# Supplementary material for: Rapid, accurate, computational discovery of Rho-independent transcription terminators illuminates their relationship to DNA uptake
Source: Genome Biol. 2007 Feb 21;8(2):R22. doi: 10.1186/gb-2007-8-2-r22 (PMC1852404; doi:10.1186/gb-2007-8-2-r22)
Supplement: Additional data file 4 — Best terminators found downstream of each of the genes of the 343 organisms studied. [file gb-2007-8-2-r22-S4.zip › Bacillus_anthracis_str_Sterne.bag]

        dnaA    1787 ..    1812 +  -9.1  -4.77986   CCCTTGTTTTACGCA         CAGTCTATCCA CATG TAGATAGACTG          TTTTTACATCTTTCA  93 64
     BAS0002    3075 ..    3110 +  -8.4  -4.33653   TTACTAAGTAAGAAA    TAAGGGTTGCTAGTTT TCAG ATGCTAGTAGCCCTTA     TTTGATTTTTGGGTA  83 34
     BAS0003    3404 ..    3421 +  -6.3  -4.42062   TTCCAAGTTCAGTCA             TAAAGGG GGAG CCCTTTG              TTTATTTCAGAAATA  74 23
     BAS0004    4537 ..    4552 +  -2.5  -3.64822   AGATTGTGAAATAGA              TAGGG CGTAAT CCCTG               TTTAAATGGAAAAGT  48 16
     BAS0005    6517 ..    6540 +  -9.7  -3.39803   ATTTAAATGAGTAAT          GACAGGAAT CTGAGT ATTCCTGTC           TTCTACATATAAATC  80 35
     BAS0006    9065 ..    9091 +  -8.9  -5.67967   GTTTCTTCAGAAGAA        TAA-GAGAGGAG ATAT CTCCTCTCTTTA         TTTTTTTATAATAAT 100 23
     BAS0011   16948 ..   16974 + -10.3  -6.25242   TGTCTTATATACAAA         TAGACGGAGAT TTGAT ATCTCTGTCTA         TTTTTTTTTGATTAT 100 41
     BAS0012   18356 ..   18373 +  -4.8  -5.31855   AGGTTGGTTTTAAAA             GCTCCT CATTGT AGGGGC              TTTTTCTTATTCCTA  79 28
     BAS0013 NONE
     BAS0014   20274 ..   20301 + -17.1  -5.65678   GGCAACGCGGGTTAA        CTCCCGTCCCT TTATAT AGGGACGGGAG         TTTTTTGTGTTTTAT 100 288
     BAS0015   21670 ..   21710 +  -3.5  -4.72007   GCGTTGTCAGTACTA TAATGTAGGAGGGGAAAA GTAAAA TTTTCCTTTCCT-CATAA  TTTATTTTAGTAGGG  63 82
     BAS0016   22427 ..   22459 +   -13  -4.17089   GAAGAAGTAATTTAG     TAGAAAAACCCGTGC GTAT GCACGGGTTTTT-TA      TTTTACAAGTTTACG 100 31
     BAS0020   25402 ..   25423 +  -9.5  -5.36441   TATATGTATACAAAA           CTCACCTTA ATAC TAAGGTGGG            TTTTTTGTATAGAAA 100 391
     BAS0021 NONE
     BAS0022 NONE
        recR NONE
     BAS0024   28403 ..   28425 + -12.1  -5.62288   GGAACAATGGTAAAA           GGTTCTGCT GAAGA AGCAGAACC           TTTTTGTTTTATTCC 100 28
     BAS0025   28874 ..   28897 +    -9  -5.41143   TTAAGCTTTACATTA          TGCCAAGATA AATT TATTTTGGCA           TTTTTTTAAAAAGTG 100 15
     BAS0027   34482 ..   34501 +    -5   -5.9218   AAGTATCATATTTTT            AAATAGGC ATAT GCCTATTA             TTTTTTTGTTCTGTA  93 24
     BAS0028 NONE
         tdk NONE
     BAS0030 NONE
     BAS0031 NONE
     BAS0032   38824 ..   38853 + -15.3  -5.28176   AAATAAAAAGTGAAA       TTACCTTTCCAAT TATT ATTGGAAAGGTAA        TTTTTTATACATGAG 100 28
     BAS0033 NONE
     BAS0034 NONE
     BAS0035   40796 ..   40831 + -13.6   -2.6621   TCTATCATGTCGATA    AAAAATAAGCTTCTCA TAAT TGAGAAGCTTATTTTG     CTGTTTCGATATAAT 100 18
        metG   43591 ..   43635 + -11.7  -4.65168   AAGTAATTAAGACAA GAAAAGAGATGTTTCACGTGT AAC ATGTGTGAAGCGTCTTTTTTC TTTTTACACTCTCAT 100 35
     BAS0038   44517 ..   44534 +  -7.7  -6.23317   TGGTGTTGAATAAAA             GAGTGGG AGGA CCCATTC              TTTTTTTATTTTTGT 100 28
     BAS0039 NONE
        ksgA   46172 ..   46196 + -17.3  -4.45577   CATAAGAATACAAAA          GGGACAGTTCA ATT TGAACTGTCCC          TTTTGTCACCTTTCT 100 36
     BAS0041   47136 ..   47157 +  -9.5  -5.63517   CATTACGAAGAATAA           GCAAGGTAC ATAT GTATCTTGC            TTTTTTATTTGGAGA 100 26
     BAS0042   47639 ..   47650 +    -3  -3.06815   TGATTTTATAATTCA                TGTA TCGT TACA                 TATATTCCCACAAAT  45 30
     BAS0043   47933 ..   47953 + -15.5  -4.95155   TTCTATGCTACGGTA            GCCGAGGAA TGA TTCCTCGGC            TTTTTGTACTATAAA 100 53
     BAS0044   48975 ..   48985 +  -5.4  -3.72242   ACGCTTGAATAAAGA                 CGTA TAA TACG                 TTATGATTTGTTTAG  59 29
     BAS0045   49878 ..   49898 +  -8.4  -5.94214   GAGGCTGAGTAAAAA            GATAAAGC AAATA GCTTTATC            TTTTTTTATTCTATT 100 29
     BAS0046   50424 ..   50438 +  -4.4  -4.59853   CAATTACATTAAAAA               TTTTTA TCT TAAAAA               TTTTTAAAAAATTAA  68 78
     BAS0047   50865 ..   50894 + -14.5  -5.73339   CCTATAATTTTGCAA       CAAACTCCTGTAA GCAT TTACAGGGGTTTG        TTTTTTTGTAGTTAT 100 73
     BAS0048 NONE
     BAS0049   53505 ..   53528 +   -14  -4.34402   AATTGGATAGAATGA          GACGTAACCA AGAT TGGTTACGTC           TTTTCGTATCGAAAA 100 39
     BAS0050   54137 ..   54149 +  -4.9  -3.91506   TAAGGGTATGATTAG                GAATA TTT TATTC                TGTTTTTACCCATAC  60 38
     BAS0051   54428 ..   54448 +  -5.4  -5.34632   GCAATAAAATGTTGT            CGCTTTGG CGTGT CCAAAGCA            TTTTTCTGTTTTCTT  84 34
     BAS0052 NONE
     BAS0053   58820 ..   58836 +  -8.7  -5.28481   TGTATATTGAATGAA              GGTAGCG CTT TGCTACC              TTTTTTCATTGAATA  95 118
     BAS0054 NONE
     BAS0055 NONE
     BAS0056   62332 ..   62375 +    -4  -3.67296   TTCTAAAATCGATTA TCCTTTCATACATTACTATT AGCT AGTATAAATGTATGGGGGGA TTTACGTGAATAATG  53 35
     BAS0057 NONE
     BAS0058 NONE
     BAS0059   63700 ..   63712 +  -3.4  -2.64739   TTTCTAAGTAGAGTA                TGTC TTATT GACA                CTATATTTTAGGATT  44 30
     BAS0060   64593 ..   64614 +  -9.5   -5.8187   CGGGTCATCTAAAAA           GATCATGCG CATT TGCATGATC            TTTTTTTGTTAAATA 100 353
     BAS0061   67359 ..   67376 +  -9.9  -5.75822   TTTTCTTTCTAAAAA             CCTAGGT GAAT ACCTAGG              TTTTTTTGCTTTATA 100 69
     BAS0062 NONE
     BAS0063   69546 ..   69556 +    -4   -3.1207   GTCACAATTGTATAG                 GAAA GTT TTTC                 TATGTTACGATTTAC  48 53
     BAS0064   71514 ..   71533 + -12.2  -5.72622   TAAGTAAGAGATGAA            GGAGTGAC GATA GTCACTCC             TTTTTTATTTGTAGA 100 34
     BAS0065 NONE
        hslO NONE
     BAS0067   74447 ..   74466 + -10.8  -5.63236   CATGTGATTGAAAAA            GCATCCTT GAAA AAGGATGC             TTTTTCTTTTTGGAT 100 44
     BAS0068 NONE
     BAS0069 NONE
     BAS0070 NONE
     BAS0071 NONE
     BAS0072 NONE
     BAS0073 NONE
     BAS0074 NONE
     BAS0075   80451 ..   80483 + -13.6  -2.75064   ATTACGTGAAAGAAA      GAAGAACTGCCAGT TAGTT GCTGGCAGTTTTTC      TAGTTGAGTAGAAAA 100 84
        lysS   82052 ..   82073 + -13.1  -5.96894   CATAAACAAGACTAA           GCTTTGGAG ATTT CTCCAAAGC            TTTTTTTATTTGGGT 100 26
     BAS0078 NONE
     BAS0079 NONE
     BAS0080 NONE
     BAS0081   92142 ..   92162 + -11.2  -4.30719   GTATAGACAAACTAA            GAGGGCTA CGAGA TAGCCCTC            TTTCTTGTACGAGAA 100 41
     BAS0082 NONE
     BAS0083 NONE
     BAS0084 NONE
        ispD   96663 ..   96690 + -16.4  -3.87815   AATGATTATAGCGAA        GAAAAGCTCGGC AACG GCCGGGCTTTTC         TTTATAAGGATAGCG 100 45
        ispF NONE
        gltX   99065 ..   99093 + -16.1    -5.626   GAACCGCGCTTATAA        GGCGTCTCTGTCA ATA TGACAGAGGCGTC        TTTTTTTATACCGTA 100 309
     BAS0088 NONE
        cysS NONE
     BAS0090 NONE
     BAS0091 NONE
     BAS0092  102915 ..  102936 +  -7.3  -4.58297   AAATTAAGAAGAGGA           GAGCGTTGA AGCA TTGACGCTC            TTTGTCTTTTTACTG  80 17
     BAS0093  103660 ..  103679 +    -5  -5.35224   TAATAACAAGAGCTA            CAGGTG TAAAAAAT CACCTG             TTTTCTTTTTGTAGA  82 38
        rpmG NONE
     BAS0095  104197 ..  104209 +  -6.2  -5.37593   AGAACTGTGTAAAAG                CCCG GTGAA CGGG                TTTTTTCATTTGCGC  88 85
        nusG  104854 ..  104873 +   -10  -5.03747   TCTTTTAAGTCAGTA            CGTCTTCG TTAT CGGAGACG             TTTTTTGAAAGATTT 100 77
        rplK  105417 ..  105447 +  -9.1  -4.35885   TTGTTTTTTAAAAAA      GGTTGCGGGTCTGG AATT CCA-ATTCGCAACC       TTTATTATCGTAAAT  89 47
     BAS0098  106415 ..  106443 + -11.8  -4.75404   TTCTGTGACTATATG        CCTCCATGTCTA CAAGT TGGGCATGGAGG        TTTTTAGTGCACTTT 100 175
        rplJ  106984 ..  106994 +  -2.4  -3.93166   GCAGACCAAAAGGAA                 GAGC AAG GCGC                 TTAATTTTTTAAAAG  51 11
        rplL  107450 ..  107467 +  -8.4  -5.50499   GATGCTTTAAAAAAA             GCTCGC TCTCAT GCGAGC              TTTTTTTAACTGTAA 100 50
     BAS0101  108340 ..  108358 + -10.4  -4.00038   ATTTATTTGTGATTT             TGCACAAA TTT TTTGTGCA             TTTATAATACTCATG  91 266
     BAS0102 NONE
     BAS0103 NONE
     BAS0104  115941 ..  115981 +   -15  -4.67048   TAATAAGTTAAAACT GTTTTTGTGAGGAGAGAGC ATTT GCTCTC-CCTTGCAAAAAC  TTTGTTTTCAACTAA 100 30
     BAS0105 NONE
     BAS0106  117037 ..  117053 +    -8  -3.90588   ATGGAAGTGTGGAGA              GGGAGA ATGCC TCTCCC              TTTCGTTGGGCGCTC  77 89
     BAS0107 NONE
         tuf  120584 ..  120606 + -15.6  -5.34381   AACTGATATAAAAAA           CCCCGAGGGA TTT TCCCTTGGGG           TTTTTGTTTGCGTTT 100 45
        rpsJ  121267 ..  121277 +  -2.6  -2.53581   ATATCGAAATCAAAC                 TATA ATT TATA                 TAACTTAAAAATGTA  40 21
        rplC NONE
     BAS0111 NONE
     BAS0112 NONE
     BAS0113 NONE
     BAS0114 NONE
        rplV NONE
        rpsC NONE
     BAS0117 NONE
        rpmC NONE
     BAS0119 NONE
     BAS0120 NONE
     BAS0121  126755 ..  126765 +  -2.6  -2.54841   AAAAAATCTGGTGAA                 TTAT TAG ATAA                 ATAATTTTCTTAAGA  40 11
     BAS0122 NONE
     BAS0123 NONE
        rpsH NONE
     BAS0125 NONE
     BAS0126 NONE
        rpsE  129450 ..  129462 +  -3.4  -2.52464   TTACGCGGTAAATCT                GTAG AAGAG CTAC                TAGGTTAAGGAGGGA  44 5
     BAS0128 NONE
     BAS0129  130121 ..  130137 +  -2.3  -2.87501   TTGAAGCAGCTGGCG              GATCA GTTGAGG TGATC              TAATGTTTCGTACAA  41 6
     BAS0130  131439 ..  131475 +  -6.7  -2.85351   GGGTTTATCAAGCAG   TGAGTAAGT-GGGAAG TATTGT CTTCCCTACATGCTCA    TGTACTCTGAGGGGG  61 23
         adk NONE
     BAS0132  132925 ..  132936 +    -3  -2.96695   GGATTTCAGAGCAGT                GTAA AATG TTAC                 TGATTTGATGAAGGG  43 56
        infA NONE
     BAS0134 NONE
     BAS0135 NONE
     BAS0136  134245 ..  134281 + -13.9  -2.79518   TGCCTAAGGGGGACT    TTCGGTTAGACAGAGGT TAT ACCTTTGTTTAACCGGG    GTTTCGACGTTTTGA 100 139
     BAS0137 NONE
     BAS0138  135694 ..  135704 +  -2.4  -5.45726   TCTTTTCAAGAAACT                 GGTC ATG GCCC                 TTTTTTTAAAATATA  72 65
     BAS0139 NONE
     BAS0140 NONE
     BAS0141 NONE
        truA  139039 ..  139055 +  -4.5  -4.06419   AGAAACTCAAAAGTA              TATCATA ACA TATGGTA              TTGTTTCTAAAACCA  60 67
     BAS0143 NONE
     BAS0144  140019 ..  140039 + -15.5  -5.88197   TTTGCGAACTACAAA            CCCCAACCA TTT TGGTTGGGG            TTTTTTTATGTTTCA 100 43
     BAS0145 NONE
     BAS0146  141360 ..  141378 +  -3.8  -5.59564   CACGGAAAAAGGAAA             TCCTCC AGAATAA GGGGGA             TTTTTTTGAGTTTCT  81 13
     BAS0147  142576 ..  142634 + -12.3   -4.8083   ACAGCTTTTGCGCAA AAATAA-AATAATAATGAGTGGACGATA CATA TATTGTCCACTCATTATTAGTGTTATTA TTTTTACTGCTGTTC 100 20
     BAS0149  144063 ..  144093 + -14.2  -5.03994   ATCGGGATGAAAAAA       GCTCCATTACCT GAATGAA AGGTAATGGAGC       TTTTTATGTGTAAAA 100 82
     BAS0151  145254 ..  145268 +  -5.8  -3.10464   ACGTAAGAAAAAGAA               CTTTTT ATT AAAAAG               TGTTGACGTTCATGG  57 15
     BAS0153 NONE
     BAS0154  152386 ..  152405 +  -2.1  -5.70522   ATAGCATCAGAAAAA            CACTTCT AAATGG GGGAGTG             TTTTTTATTATTATT  74 17
     BAS0155  153509 ..  153524 +  -7.6  -5.95539   ATAAATGTAAGAAAA              GCAACT GAGA AGTTGC               TTTTTTTATTTGAAA 100 37
     BAS0156 NONE
     BAS0157 NONE
     BAS0158  157401 ..  157440 + -12.5  -4.43844   ATAATTTGATAAATT  TAT-TGAAAAAGGAGCAC AAAAA GTGCTCCTTTTTCATATG  TTTTATAGATGATGA 100 37
     BAS0159 NONE
     BAS0160  159830 ..  159865 +  -9.3  -5.15167   ACACCTGTTGGATAA    GAAACCATTTTGA TTAGACTTTT TCAAAATGGTTTC     TTTTTATTCATCATA  95 178
     BAS0161  160994 ..  161023 + -10.8  -4.44608   TGAACAACTAAAAAA       GCAGCTACCTCT CCATTT AAAGGTAGCTGC        TTCTTTTTACATAGA 100 169
     BAS0162 NONE
     BAS0163 NONE
     BAS0164 NONE
     BAS0165 NONE
     BAS0166  166666 ..  166691 + -10.6   -4.8622   ATATAAAATAATAAA         TGGACTAAGA TTAAAT TCTTAGTCCA          TTTTTCATTCCACAA 100 35
     BAS0167 NONE
     BAS0168  169668 ..  169685 +    -7  -5.42164   GGAGTAAACAAAAAA             GAGCCT ATACGC AGGCTC              TTTTTCTTATTTATA  93 45
        fabG  174533 ..  174562 + -18.1  -5.34055   TTTAAAAGATAAGAA       GAAGGTATCTCAC CAGG GTGAGATACCTTC        TTTTTTAATCTTTCT 100 29
     BAS0179  179187 ..  179210 + -12.5  -5.57729   AACAGTTTTGATGAG          GAGGGACCT AAAATA AGGTCCCTC           TTTTTTGTATTCTTT 100 39
     BAS0180 NONE
     BAS0181 NONE
     BAS0182  183053 ..  183071 + -11.8  -5.75945   ATTTGAACAAGTAAA             GCGATAGA GAT TCTATCGC             TTTTTTTTACAAAAT 100 27
     BAS0183  184434 ..  184479 + -17.4  -4.44046   TAGAGGTTTAATGTA T-AAAGAAGAGCTGATTCAAA TATTT TTTGAATCAGCTCTTCTTTCA TTTCTTTGAAATAAC 100 30
     BAS0184  185178 ..  185199 + -11.7  -5.64873   GCAGAAACGAAAAAA           TAACCTTGC CTGT GCAAGGTTA            TTTTTTCTTCTTGCC 100 23
     BAS0186 NONE
     BAS0187 NONE
     BAS0188 NONE
     BAS0189 NONE
     BAS0190  191111 ..  191150 + -16.8  -4.55004   AGATTTAAGATATGT  AAAAATAAAGAAGTAGGC AACC GCCTACTTCTTTATTTTA   TTTCTCTTTTATATT 100 10
     BAS0192 NONE
     BAS0193  192932 ..  192961 +  -2.1   -4.9181   ATTAACACAAATGTT       TCTAACTTGTGTT TGGA AACGCAGGTATGA        TTTTTAATATTATCT  62 66
     BAS0194  193245 ..  193264 +  -8.6  -5.08088   AGCATAAAATAAAAA            GGTATCCT CGGT GGGATACC             TTTTTATTAGCACTT  95 34
     BAS0199  199839 ..  199864 + -13.3  -3.80461   ATTAGAATTAAAAAA         CCCCTGAAGCA TATG TGCCTCAGGGG          TTTACTAATAGATTA 100 47
     BAS0204  203759 ..  203783 + -15.1  -5.07275   GGGACAAACTAAAAA          GCTGCTTGTCT ATA AGACGAGCAGC          TTTTTCTATATATAA 100 179
     BAS0206  206306 ..  206329 +  -9.6  -5.03994   AGAAACATTTAAAAA          GACGACCG GGCATAGA CGGTCGTC           TTTTTCTATATAAAG 100 191
     BAS0207  207274 ..  207311 + -12.9  -3.51406   AATCAAATCAAAAGT   AAGAAAAGACGACCG GGCATAGA CGGTCGTCTTTTCTA    TTACTATTTATAATA 100 24
     BAS0208  208731 ..  208764 + -12.7  -5.45726   TCTACAGTGTAATTT     TAATCCGTTATGTGT ATAA GTACATAACGGATTA      TTTTTTTGAAATATC 100 29
     BAS0209 NONE
     BAS0210  210163 ..  210186 +   -14  -5.64873   TAAAGCAAGCTAAAA          GGTGAACGAA TAAA TTCGTTCACC           TTTTTTATTCTTACA 100 28
     BAS0211  210729 ..  210752 +  -9.6   -5.9218   AAGGGTCGTAAAAAA          ACCTTAGTCC AGAG GGACTAAGGC           TTTTTTTATTATATA 100 100
     BAS0212  212265 ..  212276 +    -3  -5.42862   CGTTTTGGTTTTGTA                TTAG GATT CTAA                 TTTTTTTGCACGTCT  74 128
     BAS0214  215028 ..  215041 +  -3.9  -5.89659   TAGGACGATCTGAAA               TATTG AGTT CAATA                TTTTTGTTTTTTTGT  90 355
     BAS0216  216386 ..  216411 +  -9.8  -5.47159   TTTCTATGTCGAAAA         CCATGGGGAA TGTTTC TTTCCCATGG          TTTTTTATATTGAAA 100 97
     BAS0217  218330 ..  218361 + -11.8  -5.32882   AGTGAAAAATGAAAA      GCGAATTCTTTCAGT TTT ACTGAA-GGATTCGC      TTTTTTATACTGCTA 100 36
     BAS0218  220974 ..  221029 +  -2.2  -3.95214   TTGACCTAAATAATA GAAG-ACGTTTTTTC-ACACAGCAAT GAAATG GTAGCTGTTTTGAAAAAATGTTCTTC TATTTTTAAGTAAAT  50 44
     BAS0219 NONE
     BAS0220 NONE
     BAS0221 NONE
     BAS0222  224990 ..  225007 +  -5.6  -4.26924   AATTGCTCGATTGCA             TGAGCA ACACCA TGCTCA              TTGTTTGTTAATGTT  67 61
     BAS0225  226218 ..  226228 +    -4   -3.1355   ACTATGAAATAAACA                 TTTC TTA GAAA                 TTACATATAGATAAC  48 124
     BAS0226  227964 ..  227997 + -11.1  -4.23781   AATTTATAAAATTTA     TATCCACCAGCAATA ATTC TTTTGCTGGTGGAAA      TTTCATTTTCATAGG 100 32
     BAS0227 NONE
     BAS0228  230126 ..  230154 + -14.7   -4.4009   TGAAATAAATAAAAA        GAGGCATGCTC AATAACG GAGCATGCCTC        TTTTATGGAATCGAC 100 33
     BAS0229  231937 ..  231949 +  -3.4  -4.83615   ACATTTTATTTCAAA                TAGG AACTA CCTA                TTTTTATAAAAAGTG  66 339
     BAS0230  232565 ..  232575 +  -5.4  -3.10464   GTAAAACCAGCAAAC                 CTTG GTT CAAG                 TGTTGGGATTAATAA  54 108
     BAS0231  233101 ..  233134 + -19.1  -2.88427   AATCTAACAAAAAAG     GAGGAGGCACTATTC GCAG GAATAGTGCTTCCTC      TATGTAAGGAGTGTT 100 34
     BAS0232  234764 ..  234790 +  -7.4  -5.48825   AGCATTCAGGAAAAG        GGC-TTTTCCG CAAATT CGGAAAACGCC         TTTTTTTAAATGATA 100 260
     BAS0233  236432 ..  236456 + -10.1  -6.04953   TTAATAATAAAAAAA          GAGAATGCC CTTTGCC GGCATTCTC          TTTTTTTATTTCTGT 100 37
        uvsE NONE
     BAS0236  238543 ..  238558 +  -5.4  -2.75997   TTGTGGTAGCGATAA              GGAAGG TACA TCTTCC               ATTCATTTATAGGGG  52 72
     BAS0237  239612 ..  239638 +  -9.5  -4.84642   GAAGTAAACTTCTTA         GACGTGGTG ATATATGTG CACCACGTC         TTTTCTTAGTTTGAA 100 34
     BAS0238  241127 ..  241137 +  -5.4  -3.40611   TCTTTGCAACAGGCT                 CCAT ACA ATGG                 TATTATTACAATAGG  58 261
     BAS0239 NONE
     BAS0240  241857 ..  241878 +  -6.6  -5.88565   AAATCGGCAGTTTAA           GTTGCTCT CTTTGA AGGGCAAC            TTTTTTTATTATAGA 100 39
     BAS0241  244090 ..  244107 +    -7  -5.60993   AATAGTAAGAGAAGA             GAGCAG ATGAAA CTGCTC              TTTTTTTATAGGGCA 100 36
     BAS0242  244987 ..  245013 +  -2.4  -4.44667   CTCTTGACTTACGAT         GAGAATTTTTAT AAG ATACAAATTGTC         TTTATTATTCCGCAG  58 105
     BAS0244 NONE
     BAS0245 NONE
     BAS0246 NONE
     BAS0247  253998 ..  254033 +   -18  -3.64466   ACCACAGCTTGTGGA    TAAAACCCATATTATC TGTT GATAATATGGGTTTTA     TTGTGTATATAAAAT 100 56
     BAS0249  257180 ..  257223 + -14.1  -5.72622   TTTTTGAAGAATTAT CCACAATAAAACGCAGAGG AAGCGA CCTCTGCGTTTTATTATTG TTTTTTCTTTGTGAA 100 17
       groES NONE
       groEL  260533 ..  260558 + -13.5   -5.9667   GTTTGCCCTAAAAAA         CATCCATTTCT ATAT AGAAATGGATG          TTTTTTTATGTTTTT 100 45
        guaA  262473 ..  262504 +   -19  -5.38497   AGTATTATAATAAAA      GATCCATCTATTGC TCAT GCAATAGATGGATC       TTTTTTGATTTGAGT 100 39
     BAS0255  264185 ..  264211 + -11.7   -5.1615   AAGGGGTTTTTGAAA         GGTCTAGACTT AAGGG GAGTCTAGACC         TTTTTTGCGTCTTCA 100 41
     BAS0256 NONE
     BAS0257  266534 ..  266557 +  -4.6  -5.44837   GGTATATGATAAAAA          GGCTTATTTT AAAA GGGATAAGCC           TTTTTATATTTTTTT  81 55
     BAS0263  276825 ..  276880 + -18.1  -5.05037   AGTTCTTATATAGTA AAAAATAATAAACCATGCCCTACTT CTGTAT AAGTAGAGCATGGTTTATTATTTTA TTTCTTTTTGTATTA 100 18
     BAS0275 NONE
     BAS0276 NONE
     BAS0277  298502 ..  298529 + -12.9  -4.06419   GCGTAAAATTTCATA        TGGCACAGAAT AGAGTC ATTCTGTGCCA         TTCTTTATAAAAACA 100 35
     BAS0278 NONE
     BAS0279 NONE
     BAS0280 NONE
     BAS0281 NONE
     BAS0282  303845 ..  303870 + -10.5  -2.84096   AGAAAAATGAAAAAA         GCTTCTACTTC TTTT GATGTAGAAGC          TAGCTTCTTTTTTAT  81 40
     BAS0283 NONE
     BAS0284 NONE
        purH  307188 ..  307214 + -14.6  -3.04231   ATTGATATGAAAAAA         CAAACTAGGAGC ATA GCTTCTAGTTTG         TACTTATTTAAATAT 100 92
     BAS0286  308515 ..  308556 + -14.7  -3.93225   ATGACGAGAAGTTAA TATGTAAAAATCCCGCTGA TTCC TCAGCGGGATTTTTATGCA  TCTTTATCTTTTTTT 100 26
     BAS0290 NONE
     BAS0291 NONE
     BAS0292 NONE
     BAS0293  316687 ..  316707 + -12.6   -5.8187   AGATTAAGTAGAAGG            GCCGTTCC TTTAT GGAACGGC            TTTTTTTCTTGGGTA 100 34
     BAS0294  317542 ..  317567 +  -9.9  -5.94214   TATACTCATATTTTG         TAGAGTTATAC ATTT GTATAACTCTG          TTTTTTTATTATATT 100 23
     BAS0295  319258 ..  319284 + -18.2  -5.41746   TAAGAAATAGTAGAA         GAGATCTTCGCA GTC TGCGAAGATCTC         TTTTTTTGAAAAATT 100 38
     BAS0297 NONE
     BAS0298 NONE
     BAS0299  323541 ..  323560 + -12.2  -5.28176   TTAAGTAGAGTAATG            GACCAGGA GTTT TCCTGGTC             TTTTTTATGAATGAA 100 168
     BAS0305 NONE
     BAS0306 NONE
     BAS0307  329860 ..  329887 + -13.6  -2.56596   TTTAAAGATTAAGCA        GAAAAACACCCG TACA TGGGTGTTTTTC         TAGGTTAATCAAACG 100 52
     BAS0308  331197 ..  331217 +  -9.7  -5.24796   TCCTGAACATCAAGA            GGATGCCCT GTA AAGGCATCC            TTTTTATTATATAGA 100 13
     BAS0309  332099 ..  332137 + -19.3  -5.24129   AATGTGTAAGAAAAA   TAAGTCTATAAAGACTC TTAAT GAGTCTTTATAGACTTA   TTTTTTATGGCGAAA 100 32
     BAS0310 NONE
     BAS0311 NONE
     BAS0312 NONE
     BAS0313  336903 ..  336940 + -15.1  -4.65916   GGTGTCATCTGCATC   ATAAAAGGCTATCTTCC ACTG GGGAGATAGCCTTTTAC    TTTTATTAAAATGCC 100 22
     BAS0318  343875 ..  343906 +  -6.6  -5.09521   TGGTATAATAAAAAA      GCAGTTGATATAGG AAAA TCTATACCATCTGC       TTTTTGGTTTATTGA  85 33
     BAS0319  345145 ..  345170 + -10.5  -4.61566   TTTAGTTTAAAATGA         GGCAACTTTCC TTTT GGAGAGTTGTC          TTTTATGCTTTACAG  95 217
     BAS0320  346013 ..  346023 +  -5.4  -3.29471   ACATTCATTTACACA                 TGCT AAA AGCA                 TTACTATAATCAACA  56 255
     BAS0321  346610 ..  346633 +  -8.2  -5.72622   ATGATATAATAGGTA          GAGTAGGGTG TTCG TATCCTACTC           TTTTTTATTTGTAAA 100 61
     BAS0322  347535 ..  347558 + -11.1  -5.88565   GAAGAGAAAGCAAAA          GGAGATGTC ATAGCA GACATCTCC           TTTTTTTGTTGTAGC 100 184
     BAS0325  351020 ..  351037 +  -6.3  -3.61398   GTAGTCCTTTTTCTG             TGTATGC ATTC GCGTACA              TTCTTGAAGGAACAA  61 286
     BAS0327  353555 ..  353574 +   -10  -5.67967   GAAAGTGTTAGAAGA            CAGGGGCT AGAG AGCTCCTG             TTTTTTTGTAGTAAT 100 16
     BAS0328  354329 ..  354348 + -13.6  -5.52986   TAGGATTATAAAAAA            GCAGGTGC CAAG GCACCTGC             TTTTTTTACTCACGT 100 30
     BAS0331 NONE
     BAS0332 NONE
     BAS0333  360054 ..  360080 + -15.3  -4.48743   GCAGTAGAATAAAAA         CACCCTCAAGA AAAGA TCTTGAGGGTG         TTTCTTTACGCTTTT 100 34
     BAS0337  364496 ..  364539 + -16.2    -4.946   AAGGAACAAGTATAC CCCCATTTACTTCTCTATTC GAAT GACGAGAGAGGTAAATGGGG TTTTTCCTGTTTACT 100 43
     BAS0339  365475 ..  365514 + -13.9  -5.95539   ATTAACTATGGGAAA  TCCCTTATGAAGATATG CAGAAA TGTATCTTCATAAGGGA   TTTTTTTGTTTAAAG 100 36
     BAS0340 NONE
     BAS0341 NONE
     BAS0342  367535 ..  367575 +  -7.1  -3.83744   TAAGCTAGTTGAAAG GGCT-GGCTTTTTCTTTT ATATGC AGAAGAAAAGGTCGAGCC  TATTTGTTTAACTCG  72 38
     BAS0343  369031 ..  369064 + -14.7   -2.6186   TGGATATAAGTTGTG     ATGAAAAGGAAGGGG AAAT CCCCTTCCTTTTCGC      GTTATAAGGTTACAT 100 32
     BAS0344  369851 ..  369866 +  -6.8   -4.9725   TGTTAGAAAAAGTAG              GGGTGC ACAC GCATCC               TTTTTCTATGCAGAT  85 198
     BAS0345  370269 ..  370292 + -10.4  -5.75478   ATAAAAAATATAGAA          GCAAAGGTCA ATGA TGATCTTTGC           TTTTTTTGTATCATT 100 12
     BAS0347  372422 ..  372444 + -10.6  -3.79993   AAAGAATTTTAGCAG           GCTGTCGGGA ATT TTCTGACAGC           TATTTTAGTATGTAG  89 46
     BAS0348  373295 ..  373316 +  -2.9  -5.86976   GAAGTATACAAAAAA           GAGCACGAG TAAA TTTGTGCCC            TTTTTTATTTTGTAG  81 14
     BAS0351  377987 ..  378006 + -12.2  -5.18726   TGTTACAGTGAAAAA            GCAAGCCA TCTC TGGCTTGC             TTTTTCTTATAAAGA 100 52
     BAS0356  383836 ..  383859 + -10.4  -5.36441   TTTTCAATGTGAAAA          GGAAGAACAG TATT TTGTTCTTCC           TTTTTTATATGAACA 100 29
     BAS0357  385770 ..  385780 +  -2.6  -2.70354   GCAAAGTGAAAACGC                 TTTT ATT AAAA                 TAGATTTATGAAAAC  40 62
     BAS0358 NONE
     BAS0359  388349 ..  388377 +  -7.5  -5.41143   ATATAATAGAAGAAA        TCCTCACAGAT GATGAAA AGCTGTGAGGA        TTTTTTTGAGGAATA 100 35
     BAS0360  391471 ..  391509 + -14.2  -3.79021   AAAATCATTCACTAA  CATAAAAGGTTCCTACC GATAGA GGTAGGAACCTTTT-TG   TTTAATCAAATTTTA 100 26
     BAS0362 NONE
        thiE  395669 ..  395699 +  -4.1  -5.27335   CGTTTGATTAAAAAA      GCACAAACCCTTTA AATT TGTAG-GTTTGTGC       TTTTTCTTTAAAACA  74 103
     BAS0365  399467 ..  399491 + -17.3    -5.093   ATAACTTGCATACAA          GGCTTTCCTAC GTG GTAGGAAAGCC          TTTTCTTGTTTTAAA 100 222
     BAS0366 NONE
     BAS0367 NONE
     BAS0368 NONE
     BAS0369  402346 ..  402384 +  -7.6  -5.36441   GAAAAAATAGAAAAA   GTCTTTTAACAGTTTTTG GTA TAATTACTGTTAAAAGGC   TTTTTTATATAGGAA 100 31
     BAS0370  404174 ..  404217 + -22.2  -2.74756   GCTGAACAATATGAA TAAAGAAAAGGCATTAGCTT GTAT AAGCTAATGCCTTTTCTTTG TGATTAACATGATTT 100 23
     BAS0372 NONE
     BAS0373  407740 ..  407752 +  -3.5  -4.57057   AATAAGGGAGGCTTT                TAAAT GGA ATTTA                TTATTTTTATACTAT  63 36
     BAS0374  408001 ..  408019 +  -6.7  -4.85782   GGTGATTGATGAAAA             TGCGCCT TATAT AGGCGTA             TTTCTTTTTAAACAA  83 32
     BAS0375  408847 ..  408870 +  -4.6  -4.63932   TTGTTAAAAGGAATG          GCAGCTGA ATAATAGG TCAGTTGC           TTTTCTTACAAAATA  68 14
     BAS0376  410167 ..  410184 + -11.3  -5.27335   AAATAACTATTGTAA             GGGAGCA GAAG TGCTCCC              TTTTTCTTTGGCGAA 100 35
     BAS0377 NONE
     BAS0378  410875 ..  410890 +  -4.7  -5.19328   GTTATAGATAAAAAA              GATCC CCTAGA GGATC               TTTTTCTTATAGCGT  79 30
     BAS0381  414336 ..  414362 +    -8  -5.65678   GGTAACGCCGGCAAA        GCTCG-GTCCC TATTTT GGGACGCGGGC         TTTTTTGTATTTTCT 100 312
     BAS0382  416024 ..  416036 +  -4.1  -2.60977   ATGTGTTGCAGTATT                CGGTA ACT TATCG                CCTTGTTTTTTCGCA  45 126
     BAS0384  417899 ..  417915 +  -5.9  -3.00946   GAGAAGAATACAATA              TTTTCCG CCT TGGAAAA              TGCTTTGTAGAAAGG  57 112
     BAS0385 NONE
     BAS0386  419154 ..  419192 + -12.8  -5.09426   AGAGTAATAGATTGA   TATATCCATCGGTAAA ACAGATG TTTACTGATGGATATA   TTTTTTAAGATTAAA 100 34
     BAS0387  419815 ..  419833 + -11.8  -5.49809   TGGATGCATAAGAAG             GGAAACGA TAT TCGTTTCC             TTTTTTTGACCTTTC 100 30
     BAS0388  420682 ..  420708 +  -4.5  -5.28176   CATAAATAATTGAAA        TGGGTTTGCTCGT TTT ACGAGC-G-CCCA        TTTTTTATAACTAAA  77 32
     BAS0389  422393 ..  422406 +  -3.8  -3.49419   TCACAAACAATAAAA               GGAC TATTTC GTCC                ATTTTTATAAGGAAA  51 2
     BAS0390  423520 ..  423555 + -16.4   -2.8585   ATTGCAAGGATAAAT    GAAAAGGCAATGAGGA TTAA TCCTCATTGCCTTTTA     GTTTCGCTTCACTAA 100 28
     BAS0393 NONE
     BAS0394 NONE
     BAS0395  428879 ..  428900 + -12.3  -4.63107   TACCATTAAAAAAAG           CGGGTCCTT TATG AGGGACCCG            TTTTAATTGTTTCCT 100 186
     BAS0398  432073 ..  432092 +  -9.4  -5.71712   AAAACGATTACAATG            GAAGAACA GTAC TGTTCTTC             TTTTTTTATATAGAA 100 49
     BAS0399  432856 ..  432896 +  -7.9  -5.36314   GTGGGATTATAAAAA GATGCTCTCAAAAATGGT GGATAG ACTAT-TTTGAGAGTATC  TTTTTTACTATTTTG 100 29
     BAS0400 NONE
     BAS0401  433628 ..  433651 + -10.4  -5.48063   ATTAAAGTAAAAAAA          CCAAGCAAAT TTCA GTTTGCTTGG           TTTTTTATGTTAAAT 100 36
     BAS0403  437479 ..  437491 +  -6.2  -5.47218   TTACATAAAGAAAAA                CCGC GAGTA GCGG                TTTTTTTAGCTGAAG  88 16
     BAS0406 NONE
     BAS0407  440872 ..  440891 + -12.2  -5.69473   CAATAACATGAAAAA            CGTCAGCT TATA AGCTGACG             TTTTTTTATAATGTA 100 35
     BAS0409  442432 ..  442456 +  -9.3   -4.9725   ATAATATATTAAAAA          GGCTGCCAATT CCA ATTTGGTAGCC          TTTTTCTGTGCGGAT  95 37
     BAS0410  444155 ..  444179 + -15.9  -5.60864   TTAAGTAAACAAAAA          TGCATCTCGAA TGA TTCGAGATGCA          TTTTTTTGGTATATA 100 33
     BAS0411  445051 ..  445072 + -10.9  -4.49981   GTAAAAAGCAATCAA           CCGTAAGCA TGTA TGCTTGCGG            TTTTCTCATGCTATA 100 20
     BAS0412  445285 ..  445305 +  -3.4  -3.96148   AAGGGATTGGTACTG            TTCAAAAT CCACA GTTTTGAA            TTTCTAGTCAGACAG  56 6
     BAS0413 NONE
     BAS0414  447386 ..  447424 +  -6.2  -5.77632   GGGGTTTCAATGAAA  TTGTTGATG-GGTTTGA CCACAT TCTGACCACATCAACAA   TTTTTTTATGATTTT 100 42
     BAS0417  451774 ..  451807 + -14.9  -2.71348   ATACAGAAGAGAAAT     TAAAAGAAGCTAACT GAGT AGTTAGCTTCTTTTG      TAATGTAATATTATT 100 475
     BAS0419  452534 ..  452550 +  -6.7  -3.64703   TTTTTCGGCTTTTAA              TGATAAA AAA TTTATCA              TTTGAATAGAGGAGG  67 4
     BAS0420 NONE
     BAS0421 NONE
     BAS0422 NONE
     BAS0423 NONE
     BAS0424 NONE
     BAS0425 NONE
     BAS0426  456037 ..  456049 +  -7.7  -3.53224   TACTCCGCTGAATCC                TCCAG CAA CTGGA                TTTGGAGAACAAATA  71 133
     BAS0427 NONE
     BAS0428 NONE
     BAS0429  457364 ..  457388 +    -3  -2.79968   TGTATGTCGTTACAT         TAAGCCATTAT ACAG ATGA-GGCTTA          CTTTGAAATTGAATG  43 85
     BAS0430  457910 ..  457934 +  -8.6  -2.78596   CTATACACAAAGGTA          GCAGGCAACT AATTA AGTTACCTGC          TATGCTCGCCCACTG  69 81
     BAS0431 NONE
     BAS0432 NONE
     BAS0433  460123 ..  460133 +  -2.6  -3.72576   CAAGGGTAATTCAAA                 TAAA AAC TTTA                 TTTAATAGAAAAGGA  48 32
     BAS0434 NONE
     BAS0435  460808 ..  460826 +  -2.5  -2.62244   GAAATGGGTTGTCTA             CAGTATT GACGG AATATTG             AGTTTTATTCAGGGG  40 88
     BAS0436  461586 ..  461637 + -12.6  -5.45802   GGCTAGAAAACTAGA GGACACCAATTCATTAAAACGGC GATTAAG GCTGTTTTAG-GAATAGGTGTCC TTTTTATTTTGAAAA 100 404
     BAS0437 NONE
     BAS0438 NONE
     BAS0439  462865 ..  462895 +  -6.2  -5.61881   GATGCAATGGATAAA       GCAATGACTAGGTT TAA AATCTAAGCATTGC       TTTTTCTTTTTAAAA  93 2
     BAS0440 NONE
     BAS0441  464016 ..  464027 +  -4.4  -3.04144   ATGAAGAAAAAGTTC                CATC TAAA GATG                 TATTAGAAGTAAAGC  50 98
     BAS0442 NONE
     BAS0443  466364 ..  466376 +  -4.9  -3.29829   TGGAATGGAGATATC                TATCA GAG TGATA                TTATCAGAGCGTGTA  54 146
     BAS0444 NONE
     BAS0445 NONE
     BAS0446  469235 ..  469249 +  -2.8  -3.93782   AGCTTAATAAAGGAG               TGATAC AAT GAATCA               TTTCGTGTTGAATAC  51 34
     BAS0447 NONE
     BAS0448 NONE
     BAS0449 NONE
     BAS0450 NONE
     BAS0451 NONE
     BAS0452 NONE
     BAS0453  471691 ..  471745 + -14.6  -4.48713   ACAGAAGATGAACAA GGGCAAGGAA-GTAACGACGGGAAA GGTGGA TTTTCCGTTGATACATTCCTTGCTC TTTGTTATTCATGCA 100 40
     BAS0454 NONE
     BAS0455 NONE
     BAS0456  480495 ..  480514 +  -4.3  -5.38326   ACTTATTATCCAAAA            GGGCTTT TACATC AAAGCTC             TTTTTATTTGGTTAA  81 268
     BAS0457 NONE
     BAS0458  482668 ..  482686 +    -6  -5.45802   AGCATTACAACTACA             GAGCAGTT ATA AACTGGTC             TTTTTATTTTGAACA  86 14
     BAS0459  483052 ..  483077 +    -4  -5.72053   ATCAAAAAAACGATT         CCGCAACT GGAAAACATG GGTTGCGG          TTTTTTCTTTGCTTG  86 64
     BAS0460  484060 ..  484075 + -10.4  -5.45652   TAAACAAAAATAAGA              GCCGTC AAAT GACGGC               TTTTTTATTGCAAAT 100 59
        truA  485547 ..  485565 +  -6.7  -5.63645   ATAATCAGTAAAAAA             TCGAGCT GTGTA GGCTCGA             TTTTTTATGTTTTGG 100 40
     BAS0465 NONE
     BAS0466  489342 ..  489367 +  -4.8  -5.61596   ATATTGAGTAATTTA         GAGACTGT AAAATTGTAA ACAGTCTC          TTTTTTTGTGAAAAT  85 40
     BAS0467  490714 ..  490739 + -11.3  -5.15634   ATTAGTATGTTGAAA         TCGTACAGGTA TGTA TACTTGTACGA          TTTTTTAGTGAACTA 100 36
     BAS0469  492468 ..  492483 +    -9  -5.08169   GAAAAAACATTAAAA              GCACCT ACAT AGGTGC               TTTTTTACCGTATAT  95 301
     BAS0472  495765 ..  495813 +  -6.4  -5.80817   TAAATAATTAGATAA GAGGATA-TC-CAAAAAGATTGAT AAC ATCAATTTTTTAGAGGGTATCCTC TTTTTTTATGTTAAA 100 38
     BAS0473  497248 ..  497267 + -10.8  -5.95166   TATTGAAGTGTAAGA            GACTATCC TTTT GGATAGTC             TTTTTTTTGCTTAGA 100 28
     BAS0474 NONE
     BAS0475 NONE
     BAS0476 NONE
     BAS0477 NONE
     BAS0478 NONE
     BAS0479 NONE
     BAS0480  503306 ..  503344 + -13.5  -3.22102   GAGATATTTTATAGG   TAACAAAAAAGTGTACA ACATA TGTACACTTTTTTGTTC   TGTTATAAAAACTAT 100 27
     BAS0481  505903 ..  505938 +  -6.8  -3.40597   ATGTAAATGAAAAAA    GTGTCCCTCTGCATTT TATA AACAGCAGAGGGAGGC     TGTTTCAATAAAGGA  65 35
     BAS0482  506683 ..  506719 + -14.7  -3.25946   GCAAGACATATTTTA    CAAGCAGTCTAATCCAA ATA TTGGATTAGACTTTTTG    CTTTCTTTACAATAA 100 14
     BAS0483  508533 ..  508554 + -11.7  -5.35459   ATCCACATAAAAAAA           GGTTCCTTA TTTA TAAGGAACC            TTTTTTCTACTCTAT 100 285
        recX NONE
     BAS0488  513060 ..  513098 +   -12  -3.74747   CTTTATTACAAGAAA   AATAAAAACCAGAGAG CGAATAT CTCTCTGGTTTTTATC   TTTGGTAGGCGTTAC  95 21
     BAS0489  513877 ..  513890 +  -8.1  -5.58454   GAAACATTAAAAAAA               GCGAC TTAA GTCGC                TTTTTTTAATGTGGA 100 31
     BAS0491  516133 ..  516153 + -14.1   -5.1861   CAATAAACAAAAAAA            GTGTTCCCA GGT TGGGAACAC            TTTTTTAATCGTAAG 100 35
     BAS0493  516807 ..  516830 +  -6.8  -5.06089   GTAATGAAAGAAAAA          CACTTCTC TAACTCGT GAGAAGTG           TTTTCTTTGTGCTTT  85 37
     BAS0494  517271 ..  517300 +  -7.3  -5.89921   ATCTTCAGATAAAAG       GTCCTTCTTTA CATGGAAA TAAAGAAGGGC        TTTTTTTATTCTCAT 100 52
     BAS0495  518010 ..  518040 + -16.2  -2.73875   GTACAGAAATTAACA       CAAACCTGCAGGGG ATT TCCCGGCAGGTTTG       TCCTATTAGAGGGGG 100 28
     BAS0496  519806 ..  519831 +   -12  -5.54885   AACATATAACAGAAA         CAGCTCCTTT AGCGTA AAAGGAGCTG          TTTTTTATTCGTCTT 100 9
     BAS0500 NONE
     BAS0501 NONE
     BAS0502 NONE
     BAS0503 NONE
     BAS0504  530922 ..  530938 +  -8.7   -5.4251   ATGATAGTATTCCAA              GTGCGAT TAT GTCGCAC              TTTTTTCTATGTAAA 100 136
     BAS0505  531549 ..  531582 + -16.2  -3.78409   GTAATATATAATAAA     GAAAGAGGCTGACG GATTTA CGTCAGTCTCTTTC      TTTGAATTACGTTAG 100 37
     BAS0510  540295 ..  540321 + -13.8  -5.14965   ATAATACTGATAGAA         GCCCCTGTTCGT TTA ATGAATAGGGGC         TTTTTTAATGAAGGT 100 37
     BAS0511  540902 ..  540937 +  -4.2  -5.40625   AGATTGTAAAGAAAA    GAGTAGCCGATTTGA GATACAG TCAAATCA-CTACTC    TTTTTTGTATACTGT  77 32
     BAS0512  542161 ..  542182 +  -9.5  -5.47821   AGCAGTGAGCTAAGG           GAAGTTCCT ACAT AGGAGCTTC            TTTTTTTGAATAAAT 100 28
     BAS0513  542987 ..  543024 + -13.7  -5.09225   AGCAATTGATAAAGA   ATTGAAAAAGTGATGAG TCCT CTCATCACTTTTTCGAC    TTTTTTCGATAAAAT 100 13
     BAS0514  544525 ..  544539 +  -2.8  -3.53459   AGCGCAGAAAAAAGA               GTAGAT AAT ATCTCC               CTTTTTCATATTGTA  46 22
     BAS0515 NONE
     BAS0516  546010 ..  546025 + -10.4  -5.61596   AATTGTTTATTAAAA              GTCGCC ATAT GGCGAC               TTTTTTTCTAAAAAT 100 28
     BAS0517  548215 ..  548238 +   -14  -5.03994   AATAATTGATAAAAA          GTGATGTGCT AAGA AGCACATCAC           TTTTTATGTGTACCG 100 36
     BAS0518  550505 ..  550533 +  -5.3  -4.80959   AGTTTGATAACAAAA        CGCTGTCTC TTGTATTTTGC GGGACAGCG        TTTTATTATCCGTTC  74 39
     BAS0519  552114 ..  552128 +   -10  -4.96435   AGAAAATGGCATAGC               CCCCTT AAA AAGGGG               TTATTTTTTTGTTAA 100 27
     BAS0520  555536 ..  555582 +  -6.3   -5.0133   ATGAGTTTTTGAGAA GACATTATCATGA-CG-ATTTCA TTT TGAAATATGCTTATGATGATGTC TTTTTTAGAAGGATA  82 75
     BAS0521  556507 ..  556552 + -16.6   -3.7256   CTATATAATAGAGTA AAAAACCCATTCATATGAAA ATGATA TTTCATATGAATGGGTTTTA TTCATTTACTTTTTT 100 25
     BAS0523  561409 ..  561440 + -12.4  -4.61482   ATATCGGTTATTTTC      TAGGAGGAGCCTGT CACA ATAGGCTTCTCCTG       TTCTTTTTTAAAGGC 100 107
     BAS0524 NONE
     BAS0525  563727 ..  563757 + -10.6  -3.58231   ATAGTATAGTGAATG       GAGCCTCTAGTA AGTGAGA TACTAGAGGTTC       TTCTGTGAATTATTT  87 37
     BAS0526  565942 ..  565970 + -11.2  -5.60993   AATAATAAATGTTAA        GAAACGAGGTAA TAATT TTACTTCGTTTC        TTTTTTTATGAAGAG 100 39
     BAS0527 NONE
     BAS0528 NONE
     BAS0529  568389 ..  568414 +  -8.3  -6.14618   CTTCATAATAAAAAA         CAGTAGAGGAT ATAT GTCCGCTACTG          TTTTTTTATTTTATA 100 33
     BAS0531  570241 ..  570264 +  -9.7  -5.62045   TTGTGAATAATGAGA          GATGTGTAG ATATGA CTACACATC           TTTTTTGTTCTATAT 100 31
     BAS0532  570874 ..  570913 +   -19  -3.16564   GGCGGGCATCATTAA  TACTAGAAAAAGACAACT GTAT GGTTGTCTTTTTCTAGTA   TTACTCAGGTGCAAA 100 26
     BAS0533  572123 ..  572133 +  -2.6  -2.90496   TGAATGGGATTTTTG                 TTTT GGA AAAA                 TCATTTGAAGAGAGG  42 116
     BAS0534 NONE
     BAS0535 NONE
     BAS0536  575172 ..  575182 +    -4  -2.77344   GCTGAGAGAAAGGTG                 CATT ATA AATG                 ATTGTTAAACAGTGG  46 14
     BAS0537 NONE
     BAS0538  577402 ..  577433 + -17.5  -3.55444   GAGTCAAAAATAAGA      GAAAGCCGTATCC AAAAAA GGATACGGCTTTC       TTTAGGAGATAAGAG 100 28
     BAS0539  578515 ..  578550 + -13.6  -5.06414   TGTACGTAGTAAAAA    GTTGAAAGAGATAAGG AGAA TCTTATTTCTTTCAAC     TTTTTATTAAGCAAA 100 21
     BAS0540 NONE
     BAS0541  580595 ..  580620 + -11.9  -5.40072   GAATATAAGTGAGAA         GACGACCTTGT TTTT ACAAGGGCGTC          TTTTTTTAAGGGAAA 100 33
     BAS0542 NONE
     BAS0543  582442 ..  582482 + -24.5  -5.37345   TTTTTTGTACAGAAA  TAAGAGAACTTGAGCTTAT TCT ATAAGCTCAAGTTCTCTTA  TTTTTTATGATTAAA 100 92
     BAS0544  584622 ..  584653 + -11.8   -5.0916   TATAATAACAGCAGA      TAAGTAAGGTGAGA ATAA TATCACCTTACTTA       TTTTTCTATTCAGCA 100 36
     BAS0545 NONE
     BAS0546  586993 ..  587023 + -18.6  -5.63103   AAAATAGAGTTTTAC       GTATAAGCGACTTA ATA TAAGTCGCTTATAC       TTTTTTTAATTACAA 100 20
     BAS0547  588476 ..  588499 + -12.6  -3.36492   TTCATGATCAAACAA          GCTAGCTATA TTCG TATAGCTAGC           TTGTCAAATTAAGGG  90 34
     BAS0548  589736 ..  589756 + -15.5   -5.0538   TATTAATAGCTAAAA            GCAGTGCCT AAA AGGCACTGC            TTTTTTGAGATAAGA 100 35
     BAS0551  593115 ..  593135 +  -6.9  -5.74288   AAGAAAGTAAAAAAA            CATCCTC CAAACAT GAGGATG            TTTTTTATTATTTAT 100 31
     BAS0557 NONE
     BAS0558  602127 ..  602147 +  -6.9  -5.35354   GAGTAGATGAAAAAA            GTGATGG GGAGTAA CCATCAC            TTTTTTCATTGTATG  93 40
     BAS0560  604127 ..  604153 + -16.7  -5.24129   TATTTATAAGTTATC         CAGCTGCTAGC TAAAT GCTAGCAGCTG         TTTTTTATAAAAAGA 100 12
     BAS0561  605693 ..  605719 +   -11  -3.61398   AAACCAACATGATAA         GAGCTAAGAG TGAATAT CTCTTAGCTC         TTCTTGGCAAAAGGG  89 77
     BAS0562  607193 ..  607221 +   -14  -5.54907   ATATAAGTATAGTAA       GCCTTGTGCGTCT AGGG AG-CGCACAAGGC        TTTTTCTTTTGTGCA 100 58
     BAS0563 NONE
     BAS0564  610199 ..  610223 + -15.8  -4.82333   AAAGATTTATAAAAA          GAGAGGACGC AACCC GCGTCCTCTC          TTTTTAGGTTATTCT 100 29
     BAS0566  613466 ..  613502 + -16.2   -3.6761   CAAATTAATTCATAA   TTG-AAAACCCCTTTCC AACC GGAAAGGGGTTTTTCAA    TATTTGTTCCCCAAA 100 160
     BAS0567  615370 ..  615397 + -15.8  -5.68039   AAAATACCTCAAAAA        TAAAGAAGGAGC ATAG GCTCCTTCTTTA         TTTTTTTCTCCATTT 100 63
     BAS0569 NONE
     BAS0570  617116 ..  617146 + -17.1  -5.08169   AGTATTATTGCAAAA       GAAAAAGGCGTGA TTTAC TCACGCCTTTTTC       TTTTTTGAAATGTGT 100 13
     BAS0574 NONE
     BAS0575  622813 ..  622825 +  -4.1  -4.56597   TGAAAAATTCTTCTA                CATGA TAC TCGTG                TTTTTAGAGGGCGAA  65 38
     BAS0576  624322 ..  624353 + -14.6  -4.59511   AGAAGATGTAATGTG      AAAAACACCGATCC ATTT GGATCGGTGTTTTA       TTTTTAAAAGATATT 100 30
     BAS0578  627092 ..  627102 +  -2.6  -3.79071   GTAGTAAAAACATTA                 TTTT CTT AAAA                 TTTGAATATTATGGA  51 17
        sspH  627395 ..  627432 +   -13  -3.42702   TTAGAGGAGAAGTAA   TAGAAAAGACGCTTCT AAAATC AGAAGCGTCTTTTTTG    TATTATTCCATCATA 100 26
     BAS0582 NONE
     BAS0583 NONE
     BAS0584  633214 ..  633233 + -10.8  -5.79595   TGAGATAAAGAAAAA            GACGATGA GGAA TCATCGTC             TTTTTTATTTTCGGC 100 33
     BAS0586 NONE
     BAS0587 NONE
     BAS0588  636387 ..  636410 + -15.4   -4.4078   ATGAATTAATAGGAA          GGGTCGATTC TTAG GAATCGACCC           TTTTAATTGAAGGAG 100 43
     BAS0589  636855 ..  636907 + -14.6  -3.10975   CAACCAGAAACAAAA TGATT-AAAAGAAAAAACAGGAGCG TTGT TGCTCCTGTTTTTTCTATTCAATCG TCTTCAGTAATAACT 100 23
     BAS0593 NONE
     BAS0594  642112 ..  642159 + -14.6  -3.88703   CAACAAACACCATAT CCGTATTAAATAAAAAAAGAGG CTAT CCTCTTTTTTTATTTAATAAAG TATTTATTTATAAAA 100 17
     BAS0595  644190 ..  644208 +  -8.9  -5.33921   ACTTCTAATAAAAAA             GAGAAGC CAGAA GCTTCTC             TTTTTTAATTCATTT 100 33
     BAS0597  646774 ..  646798 + -10.1  -5.60993   CGCGGAGAAAATAAG          GAGATGGAACG AAA TGTTTCATCTC          TTTTTTTATAAAAAA 100 27
     BAS0598 NONE
     BAS0599  650010 ..  650046 + -19.8  -4.07687   TATCGATATACGAAA    TAAAAGGTTGTATGCC TGCGT GGCATACAACCTTTTA    TTTTAAGACACCACT 100 23
     BAS0603 NONE
     BAS0604  655586 ..  655614 +  -9.1  -5.60993   ACATTTTGTTCAAAA        CAAAGTATACA AAATAAA TGTATACTTTG        TTTTTTTATACAAAA 100 42
     BAS0605  657206 ..  657226 + -14.1  -5.60993   AATAGAAATGAAAAA            GCAAAGGGA AAA TCCCTTTGC            TTTTTTTATGAGCAA 100 44
     BAS0606 NONE
     BAS0607  658909 ..  658930 + -13.1  -3.78934   AGATAGTAAAAGTGA           GAGGATGAG AGTA CTCATCCTC            TTCTTGTAAAGAAAG 100 39
     BAS0608 NONE
     BAS0609  660260 ..  660280 +  -8.4  -5.05712   TTAGAACTTCGTTAA            CTCTTACA ATATA TGTAAGAG            TTTTTCCTTGTTTCT  91 26
     BAS0610 NONE
     BAS0611  662254 ..  662274 + -10.5  -5.24799   AGTGAAATATAAAAA            CGTGAGAAT ACG GTTCTCACG            TTTTTATATTTGTAA 100 36
     BAS0612  662786 ..  662819 +  -6.9  -5.64304   TTCTAATAAACAAAA     GCTCAATTTCTC-ATT TAA AATAGGGGAATTGGGC     TTTTTTATTCTATTA 100 72
     BAS0613 NONE
     BAS0614  664885 ..  664923 + -20.6  -3.21354   TAATAGAAACAAATC   GACGAAAAAAGCTGCTTA TAT TTAGCAGCTTTTTTCGTC   TTCATACATATGTAA 100 38
     BAS0616  666492 ..  666522 + -17.8  -3.91897   AAGTAAAATGATAAA       GAAACACGACTACT GAT GGTAGTCGTGTTTC       TTTATAGATGGCAAG 100 30
     BAS0619  668999 ..  669011 +  -4.8  -3.14878   AATACAAATGATTCT                CTGC AAATG GCAG                TATTAACTTCGCAAA  52 30
     BAS0620  670020 ..  670039 +    -5  -5.27335   AATGAAATGAGAAAA            GATGCTAC TAAG GTAGTGTC             TTTTTCTTTAGGAAA  79 39
     BAS0621  671618 ..  671635 +  -9.1  -3.90358   AATTGCTAGTTAGAA             GCCTCCT TTTT AGGGGGC              TTTACTATATAATAT  81 28
     BAS0622  672499 ..  672531 + -12.2  -5.05301   ATTATAAATAAAAAA      TAGCTCTTAGCAGT AAGTA AATGCTAAGAGCTA      TTTTTATGATTATTT 100 421
     BAS0629 NONE
     BAS0630  681992 ..  682011 + -13.6   -5.1287   ATTCGTAATGAAAAA            GCATCGCC TTAT GGCGATGC             TTTTTTGAGTATAAC 100 203
     BAS0631 NONE
     BAS0632 NONE
     BAS0633  684375 ..  684386 +  -2.2  -3.68256   GCCAATGTAATTTTA                CATG CAGG CGTG                 ATTTTTTAATAAAGG  47 5
     BAS0634 NONE
     BAS0635 NONE
     BAS0636 NONE
     BAS0637  688471 ..  688497 + -12.5  -5.56264   ATAATAGAAAATCAA         GAATCCTAGTT TAAGT AACTAGGATTC         TTTTTTGTATTTAAA 100 37
     BAS0638  691186 ..  691211 + -12.7  -4.78149   GTTAATAACAGAAAA         GCACATTCTTC ATAT GAAGAGTGTGC          TTTTTAAATTGTACA 100 36
     BAS0639  691860 ..  691888 +  -9.8   -5.4387   TATCATTAAAAAAAA       GACAATGAT-GGA ATTA TCCTATCATTGTC        TTTTTTACTTTGTCT 100 50
     BAS0641  694340 ..  694371 + -13.2  -5.71712   ATAGAATAGTAAAAA      GTAGCTCTTTTCTA GAAA TAGAAGAGGGCTAC       TTTTTTTCTATACAG 100 42
     BAS0642  694781 ..  694806 + -13.5  -5.54192   TCGAATAGAAAAAAA         GAGTAAAGCAT GTGG ATGCTTTACTC          TTTTTTTACATTAGT 100 20
     BAS0643 NONE
     BAS0644  696976 ..  696998 +   -10  -5.86976   AAGTAGTCTTAAAAA           GTTTCTTCTT AAT AGGAAGAAAC           TTTTTTATTTTGTAG 100 35
     BAS0645 NONE
     BAS0646  699543 ..  699566 +  -9.7  -5.59357   CGATTATGAAAAAAA          GCTGACAAA GTATTA TTTGTCAGC           TTTTTTTAGTATGAT 100 21
     BAS0648  701087 ..  701118 + -11.7  -4.62475   TATACGCATAAAAAA      GCGAGTCATCCTA GTGTAA TAGAATGACTCGC       TTTTGATTTGTAAGT 100 30
     BAS0651  704520 ..  704546 + -15.4  -5.61596   TAAGCTAACACAAAA         TCCAACTTTACA TAT TGTAAAGTTGGA         TTTTTTTGTGAAAAT 100 33
     BAS0652 NONE
     BAS0653  705313 ..  705342 + -18.1  -4.22338   AAAATTGCTTAAAAA       GAAACCTTCTTGC ATCG GCAAGAAGGTTTC        TTTTCAGCTTATACT 100 29
     BAS0654  706063 ..  706082 + -12.2   -5.1675   CGAAGAAATAAAAAA            GATGAGGG AAAT CCCTCATC             TTTTTTAATCCATCC 100 30
     BAS0656  709029 ..  709062 +    -9  -5.75342   TAAGAAGAAATAAGT     AAGAGGTGTTTTCC TATTTC GGAAAACACCTTTC      TTTTTTTTGGAAAAA 100 28
     BAS0657  710890 ..  710911 + -10.2  -5.05712   GAGAAGTAGAAAGAA           GGCAATCC ATATCC GGATTGCC            TTTTTCATTATTTCT 100 32
     BAS0660  715623 ..  715644 +  -6.5  -5.43414   TATAATATAGGAGAG           GGGGCTTCT TATG AGGGGCTCC            TTTTTTGTGTATAAT  88 36
     BAS0661 NONE
     BAS0662  716380 ..  716419 + -13.9  -3.23165   AAGTGAAGATTGAAA  TATAAGAAGAGCTTTCC TGTTGC GGAGAGCTTTTCTTATA   TCCTTTTATATAGTA 100 28
     BAS0671  724257 ..  724273 +  -7.3  -5.65496   TATAATAATGAAAAA              GTCATCA TTT TGATGGC              TTTTTATTTTTAATC 100 36
     BAS0672 NONE
     BAS0673 NONE
     BAS0674  727234 ..  727259 + -11.3  -5.77988   GTAATTCGTATGCTA         GAGCTATCTTT GAAA AGAGATAGCTC          TTTTTTTGTATATAT 100 37
     BAS0675 NONE
     BAS0676 NONE
     BAS0677  731215 ..  731238 + -12.6  -3.72695   TGATGTGCAAAAAAA          GAAACCTGAA TGAT TTCAGGTTTC           TTTCGTGCAAAGCAT  95 162
     BAS0681  735067 ..  735088 + -10.1  -3.36283   GTAATAAAATTTATG           GGGCTGGCT GCAA GGCCAGTCC            TGTTCATTTCAATTT  82 37
     BAS0682 NONE
     BAS0683  736951 ..  736978 +  -7.8  -4.88222   ATAAGTTACAAAGAA        GAACTCTCTATT TATA AGTAGGGGGTTC         TTTTTGCGTTTTAAT  87 37
     BAS0684  737657 ..  737684 + -15.8  -5.00138   GTAGGTAGAGAAAAA        GCGTTATCTTCA TTCG TGAAGATAACGC         TTTTTCATTTAAATA 100 33
     BAS0687  748757 ..  748777 +  -4.1  -2.89657   TAGATATAAGTATTA            TGTTAGATT TCG AATATAACA            ATATTTATTATTAAT  47 231
     BAS0688  750024 ..  750047 + -11.1  -5.84381   TATATAAATAAAAAA          GGATCTCAC ATAAAC GTGAGATCC           TTTTTTTGTTAGTAA 100 52
     BAS0691 NONE
     BAS0692 NONE
     BAS0693 NONE
     BAS0694 NONE
     BAS0695 NONE
     BAS0696 NONE
     BAS0697 NONE
        thiG NONE
     BAS0699 NONE
     BAS0700  760094 ..  760111 +  -6.3   -5.5762   TGTAAAGAAAAGAAA             GTCAGTT TTAT AACTGGC              TTTTTTCTGTTTACT  93 36
     BAS0701  761058 ..  761104 +  -7.6  -5.37171   TAGTGAATAAAAAAA GAGCGAATG-C-T-AAGTGCAAC AAGC GATGCACTTCATGTCATTCGCTC TTTTTATTTCGTATT 100 289
     BAS0703 NONE
     BAS0704 NONE
     BAS0705  766127 ..  766153 + -12.4  -3.54488   GAAATAGTAACAGTG         CTACCTCAATCT AAT GGATTGGGGTAG         TGTTGTTTCGAAAGA  91 34
     BAS0706  767327 ..  767361 +  -9.5  -3.59814   GCGGATCAAAGAGCT    TAAAATAGAGCCGACC TTTT GGG-GGCTCTATTTTA     CTTTTTGTGTGGTAG  82 23
     BAS0708  769139 ..  769155 +  -2.3  -4.43221   ATTTGGAAATATAAT              TGGAA GAAAAAA TTCCA              TTTTCTCAAGTCTTT  57 27
     BAS0709  770127 ..  770154 +  -6.3  -5.66229   CAAAAATAATAATTA        GGCTGTGGAGA TGGGAT TCTCTGCAGTC         TTTTTTATTATTGGT  93 32
     BAS0710  770518 ..  770544 + -18.2  -5.23316   TGTTGTAAAAGAAAA         GTAGAGCATCGA ATT TCGATGCTCTAC         TTTTTTAATGTGGTA 100 92
     BAS0712 NONE
     BAS0713  773244 ..  773256 +  -4.1  -2.53995   TGCACCGAATAACCC                TCTTG GTA CGAGA                TGGCTTGGCCTAGAT  45 48
     BAS0714  773748 ..  773770 + -10.6   -4.1851   TAATGTTCCGTAATG           GCTACCGTAT TAT AGACGGTAGC           TTATTTCTACTTTGA  95 28
     BAS0715  774095 ..  774132 + -15.9  -3.17051   TGATTTTTGGAGGGG   AATGTAAAAGCATACGA TTAC TCGTATGCTTTTACATC    TGTTAATGATGGAAG 100 19
     BAS0730  786603 ..  786629 +  -5.9  -5.19328   AAGGTTAATAGATGA         GACATTCTCGT TTTTT ATGAGGGTGTC         TTTTTATTATGCAAT  83 33
     BAS0731  788136 ..  788163 + -17.2  -5.63517   TATGTGTGATGGAAA        GAACGGACATAG AATG CTATGTCCGTTC         TTTTTTATTTGGAAC 100 32
     BAS0732  789563 ..  789600 +  -9.4  -5.38951   TACATCTGTAGAAAA   CGAATCCATTTTGA AGAAGATGAA TCAAAGTGGATTCG    TTTTTTGTATGGGTT 100 89
     BAS0734  790859 ..  790870 +    -3  -3.16177   AATTATGGTCTATTT                TACT CAAT AGTA                 TTCAGTATCTAAAAT  45 111
     BAS0735  791532 ..  791553 +  -5.9  -5.85425   TGCTTCATTTGTAAA           GAACTTGGG GATG TCTAAGTTC            TTTTTTATTTGTTTC  95 66
     BAS0736  793480 ..  793493 +  -6.7   -2.7924   TAAGGGTTTACAAAA               TACCC TGCA GGGTA                TAATATATTGTCATA  61 141
     BAS0737  793814 ..  793838 +  -6.6   -4.0896   GTAAAAAGCCGATAA         TCTGTCAA-AC GTAA GTGTTGACAGA          TTTTCAAAAACATTT  71 26
     BAS0738 NONE
     BAS0739 NONE
     BAS0740 NONE
     BAS0741 NONE
     BAS0742 NONE
     BAS0743  797119 ..  797130 +    -3  -3.67141   CTTCGGATGGGAATG                TGAA CTTA TTCA                 TTTAAATCACCTTCT  50 9
     BAS0744  797931 ..  797965 + -15.3  -3.86346   GATATGATATCGAAA    TAAAAGGATGGTGCTG CTTG CAGC-CCATCCTTTTA     TTTATGCCCAAATCA 100 23
     BAS0747  801067 ..  801088 + -10.2  -3.98159   TATGAAATGAAAAGA           GAGACGCT TACATT AGCGTCTC            TTTCCTATTATAATG  90 31
     BAS0750  805700 ..  805731 +  -6.6  -5.07275   ATAGATAAAATAAAA      GGGAAAAACTACTG ACTT CAGCAGCTTTTTCC       TTTTTATATATATAG  85 37
     BAS0751  807718 ..  807737 + -10.8   -5.5762   AAAAGTATGTAAAAA            CTTCCGTT ACAC AACGGAAG             TTTTTTATGTTTAAT 100 42
     BAS0752 NONE
     BAS0753  808456 ..  808468 +  -3.5  -2.58398   TTATATTTTTTTAAA                TATAA ACA TTATA                ATGTTATAACTTTAT  44 41
     BAS0754 NONE
     BAS0755 NONE
     BAS0756  811175 ..  811197 + -14.2  -4.91511   TAGGGGAGTATAGGA           GGCTGTCCAA ATT TTGGGCAGCC           TTTTTATCATAAAGT 100 38
     BAS0761  817049 ..  817071 +  -9.2  -5.72616   CATACGCATAAAGAA           TCACTAGGAT CAT AACCTAGTGA           TTTTTTTGTGTGAAT 100 11
     BAS0762 NONE
     BAS0763 NONE
     BAS0764  819028 ..  819066 + -17.7  -4.77173   ATACGATGTGAAAAT   AAAAAGCAGCAAGCATG TATCT CATGCTTGCTGCTTTTC   TTTATTTTGTAGAAA 100 30
     BAS0769 NONE
     BAS0770  822919 ..  822956 + -10.8  -4.91357   ATGTAATCCGCTTTA   AAGAAAAAGAGGTCAA TTTTAT TTGGCCTCTTTTTCTG    TTTTATTGTCTCTTT 100 25
     BAS0772 NONE
     BAS0773 NONE
     BAS0774 NONE
     BAS0775  825842 ..  825861 +    -5  -5.26875   CGATTTCATAAAAAA            GTATACCG TAAA TGGTATGC             TTTTTTGATTGAGAA  79 30
     BAS0776  826329 ..  826343 +  -2.8  -3.77413   CTTCAATACAACCCC               CTCCTT TTT AAGTAG               TCTTTTACTACTATT  51 261
     BAS0777  829147 ..  829168 +  -8.1  -5.58179   TAAGAGAGAAGAAAA           GAAGCTTAT CATG ATAGGCTTC            TTTTTTGTTATACTA 100 38
     BAS0778  829587 ..  829634 + -10.7  -5.49569   CGAAAAAATATAATA GTACAGAAAGATAGCTCGCCG CTAAAA CGGCGAGCTATTTTGTTATGC TTTTTTCTGTTCATC 100 195
     BAS0780  832444 ..  832468 + -10.1   -5.7946   TCGTGTAAAGAGGAA          GAGCTTATCTG AAG TAGGTAAGCTC          TTTTTTTATTGGAAA 100 33
     BAS0781 NONE
     BAS0782  833773 ..  833788 +    -9  -5.81412   AAGCTGAAATGAGAA              GATGGG GAAA CCCATC               TTTTTTTTGGATACG 100 29
     BAS0783 NONE
     BAS0784  836198 ..  836217 + -10.8  -5.84381   GGCAGAAAACATATA            GAGAAAGG GATT CCTTTCTC             TTTTTTTATTCATAG 100 25
     BAS0785  837343 ..  837365 +  -7.8  -5.95449   TACTTTGTAGGAAAA           CATTATCCGT AAA AGGGATAATG           TTTTTTGTTTTCTTT 100 57
     BAS0786  837975 ..  837997 +  -9.3  -3.49475   TATTTTTTTACACAA           GATGTAACT ACATA AGTTACATC           TTGTGTAAAAATAAA  78 124
     BAS0787 NONE
     BAS0788  838923 ..  838945 +  -6.2  -5.26875   AGAATAAATAAAAAA           CATCGCCAAC TAA GATGACGATG           TTTTTTCATTAAGAA  84 30
     BAS0790  840549 ..  840572 +  -3.9  -5.76237   ATACGAAATGAGGAA          CCGAGC-ATC GATTA GATTGCTTGG          TTTTTTGTTTGTATA  86 11
     BAS0791  841162 ..  841187 + -11.9  -3.36073   AAGCAAAAGAAATAA         GAGCAGCTAGC AAAA GCTAACTGCTC          TATTTAAGGGATCTC  89 40
     BAS0792 NONE
     BAS0793  842180 ..  842202 + -13.6  -5.18726   TAAAGATATACTGTA           TCTCCTAACA AGT TGTTAGGAGA           TTTTTATTGTAAAAA 100 38
     BAS0794  842981 ..  843001 +  -8.3  -3.62597   AGAGTGAAATTCTAA            TGAGTGGGG CAT CTTCACTCA            TTATTAGCCCATAAA  75 131
     BAS0795  844294 ..  844313 + -12.2  -5.54907   TGCGAAGTAATAAAA            CCCCTTAC AACG GTAAGGGG             TTTTTGTTTTATAAA 100 31
     BAS0797 NONE
     BAS0798  845955 ..  845989 + -11.6   -4.4767   TTTATATTTGTATGT     GAAGAAGGTACTAC TAAGGAT GTAGTACCTTCTCC     TTTTATAATGAATCG 100 44
     BAS0800  849116 ..  849148 + -15.1  -2.74605   GATTGGATAAAACTA      TATGAAAAGCGATGC TGA GAATCGCTTTTCATA      TGAATTTTAAAACGG 100 31
     BAS0806  856370 ..  856380 +    -4  -3.39664   GCATCTGTAATTAGG                 CTTT ATT AAAG                 TACTTTTTGTTCCAT  51 27
     BAS0807  857611 ..  857632 +  -7.3  -3.39505   TGTATATAAAAAGAA           GCTGATCCA AAAT TAGATCAGC            TTCTACATATAAGAT  68 64
     BAS0809 NONE
     BAS0810 NONE
     BAS0811  863450 ..  863472 + -13.6  -5.96219   AATAGGTATGGGGAG           GAACTTGTGA TTT TCACAAGTTC           TTTTTTTTGTGAATC 100 39
     BAS0812 NONE
     BAS0813  865191 ..  865208 +  -2.7  -5.69262   CTACACATTAAAATA             ATCCTTT TACA AAAGGAG              TTTTTGTTTTTATGA  75 25
     BAS0814  865964 ..  865989 + -17.7  -4.65838   CAATAAATGAAGGAA         GGTCTCAAGGC ATAT GCCTTGAGACC          TTTTTGCCATATATA 100 35
     BAS0816  866820 ..  866845 + -12.7  -5.71295   CGTGTAAATAGAAAA         CTTCCACCTTA TGAA TGAGGTGGAAG          TTTTTGTTTTTGTAT 100 34
     BAS0819 NONE
     BAS0820  871128 ..  871171 + -10.6  -5.06451   GCGCAACAACAAGTG TAATGAGAGAAGACG-CCCTA GTA TAGGGGCGTCTTTTTTTGTTA TTTTTTGAAATACTC 100 23
     BAS0823 NONE
     BAS0824  875214 ..  875244 + -15.6  -4.30014   CGGAAGGTGCAGAGT       AAAAAGAGAAGCCG ATT CGGCTTCTCTTTTA       TTTTGGGTTACTCCC 100 24
     BAS0827  877268 ..  877284 +  -8.7   -5.9003   AACGATAAAGGAAAA              CGTAGCT TTT GGCTACG              TTTTTTTGTTGGTTT 100 33
     BAS0828  880664 ..  880702 + -15.6  -5.95539   AACTAATATGTTTTA   TAAAAGGCATAAGAGAAA TAT TATCTCTTATGCCTTTTG   TTTTTTTATTTAAGC 100 35
     BAS0831  884206 ..  884232 + -15.2   -5.5208   TTGCATAAGAAGAAA         GGAGCTGTTCCG AGT CGGGACAGCTTC         TTTTTTATCTTGTCA 100 33
     BAS0832  886067 ..  886093 + -13.9  -5.30616   AAAGGGGCAAAAAAA         TAGAAAGTGGG GGATG CCCACTTTCTA         TTTTTATTTACGTGA 100 23
     BAS0834  888507 ..  888528 +  -8.1  -4.84363   AATTTAGTGAAAAAA           GAATCCTTA GAAT TGAGGATTC            TTTTTCGTAGTTTGG  90 304
     BAS0835  888929 ..  888954 + -12.7  -3.56569   ATTGGTGAAATAAAG         GGCATCGTTCT CATA AGAATGATGCC          TTAATTATATTATAC 100 129
     BAS0836  889574 ..  889614 + -11.3  -4.96848   TTACATAAAGAAAAA  GCCTGTCCAAAGAGGTG TGATGAC CATCTTTTTGAACAGGC  TTTTTGTATGAAAAA 100 44
     BAS0839  894729 ..  894744 +  -3.3  -2.82909   CGTAAGTAAATGAGT              CCATA AATGAG TATGG               CTATTTATATGTTTG  45 32
     BAS0840  895973 ..  895984 +  -5.8  -6.04324   GGGATCTTAATTTAA                GAGG ACAT CCTC                 TTTTTTATTTTTTGA 100 31
     BAS0841  899141 ..  899159 +  -8.2  -5.52079   AGAAAATAGACAAAA             GTCTATGA GTA TCATAGGC             TTTTTATTTTGCTCT 100 79
     BAS0842  902422 ..  902445 + -13.2  -5.14563   AGATAAAGTGAAAAA          TCAGTGGGGA TTCA TCCCCGCTGA           TTTTTTAATAGAAAG 100 50
     BAS0845 NONE
     BAS0846  907873 ..  907893 +  -6.9  -6.09133   GTTTTATTTCAAAGG            TCGAATCGT AAT GTGATTCGA            TTTTTTTTTGCAGTC 100 50
     BAS0848  910478 ..  910488 +  -2.6  -3.59979   GTAGTGATAGTTTTA                 TTAA CGG TTAA                 TTTAAGGTAAAGGGG  48 44
     BAS0849  911045 ..  911071 + -13.9   -5.4756   AGATTTGTAGGGAAA         GCATAGCGTTA CGCAT TAACGCTATGC         TTTTTTGTTGCAATT 100 56
     BAS0850  912418 ..  912438 + -12.7  -5.63517   GAATAAGAAAAGAAA            TAGGCTACT TCT AGTAGCCTA            TTTTTTGTTTGCAGA 100 35
     BAS0851  914232 ..  914284 + -16.8  -4.50993   AACGTATCTTCTTTC CGTTAATACATCAAAAGAGATTGCC AATA GGCAGTCTCTTTT-ATTTATTAACG TTTCTCTTTATTTCC 100 20
     BAS0852  915332 ..  915351 + -13.6  -5.69793   TGAATAAGAAAGGAA            GGTCACCC GTGT GGGTGACC             TTTTTTGTTTGGTAT 100 34
     BAS0853 NONE
     BAS0854  917903 ..  917920 +  -5.5  -5.47218   TTGAGTTTTGAGGGA             GACTGCC TTTT GGTGGTC              TTTTTTTGCATAAAA  84 30
     BAS0855  918590 ..  918612 + -14.2  -4.33755   ATACTTAGTGAAAAT           CGACCGCTTA TAG TAGGCGGTCG           TTTCTTCGTCTTAAT 100 101
     BAS0856  920213 ..  920252 +  -6.8  -3.05358   AGTTTCAGATGAAAT  TAAATGATTGAATATTTA TATT TAAATAATCGATTATTTA   TGCTTTAATATTTCT  62 314
     BAS0857  921230 ..  921267 + -10.1  -4.83169   AGTAGATTGTCTTTG   TTTGTCTCTTATTTTCC AATC GGAGAATAAGGGATGAA    TTTTTATGAAGGAGT 100 270
     BAS0858  923555 ..  923576 +  -9.5  -3.75153   GAAACAAACAGTAAA           GAAGCTGGT GGAA ATCAGCTTC            TTTAGCTTGAGGGGG  82 41
     BAS0859 NONE
     BAS0860 NONE
     BAS0861  925890 ..  925906 +  -4.3  -2.62184   AGGGTAAAACAATAT              CCGCATG AAC TAAGCGG              TGGTATGAAGCAGCG  48 41
     BAS0862 NONE
     BAS0863  927402 ..  927421 +  -7.8  -5.86976   TTAGAGTGGGGGAAA            GCACTGGG GGGA CCTGGTGC             TTTTTTCTTTTGTAG 100 37
     BAS0864  928674 ..  928689 +    -9  -5.56673   GTGTTTATTTATGAA              GAGGAG AGGG CTCCTC               TTTTTTGTTATAAGT 100 40
     BAS0865 NONE
     BAS0866  929981 ..  930002 +  -5.9  -3.73402   AATACAATGCTTGAG           GAAGCGTTA AAAA TAACTCTTC            TTTAATAGGGGGTAT  62 48
     BAS0867  930545 ..  930567 +  -7.1  -5.22312   ATCATGAGTAAAAAA           GCTTATGTA TAACC TGCATAAGC           TTTTTTAATGTCCAT  91 86
     BAS0869 NONE
     BAS0870 NONE
     BAS0871  935972 ..  935987 +  -4.8  -3.64523   AGATTCTTCCTTTTA              TAATGA TAAT TCATTA               TTATGGTTTCATATT  58 137
     BAS0872  937302 ..  937321 +  -5.1  -5.54907   TAGTAGAGTAGAAAA            TCATACA TTAAAT TGTATGA             TTTTTCTTTTATACA  85 38
     BAS0873 NONE
     BAS0874  942484 ..  942510 +  -3.8  -5.38958   TGTTAGTTATGGGAA         GAAGGGCATA GAAGGCA TATGTTCTTC         TTTTTATTTGTAAAT  77 170
     BAS0875 NONE
     BAS0876 NONE
     BAS0877  944013 ..  944037 + -11.6  -4.33151   AAAAGAAGCAATGCA          GCAGTTTAAC AACTA GTTAAACTGC          TTTTCCATTATAATA 100 10
     BAS0878 NONE
     BAS0879 NONE
     BAS0880 NONE
     BAS0881  946958 ..  946978 +  -6.2  -5.60993   ATCTCGTTAACAGAG            GAGTAATG TTCAT CATTGCTC            TTTTTTTATACGCCA  93 31
     BAS0882 NONE
     BAS0883  947879 ..  947898 + -12.2  -5.13741   AAATGTAATTAAAAA            TAGCCGAC TCTA GTCGGCTA             TTTTTATTAGGTTAA 100 43
     BAS0886  949954 ..  949980 +  -8.8  -4.13748   CATTTTTCATTTGAA         CGTTGTAGCCAT CAT ATAGCTATAACG         TTTCATGTTTTTAAA  82 120
     BAS0888  952732 ..  952756 + -11.6  -4.37711   AGGTTTATATAAAAA          GACATCTTTC AGAGG GAAAGATGTC          TTTTACATTTCCTCC 100 40
     BAS0892  955145 ..  955162 +  -6.9  -5.73339   ATATTATTTTTTGAG             CGCCCCA GTAA TGGGGCC              TTTTTTTATAATTGT 100 279
     BAS0894  957664 ..  957685 +  -7.4  -5.53079   TGAAGAAGTTTAGGG           GATCAACT TATAGC AGTTGATC            TTTTTTATGTATTTT 100 28
     BAS0895  958722 ..  958732 +    -4  -5.52023   CACACTCCCATCTGC                 TAGT ATT ACTA                 TTTTTTATTACTAAT  81 415
     BAS0899  962738 ..  962761 +  -7.5  -5.26875   CTTTACGTATGAGAA          GGAGACATC TTAATT GATGTCTTC           TTTTTTCATTGCGAA  91 148
     BAS0900 NONE
     BAS0901 NONE
     BAS0902  964328 ..  964355 +  -7.9  -6.19302   AATAGATGAGTAAAC        TCTCAAGTATA GAATGA TATACTTGAGG         TTTTTTTTATTATAT 100 36
     BAS0903  965270 ..  965292 +    -7  -3.41745   CATTTTTGATGTGAA           TCTGCTGTCA TAT TGAGGGCAGA           ATTTTTCAGTAGTTC  65 32
     BAS0904  966312 ..  966337 + -10.6  -4.49311   TTCAATTTGCAAAAA         GCCTTTAACT TGTTAT AGTTAAAGGC          TTTTATCATCATAAT  95 78
     BAS0907  969885 ..  969910 + -13.3  -3.88703   ATAGGAATTGGAAAG         TCCCCTCTGCC TTAA GGTGGAGGGGA          TCTTTATTTATAACC 100 37
     BAS0909  971297 ..  971330 + -11.2  -5.85011   CTTCAACCAAAAAAA     CTCTAACTAAATCG CCATGA CGAATTAGTTAGAG      TTTTTTTGGTTTTTA 100 16
     BAS0910  972218 ..  972235 +  -5.5    -5.626   TATTTTATTTTTGAG             CGCTCCA GCAA TGGAGCC              TTTTTTTATGAAATA  87 344
     BAS0912 NONE
     BAS0913  974458 ..  974488 + -12.7  -5.58522   TGGTAGCAAGAAAAA       GGCGCATTCCT ACTTTCAAA AGGAATGCGCC       TTTTTCTTTTCTATA 100 297
     BAS0914  975983 ..  976000 +    -7  -4.53607   GGCACATAAAGAGAA             GGTACC CATATA GGTACC              TTTTCTAATAGTTTT  78 143
     BAS0915  976822 ..  976842 +  -9.8  -5.36689   AATAGTGGATTTTTT            GAACCTCA TTTAT TGAGGTTC            TTTTATTTTTAGTTT 100 36
     BAS0916  980841 ..  980870 + -15.2  -5.31456   CGTTTATGTAAAAAG       CAACCTAGATCC CATGTT GGATCTAGGTTG        TTTTTTATAACTTAA 100 30
     BAS0917 NONE
     BAS0918  982344 ..  982367 + -12.5  -5.07567   TGTAATAAAGATAAA          GCTCGCCTA CGGAAA TAGGCGAGC           TTTTTTAACATATAA 100 453
     BAS0922 NONE
     BAS0923  984299 ..  984319 +  -9.8  -3.18582   ATACATGTTTATCAA            GCTTTGGT TACAT ACCAAAGC            TTGATAAATACAATA  78 40
     BAS0924  984689 ..  984714 +  -8.5  -5.40625   AATATACATAAAAAA         GCATCC-AATTA AAC TAATTTGGATGC         TTTTTTATGTAATCT 100 103
     BAS0926 NONE
     BAS0927 NONE
     BAS0928 NONE
     BAS0929  987284 ..  987325 + -14.7  -2.87931   GTGGAAATTTATAGA GTGAAAGAACAAACTCTCA TTTC TGGGGGTTTGTTCTTTTGC  TGTATAAAAAATAGG 100 43
     BAS0930  988583 ..  988625 + -15.2  -4.20875   AAACGAATGCGAAAT AAAAAGCGTATGAAATCC AAATAGA GGATTTCATACGCTTTTA TTGTATTTTTTGATA 100 24
     BAS0934 NONE
     BAS0935 NONE
     BAS0936  994390 ..  994417 +  -7.7  -6.13503   TAAAAAAACAGGCTC        ACCCCTCGAAG ATTATG CTTTGAGGGGG         TTTTTTTTGTTCATA 100 46
     BAS0937  994894 ..  994930 +    -6  -2.65046   TGATGCAAAAATAAA    GGGCAGTACATATT TTGATGACT ACTATGTACTGTCC    CGTTTATTCTTTTTG  55 69
     BAS0940  997157 ..  997173 +    -8  -5.42259   TAGTAGAGTGAAAAA              GAAGCG GATGA CGCTTC              TTTTTTTAGCGCTGG 100 30
     BAS0943 NONE
     BAS0944  999367 ..  999381 +  -4.3  -2.54371   GAAAGAGTGGCAAGG               GTAAC TAACT GTTAC               AATTTATTTAACCAA  48 22
     BAS0945 NONE
     BAS0946 NONE
     BAS0947 1004611 .. 1004646 +   -12   -5.0916   ATAGTGTGAATAAAG    TGGCCTCATTAAGTGT TAAT ACGCTTAGTGAGGCTG     TTTTTGTATTGAACA 100 40
     BAS0948 NONE
     BAS0949 1006703 .. 1006734 + -14.6  -5.60993   CTTGTAAATAGAACG      GCCTCATTAAGTGT TAAT ACGCTTAGTGAGGC       TTTTTTTATAGGAAG 100 111
     BAS0950 NONE
     BAS0951 1009023 .. 1009057 + -15.2  -5.65927   GTAATAAGTAGGAGA     GCAAGTAGTTTTAGCG GAA TGCTGAAACTGCTTGC     TTTTTTATTTGGGTA 100 49
     BAS0952 1010460 .. 1010508 + -13.5  -3.30159   TGGTGATTATGGTGG CTAAAAGAGAAAAAGGGATCTCA CAA TGAGGTCTCTTTTTTCTTTTTAG TTGTAAAACAATTGA 100 150
     BAS0953 NONE
     BAS0954 1011862 .. 1011900 +  -3.8  -5.75538   ATAGAAATGTCGAAA   GGCTATTATCTAGTAGAA GTT TACATCTAGGTGGTAGCC   TTTTTCTTTTTTGGG  86 40
     BAS0955 1012908 .. 1012933 +  -9.9   -5.3104   TTTGCTTTCAGTTGA         GAAGTTAACAA TTTA TTGTTAGCTTC          TTTTCTTTTTAATGA 100 61
     BAS0956 NONE
     BAS0957 NONE
     BAS0958 1014503 .. 1014514 +    -3  -3.15231   TCTTTTGACAAAAAC                GAAT GGCC ATTC                 ATTTTACCTCTATCA  45 190
     BAS0959 NONE
     BAS0960 1016946 .. 1016996 + -11.5  -5.32944   GGTAGGAGATTTGGA GAGACCAC-AACAC-GCTATAGA GGCGAAA TCTATAGCGGAGTTTGTGGTCTC TTTTTTCGTTATCAA 100 79
     BAS0961 1018718 .. 1018742 + -10.8  -5.48063   GCGTAAAATGAGAAA          CACCTGAAGG CGAGC CCTTTAGGTG          TTTTTTCTCTTGACT 100 35
     BAS0963 1020001 .. 1020024 +  -6.7  -3.67792   AATTTCAAAATGAAA          GAGCGCCTT GGGAGA AAGACGCTC           TTTAGGTGAATGTAG  67 98
     BAS0964 NONE
        lstR NONE
     BAS0966 1022395 .. 1022429 +   -10  -4.87133   AGCTTAAAAAACAAA     CCACCTAGTCCCTATA TTT TTTAGGGTGTAGGTGG     TTTTATTTACACACT 100 34
     BAS0969 1023650 .. 1023671 +  -3.8  -3.22738   GATAAAAATGATATC           CTCATTAT AAAAAA ATAGTGAG            TATATTCATTATGTT  49 96
     BAS0970 NONE
     BAS0971 1026613 .. 1026644 + -15.4  -4.46587   AGTTAAGGGGCGAAG      TAAAGAGGGTATGCC GAG GGC-TACCCTCTTTA      TTATTTTGTTCCTAC 100 35
     BAS0975 NONE
     BAS0979 NONE
     BAS0980 NONE
     BAS0981 1037139 .. 1037167 + -17.6  -5.40072   AGGAATTAAAAGGAA        GGCGTCCTACAT GTGTA ATGTAGGACGCC        TTTTTTTAGAAGCCA 100 32
     BAS0982 NONE
     BAS0983 NONE
     BAS0984 NONE
     BAS0985 NONE
     BAS0986 1040234 .. 1040255 +  -7.3  -4.61353   AATTAAGTGGAATGG           CTCGTCTTT TGCG GAAGGCGAG            TTATTTTTCTATGTA  80 35
     BAS0987 NONE
     BAS0988 1041057 .. 1041088 +  -6.1  -5.26316   AGCTTTAAATAAAAA      TGTTATTACTC AATTTAACAA GAGTAATAACA       TTTTTTATGCCATGA  84 43
     BAS0989 1042160 .. 1042200 + -10.1  -5.48054   TTCATTTTTGAAAAA TACGCTATTCTTT-CTGT AGGCTC ATAGGAAAGAATAGCGTA  TTTTTTCATTTTCAT 100 65
     BAS0990 1043690 .. 1043714 +  -6.5  -4.72846   TAGAGATAATAAAAA          GGTATCCTT TAAGTAC GAGGATACC          TTTTTACATGTATGA  76 79
     BAS0993 1045494 .. 1045518 + -11.5  -5.21709   ACAATTGTTGAAAAA          GCATCCTCAAA GTA TGTGAGGATGC          TTTTTTAGTATAAAA 100 93
     BAS0994 1046035 .. 1046045 +  -2.6   -2.9914   ATGTAAAAACTATAA                 TTTT ACA AAAA                 TGTATATACCAACTA  43 35
     BAS0995 NONE
     BAS0996 1047969 .. 1047996 + -11.4  -5.43414   TGGTACAAAGAAAAA        GGAAACACCG GCGTGTAA CGGTGTTTCC         TTTTTTGTGTGTCAT 100 8
     BAS0998 1050970 .. 1050981 +    -3  -2.83668   TTAATGAACAACGTA                CATA ATAT TATG                 CATTTTGTTTTTACA  43 108
     BAS0999 NONE
     BAS1000 NONE
     BAS1001 1054512 .. 1054534 +   -15  -4.84262   CACAATAAAGAGAAA           CGCCTTCAAT CAT ATTGAAGGCG           TTTTGTTACTTATTC 100 33
     BAS1003 1058511 .. 1058534 +   -14  -4.93877   CATCTTAAAGTAGGG          GAACGCTTAG GTAA CTAAGCGTTC           TTTTATTTGATAAAA 100 33
     BAS1004 1059147 .. 1059157 +  -5.4  -4.22883   ATGTACGGTGACATT                 CCAT CCA ATGG                 TTGTTTTGGATCATA  67 164
     BAS1006 NONE
     BAS1007 1062383 .. 1062414 +  -8.8  -4.76874   TTGAAATAATAAAAA      GGTGTTCTAGAGAT GTAT ATCTTAAGGACACC       TTTTCCTTTTCTCTT  93 32
     BAS1008 1063143 .. 1063175 +  -8.7   -3.7941   TTGAACTTTATTTAT      TAAAAGGATTGTC AAACTAA GATAATCCTTTTA      TTATTATAAAAAGTG  79 6
     BAS1009 1065993 .. 1066007 +  -7.1  -5.83211   GAAGCATAGAAAAAA               GCACC TTTTT GGTGC               TTTTTTATTTTAATA 100 32
     BAS1010 NONE
     BAS1011 1067121 .. 1067150 + -10.9  -3.89412   TCAAAAGTGAAAAGA       TGCTCAATATGTA ATGT TGCATATTGAGCG        TTTGATAGTTTGAAT  90 459
     BAS1013 1067738 .. 1067765 +  -5.7  -5.64274   ACATATTAATAAGCT        GATGTGTATAC GTAATG GTATGTACATC         TTTTTTTATACCTAC  90 59
     BAS1014 NONE
     BAS1015 1068950 .. 1068972 + -12.8  -5.80817   ATACGATGTTATTAG           CCTAGTAGAC TAT GTCTGCTAGG           TTTTTTTCTGTTCAC 100 57
     BAS1016 NONE
     BAS1017 1071044 .. 1071067 +  -8.8  -4.89063   CTTCTAAAAATAAGG          GAGGCTACCG TAAC TGGCAGCCTC           TTTCTTTTTGCGTAG  93 34
     BAS1018 1071835 .. 1071858 +    -4  -4.38712   TTTTAATATAATTAA          TTTAGAATTT TTAA ATATTCTAAA           TTTTATAAAGGTGGG  62 142
     BAS1019 1073414 .. 1073453 + -13.8  -5.10029   CGATGCAAGTTTAAA  TATAGGGGCAACCATCTT TATG AAGATGGTTGCCTTTCTA   TTTTTTAGCATTGGT 100 27
     BAS1020 1073774 .. 1073784 +  -2.6  -5.29846   TACTTATGTAGGAAA                 TAAT ATT ATTA                 TTTTTATTTGACATT  69 23
     BAS1021 1074907 .. 1074942 +  -7.1  -5.55769   ATGAAATAGAAAGAG   GCGCACAA-C-ATTCAC TTTT GTGAATGGATTGTGTGC    TTTTTTATTGTGGGA 100 32
     BAS1022 NONE
     BAS1023 1082398 .. 1082409 +  -2.2  -3.47322   TTTAATAAGGTATAA                TCCT AATT GGGA                 TTCATTATGCTAGGG  46 36
     BAS1024 1082792 .. 1082821 +  -8.7   -4.1399   AAAGAAATATTTGTG       GAAAGAAGGGC TATTATCT GCTCTTCTTTC        TTTATGTATAAATGG  82 48
     BAS1025 NONE
     BAS1026 1084145 .. 1084188 + -10.7  -5.10154   AGTAAAGTCGATTCG GTGTATTTCAAAATCTAAAC AAATA GTTT-GATTTTGGGATACAC TTTTTAATTTTGAAT 100 355
     BAS1027 NONE
     BAS1028 1085222 .. 1085265 + -12.7  -3.54424   AAGAGTTATGAAAAT AAGGGATGTAAAAGTGTTG ATTTAA CGACATTTTTACATCCCTC TTTACGAAAGTGAAA 100 41
     BAS1030 1086597 .. 1086636 + -12.4  -4.31835   TGTTATGTTGAATTG  CACCTCTAATTGTTAGAT TTGC ATCTAGCAATTAGGGGTC   TTTATTGTGAAGATT 100 47
     BAS1032 1087839 .. 1087859 + -10.5  -4.59773   AATAAATTTATGTAA            TAGAGAGCT AAT GGCTCTCTA            TTTTTACAAATAAAA  95 36
     BAS1033 1089025 .. 1089051 +   -11  -4.62783   GTTTCAGATTAAAAA         GTAGAGCATC ACTCCTA GATGCTCTAC         TTTTTCACATCACTG 100 29
     BAS1036 1091721 .. 1091744 +  -8.2  -5.24129   AATAATAGATTGAGA          GCGAGTCATT GAGA AATGGTTCGC           TTTTTTATAAAGGGA  93 36
     BAS1037 1092149 .. 1092178 +  -9.5  -5.28176   AGCTGAAATATGGAG       TGACCTTTCATAG TGAG TTATGAAAGGTTA        TTTTTTATGAGTGGA 100 39
     BAS1038 1092487 .. 1092511 + -12.9   -2.9652   AGCTTTAGTTGCAGT          GACGGGGTGTT GGA AGCACCTCGTC          TACTTCATTTTATGC 100 33
     BAS1041 NONE
     BAS1042 NONE
     BAS1043 NONE
     BAS1044 1097184 .. 1097203 +  -6.5  -5.72616   TAAAGGTAGGTAAAA            CTCTTCT TTATGT AGAAGAG             TTTTTTTATGTAAAT 100 28
     BAS1045 1098578 .. 1098599 +  -8.8  -5.61596   GAAACAAAGCAAAAA           GAAGTAGC TATTAT GCTACTTC            TTTTTTTATAGAGAT 100 19
     BAS1046 1100572 .. 1100591 +  -4.4  -2.96395   TTATATTCTAATTTT            TTACAATT TTCC GATTGTAA             TATATAATAATACGT  49 149
     BAS1047 NONE
     BAS1048 1102330 .. 1102371 + -10.3  -4.72497   ATAGATAAAGAGAAA GCTCATAATGTGTAGAAGA GGTA TCTTCCGCTTATTATGAGC  TTTTATTAATAGATA  95 37
     BAS1049 1103436 .. 1103472 + -12.5  -4.40311   TAATATAATTTGTAT    CGAGAAAAAAGTGTGGG AAT TCCACACTTTTTTCTTA    TTTTAAATTATTTAT 100 72
     BAS1050 1104394 .. 1104417 +    -6  -6.06529   GCTTTAATAAAAAGG          GATCAGTGTT GTAT AACACTGGCC           TTTTTTTTATGTGTA 100 34
     BAS1051 NONE
     BAS1052 1107466 .. 1107490 + -10.7  -4.40692   ACGAAATAAAAGGAA          GGGGCACCTTT TGA AATGGTGTCCC          TTGTTATTTTTTGAA  95 32
     BAS1054 1109001 .. 1109018 + -11.3  -5.89921   TTATTATAGAAAAAA             GGATGGC TGCT GCCATCC              TTTTTTTGTTGTCAT 100 50
     BAS1055 1109345 .. 1109387 + -23.8  -4.67168   TTTTTTGAGGACGAA GAAGAGTAAAAGGCCTTCCA AAA TGGAAGTCCTTTTACTCTTC TTTTTCAACCTTTTT 100 17
     BAS1057 1110430 .. 1110448 + -14.6  -5.48514   AGAAGAGGTGTGAAA             GGATGGGG AAC CCCCATCC             TTTTTATTTCTTAGT 100 28
     BAS1058 NONE
     BAS1059 1111940 .. 1111959 +  -6.5  -5.23316   AGAAGTATAGAAAAA            GACAAAC TACTCT GTTTGTC             TTTTTTCGTGTCCTA  84 51
     BAS1060 NONE
     BAS1061 NONE
     BAS1062 1119582 .. 1119600 + -11.8  -5.46629   AAAATAAAAGAAAAA             GTAGGAGA TAT TCTCCTAC             TTTTTTTACGCTGTT 100 39
     BAS1069 1123400 .. 1123432 + -13.6  -3.40878   ACTACTAAAAAAAGA      AAGAGTCTGTCCTA ACGTG TAGGACAGACTCTC      TATTATTACGATAAT 100 413
     BAS1072 1125157 .. 1125193 +  -8.2  -5.80951   TAATAAAAAATAAAA   CCACCTTATAATCTCAA ATGT TTGGGAG-ATAAGGTGG    TTTTTTATTTTAGGT 100 38
     BAS1074 1127851 .. 1127875 + -15.9  -5.10461   AAGAATAGGAGAAAA          GCGACTTACTT TAT AAGTAAGTCGC          TTTTTATTAAATAAA 100 33
     BAS1075 NONE
     BAS1076 1130527 .. 1130550 + -11.8  -5.58454   AAATAAATAGGAAAA          GACGACTGTT ATGA AACGGTCGTC           TTTTTTTAGTGTAAA 100 35
     BAS1077 NONE
     BAS1079 1133597 .. 1133628 + -13.2   -4.9792   CGTTGCTCTTAAGAT      CAGGTTAAAGAGAA GACT TTCTCCTTAACCTG       TTTTTCTGTGAAGTA 100 84
     BAS1080 1134698 .. 1134720 +   -15  -4.21936   TATAGTACAATAAAA           CCTACAGGAA AAG TTCCTGTAGG           TTTTACACTTATAAA 100 50
     BAS1082 1137107 .. 1137147 + -13.6  -4.75174   AAAGTGGATGGAAAA  GAACTACCTTTTCTCTAA GTTTA TTAGAGGAAAGATAGTTC  TTTTTGCGTTCAGTA 100 39
     BAS1083 1137545 .. 1137576 + -13.2  -5.41359   TGAAAGATTAAAAAA      GCACAACCTTATCT GAAA AAATAAGGTTGTGC       TTTTTTAATTTCCTT 100 30
     BAS1085 1139658 .. 1139677 + -12.2  -5.22312   TTCGAAAAGATTAAA            GAGGACCA AAGT TGGTCCTC             TTTTTTAATGTAAAT 100 27
     BAS1089 1141612 .. 1141631 + -12.2  -5.63103   AAAACCGTAACAGGA            GCCGCAAT CGTT ATTGCGGC             TTTTTTTCATTACGC 100 31
     BAS1090 1144423 .. 1144445 + -12.8  -5.56568   TGTGAAATAAAAAAA           GAGTTCGGAT AAA ATCCGGACTC           TTTTTTTAGTGCTGT 100 31
     BAS1092 1145526 .. 1145550 +  -3.6  -3.81557   AAGAAGAATTGTGAA         GCTCC-CATAT ACAT AAATGAGGAGC          TATTTGTTTCAAGGA  54 27
     BAS1093 NONE
     BAS1094 1146839 .. 1146870 + -15.2  -5.19879   TTTAGATGGAAGAGA      GGCCCGAACCGT GGATAGAA GCGGTTCGGGCC       TTTTTATATTTCGAA 100 208
     BAS1095 NONE
     BAS1096 1149259 .. 1149298 + -22.6  -4.86385   AAATAATAGATAAAA  TAAGGAGTTTTTTCGCAA TATA TTGCGAAAAAACTCCTTA   TTTATTTTTACGCCT 100 35
     BAS1097 1150149 .. 1150166 +  -3.4  -5.63374   TTCATATATAAAAAA             CAGGAG CTCTCT TTCCTG              TTTTTTTAGTATTAA  79 30
     BAS1098 1151026 .. 1151063 + -18.1  -3.47573   AAAACGAGCAAAAGG   TAAATTAAAAAACCGCC GATT GGCGGTTTTTTAATTTG    TTGTAGTCTAGCTCC 100 18
     BAS1101 1155051 .. 1155085 + -13.8  -4.08767   GGTTTCCATCATGAA     TAAGGGTATATGCCTA TGA TGGGCATGTACTCTTA     TTTTAAAAAAATAAA 100 45
     BAS1102 NONE
     BAS1103 NONE
     BAS1104 NONE
     BAS1105 1159100 .. 1159129 +    -8  -5.35459   TCAATAATAAAAAAG       GCCATTCTTC TATTATTACT GAAGAATGGC        TTTTTTCTACTATAT 100 34
     BAS1107 1162694 .. 1162710 +  -9.4  -5.53991   TAGAAAAATAAAAAA              GCAGGC TAACC GCCTGC              TTTTTTTAATACGTA 100 30
        spxA 1163904 .. 1163929 +  -8.5  -5.89827   ATAATAATATGAAAA         CCTTCTACCTAT TAT ATAG-TAGAAGG         TTTTTTTTAATGCTT 100 43
     BAS1111 1165621 .. 1165646 +  -9.1  -4.96848   CCTGCTAAAACGTAG         GCCGATTTC TGTAGTAT GAAATCGGC          TTTTTATATGAAGAA  95 26
         cls 1167241 .. 1167265 + -11.5  -5.75342   CCTTTATTATAAAAA          GAGATGTCCGA AAT TGGGACATCTC          TTTTTTTTAAAGGAA 100 29
     BAS1113 NONE
     BAS1114 1170436 .. 1170478 + -15.9  -3.76183   TATTATTTGAAGAGA AGT-AACAAAAAGACGAGGG ATTT CCCTCGTCTTTTTGTTTACA TGTTATTTTGTCGAT 100 21
     BAS1118 NONE
     BAS1119 NONE
        ppnK NONE
     BAS1121 1175917 .. 1175954 + -15.3   -5.4505   AGACAGACTTAAAAA   GGGAACAAAATTCTT-AT GTA ATGAAGAATTTTGTTCCC   TTTTTTCTTAGCGGA 100 29
     BAS1131 1184951 .. 1184970 +  -5.8  -3.93236   GTAAAGTATCGGTAA            TGTAACCA GCAA TGGTTATA             TTTATAGACTTCATA  64 84
     BAS1132 NONE
     BAS1133 NONE
     BAS1134 NONE
     BAS1135 NONE
     BAS1136 NONE
     BAS1137 NONE
     BAS1138 1190245 .. 1190270 +  -6.3  -5.67283   TTATAGAAACCAAAA         GTCATTAAC AATTTTAA GTTAATGAC          TTTTTTGTTTGCCTT  93 18
     BAS1139 1191151 .. 1191178 + -11.4  -5.52807   AATATTAATTTTAAA        GGACAATCTCTA CATG TTGAGATTGTCC         TTTTTATTTGTTCTT 100 45
     BAS1140 1192141 .. 1192161 +  -6.9  -2.89564   AAGGTGCAAATGCTT            CAAAAGGTG CGC CAGCTTTTG            TGTATAAAATAAAAG  61 346
     BAS1142 NONE
     BAS1143 1193156 .. 1193182 + -14.6  -4.75372   TATACATATAAAAAA         GCGGTATTTCTG TAT TAGAAATACCGC         TTTTTACTAGCTAAT 100 71
     BAS1149 1199536 .. 1199555 +  -6.5  -5.54907   TAGTAGAGGAGAAAA            GAGAAGT TGTGAT ACTTCTC             TTTTTGTTTTATCCC  93 41
     BAS1151 1200061 .. 1200092 + -16.8  -3.90286   ACACATTGAAATAAA      GTAAAAGAGTGGCT ACGA GGCCACTCTTTTAC       TTTGGGTTTGTCATA 100 22
     BAS1155 1202762 .. 1202797 + -14.1  -5.03994   TTAAGGTGGCACCAC    GGGAGTACCCGTCCT TTCTAT AGGATGAGTACTCCC     TTTTTGTGTATAAAA 100 71
     BAS1156 NONE
     BAS1157 NONE
     BAS1158 NONE
     BAS1159 NONE
     BAS1160 NONE
     BAS1161 NONE
        trpA 1209466 .. 1209507 + -21.3  -2.82987   AATTCATACAGGCAA CAAAACAAAAAGAAGAGGC GTAA GTCTCTTCTTTTTGTTTTG  TGTAATAAATGTTAA 100 3
     BAS1163 1209932 .. 1209945 +  -8.1  -5.04987   GAGTGATCCAAAAAA               GAGCC AAAC GGCTC                TTTTTTGAAACTGTT  91 35
     BAS1165 1211540 .. 1211559 +  -7.2  -5.84381   TTGAGAAATTAAAAA            TTCTCCTA TATT TAGGAGGA             TTTTTTTGTTACTGG 100 29
     BAS1166 1212312 .. 1212348 + -13.8  -4.36914   AAGAGGAATAATTGA    GAAGAAGAGGGCGTTC AAAAA GAACGCCCTCCTCTTA    TTTTATAAAAACCAA 100 26
     BAS1168 1214449 .. 1214489 + -11.4  -4.14627   TAAAGAGAATAGAAC  ACGTGAAAAAGGTACAGT GCGTA ACTGTACCTTTTTTATGG  TTATTTATCTGAACC 100 333
     BAS1170 1216451 .. 1216469 + -10.4  -5.63103   GCAAGGCGAGCGGAA             TAGCACTT TTT AAGTGCTA             TTTTTTTCGTTAAAG 100 23
     BAS1171 1217131 .. 1217144 +  -2.5  -2.84257   ATAGTACGTATCGCT               TATAT TGTC ATATA                GTATTTAGTTTTTAA  42 110
     BAS1172 1217610 .. 1217630 +   -14  -3.52652   AATCTAGTAAAAAAA            GCACGCCG ATGAG CGGCGTGC            TTCTAATTACGTAAA 100 34
     BAS1178 NONE
     BAS1179 NONE
     BAS1180 1229082 .. 1229097 +  -7.6   -5.4182   AATGTAAAAATGTAA              CCTTAC TTGA GTAAGG               TTTTTCTTTATAGTT 100 41
     BAS1181 1229594 .. 1229605 +    -3  -2.71144   ATGCAGACAGTAACT                TCAT ATCC ATGA                 TCGTTAAGAAAAATG  42 59
     BAS1182 1229849 .. 1229872 +  -6.8  -5.17488   ATAAATAAGAGATAA          CCTAGCAATCT TAA AG-TTGCTGGG          TTTTATTTTGCTATT  88 26
     BAS1183 1230467 .. 1230477 +  -2.6  -2.73681   AGTTTTAAGAGTATA                 TAAA ATA TTTA                 TAGTTGCAATAACTC  40 87
     BAS1184 NONE
     BAS1185 NONE
     BAS1186 1232197 .. 1232214 +  -7.7  -5.01422   AAGAAATTAACAGAA             GCAGGGA GAAA TCCTTGC              TTTATTTTTGTATAG  89 327
     BAS1189 1234645 .. 1234667 + -10.8  -5.62045   GATTGATGAGAAGGA           TAAGAAAGAA TAA TTCTTTCTTA           TTTTTTATTGTATAT 100 13
     BAS1190 1236115 .. 1236142 + -17.2  -5.80817   ATTACTAGTTTAAAA        GGACTGTGAAGA GACT TCTTCACAGTCC         TTTTTTTATATTAAA 100 41
     BAS1191 NONE
     BAS1192 1237529 .. 1237552 +  -9.7  -4.91109   TAAGGACAACAAAAA          GAGACTATC AAAAAC GATAGTCTC           TTTTTCTGCTAAAAG 100 41
     BAS1193 1238744 .. 1238760 +  -8.1  -2.72838   TTAAAAAAGAACAAA              TATTAGC TAA GCTAATA              TAGCTTTAGTTATAT  67 330
     BAS1194 1239439 .. 1239453 +  -8.5  -5.93809   AAAATAATAAAAAAA               GCGGG TATCC CCCGC               TTTTTTTTATAAAGA 100 34
     BAS1197 1242785 .. 1242809 + -15.9  -5.60993   GCTAATACAGTAAAA          CTACCGAAAGA TTC TCTTTCGGTAG          TTTTTTTGTGAGCAA 100 36
     BAS1198 1244353 .. 1244372 +  -9.3   -5.0916   GCCGTATGATAATAG            CCCCTTC GCAATG GAAGGGG             TTTTTCTGTTCGACA  95 65
     BAS1199 NONE
     BAS1200 NONE
     BAS1201 1247167 .. 1247180 +  -4.5  -3.96148   GGTGAAGAAAACTCT               GGAGG ACAC CTTCC                TTTATAATACGAACG  60 5
     BAS1202 1248273 .. 1248297 + -12.3   -5.1861   AAATAAGTAAGGAAA          TGCGGTTTCTA AAG TAGAAATCGCA          TTTTTTCATAGTAGG 100 35
     BAS1203 1248976 .. 1249011 + -19.4  -5.63517   AGAGAGATAGAAAAA    CGTCTAGAAAAACTAT TATT ATAGTTTTTCTAGACG     TTTTTTGTTTGCAGG 100 31
     BAS1204 1251278 .. 1251298 + -11.3  -5.28176   AATCATCATAAAAAA            TACTCATCT ATA AGATGAGTA            TTTTTTATGAATAGC 100 30
     BAS1205 1251792 .. 1251815 +  -8.9  -3.54256   GGCGTAGAGCGTGAG          GGGCAGTCT ATTATA AGACTGTCC           TCTATTTTTGGCGGT  78 27
     BAS1206 1252893 .. 1252903 +  -5.4  -3.17763   TAAGAGAAAAGAGGG                 GTGA GAA TCAC                 TTGATCAAATATAAA  54 106
     BAS1207 1253509 .. 1253543 +   -16    -2.606   AAGTTATGAAACATA     AAAAAGAGTCTTCTCA TTA TGAGAAGACTCTTTTA     ATCTATTTACTTCGT 100 25
     BAS1212 NONE
     BAS1213 NONE
     BAS1214 1261980 .. 1262008 + -15.5   -4.1891   AGTACAGAATGAGGA        GAGCATGTTCTAA TTT TTAGAGCATGCTC        TTTATATTGAAGACA 100 13
     BAS1215 1262983 .. 1263012 +    -3  -3.97444   TCTTTAGAAGAGGGA      GAGGA-TAGGC-CA TGGT TGAGCCTACTCTTC       TTTCCTTAGTCATCT  55 99
     BAS1216 1263805 .. 1263815 +    -4  -2.88663   CTCATGAAGGGGGAA                 CATA AGC TATG                 TCTATGAAAATCAGT  47 34
     BAS1217 NONE
     BAS1218 1265956 .. 1265976 + -12.6  -5.15634   ATAAAAGAGGGGAAA            GCAGGCCA GAAAA TGGCCTGC            TTTTTTAATAGAATA 100 37
     BAS1219 NONE
     BAS1221 1267102 .. 1267134 + -13.7  -3.50588   AAATATGTTGGGAGC      TAAAAACTCCAAAGT AAA ACTTTGGAGTTTTAA      TGTTTCATATGCGCT 100 23
     BAS1229 1273320 .. 1273330 +  -5.4  -4.64844   AACAGATAAAAGAGA                 GAGA GAA TCTC                 TTTTCTATGTATAAA  71 58
        fabG 1274193 .. 1274223 +  -3.4  -5.40072   TAATGAAGTAAGAAA      AAAGTGCATATCC ATAGCA GGA-ATGCACTTC       TTTTTTTAGAAGGAA  76 38
     BAS1231 1275359 .. 1275383 + -10.1  -5.60993   AGTAAAAATGAAAAA          TCCAACTAGCG TTG TGTTAGTTGGA          TTTTTTTATGGAAAA 100 36
     BAS1232 NONE
     BAS1233 1278018 .. 1278044 + -16.8   -5.2189   TTGGATAGTATGAAA         CCATTCTACCTA TGT TAGGTAGAATGG         TTTTTTAGTCGTTAA 100 33
     BAS1235 1280040 .. 1280054 +  -2.9  -2.64651   ATCAATTCAACACAT               TCAAA AACAG TTTGA               TGCATTTACAGCGTT  42 75
     BAS1236 NONE
     BAS1237 NONE
     BAS1238 NONE
     BAS1239 NONE
     BAS1240 NONE
     BAS1241 NONE
     BAS1242 1286713 .. 1286737 +  -5.7   -4.3534   GTTAAATACATTGAA          TTTCCACCTGA TTT TAAGGTGGGAG          TTTTACTGCTTACAA  72 36
     BAS1243 1286974 .. 1286993 +  -7.8   -5.8096   TACGATAAGTAAAAA            GGCCCTCT GAAT AAAGGGCC             TTTTTATTTTTTATC 100 16
     BAS1244 NONE
     BAS1245 NONE
     BAS1246 1289433 .. 1289465 + -15.2   -5.4251   TAAAAGATGAGAAAA      TACGTTATTCTTTC ATTGG GAAAGAATAACGTA      TTTTTTATGTATAAA 100 38
     BAS1247 NONE
     BAS1248 NONE
     BAS1249 1291058 .. 1291088 + -16.3  -5.38497   AAGATGAAAAGGAAA       GGGAGCTATTTGC TATAT GCAAATGGCTCCC       TTTTTTAGTTTGAGT 100 39
     BAS1251 1292504 .. 1292538 +  -8.8  -3.02649   GGTTTTATGAAATAA     GTATAATTACCCTTTT GGG ATAAGGATAATTATAC     TATGTGTAATGGAAT  72 26
     BAS1253 1294684 .. 1294707 +  -7.5  -5.65927   GTATATTCCAAAGGA          GCTTTGGAT ACAGAA ATCCAAGGC           TTTTTTATTTACATG 100 43
     BAS1254 1296605 .. 1296630 + -10.5  -4.07568   ATTCAGAATACTAAA         GAGGTGTTTCT AATA AGGAGCACCTC          TTTTCACCAACAAAA  91 109
     BAS1255 1297202 .. 1297219 +  -9.9   -5.1675   GCGATAAGTTAGACG             GAAGTGG GAGA CCACTTC              TTTTTTCATACGTGC 100 34
     BAS1257 NONE
     BAS1258 NONE
     BAS1259 NONE
     BAS1260 1301358 .. 1301410 + -29.9  -3.53787   TGACAACCGTTAATA TATAATAGAAAGAAAGGATCTGTAT GTT ATACAGATCCTTTCTTTCTATTATA TTATGCATTTTGATT 100 28
     BAS1262 1302706 .. 1302731 + -12.7  -4.85782   GAATTTAACATAAAA         GCACACGATTT ATAT AGATCGTGTGC          TTTCTTTTTAAGAAA 100 28
     BAS1264 NONE
     BAS1265 1304275 .. 1304300 + -10.5    -3.786   TTCTTTTTTGCGTGA         TGCTGGAGAAA TAAA TTCCTCCAGCA          TTTGCCGTTTTATGA  89 199
     BAS1266 NONE
     BAS1267 1305928 .. 1305944 +  -3.7  -4.53349   TCACCGGAGGCGAGA              TTCCATG AAC TGTGGAA              TTTATTTGATAATTA  61 262
     BAS1268 1306736 .. 1306746 +  -2.4  -3.25719   CGAAGTGCAAGGCAA                 CCAG TTA CAGG                 TTGATGATATAGTCC  44 68
     BAS1269 1308128 .. 1308159 +  -7.4  -2.62718   TAAAAAGTGAGACAT      G-ATGAGCACGGTTT TCT GAACCCTGCTCATGC      TCAGTTATGAATTTT  62 43
     BAS1270 1309180 .. 1309229 + -24.9  -4.90778   ATTTTTAATATATGA TCATAAAGAAAAGCTGTCTTATT CATT GATAAGACAGCTTTTCTTTATGA TTTTGTTTACATAAC 100 33
     BAS1271 NONE
     BAS1272 NONE
     BAS1273 NONE
     BAS1274 NONE
     BAS1275 1312958 .. 1312979 +  -9.5  -5.10461   TTATAATAAAAGAAA           TCCCTGTTT GTAA AAACGGGGA            TTTTTATTACATAAC 100 35
     BAS1276 1314172 .. 1314190 + -13.2  -5.05505   ATAGATAAGTAAAAA             GTAGCTCC TTA GGAGCTAC             TTTTTAATTTGTAAT 100 33
     BAS1279 NONE
     BAS1280 1316026 .. 1316036 +  -2.6  -2.74019   GAAGCATTAAAATTA                 TTTT AAG AAAA                 TAATTGCGAATTATG  40 20
     BAS1281 1316519 .. 1316540 + -13.1  -4.98531   CTATTATAAATAAAA           GGAAAAGCG TAAT CGCTTTTCC            TTTTTAATTTGAACA 100 28
     BAS1283 1318661 .. 1318685 + -11.5   -4.5287   ATGTATATAGAAAAA          GACCACTTGAA TAA TTCAAGCGGTC          TTTTCATTAGTTTGC 100 12
     BAS1289 1324529 .. 1324552 + -12.5  -5.18866   GAAATATAAAAAAAG          GCAACTGCG CTCTAT CGCAGTTGC           TTTTATTTCTTTCCG 100 42
     BAS1290 NONE
     BAS1291 1326154 .. 1326171 +  -9.9  -5.95946   ATATTGTACATTAAA             GGATGCA AATT TGCATCC              TTTTTTTGTTGTTGA 100 27
     BAS1293 1328089 .. 1328100 +  -4.4  -4.40963   CTGCATACCCTTTTT                CTGT TTTC ACAG                 TTCTTTTTGAACGAT  65 194
     BAS1294 1328389 .. 1328412 +  -4.6   -4.3487   TATGCATAAAGAAAA          CAACCGCT-AT ATT ATGAGCGGCTG          TTTTGCGTTGTATAT  62 9
        uppP 1330731 .. 1330772 + -15.5  -2.60854   TCTATTTCTTCATTA TGTAATAAAAAAACTGCCG GGTT CGGCAGTTTTTTTATTTTA  CTACTTTTTCTATCA 100 21
     BAS1299 1332437 .. 1332466 + -17.3  -3.88498   TTACGTAATGAAAGA       GGAGACCTTCCTT ATAT GAGGAAGGTCTCC        TTTCGTATGTAAAAG 100 63
     BAS1301 1336483 .. 1336518 + -15.6  -4.56597   GAAGATGTATTTACA    GGATAAGGTATCTCGC ATAA GCGAGATACCTTTTTC     TTTTTAAAAAAGGGA 100 20
     BAS1303 1337788 .. 1337808 +  -2.6  -4.98531   AGCTCCATTCTAAAA            CAGACA AACCGTTAC TGTCTG            TTTTTAATTTGCAAA  66 226
     BAS1306 1339155 .. 1339174 +  -2.1  -4.67982   ACATAGGAGGCGCTT            TCCAGTG AACGAG CAATGGA             TTTTCTTAAATGGAG  59 141
     BAS1307 1340047 .. 1340059 +  -3.4  -4.85599   TACGAAGAAAATAAA                GTTG GATAA CAAC                TTTTTATAACATAAG  66 17
     BAS1308 NONE
     BAS1309 NONE
     BAS1310 NONE
     BAS1311 1345125 .. 1345137 +  -2.7  -3.46647   AAATCTTTTATCCAG                CTTGT GAA ATAAG                TGTTTGATAGGTGAG  46 14
     BAS1312 NONE
     BAS1313 NONE
        leuD 1348376 .. 1348412 + -13.2   -3.6968   TCATCATACGTAAAG   CCCTTGAACCTA-ACGT GAAA ACGTGTAGGTGCAAGGG    TTATTCCCGTTGTAC 100 170
     BAS1315 NONE
        hisG NONE
     BAS1317 NONE
     BAS1318 NONE
     BAS1319 NONE
     BAS1320 1353606 .. 1353616 +    -4  -3.01924   AAGAAGTGGTAGAGG                 TAAC AAA GTTA                 TGTTAGCGAAACGTA  48 9
     BAS1321 1354368 .. 1354382 +  -2.8  -4.07885   AAACGTCGAGGTGCG               GTTATG AAA CCTAAC               TTTTCAAAAGGACTA  53 19
     BAS1322 NONE
        hisE NONE
     BAS1324 1356279 .. 1356298 +  -5.7  -5.14563   AAAAGCGTAAAAAGA            GGGGAGA CTTGCA TCTCCTC             TTTTTTCATGGAAAA  83 266
     BAS1325 1357383 .. 1357432 +   -14  -4.60648   CAAAAAGTATTCGTT ACAAAATAAAAAGAAACCTTCC AGTTCC GGAAGGTTTCTTTTTATTTTTC TTTATTTGCTCTTTT 100 17
     BAS1328 1361189 .. 1361212 +  -9.6   -5.4492   TTTCCTAATAAGAAA          CGCGTGTGAAC ATT GTTC-CGCGCG          TTTTTTGTCTATCTA 100 377
     BAS1329 1363075 .. 1363110 + -15.7   -5.0925   ACTAGAAAAACTAGA    GGCGGTTTTAACCTA TTTCAT TAGGTTAAAACCGTC     TTTTTGCTTTTACAG 100 490
     BAS1330 NONE
     BAS1331 NONE
     BAS1332 NONE
     BAS1333 NONE
     BAS1334 1367475 .. 1367500 +  -6.9  -3.87551   ATGAAGAAATGAAAA         CTTCCATTCAT ATAT AAGGATGGAAG          TTTCACTTTAATAGT  69 54
     BAS1335 1368305 .. 1368327 +  -2.1  -3.02471   AAGTAAGTGGAGTGT           TATAAAATG AAAGC CATCTTATA           TATATGTCATGGAAG  42 21
     BAS1336 NONE
     BAS1337 1369960 .. 1369991 +   -16  -5.86976   AACATTACATATATC      GTCCTCTACATGCA TATT TGCGTGTAGGGGAC       TTTTTTATTTTCTAA 100 327
     BAS1338 1371433 .. 1371468 + -19.4  -2.82759   TTTAAAATGTTTGCA    TAATAAAAAGACGGAG AAAG CTCCGTCTTTTTATTA     TGTGGTAGGTGTATT 100 23
     BAS1340 NONE
     BAS1341 1374724 .. 1374756 + -12.9  -2.87132   TTAATTATAATTTGA      AAAAAGCTCTCACAT AAT ATGTGAGGGCTTTTC      TATATAGAAGGGAAG 100 37
     BAS1342 1375548 .. 1375571 + -11.8  -4.95167   CTTATAGATGTATAA          GACCTCTTCT CGTT GGAAGAGGTC           TTTTGTTATTCATTA 100 275
     BAS1343 1376967 .. 1376994 +   -12    -5.626   TTAAAAGTAACGAAA        GCCGTTCAGAGA ATGT TCTCTGTGCGGC         TTTTTTTGTGCGATA 100 56
     BAS1344 NONE
     BAS1345 1378272 .. 1378310 + -12.7  -3.05022   CTTATGATATAGTGA   TAGGAGAAAAGGTGTTG GAAAG CAATGCCTTTTCTTCTA   TGTATATGTGACAAG 100 63
     BAS1346 NONE
     BAS1347 NONE
     BAS1348 1380779 .. 1380808 + -14.5  -3.51232   GATACAGTGAAACTT       TAATCAGTGGGGA GCTA TTCCCACTGATTA        TTAGTTTGCACCGAA 100 39
     BAS1349 1381166 .. 1381179 +  -8.1  -5.44721   ATCAAAAGTAAAAAA               CTCCC TTTT GGGAG                TTTTTTTAGGATGCT 100 30
     BAS1351 1383335 .. 1383383 + -12.7  -3.73775   TTGCAAAATTAGATT ATGAAAG-AAGGAAGCCTCACA AAATAA TGTGAGGCTTCCTTCCTTACAA TTTCATGGCGCTCCA 100 22
     BAS1353 1385183 .. 1385211 + -13.3  -4.20136   CTTTCCTAGGAAATG        ATAATAGAGAGGG GGC CCCTCTCTATTAC        TTTGCTTTTGCAGAT 100 95
     BAS1355 NONE
     BAS1356 1387287 .. 1387314 +  -7.8  -5.19275   ATACAGTCTAAATAA        TAAGCGAGCTAG CATT CTAGTTGGCTTA         TTTTCTTTTGTAAGT  91 26
     BAS1357 1388671 .. 1388711 + -13.7  -3.45023   TTGAGCTTTAATAAG CAAA-AAAAAACGAGGTG TTATTT CACCTCGTTTTTTATTTG  TTCTCGTAATAGTCG 100 42
     BAS1359 1389603 .. 1389619 +  -9.5   -5.7946   TTCTTCATTAAAAAA              GATGTCA ATA TGACATC              TTTTTTTATTAAACC 100 30
     BAS1363 1394781 .. 1394804 + -11.1  -5.36441   TTTTGGTAAAAGAAA          GAGGCGAAT AAAGAA ATTCGCCTC           TTTTTTGTATGAAAA 100 32
     BAS1368 1398925 .. 1398965 + -15.6  -2.87132   AGTGATAATAAACAA  GAAAGGCACTGTACAAAC AGGGG GAATGTACAGTGCCTTTC  TATATGAAAAAGAGG 100 36
     BAS1373 1404800 .. 1404830 + -14.8   -2.8084   GTGTTCTAACTCAAG       CCCCCACTGAAATG TTT TATCTCAGTGGGGG       TAGTTGACTATTTGT 100 274
     BAS1374 1405711 .. 1405728 +  -8.5  -5.95286   TCAAAAAAGAAAAAA             CAGCTAA CTAT TTAGCTG              TTTTTTCTTTTTCCT 100 19
     BAS1376 NONE
     BAS1377 1409401 .. 1409434 + -11.9  -4.43859   ACAAATATTAACTGC     GAAAAAGAAGCTGAG GGGA CTTAGCTTCTTTTCC      TTTTGTACAGTTATA 100 30
     BAS1378 1410416 .. 1410434 +   -11   -5.4505   ATGGACACCGTATTA             GACGCAGG TTT TCTGCGTC             TTTTTTATTGGAAGG 100 25
     BAS1379 NONE
     BAS1380 NONE
     BAS1381 1412814 .. 1412841 + -11.5    -5.626   ATAATACGTATACGA        CCACTATTAAG GTGTTG CTTAATAGTGG         TTTTTTTATGCGGTA 100 70
     BAS1382 1413805 .. 1413830 + -14.1  -4.16016   GATATTGTGAAACTT         TCACCAGTGGA ATGT TCCGCTGGTGA          TTTATTAAAAAATAC 100 43
     BAS1383 NONE
     BAS1384 NONE
     BAS1385 1417328 .. 1417362 + -13.9  -4.90296   ATACGCATAGAGAAA     TAAAATAGGAGAGTG TATGT CACTTTCCTATTTTA     TTTTTGTCAACTTTT 100 31
     BAS1386 NONE
     BAS1387 1420105 .. 1420123 +  -3.2  -4.67904   GTATATTTACCGAAT             CGTATA ATTTAGA TATACG             TTTTTAAAGTTGATA  62 14
     BAS1388 1420823 .. 1420844 +  -5.9  -5.75478   TGATAAAAAAGAGAA           GGAAGTGGA GTAA TTCACTTTC            TTTTTTTGTATACTT  95 13
     BAS1389 1421666 .. 1421693 + -12.8  -4.17048   TATATCTAAAAGAAA        ACCGTCCCAAAA TTTA TTTTGGGACGGC         TTCTTTTACCAAAAA 100 157
     BAS1391 1423526 .. 1423552 + -12.5   -5.4833   TAATATATACTAAAA         CCATTAGTAGT GTGAA ACTACTAATGG         TTTTTTATTAAGTAA 100 38
     BAS1393 NONE
     BAS1394 NONE
     BAS1395 NONE
     BAS1396 NONE
     BAS1397 NONE
     BAS1398 NONE
     BAS1399 1429578 .. 1429593 +  -3.4  -3.46081   CTATTTTCTATTTCA              TATAAT AAAA ATTATA               TTCATTGGTTGCGTA  50 59
     BAS1400 1430216 .. 1430251 + -13.6  -5.85244   TACTTTGTGAAAAAA    CAAAACCTTAGCTA ATATAACA TAGCTAAGGTTTTG     TTTTTTATTTTACTT 100 11
     BAS1401 1431804 .. 1431828 +  -5.8  -5.80364   TATATTGTGAGAAAA         CGTGATTCCTT TCGA GAGGA-TCACG          TTTTTTTGTTGAAGT  95 44
     BAS1402 1432091 .. 1432113 +  -6.3  -2.69178   TAAAAACAAAAAGAA           CGCTTGTTC TGTGC GAACAAACG           TGCTATAATCTCCTT  57 43
     BAS1403 1432458 .. 1432472 +  -4.2  -3.23216   AAGAAGTAAGGTAAT               CTTCTG AAG CGGGAG               TTGGTAGTAATGGCG  49 81
     BAS1404 1433049 .. 1433066 +  -5.6  -5.80727   CAATAAAGATAGGTG             CCTACT GCTGTA AGTAGG              TTTTTTCTTGTTTTT  91 122
     BAS1405 1434106 .. 1434135 + -15.2   -5.1861   AGAGAAATATAAAAA       GAAGCTGTCGAA ATAAAC TTCGACAGCTTC        TTTTTTAATCGTGCA 100 29
     BAS1407 1436275 .. 1436294 +  -8.6  -5.76237   TGTTTGCGAAATAAA            GAAAGGGG GTAG CCTCTTTC             TTTTTTGTTTATATA 100 27
     BAS1408 NONE
     BAS1409 1439082 .. 1439132 + -13.1  -2.54955   AGTAAAAATTATGAG GAATATGTAAAAGACGGTTTCG-TA CAA TATCGAAACCGTCTTTT-TGTATTC ATTAGTGCTGATTCT 100 290
     BAS1411 NONE
     BAS1412 NONE
     BAS1413 1441124 .. 1441144 +  -9.8   -5.1101   TTCTGGAATGCAAAA            CCCTTCTT GCACA AAGAAGGG            TTTTTTACATAATAA 100 85
     BAS1414 1442508 .. 1442533 +  -3.4  -2.71144   AGACTAATGGAGAGG         ATGTGATTTT ATGACA AAAATCACAG          TAGTTGGAGCAGGTA  44 34
        gpsA 1443548 .. 1443575 +   -15  -6.17033   TACTTTAAAGAAAAG        CGACAGAAGTGC ATTT GTACTTCTGTCG         TTTTTTATTTTTTTT 100 33
     BAS1416 1443993 .. 1444019 + -16.6  -5.07523   GGCATATTTGGTCAA         CCGAAGCGAGAG ATA CACTCGCTTCGG         TTTTATTTGTATCTA 100 110
     BAS1417 NONE
     BAS1418 1445165 .. 1445198 +  -6.2  -5.47159   ATCATAAGTCATGAA     CCTTTCTTTTAG TGAATAAGTT CTAGAAGAAAGG      TTTTTTATGTTACAC  88 34
     BAS1419 1446885 .. 1446904 +  -7.9  -5.79588   TATTATAAGAAAAAA            TCCCTCT CATCGT AGAGGGA             TTTTTTTAATTTTCA 100 33
     BAS1420 1447470 .. 1447496 + -13.9   -5.0925   CATATTAACAGGGAA         GAAGAGTTTCC TTTTT GGAAACTCTTC         TTTTTGCTTTTAAAA 100 47
        folE 1448140 .. 1448161 +  -5.9  -7.07835   TTAAAACGAAGTAAA           GAAAAGTGG GAAA CTGCTTTTC            TTTTTTTTTTTTTTG 100 27
     BAS1422 NONE
     BAS1423 NONE
     BAS1424 NONE
     BAS1425 1451462 .. 1451493 + -15.4  -6.04953   TGATAATAGTAGAAA      GTGCAAGGAGAATA GGGG TATTCTTCTTGCAC       TTTTTTTATTTCTAT 100 77
     BAS1426 NONE
     BAS1427 NONE
     BAS1428 1455200 .. 1455218 +  -6.7  -5.27923   TTAAGAGATTGTGAA             GGCTCCT ATTAG AGGAGTC             TTTTTTATCGCATTA  88 37
     BAS1429 NONE
     BAS1430 1457420 .. 1457449 + -12.4  -5.54264   TTCAGACTTTTTCAA       GAAAAACTACCT TAATAT AGGTAGTTTTTC        TTTTTTTACCTCTTT 100 72
     BAS1431 NONE
     BAS1432 NONE
     BAS1433 NONE
     BAS1434 1460131 .. 1460155 + -15.9  -5.50723   AAAAAGTAATAGGGA          GCTGACTACAA AAT TTGTAGTCAGC          TTTTTATTTTAATGA 100 32
     BAS1435 1460827 .. 1460839 +  -4.9  -4.02022   GCTTACGTGAGAACC                GAAAA CAA TTTTC                TTTATGATAGTTAGA  62 6
     BAS1436 1461547 .. 1461564 +  -4.2  -6.02919   ATGTCAAATAAAAAA             TTCTCT GCTTAA AGAGAA              TTTTTTTGTTTGTAA  90 14
     BAS1437 NONE
     BAS1438 1463241 .. 1463276 + -11.4  -4.01381   TATGCAACGTAGTGA    CGAATAAAGACTATCA ATTT TGATAGTCTTTTTTTG     TTGTTTGGATTGAAT 100 19
     BAS1439 1463987 .. 1464012 + -13.5  -3.95348   ATATGTAATAAAAAA         CTAGAAAAGCT AAAA AGCTTTTCTAG          TTATGTTTATGTATG 100 22
     BAS1441 NONE
     BAS1442 NONE
     BAS1443 NONE
     BAS1444 NONE
     BAS1445 NONE
     BAS1446 NONE
     BAS1447 1470840 .. 1470861 +  -8.8  -5.65927   CGAAATTAAGTAAAA           GAAGTTCC TCTTTT GGAACTTC            TTTTTTATTTCCATA 100 28
     BAS1449 NONE
     BAS1450 NONE
     BAS1451 1473823 .. 1473845 + -11.4  -5.30686   ATTATAAGTAAGGTG           GCTATCTCTA TTA TGGAGATAGC           TTTTTTGTGCATCTT 100 34
     BAS1452 1476804 .. 1476828 +  -5.1  -3.88232   GCGTAAAAAATGTGG          GTAGGAGGAAT TTT ATTTTTCTTAC          TTCTTGTATACAAAA  60 82
     BAS1453 NONE
     BAS1454 1478916 .. 1478936 +  -7.6  -5.41746   ATGCAATGCAAAAAA            CCTTCCTA CATAA TAGGGAGG            TTTTTTTGACGAATT 100 56
     BAS1455 NONE
     BAS1456 NONE
     BAS1457 1480881 .. 1480912 + -11.1  -5.80817   AATGATAACAAAAAA      GAAGTCCTGTTCTC GTTAA GAGAA-AGGACTTC      TTTTTTTGTATTAAG 100 7
     BAS1460 1485418 .. 1485451 + -18.3    -3.272   TGATATAATAAAAAA     GAAGTCCCGCCTTCA TTTA TGAAGACGGGACTTC      TTAATGTGAAGTAAT 100 33
     BAS1461 NONE
     BAS1462 1486542 .. 1486561 + -12.2  -5.73339   GAGCAATGTAAGTAA            CAAGAGGG GGAA CCCTCTTG             TTTTTTTATGCTTCT 100 26
     BAS1464 NONE
     BAS1465 1488004 .. 1488024 + -10.5  -5.37345   GTAAATGATATGTTA            GAACTAGCG AAA TGCTAGTTC            TTTTTTGTAATTGGA 100 37
     BAS1466 1488596 .. 1488620 +  -2.9  -3.05647   ACAGTGGAATAATGC          TGAGTAATATG TAA TATAGTACTCG          TATATATGATTGACA  45 19
     BAS1467 1489087 .. 1489099 +  -4.9  -3.64599   TAGAAAAAAACATTG                CAAAA TCT TTTTG                TTTCCACTATACTAA  58 74
     BAS1468 NONE
     BAS1469 1491088 .. 1491109 +  -8.9  -5.92337   TAATATAGAAGAAAA           TTTTCCTTT TTCG AAAGGAAAA            TTTTTTTTCGTGTAT 100 33
     BAS1470 1493163 .. 1493180 + -11.3  -5.84432   AATTATAAGGAGAAA             GCTTGGC GCTT GCCAAGC              TTTTTTTCTATTATA 100 33
     BAS1471 1494783 .. 1494802 +  -7.1  -5.40474   ACGAGTTATAAAAAA            GGGCTGC TTACTT GCAGCTC             TTTTTTTAAGGGGAT 100 30
     BAS1472 1495288 .. 1495334 +  -7.7  -5.41143   GAATTACATATGTAA AAAT-AACTAAAAAACAGAAGA GAGT TCTTCTGTTTTTTAGTTTAATG TTTTTTTAGCAACTG 100 16
     BAS1474 1497775 .. 1497823 + -14.8   -5.8187   TTCTTTTTTGCGAAA CTCCAAAAGCGCGTCTCTCACTTG TAA CGAGTG-GTGGCG-GCTTTTGGAG TTTTTTTATTGCATA 100 272
     BAS1475 NONE
     BAS1476 1499780 .. 1499815 + -19.4  -5.19879   GAAGCGTAAAATTGA    TAAAAGGTTCAAATCG TATG CGATTTGAACCTTTTA     TTTTTGTATTTCAAA 100 32
     BAS1479 1505482 .. 1505516 +  -9.5  -3.54424   TTGTCCATGGTGAAT    CCCTCCTT-TCTATTA CTTA TGGTAGACAAGGAGGG     TTTAGAACAATAGAG  80 291
     BAS1480 NONE
     BAS1482 NONE
     BAS1483 1507390 .. 1507404 +  -4.9  -4.64657   CTGTGAGGGCATCCA               CCTGC GAGTA GCGGG               TTTTTGGACATTTAC  69 271
     BAS1485 1508707 .. 1508721 +  -2.8  -4.75404   TTGAAAAGATTTTTA               TTCGAA ATA TCCGAA               TTTTTGGTCGGATTT  63 64
     BAS1486 NONE
     BAS1487 1510288 .. 1510319 +   -14  -4.86773   GGTTGTATAACTTAT      TAAAAGCCTTACGT TTAA ACGTAAGGTTTTTA       TTTTTACTAATTTTG 100 23
     BAS1488 1511788 .. 1511813 +  -9.1   -4.8487   GGTAATCTATTTATA         TAACCTTACGT AATG ACGTGGGGTTA          TTATTTTTTTGGTAG  93 105
     BAS1489 1512758 .. 1512781 +  -5.5   -4.2828   AGACTAGGTGACACC          TTCTTTTTT ATTTTG AAAAAAGAA           TTTTAGTAGATGAAA  66 78
     BAS1490 NONE
     BAS1491 NONE
     BAS1492 NONE
     BAS1493 NONE
     BAS1494 NONE
     BAS1495 NONE
     BAS1496 NONE
     BAS1497 NONE
     BAS1498 1521256 .. 1521278 +  -8.5  -6.17268   TATATATGAATTAAA           CAAATGACC GTACA GGTCGTTTG           TTTTTTTTATTATAG 100 19
     BAS1499 1522966 .. 1523001 +   -15  -5.41941   AAAGGTAATGAAAAA    GAGATTGTAATTTGGT TTCA ACCAAACTACAATCTC     TTTTTGTTTCATTTA 100 89
     BAS1503 1539055 .. 1539077 +  -6.4  -5.33921   TTTTTGGCTAAAAAA           GAATCCTT TTCACGT AAGGATTC           TTTTTTCGTTCATTT  88 30
     BAS1505 1540100 .. 1540113 +  -2.3  -6.09196   CAAGCGTAACTTCAC               GCAGC CTGC GCTTC                TTTTTTTGTTTTGGA  81 32
     BAS1509 1543022 .. 1543045 + -11.8  -5.13473   ATGTAATAGATGAAA          GAGCTATTCC TATA GGGATAGCTC           TTTTTTACATGTGAT 100 35
     BAS1510 1543998 .. 1544045 + -16.6  -3.51804   GTATGGGGAACAGTT GTCATGAAAAAACATCCAGAGA AAAT TCTCTGGATGTTTTTTAGTGTC TTGCTTCGTTTAGTT 100 208
     BAS1513 1545595 .. 1545615 +  -6.9  -4.35581   AAGATAGAAAAGTAA            GAGCCAT CACCTAA ATGGCTC            TTTTGCATATTTTGG  78 26
     BAS1514 NONE
     BAS1515 1546705 .. 1546737 + -15.1  -4.07568   ATAAGATATAGAAAA      GAAATAGTCGTAACG ATA TGTTGCGACTATTTC      TTTTGAAAAGGGGGA 100 51
     BAS1516 1547372 .. 1547400 + -12.6  -4.25104   AAAAGGAAAAAAAGA        CAAAAGTAGTGC GTTAA GCACTGCTTTTG        TTTTAATGAGGAAAA 100 9
     BAS1517 NONE
     BAS1518 1549511 .. 1549543 + -12.2  -4.84219   CTTCGCATTAAAAAA      GAGGAGCTTTTC AATAGATAA GAAAAGCTCCTC      TTTCTTTTGTCCTTT 100 30
     BAS1519 1551054 .. 1551076 + -16.4  -5.03227   TATTTAATGAATGAA           GCGAGCTGTA CTA TACAGCTCGC           TTTTGTTTATGATGT 100 34
     BAS1520 1551424 .. 1551455 +   -19  -4.68705   AGATAAAACAAAAAA      GGAGATTGCTATCT TATA AGATAGCAATCTCC       TTTTATTAAAATTAT 100 41
     BAS1522 1554649 .. 1554668 +  -7.2  -6.09196   AATAATGAATAAAAA            GAATTCTC GTAT GGGAATTC             TTTTTTTGTTTTGAA 100 39
     BAS1523 1555641 .. 1555659 + -11.8  -3.63627   TTAATTCTCTCTTGA             CCTTCAAG TTA CTTGAAGG             TTTAAACTGTGAACA  95 103
     BAS1524 1557067 .. 1557088 +  -6.6  -6.12458   ATATAATGAAGAAAA           TCCCCTTG AGCAAG TAAGGGGA            TTTTTTATTTTTTTA 100 35
     BAS1526 1558507 .. 1558530 + -16.8  -5.00884   ATATAGTGAAAGTGA          TCCCGCCTAG CATT CTAGGCGGGA           TTTTTTGAGCGAAAT 100 35
     BAS1527 1559134 .. 1559155 + -11.7  -5.01535   AGACGTTTTAAAAAA           GAGCAATTC AAAA GAATTGCTC            TTTTTGTGCTTATAA 100 199
     BAS1528 1559975 .. 1559998 + -11.8  -5.00616   AGAAATGAGTAAAAA          GGCAGACCTA AATG TAGGTTTGCC           TTTTTTGGGAGGAGA 100 33
     BAS1529 1560616 .. 1560631 +  -7.5  -5.39755   AAGTGAAAATAAAAA              GCGGC AAAATA GCCGC               TTTTTTATCGTTATC 100 39
     BAS1536 1565814 .. 1565834 +  -2.7   -3.0976   GATAAAGTACATAAA            TAAAGAATT TGT AGTTTTTTA            TATTAAGATATTAAA  43 23
     BAS1537 1566048 .. 1566088 + -20.9   -3.3482   AGGCTATATCAACAA  TAATGAAATAAGACACTCG TGC TGAGTGTCTTATTTCATTA  TTGCTTACAAGCTTC 100 15
     BAS1539 NONE
     BAS1540 1568438 .. 1568448 +  -2.6    -3.273   AAAATACGAAAATTC                 TTTT AAA AAAA                 TATTAAATTTTATCA  44 70
     BAS1541 NONE
     BAS1542 NONE
     BAS1543 1571060 .. 1571087 + -14.2  -4.90869   TAGGAATGAAGGAAA        GCTCCCCACTTG TATA CAATTGGGGAGC         TTTTTGGTTAATCGT 100 41
     BAS1544 NONE
     BAS1545 NONE
     BAS1546 1574980 .. 1575022 + -11.7  -5.14563   TTTTAATTCGAGTTA TATAAAA-AGGTCGTCAC TTTACATT GTGACGACCTCTTTTATA TTTTTTCGTAAAAGA 100 21
     BAS1549 NONE
     BAS1550 NONE
     BAS1551 1578873 .. 1578888 +  -5.4   -4.4634   TAGGTAAGGAGGGAG              CCGGAA ATAA TTCTGG               TTTCTTCTTCAAATT  69 169
     BAS1552 NONE
     BAS1553 NONE
     BAS1554 NONE
     BAS1555 NONE
     BAS1556 1581836 .. 1581870 +  -7.8  -4.46112   TAGTGATGGAGTTTA     GAAACGGATTCCCCCT TTA AGAGGGGATCCATTCC     TTTATTTAAATAAAG  82 38
     BAS1557 NONE
     BAS1558 NONE
     BAS1559 NONE
     BAS1560 NONE
     BAS1561 NONE
     BAS1562 NONE
     BAS1563 1587933 .. 1587957 + -11.6  -6.28401   ATGCACCATATCGTA          TAAGACCTCT GCTTA AGAGGTCTTA          TTTTTTTGTTTTTTA 100 23
     BAS1564 NONE
     BAS1565 NONE
     BAS1566 NONE
     BAS1567 NONE
     BAS1568 1591473 .. 1591489 +  -2.3  -3.12606   AGATGAAGTATTAAA              TGAAGTT GTA AACTTAA              TTCGATAATATATCA  42 1
     BAS1569 1591909 .. 1591921 +  -3.3  -3.51307   TAAAAGCCTTAAAAA                GACCT TAA AGGCC                CTTTTTGGGTTTTGA  50 49
     BAS1570 1592701 .. 1592736 + -10.1   -5.1166   TTAAATAAATGAATC    GTCCAACTATCTATAT TTTTT ATATAGATAGTTG-AC    TTTTTCGTTTTAATA 100 49
     BAS1571 1593211 .. 1593224 +  -5.3  -3.18054   TTGTAAAGCTAGATG               GCAAA TTAT TTTGC                TATTAGATTATGAAA  56 6
     BAS1572 1593888 .. 1593923 +  -9.9  -5.20154   TTTAGTAGGGAGGAG    GGAACTAGCCACGTGT AAGTA GTAC-TGGCTAGTTCC    TTTTTTGCATTCTAT 100 204
     BAS1573 1595312 .. 1595350 + -13.5  -5.40072   AATTTGGGTACAAAA   TAAAAGGGAGATACATA GCTTA TATGTATTTCCCTTTTG   TTTTTTTAAGAAGAG 100 44
     BAS1574 1597016 .. 1597032 +  -3.8  -2.61322   CATTTTGATTGCATA              TCATTT TTATC AAATGA              GTGTTTAGGACGTAT  46 217
     BAS1575 1597661 .. 1597673 +  -6.3  -2.75795   TAAGAATGATATTAA                TGCAA AGC TTGCA                GATTTATTTTTTGAA  57 188
     BAS1576 1600139 .. 1600182 + -12.1  -4.41114   GCGCTTAGTAAAATG TACCCTATAGAATAGAT ACTTAAAAAA GTCTATTCTATAGGGTA TTTCTTGTATAATGA 100 462
     BAS1577 1602898 .. 1602940 +  -6.5  -4.14541   TCAGAGGTAGAAAGA GAGTGC-GCTATAAGTAGCT AAAT AACTATTTATAGTAGCGCTC TTTCTCTAATTAATG  68 68
     BAS1578 NONE
     BAS1579 1605087 .. 1605131 +  -5.3  -4.41114   ATAATAGATAAAATG TACCTTATAGAATAAAC ACTCGAAAAAA GTCTATTCTATAGGGTA TTTCTTGTATAATAA  69 45
     BAS1580 1605665 .. 1605716 + -15.6  -3.78934   ATATTGTCATTCATT TGTGAAAAGTAATTATAGTATCCC GTTC GGAATACTATAATTACTTTTCGAA TTCTTCTCAAGAACA 100 334
     BAS1581 1606570 .. 1606614 + -24.8  -5.28176   AGGAATAAATATGAA CTACATCTCCAATTGTTAGA CACAA TCTAACAATTGGAGATGTAG TTTTTTATGACTAAA 100 485
     BAS1583 NONE
     BAS1584 NONE
     BAS1585 NONE
     BAS1586 NONE
     BAS1587 NONE
     BAS1588 NONE
     BAS1589 1611600 .. 1611610 +  -3.2  -2.94416   AAACGGTCGCCTGAA                 GCGT TTG ATGC                 TATGTGATAGGAGTC  43 27
     BAS1590 NONE
     BAS1591 NONE
     BAS1592 NONE
     BAS1593 NONE
     BAS1594 NONE
     BAS1595 NONE
     BAS1596 1617972 .. 1617990 +  -8.9  -4.89562   AATATTGAGATAGGA             GACTCCT AATAA AGGAGTC             TTTTATTAATTTTAA  93 28
     BAS1597 NONE
     BAS1598 NONE
     BAS1599 NONE
     BAS1600 1620891 .. 1620921 +  -8.4   -5.5454   AAGGTAAACATAAAA       GGAAGAAAAGTTGA ATG TAGGCTTTTCTTCC       TTTTTATTTATTTGA 100 245
     BAS1601 NONE
     BAS1602 1622342 .. 1622358 +  -6.7  -3.05997   AATCAGTAAGAGTAA              TGTAAAT GTC ATTTACA              TCTCCTTTATAAGAG  62 400
     BAS1607 1626435 .. 1626461 +  -3.8   -5.1244   GAAAAGGAGACAACA         GCATGAAAAAAT TAA GTTTTGTTATGC         TTTTTCTATTAGTCG  70 129
     BAS1608 1626972 .. 1627009 + -15.2  -5.28176   ATAAATAGATTCATA   GTGTAAAAGGCTGTCGT GTATA ACGACAGCCTTTTA-AC   TTTTTTCTGCATAAG 100 33
     BAS1610 NONE
     BAS1611 NONE
     BAS1612 NONE
     BAS1613 NONE
     BAS1614 1633862 .. 1633884 + -10.7  -5.04597   AGTAAATAGTAAAAA           GGAATCCAT ATGCC ATGGATTCC           TTTTTATATATGAGT 100 36
     BAS1616 1635490 .. 1635537 + -13.9  -3.15658   ACAAATAACACCATG TGAAATAGAATAACTCTTTCT TTTTTT AGGAAGAGTTATTCTATTTTG TATAATTTTGTAATG 100 13
     BAS1617 NONE
     BAS1618 1637408 .. 1637433 +  -9.8  -4.75472   GTCTATTTTAATTGA         GGGAAATACC ATATGA GGTGTTTCCC          TTTTATTAATATAAA 100 46
     BAS1619 NONE
     BAS1620 1638591 .. 1638612 + -10.9  -6.20267   TGAATAGATAAGTAA           GGAAGCAGC TTTA GTTGCTTCC            TTTTTTTATTTTTAG 100 34
     BAS1624 1641186 .. 1641214 + -14.7  -5.06816   CCAATTAATATAAAA        GGAGTTCAAGGTT TTT ATCCTTGAACTCC        TTTTTGTTAAGCAAT 100 33
     BAS1626 NONE
     BAS1627 1644979 .. 1645002 +  -9.6  -5.63103   AAGAAATAAAAGAGA          GACCGCCTAA AACA TTAGGCAGTC           TTTTTTTCGTTAAGG 100 32
     BAS1629 1647559 .. 1647592 + -17.7  -5.33405   ATATATTAGTAAAAA     GAGAGCTGGCTAC-AT AAA ATCGTAGCCAGCTCTC     TTTTTATTTCGTAGA 100 409
     BAS1632 NONE
     BAS1634 1652681 .. 1652691 +    -4  -3.73756   TGCAATAAAAAAGAA                 TGAA TTC TTCA                 TATTTTCATGAAATA  53 33
     BAS1635 1653453 .. 1653478 +  -9.1  -5.36441   ATAAATAAAAGTGGA         GCATGCATCAT TTGA ATGATGTGTGC          TTTTTTGTGTGGGGA 100 33
     BAS1636 1655190 .. 1655216 + -12.4  -5.55769   GTCATAAATAAAAAA         TCACCTTCTGCG TGT TGTAGAAGGTGA         TTTTTTATTATGAAA 100 34
        fumC 1656834 .. 1656861 + -10.7  -5.34055   AGAGTAATAAAAAAA        GCCGAGATTCT TTGTTT AGAATCTTGGC         TTTTTTAATATTTAT 100 34
     BAS1640 NONE
     BAS1641 NONE
     BAS1642 1660306 .. 1660333 +  -8.5    -5.252   GTTAAATATTGAAAA        AGTCCCTAAGT TATTTT ACTTAGGGACA         TTTTTTGTAAAGGTA  95 36
     BAS1644 NONE
     BAS1645 NONE
     BAS1646 1663201 .. 1663217 +  -6.6  -3.53444   TTTTTTAAGAATTAA              CACTAC TTGTT GTAGTG              TTTCAGGGGGAATAA  65 46
     BAS1647 NONE
     BAS1648 NONE
     BAS1649 1665222 .. 1665253 + -13.8  -5.12068   CCGAAAAGATAAAAA      TAGCCATGTACGGA GGAA TCCGCACGTGGCTA       TTTTTATTACATCTA 100 29
     BAS1651 1666403 .. 1666413 +    -4  -3.01984   ACCCAAAAAAAGTTT                 CATT AGA AATG                 TGTCTAATTGGATTA  48 20
     BAS1652 NONE
     BAS1653 1669208 .. 1669227 + -10.8  -5.22312   ACAATATTAGAAAAA            TGAGGCTA GATG TAGCCTCA             TTTTTTCATGTACAT 100 23
     BAS1654 1670610 .. 1670629 + -13.6  -4.76802   ATTATATGAGAAAAA            CCTTCCGC AATT GCGGAAGG             TTTCTTATTTTTCGA 100 32
     BAS1659 NONE
     BAS1660 1675647 .. 1675677 +    -2  -5.40464   ATTCTCATGTAAAAA      GAGTGAACTTCTGC ACTGA GCAG--GTTCATTC      TTTTTGTTTATACTA  71 66
     BAS1661 1676688 .. 1676708 +    -4  -3.19293   GAGAAAAGGTAAAGG            GAGGTTCA TCAAT TGAACATC            TTCAATATTGCAATT  49 51
     BAS1662 NONE
     BAS1663 NONE
     BAS1664 1680291 .. 1680311 + -11.2  -4.13767   AGGTTGATGGGAAAA            GGGTGTCT TTTAT AGACACCC            TTTTAAAATGAAAAA  93 41
     BAS1666 NONE
     BAS1667 1684189 .. 1684207 +  -7.4  -5.64421   GAAAAATTAAAAAAA             GAGGGG GGACAAG CCCCTC             TTTTTTGTTTACAAT 100 31
     BAS1668 1685979 .. 1686001 + -12.8  -3.99986   CAATATAGAAATAAA           GCCCGTTTAT AAT ATAAGCGGGC           TTTCACTTTTATTAC 100 33
     BAS1669 NONE
     BAS1670 1688274 .. 1688293 +  -9.4   -5.8187   GAGATAGAGTGAAAA            GATGCTTA TAGA TAAGCATC             TTTTTTTGTTAAATC 100 29
     BAS1671 1691591 .. 1691620 +   -13  -4.94972   GATCTAATAAAAAAA       GCTATGCCTTCA AATATA TGAGGGCATAGC        TTTTTCGTTGTAATA 100 34
     BAS1672 1692457 .. 1692489 +  -5.6  -5.83226   TACCGCGGAACCAAA     GCCTTTC-GTCCCAG TTTT TTGGGAAAGAAGGGC      TTTTTTTGTTGGCTT  91 400
     BAS1673 1693534 .. 1693566 + -12.9  -5.60864   TATTTTAATAGAAGA      GAGAGAATAGCTTAA ATA TAGAGCTATTCTCTC      TTTTTTTACTGTGTA 100 33
     BAS1674 1694424 .. 1694441 +  -3.4  -2.72991   AAACAAGCATAACCA             CGTTCT AGAGTG AGGACG              TGGTTAAAAATATAG  44 189
     BAS1677 1697357 .. 1697370 +  -3.9  -3.40611   TTAAAATTTTGGACA               GATAA TACA TTATC                TCTTATTCAAATAGG  51 21
     BAS1678 NONE
     BAS1679 NONE
     BAS1680 1700241 .. 1700259 +  -9.6  -4.71061   GGAGAAGTAAGAAAA             GCTTGGAG AGA TTCCAAGC             TTTTTACGTATAGGT  93 31
     BAS1682 1702162 .. 1702186 +  -7.2  -3.30597   AATGTTGATTGCTAA         GCCCATCGTCT ACAT AGA-GGTGGGC          ATTTTGTAAGTTTAT  66 42
     BAS1683 1703774 .. 1703823 + -24.3  -3.64866   AGAAGAACTTAAAAA TATAAATAAAAAAGGTGTTTTCA CTTA TGAAAACACCTTTTTTATTTATA TTTAACATGTAATAT 100 21
     BAS1684 NONE
     BAS1685 1705538 .. 1705568 + -14.2  -3.37344   GGTTTTGTAAATAAA       GAGTAAGCCCTAAT CAA ATTAGAGCTTACTC       TTCATTAAATACAAA 100 20
     BAS1687 1707705 .. 1707728 + -10.4  -5.34555   AATTAGAGAAGGAAG          CTGTGTAGAG ATTT TTCTACACAG           TTTTTTCTAATGTGA 100 18
     BAS1688 1708628 .. 1708662 + -18.9  -5.63517   AATATAAAGTAGAAC     CACCCTGTAATTTTG AATGA CAAAATTACAGGGTG     TTTTTTATTTAGAAG 100 87
     BAS1689 NONE
     BAS1690 1710111 .. 1710137 + -16.8  -5.51046   TAACGAAATTGAAGT         GAGGTTCTAGTT ACT AACTAGAACCTC         TTTTTTATATGTTTA 100 38
     BAS1692 1712290 .. 1712307 +    -7  -5.80951   ATCCGTTTACGAAAA             CACAGG CAGCGA CCTGTG              TTTTTTATTTTACGT 100 453
     BAS1693 1713603 .. 1713650 + -27.6  -3.54475   AAGCGTTTTGCAATT TAAGAAATAAGGCGATCCTAAA ATGT TTTAGGATCGCCTTATTTCTTA TTCTGTAATAGAGGC 100 23
     BAS1696 NONE
     BAS1697 NONE
     BAS1698 NONE
     BAS1699 1719183 .. 1719213 + -13.5  -6.01187   ATGCGAAGTAAGAAA       GAAGGGATGTAAC AATGC GTTACATCTCTTC       TTTTTTTATTTAATT 100 30
     BAS1701 1722943 .. 1722971 + -13.3  -5.46706   TTATTTAAAAAGAAA        GGTAGCGTATCGT TTT ATGATACGTTACC        TTTTTATTTTGCACT 100 33
     BAS1703 1724281 .. 1724314 +   -17  -4.98531   CTAAATGAAATAAAA     GAGTCTCGTTCAAA TATCAT TTTGAACGAGACTC      TTTTTGCTTTGCCCG 100 33
     BAS1704 NONE
     BAS1705 1725895 .. 1725930 +  -9.9   -5.0133   ATTGAAGAAATAAAA    TGGAAGACCTCTAGT GCTTAA ACTGGAGGTCTTTTA     TTTTTTGAAGAAGTA 100 28
     BAS1706 1727059 .. 1727081 +  -2.7  -3.16742   AGATAAGAAGTAGTG          CC-ACCTAAG CTTG CTAAGGTCGG           TTGGTGGACCTTAAA  45 513
     BAS1708 1728308 .. 1728336 +  -8.3  -5.09225   AATAGGATATGTAGA        TAAGAATCCCTTT TAA AAAGAGGTTCTTA        TTTTTTCCGTAAAAT  91 94
     BAS1709 1728756 .. 1728787 +  -5.1  -5.54403   TTTCAAAGATAAAAA      CGCATCGCACTTT GAAAAG AGAGCACGATGCG       TTTTTATTATTTTTT  85 155
     BAS1713 NONE
     BAS1714 NONE
     BAS1715 1734001 .. 1734012 +    -3  -3.29144   AAGGAGTGTATGGAG                TATG AAAA CATA                 TTATGAGCAAGATGC  46 39
     BAS1716 NONE
     BAS1717 NONE
     BAS1718 1738193 .. 1738222 +  -2.1  -5.88471   CATACATAGTAAATT       CAAAGGGAGAAAG GTTT CTCTCTCGCTTTA        TTTTTTTTAATAGTC  78 195
     BAS1720 NONE
     BAS1721 1741284 .. 1741307 +  -8.2  -4.77165   ATTATGGATCATTAA          CCAACTTCAT TTAG GTGGAGTTGG           TTTTATTATGAAAAA  90 26
     BAS1722 1742678 .. 1742712 +   -16  -3.66178   TAACTAAGTGAATGA     AAAAAGGATGAAGCAA AGA TTGCTTCATCCTTTTC     TTTAAAATTGGAGAC 100 38
     BAS1724 1744833 .. 1744854 + -11.7   -5.0538   ATTGTATGAGAAAAA           CCTCACTTT TTCT AAAGTGAGG            TTTTTTAAGGTAACG 100 257
     BAS1725 1745681 .. 1745693 +  -2.7  -3.31575   TCTAAATTATTCTGC                TTTAG AGA CTAGA                TTCGCTGTTTTGTCT  44 36
     BAS1726 1747358 .. 1747394 + -10.3  -4.12599   CTATAAAGGTTGAAA    GAAAAGAACGCCAATTT TCA GGAATGGCGTTTTTTTC    TTTTAAAAAATTATT  91 71
     BAS1727 NONE
     BAS1728 1748351 .. 1748396 +  -5.7  -2.50994   TTATCTTTTGACTCT TAATCTTTAATAAGTTACTAT AATG GTGGTAACTTATTAAAGGGAA CTTCATAGAGTTGAA  54 23
     BAS1729 1749740 .. 1749771 + -18.2  -5.03994   AAAGATAGGTATTTT      TAGGCTGTGGAGAA AGAC TTCTCCACAGCCTG       TTTTTGTGTCTGAAC 100 33
     BAS1732 1753479 .. 1753499 +  -8.4  -5.40072   AATAAATATAAAAAA            CCTTACTT ATTAA AAGTAAGG            TTTTTTTACAGAGGA 100 94
     BAS1733 1754224 .. 1754238 +    -5  -2.85069   AGTTAGAATTACTTC               CAATAG GTT CTGTTG               TAATGTTTAAAGATT  51 58
     BAS1735 1754941 .. 1754967 + -11.6  -3.94333   TAAGCTATGAAAAAA         CGGCAAGTGG AGTGCAC CCGCTTGCCG         TTTCCATTTTCAGTT  95 31
     BAS1736 1757408 .. 1757439 + -12.6   -4.1891   AAAGTTGTGTAGCTT      TACCCCTTTAGA-TA ATT TAGTCTAAAGGGGTA      TTTATATTAAAAAAA 100 123
     BAS1737 1758710 .. 1758758 +    -7  -4.46212   AAAACAGAAAAAGAA CATAAAA-AAGGGACATGAGTAA AAGC TTACTCATAGCCCTTCTTTAATG TTTTATAATGGAGAG  78 4
     BAS1739 NONE
     BAS1740 NONE
     BAS1741 NONE
     BAS1742 1762243 .. 1762271 + -13.3  -5.06414   TAATTCAAACAAAAA        GGGTATTCCAAAT TGA AATTGGAATACCC        TTTTTATTAACCCAC 100 49
     BAS1744 1765020 .. 1765047 +  -7.9  -3.51853   AGTAAGAGGGAAAAA        GCTAATCTAAA TTTTAT TTTGGATTAGC         CTTTTTCATATTCGA  71 36
     BAS1746 1767857 .. 1767884 + -10.8  -5.24531   ATGAAAAAATAAAAA        GAAAGCAATATA TAAG TGTATTGCTTTC         TTTTTTATGACAAAT 100 37
     BAS1747 1769583 .. 1769597 +  -2.1  -4.29326   CATTTAATTCCATTA               TACGC AGTAG GTGTA               TTTATTCCATTTACA  54 53
     BAS1748 1770298 .. 1770325 + -13.6  -5.03994   AAGAAGGTTTTTTAA        GGATAGCTTTAC GTAA GTGAAGCTATCC         TTTTTGTGTATACGC 100 39
     BAS1749 NONE
     BAS1750 1773325 .. 1773350 + -14.1  -4.88388   GATGAATGATTTGAA         GCTCCTGTTCA GTTG TGAGCAGGAGC          TTTTTATACCCTTAT 100 72
     BAS1751 1774463 .. 1774489 +  -6.7  -5.57729   GAAGGCGTAGCGAAG         TAAACAGTGGA CTAGT TCTGCTGTTTA         TTTTTTATCTTGTTT 100 185
     BAS1752 1775342 .. 1775369 + -10.8  -4.29119   TATGTATATGAAAAA        GAGAAATAATCA ATAG TGGTTATTTCTC         TTATTTATTCTAATA 100 42
     BAS1753 1776634 .. 1776675 + -19.9  -4.60797   AAAAAAGGTTAGAAA TAAAAGGCTTTCTCAAGAT ATTC ATTTTGAGAAAGCCTTTTA  TTTTGTATGTAGGAA 100 29
     BAS1754 1777626 .. 1777659 + -12.7  -3.60792   TTAATGAAGTCAAAA     GCAATAGATACAC AAAGTAAA GTGTATCTATTGC      TTTAACAATTAAAAG 100 44
     BAS1755 1778880 .. 1778894 +  -2.2   -2.5844   GCAACAATCGTAGGC               TTATTA TTT TAATAG               ATTCATATCATATAA  39 14
     BAS1756 NONE
     BAS1757 1780666 .. 1780696 + -12.8  -5.27335   TAAAATAAGTTAAAA       GCCATTTTGCGATT AGT AATTGTAAAATGGC       TTTTTGTTTGGAACA 100 33
     BAS1758 1780896 .. 1780927 + -12.4  -5.34632   AAAAAACAATAAAAA      GAGCTGGAATTTCT ATAT AGGAAATCCAGCTC       TTTTTATGTTTTATT 100 72
     BAS1760 1782374 .. 1782400 +  -9.6  -5.05601   ATATAATTTTAAAAA         GGTAAGTTCA CATGAGT TGAACTTACC         TTTTTATATGTACTA 100 41
     BAS1763 1785644 .. 1785664 +  -5.4  -5.08255   ATAATAATCAGGAAA           GG-CGCTCA ATTT TGGGCGTCC            TTTTATTTTGCCCAT  76 37
     BAS1764 1787439 .. 1787463 +    -5  -4.63586   TATTAATGATGTAAA          GCAGTTATCT TTAAT AGGTGGCTGC          TTTTATATGTCATGT  69 59
     BAS1765 1789837 .. 1789876 + -16.7  -3.54743   ATAAAAATAATGAAA  TCGATCCCCTCTAGTAT GATGAA ATAGTAGAGGGGATCGA   TTATAATTGCTAATG 100 157
     BAS1767 1792947 .. 1792990 + -14.3  -5.47218   ATGATAATTAAACTG TATCCTATAGAATAGAC GCTTAAAAAA GTCTATTCTATAGGATA TTTTTTTGAATAAGG 100 63
     BAS1768 1794516 .. 1794556 + -12.9  -3.13743   ATCCTATAATTTCTT  GATAATAAAAAACGTCCCA AAG TAGGACGTTTTTTATTATA  TATATTGCCGTTTTT 100 116
        acpD 1796529 .. 1796550 + -13.1  -5.28755   GTAAAAATGGAAAAA           CCAACATGG ATGA CCATGTTGG            TTTTTTAGTCTATTT 100 51
     BAS1771 NONE
     BAS1772 1798109 .. 1798131 +  -5.7  -5.85737   AGGTTAAATAAAAAA           GTTATAGAA CTTGT TTCTATAGC           TTTTTTTGTTACTAT  95 34
     BAS1773 1798624 .. 1798647 +  -6.8   -5.4433   AGATATTTTTAAAAA          GATGTTACGT AATA AAGTAACATC           TTTTTATTTATGTAT  93 46
     BAS1774 1800596 .. 1800617 + -12.3  -3.61398   AAAGTGAAACTTTAA           TCAGTGGGG TATC CCCCGCTGA            TTATTAGCACGCCCC  95 39
     BAS1775 1801336 .. 1801359 + -10.4  -5.19251   TAAGTAATATTGAAA          GGTCTCATTG AAAA TAATGAGACC           TTTTTATTAATATTA 100 46
     BAS1778 1804287 .. 1804312 +  -4.1  -5.04222   GCAGAATAAAAAGAG         GTGTCTCGTATA TTA TA-ATGGGACAC         TTTTTAATTTACTTA  70 32
     BAS1779 1804830 .. 1804842 +  -3.5  -4.36993   GAAAAAATGAATGCT                TAAAT CAT ATTTA                TATTTTTTTAACATT  61 23
     BAS1780 1805532 .. 1805551 +  -2.2   -2.8237   TTGAAGGTATGCAAT            GTAATA-CC GAT GGATATTGC            TAATTCGCTTGTTAT  41 3
     BAS1781 1806237 .. 1806262 +  -9.1  -5.32882   AATATGTAACGAGAA         GGAAGCTGT GCTTAAAA ACAGCTTCC          TTTTTTGTAGTGGTG 100 48
     BAS1782 1808215 .. 1808239 +  -2.1  -2.64735   TAAACGAAAAAAAGA          GCTCAACTG AAGTAAG TAGGTGAGC          TAATATAAATAGAAT  40 46
     BAS1783 1809402 .. 1809425 +  -9.7  -4.65838   AAAATAAACAAAAAA          GCAATCCAA AATAAA TTGGATTGC           TTTTTCACATATATG  93 41
     BAS1785 1812074 .. 1812086 +  -6.3  -2.81564   ATAATAAATATAAAT                CGTAA TTA TTACG                CTTTGAATACGTTTG  58 75
     BAS1786 1813061 .. 1813099 + -26.2  -5.50774   AATTAAGATTAAAGT   AGCTGCCCACAAGTCGGT GAA ACCGACTTGTGGGCAGCC   TTTTTATTTCTTATG 100 35
     BAS1788 NONE
     BAS1789 NONE
     BAS1790 NONE
     BAS1791 1818092 .. 1818107 +  -2.6  -2.52946   AAGGGGCGGCGAATG              TAATGG TACT TCATTA               AATTTTCTCAACAGA  40 81
     BAS1792 1819456 .. 1819485 +  -8.7  -3.86206   ATTTTCTGTTGTTTT       TATATAAAGAGGG GACA CCCTCTTTATACG        TATTTCTTTCATACT  79 46
     BAS1793 NONE
     BAS1794 NONE
     BAS1795 NONE
     BAS1796 1822889 .. 1822916 +  -9.3   -5.5604   TATAAAATATGAAAA        TCCCTCTTTTA GATTCG TAAAGGAGGGA         TTTTTTATTAATTAA 100 52
     BAS1798 1824371 .. 1824383 +  -4.9   -3.1314   ATGAGATTTTACACA                TTTCA CGA TGAAA                ATTTGTTGAAGTTTA  52 15
     BAS1799 NONE
     BAS1800 NONE
     BAS1801 NONE
     BAS1802 1826861 .. 1826887 + -11.7  -5.09685   AAATAATTTGAAAAA         TACCGAGAGTC TAATC GATTCTCGGTA         TTTTTCTATGTATTG 100 35
     BAS1803 NONE
     BAS1804 NONE
     BAS1805 NONE
     BAS1806 1833345 .. 1833375 +  -7.8  -5.42975   GTTGGTTTTTTTAAA       GTATTCATTCTT CATAAAA AAGAATGAATGC       TTTTTATTTATATCC 100 53
     BAS1807 NONE
     BAS1808 1834372 .. 1834393 +  -5.9  -5.65678   GGGCAATAATGAAAG           GCTCCGGTTG TAA TAAC-GGAGC           TTTTTTATGTTTTCT  90 32
     BAS1810 1836549 .. 1836589 + -15.8  -5.65496   CATCATTATATGAAA  GGCGATTTATTGTTAC GTATTATCA GTAACAATAAATCGCC  TTTTTATTTTTAATA 100 60
     BAS1811 1837378 .. 1837404 +   -11  -5.43414   ATAGAAACGATAAAA         GGTGAACAGA AATATAA TCTGTTCACC         TTTTTTATATGTAAT 100 42
     BAS1812 1839576 .. 1839601 + -11.9  -4.98857   TTCGAATAGAGAAAA         GGCTTTCCAGG GAAA CTTGGGAAGCC          TTTTTATAGTTGAAT 100 62
     BAS1814 NONE
     BAS1815 NONE
     BAS1816 NONE
     BAS1817 1844231 .. 1844272 + -22.7  -3.58536   ATTCCAAATTATGAA GAGAAATAGTGTTAGGAGG GAAT CCTTCTAACACTATTTCTC  TTTAAAAATACATTT 100 17
        fabG 1845784 .. 1845830 + -16.2   -5.4251   GATACATGTATAAAC AAAAGAAGGGACATCTATTTTG TAA TGAAGTAGATGTCCCTTCTTTA TTTTTTGTATATGAG 100 43
     BAS1820 1847023 .. 1847051 + -11.9  -5.38958   AATAATAGTCAGCAG        TAAGACTGTCC AAATGAC GGACAGTCTTA        TTTTTGTTTATGAAT 100 39
     BAS1821 NONE
     BAS1822 1848373 .. 1848405 +  -9.3  -4.87133   ACAATAATGAAAAAA     TAGGACTCCACGCA ATATTA TGTG-GGAGTCCTA      TTTTATTTACAAACT  93 34
     BAS1824 1850190 .. 1850220 + -12.7  -5.42265   GTGGAACCACGAAAA       CACATTCGTCCCT TTCTT AGGGATGAGTGTG       TTTTTTATAGTTTCA 100 473
     BAS1825 NONE
     BAS1826 NONE
     BAS1827 1853938 .. 1853972 +   -16  -3.48994   AAGAACATATTGGAT     TATAAAGAGAGCTAGC ATC GCTAGCTTTCTTTATG     TTGTAAATATTTTTA 100 21
     BAS1828 1854405 .. 1854429 +  -7.1  -5.03145   TTTTAATATCCAAAA          CAGAGCTAGCG TTA TGCTGGCTCTA          TTTTTTGCCACATTC  88 159
     BAS1829 1856896 .. 1856913 +  -8.5  -2.71011   GGATTTATGATGTAA             CCTTACA AAAT TGTAAGG              TAATTGAAAGGAAAT  69 136
     BAS1830 1857999 .. 1858016 +  -9.9  -5.61596   ATGAATAATAAAAAA             GATTGGC TTCT GCCAATC              TTTTTTTATCGCGAT 100 33
     BAS1831 NONE
     BAS1832 NONE
     BAS1833 1861464 .. 1861480 +  -2.4  -2.66634   TCCCATTATAATACA              TATAAA GTCTG TTTATA              TAGTGTAATAAAATA  40 30
     BAS1834 NONE
     BAS1835 1863079 .. 1863110 +  -8.9  -5.16572   AAGCGTAATAAAAAG      CCGGAGAAACATT ATCACA AATGTTTTTTCGG       TTTTTTACGTTAAAT  95 52
     BAS1836 1863906 .. 1863924 +  -5.3  -5.74086   AATTGTAAGAAAAAA             GGGTGAA GTAAA TTCACTC             TTTTTTATTTGGTTT  91 39
     BAS1837 1864691 .. 1864748 + -14.2  -3.47345   TTCTGAAATATACTA TTG--AATTGAATATCGTTATCAATTAT AATT ATAATTGATAACGATATTCAATTATCGA TTGTAATATGAAATT 100 205
     BAS1838 NONE
     BAS1839 NONE
     BAS1840 NONE
     BAS1841 NONE
     BAS1842 NONE
     BAS1843 1871901 .. 1871922 +  -8.8  -5.04987   TATAAAATGATGAAA           GAGTCTCT CATTGT AGAGACTC            TTTTTTAAAAATATT  95 41
     BAS1844 1872236 .. 1872257 + -11.7  -5.86332   TAGAAGGTTATAGGA           GAAAGGAAG GATT CTTCCTTTC            TTTTTTTTCAATTAA 100 44
     BAS1845 NONE
     BAS1846 NONE
     BAS1847 1873665 .. 1873711 + -16.2  -3.06183   ACCTACTTCATAATT TGAAAGAGAATTGCATGATGTT TTC AGTAACATGCAATTCTCTTTCG TTCACTAAGAATAAA 100 28
     BAS1849 1874665 .. 1874697 + -16.7  -5.40474   TACGCAGGAAGTAAA      TAAGCTTAGTAATAT ATA ATATTACTAAGCTTA      TTTTTTTGAAAGCGT 100 27
     BAS1851 1876923 .. 1876947 + -11.6  -4.66953   CTTGTTAATGAAGAA          GGTTGTTCTT GTAAA AAGAACAACC          TTTTTACAATGTTAA 100 33
     BAS1852 1878233 .. 1878253 +  -7.6  -6.08563   TTAATCGGTTAAAGA            GAGCATCT GTAAA GGATGCTC            TTTTTTTTATGTATT 100 37
     BAS1853 NONE
     BAS1854 1879025 .. 1879046 +  -7.4  -5.65678   CGTTAACATAAAAAA           GAAGCTAA ATGAGA TTAGCTTC            TTTTTTATGTTTTAT 100 35
     BAS1856 NONE
     BAS1857 NONE
     BAS1858 1882481 .. 1882508 + -11.5  -4.58644   ATTCTTTAAAGACAA        TAAAAGGACCA ATTTAG TGGTCCTTTTA         TTTTGGTTATTGGTT 100 74
     BAS1859 1883658 .. 1883706 + -14.4  -3.70848   TTATTGAAAGAATAA CAATTACTAAAAAACATCTCATA TTTT TATGAGATGTTTTTTAGTA-TGG TTCTGTTGCATGTAT 100 26
     BAS1861 1885057 .. 1885072 +    -9  -4.86033   AAGATTAGTTGAAAG              GAGGGA TAGT TCCCTC               TTTTTATCCCGCTTT  93 33
     BAS1862 1886590 .. 1886631 + -13.3  -3.54146   GAAAAATAACATAAT AAAAAGCACTGTTTTAGCT AATG AACTAAAACAGTGCTTTTC  TCTTTGATTGAACAG 100 188
     BAS1865 NONE
     BAS1866 1889220 .. 1889258 + -12.7  -4.07786   AACAGCATAAAAAAA   TGTGAAAAGTCAAAGGG TGATT CCCTTTGACTTTTTGTA   TTTGTAAATTTTATA 100 21
     BAS1867 1891419 .. 1891459 + -14.4  -6.48081   AAGTTTAATAGAGAA CAGACTACTCCAAAATAGCA GTA TGCTATT--GGAGTAGTCTG TTTTTTTTTTGTAAA 100 33
     BAS1868 1891914 .. 1891937 +   -14   -4.8048   GGGAAATTCTTTTAA          GGAGAGTGAT GTAA ATCACTCTCC           TTTTTGGTGTGAGCA 100 26
     BAS1869 1892536 .. 1892571 + -12.9  -5.11937   GATTGTGAATGAATA    TATAAAAAGCATCCA ATAACA TGGATGCTTTTTATG     TTTTTTGAAGTTGTT 100 29
     BAS1871 1894315 .. 1894339 + -10.2  -5.47914   AATATAAAGAAAAAA          GTCATTGAAA AATTC TTTCAATGAC          TTTTTTGTGATTTTT 100 48
     BAS1872 1894865 .. 1894888 +  -5.4  -6.02919   GGTAGATGTATGGAG          AACAACAATA AATA TATTGTTGTC           TTTTTTTGTTTATAA  95 36
     BAS1873 1896032 .. 1896059 + -13.6   -4.6902   TAAGTAGTAAGAAAA        GGAGATGCATCA TATG TGATGTATCTCC         TTTTTAAAATTATAA 100 34
     BAS1876 NONE
     BAS1877 1899666 .. 1899691 +  -9.8  -5.12474   AATACATATGAAAAA         GAAGAGCTGT AAAGAA ACGGCTCTTC          TTTTTGTGTATTATG 100 14
     BAS1879 1901718 .. 1901742 +  -7.2  -5.09426   GAGGAGTGTGTGAAA          TAAGTCTGCG TTTAC TGCAGGCTTA          TTTTTTGGACTTAAC  88 23
     BAS1881 1903236 .. 1903258 +  -7.1   -3.1994   TTATTTAATAAAAAA          GCAGT-TAGC TTTC GCTAGACTGC           TTGCTCCCTAATGTA  66 279
     BAS1884 1904420 .. 1904438 +    -6  -5.45802   GGAAAAGAGAAAAAA             GCATCTAT TCA GTAGGTGC             TTTTTCTTTTGCACA  86 254
     BAS1885 1905307 .. 1905327 +  -6.9  -5.72622   ACATATAAGAAAAAA            GGCTTTGTA ATT TACAAGGTC            TTTTTTCTTTGTAAA 100 69
     BAS1886 1908063 .. 1908082 +  -7.2  -5.52023   CTATTAAATAAAAAA            TACATCCT TATA GGGATGTA             TTTTTTATTAATGAT 100 318
     BAS1888 1909856 .. 1909903 + -28.2  -3.99062   ATCCAAAGCGAAAAA TGCCCGGTTATAGTAGAAAATC TGTT GATTTTCTACTATAACCGGGCG TTTCTCATCCATATT 100 290
     BAS1890 1912137 .. 1912175 + -19.3  -4.05816   ATTACAACGATAGAA   TAAATAAAACCGAGAAG AAAAG CTTCTCGGTTTTATTTA   TTTGTACTAATTTTC 100 23
     BAS1892 NONE
     BAS1893 1914832 .. 1914852 +  -5.6  -2.74747   TAATCCGAATCTTTT            GTATAATA ATATA TATTATAC            TGGCTTTCATTTATA  52 43
     BAS1894 1916558 .. 1916589 +   -14  -4.03234   AAAAAAATAGTATAA      TAAAAGATGAGTGA ATTT TCGCTCATCTTTTA       TTTGTATAGGAGGAA 100 31
     BAS1895 NONE
     BAS1896 NONE
     BAS1897 1918220 .. 1918234 +  -8.5    -5.252   AATAAACGAAAAAAA               GGCCG CAAAA CGGCC               TTTTTTGTAGGGATA  95 36
     BAS1899 1920081 .. 1920103 +  -5.6  -5.74122   GGATTAATTTTGAAA           GAGATTGGAA CAT TATCAATCTC           TTTTTTTGTATAATA  91 34
     BAS1900 NONE
     BAS1901 1921504 .. 1921523 +  -7.2  -6.11392   AAGCAGCACGTTAAA            GTCAATGA TTTT TCATTGGC             TTTTTTTATTTGTTT 100 27
     BAS1902 1922994 .. 1923011 +  -7.7  -5.56573   ACATAAGCTTTTTAA             GGCAGAG AGCA CTCTGTC              TTTTTCTTTGTTTAT 100 35
     BAS1903 1924121 .. 1924158 + -17.9  -5.21709   TTTAACGATAAAAAA   GCTGCTCTAGCATAGTT GTAT AACTGCGCTAGAGCAGC    TTTTTTGCTATGAAA 100 36
     BAS1904 1925208 .. 1925222 +  -3.6  -3.29576   GATGGGGTGGTAGGT               TATGTT TCG AGCATA               TATATTATTAGGTTT  48 28
     BAS1905 1926068 .. 1926090 +  -5.6  -5.26316   AATATGTATTTAGAG           GAGCCGAT TGATAAC ATCGGTTC           TTTTTTATGGACTAA  80 15
     BAS1906 1926830 .. 1926872 + -14.5  -5.14965   ACTGAAATGTTTTTC ATATGAAAAGCGGACACCTA AAAG TAGGTGTCCGCTTTT-ATAG TTTTTTCATCCACAT 100 75
     BAS1907 NONE
     BAS1908 1928832 .. 1928857 +  -6.2  -5.95286   AATTTGCATAAGAAA         CTAAGGCG GAAAGATAGG CGCCTTAG          TTTTTTATTTTTCGT 100 213
     BAS1910 1929206 .. 1929229 +  -9.6  -5.56673   TAATGTAATAATAGA          GCTTCCTCTT ATAT ATGAGGAAGC           TTTTTTGTTGTAAAT 100 38
     BAS1911 1930049 .. 1930062 +  -5.9  -5.31456   ACTCCTACTAGAAAA               GCGTC TTTT GGCGC                TTTTTTATGCATTAA  89 159
     BAS1915 1933638 .. 1933672 + -15.2  -3.70848   CGATAGAGTAACATG     CAAAAGCCGTCTAATT TTG AAGTGGACGGCTTTTG     TTATGTTACATGTAT 100 30
     BAS1916 1935397 .. 1935418 + -10.9  -5.40072   AAGTGAACTACAAAA           GAAAGGTGC TTAG GCGCCTTTC            TTTTTTTAAAGGGGA 100 13
     BAS1917 NONE
     BAS1918 NONE
     BAS1921 1938206 .. 1938224 +  -8.2  -5.73978   TGGGAGTCTGAAAAA             CGTAAGTG TAA TACTTACG             TTTTTTCTTTGTAAT 100 58
     BAS1922 NONE
     BAS1923 NONE
     BAS1924 1940122 .. 1940155 + -10.4  -5.61881   TGTAAAGTAAGAAAA     GAGTCTGAAGCGGA CGTTTA TACGTTTCAGACTC      TTTTTATTTTTCAGG 100 31
     BAS1925 1941786 .. 1941817 + -14.6  -4.34223   TCATAAGTAAAATAT      ACAAAAAGGACAGG AATT CCTGTCCTTTTTGC       TTTATTGATTACATT 100 35
     BAS1927 NONE
     BAS1928 1944728 .. 1944749 + -11.7  -5.55769   TAATAAGAGTGAAAA           GAGAAATGG GATG CCATTTCTC            TTTTTTATTATAGAA 100 38
     BAS1929 NONE
     BAS1930 1946190 .. 1946227 + -13.7  -3.51778   GAAAAGCATTATGTC   GTCTAACGTACCTTTAT TGAA ATAAAGGTACGTTAGGA    TCTTTAATGTGCTCG 100 20
     BAS1932 1948008 .. 1948026 +  -8.2  -6.20267   TATACTAAGAAAAAA             CTGAATCG TTA TGATTCAG             TTTTTTTATTTTTGA 100 22
     BAS1936 1952133 .. 1952160 +   -10  -3.06133   AAATAAATGTTTGAG        GCACACTTAC TACAATGC GTAAGTGTGC         TTCAATAAAAAATTA  81 35
     BAS1937 1953141 .. 1953185 + -23.3  -3.53012   CAGAAAAATAGTGAA TGAAAATAGCTCCACGTAAGT ATA ACTTGCGTGGAGCTATTTTTA TTTAGGGAACCACGC 100 30
     BAS1939 1955144 .. 1955175 +  -9.6  -5.27023   AGTTATAATACTAAG      TAGGTTCCGTGTGT AAAA ATATATGGAACCTA       TTTTCTTTTTCAGAT 100 33
     BAS1940 NONE
     BAS1941 1956413 .. 1956433 +  -6.9  -5.41143   AATATTTAGCTGAAA            TAGGAGG GATGTAA CCTCCTA            TTTTTTTAAGAAGTA  93 28
     BAS1943 1957760 .. 1957770 +  -3.2  -4.38273   GGTGGATTATGAAAA                 TGGT TCT GCCA                 TTTCTTCTAGTATAT  60 51
     BAS1944 NONE
     BAS1945 NONE
     BAS1946 NONE
     BAS1947 NONE
     BAS1948 NONE
     BAS1949 1959627 .. 1959648 +  -2.2  -4.22338   TAATAGTTTTAATTG           GGGGTGAC CTACCA GTTGCCTC            TTTTAACGTTATAGT  54 88
     BAS1950 1960378 .. 1960393 +  -7.6  -3.54638   TATCCAATCACCGAA              TGTGGA TACC TCCACA               TTTAAAAAAGCTTCT  69 506
     BAS1953 1962362 .. 1962381 +   -10  -5.58179   GAAATCCTTTAAAAA            CGCCTGCT CACG AGCAGGTG             TTTTTTCTTGTAATC 100 29
     BAS1954 1963282 .. 1963321 +  -9.6  -4.08216   TGGCAATGGGTTGTG  GACTAAGAAAACTTGGC GCATGCA GTCAAGTTTTCTT-GTC  TTTTGAAAGGAGTAC  86 20
     BAS1955 1963650 .. 1963671 +  -8.1  -5.24416   TTTTGTTTCAGAGAA           GACTTTCTA GTAA TAGAAGGTC            TTTTTCTTATGCTTA  93 16
     BAS1956 1963943 .. 1963965 +   -15  -5.40474   TGTATCACGAATGAA           CACACCAAGT ATA ACTTGGTGTG           TTTTTTTAAAACGCT 100 27
     BAS1958 NONE
     BAS1959 1967025 .. 1967052 +  -9.8  -5.00884   CTATATATACATCAA        GTGGCGCCTTTC CATC GAAAGGCGCCTG         TTTTTTGGAGGAAAT 100 72
     BAS1960 NONE
     BAS1961 1968797 .. 1968820 + -10.4  -5.73978   ATAAATGATGAGGAA          GGCGTAACTA TTTG TAGTTACGTC           TTTTTTGTTTGTAAT 100 37
     BAS1962 NONE
     BAS1963 1969834 .. 1969858 +   -10  -3.24289   TTGTTATGTGAAAAT          CCCCCCTCAA ATATA TTGAGGGGGA          TTACATATTTGAAGT  82 46
     BAS1966 NONE
     BAS1967 1972983 .. 1973004 +  -8.7   -5.4505   AAGATAAGTTAGAAA           GCTCATAGC TTTT GCTTTGAGC            TTTTTTATTGAAACA 100 34
     BAS1971 1975558 .. 1975599 + -14.8  -3.76839   AGTTTCACTTTATTA AAAAATGTCTCAAAGAAC TATTTT GTTCTTTGAGACATTTTA  TTTACATTCACATTG 100 46
     BAS1977 NONE
     BAS1978 1986882 .. 1986892 +    -4  -4.21974   AGGTGGTCCAGGTTC                 TTGT ATG ACAA                 TTTCTTAAATAATGG  60 7
     BAS1979 NONE
     BAS1980 1988198 .. 1988221 +    -6  -4.75472   GCAGTTAAAACGAAA          CGAGGTCT CATATGGC AGGCCTCG           TTTTATTCATATAGG  78 66
     BAS1981 NONE
     BAS1982 NONE
     BAS1983 1990214 .. 1990231 +  -4.1  -3.09933   TACCTTTTGTCGCTC             CTACTCT TATA AGAGGAG              TTCAATCGATTCACA  48 41
     BAS1985 NONE
     BAS1986 NONE
     BAS1987 NONE
     BAS1988 NONE
     BAS1989 1995830 .. 1995846 +  -5.8  -3.68798   GTCGTAGCAATGATT              CCGCCA GTAAG TGGTGG              TTGATTCTTTTCAGC  62 5
     BAS1990 1997111 .. 1997140 + -15.9  -4.25283   ATTAATAAGGAAAAA       GAACCGTTCCAAA GTAT TTTGGGACGGTTC        TTTTAGTAACAGGCT 100 36
     BAS1991 NONE
     BAS1992 NONE
     BAS1999 2006510 .. 2006554 + -11.8  -4.62069   ATTAGATCTTATATG TAACAGTAAAAAAGAAGCTT ACTAG AAGCTTCTTTTTTACTACTA TTTTTCACATGCAAC 100 108
     BAS2001 2008373 .. 2008404 +   -14  -3.36131   TAACAAAATATAAAA      TAAAGCAGATTCTA AATA TGGAATCTGCTTTA       TTATGAAATACTTTT 100 68
     BAS2003 2011435 .. 2011467 +    -5  -4.97461   AAGAATGAGAAAAAA      GTACCGAATTTT TGTAGTAGT AAAGTTCGGTGC      TTTTTCATGTTTATT  75 43
     BAS2004 2012176 .. 2012199 +    -9  -4.91977   ATAAAGTAATAAAAA          GACCACTCTCA TTT TGA-AGTGGTC          TTTTGTATTTTCGTA  93 79
     BAS2006 2013707 .. 2013741 + -10.8  -3.37466   TGTGCGTTAATTTAA     CGAAAAGGGCCCCTTA TTA TAGGCGGTCTTTTTCG     TGTTGTATGTAACAT  87 31
     BAS2009 NONE
     BAS2010 NONE
     BAS2011 2018476 .. 2018496 +  -9.8  -5.93252   ATGACTAATAAAAAA            TCCTGCAT GAAAA ATGCAGGA            TTTTTTGTTTTTCAA 100 33
     BAS2012 2018834 .. 2018866 + -15.9  -6.14618   TGAAGTATAAATTTT      GAAACCTTACATGTT TAA AATATGTAAGGTTTC      TTTTTTTCTTTTATA 100 31
     BAS2013 2019590 .. 2019600 +  -5.4  -3.90286   TTTTTAATTCATTTT                 CTAC TAA GTAG                 TTTGACTTTATAATC  63 290
     BAS2017 NONE
     BAS2018 NONE
     BAS2019 2023471 .. 2023491 +    -9  -5.05113   AGAATTGCTAAAGAA            GGGGGAGA GTAAA TCTCCCTC            TTTTCTTTATATAGA  95 30
     BAS2020 2024536 .. 2024558 + -12.1  -5.63645   TACCACGGGTTCAAA           CTCGTCTCT TTTTT AGAGACGAG           TTTTTTGTGTTTTAA 100 269
        argS 2026298 .. 2026328 +  -9.9  -5.65927   ATAGTAATAAACTGA       CAAACTGGGTTTA GTATA TAAACCTGGTTTG       TTTTTTATTTGGATA 100 42
     BAS2022 NONE
     BAS2023 2026994 .. 2027021 +  -9.3  -4.99134   TCTTCCAAATAAAAA        GCTAGTGTGTT TTTAAT AATACACTAGC         TTTTTGCTTTGAAAT  95 46
     BAS2024 2028013 .. 2028024 +  -4.4  -3.05521   ATACGATGAAAAATG                TCGA TAAG TCGA                 TATTCGACATATAAT  50 50
     BAS2025 2030372 .. 2030383 +  -4.4  -2.73338   AGTATGAGCGAGCGA                GATG TGCG CATC                 ATTTAGGGAAATTAT  48 39
     BAS2026 2032887 .. 2032911 + -15.8  -5.43487   GGTATCGCGGGTAAA          CCCGTCCCTA CTTTA TAGGGACGGG          TTTTTTGTGTGCTTT 100 352
     BAS2027 2036063 .. 2036087 + -15.9  -5.00895   TCAGTAAAGAAAAAA          GGAAGTTGGAA TGA TTCCAACTTCC          TTTTTGTGTGCTGGA 100 34
     BAS2028 2037895 .. 2037918 +   -11  -5.05577   GAATTAATATAAAAA          GTCGTGGCAT TGAT AAGCCACGAC           TTTTTAATTTGCTTT 100 34
     BAS2030 2039394 .. 2039417 + -13.2  -5.23765   GGTACCGCGGAAAAA          TCCGTCCCTA TTTA TAGGGGCGGA           TTTTTGTATTCTTTG 100 125
     BAS2031 2040818 .. 2040844 + -12.4  -3.85909   TATACCGTAACATTA         GCACCCTTATAT AGT ATAGAAGGGTGC         TTTGCATTTCAATAA 100 31
     BAS2032 NONE
     BAS2033 NONE
     BAS2034 NONE
     BAS2035 2047004 .. 2047046 +  -6.1  -3.63305   AATAATATTAAAATA GGGTTAAATTACTATAAAATA GAA TATTTT-T-GTAATTTAACTC TTTAAAAATTGTATG  64 36
     BAS2036 2047413 .. 2047436 + -13.2  -5.75945   AGAACAATTGCAAAA          GACCAGGAGC TATT GTTCCTGGTC           TTTTTTTTGAAAAAT 100 45
     BAS2037 NONE
     BAS2038 NONE
     BAS2039 NONE
     BAS2040 2051274 .. 2051284 +  -3.2  -2.57468   TCAGTATTTGAAAGC                 GTAG ATC CTGC                 ATTAGTATAGTAGAA  42 5
     BAS2041 2052791 .. 2052821 + -14.9  -2.96031   TAATTAGATTTAACA       TTCGCCATCTTAC CTTGA GTAAGGTGGCGAA       ATTATTTCGCATAAG 100 38
     BAS2042 NONE
     BAS2043 2054740 .. 2054750 +  -2.6  -3.35992   CGTACACAACAATGG                 TAAT AGA ATTA                 TTCCTTAAACTAAAT  44 7
     BAS2044 2055430 .. 2055461 +    -6   -5.2696   ACATATGAACTTAAA      GCACTTGATTGTC AATTAAA GGCAA-CAAGTGC      TTTTTTGCGTTTTAG  83 314
     BAS2045 NONE
     BAS2046 NONE
     BAS2047 2058105 .. 2058117 +  -2.7  -3.07895   AACGCCTGACCCTGC                TTTAC CTG GTAAG                TATATTACAGATAGA  43 231
     BAS2048 NONE
     BAS2049 2059450 .. 2059481 +  -6.7  -5.22312   ACATATGAACTTAAA      GCGCTTGATTGTCT ATGAA AGGCAA-CAAGTGC      TTTTTTCGTCTCAGT  88 325
     BAS2050 NONE
     BAS2051 2060909 .. 2060950 + -16.9  -3.07013   TATAGATGAATAAGA CTTAACAAAAGGGACCTCA TATT TTAGGTCTCTTTTGTTAAG  TGTATTGAAAAAATC 100 168
     BAS2052 NONE
     BAS2053 2062499 .. 2062527 + -16.9  -5.26875   GAGTAAAGGAATGTA        TCCGTTGCGCTAT TTC ATAGTGCAACGGA        TTTTTTAGTTCGCAA 100 415
     BAS2054 NONE
     BAS2055 2065271 .. 2065293 +  -6.4  -5.63103   TTATCTCTTTAAAAA           TCAGGAAT ATATTTC ATTCCTGA           TTTTTTTCATTAAGG  93 29
     BAS2056 NONE
     BAS2057 NONE
     BAS2058 NONE
     BAS2059 2069273 .. 2069310 + -18.7  -5.86976   ACCGCGTTAAGCAAA   TGGCTTAGCGTCTCTTT ATAT AAAGAGATGCTGAGCCA    TTTTTTATTTTATAG 100 386
     BAS2060 2070740 .. 2070753 +  -2.5  -2.59527   TAAATGTAATAGGGG               TTATT TAAG AATAA                ATGTTATAATATTCA  40 18
     BAS2061 2071700 .. 2071726 +  -8.8  -4.04319   TTAAAATGAAGAAAA         GGGTGCTTCT CTTAATA AGAAGCATCC         TTTCTAAATTTCTGG  82 32
     BAS2064 2074031 .. 2074044 +  -2.4  -5.63517   TCCCTTTATAACGTA               CGAT GATGAA ATCG                TTTTTTGTTTAAAGG  75 57
     BAS2065 NONE
     BAS2066 2076978 .. 2077004 + -11.2  -2.59714   AACGTAAAGTCTTGC         TTTATTATGTAT AAT ATACATAATAAA         ATGTTGTAATTAACT  82 100
     BAS2067 NONE
     BAS2068 NONE
     BAS2069 2078755 .. 2078793 + -19.2  -3.83154   TTAAATAATAATAGA   TTAAAAGAGGCGCTTTCA TTT TGAAGGCGTCTCTTTTAA   TTTGCATTATAGTTG 100 37
     BAS2073 NONE
     BAS2074 NONE
     BAS2075 2081859 .. 2081875 +  -5.8  -4.96762   TTTACCATAAAAAAA              GAGCCG GAAAA TGGCTC              TTTTTCTAATCTGTC  80 31
     BAS2076 2082727 .. 2082746 +  -7.2  -5.59879   TGGCTTTCTTAAAAA            GAACGAGA GAAA TCTTGTTC             TTTTTTATGTTTATA 100 29
     BAS2077 NONE
     BAS2078 NONE
     BAS2079 2084797 .. 2084829 + -12.1  -5.11937   AATTAATATGAAATA      GAAAAGGTAGGTGTG ATT CACACCTACCTATTA      TTTTTTACCATTCTT 100 25
     BAS2082 NONE
     BAS2083 2089367 .. 2089392 + -11.3  -5.42975   AACAATAATCCCAAA         GATTGATGTGA ATAT TCGCATCAATC          TTTTTATTTGTATCC 100 33
     BAS2084 2091513 .. 2091541 + -15.5  -4.96848   TAATATGTAATAAAA        GACTAGCTCTATA ATT TGTAGAGCTAGTC        TTTTTATATGAAGAA 100 38
        acpD 2092396 .. 2092420 + -11.6  -5.80727   TATCATACTTAAAAA          TGTCCAAACA CTTGC TGTTTGGACA          TTTTTTCTTCTTTTT 100 43
     BAS2086 2093217 .. 2093242 + -14.9  -5.58179   ATAAGTAATAAAAAA         GGTTTCAGCTT ATAT AAGCTGAAACC          TTTTTTATTATGCTG 100 33
     BAS2088 NONE
     BAS2089 2095078 .. 2095097 +  -2.1  -6.11392   AAAGCCAGTCGAAAA            GTGCC GCGTTATAAA GGCAC             TTTTTTTATTTATTT  84 12
     BAS2090 2095697 .. 2095717 +  -5.4  -5.10154   ATGATATAGAGTGTG            GACAGGGT CAAGA GCTCTGTC            TTTTTCATTTTAGAT  76 37
     BAS2091 2096695 .. 2096720 + -13.5  -5.38047   AGAGTAATAAAAAAA         GCTACTTGAAA TTTA TTTCAAGTAGC          TTTTTTATGTGAATA 100 34
     BAS2093 2098788 .. 2098815 +  -8.5  -5.54192   TTAGCAGAATAAAAA        GAAGGGTGC AGATTATAAA GCACCCTTC         TTTTTTTACATTAGT 100 29
     BAS2095 2101416 .. 2101441 + -12.7  -5.53991   GTTTAATTAGAAAAA         CCTTAAGATCG CATA CGGTCTTAAGG          TTTTTTTCATAAATA 100 35
     BAS2096 NONE
     BAS2097 2102225 .. 2102243 +  -8.1  -5.73339   ACAAAATGATAGCAA             CCGCCTT ACTTA AGGGCGG             TTTTTTTGTAATTGT 100 13
     BAS2098 2102609 .. 2102623 +  -3.6  -3.46285   TATATCTATTGACAA               TGTATG AGA TATACA               TTAATCTTTAAGGTG  50 109
     BAS2099 2103647 .. 2103671 +  -9.4  -5.92399   AAATGAATAATCGAG          TGCATCACTT TAAAT AGGTGATGCA          TTTTTTATTTTGTTA 100 39
     BAS2100 2104646 .. 2104680 + -14.6  -2.69964   TACGAACTAATACTA     TGAAAAAAAGCTGG TATTCCT CCAGCTTTTTTTCA     TGATATAATTCAAGC 100 31
     BAS2101 2105385 .. 2105438 + -14.2   -3.0281   CAACGTTTGTTTTTT AAAGCCCAAAATAAAAAGACATTG AATGAA CAATGTCTTTTTATTTTGGGCAGG TATGTAATTAATCTG 100 24
     BAS2102 2106147 .. 2106173 +  -3.8  -5.67283   TAATAAGGATAAAAA         GTACATTACT CAAAAAA AGTAGTGTGC         TTTTTTATTTGGATT  81 38
     BAS2103 NONE
     BAS2104 2107121 .. 2107141 + -10.5  -4.81851   AGTGAAGTAAAAAGA            GAGGCCTTT AAA AAAGGTCTC            TTTTTACGTTTAAAT 100 31
     BAS2106 2108265 .. 2108283 +  -8.9  -5.73339   TAATATTGAATAAAA             GAGCTGA TAAAT TCAGCTC             TTTTTTTGTACTTAT 100 28
     BAS2107 2109527 .. 2109546 +  -7.2  -5.04601   ATTGATTTAAAAAAA            GAGCTGAA GGAA TTCAGTTC             TTTTTAATTTGTAGA  88 98
     BAS2108 NONE
     BAS2109 2111488 .. 2111505 +  -5.5  -2.70354   TGGCTCTGGTATTAT             TGCGACG GATG CGTAGCA              TAAGTTTATGAGAAC  52 147
     BAS2110 2111908 .. 2111925 +  -5.5  -5.92399   GCGAAAATAAGAAAA             GCTCTTC AAAT GAAGTGC              TTTTTTATTTTCTTG  95 31
     BAS2111 2113296 .. 2113324 +    -9  -5.16133   AGACGGTATAAAAAA        GATGATCTCTGT ATTCA ATAGGGATCATC        TTTTTATATTCTACT  95 93
     BAS2114 NONE
     BAS2116 2117121 .. 2117133 +  -2.7  -2.53208   CAAAAAGGAAAAACG                GATAA GTT TTGTC                ATAGTTTTATAGTTT  40 42
     BAS2117 2118779 .. 2118815 +    -9  -5.99154   TAAAATGAAAAAATA   CGCTATTCTTT-CTATA GAAT TATAGGAAAGGATGGCG    TTTTTTTATTTAATC 100 509
     BAS2118 NONE
     BAS2119 NONE
     BAS2120 NONE
     BAS2121 2122109 .. 2122132 +  -6.8  -6.02919   CAAAGTAATTGTGCG          AAACTCATAC GAAA GTATGAGTTA           TTTTTTTGTTTATCA 100 33
     BAS2122 NONE
     BAS2123 2124023 .. 2124070 +  -5.9   -3.0353   TGTTTAAAAAACACT TCTGC-CTTCCTTTCTTTTTTT ATATA ATAAAAAGAAAGGAAGTGTAAA CTTATTTATGAACAA  57 34
     BAS2124 2124635 .. 2124652 +  -9.9    -5.626   ATTGTTAGACCGTTA             GAGCTCA AATG TGAGCTC              TTTTTTTGTAGAATA 100 25
     BAS2125 NONE
     BAS2126 2127239 .. 2127260 + -11.7  -5.64274   ATATGTATGAAATGA           CCGTTCATT ACAA AATGAACGG            TTTTTTTGTGCATAC 100 64
     BAS2127 2128844 .. 2128863 +  -4.3  -5.76237   TATAAAAATGTAAAA            GTCCTTT TCATTT AAAGGGC             TTTTTTCTTTGTCTA  87 28
     BAS2128 2129198 .. 2129216 +  -8.1  -5.73978   CGATTTCATTTTGAA             CCTGGCG GATAA CGTCAGG             TTTTTTGTTTCTAGT 100 45
     BAS2129 NONE
     BAS2131 2132951 .. 2132967 +  -5.2  -5.53288   AAGAAGTAAAAGAAA              TCCTTT TTTAT AAAGGA              TTTTTTTAGATTAAG  87 32
     BAS2132 2134239 .. 2134253 +  -7.2  -5.09225   TTTTTAATTCTTCAA               CATCAT TTG ATGATG               TTTTTTGAGTAGGGT  90 447
     BAS2134 2136167 .. 2136184 +  -7.7  -5.42259   AAATTAGTTCGTAGA             CTCTGCT AGAT GGCAGAG              TTTTTTTGAGCATAA 100 27
     BAS2135 2137755 .. 2137785 +  -5.5  -5.48054   TAGCGCAATAAAAAA      CGAGTA-GGAAATG TTTA CGATTCCATACTCG       TTTTTTACTTTTGCT  84 58
     BAS2137 2139600 .. 2139629 + -15.2  -4.62475   CATTTCAAAAATAAA       CAGTCTACACCA AATAAA TGGTGTAGACTG        TTTTAATTTGTAAGT 100 27
     BAS2139 NONE
     BAS2140 NONE
     BAS2141 NONE
     BAS2142 NONE
     BAS2143 2146024 .. 2146043 +  -8.6  -2.68782   ATAATCGCACATAGG            TATGCCGG AAAT TCGGCATA             GTATTTGCTGAATTT  69 75
     BAS2144 2147449 .. 2147466 +  -9.1  -5.14985   GTAAGTACGACAAAA             CCGCCGA ATAA TTGGCGG              TTTTTGTGTGTTTGC  95 15
     BAS2145 NONE
     BAS2146 2149361 .. 2149376 +  -6.1  -6.28401   TATTTCGACTTTTAA              CCAGC TTTTAT GCTGG               TTTTTTTCTTTTTTG 100 26
     BAS2147 2149677 .. 2149694 +  -3.4  -5.55698   TTTTTTCGACATGAA             GCTAGT CTATTT GCTAGC              TTTTTTTACGTTGTA  79 54
     BAS2148 2150747 .. 2150761 +  -5.8  -2.68612   ATGACCTATAAAAAA               GAAAAA CTA TTTTTC               TAATCTCATATACAT  54 272
     BAS2150 NONE
     BAS2151 NONE
     BAS2152 NONE
     BAS2153 NONE
     BAS2154 2153554 .. 2153575 +  -7.4  -4.77896   ACGTTCATTAAAAAA           GAACCTAT GTCATA ATAGGTTC            TTTTTCCATTGGTTC  86 11
     BAS2161 2160027 .. 2160044 +  -7.7  -5.97575   AACAATAACAAAAAA             CGACTGT AAAA ACGGTCG              TTTTTTTTATGACTT 100 33
     BAS2164 NONE
     BAS2165 2161486 .. 2161498 +  -7.7  -2.87931   AATAAGGGATATATA                CCCTT TAT AAGGG                TATATGGGGAGTGGA  66 291
     BAS2166 NONE
     BAS2167 2163485 .. 2163500 +  -3.2  -3.30507   TTAACAACTACTGGC              TCCTCG CTTG CGATGA               TGTCTTTGAATTCCT  48 240
     BAS2171 2166995 .. 2167006 +    -3  -3.93148   TATAGGGTGATATAG                GTAA TTTG TTAC                 TGTTTTTAAGCTCGT  52 128
     BAS2172 2168071 .. 2168081 +    -4  -2.82895   TCGTGAAAAATGGAA                 TACA ACA TGTA                 CTTATTGATAAAGGA  47 80
     BAS2173 2168765 .. 2168780 + -10.4   -4.7497   GAATAAATTAAAAAA              GAGGGC TTAA GCCCTC               TTTTTAATAAATGCC 100 109
     BAS2174 2169562 .. 2169586 +  -9.4  -4.38154   TATAGTAGTGAAAAA          TAAAGCATCC GTTTA GGGTGCTTTA          TTTTGTGGAGAATGT  91 46
     BAS2175 2170129 .. 2170149 +  -3.2  -3.61715   AGTAGAGAAAAATAA            GGGTGC AAGAATAGG GCGCCC            TTATTAGAAAAAATA  50 40
     BAS2176 2170810 .. 2170831 +  -4.3  -5.51353   TATGTTTAGTTAATC           CCCTTCACC AAAT GGTGGGGGA            TTTTTATTGTTTTTC  81 65
        prsA 2173159 .. 2173194 + -18.6  -3.33708   AAATAATGACTGTAA    TTAGAAAAGGGAACCT TTAA AGGTTCCCTTTTCTAG     TTAGTGTGTGAGTTA 100 35
     BAS2179 2173920 .. 2173930 +    -4  -3.85698   TTTAAATTGCTCTCT                 TTTC ATA GAAA                 TTTATAAGGAACGAG  56 73
     BAS2180 2174493 .. 2174515 + -10.6  -5.30155   GGTGATTAGAAAAAG           CGACTTCTCT TTA AGTGAAGTCG           TTTTTTAGTTGATAC 100 54
     BAS2181 2175220 .. 2175269 + -18.3  -3.12351   TGCGGATATTATTGA AATAACGTAAAGTAAGCTAAAAG TTAA CTCTTAGCTTACTTTACGTTATG TTAGGTGTGGAACAG 100 16
     BAS2183 NONE
     BAS2184 2176740 .. 2176763 +  -8.9  -5.33848   AAATGATTTTAAAAA          GAAAGGGGG GGACTG CCTCCTTTC           TTTTTTCATTCTGGT 100 51
     BAS2185 2180026 .. 2180061 + -14.4  -5.28481   AAAAAATATTAAAAA    GCACTTAAGATTTGTAA AAA TTACAA-TCTTAAGTGC    TTTTTTCGTTAAATG 100 52
     BAS2186 NONE
     BAS2187 2182142 .. 2182165 + -11.8  -6.25578   ATATAATGCAAAAAA          CGGGCTGTAT ATGA ATACAGCTCG           TTTTTTTTATTTAGT 100 102
     BAS2188 2183620 .. 2183644 + -10.8  -2.52516   TAGCACCGCCCGCCA          GATGGGTGTT TGACC GACACCCATC          ATTAATAATAACGAA  82 59
        prpD NONE
     BAS2190 2186065 .. 2186078 +  -2.4  -3.53012   TAAAACAACTAAGGC               GATG AGAATA CATC                TTTAGCAAGACGAAC  46 42
     BAS2191 NONE
     BAS2192 NONE
     BAS2193 2190349 .. 2190380 + -14.6  -4.04023   AATCAATTATTAAAT      GAAAACCACCACTA TTAA TTGTGGTGGTTTTC       TTCTTGTTAATTGCT 100 58
     BAS2196 2192836 .. 2192849 +  -2.4  -5.61881   CTCCAAAAATAAAGA               TGTC ACATGA GACA                TTTTTATTTTTGGAA  75 29
     BAS2197 NONE
     BAS2198 NONE
     BAS2199 2197797 .. 2197820 + -11.1  -5.61881   GTAATAAAATAAAAA          CAAGCTCTC AATACC GAGAGCTTG           TTTTTATTTTTACGA 100 308
     BAS2201 2199299 .. 2199338 + -13.8  -4.30995   AATGAAGTATTTTCA  TATAAAATAGCCGCTGCT GGTA AGCAGGGGCTATTTTGTG   TTGTTTTATCCCGCG 100 39
     BAS2203 2201474 .. 2201520 +   -22  -4.28762   AGCTTCTATCACACT AAATTACGAAAAAGCATCCTGT TAA ACAGGGTGCTTTTTCGTAATTA TTTTAATGAGGTTAT 100 49
     BAS2204 NONE
     BAS2205 NONE
     BAS2206 2205694 .. 2205712 +  -7.5  -3.70902   TTGGAAGGAAGTGAT             TAGATGG CTATC CCATCTA             TTTCAGTATACAAAA  73 54
     BAS2207 NONE
     BAS2208 NONE
     BAS2209 NONE
     BAS2210 2215431 .. 2215448 +  -2.7  -2.68823   AAAGCACTTGTCAAT             GAATAAC AATT GATATTC              GTTATATAAAGGAGA  40 20
     BAS2211 2216209 .. 2216220 +    -3  -3.08187   CAGTAGCGCTTTTAA                CTTA TAAA TAAG                 TTAAATAAAATATTT  45 15
     BAS2212 2216800 .. 2216833 + -16.3  -4.42464   ATTACTTAAATAAAA     CAAGAAACCAGCCTAT AAA AT-GGCTGGTTTCTTG     TTTATTTCACAGCTT 100 28
     BAS2214 NONE
     BAS2215 2218629 .. 2218667 + -14.8   -4.4767   AGTAATATAGTTTGT   AAGAAGGAGAGACTTTCA TTG TAAAAGTCTCTCCTTCTA   TTTTATCCTGCATGA 100 36
     BAS2219 2223015 .. 2223039 +    -8   -5.1925   GGGAGATTAGCTAAA          GATGTAATTC ATTAA GAGTTACATC          TTTTTTGCATTCTGA  93 31
     BAS2220 2223878 .. 2223889 +    -3  -2.77899   TAATAAAGATATTTT                CTTA TAAA TAAG                 TAATTAATAGAAGAC  42 69
     BAS2221 2224740 .. 2224765 + -12.1   -5.8187   TAAAATTGAGAAGAA         GAAACCAAAAA TCTA TTTTTGGTTTC          TTTTTTTATTAAATA 100 38
     BAS2222 2227309 .. 2227341 + -15.1  -5.15969   AATAGATTTAAAAAA      GAAAACACACCAATT CAA AAATGGTGTGTTTTC      TTTTTTACCTTACAA 100 36
     BAS2223 NONE
     BAS2224 NONE
     BAS2225 2230214 .. 2230256 + -11.7  -3.98661   GGTAGCTAAATAGTT TAT-GAAAAGAGTCCTTGTT TGAA AACAAGGGCTTTTTTCTATA TTTGTAATACCTGTG 100 28
     BAS2226 2231591 .. 2231615 +  -6.5  -5.36965   AAATCAAATAAAAAA          GACTCTTGTAT AAA AAATAAGAGTC          TTTTTTATAATGTTC  88 104
     BAS2227 NONE
     BAS2228 2233258 .. 2233271 +  -2.5  -2.64572   GAGACTCAAGAAAAT               TATTT CCGC AAATA                TGAATTCATTATTTA  40 9
     BAS2229 NONE
     BAS2230 2234931 .. 2234961 + -16.4  -6.01187   ACAAAAATAAAAAAA       GATAGCTGAAGACA AAT TGTTTTCAGCTATC       TTTTTTTGTTTAATT 100 31
     BAS2232 NONE
     BAS2233 NONE
     BAS2234 NONE
     BAS2235 2238821 .. 2238846 +  -9.2  -4.88228   TAAACTATATAAAAA         GAGTATTGAA AGTTAA TTCAATACTC          TTTTTAATATTAAGT  93 65
     BAS2238 2241421 .. 2241457 + -17.6   -3.5365   AGTAAAACAGTGACA   TGTACAAAGAGGG-TGC AAAT GCAACCCTCTTTGTACA    TTCTATAAGCTTTAC 100 231
     BAS2240 NONE
     BAS2241 2243590 .. 2243616 +  -6.7   -5.4505   CTAAATTATAAAAAA         ACATGTTTGAA AAAAA TTCAAACATGC         TTTTTTATTAAAGGA  93 74
     BAS2243 2246621 .. 2246649 + -16.2  -3.67389   TGGATGCATAGTTAA        GAAAGCCAAGGA TATTT TCCTTGGCTTTC        TTCTATGTAGTTTAT 100 30
     BAS2245 2247741 .. 2247767 +  -5.2   -5.5604   AAATGAATAAAAGAA         GAGACCATGT TTTTATT ACATGTTCTC         TTTTTTATTCATTAA  87 69
     BAS2246 NONE
     BAS2247 NONE
     BAS2248 2250077 .. 2250098 +  -8.8  -5.48514   TAATGGATAGTGAAA           GCATGACA TTATAC TGTCATGC            TTTTTATTTGTTAGT 100 31
     BAS2250 NONE
     BAS2251 2253019 .. 2253051 +  -5.8  -5.63517   TTTTTAAAATAGAAA      GAACTATGACAT GATGTGAAA ATGTTATAGTTC      TTTTTTATTTGGAAA  90 336
     BAS2252 NONE
     BAS2253 2255331 .. 2255374 +   -20  -4.45664   TTAATATAGAATAAA TAAATAAAATGTCCCTCCAT TATA ACGGAGGGACATTTTATTTA TTTTACTTGAATTGA 100 37
     BAS2255 2257041 .. 2257066 +  -7.7  -5.38549   GTTATATATTAAAAA         GGTTGTTAACCG TGC TGGT-AACAACC         TTTTTATTGTTTGAA 100 296
     BAS2258 NONE
     BAS2259 2259205 .. 2259255 + -26.6  -3.16743   TGGTTAAAAGAAAAT CGCGCATAAAAAGAACGAGTACCT GTA AGGTACTCGTTCTTTTTATGCGTA TTGAATATGTAAGTT 100 17
     BAS2261 2261155 .. 2261165 +  -5.4    -3.745   AGCAGCGAAAAAAGA                 GATG CTG CATC                 TGTTTTGATAAATAG  59 60
     BAS2262 2262209 .. 2262222 +  -5.3  -3.65199   TTTAGTTCATACAAG               TGTGT AAAA ACACA                TTTAAATAAAAAATT  59 411
     BAS2265 2264102 .. 2264117 +    -9  -5.52384   CGGGAAAATAAAAAA              GAGAGC TAAT GCTCTC               TTTTTTTAGTGGCAC 100 98
     BAS2268 2267661 .. 2267692 +   -11  -5.54907   TTAGTATTAACGAAA      CTAGGGAACTGTTA AAGA TTACAGTTTCCTAG       TTTTTATTTTATAAC 100 37
     BAS2269 NONE
     BAS2270 2269291 .. 2269338 +  -9.4  -4.85545   GTTTCATTATGGAAA GAGATTATTCTACTAGGTCGTT ATGA AATGACTTCATAGGATAATCTC TTTTGTTCGTTTAAT 100 60
     BAS2272 2271169 .. 2271192 +  -2.6  -4.16909   TTTATATTATAAACT          TATTAATATT CAAA AATCTTAATA           TCTTTTTATTCGACT  55 104
     BAS2273 NONE
     BAS2274 2272874 .. 2272899 +  -8.4  -5.08178   CATATAGATGAAAAA         CCGTATTCTT TTCATT AAGAATGCGG          TTTTTATATGTATAT  91 34
     BAS2275 NONE
     BAS2276 2276648 .. 2276676 +   -14  -5.24799   AGAACTTTGATATAG        TGCGGTTTCTCT AGAAA GGAGAAACCGCA        TTTTTATATTTGTAA 100 43
     BAS2277 2278024 .. 2278049 +  -3.4  -4.66833   TTCCGCCCAAAAAAA         GAGGA-TACTT TTAAT GAGTAATCCTC         TTTTTGAAATTAAAG  63 78
     BAS2279 2279365 .. 2279391 + -11.1  -5.37345   AGAAAGGGGTAATGG         TAAAACCATCT ATAAG AGATGGTTTTA         TTTTTTATAATTCAC 100 65
     BAS2281 2281605 .. 2281639 + -17.5  -4.57073   AAACAGGGGTTCGTA     TATAGTCCTTCCTAA TAAAT TTAGGAAGGACTATA     TTTTTGGGCGAAATA 100 66
     BAS2283 2283334 .. 2283379 + -14.2  -4.77165   AATTTTCATGTCACA TCCCTCTTTAATCGTTCGTC TTGTTT GTAGAACGATTAAGGAGGGA TTTTATTATGAAAAA 100 67
     BAS2284 NONE
     BAS2285 2285549 .. 2285568 + -10.8  -5.69068   TAAAAATATAAAAAA            CGCATTTC TTCA GAAATGCG             TTTTTTATATTTTTA 100 30
     BAS2286 2286833 .. 2286844 +  -5.8  -2.80512   AGAAACAGGGAATGA                CTGC ATAA GCAG                 GTATTTCTTGAAAAT  56 218
     BAS2287 NONE
     BAS2288 2288931 .. 2288963 +  -9.3  -5.49234   AATAAATAAAAAAGG      CGCCTTAAAGC ATTAATACTTA GCTTTAAGGCG      TTTTTTATTAGCTGT 100 32
     BAS2290 2291051 .. 2291061 +  -2.6  -2.60075   CTTTATTAAAGACTG                 TAAA TGA TTTA                 ATTCGTTAGGGGGAA  40 6
     BAS2291 2292390 .. 2292412 + -11.4  -3.96618   TGCTTTATTTTGTGA           GTGATAGGCA TTT TGTCTATCAC           TTCTTTCACATTAAG 100 47
     BAS2292 2292690 .. 2292700 +    -4  -3.24698   GATCGGTTGTACATT                 TGTA ACT TACA                 TGATTGTTTTTTAGT  49 1
     BAS2293 NONE
     BAS2294 NONE
     BAS2295 2295509 .. 2295537 +  -6.8   -5.4833   AATGAAATAAACATT        TAATAAGTGGGG TTAAT CTCCACTTATCA        TTTTTTATTAAATAG  93 36
     BAS2296 NONE
     BAS2297 2298243 .. 2298289 +  -9.8  -3.52113   TGAAGTGGAATAGTT TTATGAAAAAGGAGCTAA GTGAAATTATA TTAGCTCCTTTTTCATTA TGTTTGTGCGGGAGT  80 28
     BAS2298 2300352 .. 2300376 +  -4.4    -4.183   GAATTAAATCCTTTA          CGCTATAT TTTCCTTTT ATATAGCG          TTTGTTACCAATTGC  63 107
     BAS2300 NONE
     BAS2301 2302848 .. 2302869 +  -7.3  -6.04953   AGTTATAATTGTAAA           GAGTCGCAA AATA TTGTGGCTC            TTTTTTTGTTTGTAT 100 43
     BAS2302 2303383 .. 2303393 +  -5.4  -2.75228   AGAACTACGCATAAA                 CAGA AAA TCTG                 CTTGTAATTAGTTTT  52 136
     BAS2304 2306076 .. 2306090 +   -10  -2.52464   TGTTTGTGTATTATA               GACCGA CAG TCGGTC               TAAATTAAAGGAAGG  77 50
     BAS2305 NONE
     BAS2306 NONE
     BAS2307 2310490 .. 2310508 +  -5.3   -5.7827   TTTTAAAGAGAAAAA             CTCCTAT TGAAT GTAGGAG             TTTTTTCTTTGTCTT  91 35
     BAS2308 NONE
     BAS2309 2311890 .. 2311921 +  -3.9  -5.04597   AATAACATTAATAAA     GGTATTCC-AA-CTG TCAA CAGGTTTGGAATGCC      TTTTTATGTGTAAGT  70 98
     BAS2310 2312996 .. 2313045 + -17.6  -3.28204   GGTTCTTAAAATAGT ATATATAAAAGGAAAAGGGTGG CACCTT CCATCCTTTTCCTTTTATATAA TTAGGTTATGCTTTT 100 78
     BAS2312 2315488 .. 2315501 +  -2.4  -3.84406   CAATAAAATTCACAT               TTCC GAGAGG GGAA                TTATTATGATAAAAC  51 174
     BAS2313 2316238 .. 2316252 +  -2.2   -3.5393   TCCGAAACATATTAC               TTTTTA ACA TGAAAA               TTTGAAACGCATGCT  46 19
     BAS2314 2317171 .. 2317191 + -12.7  -4.32482   TATTTTAGTAAATAA            GGACAGAAA TTT TTTCTGTCC            TTTTCACTTATACAT 100 26
     BAS2315 2317637 .. 2317685 + -13.6  -4.23391   TAAGTATATAAAAGA GGGG-AATGTAAAAGAGAATG CGTAAAAA CATTCTCTTTTACATTACCTC TTTATGATTTGTTTA 100 1
     BAS2319 2320638 .. 2320663 + -13.5  -5.37043   TTCATAAAATGAAGA         GTAGCCTATAA AATT TTATAGGCTAC          TTTTTTGTATAGAGT 100 43
     BAS2321 NONE
     BAS2322 2322505 .. 2322525 + -12.7   -4.8048   ATATTTTCTGTTGCA            GAACCCTTA GTA TAAGGGTTC            TTTTTGGTATCAAAA 100 80
     BAS2323 NONE
     BAS2324 2324027 .. 2324052 +   -12  -5.74684   CTATTTGGTAAAAAA         GGAAGGTTCA CTTTAA TGAACCTTCC          TTTTTGTTTTTATTC 100 30
     BAS2326 NONE
     BAS2327 2328376 .. 2328410 +  -8.8  -4.72497   AGATGAAATGTGAAA     TAAGAGATAGCAGC GGTCATA GTTGTTATCTCTTA     TTTTATTAATAACTG  89 104
     BAS2328 2329504 .. 2329532 + -14.1  -5.49569   ATATGAACTTGGAAA        GCGATTCTTTTTA ATA TGAAAAGAATCGC        TTTTTTGTATTCCTA 100 75
     BAS2330 2331299 .. 2331346 + -15.2  -3.44991   CCTATTTGAATGTAA CAAAAGAAGGTCATCGTAACTG AATA TAGTTAGGATGACCTTCTTTTA TATTTAGGATTTATA 100 56
     BAS2332 NONE
     BAS2333 2335286 .. 2335300 +  -2.8   -3.4285   TAATCAAGTGAGGGC               GTATCT TAT GGATGC               TTCTACATTACATAA  46 57
     BAS2334 2336869 .. 2336903 +    -8   -4.8048   GTAAAACATAAGAAG     GAAGTATTAGGAGTTT ATC GAATTCCTGATACTCC     TTTTTCATATGCAGA  90 99
     BAS2335 2338861 .. 2338875 +  -5.7  -2.66329   GAGTAAAGTAAGTAA               CTTGC AACAG GCAAG               ATCTTATTAGATTAG  55 1
     BAS2336 NONE
     BAS2337 2340881 .. 2340891 +    -4  -3.43151   AACAGAGCATAATCA                 GAAA AAT TTTC                 TTCATTACTAGTTAG  51 29
     BAS2338 2342135 .. 2342151 +  -8.7   -3.2946   GGCATCCGATGGGAC              GCGAGCA ATC TGTTCGC              TTACTAGCTTTTCTT  73 386
     BAS2340 NONE
     BAS2341 2343056 .. 2343081 + -10.6  -4.21319   ATAATTTATATACAA         CAAAGTAGTG TAAATT CACTACTTTG          TTTATTGCCCTTAAT  95 101
     BAS2342 NONE
     BAS2343 2344499 .. 2344518 +  -2.2  -3.66874   AGAAAAAAAGATATT            GCATAT AATTATCA ATATGC             TTTGGGTGAAATTAC  47 18
     BAS2344 2345299 .. 2345329 +  -4.9  -5.47159   TATATACGCAAAAAA      GAGCACTCCTAT ACATGGCG ATAGGA-TGCTC       TTTTTTATGTTAAGA  82 85
     BAS2347 2347964 .. 2347985 +  -4.4  -5.20216   GTAAGGTCATAAAAA           GTCTTGGT TTGGTC GCCAAGGC            TTTTTTCATGCTGTA  77 478
     BAS2349 2349749 .. 2349786 + -21.7  -5.06451   CAGTTTTTTACTAAA   TAACAAGGCATCATTCT AATT AGAATGATGCCTTGTTA    TTTTTTAGCATAATC 100 210
     BAS2351 2352401 .. 2352444 + -17.4  -3.17136   ATTTTTTTGTATTTT TTTAAACAAAAATTTTAAAT ATAT ATTTAAAATTTTTGTTTAAA TCGTTATTTTGTGTT 100 86
     BAS2352 2352885 .. 2352900 +    -4  -2.64616   AAAAAATTGCAATTG              TTACCA CTGA TGGTAG               TAATATAGATGCGAA  46 2
     BAS2353 2353965 .. 2353996 +  -7.5  -5.57396   ATCTGTATAACGTAA      TGA-AAGGACCAGA TAAAC TCTGGTCCTTATTA      TTTTTTGTTCATTCT 100 231
     BAS2354 2355287 .. 2355306 +  -9.4  -3.66378   TGAATTCGGTCAAAG            TCCATCTT TCGT AAGATGGA             TTTAAATAACGTCTC  81 417
     BAS2357 2360290 .. 2360314 +  -9.4  -5.33331   ATTAAAGCGAAAAGA          CGTTCTACTC ATATG GAGTAGAATG          TTTTTCTTATGTTTA 100 59
     BAS2358 2361657 .. 2361687 +  -4.1  -5.38958   TTTCATAGAAAAAAA      GCCG-TTTTTTCTA GATT TAGAGATAATCGGC       TTTTTCTTTGTAAAT  77 475
     BAS2360 NONE
     BAS2361 NONE
     BAS2362 2365503 .. 2365530 + -12.9  -4.52589   AGGCCAGAACTTGTA        GTCGTACAGTT AAATTG AACTGTACGAC         TTTTCTATACAGAAA 100 8
     BAS2363 2366002 .. 2366052 + -19.4  -4.11363   AATATATAATTTAAA TGAAACAGAGTCGACTTTAGGA AATGAAA TTCTAATGTCGACTCTGTTTCA TTGTTTAATATTGTT 100 46
     BAS2364 NONE
     BAS2365 NONE
     BAS2366 2368630 .. 2368659 + -10.9  -4.60678   ACATTTAAGTAAAAT       AATAAATCGCCTT TAAA AAGGCGATTTATA        TTTGTTATATTTTTG 100 67
     BAS2368 2370232 .. 2370277 + -11.5  -2.56596   AATTACATAATTCGA CAAGAAAACTCCTATGTTGTT GTAG AACAATGTAGGAATTTTTTTG TGCATTAGTACAGAA  86 47
     BAS2369 NONE
     BAS2370 2372911 .. 2372926 +  -2.6  -2.74792   TTTGTAACGAAACAA              CTTGTT AAAA AATAAG               ATTTAAAAATACTAA  40 11
     BAS2371 NONE
     BAS2372 NONE
     BAS2374 NONE
     BAS2375 2376440 .. 2376453 +  -8.1  -4.24342   TTATCCAGTTTAAAA               GCCCT ATTT AGGGC                TTTCTTGCTCAAAAA  83 28
     BAS2376 2378451 .. 2378475 + -15.9  -5.03994   CATGTATAATGTGAA          CTGACCTCTAA CAA TTAGAGGTCAG          TTTTTATGTATACAG 100 49
     BAS2377 2378957 .. 2378984 + -15.8  -4.12738   GGGGCTATGTTTTTT        GTAAAGCCATTC TTAT GAATGGCTTTAC         TTTCATTTCGTATAA 100 56
     BAS2378 2379580 .. 2379596 +  -2.3  -2.98062   TGAATGGGGCGATAA              AAAACAA TAG TTGTTTA              TAATTATGTTATGTC  41 16
     BAS2379 NONE
     BAS2380 NONE
     BAS2381 2381403 .. 2381427 +  -9.3  -4.18674   TATAAATTTAGAAAA          CGGCTTGCACT GTA AATGCAAGCTG          TTCTTTATATATAAG  88 36
     BAS2386 NONE
     BAS2387 NONE
     BAS2388 NONE
     BAS2389 NONE
     BAS2390 2388196 .. 2388217 +  -7.3  -5.69262   GTATTGCTGTAAAAA           GCGGAAGGA AATA TTCTTTCGC            TTTTTATTTTTGTAC 100 29
     BAS2391 2388743 .. 2388771 +    -9  -4.74103   ATTACATATTGAAGA        GGTGACTTTTGT TGATT ACAGAAGTCATC        TTTTTACATTAGAAA  93 94
     BAS2392 NONE
     BAS2393 NONE
     BAS2394 2392417 .. 2392436 + -10.8  -5.45802   TTTATTATAAAAATC            GCAGAAAG TATT CTTTCTGC             TTTTTATTTTGCAAA 100 112
     BAS2395 NONE
     BAS2396 2393790 .. 2393803 +  -2.5  -3.49102   CGTTAAAGGTTATAT               TAATT GTGT AATTA                TTATATCGCAAATAT  46 44
     BAS2397 2397110 .. 2397147 + -12.4  -4.58236   AAGGTAATGAAAGAA   GATCTAATTTCTTAAT ATCAAA ATTAAGAAATTGGATC    TTTTAGTATTTTATG 100 117
     BAS2398 NONE
     BAS2399 NONE
     BAS2400 2399755 .. 2399765 +    -4  -3.61103   CAGTTGACTCTCACA                 CAAT GTC ATTG                 TTTAAGATGAAGTTG  53 86
     BAS2401 2400624 .. 2400671 + -13.1  -3.38966   GTTATCCAGTTAAAT GATGATAAAGAAAAAAGGCAT TATAAT ATGCCTTTTTTCTTTATAAAC TTATCCATAAATTTT 100 24
     BAS2403 2402926 .. 2402937 +  -4.4  -3.05343   CAAGGGGGAATGTAA                TGTG ATTA CACA                 TATTACAGATATAAA  50 206
     BAS2404 2403943 .. 2404000 + -19.2  -2.52023   TTGTCTAGTAGCTAA TTAATAAACACTGTTGTTTAACTAAAG TTTCC TTTTAGTTAAACAACAGTGTTT-TTAA ATATTGATATACGTA 100 247
     BAS2406 2406344 .. 2406382 + -12.7  -3.54029   GATTAATAAAATAAA   GAAGAAAGCTACACCTA AAATA TAGGTATAGTTTTCTTC   TTATAATTGCTCAAG 100 1
     BAS2408 2408907 .. 2408926 +  -2.2  -4.10657   CTGAAGGAGGTGTAA            TATGTATA AGTA TTTACATA             TTTTAAACGATATAG  52 95
     BAS2409 2410292 .. 2410314 +  -7.7  -5.45802   AAATTGATATTTTTA           GAGCACCCA ATGGC TGAGTGCTC           TTTTTATTTTGGACA 100 39
     BAS2410 NONE
     BAS2412 2412327 .. 2412342 +  -6.8  -5.86609   AAGTTTAATCTATAC              GCATCC ATTC GGGTGC               TTTTTATTTTTTTGA 100 425
     BAS2413 2413457 .. 2413480 +  -8.9  -5.09762   TCAAAATCCCCAAAA          GGGCACTTG CGGAAA CAAGTGCTC           TTTTATTTATTAAGG  95 164
     BAS2414 NONE
     BAS2415 2415230 .. 2415247 +  -4.9  -4.89009   TTTATTTCTGAAAAA             CAAATGT TATA GCATTTG              TTTTTAATTGAATAT  72 184
     BAS2418 2417907 .. 2417930 +    -9  -4.81249   AGAATAATAGAAGAA          GGATGCTTTT GTAT AAAAGTATCC           TTTTTAAATTTACGG  93 40
     BAS2419 NONE
     BAS2420 NONE
     BAS2421 2419718 .. 2419750 + -10.1   -4.9725   AAAATAAGTAATCTA      GGCTAAAGAACTT TGGAGAT AAGTTTTTTAGCC      TTTTTGTATAGCGGT 100 40
     BAS2423 NONE
     BAS2424 NONE
     BAS2425 2423434 .. 2423455 +  -8.8  -5.15969   CGAAATCATTAAAAA           GCTTAGAG CTAAAA CTCTAAGC            TTTTTTACATTCAAA  95 53
     BAS2426 2424398 .. 2424417 +  -7.9  -4.46155   ATTTAGGTAGTAAAA            GACCGAT AAAGCA ATCGGTC             TTTTCTCAGTATATA  82 96
     BAS2427 NONE
     BAS2428 NONE
     BAS2429 NONE
     BAS2430 2428057 .. 2428095 + -19.2  -5.04601   AAAAATCTTAAAAAA   GAGTTCGAGCTTGATAGA AAC TTTATCAAGCTTGAACTC   TTTTTAGTTTATAGA 100 30
     BAS2432 2429956 .. 2429993 + -13.6  -3.65812   ACCGAAATAGATAGT   AATAAAGCGCTCTCGA TGGAAT TCGAGGGCGCTTTATA    TTATATTGAAAGAGG 100 31
     BAS2433 NONE
     BAS2434 NONE
         ddl 2433778 .. 2433801 + -11.2  -5.88565   ATACTGTCAATTTCA          CTTTCTTTAC GCCT GTAAAGAAAG           TTTTTTTATTATAAA 100 233
     BAS2436 2434568 .. 2434602 + -11.7  -4.93595   ATAAGATAAAGAAAA    GAGGTATTG-CTATAC GTAT GTATGGACAATACCTC     TTTTTAGGTTTTTAT 100 32
     BAS2437 2435464 .. 2435486 +  -7.1  -3.77464   TTAAATTAATAAAAA          GCAGT-TAGC TTTC GCTAGACTGC           TTTGCTCCCTAATGT  72 273
     BAS2438 2436479 .. 2436489 +  -3.2  -3.62518   ACCGTAGCTACCGCA                 TGGG CAG TCCA                 TTTAGGCATATTTAA  50 259
     BAS2440 2440710 .. 2440747 +  -2.1  -5.22312   GATTTAAATAATAGT   AGATAAATCCTGTTC-AT TAT ATCGGTCAGGATTTGTCA   TTTTTTCATGTAAAT  68 34
     BAS2441 NONE
     BAS2442 2441699 .. 2441722 + -11.2  -5.71983   AGAGATTTTAGTAAA          CCTTTAATGA TTTA TCATTAAAGG           TTTTTTTGTAATTAC 100 40
     BAS2443 NONE
     BAS2444 2442583 .. 2442610 +   -13  -2.87963   TTAAAAATGTGTACA        TAAAAAACATCC AGGG GGATGTTTTTTA         TATGATAATTGTACA 100 37
     BAS2446 2444404 .. 2444427 + -10.4  -4.62336   TTTTATGTTTAAAAA          CCTCGTATTT TTAA AAATGCGAGG           TTTTTAAAATGAAGT  95 49
     BAS2447 2444938 .. 2444968 + -16.4  -5.93252   TTTGCATAAAGAAGA       GTGAGAGAGTAGAA GTA TTTTACTCTCTCAC       TTTTTTATTTTTCAA 100 32
     BAS2448 2446559 .. 2446588 +    -8  -5.36441   CATATGATTTGTGCT       GCCTCCTGT-TCA GAACA TGAAATAGGAGGC       TTTTTTATGTCGACA 100 258
     BAS2449 NONE
     BAS2450 2448736 .. 2448758 +  -7.7  -4.81852   GTATAAATTTTTGAA           GGGTAGCCA AATCG TGGTTGCCC           TTTTATTAATTATAG  87 261
     BAS2452 2450690 .. 2450714 +  -6.5  -6.02919   CAATAAACTGTTCAA          CAAGGTGCA AATTTAC TGTACCTTG          TTTTTTTATTTCTCA 100 35
     BAS2453 2451375 .. 2451418 +   -23  -5.05712   TTATAGTTCATAGTT TAAAATCAGAAGCTTTTCTT TAAA AAGAAAAGCTTCTGATTTTA TTTTTAATTATTTCT 100 28
     BAS2454 2452418 .. 2452433 +  -6.2  -6.23317   ATAAAAAGAAAAAAA              GAATCT AAAT AGATTC               TTTTTTTCTTTTTAT 100 42
     BAS2455 2453129 .. 2453145 +  -6.7  -2.97245   AATTGCCAAAAATAC              TTTGAAA TGC TTTCAAA              TCTAATTATAGATGG  61 79
     BAS2456 2454674 .. 2454712 + -21.4  -5.23644   TCTTAAATTATTAAA   TACCCAATAACGAAAAGT TAA GCTTTTCGTTATTGGGTA   TTTTTGTATTTAATT 100 35
     BAS2457 2457195 .. 2457216 + -13.1  -5.28481   TCCTTATCACGGTTA           GGCATCTAC TTAT GTAGATGCC            TTTTTTAATTAAATA 100 207
     BAS2458 2458535 .. 2458577 + -18.9   -3.4072   AATAAATAGTGTAAA TCATATAAAAGCATAGAGG CTCAA CCTTTATGCTTTTATATGA TTATCCTGCAAACTG 100 32
     BAS2460 NONE
     BAS2461 NONE
     BAS2462 2463024 .. 2463061 + -20.3  -3.33969   ACTTATGTATCGAAA   CAAATAAAAAAGGAGCA TAAT TGCTCCTTTTTTATTTG    TTATCAGATGAGTTC 100 330
     BAS2465 2465966 .. 2465994 +  -4.6  -5.64321   AAAAATTTAAAAAAC        CTCCTTCCTATG TTATT TATAGGGAGGAA        TTTTTCTTTTGTTAT  83 59
     BAS2466 2467147 .. 2467172 +  -6.1  -5.60689   TAGCTTAGGAAAAAA         TCCCCCTTTGG AAAT TCAGAGGAGGA          TTTTTTGTTGTATAC  93 80
     BAS2467 2470022 .. 2470056 + -14.4   -5.9003   CACCGCGATGATAAA     TCTCGTCCCTAAGACT AAA AGTCTTGGGGGTGGGA     TTTTTTTATTGGTTT 100 482
     BAS2468 2471375 .. 2471394 + -12.2  -2.89191   TCTTACGATGTTCAA            TAGGAGGG TTAT CCCTCCTA             TATATGGAAATATAA  90 62
     BAS2469 NONE
     BAS2470 2473263 .. 2473279 +  -2.3  -3.56594   TTTTATAACAAGGGA              TGATTAT ATG ATATTCA              TTTACACGGATTTCG  46 218
     BAS2471 2473790 .. 2473816 +  -7.4  -5.72622   AATGTAAGATAAAAA         GAAAATCGAGCA AAT TTCTTGATTTTC         TTTTTTATTTGTGAA 100 39
     BAS2472 2474791 .. 2474809 +   -11  -5.95539   TTATTAAGAAGAAAA             CCCGTGAA TAA TTCGCGGG             TTTTTTTATTTAAAA 100 34
     BAS2474 2477493 .. 2477529 + -13.2   -3.4376   AATTTCACCAAGTAT    GATAACTTCCCTGACG TTAAC TGTCAGGGAAGTTATA    TTATAATAGCTATAT 100 24
     BAS2475 2478476 .. 2478517 + -17.7  -4.72272   AGCTAAAGTATTTGG C-TAAAAGAACTTGTAGCGG GGC CTGCTACAAGTTCTTTTATG TTTTTAGTAAGGCAA 100 300
     BAS2476 2479363 .. 2479388 +  -7.7   -4.9181   TATACGTAGTTGACA         GTGGATATG AGTTTAAG CATATCCAC          TTTTTAATATTATAT  87 71
     BAS2478 2481993 .. 2482029 + -13.9  -5.27335   ACTACCCTGTGATTT    GAACTATAACTTTGCCA TTT TGGCAAGGTTACGGTTC    TTTTTGTTTACGGCA 100 236
     BAS2479 2482284 .. 2482298 +  -2.2  -4.78107   CAGGAGCCGAGTGAA               TATTGA GGT TTAATA               TTTTTGATACTCATA  62 27
     BAS2480 2483689 .. 2483716 + -11.4  -4.46233   ATATTCATTTTTTGG        AAAAAGATGGGG TTAA CCCCATCTTTTA         TTTATTTCCCCTTAA 100 10
     BAS2481 2485136 .. 2485157 +  -8.7  -3.63018   AATAATATTGAAATA           GCGCAGGAT CATT ATCCTGCAC            TTATCTATCGTAATT  77 40
     BAS2483 2487156 .. 2487169 +  -2.5  -3.28791   ATTTGAAAATCGACA               TTTAT TTGA ATAAA                TTATCCAAGCCAAAT  44 13
     BAS2484 2488118 .. 2488141 + -11.2  -5.31519   TAGTTTATAGAAAAA          GAATCCAATA CTTT TATTGGATTC           TTTTTATTTAGCTAT 100 66
     BAS2486 2489373 .. 2489394 +  -7.3  -5.19328   TAAGATACATAAAAA           CTCCTCTAT AGAA AAAGAGGAG            TTTTTGTTATGCCGT  91 42
     BAS2489 2491986 .. 2491996 +    -4  -4.57353   ATTTCAGTTAAATAT                 TGTA TGT TACA                 TTTTATGTAGTAAGC  65 114
     BAS2490 2493426 .. 2493447 +  -9.5  -4.28375   TGGTTACTTAAGAAA           GGAATTAGC ATAC GCTAGTTCC            TTTTCCATCTATTGA  90 54
     BAS2491 NONE
     BAS2492 NONE
     BAS2493 2495172 .. 2495217 + -16.5  -3.23684   CATCAAAGCTACTTT GCTTGAAGGAAAGGTGTGAAA ACTA TTTTGCACTTTTCTTTCAAGC TGTAATTTTTGTGTA 100 49
     BAS2494 2496595 .. 2496615 + -10.5  -4.99035   TATAACCTGCAAAAA            GACACTTCA TAA TGGAGTGTC            TTTTTGTGTACATGA 100 354
     BAS2495 2497944 .. 2497962 +  -9.6  -5.36441   GCTTAATACAAAAAA             GAGTCCTA ATA TAGGGCTC             TTTTTTGTGTAGAGA 100 35
     BAS2496 NONE
     BAS2497 2498886 .. 2498914 + -13.3   -5.2696   CAAACGTGGTAAAAA        GCCGTACTACA AATAAAA TGTAGTACGGC        TTTTTTAAGTTTTAG 100 75
     BAS2498 NONE
     BAS2499 NONE
     BAS2500 NONE
     BAS2501 NONE
     BAS2502 2503567 .. 2503594 +  -4.9  -5.24416   ATCAATAAGTAAAAA        GCGAATCTTTT ATATAA GACAGATTCGC         TTTTTATTATAATTA  79 40
     BAS2504 2505852 .. 2505881 + -13.1  -2.61628   ATTATAAAAATGCAA       GAAACCTTAGTAT ATCT ATGCTAAGGTTTC        TAACTTGATATTATT 100 34
     BAS2505 NONE
     BAS2506 2507608 .. 2507645 +  -8.8  -5.72254   TCGCAATCATATCAA   TACAATTCGTTTAA AATGAACACA TTAAACGAATTGTA    TTTTTTATTATTTAA 100 55
     BAS2513 2513407 .. 2513433 +  -8.8   -5.1471   AAAATAACATAAAAA         GGTAAAGCGTAT TTT AAATGCTTTACC         TTTCTTTTTTGTAAT  95 125
     BAS2520 2517573 .. 2517598 +  -9.1  -5.87996   ATTCTAAATAAAAAA         CAATCCCAGTA TATG TACTAGGATTG          TTTTTTTATTGCTTA 100 40
     BAS2525 NONE
     BAS2526 2521553 .. 2521581 + -15.5  -4.14345   ACATAAAAAAGATTA        GGACCGTACATAT CTA ATATGTATGGTCC        TTTCGTTTGCTATTG 100 69
     BAS2535 2528802 .. 2528823 +  -7.3   -4.7889   ATATTTGAAGAAAAA           GAGTCCTAT TTAT GTAGGGCTC            TTTTTCAGTATTTAT  86 40
     BAS2536 2529190 .. 2529228 +  -7.5  -5.06505   TACAGAGTAGGTGAA   CGGGACGATATTTAGGT CATAC ATCTAGGTAATGTCCCG   TTTTTATGTGTAATT  89 44
     BAS2537 NONE
     BAS2538 2531161 .. 2531197 + -11.2  -3.60296   TTATTATCATTTAAA    TATAATAGCCGATT CTTATTTGA AATCGGCTATTATA    TTTAAAATCCGCCTA  89 87
     BAS2547 2550824 .. 2550849 +  -9.1  -4.94972   AATTAAGTAAAAAAA         CACAGTTGG TTATTTTT CCAACTGTG          TTTTTAATTCTACTG  95 35
     BAS2550 2554632 .. 2554644 +  -3.4  -4.03234   ACATGTTGACCTTCA                CTCA AAATA TGAG                TTTCTCTAACCACCA  56 167
     BAS2551 2555714 .. 2555755 + -18.3  -3.12351   ATAATAGATAAATAA CGAATAAAAGGGGCACG CCACAATT TGTGCCCCTTTTATTCG  TTACATGTAAAAAAG 100 26
     BAS2552 2556091 .. 2556104 +  -2.4  -3.98172   AGCCATGCAAGCATT               TCAG GTGATA CTGA                TTTATGAATATTAAT  53 5
     BAS2555 2557957 .. 2557988 + -14.7  -5.02439   CAATATAAATAAAAA      GAAGAGGTTTTCT ATAGAC AGAAAACCTCTTC       TTTTTATAGTTATAT 100 29
     BAS2563 2563892 .. 2563920 + -11.1  -5.38958   TAGATAAAATAAAAA        CCTCACAGTTTAT AAC GTAAACAGTGAGG        TTTTTATTTCTAAAT 100 34
     BAS2568 2568890 .. 2568906 +  -8.7  -3.20723   CGAACTACCGCTTCT              TCTGGAG TTT CTCCAGG              TTCAATTGCTCCAGC  71 323
     BAS2570 2569943 .. 2569968 +   -12  -4.31085   CTTCAAACAGTAAAA         GCGTTACTCA CGGAAT TGAGTAACGC          TTTTACCTTAATATA 100 3
     BAS2579 2575951 .. 2575972 +    -8  -4.76892   GTATCTAAATAAAAA           GGCCAGTC TTAAAT GACTGGTC            TTTTTACATTCATGT  90 29
     BAS2584 2579356 .. 2579388 +  -6.4   -4.3953   CCGTAAAAATTCAAA      CCACTATTCTCTTA TTCAT TTAGAAAATAGTGG      TTTATTATAATTCCA  74 59
     BAS2590 NONE
     BAS2591 2586311 .. 2586350 + -16.2  -3.52147   ATTAAATGTTTAAAT  TGAATAAGAAACCATTTA GCAG TAAATGGTTTCTTATTTA   TTAGTTATCTCATTA 100 28
     BAS2598 2592298 .. 2592330 + -13.6  -3.08046   AAAAGATTAATAAAA      CAGGCTAGAGAATA TACTT TACTCTCTAGCCTG      CTTTCTGCTATTTTT 100 31
     BAS2601 NONE
     BAS2602 2594710 .. 2594728 +  -8.9  -5.65678   GGAATTATAATGAAT             GCTGACT CTTAC AGTCAGC             TTTTTTATATTTTCT 100 31
     BAS2603 2595254 .. 2595292 + -10.7  -3.05964   TATCATAATAAAAAA  GGCAGTATATGAA-AC-TA CTT TATGTATTCATATACTGCC  CTGTTTTATTTATAG  83 33
     BAS2613 NONE
     BAS2614 2602983 .. 2603006 +   -11    -5.252   TTGAATAGTAAAAAA          GAGCCCTCCA AAAC TGGACGGCTC           TTTTTTGTACAAATG 100 33
     BAS2624 2611553 .. 2611575 + -10.7  -5.52347   CTATAGAAGCAAAAA           GAGTAAGGA ATTAA TCCTTACTC           TTTTTTACTTTTATT 100 35
     BAS2628 2617214 .. 2617239 + -10.6  -5.36441   TGAAAATACTAAAAA         GAAAGCATCT AACTTC AGATGCTTTC          TTTTTTATCTAGAAC 100 525
     BAS2629 2617800 .. 2617816 +  -6.6  -5.31855   CCTTATAAAATGAAA              GAGTAC TTAAC GTACTC              TTTTTATTATTAATA  91 41
     BAS2633 2620316 .. 2620339 + -12.6  -4.50193   ACGAATAAACAGTTA          TAAGGATAGC GAAT GCTATCCTTA           TTTTAATTCATTGAT 100 23
     BAS2645 2634372 .. 2634419 + -21.8  -3.30741   AGACCACTTAATTGT TTGTCGATGTGAAGAAGTT-ACT TAC GGTCAACTTCTTCACATCGACAA TTGCTGATTATAAAT 100 126
     BAS2646 NONE
     BAS2647 NONE
     BAS2648 2636174 .. 2636201 + -17.2  -5.32882   TGCACATACTAAAAA        GAGCTGTTGAGA ATAC TCTCAACAGCTC         TTTTTTCTACTCATC 100 16
     BAS2651 2637981 .. 2638000 + -10.8  -5.60993   TGAAGCCGTAAAAAA            TAGGAGCA GAAA TGCTCCTA             TTTTTTTATGAGAAA 100 30
     BAS2652 2638819 .. 2638876 + -11.8  -3.82442   AAATCTTGCGTAAAA ATATATAATAAAAACCGCTATACATTC ATTAC GAATGT-TAGCGGTTTTTATTATAGGC TTGATTTTGTATTAG 100 28
     BAS2654 2639711 .. 2639731 +  -9.7  -4.84017   TCTATACTAAAAAAA            GGAACAGCT TAT AGCCGTTCC            TTTTTCTCCACACTT 100 31
     BAS2661 2647811 .. 2647833 +  -5.6  -6.04953   ATTCCAATAAAAAAA           CAATCCGTTT TAA AAACGAGTTG           TTTTTTTATTTCTGT  95 73
     BAS2665 2650294 .. 2650327 + -14.9  -2.88452   CTCCCCTTTTCAAAA     TATAAAGAGCTTACT ATAC GGTAAGCTCTTTATA      CTATTTATTTCACAA 100 45
     BAS2670 2655369 .. 2655390 +  -3.1  -2.70153   TCATATTCACTTATT           AGTTTTATT AGGA AATAAAACC            CTTCATCTTTGCTTT  43 515
     BAS2680 2663623 .. 2663648 + -17.7  -4.52589   TTCCCCCTTGGAGAG         GAGCAGCTAGC TTTT GCTAGCTGCTC          TTTTATGTACAACGA 100 518
     BAS2682 2664622 .. 2664645 +   -11  -4.87893   CGTACATACGAAAAA          GCTCCCTTCC AATT GGAAAGGAGC           TTTTTCATTACACTT 100 49
     BAS2688 2671554 .. 2671593 +  -5.9  -5.89921   TTACACCCCAAAAAA  GGATGTCAC-ATAGTC ATCGATTTC GACTTTTGTGACATCC  TTTTTTTATTATCCT  95 56
     BAS2697 2678154 .. 2678178 +  -4.4  -6.20267   TTATATTTGAGAAAA         GTAAG-ACGTA GTAT TACGTTCTTGC          TTTTTTTATTTTTAA  95 58
     BAS2698 2679594 .. 2679635 + -11.1    -3.494   AATTTATAACATAAA CAAAGACGCATGGGT CCTATTAGATTA ATCCATGCGTCTTTG  TTATATAAAAACTTA  87 32
     BAS2699 2680589 .. 2680608 + -10.8  -4.44211   ACACTTCATATCAAA            CGCAGAAA TTAT TTTCTGCG             TTATTTTGTATTCCA 100 43
     BAS2700 2681960 .. 2681982 +   -12  -3.49048   AAATTAGTTCCCACT           CCCCTGCTTA ACT TTAGCAGGGG           TATTATTCATTGGAG  91 34
     BAS2701 NONE
     BAS2702 2683325 .. 2683340 +    -9  -4.62069   CTACGAATAAAAAAA              GCTGAC TTTT GTCAGC               TTTTTGAAATGCGGA  90 21
     BAS2710 2691234 .. 2691256 +  -8.4  -6.02919   AGTTTACGATGAAAA           CCCGCAAGTG ATT TACTTGCGAG           TTTTTTTATTTCTCA 100 453
     BAS2723 2701735 .. 2701766 + -13.2  -4.17789   AAAACGCTATATGAA      CAAAGAGCTCATCA AAAA TGATAAGCTCTTTG       TTTCATTTATCCTTC 100 40
     BAS2734 2709937 .. 2709967 +  -6.2  -5.09245   GTATGTAATGAAAAA       GACTTGATTTCC TTTATTT GGTGATCAAGTC       TTTTTATCGTTTTAG  82 33
     BAS2735 2710784 .. 2710807 +  -8.3  -4.38219   ACAGTAAGAAATTAT          GGATTGAAT ATACAA ATTCAATCC           TATTTTTTATATTAT  85 58
     BAS2736 2711554 .. 2711589 +   -15   -3.8535   ATGTTATATTTACAA    ACAAAAGACACTATTC ATAT GAATAGTGTCTTTTGC     TATTTATTTAGCTTC 100 46
     BAS2751 2733890 .. 2733910 + -11.2  -2.66098   CTTCTAAATAAAAAA            CTGCCTCT TATTT AGAGGCAG            TCACTTTCAAATCTT  82 167
     BAS2755 2735906 .. 2735942 +   -14  -2.90232   ATGATGTTATGGTAC    GAAAATAAGACCGACA GAATA TGTCAGTCTTATTTTC    ATTATGTTATATTCT 100 18
     BAS2759 2739889 .. 2739912 +  -4.8  -3.53761   GAATGACCATTTTAC          TTTAATAGAA ATCA TTTTATTAAA           TTTGAAAGGACGTTA  56 108
     BAS2760 2740294 .. 2740315 +  -7.3   -5.4251   ATGTAATTCAAAAAA           TGCTTAGGA TTTC TCCGAAGCA            TTTTTTGTATATAAA 100 41
     BAS2762 2743357 .. 2743375 + -10.3   -5.5112   ATGAAGAAATAAAAA             CGTCCGA ATATA TCGGACG             TTTTTTGTTACTAAA 100 40
     BAS2767 NONE
     BAS2768 NONE
     BAS2769 NONE
     BAS2770 NONE
     BAS2771 2751772 .. 2751792 +  -6.9   -4.4784   TTACTATAAGGAAAA            GCCCATA CATAACA TATGGGC            TTTCTTTGACATTTC  78 86
     BAS2779 NONE
     BAS2780 2759049 .. 2759093 + -11.8  -4.26189   TATGGTAAATAATTT TTAAAATAAAAGACACCCAA ACGAA TTGAGTGTCTTTTATTTTTA TTTTCGAATTTGTCC 100 33
        proC 2763045 .. 2763074 + -11.6  -5.13016   CACTACAGGATAAAA       GGCTAAACTCGA ATATAC TTGAGTTTAGCC        TTTTTCATTTTAATT 100 85
     BAS2786 2767293 .. 2767334 + -16.9  -2.89714   AATACTCTGCTTATA TAAAAGACCGCACATGG CTTTTACT TCATGTGCGGTCTTTTA  TCCTTCTAATTCGCT 100 39
     BAS2790 NONE
     BAS2791 2772706 .. 2772729 + -11.1  -5.08088   GAAAGCGAATAAAAA          GAGTCCTTC ATACGA GAAGGACTC           TTTTTATTGCACATT 100 29
     BAS2800 2778595 .. 2778626 + -11.8  -5.65927   ATAATGTCATTACTA      TCCCTTGTAGAAAA AATT TTTTCTATAGGGGA       TTTTTTCTTTAAATA 100 40
     BAS2803 NONE
     BAS2804 NONE
     BAS2805 NONE
     BAS2806 2783230 .. 2783251 + -11.7  -5.01535   ATAACACAATAAAAA           GACTCCTAT TTTC ATAGGAGTC            TTTTTATACTTCTAC 100 37
     BAS2808 2787039 .. 2787055 +  -9.5  -5.22039   TAACAAAATAAAAAA              GATGGTT TGT AACCATC              TTTTTTACCTTTACA 100 88
     BAS2816 2796315 .. 2796340 +  -7.7  -5.24129   TGAGAATATAAAAAA         CGTCATTTTCA ATCT TTAAAATGACG          TTTTTTATGGCGAAA  91 38
     BAS2828 2807811 .. 2807829 + -10.3  -4.74453   CTTATTAAAGTAAAA             GAGGTGC AATTC GCACCTC             TTTTTGCATGTGTTG 100 33
     BAS2846 2820230 .. 2820256 +  -3.7  -5.30348   TTACGAAATGAAAAA         GGATCTCCTTC TATAT GAAAGAAATCC         TTTTTATTGTTAACT  72 8
     BAS2847 NONE
     BAS2849 2823634 .. 2823644 +    -4  -3.76888   AATAATCATTATACA                 CTTT TTC AAAG                 TCTTTCTTGTCCATA  54 392
     BAS2851 2824815 .. 2824848 + -10.5  -3.57883   ATTCAATTACAAAAA     CGATCATTT-TGTAGG GAA CCCACAGAAATGATCG     TTTAAAAAATCTTAT  87 91
     BAS2859 2833318 .. 2833339 +  -5.8   -5.9362   TTAATTACTAAAAAA           CCGCTCAA CTTACT TCGAGCGG            TTTTTTTCTATTTTC 100 37
     BAS2862 2835890 .. 2835913 +   -14   -5.4505   TAAAATAAAGTGAAA          CGAGCAAACA AATT TGTTTGCTCG           TTTTTTATTGCAAAC 100 33
     BAS2863 NONE
     BAS2864 2837121 .. 2837152 + -11.8  -5.03994   GTATTTTAAACAAAA      GTCCTTATACTTCA AAAA TGAAGTATAAAGAC       TTTTTCTCTCTCAAA 100 41
     BAS2866 2838624 .. 2838644 + -11.1  -5.52096   CGTGACTAACGGAAA            AGAGGTGGC AAA GCCACCTCC            TTTTTTGTTCCGTTT 100 32
     BAS2870 2840441 .. 2840468 +  -8.5   -3.6075   AAAGTGAAACGTTAA        TAAGTGGGGAT AGAGAA ACCCCCACTTA         TTCTATGATCTTCAT  77 34
     BAS2873 2844119 .. 2844136 +  -9.9  -5.13521   TACCCAAATAAAAAA             CTGAGGT GGAT ACCTCAG              TTTTTTCGATAATTT 100 50
     BAS2888 2856978 .. 2857008 + -11.2  -3.57971   TCCTGCACATAAAAA       GCACGCGTTCGATT ACT AATCAAACACGTGC       TTTCAAAATAACTAT  89 161
     BAS2892 2860511 .. 2860552 + -17.7  -2.80925   TTTACTTAATAAAAA TAACAAAAGAAGCCTTC CTTTTACA GAAGGCTTCTTTTGTTA  TAGCTTTATCTTTTT 100 99
     BAS2898 2866154 .. 2866190 + -19.7  -3.90856   CAAGTATATATGAAA    CAAAGGATCATCCACTA TAA TAGCGGATGATCCTTTG    TTTCATTACAACATT 100 43
     BAS2900 2870386 .. 2870417 +  -8.2  -3.22209   GAATAAAAAGTGAAA      GGCAGAAACGTTGAT TTA AT-AACGTTTCTACC      TATTCAATTTCATGT  71 265
     BAS2904 NONE
     BAS2905 2874998 .. 2875011 +  -3.9  -4.68994   CAGCTGCAGTTGTTA               CATAT TCAT ATATG                TTTTTCGGTAGTAAT  66 338
     BAS2909 2877403 .. 2877430 + -14.4  -5.47159   GATACATCTAAAAAA        TAAAAAAGTGGC CAAT GCCACTTTTTTA         TTTTTGTTTATTAAG 100 23
     BAS2912 2880190 .. 2880216 + -11.8  -3.63046   GCCCTTTAGCTGAAG         GAAAAATCAGTT TAT AGCTGATTTTTC         TTCTCTAATTCTAAT  95 371
     BAS2914 2882255 .. 2882273 +  -7.4  -5.85011   ATTGTAAACAAAAAA             GAGGGG CTTGTCC CCCCTC             TTTTTTTAATTTTTC 100 145
     BAS2917 2885598 .. 2885634 +  -6.8  -5.08178   CATTTGTAAAAAATA   CGCTATTCTTTC-TGTA GATT TATAAGAAAGGATGGCG    TTTTTGTATGTCTAT  85 295
     BAS2935 2906100 .. 2906134 +    -8  -4.36262   ATTACTTTAGAAAAA     CCCAAATATCTCAG CATTCAA TTGAGAAATTTGGG     TTTTAATATAGGTAT  85 48
     BAS2937 NONE
     BAS2938 2908565 .. 2908583 +  -3.2  -5.39905   CAAAAAAACAAGTAA             ACATTATA ACT TATAATGC             TTTTTCTTATTTCAT  74 26
     BAS2942 2915255 .. 2915279 + -14.5  -4.27316   GTAGATAGTATAAAA          TTAGTGCTGAT TAA ATCAGCACTAA          TTTTAAATTAAAAAG 100 80
     BAS2943 NONE
     BAS2944 NONE
     BAS2945 2916929 .. 2916952 +  -3.1  -2.73721   AGCAGGCAAGGCGTA          CTCCTGCTC CTCAGT GAGTAAGAG           TAGTTGGAGGTTGGT  42 9
     BAS2946 2918460 .. 2918490 + -13.4  -3.89346   CTTTGCTTTCTAAGT       CAAAACCACCGGTA TAA TGCCGGTGGTTTTC       TTTATGCAATAAGAA 100 28
     BAS2953 2924931 .. 2924944 +  -2.3  -2.72463   TCTATTTTTTCTACA               GTTGC TAAC GCATC                TACTTCCCCATAAAT  40 254
     BAS2961 2934606 .. 2934641 +  -9.1   -2.5166   TAGTCAAAATAAAAA    CCCCAATCTCTCCAT ATTAAA ATTGAGAAATTGGGG     CTAATTTATTTCATC  71 50
     BAS2969 2942810 .. 2942822 +  -2.7  -4.13767   TATTGTTTCAATATC                TATGC AAT GTATA                TTTTCAAATACAAAC  55 320
     BAS2980 2952495 .. 2952515 + -15.5  -3.54424   TCCAAAAAAGAAAAA            GGGAGTGGA TTA TCCACTCCC            TTTAACCACCTACCC 100 62
     BAS2983 2956840 .. 2956857 +  -2.5  -4.40963   TGCGGGATAGAAAAG             GAGCCGG AATT CAGGCCC              TTGTTTTTAACCAGT  58 56
     BAS2984 2957127 .. 2957149 +  -5.7  -5.00339   CCCTATGAAACAAAA           TGACTTATT CTCTT GATAAGTCA           TTTTTAATTATTAGT  80 10
     BAS2995 2972626 .. 2972663 +  -3.5  -5.84381   TTCAATAGGAAAAAA   CCAAATATTTTGAAAGA AAAC TCGATCAAAATGCTTGG    TTTTTTTGTTGCTAG  84 128
     BAS2999 NONE
     BAS3000 2976935 .. 2976960 + -14.1  -2.72581   ACGATCAAAATAAAC         CCCCAGAAATC CAAA GGTTTCTGGGG          CTTCATTATATATTT 100 277
     BAS3003 2980863 .. 2980880 +  -9.9  -4.81083   AGTATATAACAAAAA             GCATTGG ATAC CCAATGC              TTTTTCATACTTACG 100 166
     BAS3006 2982326 .. 2982344 +  -6.6  -3.80858   GTATACGATTTTGTC             CCCGTCAA ATT TGGGCGGG             TTTCCTGGATTATAC  66 231
     BAS3020 2995074 .. 2995086 +  -4.9  -3.32268   AATTTCAAAATTACA                TAATC ATA GATTA                TTATGCAAATCCTTC  54 44
     BAS3021 2996357 .. 2996380 + -13.9  -3.11709   AAACAATTATACAAA          GGCCAACCG CATGTA CGGTTGGCC           CTTTCCTTTATATTA 100 59
     BAS3024 2998926 .. 2998936 +  -5.4  -5.81412   AAAGAAGAAGAAAAA                 TCGT AAT ACGA                 TTTTTTTTACATAAA  91 20
     BAS3025 NONE
     BAS3026 3000864 .. 3000887 +  -7.6  -4.58946   CATAAAAATGACGTC          TTTAATTTGC TTCT GCAAATTGAA           TTCTTTTATTTGTAA  84 414
     BAS3030 NONE
     BAS3031 NONE
     BAS3032 3005123 .. 3005159 +  -9.8  -3.41195   CATTTAATTAAAAAA    GAATCTATTTTGAA AACAGATGA TTCAAAATAGATTC    TTACGTTTTAGTATT  80 144
     BAS3038 3011918 .. 3011947 + -12.3  -3.23984   CCTTTTAAACAGAAA       GTACCCACCAAAT GATC ATTTGATGGGTAC        TTCATGATACATTTA  90 175
     BAS3040 3014314 .. 3014324 +  -2.6  -3.69483   GTCCTGGTTTTAAAG                 TATT CAT AATA                 TGTTTTAAATCAACT  48 397
     BAS3049 3021750 .. 3021775 +  -2.5  -5.09245   TGTGATTAATAAAAA         GAGGTCGTA AATAATAA TGCGTCCTC          TTTTTATCGTTTTAG  66 68
     BAS3050 3023515 .. 3023543 + -11.2  -5.96894   CCCTAATTGATGAAA        GTGAGAAGAATG TTTAT CATTTTTCTCAC        TTTTTTTATTTAAAT 100 481
     BAS3053 NONE
     BAS3054 NONE
     BAS3055 3028322 .. 3028341 + -10.8  -4.58466   AATTCAAGTGAAAAA            GGAGCAAA TTAA TTTGCTCC             TTTTATCATTATAAG 100 30
     BAS3057 3032503 .. 3032515 +  -6.3  -3.10112   ATTCTCCGGATATTT                GGTAT CAT ATACC                TTGGATAAATTAGAT  59 172
     BAS3058 3033311 .. 3033346 + -10.7  -4.63932   AACTGAGAATATTAA    GAGTGTGTTTTGA TTTACCTTTT TCAAAACACACTC     TTTTATTCCGAGATA  95 147
     BAS3063 3042503 .. 3042537 +  -5.8  -4.08064   TCTAATTTTTTAAAA     CTGTTGTATATGGG ATCGTCC TCCATATGCATCAG     TTTTAAAACAGGCTT  67 118
     BAS3074 3055831 .. 3055876 + -14.4  -2.88731   ACTTTCAAATAACAA CCCTTTTTTATAACGTATCT CTGCAA AGAAATGTTATAAAAAAGGG TGATTGATTATGTGC 100 183
     BAS3091 3073240 .. 3073267 +  -8.5   -5.2422   TAAAAACAGCAAAAA        GGGTATCAATC TTTCTT GATTGACACCC         TTTTTTGCTGTGATT  95 38
     BAS3093 3075199 .. 3075238 +   -11  -5.25893   ATATATAAAGCATAA  AAAAATCCTTCAAGAACA TGCC TTTTCTTGAAGGATTTTA   TTTTTTCCTATCTAT 100 61
     BAS3095 3076430 .. 3076455 +  -8.4    -3.885   TGTTAAAAATAAAAA         CGCTATTGAT ATTGAA ATCAGTAGCG          TTCTTATGTGACCAT  77 35
     BAS3099 NONE
     BAS3100 3080771 .. 3080804 + -14.2  -4.93454   TCCGCTTAGCTTTTA     TAAGGAAAGTAAAC TTCCCC GTTTACTTTCCTTA      TTTTGTATTTCTTTC 100 32
     BAS3101 3082205 .. 3082240 + -16.4  -4.37348   AACATCAATATATCT    AAAAAGGAGCTCTCTT CATA AAGAGAGCTCCTTTTC     TTATTTCTTCTTCTT 100 106
     BAS3105 3085165 .. 3085196 + -13.1   -3.2313   ATATACATAATACAA      GCCGATGCTTCCT TACCAT AGGAATCATCGGC       TATCTTCATTTCGAA 100 50
     BAS3110 3090291 .. 3090307 +  -6.6   -5.1101   TTATTTAAACGAAAA              GCTAGT TTTAT ACTAGC              TTTTTTACATAATAA  85 33
     BAS3115 3092692 .. 3092713 + -10.9   -5.0538   ACAAGATTGAAAAAA           CTTCCCATC ATAA GGTGGGAAG            TTTTTTCAAATGGCA 100 31
     BAS3123 3102056 .. 3102080 + -10.1  -4.38712   GTATAGATATAAAAA          GGGATTAATCA TAA TGATCAATCCC          TTTTCTCAAAGTAAA  93 118
        hisS 3109720 .. 3109737 +    -4  -5.32599   TATTTATAATACAAA             CCTCCC TCGTTT GGGTGG              TTTTTCTATTTTATA  77 32
     BAS3131 3110285 .. 3110305 +  -9.9  -5.37593   CTAACACCCAAAAAG            GATTTACTT TTT AAGTAAATC            TTTTTTAATTTCAAA 100 124
     BAS3132 3111063 .. 3111097 + -10.2  -3.89501   GTAAAAATACAGAAA     TAAAAGGTGTCTTC ACGTATG GAAGCCACCTTTTA     TTTCTACAACTCTTA  87 37
     BAS3134 3112342 .. 3112354 +  -2.7  -3.74697   TATACCCATACGAAA                GAAGT AGA ATTTC                ATTTTTCTTATGTAT  48 65
     BAS3135 3112744 .. 3112767 +   -11  -5.63236   TAGAATGAAACACAC          GAGGACGGAT ACAT ATCCGCCCTC           TTTTTATTTTTCACT 100 38
     BAS3142 NONE
     BAS3143 3119184 .. 3119215 + -13.2  -5.72622   AGGATGAATAAAAAA      TACCGGCATTCTTT TCAC AAAGAATACCGGTA       TTTTTTATTTATACA 100 30
     BAS3146 3121910 .. 3121934 +  -7.1  -3.00214   ATCAACAGTAAGAAA          AGGAGGCTAAT CCA ATCAGCCTCCC          TCCTCTTTATTTATC  64 89
     BAS3149 NONE
     BAS3150 3125341 .. 3125373 + -10.7  -4.98255   ATAGTAATATAAAAA      CCTCATTTCTCGT CATTACA ACGTGAAATGAGG      TTTTTATCGTTCACC 100 194
     BAS3160 3135480 .. 3135509 + -13.8  -4.76644   ATTGTTAATAAAAAA       GAGCTAAAACAG ATAATA CTGTTTTAGCTC        TTTTTCCTACGTATT 100 19
     BAS3163 3137988 .. 3138019 + -13.9  -5.17786   TAACCTTTAATAAAA      TACAGCGTACGCT TTTTTC AGTGTACGCTGTA       TTTTTCATTTTCTTG 100 466
     BAS3166 3140680 .. 3140709 +  -7.9  -5.20333   ACCTATAACGAAAAA       GATTCGACCATCA TATT TGACAGTCGAATC        TTTTTATTGTCCATA  91 49
     BAS3168 NONE
     BAS3169 3142644 .. 3142675 + -11.8  -4.88918   ACTATTTATAAAAAA      GAGAGAAATCTACT TAAA AATAGATTTCTCTC       TTTTCTTTACGATAC 100 63
     BAS3174 3147090 .. 3147112 + -12.8  -3.06162   AAGAAATAAAAAGCA           GGCAGAGATT CTT AGTCTCTGCC           TGTTCGCATACACTC 100 32
     BAS3186 3162731 .. 3162765 +   -11  -3.76641   ACAAATAAAAAATAA    CAGCCGAATTTTTCT TATAAC AG-AAAATTCGGCTG     TTTGCATGTTGCAAT  88 151
     BAS3197 3175837 .. 3175865 + -16.1  -4.24342   AAATTAATACCGAAA        CAGCCACCTTATC TCT GAAAAGGTGGCTG        TTTGTTGCTAGAAGA 100 48
     BAS3203 3181283 .. 3181311 + -13.3  -5.30686   ATTGAAGACAAAAAA        TAGGTTGAGGC AATACGC GCCTCAACCTA        TTTTTTATGCCTCTT 100 57
     BAS3210 3187170 .. 3187197 + -17.2  -3.53444   AATAAATTGAAACCT        TAATCAGTGGGG CAAT CCCCACTGATTA         TTTACCCGCAAATAC 100 36
     BAS3211 3187667 .. 3187694 + -17.2  -4.67353   TGAACTACTAAAAAA        CAACGAAAAGCC ATAT GGCTTTTCGTTG         TTTTTAGGTACATGA 100 38
     BAS3215 3190553 .. 3190579 + -10.2    -5.252   TATTGAACAGATAGT         GAAAGTCCGG ATGTATG CCGGGCTTTC         TTTTTTATCCCGCTA 100 27
     BAS3223 3196463 .. 3196510 + -15.2  -2.90194   TTTTGGGCTAACTTG TTTTCTTAGATTGATGGACGTG ATCC CACATCCATCAATCTAAAAAGA TATAATTAGAAAAAT 100 112
     BAS3226 3198999 .. 3199049 +  -5.8  -4.15006   GATACTCCTTAAAAA TAAAAAACGCTATTC-TCTCTGT AAAATC ATAGAAAAGAATAGCGTTTCTTA TTTTGAAATAGATGT  67 113
     BAS3234 3208696 .. 3208745 + -13.9  -4.59109   TTTATAGACTTAAAT TGAATACCCTTCCCATAAAAAGT ATTT ACTGTTTATGAGAAGGGTATTAA TTTTTAGCAACTGTA 100 61
     BAS3237 3210893 .. 3210933 + -16.6  -3.61894   TACACTCCATAAGAA GTGACTAGTTAAACCTCAA AATA TTGAG-TTTAACTAGTCAC  TTCTTAACGAGGCTT 100 331
     BAS3244 3217496 .. 3217520 + -17.3  -5.79595   TATAGTTAGAAAAAA          GCGAGGAGAAA TTG TTTCTCCTCGC          TTTTTTATTTTAACA 100 430
     BAS3248 3220023 .. 3220033 +  -6.8   -3.7456   TTCCTTCTTCCATAA                 GCTG ACG CAGC                 TCTTTATTAATCTCA  66 154
     BAS3250 3220542 .. 3220562 +  -5.5  -5.71295   GAATTAACTAAAAAA            CTTCATC TTTAATC GATGAAG            TTTTTCTTTTTCTCT  87 34
     BAS3251 3221689 .. 3221717 + -11.9  -3.55323   CGTTATAATGAAAAA        GAAAGAAGCTG TTCCTTT CAGCTTCTTTC        TTATATAACATTTTT  91 33
     BAS3256 NONE
     BAS3257 NONE
     BAS3258 3226145 .. 3226168 + -11.1  -4.65838   TATTTAACCGAAAAA          GTCATGAGC ACGTAA GCTCATGAC           TTTTTGCACTATATA 100 34
     BAS3260 NONE
     BAS3261 3228146 .. 3228172 + -13.9  -4.90217   TTTTAATAACAAAAA         GTCCGATTTCT CATTT AGAAATCGGAC         TTTTTACTATCTTTA 100 35
     BAS3264 3232347 .. 3232389 + -16.7  -2.79239   TTTATAGTTTCTCAT TTATATAAAAGAAAGAGGG AGCTC CCCTCTTTCTTTTATATCA TCCCTTTTAATATCA 100 34
     BAS3270 3237250 .. 3237274 + -17.3  -5.14563   TCGTCACATACAAAA          GGTTTGCAGCA AAG TGCTGCAAACC          TTTTTTCATCACCAA 100 64
     BAS3272 NONE
     BAS3273 3239185 .. 3239217 + -20.1  -4.30833   ATAGAGATTTCATTA      GTACAAAGGTCATCC ACA GGATGGCCTTTGTAC      TTTATTCATCATTTA 100 197
     BAS3278 3244392 .. 3244415 + -12.6  -5.23396   TTGTCTACAGTCCGA          GGTTGAGAAA GTAT TTTCTCAACC           TTTTTATTCGTTGTT 100 257
     BAS3282 3247975 .. 3248003 + -10.5  -3.12289   ATGAATACAAATCGA        GCATGTTTTGA AAACCAA TCAAAACATGC        TCTTAAAATATTTTA  83 57
     BAS3286 3251342 .. 3251375 + -14.1  -3.73008   CATAATTCATAAAAT     GAAAAGGAAGCTAGA TTTC TCTATCTTCCTTTTC      TTATCTCTATTTGAG 100 36
     BAS3290 3255984 .. 3256017 +  -5.3  -4.66938   ATAACAATATAAAAA     GAAGAGGAAAACTTA TATT TCAGTCTACCTCTTC      TTTTCTATTAACAAT  71 71
     BAS3292 3258589 .. 3258608 +  -9.3   -5.0925   ATTATAATTTTTTTA            GCCTTGC CTGTTA GCAAGGC             TTTTTAATTTTCAGC  95 171
     BAS3293 3260492 .. 3260511 + -12.2  -4.37506   CTTTATAAAAAAGAA            GAGCCTCT CGCT AGAGGCTC             TTTCTCTTTCATGCT 100 33
     BAS3295 3262394 .. 3262410 +  -5.1  -3.44284   GCAATTTGATTTAAT              GTAAGTG CTA CACTCAC              TGTTATTCCTACAGA  55 279
     BAS3297 NONE
     BAS3298 NONE
     BAS3299 3265703 .. 3265727 +  -5.8  -4.53163   AGCATAATAGAAAAA          GGTATACC TAAAACACC GGTATACC          TTTTATGCTATCTCA  72 34
     BAS3305 NONE
     BAS3306 3272723 .. 3272755 + -13.7  -3.55486   AAAATGAAATAATAA      TAAAGACTCCATTTT CTT AAGATGGGGTCTTTA      TATTTACTGTTAAAT 100 29
     BAS3307 3274383 .. 3274415 + -14.3   -5.0916   TTTAATATGTAAAAA      AGGTGTGTTCATACA AAT TGTGTGAACACACCC      TTTTTATATTCCCAC 100 44
     BAS3308 NONE
     BAS3309 NONE
     BAS3310 3275912 .. 3275931 +  -7.9  -4.67011   CTTTAAAAAACGGAA            GACCTTC AATTAA GAAGGTC             TTTTTAAATACGCTT  82 35
     BAS3325 3294165 .. 3294192 + -14.3  -4.49311   ACGTATCAAAAAGAA        GCGAGAAAGTG ATTATA CACTTTCTCGC         TTTTCTGATGCTACT 100 309
     BAS3328 3296922 .. 3296940 + -14.6    -3.551   TAAAAAATATATGAA             GGAAGGGG CTC CCCCTTCC             TTATATAAATTGACG 100 50
     BAS3329 3298188 .. 3298207 +  -9.4  -5.06735   CATTTATATGAAAAA            CTGATTCT ACTA AGAATCAG             TTTTTCTACTTTATA 100 108
     BAS3339 3304166 .. 3304215 + -19.7  -4.93454   AAAGAATCTACATGA TTAATGCAGAAAGAGCATCCT TCTCTTAC AGGATGCTCTTTCTGCATTTA TTTTCTCTTTATTTG 100 26
     BAS3341 3312150 .. 3312194 + -20.3  -3.49951   GTTATTAGAATTGAT GAATAACAAAAAGGCGTGCTA AAT TAGCACGCCTTTTTGTTCTAC TTCTCTAAAAATATA 100 20
     BAS3348 3320463 .. 3320487 +   -10  -4.55544   TAAATTAACAAAAAA          GAACCTGACC TATCC GGCCAGGTTC          TTTTCATTATGTATT  93 33
     BAS3350 3321569 .. 3321611 +  -7.3  -5.74122   CAGGGACCTACTACC CA-ACAAAATAAACCGAGAG ATAT CTCTCGGTTTATTTTCTATA TTTTTTTATATAATG 100 66
     BAS3369 NONE
     BAS3370 NONE
     BAS3371 3341145 .. 3341185 + -14.4  -3.79451   TTAAATAGCAAAAAA CACGCTACTTGTTCTTATA CGTT TA-AAGAATAAGTAGCGTG  TTATCATTTTATTTT 100 33
     BAS3375 3348070 .. 3348093 +  -8.2  -5.63012   ATTTAACATAGTAAA          GAGTTGACTA CCTT TAGCCAACTC           TTTTTCTTTATTTTT 100 35
     BAS3389 3362045 .. 3362073 + -16.3  -4.45485   TCTGTTCCACAAAAA        TAAAAAGACACGA AAC TCGTGTCTTTTTA        TTTTATAAATATGAT 100 23
     BAS3399 NONE
     BAS3400 3374201 .. 3374218 +  -6.9  -6.07374   ATGAAAAATAAAAAA             ACGTGGC TTCT GCCACGC              TTTTTTATTTTTTCT 100 30
     BAS3402 3376038 .. 3376057 + -13.6  -4.93318   TACGATTACGAAAAA            GGGCTGAC AAAA GTCAGCCC             TTTTTGTACATTCTG 100 19
     BAS3406 3378967 .. 3379012 + -17.3  -3.03243   GAGTATCAAATAAAT GACGCTGAATAAAGATAAGAGC AAT GCTCTTATCTTTATTCA-CATC TCTTAAAAAATGAAT 100 14
        sspO 3383940 .. 3383967 + -12.8  -5.38321   ACCAGTAACGAAAAA        TCCCAAAAGGAG CATT CACCTTTTGGGA         TTTTTTCTAATGTTT 100 33
     BAS3412 3385778 .. 3385804 + -15.3  -4.89521   AAATAAATACAAAGA         TAAGCCCCAGT CGTCT ACTGGGGCTTA         TTTTATTTCGCATGT 100 40
     BAS3415 3387898 .. 3387925 +  -8.6  -2.59797   TCTAAAACCTGTTTA        T-GAAGGATAGCT AAC GGCTATCCTTCCA        CTATATTTATAGGCC  69 36
     BAS3417 3389291 .. 3389306 +  -5.4  -4.42806   ACAAGCTACAACTTT              TGAGGC AAAT GCTTCA               TTTATTTCAAAATAA  70 255
     BAS3423 NONE
     BAS3424 3396229 .. 3396256 + -15.8  -2.87683   ATCATTTTAAAACGA        CAAATAGATGCC TCAA GGCATCTATTTG         TCTATAAACAACTAT 100 111
     BAS3426 3398960 .. 3398972 +  -3.3  -4.75967   AAAATTGCTGAATTT                GTGCT ACA AGCTC                TTCTTTTTTATCATT  67 338
     BAS3430 3401259 .. 3401278 + -12.2  -5.48213   GAAAAGGTTAAAAAA            CTAGGTGG ATTT CCACCTAG             TTTTTATTTTCCATA 100 30
     BAS3432 3403413 .. 3403465 + -11.8  -3.29266   CTTACAATTCAGTCT TAAATAAA-AAAGAAGCATCTGCTA ATGA TTGCAAATGCTTCTTTCTTTATTTA CTTTTATAGTACTGT  89 23
     BAS3444 3418334 .. 3418349 +    -9  -4.49337   GTCAAAAAGAAAAAA              GCTAGC ATTA GCTAGC               TTTTATACATTCTCA  89 21
     BAS3447 3420010 .. 3420032 + -16.4  -3.95007   TTGTTTAAATGATAA           CGCTTGGTCA AAA TGACCAAGCG           TTCTTGCTTTCTATG 100 33
     BAS3448 3420551 .. 3420571 +  -8.4  -5.15969   CTACCTCATAAAAAA            GATTGCTA GCTTA TAGCAATC            TTTTTTAACTTACAG  93 30
     BAS3450 3422585 .. 3422596 +  -4.4    -3.727   CCAATTCGAAATAGC                GCTT CATC AAGC                 TTTCAATATAATCCA  56 460
     BAS3452 3429500 .. 3429521 + -10.2  -5.54907   CAATATAAATAAAAA           GACAGCGT CAAAAA ACGCTGTC            TTTTTATTTTATACA 100 41
     BAS3458 NONE
     BAS3459 3433963 .. 3433982 +  -6.4  -5.76237   GGATACATTAAAAAA            GCAAGTGT TTAA ACACTCGC             TTTTTTATTTATGTA 100 30
     BAS3461 3434722 .. 3434742 + -11.2  -3.83998   TTGAACAAAAAGAAA            GCTGACCA TAAAT TGGTCAGC            TTTCATATCCGATCA  90 21
     BAS3476 NONE
     BAS3477 3453397 .. 3453413 + -12.3  -4.65819   ATAATAAATAAAAAA              GATGGGC TTC GCCCATC              TTTTAGTTTAATTTT 100 46
     BAS3479 3455130 .. 3455167 + -14.5   -5.9362   ATTAAGAATATAAAA   GAAGATAATTACCTTAT TTAT ATACGGTAATTATCTTC    TTTTTTTGTATTTTG 100 36
     BAS3487 3460619 .. 3460640 +    -8  -3.72453   CATAACAACAAAAAA           GCCGACTC ATAAAA GAGTTGGC            TTTCAAATTATTCAT  75 165
     BAS3513 3482774 .. 3482794 +  -8.3   -5.4251   TAAGAACGTATAAAA            GAGATGATG TAT CTTCATCTC            TTTTTTCTATCTCCA 100 28
     BAS3519 3487547 .. 3487576 +  -6.6  -5.95449   TATAAATATAAAAAT       GTGTAGCAAT GAAGTAGAAA ATTGCTACAC        TTTTTTATTTTATTT 100 306
     BAS3545 NONE
     BAS3546 3506367 .. 3506403 + -11.8  -2.57132   TTATAAAGAGACTCC    TGTGAAGTGGTTGGAT GAGTA ATCTAGCCACTTTACA    ATTATAAGGAAAGAG  87 187
     BAS3547 NONE
     BAS3548 3507654 .. 3507678 +  -4.9  -3.61328   CACAAAATAAAAAAA          CCCTCAACACG TTG TGTGTCAAGGG          TTTGAGCCTCTTAGT  58 105
     BAS3554 3512896 .. 3512918 + -10.7  -5.56263   TAAATAGCAATCCAA           CCTCTTTAC AAATC GTAAAGAGG           TTTTTCTTTTCTAAT 100 34
     BAS3556 3515170 .. 3515204 + -21.8   -5.4505   TCAATACGCAGAAAA     TGGAAAAAACGCCTTA TCA TAAGGCGTTTTTTCCA     TTTTTTCTTCAAACA 100 4
     BAS3557 3516786 .. 3516802 + -12.3   -5.9218   TAACAAATAAAAAAA              GAGCGAG AAA CTCGCTC              TTTTTTTGTTATGTA 100 61
     BAS3561 3518460 .. 3518505 + -13.6  -3.21354   TCCTTTTCAATAATC CATAAAAGGCGGTTGCTT ACATACTTTC AAGCAACCGCCTTTTATA TTAATACATATATAC 100 28
     BAS3571 3528946 .. 3528975 + -10.2  -5.72622   CAAAAATAATAAAAA       CAACAATAGGTT TTATAT GACCTATTGTTG        TTTTTTATTTATACA 100 32
     BAS3573 NONE
     BAS3574 3531449 .. 3531506 + -18.9  -3.14564   AACTAAAAGAAGCTG TAAAATAATGAAAAAATAGCCTTCTCG TAAA CGAGAAGGCTATTTTTTCATTACATAA TTAGTAAAAACCTGA 100 18
     BAS3585 NONE
     BAS3586 NONE
     BAS3587 3543551 .. 3543576 +  -6.1  -4.63993   TTATACTAAAAAAAA         CCAAGTAGCAC ATCT GCACTACTTGG          TTCTTTTTTAAGCTT  76 32
     BAS3589 3545672 .. 3545705 +  -8.9   -4.5032   TTAATACAAATCAAA     CACCCTATTTACGAT TCTC ACCGCAGATAGGGTG      TTTCTTCTTCATCTG  89 49
     BAS3594 3551568 .. 3551592 +    -5  -5.75599   TACATACAAGAAAAA          GGAAGAAGAG CCCGT CTCCTCTTTC          TTTTTTTGTGCTTTG  90 47
     BAS3595 NONE
     BAS3596 3553235 .. 3553252 +  -5.6  -3.63991   GCATAAAAAAATAAA             GAGATC ATTATA GATCTC              TTCTTAAGCATAATC  59 35
     BAS3606 3562465 .. 3562489 +  -7.2   -5.4251   ATTTAAAATCATTAA          CAGACCTCTT CACTT AAAAGGTCTG          TTTTTTATATGTAAG 100 42
     BAS3607 3564319 .. 3564333 +  -5.8  -4.03586   TTCCCATTGTACGTA               TATGAA TAC TTCATA               TTATTATCTTTAGAA  67 295
     BAS3608 3566369 .. 3566404 + -13.5  -3.77808   AAATAATGTAAATAT    GAAAAGGGAGCAACT GTAATG AGTTGCTCCCTTTTA     TTCTCTTCTAATACA 100 35
     BAS3610 3570000 .. 3570038 + -14.9  -4.04579   ACATAGATAATAGAA   GAACAAAAAAGTATGGA TATTT TCCACACTTTTTTGTTC   TTTACTATTTATAAA 100 128
     BAS3649 3612251 .. 3612273 + -10.7  -5.06414   CATACAAATAAAAAA           TGACCTAGT TCTAC ACTAGGTCA           TTTTTATTAACGAGG 100 30
     BAS3709 3675314 .. 3675327 +  -8.1  -5.58454   TTAATAATAAAAAAA               GAGCC GCTA GGCTC                TTTTTTTACTATGAA 100 37
     BAS3726 3695190 .. 3695211 + -10.9  -5.72254   GCTTAAATACAAAAA           TGCGTTGCT TATA AGCAGCGCA            TTTTTTATTCTTTCC 100 35
     BAS3727 3696666 .. 3696695 +  -9.4  -4.00348   AGGTATTGAAAATGA       GAAAATGCCACC GAATAA GATGGCATTTTC        TTTCATTCATTAACG  86 113
     BAS3730 3699000 .. 3699025 +   -12  -5.55769   ATGTTTATTTTATAA         CGTAAGCAAG TGTTCT CTTGCTTACG          TTTTTTATTGTAAAA 100 26
     BAS3731 NONE
     BAS3732 3700125 .. 3700150 + -10.4  -5.63374   CAATGATATAAAAAA         GACGACCGCG TTCCCC CGCAGTCGTC          TTTTTTTCGTGTTAC 100 396
     BAS3772 3744636 .. 3744676 + -18.7  -4.18644   GAAGAGTCTGCATAA  GAAATAAAAAAACAGCTAC ATA GCAGCTGTTTTTTTATTTC  TTTAATTTCTCTAAT 100 26
     BAS3776 3747063 .. 3747084 +  -9.5  -4.68705   TAATTAAACAAAAAA           GAGCTGAGT ACAT ATTCAGCTC            TTTTATTGAAATTCT  93 34
     BAS3781 NONE
     BAS3782 NONE
     BAS3783 3750612 .. 3750637 + -14.1   -5.0133   TAATGAAATAAAAAA         GGGTCTGCTCA AGTA TGAGTAGACCC          TTTTTTACAAAACTA 100 38
     BAS3818 3779319 .. 3779340 + -10.3  -5.26316   ACTTTTTACATATAA           TAAGAAAGC TAGG GCTTTCTTA            TTTTTTATCAAATAA 100 26
     BAS3831 3785987 .. 3786014 +  -7.1  -6.28401   GGCCATAACAAAAAA        TGATTGTCAGC AATTGG GCTAACAATCA         TTTTTTTCTTTTTTA 100 23
     BAS3833 3788358 .. 3788374 +    -8  -5.82172   TTCATCAACAAAAAA              GAGAGC GCTTA GCTCTC              TTTTTTTATATTCCT 100 93
     BAS3836 3790202 .. 3790220 +  -3.9  -2.80113   TATAATGCATTTATA             GTGTAAG TTTTT TTTACAC             TATAATGAAGTCATC  47 59
     BAS3837 3791550 .. 3791566 +  -5.9  -6.08342   TCCTATAAAAAAACC              TCTCTTT TTC AGAGAGA              TTTTTTTATTTATTC 100 33
     BAS3840 3794707 .. 3794726 +  -9.3   -3.6834   AGCAACAAAGAAAAA            CCCCGTT CACTTT AACGGGG             TTTGAAACTTTTCTT  80 11
     BAS3843 3796689 .. 3796712 + -15.4  -5.10767   TATTTCAAATAAAAA          TCCCCTGCTA AAAT TAGCAGGGGA           TTTTTATATTAGCTA 100 46
     BAS3850 3800779 .. 3800826 +   -24  -3.92542   GAATTCCAAATCATT GAGTAAATAGAACAAGCGCATCA ATA TGATGCGCTTGTTCTATTTA-TC TTATTTAAGAATGAA 100 20
     BAS3858 3809410 .. 3809432 + -12.8  -5.03314   CAAAATAAATGAAAA           TACCTTGCCG AAT TGGCAAGGTA           TTTTTTCGCAATAAA 100 33
     BAS3862 3815502 .. 3815523 + -14.5   -4.9218   ATTATTTAAAGAAAA           GGAGTGAGC TTTT GCTCACTCC            TTTTTATAGTAAATC 100 32
     BAS3865 3817908 .. 3817949 + -10.6  -4.66833   AGACGATTGGTAAAA TGTAAATAAGTCCTTAATC ATATA GAT-AAGGACTTATTTATA TTTTTCGGGTTCACG  95 28
     BAS3869 3820863 .. 3820889 +  -2.3  -5.87996   CAATAACGTCAAAAA         GTAAGAAGC CTATTTACA GCCTCTTAC         TTTTTTTGTTACTTC  78 35
     BAS3872 3822806 .. 3822825 + -10.8  -5.01845   ATCGATAGTAGAAAA            CGGACAAT TTAT ATTGTCCG             TTTTTAGTTGTTATC 100 33
     BAS3874 3824976 .. 3824993 +  -9.9   -5.4477   GATCAAAGAGTACAA             GCCTATC AGTT GATAGGC              TTTTTTTCACCCTTT 100 13
         tgl 3825898 .. 3825917 +  -7.8  -5.95539   CAGTTTATTAAAAAA            GCACCTAC ATAT GTAGGCGC             TTTTTTTATTTAAGC 100 30
     BAS3878 NONE
     BAS3879 3828081 .. 3828093 +  -6.3  -3.76373   CTTGAGCACCTACAA                GAAGA CCA TCTTC                TTTACGTGTTACAAG  63 212
         def 3834132 .. 3834152 +  -7.6  -4.90906   GCGATAATAAAAAAA           GGCGGAAGA TGAT TCT-CCGCC            TTTTTACTATTATGA  87 34
     BAS3886 NONE
     BAS3887 3837389 .. 3837433 + -24.8  -3.03619   ATCATTATGGAAATA TAAGAGAAAAGGACAATACC TTTAT GGTATTGTCCTTTTCTCTTA TCTTAAAAAGTGCTT 100 23
     BAS3897 3844881 .. 3844912 + -17.6  -3.33087   CAACTACTTAATATA      GAATAGGAATAGGT AAAG ACCTATTCCTATTC       TTATCCCGCTATATT 100 20
     BAS3901 NONE
     BAS3902 3849466 .. 3849517 +   -25  -3.64755   GAACATACAATAAGT AGAGAACAAAGTAAAAACCTCTTT TTAA AAAGAGGTTTTTACTTTGTTCTCA TTATTCAGCATCTGT 100 147
     BAS3905 3853907 .. 3853943 + -18.3  -5.57729   ACTTATACAAAAAAA    TAAAACAGTTTGGCCAA TTG TAGGCCAAACTGTTTTA    TTTTTTCTCTTCTTT 100 23
     BAS3908 3856281 .. 3856301 +  -6.9  -5.01535   ATCTTCACTAAAAAA            GGAACCT TCCATAC AGGTTCC            TTTTTATCATTGTCG  85 30
     BAS3910 3858789 .. 3858820 + -14.6  -4.05389   TATATAGAAAAGAAA      CGGCATATCCCTTT ATGA AAACGGATATGCCG       TTTATAATATGTATA 100 41
     BAS3911 3859476 .. 3859526 + -12.2  -4.23758   TTTCATTTCAAAGCC TAAAACAAATATAACCTCATTCTA ATT TAGGATGGGGTTATGCTTGTTTAA TTTTCGATATAAGAT 100 79
     BAS3912 3862335 .. 3862361 + -13.9  -5.39905   AACGCATAATAAAAA         TGGGTTATCCT CCAAA AGGATAACCCA         TTTTTATTCTTTACT 100 32
     BAS3915 3864244 .. 3864262 +  -4.6  -4.85618   TATATAAAATAAAAA             GTTACC TTCCATC GGTAAC             TTTTATTCCTTATTT  70 58
     BAS3917 3866053 .. 3866067 +  -7.8  -5.84432   GTACGGATATTAAAA               GTCGCT TAC AGCGGC               TTTTTTTCTATTATC 100 28
     BAS3918 3867325 .. 3867345 + -12.7  -5.11063   TTTCTACAACAAAAA            GCTAAGAGT TAA ACTCTTAGC            TTTTTGTTGCATAAT 100 14
     BAS3923 3874217 .. 3874241 + -14.5  -5.38549   TGGTAACCAAAAAAA          TCCTTATACCA AAG TGGTATAAGGA          TTTTTCTTATTTCAA 100 35
     BAS3925 3877321 .. 3877343 +  -6.9  -4.59414   TAGCATACAAAAAAA           CCGTCCACA TATAT TGAGGGCGG           TTTTCATTATTATCC  79 60
     BAS3928 3879211 .. 3879240 +  -5.8   -5.8187   AAGAACAAAAAAAAA       CAGTCAGCAT AATATTGTAA GTGCTGACTG        TTTTTTTCTTACATG  95 6
     BAS3931 3881733 .. 3881772 + -14.6  -2.89793   TCATTTATTTGATTC  TTAAAAAAAAGAAGCAGC GATT GCTGCTTCTTTTTTATAG   TGCTTCTATAAATAA 100 22
     BAS3935 3884706 .. 3884725 +  -7.2  -3.63336   TTGCAAAGAAAAAAA            CAGTAACG ATTT TGTTACTG             TTTAAAATAATATAT  70 20
     BAS3941 3888511 .. 3888539 + -13.4  -5.24129   CCGCTCAATAAAAAA        TAAAGTTTGCTC ACGAA GAGCAAACTTTA        TTTTTTATCGCGAGG 100 30
     BAS3945 3893555 .. 3893573 +    -6  -5.96894   CTGGTTGTAAAAAAA             CCTCTC CTTAGCT GAGAGG             TTTTTTTATTTAACT 100 214
     BAS3946 NONE
     BAS3947 NONE
     BAS3948 NONE
     BAS3949 3896708 .. 3896740 + -12.2  -5.86976   ACATCCTCCTATGGA      GCAGGCTTATTTCA AAATA TGAAATAAGCCTGA      TTTTTTATTTTCTCA 100 105
     BAS3950 3897234 .. 3897267 + -17.1  -4.77567   TTAAATATACTTAAA     TAAATAAAAGTCCTC ATTT GAGGACTTTTATTTA      TTTTCTTCTAGAAAT 100 49
     BAS3955 3901200 .. 3901228 + -13.3  -5.24796   ATATCAGGTAGAAAA        GAAGCGAAGGTAG AAA TTACCTTCGTTTC        TTTTTGTTCTGTCAC 100 83
     BAS3956 3901641 .. 3901683 +  -2.9  -5.35459   TATAAAAGCAAAAAA GTGTAAAGGCTACCCG TTTCATTTATTT CGG-TGGTCTTTACAC TTTTTTGTGATATCT  74 20
     BAS3957 3902263 .. 3902290 +  -7.8  -5.87996   TTCTCATAGAAAAAA        CCTGAGACCGATT TCA AATCGA-CTCAGG        TTTTTTTATTAATTA 100 83
     BAS3962 3908617 .. 3908647 + -12.1  -5.65927   TGCTCATAATAAAAA      TACGACTCACTCCT TGTA AGGA-TGAGTCGTA       TTTTTTCTTTACATG 100 7
     BAS3969 3914838 .. 3914865 +  -9.4  -3.57119   ATTACAAAAAAGAAA        GCAGAGATAA-TA AAC TACTTATCTCTGC        TTTCACGAATGTATA  82 16
     BAS3973 3917200 .. 3917222 + -16.4  -4.31433   TTATTCAAGTAAAAA           GAAGCTCGTC ACT GACGAGCTTC           TTTCTTATGCAAGTA 100 29
     BAS3987 NONE
     BAS3988 NONE
     BAS3989 3930404 .. 3930423 +  -7.9  -5.76633   AACCAAATAAAAAAA            GCATTGC ACAAGA GCAATGC             TTTTTTTATATATCC 100 71
     BAS3992 NONE
     BAS3993 3933786 .. 3933807 + -14.5  -5.63103   TTGGTTAAGTAAAAA           CACCGAGGA AAAT TCCTCGGTG            TTTTTTTACTTAAAC 100 33
     BAS4003 3942580 .. 3942606 + -13.8  -5.01535   GCAAAAATCAATTAA         AAAACACTCGCC TTT GGCGAGTGTTTA         TTTTTGTAGTTGTAA 100 26
     BAS4005 3944318 .. 3944340 + -16.4   -4.8667   TTACATCGTTAAAAA           GACGCTACCA TAC TGGTAGCGTC           TTTTTATAACGTATC 100 29
     BAS4009 3948210 .. 3948224 +  -2.8  -5.75478   ATTTCTTTATTAATA               GAAAAG GTA CGTTTC               TTTTTTTCTGTACTT  81 287
     BAS4011 NONE
     BAS4012 3951115 .. 3951145 + -11.3  -6.07374   TGCCGCGATTACATT       ATAAAAGGTGCGT TTTAT ACGCACCTTTTAC       TTTTTTATTTTTTCT 100 22
     BAS4015 3953580 .. 3953597 +  -9.9  -5.80364   AAAAGAAACAAAAAA             CAGGCTT GCAT AAGCCTG              TTTTTTTATTGCGCT 100 13
     BAS4016 3954207 .. 3954228 +  -8.8  -5.93252   TAATTTTACATGTGA           CATGCACA TTTTTT TGTGCATG            TTTTTTCTTTTTAAC 100 38
     BAS4018 NONE
     BAS4019 NONE
     BAS4020 NONE
        ribH 3958269 .. 3958294 + -13.5  -5.59502   ACTGGGCATAAAAAA         TAAAAAGAGGC TGCG GCCTCTTTTTA          TTTTTTACTTTTTTC 100 30
     BAS4030 3967078 .. 3967099 +  -8.8  -5.24799   ATAATATACGAAAAA           GGATTACC GATTAA GGTAATCC            TTTTTATATTTCTCG  95 37
     BAS4032 NONE
     BAS4033 3971121 .. 3971150 + -16.7   -2.8076   TTGAAAACAAATGTA       TAAAGCTGCTTCT AAAT AGAAGCAGCTTTA        TGATTCGTAATAATT 100 23
     BAS4041 3977718 .. 3977745 + -15.8  -5.30155   TGGAAAATAAAAAAA        TAGGAGATTTCC ATAT GGAAATCTCCTA         TTTTTTACTTAATGA 100 31
     BAS4045 3980504 .. 3980537 +   -17  -3.33087   ACAAAAGAAAAATAA     GAAATGGAGCTCAA TCTTAC TTGAGCTCCATTTC      TTATAAACATATATT 100 26
     BAS4050 3984226 .. 3984253 + -14.4  -4.17537   TCTCTTAATCTATCG        TAAAAAGCACTG GTTA CAGTGCTTTTTA         TTTATACTTATTTAG 100 33
     BAS4073 4006513 .. 4006535 + -10.6   -5.7946   TTTATAAATAAAAAA           TGAGACCGCT TGT AACGGTCTCA           TTTTTTTATTGACAA 100 54
     BAS4099 NONE
     BAS4100 4031332 .. 4031354 + -16.4  -5.21709   TTTCCTATAAAAAAA           GCACTCGTGA TGA TCACGAGTGC           TTTTTTACTATGCAC 100 31
     BAS4105 4035166 .. 4035178 +  -3.3  -3.82031   TAATTATTTAAAAAT                GGTGT TCA ACTCC                TTTCCTCATCGTTAA  54 38
     BAS4106 4035613 .. 4035649 +  -9.5  -4.47679   TAAAAAAAACAAAAA    GAAAGACCGTGCTTCCT TTT AGTAGATACGGTCTTTC    TTTATATTTTGCATT  91 4
     BAS4110 4039071 .. 4039096 + -11.9  -5.37345   TTTACTATAAAAAAA         TAAGAGGCGGC AATT GCCACCTCTTA          TTTTTTATAATTCCA 100 31
     BAS4112 4040498 .. 4040518 + -12.7  -5.37593   AACAACATACAAAAA            CTAGCTGAA CGA TTCAGCTAG            TTTTTTCATTTGAAA 100 39
     BAS4113 4041715 .. 4041734 +  -8.6   -4.8143   GATACTGTCTAAAAG            GAGCGTTA CCTA TAGCGCTC             TTTTTCAGTTCTTCA  93 29
     BAS4114 4042387 .. 4042414 +  -6.3  -4.59853   CGAGGCCTTTCAAAC        TGACGGATTGC TCCTTT GCAATGCGTCG         TTTTTAAGCCCTTCA  76 23
     BAS4115 NONE
     BAS4116 NONE
     BAS4117 4043358 .. 4043388 +  -9.1  -5.50925   TAAGTTATTTAAAAA       GGACAGTTCTTCT GAACA AGAGTAACTGTCC       TTTTTTATATTCATT 100 1
     BAS4120 4043814 .. 4043833 +  -7.8  -4.23007   GTCGTTATTGAAGAA            GGTGCCTT TTAT AGGGCGCC             TTTTAAAATTCTCTC  80 30
     BAS4132 NONE
     BAS4133 4055315 .. 4055337 +  -8.4   -5.1925   TTTCTATCTTAAAAA           GCCCCTTCTG TTT TAGAAGGAGC           TTTTTTGAGTTATCC  93 29
     BAS4135 4056757 .. 4056797 + -23.7  -4.26344   AGTCCATACAATAAA  TGAAAATCCCCTAGTAGTA TGA TGCTACTAGGGGATTTTCA  TTTTGCTACACATAT 100 27
     BAS4146 4063337 .. 4063394 + -18.3  -3.62096   TATAAACTAACAATT TAATTATTCATATAAAAAGAAGCCAAT GATA ATTGGCTTCTTTTTATATGAACGAATA TTTACAATAGTAAGA 100 23
     BAS4147 4063710 .. 4063726 +  -8.7  -5.95166   GGCTGGACATTAAAA              GGTGGCA TTT TGCCATC              TTTTTTTTAATTCCG 100 28
     BAS4148 4065216 .. 4065241 + -16.3  -5.43514   GCTTCATAATAAAAA         GGACGCTAACA AAAA TGTTAGCGTCC          TTTTTTAGTTCTTTT 100 32
     BAS4151 4066646 .. 4066701 + -18.3  -3.58476   ACTAGATGATAAAAT TATTATAATGTAAAAAAAGAACGTGA GGTGA TCACGTTCTTTTTTTACATTATA-TG TTCATCTTTTCCTTT 100 13
     BAS4158 NONE
     BAS4159 4077266 .. 4077299 + -14.2  -3.71527   AATGCATAGAATGAA     CAGAAGATATGAAA TTAAGT TTTCATATCTTCTG      TTTACATAGTTCACA 100 32
     BAS4160 4077970 .. 4077991 +  -8.8  -5.09259   CATTTTCACCATAAA           GAAGCTGA TTACAT TCAGCTTC            TTTTCTTTTAACCTG  95 146
     BAS4161 4078734 .. 4078760 + -12.4   -5.9362   AGTCGTATTAAAAAA         CAAGACACAGAA CTA TGCTGTGTCTTG         TTTTTTTATATTTTC 100 138
     BAS4164 4080899 .. 4080919 + -15.5   -4.3534   GATTTCGCACAAAAA            GAGGAAGGG TTT CCCTTCCTC            TTTTCATAGTTCACA 100 67
     BAS4178 4096170 .. 4096183 +  -6.7  -6.34424   ATAAGAACAAAAAAA               TGCCT AAAT AGGCA                TTTTTTTTTTGGACA 100 37
     BAS4179 4096654 .. 4096666 +  -5.5  -4.04474   ATAGTAAAAGTGAAA                CCGAG CAC TTCGG                TTTCTATAGCCCTGT  64 84
     BAS4180 4097867 .. 4097899 + -17.9  -4.36914   CAAGAACAATAAAAA      GAAGGTTGCCCACAA TAT TTGTGAGCAACCTTC      TTTTATACACAAAAA 100 29
     BAS4185 4101499 .. 4101516 + -12.7  -3.71321   CAACTACTAAAATAA             GGAGGGG ATAT CCCCTCC              TTATTGCGCTTTAAT 100 26
     BAS4188 NONE
     BAS4190 4105946 .. 4105979 + -12.7  -5.18726   AAAAAAGAACAATAA     TAAAAACCGTTGC CTATATGA GCAACGGTTTTTA      TTTTTCTTATACAAA 100 26
     BAS4221 4137374 .. 4137389 +    -9  -5.71712   AAGGCGTTTAAAAAA              CGATCC ATTT GGATCG               TTTTTTTATATCCAA 100 39
     BAS4225 4143556 .. 4143592 +   -14  -2.92714   ATTACAGCTCCTTTA    CAAAACAAAAGCAACC TTCTC GGTTGCTTTTGTTTTA    TCCGTTTTTCTTCGC 100 163
     BAS4237 NONE
     BAS4238 4152124 .. 4152171 + -13.3  -2.50575   GAACAGGCAAATTAT AAAAATAAAAAGAGTTATTTT CTTTGA AAAATAACTCTTTTTATTTTA CTTGCTCCAAATTTT 100 24
     BAS4242 4155660 .. 4155679 +  -8.6  -5.32699   ACCACTATAAAAAAA            GGTTCTCG CCAA TGAGAACC             TTTTTTGCTATTTAC 100 31
     BAS4245 NONE
     BAS4246 4159617 .. 4159641 + -17.3  -4.43213   GAAAAATAACATAAA          CGGGTATCTCA TTT TGAGATACCCG          TTTTCATATATTAAG 100 32
     BAS4249 4162274 .. 4162326 + -25.6  -3.53811   AATAAAACACATAAA TAAGAATAAAAAACTTGCCTAAAA TTATC TTTTAGGCAAGTTTTTTATTCTTA TTTCACCGAGATAAC 100 216
     BAS4252 4166828 .. 4166854 + -19.6  -5.14477   ACCGCGATTTTTATC         GTCCCTATCGGA TTT TCCGATAGGGAC         TTTTTTGCGTCTGTC 100 315
     BAS4253 NONE
     BAS4254 4169329 .. 4169354 +  -7.6  -5.09259   ATAAGAAAGTAAAAA         AGAGAAGCCT TTATTT AGGCTTCTCC          TTTTATTTTGAAATG  89 29
     BAS4258 4171335 .. 4171355 + -11.2   -4.9934   TTATTAAACAAAAAA            GAAGCCTG TAAAT CAGGCTTC            TTTTTATCCTCTTAT 100 34
     BAS4272 4183535 .. 4183586 + -22.8  -3.54741   AAATTAAAGAAATTA CGCT-AACTAAAAAAGAGAAGCTCC TAA GGAGCTTCTCTTTTTTAGTTTAGAG TTTGAACAAGTACTG 100 20
     BAS4285 4196485 .. 4196520 + -19.2  -3.06583   CAACTCTCTAAATAA    CGAAGGCCCTCTACTT AAAA AAGTAGAGGGCCTTCC     TATTACACATCTTCT 100 99
     BAS4287 4197985 .. 4198004 +  -7.9  -5.11033   AAGCACATAAAAAAA            CTCCCTT ATCATG AAGGGAG             TTTTTTACGCTTATA  89 31
     BAS4294 4206002 .. 4206018 +  -4.3  -3.23274   AACATAAGCGAAAAC              GTCACCA TTA TGGAGGC              TTCACTTATGAAAAC  52 39
     BAS4295 4206667 .. 4206710 + -12.6  -5.38047   TTCTGCAGAGAATTA AAAACAGGGGTGCCACTT TTTTGATT AAGTGACACCCCTGTTTA TTTTTTCTGTGAATA 100 25
     BAS4308 4223312 .. 4223336 +  -8.7  -3.24324   TTTTTGAAGTAAACA          GGCTTACTA CGTCGTA TAGTAAGCC          TCTAGTTTTCTTTTA  74 29
     BAS4310 4224476 .. 4224500 + -12.9  -3.32228   AAAATAATTAAAAAA          GGCCCTGCA CATTTCA TGCAGGGCC          TTCCTCATTAGTTTT 100 30
     BAS4317 4229972 .. 4230011 + -17.6  -4.15006   TTAGCTAAGAATAAA  TAAG-AAAAAAGCAGCTCA CCA TGAGCTGCTTTTTTTCTTA  TTTTGCACTGCGTAT 100 23
     BAS4322 4232836 .. 4232857 + -14.5  -5.31091   ACGACGATGAATAAA           GAGGAAGGG CTCA CCCTTCCTC            TTTTGTTTTGTTATC 100 27
     BAS4328 NONE
     BAS4329 4241191 .. 4241219 +  -3.2  -5.20216   GTTTATTAATGTAAA        GCACAGAG TTTTTTTATCATT CTCTGTGC        TTTTTTAATGATATA  71 32
     BAS4330 4241918 .. 4241938 +  -8.3  -5.06016   AGTTAAAATAAAAAA            TCCCACC ATTTATA GGTGGGA            TTTTATTTATATACT  91 30
     BAS4364 NONE
     BAS4365 4276719 .. 4276738 +  -9.2  -5.98675   GTATAAAGAAAAAAA            CGCGCGAC ATTC GTCACGCG             TTTTTTGTTTTTGTA 100 45
     BAS4373 4287315 .. 4287340 + -14.9  -4.60487   TAACTAAACAAGAAA         CCCTTGTTATC AAAA GATAACAAGGG          TTTTTCAGCGTCCTA 100 34
     BAS4381 4294848 .. 4294878 + -12.1  -5.02074   ACATGTAATAAAAAA      GCAGGTTTTCC-AT TACA ATAGGAAAACCTGC       TTTTTTACGAAATCA 100 40
     BAS4391 4305037 .. 4305049 +  -3.4  -2.96288   AAAAAATAGAAAGGG                GCAT TATAT ATGC                TAATGTTTATATTTC  45 32
     BAS4392 NONE
     BAS4393 NONE
     BAS4394 NONE
     BAS4395 NONE
     BAS4396 NONE
     BAS4397 NONE
     BAS4398 NONE
     BAS4399 4311278 .. 4311301 + -12.6  -5.00616   TGGAAATATAAAAAA          TCACCTATAG CATT CTATAGGTGA           TTTTTTCACGAAGAA 100 62
     BAS4401 4312950 .. 4312980 + -14.2  -5.88565   AAACAGCATAAAAAA       GAGTATGGTTCTAT AAC AAAGAACCATACTC       TTTTTTTATTGTCCC 100 30
     BAS4402 4313783 .. 4313809 +  -8.1  -5.32699   TCTGAATAAAAAAAG        GCGAGC--CCTCA TTA TGAGGATGCTCGC        TTTTTTACTCTTTCA 100 54
     BAS4406 4317634 .. 4317675 + -16.1   -4.2074   TTAAAATCATTTGAT GCAAAATAAAGAGGATGGC ATTC GCCACCCTCTTTATTTTAC  TTTCTCTGTTAAAGG 100 17
     BAS4410 4320280 .. 4320302 + -11.4  -5.31519   ATGGAAGACAAAAAA           TAAGAGAGCG TTT TGCTCTCTTA           TTTTTCTTTCACTCT 100 23
     BAS4415 4324817 .. 4324844 +  -9.3  -4.98616   GTAGCATTACCCGCG        GTCAACTAGAC ATATAA GTTTAGTTGAC         TTTTTCGTATTTTCA  95 37
     BAS4424 NONE
     BAS4425 4336927 .. 4336974 + -13.8  -3.40403   AGAGTGGGAAGAAGG TTAATTAAAAAAGAGGCTTCTT ATGT GAGAAGCCTCTTTTTTCATTCA TTCTCATAAGCCCGA 100 18
     BAS4426 4337561 .. 4337584 + -10.4  -5.00642   TGTAACGACAAAAAA          GACAAGGTGT TTAC ACATCTTGTC           TTTTTCTGTAACTTG 100 36
     BAS4427 4338045 .. 4338065 + -11.9  -5.17054   TACATATACAAAAAA            GAGTTGGTG TAA CGCCAACTC            TTTTTTACGTATTCT 100 51
     BAS4434 4343826 .. 4343849 +   -11  -5.47159   CGTTCAATAAGAAAA          GGAGCTCAAG TAAA CTCGAGCTCC           TTTTTCTTTATTACC 100 31
     BAS4437 4347592 .. 4347633 + -14.7  -5.62219   TATTTCTTTTTTAAA GTATAGAATAGGAGAAACG TTAC CACTTCTCCTATTCTATAC  TTTTTTTACTGTCTT 100 44
     BAS4451 4364245 .. 4364264 +    -5  -5.63517   TAGTATCGACAAAAA            CAGGAG CCTACAAA CTCCTG             TTTTTTGTTTCACCC  85 38
     BAS4452 NONE
     BAS4453 4364869 .. 4364906 + -13.8  -3.47498   TAAAAAGATGTAACA   CATAAAAAAGGAGAGTC GCCAA GACTCTCC-TTTTTATG   TTAGCTTTGTTTTTG 100 28
     BAS4458 4371921 .. 4371944 +  -3.8  -5.89921   TAAGCAATTTAAAAA          TCACCTTTAC ATAA GCTAAGGTGA           TTTTTTTCTTCTCCT  86 38
     BAS4459 4372632 .. 4372657 +  -8.3  -5.12916   GTTATCAATGAGAAA         GAGGCATCACT ATAG GGTGATACCTC          TTTTATTATTTTATG  93 30
     BAS4460 NONE
     BAS4461 4374229 .. 4374249 + -12.7   -5.0916   TTTCAATGTAAAAAA            GAGGTATCA CGA TGATACCTC            TTTTTCTATTCACAC 100 30
     BAS4462 NONE
     BAS4463 4375162 .. 4375182 + -11.2  -4.85894   AAAAAGCACAAAAAA            GCAGGGAA ATTAA TTCCCTGC            TTTTCTATTTGCTTT 100 39
     BAS4466 4378562 .. 4378582 + -15.5   -5.1485   TTTAAAACATAAAAA            GCGAAGGAG AGG CTCCTTCGC            TTTTTCTATTAATTA 100 36
     BAS4490 4405740 .. 4405766 + -16.8  -3.51694   CAAAAAACTTACATG         TAATCAGTGGGA AAT TCCCACTGATTA         TTCCTTGTACTTATT 100 62
     BAS4499 NONE
     BAS4500 4418079 .. 4418105 +  -8.8  -4.49389   AGAAAGAAAAATAAA        GAAGGAG-GGC TTTAGC GCCACTCCTTC         TTTTCGTTCTAACAT  88 27
     BAS4502 4419602 .. 4419637 + -16.5   -2.6999   AAGTCTATGAAACAA    CGTAAAAAAGCATCA ACACTA TGATGCTTTTTTACG     TCCTCTAACTTTTAA 100 21
     BAS4506 4422278 .. 4422305 +  -8.5  -4.84146   TACACACGTAAAAAA        CCCTTCACTTG TCTTTT CAAATGAAGGG         TTTCTTTTCTATAGT  93 30
     BAS4508 4424252 .. 4424269 +  -8.4  -5.42975   TAAAATAATAAAAAA             GGCAGC TTAATT GCTGCC              TTTTTATTTCTCTGC 100 33
     BAS4511 4425966 .. 4425989 +    -9  -3.84587   ATATTATTAAAAAAA          GAAGGCCACTT AGA AAGTG-CCTTC          TTCTATTTCACTAAT  81 31
     BAS4519 NONE
     BAS4520 4429867 .. 4429890 + -13.2  -3.98915   TAGCCTAAATAAAAA          GCCCTTCCTT ACAA AAGGAGGGGC           TTTCATGTATTTCTA 100 38
     BAS4523 4432664 .. 4432687 + -13.2  -4.99134   AATTTATAAATAAAA          CACCAAGTCC ACAT GGGCTTGGTG           TTTTTCATTTCACAT 100 39
     BAS4525 4433671 .. 4433696 +  -8.9  -5.56573   TGATTAAAAGAAAAA         CGACTGCAGGC GAAT GCCATCAGTCG          TTTTTCTTTCTTTAT 100 34
     BAS4529 4437240 .. 4437268 +  -5.9  -5.67063   ACACCAATGAAAAAA        GCATGCCCCTCAA TTA TTTTGGGTCATGC        TTTTTTTGTCGTAAC  90 31
     BAS4531 4438982 .. 4439003 + -10.1  -5.70829   CAACAAATTAAAAAA           GCGAAAGGC CTCG GCCTCTCGC            TTTTTTTATGCTCTT 100 30
     BAS4533 NONE
     BAS4534 4441107 .. 4441130 +  -9.6  -4.76191   ATCAAAAAGAAAAAA          GACGAAATCC TATA GGACTTCGTC           TTTCTTTTCATATAT 100 11
        ppnK 4446522 .. 4446559 + -21.7  -4.41616   TTTATAGTATTAAAA   TAACCGTAGAATTATGG TGGC CCATAATTCTACGGTTA    TTTATTTACCCCGAT 100 34
     BAS4549 4457324 .. 4457350 +  -9.5   -5.1287   AAGAAAGCACAAAAA         TCCCCACCT CCGTTCGTT AGGTGGGGA         TTTTTTACATATGAA 100 6
     BAS4552 4458627 .. 4458675 + -12.6  -5.87996   ATATGTAACAAAAAA GAGCTAGTTATCGATTGAGTAC ATTAC GTACAAAACCGATAGCTAGCTC TTTTTTTATTGATTA 100 33
     BAS4554 4460857 .. 4460892 + -13.6  -4.13246   TTCTACTCTCGTTAA    TGACAAAAAGCCAATCC TGT GGATTGGCTTTTT-TCG    TTTATATATAAAATA 100 26
     BAS4555 4461943 .. 4461953 +  -3.2   -4.8543   GCACCTAATGCTTTT                 TGTG CTG CACG                 TTTTTCTGGCGCTTC  67 476
     BAS4561 NONE
     BAS4562 NONE
     BAS4563 4469048 .. 4469072 +  -5.8  -4.88405   TGTACTAAACGAAAA         GGAGGCTCGTT TTTG AAT-AGCCTCC          TTTTATTTAAAACTT  78 33
     BAS4567 NONE
     BAS4568 NONE
     BAS4569 4474204 .. 4474227 + -13.2  -5.40625   TTGAACGGATAAAAA          GGCATGTTCC TCTC GGGACATGCC           TTTTTTATATGCTAT 100 41
     BAS4572 NONE
     BAS4573 NONE
     BAS4574 4475643 .. 4475664 + -14.5  -5.38249   TGAATATAAATAAAA           GCTCACAGC AATC GCTGTGAGC            TTTTTTATACTTACT 100 28
     BAS4579 4480478 .. 4480516 + -13.5  -2.84218   GAGAACTTAAAATAA  TAATAAAAACGCTCGGAG TTTT CTCTGAGCGTTTTT-TTA   ATATTTTAATAAGTC 100 26
     BAS4592 4494259 .. 4494282 +    -3  -4.73828   TAGCAGCATAAACAG          GAGGGTTCCC ATTA GGTGAACCTC           TTATTTTTTAATTGT  62 30
     BAS4595 4496589 .. 4496642 +  -4.8  -5.60689   CTTAAGTATTACTCT GAAGCAAGTAGTTGCTGTAAATATTG ATGC CAATA-TT-CAGCTTCTGCTTGCTGC TTTTTTGTTGTATGC  85 36
     BAS4601 4502551 .. 4502580 + -12.3  -4.38712   ATGTAAATAAATACA       TACCCCTTTCTAA CTCA TTAGAAAGGGGTC        TTTTCTGCGCCTAAA 100 55
     BAS4604 4506557 .. 4506576 + -10.8  -5.64274   GCAATATTAAACTGA            GAAACAGG GATT CCTGTTTC             TTTTTTTATAGGTAC 100 31
     BAS4605 4508277 .. 4508301 + -14.4  -4.46404   GTGAGCAATAATAAA          GAGGATGACC ATTTC GGTCATCCTC          TTTTACTCTTCATTC 100 30
     BAS4608 4509712 .. 4509750 + -22.1  -3.87075   TTGTCCCAACATAAA   GCATAAAAAAGAGCTGG CTCAT CCAGCTCTTTTTTATGC   TTTATAAACGATCAT 100 27
     BAS4611 4510880 .. 4510892 +  -3.4  -5.93809   TCACTAAATTTAAAA                TAGC TGGCC GCTA                TTTTTTTTGTAAAAA  88 23
        moaC 4516198 .. 4516232 + -15.2  -3.14262   TCTTGATCTTCTCTC     TGTTGAACCTAAAGGG TTT CTCTTTAGGTTCAACC     TATGTATCTTGTATA 100 35
     BAS4627 NONE
     BAS4630 NONE
     BAS4631 NONE
     BAS4632 4527635 .. 4527669 +  -2.8  -5.48213   TGAGAAATGATTGAA     CTCCTCTCCCCG GCATGATACAA CGGAAAGAGGAG     TTTTTATTTTAGATA  72 38
     BAS4633 4527907 .. 4527933 +  -3.6  -4.90302   AGAATAGCGAACAGG         GCTGTCCCAAAA GTA TTCCGGGATGGC         TTTCTTTTATTAATG  66 34
     BAS4634 4528504 .. 4528523 + -12.2  -5.62045   AGAAGCTGAAAAAAA            CTGCTAGG AACT CCTAGCAG             TTTTTTATTATGTCT 100 19
     BAS4646 NONE
     BAS4647 4542974 .. 4542994 +    -9  -5.34365   AAGATAACAAAAAAA            GACGTGCG CTCAT TGCACGTC            TTTTTGTTATTCTCC 100 142
     BAS4648 NONE
     BAS4649 NONE
     BAS4650 NONE
     BAS4651 4546751 .. 4546776 + -10.6  -5.37171   GATCATAATGAAAAA         GCATTTGTAC TCCCAT GTACAAATGC          TTTTTATTTACTATT 100 33
     BAS4655 4549554 .. 4549573 +  -3.5  -5.71712   AAAAATGATTTTACT            GCTACCA TAATAC TGGCAGC             TTTTTTTATATAAAA  84 33
     BAS4656 NONE
     BAS4657 4551389 .. 4551411 +  -9.2  -4.19371   GCTTAAATAGAAAAA           CTCCCTTC AAAAAAC GAAGGGAG           TTTATTACACATTTA  88 35
     BAS4661 4556844 .. 4556869 + -12.7  -4.22949   CACTTACATAAAAAA         GAAGCTTACGT TTTT GCGTAAGCTTC          TTTCTATATCTTATA 100 150
     BAS4663 4558297 .. 4558330 + -16.3  -4.36931   CCAAAAATAAAAAAA     TAGGAAAGCAGATCA TAGG TGATCTGTTTTCCTA      TTTTGATATAGGTTC 100 23
     BAS4666 NONE
     BAS4667 4561251 .. 4561280 + -10.9   -4.6644   TTTATTCACAAAAAA       GGGAAATCACT CTCAAGTA AGTGATTTCCC        TTTTTAAAATATATT 100 179
     BAS4670 4565048 .. 4565071 + -11.2  -5.71295   AAATACTATAAAAAA          GAACTTGTAT CGTT ATACAAGTTC           TTTTTGTTTTTCTAT 100 176
     BAS4675 NONE
     BAS4676 4569886 .. 4569899 +  -3.7  -3.11634   CCAAAATATATGGAA               GGAGC TGGA GCGCC                TTGGATAATATAAAG  46 4
     BAS4677 4571079 .. 4571104 +  -5.7   -4.4595   TATAGTGATAGTTCC         TTCT-TCTTTTT AAT AAAAAGACAGAA         TTTTCAATTTTATCA  72 398
     BAS4680 NONE
     BAS4681 4573084 .. 4573111 +  -6.3  -2.78526   CAAAAAAATAGTAAA        AGGAGGC-TTCG TTTCC CGAACGCCTCCG        CTTCCTTTATGATTC  57 30
     BAS4684 4574984 .. 4574996 +  -4.8  -3.02511   TCACAATTTCTATTA                GGAG CTTTA CTCC                TCTTAAACAAATAAA  52 126
     BAS4686 4575680 .. 4575691 +  -4.4  -3.07013   AGTCGATATCCAGTG                TCGA AACG TCGA                 TATATTAAAAAAATC  50 389
     BAS4688 4577008 .. 4577022 +  -2.8  -2.95111   CAAACGGATGTGAAA               TAACAG CAC CTGCTA               CTTTAATAATTTTCA  43 384
     BAS4690 4578771 .. 4578783 +  -6.3  -2.91452   TAAGGGAGGCGTGGC                TCATG TCT CATGA                TATGCTTGCAATCAT  58 13
     BAS4691 4579812 .. 4579831 + -10.8  -5.29782   ACTAAAATGAAAAAA            GACACTTC GTTT GAAGTGTC             TTTTTTCTACGTATG 100 36
     BAS4694 4582850 .. 4582872 +   -15   -4.4204   CTTAATTGCATTGCA           TCCCATCCTT TGA AAGGATGGGA           TTTCTTATACTTATT 100 36
     BAS4695 4583919 .. 4583948 + -17.3  -4.22535   ATCGTTATGAAAAAC       GAGGGTGTGCCAA CATA TTGGCACACCTTC        TTCTTTTACCATTGT 100 40
     BAS4701 4587838 .. 4587880 + -10.9  -5.37345   GCTTCGCGAATGAAG TGCACC-CCAATTGTTAG ACACATAA TTAACAATTGGAGGTGCA TTTTTTATGGTTAAA 100 50
     BAS4705 4591495 .. 4591513 +   -11  -5.23316   AAATGCAAACAAAAA             GGGCGCTT AAT AAGCGCTC             TTTTTTCATATCGTA 100 16
     BAS4712 4597230 .. 4597269 +  -9.4  -3.75153   AGCGCCCTATTAATA  GGAAGAAGCTGTTCTG CAATACAT CGGAACAGCTCCTTTC   TTTCCATTACAAAAA  82 187
     BAS4713 4598214 .. 4598245 + -12.5   -5.4505   TGTATAATACAAAAA      GACGAGCTAAAGT TTTAAC ATTTTAGCTCGTC       TTTTTTATTAGAACG 100 34
     BAS4715 4600229 .. 4600252 + -12.5  -3.69902   AATAATCATAAAAAA          GCCTGCAGT TGTTAC ACTGCAGGC           TTTCAAATGTTTAAT  95 131
     BAS4724 4608347 .. 4608392 + -14.3  -2.61562   CGGTTTTGAAGAAAT AAAAATAAAGCTGCTTTTCCT TTTT AGGAAGGGCAGCTTTGTTTTA CATTTTAGTTCTTTT 100 24
     BAS4725 NONE
     BAS4726 4610292 .. 4610315 +  -8.3   -5.0538   CATATGCAAGCAAAA          TGTATGAGA ACTCAC TCTCATACA           TTTTTTGCAATAAAA  91 47
     BAS4727 4610585 .. 4610595 +  -3.2  -3.62577   CTTCTTTTTACTATA                 TTCC ATT GGGA                 CTTTTTTAAAAGTTA  50 6
     BAS4728 NONE
     BAS4729 4612350 .. 4612388 + -13.3  -2.94293   ATTAAAAAGGTTATT   ACATGAAAAAGGCGGGA TCTCT TCCCTCCTTTTTCATGC   TCATTATATTAGGAG 100 36
     BAS4730 NONE
     BAS4731 NONE
     BAS4732 NONE
     BAS4733 4617124 .. 4617150 + -16.7  -4.28589   AAAATATGAATAAAA         TGGCCTTGTGC AATAC GCACAAGGCCA         TTTTCAATAGTTTTT 100 32
     BAS4752 4637105 .. 4637124 + -11.4   -4.8048   ATATTTCCTTTAAAA            GGAGCTGC TAAT GCGGCTCC             TTTTTCATATACCAA 100 28
     BAS4753 4637950 .. 4637970 + -14.1  -4.88067   AAAGAATAAAAAAAA            GCATTCCGA AAA TCGGAATGC            TTTTTATCGCTAGCT 100 32
     BAS4755 4639295 .. 4639323 + -11.1  -4.27617   TTAGATGGGAAAGAG        TAAAAAGGGCCCT TAT GGGGCGCTTTTTA        TTTTGGTAAACTATA 100 23
     BAS4756 4640410 .. 4640434 + -15.9  -4.74653   AGCAAAAAAAGAAAA          CCGAGCTTAAT GAG ATTAAGCTCGG          TTTATTTATTAATTT 100 251
     BAS4764 4659063 .. 4659083 +  -2.6   -5.8096   GTAACGCAAAACAAA            CTCTCT TTTAAAATT AGAGAG            TTTTTCTTTTTTCTA  79 37
     BAS4765 4660616 .. 4660652 + -25.5  -4.11371   GACTTTTCGACGAAA    TAATAAAAAGCGGCCGG ATT CCGGCCGCTTTTTATTA    TTTTAAACGCTCTTC 100 499
     BAS4769 4662587 .. 4662630 + -20.7  -3.06679   ATATATATCATAAGA TAAAGTAAAAGAGGAACGC TCATAT GCGTTCCTCTTTTACTTTG TTAACTCGGACTCTT 100 102
     BAS4773 4666032 .. 4666056 + -17.3  -5.80364   ATGGAATAAACGAAA          GGCAAGATGAC ATC GTCATCTTGCC          TTTTTTTGTTAACAT 100 42
     BAS4774 4667142 .. 4667160 +  -7.4  -2.69354   TCATCAAACACACTT             GCGACGTT CAC AACATCGC             TCGCTTCTGTTTCAT  60 203
     BAS4776 4668679 .. 4668696 +    -7  -4.86293   ACACTACACAAAAAA             GCTACC ATGCAC GGTAGC              TTTTACTTTTTCTTC  83 190
     BAS4779 4670043 .. 4670073 +   -12   -3.3382   TTTAAAAAAACAAAA       CGACCAAATTACAT ACT GTGCAATTTGGTCG       TTACTGTGTGCTCAC  89 36
     BAS4781 4672306 .. 4672356 +   -15  -3.38046   TTATTTACGCTACCT TATGTAGTAGAAAAAGCGCTCTGA TAA TCAGGGCGCTTTTTTCATTACACA TATTTAAAATAGACC 100 19
     BAS4783 4673887 .. 4673922 + -16.9   -5.9667   GGAACCGCGGGCAAA    CGCTCGTCCCTAGGC AATTAA GCCTTGGGATGAGCG     TTTTTTTATGTTTTT 100 242
     BAS4784 4675405 .. 4675427 +  -9.9  -5.46698   TCTAATTACAAAAAA          GAGGC-GCTC TATT GAGCCGCCTC           TTTTTTACTTTTCAC 100 36
     BAS4786 4676704 .. 4676720 +  -2.3  -4.35926   ACAGGAGGTTAACAT              TATGAGA AGA TTTCATG              TTTTAGATTTAGCAT  57 75
     BAS4787 4677306 .. 4677333 + -10.1  -5.46698   TTTCATAATAAAAAG        GAGTTATCTTA CTATGT TAAGATAACTC         TTTTTTCATTTTCGA 100 33
     BAS4788 4678284 .. 4678303 + -10.8  -5.60993   CTGATAAAAATTAAA            GACACTCT CTCC AGAGTGTC             TTTTTTTATCAAAAA 100 27
     BAS4791 4681901 .. 4681926 + -11.9  -3.79482   ATATATCAATAAAAA         GGCTGTTCCAA AATG TAGGAACAGCC          TTCTCTTATAATCTT 100 69
     BAS4797 4687903 .. 4687926 + -15.4  -4.75518   ATATACAAAAATAAA          GCTCCTTCCA CGCA TGGAAGGAGC           TTTTCCTTTTATATC 100 40
     BAS4799 4695019 .. 4695040 + -11.7  -5.37345   CTAAACGACAAAAAA           GAAGATACC ATTT GGTATCTTC            TTTTTTGTCGTTAAA 100 37
     BAS4800 4696437 .. 4696462 + -11.2  -4.57569   TTTGATTAACTACTT         GGAGTCATGC ATTTAC GCATGGCTCC          TTTTTAAACGGATCA 100 32
     BAS4802 4697862 .. 4697886 +  -8.7  -5.48787   TTGAAAATCAAAAAA          GGAATTGAC CCTGTTT GTCAATTCC          TTTTTTCTATCTTAT 100 18
     BAS4804 4699273 .. 4699310 +  -5.7  -4.27886   CACGCCAAAAGAAAA   GACCTCTTTAACGAT TTTATCCC ATCGCTAAAAAGGTC    TTTCTCTATTTCACC  69 72
     BAS4808 4702509 .. 4702531 +  -8.5  -3.84304   GGTTAATACTTAAAA           GGCTGTCTA CTAAT TAGACAGTC           TCTTTTATGAGTTAA  79 35
     BAS4809 NONE
     BAS4810 NONE
     BAS4811 4704546 .. 4704567 + -11.6  -5.38326   ATGACATAATAAAAA           GAGGAGGC CTATAC GCCTCCTC            TTTTTATTTACTTAC 100 173
     BAS4815 NONE
     BAS4816 4709080 .. 4709123 + -12.6   -3.0169   ATGTATATAAAAAAA CTAGTAGAAAGTGCAATGTG ATTT CACATTGTGCTCCCTACTAG TGCTTTATCACACTT  90 5
     BAS4821 4712587 .. 4712606 + -12.2  -5.96894   AGTCACTTGCTAAAA            GGAGACCA AATT TGGTCTCC             TTTTTTTATTTAAAT 100 304
     BAS4822 4712981 .. 4713016 + -15.1  -4.62069   CATACAGTTGTGGTA    TATAAAAAAGAGACC TCACTC GGTCTCTTTTTTATA     TTTTTAAGATAACCA 100 48
     BAS4824 4714636 .. 4714674 +   -17  -3.06183   GCATTCGGAGTGAAA   TATGAAAGACCGTCAGTG TCA TACTGACGGTCTTTTGTA   TTCCATGAGCATAAA 100 28
     BAS4826 4716521 .. 4716543 + -10.6  -4.33621   AATATCAGAAAAAAA           GCTGCTCCAA GGT TTGGAACAGC           TTTCTTCATTACATC  95 221
     BAS4830 NONE
     BAS4831 4719985 .. 4720004 + -12.2  -5.22039   ATAATTTATCTTAGG            CACCAGCT TTTT AGCTGGTG             TTTTTTCACTTTAAG 100 37
     BAS4832 4720862 .. 4720883 + -11.7  -5.71638   AGAATATGCAAAAAA           TCCTCTTAC AATC GTAAGAGGA            TTTTTTTACTTCTTC 100 104
     BAS4834 4721883 .. 4721915 + -13.6  -5.34055   GATATGATAAAAAAA      TAAAGAAGGCGGAG ACAAC CTCCACCTTCTTTA      TTTTTTACTATTTAT 100 23
     BAS4835 4723559 .. 4723580 + -10.9  -5.25803   GTGCCAGAATAAAAA           TAACCCGCC AATT GGTGGGTTA            TTTTTTATACGAATT 100 29
     BAS4837 NONE
     BAS4839 4725254 .. 4725274 +  -8.3  -5.43514   GAGTATAAACAAAAA            GAGAGCTAA TCG TTAGCTCCC            TTTTTTCATTATTTT 100 17
     BAS4841 4727350 .. 4727374 + -15.9  -4.98531   GCAAATACAAAACGA          TAACCGTAGCA CAT TGCTACGGTTA          TTTTTCATTTACAAC 100 23
     BAS4845 NONE
     BAS4846 4731930 .. 4731958 + -13.1  -4.24786   AGATAAACAAAACAA        AAAAGCGCCCTGC ACA GCAGGGCGCTTCC        TTTATATATTATCCA 100 222
     BAS4866 4747687 .. 4747710 +   -11  -5.05113   CATAAAATGTAAAAA          GCAGACTGTG GCTT CTCAGTCTGC           TTTTCTTTATATAAA 100 29
     BAS4878 4760221 .. 4760248 + -15.8  -5.03314   TTTCAGCAATTAAAA        TAACCAAGGAGT ATTT ACTCCTTGGTTA         TTTTTTAACCATACC 100 23
     BAS4883 4765100 .. 4765117 +  -4.1  -5.68039   GAGATACTAAAAAAA             CGCCT CTATTACA AGGCG              TTTTTTTCTACATTT  81 31
     BAS4891 4773949 .. 4773974 + -13.4  -5.75538   AACGCATATAAAAAA         GCGCAAGGAA CTAATA TTCCTTGCGC          TTTTTATTTTTTACA 100 30
     BAS4892 4774663 .. 4774683 + -14.1  -5.57729   GAAAGTAACTCGTAA            GCTGGAAGA TAT TCTTCCAGC            TTTTTTATGTTGTTT 100 26
     BAS4896 4778122 .. 4778141 + -13.6  -3.23711   ACATAAAATAAAAAA            GGCAGTGC TTTT GCACTGCC             TTCCTAAATTCTGAC 100 30
     BAS4898 4779612 .. 4779624 +  -2.7    -2.752   AATAAAGTATTACGA                GGATT GCA AATTC                ATTGTATGTAAGACT  40 2
     BAS4899 4780151 .. 4780172 +  -6.7  -4.62561   TGCGATTTACGTGTA           GCCAAGA-AT TTT ATGTCTTGGC           TTATTTTATTTCTTC  79 49
     BAS4900 NONE
     BAS4901 4782659 .. 4782688 + -15.8  -5.72254   TTACTCTGTTTCGTT       CGCCCGTTATCC TTATTT GGATAGCGGGCG        TTTTTTATTATTTAA 100 107
     BAS4902 4783625 .. 4783648 +  -9.7  -5.07275   TAGTGCATAACAAAA          GACCTTTCA TGCATT TGAAAGGTC           TTTTTCTCTATCTCA 100 31
     BAS4904 4786543 .. 4786553 +  -5.4  -4.68593   AAAGGACCCCTTCAC                 GGAT AGG ATCC                 TTTTTGCATGCTCAC  71 20
     BAS4905 4788665 .. 4788686 +  -5.9  -5.44721   ATAGCCTTTAAAAAA           TATCCCTCT TCCA AAAGGGATA            TTTTTTTGAGCTCAT  86 37
     BAS4906 4789098 .. 4789119 + -10.2  -5.21506   GACTAAATACAGAAA           GACCTGAC ATTCTA GTCAGGTC            TTTTTCTCTTATTAT 100 35
     BAS4913 4796401 .. 4796426 + -13.5  -5.27335   ATATATCAAACAAAA         TCCCTATTACT CTAC AGTAATAGGGA          TTTTTATTTACACAG 100 79
     BAS4914 4797016 .. 4797034 +  -8.1  -5.37043   TAATTAAAAGCGGAA             GCGGCTC GTTTA GAGTCGC             TTTTTTCTATGAAAT 100 41
     BAS4915 4797502 .. 4797527 +  -6.2  -3.65535   AATCAAAATGATAGA         GGCATTCC AAAGTAATAC GGAATGCC          TTCCTTATTGTTTCC  64 11
     BAS4918 4798922 .. 4798932 +  -2.6  -3.48378   TGAGAATATTATCAA                 TTAT GGT ATAA                 TATTCTTGTCACAAT  46 38
     BAS4919 4799478 .. 4799503 +  -9.2   -5.8901   TGAGTAGTATTTCAA         TCACCTTAAT GAATGG ATTAAGGTGA          TTTTTTATTTTCTCT 100 34
     BAS4920 4799890 .. 4799900 +  -3.2  -3.15743   TCCCTACATACATAA                 GACG TAT TGTC                 ATTCTTTTACTACTA  45 26
     BAS4921 4800795 .. 4800818 + -11.1  -5.00467   AGTTAAACAAAAAAA          GCAATGAGC CCATAC GCTCATTGC           TTTTCTTATTCTTAA 100 35
     BAS4926 4807955 .. 4808011 + -18.5  -3.79678   GTTGTTTCTGAAGCT GAATAATAAAGAAAAGCTCGTAAAACA TAG TGTTTTACGAGCTTTTTATTATTGTAC TTGTTCTAAACCATT 100 20
     BAS4933 4816384 .. 4816417 +  -9.8  -5.97979   GAATAATAGGAAAAA     GGAAAAAACGAACA TGAATT TGTTCATTTTTTCC      TTTTTTTCTTATTAT 100 35
     BAS4934 NONE
     BAS4935 4818483 .. 4818515 + -17.1  -4.84017   TACTAATCTGAATAT      AAGCCCGAATCATGC CCT GCATGGTTCGGGCTA      TTTTTATCCGAAATT 100 35
        ccrB NONE
        ccrB 4825944 .. 4825961 +    -7  -5.60993   GCGGAATATAAAAAA             GCGACT CTTATC AGTCGC              TTTTTTTATAAGAAG 100 30
     BAS4948 4830177 .. 4830213 + -13.1  -4.70659   TATTCGAAACATGAA    TTAGCATAAGCTGACCG TTT TGGTCAGCTTATGCTTC    TTTTTACATGTAACA 100 68
     BAS4961 4843007 .. 4843034 + -12.8  -3.18517   TTTTAACATAAAAAA        AACAGACCGTGA TTTC TCACGGTCTGTC         GTTATTTTCTACAAT 100 35
     BAS4968 4847810 .. 4847829 + -11.4  -3.59979   GTACATTAAAAGTAG            GGTGCTCC GAGC GGAGCGCC             TTTAAAATAAAAAGG  93 32
     BAS4972 NONE
     BAS4973 4849848 .. 4849872 +  -3.5  -5.84432   TGGATTATTGAAAAA          TACGGGCGCTA ATA TGGTGGTCGTA          TTTTTTTATGTTCTA  84 14
     BAS4974 4850534 .. 4850547 +  -3.7  -6.17669   ATACACAAATATAAA               CCCCC TCTA GGTGG                TTTTTTTATTTTGTT  91 98
     BAS4975 NONE
     BAS4976 4852702 .. 4852732 +  -7.1  -3.18681   TTTTTATGCCCCAAA       TCCATTAATGGAA TCAGC TTTTATTAATGGA       TTAATCGAGTTCAGA  66 18
     BAS4978 4853616 .. 4853637 + -10.9  -5.56372   AATTGAACCCCTAAA           GCTCGTAAC TTCG GTTACGGGC            TTTTTATTTTGATTT 100 389
     BAS4979 NONE
     BAS4980 4855427 .. 4855460 +  -3.9  -5.93809   ACGCAATCAAGCATA     CAGGCTCGTTCGATTG AAG TAATCGAAAC-GCCTG     TTTTTTTTATGGAAA  90 4
     BAS4981 4856571 .. 4856594 +   -14  -5.88565   TTCATTTTGTTTATA          TAAGACTCCC ATTT GGGAGTCTTA           TTTTTTTATTATCAA 100 48
     BAS4982 4857623 .. 4857644 + -10.1   -3.2694   AAGAGTAAAAATCAC           GAGCGCTCC GTTT GGAACGCTC            ATATTTTTTTATAGT  82 33
     BAS4993 4869206 .. 4869250 +   -11  -3.19026   GGATTCGTCATGCTG TGAAATAGAAAAAGGATGAT ATGCA GTCATCCTTTTTCTATCACA TTACATATTGCAATA  85 42
     BAS4994 NONE
     BAS4995 NONE
     BAS4996 NONE
     BAS4997 NONE
     BAS4998 NONE
     BAS4999 4872757 .. 4872780 +  -4.6  -5.45813   GAATAGATATCGAAA          GAACGCTT CAATAAAA AGGCGTTC           TTTTCTTTTTTCCTA  81 35
     BAS5000 4873629 .. 4873647 + -11.7  -5.71983   TGGATACATAAAAAA             GCGCCCT CTCAC AGGGCGC             TTTTTTTATACTTAG 100 84
     BAS5025 4897609 .. 4897628 + -10.8  -3.61654   AAAAAACAGCATTGA            CCTTCACA TTAG TGTGAAGG             TTTACAATGCATGTA  89 26
     BAS5026 NONE
     BAS5027 4898811 .. 4898833 + -12.8  -5.65177   AAGGGCGACGTTTAT           CCTCTCTAGT GAA ACTAGGGAGG           TTTTTTTATGACTAT 100 261
     BAS5028 4900550 .. 4900572 + -10.5  -3.38007   CATAGCATACAAAAA           GCCGTGCAG TTCAT CAGCACGGC           CTTTTACTTTATATA  85 100
     BAS5046 4919634 .. 4919644 +  -2.6  -2.83677   ACTACTTTATCGCCT                 TTAA AGA TTAA                 TGTAGTGAATTACTT  42 46
     BAS5047 4920822 .. 4920843 + -13.1  -5.71638   CAGCAATAAAAAAAG           GCCAAATCG CATG CGATTTGGC            TTTTTTTACTTATTA 100 32
     BAS5050 4925009 .. 4925038 + -13.8  -5.57396   TATGAAATATTCAAA       TAGCATCCTCTT TCTTAT AAGAGGATGCTA        TTTTTTATTCATTAT 100 62
     BAS5051 4925911 .. 4925938 + -11.5  -5.40873   GACACAAGATTGTAA        CAGCTTTAGTA CCTATA TACTAAAGCTG         TTTTATTTTTCTCTT 100 26
     BAS5052 4928871 .. 4928910 + -15.4  -3.09117   AAAATTCGCACCTTA  TAGCAGAAAAGGCTGTTCA ATA TGAACAGCCTTTTTT-CTA  CTTCTTTACTTTCCT 100 206
     BAS5054 4930702 .. 4930721 +  -7.2  -5.47159   TTGTAAATAAAAAAA            GACGGCATA ATG TA-GCCGTC            TTTTTTCTATTAAAA 100 35
        speE NONE
     BAS5061 4936906 .. 4936921 +    -9   -3.3782   ACATACATAAAAAAA              CCTTGC ATAC GCAAGG               TTCATTCAGTCACTG  78 119
     BAS5065 4940321 .. 4940345 + -14.4  -5.63374   CTTAATAGATAGAAA          GAGGATGCTC CTAAC GAGCATCCTC          TTTTTTTGATGTTAA 100 36
     BAS5066 4941647 .. 4941659 +  -3.4  -2.79023   TACAAGAAAAGAAAG                TAGG ATACA CCTA                TGATTAATCAAATTG  45 56
     BAS5067 4942044 .. 4942072 + -13.3  -4.19735   AACGCAAATAAAAAA        GAAGCTATCCG AAAAAAC CGGATAGCTTC        TTTCATTTTAGGAAA 100 30
     BAS5069 4945116 .. 4945150 +  -7.9  -3.83486   AATGATATCAATAAA     TAAAAGATGCCATCC CGATA GGGTGGCACCTTCTA     TTGTTCACTTTTCTC  74 41
     BAS5073 NONE
     BAS5074 4951008 .. 4951045 + -11.3  -3.97406   AAAAATAATATTGTG   GGGGGCCTGTTCCAAAA GGTA TTTCGGGATGGGCTCCC    TTTGTCACGTTTTGG 100 33
     BAS5075 4952756 .. 4952793 + -17.2  -3.77906   GCCTTATAAACGACA   GAAGCCCACTTTGCTA CCGTCT TAGCAAAGCGGGCTTC    TTCTATATTTAAGTT 100 32
     BAS5078 4957217 .. 4957242 + -16.3  -5.84432   ATTAATAAGAAAAAA         CCGTCCCAAAA TACT TTTTGGGACGG          TTTTTTTATCTTCTG 100 58
     BAS5081 4960618 .. 4960640 +  -8.5  -5.90231   TAAAGAAGAAAAGAA          GAGCGCTGAG TAAT CTCAGC-CTC           TTTTTTTATATTTCT 100 13
     BAS5082 4962078 .. 4962101 +    -9  -5.58179   GTATTTAAATGGAAA          TCAAGGTATA GATT TATGCCTTGA           TTTTTTCTTGTAATC 100 78
     BAS5083 4962856 .. 4962868 +    -2  -3.17792   AGCAAGCGGAAACTA                TACA GTAAA TGTA                TCTTCCCTTCGTGTT  42 189
     BAS5084 4963997 .. 4964022 + -11.9  -5.33331   TAAGTTATATTTTTA         GAGCCTTCTAG ATTA CTAGATGGCTC          TTTTTATTATGTTTC 100 38
     BAS5085 4965553 .. 4965576 + -15.4  -5.35365   ATAAAATAAAGCAAA          GTCCCCTCTT TCTA AAGAGGGGAC           TTTTTATTATATTTT 100 37
     BAS5086 4966549 .. 4966567 +  -3.2  -3.26868   AAGGACAGACGTTAT             TATGATGA CGC TCGTTATA             CTTCTTTTATTCCTC  46 21
     BAS5087 4967321 .. 4967333 +  -3.3  -3.52113   GCAGCGTACACGTTG                GCTCC AAG GGAAC                TTGTACATTTTAGAA  50 140
     BAS5088 4967748 .. 4967778 + -14.9  -4.19678   AAAGATAAATAAAAA       TAAGCACAGAGCG CCGTA TGCTCTGTGCTTA       TTTATTGCCGTATAA 100 29
     BAS5090 4971330 .. 4971364 +  -6.6  -5.67063   ATAACCAATGACTGC    TGAA-GCCAGTTCTC TTTGTT GAGAGCTGGCTTTTA     TTTTTTTATAATAGC 100 37
     BAS5091 4971757 .. 4971783 + -12.4   -2.9155   TAGATACAAAATAAA         GAGGCTGTTCAA ATA TTGAACAACCTC         TCTCATATTAACGAG  90 82
     BAS5095 NONE
     BAS5096 4979908 .. 4979933 + -14.9   -5.0916   GCGGGATAAACAAAA         GGAGCTAATCT CACA AGATTAGCTCC          TTTTTCTATTCCAAA 100 185
     BAS5098 NONE
     BAS5099 4981025 .. 4981054 + -15.2  -5.45652   CTTTATAAACAAGAA       GACGAATCTGCA TCATTT TGCAGATTCGTC        TTTTTTCTTCGGCAT 100 33
     BAS5101 4982148 .. 4982179 + -10.3  -3.48378   TTAACAAAATAAGTA      GAATGGAAAGCAA TATCCC TTGCCTTCCATTC       TTATGATACTATTTA  85 37
     BAS5107 NONE
     BAS5108 4987898 .. 4987921 + -12.6  -4.07885   TTTCCTAATATAAAA          GCTATCCAAT CACA ATTGGATAGC           TTTTCAAACAAAATA 100 91
     BAS5117 4998618 .. 4998673 +   -18  -3.61922   CAATTTTAAAACACT TTAATAAGTAAAAAAGAGCCAAATCG CATG CGATTTGGCCCTTTTTTACTTATTTC TTTACAATCGATATT 100 15
     BAS5151 5037016 .. 5037044 + -11.8  -4.08644   TTTCTACAAAAAACA        CCCAGTATGAAC CAATA GCTCATACTGGG        TATTTTTATCATACT 100 8
     BAS5170 5052217 .. 5052247 + -12.8  -5.00895   GAGATTGTTTAGATG       GAACTTACTTCAAT AAT AATGAAGTAAGTTC       TTTTTATGTAATAAA 100 57
     BAS5171 5053111 .. 5053154 +   -17  -3.03644   ATTCCTTCCATCACT CAAACATAAAATCCCCTGCT AAAT AGCAGGGGATTTTATCATTG TAATTCTTCCTTTTT 100 180
     BAS5186 5066929 .. 5066962 + -12.7  -3.46202   ATGTTAAATGAATAT     TAAAAAAAGCGCC CTATTTCA GGCGCTTTTTTTA      TTACTTGCTCTCTTT 100 23
     BAS5195 NONE
        uvsE 5079338 .. 5079376 + -19.3  -5.40072   GATAAAAAGAATAAG   TAGCTCAACATTACAAT GGTAA ATTGTAATGTTGAGCTA   TTTTTTTCAAAAAAA 100 4
     BAS5197 5082155 .. 5082177 + -12.1  -5.94597   TACTCCACAAAAAAA           CAACCGTCT AAGTA AGACGGTTG           TTTTTTTTAATATTC 100 15
     BAS5204 5088315 .. 5088350 +   -10  -5.18355   ATATAAAATTAAAAA    TGACCGTTTT-TTAGAA TTT TTCTACTAAAACGGTCA    TTTTTAATTTTTGGA 100 35
     BAS5205 NONE
     BAS5206 NONE
     BAS5207 5096766 .. 5096795 + -14.5  -5.60993   TATTAATAGTTTTTA       CACCCAATCAAGT GAAC ATTTGATTGGGTG        TTTTTTTATACAAAA 100 35
     BAS5208 5098657 .. 5098680 +   -14  -4.63218   TAATCATTTTTGAAA          GACCACTGAT AAAA ATCAGTGGTC           TTTTATTGAGAAAAA 100 38
     BAS5209 5099173 .. 5099188 + -10.4  -4.15514   TATTCAATAGAAAAG              GGCCCT TTAC AGGGCC               TCTTTTATTTCTCTT  95 31
     BAS5215 5104366 .. 5104400 + -10.1  -5.41787   CACTATTTTAACGCA     CTAAAAAAGGAGCGA ATGAG TCGCTCCTTTTATCG     TTTTTCTATTTTTTC 100 22
     BAS5217 5106036 .. 5106064 + -14.8  -5.80003   GTTGCATAAGAAAAA        GAGCTATTCTCA TCGTT TGAGAATAGCTC        TTTTTTGTTTGTTAC 100 32
     BAS5222 5110922 .. 5110944 +  -5.6  -5.45802   AGCACGCGCCTTTGA           GCTCCTTT CTTAATT GAAGGAGC           TTTTTGTTTTCAAAA  84 13
     BAS5223 5113093 .. 5113120 + -10.8   -4.4204   CTTGGTGAAACACGA        GGCTATTCCA-AT AAA ATGTGGAATAGCC        TTTATTGTCATTCTT 100 33
     BAS5226 5114830 .. 5114856 + -16.8  -5.63103   TTTCAAGTTCTTTCA         TAAGAAGCAGCT CTT AGCTGCTTCTTA         TTTTTTTCCTTCGAG 100 41
     BAS5235 5121850 .. 5121868 + -11.8  -5.38549   ATTGCAGAGTAAAAA             GGATGCAT TAC ATGCATCC             TTTTTGTTATTTCAC 100 29
     BAS5237 5123485 .. 5123517 + -22.3  -3.82098   CTTGGCTTAGAAAAA      TAAAGACCGTCGCTA TAA TAGCGACGGTCTTTA      TTTCAATTCATTATA 100 23
     BAS5239 5125511 .. 5125541 +   -15  -3.52909   TACACATATAAATCG       TGAAAAAGGAACGA AAT TCGTTCCTTTTTTA       TTATCCTCTATATTT 100 30
     BAS5240 5126987 .. 5127002 +  -6.8  -6.09196   TTTTTTAATAAAAAA              GCTGGC TCAC GCTAGC               TTTTTTTATTTTCCA 100 33
     BAS5241 NONE
     BAS5242 5128046 .. 5128061 + -10.4  -5.05116   AAGACCATAAAAAAA              GCTGGC ATAT GCCAGC               TTTTGTTCTTTATAG 100 31
     BAS5247 5131210 .. 5131248 + -17.1  -3.05069   CTGTAGAGTTGTTAC   GATAAATTATCATGGGC AATAC GCCTATGATAATTTATC   TACTTCTTTCCTAAG 100 70
     BAS5248 5132177 .. 5132205 + -13.4  -5.33026   TTTCCACCCATAAAA        CCTATTTGAAGT CAAAT ACTTCAAATAGG        TTTTTATTTAAATTA 100 43
     BAS5249 5132664 .. 5132697 + -12.7  -3.59995   ACGAACAACAATAAT     AAAAAGGTAGTTAAC GACA GTTAACTACCTTTTC      TATTTATAAATTTGG 100 27
     BAS5255 5137868 .. 5137898 + -15.7   -4.2461   AGTTTAAATAGAAAA       GAACCTATTAAGC AAGCC GCTTAATAGGTTC       TTTATTAGTGGAGAT 100 2
     BAS5259 5143251 .. 5143281 +  -9.1   -5.4505   ACAAACGAATAAAAA      TGGGCAGTAGGGAC TAAA GTTCC-ACTGCCTA       TTTTTTATTACACAC 100 29
     BAS5261 5144764 .. 5144797 + -15.6  -3.65827   AGTTAAAAATATAAA     GAAACAGCATTAAC ATAAAC GTTAATGCTGTTTC      TTTGAGTGACGATTA 100 27
     BAS5266 5148850 .. 5148885 +    -4  -5.26918   CTAACTAAACGAAAA    CACCCACAGGGT TCATATATTTCC TCTCTGTGGGTG     TTTTTTATAAACTCT  74 37
     BAS5275 5159144 .. 5159173 + -13.9  -4.14193   AATTAATAAAGGCCA       TTAAGAGAATTCT ACAT AGAATTCTCTTAA        TTTATATACTATTCT 100 22
     BAS5276 5160653 .. 5160669 +  -9.5  -5.54907   CCATTCAAAAAAAAA              GAATCCA ATT TGGATTC              TTTTTATTTTCTAAA 100 98
     BAS5278 5162835 .. 5162863 +  -7.6  -5.24531   CATTAAGACATCTTC       TGAGCGAATAACG ATCA TGT-ATTCGCTCA        TTTTTTATAAACAAT  91 49
     BAS5279 NONE
     BAS5280 5165505 .. 5165541 + -10.4  -5.42975   ATTTAAAATAAAAAA    TAAGGTGTAACCACTT ATATA AAATGGTTATACCTTA    TTTTTATTTCTCTCA 100 30
     BAS5281 5167263 .. 5167295 +  -7.9  -4.20806   AATCCCCTAAAAACA      TCCCTTTACAC TGATATTTAAT GTGTAAAGGGA      TTTCATTTTAAAATA  80 39
     BAS5282 NONE
     BAS5283 NONE
     BAS5284 5168793 .. 5168824 + -19.6   -5.4659   AAGGCCAAATAAAAA      GCGTAAGCTCGGTG CAAT TACCGAGCTTACGC       TTTTTATTTATATTC 100 29
     BAS5286 NONE
     BAS5287 5171973 .. 5172000 + -11.5  -5.16133   ATGCATAATAAAAAA        GGTAACAATGA AAACTA TCATTGTTACC         TTTTTATATTGTAAT 100 33
     BAS5289 5176134 .. 5176156 + -12.1  -5.63517   AAAATAACAAAAAAA           TAACCTCGC TAACT GCGAGGTTA           TTTTTTATTTCCAAA 100 34
     BAS5297 5184033 .. 5184062 + -11.5  -4.99035   TGGATAAATAGGAAA       GAGGAAGTATCCC AAAT GAGATGCTTCCTC        TTTTTATATAAATAC 100 71
     BAS5300 5187987 .. 5188009 +   -12  -4.17537   CGAAATCCTCCAGAA           TCCCCCGG ATTGCCA CCGGGGGA           TTTATGATTATTTCA 100 84
     BAS5303 5190481 .. 5190495 +  -5.8  -2.91269   CAAACGCTATGGTCA               GTAATA TTT TATTAC               ATTCTCTTTCCTAAA  56 84
     BAS5306 5193189 .. 5193212 +  -8.2  -6.01187   TCTTAAACAAAAAAA          CTATCCACCT ATTA AAGTGGATAG           TTTTTTTGTTTACTT 100 35
     BAS5309 5197129 .. 5197152 + -10.4  -4.84527   TAAACTTAACTCGAA          GGACAAGTAT TTTT ATGCTTGTCC           TTTTTCATATATAGA 100 45
     BAS5310 5199066 .. 5199090 + -10.8  -4.05229   ATGAAGAATAAAAAA          TAAGCCCTCG CTTTA TGAGGGCTTA          TTTCATATTTACTTT  93 30
     BAS5331 5219427 .. 5219458 +  -9.7   -5.2197   TGTGCATTAAAAAAA      GCAAACCATC-TAT AAATA ATAAGATGGTTTGC      TTTTTAGTTTTTCTG 100 11
     BAS5341 5228351 .. 5228372 - -13.1  -5.67967   ATTATTAGAAAAAAA           GACCACTGA ACGA TCAGTGGTC            TACGCAGATAATACT 100 25
        rnpA NONE
     BAS5339 NONE
     BAS5338 5226421 .. 5226453 - -13.7  -5.08824   TCCTCATGTAAAAAA      CACTAAACTTATTCA CAG TGGATAAGTTTAGTG      TTTTTTAGTTATCCA 100 87
     BAS5337 NONE
     BAS5336 NONE
     BAS5335 5222175 .. 5222190 -  -6.2  -4.37886   CTATTCTCCATAAAA              TGTTTC CTTT GAAACA               TTTACGTTTTCATTT  74 70
     BAS5334 5221218 .. 5221244 - -10.3  -4.48903   GAAAATATAGTAAAA        GAGACCT-ATCC AATA GGATTAGGTCTC         TAGCACGCCATTATT  95 39
     BAS5333 NONE
     BAS5332 5219427 .. 5219458 -  -9.7  -5.52384   TGTGCATTAAAAAAA      GCAAACCATC-TAT AAATA ATAAGATGGTTTGC      TTTTTAGTTTTTCTG 100 29
     BAS5330 NONE
     BAS5329 5217452 .. 5217478 -  -8.1  -5.72207   TCCAAACGAAAAAAA         GTAACAGCTAC CCACT GCAACTGTTAC         TTTCTCTCTATTCTT 100 33
     BAS5328 5216208 .. 5216236 - -11.9   -5.4251   CCCATACATAAAAAA        CTTGGCAAACACA TAA TATATTTGCCAAG        TTCATATCTTTATTT 100 59
     BAS5327 5215751 .. 5215764 -  -5.3  -3.30731   CCAACGAGGATAACA               CGATT CATC AATCG                AACCACTCTCCCTTA  56 49
     BAS5326 NONE
     BAS5325 5214909 .. 5214958 - -18.3  -5.42198   TTTCAAAAAAGAAAA GCATAGCAAAATGCACAGTAGAGT CCG ACTCTACTGTGCATTTCA-TACGC TATTATTCACCAACA 100 28
     BAS5324 5213891 .. 5213910 -  -2.2  -4.61873   TCCTATAAAGTAAAA            CTAACT TATCTTCC AGTTAG             TTAAACAGATTAAAA  59 60
     BAS5323 NONE
     BAS5322 NONE
     BAS5321 5210015 .. 5210045 -  -2.7  -6.30182   TTATATAAAAAAAAA       GAAACACATCT TATTATAAG AAATGCGTTTC       TTTTTTATACTATCT  87 41
     BAS5320 5208521 .. 5208536 -  -7.6  -5.66338   AAAGATAAGAAAAAA              CTCATG CGGA CATGAG               TTTTTCTCAAAAATA 100 45
     BAS5319 NONE
     BAS5318 NONE
     BAS5317 NONE
     BAS5316 NONE
     BAS5315 NONE
     BAS5314 5200915 .. 5200933 - -10.3  -4.73682   TTCTACAATAGAAAA             CAGGAGG TAGGC CCTCCTG             TTTTTAATACTTTTG  95 29
     BAS5313 NONE
     BAS5312 5200099 .. 5200126 -  -4.9  -4.15106   TATTAATGTGTAAAA        GACCATCGG TGATTTTTGT CCAATGGTC         TTTTTTACTCTTTTT  62 58
     BAS5311 5199066 .. 5199090 - -10.1  -5.66229   ATGAAGAATAAAAAA          TAAGCCCTC GCTTTAT GAGGGCTTA          TTTCATATTTACTTT 100 34
     BAS5308 5194808 .. 5194833 - -11.9  -4.67697   TTTTAAAATAATAAA         GGGCAGCCTTA ATAA TAAGTCTGCCC          TATCTATACCATATT 100 46
     BAS5307 5193189 .. 5193212 - -10.4  -5.95539   TCTTAAACAAAAAAA          CTATCCACCT ATTA AAGTGGATAG           TTTTTTTGTTTACTT 100 35
     BAS5305 5191703 .. 5191732 -  -5.8  -5.38047   TATTTATATAAAAAA       GAGCCACATAAC CTTTAC GTTATGCAACTC        TTCAACATACATATG  86 100
     BAS5304 5190078 .. 5190094 -  -5.1  -3.44284   GGTGTATTAACAAGA              GAACCTG CAA CAGTTTC              AGCAGTAATAAACAT  55 497
     BAS5302 5188958 .. 5188985 - -12.2  -5.10064   GCTAACATATAAAAA        GCATGGAATTCGT TTA ACGA-TTCCATGC        TTTTCTACAGAAAAT 100 44
     BAS5301 5187987 .. 5188009 -   -12  -3.32294   CGAAATCCTCCAGAA           TCCCCCGG ATTGCCA CCGGGGGA           TTTATGATTATTTCA  89 33
     BAS5299 5185847 .. 5185868 - -10.3  -5.24291   AAAAGCAAAATAAAA           GACCTTATA TTTC TATAAGGTC            TTCGAAACAGAAATT 100 172
     BAS5298 5184033 .. 5184062 - -11.5  -4.04579   TGGATAAATAGGAAA       GAGGAAGTATCCC AAAT GAGATGCTTCCTC        TTTTTATATAAATAC 100 47
     BAS5296 NONE
     BAS5295 5179865 .. 5179888 -  -9.6  -4.82128   GGATGAAATACAAAA          GCTGCTTCTT AAAT ACGAAGCAGC           TTCTTGAGTTCTTTT 100 10
     BAS5294 NONE
     BAS5293 5178516 .. 5178554 - -11.9  -5.09762   ACTGTAACATAAAAA   GCAAGCTATCAGTAGAA ATCTG TCCTACAAATAGCTTGC   TTTTCTCATTTTTTT 100 53
     BAS5291 5177181 .. 5177209 - -17.7  -4.40804   CATCATGTTATAAAA        GAAAAAGCATCGA AAA TCGATGCTTTTTC        TTTTCTTCGCTTTAT 100 37
     BAS5290 5176134 .. 5176156 - -12.1  -6.04419   AAAATAACAAAAAAA           TAACCTCGC TAACT GCGAGGTTA           TTTTTTATTTCCAAA 100 23
     BAS5288 5171973 .. 5172000 - -11.5  -5.56673   ATGCATAATAAAAAA        GGTAACAATGA AAACTA TCATTGTTACC         TTTTTATATTGTAAT 100 21
     BAS5285 5168793 .. 5168824 - -18.9  -5.29846   AAGGCCAAATAAAAA      GCGTAAGCTCGGT GCAATT ACCGAGCTTACGC       TTTTTATTTATATTC 100 33
     BAS5277 5160653 .. 5160669 -  -9.5  -6.11644   CCATTCAAAAAAAAA              GAATCCA ATT TGGATTC              TTTTTATTTTCTAAA 100 29
     BAS5274 5156809 .. 5156834 -  -9.9  -4.81212   TTTACTATAACAAAA         TAAAAGCTAAC ATAT GCTAGCTTTTA          TTTTTCTATCATTCA 100 34
     BAS5273 NONE
     BAS5272 5154894 .. 5154911 -  -7.7  -5.93252   TGGAAAAATAAAAAA             GTAGCGA TATT CCGCTAC              TTTTTCGAACGCATA 100 22
     BAS5271 5153342 .. 5153360 -  -6.7  -5.72118   AAAAAACAGAAAAAA             GGAAACC TTCAC GGTTCCC             CCTGCCTTTTTATTC 100 103
     BAS5270 5152394 .. 5152426 -  -5.6  -2.87881   CAATGTTCTCACATA      CAATCCCCCCAATA CTATT TCTTAGTGGGATTG      TACTAAATTTTCTGA  53 111
     BAS5269 NONE
     BAS5268 5150091 .. 5150118 -  -7.1  -5.66989   GAAACAGCAAAAAAA        TAAAAAGGACG CAAATT CGTCCTTCTCA         TTAACAACAGCGTGA 100 26
     BAS5267 5148713 .. 5148726 -  -6.7  -3.92832   AAATCTGTGAAAGAA               GCAGT AAAA ACTGC                TAAAGAGTTTATCAC  68 216
     BAS5265 NONE
     BAS5264 NONE
     BAS5263 5145599 .. 5145619 -  -8.3  -5.60993   TTTTCCATAAAAAAA            GTCCACCTT CTA AAGGCGAAC            TAGGTCTTACGACTT 100 46
        acpD 5144764 .. 5144797 - -16.3  -4.56791   AGTTAAAAATATAAA     GAAACAGCATTAACA TAAA CGTTAATGCTGTTTC      TTTGAGTGACGATTA 100 50
     BAS5260 5143251 .. 5143281 -  -4.7  -5.25906   ACAAACGAATAAAAA      TGGGCAGTAGGGAC TAAA GTTCC-ACTGCCTA       TTTTTTATTACACAC  79 33
     BAS5258 NONE
     BAS5257 5139223 .. 5139244 -  -3.9  -5.20216   TATATGAGTAAAAAA           TCTGAAAAAC AAT GTTTTT-AGA           ACATTCGGAATAATA  74 91
     BAS5256 5137868 .. 5137898 - -16.4  -4.79451   AGTTTAAATAGAAAA       GAACCTATTAAGCA AGC CGCTTAATAGGTTC       TTTATTAGTGGAGAT 100 42
     BAS5254 5136168 .. 5136178 -  -3.2   -4.1466   ACGCAATTTTGAAAA                 GCGA TTT TCAC                 ACCTTATCTATTATG  55 36
     BAS5253 NONE
     BAS5252 NONE
     BAS5251 NONE
     BAS5250 5132669 .. 5132692 - -12.6   -5.3798   CAACAATAATAAAAA          GGTAGTTAAC GACA GTTAACTACC           TTTTCTATTTATAAA 100 34
     BAS5246 NONE
     BAS5245 NONE
     BAS5244 NONE
     BAS5243 5128046 .. 5128061 - -10.4  -5.70829   AAGACCATAAAAAAA              GCTGGC ATAT GCCAGC               TTTTGTTCTTTATAG 100 35
     BAS5238 5123485 .. 5123517 - -22.3  -4.82901   CTTGGCTTAGAAAAA      TAAAGACCGTCGCTA TAA TAGCGACGGTCTTTA      TTTCAATTCATTATA 100 44
     BAS5236 5121850 .. 5121868 - -11.8  -4.80882   ATTGCAGAGTAAAAA             GGATGCAT TAC ATGCATCC             TTTTTGTTATTTCAC 100 32
     BAS5234 5120616 .. 5120638 -  -7.1  -5.61596   ATGGGCATAAAAAAA           GAAGAGTAA TCTGT TCACTCTTC           TTTTCCTTACTTATT 100 32
     BAS5233 NONE
     BAS5232 NONE
     BAS5231 NONE
     BAS5230 5117413 .. 5117433 -  -9.7  -2.66042   AACATCCATTAGAAG            TCCCCCCTC TTT AAGAGGGGA            ATTCTACTTATGCTT  74 33
     BAS5229 5116267 .. 5116290 -    -9  -5.98675   TATAAAAAGAAAAAA          TCACCTTTAC CGGA GTAAAAGTGA           TCTCTTTTTATACAT 100 40
     BAS5228 5114833 .. 5114853 - -14.1  -3.29461   CAAGTTCTTTCATAA            GAAGCAGCT CTT AGCTGCTTC            TTATTTTTTTCCTTC 100 26
     BAS5225 5113852 .. 5113864 -  -3.3  -3.29935   TAATGATTATAAAAG                GCCAA AAA TAGGC                GCAATGATACTATTT  48 4
     BAS5224 5113263 .. 5113300 - -12.9  -5.49568   AAGCCAAAATAAAAA   GGATGTCAC-CTAGTCAA CAA TCGACTAGCGAGACATCC   TTTTCTTTTATTCAC 100 33
     BAS5221 NONE
     BAS5220 5108474 .. 5108491 -  -9.9  -5.08483   TAAAAGGAAAGAAAA             CCCTTTC TTAA GAAAGGG              CTTTTGTCTCTATTT 100 15
     BAS5219 NONE
     BAS5218 5106221 .. 5106265 - -15.4  -2.75993   TTACCGACACATAAC GACAAAATAAGAGCCCCC-TA ATCA TATAGGGGCTCTTATTTTATC TAGCTGCATCGGCTA 100 137
     BAS5216 5104374 .. 5104392 - -10.3  -5.18357   TAACGCACTAAAAAA             GGAGCGA ATGAG TCGCTCC             TTTTATCGTTTTTCT 100 28
     BAS5214 NONE
     BAS5213 5100764 .. 5100789 -   -12   -4.9725   ATTTCCATACAAAAA         GGCAATCACA ATATCG TGTGATTGCC          TTTTACTGAAAGCGA 100 309
     BAS5212 NONE
     BAS5211 NONE
     BAS5210 5099173 .. 5099188 - -10.4  -3.40511   TATTCAATAGAAAAG              GGCCCT TTAC AGGGCC               TCTTTTATTTCTCTT  85 30
     BAS5203 NONE
     BAS5202 NONE
     BAS5201 NONE
     BAS5200 5083963 .. 5083989 -  -9.6  -5.24416   GAATTACAAGAAAAA         GAAGTTTACC ATTCATA GGTAAACTTC         CTTTCATATCCATCC 100 29
     BAS5199 5082579 .. 5082599 -  -3.3   -3.3482   TAACTGTCCAATCAA            TGTCATACT ATT AATTTGACA            CGATAGTTCAATAGC  48 62
     BAS5198 5082155 .. 5082177 - -12.1    -5.626   TACTCCACAAAAAAA           CAACCGTCT AAGTA AGACGGTTG           TTTTTTTTAATATTC 100 32
     BAS5194 5074713 .. 5074733 - -14.1  -3.31144   TTGTTACGCTGAGAA            GAGGTGCAA TGA TTGCACCTC            TCTCTAAAGTTGTAT 100 54
     BAS5193 NONE
     BAS5192 5072580 .. 5072592 -  -5.5   -3.5764   AATTTTATTCGTAAA                CGTAG AAA CCACG                ACCTGTTTTACGACC  59 2
     BAS5191 NONE
     BAS5190 5070176 .. 5070195 -  -9.3   -4.8622   TTTTGGAAGGAAAAA            GCGTAGG AAAATA CCTACGC             CTTCGATCCTACTTC  93 34
     BAS5189 5069352 .. 5069363 -  -3.6  -3.06341   AATATTGCTTAAAAT                CCAC TTAT GCGG                 CACTTCCTTTCATCA  46 172
     BAS5188 5068692 .. 5068740 - -10.7  -6.07374   ACAAAAAACAAAAAA GAAAATTGCTCCC--CTCATCAC ATAAA GTAATAAGTAGGGAGCAATTTTC TTTTATATTTACACT 100 113
     BAS5187 5066937 .. 5066954 -  -6.2  -5.63374   TGAATATTAAAAAAA             GCGCCC TATTTC AGGCGC              TTTTTTTATTACTTG  93 34
     BAS5185 NONE
     BAS5184 5064722 .. 5064751 - -15.2  -4.05245   CATTATACAACGAAA       GGAAACCGTCTA AAAGAG TAGACGGTTTCC        AAAACGGAATTTTAT 100 43
     BAS5183 5063097 .. 5063147 - -13.5  -3.85698   TGTTTTTTCTATAAA GTG-TACTTCCGCAAGTAGTGATGC TTC GCTTC-CCCCTTGCGGAAGTATCAC TTATGCGTTCTTCAT 100 26
     BAS5182 5061889 .. 5061914 -   -12   -4.0777   ACACAAATACAAGAA         GCGAAGACAA GAAAAT TTGTCTTCGC          TTTTTATTTAATCTA 100 176
         rho 5060411 .. 5060434 -  -8.2  -5.72118   AAAAAACATAAAAAA          CTCGCTTACC ACAA AATAAGCGAG           TCCCAATCTTTTCCC 100 42
     BAS5180 5059761 .. 5059788 -    -7  -5.75342   TTTTCGCAAAAAAAA        CAGACAAGCGAA TAGA TACACTTGCCTG         TTTTATGTTTTTATT 100 39
     BAS5179 5059086 .. 5059103 -  -2.6  -5.42259   CTATTCTGAAAAAAA             CCCGCC TTGCAC AGCGAG              TTTACTTATCTTTGT  72 31
        prfA NONE
     BAS5177 5056902 .. 5056927 - -10.6  -5.60993   TTTTCCACAAAAAAA         TAGAGTAAGG TGTAAT CCTTACTCTA          TTTCTGCAAATACCA 100 18
     BAS5176 5055894 .. 5055931 -  -9.3  -3.29263   ATACCTTCTTCATAA   TAAATCCCTCCTCTTTT TTAT ATATGAGAAGGGATTTA    CGAATAGTACTATTT  77 35
     BAS5175 5055400 .. 5055432 - -12.9  -4.46775   TATCCAAAAGACAAA      CAAGGTTTATCCACA AAA TGTGGATAAACCTAA      TTAATCCGTGGATAA 100 26
     BAS5174 NONE
     BAS5173 NONE
     BAS5172 5053115 .. 5053150 - -16.4  -3.68351   CTTCCATCACTCAAA    CATAAAATCCCCTGCT AAAT AGCAGGGGATTTTATC     ATTGTAATTCTTCCT 100 24
     BAS5169 5050871 .. 5050904 -  -7.5   -5.3658   ACTACAAAAACAAAA     TAAGGAATCCATTTC ATAC GAAACGGACTCCCTT      CATGTAATAATTATT 100 36
     BAS5168 5050208 .. 5050222 -    -5   -3.0464   AAGTGATCTCCAATA               TCGTAT TAT ACACGA               AACATCAACCTTCTG  52 30
     BAS5167 NONE
     BAS5166 5048971 .. 5049013 - -19.6  -2.62616   TGACTTTCTATATCA TAAAAGAAAAAAAAGACCGA AAA TCGGTCTTTTCTTTCTTCTA TGATAAAGTCAGACA 100 60
        glyA 5047548 .. 5047577 - -10.1    -5.252   TATGTCCACAAAAAA       GACTGCCAAAACA ATTA CGTTTCAGCAGTC        TACTTCAATCTATTA 100 38
     BAS5164 5046659 .. 5046679 - -16.9  -5.66684   CAAGGTACAAAAAAA            CGAGAGGGG AAT CCCCTCTCG            TCAGTTGTCTTACTT 100 35
     BAS5163 NONE
     BAS5162 5045540 .. 5045559 -  -2.2   -2.6585   AGAAATTCAACTAAT            TTACC-GTG TTC CACTAGTAA            TTCACCTCTCTTCCC  40 27
     BAS5161 NONE
     BAS5160 5044504 .. 5044537 - -11.1   -3.6053   TCGTTCATAAAGCAA     TGGCGAAGAAAGTTC GGAA AAACACTCTTCGCCA      TCTATGTAAGGGGAG  89 47
     BAS5159 NONE
     BAS5158 NONE
     BAS5157 5041782 .. 5041821 - -13.1  -2.76696   CTTTCGTCTAAGAAC  CTTCCCCACAAGAAGGTA AAAAG CACCTTCT-GTGGGAAAG  AACCTTAGCCGATGG 100 70
     BAS5156 NONE
     BAS5155 NONE
        atpC 5038690 .. 5038712 - -16.4  -5.64274   TTATCCATAAAAAAA           CCGTAAAGGC AAA GCCTTTACGG           TTTTTTTTATTTCAT 100 32
     BAS5153 5037812 .. 5037824 -    -2  -3.40522   ATGTTCCTACTACAA                TTCA TCTTT TGAA                ATATAGCGATAAAAA  46 7
     BAS5152 5037014 .. 5037046 - -14.3  -5.25803   AATTTCTACAAAAAA      CACCCAGTATGAACC AAT AGCTCATACTGGGTA      TTTTTATCATACTAT 100 84
     BAS5150 NONE
     BAS5149 NONE
     BAS5148 NONE
     BAS5147 NONE
     BAS5146 NONE
     BAS5145 NONE
     BAS5144 NONE
     BAS5143 NONE
     BAS5142 NONE
     BAS5141 NONE
     BAS5140 5023863 .. 5023896 -  -8.3  -5.26316   GTAGTTCACAAAAAA     TAAAAAGCGCAGAGT AACG ACTCCACACCTTTTA      TTTTCACTATTGTAC  93 32
     BAS5139 NONE
     BAS5138 NONE
     BAS5137 5021165 .. 5021194 - -15.9  -5.71638   TAATAACCAAAAAAA       TAGCCTCTACGTC AAAA GACGTAGAGACTA        TTTCAATTAAGCGTG 100 32
     BAS5136 5019934 .. 5019965 - -12.4  -4.72201   TGTTATAAAAAAGAA      GGACCGTCCCAA CGTATCTC TTAGGACGGTCC       CTTTCCCCCTACTTC 100 34
     BAS5135 NONE
     BAS5134 5018778 .. 5018802 -  -8.7    -3.745   TTACGCAGTAAAATA          CCGGTAAAA GGAGTAT TTTTACCGG          TGAATGAATCGTATT  77 62
     BAS5133 NONE
     BAS5132 5017090 .. 5017107 -    -7  -6.07374   AGAAAAAAGAAAAAA             CTGAGC GCTTCG GCTCAG              TTTTTAGTCTAATTG 100 29
     BAS5131 5016008 .. 5016030 -  -8.5  -6.23317   ATAAAAATAAAAAAA           TCAGCTCTC CTAGT GAGAACTGA           TTTTTTCACTTTCTT 100 39
     BAS5130 5015159 .. 5015206 -  -3.2  -3.73386   ATATAACTATTTAAA CAAACAAAAA--AATACCCA AAAATATTAA TGGGTATTCCTTTTTGTTTG TCTAAAACCTATGAA  50 51
     BAS5129 5014423 .. 5014437 -  -6.4   -4.2349   CCTCGATATTCAAAA               TCAGGT TAC ACCCGA               ATTCTTTTACACCTA  70 143
     BAS5128 5013338 .. 5013382 -  -8.7  -4.86773   TAAAACCAGCAAAAA GTACCCATGCAAAACGAAATA CAC TCTCATGTTTTGCATAGGTAC TTTTTAATTTTATTT  93 35
     BAS5127 NONE
     BAS5126 5010519 .. 5010544 -    -2  -4.14792   AAATTAAAAAGATAA         TGTAAAAATT ATATAA AATTTATACA          TTTCAATCGCTATAC  52 113
     BAS5125 NONE
     BAS5124 NONE
     BAS5123 NONE
     BAS5122 5005294 .. 5005326 -  -7.9  -3.61777   AAGATATTATAAATA      TGTTAGATGCATTTT ATA AATATGCATTTAACA      TTCCACTTTTTTACC  73 36
     BAS5121 NONE
     BAS5120 NONE
     BAS5119 NONE
     BAS5118 4998617 .. 4998674 - -16.7  -2.81289   GCAATTTTAAAACAC TTTAATAAGTAAAAAAGAGCCAAATCG CATG CGATTTGGCCCTTTTTTACTTATTTCT TTACAATCGATATTG 100 18
        fabZ 4996373 .. 4996414 - -14.6   -5.0065   TACTTACAAATAAAA TAGGTGGACACAAGGCTA CAAATT CAGCCTGGTATCCACCTA  TCTGTATAAAAAACA 100 52
     BAS5115 4994457 .. 4994478 - -11.7  -4.46212   TCTCTTATTATAAAA           GGTATACGA TTGC TCGTATACC            TTTTGTGTACCTTTA 100 129
     BAS5114 4993348 .. 4993389 -   -11  -5.75478   AATCATACAAAAAAA GAGAGGGTATTGTCGAACA TATAT TGAACGACAATACCC-CTC TTTCACTTATTAAAG 100 48
     BAS5113 4992583 .. 4992602 -  -2.2  -2.85297   CGATTCCAAACACCA            TATTTCTT TTCA AAGACATA             CCATCACCACTTAAC  41 36
     BAS5112 NONE
     BAS5111 NONE
     BAS5110 NONE
     BAS5109 4987893 .. 4987926 - -12.7  -3.01712   TTGTTTTTCCTAATA     TAAAAGCTATCCAAT CACA ATTGGATAGCTTTTC      AAACAAAATATTACG 100 36
     BAS5106 NONE
     BAS5105 NONE
     BAS5104 4983610 .. 4983668 - -23.3   -2.7094   TTCTATTTATATAAC CCGTTCTAACGGGCGGTTCACTTCCTC ATATA GAGGCTACGAACCGCCCACTAGAACGG TAGTGTGTAGTTCTA 100 53
     BAS5103 4982842 .. 4982861 -   -10  -5.93252   GGTAAAAATAAAAAA            GGTGACTC CGAA GAGCCACC             TTTTAATTCAATCAT 100 45
     BAS5102 4982148 .. 4982179 - -12.5  -3.17906   TTAACAAAATAAGTA      GAATGGAAAGCAA TATCCC TTGCCTTCCATTC       TTATGATACTATTTA  90 38
     BAS5100 4981025 .. 4981054 - -15.2  -4.15703   CTTTATAAACAAGAA       GACGAATCTGCA TCATTT TGCAGATTCGTC        TTTTTTCTTCGGCAT 100 8
     BAS5097 4979903 .. 4979938 -   -15  -3.91072   TTAAAGCGGGATAAA    CAAAAGGAGCTAATCT CACA AGATTAGCTCCTTTTT     CTATTCCAAAACCAA 100 13
     BAS5094 NONE
     BAS5093 NONE
     BAS5092 4971757 .. 4971783 - -14.6  -4.85653   TAGATACAAAATAAA         GAGGCTGTTCAA ATA TTGAACAACCTC         TCTCATATTAACGAG 100 33
     BAS5089 4967748 .. 4967778 - -14.2  -5.48623   AAAGATAAATAAAAA       TAAGCACAGAGC GCCGTAT GCTCTGTGCTTA       TTTATTGCCGTATAA 100 510
     BAS5080 NONE
     BAS5079 4957217 .. 4957242 - -16.3  -5.66229   ATTAATAAGAAAAAA         CCGTCCCAAAA TACT TTTTGGGACGG          TTTTTTTATCTTCTG 100 31
     BAS5077 4954676 .. 4954709 - -15.4  -5.46706   ATGCCAAAATAAAAA     GAGCCAGGTCCATA AAAAAA TAAGGACCTGGCTC      ATAAAGACATCATTA 100 227
     BAS5076 4952751 .. 4952797 -   -14  -3.85698   TCTTCGCCTTATAAA CGACAGAAGCCCACTTTGCTA CCGTCT TAGCAAAGCGGGCTTCT-TCT ATATTTAAGTTAGGT 100 79
     BAS5072 4947687 .. 4947698 -    -3  -4.13872   ATCCAATTAGACAAA                TTTC TAAT GAAA                 CTTTTTTGGGGTTTT  55 17
     BAS5071 4946375 .. 4946405 -  -2.4  -2.95204   CTATTGTGAAAGAAT       GACGGCAGGTTCCT GTT AGGAACGATCTGTC       CTTGCATACTACCAT  42 321
     BAS5070 4945116 .. 4945150 - -10.9   -4.3078   AATGATATCAATAAA    TAAAAGATGCCATCCC GATA GGG-TGGCACCTTCTA     TTGTTCACTTTTCTC 100 23
     BAS5068 4942044 .. 4942072 -   -14  -5.67283   AACGCAAATAAAAAA        GAAGCTATCCGA AAAAA CCGGATAGCTTC        TTTCATTTTAGGAAA 100 33
     BAS5064 NONE
     BAS5063 NONE
     BAS5062 4936906 .. 4936921 -    -9  -5.77988   ACATACATAAAAAAA              CCTTGC ATAC GCAAGG               TTCATTCAGTCACTG 100 27
     BAS5059 NONE
     BAS5058 4933274 .. 4933317 - -11.3  -4.13591   TGAACATGATATAAA GGTAATTGTTCTCACAGAT CCTGTT ATCTGTGAGAACAATTATT ATGTTACATAGGTAC 100 29
     BAS5057 NONE
     BAS5056 4931464 .. 4931482 -  -6.7  -5.94214   AATAGAATAAAAAAA            GCGG-GCT AAAT AGCGCCGC             TTTTATTTCTCTACC 100 28
     BAS5055 4930702 .. 4930721 -  -7.2  -5.95539   TTGTAAATAAAAAAA            GACGGCATA ATG TA-GCCGTC            TTTTTTCTATTAAAA 100 35
     BAS5053 4928876 .. 4928906 - -14.2  -2.63596   TCGCACCTTATAGCA       GAAAAGGCTGTTCA ATA TGAACAGCCTTTTT       TCTACTTCTTTACTT 100 27
     BAS5049 4922051 .. 4922061 -  -3.2  -2.88366   TTTTTAACGAATAAC                 GGAA AAA TCCC                 TCTTATAAATACTTT  43 3
     BAS5048 4920821 .. 4920844 -  -9.6  -5.84381   TCAGCAATAAAAAAA          GGCCAAATCG CATG CGATTTGGCT           TTTTTTACTTATTAA 100 30
     BAS5045 4917863 .. 4917880 -  -6.3  -5.42862   ATATCCGTAAAAAAA             CCCTCTT CCGA AAGAGAG              CTTTTTATATCTTTA  88 41
     BAS5044 4917353 .. 4917370 -  -7.7  -5.72053   TAAGCAAAGAAAAAA             CGCAAGG TTTC CCTTACG              TTTTATTAAATATAC 100 63
     BAS5043 4915779 .. 4915814 -  -7.8  -5.30575   TAAAAACTCAAAAAA    GCCGATAACCTACTTAT AAA AT-AGTAAGCTATCGAC    TTTATACACATGTTT  91 57
     BAS5042 NONE
     BAS5041 4913598 .. 4913613 -  -3.2  -3.42841   ATAATTTGACTATAA              CGAATG ACAA CATACG               AAGTCAAAGAAGACT  48 77
     BAS5040 4913258 .. 4913279 -  -4.4  -5.19328   ATTTTATAACAAAAA           CCCCTTGC AAAAAA ACAAGAGG            TTCTACTACATATAT  77 87
     BAS5039 4912444 .. 4912464 - -14.7  -5.52384   TTTTCAGCAAAAAAA            GCGCAGCCA TTT CGGCTGCGC            TTTTGAATTATTATT 100 36
     BAS5038 4909598 .. 4909622 -  -8.6  -3.92716   TGAAAACAAGGGAAA          CTCTCTCCAC TTATG ACGGAGAGAG          TTTAATCCTTCTTAA  79 94
     BAS5037 NONE
     BAS5036 4908142 .. 4908156 -  -4.4   -3.6968   TGAGAACCCTAATAA               TATAAA GCT TTTATA               AGTTGTTTCAATTCT  56 135
     BAS5035 4907644 .. 4907675 -  -8.9  -2.90726   CATTCCAAAAAAAGG      GGAACGAGTTGACT ATATG AATCAACTCG-TCC      ATTTTATGCCTTTTA  73 38
     BAS5034 NONE
     BAS5033 4905757 .. 4905779 - -16.4  -4.25104   GGTGGTGTAGCAAAA           GGCATCACAC AGC GTGTGATGCC           TTTACCTATTTCTAC 100 78
     BAS5032 4904240 .. 4904277 - -13.7  -3.01791   AGCGTTTGTTTAACA   CAAAAAAATACAGGCAG CAAA CTGCCTGTATTTCTTTT    TATTTCGCCATTAAT 100 25
     BAS5031 4902950 .. 4902973 - -14.6   -5.4505   GCCCCCAACAAAAAA          GGGCGTCACC TCAA GGTGACACCC           TCACTTCTATTACAT 100 35
     BAS5030 NONE
     BAS5029 4900550 .. 4900572 - -10.5  -5.02502   CATAGCATACAAAAA           GCCGTGCAG TTCAT CAGCACGGC           CTTTTACTTTATATA 100 87
     BAS5024 4895499 .. 4895532 - -17.7  -4.54553   TATAAACATAAGAAA     GAAGCTGTCCCAAAA TATC TTTTGGAACAGCTTC      TTCTTCCTACTACAT 100 35
     BAS5023 NONE
     BAS5022 NONE
     BAS5021 4894108 .. 4894147 - -13.3  -4.34482   TTTTGTAAAAAAATA  CA-AAAAGCTGTTTATAC TCTTT GTATAAACAGCTTTTATG  GAAATAACCCCTTGT 100 265
     BAS5020 NONE
     BAS5019 4892649 .. 4892682 - -18.5  -2.63102   ATTATTTGTATACCA     GAAAAGCTACTTTCA ACTA TGAAAGTAGCTTTTC      TTTCCCTTTCTCCTT 100 8
     BAS5018 4892155 .. 4892177 -  -7.1  -5.08178   ATATACATAGAAAAA          GGAAGG-AGT ATAT ACTTCCTTCC           TCTACTAACTCTATT  88 36
     BAS5017 4890562 .. 4890572 -  -2.4  -3.08996   CAGTTTGATCTAACA                 CTCC ACA GGCG                 TAAATTCCGATGTAG  43 66
     BAS5016 NONE
     BAS5015 4885558 .. 4885578 -  -6.1  -5.24796   CCTATACAATAAAAA            CCGAGCG TCACTTC CACTCGG            TTTTCATTCATACAC  84 41
     BAS5014 4885027 .. 4885039 -  -3.3  -3.26668   TAATAGATAATAAAC                GCAAG TAT CATGC                AAACACTTATATCAA  48 71
     BAS5013 4884555 .. 4884577 -  -5.7  -5.90231   ATAAATAGAAAAAAA           CATTTCATA CACAT CATGAAATG           TTTTTCTTTTTGTCA  95 38
     BAS5012 NONE
     BAS5011 4882636 .. 4882660 - -12.3  -4.08853   CTGAATATGAAAGAA          GCAGCATCTTA TAA TAAGATGCTAC          TTGTCTCTAATTTTC 100 32
     BAS5010 NONE
     BAS5009 4881399 .. 4881413 -  -7.2  -3.93875   CATTAAAAAAGAAGA               GAAATG TTA CATTTC               TAGTATGAACCTTCT  72 25
     BAS5008 NONE
     BAS5007 4878673 .. 4878701 - -11.2  -5.76949   CATTTTCAAAAAAAA       GAAGAAAGCT-CC TATC GGTAGCTTTCTTC        TCAAAAGGTATGTTA 100 45
     BAS5006 4877713 .. 4877742 - -13.7  -4.79223   GTATAGCATGAAAAA       TCCCCTTAACGAT TTTT ATCGCCAAGGGGA        TTAAAGCCGTTATTT 100 35
     BAS5005 NONE
     BAS5004 NONE
     BAS5003 4875173 .. 4875206 - -10.3  -2.89602   TGTCCTATATGAAAT     GAGGAGCGTTACCTC AAAC GAGATAACGCACATC      TACAACAGTGAATAT  81 25
     BAS5002 NONE
     BAS5001 4873868 .. 4873889 - -10.9  -5.64321   ATAACAAAACAAAAA           GCTATCGCA CATA CGCGATAGC            TTTCTTACTGTACAT 100 30
     BAS4992 NONE
     BAS4991 4866841 .. 4866866 -  -2.6  -2.67047   GTTAAAAAAATAATC         CCTGCTAC GTGTATTATT GTAACAGG          AGATAGAAACTTATT  40 40
     BAS4990 4865721 .. 4865731 -  -6.8  -3.86202   GGGGATTATATTAAA                 GGGT AAT ACCC                 TTTGTTAACTGTTTT  69 10
     BAS4989 4864625 .. 4864652 - -13.5  -4.21465   TTTAAAACGAAAGAA        GAGAGAGAGGG AACAAA CCCTCTCCCTC         GTTTTGTCATTGATA 100 58
     BAS4988 NONE
        tpiA NONE
     BAS4986 4861047 .. 4861057 -  -2.6  -4.04174   TTTTATATAAGCAAA                 TTAT TTA ATAA                 TTGTTTTACCTGTCA  53 15
     BAS4985 4859587 .. 4859622 - -11.3  -5.83211   GAGCAAAACAAAAAA    CCTCCTGTCCATGTG GATTAA CACATAAACAAGAGG     TTTGTGTACGACTAA 100 124
     BAS4984 4858631 .. 4858643 -  -3.3  -2.71011   ATTGTGTGGTAACGA                GCGGT AGG ACGGC                CATCCTATAATCCGT  44 54
     BAS4983 4857159 .. 4857184 -  -4.7  -6.25578   AGCAAACAAAAAAAA         CGCATTTTGGA TGAT TTCAAAAAGCG          CCAAATTCAGCATCT 100 524
     BAS4971 NONE
     BAS4970 4848264 .. 4848276 -  -4.7  -3.15544   CTTCATTTGTATCAA                CTCCC ATT GGGCG                AATATTTAGCCCTCA  52 9
     BAS4969 4847843 .. 4847867 -  -7.2  -5.45802   CCTTTAAAATAAAAA          GGTGTACTTC ATTTA AAAGCACACC          TTCATTCCATATTTT 100 200
     BAS4967 4846813 .. 4846827 -   -10  -5.50723   GTATGAAAATAAAAA               CACTCC ATA GGAGTG               CTTCTTAAAATCCGA 100 30
     BAS4966 4845964 .. 4846007 - -13.4  -3.05022   TTCTTCATATATATA TAACAAAAAAACACCAACTC TCAT GAGTCGGTGCTTTTTCGTTG AAACCAATTATATGT 100 33
     BAS4965 NONE
     BAS4964 4844706 .. 4844728 -  -3.6  -3.81027   GGTAAGGAAGCTAAA           GTAAAAAA ATATATA TTTTTTAC           CAATCCCAATCATTG  54 22
     BAS4963 4844109 .. 4844128 -  -5.7  -3.59202   GATTTTTATATACAA            GGAACTC ATTAAA GAGCTCC             CATTGATAATTTGTT  62 53
     BAS4962 4843009 .. 4843032 - -15.4  -6.10295   TTAACATAAAAAAAA          CAGACCGTGA TTTC TCACGGTCTG           TCGTTATTTTCTACA 100 479
     BAS4960 NONE
     BAS4959 4840679 .. 4840703 -   -10  -4.55721   AAATTCTATAGAAAA          GCGAGAGCTA TACAG TCGCTCTCGC          TTTTCTTCTCTTACA  93 36
     BAS4958 4840343 .. 4840377 -  -9.5  -6.09196   GGCAAAACAAAAAAA     GAAGAACCATTAGTA CATCT TACTAACGCTTCTTC     TTTCCATTCTATAAG 100 34
     BAS4957 4839470 .. 4839502 -  -7.8  -5.52384   TCCTTATGAAAAAAA      GAGGCAACTAGATC TTACC AATCTAGTTGCTCC      AAGAAGTTATATACA 100 7
     BAS4956 4836880 .. 4836904 - -10.8  -5.84011   AATAAAAAAGAAAAA          GCCTCGCTTT TCATC AAAGCGAAGC          CATCCTTTTCTTACT 100 36
     BAS4955 4835703 .. 4835723 -  -6.9   -5.8901   ATACAAAATAAAAAA            CCACCAA ATATGTA TTGGTGG            AGACGGTGGGAGTCG 100 501
     BAS4954 4834580 .. 4834609 -    -3  -5.96894   ATTTAAAGAAAAAAA       CGAATAAAAC TAAATGCAAC GTTTTACTCG        TTTTTTCTATTATCT  85 49
     BAS4953 NONE
     BAS4952 NONE
     BAS4951 NONE
     BAS4949 4830307 .. 4830335 - -16.9  -5.63103   CTTCAAGTAAAAAAA        GCTGCTGCCTATA AAA TATAGACAGCAGC        TTTTTTACATGCTCA 100 49
     BAS4947 NONE
     BAS4946 4827292 .. 4827317 - -12.7  -5.80248   CAAGATATAAAAAAA         GTAGTGCAAAC TTAT GTCTGCACTAC          TACTCTTTTCTCAAA 100 25
     BAS4945 4826620 .. 4826645 -  -6.3  -5.31275   TCGCATGACAAAAAA         GCTATAGATAA AATA TTATCTATATC          TCTTCCAATTAGTTA  84 38
     BAS4944 4826193 .. 4826208 -  -4.8  -4.93296   CTACCACTATAAAAA              TAATGA TTCA TCATTA               TTCAACTCACTTATG  72 102
     BAS4943 4825944 .. 4825961 -    -7  -5.47159   GCGGAATATAAAAAA             GCGACT CTTATC AGTCGC              TTTTTTTATAAGAAG  93 31
     BAS4940 NONE
     BAS4939 4822243 .. 4822261 - -11.8  -5.38497   ATTTAAATGAAAAAA             GAGCACAA ACA TTGTGCTC             TTTTTAAGTGATATT 100 39
     BAS4938 4821666 .. 4821691 - -11.3   -5.5112   TTCATCAACAAAAAA         GATGCCTTTAC CTAT GTAAAAGCATC          TTTTTCATTACTTAT 100 47
        murB 4820080 .. 4820102 -   -15  -5.93252   TTTAAAAACAAAAAA           TCCCTATGTC TAT GACATAGGGA           CGATTATTCACCGTG 100 330
     BAS4936 4818485 .. 4818513 - -17.5  -3.69069   CTAATCTGAATATAA        GCCCGAATCATGC CCT GCATGGTTCGGGC        TATTTTTATCCGAAA 100 295
     BAS4932 NONE
     BAS4931 4813601 .. 4813618 -    -7  -5.64274   TTATGCACAAAAAAA             GAGTGC TTTTAC GCACTC              TTTTTTCTTACCTTA 100 44
     BAS4930 4812449 .. 4812461 -  -4.9  -2.90956   AAACCATCCTATATA                TTCAT TTA ATGAA                AAATCCTATTATTTT  51 279
     BAS4929 NONE
     BAS4928 NONE
     BAS4927 4807965 .. 4808001 - -16.9   -4.4634   AAGCTGAATAATAAA    GAAAAGCTCGTAAAACA TAG TGTTTTACGAGCTTTTT    ATTATTGTACTTGTT 100 27
     BAS4925 4805571 .. 4805601 - -20.6  -5.58179   TACTACAACAAAAAA       GGCGAGCATCGAAT TCA ACTCGATGCTCGCC       TTTTCATTTATACTG 100 33
     BAS4924 4803803 .. 4803829 - -14.6  -6.17669   AATAAAACAAAAAAA         TGAGCATCAAGT TTC ACTTGATGCCCA         TTCCATTATACCGCT 100 31
     BAS4923 4802325 .. 4802349 - -15.1  -5.31877   ATTTACCATAAAAAA          TAGCCCTAGCT ATG AGCTAGGGCCA          TCTTTTTCTATAACA 100 33
     BAS4922 4800787 .. 4800826 - -13.9  -3.83816   ATAAAGCAAGTTAAA  CAAAAAAAGCAATGAGC CCATAC GCTCATTGCTTTTCTTA   TTCTTAAAGCATAAC 100 29
     BAS4917 4797871 .. 4797914 -   -10  -3.95148   ACATATTTAACCAAA TTAAAAACACATGTC-TTTCA AGA TAAAATGACATGCGTTTTCAA AAAATTCTATACAAT  87 45
     BAS4916 4797502 .. 4797527 -  -8.3  -3.12207   AATCAAAATGATAGA         GGCATTCCAAA GTAA TACGGAATGCC          TTCCTTATTGTTTCC  70 30
     BAS4912 NONE
     BAS4911 4792745 .. 4792768 -   -14  -5.80364   ATGCCAATAAAAAAA          GGGATCTATG TCGA CATAGATCCC           TTTTTCATACATATT 100 63
     BAS4910 4792138 .. 4792148 -    -4  -4.00124   TAGTTTAGAACTAAA                 CTTT ATA AAAG                 TCAATTACTTATTTT  58 85
     BAS4909 4791652 .. 4791665 -  -3.1  -2.63596   CTTCACCTCATATTA               TCTCG AATT CAAGA                TTTATCCCAAAAATT  42 45
     BAS4908 4790896 .. 4790919 - -15.4  -5.47218   TTCCACTCAAAAAAA          GAGGACATCC TATC GGATGTCCTC           TTTTTTATAAACATT 100 41
     BAS4907 4789098 .. 4789119 - -10.2  -4.29493   GACTAAATACAGAAA           GACCTGAC ATTCTA GTCAGGTC            TTTTTCTCTTATTAT  93 42
     BAS4903 4783625 .. 4783648 -  -9.7  -4.78237   TAGTGCATAACAAAA          GACCTTTCA TGCATT TGAAAGGTC           TTTTTCTCTATCTCA 100 38
     BAS4897 4778122 .. 4778141 - -13.6   -5.8901   ACATAAAATAAAAAA            GGCAGTGC TTTT GCACTGCC             TTCCTAAATTCTGAC 100 58
     BAS4895 NONE
     BAS4894 NONE
     BAS4893 4775139 .. 4775169 -  -9.1  -5.43414   ACGACATAGAAAAAA       GAGGATACCTCAC CCATC GTAAGATACCCTC       TTCTTTAGCTGCTCA 100 4
     BAS4890 NONE
     BAS4889 4771644 .. 4771680 - -13.9  -3.13164   TCCTTAACGACTTAA    CAAAAAAACACCGCTCA TCA CGAGCGGTGTTTCTCTA    AGCTTTTTGTAATTG 100 23
     BAS4888 4770655 .. 4770691 - -13.1  -4.00262   AAAAAACGACAATAA    GTAAGGGGAGACTTTCT AAA AGAAAGTCTCCCCACAT    ACATACCTTCCGGTT 100 67
     BAS4886 4768792 .. 4768814 - -16.4  -5.21709   TTTTACAGCAAAAAA           GGTAGGCGTA TGA TACGCCTACC           TTTCAATTATGACAC 100 32
     BAS4885 4767522 .. 4767543 -  -8.1  -5.72622   TTTACAAATAAAAAA           GAACCTATC AAAC GATAGATTC            TTCTTTTGCAAACTG 100 11
     BAS4884 4765100 .. 4765117 -  -4.8  -5.60864   GAGATACTAAAAAAA             CGCCTC TATTAC AAGGCG              TTTTTTTCTACATTT  85 33
     BAS4882 4762052 .. 4762070 -  -2.4  -2.66106   TACTGGAATAATCGA             TACGTCAA CAA TTGCCATA             GTAGTCTTCCTCCTA  40 102
     BAS4881 4761744 .. 4761760 - -12.3  -5.21709   TCCTATATGAAAAAA              GCAGCGA AGA TCGCTGC              TTTTCTTTATAATTT 100 32
     BAS4880 4761364 .. 4761393 - -16.7  -3.93695   TTTACTAGGCACAAA       TAAGCATGTCGAA AATA TTCGACATGCTTA        TAAAACCCTTTATAT 100 105
     BAS4879 4760221 .. 4760248 - -15.8  -4.45544   TTTCAGCAATTAAAA        TAACCAAGGAGT ATTT ACTCCTTGGTTA         TTTTTTAACCATACC 100 23
     BAS4877 NONE
     BAS4876 4755093 .. 4755122 - -12.3  -3.32343   TTCATATTTTCATAA       GCC-GCTTCTCTCA TTT TGAAAGAAGCTGGC       TCTCCCGTTTATTTT  90 242
     BAS4875 4753240 .. 4753269 - -15.9  -5.24129   TTTTTTCAGAAAAAA       GAACAGTAGCCGT ATAA ACGACTACTGTTC        TTTAAAGGTATTAAA 100 36
     BAS4874 NONE
     BAS4873 4751664 .. 4751695 - -16.8  -3.70511   AATATCATTTAACAA      GAAAGAGCCTCTAA ACCA CTAGAGGCTCTTTC       TCATCTAATATCTTC 100 197
     BAS4872 4750513 .. 4750545 - -15.9  -4.53303   CACGTGCATACAAAA      TAAAAGATGAATAGC TAA GCCATTCATCTTTTA      TACTAGTTATGTATT 100 46
     BAS4871 NONE
     BAS4870 4749933 .. 4749962 - -18.1  -5.07275   TGACATATACAAAAA       GAAAACGAGCGAA TAGA TTCGCTCGTTTTC        TTTTTCCTGTTATTC 100 35
         ldh NONE
     BAS4867 4747687 .. 4747710 -   -11  -4.89729   CATAAAATGTAAAAA          GCAGACTGTG GCTT CTCAGTCTGC           TTTTCTTTATATAAA 100 55
     BAS4865 4746340 .. 4746360 -  -4.7  -4.92669   TACATAAAAAAATAA            GAAGCCT CGTTTAC AGGCTCC            CTCATCCTCTATTCA  72 27
     BAS4864 4745600 .. 4745614 -  -3.6  -5.50499   TTACATTCAAAAAAA               CTATAG CAT CTATAA               TATTATTTTAACTCT  76 490
     BAS4863 NONE
     BAS4862 4744753 .. 4744768 -  -6.2  -4.02911   TCCAAATAAATACAA              TATGCA TATT TGCATA               TTTCTTGTATATTAA  68 37
     BAS4861 4744404 .. 4744425 -  -7.3  -5.95539   CTGCAAAGAAAAAAA           GACGCATTT AAAT AGATGCGTC            TTTTGGCGATGTTTC 100 11
     BAS4860 4743511 .. 4743523 -  -3.4   -4.7078   TTAATTATGTAAAAA                TACC TTATT GGTA                CTTTTTCCACACACT  63 17
     BAS4859 4743055 .. 4743074 -  -9.3   -5.8901   ACACAAAATAAAAAA            GGACAGC ACAAAG GCTGTCC             TTCAGTCGACTATAA 100 41
     BAS4858 NONE
     BAS4857 4741912 .. 4741940 -  -7.6  -2.80244   TTTCCCAAGAAATAT       GTCGAGGCGGCAAA AAC TTTGCCGCCT--AC       TTTAATTCCGTATAT  66 22
     BAS4856 4741146 .. 4741172 - -11.7  -6.01369   CAAACAACAAAAAAA         CCTTTCCGCTT TAGAG AAGCAGAAAGG         TTTATATGCGTATAT 100 291
     BAS4855 NONE
     BAS4854 NONE
     BAS4853 4738356 .. 4738375 -  -9.2  -4.88067   ATGTAGTTATAAAAA            GGGCCGGC ATAC ACCAGCCC             TTCCCCAGCAATTAT  93 37
     BAS4852 4737475 .. 4737495 -  -9.7  -5.76237   TATATAAAGAAAAAA            GGACTGGAA AAT TACCAGTCC            TTTCCTTCATATTTA 100 38
     BAS4851 NONE
     BAS4850 NONE
     BAS4849 NONE
     BAS4848 NONE
     BAS4847 4731934 .. 4731954 - -18.3  -5.95449   AAACAAAACAAAAAA            GCGCCCTGC ACA GCAGGGCGC            TTCCTTTATATATTA 100 160
     BAS4844 NONE
     BAS4843 4728128 .. 4728162 -    -8  -5.65177   ATACTCATAAAAAAA     CCTCCTTCTTATAT CATTTCT ATGCAAGAAGGAGG     GACGATATATGCTTA 100 38
     BAS4842 4727347 .. 4727377 -  -9.8  -4.78848   CGCGCAAATACAAAA       CGATAACCGTAGCA CAT TGCTACGGTTATTT       TTCATTTACAACTAA 100 37
     BAS4840 4725254 .. 4725274 - -10.5  -5.40464   GAGTATAAACAAAAA            GAGAGCTAA TCG TTAGCTCCC            TTTTTTCATTATTTT 100 34
     BAS4838 4723559 .. 4723580 -  -8.7  -5.18726   GTGCCAGAATAAAAA           TAACCCGCC AATT GGTGGGTTA            TTTTTTATACGAATT  95 23
     BAS4836 4721883 .. 4721915 - -16.5  -5.69473   GATATGATAAAAAAA      TAAAGAAGGCGGAGA CAA CCTCCACCTTCTTTA      TTTTTTACTATTTAT 100 33
     BAS4833 4720862 .. 4720883 - -11.7  -5.17054   AGAATATGCAAAAAA           TCCTCTTAC AATC GTAAGAGGA            TTTTTTTACTTCTTC 100 31
     BAS4829 4718085 .. 4718122 - -10.8  -3.58726   CTCCCTCACATACAA   TATAAGACCCCCAAAA GGCTTT CTCTGGGGATCTTATA    AGCATAATTATTCTG  89 33
     BAS4828 4717398 .. 4717414 -  -9.5  -6.02919   TTACAAAGAAAAAAA              CGCTTTA CCT TAAAGCG              CCCCATAACGTTCAT 100 37
     BAS4827 4716521 .. 4716543 - -12.8  -5.70829   AATATCAGAAAAAAA           GCTGCTCCAA GGT TTGGAACAGC           TTTCTTCATTACATC 100 34
     BAS4825 4714643 .. 4714667 - -14.4  -4.01603   GAGTGAAATATGAAA          GACCGTCAGT GTCAT ACTGACGGTC          TTTTGTATTCCATGA 100 12
     BAS4823 4712587 .. 4712606 - -12.2  -4.09864   AGTCACTTGCTAAAA            GGAGACCA AATT TGGTCTCC             TTTTTTTATTTAAAT 100 439
     BAS4820 NONE
     BAS4819 4710675 .. 4710698 -  -8.3  -5.58209   TTAAACGTAAAAAAA          GACAATACA TTCAAC TGTATTGTC           CATTTTCTTCCCTAC 100 37
     BAS4818 4709908 .. 4709930 - -12.8  -4.10958   CTACAAAATAGGAAA           GACGCCCTTT TCA AAAGGACGTC           TTTTTACAGTTGAAA 100 29
     BAS4817 4709080 .. 4709123 - -12.6  -5.72616   ATGTATATAAAAAAA CTAGTAGAAAGTGCAATGTG ATTT CACATTGTGCTCCCTACTAG TGCTTTATCACACTT 100 54
     BAS4814 4706164 .. 4706189 -  -4.1  -3.44902   ATATTCACTAAAAAG         GATGCATCAAA ATCA TTTTATACATC          TTTTTTAGTGAATAT  51 88
     BAS4813 4705110 .. 4705132 -  -7.8  -5.26875   TTTCCAAGTAAAAAA           GAAGAACCTT CAC AAGATTCTCC           TTTTCAAAATGAACG  91 49
     BAS4812 4704537 .. 4704576 - -15.3  -3.28457   CGACAAAAAATGACA  TAATAAAAAGAGGAGGC CTATAC GCCTCCTCTTTTTATTT   ACTTACGCCTTCTTA 100 28
     BAS4807 4700817 .. 4700837 -    -9  -5.60556   AATAGAAAAGAAAAA            GGTGCTGC CGATT GCAACACC            TTAAAACATTGGATT 100 26
        dapF NONE
     BAS4805 4699273 .. 4699310 - -10.1  -5.09259   CACGCCAAAAGAAAA   GACCTCTTTAACGAT TTTATCCC ATCGCTAAAAAGGTC    TTTCTCTATTTCACC 100 48
     BAS4803 4697862 .. 4697886 -  -8.7  -5.46698   TTGAAAATCAAAAAA          GGAATTGAC CCTGTTT GTCAATTCC          TTTTTTCTATCTTAT 100 37
     BAS4801 4696315 .. 4696326 -  -2.2  -3.28119   ATGCATTCACATCAA                TCGC GCTT GCAA                 TAGGAATTCCAATTG  43 140
     BAS4798 4687948 .. 4687995 - -13.1  -4.50976   TTTTATATCAGAAAA CG-AAAGCACAATGAATCCGAT ACAAA ATCGAACTCATTGTGCTTTTCA TCTAAAAAGAATTAT 100 37
     BAS4796 4685186 .. 4685212 -   -16  -5.37593   TTTGAAATGAAAAAA         GCAGAAACAGCT CTT AGCCGTTTCTGC         TTTTTCTACTATATA 100 41
     BAS4795 NONE
     BAS4794 4684262 .. 4684286 - -13.1  -5.52909   GAATATGCAAAAAAA          TAATCTCCAAT TGC ATTGGAGATTA          AAACATTTGATATCC 100 23
     BAS4793 4683549 .. 4683571 -  -5.6  -6.14618   TATAAAATAAAAAAA           GTCTAGCG CAATTAC CACTAGAC           TATCTTTGTTTTAAA  95 25
        pepA 4681901 .. 4681926 - -11.9  -5.17744   ATATATCAATAAAAA         GGCTGTTCCAA AATG TAGGAACAGCC          TTCTCTTATAATCTT 100 39
     BAS4790 4679331 .. 4679356 -   -12  -3.58726   TTTCCTTACATAGAA         CAAAAGGGAG GTTTCG CTCCCTTTTG          TTTCCTACTACTTAA  95 53
     BAS4789 4678284 .. 4678303 - -10.8  -4.38116   CTGATAAAAATTAAA            GACACTCT CTCC AGAGTGTC             TTTTTTTATCAAAAA 100 110
     BAS4785 4675405 .. 4675427 -  -9.9  -5.37345   TCTAATTACAAAAAA          GAGGC-GCTC TATT GAGCCGCCTC           TTTTTTACTTTTCAC 100 30
     BAS4782 4672321 .. 4672341 - -11.1   -4.9218   TATGTAGTAGAAAAA            GCGCTCTGA TAA TCAGGGCGC            TTTTTTCATTACACA 100 55
     BAS4780 4670043 .. 4670073 - -13.5  -5.55855   TTTAAAAAAACAAAA       CGACCAAATTACA TACTG TGCAATTTGGTCG       TTACTGTGTGCTCAC 100 26
     BAS4778 4669216 .. 4669238 -  -2.1  -4.15114   AATAGTAAACAACAA           CTGAAAAAA AGCCG TTTTTTCAT           TTCATTCCCTCCAAA  52 94
     BAS4777 4668679 .. 4668696 -  -7.7  -5.40625   ACACTACACAAAAAA             GCTACCA TGCA CGGTAGC              TTTTACTTTTTCTTC 100 28
     BAS4775 4666972 .. 4666994 - -17.8  -4.30014   CGCAGTAATGTAAAA           GGCTGTCGGA AAT TCCGACAGCC           TACAATGAACAACTT 100 25
     BAS4772 NONE
     BAS4771 4663179 .. 4663217 -  -3.2  -2.74371   AATTCTCCAATATTA   GGGTAGAATACTAACA CATGGCT TTCTAGTATTCCCCCC   CTTTTATGGACAAAA  42 29
     BAS4770 4662591 .. 4662626 - -19.3  -4.29907   ATATCATAAGATAAA    GTAAAAGAGGAACGC TCATAT GCGTTCCTCTTTTAC     TTTGTTAACTCGGAC 100 22
     BAS4768 NONE
     BAS4767 4660616 .. 4660652 - -25.5  -3.72893   GACTTTTCGACGAAA    TAATAAAAAGCGGCCGG ATT CCGGCCGCTTTTTATTA    TTTTAAACGCTCTTC 100 23
     BAS4766 4659771 .. 4659781 -  -4.6  -4.19506   ATTTTAACCGCAAAA                 GGGC TCA ACCC                 AAACATTCACTGCAT  63 373
         ldh 4649513 .. 4649545 - -11.4  -4.18119   ATGAAATTATATAAA      TTCAGAGGTAGGAA GCAGT TTCCCGCCTCTGAA      CTATTTAGCAATTAT 100 40
     BAS4761 NONE
        glgC NONE
     BAS4759 4644474 .. 4644492 -  -8.1  -2.78738   TTAAAACTTTAATCA             GTGGAGG AAAGA CCCCCAC             TGATTTCTTAAGAAT  67 33
        glgA NONE
     BAS4757 4640405 .. 4640439 - -11.6  -5.63103   TCTTAAGCAAAAAAA     GAAAACCGAGCTTAAT GAG ATTAAGCTCGGTTTAT     TTATTAATTTCAATT 100 116
     BAS4754 4637950 .. 4637970 - -14.1  -6.25741   AAAGAATAAAAAAAA            GCATTCCGA AAA TCGGAATGC            TTTTTATCGCTAGCT 100 43
     BAS4751 NONE
     BAS4750 NONE
     BAS4749 NONE
     BAS4748 4630932 .. 4630956 - -12.3  -4.49556   CTTTCATGAAAGAAA          GAGACTTGATA TGA CATCAAGTCTC          TTAGTTGTTTTGTTT 100 181
     BAS4747 NONE
     BAS4746 4628160 .. 4628179 -  -8.6  -4.46656   TGTACAATACGAAAA            GGTTACCC GTTA GAGTAACC             TTTGTAAATAAAATT  88 199
     BAS4745 NONE
     BAS4744 NONE
     BAS4743 4625323 .. 4625357 - -14.6  -2.75382   GACGGGAGCCAACCA     GAAAAAAAGCTATCTA CTT CAGATAGCTTTTTCTC     TATTCCTGAACCGTC 100 25
     BAS4742 4624206 .. 4624216 -    -4  -2.98942   ATTTTTTCATAGATA                 TAAG CTC CTTA                 GACATTATCTAAAAT  48 30
     BAS4741 4623779 .. 4623810 -  -3.9  -5.72622   GTCATAAATAAAAAA      CCAAAAAGCACT TAAATTGAT AG-GCTTTTTGG      TGATAGATAAATTTA  86 125
     BAS4740 NONE
     BAS4739 NONE
     BAS4738 NONE
     BAS4737 NONE
     BAS4736 4618882 .. 4618897 -  -6.8    -5.626   TACTTTATAAAAAAA              GAGGGA AAAT CCCCTC               TTTTTTATACGTCAT 100 30
     BAS4735 4617508 .. 4617525 -  -8.5  -5.52384   GCTTCATCAAAAAAA             GATACCT ATTC AGGTATC              TTTTAAAGAAACATA 100 28
     BAS4734 4617119 .. 4617155 - -17.5  -3.65109   ACATAAAAATATGAA    TAAAATGGCCTTGTGCA ATA CGCACAAGGCCATTTTC    AATAGTTTTTAATTA 100 38
     BAS4723 NONE
     BAS4722 4604430 .. 4604454 - -15.1  -5.66229   ATGAAGAATAAAAAA          CAGCTATCGCC TAT AGCGATAGCTG          CCCCTTTATTACTTC 100 34
     BAS4721 NONE
     BAS4720 4603119 .. 4603147 - -11.2  -5.74288   AGAAACAACAAAAAA       GGCTG-TCCAAAA TGTA TTTTGGAACAGCC        TCCGCTACTTACTCA 100 30
     BAS4719 4602472 .. 4602504 - -15.8  -4.35042   TTTACCATAAAATAA      CAAACCCGATTCTC TCATC GAGAATCGGGTTTA      TATTTACAATCCTAA 100 29
     BAS4718 4602208 .. 4602241 - -15.5  -5.14563   TTCTTCATTAAAAAA     GGCAACAACGAAC TGAAATAT GTTCGTTGTTGCC      TTTTGACCTTCTTTA 100 38
     BAS4717 NONE
     BAS4716 4600229 .. 4600252 - -12.5   -5.4111   AATAATCATAAAAAA          GCCTGCAGT TGTTAC ACTGCAGGC           TTTCAAATGTTTAAT 100 48
     BAS4714 4598214 .. 4598245 - -10.3   -5.1523   TGTATAATACAAAAA      GACGAGCTAAAGT TTTAAC ATTTTAGCTCGTC       TTTTTTATTAGAACG 100 46
     BAS4711 4596114 .. 4596136 -  -5.7  -5.80003   GTAAGAAACAAAAAA          CCTTCAC-TA TGCC TATGTGAAGG           TCTCTTATTTCTTAT  95 30
     BAS4710 4595581 .. 4595599 -  -5.3  -6.28401   TAAAAAATAAAAAAA             CATCGCA ATATA TACGATG             TTTTTTCGGGTGTGT  95 51
     BAS4709 4594936 .. 4594954 -  -8.9  -4.62069   CCTCCATGCCAAAAA             TGGTAGG AATAA CCTACCA             TTTTTAATATATGAA  90 73
     BAS4708 4594291 .. 4594301 -    -4  -2.75769   TTTCGAAACTACAAT                 TTCA TTT TGAA                 TAACTACCAGTTAAC  46 16
     BAS4707 NONE
     BAS4706 4591697 .. 4591718 -  -8.1  -6.60239   AAAAATAAAAAAAAA           GCGTAGATCA TAT TG-TCTACGC           TTTTTTCGGTAAATA 100 20
     BAS4704 NONE
     BAS4703 NONE
     BAS4702 4587838 .. 4587880 - -10.2  -2.60075   GCTTCGCGAATGAAG TGCACC-CCAATTGTTA GACACATAAT TAACAATTGGAGGTGCA TTTTTTATGGTTAAA  77 202
     BAS4700 4586120 .. 4586147 -  -4.2  -4.77629   AAAAGTAATAGAAAA        CCGACATG AATTTGTTTAGA CATGTCGG         TTCATTTGTCTCTAT  68 47
     BAS4699 NONE
     BAS4698 4585119 .. 4585145 -  -2.3  -3.14136   TCACGAACGATTTAA         TCATGGTAAAC AATCG GTTTGACATGA         TTACGCCCCCTTACG  42 36
     BAS4697 4584293 .. 4584321 -  -9.7  -5.31275   TCCCAGGATAAAAAA        GACCGAAAAGC CAATTCC ACTTTTCGGTC        TCTACACTATCTTCT 100 32
     BAS4696 4583918 .. 4583949 - -11.6  -4.73388   AATCGTTATGAAAAA      CGAGGGTGTGCCAA CATA TTGGCACACCTTCT       TCTTTTACCATTGTC 100 88
     BAS4693 4580255 .. 4580285 - -15.7   -3.2963   AGCATGTTTCCATAA       GAAAAAAGCACTC CAACT GAGTGCTTTTTTC       TTATTTACCTTTTTT 100 26
     BAS4692 4579812 .. 4579831 - -10.8  -5.48054   ACTAAAATGAAAAAA            GACACTTC GTTT GAAGTGTC             TTTTTTCTACGTATG 100 162
     BAS4689 4576312 .. 4576341 - -12.4  -3.17075   CCGCTTTTAATTTAA       TTCCGTTATATC CAATAT GATATAACGGAA        ATGCACATTAGTAAA  90 330
     BAS4687 4575786 .. 4575803 -  -4.8    -5.626   CATGCCACAAAAAAA             CTGCCC TTTCAC AGGCAG              TCTCACTTTATCCAA  85 33
     BAS4685 4574336 .. 4574349 -  -3.9  -2.77007   AATATTATCCAATTA               TAATC CATT GATTA                TTCCCATTTGCGCGA  46 9
     BAS4683 4573756 .. 4573792 - -17.5  -5.71712   TCTTATACAAAAAAA    GAAACCGGCCACTTTAC TTC GTAAAGCAGCCGATTTC    TTCTATATGTTTCAT 100 2
     BAS4682 4573085 .. 4573110 -  -9.8  -4.66395   AAAAAAATAGTAAAA         GGAGGC-TTCG TTTCC CGAACGCCTCC         GCTTCCTTTATGATT  93 33
     BAS4679 4571144 .. 4571167 -  -6.8  -7.14698   AAAAAAAAAAAAAAA          CGCAAAGAAC TAAA ATTCTTTACG           TTTTCTTAACTAACA 100 54
     BAS4678 4570702 .. 4570731 -    -3  -6.02546   GTAAACGAAAAAAAA       GCTGACT-TAG GGCGATAGA CTATAGTCAGC       TTCTTTCTTTTACTT  85 35
     BAS4674 NONE
     BAS4673 4567411 .. 4567434 -  -8.2  -4.81814   ATTACCATAAGAAAA          GAACCTACCA ACAA TGACAGGTTC           TCCTTCATTTTAACA  90 57
     BAS4672 4566749 .. 4566759 -  -2.6  -2.64666   TTATATGCAAAAACG                 TATA CCA TATA                 AATAAATAAATAACA  40 0
     BAS4671 4565048 .. 4565071 - -11.2  -5.38321   AAATACTATAAAAAA          GAACTTGTAT CGTT ATACAAGTTC           TTTTTGTTTTTCTAT 100 37
     BAS4669 NONE
     BAS4668 4561251 .. 4561280 - -11.6  -5.28176   TTTATTCACAAAAAA       GGGAAATCACTC TCAAGT AAGTGATTTCCC        TTTTTAAAATATATT 100 43
     BAS4665 4559493 .. 4559522 - -15.9  -5.60689   TTATACAATAAAAAA       GGTGGCTCCAAAA TACG TTTTGGAACCACC        TTTTCTTTACTACAC 100 35
     BAS4664 4558297 .. 4558330 - -14.1  -6.20267   CCAAAAATAAAAAAA     TAGGAAAGCAGATCA TAGG TGATCTGTTTTCCTA      TTTTGATATAGGTTC 100 23
     BAS4662 4557170 .. 4557180 -    -4  -3.14468   TTGTATTATATCCAA                 CTTT TTT AAAG                 AACCTAAAAGTCATA  48 260
     BAS4660 4553378 .. 4553400 - -13.5  -5.74086   AAACGAAATAAAAAA           GCTTTGCGC TCACT GCGCAAAGC           TTTTTTTCATATATT 100 39
     BAS4659 NONE
     BAS4658 4551389 .. 4551411 -  -9.9  -5.19879   GCTTAAATAGAAAAA           CTCCCTTCA AAAAA CGAAGGGAG           TTTATTACACATTTA 100 276
     BAS4654 4548148 .. 4548166 -  -4.7  -2.54896   CCTCTATTCAATGTA             CAAATAA TTTAC TTATTTG             TTTCTATTATGTTAT  50 15
     BAS4653 NONE
     BAS4652 4546751 .. 4546776 - -10.6  -4.94972   GATCATAATGAAAAA         GCATTTGTAC TCCCAT GTACAAATGC          TTTTTATTTACTATT 100 29
     BAS4645 4540767 .. 4540787 -    -9  -5.16132   TATAGCAAAATAAAA            CCAGGTCA TATTG CGACCTGG            TCTACTCTGATTGTT  95 192
     BAS4644 4539593 .. 4539620 - -14.3  -4.27519   AGCTGACAATACAAA        TAGGCTGTTCC ACAAAA GGAACAGCCTA         CTTCTCTCTTTATTT 100 35
     BAS4643 NONE
     BAS4642 4536627 .. 4536644 -  -9.1   -5.4593   TGAAAATAACAAAAA             CCGAGCA GTTT CGCTCGG              TTTTTTATCAATCTT 100 33
     BAS4641 NONE
     BAS4640 NONE
     BAS4639 4533931 .. 4533979 - -27.3  -4.07515   AAACGACAACAATAA CAATATATAAAGAGGCTGCATGA ACT TCATGCAGCCTCTTTATATATTA CCCAACTTCTTTTTC 100 65
     BAS4638 4532034 .. 4532061 - -16.4  -5.63645   CCAAAATACAAAAAA        CCTCTCATCCCT AGAA AGGGACGAGAGG         TTATAGATTCCCGCG 100 420
        leuS 4529533 .. 4529556 - -11.8  -5.36441   TTTCTACACAAAAAA          GCTCAGAGCA TAAA TACTCTGAGC           TTTTATTTAGAATGA 100 42
     BAS4636 4528504 .. 4528523 - -12.2  -5.48303   AGAAGCTGAAAAAAA            CTGCTAGG AACT CCTAGCAG             TTTTTTATTATGTCT 100 57
     BAS4629 NONE
     BAS4626 4521162 .. 4521183 -  -8.1  -6.09196   TGCAAAAGAAAAAAA           CTTGAAACA AACA CGTTTCAAG            TTTTTTAAACTACTT 100 39
     BAS4625 NONE
     BAS4624 4520536 .. 4520561 - -12.7  -4.41348   CTTTTTCCAAATAAA         GACTCCCCTAA TTTC TTAAGGGAGTC          CCGCCGTTGAATCCA 100 15
     BAS4623 4518411 .. 4518434 -  -6.7  -5.75478   AAGGAGATAAAAAAA          CCTTGAAGC ATAAAA GCCCCAAGG           TTTTCTTCTTATTAA 100 37
     BAS4622 NONE
     BAS4621 NONE
     BAS4620 4515821 .. 4515831 -  -2.6  -4.49556   TCGTTACGAAAGAAA                 TTTA CGA TAAA                 ATCTCTCATAATGAA  60 421
     BAS4618 NONE
     BAS4617 NONE
     BAS4616 NONE
     BAS4615 4513106 .. 4513130 - -10.8  -5.63504   AACGCCATAAAAAAA          CGACTTTCCC TACAT AGGAAAGTCG          TTTTAATAAATCCAA 100 43
     BAS4614 NONE
     BAS4613 NONE
     BAS4612 4510910 .. 4510933 - -11.1  -5.40072   TTTTTTGTAAAAAAA          GACGAAGAG TTTTAT CTCTTCGTC           CTTTTCTATTACCCA 100 34
     BAS4610 NONE
     BAS4609 4509708 .. 4509754 - -25.7  -3.01924   CATGTTGTCCCAACA TAAAGCATAAAAAAGAGCTGG CTCAT CCAGCTCTTTTTTATGCTTTA TAAACGATCATTGCT 100 16
     BAS4607 NONE
     BAS4606 4508277 .. 4508301 - -15.1  -4.48713   GTGAGCAATAATAAA          GAGGATGACCA TTT CGGTCATCCTC          TTTTACTCTTCATTC 100 28
     BAS4603 4503363 .. 4503381 -  -6.7  -4.57755   ATTTATCATAGAAAA            GGGGACGT AATT ACG-CCCC             TTTTGATTTCAACTT  79 17
     BAS4602 4502553 .. 4502578 - -14.9  -3.30662   GTAAATAAATACATA         CCCCTTTCTAA CTCA TTAGAAAGGGG          TCTTTTCTGCGCCTA 100 50
     BAS4600 4500873 .. 4500884 -    -3  -3.54919   AATCATTTCTTCAAA                GTTA GTCG TAAC                 TGGATAACGTACGTT  48 46
     BAS4599 4500496 .. 4500518 -   -12  -3.26042   TCAGGTAAAAAGAAG           CCGCCCTCCA AAA TAGAGAGCGG           TCATTATTTATATAT  89 44
     BAS4598 4499797 .. 4499816 -  -5.1   -3.6003   GAAACGAGCTGCAAA            TGATAAG GCTTTT CTTATCA             GCGAAGCCCTATACA  58 97
     BAS4597 4497485 .. 4497500 -  -7.6  -5.22258   TAAATGAAAAGAAAA              TTTGGC ATAA GCCAAA               AACTCTCTATTTTAT  91 134
     BAS4596 4496148 .. 4496169 -  -4.4  -5.68438   CTACCAAACAAAAAA           CCAAGTAC GTACGA GCACTCGG            TCCGTTTCTTTCAAG  83 438
     BAS4594 4495406 .. 4495425 - -10.8   -5.4251   TTTAGATACAAAAAA            CCTATGCA TTAC TGCATAGG             CTCTGTACGATATTT 100 14
     BAS4593 4494450 .. 4494483 -  -6.7  -5.55769   GCCGACAATAAAAAA     GAGGTCGCTCCAGCA AATA TTCTGGAACAACCTG      CTCTTTTTATGCTTC 100 32
     BAS4591 4492561 .. 4492606 - -15.7  -3.23216   CGCCACCATGACCAA TTACTCGATTACCTCTTCACT CTAA AAAGAAGAGGTGATCGAGTAA CATTGCGGACCTCTA 100 140
     BAS4590 4491945 .. 4491968 -    -3  -2.62184   CTTTCTTTTATACTA          CCATACATCG CGCA CGGTGCAAGG           TTTATGCTTGCTTTT  42 27
     BAS4589 4491519 .. 4491545 -  -2.9  -5.40072   TCCCTTCCAAAAAAA         TAACCTCCCCC GCGAA GGTAGAGGTTG         TTTTACAATTCAATT  74 52
     BAS4588 NONE
     BAS4587 4490027 .. 4490054 - -14.2  -5.56263   ATGACAAAATAAAAA        GAGAGGCTGTCC AAAA GGACACCCTCTC         TTTTCTTATATCAAT 100 40
     BAS4586 4489199 .. 4489222 - -11.8  -5.03994   TTTCATATAGAAAAA          CGCAGCCTTA CACG TAAGACTGCG           TTTAAGCTTTACTCT 100 93
     BAS4585 NONE
     BAS4584 4483917 .. 4483940 -  -6.8  -5.16133   ATGATAACAGAAAAA          CTGATAGG GTCAATCA CCTATCAG           TTTTTCTCTCTTTTA  88 38
     BAS4583 4482361 .. 4482383 - -14.2  -5.94214   AACACAACAAAAAAA           GACGCACAGC TAA GCTATGCGTC           TTTTTATTACTTCTC 100 32
     BAS4582 NONE
     BAS4581 4481126 .. 4481136 -  -2.6  -4.88405   AATTTCCAAACAAAA                 TAAA GGT TTTA                 CATATTTCATTTCTT  63 32
     BAS4580 4480469 .. 4480525 -   -15  -2.74196   TTAAATCCAGAGAAC TTAAAATAATAATAAAAACGCTCGGAG TTTT CTCTGAGCGTTTTT-TTAATATTTTAA TAAGTCTTTCGCCAC 100 14
     BAS4578 NONE
     BAS4577 4478308 .. 4478332 - -10.8   -6.4275   CAAAAACAAAAAAAA          GAAGCAAGCA CCTTT CGCTTGCTTC          TTTTTACTTAATATT 100 29
     BAS4576 4477180 .. 4477197 -  -5.6  -5.88565   TTTACAATAAAAAAA             GACAGT TTAAAT ACTGTC              TTTTTTATAAGAAGG  91 30
     BAS4575 4475638 .. 4475669 - -14.6  -4.19624   TATCCTGAATATAAA      TAAAAGCTCACAGC AATC GCTGTGAGCTTTTT       TATACTTACTTCGTT 100 31
     BAS4571 4474204 .. 4474227 -   -11  -4.91712   TTGAACGGATAAAAA          GGCATGTTCC TCTC GGGACATGCC           TTTTTTATATGCTAT 100 37
     BAS4566 NONE
     BAS4565 4469656 .. 4469675 -  -8.6  -6.06529   CACATACAAAAAAAA            CCTGCCAA AACT TTGACAGG             TTCCCTACACATTAA 100 30
     BAS4564 4469048 .. 4469072 -  -4.3  -4.58773   TGTACTAAACGAAAA          GGAGGCT CGTTTTTGAAT AGCCTCC          TTTTATTTAAAACTT  68 241
     BAS4560 4464643 .. 4464690 - -20.3  -3.25137   AAGTTAAAGAGGGAA TAAAAAAGAAAGGTCTGAACG CTATTT CGTTCAGACCTTTCTCTCTTA ATCTTCCATCGTTGA 100 23
     BAS4559 NONE
     BAS4558 NONE
     BAS4557 4462885 .. 4462907 -  -9.9   -5.9667   AAAAACATAAAAAAA           TCGCCCCTT CAAAT AAGGGACGA           TTTTGATTATCGCGT 100 321
     BAS4556 4461508 .. 4461543 -   -12  -5.04597   ATCCATACATAAAAA    CCCCGAATCATAAACT TTTC AGCCTACAATTCGGGG     TACTATTTGTTTATA 100 52
     BAS4553 4458627 .. 4458675 - -13.3  -5.49234   ATATGTAACAAAAAA GAGCTAGTTATCGATTGAGTACA TTA CGTACAAAACCGATAGCTAGCTC TTTTTTTATTGATTA 100 31
     BAS4551 NONE
     BAS4550 4457315 .. 4457358 -  -9.9  -4.96996   GGCAAAGAAAAGAAA GCACAAAAATCCCCACCT CCGTTCGTT AGGTGGGGATTTTT-TAC ATATGAACAGCTCTT 100 22
     BAS4548 4455299 .. 4455309 -  -4.6  -4.88736   CATTATGTATAAAAA                 GGGA ATT CCCC                 TATATTTAACAACTA  70 148
     BAS4547 4453505 .. 4453526 - -11.7  -5.75478   AATTACACAAAAAAA           CAAACCCTT ATGA AAGGGTTTG            TTCATTGTCTACATA 100 11
     BAS4546 NONE
     BAS4545 NONE
     BAS4544 4450659 .. 4450684 - -17.7  -5.53436   ACACAACACAAAAAA         GAAAGAGCGGG AGAA CCCGCTCTTTC          TAAGCCATCATATGG 100 43
     BAS4543 4448760 .. 4448785 -  -7.7  -2.52464   TCTTTTTTCAATTTA         TAAAATCGAAC TTGT GTTCGTTTTTA          TATTATCATTGTTTG  64 78
     BAS4542 4448271 .. 4448292 -  -7.3  -5.94713   ATTGTATAAAAAAAA           GCACCATTT CAAA ACATGGTGC            TTTTCTAAACATTAC 100 37
     BAS4541 4446522 .. 4446559 - -21.7  -4.33274   TTTATAGTATTAAAA   TAACCGTAGAATTATGG TGGC CCATAATTCTACGGTTA    TTTATTTACCCCGAT 100 132
     BAS4539 NONE
     BAS4538 4444421 .. 4444454 - -10.5  -5.64274   TTATTTACAAAAAAA     TTAAAGAAGCTAATC CATT GATCAGCTTCTTTAT      TCGTTAAATTTGAAA 100 29
     BAS4537 4443774 .. 4443822 - -15.6  -3.19602   GGTTCCATAGCAATA CATGAGAGAAGATGACCTCTTT CTTAC AAAGAGGTCATCTTCCTTCACA TTACTTTGCAGCTTT 100 26
     BAS4536 4442576 .. 4442589 -  -3.9  -4.72846   GTATATATTTAAAAA               TATGA CATA TCATA                TAAAACTGTACTACA  65 73
     BAS4535 4441107 .. 4441130 - -11.8  -5.95286   ATCAAAAAGAAAAAA          GACGAAATCC TATA GGACTTCGTC           TTTCTTTTCATATAT 100 40
     BAS4532 4438982 .. 4439003 - -12.3  -5.46129   CAACAAATTAAAAAA           GCGAAAGGC CTCG GCCTCTCGC            TTTTTTTATGCTCTT 100 31
     BAS4530 4437240 .. 4437268 -  -5.9  -5.31059   ACACCAATGAAAAAA        GCATGCCCCTCAA TTA TTTTGGGTCATGC        TTTTTTTGTCGTAAC  83 6
     BAS4528 NONE
     BAS4527 4434119 .. 4434155 - -12.4   -5.2112   AATACTAGTAAAAAA    GAAAGTACGCCAGACT TTAAC AGACTGGCGTACTTTT    CAACTCAATTCTTAA 100 30
     BAS4526 4433671 .. 4433696 -  -8.9  -5.50723   TGATTAAAAGAAAAA         CGACTGCAGGC GAAT GCCATCAGTCG          TTTTTCTTTCTTTAT 100 49
     BAS4524 4432664 .. 4432687 -   -11  -5.01553   AATTTATAAATAAAA          CACCAAGTCC ACAT GGGCTTGGTG           TTTTTCATTTCACAT 100 30
        fabG 4431180 .. 4431193 -  -3.1  -3.84712   TAATTTTATATTAAA               GGACA GTAT TATCC                GCACCTATCAGCATA  52 85
     BAS4521 4429867 .. 4429890 -   -11  -5.28942   TAGCCTAAATAAAAA          GCCCTTCCTT ACAA AAGGAGGGGC           TTTCATGTATTTCTA 100 41
     BAS4518 NONE
     BAS4516 NONE
     BAS4515 NONE
     BAS4514 4427072 .. 4427082 -  -3.2  -3.05624   CAACCAAAAAGATGA                 CCAT GTT ACGG                 TTATAAAATACCAAT  45 44
     BAS4513 4426479 .. 4426498 -  -5.7  -5.22006   TTATCATAATAAAAA            GCACATC TATTTT GATGCGC             CCTTCACATATACTT  83 100
     BAS4512 4425966 .. 4425989 -    -9  -5.56568   ATATTATTAAAAAAA          GAAGGCCACTT AGA AAGTG-CCTTC          TTCTATTTCACTAAT 100 11
     BAS4510 NONE
     BAS4509 4424252 .. 4424269 -  -8.4  -5.77677   TAAAATAATAAAAAA             GGCAGC TTAATT GCTGCC              TTTTTATTTCTCTGC 100 29
     BAS4507 4422278 .. 4422305 - -10.7  -5.14477   TACACACGTAAAAAA        CCCTTCACTTG TCTTTT CAAATGAAGGG         TTTCTTTTCTATAGT 100 34
     BAS4505 4420522 .. 4420548 - -10.2  -5.75342   GCGTTCTAAAAAAAA         TGGAACAAACCA AAG CGGTCTGCTCCA         TCTTTTTATTTATCA 100 31
     BAS4504 NONE
     BAS4503 4419602 .. 4419637 - -16.5  -4.01158   AAGTCTATGAAACAA    CGTAAAAAAGCATCA ACACTA TGATGCTTTTTTACG     TCCTCTAACTTTTAA 100 8
     BAS4501 4418075 .. 4418109 -    -8   -5.4433   ATAGAGAAAGAAAAA    TAAAGAAGGAG-GGC TTTAGC GCCACTCCTTCTTTT     CGTTCTAACATATAA 100 45
     BAS4498 4413755 .. 4413779 -  -2.1  -3.21099   TGGTCTGACCACGAA          CACTACTACTA TAA TAATCGAAGTG          TAGGGAAATTGTCCA  44 41
     BAS4497 NONE
     BAS4496 4411650 .. 4411692 - -12.2  -3.65224   AGGTTAGCGTAAGAA GAAAATTGGGCTAACACCAA AGT TTGATGTTAGCCTTATCTTC TCAATCTGTCTAATA  95 127
     BAS4495 NONE
     BAS4494 4409745 .. 4409770 -  -6.9  -5.18726   TTTTCATAATAAAAA         CGTGCATTC GCGAAGTG GAACGCACG          CTTTTCTTATTTTAT  88 32
        pfkA NONE
     BAS4492 4406846 .. 4406867 -  -9.5  -5.75342   TTTGTGTAAAAAAAA           GAGAAGGAC TCCG ATCCTTCTC            TCCGTATTACTTATA 100 36
     BAS4491 4406261 .. 4406291 - -12.1  -5.98781   TACAAGCAAAAAAAA       TAGTGCTTAGATC GCTAT AATCTAAGCACTA       TTTCTGCACAATAAT 100 23
     BAS4489 4403535 .. 4403573 - -12.8  -4.91109   GTTTTATGATAAAAA   CAACATAAAACAATATCA TTA TAAAATTGTTTTATGTTG   TTTTTATTTTATCTG 100 155
     BAS4488 4402046 .. 4402065 -   -10  -3.78022   TTCATATGTATGAAA            CTGAGGGA ATAA CCCCTCAG             TTCAAACCGTTAGTC  87 127
     BAS4487 NONE
     BAS4486 4399705 .. 4399744 - -18.2  -3.89903   AAACATTTGTATAAA  TAGTAGAAAAAGATTCGG GGCC CCGAATCTTTTTCTACTT   ATATTTAATGATTAA 100 37
     BAS4485 4399013 .. 4399049 -  -9.6   -4.8622   TTCTTCAACTAAAAA   TAGCGCTAGC-TCCCTT ATGA AAGGTATGCTAGCACTA    TTCACATTTTCATGT 100 42
    BAS4484a NONE
     BAS4484 NONE
     BAS4483 4395679 .. 4395734 -  -7.3  -6.02914   TTCACAGAAAAAAAA CCGTT-TCTTTCCTCTCTCTAT ATTAACATGACTA ATAGAGAGAAGAAAAATAACGG TTATTTTCTTTCATA 100 204
     BAS4482 NONE
     BAS4481 NONE
     BAS4480 4391416 .. 4391439 -   -11  -4.77165   CTCCTCATAATAAAA          GGCGCGAAAC TAAT GTTCCACGCC           CGTACTTACATTTTC 100 31
     BAS4479 NONE
     BAS4478 4389616 .. 4389640 - -11.5  -6.47325   AAAAAATAAAAAAAA          GAGGGCAAATA TTC CACTTGCCCTC          TCCCTTATTCACTTA 100 38
     BAS4477 4388832 .. 4388850 -  -9.6  -5.42514   TTATAAACTAAAAAA             GAGGTGCA TTA TACACCTC             TTTACATTTTAAATC 100 55
     BAS4476 4388061 .. 4388086 -  -6.1  -4.65895   TTTCTTAGCGAAAAA         GAGCTATTAGC TTTC GCTTCTAGCTC          TCTTATCTCATTACT  76 72
     BAS4475 NONE
     BAS4474 4385604 .. 4385625 - -13.1  -5.58074   CAACTACGAAAAAAA           GAGCAAGCT TTTC AGCTTGCTC            TTTACTTATGACGAC 100 27
     BAS4473 4384193 .. 4384219 - -11.6  -5.79595   TCTCAAAATAAAAAA         CACTCATCCCGT AAA AAGGGACGAGTG         TTGAATTCGTGGTTC 100 271
     BAS4472 4382192 .. 4382219 - -14.2  -2.98223   TACTCATATTACACA        GAAAAGCCGCGG TATA CCGCGGCTTTTT         CTTATCGTTTTCCTT 100 27
        infC NONE
        rpmI NONE
     BAS4469 4380670 .. 4380693 - -12.6  -6.11392   AAACAAATAAAAAAA          CCTTAGAAGA AAAA TCTTCTAAGG           TTTCAACTAATTAAT 100 40
     BAS4468 4379725 .. 4379737 -  -4.9  -4.30161   TTATACAAAAGGAAA                TTGAA ATA TTCAA                AAATTAAATTAGTAT  64 34
     BAS4467 4378562 .. 4378582 - -15.5  -5.28983   TTTAAAACATAAAAA            GCGAAGGAG AGG CTCCTTCGC            TTTTTCTATTAATTA 100 34
     BAS4465 NONE
     BAS4464 4375155 .. 4375189 - -13.1  -3.32317   ACTGCATAAAAAGCA     CAAAAAAGCAGGGAA ATTAA TTCCCTGCTTTTCTA     TTTGCTTTATTGCCT 100 7
     BAS4457 4370531 .. 4370554 -  -8.9  -6.20267   TTAAAAATAAAAAAA          CCTCGCTCCC AAAAA GGGA-CGAGG          TAAATTCGCGGTACC 100 290
        pheS NONE
        pheT 4366997 .. 4367017 - -11.2  -5.54894   AATCCACTAAAAAAA            TTGCCGGA ATAAA TCCGGCAA            TTTCTTATTACTTAC 100 33
     BAS4454 4365104 .. 4365123 -   -10   -5.8901   ATACAAAATAAAAAA            GCGAGAGA AAAC CCTCTCGC             TTTTTCATATTTTAG 100 37
     BAS4450 NONE
     BAS4449 4362338 .. 4362361 -    -9  -5.71712   TTTCATAGAAAAAAA          CTTCTCTTTC CGAA AAAAGAGAAG           TTATACTCTGCTACC 100 26
     BAS4448 NONE
     BAS4447 4358041 .. 4358080 - -10.2  -4.41353   TCATATATATTAAAA  GCGTCAATCTATGGCAA TATTACT CTGCCAC-GATTGACGC  TCGTTTACTTCGCAA  93 153
     BAS4446 4357300 .. 4357327 - -12.2  -5.60993   TTTCTGACAAAAAAA        TATAGGGAGAAA ATTT TTCCTCCCTATA         ACTGTCCTATTAATA 100 21
     BAS4445 4355490 .. 4355514 - -12.3  -5.60993   TTTTTTACAAAAAAA          GAGACTTTCTA TTA TAGAAAGCCTC          TTTTCTCTATTTTTC 100 32
     BAS4444 NONE
     BAS4443 NONE
     BAS4442 4351119 .. 4351148 - -15.9  -4.11363   AACAATATGAAACAA       GTCTTGATGCACG CGAA CATGCATCAAGAC        TCCAAAAATTACAAT 100 34
     BAS4441 4350202 .. 4350216 -    -5  -4.34402   TCCTTTATATTAAAA               TGCATC ACG GATACA               TCATTTTTTTCAATT  64 15
     BAS4440 NONE
     BAS4439 NONE
     BAS4438 4347592 .. 4347633 - -19.1  -3.53224   TATTTCTTTTTTAAA GTATAGAATAGGAGAAACG TTAC CACTTCTCCTATTCTATAC  TTTTTTTACTGTCTT 100 31
     BAS4436 4345113 .. 4345133 -    -9  -5.12617   GAAGCACTTAAAAAA            CGAGACTG AAAAA CAGCCTCG            TTTCACTATACCATA  95 41
     BAS4435 4343821 .. 4343854 - -13.3  -3.63341   AATATCGTTCAATAA     GAAAAGGAGCTCAAG TAAA CTCGAGCTCCTTTTT      CTTTATTACCCTTTA 100 31
     BAS4433 NONE
     BAS4432 4341628 .. 4341654 -  -7.4  -5.42259   TTACGCTGAAAAAAA         GCTTGTAGAA TCTACTT CTCTACAAGC         TAAAACTGCATCTTT 100 25
     BAS4431 4340601 .. 4340615 -  -2.9  -3.35996   CAGGTTCAGCCATAA               TTCAT TAAGC ATGAA               TGCCCTCTCCATCCA  46 15
     BAS4430 NONE
     BAS4429 NONE
     BAS4428 4338045 .. 4338065 -  -9.7   -5.4492   TACATATACAAAAAA            GAGTTGGTG TAA CGCCAACTC            TTTTTTACGTATTCT 100 43
     BAS4423 4332441 .. 4332458 -  -3.5  -5.51046   CAAATACATAAAAAA             TAAATGA ATGT TCATTCA              TGATGGTTGTTTTCA  76 168
     BAS4422 4330641 .. 4330668 -   -13  -3.61398   TGTCCCCTTCAAGAA        GAATATGAATGA ATAG TCATTCATATTC         TTATAATACTGACTA 100 83
     BAS4421 NONE
     BAS4420 NONE
     BAS4419 NONE
     BAS4418 4327306 .. 4327330 -  -7.2    -4.946   ATTAAATACTAAAAA          GATGAGAGAC AGGGG ATCTCTCACC          TTTTTCTATATATAG  88 74
     BAS4417 4326828 .. 4326843 -    -9  -6.11229   AGGAAAATAAAAAAA              GCTACC AAAT GGTAGC               TCCTTTATTTTAGAA 100 35
     BAS4416 4324904 .. 4324934 - -10.6   -5.2422   AATTATACCAAAAAA       TAGAAGACATTGTA AAC TACAACGTCTTCTT       ATCTGTTAAATAAGT 100 11
     BAS4414 NONE
     BAS4413 NONE
     BAS4412 4320826 .. 4320870 - -13.2   -5.0707   AAACAGAAAAATAAA GTTATAAATATTGCCTCTTC GATAT GAAGAGGCAATATTTATTAA TAGTTATTGTCGCTA 100 22
     BAS4411 4320280 .. 4320302 - -10.7  -5.48063   ATGGAAGACAAAAAA           TAAGAGAGC GTTTT GCTCTCTTA           TTTTTCTTTCACTCT 100 42
     BAS4409 NONE
     BAS4408 NONE
     BAS4407 4317640 .. 4317669 - -15.9   -4.1899   TCATTTGATGCAAAA       TAAAGAGGATGGC ATTC GCCACCCTCTTTA        TTTTACTTTCTCTGT 100 23
     BAS4405 NONE
     BAS4404 4314329 .. 4314353 -  -5.8   -5.4433   ATACATAAAGAAAAA          GCATGATTTC AATAG AAAACCATGC          TTTTCTCTCGTTATT  86 36
     BAS4403 4313782 .. 4313810 -  -4.6   -5.7946   TTCTGAATAAAAAAA       GGCGAGC--CCTCA TTA TGAGGATGCTCGCT       TTTTTACTCTTTCAT  87 29
     BAS4400 4311278 .. 4311301 - -12.6  -5.56264   TGGAAATATAAAAAA          TCACCTATAG CATT CTATAGGTGA           TTTTTTCACGAAGAA 100 31
     BAS4390 4302240 .. 4302297 - -12.5  -5.41941   CAAACGAAACAAAAA CAGATAAAAATTTCTATCAGTGTAAAA TCAT TTTTACACTGATAGAATTTTCTATTTT ACTGTAGCTCTACAC 100 24
     BAS4389 NONE
     BAS4388 4299615 .. 4299641 -  -5.9  -4.61482   TCTCGTAAAAAAGAA         GGATTCCTATT CTTTC ATTAGGAACCC         TTGAAAAAAAATATA  74 62
     BAS4387 NONE
     BAS4386 NONE
     BAS4385 4296929 .. 4296952 - -11.8  -4.23487   ATAAACAGAAAAATA          GCCGACTCTT TTAC AAAAGTCGGC           TTTCTTTTTATAACT 100 33
     BAS4384 4296409 .. 4296456 - -19.6  -5.17576   TAGCAAGCGAAAAAA CGATAACAATAAGCTGACCTTT TGTA AAAAGTGAGCTTATTGTTATCG TTTGAATTCTTTCAT 100 68
     BAS4383 4295648 .. 4295675 -  -6.3  -5.40625   ATACTACAGAAAAAA        TGCCCGCTACC TTTATG AGTAACGAGCA         CTTTTTCTATACTTT  88 32
     BAS4382 4294848 .. 4294878 - -12.1  -5.49234   ACATGTAATAAAAAA      GCAGGTTTTCC-AT TACA ATAGGAAAACCTGC       TTTTTTACGAAATCA 100 30
     BAS4380 4292418 .. 4292440 -  -9.9  -4.62708   AAGACAGAAAAATAA           CCGACCTTC TATAG GAAAGTCGG           TTTCTTCTATATAAA  93 49
     BAS4379 4291404 .. 4291421 -  -7.7  -5.72622   CCTATAAACAAAAAA             CCCCTGA TTTC TCAGGAG              TTCACTTATATGGAT 100 48
     BAS4378 4290156 .. 4290167 -    -3  -2.57881   TAACCTCCTCATAAC                TACT TGTT AGTA                 TAGCCAAATTTAAAT  42 122
         rph NONE
     BAS4376 NONE
     BAS4375 4287970 .. 4287993 - -12.6  -5.76237   TAGACAAACAAAAAA          CCTTGTTATC AAAA GATAACAAGG           TTTTTTTAGCGTCCC 100 293
     BAS4374 4287315 .. 4287340 - -14.9  -4.62669   TAACTAAACAAGAAA         CCCTTGTTATC AAAA GATAACAAGGG          TTTTTCAGCGTCCTA 100 77
     BAS4372 4285894 .. 4285916 -  -2.6  -5.38958   ATGCACAAACAAAAA           CCCTCAGC GATGAAA GCAGAGGA           TTTATCATTAATGGA  72 33
     BAS4371 4284647 .. 4284660 -  -8.1  -3.51934   CTTCTCTTACAAACA               GGCAG ATTT CTGCC                TTTTGCAACCCTTAC  73 93
         tig 4283106 .. 4283131 - -14.1  -4.45083   TCTATATTTATAAAA         CAAGGCACGAT TAAA ATCGCGCCTTG          TTATTTTATTATGCA 100 34
     BAS4369 4281576 .. 4281608 -   -13  -4.35646   ATAGCTAAACATAAA      GAAAAACAGCAATT ATAAA AATTGCTGTTTCTC      CTTCGCATTATGCAG 100 33
     BAS4368 4279780 .. 4279813 -    -9  -5.83211   TACGAAAAGAAAAAA     GACTCCGCTTAAGC ATACAA ACTTAAACGAAGTC      TGGCAAATACTATTA 100 51
     BAS4367 NONE
     BAS4366 4276719 .. 4276738 - -11.4  -6.02919   GTATAAAGAAAAAAA            CGCGCGAC ATTC GTCACGCG             TTTTTTGTTTTTGTA 100 19
     BAS4363 4274058 .. 4274097 -  -4.4  -2.78405   GTTATTTAAAAAACT  CATCCGAT-CATCCTTCCA AAT TATAAAGATGGAACGGATG  GTGTCCACACTCTTT  48 6
     BAS4362 NONE
     BAS4361 NONE
     BAS4360 NONE
     BAS4359 NONE
     BAS4358 4269184 .. 4269223 - -18.2  -3.16683   AGCTGACTTTATGAA  TAAAAAAAATCGCTCCCC TTAT GGAGAGCGATTTTCTTTA   TTCAATTAAGCTTTT 100 31
     BAS4357 4268115 .. 4268138 - -12.6  -4.83615   TAGCCTTTAGAAAAA          TAAGTGAGTG AAAA CACTCACTTA           TTTCGCTTTTGCTCT 100 23
     BAS4356 4267017 .. 4267046 - -10.2   -5.4833   CGAGCTAATAAAAAA       GAAGATAAGTAG CATCCT CTACTTATCTCC        TTTATCCGTTCCCTT 100 27
     BAS4355 4263970 .. 4263994 - -13.7  -4.92385   TATACGCAAAGAAAA          GAGACTCACCA ATA TAGTGAGTCTC          TAAAAAACATTTTTA 100 38
     BAS4354 4262594 .. 4262615 -  -8.1  -5.88565   TGTAGAACAAAAAAA           CTAGATAGC AAAG ACTATCTAG            TTTTTCTCGCGAATA 100 22
     BAS4353 4261440 .. 4261463 -    -9   -5.2894   AAACACAAAAGAAAA          GAAAGAAGTA CCTA TACTTCTTCC           TTCGTCATTTCATTA  95 46
         maf 4260677 .. 4260698 -    -8  -3.51557   TCTCTCAAAGAAAAT           CCCATGCA ATTTTA CGCATGGG            TTACATCAATATTAA  73 15
        radC NONE
     BAS4350 NONE
     BAS4349 NONE
     BAS4348 4257336 .. 4257350 -  -2.9  -3.22094   TTCGACATAAAATTA               GAAAA TCCTT TTTTC               TTTTTCTTCCATCGC  46 8
        minC NONE
     BAS4346 4255781 .. 4255812 - -12.4   -5.4505   CGTGTGAAGAAAAAA      GAAAGCACTCCGCA AATA TGCGAAGTGCTTTT       AACGGATTCCAAAGA 100 24
     BAS4345 4254935 .. 4254952 -  -2.7  -3.12351   CCTCTCTATATTTAA             TCAAATG AAAT CACCTGA              ATGGGATCAATAAAT  43 4
     BAS4344 4254058 .. 4254083 -  -9.1  -4.95547   TTTACAATAATAAAA         GGTTAGTGCTA ACGT CAACACTAACC          GATTAATTCTTCAAC  95 20
     BAS4343 4252591 .. 4252610 -    -5  -3.21925   AGATGTTATCATGAA            TCATAGAC GGTT GTCAATGA             AAGTTCTACTAACTA  54 34
     BAS4342 NONE
     BAS4341 NONE
     BAS4340 4251451 .. 4251486 - -18.6  -3.07522   ATACTCCTTAATATA    GAAAAACTCTAACCTG CACT CAGGTTAGAGTTTTCC     GTGAGTTCTTATGCT 100 34
     BAS4339 NONE
     BAS4338 4249576 .. 4249596 - -12.6  -5.74122   TACGATATAAAAAAA            GACTGCCG TATTT CGGCAGTC            TTAGTCGATAAATTC 100 26
     BAS4337 NONE
     BAS4336 NONE
     BAS4335 NONE
     BAS4334 NONE
     BAS4333 4244896 .. 4244913 -  -9.9  -4.72846   CTACATAGGCAAAAA             GCTAGAG ATTT CTCTAGC              TTTTCACGTGTTTCA  93 21
     BAS4332 4242931 .. 4242948 -  -9.9   -5.1615   TGAATATTTAAAAAA             GACTAGC ATTC GCTAGTC              TAAATGTTCCCTATA 100 20
     BAS4331 4241918 .. 4241938 -  -8.3  -5.80951   AGTTAAAATAAAAAA            TCCCACC ATTTATA GGTGGGA            TTTTATTTATATACT 100 82
     BAS4327 NONE
     BAS4326 NONE
     BAS4325 4235809 .. 4235827 - -12.4  -5.53991   CATGTATGAAAAAAA             GCAACGGG AAT CCCGCTGC             TTCACACACGCTCTA 100 27
     BAS4324 4233670 .. 4233687 - -11.3   -5.4251   TCTACATACAAAAAA             GGTGGGA ATCA TCCCACC              TTTTTAAACTTCTTC 100 29
     BAS4323 4232836 .. 4232857 - -14.5  -4.27441   ACGACGATGAATAAA           GAGGAAGGG CTCA CCCTTCCTC            TTTTGTTTTGTTATC 100 36
     BAS4321 4231590 .. 4231611 - -10.3  -3.64703   CCCCTTTTACGTAAA           CAGGTTTAA AAGT TTAAACCTG            TTTACGTGTTAGTTA  87 47
     BAS4320 NONE
     BAS4319 4230612 .. 4230624 -  -3.4  -3.15861   GATTACTCTCATTAA                GACT TATAG AGTC                CAATGATTTCTACCT  46 39
     BAS4318 4229972 .. 4230011 - -17.6  -4.46854   TTAGCTAAGAATAAA  TAAG-AAAAAAGCAGCTCA CCA TGAGCTGCTTTTTTTCTTA  TTTTGCACTGCGTAT 100 1
        ruvA NONE
     BAS4315 NONE
     BAS4314 NONE
     BAS4313 NONE
     BAS4312 NONE
        yajC 4224476 .. 4224500 - -14.3  -5.43514   AAAATAATTAAAAAA          GGCCCTGCACA TTT CATGCAGGGCC          TTCCTCATTAGTTTT 100 33
     BAS4309 4223312 .. 4223336 -  -9.4  -3.54146   TTTTTGAAGTAAACA          GGCTTACTAC GTCGT ATAGTAAGCC          TCTAGTTTTCTTTTA  80 27
     BAS4307 NONE
     BAS4306 4218725 .. 4218750 -  -4.8  -5.42514   CCACAAACGAAAAAA         GA-GATGCCTC ATAAA GAGACATCATC         TTTTTTATACTTGCG  82 30
     BAS4305 4217611 .. 4217654 - -14.2  -3.92324   GGTTGTAACACGAAA TCACCCCTTAACCTGT-TCAT TAT ACAAGACAGATTAAGGGGTGA CAATATAATGCAAAC 100 79
     BAS4304 4215247 .. 4215264 -  -2.7   -4.2349   TCCTCAGATCTAAAA             GGTTTGT AAAT ACAAATC              CTTTACCCTAGCTGT  55 28
     BAS4303 4214642 .. 4214674 -  -6.9    -4.614   TTCAATTATACAAAA      GTACCCGCTCCTCTC CAA GAGATTCACGGGTAC      TTCTTATCACCGTAG  79 58
     BAS4302 NONE
     BAS4301 4211822 .. 4211843 - -13.1   -5.3236   ACAATGTATAAAAAA           GAGAGGATG ATAT CATCCTCTC            TTCTTGCAACATTAT 100 37
     BAS4300 4211186 .. 4211221 - -14.8  -6.23317   ATAAAAATAAAAAAA    CTCCCGCCTCTACTGT TTGA ACAGTAGGGACGAGAG     TATTATACCCGTGGT 100 297
        hisS NONE
        aspS 4208041 .. 4208071 - -14.2  -5.41746   AACCTCTCAAAAAAA       GTCTAGACGGCTAT AGT ATAACCATCTAGAC       TTTTTTCTTACTTCT 100 33
     BAS4296 4206930 .. 4206954 -  -9.4  -5.18995   AATATAATAGAAAAA          GCATATACCC TAGAC GGATATATGC          TTTCTTTTTATTCTT 100 33
     BAS4293 4203994 .. 4204010 -  -2.3  -2.66274   CGTTTCACAAGGAAT              TAAATGT AAA ACATATA              GCCCCCGTGATTTTC  40 8
     BAS4292 NONE
     BAS4291 4201643 .. 4201674 - -10.3  -4.18018   TCGCCTTATGTAAAA      GAAACCTCTAACCG CGAAT CGGT-AGAGGCTTC      TCGTTTTATCCTAAA  95 31
     BAS4290 4200860 .. 4200883 -  -9.6  -2.84687   TTAATGAGCAGTACA          TCCCCCACCT CTTT AGATGAGGGA           TAACTACCCATTAAA  75 52
     BAS4289 4198455 .. 4198500 -  -5.7  -2.73771   TTATACGTTTGAAAG TTTCACTATATAATTTCACCT TGTT ACATGAAATCATACGGTGAAA TGTTTTCCACGTCCA  55 3
     BAS4288 4197985 .. 4198004 -  -7.9  -5.75478   AAGCACATAAAAAAA            CTCCCTT ATCATG AAGGGAG             TTTTTTACGCTTATA 100 183
     BAS4286 4196485 .. 4196520 - -19.2   -3.9243   CAACTCTCTAAATAA    CGAAGGCCCTCTACTT AAAA AAGTAGAGGGCCTTCC     TATTACACATCTTCT 100 28
     BAS4284 4192969 .. 4192995 - -12.4  -2.83345   CTTATATAGTAAGTA         TAGGGAGAAGAA CTT CTCCTCTCCCTA         CCATTGTACACTACT  90 47
     BAS4283 NONE
     BAS4282 NONE
     BAS4281 4191931 .. 4191952 - -10.9  -5.76633   TTACATATAAAAAAA           GATGGACGA TATA TCGTCCACC            TTTTCAGTACTTATT 100 39
     BAS4280 4190641 .. 4190671 -  -6.2  -5.31275   TTTTACCACAAAAAA      GAGGGATGTGCGA CCTTTT TCGCT-ATCCCTC       CCCATTTCACTGCTT  84 32
     BAS4279 NONE
     BAS4278 NONE
     BAS4277 NONE
     BAS4276 4186703 .. 4186727 -    -5  -5.40474   ATCCCCCGAAAAAAA          GAGGAGTTCC ATATG AAAACTCCCC          CGCTTATATAGAGAG  82 240
        greA 4186158 .. 4186179 -  -6.6  -6.04953   ATACAAATAAAAAAA           TCACTCGC TTTTAC ACGAGTGA            TTTTTAATTATTTTA 100 33
     BAS4274 4184318 .. 4184334 -  -3.7  -4.58773   TTCACGAAATGAAAA              CATTTCA CTA TGAATTG              CAAGATTACTTTTCA  63 31
     BAS4273 4183532 .. 4183589 - -16.7  -4.62772   TTTAAATTAAAGAAA TTACGCT-AACTAAAAAAGAGAAGCTCC TAA GGAGCTTCTCTTTTTTAGTTTAGAGTTT GAACAAGTACTGGTT 100 12
     BAS4271 NONE
     BAS4270 NONE
     BAS4269 NONE
     BAS4268 4179667 .. 4179690 -    -9  -5.14645   ATAATGTAATAAAAA          TGCACTGCCTA TAC TA-GCAGTGCA          TTTTTACTATGCTAA  95 32
     BAS4267 4176803 .. 4176822 -  -7.1  -5.45802   TTTCCAAAAGAAAAA            GAGCCGC TTTACT GCGACTC             TTTCATAACCATTAC 100 37
     BAS4266 4176432 .. 4176465 -    -7  -5.69262   CTAGAAAAACAAAAA     GCGTTACAAAAAAGA TTCCT TCT-TTTTGTAACAC     TCTATTTATCAATAT 100 40
     BAS4265 NONE
     BAS4264 NONE
     BAS4263 NONE
     BAS4262 4172999 .. 4173025 - -12.4  -5.23016   AAAGAATTTAAAAAA         GGCAGTAGACAA ATA TTGTCTACTGCA         TCCATATCATAACTA 100 172
     BAS4261 NONE
     BAS4260 NONE
     BAS4259 4171335 .. 4171355 - -11.2  -5.68438   TTATTAAACAAAAAA            GAAGCCTG TAAAT CAGGCTTC            TTTTTATCCTCTTAT 100 29
     BAS4257 NONE
     BAS4256 NONE
     BAS4255 4169330 .. 4169353 - -11.1  -5.46129   TAAGAAAGTAAAAAA          GAGAAGCCT TTATTT AGGCTTCTC           CTTTTATTTTGAAAT 100 15
     BAS4251 4162274 .. 4162326 - -25.6  -4.37721   AATAAAACACATAAA TAAGAATAAAAAACTTGCCTAAAA TTATC TTTTAGGCAAGTTTTTTATTCTTA TTTCACCGAGATAAC 100 23
     BAS4250 NONE
     BAS4248 4160374 .. 4160416 - -15.2  -3.67989   AAAATGTGAGTTAAA TGTGAAACACGTTTATTCGA ATA TAGAATAAATGTGTTTCACA CTACTTATATAATCG 100 26
     BAS4247 4159617 .. 4159641 - -17.3  -4.48869   GAAAAATAACATAAA          CGGGTATCTCA TTT TGAGATACCCG          TTTTCATATATTAAG 100 36
     BAS4244 4156199 .. 4156217 -   -11  -5.26119   CTCCTAAAAAGAAAA             GTGAGGCA TTT CGCCTCAC             TCTCATTTATAATTA 100 38
     BAS4243 4155660 .. 4155679 -  -7.9  -5.67967   ACCACTATAAAAAAA            GGTTCTC GCCAAT GAGAACC             TTTTTTGCTATTTAC 100 54
     BAS4241 4153977 .. 4154004 -   -10  -4.19238   TTGTCAATTGCAAAA        TAAAAGGGATCT AAAT AGAACCCTTTTA         TTTAAGTAATCTATA  93 48
     BAS4240 4153711 .. 4153730 - -10.8  -5.89921   ATTATAACAAAAAAA            GACTAGAG ATAT CTCTAGTC             TTCTACTTCGTTTCA 100 28
     BAS4239 4152135 .. 4152160 -  -8.5  -5.69262   TTATAAAAATAAAAA         GAGTTATTTTC TTTG AAAAATAACTC          TTTTTATTTTACTTG 100 34
     BAS4236 4150300 .. 4150324 -  -5.8  -5.26119   TTTCCAAAAAGAAAA         GCAGCC-CATT TTAA AATACGGCTGC          TTGTAATGTACATTA  83 38
     BAS4235 4149152 .. 4149171 - -12.2  -4.62872   ACTAACTTGTAAAAA            GAGCCATC CTGC GATGGCTC             TCGAATAAACAAATA 100 111
     BAS4234 NONE
     BAS4233 NONE
        aroE NONE
     BAS4231 4145934 .. 4145945 -  -4.4  -4.88736   TACTAGTGATAAAAA                TAGC GTAT GCTA                 TTTTTATCGAGGAAG  70 29
        nadD NONE
     BAS4229 NONE
     BAS4228 NONE
     BAS4227 4143561 .. 4143587 - -13.9  -4.37092   AGCTCCTTTACAAAA         CAAAAGCAACC TTCTC GGTTGCTTTTG         TTTTATCCGTTTTTC 100 28
     BAS4226 4141891 .. 4141908 -  -2.7  -3.06796   TTGTAGTGTAGCGAA             TGAAGAA AAAC TTCGTCA              ATCTTTTACGGAATA  43 31
     BAS4224 NONE
     BAS4223 4138527 .. 4138550 -  -7.4   -4.1021   TTTTACAAGTACAAA          GGAACAGGCT GTAT AACCCGTCCC           TTTATTTATATTAAA  74 436
     BAS4222 4137409 .. 4137431 - -16.4   -5.1287   TTTATATCCAAAAAA           GTTCACGTGC TAA GCACGTGAAC           TTTTTGTATCATCAC 100 37
     BAS4220 NONE
     BAS4219 4135408 .. 4135437 - -12.3  -5.37593   TTTCAAATTAAAAAA       CGGTCGTCTTACA AATC TGTAAAACAACCG        TCCTCCGTTTGACTC 100 41
     BAS4218 4133382 .. 4133401 -  -6.4  -5.43414   ATTATACATAAAAAA            GAAGCCGC ATAA ACGACTTC             TTTTTTCATTCTAAA  88 43
     BAS4217 4132890 .. 4132906 -  -5.1  -5.26119   TTTCTAAAAAGAAAA              CCTCC GCGCTCG GGAGG              CTTCTTTTACTTCTC  79 32
     BAS4216 4131690 .. 4131702 -  -4.9  -4.01158   AACGTCACGAAATAA                TGAAA CTT TTTCA                CGTTCATGGAACATG  62 44
     BAS4215 4130476 .. 4130488 -  -3.4  -4.08767   TTCACCTCCTTAAAA                GGTA TTAGG TACC                ATGTTAAACACAATT  56 108
     BAS4214 NONE
        dnaK 4127964 .. 4127992 - -10.4  -5.02074   TCATTCGTGAAAAAA        GCCAAAGCCAAG GCACG CTTGACTTTGAC        TTTTTGTCATCTTAC 100 61
     BAS4212 NONE
     BAS4211 4125613 .. 4125656 - -23.6  -2.80291   AATCACCTTAGTAGA GTTTCGTTCCTTTCGTAAGT CAAC ACTTACGAAAAGAACGAAAC GTTATCATTTTTCAT 100 110
     BAS4210 NONE
     BAS4209 4123451 .. 4123485 -  -9.5  -5.60993   TTCTCCACAAAAAAA    GAAAGCATGCAAATCG TTTC CG-TTTGCATGCTTTT     TTTATGCGCTTGCTG 100 27
        rpsU NONE
     BAS4207 4122498 .. 4122518 -  -9.8  -5.77632   AAAAGCATAAAAAAA            CGTCTCAT ACGAA ATGAGACG            TTTTTTTATGCTAAT 100 31
     BAS4206 4122092 .. 4122104 -  -3.4  -4.37157   AATCATTAGAATAAA                GAAG AAAAA CTTC                ACATACGGAAGTTTC  61 43
     BAS4205 NONE
     BAS4204 4119761 .. 4119789 -  -3.9  -5.09762   ACCTTAATACAAAAA        GAAATGCTCCT GACAAAT AGGATCATTCC        ATTTTATCATATGCC  70 19
     BAS4203 NONE
     BAS4202 NONE
     BAS4201 4116603 .. 4116615 -  -3.4   -3.5882   TACAGCACCTTCAAA                GCTT AATAA AAGC                TTTGGAATGCAACTA  52 38
     BAS4200 NONE
     BAS4199 4115184 .. 4115216 - -15.1  -3.88603   ACTCATAAAAACCAA      TAATCAGCGGATG AACAAAA CATCCGCTGATTA      CAGCTTTACTCTATT 100 41
        recO 4114112 .. 4114127 -  -8.2  -4.72386   GAAAGGATGTAAAAA              GGACCG TATA CGGCCC               CAAATTATATTTGAA  85 30
     BAS4197 NONE
     BAS4196 4112526 .. 4112550 - -13.7   -5.1101   TCACGAGCGAAAAAA          GCACATTCACC TTT GGTAAATGTGC          TAAAACATTTTTTGG 100 25
     BAS4195 NONE
     BAS4194 4108682 .. 4108707 - -13.5  -5.92399   TAACAAAATAAAAAA         GTTTACTTCAC AAAG GTGAAGTAAAC          TTAAAGGTAGCCTAT 100 37
     BAS4193 4107937 .. 4107964 -   -15    -5.186   GAAAATACAGAAAAA        CAAGCCCTTTGC ATAA GCAAAAGGCTTG         TAACACAAAACTTTA 100 38
     BAS4192 NONE
     BAS4191 4105943 .. 4105982 - -11.7  -4.40692   GTGAAAAAAGAACAA  TAATAAAAACCGTTGCC TATATG AGCAACGGTTTTTATTT   TTCTTATACAAATGT 100 29
     BAS4187 4102613 .. 4102662 - -14.2  -3.88583   TAAAGCTCTCACAAA TAGCTGAATAAAAAAAGATAAGGG AAAT CCCTTATCTTTTTTTATT--GCTA TATTTTCTCTTCACT 100 7
     BAS4186 4101496 .. 4101519 - -15.4  -4.36411   CAGCAACTACTAAAA          TAAGGAGGGG ATAT CCCCTCCTTA           TTGCGCTTTAATTTT 100 23
     BAS4184 4100110 .. 4100128 - -11.8  -5.22006   CTATTATAACAAAAA             GCAGAGAA AAA TTCTCTGC             TTTCGAAAAATATTC 100 113
     BAS4183 NONE
     BAS4182 NONE
     BAS4181 4097916 .. 4097941 - -16.3   -5.4251   TTTATACACAAAAAA         GCTCGTCAGTT CTAT AACTGACGAGC          TTTTACTTTGCACAT 100 28
     BAS4177 4094212 .. 4094231 - -12.2  -5.43487   AAAGCATAGAAAAAA            GCTAGGAG CATT CTCCTAGC             TTTTTTATCGTTATT 100 45
     BAS4176 4092786 .. 4092807 - -10.2  -2.79968   TATGTAATGTGAAAG           GGACACCT TCATAC AGGTGTCC            TCACTGCTGTCTTAC  79 76
     BAS4175 4090587 .. 4090612 - -14.9  -6.02345   GAACCATAAAAAAAA         GCACACTATCT TTTC AGATAGTGTGC          TTTTTTTACAACTTT 100 41
     BAS4174 4089353 .. 4089372 -  -3.6  -3.82083   TCATTATAAGCCAAA            GATGAAAA CCCC TTTCCACC             CTGACATTACCTTTT  54 32
     BAS4173 NONE
     BAS4172 NONE
     BAS4171 4086644 .. 4086663 - -10.8  -4.76802   GGTAAAAATAAGAAA            TACCCTCT GTTA AGAGGGTA             TTTGCTCTTATCCTT 100 51
     BAS4170 4085850 .. 4085869 - -12.2  -5.86061   TTTGACTAAAAAAAA            GCAGGTGA TGTT TCACCTGC             TTTTTCCTTATTCAT 100 33
     BAS4169 4083129 .. 4083143 -  -2.2  -2.82586   TATACTATAATACCA               CTTTTA AAA TAAAAA               TTCTACACCTTTTGA  41 28
     BAS4168 4082900 .. 4082929 -  -8.7  -5.83226   AATCGAATAAAAAAA       GAAACAGTAGGAA AATA TTCCTACTGCTTA        CTTTGTTTCACGGTG 100 23
     BAS4167 NONE
     BAS4166 NONE
     BAS4165 4080899 .. 4080919 - -15.5  -4.83615   GATTTCGCACAAAAA            GAGGAAGGG TTT CCCTTCCTC            TTTTCATAGTTCACA 100 43
     BAS4163 NONE
     BAS4162 4078734 .. 4078760 - -12.4  -5.14965   AGTCGTATTAAAAAA         CAAGACACAGAA CTA TGCTGTGTCTTG         TTTTTTTATATTTTC 100 31
     BAS4157 NONE
     BAS4156 NONE
        murG 4068071 .. 4068096 -   -12  -4.26903   TTCATCCTACTAAAA         GAGGCATGAT TGTTTC ATCATGCCTC          TGAAATATGGTGAAT 100 17
     BAS4154 NONE
     BAS4153 NONE
     BAS4152 4066645 .. 4066702 - -12.6   -4.5265   AACTAGATGATAAAA TTATTATAATGTAAAAAAAGAACGTGA GGTGA TCACGTTCTTTTTTTACATTATA-TGT TCATCTTTTCCTTTA 100 18
     BAS4150 4065817 .. 4065838 -  -4.5  -5.07275   TTACACATAGAAAAA           GAGAATACA ATAA CATATTCTC            TTTTCTCAAATATAT  73 66
     BAS4149 4065216 .. 4065241 - -16.3  -5.18726   GCTTCATAATAAAAA         GGACGCTAACA AAAA TGTTAGCGTCC          TTTTTTAGTTCTTTT 100 168
     BAS4145 NONE
     BAS4144 4060381 .. 4060393 -    -2  -3.58726   GCCTCCTATATAGAA                TTCA TCATT TGAA                ACATTGGCATAATCA  47 3
     BAS4143 NONE
     BAS4142 NONE
     BAS4141 NONE
     BAS4140 NONE
     BAS4139 4058367 .. 4058383 -  -2.3  -2.64091   AATGATTGGATAGCA              TGAATAT ATC ATATTCT              TTCTACCTTTCTCTT  40 201
     BAS4138 4057631 .. 4057665 -  -9.5   -5.8187   TATTTAATAAAAAAA     CGTTTTGTTCTCC TTATGCATT GAAGAACAAAACG     TCACATACACACTTT 100 40
     BAS4137 NONE
     BAS4136 4056757 .. 4056797 - -21.5  -4.39329   AGTCCATACAATAAA  TGAAAATCCCCTAGTAGTA TGA TGCTACTAGGGGATTTTCA  TTTTGCTACACATAT 100 51
     BAS4134 4055554 .. 4055578 - -13.7  -5.47218   CCTTATGCAAAAAAA          TAAGAGCAGCC ATC GGCTACTCTTA          CTCACTCACATATTT 100 23
     BAS4131 NONE
     BAS4130 NONE
     BAS4129 4048482 .. 4048502 -    -9  -5.71712   CTCCATACAAAAAAA            GAACCCGC ATATA GCGAGTTC            TTCTTTTGTTATTCT 100 43
     BAS4128 4047994 .. 4048016 -    -2  -2.92522   CCATTCAACAGTATA           TTTTATCGAA TAA TTCGATATGA           CTCAAGGTTAACTTT  41 33
     BAS4127 4047727 .. 4047748 -  -8.8   -5.7946   TTGGCAAGAAAAAAA           GACCAACA TTTTCC TGTTGGTC            TTTCGTATATGTATC 100 39
     BAS4126 NONE
     BAS4125 NONE
     BAS4124 NONE
     BAS4123 NONE
     BAS4122 NONE
     BAS4121 4043814 .. 4043833 -  -3.4  -3.67597   GTCGTTATTGAAGAA            GGTGCCTT TTAT AGGGCGCC             TTTTAAAATTCTCTC  52 28
     BAS4119 4043358 .. 4043388 -  -6.9  -4.68424   TAAGTTATTTAAAAA       GGACAGTTCTTCT GAACA AGAGTAACTGTCC       TTTTTTATATTCATT  79 36
     BAS4111 4039071 .. 4039096 - -14.1  -5.67063   TTTACTATAAAAAAA         TAAGAGGCGGC AATT GCCACCTCTTA          TTTTTTATAATTCCA 100 23
     BAS4109 4036893 .. 4036916 -    -9   -5.8901   ATATAAAACAAAAAA          GAATCTGTAT TTGC ATACAGACTC           CTCTTAAGTAAAGTA 100 29
     BAS4108 4036327 .. 4036345 -  -6.7  -5.65927   GATTGAAATAAAAAA             GGAAACG ACGTA CGTTCCC             CTTAATTACTTTTCT 100 27
     BAS4107 4035613 .. 4035649 -  -7.3  -5.94743   TAAAAAAAACAAAAA    GAAAGACCGTGCTTCCT TTT AGTAGATACGGTCTTTC    TTTATATTTTGCATT 100 7
     BAS4104 4033459 .. 4033474 -  -2.6  -3.07487   TCATATGCTTAAAAC              TCCTTA ATAT TAAAGA               TCTATATACCATTTT  43 51
     BAS4103 NONE
     BAS4102 NONE
     BAS4101 4031332 .. 4031354 - -16.4  -5.60993   TTTCCTATAAAAAAA           GCACTCGTGA TGA TCACGAGTGC           TTTTTTACTATGCAC 100 33
     BAS4098 NONE
     BAS4097 NONE
     BAS4096 NONE
     BAS4095 4028293 .. 4028303 -  -5.4  -2.60219   GACAATTTGTATAAT                 TTCG ATT CGAA                 CCGCCCCCTTTACTG  52 35
     BAS4094 NONE
     BAS4093 NONE
     BAS4092 NONE
     BAS4091 NONE
     BAS4090 4024700 .. 4024736 - -21.8  -4.77036   TCCGATTACTAAAAA    CGAATAATCCGCGGAG GATTT CCCCGCGGATTATTCG    TTTTATTTTGTTGGT 100 28
     BAS4089 NONE
     BAS4088 NONE
     BAS4087 4021671 .. 4021692 -  -8.8  -5.42265   TGAAACGATAAAAAA           GATGCCTA TGTTAC TAGGCATC            TTTTTCATTCTTACA 100 36
        nusB NONE
     BAS4085 NONE
     BAS4084 NONE
     BAS4083 NONE
     BAS4082 4017453 .. 4017481 -  -8.1  -5.52986   AGGCGATGAAAAAAA        TAGCCGCTAACAC GAA GTGATAACGGCAA        TGTAATCTACATATA 100 129
     BAS4081 NONE
     BAS4080 4014533 .. 4014556 -  -8.2  -5.24416   CAATTACAACAAAAA          GAGGAACAAC ATAT GTTATTCCCC           TTTCCCTTTTTGTTT  93 17
     BAS4079 4013908 .. 4013947 - -11.6  -4.07789   TAACCCATAAAAATA  TCCTGTTCACTTTCCACT TTAC AGAGGAAAGCAAACAAGA   TTTTTTTGTTACAGC 100 34
     BAS4078 4011941 .. 4011960 - -10.8    -5.626   CATTTGAGAAAAAAA            GCTATCCA TTAC TGGATAGC             CTCTGCTGTCTGTTT 100 14
     BAS4077 4010511 .. 4010545 - -21.8  -3.04501   ACGAATTTTTCAATA     GAAAAGCGAGCTAATT ATT AATTAGCTCGCTTTTC     TTTCTTGATCATAAA 100 12
     BAS4076 4009323 .. 4009350 - -12.2  -5.38326   CGAAGTAAATAAAAA        GACCAACGAATT CTAA AATTCATTGGTC         ATTACATAAAAAGTT 100 125
     BAS4075 4007589 .. 4007618 - -13.1  -4.44548   TATAGTCAATTAAAA       GATCCCC-TCTTTT AAT AAAAGAAGGGGATC       ACTCAAATTATACAT 100 33
     BAS4074 4006513 .. 4006535 - -12.8  -5.72622   TTTATAAATAAAAAA           TGAGACCGCT TGT AACGGTCTCA           TTTTTTTATTGACAA 100 23
     BAS4072 4004017 .. 4004049 - -13.7  -2.62263   AGTTTTTGTATACCA      TGCAATAAATTGCAC GGT ACGCAATTTATTGCA      TGCTTTTTTTTGCAC 100 18
     BAS4071 NONE
     BAS4070 4001747 .. 4001793 -  -5.9   -4.2461   ACCTCCACTAATAAA TTCAAAAGGAGGTGGAAACCTC ATAA GAGGTAACCACA-CCTTTTGTA AAAGTAATATATGAA  69 44
     BAS4069 NONE
     BAS4068 NONE
     BAS4067 NONE
     BAS4066 NONE
     BAS4065 3995805 .. 3995832 - -15.8  -2.94103   GAAGAAATAAGATGA        TAAAAAGCTCGC ATAA GCGAGCTTTTTA         TTTAATATACAGATG 100 27
     BAS4064 3994283 .. 3994308 - -14.9  -5.14477   CATATATGTAAAAAA         GCTGATTCGTT TAGA AACGAATCAGC          TTTTTTTACTTAACG 100 31
     BAS4063 3993595 .. 3993606 -  -7.2  -3.73262   AAAAAATTAGAAATA                CGGG ACAT CCCG                 GAGGGGAAGGTTACT  70 141
     BAS4062 3993121 .. 3993155 - -23.2  -2.79796   TTGTATTTGAGCATA     GAAAAGGTGTTAGAGC CCT GCTCTAACACCTTTTC     TTAATGACCACGATG 100 26
     BAS4061 3992555 .. 3992588 - -16.8  -5.82036   ATAACAAATAAAAAA     GGCGCTACACCCAC TTAATT GTGAGCGTAGCGCC      TTTTCAATTTTTTAT 100 37
     BAS4060 NONE
     BAS4059 3991565 .. 3991585 -  -5.4  -3.98312   CACAGAAAAGTGAAA            GGCAGC TTATTTTTC GCTGCC            AAACCATTTCTTCAC  64 11
     BAS4058 NONE
     BAS4057 3990108 .. 3990126 - -11.8  -5.69473   TATAGTATAAAAAAA             GGATGACA CAA TGTCATCC             TTTTCTACTTATTAT 100 59
     BAS4056 NONE
     BAS4055 NONE
     BAS4054 3988182 .. 3988219 - -20.3  -3.58905   ACTTTTTACACATAA   TAAAATAAACCATCTCG AAAT CGAGATGGTTTATTTTA    TGTAAAGCACAATCG 100 18
     BAS4053 3987275 .. 3987305 -  -2.7  -5.53436   ATACAAGACAAAAAA      CAGACGGTTTATAT GTCT AGAT-AACCATCTG       CTTTCTATTACTCAT  75 33
     BAS4052 3986027 .. 3986054 - -15.8  -5.04222   GAATCAAAGTAAAAA        GCGTGTAAATCA CAAT TGATTTACACGC         TTTTTTGTTATATTA 100 38
     BAS4051 3984232 .. 3984247 -    -9  -4.63184   AATCTATCGTAAAAA              GCACTG GTTA CAGTGC               TTTTTATTTATACTT  90 218
     BAS4049 3982819 .. 3982837 -  -3.1  -6.02919   TTAGAAATAAAAAAA             TGGCAAC CTTTC GTCACCA             TTTTTTCACAACATT  85 42
     BAS4048 3982160 .. 3982176 -  -3.6  -3.17212   TTACTATTCTATTAA              GCTACC GGATT GGTTGC              TTTTTCCAGTTGTAC  46 40
     BAS4047 3981433 .. 3981443 -  -2.4  -2.60496   TGCGTTCCGAAACAT                 GGTG TGT CCCC                 CCTGCAATTATTCCA  40 33
     BAS4046 3980501 .. 3980540 - -19.7  -5.62288   CTAACAAAAGAAAAA  TAAGAAATGGAGCTCAA TCTTAC TTGAGCTCCATTTCTTA   TAAACATATATTTTT 100 39
     BAS4044 NONE
     BAS4043 NONE
     BAS4042 3977718 .. 3977745 - -15.8  -6.09196   TGGAAAATAAAAAAA        TAGGAGATTTCC ATAT GGAAATCTCCTA         TTTTTTACTTAATGA 100 23
        argC NONE
        argJ NONE
     BAS4038 NONE
        argD 3973107 .. 3973119 -    -2  -2.63079   CCCTTATATAATTGA                TACA TTTTT TGTA                CAAACTACTTTTTTT  40 1
     BAS4036 3972086 .. 3972125 - -13.8  -5.80817   TTCAATATAAAAAAA  TACACCCCAGTTGTTA TTCGTATC TAGCAACTGGGGTGTA   CATCCTTTAGGAAAG 100 32
     BAS4035 3971381 .. 3971393 -  -7.7  -3.36216   TTCAAAGGAGAAAAT                GAGTG TGA CACTC                TTTATATTTGCACGA  69 27
     BAS4034 3971113 .. 3971157 - -11.8   -4.1466   ATTTAATTTTGAAAA CAAATGTATAAAGCTGCTTCT AAAT AGAAGCAGCTTTATG-ATTCG TAATAATTACCATAA 100 16
     BAS4031 3967078 .. 3967099 -  -8.8  -4.88711   ATAATATACGAAAAA           GGATTACC GATTAA GGTAATCC            TTTTTATATTTCTCG  93 42
     BAS4029 3964671 .. 3964698 - -14.4  -5.02074   GTAGTTCTTAAAAAA        GAACAACTTATC ATAC GATAAGTTGTTC         TACTTTCCATGTTGT 100 25
     BAS4028 NONE
        bioD NONE
     BAS4026 NONE
     BAS4025 NONE
     BAS4024 NONE
     BAS4023 3958638 .. 3958654 -  -3.8  -3.13553   CAACCCAATATAAAT              TACATA TTTAC TATGTA              CAATTGGTGCTTGGA  48 165
     BAS4022 3958215 .. 3958229 -  -6.4  -2.52234   ATAAAGGCTATGAAT               CTGCAG TTG CTGCAA               TTGAAATGGCTCACT  57 36
     BAS4017 3953580 .. 3953597 -  -9.9  -5.88476   AAAAGAAACAAAAAA             CAGGCTT GCAT AAGCCTG              TTTTTTTATTGCGCT 100 31
     BAS4014 NONE
     BAS4013 3951116 .. 3951144 - -14.8  -2.66316   GCCGCGATTACATTA        TAAAAGGTGCGT TTTAT ACGCACCTTTTA        CTTTTTTATTTTTTC 100 23
     BAS4010 3947595 .. 3947637 -  -4.2  -4.02021   AACCAATTAATTAAA GTAGATTTAACAGGCCAAGA TAT TCGTGACATTTTAAATCAAC AATGGCAAAAAGGAA  61 459
     BAS4008 3945861 .. 3945884 -  -7.5  -5.40474   AGCTCGTCAAAAAAA          TGATCAGCG TTATTT CACTGATCA           TTTTCGTTATTATTT 100 35
     BAS4007 3945250 .. 3945266 -  -3.8  -3.83717   CAAAAAGTCAAAACA              TATGTA CAGTT TACATA              ATAAATTTATACATA  56 59
     BAS4006 3944318 .. 3944340 - -16.4  -4.61231   TTACATCGTTAAAAA           GACGCTACCA TAC TGGTAGCGTC           TTTTTATAACGTATC 100 29
     BAS4004 3942584 .. 3942602 - -14.6  -5.33921   AAATCAATTAAAAAA             CACTCGCC TTT GGCGAGTG             TTTATTTTTGTAGTT 100 27
     BAS4002 3941190 .. 3941202 -  -3.4  -2.67992   TACACCATTATATCA                GAAG AAGGG CTTC                TGTCAAAAGAAAAAC  44 77
     BAS4001 3940666 .. 3940691 -  -8.4  -5.65927   TATTCAAATAAAAAA         CCTCTTCCTA GTTAAA TAGGAAAAGG          TTATTTTTCATCCGT 100 26
     BAS4000 NONE
        xerD 3939450 .. 3939468 - -11.8  -5.18357   GAATCTATGAAAAAA             GAGCATAG TAA CTATGCTC             TCGGATGAAACTGTT 100 18
     BAS3998 3938551 .. 3938568 -  -7.7  -5.98675   GATAAAAATAAAAAA             GCAGCTC TAAA GAGCTAC              CTTTTTTATTTTACC 100 31
     BAS3997 NONE
     BAS3996 NONE
     BAS3995 3934806 .. 3934828 - -11.3  -5.69023   AAAATAGCAAAAAAA           GCCAAGGAG AAATA CTCCCTGGC           CCTTCTTTATTATTC 100 35
     BAS3994 3933786 .. 3933807 - -14.5   -4.8622   TTGGTTAAGTAAAAA           CACCGAGGA AAAT TCCTCGGTG            TTTTTTTACTTAAAC 100 31
     BAS3991 3931070 .. 3931096 - -10.3  -5.48213   TATTCAAAAGAAAAA        GGATAGGAAAGC TTTT GCTT-CCTATCC         TCATTTATTATAATA 100 33
     BAS3990 3930404 .. 3930423 -  -7.9  -6.01187   AACCAAATAAAAAAA            GCATTGC ACAAGA GCAATGC             TTTTTTTATATATCC 100 58
     BAS3986 3926639 .. 3926657 - -13.2   -4.7219   CATACGAATAGAAAA             GCGGCAAA ATA TTTGCCGC             TATTTTGATGTTGAA 100 25
     BAS3985 NONE
     BAS3984 NONE
     BAS3983 3924910 .. 3924941 -   -14  -5.65177   ACATTCATAAAAAAA      GATCGAATAGATAA CTAT TCATCTATTCGATC       TTTCATCTGTTTTAA 100 8
     BAS3982 3923128 .. 3923152 - -13.7  -5.60993   TTTTTCACAAAAAAA          CATCTGTACCA TTT CGGTACAGATG          TTTTTTTGCTTATGC 100 133
     BAS3981 NONE
     BAS3980 NONE
     BAS3979 3921553 .. 3921563 -  -2.6  -3.06696   CCCTCCTTTAAGACA                 TAAA AAT TTTA                 AAAGTATATCTTATT  43 7
     BAS3978 NONE
     BAS3977 NONE
     BAS3976 NONE
     BAS3975 3918106 .. 3918129 -  -6.8  -5.40072   TTTTTGCTAAAAAAA          TAAACGGG TGTATAAT CCCGTTTA           TTTTTGTCTTTTTAC  93 23
     BAS3974 3917200 .. 3917222 - -16.4  -4.88407   TTATTCAAGTAAAAA           GAAGCTCGTC ACT GACGAGCTTC           TTTCTTATGCAAGTA 100 30
     BAS3972 3915676 .. 3915691 -    -9  -5.95286   ATTAAAAATAAAAAA              GAGAGC AATA GCTCTC               TTTTCTCATTAAATT 100 39
     BAS3971 NONE
     BAS3970 3914834 .. 3914869 - -14.4   -5.4111   AACAATTACAAAAAA    GAAAGCAGAGATAA-TA AAC TACTTATCTCTGCTTTC    ACGAATGTATATTTT 100 24
        scpA 3913115 .. 3913138 -  -3.9  -5.25893   ATACACATCAAAAAA          CCGAATCACA ATCAA TGCG-TTCGG          TTCAATATTTTTCTC  74 109
        scpB 3912471 .. 3912489 - -11.8  -5.76633   TGATATACAAAAAAA             GCTTAGCA AAA TGCTAAGC             TTTTATTTCGATATC 100 28
     BAS3966 3911408 .. 3911434 - -11.8  -3.92625   TACATTCTAATGAAA         TTTCCTCTTTGT TTA ACAAAAAGGAAA         CTTAGTACGTCTGTT 100 102
     BAS3965 NONE
        nagB NONE
     BAS3963 3908617 .. 3908647 - -12.1  -5.18726   TGCTCATAATAAAAA      TACGACTCACTCCT TGTA AGGA-TGAGTCGTA       TTTTTTCTTTACATG 100 84
     BAS3961 3906549 .. 3906598 -  -3.7  -3.79295   GAGGAAAAAAAGATA GAACGATAGCTATACAAAGGG-TA GTA TATCCCTTTCTCTAGCTTACATTC CTTACTTTTCTCCAC  54 242
     BAS3960 3904353 .. 3904382 -    -8  -3.50572   ATCTATTGTATATAA       TAGGCGATGT TCGGTCAACC ACATCGCCTA        TTATAATTATAAACA  73 56
     BAS3959 NONE
     BAS3958 3902263 .. 3902290 -   -10  -5.36441   TTCTCATAGAAAAAA        CCTGAGACCGATT TCA AATCGA-CTCAGG        TTTTTTTATTAATTA 100 38
     BAS3954 3898877 .. 3898895 - -11.8   -6.0427   ATTAGACAAAAAAAA             TCGCAACA ATT TGTTGCGA             AAAATCACTTTTTTT 100 30
     BAS3953 NONE
     BAS3952 NONE
     BAS3951 3897234 .. 3897267 - -17.1  -3.78962   TTAAATATACTTAAA     TAAATAAAAGTCCTC ATTT GAGGACTTTTATTTA      TTTTCTTCTAGAAAT 100 19
     BAS3944 3891055 .. 3891076 -  -9.5  -4.87665   TCTGACGTAGAAAAA           CCTCTTTCC ACTA AGAAAGAGG            TTTGAAGTTTATCTT 100 260
     BAS3943 NONE
     BAS3942 3888511 .. 3888539 - -13.4   -5.4505   CCGCTCAATAAAAAA        TAAAGTTTGCTC ACGAA GAGCAAACTTTA        TTTTTTATCGCGAGG 100 259
     BAS3940 NONE
     BAS3939 NONE
     BAS3938 NONE
     BAS3937 3884894 .. 3884916 -    -5  -4.91987   AACCGAAGAACAAAA           CATATCATAA TAT TTATAATACG           CAGTATAAATATGAT  72 81
     BAS3936 3884706 .. 3884725 -  -6.5  -5.95539   TTGCAAAGAAAAAAA            CAGTAAC GATTTT GTTACTG             TTTAAAATAATATAT 100 27
     BAS3934 3883613 .. 3883628 -  -6.8  -5.95539   TTTTAAAGAAAAAAA              GGAAGC TTTC GCCTCC               TTTTTTCACCTTTAT 100 37
     BAS3933 3883065 .. 3883084 -  -6.5  -5.29716   TTAATATAATAAAAA            TAGAAGG AATTGA CCTTCTA             TTCTGTTAATGCATG  84 23
     BAS3932 3881743 .. 3881762 - -12.2  -5.76949   GATTCTTAAAAAAAA            GAAGCAGC GATT GCTGCTTC             TTTTTTATAGTGCTT 100 30
     BAS3930 NONE
     BAS3929 3879211 .. 3879240 -  -5.1  -6.44931   AAGAACAAAAAAAAA       CAGTCAGCA TAATATTGTAAG TGCTGACTG        TTTTTTTCTTACATG  95 55
     BAS3927 3878153 .. 3878210 - -26.3  -2.66321   TCCATTAAAATATAT GTGTATAACAAAAAAGAGACCTTTTTA TATA TAAAAAGGTCTCTTTTTTGTTATACAA GACTTATCACTTTCG 100 18
     BAS3926 3877321 .. 3877343 -  -4.7  -5.74122   TAGCATACAAAAAAA           CCGTCCACA TATAT TGAGGGCGG           TTTTCATTATTATCC  90 35
     BAS3924 3874217 .. 3874241 - -14.5  -5.63103   TGGTAACCAAAAAAA          TCCTTATACCA AAG TGGTATAAGGA          TTTTTCTTATTTCAA 100 32
     BAS3922 3870827 .. 3870854 - -14.3  -3.48276   TTTTCTGGGAGAGAA        TTCGTGCCTCT CATAGT AGAGGCACGAA         TTTCACCTTATTTTT 100 33
     BAS3921 NONE
     BAS3920 3868626 .. 3868654 - -17.7  -4.36262   ATAGGGAGATGAAAA        GAAAAATGGGACA TAA TGTCCCATTTTTC        ATCCTTTTGTACCTC 100 24
     BAS3919 3867307 .. 3867363 - -15.5  -3.30124   TGTGACCGTTTAGAA GCCTTTCTACAACAAAAAGCTAAGAGT TAA ACTCTTAGCTTTTTGTTGCATAATGAT CGCAAGTTTGACGCT 100 3
     BAS3916 3864244 .. 3864262 -  -4.6  -5.58522   TATATAAAATAAAAA             GTTACC TTCCATC GGTAAC             TTTTATTCCTTATTT  83 28
     BAS3914 NONE
     BAS3913 3862335 .. 3862361 - -14.6  -5.21236   AACGCATAATAAAAA         TGGGTTATCCTC CAA AAGGATAACCCA         TTTTTATTCTTTACT 100 29
     BAS3909 3856281 .. 3856301 -  -6.9  -5.14965   ATCTTCACTAAAAAA            GGAACCT TCCATAC AGGTTCC            TTTTTATCATTGTCG  88 32
     BAS3907 3855152 .. 3855191 - -16.2  -3.60234   TCATATATTTTTAAA  GACTTTTATTACAAAAAA AGTT CTTTTTGTAATAAAAGTC   AAAAAAATGTTACAA 100 92
     BAS3906 3853907 .. 3853943 - -18.3  -5.72616   ACTTATACAAAAAAA    TAAAACAGTTTGGCCAA TTG TAGGCCAAACTGTTTTA    TTTTTTCTCTTCTTT 100 23
     BAS3904 3851696 .. 3851708 -  -3.5  -3.38782   TAGCAAATTACAATA                TTATA AAG TATAA                ATTTTTCGCAAAGAC  50 52
     BAS3903 3849464 .. 3849518 - -19.9  -3.98649   GAGAACATACAATAA GTAGAGAACAAAGTAAAAACCTCTTT TTAA AAAGAGGTTTTTACTTTGTTCTC-AT TATTCAGCATCTGTG 100 25
     BAS3900 3847116 .. 3847130 -  -7.2  -5.47399   TTAACCGTAAAAAAA               TGAATG AAA CATTCA               TTTTTTTATCCCTTT 100 40
     BAS3899 3845652 .. 3845671 - -10.8  -5.88476   AAAACAAACAAAAAA            TGCACGAA TCTC TTCGTGCA             TTAAAATAAAACATC 100 26
     BAS3898 3844877 .. 3844915 - -14.3  -3.16822   ACAACAACTACTTAA  TATAGAATAGGAATAGGT AAAG ACCTATTCCTATTCT-TA   TCCCGCTATATTTTG 100 111
     BAS3896 3844145 .. 3844166 - -14.5  -5.52347   AATAAAACTAAAAAA           GGTGTTGCC ATAT GGCAACACC            TTTTTTATATGTATC 100 39
     BAS3895 3843213 .. 3843228 -  -3.4  -3.23456   TTAATGAAAGATATA              TAAAAA TGTT TTTTTA               TTTCGTATGACGATT  48 23
     BAS3894 3842906 .. 3842923 -  -2.7  -5.84432   TACAACATAAAAAAA             GACTACCA TTC CGGTAG-C             GCTTAATACCCTTTA  79 28
     BAS3893 3842276 .. 3842302 -  -5.8  -5.53991   TATGCACGAAAAAAA         GTGACTTCTCCG TTT CTATGAAGTCAC         TTTTCTCACATTATC  90 36
     BAS3892 NONE
     BAS3891 3840455 .. 3840482 - -12.8  -4.87665   CTCTATCTATAAAAA        GCGTAAGAGCCT GTTT ATGCTCTTACGC         TTTTATGTTTTTATT 100 36
     BAS3890 3839160 .. 3839192 - -16.5  -3.47804   ATAAGCGATAATGAA      TAATGAGCAGCGGCT CAA AACCACTGCTCATTA      TTTTATCCATTTGTA 100 134
     BAS3889 NONE
     BAS3888 3837387 .. 3837435 - -22.2  -3.70037   CAATCATTATGGAAA TATAAGAGAAAAGGACAATACC TTTAT GGTATTGTCCTTTTCTCTTATC TTAAAAAGTGCTTGA 100 21
     BAS3885 3834132 .. 3834152 -  -7.6  -5.88565   GCGATAATAAAAAAA           GGCGGAAGA TGAT TCT-CCGCC            TTTTTACTATTATGA 100 59
     BAS3883 NONE
     BAS3882 3830613 .. 3830651 - -17.1  -3.10796   CTTTATTATGGAATA  TG-GCAAAAGAAATCAGC ATGT GCTGATTTCTTTTGCACA   TGAATAAGTAAAAAT 100 40
     BAS3881 NONE
     BAS3880 3827852 .. 3827880 - -20.5  -5.86976   TTATAAAATAAAAAA        TAGCCCCTCTCTT TTA AAGAGAGGGGCTA        TTTTCATTACTTAAA 100 41
     BAS3877 3826578 .. 3826601 -  -4.6  -5.96894   ATTCAAACAAAAAAA          CAGCCGTA TTTATACG TACGACTG           TTTTACATTATTTAT  91 37
     BAS3876 3825898 .. 3825917 -   -10  -5.15634   CAGTTTATTAAAAAA            GCACCTAC ATAT GTAGGCGC             TTTTTTTATTTAAGC 100 199
     BAS3873 3822806 .. 3822825 - -10.8  -4.51378   ATCGATAGTAGAAAA            CGGACAAT TTAT ATTGTCCG             TTTTTAGTTGTTATC 100 80
     BAS3871 3821727 .. 3821746 -  -8.6  -5.36441   TGTTCACAGAAAAAA            CGAACCCT TTAT AAGGTTCG             CACCAACTAATTTTT 100 57
     BAS3870 3820837 .. 3820849 -  -4.8  -5.74684   TAACAAAAAGAAAAA                TGCG TAAAT CGCA                ATAACGTCAAAAAGT  90 74
     BAS3868 3818655 .. 3818679 - -12.3  -5.90231   ATAAACATAAAAAAA          CAGCTACCTTA AAT TAAGATAGCTG          TTCTATTTTTTACGC 100 35
     BAS3867 NONE
     BAS3866 3817908 .. 3817949 -  -8.4  -4.12456   AGACGATTGGTAAAA TGTAAATAAGTCCTTAATC ATATA GAT-AAGGACTTATTTATA TTTTTCGGGTTCACG  79 17
     BAS3864 3816894 .. 3816930 -  -8.2   -3.3506   TTTAAATTTGTAGAA   CAAGGGTTTCATCCATA ACAA TATGGACGA-ACCATTG    TTATAATTATATGTA  71 199
     BAS3863 3815497 .. 3815528 - -14.6  -3.72984   TTACAATTATTTAAA      GAAAAGGAGTGAGC TTTT GCTCACTCCTTTTT       ATAGTAAATCTGCGG 100 24
     BAS3861 3814520 .. 3814542 -  -8.5  -5.42975   TTATACAAATAAAAA           GCCCAAACT TTTTC AGTTTGAGC           CCCCTTATTTGAACC 100 43
     BAS3860 3813221 .. 3813246 - -12.7  -5.93252   TTTAAAAACAAAAAA         CACATCGTGCT CTAA AGCACAATGTG          TTTTTATTTTACAAC 100 29
     BAS3859 3809451 .. 3809470 -  -8.6   -5.4505   TTTCGCAATAAAAAA            GAGCTGTG TTTC CACAACTC             TTTTTTATTTTAGTG 100 35
     BAS3857 NONE
     BAS3856 NONE
     BAS3855 NONE
     BAS3854 NONE
     BAS3853 3803008 .. 3803032 - -10.8  -3.28842   CACATAATATGAAGA         GGGAGC-TGTG ACAA CACAAGCTCCC          TTATTCTTCACTTTT  85 40
     BAS3852 3802033 .. 3802052 - -10.8   -5.1166   TAGTAAAACTAAAAA            GTGTATGG AAAC CCATACAC             TTTTTACTTTATCTG 100 29
     BAS3851 3800786 .. 3800820 - -23.2  -3.78312   AAATCATTGAGTAAA     TAGAACAAGCGCATCA ATA TGATGCGCTTGTTCTA     TTTATCTTATTTAAG 100 36
     BAS3849 3799083 .. 3799120 -  -9.1  -6.13503   TAGTAAGAAAAAAAA   GGCGCATGGTTCGCCTA TTTT CAGACGATTCATGCACC    TTTTTTTCTTACTAT 100 83
     BAS3848 NONE
     BAS3847 NONE
     BAS3846 3797636 .. 3797653 -  -4.9  -3.73072   AAGCGTCTCACTAAA             TAGAAAG ATAT CCTTCTA              ACTATTTTGCACATT  58 55
     BAS3845 3797105 .. 3797121 -  -9.4  -5.02074   CTATCTTCCAAAAAA              CGGGGT GATTT ACCCCG              TTTTTTTACAACCAC 100 18
     BAS3844 3796689 .. 3796712 - -15.4  -5.28942   TATTTCAAATAAAAA          TCCCCTGCTA AAAT TAGCAGGGGA           TTTTTATATTAGCTA 100 34
     BAS3842 NONE
     BAS3841 3794707 .. 3794726 -  -9.3  -5.48514   AGCAACAAAGAAAAA            CCCCGTT CACTTT AACGGGG             TTTGAAACTTTTCTT 100 12
     BAS3839 NONE
     BAS3838 3791548 .. 3791566 -  -5.3  -5.61596   ATTCCTATAAAAAAA             CCTCTCT TTTTC AGAGAGA             TTTTTTTATTTATTC  87 31
     BAS3835 3788734 .. 3788744 -  -2.4  -2.87132   CCTTTCTTTTATATA                 CCTG TCC CCGG                 ACCATAAATTGGTTT  42 8
     BAS3834 3788358 .. 3788374 -    -8   -5.5112   TTCATCAACAAAAAA              GAGAGC GCTTA GCTCTC              TTTTTTTATATTCCT 100 168
     BAS3832 3786209 .. 3786236 -   -15  -3.82097   CTTAAACGTACGAAA        TGCCATTGCACC CTTA GATGCAATGGCA         TTTTCATTTATTTAT 100 202
     BAS3830 NONE
     BAS3829 3784726 .. 3784743 -    -7  -2.71712   TTGTTTTTTCTAAAG             GACCCA TTGCCG TGGGTC              TTTTTATTTTGTTTT  59 204
     BAS3828 NONE
     BAS3827 NONE
     BAS3826 3782672 .. 3782682 -  -2.4  -2.71791   ACTTGTTCCCCAAAC                 CCTG TTA CTGG                 AGGATTCAGTGGAGT  40 135
     BAS3825 NONE
     BAS3824 NONE
     BAS3823 3781012 .. 3781023 -    -3  -2.53409   GATTAATTTATTAAT                CAAA ATGT TTTG                 CTTATCCATGTTGCC  42 43
     BAS3822 3780680 .. 3780696 -  -3.7   -2.6563   TCTGCTAATAATTGA              GTTACTT CGT AAGTACC              ATGCTCTGTATATTT  44 40
     BAS3821 NONE
     BAS3820 NONE
     BAS3819 3779319 .. 3779340 - -10.3  -3.58905   ACTTTTTACATATAA           TAAGAAAGC TAGG GCTTTCTTA            TTTTTTATCAAATAA  87 50
     BAS3817 3778010 .. 3778029 -  -7.8  -3.53224   GAGTCTTGGTCTAAA            GAGCGCTT TTTA AGGCGCTC             TTTTTATTTAAAATA  71 52
     BAS3816 NONE
     BAS3815 NONE
     BAS3814 NONE
     BAS3813 3775459 .. 3775510 -  -6.8  -5.45802   TTTTCAAAATAAAAA GGATACCTATTC-CTAAAACAGC TTTAATT GCTGCTTTAATGAATTGGTGTCC TCTAGTTTTCTAGCC  93 200
     BAS3812 NONE
     BAS3811 3773981 .. 3773992 -    -3  -3.02144   CGACTTTCCTTAATA                GTAA TAAT TTAC                 ATCACTTAATATTTT  45 263
     BAS3810 3772788 .. 3772803 -    -9  -5.24796   TTTATATAATAAAAA              GCATCC GAAT GGATGC               TTTTCTATCAATTAT  95 357
     BAS3809 NONE
     BAS3808 3772052 .. 3772066 -  -2.2  -3.32986   TATGGATAAAAAGTA               TCAATT TAA AATTAA               AAAGCTCTTATTTTT  44 136
     BAS3807 NONE
     BAS3806 NONE
     BAS3805 NONE
     BAS3804 NONE
     BAS3803 3766666 .. 3766683 -  -7.7  -2.84707   TCATACACAACAGGA             GACCAAC TAAT GTTGGCC              GTAGTTACTGTTATA  66 77
     BAS3802 NONE
     BAS3801 NONE
     BAS3800 NONE
     BAS3799 3765425 .. 3765439 -  -5.7  -2.86743   AAATCTCATACGATA               TGCAG TGCCG CTGCA               AAGACATTTCGCATC  56 1
     BAS3797 NONE
     BAS3796 3764428 .. 3764448 -    -9  -4.99043   CTTTCATAAATAAAA            GGCACAGC ATTAA GCTGTACC            TTTTTTATAATTTTA  95 38
     BAS3795 NONE
     BAS3794 3763855 .. 3763870 -  -3.2  -3.31461   CACCTACCTTTACAA              CCAATC TGGT GCTTGG               TTTGCTGTTCTGACT  46 4
     BAS3793 NONE
     BAS3792 3759462 .. 3759476 -  -2.8   -3.8594   AATACCTACAGCAAA               CCCTTC ACT AAAAGG               TTTACCCCCTTGATC  51 46
     BAS3791 3758809 .. 3758836 -    -5  -5.00616   CTTTTGTTTAAAAAA        GAAACCCAAATCT AAA AGACT-GAGTTTC        TTGCTTGTGCTCTAT  75 9
     BAS3790 NONE
     BAS3789 NONE
     BAS3788 NONE
     BAS3787 3752791 .. 3752810 -  -6.4  -5.45802   TCCTCAAAATAAAAA            GAGAAGCG AACT CACTCCTC             TTGATCTATGAATTG  88 136
     BAS3786 NONE
     BAS3785 NONE
     BAS3784 3750612 .. 3750637 - -11.9  -5.72053   TAATGAAATAAAAAA         GGGTCTGCTCA AGTA TGAGTAGACCC          TTTTTTACAAAACTA 100 51
     BAS3780 NONE
     BAS3779 3748852 .. 3748866 -  -7.2  -3.53224   CATTTCCCCCTTAAA               TATCCT ATA AGGATA               TCATTGCACTCTTTT  68 108
     BAS3778 NONE
     BAS3777 3747063 .. 3747084 -  -7.3  -5.72053   TAATTAAACAAAAAA           GAGCTGAGT ACAT ATTCAGCTC            TTTTATTGAAATTCT 100 28
     BAS3775 NONE
     BAS3774 3745267 .. 3745294 - -14.4  -6.12328   ATAAGACAAAAAAAA        TAAACGTAGAAG ATAT CTTCTACGTTTA         TTTCCCCGCAATTAC 100 37
     BAS3773 3744636 .. 3744676 - -20.9  -3.31248   GAAGAGTCTGCATAA  GAAATAAAAAAACAGCTAC ATA GCAGCTGTTTTTTTATTTC  TTTAATTTCTCTAAT 100 19
     BAS3771 3742857 .. 3742870 -  -5.3  -2.56596   TCTCTCACCAATCCA               CATTG TAGT CAATG                TTTCACGTAAAAGCA  51 52
     BAS3770 3741174 .. 3741203 -  -7.3  -4.87786   TCAACGGGATAAAAA       TAAAATCCTGCTC CTAA GAGCAAAATTCTA        TAGTTTTATAACGTG  86 23
        mraW NONE
     BAS3768 NONE
     BAS3767 3737262 .. 3737309 -  -5.8  -2.90763   GTTACATTTGATACA CGCATATTGGAACAAGCC TCCCTTACGCCT AGCTTGTTCCAATATATG CTTGTACTTATTTAA  56 64
     BAS3766 3735195 .. 3735230 -  -9.9   -3.3516   TATTAATAAGCAACA    CGCT-ACCTCCTAATT ATGTA AAATAGGAGGTAAGCG    CTACTGTGTCTAATA  82 145
        murE NONE
     BAS3764 NONE
        murD 3731273 .. 3731308 - -17.9  -3.05384   TTTTGCCCTATGTAA    CAAAACATCAGTAGG TGTTAG CCTACTGATGTTTTG     ATTTACTTTATATAA 100 33
     BAS3762 3730113 .. 3730132 -  -8.6  -4.84527   CGCACATACGAAAAA            CCCTGTCT TATA AAACAGGG             TTTAGTAGCGAGAAT  93 27
        murG NONE
        murB 3727894 .. 3727918 - -14.4  -4.21607   CCTACGTAACATAAA          GAACGGCATG TTCCT CATGCCGTTC          TTATCTTCTTATTAT 100 74
     BAS3759 NONE
     BAS3758 NONE
     BAS3757 3724174 .. 3724189 -    -9  -5.86976   GTATAAAACAAAAAA              GGAGCA TGAA TGCTCC               TTTTCTTTTATCGTC 100 33
     BAS3756 NONE
     BAS3755 3722189 .. 3722228 - -13.8  -4.04174   CCTCATACAACGAAA  GAGAATAAGACCAGCC TACATAAC GGCTGGTCTTATTCTT   TACACCATTTTATTA 100 25
     BAS3754 3721267 .. 3721290 -   -14  -5.05601   TATGACATATAAAAA          GGTTTCACCA TAAA TGGTGAAACC           TTATCCTTGAATTGT 100 26
     BAS3753 NONE
     BAS3752 NONE
     BAS3751 NONE
     BAS3750 NONE
     BAS3749 3718465 .. 3718481 -  -2.3  -3.07816   TGCTCATTCATCTAA              CCTCTTA CTA TAAGAAA              TAGCCAAATAAAGTT  42 16
     BAS3748 3717662 .. 3717679 -  -4.1  -4.36914   TTTTCTTCGACAAAA             TAGGAGG ATTT CCTTCTA              AAAAACCAATCATTT  62 35
     BAS3747 3716800 .. 3716836 - -20.4  -5.52096   AAACGGAATAAAAAA    GAGACTTTCTCATCCC AAAAA GGGACGAGAAAGTCTC    CCGCGGTACCACCCT 100 282
     BAS3746 3713950 .. 3713972 - -12.1   -5.7946   CTGTTAACAAAAAAA           TGACTGCAC TTTAC GTGCAGTCA           TCCCTTATTATTTTA 100 33
     BAS3745 NONE
        lspA NONE
     BAS3743 3711848 .. 3711872 - -10.8  -5.63504   AATGGTATAAAAAAA         GTCCTCTCAGC GTGT GC-GAGAGGAC          TTTTGAAAAAGGGTA 100 152
     BAS3742 3711149 .. 3711172 -   -14   -5.7946   TTTGCAATAAAAAAA          CTCTTTGTGC CTGT GCACAAAGAG           TCCTACACTTTCGTA 100 107
     BAS3741 3709747 .. 3709768 - -10.2  -4.03995   CTTCGCATAAAAATA           CCCTAGTC ATGTGA GACTAGGG            TGCAAGAAAGAAGCC  90 81
        pyrB NONE
        pyrC NONE
     BAS3738 NONE
        carB NONE
     BAS3736 3702426 .. 3702440 -  -2.1  -2.62515   AATCTGTTCATAGTA               CAACC TCCCC GATTG               GAAATACTGGTCCGT  40 3
     BAS3735 NONE
     BAS3734 NONE
        pyrE 3700125 .. 3700150 - -12.6  -5.42131   CAATGATATAAAAAA         GACGACCGCG TTCCCC CGCAGTCGTC          TTTTTTTCGTGTTAC 100 37
     BAS3729 NONE
     BAS3728 3696666 .. 3696695 - -11.6  -3.11476   AGGTATTGAAAATGA       GAAAATGCCACC GAATAA GATGGCATTTTC        TTTCATTCATTAACG  87 28
     BAS3725 3690585 .. 3690610 -  -8.4  -4.90013   TAACTCAATGAAAAA         GGTAATAGAG ACAAGG CTCTACTACC          TTCTGTAAATTATAT  90 60
     BAS3724 NONE
     BAS3723 NONE
         gmk NONE
        rpoZ 3688411 .. 3688438 - -10.8  -5.44119   CCTATCGTAAAAAAA        TAACAACCTACT TGTA AATAGGTTGTTA         CCGTTACATAGAAAA 100 79
     BAS3720 NONE
     BAS3719 NONE
         def NONE
         fmt NONE
     BAS3716 NONE
     BAS3715 NONE
     BAS3714 NONE
     BAS3713 3678060 .. 3678095 -  -9.2  -3.23042   AACAGGCAGGAGTAA    TACATTCCATTCTCTC TAGA AAGAAAGTGGAATGTA     TTATTATTGTGTTGG  77 29
     BAS3712 NONE
     BAS3711 3676190 .. 3676215 - -11.9  -4.62069   CTTCTATTGTAAAAA         GGCAATCTGCC AGTC GGTAGATTGCC          TTTTTACATATTTTT 100 112
     BAS3710 3675306 .. 3675335 - -15.3  -3.62522   GAACGTGTTTAATAA       TAAAAAAAGAGCC GCTA GGCTCTTTTTTTA        CTATGAAAATGGAAA 100 212
     BAS3708 NONE
     BAS3707 3672533 .. 3672558 -  -8.3  -4.99568   CAACACGAAAGAAAA         GAGCCTCACTA TTAG CAGCAAGGCTC          TTTTTTATCTTCAAT  91 141
     BAS3706 NONE
     BAS3705 NONE
     BAS3704 NONE
     BAS3703 NONE
        fabG NONE
        acpP 3666631 .. 3666650 -  -7.8  -3.39005   GATATAAGCCGAGAA            GCCCCGCT AAAA AACGGGAC             TTCATTCAAGCATTA  71 38
        rncS 3665838 .. 3665866 - -15.4  -3.36327   TCATTCTATGCACAA        GGAATCCCCCTC ATTCA AAGGGGGATTCC        TTATAGTTGTTCTTT 100 26
     BAS3699 NONE
     BAS3698 3661120 .. 3661139 -  -9.3   -4.9725   ATTTTTATAGAAAAA            GAAGCGG AAAATA CCGCTTC             TTTCACTTATACTTC  95 32
     BAS3697 NONE
     BAS3696 3659252 .. 3659262 -  -2.6  -3.00022   TTTATTTCACACAGA                 TAAT TAT ATTA                 GCAAAAAGACTATTG  43 82
     BAS3695 3658949 .. 3658967 -  -3.9  -2.71364   TCATTGCCTCAATTA             CTTACCT TGTTT AGATAAG             TGGAATTTCTCCATG  46 4
     BAS3694 3658672 .. 3658694 -  -9.8  -5.12707   TTAAATGTTAAAAAA           GGGAGAGGAA TAA CTCCTCGCCC           TTTTTACGTTTATTG 100 35
        rimM NONE
        trmD 3657290 .. 3657302 -  -6.3  -3.34501   ACACAAGTGTTATAA                TAGCA TAT TGCTA                GGGCTGTTGCAATAG  61 57
     BAS3691 3656808 .. 3656833 - -13.4  -4.65838   TATAGATTGGAAAAA         GGGAGCTTGT GCATTT ACAAGCTCCC          ATACATGTCTTATCG 100 35
     BAS3690 NONE
     BAS3689 3655261 .. 3655278 -  -7.7  -5.51612   ATACAAAAAAGAAAA             GACGTAC AAAC GCACGTC              TTATACTTCTTCTAC 100 26
        rnhB 3654435 .. 3654456 - -13.1  -5.79595   TGTGAAAATAAAAAA           TAAGCTGCG TTTT CGCAGCTTA            TTTTTTAATCATATC 100 23
     BAS3687 NONE
     BAS3686 3652143 .. 3652166 - -11.1  -4.59853   GGAAGTTTGTAAAAA          GACACCTTC AAGCAA GAAGGTGTC           TTTCAACAGATTAGT 100 36
     BAS3685 3651193 .. 3651207 -  -2.9  -2.77344   CCATTTGTCAATAAT               TGTTT AATAA AAACA               TAAAAATATAAGATT  42 242
     BAS3684 3648983 .. 3649002 -  -8.6  -5.40072   TCTTCCCGAAAAAAA            TGTGAGCA GTTA CGCTCACA             TTTGTTGTTCTTCTT 100 21
     BAS3683 3647596 .. 3647626 - -14.2  -4.18488   ATTCACCTCAATAAA       GGCTACTAAATCGT ATC ACAACTTAGTAGCC       TTTGCAAGAAATTTA 100 42
     BAS3682 3646628 .. 3646640 -  -2.7  -3.55444   GTTGTAGCGTGGAAA                TTTCC CAT AGAAA                AAACTCCTTTATATG  46 63
     BAS3681 3646067 .. 3646079 -  -3.4  -2.96184   GAGTAAAATGTAAAT                GCAT ATAAA ATGC                CTCCCTTACGATTCT  45 39
     BAS3680 NONE
     BAS3679 3643790 .. 3643812 -  -9.9   -5.4251   GTTATACACAAAAAA           CTCCCCTCA AAGAA TGAGGAGAG           TTTTATAAATTAGTT 100 35
     BAS3678 3642730 .. 3642758 - -11.1  -5.07567   TTATACCTTAAAAAA        GGTGATAAAAGGC CGA ACCCCTTATCACC        TTTCCAACTTTGTTA 100 38
         tsf 3641752 .. 3641770 - -13.2   -5.0538   CTTTATTTTAAAAAA             GGGAACAC AAT GTGTTCCC             TAATCTGTATTAGTT 100 35
     BAS3676 NONE
         frr 3640389 .. 3640409 - -11.9   -4.7416   CTAAAAGTGTAAAAA            GACCCCCTT AAG AAGAGGGTC            ATATTTGCGAAGGTA 100 47
     BAS3674 NONE
     BAS3673 NONE
     BAS3672 NONE
     BAS3671 3636252 .. 3636277 - -11.2  -4.29738   TTACACGCAGGAAAA         CCCCTCACCT CGAGTT AGGTGAGGGA          TTTTATTCTACGAGC 100 69
     BAS3670 3634480 .. 3634510 - -11.2  -4.55697   ACGTTTACAAAGAAA       GAGAAGGTACCTCA TTA CGAGGTACCTCTTC       CTATTTTAAAATATT 100 26
     BAS3669 3629980 .. 3629997 - -11.3  -3.96093   GATAGTAACACGAAA             GAGTGGG TTTC CCCACTC              TTCTTTTCACACAAT 100 113
     BAS3668 NONE
     BAS3667 NONE
     BAS3666 NONE
     BAS3665 NONE
        infB 3625485 .. 3625508 -   -14   -2.9175   TACACTCGAATGAGA          GTGAAGCGAT TATC ATCGCTTCAC           TTCTTCCATAATGTA 100 14
     BAS3663 NONE
     BAS3662 3624825 .. 3624846 - -11.7   -5.1287   TTTACATTGAAAAAA           TGGATAGAC AAAT GTCTATCCA            TTATTCTTCACGTTT 100 26
        truB NONE
     BAS3660 3622765 .. 3622779 -  -2.7  -3.19463   CCGATTACCTAGCAA               GCGTC GGTGA GTCGC               AATGCCAAGCAATGG  44 68
     BAS3659 3622421 .. 3622450 - -15.9  -3.06501   TATATTTTTACCTAA       CAAAAAAGCGGGA ATAT TCCCGCTTCTTTG        ACTATCGACGTAAGC 100 27
     BAS3658 3620132 .. 3620146 -   -10   -5.9218   TACATAACAAAAAAA               GCCAGT TAA ACTGGC               TTTTGCTTATTGCTG 100 32
     BAS3657 NONE
     BAS3656 3617721 .. 3617752 - -13.2  -5.29782   TATATCCACAAAAAA      TAACCGTATCTCGT TTAA AAGAGATACGGTTA       TTTTTAAATCATATA 100 47
     BAS3655 3617375 .. 3617393 -  -9.6  -5.87996   GAATGAACAAAAAAA             GATGACCA AAA TGGCCATC             TTTTACTTCAAATTT 100 28
     BAS3654 NONE
     BAS3653 3615516 .. 3615544 - -11.9  -3.45054   TTCTATAACTTAGAA        TCAGAAGGAGTAT ACA ATACCCCTTCTAA        TCTTAATAACGTTAA  91 104
     BAS3652 NONE
     BAS3651 NONE
     BAS3650 3612251 .. 3612273 - -10.7  -5.76237   CATACAAATAAAAAA           TGACCTAGT TCTAC ACTAGGTCA           TTTTTATTAACGAGG 100 32
     BAS3648 3609819 .. 3609838 -  -8.6  -5.93252   TTTAAAAAGAAAAAA            GATCACCC GTAA AGGTGATC             TTTTTTTATACTTCC 100 31
     BAS3647 NONE
     BAS3646 3608714 .. 3608732 -  -8.8  -4.55908   AATAAACAGAAGAAA             GCAGCCCT CTC ATGGCTGC             TCAACCGTCTTGTTT  89 83
     BAS3645 3606156 .. 3606202 - -13.5  -3.31191   TATATAACAAAACCA GCATATAAAAAAGCCTAATTGT AAAA ACAATTAGGCTTTTTT-TATGA ACTTTTTTCTTGTAC 100 20
     BAS3644 NONE
     BAS3643 3603732 .. 3603764 - -16.5   -2.8937   AGATATTTTTATATA      TGCAAAGGTTAGTTC TAT GAACTAACCTTTGCT      ATTTCTCTATTATTA 100 38
     BAS3642 NONE
     BAS3641 3601860 .. 3601871 -  -2.2  -3.63425   TATCCAAACCAAACA                GCAG CGAG CTAC                 CCAACTAATAACTGT  47 22
     BAS3639 NONE
     BAS3638 3600102 .. 3600121 - -11.4  -5.09225   AGTCTATGTAAAAAA            GCCCGCAC TAAT GTGCGAGC             TTTTTTATACTTATC 100 36
     BAS3637 NONE
     BAS3636 3597314 .. 3597359 - -17.3  -4.55295   TTCCCTACAAATAAA TAATACCCTCATCTTACAATT TATC AATGATAAGATGAGGGTATTA TTATAAAACCTTTTA 100 38
        fabG NONE
     BAS3634 3596204 .. 3596226 - -12.8   -6.0427   ATTATACAAAAAAAA           TAGAGAGGAG AAT CCCCTCTCTA           TTTTTTACTTATGTT 100 30
     BAS3633 NONE
     BAS3632 3594354 .. 3594370 - -10.9  -5.08824   TGTTCATTGAAAAAA              GTCATCG AAG CGATGAC              TGTTATTGTGCAGGT 100 28
     BAS3631 NONE
     BAS3630 3592460 .. 3592487 - -12.2  -5.58074   TAACCATTAAAAAAA        GCTAGAAGAAAC TTAT ATTTCTTCTAGC         TTTTTATATAAATGA 100 10
        recA 3590929 .. 3590975 - -15.7  -3.30338   AGAACGCTTTCATAA TGATACAAAAATAAAAGACACG AAGC CGTGTCTTTTATTTTTA-ATCA AGAAGATTTGGATCT 100 19
     BAS3627 3588904 .. 3588926 - -13.6  -5.80817   TCCAACACAAAAAAA           TAAAGTGGTG TTT CACCACTTTA           TTTTGCGTATTCCAC 100 23
     BAS3626 3587906 .. 3587935 -  -3.1  -2.72144   GTATTCCTGCTAAAT       TTCTGTAATTTTT CTAA AAAAATTAAAAAA        TAATAACTTATCTAA  42 54
     BAS3625 3587517 .. 3587545 - -19.1  -4.91109   CCTCCATTATAAAAA        CAACCTGTTTGCA TAC TGCAAACAGGTTG        TTTAAAACTTAACGA 100 34
     BAS3624 NONE
     BAS3623 NONE
     BAS3622 3583702 .. 3583719 - -11.3   -5.1675   TTACTTATTAAAAAA             GGTTGCC AAAT GGCAACC              TCCTCTTCTTACATT 100 39
     BAS3621 NONE
     BAS3620 3581319 .. 3581339 - -10.5  -5.54894   AATCCACTAAAAAAA            GAGATGTCA TTT CGACATCTC            TTTAACAACCACAAT 100 27
     BAS3619 3580638 .. 3580672 -   -16  -2.80056   ATCACTTATGTAAAG     TAAAAAGCTAGGAAGA ACT TCTCCCTAGCTTTCTA     TTACTCTTCTTCTGC 100 26
     BAS3618 NONE
     BAS3617 3575879 .. 3575901 -  -7.8  -5.65927   TATCTAAACAAAAAA           GAAGCGAT TTATTTC ATCGCTTC           TTTTTATTAAATCAT 100 48
     BAS3616 NONE
     BAS3615 NONE
     BAS3614 NONE
     BAS3613 NONE
     BAS3612 3571380 .. 3571404 -  -2.8  -4.84274   GAATTATATTAAAAA          GGAGCGAATT GTTAT AATCTGCCCC          CTCTCTACTACGCTG  63 33
     BAS3611 3570000 .. 3570038 - -17.1  -3.82664   ACATAGATAATAGAA   GAACAAAAAAGTATGGA TATTT TCCACACTTTTTTGTTC   TTTACTATTTATAAA 100 198
     BAS3609 3566369 .. 3566404 - -13.5  -2.70451   AAATAATGTAAATAT    GAAAAGGGAGCAACT GTAATG AGTTGCTCCCTTTTA     TTCTCTTCTAATACA 100 66
     BAS3605 3559489 .. 3559508 - -10.8  -4.03085   TTAGAAAAATTTAAA            GGAACTTC ATCT GAAGTTCC             TTTCGTTTACTTTAT  93 32
     BAS3604 3558149 .. 3558174 - -10.5  -5.61881   CTTTAAAAATAAAAA         GCAACTGAACA CGTA TGATCAGTTGC          TTTTTTGCAGGATTA 100 199
     BAS3603 NONE
     BAS3602 NONE
     BAS3601 3556255 .. 3556266 -  -4.4  -3.62597   TTTACTCGCTAATAA                CAGT ATTG ACTG                 TAATAATAGTATTAA  56 37
     BAS3600 NONE
     BAS3599 NONE
     BAS3598 NONE
     BAS3597 3553235 .. 3553252 -  -5.6  -5.27709   GCATAAAAAAATAAA             GAGATC ATTATA GATCTC              TTCTTAAGCATAATC  80 29
     BAS3593 3547938 .. 3547968 -  -6.3  -5.62552   AAAAAAACCAAAAAA       CTTCCTCCTAT TCTTATTTC ATAGAAGGAAG       CTAATTTAATTTTAC  93 45
     BAS3592 3546945 .. 3546956 -    -3  -3.66117   CTAACCATATAAATA                TATG TATT CATA                 CTTCCTCCTTGAAAA  50 55
     BAS3591 3546192 .. 3546204 -  -3.4  -4.23794   CCAATTGAATATAAA                TCCA TCGTT TGGA                ATTTTGTCATATTTA  58 201
     BAS3590 3545672 .. 3545705 - -11.1  -4.21322   TTAATACAAATCAAA     CACCCTATTTACGAT TCTC ACCGCAGATAGGGTG      TTTCTTCTTCATCTG 100 59
     BAS3588 3543551 .. 3543576 - -10.5  -5.90981   TTATACTAAAAAAAA         CCAAGTAGCAC ATCT GCACTACTTGG          TTCTTTTTTAAGCTT 100 33
     BAS3584 3540579 .. 3540610 -  -8.1  -5.29385   AACTGAATTAAAAAA      GAAGTGTCCACCT GATGTT AGGTAGATACTTC       TTTTTTTAGAAATTT  93 31
     BAS3583 NONE
     BAS3582 NONE
     BAS3581 NONE
     BAS3580 NONE
     BAS3579 3535508 .. 3535544 - -19.7  -3.55563   ATTCTACTTCTCAAA    GCAAAAGGCTATGGAGA ATT TCTCCATAGCCTTTTGT    TTGCATTTTATTAAA 100 109
     BAS3578 3534964 .. 3535002 - -16.3  -5.00616   CCTTTTTTCAAAAAA   CAATAATAAGCGGGGAT TGTCC ATCCCCGCTTATTATTC   ATCCCAAAATATAAA 100 92
     BAS3577 3534449 .. 3534471 -  -8.5  -6.08342   GAATAAAGAAAAAAA           CAAGCCAGT TACAT ACTAGCTTG           TTTTTACGCTTTTGA 100 29
     BAS3576 3534032 .. 3534061 - -11.7  -4.33105   TAATTATTAGCAAAA       TAAATCGTACTTC CTAT AAAGTACGATTTA        TTTCCATATCTAAAA 100 45
     BAS3575 3531465 .. 3531490 - -16.3  -5.43514   AAAATAATGAAAAAA         TAGCCTTCTCG TAAA CGAGAAGGCTA          TTTTTTCATTACATA 100 103
     BAS3572 3528946 .. 3528975 -  -9.5  -5.51353   CAAAAATAATAAAAA       CAACAATAGGT TTTATATG ACCTATTGTTG        TTTTTTATTTATACA 100 186
     BAS3570 NONE
     BAS3569 3525432 .. 3525473 - -11.3  -5.29716   GCAAGATAAGAAAAA GA-AAAATCCTTCTTAATAA AAC TTCTTAAGAAGGATTTTATC GCTTTATTATTCAAA 100 188
     BAS3568 3524758 .. 3524777 -   -10   -5.7946   TGCCTAACAAAAAAA            TCCCAGCC TACA GGCTGAGA             TTTTTTATTGATAAT 100 30
     BAS3567 NONE
     BAS3566 3523455 .. 3523488 - -15.6  -5.74288   ATAAACAACAAAAAA     GAAACCCATTTGAT TGTGAT ATCAAATGGGTTTC      TTTACTCCATTCACT 100 40
     BAS3565 NONE
     BAS3564 NONE
     BAS3563 3519766 .. 3519789 - -11.8  -5.06414   TTTTTGTAATAAAAA          GGAGCAGCTT ATAA AAGCTACTCC           CTTTACACGTATTAT 100 37
     BAS3562 3518459 .. 3518506 - -14.4  -2.76815   ATCCTTTTCAATAAT CCATAAAAGGCGGTTGCTTACA TACT TTCAAGCAACCGCCTTTTATAT TAATACATATATACT 100 39
     BAS3560 NONE
     BAS3559 3516774 .. 3516815 - -14.1  -3.30243   ATTTATTTTTTATAA CA-AATAAAAAAAGAGCGAG AAA CTCGCTCTTTTTTTGTTATG TACAATAATTCATTA 100 41
     BAS3555 3513144 .. 3513173 -  -8.6   -5.4251   CTTATATAGAAAAAA       CAGACGCACAGC TTACGT ACTGTGCGTCTC        CTCTTCAAGCATCAA 100 8
     BAS3553 NONE
     BAS3552 NONE
     BAS3551 3509613 .. 3509630 - -11.3   -5.0538   TTTCACGCGAAAAAA             GCTGTCG AAAT CGACAGC              TTCCCTTTAAGAAAT 100 32
     BAS3550 NONE
     BAS3549 3507654 .. 3507678 -  -8.6  -6.14618   CACAAAATAAAAAAA          CCCTCAACAC GTTGT GTGTCAAGGG          TTTGAGCCTCTTAGT 100 36
     BAS3544 NONE
     BAS3543 3504105 .. 3504134 -  -2.1  -4.55295   TTTTCTACAAAGAAA       TCCTGAGAACGCA ATTT TGCGTTTTCTAAA        AGCTTTTAAATCATC  59 31
     BAS3542 NONE
     BAS3541 NONE
     BAS3540 NONE
     BAS3539 3503068 .. 3503080 -  -7.7  -4.09243   TATAGCCTCCTAAAA                TGGCA TAC TGCCA                TACGGTTTATTCGTT  77 7
     BAS3538 NONE
     BAS3537 NONE
     BAS3536 NONE
     BAS3535 NONE
     BAS3534 NONE
     BAS3533 3499190 .. 3499217 -  -4.9  -3.58037   CACTAACTCCTCAAA        CGAGCATTCGAA CAAAT CTCGAA-GCCCG        TCCTTGGATTTATAA  58 84
     BAS3532 NONE
     BAS3531 3497642 .. 3497663 -  -6.5  -3.64703   TTTGTTTTACTGAAA           GGTGGTTGC GGAA ACAACCGCC            TTTTTATTTATGACA  64 52
     BAS3530 3496659 .. 3496680 -  -8.7  -2.62184   TTCCCCTGGAGATGA           GCAGTTAGC TTTT GCTAGCTGC            TCTTTTATTTGTAAT  69 45
     BAS3529 NONE
     BAS3528 3495489 .. 3495504 -  -3.3  -5.06103   ATAACTCCCAAAAAA              CCAAT CCAGCT ATTGG               TATCACCATATACTT  69 184
     BAS3527 3495174 .. 3495193 -    -5  -6.09196   TTTAAAATAAAAAAA            CCACCTGT TTAC ACAGATGA             TTCATTTATCATATA  93 45
     BAS3526 3493813 .. 3493830 -  -4.8  -4.55383   AATTTACAAAAAGAA             GCCACC TAAACT GGTAGC              TCATTAATTGAATTG  69 139
     BAS3525 3493256 .. 3493266 -  -2.6  -3.87543   TAAAACATGAAAATA                 TTAT AAT ATAA                 ACGGAGTAAAGAAAT  51 273
     BAS3524 NONE
     BAS3523 3489902 .. 3489919 - -11.3  -4.34402   TTTCTCATACGAAAA             CCCACCT ATAC AGGTGGG              TTTTCTTTAATATTC 100 52
     BAS3522 3488871 .. 3488896 -  -7.5  -6.11229   ACTAAAACAAAAAAA         GCCTCATCCAC AATT GCAGAAGAGGC          TCTCATTTACCTGTC 100 3
     BAS3521 3487546 .. 3487577 -  -3.1  -5.26155   ATATAAATATAAAAA      TGTGTAGCAAT GAAGTAGAAA ATTGCTACACT       TTTTTATTTTATTTT  71 34
     BAS3520 3487260 .. 3487294 - -13.1  -3.27902   TTACTCAATAATACA     GAAATAAGAGCCC TAAACTCCT GGGCTCTTATTTC     AAAAACCTAATTATT 100 36
     BAS3518 NONE
     BAS3517 3485081 .. 3485091 -    -4  -4.10657   TGATATCTTTCAAAA                 GTAA AAC TTAC                 AAAACTATTTTCTAT  58 76
     BAS3516 3484225 .. 3484243 - -10.4  -5.67283   AATCCAAATAAAAAA             CACCTTTA TAA TAAAGGTG             CAAAGATTTATTCTC 100 33
     BAS3515 3483289 .. 3483323 -  -8.1  -4.03413   ATTTTCTCATACAAA    TCAACCTCCTCTATAC AAGA ATA-AAAGGAGGTTGA     AACAAAATCAATAAA  79 106
     BAS3514 3482774 .. 3482794 -  -8.3  -4.50943   TAAGAACGTATAAAA            GAGATGATG TAT CTTCATCTC            TTTTTTCTATCTCCA  85 89
     BAS3512 NONE
     BAS3511 NONE
     BAS3510 NONE
     BAS3509 NONE
     BAS3508 NONE
     BAS3507 3476105 .. 3476126 -  -5.1  -5.03227   ATACCATAAAGAAAA           GCGACTATT ATAC AGTAGCCGC            TTTCTTCACTCGTAA  75 11
     BAS3506 NONE
     BAS3505 NONE
     BAS3504 NONE
     BAS3503 NONE
     BAS3502 NONE
     BAS3501 NONE
     BAS3499 3473513 .. 3473564 -  -6.6  -4.30719   TCGCTTTATAACAAA GAGCAAGGAACAAATCAGTGGTGAA TTC TCCGTCACTGAAA-GTCCCTTGCTC TCCATTACTTTTCTT  74 30
     BAS3498 3472092 .. 3472111 -  -2.8  -3.14564   GGAGTTTTCTATGAA            TGTCACCA CTCA TAGGGACA             ATTTTTCATCCAAAA  43 15
     BAS3497 3469440 .. 3469467 -  -7.8  -4.26881   CTTTATAAAATGAAA        GAAACCCAAACC TAAA AGTCTGAGTTTC         TTTTCTCTTCTCTTT  80 9
     BAS3496 NONE
     BAS3495 NONE
     BAS3494 NONE
     BAS3493 NONE
     BAS3492 3462827 .. 3462845 -  -4.5   -5.9218   TAGATAATAAAAAAA             GACCAGC TTATG GCTGCTC             TGGTTTCCTATTTAT  91 86
     BAS3491 NONE
     BAS3490 3461413 .. 3461429 - -12.3  -6.14618   TATAAAATAAAAAAA              GCCGTCA TTA TGACGGC              TCTTACTTTAATCTT 100 33
     BAS3489 NONE
     BAS3488 3460619 .. 3460640 -  -5.8  -5.68489   CATAACAACAAAAAA           GCCGACTC ATAAAA GAGTTGGC            TTTCAAATTATTCAT  90 33
     BAS3486 3459886 .. 3459911 - -10.4  -5.64873   CTTAATAATAAAAAA         CGCCGAATCC TTAATT GGAATCGGCG          TTTTTATTTTATGGT 100 55
     BAS3485 3459199 .. 3459222 -  -6.7  -5.64873   CTTAACAATAAAAAA          GCCGAGTCT TTAATT AGAATCGGC           TTTTCTTCTCATTTG 100 11
     BAS3484 3457501 .. 3457541 - -14.3  -3.30007   AATATTTTTTCACAA  TTGAACAAAGCAAGATGTT GTC AACATCTTGCTTTGTTTAT  TTTTCTATTTTACTG 100 239
     BAS3483 NONE
     BAS3482 NONE
     BAS3481 3455125 .. 3455172 - -14.6  -3.46982   TTTACATTAAGAATA TAAAAGAAGATAATTACCTTAT TTAT ATACGGTAATTATCTTCTTTTT TTGTATTTTGATAGA 100 60
     BAS3480 3453681 .. 3453692 -    -3  -3.24146   CCTTCTAATCAAAAC                TGAT TATT ATCA                 TACAATAGTTACTCT  46 34
     BAS3478 3453397 .. 3453413 - -12.3  -5.82036   ATAATAAATAAAAAA              GATGGGC TTC GCCCATC              TTTTAGTTTAATTTT 100 28
     BAS3475 3450617 .. 3450657 -  -4.9  -4.30014   TCTATGAATTCAAAA CGGCAAACTAACTGAAAA CATACC TTTCCAGCTAG-CTGCCA  TTTCCATATGTATTA  64 38
     BAS3474 NONE
     BAS3473 NONE
     BAS3472 3448080 .. 3448096 -  -6.6  -3.11761   ATGGGAAAACCAAAT              GTTTGG TTACG CCAAAC              CGAAATCCATCTCCC  62 148
     BAS3471 3446608 .. 3446629 -  -8.9  -3.04428   AAAAAGAAAGAGAAT           TATCTGTAT ATTT ATACAGATA            TACAAAATTCTTCTA  74 204
     BAS3470 3444375 .. 3444393 -  -7.4  -5.04597   ATTTACATAGAAAAA             CCTCTCCA TGC CGGAGAGA             TTTTTCTAAAATCAT  88 40
     BAS3469 NONE
     BAS3468 3443483 .. 3443501 -  -8.9  -5.42605   CTAACAAAAAGAAAA             GACACTC TTAGC GAGTGTC             TTTTAGCGCTTATTT 100 35
     BAS3467 NONE
     BAS3466 3439861 .. 3439882 -  -9.5  -4.20531   CACACGCAGCCAAAA           GACCTTGTA ATTC TACAAGGCC            TTTTGTAAACTTCCT  90 16
     BAS3465 NONE
     BAS3464 3438128 .. 3438148 - -11.3  -5.47159   TTGGAATATAAAAAA            GAAGCTATA ATA TATAGCTTC            TCTCTACGGTTCTTT 100 39
     BAS3463 3436192 .. 3436211 -   -10  -5.93252   TTGAAAAATAAAAAA            GCACTCGC AAAA GCGAATGC             TTTTTTATTAATTAC 100 33
     BAS3462 3434718 .. 3434746 - -16.2  -5.06414   GTTTTTGAACAAAAA        GAAAGCTGACCA TAAAT TGGTCAGCTTTC        ATATCCGATCATATT 100 443
     BAS3460 3433963 .. 3433982 -  -8.6  -5.24989   GGATACATTAAAAAA            GCAAGTGT TTAA ACACTCGC             TTTTTTATTTATGTA  95 14
     BAS3457 3431789 .. 3431837 - -22.9  -5.69379   ATAGAACTAAAAAAA GAACACTAAAGCGGAAATGCAAT ATA ATTACATTTCCGCTTTAGTGTTT AATGAGGTGTACTTT 100 49
     BAS3456 3431044 .. 3431061 -  -9.9  -4.87318   TGTAAAATGGAAAAA             GGCATGA TTTC TCATGCC              TTTTCTTTAAACTGA 100 19
     BAS3455 NONE
     BAS3454 3429488 .. 3429534 - -15.7  -3.63837   AGAAGGTGTTAACAA TAT-AAATAAAAAGACAGCGTC AAAA AACGCTGTCTTTTTATTTTATA CATATACAGTTTTTA 100 38
     BAS3451 3422076 .. 3422118 - -20.9  -3.01924   GATGGCGTTGCAACA GCAGGAATATTGCTACTGG TATTC CCATTAGCAATATTCCTGC TGGCGGCTCTGTTAC 100 119
     BAS3449 3420551 .. 3420571 -  -8.4  -5.26316   CTACCTCATAAAAAA            GATTGCTA GCTTA TAGCAATC            TTTTTTAACTTACAG  93 30
     BAS3446 NONE
     BAS3445 3418334 .. 3418349 -    -9  -5.93252   GTCAAAAAGAAAAAA              GCTAGC ATTA GCTAGC               TTTTATACATTCTCA 100 28
        hutP 3416679 .. 3416731 - -23.2   -4.4874   CTTAAAAAGGCAAAA GGGGGCCTTA-TCTTTTTAAGACAG ACTT CTGTCCTAAAAAAAGTAAGGCCCCC TTCTAACTAATAGAC 100 51
        hutH NONE
     BAS3441 NONE
     BAS3440 3412176 .. 3412190 -  -2.8  -3.34517   ATTTTTCTTTAAATA               GTGG CCGTGCT CCAC               GATTGTTCACCTCTT  44 4
     BAS3439 3411154 .. 3411181 -  -9.3   -5.0916   CTTTTAACATAAAAA        CACATCACTAC ATTTGA GTAGTAATGTG         TTTTTGATAAGGCAT  95 63
     BAS3438 3410043 .. 3410062 - -10.8  -5.72622   GCTATAAATAAAAAA            GGTTTCCT GAGT AGGAAACC             TTTTTTATTTACCAT 100 459
     BAS3437 3408747 .. 3408779 - -16.6  -3.40382   TATGAAATCCCATAA      TAAAAGGAGAACAC TCCGT GTGTTCTCCTTTTA      TCTTTATTCAAATCA 100 33
     BAS3436 3407109 .. 3407126 -  -6.3  -4.63592   TTTTAATAAAAATAA             GCCATAC AAAT GTATGAC              TTTTAATCTATTAAA  76 50
     BAS3435 3405347 .. 3405376 - -15.9  -4.68645   CATTTAAAATGAAAA       GAAGGTAAACGCT ATTC AGCGTTTACCCTC        TTCACTAATTATTTT 100 34
     BAS3434 NONE
     BAS3433 3403424 .. 3403453 - -10.1  -5.63517   GTCTTAAATAAAAAA       GAAGCATCTGCTA ATGA TTGCAAATGCTTC        TTTCTTTATTTACTT 100 41
     BAS3431 3401259 .. 3401278 - -12.2  -5.15117   GAAAAGGTTAAAAAA            CTAGGTGG ATTT CCACCTAG             TTTTTATTTTCCATA 100 22
     BAS3429 3399505 .. 3399519 -  -3.6  -3.33744   CCTCCCCTTAAAAAT               CAATCA TTA TAATTG               TCTTATCATCTGGTC  48 3
     BAS3428 NONE
     BAS3427 3398688 .. 3398731 -    -9  -5.89921   ATGACAATAAAAAAA TGTCACGGCCTTTTTCAA ATAAAACA TCGGAAAAGGCGGTGACA TAACACTTATTTTAT 100 54
     BAS3425 3396226 .. 3396259 - -15.5  -4.18697   AAAATCATTTTAAAA     CGACAAATAGATGCC TCAA GGCATCTATTTGTCT      ATAAACAACTATTTT 100 114
     BAS3422 3394360 .. 3394393 -  -9.8    -5.252   TATTGTTATAAAAAA     CAAAAACTCCCTTA TTTATT TAAAGGAGTTTTCG      ATATGAAATATTCCA 100 223
     BAS3421 3392280 .. 3392296 -  -2.3  -3.57144   TCTCCTATTTGTAAA              CTTAAAA TGG TTTTTAG              GTAACATATTATAGG  47 110
     BAS3420 NONE
     BAS3419 NONE
     BAS3418 3389050 .. 3389080 -  -9.2  -3.86015   TATGTTCCTCAGAAA       GTAGAAAACTAG TTCCTTT CTAGTCTTCTAC       TTTCTCAAATAATAG  81 14
     BAS3416 3387902 .. 3387920 -  -8.9   -3.1506   AAACCTGTTTATGAA             GGATAGC TAACG GCTATCC             TTCCACTATATTTAT  74 37
     BAS3414 NONE
     BAS3413 3385776 .. 3385806 - -12.7  -4.54608   TAAAATAAATACAAA       GATAAGCCCCAGT CGTCT ACTGGGGCTTATT       TTATTTCGCATGTAC 100 26
     BAS3411 3384717 .. 3384744 -  -7.1  -3.57418   CATTTATTAAAGTAA        TAAGGTTGTCG AATACA CAACAACCTCA         TTTACTTTTCTAATT  70 27
     BAS3410 3383940 .. 3383967 - -12.8  -4.90869   ACCAGTAACGAAAAA        TCCCAAAAGGAG CATT CACCTTTTGGGA         TTTTTTCTAATGTTT 100 32
     BAS3408 3380721 .. 3380750 - -16.7  -4.36914   TCCCTTTCCATAAAA       TAAGGAAGCTAAC AGTT GTTAGCTTCCTTA        TCATTCATTTCAATT 100 43
     BAS3407 3378962 .. 3379017 - -17.4  -3.79747   CTATCGAGTATCAAA TAAATGACGCTGAATAAAGATAAGAGC AAT GCTCTTATCTTTATTCA-CATCTCTTA AAAAATGAATGACTA 100 10
     BAS3405 3377853 .. 3377891 - -11.2  -4.63527   TCACTACGTGAAAAA   GAAAAGGCAGAAATGG CTACTTT CCACCTCTACCTTTTC   GCCTTTATTTTAATT 100 30
     BAS3404 3376801 .. 3376828 - -12.1  -5.42862   ATACTCCTAAAAAAA        CTCCGTGTACA ATAAAA CGTACACGGAG         TTTTTCATACCATAA 100 30
     BAS3403 3376038 .. 3376057 - -13.6  -4.78107   TACGATTACGAAAAA            GGGCTGAC AAAA GTCAGCCC             TTTTTGTACATTCTG 100 41
     BAS3401 3374202 .. 3374217 - -10.4  -6.20267   TGAAAAATAAAAAAA              CGTGGC TTCT GCCACG               CTTTTTTATTTTTTC 100 31
     BAS3398 NONE
     BAS3397 NONE
     BAS3396 NONE
     BAS3395 3368488 .. 3368518 - -18.6  -3.91412   AGTATAGCCGATAAA       GAAAGTCTCTTTCA ATA TGAAAGAGACTTTC       TTTTATTCCGATTAT 100 37
     BAS3394 3367781 .. 3367800 -  -6.5   -5.0916   TTTTCAATAGAAAAA            TCCTTGT TTTTTC ACAAGGA             TTCCTCTAGGCTACT  82 262
     BAS3392 NONE
     BAS3391 3363238 .. 3363266 - -16.2  -5.24531   ATTGCTTAGAAAAAA        GCATCTTGCCAT TATTC ATGGCAAGATGC        TTTTTTTATTCCGGT 100 31
     BAS3390 3362045 .. 3362073 - -16.3  -4.82901   TCTGTTCCACAAAAA        TAAAAAGACACGA AAC TCGTGTCTTTTTA        TTTTATAAATATGAT 100 23
     BAS3388 NONE
     BAS3387 NONE
     BAS3386 3359571 .. 3359589 -  -6.7  -5.52384   TCCTCATCAAAAAAA             GCCCACT TTTCC AGTGGAC             TTTCTACTTTACAAC 100 34
     BAS3385 3359399 .. 3359416 -  -2.7  -2.73542   CTCAATGTTGAATCA             TTAGCTA GTAA TAGCGAA              AACTAATCGTAATTA  40 28
     BAS3384 3359152 .. 3359174 -  -9.3  -5.61596   ATTTTCATAAAAAAA           GGTAAACAT TTTTC ATGTTTACC           TTTACTTAGACGTAA 100 27
     BAS3383 NONE
     BAS3382 NONE
     BAS3381 3356433 .. 3356449 -  -6.5  -5.27206   TAGACATAATAAAAA              GCAGACA TTT CGCCTGC              TTCAATTTTCCTCAA  84 27
     BAS3380 3354971 .. 3354985 -   -10  -5.98675   TACAAAAATAAAAAA               GTCAGC AAA GCTGAC               TTTTTACCCGGCCAT 100 29
     BAS3379 3352893 .. 3352925 -  -9.3  -5.88565   CGTACAATAAAAAAA      GTACTTCAAGGCA TGTAGAC TGCTTTGAAGTAC      TTTTTCAACTCTATT 100 39
     BAS3378 3350878 .. 3350917 -  -8.9   -5.1167   AATTGAATATAAAAA  GAGCGTG-TTAAAAATAA CTTAT CTACTTTTAAACACGCTC  TTTTTTATTATTTAC  95 33
     BAS3377 3348887 .. 3348921 - -11.7  -5.08824   CGTGCACGTAAAAAA    GCATTTCCAAG-TGCT ATAC AGCAACTTGAAAATGC     TCTTCTCTTTTTTAT 100 37
     BAS3376 3348070 .. 3348093 - -10.4  -3.93664   ATTTAACATAGTAAA          GAGTTGACTA CCTT TAGCCAACTC           TTTTTCTTTATTTTT  89 33
     BAS3374 3347121 .. 3347150 -    -3  -5.35354   TATATAAGTAAAAAA       GCCTGT-TTAAGC TCTAC ACTTAAAACAGAC       TTTTCCTACTTTTCA  74 70
     BAS3373 NONE
     BAS3372 3341145 .. 3341185 - -12.2  -5.32699   TTAAATAGCAAAAAA CACGCTACTTGTTCTTATA CGTT TA-AAGAATAAGTAGCGTG  TTATCATTTTATTTT 100 249
     BAS3368 NONE
     BAS3367 NONE
     BAS3366 3333575 .. 3333589 -  -3.5  -4.27617   TATATTTTACCAAAA               TGAGC CTTCC GCCCA               AACTATTTCGTACAA  58 73
     BAS3365 NONE
     BAS3364 NONE
     BAS3363 3331169 .. 3331213 -  -7.3  -5.63517   TCTCCAAATAAAAAA GCAGCTTCAAAAAACCTCT TCAAAAT AAAGGTTTTTGAATGCTGC TTAATTTCTCTGCAC 100 138
     BAS3362 NONE
     BAS3361 NONE
     BAS3360 NONE
     BAS3359 NONE
     BAS3358 NONE
     BAS3357 NONE
     BAS3356 NONE
     BAS3355 NONE
     BAS3354 NONE
     BAS3353 3324038 .. 3324057 -  -7.9  -5.40464   CAGTATAAAGAAAAA            TGCGTAG AAAATA CTACGCA             TTATGATACTTTTGC 100 26
     BAS3352 3323530 .. 3323552 - -10.7  -5.10033   TGAATACAAAGAAAA           GCAGAACAT ATAAA ATGTTCTGC           TCATAAACAATACCC 100 26
     BAS3351 3321572 .. 3321607 -   -15  -3.10164   GGACCTACTACCCAA    CAAAATAAACCGAGAG ATAT CTCTCGGTTTATTTTC     TATATTTTTTTATAT 100 18
        fabG 3320463 .. 3320487 - -12.2  -5.59655   TAAATTAACAAAAAA          GAACCTGACC TATCC GGCCAGGTTC          TTTTCATTATGTATT 100 44
     BAS3347 NONE
        panF NONE
     BAS3345 3315860 .. 3315905 - -21.7  -5.44119   TCTATCTTAAAAAAA CAAAATAATGGAGATGGTTAT TTGA ATAACCATCTCCATTATTTTA ACTTGTATACTCCCA 100 47
     BAS3344 3314675 .. 3314703 - -16.2  -4.96848   GCTTGTACACAAAAA        TAAACTCGGTGC TCTCT GCACCGAGTTTA        TTTAATAAAAGTCGC 100 23
     BAS3343 NONE
     BAS3342 3312153 .. 3312191 - -20.6  -3.23979   ATTAGAATTGATGAA   TAACAAAAAGGCGTGCTA AAT TAGCACGCCTTTTTGTTC   TACTTCTCTAAAAAT 100 25
     BAS3340 3304170 .. 3304211 - -20.5  -3.25491   AATCTACATGATTAA TGCAGAAAGAGCATCCT TCTCTTAC AGGATGCTCTTTCTGCA  TTTATTTTCTCTTTA 100 27
     BAS3338 NONE
     BAS3337 NONE
     BAS3336 3302023 .. 3302050 - -13.6    -5.626   TACTTCATAAAAAAA        GCACAGATGACT ATAC AATCATCTGTGC         TTTTTTATTACTTTT 100 33
     BAS3335 NONE
     BAS3334 3300423 .. 3300471 -    -4  -5.60864   CAGACATTAAAAAAA CTGCAAC-TCTGAGGAGATTTAAC ATT GCTAT-CCTCCTCGGAAGTTACAG CTCATTTAAATCTCT  81 111
     BAS3333 3300112 .. 3300127 -    -9  -6.17292   AAATGCAAAAAAAAA              GAAGGG CAAG CCCTTC               TTTTTTCCACAATTA 100 38
     BAS3332 3299046 .. 3299071 -  -6.2  -2.72379   TGAATTTTCCAACTA         GACTTCAGCA ACTTAA TCCTGAAGTC          TAGTTGTACATATGA  57 59
     BAS3331 3298782 .. 3298792 -    -4  -2.88249   TACACCTCCCATATA                 TAAG ACT CTTA                 ACCTACTCTTCTATT  47 28
     BAS3330 3298188 .. 3298207 -  -9.4  -4.81551   CATTTATATGAAAAA            CTGATTCT ACTA AGAATCAG             TTTTTCTACTTTATA 100 234
     BAS3327 3295240 .. 3295270 -  -7.7   -5.4505   TTTCGTAATAAAAAA       GCCACCTCTTCTA GTTTT TAGAAAAGATGAC       TTTATAATTCTTATC 100 36
     BAS3326 3294162 .. 3294195 - -12.6  -4.75372   ATTACGTATCAAAAA     GAAGCGAGAAAGTG ATTATA CACTTTCTCGCTTT      TCTGATGCTACTTCT 100 7
     BAS3324 3292346 .. 3292379 -  -6.9  -5.58454   TTTATATCAAAAAAA     GATAGATAATAGCGAA ATT CCCGCTAC-ATCTATC     CTCGTTTTCAAAACT 100 39
     BAS3323 3289211 .. 3289253 - -13.7  -4.49353   GGACAATACAAGAAA TACCCTATCGAATTGAC TTTTTAATT GTCTATTCGATAGGGTA CACTTTTCCTTTTTC 100 46
     BAS3322 NONE
     BAS3321 NONE
     BAS3320 NONE
     BAS3319 NONE
     BAS3318 NONE
     BAS3317 3280622 .. 3280639 -  -9.9  -4.84527   GTTATATAGTAAAAA             CTCCTAG TCAC CTAGGAG              TCATTGTATAAGCAT 100 287
     BAS3316 3280117 .. 3280142 -  -6.9   -5.7946   TTTCGAATAAAAAAA         GAACTTGCAAC AATT ACTGCAAGCTC          TTTTCTATAAAACTA 100 38
     BAS3315 NONE
     BAS3314 NONE
     BAS3313 NONE
     BAS3312 3276687 .. 3276709 - -11.3  -3.69506   TATTTCAAAAGAATA           GGCAGCATG TATTC CATGCCGCC           TTAGTTTATCTTTTC  93 26
     BAS3311 3275912 .. 3275931 -  -7.9  -3.52177   CTTTAAAAAACGGAA            GACCTTC AATTAA GAAGGTC             TTTTTAAATACGCTT  71 70
     BAS3304 3269222 .. 3269251 - -10.9  -4.40173   TAAGCTAAAAAAATA       GAAGTATCGTCCT ATAA AAGACAATACTTC        CTTAGTTACTTAAAA 100 35
     BAS3303 NONE
     BAS3302 3267414 .. 3267437 -  -6.8  -3.36435   AAGTAAAAATATACA          TGTGTACTTA GAGC TAAGAACACA           ACGGAAAAAATGATA  63 15
     BAS3301 3266904 .. 3266953 -    -9   -5.8187   CATCCAATAAAAAAA GCCATAAATT-ATTTAGAGGGCAC TTCT GTATCC-CTAAATAAATTTATGGC TTATCTCAAATATCT 100 299
     BAS3300 3265703 .. 3265727 -  -5.8  -5.16133   AGCATAATAGAAAAA          GGTATACC TAAAACACC GGTATACC          TTTTATGCTATCTCA  83 42
     BAS3296 NONE
     BAS3294 3260489 .. 3260514 - -10.5  -5.27923   CAACTTTATAAAAAA         GAAGAGCCTCT CGCT AGAGGCTCTTT          CTCTTTCATGCTCCG 100 31
     BAS3291 3255984 .. 3256017 -  -7.5  -5.21506   ATAACAATATAAAAA     GAAGAGGAAAACTTA TATT TCAGTCTACCTCTTC      TTTTCTATTAACAAT  91 41
     BAS3289 NONE
     BAS3288 3252196 .. 3252231 - -11.4   -5.4505   TCGCTTAATAAAAAA    CGCTACCTTTCTGTAT ATCC ATACAAAAAGATAGCA     TCTTTTATGATTATA 100 58
     BAS3287 3251342 .. 3251375 - -14.1  -3.28879   CATAATTCATAAAAT     GAAAAGGAAGCTAGA TTTC TCTATCTTCCTTTTC      TTATCTCTATTTGAG 100 47
     BAS3285 3249265 .. 3249297 - -12.9  -4.79451   ATTTCAAACATAAAA      GAACCGATACTTG TTACATG CAAGCATCGGTTC      TTTATACAAAATTGC 100 77
     BAS3284 NONE
     BAS3283 3247972 .. 3248006 - -10.2  -3.14124   AGGATGAATACAAAT     CGAGCATGTTTTGA AAACCAA TCAAAACATGCTCT     TAAAATATTTTACCT  81 60
     BAS3281 3246717 .. 3246738 - -10.3  -5.72616   AGTTATACAAAAAAA           GGTAGATAA TAAT TTATCTACC            TTTTTTGTATATATA 100 88
     BAS3280 3245350 .. 3245374 -  -2.2  -3.87075   AGTACTGCGTATAAA          TTTCATTGGA TATAT TCCCATAAAA          CAAGAGACAAACTAT  50 195
     BAS3279 3244351 .. 3244381 -  -8.5  -5.73978   ATTACAAAGAAAAAA      GACAAAGCATC-GA ATAA TCAGATACTTTGTC       TACAGTCCGAGGTTG 100 82
     BAS3277 NONE
     BAS3276 NONE
     BAS3275 3240111 .. 3240132 - -10.1   -5.3798   TAACAATAACAAAAA           GGCCCTCCA AATT CAGAGGGCC            TTTCCTAATAGCAAA 100 47
     BAS3274 3239192 .. 3239210 -  -8.8  -3.99324   TTTCATTAGTACAAA             GGTCATCC ACA GGATGGCC             TTTGTACTTTATTCA  82 205
     BAS3271 3237245 .. 3237279 - -17.4  -2.89191   TTATATCGTCACATA     CAAAAGGTTTGCAGCA AAG TGCTGCAAACCTTTTT     TCATCACCAAAATAT 100 29
     BAS3269 NONE
     BAS3268 3234534 .. 3234555 - -14.5  -5.63504   AATGGCACAAAAAAA           GCACCGTCA CAAG TGACGGTGC            TTTTTCTATGTAAGA 100 65
     BAS3267 3233503 .. 3233530 -  -9.9  -5.24129   TTTCTTTATAAAAAA        TAGCCTGCCTA TTTCTG TAGGCGGGCTA         TATCTTTATTACACC 100 331
     BAS3266 3232808 .. 3232833 - -10.5  -4.08853   TGTAACAGCAAACAA         GGTGCTCTC CAGCATAC GAGAGCACC          TAAGATAATTTCTAT  91 119
     BAS3265 3232357 .. 3232379 - -12.8  -4.55287   CTCATTTATATAAAA           GAAAGAGGGA GCT CCCCTCTTTC           TTTTATATCATCCCT 100 28
     BAS3263 3230161 .. 3230194 - -17.1  -3.80133   CATTTTCATAAAATA     TAAAAGAGTCTCATT AAAA AATGAGACTCTTTTA      CCATTTCATATTTAA 100 37
     BAS3262 3228146 .. 3228172 - -13.9  -5.29445   TTTTAATAACAAAAA         GTCCGATTTCT CATTT AGAAATCGGAC         TTTTTACTATCTTTA 100 38
     BAS3259 3226145 .. 3226168 - -11.1  -4.75174   TATTTAACCGAAAAA          GTCATGAGC ACGTAA GCTCATGAC           TTTTTGCACTATATA 100 34
     BAS3255 NONE
     BAS3254 3223400 .. 3223423 -  -2.4  -6.28401   TAAAAAATAAAAAAA          GCAGCTTACC ATAA AGTAAACTCC           TCTTCATTGTAACCC  85 61
     BAS3253 3222021 .. 3222032 -  -4.4  -3.24122   AAAAACCCAATTTAA                GGAA ATAA TTCC                 CATATAGACTATATC  52 237
     BAS3252 3221689 .. 3221717 - -11.9  -4.93365   CGTTATAATGAAAAA        GAAAGAAGCTG TTCCTTT CAGCTTCTTTC        TTATATAACATTTTT 100 26
     BAS3249 3219900 .. 3219919 -  -2.8  -5.08824   GGTGCATTGAAAAAA            GATCACAC AAAT GGATGATC             TTTTCTTATAATTTA  66 31
     BAS3247 NONE
     BAS3246 3218406 .. 3218425 -  -9.4   -5.8187   TATTTAACAAAAAAA            GTGTACAA AATG TTGTACAC             TTTAAAACTTAATCT 100 34
     BAS3245 3217496 .. 3217520 - -17.3  -5.29782   TATAGTTAGAAAAAA          GCGAGGAGAAA TTG TTTCTCCTCGC          TTTTTTATTTTAACA 100 30
     BAS3243 3214433 .. 3214467 - -13.1  -4.24933   TAAGAAAAGAAAATA     CCCCAAAACAATAAT TCTAC ATTTTTGTTTTGGGG     CGCTATAAGCTAGCT 100 72
     BAS3242 NONE
     BAS3241 NONE
     BAS3240 NONE
     BAS3239 3211627 .. 3211647 - -11.9  -3.80461   GAATGTATTATTAAA            GCACGGAAA ATC TTCCCGTGC            TTTTTCAAAAAAATA 100 66
     BAS3238 3210971 .. 3210997 - -13.9  -5.64304   TAATACAACAAAAAA         GGTGTGAACTA GCTTT TAGTTCACACC         TTTTTATATTAGAGT 100 55
     BAS3236 3209282 .. 3209306 -  -9.4  -4.62783   TACTCACGTCAAAAA          GGCCAACAAT TCAAG ATTGTTAGCC          TCTACTTCCCATATT  93 57
     BAS3235 3208695 .. 3208745 - -14.5  -3.74077   TTTTATAGACTTAAA TTGAATACCCTTCCCATAAAAAGT ATTT ACTGTTTATGAGAAGGGTATT-AA TTTTTAGCAACTGTA 100 214
     BAS3233 3206662 .. 3206685 - -10.4  -5.71712   CCCTATATAAAAAAA          CCACAGTTTA CACC CAAACTGTGG           TTTTTTGAAGTACAA 100 140
     BAS3232 3205528 .. 3205545 -  -4.3  -4.56775   ATGGGGGTCGAAAAA             TATTTTT ATAA AAAAATA              GATATTTATTTCAAA  68 356
     BAS3231 NONE
     BAS3230 3202969 .. 3202983 -  -5.8  -3.93719   AGAACTATAGAATAA               TAAAGT GCA ACTTTA               AGCAGCCCAACTCCC  64 146
     BAS3229 NONE
     BAS3228 3199554 .. 3199574 -  -9.7  -5.59655   TAAATCAATAAAAAA            GAGAGCAGA TAA CCCGCTCTC            TTAAGATGCCTCCTT 100 26
     BAS3227 3199006 .. 3199042 -  -4.6  -5.93252   CTTAAAAATAAAAAA   CGCTATTC-TCTCTGTA AAAT CATAGAAAAGAATAGCG    TTTCTTATTTTGAAA  91 54
     BAS3225 NONE
     BAS3224 3196087 .. 3196104 -  -6.3  -2.75481   GTCCAATTGCAACGA             CGCTCGAT GTA ATCG-GCG             GAAAATGGAAAGTTT  54 491
     BAS3222 NONE
     BAS3221 3195360 .. 3195388 - -17.7  -5.88476   AAAACAAATAAAAAA        CAGCCATTTACTT CAC AAGTAAATGGCTG        TTTCTTCTTATATAT 100 33
     BAS3220 3193709 .. 3193735 -  -5.2  -5.03994   TTTGATAGACAAAAA         CCCAGTCATG TTTTATG CATAACTGGA         TTCTTCATCATTTAA  76 49
     BAS3219 NONE
     BAS3218 NONE
     BAS3217 NONE
     BAS3216 3190629 .. 3190651 -  -8.5  -3.30124   GGTGAGGGCTGATAA          TCAGTG-GGG ATGC CCCTCACTGA           TTAAAGTTTCACTTT  74 39
     BAS3214 NONE
     BAS3213 NONE
     BAS3212 3187667 .. 3187694 - -17.2   -5.2189   TGAACTACTAAAAAA        CAACGAAAAGCC ATAT GGCTTTTCGTTG         TTTTTAGGTACATGA 100 211
     BAS3209 3185346 .. 3185363 -    -7  -5.98675   TACAAAAAGAAAAAA             CGAACG TATTCT CGTTCG              TTTTTTTCTTGTTTA 100 38
     BAS3208 3184814 .. 3184836 -  -9.2   -5.1287   TTTATACTGAAAAAA           CACCACCT CATCAAT AGGTGGTG           TTTCAATATTACATA  95 49
     BAS3207 3183249 .. 3183285 -  -8.8  -5.43414   ATTATATACAAAAAA    GTCGGGATGGAAATCA TTTTC TGATTCCGATCTCGAC    TTTAAGTTATAGACT 100 105
     BAS3206 NONE
     BAS3205 NONE
     BAS3204 3181283 .. 3181311 -   -14  -5.48063   ATTGAAGACAAAAAA        TAGGTTGAGGCA ATACG CGCCTCAACCTA        TTTTTTATGCCTCTT 100 30
        spxA NONE
     BAS3201 3179417 .. 3179431 -  -3.6  -3.41767   AGACGTTAAAATATA               TAAGAA CCA CTCTTA               GCATAAAGAAATAAA  50 290
     BAS3200 3178873 .. 3178884 -    -3  -3.08438   CATTACATTTCAATA                GTAA GAAC TTAC                 GTCTCTATATAACAA  45 50
     BAS3199 3178229 .. 3178262 - -12.7  -4.81249   CGCTAAACGCAAAAA     TACAATAAGCTGCCCA TAT CGGGCAGCTTATT-TA     CATAACAATTGTTAT 100 209
     BAS3198 3175889 .. 3175919 - -12.1  -5.50774   TAGAAGAAATAAAAA      GGACAAAC-TCTCA AACG TGAGAAGTTTGTCC       AAAAATAGATATTTT 100 80
     BAS3196 3174256 .. 3174269 -  -3.8  -2.61274   TTTAGTTCAATTAAT               GGCA TAGTAT TGCC                CCCTAAAATTAATTA  46 59
     BAS3195 3173738 .. 3173771 - -11.2  -5.42164   GACAAATAATAAAAA     GGCAAAAACGAACA GAAATT TGTTCATTCTTGCC      TTTTTTATTTAACAA 100 41
     BAS3194 NONE
     BAS3193 3171100 .. 3171117 -  -9.9   -5.8901   ATAGAAAATAAAAAA             GAGTGCA ACTT TGCACTC              TTTTTACTCATTTTT 100 46
     BAS3192 3169559 .. 3169589 -  -6.9   -5.1861   TTGATGATCAAAAAA       GCCAGGTAACATG AATAA CACATTACCTGGG       TTTTTACATTGTAAA  88 89
     BAS3191 3168564 .. 3168587 -   -14  -5.65513   CATGAATCAAAAAAA          CACGAAGACT TAAA AGTCTTCGTG           TTTTTTGAAATATAC 100 109
     BAS3190 3166010 .. 3166020 -  -2.6  -3.01041   AATTTTAAGCATAGA                 TAAA ACT TTTA                 ACTATAGTCAATCAA  43 105
     BAS3189 3164156 .. 3164178 - -11.4  -5.09173   TAACATTCTAAAAAA           CCTTGCAGAA AAA TTCTACAAGG           TTTTTGTGTATACAT 100 94
     BAS3188 NONE
     BAS3187 3162124 .. 3162137 -  -6.7  -3.30159   CTAACGTTTTCACAA               CTGCT TCTC AGCAG                AACAAAATGGAAATA  62 502
     BAS3185 NONE
     BAS3184 NONE
     BAS3183 3158477 .. 3158503 -  -6.8  -3.36839   TTACGAAACAATATA         TATTAAATTACT TTT AGTAATTAAATA         GTATTATGTCTAGTA  63 142
     BAS3182 NONE
     BAS3181 3154669 .. 3154713 -  -7.3  -2.67188   TCATATCACTACAAT CTG-GAATACCTTGCAGCAC TGATAT GTACGGAAAGGTATTCACAG TCATAGCTTAAGAAT  62 33
     BAS3180 NONE
     BAS3179 3152749 .. 3152802 -  -2.5  -5.00642   TAATTTATATAAAAA GAATCTCCCTTACCAGAGATA-CATG TTA CCTACTCTCTCTGATAAGGGGATTTC TCTTTCATAATTGTA  66 226
     BAS3178 NONE
     BAS3177 NONE
     BAS3176 3148326 .. 3148345 - -12.2  -4.97461   AAGAAACAGTAAAAA            GCAAAGCG ATAT CGCTTTGC             TTTTTTTTAGGCATA 100 182
     BAS3175 3147087 .. 3147115 - -10.3  -5.59962   GAAAAGAAATAAAAA        GCAGGCAGAGATT CTT AGTCTCTGCCTGT        TCGCATACACTCTTT 100 39
     BAS3173 3145230 .. 3145253 -  -8.2  -2.60901   ATATTTCCAATGAAT          CCCCTTAGTT AAAA AACTAAGGTG           TCCACCTCCTGTATA  67 116
     BAS3172 3143888 .. 3143910 - -12.1  -4.78237   TACTTTAGAAGAAAA           GCAGCAACT TACAC AGTTGCTGC           TTTTTCTTCTTCTTG 100 11
     BAS3171 3143407 .. 3143424 -  -5.5  -5.37593   CGCTAAACTAAAAAA             GGAACCC CATT AGGTCCC              TTTCATCATAGCTCT  84 31
     BAS3170 3142644 .. 3142675 -   -14  -5.28778   ACTATTTATAAAAAA      GAGAGAAATCTACT TAAA AATAGATTTCTCTC       TTTTCTTTACGATAC 100 32
     BAS3167 3140680 .. 3140709 - -12.3  -4.93968   ACCTATAACGAAAAA       GATTCGACCATCA TATT TGACAGTCGAATC        TTTTTATTGTCCATA 100 29
     BAS3165 NONE
     BAS3164 3137988 .. 3138019 - -11.7  -4.65747   TAACCTTTAATAAAA      TACAGCGTACGCT TTTTTC AGTGTACGCTGTA       TTTTTCATTTTCTTG 100 30
     BAS3162 3136659 .. 3136685 - -13.9  -2.71144   CACCTCTTCGAATGA         TGAAAAGCCCT TATTC AGGGCTTTTCA         TCATAATCTATATAT 100 41
     BAS3161 3135480 .. 3135509 - -13.8  -5.45652   ATTGTTAATAAAAAA       GAGCTAAAACAG ATAATA CTGTTTTAGCTC        TTTTTCCTACGTATT 100 32
     BAS3159 3132929 .. 3132953 -  -8.5  -5.40072   TTTTTTGTAAAAAAA          CAAGGGAACGC TCA GCGTCCCCTCT          CAAATCCAATCCGTT 100 12
     BAS3158 NONE
     BAS3157 NONE
     BAS3156 3129240 .. 3129265 -  -9.3   -2.7386   AAGTGATTTTAATTA         TACTTATTAAA CAAG TTTAATAAGTA          ACCCTATAGTAGCAC  72 239
     BAS3155 NONE
     BAS3154 3127262 .. 3127283 -  -7.5  -3.18634   ACCTTAATCAACATA           CTTATTAAA CACT TTTAATAAG            TTGCGTTGACAATAT  69 101
     BAS3153 3126185 .. 3126195 -    -4  -2.89081   TATTCAACTAACAAT                 TGAA TGC TTCA                 TTGCCAGTACATTTA  47 38
     BAS3152 NONE
     BAS3151 3125341 .. 3125373 - -12.1  -5.13344   ATAGTAATATAAAAA      CCTCATTTCTCGTCA TTA CAACGTGAAATGAGG      TTTTTATCGTTCACC 100 68
     BAS3148 3123060 .. 3123082 -    -2  -3.89346   TTTTTATCTTACAAA           CAGGCAAAAA GTT CTTTTACTTG           TTCAAAATTTGTACA  50 86
     BAS3147 3121911 .. 3121933 - -12.8  -4.78753   TCAACAGTAAGAAAA           GGAGGCTAAT CCA ATCAGCCTCC           CTCCTCTTTATTTAT 100 33
     BAS3145 NONE
     BAS3144 3119184 .. 3119215 - -15.4  -5.52023   AGGATGAATAAAAAA      TACCGGCATTCTTT TCAC AAAGAATACCGGTA       TTTTTTATTTATACA 100 45
     BAS3141 3118201 .. 3118217 -  -2.3  -4.04927   TTAATTACCAAATAA              CTATATT AAC ATTATAG              CATACTTATATTTTT  52 63
     BAS3140 NONE
     BAS3139 3115761 .. 3115782 -  -9.5  -3.92869   CCACCTATGGATAAA           TCCTCTGCA CGAA TACAGAGGA            TCTATCTTTTTATTC  83 35
        fabG 3114830 .. 3114878 - -15.7  -5.50723   GTAGTAAAAGAAAAA GAGTATATTGTCACATGAAGA ATTACGA TCTTCATATGACGATATACTC TTCTATCAAATTTTT 100 124
     BAS3137 3113901 .. 3113920 -  -8.6  -5.53288   CTCAACGTAAAAAAA            GCCTACTC ACAC AAGTAGGC             TTTTGAAACTACGAA 100 34
     BAS3136 3112744 .. 3112767 - -13.2   -2.6127   TAGAATGAAACACAC          GAGGACGGAT ACAT ATCCGCCCTC           TTTTTATTTTTCACT 100 36
     BAS3133 3111055 .. 3111105 - -14.4  -5.18355   GTTAAAAAGTAAAAA TACAGAAATAAAAGGTGTCTTC ACGTATG GAAGCCACCTTTTATTTCTACA ACTCTTAACTATTAT 100 30
     BAS3129 3107535 .. 3107566 -  -8.1  -5.30616   GCATGTAAATAAAAA      GGATAATCAGCCC CATAAT GGACTAACTATCC       TATAAATCTTTATCT  93 79
     BAS3128 3106198 .. 3106226 - -20.5  -4.19735   GTCTCTAAAATCAAA        GGCAGGGACATAT TTG ATATGTCCCTGCC        TTTTTATTGTGGGGT 100 227
     BAS3127 NONE
     BAS3126 3103812 .. 3103848 -  -7.6  -6.09196   TTTAAAATAAAAAAA    TGTTCGTTTTTATC TCGTTAATT AATAAAAACGAACA    TTTTATAATGAATGA 100 101
     BAS3125 3103330 .. 3103359 -  -6.6  -5.03945   GAATAAGTACAAAAA       TAGATTGGATACC ATGTA GGCA-CCAATCTA       TTTTAATTAAAGAAA  85 32
     BAS3124 3102056 .. 3102080 - -12.3  -5.07275   GTATAGATATAAAAA          GGGATTAATCA TAA TGATCAATCCC          TTTTCTCAAAGTAAA 100 56
     BAS3122 3099554 .. 3099568 -  -5.6  -5.72616   ATTCACACAAAAAAA               GGCCCT TCA AGGGCG               TGCAATTGACACTCT  91 310
     BAS3121 3097692 .. 3097725 - -12.7  -3.30124   TCTCACCTTTCATAA     TAAAATTAGGAGCAA ATGA TTGCTCCTAATTTTT      GTTAAGCTGCTTTAC 100 27
     BAS3120 NONE
     BAS3119 NONE
     BAS3118 NONE
     BAS3117 3093544 .. 3093568 - -12.3  -5.55769   TTTGACAATAAAAAA          TGCTCCTTACA ATA TGTAAGAAGCA          TGAAAGAGGCAAACG 100 82
     BAS3116 3092692 .. 3092713 -  -8.7  -5.17054   ACAAGATTGAAAAAA           CTTCCCATC ATAA GGTGGGAAG            TTTTTTCAAATGGCA  95 31
     BAS3114 3091908 .. 3091922 -  -7.8  -5.45726   CATATTTCAAAAAAA               GAGAGC TTA GCTCCC               TTTTCTCGCTTTATA 100 17
     BAS3113 3091272 .. 3091294 -  -2.1  -3.29461   CAACTCCCTCTATAA           GTTAAAG TTTCCCCTT CTTTAAC           ATCTTCTCTACAATT  44 4
     BAS3112 NONE
     BAS3111 3090291 .. 3090307 -  -6.6  -4.56914   TTATTTAAACGAAAA              GCTAGT TTTAT ACTAGC              TTTTTTACATAATAA  79 42
     BAS3109 3086961 .. 3086980 - -11.4  -5.28481   CACCTAAGTAAAAAA            GCGCCCTA TAAA CAGGGCGC             TTTACTCCAACCTAA 100 37
     BAS3108 NONE
     BAS3107 NONE
     BAS3106 3085165 .. 3085196 - -13.1  -3.82664   ATATACATAATACAA      GCCGATGCTTCCT TACCAT AGGAATCATCGGC       TATCTTCATTTCGAA 100 169
     BAS3104 NONE
     BAS3103 NONE
     BAS3102 3082390 .. 3082409 -  -6.4   -5.7946   TTCCCAATAAAAAAA            TCCTCTTG CATC CAGGAGGA             TTTTTTTATTGTCTC 100 163
     BAS3098 3078005 .. 3078031 -  -4.5  -5.24129   TTTTTCCACAAAAAA         GAAGCTAGACA CATGT CATCTAACTTC         TTCCTCACCCTACTT  77 35
     BAS3097 NONE
[truncated: 111,102 more chars]
