# Supplementary material for: Rapid, accurate, computational discovery of Rho-independent transcription terminators illuminates their relationship to DNA uptake
Source: Genome Biol. 2007 Feb 21;8(2):R22. doi: 10.1186/gb-2007-8-2-r22 (PMC1852404; doi:10.1186/gb-2007-8-2-r22)
Supplement: Additional data file 4 — Best terminators found downstream of each of the genes of the 343 organisms studied. [file gb-2007-8-2-r22-S4.zip › Bacillus_cereus_ATCC_10987.bag]

        dnaA    1787 ..    1812 +  -9.1  -4.72386   TCCTTGTTTTACGCA         CAGTCTATCCA CATG TAGATAGACTG          TTTTTACATCCTTTA  90 64
        dnaN    3075 ..    3110 +  -8.4  -4.33653   TTACTAAGTAAGAAA    TAAGGGTTGCTAGTTT TCAG ATGCTAGTAGCCCTTA     TTTGATTTTTGGGTA  83 34
     BCE0003    3404 ..    3420 +    -3  -4.42062   TTCCAAGTTCAGTCA              TAAAGG GGGAG CCTTTG              TTTATTTCAGAAATA  60 23
        recF    4536 ..    4551 +  -2.5  -3.64822   AGATTGTGAAATAGA              TAGGG CGTAAT CCCTG               TTTAAATGGAAAAGT  48 16
        gyrB    6516 ..    6539 +  -9.7  -3.39803   ATTTAAATGAGTAAT          GACAGGAAT CTGAGT ATTCCTGTC           TTCTACATATAAATC  80 35
        gyrA    9064 ..    9090 + -10.3  -5.67967   GTTTCTTCAGAAGAA        T-AAGAGGGGAG ATAT CTCCCCTCTTTA         TTTTTTTATAATAAT 100 23
     BCE0007    9521 ..    9532 +  -3.6   -2.6063   TTCGAAATTGAAAGG                CGGC TTCG GCTG                 TCACTTATGGATGGA  44 207
        guaB   16949 ..   16975 + -10.3  -6.25242   TGTCTTATATATAAA         TAGACGGAGAT TTTAT ATCTCTGTCTA         TTTTTTTTTGATTAT 100 41
        dacA   18357 ..   18374 +  -4.8  -5.31855   AGGTTGGTTTTAAAA             GCTCCT CATTGT AGGGGC              TTTTTCTTATTCCTA  79 28
     BCE0011 NONE
     BCE0012   20275 ..   20302 + -17.1  -5.65678   GGCAACGCGGGTTAA        CTCCCGTCCCT TTATAT AGGGACGGGAG         TTTTTTGTGTTTTAT 100 288
        serS   21671 ..   21711 +  -5.7  -4.72007   GCGTTGTCAGTACTA TGATGTAGGAGAGGAAAA GTAAAA TTTTCCTTTCCT-CATAA  TTTATTTTAGTAGGG  74 82
     BCE0014   22427 ..   22459 +   -13  -4.17089   GAAAAAGTAATTTAA     TAGAAAAACCCGTGC ATAT GCACGGGTTTTT-TA      TTTTACAAGTTTACG 100 31
     BCE0018 NONE
     BCE0019   25402 ..   25423 +  -9.5  -5.36441   TATATGTATACAAAA           CTCACCTTA ATAC TAAGGTGGG            TTTTTTGTATAGAAA 100 391
        dnaX NONE
     BCE0021 NONE
        recR NONE
     BCE0023 NONE
     BCE0024   28546 ..   28575 +  -2.1  -3.14132   TCTTTTTTATCGTCT       TGTCCCATACAAA TAAA TGTGTATAGGTCA        TTCATAAGGAGGAAA  42 76
        bofA   28852 ..   28875 +    -9  -5.41143   TTAAGCTTTATATCA          TGCCAAGATA AATT TATTTTGGCA           TTTTTTTAAAAAGTG 100 15
     BCE0026   34466 ..   34485 +    -5  -6.19302   AAGTATCATATTTTT            AAATAGGC ATAT GCCTATTA             TTTTTTTTGTTCTGT  95 24
         cad NONE
         tdk NONE
        holB NONE
     BCE0030 NONE
     BCE0031   38809 ..   38838 + -15.3  -5.28176   AAATAAAAAGTGAAA       TTACCTTTCCAAT AATA ATTGGAAAGGTAA        TTTTTTATACATGAG 100 28
     BCE0032 NONE
     BCE0033 NONE
     BCE0034   40781 ..   40816 + -13.6   -2.6621   TCTATCATGTCGATA    AAAAATAAGCTTCTCA TAAT TGAGAAGCTTATTTTG     CTGTTTCGATATAAT 100 18
        metG   43603 ..   43647 + -11.7  -4.60041   AAGTAATTAAGACAA GAAAAGAGATGTTTCACGTGT AAC ATGTGTGAAGCGTCTTTTTTC TTTTTACACCTCAAT 100 35
     BCE0037   44529 ..   44546 +  -7.7  -5.98675   TGGTGTTGAATAAAA             GAGTGGG AGAA CCCATTC              TTTTTTATTTTTGTG 100 28
     BCE0038 NONE
        ksgA   46183 ..   46207 + -17.3  -4.44974   CATAAGAATATAAAA          GGGACAGTTCA ACT TGAACTGTCCC          TTTTGTCACCTTTCC 100 36
     BCE0040   47147 ..   47168 +  -9.5  -5.36441   CATTATGAAGAATAA           GCAAGGTAC ATAT GTATCTTGC            TTTTTTGTATGGAAA 100 26
     BCE0041   47650 ..   47661 +    -3  -3.06815   TGATTTTATAATTCA                TGTA TCGT TACA                 TATATTCCCACAAAT  45 30
        sspF   47944 ..   47964 + -13.3  -4.95155   TTCTATGCTACGGTA            GCCGAGGAG TGA TTCCTCGGC            TTTTTGTACTATAAA 100 53
        ispE   48986 ..   48996 +  -5.4  -3.72242   ACGCTTGAATAAAGA                 CGTA TAA TACG                 TTATGATTTGTTTAG  59 29
        purR   49889 ..   49909 +  -6.2  -5.94214   GAGGCTGAGTAAAAA            GGTAAAGC AAATA GCTTTATC            TTTTTTTATTCTATT 100 29
     BCE0045   50435 ..   50449 +  -4.4  -4.59853   CAATTACATTAAAAA               TTTTTA TCT TAAAAA               TTTTTAAAAAATTAA  68 78
       spoVG   50875 ..   50904 + -14.5  -5.90231   CCTATAATTTTGCAA       CAAACTCCTGTAA GCAT TTACAGGGGTTTG        TTTTTTTGTGTTTAT 100 72
        gcaD NONE
         prs NONE
       spoVC NONE
     BCE0050   54439 ..   54459 +  -5.4  -5.34632   GCAATAAAATGTTGT            CGCTTTGG CATGT CCAAAGCA            TTTTTCTGTTTTCTT  84 34
         mfd NONE
       spoVT   58833 ..   58849 +  -8.7  -5.28481   TGTATATTGAATGAA              GGTAGCG CTT TGCTACC              TTTTTTCATTGAATA  95 118
     BCE0053 NONE
     BCE0054 NONE
     BCE0055   62345 ..   62388 +  -7.6  -3.67296   TTCTAAAATCGATTA TCCCTTCATACATTACTATT AGCT AGTATAAATGTATGGGGGGA TTTACGTGAATAATG  73 35
     BCE0056 NONE
     BCE0057 NONE
       divIC   63713 ..   63725 +  -3.4  -2.64739   TTTCTAAGTAGAGTA                TGTC TTATT GACA                CTATATTTTAGGATT  44 30
     BCE0059   64606 ..   64627 +  -8.8   -5.8187   CGGGTCATCTAAAAA           GATCATGC AAATGC GCATGATC            TTTTTTTGTTAAATA 100 353
      spoIIE   67364 ..   67381 +  -7.7  -5.72207   GTTTCTTTCTAAAAA             CCTAGGT GGAT GCCTAGG              TTTTTTTGCTTTAAA 100 61
     BCE0061 NONE
         hpt   69551 ..   69561 +    -4   -3.1207   GTCACAATTGTATAG                 GAAA GTT TTTC                 TATGTTACGATTTAC  48 53
        ftsH   71519 ..   71538 + -12.2  -6.04953   TAAGTAAGAAATGAA            GGAGTGAC GGTG GTCACTCC             TTTTTTTATTTGTGT 100 34
     BCE0064 NONE
        hslO NONE
        cysK   74452 ..   74471 + -10.8  -5.63236   TATGTGATTGAAAAA            GCATCCTT GAAA AAGGATGC             TTTTTCTTTTTGGAT 100 43
        pabB NONE
        pabA   76631 ..   76643 +  -2.7  -2.80056   AATATAGTCCAAGTG                TGACA TCA TGTTA                ATTTACGTAAATGGT  42 12
        pabC NONE
        folP NONE
        folB NONE
        folK NONE
     BCE0073 NONE
     BCE0074   80456 ..   80488 + -13.6  -2.75064   ATTACGTGAAAGAAA      GAAGAACTGCCAGT TAGTT GCTGGCAGTTTTTC      TAGTTGAGTAGAAAA 100 84
        lysS   82057 ..   82078 + -13.1  -5.96894   CATAAACAAGACTAA           GCTTTGGAG ATTT CTCCAAAGC            TTTTTTTATTTGAGT 100 26
     BCE0076 NONE
     BCE0077   82639 ..   82650 +  -3.6   -2.6063   TTCGAAATTGAAAGG                CGGC TTCG GCTG                 TCACTTATGGATGGA  44 256
        ctsR NONE
     BCE0079 NONE
     BCE0080 NONE
     BCE0081   92142 ..   92162 + -11.2  -4.30719   GTATAGACAAACTAA            GAGGGCTA CGAGA TAGCCCTC            TTTCTTGTACGACAA 100 41
        radA NONE
     BCE0083 NONE
     BCE0084 NONE
        ispD   96663 ..   96690 + -16.4  -3.87815   AATGATTATAGCGAA        GAAAAGCTCGGC AACA GCCGGGCTTTTC         TTTATAAAGATAGCG 100 45
        ispF NONE
        gltX   99063 ..   99091 + -16.1    -5.626   GAACCGCGCTTATAA        GGCGTCTCTGTCA ATA TGACAGAGGCGTC        TTTTTTTATACCGTA 100 306
        cysE NONE
        cysS NONE
     BCE0090 NONE
     BCE0091 NONE
     BCE0092  102914 ..  102935 +  -7.3  -4.58297   AAATTAAGAAGAGGA           GAGCGTTGA AGCA TTGACGCTC            TTTGTCTTTTTACTG  80 17
        sigH  103659 ..  103677 +    -6  -5.35224   TCATAACAAGTACTA             CAGGTG TAAAAAT CACCTG             TTTTCTTTTTGTAGG  86 35
        rpmG NONE
     BCE0095  104195 ..  104207 +  -6.2  -5.37593   AGAACTGTGTAAAAG                CCCG GTGAA CGGG                TTTTTTCATTTGCGC  88 85
        nusG  104852 ..  104871 +   -10  -5.03747   TCTTTTAAGTCAGTA            CGTCTTCG TTAT CGGAGACG             TTTTTTGAAAGATTT 100 77
        rplK  105415 ..  105445 +  -9.1  -4.35885   TTGTTTTTTAAAAAA      GGTTGCGGGTCTGG AATT CCA-ATTCGCAACC       TTTATTATCGTAAAT  89 47
        rplA  106413 ..  106441 + -11.8  -4.75404   TTCTGTGACTATATG        CCTCCATGTCTA CAAGT TGGGCATGGAGG        TTTTTAGTGCACTTT 100 175
        rplJ  106982 ..  106992 +  -2.4  -3.93166   GCAGACCAAAAGGAA                 GAGC AAG GCGC                 TTAATTTTTTAAAAG  51 11
        rplL  107448 ..  107465 +  -8.4     -6.13   GATGCTTTAAAAAAA             GCTCGC TCTCAT GCGAGC              TTTTTTTTTAACTGT 100 50
     BCE0101  108340 ..  108359 +  -9.4  -4.00038   ATTTATTTGTGATTT            TGCACAAA TTTT TTTGTGCA             TTTATAATACTCATG  86 266
        rpoB NONE
        rpoC NONE
     BCE0104  115942 ..  115982 +   -15  -4.67048   TAATAAGTTAAAACT GTTTTTGTGAGGAGAGAGC ATTT GCTCTC-CCTTGCAAAAAC  TTTGTTTTCAACTAA 100 30
        rpsL NONE
        rpsG  117033 ..  117053 +  -9.7  -2.78996   CGCTTATGGAAGTGT            GGAGAGGGA GAA TGCCTCTCC            CTTTCAATGGCGCTC  75 84
        fusA NONE
         tuf  120584 ..  120606 + -15.6  -5.34381   AACTGATATAAAAAA           CCCCGAGGGA TTT TCCCTTGGGG           TTTTTGTTTGCATTT 100 45
        rpsJ  121269 ..  121279 +  -2.6  -2.53581   ATATCGAAATCAAAC                 TATA ATT TATA                 TAACTTAAAAATGTA  40 21
        rplC NONE
        rplD NONE
        rplW NONE
        rplB NONE
        rpsS NONE
        rplV NONE
        rpsC NONE
        rplP NONE
        rpmC NONE
        rpsQ NONE
        rplN NONE
        rplX  126757 ..  126767 +  -2.6  -2.54841   AAAAAATCTGGTGAA                 TTAT TAG ATAA                 ATAATTTTCTTAAGA  40 11
        rplE NONE
        rpsN NONE
        rpsH NONE
        rplF NONE
        rplR NONE
        rpsE  129452 ..  129464 +  -3.4  -2.52464   TTACGCGGTAAATCT                GTAG AAGAG CTAC                TAGGTTAAGGAGGGA  44 5
        rpmD NONE
        rplO  130123 ..  130139 +  -2.3  -2.87501   TTGAAGCAGCTGGCG              GATCA GTTGAGG TGATC              TAATGTTTCGTACAA  41 6
        secY  131441 ..  131477 +  -6.7  -2.85351   GGGTTTATCAAGCAG   TGAGTAAGT-GGGAAG TATTGT CTTCCCTACATGCTCA    TGTACTCTGAGGGGG  61 23
         adk NONE
         maP  132927 ..  132938 +    -3  -2.90496   GGATTTCAGAGCAGT                GTAA AATG TTAC                 TGATTTGAAGAAGGG  43 56
        infA NONE
        rpmJ NONE
        rpsM NONE
        rpsK  134247 ..  134283 + -11.7  -2.79518   TGCCTAAGGGGGACT    TTCGGTTAGACAGGGGT TAT ACCTTTGTTTAACCGGG    GTTTCGACGTTTTGA  88 139
        rpoA NONE
        rplQ  135696 ..  135706 +  -2.4  -5.83822   TCTTTTCAAGAAACT                 GGTC ATG GCCC                 TTTTTTTTAAATATA  79 65
     BCE0139 NONE
     BCE0140 NONE
     BCE0141 NONE
        truA  139041 ..  139057 +  -4.5  -4.06419   AGAAACTCAAAAGTA              TATCATA ACA TATGGTA              TTGTTTCTWWAACCA  60 67
        rplM NONE
        rpsI  140021 ..  140041 + -15.5  -5.88197   TTTGCGAACTACAAA            CCCCAACCA TTT TGGTTGGGG            TTTTTTTATGTTTCA 100 43
     BCE0145 NONE
        cwlD  141362 ..  141380 +    -6  -5.59564   CACGGAAAAAGGAAA             TCCTCC AGAATAA GGAGGA             TTTTTTTGCGTTTCT  90 13
     BCE0147  142587 ..  142632 + -13.7  -3.18772   GTTGCGCAAAAATAA AATAATAATGAGTGGATGATA CATA TATTGTCCACTCATTATTATC GTTATTATTTTTACT 100 26
        kbaA  144068 ..  144098 + -10.6  -5.03994   ATCGGGATAAAAAAA       GCTCTATTACCT GAACGAA AGGTAGTAGAGC       TTTTTATGTGTGAAA 100 82
     BCE0151  145259 ..  145273 +  -5.8  -3.10464   ATGTAAGAAAAAGAA               CTTTTT ATT AAAAAG               TGTTGACGTTGGTAG  57 15
     BCE0152  145707 ..  145718 +  -3.6   -2.6063   TTCGAAATTGAAAGG                CGGC TTCG GCTG                 TCACTTATGGATGGA  44 207
     BCE0153  152391 ..  152410 +  -2.1  -5.68489   ATAGCATCAGAAAAA            CACTTCT AAATGC GGGAGTG             TTTTTTATTATTATC  74 17
        rocF  153514 ..  153529 +  -7.6  -5.95539   ATAAATGTAAGAAAA              GCAACT GAGA AGTTGC               TTTTTTTATTTGAAA 100 37
     BCE0155 NONE
     BCE0156 NONE
        glmM  157403 ..  157439 + -11.8  -3.82519   ATAATTTAATAAATT    TATTGAAAAGGAGCAC AATAA GTGCTCCTTTTTCATA    TGTTTTATAGATGGT 100 37
        glmS  159809 ..  159830 + -11.7   -5.0916   ATTATAGGAGAAAAA           GCATGACAT AAAA ATGTCATGC            TTTTTGTGTTAAGAA 100 156
     BCE0159  162775 ..  162796 +  -8.8  -5.58522   AGTATATGATAAAAA           GCACGATA TAAATT TATCGTGC            TTTTTATTTTATCTA 100 158
     BCE0160  165898 ..  165945 + -12.4  -2.55999   ACTGTATAGTTTTTA TAACAAGCAAAAGAAGAAATAT AATG ATACTATTTCTTTTGCTTGTTA CTTAATCTAAAATAA  89 144
     BCE0161  166733 ..  166743 +  -8.2  -3.07307   CTTGCACTTTACTCA                 GCCC TGA GGGC                 TTAAATAAACGTTTA  70 86
     BCE0162 NONE
     BCE0163  168078 ..  168106 +  -9.1  -5.33848   TTCTATAAATTAAAA        GCGATTAAATT AAAACCC AATTTAATCGC        TTTTTTCATTCTAAT 100 181
     BCE0167 NONE
     BCE0168  172566 ..  172598 +  -9.5  -2.62396   TTTAAGAAAATTAGA      TTTTATTTCTAATTG AAA TAGTTAGAAATAAAA      TCATATAAGGAGATA  74 10
     BCE0170 NONE
     BCE0171  173657 ..  173674 + -12.7  -4.99043   TGACTCATAGTGGAA             GGCACCC GGAA GGGTGCC              TTTTCTTTGTAAAAA 100 86
     BCE0173  174974 ..  174991 +  -3.5  -4.75063   ATATAAATTTATATA             CTTTATA AAAT TATAAGG              TTTTTAGAGTTTTAT  66 18
     BCE0174 NONE
     BCE0175 NONE
     BCE0176 NONE
     BCE0177 NONE
     BCE0178  183656 ..  183672 +  -2.3  -3.33696   TTTTATGTTCATCGT              TAAAAGT ATA ACATTTA              TTACTTCAAAAAAGA  44 142
     BCE0179 NONE
     BCE0180 NONE
     BCE0181  186984 ..  187006 + -10.7  -5.25803   TATAAATTATGCGAA           TAGAAGCCT CAAAA AGGCTTCTA           TTTTTTATCCACCTT 100 74
     BCE0182 NONE
     BCE0183 NONE
     BCE0184 NONE
     BCE0185 NONE
     BCE0186  195493 ..  195503 +    -4   -2.7535   TTTAAATTTTTCTTC                 TAGA TTT TCTA                 TCGTGTATTCAAAGG  46 52
     BCE0187 NONE
     BCE0188 NONE
     BCE0189  197544 ..  197569 + -12.7  -5.19879   AAAGTGTATAAAAAA         GACCCTTCTTA AAAA TGAGAAGGGTC          TTTTTATATTTACAA 100 30
     BCE0191 NONE
     BCE0192  201191 ..  201231 + -15.2  -4.21701   AGTTTAAATTTGGAG TAAGTAAGAAAAGAGCCTA TACT TAGGCTCTTTTCTTA-TTA  TTTCTCTGGTTTTAT 100 34
        fabG  202739 ..  202768 + -18.1  -5.34055   TTTAAAAGATAAAAA       GAAGGTATCTCAC ACTG GTGAGATACCTTC        TTTTTTAATCTTTCT 100 29
     BCE0199 NONE
     BCE0200 NONE
     BCE0201  210398 ..  210416 + -11.8  -5.75945   ATTTGAACAAGTAAA             GCGATAGA AAT TCTATCGC             TTTTTTTTACAAAAT 100 27
     BCE0202  211782 ..  211814 + -12.3  -5.77856   AGGCTTAACAAAAAA      GAACTGATTCAAA GGTAATA TTTGAATCAGTTC      TTTTTTTCATTTCTT 100 33
     BCE0203  212538 ..  212559 + -11.7  -5.27779   GCAGAAACGAAAAAA           TAACCTTGC CTGT GCAAGGTTA            TTTTTTCCTCTTACC 100 23
     BCE0205 NONE
     BCE0206 NONE
     BCE0207 NONE
     BCE0208 NONE
     BCE0209  218466 ..  218505 + -16.8  -5.15682   AGATTTAAGATACGC  AAAAATAAAGAAGTAGGC AACC GCCTACTTCTTTATTTTA   TTTTATTTCTCTTTT 100 10
     BCE0211  219397 ..  219410 +  -2.3  -4.09511   TTTTCCTCACAAGAG               GCACT TACG AGAGC                TTTTAAAAGAATGTT  52 6
     BCE0212  220125 ..  220140 +  -7.6  -3.14132   TATTTAAAATAAAAT              GCAAGT ATGT ACTTGC               TTGCTAAAAGGAGAG  67 45
     BCE0213  221311 ..  221330 +  -7.9  -5.08088   AGCATAAAATAAAAA            GGTATCC TCAATT GGATACC             TTTTTATTAGCACTT  89 34
     BCE0218 NONE
     BCE0219  227904 ..  227929 + -14.8  -3.80461   ATTGAAAGAGAAAAA         CCCCTGAAGC ACATAC GCTTCAGGGG          TTTACTAATAGGTTA 100 47
     BCE0223  231677 ..  231709 + -17.2  -3.34013   AATAAAGTGAAACTT      TAATCAGTGGGGGG CTTCA TCCCCCACTGATTA      TTAGTTGAACCAATC 100 31
     BCE0225  232221 ..  232240 +  -6.5  -4.11371   TTTGTAAGAAAAAAA            GACATTC GTGTAA GAATGTC             TTTTAAAGCATATTA  68 60
     BCE0227 NONE
     BCE0228  234371 ..  234394 +  -9.6  -3.92996   AAAAACATTTAAAAA          GACGACCG GGCATAGA CGGTCGTC           TTCTTCTATATAAAG  83 29
     BCE0230  235471 ..  235494 +  -9.6  -3.92996   TCAAAAGTAAGAAAA          GACGACCG GGCATAGA CGGTCGTC           TTCTTCTATATAAAG  83 31
     BCE0231 NONE
     BCE0232  236910 ..  236943 + -10.5  -5.44119   TCTACAGTGTAGTTT     TAATCCGTTATGTGT ATAA GTGCATAACGGATTA      TTTTTTTGAAATACC 100 29
     BCE0233 NONE
     BCE0234  238342 ..  238365 + -11.8  -5.71638   TAAAGCGAGCTAAAA          GGTGAACGAG TAAA TTCGTTCACC           TTTTTTTAATTCTTA 100 28
     BCE0235  238910 ..  238933 + -13.2  -5.60864   ATGTGTGCAAAAAAA          GCCTTGGTCC ATAT GGACTAAGGC           TTTTTTTAATATATA 100 100
     BCE0236  239537 ..  239558 +  -9.5  -5.93809   ATATAGATGACAAAA           CAAGAAGGG AGAT CCTTTCTTG            TTTTTTTTATGGGGG 100 40
     BCE0237  240479 ..  240501 +  -8.5  -3.46888   TCACTTTATTTGAAA           GGATAGGAG CGTTA CTCTTATCC           CTTTTATTATGGATA  76 126
     BCE0238  242085 ..  242117 + -16.5  -4.22338   TTTTGGTTTAAGTTA      AAAAACCACCAAGCA TTT TGCTTGGTGGTTTTA      TTTTAGGATTCTAAT 100 25
     BCE0240  244546 ..  244572 +  -6.6  -5.64274   ATAAAGGTGTAATTA         AAGAGTAGGTTT TTG ATACCTACTCTA         TTTTTTTATGGATAA 100 18
     BCE0243 NONE
     BCE0244 NONE
     BCE0245  248192 ..  248224 + -20.1  -5.32882   AGTGAAAAATAAAAA      GCGAATCCTTTCAGT TTT ACTGAAGGGATTCGC      TTTTTTATACTGCTG 100 36
     BCE0246 NONE
     BCE0247  250565 ..  250575 +  -2.6  -3.34431   AAGATAGAACAATAA                 TTTT GAA AAAA                 TTCTAAAAATATTTT  44 26
     BCE0248  252548 ..  252603 +  -2.2  -3.95214   TTGACCTAAATAATA GAAG-ACGTTTTTTC-ACACAGCAAT GGAATG GTAGCTGTTTTGAAAAAATGTTCTTC TATTTTTAAGTAAAT  50 44
     BCE0249 NONE
     BCE0250 NONE
     BCE0251 NONE
     BCE0252  256492 ..  256518 + -13.8  -5.99154   ATGTATAAAAGAGAA         GGACCCTTTCAG AAA CTGAAAGAGTCC         TTTTTTTATTTACTA 100 33
     BCE0254 NONE
     BCE0255 NONE
     BCE0256 NONE
     BCE0258 NONE
     BCE0259  258590 ..  258628 +  -9.1  -6.01725   TTCAAAAAAAATAAA   GACTCTAGCATATTAGT AAGTA ATTAATATGTTGGGGTC   TTTTTTATTTTTCTT 100 59
        hppD  259991 ..  260024 +  -8.9  -4.23781   AATTTATAAAATTTA     TATCCACCAGCAGGG ATTC TTTTGCTGGTGGAAA      TTTCATTTTCATAAG  88 32
     BCE0261 NONE
     BCE0262  262156 ..  262180 + -11.5   -4.7373   AATAAGTAAGAAAAA          GGCATGCTC AATAACA GAGCATGCC          TTTTTCATGGAATCG 100 36
     BCE0263  263803 ..  263827 + -10.9  -5.61881   TTATAAGTAGAAAAA          TCCATTCTAAT TCT GTTAGAATGGA          TTTTTATTTTTGAAA 100 35
     BCE0264  265338 ..  265350 +  -3.4  -4.83615   GCATTTTATTTCAAA                TAGG AACTA CCTA                TTTTTATAAAAAGTG  66 190
         ddl  266502 ..  266535 + -19.1  -2.88427   ATCTAACAAAAAAAG     GAGGAGGCACTATTC GAAG GAATAGTGCTTCCTC      TATGTAAGGAGTGTT 100 35
        murF  268166 ..  268192 +  -7.4  -5.48825   AGCATTCAGGAAAAG        GGC-TTTTCCG CAAATT CGGAAAACGCC         TTTTTTTAAATGATA 100 261
     BCE0267  269824 ..  269848 + -10.1  -6.04953   CTTAATAGTAAAAAA          GAGAATGCC CTTTTCC GGCATTCTC          TTTTTTTATTTCTGT 100 36
        uvsE  271343 ..  271355 +  -3.3  -2.67694   CTGCCATAGGAAAGA                GGGGA AAA TCACC                TAATATAATCATGAT  43 497
        acpS  271935 ..  271950 +  -5.4  -2.75997   TTGTGGTAGCGATAA              GGAAGG TACA TCTTCC               ATTCATTTATAGGGG  52 72
     BCE0271  273004 ..  273030 +  -9.5  -4.84642   GAAGTAAACTTCTTA         GACGTGGTG ATATATGTG CACCACGTC         TTTTCTTAGTTTGAA 100 34
         dal  274397 ..  274410 +  -3.1  -4.53419   TAACATAATTTAACG               TGGAA ACTC TTCCG                TTTCTTGTTGTAATG  60 139
     BCE0273 NONE
     BCE0274  275239 ..  275260 +  -6.6  -5.88565   AAATCGGCAGTTTAA           GTTGCTCT CTTTGA AGGGCAAC            TTTTTTTATTATAGA 100 39
     BCE0275  277472 ..  277489 +    -7    -5.626   AATAGTAAGAGAAGA             GAGCAG ATGAAA CTGCTC              TTTTTTTATAGGATA 100 36
     BCE0277  278369 ..  278395 +  -2.4  -4.44667   TTCTTGACTTACGAT         GAGAATTTTTAT AAG ATACAAATTGTC         TTTATTATTCCGCAG  58 105
     BCE0278  285100 ..  285120 +  -6.9  -6.11392   TTATATAAAGAAAAG            AACGAAACA TGT TGTTTCGTA            TTTTTTTATTTGTTT 100 104
     BCE0279 NONE
     BCE0280 NONE
        rimI NONE
         gcP  287907 ..  287942 + -15.8  -3.64466   ACCACAGCTTGTGGA    TAAAACCCATATTATC TGTT GATAATGTGGGTTTTA     TTGTGTATATAAAAT 100 56
     BCE0283  288235 ..  288286 + -18.5  -4.08571   ACCATGGCTAGAAGA TAAGAAGGATGTCTCATC-GTC AAAAATCCC GACTGATGAGACATCCTTCTTA TTTATACTCTTATAA 100 194
     BCE0285  291039 ..  291082 + -14.1  -5.72622   TTTTTGAAGAATTAT CCACAATAAAACGCAGAGG AAGCGA CCTCTGCGTTTTATTATTG TTTTTTCTTTGTGAA 100 17
       groES NONE
     BCE0289  293971 ..  293982 +  -2.2  -3.32343   GTATCGTTGCAGGTG                GTGG TACT TCAC                 TTATGAACGTATACA  44 140
     BCE0290  294388 ..  294413 + -13.5   -5.9667   GTTTTCCCTAAAAAA         CATCCATTTCT ATAT AGAAATGGATG          TTTTTTTATGTTTTT 100 45
        guaA  296326 ..  296356 +  -8.5  -5.46706   TAGTATTTATAAAAA      GGTCCATCTATTAC TTAT GTA-TAGATGGATC       TTTTTATTTTAGGGT 100 38
     BCE0293  298035 ..  298061 +  -9.5  -5.18561   AAGGGGTTTTTGAAA         GGTCTAGACTT AAGGG GGGTCTAGACC         TTTTTTGCGTCTTTA 100 41
     BCE0294 NONE
     BCE0295  300384 ..  300407 +    -9  -5.44837   GGTATATGATAAAAA          GGCTTATTTT AAAA GAAATAAGCC           TTTTTATATTTTTTT 100 55
     BCE0297  300862 ..  300873 +  -3.6   -2.6063   TTCGAAATTGAAAGG                CGGC TTCG GCTG                 TCACTTATGGATGGA  44 207
     BCE0303  310566 ..  310621 + -13.7  -5.33131   AGTTCTTATATAGTA AAAAATAATAAGCCATGCCCTACTT CTGTAT AAGTAGAGCGTGGTTTATTATTTTA TTTCTTTTTTTATTA 100 18
     BCE0307  314073 ..  314084 +  -3.6   -2.6063   TTCGAAATTGAAAGG                CGGC TTCG GCTG                 TCACTTATGGATGGA  44 207
     BCE0308  320269 ..  320298 +  -7.3  -4.48877   GTGTGATTTAGAAGT       TAAGAATGTGGCA GAAG TGTTGCATTCTTA        TTTTATGGATGTTTG  79 35
     BCE0309  321256 ..  321283 + -12.2  -5.19328   GATGTGTAAATAAAA        CAAACTGATTGG TATA TCAATCAGTTTG         TTTTTGTTATGGAGT 100 28
     BCE0310  322118 ..  322132 +  -4.2  -4.93365   GTTAATGCTAGACGA               GGATTG TTT CTATCC               TTTTTACTTCTGCAA  70 474
     BCE0311  323172 ..  323183 +  -3.6   -2.6063   TTCGAAATTGAAAGG                CGGC TTCG GCTG                 TCACTTATGGATGGA  44 207
     BCE0314  329625 ..  329642 +  -8.5  -5.27335   AGTTTAAATAAAAAA             CACCTTA TATA TAAGGTG              TTTTTATTTGGAAAG  95 57
     BCE0316  330990 ..  331001 +  -3.6   -2.6063   TTCGAAATTGAAAGG                CGGC TTCG GCTG                 TCACTTATGGATGGA  44 207
        purE NONE
        purK NONE
        purB  339353 ..  339380 + -12.9  -4.06419   GCGTAAAATTTCATA        TGGCACAGAAT AGAGTC ATTCTGTGCCA         TTCTTTATAAAAACA 100 35
        purC NONE
     BCE0321 NONE
        purQ NONE
        purL NONE
        purF  344692 ..  344718 +  -9.5  -2.75986   AATAAGAAGAAAAAA         GCTTCTACTTC TTTTT GATGTAGAAGC         TAGCTTCTTTCTTAA  74 36
        purM NONE
        purN NONE
        purH  348135 ..  348161 + -14.6  -3.04231   ACAGTGATATGAAAA         CAAACTAGGAGC ATA GCTTCTAGTTTG         TACTTATTTAAGTAT 100 192
        purD  349460 ..  349507 + -13.8  -4.64992   AGATGATGAGAAGCT AATATGTAAAAAATCTCGCTGA GAAA TCAGCGAGATTTTTTATACATC TTTATCTTTTTTCAA 100 24
     BCE0332 NONE
     BCE0333 NONE
        pcrA NONE
        ligA NONE
     BCE0336  357638 ..  357658 +    -9   -5.8187   AGATTAAATACAAGG            GCTGTTCC TTTAT GGAACGGC            TTTTTTTCTTGGGTA 100 34
     BCE0337  358493 ..  358518 + -12.1  -5.94214   TATACTCATATTTTG         TAGAGTTATAC ATTT GTATAACTCTA          TTTTTTTATTATATT 100 23
     BCE0338  360209 ..  360235 + -18.2  -5.39755   TAAGAAATAGTAAGA         GAGATCTTCGCA GTA TGCGAAGATCTC         TTTTTTCTGCTTATA 100 38
     BCE0339  360730 ..  360762 +  -9.3  -5.64274   TGGTTTGACAAGAAA      CACTCTTTTCGGT TTTGCTC ACTGAAGAGAGTG      TTTTTTTGTAGCTAA 100 238
     BCE0341 NONE
     BCE0342 NONE
     BCE0343  364481 ..  364500 + -12.2  -5.84381   TTAAGTAGAGTAATG            GACCAGGA GTTT TCCTGGTC             TTTTTTTATTACTGA 100 173
     BCE0348  367437 ..  367454 +  -9.9  -5.71712   AGAGTAAATCGTAAA             GAAAGGC GTTT GCCTTTC              TTTTTTTATGTAAAA 100 34
        gatC NONE
        gatA NONE
        gatB  370802 ..  370829 + -13.6  -2.56596   TTTAAAGATTAAGCA        GAAAAACACCCG TACA TGGGTGTTTTTC         TAGGTTAATCAAACG 100 52
     BCE0352  372138 ..  372158 +  -9.7  -5.60689   TCCTGAACATCAAGA            GGATGCCCT GTA AAGGCATCC            TTTTTTATTATATAG 100 13
     BCE0353  373046 ..  373084 + -19.3  -5.24129   AATGTGTAAGAAAAA   TAAGTCTATAAAGACTC TGAAT GAGTCTTTATAGACTTA   TTTTTTATGGCGAAA 100 32
        gabT  374538 ..  374548 +  -5.4  -2.85069   GTCTGTTATGAGAAA                 GCAA ATA TTGC                 TCGTGTTTAAAAGTT  53 5
     BCE0355 NONE
        gabD  377493 ..  377534 +  -2.5  -2.76589   GGACTATAAGTAGTA TACTAGAATCTCTAT AAGGTAACAGAG AAGGAGATTCTAGTA  TGGTATATTGGCTAT  40 32
     BCE0357  377860 ..  377881 +  -8.1  -5.59879   ATCGGCATCATGAAA           GCTATCTTT TGTA GAAGATAGC            TTTTTTCTATTTGTG 100 28
     BCE0358  378483 ..  378511 + -17.7  -3.99592   AACCAAATAAATAAA        GAAACACATTGGA TTA TCCAATGTGTTTC        TTTATGGTAATAAAT 100 27
     BCE0361  381098 ..  381123 + -11.3  -5.10461   CAATAGATAAAAAAA         TCACCTTACTT CAAC GAGTAAGGTGA          TTTTTATTAAATGAA 100 0
     BCE0363  384377 ..  384392 +  -6.8  -2.79505   GAAAATTACTACATT              GCTGCT TTTG GGCAGC               GTTTAAGTAAGATGT  61 268
     BCE0364 NONE
     BCE0365  385871 ..  385903 + -11.5  -4.57482   TTAAAGAATGAAAAA      GCAGTTACTTTGT AGAGAAG GCAAAGTAACTGC      TTTGTTTATACATGG 100 30
     BCE0371  392272 ..  392307 +   -12  -5.89921   TTGCAAAATATGTGA    GCCATACATGAATCCT TTTA GGGGTTTGTGTATGGC     TTTTTTTATTGTCGT 100 90
     BCE0372 NONE
     BCE0373 NONE
     BCE0374 NONE
     BCE0375 NONE
     BCE0376  395473 ..  395503 + -11.9  -2.84878   GGAATAAATACAGAT       GAGGTGGTGGAGG TTGTT CTTCTGCCACCTC       GTTTGCATTGGAAAG  88 41
     BCE0377  397532 ..  397571 +  -4.4  -4.49556   TTTAAATAATGAAAA  CAGGATAGCACTTATT TTATGACC GGTACGTGCTATCTTG   TTTGTTTAATAAACG  65 93
     BCE0379  399143 ..  399153 +  -3.2  -3.16068   TTTTTTTTAATATCG                 GTCT TAG AGGC                 ATTTTAAATTAGAAA  45 3
     BCE0380  399412 ..  399470 + -15.8  -2.64218   AAGCAATAAGTGAAT GATGTAAAATAAAAAATACAGAGTGAGA ATT TCTCGCTCTGTATTTTTTATTTTAATTG ATTCTCCTCGAGGCT 100 28
     BCE0382 NONE
     BCE0383 NONE
     BCE0384  403331 ..  403351 +  -5.4  -3.29013   TTATTCCCGAGTCGA            GGAACAAC GCTAA GTTGTACC            TTACCTTGTTCCCAT  56 13
     BCE0385 NONE
     BCE0386 NONE
     BCE0387 NONE
     BCE0388  405911 ..  405941 + -11.1  -4.96848   TTAGAAAAAACAGAA       GCCTTCACGGGAG CATCT CTCCTGCGAGGGC       TTTTTCTATGGGCAA 100 123
     BCE0389  406382 ..  406395 +  -4.5  -2.71924   GGGCGTGGGGCAACG               CGTGA AAAT TCGCG                GTTTCAAACAGGGTA  48 78
     BCE0390 NONE
        metK NONE
     BCE0392 NONE
     BCE0393 NONE
     BCE0394 NONE
     BCE0395 NONE
     BCE0396  412873 ..  412898 +  -3.3  -5.22137   CTAGGATAAGAAGAA         GGGCTTC-ATCT ATA GGATTGAGGCTC         TTTTCTTTTGTCCTT  72 52
     BCE0397  414536 ..  414546 +  -2.6  -2.71144   AGGTTTGATTGTCTT                 TTAA ACC TTAA                 TGGTTAACAACAATG  40 22
     BCE0398 NONE
        clpP NONE
     BCE0400 NONE
     BCE0401 NONE
     BCE0402 NONE
     BCE0403 NONE
     BCE0404 NONE
     BCE0405 NONE
     BCE0406 NONE
     BCE0407  420396 ..  420434 + -11.2  -4.30719   ACTCCAAAAAACGTG  GAAGTCGGGTAACGGAC GCTGAG GTCT-TTACCCGGCTTC   TTTATTATGGAACAG 100 14
     BCE0408 NONE
     BCE0409 NONE
     BCE0410 NONE
     BCE0411 NONE
     BCE0412  426400 ..  426421 +  -3.5  -2.53213   AATGGCATCACTCTG           CAGGCGGGT TCTA GCCCGACCG            TCCATTACACAATTA  44 69
     BCE0414 NONE
     BCE0415  430040 ..  430070 + -11.1  -5.66684   AACTATTAATTTATC       TAGCCTGCGGGGG TTCTT CCCTTGCAGGCTC       TTTTTTTATGCCTTG 100 88
     BCE0416  430390 ..  430423 +  -5.4  -2.69799   TTAGCTGAGATAATG     CC-CTGAAACCGTTG ATATA TAAGGGTTTCAGAGG     TAATATGTGACCTAC  52 20
     BCE0417 NONE
     BCE0418 NONE
     BCE0419  434021 ..  434058 +  -4.9  -4.83615   AACATTAGTGGCTGA   CCGTCAGTCAGGAGA TAAATCAT TCTCTTGGTTGGTGG    TTTTTCTGCAAGATC  72 39
     BCE0420 NONE
     BCE0421  435830 ..  435864 +  -6.5  -5.56263   ATAACTCATTTGTGA     CCGTTAATCAGGAGA TAAAT TCTTTTGGTTGGCGG     TTTTTATTTTGTAAT  93 41
     BCE0422  437066 ..  437091 +  -3.5  -3.87994   GTATTTGGAGATGGT         TTTATCTGCTTT GAA AAAGCA-ATAGA         TTTATGAACATAGAT  54 1
     BCE0423 NONE
     BCE0424  438679 ..  438689 +  -5.4  -3.08201   TACCTGGGAGGAATT                 TAGC ATG GCTA                 CTTTTCGGGATGTTA  54 66
     BCE0425  439430 ..  439461 +  -5.9  -5.09521   TGGTATAATAGGAAA      GCAGTTGATATAG GAAAAA CTATACCATCTGC       TTTTTGGTTTATTGA  80 222
     BCE0426  440653 ..  440682 + -10.8  -3.08966   TGGTTCAACTAATAA       TAAGTGGGGGAT GAACAA AACCCCCACTTA        TTAAATAAAGTTTCA  84 170
     BCE0427  442825 ..  442851 +   -11  -4.74453   AGTAGTATAAAAAAA         TGGACAAACCTA TAT TAGATTTGTCCA         TTTTTAAGTGTGTTA 100 90
     BCE0430  444559 ..  444582 +  -6.8  -5.72622   ATGATATAATAGGTA          GAGTAGGA CGTTTGTA TCCTACTC           TTTTTTATTTGTAAA 100 61
     BCE0431  445449 ..  445472 +  -7.5  -4.85599   GAAGAGAAAGCAAAA          GGAGATGTT ACAGCA GACATCTCC           TTTTTCTGGCGTAGC  87 148
     BCE0434  448934 ..  448951 +  -6.3  -3.61398   GTAGTCCTTTTTCTG             TGTATGC ATTC GCGTACA              TTCTTGAAGGAACAA  61 286
        amhX  451492 ..  451511 +   -10  -5.24531   GAAAGTGTTAGAAGA            CAGGGGCT AGGG AGCTCCTG             TTTTTTGTAGGAACT 100 16
     BCE0437 NONE
     BCE0438  453040 ..  453066 + -15.3  -4.27617   CATTGTAATAAAAAA         GACGCATTACC TAATT GGTAATGCGTC         TTTTACTCACGTCTA 100 33
     BCE0441 NONE
     BCE0442 NONE
     BCE0443 NONE
        fucA  457187 ..  457216 +  -3.6  -3.94333   ATTATTGATTAAAAA       TAGCCGTGAA AGAAATTATA TACACGGCTA        TTTAGATTTTAAATT  54 46
     BCE0446 NONE
     BCE0447 NONE
     BCE0448  460513 ..  460551 + -16.3   -2.6563   ATAAAATACTGGAGA   TAAAAAGACCCTCAAGA AAAAA TCTTGAGGGTCTTTCTA   TACCTTCTTAAGCAA 100 40
     BCE0452  464957 ..  465002 + -12.7  -4.51363   AAAGGAACAAGTATA CCCCCATTTACTTCTCTATTC AAAT GACGAGAGAGATAAATGGGGG TTTTCCTGTTTACTA 100 42
     BCE0454 NONE
     BCE0455  466480 ..  466501 +  -8.1  -3.93638   GAAAGTTGAAGGTAT           CTTACAAGA TGTT TCTTGTGAG            TTTGTGACATTAATT  77 501
     BCE0457  467968 ..  468008 +   -10  -3.88884   TAAGTTAATTGAAAG GGCT-GGCTTTTTCTTTTA TATG TAGAAGAAAAGGTCGAGCC  TATTTGTTTAGTTCG  87 38
     BCE0458  469472 ..  469491 +   -10  -4.21936   AAATTGTGATGAAAA            GGAAGGGG AAAT CTCCTTCC             TTTTCCCGTTATAAG  93 39
     BCE0460  470253 ..  470276 + -10.4  -5.43487   ATAAAAGAAATAGAA          GCAAAGGTCA ATGA TGATCTTTGC           TTTTTTGTATAGTTT 100 12
     BCE0462  472405 ..  472427 + -12.8  -3.79993   AACGAATTTTGACAG           GCTGTCGGAA ATT TTCTGACAGC           TATTTTAGTATGTAG 100 46
     BCE0463  473277 ..  473298 +  -9.5  -5.54907   GCGGTATACGAAAAA           GAGCACAAG TAAG TTTGTGCTC            TTTTTATTTTGTAGG 100 14
     BCE0466  477961 ..  477992 + -16.1  -3.29461   GATATATGTTACAGT      GAAAAAGCAAGCC ATCTCA GGCTTGCTTTTTC       TTATAAAGAGACTTC 100 46
     BCE0470  481921 ..  481946 + -14.9  -5.47821   ATTTTCAATGTAAAA         GAGAAGAACAG AATA CTGTTCTTCTC          TTTTTTTAGCTAGAT 100 28
        argR  482530 ..  482559 + -13.9  -4.99035   TATTTAGATGCAAAA       TCCTGTTTTTAAT TTTT ATTAAAAACAGGA        TTTTTATGTAAATAC 100 34
        arcA NONE
        argF  485045 ..  485084 + -16.8  -2.91322   TACTTTAGGAAACAT  GGAGTAAAGAAGAAAGGGA GTC TTCCTTTCTTCTTT-CTCC  TCCTTTAGACACTAT 100 19
        arcD NONE
        arcC NONE
     BCE0476  487665 ..  487682 +  -2.1  -2.96598   ATTGTTCATAAAGTT             TTCATGAT GAA ATC-TGAA             TATATAAGTTAGTTA  41 30
     BCE0477  488501 ..  488524 +  -7.6   -5.1925   TTGTATATTAATAAG          GTTCTTTATA TATT TATAAGGAAC           TTTTTTACGTTATCC  91 69
     BCE0478  489349 ..  489386 +  -7.9  -5.60689   GAAAATCAACTTGAA   TCATCCAACATGCTG CGAGGTAA TAGCATATTGGATGA    TTTTTTATTGTATCC 100 95
     BCE0481  492660 ..  492676 + -10.9  -5.60993   TTCATAATAAAAAAG              GATGCTC TTA GAGCATC              TTTTTTTATGAAAAA 100 34
     BCE0482 NONE
     BCE0483  495302 ..  495330 +  -7.5  -5.42259   ATATAATAGAAGAAA        TCCTCACAGAT GATAAAA AGCTGTGAGGA        TTTTTTTAGGAATAC 100 35
     BCE0484  498467 ..  498492 + -13.4  -5.33405   TTCACTAAAATAAAA         GGTTCCTACC GATAGA GGTAGGAACC          TTTTTGTTTAATCAA 100 33
        thiM NONE
        thiE  502649 ..  502679 +  -8.4  -5.27335   CGTTTGATTAAAAAA       GCACAAACCC TTTAAAACTTT GGGTTTGTGC       TTTTTCTTTAAAACA  93 84
     BCE0489  506447 ..  506471 + -17.3    -5.093   ATAACTTGCATACAA          GGCTTTCCTAC GCA GTAGGAAAGCC          TTTTCTTGTTTTAAA 100 222
     BCE0490 NONE
     BCE0491 NONE
     BCE0492 NONE
     BCE0493  509326 ..  509364 +  -7.6  -5.36441   GAAAAAATAGAAAAA   GTCTTTTAACAGTTTTTA GTA TAATTACTGTTAAGAGGC   TTTTTTATATAGGGG 100 31
     BCE0494  510356 ..  510381 + -16.3  -5.36441   TACGATAATATGTAA         TGGGTAAGGTG TATT CACCTTACCCA          TTTTTTATATGCACA 100 242
     BCE0495  512008 ..  512051 + -22.2  -2.74756   GCTGAACAATATGAA TAAAGAAAAGGCATTAGCTT GTAT AAGCTAATGCCTTTTCTTTG TGATTAACATGATTT 100 23
     BCE0496  512401 ..  512440 +    -8  -3.75437   TTCATAAAATTAAAA  GTTTGAATTTAGGAGAGA GGAA TCAAACCTAAATTCAAAC   TTTAGTGAAATAATT  75 246
     BCE0498 NONE
     BCE0499 NONE
     BCE0500 NONE
     BCE0501  515844 ..  515859 +  -2.6  -3.50532   GGGGCGTATTTCTTT              TTAAAC AAAC GTTTGA               TTAGTTGGTTTACAT  46 22
     BCE0502  516096 ..  516111 +  -4.7  -5.10877   AAATAAGGAATATAG              CCTCT TGCGAT AGAGG               TTTTTAATTTGTTAT  75 40
     BCE0503  516733 ..  516756 +    -6  -4.54047   TTGTTAAAAGGAATG          GCAGCTGAAT AATA AGTCAGTTGC           TTTTCTATAAAATAA  72 14
     BCE0504  518052 ..  518069 + -11.3  -4.77567   AAATAACCATTGTAA             GGGAGCT GAAT AGCTCCC              TTTTCTTGTGACAGT 100 35
     BCE0505 NONE
     BCE0506  518760 ..  518785 +   -12  -4.03219   GTTATAGATAAAAAA         GATCCTCTTC TTGCAT GAAGAGGATC          TTCTTCTTATAGCAT 100 30
     BCE0509  522233 ..  522259 +  -8.7  -5.65678   GGTAACGCCGGCAAA        GCTCG-GTCCCT ATTT AGGGGCGCGGGC         TTTTTTGTATTTTCT 100 313
        proS  523746 ..  523795 + -16.8  -3.15593   TTTGGATAGGAAAGA TGAAAAGGACTTTGGGCTGCAT AATAAA ATGCAATCCAAAGTCCTTTTTA GTTTTACAATTTGTT 100 47
     BCE0512  525864 ..  525880 +  -5.9  -3.00946   GGGAAGAATACAATA              TTTTCCG TCT TGGAAAA              TGCTTTGTAGAAAGG  57 112
     BCE0513  526477 ..  526491 +  -2.8  -2.61582   AAGATAAAAACTTAA               GTGAGA TTG TATCAC               GTTATCAATAGGATA  40 0
     BCE0514  527119 ..  527157 +  -4.8  -5.08824   AGAGTAATAGATTAA   TATATCCATCGATGAA ATGCATG TTTACTGATGGATATA   TTTTTTAGATAAAAA  75 34
     BCE0515  527772 ..  527790 + -11.8  -5.49809   TTGGATGCATAGAAA             GGAAACGA TAT TCGTTTCC             TTTTTTTGACCTTTC 100 29
     BCE0516  528639 ..  528665 +  -2.3  -5.24129   AATAAATAATTGAAA        TGGGTTTGCTCGT TTT GCGAGC-G-CCCA        TTTTTTATAACCAAA  68 32
     BCE0517  530348 ..  530361 +  -3.8  -3.49419   TCACAAACAATAAAA               GGAC TATTTC GTCC                ATTTTTATAAGGAAA  51 2
     BCE0518  531474 ..  531511 + -15.1  -5.11063   AATTACAAGGGTAAA   TGAAAAGGCAATGAGGA CTAT TCCTCATTGCCTTTTAG    TTTTTCTTCGCTAAT 100 27
     BCE0521 NONE
     BCE0522 NONE
     BCE0523  536828 ..  536859 +   -11  -4.67692   ATAGCTACCATTAGA      AAAAACGGGT-CCTC TAT GAGGGACCCGTTTTA      TTTGTTTCCTTTTAA 100 181
     BCE0525  540025 ..  540044 +  -6.5  -5.47218   AAGACGATTACAAAA            GAAGAAC AGTACA GTTCTTC             TTTTTTTAAATAGAA  88 47
     BCE0526  540808 ..  540847 + -16.1   -5.5353   GTGGGAATATAAAAA  GATACTCTTCGAATAGT GGATAG ACTATTTGAAGAGTATC   TTTTTTGTTACTATG 100 29
      SpaseI  541875 ..  541898 + -10.4  -4.86033   AATTAAAGTAAAAAA          CCAAGCAAAT TTCA GTTTGCTTGG           TTTTTATCCCGCTTT 100 35
     BCE0530  545867 ..  545879 +  -6.2  -5.47218   AAAGAAAAAGAAAAA                CCGC GAGTA GCGG                TTTTTTTAGCTGAAA  88 16
         cax NONE
     BCE0536  549289 ..  549334 + -12.9  -2.90633   TCTTCTCACTCGCAA TAACATAAAAAAACGTCAGCT TATA AGCTGACGTTTTTTTATAATG TAATATTTGCTGTTT 100 23
     BCE0538  550862 ..  550886 +  -9.3  -5.04597   ATAATATATTAAAAA          GGCTGCCAATT CCA ATTTGGTAGCC          TTTTTCTGTGTGGAT  95 37
        fumA  552585 ..  552609 + -15.9  -5.60864   TTAAGTAAACAAAAA          TGCATCTCGAA TCA TTCGAGATGCA          TTTTTTTGGTATATA 100 33
     BCE0540  553481 ..  553502 + -10.9  -4.49981   GTAAAAAGCAATCAA           CCGTAAGCA TGTA TGCTTGCGG            TTTTCTCATGCTATA 100 20
     BCE0541 NONE
     BCE0542  555810 ..  555834 + -14.5  -4.52589   AGTAAAGTTTATTAA          TATTCCCTCAT GGT ATGAGGGAATA          TTTTCTATGAAGGAG 100 36
        truA  556608 ..  556626 +  -6.7  -5.63645   ATAGTAATAAAAAAA             TCGAGCT GTGTA GGCTCGA             TTTTTTATGTTTTGG 100 40
     BCE0546 NONE
     BCE0547  560472 ..  560497 +  -4.8  -5.93809   ATAGTGATTAATTTG         GAGACTGT AAAATTGTAA ACAGTCTC          TTTTTTTTGTGAAAA  93 40
     BCE0548  561844 ..  561869 + -11.3  -5.15634   ATTAGTATGTTGAAA         TCGTACAGGTA TGTA TACTTGTACGA          TTTTTTAGTGAACTA 100 41
     BCE0550 NONE
     BCE0551  563599 ..  563614 +    -9  -5.08169   GAAAAAACATTAAAA              GCACCT ACAT AGGTGC               TTTTTTAACGTATAT  95 28
     BCE0554  566893 ..  566941 +  -6.4  -5.80817   TAAATAATTAGATAA GAGGATA-TC-CAAAAAAATTGAT AAC ATCAGTTTTTTAGAGGGTATCCTC TTTTTTTATATTAAA 100 38
     BCE0555  568389 ..  568408 +  -7.2   -5.7946   TATTGAAGTGTAAGA            GACTATCT TATT GGATAGTC             TTTTTTTATTGAGGA 100 28
     BCE0556  569455 ..  569476 + -11.7  -5.37345   TAAGATATAAAAAAA           GATAGATGG GATA CCATCTATC            TTTTTTGTAATTAGA 100 38
     BCE0557 NONE
     BCE0558 NONE
     BCE0559 NONE
     BCE0560 NONE
     BCE0561 NONE
     BCE0562  575568 ..  575597 + -15.3  -3.46602   TCATTTTATAGGTAA       CAAAAAAGTGTAC ATAT GTACACTTTTTTG        TTCTGCTATAAAAAC 100 61
         pfl  578159 ..  578194 + -10.6  -3.40597   ATGTAAATGAAAAAA    GTGTCCCTCTGC-ATTT TAT AAATAGCAGAGGGAGGC    TGTTTCAATAAAGGA  85 35
        pflA  578945 ..  578969 + -10.1  -5.13137   CATATTTTACAAGCA          GTCTAATCCAA ATA TTGGGTTAGGC          TTTTTGCTTTCTTTA 100 20
     BCE0565  580537 ..  580561 +  -5.8  -5.77677   TTACTTAATATGAAA          CCCTCTTT TGTATGTTT AAAGAGGG          TTTTTTATTGTTTTC  95 33
     BCE0566  580788 ..  580809 + -11.7  -5.35459   TATCCACAGAAAAAA           GGTTCCTTA TTTA TAAGGAACC            TTTTTTCTACTCTAT 100 76
        recX NONE
     BCE0572  585323 ..  585345 +  -9.2  -4.51363   CAAGAAAAATAAAAA           CCAGAGAG CGAATAT CTCTCTGG           TTTTCATCTTTGGTA  89 29
     BCE0575  586127 ..  586140 +  -8.1  -5.58454   GAAACATTAAAAAAA               GCGAC TGAA GTCGC                TTTTTTTAATGTGGA 100 31
        mutY  588387 ..  588415 + -15.4  -3.63515   AAAGTGAAACTTTAA        TCAGTGGGGGGT TTTTC ATCCCCCACTGA        TTATTAGCCGTCACC 100 39
     BCE0579 NONE
     BCE0580 NONE
     BCE0581  589740 ..  589754 +  -5.8  -3.43944   AAGACCCCCACTGAT               TAAAGT TTC ACTTTA               TTCTCCGTTCCTCGT  61 124
     BCE0582  590458 ..  590488 + -16.3  -2.73875   GTACAGAAATTAAAA      CAAACCTGCAGGGG ATTT CCCC-GCAGGTTTG       TCCTATTAGAGGGGG 100 28
     BCE0583  592254 ..  592279 +   -12  -5.54885   AACATATAACAGAAA         CAGCTCCTTT AGCGTA AAAGGAGCTG          TTTTTTATTCGTCTT 100 9
     BCE0587 NONE
     BCE0588 NONE
     BCE0589 NONE
     BCE0590 NONE
         bcP  603369 ..  603385 +  -8.7  -5.84432   ATGATAGTATTCCAA              GTGCGAT TAT GTCGCAC              TTTTTTTCTATTGTA 100 136
     BCE0592  603991 ..  604038 +   -16  -2.89742   ATAAGGCGTAATATA TAATAAAGAAAGAGGCTGAC GGCTTTAA GTCAACCTCTTTCTTTATTA TATATGGGAATTACG 100 30
     BCE0594  605144 ..  605155 +  -3.6   -2.6063   TTCGAAATTGAAAGG                CGGC TTCG GCTG                 TCACTTATGGATGGA  44 207
     BCE0595  612357 ..  612389 + -11.3  -4.94992   GAGAATAATACGATA      GAAGCCCCTTTTCAT TTA ACGGATAGGGGCTTC      TTTTTATGAATTTCA 100 33
     BCE0596  613336 ..  613357 + -10.3  -2.87344   TAAAGTTTCACCTTA           TACCTTACA ATGA TGTAAGGTA            TGTGTAAGAGAAATC  81 402
     BCE0597  614225 ..  614246 +  -9.5  -5.81412   AGCAGTAAGCTAATG           GAAGTTCCT AAAT AGGAGCTTC            TTTTTTTTGAATAAA 100 28
     BCE0598  615052 ..  615088 + -14.7  -5.09225   GGCGATTGATAAAGA    ATTGAAAAAGTGATGAG CTA CTCATCACTTTTTCGAC    TTTTTTCGATAAAAT 100 13
     BCE0599 NONE
     BCE0600  616590 ..  616604 +  -2.8  -3.53459   AGCGCAGAAAAAAGA               GTAGAT AAT ATCTCC               CTTTTTCATATTGTA  46 22
     BCE0601 NONE
     BCE0602  618075 ..  618090 + -10.4  -5.61596   AATTGTTTATTAAAA              GTCGCC ATAT GGCGAC               TTTTTTTCTAAAAAT 100 28
     BCE0603  620323 ..  620346 +   -14  -5.03994   TAATTGATAAAAAAA          GTGATGTGCT AAGA AGCACATCAC           TTTTTATGTGTACCG 100 38
     BCE0605  622600 ..  622652 +  -8.7  -3.35197   TGCTAAACCGATAGT TTGATAACAAAACGCTGTCTC TTGTATTTTGC GGGACAGCGTTTTATTATCCA TTCATATGTGTAAAG  74 27
     BCE0606  624219 ..  624239 + -12.7  -5.63504   GGAGAGAAAATGGCA            TAACCCCTT TTT AAGGGGTTA            TTTTTTTGTAAACTT 100 23
     BCE0607  627798 ..  627844 +  -7.7  -5.60993   ATGAATTTTTAAGAA GACATTATCAT-GGCGA-TTTCA ATT TGAAACTTGCTTATGATAGTGTC TTTTTTTATAGAGGA 100 78
     BCE0608  628036 ..  628081 + -15.1  -4.17878   ACTATATAATAGAGT AAAAACCCATTCGTATGAA GATTATAA TTCATACGAATGGGTTTTA TTTAATTTACTTTGC 100 24
     BCE0616  636004 ..  636035 + -12.4  -4.61482   ATATCGGTTATTTAC      TAGGAGGAGCCTGT CACA ATAGGCTTCTCCTG       TTCTTTTTTAGGGGG 100 107
     BCE0617  636722 ..  636741 +  -2.2  -2.73203   CCAAAATTATAAGGG            GGAATT-TC CAT GACGATTCC            ATTAATTATTGGTGG  40 29
     BCE0618  638317 ..  638347 + -12.8  -3.52896   ATAGTATAGTGGGTG       GAACCTCTAGTA AGTGAGA TACTAGAGGTTC       TTCTGTGAATGATAA 100 37
     BCE0619  640538 ..  640566 + -11.2  -5.64274   AATAACGAATGTTAA        GAAACGAGGTAA TAATT TTACTTCGTTTC        TTTTTTTATGAATAG 100 39
     BCE0620 NONE
     BCE0621  642982 ..  643007 + -14.1   -5.8901   CTTCATAATAAAAAA         CAGTAGCGGAT ATAT GTCCGCTACTG          TTTTTTATTTTATAT 100 33
     BCE0623  644833 ..  644856 +  -7.5  -5.49234   TTGTGAATGATGAGA          GGTGTGTAG AGAGGA CTACACATC           TTTTTTGTTCCATAT 100 31
     BCE0624  645459 ..  645506 + -24.8  -2.63301   TCACGGTGCACATCA TTAATACTAGAAAAAGACAACT ATAT AGTTGTCTTTTTCTAGTATTAA TGATGTGCAAATATA 100 22
     BCE0625  645723 ..  645737 +  -5.8  -3.18031   AAAACCCCCACTGAT               TAAAGT TTC ACTTTA               TGTACTTTTTAGAAA  59 23
     BCE0626 NONE
     BCE0627 NONE
     BCE0628 NONE
     BCE0629 NONE
     BCE0630 NONE
     BCE0631 NONE
     BCE0632  652669 ..  652692 + -12.5  -5.41143   CAAAAATAAGAGAAA          GCCGTATCC GAAAAA GGATACGGC           TTTTTTTAGGAGATA 100 32
     BCE0633  653764 ..  653797 + -11.3  -5.46657   ATATGTAGTAAAAAA     TTGAAAGAGATAAGG GAAA TCTTATTTCTTTCAA      TTTTTTATTAAGGTA 100 22
     BCE0634 NONE
     BCE0635  655906 ..  655931 + -12.7  -5.40072   GGATATAAGTGAGAA         GACGATCTTGT TTTT ACAAGGTCGTC          TTTTTTTAAGGGAAA 100 33
     BCE0636 NONE
     BCE0637  657738 ..  657778 + -10.7  -5.71983   TTTTTTGTTAAGAAA  TAAGAGGATTTTAGCCTAT TAT ATAAGCTAAAGTTCTCTTG  TTTTTTTATGATTAA 100 75
     BCE0639 NONE
     BCE0640  660536 ..  660566 + -18.6  -5.63103   AAAATAGCGTTTTAC       GTATAAGCGACTTA TTA TAAGTCGCTTATAC       TTTTTTTAATTACAA 100 20
     BCE0641  662019 ..  662042 + -12.6  -3.36492   TTCATGATCAAACAA          GCTAGCTATA TTCA TATAGCTAGC           TTGTCAAATTAAGGG  90 34
     BCE0642  663279 ..  663300 + -14.5   -5.0538   TATTAATAGCTAAAA           GCAGTGCCT AAAA AGGCACTGC            TTTTTTGAGATAAGA 100 35
     BCE0643  663881 ..  663895 +  -4.3  -5.60689   CGATTTTGTCTTCGA               TACCT CTTAA AGGTA               TTTTTTCTTGTATGA  86 380
     BCE0646  666661 ..  666682 +  -5.9  -5.74288   AAAAAAGTAAAAAAA           CATCCTC ATACATGA GAGGATG            TTTTTTATTATTTAT  95 11
     BCE0651  670144 ..  670171 + -15.8  -5.37865   TATAATATAAAAAAA        GCTTATTGCTTC TTAA GAAGCAATAAGC         TTTTTTCGTTGTTAG 100 36
     BCE0655 NONE
     BCE0656  675899 ..  675919 +  -6.9  -5.28481   AGAGTAAGTGAAAAA            GTGATGG GAAGTAG CCATCAC            TTTTTTCATTGCATG  88 39
     BCE0657  676074 ..  676088 +  -2.8   -3.6106   CTATCTATACCAGGA               GTAATG AGA CATTCC               TTTCAAACTGTTAGA  48 45
     BCE0658  677899 ..  677925 + -14.5  -5.60993   TATTTATAAGTTATC         CGGCTGCTAGC TAAAT GCTAGCAGCTG         TTTTTTTATCCCGCA 100 12
         ald  679619 ..  679645 +   -11  -3.61398   AAACCAACATGATAA         GAGCTAAGAG TGAATAT CTCTTAGCTC         TTCTTGGCAAAAGGG  89 77
     BCE0660  681119 ..  681147 + -12.5  -5.54907   ATATAAGTATAGTAA        GCCTTGTGCGT CTAGGGA ACGCGCAAGGC        TTTTTCTTTTGTGCA 100 58
     BCE0661  681309 ..  681326 +  -3.5  -3.05844   TAAAGGTATAAGATA             TATGAAT GATT GTTCATA              TGTTCAAATAAAGAG  46 109
     BCE0662 NONE
     BCE0663  684130 ..  684164 + -15.2  -3.34013   TATAAAGTGAAACTT     TAATCAGTGGGGGG GGCTTTA TCCCCCACTGATTA     TTAGTTGAACCAATC 100 36
     BCE0665 NONE
     BCE0666  687539 ..  687580 + -19.1  -4.15222   ACTGTAAATGTATAA TATTAAAAAACCCCTTTCC AACC GGAAAGGGGTTTTTCAATA  TTTGTTCCCCAAAAT 100 26
     BCE0667  689448 ..  689475 + -15.8  -5.68039   AAAATACCTCAAAAA        TAAAGAAGGAGC ATAG GCTCCTTCTTTA         TTTTTTTCTCCATTT 100 64
     BCE0670 NONE
     BCE0671  691193 ..  691223 + -17.1   -4.7339   AGTATTATTGCAAAA       GAAAAAGGCGTGA CTTAT TCACGCCTTTTTC       TTTTTGAAATTTGTT 100 13
     BCE0675  695661 ..  695690 +  -6.5  -3.64703   AATGAAGAAACTAAA       GTGAAACTTCTTT TTTA AAGGAGGTGTCAC        TTTAGCTAAGAAAGC  64 76
     BCE0676  697054 ..  697072 +  -3.1  -2.94416   GAAAATTAAATGTTT             GCGCTTT CAAAA AAGGTGC             TATATAGTGAAGGTG  43 63
        aspA  698618 ..  698649 + -14.6  -4.11371   GAAGATGTAATGTAA      AAAAACACCGATCC ATTT GGATCGGTGTTTTA       TTTTAAAAGATATTA 100 31
     BCE0680  701392 ..  701410 +  -4.6  -6.08342   AATATTATGGAAAAA             GACGTA TGGGATC TACGTC             TTTTTTTATTTGTTA  91 47
        sspH  701747 ..  701770 + -11.8  -4.20977   AGAAGTAATAGAAAA          GACGCTTCTG ATTT TAGAAGCGTC           TGTTTTTGTATTATT 100 33
     BCE0684 NONE
     BCE0685 NONE
     BCE0686  707577 ..  707597 +  -9.8  -5.79595   TGAGATAATGAAAAA            GACGATGA GAGGG TCATCGTC            TTTTTTATTTTCGGC 100 33
     BCE0688 NONE
     BCE0689  710755 ..  710776 + -13.1   -5.7827   TGAATTAATAGGAAG           GGTCGATTC TTAG GAATCGACC            TTTTTTGTTTGTATT 100 33
     BCE0690 NONE
     BCE0691  711809 ..  711861 + -19.5  -3.10975   CAGCCAGAAACAAAG TGATTGAAAGAAAAAAACAGGAGCG CAA CGCTCCTGTTTTTTCTATTCAATCG TCTTCAGTAATAACT 100 23
     BCE0696  719192 ..  719232 +  -8.5  -5.35222   AGTTAACTACAGATT  TCATATAAAAAAGAGAAGC GTA GCTTCTCTTTTTTAATTCA  TTTTTTGTGAGTTTT 100 18
        treR  721784 ..  721811 + -13.6  -5.60993   CGCGGAGAAAATAAG        GAGATGGAACGT AATA ACGTTTCATCTC         TTTTTTTATAAAAAA 100 27
        treB NONE
        treC  725029 ..  725053 +   -13  -5.45802   TATACGAAATAAAAA          GTTGTATGCC TGCGT GGCATACAAC          TTTTTATTTTAAGAC 100 29
     BCE0705  729759 ..  729787 +  -7.7  -5.60993   ACATTCTGTTCAAAA        CAAAGTATATA AAACAAA TATATACTTTG        TTTTTTTATACAAAA 100 42
     BCE0706 NONE
     BCE0707 NONE
     BCE0708  733090 ..  733111 + -13.1  -3.78934   GAATAGTAAAAGCGA           GAGGATGAG AGCA CTCATCCTC            TTCTTGTAAAGAAAG 100 47
     BCE0709 NONE
     BCE0710  734441 ..  734461 +  -8.4   -5.4148   TTAGAACTCCATTGA            CTCTTACA ATATA TGTAAGAG            TTTTTTCCTTGTTTC 100 26
     BCE0711 NONE
     BCE0712  736422 ..  736458 + -15.5  -4.72272   ACTAATAAAATAAAA    CATAAAAACGTGAGA ATACGGC TCTCACGTTTTTATG    TTTTTAATAAAGGGG 100 28
     BCE0713  736939 ..  736982 + -13.4  -4.51763   GAAAATTCTAATATT AAAAAGCCCAATTTCTCAGT TAAA ATAGAGAAATTGGGCTTTTG TTTATTCTATTATTA 100 48
     BCE0714 NONE
     BCE0715  739042 ..  739060 +  -7.4  -5.22312   CAAAGAGACTAAAAA             GCTGCTTA TAT TTAGCAGC             TTTTTTCGTCTCCAT  91 44
     BCE0717  740642 ..  740664 + -12.8  -4.99035   AAGATGATAAAGAAA           CACGACTACT GAT GGTAGTCGTG           TTTTTGTATAGATGG 100 34
     BCE0720  744162 ..  744181 + -10.8  -5.01732   AATGAAATGAGAGAA            GACGCTAT GAAG ATAGCGTC             TTTTTTAGGAAACTT 100 39
     BCE0721  745756 ..  745773 +  -9.1  -4.41114   AATTGCTAGTTAGAA             GCCTCCT TTTT AGGGGGC              TTTATTATATAATAC  89 28
     BCE0722  746272 ..  746293 +  -6.6  -5.07567   TTGTAGTGTAAGCAA           GACCTTGA TATAAT TCGAGGTC            TTTTTTGACGTATAA  85 56
     BCE0723  746637 ..  746670 + -11.1  -5.05301   ATTGTAAATAAAAAA     TAGCTCCTGGCATGT ATGT AGATGCTGGGAGCTA      TTTTTATGATTATTT 100 87
     BCE0730 NONE
     BCE0731  756320 ..  756339 + -11.4   -5.1287   ATTCGTAATGAAAAA            GCATCGCC TTAT GGCGGTGC             TTTTTTGAGTATAAC 100 33
        rbsR NONE
        rbsK NONE
        rbsD  758703 ..  758714 +  -2.2  -3.68256   GCCAATGTAATTTTA                CATG CAGG CGTG                 ATTTTTTAATAAAGG  47 5
        rbsA NONE
        rbsC NONE
        rbsB NONE
     BCE0738  762799 ..  762825 + -10.3  -5.63517   ATAATAGAAAATCAA         GAATCCTAGTT TAATT GACTAGGATTC         TTTTTTATTTAAAAG 100 37
     BCE0739 NONE
     BCE0740  765513 ..  765538 + -12.7  -4.39571   GTTAATAACAGAAAA         GCACATTCTTC ATAT GAGGAATGTGC          TTTTGAATTTGTACA 100 36
     BCE0742  768253 ..  768284 + -13.2  -5.71712   ATAGAATAGTAAAAA      GTAGCTCTTTTCTA GAAA TAGAAGAGGGCTAC       TTTTTTTCTGTACAG 100 42
     BCE0743  768694 ..  768719 + -13.5  -5.54192   TCGAATAGAAAAAAA         GAGTAAAGCAT GTGT ATGCTTTACTC          TTTTTTTACATTAGT 100 20
         plC NONE
         spH  770890 ..  770913 +    -9  -6.14618   AGTAGTCCTAAAAAA          GTTTCTTCTT AAAT AGGAAGAAAC           TTTTTTTATTTTGTA 100 36
     BCE0746 NONE
     BCE0747  773460 ..  773483 +    -9  -5.52986   CGATTATGAAAAAAA          GCTGACAAAGT ATT ACT-TGTCAGC          TTTTTTTAGTACGAT 100 21
     BCE0749  775005 ..  775034 + -11.6  -3.61676   ATATGCATAAAAAAA       CGAGTCGTTCTA GTATAA TAGAATGACTCG        CTTTTTGATTTGTAA  93 31
     BCE0752  778459 ..  778485 + -15.4  -5.61596   TAAACTAATGCGTAA         TCCAACTTTACA ATA TGTAAAGTTGGA         TTTTTTTGTAAAAAT 100 33
     BCE0753 NONE
     BCE0754  779240 ..  779292 + -18.2  -2.85712   CTATACAGAAATAAA TTAGCTTAAAAAGAAGCCTTCTTGC CTAT GCAAGAAGGTTTCTTTTTA-GCTTA TACTTGTACATATAG 100 17
     BCE0755  780002 ..  780031 + -18.1   -5.2112   CGAAGAAATAAAAAA       GAAGGTCAACTCT CTAA AGAGTTGACCTTC        TTTTTTACTAATGTT 100 30
     BCE0756  781207 ..  781256 + -16.1  -3.25419   GATAGAAAAAGGTAA GAATGCA-TAAAAAAGATGAGGGG TTT CCCCTCATCTTTTTTAATCCATCC ATTTTACTAATTTTT 100 16
     BCE0758 NONE
        brnQ  784189 ..  784222 + -15.5  -5.40072   AAGAAGAAATGAGTA     AAAAGGTGTTTTCCG ATTT CGGAAAACACCTTTC      TTTTTTTGGGAAAAA 100 29
     BCE0760  786037 ..  786085 +   -15  -3.77722   TTTCTCAAAAGAAGA GAAGTGA-GAAGAAGGCAATCCA TATC TGGATTGCCTTTTTCATTATTTC TTATTAATCGTTACA 100 19
     BCE0763  790782 ..  790804 +  -2.7  -5.43414   TTATAATATAGGAGA          GGAGGCTTCT TATG AGGGG-CTCC           TTTTTTGTGTATAAT  72 35
     BCE0764 NONE
     BCE0765  791536 ..  791583 + -14.6  -4.59027   AAAAAGTGAAGATTG AAATATAAGAAAAGCTTTCC-CG TAT TGTGGAAAGCTTTTCTTATATTC TTTTATATAGTACTT 100 25
     BCE0774  800958 ..  800973 +    -9  -5.63236   TATAATAATGAAAAA              GCCATC TTTT GATGGC               TTTTTATTTTTAAGT 100 36
     BCE0775 NONE
     BCE0776 NONE
     BCE0777  803934 ..  803959 + -11.3  -5.46276   GTAATTCTAATGCTA         GAGCTATCTTT GAAA AGAGATAGCTC          TTTTTTGTATATATT 100 37
       gerLA NONE
       gerLB NONE
       gerLC NONE
     BCE0781  807945 ..  807985 +  -9.3  -4.82901   CAGGTTTCTTTCGCA CAAAGCATATGT-GAAGG GGGATA CCTTCTATGTATGCTTTG  TTTTTATACAAGCCC  93 44
     BCE0784  811767 ..  811788 + -10.1  -3.36283   GTAATAAAATTTATG           GGGCTGGCT GCAA GGCCAGTCC            TGTTCATTTCAATTT  82 37
     BCE0785 NONE
     BCE0786  813651 ..  813678 + -11.4  -4.88222   ATAAGCTGTAAAGGG        GAACTCTCTACT TATA AGTAGGGGGTTC         TTTTTGAGTTTTAAT 100 37
     BCE0787  814352 ..  814389 + -15.9  -4.23758   TATGAGCAGGTAGAG   AAAAAGCGTTATCTTCA TTCA TGAAGATAACGCTTTTC    TTTTAAATATCAGGT 100 28
     BCE0789  817898 ..  817918 +  -8.5  -3.04652   ATAGATAATTTTTTT            TGTTTTTTT TAT AAAAAAACA            CTTGTTATTTAAAAA  72 115
     BCE0790  818351 ..  818362 +  -3.6   -2.6063   TTCGAAATTGAAAGG                CGGC TTCG GCTG                 TCACTTATGGATGGA  44 207
     BCE0791  825384 ..  825441 +    -8  -2.64051   CGTTACGTATAAAAA TCAGATGCATTATTCTAGTATATAGG ATTAAA CAAATATGTTAGCATGATGCATCTGA TACATTATATAATAA  67 65
     BCE0792  826817 ..  826836 + -10.8  -4.92757   TATATAAATTAAAAA            GGATCTCA ATTG TGAGATCC             TTTTGTTATTAGTAA 100 52
     BCE0795 NONE
     BCE0796 NONE
     BCE0797 NONE
     BCE0798 NONE
        tenI NONE
        goxB NONE
     BCE0801 NONE
        thiG NONE
     BCE0803 NONE
        thiD  836875 ..  836892 +  -6.3  -5.88197   ATAGGTAAGTAAAAA             GTCAGTT TTAT AACTGGC              TTTTTTTCTGTTTAC 100 37
     BCE0805 NONE
     BCE0806  837840 ..  837886 +  -6.2  -5.37171   TAGGGAGTGAAAAAA GAGCGAATG-C--GAAGTGCA ACAAGCTA TGCACTTCATGTCATTCGCTC TTTTTATTTCGTATT  88 42
     BCE0807  838254 ..  838278 + -13.7  -5.36314   TGTTGTTCATTTTTT          GAACACTGAGT AGA GCTCAGTGTTC          TTTTTTAATATTTTA 100 295
     BCE0808  838423 ..  838439 +  -9.5   -2.6857   TGTGAAAGAAGGGAA              GCAATCA TGA TGATTGC              CTTATCAATTATTGT  74 16
        kdpA NONE
        kdpB NONE
        kdpC  842902 ..  842938 + -17.5  -3.53091   CTACTGAAATAGTAA    CAGTGCTACCTCAATCT AAC GGATTGAGGTAGCGTTG    TTTCGAAAGAAAGGT 100 29
        kdpD  844112 ..  844134 +  -7.8  -4.66057   TCAACGAGTTTAAAA           TAGAGACC ATCTGTA GGTCTCTA           TTTTGCTTTGTGTGT  82 28
     BCE0814  845893 ..  845910 +  -2.7  -2.90075   GGTTTATAAAGGATG             TCTCCAA TCAT TTGGAAA              TATAATTGGAAGAAA  42 3
     BCE0815  846904 ..  846931 + -12.8   -5.3321   CAAAAATAAGTATTA        GGCTGTGGAGAA GAAA TTCTCTGCAGCC         TTTTTATTATTGGTT 100 32
     BCE0816  847294 ..  847320 +   -16  -5.23316   TGTTATAAAAGAAAA         GTAGAGCATCGG ATT TCGATGCTCTAC         TTTTTTAATGTGGTA 100 92
     BCE0818 NONE
     BCE0819  850524 ..  850552 + -11.1  -4.06562   TATAATGTTCCGTAA        TAGGCTACCGTAT GAT AGACGGTAGCTTA        TTTCTACTTCGAGTT  93 26
     BCE0820  850884 ..  850903 + -10.8  -5.22289   GGGGGATGTAAAAAA            GCATACGA TTAA TCGTATGC             TTTTTATGTTTAATA 100 30
     BCE0831  858386 ..  858411 +  -8.3  -5.19328   AAGGTTAATAGATGA         GACATTCTCGT TTTT ACGGGGGTGTC          TTTTTATTATGCAAT  93 33
       spoVR  859309 ..  859319 +  -2.6  -3.97602   TATTACTAAGGTGCT                 TTTA ATA TAAA                 TTTGTGCATCTATTG  53 32
     BCE0833  860637 ..  860666 +  -7.3  -5.74288   GAGAATAATAAAAAA       CAAGTACATGCCTG AAC TAGG-ATGTGCTTG       TTTTTTATTATTTAT 100 97
     BCE0836  863112 ..  863129 +  -4.2   -4.0802   ATTTTTTAATTTCTT             GAATTC TGAAAT GAATTC              TTTCATTGTTCCACT  58 126
     BCE0837 NONE
     BCE0838  864779 ..  864808 +  -2.1  -5.60993   TACTTATACAGGGAA       GGTACTAGGACTC AGTA GGTTTCTGGTATC        TTTTTTTATAAGGAA  74 45
     BCE0839  866842 ..  866883 + -11.2  -3.55071   GTTAGATGATGAAAA TATAGTTACGGTGTTTAA TTCTAC TCAAATACCGTAACTATA  TTTAAAAAAATGTAA  87 80
     BCE0840  870166 ..  870187 + -10.2   -3.2032   TATATTAGCTAACAA           TGTGCCTC TATTAT GAGGCACA            CTTTTCATGTAAAGG  82 29
     BCE0841 NONE
     BCE0842  873110 ..  873131 +  -6.6  -5.20333   AATAAATTAGTAAAA           GGGCATCT AACTCA AGATGTCC            TTTTTGTTATACCTG  88 36
     BCE0843  874108 ..  874147 + -13.8  -4.16681   AAGAAGCAGAAAAAG  AAGCAGGTTGAAGAAC AGTAGTTA GTTCTTCAACCTGCTC   TTTTACAATGATATT 100 15
     BCE0846  877642 ..  877673 +  -7.3  -6.01369   AATGAAGCAGCAAAA      GGAGAGTGCATCC TTCATT GGATAGACTCTCC       TTTTTTTCTTGTTTG 100 1
     BCE0848 NONE
     BCE0849 NONE
     BCE0850  881424 ..  881452 +  -8.3  -4.83243   AACTTAATCAGTGAA        TGAACCACCTA CCATGAA TAGGTGGTTTA        TTTGTTTTGTGTAGG  90 23
     BCE0852  882688 ..  882704 +  -3.1  -5.69976   CGACTTGTCCTCCTT              TTAAAAT GTA ATTTTAG              TTTTCTTTTTTTTGT  77 15
       spoVR  884270 ..  884286 +    -8  -5.54338   TGTGTGAGTGTGAAA              GCAAGC TTAAT GCTTGC              TTTTTATTTTAATTA 100 34
     BCE0854 NONE
     BCE0855  888023 ..  888036 +  -2.5  -3.49077   GGTTCAATGACTATA               TAATT CGAA AATTA                TTAAATTTTTATAGA  46 107
     BCE0856  889423 ..  889434 +    -3  -3.02461   AGAATAGTCAATAGG                CTTT TTAA AAAG                 TCTTAAGCGAGGTTA  45 8
     BCE0857  890534 ..  890567 +  -2.7  -2.78816   ACTTAAACCGTAGTT     GCTTATTATGTAAAAA TAT TTTTTAAATAA-GAGC     TATGGTAAGGCGTGA  40 28
     BCE0858  891242 ..  891269 + -13.6  -5.63517   TATGTGTGACGGAAA        GAACGGACATAG AATG CTATGTCTGTTC         TTTTTTATTTGGAAA 100 32
     BCE0859  892674 ..  892716 + -22.6  -3.28712   GTGTGATTTTGTTAA GTCAATGTAATTAATAATGA TTA TCATTATTAATTACATTGAC TTCTAAAAAAAGAAA 100 83
     BCE0860 NONE
     BCE0861  894119 ..  894156 + -11.6  -4.98522   TATTATTGTAGAAAA   CGAATCCATTTTGA AAAAGAATAA TCAAAATGGATTCG    TTTTTATATGGAGTT 100 30
     BCE0863 NONE
     BCE0864  896117 ..  896148 +  -8.9  -4.82154   AGTGTAGTTGAGAAA      TGCAAAAGCTAAT ACAATC AGTAGCTTTTGCA       TTTTTACTATACCTT  93 59
     BCE0865  896539 ..  896563 +  -4.4   -4.0896   GTAAAAAGCCGATAA          TCTGTCAA ACGTAAGAG TTGACAGA          TTTTCAAAAACATTT  60 26
     BCE0866 NONE
     BCE0867 NONE
     BCE0868 NONE
     BCE0869 NONE
     BCE0870 NONE
     BCE0871  899839 ..  899850 +    -3  -3.67141   CTTCGGATGGAAATG                TGAA CTTA TTCA                 TTTAAATCACCTTCT  50 9
     BCE0872  900651 ..  900685 + -15.3  -3.53444   GATATGATATCGAAA    TAAAAGGATGGCGCTG CTTG CAGC-CCATCCTTTTA     TTTACGCCCAAATCA 100 23
     BCE0873  901229 ..  901281 + -16.1  -2.70298   TTTTTGATTGTGACG GAATAA-AAAGAAGCAGTACTCTA CCTCCA TAGAGAACTGCTTCTTTATTATTC ATTGTCGTTAGACGA 100 396
     BCE0876  902744 ..  902768 +  -7.3  -3.57144   GAGTAGGTTTAATTA          TTTCTTCTATA TAA TAAAGAAGAAA          TTTACGGATAAAGGA  70 134
     BCE0877  903797 ..  903818 + -14.5  -4.53419   TATGAAATAAAAAAA           GAGACGCTC ACGT GAGCGTCTC            TTTCTTATTATAATG 100 31
     BCE0880  908435 ..  908466 +  -8.8  -5.04597   AGATAAATTAAAAAA      GGAAAAAACTACTG ACCT CAGCAGCTTTTTCC       TTTTTATATATAAAT  95 39
     BCE0881  910455 ..  910474 + -10.8   -5.5762   AGAAGTATATAAAAA            CTTCCGTT ACAC AACGGAAG             TTTTTTATGTTTAAT 100 42
        celC  910865 ..  910877 +  -2.7  -3.54048   GAAGAGAAAGTGACA                GTATA AGA TGTAC                ATTTTATTATGTTGT  46 20
        celA  911192 ..  911204 +  -3.5  -2.58398   ATTATATTTTTTAAA                TATAA ACA TTATA                ATGTTATAACTTTAT  44 40
        celB NONE
     BCE0885 NONE
     BCE0886  913911 ..  913930 + -12.2  -5.47159   TAGGGGAGAGAAGGA            GAGGATGC TGTG GCATCCTC             TTTTTTCTGTTGAAA 100 38
     BCE0891  919909 ..  919931 +    -7  -4.63527   CAGTTACACAAAGAA           TCGTTAGGGT CAT AACCTAGCGA           TTTTTCACATGCTAA  79 11
     BCE0892 NONE
     BCE0893  921889 ..  921927 + -16.3  -4.77173   ATACGATGTGAAAAT   AAAAAGAAGCAAGCATG TATTT CATGCTTGCTTCTTTTC   TTTATTTTGTAGAAA 100 30
     BCE0898 NONE
     BCE0899  925788 ..  925825 + -10.8  -4.91357   ATGTAATCCGCTTTA   AAGAAAAAGAGGTCAA TTTTAT TTGGCCTCTTTTTCTG    TTTTATTGTCTCTTT 100 25
     BCE0901 NONE
     BCE0902 NONE
     BCE0903 NONE
     BCE0904  928678 ..  928719 + -18.5  -3.97636   TACGTTATCCAATTT C-ATAAGAAAAAGCATACCA AAA TGGTATGCTTTTTCTTATAG TTTGTAAGTTGAGGT 100 21
     BCE0906  931943 ..  931964 +  -8.1  -5.58179   AAGAGAGAAGAGAAA           GAAGCTTAT CATG ATAGGCTTC            TTTTTTGTTATACTA 100 39
     BCE0907 NONE
     BCE0908  932383 ..  932430 + -10.7  -5.49569   CGAAAAAATATAATA GCACAGAAAGATAGCTCGCCG TTTTAT TGGCGAGCTATTTTGTTATGC TTTTTTCTGTTCATC 100 12
     BCE0910  935221 ..  935245 +  -7.9  -5.63504   TCGTATAGTGAGGAA          GGGCTTATCTG ACG TGGATAAGCTC          TTTTTTTATCCCATT 100 33
     BCE0911 NONE
     BCE0912  936629 ..  936644 +    -9  -5.47218   AAGCTAAAATGAGAA              GATGGG GAAA CCCATC               TTTTTTTGCATACGG 100 29
     BCE0913 NONE
     BCE0914  939053 ..  939072 + -10.8   -5.1244   GGCAGAAAACATATA            GAGAAAGG GATT CCTTTCTC             TTTTTCTATTCATGG 100 25
     BCE0915  940198 ..  940220 +  -7.8  -5.95449   TATTTTGTAAGAAAA           CATTATCCGT AAA AGGGATAATG           TTTTTTGTTTTCTTT 100 57
     BCE0916  940829 ..  940853 +  -8.7  -2.87931   ATATTTTTTTACACG          CAGTGTAAC AGTTGTA GTTACACTG          TGTGTAAAAAATAAA  71 122
     BCE0917 NONE
     BCE0918  941778 ..  941800 +  -6.2  -5.26875   AAGAATAAATAAAAA           CATCGCCAAC TCA GATGACGATG           TTTTTTCATTACGAA  84 29
     BCE0920  943406 ..  943429 +  -3.9  -5.76237   ATACGAAATGAGGGA          CCGAGC-ATC GATTA GATCGCTTGG          TTTTTTGTTTGTATA  86 11
     BCE0921  944024 ..  944051 +  -7.8  -2.55585   TTCAGACAGAAAAAA        TCCCACTATTAT TTAC GTAATAGTGGGC         ATCTGTGTTTTAGGG  64 45
     BCE0923 NONE
     BCE0924  945588 ..  945604 +  -3.7  -3.83026   CATGTACAATATATA              TGAATGA CAT TCAGTCA              TTTCCTGTGAAAGCG  54 107
     BCE0925 NONE
     BCE0926  946433 ..  946455 +  -7.8  -4.77165   TATTTGGTGTTTTTA           TCTCCTAATT TTT GGTTAGGAGA           TTTTATTATGAAAAA  87 44
     BCE0927  947151 ..  947176 +  -9.1  -4.56775   AAAGAAATAGTGAGA         TGAACCTGTCT GAGA AGGTAGGTTCA          TTTTTGAGGAAAACT  90 31
         blT  948566 ..  948585 + -12.2  -5.54907   TGCGAAGTAATAAAC            CCCCTTAC GACG GTAAGGGG             TTTTTGTTTTATAAG 100 31
     BCE0930 NONE
     BCE0931  950232 ..  950266 + -11.6  -4.37886   TTTATACTTGTATGT     GAAGAAGGTACTAC TAAGGAT GTAGTACCTTCTCC     TTTTATAAAAACTCA 100 44
     BCE0933  953829 ..  953866 + -15.1  -2.82193   TCATACAAATAAAAA   GGTTAACCAAAGTAGCT AAAC AGCTATTTTGGCTAACC    TATAATAACTATCCT 100 467
     BCE0938  957689 ..  957699 +  -2.6    -3.695   GATACGAATGAGGAT                 TTAA ATA TTAA                 TTTAACGTATTTAAG  48 79
        racE  958716 ..  958737 +  -8.8  -3.39505   ACTATATAAAAAGAA           GCTGATCT AATTTA AGATCAGC            TTCTACATATAAGAT  76 41
     BCE0941  960560 ..  960588 + -15.4  -4.94222   TTTGTCTTATAAAAA        GCGTACGTTGCG TATAT CGTAACGTACGC        TTTTTATGCATTGTT 100 47
     BCE0942 NONE
     BCE0943 NONE
     BCE0944  964730 ..  964742 +  -4.9  -2.78867   AACTAAATAAGAACA                TTTTC ATT GAAAA                ATTGTTCAAGATTGC  50 59
     BCE0945 NONE
     BCE0946  966294 ..  966311 +  -2.7  -5.69262   CTACACATTAAAATA             ATCCTTT TACA AAAGGAG              TTTTTGTTTTTATGA  75 25
     BCE0947  967067 ..  967092 + -17.7  -4.65838   CAATAAATGAAGGAA         GGTCTCAAGGC ATAT GCCTTGAGACC          TTTTTGCCATATATA 100 35
     BCE0949  967922 ..  967947 + -10.5  -5.71295   TGTGTAAATAGAAAA         CTTCCACCTTA TGAA TGGGGTGGAAG          TTTTTGTTTTTGTAT 100 34
     BCE0952  971830 ..  971855 +  -4.7  -3.28712   TAAATGCACGTAAAA         GGC-AGTGCGTA TGA TAAGCGCTAGCC         TTCTAAAGGAGGAAA  54 121
     BCE0953  972242 ..  972262 + -11.1  -5.82036   AGCGTAATGAGAGAA            GACGCCCCT TGG ATGGGCGTC            TTTTTTGTTTGTTAT 100 34
        alsS NONE
        alsD  976323 ..  976353 + -15.6  -4.30014   CGGAAGGTGCGGAGT       AAAAAGAGAAGCCG ATT CGGCTTCTCTTTTA       TTTTGGGTTACTCCC 100 24
     BCE0960  978372 ..  978389 +  -9.9  -6.09888   ACGATGAAAGAAAAA             CGTAGCT TTTG AGCTACG              TTTTTTTTGTTGAAC 100 34
     BCE0961  983283 ..  983323 + -14.3  -5.00196   ATAGTTAATAGTTTT  ATAAAAGGCATAAGAGAAA TGT TATCTCTTATGCCTTTTAG  TTTTGTTGTTTAAGC 100 33
     BCE0964  986820 ..  986862 + -18.8  -3.57767   AGAGCTATTTGCATA AAAAGAAAGAGGTTATTCCG AGT CGGAATAACCTCTTTTTTTA TTGTCAGTTTTTGTC 100 25
     BCE0965  988676 ..  988711 + -16.5  -5.75342   GGTTGTCTATACAGA    TAAAGCTACCTTTTC TAATAC GAAAAGGTAGCTTTA     TTTTTTTTAAAACGA 100 51
     BCE0966  992240 ..  992284 + -20.4  -3.10112   GTTCGGAAACGAAAT GTATGAAAAAAAGCGGAGAC GATAA GTCTTCGCTTTTTTTCGTAC TTAGCTAAATTGAAT 100 53
     BCE0968  994623 ..  994640 +  -5.5  -5.77677   TGTTATGCAAGGAAA             TGCCCTC GTAT GAGGGTG              TTTTTTATTGTTTTA  91 13
     BCE0969  995463 ..  995489 +  -2.3   -4.4078   TCGTTTTGCTAAATA        GTCGTTTACAGT AATA AC-GTGAACGCC         TTTTCCTTCAAGAGC  58 323
     BCE0971  997658 ..  997673 +  -3.3  -2.82909   CGTAAATAAATGAGT              CCATA AATGAG TATGG               CTATTTATATGTTTG  45 32
        csaB  999063 ..  999087 +  -4.5  -4.12748   AACGTACCAACATCT          TTATAGTTATA TTT TGTAATTATAA          TCTTTTTCTGTGATA  60 186
         eag  999441 ..  999464 + -13.2  -5.52384   AGATAAAGTAAAAAA          TCAGTGGGGA TTCA TCCCCGCTGA           TTTTTTTAATAGAAA 100 50
     BCE0976 NONE
     BCE0977 1004974 .. 1005009 + -19.3  -4.06866   ATTATGACTGGAGTA    GAAAGAAGCAGCATC CAAATA GATGCTGCTTCTTTC     TTATTCTATTTCTAA 100 132
     BCE0979 1007552 .. 1007585 + -11.2  -5.76949   GATAAAGGGGAGAAA     GTGCTAACACATTT TAGTAT AATTGTGTTAGCAC      TTTTTTTTAGGAGTA 100 75
     BCE0980 1007905 .. 1007919 +  -2.8  -3.04144   TGGTTATTTTATAAG               GCAG AGCTCGG CTGC               TATTAAACATAGGAG  43 5
     BCE0981 1008283 .. 1008313 +    -7   -5.4756   AGATTTGTAGGGAAA       GCATAGCGTT ACTCATTAACG AACGCTATGC       TTTTTTGTTGCGATT  93 39
     BCE0983 1009660 .. 1009680 +  -9.8  -5.63517   GAATAAGAAAAGAAA            TAGGCTAC CTCTA GTAGCCTA            TTTTTTATTTGCAGA 100 35
     BCE0984 1011475 .. 1011527 + -16.8  -4.50993   AACGTATCTTCTTTC CGTTAATACATTAAAAGAGATTGCC AATA GGCAGTCTCTTTTATT-TATTAACG TTTCTCTTTATTTCA 100 20
     BCE0985 1012611 .. 1012643 +  -7.1  -5.65927   AGATAATAAATTACA      GGATAGTTAGTCC ATTATGA GGGCTGATTATCC      TTTTTTATTTACATA 100 70
     BCE0986 NONE
     BCE0987 NONE
     BCE0988 1016967 .. 1016987 +  -4.1  -2.84732   ATAATATCAAAATGT            TTACAAATT GAG AATTTGGAA            TATAATAACTTTAGA  47 413
     BCE0989 1017580 .. 1017607 +  -8.6  -5.33866   TAAAGCGAAAAAAAA        CGCTATATTTTT GTAG GGAAATATAGCG         TTTTTTATGAATTTA 100 76
     BCE0991 1021034 .. 1021047 +  -5.3  -4.64846   TTCTTAATGAATTTT               GAAAC AACG GTTTC                TTTTGTGATTTATAG  71 289
     BCE0994 NONE
     BCE0995 1024003 .. 1024020 +  -3.3  -5.10154   TTGAGTTTTGAGAGG             GGCTGCC TTTT GGTGGTC              TTTTTAATTTTGGGT  69 30
     BCE0996 NONE
     BCE0997 NONE
     BCE0998 1026860 .. 1026888 + -10.4  -4.66833   TAGCGTATGAAAAAA        GTTGCACCTCTA ACAAG TAGAAGTGCAAC        TTTTTACCATTCCCG  95 38
     BCE1000 1029122 .. 1029143 +  -9.5  -3.75153   GAAACAAACAGTAAA           GAAGCTGGT GGAA ATCAGCTTC            TTTAGCTTGAGGGGG  82 41
     BCE1001 NONE
     BCE1002 NONE
     BCE1003 NONE
     BCE1004 1032969 .. 1032987 +  -8.8  -5.76237   TTAGGGTGGGGGAAA             GCACTGGG GGA CCTGGTGC             TTTTTTGTTTATATA 100 37
     BCE1009 NONE
     BCE1010 NONE
     BCE1011 1039786 .. 1039805 +  -6.5  -5.54907   ATAGGAATTATTAAA            TCATACG GTATGG CGTATGA             TTTTTCTTTTATACA  93 27
     BCE1012 1040694 .. 1040732 + -13.3  -3.50449   GATTAAATAATAAGT   GATAAGGAGCTGCTTAT CATTT ATTAGCTGCTCCTTATC   TTATCAGTTTGTAAT 100 39
     BCE1014 1043070 .. 1043103 +  -8.4  -3.75169   GAGGATGAAACGTAC     CCATGTATAAAAGA TTACTT TCTTTTATACATAG      TTTGGTAAAATAGTA  75 49
     BCE1015 1043723 .. 1043733 +  -5.4  -3.04398   ATAAGAATGCTTATA                 TAGC ACA GCTA                 GTTTTAAGGCAGGAA  54 95
     BCE1016 NONE
     BCE1017 1046537 .. 1046549 +  -4.9  -3.48004   AAAAGTATGCCAGGC                TTTGT TAG ACAAA                ATTTTATTATCCTAA  56 166
     BCE1018 NONE
     BCE1019 NONE
     BCE1020 NONE
     BCE1021 1055578 .. 1055622 +  -9.6  -4.00348   TCTTTTTCATAAAAA TAAATCCACTCATTTTGA TTAGTTCTT TCTAAATGAGTGGGTTTA TTTAATTGGTTAACA  86 357
     BCE1023 1056373 .. 1056399 + -13.2  -5.42164   GTAAAATAGATAAAA         TGCTATACTTCA GAA TGGAGTATAGCA         TTTTTGTTGTTTATA 100 37
     BCE1024 NONE
     BCE1025 1057085 .. 1057110 + -12.7  -4.69053   AATTTGAAAGAAGGA         CAGCAACGCTT AAAT AAGTGTTGCTG          TTTTATTAACTGATA 100 195
     BCE1027 NONE
     BCE1028 NONE
     BCE1030 1062607 .. 1062649 + -15.3  -3.00525   ATAATTCTTTTTAAC ATTTTTTAGATGCTATCTT ATTCG AAGATAGCATCTAAAAAAG TCTCATTTACAAGAG 100 62
     BCE1032 NONE
     BCE1033 NONE
     BCE1034 1065166 .. 1065187 + -10.2  -4.04811   TTTTTTATGAAGAAA           GGACACTC ATATAA GAGTGTCC            TTTCTAATAGTTTGT  90 109
     BCE1037 1066223 .. 1066246 +  -9.7  -4.49389   AAAAATATAAGAAAA          GAAGACATC AATTAC GATGTCTTC           TTTTGCTTGTACAAT  91 39
     BCE1043 1069009 .. 1069033 +  -2.1  -2.90956   CTTAATAAGACGCTA          GTTCCTCAAGT TWA ATATGAGTAAC          TATGTAGGGTGATTT  41 54
     BCE1044 1069738 .. 1069761 +  -8.2  -5.07567   CTTTACGTATGAGAA          GGAGACATCT TAAT GGATGTCTTC           TTTTTTAAAGTATGG  91 148
     BCE1045 NONE
        pssA NONE
     BCE1047 1071320 .. 1071351 + -11.8  -3.04696   AAGAAATATGAAGAA      GTTAAGGGATTG STATATGG CAATCCCTTAAC       TAATTTASTTCCTTA  89 30
     BCE1049 1072451 .. 1072467 +  -5.1  -4.92314   CAAACACAGTAAAAT              GTGAATG ACG CATTCTC              TTTTTCTAACTTAAT  72 84
     BCE1050 1073184 .. 1073213 + -10.9  -5.03994   GAATAAATGAAAAAA       CCCTCAAGTAT AGAACGAC ATACTTGAGGG        TTTTTATGTATGAAG 100 52
     BCE1051 1074105 .. 1074130 +  -4.7   -5.4659   AATTACGTACAAAAA         TAGGCTGGC CAATTGAA GCCATCCTA          TTTTTATTTATATTA  82 86
     BCE1054 1077668 .. 1077693 + -13.3  -4.62002   AATAGGAATGAGAAA         GTCCCTTTGCC TTAA GGCGGAGGGAC          TTTTATATAGTTGAT 100 36
     BCE1055 1078271 .. 1078291 + -10.5  -5.75478   TTTGAGATAAAAAAA            CTAATCCCT TAT AGGGGTTAG            TTTTTTTATCTCCTT 100 61
     BCE1056 NONE
     BCE1057 1079991 .. 1080004 +  -8.1  -5.75342   GGTATAGAGATGAAA               CGCTC AAAT GAGCG                TTTTTTTTAAAAGAA 100 60
     BCE1062 1082811 .. 1082855 + -14.6  -4.06719   AGAAACAATAAAAAA GAGGTTG-CTCAAAAGTAGTT ATTC AGCTGCTTTTGGGACAACCTC TTTCTAATAGTTTTT 100 51
     BCE1064 1083676 .. 1083696 +  -9.8  -5.26907   AATAGTAGATTTTTT            GAACCTCA TGTAT TGAGGTTC            TTTTATTTTGTATTC 100 36
     BCE1066 1084407 .. 1084432 + -13.5  -5.64274   CAATTAGTCAAGAAG         GCTACTCTTAT TTCG ATAAGAGTAGC          TTTTTTTATGGCTAA 100 49
     BCE1067 NONE
     BCE1068 1086595 .. 1086609 +  -4.2  -2.68886   AAACAATTGTTGACG               CACTTG CTC CATGTG               TAGATTCTTGGTTAG  46 144
     BCE1069 1086827 .. 1086850 + -12.4  -3.18766   TAGGAATGAGAAGAG          CCCCTCTGCC TTAT GGTGGAGGGG           ATTTTAAATTATAAC  90 38
     BCE1071 1088238 .. 1088271 + -11.2  -6.28401   CTTCAAACAAAAAAA     CTCTAACTAAATCG CCATGA CGAATTAGTTAGAG      TTTTTTTGTTTTTTA 100 16
     BCE1072 1090377 .. 1090404 + -15.8  -5.66684   ATTTATGTAAAAAAA        TAACCTAGATCC TATG GGATCTAGGTTA         TTTTTTTATAACTTA 100 31
     BCE1073 NONE
     BCE1074 1091419 .. 1091446 +   -15  -5.24449   AGATGATAGGAGGGG        TCCCCTTAAAGC TGAT GCTTTGAGGGGA         TTTTTTGCATTTATA 100 35
     BCE1075 1092811 .. 1092832 + -13.1  -3.34812   TCCACAAGTAAAAAA           GAGGAGTGA AATT TCACTCCTC            TCTTAATTATATTAT 100 30
     BCE1076 1094432 .. 1094444 +  -4.1  -2.64794   CTCTGCAATACGGTA                TTTCC TTC GGAGA                TAGTGTCACATTGGC  46 85
     BCE1077 1095085 .. 1095108 + -10.3  -5.24989   TGTAATAAAGATAAA          GCCCGCCTA CGGAAA TAGGTGGGC           TTTTTTAATGTATAA 100 321
     BCE1080 1096568 .. 1096582 +  -2.2  -3.06696   CGTATTCTATTTAAA               TTTGTA TCC TATAAA               TCTATTAAGAAAAGG  42 27
     BCE1081 1096813 .. 1096849 + -21.3  -2.59748   AAAGAATAATACATG    TTTATCAAGCTTTGGTT ACA AACCAAAGCTTGATAAA    TCCATTATAAAAATA 100 32
     BCE1082 1097211 .. 1097236 +  -8.5  -5.63645   AATATACATAAAAAA         GCATCC-AATTA AAA TAATTTGGATGC         TTTTTTATATTTTGC 100 103
        rsbV NONE
        rsbW NONE
        sigB NONE
     BCE1087 1099805 .. 1099846 + -14.7  -2.87931   GTGGAAATTTATAGA GTGAAAGAACAAACTCTCA TTTC TGGGGGTTTGTTCTTTTGC  TGTATAAAAAATAGG 100 43
     BCE1088 1101104 .. 1101146 + -15.2  -4.20875   AAACGAATGCGAAAT AAAAAGCGTATGAAATCC AAACAGA GGATTTCATACGCTTTTA TTGTATTTTTTGGTA 100 24
     BCE1092 NONE
     BCE1093 NONE
     BCE1094 NONE
     BCE1095 1106874 .. 1106901 + -12.8  -5.84381   TAAAAAAACAGGCTC        ACCCCTTAAAGC TTAT GCTTTAAGGGGA         TTTTTTTGTTCATAA 100 46
     BCE1096 1107477 .. 1107514 +   -10  -3.97569   TGATGCCAAAATAAA   GGACAGTACATATTGG ATATGA CGACTATGTACTGTCC    TATTTATTCTTTTTG  90 66
     BCE1100 1111101 .. 1111159 + -20.2  -2.89212   TCTCGTATAAAGTTT TATCACACAAATGATCTGTGTATCAA TTTGTTT TTGATATACAGATCATTTGTATGATA ATTCTTATAAATAAT 100 133
     BCE1101 NONE
     BCE1102 1113346 .. 1113376 +  -5.5  -6.11392   ATTATATATGCCCAA      TCGTACATGAGAGG TTTG CC-CTTTTGTACGA       TTTTTTTATTTATTT  95 44
     BCE1103 NONE
     BCE1104 1114528 .. 1114538 +  -5.4   -2.8786   ACTAGATAATACATG                 CGTA CGA TACG                 ATTCTAGTTTTTTAC  52 137
     BCE1106 NONE
     BCE1107 1115141 .. 1115157 +    -8  -5.42259   TAGTAGAGTGAAAAA              GAAGCG GATGA CGCTTC              TTTTTTTAGCGCTGG 100 30
     BCE1109 NONE
     BCE1110 NONE
     BCE1111 1120647 .. 1120682 +  -9.8  -6.09888   ATAGTGTGAATCAAA    TGGCCTCATTAAGTGT TAAT ACGCTTAGTGGGGCTG     TTTTTTTTATTGGAA 100 40
     BCE1112 1122010 .. 1122046 + -10.3  -4.44211   TAATGAGAAATAAAA    GAAGATCGAACTAGATA TTC TTTCTAGATTGATCTTC    TTATTTTATATTCCC  95 38
     BCE1113 1122460 .. 1122471 +  -4.4  -3.84901   AAATATCTCGAATTT                GAGA TAAA TCTC                 TTGCTTTTTAATCAC  58 173
     BCE1114 NONE
     BCE1115 NONE
     BCE1116 1124654 .. 1124706 +  -5.7  -6.71862   AGAGTAACAATAATA AGTAGGAGAGCAAGTAGTTTTAGCT GAT AGCTGGAACTGCTTGCTTTTTTTTA TTTTTTTTTTATTTT 100 34
     BCE1117 1125294 .. 1125314 +  -4.7  -5.98781   GGGTGATGAGGAAGA            GTGCTGA TGTTTGT TCAGCGC            TTTTTTTTCATTATG  93 19
     BCE1118 NONE
     BCE1119 1127488 .. 1127516 +  -7.5   -5.4833   GTATATGATAAAAAA        CGCAAACTTCT AATCAAA AGAAGCTTGCG        TTTTTTATTAACTAA 100 42
     BCE1120 NONE
     BCE1121 1129057 .. 1129079 + -10.7   -5.1417   TATAATTATGGGAGC           GTGGATAAC ATGTC GTTATCCAC           TTTTTCATTTTCTGA 100 36
        glpP 1130251 .. 1130262 +    -3  -3.15231   TCTTTTGACAAAAAC                GAAT GGCC ATTC                 ATTTTACCTCTATCA  45 190
        glpF NONE
        glpK 1132693 .. 1132743 + -11.5  -5.32944   GGTAGGAGATTTGGA GAGACCAC-AACAC-GCTATAGA GGCGAAA TCTATAGCGGAGTTTGTGGTCTC TTTTTTCGTTATCAA 100 36
        glpD 1134466 .. 1134490 + -13.7  -5.48063   CGTAAAATAGAGAAA          CACCTGAAGAG AAA CTCTTTAGGTG          TTTTTTATCTTGACT 100 36
     BCE1127 NONE
     BCE1128 NONE
     BCE1129 1136414 .. 1136433 +  -7.1  -3.41836   TTACAAACCTAAAAA            GCGCCTT GGGAGA GAGGCGC             TCTTTAGGTGAATGT  68 206
     BCE1131 NONE
        lstR NONE
     BCE1133 1138872 .. 1138894 +  -4.1  -4.50358   AAATAGATAGCAAAA           GGGGGGTAT GATAA ATAACCCTC           TTTTCGTGTTTAAAT  62 96
     BCE1137 1143200 .. 1143219 +  -7.9  -5.26918   AGATTATGAAAATGA            GCACTCA AAAGTA TGAGTGC             TTTTTTATGCAGTCT  91 43
     BCE1138 NONE
     BCE1139 NONE
     BCE1140 NONE
     BCE1141 1150502 .. 1150513 +    -3  -2.94099   TTAGATTTATCTTAT                TTGT TATA ACAA                 TATGTAGTGAAAAAA  43 162
     BCE1142 NONE
     BCE1143 1153290 .. 1153313 + -12.6  -4.26202   GATGATGAACACTTT          GAAAACTCCT ATAT AGGAGTTTTC           TTTATTCATAAATCT 100 36
     BCE1144 1159139 .. 1159180 + -18.3  -4.45807   TCGAAGAAACTGATA TTAAGTAAAAAGCTCGGGC CTAA GCCCGAGCTTTTTATTTCA  TTATTTCTTTTCGTC 100 18
     BCE1146 1160706 .. 1160722 +  -4.5  -4.79657   TACATATACTTTATA              TATTGTA TCA TACGATA              TTTTGTTCGTGTTAT  70 249
     BCE1148 NONE
        ecsA NONE
        ecsB NONE
        ecsC 1166186 .. 1166214 + -15.4  -4.63218   AAGGATTAAAAGGAA        GGCGTCCTACAT GTGTA ATGTAGGGCGCC        TTTTCTTAGAAGCCA 100 32
     BCE1156 NONE
     BCE1157 NONE
     BCE1158 NONE
     BCE1159 1169627 .. 1169665 + -17.2   -4.2828   AAAAGGGGAGTTGTA   TATTAATTGACATATCAA ATA TTGATATGTCAATTAATG   TTTTAATAAGTAAGA 100 391
     BCE1160 1170183 .. 1170227 +  -4.6  -5.93252   CTCATTTTTGAAAAA TACGTTATTCTTTCTT CCTATAGGCTCAT AGGAAAGAATAGCGTA TTTTTTCTTTTTAAG  91 65
     BCE1161 1171691 .. 1171717 + -16.8  -4.62069   CTAAATTAATGGAAA         GGTATCCTCAAA GTG TTTGAGGATACC         TTTTTAGCATAAAAA 100 37
     BCE1162 NONE
     BCE1163 NONE
     BCE1164 1174167 .. 1174194 +  -2.8  -5.39721   TGGTATAAAGAAAAA        GGAAACAC CAGCGTGTAACA GTGTTTCC         TTTTTTATGTCGTCA  72 8
        pbpF 1177149 .. 1177160 +    -3  -2.83668   TTAATGAACAACGTA                CATA ATAT TATG                 CATTTTGTTTTTACA  43 108
        hemE NONE
        hemH NONE
        hemY 1180689 .. 1180711 +   -15  -4.84262   CACAGTAAAGAGAAA           CGCCTTCAAT CAC ATTGAAGGCG           TTTTGTTACTTATTC 100 33
     BCE1171 1184686 .. 1184726 + -17.9  -2.74514   AGCTTCTTAAATAAT  TGTAAAAGAACGCTTAGAA ATA TACTGAGCGTTCTTTTACA  TAATTAGGAATTTCG 100 31
     BCE1172 NONE
     BCE1173 1185945 .. 1185994 + -13.2  -3.17054   TTTTTTTGAGAACTA AGAATAAGAGCGTAACTCCCATA TAACT TA-GGGAATTACGCTCTTATTCG TTCAATGATTTAGTC 100 25
        blaI NONE
     BCE1176 1189526 .. 1189567 + -18.5  -4.76213   TCTATGTCAAAATAA TAGACAGTGTTCTT-AAACA TTT TGTTTTAAGAACACTGTCTA TTTTATTAAATTTCT 100 26
     BCE1177 1190352 .. 1190384 +  -8.7   -3.7941   TTGAACTTTATTTAT      TAAAAGGATTGTC AAATTAA GATAATCCTTTTA      TTATTATAAAAAATG  79 6
     BCE1178 1193340 .. 1193354 +  -7.8   -5.9003   AAGGAACATAAAAAA               GCACCG AAA TGGTGC               TTTTTTTATTAGTTT 100 43
     BCE1180 NONE
     BCE1181 NONE
     BCE1182 NONE
     BCE1183 1195665 .. 1195690 + -16.3  -5.71638   AGCAGAACTATAAAA         GGTGGATTGGA TATA TCCAATCCACC          TTTTTTTCATTGTTC 100 54
     BCE1186 1198440 .. 1198462 + -12.8  -5.47159   ATACGATGTTATTAG           CCTAGTAGAC TAT GTCTGCTAGG           TTTTTTATGTTCACA 100 21
     BCE1188 NONE
     BCE1189 1200536 .. 1200553 +  -8.4  -6.38039   TCTAAAAATAAGGGG             GGCTGC CAACGA GCAGCC              TTTTTTTTTTGCGTA 100 36
     BCE1191 NONE
     BCE1192 1201322 .. 1201345 +    -4  -4.38712   TTTTAATATAATTAA          TTTAGAATTT TTAA ATATTCTAAA           TTTTATAAAGGTGGG  62 35
     BCE1193 1202907 .. 1202934 + -17.2   -4.2687   AAGTTTAAAAATAGG        GGCAACCATCTT TATG AAGATGGTTGCC         TTTCTACTTTTTAGC 100 33
     BCE1194 1203261 .. 1203271 +  -2.6  -5.29846   TACTTATGTAGGAAA                 TAAT ATT ATTA                 TTTTTATTTGACATT  69 23
     BCE1195 1204323 .. 1204360 + -22.3  -3.61398   AAGAAATAAAGTGAA   CGAAAAGTCAGTGAGGG AAAA TCCTCACTGACTTTTCG    TTATTAAAAAAACAA 100 32
     BCE1196 NONE
     BCE1197 NONE
     BCE1198 NONE
     BCE1199 1208416 .. 1208453 + -18.7  -5.02323   GCAATCTATTAATAA   GAGGAAGNCTCCTAAAA TATG TTTTAGGAGACTTCCTC    TTTTATTTGTAGTGA 100 55
     BCE1200 1208695 .. 1208715 +  -5.5  -3.39931   CATGTCGCTAGCAAA            CAATAATCG CAT CTATTATTG            TTAATCTTAAATTAT  58 120
     BCE1201 1215656 .. 1215695 + -16.2  -2.97925   ACTAAATTTAAATTA  TAATAGTATTTCACAAAT AATG GTTTGTGAAATACTATTA   TGTATCCTATAAAAT 100 40
     BCE1202 1216398 .. 1216418 +  -2.5  -4.16284   GCCTAATCATACAAA            CTTCAATGC AGA GCACTTAAG            TTTGTTCCGCAGTCT  55 6
     BCE1203 1217415 .. 1217441 + -10.3  -5.08011   ACTTAGTAGTGTAAG         GAGACCTGATA GTATG TATTAGGTCTC         TTTTTTGAGGATTTT 100 68
     BCE1204 NONE
     BCE1205 1218321 .. 1218350 + -11.5  -4.75308   CATAATAAATTTGTA       GGAGGAAGGGCCA ATAT TGGCTCTTCTTTC        TTTTTGGATCTTAAT 100 52
     BCE1206 NONE
     BCE1207 1219933 .. 1219944 +  -2.2  -3.22777   ATTTATATTCAGTTT                GCTT TTAA AGGC                 TATTAATATATCACC  44 8
     BCE1208 1220390 .. 1220427 + -14.3  -4.42491   TTTTGTTATTTAAAT   AAAAACCGAACCACCAT CTAA ATGGCGGTTCGGTTTTC    TTTATCTATTTTTTC 100 60
     BCE1211 1223256 .. 1223291 + -12.8  -5.18726   TTGTTTTGAATTGCA    CCTCTAATTGTTAGAT TTGC GTCTAGCAATTAGGGG     TTTTTATTGTGAAGA 100 49
     BCE1212 1224496 .. 1224516 + -10.5  -3.63515   AATAAGTGTATGTAA            TAGAGAGCT AAT GGCTCTCTA            TTCTTACAAATAAAA  87 36
     BCE1213 1225681 .. 1225707 +   -11  -4.28548   TTTCGGATTAAAAAA         GTAGAGCATC ACCCCTA GATGCTCTAC         TTTTCCTACATCACT 100 30
     BCE1216 1228377 .. 1228400 + -11.8  -5.68438   AATAATAGAGTGAGG          GCGAGTCATT GAGA AATGGCTCGC           TTTTTTATTTCGTGA 100 36
     BCE1219 NONE
     BCE1220 NONE
     BCE1221 1232800 .. 1232821 +    -3  -3.79874   TAGCTTATTAATGGA           TGTACTTC CTTAAA GAGGTACG            TTATGTTATCTAAGA  52 13
     BCE1222 1233015 .. 1233034 +  -6.5  -5.72616   AAAAGGTAGGTAAAA            CTCTTCT TTATGT AGAAGAG             TTTTTTTATGTAAAT 100 28
     BCE1223 1234403 .. 1234423 + -10.5  -5.66684   ATATGAAAAGGAAAA            GAAGCGGTA GTG TACTGCTTC            TTTTTTTATGCGTTA 100 16
     BCE1224 NONE
     BCE1225 1236178 .. 1236219 + -10.3  -4.71426   ATAGATAAAGGGAAA GCTCATAATTTGTGGAAGA GGTA TCTTTCGCTCATTATGAGC  TTTTGTTAATAGAGA  95 37
     BCE1226 1237294 .. 1237310 +  -5.7  -5.72254   TATATCGAGAAGAAA              GCGCGGG AAT TCCACGC              TTTTTTCTTATTTAA  95 82
     BCE1227 1238250 .. 1238277 +   -15  -5.43414   TAAATAATAGAACAA        GAAGCTGGTGTT GTAT AACACCGGCTTC         TTTTTTATGTGTAAT 100 38
        aceB NONE
        aceA 1241323 .. 1241347 +  -6.4  -4.31587   ACGAAATAAAAGGAA         GGGGC-CCCTT TTTG AAGGATGCCCC          TTATTATTTTTCGCA  70 32
        cspA 1243276 .. 1243293 + -11.3  -5.88565   TTTATTATGGAAAAA             GGATGGC AGCT GCCATCC              TTTTTTTGTTGTGGA 100 49
     BCE1233 1243716 .. 1243726 +    -4  -4.49316   TTCGTCTTGAGATGA                 TGTT TCT AACA                 TTTGTTCTTGCTCCT  63 148
     BCE1236 1245229 .. 1245272 + -22.9  -4.57073   TATGGGGTCTTTTAA TATATGCGTCTTTCCGAAA AAAGTA TTTCGGAAAGACGCATATA TTTTTCGGGAGAATA 100 72
     BCE1238 1248662 .. 1248710 +  -7.1   -3.1978   TTATGATGTAGAAAA GTAAATTTGTATTTTTCCGAAA CTTGTA TTTCGGAAAAATACAA-TAAAC TCTTCGTATGAAACT  66 138
     BCE1239 NONE
     BCE1240 1249694 .. 1249737 + -11.3  -5.72622   ATTGAAGTTCAAAAA GAGTTTGACCCAAAAGTAGCT GAAT AGCTAC-TC-GGGTCAAACTC TTTTTTATTTATAGG 100 60
     BCE1242 NONE
        sipT 1251249 .. 1251268 +  -6.5  -5.23316   AGAAGTATAGAAAAA            GACAAAC TACTCC GTTTGTC             TTTTTTCGTGTCCTA  84 51
        addB NONE
        addA NONE
     BCE1246 1258934 .. 1258952 + -11.8  -5.46629   AGGTAAAAGAAAAAA             GTAGGAGA TAT TCTCCTAC             TTTTTTTACGCTGTT 100 82
     BCE1254 1262371 .. 1262405 + -12.4  -2.92522   ATGTAGTGAAGTGAA     GAAAAGAGCTATCT TATTAAT AGATGGCTCTTTTC     TATGGTCTTGGGTGA  90 27
     BCE1257 1264521 .. 1264557 +  -8.2   -5.8901   ATAAAGAAAATAAAA   CCACCTTATAATCTCAA AGAC TTGGGAG-ATAAGGTGG    TTTTTTATTTTATGT 100 40
        asnO 1267215 .. 1267239 + -11.5  -5.06414   AAGAATAGAAGAAAA          GCGACTTACTT TAT ATGTAAGTCGC          TTTTTATTAAAAAAA 100 33
        hemH NONE
        katB 1269892 .. 1269912 + -11.9  -5.36441   AAATAAATTGGAAAA            GACGACTGT TAA ACGGTCGTC            TTTTTTGTGTAAAAG 100 153
     BCE1262 1270527 .. 1270558 +  -8.2  -3.49419   CGATAAAGCTAAGCA      GCCTGAGTT-CTA CAATAGA TAGGAACTCAGGC      CTTTTTATGCGAAAA  73 248
     BCE1263 NONE
     BCE1264 NONE
     BCE1265 NONE
     BCE1266 1276584 .. 1276599 +  -6.1   -3.4277   ATTGGAAGGGATATA              GGGAG TTTTGT CTCCC               TTATCCATATTCCGT  62 53
     BCE1267 1277555 .. 1277576 +  -7.4  -5.72622   AAATGATTTTAAAAA           GCTATCTT GAATAG AAGATAGC            TTTTTTGTTTGTAAA 100 292
     BCE1268 1278444 .. 1278473 + -12.2  -5.13016   TGAATATACGAAAAA       GGTGTACCCCGT GTTAGA ACGGAGTACACC        TTTTTCGTTTTAATT 100 107
     BCE1270 1281303 .. 1281334 + -13.2  -4.83615   ATAAGTATAGGGGAT      CAGGTTAAAGAGAA GACT TTCTCCTTAACCTG       TTTTTCTGCGAAGTA 100 95
     BCE1271 1282403 .. 1282425 +   -15  -4.21936   TATAGTACAATAAAA           CCTACAGGAA AAG TTCCTGTAGG           TTTTACACTTATAAA 100 50
     BCE1272 1283162 .. 1283220 + -30.3  -3.23711   TTCGTCATATTGTTT CTACCCGCTAAAAAGAAAAACATCCTCT ATGC AGAGGATGTTTTTCTTTTTAGCGG-TAG TTAATAAATTGTACG 100 379
     BCE1274 1284818 .. 1284851 +  -4.8  -6.23317   AAAGGAAATGGAAAA    GACCTATTTTCTCTAG TTGG CTAGGGAA--TAGGTC     TTTTTTTGTTTTTCT  95 39
     BCE1275 NONE
     BCE1276 1292454 .. 1292465 +  -4.4  -2.83613   AATTAACTTGTAAAA                TTCG GAAA CGAA                 TCGTTACTATATGAT  49 93
     BCE1277 1293213 .. 1293252 + -11.7  -5.48213   AGTTTTATAGATTCA  GTGCATCCCGAAAATTA AACAGG TAATTTTTGAGATGCAC   TTTTTATTTTAAATA 100 149
     BCE1278 1294139 .. 1294159 +  -4.1  -4.41494   ACGAAGATATTCATT            TTTAAGTAT ATA ATACTGAAA            TTTTAATTAGGAGTG  62 21
     BCE1279 1294919 .. 1294948 + -14.5  -3.77325   ATGGAAGATTAAAAA       GCACGATCTTATT TTTC AATAAGGTCGTGC        TTCCTTTTAATTCTC 100 220
     BCE1282 1297034 .. 1297053 + -12.2  -5.22312   TTCGAAAAGATTAAA            GAGGACCA AAGC TGGTCCTC             TTTTTTAATGTGCAT 100 27
     BCE1286 1298991 .. 1299010 + -12.2  -5.32882   AAAACCGTAACAGAA            GCCGCAAT TATT ATTGCGGC             TTTTTTGTCGTCATC 100 31
        clpB 1301807 .. 1301829 + -12.8   -5.6473   AAGTAAAATAAAAAA           GAGTTCGGAT AAA ATCCGGACTC           TTTTTTTAGTGTTGT 100 35
     BCE1289 1302130 .. 1302145 +  -4.8  -2.64472   TCCGTTCATACATTA              TAAAAG AGTA CTTTTA               TACGTTTAGAAAATA  50 1
     BCE1290 1302910 .. 1302934 +  -3.6  -3.81557   AAGAAGAATTGTGAA         GCTCC-CATAT ACAT AAATGAGGAGC          TATTTGTTTCAAGGG  54 27
     BCE1291 NONE
     BCE1292 1304065 .. 1304096 + -15.2  -5.19879   TTTAGACGGAAGAGA      GGCCCGAACCGT AAGTAGAA GCGGTTCGGGCC       TTTTTATATTTCGAA 100 50
        fabH NONE
        fabF 1306483 .. 1306522 +   -19  -4.86385   AAATAATAGATGAAA  TAAGGAGTTTTTTCGTAA CATA TTGCGAAAAAACTCCTTA   TTTATTTTTACGCCT 100 35
     BCE1295 1307374 .. 1307391 +  -3.4  -5.63374   TCATATATAAAAAAA             CAGGAG CTCTCT TTCCTG              TTTTTTTAGTATTAA  79 31
     BCE1296 1308263 .. 1308276 +  -9.5  -5.73563   AGGTAAATTAAAAAA               CCGCC AATC GGCGG                TTTTTTTAATTTGGT 100 30
     BCE1299 NONE
     BCE1300 1312343 .. 1312377 + -13.8  -4.08767   GGTTTCCATCATGAA     TAAGGGTATATGCCTA TGA TGGGCATGTACTCTTA     TTTTAAAAAAATAAA 100 45
     BCE1301 NONE
     BCE1302 NONE
     BCE1303 NONE
     BCE1304 1316391 .. 1316417 + -10.3  -5.60864   ATCAATAATAAAAAA         TCCATTCTTCT ATCAC GGAAGAATGGA         TTTTTTTACTATATA 100 33
     BCE1306 1319980 .. 1319995 +  -6.8  -5.53991   AGAAATAAGAAAAAA              GCAGGT AATT GCCTGC               TTTTTTTAATACGTA 100 33
     BCE1308 1320338 .. 1320349 +  -4.4  -4.50661   TGTTTGTTAAAATAA                GAAC AAAC GTTC                 TTTTAATTCTCACTT  65 65
        spxA 1321210 .. 1321235 +  -8.5   -5.9663   ATAATAATATGAAAA         CCTTCTACCTAT TAT ATAG-TAGAAGG         TTTTTTTTAATGTTT 100 43
        mecA 1322940 .. 1322965 +  -9.1  -4.96848   CCTGCTAAAACGTAG         GCCGATTTC TGTAGTAT GAAATCGGC          TTTTTATATGAAGAA  95 26
         cls 1324560 .. 1324584 + -11.5  -5.00884   CCATTATTATAAAAA          GAGATGTCCGA AAT TGGGACATCTC          TTTTTTAAAAGGAAT 100 29
     BCE1313 NONE
        pepF 1327766 .. 1327785 +  -9.3  -5.16841   AGAAGTAATAGAAAA            GACGAGG AATTTG CCTCGTC             TTTTTCTTGATGTCA  95 33
     BCE1319 NONE
     BCE1320 NONE
        ppnK NONE
     BCE1322 1333245 .. 1333282 + -14.5   -5.4505   AGACATACTTAAAAA   GGGAACAAAATTCTTATG TAA CG-AAGAATTTTGTTCCC   TTTTTTCTTAGCGGA 100 29
     BCE1330 1340720 .. 1340732 +  -4.9  -2.89569   GTGGAAAGTTTATTG                TATGT ATA ACATA                TGATTGATTTGGAAG  51 17
     BCE1331 1341930 .. 1341949 +  -2.9  -3.95219   GTAAAGTATCGGCAA            TGTAACT AGTACA GGTTACA             TTTATAGACTTTAAA  52 98
     BCE1332 NONE
     BCE1333 NONE
     BCE1334 NONE
     BCE1335 NONE
        rfbC NONE
        rfbB NONE
        rfbD 1347223 .. 1347248 +  -6.3  -5.67283   TTATAGAAACAAAAA         GTCATTAAC AATTTTCA GTTAATGAC          TTTTTTGTTTGCCTT  93 18
        fabI 1348130 .. 1348157 + -11.4  -5.52807   ATATGAATTGTTAAA        GGACAATCTCTA CATG TTGAGATTGTCC         TTTTTATTTGTTCTT 100 46
     BCE1340 1349131 .. 1349141 +  -6.8  -4.61199   GCAAATGCTTCAAAT                 GCTG TTC CAGC                 TTTTGTGTATAAAAT  78 351
     BCE1342 NONE
     BCE1343 1350141 .. 1350166 +   -12   -4.7254   TTATACATATAAAAA         GCGGTATTTC AATGAA GAAATACCGC          TTTTTACTAACCAAT 100 70
     BCE1350 1356512 .. 1356531 +  -6.5  -5.54907   TGTTAAGAGAGAAAA            GAGAAGT TATGAT ACTTCTC             TTTTTGTTTTATAGA  93 41
     BCE1351 1356959 .. 1357002 + -13.4  -4.01888   AAATCCACACATTGA AATAAAGTAAAAGAGTGGCT TCAT AGCCACTCTTTTACTTTGGG TTTGTCATATAAGGT 100 16
     BCE1354 1359559 .. 1359594 + -14.1  -5.03994   TTAAGGTGGCACCAC    GGGAGTACCCGTCCT TTCTAT AGGATGAGTACTCCC     TTTTTGTGTATAAAA 100 71
        trpE NONE
        pabA NONE
        trpD NONE
     BCE1359 NONE
        trpF NONE
        trpB NONE
        trpA 1366260 .. 1366301 + -21.3  -2.82987   AATTAATACAGGCAA CAAAACAAAAAGAAGAGGC ATAA GTCTCTTCTTTTTGTTTTG  TGTAATAAATGTTGA 100 3
     BCE1363 NONE
     BCE1364 NONE
     BCE1365 1368335 .. 1368353 + -11.8  -6.02345   TTGAGAAATTAAAAA             TCCTCCTA ACA TAGGAGGA             TTTTTTTTATAATTG 100 29
     BCE1367 1370643 .. 1370678 + -15.7  -4.36914   AAGAGAAATAACTAA    TAAGAGGAGGGCGTTC AAATA GAACGCC-TCCTCTTA    TTTTATAAAAACCAA 100 26
     BCE1369 1372584 .. 1372604 +  -7.6   -4.6391   AGAACATATGAAAAA            GGTACAGT GCACA GCTGTACC            TTTTCTATAGTTATT  82 137
     BCE1371 NONE
     BCE1372 1374569 .. 1374589 +  -5.5  -5.63103   GCAAGACGAGCGGAA            TAGCACT TTTTTTT AGTGCTA            TTTTTTTCGTTAAAG  87 23
     BCE1373 1375205 .. 1375215 +  -2.6  -3.25918   TTTGAAATTTAACTT                 TATT TTG AATA                 TATCTTTCACCCTTG  44 67
     BCE1374 1375717 .. 1375761 +   -11  -3.36273   CATTTTCAAATTAAT CTA-GTAAAAAAAGCAGACCT CAAA GGGCCTGCTTTTTTTACGTGG TTCCTATTACACAAA  85 22
     BCE1381 NONE
     BCE1382 NONE
     BCE1383 1387903 .. 1387918 +  -7.6  -5.44837   AATATAAAAATGGAA              CCTTAC AGCA GTAAGG               TTTTTCTCTTTTTTT 100 41
     BCE1384 NONE
     BCE1385 1388672 .. 1388693 +  -6.6  -5.52079   TGAATAAGAGATAGG           CCAGCAAT CATAAA GTTGCTGG            TTTTTATTTTGCTAT 100 27
     BCE1386 1389464 .. 1389501 + -10.1  -5.60993   GATTTAGATAAAAAA   GAGAAGCCATATC-ACGT AGA AAGTTGATATGGTTTCTC   TTTTTTTATGACCCC 100 192
     BCE1387 1390578 .. 1390600 + -10.8  -5.62045   AATTGATGAGAAGGA           TAAGAAAGAA TAA TTCTTTCTTA           TTTTTTATTGTATAT 100 13
     BCE1388 1392047 .. 1392074 +    -7  -5.56264   AATTACTAGTTTAAA        GGGCTGTGAAGA GAAT TTGTCACAGTCC         TTTTTTATATTTAAA 100 40
        sipW NONE
     BCE1390 1393449 .. 1393484 +   -15  -3.01791   GAGAAAAAATAAGCA    GAAAAAGAGACTATCA AAAA TGATAGTCTCCTTTTC     TGTTAAAAGGGAAAT 100 29
     BCE1391 1394854 .. 1394870 +  -8.1   -3.1867   TTAAAAAAGAACAAA              TATTAGC TAA GCTAATA              TAGTTTTAGTTACAT  71 357
     BCE1392 1395545 .. 1395559 +  -8.5  -5.93809   CAAAATAATAAAAAA               GCGGG TATCC CCCGC               TTTTTTTTATAAAGA 100 33
     BCE1396 1398892 .. 1398917 + -14.9  -5.60993   GTTAATACAGTAAAA         CTACCGAAAGA TTTT TCTTTCGGTAG          TTTTTTTGTGAGCAA 100 36
        ywdH 1400461 .. 1400480 +  -9.3   -5.0916   GCCGTATGATAATAG            CCCCTTC GGAATG GAAGGGG             TTTTTCTGTTCGACA  95 65
        potA NONE
        potB NONE
        potC 1403275 .. 1403288 +  -4.5  -3.96148   GGTGAAGAAAACTCT               GGAGG ACAC CTTCC                TTTATAATACGAACG  60 5
        potD 1404394 .. 1404418 + -12.3   -5.1861   AAATAAGTGAGAAAA          TGCGGTTTCTA AAG TAGAAATCGCA          TTTTTTCATAGTAGG 100 35
     BCE1402 1405097 .. 1405132 + -19.4  -5.76237   AGAAAGATAGAAAAA    CGTCTAGAAAAACTAT TATT ATAGTTTTTCTAGACG     TTTTTTGTTTGTATG 100 31
     BCE1403 1407399 .. 1407419 + -11.3  -5.28176   AATCATTATAAAAAA            TACTCATCT ATA AGATGAGTA            TTTTTTATGAATAGC 100 30
     BCE1404 1407913 .. 1407936 +  -8.9  -3.54256   GGCGTAGAGCGTGAG          GGGCAGTCT ATTATA AGACTGTCC           TCTATTTTTGACGGT  78 27
     BCE1405 1409014 .. 1409024 +  -5.4  -3.17763   TAAGAGAAAAGAGAG                 GTGA GAA TCAC                 TTGATCAAATATAAA  54 106
     BCE1406 1409630 .. 1409664 +   -16    -2.606   AAGTTATGAAACGTA     AAAAAGAGTCTTCTCA TTA TGAGAAGACTCTTTTA     ATCTATTTACTTCGT 100 25
     BCE1412 NONE
     BCE1413 NONE
     BCE1414 1418101 .. 1418129 + -13.3  -4.03234   AGTACAGGATGAGGA        GAGCATGTTCTAA TTT TTAGGGCATGCTC        TTTATATGGAAGACA 100 13
     BCE1415 1419108 .. 1419126 +  -3.9  -4.42721   AGAAGAGGGAGAGGA            TAGGC-CA TGGT TGAGCCTA             TTTCTTCTCTCCTTA  62 104
     BCE1416 1419926 .. 1419936 +    -4  -2.88663   CTCATGAAGGGGGAA                 CATA AGC TATG                 TCTATGAAAATCAGT  47 34
     BCE1417 NONE
     BCE1418 1422077 .. 1422097 + -12.6  -5.15634   ATAAAATAGGGGAAA            GCAGGCCA GAAAA TGGCCTGC            TTTTTTAATAGAATA 100 37
        comC NONE
     BCE1420 1423230 .. 1423250 + -12.7    -4.946   GTGGGGAGCTAAAAA            CTCCAAAGT AAA ACTTTGGAG            TTTTTAATGTTTCAT 100 29
     BCE1428 1429595 .. 1429605 +  -3.2  -4.64844   CATATGAAAGAGAAA                 GGGA GAA TCTC                 TTTTCTATGTATAAA  62 60
        fabG 1430468 .. 1430498 +  -3.4  -5.40072   TAATGAAGTAAGAAA      AAAGTGCATATCC ATAGCA GGA-ATGCACTTC       TTTTTTTAGAAGGAA  76 38
        phaC 1431634 .. 1431657 + -10.4  -5.71712   AGTAAAAATAAAAAA          TCCAACTAGC ATAT GTTAGTTGGA           TTTTTTTATGTAAAA 100 36
     BCE1431 NONE
     BCE1432 1434292 .. 1434318 + -16.8   -5.2189   TTGGATAGTATGAAA         CCATTCTACCTA TGT TAGGTAGAATGG         TTTTTTAGTCGTTAA 100 33
     BCE1434 1434956 .. 1434982 + -15.3  -5.27923   AAAAGGTAAACAAAA         GTGAGGCGTTT TTTAC AAACGCCTCAC         TTTTTTGTGGGATTA 100 22
     BCE1435 NONE
     BCE1436 NONE
     BCE1437 NONE
     BCE1438 1439055 .. 1439087 + -21.5  -3.34013   GATAAAGTGAAACTT      TAATCAGTGGGGGGG TTC CTCCCCCACTGATTA      TTAGTTGAACCAATC 100 36
        phnX NONE
     BCE1440 NONE
     BCE1441 NONE
     BCE1442 1443137 .. 1443161 + -12.9   -3.4252   GTTAAATACGTAGAA          CTCCCACCTGA TTG TGAGGTGGGAG          TTCTACTGCCTGCAA 100 36
     BCE1443 1443392 .. 1443423 +  -8.2  -5.22039   TCTTCATACGATAGG      TAAAAAAGCTCTTT GAAT AAAGGGCTTTTATA       TTTTTTACCTTTAAA  93 10
     BCE1444 1445853 .. 1445885 + -10.9   -5.4251   TAAAAGATGAGAAAA      TACGTTATTCTTT GATTGAA AAAGAATAACGTA      TTTTTTATGTATAAA 100 38
     BCE1445 NONE
     BCE1446 1447482 .. 1447512 + -12.7  -5.38497   AAGATGAAAAGGAAA       GGGAGCAATTTGC TATAT GCAGATTGCTCTC       TTTTTTAGTTTGAGT 100 39
     BCE1448 1448924 .. 1448958 +  -7.4  -2.98942   GGTTTTATGAAATAA     GTATAATTACCCTT TAGGGAT AAGGATAATTATAC     TATGTGTAACGGAAT  64 106
     BCE1450 1451097 .. 1451134 +   -13  -3.72968   AGTAATAATATGTTC   CAAAGGAGCTTTGGAT AAAGAA ATCCAAAGCTTTTTTG    TTTACATGTAATGAT 100 36
     BCE1452 1453025 .. 1453050 +  -8.3  -4.07568   ATTCAGAATACTAAA         GAGGTGTTTCT AATA AGGAGCGCCTC          TTTTCACCAACAAAA  79 109
     BCE1453 1453621 .. 1453638 +  -9.9  -4.84527   AGCGATAATTAGAAG             GAAGTGG GAGA CCACTTC              TTTTTCGTATGTGCA 100 33
     BCE1454 1453825 .. 1453845 + -10.5  -5.38047   AAGGAACAGAAAAAA            CGTGATGAG TAT TTCATCACG            TTTTTTGTATGAGTG 100 21
     BCE1456 NONE
     BCE1457 NONE
     BCE1458 NONE
     BCE1459 NONE
     BCE1460 NONE
     BCE1461 1457775 .. 1457827 + -29.9  -3.53787   TGATAATCGTTAATA TATAATAGAAAGAAAGGATCTGTAT AAC ATACAGATCCTTTCTTTCTATTATA TTATGCATTTTGATT 100 28
     BCE1463 NONE
     BCE1464 1459124 .. 1459149 + -12.7  -4.87389   GAATTTAACATAAAA         GCACACGGTTT ATAT AAATCGTGTGC          TTTCTTTTTAAGATA 100 28
     BCE1466 NONE
     BCE1467 1460684 .. 1460724 +  -2.6   -4.3739   CATGTCTGTTCTTTT TTGCGTGATGCTGGAGAAA TATA TTCCTCCAGCATT-TGCCG  TTTTATGACAAAATA  58 191
     BCE1468 NONE
        nrdI NONE
        nrdE 1463833 .. 1463872 +   -16  -4.35483   ACTAAATGAATAACC  CAACAGTATGAGCAGGGTT ATG AACCCTGCTCATACT-TGG  TTTGTTCTACTAAAC 100 55
        nrdF 1464934 .. 1464983 + -22.7  -4.90778   ATTTTTAATATATGA TCATAAAGAAAAGCTGTCTTATT CATT GATAAGACAGCTTTTCTTTATGG TTTTGTTTACATAAC 100 33
     BCE1472 NONE
     BCE1473 NONE
     BCE1474 NONE
     BCE1475 NONE
     BCE1476 1468705 .. 1468726 +  -8.7  -5.10461   TTATAATAAAAGAAA           TCCCCGCTT GTAA AAACGGGGA            TTTTTATTACATAAC  95 35
     BCE1477 1469905 .. 1469937 + -16.6  -4.04811   GCACATAATAGATAA      GTAAAAAGTAGCTC TTTGT GAGCTACTTTTTAC      TTTGTAATAATTTCT 100 26
     BCE1480 1471219 .. 1471229 +  -2.6  -2.74019   GAAGCATTAAAATTA                 TTTT AAG AAAA                 TAATTGCGAATTATG  40 20
     BCE1481 1471720 .. 1471755 + -14.9  -3.34013   AATAAAGTGAAACTT    TAATCAGTGGGGGTT TTCTTC ATCCCCCACTGATTA     TTAGTTGAACCAATC 100 36
     BCE1483 1474001 .. 1474035 + -11.6  -4.18782   GCAAAATATATATAG     AAAAAGACCACTTGAA TAA TTCAAGCGGTCTTTTC     TTTAGTTTGCTTTAT 100 7
        amaA 1479925 .. 1479948 + -12.5  -5.18866   GTGGGATAAAAAAAG          GCAACTGCG CTCTAT CGCAGTTGC           TTTTATTTCTTTCCG 100 91
     BCE1491 NONE
     BCE1492 NONE
     BCE1493 NONE
     BCE1494 1481584 .. 1481597 +  -3.9  -2.64422   TTTTTGTTATTGACA               TGAAA AGCT TTTCA                TCATGTACCGTATAT  46 23
     BCE1495 1481868 .. 1481880 +  -6.3  -3.39482   AAATTCAAGTTCATT                CTTTG TTT CAAAG                TTATAAATCATATTA  59 85
     BCE1497 NONE
     BCE1498 1483779 .. 1483830 +  -9.8  -4.90525   CGTTTAAAGAAAAAA TATGCATAAAGAAAACCGCC-CTC TATCGT GAGCGGCGGTTTTCTAT-TGTATA TTTTCTTTGAACTTG 100 489
        uppP 1486163 .. 1486207 + -23.3  -5.31275   ATAAATTCTTGGTAA CACCCTATAGAATAGACATTT GAA AAAAGTCTATTCTATAGGGTG TTTTTTATCGTGAGA 100 44
     BCE1503 1486808 .. 1486835 + -12.8  -4.40993   TAATTTTGCTTAATA        AAAAACCTGCCG AAAT CGGCAGGTTTTA         TTTTACTACTTTCTC 100 28
     BCE1506 1488508 .. 1488531 +  -8.2  -5.24989   CACTCCGGAAAAGAA          GACTTTCCTT ATAT GAGGAAGGTC           TTTTTTCGTATGTAA  93 66
     BCE1507 1488753 .. 1488772 + -10.8  -5.72207   AAGTAAATCAAAAAA            GGAGTGAA TCAT TTCACTCC             TTTTTTTGATTTAAG 100 19
     BCE1509 1492351 .. 1492386 + -11.2  -4.56597   GAAGATGTATTTACA    GGATAAGGTATCCCGC ATAA GCGAGATACCTTTTTC     TTTTTAAAAGAGGGA 100 20
     BCE1511 1493348 .. 1493364 +  -2.9  -3.52177   GATAAATTTGTAAAT              GGTCGCT AAA AGTGAAC              TTGCATTTTTTAGGA  48 17
     BCE1512 1493873 .. 1493907 + -15.2  -5.37043   GTTAGGTGAATATAA     AAAAGAGGACTCCTTT TCA GAAGGAGTCCTCTTTC     TTTTTTGTATGGAAT 100 338
     BCE1515 1494939 .. 1494958 +  -2.1  -4.67982   ACATAGGAGGCGCTT            TCCAGTG AACGAG CAATGGA             TTTTCTTAAATGGAG  59 207
        ilvE 1495831 .. 1495843 +  -3.4  -4.85599   TACGAAGAAAATAAA                GTTG GATAA CAAC                TTTTTATAACATAAG  66 17
        ilvB NONE
        ilvN NONE
        ilvC NONE
        leuA 1500926 .. 1500961 + -12.1  -3.41745   CTTGTGAAATAAGTG    TTTGATAGGTGAGAG GGACTA TTCTCACCTGTCAAA     TTAATGTTCTGAAAA  91 29
        leuB NONE
        leuC NONE
        leuD 1504230 .. 1504262 + -15.8  -5.49568   CTACACGCTACTAAA      GAGCCTTGTAGGTA TATTT TATCTACAAGGCTC      TTTTTATTTTCGGTT 100 237
     BCE1524 NONE
        hisG NONE
        hisD NONE
        hisB NONE
        hisH NONE
        hisA 1509393 .. 1509403 +    -4  -3.01712   AAGAAGTGCTAGAGG                 TAAC AAA GTTA                 TGTTAGCAAAACGCG  48 9
        hisF NONE
        hisI NONE
        hisE NONE
     BCE1533 NONE
     BCE1534 1512067 .. 1512086 +  -5.7  -5.60993   AAAAGCGTAAAAAGA            GGGGAGA CTTGCA TCTCCTC             TTTTTTTGTGGAAAA  90 31
     BCE1535 1513171 .. 1513220 + -18.3  -4.60648   CAAAAAGTATTCGTT ACAAAATAAAAAGAAACCTTCCG GAAT CGGAAGGTTTCTTTTTATTTTTC TTTATTTGCTCTTTT 100 17
     BCE1539 NONE
     BCE1540 1516978 .. 1517001 +  -9.6   -5.4492   TTTCCTAATAAGAAA          CGCGTGTGAAC ATT GTTC-CGCGCG          TTTTTTGTCTATCTA 100 372
        lysA 1518645 .. 1518664 +  -2.9  -5.96219   TATATTACCGAACAG            TCTTTTC GAAATG GGAAAGA             TTTTTTTTATGAATA  85 271
     BCE1543 1518866 .. 1518901 + -15.7   -5.1417   ACTAGAAAAACTAGA    GGCGGTTTTAACCTA TTTCAT TAGGTTAAAACCGTC     TTTTTGCTTTTATAG 100 50
        cysH 1519608 .. 1519622 +  -2.8  -3.36327   CGGGAAAGTAAAAAC               TGAATG TGG CCTTCA               TTATCAATAAGGTGA  44 1
         sat NONE
        cysC NONE
        nirA NONE
     BCE1548 1523287 .. 1523312 +    -7  -3.87551   ATGAAGAAATGAAAA         CTTCCATTCCT ATATA AGGA-TGGAAG         TTTCACTTTAATAGT  69 54
        cysG 1524117 .. 1524139 +  -2.1  -3.02471   AAGTAAGTGGAGTGT           TATAAAATG AAAGC CATCTTATA           TATATGTCATGGAAG  42 21
     BCE1550 NONE
     BCE1551 1525772 .. 1525803 +   -16  -5.86976   AACATTACATATATC      GTCCTCTACATGCA TATT TGCGTGTAGGGGAC       TTTTTTATTTTCTAA 100 327
     BCE1552 1527243 .. 1527282 + -22.6  -3.43654   TATTTAAAATGTTTG  CATAATAAAAAGACGGAG ATTT CTCCGTCTTTTTATTATG   TTGTAGGTGTATTTA 100 21
     BCE1555 1530598 .. 1530620 + -10.6  -4.60797   TTATAATTTGAACAA           GCTCTCACAT AAT ATGTGGGGGC           TTTTCTATATAGAAA  95 41
     BCE1556 NONE
     BCE1557 1532835 .. 1532862 + -18.6  -4.96848   TGAAAAGTAACGAAA        GCCGTACAGAGA ACAT TCTCTGTACGGC         TTTTTATGTGCGGGA 100 56
     BCE1559 NONE
     BCE1560 1534140 .. 1534178 + -12.7  -3.05022   CTTATGATATAGTGA   TAGGAGAAAAGGTGTTG GAAAG CAATGCCTTTTCTTCTA   TGTATATGTGACAAG 100 63
     BCE1561 NONE
     BCE1562 NONE
     BCE1563 1536647 .. 1536674 + -18.6   -3.6053   GATAAAGTGAAATTT        TAACCAGTGGGG TGGT CCCCACTGGTTA         TTAGTTTGTACAAAA 100 39
     BCE1564 1537033 .. 1537046 +  -8.1  -5.07053   TCAAATGTAAAAAAA               CTCCC TTTC GGGAG                TTTTTTAGGATGCTT  91 31
     BCE1566 1539208 .. 1539237 + -16.6  -3.35867   TAGATTATGAAAGAA       GGAAGCCTCACA TTATTT TGTGAGGCTTCC        TTCCTTACAACTTCA 100 31
     BCE1568 1541036 .. 1541069 + -12.6  -4.20136   CTTTCCTAGGAAATG     ATAATAGAGAGGGG AACCCC CCCCTCTCTATTAC      TTTGCTTTTGCAGAT 100 83
     BCE1570 1542532 .. 1542559 + -12.2  -5.19275   ATATTGTCGAAATGA        TAAGCTAGCTAG CATT CTAGTTAGCTTA         TTTTCTTTTGTAAGT 100 45
         hmp 1543924 .. 1543943 +    -5  -5.82036   GAAAAAGCAAAAAAA            CGAGGT ATTATTTC ACCTCG             TTTTTTATTTGTTCT  90 50
     BCE1573 1544843 .. 1544859 +  -9.5   -5.7946   CTTCTTCACTAAAAA              GATGTCA ATA TGACATC              TTTTTTTATTAAAAC 100 29
     BCE1578 1550045 .. 1550064 +  -7.9  -6.30182   TTGGTAAAAGAAAGA            GGCGAAT AACGAA ATTCGCC             TTTTTTTTTGTATAA 100 34
     BCE1584 1555091 .. 1555131 + -15.6  -2.87132   AGTGATAATAAACAA  GAAAGGCACTGTACAAAC AGGGG GAATGTACAGTGCCTTTC  TATATGAAAAAGAGG 100 36
     BCE1589 1559952 .. 1559983 +   -14  -4.90136   TACAAGTTCAAAAAA      GGAAAAACAGCTAA CTAT TTAGCTGTTTTTTC       TTTTTCCTATTAATT 100 12
     BCE1591 NONE
     BCE1592 1563650 .. 1563683 + -14.1  -4.12198   ACAAATATTAATTGT     GAAAAAGAAGCTAAG GGTA CTTAGCTTCTTTTCC      TTTTGCACAGTTATA 100 30
     BCE1593 1564665 .. 1564683 +   -11   -5.5112   ATGGACACCTTATTA             GACGCAGG TTC TCTGCGTC             TTTTTTATTGGTAGG 100 25
     BCE1594 NONE
        spmA NONE
     BCE1596 1567062 .. 1567089 + -11.5    -5.626   ATAATACGTATACGA        CCACTATTAAG GTGTTG CTTAATAGTGG         TTTTTTTATGCGGTA 100 70
        rluB 1568053 .. 1568078 + -14.1  -4.16842   GATATTGTGAAACTT         TCACCAGTGGA ATGC TCCGCTGGTGA          TTTATTAAAAATACA 100 43
        resA 1568673 .. 1568691 +  -3.8  -4.06903   AACCTTTACATACAA             GGCGCT TACCTAT AGTGCC             TTTGGTTTAAAAATT  58 48
        resB NONE
        resC 1571575 .. 1571609 + -13.9  -4.90296   ATACGCATAGAGAAA     TAAAATAGGAGAGTG TATGT CACTTTCCTATTTTA     TTTTTGTCAACTTTT 100 31
        resD NONE
        resE 1574395 .. 1574448 +   -10  -5.66684   TTGATAATGAATAAA GTTCTACTGTTGTTTATTTTTTTG TAAAAT CAATTAAATAAATAATAGTAGAAC TTTTTTTCTAACTTA 100 57
     BCE1603 1575070 .. 1575091 +  -5.9  -5.75478   TGATAAGAAAGAGAA           GGAAGTGGA GTGA TTCACTTTC            TTTTTTTGTATAGTT  95 13
     BCE1604 1575787 .. 1575806 + -10.8  -5.00616   TGTAAAGTAAAAAAA            GAGCTAGT TAAA ACTAGCTC             TTTTTTACCAAAAAA 100 31
     BCE1606 1577637 .. 1577663 + -12.5   -5.4505   AAATATAAAATAAAA         CCATTAGTAGT ATACA ACTACTAATGG         TTTTTTATTAAGGAG 100 39
     BCE1608 NONE
     BCE1609 NONE
     BCE1610 NONE
     BCE1611 NONE
     BCE1612 NONE
     BCE1613 NONE
     BCE1614 NONE
     BCE1615 1583679 .. 1583694 +  -3.4  -3.46081   CTATTTTCTATTTCA              TATAAT AAAA ATTATA               TTCATTGGTTGCGTA  50 58
     BCE1616 1584317 .. 1584348 +  -8.9  -6.17268   TACTTTGTGAAAAAA      CAAAACCTTAGCT AATATA ACCTAAGGTTTTG       TTTTTTTTATTGTAC 100 11
        gdhA 1585902 .. 1585926 + -13.7  -6.09888   TATATTGTGAGAAAA          CGTGATTCCTT TCG AGGGAATCACG          TTTTTTTTGTTGAAG 100 44
     BCE1618 1586190 .. 1586212 +  -6.3  -2.69178   TAAAAACAAAAAGAA           CGCTTGTTC TACAC GAACAAACG           TGCTATACTCTCCTT  57 43
     BCE1619 1586557 .. 1586571 +  -4.2  -3.23216   AAGAAGTAAGGTAAT               CTTCTG AAG CGGGAG               TTGGTAGTAATGGCG  49 81
     BCE1620 1587148 .. 1587165 +  -5.6  -5.80727   CAATAAAGATAGGTG             CCTACT GCTGTA AGTAGG              TTTTTTCTTGTTTTT  91 62
     BCE1621 1588205 .. 1588234 + -15.2   -5.1861   AGAGAAATATAAAAA       GAAGCTGTCGAA ATAAAC TTCGACAGCTTC        TTTTTTAATCGTGCA 100 29
         cmk 1590375 .. 1590394 +  -7.9  -6.02919   TGTTTGCGAAATAAA            GAAAGGG CATAGC CCCTTTC             TTTTTTTATTTATGA 100 27
     BCE1624 NONE
        rpsA NONE
     BCE1626 1592920 .. 1592935 +  -7.6  -5.84432   GTAGGAGATAAAAAA              TCAACC GAAC GGTTGA               TTTTTTTGTATTCTA 100 30
     BCE1628 NONE
     BCE1629 NONE
     BCE1630 1595222 .. 1595242 +  -9.8   -5.1101   TTCTGGAATGCAAAT            CCCTTCTT GCACA AAGAAGGG            TTTTTTACATAATAA 100 85
     BCE1631 1596606 .. 1596631 +  -3.4  -2.71144   AGACTAATGGAGAGG         ATGTGATTTT ATGACA AAAATCACAG          TAGTTGGAGCAGGTA  44 34
        gpsA 1597645 .. 1597674 + -19.5  -5.86609   TTACTTTAAAGAAAA       GCGACAGAAGTAC AATT GTACTTCTGTCGC        TTTTTATTTTTTTGG 100 32
     BCE1633 1598090 .. 1598116 +   -21  -5.35224   GGCATATTTGGTCAA         CCGAAGCGAGTG TAT CACTCGCTTCGG         TTTTATTTTTATCCC 100 110
     BCE1634 NONE
     BCE1635 1599350 .. 1599383 +  -6.2  -5.47159   ATCATAAGTCATGAA     CCTTTCTTTTAG TGAATAAGTT CTAGAAGAAAGG      TTTTTTATGTTACAC  88 34
      spoIVA 1601071 .. 1601090 +  -7.9   -5.2696   TATTATAAGAAAAAA            TCCCTCT CATCGT AGAGGGA             TTTTTTAAATTTTCG  91 33
         hup 1601656 .. 1601682 + -16.8   -5.0925   CATATTAACAGGGAA         GAAGAGTTTCCT TTT AGGAAACTCTTC         TTTTTGCTTTTAAAA 100 47
        folE 1602326 .. 1602347 +  -5.9  -7.14698   TTAAAACGAAGTAAA           GAAAAGTGG GAAA CTGCTTTTC            TTTTTTTTTTTTTTT 100 27
     BCE1639 NONE
        menG NONE
        hepT NONE
     BCE1642 1605648 .. 1605679 + -15.4  -6.04953   TGATAATAGTAGAAA      GTGCAAGGAGAATA GGGG TATTCTTCTTGCAC       TTTTTTTATTTCTAT 100 77
        aroF NONE
        aroB NONE
        hisC 1609369 .. 1609387 +  -9.6  -5.65927   TTAAGAGTTTGTAAA             GGCTCCTA ATA TAGGAGTC             TTTTTTATTTAAATA 100 37
     BCE1646 NONE
     BCE1647 1611707 .. 1611736 + -12.4  -5.54264   TTTTAGACTTTTTAA       GAAAAACTACCT TAATAT AGGTAGTTTTTC        TTTTTTTACCTCTTT 100 71
     BCE1648 NONE
        qcrA NONE
        qcrB NONE
        qcrC 1614419 .. 1614443 + -15.9  -5.50723   AAAAAATAATAAAAA          GCTGACTACAA AAT TTGTAGTCAGC          TTTTTATTTTGATGA 100 32
     BCE1652 NONE
     BCE1653 1615094 .. 1615106 +  -4.9  -4.02022   GCTTACGTGAGAATC                GAAAA CAG TTTTC                TTTATAATCGTTAGA  62 6
     BCE1654 1615813 .. 1615830 +  -4.2  -6.02919   ATTTCAAAAGAAAAA             TTCTCT GTTTAA AGAGAA              TTTTTTTGTTTGTAA  90 14
     BCE1655 1616807 .. 1616818 +  -2.2   -3.3341   GTACTATAATTAAAA                CTTC AATG GAGG                 TTCATGATGTTTTAT  44 112
     BCE1656 1617507 .. 1617526 +  -9.4  -5.86976   GTAGCGACGACTAAA            GACTATCA ATTA TGATAGTC             TTTTTTGTTTTATGA 100 27
     BCE1657 1618244 .. 1618269 + -13.5  -3.85256   ATATGTAATAAAAAA         CTAGAAAAGCT AAAA AGCTTTTCTAG          TTGTGTTTACGTATG 100 22
     BCE1660 NONE
        dapB NONE
        mgsA NONE
     BCE1663 NONE
     BCE1664 NONE
        pcnB NONE
        birA 1625066 .. 1625087 +  -8.8  -5.83211   CGAAATTAAGTAAAA           GAAGTTCC TCTTTT GGAACTTC            TTTTTTATTTTAATA 100 28
        panB NONE
        panC NONE
        panD 1628039 .. 1628061 +  -8.5  -5.30686   ACTATAAGTAAGAAG           GCTATCTCT ATTAC GGAGATAGC           TTTTTTGTGCATCTT  95 34
     BCE1671 1631021 .. 1631045 +  -5.1  -3.88232   GCGTAAAAAATGTGG          GTAGGAGGAAT TTT ATTTTTCTTAC          TTCTTGTATACAAAA  60 83
     BCE1672 NONE
     BCE1673 NONE
        aspB 1633134 .. 1633154 +  -7.6  -5.41746   CGTAATACAAAAAAA            CCTTCCTA CATAA TAGGGAGG            TTTTTTTGACGAATT 100 57
        dnaD NONE
         nth NONE
     BCE1677 1635099 .. 1635131 +   -18  -5.47159   AATGATAMCAAAAAA      GAAGTCCTTTTCTC GTTAA GAGAAAAGGACTTC      TTTTTTGTATTAAGA 100 7
     BCE1680 1639663 .. 1639696 + -22.7  -3.27022   TGATATAATAAAAAA     GAAGTCCCGTCTTCA TTTA TGAAGACGGGACTTC      TTAATGTGAAGTAAC 100 33
     BCE1682 NONE
     BCE1683 NONE
     BCE1684 1640644 .. 1640663 + -12.2  -5.39755   GAGCAATGTAAGTAA            CAAGAGGG GAAA CCCTCTTG             TTTTTTATGCTTCTG 100 26
     BCE1686 NONE
     BCE1687 1642115 .. 1642135 + -10.5  -5.71983   GTAAATGATATGTTA            GAACTAGCG AAA TGCTAGTTC            TTTTTTTGTAATTGG 100 37
     BCE1688 1642708 .. 1642732 +  -2.9  -3.05647   ACAGTGGAATAATGC          TGAGTAATATG TAA TATAGTACTCG          TATATATGATTGACA  45 19
     BCE1689 1643196 .. 1643208 +  -4.9  -3.64599   TAGAAAAAAACATTG                CAAAA TCT TTTTG                TTTCCACTATACTAA  58 74
     BCE1690 NONE
     BCE1691 1645197 .. 1645218 +  -8.9  -5.92337   TAATATAGACGAAAA           TTTTCCTTT TTCG AAAGGAAAA            TTTTTTTTCGTGTAT 100 33
     BCE1692 1647272 .. 1647289 + -11.3  -5.84432   AATTATAAGGAGAAA             GCTTGGC GCTT GCCAAGC              TTTTTTTCTATTATA 100 33
     BCE1693 1648887 .. 1648906 +  -9.3  -5.40072   TACGAGTTATAAAAA            GAGCTGC TTACTT GCAGCTC             TTTTTTTAAAGGGGG 100 29
     BCE1694 1649406 .. 1649422 +  -5.1  -5.83211   AAAAATGATTAAAAA              CAGAAGA ATC TCCTCTG              TTTTTTATTTTGATG  90 29
         maP 1650538 .. 1650586 + -14.8   -5.8187   TCTTTTTTTGCGAAA CTCCAAAAGCGCGTCTCTCACTTG TAA CGAGTG-GTGGCG-GCTTTTGGAG TTTTTTTATTGCATA 100 273
         xpt NONE
        pbuX 1652543 .. 1652578 + -19.4   -5.1485   GAAGCGTAAAATTGA    TAAAAGGTTCAAATCG CATG CGATTTGAACCTTTTA     TTTTTGTGTTGCTTA 100 32
     BCE1700 1654127 .. 1654157 + -10.6  -5.95286   TGATATTACATAAAA       TCCCTTTCATTTGT AAA AAGAATGAAAGGGA       TTTTTTATTTTTAAT 100 42
     BCE1701 1658220 .. 1658254 +  -9.5  -3.54424   TTGTCCATGGTGAAT    CCCTCCTT-TCTATTA CTTA TGGTAGACAAGGAGGG     TTTAGAACAATAGAG  80 291
     BCE1703 NONE
     BCE1704 NONE
     BCE1705 1660128 .. 1660142 +  -4.9  -4.64657   CTGTGAGGGCATCCA               CCTGC GAGTA GCGGG               TTTTTGGACATTTAC  69 271
     BCE1706 1661900 .. 1661932 +    -8  -5.52384   GAATGGTAATCTATT     TATATAACCTTACGT GATG ACGTGAGGTTAT-TA      TTTTTTTGGTAGGAG 100 100
     BCE1707 1662828 .. 1662863 +  -9.2   -5.7946   ATGTTGTAAATACTC    GAAAGACCGATTAA AAGTAAAA TGAATCGGTCTTTC     TTTTTTTGTTCACAA 100 32
     BCE1708 1663326 .. 1663358 + -12.2  -5.60556   TTCCCTATGAAAAAA      GCTTGTAGTTTAGA GACTA TCCAAACTACAAGC      TTTTTCTTTTGTATT 100 52
     BCE1710 1664696 .. 1664718 + -10.7  -4.68593   TTTTTGGGTGAAAAA           GAATCCTTC TGAAC GAAGGATTC           TTTTTCGCTAATCAC  95 30
     BCE1712 1665737 .. 1665750 +  -2.3  -6.09196   CAAGCGTAACTTCAC               GCAGC CTGC GCTTC                TTTTTTTGTTTTAGA  81 32
     BCE1716 1668660 .. 1668683 + -11.8  -5.05601   ATGTAATAGATGAAA          GAGCTATTCC TATA GGGATAGCTC           TTTTTGTATGTAATC 100 35
     BCE1717 NONE
     BCE1718 1669656 .. 1669679 + -10.4   -5.2189   GTTGTCATGAAAAAA          TATCCAGAGA AAAC TCTCTGGATG           TTTTTTAGTGCTTCG 100 31
     BCE1721 1671244 .. 1671264 +  -7.6  -4.35581   AAGATAGAAAAGTAA            GAGTCATC ATCTG GATGGCTC            TTTTGCATATTTTGG  82 26
     BCE1722 NONE
     BCE1723 1672357 .. 1672381 +  -7.9  -5.75342   GATATAGAAAAGAAA          TAGTCGTAACG ATA TGTTGCGACTG          TTTTTTTTGAAAAGG 100 55
     BCE1724 1673025 .. 1673043 +  -6.7  -5.95449   GAGAAAAAAACAGAA             GTGGTGC GATAA GCACTAC             TTTTTTATTTTGTTT 100 14
     BCE1725 NONE
     BCE1726 1675172 .. 1675200 +    -9  -5.56263   TCGCATTAAAAAAGA        GGAGCTTTTC GATAGATAA GAAAAGCTCC        TTTTTCTTTTGTCAT 100 32
     BCE1727 1676714 .. 1676735 + -14.5  -4.99043   CATTTAATGAATCGA           GCGAGCTGT GATT ACAGCTCGC            TTTTGTTTATCCCAC 100 34
     BCE1728 1677200 .. 1677231 + -13.2   -5.4756   AGATAAAACGAAAAA      GAAGCCTACTATCT TATA AGATAGTAAGCTTC       TTTTTTATTAAACTT 100 41
     BCE1730 1680428 .. 1680447 +  -7.2  -5.79595   AATAATGAATAAAAA            GAATTCTC TTAA GGGAATTC             TTTTTTGTTTTGAAG 100 39
     BCE1731 1681426 .. 1681444 + -11.8  -3.59979   TAAATTCTCTATTGA             CCTTCAAG TTA CTTGAAGG             TTTAAACTAAGAAAA  95 110
     BCE1732 1682852 .. 1682873 +  -6.6  -5.77677   ATATGATGAAGAAAA           TCCCCTTG AGCAAG TAAGGGGA            TTTTTTATTCTTTTA 100 35
     BCE1734 1684292 .. 1684315 + -16.8  -5.00884   ATATAGTGGACGTGG          TCCCGCCTAG CATT CTAGGCGGGA           TTTTTTGAGGGGAAT 100 35
     BCE1735 1684919 .. 1684941 + -10.7  -5.01535   TAGATCTTTTAAAAG           GAGCAATTC AAAAA GAATTGCTC           TTTTTGTGCTTATAA 100 195
     BCE1736 1685844 .. 1685871 + -12.9  -3.82191   TAGTTTAAGTGAAAA        TAAAAAGCGGC ATAATA GCCGCTTTTTA         TTGTTATCACGTTCA 100 115
     BCE1743 NONE
         hfq 1691244 .. 1691284 + -20.9   -3.3482   AGGCTGTATCAACAA  TAATGAAATAAGACACTCG TAC TGAGTGTCTTATTTCATTA  TTGCTTGCAAGCTTC 100 15
     BCE1746 NONE
     BCE1747 1693634 .. 1693644 +  -2.6    -3.273   AAAATGCAGAAATTC                 TTTT AAA AAAA                 TATTAAATTTTATCG  44 69
     BCE1748 NONE
        cheA 1696265 .. 1696292 + -14.2  -4.88407   TAGGAATGAAGGAAA        GCTCCCCACTTG TATA CAATTGGGGAGC         TTTTTGGTTAACTAC 100 41
     BCE1750 1698130 .. 1698143 +  -3.1  -3.36749   TAATTTGCTGGCTAT               GCATA CATG TGTGC                TTGCTCTTCCCGCTG  46 79
     BCE1756 NONE
     BCE1757 NONE
     BCE1758 1704195 .. 1704206 +    -3  -4.78848   ATGAGAGGTAAAAGC                GAAA CCTT TTTC                 TTTTATGTTTGAAGA  65 234
        flgL NONE
     BCE1760 NONE
     BCE1761 NONE
     BCE1762 1707255 .. 1707280 + -11.9  -2.65521   ATAAAGTGTGGAAAC         GGATCCCCCTT ATTA AAAGGGGATCC          ATTCCTTCATGTAAA  87 43
        flgB NONE
        flgC NONE
     BCE1765 NONE
     BCE1766 NONE
        fliG NONE
     BCE1768 NONE
     BCE1769 1713361 .. 1713386 +  -7.7  -6.28401   ATGCACCATATAGTA         TAAGACCTTGCG CCA TGCA-GGTCTTA         TTTTTTTGTTTTTTA 100 23
     BCE1770 NONE
     BCE1771 NONE
     BCE1772 1715594 .. 1715608 +  -2.8  -3.32946   AAAACTACAAATTCA               TAAGGA GTG TCCATA               TATTATGATTAAAGC  44 23
     BCE1773 NONE
     BCE1774 1717226 .. 1717257 +  -3.1  -4.42512   AAAGATCTTAAAAAA      GATTTTAAAAGCT CTTAAA AGCTCTTAAAAGC       TCTTTTTTATGTTTT  60 30
     BCE1775 NONE
     BCE1776 1717997 .. 1718029 +  -9.4  -3.65369   AAAGAAATGAATCGT      TCGACTATCTATAT TTTTT ATATAGGTAGTTGA      CTTTTTCGTTTTAAT  82 55
     BCE1777 1719242 .. 1719273 +  -6.7  -4.99972   TTTAGTGGAGAGAAG      GGAACTAACCG TGTGTAGTAT TGGTTAGTTCC       TTTTTAGTGTTTTAT  85 263
     BCE1778 1720627 .. 1720665 + -13.5   -4.9792   GTATTGAGTGAAAAA   TAAAAGGGAAGTACATA GTTTA TATGTATTTCCCTTTTG   TTTTTGTATGGAATC 100 43
     BCE1781 NONE
     BCE1782 NONE
        fliM NONE
     BCE1784 NONE
     BCE1785 NONE
     BCE1786 1726930 .. 1726940 +  -3.2  -2.94416   AAACGGTCGCCTGAA                 GCGT TTG ATGC                 TATGTGATAGGAGTC  43 27
     BCE1787 NONE
        fliR 1728113 .. 1728123 +  -2.6  -4.37734   CCCGGAGTAAAGATT                 TAAA TAA TTTA                 TTTTCCATTCTTGTA  58 124
        flhA NONE
     BCE1791 1732503 .. 1732518 +  -7.6  -3.07443   AAAAGAGGTGAAGAA              TAAGGC AATT GCCTTA               TTCAATCGAGTATGA  67 41
     BCE1792 1733306 .. 1733325 + -12.2   -5.7827   AATATTGAGATAGGG            GACTTCCG TTAG CGGAAGTC             TTTTTTATTTCTGTT 100 28
     BCE1793 1734112 .. 1734131 +    -5  -3.80625   AGGTAAGCAAAATCG            TCGCTTTG AAGT TAGAGCGA             TTTAGATTGTGAGGA  60 1
     BCE1794 NONE
     BCE1795 NONE
     BCE1796 NONE
     BCE1797 1736229 .. 1736259 +  -9.2  -5.23292   AAGGTAAAAATAGAA       GGAAGAAAAGTTGA AAG TTGACTTTTCTTTC       TTTTGTTTTATCTGA  95 12
     BCE1798 NONE
     BCE1799 1737297 .. 1737332 +   -15  -3.05384   ATGGAACGAAAAAGA    CTGTTATAAAGAGGAT TTTT ATCCTCCTTATAACAG     TTACATCCCCGAAAG 100 17
     BCE1804 NONE
     BCE1805 1745721 .. 1745745 +   -13  -4.53047   TAGAACAAAGAAAAA          TGCCACTTCA AAAAA TGAAGTGGCA          TTTCTTATATTTCCT 100 58
     BCE1808 1748719 .. 1748745 +  -3.8   -5.1244   GAAAAGGAGACAACA         GCATGAAAAAAT TAA GTTTTGTTATGC         TTTTTCTGTTAGTCG  70 150
     BCE1809 1749255 .. 1749289 + -15.3   -5.4833   AAATAGAGTTATAGC     TTAAAAGGCTGTCGT GTAAA ACGACAGTCTTTTAA     TTTTTTGTTGCATAA 100 35
     BCE1811 NONE
     BCE1812 NONE
     BCE1813 NONE
     BCE1814 NONE
     BCE1815 1756142 .. 1756164 +  -9.3  -5.20783   AGTAAATAGTAAAAA           GGAATTCAT ATGCC ATGAATTCC           TTTTTATATTTGAGT  95 36
     BCE1817 1757629 .. 1757679 + -23.1  -3.62022   AGTTTTAGTTCTTTG AATGATAACGCTAGAAGAAATCT GAAAG AGATTTCTTCTAGCGTTATCATG TTATGTACTATTATT 100 57
     BCE1818 1758016 .. 1758038 +  -4.1   -5.9218   AAAAATATCACAAAA           CATGCTCTC CTTAT GAAGGCATG           TTTTTTTGTTATGTG  90 68
     BCE1819 1758758 .. 1758803 + -15.9  -3.16261   GCAAATAACTTCATG TGAAATAGAATAACTCTTTCT TTTT AGGAAGAGTTATTCTATTTTG TATAATTTTGTAATT 100 13
     BCE1820 NONE
     BCE1821 1760686 .. 1760708 +  -8.5  -4.75472   TCTATTTTAAATGAG           GGAAATACC ATAGA GGTGTTTCC           TTTTATTAATATGAA  93 47
     BCE1822 NONE
     BCE1823 1761864 .. 1761885 + -10.9  -6.20267   TGAATAGATAAGTAA           GGAAGCAGC TTTA GTTGCTTCC            TTTTTTTATTTTTAG 100 34
     BCE1827 1764450 .. 1764478 + -12.5  -5.06816   CTAATTAATATAAAA        GGAGTTCAAGGTT TTT ATCCTTGAGCTCC        TTTTTGTTAAGCAAT 100 33
     BCE1829 NONE
     BCE1830 1768243 .. 1768267 +   -13  -5.63103   AAGAAATAGAAGAGA          GACTGCCTAA AACCG TTAGGCAGTC          TTTTTTTCGTTAAGA 100 32
     BCE1832 1770584 .. 1770598 +  -5.8  -4.21908   ATCAAAAGTGGTAAT               TGATAA AGA TTATCA               TTTTCAATGATCGTA  69 170
     BCE1833 1770823 .. 1770856 +   -14  -5.33405   ATATATTAGTAAAAA     GAGAGCTGGTTACG ATTTTG TGTAGCCAGCTCTC      TTTTTATTTCGTAGA 100 45
     BCE1837 NONE
     BCE1838 1775940 .. 1775950 +    -4  -3.73756   CACAATAAAAAAGAA                 TGAA TTC TTCA                 TATTTTCATGAAATA  53 33
     BCE1839 1776712 .. 1776737 + -14.9  -5.36441   ATAAATAAAAGTGGA         GCATGCATCAT TTGA ATGATGCATGC          TTTTTTGTGTGGGGA 100 33
        nhaC 1778449 .. 1778475 + -14.6  -5.86976   ATCATAAATAAAAAA         TCACCTTCTACG TGT TGTAGAAGGTGA         TTTTTTATTTTGTAA 100 34
        fumC 1780205 .. 1780234 + -11.6   -5.5353   AAAGAGTAATAAAAA       CACCAAGATTCT TCGTTT AGGATCTTGGTG        TTTTTTATTACTGTA 100 32
     BCE1843 1781014 .. 1781037 +  -7.5  -5.27477   ATATAAAAAGTAAAA          GGTGTTTTC TTATAC GGAAACACC           TTTTTTAGTTAAAAT  91 28
     BCE1845 NONE
     BCE1846 1783737 .. 1783764 + -12.9  -5.28176   GTTAAACACTAAAAA        TGTCCCTAAGT TATTAT ACTTAGGGACA         TTTTTTATAAGTGCA 100 36
     BCE1848 NONE
     BCE1849 NONE
     BCE1850 1786721 .. 1786737 +  -6.6  -3.34398   TTTTTTAAGTATTAA              CACTAC TTGAT GTAGTG              TGTTTAGGAGGAAGA  63 46
     BCE1852 NONE
     BCE1853 1788013 .. 1788044 + -13.8  -5.12068   CCGAAAAAATAAAAA      TAGCCATGTACGGA GGAA TCCGCACGTGGCTA       TTTTTATTACATCTA 100 29
        dsdA 1790094 .. 1790113 +  -7.2  -5.22312   ATACTGTAAGGAAAA            TGAGGCTA GTTA TAGTCTCA             TTTTTTCATGTACAT  91 32
     BCE1856 1791498 .. 1791517 + -12.2  -4.76802   ATTATATGAGAAAAA            CCTTCCAC AATT GTGGAAGG             TTTCTTATTTTTCAA 100 32
     BCE1859 1793807 .. 1793824 +  -5.7  -2.73123   TCATAACTTCGTTCG             TAAATGA ATCA TCATTTA              TCATTGGAAGGTTTT  55 114
     BCE1862 NONE
     BCE1863 NONE
     BCE1864 1796534 .. 1796564 +  -4.2  -5.40464   AATCTCATGTGAAAA      GAATGAACTTCTGC ACTGA GCAG--GTTCATTC      TTTTTGTTTATACTA  77 72
     BCE1865 1797575 .. 1797595 +    -4  -3.19293   AAGAAAAGGTAAAGG            GAGGTTCA TCAAT TGAACATC            TTCAATATTGCAATT  49 51
     BCE1866 NONE
     BCE1867 1799852 .. 1799872 +  -9.7  -5.86976   TGTTTAACAAAAAAA            GGTGTGGCG TAG TGCTACACC            TTTTTTGTTTTGTAA 100 34
     BCE1869 1802169 .. 1802191 +  -3.3  -5.38249   CTAAAGTTTAAAGAA           AGGGAGTCT TTTAT AGACACCCC           TTTTTTATGATTAAT  76 37
        aspA 1806069 .. 1806087 +  -7.4  -5.64421   GAAAAATTAAAAGAA             GAGGGG GGACAAG CCCCTC             TTTTTTGTTTACAAT 100 31
        ykwA 1807859 .. 1807882 + -11.8   -4.0089   GAATATAGAAATAAA          GCCCGTTTAT AAAT ATAAGCGGGC           TTTCACTTTTATTAT 100 33
     BCE1874 NONE
     BCE1875 1810154 .. 1810173 +  -7.2   -5.8187   GAGATAGAGTGAAAA            GGTGCTTA TAAA TAAGCATC             TTTTTTTGTTAAATC 100 29
     BCE1876 NONE
     BCE1877 1813471 .. 1813500 +  -9.4  -5.58179   GATCTAATAAAAAAA       GCTATGCCTTCA AATGTA TGAGGGTATAGC        TTTTTTGTTGTAATA 100 34
     BCE1879 1814347 .. 1814379 +  -5.6  -5.83226   TACCGCGGAACCAAA     GCCTTTC-GTCCCAG TTTT TTGGGAAAGAAGGGC      TTTTTTTGTTGGCTT  91 400
        asnA 1815417 .. 1815459 + -19.6  -3.48593   ATTCATCTGTTTTAA TAGAAGAGAGAGAATAACTC AAA GAGTTATTCTCTCTTTTTTA TTGTGTAAACGAGTG 100 26
     BCE1881 1816033 .. 1816043 +  -2.6  -3.83705   AAAAGGTAAAGCGAA                 TAAT TAA ATTA                 TTTCATAATGATTTT  51 77
     BCE1885 NONE
     BCE1886 NONE
     BCE1887 1821983 .. 1822001 +  -9.6   -5.1287   GGAGAAGTAAGAAAA             GCTTGGAG AGA TTCCAAGC             TTTTTTACGTATGGG 100 31
     BCE1889 1823923 .. 1823947 +  -4.3  -5.07941   AATGTTGATTGCTAA          GCCCATC GCCTTTATATA GATGGGC          TTTTTATGTGATTTT  73 42
     BCE1890 1825570 .. 1825617 + -23.4   -3.1739   AGAAGAACTTAAAAT TATAAATAAAAAGGTGTTTTCA TTTA TGAAAACACCTTTTTATTTATA TTCATCAAGTAATAT 100 21
     BCE1892 NONE
     BCE1893 NONE
     BCE1894 1827832 .. 1827870 +   -25  -3.06679   CAAACTGGTTGTAAA   TGAAGAGTAAGCCCTAAT TAA ATTAGGGCTTACTCTTCA   TTAAATACAAATGTT 100 23
     BCE1896 1828875 .. 1828900 +  -4.8  -5.29782   GGATTAAAGAAGGAA         GCTGTGTA AAGGTCATAC TACACAGC          TTTTTTGTACGTCTA  79 374
     BCE1899 1832691 .. 1832713 + -12.8  -2.78798   GTTCTTTCTAAAAAA           TAAGGAGAGG GAT CCTCTCCTTG           CTTTAAATCAAAAAT  95 23
     BCE1900 NONE
     BCE1901 NONE
     BCE1902 NONE
     BCE1903 1836688 .. 1836711 +  -9.8  -2.74012   TACACAGTTGAATTA          CAATAAGTAT AGTT ATACTTATTG           TAATTCAACTGGTAA  74 20
     BCE1904 NONE
        nagA NONE
        gatY NONE
        lacC NONE
     BCE1908 1842044 .. 1842054 +  -3.2  -3.64103   ATGTGATTTATCATT                 TCGG TTC TCGA                 TTTGAAGTATAAGTC  50 194
     BCE1909 1842994 .. 1843028 + -13.1  -5.63517   AATATAAAGTAGAGA     TACCCTGTAATTTGG AACAA CAAAATTACAGGGTA     TTTTTTATTTAGAAA 100 59
     BCE1910 NONE
     BCE1911 1845513 .. 1845564 +  -8.2  -2.83449   AAAGTTGGCTATTAA CAAAGGAAAGAACTCCACGG ACGAAACATGAA TGGCGGAGTTCTTTCCTTTG TGCTTATAGACATAT  68 70
     BCE1912 1846107 .. 1846135 +  -9.9  -4.00084   TTACTACAGTATCTA        TATAAAATTACAT GTC ATGTAGTTTTATA        TTGTATTTTAATAAT  90 43
     BCE1913 1847516 .. 1847542 + -16.8  -4.87786   TAACGAAATTGAAGT         GAGGTTCTAGTT ACT AACTAGAACCTC         TTTTTATAAACTTAA 100 38
     BCE1915 1849695 .. 1849712 +    -7  -5.80951   ATCCGTTTACGAAAA             CACAGG CAGCGA CCTGTG              TTTTTTATTTTACGT 100 453
     BCE1916 1851017 .. 1851044 + -14.3  -5.35721   CAATGTAATAAAAAA        GGCGATCCTAA TATGTT TTAGGATCGCC         TTTTTCTTATTCTGT 100 86
         fsR NONE
        cysK 1855066 .. 1855098 + -15.8  -4.73092   TGAAAATGATAAAAA      CACCTTACTCGTGA AATTG TTACGAGTAAGGTG      TTTGTTTTAGGTTGT 100 38
     BCE1920 NONE
     BCE1921 1856568 .. 1856599 + -17.6  -5.83211   ATGCGAAATAAAAAA      CAAAGAGATGTAAC CCTT GTTACATCTCTTTG       TTTTTTATTTTACTA 100 30
     BCE1923 1860318 .. 1860357 + -16.7  -4.64361   TACTTGGCATTATTT  AAAAACGGTAGCGTATC GCTCTG GATACGCTACCGTTTTA   TTTTGCTCTTTTTTG 100 24
     BCE1925 1861658 .. 1861691 +   -17  -5.58522   TAAATAAGAGAAAAA     GAGTCTGATGCAAA TGTTAT TTTGCATCAGACTC      TTTTTGTTTTATATG 100 34
     BCE1926 1862499 .. 1862511 +    -2  -3.03513   AATGCAGCGGTAGAG                TACA AGCTA TGTA                TGTAATGTTTATTTC  42 28
     BCE1927 1863256 .. 1863281 +  -9.8  -4.64861   AGAAATAAAATGGAA         GACCTCTAGT GCTTAA ACTGGAGGTC          TTTATTTTGGAAGAA  93 33
     BCE1928 1864285 .. 1864319 + -14.6   -4.7373   AAACTTAAATCTGCT     GAATAAGAATCCCTTT TGA AAAGGGATTCTTATTG     TTTTTCGTAAAATGA 100 116
     BCE1929 NONE
     BCE1930 1864748 .. 1864773 + -11.9  -5.54403   TATCAAAAATAAAAA         CGCATCGTACT AAAA AGCACGATGCG          TTTTTATTATTTTTT 100 29
        ilvE NONE
        ilvB NONE
     BCE1935 NONE
        ilvC NONE
        ilvD NONE
        ilvA 1873994 .. 1874044 +  -6.6  -2.75039   GAGTTAGCATCCAAA TAAAAAAGATAGATMCAAGCA ATGGAAATGC TGCTTGT-TCTATCTTTTTTA TAGTTAAACTATATA  59 51
     BCE1941 NONE
     BCE1942 1877231 .. 1877254 +  -8.2  -4.77567   ATCATGGATTATTAA          CCAACTTCAT TTAG GTGGAGTTGG           TTTTATTATGAAAAT  90 26
     BCE1943 1878631 .. 1878655 +   -13  -5.64421   AAGTGAAAGAAAAAA          GGATGAAGCA ATGAA TGCTTCATCC          TTTTTTCTTTAAAAT 100 43
     BCE1945 1880557 .. 1880584 + -15.8  -3.59262   CATAGTGTATGAGAA        GAAACCTCACTT TTTG AAGTGAGGTTTC         TTTAAGGATATGGAG 100 29
     BCE1946 1881227 .. 1881246 +  -7.9  -4.63527   AAATTGTTTGAAAAA            CCGTTCA AAACGC TGAACGG             TTTTTCAAATCATAA  82 39
     BCE1947 NONE
     BCE1948 1883636 .. 1883672 + -16.1  -3.69734   AAAAAAATTTTAGAA    GAAGAAAACGCCAACTT TCA AAGATGGCGTTTTTTTC    TTTAAATACATTGTT 100 80
     BCE1949 NONE
     BCE1950 1884622 .. 1884667 +  -5.7  -2.50994   TTATCTTTTGACTCT TAATCTTTAATAAGTTACTAT AATG GTGGTAACTTATTAAAGGGAA CTTCATAGAGTTGAA  54 23
     BCE1951 1886011 .. 1886042 + -21.8  -5.03994   AAAGATAGGTATTTT      CAGGCTGTGGAGAA AGAC TTCTCCACAGCCTG       TTTTTGTGTCTGAAC 100 33
     BCE1954 1889765 .. 1889785 + -11.3  -5.03314   AATAAATACAAAAAA            CCTTACTTT TTA AAAGTAAGG            TTTTTTACACATGAA 100 36
     BCE1956 NONE
     BCE1957 NONE
     BCE1958 NONE
     BCE1959 1894060 .. 1894101 + -15.5  -4.02108   TCTATAATTTAAAAA GAAGAAGGCTGTCTTCAA CACAAAT TTG-AGACAGCCTTCTTC TTTCATTATCCTACA 100 47
     BCE1961 1896862 .. 1896891 +  -6.5   -5.1523   TCGTGTAATAAAAAA       GGGTACTCCAA ACTTTATG TTGGAATACCC        TTTTTATATTGTCCG  84 48
     BCE1962 1897389 .. 1897415 +  -5.3  -5.13343   TTAGAAGCGACATTT         TCTTGATATTT AAACA AACTATCAAGA         TTTTGTTTTGCATTC  81 330
     BCE1964 1899705 .. 1899732 + -10.8  -5.60993   TGAAAAAATAAAAAA        GAAAGCAATATA TAAG TGTATTGCTTTC         TTTTTTTATGACAAA 100 38
     BCE1966 1902147 .. 1902174 + -11.4  -5.03994   AAGAAGTTTTTTAAA        GGATAGCTTTAC GAAA GTGGAGCTATCC         TTTTTGTGTATACGC 100 39
        nheA NONE
        nheB 1905180 .. 1905205 + -11.9  -4.86033   GATGAAAGATTTGAA         GCTCCTGKTCA GTTG TGAGCAGGAGC          TTTTTATCCGACTTT 100 72
        nheC 1906471 .. 1906497 +  -2.3  -5.00884   GAAGGTGTGGCGAAG         TAAACAGTGGG CTAGT TCCGGTGTTTA         TTTTTTGCCGAGAGT  65 23
     BCE1971 1907028 .. 1907044 +  -2.3  -3.12395   ATATTTGGAAATAAA              TTCAAAA TTA TTCTGAA              CTTTTAGCTAATGAG  42 27
     BCE1972 1907347 .. 1907371 +  -7.9  -4.85129   TAATTCCTAAGAAAA          GCCTATTTCCT AAA AAGAAATGGGC          TTTTTAATATGTGGT  87 77
     BCE1973 1907708 .. 1907719 +  -2.2  -2.71074   CTTGATTCTACCGTG                CGTT TTTG AGCG                 GTCTTGTTATCGTTA  40 80
     BCE1974 1908900 .. 1908941 + -19.9  -4.87592   GAAAAAGGTTAGAAA TAAAAGGCTTTCTCAAGAT ATTA ATTTTGAGAAAGCCTTTTA  TTTTGTTATGTATGA 100 29
         dra 1909895 .. 1909928 + -12.7  -3.60792   TTAATGATGTCAAAA     GCAATAGATACAC AAAGTAAA GTGTATCTATTGC      TTTAACAATTGAAAA 100 44
     BCE1976 1911149 .. 1911163 +  -2.2   -2.5844   GCAACAATCGTGGGC               TTATTA TTT TAATAG               ATTCATATCATATAA  39 14
         pyn NONE
         cdd 1912937 .. 1912965 + -13.3  -5.88197   AAATAAGTTGAAAAA        CCATTCCACAAAT ATA AATTGTGGAATGG        TTTTTTTATATTTAA 100 35
     BCE1979 NONE
     BCE1980 1913946 .. 1913977 + -12.4  -5.34632   AAAAGACAATAAAAA      GAGCTGGAATTTCT AAAT AGGAAATCCAGCTC       TTTTTATGTTTTATT 100 6
     BCE1982 1915728 .. 1915747 +   -10  -5.62288   ATAATAAGTAGAAAA            GGTGCTCA ATTT TGAGCGCC             TTTTTATTTTGTTCA 100 37
     BCE1984 NONE
     BCE1985 1919211 .. 1919240 + -16.7  -3.33833   TAATATTTTTCAGAA       CACAAAAGTGAGT GATT ACTCACTTTTGTG        TTGACTTTAATATTT 100 185
     BCE1986 NONE
     BCE1987 NONE
     BCE1988 NONE
     BCE1989 1922727 .. 1922757 +  -9.1  -3.63805   TAATTAATGGAAACA      GATGGCGTTCC-CT GAAT AGTGGAAGGCCATC       TTTAGGATATGGAAT  80 114
     BCE1990 1922984 .. 1923004 +  -9.8  -5.86976   TATATGGATAAAAAA            GCATGACA ATTTA TGTCATGC            TTTTTTATTTTATAA 100 20
     BCE1991 1924635 .. 1924665 + -14.3  -3.70636   ATAATTTCTCGACAA       TAAAAAACGTCCT ATAGC AGGACGTTTTTTA       TTATGTATATTGCTT 100 121
        acpD 1926642 .. 1926663 + -13.1  -5.25893   AGTAAAATGGAAAAA           CCAACATGG ATGA CCATGTTGG            TTTTTTAGTCTATAT 100 50
        brnQ 1928225 .. 1928247 +  -5.7  -5.85737   AGGTTAAATAAAAAA           GTTATAGAA CTTGT TTCTATAGC           TTTTTTTGTTACTAT  95 34
     BCE1995 1928740 .. 1928763 + -10.4  -5.76237   GGATATTTTTAAGAA          GGTGTTACGT AATA ACGTAATACC           TTTTTTATTTATGTA 100 46
     BCE1996 NONE
     BCE1997 NONE
     BCE1998 1931357 .. 1931395 + -12.7  -4.50159   TCGTAAAAAGTAAGA   TATAAGAAAGAGCCTAC AAACA GTAGGCTCTTTTTCATA   TTTATTTCACTTCAA 100 28
     BCE2000 1933276 .. 1933301 +  -6.3  -5.04222   GCAGAATAAAAAGAG         GTGTCTCATATA TCG TA-ATGGGACAC         TTTTTAATTTGCTTA  82 32
     BCE2001 1933819 .. 1933831 +  -3.5   -4.6341   GAAAAAATGCATGCT                TAAAT CAT ATTTA                TATTTTTTTTATCAT  63 23
     BCE2002 1934520 .. 1934539 +  -2.2   -2.8237   TTGAAGGTATGCAAT            GTAATA-CC GAT GGATATTGC            TAATTCGCTTGTTAT  41 3
     BCE2003 1935225 .. 1935250 +  -9.1  -5.32882   AATATGTAACGAGAA         GGAAGCTGT GCTTAAAA ACAGCTTCC          TTTTTTGTAGTGGTG 100 48
     BCE2004 1935467 .. 1935478 +    -3  -5.37593   AAGAAGTAATTAGAT                TGAA ATCT TTCA                 TTTTTTCATTTAGCA  74 32
     BCE2005 NONE
     BCE2006 1938389 .. 1938412 +  -9.7  -4.72846   AAAATAAAGTAAAAA          GCAATCCAA CAAATT TTGGATTGC           TTTTTGCATATATCA  93 41
     BCE2008 1941060 .. 1941072 +  -6.3  -2.81564   ATAATAAATATAAAT                CGTAA TTA TTACG                CTTTGAATACGTTTG  58 75
     BCE2009 1942047 .. 1942088 + -16.3   -5.2189   GTGTTTTTTACATAG GCTGCAATAATTGACTTAA GAAC TTAAGTTAATTATTGTAGC  TTTTTTCATGATTAA 100 41
     BCE2010 1943554 .. 1943587 +  -9.7  -5.58074   GAATTTTCTGTTGTT     TTTGTATAAAGAGGG GATC CCCTCTTTGTACGTA      TTTTTTTCATACTTA 100 44
     BCE2011 NONE
     BCE2012 NONE
     BCE2013 NONE
     BCE2014 1946988 .. 1947015 +  -6.4  -5.17744   TATAGAATATGAAAA        TCCCTCTTTT AGATTCGG AAAGGAGGGA         TTTTTATTGCTGTAT  84 52
     BCE2016 NONE
     BCE2017 NONE
     BCE2018 1949286 .. 1949333 + -19.7  -2.90956   ATGGAAAGTTAAGAA TAACGATAAGAAAGAATTCGT TTAAAC ATGAATTCTTTCTTATCGTTA TGTATGCAATACTTT 100 29
     BCE2019 1949936 .. 1949952 +  -5.2  -4.56597   AGCAATAGGGAAAAA              CATTTG ACTTA CAAATG              TTTTTAAAAGAGAAA  71 82
     BCE2020 1951065 .. 1951091 + -11.7  -5.76633   AAGTAATTTGAAAAA         TACCGAGAGTC TAATC GATTCTCGGTA         TTTTTTTATGTATGA 100 35
        cydA NONE
        cydB NONE
     BCE2023 NONE
     BCE2024 1957535 .. 1957558 +  -7.4  -5.79595   TATGTAATGGAAAAA          TAGCTACGCC TAAT GGTGGAGCTA           TTTTTTGTTTTGAAA 100 51
     BCE2025 1958808 .. 1958826 +  -2.4  -3.89212   ATGTTTATTCAGGAA             CGAAAAGT ATG ATATTTCG             TTTCATGTCTGCATA  51 14
     BCE2026 NONE
     BCE2027 NONE
     BCE2028 1963183 .. 1963213 + -11.4  -5.69262   TTGATTTTTTAAAAA       GCATTCATTCTT AACAAAA AAGAATGAATGC       TTTTTATTTTTATCC 100 12
     BCE2029 1963633 .. 1963645 +  -2.7  -2.87463   AGGTTATAAACAATT                TAGCT AGA AGTTA                TGTATAGAGAAAATT  42 56
     BCE2030 1964146 .. 1964168 + -12.8  -4.99035   GGTCAATAGTAAAAA           GCTCCGTTTG TGA TAAACGGAGC           TTTTTGTATAAGTGA 100 32
     BCE2034 1967196 .. 1967236 + -15.8  -5.42198   TCATCATATAAGAAA  GGCAATTTGTTGTTAC GTATTATCG GTAACAACAAATTGCC  TTTTATTTTTTAGCA 100 59
     BCE2035 1968072 .. 1968130 + -14.5  -2.93701   AACCAATCGGGGTTT --TGCTACTTATAAAAAGGTGAACAGG GATACAA CCTGTTCACCTTTTTATAAGTAGTAAG GATTTTTTTGATAGG 100 89
     BCE2037 1970279 .. 1970304 + -11.9  -5.05228   TTCGTATAGAGAAAA         GGCTTTCCAGG GAAA CTTGGGAAGCC          TTTTTATAGTTTAAT 100 62
     BCE2040 1973107 .. 1973144 + -15.8  -4.63542   GGGCGTATTATAAAA   TGAATCATCAGTGGGG CTTATA CTCCGCTGATGATTCA    TTTTTACAAGTTATA 100 28
     BCE2041 NONE
     BCE2042 1974924 .. 1974980 + -17.8  -2.66326   TTGTATGTATTCCTA AGTATAAAGAGAAATAGTGTTAGGGG CATAT CTTCTAACACTATTTTTCTTTATACA TACATTTACCATTGC 100 9
        fabG 1976483 .. 1976529 + -12.6   -5.4251   GATACATGTATAAAC AAAAGAAGGGATATCTATTTTG TAA TGAAGTAGATGTCCCTTCTTTA TTTTTTGTATATAAG 100 43
     BCE2045 1977358 .. 1977372 +  -2.1  -2.72991   ACAACGCAGTTAACT              CG-TGG ACCT CCAACG               TACTTCAAAATATAA  40 98
     BCE2046 1978305 .. 1978333 + -11.9  -5.38958   AACAATAGTAAGCAG        TAAGACTGTCC AAATTAC GGACAGTCTTA        TTTTTGTTTATGAAT 100 39
     BCE2047 NONE
     BCE2048 1979683 .. 1979693 +  -5.4  -3.81755   TCAGTCAATGATAGA                 TAGG AGT CCTA                 TTATATTTACAAACT  61 61
     BCE2050 1981480 .. 1981510 + -12.7   -5.9003   GTGGAACCACGAAAA       CACATTCGTCCCT TTCCT AGGGATGAGTGTG       TTTTTTTATTACTTT 100 476
         hom NONE
        thrC NONE
        thrB 1984891 .. 1984905 +   -10  -5.88565   TAGAACTATAAAAAA               GCTAGC ATT GCTAGC               TTTTTTTGTTGTAAA 100 30
     BCE2054 1985391 .. 1985414 +  -6.8  -5.41746   TTTTTAATACGCAAA          TAGAGCTAGT TTAT GCTAGTTCTA           TTTTTTTGCCACATT  93 208
     BCE2055 1987870 .. 1987912 +  -8.6  -3.89215   TCCGATTGGTGAGGG CTAATAATCAGTGGGGGAT GAAGAA AACCCCCACTGATTAA-AG TTTCACTTTATGGGG  79 115
     BCE2056 NONE
     BCE2057 NONE
     BCE2058 NONE
     BCE2059 NONE
     BCE2060 1992698 .. 1992709 +    -3    -3.182   AATAAAATAAATAGA                TGTA TAAT TACA                 TTGGGTGATTTATAT  46 69
     BCE2061 NONE
     BCE2062 1994275 .. 1994306 +  -3.8  -5.16572   AAACGTAATAAAAAG      CCGGGGAAACAT CGTCACAA ATGTTTTTTCGG       TTTTTTACGTTAAAT  74 52
     BCE2063 1995102 .. 1995120 +  -3.9  -5.38497   AATGGTGCTAAAAAA             GAGTGAA GTGAA TTTACTC             TTTTTTAATTTGGAT  77 39
     BCE2064 1995864 .. 1995885 +  -8.8  -5.44119   TATAAAATGATGTAA           GAGTCTCT CATTGT AGAGACTC            TTTTTTTAAAATACA 100 182
     BCE2065 1996199 .. 1996220 + -11.7  -5.86332   TAGAAGGTTATAGGA           GAAAGGAAG GATT CTTCCTTTC            TTTTTTTTCAATTAA 100 44
     BCE2069 2000083 .. 2000113 + -13.6  -5.40474   GATGCAGAAAGTAAA       TAAGCTTAGTAATA TAT TATTACTAGGCTTA       TTTTTTTGAAAGCGT 100 56
     BCE2072 2002412 .. 2002464 +   -19  -3.34962   ATAATCTCATATGAC CTATACGAAAAAGTATTGTATACT CTGAA ACTATACGATACTTTTTCGTATAG TTATAGAATGTAAGG 100 94
     BCE2073 2003668 .. 2003690 +  -8.6  -4.66388   ATGAAAAAGAGCATC           TGTAAAAAGG TGC TCTTTTTACA           TTTGTTTATCATTTT  89 44
     BCE2074 2004445 .. 2004494 + -13.4  -2.60194   GTAGGGGTATATCGT TAACATATAAAAAAGAAGCTAA ATGAGA TTAGCTTCTTTTTTATGTTTTA CTTACTTCCACCAAT 100 23
     BCE2076 NONE
     BCE2077 2007919 .. 2007946 + -11.5  -4.11838   ATTCTTTAAAAACTA        TAAAAGGACCA TTCAAT TGGTCCTTTTA         TTTATCTCGTAATTT 100 74
     BCE2078 2009148 .. 2009169 + -10.3  -5.22312   ACAATTACTAAAAAA           CATCTCATA TTTT TATGAGATG            TTTTTTAGTATGGCT 100 40
     BCE2080 2010533 .. 2010547 +  -3.5  -4.86033   AAGATTAATTGAAAG               GGGGA TAGTT TCCTC               TTTTTATCCCGCTTT  66 33
     BCE2081 2011127 .. 2011168 + -13.3   -4.8622   TGAAAAATAACATAA TAAAAGCACTGTTTTAGCT AATG AACTAAAACAGTGCTTTTC  TTTTTGATTGAACAG 100 188
     BCE2084 NONE
     BCE2085 2012339 .. 2012357 +  -2.5  -2.64144   AACTTCTACAAAGTG            TTC-GAGA AGAA TCTCTGAA             GTATTTGAGTAAACA  40 81
     BCE2086 2012541 .. 2012551 +  -5.4  -2.79302   AGGTAGCTTTTTGTA                 TGGA TAT TCCA                 TATAATGAGAGTAAT  53 49
     BCE2087 2013754 .. 2013792 + -14.1  -4.07786   AACAGCATAAAAAAA   TGTGAAAAGTCAAAGGG TGGTT CCCTTTGGCTTTTTGCA   TTTGTAAATTTTATA 100 21
     BCE2088 2015953 .. 2015995 + -23.8  -4.84527   AAGTGTAATAAAGGA CAGACTACTCCAAAATAGCA GTA TGCGATTTTGGAGTAGTCTG TTTTTACTATGTAAC 100 33
     BCE2089 2016451 .. 2016474 +  -4.6  -5.64873   GGGAAATTCTTTTAA          GGAGAGTG TTATAAGT CACTCTTC           TTTTTTGTTGTTGCA  83 26
     BCE2090 2017119 .. 2017158 + -10.3  -5.11937   GATTGTGAATGAACA  TATAAAAAAAGCATCCA ATAACA TGGATGCTTCTTTTATG   TTTTTTGAAGTTGTT 100 29
         dpS 2018951 .. 2018975 + -10.2  -5.47914   AATATAAAGAAAAAA          GTCATTGAAA AATTC TTTCAATGAC          TTTTTTGTGATTTTT 100 97
     BCE2094 2019501 .. 2019524 +  -5.4  -6.02919   GGTAGATGTATTGAG          AACAACAATA AATA TATTGTTGTC           TTTTTTTGTTTATAA  95 36
     BCE2095 2020650 .. 2020679 +   -13  -4.58466   ATAAGTAGTAAGAAA       GGGAGATGCATC ATAATG GATGTATCTCCC        TTTTATCCTTATAAA 100 33
     BCE2098 NONE
     BCE2099 2024285 .. 2024310 +  -9.8  -4.93318   AATACATATGAAAAA         GAAGAGCTGT AGAGAA ACGGCTCTTC          TTTTTGTGCATTATG 100 14
     BCE2101 2026337 .. 2026361 +  -7.2  -4.75174   GAGGAGTGTGTGAAA          TAAGTCTGCG CATAT TGCAGGCTTA          TTTTTGGATTAACTA  86 23
     BCE2104 2028410 .. 2028441 +   -19  -3.41602   GAGAAAAAAGATTGA      GTAAAGCACTATGC GTAC GCATAGTGCTTTAC       TTGTGGTAAAATGAG 100 26
     BCE2105 2029182 .. 2029220 + -19.3  -4.05816   ATTACAACGATAGAA   TAAATAAAACCGAGAAG AAAAG CTTCTCGGTTTTATTTA   TTTGTACTGATTTTC 100 23
         ogt NONE
     BCE2108 2031877 .. 2031897 +  -5.6  -2.74747   TAATCTGAATCTTTT            GTATAATA ATATG TATTATAC            TGGCTTTCATTTATC  52 50
     BCE2110 2033754 .. 2033785 +   -14  -4.03234   AAAAAAATAGTATAA      TAAAAGATGAGTGA ATTT TCGCTCATCTTTTA       TTTGTATAGGAGGAA 100 31
        fosB NONE
     BCE2112 NONE
     BCE2113 2035419 .. 2035434 + -10.4  -5.36441   TAAGCATACAAAAAA              GGCCGT GAAA ACGGCC               TTTTTTGTATGAAAA 100 38
        cotH 2037260 .. 2037282 +  -5.6  -5.74122   GGATTAATTTTGAAA           GAGATTGGAA CAT TATCAATCTC           TTTTTTTGTATAATA  91 34
     BCE2116 NONE
     BCE2117 2038683 .. 2038702 +  -7.2  -5.73672   AAGCAGCGCGTTAAA            GTCAATGA TTTT TCATTGGC             TTTTTTTACTTGTTT 100 27
     BCE2118 2040168 .. 2040185 +  -7.7   -5.5454   ACATAAGCTTTTTAA             GGCAGAG AGCG CTCTGTC              TTTTTCTTTGTTTAA 100 35
     BCE2119 2041295 .. 2041332 + -17.9  -5.21709   TTTAACGATAAGAAA   GCTGCTCTAGCATAGTT ATAT AACTGCGCTAGAGCAGC    TTTTTTGCTATGAAA 100 36
     BCE2120 2042382 .. 2042396 +  -3.6  -3.29576   GATGGGGTGGTAGGT               TATGTT TCG AGCATA               TATATTATTAGGTTT  48 28
     BCE2121 2043242 .. 2043264 +  -5.6  -5.26316   AATATGTATTTAGAG           GAGCCGAT TGATAAC ATCGGTTC           TTTTTTATGGACTAA  80 15
     BCE2122 2043928 .. 2043970 + -12.3  -5.14965   ACTGAAATGTTTTTC ATATGAAAAGCGGGCACCTA ACAA TAGGTGTCCGCTTTT-ATAG TTTTTTCATCCACAT 100 75
     BCE2123 NONE
     BCE2124 2045930 .. 2045955 +  -6.2  -5.56112   AGTTTGTATAAGAAA         CTAAGGCG GAAAGATAGG CGCCTTAG          TTTTTTACTTTTTGT  93 30
     BCE2125 2046297 .. 2046320 +  -8.2  -5.56673   TAATGTAAGAATAGA          GCTTCCTC TTTTATGT GAGGAAGC           TTTTTTGTTGTAAAT 100 38
     BCE2126 2047139 .. 2047154 +  -8.2  -4.88067   AACTCCTACTAGAAA              GGCGTC TTTT GGCGCC               TTTTTATGCATGAGT  95 158
     BCE2130 2050071 .. 2050081 +  -2.6  -5.61596   TTCAGAAAAATAAAA                 TAAA TTA TTTA                 TTTTTTTCTGAAAAT  75 76
     BCE2131 2050797 .. 2050829 + -12.9  -3.70848   CGATAGAATAATATG      CAAAAGCCGTCTAAT TAT GTTGGATGGCTTTTG      TTATGTTACGTGTAT 100 30
     BCE2132 NONE
        brnQ 2052322 .. 2052351 +  -2.3  -3.07431   ACTTTCTTACTTCCA       TAAATGG-ATTGGG AAG CGTAATACCATTTA       TATTGGAGCTATTTT  42 45
     BCE2134 2052553 .. 2052574 + -10.9  -5.40072   AAGTGAACTACAAAA           GAAAGGTGC TTAG GCGCCTTTC            TTTTTTTAAAGGGGA 100 13
        csaA NONE
     BCE2136 NONE
      spoIIP 2055356 .. 2055390 +  -4.4  -2.80195   ATGAATGCGAGAGTC     TGAAAAAACGTGAGTG TAA TGCTTGCGTTTTTTTG     TAATTAATGATGCGT  49 53
     BCE2140 NONE
     BCE2141 NONE
     BCE2142 2057280 .. 2057309 +  -9.4  -6.20267   TAAAATAATAAAAGA       GTCTGAAGCGGA AGTTAA TTCGTTTCAGAC        TTTTTTTATTTTTCA 100 33
     BCE2143 2058934 .. 2058973 + -16.8  -3.35813   CTAACTTATCATAAA  TAAAATAAATAGGGCAGG AAAT CCTGTCCTATTTATTTTG   TTCATTAAAGTGACA 100 27
     BCE2145 NONE
     BCE2146 NONE
     BCE2147 2062069 .. 2062079 +  -2.6  -3.87364   ATCTAATGAAGTTTC                 TAAA CTT TTTA                 TTATATTATTATGGG  51 95
     BCE2148 NONE
     BCE2149 NONE
     BCE2150 NONE
     BCE2151 NONE
     BCE2152 NONE
     BCE2153 NONE
     BCE2154 2068584 .. 2068626 +  -2.1  -2.64243   CTTAACATACAAAGA GCTCCCATCTG-ATGTTTAT AAAA ATAAGTAGATGGATGGGGGC TAGTCTACAATGTAA  40 55
     BCE2155 NONE
     BCE2156 NONE
     BCE2157 NONE
     BCE2158 NONE
     BCE2159 2072411 .. 2072458 + -16.1  -4.31329   AAGAAAGTTAGTTAA TAATAAAAGCAATTTTCATTC TTATAT GAATGAGGATTGCTTTTATTA TTTTGAAATTTTTAA 100 30
     BCE2160 NONE
     BCE2161 2073894 .. 2073929 + -15.8  -2.70585   AAAAGTTTCATATCG    TCTAACATACCTTTAT TGAA ATAAAGGTATGTTAGG     ATCTTTCATATGCTC 100 21
         alr 2075711 .. 2075729 +  -8.2  -6.20267   TATACTAAGAAAAAA             CTGAATCG ATA TGATTCAG             TTTTTTTATTTTTGA 100 22
     BCE2168 2079382 .. 2079407 +  -7.7  -4.06678   AATAAATGTTTGGAG         CACACTTAC TGTAATAT GTAAGTGTG          TTTCTATAAATAAAT  77 36
     BCE2169 2080396 .. 2080428 + -22.3  -4.08557   AAATAGTGAATGAAA      TAGCTCCACGTAAGT TAT ACTTACGTGGAGCTA      TTCTTATTTGGGGAA 100 35
     BCE2171 2082393 .. 2082424 +   -14  -5.27023   CGTTATAATATTAAG      TAGGTTCCATATGT ACAA ATATATGGAACCTA       TTTTCTTTTTCAGAT 100 33
     BCE2172 2083663 .. 2083683 +  -6.9  -5.75945   AATATTTAGCTGAAA            TAGGAGG GATGTAA CCTCCTA            TTTTTTTTAAGAAGT 100 28
     BCE2174 NONE
     BCE2175 NONE
     BCE2176 NONE
     BCE2177 NONE
     BCE2178 NONE
     BCE2179 2087779 .. 2087805 + -15.4  -2.61912   ATAGCACAATATGTA         TAAAAGCCGATT TTA AATCGGCTTTTA         ATTATCGATACATCG 100 23
     BCE2181 2089154 .. 2089173 +   -10  -5.58179   GAAATCCTTTAAAAA            CGCCTGCT TACG AGCAGGTG             TTTTTTCTTGTAATC 100 29
     BCE2182 2090082 .. 2090121 +  -9.6  -4.08216   TGGCAATGGGTTGTA  GACTAAGAAAACTTGGC GCATGCA GTCAAGTTTTCTT-GTC  TTTTGAAAGGAGTAC  86 20
     BCE2183 2090450 .. 2090471 +  -8.1  -5.24416   TTTTGTTTCAGAGAA           GACTTTCTA GTAA TAGAAGGTC            TTTTTCTTATGCTTA  93 16
     BCE2184 2090743 .. 2090765 +   -15  -5.40474   TGTATCACGAATGAA           CACACCAAGT ATA ACTTGGTGTG           TTTTTTTAAAAAGCT 100 27
     BCE2186 NONE
         fhs 2093825 .. 2093852 +  -9.8  -5.00884   CTATATATACATCAA        GTGGCGCCTTTC CATC GAAAGGCGCCTG         TTTTTTGGAGGAAAT 100 72
     BCE2189 2095597 .. 2095620 +   -14  -5.73978   ATAAATGATGGGGAA          GGCGTAACTA TTTG TAGTTACGCC           TTTTTTGTTTGTAAT 100 37
     BCE2190 NONE
     BCE2191 NONE
     BCE2192 2096337 .. 2096361 + -14.4  -3.24289   ATTGCTATGTGAAAA          TCCCCCTCAA ACATA TTGAGGGGGA          TTAAATCTTTGAAAT 100 45
     BCE2195 NONE
     BCE2196 2099486 .. 2099507 +  -6.5  -4.89477   GAGATAAGTAAAAAA           GCTCAGAGT CTAA GCTCCGAGC            TTTTCTTATTGAAAC  80 34
        bsaA 2104519 .. 2104560 +   -14  -3.76839   AGTTTCACTTAATTA AAAAATGCCTCAAAGAAC TACTTT GTTCTTTGAGGCGTTTTC  TTTACATTCACATTA 100 42
     BCE2206 2109951 .. 2109962 +  -4.4  -2.57211   GAGTCACCACTAGAA                GCTT GAAA AAGC                 ATTGTGGAAAACCCT  48 20
     BCE2207 2111357 .. 2111397 +  -8.4  -3.10789   GGAGTGAAGTTAAGT  ATTCAAATAAGAGCGCAA GTAAA TAGCGCCCTTATTTGAAA  TGATTTGTATCTATT  70 190
     BCE2209 NONE
        xylA NONE
        xylB NONE
        galM NONE
     BCE2213 NONE
     BCE2214 2119095 .. 2119133 + -13.5  -2.95166   ATCTTTCCTTTATGA   AAGTAAAAAAGAAGCTT ACTAG AAGCTTCTTTTTTACTA   CTATTTTTCACATGC 100 509
     BCE2216 2120517 .. 2120529 +  -4.8  -3.99592   CTACAGTAGAAAGAG                GAGG ACAAG CCTC                TTTCTACTAATACAT  62 50
     BCE2217 2120908 .. 2120939 +   -14  -3.35283   TAACAAAATATAAAA      TAAAGCAGATTCTA AATA TGGAATCTGCTTTA       TTATGAAATAATTCT 100 69
     BCE2219 2123975 .. 2124008 +  -9.1  -5.39221   GATATTAATATAAAA     GTGTAGAAATCTT GTGTTAGA AAGATTTCTGCAC      TTTTTTGATTATTAT 100 50
     BCE2221 NONE
       spoVS 2125497 .. 2125542 + -12.9  -3.17598   TTAACATAACAAACA AAAAAGTGTCACAAATGCT ATAAACCA GGCATTTGTGACACTTTTA TAGTTTTGTAAGAAT 100 69
     BCE2224 NONE
     BCE2225 NONE
     BCE2226 2129783 .. 2129803 +  -7.6  -6.09196   TGACTAATAAAAAAA            TCCTGCGT GAAAA ATGCAGGA            TTTTTTTATTTTCAA 100 34
     BCE2227 2130142 .. 2130174 + -13.7   -5.2197   GAAGTATAATTTTTT      GAAACCTTACATGTT TAA AGTATGTAAGGTTTC      TTTTTAGTTTTTATA 100 32
         ssb 2130631 .. 2130660 +  -5.2  -2.55624   GAGGGCGCATCGTAA      GA-AGAGGGCT-TA GTAA TATAGCCCTCTATC       ACTTTTGATTGATCC  51 26
     BCE2231 NONE
     BCE2232 NONE
     BCE2233 2134801 .. 2134821 +    -9  -5.05113   AGAATTGCTAAAGAA            GGGGGAGA GTAAA TCTCCCTC            TTTTCTTTATATAGA  95 30
     BCE2234 2135792 .. 2135809 +  -6.9  -3.28712   AATAGTAGAGTAAGC             CGAGGCC CCCT GTCCTCG              TTATAAACGGGAAAG  63 195
     BCE2235 NONE
        argS 2137627 .. 2137655 +  -7.5   -5.8187   ATAGTAGTAAACTGA        CAAACTGGGTCTA GTA TAAACCTGGTTTG        TTTTTTTATTGGATA 100 42
     BCE2237 2138045 .. 2138056 +    -3  -2.82635   GTGTTATATGGATAT                TATC TTAA GATA                 TATAGTAATGGAGGT  43 18
     BCE2238 2138308 .. 2138362 +   -12  -4.08394   CTTGTTAAATTTTTC TTCCAAA-TAAAAAGCTAGTGTATT TTTAAT AATACACTAGCTTTTTGCTTTGAAA TTTTAAGAAAAGTGT 100 33
     BCE2239 2139432 .. 2139442 +    -4  -3.00585   CTGATATATTTAAAT                 TATC GCC GATA                 TAATTTCATGTACTG  48 142
     BCE2240 2144201 .. 2144225 + -15.8  -5.43487   GGTAACGCGGTTAAA          CCCGTCCCTA CTTCA TAGGGACGGG          TTTTTTGTGTGCTTT 100 352
        ileS 2147374 .. 2147398 + -15.9  -5.39721   ACTAAGTAAAGAAAA          GGAAGTTGGAA TCA TTCCAACTTCC          TTTTTTGTATGATAG 100 32
     BCE2242 2149180 .. 2149203 +   -11  -5.04222   GAATTAATATAAAAA          GTCGTGGCAT GTAT AAGCCACGAC           TTTTTAATTTGCTTA 100 34
     BCE2244 2151471 .. 2151494 + -13.2  -5.23765   GGTACCGCGGAAAAA          TCCGTCCCTA TTTA TAGGGGCGGA           TTTTTGTATTCTTTG 100 293
     BCE2246 2154783 .. 2154797 +  -2.9  -2.75992   GTAATAGGGATTATT               TAACA GCAGA TGTTA               TAATATTCAGTAAAA  42 23
     BCE2247 2155744 .. 2155770 +  -8.8  -4.17701   TTGAAATGAAGAAAA         GGGTGCTTCT CTAAATA AGAAGCATCC         TTTCTAATTTCTGGA  87 32
     BCE2250 2158050 .. 2158095 +  -3.5  -4.85129   TATAGAGACTAATAA TCCCTTTATAACGTATGATGAT GAA ATCGTTTTTTGTT-TAAAGGGA TTTTTCATATGTAAT  66 42
     BCE2251 NONE
     BCE2252 2160975 .. 2161015 + -13.7   -3.6336   TTCCTTGGAAATAGT  TAAAACAAGACTTTATATT TTT AACGTAAAGTCTTGTTTTA  TTATGTATAATATAC 100 63
     BCE2253 2161782 .. 2161792 +  -2.6  -2.89534   TTACAAAATAGATTA                 TAAT TAT ATTA                 TGTAATCTAGTTCGT  42 23
     BCE2254 NONE
     BCE2255 2162800 .. 2162826 + -13.8  -4.43309   AATATTAAATTAAAA         GAGGCGCTTTCA TTT TGAAGGCGTCTC         TTTTAATTCGCATTA 100 43
     BCE2258 NONE
     BCE2259 2165890 .. 2165906 +  -5.8  -5.31877   TTACCATAGAAAAAA              GAGCCG AAAAA TGGCTC              TTTTTTCTAATCCGT  83 32
     BCE2260 NONE
     BCE2261 2166759 .. 2166779 +  -8.4   -5.4492   TGGCTTTCTTAAAAA            GAACAAGA GAAAA TCTTGTTC            TTTTTTATGTGTATG 100 29
     BCE2262 NONE
     BCE2263 2168515 .. 2168547 + -18.7  -5.11937   ATTGATATAAAAAAA      TAAAAGGCAGGTGTG AAT CACATCTGCCTTTTA      TTTTTTACCATTCTT 100 23
     BCE2265 NONE
        thyA 2173922 .. 2173935 +  -2.3  -2.82623   ACCCAGCAATTAAAG               CACCG GTTG CAGTG                TAATTGTAGAGGAGA  41 9
        dfrA 2174454 .. 2174479 + -13.5  -5.42975   GACAATAGTAAAAAA         GATTGATGTGA AAAT TCACATCAATC          TTTTTATTTGTATCC 100 33
     BCE2268 2176600 .. 2176628 + -13.3  -4.96848   TAATATGTAATAAAA        GGTTAGCTCTATA ATT TGTAGAGCTAGCC        TTTTTCTATGAAGGA 100 38
        acpD 2177483 .. 2177505 + -10.7  -6.04419   TAGAATGGTTAAAAA           GTCCAAACA CTTGT TGTTTGGAC           TTTTTTTCTTCTTTT 100 43
     BCE2270 2178303 .. 2178329 + -16.8  -5.32882   ATAAGTAATAAAAAA         GGTTTCAGCTTA CAT TAAGCTGAAACC         TTTTTTATGATGCTG 100 33
     BCE2272 NONE
     BCE2273 2180165 .. 2180184 +    -5  -6.11392   AAATTCAGTCGAAAA            GTGCCT CGTTATAA AGGCAC             TTTTTTTATTTATTT  95 12
     BCE2274 NONE
     BCE2275 2180784 .. 2180804 +  -8.3  -5.10154   ATGATATAGAGTGGG            GACAGGGTT AAG AGCTCTGTC            TTTTTCATTTTAGAT  91 37
     BCE2276 2181775 .. 2181800 + -13.5  -5.38047   CAGAGTAATAAAAAA         GCTACTTGAAA TTTA TTTCAAGTAGC          TTTTTTATGTGAATA 100 33
     BCE2278 2183867 .. 2183892 +  -8.3  -5.17576   TTAGCAGAATAAAAA         GAGGGGTGC AGATTAAA GCACCCTTC          TTTTTTACATTAGTC  93 29
        asnO 2186491 .. 2186516 +  -9.1  -5.53991   GTTTAATTAGAAAAA         CCTTAAGATCG TATA TGGTCTTAAGG          TTTTTTTCATAAATA 100 35
     BCE2281 NONE
     BCE2282 2187300 .. 2187317 + -11.3  -5.96894   GCAAAATGATAGAAA             CCGCCTT ACAT AAGGCGG              TTTTTTTATTTACGT 100 13
     BCE2283 2188532 .. 2188558 + -11.7  -5.62288   TAAATGAATAATCTA         GTGCATCACTT TAAAT AGGTGATGCAC         TTTTTATTTTGTTAA 100 38
         dat 2189541 .. 2189557 +  -5.1  -5.56568   ATATTGAAGAAAAAA              GCTGG TATTACT CCAGC              TTTTTTTCATGATAT  85 40
     BCE2286 2190282 .. 2190313 + -11.9  -4.20531   TTTTAAAGCTCAAAA      TAAAAAGACATTG AATAAA CAATGTCTTTTTA       TTTTGGATAGGTATG 100 35
     BCE2287 2191042 .. 2191066 +    -8  -5.73978   TAAGAAGAATAAAAA          GTACATTACT CAAAA AGTAGTGTAC          TTTTTTGTTTATACT 100 38
     BCE2288 2192018 .. 2192038 + -10.5  -4.81851   GTGAAGTGAAAAAAA            GAGGCCTTT AAA AAAGGTCTC            TTTTTACGTTTAAAT 100 32
     BCE2290 2193164 .. 2193182 +  -8.9  -5.75478   TAATATCGAATAAAA             GAGCTGA TAAAT TCAGCTC             TTTTTTTATCTAGTT 100 28
     BCE2291 2194431 .. 2194450 +  -7.2  -5.04601   ATCGATATAAACAAA            GAGCTGAA GAAA TTCAGTTC             TTTTTAATTTGTAGA  88 105
     BCE2292 NONE
     BCE2293 NONE
     BCE2294 2197639 .. 2197664 +  -6.9  -3.62597   AAAGTGAAACTTTAA         TCAGTGGAGGGG CTA TTCC-CCACTGA         TTATTAGCGCATACC  67 73
     BCE2295 2198637 .. 2198668 + -10.4  -4.38313   GAATAAAAAGTGAAA      GGCAGAAATGTTGAT TTT AT-AACGTTTCTGCC      TTTTCAATTTCATGT  95 80
     BCE2296 2200093 .. 2200127 + -18.1  -3.76125   GTTAGGCGACAGAAA     GAAGATGATCCCTGT TAAAT GCAGGGATCATCTTC     TTTGCATTCCACTAC 100 79
     BCE2300 2204243 .. 2204255 +  -4.9  -4.62872   ATTATATTTTATTAT                GAAAA AAA TTTTC                TTTTTAAAACTTGAT  69 320
     BCE2301 NONE
        gntK NONE
        gntB NONE
         gnd 2208188 .. 2208213 + -12.7  -6.00086   GATGATTTTTGAAAA         GAAACTTGTGC ATAA GCGCAAGTTTC          TTTTTTTTATAGTGT 100 44
     BCE2306 NONE
     BCE2307 2211562 .. 2211585 +  -6.8  -5.24989   AAAAGTAAATGTGAA          AAACTCATAC TTTC GTATGAGTTC           TTTTTTCGTCTATCA  91 33
     BCE2310 NONE
     BCE2311 NONE
     BCE2312 2214089 .. 2214106 +  -9.9   -5.8187   ATTGTTAGACCGTTA             GAGCTCA AGTG TGAGCTC              TTTTTTTGTTGAATA 100 25
        proV NONE
     BCE2314 2216693 .. 2216714 + -11.7  -5.64274   ATATGTATGAAATGA           CCGTTCATT ACAA AATGAACGG            TTTTTTTGTGCATAC 100 64
        arcD 2218298 .. 2218317 +  -4.3   -5.4433   TATAAAAATGTAAAA            GTCCTTT TCATTT AAAGGGC             TTTTTCTTTGTCTAT  81 28
     BCE2316 2218651 .. 2218669 +  -8.1  -5.73978   CGATTTCATTTTGAA             CCTGGCG GATAA CGTCAGG             TTTTTTGTTTCTAGT 100 45
     BCE2317 NONE
     BCE2318 2222405 .. 2222421 +  -5.2  -5.53288   AAGAAGTAAAAGAAA              TCCTTT TTTAT AAAGGA              TTTTTTTAGATTAAG  88 32
     BCE2320 2223692 .. 2223706 +  -7.2  -5.09225   TTTTCAATTCTTCAA               CATCAT TTG ATGATG               TTTTTTGAGTAGGGT  90 447
     BCE2323 2227205 .. 2227235 +  -5.5  -6.11392   AACATCGCAAAAAAA      CGAGTA-GGAAATG TTTA CGATTCCATACTCG       TTTTTTTGTTTATTT  95 56
     BCE2325 2229049 .. 2229078 + -15.2  -4.45945   CATTTCAAAAATAAA       CAGTCTACACCA AATGAA TGGTGTAGACTG        TTTTAATTCGTAAGT 100 27
     BCE2327 2230353 .. 2230379 +  -9.6  -5.63504   AAAGAGCGTCGTGCC         GAACTGATTAAT GTG GTTAATCGGTTC         TTTTTTTATCCGATT 100 102
     BCE2328 NONE
        atoD NONE
     BCE2330 NONE
     BCE2331 NONE
     BCE2332 2235770 .. 2235785 +  -6.8  -2.87769   AATCGCACATAGGTG              TGCCGG AAAT TCGGCA               TAGTATTTGCTGGAT  61 77
        rocR 2237193 .. 2237210 +  -9.1  -5.14985   GTAAGTACGACAAAA             CCGCCGA ATAA TTGGCGG              TTTTTGTGTGTTTGC  95 15
        kamA NONE
     BCE2335 2239106 .. 2239121 +  -6.1  -6.28401   TATTTTGACTTTTAA              CCAGC TTTTCT GCTGG               TTTTTTTCTTTTTTG 100 26
     BCE2336 2239421 .. 2239438 +  -3.4  -5.55698   CTTTTTTGACGTGAA             GCTAGT CTATTT GCTAGC              TTTTTTTACGTTGTA  79 53
     BCE2337 2240492 .. 2240506 +  -5.8  -2.68612   TGACCTATAAAAAAA               GAAAAA CTA TTTTTC               TAATCTCATATACAT  55 272
     BCE2340 NONE
     BCE2341 NONE
     BCE2342 2242885 .. 2242906 +  -7.4  -4.77896   ACGTTCATTAAAAAA           GAACCTAT GTCATA ATAGGTTC            TTTTTCCATTGGTTC  86 11
     BCE2345 2246662 .. 2246677 +    -9  -5.50499   GGGAAAATAAAAAAA              GAGAGC TAAT GCTCTC               TTTTTTTGGATGTGG 100 17
     BCE2347 2247322 .. 2247337 +  -6.8  -5.54907   ATCATTTACTATAAA              GTAGCG AATT CGCTGC               TTTTTATTTTATAAA 100 27
     BCE2349 2248010 .. 2248021 +    -3   -3.0263   ATTAGTAATGAAAGT                TGAT ACAA ATCA                 TGTTCAAGAAATAGT  45 36
     BCE2350 2248454 .. 2248465 +    -3   -3.5754   ATTAAATTACAAACG                TTGA TTTA TCAA                 TTGGTTTGAATGTTT  50 130
     BCE2352 2249341 .. 2249365 +  -8.6  -5.86465   CAAAAAATAAAAAAA          CAGAGAGACA TATTT TGTCCCTCTG          TTTTTTTATATTATT 100 334
     BCE2354 2252417 .. 2252436 +  -7.2  -5.28176   ATAAAATGTGTGAAA            GGACGAAT GTAG ATTCGTTC             TTTTTTATGCATAAA  91 398
     BCE2355 2253218 .. 2253247 +    -3  -4.53495   TTCAGTAGGTCTAGT      TAATCCCCTGTACC GAAT GGTG--GGGGATTA       TTATTGTTTTTTTTA  60 60
     BCE2356 2253793 .. 2253809 +  -2.9  -2.71101   AAATAAAGGAGTATT              GTGAGGG GAA CCTTGAC              TAGATTGTTTACAAA  42 389
     BCE2357 2255165 .. 2255189 +  -5.1  -4.82154   ATTAAATTGTGAGAA          GACATTTTC ATTAATA GGAAATGTC          TTTTTCGTATGCATT  72 36
     BCE2358 2255482 .. 2255493 +    -3  -2.83164   AAAAGATAGATTGAT                TAAC TAAT GTTA                 TATAATGGTACATAG  43 178
        prsA 2256469 .. 2256504 + -18.6  -3.33708   AAATAATGACTGTAA    TTAGAAAAGGGAACCT TTAA AGGTTCCCTTTTCTAG     TTAGTGTGTGAGTTA 100 35
     BCE2360 2257532 .. 2257572 + -15.7  -3.72576   TTAAAACTTTTTAGT  TGATCTTTTCACCTCCCAT TTA ATAGGAAGTGAAAAGATCA  TTTGATGAAGAAAAA 100 228
     BCE2361 2258193 .. 2258242 + -18.4  -3.12351   CACGGATATTATTGA AATAACGTAAAGTAAGCTAAAA TTTAAC TTTTAGCTTACTTTACGTTATG TTAGATGTGGAACAG 100 16
     BCE2363 NONE
     BCE2364 2259427 .. 2259448 +  -5.2  -5.69068   TTGATATATAGGAAA           GAGTAACT GTTATG GGTTACTC            TTTTTTGTATTTTTA  87 30
     BCE2365 2260322 .. 2260338 +  -3.7  -3.29096   TTGAAAGAGAATATA              TAACAGT AGA ACAGTTA              TTAGTGGTTAATAAA  48 118
     BCE2367 NONE
     BCE2368 2260669 .. 2260691 +  -9.9  -5.89921   AAACGATTTWAAAAA           GAAAGGGGG GACCA CCTCCTTTC           TTTTTTTATTCTGGT 100 51
     BCE2370 2263927 .. 2263962 + -14.4  -5.80951   AAAAAATATTAAAAA    GCACTTAAGATTTGTAA AAA TTACAA-TCTTAAGTGC    TTTTTTCTTTTAAAT 100 52
     BCE2372 NONE
     BCE2373 2265982 .. 2266007 + -16.3  -5.68438   AATATAATGCGAAAA         GCGAGCTGTAT ATGA ATACAGCTCGC          TTTTTTATTTAGTAA 100 119
        mmgD 2267460 .. 2267484 + -10.8  -2.52516   TAGCGCCGCCCGCCA          GATGGGTGTT TGACC GACACCCATC          CTTAATAATAACGAA  82 59
        prpD NONE
        yqiQ 2269905 .. 2269918 +  -2.4  -3.54424   TAAAACAACTAAGGC               GATG AGAGTA CATC                TTTGGCAAAATAAAC  46 42
     BCE2380 NONE
        garR NONE
        mmsA 2274162 .. 2274220 + -10.7   -5.0133   AAGTAGACAGCCAAA TCAGTTGTTAA-AAGAAAACCACCACTA TGAA TAGTGGTGGTTTTCTTCTTGTTAATTGC TTTTTTCAAAAGCTA 100 45
     BCE2386 2276702 .. 2276715 +  -2.4  -5.61881   ATCCAAAAATAAAGA               TGTC ATATGA GACA                TTTTTATTTTTGGAA  75 29
     BCE2387 NONE
     BCE2388 NONE
     BCE2389 NONE
     BCE2390 NONE
     BCE2391 2281436 .. 2281467 + -16.1  -4.45068   GAACTTTTGATAAAA      TAAATGCCTCCTC TGTATT GAGGAGGCATTTA       TTTGTTATTCAAAAT 100 81
     BCE2393 2282312 .. 2282351 + -13.8  -4.30995   AATGAAGTATTTTCA  TATAAAATAGCCGCTGCT GATG AGCAGGGGCTATTTTGTG   TTGTTTTATCCCGCG 100 39
     BCE2395 NONE
     BCE2396 2284500 .. 2284520 +  -8.3  -5.57054   TATAGTTACGAAAAA            GCATCCTGT TAA ATAGGGTGC            TTTTTTTGAGTTATT 100 63
        entA NONE
        dhbC NONE
        dhbE 2288733 .. 2288751 +  -7.5  -3.74077   CAGGAAGGAAGTGAT             TAGATGG CTATC CCATCTA             TTTCAGTATATAAAA  73 47
        dhbB NONE
        dhbF NONE
     BCE2403 NONE
     BCE2404 NONE
     BCE2405 NONE
     BCE2406 2299873 .. 2299906 + -16.3  -4.42464   ATTACTAAATTAAAA     CAAGAAACCAGCCTAT AAA AT-GGCTGGTTTCTTG     TTTATTTCACAGCTT 100 28
     BCE2408 NONE
     BCE2409 2301705 .. 2301739 +  -9.4  -3.93768   TAATATAGTTTATAA     GAAGGAGAGGCTTT AGTTGTG GGAGTCTCTCCTTC     TATTTTATTCCGCAT  83 38
     BCE2414 2306004 .. 2306049 +  -7.9  -4.81523   TAATTGATAATAAAA GAGATAGGAAGTGAATGAT AGTGTAGA ATTGTTTACTTTCTATCTC TTTTGATTTTTAATT  87 45
     BCE2416 2307907 .. 2307924 +  -2.8  -3.14463   GTATAATAAAGATAA             TTTCTT ATAAAC AAGAAA              TTAATAGAAGACGTT  43 66
     BCE2417 2308772 .. 2308796 + -13.1   -5.8187   TAAAATTGAGAAGGA          GAAACCAAAAA CAT TTTTTGGTTTC          TTTTTTTATTAAATA 100 38
        thrS 2311341 .. 2311372 + -13.2   -4.0098   GATATTGAGTGTAAA      GAAAACACACCATT AAAA ATTGGTGTGTTTTC       TTGTTTACCTTACAA 100 33
     BCE2420 NONE
     BCE2421 2314255 .. 2314276 +  -9.5  -5.82281   TAGTTTATGAAAAGA           GTCCTTGTT TGAA AACAAGGGC            TTTTTTTCTATATTT 100 38
     BCE2422 2315564 .. 2315589 +  -3.3  -5.36965   AAGTTAAATAAAAAA         GACTCTTCTAT AAAA AAACAAGAGTC          TTTTTTATAATGTTC  76 104
     BCE2423 NONE
     BCE2424 NONE
     BCE2425 2318897 .. 2318927 + -13.5  -5.73978   TACAAAAATAAAAAA       GATAGCTGAAGAC AAATC GTTTTCAGCTATC       TTTTTTGTTTATAGT 100 30
     BCE2428 NONE
     BCE2429 NONE
     BCE2430 NONE
     BCE2431 NONE
     BCE2433 2324564 .. 2324589 +  -3.4  -4.67234   TAAATTATACAAAAA         GAGTATTG AGAGTAAGTG CAATACTC          TTTTTGAAATTAAAT  63 65
     BCE2435 2325955 .. 2325976 + -10.9  -4.85433   TGTGGCATGCAAAAA           GAGGGTTGC AAAT GCAACCTTC            TTTTTACGTTTCTAT 100 90
     BCE2439 NONE
     BCE2440 2329850 .. 2329872 +  -8.6   -5.8187   TAAATAATAAAAAAA           CATGTTTGAA TTT TTTAAACATG           TTTTTTTATTAAATG 100 101
     BCE2442 2332880 .. 2332900 +  -6.8  -5.13473   TGCATAGTTGAAAAA            GCCAAGGA TATTT TCCTGGGC            TTTTTTCAATGTAAT  88 34
     BCE2444 2334008 .. 2334040 + -10.8  -4.90455   AGTAGAAAATAAAAA      GAAGAGCATCTGTA TATTT TACAGATGTTTTTC      TTTTTATACATGTAT 100 85
     BCE2445 NONE
     BCE2446 NONE
     BCE2447 2336357 .. 2336378 +  -8.8  -5.03145   TAATGCATAGTGAAA           GCATGACA GTATAA TGTCATGC            TTTTTTGAAAAATTC  95 31
     BCE2448 2336671 .. 2336703 +  -5.8  -5.63517   TTTTTAAAATAGGAA      GAACTATGACAT GATGTGAAA ATGTTATAGTTC      TTTTTTATTTGGAAA  90 29
     BCE2449 2337527 .. 2337543 +  -2.4  -2.72739   GACTTTTGGGTATAA              TAATAA AGGAA TTATTA              ATTGTATCGGTTAGG  40 42
        hemY 2338983 .. 2339026 + -19.3  -4.45664   TTAATATAGCATATA TAAATAAAATGTCCCTCCG TTATAT TGGAGGGACATTTTATTTA TTTTACTTGAATTGA 100 37
     BCE2452 2340694 .. 2340719 +  -7.7  -5.38549   GTTATATATTAAAAA         GGTTGTTAACCG TGC TGGT-AACAACC         TTTTTATTGTTTGAA 100 296
     BCE2455 NONE
     BCE2456 2342889 .. 2342941 + -24.6  -3.54129   AATCGCGCATAAAAA GAACGAGGTTGTCCCAAAAGTAGCT GAAT AGCTACTTTTGGG-CAACCTCTTTC TTTACGGAAAATATA 100 29
     BCE2457 NONE
     BCE2458 2344572 .. 2344619 +   -21  -4.89852   TCAAAAGCGAAAAAA CCCCAATCATAAGTAGAAAAAC AATG GGTTTTCTATTTATGATTGGGG TTTTTATCCATATAA 100 14
     BCE2460 2346585 .. 2346595 +  -5.4  -3.99327   GCAGCGAAAAAAAGA                 GATG CTG CATC                 TGTTTTTGATAAATA  64 61
     BCE2461 2347275 .. 2347302 +  -8.6  -5.06414   ATGTTGATTTTGAAA        CACCTTTGT-TGT TAT GCATACAAAGGTG        TTTTTGTTGACACAA  95 46
     BCE2462 2347793 .. 2347821 + -13.5  -4.07526   TTGAATTAAATATAG        TAAAAATGTAACA CTC TGTTACATTTTTA        TTTATATAAATACTT 100 32
     BCE2463 2349129 .. 2349187 + -13.7  -4.59919   GACTATATAAGGAGT -ATGAAAGAAAACGTGGATTGATATTCT TCAA AGGATTTCAATTCATGTTTTCTTTCATA TTCTTTTTATACTTT 100 31
         asd 2351250 .. 2351281 +   -11  -5.54907   TTTAGTATTAAAAAA      CTAGGGAACTGTTA AAGG TTACAGTTTCCTAG       TTTTTATTTTATAAC 100 36
     BCE2466 NONE
     BCE2467 NONE
     BCE2468 2352874 .. 2352921 +  -9.4  -4.84642   ATTTCATTATGAAAA GAGATTATTCTACTAGGTCGTT ATGA AATGACTTCATAGGATAATCTC TTTTGTTCGTTTAGC 100 60
     BCE2470 2355864 .. 2355894 + -11.2  -2.73364   GCGTTCGAACTCAAG       CTCCCACTGAAATG CTT TATCTCAGTGGGGG       TAGTTGACATAACAG  82 275
     BCE2471 2356839 .. 2356857 +  -2.4  -2.72043   TTTATGATAGTATAT             TGATTGGT AAG ACCTATTA             CTTTAAGGACAGGTT  40 207
     BCE2472 2357808 .. 2357819 +  -4.4  -4.30719   TAGAATTTTAAATGT                GCAT ATAG ATGC                 TTTATTATGGAGGAA  62 30
     BCE2473 2358442 .. 2358467 +  -6.2  -5.26155   AATATAGATGAAAAA         CCGTATTCTT TTCATT GAGAATGCGG          TTTTTATATTTATAT  84 34
     BCE2474 NONE
     BCE2475 2362217 .. 2362245 +  -9.6  -5.24799   GAATTTTTGATAGGG        TGCGGTTTCTCT GGAAA GGAGACACCGCA        TTTTTATATTTGTAA 100 44
     BCE2481 NONE
     BCE2482 2366787 .. 2366816 + -11.7  -4.44667   AAAATTTAGTATAGA       TACTTTGTACTAT GAAT ATAGTACAAAGTG        TTTCTTATTGCAAAA 100 122
     BCE2484 2368098 .. 2368126 +  -5.4  -4.82154   TTATTAATTAAAAAA        GACAGATTCT WAAATAAAA AGGATCTGTC        TTTTTGCTCTACATT  74 30
     BCE2486 2370203 .. 2370237 +   -21  -4.57073   GAACGGACACTTGTA     TATGGCCCTTCCTAAT TTT ATTAGGGAGGGCCATA     TTTTTGCGGGGAATA 100 67
     BCE2490 2373200 .. 2373211 +  -5.8  -2.80512   AGAAACAGGGAATGA                CTGC ATAA GCAG                 GTATTTCTTGAAAAT  56 218
     BCE2491 NONE
     BCE2492 2375299 .. 2375332 + -12.7  -6.15259   ATAAATAGAAGAAAT     CGCCTTAAAAGTTGAA TGT TTCAGCTTTT-AGGCG     TTTTTTTTTGAATTG 100 33
     BCE2493 2376608 .. 2376652 + -20.4  -4.43879   AGTGAACTACGAAAA TAAAAGTAAGAGCCCGCATT CAAAA AATGCGAGCTCTTACTTTTA TTTTGCTTGAATAGT 100 23
     BCE2495 2378724 .. 2378734 +  -2.6  -2.60075   CTTTATTAAAGACTG                 TAAA TGA TTTA                 ATTCGTTAGGGGGAA  40 6
     BCE2496 2380060 .. 2380082 + -11.4   -3.9392   TGCTTTAATTTATGA           GTGATAGGTA TTT TGCCTATCAC           TTCTTTCACATGAAG  95 47
     BCE2497 2380399 .. 2380411 +  -4.9   -3.0263   ATAAAGAGGAGGTCA                TACAT GTT ATGTA                TGTTGCAGGGGTAAT  52 40
     BCE2498 NONE
     BCE2499 NONE
     BCE2500 2383167 .. 2383195 +    -9  -4.82901   ACTGAAACGAACTTT        TAATAAGTGGAG TAAAT CTCCACTTATAA        TTTTTATCAAACACA  93 36
     BCE2501 NONE
        tdcB 2385908 .. 2385939 +  -6.8  -4.98522   AATAGTTTTATAAAA      G-AAGAGCTAAGA GAAATAG TCTTAGCTCTTAC      TTTTTGTCTACCGTT  85 36
     BCE2503 2386607 .. 2386662 + -10.3  -5.11063   AAGTCGTAATAAATT TA-AATAATAAAAAGGTAGCCTTACTC CTGA GAATA-GGCTACCTTTTTATTATTGTG TTTTTGTTGACTAAT 100 32
     BCE2504 2387984 .. 2388023 + -10.8  -4.38712   GCATAAAAACGAATG  ATAGGGTGTCGGAACTTA AGAA TAAGTGCTGGCACCCTAA   TTTTCTAAGGGTAAA 100 35
     BCE2506 2389480 .. 2389507 +  -8.5  -5.30155   AAAGCAATAAAGAAA        CCGATCTTTCC TATATT GAAAAGATCGG         TTTTTTAATTCATAG  95 50
     BCE2508 NONE
     BCE2509 2392047 .. 2392068 +  -9.5  -5.98675   GTTAGTATTCAAAAA           TAGTCGCAA AGCG TTGCGGCTA            TTTTTTGTTTTTATG 100 44
     BCE2510 2392941 .. 2392955 +   -10  -2.52464   TGTTTGTTTATTATA               GACCGA CAG TCGGTC               TAAATTAAGGAAGGG  77 55
     BCE2511 NONE
     BCE2512 NONE
     BCE2513 2397348 .. 2397378 + -12.1   -4.9725   CTTGGATTTTAAAAA       GAAAAACTCCTAT TGAAT GTAGGAGTTTTTC       TTTTTGTCTGAAAGT 100 29
     BCE2514 2398217 .. 2398233 +  -2.2   -3.2785   TACGGGAAAATACGT              TCGGTT TTGCT GGCCGA              TGTATATTTTGCATA  44 87
     BCE2515 2398746 .. 2398777 +  -4.4   -5.5454   AATAACAAATAAAAA      GGTGTTCCAACCGT CAAC AGGTTTGGAATGCC       TTTTTATTTGTTTAA  83 89
     BCE2516 2399823 .. 2399852 + -12.3   -3.8398   AAGTTCAATATATGT       CAAAAAGGATGGC AATG GCCATCCTTTTTC        TTGTGTATTTTGAGT 100 95
     BCE2518 NONE
     BCE2519 2402553 .. 2402570 +  -8.5  -3.60925   CATCTGAGTGGTGGC             TTCTTCC ATAA GGAAGAA              TTGCTCTTTTTCGAA  77 101
         gpm 2403616 .. 2403647 + -12.4  -3.34013   GATAAAGTGAAACTT      TAATCAGTGGGGGG TGTT CGTCCCACTGATTA       TTAGTTGAACCAATC  90 90
     BCE2522 2404621 .. 2404648 + -11.4  -4.43501   CATAGTTATTTTAGT        AAGTAGGACAGA ACTT TCTGTCCTACTC         TTTTATACATAAATT 100 20
     BCE2523 NONE
     BCE2525 2405095 .. 2405125 + -17.2  -5.68438   TACGAGTGAAAAAAA       CAAAAGAAAATGCA TAG TGCATTTTCTTTTG       TTTTTTATTTCATAG 100 9
        pepD 2407224 .. 2407247 + -11.2  -5.71712   TGATGAAATGAAAAG          TAGCCTATAA AAAT TTATAGGCTA           TTTTTTTGTATAGAG 100 44
        dacA NONE
     BCE2530 2410111 .. 2410135 +  -5.9  -5.10033   TTATTTCTGTAATTA          GATTTTATAAA AAC TTAATAAAATC          TTTTCTTTGTATTAA  80 148
     BCE2531 2411462 .. 2411497 + -14.2  -3.69621   AGTAAATATACGAAT    ATGACCGATTCCTAAG CATT TTTAGGAATCGGTCAA     TTTAGGATTATAAAT 100 65
     BCE2532 2412342 .. 2412362 +  -6.2  -5.30686   ATATTTTCTGTTGCA            GAACTCTT TGTAT AAGGGTTC            TTTTTTGTAGATATT  84 149
     BCE2533 2414724 .. 2414746 +  -8.5  -5.22312   ATATATTTTGAAAAA           GCATTCTTG CTAGT CGAGAATGC           TTTTTTACTGTGGCT  95 127
     BCE2534 NONE
     BCE2535 2416568 .. 2416593 + -12.7  -5.74684   CTATTTGGTAAAAAA         GGAAGGTTCAT TAAA GTGAACCTTCC          TTTTTGTTTTTATTC 100 30
     BCE2537 NONE
     BCE2538 2421002 .. 2421036 +  -5.8  -4.72497   AAATGAGATGTGAAA     TAAGAGATAGCGGCGA TCA TAGCTACTATTTCTTA     TTTTGTTAATAACTC  74 109
     BCE2539 2422138 .. 2422164 +  -8.9  -5.38398   TATAAAATTAGAAAA         CGATTCTTTTT CGTAT GAAAAGAATCG         TTTTTGTATTTTTAT 100 85
     BCE2541 2423152 .. 2423177 +  -9.8  -5.60993   GGCCAGAACTTGTAG         TCGTGCAGCT AAATTA AGCTGTACGA          TTTTTTTATACAAAA 100 9
     BCE2542 2423657 .. 2423707 + -13.6  -4.10459   AATATATAATTTAAA TGAAACAGAGTCGGCTTTAGGA AATGAAA TTCTAATGTTGACTCTGTTTCA TTGTTTAATATTGTG 100 46
     BCE2543 NONE
     BCE2544 NONE
     BCE2545 2426301 .. 2426318 +  -9.9  -4.10179   TAAAAAAATAATAAA             TCGCCTT TAAA AAGGCGA              TTTATATCCATTATA  90 85
     BCE2547 2427907 .. 2427936 +  -5.1  -5.66684   AATTCGACAATAAAA       CTCCTATGTTGTT GTAG AACAATGTAGGAA        TTTTTTTGTGCATTA  85 55
     BCE2548 NONE
     BCE2549 2430578 .. 2430593 +  -2.6  -2.74792   TTTGTAACGAAACAA              CTTGTT AAAA AATAAG               ATTTAACAATACTAA  40 11
     BCE2550 NONE
        mvaB NONE
     BCE2552 NONE
     BCE2553 2434107 .. 2434120 +  -8.1  -4.24342   TTATCCAGTTTAAAA               GCCCT ATTT AGGGC                TTTCTTGCTCAAAAA  83 28
     BCE2554 2436118 .. 2436142 + -15.9  -5.03994   CATGTATAAGGTGAA          CTGACCTCTAA TTG TTAGAGGTCAG          TTTTTATATATACAG 100 49
     BCE2555 NONE
     BCE2556 2436609 .. 2436634 + -13.5   -4.6038   TGAGCTATGTTTTTG         TAAAGCCATTC TTAT GAATGGCTTTA          TTTTCATTTCGTATA 100 56
     BCE2557 2437235 .. 2437253 +  -3.3  -3.45909   TGGAGAGCTAAAAAA             TAATTAT TTACT ATAATTA             TGTTATGTTAATTAA  50 23
     BCE2558 NONE
     BCE2559 NONE
     BCE2560 2439054 .. 2439078 + -11.5  -5.03994   TATAGATTTAGAAAA          CGGCTTGCATT GTA AATACAAGCCG          TTTTTATATATAAGA 100 36
     BCE2565 NONE
     BCE2566 2443563 .. 2443587 +  -4.4   -2.5409   GGCTGATTAAAGTTT          CACTTTATAT GAGAA ATATAAAGAG          TGGATTCCAGATTAT  48 309
     BCE2567 NONE
     BCE2568 2445069 .. 2445081 +  -4.9  -3.77489   GTAGAGTGGAGCTAG                TACAT TTT ATGTA                TTTGAATGTTAAGTT  60 71
     BCE2569 2445977 .. 2445998 + -11.7  -5.69262   GTATTACTGTAAAAA           GCGAAAGAA GTTA TTCTTTCGC            TTTTTATTTTTGTAC 100 29
     BCE2570 2446526 .. 2446554 + -13.4  -4.91109   ATTACATATTGAAGG        GATGACTTTTGT TGATT ACAAAAGTCATC        TTTTTATGATAGGAA 100 95
     BCE2571 NONE
     BCE2572 2450217 .. 2450236 + -10.8  -5.45802   CTAATTATAAAATTG            GCAGAAAG TAGT CTTTCTGC             TTTTTATTTTGCAAA 100 197
     BCE2574 2453042 .. 2453060 +  -2.4  -2.64962   ATAAAGAACGTACAT             TCGCTTTT GCG AAAAGGGG             GTTAATTAATAATGT  40 94
     BCE2575 2453584 .. 2453600 +  -3.1   -4.2558   TTCATTGTGTAATTA              TTATATT GCA AATATGA              TTTTAATGAGAAATA  57 58
     BCE2576 2456902 .. 2456939 + -10.2  -5.18715   AAGGTAATGAAAGAA   GATTCAATTTCTTAAT GTTAAA ATTAAGGAATTGGATC    TTTTATTATTTTTAT 100 126
     BCE2577 NONE
     BCE2578 NONE
     BCE2579 2459560 .. 2459570 +    -4  -3.61103   CGGTTGACTCTCACA                 CAAT GTC ATTG                 TTTAAGATAAAATTG  53 80
     BCE2580 2459715 .. 2459737 +  -5.6  -2.62184   TACAACCAGTAAAAG           TCGATGAACA AAG TGGTTATCGA           TAATATGCAGCAGCA  52 0
     BCE2581 2460444 .. 2460459 +  -4.7  -5.72622   GATGATAAAGAAAAA              GGCAT TATGAT ATGCC               TTTTTTCTTTATAAA  90 39
     BCE2583 2461993 .. 2462006 +  -2.4  -3.69613   CTATATGTGCAATAT               GGAA TATATT TTCC                TTATAATTTGTATTT  48 79
     BCE2584 NONE
     BCE2585 NONE
     BCE2586 2463895 .. 2463921 +  -4.4  -5.36441   TGTTTTGTTGTAAAA         GCTGCTCTTTGT TTA AGAAAAGGCAGC         TTTTTTGTATGGAAA  81 43
     BCE2587 2464848 .. 2464883 + -16.4   -5.9362   TCCTAAACAATTAAA    CTTACCGCTTTCTATT TAAT GATGGAAAGCGGTAAG     TTTTTTTATATTTTC 100 7
     BCE2588 2465814 .. 2465830 +  -3.8  -3.85698   AAGGTTATTGAGATT              TGTAAT TGGGT ATTACA              TTTGTAAAGAAGGAG  56 103
        natA NONE
     BCE2590 2468550 .. 2468586 + -13.4  -2.82187   TTGGTAATTATAGGA   TGTTGTTCAACTATCAT TACC ATG-TAGTTGAACAACA    CTTCTGTTAAATATT 100 59
     BCE2592 2470929 .. 2470967 + -20.7  -3.54029   GATTAATAAAATAAA   GAAGAAAACTACACCTA AAATA TAGGTGTAGTTTTCTTC   TTATAATTGCTCAAG 100 1
     BCE2595 2473676 .. 2473686 +  -3.2  -2.77344   ATTCTATCCCTCAAA                 GTGG ATA CTAC                 GTTGTTCAAAAGTCA  42 280
     BCE2597 2474919 .. 2474935 +  -5.1  -2.97245   TTGTTTGTGTGTATC              GCTGCAA TAA TTGGAGC              TATAGTTGTGACTAA  51 82
     BCE2598 NONE
     BCE2599 2476768 .. 2476794 +  -5.9  -3.90048   GGAGTCATCTGAGTG        GTGGCTTCTTCC ATAA GGGAGAA-CCGC         TCTTTTTCGAAAGGG  64 96
     BCE2600 2477256 .. 2477279 + -11.8  -4.77438   TTATATATTTTTTAA          GAGCACTCTT AGCA AAGGGTGCTC           TTTTTCATCATAAAT 100 122
     BCE2603 2479919 .. 2479937 +  -3.8  -3.43965   TTATCATATTATCAC             TGTTGGGT GCT AGCCAACG             TTATAGCTTAAATTT  51 352
     BCE2604 2480991 .. 2481001 +    -4  -2.78384   ATAGCCCACATATGT                 TTAG ACA CTAA                 TATGATAGCAGAGCG  46 68
     BCE2605 NONE
     BCE2606 2481355 .. 2481370 +  -6.8  -5.86609   AAGTTTAATCTATAT              GCATCC ATTC GGGTGC               TTTTTCTTTTTTTGA 100 39
     BCE2607 2482067 .. 2482093 +  -2.4  -6.17033   ATTTCTTATGTGAAA         TGCCAATA TCTAATTGAAT TATTGGCA         TTTTTTCTTTTTTTT  85 40
     BCE2608 2483038 .. 2483071 + -11.2  -5.85425   GTATCTCAAAATCCC     CAAAAGAGCACTTG CGGAAA CAAGTGCTCTTTTA      TTTTTTGTTTATTTA 100 159
        murE 2484763 .. 2484804 +  -2.4  -4.71401   AATTGATCATTGAAA GGTAAGGGTGTTTCTCTAA ATATA TGAGGGGAAAACC-TTACC TTTTATAGTTTTATT  60 125
     BCE2612 2487042 .. 2487078 + -12.4   -5.7946   CCGCGAAGCTAATAA    CTCTCGTCCTCAAGAT GAATA ATCTTGGGGGTGGGAG    TTTTTTTATTGCAAA 100 340
     BCE2615 2489269 .. 2489285 +  -5.2  -2.82529   TAATTATTAAAAGGA              GCTTTT ATGAA AAAAGC              TAATTAGTAATTGTA  53 6
     BCE2616 2490295 .. 2490328 +    -2  -3.13475   TTTTTGATTTACGGA     TTATATAAAAAAAG GTAGTA TTTATTTTATATAA      TTGAATATAAGATTG  42 80
     BCE2617 NONE
     BCE2618 2492067 .. 2492099 +  -7.9  -4.40652   TAAATAAGTGATCTA      GGCTAAATAACTT TGGAAAT AAGTTTTTTAGCC      TTATTTTATCTCGTT  82 38
     BCE2620 2495416 .. 2495445 + -10.2  -4.82667   TATAACTTTGGGAAT       GAAAAGATCGAT AAAGTA ATCGGTCTTTTC        TTTTTCGTATAATAA 100 188
     BCE2621 NONE
     BCE2622 NONE
     BCE2623 2499079 .. 2499117 + -19.2  -4.98531   AAAAATCTTAAAAAA   GAGTTCGAGGTTGATAGA AAT TTTATCAATCTCGAACTC   TTTTTACTTTAGAGC 100 30
     BCE2625 2501007 .. 2501044 + -13.6  -3.65812   ACCGAAATAGGTAAT   AATAAAGCGCTCTCGA TGGAAT TCGAGGGCGCTTTATA    TTATATTGAAAGAGG 100 31
     BCE2626 NONE
     BCE2627 NONE
         ddl 2504873 .. 2504896 + -11.2  -6.09196   AAACTGTCAATTTCA          CTTTCTTTAC GCCT GTAAAGAAAG           TTTTTTTGTTTTACA 100 235
        tenA NONE
     BCE2630 2505872 .. 2505914 +  -8.6  -3.89215   TTCCGATTGGTTCAA CTAATAATCAGTGGGGGAT AAAGAA AACCCCCACTGATTAA-AG TTTCACTTTATAAAA  79 43
     BCE2631 2506484 .. 2506511 +  -8.7  -2.99545   CGAGAGTTTTATGAG        GAAACTTAAAT AGGTCA ATTTAAGTTTC         TCTATAATATATGAA  72 90
     BCE2633 2507532 .. 2507548 +  -5.8  -4.07568   TGTTCATACACTGCA              CGGAGG AGTGC CTTCCG              TTTTGAAAGAGCGAA  67 3
     BCE2634 2507992 .. 2508004 +  -2.7  -4.30833   AGCTATATTAAGACT                CTTTT TAA AAAGG                TTTATTAATCATTTG  55 247
     BCE2639 2511792 .. 2511807 +  -3.2  -2.62184   GGTAAAAAAAGAGCA              GCTAGC AAAA GCTAAC               TGCTCTCCAGAAAAG  42 191
     BCE2642 2513466 .. 2513489 +  -6.6  -4.91194   ATATGTATATATTCA          GCCGCGGTGC GTGA GTGTCGTGGC           TTTTGTGTTTCTTAT  83 267
     BCE2643 2514068 .. 2514095 +  -2.8  -4.07568   CGAATAGAGGATAAG        AAAAAAGCG-CTC ATA GAGGTGCTTTTTC        TTTTGCACAAAACAA  53 34
     BCE2644 2515151 .. 2515161 +    -4  -3.83568   TACCTCTTTTATAAT                 CTTT TGT AAAG                 TTATTGTAAATCTCA  56 273
     BCE2645 2517796 .. 2517827 +  -6.8  -3.43308   GTAAATAATAATAAA      CAAATCCTGCTT-AT TAT ATCAATCAGGATTTG      TCATTTTTTCATGTA  65 37
     BCE2648 2518776 .. 2518817 +  -8.9   -5.2015   TAATGAGGTTAAAAG CCCCTTAATGATTAATC AATTTTAA GAAAAATCATTAAGGGG  TTTTTATGTTATTAA  95 38
     BCE2649 NONE
     BCE2650 2519678 .. 2519708 + -12.9  -2.95068   TTAAAAAACGGTACA       TAAAAAAACATCC ACGGG GGATGTTTTTTTA       TGTATAAATATGTTA 100 37
     BCE2652 2521326 .. 2521356 + -10.6  -5.52096   CTATTCCGTTTATGA       AGAAGCTCGTATTT TTA AAATACGAGCTTTA       TTTTTTGTTGAATTT 100 46
     BCE2653 2521865 .. 2521895 + -10.6  -5.63236   TTCGCATAAAGAGAA       GTGAGGGAGTGAAA CGA TTTTACTTTCTCAC       TTTTTATTTTTCAAT 100 32
        cypA 2523485 .. 2523514 +  -4.4  -5.36441   TATATGATTTGTGCT       GCTTCCTGT-TCA GAACA TGAAATAGGAGGC       TTTTTTATGTCGACA  81 257
     BCE2655 NONE
     BCE2656 2525447 .. 2525492 +  -4.1  -2.62184   GCATAACAAAGAGTA TCATACCTCCGAATTTTGTTA ATGA TAATAGAACGAGGAGGTGTGA TACTATGGCACAAGA  46 46
     BCE2657 2525661 .. 2525683 +  -9.9  -4.81852   AGTATAAATTTTTAA           GGGTAACCA AATCG TGGTTGCCC           TTTTATTAATTATAG 100 34
     BCE2659 2527615 .. 2527639 +  -8.7  -4.58946   CAATAAACTGTTCAG          CAAGGTACA AATTTAC TGTACCTTG          TTCTTTTATTTCTCA  89 35
     BCE2660 2528300 .. 2528329 + -13.1  -4.18441   TTATAATTCATAGTT       TAAAGTCCAAAGC CCTT GCTTTGGATTTTA        TTTATAATTATTTCT 100 28
     BCE2661 2529329 .. 2529344 +  -6.2  -6.23317   ATAAAAAGAAAAAAA              GAATCT AAAT AGATTC               TTTTTTTCTTTTTAT 100 42
     BCE2662 2531585 .. 2531623 +   -25  -5.23644   CTTAAATTTATTAAA   TACCCAATAACCAAAAGC TAA GCTTTTGGTTATTGGGTA   TTTTTGTATTTAATT 100 36
     BCE2663 2534108 .. 2534127 + -10.8  -5.64006   CCTTATCACGGTTTG            GCATCTAC TTAT GTAGATGC             TTTTTTTAATTAAAT 100 209
     BCE2664 2535447 .. 2535488 + -14.1  -3.28924   AATAAATAGTGTGGG TAATATAAAAGCATAGAGG CGCA CCTTTATGCTTTTATATGA  TTATCCCGCAAACTG 100 32
     BCE2667 NONE
     BCE2668 NONE
     BCE2669 2539632 .. 2539649 +  -3.4  -4.70739   GGTATCCGTTTTAAA             GCATTC TCAAAT GAGTGC              TTTTACTTATTTTTA  63 27
     BCE2670 2539932 .. 2539975 + -24.4  -3.12446   GATACTTATGTATCG CAACAAATAAAAAAGGAGCA TAAT TGCTCCTTTTTTATTTGTTG TTAGATGCGTTTGTA 100 84
     BCE2673 2542833 .. 2542848 +  -2.6  -2.85231   AAGGAAGCTAAACAA              TTTAAG TGAT CTTGAA               ATTCTCATTTTATTT  42 17
     BCE2674 NONE
     BCE2675 NONE
     BCE2676 2545587 .. 2545610 + -10.4  -5.67063   TTAATACATTGAAAA          GAAGGGATGT TTTT ACATTCCTTC           TTTTTTTATAGTCAA 100 37
     BCE2677 2546736 .. 2546746 +    -4   -4.2018   TACACATAAAAAGCA                 TATG ATT CATA                 TTGTTTTAAAGGTTT  60 89
     BCE2678 2547553 .. 2547580 + -12.8  -5.18726   TAGGTTTGTTTGAAA        GTTCTCCTTTGG AAAT CCAGAGGGGAAC         TTTTTATTGTGCACA 100 60
     BCE2679 2550042 .. 2550062 +    -4  -5.94713   TTCAAGCAATGTGAA            GGGTCTAT ACACA ATAGGCTC            TTTTTTTTATAGAGT  90 41
     BCE2680 2550828 .. 2550845 +  -2.7  -3.39018   AGCATTACAAGCGAA             TTAGAAC GATT GTTCAAA              TCTTTACACTCGTCC  46 39
     BCE2681 2551912 .. 2551923 +  -7.2  -3.32521   TAGGGGGTGGTGTGA                CGGG AGCT CCCG                 TTATAGAGCTATGGT  66 217
     BCE2682 2553375 .. 2553418 +  -8.4  -3.39896   TATACATCACTAGAG GATTCTTCTATCTATATATT GAAT AATAATTAGGTGGAAGAATC TCTTCTGTATATGAC  73 65
     BCE2684 2554980 .. 2555002 +  -6.2  -5.75538   AATAAAATTATTGAA           GACGTACTCG TTA CTCGTACGTC           TTTTTATTTTTTAAA 100 68
     BCE2685 2555618 .. 2555628 +    -4  -2.62616   AAATACATTTATCCC                 TTGT TTA ACAA                 TGCTGTGAACGGTAA  46 39
     BCE2686 2556204 .. 2556230 +  -7.4  -5.04601   AATGTATGAGAAAAA         GAAAATCGAGCA AAT TTCTTGATTTTC         TTTTTAATTTGTGAA  88 39
     BCE2687 2557205 .. 2557223 +   -11  -5.95539   TTATTAAGAAGAAAA             CCCGTGAA TGA TTCGCGGG             TTTTTTTATTTGAAA 100 34
     BCE2689 2559645 .. 2559681 + -13.2   -3.4376   AATTTCATCAAGTAT    GATAACTTCCCTGACG TTAAC TGTCAGGGAAGTTATA    TTATAATAGCTATAT 100 24
     BCE2690 2560366 .. 2560400 +  -3.1  -5.40004   TGAAATAACTAAAAA    GCCTAACTTC-TCA-AT TTA ATATGAAGAAATTAGGC    TTTTTTCATTTAGTG  74 38
     BCE2693 NONE
     BCE2694 2564397 .. 2564412 +    -4  -4.33165   CAAAGACTGTTTTTT              TCTCAT ATCT GTGAGA               TTTTCGTCCGTTTCG  61 267
        cypA 2567832 .. 2567850 +  -4.6  -3.16944   AGGTCATTCTTATCG             TTTTGGGG ATA CTTCAAAA             TATTAAATTACTGGT  50 214
     BCE2698 2569403 .. 2569430 + -11.4  -4.72188   ATATTCATTTTTCGG        AAAAAGATGGGG TTAA CCCCATCTTTTA         TTTATTTTCCCTTCA 100 10
     BCE2699 2570851 .. 2570872 + -14.5  -3.63018   AATAATATGGAAAAA           GCGCAGGAT CATC ATCCTGCGC            TTGTCTATCGTAATT 100 40
     BCE2701 2571878 .. 2571901 +  -5.4  -3.23692   ATATGTATCGCTCCT          TTATTCTAGG AATA CCTAAAATAA           TTACTAGTAATGATA  56 98
     BCE2702 2572877 .. 2572890 +  -2.5  -3.61517   ATTTGAAAATCGACA               TTTAT TTGA ATAAA                TTATTCAAGCCAAAT  48 13
     BCE2703 NONE
     BCE2704 NONE
     BCE2705 2574516 .. 2574532 +  -7.9  -2.87564   CCGACGTTTACTAAA              AGTGCGG TTA CCGCACC              TATATAAGAACCTAA  64 162
     BCE2707 2575548 .. 2575581 +  -9.8  -3.37236   GGTAAATAAGATATA     CAAAAACTCCTC CATAGAAAAA GAGGAGTTTTTG      TTATGCCATTAGCTT  78 36
     BCE2709 2578130 .. 2578147 +  -2.1  -4.00843   TATATAGTTTCTTTC             TTATGTT GATA AATATAA              TATTTTGTATTTCAG  52 73
     BCE2710 2578850 .. 2578871 +  -9.5  -4.99972   TCGTTACTTAAGAAA           GGAATTAGC ATAC GCTAGTTCC            TTTTTAATATTTTGT 100 86
        bltD NONE
     BCE2713 NONE
     BCE2714 NONE
     BCE2715 2581754 .. 2581799 + -12.9  -2.90571   TATCAAAACTATTTT ACATGAAAGAAAGGTGTGAAA ATTA TTTTGCACTTTTCTTTCATGC TGTAATTGCACAGTT 100 49
     BCE2716 NONE
     BCE2717 2582351 .. 2582371 + -10.5  -4.99035   TATAACCTGCAAAAA            GACACTTCA TTA TGGAGTGTC            TTTTTGTGTACATGA 100 179
     BCE2718 2583701 .. 2583720 +  -3.5  -5.09426   CTTAATTCTACAAAA            GGGTCCT CCTACT AGGGCTC             TTTTTTCACGTTAAC  69 36
     BCE2719 NONE
        dnaN NONE
     BCE2721 NONE
     BCE2722 NONE
     BCE2723 2587389 .. 2587404 +  -6.2  -4.15044   TAACCGCTATCGCCA              CTAAAG AAAA CTTTAG               TTTCTTGACCAAGGA  67 423
     BCE2725 NONE
     BCE2726 2590125 .. 2590162 +  -4.3  -5.64304   TATGAATCATATCCA   TGCAATTCGTTTAATGT GTTC ATTTAAAACGAATTGTA    TTTTTTATTGTCTTA  83 55
     BCE2733 2596002 .. 2596014 +  -3.4  -3.30212   TTTTACGAGCTTTAC                CTAC GAAAA GTAG                TTCGTCATTAATATT  48 275
     BCE2739 2599522 .. 2599559 + -18.7  -4.95484   AAATATATAAGATTA   GGACCGTACATTTTAGA AATG TCTAATATGTACGGTCC    TTTTGTTTACTAGTG 100 145
     BCE2746 2605415 .. 2605463 + -12.1  -2.56914   TAGAATATAAAAATT CATTACTCCGCAATATTTTTA CTTATTA TAAAAAAATTGCGGAGTAATA TAACTTAATAAACTA  87 197
     BCE2748 2606328 .. 2606338 +    -4  -3.85209   AGTTAAAAAACTACA                 TGTA ATT TACA                 TTATTATACATTAGT  56 1
       OmpR2 NONE
     BCE2750 2608683 .. 2608719 + -13.3  -4.83615   TATCTAAAAAACAAA   CAAACAAACTC-CCCT CTTAGT AGGGCGAGTTTGTTTG    TTTTTGTAGCAAGTA 100 6
     BCE2751 2609168 .. 2609178 +    -4  -5.09426   GAAAATATATGATAG                 TTTC AAA GAAA                 TTTTTTCACATTGCA  70 94
     BCE2755 2613588 .. 2613613 +  -6.2  -4.71482   TGATCATAACAAAAA         GAACCTGTAG AATATC CTACAAGTTC          TTTTTCAAATTTAGT  76 93
     BCE2760 2617270 .. 2617295 +  -7.7  -5.80003   ATCACACATAAAAAA         GAGAAGAAC CTTGGTGA GTTCTTCTC          TTTTTTATTTATTAA 100 103
     BCE2765 2623802 .. 2623830 +  -3.3  -3.30338   TGTACATTTGTTAAT        TTATTCGATATAT TAT GTGTATTGAATGA        TTATGAAAAACTTAT  48 177
        secY 2625319 .. 2625344 +  -9.1  -4.94972   AATTAAGTAAAAAAA         CACAGTTGG TTATTTTT CCAACTGTG          TTTTTAATTCTACTG  95 35
     BCE2769 2628424 .. 2628455 +   -19  -5.10461   GTTTATGCTATAAAA      GCAAATACCCCAAA ATAT TTTGGGGTATTTGC       TTTTTATTACATAAA 100 28
     BCE2771 2630525 .. 2630562 +  -5.6  -3.07288   TCTTTACATGTAAAA   AAGCCCATCACTGTAT CCGTAT GTATAGTGATGGGCAA    TACTTATATTTTTCT  54 78
     BCE2774 2632712 .. 2632743 + -13.3  -5.20783   CAATATAAATAAAAA      GATGAGATTTTCT TTATAC AGAAAATCTCATC       TTTTTATATTTACAT 100 29
     BCE2782 2638864 .. 2638910 + -11.1  -3.95219   AACGAGTAGATAAAA TGAAAAAAAACCGGCTGTT ATGAATTTA AACAGCCGGGTTTCTTTCA TTTCTAAAATTTCGA  90 28
     BCE2788 2644133 .. 2644162 +  -7.3  -4.26188   ACGGGGTTATATAAA       TAGCACACCTT CAATAAAT AAGGTGTGTTA        TTTTACATCTATAAA  76 23
     BCE2790 2644985 .. 2645010 +  -9.1  -4.30014   CTTTAAACAGTAAAA         GCGTTACTC CTGAGATT GAGTAACGC          TTTTACCTTCATACA  88 3
     BCE2799 2650965 .. 2650980 +  -4.7  -6.02919   CAACTAAATAAAAAA              CAGTC AAATAC GACTG               TTTTTTTGTTTGTAA  93 30
     BCE2800 2651896 .. 2651928 + -12.2  -4.20918   CTGTAAAAATTCAAA      CCACTATTCTCTCA TACAT TTAGAGAATAGTGG      TTTATTACACTTCCA 100 59
     BCE2806 NONE
     BCE2807 2658835 .. 2658866 + -13.4  -3.89822   AATGATGCATTTAAA      TAAGAAATCATTTA GTAG TAAATGATTTCTTA       TTTATCAGCTAAATC 100 23
     BCE2817 NONE
     BCE2818 2665162 .. 2665211 + -13.4  -5.24129   GAATGGATTAAAGAT TAA-A-AAACCAGGCTAGAGAATG AGCA TATTCTCTAGCCTGGTTTATATTA TTTTTTCTCAACGAC 100 23
         fdX NONE
        rpiA 2667635 .. 2667653 +  -8.9  -5.26155   GGAATTATAATGGAT             GCTGACT CTTAC AGTCAGC             TTTTTATATTTCTCT  95 31
     BCE2823 2668176 .. 2668216 +  -7.2   -5.1356   TTATCATAATAAAAA GGGCAGTATATGAAACTACA TTA TGTA-TT-CATATACTACCC TTTTTATTAATAGAA  91 32
     BCE2833 2676446 .. 2676460 +  -5.8  -4.39696   GCGAGTACCATTCTC               TATATG TTT CATATA               TTTCTTCCTTTCAAC  73 403
     BCE2844 2686132 .. 2686154 + -12.1  -3.71991   TTTCAATAACAATAA           GCCGATTTG AAAAC CAAATCGGC           TTATTGAACTTTCTA  95 32
     BCE2845 2686627 .. 2686652 +  -7.7   -5.4505   AAAAAATACAAAAAA         GAAAGCATCTA ACTC TGGATGTTTTC          TTTTTTATTGAAAAC 100 42
     BCE2846 2687210 .. 2687226 + -10.9  -5.66229   AATCACCCCAAAAAA              GAGTACG TAT CGTACTC              TTTTTTATTATTAAT 100 39
     BCE2852 2690753 .. 2690776 + -12.6  -4.50193   ACGAACAAACAGCTA          TAAGGATAGC TAAT GCTATCCTTA           TTTTAATTCATTAAT 100 23
     BCE2857 2695532 .. 2695572 + -14.4  -3.13309   AAATTTAATCTCACG  TAAAAGAACGTTTTAAAC ATAAA GTTTAAAACGTTCTTTTC  TATTCAATGCTTATG 100 121
     BCE2865 2705058 .. 2705072 +  -2.8  -3.12874   CGTTTAAAAAAGCTT               GGGTTA CAA TAAACC               TTCCCTCCTCTATAT  43 14
     BCE2866 2705431 .. 2705447 +  -6.5  -3.69323   AGTAGAATTACACAT              CACCCTA TTT TAGGGAG              TTTACATAATAGTAA  64 40
     BCE2871 2709697 .. 2709716 +  -7.2  -5.60993   TGAAGCCTTAAAAAA            TAGGAGCA GAAA TGCTTCTA             TTTTTTTATGAGAAA 100 30
     BCE2872 2710548 .. 2710578 +  -7.8  -5.19328   AAATATAAATAAAAA      CCGCTATACATTT TATTAC AAATGT-TAGCGG       TTTTTATTATAGGCT  91 41
     BCE2874 2711430 .. 2711450 +  -9.7  -4.84017   ATTTATTCTAAAAAA            GGAACAGCT TAT AGCCGTTCC            TTTTTCTCCACACTT 100 30
     BCE2885 2720522 .. 2720544 +  -7.8  -6.04953   TATTCCAATAAAAAA           CAATCCATTT TAA AAACGGATTG           TTTTTTTATTTCTGT 100 72
     BCE2890 2722886 .. 2722907 + -11.7  -3.93136   CTTTCAAAATGTAAA           GAGCTTACT TTGT AGTAAGCTC            TTTATCCATAACTAT 100 48
     BCE2894 2727493 .. 2727504 +    -3  -3.55563   AGAAAAAAGAGACTT                CATA AGCT TATG                 TTTCGAAGCTGAGGT  48 43
         lrp 2736961 .. 2736982 + -11.7  -3.76759   ATTAATAAGAAAAAA           GGATTGATC AAAA GATCAATCC            TTTACTCGACTTCAT 100 36
     BCE2909 2739454 .. 2739480 +  -3.9  -4.64598   TTTAATGATTGTTTT         TTGTCTATTAA TTTGT TTAATAGATGA         TTTTTGAAATAATTC  66 335
     BCE2911 2741222 .. 2741235 +  -3.9  -2.84807   TTTTCCTTAACCTTA               CTTTT GTAT AAAAG                ATTAGTTTGTTTAAA  47 153
     BCE2912 2741585 .. 2741610 + -16.3  -4.87803   TCCCCCTTTGGAGAG         GAGCAGTTAGC TTTT GCTAACTGCTC          TTTTATTTGAAAATA 100 102
     BCE2915 2742660 .. 2742683 + -13.2  -4.87893   CGTACATACGAAAAA          GCTCCTTTCC AATT GGAAGGGAGC           TTTTTCATTACGCTT 100 49
     BCE2921 2750055 .. 2750067 +  -4.9  -3.88182   AATTCAAACAATTCT                TTAAC GTG GTTAA                TTGATTTTTGATTGA  61 521
     BCE2930 2754822 .. 2754847 +  -4.7  -5.01811   TGTAAAAACTAAAAA         GGCTGACTTCT CTTT AGAAATCAACC          TTTTTAGTTTGATCA  75 500
     BCE2933 2755375 .. 2755416 + -23.4  -5.31456   CCTAATGACAAAAAA GCATCAGGATCTTATCAC AATAAG GTGATAAGATCCTGATGC  TTTTTTGTAAGTTAC 100 36
     BCE2934 2756002 .. 2756026 +  -4.4  -6.04324   TTGCAATTGAGAAAA         GCGAG-ACATA GTTA TATGTTCTTGC          TTTTTTATTTTTTGA  91 60
     BCE2935 2757362 .. 2757376 +  -8.6  -3.89346   GTATGAAAAACAACC               TTCGCA ATC TGCGAA               TTTATAACATAAACA  79 4
     BCE2936 2757846 .. 2757877 +  -4.6  -5.45802   TAAGATAGCACATTA      GGTATGAATCTGGAT TAC ATTT-GATTCATGCC      TTTTTATTTTAAAAA  81 33
     BCE2937 2758432 .. 2758451 + -10.8  -4.56153   ACTCTTCATTTAAAA            CGCAGAAA ATGT TTTCTGCG             TTATTTTTATCCTCC 100 43
     BCE2938 2759789 .. 2759811 + -10.6  -3.69841   AATTAATGAATAACT           CCCCTGCT TAACTGT AGCAGGGG           TATTATTTATTGGAG  87 35
     BCE2939 NONE
     BCE2940 2761130 .. 2761145 +    -9   -5.0133   TTGCGAATAAAAAAA              GCTGAC TTTT GTCAGC               TTTTTTGCAACGGTA  95 21
     BCE2948 2765690 .. 2765719 +  -9.4  -4.58395   TTAATTCATAAATTC       GCCACAGG-AGGT CGTAT ACTTTCCTGTGGC       TTTTTCACGCCTGGC  93 60
     BCE2949 2765987 .. 2766000 +  -3.9  -5.42198   AAGGAGGAATTCATT               TATGA CTTT TCATA                TTTTCTTTTTTACGA  77 52
     BCE2950 2766124 .. 2766138 +  -2.2  -4.56775   CATATTATACGCATA               TGTATT AAA AATATA               TTTTTAAGGAGAACT  59 18
     BCE2951 2766320 .. 2766334 +  -2.2  -3.59649   AAACTTATAAAGGGG               TTTTAT CTA ATGAAA               TTTAAAGCATTCTTT  47 42
     BCE2952 2766489 .. 2766503 +  -2.2  -3.69934   AAACTTATAAAGGGG               TTTTAT CTA ATGAAA               TTTAAAGTATTCTTT  47 42
     BCE2953 NONE
     BCE2954 2767007 .. 2767033 + -12.4  -3.88787   GTTAATAAACAAAAA         GATACACCACTT AAA AAGCGGTGTATC         TTTCTAAACATATAC 100 228
     BCE2956 2769531 .. 2769553 + -12.1  -5.02476   AGTTTACGATGAAAA           CTCGCAAGT CATTT ACTTGCGAG           TTTTTTACCCCGTAT 100 452
     BCE2979 2787588 .. 2787615 + -11.4   -5.4588   GTATGTAATGAAAAA        GACTTGATTTCC TTTA GGATATCAAGTC         TTTTTTATCGTTTTG 100 33
     BCE2986 2792906 .. 2792927 + -10.1  -4.97461   TATTTATAAACAAAA           GCGCCACTC ATAT GAGTAGCGC            TTTTTAATATTTATT 100 52
     BCE2992 2803105 .. 2803117 +  -6.3  -5.15682   CATCTACAATTCTTC                CCATA AAA TATGG                TTTTATTTCTGTTTT  83 351
     BCE3000 NONE
     BCE3001 2815242 .. 2815277 + -14.9  -3.34013   AATAAAGTGAAACTT    TAATCAGTGGGGGTT TTCTTC ATCCCCCACTGATTA     TTAGTTGAACCAATC 100 23
     BCE3004 2817406 .. 2817444 + -16.3  -3.85527   AATGATATTATGGTA   CGAAAATAAGACCGACA GAATA TGTCGGTCTTATTTTCA   TTATGTTATATTCTA 100 17
     BCE3007 2819971 .. 2820006 + -14.9  -3.34013   AATAAAGTGAAACTT    TAATCAGTGGGGGTT TTCTTC ATCCCCCACTGATTA     TTAGTTGAACCAATC 100 36
     BCE3008 NONE
     BCE3009 2820624 .. 2820645 +  -7.3  -5.39721   TGTAATACAAAAAAA           CTCTTAGGA TTTC TCCCAAGAG            TTTTTTGTATAGTAC 100 42
         mqo 2823683 .. 2823701 + -10.3  -5.30155   TAATAAAGAAAAAAA             CGTCCGA TACAT TCGGACG             TTTTTTCGTTACTAG 100 38
     BCE3016 NONE
     BCE3017 2830946 .. 2830963 +  -2.7  -3.14931   AGACAAATTTTGAGA             TGGG-AGT TTT ACTGCCCG             TTAATACGGGATAAA  43 109
     BCE3018 NONE
     BCE3019 2832177 .. 2832215 + -14.8  -4.75954   GCATTTAAAAGAAAA   RCCCATATGTTAGATTAC TGA GGAATCTAACATATGGGC   TTTCTTTTACATTTT 100 60
     BCE3021 2834109 .. 2834119 +    -4  -2.96979   GAAAATCAAAAAATG                 TTTC AAA GAAA                 TGTCTCGCTTCTAAT  47 500
     BCE3027 2839252 .. 2839286 +  -8.8  -5.46706   AAATAATTTTAAAAA     TAAAAGACACCCAA ACGAAAA TTGAGTGTCTTTTA     TTTTTATTTTCGAAT 100 39
        proC 2843229 .. 2843260 +  -9.5  -4.58644   GCACTACATGATAAA      CAGCCAAACTCGA ATATAC TTGAGTTTGGCCG       TTTTAGTTGTTAATT  93 73
     BCE3034 2847477 .. 2847523 + -12.7  -4.47271   GTAATACCCTGCTTA T-ATAAAAGACCGCACATGG CTTTCACT TCATGTGCGGTCTTTTATCA TTTTAATTCGCTTTA 100 37
     BCE3039 NONE
     BCE3040 2855579 .. 2855602 + -11.1  -5.33405   GATATCGAATAAAAA          GAGTCCTTC ATACGA GAAGGACTC           TTTTTATTTAATAAC 100 29
     BCE3048 2861039 .. 2861070 + -11.1  -5.40004   ATAAAAACATGATTA      TCCCTTGTAGAAA TAGATT TTTCTATAAGGGA       TTTTTTCGTTTAATA 100 40
     BCE3049 2861890 .. 2861903 +  -2.5  -4.94109   CATCCACACATTTCA               TATAT ATCA ATATA                TTCTTTTTTCTTTTC  68 450
     BCE3053 NONE
     BCE3054 NONE
     BCE3055 2865824 .. 2865845 + -11.7  -5.01535   ATAATACAACAAAAA           GACTCCTAT TTTC ATAGGAGTC            TTTTTATACTTCTAC 100 37
     BCE3059 2870468 .. 2870507 + -12.4  -6.12458   TTTATTCATAAAAAA  GAGCCATTTATCTAAC CGTTTTTA GTTAGCTAAATGGCTC   TTTTTTATTTTTTTA 100 64
     BCE3065 2875799 .. 2875855 +  -7.6  -4.33754   AAATAACGACTATTT CAAAAAGTAAAAAACGTGTCATCTTA ATAAG TAAGACAGCACGTTTTTTACTTTTCA TTTTAAATTATAATT  80 356
     BCE3068 2877503 .. 2877540 +  -9.9  -5.04385   AACAGCACATAAAAA   CCCCGAATCATGGGAAG TAAA TTGCTCATGATTCGGGA    TTTTTTAAGAGTATA 100 80
     BCE3077 2886330 .. 2886364 + -18.1   -3.0464   TTGAGGGCTTATTAA     GTAAAACACGCTGGG TTCTC CTCAGCGTGTTTTAC     TATTAGAAATAGCTT 100 26
     BCE3078 NONE
     BCE3079 2887761 .. 2887799 + -20.7  -3.17392   AAAAACAATTTGTAA   TAGAAGAAGGTTACGAT ATATA ATCGTAACCTTCTTCTA   TTACGTTGAGAAATC 100 40
     BCE3091 2896530 .. 2896556 +  -9.5  -4.88228   TTACGAAATAAAAAA         GGATCTCCTTC TATAT GAAAGAGATCC         TTTTTACTGTTAACT 100 8
     BCE3093 2899091 .. 2899130 + -13.3  -3.34424   TCATTAATTTTCAAA  TAAGTACATAAACTAAA AACCAC TTTAGTTTATGTACTTG   TATTGGTTCATTTTT 100 71
     BCE3095 2900965 .. 2900983 +  -5.4   -4.7497   GTGGTTTTATGTAAT             TTCATTTT AGC AAAATGGA             TTTTTAATACCTACG  74 475
     BCE3102 2905843 .. 2905868 +    -9  -5.98675   CCATAACAATAAAAA         TACCGCCCGA TATACT TCGAGCGGTA          TTTTTTATTTTTCTA 100 35
        lysP 2908423 .. 2908446 +   -14  -5.72053   TGAAATAAAGGGAGA          CGAGCAAACA TATT TGTTTGCTCG           TTTTTTATTTACTTC 100 33
     BCE3105 2908925 .. 2908962 + -15.1  -4.68908   TGAGTATTTTAAACA   AAACCGCTTATGCTTCA AAAA TGAAGTATAAGCGGTTC    TTTCTTTTGAATGAA 100 127
     BCE3111 2913785 .. 2913812 + -11.4   -3.6075   AAAGTGAAACGTTAA        TAAGTGGGGTTT TGTA AATCCCCACTTA         TTCTATAATCTTCAT  93 34
     BCE3114 2917451 .. 2917468 +    -7  -5.10497   TACTCAAATAAAAAA             CTGAGG CGGATA CCTCAG              TTTTTTCGATAACTT  85 50
     BCE3130 2930264 .. 2930289 +  -7.7  -5.33866   AAACACTAAACAAAA         GAATCCTTC CTTTTATA GAAGGATTC          TTTTTTATACCTTTC 100 82
     BCE3136 2935195 .. 2935231 + -12.5  -3.90291   AAGTCAAGTATATAT    GAAAAGATCATCCACTA TAA TAGCGGATGATCTTTTA    TTTCATTACAACACT 100 39
     BCE3138 2937956 .. 2937997 + -18.9  -3.74519   GTTAGGAAGAAATAA TAAGATGCCCCAGTTGCTG TGTT TGGCAACTGGGGCATCTCA  TTTAATACCCGTCTT 100 85
     BCE3140 2940531 .. 2940559 + -10.3  -4.74132   AAAGAGTAATTAAAA        CGGGTTACGCTAT ATA AAAGCATAACCCG        TTTTTAATGAAATAT 100 251
     BCE3142 2941085 .. 2941112 + -14.4  -5.47159   GATACATCTAAAAAA        TAAAAAAGTGGC CAAT GCCACTTTTTTA         TTTTTGTTTATTAAG 100 23
        adhB 2943673 .. 2943719 +  -8.2  -2.66812   TGGGTGATTTTTTGA TTTTTCTATGCAGTAGACTGCT AAA AATACCCTACTGCATAGAAAGA TACTCTAATCCACTT  67 52
     BCE3147 NONE
     BCE3148 NONE
     BCE3149 2948069 .. 2948117 +  -7.1  -4.23781   ACAATGTTTTGTACC TATCA-TTGTCTTTTGATGAAA TTTAGT TTTCGTCAAAAGACAGTTGAAA TTTAGTTTTCGTCAA  75 257
     BCE3151 2948877 .. 2948908 + -14.8  -5.86976   TACTATTTCTAAAAA      CATAACAATTACAA ATTA TTGTAATTGTTATG       TTTTTTATTTTATCC 100 29
     BCE3152 NONE
     BCE3153 2950512 .. 2950559 + -20.4  -4.34771   CTAATATAATGAGAG ATAAAAGATGATACATGTTAGT CATG ACTAACATGTATCATCTTTTAA TTTTCGTGACTTTTA 100 37
     BCE3155 2952903 .. 2952929 +   -11  -4.74453   CCAAAAGTAAAAAAA         CTACCTATCAAA TTT TTAGATAGGTAG         TTTTTGAATCTATTA 100 105
     BCE3160 2957631 .. 2957657 + -15.4  -3.75332   AGTAGATAGTATAAA         TTTAGTGCTGAT TAA ATCAGCACTAAA         TTTAAATTAAAAAGT 100 80
     BCE3161 NONE
     BCE3162 NONE
     BCE3163 2960827 .. 2960857 + -13.4  -3.89346   CTTTGCTTTCTAAGT       CAAAACCACCGGTA TAA TGCCGGTGGTTTTC       TTTCTACAATAAGGA 100 28
     BCE3173 2968012 .. 2968035 +  -2.5  -4.01902   ATAATATATAGAACT          TCAATCTTT CACAAA AAAGTTTGA           TTATTTCCTAGCTAT  53 42
     BCE3174 2968385 .. 2968397 +  -6.3  -2.74864   AATCTATTTGATTTA                CTGAA TTT TTCAG                GTATTTGGTTGTACC  57 61
     BCE3176 NONE
     BCE3177 2970386 .. 2970415 +  -6.4  -4.02719   TCAGTAAACAAAAAA       GGCGCAAAGCCT TAGATT AGACTTTGCACC        TTTACTGTTTACTAC  68 116
     BCE3181 2974700 .. 2974717 +  -4.9  -2.79919   TTTTTGCTCACCATA             CATGC-CA AAA TGAGCATG             GTTTCCACCTTTTAT  50 160
     BCE3195 2990814 .. 2990856 +  -5.6  -3.15544   GAATTTGAATATAAA AAATCCCCCGATTGTTAG AATGTGC TTAACAATCGGGGGACAC TTCATGGAAATCGAC  54 130
     BCE3197 2992736 .. 2992771 +  -9.1  -3.23899   TAGTCAAAATAAAAA    CCCCAATCTCTCCAT ATTAAA ATTGAGAAATTGGGG     TTAAGTTACTTAACA  77 50
     BCE3200 2995949 .. 2995962 +  -2.5  -3.29144   CTATCTGCAATTCTC               TTATT TCTA AATAA                TTATCGGGAAGATCA  46 139
     BCE3213 3004778 .. 3004790 +  -2.7  -3.31905   AATGGAATGCAAATC                TTATC AAG GGTAA                TATTGTATAAGAAGT  44 3
     BCE3214 3005291 .. 3005302 +  -4.4  -4.13271   AATAATGCCTGTTAT                CCAA TTCT TTGG                 TTTGCTTGTTATCTG  61 267
     BCE3224 3014368 .. 3014391 +  -9.6  -4.65446   TTTTAGATAGAAAAA          GAGAGTCCCT TTAT AGGCACTCTC           TTTTATGTATATCCT  93 210
     BCE3229 3018452 .. 3018472 + -11.3  -5.77988   TATTAAACAAAAAAA            GAACATTGA TTT TCAATGTTC            TTTTTTTATATCTCT 100 115
     BCE3232 NONE
     BCE3233 3024130 .. 3024142 +  -2.7  -4.75372   CAAATTAACCTAAGG                TTCTA TTC TAGAG                TTTTTGCTGCATAAT  63 306
     BCE3236 3026202 .. 3026219 +  -7.1  -5.60993   ATGCCGACATACGTA             TTCCTAT TTAT ATAGGAA              TTTTTTTATAAAGGA 100 276
     BCE3238 3026868 .. 3026883 +  -3.3  -3.94664   AAAGCTGTGTGTAAA              GAGAT TAATCC ATCTC               TTTCATCATTTTCTA  55 311
     BCE3241 3032859 .. 3032882 +  -3.8  -5.03945   AAACGCTACAAAAAA          CCGGTTCCTT TACG AAAGAAACGG           TTTTTGTAGTTCTTA  70 204
     BCE3253 3045204 .. 3045239 +   -15   -5.9873   AAAATAAAAGAAAAA    GCATGTCTCTTCTT TATATTGC AAGAAGAGACATGC     TTTTTTTTATAATAC 100 117
        lipP 3046650 .. 3046677 + -14.2  -3.56109   GCTGTTAACAATACA        GCCCCAGAAATC CAAA GATCTCTGGGGC         TTCCTTATATATTTA 100 118
     BCE3265 3055921 .. 3055933 +  -4.9  -3.32268   ATTATAAAAATTACA                TAATC ATA GATTA                TTATGCAAATCCTTC  54 44
     BCE3266 3057204 .. 3057229 + -10.4  -5.10033   GAAACAATTATACAA         AGGCCAACCG CATGTA CGGTTGGCCC          TTTTCTTTATATTAA 100 58
     BCE3269 3059810 .. 3059844 + -18.1  -3.34013   CATAAAGTGAAACTT     TAATCAGTGGGGGGT TCTTT ATCCCCCACTGATTA     TTAGTTGAACCAATC 100 55
     BCE3270 3061398 .. 3061419 +  -8.7  -3.21872   TTTATACAAAAAGAA           GAGGCCGTT TCCA AACAGCCTC            TTCCATCTATTTAGG  74 164
     BCE3274 NONE
        paiA NONE
        paiB 3066105 .. 3066135 +  -5.7  -3.42768   TTTAATAAAAAAGAA       TCTATTTTGAA AACAGATGA TTCAAAATAGA       TTCTCACGTTTTAGT  61 146
     BCE3281 NONE
     BCE3282 3070683 .. 3070697 +  -4.2  -4.01603   AACCTTTTACAAGGT               CGTTCG CAT CAAACG               TTTCCTCTTTCACTG  61 508
     BCE3289 3078340 .. 3078373 + -19.1   -4.4017   AATAAAAGTATAAAA     CAATCCCGTTCTTGC AGAT GTAAGAACGGGATTG      TTTTATGGGGATTCA 100 36
     BCE3290 NONE
     BCE3291 3081173 .. 3081201 + -13.3   -4.2573   CTCTAAAATACAAAA        GCCTACTATCAAT TTA ACTGATAGTAGGC        TTTTAAAATTATTTA 100 186
     BCE3296 3090531 .. 3090568 + -10.9  -3.23984   AAAAAAGATAATTAA   TAAAGTCGATTTCTTAT CTCC ATAAGGAATCAACTTTA    TTAATAGTAAATTTA  85 30
     BCE3298 3092071 .. 3092099 + -16.2  -5.14563   GTTAGATGATTAAAA        GGGTGTCAATCT AAGTA AGATTGACACCC        TTTTTTAATGAGAAA 100 36
     BCE3302 3093986 .. 3094011 + -10.6  -5.72616   TACTAAAAATAAAAA         CGCTATTGAT GTTAGA ATCAATAGCG          TTTTTTTATGTGACT 100 35
     BCE3308 NONE
     BCE3309 3100093 .. 3100126 + -14.2  -4.93454   TCCGCTTAACATAAA     TAAGGAAAGTAAAC TTCCCC GTTTACTTTCCTTA      TTTTGTATTTCTTTC 100 32
     BCE3310 3101434 .. 3101453 +  -7.9   -5.3321   ACATCATTTAGAGAA            GCTTCCA CAGTAA TGGAAGC             TTTTTCTTATTGCTT 100 13
     BCE3315 3106571 .. 3106587 +  -6.6  -5.39721   TTATTTAAACGAAAA              GCTAGT TTTAT ACTAGC              TTTTTTATATAATAA  93 33
     BCE3321 3108972 .. 3108993 + -10.9   -5.0538   ACAAGAGTGAAAAAA           CTTCCCATC ATAA GGTGGGAAG            TTTTTTCAAATGGCA 100 31
     BCE3328 3117734 .. 3117756 +  -7.8  -4.38313   TAGTAATGATAAAAA           GGATTGATCA TAA TAATCAATCC           TTTTCACTTTCATCT  82 82
     BCE3333 NONE
     BCE3334 3122702 .. 3122732 + -16.4  -5.02439   ATGATTTATTTGAAA       GTCGATTCCTTATT TGA GATAAGGAATCGAC       TTTTTATAATTATCT 100 70
     BCE3336 3124992 .. 3125003 +  -4.4  -2.94595   CAACATAAGATATGA                TTCC GTTA GGAA                 TCTATGCGCTTTATT  49 33
     BCE3338 3127177 .. 3127189 +  -3.5   -4.9725   ACTTATCAAATTAAA                TATTT TTA AAATA                TTTTTATATACGGAT  69 66
     BCE3339 3129077 .. 3129103 +  -5.9   -3.3323   TTCCCAAAAAAGAAA         CGGCTATATTT TAAGT AGTTATAGCCG         TTGACTTTCATATTA  59 361
        hisS 3138001 .. 3138030 + -13.9  -2.81784   ATAATCTATGTAAGC       TAAAAACTCCATT TAAT AATGGAGTTTTTA        CTGTTATTTATTAAT 100 61
     BCE3350 3138812 .. 3138857 +  -7.1  -3.27525   AATCAATATCCAATT ACCCCCTAAAATAAGTAATAT ATAG ATATTGATTATTTTAGGAGGA TTCACTTTGAAAACC  66 250
     BCE3351 3139525 .. 3139558 + -25.5   -4.1673   AGAATAGGAATGAAA     CAGACGAGGGCGGAT GCAT ATCCGCCCTCGTCTG      TTTCTTCACGCATTC 100 34
     BCE3359 NONE
     BCE3360 3145974 .. 3146005 +   -19  -5.04601   AGGATGAATAAGAAA      TACCGGCATTCTTT GTGA AAAGAATGCCGGTA       TTTTTCATTTATACA 100 30
     BCE3364 3148960 .. 3148986 +  -4.5  -5.30155   CCAAGTGCTTTTTCA        GC-ATACGCTTC AACT GAACCGTATTGC         TTTTTTAATTCATCA  81 117
     BCE3366 3150382 .. 3150424 +  -4.3  -3.04537   ATCTTCCTATCTCAC CCATTTCACTTCTCTTCGCT TGAA AGCTTA-ATAAGTGAAATGG TGTATGTAATATCGT  50 279
     BCE3369 NONE
     BCE3370 3153060 .. 3153098 + -12.6  -3.95324   AAGATAAAAATAAAA   CAACCTCATTTCCCGTCA TGA TAATGCGAAATGAGGTTG   TTATTGTTCACCGTA 100 40
     BCE3374 3155255 .. 3155281 +  -3.2  -3.04239   ATACGATACGACACC        CGTTTATTCAT ATACCC ATGAA-AAACG         ATTTCTATAAGTCTA  45 60
     BCE3379 3157776 .. 3157801 +   -12  -5.09173   AGAAAGAGCAAAAAA         GCTAGAACAG TAATAT CTGTTCTAGC          TTTTTTCACGTATTC 100 59
     BCE3382 NONE
     BCE3383 3160284 .. 3160332 + -27.3  -3.05536   TACGTATAGTATAAT GTAATACAAAAAGCTTTGCGATT CTA AATCGCGAAGCTTTTTGTATTAC TATTAAAAATAATTT 100 49
     BCE3387 NONE
     BCE3388 NONE
     BCE3389 3164320 .. 3164351 +  -7.4  -4.35926   ATTAACAATAGAAAA      GAGAGGAATCTA CATCAAAA TAGATTCCTCCC       TTTTACATTTGGACT  79 48
     BCE3394 3168622 .. 3168632 +  -2.6  -2.90754   TTCATATGAATACTG                 TATA TAT TATA                 AATTTTTATTTTAGG  42 106
     BCE3395 NONE
     BCE3396 NONE
     BCE3397 NONE
     BCE3398 NONE
     BCE3401 NONE
     BCE3402 3176135 .. 3176164 + -17.3  -4.21471   TCAATAACTTTATTT       TACCCCCGTTCTA AATA TAGGACGGGGGTA        TTCTTGTTTTAGGGT 100 81
     BCE3405 3177190 .. 3177225 + -20.8  -4.46155   AGACCGAAAAAGAAA    CAATAAAAGCAAAGCG ATAT CGCTTTGCTTTTATTG     TTTTCTGGGTATATG 100 20
     BCE3418 3190426 .. 3190442 +  -8.1   -4.4078   AATGGTTTCTCTAAA              TTACTTG TAA CAAGTAA              TTTTAGTTAAACCGG  85 58
     BCE3426 3196299 .. 3196318 + -12.2  -5.26316   AAAAAACAACGAAAA            GCAAAGCG ATAT CGCTTTGC             TTTTTTATAAAATCC 100 47
     BCE3430 3199091 .. 3199117 + -10.2  -5.47159   TATTGAACAGATAAT         GAAAGTCCGG ATGTATG CCGGGCTTTC         TTTTTTATATTGAAA 100 27
     BCE3438 3205108 .. 3205120 +  -6.3  -3.58533   TGAATGTCTTTCTTA                CTTCA TTT TGAAG                TTTAAACAATTATCC  64 242
     BCE3444 3211104 .. 3211140 +  -6.7  -3.54653   AAAGACAAATAGAAA    GAGCATATTTTGAAAAA AGT TTAATCAAAACATGCTC    TTATGTCATCGAACT  65 127
     BCE3451 3216683 .. 3216708 + -16.3  -5.95539   TATAGTTAGAAGAAA         GCGAGGAGAAA ATTG TTTCTCCTCGC          TTTTTTTATTTCAAC 100 430
     BCE3454 3218320 .. 3218339 +  -6.4  -5.06735   GGTGCATTGAAAAAA            GATCACCC AAAT GGATGATC             TTTTTATAATTTATC  82 31
     BCE3456 3218953 .. 3218987 +  -9.6  -4.86033   TCACTTCAAATTAAC     GAAAAAACTTTATC GATAAAA GATGAAGTTTTTTC     TTTTTCTCCCCATTT 100 27
     BCE3457 3220097 .. 3220125 + -11.9  -3.55323   TCCTTATAATGAAAA        GAAAGAAGCTG TTCCTTT CAGCTTCTTTC        TTATATAACATTTTT  91 32
     BCE3463 NONE
     BCE3464 3223835 .. 3223857 +  -3.5  -3.14344   CATATGGGTAGTTGA           TCATCAC AATAACGAA GTGATGA           TTGCTCAGCAAGATA  46 486
     BCE3470 3228212 .. 3228260 + -17.2  -4.56702   TTTTAGAGAAGTTTT AATAGTAAAAAGTCCGATTTCT AAATA AGAAATCGGACTTTTTATTATC TTTATTTACTTGAAA 100 24
     BCE3478 3237229 .. 3237262 + -16.9   -2.8805   TAAAGATTATTCACT     AAAAACGCACCGTCA CAAA TGACGGTGCGTTTTC      TATGTAAGAGCTACT 100 38
     BCE3482 3239989 .. 3240013 + -10.1  -5.26875   AACGACAACGAAAAA          GGTATGCAG CGCTAAA CTGCATACC          TTTTTTCGTTCACCA 100 102
     BCE3488 3245241 .. 3245268 +  -9.9  -5.54885   ATGTAAAAATAGTTA        GCCCATCACTC ATTAGA GAGTAATGGGC         TTTTTTATTAATATT 100 49
     BCE3491 3248157 .. 3248172 +  -5.4  -2.57931   AGTTAATAAGAAAGA              TACGGC AATT GTCGTA               ATTATAAAGGCTAGA  51 446
         qor 3252271 .. 3252310 +   -11  -4.86033   CCATAATCGTTCCAG  TAAAAAAAGGAAGCTAGA TTTC TCTATCTTCCTTTTCTTA   TTTTTATCCCGCTTT 100 35
     BCE3500 NONE
     BCE3501 3257004 .. 3257024 +  -9.7   -4.4267   ATTATAATTTTTTAA            GCCTTGCCA TTT TAGCAAGGC            TTTTCAATTTTCAGC  91 34
        pepF 3258904 .. 3258929 + -14.1  -4.14725   TCAGCATTATAAAAA         GCATGCAGAGT ATAT GCTCTGCATGC          TTTCTCATTTGAATC 100 29
     BCE3508 NONE
     BCE3509 3264642 .. 3264653 +  -3.6  -2.88054   GACAGCTATAAATAA                TGGC GTGC GCCG                 ATTTCCATTATAAAA  46 392
     BCE3511 NONE
     BCE3512 NONE
     BCE3513 3267749 .. 3267772 +  -8.2  -4.59207   AGCATAATAGAAAAA          GGTATACCAA AACC TCGGTATACC           TTTTCTCCTATTTAT  85 34
     BCE3520 3275402 .. 3275426 +  -8.5   -4.3295   GTGAGGGCTGATAAT          CAGTGGGGG ATGAAGC CCCCCACAG          TTTCATTTTATTGAA  87 79
     BCE3521 3276459 .. 3276494 + -12.2  -3.93782   TAAAAATTAAGTAAT    AATAAAAACTCCATTT TTTA AAATGGAGTTTTTATA     TTTGCTGTTAAATAG 100 27
     BCE3522 3278120 .. 3278150 +   -12  -5.47159   TTTAATATGTAAAAA       GGTGTATTCATACA AAT TGTGTGAACACACC       TTTTTTATATTCCCA 100 44
     BCE3523 NONE
     BCE3524 3279645 .. 3279663 +  -8.9  -5.16237   CTTTAGAAAACGAAA             GACCTTC ATTAA GAAGGTC             TTTTTTAATAAGCTT  95 35
     BCE3532 NONE
        accA NONE
     BCE3534 3286671 .. 3286710 +  -8.1  -6.20267   CCCTGTATGTAAAAA  TACATCCATTAAATCAA TCTTTT TTGAGATAATGGATGTA   TTTTTTTATTTTTCA 100 123
     BCE3536 3288523 .. 3288558 + -14.9  -3.34013   GATAAAGTGAAACTT    TAATCAGTGGGGGTT TTCTTC ATCCCCCACTGATTA     TTAGTTGAACCAATC 100 354
     BCE3540 3293501 .. 3293511 +  -5.4  -4.12941   TATTGGAATGCCTTT                 CACT TGT AGTG                 TTTCTAATATTTGTT  65 174
     BCE3542 NONE
     BCE3543 3295720 .. 3295753 +   -17  -4.51699   ATTACGTATCAAAAA     GAAGCTAGAAAGTG ATGAAA CACTTTCTAGCTTC      TTTTATACTGCTTCT 100 11
     BCE3549 3301185 .. 3301204 + -13.6    -3.551   TAAAAAATATATGAA            GGAAGGGG GCTT CCCCTTCC             TTATATAAATTGACG 100 50
     BCE3550 3302452 .. 3302471 + -10.8  -5.06735   AAGTTATGTAAAAAA            CCGATTCT ACTA AGAATCGG             TTTTTCTGCTTTATA 100 108
     BCE3559 3308433 .. 3308482 +  -9.5  -5.85425   AAAGAATCTACATGA TTCATACAGAAAGAGCATCCT TCTCTTAC AGGATGCTCTTTCTGCATTTA TTTTTTCTTTATTTG 100 26
     BCE3561 3316813 .. 3316857 + -20.3  -3.49951   GTTATTAGAATTGAC GAATAACAAAAAGGCGTGCTA TTT TAGCACGCCTTTTTGTTCTAC TTCTCTAAAAATATG 100 20
        dhaS 3325129 .. 3325153 + -14.4  -4.88495   TAAATTAATGAGAAA          GAACCTGACC TATCC GGTCAGGTTC          TTTTATTATGTATGT 100 33
     BCE3571 3326397 .. 3326422 + -10.6  -5.04265   TACTACCCAACAAAA         TAAACCGAGA AACATC TCTCGGTTTA          TTTTTGATATTTTTT 100 75
     BCE3589 NONE
     BCE3590 NONE
       gerSB NONE
       gerSC 3346042 .. 3346082 +   -18  -3.61535   ATTAAATAGCAAAAA CACGCTACTTGTTCTTATA CGTT TA-AAGAACAAGTAGCGTG  TTATCATCTTTATTT 100 32
     BCE3599 3353542 .. 3353565 +  -8.2  -5.30199   TTTAATATAAGTAAA          GAGTTGACTA TTTT TAGCCAACTC           TTTTTCTTCATTTTT  93 36
     BCE3612 3367373 .. 3367399 +  -4.5  -4.80882   TAAAATCAACAAAAA        GCCCTTTGATAT TTAA ATCTCAA-GGGC         TTTTTCATGTCAAAT  70 59
     BCE3614 3368925 .. 3368953 + -11.9  -4.15565   TTTCATATTCCTAAT        AAAAAAGACACGA AAT TCGTGTCTTTTTA        TTTTACAGTGATAAC 100 47
     BCE3623 NONE
     BCE3624 NONE
     BCE3625 3381084 .. 3381101 +  -6.9  -6.07374   ATGAAAAATAAAAAA             ACGTGGC TTCC GCCACGC              TTTTTTATTTTTTCT 100 30
     BCE3627 3382921 .. 3382940 + -13.6  -4.10179   TACGATTACGAAAAA            GGGCTGAC AAAA GTCAGCCC             TTTCTGTACATTCTG 100 19
     BCE3633 3385853 .. 3385898 + -13.7  -3.03243   GAGTATCAAATAAAT GACGCTGAATAAAGATAAGAGC ATT GTTCTTATCTTTATTCA-CATC TCTTAAAAAATGAAT 100 14
        sspO 3390979 .. 3391006 +   -10  -5.38321   ACCAGTAACGAAAAA        TCCCAAAAGG AACATTCA CCTTTTGGGA         TTTTTTCTAATGTTT 100 33
        sspP 3392269 .. 3392283 +  -4.3  -2.87132   TTCACGCCAAAAACA               TCATG CACAT CATGA               TATGTAAAACACAAA  49 4
        cotM 3392866 .. 3392892 + -12.4  -4.89521   GGATAAATACAAAAA         TAAGCCCCAG CAGGTGA CTGGGGCTTA         TTTTATTTCGCATGT 100 90
     BCE3643 3395959 .. 3395987 + -11.1  -2.54325   GTGTAAAACATGTTT        ATGAAGGATAGCT AAC GGCTATCCTTCAA        CTATATTTACAGGCC  82 35
     BCE3645 3397353 .. 3397368 +  -7.6  -4.42806   ACAAGCAACAACTTT              TGAAGC AAAT GCTTCA               TTTATTTCAAAATAA  82 255
     BCE3654 3406217 .. 3406236 +  -2.2  -3.69469   TTTCTATACCATTAA            TAATTTGA ATAT TCAAACTA             TATTTGTTAAGCTAT  47 93
     BCE3655 3406526 .. 3406563 +   -13  -3.03792   AAGAGCATAAATAAT   AAAAACACGTTAGATG TATTTT CATCTAACGTGTTTTA    CTTTATATACATAAT 100 27
     BCE3668 3415824 .. 3415843 + -12.2  -5.48213   GAAAAGGTTAAAAAA            CTAGGTGG ATTT CCACCTAG             TTTTTATTTTCCATA 100 30
        kinA 3417978 .. 3418032 + -26.4  -2.83449   CTTGCAATCCAGTCT TAAATAATAAAAGAAGCATCTGCTCA CGA TTAGCAGATGCTTCTTTTATTATTTA TACTTATAGAACTGT 100 23
     BCE3682 3433016 .. 3433031 +    -9  -4.37991   GTCAAAAAGAAAAAA              GCTAGC ATTC GCTAGC               TTTTACATATTTTTA  89 21
     BCE3686 3434740 .. 3434762 + -16.4  -3.95007   TTGTTTAAATGATAA           CGCTTGGTCA AAA TGACCAAGCG           TTCTTGCTTTCTATG 100 33
     BCE3687 3435283 .. 3435303 +  -8.4  -5.15969   TCCTCATAAAAGAAA            GATTGCTA GCTTA TAGCAATC            TTTTTTAACTTACAG  93 32
     BCE3690 3444505 .. 3444521 +  -6.5  -3.06671   CAGTGGATGTCCCAA              GGCGAGA GTT TCTCACC              TGTTACACTGCATCT  60 414
     BCE3693 3448212 .. 3448232 + -11.1  -5.54907   AATATAAAATAAAAA            GACAGCGCC TTT GACGCTGTC            TTTTTATTTTATACA 100 42
     BCE3697 3450963 .. 3450990 + -13.6  -4.97957   TGGCAGCATAAACGA        GAGAGGATTTTC ATTT GAGAATCCTCTC         TTTTATTATTGTATA 100 30
        hipO 3452193 .. 3452226 +   -17  -4.29176   AACAATTAACATAAA     GAAAAGCCGTTAAG AGTGTG CTTAACGGCTTTTC      TTTTAAGTTAAATCT 100 27
     BCE3703 NONE
     BCE3704 3457077 .. 3457096 +  -6.4  -5.76237   GGATACATTGAAAAA            GCAAGTGT TTAC ACACTCGC             TTTTTTATTTATGTA 100 30
     BCE3706 NONE
     BCE3707 3457836 .. 3457856 + -11.2  -3.83998   TTGAACAAAAAGAAA            GCTGACCA TAAAT TGGTCAGC            TTTCATATCCGATCA  90 21
     BCE3719 3470984 .. 3471000 +  -5.1  -4.15453   TAAAAATACAAAAAA              GCATCTA AAT TCGATGC              TTTTCAAATCAGTTA  64 38
     BCE3724 3476180 .. 3476196 + -12.3  -4.65819   TAAATAAATAAAAAA              GATGGGC TTC GCCCATC              TTTTAGTTTAATTTT 100 34
        lexA 3477913 .. 3477950 + -14.5  -5.63645   ATTAAGAATATAAAA   GAAGATAATTACCTTAT TTAT ATACGGTAATTATCTTC    TTTTTTGTATTTTGA 100 36
     BCE3735 3485243 .. 3485265 +  -8.5  -5.56263   TAAATAGCAATCCAA           CCTCTTTAC AAATC GTAAAGGGG           TTTTTCTTTTCTAAT 100 34
     BCE3736 3485493 .. 3485518 + -13.4  -2.74192   TTATACAGAAAAACA         GACGCACAGT TTACGT ACTGTGCGTC          TCCTCTTCAAGCATC 100 50
     BCE3738 3487517 .. 3487551 + -20.4   -5.4505   TCAATACGCAGAAAA     TAGAAAAAACGCCTTA TCA TAAGGCGTTTTTTCTA     TTTTTTCTTCAAACA 100 4
     BCE3739 3491131 .. 3491147 + -12.3   -5.9218   TGGCAAATAAAAAAA              GAGCGAG AAA CTCGCTC              TTTTTTTGTTATGTA 100 61
     BCE3742 3492804 .. 3492849 + -13.6  -3.20382   ACCCTTTTCATAATC CATAAAAGGCGGTTGCTT ACATACTTTC AAGCAACCGCCTTTTATA TTAATACATATACAC 100 21
     BCE3752 NONE
       chi36 3503305 .. 3503334 + -10.2  -5.64421   AAAAATAATAAAAAA       CAACAATAGGTT TTATGT GACCTATTGTTG        TTTTTTATTTACCAT 100 33
     BCE3755 3505321 .. 3505334 +  -6.7  -2.88427   TCCGCTTAAATGAAC               CGTCT ATAT AGACG                TATCTAAAAAATATT  61 32
         hup 3505737 .. 3505762 + -14.1  -5.64006   TAAAATAATGAAAAA         TAGCCTTCTCG TTTA CGAGAGGGCTA          TTTTTTTCATTACAT 100 33
        adaA NONE
         ogt NONE
        alkA 3520324 .. 3520349 +  -6.1  -4.63993   TATTATACTAAAAAA         CCAAGTAGCAC ATCT GCACTACTTGG          TTCTTTTTTAAGCTT  76 30
     BCE3776 3522454 .. 3522487 +  -9.6  -4.94262   TAATACAAATAAATT     CACCCTATTTACGG CTCTCA CCGCAAATAGGGCG      TTTCTTTTTCATCTC 100 50
     BCE3781 3528352 .. 3528378 + -10.3  -5.42265   ATACATNCAAGAAAA         GGAAAGAAGAG ACGGA CTCTTTTTTCC         TTTTTTGTACTTTGC 100 46
     BCE3783 NONE
     BCE3784 3530023 .. 3530056 +  -9.7  -5.66338   ATAATTAATAAAAAA     GAGTACTAAAAGGCT AGCA AACCTTTTCGTACTC      TTTTTTATTATGTTT 100 17
     BCE3786 3531639 .. 3531661 +  -6.3  -4.60487   ACCCACTTTAATAAA           GAGACCGTT TTTAT AACGATCTC           TTTTTAAGCATAATC  76 59
     BCE3795 3538740 .. 3538764 +  -7.2  -5.76633   ATTTAAAATCATTAA          CAGACCTCTT CACTT AAAAGGTCTG          TTTTTTTGTATGTAA 100 42
     BCE3796 3540430 .. 3540467 +  -7.2  -4.16279   ACATATTTAACATAG   CCATTGACATTCAATT CTCACA AATTGAATGTCAACAG    TTTTAAAATCCTCTA  76 129
     BCE3797 3542684 .. 3542719 + -13.5    -3.484   AAATAATCTTAATAT    GAAAAGGGAGCAACT CGTTAT AGTTGCTCCCTTTTA     TTCTCCTATAATACA 100 35
     BCE3799 3546423 .. 3546439 +  -5.8  -5.28176   ATGTACTTTTAAAAA              GTGCTG ATATA CAGCGC              TTTTTTATACATAGA  83 133
     BCE3800 3546680 .. 3546690 +  -2.6  -4.45696   TTCAAAGCAACTTAG                 TTTT CAT AAAA                 TATTTTTTGTTTCCG  58 156
     BCE3829 3580858 .. 3580872 +  -3.6  -4.38141   CTAAACAAAATCCTT               CTTTTT GCT AAAAGG               TTATTTTCTGTCCCG  61 44
     BCE3834 3584324 .. 3584346 + -10.7  -5.06414   CATACAAATAAAAAA           TGACCTAGT TCTAC ACTAGGTCA           TTTTTATTAACGAGG 100 30
     BCE3841 3589756 .. 3589787 + -13.2  -4.69664   TATACCCACAAAAAA      TAACCGTATCTCAT TTAA AAGAGATACGGTTA       TTTTTAAATCATATA 100 336
        rpmB 3650021 .. 3650034 +  -8.1  -5.58454   TAATAATAAAAAAAA               GAGCC GCTA GGCTC                TTTTTTTACTATACC 100 38
     BCE3918 3669567 .. 3669577 +  -2.4  -3.01924   CTACATCGGAATTTA                 CGCC TGT GGAG                 TGTTACAGCAAACTG  43 66
     BCE3919 3671404 .. 3671425 + -13.1   -5.1485   GCTTAAATATAAAAA           TGCGTTGCT CATA AGCAACGCA            TTTTTATATTCGTTC 100 35
     BCE3921 3674024 .. 3674034 +  -3.2  -3.33151   CTGCACATAGAATGC                 CTTC TCT GGAG                 TATTCGTTTAAAGAG  46 71
     BCE3922 3674591 .. 3674612 + -11.6  -5.87996   CAATAAAATGAGAAA           GTGCCACC GAATAA GGTGGCAC            TTTTTTTATTCATTA 100 30
     BCE3925 3676921 .. 3676948 + -10.7  -4.93365   GATATTTATTCTATA        GCGTAAGCAAG TTTTCT TTTGCTTACGC         TTTTTGCTTGTAAAA 100 25
     BCE3926 3677416 .. 3677441 + -10.4  -5.27779   AATTTATATAAAAAA         GACGACCGCG TTCCCC CGCAGTCGTC          TTTTTTCGTGTTACG 100 98
     BCE3967 3721859 .. 3721899 + -18.7  -3.83724   GAAGAGTCTGCATAA  GAAATAAAAAAACAGCTAC ATA GCAGCTGTTTTTTTATTTC  TTTAACTTCTCTAAT 100 26
     BCE3971 3724664 .. 3724681 +  -8.5  -6.08342   AATTCCTATAAAAAA             TCTCTCT TTTC AGAGAGA              TTTTTTTATTTCTTG 100 30
     BCE3975 3727822 .. 3727841 +  -9.3   -3.6834   AGCAACAAAGAAAAA            CCCCGTT CACTTT AACGGGG             TTTGAAACTTTTCTT  80 11
     BCE3978 3729797 .. 3729820 + -11.8  -5.48063   ATTTCAAATAAAAAA          TCCCCTGTTA AAAT TAGCAGGGGA           TTTTTTCTATTAGCT 100 47
     BCE3986 3733904 .. 3733940 + -22.7  -4.15066   AATCATTGAGTAAAA    TAAAAGTGAGTGCATCA TAT TGATGCACTCACTTTTA    TTTCGTTTGTAAATA 100 28
        ctaA 3741288 .. 3741311 + -11.1   -5.1861   CAAAATAAATGAAAA          TACCTTGCC CGAATT GGCAAGGTA           TTTTTTCGTAATAAA 100 33
     BCE3997 3747385 .. 3747406 + -14.5  -4.48072   ATTATTTAAAGAAAA           GGAGTGAGC TTCA GCTCACTCC            TTTTATAATAAATCT 100 32
     BCE4000 3749788 .. 3749830 + -22.6  -4.66833   AGACGATTGGTAAAA TATAAATAAGTCCTTTATCA ATA TGATAAAGGACTTATTTATA TTTTTCAGGTTCGCG 100 28
     BCE4004 3752747 .. 3752773 +  -4.5  -5.87996   CAATAACGTCAAAAA        GTAAGAAGCCTG TATA CAGCCT-CTTAC         TTTTTTTGTTACTTG  87 35
     BCE4007 3754691 .. 3754710 + -10.8  -5.01845   ATCGATAGTAGAAAA            CGGACAAT TTAT ATTGTCCG             TTTTTAGTTGTTATC 100 33
         cad 3756861 .. 3756878 +  -9.9  -4.88405   GATTAAAGAGTACAA             GCCTATC AGTT GATAGGC              TTTTCTTTCACCCTT 100 13
     BCE4015 3759734 .. 3759774 + -17.2  -2.65106   TTTTATTATAAAATA  AAAAATAGCCCATCTCTT TAAAT AAGAGATGGGCTATTTTC  ATTGCTTAAATTATT 100 443
     BCE4022 3765367 .. 3765393 + -13.8  -5.14163   AACAACTATGGAAAG         AAAAGAGACGGC TCT GCCGTCTCTTTC         TTTTTATTCCTACAT 100 51
         def 3766051 .. 3766071 +  -9.7  -4.84527   AGCGATAGTAAAAAA            GGCGGAATA CAC TCTTCCGCC            TTTTTACTATATGAA 100 33
     BCE4025 NONE
     BCE4026 3769307 .. 3769351 + -14.6  -3.03619   ATCATTATGGAGATA TAAGAAAAAAGGACAATACC TTTAT GGKATTGTCCTTTTCTCTTA TCTTAAAAAGTGCTT 100 23
     BCE4037 3776791 .. 3776816 + -13.5  -4.84761   CTTCTTAATATAGAA         TAGGAATAGGT AAAG ACCTATTCCTA          TTTTTATCCCGCTAT 100 23
     BCE4041 NONE
     BCE4042 3781322 .. 3781373 +   -25  -3.64755   TCCTTTATAATAAGT AGAGAACAAAGTAAAAAACCTCTT AAAA AAGAGGTTTTTTACTTTGTTCTCA TTATTCAGCATCTGT 100 133
     BCE4045 3785762 .. 3785798 + -18.3  -5.57729   ACCTATACAAAAAAA    TAAAACAGTTTGGCCAA TTG TAGGCCAAACTGTTTTA    TTTTTTCTCTTCTTT 100 23
     BCE4049 3788340 .. 3788353 +  -3.9  -3.81954   ACTTACTACAACTCG               TGAAA TCAT TTTCA                TTCCTTTATTTTCAA  56 238
     BCE4051 3790540 .. 3790571 + -14.6  -4.05389   AGTAAGCTAATATAA      CGGCATATCCCTTT ATGA AAACGGATATGCCG       TTTATAATATGTATA 100 31
     BCE4052 3791227 .. 3791277 + -12.2  -4.61199   TTTTATTTCAAATTC TAAAACAAATATAACTCCATTCTA ATT TAGGATGGGGTTATGCTTGTTTAA TTTTCTATATAAGAT 100 79
        metE 3794136 .. 3794162 +   -16  -5.72254   AACGCATAATAAAAA         TGGGGTATCCTT TTT GAGGATACCCCA         TTTTTTATTCTTTAC 100 32
     BCE4057 3796198 .. 3796216 +  -4.6  -4.85618   AATATAAAATAAAAA             GTTACC TTCTATC GGTAAC             TTTTATTCCTTATTT  70 58
     BCE4059 3798007 .. 3798021 +  -7.8  -5.84432   TACGGATATTAAAAA               GTCGCT TAC AGCGGC               TTTTTTTCTATTATC 100 29
     BCE4060 3799279 .. 3799299 + -12.7  -5.82316   TTTCTACAAAAAAAA            GCTAAGAGT TAA ACTCTTAGC            TTTTTTTTGCATAAT 100 14
     BCE4065 3806170 .. 3806194 + -14.5  -5.38549   TGGTAATCAAAAAAA          TCCTTATACCA AAG TGGTATAAGGA          TTTTTCTTATTTCAA 100 35
     BCE4067 3809263 .. 3809285 +  -6.9  -4.90906   TTTCATACAAAAAAA           CCGTCCACA TATAT TGAGGGCGG           TTTTTACTATTATAC  83 49
     BCE4071 3811142 .. 3811185 +  -9.1  -3.21872   ATACATAAAAGAACA GAAAAAACAGTCAGCAT AATAGTTTGA GCGCTGACTGTTTTTTC TTGCATATATTTAAA  77 7
     BCE4074 NONE
     BCE4075 3813896 .. 3813915 + -12.2  -5.33785   TGAGTCGTAAAAAAA            GAAGCAGC AATA GCTGCTTC             TTTTTTATAGTGCTT 100 31
     BCE4079 3816981 .. 3816996 +  -4.8  -5.50499   AAAATCTCTATATAA              TATTTC TTTG GAAATA               TTTTTTTGCATATCC  88 141
     BCE4084 3820083 .. 3820111 + -13.4  -5.24129   CTGCTCAATAAAAAA        TAAAGTTTGCTC ACAAA GAGCAAACTTTA        TTTTTTATCCCGGGG 100 30
     BCE4086 3820823 .. 3820843 +  -8.3  -5.31855   AAATACGAGAAAAAA            GACTAGCCA CTT TAGCTAGTC            TTTTTATTATTCATC  93 20
     BCE4087 NONE
     BCE4088 NONE
     BCE4089 NONE
     BCE4090 3825871 .. 3825902 +   -14  -3.43042   GGTGAAAATATAAGA      GTATTCATTGAGTC TAGA GACTTAATGAATAC       ATTTTTAATGGAAAG 100 267
     BCE4091 3827350 .. 3827374 +  -7.2  -5.10516   ATGTTGTCACTGGAA          AACGGTTCAA ATAAA TTGAACCGTA          TTTTCTTTCATTTTT  88 12
     BCE4092 NONE
     BCE4093 3828688 .. 3828706 +  -3.2  -4.47397   ATATGCATTTTAACT             TGGAAAAG CAA TTTTTTCA             TTTTGGTGTATTTAT  60 223
     BCE4094 3829071 .. 3829090 +    -8  -3.93057   GATTTTTTGCATACT            TTCACAAT ATAT ATTGTGAA             TTTAATAATTTTGAA  77 178
     BCE4095 3830753 .. 3830777 + -13.1  -5.45802   TCCCGTTAATAAAAA          TACATCACTAT TAA ATAGTGATGTA          TTTTTATTTTAGAAA 100 176
     BCE4097 3831275 .. 3831293 + -10.3  -4.75289   ATTGTCGTAATAAAA             GGAGTGG ATCCC CCACTCC             TTTTCTATTATCATA 100 210
     BCE4102 3836169 .. 3836187 +    -6  -5.96894   CTGGTTGTAAAAAAA             CCTCTC CTTAGCT GAGAGG             TTTTTTTATTTAACT 100 212
     BCE4103 NONE
     BCE4104 NONE
     BCE4105 NONE
     BCE4106 3839322 .. 3839352 + -14.2  -5.39755   ACATCCTCCTATGGA       ACAGGCTTATTTCA TTT TGAAATAAGCCTGA       TTTTTTATGGTTCTA 100 105
     BCE4107 3839827 .. 3839852 + -13.5  -4.92812   TTACAAAATTAAAAA         TAAAAGTCCTC AAAT GAGGACTTTTA          TTTATTTTCTTCTAG 100 41
     BCE4112 3844600 .. 3844630 + -18.6  -5.60689   CATACGAATAAAAAA       GAAACGAAGGTAAT TTC ATTACCTTCGTTTC       TTTTTTATTCTGTCA 100 83
     BCE4113 3845044 .. 3845086 +    -5  -5.35459   TATAAAAGCAAAAAA GTGTAAAGGCTACCTA TTTCATTCATT TCGGTGGTCTTTACAC TTTTTTGTGATATCT  82 20
     BCE4114 3845669 .. 3845696 +  -7.8  -5.87996   TTCTCATAGAAAAAA        CCTGAGACCGATT TCA AATCGA-CTCAGG        TTTTTTTATTGATTA 100 83
     BCE4119 3852019 .. 3852049 + -12.1  -5.65927   TGCTCATAATAAAAA      TACGACTCACTCCT TGTA AGGA-TGAGTCGTA       TTTTTTCTTTACATG 100 7
     BCE4126 3857634 .. 3857684 + -29.6  -4.08974   GCTTGCTTCTGCTAA TATGAACAATAAACGACTAGGGAG AAA TTCCCTAGTCGTTTATTGTTCATA TTTCTATGATAAACT 100 26
     BCE4127 3858242 .. 3858269 +  -9.4  -3.57119   ATTACAAAAAAGAAA        GCAGAGATAA-TA AAC TACTTATCTCTGC        TTTCACGAATGTATA  82 16
     BCE4132 3860608 .. 3860630 + -16.4  -5.61596   TTATTCAAGTAAAAA           GAAGCTCGTC AGT GACGAGCTTC           TTTTTTTATACAAGT 100 29
     BCE4146 NONE
     BCE4147 NONE
     BCE4148 3873816 .. 3873835 +  -7.9  -5.74122   ACCAAATAAAAAAAA            GCATTGC ACAAGA GCAATGC             TTTTTTTATATCCTG 100 72
     BCE4151 NONE
     BCE4152 3877181 .. 3877233 + -13.2  -3.44801   CGTATTACATGCTAT TGGTT-AAGTAAAAA-CACCGAGGAA TTT TCCCTCGGTGTTTTTTATTTAAACCA TCCTTTTTTATAAAA 100 19
     BCE4162 3886007 .. 3886033 + -13.8  -5.01535   GCAAAAATTAATTAA         AAAACACTCGCC TTT GGCGAGTGTTTA         TTTTTGTAGTTGTAA 100 26
     BCE4164 3886780 .. 3886830 +  -4.9  -3.28924   AAAAAGTAAACGTTT GTCAACCTCTTTTCCCTTG CGTACAATAAGAA TAAGGAGAAGGAGGTTGAC TTATGAAAAAACGTC  54 32
        lolS 3887751 .. 3887773 + -16.4   -4.8667   TTACACCGTTAAAAA           GACGCTACCA TAC TGGTAGCGTC           TTTTTATAACGTATC 100 29
     BCE4169 3891648 .. 3891662 +  -2.8  -5.75478   ATTTCTTTATTAATA               GAAAAG GTA CGTTTC               TTTTTTTCTGTACTT  81 293
     BCE4171 NONE
     BCE4172 3894553 .. 3894583 + -11.3  -5.98675   TGCCGCAATTACATT       ATAAAAGGTGCGT TTTAT ACGCACCTTTTAC       TTTTTTATTTTTCTC 100 22
     BCE4175 3897018 .. 3897035 +  -9.9  -5.80364   AAAAGAAACAAAAAA             CAGGCTT GCAT AAGCCTG              TTTTTTTATTGCGCT 100 13
     BCE4177 3897645 .. 3897666 +  -8.8  -5.83211   TAATTTCACATGTGA           CATGCACA TTTTTT TGTGCATG            TTTTTTCTTTTGATC 100 38
     BCE4178 3898219 .. 3898243 + -14.4  -5.59502   ATCACGTCTCCCAAA          CCCCAAGGAT ATAAA ATCCTTGGGG          TTTTTTGATTTTTTC 100 299
        ribD NONE
        ribE NONE
       ribBA NONE
        ribH 3901705 .. 3901732 + -14.4  -4.36372   ATGGGCATAAAAAAA        TAAAAAAGAGGC TGCG GCCTCTTTTTTA         TTTCTTCACTTTTTT 100 31
     BCE4191 NONE
     BCE4192 3908952 .. 3908979 + -18.6    -5.626   GTACCGCGATTTCTT        CGTCCCTGCATA ATTA TATGCAGGGACG         TTTTTTTATCCAATC 100 95
        nhaC 3910515 .. 3910536 +  -8.8  -5.24799   ATAATATATTAAAAA           GGATTACC TGAATC GGTAATCC            TTTTTATATTTCTCC  95 37
     BCE4195 NONE
     BCE4196 NONE
     BCE4197 NONE
     BCE4204 3921306 .. 3921333 + -11.4  -5.30155   GCGGGATAAAAAAAA        TAGGAGATTCCC ATAT GGAAATCTCCTA         TTTTTTACTTAATGA 100 185
        proC 3924098 .. 3924123 +   -12    -5.252   AAGAAAAATAAAAAA         TGGAGCTCAA TCTTAC TTGAGCTCCA          TTTTTTATAAACATA 100 30
     BCE4211 3927784 .. 3927817 + -12.7  -3.25093   CAATCTCATAATCTA     TAACAAAAAGCACTG TGAT CAGTGCTTTTTATTA      TGTTCATTACAATAT 100 30
     BCE4212 3931178 .. 3931198 + -12.6  -3.29144   TTATAAAAATAAGAA            TGAGCGGG TGCTT CCCGCTCA            TTCTCAAAAACATGA  90 35
        mgtC 3931954 .. 3931984 +   -12  -3.36803   AAGTTAAAAATGAAA       GGTGTCATGATATT TAC AGTTTCATGACACC       TTCTACATAAACTTA  89 34
     BCE4215 3933571 .. 3933598 + -15.8   -5.1167   GAATCAAAATAAAAA        GCGTGTAAATCA GTTG TGATTTACACGC         TTTTTCTATTACATT 100 29
     BCE4219 3935690 .. 3935706 +    -8  -5.85011   ATGTTTTGGTAAAAA              GGACGA TCTGT TCGTCC              TTTTTTTACTTTTTA 100 29
     BCE4240 3954828 .. 3954850 +  -9.9   -5.7946   TTATCAATAAAAAAA           TGAGACCGT TACAC GCGGTCTCA           TTTTTTTATTGGCAA 100 55
     BCE4242 3955778 .. 3955794 + -10.9  -5.47964   ACGAAGAATAATACA              GTCCTGT TTC ACAGGAC              TTTTTATTATTTTCT 100 30
     BCE4244 3957079 .. 3957113 +   -16   -4.2704   ACGAATTTTTCAATA     GAAAAACGAGCTAATT ATT AATTAGCTCGCTTTTC     TTTCTTGATCATAAA 100 12
     BCE4268 NONE
     BCE4269 3977906 .. 3977938 + -16.5  -2.62184   GCCCTATTTTCTATA      AAAAAGCACTCGTGA TAA TCACGAGTGCTTTTC      TACTATGCACGAGAA 100 25
     BCE4274 3981745 .. 3981757 +  -3.3  -3.82031   TAATTATTTAAAAAT                GGTGT TCA ACTCC                TTTCCTCATCGTTAA  54 38
     BCE4275 3982192 .. 3982228 + -17.5  -4.45771   TAAAAAAAACAAAAA    GAAAGACCGTGCTTCCT TTT AGGAAATACGGTCTTTC    TTTATATTTTGCAGT 100 4
     BCE4279 NONE
     BCE4280 NONE
     BCE4281 3986516 .. 3986526 +  -5.4  -5.95946   GTGAGCAATTATTTT                 TCGT TAT ACGA                 TTTTTTTATTATTAC  95 176
     BCE4283 3987420 .. 3987445 + -11.9  -5.37345   TTTACTATAAAAAAA         TAAGAGGCGGC AATT GCCACCTCTTA          TTTTTTATAATTCCA 100 31
     BCE4285 3988847 .. 3988867 + -12.7  -4.98531   AATAACATACAAAAA            CTAGCTGAA TGA TTCAGCTAG            TTTTTCATTTGAAAA 100 39
     BCE4286 3990064 .. 3990083 +  -8.6  -4.66953   GATACTGTCTAATAA            GAGCGTTA CCTA TAGCGCTC             TTTTTCAGCTCTTCA  89 29
     BCE4287 3990736 .. 3990763 +  -6.3  -4.60924   CGTGGACTTTCAAAC        TGACGGATTGC TCCTTT GCAATGCGTCG         TTTTTAAGCCCTTTA  76 23
        sugE NONE
        sugE NONE
     BCE4290 3991707 .. 3991737 +  -9.1  -5.50925   TAAGTTATTTAAAAA       GGACAGTTCTTCT GAAAA AGAGTAACTGTCC       TTTTTTATATTCATT 100 1
     BCE4306 NONE
     BCE4307 4003903 .. 4003921 + -13.2  -3.18582   TATACAAAAAAATAA             GAGTAGCC AAT GGCTACTC             TTACTCACTCACATA 100 269
     BCE4310 4004429 .. 4004444 +  -3.4  -2.94912   ACAATTTTCAGAAAT              TATATT ATAA AATATA               TGTATGACTTAAGGA  45 115
     BCE4311 4005102 .. 4005142 + -23.7  -4.26344   AGTCTATGCAGTAAA  TGAAAATCCCCTAGTAGTA TGA TGCTACTAGGGGATTTTCA  TTTTGCTACACATAT 100 27
     BCE4322 4011682 .. 4011739 + -15.3  -3.62096   TATAAACTAACAATT TAATCTCTCATATAAAAAGAAGCCGAT TATA ATTGGCTTCTTTTTATATGAACGAATA TTTACAATAGTAAGA 100 23
     BCE4323 4012055 .. 4012071 + -10.9  -5.95166   CGCTGGACATTAAAA              GATGGCA TTT TGCCATC              TTTTTTTTAATTCCG 100 28
     BCE4324 4013560 .. 4013587 + -12.8  -5.07971   TGCTTCATAATAAAA        AGGACGCTAACA AAAC TGTTAGCGTCCC         TTTTTAGTTCTTTTC 100 31
     BCE4327 4014721 .. 4014775 + -17.7  -3.63516   CTAGATGATAAAATT ATTATAATGTAAAAAAAGAACGTGA TAGCC TCACGTTCTTTTTTTACATTATACG TTCATCTTTTCTTTC 100 14
     BCE4334 4022703 .. 4022719 +  -6.7  -5.68039   AAATGCGTTCCCCTT              TTAACAA TGT TTGTTAA              TTTTTTTATAAATTT 100 79
     BCE4335 NONE
        metC NONE
        metC 4025340 .. 4025369 +  -6.7  -5.06451   TGCATAGAGAGCAGA       GAAGATATGA-AAT TAA GTTATCATATCTTC       TTTTTTACGCTGATA  85 34
     BCE4338 4026078 .. 4026099 +  -6.6  -5.09259   CATTTTCACCATAAA           GAAGCTGA CTACAT TCGGCTTC            TTTTCTTTTAACCTG  85 97
     BCE4339 4026843 .. 4026869 + -12.4   -5.9362   AGTCGTATTAAAAAA         CAAGACACAGAA CTA TGCTGTGTCTTG         TTTTTTTATATTTTC 100 138
     BCE4342 4029012 .. 4029033 + -14.5   -4.3534   GATTTCGCACAAAAA           GAGGAAGGG TTTC CCCTTCCTC            TTTTCATACTTCACA 100 67
     BCE4356 4044278 .. 4044291 +  -6.7  -6.34424   ACCGAACGAAAAAAA               TGCCT AAAT AGGCA                TTTTTTTTTTGGACA 100 19
     BCE4357 4044762 .. 4044774 +  -5.5  -4.04474   ATAGTAAAAGTGAAA                CCGAG CAC TTCGG                TTTCTATAGCCCTGT  64 84
        gcpE 4045980 .. 4046012 + -17.9  -4.42386   ACAATAAAATAAAAA      GAAGGTTGCCCACAA CAT TTGTGAGCAACCTTC      TTTTCTACGTAAAAA 100 34
     BCE4363 4049551 .. 4049569 + -14.6  -3.71321   CAACTACTAAAATAA             GGAGGGGA TAT TCCCCTCC             TTATTGCGCTTTAAT 100 26
     BCE4367 NONE
        lytB 4053869 .. 4053902 + -12.7  -5.18726   AAAAAAGAACAATAA     TAAAAACCGTTGC CTATATGA GCAACGGTTTTTA      TTTTTCTTATACAAA 100 26
        rpsT 4085500 .. 4085515 +    -9  -5.71712   AAGGCGTTTAAAAAA              CGATCC ATTC GGATCG               TTTTTTTATATACAA 100 39
     BCE4405 4087063 .. 4087083 +  -5.4  -5.48787   TTATCGGTTCTTAAA            GACTGCTG CTTAC TGGCAGTC            TTTTTTATCTATTAT  84 27
     BCE4409 4091687 .. 4091723 +   -14  -2.92714   ATTACAGCTTCTTTA    CAAAACAAAAGCAACC TTCTT GGTTGCTTTTGTTTTA    TCCGTTTTTCTTCGC 100 163
     BCE4418 4097337 .. 4097349 +  -4.8  -2.90227   CGAATAAACAAGTAC                TCCC ATCTA GGGA                ATTTCATCATTACGC  51 103
     BCE4422 4099706 .. 4099723 +  -9.9  -4.77986   TTCTTTCTAAAAAAA             GGTCTTC TCTC GAAGACC              TTTTTCCCTATTTAA 100 44
     BCE4425 4101904 .. 4101923 +  -8.6  -5.10077   ACCACTATAAAAAAA            GGTTCTCG CCAA TGAGAACC             TTTTTTGCGCTATTT  95 31
     BCE4429 4104986 .. 4104999 +  -3.1  -2.84978   ATTGAGGCGATTTAG               CTACT TTAT GGTAG                GTTGTCTTACTCTTA  43 55
     BCE4430 4105857 .. 4105883 + -19.6  -3.93262   ATAGCTGAAAAATAA         GCGGGTATCTCA TTT TGAGATACCCGC         TTTCATATATTAAGC 100 26
     BCE4434 4108328 .. 4108338 +    -4  -3.44527   CTAAGTGCTTAACTT                 TCAT CTC ATGA                 TTATCCTCCTAAATG  51 29
     BCE4435 4108528 .. 4108554 +  -8.1  -5.70522   ATAATAATAAAAAAA         CGTGCCTAAAA TGATC TTTTAGGCACA         TTTTTTATTCTTCTT 100 37
         vpR 4113044 .. 4113055 +  -4.4  -2.78216   ACTTATATCCCTGTC                TCAG AGAA CTGA                 TGGTTGGTGCAAATC  48 139
     BCE4438 4113220 .. 4113246 + -19.6  -5.09895   ACCGCGATTTTTATC         GTCCCTATCGGA TTT TCCGATAGGGAC         TTTTTTACGTCCATC 100 47
     BCE4439 NONE
     BCE4440 4115718 .. 4115752 + -14.5  -4.14739   CCATTATAAGAAAGT     AAAAAGGAGAAGCCT TTATT AGGCTTCTCCTTTTA     TTTTGAAATGGATAC 100 24
     BCE4443 4117730 .. 4117750 + -11.2   -4.9934   TTATTAAACAAAAAA            GAAGCCTG TAAAT CAGGCTTC            TTTTTATCCTCTTAT 100 34
     BCE4451 4123259 .. 4123278 +  -6.6  -4.45117   TAACCATTACTCACC            TTTATATG CTTT CATATAAA             TTTCTTTCAGCTCTG  78 365
     BCE4458 4129950 .. 4130001 + -22.8  -3.54741   AAATTAAAGAAATTA CGCT-AACTAAAAAAGAGAAGCTCC TTA GGAGCTTCTCTTTTTTAGTTTAGAG TTTGAACAAGTACTG 100 20
     BCE4472 4143027 .. 4143052 + -13.4  -2.62789   CTCTAAATAATGATA         GCCCTCTACT CTTATA AGTAGAGGGC          CTTCCTATTGCATAT 100 31
     BCE4474 4144521 .. 4144541 +  -6.9  -5.11033   AAATGCATAAAAAAA            CTCCCTT GTTGATG AAGGGAG            TTTTTTACGCTTATA  85 31
     BCE4482 4152539 .. 4152555 +  -4.3  -3.23274   AACATAAGCGAAAAC              GTCACCA TTA TGGAGGC              TTCGCTTATGAAAAC  52 39
     BCE4483 4153208 .. 4153246 +  -7.5  -5.80248   GCAGAGAATTAAAAA   AGATGTCACCTAGCC CAATTTCCC GGCTAAGTGACATCC   TTTTTTTGTCTCTTC 100 29
     BCE4495 4166477 .. 4166502 +  -2.6  -5.37345   CCACAAACGAAAAAA         GA-GATGCCTC ATAAA GAGACATCATC         TTTTTTATACTTGCG  72 128
       spoVB 4171062 .. 4171086 + -12.3  -3.21914   TTTTTGAAGTAAACG          GGCTTACTATG TCA TATAGTAAGCC          TCTAGTTTTCTTTCA  90 29
     BCE4500 4172227 .. 4172249 + -10.6  -2.58252   AAATAACTAAAAAAA           GCCCTGCA CATTTCA TGCAGGGC           CTTCCTCATTAGTTT  79 31
     BCE4510 4179641 .. 4179661 + -15.5  -4.92385   ACGACGATGAATAAA            GAGGAAGGG CTG CCCTTCCTC            TTTTATTTCGCTATC 100 27
     BCE4516 NONE
     BCE4517 4187979 .. 4188010 + -10.3  -5.28826   TAAAGAAACAGTTTT      AAGGTGTATCAAC ACTTTA GTTGATACACCTA       TTTTTTATGACCTTT 100 84
     BCE4522 4192549 .. 4192568 +  -5.8  -4.83615   TGCACAAGAATAAAA            GTAGTATT TTAC AATGCTAC             TTTTTCTACAAAATG  78 55
     BCE4523 4193760 .. 4193798 + -13.4  -4.24404   TCTAGTAATAAACAA   GAACCCAATTTCTTTATT ATC ATTATAGAAATTGGGTTC   TTTTAACATTTAAAT 100 130
     BCE4524 4194611 .. 4194631 +  -8.3  -4.77079   AGTTAAAATAAAGAA            TCCCACC ATTTATA GGTGGGA            TTTTATTGATCTATC  90 30
     BCE4529 4200627 .. 4200643 +  -6.7  -4.40526   CTTTTGATCTTTCTC              TTCAATT TGA AATTGAA              TTTCCTTTTTCTCTG  78 278
     BCE4558 NONE
     BCE4559 4229472 .. 4229525 + -12.7    -4.005   ACGTACGCTAAAAAA ATTAGTAAAACAAAAAACGCGCGAC ATTC GTCACGCGTTTTTTGTTTTTGTAAA TTTATGAATTGCTTT 100 30
     BCE4567 4239204 .. 4239224 +  -6.9  -2.73635   GAGAGATTGAAAAAA            CACCTCA TATCGCT TGAGGTG            CTTTCACGGAATTTC  59 98
     BCE4570 4240470 .. 4240512 +  -5.1  -4.35524   GGTACATGCTAAAAA CACCTCC--TGAATTCGCA CTAATTA TGCAAATTCAATGGAGGTG TTTTCAATTTCAAAA  67 83
     BCE4571 4241205 .. 4241227 +  -4.9  -4.55118   CATACAATTCCAAAA           GAGCCATAT AGATC ATATGACTC           TTTTGTATAGAATTA  71 466
     BCE4588 4252140 .. 4252150 +  -3.2   -4.2687   TTCCAATAATCCCAA                 CATG ATA CGTG                 TTTGTCATTTTTAAA  59 480
     BCE4591 4255074 .. 4255104 + -10.7  -5.02074   CATGTAATAAAAAAA      GCAGATTTTCC-AT TCAT ATAGGAAAATCTGC       TTTTTTACGAAATCA 100 34
     BCE4595 4257364 .. 4257376 +  -7.7  -5.75538   CCTTAAATAAAAAAA                GAGCT GTT AGCTC                TTTTTATTTTTTACA 100 47
     BCE4609 4274212 .. 4274238 +  -5.2  -5.29782   AATTACATAGAAAAA         GAGAACCTTT CAATTAA ACAGGTTCTC         TTTTTTGTGCCTATC  80 108
        recJ 4275932 .. 4275974 + -10.9  -3.91911   ATTAATTCAATAAAA TAACGAAAGTACACTGTCTT AAAA AAG-TAGTGTACCTTCGTTA TTTCGTTCCACTCAC  90 28
     BCE4613 4277600 .. 4277623 +    -9  -4.81551   AAATCACAAAAAAAG          GGAATCTATA TTTA TATAGGTTCC           TTTTTCATATGAATA  93 117
     BCE4614 4278046 .. 4278072 +  -8.9  -4.61868   AGCTCACATAAAATA        GGTAAGA-GGAT ATGA ATCCCTCTTACC         TTTTATCTATACCTC  90 55
     BCE4616 4279669 .. 4279702 + -18.5  -3.49618   GAAAGACGACAGGTA     TTAACCCCTTATCAA ATTA TTGATAAGGGGTTAA      TTAATTATGTAGAAA 100 144
     BCE4622 NONE
     BCE4623 4284519 .. 4284532 +  -6.7  -3.61398   AACTACATATAAAAG               CTGAC GACC GTCAG                TTCTTAGAGCAAGCC  67 259
     BCE4630 4288741 .. 4288765 + -15.9  -5.52384   ATAGCGTATAAAAAA          TCCCCTATAGA TTT TCTATAGGGGA          TTTTTTTCATGAAGA 100 65
     BCE4632 4290416 .. 4290446 + -14.2  -5.88565   AACAGCATAAAAAAA       GAGTATGGTTCTGT GAC AAAGAACCATACTC       TTTTTTTATTGTCCC 100 31
     BCE4633 4291248 .. 4291274 +  -8.1  -5.32699   TTCTAAATAAAAAAG        GCGAGC--CCTCA TTA TGAGGATGCTCGC        TTTTTTACTCTTTCA 100 53
     BCE4638 4295110 .. 4295131 + -14.5   -4.6635   TGATGCAAAATAAAA           GAGGATGGC ATGT GCCATCCTC            TTTTATTGCAAATTT 100 28
     BCE4641 4297746 .. 4297768 + -13.6  -5.31519   ATGGAAGACAAAAAA           TAAGAGAGCA AAT TGCTCTCTTA           TTTTTCTTTCACTCT 100 23
     BCE4646 4302361 .. 4302387 + -16.8  -3.33492   TTATACCAAAAAATA         GAAGACGTTGTA AAC TACAACGTCTTC         TTATCCGCTAAATAA 100 125
     BCE4655 4312311 .. 4312358 + -15.2  -4.04806   AGCTCCTAAAATGTA ACTACAGAAAAAGACAAGGTGT TTAC ACATCTTGTCTTTTTCTGTAAC TTGTTTCATGTGAAA 100 25
     BCE4663 NONE
     BCE4664 4318123 .. 4318146 +  -6.7  -5.47159   CGTTCAATAAGAAAA          GGAGCTCAA CTAAAC TCGAGCTCC           TTTTTCTTTATTACC  93 31
     BCE4666 4319990 .. 4320043 + -20.1  -4.02999   GTAAAAACTGTTTTT TTAAAAGTATAGAATATGAGAAGCG TTAC CACTTCTCATATTCTATACTTTTTA TTTACTGTCTTTTTA 100 37
         rnh 4339134 .. 4339153 +    -5  -5.63517   TAGTATCGACAAAAA            CAGGAG CCTACAAA CTCCTG             TTTTTTGTTTCACCC  85 38
     BCE4683 4339752 .. 4339801 +   -14  -3.66017   TCATGATAAAAAGAT GTAATACATAAAAAAGGAGAGTC TTGGC GACTCTCCTTTTTTATGT-TAGC TTCGTTTCTGCTTCT 100 22
     BCE4689 4346770 .. 4346793 +  -9.6  -5.75342   TAAGCAATTTGAAAA          TCACCTTTGC ATAG GCCAAGGTGA           TTTTTTTTGCGGAAA 100 38
     BCE4690 4347331 .. 4347344 +  -2.3  -3.05384   GAAAATCATTGATAT               GGCCA TGAA TGGCG                TTGGATGCCGGGCAA  42 252
        insB 4347856 .. 4347870 +  -2.8  -3.24747   CACTATCAATAAGTT               GGAG TCATTAC CTCC               TTCATGATATCGGAC  44 29
     BCE4692 4348273 .. 4348298 +  -8.3  -5.12916   GTTATCAATAAGAAA         GAGGCATCACT ATAG GGTGATACCTC          TTTTATTATTTTATG  93 30
     BCE4693 4349125 .. 4349145 +  -9.8  -4.48741   TTCTTGAGTTAAAAA            GAGGTATC ATCGC GATACCTC            TTTTATCATAACTTC  91 29
     BCE4694 4350039 .. 4350063 +   -13  -2.73972   CCTTTTTAGGATAAA          GAGAGGTATC ATCAC GATACCTCTC          CTTACTCTTTTATCA  95 27
     BCE4697 NONE
     BCE4698 4351445 .. 4351465 + -11.2  -4.85894   AAGAACACAAAAAAA            GCAGGGAA ATTAA TTCCCTGC            TTTTCTATTTGGTTT 100 40
     BCE4701 4354839 .. 4354874 + -15.8   -3.3941   GGCCTTTTTAAAACA    TA-AAAAAGCGAAGGAG AGG CTCCTTCGCTTTTTCTA    TTAATTAAATGTAAT 100 30
     BCE4727 4382161 .. 4382187 + -16.8  -3.51694   CAAAAAACTTACATG         TAATCAGTGGGA AAT TCCCACTGATTA         TTCCTTGTACTTATT 100 62
     BCE4736 NONE
     BCE4737 4394503 .. 4394529 +  -8.8  -4.49389   AGAAAGAAAAATAAA        GAAGGAG-GGC TTTAGC GCCACTCCTTC         TTTTCGTTCTAACAT  88 27
     BCE4740 4396027 .. 4396062 + -16.5   -2.6999   AAGTCTATGAAACAA    CGTAAAAAAGCATCA ACATTG TGATGCTTTTTTACG     TCCTCTAACTTTTAA 100 21
     BCE4746 4399651 .. 4399678 +  -8.5  -4.84146   TACACACGTAAAAAA        CCCTTCACTTG TCTTTT CAAATGAAGGG         TTTCTTTTCTATAGT  93 30
        pepQ 4401624 .. 4401641 +  -8.4  -5.19879   GTAAAATAACAAAAA             GGCAGC TTGAGT GCTGCC              TTTTTCTATTTCCGC  93 32
     BCE4750 4402949 .. 4402972 +    -9  -3.84587   ATATTATTAAAAAAA          GAAGGCCACTT AGA AAGTG-CCTTC          TTCTATTTCACTAAT  81 31
     BCE4760 4408920 .. 4408943 + -13.2  -4.99134   AATTTATAAATAAAA          CACCAAGTCC AGAT GGGCTTGGTG           TTTTTCATTTCACAT 100 39
     BCE4762 4409927 .. 4409952 +  -8.9  -5.56573   TGATTAAAAGAAAAA         CGACTGCAGGC GAAT GCCATCAGTCG          TTTTTCTTTCTTTAT 100 34
     BCE4766 4413495 .. 4413523 +  -3.1  -5.31275   ACACCAATAAAAAAA        GCATGCCCC TCAATTACTTT GGGTCATGC        TTTTTTGTCGTAACA  71 31
     BCE4768 4414007 .. 4414042 +  -6.4  -3.83771   AATAACTTAGGCTTT    TCTACAAAAATATTTA AACA TAACAATTTTTGTAGA     TTTCCTCCGTTTATT  66 97
     BCE4769 4415235 .. 4415256 + -10.1  -5.61596   CAACAAATTAAAAAA           GCGAAAGGC TTCG GCCTCTCGC            TTTTTTTATGCCCGT 100 30
     BCE4771 4416931 .. 4416966 + -14.9  -3.34013   AATAAAGTGAAACTT    TAATCAGTGGGGGTT TTGTTC ATCCCCCACTGATTA     TTAGTTGAACCAATC 100 89
     BCE4772 4417510 .. 4417533 +  -9.6  -4.76191   ATTCAAAAGAAAAAA          GACGAAATCC TATA GGATCTCGTC           TTTCTTTTCATATAT 100 11
        ppnK 4422925 .. 4422962 + -21.7  -4.46514   TTTATAGTATTAAAA   TAACCGTAGAATTATGG TGGC CCATAATTCTACGGTTA    TTTATTTACCTCAAT 100 34
     BCE4788 4433692 .. 4433718 +  -9.5  -3.91144   AAGAAAGCACAGAAA         TCCCCACCT CCGTTCGTT AGGTGGGGA         TTTCTCACATATGAA  83 6
     BCE4790 4434996 .. 4435044 +   -14  -5.87996   ATATGTAACAAAAAA GAGCCAGTTATCGATTAAGTAC ATGAC GTACAAAACCGATAGCTGGCTC TTTTTTTATTGATTA 100 33
     BCE4792 4436580 .. 4436606 +  -8.3  -4.07687   AATATCGATTACGTC         TGTTTTTATTT TACGT AAATAAAAACA         TTTTAAAGGAGGAGT  79 216
        rpsD 4437230 .. 4437265 + -13.6  -4.13246   TTCTACTCTCGTTAA    TGACAAAAAGCCAATCC TGT GGATTGGCTTTTT-TCG    TTTATATATAAAATA 100 26
     BCE4795 4438316 .. 4438326 +  -3.2  -4.94902   GCACCTAATGCTTTT                 TGTG CTG CACG                 TTTTTCTGGTGCTTC  70 477
     BCE4800 4441090 .. 4441123 +  -9.7  -3.18768   AGAGAGAATAAAAAA     GAAAGGCCTGAAC ATTATTTC GTTCAGACCTTTC      TCTCTTAATCTTCCA  78 41
        acuA NONE
        acuB NONE
        acuC 4445488 .. 4445512 +  -5.8  -5.01553   TATACTAAAGGAAAA         GGAGGCTCGTT TTTG AAT-AGCCTCC          TTTTATTTATAGCTT  80 33
     BCE4805 4446567 .. 4446593 +  -9.5  -5.00616   TTATTATTAAGGAAA         GCTCACAGTCT CTGTA AGACTATGAGC         TTTTTTCAAAAGAAG 100 46
     BCE4807 NONE
        mscL 4448625 .. 4448657 + -13.5  -2.97925   CATAATTGAACGGAT      AAAAAGGCATGCCCC TTA GGGACATGCCTTTTC      TATATGCTATAACGT 100 36
     BCE4810 4449421 .. 4449435 +  -2.2  -2.63479   GGTTATTTTTTCTAT               TAATTG ATA TAATTA               TCATATACAAATATT  40 62
     BCE4811 NONE
     BCE4812 4450079 .. 4450100 + -14.5  -5.38249   TGAATACGAATAAAA           GCTCACAGC AATC GCTGTGAGC            TTTTTTATACTTACT 100 28
     BCE4820 4455036 .. 4455057 + -12.3   -5.5943   TAAAATAATGAAAAA           CGCTCGGGA TTTT TTCCGAGCG            TTTTTTTAATACTTT 100 33
     BCE4828 NONE
     BCE4829 4459725 .. 4459747 +   -12  -4.74767   AACACAACAAAAAAA           GACGCACAGC TAA GCTATGCGTC           TTTTCTATTACTTCT 100 49
     BCE4839 4471287 .. 4471310 +    -3  -4.68456   TAGCAGCATAAACAG          GAGGGTTCCC ATTA GGTGAACCTC           TTATTTTTTAATCGT  62 30
     BCE4842 4473620 .. 4473673 +  -4.8  -5.60689   CTTAAGTATTACTCT GAAGCAAGTAGTTGCTGTAAATATTG ATGC CAATA-TT-CAGCTTCTGCTTGCTGC TTTTTTGTTGTATGC  85 36
     BCE4847 4479843 .. 4479872 + -12.3  -4.38712   ATGTAAATAAATACA       TACCCCTTTCTAA CTCA TTAGAAAGGGGTC        TTTTCTGCACCTAAA 100 55
     BCE4850 4483979 .. 4483998 + -10.8  -5.28176   GAAGTATTAAAAAAA            GAAACAGG GATT CCTGTTTC             TTTTTTATAGGTACA 100 31
     BCE4851 4485719 .. 4485743 + -17.3   -4.7871   GTGAGCAATAAGAAA          GAGGATGACCA AAA TGGTCATCCTC          TTTTTACTCCTCATT 100 30
     BCE4854 4487161 .. 4487199 + -22.1  -3.87075   TTGTCCCAACATAAA   GCATAAAAAAGAGCTGG CTCAC CCAGCTCTTTTTTATGC   TTTATAAACGATCAT 100 27
     BCE4857 4488399 .. 4488434 + -13.5  -3.01712   ATTTTTTTTGTGTAA    AAAAAGGACGAAGAG TTTTAT CTCTTCGTCCTTTTC     TATTACCCACGCCCA 100 61
        moaC 4493693 .. 4493727 + -14.5  -3.11207   TCTTAACCTTCTCCC     TGTTGAACCTAAAGG ACTTC CCTTTAGGTTCAACC     TATATATCTTGCATA 100 35
     BCE4872 4501787 .. 4501799 +  -3.3  -3.16039   CGTTTCGTAAAAATG                CTCGT CAA ACGCG                TTCATAAACATCATT  47 507
       gerHA NONE
       gerHB NONE
       gerHC 4507022 .. 4507056 +  -2.9  -5.48213   TGAGAAATGATTGAA    CTCCTCTCTCCAGCATG ATA CAA-C-GGAAAGAGGAG    TTTTTATTTTAGATA  74 38
     BCE4877 4507291 .. 4507317 +  -8.9  -4.59376   AGAAGAATAACAGGC         GAGCATCTTAT TTTCT ATAAGATGTTC         TTTTCATTTCATAAT  90 31
     BCE4879 4507800 .. 4507819 + -12.2  -5.62045   AGAAGCTGAAAAAAA            CTGCTAGG ATTT CCTAGCAG             TTTTTTATTATGTCT 100 19
     BCE4881 4509348 .. 4509381 + -12.6  -3.80516   ATTATTTTCTACACA     AAAAAGCTCAGAGC ATAAGC GCTCTGAGCTTTTC      TTTCATACATTAGTT 100 8
     BCE4892 NONE
     BCE4893 4522633 .. 4522653 + -11.2  -5.34365   AACATAACAAAAAAA            GACGTGCA CTTAT TGCACGTC            TTTTTGTTATTCTCC 100 82
     BCE4894 NONE
     BCE4895 4524195 .. 4524212 + -11.3  -5.49569   GATATTATACTTCGG             CTCCCAG GAAA CTGGGAG              TTTTTTATATTCATA 100 241
     BCE4896 4525108 .. 4525123 +  -2.6  -4.08394   ATAAATAAACCAAAA              TAAGAT AAAC GTCTTA               TTTTAAGACACATAT  53 23
     BCE4897 4528216 .. 4528226 +    -4  -2.81642   AAATTTCTCCATTTT                 CTAT TAC ATAG                 TCTAGTACATCCTCT  46 437
     BCE4901 4532383 .. 4532408 + -10.6  -5.37171   GCTCATAGTGAAAAA         GCATTTGTAC TACCGT GTACAAATGC          TTTTTATTTACTATT 100 33
     BCE4905 4535185 .. 4535204 +  -9.3  -5.37043   AAAAATGATTTTACT            GCTGCCA TAACAC TGGCAGC             TTTTTTATATAAAAT 100 33
     BCE4906 NONE
     BCE4907 4537086 .. 4537121 + -14.9  -3.34013   AATAAAGTGAAACTT    TAATCAGTGGGGGTT TTCTTC ATCCCCCACTGATTA     TTAGTTGAACCAATC 100 102
     BCE4910 NONE
     BCE4911 NONE
     BCE4912 NONE
     BCE4913 4539764 .. 4539811 + -13.9  -3.29461   ATTCCAACGTAATTA TAAAT-AAAAAAAGCTTTGCGC TCACC GCGCAAAGCTTTTTTTCATATA TTATAGACCAGCTTG 100 19
     BCE4915 NONE
        pckA 4543242 .. 4543268 + -13.9  -4.22949   CACTTACATAAAAAA         GAAGCTTACGT TTTTT ACGTAAGCTTC         TTTCTATATCTTCTC 100 150
     BCE4917 4543743 .. 4543759 +  -6.7  -3.85043   ATCCTCTATTCCATC              TAAAAAG AGG CTTTTTA              TCTTTTGGTTAGTTC  69 180
     BCE4919 4544643 .. 4544676 + -16.3  -4.36931   CCAAAAATAAAAAAA     TAGGAAAGCAGATCA TAGG TGATCTGTTTTCCTA      TTTTGATATAGGTTC 100 23
     BCE4922 4547448 .. 4547470 + -13.6  -4.74801   TTATAAATTTTTAAA           GAGATAGCTA ATT TAGCTATCTC           TTTTTACTAAACTTA 100 35
     BCE4925 4549195 .. 4549219 +  -2.2  -4.08042   TTTATATTAACCCTG         GAAT-TACTGC GAGT GCTGTATATTC          TATTTTTCTAATCAC  52 401
     BCE4929 4553175 .. 4553198 + -11.2  -5.59962   AAATACTATAAAAAA          GAACTTGTAT CGTT ATACAAGTTC           TTTTTGTTTCTTTTA 100 196
     BCE4931 NONE
     BCE4932 4556980 .. 4557011 + -20.4  -3.61517   AACCAAGCATAATAA      GAAAGAGTCGTCCA ACGG TGGACGACTCTTTC       TTATTACCCCACACT 100 29
     BCE4935 NONE
     BCE4936 NONE
     BCE4937 4560486 .. 4560521 +  -7.1  -4.88646   TTGGGAAACGAAAAA    GAAGCTGACT-TAG AGCGATAGA CTATAGTCAGCTTC    TTTCTTTTACTTTTT  86 18
     BCE4940 4562107 .. 4562132 +  -7.6  -3.38317   AAGACAATAGTAAAA         GGAGGC-TTCG TTTCC CGGACGCCTCC         TCTTCCTTTATGACT  71 31
     BCE4944 NONE
     BCE4945 4564797 .. 4564814 +  -4.1  -5.34365   CATGACACAAAAAAA             CTGCC CTTTTACA GGCAG              TTTTTCTTCTTATCC  77 443
     BCE4947 4566021 .. 4566035 +  -2.8  -2.95111   CAAATGGATGTGAAA               TAACAG CGC CTGCTA               CTTTAATAATTTTCA  43 384
        cydA 4567784 .. 4567796 +  -6.3  -2.92513   TGAGGGAGGTGCAGC                TCATG TCT CATGA                TATGCTTGCGATTAT  58 13
        cydB 4568825 .. 4568844 + -10.8  -5.29782   ACTAAAATGAAAAAA            GACACTTC GTTT GAAGTGTC             TTTTTTATACGTATG 100 36
     BCE4954 4571865 .. 4571887 +   -15  -4.37157   CATTTCTTAATAGCA           TCCCATCCTT TGA AAGGATGGGA           TTTCTTATACTCATT 100 31
     BCE4955 4572926 .. 4572971 + -27.3  -3.29511   ATTCATTAATCATTA TGAAAGAAGAGGGTGTGCCAA TATG TTGGCACACCCTCTTCTTTTA TTGTCGGGAAGTCGA 100 32
     BCE4963 4576826 .. 4576846 + -14.1  -4.54553   AAAGTAATAAAAAAA            GCTTTGCGA CAT TCGCAAAGC            TTTCTTCTATTTATG 100 34
     BCE4967 4580290 .. 4580308 +  -8.8  -5.23316   AAATGCAAACAAAAA             GGGCGCTT AAT GAGCGCTC             TTTTTTCATATCGTA  95 16
         hpt 4588810 .. 4588840 +  -8.5  -4.53705   AATAATATAATAAAA       TAAACTTTCATCA ATTAC TGGTGGAAGTTTA       TTTTCTATCACAATT  88 36
     BCE4976 4589793 .. 4589824 + -12.5   -5.4505   TGTGTAATACAAAAA      GACGAGCTAAAGT TTTAAC ATTTTAGCTCGTC       TTTTTTATTAGAAAG 100 34
     BCE4978 4591471 .. 4591493 + -10.8  -2.62461   ATGGGCTAACTGGCA           TGAATAAAGT GAA ACTTTATTCA           GTGGTTTTTCTCTTC  82 19
     BCE4979 4591717 .. 4591727 +    -4  -3.60502   TAGTTACTTTGTTTT                 CTAT CTA ATAG                 TTTCAAAATATCTGT  53 38
     BCE4981 4592402 .. 4592439 +  -9.3  -5.72207   AATAATGATAAAAAA   GCGTAAAAGAGCATAAT TTAC ACTATGTTCTCTTACGC    TTTTTTTAGTTTGAA 100 36
     BCE4986 4598015 .. 4598062 + -14.4  -5.10004   TTTGAAGAAGTGATA AAAAAACAAAGCAGCTTTTCCT TGAA AGGAAAAGCTGCTTTGTTTACA TTTTTAGTTCTTTTT 100 28
     BCE4989 NONE
     BCE4990 4600916 .. 4600939 +  -8.3   -5.0538   CATATGCTAGCAAAA          TGTATGAGA ACTTAC TCTCATACA           TTTTTTGCAATAAAA  91 47
     BCE4991 4603010 .. 4603037 +   -10  -2.79968   CACATAAAAATAAAA        GAGTATGAGG AATATTCC CCTCATACTC         CTTTGACGTTAACTC  79 76
     BCE4992 NONE
     BCE4993 NONE
     BCE4994 4607776 .. 4607802 + -17.4  -4.28589   AAAATATGAATAAAA         TGGCCTTGTGCG TAT TGCACAAGGCCA         TTTTCAATAGTTTTT 100 32
     BCE4996 4608860 .. 4608877 +    -2   -3.6608   ATGAGCTCATAAAAA             TGGTGA AGAAAC TCACTA              TTTAAATGCCCTGAT  47 3
     BCE4997 4609626 .. 4609671 + -19.4  -3.73414   AGAAAGCACAAAAAA CGAATAAAACCTAGAGAGAA ATTACA TTCCCTCTAGGTTTTATTCG TTTAAATCTGATCTC 100 50
     BCE5006 4617661 .. 4617695 + -11.7   -3.1372   TAGGCGGCCAATCAT     GAAAAAAAGCTATCT ACTTC AGATAGCTTTTTCTC     TATTCCTGAACCGTC  89 496
     BCE5017 4629317 .. 4629336 + -11.4   -4.8048   ATATTTCCTTTGAAA            GGAGCTGC TAAT GCGGCTCC             TTTTTCATATACCAA 100 28
     BCE5018 4630162 .. 4630182 + -14.1  -4.88067   AAAGAATAAAAAAAA            GCATTCCGA AAA TCGGAATGC            TTTTTATCGCTAGCT 100 32
     BCE5020 4631572 .. 4631600 + -15.5  -3.66378   TTAGATGGAAAAGAG        TAAAAAGGGCCCT TAT AGGGCTCTTTTTA        TTTAGGTGGACTATA 100 23
     BCE5022 4633245 .. 4633259 +  -2.8  -3.48668   AACCAGTAAACAATT               GGAAAT TAA ATATCC               TTATACTATAATAAT  46 39
     BCE5023 4633456 .. 4633480 +   -13  -4.71791   AAGCAAAAAAGAAAA          CCGAGCTTAA TGAGT TTAAGCTCGG          TTTATTTATTAGTGT 100 39
     BCE5029 4641908 .. 4641919 +    -3  -5.25803   TCTACCATAAAAAAA                TGTT TCTC AACA                 TTTTTTGTCACAATT  71 41
     BCE5030 NONE
     BCE5031 4646956 .. 4646982 + -15.3  -4.52589   AATGATAATAATAAA         GAGCACTCTAC GCAAA GTAGAGTGCTC         TTTTCTATAAACGAC 100 36
        sapB 4656819 .. 4656838 +  -3.6   -5.8096   GTAACGTAAAACAAA            CTCTCT TTTTAATT AGAGAG             TTTTTCTTTTTTCTA  84 37
     BCE5035 4658371 .. 4658406 + -22.2  -4.11371   GATTTTTCGATGAAA    TAATAAAAAGCGGCCG GATC CGGCCGCTTTTTATTA     TTTTAAACGCTCTTC 100 499
     BCE5038 4660344 .. 4660379 + -14.9  -4.20516   ATATCATAAGAAAAA    GTAAAAGAGGAACGC TCATAT GCGCTCCTCTTTTAC     TTTGTTAACTCGGAC 100 105
     BCE5042 4663933 .. 4663957 + -17.3  -5.80364   ACTGAATATACGAAA          GGCAAGATGAC ATC GTCATCTTGCC          TTTTTTTGTTAACAT 100 42
     BCE5043 4664875 .. 4664897 + -17.8  -3.07192   CAATAATGTAAAAAA           GGCTGTCGGA ATT TCCGACAGCC           TATATTGAACAACTT 100 35
     BCE5045 4666599 .. 4666626 + -15.8   -5.5353   CACTTACACTACACA        TAAAAGCTACCG CGCA CGGTAGCTTTTA         TTTTTTCTTCATATC 100 207
     BCE5048 4667968 .. 4667998 +   -12   -3.3382   TTTAAAAAAACAAAA       CGACCAAATTACAT ACT GTGCAATTTGGTCG       TTACTGTGTACTCAC  89 36
     BCE5050 4670246 .. 4670265 +   -15  -5.03994   TATGTAGCACAAAAA            GCGCCCTG CTTT CAGGGCGC             TTTTTCTATCTCAAA 100 34
     BCE5052 4671808 .. 4671843 + -16.9   -5.9667   GGAACCGCGGGCAAA    CGCTCGTCCCTAGGC AATAAA GCCTTGGGATGAGCG     TTTTTTTATGTTTTT 100 242
        glyS 4673328 .. 4673350 +  -9.9  -5.79588   TAATTATAAGAAAAA          GAGGCTGCTC TAAT GAGC-GCCTC           TTTTTTTACTTTTCA 100 38
     BCE5055 4674628 .. 4674644 +  -2.3  -4.35926   ACAGGAGGTTAACAT              TATGAGA AGA TTTCATG              TTTTAGATTTAGCAT  57 75
     BCE5056 4675229 .. 4675254 + -16.3  -5.47159   ATTTCATAAGAAAAA         GGAGTTGTTCC TACT GGAACAACTCC          TTTTTTATATTAAGA 100 32
     BCE5059 4678775 .. 4678800 + -11.9  -3.87967   TATATCAATAAAAAA         GGCTGTTCCAA AATG TAGGAACAGCC          TTCTCTTATTATCCT 100 68
     BCE5065 4684756 .. 4684780 +  -9.4  -5.46657   ATATAGAAATGAAAA          GAACTCCTTT TATGC GAAGGAGTTC          TTTTTTATTACGCTA 100 40
     BCE5066 4685344 .. 4685385 + -26.3  -3.05935   TTGCATTAGCCTAAA CGACAAAAGAGAAGATACC AAAT GGTATCTTCTCTTTTGTCG  TTAAATAGCCACTGT 100 27
     BCE5067 4686928 .. 4686952 + -11.5   -5.0133   TTGATTAACTACTTG          GAGTCATGTGT TAT ACGCATGGCTC          TTTTTTAAACGGATC 100 33
     BCE5069 4688354 .. 4688378 +  -8.7  -5.48787   TTGAGAATATAAAAA          GGAATTGAC CCTGTTC GTCAATTCC          TTTTTTCTGTCTTAT 100 18
     BCE5076 4693640 .. 4693662 +  -8.4  -3.31329   GGTTAATACTTTACA           GACTGTCTAC TAA GTAGGCAGCC           TCTCTTATTCGTTAA  71 35
     BCE5077 NONE
     BCE5078 NONE
     BCE5079 4695675 .. 4695695 + -12.6  -4.86621   AATGACAATAAACAA            GAGGAGGC TAGTC GCCTCCTC            TTTTTACTTACGCCT 100 171
     BCE5081 4696720 .. 4696732 +  -4.8  -2.67747   CTCCCTTATGTAATA                CACG AACAG CGTG                CTTATAATATAAACG  50 353
     BCE5086 4699773 .. 4699792 + -12.2  -5.61596   AATCGCCTTCTAAAA            GGAGACCA AATT TGGTCTCC             TTTTTTTATACAAAT 100 67
     BCE5087 4700165 .. 4700200 + -15.1  -4.56597   CATATAATTGTGGTA    TATAAAAAAGAGACC TCAATC GGTCTCTTTTTTATA     TTTTTAAGACAGCCA 100 48
     BCE5089 4701820 .. 4701858 + -20.6  -3.06183   GCATTCGGAGTGAAA   TATGAAAGACCGTCAGTG TCA TACTGACGGTCTTTCGTA   TTCCATGAGCATAAA 100 28
     BCE5091 NONE
     BCE5092 NONE
     BCE5093 NONE
     BCE5094 4706960 .. 4706977 +  -9.9  -5.72616   TTTGTCATCTTGAAA             GACACTC GAAA GAGTGTC              TTTTTTTCTATACCT 100 182
     BCE5095 4708124 .. 4708146 + -10.6  -5.28481   AAATATTAGAAAAAA           GCTGCTCCAA AGT TTGGAACAGC           TTTTTTCATTACATC 100 220
         fbp NONE
     BCE5100 4711588 .. 4711607 + -12.2  -5.31275   ATAATTTATTTTAGG            CACCAGCT TTTT AGCTGGTG             TTTTTTATCATAAGA 100 37
     BCE5101 4712455 .. 4712476 + -11.7  -6.08342   TTATAATGCAAAAAA           TCCTCTTAC AATC GTAAGAGGA            TTTTTTTATTTCTTC 100 35
     BCE5103 4713479 .. 4713511 + -14.4  -5.66989   GATATGATAAAAAAA      TAAAGAAGGTGGAG AAAAC CTCCATCTTCTTTA      TTTTTTTACTATTTC 100 23
     BCE5105 4715172 .. 4715193 + -13.1  -5.25803   TGCCGGAATAAAAAA           TAACCCACC AATT GGTGGGTTA            TTTTTTATAAGGATT 100 30
     BCE5107 NONE
     BCE5108 4716867 .. 4716887 +  -8.3  -5.43514   GAGTACAAACAAAAA            GAGAGCTAA TCA TTAGCTCCC            TTTTTTCATTATTTT 100 17
     BCE5110 4718963 .. 4718987 + -15.9  -5.47159   GCGAATACAAAACGA          TAACCGTAGCA CAT TGCTACGGTTA          TTTTTTATATTCGAC 100 23
     BCE5114 NONE
     BCE5115 4723426 .. 4723446 + -18.3  -4.26202   CACACAATAAAAAAA            GCGCCCTGC ACA GCAGGGCGC            TTTCTTCATACATAT 100 230
     BCE5129 4734141 .. 4734160 +  -9.3  -3.07443   ACATAAAATAAAAAA            GGACAGC ACAAAG GCTGTCC             TTCAGTCGACTATAA  74 118
     BCE5133 4736793 .. 4736816 +   -11  -4.64844   CAAAAAATGTAAAAA          GCAGACTGTG GCTT CTCAGTCTGC           TTTTCTCTATATAAA 100 29
     BCE5146 4748954 .. 4749002 +  -7.6  -4.55295   AATAACGCTATATTT TTGGGCAGAGAACGTGGC-ATAA TGGG TAATGGCTGCTTTTTCTGCCCAA TTTATTTGTAACAAA  82 36
     BCE5147 4749868 .. 4749895 + -12.9  -5.03314   TTTCAGCAATTAAAA        TAACCAAGGAG TATTTT CTCCTTGGTTA         TTTTTTAACCATACC 100 23
     BCE5152 4754748 .. 4754765 +  -4.1  -5.68039   GAGATATTAAAAAAA             CGCCT CTATTACA AGGCG              TTTTTTTCTACATTT  81 31
     BCE5159 4760985 .. 4761003 +  -5.2  -4.84262   CATGCTTCTCTTTCT             CTGGGAGT TTC ACACCTAG             TTTTGTTAATTCTTC  74 256
     BCE5163 4764064 .. 4764101 + -14.5  -4.45738   GGTCAATACATGAAA   GGGCATAACATATTA GTCATATA TAATATGTTATGCCC    TTTGTTATTCAACTC 100 45
     BCE5165 4765515 .. 4765535 + -11.9  -5.80817   GAAAGTAACTCGTAA            GCTGGAAGG GAT TCTTCCAGC            TTTTTTTATGTTGGC 100 26
     BCE5171 4769656 .. 4769668 +  -2.7    -2.752   AATAAAGTATTACGA                GGATT GCA AATTC                ATTGTATGTAAGACT  40 2
     BCE5172 4770195 .. 4770216 +  -6.7  -4.62561   CGCGATTTACGTGTA           GCCAAGA-AT TTT ATGTCTTGGC           TTATTTTATTTCTTC  79 49
     BCE5173 NONE
     BCE5174 4772703 .. 4772732 + -15.8  -5.60689   TGACTCTGTTTCGTT       CGCCCGTTATCC TTATTT GGATAGCGGGCG        TTTTTTATTATGTAA 100 107
     BCE5175 NONE
     BCE5176 4773996 .. 4774019 +  -9.7  -5.07275   TACTGCATAACAAAA          GACCTTTCA TATATT TGAAAGGTC           TTTTTCTCTATCTCA 100 31
     BCE5178 4776903 .. 4776925 +  -6.2  -4.68593   ACAGCATGCAAAAAA           GGATCCCTTC ACG GATAGGATCC           TTTTTGCATGCTCAC  76 8
     BCE5179 NONE
     BCE5180 4779019 .. 4779076 + -13.3  -3.68183   TCTCATTTCAAAACA AATG-CTTAAAGTGAAAAAAGAGAGATT TAC AATCTCTCTTTTTTCACTTTAAAATATC TCTTTCTATCTCTCA 100 17
     BCE5181 4780920 .. 4780941 + -10.3  -5.44721   TAGCCATTCCAAAAA           TATTCCTCT TCCA AGAGGAATA            TTTTTTTGAGCTCAT 100 38
     BCE5182 4781353 .. 4781374 + -10.2  -5.21506   GACTAAATACAGAAA           GACCTGAC ATCCTA GTCAGGTC            TTTTTCTCTTATTAT 100 35
     BCE5190 4788791 .. 4788816 + -10.6  -5.27335   ATATATCAAACAAAA         TCCCTATTAC TTCAAC GTAATAGGGA          TTTTTATTTACAACA 100 202
     BCE5191 4789407 .. 4789425 +  -8.1  -5.37043   TACTTAAAAGCGGAA             GCGGCTC GTTCA GAGTCGC             TTTTTTCTATGGAAT 100 41
     BCE5192 4789850 .. 4789875 +  -6.2  -5.95539   AATCAAAATGATAAA         GGCATTCC AAAGTAATAC GGAATGCC          TTTTTTTATTTCCGC 100 11
     BCE5195 4791263 .. 4791276 +  -3.9  -2.88243   TCCAAATGAGAATAT               TATCA ATTG TGATA                TAATATTCTTGTCAC  47 32
     BCE5196 4791825 .. 4791850 +  -9.2  -6.08342   TGAGTAGTATTTCAA         TCACCTTAAT GAATGG ATTAAGGTGA          TTTTTTTATTTCTTC 100 34
     BCE5202 4799323 .. 4799349 + -16.8  -5.60689   GAATAATAAAGAAAA         GCTCGTAAAACA TAA TGTTTTACGAGC         TTTTTTATTATCTCA 100 35
     BCE5208 4806929 .. 4806962 + -13.4  -6.04953   GAATAAAAGGAAAAA     GGAAAAAACGAACG TGAATT TGTTCGTTTTTTCC      TTTTTTTGTTTATAT 100 35
     BCE5209 NONE
     BCE5210 4809028 .. 4809060 + -17.1  -4.89339   TACTAATCTGAATAT      AAGCCCGAATCATGC CCT GCATGGTTCGGGCTA      TTTTTATCCGTAATT 100 35
        ccrB NONE
        ccrB 4816462 .. 4816479 +    -7  -4.96501   CGGAATATAAAAAAA             GCGACT CTTATC AGTCGC              TTTCTTTTTATAAGA  85 31
     BCE5230 4826418 .. 4826452 + -10.2  -5.71712   AAATTAATGACTCGT     TTTTGCCAAAGATAGT TTC ATTGTCTTTGGCAATA     TTTTTTTGTATAGCA 100 40
        iunH 4834756 .. 4834783 + -12.8  -3.18517   ATTTTAACAAAAAAA        AACAGACCGTGA TTTC TCACGGTCTGTC         GTTATTTTCTACAAT 100 34
     BCE5247 4844792 .. 4844836 +  -8.8  -3.19026   GAATCAGTCTTGCTG TGAAATAGAAAAAGGGTGAT ATGCA GTCATCCTTTTTCTATCACA TTACATATTGCAATA  74 42
     BCE5248 NONE
      spoVAC NONE
     BCE5250 NONE
     BCE5251 NONE
     BCE5252 NONE
     BCE5253 4848343 .. 4848366 +  -4.6  -5.61277   GAATAGATATCGAAA          GAACGCTT CAGTCAAA AGGCGTTC           TTTTCTTTTTTTCTA  83 35
        clpP 4849293 .. 4849311 + -11.7  -5.74122   AGATTAAAAGCAGAA             GCGCCCT ATAAC AGGGCGC             TTTTTTTATATGCTG 100 162
     BCE5280 4870863 .. 4870882 + -10.8  -3.61654   AAAAAACAGAGTTGA            CCTTCACA TTAG TGTGAAGG             TTTACAATACATGTA  89 26
     BCE5281 NONE
     BCE5282 4871833 .. 4871843 +    -4  -3.41222   CACAAGCTGAAATAA                 GTTT GAC AAAC                 TATTTAGACTTAGCA  51 26
     BCE5283 4872269 .. 4872286 + -12.7  -4.87291   CATAGCATACAAAAA             GCCGTGC ATCA GCACGGC              TTTTTACTTCAGATA 100 100
     BCE5292 4880135 .. 4880152 +  -9.9  -5.53288   ATATCCTCAGCGTGT             GCCAACA ATTT TGTTGGC              TTTTTTTCACTTAGC 100 63
     BCE5297 NONE
     BCE5305 4891383 .. 4891393 +  -2.6  -2.83677   ACTACTGTATCGCCT                 TTAA AGA TTAA                 TGTAGTGAATTACTT  42 46
     BCE5306 4892577 .. 4892598 + -13.1  -6.32017   CAGCAATAAAAAAGA           GCCAAATCG CATG CGATTTGGC            TTTTTTTTATTTATT 100 32
     BCE5311 4896765 .. 4896794 + -13.8  -5.57396   TATGAAATATTCAAA       TAGCATCCTCTT TCTTAT AAGAGGATGCTA        TTTTTTATTCGTTAT 100 62
     BCE5312 4897667 .. 4897694 + -11.4  -5.40873   GACACAAGATTGTAA        CAGCTTTAGTGC CTAT GTGCTAAAGCTG         TTTTATTTTTCTCTT 100 26
     BCE5313 NONE
     BCE5314 4900594 .. 4900633 + -14.7  -3.09117   AAAATTTGTACCTTA  TAGCAAAAAAGGCTGTTC CAGAT GAACAGCCTTTTTT-CTA  CTTCTTTACTTTCCT 100 166
     BCE5316 4902426 .. 4902447 +  -9.5   -5.0916   TATAAATATAAAAAA           CGACGGC-AT GAT ATAGCCGTCG           TTTTTCTATTAAAAC 100 36
     BCE5322 NONE
     BCE5323 4908509 .. 4908524 +    -9   -3.4052   AAATGAAATAAAAAA              CCTTGC ATAC GCAAGG               TTCATTCAGTTACCG  78 74
     BCE5327 4911918 .. 4911954 + -16.1  -3.11784   AATTTGCTTAATAAA    TAGAAAGAGGATGCTCG TTT TGAGCATCCTCTTTTTG    TCGTTATTTGTTGAT 100 30
     BCE5328 4913309 .. 4913321 +  -3.4  -2.79023   TAAAAGAAAAGAAAG                TAGG ACACA CCTA                TGATTAATCAAATTG  45 56
     BCE5329 4913709 .. 4913757 + -12.1  -3.92276   GCAAATAATAGGCCA AAAAATGGTTCTCCTTTCA TACATATACAT TGAAAGGAGAACCATTTTA TATTTTCTCTATAGT 100 33
     BCE5333 4919948 .. 4919977 +  -2.2  -5.45802   CAAGCAAAATAAAAA       GAAGTCATCC CCAAAAAATC GGATAACTTC        TTTTTATTTTAAGAA  71 422
     BCE5335 4923019 .. 4923059 + -16.4  -3.23183   TAAAATGATATCAAA  CAATAAAAGATGCCATCC CCATA GGGTGGCACCTTTTATTG  TTCACTCTTCTCTAA 100 38
        cydA NONE
     BCE5339 4927017 .. 4927051 +  -8.7  -4.60713   AGAAATAATATTGTA    GG-GCCTGTTCCAAAA GGTA TTTTGGGATGGGCTCC     TTTTGTCATGTTTTG  89 33
     BCE5340 4928835 .. 4928872 +   -23  -3.77906   GCAGGATAAACAACA   GAAGCCCGCTTTGCTA CCGTCT TAGCAAAGCGGGCTTC    TTCTATATTTAAGTT 100 83
     BCE5343 NONE
     BCE5344 4933450 .. 4933476 + -15.3  -5.84432   GATTAAAAAGAAAAA         CCGTCCCAAAA TACCT TTTTGGGACGG         TTTTTTTATCTTCTG 100 63
     BCE5348 4936851 .. 4936873 +  -8.5  -6.10295   TAAAGAAGAAAAGAA          GAGCGCTGAG TAAT CTCAGC-CTC           TTTTTTTTATATTCC 100 13
     BCE5350 4937340 .. 4937350 +    -4  -2.99593   TTTATTCCAAATGAA                 TGAA AGC TTCA                 CTTTACTTATGCACT  48 74
         dat 4938312 .. 4938335 +    -9  -5.58179   GTATTTAAATGGAAA          TCAAGGTATA GATT TATGCCTTGA           TTTTTTCTTGTAATC 100 78
     BCE5353 4940231 .. 4940256 + -16.3  -4.86133   TAAGTTATATTTTTA         GAGCCTTCTAG ATTA CTAGAAGGCTC          TTTTTAATGTGTATA 100 38
     BCE5354 4941787 .. 4941810 + -11.8  -5.54907   ATAAATTAATAAAAA          GTCCCTTCTT TCTA AAGAGGGGAC           TTTTTATTTTCTCAG 100 37
     BCE5355 4942774 .. 4942792 +  -3.2  -3.27772   AAGGACCGAAGTTAT             TATGATGA CAC TCGTTATA             CTTCTTTTATTCCTT  46 21
     BCE5356 4944080 .. 4944110 + -14.9  -5.07567   AAAGACAAATAAAAA       TAAGCACAGAGCG CCGTA TGCTCTGTGCTTA       TTTTTTGCCGTATAA 100 29
     BCE5360 4947753 .. 4947787 +  -6.6  -5.67063   ATAACCAATGACTGC    TGAA-GCCAGTTCTC TTTGTT GAGAGCTGGCTTTTA     TTTTTTTATAATACA 100 37
     BCE5361 4948133 .. 4948155 +  -9.2  -5.47159   TTCTAATATAAAAAA           GCTATCTCTA TAA TTGAGATAGC           TTTTTTATATTAGCG 100 35
     BCE5363 NONE
     BCE5364 4954207 .. 4954233 + -14.6   -5.0916   GGTGTATAAACAAAA         GGAGCTAATCTT TTC GAGATTAGCTCC         TTTTTCTATTCCAAA 100 32
     BCE5366 4955063 .. 4955077 + -11.4  -2.71731   GTGGAAATGTAATCA               GTGGGG ATG CCCCAC               TGATTACAAAATAAA  86 42
     BCE5367 4955336 .. 4955365 + -15.2  -5.45652   CCTTATAAACAAAAA       GACGAATCTGCA TCATTT TGCAGATTCGTC        TTTTTTCTTCGGCAT 100 33
     BCE5369 4956460 .. 4956491 + -10.3  -3.48378   TTAACAGAATAAGTA      GAATGGAAAGCAA TATCCC TTGCCTTCCATTC       TTATGATCATGTTTA  85 37
     BCE5403 4990832 .. 4990849 +  -8.5  -3.38134   AATACAAAAAAAGAA             CTAAGGT TTAC ACCTTAG              TTCCTCTCATTTTAT  76 22
     BCE5426 5014303 .. 5014335 + -12.2  -4.37092   AATTTCTACAAAAAA      CACCCAGTATGA ATCAATAGC TCATACTGGGTG      TTTTATAAAACGAAT 100 6
     BCE5446 5029581 .. 5029611 + -11.4  -5.00895   GAGATTATTTAGGTG       GAACTTACTTCA TTGTGGT TGAAGTAAGTTC       TTTTTATGTAATAAA 100 57
     BCE5447 5030558 .. 5030585 + -11.4  -2.83403   AACAATAATATAAAA        AGGTGTACCAAA TTAA TTTGGTACACCC         CTTTCATAGAAGAAG  86 263
     BCE5459 5038660 .. 5038674 +    -5  -3.64703   AAATTCTTCATTTGT               CTTTGT TTG ACGAAG               TTTACGTAAGAAACC  59 249
     BCE5467 5045013 .. 5045030 +  -5.5   -5.5604   TGAATATTAAAAAAA             GCGCC CTATTTCA GGCGC              TTTTTTATTACTTGC  87 31
     BCE5469 5047269 .. 5047281 +  -7.7  -3.23979   GTCTGTATAAAATTG                TGCGA TTT TCGCA                TTAACTTGCTCTTGA  66 460
     BCE5477 5056429 .. 5056445 +  -5.9  -2.69151   GAACAATACTTGCTT              TCTTTCT ATA GGAAAGA              TAATGTATAAAGGAG  55 15
        uvsE 5057404 .. 5057442 + -19.3  -5.40072   AATAAAAAGAATAAA   TAGCTCAACATTACAAT GGTAA ATTGTAATGTTGAGCTA   TTTTTTTCAAAAAAA 100 4
     BCE5479 5060222 .. 5060244 + -12.1  -5.63374   TACTCCACAAAAAAA           CAACCGTCT AAGTA AGACGGTTG           TTTTTTTAATATTCA 100 15
         maP 5066379 .. 5066405 + -13.8  -4.70266   ACAGAAATATAAAAA         GAACCGCTTCTT AAT AGGGAGCGGTTC         TTTTTACATACTATT 100 29
     BCE5487 5076842 .. 5076871 + -15.9  -5.60993   ATTAATAGTTTTTCA       CACCCCATCAAGT GAAT ATTTGATGGGGTG        TTTTTTTATACAAAA 100 36
     BCE5488 5078732 .. 5078755 +   -14  -4.15044   CTTAATCATTTAAAA          GACCACTGAT TTTT ATCAGTGGTC           TTTATTGAGAAAAAA 100 36
     BCE5489 5079244 .. 5079269 +  -6.9  -4.88405   TACAATCCGATAAAA         TAAAGGGCCTT TCTC ATGGTCCTTTA          TTTTGTTTCCCAATT  83 28
     BCE5495 5084439 .. 5084473 + -10.1  -5.41787   TACTATTTTAACGCA     CTAAAAAAGGAGCGA ATGAG TCGCTCCTTTTATCG     TTTTTCTATTTTTTC 100 22
     BCE5497 5086107 .. 5086135 + -13.3  -4.88228   GTTGCATAAGAAAAA        GAGCTATTCCC TTTGGTT GGGAATAGCTC        TTTTTCATGTTACGT 100 32
     BCE5499 5087774 .. 5087792 +    -6  -4.48987   CGCTTTCTGCGATAT             GTAGGAAA CCG TCTCCTAC             TTTTACTTCTACACG  73 510
     BCE5503 5090799 .. 5090825 +  -8.8  -4.66535   CCAGCACGTGCATTT         GAGCTCCTTT CTTAATT GAAGGAGCTC         TTTATTTTCGAAATT  89 11
     BCE5504 5093043 .. 5093091 + -24.3  -4.72631   ACAACAAGTCAAAAT AAAAAGGATGTCTCACTAGTCGA TTG TTGACTAGTGAGACATCCTTTTC TTTTATTCACTTAAT 100 104
     BCE5507 5094617 .. 5094643 + -13.9  -5.68023   TTTCAAGTTTTTTCA         TAAGAAGCAGC CATTA GCTGCTTCTTA         TTTTTTTCCTTCTAG 100 41
     BCE5514 5101746 .. 5101782 + -13.3  -3.71917   TTAGAAAAAATTGCA    GAATAAAAAGGGTGCAT ATA ATGCATCCTTTTTATTA    TTTCACCTTTAAACT 100 20
     BCE5515 5102723 .. 5102755 + -22.3  -3.82098   CTTGGCTTAGAAAAA      TAAAGACCGTCGCTA TTT TAGCGACGGTCTTTA      TTTCAATTCGTTATA 100 23
     BCE5517 5104756 .. 5104772 + -10.9  -5.85737   ATAAATCGTGAAAAA              GGAACGA AAT TCGTTCC              TTTTTTTATTCCTCT 100 37
     BCE5518 5106226 .. 5106241 +  -6.8  -6.14618   TTTTTTAATAAAAAA              GCTGGC TCAC GCTAGC               TTTTTTTATTTTCTA 100 33
        cwlJ NONE
     BCE5520 5107272 .. 5107297 + -10.5  -5.33785   GCTCCAAGACCATAA         AAAAAGCTGGC ATAT GCCAGCTTTTG          TTTTTTATAATCCTT 100 26
     BCE5524 5109808 .. 5109841 + -11.2  -3.43785   GATAAAATAAACATT     TAATCATTGGGGTT TTGTCC ATCCCCAATGATTA      TTAATTAATATGATG  87 85
     BCE5525 5110813 .. 5110841 + -13.4  -5.33026   TTTTCATTCATAAAA        CCTATTTGAAGT CAAAC ACTTCAAATAGG        TTTTTATTTAAATTA 100 43
     BCE5526 5111307 .. 5111330 + -12.6  -5.63517   CAACAATAATGAAAA          GGTAGTTAAC GACT GTTAACTACC           TTTTTTATTTACAAA 100 32
     BCE5532 5116509 .. 5116533 + -14.5  -5.84381   TTAAATAGAAAAAAA          CCTATTAAGCA AGC TGCTTAATAGG          TTTTTTTATTAGTAG 100 5
     BCE5538 5122127 .. 5122156 + -10.2  -5.08824   TTAAAATATAAAAAA       GTAGCATTAACG TTTATC TGTTAATGCTAC        TTTTTTGAGTGACGA 100 30
        thiD 5126214 .. 5126248 + -14.3  -5.38054   ACTTATAAATAAAAA     CACCCACAGAGTGTG TATTT CCCTCTCTGTGGGTG     TTTTTATTTATAAGC 100 40
     BCE5551 5136919 .. 5136948 + -11.7  -4.14193   AATTAATAAAGGTCA       TTAAGAGAATTCT ATAT GGAATTCTCTTAA        TTTATATACTATTCT 100 22
     BCE5552 5138418 .. 5138434 +  -9.5  -5.54907   TTCCATCAAAAAAAA              GAATCCA ATT TGGATTC              TTTTTATTTTCTAAA 100 90
     BCE5554 5140580 .. 5140611 +  -3.9  -5.24531   CGATACTCTTCCATA      TACATGCATAGG TTCTTTCTT CCT-TGCATGTA      TTTTTTATACAAAAT  74 43
     BCE5555 5141029 .. 5141071 +  -6.5  -4.89852   TTCTTAAACTTAAAA GCACGTTACTATTCTCTTAT GTTA ATGAGA-AAGGGTGACGTGC TTTTTATGAATATGC  80 34
     BCE5556 5142518 .. 5142535 +  -4.1  -3.85092   CATAGCGAAAAATTT             GAAACCC GTCA GGGTTTA              TTTGATGTGCCTACT  56 36
     BCE5557 NONE
     BCE5558 5143578 .. 5143618 +   -20  -5.28176   TATTAAGAATTGAAG  GGCACTCCACTTGTTAGA CATAT TCTAACAAGTGGAGTGCA  TTTTTTATGGCTCAA 100 82
     BCE5559 5143964 .. 5143976 +  -4.9  -3.29511   AATTAAAAATATATT                TAGAA GGG TTCTA                TTATGCAAAAATCAA  54 239
     BCE5560 5145443 .. 5145486 + -11.2  -4.44355   TCTTAAAGACGTAAT AAAAAGAGACGTACCATTCA CTTT TGAATAGCACGTCTCTTTTC TTATTTTTAAACTTA 100 35
     BCE5564 5148579 .. 5148606 +   -10  -5.26316   CTATACTATACTTTG        CGTGACAACA TCTTGCTC TGTTGTCACG         TTTTTTATAGAATAA 100 71
        algI NONE
     BCE5566 5151229 .. 5151256 + -11.5  -5.16133   CCTAAATAATAAAAA        GGTAACAATGA AAACTA TCATTGTTACC         TTTTTATATTATAAT 100 32
     BCE5568 5155395 .. 5155417 + -12.1  -5.63517   AAAGTAACAAAAAAA           TAACCTCGC TAATT GCGAGGTTA           TTTTTTATTTCCAAA 100 34
     BCE5575 5161867 .. 5161896 + -14.4  -5.00467   TACGTATGCTTTTTT       GGCCTTCTCATC ATATCA GGTGAGAAGGCC        TTTTGTTATTCTTCC 100 173
     BCE5576 5163303 .. 5163332 + -18.1  -4.99035   TAAATAAATAATAAA       GAGGAAGCATTTC AAAT GAAATGCTTCCTC        TTTTTATATAAATAC 100 83
        sodA 5167258 .. 5167280 +   -12  -4.17537   CGAAATCCTCCAGAA           TCCCCCGG ATTGCCA CCGGGGGA           TTTATGATTATTTCA 100 84
     BCE5583 5171611 .. 5171622 +  -2.2  -2.67694   TACAAAACGCTCTTT                CTTC TAAA GGAG                 TGGTATGCTAATGAT  40 3
     BCE5584 NONE
     BCE5585 NONE
     BCE5586 NONE
     BCE5587 5177246 .. 5177269 + -15.4   -5.4251   AAATAAATACAAAAA          TGCCCTTTGC TCAT GCAAAGGGCA           TTTTTTGTATCTACA 100 35
     BCE5591 5179871 .. 5179894 +  -8.2  -5.38326   ATCATAAATAAAAAA          CTATCCACCT ATTA AAGTGGATAG           TTTTTATTTACTTAA 100 34
        guaC 5182823 .. 5182852 + -15.2  -4.84527   TTTTAAATTTAACTC       GAAGGACAAGCA GTTTTA TGCTTGTCCTTC        TTTTTCATATATAGA 100 42
     BCE5595 NONE
     BCE5596 5184766 .. 5184790 + -10.8  -4.05229   ATCAAGAATAAAAAA          TAAGCCCTCG CTTTA TGAGGGCTTA          TTTCATATTTACTTT  93 30
     BCE5603 NONE
     BCE5604 5191073 .. 5191093 +  -8.3  -5.63517   TATAAAAAATAAAAA            GGTCATGAT TTT ATCATGCCC            TTTTTTATTTACCAC 100 91
     BCE5629 5215047 .. 5215078 +  -9.7   -5.1166   TCTGTATTAAAAAAA      GCAAACCATC-TAT AAATA ATAAGATGGTTTGC      TTTTTAGTTTTGCTG 100 11
        rpmH 5223970 .. 5223991 - -13.1  -5.67967   ATTATTAGAAAAAAA           GACCACTGA ACGA TCAGTGGTC            TACGCAGATAATACT 100 25
        rnpA NONE
     spoIIIJ NONE
         jag 5222040 .. 5222072 - -13.7  -5.08824   TCCTCATGTAAAAAA      CACTAAACTTATTCA CAG TGGATAAGTTTAGTG      TTTTTAGTTATCCAC 100 86
        trmE NONE
        gidA NONE
        gidB 5217794 .. 5217809 -  -6.2  -4.37886   CTATTCTCCATAAAA              TGTTTC CTAT GAAACA               TTTACGTTTTCATTT  74 70
     BCE5632 5216837 .. 5216863 - -10.3  -4.48903   GAAAATATAGTAAAA        GAGACCT-ATCC AATA GGATCAGGTCTC         TAACACGCCATTATT  95 39
         soJ NONE
       spo0J 5215047 .. 5215078 -  -9.7  -5.52384   TCTGTATTAAAAAAA      GCAAACCATC-TAT AAATA ATAAGATGGTTTGC      TTTTTAGTTTTGCTG 100 29
     BCE5628 NONE
     BCE5627 5213072 .. 5213098 -  -8.1  -5.72207   TCCAAACGAAAAAAA         GTAACAGCTAC CCACT GCAACTGTTAC         TTTCTCTCTATTCTT 100 33
        ychF 5211828 .. 5211856 - -14.1   -5.4251   CCCATACATAAAAAA        CTTGGCAAACATA TAA TATATTTGCCAAG        CTCATATCTTTATTT 100 59
        rpsF 5211371 .. 5211384 -  -5.3  -3.30731   CCAACGAGGATAACA               CGATT CATC AATCG                AACCACTCTCCCTTA  56 49
         ssb NONE
        rpsR 5210538 .. 5210587 - -18.3  -5.42198   TTTCAAAAAAGAAAA GCATAGCAAAATGCACAGTAGAGT CCG ACTCTACTGTGCATTTCA-TACGC TATTATTCACCAACA 100 28
     BCE5622 5209520 .. 5209539 -  -2.2  -4.61873   TCCTATAAAGTAAAA            CTAACT TATCTTCC AGTTAG             TTAAACAGATTAAAA  59 60
     BCE5621 NONE
        rplI NONE
     BCE5619 NONE
     BCE5618 5205645 .. 5205675 -  -2.7  -6.22802   TTCTATAAAAAAAAA       GAAACACATCT TATTATAAG AAATGCGTTTC       TTTTTTATACTATCG  85 41
        purA NONE
     BCE5616 5203640 .. 5203667 - -14.4  -5.42975   TTACACAAATAAAAA        GGATATTAAGTG GGCC CACTTAATATCC         TGAGAGTGGCTCGGG 100 394
        yycF NONE
        yycG NONE
     BCE5613 NONE
     BCE5612 NONE
     BCE5611 NONE
     BCE5610 5196543 .. 5196561 - -10.3  -4.73682   TTCTACAATAGAAAA             CAGGAGG TAGGC CCTCCTG             TTTTTAATACTTTTG  95 29
     BCE5609 NONE
     BCE5608 5195586 .. 5195616 -  -4.2  -3.21218   ATTTTCGAGCATCAA       TTATACTTAACTTT TAT AAAAATAAGCATAA       CGAAAATACGTTCCC  49 196
     BCE5607 NONE
     BCE5606 5192925 .. 5192950 -  -7.7   -5.5353   CATATTAATAAAAAA         GTCTACTCAAC TAAC ATTAAGTAGAC          TTTTTTAAAACAAAT 100 16
     BCE5605 5191073 .. 5191093 -  -8.3   -5.8096   TATAAAAAATAAAAA            GGTCATGAT TTT ATCATGCCC            TTTTTTATTTACCAC 100 30
     BCE5602 5189461 .. 5189479 -  -5.3  -5.15117   TAAAATGTGAAAAAA            CCG-CCAT TTTA ATGGACGG             TTCCTTCTTTGAGTT  80 62
     BCE5601 5188409 .. 5188426 -  -2.1  -2.77538   TTCCGAATAAAAATG             TAAAATA TTAA CATTTTA              AATCATATTAATTTT  40 187
     BCE5600 NONE
     BCE5599 NONE
     BCE5598 5185780 .. 5185797 -  -9.1  -4.74917   AGGAAATATAGAAAA             CGGCCAC ATCT GTAGCCG              TTTGAATGTACTATT  93 46
     BCE5597 5184766 .. 5184790 - -10.1  -5.66229   ATCAAGAATAAAAAA          TAAGCCCTC GCTTTAT GAGGGCTTA          TTTCATATTTACTTT 100 34
     BCE5593 NONE
     BCE5592 5179860 .. 5179904 - -13.4   -3.1165   GATTTAAAAGAATCA TAAATAAAAAACTATCCACCT ATTA AAGTGGATAG-TTTTTATTTA CTTAATTGCTTCATG 100 23
     BCE5590 NONE
     BCE5589 NONE
        galE 5177234 .. 5177282 - -19.4  -3.68265   AAACTTAACGGGAAA TAAATAC-AAAAATGCCCTTTGC TCAT GCAAAGGGCATTTTTTGTATCTA CATATTAAACTTCCA 100 30
     BCE5582 5169220 .. 5169246 -  -3.8  -3.18912   TGAGCTAGTCAGTAA         TACATTCATCTT TAT AAGATAATCGTA         TACTGACCTAAACTT  49 80
     BCE5581 5168229 .. 5168256 - -12.2  -5.10064   GCTAACATATAAAAA        GCATGGAACTCGT TTA ACGA-TTCCATGC        TTTTCTACAAAAAAT 100 44
     BCE5580 5167258 .. 5167280 -   -12  -3.32294   CGAAATCCTCCAGAA           TCCCCCGG ATTGCCA CCGGGGGA           TTTATGATTATTTCA  89 33
     BCE5578 5165117 .. 5165138 - -10.3  -5.24291   AAAAGCAAAATAAAA           GACCTTATA TTTC TATAAGGTC            TTCGAAACAGAAATT 100 174
     BCE5577 5163303 .. 5163332 - -18.1  -4.71584   TAAATAAATAATAAA       GAGGAAGCATTTC AAAT GAAATGCTTCCTC        TTTTTATATAAATAC 100 47
     BCE5574 NONE
     BCE5573 5159123 .. 5159146 -  -9.6  -4.82128   GGATGAAATACAAAA          GCTGCTTCTT AAAT ACGAAGCAGC           TTCTTGAGTTCTTTT 100 10
     BCE5572 NONE
     BCE5571 5157775 .. 5157813 - -11.9  -5.09762   ACTGTAACATAAAAA   GCAAGCTATCAGTAGAA ATCTG TCCTACAAATAGCTTGC   TTTTCTCATTTTTTA 100 52
     BCE5570 5156442 .. 5156470 - -11.9  -4.40804   CATCATGTTATAAAA        GAAAAAGCATCGA ACA TCGATGCTTTTTT        CTCTTCACTTTATTT 100 35
        msrA 5155378 .. 5155433 -  -5.7  -5.93252   TTTAAAAAGAAAAAA GTAAAGTAACAAAAAAATAACCTCGC TAATT GCGAGGTTATTTTTT-ATTTCCAAAC AAGATTAGGAAATCA 100 7
     BCE5567 5151229 .. 5151256 - -11.5  -5.38549   CCTAAATAATAAAAA        GGTAACAATGA AAACTA TCATTGTTACC         TTTTTATATTATAAT 100 21
     BCE5563 NONE
     BCE5562 5146581 .. 5146597 -  -6.6  -3.11634   CTTTACATCATTCAA              GAAAGG GCTCA CCTTTC              CATTTAAACCAGATC  62 1
     BCE5561 5145448 .. 5145481 - -15.5  -5.12971   AAGACGTAATAAAAA     GAGACGTACCATTCA CTTT TGAATAGCACGTCTC      TTTTCTTATTTTTAA 100 92
     BCE5553 5138418 .. 5138434 -  -9.5  -5.86061   TTCCATCAAAAAAAA              GAATCCA ATT TGGATTC              TTTTTATTTTCTAAA 100 29
     BCE5550 5134291 .. 5134316 - -12.1  -5.15634   TACTGTACTAAAAAA         TAAAAGCTAAC AAAA GTTAGCTTTTA          TTTTGATCATTCAAT 100 32
     BCE5549 NONE
     BCE5548 5132342 .. 5132359 -    -7  -5.72622   TGGACAAATAAAAAA             GTAGCG ATAGAA CGCTAC              TTTTTTGAACGCATG 100 22
     BCE5547 5130710 .. 5130728 - -13.2  -5.72118   AAAAAACAGAAAAAA             GGGAACCA TCA TGGTTCCC             CCTGCCCTTTTATTC 100 160
     BCE5546 5129762 .. 5129794 -  -5.6  -2.87344   CACTGTTCTCACATA      CAATCCCCCCAATA CTATT TCTTAGTGGGATTG      TACTAAATTTTCTGA  53 111
        cstA NONE
     BCE5544 5127459 .. 5127486 - -12.2  -5.32699   TGAAACAGCAAAAAA        TAAAAAGGACGA AAAT TCGTCCTTTTCA         CTAACAACAGCGCGA 100 26
     BCE5543 5126214 .. 5126248 - -14.3  -5.38958   ACTTATAAATAAAAA     CACCCACAGAGTGTG TATTT CCCTCTCTGTGGGTG     TTTTTATTTATAAGC 100 60
     BCE5541 NONE
     BCE5540 5122959 .. 5122979 -  -8.3  -5.60993   TTTTCCATAAAAAAA            GTCCACCTT CTA AAGGCGAAC            TAGGTCTTACGACTT 100 46
        acpD 5122127 .. 5122156 -  -9.5  -5.63645   TTAAAATATAAAAAA       GTAGCATTAAC GTTTATCT GTTAATGCTAC        TTTTTTGAGTGACGA 100 53
     BCE5537 5120612 .. 5120642 -  -9.9  -5.52023   ACTACCAATAAAAAA      TAGGCAGTAGAGAC GAAA GT-TCCACTGCCTA       TTCTCATTACACATG 100 32
     BCE5536 5120215 .. 5120246 -   -16   -5.8901   ATACAAAATAAAAAA      CTGCCCCTTTCCTG AAAA CAAGAAAGGAGCAG       TTTGAAAACACGCTC 100 61
     BCE5535 NONE
        metA 5117904 .. 5117925 -  -3.9  -5.20216   TATATGAGTAAAAAA           TCTGAAAAAC AAT GTTTTT-AGA           ACATTCGAAAAAAAT  74 92
         hom 5116509 .. 5116533 - -14.5  -5.88197   TTAAATAGAAAAAAA          CCTATTAAGCA AGC TGCTTAATAGG          TTTTTTTATTAGTAG 100 46
     BCE5531 5114797 .. 5114818 -  -3.1  -3.32159   TTATACCAAACGCAA           TTTTGAAAA GCGA TTTTCAAAC            CTTATCTATTATGTT  46 34
     BCE5530 NONE
     BCE5529 NONE
     BCE5528 NONE
         ung 5111302 .. 5111335 - -12.7  -2.99544   ACGAGCAACAATAAT     GAAAAGGTAGTTAAC GACT GTTAACTACCTTTTT      TATTTACAAATTTGG 100 29
     BCE5523 NONE
     BCE5522 NONE
     BCE5521 5107277 .. 5107292 - -10.4  -5.70829   AAGACCATAAAAAAA              GCTGGC ATAT GCCAGC               TTTTGTTTTTTATAA 100 35
         pta 5102723 .. 5102755 - -22.3  -4.82901   CTTGGCTTAGAAAAA      TAAAGACCGTCGCTA TTT TAGCGACGGTCTTTA      TTTCAATTCGTTATA 100 44
     BCE5513 5100418 .. 5100440 -  -7.1  -5.61596   ATGGGCATAAAAAAA           GAAGAGTAA TCTGT TCACTCTTC           TTTTCCTTACTTATT 100 32
     BCE5512 NONE
     BCE5511 NONE
     BCE5510 5097205 .. 5097225 - -10.4  -2.66042   AACATCCATTAGAAG            CCCCCCTC TTTAC GAGGGGGA            TTCTACTTATGCTTT  80 32
     BCE5509 NONE
     BCE5508 5094620 .. 5094640 - -11.9  -3.29461   CAAGTTTTTTCATAA            GAAGCAGCC ATT AGCTGCTTC            TTATTTTTTTCCTTC  89 26
     BCE5506 5093638 .. 5093650 -  -3.3  -3.29935   TAATGATTATAAAAG                GCCAA AGA TAGGC                GCAATAATACTGTTT  48 4
     BCE5505 5093048 .. 5093086 -   -22  -5.49568   AAGTCAAAATAAAAA   GGATGTCTCACTAGTCGA TTG TTGACTAGTGAGACATCC   TTTTCTTTTATTCAC 100 33
     BCE5502 NONE
     BCE5501 5088352 .. 5088369 -  -9.9  -5.07523   TACAGATAAAGAAAA             CCCTTTC TTAA GAAAGGG              CTTTTCTCTCTACTT 100 15
        speE NONE
     BCE5498 5086211 .. 5086255 - -14.7  -2.75993   TTACCGACACATAAC GACAAAATAAGAGCCC-CTA ATCATA TAGAGGGCTCTTATTTTATC CAGCTACAGCGGATT 100 47
     BCE5496 5084447 .. 5084465 - -10.3  -5.18357   TAACGCACTAAAAAA             GGAGCGA ATGAG TCGCTCC             TTTTATCGTTTTTCT 100 28
     BCE5494 NONE
        argS 5080837 .. 5080862 -   -12   -4.9725   ATCTCCATACAAAAA         GGCAATCACA ACATCG TGTGATTGCC          TTTTACTGAAAGCGA 100 309
     BCE5492 NONE
     BCE5491 NONE
     BCE5490 5078945 .. 5078958 -  -6.7  -4.06055   ATTGCTGAAACGAAA               GTTGC TGCC GCAAC                TCAAGAACAGAGCTT  70 334
     BCE5485 NONE
     BCE5484 NONE
     BCE5483 NONE
     BCE5482 5062029 .. 5062055 -  -9.6  -5.71983   GGAATTACAAAAAAA         GAAGTTTACC ATTCATA GGTAAACTTC         TTTTCATATCCATCC 100 29
     BCE5481 NONE
        papR 5060222 .. 5060244 - -12.1    -5.626   TACTCCACAAAAAAA           CAACCGTCT AAGTA AGACGGTTG           TTTTTTTAATATTCA 100 31
     BCE5476 5052779 .. 5052799 - -14.1  -3.31144   TTCCTACGTTGAGAA            GAGGTGCAA TAA TTGCACCTC            TTTCTAAAGTTGTAT 100 54
     BCE5475 NONE
     BCE5474 5050647 .. 5050659 -  -5.5  -3.57792   GGATTTATTCGTAAA                CGTAG AAA CCACG                ACCTGTTTTACGTCC  59 2
     BCE5473 NONE
     BCE5472 5048244 .. 5048263 -  -9.3   -4.8622   TTTTGGAAGGAAAAA            GCGTAGG AAAATA CCTACGC             CTTTGATCCTACTTC  93 34
     BCE5471 5047433 .. 5047444 -  -3.6  -3.06341   AATATTGCTTAAAAT                CCAC TTAT GCGG                 CACTTCCTTTCATCA  46 159
        rpoE 5046767 .. 5046815 - -10.7  -6.07374   ACAAAAAACAAAAAA GAAAATTGCTCCC--CTCATCAC ATAAA GTAATAAGTAGGGAGCAATTTTC TTTTATATTTACACT 100 113
        ctrA 5045013 .. 5045030 -  -6.2  -5.63374   TGAATATTAAAAAAA             GCGCCC TATTTC AGGCGC              TTTTTTATTACTTGC  93 33
       spo0F 5043779 .. 5043794 -  -4.8  -4.37734   CAGAATAAGGTAAAA              TATGTA TATC TACATA               CCGGACTTTTTTCTA  67 144
         fba 5042798 .. 5042827 - -15.2  -4.05245   CATTATACAACGAAA       GGAAACCGTCTA AAAGAG TAGACGGTTTCC        AAAACGGAATTTTAT 100 43
     BCE5464 NONE
       murA2 5041195 .. 5041223 - -14.7  -2.71364   GTACTTCCGCAAGTA        GTGATACTTCCCC CTC GCGGAAGTATCAC        TTATGCGTTCTTCAT 100 26
         fbp NONE
     BCE5461 NONE
         rho 5038557 .. 5038580 -  -8.2  -5.72118   AAAAAACATAAAAAA          CTCGCTTACC ATAA AATAAGCGAG           TCCCAATCTTTTCCC 100 42
        rpmE 5037912 .. 5037939 -    -7  -5.75342   TTTTCGCAAAAAAAA        CAGACAAGCGAA TAGA TACACTTGCCTG         TTTTATGTTTTTATT 100 39
         tdk 5037237 .. 5037254 -  -2.6  -5.42259   CTATTCTGAAAAAAA             CCCGCC TTGCGC AGCGAG              TTTTACTTATCTTTG  72 28
        prfA NONE
     BCE5455 5035052 .. 5035077 - -11.3  -5.60993   TTTTCCACAAAAAAA         TAGAGTAAGGT GTAA ACCTTACTCCA          TCTCCGCAAATACCA 100 18
     BCE5454 5034044 .. 5034081 -  -9.3  -3.29263   ATACCTTCTTCATAA   TAAATCCCTCCTCTTTT TTAT ATATGAGAAGGGATTTA    CAAATAGTACTATTT  77 35
     BCE5453 5033550 .. 5033582 - -12.9  -4.46775   TATCCAAAAGACAAA      CAAGGTTTATCCACA AAA TGTGGATAAACCTAA      TTAATCCGTGGATAA 100 26
     BCE5452 NONE
     BCE5451 NONE
     BCE5450 NONE
     BCE5449 NONE
     BCE5448 5030559 .. 5030584 - -14.9  -5.21506   ACAATAATATAAAAA         GGTGTACCAAA TTAA TTTGGTACACC          CCTTTCATAGAAGAA 100 217
     BCE5445 5028234 .. 5028267 - -11.9  -5.20781   GACTACAAAACAAAA     TAAGGAATCCATTTC ATAC GAAACGGATTCCTTT      CATGTGATAATTATT 100 36
     BCE5444 5027572 .. 5027586 -    -5   -3.0464   AAGTGATCTCCAATA               TCGTAT TAT ACACGA               AACATCAACCTTCTG  52 30
     BCE5443 NONE
     BCE5442 5026336 .. 5026378 - -19.6  -2.62616   TGACTTTCTATATCA TAAAAGAAAAAAAAGACCGA TTT TCGGTCTTTTCTTTCTTCTA TAATAAAGTCAGACA 100 60
        glyA 5024913 .. 5024942 -  -7.9    -5.252   TATGTCCACAAAAAA       GACTGCTAAAACA ATTA CGTCTCAGCAGCC        TTCTTCAATCTATTA  91 38
         upp 5024019 .. 5024046 - -13.4  -5.58454   CTTACATCAAAAAAA        GACGAGCTGAGG AATC CCCCTGCTCGTC         AGTTGTCTTACTTCG 100 33
     BCE5439 NONE
     BCE5438 NONE
        atpI 5022897 .. 5022916 -  -2.2   -2.6585   AGAAATTCAACTAAT            TTACC-GTG TTC CACTAGTAA            TTCACCTCTCTTCCC  40 27
        atpB NONE
        atpE 5021861 .. 5021894 - -11.1   -3.6053   TCGTTCATAAAGCAA     TGGCGAAGAAAGTTC GGAA AAACACTCTTCGCCA      TCTATGTAAGGGGAG  89 47
        atpF NONE
        atpH NONE
        atpA 5019025 .. 5019054 - -14.5  -3.09516   TTGCTCATGATTGAA       GGAAAAGAATAGG TGCA CCTACTCTTTTCC        TTTCACAACCGTCGG 100 192
        atpG 5017907 .. 5017940 -  -5.1  -3.29511   TTTATTGGTTTATAA     GCTTACGCGGCTCTT TTGA ATGAGCCGCTTCCGC      TTTTTATTGAATCGA  54 157
        atpD NONE
        atpC 5015972 .. 5015996 - -15.9  -5.68039   AAATCCACAAAAAAA          TTCGTAAAGGC AAA GCCTTTACGAA          TTTTTTATTTCATAT 100 30
     BCE5428 5015052 .. 5015062 -  -2.6  -3.58726   GCCTCCTATACACAA                 TAAT TCT ATTA                 GTATAGCATATTCCT  48 39
     BCE5427 5014303 .. 5014335 - -12.9  -5.25803   AATTTCTACAAAAAA      CACCCAGTATGAA TCAATAG CTCATACTGGGTG      TTTTATAAAACGAAT 100 63
        nuoA NONE
        nuoB NONE
     BCE5423 NONE
        nuoD NONE
        nuoH NONE
        nuoI NONE
        nuoJ NONE
        nuoK NONE
        nuoL NONE
        nuoM NONE
        nuoN 5000673 .. 5000706 -  -8.3  -4.54047   GTAGTTCACACAAAA     TAAAAAGCGCAGAGT AACG ACTCCACACCTTTTA      TTTTCACTATTGTAC  85 32
     BCE5414 NONE
     BCE5413 NONE
       murA1 4998128 .. 4998157 - -12.3  -5.48303   ATAAGCCCAAAAAAA       TAGCCCCTATGTC AAAA GACATAGAGACTA        TTTCAATTAAGCATG 100 32
      spoIID 4996759 .. 4996786 - -14.2  -5.28942   TATTTTAAACAAAAA        GCAGGTGCCAGG AGAC CCTGACACCTAC         TTCTTCACCATCAAC 100 22
     BCE5410 4995616 .. 4995640 -  -8.7    -3.745   TTACGCAGTAAAATA          CCGGTAAAA GGAGTAT TTTTACCGG          TGAATGGATCGTATT  77 62
     BCE5409 NONE
     BCE5408 4993926 .. 4993943 -    -7  -6.07374   AGAAAAAAGAAAAAA             CTGAGC GTTTTG GCTCAG              TTTTTAGTCCATTTG 100 29
     BCE5407 4992844 .. 4992866 -  -8.5  -6.11229   ATGAAAATAAAAAAA           TCAGCTCTC CTAGT GAGAACTGA           TTTTTTCACTTTCTT 100 39
     BCE5406 4992583 .. 4992606 - -11.8  -5.40072   TTTTGGCGAAAAAAA          TGACACCTTG TATA CAAGGCGTCA           TTCTTCTCCTTCTAA 100 23
     spoIIID 4991892 .. 4991906 -  -6.4   -4.2349   CCTCGATATTCAAAA               TCAGGT TAC ACCCGA               ATTCTTTTACACCTA  70 143
         mbl 4990829 .. 4990852 - -12.6   -5.9667   AAAAATACAAAAAAA          GAACTAAGGT TTAC ACCTTAGTTC           CTCTCATTTTATCGT 100 34
     BCE5402 NONE
        fabZ 4989800 .. 4989856 - -21.5  -4.83615   TATTTCGGACAAAAA TATATGAATTAAAAAAATTCTCCTGCA TGT TGCAGAAGAATTTTTTTAATTCACATC TATTCTTTTTTATCA 100 25
     BCE5400 4988781 .. 4988800 -  -9.4  -5.77677   GAAAACAACAAAAAA            CCAACAAA AATT TTTGTTGG             CCTTTTCATATTTTA 100 38
     BCE5399 NONE
     BCE5398 4987034 .. 4987083 - -20.5  -3.25823   CCTCGTTTATAGTAA TCTTTTTTTCCTTGAATATGAGA TATT CCTCATATTCAAGGAAAAAAAGG AGATATGTTCTTCCC 100 58
     BCE5397 4986045 .. 4986084 -  -5.8   -5.3798   TAACAATAACAAAAA  CCCTACTTATAGGTTCGT CTTT ACAACTCCATAAGTAGAG   TTTCTAACATAAATA  86 179
        galU 4985101 .. 4985123 -  -4.2  -5.20333   TATTGATAATAAAAA          GGC-CATTC CCTTAT GAATGTGCC           TCTTCCTTTTTTACA  74 13
     BCE5395 NONE
     BCE5394 NONE
     BCE5393 NONE
     BCE5392 4980616 .. 4980626 -  -2.6  -5.41746   AATTTTCTAAAAAAA                 TTTT CAC AAAA                 AAGTTTTTTAAAAAT  72 33
     BCE5391 NONE
     BCE5390 NONE
     BCE5389 NONE
     BCE5388 NONE
     BCE5387 NONE
     BCE5386 NONE
         ugd NONE
     BCE5384 NONE
        lytR 4969859 .. 4969883 - -14.4  -4.89063   TCACGCAAAAATAAA          CCCAACTCCT ACCAA AGGAGTTGGG          TTATTACATATTACT 100 36
     BCE5382 4968929 .. 4968964 - -12.2  -5.54885   AATATTAATAAAAAA    GGAAATCATTTATCTT TTAT AAAACAAATGATTTCC     TTCCTACAGATTTTA 100 38
        galE NONE
        galE 4966707 .. 4966749 - -17.9  -5.63504   AATCTTATAAAAAAA GAGAGGGTATTGTCGAACA TATGT TGAACGACAATACCCTCTC CTTCACTTATTAGTC 100 41
     BCE5379 4965942 .. 4965961 -  -2.2  -2.85297   CGATTCCAAACACCA            TATTTCTT TTTA AAGACATA             CCATCACCACTTAAC  41 36
     BCE5378 NONE
     BCE5377 NONE
     BCE5376 NONE
     BCE5375 4961250 .. 4961285 - -13.6  -3.74383   ATTATAGTAATATAA    GAAAAGCTATCCAA AATGATAA TTGGATAGCTTTTC     AAACAAAATATTACG 100 36
     BCE5374 NONE
     BCE5373 NONE
     BCE5372 4957901 .. 4957959 - -21.1   -2.7094   TTCTATGTATATAAC CCGCTCTAACGGGCGGTTCACTTCCTC ACATA GAGGCTACGAACCGCCCACTAGAACGG TAATGTGTAGTTCTA 100 53
     BCE5371 4957155 .. 4957176 - -10.9  -5.72622   GGTACAAATAAAAAA           GGTGACTCT TGGA AGAGCCACC            TTTTCAAAATAATAT 100 42
     BCE5370 4956460 .. 4956491 - -12.5  -3.03429   TTAACAGAATAAGTA      GAATGGAAAGCAA TATCCC TTGCCTTCCATTC       TTATGATCATGTTTA  90 38
     BCE5368 4955336 .. 4955365 - -15.2  -5.38054   CCTTATAAACAAAAA       GACGAATCTGCA TCATTT TGCAGATTCGTC        TTTTTTCTTCGGCAT 100 8
     BCE5365 4954202 .. 4954238 -   -14  -3.86015   TACTTGGTGTATAAA    CAAAAGGAGCTAATCT TTTCG AGATTAGCTCCTTTTT    CTATTCCAAAACCAA 100 13
     BCE5362 4948133 .. 4948155 -  -9.2  -5.47159   TTCTAATATAAAAAA           GCTATCTCTA TAA TTGAGATAGC           TTTTTTATATTAGCG 100 35
     BCE5359 4946249 .. 4946267 -    -6  -2.70213   ATAAATAACATTAAT             TCCGATAT GTA AAATCGGA             TAGAAAACTATAATT  55 151
        opuD 4944655 .. 4944675 -  -6.2  -5.94713   ACGGGATAAAAAAAA            GAGCTGAT ACATA ATCAACTC            TTTTTCCTTCTATTA 100 38
     BCE5357 4944080 .. 4944110 - -14.2  -5.48623   AAAGACAAATAAAAA       TAAGCACAGAGC GCCGTAT GCTCTGTGCTTA       TTTTTTGCCGTATAA 100 135
     BCE5352 4938312 .. 4938335 -  -6.8  -3.85909   GTATTTAAATGGAAA          TCAAGGTATA GATT TATGCCTTGA           TTTTTTCTTGTAATC  69 15
     BCE5349 4936851 .. 4936873 -  -8.5  -4.57912   TAAAGAAGAAAAGAA          GAGCGCTGAG TAAT CTCAGC-CTC           TTTTTTTTATATTCC  89 158
     BCE5347 4934470 .. 4934487 -  -2.7  -2.65145   ATTACACATAATCTA             TCAATGA ACTT TCATTGT              AACAAACAAACCTAA  40 8
     BCE5346 NONE
     BCE5345 4933450 .. 4933476 - -15.3  -5.65496   GATTAAAAAGAAAAA         CCGTCCCAAAA TACCT TTTTGGGACGG         TTTTTTTATCTTCTG 100 31
        lldP 4930755 .. 4930788 - -15.4  -5.46706   ATGCCAAAATAAAAA     GAGCCAGGTCCATA AAAAAA TAAGGACCTGGCTC      ATAAAAGACATCATT 100 228
        thiC 4928833 .. 4928874 - -20.4  -4.12254   TAGCAGGATAAACAA CAGAAGCCCGCTTTGCTA CCGTCT TAGCAAAGCGGGCTTCTT  CTATATTTAAGTTAG 100 81
     BCE5337 4924202 .. 4924220 - -10.4  -5.22039   CGTAAATGTAAAAAA             GACAATCT ATT AGATTGTC             TCCCGTTCCTCTATC 100 36
     BCE5336 4923019 .. 4923059 - -17.2  -3.92694   TAAAATGATATCAAA CAATAAAAGATGCCATCCC CATA GGG-TGGCACCTTTTATTG  TTCACTCTTCTCTAA 100 20
     BCE5334 4919491 .. 4919514 -  -7.6  -4.79955   ATACGTAGAAGAAAA          TTTACTGAAT GATT ATCCAGTAAA           AAGTCCAAACAAACC  88 497
     BCE5332 NONE
         cna 4914639 .. 4914671 - -11.5  -2.99704   CGGGCAGTAAATAAC      GAAAAGAGGAAGA TGTTCTT TCTCCCTCTTTTC      TCCCTATACTCGTAC  87 46
     BCE5330 4913714 .. 4913752 -   -12  -5.09173   TAATAGGCCAAAAAA   TGGTTCTCCTTTCA TACATATACAT TGAAAGGAGAACCA   TTTTATATTTTCTCT 100 28
        celA NONE
        celB NONE
        celC 4908509 .. 4908524 -    -9  -5.74086   AAATGAAATAAAAAA              CCTTGC ATAC GCAAGG               TTCATTCAGTTACCG 100 27
        celA NONE
        celB 4905157 .. 4905191 - -15.3  -3.36096   ATGATATAAAGGTAA     TTATTCTGACGAGCT AGAGA AACTCGTCAGAATAA     TATTTTTTAAAGTGA 100 32
        celC NONE
        celF 4903343 .. 4903361 -  -6.7  -6.19302   ATAGAATAAAAAAAA            GCGG-GCT AAAT AGCGCCGC             TTTATTTCTCTACCT 100 27
     BCE5317 4902426 .. 4902447 -  -9.5  -5.59879   TATAAATATAAAAAA           CGACGGC-AT GAT ATAGCCGTCG           TTTTTCTATTAAAAC 100 34
     BCE5315 4900604 .. 4900624 - -11.2  -5.21709   CCTTATAGCAAAAAA            GGCTGTTC CAGAT GAACAGCC            TTTTTTCTACTTCTT 100 32
     BCE5310 NONE
     BCE5309 NONE
         ugd NONE
     BCE5307 4892575 .. 4892600 - -10.5  -5.52023   ATCAGCAATAAAAAA         GAGCCAAATCG CATG CGATTTGGCTT          TTTTTTATTTATTAA 100 30
     BCE5304 NONE
     BCE5303 4889515 .. 4889532 -  -2.7  -4.56775   AGTTTCTTGTAAAAA             GTAAGTT ATAA AACTTTC              CTCATTATTTTATTT  60 35
     BCE5302 4889102 .. 4889119 -  -7.7  -6.01187   AAGCAAAGAAAAAAA             CGCAAGG TTTC CCTTACG              TTTTATTAAATATAC 100 63
     BCE5301 4887499 .. 4887534 -  -7.8  -5.30575   TAAAAACGCAAAAAA    GCCGATAACCTACTTAT AAA AT-AGTAAGCTATCGAC    TTTATACACGTTTTT  91 56
       comFA NONE
       comFC 4885290 .. 4885301 -  -7.2  -3.25166   TCACTCTAAAAATCA                GGGC ATTT GCCC                 CATAATTTCACTATA  66 109
        cspC 4884980 .. 4885001 -  -4.4  -5.20333   CATTCATAACAAAAA           CCCCTTGC AAAAAA ACAAGAGG            TTCTACCATATATAT  77 85
        yfiA 4884166 .. 4884186 - -11.1  -5.52384   TTTTCAGCAAAAAAA            GCGCAGCCA TTT CGGCTACGC            TTTTGAATTATTATT 100 36
        secA 4881321 .. 4881345 -  -8.6  -3.92716   TGAAAACAAGGGAAA          CTCTCTCCAC TTATG ACGGAGAGAG          TTTAATCCTTCTTAA  79 94
        prfB 4880045 .. 4880069 -  -8.7  -4.74801   TAATTCCATCAAAAA          GAGAAGTTG TCGTTTC CAACTTCTC          TTCCTCTGTACTTCA 100 127
        cccB 4879363 .. 4879387 - -11.6  -4.10795   CCAAAAAAAGGGAAA          CGAGTTGATT ATATG AATCAACTCG          TCCATTTTACCCCTT 100 42
        ftsE NONE
        ftsX 4877470 .. 4877492 - -16.4  -4.25104   GGTGGTGTAGCAAAA           GGCATCACAC AGT GTGTGATGCC           TTTACCTATTTCTAC 100 78
     BCE5288 4875953 .. 4875990 - -13.7  -3.02043   AACGTTTGTTTAACA   CAAAAAAATACAGGCAG CAAA CTGCCTGTATTTCTTTT    TACTTCGCCATTAAT 100 25
     BCE5287 4875870 .. 4875881 -  -2.2  -2.62098   ATTATTTCAAAAATC                CATG CCTC CACG                 AACCCATTCACCACC  40 5
     BCE5286 4874664 .. 4874685 - -10.9  -5.37043   ATCTTACACAAAAAA           GGCATCACC ACAA GGTGATACC            TTTTCTTCTATTACA 100 36
     BCE5285 NONE
     BCE5284 4872263 .. 4872292 - -15.9  -2.88999   CTTCGACATAGCATA       CAAAAAGCCGTGC ATCA GCACGGCTTTTTA        CTTCAGATACGGACA 100 28
     BCE5279 4868479 .. 4868536 - -12.7  -2.73124   CTCCACCTTCTAAAG TAAAGATATCTTTACTT-TAATTATAAA TAT TTTCCAACTACAAGTAAAGATATCTTTA CAAATTTTAGAAAAA  95 284
     BCE5278 NONE
     BCE5277 NONE
     BCE5276 4867827 .. 4867870 - -14.2  -5.75342   GTTTTGTAAAAAAAA TACA-AAAGGCTGTTTATACG CTT CGTATAAACAGCCTTTACGAA AATAACCCCTTTTGC 100 19
     BCE5275 NONE
     BCE5274 4866374 .. 4866397 - -10.4   -4.8048   TTGGCATACTAAAAA          GCTACTTTCC CCTA AGAAAGTAGC           TTCTTGTTCCCTTTC 100 13
     BCE5273 NONE
        uvrB NONE
        uvrA 4861210 .. 4861244 - -17.4  -3.14132   TTCTCTCCCTATGAA     CGAAAAACCGAGTG TCATTCC CACTCGGTTTTTCG     TAATACCCTTATTGA 100 34
     BCE5270 NONE
     BCE5269 4860750 .. 4860766 -  -2.3  -3.16492   GTATACCTACTAACA              CTTCTTT GCG AAATAAG              GCCCACACCATCTAT  42 3
     BCE5268 4860213 .. 4860235 -  -5.7  -5.90231   ATAAATAGAAAAAAA           CATTTCATA CATAT CATGAAATG           TTTTTCTTTTTGTCA  95 38
        hprK NONE
         lgT 4858294 .. 4858318 - -12.3  -4.08853   CTGAATATGAAAGAA          GCAGCATCTTA TAA TAAGATGCTAC          TTTTCTCTAATTTTC 100 32
     BCE5265 NONE
     BCE5264 4857011 .. 4857021 -    -4  -4.32882   GTAAAAAACAAAACA                 GTAT ATT ATAC                 TCAATTATTTCCTTT  60 81
     BCE5263 NONE
        trxB 4854331 .. 4854359 - -11.2  -5.71712   TTTCACACAAAAAAA       GAAGAAAGCT-CC TATC GGTAGCTTTCTTC        TCAAAAGGTATATTA 100 45
     BCE5261 4853368 .. 4853397 - -11.5   -4.8083   GAATAGCATGAAAAA       TCCCCTTAACGAC TTTT ATCGCCAAGGGGA        CTCCAGCCCTTACTT 100 35
     BCE5260 NONE
     BCE5259 NONE
     BCE5258 4850828 .. 4850861 - -11.7  -2.89602   TGTCCTATATGAAAT     GAGGAGCGTTACCTC AAAC GAGGCAACGCACATC      TACAACAGTGAATAT  88 25
     BCE5257 NONE
        ptsH 4849524 .. 4849545 - -10.9  -5.72254   CCAAACAACAAAAAA           GCTATCGCA CATG CGCGATAGC            TTCTTATTGTACATA 100 29
     BCE5255 4848816 .. 4848834 -  -8.2  -3.56161   CAATTTACGATACAA             TGCAGTTT ATT AAACCGCA             AGTATCAACAATCTG  72 344
     BCE5246 4843969 .. 4843995 -  -7.3  -5.36441   TTTTCACATAAAAAA         GCCCCCTAATT TCTAT ATTTAGGAGGC         AATTCTTAACGGTCT 100 40
        sigL NONE
     BCE5244 4841917 .. 4841942 -  -2.6  -2.67047   GTTAAAAAAATAATC         CCTGCTAC GTGTATTATT GTAACAGG          AGATAGAAACTTATT  40 40
        cggR 4840798 .. 4840808 -  -6.8  -3.86202   GGGGATTATATTAAA                 GGGT AAT ACCC                 TTTGTTAATTGTTTT  69 10
         gap 4839702 .. 4839729 - -13.5  -4.21465   TTTAAAACGAAAGAA        GAGAGAGAGGG AACAAA CCCTCTCCCTC         GTTTTGTCATTGATA 100 58
         pgk NONE
        tpiA NONE
        gpmA 4836124 .. 4836134 -  -2.6  -4.04174   TTTTATATAAGCAAA                 TTAT TTA ATAA                 TTGTTTTACCTGTCA  53 15
         eno 4834758 .. 4834781 - -15.4  -6.36459   TTTAACAAAAAAAAA          CAGACCGTGA TTTC TCACGGTCTG           TCGTTATTTTCTACA 100 42
     BCE5236 NONE
     BCE5235 4832337 .. 4832361 -  -7.8  -4.55721   AAATTCTATAGAAAA          GCGAGAGCTA TAAGG TTGCTCCCGC          TTTTCTTCTATTACA  82 36
        secG 4832001 .. 4832035 -  -9.5  -6.14618   GACAAAACAAAAAAA     GAAGAACCATTAGTA CATCT TACTAACGCTTCTTC     TTTCAATTCTATAAG 100 34
        estA 4831128 .. 4831160 -  -7.8  -5.52384   CCCTTATGAAAAAAA      GAGGCAACTAGATC TTACC AATCTAGTTGCTCC      AAGAAGTTATATACA 100 7
        vacB 4828541 .. 4828565 - -10.8  -5.84011   AAGAAAAAAGAAAAA          GCCTCGCTTT TCATC AAAGCGAAGC          CATCCTTTTCTTACT 100 36
        smpB 4827487 .. 4827507 -  -6.9  -6.14618   TACAAAATAAAAAAA            CCACCAA ATATGTA TTGGTGG            AGACGGTGGGAGTCG 100 501
     BCE5229 4825204 .. 4825248 - -15.3  -5.39721   TTATTATACAAAAAA CACCCTATAGAATAGACTTTT TTC AATTGTCTATTCTATAGGGTA CATTTTAAAATGGAT 100 151
     BCE5228 4824545 .. 4824555 -    -4  -3.05963   ACCTCTACTTCAATA                 TAAC TTG GTTA                 GATAAAAAATTATCT  48 113
     BCE5227 NONE
     BCE5226 NONE
     BCE5225 NONE
     BCE5224 NONE
     BCE5223 4819604 .. 4819632 - -14.7  -5.09426   TGCAATCGCAAAAAA        GCTGCTGCCTACA AAA TATAGACAGCAGC        TACAGTATACATTTT 100 45
     BCE5222 NONE
     BCE5221 4817875 .. 4817900 - -12.7  -5.25803   AAGCGGGATAAAAAA         GTAGTGCAAAC CTTT GTCTGCACTAC          TACTCTTTTCTCAAA 100 25
        speG 4817125 .. 4817150 -    -7  -5.34555   TTATATTACAAAAAA         GCTATAGACA CAATAT TATCTATAGC          TTTTTCAATCGGTTA  93 38
     BCE5219 NONE
     BCE5218 4816462 .. 4816479 -    -7  -5.80817   CGGAATATAAAAAAA             GCGACT CTTATC AGTCGC              TTTCTTTTTATAAGA 100 33
     BCE5215 NONE
     BCE5214 4812749 .. 4812767 -   -11  -5.37593   GTTTAAATGAAAAAA             GGGCACAA ACG TTGCGCCC             TTTTTAAGTGATATT 100 39
     BCE5213 4812172 .. 4812197 -  -9.9   -5.5112   TTCATCAATAAAAAA         GATGCTTTTAC CTAT GTAAAAACATC          CTTTTCATTACTTAT 100 47
        murB 4810585 .. 4810607 -   -15  -5.93252   TTTAAAAACAAAAAA           TCCCTATGTC TAT GACATAGGGA           CGATGATTCACCGTG 100 330
        tyrS 4809030 .. 4809058 - -17.5  -3.69069   CTAATCTGAATATAA        GCCCGAATCATGC CCT GCATGGTTCGGGC        TATTTTTATCCGTAA 100 256
     BCE5207 NONE
     BCE5206 4804127 .. 4804144 -  -3.4  -5.64274   TTATGCACAAAAAAA             GAGTGC TTTTAC ACACTC              TTTTTTCTCACCTTC  79 44
     BCE5205 4803105 .. 4803124 - -10.8  -5.03994   TTTCATATATAAAAA            GCATTGGT TCAT ACCAATGC             TTTCATCCTTACCTT 100 34
     BCE5204 NONE
     BCE5203 4799318 .. 4799354 - -16.9  -4.45068   AGGCTGAATAATAAA    GAAAAGCTCGTAAAACA TAA TGTTTTACGAGCTTTTT    TATTATCTCACTTGT 100 28
     BCE5201 4796910 .. 4796936 - -10.9  -5.58179   TACTACAATAAAAAA         CGAGCACCGAA TTCAT CTCGATGCTCG         CCTTTTCATTATACT 100 34
     BCE5200 4795133 .. 4795175 - -17.4  -4.56961   AAGATTTAGATAAAA TAAAAAAATGGGCATCAAGT TTC ACTTGATACCCATTTCCTTA TACCGCTTTTTCTTT 100 23
     BCE5199 4793664 .. 4793688 - -15.1  -5.67063   TTTACCATAAAAAAA          TGGCCCTAGCT ATG AGCTAGGACCA          TCTTTTTTATAACAT 100 32
     BCE5198 4792122 .. 4792153 -  -7.5  -6.11229   ACCAAAACAAAAAAA      GTCGTTTATC-CTC TAAGT GAGAGATAAACAAC      TTTTTTACTATTTAT 100 40
     BCE5197 4791790 .. 4791801 -  -4.4   -4.1347   GCTGAATTAGAGAAA                CGTA CATT TACG                 CCTCCAGCTGAGTAG  60 66
     BCE5194 4790217 .. 4790261 -  -3.7  -3.95148   ACATATTTAACCAAA TTAAAAACACATGCCTTTTGA AGA TAAAGTGACATGTGTTTCCAA AACTCTCTATAAAAT  54 45
     BCE5193 4789850 .. 4789875 -  -8.3   -4.2331   AATCAAAATGATAAA         GGCATTCCAAA GTAA TACGGAATGCC          TTTTTTTATTTCCGC  83 31
     BCE5189 NONE
     BCE5188 NONE
     BCE5187 4784999 .. 4785022 - -10.4  -5.54885   AATACCAATAAAAAA          GGAACCTATG TCGT CATAGATTCC           TTTTCCGTAATCACT 100 76
     BCE5186 4784375 .. 4784389 -  -5.8  -2.63596   GCTCATTTCATACCA               TTAGTT TAG AACTAA               ACTTCATAAAAGTCA  55 97
     BCE5185 4783906 .. 4783919 -  -6.7  -2.63596   CTTCACCTCATATTA               TCTCG AATT CGAGA                TTTATTTTAAAATTT  59 44
     BCE5184 4783154 .. 4783176 - -12.1  -5.47218   TTCCACTCAAAAAAA           GAGGACATC TATCG GATGTCCTC           TTTTCAAACCTTTTA 100 38
     BCE5183 4780920 .. 4780941 - -10.3  -4.62783   TAGCCATTCCAAAAA           TATTCCTCT TCCA AGAGGAATA            TTTTTTTGAGCTCAT  95 470
     BCE5177 4773996 .. 4774019 -  -9.7  -4.78237   TACTGCATAACAAAA          GACCTTTCA TATATT TGAAAGGTC           TTTTTCTCTATCTCA 100 38
     BCE5170 4768165 .. 4768184 - -13.6  -5.83211   TATTAAAATAAAAAA            GGCAGTGC ATCT GCACTGCC             TCCCTAATTTTTGAC 100 58
     BCE5169 NONE
     BCE5168 NONE
     BCE5167 4765992 .. 4766022 -  -9.1  -5.43414   ACGACATAGAAAAAA       GAGGATACCTCAC CCATC GTAAGATACCCTC       TTCTTTAGCTGCTCA 100 4
     BCE5166 4765578 .. 4765600 -  -8.5  -5.22006   GCATCACAATAAAAA           GAAGTTACC CTCAC GGCAACTTC           TTTTCCATATACCCC  95 189
     BCE5164 4764064 .. 4764101 - -14.5  -3.93262   GGTCAATACATGAAA   GGGCATAACATATTA GTCATATA TAATATGTTATGCCC    TTTGTTATTCAACTC 100 76
     BCE5162 NONE
     spoIIIJ 4761752 .. 4761772 - -15.5   -5.8187   GACTTAACAAAAAAA            CACCGCTCA TGA TGAGCGGTG            TTTTTCTATGCTTTT 100 31
     BCE5160 4760757 .. 4760788 -   -16  -4.39989   ATTAAACCATTAAAA      GGGACCGATTTCTG TCAA CAGAAATCGGTCCT       CGCATGTATCTTCCG 100 70
     BCE5158 4760112 .. 4760138 - -10.9  -6.01187   AATGAAATAAAAAAA         CACTCCTCCCT AAAAA AGGGACGAGTG         TTGTATTCGTGGTTC 100 288
     BCE5157 4758714 .. 4758736 - -14.2  -5.21709   TTTTACAGTAAAAAA           GGTAGGCGCA TTA TACGCCTACC           CTTCACTCATGACAC 100 32
     BCE5156 4757444 .. 4757465 -  -8.1  -6.02919   TTACAAATAAAAAAA           GAACCTATC AAAC GATAGATTC            TTCTTTTGCAAACTG 100 11
     BCE5155 4757144 .. 4757160 -  -7.3  -5.66338   AAACATAATAAAAAA              GACACTT TAT AAGTGCC              TTTTTAACTTACGGA 100 65
     BCE5154 NONE
     BCE5153 4754748 .. 4754765 -  -4.8  -5.60864   GAGATATTAAAAAAA             CGCCTC TATTAC AAGGCG              TTTTTTTCTACATTT  85 33
     BCE5151 4751700 .. 4751718 -  -2.4  -2.66106   TACTGGAATAATCGA             TACGTCAA CAA TTGCCATA             GTAGTCTTCCTCCTA  40 102
     BCE5150 4751392 .. 4751408 - -12.3  -5.21709   TCCTATATGAAAAAA              GCAGCGA AGA TCGCTGC              TTTTCTTTATAATTT 100 32
     BCE5149 4751012 .. 4751041 - -15.9   -4.4727   TTAATAGGCACAAAA       TAGGCATGCCGAA AATA TTCGACATGCCTA        TAAAACCCTTTATAT 100 105
     BCE5148 4749868 .. 4749895 - -12.9  -4.45544   TTTCAGCAATTAAAA        TAACCAAGGAG TATTTT CTCCTTGGTTA         TTTTTTAACCATACC 100 23
     BCE5145 NONE
     BCE5144 NONE
     BCE5143 4744750 .. 4744779 - -12.3  -3.32343   TTCATATTTTCATAA       GCC-GCTTCTCTCA TTT TGAAAGAAGCTGGC       TCTCCCTTTTGTTTT  90 232
     BCE5142 4742897 .. 4742926 - -14.5  -5.93809   TTTTCAGAAAAAAAA       GAAAAGCAGTCGT TTAT ACGACTACTTTTC        TTTAAAAATATTAAA 100 36
     BCE5141 NONE
     BCE5140 4741487 .. 4741499 -  -3.4  -3.16039   AAGCATCCTCAGCAA                CAAC TTCAT GTTG                TCTCTCCTCTTATTC  46 39
     BCE5139 4740811 .. 4740830 -  -9.4  -5.53991   TATGCACTAAAAAAA            CCTTAGAA TCAT TTCTAAGG             TTCCCGGCTATTCAT 100 43
     BCE5138 4739618 .. 4739650 - -15.9  -4.53303   CACGTGCATACAAAA      TAAAAGATGAATAGC TAA GCCATTCATCTTTTA      TACTGGTTATGTATT 100 46
     BCE5137 NONE
     BCE5136 4739038 .. 4739067 - -18.1  -5.07275   TGACATATACAAAAA       GAAAACGAGCGAA TAGA TTCGCTCGTTTTC        TTTTTTCTGTTATTC 100 35
         ldh NONE
     BCE5134 4736785 .. 4736824 -  -8.6  -5.52347   AACAAAATCAAAAAA  TGTAAAAAGCAGACTGTG GCTT CTCAGTCTGCTTTTCTCT   ATATAAAGGGAGATT 100 47
     BCE5132 4735446 .. 4735466 -  -5.4  -4.64763   TTATTTAAAAAATAA            GAAGCCTA GTTTA CAGGCTCC            TTCATTATCGACTTA  71 30
     BCE5131 4734597 .. 4734609 -  -3.4   -4.7078   TTAATTATGTAAAAA                TACC TTATT GGTA                CTTTTTCCACACACT  63 17
        gcvH 4734141 .. 4734160 -  -9.3   -5.8901   ACATAAAATAAAAAA            GGACAGC ACAAAG GCTGTCC             TTCAGTCGACTATAA 100 41
     BCE5128 NONE
     BCE5127 4733168 .. 4733196 -  -7.6  -2.70946   TTTCCCGAGAAATAT       GTCGAGGCGGCAAA AAC TTTGCCGCCT--AC       TTTAATTCCGTATAT  65 22
     BCE5126 4732401 .. 4732427 - -11.7  -6.01369   CAAACAACAAAAAAA         CCTTTCTGCCT TAGAG AAGCAGAAAGG         TTTATGTGCGTATAT 100 292
     BCE5125 NONE
     BCE5124 NONE
     BCE5123 4729730 .. 4729749 - -11.4  -4.88067   ATGTAGTTATAAAAA            GGGCTGGC ATAC ACCAGCCC             TTTTACAGCAATTAT 100 37
     BCE5122 4728850 .. 4728870 -  -7.5  -5.76237   TATATAAAGAAAAAA            GGACTGGTA AAT TTCCAGCCC            TTTCCTTATATCTAT 100 37
     BCE5121 NONE
     BCE5120 NONE
     BCE5119 NONE
     BCE5118 NONE
     BCE5117 NONE
     BCE5116 4723418 .. 4723454 - -21.1  -3.52192   GCCAAGCTCACACAA    TAAAAAAAGCGCCCTGC ACA GCAGGGCGCTTTCTTCA    TACATATATTAACCG 100 34
     BCE5113 NONE
     BCE5112 4719740 .. 4719776 - -10.3  -4.56358   TATACTCATACAAAA    CCCTCCTTCTTATAT CATTTCT ATGCAAGAAGGAGGG    ACGATATATGCTTAT  95 37
     BCE5111 4718961 .. 4718989 - -13.3   -3.3944   GCGCGAATACAAAAC        GATAACCGTAGCA CAT TGCTACGGTTATT        TTTTATATTCGACTA 100 38
        lipA 4716867 .. 4716887 - -10.5  -5.40464   GAGTACAAACAAAAA            GAGAGCTAA TCA TTAGCTCCC            TTTTTTCATTATTTT 100 34
     BCE5106 4715172 .. 4715193 - -13.1   -5.4505   TGCCGGAATAAAAAA           TAACCCACC AATT GGTGGGTTA            TTTTTTATAAGGATT 100 23
     BCE5104 4713479 .. 4713511 - -12.9  -5.69473   GATATGATAAAAAAA      TAAAGAAGGTGGAGA AAA CCTCCATCTTCTTTA      TTTTTTTACTATTTC 100 34
     BCE5102 4712455 .. 4712476 - -11.7   -5.1925   TTATAATGCAAAAAA           TCCTCTTAC AATC GTAAGAGGA            TTTTTTTATTTCTTC 100 31
     BCE5098 4709688 .. 4709725 -  -8.6  -3.58726   CTCCCTCACATACAA   TATAAGACCCCCAAAA GGCATT CCCTGGGGATCTTATA    AGCATAATTATTCTG  77 33
     BCE5097 4709001 .. 4709017 -  -9.5  -6.09196   TCCAAAAGAAAAAAA              CGCTTTA CCT TAAAGCG              CCCCATAACGTTCAT 100 37
     BCE5096 4708112 .. 4708157 - -13.7  -3.57144   CGGGCTACCCGCAAA TATTAGAAAAAAGCTGCTCCAA AGT TTGGAACAGCTTTTTTC-ATTA CATCTTCTCAATCCA 100 23
     BCE5090 4701820 .. 4701858 - -17.7  -3.65351   GCATTCGGAGTGAAA   TATGAAAGACCGTCAGT GTCAT ACTGACGGTCTTTCGTA   TTCCATGAGCATAAA 100 5
        cotS 4699773 .. 4699792 - -12.2  -4.08064   AATCGCCTTCTAAAA            GGAGACCA AATT TGGTCTCC             TTTTTTTATACAAAT 100 437
     BCE5085 NONE
     BCE5084 4698113 .. 4698136 - -10.4  -4.12748   TACGACACAAAAAGA          GACGATACAA TTTA CTGTATCGTC           CACTTCCCTCTACAC  91 13
     BCE5083 4697346 .. 4697367 -  -8.7  -4.10958   CTACAAAATACGAAA           GACGCCCTT TCAA AAAGGCGCC            TTTTTTACAGTTGAA  82 30
     BCE5082 4696234 .. 4696256 -  -7.8  -5.55769   TTTTACAATAAAAAA           GAAGAACCCT CAC AAGATTCTTC           TTTTCAAAATGGACG 100 49
        phnA 4695672 .. 4695698 - -10.9  -4.46576   AAAAATGACAATAAA         CAAGAGGAGGC TAGTC GCCTCCTCTTT         TTACTTACGCCTTCT 100 30
     BCE5075 4691948 .. 4691968 -    -9  -5.71295   ATAGAAAAAGAAAAA            GGTGCTGC CGATT GCAACACC            TTAAAACATTGGATT 100 26
        dapF NONE
     BCE5073 4690406 .. 4690443 - -10.7  -5.09259   TACGCCAAAAGAAAA   GACCTCCTTAACGATTG CATT CCATCGCTAAAAAGGTC    TTTTTCTATTTCAGC 100 48
     BCE5072 NONE
     BCE5071 4688827 .. 4688840 -  -3.9  -3.22516   AACATGACATGAACA               TTACA CTTT TGTAA                GATAGTAATTATTTC  49 34
     BCE5070 4688354 .. 4688378 -  -8.7   -5.1523   TTGAGAATATAAAAA          GGAATTGAC CCTGTTC GTCAATTCC          TTTTTTCTGTCTTAT  95 37
     BCE5068 NONE
     BCE5064 4682039 .. 4682065 -   -16  -5.37593   TTTTAAATGAAAAAA         GCAGAAACAGCT CTT AGCCGTTTCTGC         TTTTTCTACTATATA 100 41
     BCE5063 NONE
     BCE5062 4681115 .. 4681139 - -13.1  -5.52909   GAATATGCAAAAAAA          TAATCTCCAAT TGC ATTGGAGATTA          AAACATTTGATATCC 100 23
     BCE5061 4680402 .. 4680424 -  -7.1  -5.50313   TATAAAATTAAAAAA          GTCTAG-GGT AATT ACCACTAGAC           TATCTTTGTTTTAAA 100 25
        pepA 4678775 .. 4678800 - -11.9   -5.5353   TATATCAATAAAAAA         GGCTGTTCCAA AATG TAGGAACAGCC          TTCTCTTATTATCCT 100 39
     BCE5058 4676206 .. 4676231 -   -12  -4.52857   ATTTCCTACATAAAA         CAAAAGGGAG GTTTCG CTCCCTTTTG          TTCCTTACTACTTAA 100 53
        gtaB 4675229 .. 4675254 - -16.3  -5.19328   ATTTCATAAGAAAAA         GGAGTTGTTCC TACT GGAACAACTCC          TTTTTTATATTAAGA 100 35
     BCE5054 4673328 .. 4673350 -  -9.9  -5.24416   TAATTATAAGAAAAA          GAGGCTGCTC TAAT GAGC-GCCTC           TTTTTTTACTTTTCA 100 31
     BCE5051 4670246 .. 4670265 -   -15   -4.9218   TATGTAGCACAAAAA            GCGCCCTG CTTT CAGGGCGC             TTTTTCTATCTCAAA 100 52
        kapD 4667968 .. 4667998 - -13.5  -5.55855   TTTAAAAAAACAAAA       CGACCAAATTACA TACTG TGCAATTTGGTCG       TTACTGTGTACTCAC 100 26
     BCE5047 4667141 .. 4667163 -  -2.1  -4.15114   AATAGTAAACAACAA           CTGAAAAAA AGCCG TTTTTTCAT           TTTATTCCCTCCAAA  52 94
        sodC 4666599 .. 4666626 - -15.8  -2.98223   CACTTACACTACACA        TAAAAGCTACCG CGCA CGGTAGCTTTTA         TTTTTTCTTCATATC 100 23
     BCE5044 4664875 .. 4664897 - -17.8   -5.2166   CAATAATGTAAAAAA           GGCTGTCGGA ATT TCCGACAGCC           TATATTGAACAACTT 100 25
     BCE5041 NONE
     BCE5040 4660809 .. 4660838 -  -9.4  -3.10796   TCCGATTAGTTAATA       CGTACCCTAAGT AAAGCA ACTCAGGATACG        CATACCTTATATTAG  76 161
        yugI 4660344 .. 4660379 - -17.1   -5.2291   ATATCATAAGAAAAA    GTAAAAGAGGAACGC TCATAT GCGCTCCTCTTTTAC     TTTGTTAACTCGGAC 100 22
         pgi 4658371 .. 4658406 - -22.2  -3.72893   GATTTTTCGATGAAA    TAATAAAAAGCGGCCG GATC CGGCCGCTTTTTATTA     TTTTAAACGCTCTTC 100 23
     BCE5036 4657390 .. 4657400 -  -8.2  -4.00066   TTTAGAATTTATAAA                 GGGG TGC CCCC                 ATCACGATCAAACGC  77 509
     BCE5033 4655792 .. 4655808 -  -2.9  -3.55444   CGTTCAGTTTTCAAA              GAACTAC TTG GTCGCTC              ATTTGCGACTTCCTT  48 44
         ldh 4646956 .. 4646982 - -15.3  -4.54323   AATGATAATAATAAA         GAGCACTCTAC GCAAA GTAGAGTGCTC         TTTTCTATAAACGAC 100 165
        glgB NONE
        glgC NONE
        glgD 4637520 .. 4637538 -  -8.8  -2.78738   TTAAAACTTTAATCA             GTGGAGGA AAA CCCCCCAC             TGATTCCTTAAGAAT  69 33
        glgA NONE
        glgP 4633456 .. 4633480 -   -13  -5.47846   AAGCAAAAAAGAAAA          CCGAGCTTAA TGAGT TTAAGCTCGG          TTTATTTATTAGTGT 100 121
     BCE5021 4631572 .. 4631600 - -13.3  -2.82666   TTAGATGGAAAAGAG        TAAAAAGGGCCCT TAT AGGGCTCTTTTTA        TTTAGGTGGACTATA 100 23
        cspD 4630162 .. 4630182 - -14.1  -6.25741   AAAGAATAAAAAAAA            GCATTCCGA AAA TCGGAATGC            TTTTTATCGCTAGCT 100 43
        menF NONE
        menD NONE
     BCE5014 NONE
        menB 4623188 .. 4623212 - -12.3  -4.49556   CTTTCATGAAAGAAA          GAGACTTGATA TGA CATCAAGTCTC          TTAGTTGTTTTGTTT 100 137
     BCE5012 NONE
     BCE5011 4620498 .. 4620517 - -10.8  -4.46656   TGTACAATACGAAAA            GGTTACTC GCGG GAGTAACC             TTAGTAAATGAAATT 100 117
     BCE5010 NONE
     BCE5009 NONE
     BCE5008 4617669 .. 4617687 -  -8.2  -5.58074   CAATCATGAAAAAAA             GCTATCTA CTT CAGATAGC             TTTTTCTCTATTCCT 100 33
     BCE5007 NONE
     BCE5005 4616554 .. 4616564 -    -4  -2.98942   ATTTTTTCATAGATA                 TAAG CTC CTTA                 GACATTATCTAAAAT  48 30
     BCE5004 4616031 .. 4616042 -    -3    -3.224   TAAGTCCCGATAATA                GATA CAAT TATC                 ATTTCGTAAATTTTA  46 241
     BCE5003 NONE
     BCE5002 NONE
     BCE5001 NONE
     BCE5000 NONE
     BCE4999 4611198 .. 4611213 -  -6.8  -5.60993   CGCGGGATAAAAAAA              GAGGGA AAAT CCCCTC               TTTTTATACGTCATA 100 29
        gntP 4609626 .. 4609671 - -21.6  -5.43621   AGAAAGCACAAAAAA CGAATAAAACCTAGAGAGAA ATTACA TTCCCTCTAGGTTTTATTCG TTTAAATCTGATCTC 100 46
     BCE4995 4607771 .. 4607807 - -16.8  -3.56568   AGATCAAAATATGAA    TAAAATGGCCTTGTGC GTATT GCACAAGGCCATTTTC    AATAGTTTTTAATTA 100 38
     BCE4988 NONE
     BCE4987 4598021 .. 4598056 - -22.2  -5.66684   GAAGTGATAAAAAAA    CAAAGCAGCTTTTCCT TGAA AGGAAAAGCTGCTTTG     TTTACATTTTTAGTT 100 27
     BCE4985 NONE
     BCE4984 4594095 .. 4594119 - -15.1  -5.66229   ATGAAGAATAAAAAA          CAGCTATCGCC TAT AGCGATAGCTG          CTCCTTTATTACTTC 100 34
     BCE4983 NONE
     BCE4982 4592781 .. 4592814 - -13.4  -4.87592   GTAGAGACAACAAAA     GAGGCTG-TCCAAAA ATGTA TTTTGGAACAGCCTC     CTCTATTTACTAACT 100 28
     BCE4980 4591475 .. 4591489 -  -5.8  -3.16742   GCTAACTGGCATGAA               TAAAGT GAA ACTTTA               TTCAGTGGTTTTTCT  57 147
     BCE4977 4589793 .. 4589824 - -10.3   -5.0916   TGTGTAATACAAAAA      GACGAGCTAAAGT TTTAAC ATTTTAGCTCGTC       TTTTTTATTAGAAAG 100 46
     BCE4974 4587867 .. 4587889 -  -5.7  -6.08342   TAAGAAACAAAAAAA          CCTTCAC-TA TGCA TATGTGAAGG           TCTCTTATTTCTTAT 100 30
     BCE4973 4587334 .. 4587352 -  -9.6  -5.75538   TGCAAAAAAGAAAAA             GAGCACTG TAT CAATGCTC             TTTTCGGGTGTGTGT 100 50
     BCE4972 4584355 .. 4584382 - -13.6   -5.0538   TTTCATTGTAAAAAA        GGTTATCCGAAA TCAT CTTCGGATAACC         TTTTAAAATTAATCT 100 34
     BCE4971 4583706 .. 4583724 -  -8.9  -4.62069   CCTCCATGCCAAAAA             TGGTAGG AATAA CCTACCA             TTTTTAATATATGAA  90 73
     BCE4970 4583061 .. 4583071 -    -4  -2.78467   TTCAGAAACTATAAC                 TTCA CTT TGAA                 TAACTAGCAGTTAAC  46 16
     BCE4969 NONE
     BCE4968 4580491 .. 4580512 -  -4.5  -5.73672   AAATAATTAAAAAAA           GCGTAGATCA TAT TG-TCTACAC           CTTTTTCGGTAAATA  87 20
     BCE4966 NONE
        feoB NONE
     BCE4964 4576826 .. 4576846 - -14.1   -5.9003   AAAGTAATAAAAAAA            GCTTTGCGA CAT TCGCAAAGC            TTTCTTCTATTTATG 100 32
     BCE4962 4575954 .. 4575973 -  -2.2  -3.48004   TTATTATAACAAAAC            TAATATGT CCTT ACATGTTA             TTTCCAAAATACAGC  46 16
     BCE4961 4575121 .. 4575148 -  -4.2  -4.77629   AAAAGTAATAGAAAA        CCGACATG AATTTATTTAGA CATGTCGG         TTCATTTGTCTCTAT  68 47
     BCE4960 NONE
     BCE4959 4574120 .. 4574146 -  -2.3  -3.14136   TCACGAACGATTTAA         TCATGGTAAAC AATCG GTTTGACATGA         TTACGCCCCCTTACG  42 36
     BCE4958 4573294 .. 4573322 - -13.3  -5.61596   ATTCCCATAAAAAAA        GACCGAAAAGCAA ATT TCACTTTTCGGTC        TCTACACTATCTTCT 100 32
     BCE4957 NONE
     BCE4956 4572696 .. 4572707 -  -4.4  -2.53759   AAGAGCCTGAATTGA                TGGT AGAA ACCA                 TTCGCGATCGTTTAG  47 234
     BCE4953 4570200 .. 4570229 - -15.3  -3.02263   ATATTCTGTCGAACA       CAAAAAAGAATCC TGCA GGATTCTTTTTTG        CTAAGCATGAATGGC 100 413
     BCE4952 4569268 .. 4569296 - -17.7   -3.2963   AGCATGTTTCCATAA        GAAAAAGCACTCA ATT TGAGTGCTTTTTC        TTATTTACCTTTTTT 100 26
     BCE4951 4568825 .. 4568844 - -10.8  -5.48054   ACTAAAATGAAAAAA            GACACTTC GTTT GAAGTGTC             TTTTTTATACGTATG 100 162
     BCE4948 4565594 .. 4565648 - -11.1  -4.35518   AAGCGTATATTAAAA TGTCACCCTTTCCATCCAGG--AGGAT TTG ATCCTGTCCCAGATAAAAAGGATGACA AAGTACATTCTTAAT 100 36
        luxS 4564797 .. 4564814 -  -4.8  -5.74122   CATGACACAAAAAAA             CTGCCC TTTTAC AGGCAG              TTTTTCTTCTTATCC  90 35
     BCE4943 4563355 .. 4563368 -  -3.9  -2.77007   AATATTATCCAATTA               TAATC CATT GATTA                TTCCCATTTGCGCGA  46 9
     BCE4942 4562775 .. 4562811 - -13.9    -5.626   GATCTTATAAAAAAA    GAAACCGGCCACTTTAC TTC GTAAAACAGCCGATTTC    TTCTATATGTTTCAT 100 2
     BCE4941 4562107 .. 4562132 -  -6.1  -4.49167   AAGACAATAGTAAAA         GGAGGCTTC GTTTCCCG GACGCCTCC          TCTTCCTTTATGACT  74 33
     BCE4939 4560918 .. 4560941 -    -9  -5.49569   TATCAACATAAAAAA          CGTAAAGAAC TACA ATTCTTTACG           TTTTCTTAGCTAACA 100 54
     BCE4938 4560486 .. 4560521 -  -7.1  -4.98531   TTGGGAAACGAAAAA    GAAGCTGACT-TAG AGCGATAGA CTATAGTCAGCTTC    TTTCTTTTACTTTTT  88 32
     BCE4934 NONE
     BCE4933 4556971 .. 4557020 - -23.3  -3.39895   TTCCGCACTAACCAA GCATAATAAGAAAGAGTCGTCCA ACGG TGGACGACTCTTTCTTATTACCC CACACTTTGCACACA 100 257
     BCE4930 4553175 .. 4553198 - -11.2  -5.38321   AAATACTATAAAAAA          GAACTTGTAT CGTT ATACAAGTTC           TTTTTGTTTCTTTTA 100 190
     BCE4928 4551963 .. 4551980 -  -5.7  -2.63549   TATCTCGAAGAATAC             CATTTAT TATA ATAAATG              ATTTTCTTATACAAA  55 32
     BCE4927 NONE
     BCE4926 4549410 .. 4549439 -  -8.6  -6.38039   TATTCAAAAAAAAAA       GGGAGTTCACTC TCAAAT AAGTGATCTCCC        TTTTTAAAATAACTT 100 42
     BCE4924 4547889 .. 4547915 -  -2.3  -4.05446   GCTCCCAACTATAAA        GC-CGGACAAGT TGTT ACTTATACGAGC         AGCGGCTATGTTGTA  52 82
     BCE4923 4547448 .. 4547470 - -13.6  -3.65426   TTATAAATTTTTAAA           GAGATAGCTA ATT TAGCTATCTC           TTTTTACTAAACTTA 100 173
     BCE4921 4545840 .. 4545867 - -15.8   -5.8187   TATTCAATAAAAAAA        GTGGTTCCAAAA TACA TTTTGGAACCAC         CTTTCCTTTACTACA 100 36
     BCE4920 4544643 .. 4544676 - -14.1  -6.20267   CCAAAAATAAAAAAA     TAGGAAAGCAGATCA TAGG TGATCTGTTTTCCTA      TTTTGATATAGGTTC 100 23
     BCE4918 4543242 .. 4543268 - -13.9  -5.38047   CACTTACATAAAAAA         GAAGCTTACGT TTTTT ACGTAAGCTTC         TTTCTATATCTTCTC 100 514
        metK 4539764 .. 4539811 - -13.9  -2.78891   ATTCCAACGTAATTA TAAAT-AAAAAAAGCTTTGCGC TCACC GCGCAAAGCTTTTTTTCATATA TTATAGACCAGCTTG 100 26
     BCE4909 NONE
     BCE4908 4537019 .. 4537042 -  -8.9  -5.19879   GCTTAAATAGAAAAA          CTCCCTTCA AAAAAA CGAAGGGAG           TTTATTACACAGTTG  95 427
     BCE4904 4533779 .. 4533797 -  -4.7  -2.54896   CCTCTATTCAATGTA             CAAATAA TTTAC TTATTTG             TTTCTATTATGTTAT  50 15
     BCE4903 4532659 .. 4532675 -    -8  -5.58179   TATTATAACAAAAAA              CCACTC TACAT GAGTGG              TTTTCTTCATCACTG 100 35
     BCE4902 4532383 .. 4532408 - -10.6  -4.70659   GCTCATAGTGAAAAA         GCATTTGTAC TACCGT GTACAAATGC          TTTTTATTTACTATT  95 29
     BCE4900 NONE
     BCE4899 NONE
     BCE4898 4527497 .. 4527509 -  -3.3  -3.38118   ATAATCCACTTACAA                CTGCT CTT AGCTG                TCTTGTACTTGGAAT  48 409
     BCE4891 NONE
     BCE4890 4520486 .. 4520506 -    -9  -5.16132   TATAGCAAAATAAAA            CCAGGTCA TATTG CGACCTGG            TTTACTCTGATTGTT  95 27
     BCE4889 4519312 .. 4519339 -  -8.5  -5.25772   AAATGACAATAAAAA        TAAGCTGTTCC ACAAAA GGAACAGCCCA         CTTCTCTCTTTATTT  95 35
     BCE4888 NONE
     BCE4887 4516393 .. 4516428 - -16.5  -4.07568   TGTTTTTTCTGAAAA    TAATAAAAACCGAGC GTTTTT GCTCGGTTTTTATTA     TTAATCTTCTTTCGG 100 26
     BCE4886 NONE
     BCE4885 4515004 .. 4515017 -  -3.1  -3.22298   TCCATCGATTATGAA               TCACC TCCT GATGA                AAGCAATTCATTAAT  46 5
     BCE4884 4513729 .. 4513772 - -20.8  -3.84271   CGACAACAGTAACAA TA-TATAAAGAGGCTGCATGA AGT TCATGCAGCCTCTTTATACTA TCCAACTTCCTTTTC 100 23
     BCE4883 4511852 .. 4511879 - -16.4  -5.63645   CCAAAATACAAAAAA        CCTCTCATCCCT AGAA AGGGACGAGAGG         TTATAGATTCCCGCG 100 417
        leuS 4509353 .. 4509376 - -13.2  -5.36441   TTTCTACACAAAAAA          GCTCAGAGCA TAAG CGCTCTGAGC           TTTTCTTTCATACAT 100 40
     BCE4880 4507800 .. 4507819 - -12.2  -5.48303   AGAAGCTGAAAAAAA            CTGCTAGG ATTT CCTAGCAG             TTTTTTATTATGTCT 100 57
     BCE4878 4507022 .. 4507056 -  -8.6  -3.17798   TGAGAAATGATTGAA     CTCCTCTCTCCAGCAT GAT ACAACGGAAAGAGGAG     TTTTTATTTTAGATA  72 167
     BCE4873 4501020 .. 4501038 -  -3.2  -4.05677   AAAGAACGCAAAGAA             TCGAAAAA CTA TTTCTCAA             TTTTCTCGCAAAACT  55 342
     BCE4871 4500584 .. 4500605 -  -8.1  -6.09196   TGCAAAAGAAAAAAA           CTTGAAACA GACT CGTTTCAAG            TTTTTTAACTACTTA 100 38
     BCE4870 NONE
     BCE4869 4499960 .. 4499981 - -11.7  -5.38549   TTTAAATAATAAAAA           CTCCCTTAA TTCC TTAAGGGAG            TCCAGCAACTGAATC 100 17
     BCE4868 4495856 .. 4495879 -  -6.7  -5.47159   TCTAACAAATAAAAA          CCTTGAAGC ATAAAA GCCCCAAGG           TTTTCTTCCTATTAA  93 37
        narA NONE
     BCE4866 4493316 .. 4493326 -  -2.6  -4.77173   TCGTTACAAAAGAAA                 TTTA CGA TAAA                 ATCTCTCATAATGAA  65 421
        moeA NONE
        mobB NONE
        moaE NONE
        moaD 4490601 .. 4490625 - -10.8  -5.63504   AACGCCATAAAAAAA          CGACTTTCCC TATGT AGGAAAGTCG          TTTTAATGAATCCAA 100 43
     BCE4860 NONE
        glcU NONE
         gdH 4488404 .. 4488429 - -13.4  -5.40072   TTTTGTGTAAAAAAA         GGACGAAGAG TTTTAT CTCTTCGTCC          TTTTCTATTACCCAC 100 33
     BCE4856 NONE
     BCE4855 4487157 .. 4487203 - -25.7  -3.01924   CATGTTGTCCCAACA TAAAGCATAAAAAAGAGCTGG CTCAC CCAGCTCTTTTTTATGCTTTA TAAACGATCATTGCT 100 16
     BCE4853 NONE
     BCE4852 4485702 .. 4485759 - -18.9  -3.01726   GCCCGCTACACAAAC GAGTGAGCAATAAGAAAGAGGATGACCA AAA TGGTCATCCTCTTT-TTACTCCTCATTC TCCACAATATGTTTC 100 13
     BCE4849 4480655 .. 4480673 -  -6.7  -4.57755   ATTTATCATAGAAAA            GGGGACGT AATT ACG-CCCC             TTTTGATTTCAACTT  79 17
     BCE4848 4479845 .. 4479870 - -14.9  -3.30662   GTAAATAAATACATA         CCCCTTTCTAA CTCA TTAGAAAGGGG          TCTTTTCTGCACCTA 100 50
     BCE4846 4477780 .. 4477805 -  -8.3  -4.68724   GTACGTAATAGAAAA         CCGTCCCAA AGTATGTA TCGGGACGG          TCTTTTATTATTTAT  85 48
     BCE4845 4476829 .. 4476848 -  -5.1   -3.6003   GAAACGAGCTGCAAA            TGATAAG GCTTTT CTTATCA             GCGAAGCCCTATACA  58 97
     BCE4844 4474456 .. 4474481 -  -4.7  -5.50723   TTATGAAAAGAAAAA         CCGCAACATTT CTAC ACATGTTGTGG          ATTCATATATATTTT  82 184
     BCE4843 4473179 .. 4473200 -  -4.4  -5.68438   CTACCAAACAAAAAA           CCAAGTAC GTACGA GCACTCGG            TCCGTTTCTTTCAAG  83 438
     BCE4841 4472436 .. 4472455 - -10.8   -5.4251   TTTAGATACAAAAAA            CCTATGCA TTAC TGCATAGG             CTCTGTACGATATTT 100 14
     BCE4840 4471480 .. 4471514 - -12.2  -5.25772   AAACGACAACAAAAA     GGAGACTGCTCCAACA GAC TGCTGGAACACCCTCC     CATTTTTATGCTTCT 100 31
     BCE4838 4469726 .. 4469744 -    -6  -5.53288   TTCAACCTAAAAAAA             GAAGGG TTTTTCG CCCTTC             TTCTCTACGCGTTAT  90 30
     BCE4837 4468935 .. 4468958 -    -3  -2.62184   CTTTCTTTTATACTA          CCATACATCG CGCA CGGTGCAAGG           TTTATGCTTGCTTTT  42 27
     BCE4836 4468509 .. 4468535 -  -2.9  -5.40072   TCCCTTCCAAAAAAA         TAACCTCCCCC GCGAA GGTAGAGGTTG         TTTTACAATTCAATT  74 52
     BCE4835 NONE
     BCE4834 4467011 .. 4467052 - -17.5  -3.25881   ATATCAAAGATTCAA TAGAAAAGAGAGGCTGCCC AAAA GGACAACCTCTCTTTTCTT  ATACCAATTAAAATT 100 33
     BCE4833 4466429 .. 4466452 -   -14  -5.03994   TTTCATATAGAAAAA          CGCAGTCTTA CATG TAAGACTGCG           TTTAAGCTTTACTCT 100 93
     BCE4832 NONE
     BCE4831 4461282 .. 4461305 -  -6.8  -5.16133   ATGATAACAGAAAAA          CTGATAGG GTCAATCA CCTATCAG           TTTTTCTCTCTTTTA  88 38
        murC 4459725 .. 4459747 - -14.2  -5.94214   AACACAACAAAAAAA           GACGCACAGC TAA GCTATGCGTC           TTTTCTATTACTTCT 100 33
     BCE4827 NONE
     BCE4826 4457251 .. 4457266 -  -4.8  -3.07043   CTTATTATTCTAACA              TTTTTC GGAT GAAAAA               TGTTCAATATTCACA  52 29
     BCE4825 NONE
     BCE4824 4456152 .. 4456169 -  -3.4  -5.84381   TTATTAATAAAAAAA             GGCCAT TTCTAC ATGACC              TTCTTAAACAATATA  84 29
     BCE4823 NONE
     BCE4822 NONE
     BCE4821 4455036 .. 4455057 - -10.1  -5.07971   TAAAATAATGAAAAA           CGCTCGGGA TTTT TTCCGAGCG            TTTTTTTAATACTTT 100 31
     BCE4819 NONE
     BCE4818 NONE
     BCE4817 4452859 .. 4452883 - -10.8   -6.4275   CAAAAACAAAAAAAA          GAAGCAAGCA CCTTT CGCTTGCTTC          TTTTTACTTAATATT 100 29
     BCE4816 4451730 .. 4451747 -  -5.6  -5.58454   TTTACAGTAAAAAAA             GACAGT TTAAAC ACTGTC              TTTTCTTACAGGAAG  87 31
     BCE4815 4451384 .. 4451395 -  -4.4  -2.73483   ACCTTATTTTAAGCA                GTAC GATA GTAC                 ATGAAATTTATATCA  48 242
     BCE4814 NONE
        ccpA 4450074 .. 4450105 - -14.6  -3.36749   TATCCTGAATACGAA      TAAAAGCTCACAGC AATC GCTGTGAGCTTTTT       TATACTTACTTCGTT 100 31
     BCE4809 4448630 .. 4448652 - -15.6  -4.91712   TTGAACGGATAAAAA           GGCATGCCCC TTA GGGACATGCC           TTTTCTATATGCTAT 100 37
     BCE4806 4446567 .. 4446593 - -12.4  -3.97042   TTATTATTAAGGAAA         GCTCACAGTCTC TGT AAGACTATGAGC         TTTTTTCAAAAGAAG 100 45
        acsA 4441083 .. 4441130 - -14.5  -3.76634   AGGTTAAAGAGAGAA TAAAAAAGAAAGGCCTGAACA TTATTT CGTTCAGACCTTTCTCTCTTA ATCTTCCATCGTTGA 100 23
     BCE4799 NONE
     BCE4798 NONE
     BCE4797 4439258 .. 4439280 -  -9.9   -5.9667   AAAAACATAAAAAAA           TCGCCCCTT CAAAT AAGGGACGA           TTTTGATCATCGCGT 100 321
        tyrS 4437880 .. 4437915 - -16.4  -5.04597   ATTCATACATAAAAA    CCCCGAATCATAAACT TTTC AGTTTACAATTCGGGG     CACTATTTGTTTTAC 100 53
     BCE4794 4437239 .. 4437257 - -13.2  -4.98255   CGTTAATGACAAAAA             GCCAATCC TGT GGATTGGC             TTTTTTCGTTTATAT 100 52
        megL 4434996 .. 4435044 - -14.7  -5.49234   ATATGTAACAAAAAA GAGCCAGTTATCGATTAAGTACA TGA CGTACAAAACCGATAGCTGGCTC TTTTTTTATTGATTA 100 31
     BCE4789 4433688 .. 4433722 - -14.5  -3.18991   AGAAAAGAAAGCACA     GAAATCCCCACCT CCGTTCGTT AGGTGGGGATTTC     TCACATATGAACAGC 100 26
     BCE4787 4431667 .. 4431677 -  -4.6  -4.88736   CATTATGTATAAAAA                 GGGA ATT CCCC                 TATATTTAACAACTA  70 148
        ezrA 4429873 .. 4429894 - -11.7  -5.75478   AATTACACAAAAAAA           CAAACCCTT ATGA AAGGGTTTG            TTCATTGTCTACATA 100 11
     BCE4785 NONE
        thiI NONE
        sspB 4427025 .. 4427050 - -14.1  -5.53436   ACACAACATAAAAAA         GAAAGAGCAGG AGAA CCCGCTCTTTC          TAAGCCATCTTATAT 100 45
     BCE4782 4426821 .. 4426835 -  -3.4  -3.66643   GAAACTAAATTATAA               GACGGC GGT GCCAAC               AATTCTTCTCTCTTC  52 5
     BCE4781 4425193 .. 4425206 -  -6.7  -3.27808   TTTAATTTACAAAAT               CGAAC TTAC GTTCG                TTTTTATAATATCAT  63 85
     BCE4780 4424697 .. 4424718 -  -7.3  -5.94713   ATTGTATAAAAAAAA           GCACCATTT CAAA ACATGGTGC            TTTTCTAAACATTAC 100 37
     BCE4779 4422925 .. 4422962 - -21.7  -4.33274   TTTATAGTATTAAAA   TAACCGTAGAATTATGG TGGC CCATAATTCTACGGTTA    TTTATTTACCTCAAT 100 153
     BCE4777 NONE
     BCE4776 4420823 .. 4420856 - -12.7  -5.64274   TTATTTACAAAAAAA     TTAAAGAAGCTAATC CATT GATTAGCTTCTTTAT      TCGTTAAATTTGAAA 100 29
     BCE4775 4420178 .. 4420226 - -14.1  -3.32498   GATTCCATATAGCAA TATATGAGAGAAGACGACCTCTT TCA AAGAGGTCATCTTCCTTCACATT ATTTTGCAGCTTTTG 100 24
     BCE4774 4418980 .. 4418993 -  -3.9  -4.72846   GTATATATTTAAAAA               TATGA CATA TCATA                TAAAACTGTACTACA  65 73
        ackA 4417510 .. 4417533 - -11.8  -5.80951   ATTCAAAAGAAAAAA          GACGAAATCC TATA GGATCTCGTC           TTTCTTTTCATATAT 100 40
     BCE4770 4415235 .. 4415256 - -12.3  -5.46129   CAACAAATTAAAAAA           GCGAAAGGC TTCG GCCTCTCGC            TTTTTTTATGCCCGT 100 31
     BCE4767 4413495 .. 4413523 -  -3.7  -5.85737   ACACCAATAAAAAAA        GCATGCCCCTCAA TTA CTTTGGGTCATGC        TTTTTTGTCGTAACA  84 20
        argG NONE
        argH 4410374 .. 4410410 - -12.4   -5.2112   AATACTAGTAAAAAA    GAAAGTACGCCAGACT TTAAC AGACTGGCGTACTTTT    CAACTCAATTCTTAA 100 30
     BCE4763 NONE
     BCE4761 4408920 .. 4408943 -   -11  -5.01553   AATTTATAAATAAAA          CACCAAGTCC AGAT GGGCTTGGTG           TTTTTCATTTCACAT 100 30
        fabG 4407436 .. 4407449 -  -3.1  -3.84712   TAATCTTACATGAAA               GGACA GTAT TATCC                GCACCTCTTTGCATA  52 85
         ald 4406124 .. 4406146 - -10.6  -5.60993   TTCTCCATAAAAAAA           GACCCTCCTC ATA AAGGAAGGTC           TCGAATGTATTTCTA 100 41
     BCE4757 NONE
     BCE4756 NONE
     BCE4755 NONE
     BCE4754 NONE
     BCE4753 4404055 .. 4404065 -  -3.2  -3.05624   CAACCAAAAAGATGA                 CCAT GTT ACGG                 TTACAAAATACCAAT  45 44
     BCE4752 4403460 .. 4403479 -  -7.9  -5.22006   TTATTATAATAAAAA            GCACATC TATTTT GATGTGC             TCTACGCATATACTT  91 102
     BCE4751 4402949 .. 4402972 -    -9  -5.56568   ATATTATTAAAAAAA          GAAGGCCACTT AGA AAGTG-CCTTC          TTCTATTTCACTAAT 100 11
     BCE4749 4401624 .. 4401641 -  -8.4   -5.4593   GTAAAATAACAAAAA             GGCAGC TTGAGT GCTGCC              TTTTTCTATTTCCGC 100 31
     BCE4747 4399651 .. 4399678 - -10.7  -5.14477   TACACACGTAAAAAA        CCCTTCACTTG TCTTTT CAAATGAAGGG         TTTCTTTTCTATAGT 100 34
     BCE4745 4399242 .. 4399252 -  -5.4  -3.64703   TGCTTGGTAGCCAAA                 TGGT TTC ACCA                 TACTTTCTTTTCCCT  59 140
     BCE4744 4397895 .. 4397921 - -10.2  -5.75342   GCGTTCTAAAAAAAA         TGGAACAAACCA AAG CGGCTTGCTCCA         TCTTTTTATTTATCA 100 31
     BCE4743 NONE
     BCE4742 4396370 .. 4396381 -    -3  -2.95113   GTCTAAAATTTAAAT                GAAT TAAT ATTC                 TGTTTTTTTATCAGA  43 36
     BCE4741 4396027 .. 4396062 - -16.5  -4.01158   AAGTCTATGAAACAA    CGTAAAAAAGCATCA ACATTG TGATGCTTTTTTACG     TCCTCTAACTTTTAA 100 2
     BCE4739 NONE
     BCE4738 4394499 .. 4394533 -    -8   -5.4433   ATAGAGAAAGAAAAA    TAAAGAAGGAG-GGC TTTAGC GCCACTCCTTCTTTT     CGTTCTAACATATAA 100 45
        dnaE 4390179 .. 4390203 -  -2.1  -3.21099   TGGTCTGACCACGAA          CACTACTACTA TAA TAATCGAAGTG          TAGGGAAATTGTCCA  44 41
     BCE4734 NONE
     BCE4733 4388074 .. 4388116 - -12.2  -3.65224   AGGTTAGCGTAAGAA GAAAATTGGGCTAACACCAA AGT TTGATGTTAGCCTTATCTTC TCAATCTGTCTAATA  95 127
        accD NONE
        accA 4386169 .. 4386194 -  -6.9  -5.18726   TTTTCATAATAAAAA         CGTGCATTC GCGAAGTG GAACGCACG          CTTTTCTTATTTTAT  88 32
        pfkA NONE
        pykA 4383270 .. 4383291 -  -9.5  -5.75342   TTTGTGTAAAAAAAA           GAGAAGGAC TCCG ATCCTTCTC            TCCGTATTACTTATA 100 36
     BCE4728 4382686 .. 4382716 - -12.1  -5.76633   TTACAGACAAAAAAA       TAGTGCTTAGATC GCTAT AATCTAAGCACTA       TTTCTGCACAATAAT 100 23
     BCE4726 4379814 .. 4379852 -  -8.4  -4.91109   GTTTTATGATAAAAA   CAACATAAAGCAATATCA TTA TAAAATTGTTTTATGTTG   TTTTTATTTTATCTG  90 155
        citZ 4378325 .. 4378344 -   -10  -3.78022   TTCATATGTATGAAA            CTGAGGGA ATAA CCCCTCAG             TTCAAACCGTTATTC  87 127
        citC NONE
         mdh 4375984 .. 4376023 - -18.2  -3.89903   AAACATTTGTATAAA  TAGTAGAAAAAGATTCGG GGCC CCGAATCTTTTTCTACTT   CTATTTCATTATTAA 100 37
     BCE4722 4375292 .. 4375328 - -12.6   -4.8622   TTCTTCAATTAAAAA   TAGCGCTAGC-T-CCTTT ATG AAAGGTATGCTAGCGCTA   TTCATATTTTCATGT 100 42
     BCE4721 NONE
        phoP NONE
        phoR 4371959 .. 4372014 -  -7.3  -5.71712   TTTCACAGAAAAAAA CCGTT-TCTTTCCTCTCTCTAT ATTAACATGACTA ATAGAGAGAAGAAAAATAACGG TTATTTTCTTTCATA 100 204
        polA NONE
        mutM NONE
     BCE4716 4367697 .. 4367720 -   -11  -4.77165   CTCCTCATAATAAAA          GGCGCGAAAC TAAT GTTCCACGCC           CGTACTTACATTTTC 100 31
     BCE4715 NONE
         gap 4365899 .. 4365922 - -11.8  -6.47325   AAAAAATAAAAAAAA          GAGGGCAAAT ATTC ACTTGCCCTC           CCCTTATTCAATTAA 100 37
     BCE4713 NONE
        speD 4365115 .. 4365133 -  -9.6  -5.37593   TTTCAAACTAAAAAA             GAGGTGCA TTA TACACCTC             TTTACATTTTAAATC 100 55
     BCE4711 4364345 .. 4364370 -  -6.1  -4.68593   TTTATTAGCGAAAAA         GAGCTATTAGC TTTC GCTTCTAGCTC          TCTTATCTCATTATT  76 72
        dnaB NONE
        dnaI 4361888 .. 4361909 - -11.7  -5.58074   TAACTACGAAAAAAA           GAGTAAGCT TCTC AGCTTACTC            TTTACTTATGACGAC 100 27
     BCE4708 4360476 .. 4360502 - -11.6  -5.79595   TCTCAAAATAAAAAA         CACTCATCCCGT AAA AAGGGACGAGTG         TTGAATTCGTGGTTC 100 272
        thrS 4358475 .. 4358502 - -14.2  -2.98223   TACTCATATTACATA        GAAAAGCCGCGG TATA CCGCGGCTTTTT         CTTATCGTTTTCCTT 100 27
        infC NONE
        rpmI NONE
        rplT 4356953 .. 4356976 - -10.4  -5.76237   TATACAAATAAAAAA          CCTTAGAAGA AAAT TCTCCTAAGG           TTTCAACTAATTAAT 100 40
     BCE4703 4356009 .. 4356021 -  -4.9  -4.30161   TTATACAAAAGGAAA                TTGAA ATA TTCAA                AAATTAACTTAGTAT  64 34
     BCE4702 4354839 .. 4354874 - -15.8  -3.63744   GGCCTTTTTAAAACA    TA-AAAAAGCGAAGGAG AGG CTCCTTCGCTTTTTCTA    TTAATTAAATGTAAT 100 26
     BCE4700 4353248 .. 4353262 -  -2.8  -2.55551   TACAATTGCAATTGA               GGACAT CTC ATCTCC               CCCTTACTTATGAAT  40 29
     BCE4699 4351445 .. 4351465 - -11.2  -5.86465   AAGAACACAAAAAAA            GCAGGGAA ATTAA TTCCCTGC            TTTTCTATTTGGTTT 100 14
     BCE4696 NONE
     BCE4695 4350039 .. 4350063 - -13.7  -3.96148   CCTTTTTAGGATAAA          GAGAGGTATCA TCA CGATACCTCTC          CTTACTCTTTTATCA 100 27
     BCE4688 4345380 .. 4345403 -  -8.9  -6.20267   TTAAAAATAAAAAAA          CCTCGCTCCC AAAAA GGGA-CGAGG          TAAATTCGCGGTACC 100 290
        pheS NONE
        pheT 4341458 .. 4341483 -  -9.8  -5.88197   TTAAATACAAAAAAA         CCTTTCATCC ATAAAG GGACGAAAGG          TTAAACTTCGCGGTA 100 416
        asnS 4339993 .. 4340012 - -13.6  -5.58522   TATACAAAATAAAAA            GCGAGAGG AAAT CCTCTCGC             TTTTTTCACATTTTA 100 38
     BCE4684 4339749 .. 4339804 - -11.5   -4.9218   GATTCATGATAAAAA GATGTAATACATAAAAAAGGAGAGTC TTGGC GACTCTCCTTTTTTATGT-TAGCTTC GTTTCTGCTTCTTAT 100 18
     BCE4681 NONE
     BCE4680 4337227 .. 4337250 -    -9  -5.71712   TTTCATAGAAAAAAA          CTTCTCTTTC CGAA AAAAGAGAAG           TTATACTCTGCTACC 100 26
     BCE4679 NONE
     BCE4678 NONE
     BCE4677 NONE
     BCE4676 NONE
     BCE4675 NONE
     BCE4674 4329368 .. 4329395 -   -10  -5.60993   TTTCTGACAAAAAAA        TATAGGGAGAAA ATTT TCCCTCCCTATA         GCTGCCCTATTAATA 100 21
        brnQ 4327553 .. 4327577 -   -13  -5.60993   TTTTCTACAAAAAAA          GAGGCTTTCT TTCAT AGAAAGCCTC          TTTTCACTATTTTTC 100 32
     BCE4672 NONE
     BCE4671 4323526 .. 4323555 - -15.9  -4.10459   TACAATATGAAACAA       GTCTTGATGCACG CCAA CATGCATCAAGAC        TTCAAAAATTACAAT 100 34
     BCE4670 4322609 .. 4322623 -    -5  -4.34402   TCCTTTATATTAAAA               TGCATC ACG GATACA               TCATTTTTTTCAATT  64 15
     BCE4669 NONE
     BCE4668 NONE
     BCE4667 4319996 .. 4320037 - -21.3  -4.07687   ACTGTTTTTTTAAAA GTATAGAATATGAGAAGCG TTAC CACTTCTCATATTCTATAC  TTTTTATTTACTGTC 100 33
     BCE4665 4318123 .. 4318146 -  -8.9  -4.89477   CGTTCAATAAGAAAA          GGAGCTCAA CTAAAC TCGAGCTCC           TTTTTCTTTATTACC  93 36
     BCE4662 NONE
     BCE4661 4315924 .. 4315950 -  -7.4  -5.42259   TTACGCTGAAAAAAA         GCTTGTAGAA TCTACTT CTCTACAAGC         TAAAACTGCATCTTT 100 25
     BCE4660 NONE
     BCE4659 NONE
     BCE4658 NONE
     BCE4657 NONE
     BCE4656 4312312 .. 4312357 - -18.7  -3.36823   GCTCCTAAAATGTAA CTACAGAAAAAGACAAGGTGT TTAC ACATCTTGTCTTTTTCTGTAA CTTGTTTCATGTGAA 100 60
     BCE4654 4309899 .. 4309916 -  -3.5  -5.14985   TCAAATACATAAAAA             TAAATGA ATGT TCATTCA              TGAGGTTGTTTTCAT  72 166
        fadD 4308180 .. 4308191 -  -7.2  -4.85782   TTTTTCAAAAAGAAA                GGGC CTTA GCCC                 GTTTGCTCATCCTCA  86 19
     BCE4652 NONE
     BCE4651 NONE
        etfB NONE
        etfA 4304761 .. 4304785 -  -7.2  -4.85129   ATTACATACTAAAAA          GATGAGAGAC AGGGG ATCTCTCACC          TTTTTCTATATATAG  86 74
         trx 4304283 .. 4304298 -    -9  -6.11229   AGGAAAATAAAAAAA              GCTACC AAAT GGTAGC               CCTTTTATTTTAGAA 100 35
        uvrC 4302359 .. 4302389 - -14.2   -5.2422   AATTATACCAAAAAA       TAGAAGACGTTGTA AAC TACAACGTCTTCTT       ATCCGCTAAATAAGT 100 11
        sdhC NONE
        sdhA NONE
        sdhB 4298291 .. 4298319 - -12.6  -3.97602   TAATACAGTTATAAA        TATTGCCCCTTC GAAAT GAAGAGGCAATA        TTTTTTAATAGTTAT 100 30
     BCE4642 4297746 .. 4297768 - -13.6  -5.48063   ATGGAAGACAAAAAA           TAAGAGAGCA AAT TGCTCTCTTA           TTTTTCTTTCACTCT 100 42
     BCE4640 NONE
     BCE4639 4295105 .. 4295136 -   -19   -4.1899   TCATTTGATGCAAAA      TAAAAGAGGATGGC ATGT GCCATCCTCTTTTA       TTGCAAATTTCTCGT 100 23
     BCE4637 NONE
     BCE4636 NONE
     BCE4635 4291794 .. 4291818 -  -9.4   -5.4433   ATACATAAAGAAAAA          GCACGATTTC AACAG GAAATCATGC          TTTTCTCTCATTATT 100 36
     BCE4634 4291247 .. 4291275 -  -4.6  -5.63517   TTTCTAAATAAAAAA       GGCGAGC--CCTCA TTA TGAGGATGCTCGCT       TTTTTACTCTTTCAT  83 29
     BCE4631 4288741 .. 4288765 - -15.9  -5.26918   ATAGCGTATAAAAAA          TCCCCTATAGA TTT TCTATAGGGGA          TTTTTTTCATGAAGA 100 32
     BCE4629 NONE
     BCE4628 4287039 .. 4287070 -  -4.6  -5.56264   TTCAAACATAAAAAA      GAAGAGTTCTATACT CAC AAT-TAGAACCCTCC      TCAAAACATTTAAAC  83 48
     BCE4627 NONE
        gerE NONE
     BCE4625 4285142 .. 4285160 -  -2.5  -3.79419   TCCTCTCATAAAACA             TTAGATA TTAAT TATCCAA             CCGATTTCGTTACTT  51 7
     BCE4624 4284519 .. 4284532 -  -6.7   -3.3767   AACTACATATAAAAG               CTGAC GACC GTCAG                TTCTTAGAGCAAGCC  65 273
     BCE4621 4281831 .. 4281843 -  -3.5   -3.1996   TAAACCTTAAGTGAA                TTATT TTC AATAA                ATGTTATTTTGAGTA  48 100
     BCE4620 4281623 .. 4281642 -  -5.7  -5.51612   ATATAAAAAATAAAA            TCCCCTG ATTAAA CAGGAGA             TTTCTCTTCTTTCTT  86 14
     BCE4619 4281024 .. 4281036 -  -3.3  -3.42768   ATCAAAACGGTATAA                GGTCA TAT TGTCC                ATCCCCTTCTGTTCA  50 87
     BCE4618 4280037 .. 4280074 -   -13  -5.29782   TATATTCATAAAAAA   CGTCCTGTTCCTTTAA GTTTAT TTAAAAGAACAGGACA    TTTTTTCTTTTCATA 100 243
     BCE4617 4279673 .. 4279698 - -14.9  -3.20858   GACGACAGGTATTAA         CCCCTTATCAA ATTA TTGATAAGGGG          TTAATTAATTATGTA 100 26
     BCE4615 4278046 .. 4278072 -  -8.9  -3.88029   AGCTCACATAAAATA        GGTAAGA-GGAT ATGA ATCCCTCTTACC         TTTTATCTATACCTC  81 139
     BCE4612 NONE
     BCE4611 4275932 .. 4275974 - -10.9  -4.72631   ATTAATTCAATAAAA TAACGAAAGTACACTGTCTT AAAA AAGT-AGTGTACCTTCGTTA TTTCGTTCCACTCAC 100 87
     BCE4608 NONE
     BCE4607 4270424 .. 4270446 -  -7.8  -7.14698   AAAAAAAAAAAAAAA           CTCTTTCTCA TTT TTAGAAAGAG           TTTTTATGATTCAAT 100 29
     BCE4606 4270055 .. 4270084 -  -2.2  -3.20617   ACTTTAAACCGAATA       GATAAATTACCG ATTTTA CAGTAACTTCTC        TCAAAACCGAAATAC  44 26
     BCE4605 4268373 .. 4268403 -  -7.8   -5.9667   AAAAATAGAAAAAAA       TAAAAAGCCATA GTAAATT TATGGCTTCTTA       CGCTTCTAATGTCTC 100 23
     BCE4604 4267476 .. 4267497 - -11.7  -5.00846   CAAATATTACAAAAA           GGATGATTG TTTC CAATCATCC            TCATTAAATACTTAA 100 29
     BCE4603 4266957 .. 4266977 - -12.7   -5.5074   TAATTGAACAAAAAA            GACAGGATA TGA TATCCTGTC            TTCAATTTACTTCTA 100 27
     BCE4602 NONE
     BCE4601 4264252 .. 4264291 - -11.7   -4.9755   AGACAGAATGAAAAA  TGACAGCAAAGTCTCCTT ACTTA AAGGA-ACCTTGCTGCCA  TTTTTATTTTATATA 100 34
     BCE4600 4264104 .. 4264144 -  -2.1  -3.34088   ACCATTAGACATCAA  TTAATTCATTCTAATAAAT AAG ATTCACATAAATGAATTAA  TTGTTTCATCCTTCA  44 31
     BCE4599 4262457 .. 4262497 -   -13  -5.95539   GTTTAAATAAAAAAA  GTAAAGACTTGTTTTA AATAACCAA TAAAACAAGTCTTTAC  GGTTTCTCAAATGTA 100 22
     BCE4598 NONE
     BCE4597 NONE
     BCE4596 4257364 .. 4257376 -  -7.7  -5.95539   CCTTAAATAAAAAAA                GAGCT GTT AGCTC                TTTTTATTTTTTACA 100 19
     BCE4594 4256642 .. 4256666 - -10.8  -4.15325   ACAGACAGAAAAATA          GCCGACTCTT CATTT AAAAGTCGGC          TTTCTTTTTATAACT  93 33
     BCE4593 4255870 .. 4255897 -  -6.3  -5.37043   ATGCTATAGAAAAAA        TGCCCGCTACC TTTATG AGTAACGAGCA         CTTTTTCTATACTTT  88 32
     BCE4592 4255074 .. 4255104 - -10.7   -5.8187   CATGTAATAAAAAAA      GCAGATTTTCC-AT TCAT ATAGGAAAATCTGC       TTTTTTACGAAATCA 100 30
     BCE4590 4252641 .. 4252663 -  -9.9  -4.62708   AAGACAGAAAAATAA           CCGACCTTC TATAT GAAAGTCGG           TTTCTTCTATAATAA  93 50
        racE 4251627 .. 4251644 -  -9.9  -6.02919   CTATAAACAAAAAAA             CTCCTGA TTTC TCAGGAG              TTCACTTATATGAAT 100 48
        gerM 4250430 .. 4250453 -  -2.4  -4.51787   TATACAATAAAAGAA          GGGGAACC CAAAAAGC AATTCCCC           TTTCTTACTTAAGTA  58 58
         rph NONE
     BCE4585 NONE
     BCE4584 NONE
     BCE4583 4247906 .. 4247929 - -12.6  -5.76237   TAGACAAACAAAAAA          CCTTGTTATC AAAA GATAACAAGG           TTTTTTTAGCGTCCC 100 476
     BCE4582 NONE
     BCE4581 NONE
     BCE4580 4247243 .. 4247280 - -17.3  -3.68351   TGGTTATTAGCGAAA   CAGAAACCCTTGTTATC AAAA GATAACAAGGGTTTCTC    AGCGTCCCAGGAGAA 100 71
     BCE4579 4245586 .. 4245609 -  -5.4  -6.08342   TAAGAAATAAAAAAA          TCTTATTACC AGAA GATAACAAGA           TTTCAATATTGACTT  95 94
     BCE4578 NONE
     BCE4577 NONE
     BCE4576 4243499 .. 4243519 -  -4.9  -3.05914   ATTGAATTATACACA            TATAATTTT TTT AAAATCATA            CTATACCTTCTCAAT  52 26
     BCE4575 4241754 .. 4241764 -    -4  -3.69092   AAGATTAATTTGAAA                 CAAT CTT ATTG                 TTTATTTTCACACCT  53 4
     BCE4574 4241198 .. 4241234 - -11.1  -2.86985   TAAATAACATACAAT    TCCAAAAGAGCCATATA GAT CATATGACTCTTTTGTA    TAGAATTATCTTTTT  83 31
     BCE4573 4241019 .. 4241031 -  -4.1  -2.95341   ACTGCAAGATTAAAC                CGAAA ATG TTCCG                TTTATAGTGTTAAAA  47 122
     BCE4572 4240470 .. 4240512 -    -8  -4.64766   GGTACATGCTAAAAA CACCTCC--TGAATTCGCAC TAATT ATGCAAATTCAATGGAGGTG TTTTCAATTTCAAAA  85 371
     BCE4569 NONE
     BCE4568 4239204 .. 4239224 -  -6.9  -5.14477   GAGAGATTGAAAAAA            CACCTCA TATCGCT TGAGGTG            CTTTCACGGAATTTC  88 29
     BCE4566 4238662 .. 4238684 -  -2.6  -5.31519   ATATGCAAATAAAAA           CCCTCAGC AATTCAA GCAGAGGA           TTCATCATTAATGGA  69 33
     BCE4565 4237415 .. 4237428 -  -8.1  -3.51934   CTTCTCTTACAAACA               GGCAG ATTT CTGCC                TTTTGCAACCCTTAC  73 93
         tig 4235875 .. 4235900 - -14.1  -4.45083   TCTATATTTATAAAA         CAAGGCACGAT TAAA ATCGCGCCTTG          TTATTTTATTATGCA 100 34
        clpX 4234345 .. 4234377 - -10.8  -4.35646   ATAGCTAAACATAAA      GAAAAACAGCAATT ATAAA AATTGCTGTTTCCC      CTTCGCATTATGCAG 100 33
        loN2 4232549 .. 4232582 -    -9  -5.86976   TTATAAAAGAAAAAA     GACTCCGCTTAAGC ATACAA ACTTAAACGAAGTC      TGGCAAATACTATTA 100 51
         loN NONE
     BCE4560 4229473 .. 4229524 - -18.4  -5.44119   CGTACGCTAAAAAAA TTAGTAAAACAAAAAACGCGCGAC ATTC GTCACGCGTTTTTTGTTTTTGTAA ATTTATGAATTGCTT 100 3
        hemA NONE
     BCE4556 NONE
        hemC NONE
        hemD NONE
        hemB NONE
        hemL 4221950 .. 4221989 -   -16  -3.16683   AGCTGACTTTATGAA  TAAAAAAAATCGCCCCCC TTAC GGAGAGCGATTTTCTTTA   TTCAATTAAGCTTTT 100 31
     BCE4551 4220887 .. 4220910 - -12.6  -4.83615   TAGCCTTTAGAAAAA          TAAGTGAGTG CAAA CACTCACTTA           TTTCGCTTTTGCTCT 100 23
     BCE4550 4219789 .. 4219818 - -12.4  -5.52384   TTTTGAGTAAAAAAA       GAAGATAAGTAG CATCCT CTACTTATCTTC        TTTATCCGTTCCCTT 100 27
        valS 4216744 .. 4216768 - -13.7  -4.92385   TATACGCAAAGAAAA          GAGACTCACCA ATA TAGTGAGTCTC          TAAAAAACATTTTTA 100 38
        folC 4215368 .. 4215389 -  -8.1  -5.88565   TGTAGAACAAAAAAA           CTAGATAGC AAAG ACTATCTAG            TTTTTTTCGCGAATA 100 22
     BCE4547 4214116 .. 4214149 -  -6.3  -4.99043   TGTCCACAAATAAAA     GAAATATTATTTTCT TTAA ACAAAATAATACTTC      CTTACTAAAACACGA  82 134
         maf 4213450 .. 4213471 -    -8  -3.51557   TCTCTCAAAGAAAAT           CCCATGCA ATTTTA CGCATGGG            TTACATCAATATTAA  73 15
        radC NONE
        mreB NONE
        mreC NONE
        mreD 4210110 .. 4210124 -  -2.9  -3.22094   TTCGACATAAAATTA               GAAAA TCCTT TTTTC               TTTTTCTTCCATCGC  46 8
        minC NONE
        minD 4208555 .. 4208586 - -12.4   -5.4505   CGTGTGAAGAAAAAA      GAAAGCACTCCGCA AATA TGCGAAGTGCTTTT       AACGGATTCCAAAGA 100 24
     spoIVFA 4207709 .. 4207726 -  -2.7  -3.12668   CATCTCTATATTTAA             TCAAATG AAAT CACCTGA              ATCGGATCAATAAAT  43 4
     spoIVFB 4206832 .. 4206857 -  -9.1  -4.95547   TTTACAATAATAAAA         GGTTAGTGCTA ACGT CAACACTAACC          GATTAATTCTTCAAC  95 20
     BCE4537 4205364 .. 4205383 -    -5  -3.21925   AGATGTTATCATGAA            TCATAGAC TATT GTCAATGA             AAGTTCTAATAACTA  54 38
        rplU 4204923 .. 4204939 -    -3   -2.6953   TTAACCAGAATTAAG              CGTTGA TAGCT TCAACA              ACTAGCTTAGTGTAA  42 4
     BCE4535 NONE
        rpmA 4204224 .. 4204259 - -18.6  -3.07522   ATACTCCTTAATATA    GAAAAACTCTAACCTG CACT CAGGTTAGAGTTTTCC     GTGAGTTCTTATGCT 100 34
     BCE4533 NONE
         obG 4202349 .. 4202369 - -12.6  -5.72616   AGTGAGATAAAAAAA            GACTGCCG TATTT CGGCAGTC            TTAGTCGATAAATTC 100 26
     BCE4531 NONE
        vicK NONE
     BCE4528 NONE
     BCE4527 4197568 .. 4197585 -  -9.9  -4.72846   CTACACAGGCAAAAA             GCTAGAG GTTT CTCTAGC              TTTGCACGTGTTTTA  93 21
     BCE4526 4195606 .. 4195623 -  -9.9  -5.63374   CGAATATTAAAAAAA             GACTAGC ATTT GCTAGTC              TAAATGTTTCTTATA 100 20
        pheA 4194611 .. 4194631 -  -8.3  -4.44301   AGTTAAAATAAAGAA            TCCCACC ATTTATA GGTGGGA            TTTTATTGATCTATC  85 64
     BCE4521 NONE
     BCE4520 NONE
     BCE4519 4189602 .. 4189631 - -11.6  -3.30124   GGTGAGGGCTGATAA       TCAGT-GGGGGAT GAAGA ATCCCCCCACTGA       TTAAAGTTCCACTTT  88 26
        noxB 4188144 .. 4188168 -  -2.9  -3.59975   ATAACTCAAATAAGA          CAAAGGACG TTGATTT CATCCTTTA          TTCTTCCTTCTATTA  50 96
        nadB NONE
        nadC NONE
        nadA 4182545 .. 4182562 -  -9.1  -5.53991   TATGTACGAAAAAAA             GCAACGG GAAT CCGCTGC              TTTACACACGCTCTA 100 27
     BCE4512 4180471 .. 4180491 -  -8.3   -5.4251   TTTACATACAAAAAA            GGTGGGA ATAATCA TCCCACC            TTTTTTTAAACTTCT 100 31
     BCE4511 4179641 .. 4179661 - -15.5  -4.27441   ACGACGATGAATAAA            GAGGAAGGG CTG CCCTTCCTC            TTTTATTTCGCTATC 100 36
     BCE4509 4178396 .. 4178417 -  -8.9  -3.90112   CCCCTTTCAAGTAAA           CAAGTTTAA AAGT TTAAACTTG            TTTACTTGTTAGTTA  81 48
     BCE4508 4177417 .. 4177429 -  -3.4  -3.15861   GATTACTCTCATTAA                GACT TATAG AGTC                CAATGATTTCTACCT  46 39
     BCE4507 4176777 .. 4176816 - -15.4  -5.01422   TTAGATAAAAATAAA  TAAGAAA-AAAGCAGCTCA CCA TGAGCTGCTTTCTTTCCTA  TTCTGTACTGCGTAT 100 1
        ruvA NONE
        ruvB NONE
     BCE4504 NONE
        queA NONE
         tgt NONE
        yajC 4172227 .. 4172249 -   -12  -5.73672   AAATAACTAAAAAAA           GCCCTGCACA TTT CATGCAGGGC           CTTCCTCATTAGTTT 100 34
     BCE4499 4171061 .. 4171087 -  -8.1  -2.94032   ATTTTTGAAGTAAAC         GGGCTTACTAT GTCAT ATAGTAAGCCT         CTAGTTTTCTTTCAA  68 26
     BCE4497 4168804 .. 4168814 -  -2.6  -3.67517   TACTAACACTTCAAA                 TAAA TCT TTTA                 CGATTCACCTTCACA  48 253
       secDF 4166341 .. 4166377 - -20.4  -3.34013   GATTGGTTCAACTAA    TAATCAGTGGGGGGAT GAAGA ACCCCCCCACTGATTA    AAGTTTCACTTTATT 100 155
     BCE4494 4165211 .. 4165254 - -14.2  -3.92324   GGTTGTAACACGAAA TCACCCCTTAACCTGT-TCAT TAT ACAAGACAGATTAAGGGGTGA CAATATCATGCAAAC 100 79
        recJ 4162847 .. 4162864 -  -2.7   -4.2349   TCCTCAGATCTAAAA             GGTTTGT AAAT ACAAATC              CTTTACCCTAACTGT  55 28
         apt 4162242 .. 4162274 -  -6.9    -4.614   TTCAATTATACAAAA      GTACCCGCTCCTCTC CAA GAGATTCACGGGTAC      TTTTTATCACCGTAG  79 58
        relA NONE
         dtD 4159410 .. 4159452 - -15.7  -4.79826   ATATACCATTAAAAA CCACAAAAGAAGAGAGGGG CTCAT CCCCTCTCTTCTTCAGCAG CACTATTTACTTTCC 100 28
     BCE4489 NONE
     BCE4488 NONE
     BCE4487 4157879 .. 4157914 - -14.8  -6.23317   ATAAAAATAAAAAAA    CTCCCGCCTCTACTGT TTGA ACAGTAGGGACGAGAG     TATTATACCCGTGGT 100 297
        hisS NONE
        aspS 4154734 .. 4154764 - -10.7  -5.41746   AACCTCTCAAAAAAA      GTCTAGATGGT-AT TAGT ATAACCATCTAGAC       CCTATTCTTACTTCT 100 33
     BCE4484 4153625 .. 4153649 - -11.6  -5.43414   AGCACATATAAAAAA          GCATATATCC GAAAT GGATATATGC          TTTTCTTTTATTCTT 100 33
     BCE4481 4150531 .. 4150547 -  -2.3  -2.66274   CGTTTCACAAGGAAT              TAAATGT AAA ACATATA              GCCCCCGTGATTTTC  40 8
     BCE4480 NONE
        trmU 4148180 .. 4148211 - -10.3  -4.18018   TCGCCTTATGTAAAA      GAAACCTCTAACCG CGAAT CGGT-AGAGGCTTC      TCATTTTATCCTAAA  95 31
     BCE4478 4147397 .. 4147420 -  -9.6  -2.84687   TTAATGAGCAGTACA          TCCCCCACCT ATTT AGATGAGGGA           TAACTACCCATTAAA  75 52
     BCE4477 4144992 .. 4145037 -  -5.7  -2.73771   TTATACGTTTGAAAG TTTCACTATATAATTTCACCT TTTT ACATGAAATCATACGGTGAAA TGTTTTCCACGTCCA  55 3
     BCE4476 NONE
     BCE4475 4144521 .. 4144541 -  -6.9  -5.68039   AAATGCATAAAAAAA            CTCCCTT GTTGATG AAGGGAG            TTTTTTACGCTTATA 100 36
     BCE4473 4143027 .. 4143052 - -14.1  -3.06509   CTCTAAATAATGATA         GCCCTCTACTC TTAT AAGTAGAGGGC          CTTCCTATTGCATAT 100 30
        alaS NONE
     BCE4470 NONE
     BCE4469 NONE
     BCE4468 4138466 .. 4138487 - -10.1   -5.4251   TTTACATATAAAAAA           GGCGGACGA TATA CCGTCCACC            TTTTCAGTACTTATT 100 39
     BCE4467 NONE
     BCE4466 4137179 .. 4137209 -  -6.2  -5.31275   TTTTACCACAAAAAA      GAGGGATGTGCGA CCTTTT TCGCT-ATCCCTC       CCCATTTCACTGTTT  84 32
     BCE4465 NONE
     BCE4464 NONE
     BCE4463 NONE
         udk 4133241 .. 4133265 -    -5  -5.40474   ATCCCCCGAAAAAAA          GAGGAGTTCC ATATG AAAACTCCCC          CGCTTATATGTAAAG  82 240
        greA 4132696 .. 4132717 -  -6.6  -5.60993   TGCGGGATAAAAAAA           TCACTCGC TTTTAC ACGAGTGA            TTTTTAATTATTTTA 100 33
     BCE4460 4130717 .. 4130737 -  -6.3  -3.84639   GAACATTTACAATAA            TATTTTCAT GAA ATGAAAACA            TTTTACTATAAATTG  66 46
     BCE4459 4129947 .. 4130004 - -16.7  -4.62772   TTTAAATTAAAGAAA TTACGCT-AACTAAAAAAGAGAAGCTCC TTA GGAGCTTCTCTTTTTTAGTTTAGAGTTT GAACAAGTACTGGTT 100 12
     BCE4457 NONE
     BCE4456 NONE
        cysM NONE
        metC 4126068 .. 4126119 - -15.6  -4.43221   AAATATTTCACAAAA TAATGTAGTAAAAATGCACTGCCTA TAC TA-GCAGTGCATCTTTACTACGCTA ACGCTTGTGCTAAAT 100 18
     BCE4453 4123219 .. 4123238 -  -7.1  -5.45802   TTTCCAAAAGAAAAA            GAGCCGC TTTATT GCGACTC             TTTCATAACCATTAC 100 37
     BCE4452 4122848 .. 4122881 - -10.6  -5.89659   AGAAAAAAACAAAAA     GCGTTACAAAAAAGA TTCCT TCT-TTTTGTAACGC     ACTATTTATCAATAT 100 40
     BCE4450 NONE
     BCE4449 4120761 .. 4120779 -  -3.8  -2.51187   AAACACTTTATTAAC             GGAAATCA CGC TGTTTCCC             CCCTCTATGAATTAA  45 2
     BCE4448 NONE
     BCE4447 4119412 .. 4119438 - -12.4  -5.23016   AAACAATTTAAAAAA         GGCAGTAGACAA ATA TTGTCTACTGCA         TCCATATCATAACTA 100 176
     BCE4446 NONE
     BCE4445 NONE
     BCE4444 4117730 .. 4117750 - -11.2  -5.68438   TTATTAAACAAAAAA            GAAGCCTG TAAAT CAGGCTTC            TTTTTATCCTCTTAT 100 29
     BCE4442 NONE
     BCE4441 4115723 .. 4115747 - -14.4  -5.10877   ATAAGAAAGTAAAAA          GGAGAAGCCT TTATT AGGCTTCTCC          TTTTATTTTGAAATG 100 14
     BCE4436 4108528 .. 4108554 - -10.3  -5.97979   ATAATAATAAAAAAA         CGTGCCTAAAA TGATC TTTTAGGCACA         TTTTTTATTCTTCTT 100 30
     BCE4433 NONE
     BCE4432 4106615 .. 4106657 -   -21  -3.67989   AAAATGTGAGTTAAA TGTGAAACACGTTTATTCGA ATA TAGAATAAACGTGTTTCACA CTACTTATATAATTG 100 26
     BCE4431 4105854 .. 4105886 - -17.9  -4.67556   ATAATAGCTGAAAAA      TAAGCGGGTATCTCA TTT TGAGATACCCGCTTT      CATATATTAAGCAGC 100 32
     BCE4428 4103906 .. 4103923 -  -5.7  -2.87051   TTCCCACTATCAAAT             TTAATAG AAGA CTATTAA              GAGAAAATTAGTTAT  56 71
     BCE4427 4102445 .. 4102463 -   -11  -5.26119   CTCCTAAAAAGAAAA             GTGAGGCA TTT CGCCTCAC             TTTCGTTTATAATTA 100 38
     BCE4426 4101904 .. 4101923 -  -7.9  -5.67967   ACCACTATAAAAAAA            GGTTCTC GCCAAT GAGAACC             TTTTTTGCGCTATTT 100 56
        rpmG 4100738 .. 4100757 - -10.8  -5.42514   GGATAAACGAAAAAA            GACTAGAG ATAT CTCTAGTC             TTCTACTTCGTTTCA 100 28
     BCE4423 4099706 .. 4099723 -  -9.9  -5.40072   TTCTTTCTAAAAAAA             GGTCTTC TCTC GAAGACC              TTTTTCCCTATTTAA 100 175
        sigK NONE
     BCE4420 NONE
         psd 4097301 .. 4097320 - -12.2  -4.62872   ACTAACTTGTAAAAA            GAGCCATC CTGC GATGGCTC             TCGAATAAACAAGTA 100 111
     BCE4417 NONE
     BCE4416 NONE
        aroE NONE
     BCE4414 4094068 .. 4094079 -  -4.4  -4.99861   CATCAACGATAAAAA                TAGC GCAT GCTA                 ATCTTTTTATCGAGG  73 32
        nadD NONE
     BCE4412 NONE
     BCE4411 NONE
     BCE4410 4091692 .. 4091718 - -13.9  -4.37092   AGCTTCTTTACAAAA         CAAAAGCAACC TTCTT GGTTGCTTTTG         TTTTATCCGTTTTTC 100 28
       comEA 4090022 .. 4090039 -  -2.7  -3.06796   TTGTAGTGTAGCGAA             TGAAGAA AAAC TTCGTCA              ATCTTTTACGGAATA  43 31
       comEB NONE
       comEC 4086947 .. 4086961 -    -5  -4.64676   TGATTTTGAACAAAA               CGTTCA AAG TAAACG               CAATGACGCTATTGA  71 152
     BCE4404 4085535 .. 4085557 -  -8.4   -5.4251   TTTATATACAAAAAA           GTTCACGCTC TTA GCACGTGAAC           TTTTTTTGTTTCATC 100 39
         gpR NONE
     BCE4401 4083534 .. 4083569 - -14.2  -4.05788   CCTTTTCAAATTAAA    GAACGGCTGTCTTACA AACC TGTAAAACAACCGTCC     TCCGTTTGACTCTTA 100 38
        lepA 4081511 .. 4081530 -  -8.6  -5.13473   ATTATACGTAAAAAA            GAAGTCGC ATAA ACGACTTC             TTTTTTCATTCCAAC  95 43
     BCE4399 4081019 .. 4081035 -  -5.1  -5.26119   TTTCTAAAAAGAAAA              CCTCC GCGCTCG GGAGG              CTTCTTTTACTTCTC  79 32
        hemN 4079819 .. 4079831 -  -4.9  -4.01158   AACGTCACGAAATAA                TGAAA CTT TTTCA                CGTTAATGGAACATT  62 44
        hrcA 4078602 .. 4078631 - -11.7  -2.74605   CCTCCTTAAAAGGTA       TTAGGTA-TCATGC ATA GCATGATTACCTAA       GTATAGTTATATATT  87 94
        grpE NONE
        dnaK 4076074 .. 4076102 - -10.4  -5.02074   TCATTCGTGAAAAAA        GCCAAAGCCAAG GCACG CTTGACTTTGAC        TTTTTGTCATCTTAC 100 61
        dnaJ NONE
        prmA 4073723 .. 4073766 - -21.4  -2.80291   AATCACCTTAGTAGA GTTTCGTTCCTTTCGTAAGC CAAT ACTTACGAAAAGAACGAAAC GTTATCATTTTTCAT 100 109
     BCE4392 NONE
     BCE4391 4071497 .. 4071531 -  -9.5  -5.14563   TTCTCCACTAAAAAA    GAAAGCATGCAAATCG TTTC CG-TTTGCATGCTTTT     TTATCCCGATTGGTC 100 91
        rpsU NONE
     BCE4389 4070543 .. 4070563 -  -9.8  -5.77632   AAAAGCATAAAAAAA            CGTCTCAT AAGAA ATGAGACG            TTTTTTTATGCTAAT 100 31
     BCE4388 4070137 .. 4070149 -  -3.4  -4.37157   AATCATTAGAATAAA                GAAG AAAAA CTTC                ACATACGGAAGTTTC  61 43
     BCE4387 NONE
     BCE4386 NONE
     BCE4385 4067687 .. 4067715 -  -8.3  -5.09762   ACCTTAATACAAAAA        GAAATGATCCT GACAAAT AGGATCATTCC        ATTTTATCATATGCC  91 19
     BCE4384 NONE
     BCE4383 NONE
        dgkA 4064529 .. 4064541 -  -3.4  -3.57462   TACGGCACCTTCAAA                GCTT AATAA AAGC                TTTGGAATGCAACTA  52 38
         cdd NONE
         era 4063110 .. 4063142 - -15.1  -3.88603   ACTCATAAAAACCAA      TAATCAGCGGATG AACAAAA CATCCGCTGATTA      CAGCTTTACTCTATT 100 41
     BCE4379 NONE
        recO 4062038 .. 4062053 -  -8.2  -4.72386   GAAAGGATGTAAAAA              GGACCG TATA CGGCCC               CAAATTATATTTGAA  85 30
     BCE4377 NONE
     BCE4376 4060452 .. 4060476 - -13.7   -5.1101   TCACGAGCGAAAAAA          GCACATTCACC TTT GGTAAATGTGC          TAAAACATTTTTTGG 100 25
     BCE4375 4059825 .. 4059835 -  -3.2  -2.72152   TCTATTACAAATGTA                 CCTC ATG GAGA                 CAATACATATGCACT  42 487
        dnaG NONE
     BCE4373 NONE
        sigA 4056605 .. 4056630 - -13.5  -5.92399   TAACAAAATAAAAAA         GTTTACTTCAC AAAA GTGAAGTAAAC          TTAAAGGTAGCCTAT 100 37
        cccA 4055860 .. 4055887 - -17.2    -5.186   GAAAATATAGAAAAA        CAAGCCTTTTGC TTAA GCAAAAGGCTTG         TCATACGGRACTTTA 100 38
     BCE4370 NONE
     BCE4369 4053866 .. 4053905 - -11.7  -4.40692   GTGAAAAAAGAACAA  TAATAAAAACCGTTGCC TATATG AGCAACGGTTTTTATTT   TTCTTATACAAATGT 100 29
     BCE4366 4050585 .. 4050604 - -10.8  -5.61596   AGCGGGATAAAAAAA            GATAAGGG AAAT CCCTTATC             TTTTTTTATTGCTAT 100 21
     BCE4365 NONE
     BCE4364 4049548 .. 4049572 - -17.3  -4.36411   CAGCAACTACTAAAA          TAAGGAGGGGA TAT TCCCCTCCTTA          TTGCGCTTTAATTTT 100 23
     BCE4362 4048223 .. 4048241 - -11.8  -5.22006   CTATTATAACAAAAA             GCAGAGAA AAA TTCTCTGC             TTTCAAAAGATATTA 100 52
     BCE4361 NONE
     BCE4360 NONE
     BCE4359 4046029 .. 4046054 - -16.3  -5.08824   TTTCTACGTAAAAAA         GCTCGTCAGTT ATAG AACTGACGAGC          TTTTACTTTGCACAT 100 28
        sodA 4042322 .. 4042358 - -14.8  -3.10977   TGTAAAAGGAAAGCA   TAGAAAAAAGCTAGGAG CATT CTCCTAGC-TTTTTCTA    TCGTTATTACAATTA 100 38
     BCE4354 4040905 .. 4040926 - -10.2  -2.79968   TATGTAATTTGAAAG           GGACACCT TCATAC AGGTGTCC            TCACTGCTGTCTTAC  79 76
     BCE4353 4038705 .. 4038730 - -14.9  -6.02345   GAACCATAAAAAAAA         GCACACTATCT TTTC AGATAGTGTGC          TTTTTTTACAACTTT 100 42
        phoX 4037481 .. 4037500 -  -3.6  -3.82083   TCATTATAAGCCAAA            GATGAAAA CCCC TTTCCACC             CTGACATTACCTTTT  54 32
        pstC NONE
        pstA NONE
        pstB 4034772 .. 4034791 - -12.2  -4.76802   GGTAAAAATAAGAAA            CACCCTCT GTTA AGAGGGTG             TTTGCTCTTAGCCTT 100 51
     BCE4348 4033965 .. 4033984 - -12.2  -5.52384   TTTTGACTAAAAAAA            GCAGGTGA TGTT TCACCTGC             TTTTTTCTTTATTCA 100 34
     BCE4347 4031243 .. 4031257 -  -2.2  -2.82586   TATACTATAATACCA               CTTTTA AAA TAAAAA               TTCTACACCTTTTGA  41 28
        rpmG 4031014 .. 4031043 -  -8.7  -5.83226   AATCGAATAAAAAAA       GAAACAGTAGGAA AATA TTCCTACTGCTTA        CTTTGTTTCACGGTG 100 23
     BCE4345 NONE
     BCE4344 NONE
        glcK 4029012 .. 4029033 - -14.5  -4.83615   GATTTCGCACAAAAA           GAGGAAGGG TTTC CCCTTCCTC            TTTTCATACTTCACA 100 43
     BCE4341 NONE
     BCE4340 4026843 .. 4026869 - -12.4  -5.14965   AGTCGTATTAAAAAA         CAAGACACAGAA CTA TGCTGTGTCTTG         TTTTTTTATATTTTC 100 31
     BCE4333 NONE
        metH NONE
        murG 4016148 .. 4016173 -   -12    -4.371   TTCATTATATTAAAA         GAGGCATGAT TGTTTC ATCATGCCTC          TGAAATATGTTGAAT 100 17
     BCE4330 4015738 .. 4015748 -  -2.4  -2.72471   CCTTCATTATATAAG                 GGGG AAA CTCC                 ATTTTAGCGTTATTT  40 85
     BCE4329 NONE
     BCE4328 4014720 .. 4014776 - -14.2  -3.30505   ACTAGATGATAAAAT TATTATAATGTAAAAAAAGAACGTGA TAGCC TCACGTTCTTTTTTTACATTATACGT TCATCTTTTCTTTCA 100 18
     BCE4326 4013891 .. 4013912 -  -4.5  -5.76633   TTACACATAAAAAAA           GAGAATACA ATAA CATATTCTC            TTTCCTCACATATAT  87 66
     BCE4325 4013561 .. 4013586 - -16.3  -5.18726   GCTTCATAATAAAAA         GGACGCTAACA AAAC TGTTAGCGTCC          CTTTTTAGTTCTTTT 100 30
       comGA NONE
       comGB 4008726 .. 4008738 -    -2  -3.58726   GCCTCCTATATAGAA                TTCA TCATT TGAA                ACATTGGCATAATCA  47 3
       comGC NONE
       comGD NONE
     BCE4317 NONE
     BCE4316 NONE
     BCE4315 4006711 .. 4006727 -  -2.3  -2.64091   AATGATTGGATAGCA              TGAATAT ATC ATATTCT              TTCTACCTTTCTCTT  40 148
     BCE4314 4005976 .. 4006010 - -11.7   -5.8187   TATTTAATAAAAAAA     CGTTTTGTTCTTC TTATACACT GAAGAACAAAACG     TAACATACTCGCTTT 100 39
        aroK NONE
     BCE4312 4005102 .. 4005142 - -21.5  -3.76402   AGTCTATGCAGTAAA  TGAAAATCCCCTAGTAGTA TGA TGCTACTAGGGGATTTTCA  TTTTGCTACACATAT 100 51
     BCE4309 4003900 .. 4003924 - -15.9  -5.71712   CCTTATACAAAAAAA          TAAGAGTAGCC AAT GGCTACTCTTA          CTCACTCACATATTT 100 23
     BCE4308 4003663 .. 4003684 - -10.9  -4.74103   TTTCTAACTTAAAAA           GCCCCTTCA TTTT TGAAGGAGC            TTTTTTGAATTATCC 100 35
        gcvT NONE
        yqhJ NONE
        yqhK 3996832 .. 3996851 -   -10  -5.36441   TCTCCATACAAAAAA            GAACCCGC CGCA GCGAGTTC             TTTTTTGTTATTCTA 100 42
     BCE4302 NONE
     BCE4301 3996345 .. 3996367 -    -2  -2.92522   CCATTCAACAGTATA           TTTTATCGAA TAA TTCGATATGA           CTCAAGGTTAACTTT  41 33
     BCE4300 3996078 .. 3996099 -  -8.8   -5.7946   TTGGCAAGAAAAAAA           GACCAACA TTTTCC TGTTGGTC            TTTCGTATATGTATC 100 39
     BCE4299 NONE
     BCE4298 NONE
     BCE4297 NONE
     BCE4296 3994105 .. 3994119 -  -2.1  -3.85698   TCCCCTCTCTATAAA               TCACG TGCTC CGTAA               ATTTTAATTGTAAGA  50 4
     BCE4295 NONE
     BCE4294 3992769 .. 3992779 -  -5.4  -3.08776   AATCTTTTAAAATTA                 GTTG TTT CAAC                 GCTATTTTCCTCCTC  54 41
     BCE4293 3992163 .. 3992182 -  -7.8  -3.67597   GTCGTTATTGAAGAA            GGTGCCTT TTAT AGGGCACC             TTTTAAAATTCTTTC  73 28
     BCE4292 NONE
     BCE4291 3991227 .. 3991237 -  -3.2   -2.6365   CACTGAAAAGAAAGG                 CTGG GCA CCAA                 AAGTTATTTTAATCG  43 357
     BCE4284 3987420 .. 3987445 - -14.1  -5.67063   TTTACTATAAAAAAA         TAAGAGGCGGC AATT GCCACCTCTTA          TTTTTTATAATTCCA 100 23
     BCE4282 3986248 .. 3986265 -  -4.9   -3.5393   ATCAGTTTTTTCAAA             CGTATTT TTCA AAACACG              CCCATACTTATTTTA  57 133
        splB 3983471 .. 3983494 -    -9  -5.58522   TATATAAAACAAAAA          GAATCTGTAT TTGC ATACAGACTC           CTCTTAAGTGAAGTA 100 29
     BCE4277 3982906 .. 3982924 -  -6.7  -5.65927   GATTGAAATAAAAAA             GGAAACG ACTTA CGTTCCC             CTTAATTACTTTTCT 100 27
     BCE4276 3982192 .. 3982228 - -17.5  -5.94743   TAAAAAAAACAAAAA    GAAAGACCGTGCTTCCT TTT AGGAAATACGGTCTTTC    TTTATATTTTGCAGT 100 7
     BCE4273 NONE
        aroQ NONE
        pepQ NONE
         efp 3977911 .. 3977933 - -16.4  -5.24531   ATTTTCTATAAAAAA           GCACTCGTGA TAA TCACGAGTGC           TTTTCTACTATGCAC 100 33
     BCE4267 NONE
    spoIIIAA NONE
    spoIIIAB NONE
    spoIIIAC 3974874 .. 3974884 -  -5.4  -2.60219   GACAATTTGTATAAT                 TTCG ATT CGAA                 CCGCCCCCTTTACTG  52 35
    spoIIIAD NONE
    spoIIIAE NONE
    spoIIIAF NONE
    spoIIIAG NONE
     BCE4259 3971296 .. 3971332 - -18.2  -4.59773   TCCGAGTCTTAAAAA    CGAATAATCCGCGGAG GATTT CCCCACGGATTATTCG    TTTTATTTTGTTGGT 100 28
        accB NONE
        accC NONE
     BCE4256 3968241 .. 3968262 -  -6.6  -5.42265   CGAAACGATAAAAAA           GATGCCTA TGTTAC TAGGCACC            TTTTTCATTCTTACA  93 36
        nusB NONE
        folD NONE
        xseA NONE
        xseB NONE
        ispA NONE
     BCE4250 NONE
         dxs NONE
     BCE4248 3961101 .. 3961124 -  -8.2  -5.24416   CAATTACAACAAAAA          GAGGAACAAC ATAT GTTATTCCCC           TTTCCCTTTTTGTTT  93 17
        argR 3960476 .. 3960515 - -11.6  -4.21997   TAACCAATAAAAATA  TCCTGTTCACTTTCCACT TTAC AGAGGAAAGCAAACAAGA   TTTTTTTGTTACAGC 100 34
        recN 3958509 .. 3958528 - -10.8    -5.626   CATTTGAGAAAAAAA            GCTATCCA TTAC TGGATAGC             CTCTGCTGTCTGTTT 100 14
      spoIVB 3957079 .. 3957113 - -18.2  -3.04501   ACGAATTTTTCAATA     GAAAAACGAGCTAATT ATT AATTAGCTCGCTTTTC     TTTCTTGATCATAAA 100 12
       spo0A 3955900 .. 3955927 -  -9.3  -5.20333   CATGTACAATAAAAA        GACCAACGAAT TCTAAC ATTCATTGGTC         TTTAATTAAAAAGTT  95 116
     BCE4241 3954828 .. 3954850 -  -9.2  -5.84381   TTATCAATAAAAAAA           TGAGACCG TTACACG CGGTCTCA           TTTTTTTATTGGCAA 100 23
     BCE4239 3952331 .. 3952363 - -13.7  -2.62184   GCTTTTTGTATACCA      TGCAATAAATTGCAC GGT ACGCAATTTATTGCA      TGCTATTTTTTGCAC 100 18
        yqiS NONE
     BCE4237 3950060 .. 3950106 -  -5.9   -4.2461   ACCTCCACTAATAAA TTCAAAAGGAGATGGAAACCTC ATAA GAGGTAACCA-CACCTTTTGTA AAAGTAATATATGAA  69 44
         buk NONE
       bfmbC NONE
      bfmbAa NONE
      bfmbAb NONE
       bfmbB 3944124 .. 3944139 - -10.4  -4.93898   ATAGGATGATAAAAA              GCTCGC ATAA GCGAGC               TTTTTATTTAATATA 100 33
     BCE4231 3942596 .. 3942621 - -16.3  -5.51402   ATATATGTAAAAAAA         GCTGGTTCGTT TAAA AACGAACCAGC          TTTTTTTACTTAACT 100 31
     BCE4230 NONE
     BCE4229 3941192 .. 3941203 -  -7.2  -3.73262   AAAAAATTAGAAATA                CGGG ACAT CCCG                 GAGGGGAAGGTTACT  70 104
     BCE4228 3940718 .. 3940753 - -22.2  -2.79796   TTGTATTTCAGCATA    GAAAAGGTGTTAGAGC TCTT GCTCTAACACCTTTTC     TTAATGACCACGATG 100 26
     BCE4227 3940107 .. 3940140 -   -19  -5.99154   TACGAAATAAAAAAA     GGCGGTACATCCAC TTGAGT GTGGACGTACCGCC      TTTTCATTTATTTTT 100 82
     BCE4226 3939941 .. 3939952 -    -3  -3.15366   TTTAAAAGTTTAATA                GAAT ATTT ATTC                 GATGTTTGTATTGTA  45 56
     BCE4225 3939116 .. 3939136 -  -5.4  -3.98312   CACAGAAAAGTGAAA            GGCAGC TTATTTTTC GCTGCC            AAACCATTTCTTCAC  64 11
     BCE4224 NONE
     BCE4223 3937659 .. 3937677 - -11.8  -5.67063   GTTAGTATAAAAAAA             GGATGACA CAA TGTCATCC             TTTTCTACTTATTAT 100 59
     BCE4222 NONE
     BCE4221 NONE
     BCE4220 3935729 .. 3935766 - -20.3  -3.58905   ACTTTTTACACATAA   TAAAATAAACCATCTCG AAAT CGAGATGGTTTATTTTA    TGTAAAGCACAATCG 100 18
     BCE4218 NONE
     BCE4217 3934820 .. 3934850 -  -2.7  -5.53436   ATACAAGACAAAAAA      CAGACGGTTTATAT GTCT AGAT-AACCATCTG       CTTTCTATTACTCAT  75 33
        pepT 3933571 .. 3933598 - -15.8  -5.54338   GAATCAAAATAAAAA        GCGTGTAAATCA GTTG TGATTTACACGC         TTTTTCTATTACATT 100 39
     BCE4214 3931954 .. 3931984 -  -9.8  -4.34557   AAGTTAAAAATGAAA       GGTGTCATGATATT TAC AGTTTCATGACACC       TTCTACATAAACTTA  90 28
     BCE4210 3926380 .. 3926398 -  -6.7  -6.22802   TTTTAGAAAAAAAAA             TGGCAAC CTCTC GTCGCCA             TTTTTTCATATCATT 100 42
        sdhB 3925023 .. 3925033 -  -2.4  -2.60496   TGCGTTCCGAAACAT                 GGTG TGT CCCC                 CCTGCAATTATTCCA  40 33
        sdhA 3924098 .. 3924123 -   -12  -6.01725   AAGAAAAATAAAAAA         TGGAGCTCAA TCTTAC TTGAGCTCCA          TTTTTTATAAACATA 100 46
     BCE4206 NONE
     BCE4205 3921306 .. 3921333 - -13.6  -5.93809   GCGGGATAAAAAAAA        TAGGAGATTCCC ATAT GGAAATCTCCTA         TTTTTTACTTAATGA 100 23
        argC NONE
        argJ NONE
        argB NONE
        argD NONE
        argF 3915520 .. 3915560 - -12.1  -5.47159   TTTCAATATAAAAAA  GCACACCTCCAGTTATT TACATCT AACAACTGAAGGTGTAC  ATCCTTTAGGAAAGC 100 31
     BCE4198 3914538 .. 3914582 - -15.4  -4.11484   TTTAATTTTTGAAAA CAAACGCATAAAGCTGCTTCT AAAT AGAAGCAGCTTTATG-ATTCG TAATAATTACCATAA 100 272
        cpdB 3910515 .. 3910536 -  -8.8  -4.88711   ATAATATATTAAAAA           GGATTACC TGAATC GGTAATCC            TTTTTATATTTCTCC  93 42
     BCE4190 3908107 .. 3908134 - -14.4  -5.02074   GTAGTTCTTAAAAAA        GAACAACTTATC ATAC GATAAGTTGTTC         TACTTTCCATGTTGT 100 25
        bioA NONE
        bioD NONE
        bioF NONE
     BCE4186 NONE
     BCE4185 NONE
        bioB 3902197 .. 3902218 -  -5.2  -5.28176   TTTATTTACAAAAAA           GCAAACTC TTTTAC AAGTTTGC            TTTTTTGTATCTTAT  80 37
     BCE4183 3901705 .. 3901732 - -14.4  -5.61596   ATGGGCATAAAAAAA        TAAAAAAGAGGC TGCG GCCTCTTTTTTA         TTTCTTCACTTTTTT 100 23
     BCE4176 3897018 .. 3897035 -  -9.9  -5.88476   AAAAGAAACAAAAAA             CAGGCTT GCAT AAGCCTG              TTTTTTTATTGCGCT 100 31
     BCE4174 NONE
     BCE4173 3894554 .. 3894582 - -14.8  -2.69964   GCCGCAATTACATTA        TAAAAGGTGCGT TTTAT ACGCACCTTTTA        CTTTTTTATTTTTCT 100 23
     BCE4170 3891471 .. 3891502 -  -4.6  -4.81249   TGTGAAACCTAAAAA      GGATACT-CGTTC TGACAAT GAACATAGTATCC      TTTTCTTTAGTTATC  70 32
     BCE4168 3889295 .. 3889317 -  -8.5  -5.40474   AGCTCGTCAAAAAAA           TGATCAGCG TTATT CACTGATCA           TTTTCGTTATTATTT 100 35
     BCE4167 3888724 .. 3888749 -  -3.4  -4.10925   ATATACTTTCTAAAA         TAATGCGAAC TCATTC ATTCACATTA          TTTTCTATCCATTTC  56 10
     BCE4166 3887751 .. 3887773 - -16.4  -4.61231   TTACACCGTTAAAAA           GACGCTACCA TAC TGGTAGCGTC           TTTTTATAACGTATC 100 29
     BCE4163 3886011 .. 3886029 - -14.6  -5.33921   AAATTAATTAAAAAA             CACTCGCC TTT GGCGAGTG             TTTATTTTTGTAGTT 100 27
      spoIIM 3884618 .. 3884630 -  -3.4  -2.67992   TACACCATTATATCA                GAAG AAGGG CTTC                TGTCAAAAGAAAAAC  44 77
     BCE4160 3884094 .. 3884119 -  -8.4  -5.65927   TATTCAAATAAAAAA         CCTCTTCCTA GTTAAA TAGGAAAAGG          TTATTTTTCATCCGT 100 26
     BCE4159 NONE
        xerD 3882878 .. 3882896 - -11.8  -5.18357   GAATCTATGAAAAAA             GAGCATAG TAT CTATGCTC             TCGGATGAAACTGTT 100 18
     BCE4157 3881980 .. 3881997 -  -7.7  -6.23317   ATAAAAATAAAAAAA             GCAGCTC TAAA GAGCTAC              CTTTTTATTTTACTT 100 30
        deoB NONE
     BCE4155 NONE
         pyn 3878204 .. 3878249 -  -6.4  -5.73978   ATTATAAACAAAAAA TAGTAAAAAA-AGCCAAGGAG AAATA CTCCCTGGCCCTTCTTTATTA TTCAGTAACGATGCC 100 23
        corA 3877195 .. 3877217 - -14.2   -4.8622   TTGGTTAAGTAAAAA           CACCGAGGAA TTT TCCCTCGGTG           TTTTTTATTTAAACC 100 30
     BCE4150 3874480 .. 3874506 -  -8.1  -5.48213   TATTCAAAAGAAAAA        GGATAGGAAAGC TGTC GCTC-CCTATCC         TCATTTATTATAATA 100 33
     BCE4149 3873816 .. 3873835 -  -7.9  -6.25578   ACCAAATAAAAAAAA            GCATTGC ACAAGA GCAATGC             TTTTTTTATATCCTG 100 56
        dacF 3870050 .. 3870068 - -13.2   -4.7219   CATACGAATAGAAAA             GCGGCAAA ATG TTTGCCGC             TATTTTGATGTTGAA 100 25
     spoIIAA NONE
     spoIIAB NONE
        sigF 3868321 .. 3868352 - -11.1  -5.68039   AAAGTCATAAAAAAA      GATCGAATAGATA GCTATT CATCTATTCGATC       TTTCATCTGTTTTAA 100 8
     BCE4141 NONE
     BCE4140 3866539 .. 3866563 - -13.7  -5.60993   TTTTTCATAAAAAAA          CATCTGTACCA TTT CGGTACAGATG          TTTTTTAGTTTATGC 100 35
      spoVAA NONE
      spoVAB NONE
      spoVAC 3864962 .. 3864972 -  -2.6  -3.06696   CCCTCCTTTAAGACA                 TAAA AAT TTTA                 AAAGTATATCTTATT  43 7
      spoVAD 3863615 .. 3863643 -  -4.6  -4.49041   AAAAAATGAAAATAA       TATCG-CTGCAGA AATG CCTGCAGACGTTA        AACTAAACATACCCA  65 306
      spoVAF 3861515 .. 3861538 -  -6.8  -5.40072   TTTTTGCTAAAAAAA          TAAACGGG TGTATAAT CCCGTTTA           TTTTTGTCTTTTTAC  93 23
     BCE4133 3860608 .. 3860630 - -16.4  -4.88407   TTATTCAAGTAAAAA           GAAGCTCGTC AGT GACGAGCTTC           TTTTTTTATACAAGT 100 31
     BCE4131 NONE
     BCE4130 NONE
     BCE4129 NONE
        ribT 3858238 .. 3858273 - -14.4   -5.4111   AACAATTACAAAAAA    GAAAGCAGAGATAA-TA AAC TACTTATCTCTGCTTTC    ACGAATGTATATTTT 100 24
        scpA 3856517 .. 3856540 -  -3.9  -5.25893   ATACACATCAAAAAA          CCGAATCACA ATCAA TGCG-TTCGG          TTCAATATTTTTTCT  74 110
        scpB 3855873 .. 3855891 - -11.8  -5.76633   TGATATACAAAAAAA             GCTTAGCA AAA TGCTAAGC             TTTTATTTCGATATC 100 28
     BCE4123 3854811 .. 3854835 - -10.9  -2.79505   ACATTCTATTGAAAT          TTCCTCTTTGT TTA ACAAAAAGGAA          GCTTAGTACGTCTCT  83 103
        nagA NONE
        nagB NONE
     BCE4120 3852019 .. 3852049 - -12.1  -5.18726   TGCTCATAATAAAAA      TACGACTCACTCCT TGTA AGGA-TGAGTCGTA       TTTTTTCTTTACATG 100 84
        glcT 3849950 .. 3849999 -  -3.7  -3.79295   GAGGAAAAAAAGATA GAACGATAGCTATACAAAGGG-TA GTA TATCCCTTTCTCTAGCTTACATTC CTTACTTTTCTCCAC  54 243
        ptsG 3847754 .. 3847783 -    -8  -3.50572   ATCTATTGTATATAA       TAGGCGATGT TCGGTCAACC ACATCGCCTA        TTATAATTATAAACA  73 56
        ptsH NONE
        ptsI 3845669 .. 3845696 -   -10  -5.36441   TTCTCATAGAAAAAA        CCTGAGACCGATT TCA AATCGA-CTCAGG        TTTTTTTATTGATTA 100 38
     BCE4111 3842278 .. 3842296 - -11.8  -6.38492   AGTAATAAAAAAAAA             TCGCAACA ATT TGTTGCGA             AAAATCACTTTTTTT 100 30
     BCE4110 NONE
     BCE4109 NONE
     BCE4108 3839827 .. 3839852 - -13.5   -5.1417   TTACAAAATTAAAAA         TAAAAGTCCTC AAAT GAGGACTTTTA          TTTATTTTCTTCTAG 100 23
     BCE4101 NONE
     BCE4100 3833669 .. 3833690 -  -9.5  -4.87665   TCTGACGTAGAAAAA           CCTCTTTCC ACTA AGAAAGAGG            TTTGAAGTTTATCTT 100 14
     BCE4099 NONE
     BCE4098 3831275 .. 3831293 -   -11  -4.63486   ATTGTCGTAATAAAA             GGAGTGGA TCC CCCACTCC             TTTTCTATTATCATA 100 118
     BCE4096 3830753 .. 3830777 - -13.1  -5.06414   TCCCGTTAATAAAAA          TACATCACTAT TAA ATAGTGATGTA          TTTTTATTTTAGAAA 100 138
     BCE4085 3820083 .. 3820111 - -13.4   -5.4505   CTGCTCAATAAAAAA        TAAAGTTTGCTC ACAAA GAGCAAACTTTA        TTTTTTATCCCGGGG 100 47
     BCE4083 NONE
     BCE4082 NONE
     BCE4081 3817169 .. 3817181 -  -2.7  -3.97602   CAATATACCTAGAAA                TATAC TTT GCATA                TTTGTTCTCCTCTCA  53 76
     BCE4080 3816860 .. 3816879 -  -6.5  -5.95539   TTGCAAAGAAAAAAA            CAGTAAC GCTCTT GTTACTG             TTTAAAACAATATAT 100 27
     BCE4078 NONE
     BCE4077 3815218 .. 3815237 -  -6.5  -5.29716   TTAATATAATAAAAA            TAGAAGG AATTAA CCTTCTA             TTCTGTTAATGCATA  84 23
     BCE4076 3813896 .. 3813915 - -12.2  -5.42259   TGAGTCGTAAAAAAA            GAAGCAGC AATA GCTGCTTC             TTTTTTATAGTGCTT 100 30
     BCE4073 NONE
     BCE4072 3811149 .. 3811178 -  -2.9  -5.57729   AAAGAACAGAAAAAA       CAGTCAGCA TAATAGTTTGAG CGCTGACTG        TTTTTTCTTGCATAT  77 54
     BCE4070 3810092 .. 3810150 - -20.3  -3.74902   ATATCCATTAAAATA TATTTGTATAACAAAAAGAGACCTTTTT ATAT AAAAAGGTCTCTTTTTGTTATACAAG-A CTTATCACTTTCGTT 100 16
     BCE4069 NONE
     BCE4068 3809263 .. 3809285 -  -4.7  -5.71712   TTTCATACAAAAAAA           CCGTCCACA TATAT TGAGGGCGG           TTTTTACTATTATAC  90 35
        malL 3806157 .. 3806207 - -16.6  -2.51871   CTCCATATTAAAATG GTAATCAAAAAAATCCTTATACCA AAG TGGTATAAGGATTTTTCTTATTTC AATTTGAACACCATT 100 19
     BCE4064 3802782 .. 3802809 - -12.1  -3.48276   TTTCTTGGGAGAGAA        TTCGTGCCCCT CATATT AGAGGCACGAA         TTTCACCTTATTTTT  91 33
        malC NONE
        malD 3800580 .. 3800608 - -17.7  -4.45399   ATAGGAAGATGAAAA        GAAAAATGGGACA TAA TGTCCCATTTTTC        ATCCTTTCGTACCTC 100 24
        malR 3799261 .. 3799317 - -14.1  -3.30124   TGTGACCGTTTAGAA GCCTTTCTACAAAAAAAAGCTAAGAGT TAA ACTCTTAGCTTTTTTTTGCATAATGAT CGCAAGTTTGACGCT 100 3
        kinB 3796198 .. 3796216 -  -4.6  -5.60556   AATATAAAATAAAAA             GTTACC TTCTATC GGTAAC             TTTTATTCCTTATTT  83 28
     BCE4056 3795174 .. 3795203 -  -6.4  -3.30124   GGTGAGGGCTGATAA       TCAGTGGTGGAT GAACAA AACCCCCACTGA        TTAAAGTTTCACTTT  61 77
        comI NONE
        comJ 3794136 .. 3794162 - -15.3  -5.21236   AACGCATAATAAAAA         TGGGGTATCCT TTTTG AGGATACCCCA         TTTTTTATTCTTTAC 100 30
     BCE4050 3788040 .. 3788060 -  -8.3   -5.4833   GGATCGAACAAAAAA            GGAACCTTT CAT ACAGGTTCC            TTTTTATCATTGCCG 100 32
     BCE4048 3786984 .. 3787023 - -16.2  -3.60234   TCATATATTTTTAAA  GACTTTTATTACAAAAAA AGTC CTTTTTGTAATAAAAGTC   AAAAAAATGTTACAT 100 92
     BCE4047 NONE
     BCE4046 3785762 .. 3785798 - -18.3  -5.72616   ACCTATACAAAAAAA    TAAAACAGTTTGGCCAA TTG TAGGCCAAACTGTTTTA    TTTTTTCTCTTCTTT 100 23
     BCE4044 NONE
         ppk 3781320 .. 3781374 - -19.9   -3.7941   CATCCTTTATAATAA GTAGAGAACAAAGTAAAAAACCTCTT AAAA AAGAGGTTTTTTACTTTGTTCTC-AT TATTCAGCATCTGTG 100 25
     BCE4040 3778855 .. 3778877 - -12.1  -5.80727   AAAAATAATAAAAAA           TCCCTTCAG TTTTC CTGAAGGGA           TTAGAGGGGTAAAAT 100 164
     BCE4039 NONE
     BCE4038 3776791 .. 3776816 - -13.5  -3.68024   CTTCTTAATATAGAA         TAGGAATAGGT AAAG ACCTATTCCTA          TTTTTATCCCGCTAT 100 111
     BCE4036 3776052 .. 3776073 - -14.5   -5.3671   AATAGAACTAAAAAA           GGTGTTGCC CTAT GGCAACACC            TTTTTTATATGTATC 100 39
     BCE4035 NONE
     BCE4034 NONE
     BCE4033 3774814 .. 3774831 -  -2.7  -6.12328   ATAACACAAAAAAAA             GACTACCA TTC CGGTAG-C             GCTTAATACCCTTTA  85 28
     BCE4032 3774183 .. 3774209 -    -8  -5.86965   ATGCACGAAAAAAAA         GTGACTTCTTCG GTT CTATGAAGTCAC         TTTTCTCACATTATC 100 36
     BCE4031 NONE
     BCE4030 3772361 .. 3772388 - -12.8  -4.87665   CTCTATCTATAAAAA        GCGTAAGAGCCT GTTT ATGCTCTTACGC         TTTTTTGTTTTTATT 100 36
     BCE4029 3771079 .. 3771111 - -16.5  -3.47804   ATAAGTGATAATGAA      TAATGAGCAGCGGCT CAA AACCACTGCTCATTA      TTTTATCCATTTGTA 100 121
     BCE4028 NONE
     BCE4027 3769307 .. 3769351 - -16.8  -2.92642   ATCATTATGGAGATA TAAGAAAAAAGGACAATACC TTTAT GGKATTGTCCTTTTCTCTTA TCTTAAAAAGTGCTT 100 23
     BCE4024 3766051 .. 3766071 -  -9.7  -5.22312   AGCGATAGTAAAAAA            GGCGGAATA CAC TCTTCCGCC            TTTTTACTATATGAA 100 58
        pdhA NONE
        pdhB 3762532 .. 3762570 - -17.1  -3.10796   CTTTATTATGGAATA  TG-GCAAAAGAAATCAGC ATGT GCTGATTTCTTTTGCACA   TGAATAAGTAAAAAT 100 40
        pdhC NONE
        pdhD NONE
     BCE4017 NONE
     BCE4016 3759227 .. 3759241 -  -4.3  -4.61873   GGTGATAAAGGAAAA               GCAAA TGAAT TTTGC               CGTTTTCTAGCGAAG  68 102
     BCE4014 NONE
     BCE4013 NONE
     BCE4012 NONE
     BCE4011 3757784 .. 3757803 -   -10  -5.52986   AGTTTATTAAAAAAA            GCACCTAC ATAT GTAGGCGC             TTTTTTTATTTAAGC 100 31
     BCE4008 3754691 .. 3754710 - -10.8  -4.51378   ATCGATAGTAGAAAA            CGGACAAT TTAT ATTGTCCG             TTTTTAGTTGTTATC 100 80
     BCE4006 3753611 .. 3753630 -  -8.6  -5.36441   TGTTCACAGAAAAAA            CGAACCCT TTAT AAGGTTCG             CACCAACTAATTTTT 100 57
     BCE4005 3752721 .. 3752733 -  -4.8  -5.74684   TAACAAAAAGAAAAA                TGCG TAAAT CGCA                ATAACGTCAAAAAGT  90 74
        typA 3750537 .. 3750563 -  -9.5  -5.90231   ATAAACATAAAAAAA         NCAGCTACCTT AATTA AAGGTAGCTGT         TTTACTATTTTACGC 100 35
     BCE4002 NONE
     BCE4001 3749788 .. 3749830 - -22.6  -4.12456   AGACGATTGGTAAAA TATAAATAAGTCCTTTATCA ATA TGATAAAGGACTTATTTATA TTTTTCAGGTTCGCG 100 17
     BCE3999 3748775 .. 3748810 -  -9.2   -3.3506   TTTAAATTTGTAGAA    CAAGGGTTTCATCCATA AAA TATGGACG-AACCATTG    TTATAATTATATGTA  77 199
     BCE3998 3747380 .. 3747411 - -14.6  -3.72984   TTACAATTATTTAAA      GAAAAGGAGTGAGC TTCA GCTCACTCCTTTTA       TAATAAATCTGCTGC 100 23
     BCE3996 3746403 .. 3746425 - -10.7  -5.42975   TTATACAAATAAAAA           GCTCAAACT TTTTC AGTTTGAGC           CCCCTTATTTGAACC 100 43
     BCE3995 3745111 .. 3745136 -  -9.1  -5.93252   CTTAAAAATAAAAAA         CACATCATGCT CTAA AGCACAATGTG          TTTTATTTTACAACT 100 28
         pyc 3741288 .. 3741311 - -11.1  -4.76478   CAAAATAAATGAAAA          TACCTTGCC CGAATT GGCAAGGTA           TTTTTTCGTAATAAA 100 73
     BCE3992 NONE
        ctaC NONE
        ctaD NONE
        ctaE NONE
        ctaF 3734882 .. 3734922 - -14.2  -3.48593   TATCTTTTCACATAA TATGAAGAGGGAGC-TGTG GCAA CACAAGCTCCCTCTTCACT  TTTCAAATCCACACG 100 28
     BCE3987 3733904 .. 3733940 - -22.7  -4.29396   AATCATTGAGTAAAA    TAAAAGTGAGTGCATCA TAT TGATGCACTCACTTTTA    TTTCGTTTGTAAATA 100 23
     BCE3985 3733425 .. 3733437 -  -3.5  -2.87468   TTTCACTATATCATA                TTTTT GCA AAAAA                AGTCTGGATTATCCC  45 34
     BCE3984 3732199 .. 3732236 - -11.3  -6.22691   TAATAAGAAAAAAAA   GGCGCATGGTTCGCCTA TTTT TAGACGATTCATGCACC    TTTTTATCCTACTAT 100 83
     BCE3983 NONE
     BCE3982 NONE
     BCE3981 NONE
        ylbF 3730214 .. 3730230 -  -9.4  -5.02074   CTATCTTCTAAAAAA              CGGGGT GATTT ACCCCG              TTTTTTTACAACCGC 100 18
     BCE3979 3729797 .. 3729820 -  -9.6  -5.64421   ATTTCAAATAAAAAA          TCCCCTGTTA AAAT TAGCAGGGGA           TTTTTTCTATTAGCT 100 35
     BCE3977 NONE
        coaD 3727822 .. 3727841 -  -9.3  -5.48514   AGCAACAAAGAAAAA            CCCCGTT CACTTT AACGGGG             TTTGAAACTTTTCTT 100 12
     BCE3974 NONE
     BCE3973 NONE
     BCE3972 3724664 .. 3724681 -  -8.5  -5.25803   AATTCCTATAAAAAA             TCTCTCT TTTC AGAGAGA              TTTTTTTATTTCTTG  95 31
     BCE3970 NONE
        rpmF 3722490 .. 3722517 - -14.4  -6.12328   ATAAGACAAAAAAAA        TAAACGTAGAAG ATAT CTTCTACGTTTA         TTTTCCCGCAATTAC 100 37
     BCE3968 3721859 .. 3721899 - -20.9  -3.31248   GAAGAGTCTGCATAA  GAAATAAAAAAACAGCTAC ATA GCAGCTGTTTTTTTATTTC  TTTAACTTCTCTAAT 100 19
     BCE3966 3720157 .. 3720170 -  -5.3  -2.56596   TCTCTCACCAATCCA               CATTG TAGT CAATG                TTTCACGTAAAAGCA  51 52
     BCE3965 3718474 .. 3718503 - -10.9  -4.87786   TCAACGGGATAAAAA       TAAAATCCTGCTC CTAA GAGCAAGATTCTA        TAGTTTTATAACGTG 100 23
        mraW NONE
        ftsL NONE
     BCE3962 3714564 .. 3714611 -  -5.8  -2.90763   GTTACATTTGATACA CGCATATTGGAACAAGCC TCCCTTACGCCT AGCTTGTTCCAATATATG CTTGTACTTATTTAA  56 64
     BCE3961 3712491 .. 3712536 -   -10  -3.71848   CTCTTTTATTAATAA GCAACACGTTACCTCCTAATT ATGTA AAATAGGAGGTAA-GTGCTAC TCTGTCTAATAAATA  86 141
        murE NONE
        mraY NONE
        murD 3708575 .. 3708610 - -17.9  -3.05384   TTTTGCCCTATGTAA    CAAAACATCAGTAGG TGTTAG CCTACTGATGTTTTG     ATTTACTTTATATAA 100 33
       spoVE 3707415 .. 3707434 -  -8.6  -4.86133   TACACATACGAAAAA            CCCTGTCT TATA AAACAGGG             TTTAGTAGCGAGAAT  93 27
        murG NONE
        murB 3705198 .. 3705222 - -14.4  -4.21607   CCTACGTAACATAAA          GAACGGCATG TTCCT CATGCCGTTC          TTATCTTCTTATTAT 100 74
     BCE3954 NONE
     BCE3953 NONE
        ftsA NONE
        ftsZ 3701477 .. 3701492 -    -9  -5.86976   GTATAAAACAAAAAA              GGAGCA TAAA TGCTCC               TTTTCTTTTATCGTC 100 33
     spoIIGA NONE
        sigE 3699484 .. 3699519 -   -12  -3.61097   TCATACAACTAAATA    GAATAAGACCAGCC TAGATAAC GGCTGGCCTTACTC     TTTACACCATTTTAT  95 27
        sigG 3698560 .. 3698583 - -11.8  -5.05601   TATGACATATAAAAA          GGTCTCACCA TAAA TGGTGAAACC           TTATCCTTGAATCGT 100 26
     BCE3947 NONE
     BCE3946 NONE
     BCE3945 NONE
     BCE3944 NONE
     BCE3943 3695756 .. 3695772 -  -2.3  -3.64198   TGCTCATACATATAA              CCTCTTA CTA TAAGAAA              TAGCCGAATAAACTT  47 16
     BCE3942 3694953 .. 3694970 -  -4.1  -4.36914   TTTTCTTCGACAAAA             TAGGAGG ATTT CCTTCTA              AAAAACCAATCATTT  62 35
      divIVA 3694091 .. 3694127 - -20.4  -5.52096   AAACGGAATAAAAAA    GAGACTTTCTCATCCC AAAAA GGGACGAGAAAGTCTC    CCGCGGTACCACCCT 100 282
        ileS 3691241 .. 3691263 - -12.1  -5.26875   CTGTTAACCAAAAAA           TGACTGCAC TTTAC GTGCAGTCA           CCCCTTATTATTTTA 100 33
     BCE3939 NONE
        lspA NONE
     BCE3937 3689139 .. 3689163 - -10.8  -5.94713   ATGGTATAAAAAAAA         GTCCTCTCAGC GTGT GC-GAGAGGAC          TTTTGAAAAAGGGTA 100 152
        pyrR 3688439 .. 3688462 -   -14   -5.7946   TTTGCAATAAAAAAA          CTCTTTGTGC CTGT GCACAAAGAG           TCCTACACTTTCGTA 100 107
        uraA 3687037 .. 3687058 - -10.2  -4.03995   CTCTGCATAAAAATA           CCCTAGTC GTGTGA GACTAGGG            TGCAAGAAAGAAGCC  90 81
        pyrB NONE
        pyrC NONE
        carA NONE
        carB NONE
        pyrK 3679716 .. 3679730 -  -2.1  -2.62515   AATCTGTTCATAGTA               CAACC TCCCC GATTG               GAAATACTGGTCCGT  40 3
        pyrD NONE
        pyrF NONE
        pyrE 3677416 .. 3677441 - -12.6  -5.38951   AATTTATATAAAAAA         GACGACCGCG TTCCCC CGCAGTCGTC          TTTTTTCGTGTTACG 100 36
     BCE3924 NONE
     BCE3923 3674591 .. 3674612 - -11.6   -4.2649   CAATAAAATGAGAAA           GTGCCACC GAATAA GGTGGCAC            TTTTTTTATTCATTA 100 31
     BCE3920 3671391 .. 3671438 - -13.8  -2.60604   AATGAAATTAAAAGC TTAAATATAAAAATGCGTTGCT CATA AGCAACGCATTTTTATATTCGT TCCAACTAGTTCATA 100 55
     BCE3917 3665292 .. 3665317 -  -8.4  -4.90013   TAACTCAATGAAAAA         GGTAATAGAG ACAAGG CTCTACTACC          TTCTGTAAATTATAT  90 60
     BCE3916 NONE
     BCE3915 NONE
         gmk 3663118 .. 3663145 - -10.8  -5.44119   CCTACCGTAAAAAAA        TAACAACCTACT TGTA AATAGGTTGTTA         CCGTTACATAGAAAA 100 294
       coaBC NONE
        priA NONE
         def 3658866 .. 3658888 -  -8.5  -2.57548   AATAAGACGACGAAG          CACCGGCACT GAAA AGT-CCGGTG           TCCCCATAAATACTA  69 74
         fmt NONE
         sun NONE
     BCE3906 NONE
     BCE3905 NONE
     BCE3904 3652711 .. 3652765 - -13.1  -2.90075   TCTTTTTGAATCATA TATTTTTGCCTGTTATACAGTCCAC TATAT GTAGACAGCATAACAGGCAGAAGTA ATACATTCCATTCTC 100 66
     BCE3903 NONE
         rpe 3650897 .. 3650922 - -11.9  -4.62069   CTTCTATTGTAAAAA         GGCAATCTGCC ATTC GGTAGATTGCC          TTTTTACATATTTTT 100 112
     BCE3901 3650021 .. 3650034 -  -8.1  -6.22691   TAATAATAAAAAAAA               GAGCC GCTA GGCTC                TTTTTTTACTATACC 100 220
     BCE3899 NONE
     BCE3898 3647238 .. 3647263 -  -8.3  -4.99568   CAACACGAAAGAAAA         GAGCCTCACTA TTAG CAGCAAGGCTC          TTTTTTATCTTCAAT  91 142
        recG 3645016 .. 3645035 -  -9.4  -2.81604   CATTAAAAGTAGAAT            GCAACAAA AACT TTTGTTGC             CTCCCTTTAATCGAG  75 32
     BCE3896 NONE
        plsX NONE
        fabD NONE
        fabG NONE
        acpP 3641337 .. 3641356 -  -7.8  -3.39005   GATATAAGCCGAGAA            GCCCCGCT AAAA AACGGGAC             TTCATTCAAGCATTA  71 38
        rncS 3640544 .. 3640572 - -15.4  -3.36327   TCATTCTATGCACAA        GGAATCCCCCTC ATTCA AAGGGGGATTCC        TTATAGTTGTTCTTT 100 26
         smC NONE
        ftsY 3635825 .. 3635844 -  -9.3   -4.9725   ATTTTTATAGAAAAA            GAAGCGG AAAATA CCGCTTC             TTTCACTTATACTTC  95 32
     BCE3888 NONE
         ffH 3633956 .. 3633966 -  -2.6  -3.00022   TTTATTTCACACAGA                 TAAT TAT ATTA                 GCAAAAAGACTATTG  43 82
        rpsP 3633653 .. 3633671 -  -3.9  -2.71364   TCATTGCCTCAATTA             CTTACCT TGTTT AGATAAG             TGGAATTTCTCCATG  46 4
     BCE3885 3633375 .. 3633398 -  -8.8  -5.12707   TTAAATGTTAAAAAA          GGGAGAGGAA ATAA CTCCTCGCCC           TTTTTACGTTTATTG  95 35
        rimM NONE
        trmD 3631993 .. 3632005 -  -6.3  -3.34233   GCACAAGTGTTATAA                TAGCA TAT TGCTA                AGGCTGTTGCAATAG  61 57
        rplS 3631511 .. 3631536 - -13.4  -4.65838   TATAGATTGGAAAAA         GGGAGCTTGT GCATTT ACAAGCTCCC          ATACATGTCTTATCG 100 35
        sipS NONE
     BCE3880 3629964 .. 3629981 -  -7.7  -5.51612   ATACAAAAAAGAAAA             GACGTAC AAAC GCACGTC              TTATACTTCTTCTAC 100 26
        rnhB 3629133 .. 3629164 - -13.2  -3.68378   TTATATGTCAAAATA      CAAAATAAGCTGCG TTTT CGCAGCTTATTTTT       GAATCATATCTTTAA 100 18
        sucC NONE
        sucD 3626847 .. 3626870 - -11.1  -4.60255   AGAAGTTTGTAAAAA          GACACCTTC AAGCAA GAAGGTGTC           TTTCAACAGATTAGT 100 36
     BCE3876 3625896 .. 3625910 -  -2.9  -2.77344   CCATTTGTCAATAAT               TGTTT AATAA AAACA               TAAAAATATAAGGTT  42 39
        topA 3623686 .. 3623705 -  -8.6  -5.40072   TCTTCCCGAAAAAAA            TGTGAGCA GTTA CGCTCACA             TTTGTTGTTCTTCTT 100 21
         gid 3622299 .. 3622329 - -14.2  -4.18488   ATTCACCTCAATAAA       GGCTACTAAATCGT ATC ACAACTTAGTAGCC       TTTGCAAGAAATTTA 100 42
     BCE3873 3621331 .. 3621343 -  -2.7  -3.55444   GTTGTAGCGTGGAAA                TTTCC CAT AGAAA                AAACTCCTTTATATG  46 63
        hslV NONE
     BCE3871 NONE
     BCE3870 NONE
        codY 3618492 .. 3618514 -  -8.5  -5.71712   TGTTATACAAAAAAA           CTCTCCTCA AAAAA TGAGAAGAG           TTTTATAAATTAGTT 100 35
        rpsB 3617433 .. 3617461 - -11.1  -5.07567   TTATACCTTAAAAAA        GGTGATAAAAGGC CGA ACCCCTTATCACC        TTTCCAACTTTGTTA 100 38
         tsf 3616455 .. 3616473 - -13.2   -5.0538   CTTTATTTTAAAAAA             GGGAACAC AAT GTGTTCCC             TAATCTGTATTAGTT 100 35
     BCE3866 NONE
         frr 3615092 .. 3615112 - -11.9   -4.7416   CTAAAAGTGTAAAAA            GACCCCCTT AAG AAGAGGGTC            ATATTTGCGAAAGTA 100 47
        uppS NONE
        cdsA NONE
         dxr NONE
     BCE3861 3610955 .. 3610980 - -11.2  -4.29738   TTATACGCAGGAAAA         CCCCTCACCT CGAGTT AGGTGAGGGA          TTTTATTCTACGAGC 100 69
        proS 3609183 .. 3609213 - -10.5  -4.55697   ACGTTGACAAAGAAA       GAGAAGGTACCTC GTTAT GAGGTACCTCTTC       TTATTTTAAAATATT  95 26
     BCE3859 3605881 .. 3605893 -  -7.7  -3.32343   GTTATATTTCTATAA                CGTGA CAT TCACG                AAAAGTCAGTCGAGG  69 309
     BCE3858 3605468 .. 3605480 -  -3.4   -2.8507   TCAGCCAACTAATCA                CTTC CTTAT GAAG                TTTTCGTTTCTCTTT  45 135
     BCE3857 NONE
     BCE3856 3602016 .. 3602033 - -11.3  -3.96093   GATAGTAACACGAAA             GAGTGGG TTTC CCCACTC              TTTTTTTCACACAAT 100 113
     BCE3855 NONE
        nusA NONE
     BCE3853 NONE
     BCE3852 NONE
        infB 3597523 .. 3597542 - -10.8  -3.00774   CACTCGAATGAGAGA            GAAGCGAT AATC ATCGCTTC             ACTTCTTCCATAATG  84 16
     BCE3850 NONE
        rbfA 3596861 .. 3596882 - -11.7   -5.1287   TTTACATTGAAAAAA           TGGATAGAC AAAT GTCTATCCA            TTATTCTTCACGTTT 100 26
        truB NONE
        ribC 3594801 .. 3594815 -  -2.7  -3.19463   CCGATTACCTAGCAA               GCGTC GGTGA GTCGC               AATGCCAAGCAATGG  44 68
        rpsO 3594457 .. 3594486 - -15.9  -3.06501   TATATTTTTACCTAA       CAAAAAAGCGGGA ATAT TCCCGCTTCTTTG        ACTATCGACGTAAGC 100 27
         pnp 3592168 .. 3592182 -   -10   -5.9218   TACATAACAAAAAAA               GCCAGT TAA ACTGGC               TTTTACTTATTGCTG 100 32
     BCE3844 NONE
     BCE3843 3589756 .. 3589787 - -13.2  -5.29782   TATACCCACAAAAAA      TAACCGTATCTCAT TTAA AAGAGATACGGTTA       TTTTTAAATCATATA 100 47
     BCE3842 3589410 .. 3589428 -  -9.6  -5.61689   AAAATGAACAAAAAA             GATGACCA AAA TGGCCATC             TTTCACTTCGAATTT 100 28
      spoVFA NONE
      spoVFB 3587591 .. 3587613 - -11.4  -2.87253   TATAACTTAGAATGA           GAAGGAGTAT ACA ATACCCCTTC           TAATCTTAATAACGT  86 107
         asd NONE
        dapG NONE
     BCE3836 NONE
     BCE3835 3584324 .. 3584346 - -10.7  -5.76237   CATACAAATAAAAAA           TGACCTAGT TCTAC ACTAGGTCA           TTTTTATTAACGAGG 100 32
     BCE3833 3581894 .. 3581913 -  -8.6  -6.04324   TGAAAAAAGAAAAAA            GATCACCC ATAA AGGTGATC             TTTTTTATACTTCCA 100 30
     BCE3832 NONE
     BCE3831 NONE
     BCE3830 3580789 .. 3580807 -  -8.8  -4.55908   AATAAACAGAAGAAA             GCAGCCCT CTC ATGGCTGC             TCAACCGTCTTGTTT  90 83
     BCE3828 3578231 .. 3578277 - -13.5  -3.31191   TATATAACAAAACCA GCATATAAAAAAGCCTAATTGT AAAA ACAATTAGGCTTTTTT-TATGA ACTTTTTTCTTGTAC 100 20
     BCE3827 3577015 .. 3577029 -  -2.8  -2.92389   GAACTCACCTACATA               CGTTTT CTT AATACG               TGGAAGCTAAACTTG  42 4
     BCE3826 3575805 .. 3575837 - -16.5  -3.01684   AAGTATTTATATATA      TGCAAAGGTTAGTTC TAC GAACTAACCTTTGCT      ATTTCTCTATTATTA 100 38
     BCE3825 NONE
     BCE3824 NONE
     BCE3823 3572167 .. 3572186 - -11.4  -5.09225   AGTCTATGTAAAAAA            GCCCGCAC TAAT GTGCGAGC             TTTTTTTATACTTAT 100 37
     BCE3822 NONE
     BCE3821 3569379 .. 3569424 - -17.3  -4.55295   TTCCCCACAAATAAA TAATACCCTCATCTTACAATT TATC AATGATAAGATGAGGGTATTA TTGTGAAACCTTTTA 100 38
        fabG NONE
     BCE3819 3568270 .. 3568292 -   -15   -6.0427   ATTATACAAAAAAAA           TAGAGAGGAG AAT CTCCTCTCTA           TTTTTTACTTATGTT 100 30
     BCE3818 NONE
     BCE3817 3566420 .. 3566436 - -10.9  -5.08824   TGTTCATTGAAAAAA              GTCATCG AAG CGATGAC              TGTTATTGTGCAGGT 100 28
        pgsA NONE
        cinA 3564526 .. 3564553 -   -10  -5.58074   TAACCATTAAAAAAA        GCTAAAAGAGAC TTAT ATCTCTTCTAGC         TTTTTATACAAATGA 100 10
        recA 3563002 .. 3563027 - -13.5  -5.05079   ATAATGATACAAAAA         TAAAAGACACG AAGC CGTGTCTTTTA          TCCCACTTTAATCAA 100 33
     BCE3813 3560967 .. 3560989 - -13.6  -5.80817   TCCAACACAAAAAAA           TAAAGTGGTG TTT CACCACTTTA           TTTTGCGTATTCCAC 100 23
     BCE3812 3559971 .. 3559999 -  -4.1  -2.72144   GTATTCCTGCTAAAT        TTCTGTAATTTTT CTA AAAAATTAAAAAA        TAATAACTTATCTAA  46 54
       spoVS 3559583 .. 3559611 - -19.1  -4.91109   CCTCCATTATAAAAA        CAACCTGTTTGCA TAC TGCAAACAGGTTG        TTTAAACTTAACGAG 100 33
     BCE3810 NONE
     BCE3809 NONE
     BCE3808 3555768 .. 3555785 - -11.3  -5.64274   TCACTCATAAAAAAA             GGTTGCC AAAT GGCAACC              TCCTCTTCTTATATT 100 39
     BCE3807 NONE
     BCE3806 NONE
     BCE3805 3553386 .. 3553406 - -10.5  -5.54894   AATCCACTAAAAAAA            GAGATGTCA ATT CGACATCTC            TTTAACAACCACAAT 100 27
        cotE 3552705 .. 3552739 -   -16  -2.80056   ACCACTTATGTAAAG     TAAAAAGCTAGGAAGA ACT TCTCCCTAGCTTTCTA     TTACTCTTCTTCTGC 100 26
        mutS NONE
        mutL 3547841 .. 3547864 -    -6  -4.84274   GAATTATATGAAAAA          GGAGCGAATTG TTA CTAT-CGCTCC          TTTTTATTTCTTTCT  78 89
     BCE3801 3546463 .. 3546503 - -12.8  -3.28309   ACATAGATAATGGAA  GAACAAAAAAGGTATGGA TATTT TCCGCACCTTTTTTGTCC  TTTACTATTTATAAA  90 198
     BCE3798 3542689 .. 3542714 - -13.4  -4.43012   ATCTTAATATGAAAA         GGGAGCAACT CGTTAT AGTTGCTCCC          TTTTATTCTCCTATA 100 71
     BCE3794 3535768 .. 3535787 - -10.8  -4.03085   TTAGAAAAATTTAAA            GGAACTTC ACCT GAAGTTCC             TTTCGTTTACTTTAT  93 32
     BCE3793 3534589 .. 3534611 -  -5.6  -3.63515   CTGTATTTTCAATAA           GAAGCGAC GTATTTT ATCGCTTC           TTATCCTCATCATCT  59 41
     BCE3792 3534427 .. 3534452 - -10.5  -5.61881   CTTTAAAAATAAAAA         GCAACTGAACA CTTA TGATCAGTTGC          TTTTTCCCCAGGATT 100 55
     BCE3791 NONE
     BCE3790 3533935 .. 3533946 -  -2.2   -3.2327   TCAATTTATTACTAA                CAGT ATTC ACCG                 TAAAAATAGTATTAA  44 155
     BCE3789 NONE
     BCE3788 NONE
     BCE3787 3531639 .. 3531661 -  -8.5  -4.18488   ACCCACTTTAATAAA           GAGACCGTT TTTAT AACGATCTC           TTTTTAAGCATAATC  87 29
     BCE3785 3530023 .. 3530056 - -11.9  -5.57396   ATAATTAATAAAAAA     GAGTACTAAAAGGCT AGCA AACCTTTTCGTACTC      TTTTTTATTATGTTT 100 51
     BCE3782 3528171 .. 3528181 -    -4  -3.49482   TCACATTAGCAAATA                 CATT AGG AATG                 TCAGTTATCGCTGAA  52 150
     BCE3780 3524688 .. 3524713 -  -2.1  -3.71883   GAACATAATTTCAAA         TTTTATTTT TCAGATTT AAAATAAAA          AAGCCTTCCATGAGT  47 109
     BCE3779 3523725 .. 3523736 -    -3  -3.08278   CTAACCATATAGATA                TATG TATT CATA                 CTTCCCCCTCGAAAA  45 59
     BCE3778 3523032 .. 3523050 -    -9  -2.91199   CAACTTTCAATTATA             TTATTCAG AAA CTGAATAA             TTACTTATTGATTTA  73 135
     BCE3777 3522454 .. 3522487 - -14.7  -2.62929   TAATACAAATAAATT     CACCCTATTTACGGC TCTC ACCGCAAATAGGGCG      TTTCTTTTTCATCTC 100 59
        pepT 3520324 .. 3520349 - -10.5  -5.23316   TATTATACTAAAAAA         CCAAGTAGCAC ATCT GCACTACTTGG          TTCTTTTTTAAGCTT 100 33
     BCE3771 NONE
     BCE3770 NONE
     BCE3769 NONE
     BCE3768 NONE
     BCE3767 3513077 .. 3513094 -  -9.9  -5.71638   CAATAATGAAAAAAA             GGTAAGC AATC GCTTACC              TTTTCCCTCTTCTAT 100 37
        smtB 3512493 .. 3512530 - -12.3  -2.71712   CCTCTCCCTTGAAAG   TTGCATTTTCATAAAGA AGTA CCTTTATGAAAATGCAT    TGTTACATATTTAGT  89 28
        gpmA NONE
         fer NONE
      efflux 3510355 .. 3510389 -   -21   -3.6682   TTCTACTTACGCAAA     CAAAAGGCTATGGAGA ATT TCCCCATAGCCTTTTG     TTTACATTTATAATT 100 39
     BCE3762 3509810 .. 3509848 - -16.3  -5.00616   CCTTTTTTCAAAAAA   CAATAATAAGCGGGGAT TTTCC ATCCCCGCTTATTATTC   ATTCCCAAATATAAA 100 91
     BCE3761 3509295 .. 3509317 -  -8.5  -5.74086   AAAGTAAACAAAAAA           CAAGCCAGT TACGT ACTAGCTTG           TTTTTACGCTTTTGA 100 29
     BCE3760 NONE
     BCE3759 3508863 .. 3508892 - -13.9  -4.33105   TAATTATTAGCAAAA       TAAATCGTACTTT CTAT AAAGTACGATTTA        TTTCCATATCTAAAA 100 45
     BCE3758 3506329 .. 3506350 -    -6  -5.76237   TATATAAACAAAAAA           CAATACTT ATTTCA AAGTATTG            TTTTTTGTTTAAAAG  95 74
     BCE3757 3505737 .. 3505762 - -11.9  -5.07971   TAAAATAATGAAAAA         TAGCCTTCTCG TTTA CGAGAGGGCTA          TTTTTTTCATTACAT 100 12
     BCE3754 3503305 .. 3503334 -  -9.5  -5.80727   AAAAATAATAAAAAA       CAACAATAGGT TTTATGTG ACCTATTGTTG        TTTTTTATTTACCAT 100 101
        gabP 3500450 .. 3500464 -  -4.3  -3.24745   GAAAACAAGAAATTA               GAATC GAACA GATTC               CTCATTCTTACTTGT  52 8
     BCE3750 NONE
     BCE3749 3499772 .. 3499800 -  -8.3  -6.11392   AAACAAAGAAAAAAA        CCCTTCTTAATAA AAC TTCTTAAGAAGGA        TTTTATCGCTTTATT 100 59
     BCE3748 3499090 .. 3499109 -   -10   -5.7946   TGCCTAACAAAAAAA            TCCCAGCC TATA GGCTGAGA             TTTTTTATTGATAAT 100 30
     BCE3747 3497786 .. 3497819 -    -9  -5.74288   ATAAACAACAAAAAA     GAAACCCATTGGAT TGTTAT ATCAAATGGGTTCC      TTTACTCGCTTCACT 100 40
     BCE3746 NONE
        fruB NONE
     BCE3744 3494110 .. 3494133 -  -8.9  -5.06414   TTTTTGTAATAAAAA          GGAGCAGCT AATAAA AGCTACTCC           CTTTACACGTATTAT  95 37
     BCE3743 3492806 .. 3492847 - -18.3  -2.59431   CCTTTTCATAATCCA TAAAAGGCGGTTGCTTACA TACT TTCAAGCAACCGCCTTTTA  TATTAATACATATAC 100 42
        miaA NONE
         hfq 3491131 .. 3491147 - -12.3  -5.95539   TGGCAAATAAAAAAA              GAGCGAG AAA CTCGCTC              TTTTTTTGTTATGTA 100 54
       spoVK 3485491 .. 3485520 - -10.8  -5.04597   ACTTATACAGAAAAA       CAGACGCACAGT TTACGT ACTGTGCGTCTC        CTCTTCAAGCATCAA 100 8
     BCE3734 NONE
     BCE3733 3481956 .. 3481973 -  -9.9  -5.58454   TTCACACGAAAAAAA             GCTGTCA AAAT TGACAGC              TTCCCTTTAAGAAAT 100 32
        glnR NONE
        glnA 3479997 .. 3480020 - -15.4  -5.72622   TCGACAAATAAAAAA          GCCCTGATAC CGTA GTATCAGGGC           TTCCTCACCTCTTAG 100 37
     BCE3730 NONE
     BCE3729 NONE
     BCE3728 3477908 .. 3477955 - -14.6  -3.46982   TTTACATTAAGAATA TAAAAGAAGATAATTACCTTAT TTAT ATACGGTAATTATCTTCTTTTT TGTATTTTGATAGAT 100 59
     BCE3726 3476464 .. 3476475 -    -3  -3.10597   CCTTCTACTCAAAAC                TGAT TATT ATCA                 TACAATAGTTACTCT  45 34
     BCE3725 3476180 .. 3476196 - -12.3  -5.85425   TAAATAAATAAAAAA              GATGGGC TTC GCCCATC              TTTTAGTTTAATTTT 100 28
     BCE3723 3473418 .. 3473445 -  -7.9  -3.76815   ATTCAAAACGGCAAA        CTAACTGAAAA CATACC TTTCCAGTTAG         CTTCCATTTCCATAT  74 44
     BCE3722 NONE
     BCE3721 NONE
     BCE3720 3470984 .. 3471000 -  -5.1  -5.69068   TAAAAATACAAAAAA              GCATCTA AAT TCGATGC              TTTTCAAATCAGTTA  85 38
         tkt 3468676 .. 3468694 -  -7.4  -5.04597   ATTTACATAGAAAAA             CCTCTCCA TGC CGGAGAGA             TTTTTCTAAAATCAT  88 40
     BCE3717 NONE
     BCE3716 3467784 .. 3467802 -  -8.9  -5.32396   ATATCAAAAAGAAAA             GACACTC TTAGC GAGTGTC             TTTTAGCGCTTATTT 100 35
     BCE3715 NONE
     BCE3714 3464165 .. 3464182 -  -9.9  -5.41359   AACCAAAGTAAAAAA             GCCTTGT AATT ACAAGGC              CTTTTGTAAACTTCC 100 17
     BCE3713 3462963 .. 3462982 -  -8.6  -4.65078   ATATTTTTAATAAAA            GGTACCTC TGAA GAGATACC             TTTTATTTCCACTCT  89 39
     BCE3712 NONE
     BCE3711 3461229 .. 3461249 - -11.3  -5.09762   ATTGGAATATAAAAA            GAAGCTATA ATA TATAGCTTC            TCTCTACGTTTCTTC 100 39
     BCE3710 3459294 .. 3459313 -   -10  -5.93252   TTGAAAAATAAAAAA            GCACTCGC AATC GCGAATGC             TTTTTCATTATTTAC 100 33
     BCE3709 3458965 .. 3458993 -  -9.8  -4.03234   TTTCTTCTACACAAA        TAAAAAGCATCC ATCTA GGATACTTTTTA        TTTCCATACTATGTA  86 42
     BCE3708 3457832 .. 3457860 - -16.2  -5.06414   GTTTTTGAACAAAAA        GAAAGCTGACCA TAAAT TGGTCAGCTTTC        ATATCCGATCATATT 100 321
     BCE3705 3457077 .. 3457096 -  -8.6  -4.72846   GGATACATTGAAAAA            GCAAGTGT TTAC ACACTCGC             TTTTTTATTTATGTA  89 14
     BCE3702 3454904 .. 3454952 - -27.9  -5.98781   TAGAACTAAAAAAAA GAACACTAAAGCGGAAAGGCAAT AGT ATTGCCTTTCCGCTTTAGTGTTA ATGAGGTGTACTTTT 100 48
     BCE3701 3454149 .. 3454182 - -11.9  -4.07568   TTTTTCTGTGTAAAA     TAGAAAAAGGCATGA TTCC TCATGCCTTTTCCTT      GAAATGAAACGAATT 100 11
     BCE3700 NONE
     BCE3699 3452193 .. 3452226 -   -17  -4.30231   AACAATTAACATAAA     GAAAAGCCGTTAAG AGTGTG CTTAACGGCTTTTC      TTTTAAGTTAAATCT 100 28
     BCE3696 3449737 .. 3449765 -  -3.9   -4.5265   AATTACACTACAAAA        CCTCTCTAATGTT ATT AACATAACAAAGG        TAATATAGTTTCTCA  62 81
        ccdA NONE
     BCE3694 3448199 .. 3448245 -   -25  -3.19003   AGAAGATGTTAGCAA TATAAAATAAAAAGACAGCGCC TTT GACGCTGTCTTTTTATTTTATA CATATACAGTTTTTA 100 38
     BCE3692 NONE
     BCE3691 3444067 .. 3444077 -  -4.6  -5.49809   TAAATCCGAAAAAAA                 CAGC CAC GCCG                 GAAACAGTTACTTTA  84 233
     BCE3689 NONE
     BCE3688 3435283 .. 3435303 -  -8.4  -4.77173   TCCTCATAAAAGAAA            GATTGCTA GCTTA TAGCAATC            TTTTTTAACTTACAG  90 30
     BCE3685 NONE
     BCE3684 NONE
[truncated: 166,990 more chars]
