# Supplementary material for: Rapid, accurate, computational discovery of Rho-independent transcription terminators illuminates their relationship to DNA uptake
Source: Genome Biol. 2007 Feb 21;8(2):R22. doi: 10.1186/gb-2007-8-2-r22 (PMC1852404; doi:10.1186/gb-2007-8-2-r22)
Supplement: Additional data file 4 — Best terminators found downstream of each of the genes of the 343 organisms studied. [file gb-2007-8-2-r22-S4.zip › Bacillus_cereus_ATCC14579.bag]

     BCp0001 NONE
     BCp0002    1055 ..    1079 + -13.7  -5.00616   TCATAACAAATGAAT          GAGGTTGCACA TTA TGTGTAACCTC          TTTTTTAAAAAAAGA 100 45
     BCp0003    1327 ..    1366 +  -7.4  -3.85698   ATAGAAGTTTGTAAG  GCT-TTAGAACCTGTAA CAAGGCT TTACAGGTTCAAATAGC  TTTATACAAAGGCAG  72 27
     BCp0004    2082 ..    2094 +  -3.3   -3.0517   AGAAGAAAGTGCGAA                CCACT TCT AGGGG                GTTTATATAATGAGT  46 16
     BCp0005 NONE
     BCp0006    4656 ..    4676 + -11.9  -5.72622   GAAAAGAAAGTAAAA            GACTAGCCG TCA CGGTTAGTC            TTTTTTATTTGTCCA 100 185
     BCp0007    5650 ..    5664 +  -4.2  -2.78715   TATCTGAAATCATTC               CACCAA GTG TTGGAG               TCTAGTACAGAACTT  46 6
     BCp0008 NONE
     BCp0009    6876 ..    6896 +  -5.5  -3.35962   GGTGGATTAATATGT            TTATCACAA CAT TTGTGACAA            TGATTTTTATCTACC  56 230
     BCp0010    8042 ..    8065 +  -8.2  -4.52589   ACATTATCAAGATTA          CGATAAGGGGC TTT GCTCCTT-TCG          TTTTCTATAAGGAGG  85 20
     BCp0011 NONE
     BCp0012 NONE
     BCp0013 NONE
     BCp0014    9576 ..    9586 +  -2.4  -3.32343   GCATGGTGAGTATTT                 AGGC GAT GCCA                 TTATGGGGATATAGG  44 1
     BCp0015 NONE
     BCp0016 NONE
     BCp0017 NONE
     BCp0018 NONE
     BCp0019 NONE
     BCp0020 NONE
     BCp0021   15171 ..   15194 +  -5.3  -6.17669   TGGTATGAAGTGAAA          GAGGGGTGAC GATAA GTC-CCCTTC          TTTTTTTGTTTTATT   0 17
        dnaA    1660 ..    1685 +  -9.1  -4.72386   ACCTTGTTTTACGCA         CAGTCTATCCA CATG TAGATAGACTG          TTTTTACATCCTTTA  90 64
      BC0002    2954 ..    2989 +  -6.2  -4.33653   TTACTAGGTAAGGAA    TAAGGGTTGCTAGTTT AAAG ATGCTAGTGGCCCTTA     TTTGATTTTTGGGTA  70 34
      BC0003    3283 ..    3300 +  -6.3  -4.42062   TTCCAAGTTCAGGCA             TAAAGGG GGAG CCCTTTG              TTTATTTCAGAAATA  74 23
      BC0004    4416 ..    4431 +  -2.5  -3.64822   AGATTGTGAAATAGA              TAGGG AATAAC CCCTG               TTTAAATGGAAAAGT  48 16
      BC0005    6396 ..    6419 +  -9.7  -3.39803   ATTTAAATGAGTAAT          GACAGGAAT CTAAGT ATTCCTGTC           TTCTACATATAAATC  80 35
      BC0006    8944 ..    8970 +  -6.7  -5.67967   GTTTCTTCAGAAGAA        TAA-GAGAGGGG ATTT TCCCTCTCTTTA         TTTTTTTATAATAAT 100 23
      BC0013   16828 ..   16854 + -12.5  -6.25242   TGTCTTATATACAAA         TAGACAGAGAT TTGAT ATCTCTGTCTA         TTTTTTTTTGATTAT 100 41
      BC0014   18236 ..   18253 +    -7  -6.13503   AGGTTGGTTTTAAAA             GCTCCT CACGAT AGGAGC              TTTTTTTTATTCCTA 100 28
      BC0015 NONE
      BC0016   20153 ..   20180 + -17.1  -5.65678   GGCAACGCGGGTTAA        CTCCCGTCCCT TTATAT AGGGACGGGAG         TTTTTTGTGTTTTAT 100 288
      BC0017   21560 ..   21576 +  -5.9  -3.83102   TGTAATGTAGGAAGG              GGAAAGT AAA ATTTTCC              TTTCCTCATAATTTA  64 93
      BC0019   22312 ..   22329 + -12.7  -5.79595   AATTTAATAGGAAAA             CCCGTGC ATAT GCACGGG              TTTTTTATTTTACAA 100 39
      BC0023   25281 ..   25302 +  -8.8  -5.36441   TATATGTATACAAAA           CTCACCTT AATACA AAGGTGAG            TTTTTTGTATAGAAA 100 391
      BC0024 NONE
      BC0025 NONE
        recR NONE
      BC0027   28277 ..   28309 +  -9.3  -5.43553   AAAATGGAACAATGG      TAAAAGGTTCTGCTT TCT AAGCAGGCCTTTTTA      TTTTGTTTTTTAAGT 100 23
      BC0028   28700 ..   28723 +    -9  -5.41143   TTAAGCTTTATATCA          TGCCAAGATA AAAT TATTTTGGCA           TTTTTTTAAAAAGTG 100 15
      BC0034   34307 ..   34326 +    -5  -6.19302   AAGTATCATATTTTT            AAATAGGC ATAT GCCTATTA             TTTTTTTTGTTCTGT  95 24
      BC0035 NONE
         tdk NONE
      BC0037 NONE
      BC0038 NONE
      BC0039   38649 ..   38678 + -15.3  -5.28176   AAATAAAAAGTGAAA       TTACCTTTCCAAT TATA ATTGGAAAGGTAA        TTTTTTATACATGAA 100 28
      BC0040   39584 ..   39600 +  -7.9  -4.18401   GGCTAAGTATACACG              CGTCAGG CTT CCTGTCG              TTTTAAAATATGTAG  80 140
      BC0041   40583 ..   40618 + -13.6   -2.6621   TCTATCATGTCGATA    AAAAATAAGCTTCTCA TAAT TGAGAAGCTTATTTTG     CTGTTTCGATATAAT 100 18
        metG   43373 ..   43417 + -11.7  -4.96762   AAGTAATTAAGACAA GAAAAGAGATGTTTCACGTGT AAC ATGTGTGAAGCGTCTTTTTTC TTTTTATACTCTCTA 100 35
      BC0044   44302 ..   44319 +  -4.1  -5.79595   GTGTTGAATAAAAAA             GAATGGG GAAA CCTGTTC              TTTTTTATTTTGAGA  86 30
      BC0045 NONE
        ksgA   45955 ..   45979 + -17.3  -4.45577   CATAAGAATATGAAA          GGGACAGTTCA AGT TGAACTGTCCC          TTTTGTCACCTTTCT 100 36
      BC0047   46919 ..   46940 +  -9.5  -5.36441   CATTACGAAGAGTAA           GCAGGATAC ATAT GTATCTTGC            TTTTTTGTATGGAAG 100 26
      BC0048   47382 ..   47394 +  -7.7  -3.20028   ACATTTTATGGAGAC                CCTCA TAA TGAGG                TCATTTTATAATCCG  69 2
      BC0049   47704 ..   47724 + -13.3  -4.95155   TTCTATGCTACGGTA            GCCGAGGAG ACA TTCCTCGGC            TTTTTGTACTCTAAA 100 53
      BC0050   48746 ..   48756 +  -5.4  -3.72242   ACGCTTGAATAAAGA                 CGTA TAA TACG                 TTATGATTTGTTTAG  59 29
      BC0051   49648 ..   49668 +  -9.8  -6.17669   AGAGGCGGAATAAAA            GATAGAGC AGATA GCTCTATC            TTTTTTTATTTTATT 100 28
      BC0052   50193 ..   50207 +  -4.4  -4.59853   CAACTACTTTAAAAA               TTTTTA TCT TAAAAA               TTTTTAAAAAATTAA  68 78
      BC0053   50634 ..   50663 + -14.5  -6.28631   CTTATAATTTTGTAG       CAAACTCCTGTAA GCAT TTACAGGGGTTTG        TTTTTTTTTGCTTTA 100 73
      BC0054 NONE
      BC0055 NONE
      BC0056   53895 ..   53907 +  -4.1  -5.08255   GTTAAAAATGAGATT                GGGAA TAT TTCTC                TTTTGTTTTACCCAT  70 36
      BC0057   54188 ..   54208 +  -5.4  -5.30339   GCAATAAAATGTTGT            CGCTTTGG CATGT CCAAAGCA            TTTTTCTGTTTTCCT  80 34
      BC0058 NONE
      BC0059   58582 ..   58598 + -10.9  -5.28481   TGTATATTGAATGAA              GGTAGCA CTT TGCTACC              TTTTTTCGTTGAATA 100 119
      BC0060 NONE
      BC0061 NONE
      BC0062 NONE
      BC0063 NONE
      BC0064 NONE
      BC0065   63461 ..   63473 +  -3.4  -2.64739   TTTCTAAGTAGAGTA                TGTC TTATT GACA                CTATATTTTAGGATT  44 30
      BC0066   64356 ..   64377 + -11.7   -5.8187   CGGGTCATCTAAAAA           GATCATGCA AATT TGCATGATC            TTTTTTTGTTAAATA 100 352
      BC0069   67119 ..   67136 +  -9.9  -5.60993   ATTTGATTTTAAAAA             CCTAGGT GAAT ACCTAGG              TTTTTTTGTGGGAAA 100 66
      BC0070 NONE
      BC0071   69306 ..   69316 +    -4   -3.1207   TTCACAATTGTATAG                 GAAA GTT TTTC                 TATGTTACGATTTAC  48 53
      BC0072   71274 ..   71293 + -12.2  -5.80003   TAAGTAAGAAGTGAA            GGAGTGAC TATC GTCACTCC             TTTTTTGTTTGTTAA 100 34
      BC0073 NONE
        hslO NONE
      BC0075   74236 ..   74255 +  -8.6  -5.46706   AACGCGATTGAAAAA            GCATCCTT GAAA AAGGGTGC             TTTTTCTTTTGGGAT 100 44
      BC0076 NONE
      BC0077 NONE
      BC0078 NONE
      BC0079 NONE
      BC0080 NONE
      BC0081 NONE
      BC0082 NONE
      BC0083   80248 ..   80268 +    -9  -4.98857   TGAAAGAAAGAAGAG            CTGCCAGT TAGTT GCTGGCAG            TTTTTCTAGTTGAGT  95 90
        lysS   81843 ..   81864 + -13.1  -5.95539   CATAAACAAGACTAA           GCTTTGGAG ATTT CTCCAAAGC            TTTTTTTATTTGAGC 100 26
      BC0099 NONE
      BC0100 NONE
      BC0101 NONE
      BC0102   97638 ..   97658 + -11.2  -4.30719   GTATAGACAAACTAA            GAGGGCTA CGAGA TAGCCCTC            TTTCTTGTACGAGAA 100 41
      BC0103 NONE
      BC0104 NONE
      BC0105  101422 ..  101435 +  -2.4  -3.35798   TCGCAAAACGTAAAT               TGCT AGAAAA AGCA                TTATAAGTAGAGGAT  44 6
        ispD  102160 ..  102187 + -16.4  -3.87815   TGACGTGTTAATAAA        GAAAAGCTCGGC AACA GCCGGGCTTTTC         TTTATAAGGATAGCG 100 47
        ispF NONE
        gltX  104561 ..  104589 + -21.9  -5.94713   GAACCGCGCTTAAAA        GGCGTCTCTGTCA ATA TGACAGAGACGCC        TTTTTTTTATACCGT 100 308
      BC0109 NONE
        cysS NONE
      BC0111 NONE
      BC0112 NONE
      BC0113  108424 ..  108445 +  -7.3  -4.58297   AAATTAAGAAGAGGA           GAGCGTTGA AGCA TTGACGCTC            TTTATCTTTTTACTG  80 17
      BC0114  109176 ..  109197 +    -3  -5.18371   AAGTAACAAGTGCTA           CAGGTG TAAAATAAAT CACCTG            TTTTCTTTTGTAGAG  71 42
      BC0115  109713 ..  109725 +  -6.2  -5.37593   AGAACTGTGTAAAAG                CCCG GTGAA CGGG                TTTTTTCATTTGCGC  88 85
        nusG  110370 ..  110389 +   -10  -5.03747   TCTTTTAAGTCAGTA            CGTCTTCG TTAT CGGAGACG             TTTTTTGAAAGATTT 100 77
        rplK  110932 ..  110962 +  -9.1  -4.35885   TTTGTTTTTAAAAAA      GGTTGCGGGTCTGG AATT CCA-ATTCGCAACC       TTTATTATCGTAAAT  89 46
      BC0118  111931 ..  111959 + -11.8  -4.75404   TTCTGTGACTATATG        CCTCCATGTCTA CAAGT TGGGCATGGAGG        TTTTTAGTGCACTTT 100 176
        rplJ  112500 ..  112510 +  -2.4  -3.93166   GCAGACCAAAAGGAA                 GAGC AAG GCGC                 TTAATTTTTTAAAAG  51 11
        rplL  112966 ..  112983 +  -8.4     -6.13   GATGCTTTAAAAAAA             GCTCGC TCTCAT GCGAGC              TTTTTTTTTAACTGT 100 50
      BC0121  113856 ..  113874 + -10.4  -4.00038   ATTTATTTGTGATTT             TGCACAAA TTT TTTGTGCA             TTTATAATACTCATG  91 264
      BC0122 NONE
      BC0123 NONE
      BC0124  121457 ..  121497 + -13.6  -4.67048   TAATAAGTTAAAACT GTTTTTGTGAGGAGAGAGC ATTT GCTCT-TCCTTGCAAAAAC  TTTGTTTTCAACTAA 100 30
      BC0125 NONE
      BC0126  122548 ..  122568 +  -9.7  -2.83522   CGCTTATGGAAGTGT            GGAGAGGGA GAA TGCCTCTCC            CTTTCATCGGGCGCT  75 84
      BC0128  124822 ..  124847 +  -9.1  -2.65815   ACTTATGTAAGCTTA         GAAAGTGGGAC GTAA GTTTCACTTTC          TAGTCTAAATATAAA  72 71
         tuf  126102 ..  126122 + -14.1  -5.67283   ACTGATATAAAAAAA            CCTAAGGGA TTT TCCCTTAGG            TTTTTTGTTTGCGTT 100 46
        rpsJ  126784 ..  126794 +  -2.6  -2.53581   ATATCGAAATCAAAC                 TATA ATT TATA                 TAACTTAAAAATGTA  40 21
        rplC NONE
      BC0132 NONE
      BC0133 NONE
      BC0134 NONE
      BC0135 NONE
        rplV NONE
        rpsC NONE
      BC0138 NONE
      BC0139 NONE
      BC0140 NONE
      BC0141 NONE
      BC0142  132273 ..  132283 +  -2.6  -2.54841   AAAAAATCTGGTGAA                 TTAT TAG ATAA                 ATAATTTTCTTAAGA  40 11
      BC0143 NONE
      BC0144 NONE
        rpsH NONE
      BC0146 NONE
      BC0147 NONE
        rpsE  134968 ..  134980 +  -3.4  -2.52464   TTACGCGGTAAATCT                GTAG AAGAG CTAC                TAGGTTAAGGAGGGA  44 5
      BC0149 NONE
      BC0150  135747 ..  135768 +  -7.3  -3.57144   AATCGTATTCAGGAT           TGGCACG TTTATCCC CGTGCCA            TTTACAAATGGAGAC  70 114
         adk NONE
      BC0153  138444 ..  138455 +    -3  -2.90496   GGATTTCAGAGCAGT                GTAA AATG TTAC                 TGATTTGAAGAAGGG  43 56
        infA NONE
      BC0155 NONE
      BC0156 NONE
      BC0157  139764 ..  139800 + -11.7  -2.79518   TGCCTAAGGGGGACT    TTCGGTTAGACAGGGGT TAT ACCTTTGTTTAACCGGG    GTTTCGACGTTTTGA  88 139
      BC0158 NONE
      BC0159  141213 ..  141223 +  -2.4  -5.83822   TCTTTTCAAGAAACT                 GGTC ATG GCCC                 TTTTTTTTAAATATA  79 65
      BC0160 NONE
      BC0161 NONE
      BC0162 NONE
        truA  144558 ..  144574 +  -4.5  -4.06419   AGAAACTCAAAAGTA              TATCATA ACA TATGGTA              TTGTTTCTAAAACCA  60 67
      BC0164 NONE
      BC0165  145538 ..  145558 + -15.5  -5.88197   TTTGCGAACTACAAA            CCCCAACCA TTT TGGTTGGGG            TTTTTTTATGTTTCA 100 43
      BC0166 NONE
      BC0167  146879 ..  146897 +    -6  -5.48303   CACGGAAAAAGGAAA             TCCTCC AGAATAA GGAGGA             TTTTTTTGAGCTTCT  86 13
      BC0168  148220 ..  148261 + -17.7  -3.14401   AATAGCAAGATAAAG TAATAACGAGTGGACAATA TATA TATTATCCACTCGTTATTA  TAGTTATTATTTTTT 100 142
      BC0170  149699 ..  149729 + -12.7  -4.87665   GGTATGATTAAAAAA       GCTCTACCACCTT CTTGA AAGGTAGTAGAGC       TTTTTATGCGTGAAG 100 81
      BC0172  151053 ..  151069 +  -2.9  -3.55444   AAGGAAGTCGCAAAT              GAGCGAC CAA GTAGTTC              TTTGAAAACTGAACG  48 164
      BC0184  158041 ..  158060 +  -7.2  -5.01823   ATAGCATCAGAAAAA            CACTTCTA AATA TAGGAGTG             TTTTATTATTATTAT  88 17
      BC0185  159165 ..  159180 +  -7.6  -5.95539   ATAAATGTAAGAAAA              GCAACT GAGA AGTTGC               TTTTTTTATTTGAAA 100 37
      BC0186 NONE
      BC0187 NONE
      BC0188  163048 ..  163088 + -19.4  -4.37886   ATAATTAGCTGAATT  TATATGAAAAAGGAGCAC AAAAA GTGCTCCTTTTTCATATG  TTTTATAGACGATGA 100 37
      BC0189 NONE
      BC0190  165386 ..  165409 + -11.2  -5.73672   AAAACTAAGAAAAAA          CTCTGTAAAA ATCA TTTTACAGAG           TTTTTTTAGTTATTT 100 86
      BC0192  169175 ..  169185 +  -2.6   -2.7419   ATTGAGATGATTTAT                 TATA AAA TATA                 TACTTAAACTACTAT  40 81
      BC0193  169805 ..  169840 + -16.5  -4.45168   TTAAATTAGGAGAAA    TAAGAAAAAGAGCCT ATATTC AGGCTCTTTTTCTTA     TTTATATTTTAAAAG 100 37
        fabG  171546 ..  171575 + -18.1  -5.66989   TTAAAAGATAAAAAA       GAAGGTATCTCAC CTTG GTGAGATACCTTC        TTTTTTTAATCTTTC 100 30
      BC0200  176213 ..  176238 +  -9.8  -5.15167   TAATCACTGTCAAGA         GAGGTACCTG AAAGAA CAGGTATCTC          TTTTTGTTGCTAATA 100 38
      BC0201 NONE
      BC0202 NONE
      BC0203  180032 ..  180050 + -11.8  -5.55698   ATGTGAAAAAGTAAA             GCGATAGA ATT TCTATCGC             TTTTTTTACATTATG 100 27
      BC0204  181415 ..  181447 + -12.3  -5.77856   AGGCTTAACAAAAAA      GAACTGATTCAAA GGGAATG TTTGAATCAGTTC      TTTTTTTCATTTCTT 100 33
      BC0205  182662 ..  182683 + -11.7  -5.64873   GCAGAAACGAAAAAA           TAACCTTGC CTAT GCAAGGTTA            TTTTTTCTTCTTGCC 100 23
      BC0207 NONE
      BC0208 NONE
      BC0209 NONE
      BC0210  187016 ..  187026 +  -5.4     -3.67   AAGTTTTTACTGTTT                 GTCA TTA TGAC                 TGTTTTAGCAATTAC  59 60
      BC0211  188590 ..  188629 + -16.8  -4.55004   AGATTTAAGATATGC  AAAAATAAAGAAGTAGGC AACC GCCTACTTCTTTATTTTA   TTTCTCTTTTATATT 100 10
      BC0213  190198 ..  190211 +  -3.9  -3.82665   CTCAAATATGTAAAA               CTAAT AAGT ATTAG                TTTAGTAATATCGTC  56 61
      BC0214  190655 ..  190674 +  -8.6  -5.08088   AGTATAAAATAAAAA            GGTATCCT CGGT GGGATACC             TTTTTATTAGCACTT  95 34
      BC0222  200575 ..  200599 + -15.1  -5.07275   GGGACAAACTAAAAA          GCTGCTTGTCT ATA AGACGAGCAGC          TTTTTCTATATATAA 100 182
      BC0223  201227 ..  201240 +  -3.9  -4.72272   TGTCTCTAATATATT               GAATT CCAT AATTC                TTTTTGGTAGCAAAC  69 246
      BC0225 NONE
      BC0226  203121 ..  203144 +  -9.6  -5.03994   AGAAAAAATTAAAAA          GACGACCG GGCATAGA CGGTCGTC           TTTTTCTATATAAAG 100 29
      BC0227  203541 ..  203551 +    -4  -3.38434   TTTTATTACCAACTC                 CTAA AAC TTAG                 TGTTATAATTATTAT  51 124
      BC0228  204215 ..  204252 + -12.9  -3.51406   AATCAAATCAAAAAT   AAGAAAAGACGACCG GGCATAGA CGGTCGTCTTTTCTA    TTACTATTTATAATA 100 24
      BC0229 NONE
      BC0230  205671 ..  205704 + -13.4  -5.45726   TCTACAGTTTAATCG     TAATCCGTTATGTG TATAAT CGCATAACGGATTA      TTTTTTTGAAATATC 100 29
      BC0231 NONE
      BC0232  207116 ..  207139 + -11.8  -5.37865   TAAAGCAAGCTAAAA          GGTGAACGAG TAAA TTCGTTCACC           TTTTTTAATTCTTAC 100 28
      BC0233  207683 ..  207706 + -11.1  -5.60689   GAGATTAACAAAAAA          GCCTTAGTC CATATA GACTAAGGC           TTTTTTATTATATAA 100 100
      BC0234  209192 ..  209224 + -13.5  -3.11559   GTTTGATATAGGACA      AAAAACCACCAAGCG GTC CGCTCGGTGGTTTTG      TATTAGGATTCTAAT 100 107
      BC0236  211642 ..  211667 +  -6.2  -5.88471   ATAAAGGTGTAATAA         AAGAGTAGGT TTTGAT ACCTACTCTA          TTTTTTTTGATAATC 100 18
      BC0238  213339 ..  213364 +  -6.2  -5.47159   TTCTATGCCGAAAAA         CCATGGGGAA TGTTTC TTTCTCATGG          TTTTTTATATTGAAA  88 98
      BC0239  215283 ..  215316 +  -9.7  -4.78107   AGTAAAGAGTAGAAA     GCCACTTCCTTTCAGT TTT GTTGGA-GGAAGTGGC     TTTTTCATAATGATA 100 36
      BC0241 NONE
      BC0242 NONE
      BC0243 NONE
      BC0244 NONE
      BC0245  221907 ..  221931 + -15.9  -5.99154   ATCACGTATAAAAAA          GGACTCTTTCA AAT TGAAAGAGTCC          TTTTTTTATTTAATA 100 30
      BC0247 NONE
      BC0248 NONE
      BC0249 NONE
      BC0250 NONE
      BC0251  223999 ..  224037 +  -9.1  -5.55695   TTCAAAAAAAATAAA   GACTCTAACGTATTAGT AAGTA GTTAATATGTTGGAGTC   TTTTTTATATTCTTC 100 59
      BC0252  225484 ..  225517 + -12.6  -4.38116   AACTTATAAGATTTG     TATCCACCAGCAAA AGTCCC TTTGCTGGTGGAAA      TTTCATTTTTATAAG 100 32
      BC0253 NONE
      BC0254  227647 ..  227673 + -12.3  -4.57569   GAAATAAGTAAAAAA         GGCATGCTCTC AATAA GGGGGCATGCC         TTTTTCACGGAATCG 100 34
      BC0255  229295 ..  229319 + -10.9  -5.95539   TTATAAGCGAAAAAA          TCCATTCTAAT TCT GTTAGAATGGA          TTTTTTTATTTGAAA 100 35
      BC0256  230825 ..  230837 +  -3.4  -4.83615   ACATTTTATTTCAAA                TAGG AACTA CCTA                TTTTTATAAAAAGTG  66 185
         ddl  231988 ..  232021 + -21.3  -2.87463   AATCTAACAAAAAAG     GAGGAAGCACTATTC ATAG GAATAGTGCTTCCTC      TATGTAAGGAGCGTT 100 34
      BC0258  233654 ..  233680 +  -7.4  -5.48825   AGCATTCAGGAAAAG        GGC-TTTTCCG CAAATT CGGAAAACGCC         TTTTTTTAAATGATA 100 261
      BC0259  235336 ..  235360 + -14.4  -6.04953   GCTTAATAAAAAAAA          GAGAATGCCC TTTGC GGGCATTCTC          TTTTTTTATTTCTAT 100 35
        uvsE  236434 ..  236445 +  -4.4  -3.10056   GGTTAAAATGCCACC                GGTT ATTA AACC                 TGTTAAATGACTGAT  50 75
      BC0262  237449 ..  237464 +  -5.4  -2.75997   TTGAGGTAGCGATAA              GGAAGG TACA TCTTCC               ATTCATTTATAGGGG  52 72
      BC0263  238518 ..  238544 +  -9.5  -4.84642   GAAGTAAACTTCTTA         GACGTGGTG ATATATGTG CACCACGTC         TTTTCTTAGTTTGAA 100 34
      BC0264  240031 ..  240041 +  -5.4  -3.40611   TCTTTGCAACAGGCT                 CCAT ACA ATGG                 TATTATTACAATAGG  58 260
      BC0265 NONE
      BC0266  240761 ..  240782 +  -6.6  -5.88565   AAATCGGCAGTTTAA           GTTGCTCT CTTTGA AGGGCAAC            TTTTTTTATTATAGA 100 39
      BC0267  242994 ..  243011 +    -7    -5.626   AATAGTAAGAGAAGA             GAGCAG ATGAAA CTGCTC              TTTTTTTATGAAATA 100 36
      BC0268  244068 ..  244080 +  -3.3  -3.88946   GCTAACGCGGTGCGA                GGGTT CGA ATCCC                TTCTTCTCTGCCATA  54 282
      BC0286 NONE
      BC0287 NONE
      BC0288 NONE
      BC0289  252954 ..  252989 + -15.8  -3.64466   ACCACAGGTTGTGGA    TAAAACCCATATTATC TGTT GATAATGTGGGTTTTA     TTGTGTATATAAAAT 100 56
      BC0291  256138 ..  256181 + -14.1  -4.63048   TTTTTGAAAAACTAT CCACAATAAAACGCAGAGG AAGCGA CCTCTGCGTTTTATTATTG TTTCTTCTTTGTGAA 100 17
       groES NONE
       groEL  259480 ..  259505 + -13.5   -5.9667   GTTTGTCCTAAAAAA         CATCCATTTCT ATAT AGAAATGGATG          TTTTTTTATGTTTTT 100 45
        guaA  261418 ..  261448 +  -7.7  -5.83211   TAGTATTTATAAAAA      GGTCCATCTATTGC TTAT GCA-TAGGTGGATC       TTTTTTATTTTGGTG 100 38
      BC0297  263131 ..  263157 + -11.7   -5.1615   AAGGGGTTTTTTAAA         GGTCTAGACTT AAGGG GAGTCTAGACC         TTTTTTGCGTCTTCA 100 41
      BC0298 NONE
      BC0299  265480 ..  265503 +    -9  -5.41787   GGTATGTGATAAAAA          GGCTTATTTT AAAA GAAATAAGCC           TTTTTATATTTTTTA 100 55
      BC0303  271782 ..  271821 + -10.2  -6.15536   TTGCATTTATATAGA  CGATAATCGGAGGGATAA TAGT TAATCCTTTTGATTATCG   TTTTTTTTGTTAATT 100 50
      BC0304  272706 ..  272733 + -10.6  -3.62384   TTTTATGGTAGAAGA        GCACCCCATAGA TTGT TCTGTGGGATGC         TTGTATATAACTTAT  87 42
      BC0312  282982 ..  283035 + -17.1  -3.34281   AGTTCTTATATAGTA AAAAATAATAACCCACACTCTACTT GTAT AAGCAGAGCGTGGGTTATTATTTTG CTTCTTTTTCTATAA 100 18
      BC0318  292262 ..  292283 +  -8.1  -5.63517   TTGAAATGTTAAAAA           GATACCTTA TATA TGAGGTATC            TTTTTTATTTAGCAA 100 59
      BC0323 NONE
      BC0324 NONE
      BC0325  301933 ..  301960 + -12.9  -4.07133   GCGTAAAATTTCATA        TGGCACAGAAT AGAGTC ATTCTGTGCCA         TTCTTTATAAAAATA 100 35
      BC0326 NONE
      BC0327 NONE
      BC0328 NONE
      BC0329 NONE
      BC0330  307269 ..  307308 +  -6.4   -4.1822   TGAAATAAGAAAAGT  GAAACAAGCTTCTACTTC TTTT GATGTAGAAGCTAGCTCC   TTTCTTAAAATAGCC  70 33
      BC0331 NONE
      BC0332 NONE
        purH  310919 ..  310945 + -14.6  -3.07858   ATTGATATGAAAAAG         CAAACTAGGAGC ATA GCTTCTAGTTTG         TACTTATTTAATTAT 100 393
      BC0334  312256 ..  312277 + -14.5  -5.30686   GTTAATATGTAAAAA           TCCCGCTGA GGAA TCAGCGGGA            TTTTTTATGCATCTT 100 36
      BC0338 NONE
      BC0339 NONE
      BC0340 NONE
      BC0341 NONE
      BC0342  320439 ..  320459 + -11.2   -5.9218   AGATTAAATATGAAG            GCTGTTCC TCTAT GGAACAGC            TTTTTTTCTTATGTA 100 34
      BC0343  321295 ..  321320 +  -7.7  -6.19302   TATACTCATATTTTG         TAGATTCATAC GCAT GTATGAATCTC          TTTTTTTTATTATAT 100 23
      BC0344  323011 ..  323039 + -16.9  -4.19506   ATAAGAAATAGTAGA        GGAGCTCTTCACA GAA TGTGAAGAGCTTC        TTTTAAAATTGAAAT 100 37
      BC0346 NONE
      BC0347 NONE
      BC0348  326975 ..  326994 + -12.2  -5.64274   TTAAGTAGAGTAATG            GACCAGGA GTTT TCCTGGTC             TTTTTTTATGAATGA 100 165
      BC0349  327450 ..  327467 +  -9.9  -5.71712   AGAGTAAATTGTAAA             GAAAGGC ATTT GCCTTTC              TTTTTTTATGTAAAA 100 34
      BC0350 NONE
      BC0351 NONE
      BC0352  330815 ..  330842 + -13.6  -2.56596   TTTAAAGATTAAGCA        GAAAAACACCCG TACA TGGGTGTTTTTC         TAGGTTAATCAAACG 100 52
      BC0353  332237 ..  332261 + -12.9  -4.67942   GTTCCTGAACATCAA          GAGGATGCCCT GTA AAGGCATCCTC          TTTTACTTTGTTAAA 100 11
      BC0354  333142 ..  333180 + -19.3  -5.28176   AATGTGTAAGGAAAA   TAAGTCTATAAAGACTC TTAAT GAGTCTTTATAGACTTA   TTTTTTATGCCTGGA 100 32
      BC0355 NONE
      BC0356 NONE
      BC0357  337588 ..  337629 +  -2.5  -2.76589   GGACTATAAGTAGTA TACTAGAATCTCTAT AAGGTAACAGAG AAGGAGATTCTAGTA  TGGTATATTGGCTAT  40 32
      BC0358  337955 ..  337976 +  -8.1  -5.59879   ATCGGCATCATGAAA           GCTATCTTT TGTA GAAGATAGC            TTTTTTCTATTTGTG 100 28
      BC0359  338578 ..  338606 + -11.9  -3.99592   GACCAAATAAATAAA        GAAACACATTTGA TTA TCCAATGTGTTTC        TTTATGGTAATAAAT 100 27
      BC0362  342314 ..  342339 +    -7   -5.4833   ATGATAATAAAAAAA         TCACC-TTGCT GTCTA AGCAAAGGTGA         TTTTTTATTAAATAA  93 44
      BC0364  345353 ..  345384 +  -6.6  -4.98531   TAGTATAATAGGAAA      GCAGTTGATATAGG AAAA TCTATACCATCTGC       TTTTTGGTTTACAAA  85 33
      BC0365  346795 ..  346835 + -27.3  -4.81359   TGATTTTTATCTAAA  TAGAACCTCCTTACATGCA GAT TGCATGTAAGGAGGTTCTA  TTTTATGTTTAAATT 100 325
      BC0366 NONE
      BC0367  348806 ..  348834 +  -7.6   -4.5442   CAATGTAAGAGACGA       GCAGTGTATTTGA GGAA TCAAA-GCACTGC        TTTTATAGTTAACAA  82 103
      BC0368  349632 ..  349655 +  -6.8  -5.72622   ATGATATAATAGGTA          GAGTAGGA CGTTCGTA TCCTACTC           TTTTTTATTTGTAAA 100 61
      BC0369  350407 ..  350432 +  -4.9  -4.32177   CGGTTTAGGAAGGGA         TATCGATTT TTATCTGT AAATCGATA          TTTCTTGTCGAATCG  64 33
      BC0372  354064 ..  354081 +  -6.3  -3.61398   GTAGTCCTTTTTCTG             TGTATGC ATTT GCGTACA              TTCTTGAAGGGACAA  61 286
      BC0374  356613 ..  356632 +   -10  -5.67063   GAAAGTGTTAGAAGA            CAGGGGCT AGAG AGCTCCTG             TTTTTTTGTCGTGAA 100 16
      BC0375  357471 ..  357488 + -11.3  -5.87996   AGGGTAATAAAAAAA             CAGGTGC CAAG GCACCTG              TTTTTTTATTAGTTA 100 34
      BC0378 NONE
      BC0379 NONE
      BC0380  363187 ..  363210 + -15.4  -5.16472   AGAATGAAACAAAAA          CACCCTCAAG AAAT CTTGAGGGTG           TTTTTTAAGCTTTTT 100 39
      BC0384 NONE
      BC0385  367627 ..  367673 + -18.3  -4.51363   TAAGGAACAAGTATA CCCCCACGTATTTCTCT-ATTC AAGT GAATGAGAGATGTACGTGGGGG TTTTCCTGTTTACTA 100 41
      BC0386  368028 ..  368047 +  -5.1  -4.43815   TTTTGTACCATTCAC            CAATTGT ATGATA ACAATTG             TTTTCATGTATTGCT  68 202
      BC0388  368613 ..  368652 + -13.9  -5.63517   TTAAACTATGGGAAA  TCCCTTATGAAGATATG CAGAAA TGTATCTTCATAAGGGA   TTTTTTGTTTGAAGA 100 37
      BC0389 NONE
      BC0390 NONE
      BC0391  370666 ..  370706 +  -7.1  -4.00914   TAAGCTAGTTGAAAG GGCT-GGCTTTTTCTTTT ATATGC AGAAGAAAAGGTCGAGCC  TATTTGTTTTAGTTT  74 38
      BC0392  372171 ..  372190 + -12.2  -3.79071   AAGTTGTTACCAAAA            GGAAGGAG AGAT CTCCTTCC             TTTCAGTATTATAAG 100 39
      BC0393  373699 ..  373714 +  -6.8  -5.36441   TGAAAAGATAAGAAG              GGGTGC ACAC GCATCC               TTTTTTCTATGCAGA  93 203
      BC0394  374118 ..  374141 +  -9.6    -5.626   ATAGAAAATATAGAA          GCAAAGACCA GTAG TGGCCTTTGC           TTTTTTTATAGGCTA 100 12
      BC0396  376263 ..  376282 +  -7.9  -5.60864   AGACGTTTCATTAGG            CTGTCAG TAATTT CTGACAG             TTTTTTTAGTATGTA 100 39
      BC0397  377132 ..  377153 +  -9.5  -5.54907   GAAGCATATGAAAAA           GAGCACAAG TAAG TTTGTGCTC            TTTTTATTTTGTAGG 100 14
      BC0400  381817 ..  381848 + -16.1  -3.29461   ATATATTTTTGCAAT      GAAAAAGCAAGCC ATCTCA GGCTTGCTTTTTC       TTATAAAGAAACTTC 100 47
      BC0404  385794 ..  385815 +  -8.1  -4.45696   TTTTCAATGTAAAAG           GAAGAACAG AATA TTGTTCTTC            TCTTTTTTATTTAGC  85 29
      BC0405  386396 ..  386424 + -14.9  -4.88407   ATTTAGATGCAAAAA        TCCTGTTTTTAAT AAA ATTAAAAACAGGA        TTTTTGCTTAAATAC 100 35
      BC0406 NONE
      BC0407  388910 ..  388949 + -16.8  -2.91322   TACTTTAGGAAACAT  GGAGTAAAGAAGAAAGGGA GTC TTCCTTTCTTCTTT-CTCC  TCCTTTAGACACTAT 100 19
      BC0408 NONE
      BC0409  391464 ..  391486 +   -10  -5.48514   TTAGTAGTAAAAAAA           GAATGAGGTT AAT AACTTCATTC           TTTTTATTTATTAAT 100 58
      BC0410  392366 ..  392389 +  -7.6   -5.1925   GTGTATATTAATAAG          GTTCTTTATA TATT TATAAGGAAC           TTTTTTACGTTATCC  91 69
      BC0411  393226 ..  393263 +  -3.5  -5.84432   GAAAATCAACTTGAA   TCATCCAACATACTG CGAGGTAA CGGTATAGTGGATGA    TTTTTTTATGTTATC  84 89
      BC0413  396539 ..  396555 + -10.9  -5.60993   TTCATAATAAAAAAG              GATGCTC TTT GAGCATC              TTTTTTTATGAAAAA 100 34
      BC0414 NONE
      BC0415  399179 ..  399206 +  -7.1  -5.76949   ATATAATAGAAGAAA        TCCTCACAG AGAATAAAAG CTGTGAGGA         TTTTTTTTAGGAATA 100 35
      BC0416  402339 ..  402374 + -12.1  -3.79021   AATCATTCACTAAAA    TAAAAGGTTCCTACC GATAGA GGTAGGAACTTTTTG     TTTAATCAAATTTTA 100 28
      BC0419 NONE
        thiE  406523 ..  406552 + -13.8  -5.27335   CATTTGATTAAAAAA       GCACAAACCTTT TTAAAT AAAGGTTTGTGC        TTTTTCTTTAAAACA 100 104
      BC0422  410134 ..  410160 + -18.2  -2.52676   GAGAAAGTTCAATTC         TAATCAAGGGGG ATC CCCCCTTGATTA         TGAATTGAACGAATC 100 42
      BC0423  414020 ..  414044 + -17.3  -5.16681   ATAACTTGCATACAA          GGCTTTCCTAC GCA GTAGGAAAGCC          TTTTCTTATTTTTGA 100 213
      BC0424 NONE
      BC0425 NONE
      BC0426 NONE
      BC0427  416915 ..  416931 +  -5.1  -2.95942   GCTGATGTTTTAATT              TTAGACG AAC CGACTAA              TCATTTGGATGTAGA  51 46
      BC0428  417083 ..  417126 +   -20  -2.74756   ACTGAACAATATGAA TAAAGAAAAGGCATTAGCTT TTAG GAGCTAATGCCTTTTCTTTG TGATTAACATGATTT 100 23
      BC0430 NONE
      BC0431 NONE
      BC0432  420887 ..  420905 +  -6.7  -4.85782   GGGGATTGATGAAAA             TGCGCCT TATAT AGGCGTA             TTTCTTTTTAAACAA  83 32
      BC0433  421800 ..  421823 +  -4.6  -4.63932   TTGTTAAAAGGAATG          GCAGCTGA ATAATAGG TCAGTTGC           TTTTCTTACAAAATA  68 14
      BC0434  423120 ..  423137 + -11.3  -5.27335   AAATAACTATTGTAA             GGGAGCA ATAT TGCTCCC              TTTTTCTTTGAGGAA 100 35
      BC0435  423452 ..  423487 +   -15  -3.42768   GCACCTTTAAAAATA    AAAAAGATCCTCTTCT TATG AGAAGAGGATCTTTTC     TTATAGCGTTTTAGT 100 59
      BC0438  426921 ..  426961 +   -12  -3.79419   TCAGGGTGGTAACGC CGACAAAGCTCG-GTCCCT ATTT AGGGACGCGGGCTTTTTTG  TATTTTCTAGAAGGA 100 305
      BC0439  428444 ..  428481 +   -10   -5.1417   TGATAGGTGATAAAA   GGACTTTGGGCTGCAT AATAAA ATGTAATCCAAAGTCC    TTTTTAGTTTTATAC 100 50
      BC0441  430724 ..  430740 +  -9.5  -3.00946   GAGAAGAATACAATA              TTTTCCG ATT CGGAAAA              TGCTTTGTAGAAAGG  76 112
      BC0442  431337 ..  431351 +  -2.8  -2.61582   AAGATAAAAACTTAA               GTGAGA TTG TATCAC               GTTATCAATAAAATA  40 0
      BC0443  431983 ..  432021 + -10.6  -4.59773   AATAGATTTGATTTA   TATATCCATCGGTGAA ATGTATG TTTACTGATGGATATA   TTTTTAAAGATAAAA  95 39
      BC0444  432637 ..  432655 + -11.8  -5.49809   TTGGATGCATAGAAA             GGAAACGA TAT TCGTTTCC             TTTTTTTGACCTTTC 100 29
      BC0445  433504 ..  433530 +  -2.3  -5.24129   AATAAATAATTGAAA        TGGGTTTGCTCGT TTT GCGAGC-G-CCCA        TTTTTTATAACCAAA  68 32
      BC0446  435215 ..  435228 +  -3.8  -3.49419   TCAAAAACAATAAAA               GGAC TATTTC GTCC                ATTTTTATAAGGAAA  51 2
      BC0447  436488 ..  436537 + -17.5  -3.17054   CACGGAAAATAGCAG GATAAATGAAAAGGCAATGAGGA ATAT TCCTCATTGCCTTTTAGTTTTTC TTCACTAATTTAATG 100 174
      BC0450 NONE
      BC0451 NONE
      BC0452  441857 ..  441878 + -10.9  -5.00851   TATCACTAAAAAAAA           CGGGT-CCTC TAT GAGGGACCCG           TTTTATTTGCTTCCT 100 189
      BC0454  445052 ..  445071 +  -9.4  -5.60993   AAAGCGATTACAATG            GAAGAACA GTAC TGTTCTTC             TTTTTTTATAGAAAA 100 49
      BC0455  445833 ..  445872 + -18.3   -5.4148   GTGGGATTATAAAAA  GATACTCTCAAAATAGT GAATAG ACTATTTTGAGAGTATC   TTTTTTGCTTGTTTA 100 29
      BC0456  446548 ..  446571 + -10.4  -6.09888   TAATAAAGTAAAAAA          CCAAGCAAAT TTTA GTTTGCTTGG           TTTTTTTTGTTAAAC 100 30
      BC0458  450417 ..  450429 +  -9.1  -5.47218   AAAGAAAAAGAAAAA                CCGCT AAT AGCGG                TTTTTTTAGCTGAAA 100 19
      BC0462 NONE
      BC0463  453912 ..  453931 + -12.2  -6.00086   CAATAACATAAAAAA            CGTCAGCT TATA AGCTGACG             TTTTTTTTATAATGT 100 35
      BC0465  455473 ..  455497 + -11.5  -5.09762   ATAATATATTAAAAA          GGCTACCAATT CCA ATTTGGTAGCC          TTTTTCTGTTCGGGT 100 37
      BC0466  457197 ..  457221 + -15.9  -5.60864   TAAGTAAATAAAAAA          TGCATCTCGAA TGA TTCGAGATGCA          TTTTTTTGGTATATA 100 34
      BC0467  458093 ..  458114 + -13.1  -4.49981   GTAAAAGGCAATCAA           CCGTAAGCA TGTA TGCTTACGG            TTTTCTCATGCTATA 100 20
      BC0468  459412 ..  459432 +  -8.3  -3.44051   AATTCGCCCAACGCT            TGGCATGGA AAA TCCATGGCA            TTATCGTAATAAGAG  73 416
      BC0470  461603 ..  461631 + -10.4  -4.09353   ACAATATGTTATAGT        TCCCTCATATGG AAAAG CTGTATGAGGGA        TTATATTTTTAGGTC  91 76
        truA  462420 ..  462437 +  -7.7  -5.63374   TGGCAAATAAAAAAA             TCGGGCT AAGT AGCTCGA              TTTTTTTAGTATTAA 100 41
      BC0474  465033 ..  465043 +  -6.8  -3.60661   ACAAAGCATATTTCT                 CCTG CAG CAGG                 TTATGTAGTTGGATG  67 390
      BC0476  467585 ..  467610 + -11.3  -5.46657   ATTTGTACAGTAAAA         TCGTACGAGTA TGTA TACTTGTACGA          TTTTTTATTGAACTA 100 41
      BC0478 NONE
      BC0479  469339 ..  469354 +    -9  -5.08169   AAAAAAACATTAAAA              GCACCT ACAT AGGTGC               TTTTTTACCGTATAT  95 28
      BC0482  472645 ..  472693 + -12.2  -6.13503   TAAATAATGAGATAA GAGGATGTCC-C-AAAAGATTGAT AAC ATCAATTTTTTAGAGGATATCCTC TTTTTTTTGTTAATA 100 38
      BC0483  474138 ..  474153 +  -7.6  -6.26417   TTGAAGTGTAAGAAA              CTATCC TTTT GGATAG               TTTTTTTTTATGCTC 100 30
      BC0484 NONE
      BC0485 NONE
      BC0486 NONE
      BC0487 NONE
      BC0488 NONE
      BC0489 NONE
      BC0490  480392 ..  480403 +    -3  -2.96873   TAAATGAAGTTAACA                CTAT ATAT ATAG                 TAGTTTGCTCAACAT  43 34
      BC0491 NONE
      BC0492  483582 ..  483606 + -12.3  -5.13137   TATATTTTACAAGCG          GTCTAATCCAA ATA TTGGATTAGGC          TTTTTGCTTTCTTTA 100 20
      BC0493  485431 ..  485450 + -12.2  -5.33921   TCCACAGCAAAAAAA            GCCCCTTA TGTA TAAGGGGC             TTTTTTGCTTACTTT 100 290
        recX NONE
      BC0499  489966 ..  489988 +  -9.2  -4.51363   CAAGAAAAATAAAAA           CCAGAGAG CACATAT CTCTCTGG           TTTTCATCTTTGGTA  89 29
      BC0502  490770 ..  490783 +  -8.1  -5.58454   GAAACATTAAAAAAA               GCGAC TTAA GTCGC                TTTTTTTAATGTGGA 100 31
      BC0504  493025 ..  493046 + -10.2   -5.1861   GCAATAAATAAAAAA           GTGTTCCC AATCTA GGGAACAC            TTTTTTAATCGTAAG 100 34
      BC0506  493694 ..  493717 +  -7.5   -5.2853   GTAATGAAAGAAAAA          CACTTCTCT AATTCG GGAGAAGTG           TTTTCTTTTTGCGTG  91 37
      BC0507  494158 ..  494187 +  -5.8  -5.10767   ATCTTTAGGTGAAAA       GTCCTTCTTTGT ATGGAA ATAGAGAAGGGC        TTTTTCTATTACATG  80 52
      BC0508  494939 ..  494969 + -16.2  -2.73875   GTACAGAAATTAAAA       CAAACCTGCAGGGG GCT TCCCGGCAGGTTTG       TCCTATTAGAGGGGG 100 28
      BC0509  496734 ..  496759 +   -12  -5.85737   AACATATAACAGAAA         CAGCTCCTTT AGCATA AAAGGAGCTG          TTTTTTTATTCGTCT 100 32
      BC0513 NONE
      BC0514 NONE
      BC0515  506894 ..  506930 + -13.2  -2.54015   CTAAGGGATAAATCA    GTTCTCCACCTCAT ACATATAAA ATGAGGTGGAGGAC    ATGTTATGGGGATTT 100 61
      BC0516 NONE
      BC0517  507947 ..  507963 +  -8.7  -5.37043   ATGATAGTATTCCAA              GTGCGAT TAT GTCGCAC              TTTTTTCTATGGAAT 100 137
      BC0518  508572 ..  508613 + -23.4  -3.50447   AGGCGTAATATATAA TAAAGAAAGAGGCTGACG GCTATA CGTCAGCCTCTTTCTTTA  TTATATAAGGATTAG 100 33
      BC0519  509185 ..  509206 +  -6.7  -4.77157   TAAAACAATTAAAAA           GTTGATTTT TTAA GAAATCAAC            TTTTTAATGAGTTGA  83 56
      BC0539  517838 ..  517864 +   -13  -5.27923   AGTAATACGATAGAT         GACCCTTTTCGC TTA GCGGATAGGGTC         TTTTTTATGAAGTTA 100 36
      BC0540  518442 ..  518477 +  -2.7  -5.74122   AGATTGTAAAGAAAA    GAGTAGCCGATTTGAG ATACA TTCGAATCA-CTACTC    TTTTTTTGTATACTG  79 32
      BC0541  519708 ..  519729 +  -9.5  -5.47821   AGCAGTAAGTTAAGA           GAAGTTCCT ATAG AGGAGCTTC            TTTTTTTGAATAAAT 100 28
      BC0542  520531 ..  520568 + -13.7  -5.09225   GGCAATTGATAAAGA   ATTGAAAAAGTGATGAG ATCT CTCATCACTTTTTCGAC    TTTTTTCGATAAAAT 100 13
      BC0544 NONE
      BC0545 NONE
      BC0546  523556 ..  523571 + -10.4  -6.22802   AATCGTTTATTAAAA              GTCGCC ATAT GGCGAC               TTTTTTTTTATAAAA 100 28
      BC0547  525757 ..  525777 + -12.7   -5.4251   TTATAAATAAAAAAA            TGATGTGCT AAA AGCACATCA            TTTTTTATGTGTACC 100 31
      BC0548  528046 ..  528074 +  -5.3  -4.80959   AGTTTGATAACAAAA        CGCTGTCTC TTGTATTTTGC GGGACAGCG        TTTTATTATCCGTTC  74 39
      BC0550 NONE
      BC0551  529658 ..  529678 +  -6.9  -5.63504   GGTGAGAAAATGGCA            TAACCTCTT TTA AAGAGGTTC            TTTTTTTGTAAACTT 100 23
      BC0552  532921 ..  532967 +  -5.5   -5.0133   ATGAGTTTTTGAGAA GACATTATCAT-GGCG-ATTTCA TTT TGAAATATGCTTATGGTGATGTC TTTTTTAGAAGGATA  76 77
      BC0556  538535 ..  538549 +   -10  -4.87133   TGTTCTTTTTTAGGG               GCCTGT TTT ACAGGC               TTTTCTTTAAAGAGT 100 209
      BC0557 NONE
      BC0558  540803 ..  540833 + -12.8  -3.56558   ATAATAAGGTGGAAA       GAACCTCTAGTA AGTGAAA TACTAGAGGTTC       TTCTGTGAATTATAA 100 37
      BC0559  543031 ..  543059 + -11.2  -5.60993   AATAACAAATATTAA        GAAACGAGGTAA TAATT TTACTTCGTTTC        TTTTTTTATGAAGAG 100 39
      BC0560 NONE
      BC0561  545479 ..  545505 +    -6  -5.52909   CTTCATAATAAAAAA        CAGTAG-AGGA TTTTAT TCCTTCTACTG         TTTTTTTGCATCTTA  90 33
      BC0563  547337 ..  547360 +  -9.7  -5.99154   TTGCGAGTGATGAGA          GATGTGTAG AAATAA CTACACATC           TTTTTTTGTTTCCTA 100 31
      BC0564  547968 ..  548007 + -19.8  -3.16564   CATGGTGGACATCAT  TAATAGAAAAAGACAACT ATGT AGTTGTCTTTTTCTATTA   TTACTCAGGTGCAAA 100 23
      BC0565  549487 ..  549500 +  -3.1  -2.76322   TTACATATAATGTGC               CACTT TCTT AGGTG                TGCTCTATTCCCTAG  42 386
      BC0566 NONE
      BC0567 NONE
      BC0568  552176 ..  552186 +    -4  -2.77344   GCTGAGAGAAAGGTG                 CATT ATA AATG                 ATTGTTAAACAGTGG  46 14
      BC0569 NONE
      BC0570  554406 ..  554438 + -20.1  -3.86346   GAGTCAAAAATAAGA      GAAAGCCGTATCCTT AAA AGGGATACGGCTTTC      TTTATAGGGAGATAA 100 28
      BC0571  555542 ..  555575 + -13.5  -5.46657   ATATGTAATAAAAAA     TTGAAAGAGATAAGA GGAA TCTTATTTCTTTCAA      TTTTTTATTAAGCTA 100 22
      BC0572 NONE
      BC0573  557667 ..  557692 + -16.3  -5.40072   AAATATAAGTAAGAA         GACGACCTTGT TTTT ACAAGGTCGTC          TTTTTTTAAGGGAAA 100 33
      BC0574 NONE
      BC0575  559572 ..  559610 + -13.5  -4.98255   GAAGCTGTTAAGAAA   TGAGAGAACTTTAGTAT ATATA ATGCTAAAGTTCTCTTA   TTTTTATGATTAAAA 100 122
      BC0576  561750 ..  561781 + -11.8   -5.0916   TATAATAACAGCAGA      TAAGTAAGGTGAAA ATAA TATCACCTTACTTA       TTTTTCTATTCAGCA 100 36
      BC0577 NONE
      BC0578  564121 ..  564151 + -18.6  -5.63103   AAAATAGAGTTTTAC       GTATAAGCGACTTA ATA TAAGTCGCTTATAC       TTTTTTTAATTACAA 100 20
      BC0579  565604 ..  565627 + -12.6  -3.36492   TTCATGATCAAACAA          GCTAGCTATA TTCA TATAGCTAGC           TTGTCAAATTAAGGG  90 34
      BC0580  566864 ..  566884 + -15.5   -5.0538   TATTAATAGCGAAAA            GCAGTGCCT AAA AGGCACTGC            TTTTTTGAGATAAGA 100 35
      BC0583  570311 ..  570331 +  -6.9  -5.74288   CAAGAAAGTAAAAAA            CATCCTC CAAACAT GAGGATG            TTTTTTATTATTTAT 100 30
      BC0589 NONE
      BC0590  579288 ..  579308 +  -6.9  -5.35354   AGAATAGATGAAAAA            GTGATGG GAAGTAG CCATCAC            TTTTTTCATTATATG  93 39
      BC0591  581288 ..  581314 + -16.7  -5.60993   TATTTATAAGTTACC         CAGCTGCTAGC TAAAT GCTAGCAGCTG         TTTTTTTGTGAAAAG 100 12
      BC0592  582856 ..  582882 +   -11  -3.61398   AAAACAACATGATAA         GAGCTAAGAG TGAAGAT CTCTTAGCTC         TTCTTGGCAAAAGGG  89 77
      BC0593  584356 ..  584384 + -11.8  -5.62288   ATATAAGTATAGTAA       GCCTTGTGCGTCT AGGG AG-CGCGCAAGGC        TTTTTCTTTTGTTGA 100 58
      BC0594 NONE
      BC0595 NONE
      BC0596  587413 ..  587455 +   -18   -3.2594   ATTACGAGTGAAAGA TTTATAAAAAAGAGGACGCG AAC CGCGTCCTCTTTTTTATTGG TGATTTTGTTGAAAT 100 19
      BC0598  589910 ..  589921 +  -4.4  -3.50905   TGGTACTTTAAGTAT                CCAA AATA TTGG                 TATCTTTTGTGGTGT  54 56
      BC0599 NONE
      BC0600  591480 ..  591495 +  -6.1   -2.7555   GCACTGTCTTAGGAG              GGGCA ATGAGA TGCCC               TCATCTTGAAGTCTG  57 51
      BC0601  592503 ..  592522 + -12.2  -5.18561   AATTTATAATCTCCA            CCCTTTCC AATC GGAAAGGG             TTTTTTCAATATTTG 100 166
      BC0602  594402 ..  594429 + -15.8  -5.68039   AAAATACCTCAAAAA        TAAAGAAGGAGC CTAT GCTCCTTCTTTA         TTTTTTTCTCCATTT 100 64
      BC0604  595940 ..  595950 +  -5.4  -3.20348   AATACTTTCTTAAAT                 CGTA CTG TACG                 TTAAGTATTCATGAG  56 73
      BC0605  596162 ..  596208 + -17.1  -3.24381   CTTTTTTACTATTAC T-GCA-AAAGAAAAAGGCGTGAT TAA ATCACGCCTTTTTCTTTATGCTA TTCGGTTGATATTAT 100 6
      BC0609 NONE
      BC0610  602035 ..  602053 +  -3.1  -2.94416   GAAAAATAAATGTTT             GCGCTTT CAAAA AAGGTGC             TATATAGTGAAGGTG  43 73
      BC0611  603604 ..  603625 + -10.1  -5.26119   ATGTAATGTGAAAAA           CACCGATCC ACTT GGAGCGGTG            TTTTATTTTTAAAAG 100 35
      BC0613  606384 ..  606402 +  -8.2  -6.02919   AATATTATGGAAAAA             GACGTATG GAA TATACGTC             TTTTTTTATTTGTCA 100 47
        sspH  606741 ..  606764 + -15.4  -5.30348   AGAAATAATAAAAAA          GACGCTTCTC AATT GAGAAGCGTC           TTTTTGTTATTCCAT 100 33
      BC0618 NONE
      BC0619  612541 ..  612557 +  -7.3  -6.25578   AATGAGATAAAAAAA              CGATGAG TGA TTCATCG              TTTTTTTTATTTGGT 100 31
      BC0621 NONE
      BC0622  615710 ..  615746 +   -14  -4.56597   TTAGTGATGAATTAA   T-AGGAAGAGTCGATTC TTAG GAATCGGCTCTTCCTCA    TTTTTGGAAGGAGAG 100 26
      BC0623  616207 ..  616222 + -10.4  -3.95375   TTGAACGAAAAAACA              GGAGCC ACAA GGCTCC               TATTTTCTATTCAAT  89 41
      BC0627  621223 ..  621275 + -19.8  -4.56367   TATCAGCAAATACCA TATTCGTATTAAACTAAAAAAGAGG CTAT CCTCTTTTTTAGTTTAATACGG-TA TTTATTTATAAAATA 100 14
      BC0628  623426 ..  623444 +  -8.9   -4.5123   ATTTTTAATAAAAAA             GAGAAGC CAGCA GCTTCTC             TTTATTTAATCCGTT  89 33
      BC0630  626012 ..  626039 +   -10  -5.93809   CACGCAGGAAGTAAA        GAGGTGGAACAA AATA TTGTTTCATCTC         TTTTTTTTATAAAAA 100 27
      BC0631 NONE
      BC0632  629258 ..  629284 + -15.3  -5.45802   TATACGAAATAAAAA         GGTTGTATGCC CATGC GGCATACAACC         TTTTTATTTTAGGAC 100 29
      BC0636 NONE
      BC0637  634830 ..  634858 +  -7.7  -5.60993   ACATTTAGTTCAAAA        CAAAGTATATA AAACAAA TATATACTTTG        TTTTTTTATACAAAA 100 42
      BC0638  636457 ..  636477 +  -8.3  -5.93809   AATAGAAATGAAAAA            GCAAAGGGA AAA TGCCTTTGC            TTTTTTTTATGGACA 100 49
      BC0639 NONE
      BC0640  638198 ..  638220 + -12.1  -3.78934   GAAGAGTAAGAGTGA           GAGGATGAG GGATG CTCATCCTC           TTCTTGTAAAGAAAG 100 76
      BC0641 NONE
      BC0642  639550 ..  639570 +  -6.2  -5.05712   TTAGAACTCCGTTGA            CTCTTACA ATATA TGTAAGGG            TTTTTCCTTGTTTCT  82 26
      BC0643 NONE
      BC0644  641534 ..  641570 + -15.5  -4.72272   ACTAATAAAATGAAA    CATAAAAACGTGAGA ATACGGC TCTCACGTTTTTATG    TTTTTAATAAAGGGA 100 28
      BC0647 NONE
      BC0648  644169 ..  644187 +    -6  -5.28683   CAAAGAGACTAAAAA             GCTGCT TACATCT AGCAGC             TTTTTTCGTCTTCAT  83 44
      BC0650  645768 ..  645790 + -11.4  -5.64274   AAAGTGATAAAAAAA           CACGACTATT GAT GATAGTCGTG           TTTTTTTATGGATGG 100 34
      BC0653  649290 ..  649309 +    -5  -5.27335   AATGAAATGAGAAAA            GATGCTAC TAAG GTAGTGTC             TTTTTCTTTAGGAAA  79 39
      BC0654  650887 ..  650904 +  -9.1  -4.41114   AATTGCTAGTTAAAA             GCCTCCT TTTT AGGGGGC              TTTATTATATAATAC  89 28
      BC0655  651389 ..  651409 +  -6.9  -5.76633   ATAGAATGTAACGAA            GATCTTAGT ATA ACTGAGGTC            TTTTTTTATGTATAA 100 42
      BC0657 NONE
      BC0658  655529 ..  655548 + -11.4   -5.1287   ACTCGTAATGAAGAA            GCATCGCC TTAT GGCGGTGC             TTTTTTGAGTATAAC 100 33
      BC0659 NONE
      BC0660 NONE
      BC0661  657912 ..  657923 +  -2.2  -3.68256   GCAAATGTAATTTTA                CATG CAGG CGTG                 ATTTTTTAATAAAGG  47 5
      BC0662 NONE
      BC0663  660867 ..  660877 +  -5.4  -2.52543   TTAGTCGGCGAAGGA                 GCAA ACG TTGC                 TGAGTTAGAAGGAAT  51 519
      BC0665  662007 ..  662033 + -10.3  -5.63517   ATAATAGAAAAGCAA         GAATCCTAGTT TAATT GACTAGGATTC         TTTTTTATTTAAAAG 100 37
      BC0666  664787 ..  664812 + -12.7  -5.04601   GTTAATAACATAAAA         GCACATTCTTC ATAT GAAGAGTGTGC          TTTTTAATTTGTACA 100 36
      BC0668  667884 ..  667915 + -16.8  -5.74122   ATAGAATCGAATAGA      GTAGCCCTTTTCTA GAAA TAGAAGAGGGCTAC       TTTTTTTCTATACTG 100 42
      BC0669  668328 ..  668349 + -10.3  -6.15259   GAATAGAAAAAAAGA           GTAAAGCAT TCAG ATGCTTTAC            TTTTTTTTTACATTA 100 22
      BC0670  669449 ..  669477 +  -4.7  -4.89852   TAAGTATTTAAAAAA       GGTCAAAT-CTC AGAATA GAGTATTTGGCC        TTTTTATCACTATAC  72 38
      BC0671  670524 ..  670544 +  -8.4  -5.95539   AAGTAGTTTCAAAAA            GTTTCTTC GTAAA GAAGAAAC            TTTTTTTATTTGCAA 100 35
      BC0672 NONE
      BC0673  673140 ..  673163 + -12.6  -5.59357   TATGTATATAAAAAA          GCTGACAAAT AATT ATTTGTCAGC           TTTTTTTAGTGTAAT 100 67
      BC0675  674874 ..  674900 + -13.8  -2.87548   TGTGCTTCAAAGTTA         CATGGCCTTCTC TTT GAGAAAGCCATG         TATGGTAATCTTGTT 100 221
      BC0679  678684 ..  678710 + -10.3  -5.67967   TAAACTAAAACGTAA         TCCAACTTTAC AATAC GTAGAGTTGGA         TTTTTTTATAATAAT 100 33
      BC0680 NONE
      BC0681  679463 ..  679521 + -24.5  -3.39327   CACTATACAGAAATA -AATTAGCTTGAAAAGAAACCTTCTTGC ATCG GCAAGAAGGTTTCTTTTCAAGCTAATAC TTGTACATATAGCGA 100 15
      BC0682  680228 ..  680257 + -18.1   -5.2112   CGAAGAAGTAAAAAA       GAAGGTGAACTCT TTAA AGAGTTCACCTTC        TTTTTTACTAATGTT 100 30
      BC0683  681491 ..  681511 + -10.5   -5.1675   AACAGCATAAAAAAA            GATGAGGAG AAA TTCCTCATC            TTTTTTAATCCATCC 100 31
      BC0685  684459 ..  684493 + -11.6  -5.40474   AAGAATAAATGAGTA     AAAAGGTGTTTTCCTA TTT TGGGAAGACACCTTTC     TTTTTTTGGAAAAAT 100 29
      BC0686  686324 ..  686345 + -13.1  -5.74288   GAGAAGTGAGAAGAA           GGCAATCCA TGTA TGGATTGCC            TTTTTTATTATTTCT 100 32
      BC0689  691058 ..  691079 +  -6.5  -5.43414   TATAATATAGGAGAG           GGGGCTTCT TATG AGGGGCTCC            TTTTTTGTGTATAAT  88 36
      BC0690 NONE
      BC0691  691812 ..  691859 + -14.6  -4.41206   AAAAAGTGAAGATTG AAATATAAGAAAAGCTTTCCCGT ATT GCGG-AAAGCTTTTCTTATATTC TTTTATACAGTACTT 100 25
      BC0700  701222 ..  701250 + -11.9  -5.09521   CTATTTTATAATAAT        GAAAAAGTCATCT TTG GGATGGCTTTTTC        TTTTTGGTTTATTAA 100 30
      BC0701 NONE
      BC0702 NONE
      BC0703  704325 ..  704350 + -11.3  -5.77988   AGTTTTACTTTATTA         GAGCTATCTTT GAAA AGAGATAGCTC          TTTTTTTGTATATAT 100 157
      BC0705 NONE
      BC0706  708306 ..  708330 + -11.6  -3.53091   TGATGTACAAAAAAA          GAAACCTGAA TGATT TTCAGGTTTC          TTTCGGACAAAGCAT  90 162
      BC0710  712160 ..  712181 + -10.1  -3.35011   TAATAAAATTTTATG           GGGCTGGCT GCAA GGCCAGTCC            TGTTCATTTCAATCT  82 38
      BC0711 NONE
      BC0712  714044 ..  714071 +  -5.6  -4.91977   ATAAATTATAAAGAA        GAACTCTCTATT TATA GGTAGGGGGTTC         TTTTGTATTTTAATA  74 37
      BC0713  714694 ..  714733 + -18.2  -4.70659   ATATGACTAAATAGA  GAAAAGGCGTTATCTTCA TTTG TGAAGATAACGCCTTTTG   TTTTTAAATATCAAG 100 27
      BC0737  725802 ..  725812 +  -2.6  -4.58786   TTAATAATTTCGACA                 TTTT TTT AAAA                 TTTGTTATTCTTAAT  60 187
      BC0738  727153 ..  727176 +  -6.1   -5.5112   AATATAAATTAAAAA          GGATCTC-CA GTTTA TGTGAGATCC          TTTTTTGTTAGTAAA  88 65
      BC0742 NONE
      BC0743 NONE
      BC0744 NONE
      BC0745 NONE
      BC0746 NONE
      BC0747 NONE
      BC0748 NONE
        thiG NONE
      BC0750 NONE
      BC0751  737217 ..  737234 +  -9.9  -5.88197   ATAGATAAGTGAAAA             GCCAGTT TTAT AACTGGC              TTTTTTTCTGTTTAC 100 37
      BC0752  738595 ..  738619 + -13.7  -5.32699   TGTTGTTCATTTTTT          GAACACTGAGT AGA GCTCAGTGTTC          TTTTTTAATATTTAA 100 455
      BC0753 NONE
      BC0754 NONE
      BC0755  743242 ..  743278 + -17.5  -3.60098   TTAATGAAATAGTAA    CAGTGCTACCTCAATCT AAC GGATTGAGGTAGCGTTG    TTTCGAATGAAAGGT 100 29
      BC0756  744446 ..  744483 +  -6.5  -4.83615   TGCGGATCAAAGAGG   GTAAAATAGAGCC GACCTTTTTTGG GGCTCTATTTTGC    TTTTTGTACAGAATG  80 22
      BC0758 NONE
      BC0759  747248 ..  747275 + -12.8   -5.1244   CAAAAATAAATATTA        GGCTGTGGAGAA GAAT TTCTCTGCAGCC         TTTTTATATTGCTAC 100 32
      BC0760  747875 ..  747899 + -10.8  -3.90744   ATATTTGGATAAGGA          GAAGGGGATG TTCAT CATCTCCTTC          TTATTTAAAAGGAGC  90 67
      BC0761 NONE
      BC0762 NONE
      BC0763 NONE
      BC0764 NONE
      BC0765  751449 ..  751474 + -16.3  -5.29846   TGTTGCAAAGGGAAA         GTAGAGCATCG AATT CGATGCTCTAC          TTTTTATTTACGCTT 100 350
      BC0770  757865 ..  757879 +  -2.1  -5.42259   ATTAGTAAATCTTAC               GACGA ACCAG TTGTC               TTTTTTTGAAAATGG  71 184
      BC0771  758537 ..  758559 + -10.6   -4.1523   CAATGTTCCGTAATG           GCTACCGTAT TAT AGACGGTAGC           TTATTTATACTTGGA  91 28
      BC0772  758895 ..  758914 + -10.8  -4.68124   AGGAATGTAAAAAAA            GCATACGA TTAA TCGTATGC             TTTTATATCTGTTAA 100 31
      BC0786  771468 ..  771493 +  -6.1  -5.19328   AAGGTTAATAGATGA         GACATTCTCGT TTTT GCGGGGGTGTC          TTTTTATTATGCAAT  84 33
      BC0787  773000 ..  773027 +   -15  -5.27335   TATGTGTGAGGGGAA        GAACGGACATAG GATA CTGTGTCCGTTC         TTTTTATTTGGAACA 100 32
      BC0788  774430 ..  774472 + -22.6  -3.28712   GTTTGATTTTGTTAA GTCAATGTAATTAATAATGA TAA TCATTATTAATTACATTGAC TTCTAAAAAAAGAAA 100 83
      BC0789 NONE
      BC0790  776057 ..  776078 +  -8.1  -5.85425   GAACTATACGCAAAA           GAACTTGGA GGTA TCTAAGTTC            TTTTTTATTTGTTTC 100 212
      BC0791  777996 ..  778009 +  -6.7   -2.7924   TAGGGGTTTACAAAA               TACCC TATA GGGTA                TAATATATTGTCATA  61 140
      BC0792  778330 ..  778354 +  -6.6   -4.0896   GTAAAAAGCCGATAA         TCTGTCAA-AC GTAA GTGTTGACAGA          TTTTCAAAAACGTTT  71 26
      BC0793 NONE
      BC0794 NONE
      BC0795 NONE
      BC0796 NONE
      BC0797 NONE
      BC0798 NONE
      BC0799  782449 ..  782483 + -15.3  -3.86346   GATATGATATTGAAA    TAAAAGGATGGCGCTG CTTG CAGC-CCATCCTTTTA     TTTATGCCCAAATAA 100 23
      BC0802  785575 ..  785628 + -12.8  -4.26461   GGAAGGACAGTTGTT AAAATATAATAAGAAAGAGACGCT TAAGTT AGCGTCTCTTTCTTATTATAATGA TTGTTTTAGATTAAT 100 17
      BC0805  790250 ..  790283 + -12.5  -3.07198   TAGAGAGAATATAAA     GGGGAAAAACTACTG ATTT CAGCAGCTTTTCCCC      CTTTATATATAAAGA  90 38
      BC0806  792270 ..  792289 + -10.8   -5.5762   AAAAGTATATAAAAA            CTTCCGTT ACAT AACGGAAG             TTTTTTATGTTTAAT 100 41
      BC0807  792680 ..  792692 +  -2.7  -3.54048   GAAGAGAAAGTGACC                GTATA AGA TGTAC                ATTTTATTATGTTGT  46 20
      BC0808  793010 ..  793035 +  -4.9  -4.23244   ATATCTTTTTAAATA         TAAACATTATA ATGT TATAAAGTTTA          TTTCGTTCTTTTATA  64 43
      BC0809 NONE
      BC0810 NONE
      BC0811  795728 ..  795747 +  -7.9  -5.47159   TAGGGAAGAGAAGGA            GAGGATG CTGTGA CATCCTC             TTTTTTCTGTTGAAA 100 38
      BC0812  796762 ..  796789 + -18.6  -5.28778   ATAATTATAGAAAAG        GAGCCAGTCTCA ACGA TGAGACTGGCTC         TTTTTTATAACTAGT 100 40
      BC0817  802517 ..  802559 +   -13  -3.24289   AAGAGAAAGGCATGC GCATAAAGAATCACTAGGAT CAT AACCTAGTGATTTTTTATGA TTGAATATTTACAAT 100 1
      BC0818 NONE
      BC0819  804513 ..  804541 + -16.9  -4.98531   ATGTGAAGAGAAAAA        GAAGCAAGCATGG ATT TCATGCTTGCTTC        TTTTTACTTTGCAGA 100 35
      BC0824 NONE
      BC0825  808415 ..  808436 +  -6.6   -5.0809   GCTTTAAAGAAAAAA           GAGGTCAA TTTTAT TTGGCCTC            TTTTTCTGCTTTATT  85 34
      BC0827 NONE
      BC0828 NONE
      BC0829 NONE
      BC0830  811337 ..  811356 + -12.2   -5.0916   CCAATCTCATAAAAA            GCATACCG TGAA CGGTATGC             TTTTTATATTAAGGA 100 29
      BC0831  812408 ..  812425 +  -3.5  -3.83226   TTAATACACTAGCAC             CAAA-GCA AGA TGCATTTG             TTATTGTAGGTGATT  54 518
      BC0834 NONE
      BC0835  815080 ..  815127 + -10.7  -5.83211   CGAAAAAATATAATA GTACAGAAAGATAGCTCGCCG CTAAAA CGGCGAGCTATTTTGTTATGC TTTTTTCTTTTCATC 100 12
      BC0838  817915 ..  817939 +  -7.9   -5.7946   TTGTATAAACAGGAA          GGGCTTATCTG ATG TAGGTAAGCTC          TTTTTTTATTCCCAA 100 33
      BC0839 NONE
      BC0840  819247 ..  819262 +  -7.6  -5.94713   TAAAGTAGAAGAAAA              GATGAG GAGA CTCATC               TTTTTTTTATCCCGT 100 33
      BC0841 NONE
      BC0842  821820 ..  821839 + -10.8   -5.1244   GGCAGAAAACATATA            GAGAAAGG GATT CCTTTCTC             TTTTTCTATTAATAG 100 25
      BC0843  822966 ..  822988 + -13.6  -5.95449   TATTTTGTAGGAAAA           CATTATCCGT AAA ACGGATAATG           TTTTTTGTTTTCTTT 100 49
      BC0844  823497 ..  823509 +  -3.5  -2.67316   GTAATGAAAACGAAG                TAAAT TTT ATTTA                TAAATTGTTGACTTG  44 23
      BC0845 NONE
      BC0846  824544 ..  824566 +  -6.2  -5.26875   AAGAGAAAATAAAAA           CATCGCCAAC CCA GATGACGATG           TTTTTTCATTAAGAA  84 29
      BC0848  826173 ..  826196 +  -3.9  -5.76237   ATACGAAATGAGGAA          CCGAGC-ATC GATTA GATTGCTTGG          TTTTTTGTTTGTATA  86 11
      BC0849  826791 ..  826823 + -11.6  -2.56124   TTTTATAGAGAAAAA     GTTCCCACTAT-TAT TTAC ATATATAGTGGGAAC      ATATATTTCCATAAG  86 44
      BC0851  828191 ..  828212 +  -8.7  -2.52676   GATAAATAAAAAAGA           GCAGCTAGC AAAA GCTAACTGC            TCCATTCAAGGGATC  69 99
      BC0852 NONE
      BC0853  829210 ..  829232 +  -9.3  -4.77165   TATATTGCATTTTTA           TCTCCTAAT TGTTT ATTAGGAGA           TTTTATTATAAAAAA  93 44
      BC0854  829927 ..  829952 +  -9.1  -4.56775   AAAGAAGTAGTAAGA         TGAACCTGTCT GAAA AGGTAGGTTCA          TTTTTGAGGAAAACT  90 31
      BC0855  831342 ..  831361 + -12.2  -5.54907   TGCGAAGTAATAAAA            CCCCTTAC GACG GTAAGGGG             TTTTTGTTTTATAAA 100 31
      BC0857 NONE
      BC0858  832998 ..  833032 + -11.6  -4.37886   TAAATAATAGTATGT     GAAGAAGGTACTAC TAAGGAT GTAGTACCTTCTCC     TTTTATAAAAACTCA 100 34
      BC0860  836548 ..  836593 + -12.1   -5.4659   TTTGGGCGAGAAAAA G-GGGGAATCCAAAAGATTATT AAA ACTGAACTTTTGGATTCCCCTC TTTTTATTTATCTTG 100 414
      BC0866  843558 ..  843569 +  -2.2  -2.77547   TTTGCCTATGAAAAA                TGCG TGTA TGCA                 TAATTAAGATTTAGT  40 7
      BC0867  844812 ..  844839 + -15.8  -4.87786   TATTTATATAGAAAA        GAAGCTGATCTA TTTA TAGATCAGCTTC         TTTTTATAAGATTAA 100 65
      BC0870  848859 ..  848871 +  -4.8  -3.53012   TGGGGCTTTTTATAA                GCGA AGTGA TCGC                TTTGAACAAGGCGAG  56 237
      BC0871  850658 ..  850680 + -13.6   -5.5112   AATATGCATGGAGGA           GAACTTGTGA TTT TCACAAGTTC           TTTTTTATTGATGAA 100 39
      BC0872 NONE
      BC0873  852421 ..  852438 +  -2.7  -5.69262   CTATACATTAAAATA             ATCCTTT TACA AAAGGAG              TTTTTGTTTTTATGA  75 25
      BC0874  853194 ..  853219 + -17.7  -4.65838   CAATAAATTAAGGAA         GGTCTCAAGGC ATAT GCCTTGAGACC          TTTTTGCCATATATA 100 35
      BC0876  854152 ..  854177 +  -9.1  -5.71295   TGTGTAAATAGAAAA         CTTCCACCT TATTATCT AGGTGGAAG          TTTTTGTTTTTGTAT 100 34
      BC0879  858061 ..  858079 +  -2.3  -2.57132   CACGTAAAAGGCAGT             GCGAGTG AAAAG CGCTAGC             CTTCTAAAGGAGGAA  39 127
      BC0880  858467 ..  858486 + -11.4  -5.55769   AGCGTAATAGTGGAA            GACGCTCC TATG GGGGCGTC             TTTTTTGTTGTAGAA 100 34
      BC0881 NONE
      BC0882  862401 ..  862419 + -14.6  -5.93809   TGTTGTTTTTGCTTG             GGCCTCCT TTA AGGAGGCC             TTTTTTTTATAGGAA 100 423
      BC0883 NONE
      BC0884  865251 ..  865279 + -13.3  -4.74215   TGCAGAGTAAGAGGG        AAAGACTGTTCCA TTT TGGAACAGTCTTC        TTTTATTCGTAATGT 100 31
      BC0886  867099 ..  867116 +  -7.7  -5.80364   ACGATGAAAGAAAAA             CGTAGCT TTTT GGCTACG              TTTTTTTGTTGAGCT 100 34
      BC0887  871464 ..  871492 + -16.2  -4.19817   AACGAATGTATAAAA        GGCATCAGAGAT ATATA ATCTCTGATGCC        TTTTAAGTGAATACA 100 39
      BC0889  874998 ..  875024 + -19.6  -5.31275   TTGCATAAGAAGAAA         GAGGTTGTTCCG AGT CGGAACAACCTC         TTTTTTATCCTGCAG 100 33
      BC0890  876874 ..  876907 + -20.5  -5.10064   CGAAAAAATAGAAAA     TGCAGGATGCCCCAT ATCT ATGGGGTATCCTGCA      TTTTTCTGTATTAAA 100 30
      BC0893  879889 ..  879932 +  -6.2  -5.02201   AGATGGTAATTAGAA TATCTCACAATCTTACATAA ATTA TAATGTAGAGTTGTGGGATA TTTTTATAATGTTTT  82 39
      BC0894 NONE
      BC0895  882943 ..  882969 +  -6.7  -5.40279   GATCATATGGAAAAA         GGCACTTTATT AAAAA AGTAAAGTGTC         TTTTATTTTGTTTTG  93 5
      BC0896  884985 ..  885015 + -15.6  -4.26305   TAATTAAATAAAAAA       GAAGGTGCTACTAA TAT TTCGTAGCACCTTC       TTTCTATTCAATTTT 100 38
      BC0898  887596 ..  887629 + -11.2  -5.41143   GATAAAGGGGAGAAA     GTGCTAACACATTT TAGTAT AATTGTGTTAGCAC      TTTTTTTAAGGAGTA 100 94
      BC0899  888324 ..  888350 + -18.2  -4.45738   AGTTTTATAGGAAAA         GCATAGCGTTAC TGA GTAACGCTATGC         TTTCTTGTTGCAATG 100 39
      BC0901  889700 ..  889740 + -13.7  -3.53343   TAATTTCATAGATAA  TAGAGAGCTGATTAAAGAT ATT ATTTTTAATCAGCTTTTTA  TTTGGCAAAGCGATT 100 38
      BC0902  891581 ..  891632 + -22.2  -4.50993   AACGTGTCTTCTTTC CGTTAATAAATAATAAGAGATTGCC ATT GGCAGTCTCTT-TTATTTATTAACG TTTCTCTTTATTTCC 100 20
      BC0903  892697 ..  892716 + -13.6  -4.85177   TGAATAAGAAAGGAA            GGTCACCC GTTT GGGTGACC             TTTTTAGTGTAGTTT 100 34
      BC0905  894190 ..  894218 + -11.2  -3.34013   GATAAAGTGAAACTT       TAATCAGTGGAGG GGTT CC-CCACTGATTA        TTAGTTGAACCAATC  85 36
      BC0906  895621 ..  895648 + -11.4  -3.39803   ATTTAAAACCTATAA        GAAAACTCGGTA TTAA TTCCGAGTTTTC         TTATAGGTGTAAATA  90 326
      BC0907  897278 ..  897299 +  -9.5  -3.75153   ATAAGAAACAATAAA           GAAGCTGGT GGAA ATCAGCTTC            TTTAGCTTGAGGGGG  82 37
      BC0908 NONE
      BC0909 NONE
      BC0910 NONE
      BC0911  901378 ..  901435 + -16.9  -2.79501   AAGAATTGACTTCTA TATTAGTTGTAACTAAAATAGTTACAT AAAG ATGTAATCAATTTAGTTACAACTAATA TCTGCTAAAAATATG 100 290
      BC0912  902569 ..  902611 +  -8.6  -3.89215   TCCGATTGGTGTGGG CTAATAATCAGTGGGGGAT GAACAA AACCCCCACTGATTAA-AG TTTCACTTTATCGGA  79 237
      BC0913 NONE
      BC0914  903983 ..  904008 +  -3.4  -3.49419   CCCTGACATTACATT         TTTGG-GAAGG TTTCT CCTTCTTCAAA         CTTTTTATAGAAGAA  50 106
      BC0915  904727 ..  904752 + -13.5   -5.4505   CTCTTTAATAAAAAA         TCCTACTCATT AAAA AATGAGTAGGA          TTTTTTATTAAAGAA 100 174
      BC0916 NONE
      BC0917  906119 ..  906136 +  -5.5  -5.09225   GATTGAGTTTTGAGG             GACTGCC TTTT GGTGGTC              TTTTTTGCATAAAAT  76 239
      BC0918  906627 ..  906666 + -17.5  -3.05715   TATATAACAAGCATT  TCAAATGAGCCATACAG CTTATA TTGTATGGCTCATTTGA   TTGCATGCCCAACTT 100 55
      BC0919  907285 ..  907296 +  -4.4  -2.84986   CTTGGTATGGTGATA                GAGA AATG TCTC                 AATTTTTTATGAATA  49 251
      BC0920  909083 ..  909094 +  -4.4  -2.86568   AAAATTATCTCTGCT                TTCC CAGC GGAA                 TAAATTTTATCTTTA  49 11
      BC0921  909476 ..  909533 + -26.3  -4.01137   GGAAAAAATAAAGAA T-TGAAATAATAGATAGAGCTGACTTCT TAT AGAGGTCAGCTCTATCTATTATTTCATA TTTCTCCATTATCTC 100 17
      BC0922 NONE
      BC0923  910470 ..  910486 +  -5.9  -3.06394   GATGAAGATTTAACA              GGGATAA ATG TTATTCC              ATTTGCTGTTTTATT  57 444
      BC0924  910799 ..  910809 +  -5.4  -5.08731   GGAGAAATGTATCAA                 GGAT ATT ATCC                 TTTTCTTCTTTATTG  76 175
      BC0925  911139 ..  911150 +  -2.2  -3.25223   TGGCTTTTGTAGGAT                TGGG TCAA CTCA                 TTGCTAATATCAGTC  44 74
      BC0926 NONE
      BC0927  911811 ..  911835 +  -5.1  -4.90906   GAGTAACAAAAGTAA          GACTTATGT AAATTAC GCATAAGTC          TTTTTAATATTATCC  72 49
      BC0928 NONE
      BC0929  912842 ..  912852 +  -3.2  -4.12279   GGGTATGGTTATAGA                 TTCC GCA GGAG                 TTTCATTTAAGTTTG  55 243
      BC0930 NONE
      BC0931  913794 ..  913806 +  -4.1  -4.29326   GTAGAACACATGAAA                CCTTT TAA AGAGG                TTTATTGAATTTAAG  60 181
      BC0932 NONE
      BC0933 NONE
      BC0936 NONE
      BC0937 NONE
      BC0938  921256 ..  921266 +  -3.2  -3.61438   AGTTTCCGAAACCAT                 CCGT TTT ATGG                 TGTTATTTAGTATGG  50 205
      BC0939 NONE
      BC0940  924516 ..  924528 +  -3.4  -3.04982   ATTAGATAAATAAGC                CAGA AAATC TCTG                TGATTCTTATTACTT  46 50
      BC0941  925786 ..  925810 +  -6.5   -5.2189   TGATTAAATAAAAAA          CGTAGGAAG TTTCTCT TTTCCTACG          TTTTTTAATAATTGA  84 111
      BC0942 NONE
      BC0943  928026 ..  928049 + -10.4  -4.01135   TAATCAATCGGAAAA          GAGAGCAGTT ATGT AACTGTTCTC           TTTGGTGTTGTTAAA  91 72
      BC0944  930197 ..  930212 +    -9  -5.18297   TGGAGAATAAACAAA              CCATCC ATTC GGATGG               TTTTATTTATTATTA  95 31
      BC0945  931585 ..  931610 +  -4.8  -4.07868   TAAACAAATAAAAAA         CTGCATCAAA CGTTAA TTTGATACAG          TTTCTATCAGTATGA  62 87
      BC0946 NONE
      BC0947 NONE
      BC0948 NONE
      BC0949  940030 ..  940048 +   -11  -3.05765   TGATTAATAATTTTT             GAGGGTCA TAT TGGCCCTC             TATATATATAGAATT  84 34
      BC0950  940283 ..  940293 +  -5.4   -3.4174   TTCATTAAAGATTTT                 TGGA GGT TCCA                 TTCGATTGTTTTTAT  58 66
      BC0951 NONE
      BC0952 NONE
      BC0953  942076 ..  942088 +  -4.8  -4.87892   ATTAGTAATGAAATA                GGGA AGCTG TCCC                TTTATTTTATTAAGG  72 63
      BC0954  943055 ..  943079 + -11.6  -4.33151   ATAAGAAGCAACAAA          GCAGTTTAAC ACCTA GTTAAACTGC          TTTTCCATTATAATA 100 40
      BC0955 NONE
      BC0956 NONE
      BC0957  946047 ..  946078 +  -6.8  -4.82901   AAATTTATACAAAAA      TAGCCGAATATT-TA CTA TATAATAGTCGGCTA      TTTTTGTACGGAGAA  83 68
      BC0959  948130 ..  948147 +  -2.7   -4.9138   AAACTCATATTTTTC             CATATGA AATT TCATTTG              TTTTATTTACATAAT  63 195
      BC0960  948451 ..  948474 + -10.4  -5.24796   ACGGTAGCAGTTAAG          GAAGAGATGT TAGC GCATCTCTTC           TTTTTATTATATGCC 100 66
      BC0962  950796 ..  950820 + -10.1  -5.72118   GGTTTATATAAAAAA          GACATCTTTCC CTA GAAAAGATGTC          TTTTTTATATTTTTT 100 41
      BC0963  951706 ..  951731 + -14.9  -4.13767   TCAATTATAAGAAAA         GCCTCAAGTAT TCAT ATACTTGAGGC          TTTTCCAATGGAAAG 100 51
      BC0964  953338 ..  953349 +  -3.6  -5.95449   AGTAGTTATTAAAGA                GGGC CTTG GCTC                 TTTTTTATTTTCTTT  88 457
      BC0965  954117 ..  954136 +   -10  -4.14243   AATAGTTCCTTAAAA            CGGCAGGA GAAA TCCTGTCG             TTTTCAAATGGAGTG  90 41
      BC0966  954880 ..  954895 +  -2.5  -5.75478   ATCGAGTCGGAGAAA              GGCAC CTTAGA GTGTC               TTTTTTTATATAATT  79 85
      BC0967  955571 ..  955617 +  -9.7  -5.25154   TGTCTAAATCACTAG TTTCAAAAAGCCTTCACGCAAT AATG ATTGCATGAAGGCTTTT-GATG TTTTCTTATTTTTTT 100 53
      BC0970  958388 ..  958411 +  -9.7  -4.49389   AAAACTATAAAAAAA          GAAGACATC AATTAA GATGTCTTC           TTTTGCTTGTACAAT  91 39
      BC0972  961063 ..  961086 +  -8.3  -5.61824   TTGAGGAAGTTTAGA          GAATCAACT TATAAC AGTTGATTC           TTTTTTTGCATTTTA 100 27
      BC0973  961863 ..  961878 +  -7.6   -3.3506   AGTTCATAAAGAAAA              GACACT TTAA AGTGTC               TTCTACAGATTTGAA  69 156
      BC0975 NONE
      BC0976 NONE
      BC0977  964176 ..  964190 +  -2.2  -5.40625   TTATATTTCCCCCAC               TTTTTA TTT TAAAAG               TTTTTTCTATCCTAT  71 138
      BC0978  965066 ..  965091 + -10.6  -4.49311   TTCAATTTGCAAAAA         GCCTTTAACT TGTTAT AGTTAAAGGC          TTTTATCATCATAAT  95 78
      BC0981  968690 ..  968747 + -13.1  -3.28457   TTTCGAGAATAATAG TATGTGTCTTTTTGTATTACCAAAAAC GACC GATTTTGGTGATACAGAAGGACATAAA TCTCGTTTTTTATCG 100 88
      BC0983 NONE
      BC0984  969860 ..  969877 +    -7  -5.79526   TTAATACAAGTAAAA             GAGACC TTATAT GGTCTC              TTTTTTTTAGGGTAT 100 70
      BC0986  972522 ..  972580 + -24.5  -4.18644   CATGCTGATCATTTT -TAATATCTCATTAACAAAGGGACTCCA ATTA TGGAGTCCCTTTGTTAATGGGATATTGC TTTAGTTTATCTAAT 100 151
      BC0987  973389 ..  973414 +  -9.7  -4.94672   ATAGAAATTAGAAGA         TCCCTTCTACC TTAA GGTGGAGGGGG          TTTTTAATATTATTT 100 232
      BC0989  975358 ..  975378 +  -9.8  -5.36689   AATAGTAGATTTTTT            GAACCTCA TTTAT TGAGGTTC            TTTTATTTTTAGTTT 100 36
      BC0991  978227 ..  978243 + -10.9  -6.41881   TAAGAATGAGAAAAA              GCATCTG TTT CAGATGC              TTTTTTTTTATTGTA 100 38
      BC0992  978982 ..  979027 + -13.7  -2.63367   GAAGAATAAGCAAGG GTAAAACAAAAACGTTATCTT TTAA AAGATAGCGTTTTTGTTTTGG GTTATAAAGTTATTC 100 22
      BC0993 NONE
      BC0994  980271 ..  980294 + -13.9  -5.68023   TGTAATAAAGATAAA          GCCCGCCTA CGGAAA TAGGCGGGC           TTTTTTTACTTATAA 100 218
      BC0996  981400 ..  981420 + -10.5  -5.47399   CATGATTAAACAAAA            GAGTAGGGT GTA ATCCTACTC            TTTTTTTAACGTTAA 100 66
      BC0998 NONE
      BC0999  982768 ..  982788 +  -9.8  -3.18582   ATACATGTTTATCAA            GCTTTGGT TACAT ACCAAAGC            TTGATAAATCCAATA  78 40
      BC1000  983158 ..  983183 +  -8.5  -5.53079   AAAATACATAAAAAA         GCATCC-AATTA AAC TAATTTGGATGC         TTTTTTATGTATTTT 100 103
      BC1002 NONE
      BC1003 NONE
      BC1004 NONE
      BC1005  985760 ..  985789 + -10.9  -4.84914   ATTTATAGAGTGAAA       GAACAAATTCCTA TTTC TAGGGGTTTGTTC        TTTTGTTGTATAAAT 100 49
      BC1006  987055 ..  987087 + -15.1  -5.35365   AATGCGAAATAAAAA      GCGTATGAAATCC AAACAGA GGATTTCATACGC      TTTTTATTGTATTTT 100 29
      BC1010 NONE
      BC1011 NONE
      BC1012  992866 ..  992893 +  -4.8  -6.01725   ATAAAAAACAGGCTC        ACCCCTTGAAGT TTAT GCTTTGAGGGGG         TTTTTTATTTTTCTT  93 45
      BC1015  996012 ..  996056 +  -9.6  -5.42265   TGAGACTAATAAAAA CACCTCCATTTAATTTGCATAC TTA GTATGCGAATTT-A-GGAGGTG TTTTTTATCATTTAC 100 57
      BC1017  996764 ..  996780 +    -8  -5.76949   TAGTAGAGTGAAAAA              GAAGCG GATGA CGCTTC              TTTTTTTTAGCGCTG 100 30
      BC1019 NONE
      BC1020 NONE
      BC1021 1002346 .. 1002377 +  -8.8  -4.16668   AGTGTGAATAAAGTG      GCCTCATTAAGTTT TAAT ATGCTTAGTGAGGC       TGTTTTCTTTATTAA  87 42
      BC1022 1003207 .. 1003247 +  -9.9  -4.12901   CTCTAAAAAGAGCAA  GGCGTTATTCTTTCTGA GAAATCA TAGGAAAGGATAACGCC  TTTATATCAATTTTA  90 268
      BC1024 NONE
      BC1025 1006924 .. 1006958 +   -13  -5.65927   ATAGTAAGTAGGAGA     GCAAGTAGTTTTAGCG GAG TGCTGGAACTGCTTGC     TTTTTTATTTGGGTA 100 49
      BC1026 1008361 .. 1008409 + -13.5  -3.30159   TGGTGATTATGGTGG CTAAAAGAGAAAAAGGGATCTCA CAA TGAGGTCTCTTTTTTCTTTTTAG TTGTAAAACAATTGA 100 150
      BC1027 NONE
      BC1028 1009763 .. 1009799 + -12.3  -5.55769   TAGAAATTTTGAAAG    GCTACCACCTAGTAGGA TTT TACATCTAGGTGGTAGC    TTTTTTCTTCTGGGG 100 41
      BC1029 1010849 .. 1010874 +  -9.9  -5.04733   TTTTCCTTAAGCTGA         GAAGTTAACAA TTTA TTGTTAGCTTC          TTTTCTTTGTGATTA 100 61
      BC1030 1011886 .. 1011907 +  -5.2  -5.57396   ATAATTGGTGAAAAA           CTCTGTAA TAAATT TTACAGGG            TTTTTTGTTAGTTCT  87 165
      BC1031 1013479 .. 1013493 +  -5.8  -3.28119   TTAGTGAGGGCTGAT               TAAAGT TTC ACTTTA               TTAGTATCCGTCCCT  59 208
      BC1032 NONE
      BC1033 1014874 .. 1014930 +  -3.5  -5.45802   ACGGAGAAAAGTAGA GATCCACA-TTT-CATTGTTTCTATATA AATT TATATAGAAGC-GTGCAAGCTGTGGGTC TTTTTCTTTTGACAA  76 112
      BC1034 NONE
      BC1035 1017393 .. 1017443 + -11.5  -5.32944   GGTAGGAGATTTGGA GAGACCAC-AACGC-GCTATAGA GGCGAAA TCTATAGCGGAGTTTGTGGTCTC TTTTTTCGTTATCAA 100 79
      BC1036 1019165 .. 1019190 + -14.1    -5.626   GCGTAAAATAGAGAA         CCACCTGAAGG GGAG CCTTTAGGTGG          TTTTTTTATGGGGTA 100 35
      BC1037 NONE
      BC1038 1020621 .. 1020647 +    -8  -5.48063   GCGTAAAATAGAGAA         CCACCTGAAGGG GAG CCTTTTAGGTGA         TTTTTTCTCTTGACT 100 275
      BC1042 1024842 .. 1024861 +  -9.2   -4.9445   AGGATACATAAAAAA            GCTCGGGC CTAA GCCCAAGC             TTTTTACTTCATTAT  95 77
      BC1046 1027117 .. 1027129 +  -2.7  -3.08173   GCCGCGTTCTTCTAG                CTTTT TAG AGAAG                TTAAATGCCGTTGAT  43 340
      BC1050 NONE
      BC1051 1031129 .. 1031139 +  -2.4  -2.84878   CCAATACGGGGCGAA                 GCGC ATT GAGC                 GTTTAAATTGAAAGG  42 4
      BC1052 1031878 .. 1031906 + -17.6  -4.63932   AGGGATTAAAAACAA        GGCGTCCTACAT ATGTA ATGTAGGACGCC        TTTTCTTAGAAGCTA 100 32
      BC1053 NONE
      BC1054 NONE
      BC1055 NONE
      BC1056 1034954 .. 1034977 +  -5.2  -4.45201   GAATTAAGTGGAACG          GCTCGCCTTT CGCG GAAGACGGGC           TATTTTTTTATGCGA  69 34
      BC1057 NONE
      BC1058 1035745 .. 1035776 +  -6.1  -5.68438   ATTTGTTAAGTAAAA      TGTTATTACTC AATTCAATGG GAGTAATAACA       TTTTTTATTTAGTGC  93 32
      BC1059 1036640 .. 1036676 +    -6  -6.09888   TATATAATGTGAAAA    TAATTCACCGTTGCTT CTTTA ATGTAGTGGTGAATTA    TTTTTTTTATTAGAA 100 52
      BC1060 1044285 .. 1044311 + -16.8   -5.0538   TAATAAAGGTGAAAA         GGTATCCTCAAA GTA TTTGAGGATACC         TTTTTTAGCATAAAA 100 38
      BC1061 NONE
      BC1062 1046253 .. 1046277 +  -2.1  -4.89852   GTTTTTGAGGAAAAG         CACCTGTCCT TTTTTT AGG-CTGGTG          TTTTTCTCACTATAA  62 47
      BC1063 1047287 .. 1047315 + -14.1  -4.44548   TTGTGTATAAAACGA        TAAACCTTGCATG AAT CATGTAAGGTTTA        TTTTAGTTCAATATA 100 50
      BC1064 NONE
      BC1065 1049360 .. 1049387 +  -9.2  -4.98857   TGGTACAAAGAAAAA        GGAAACACCGGT GTGT AATGGTGTTTCC         TTTTTGTCATTAAAT  95 8
      BC1067 1052414 .. 1052425 +    -3  -2.83668   TTAATGAACAACGTA                CATA ATAT TATG                 CATTTTGTTTTTACA  43 108
      BC1068 NONE
      BC1069 NONE
      BC1070 1055952 .. 1055984 + -16.5  -4.39329   GCACAATAAATTATA      AGAAACGCCTTCAAT CAT ATTGAAGGCGTTTCG      TTTATTATATAAAAT 100 32
      BC1072 1059969 .. 1059992 +   -14  -5.49729   GCTTCTTAAAGAAAG          GAACGCTTAG GTGA CTAAGCGTTC           TTTTTTTGCATCGTT 100 32
      BC1073 1060408 .. 1060449 + -13.4  -3.50853   TAAGTGAATAGTAAA TAAAACCCTAATTTCC AATATAGTAA GGAAATTAGGGTTTTA  TTATACTTGAAACGC 100 38
      BC1075 NONE
      BC1076 1063880 .. 1063921 + -19.9  -4.76213   TCTATGTCAAAATAA TAGACAGTGTTCTT-AAACC TTT GGTTTTAAGAACACTGTCTA TTTTATTAAATTTCT 100 26
      BC1077 1064705 .. 1064739 +  -9.6  -4.37886   TTTGAACTTTATTTA     TTAAAAGGATTGTC AAACTAA GATAATCCTTTTAA     TTTTATAAAAAATGA  91 5
      BC1078 1068054 .. 1068068 +  -7.1  -5.83211   GAAGCGTAGATAAAA               GCACC TTTTT GGTGC               TTTTTTATTTTAATA 100 32
      BC1079 NONE
      BC1080 1068720 .. 1068741 + -10.9  -3.32521   AGTTAAAATAATGAA           TCAGCGAGGG GAT CCC-CGCTGA           TTATAAGCCTGTGCT  85 30
      BC1082 1069991 .. 1070009 +  -8.2  -2.55297   GGACAACGGTTTCTA             GGGTGATT AAT AATCATCC             ATATGTTTCAGATGA  67 278
      BC1083 1070942 .. 1070964 + -12.8  -5.80817   ATAAGATGTTATTAG           CCTAGTAGAC TAT GTCTGCTAGG           TTTTTTTCTGTTCAC 100 21
      BC1085 NONE
      BC1086 1073062 .. 1073092 + -15.5  -5.10601   TATTCTTCTAAAAAT       GAGGGAGGCTGCC ATAAA GGCAGCCTCTTTC       TTTTTGTAGTTTTGT 100 30
      BC1087 1073742 .. 1073765 +    -4  -4.38712   TTTTAATATAATTAA          TTTAGAATTT TTAA ATATTCTAAA           TTTTATAAAGGTGGG  62 142
      BC1088 1075323 .. 1075354 + -18.2  -5.66684   ATGCAAGTGTAAAAA      TGAGGCAACCATCT TTGA AGGTGGTTGCCTCA       TTTTTTTGTGCATTG 100 29
      BC1089 1075767 .. 1075804 +  -5.8   -5.1764   ATCAGATAAACTGAA  GGCGCAC-A-ATGTTCAC GTTT GTGAATATATTGTGTGCC   TTTTTCTATTGTATA  83 129
      BC1090 NONE
      BC1091 NONE
      BC1092 NONE
      BC1093 NONE
      BC1094 1079693 .. 1079738 + -15.9  -3.14211   AAGTGTTTATTCCGG AGGATTTTGTAATTTAAGAGT GTTC ACTCTTAAATTACAAAATCTA TTAATAAGAAAAGGT 100 9
      BC1096 1081440 .. 1081450 +  -2.6  -4.32951   CTGAGGGCGTATGAT                 TATA TAG TATA                 TTTATTGATTCGAAT  55 201
      BC1097 NONE
      BC1098 1082332 .. 1082347 +    -4   -3.3363   AAGGTGAAAAGCGGA              TTCTCT GTGA GGAGAA               TTAGATTATTATTGA  49 125
      BC1099 NONE
      BC1100 1084213 .. 1084224 +    -3   -3.4398   ATGATAGTGCACTTT                TAAC AATT GTTA                 GTTTTTCCCTTCAGG  48 157
      BC1101 NONE
      BC1102 1085610 .. 1085626 +  -2.2   -3.1214   CAAATATTAAGCATC              CCCAAG CAACA CTTGAG              ATTGTTTGTTGGGAT  42 253
      BC1103 NONE
      BC1104 1086930 .. 1086948 +  -4.7  -4.93365   TTTTCTGCTATTTAA             TATTTAG AGGTC CTAAATA             TTTTTAGTTGTGGGG  75 247
      BC1105 1087521 .. 1087550 + -10.9  -4.21945   AAGAAACTATTTATG       GAAAGAAGGGCTT ATAT AAGTTCTTCTTTC        TTTGTATATATTAAT 100 83
      BC1106 1088393 .. 1088423 +  -2.6  -3.61103   TGAAATTAGAATTTT       TGAGCTAATTTTCT CAA AGAAAGTTAGCGAG       TTTGAGATGGGATTA  48 223
      BC1107 NONE
      BC1108 1089683 .. 1089723 + -10.7  -5.56264   AATAATAATTGTGAG  TAAGCATCAAACTTATTAA TAT TAAGGAAGTTTGATGCTTA  TTTTTTATGTTTAGA 100 54
      BC1109 1091046 .. 1091068 +  -4.2  -2.85668   AAGCAATGAGAAGTG           CTTTTTCTTT TCT AAAGAATGAG           TATAATGTCGAGATA  47 460
      BC1111 1093869 .. 1093889 + -10.5  -5.08824   ATAGGGGTTATGAAA            TAGAGAGCT GAT GGCTCTCTA            TTTTTTCAATAAAAA 100 37
      BC1112 1094973 .. 1095004 +  -9.6  -5.52023   TTTCGAATTAAAAAA      GAAGTAGCGCATC GTTTTTA GA-GCGCTACTTC      TTTTTTATTAATGAT 100 30
      BC1115 1097678 .. 1097701 +  -8.2  -4.72272   AATAATAGGGTAAGA          GCGAATCATT GGGA GATGGTTCGC           TTTTTCATAAAAGGG  85 36
      BC1116 1098107 .. 1098136 +  -9.5  -4.84761   AGCTGAAATATGGAG       TGACCTTTCATAG TGAG TTATGAAAGGTTA        TTTTTATCCCGCTAT 100 39
      BC1117 1098558 .. 1098582 + -12.9   -2.9652   GTAATTAGTTGCAGT          GACGGGGTGTT GGA AGCACCTCGTC          TACTTCATTTTATGC 100 68
      BC1120 NONE
      BC1121 1102625 .. 1102643 +  -2.4  -3.70842   TCATAAAGTATTCGA             GAAAGTAA TGG TGGCTTTC             CTTTTGTTTTATGGT  48 43
      BC1122 1103139 .. 1103157 +  -7.5  -5.72616   TAAAGGTAGGTAAAA             CTCTTCT TATGT AGAAGAG             TTTTTTTATGTAAAT 100 133
      BC1123 1104535 .. 1104550 +  -4.7  -5.93809   ACAAAGAAAAAAGGA              GTAGC TATTAT GCTAC               TTTTTTTTATAGAGA  93 22
      BC1124 1106434 .. 1106460 +  -9.6  -5.61596   ATAAATATAAAAAAA         TCATCCTCTTTT AAG AAAAAAGGATGA         TTTTTTTATCCCGCT 100 59
      BC1125 1107511 .. 1107532 + -10.3  -5.85425   GAGTGAAATATGAAA           GCACAAATA GAAA TATTTGTGC            TTTTTTGTTTGTTTA 100 40
      BC1126 1108447 .. 1108470 +  -9.6  -5.37043   AAAATAATACAAAAA          GGTCGTTGTT GTAT AACAGCGGCC           TTTTTTGTATGAAAT 100 70
      BC1127 NONE
      BC1128 1111513 .. 1111549 + -10.9    -4.386   CAGTTTACGAAATAA    AAGGAAGGGGCACCTTT TTG AAGGGTGCCCCTTGTTA    TTTTCTAAACGATTC 100 26
      BC1131 1113439 .. 1113456 + -11.3  -5.88565   TGATGATGGAAAAAA             GGATGGC TAAT GCCATCC              TTTTTTTGTTGTGGA 100 50
      BC1134 1115216 .. 1115235 +   -10  -5.73978   AGGCGAAGTGTGAAA            GGATGGGG GAAT CCCCATTC             TTTTTTGTTTATCCT 100 28
      BC1135 NONE
      BC1136 1116888 .. 1116907 +  -4.3  -5.23316   AGAAGTATAGAAAAA            GGCAAAC AACTCA GTTTGTC             TTTTTTCGTGTCCTA  77 51
      BC1137 NONE
      BC1138 NONE
      BC1139 1124625 .. 1124643 + -11.8  -5.46629   ACATAAAAGAAAAAA             GTAGGAGA ATA TCTCCTAC             TTTTTTTACGCTGTT 100 134
      BC1147 1128065 .. 1128089 + -11.6  -5.63504   GTGAAATAAAGAAAA          GAGCTATCTT GTTAA AAGATAGCTC          TTTTTTTATGGCCTT 100 32
      BC1150 1130206 .. 1130245 + -13.9  -5.42514   TAATAAAAAATAAAG  CCACCTTATAATCTC AAAGACTTGG GAGATTATAAGGTGG   TTTTTTACTTTATCC 100 38
      BC1152 1132162 .. 1132191 +  -2.8  -3.34242   TGAAGCAGTACTCGT       TCGTGATTTGCC TGGTAT GGCAGATATCGA        TTCGTCATTATTATG  44 62
      BC1153 1132974 .. 1132998 + -15.9  -5.10461   AAGAATAGGAGAAAA          GCGACTTACTT TAT AAGTAAGTCGC          TTTTTATTAAATAAA 100 33
      BC1154 NONE
      BC1155 1135650 .. 1135670 +  -9.7   -5.4251   AAATAAATCGGAAAA            GACGACTGG GTT TCGGTCGTC            TTTTTTATGTGTAAA 100 35
      BC1157 1138798 .. 1138829 + -13.2  -5.47159   TAGTGAGAGGAGGGC      TAGGTTAGGAAGAG GATA TTCTTCCTAACCTG       TTTTTTGTGTTAACA 100 169
      BC1158 1139884 .. 1139916 + -15.1  -2.84794   TCACTTGAAATATAA      TAAAACCTACAGGGG AAA TCTCTGTAGGTTTTA      TACTTATAAACTTGC 100 53
      BC1160 1142303 .. 1142334 + -20.4  -5.73563   ATGAAAGATTAAAAA      GCACACCCTTATCT AAAA AGATAAGGGTGTGC       TTTTTTTAATTTCCT 100 42
      BC1163 1144417 .. 1144436 + -12.2  -5.22312   TTCGGAAAGATTAAA            GAGGACCA AAGT TGGTCCTC             TTTTTTAATGTAAAT 100 27
      BC1166 1145998 .. 1146024 +   -11  -6.22802   GTTTGACTCTCCTTT         GAAACTAGCCTA GAG TAGGTTGGTTTC         TTTTTTTTTCTACAG 100 100
      BC1167 1146371 .. 1146390 + -12.2  -5.37345   AAAACCGTAACAGAA            GCCGCAAT CATT ATTGCGGC             TTTTTTGTCGTTACA 100 31
      BC1168 1149186 .. 1149208 + -12.8   -5.6473   AATAAAAATAAAAAA           GAGTTCGGAT AAA ATCCGGACTC           TTTTTTTAGTGTTGT 100 36
      BC1170 1150289 .. 1150313 +  -3.6  -3.81557   AAGAAGAATTATGAA         GCTCC-CATAT ACAT AAATGAGGAGC          TATTTGTTTCAGAGG  54 27
      BC1171 NONE
      BC1172 1151456 .. 1151487 +    -5  -5.55769   TTAAGATGGAAGAGA      GGCCCGAACCGT GGATAGAA GCGGTCAGGGCC       TTTTTTATTCTCGCC  85 61
      BC1173 NONE
      BC1174 1154339 .. 1154379 + -16.6  -4.86385   AAATAATCGATGAAA TAAG-GAGTTTTTTCGCAA TAGA TTGCGAAAAAACTCCCTTA  TTTATTTTTACGCCT 100 35
      BC1175 1155231 .. 1155248 +  -5.6  -5.63374   TCATATATAAAAAAA             CAGGAA TTCTAT TTCCTG              TTTTTTTAGTATTAA  87 31
      BC1176 1156112 .. 1156141 + -16.7  -4.39426   TGAGCAAAAGGTAAA       TTAAAAAACCGCC AATT GGCGGTTTTTTAA        TTTTGTAGAAATCTA 100 22
      BC1179 1160239 .. 1160267 + -11.1  -4.17316   TTCCATCGTTTACAA        GGGTATATGCCTA TGA TGGGCATATGCTC        TTATTTTAAAAAAAT 100 48
      BC1180 NONE
      BC1181 NONE
      BC1182 NONE
      BC1183 1164282 .. 1164312 + -13.4  -4.96762   TATCAATAAGAAAAA       GAGCCATTCTTCTG TTA TGGAAGGATGGCTC       TTTTTCTACTATATA 100 32
      BC1185 1167871 .. 1167886 +  -6.8  -6.15828   AGAAATAAAAAAAAA              GCAGGT GATC GCCTGC               TTTTTTTTTAATACG 100 33
      BC1187 1168653 .. 1168667 +    -5  -3.34715   TTAAAACTGTATTTA               GTACAG AAT TTGTAC               TCTTTAAGGAGAGTG  54 102
        spxA 1169104 .. 1169129 +  -8.5   -5.9663   ATAATAATATGAAAA         CCTTCTACCTAT TAT ATAG-TAGAAGG         TTTTTTTTAATGTTT 100 43
      BC1190 1170840 .. 1170865 +  -9.1  -4.96848   CCTGCTAAAACGTAG         GCCGATTTC TGTAGTAT GAAATCGGC          TTTTTATATGAAGAA  95 26
         cls 1172460 .. 1172484 + -11.5  -5.00884   CCTTTATTATAAAAA          GAGATGTCCGA AAT TGGGACATCTC          TTTTTTAAAAGGAAT 100 29
      BC1192 NONE
      BC1193 1175668 .. 1175689 +  -8.1  -5.10461   AAAGTAATGAAAAAA           GACGAGGGAT TGT AT-CCTCGTC           TTTTTGTTGAATAGA  91 34
      BC1197 NONE
      BC1198 NONE
        ppnK NONE
      BC1200 1181143 .. 1181180 + -15.3   -5.4505   CGGCATACTTAAAAA   GGGAACAAAATTCTTATA TTA TA-AAGAATTTTGTTCCC   TTTTTTCTTAGCGGA 100 29
      BC1208 1189673 .. 1189689 +  -2.3  -3.98842   AAAGTGTAATAGGTT              TCGTTTT TTA GAAATGA              TTTATCGCTATTCTA  52 32
      BC1209 NONE
      BC1210 NONE
      BC1211 NONE
      BC1212 NONE
      BC1213 NONE
      BC1214 NONE
      BC1215 1195098 .. 1195123 +  -9.2  -5.67283   TTATAGAAACCAAAA         GTCATTAACA AATTTC TGTTAATGAC          TTTTTTGTTTGCCTT 100 18
      BC1216 1196005 .. 1196032 +   -10  -5.14682   ATATTAATTTTTAAA        GGACAATCTC TAAATGCT GAGATTGTCC         TTTTATTTGTTCTGA 100 46
      BC1217 1197040 .. 1197052 +  -6.3  -3.49475   AGGACGTGTATTTGC                TACTG ATG CAGTA                TTATGTGCACCTAAA  61 395
      BC1219 NONE
      BC1220 1198003 .. 1198029 + -14.6  -4.75372   TATTATATATAAAAA         GCGGTATTTCTG TAT TAGAAATACCGC         TTTTTACTAGCTAAT 100 67
      BC1227 1204385 .. 1204404 +  -6.5  -5.54907   TGTTAGGGGAGAAAA            GAGAAGT TGTGAT ACTTCTC             TTTTTGTTTTATAGA  93 41
      BC1228 1204595 .. 1204605 +  -2.6  -3.06696   TTAGTTGGAGTTGAT                 TTTT GGC AAAA                 TATATTGCCGAGAAA  43 27
      BC1229 1204834 .. 1204876 + -12.3  -4.01888   AACTCAAATATTGAA ATC-AAGTAAAAGAGTGGCT ATGA AGCCACTCTTTTACTTTGGA TTTGTCATATAAGGT 100 17
      BC1232 NONE
      BC1233 NONE
      BC1234 NONE
      BC1235 NONE
      BC1236 NONE
      BC1237 NONE
        trpA 1214139 .. 1214157 +  -9.6  -5.48213   GCAACAAAACAAAAA             GAAGAGGC ATA GTCTCTTC             TTTTTGTTTTGCGTA 100 14
      BC1239 1214591 .. 1214606 +  -6.8  -5.15381   GGGAGTGAATGAAAA              GGAGCC GTTT GGTTCC               TTTTTTGAATCTGTT  88 33
      BC1240 1216201 .. 1216219 + -11.8  -5.96219   TTGAGAAATTAAAAA             TCCTCCTA ATA TAGGAGGA             TTTTTTTTATGAGTG 100 29
      BC1241 1216972 .. 1217008 + -16.8  -4.36914   AAGGGGAATATAAAA    TAAGAAGAGGGAGTTC AAAAA GAACGCCCTCTTCTTA    TTTTATAAAACGAAA 100 23
      BC1243 NONE
      BC1244 1220054 .. 1220076 +  -6.3  -4.83518   TAGGCACTTGAAAAA           GGTACAGTG TATAT TGCTGTACC           TTTTCTATTGTTATT  80 38
      BC1246 1222048 .. 1222067 +  -9.4  -5.78622   GCAAGGAGAGCGGAA            TAGCACTT TTTA AAGTGCTA             TTTTTTTTACAATGA 100 23
      BC1247 1222629 .. 1222649 +   -14  -3.56325   TAATCTAGTAAAAAA            GCACGCCG TCTAC CGGCGTGC            TTCTAATTATGCAAA 100 33
      BC1253 NONE
      BC1254 NONE
      BC1255 1234099 .. 1234114 +  -7.6  -5.82036   AATGTAAAAACGGAA              CCTTAC TTCG GTAAGG               TTTTTTCTTTATTGT 100 41
      BC1256 NONE
      BC1257 1234850 .. 1234871 + -10.2  -5.52079   TGAATAAGAGCTAAG           CCAGCAAC CTTAAA GTTGCTGG            TTTTTATTTTGCTAT 100 27
      BC1258 1235483 .. 1235509 + -14.5  -4.45168   CAGATTGATAGAAGA         GGGCCTTGTAG GAATG CTGCAAGGCCC         TTTATCTTTTGGGAA 100 171
      BC1259 1236247 .. 1236284 + -10.1  -5.36441   GAATGAGATAAAAAA   GAGACACTATATC-ACGT AGA AGGTTGATATGGTGTCTC   TTTTTTATATGACCC 100 43
      BC1261 NONE
      BC1262 NONE
      BC1263 1239957 .. 1239985 + -10.4  -3.39895   CCAAATGAATTATAA       GAGCTGTA-GCCC TTTA GGGCGTATAGCTC        TTAATTCATGCGGAA  85 291
      BC1264 NONE
      BC1265 1242952 .. 1242975 +    -6  -5.47159   ATGTAATTGTAAAAA          GGCACTTGCT TTAT AATAAGTGCC           TTTTTATTTATTAAG  86 48
      BC1269 1246444 .. 1246454 +  -2.6  -3.66356   TCGGAATTGATAAAA                 TATA CTA TATA                 TTTAGAATTAAAAAT  48 262
      BC1270 1247555 .. 1247568 +  -3.9  -2.60496   GTTGGAAGTAATAAT               TTTGA TGGT TCAAA                GTATTTGAAACGACA  46 105
      BC1271 1249533 .. 1249560 +   -10  -5.16133   TCTATACTCTTGTAA        GGAAACGCTTAT ATAT ATGAGTGTTTCC         TTTTTCTATTGTAAT 100 174
      BC1272 1251196 .. 1251213 +  -8.5  -4.32436   TTTTATATAAAAAAA             TAAGCTC CGAA GAGCTTA              TTTTAATAATAATAT  87 372
      BC1276 1254244 .. 1254266 +  -4.2  -5.28561   GATTGATGAGAAGGA           TAAGAAAGAG TAA TTCCTTCTTA           TTTTTATTGTATATT  74 13
      BC1277 1255709 .. 1255733 +  -7.9  -5.53079   AATTACTAATAAAAA          GACTGTGTAAA ATT TTGGCACAGTC          TTTTTTCTATGTTTT 100 40
      BC1278 NONE
      BC1279 1257100 .. 1257136 + -19.8  -5.00846   GCAGGTGAAGAAAAA    TAGAAAAAGGGCTATC ACATG GATAGCCCTTTTTCTA    TTTTTCTAGTATTTG 100 23
      BC1280 1258139 .. 1258167 +  -6.8  -5.21459   TAGTAATATTTATAC       GAGTGTGAGGG AACGTTAG CCCTCAC-CTC        TTTGTTTTTCTTTTT  88 107
      BC1281 1259045 .. 1259058 +  -9.5  -5.93809   AAAAATAATAAAAAA               GCGGG TATT CCCGC                TTTTTTTTATAAAGA 100 33
      BC1284 1262391 .. 1262415 + -13.7  -5.60993   GTTAATACTGTAAAA          CTACCGAGAGA TTT TCTTTCGGTAG          TTTTTTTGTGAGCAA 100 36
      BC1285 1263959 .. 1263978 +  -9.3   -5.0916   GCCGTATGATAATAG            CCCCTTC GCAATG GAAGGGG             TTTTTCTGTTCGACG  95 65
      BC1286 NONE
      BC1287 NONE
      BC1288 1266775 .. 1266788 +  -4.5  -3.96148   GGTGAAGAAAACTCT               GGAGG ACAC CTTCC                TTTATAATACGAACG  60 5
      BC1289 1267893 .. 1267917 + -12.3   -5.1861   AAATAAGCAAGGAAA          TGCGGTTTCTA AAG TAGAAATCGCA          TTTTTTCATAGTAGG 100 35
      BC1290 1268596 .. 1268631 + -20.8  -5.76237   AGAGAGATAGAAAAA    CGTCTGGAAAAACTAT TATT ATAGTTTTTCCAGACG     TTTTTTGTTTATATC 100 31
      BC1291 1270898 .. 1270918 + -12.7  -5.28176   AATCATCGTAAAAAA            TGCTCATCA ATA TGATGAGCA            TTTTTTATGAATAGC 100 30
      BC1292 1271413 .. 1271436 +  -5.4  -4.86385   GACTTAGAGCTTGAG          GGGCAGT-TTA TTA TAAGACTGTCC          TTTATTTTTGACGGT  74 27
      BC1293 1272516 .. 1272526 +  -5.4  -3.39142   TAAGAGAAAAGAGAG                 GTGA GAA TCAC                 TTGATTAAATATAAG  58 106
      BC1294 1273144 .. 1273178 +   -16    -2.606   AAGCTATGAAACTTA     AAAAAGAGTCTTCTCA TTA TGAGAAGACTCTTTTA     ATCTATTTACTTCGT 100 25
      BC1299 NONE
      BC1300 NONE
      BC1301 1281605 .. 1281633 + -11.9   -4.1891   TGTACAGGATGAGGG        GAGCATGTTCTAA TTT TTAGGACATGTTC        TTTATATTGAAGAAA 100 13
      BC1302 1282768 .. 1282786 +  -3.9  -4.41114   AGAAGAGGGAGAGGA            TAGGC-CA TGGT TGAGCCTA             TTTCTTCTCTACTAA  62 104
      BC1303 1283586 .. 1283596 +    -4  -2.88663   CTCATGAAGGGGGAA                 CATA AGC TATG                 TCTATGAAAATCAGT  47 34
      BC1304 NONE
      BC1305 1285737 .. 1285757 + -10.4  -5.15634   ATAAAAGAGGGGAAA            GCAGGCCG GAAAA TGGCCTGC            TTTTTTAGTAGAATA 100 37
      BC1306 NONE
      BC1307 1286891 .. 1286911 + -12.7    -4.946   GTGGGAAGCTAAAAA            CTCCAAAGT AAA ACTTTGGAG            TTTTTAATGTTTCAT 100 29
      BC1316 1293103 .. 1293113 +  -3.2  -4.16943   CAGATAAAAGAGAGA                 GGGA GAA TCTC                 TTTTCACGTATAAAC  57 60
        fabG 1293975 .. 1294005 +  -3.4  -5.40072   TAATGAAGTAAGAAA      AAAGTGCATATCC ATAGCA GGA-ATGCACTTC       TTTTTTTAGAAGGAA  76 38
      BC1318 1295141 .. 1295164 + -10.4  -5.60993   ATTAAAAATAAAAAA          TCCAACTAGC CTAT GTTAGTTGGA           TTTTTTTATGAAAAA 100 36
      BC1319 NONE
      BC1320 1297802 .. 1297828 + -16.8   -5.2189   TTGGATAGTATGAAA         CCATTCTACCTA CGT TAGGTAGAATGG         TTTTTTAGTCGTTAA 100 33
      BC1322 1298467 .. 1298491 +   -13  -5.63504   AAAGGGAAACAAAAA          TGAGGCGTTT TTTAC AAACGCCTCA          TTTTTTTGTGGGATT 100 23
      BC1323 NONE
      BC1324 NONE
      BC1325 NONE
      BC1326 NONE
      BC1327 NONE
      BC1328 NONE
      BC1329 1306507 .. 1306531 + -12.9  -4.87592   GTGAAAGCACATAAA          CTCCCACCTAA TTT TTAGGAGGGAG          TTTTATTATCTGTAA 100 46
      BC1330 1306767 .. 1306784 +  -9.9  -5.86976   ACGATAGGTAAAAAA             GCCCTTT GAAT AAAGGGC              TTTTTTATTTTGTAC 100 17
      BC1331 1309308 .. 1309337 + -15.3  -5.38047   AAAAAATGAGGAAAA       TACGCTATTCTTT AATT AAAGAATAGCGTA        TTTTTTATGTGCATA 100 125
      BC1333 1310930 .. 1310958 + -11.2  -5.24129   TTTAAGTTAAAAAAA        GTACCTATCTGT TATAT ATAGATAGGTAC        TTTTTTGTCCCGCCA 100 36
      BC1335 1312626 .. 1312660 + -13.2  -2.98942   GGTTTTATGAAATAA     GTATAATTACCCTTAT AGG ATAAGGATAATTATAC     TATGTGTAACGGAAT 100 26
      BC1337 1314808 .. 1314831 +  -7.5  -5.73978   ATATGTTCCAAAGGA          GCTTTGGAT AAATAA ATCCAAGGC           TTTTTTATTTGTAAT 100 40
      BC1338 1316727 .. 1316752 +  -8.3  -4.07568   ATTCAGAATACTGAA         GGGGTGTTTCT AATA AGGAGCACCTC          TTTTCACCAACAAAA  79 108
      BC1339 1317322 .. 1317339 +  -9.9   -5.1675   AACGCTAAAGTGGAA             GAAGTGG GAAA CCACTTC              TTTTTTGATACGTGC 100 33
      BC1341 NONE
      BC1342 NONE
      BC1343 NONE
      BC1344 1321472 .. 1321520 + -30.9  -3.32984   ACAATTGATAATCGT TAATAGAAAGAAAGGGCCTGTAT AGT ATACAGGCCCTTTCTTTCTATTA TATTATGCATTTTGA 100 23
      BC1347 NONE
      BC1348 1322818 .. 1322843 + -14.9  -4.87389   GAATTTAACATAAAA         GCACACGATTT ATAT AAATCGTGTGC          TTTCTTTTTAAGATA 100 28
      BC1350 NONE
      BC1351 NONE
      BC1352 NONE
      BC1353 NONE
      BC1354 1327302 .. 1327333 + -13.2  -3.50454   TAAAAAGTGAGACAT      G-ATGAGCAGGGTTT TCT GAACCCTGCTCATGC      TTAGTTATCATATTT 100 43
      BC1355 1328342 .. 1328391 + -22.1  -4.90778   ACTTTTAATATAGGA TTATAAAGAAAAACTGTCTTATT CATT GATAAGACAGTTTTTCTTTATAA TTTTGTTTACATAAC 100 33
      BC1356 1328969 .. 1328989 +  -3.3  -2.53263   CTTATGGAAGAGATA            CGGATTA AAAGCAG TGATCCG            TGAATTAAACATAGA  44 63
      BC1357 NONE
      BC1358 NONE
      BC1359 NONE
      BC1360 1332117 .. 1332138 +  -8.7  -5.10461   TTATAATAAAAGAAA           TCCCCGCTT GTAA AAACGGGGA            TTTTTATTACATAAA  95 35
      BC1361 1333324 .. 1333356 + -15.2  -4.04811   GCACATAATAGATAA      TTAAAAAGTAGCTC CTAAA GAGCTACTTTTTAA      TTTGTAATAATTTCT 100 26
      BC1364 NONE
      BC1365 1335185 .. 1335195 +  -2.6  -2.74019   GAAGTATTAAAATTA                 TTTT AAG AAAA                 TAATTGCGAATTATG  40 20
      BC1366 1335678 .. 1335699 + -13.1  -5.00138   TTATTATAAGTAAAA           GGAAAAGCG TAAT CGCTTTTCC            TTTTTAATTTGAATA 100 28
      BC1368 1337812 .. 1337848 + -11.7  -3.67121   ATTACAAAATATATA    CAAAAAGACCACTTGAG TAA TTCAAGCGGTCTTTTCG    TTAGTTTGCTTTATA  95 10
      BC1374 1343695 .. 1343718 + -11.1  -5.18866   GAAAAACAAAAAAAG          GCAACTGCA CTCTAT TGCAGTTGC           TTTTATTTCTTTCCG 100 40
      BC1375 NONE
      BC1376 NONE
      BC1377 1345320 .. 1345337 +  -9.9  -5.64873   ATATAGTTCATTAAA             GGATGCA ACTT TGCATCC              TTTTTTGTTATTGAC 100 27
      BC1378 1345650 .. 1345672 +  -4.2  -2.92398   AGGAGAAAAATATTA          GGGA-GAGA ATGTAA TCTCATCCC           TGTAATATCGTTTTT  47 12
      BC1380 1347662 .. 1347685 +  -9.6  -4.77867   TATGCATAAAGAAAA          CAGCCGCT TTATTATT AGCGGCTG           TTTTGTGTTGTATAT 100 511
        uppP 1350009 .. 1350050 + -16.1  -3.26807   CTATTTCTTCATTAT GTAATAAAAAAACCTGCCG AGCT CGGCAGGTTTTTATTTTAC  TACTTTTTCCATCAT 100 22
      BC1387 1351713 .. 1351742 +  -7.9  -3.89956   TTACGTGATAAAATA       GAAGGTCTTCCTT ATAG ATGGGAGATCTTC        TTTCGTGTGTAATAG  74 63
      BC1388 1351979 .. 1351998 + -10.8  -5.37593   GAGTAAATCAAAAAA            GGAGTGAA ATAA TTCACTCC             TTTTTTGATTTACGA 100 19
      BC1390 1355860 .. 1355896 + -10.2  -5.00616   GAAGATGTGTTTACA    GGATAAGGTATCCCGC GTTAA GCGAGATACCTTTTTC    TTTTTTAGAACAGGG 100 20
      BC1392 1357132 .. 1357152 +  -2.6  -4.98531   AGCTCCATTCTAAAA            CAGACA AACCGTTAA TGTCTG            TTTTTAATTTGCGGA  66 334
      BC1396 1359354 .. 1359366 +  -3.4   -5.0538   TACGAAGAAAATAAA                GTTG GATAA CAAC                TTTTTTAACATAAGA  69 17
      BC1398 NONE
      BC1399 NONE
      BC1400 1364444 .. 1364488 +  -4.6  -2.60219   AGCGCTTGTGAAATA AATAATT-GATAGGTGAGAGAA GCT TTC-CTCACCTATCAAATTAAA GTTCTGAAAATTCTG  48 25
      BC1401 NONE
      BC1402 NONE
        leuD 1367708 .. 1367743 + -15.7  -2.78463   ACCTAGCGTGAAAAC    GTGTAGGTACAA-GGG TTATT CCCGTTGTACCTACAC    TCTACTGAAGAGCCT 100 194
      BC1404 NONE
        hisG NONE
      BC1406 NONE
      BC1407 NONE
      BC1408 NONE
      BC1409 1372914 .. 1372924 +    -4  -3.01712   AAGAAGTATTACAGG                 TAAC GAA GTTA                 TGTTAGCGAAACGAA  48 9
      BC1410 1373675 .. 1373686 +  -4.4  -3.23708   CAAATATTGAGGTGC                GGTT ATGA AACC                 TAATTTTTCAAAAGG  52 18
      BC1411 NONE
        hisE NONE
      BC1413 NONE
      BC1414 1375589 .. 1375608 +  -5.7  -5.14563   AAAAGCGTAAGAAGA            GGGGAGA GTTGCA TCTCCTC             TTTTTTCATGGAAAA  83 31
      BC1415 1376700 .. 1376732 +  -8.6  -5.47159   TTAGTTACAAAATAA     AAAGAAA-CCTTCCG GACT CGGAAGGTTTTCTTA      TTTTTCTTTATTGGC 100 26
      BC1418 1380503 .. 1380526 +  -9.6   -5.4492   TTTCCTAATAAGAAA          CGCGTGTGAAC ATT GTTC-CGCGCG          TTTTTTGTCTATCTA 100 372
      BC1419 1382168 .. 1382187 +  -2.9  -5.96219   TATATTACCGAACAG            TCTTTTC GAAATG GGAAAGA             TTTTTTTTATGAATA  85 269
      BC1420 1382390 .. 1382426 + -16.1   -5.0925   ACTAGAAAAACTAGA    GGCGGTTTTAACCTATT TTC ATTAGGTTAAAACCGTC    TTTTTGCTTTTACAG 100 50
      BC1421 NONE
      BC1422 NONE
      BC1423 NONE
      BC1424 1386580 .. 1386597 +  -4.9  -2.76087   GCGTCTTAGGAGGGA             CGATATG GATT TATATCG              ATTTGAAGCTGTGTT  50 32
      BC1425 1386811 .. 1386836 +  -9.1  -4.24384   ACGAAAAAATAAAAA         CTTCCATTCTT ATAT ACGAATGGAAG          TTTCATTTTAATAGT  88 52
      BC1426 NONE
      BC1427 NONE
      BC1428 1389296 .. 1389327 +   -16  -5.86976   TACATTACATATATC      GTCCTCTACATGCA TATT TGCGTGTAGGGGAC       TTTTTTATTTTCTAA 100 330
      BC1430 1390776 .. 1390792 +  -7.9  -5.82172   TGTTTGCATAAAAAA              GGCGGGG ATC TCCCGTC              TTTTTTTATGTTGAT 100 30
      BC1432 1394109 .. 1394131 + -12.8  -4.64844   TTATAATATGAACAA           GCTCTCACAT AAT ATGTGGGAGC           TTTTCTGTATATAGA 100 41
      BC1433 1394930 .. 1394953 + -11.8  -5.08731   CTTATAGATGTATAA          GACCTCTTCT CATC GGAAGAGGTC           TTTTGTTATTTATTA 100 275
      BC1434 1396346 .. 1396369 + -12.5  -5.47218   TTAGTAATTAAAAAA          CGTGCAGAG AATAGA CTCTGCACG           TTTTTTTGCGTAAAG 100 54
      BC1435 NONE
      BC1436 1397603 .. 1397641 + -12.7  -3.05022   CTTATGATATAGTGA   TAGGAGAAAAGGTGTTG GAAAG CAATGCCTTTTCTTCTA   TGTATATGTGACAAG 100 63
      BC1437 NONE
      BC1438 NONE
      BC1439 1400113 .. 1400142 +   -13  -3.30124   AAAGTGAAACTTTAA       TCAGTGGG-GAGG TTGTT CCTCTCCCACTGA       TTATCAGCCCTCACC 100 42
      BC1440 1400614 .. 1400627 +  -8.1  -5.40474   TCAAATGTAAAAAAA               CTCCC TTTT GGGAG                TTTTTTTAGGAGGCT 100 31
      BC1442 1402790 .. 1402819 + -16.6  -3.35867   AGATTATGAAAGAAA       GGAAGCCTCACA TTATTT TGTGAGGCTTCC        TTCCTTACAACTTCA 100 32
      BC1444 1404641 .. 1404674 + -12.6  -4.20136   CTTTCCTAGGAAATG     ATAATAGAGAGGGG AAAGCA CCCCTCTCTATTAC      TTTGCTTTTGCAGAT 100 103
      BC1446 NONE
      BC1447 1406751 .. 1406778 + -12.2  -5.19275   ATACAAACAAAATAA        TAAGCTAGCTAG AATT CTAGTTAGCTTA         TTTTCTTTTGTAAAT 100 26
      BC1448 1408128 .. 1408148 +  -6.9  -5.82036   CAATAAGCAAAAAAA            CGAGGTA TTTATTT TACCTCG            TTTTTTATTTGTTCT 100 35
      BC1450 1409051 .. 1409067 +  -9.5   -5.8187   TTCTTCACTAAAAAA              GATGTCA ATA TGACATC              TTTTTTTATTAAATC 100 30
      BC1455 1414249 .. 1414272 + -11.1  -5.47218   TTTTGGTAAAAGAAA          GAGGCGAAT AAAAAA ATTCGCCTC           TTTTTTTGGATGAAA 100 32
      BC1459 1417782 .. 1417822 + -15.6  -2.87132   AATGATAATAAACAA  GAAAGGCACTGTACAAAC AGGGG GAATGTACAGTGCCTTTC  TATATGAAAAAGAGG 100 36
      BC1464 1422657 .. 1422674 +  -8.5  -5.95286   TCAAAAAAGAAAAAA             CAGCTAA GAAT TTAGCTG              TTTTTTCTTTTTCCT 100 19
      BC1466 NONE
      BC1467 1426340 .. 1426373 + -19.9  -4.43859   ACAAATATTGATTGA     GGAAAAGAAGCTAAG GTGA CTTAGCTTCTTTTCC      TTTTGTACAGTTATA 100 30
      BC1468 1427355 .. 1427373 +  -7.4  -5.14965   ATGGACACCATATTA             GACGCAAA TTC TCTGCGTC             TTTTTTAATGGAAGT  91 25
      BC1469 NONE
      BC1470 NONE
      BC1471 1429753 .. 1429780 + -11.5  -5.74122   ATAATACGTATACGA        CCACTATTAAG GTGTAG CTTAATAGTGG         TTTTTTTATGTGGTA 100 70
      BC1472 1430744 .. 1430769 + -10.5  -4.20516   TATAGAGTTAAAAAT         TCACCAGTGGA GTGC TCTGCTGGTGA          TTTATTCAATACAAC  95 43
      BC1473 NONE
      BC1474 NONE
      BC1475 NONE
      BC1476 1434275 .. 1434309 + -11.7  -4.90296   ATATGCATAGAGAAA     TAAAATAGGGGAGTG CATGT CACTTTCCTATTTTA     TTTTTGTCAACTTTT 100 31
      BC1477 NONE
      BC1478 1437096 .. 1437149 +  -5.6  -5.47431   TTGATAATGAATAAA GTTCTGCTGTTTTTTATTTTTTTG TAAACT CAATTAAATAAAGAATGGTAGAAC TTTTTTCTATGTTGC  84 57
      BC1479 1437770 .. 1437791 +  -5.9  -5.75478   TGATAAGAAAGAGAA           GGAAGTGGA GTAA TTCACTTTC            TTTTTTTGTATACTT  95 13
      BC1480 1438613 .. 1438640 + -12.8  -4.17048   TATATCTAAAAGAAA        ACCGTCCCAAAA TTTA TTTTGGGACGGC         TTCTTTTACCAAAAA 100 157
      BC1482 1440474 .. 1440500 + -12.5   -5.4505   TAATATATACTAAAA         CCATTAGTAGT GTGAA ACTACTAATGG         TTTTTTATTAAGGAA 100 38
      BC1484 NONE
      BC1485 NONE
      BC1486 NONE
      BC1487 NONE
      BC1488 NONE
      BC1489 NONE
      BC1490 1447165 .. 1447200 +   -15  -5.27335   TACTTTGTGAAAAAA    CAAAACCTCAGCTA ATACAACA TAGCTGAGGTTTTG     TTTTTATTTGGAGAA 100 11
      BC1491 1448797 .. 1448822 + -12.7  -5.80364   TATATCTTGAGAAAA         CGTGATTTCCT TTCG AGGGAATCACG          TTTTTTTGTTGAAGT 100 192
      BC1492 1449084 .. 1449106 +  -6.3  -2.69178   TAAAAATAAAAAGAA           CGCTTGTTC TATAC GAACAAACG           TGCTATACTCTCCTT  57 43
      BC1493 1449491 .. 1449505 +  -2.9  -3.12847   TGGCGATGTTTCCTA               TATAG CGCAA CTATA               TTGGATATGGAAGTT  45 121
      BC1494 1450042 .. 1450059 +  -5.6  -5.80727   CAATAAAGATAGGTG             CCTACT GCTGTA AGTAGG              TTTTTTCTTGTTTTT  91 62
      BC1495 1451098 .. 1451126 + -16.8  -5.14163   AGAGAAAAATAAAAA        GGAGCTGTCGGG AAAAC CTCGACAGCTCC        TTTTTATTCGTGCAT 100 29
      BC1497 1453267 .. 1453287 + -10.5  -5.96894   TGTTTGCGAAATAAA            GAAAGGGGA TAG TCCTCTTTC            TTTTTTTGTTTAAAT 100 27
      BC1498 NONE
      BC1499 1455815 .. 1455830 +  -7.6  -6.41881   GTAGGAGATAAAAAA              TCAACC ATTC GGTTGA               TTTTTTTTTGTTCTA 100 30
      BC1501 NONE
      BC1502 NONE
      BC1503 1458109 .. 1458129 +  -9.8   -5.1101   TTCTGGAATGCAAAT            CCCTTCTT GCACA AAGAAGGG            TTTTTTACATAATAA 100 85
      BC1504 NONE
        gpsA 1460532 .. 1460561 + -19.5  -6.04324   TTACTGTAAAGAAAA       GCGACAGAAGTAC ATTT GTACTTCTGTCGC        TTTTTTATTTTTTGG 100 32
      BC1506 1460978 .. 1461004 + -10.8   -5.2853   GGCATATTTGGTCAA         CCGAAGCGAGAG ATA CAATCGCTTCGG         TTTTATTTTTGCCTA 100 111
      BC1507 NONE
      BC1508 1462149 .. 1462182 +  -6.2   -5.5208   ATGATAAGTCATGAA     CCTTTCTTTTAG TGAATAAGTT CTAGAAGAAAGG      TTTTTTATGTTATAC  93 37
      BC1509 1463869 .. 1463888 +  -7.9  -6.17033   TACTATAAGAAAAAA            TCCCTCT CATTGT AGAGGGA             TTTTTTGTTTTTTTT 100 33
      BC1510 1464455 .. 1464481 + -11.7   -5.0925   CATATTAACAGGGAA         GAAGAGTTTCC TTTTT GGGAACTCTTC         TTTTTGCTTTTAAAA 100 47
        folE 1465125 .. 1465146 +  -9.5  -6.63964   TTAAAACGAAGTAAA           GAAAAGCGG GAAA CTGCTTTTC            TTTTTTTTTTTAGTA 100 27
      BC1512 NONE
      BC1513 NONE
      BC1514 NONE
      BC1515 1468410 .. 1468441 + -15.4  -6.09196   TGATAATAGTAAAAA      GTGCAAGGAGAATA GGGG TATTCTTCTTGCAC       TTTTTTTATTTTCAG 100 77
      BC1516 NONE
      BC1517 NONE
      BC1518 1472137 .. 1472155 + -13.2  -5.27923   TTAAGAGATTGTGAA             GGCTCCTA TTA TAGGAGCC             TTTTTTATCGCATTC 100 37
      BC1519 NONE
      BC1520 1474373 .. 1474401 + -14.1  -5.54264   TCAGACTTTCATCAA        GAAAAACTACCTA TAT TGGGTAGTTTTTC        TTTTTTTACCTCTTT 100 73
      BC1521 1474932 .. 1474965 +  -6.9  -2.70232   AGAGAAATGGGGAAA     CTCATAATAAACAGA AAGT TCTTATTATTATGAG      TAGTATGATATTGAC  59 19
      BC1522 NONE
      BC1523 NONE
      BC1524 1477078 .. 1477116 + -17.8  -3.93288   TATAATAAAAAATAA   TAAAAAAGCTGACTACAA AAT TTGTAGTCAGCTTTTCTA   TTTAGTTGGATGAAG 100 26
      BC1525 1477768 .. 1477780 +  -4.9  -4.02022   GCTTACGTGAGCAAA                GAAAA CAA TTTTC                TTTATGATGGTTAGA  62 6
      BC1526 1478488 .. 1478505 +  -4.2  -6.02919   ATGTCACAGAAAAAA             TTCTCT GCTTAA AGAGAA              TTTTTTTCTTTGTAA  90 14
      BC1527 1479481 .. 1479492 +  -2.2   -3.3341   GTACTATAATTAAAA                CTTC AATG GAGG                 TTCATGATGTTTTAT  44 112
      BC1528 1480181 .. 1480200 +  -9.4   -5.9218   GTAGCGACGACTAAA            GACTATCA ATTT TGATAGTC             TTTTTTTGTTGTGTG 100 27
      BC1529 1480919 .. 1480944 + -10.6  -3.91905   ACTTGTAATAAAAAA         CTAGAAAAGC TAAGGC GCTTTTCTAG          TTATATTTAATTATG  89 22
      BC1531 NONE
      BC1532 NONE
      BC1533 NONE
      BC1534 NONE
      BC1535 NONE
      BC1536 NONE
      BC1537 1487882 .. 1487903 +  -8.8  -5.30616   TGAAATTAAGTAAAA           GAAGTTCC TCTTTT GGAACTTC            TTTTTATTTCAATAG  95 28
      BC1540 NONE
      BC1541 NONE
      BC1542 1490968 .. 1490990 + -12.1  -5.30686   ATTATAAGTAGAAAG           GCTATCTCC ATTGC GGAGATAGC           TTTTTTGTGCATCTT 100 34
      BC1544 NONE
      BC1545 NONE
      BC1546 1496063 .. 1496082 +   -10  -5.41746   ATGTAATATAAAAAA            CCTCCCTA TTAA TGGGGAGG             TTTTTTTGACGGATT 100 56
      BC1547 NONE
      BC1548 NONE
      BC1549 1498027 .. 1498059 +   -15  -5.47431   AATGATAACAAAAAA      GAAGTCCGCTTCTC GTTAA GAGAAACGGACTTC      TTTTTTGTATATTAG 100 7
      BC1551 NONE
      BC1552 1502051 .. 1502065 +  -2.8  -5.08255   TAATTTGTAAGATAA               GTACCA TTC TTGTAC               TTTTCTTTTAGCAGT  70 254
      BC1555 1504378 .. 1504411 + -19.8  -3.51411   TGATATAATAAAAAA     GAAGTCCCGTCTTC CATTTT GAAGACGGGACTTC      TTAATTTGAAACAAT 100 33
      BC1556 NONE
      BC1557 1505387 .. 1505412 + -14.9  -5.02439   GTTGAGCAATGTAAA         TAACAAGAGGG AGAG CCCTCTTGTTA          TTTTTATGCTTCTGT 100 23
      BC1559 NONE
      BC1560 1506947 .. 1506967 + -10.5  -5.71983   GTAAATGATATGTTA            GAACTAGCG AAA TGCTAGTTC            TTTTTTTGTAATTGG 100 37
      BC1561 1507617 .. 1507627 +  -2.6  -2.75844   TTTAGTTAATGAAAG                 TTTT GGT AAAA                 ATTTGAGGTGAAGAA  40 96
      BC1562 1508027 .. 1508039 +  -4.9  -3.64599   TAGAAAAAAACGTTG                CAAAA TCT TTTTG                TTTCCACTATACTAA  58 73
      BC1563 NONE
      BC1564 1510029 .. 1510049 +  -7.7  -5.86965   AATATAGAAGAAAAT            TTTCCTTTT TCG AAAGGGAAA            TTTTTTTTCGTGAAT 100 34
      BC1565 1512105 .. 1512122 + -11.3  -5.84432   AATTATAAGGAGAAA             GCTTGGC GCTC GCCAAGC              TTTTTTTCTATTATA 100 33
      BC1566 1513722 .. 1513741 +  -9.3  -5.00616   TGAGTTGTAAAAAAA            GAGCTGC TTAATT GCAGCTC             TTTTTTAAAGGGGGA  95 31
      BC1567 1514242 .. 1514259 +  -5.6  -5.60993   AAAATGATTAAAAAA             CAGAAG AATCTC CTTCTG              TTTTTTTATGCAGAA  87 30
      BC1568 1515370 .. 1515418 + -11.2   -5.8187   TCTTTTTTTGCGAAA CTCCAAAAGCGCGTCTCTCACTTG TAA CGAGTG-GTGGTG-GCTTTTGGAG TTTTTTTATTGCATA 100 273
      BC1569 NONE
      BC1570 1517368 .. 1517402 + -15.2  -4.66609   AGTAAGAGAAGCGTA     AAAAAGCAAGGTCTCG TTA TGAGACCTTGCTTTTC     TTTTTAAGTGGCATC 100 25
      BC1572 1523023 .. 1523057 +  -9.5  -3.54424   TTGTCCATGGTGAAT    CCCTCCTT-TCTATTA CTTA TGGTAGACAAGGAGGG     TTTAGAACAATAGAG  80 291
      BC1574 NONE
      BC1575 NONE
      BC1576 1524930 .. 1524944 +  -4.9  -4.64657   CTGTGAGGGCATCCA               CCTGC GAGTA GCGGG               TTTTTGGACATTTAC  69 271
      BC1578 NONE
      BC1579 NONE
      BC1580 1527712 .. 1527731 +  -9.4  -5.86976   ATAACTTATTAAAAA            CTTTACGT TTAA ACGTAAAG             TTTTTTATTTTATCC 100 29
      BC1581 1529217 .. 1529249 +    -8  -5.52384   GAATGGTAATCTATT     TATATAACCTTACGT GATA ACGTGAGGTTAT-TA      TTTTTTTAATAGGAG 100 103
      BC1582 1530636 .. 1530679 + -21.6  -3.01791   GTGCTAGTAATTAAA TAAAATAAAAAAGATAGCCT ATGC AGGCTATCTTTTTTATTTTA TATTGAAAAAACGCT 100 523
      BC1583 NONE
      BC1584 NONE
      BC1585 NONE
      BC1586 NONE
      BC1587 NONE
      BC1588 NONE
      BC1589 NONE
      BC1590 1538694 .. 1538716 +  -8.5  -6.17268   TATATATGAGTTAAA           CAAATGACC GGGTA GGTCGTTTG           TTTTTTTTATTATAG 100 19
      BC1591 1540405 .. 1540440 +   -15  -5.67283   ATAGGTAATGAAAAA    GAGATTGTAATTTGGT TTCA ACCAAACTACAATCTC     TTTTTTGTTTCAATT 100 89
      BC1593 1556495 .. 1556517 + -10.7  -4.68593   TTTTTGGGTGAAAAA           GAATCCTTC TGAAT GAAGGATTC           TTTTTCGCTAATCAC  95 30
      BC1595 1557535 .. 1557548 +  -2.3  -6.09196   CAAGCGTAACTTCAC               GCAGC CTGC GCTTC                TTTTTTTGTTTTGGA  81 32
      BC1599 1560457 .. 1560480 + -11.8  -5.05601   ATGTAATAGATGAAA          GAGCTATTCC TATA GGGATAGCTC           TTTTTGTATGTAATC 100 35
      BC1600 NONE
      BC1601 1561441 .. 1561488 + -16.6  -3.51804   GTATGGGGAACAGTT GTCATGAAAAAACATCCAGAGA AAAT TCTCTGGATGTTTTTTAGTGTC TTGCTTCGTTTAGTT 100 19
      BC1604 1563040 .. 1563060 + -11.2  -4.78933   AGGATAGAAAAGTAA            GAGCCATC ACCTA GATGGCTC            TTTTGTATATTTTGG 100 26
      BC1605 NONE
      BC1606 1564139 .. 1564163 +  -5.7  -5.40072   AGAATAGAAAAGAAA          TAGTCGTAACG ATA TGTTGCGGCTG          TTTTTTTGGAAAAGG  86 54
      BC1607 1564800 .. 1564832 + -15.8  -3.15663   AGAAAAGGAAAAAAA      GACAAAAGTAGTGC GTTAA GCACTGCTTTTGTC      TTAATGAGGATAAAT 100 7
      BC1608 NONE
      BC1609 1566945 .. 1566971 +  -6.7  -5.86976   CATTAAATAAAAGAG         GAGCTTTTC GATAGATAA GAAAAGCTC         TTTTTTCTTTTGTCA 100 35
      BC1610 1568490 .. 1568516 + -11.6  -4.00042   AATAAATAGAGAGAG         GAGCGAGCTGTA ATA TAAGGCTCGCTC         TTGTTTAGTAGGAGG 100 39
      BC1611 1568829 .. 1568870 + -13.3  -3.46178   GTTTAAAGATAAAAC AAAAAGGAGATTGCTATCT TATA AAATAGCAATCTCCTTTTA  TTATAGTAAATTTAT 100 35
      BC1613 1572061 .. 1572080 +  -7.2  -5.79595   TTTAATAGTAAAAAA            GAATTCTC GTAT GGGAATTC             TTTTTTGTTTTGAAG 100 36
      BC1614 1573053 .. 1573071 + -11.8  -3.59979   TTAATTCTCTCTTGA             CCTTCAAG TTA CTTGAAGG             TTTAAACTAAGAAAA  95 104
      BC1615 1574482 .. 1574503 + -11.7   -5.9003   ATATGATGAAGAAAA           TCCCCTTAA GCAA TTAAGGGGA            TTTTTTTATTCCTTT 100 35
      BC1617 1575923 .. 1575946 +   -11  -4.05788   ATATAGTGAAAGTGA          TCCCGGCTGA AACT TCAGGCGGGA           TTTAGTTTGAGGAAA  93 35
      BC1618 1576428 .. 1576450 +  -8.5  -5.01535   AAACGTTTTAAAAAA           GAGCAGTTC AAAAA GAATTGCTC           TTTTTGTGCTTATAA  95 74
      BC1619 1577313 .. 1577355 +  -7.9  -5.49579   TTTGGGAAGGAGAAA TACCTAAGGCCAGAAAG TTGTTTATT CTTTCTGAACTTAGGTA TTTTGTTTTTTATCA 100 75
      BC1622 1580643 .. 1580663 +  -4.9  -3.11218   GACAAAATGCATAAA            TAAAAAATT TAT AGTTTTTTA            TATTAAGATGTTTCA  52 23
      BC1623 1580873 .. 1580921 + -20.8  -3.07816   AAGCAGGCTATATCA ACAATAATGAAATAAGACACTC TTGTT GAGTGTCTTATTTCATTATTGC TTGCATGCCTCAACA 100 11
      BC1625 NONE
      BC1626 1583265 .. 1583275 +  -2.6    -3.273   AAAATACGAAAATTC                 TTTT AAA AAAA                 TATTAAATTTTATCA  44 70
      BC1627 NONE
      BC1628 1585903 .. 1585930 + -14.2   -4.7078   TAGGAATGAAGGAAA        GCTCCCCACTTG TATA CAATTGGGGAGC         TTTTTGGCTAATTGC 100 41
      BC1629 NONE
      BC1630 NONE
      BC1631 1589837 .. 1589877 + -11.5  -5.14563   TTTTAATTCGAGTTA TGTAAAA-AGGTCGTCAC TCCATT GTGACGACCTCTTTTATA  TTTTTTCGTAGAAGA 100 21
      BC1634 NONE
      BC1635 NONE
      BC1636 NONE
      BC1637 NONE
      BC1638 NONE
      BC1639 NONE
      BC1640 1596571 .. 1596587 +  -8.7  -3.21498   GTCTGGAAACAGATT              CCCCTTT TAA AAGGGGG              TCTATTCCTTCGTTT  74 48
      BC1641 NONE
      BC1642 NONE
      BC1643 NONE
      BC1644 NONE
      BC1645 NONE
      BC1646 NONE
      BC1647 1602666 .. 1602690 +  -9.4  -6.28401   ATACAGCATATAGTA          TAAGGCCTCT GCATA AGAGGTCTTA          TTTTTTTGTTTTTTA 100 23
      BC1648 1603283 .. 1603295 +  -6.3  -3.09834   AGTACAATCAAAAAA                TGAAG ATT CTTCA                TTCGATCGTACGATG  59 113
      BC1650 NONE
      BC1651 1606256 .. 1606270 +  -2.2  -3.25823   AAGATCGTAATGTAG               TAGAAA GGG TTTTTA               TTCGTATGACAAGAC  44 54
      BC1652 1606744 .. 1606772 +  -6.9  -3.33798   GTGACAATAGGGCAA        TGAAATGAGAGTA TAC TAGTTTCATTTCA        TATGTTTGTGACGAT  63 158
      BC1653 1607326 .. 1607360 +  -5.9  -5.32599   TAATAAAATGAATCG     TTCGACTATCTATAT TTTTT ATATAGGTAGTTGAC     TTTTTCTCTTTTATA  86 49
      BC1654 1608622 .. 1608653 +   -14   -4.9181   TGTTAGAGAGAGGAA      GGAATTAGCCA-ATG CTA CATATGGCTAATTCC      TTTTTAGTATTCTAT 100 313
      BC1655 1610024 .. 1610062 + -15.7  -4.54047   AATTTGGGTACAAAA   TAAAAGGGAGATACATA GTTTA TATGTATTTCCCTTTTA   TTTTGTATGGAATCG 100 44
      BC1660 NONE
      BC1661 NONE
      BC1662 NONE
      BC1663 NONE
      BC1664 NONE
      BC1665 1617559 .. 1617569 +  -3.2  -2.94416   AAACGGTCGCCTGAA                 GCGT TTG ATGC                 TATGTGATAGGAGTC  43 27
      BC1666 NONE
      BC1667 NONE
      BC1668 1619734 .. 1619752 +  -4.6  -5.20633   TCTCTTTGTTTAAGA             TAGATTCT GCA AGAACCTA             TTTTTCTATCTTTTT  77 59
      BC1671 1623945 .. 1623963 +  -8.9  -4.81852   AATATTGAGATAGTG             GACTCCT AATAA AGGAGTC             TTTTATTAATTGTAA  93 28
      BC1672 NONE
      BC1673 NONE
      BC1674 NONE
      BC1675 1626861 .. 1626897 + -16.9  -3.68988   CTAAAGGTAAACAGA    GAAGGAAGAAAAGTTGA ATG TTAGCTTTTCTTCCTTC    TTCTATTACATCCCC 100 242
      BC1681 1631284 .. 1631300 +  -2.3  -4.62904   TCATTATAAAAATGA              CTAAATT AGT ATTTTAG              TTTTTGAAACTCTTT  59 70
      BC1682 1631900 .. 1631934 + -18.9  -5.56673   AAATAGATTTATAGT     TTAAAAGGCTGTCGT GCATA ACGACAGCCTTTTAA     TTTTTTGTTGTAAAT 100 35
      BC1684 NONE
      BC1685 NONE
      BC1686 NONE
      BC1687 1638790 .. 1638812 + -10.7  -5.04597   AGTAAATAGTAAAAA           GGAATCCAT ATGCC ATGGATTCC           TTTTTATATATGAGT 100 36
      BC1689 1639679 .. 1639701 +  -8.5  -6.01369   AAGGATATCACAAAG           CATGCTTTC CTAAT GAAGGCATG           TTTTTTTGTTGTTTA 100 68
      BC1690 1640933 .. 1640953 +  -7.6  -4.46212   ATTATGTAAACAAAG            GGGCACTT ATGAA AAGTGCTC            TTTTGTAATACAGGA  82 50
      BC1691 NONE
      BC1692 1642067 .. 1642088 + -10.9  -6.02919   TGAATAGATAAGTAA           GGAAGCAGC TTTA GTTGCTTCC            TTTTTTTATTTGTAA 100 34
      BC1696 1644650 .. 1644678 + -14.7  -5.06816   CTAATTAATATAAAA        GGAGTTCAAGGTT TTT ATCCTTGAACTCC        TTTTTGTTAAGCAAT 100 33
      BC1698 NONE
      BC1699 1648435 .. 1648464 + -18.1   -4.8622   TAAAGAAATAAAAGA       GAGACTGCCTAAA ACCA TTTAGGCAGTCTC        TTTTTCGTTAAGAAC 100 30
      BC1701 1650800 .. 1650814 +  -5.8  -4.21908   ATCAAAAGTGGTAAT               TGATAA AGA TTATCA               TTTTCAATGATCGTA  69 170
      BC1702 1651033 .. 1651078 + -19.4  -3.75015   AGCTATATAGATTAG TAAAAGGAGAGCTGGTTACG ATTTTG TGTAACCAGCTCTCTTTTTA TTTCGTAGAAATTAT 100 39
      BC1706 NONE
      BC1707 NONE
      BC1708 1657234 .. 1657267 + -13.3  -5.08824   ATGTATAAATAAAGA     TAGGGCATACATCAT TTTA AGGATGTGTGCCCTA      TTTTTTGCGTAGAAA 100 29
      BC1709 1659106 .. 1659132 + -16.8  -6.28401   ATCATAAAATAAAAA         TCACCTTCTACA ATA TGTAGAAGGTGA         TTTTTTTATTTTTTA 100 34
        fumC 1661834 .. 1661861 + -10.7  -5.28683   AGAGTAATAGAGAAA        GCCAAGGTTCT TAGTAT AGAATCTTGGC         TTTTTTGATGTTCAT 100 34
      BC1715 NONE
      BC1716 1665315 .. 1665342 + -13.6  -5.18357   AGTTAAATAGAAAAA        TGTCCCTAAGTT ATTA GACTTAGGGACA         TTTTTTCGTAAGTTC 100 35
      BC1718 NONE
      BC1719 NONE
      BC1720 1668210 .. 1668226 +  -6.6  -3.53444   TTTTTTAAGAATAAA              CACTAC TCATT GTAGTG              TTTAAGGGGGAATAA  65 46
      BC1721 NONE
      BC1722 NONE
      BC1723 1670232 .. 1670264 +  -6.3   -5.8187   CTAAAAAATAAAAAA      TAGCCATTAACGG ATATTCC CCGTACATGGCTA      TTTTTTTATTACATA 100 30
      BC1725 1672316 .. 1672335 + -10.8  -5.22312   ACGATATAAGAAAAA            TGAGGCTA GTTG TAGCCTCA             TTTTTTCATGTACAT 100 32
      BC1726 1673717 .. 1673736 + -13.6  -5.93252   ATTATATGAGAAAAA            CCTTCCGC AATT GCGGAAGG             TTTTTTATTTTTCGA 100 32
      BC1732 NONE
      BC1733 1678768 .. 1678798 +  -4.2  -5.40464   ATTCTCATGTGAAAA      GAATGAACTTCTGC ACTGA GCAG--GTTCATTC      TTTTTGTTTATACTA  77 86
      BC1734 1679810 .. 1679830 +    -4  -3.19293   AAGAAAAGGTAAAGG            GAGGTTCA TCAAT TGAACATC            TTCAATATTGCAATT  49 51
      BC1735 NONE
      BC1736 1682087 .. 1682109 + -12.1  -5.36441   TGTTTAATGTGAAAA           GGATGTGAC GTTAA GTCACATCC           TTTTTTGTATGAAGC 100 34
      BC1737 1683416 .. 1683436 + -12.6  -5.14563   TGATGAATTAGGAAA            GGGTGCCT ACAAA AGGCACCC            TTTTTTGGTGGGAAA 100 41
      BC1739 NONE
      BC1740 1687316 .. 1687334 +  -7.4  -5.64421   GAAAAATTAAAAGAA             GAGGGG GGACAAG CCCCTC             TTTTTTGTTTACAAT 100 31
      BC1741 1689107 .. 1689130 + -11.8  -3.94846   GAATATAGAAAAAAA          GCCCGTTTAT AACA ATAAGCGGGC           TTTCACTTTTACTAC 100 40
      BC1742 NONE
      BC1743 1691399 .. 1691424 + -13.5  -4.67982   TGGAGATAGAGTGAA         GAAGATGCTTA TAAA TAAGCATCTTC          TTTTGTTAAATCAAC 100 27
      BC1744 1694720 .. 1694747 + -15.8  -5.22006   ATTTAATATGAAAAA        GCTATGCTTTCA CATG TGAAAGCATAGC         TTTTTGTTGTAATAA 100 35
      BC1746 1696672 .. 1696700 + -11.1  -4.25873   TTTTAATAGAAGTAA        GGGAATAGCTTAA ATA TAGAGCTATTCCC        TCTTTTTTATAAAAC 100 35
      BC1749 NONE
      BC1750 NONE
      BC1751 1702377 .. 1702396 +  -7.9   -5.4251   ACAGAAGTAAGAAAG            GCTTGGA TGGGTT TCCAAGC             TTTTTTATGTATGAG 100 31
      BC1753 1704473 .. 1704511 + -10.5  -3.06679   AGTAGGTTTCAAAAA   AGAAGAATAAGCCCTAA AGAAA TTAGGACTTATTCTTCA   TTAAATACAAATGTT  83 212
      BC1755 1706258 .. 1706310 + -27.1  -2.91429   AATTAACAGAATAAG GTATATAATCAATAATCATATTAAC ATT GTTAATATGATTATTGATTATATAC TATGTGGGGGTTTTA 100 108
      BC1756 NONE
      BC1757 1708648 .. 1708688 + -17.2   -3.2614   GGATAGTAGAAGAAG CGTAAAGGAAAACAGGCTG CTAT TAGCCTGTTTTCCTT-ACG  TTAGTATGAAAAATC 100 21
      BC1759 1712012 .. 1712038 + -12.4  -4.87786   AAATTAAATGAAAAA         GAGGTTCTAGTT ACT GACTAGAGCCTC         TTTTTATACACTTAA 100 34
      BC1761 1714993 .. 1715019 +  -9.5  -6.26417   CAATTTAATGTAAGA         GGCAACCCAGT ATGTG ATTGGGTTGTC         TTTTTTTTTGTACTG 100 33
      BC1762 NONE
      BC1763 1717351 .. 1717382 +  -8.9  -4.77775   TAAAAAGGATAGAAA      CACCTTAATAGTG AATAGC TGCTATTAAGGTG       TTTGTTTTATGGAAT  93 38
      BC1764 NONE
      BC1765 NONE
      BC1766 1719905 .. 1719930 + -17.7  -5.65927   TACCGCGATATTTAT         CGTCCCTACGT ATTT ACGTAGGGACG          TTTTTTATTTAGGTC 100 482
      BC1767 1721559 .. 1721587 + -14.7  -5.52079   TTATATAAAAAGAAA        GGTAGCGTATCAT ACA AAGATACGCTACC        TTTTTATTTTGCTCT 100 33
      BC1769 1722894 .. 1722927 + -11.2  -5.58522   TAAATAAGAGGAAAA     GAGTCTGATTCATA TATTAC TTTGAATCAGACTC      TTTTTGTTTTATGTG 100 34
      BC1770 1723774 .. 1723793 +  -2.2  -2.89298   TTTCTAAGTTATCTT            TTACATAT CAAA AAATGTAA             TCATTGTATACAATA  41 67
      BC1771 1724493 .. 1724514 +  -6.6  -5.75538   GAAATAACGAGAAAA           CCTCTAGT ATTTAA ACTGGAGG            TTTTTATTTTTTGAA 100 34
      BC1772 1725606 .. 1725640 +   -11   -4.7373   AAACTTAAATCTGCT     GAATAAGAATCTCTTT TGA AAAGGGATTCTTATTA     TTTTTCATAAAATGA 100 117
      BC1773 1726071 .. 1726097 +  -6.5  -5.54403   TATCAAAAATAAAAA         CGCAACGTACT AAAAA AGCACGATGCG         TTTTTATTATTTTTT  93 156
      BC1776 NONE
      BC1777 1731306 .. 1731317 +    -3  -3.29144   AAGGAGTGTATGGAA                TATG AAAA CATA                 TTATGAAAAAGATGC  46 266
      BC1779 NONE
      BC1780 NONE
      BC1781 1735724 .. 1735747 +  -6.8   -3.9777   TTTTCCCTGTATCAT          CAATTTCTAC ATCA GTTGAAATTG           TTTGTAAATATTGAA  68 421
      BC1784 NONE
      BC1785 1738592 .. 1738614 +  -5.6  -4.77567   ATAGATAATAAGTAA           CCAACTTC ATATAGA GGAGTTGG           TTTTATTATGAAAAT  74 26
      BC1786 1739991 .. 1740025 + -13.1  -3.59979   AAGTGAATGAAAAAG     AAAAAGGATGAAGCA GCATG TGCTTCATCCTTTTC     TTTAAAATCGAAGAC 100 43
      BC1788 1741930 .. 1741959 + -13.1  -4.30719   AATAAATGAGAAAGA       TAATCCCAAACTG TTTG TAGTTTGGGATTA        TTTATTATACAGAAA 100 32
      BC1789 1742821 .. 1742856 +  -4.3  -3.99878   TTATTTCCGTAAACT    TCTAGGATTCTAAA TTTTTCTGC TTTAGAA-CCTAGA    TTTGCTGTTCTGTCT  60 13
      BC1790 1744539 .. 1744565 +  -9.4  -5.27335   AATTTTAGAAAAAGA         GAACGCCAACTT TTA GGGATGGCGTTC         TTTTTCTTTAAAAAA 100 89
      BC1791 NONE
      BC1792 1745542 .. 1745587 +  -5.7  -2.50994   TTATCTTTTGACTCT TAATCTTTAATAAGTTACTAT AATG GTGGTAACTTATTAAAGGGAA CTTCATAGAGTTGAA  54 23
      BC1793 1746947 .. 1746968 + -11.7   -5.4505   GTGGCAGTTGAAAAA           GCTATCCTT TTAA AAGGATAGC            TTTTTTCTTGAACGA 100 49
      BC1794 1748716 .. 1748736 + -11.3  -5.75342   AATAAATACAAAAAA            CCTTACTTT TTA AAAGTAAGG            TTTTTTTTACAGAGG 100 36
      BC1795 1749969 .. 1749979 +    -4   -2.8502   CATAAAAAAGGGGAA                 TTTC TAT GAAA                 TCATTACGTTTATTT  47 144
      BC1796 1750360 .. 1750386 +    -8  -3.94333   TAAGCTATGAAAAAA         CGGTAAGTGG AGTGCAC CCGCTTGCCG         TTTCCATTTTCAGTT  77 31
      BC1797 1752758 .. 1752770 +  -4.9  -3.84648   TTTAAAAATATAATT                TTAAG AAA CTTAA                TTTAATAGTCTTCAG  60 55
      BC1798 1753096 .. 1753154 + -15.1  -2.72012   TTGCGAAAACAGAAA AAGAACA-TAAAAAAGGGCTATGAGTAA AAGC TTACTCACAGCCCTTTTTTAATGTTTTA TAATGTATAGTACTT 100 69
      BC1800 NONE
      BC1801 1755696 .. 1755706 +    -4   -4.1347   TTTCTTTTATATGTT                 GTAA TTT TTAC                 TTTGTATCATTGAGA  58 44
      BC1802 1756633 .. 1756661 +  -8.9  -5.27477   CATTTCATCCAAAAA        GGGTACTCCAAAT TAA AATTGGAATACCC        TTTTTTCATTACCCT  95 49
      BC1804 1759425 .. 1759454 +  -8.6  -5.88565   TTCGTATAATAAAAG       GGGTACTCCAAG TTTTAT TTTGGAGCACCC        TTTTTTTATTATCCG 100 47
      BC1806 1762212 .. 1762239 + -10.8  -6.07374   TGAAAAAATAAAAAA        GATAGCAATATA TAAG TGTATTGCTATC         TTTTTTATTTTTTGT 100 38
      BC1807 1764663 .. 1764690 + -13.6  -5.07275   AAGAAGATTTTTGAA        GGATAGCTTCGT GAAA ATGAAGCTATCC         TTTTTGTGTATATGC 100 39
      BC1809 NONE
      BC1810 1767701 .. 1767726 + -14.1  -4.39889   GATGAATGATTTGAA         GCTCCTGTTCA GTTG TGAGCAGGAGC          TTTTGATATCCTTAT 100 72
      BC1811 1768839 .. 1768865 +  -6.7  -5.70829   GAAGGCGTGGCGAAG         TAAACAGTGGA CTAGT TCTGCTGTTTA         TTTTTTTATCCTGTT 100 23
      BC1812 1770738 .. 1770748 +  -3.2  -3.18268   TAGTGCAACTATATA                 GGTG TTT CATC                 TGCTTTTGCTTAGGC  46 94
      BC1813 1772319 .. 1772329 +    -4  -4.57569   TACTATCAGTTTCAG                 GAAT ATA ATTC                 TTTTTGAAAAGCTAC  65 158
      BC1814 NONE
      BC1815 1773869 .. 1773890 +  -7.4  -5.04385   TTCTATATAAAAAAA           CACAGTTT ACACTC AAACTGTG            TTTTTTCGACGTATA  88 173
      BC1818 1776454 .. 1776491 + -10.8  -3.71148   CTTAAATTGAATACA   TACCCCTTATGAACAG TATCTT TTGTTTATGAGGGGTA    TTTGAATAGCTTTTA  89 78
      BC1819 1777723 .. 1777764 + -17.7  -4.87592   CAAAAAGGTTAGAAA TAAAAGGAGTTCTCAAAAT TAAC ATATTGAGAACTCCTTTTA  TTTTGTTATGTATGA 100 29
      BC1820 1778707 .. 1778749 + -18.2  -2.71144   CTAATCGATAAAAGC TTAAAGCAATAGATATACGT TTA AAGTATATCTATTGCTTTAA TAATTGAAAAAAATG 100 37
      BC1821 1779965 .. 1779979 +  -2.2   -3.0636   GCAACAATCGTTGGC               TTATTA TTT TAATAG               ATTTATATAATATAA  42 14
      BC1822 NONE
      BC1823 1781777 .. 1781820 +   -25  -5.36441   ATTATTAATTGTGAA CTGCACC-CCAATTGTTAGAC ACA GTCTAACAATTGGAGGTGCAG TTTTTTGTATGACAA 100 60
      BC1824 NONE
      BC1825 1783222 .. 1783233 +    -3  -2.92668   TTTTAGGGGTCACTT                CATT GCAG AATG                 GCTTTTTTGTTCATA  43 60
      BC1826 1783864 .. 1783895 + -12.4  -5.34632   AAAAGACAATAAAAA      GAGCTGGAATTTCT ATAT AGGAAATCCAGCTC       TTTTTATGTTTTATT 100 6
      BC1828 1785660 .. 1785714 +  -8.8  -4.64676   ATCACTAATTTATTT GAACTTTATCTCGAACCGTGGA CAATTAAAAAA TCCATGATTCGGGATAGGGTTC TTTTCTTCGAAATAC  89 51
      BC1830 1788375 .. 1788403 + -15.5   -3.9407   AAGCCAGAGTAATAT        TAAGCAGTTATCC TAT GGATAGCTGCTTA        TTCATTTTTGTTGCA 100 29
      BC1832 1791452 .. 1791487 + -14.3  -5.58522   TGAGAATTAATTTGT    TAAAAGAGCATGACA TAAAAC TGTCATGCTCTTTTG     TTTTTCTTTTATATA 100 31
      BC1833 1793066 .. 1793109 + -22.2   -3.1916   TTATATGTAATCTTT C-CATAATAAAAACCGTCCCA AAA TGGGACGGTTTTTATTATGCG TATTGCCGTTTTTTC 100 193
        acpD 1795076 .. 1795097 + -13.1  -5.28755   TAGTAAATGGAAAAA           CCAACATGG ATGA CCATGTTGG            TTTTTTAGTCTATTT 100 48
      BC1836 1796660 .. 1796682 +  -5.7  -5.85737   GGTTAAATAAAAAAA           GTTATAGAA CTTGT TTCTATAGC           TTTTTTTGTTACTAT  95 35
      BC1837 1797175 .. 1797198 + -10.4   -5.4433   GGATATTTTTTTAAA          GGTGTTACGT AATA ACGTAATACC           TTTTTATTTATGTAT 100 46
      BC1838 NONE
      BC1839 1799845 .. 1799883 + -22.1  -4.50159   TCGTAAAAAATAAGA   TATGAGAAAGAGCCTAC AAATA GTAGGCTCTTTCTCATA   TTTATTTCACTTCAA 100 28
      BC1841 1801764 .. 1801789 +  -4.1  -5.04222   GCAGAATAAAAAGGG         GTGTCTCATATA TCA TA-ATGGGGCAC         TTTTTAATTTACTTA  70 32
      BC1842 1802307 .. 1802319 +  -3.5  -4.46105   GAAAAAATGAATGCT                TAAAT AAT ATTTA                TATTTTTTTATCACT  61 23
      BC1843 1803008 .. 1803027 +  -2.2   -2.8237   TTGAAGGTATGCAAT            GTAATA-CC GAT GGATATTGC            TAATTCGCTTGTTAT  41 3
      BC1844 1803713 .. 1803738 +  -9.1  -5.32882   AATATGTAACGAGAA         GGAAGCTGT GCTTAAAA ACAGCTTCC          TTTTTTGTAGTGGTG 100 48
      BC1845 1803993 .. 1804017 +  -4.4  -5.38047   AGCATTTTGATTGGA          GAGAGTTA AGTAAAAGG TAACTCTC          TTTTTTGTATAGCTA  81 70
      BC1846 1805130 .. 1805156 +   -11  -5.13473   TTCTCCAAAAGTGTT         CATGCCTTTAGT ATA AATAAAGGCATG         TTTTTTAACTATAGT 100 463
      BC1848 1806823 .. 1806860 + -14.3  -2.59927   GCTAACTGTTAAAAG   AGAAATGCCACTACACT TTCG AGTGCAGTGGCATTTCG    TACGTTATAGGGGTT 100 184
      BC1849 1807103 .. 1807123 +  -5.4  -5.37865   ATTGCAACAAAAAAA            GGAATAGC ATCTG GCTAGTCC            TTTTTTACTTATTGC  84 19
      BC1851 1807980 .. 1807996 +  -2.3   -3.3422   TCATTTGAGATGGGG              TTTCCTT CCA AAGAAAA              ATTTTTAGAACACTA  44 45
      BC1852 NONE
      BC1853 NONE
      BC1854 NONE
      BC1855 NONE
      BC1856 1811501 .. 1811511 +  -5.4  -2.78216   AAGAAAAAGAGACGA                 GTGA CCT TCAC                 TAATTAGTAAAGGTA  52 12
      BC1857 NONE
      BC1858 NONE
      BC1859 NONE
      BC1860 NONE
      BC1861 1815509 .. 1815519 +  -2.4  -3.12351   GTAGGAAAGTATACA                 GCCG AAT CGGA                 TTAACTGTACCGAGA  43 445
      BC1862 NONE
      BC1863 NONE
      BC1864 NONE
      BC1865 NONE
      BC1866 NONE
      BC1867 NONE
      BC1868 1823982 .. 1823994 +  -3.3  -3.01712   AATCAATCATGATCG                TCAGG CAT CCGGA                TATTAAAAGGAGGCG  46 212
      BC1869 1824957 .. 1824972 +  -4.8  -3.99986   CATGGTATTGAAGAT              TTTGAT AGAG ATCAAA               TTTGAATTTTATTAA  62 191
      BC1870 1825476 .. 1825530 +  -2.9  -4.68103   TAAATAAAATCTTTA TTTGGAAAGAATTCAGCCCCTAACGG TGCG CTGTTAGGGGCTGAAT-CTCGAGAAC TTTTATTAAAATTAC  62 242
      BC1871 1826082 .. 1826096 +  -5.7  -3.01712   TTGGGCATAAAAAGA               GCACA ATATA TGTGC               TCTTGGACAAGAAAG  57 54
      BC1872 NONE
      BC1873 NONE
      BC1874 NONE
      BC1875 1827864 .. 1827874 +    -4  -3.64703   CGAAAGAAAAATAAA                 TGAA AAT TTCA                 TTTCAGTAGAAAGGA  53 23
      BC1876 NONE
      BC1877 NONE
      BC1878 NONE
      BC1879 NONE
      BC1880 NONE
      BC1881 NONE
      BC1882 NONE
      BC1883 NONE
      BC1884 NONE
      BC1885 NONE
      BC1886 NONE
      BC1887 NONE
      BC1888 1833310 .. 1833324 +  -5.8  -3.33037   TTGTTAATAGTTATA               TAGTAT GTA ATACTA               TTAATGGTTTAAGGT  59 208
      BC1889 1833841 .. 1833875 + -14.4  -5.00642   ACTAAATAATACGCA     TAGCCATGAGGCCCTT GAT GAGGGTATCATGGCTA     TTTTTATGTCCGTTG 100 103
      BC1890 NONE
      BC1891 NONE
      BC1892 NONE
      BC1893 1839017 .. 1839037 +  -6.9  -5.46698   CGAAGAAATAACGGA            TCGTTGATT AAA AGTCAGCGA            TTTTTTAATTTTAAA  93 30
      BC1894 1840199 .. 1840216 +  -7.7  -5.63645   AACAATGGCTTAAAA             GGTAGCG TGTA TGCTACC              TTTTTTGTATTTTGA 100 28
      BC1895 NONE
      BC1896 NONE
      BC1897 NONE
      BC1898 1842025 .. 1842040 +  -2.6  -2.96444   TTGTAAAGAGGGTGA              TTTGAT GAGA ATCAGA               GTTGTTGTTAAAGGA  42 21
      BC1899 1842730 .. 1842748 +  -3.2  -4.07568   AATTTTGAACCACTG             TCTCAA AAAGACG TTGAGA             TTTTAACAGCGAAAC  55 367
      BC1901 NONE
      BC1902 NONE
      BC1903 1843919 .. 1843934 +  -4.7  -5.79595   TTGAGATTTGAATAA              GCGTT CATATA AACGC               TTTTTTATTTTGAAC  90 41
      BC1904 NONE
      BC1905 1844879 .. 1844910 +  -2.3  -2.64274   CCAGCGCCACCAGCA     CCACCGCC-TCCTGA TTAT TCAGGGTGGCG-TGC      TAGATTTCAAGAAGT  40 212
      BC1906 1848840 .. 1848850 +  -3.2  -4.62069   AGATTTCTCTCTTAA                 GGGA GTC TCTC                 TTTTTGAACTAAGGA  62 240
      BC1908 1855153 .. 1855174 +  -6.6  -5.46706   GCTTTTATAAGAAAA           GAGGGACA AATAGA TGTCTCTC            TTTTTATTTTGAAAT  93 68
      BC1909 NONE
      BC1910 NONE
      BC1911 1856974 .. 1856996 +  -6.4  -5.77988   AAAGTCAGAAAAAAG           CATTTCATGA TGG TGATGAAATG           TTTTTTTCTGTATAT 100 261
      BC1916 NONE
      BC1917 NONE
      BC1918 1861810 .. 1861820 +  -5.4  -2.87931   TAAAGACCAACTATA                 TCCT TTA AGGA                 TATATAAGGAGTGAA  53 110
      BC1920 1863823 .. 1863834 +    -3  -2.77344   ACAAGGAAGAGGTGA                TTCA CCTA TGAA                 ATTATTCCCACCTCC  42 259
      BC1921 1866146 .. 1866168 +    -7  -4.09739   GGATCAAGTTCAGGA           TCTGCTACAG TAG TTGCAGCAGA           TTTTGCGCCGCTTGC  71 135
      BC1922 NONE
      BC1923 1868309 .. 1868332 +  -9.7   -5.1485   TAATGAAAATAAAAA          GCAATCCAA AATAAA TTGGATTGC           TTTTTATCTTAATTA 100 76
      BC1925 1870979 .. 1870991 +  -6.3  -2.81564   ATGATAAATATAAAT                CGTAA TTA TTACG                CTTTGAATACATTTG  58 78
      BC1926 1871965 .. 1871988 + -11.2  -5.01497   TAATTAAGGGGAAAA          GACTAACTTA AAAA TAAGTTAGTC           TTTTTGTATGGTCAT 100 34
      BC1927 1873457 .. 1873486 + -13.1  -3.86206   ATTTTCTGTTGTTTT       TGTATAAAGAGGG GGGA CTCTCTTTATACA        TATTTCTTTCATACT 100 46
      BC1928 NONE
      BC1929 NONE
      BC1930 NONE
      BC1931 1876891 .. 1876918 +  -9.3   -5.4505   TATAGAATATGAAAA        TCCCTCTTTTA GATTCA TAAAGGAGGGA         TTTTTTATTAACCGA 100 52
      BC1933 1878445 .. 1878457 +  -4.1  -4.82756   GATTCAAGTAATAAT                GTTCA AAA TGGAC                TTTTCTTAATTATCT  68 87
      BC1935 NONE
      BC1936 1880884 .. 1880903 +  -3.6  -2.65264   AATTTTTTTACACTA            TCAATTGA CTAA TCAAGTGA             TGGTGTAGGTAATAC  44 39
      BC1937 1882054 .. 1882076 +  -8.5  -6.08342   AAATAAATAAAAAAA           CTGAGAGTT TAATC GACTCTCAG           TTTTTTTATTTGTTC 100 35
      BC1938 NONE
      BC1939 NONE
      BC1940 NONE
      BC1941 1888511 .. 1888534 +  -7.4  -6.11243   CAATAATTGTAAAAA          TAGCTACGCC TAAT GGTGGAGCTA           TTTTTTTTGTTAGAT 100 51
      BC1942 1889750 .. 1889781 +  -2.4  -3.65529   TTAAATATGTTTATT      CAGG-AACGAAAAGT ATG ATATTTTGTTTCCTG      TTTGCATAAAAGTAT  48 8
      BC1943 NONE
      BC1944 NONE
      BC1945 1894132 .. 1894162 + -11.4  -5.69262   TTGATTTTTTAAAAA       GCATTCATTCTT AACAAAA AAGAATGAATGC       TTTTTATTTTTATCC 100 12
      BC1946 1894582 .. 1894594 +  -2.7  -2.87463   AGGTTATAAACAATT                TAGCT AGA AGTTA                TGTATAGAGAAAATT  42 56
      BC1947 1895095 .. 1895117 + -12.8  -4.88228   GGTCAATAGTAAAAA           GCTCCGTTTG TGA TAAACGGAGC           TTTTTACTATTGGAT 100 32
      BC1951 1898194 .. 1898234 + -16.6  -5.56372   TCGCTACATAAGTAA GACTGTTTGTTGTTA-CTA ATTT TAGATAACAACAAACAGTC  TTTTTATTTTCATTT 100 63
      BC1952 1899022 .. 1899048 + -12.4  -5.64274   AATAATTTGATAAAA         GGTGAACAGG AATATAA CCTGTTCACC         TTTTTTTATACGTAA 100 41
      BC1953 1901287 .. 1901324 + -17.3  -2.76189   ATACTTTTCGTATAG   TGAAAAGGCTTTCCAAG GAAA CTTGGGAAGCCTTTTTA    TAGTTGAATAAATTG 100 57
      BC1955 1904124 .. 1904160 + -16.1  -4.59109   GGGTGCATTATAAAA    TGAATCATCAGTGGGAT TTT ACTCCACTGATGATTCA    TTTTTAAAAAATATA 100 28
      BC1956 NONE
      BC1957 1905946 .. 1905987 + -24.9  -3.58536   ATGCCAAATCATGAA GAGAAATAGTGTTAGAAGG AGAA CCTTCTAACACTATTTCTC  TTTAAAAATGCATTT 100 17
        fabG 1906981 .. 1907026 + -12.1  -5.47159   ATTAAATTTAACTTT AAAAGAAGGGATATCTATTCT ATAA GGGGTAGATGTCCCTTCTTTA TTTTTTGTATTCAAG 100 43
      BC1959 1908140 .. 1908168 +  -6.8  -5.38958   AATAATATAAAGTAG        TAAGGCTTTCCT AATTA AGGACAGTCTTA        TTTTTGTTTATGAAT  93 39
      BC1960 NONE
      BC1961 1909490 .. 1909523 +    -6  -4.99645   AACAATAATAAAAAA     TAGGACTCTACGCA ATATTA TGCTAGGAGTCCTA      TTTTATTTATAAACT  80 33
      BC1963 1911010 .. 1911064 + -11.1  -4.12532   GTAAAAGCCCGATTG GTGAAGGCTAATAATCAGTGGGGAT GAACAAA ATCCCCACTGATTAA-AGTC-TCAC TTTATATATGAACCG  93 177
      BC1964 NONE
      BC1965 NONE
      BC1966 1914866 .. 1914888 + -12.8  -3.75153   ATATTGGATCGTAAA           GAAAGCTGGC ATG GCTAGCTTTC           TTTACGTTGCAAACC 100 27
      BC1967 1915326 .. 1915356 + -14.2  -5.03145   AACTTTTAATAATCC       AAATAGAGCTAGCA AAA TGCTAGCTCTATTA       TTTTTTGCCACATTC 100 144
      BC1968 1917945 .. 1917962 +  -8.5  -3.14211   GGGTTTTAGTAGTAA             CCTTACA AAAT TGTAAGG              TTAATGAAAGGAAAT  72 252
      BC1969 1919049 .. 1919066 +  -9.9  -6.09133   TGAATAATAAAAAAA             GATTGGC TTTT GCCAATC              TTTTTTTTTGGAATG 100 34
      BC1970 NONE
      BC1971 NONE
      BC1972 NONE
      BC1973 NONE
      BC1974 NONE
      BC1975 1924131 .. 1924162 +    -6  -5.16572   AAGTGTAATAAAAAG      CCGGAGAAACAT CGTTATAA ATGTTTTTTCGG       TTTTTTACGTTAAAT  83 52
      BC1976 1924958 .. 1924976 +  -7.5  -5.67283   AATTGTGATAAAAAA             GAGTGAA GTGAA TTCACTC             TTTTTTATTTGGATT 100 39
      BC1977 1925578 .. 1925603 +   -12  -4.88405   ATTTTATGTTTGAAA         GAGGTATACC AATTAA GGTATACCTC          TTTTGTTTAAACATT 100 41
      BC1978 NONE
      BC1979 NONE
      BC1980 NONE
      BC1981 NONE
      BC1982 NONE
      BC1983 1932967 .. 1932984 +  -7.7  -5.67063   TGTGAAATGATGTGA             GAGTCTC GTTA GAGGCTC              TTTTTTTATGGTAAA 100 41
      BC1984 1933299 .. 1933320 + -11.7  -6.15259   CATAAGGTTATAGGA           GAAAGGAAG GATT CTTCCTTTC            TTTTTTTTTCAATTA 100 44
      BC1987 NONE
      BC1988 1937172 .. 1937228 + -17.9  -3.66028   CAATGTACGAGATTA TATAATAATAAATAAGCCTAGTAATAT AAG AAATTACTAGGCTTATTTATTATTAAG TTGTTAAACGTTCTC 100 42
      BC1990 1939442 .. 1939466 + -14.5  -5.00642   ATGCTAATGAAAAAA          GGTTGTTCTTT TAA AAAGAACAACC          TTTTTATGTGAATTA 100 34
      BC1991 1940756 .. 1940776 +  -9.8  -5.28414   TTAAGCAATGAGAAA            GAGCATCT GTAAA AGATGCTC            TTTTTATATTTGTTG 100 37
      BC1992 NONE
      BC1993 1941539 .. 1941590 + -10.8  -4.41616   AGTAGGGGTATATCG TTAACATATAAAAAAGAAGCTAA ATGAAGA TTAGCTTCTTTTTTATGT-TTAA TTTATTTCCACCAAT 100 22
      BC1995 NONE
      BC1996 1945016 .. 1945042 + -10.3  -4.58644   TCTTTTAAAAGACTG         TAAGAGGACCA TTAAT TGGTCCTTTTA         TTTTGGTTATTAGTT  95 76
      BC1997 1946188 .. 1946239 +   -28  -2.90941   TTTATTAAAAGAATA GCCATATTAAAAAAACATCTCATA TGAA TATGAGATGTTTTTTTAATATGGC TCTGTCGCATGTAAT 100 25
      BC1999 1947586 .. 1947605 +  -9.3  -4.03234   AGAAGATTAGTTAAA            CAGAGGG AGAGTA CCCTCTG             TTTATATAAGGAGAA  85 31
      BC2001 1949737 .. 1949779 +   -21  -3.54146   AAAAAAATTCTAAAT AAAAAGCACTGTTTTAGCTA ATG TAGCTAAAACAGTGCTTTTC TCTTTGATTGAACAG 100 199
      BC2004 1951325 .. 1951335 +    -4  -2.80098   TAGGGAGGATATCAA                 TTTG AAT CAAA                 ATATTTTAGAATCGT  47 207
      BC2005 1952372 .. 1952403 + -13.2  -3.61601   ACAACATAAAAAAAT      GTAAAAACCAAAGG GGCC CCTTTGGTTTTTTC       TATTTGTAAATTTTA 100 22
      BC2006 1954566 .. 1954607 + -12.5  -4.84311   AAGTCTAATAGAGAA CAGACTAC-CTCTAGTAGCA TTA TGCCAATAGAGGGTAGTCTG TTTTATTGTGTAAAA 100 33
      BC2008 1955061 .. 1955084 +  -7.4  -5.73978   GGGAAGGTCTTTTGA          GGGGAGTGGT ATAA GTCACTCTCC           TTTTTTATTTGTGGT 100 26
      BC2009 1955750 .. 1955787 + -15.2  -5.11937   ATGATTGTGAATGAG   CGTAAAAAAGCATCCA ATAACA TGGATGCTTTTTTATG    TTTTTTGAAGTTGTT 100 27
      BC2011 1957526 .. 1957550 + -11.6  -5.77632   TAAATATAATAGAAA          CCCATTGAAA AATTA TTTCAATGGG          TTTTTTTATGATTTT 100 44
      BC2012 1958077 .. 1958100 +  -5.4  -6.28401   GGTAGATGTAATGAA          AACAACAATA CATA TATTGTTGTC           TTTTTTTGTTTTTTA  95 36
      BC2013 1959234 .. 1959259 + -14.9   -4.6902   AAGTAGTAAGAAAAA         GAGATGCATCA TATG TGATGCATCTC          TTTTTAGAATTATAA 100 35
      BC2016 NONE
      BC2017 1962866 .. 1962891 +  -8.4  -4.93318   AATACATATGAAAAA         GAAGAGCTGT AAGAAA ATAGCTCTTC          TTTTTATGCATTATG  90 14
      BC2019 1965024 .. 1965039 +    -9  -4.01088   ACTGTATAATAAAAA              GCCTGT TTTC ACAGGC               TTGTATTTTCGTCTA  85 130
      BC2022 1967779 .. 1967817 + -19.3   -3.3287   ATTACAACGATAGAA   TAAATAAAACCGAGAAG AATGA CTTCTCGGTTTTATTTA   TTCGTATGAATTTTT 100 23
      BC2024 NONE
      BC2025 NONE
      BC2026 1972203 .. 1972224 +  -7.3  -5.05113   AATAGTATAATGAAA           GGTGAGTGA ATTT TCGCTCATC            TTTTATTTGTATAAG  88 36
      BC2027 NONE
      BC2028 NONE
      BC2029 1973863 .. 1973877 +  -8.5  -5.11613   AATAAATGTAAAAAA               GGCCG CAAAA CGGCC               TTTTTTGGGTGGTAT  95 36
      BC2031 1975743 .. 1975765 +  -7.8   -6.0427   AGATTAATTTTGAAA           GAGATTGAAA CGT TATCAATCTC           TTTTTTTTGTATAAT 100 34
      BC2032 1976496 .. 1976509 +  -3.7  -4.10164   TAAAATGAAGATATT               GGCAG ATTG CAGCC                TTTATGTAATAATGG  56 65
      BC2033 1977165 .. 1977184 +  -7.2  -6.11392   AAGCAGCGCGTTAAA            GTCAATGA TTTT TCATTGGC             TTTTTTTGTTTGTTT 100 27
      BC2034 1978649 .. 1978666 +  -7.7   -5.1634   AACATAAGCTTTTAA             GGCAGAG AGCA CTCTGTC              TTTTTCTATGTTTAT  91 34
      BC2035 1979925 .. 1979962 + -20.1  -5.21709   TTTAACGATAAGAAA   GCTGCTCTAGCATAGTT ATAT AACTACGCTAGAGCAGC    TTTTTTGCTATGAAA 100 36
      BC2036 1981012 .. 1981026 +  -3.6  -3.29576   GATGGGGTGGTAGGT               TATGTT TCG AGCATA               TATATTATTAGGTTT  48 28
      BC2037 1981872 .. 1981894 +  -8.5  -5.26316   AATATGTATTTATAG           GAGCCGATT GATAA AATCGGTTC           TTTTTTGTGGACTAA  95 15
      BC2038 1982560 .. 1982600 + -11.4  -5.14965   GGAAATGGTTTTAAA ATG-AAAAGCGGACACCTA AAAA TAGGTGTCCGCTTTTATAG  TTTTTTCATCCACAT 100 77
      BC2039 NONE
      BC2040 1984561 .. 1984586 +  -7.6  -5.47821   AGTTTGCATGAGAAA         CTAAGGCGAA ATGGTA TGCGCCTTAG          TTTTTTTACGTCCAT 100 30
      BC2041 1984975 .. 1984996 +  -7.3  -5.88565   AAAGTAATAATAAAG           CTTCCTCTT ATAT ATGAGGAAG            TTTTTTTGTTGTAAA 100 39
      BC2042 1985694 .. 1985707 +  -3.8   -2.7185   CATATTAAAAAACCA               TCCC AAAGTC GGGA                TGGTTAAAAGATGAT  46 33
      BC2046 1989480 .. 1989533 +   -18  -2.93769   AAGTTGAAACGATAG AGTAACATAACAAAAGCCATCTAAT TATAT ATTAGATGGCTTTTGT-ATGTTACG TGTATAAAGTTATTT 100 21
      BC2047 1991266 .. 1991287 + -13.1  -5.40072   AAGTGAATTACAAAA           GAAAGGTGC TTAG GCACCTTTC            TTTTTTTGAAGGGGA 100 13
      BC2048 NONE
      BC2049 1992674 .. 1992686 +  -6.3  -2.78816   ATTAATGGAAATAAT                TGTAC CAA GTACA                TATAGTGCCAAGTAC  57 479
      BC2050 1994120 .. 1994138 +  -3.8  -5.73978   TCAATCTTGGAAAAA             CGTAAGTG TAA TGCTTGCG             TTTTTTCTTTGTAAT  86 103
      BC2051 NONE
      BC2052 NONE
      BC2053 1996038 .. 1996067 +  -7.2  -6.20267   CACAGTAATGTAAGA       GTCTGAAGCGAA GGTTAA TCCGTTTCAGAC        TTTTTTTATTTTTCG 100 33
      BC2054 1997698 .. 1997727 + -13.7  -4.35742   CATGAATAGAATAAA       CAAAGAGGACAGG AATC CCTATCCTCTTTG        TTTTAGTGATTAAAT 100 36
      BC2056 NONE
      BC2057 2000639 .. 2000660 + -11.7  -5.65177   AATAAAAGTGAGGAA           GAGAAATGG TATA CCATTTCTC            TTTTTTTGTGCGTAT 100 36
      BC2058 NONE
      BC2059 NONE
      BC2060 NONE
      BC2061 2003958 .. 2003973 +  -4.7  -3.02511   CTTCAATCATCGTTT              GTTGC ATGTGA GCAAC               TGTTACGGGGGTACG  52 256
      BC2063 2005548 .. 2005566 +  -7.5  -5.85737   TATATTAAGAAAAAA             CTGAATC ATTTC GATTCAG             TTTTTTTATTCATAT 100 22
      BC2066 2009236 .. 2009262 +  -6.7  -4.87626   AATAGATGTTAAAAA         CACACTTAC TTTTAATTT GTAAGTGTG         TTTTTAGTATTACGC  83 36
      BC2067 2010258 .. 2010293 + -14.3  -5.92399   GGTGAATAACTAGAA    GAAGGCTG-TCCAAAA AGTTA TTTTGGAACAGCCTTC    TTTTTTATTTTGTTG 100 32
      BC2069 2012313 .. 2012356 + -14.2   -5.2166   AAGAATTATAAAAAA TAAGAAGAAGTTGTCCCGCAA AAG TTG-GGAACAGCTTCTTCTTA TTTTTTAAGTTATTA 100 30
      BC2070 2013611 .. 2013631 +  -6.9  -5.75945   AACATTAAGCTGAAA            TAGGAGG GATATAA CCTCCTA            TTTTTTTTAAGGAGT 100 28
      BC2072 NONE
      BC2073 NONE
      BC2074 NONE
      BC2075 NONE
      BC2076 2017058 .. 2017080 +  -7.2  -3.54779   TTTAAATTATTGATA           TAATCAATTT GTA GAATTGATTA           TTGGTTAATTTTACT  68 266
      BC2077 2017440 .. 2017480 + -13.6  -3.57462   GATAAAAAGAAATAT  ATAATTTAGCCATGCAAC CATAC GTTGTATGGCTAAATTAC  TTTAAAACTAGAGTA 100 45
      BC2078 NONE
      BC2079 2022030 .. 2022043 +  -2.5  -2.79135   ATTTTTTACTTTTAG               TTATT TGAA AATAA                GTTATTACGGGTTAT  42 302
      BC2080 NONE
      BC2081 NONE
      BC2082 NONE
      BC2083 NONE
      BC2084 2030886 .. 2030923 + -18.1  -4.43477   AAATTTAAAAGGAAA   TAAGCTTTCCTC-TTCCA AAA TGGAAAGAGGAAAGCTTA   TTTTGATTGAATAAG 100 39
      BC2085 2031965 .. 2031977 +  -4.1  -3.56821   TTCTGATGATATTCA                TTCAG TGA CTGGA                TTTGGGGCATATGCT  51 221
      BC2086 2032688 .. 2032699 +  -4.4  -3.97401   CACAATTAAGCAAAG                GGAA GACT TTCC                 TTATTATCGTTTTCT  60 250
      BC2087 2033505 .. 2033544 +  -8.7  -2.92475   AAATTTAAAATAACT  GTAATAACCTCCTAGCA TATTGT TGATGGGAGGTTATCAC   CTTTCTGAAGATAAA  71 121
      BC2088 NONE
      BC2089 NONE
      BC2090 NONE
      BC2092 2037630 .. 2037642 +  -2.7  -2.95884   AACAGAATGTATAAA                CAATT AAG GATTG                TATATGAATTAATGC  42 67
      BC2093 2038934 .. 2038946 +  -7.7  -3.80733   TCGTTTATAAATTCG                TCCAG CAG CTGGA                TTGTTATAAAATAAA  72 366
      BC2095 2040226 .. 2040245 + -13.6  -5.58179   GAAATCCTTTAAAAA            CGCCTGCT TATG AGCAGGCG             TTTTTTCTTGTAATC 100 29
      BC2096 2041153 .. 2041194 + -11.9  -3.53811   GTGGCAATGGGTTGT TGACTAAGAAAACTTGGCGT ATG AAGTCAAGTTTTCTT-GTCA TTTGAAAGGAGTACA  91 19
      BC2097 2041522 .. 2041543 +  -8.1  -6.02345   TTTTGTTTCAGAGAA           GACTTTCTA GTAA TAGAAGGTC            TTTTTTTTATGCTTA 100 16
      BC2098 2041815 .. 2041837 + -12.1  -5.40474   TGTATCATGAATGAA           CACACCAAG CATGA CTTGGTGTG           TTTTTTTAAAACGCT 100 27
      BC2100 NONE
      BC2101 2044897 .. 2044924 +  -9.8  -5.00884   CTATATATACATCAA        GTGGCGCCTTTC CATC GAAAGGCGCCTG         TTTTTTGGAGGAAAT 100 72
      BC2102 NONE
      BC2103 2046669 .. 2046692 +    -6  -5.72622   ATAAATGATAGGGAA          GGCGTAACCA TTTG TAGTTACGTC           TTTTTTGTTTGTAAA  95 37
      BC2104 NONE
      BC2105 2048144 .. 2048169 + -16.3  -3.45433   ATTGCTATGTGAAAA         TCCCCCTCAAA TATA TTTGAGGGGGA          TTAAATTTTTGAAGT 100 45
      BC2108 NONE
      BC2109 2051346 .. 2051391 + -14.6  -3.46007   TGATTATGTAAACAA TAA-AAAATGAGTATACAATC TACGT GATTGTATACTCATTTTATTA TTACTTAAATTTTCT 100 83
      BC2114 2055976 .. 2056017 + -16.2  -3.61371   AGTTTCACTTTATTA AAAAACGTCTCAAAGAAC AATGTA GTTCTTTGAGACGTTTTC  TTTAAACTCACATTT 100 46
      BC2118 NONE
      BC2119 2066076 .. 2066086 +    -4  -4.20516   AGGTGGTCCAGGCTC                 TTGT ATG ACAA                 TTTCTTAAATAAAGG  60 7
      BC2120 NONE
      BC2121 2067382 .. 2067415 +   -14   -3.9534   TTCGTAATTTATAAA     GAAAGCCGAGATCT AATTGG AGACCTCGGCTTTC      TTTGTAGGTATAAGT 100 56
      BC2123 NONE
      BC2124 NONE
      BC2125 NONE
      BC2126 NONE
      BC2127 2072516 .. 2072532 +  -5.8  -3.68798   ATCGTAGCAATGATT              CCGCCA GTAAG TGGTGG              TTGATTCTTTTCAGC  62 5
      BC2128 2073797 .. 2073826 + -15.2  -4.30844   ATTAATAAGGAAAAA       GAACCATCCCAA AGTATA TTGGGATGGTTC        TTTTAGTAATAGGCT 100 36
      BC2129 2074382 .. 2074393 +  -4.4  -3.62597   TTCATATTATCGATT                TCAG TTTT CTGA                 TTATTGAGAACTAAG  56 161
      BC2130 NONE
      BC2131 2076067 .. 2076088 + -13.1  -5.28778   AAAACCTGTATTGAA           GCAGTTGCT CTCA AGCAACTGC            TTTTTTGTCCGTAAT 100 39
      BC2138 2084022 .. 2084059 + -14.4  -3.12378   TAATTTAAATCTCTA   TAGTAGAAGGGGAAGG GACATG CCTTCCTTTTCTACTA    TTACATAATATAATT 100 38
      BC2139 2084481 .. 2084512 + -16.2  -3.35283   TAACAAAGTATATAA      TAAAGCAGATTCTA AATA TAGAATCTGCTTTA       TTATGAAGTACTTGT 100 69
      BC2141 2087556 .. 2087589 +  -8.3  -5.48825   AAGTATAATAAAAAA     GTGCAGAAATCTT GTGTTAGA AAGAATTCTGCAC      TTTTTTTGCGTGATG 100 53
      BC2142 2089241 .. 2089273 + -15.1  -5.02231   CTAGATACTTAAAAA      TGCCAAATCCTTTGT GAC ATAAGGGATTTGGCA      TTTTTGATGTTTTTA 100 185
      BC2143 NONE
      BC2144 NONE
      BC2145 2090754 .. 2090773 + -12.2  -4.47611   ATATATTTTTCTTTT            GCTCTGCT GTAT AGCAGAGC             TCTTTTTTTGTCGTA 100 239
      BC2147 NONE
      BC2148 2092625 .. 2092645 +  -9.7  -4.87037   TAAAACCTTAAGGAA            GAGGGCGCT TAT AGTGTCCTC            TTTTTAATATCTATT 100 38
      BC2150 NONE
      BC2151 NONE
      BC2152 2097202 .. 2097222 +  -9.8  -6.09196   TGACTAATAAAAAAA            TCCTGCAT GAAAA ATGCAGGA            TTTTTTTATTTTCAA 100 34
      BC2153 2097562 .. 2097594 + -11.6  -6.14618   AGTGTAATAAATTTT     GAAACCATACAT-GT TTGA ACTATGTATGGTTTC      TTTTTTTGTTTTGTA 100 34
      BC2154 NONE
      BC2155 NONE
      BC2156 NONE
      BC2157 2100336 .. 2100356 +    -9  -5.05113   AGAATTGCTAAAGAA            GGGGGAGA GTAAA TCTCCCTC            TTTTCTTTATATAGA  95 30
      BC2158 2101401 .. 2101423 + -12.1  -5.63645   TACCACGGGTTAAAA           CTCGTCTCT TTTTT AGAGACGAG           TTTTTTGTGTTTTAA 100 269
      BC2160 2103582 .. 2103593 +    -3  -2.82635   GTGTTATATGGATAT                TATC TTAA GATA                 TATAGTAATGGAGGT  43 18
      BC2161 2103845 .. 2103898 + -13.6  -3.04715   CTTGTTAAATTTTTC TTCCAAATAAAAAGCTAGTGTATT ATTAAA AATACACTAGCTTTTTGCTTTGAA ATTTTAAGAAAAGTG 100 33
      BC2162 2104933 .. 2104961 +  -2.5  -3.46982   AGATTAGAAGCTATT        TGTGAGGAAAT TTGAATT ATTTCTCCACA        TATTCTTGCTCTACA  46 106
      BC2163 2109896 .. 2109920 + -15.8  -5.43487   GGTATCGCGGGTAAA          CCCGTCCCTA CTTTA TAGGGACGGG          TTTTTTGTGTGCTTT 100 346
      BC2164 2113071 .. 2113095 + -15.9  -5.36441   TAATTAAAGAAAAAA          GGAAGTTGGAA TGA TTCCAACTTCC          TTTTTTGTATGGAGG 100 34
      BC2167 2116639 .. 2116661 +   -12  -5.04222   GAATTAATATAAAAA           GTCGTGGCAT TAT AAGCCACGAC           TTTTTAATTTGCTTA 100 34
      BC2169 2119062 .. 2119082 + -10.5  -5.66868   ATACCATAAAAAGAA            TCTTTGCGA TTA TCGCGAAGA            TTTTTTTAGTTCGTT 100 32
      BC2170 2120963 .. 2120977 +  -2.2  -2.75992   GTAATAGGGATTATT               TAATAT TAA ATGTTA               TAATATTCAGTAAAA  40 23
      BC2171 2121924 .. 2121950 + -10.2  -4.04319   TTGAAATGAAGAAAA         GGGTGCTTCT ATAAATG AGAGGCACCC         TTTCTAAATTTCTGG  90 32
      BC2174 2124306 .. 2124320 +  -4.4   -4.0641   AATTATAATTAGACA               TTTTTA GCA TAAAAA               TTTGTATGAATAAGA  60 67
      BC2175 2125890 .. 2125902 +  -3.5  -2.54574   TCATCAAATCGATAA                TTTAT GTT ATAAA                ATATTAATTAGGATA  44 61
      BC2176 2127209 .. 2127249 + -11.5   -3.6336   TTTCCATATTTCCGT  TAAAACAAGACTTTATATT CCA AACTTAAAGTCTTGTTTTA  TTATGTATAATATAC  93 98
      BC2177 2128074 .. 2128087 +  -3.9  -3.53444   GAAAATACTTTATAA               TGTAA GTGG TTACA                TTTGAGGGGGAATGC  51 90
      BC2178 NONE
      BC2179 2129050 .. 2129073 +  -4.7  -5.93252   CATTTTCAAGAAAAA          GAATTTCTT TGTAAT GAGAAATTC           TTTTTTATTTTTGCC  93 60
      BC2180 NONE
      BC2181 2129943 .. 2129970 + -10.7  -3.81428   ATAGAAGTCAATAAA        GAAGGGATAGC CACTAA GCTATTCCTTC         TTTACGTTAATTGCT  89 63
      BC2184 NONE
      BC2185 2133197 .. 2133212 +  -6.1  -4.96762   TGTACCATTAAAAAA              GAGCC ATTGAC GGCTC               TTTTTCTAGTCTGTA  82 16
      BC2186 2134068 .. 2134088 +  -8.4  -5.98675   TGGTTGTCTTAAAAA            GAACAAGA GAAAA TCTTGTTC            TTTTTTATTTTTATA 100 29
      BC2187 NONE
      BC2188 NONE
      BC2189 2136139 .. 2136169 + -13.4   -5.0538   ATTGATATGAAATAG       AAAAGGTAGGTGTG ATT CGCACCTACCTTTA       TTTTTTACCATCAAA 100 26
      BC2191 2138814 .. 2138832 +  -3.2  -3.98661   TAATTGTAGAGGAGA             TGAAAAAA TGA TTGTTTCA             TTTATGGTCGCTATG  55 38
      BC2192 2139317 .. 2139342 + -11.3   -5.4659   AACAATAATAAAAAA         GATTGATGTGA GAAT TCGCATCAATC          TTTTTATTTATATTC 100 33
      BC2193 2141461 .. 2141493 + -15.1  -4.03413   AATAATATGTAATAG      TAGGCTATCTCTATA AGT TGTAGAGGTAGCCTA      TTTATATGAAAGAGT 100 36
        acpD 2142345 .. 2142367 +  -8.5  -6.04419   TAGAATGCTTAAAAA           GTCCGAACA CTTGC TGTTTGGAC           TTTTTTTCTTCTTTT 100 43
      BC2195 2143165 .. 2143191 + -16.8  -5.58179   ATAAGTAATAAAAAA         GGATTCAGCTTA TCG TAAGCTGAATCC         TTTTTTATTATGCTG 100 33
      BC2197 NONE
      BC2198 2145024 .. 2145043 +    -5  -5.85425   AAATGCAGTCGAAAA            GTGCCT CGTTATAA AGGCAC             TTTTTTATTTATTTG  90 12
      BC2199 2145630 .. 2145651 +  -9.5  -5.10154   ATGATACGAAGTACG           GACAGGGTT AGTA AACTCTGTC            TTTTTCATTTTAGAT 100 37
      BC2200 2146623 .. 2146649 + -12.5  -5.38047   CAGAGTAATAAAAAA         GCTACTTGAAA ATATA TTTCAAGTAGC         TTTTTTATGTAAATA 100 33
      BC2202 2148846 .. 2148866 + -14.1  -5.54192   TTAGTGGGTTAAAAA            TAAGGGTGC ATA GCACCCTTA            TTTTTTTGCATTAGT 100 29
      BC2204 2151470 .. 2151495 + -12.7  -5.53991   GTTTAATTAGAAAAA         CCTTAAGATCG CATA CGGTCTTAAGG          TTTTTTTCATAAATA 100 35
      BC2205 NONE
      BC2206 2152282 .. 2152299 + -11.3  -5.95539   GCAAGATGATAGAAA             CCGCCTT ACAT AAGGCGG              TTTTTTTATTTGCAA 100 13
      BC2207 2153410 .. 2153443 + -19.9  -4.25283   ATAGTGCAATATGGA     TGCGTATCCTTGTTA TGTA TAACAAGGATACGCA      TTTTAATAACAACAT 100 52
      BC2208 2154594 .. 2154618 + -10.9  -5.04601   AAATAAATGATAAAA          TACATCACTTT TAC GAAGTGATGTA          TTTTTAGTTTGTGAA 100 35
      BC2209 2155601 .. 2155617 +  -4.3  -5.56568   ATCATGAAGAAAAAA              GCTGGTA TTC TTCCGGC              TTTTTTTCATGATAT  83 40
      BC2210 2156348 .. 2156367 +  -2.2  -5.61881   TTGCTGTATAGAAAA            GACATT GAATTAAA AATGTC             TTTTTATTTTTGAGG  74 41
      BC2211 2157092 .. 2157116 +  -5.8  -5.64421   TAATAAGAATAAAAA          GTACATTACT CAAAA AGTAGTGTGC          TTTTTTGTTTGGACT  90 38
      BC2212 NONE
      BC2213 2158068 .. 2158088 + -10.5   -5.0065   AGTGAAGTGAAAAAA            GAGGCCTTT AAA AAAGGTCTC            TTTTATTTGTCCATG 100 31
      BC2214 2158839 .. 2158857 +  -8.9  -5.49729   TAATATTGAATAAAA             GAGCTGA TAAAT TCAGCTC             TTTTTTTACGTAGTT 100 28
      BC2215 2160110 .. 2160129 +  -2.8  -6.02919   ATTGATATAAAGAAA            GGGCTGAA GGAA TTCGGTTC             TTTTTTTATTTATAG  82 105
      BC2216 NONE
      BC2217 2162083 .. 2162106 + -13.2  -2.90283   AAAGTGAAACTCTAA          TCAGTGGGGG ACCA TCCCCACTGA           TGATTAGTTTAACTA 100 145
      BC2218 2163028 .. 2163045 +  -9.9  -3.59262   GCGAATATAAAAAAA             GCTCTTC AAAT GAAGAGC              TTTCAGACTGTAGAC  86 31
      BC2219 2164087 .. 2164099 +  -4.9  -2.96598   AGTTTGTTACTTTAT                TTTCT TTT AGAAA                TGTATGACTTACTTA  51 62
      BC2220 2165445 .. 2165479 + -16.7  -4.80453   AGTTAGACAGCATAA     GAAGATGATCCCTGT ATTTA ATAGGGATCATCTTC     TTTATTTTCTACTAA 100 89
      BC2223 NONE
      BC2224 NONE
      BC2225 2171844 .. 2171869 +  -9.1  -5.42265   GGATGTTTTTAAAAA         GAAACTTGTGT ATAA GCGCAAGTTTC          TTTTTTATAGTTTAA 100 41
      BC2227 NONE
      BC2228 2175217 .. 2175240 +  -6.8  -5.73978   CAAAGTAATTGTACA          AAACTCATAC GAAA GTATGAGTTC           TTTTTTGTTTATCAT 100 33
      BC2229 NONE
      BC2230 2177130 .. 2177177 +  -6.5   -3.0353   CGTTTAAAAAACACT TCTGC-CGCCCTTTCTTTTTCT GTATA ATAAAAAGAAAGGGAGTGCAAA CTTATTTATGAACAA  59 34
      BC2231 2177742 .. 2177759 +  -9.9  -5.37593   ATTGTTCGACCGTTA             GAGCTCA AATG TGAGCTC              TTTTTTAATTTAAAA 100 25
      BC2232 NONE
      BC2233 2180344 .. 2180365 +  -9.5  -5.64274   ATATGTTTGAAATGA           CCGTTCATT ACAA AATGAGCGG            TTTTTTTGTGCATAC 100 64
      BC2234 2181950 .. 2181969 +  -4.3  -5.85425   ATAAAAATGTAAAAA            GTCCTTT TCATTT AAAGGGC             TTTTTTCTTTGTTTA  87 29
      BC2235 2182304 .. 2182322 +  -8.1  -5.73978   AGTTTTTATTTTGAA             CCTGGCG GATAA CGTCAGG             TTTTTTATTTCTAGT 100 45
      BC2237 2186049 .. 2186073 + -10.2  -3.75153   CATTAAGAAGTAAAA          GAAATCCTTT TTCAT AAAGGATTTC          TTTAGATTAAGAAGA  86 28
      BC2238 2187122 .. 2187139 +  -2.7  -4.29176   ATGGGTTCTTCTTTC             GTTAGGG CAGC TTCTAAC              TTTTGAATTCGCTCT  57 225
      BC2240 2189273 .. 2189290 +  -9.9  -5.42259   AAATTAGCTCGTAAA             CTCTGCT ATAT AGCAGAG              TTTTTTTGAGCATAA 100 27
      BC2241 2190860 .. 2190890 +  -5.5  -5.11033   ACTTGCACTAAAAAA      CGAGTA-GGAAATG TTTA CGATTCCATACTCG       TTTTTTACGCTTCTA  76 57
      BC2245 NONE
      BC2246 NONE
      BC2247 NONE
      BC2248 NONE
      BC2249 2199375 .. 2199390 +    -9  -2.94466   AATCGCACATAGGTG              TGCCGA AAAT TCGGCA               TGTAATTGCTGGATT  73 143
      BC2250 2200797 .. 2200814 + -12.7  -5.14985   GCAAGTACGACAAAA             CCGCCGA ATAA TCGGCGG              TTTTTGTGTGTTTGC 100 15
      BC2251 NONE
      BC2252 2202709 .. 2202724 +  -6.1  -6.28401   TATTTCGACTTTTAA              CCAGC TTTTAT GCTGG               TTTTTTTCTTTTTTG 100 26
      BC2253 2203011 .. 2203054 + -16.4  -5.88565   AAAACTATTTGAAAA CATACAGAATACATTACTTT ATTT AAAGTGAAGTATTCTGTATG TTTTTTTATTATGAA 100 40
      BC2254 2204093 .. 2204103 +    -4  -2.65993   CCCCCTTTGAATAGC                 TTGT ACT ACAA                 TCGTATGCATCTCGT  46 209
      BC2256 2204405 .. 2204423 +  -8.1  -5.32699   GATGAATGAAAGTAA             CGACGGG CATAA CTCGTCG             TTTTTTACTCTTTAC 100 32
      BC2257 NONE
      BC2258 NONE
      BC2259 NONE
      BC2260 2206948 .. 2206969 +  -7.4  -5.28481   ACGTTCATAAAAAAA           GAACCTAT GTCATA ATAGGTTC            TTTTTTCATTGGCTC  91 11
      BC2264 2210228 .. 2210243 +  -2.6  -5.86976   TAAGAAGGAGTCAAA              GTAGTCT AGC AG-CTAC              TTTTTTATTTTGTCA  79 41
      BC2265 2210641 .. 2210661 +  -3.2  -3.37796   GGTGTATATAAATAA            GGGTGC AGGTTAATA GCGCCC            TTATGAATAATAAAA  48 58
      BC2266 2211322 .. 2211342 + -13.3  -5.27399   AAGCTTAAAGGTAAA            CCCTCACCG AAA TGGTGAGGG            TTTTTTAATCTATTA 100 65
      BC2267 2212046 .. 2212074 +    -9  -4.36508   TTTAGTAGGTTTAGT       TAATCCCCTTACC AAAT GGTG-GGGGATTA        TTATTGTTTTTCTAA  89 60
      BC2268 2212830 .. 2212848 +  -3.2  -2.91807   CTTCGTTACAAGGAC             CGAAAAAT GTA ATTTTTAG             CTTTGAATTTGGTGG  44 318
      BC2270 2213760 .. 2213784 +  -7.3  -5.24129   ATTAAACTGTAAAAA          GACATTTTC AGTAATA GAAAATGTC          TTTTTTATGCACCAA  91 36
      BC2271 2215257 .. 2215303 + -22.1  -3.57263   TGTTTTTAAGGAGTA TGTAAAGAGTCTTCTTACTAT ACATA ATAGTAAGAAGACTCTTTACG TTTAAAAATGAAAAT 100 56
        prsA 2216296 .. 2216332 + -19.8  -3.33708   TGACTGTAATCATAA    TTAGAAAAGGGAACTC ATATA GAGTTCCCTTTTCTAA    TTAGTGTGTGAGTTA 100 41
      BC2273 2216957 .. 2216993 + -15.5  -3.04203   GTTCCATAGAGTATG    TAAGAAAAGAGAGTGTT GTA AATGCTCTCTTTTCTTA    TGCTTTGTGAGTTCG 100 81
      BC2274 2217576 .. 2217614 +  -9.7  -5.01546   TTTGAATATTTTTTA   GAAAAAGGCGATTTCAC TTTGT GTGAAGTCGCCTTTTAG   TTTTTATATGCATTT 100 43
      BC2275 2218435 .. 2218469 +    -8  -3.14051   AGATTAGGCTGTACC     CACTTGGTTTTGATCT GCA AGGTCAGAATCAAATG     TATTGGTCGCGCTAA  70 246
      BC2277 2219433 .. 2219449 +  -9.5  -6.04953   GATATATAGCAAAAA              GTAACCA TGA TGGTTAC              TTTTTTTGTTTATGT 100 278
      BC2278 2220280 .. 2220294 +   -10  -4.70583   GCATGCATATAAAAA               GCACCT TTA AGGTGC               TTTTATATTAGTAGC  93 29
      BC2279 NONE
      BC2280 2221441 .. 2221463 + -12.1  -5.17353   AAAATGTTTTTAAAA           GAAAGGAGG ATTAA CCTCCTTTC           TTTTTTAGTGGGTGT 100 50
      BC2281 2224680 .. 2224715 + -12.2  -5.38497   AAAAAATATTAAAAA    GCACTTAAGATTTGTGA AAA TTAC-AATCTTAAGTGC    TTTTTTCGTTTAAAT 100 52
      BC2283 NONE
      BC2284 2226802 .. 2226825 + -11.8  -5.59879   AATATCATATAGTAA          CGAGCTGTAT TTAT GTACAGCTCG           TTTTTTCTATTTCTC 100 101
      BC2285 2228277 .. 2228301 + -10.8  -2.52516   TAGCGCCGCCCGCCA          GATGGGTGTT TGACC GACACCCATC          ATTAATAATAACGAA  82 59
        prpD NONE
      BC2287 2230724 .. 2230737 +  -2.4  -3.54424   TAAAGCAGCGAAGGC               GATG AAAATA CATC                TTTGGCAAAATAAAA  46 42
      BC2288 NONE
      BC2289 NONE
      BC2290 2234979 .. 2235036 + -10.1  -5.40474   GAGTAAACAACCAAA TCAGTTATTAGATGAAAACCACCACTA TTAA TAGTGGTGGTTTTCGTCTTGTTAATTA TTTTTTTCAAAAGCT 100 45
      BC2293 2237555 .. 2237580 +  -3.4  -4.08394   GACTTTATACAAAAA         TAAAGATGTC ACAATA GGCATTTTTA          TTTTGGGGGAAATGT  56 23
      BC2294 NONE
      BC2295 NONE
      BC2296 2242298 .. 2242333 + -13.5   -4.4195   CATATGTATGAATCA    TAAAACGTCGTCTCT TATATT GGAGGCGACGTTTTA     TTTTATAAAATATCT 100 83
      BC2298 2243321 .. 2243366 + -17.9  -4.76423   ACTAGTGAAATATTT TTATATAAAATAGCCCCTGCT GTTG AGCAGGGGCTATTTTGTATTG TTTTATGTATTTGTA 100 36
      BC2300 2246150 .. 2246175 +  -6.2   -5.3236   TATGATTACGAAAAA         GCATCCTATT CTATTA ATTAGGATGC          TTTTTTATGAGTTAT  88 63
      BC2302 NONE
      BC2303 NONE
      BC2304 2250402 .. 2250420 +  -7.5  -3.74077   CCGGAAGGAAGTGAT             TAGATGG CTATC CCATCTA             TTTCAGTATATAAAA  73 47
      BC2305 NONE
      BC2306 2255512 .. 2255538 +  -5.9  -3.75479   TAAATCCAGTACGTA         CTCGAAACAGC CATCC GTTGTTTCAAG         TTATGTTAGCTTTTC  62 255
      BC2307 2258005 .. 2258021 +  -3.7   -3.2244   GAAGGGGAAGAAGTA              GAATTAC TTC GTAATGC              TTGACTCTTATCCTG  48 39
      BC2308 NONE
      BC2309 NONE
      BC2310 2260157 .. 2260168 +    -3  -2.64806   ACAATATACGCATGC                TTTC TTAT GAAA                 ATTGATATTCGTTGA  42 40
      BC2311 2260962 .. 2260975 +  -2.3  -3.13403   TAAAAAAATTATAGA               AGAGG TGTT CCTCA                TGTTAGTAGCGGAAA  42 38
      BC2312 2261521 .. 2261554 + -16.3  -4.42464   TTGCTTAAATAAAAA     CAAGAAACCAGCCTAT AAA AT-GGCTGGTTTCTTG     TTTATTTAACAGCTT 100 29
      BC2314 NONE
      BC2315 2263352 .. 2263386 +   -13  -3.93768   TAATATAGTTTGTAA     GAAGGAGAGGCTTTAA TTA TAGAAGTCTCTCCTTC     TATTTTATTCCGCAT 100 38
      BC2319 2267736 .. 2267760 +    -8  -5.88565   GGGAGATTAGCTAAA          GATGTAATTC ATTAA GAGTTACATC          TTTTTTTATTCTGAA 100 31
      BC2320 NONE
      BC2321 2269457 .. 2269482 + -13.5  -5.28481   TGGTAAAATTGTGAA         GTGAAACCAAA AAAA TTTGGTTTCAC          TTTTTTAATTAAATA 100 35
      BC2322 2272025 .. 2272056 + -11.8  -5.47159   AATATTGATTGTAAA      GAAAACACACTATT AGAA ATTAGTGTGTTTTC       TTTTTTATCTTACAA 100 33
      BC2323 NONE
      BC2324 2274937 .. 2274963 +  -5.2   -5.9667   AATAGTTTATGAAAA         GAGTCCTTGT GTTGAGA ATAAGGGCTC         TTTTTTTATGTTTTT  95 36
      BC2325 NONE
      BC2326 NONE
      BC2327 2277794 .. 2277824 + -16.4  -5.15969   TACAAAAATAAAAAA       GATAGCTGAAGACA AAT TGTTTTCAGCTATC       TTTTTTCGCTTAAAG 100 30
      BC2330 2281469 .. 2281494 +  -9.2  -4.23892   TAAATTGCACAAAAA         GAGTATTGAA ATTTAA TTCAATACTC          TTTTCAATAGTTAAA  88 65
      BC2333 2283905 .. 2283928 +  -5.3  -5.95166   TATATAAATAAAAAA          CACATCTCG CATTTT TGAGGTGTG           TTTTTTTTCATTCCA  95 61
      BC2334 NONE
      BC2335 NONE
      BC2336 NONE
      BC2337 2286760 .. 2286801 + -12.7  -4.14543   AGTGTATTTGGAAAA TAAGTAAAAAAGATCTC GTAAGGTG GAGGTCTTTTTTACTTA  TTATTTAATATTTTG 100 118
      BC2338 2287707 .. 2287721 +  -5.8  -3.78629   AAAAGCCCCACGGAT               TAAAGT TTC ACTTTA               TATTTTCAGTTTACT  64 72
      BC2339 2288480 .. 2288506 +  -6.7   -5.4505   CTAAATTATAAAAAA         ACATGTTTGAA AAAAA TTCAAACATGC         TTTTTTATTAAAGGA  93 74
      BC2345 NONE
      BC2346 2295277 .. 2295303 +  -5.2   -5.3321   AAATGAATAAAAGAA         GAGAACATGT TTATATT ACATGGTCTC         TTTTTATTATTCATT  84 384
      BC2347 2295975 .. 2295990 +  -3.3   -3.6363   GAATTGATAATTATG              CCATT CACAAA AATGG               TTGGTTTGTAATAAT  52 34
      BC2348 NONE
      BC2349 2297629 .. 2297650 + -13.1  -5.45652   AATGAATAGTTAAAA           GCATGACAG TATA CTGTCATGC            TTTTTTATTAGAACT 100 32
      BC2351 NONE
      BC2352 NONE
      BC2353 2300613 .. 2300642 +  -2.3  -4.16016   TTTTTTATTAGGTAA       TTTGAAAATATAT TAAA ATATATTGTCTAA        TTTCTTACAGAATGC  54 77
      BC2354 2302136 .. 2302193 + -17.6  -3.65827   AAATAAATAATACTG TAGAATAAATAAAAACTGTCCCTTCA GCAAAA TGGAGGAACAGTTTTTATTTATTTTA TTTGAATGGAAATTG 100 31
      BC2356 2303592 .. 2303633 + -16.4  -2.54371   GAGGACATAAATTTA TAATAAAAAAAACCTCTT AATTAA AAGAGGTTTTTTTTATTA  TAAATTAACCTAATT 100 23
      BC2359 NONE
      BC2360 2306070 .. 2306097 +  -7.8  -6.11392   TGCATAAAGTAAAAA        CAACGAGTGTTGT AGA ACG-CGCTCGTTG        TTTTTTTGTTTCTTT 100 34
      BC2361 2306944 .. 2306970 + -13.2  -5.06505   CTAATTAATGTAAGA         GAGTAATTGCTT ATT AGGCAATTACTC         TTTTTATATGTACTT 100 45
      BC2363 2309049 .. 2309074 + -14.1  -4.37506   ATATAGTTTAAAAAA         CTGGGGAATCG TTAA TGATTCCCCAG          TTTGTATTTCATAAT 100 40
      BC2365 2311055 .. 2311068 +  -3.1  -3.28712   TTTTTTCTTGTCATT               GCGAT GTAT ATTGC                TTATCAAAAGAGAAA  46 125
      BC2366 2311457 .. 2311481 + -10.1  -4.91977   TTTTCTATAAATTAG          CCCTATTTCAA TTA TTGGAGTAGGG          TTTTCTATTTTAATA 100 212
      BC2368 2313113 .. 2313125 +  -3.5  -3.39036   GAAGGAATAAAAGAC                TAAAA ATA TTTTA                TTATAAATAGTGTAT  50 23
      BC2369 2314271 .. 2314281 +  -2.6  -3.29263   TTTTAAATGTCTATA                 TAAA TGC TTTA                 TTATGGAGGAGCTAT  44 35
      BC2370 2314900 .. 2314925 +  -8.4  -5.20783   ATTATAGATGAAAAA         CCGTATTCTT TTCATT AAGAATGCGG          TTTTTGTATTTACAT  93 34
      BC2371 NONE
      BC2372 2318674 .. 2318702 + -13.3  -5.24799   AAAGCATTGATATGT        TGCGGTTTCTCTT GAG AGGAGAAACCGTA        TTTTTATATTTGTAA 100 43
      BC2379 2323637 .. 2323663 + -11.1   -5.1287   GTAAATGTGTATTGT         TAAAACCATCT ATAAG AGATGGTTTTA         TTTTTTGAATATAAA 100 60
      BC2381 2325626 .. 2325656 +  -9.2  -5.60556   TATTATTAATTAAAA      GGACAGA-TCCTT AATGAA AAGGAATCTGTCC       TTTTTGTTTTATATT 100 28
      BC2382 2327426 .. 2327460 + -17.5  -5.41143   AAACAGGGGTTTGTA     TATAGTCCTTCCTAA TAAAT TTAGGAAGGACTATA     TTTTTTTGAGAAATA 100 64
      BC2384 2329156 .. 2329201 + -17.8  -4.77165   TATTTTTATGTCACA TCCCTCCTTAATCGTTCGTC TTGTAT GTAGAACGATTAAGGAGGGA TTTTATTATGAAGAA 100 67
      BC2385 NONE
      BC2386 2331372 .. 2331391 + -10.8  -5.80727   AAAAATATAAAAAAG            CGCATTTC TTCA GAAATGCG             TTTTTTATTATTTTT 100 31
      BC2388 NONE
      BC2389 NONE
      BC2390 2334748 .. 2334780 + -18.7  -5.97575   ATAAATAGAAGAGAT      CGCCTAAAAGTTGAA TGT TTCAGCTTTTAGGCG      TTTTTTTTGTAAATT 100 33
      BC2391 2336057 .. 2336102 + -19.4  -4.43879   AGTGAACTACGAAAA TAAAAGTAAGAGCCCGCATT CAAAAA AATGGGGGCTCTTACTTTTA TTTTGCTTGAATAGT 100 23
      BC2393 2338196 .. 2338225 +  -5.1  -3.15758   TTAATCAGTTAGGGG       GAAACGTTATGAA TAAG TTTGTCACGTTTC        TTGATAAAAACTTAT  52 29
      BC2394 2339508 .. 2339530 + -10.7  -3.96618   ACGCTGTTATTTTGA           GTGATAGAC TTTTT GTCTATCAC           TTCTTTCACATTAAA  91 46
      BC2395 NONE
      BC2396 NONE
      BC2397 NONE
      BC2398 2342614 .. 2342642 +  -9.7   -5.4833   AATAAAATGAGTGTT        TAATAAGTGGGGA TAA TCTCCACTTATCA        TTTTTTATTAAATAG 100 36
      BC2399 NONE
      BC2400 2345344 .. 2345375 +  -6.8  -4.98522   AATAGTTTTATGAAA      G-AAGAGCTAAGA GAAATGA TCTTAGCTCTTAC      TTTTTGTCTACCGTT  85 36
      BC2401 2346123 .. 2346151 +  -8.2  -5.77677   ATCGGGCTTTTACGG       GCAGCCT-TACTC TAAT GAGAATAGGCTGC        TTTTTTATTATTTTG 100 113
      BC2402 2347503 .. 2347536 + -10.4   -3.8323   TAAGAATAAATAAAA     GGGAGTCAGAACTT AGGAAC AAGTGCTGATTCCC      TATTTGTTTACGGTT  89 51
      BC2405 2348900 .. 2348916 +  -2.2  -5.82036   AGGTAAGATAAGGAA              GTATCC ATAAC GGGTGC              TTTTTTCTTTGTTAT  78 30
      BC2406 2349766 .. 2349793 +  -6.3  -5.31059   ATAAATTAATGAAAA        CCGGTCTTTCC TAAATC GAAAAGATCGG         TTTTTTAGTTCATAT  84 37
      BC2407 NONE
      BC2408 2351653 .. 2351674 +  -7.3  -5.96894   GTTATAATTGTAAAA           GAGTCGCAA AATA TTGTGGCTC            TTTTTTTGTTTGAAT 100 44
      BC2410 2354125 .. 2354143 +  -4.6  -3.79071   GAGGTTTTAATGAAA             CAGAAATA GCT TTTTTCTG             TTTGGGTGTTATAGA  58 17
      BC2411 2355487 .. 2355508 +  -7.5  -4.40003   AGATTTCTCTAAAAA           TAAAATGAT AATT ATCATTTTA            TTTATGTTTATCAAG  82 70
      BC2412 NONE
      BC2413 NONE
      BC2414 2356655 .. 2356682 + -12.1  -2.69471   AATCGTAATAAAAAA        GAGCCATGAGT GGAAAG GCTCATGGCTC         CTTATATAAGGGTAA  87 42
      BC2419 NONE
      BC2420 NONE
      BC2421 2363185 .. 2363215 +    -7  -5.46706   GATGCAATGGATAAG       GCAATGACTAGGTT TAA AATTTAATCATTGC       TTTTTCTTTTGGGAT  93 2
      BC2422 2365549 .. 2365598 + -13.8  -3.54475   ATTGATACGCTAGTT CAAAGGGTTATCATCTGCTGAG AGTTCC CTCGGCATTTGATAACCTTTTG TTCTATACTAGCCAA 100 69
      BC2423 2366490 .. 2366518 + -11.1  -3.44186   CCAAGAATAAATAAA        GGGTTGCTTCACG TAG TGTGAAGTAATCC        TTCATTAATATAGTT  87 227
      BC2424 2367084 .. 2367101 +  -8.5  -4.31397   CAATCACAAAAGATA             GGGATTA AAAA TAATCCC              TTCTTTTGTGAGCAT  87 95
      BC2425 2369450 .. 2369466 +  -4.5  -2.74293   CAATTCACTTAGTGT              TATTACT ACA GGTAATA              TGACTTATTCTTTAT  48 164
      BC2426 2371093 .. 2371121 +   -12  -5.98675   CTATAAAAATAAAAA        GAAATTGTCTTT GTTAA AAAGACAATTTC        TTTTTTATTTTTATA 100 35
      BC2427 2372471 .. 2372485 +  -5.8  -4.42386   TGTTTAACTTGAATT               TGTAAA ACA TTTACA               TTTTATAAATGCAAG  72 402
      BC2429 2373756 .. 2373774 +  -7.5  -5.85425   TTTTAAAGACAAAAA             CTCCTAT TGAAT ATAGGAG             TTTTTTCTTTGTTTG 100 35
      BC2430 2374599 .. 2374612 +  -3.9  -2.61341   TTTTTATAGACAATA               TATTC ATGG GAATA                TACGTTCGGTTTTTG  46 68
      BC2431 NONE
      BC2432 2375536 .. 2375563 + -12.9  -2.89304   AACGCTCTTAAAATA        GAAAAGGATGG TGCTTT CCATCCTTTTC         CTTATGTATTTTGAG 100 76
      BC2434 2378066 .. 2378079 +  -2.4  -3.44051   CAATAAAATTCACAT               TTCC GAAAGG GGAA                TTATAATGATAAAAC  46 173
      BC2435 2378804 .. 2378815 +    -3  -4.72272   TGAAGGGGAAATTCC                GAAA CATA TTTC                 TTTTTAATACGAAAA  62 7
      BC2436 2379799 .. 2379819 +  -9.8  -4.84914   TATTTTAGTAAATAA            GGACAGAA TCTTT TTCTGTCC            TTTTCTTCTATACAT 100 26
      BC2437 2380264 .. 2380310 + -14.9  -3.79519   AAAATATATACAGGT GAAAAGAACAAAAGAAAATGC ATAGA GCATTTTCTTTTGTTTTTTTA TTTAATAGTAAACTT 100 1
      BC2439 2382396 .. 2382421 + -14.9  -5.47159   ACGACGAAATAAAAA         GGAGCCTATAA AAAT TTATAGGCTCC          TTTTTTGTATTGGAA 100 43
      BC2440 NONE
      BC2441 2384159 .. 2384207 + -13.6   -2.9348   TTTGAAACCTAATAG TGTATATAAAAAGGTTAGAGAA GTTAA TTCTCTAACCTTTTTATATTAA TGTATGAAATTTAAA 100 123
      BC2443 NONE
      BC2444 2386478 .. 2386505 +  -4.9   -3.1994   TAAAATTGAGGGGCC        GTAGTTCGTTC AATGGA GTACGAATTAC         TTCATAAATAGTCTG  54 275
      BC2445 2388112 .. 2388152 + -12.7  -4.16301   AAAGAGAGGAGGGAC  GATGGGGAGGTTTGGGTTA TAA TAGCTCAAGCCTTCCCATA  TTCTTTGTATGGATT 100 44
      BC2446 NONE
      BC2447 2389847 .. 2389868 +  -6.6  -6.07374   AATCAGTTAGGAAAA           CTACATCC AGTATA GGGTGTAG            TTTTTTCTTTTTTGT 100 40
      BC2448 2391733 .. 2391768 + -17.8  -4.32482   AGTAAATATATGAAT    ATGACCGATTCCTAAG TATA CTTAGGAATCGGTCAA     TTTTAGATTCTAAAT 100 283
      BC2449 2392627 .. 2392650 +  -6.8  -3.89368   AGAATCACAAAGAAA          GATCACTTAT GGAA ATAGGTGGTC           TTTAAATGTTTTTAT  69 166
      BC2450 NONE
      BC2451 2395543 .. 2395568 +  -3.4  -3.42182   ATTTTCTGAAGATTA         CAAAAATAGT TTATAT ACTCTTTTTG          TTGCTGCTTTTTCGT  50 181
      BC2452 NONE
      BC2453 NONE
      BC2454 NONE
      BC2455 2408090 .. 2408100 +  -3.2  -3.95042   TATAATTCGAAAAGG                 GATG TAT CGTC                 TTTAATTCAAGTTTT  52 36
      BC2456 2420901 .. 2420944 + -15.6  -3.37466   TGATGATATTACTGA GGGAAGGTGCATATTTTCAT TGAT ATGTAAATATGCACCTTTTC TATTGTATATGCAAT 100 201
      BC2457 NONE
      BC2458 2422541 .. 2422564 +  -3.8  -5.38398   TATGCATGGCAAAAA          GACAATCGAG TACA TTCGGTGGTC           TTTTTCTATTTTTAT  77 106
      BC2461 2426111 .. 2426166 + -23.9  -3.15236   TTGGCTCGTATATTC ACCTTAAAACAAAAAGAACTTGTAG AGAGTC CTACAAGTTCTTTTTGTTTTAAGGG TTAAATGTGGATTTA 100 237
      BC2462 2427008 .. 2427052 + -10.3  -2.94827   GGGACCTTGATCACG CAAATGATCTGTAAACCAA TTCATTT TTGATATACAGATCATTTG TATAATAATTTTTAT  81 310
      BC2464 2430017 .. 2430065 + -13.5  -3.98842   CCGCTAAAATACTAT GAAAAGATACTAGAGACTACTAC AAT GTGATATTCTCTAGTATTTTTTC TTTATCCATATTATC 100 415
      BC2465 2430956 .. 2430979 + -11.8  -3.98448   CGTTTTTAATGCAAA          TAAGCTGTCC GTTT GGGCAGCTTA           TTATATTTATTACTA 100 41
      BC2466 2433831 .. 2433862 + -10.2  -6.02919   ACGAGAGTTGTATTT      TAGGAGGAGTCTGT CACG ATAGGCTCCCCCTA       TTTTTTTATTTATAA 100 60
      BC2467 2435572 .. 2435595 + -15.4  -5.47159   ATTTTGGGAACGGAA          GGCAGGCATA TATT TATGCCTGCC           TTTTTTGTATTAAAA 100 103
      BC2468 2437812 .. 2437834 +  -4.2  -5.45652   ATGAAATTTCAAAAA           GCATTCTT TCTAATC GAGAATGC           TTTTTTGTTGCGACT  77 126
      BC2469 NONE
      BC2470 2439497 .. 2439534 + -14.4  -5.35365   TAGATTCTATATGGT   AAAAGAGGAAGGTTCA CTTTAA TGAACCTTCCTCTTTG    TTTTTATTCTCTTTT 100 24
      BC2473 2444966 .. 2444994 + -14.1  -5.61596   ATAAAAACTTGGAAA        GCGATTCTTTTTA ATG TGAAAAGAATCGC        TTTTTTTATAAGCAT 100 75
      BC2474 NONE
      BC2475 2445905 .. 2445934 +  -9.4  -3.99275   ATACGAACTCAAAAA       GCTGAAATTCCT TAACTT GGGAATTTCGGC        TTTAATGTTATATGA  86 177
      BC2476 2446976 .. 2447001 +  -9.8  -5.93809   GGCCAGAAATTGTAG         TCGTGCAGCT AAATTA AGCTGTACGA          TTTTTTTTATACAAA 100 9
      BC2477 2447480 .. 2447530 + -19.4  -4.05208   AATTTATAGTTTAAA TGAAACAGAGTCGACTTTAGGA AATGAAA TTCTAATGTCGACTCTGTTTCA TTGTTTAATATCGGT 100 46
      BC2478 NONE
      BC2479 NONE
      BC2480 2450097 .. 2450134 + -14.5  -3.90352   TACATTACTTTTAAG   TAAAAATAAATCGCCTT TAAA AAGGCGATTTATTTTCA    TTATATATTTTTGAT 100 61
      BC2482 2451714 .. 2451743 +  -5.1  -5.66684   AATTCGACACAAAAT       CTCCTATGTTGTT GTAG AACAATGTAGGAA        TTTTTTTGTGCATTA  85 55
      BC2484 NONE
      BC2485 NONE
      BC2486 NONE
      BC2487 NONE
      BC2488 2457913 .. 2457926 +  -8.1  -4.24342   ATATCCAGTTTAAAA               GCCCT ATTT AGGGC                TTTCTTGCTCAAAAA  83 28
      BC2489 2459910 .. 2459933 + -12.6  -5.90231   TTATAAAGTTAGAAA          GGATCTCTAT ATAA ATAGAGATCC           TTTTTTTATGTTTAT 100 35
      BC2490 NONE
      BC2491 2461992 .. 2462006 +  -2.8  -4.96468   TGAGAACTCCAATCA               TCATCA CAA TGATGC               TTTTCTTTAGATTTC  68 449
      BC2493 2463037 .. 2463062 + -13.5   -4.6038   TAAGCTGCTTTTTTG         TAAAGCCATTC ACAT GAATGGCTTTA          TTTTAATTTCATATA 100 42
      BC2494 2464130 .. 2464151 +  -4.5  -3.75665   ATTTATCAATTCGCT           CTTTTTTTC CTTT GAAAAACAG            TTTGATAAGATGTGG  57 496
      BC2499 NONE
      BC2500 NONE
      BC2501 2469956 .. 2469970 +  -5.8  -3.26722   GACCCCCCCATTGAT               TAAAGT TTC ACTTTA               TATTGTACATATCAA  59 106
      BC2502 NONE
      BC2503 2471037 .. 2471053 +  -2.3   -3.1247   CATAAGTAATTGGAG              GCATAAT TAT ATTATGA              TTCAATATAAAAGGT  42 55
      BC2504 2471901 .. 2471923 +  -8.5  -5.52079   TTTATTACTCTAAGA           GCGGAAAGA TTTAT TCTTTTCGC           TTTTTATTTTGCTGT 100 28
      BC2505 2472528 .. 2472568 + -12.9   -3.0464   AGGGATATTACATAT  TGAAGAGGTGGCTTTTGTA GAT TACAAAAGTCATCTTTTTA  TGTTAGGAATAAATT 100 89
      BC2506 2475504 .. 2475543 + -11.8  -5.37593   ACATTACATAAAAAA  CACGTTACTATTCTCATTA AAA TAAA-AGAATAGTAACGTG  TTTTTTGGTTTGGAA 100 209
      BC2508 2479156 .. 2479196 +   -13  -3.59262   AGGAACATGTAACCA TAT-GAAAAGAGGAGAAGCA AAA TGCTTC-CCTCTTTTCGATA TTTAAGCATATACAG 100 47
      BC2509 2480100 .. 2480115 +  -3.3  -2.50307   AGAAGGTATATAGGA              GATGA AGTAAA TCATC               ATTAATAAAAATTTC  44 103
      BC2510 2482462 .. 2482505 + -12.8  -4.15044   TTGCGTTAGAGAGTT TTTAG-GACATGAGTTCGGTA TTG TACTGGACTCATGTTACTAAA TTTGTTGAAGGAGGA 100 68
      BC2511 2483179 .. 2483192 +  -5.9  -5.72622   CCTATGATTTCATAA               GTCGC AAAT GCGGC                TTTTTTATTTGTACA  95 65
      BC2512 2483856 .. 2483890 +  -3.8  -3.75378   CATGAAGTGAGAGGA     TAATTGCATAATAGGT AAT ATTCATTATGTAATTA     TTATATTGTAAAAAT  53 23
      BC2513 2487221 .. 2487231 +    -4  -3.61103   TAGTTGACCCTCACA                 CAAT GTC ATTG                 TTTAAGATAAAGTTG  53 138
      BC2514 2488107 .. 2488121 +  -6.4  -6.17669   TAAGTAATAAAAAAA               GGCATG TTT TATGCC               TTTTTTTATTTTGTT 100 38
      BC2517 NONE
      BC2518 2492045 .. 2492071 + -12.4  -4.96848   TATTTTAGTGTAAAA         GCTGCTTTTCAT TTA AAGAAAAGCAGC         TTTTTGTGTGGAAAA 100 43
      BC2519 NONE
      BC2520 2493891 .. 2493926 + -10.6  -5.47431   TCCTAAACAATTAAA    CTTACCGCTTTCTATT TAAG GATGAAAAGCGGTAAG     TTTTTTGTATATTCG 100 7
      BC2521 2494811 .. 2494853 +  -6.7  -3.73872   CAGCTAATTAATAAA TGCTGTTGTTTAAC--CAA ATTTTCC TTGCAGTTAAACAACAGCA TTCTTAAATATTGAT  67 58
      BC2523 2495962 .. 2496000 + -13.3  -3.54029   GATTAATAAAATAAA   GAAGAAAGCTACACCAA AAATA TAGGTGCAGCTTTCTTC   TTATAATTGCTCAAG 100 1
      BC2525 NONE
      BC2526 2500382 .. 2500394 +  -4.9  -3.60925   ATTTTGAGGAGAATG                TTTTG AAT CAAAA                TTAATATTTTTAAGA  58 510
      BC2528 2501729 .. 2501742 +  -5.3  -2.62003   AGTCCGTATCTAAAT               CAATG ACAA CATTG                CTTATGACGTCTTCT  52 91
      BC2529 NONE
      BC2530 2503961 .. 2503971 +  -2.6  -2.90496   ATTAAAGGATTGGGT                 TATT ATG AATA                 TAATTTGGGAAGAAA  42 77
      BC2531 2504482 .. 2504507 +  -7.7  -5.98675   TTCTCGTGAGAAAAA         GCCAATACT ATAACGGA AGTATTGGC          TTTTTTATTTTTCTA 100 42
      BC2532 2505485 .. 2505518 + -11.2  -5.68438   GTATCTCAAAATCCC     CAAAAGAGCACTTG CGGAAA CAAGTGCTCTTTTA      TTTTTTGTTTCATAA 100 159
      BC2535 2509491 .. 2509530 +    -8  -2.52585   TAAAACACAGTTAAA  AGCAACGCAAGTAC CAAAATTTCTAA GTACTTGCGTTGCA   AATTTTACTATCGTG  67 38
      BC2537 2511046 .. 2511069 +  -6.8  -5.73563   ATAAGGGACGAAAAA          GGATACTTTT GTAT AAAAGCATCC           TTTTTTTAATTTACT 100 41
      BC2538 NONE
      BC2539 2512855 .. 2512887 + -11.5  -3.65696   GTGTAAAATGACTCA      GGCTAAAGAACTTTT GAA ATAAGTTTTTTAGCC      TTACTTTATATGGAT  93 35
      BC2541 NONE
      BC2542 2516507 .. 2516541 + -12.5  -4.08706   AAATATAACGTTGGG    T-AGTAAAAGACCGAT AGCA ATCGGTCTTTTACTCA     TTTATATAATAAAGA 100 33
      BC2543 NONE
      BC2544 NONE
      BC2545 2520183 .. 2520221 +   -22  -4.75404   AAAAATCTTAAAAAA   GAGCTCGAGGTTGATGGA TAC TTTATCAACCTCGAGCTC   TTTTTAATACCGTTT 100 30
      BC2548 NONE
      BC2549 NONE
         ddl 2525891 .. 2525914 + -11.2  -6.09196   ATACTGTCAATTTCA          CTTTCTTTAC GCCT GTAAAGAAAG           TTTTTTTATTTTACA 100 238
      BC2551 2526690 .. 2526723 +  -7.7  -5.55769   AGAATAGAAGTAATG     T-TATAGATAGGTCTG GAT CATACCTATCTATATA     TTTTTTCTTGTCAAA 100 41
      BC2552 2527346 .. 2527358 +  -2.7  -3.73968   TCTAAGTGTGTCTTT                TTTCT ATT AGGAA                TTTCATAGAGAGTTT  48 36
      BC2553 2528271 .. 2528315 + -13.9  -3.73008   TAATTAACAGGTGAT GGATAAAGCAATGACTAGATT TAA AATCTAATCATTGCTTTTTTC TTATGGTTTTATCAT 100 279
      BC2554 2529016 .. 2529036 +  -2.5  -5.62552   TGATATTTGTAAAAA            GGGCACC GAATTAA GGTGTTC            TTTTTTGGTTTTTTT  75 45
      BC2555 2530254 .. 2530271 +  -2.7   -4.8667   TTATACCTACTTTGT             GTGTCAT CCTA ATGAAAC              TTTTTCTGAAATGTG  65 270
      BC2557 2533207 .. 2533245 + -15.6  -3.86897   GTAATTAATATAATA   TTAGAAATGACACTATCA AAT TGGTAGTGTCATTTCTAC   TTTATAGGGAATGGA 100 219
      BC2559 2534372 .. 2534395 +  -3.2  -3.04517   GACGTAAAATCAGCG          TTTGCAGTAA ACAG TTATTGCAAC           ATTTTACAGAAAGAT  45 111
      BC2560 NONE
      BC2561 NONE
      BC2562 NONE
      BC2563 NONE
      BC2564 NONE
      BC2565 NONE
      BC2566 NONE
      BC2567 NONE
      BC2568 2537698 .. 2537723 +  -6.2  -4.54449   TAAGGAACTAAAAAA         GTCTCTCCAA TAAGAT TTGAAGAGAC          TTTTCTGTCACATAT  76 115
      BC2572 2542678 .. 2542729 + -11.8  -5.45802   GGCTAGAAAACTAGA GGACACCAATTCATTAAAGCAGCAA TTA TGGCTGTTTTAC-GAATGGGTGTCC TTTTTATTTTGAAAA 100 44
      BC2573 NONE
      BC2574 NONE
      BC2575 2543957 .. 2543987 +  -9.2  -3.89448   GATGCAATGGATAAA       GCAATGACTAGATT TAA AATTTAATCATTGC       TTATCTCTTTTTAAA  81 2
      BC2576 2544656 .. 2544689 + -11.9  -4.60041   AATAACGATAATTAT     TTAAATAAGCTGTCC ACAT GGGCAGCTTATTTTA      TTTTTCCGCATAGCT 100 59
      BC2577 2545473 .. 2545495 +  -6.3  -4.76123   AAGAGATTGACGAAA           GAGCAACTG ATGCA TGGTTGCTC           TTTTATTAATAGTTT  80 355
      BC2578 2546000 .. 2546017 +  -7.7  -5.27206   AATAAGTCATTAAGA             GCATTCC TTAT GGAGTGC              TTTTTATTATGTATA  91 36
      BC2579 2546774 .. 2546797 +  -3.9  -5.24796   AAGATTAAGTAATAA          GTCAC-ACTC GAAAA GAGTTGTGGC          TTTTTATTGTGTAAA  74 45
      BC2580 NONE
      BC2581 NONE
      BC2582 NONE
      BC2583 NONE
      BC2584 NONE
      BC2585 NONE
      BC2586 NONE
      BC2587 2553378 .. 2553391 +  -5.9  -3.28684   AAGTATGTTTTAAAA               GCTCC TACT GGGGC                TTAATATGGATAATT  59 8
      BC2588 NONE
      BC2589 NONE
      BC2590 NONE
      BC2591 NONE
      BC2592 NONE
      BC2593 2555735 .. 2555757 + -10.6  -5.71295   ACTAAAAATGAGGAA           TCTCAGTCCG AAT TGGACTGGGA           TTTTTATTTTTATGT 100 52
      BC2594 NONE
      BC2595 NONE
      BC2596 NONE
      BC2597 2562536 .. 2562548 +  -2.7  -2.54325   GAGGAAATTATTATA                GATTT AGC AGATC                CTGTGTTTACAAAAA  40 52
      BC2598 NONE
      BC2599 NONE
      BC2600 2565126 .. 2565144 +    -8  -5.26155   ATAAACAAAAATAAG             AGCCGTCC TAT GGGCGGCC             TTTTTCTATTTCTAT  93 58
      BC2602 2568190 .. 2568221 +  -8.1  -3.58446   TTAAATACTAGTAAA      CAAATCCTGCTCG TTATAT CGATTAGGATTTG       TCATTTTTTTATGTA  75 37
      BC2603 2569165 .. 2569202 + -10.1  -5.74122   TGAGGTTTAATAACC   CCGTAATGACTTATC TTAATATT GATAAATCATTACGG    TTTTTTTATGTAATG 100 41
      BC2604 2569688 .. 2569700 +  -3.5    -4.431   TTATCTTTATCTTTC                TTATT AGC AATAA                TTTTGTGAGTGAATA  61 5
      BC2605 2570043 .. 2570071 +   -12  -2.96722   CTTAAAATCTTTAGA        TAAAAAACATCC ATTGA GGATGTTTTTTA        ATTTATAAATATGAA  88 36
      BC2607 2571811 .. 2571834 +  -9.7  -4.75776   TTCTATTTTTGAAAG          GCTCGTATT TTTAAT AATACGAGC           TTTTTAAGTTGAATT 100 49
      BC2608 2572344 .. 2572374 + -12.8  -5.93252   TTCGCATAAAGAGAG       GTGGGAAAGTGAAA CGA TTTTACTTTCTCAC       TTTTTTATTTTTCAA 100 32
      BC2609 2573964 .. 2573993 +    -8  -5.36441   TATATGATTTGTGCT       GCCTCCTGT-TCA GAACA TGAAATAGGAGGC       TTTTTTATGTCGACA 100 257
      BC2610 NONE
      BC2611 NONE
      BC2612 2576141 .. 2576163 +  -7.7  -4.81852   GTGTAAATGTTTGAA           GGGTAGCCA AATCG TGGTTGCCC           TTTTATTAATTATAG  87 35
      BC2613 2576629 .. 2576640 +  -4.4  -3.50905   TGGTACTTTAAGTAT                CCAA AATA TTGG                 TATCTTTTGTGGTGT  54 85
      BC2614 NONE
      BC2615 2578199 .. 2578214 +  -6.1   -2.7555   GCACTGTCTTAGGAG              GGGCA ATGAGA TGCCC               TCATCTTGAAGTCTG  57 51
      BC2616 2578669 .. 2578692 +  -7.5  -6.02919   ACATAAAAATCTTAA          CAAGGTGCA TACATT TGCATCTTG           TTTTTTTGTTTCTCA 100 35
      BC2617 2579350 .. 2579391 + -18.5  -5.05712   TTATAATTCATAGTT TAAAATCCAAAGCTTTTTT AAAA AGAAAAGCTTTGGATTTTA  TTTTTAATTATTTCT 100 28
      BC2618 2580383 .. 2580412 + -15.3  -5.45652   AATGTAAATAAAAAA       GAAAAAAGAATCC AAAT GGATTCTTTTTTC        TTTTTTATTAGGGGT 100 34
      BC2619 2582623 .. 2582672 + -16.1   -5.5762   TCTTAAATCAATTAA TACCCAATAACAAAGCGATTAGT GAAA ACTAAGCTTTTTGTTATTGGGTA TTTTTTATATTTAAT 100 35
      BC2620 2584986 .. 2585015 +  -2.9   -4.9725   TTAAAATGTACGAAA       CGTCTCTAG CATTCCTGTAAA CTAGAGGCG        TTTTTATCTGGGAAT  67 37
      BC2621 2585686 .. 2585705 + -10.8  -5.82172   CCTTATCACGGTTAG            GCATCTAC ATAG GTAGATGC             TTTTTTTATGTTGAT 100 130
      BC2622 2587078 .. 2587115 + -15.9  -3.78934   AATTAGTCGTAACTG   TATACAAGCATAGAGGT TCTC ACCTTTATGCTTGTGTA    TTCTTATCCAGCAAA 100 75
      BC2624 2588493 .. 2588504 +  -4.4  -4.52949   AAAGGAATTAAAAAA                CACA GTGA TGTG                 TATTTTTTTTGCCCC  65 46
      BC2625 NONE
      BC2626 NONE
      BC2627 NONE
      BC2628 2594863 .. 2594878 +  -2.6  -3.57147   ATGAAGCCATCCATC              TTTTGT AGAA ACAAGA               ATTTTATTGTTATGT  48 171
      BC2631 2598014 .. 2598024 +  -2.6  -3.10958   AATAATTTAGATTTT                 TTAT TGA ATAA                 TAGTTTCTTCAGATA  43 343
      BC2632 2599139 .. 2599186 +   -11   -4.8048   TTGCTAAAAAAATTA CCAATCATAACAAAAGCAT-ACT TCA AGTAATGCTTTTGTTATGATTCA TTTTTCGTATGAAGA 100 147
      BC2633 2600295 .. 2600305 +  -2.4  -2.88999   CCACCTGATCATACT                 CGTC TAC GTCG                 TCTAGTCTCTAAAGC  42 508
      BC2634 2601277 .. 2601307 + -10.7  -5.46698   TAGCACCTTCAGAAC       GAACTTTTTGTTA ATTTG TAGCAAAAAGTTC       TTTTTTCATTTTGGG 100 95
      BC2638 2605058 .. 2605090 + -19.5  -5.84011   TACCATGTCAAAAAA      GCTTGTAATTTGGAT AAC ATCCAAATTACAAGC      TTTTTATTTTTTATT 100 303
      BC2641 2623816 .. 2623833 +  -2.7  -4.96848   GTTTTCTTTTCGTAC             CGGTGAGA TTT TCTT-CCG             TTTTTCTCTAAAAGG  66 363
      BC2643 NONE
      BC2644 NONE
      BC2645 2627631 .. 2627654 +  -9.6  -3.74693   AAGCAAAACGTAAAA          TAAGCTGCCC ATAT GGACAGCTTA           TTTAGTCGGGTAAGC  82 298
      BC2648 2632283 .. 2632297 +  -5.7  -3.43564   ATAATACTAAGAGAT               TCCTC TCTTT GAGGA               TTATCGATTAAATTA  57 426
      BC2652 NONE
      BC2653 2636055 .. 2636071 +  -2.3  -4.15543   ATTTTGTAACAAAAA              TAAAGTA CAT TACTTAA              TTTTAACCATGTTTC  54 494
      BC2654 NONE
      BC2655 2638202 .. 2638212 +  -3.2  -2.85364   CTAGGAGGGAGGAAG                 GTGC ATA GTAC                 ATATTTTCATCGTAT  43 18
      BC2656 2639308 .. 2639345 + -20.3  -3.68506   ACTTATGTATCGAAA   CAAATAAAAAAGGAGCA ACTA TGCTCCTTTTTTATTTG    TTTAAATGCGTATTC 100 331
      BC2659 2642246 .. 2642276 +  -9.1  -5.52384   CTAACTAGTTTTGAA       ACCTCTTCCTATA CTTTT TATAGGGAGAGGA       TTTTTTTCATAACAA 100 57
      BC2660 2643586 .. 2643597 +  -4.4  -2.87132   GTATACTGTGTAAAT                CAAG AACA CTTG                 TATGTAAGGAGAGAG  49 242
      BC2661 2644232 .. 2644257 + -14.1  -5.60993   TTTTCCTATAAAAAA         TTCCCCTTTGG ACAT CCAGAGGGGAA          TTTTTTTATAGGAAA 100 41
      BC2662 2647050 .. 2647084 + -10.8  -5.97979   CACCGCGATGATAAA     TCTCGTCCCTAAGATT AAA AGTCTTGGGGGTGGGA     TTTTTTTATTGTTGT 100 432
      BC2664 2649644 .. 2649666 +   -10  -5.01535   TTAGTTAACGAGGAA           CCCTTTATTT ATT AAATAAGGGG           TTTTTGTAATTCTGC 100 115
      BC2665 2650434 .. 2650456 +  -2.7  -5.98675   AAACGAGTTATTAAA           GGCGTAC GAGTAAAAA GTACGTC           TTTTTTATTTTTATA  82 47
      BC2666 2651335 .. 2651361 +  -7.4  -5.72622   AGTATATGATAAGAA         GAAAATCGAGCA AAT TCCTTGATTTTC         TTTTTTATTTGTGAA 100 39
      BC2667 2652336 .. 2652354 +  -6.6  -5.72622   TTATTAAGAAGAAAA             CCCGTGAA TGA TACGCGGG             TTTTTTATTTATAAA 100 34
      BC2670 2654758 .. 2654794 + -13.2   -3.4376   AATTTCATCAAGTAT    GATAACTTCCCTGACG TTAAC TGTCAGGGAAGTTATA    TTATAATAGCTATAT 100 24
      BC2671 2655480 .. 2655517 + -14.4  -4.99134   TGAAATAATTAAAAA   GCGCAATTTCTCTG CAAATCAAAA CAGAGAAATTGCGC    TTTTTAATTTGGAAT 100 38
      BC2672 2657077 .. 2657104 + -11.4  -4.46233   ATATTCATTTTTCGG        AAAAAGATGGGG TTAA CCCCATCTTTTA         TTTATTTCCCCTTAA 100 10
      BC2673 2658509 .. 2658540 + -14.6  -2.86164   TGTTTAACGTAACTT      AAAAAGCGCAGGAT TAGC ATCCTGCGCTTTTC       TATCGTAATTCAGCG 100 34
      BC2675 NONE
      BC2676 2661576 .. 2661601 +  -6.9  -5.32565   AGAAAATACCAAAAA         CCGCAACTTGA AGAC TTAGGTTGTGG          TTTTTTAATTGCTTC  93 121
      BC2677 2662618 .. 2662639 +  -9.3  -4.71418   GTAAAGTGAAAATAA           GAGCCGTCC AGTT GGGCGGCAC            TTTATTTTAAATATT  90 32
      BC2679 2664399 .. 2664415 +  -2.9  -3.63922   ATTATCCATCCAATT              CTCAGTC CTG GGCTAAG              TGTTTTAGAGAGACT  48 521
      BC2681 2666537 .. 2666547 +    -4  -4.57353   ATTTCAGTTAAATAT                 TGTA TGT TACA                 TTTTATGTAGTAAGC  65 114
      BC2682 2667977 .. 2667998 +  -9.5  -4.99972   TGGTTACTGAAGAAA           GGAATTAGC ATTC GCTAGTTCC            TTTTTAATGTTTTGT 100 54
      BC2683 2669013 .. 2669023 +  -2.6  -3.77639   AAAATTCATTCAAGA                 TTTT ATA AAAA                 TTATGTTATAAGTTG  51 4
      BC2684 NONE
      BC2685 NONE
      BC2686 2670557 .. 2670570 +  -2.5  -3.54935   TTGTTTAAAAGAATT               TATTA ACTT TAATA                TTTGGACGGAATTTA  46 172
      BC2687 2670903 .. 2670942 + -15.4   -2.7624   TCAAGTTATTTTATA  TGAAAGAAAGGTGTAAAA ACTA TTTTGCACTTTTCTTTCA   TGCTGTAATTTTGAT 100 52
      BC2688 2672318 .. 2672338 +  -7.6  -5.07275   ATATAACCTGCAAAA            GGCACTTC TTTAT GAAGTGTC            TTTTTGTGTATATGA  89 349
      BC2689 2673667 .. 2673685 +  -9.6  -4.72272   GCGTAATACTAAAAA             GAGTCCTA ATA TAGGGCTC             TTTTTAGTACAAAAC  93 35
      BC2690 2674641 .. 2674669 +  -2.5  -6.11229   ACACAACGTATATAA        GTCTTATTACA GATGAAA TGTAGTAGGGC        TTTTTTTATTTTAGT  85 132
      BC2691 2675309 .. 2675343 +  -8.8  -5.72616   ATTCTAAAACTGCAA    GAACGTACTTT-GGA TACTCT TCCTAAGGTACGTTC     TTTTTTTATATCAGT 100 124
      BC2692 NONE
      BC2693 2677138 .. 2677161 +  -9.8  -2.59748   TGTACAAGCAGACTA          TTGATTTATG AAAT CATAAATCAA           TACATTATAAGAATG  74 64
      BC2694 2678266 .. 2678294 + -13.3  -5.28983   TAAATACAGAAAAAA        GAGCGAATTCTTT ATA AGAGGATTCGCTC        TTTTTATATTTTAAA 100 105
      BC2696 2680584 .. 2680617 + -12.7  -5.93252   TAAAATCCTAAAAAA     CCTTAGAATAGGTAT GAAG ATAGCTATTCTAAGG      TTTTTTATTTTTAAA 100 44
      BC2697 2681143 .. 2681180 +  -7.4  -5.64304   TATGAATCATATCAA  TGCAATTCG-TTTAA-TG TGTT CAGTTAAAACGAATTGCA   TTTTTTATTGTCTTA 100 55
      BC2705 2686976 .. 2687010 + -12.4  -5.31877   ATCTAAAATAACATA     AAAAGGTAAAGCGTAT TTT ATATGCTTTACCTTTC     TTTTTTGTAATAAAT 100 120
      BC2712 2691134 .. 2691161 +  -6.3  -5.19251   AAATCTAAATAAAAA        ACAATCCTGGC ATATTA GCTAGGATTGC         TTTTTATTAATGTTG  84 39
      BC2717 2694814 .. 2694827 +  -3.9  -4.06582   AGGAAAATATTGATT               TGTAA TGCG TTACA                TATTTTCTTGTTAAA  58 28
      BC2718 2695120 .. 2695140 +  -8.4  -5.75538   ATGTATAAATAAAAA            GATTAGGA TTCAC TCCTAATC            TTTTTATTTTTTGAG 100 63
      BC2719 NONE
      BC2720 2697549 .. 2697604 +   -13  -3.27511   TTACTTCATGAAGTT ATAAAATTAGTACCGTACATATTAGA CATA TCTGAAATATACGGTACTAATTTTAC TATTGATTCACTTAT 100 296
      BC2731 2707179 .. 2707200 +  -7.3   -4.6526   ATGTTTGAAGAAAAA           GAGTCCTAT TTAT GTAGGGCTC            TTTTTCAGAATTTAT  80 40
      BC2732 2707567 .. 2707605 +  -7.5  -5.43414   TACAGAGTAGGTAAA   CGGGACGATATTTAGGT CATAC ATCTAGGTAATGTCCCG   TTTTTTATGTGTGAT 100 44
      BC2733 2709474 .. 2709500 +   -11  -4.99134   ATATTAATTTTAAAA         GCGAAGTAAAGG TTG TTTTTACTTCGC         TTTTTCATTTGCAAT 100 253
      BC2739 2719188 .. 2719201 +  -2.5  -4.99035   TGTATAGGTCGCTTA               TATAA CACC TTATA                TTTTTATATCCGTGA  66 231
      BC2740 2720691 .. 2720713 + -12.8   -3.6914   TGTTTTTGATTTTAT           CAGTCCTGTA ATA TACAGGGCTG           TTGCTTTATTAAACT 100 75
      BC2742 2723377 .. 2723388 +    -3   -3.0692   CACTGCCATATCGAT                CAAT AACG ATTG                 CTTTCATTTCCTCTC  45 176
      BC2743 2724521 .. 2724547 + -17.4  -2.70932   GATAAATAACTAATG         GAAGGGGGCACA AAT TGTGTCCCCTTC         TAGTTACAAACAAAA 100 40
      BC2746 2726751 .. 2726782 + -17.6  -5.20783   CAATATAAGTAAAAA      GATGAGGTTTTCTA CATG TAGAAAACCTCATC       TTTTTATATTTACAT 100 29
      BC2754 2732848 .. 2732878 +  -9.8  -3.80019   CTGGATAAAGTGAAA       CCCCCACTGT TAAAAACAGAC ACAGTGGGGG       TTCTTGCATTTCTAA  83 131
      BC2760 2738126 .. 2738155 + -11.6  -4.26188   ACCGGGTTATATAAA       TAGCACACCTTC AATAAG GAAGGTGTGTTA        TTTTACATCTATAAA 100 23
      BC2762 2739479 .. 2739504 +   -12  -4.31085   CTTCAAACAGTAAAA         GCGTTACTCA TGAGAT TGAGTAACGC          TTTTACCTTAATATA 100 3
      BC2771 2745481 .. 2745502 + -10.2  -4.30014   GTATCTAAATAGAAA           GACCAGTC TTACAT GACTGGTC            TTTTACATTCATACA  93 29
      BC2775 2748192 .. 2748224 + -10.8  -4.12037   CTATAAAAATTCAAA      CCACTATTCTCT CTTTCATTT AGAGAATAGTGG      TTTATCATATTTCTA  93 62
      BC2781 NONE
      BC2782 2755120 .. 2755167 + -16.8  -4.17987   ACTAAAATAAATGTT TAAATAAACAAGAAACCATTTA GTAG TAAATGGTTTCTTGTTTATTAG TTATTTCATTATTTG 100 23
      BC2792 2761609 .. 2761636 +  -8.5  -4.94672   AAGGATTAATAAAAA        GGCTAGAGAAT TAACAT ATCCTCTAGCC         TTTTTCATCTTATTT  95 32
      BC2795 NONE
      BC2796 2764071 .. 2764090 +  -7.2  -4.88711   GAAATTGTAATAAAA            GCTAACTT TTTA AAGTTGGC             TTTTTAGTATGTTCT  86 31
      BC2797 2764621 .. 2764657 + -11.1  -5.28176   TTATCATAATAAAAA    GGGTAGTATATGAAT CTTATGT ATTCATACACTACCC    TTTTTTATAAATAGA 100 32
      BC2813 2779854 .. 2779880 + -12.5   -3.8046   TTCACACAATAAAAA         GCAGATAATGA ATTCG TCATTATCTGC         TTTCCAATTTTTAAA 100 29
      BC2816 2782935 .. 2782956 + -10.2  -4.81083   TAAACCCCTTAAGTT           GACCTGCT TATATT AGCAGGTC            TTTTTCATGATTACA 100 140
      BC2817 2784153 .. 2784172 +    -8  -3.15663   CTTTAATCAGAGTAG            GTATTACT ACTA AGTAATAC             TTGATAAAAATAAGT  70 48
      BC2818 2784683 .. 2784708 +  -7.7   -5.4505   AAAAATACAAAAAAA         GAAAGCATCTA ACTC TGGATGTTTTC          TTTTTTATTGAAAAC 100 43
      BC2819 2785279 .. 2785321 +   -31  -4.99035   AAGAGTACGTATGAA CTGCACCCCAATTGTTAGAC ACA GTCTAACAATTGGGGTGCAG TTTTTCTATGGCTAA 100 52
      BC2820 NONE
      BC2821 2787063 .. 2787074 +  -5.8  -2.84684   ATAAAAATAAAAAAA                CGTC ACAT GACG                 GCTTTTTATTTAGCA  56 405
      BC2825 2790265 .. 2790288 + -12.6  -4.50193   ACGAATAAACGATTA          TAAGGATAGC TAAC GCTATCCTTA           TTTTAATTCGTTAAT 100 33
      BC2829 2793865 .. 2793889 + -10.2   -5.4833   ATTTCAAATAAAAAA          CGTTTTAAAC ATAAA GTTTAAAACG          TTTTTTATTCAATGC 100 57
      BC2837 NONE
      BC2838 NONE
      BC2839 NONE
      BC2840 2805327 .. 2805354 + -17.2  -5.32882   TGCACATACTAAAAA        GAGCTGTTGAGA TTAT TCTCAACAGCTC         TTTTTTCTAGTCATC 100 16
      BC2843 2807134 .. 2807153 +  -7.2  -5.60993   TGAAGCCTTAAAAAA            TAGGAGCA GAAA TGCTTCTA             TTTTTTTATGAGAAA 100 30
      BC2845 2808370 .. 2808394 + -12.9  -4.20027   CTATACTAAAAAAAA          TCGGAACGGCT CAT AGCCATTCCGA          TTTCTATACTTTATT 100 32
      BC2853 2816367 .. 2816380 +  -3.1  -3.53761   ACAAATAAAACAATT               TTTCC GGAT GGAGA                TTTACGCAAAGATTG  48 33
      BC2854 2816625 .. 2816649 + -11.6   -2.7263   TATATTCATTCAATA          TAAAAAGCCC AATTC GGGCTTTTTA          ATTTGGGAAACTAAT  86 23
      BC2865 2826976 .. 2826986 +    -4  -3.87627   ATCTCCTTAACCGCC                 CAAT CTT ATTG                 TCTTTTGTGTACGGA  56 431
      BC2876 2836692 .. 2836717 + -11.9  -5.42198   TTCCCCCTTGGAGAG         GAGCAGTTGGC TTTT GCTAGCTGCTC          TTTTATTTTTTCAAA 100 158
      BC2879 2839331 .. 2839354 + -11.1  -4.87893   CGTACATACGAAAAA          GCTCCTTTC CAATTA GAAAGGAGC           TTTTTCATTACGCTT 100 49
      BC2885 2846331 .. 2846355 +   -13  -4.63184   GTTTACAACTAAAAA          CACCTCACTT CAAGA AAGTGAGGTG          TTTTTGAAATCACTT 100 150
      BC2893 2852592 .. 2852616 +  -3.6  -4.69028   TTGTACTTGAGAAAA         GCGAG-GCGTA GTTA TACGTTCTTGC          TTTTATATATATTCT  63 60
      BC2894 2854060 .. 2854099 + -20.4   -4.4648   AATTTATAAAATAAA  CAAAGAAGTATGGATCTA ATAT TGGATCCATACTTCTTTG   TTTTATAATACGCCT 100 32
      BC2895 2855056 .. 2855075 + -10.8  -4.05026   ACATTTCAGAGGAGA            CGCAGAAA ATAT TTTCTGCG             TTATTTCACTTTAGA  93 43
      BC2896 2856588 .. 2856610 +   -12  -3.49048   AAATTAATTCCGGCT           CCCCTGCTTA ACT TTAGCAGGGG           TATTATTAATTGGAG  91 34
      BC2897 NONE
      BC2898 2857944 .. 2857959 +    -9  -4.59773   GCTACGAAATAAAAA              GCTGAC TTTT GTCAGC               TTTTTAGAAATGGCA  90 29
      BC2908 2866416 .. 2866438 +  -4.8  -5.26918   AATTTACGATGAAAA           CCCGCAAG CGAATAA CTTGCGGA           TTTTTTATACCCTAT  79 452
      BC2929 2883643 .. 2883691 + -12.1  -4.15106   CATGATAATCGTATG TAATGAAAAGACTTGATTTCC TTTAGCT GGGAATCAAGTCTTTTTATCA TTTTGGGAATTACTC 100 23
      BC2930 2884496 .. 2884519 +  -8.3  -4.38219   ACAGTAAGAAATTAT          GGATTGAAT ATACAA ATTCAATCC           TATTTTTTATATTAT  85 56
      BC2931 2885267 .. 2885306 + -18.2  -4.50159   TGATGGTATATTTAC  AAATAAAAGGCGCTATTC ATAT GAATAGCGCCTTTTATTA   TTTATTTAGCTTCCC 100 321
      BC2946 2907531 .. 2907560 +  -2.1  -5.72118   TAACGTTTTAATGCA       GGAGCGCC-CTT TTTAATT ATGTGGTGCTCC       TTTTTTGTATTTTTT  78 38
      BC2950 2909859 .. 2909885 + -16.8  -3.87562   GTTGCGATCGAAAAA         CAAGCCTAACAT AAT ATGTTAGGCTTG         TTATGTATTTTGTAT 100 17
      BC2954 2913221 .. 2913266 +  -4.9  -3.54129   GCCAGAAGGTGCTGG TGGAAGTATTCGATGAGTTGAA GAC TTCCGCTTAGC-AATGCTTCCA TTTACAAAAGGTGTC  56 173
      BC2955 2913458 .. 2913479 + -10.3  -4.38712   TATCTAAATGCAAAA           CATCCATTT TAAA AAATGGATG            TTTTGTAAAAGTAAG  95 61
      BC2956 2914115 .. 2914131 +  -4.5   -3.0263   TTTTTTTAAATGGTT              TTCATGA TTA TTATGAA              TGTTGGCAAGCTGGT  50 119
      BC2957 2914735 .. 2914756 +  -7.3  -5.47431   ATGTAATTCAAAAAA           TGCTTAGGA TTTC TCCGAAGCA            TTTTTTGTATGTTAC 100 41
      BC2959 2917799 .. 2917817 + -10.3  -5.74122   GAAGAAATAAAAAAA             CGTCCGA TATAT TCGGACG             TTTTTTTGTCTACTA 100 42
      BC2964 NONE
      BC2965 NONE
      BC2966 NONE
      BC2967 2926167 .. 2926189 + -10.7  -5.37593   GAATTAATGTGAAAA           GACAGACTA TTTAT TAGTCTGTC           TTTTTTACTTTACAG 100 34
      BC2972 2930769 .. 2930779 +  -3.2   -3.6796   ATATACAAATAATAA                 CTCT CAA GGAG                 TTGTTGACATGTATT  50 339
      BC2973 2931989 .. 2932033 + -16.2  -4.26189   TATGGTAATTAATTT TAATAATAAAAGACACCCAA GCCAA TTGAGTGTCTTTTATTATTA TTTTCGAATTTGTCC 100 33
      BC2976 NONE
        proC 2935983 .. 2936014 + -15.4  -3.96452   TCACTACATGATAAA      CGGCCAAACTCATAT ATA AT-TGAGTTTGGCCG      TTTCAGTTTTAATTA 100 94
      BC2980 2940271 .. 2940303 + -12.1  -5.25656   TGACTATACATAAAA      GACTACACATGGCGT TTC ACTTCATGTGTGGTC      TTTTTTCATCATTTT 100 45
      BC2981 2940503 .. 2940514 +    -3  -3.27476   AACTTTAGAATTATA                TTCA CTAT TGAA                 TTGGTAGTTACCAAT  46 33
      BC2982 2941225 .. 2941255 +  -9.9  -4.54047   CTCTTTAAACACAAA      CTCCCCTTAAATCG AAAA TGAT-TAAGGGGAG       TTTTATATACGATGC  93 231
      BC2987 NONE
      BC2988 2949219 .. 2949242 + -11.1  -5.08088   GATACCGAGTAAAAA          GAGTCCTTC ATACGA GAAGGACTC           TTTTTATTACACATT 100 29
      BC2994 2952584 .. 2952615 + -11.1  -5.40004   ATAAAAATATGATTA      TCCCTTGTAGAAA TAGATT TTTCTATAAGGGA       TTTTTTCGTTTAATA 100 40
      BC2997 NONE
      BC2998 NONE
      BC2999 2957366 .. 2957406 + -16.6  -3.46808   AACGAAAGAAATAAC GTAACAAAAAGACTCCTAT ATTC ATAGGAGTCTTTTTGT-AC  TTCTACGTTGCTTTT 100 27
      BC3001 2961178 .. 2961207 +  -9.5  -4.75174   AATATATAGCAAAAT       AAAAAAAGATGGT TGTA ACCATCTTTTTTA        TTTTTACATTAGATC 100 82
      BC3008 2970521 .. 2970570 + -13.1  -4.00934   TTTAATTTAAAAATA TAAAGCCAACATATCCCTGTTCT AATT AGAACAGGGATATGTTGAATTAG TTTAATGTTTAACAT 100 117
      BC3026 2989299 .. 2989317 + -10.3  -4.28375   CTTATTAAAGTAAAA             GAGGTGC AATTC GCACCTC             TTTTGCATGTATTAA  95 33
      BC3029 2991475 .. 2991502 + -12.8  -5.56568   ATTATTCGTGAAAAA        GTGCCTTGTTTC TTTA GTAACAAGGCAC         TTTTTTTGATACTAT 100 45
      BC3037 2997253 .. 2997279 +  -9.5  -5.30348   TTACAAAAACCAAAA         GGATCTCCTTC TATAT GAAAGAGATCC         TTTTTATTGTTAACT 100 8
      BC3039 NONE
      BC3040 3000594 .. 3000616 +  -6.2  -3.41222   GCAACAATTTGTTCT           GCTCCTGAAG TAA CTTCCTGAGC           TATTTCAAATTGAGC  59 329
      BC3050 3008885 .. 3008906 + -10.2  -5.98675   CATAACTATAAAAAA           TACCGCTC AATTTA GAGCGGTA            TTTTTTATTTTTCTA 100 36
      BC3052 3011461 .. 3011484 +   -14   -5.4505   TAAAATAAAGTGAAA          CGAGCAAACA AATT TGTTTGCTCG           TTTTTTGTTGCAAAC 100 33
      BC3053 NONE
      BC3054 3012691 .. 3012724 + -19.1  -4.21922   AATATTTTAAACAAA     GCCGCTTATGCTTCA AAAA TGAAGTATAAGCGGC      TTTCCTTTTGAATAC 100 40
      BC3057 3015343 .. 3015361 +    -8  -5.52096   ACAGCTAACAAAAAG             GGGGCGGC AAA GCCACCTC             TTTTTTGTTCCGTTT 100 33
      BC3059 3016831 .. 3016859 +  -6.1  -3.69359   AAAGTGAAACTTTAA        TAAGTGGGG TTTTGCTCATC CCCCACTTA        TTCTATCATTTTCAT  64 34
      BC3073 3029318 .. 3029348 + -21.4  -3.53563   TCATACACATAAAAA       GCACGGGTTTGATT ACT AATCAAACCCGTGC       TTTCAAAACAACTAT 100 160
      BC3082 3037504 .. 3037535 + -20.4  -4.62471   AGAAAAAATCACAAA      CAAGCCGTTTCACT AATT AGTGAAACGGCTTG       TTTTTAAGCGTTCAA 100 96
      BC3084 3039575 .. 3039602 + -12.8  -3.47751   GTTTCTGTAAAAAAA        GCTGTTGAAAGG ACTC CCCTTCAACAGC         TTCTACATTATTAAC 100 91
      BC3088 3046428 .. 3046456 +  -6.7  -4.74132   AAAGGGTGATTAAAA        CGGGTTACGCTAT ATA AAAGCATAATCCG        TTTTTAATGAAATAT  83 256
      BC3089 3046982 .. 3047009 + -14.4  -5.47159   GATACACCTAAAAAA        TAAAAAAGTGGC CAAC GCCACTTTTTTA         TTTTTGTTTATTACG 100 23
      BC3092 3049470 .. 3049496 + -11.1   -5.8187   TATTCTTAATGAAAA         GATAAGATTAC ATTTC GTAATCTTATC         TTTTTTTATTAAATG 100 54
      BC3095 3053176 .. 3053212 + -12.6  -5.08178   CACTTTTGAAGAATA   CGCCATTCTTTC-TGTA GATT TATAAGAAAGAATGGCG    TTTTTGTATGTCTAT 100 339
      BC3117 3085954 .. 3085968 +  -2.9   -5.0925   TATTATCTTTAATGG               TTGAA TCTAT TTCAA               TTTTTAATTTTGCAA  70 267
      BC3123 3094032 .. 3094058 + -15.4  -3.75332   AGTAGATAGTATAAA         TTTAGTGCTGAT TAA ATCAGCACTAAA         TTTAAATTAAAAAGT 100 80
      BC3124 NONE
      BC3125 3095799 .. 3095810 +  -4.4  -3.99062   AATGCTGTTTCTGAA                GACA CGCC TGTC                 TTTGTGCTACATCTT  60 448
      BC3134 3105495 .. 3105518 +  -9.6  -4.42974   AGCAAATAAATAAAA          GAGCCAATTC ATAC GATTTGGCTC           TTTATTCTCTCTCCC  91 28
      BC3138 3109187 .. 3109201 +  -4.3  -3.15544   AATATTGTTTATGAA               TGCTT TATTT AAGCA               TTCATAAACATAACA  50 39
      BC3148 3118781 .. 3118795 +  -7.2  -2.99392   AATTGAGAAATTGGG               GTTAAG CTA CTTAAC               AATTTTTTTCATTTA  64 85
      BC3156 3124741 .. 3124755 + -11.4  -2.85351   CAGGCGGTAGGTCAT               GACGCG TTC CGCGTC               TGTAATGTGGCCCAC  82 513
      BC3158 3125939 .. 3125968 + -12.3  -5.63103   TAACAAGAATAATGT       AAATAAGCTGTCC ATGT GGACAGCTTATTG        TTTTTTTGCTTAGCG 100 112
      BC3163 3134944 .. 3134978 + -18.1  -4.08064   TCTAATGTTTTAAAA     CTGATGTATATGGGG TTTTC CCCCATATGCATCAG     TTTTAAAAAAGGCTT 100 118
      BC3175 3145726 .. 3145746 + -11.3   -5.4492   TAGTAACCAAAAAAA            GAACATTGA TTT TCAATGTTC            TTTTTTATATCTCTA 100 115
      BC3178 3150496 .. 3150510 +  -3.6  -3.18634   CCGCTACACTATCTG               TAGCAA AAG TTGTTA               TCTCATTTTCTTCAA  48 431
      BC3180 3152474 .. 3152518 +  -8.2  -3.99347   GAATTTATCGATTAG GGTTTTCCAAAAAGAGT-AGCG CTA TGCTTAATC-TTTTGGAAAACC TTCTTTACATAGTTT  79 346
      BC3189 3165475 .. 3165512 + -17.4  -3.33492   TTCATAGTATGTCAA   CGTATAAAAAGACACT TTCTAT AGTGTCTTTTTATACG    TTATAAGATGAATAC 100 231
      BC3191 3167735 .. 3167753 +  -8.8  -3.40019   TAAGAATTAAAAAAA             GAAGGGGA TTA TCCCCCTC             CTTTTTACGCTTGCT  76 220
      BC3200 NONE
      BC3201 3177525 .. 3177550 +  -9.7  -2.72581   ACTATCAAAATAAAA         CCCCAGAAATC CAAT GGTCTCTGGGG          CTTCATTATATATTT  74 186
      BC3205 3182791 .. 3182826 + -21.4  -3.86346   AAATAAAAGTACAAA    GCAATCCCGTTCTTGC AGAT GTAAGAACGGGATTGC     TTTGTGGAGGAGTAA 100 35
      BC3206 NONE
      BC3207 3185838 .. 3185862 + -10.9  -4.69664   TAGAAACCTAAAAAA          GTCCATTTAGA AGA TTTAAATGGAC          TTTTTCACTCATATA 100 254
      BC3209 3187769 .. 3187823 + -19.9  -4.21974   CCACCGAGCATTTGA GATGCTTCTATTTTTCCATTAAA-GT TGAA ACATTTAATGGAAAAATAGAAGCAGC TTTGTTGAATCGTGA 100 4
      BC3210 3189077 .. 3189106 + -15.2  -5.68438   AATGTCTATGTGAAA       CAGGACCTGATA GATGTA TATCAGGTCCTG        TTTTTTATTTAGTAG 100 84
      BC3213 3195927 .. 3195943 +  -3.7  -4.88326   TTATCTATCTCGTTT              GATGTTT TTA AAACAGC              TTTTGCTTTTTCTTT  69 454
      BC3220 3202704 .. 3202716 +  -4.9  -3.32268   ATTATAAAAATTACA                TAATC ATA GATTA                TTATGCAAATACTTC  54 34
      BC3221 3203963 .. 3203992 + -13.7  -5.80817   AATCCATTAAAAAAA       GGAAAACCGCACA TACA TGTACGGTTTTCC        TTTTTTTATATTAAC 100 40
      BC3224 3206537 .. 3206547 +  -5.4  -5.81412   AAAAAAGAAGAAAAA                 TCGT AAT ACGA                 TTTTTTTTACATAAA  91 20
      BC3225 3207849 .. 3207864 +  -3.2  -3.85698   AGTTTAAGGAGGAGC              GCAGGA AAGG TGCTGC               TTTATAGCCAGCAAA  52 3
      BC3231 3214212 .. 3214233 +  -8.7  -5.10497   ATCTCCTTCAAAAAA           GAAAGGCGC CTAC GCACCTTTC            TTTTTTAACTCACTT  95 224
      BC3236 3216327 .. 3216354 + -11.4  -4.83759   AAATTAGAAAATAAA        GAATCCCAATGG AGTA CCATTAGGATTC         TTTTTCGATTTCATT 100 34
      BC3245 3224842 .. 3224887 + -14.4  -2.88731   ACTTTCAAATAACAA CCCTTTTTTATAACGTATCT CTGCAA AGAAATGTTATAAAAAAGGG TGATTGATTATGTGC 100 183
      BC3264 3247241 .. 3247267 + -10.3  -4.87893   ACAGATTCGTATCTG         GGTGTCAATTT GATAA AGATTGACACC         TTTTTCATTCAGGTT 100 41
      BC3272 3252172 .. 3252199 + -11.5  -2.51535   TGGTTCTAATAAATA        GGGTTATATTC TTAAGT GAATATAACCC         GTCATTTTATCATGA  86 137
      BC3278 3255813 .. 3255832 +  -5.1  -3.83921   AAAGAAAAGAAAAAA            GAATAGT CTTTGC ACTATTC             TTGTCTTGTCTTCCC  60 20
      BC3279 3256264 .. 3256284 +  -6.2  -5.16132   AAGAAAAAAATCCAA            GAGTAGTC TTTAC GATTACTC            TTTTGTTTTCCTATA  84 20
      BC3282 3257995 .. 3258013 + -10.3  -3.57279   TATATAACACAAACA             CCCTAGC TCTTC GCTAGGG             TATTCTTAGTTTTAT  87 151
      BC3313 NONE
      BC3314 3280682 .. 3280715 + -14.2  -4.93454   TCCGCTTAACGTTAA     TAAGGAAAGTAAAC TTCCCC GTTTACTTTCCTTA      TTTTGTATTTCTTTC 100 32
      BC3315 3281549 .. 3281598 + -10.4  -4.93365   ATGATTCACTTATAA GAAACAATAAAAAACAGTAGTG ATTTTA CATTACTGTTTTTTATTGTTCA TTTTTAATTGTAAAC 100 37
        hisS 3284377 .. 3284394 +  -8.4  -5.32599   TATTTATAATACGAA             CCACCC TCGTTT GGGTGG              TTTTTCTATTTTATA 100 32
      BC3318 3284896 .. 3284916 + -11.3  -5.54079   TAGGTCAGCAAAAAG            GGTTTACTT TTT AAGTAAACC            TTTTTTCATTTTTAA 100 79
      BC3319 3285672 .. 3285713 + -19.9  -3.51161   AAAGTAAAAAATATA GAAATAAAAGGTGTTTTCA TGTA TGAAAGCACCTTTTATTTC  TTCTATAACAATTTC 100 34
      BC3321 3287011 .. 3287025 +  -3.6   -3.1793   TATGTATGAATTTGG               TTTTTC ATG GAAAGA               TATGTTAGTATGTAT  46 109
      BC3322 3287380 .. 3287403 + -12.4  -5.48514   ATGAATGAAAAACAC          GCGGGCGGAT GTAT ATCCGCCCTC           TTTTTATTTATTACT 100 42
      BC3324 3289233 .. 3289275 + -15.2  -3.73587   AAGCTTTCTGGTAAG AAAGAGAAAAAAGATATGCA TCT TGCATATCTTTTTTCTCTAA TATTTTACATATATT 100 27
      BC3325 3290276 .. 3290295 + -12.2  -4.13014   AACAACCTAAAAAAG            GCCTACTC ACAC GAGTAGGC             TTTTGAAACTATGAA 100 60
      BC3331 NONE
      BC3332 3295597 .. 3295628 + -15.4  -4.10934   GAATCACAAAAAAAA      TACCGTCATTCTTT CCAA GAAGAATGACGGTA       TTTCTCATTGATTAT 100 61
      BC3338 NONE
      BC3339 3302256 .. 3302266 +    -4  -2.80966   TGGGATTACATTTCC                 GTAA CTT TTAC                 TCATCTTCCTTCCAT  46 415
      BC3341 3304415 .. 3304444 + -18.1  -5.46629   ATTGTTAATAAAAAA       GCGCTAAAACAGT TCCC ACTGTTTTAGCGC        TTTTTTTCACGTATT 100 19
      BC3344 3307004 .. 3307036 + -14.3  -5.57729   TTTAATATTAAAAAA      CACAAGGTGTGTCTT ACA AAGACATTCCTTGTG      TTTTTTATATTCTTT 100 474
      BC3349 3314892 .. 3314921 +  -7.9  -5.65496   ACCTATAACGAAAAA       GATTCGACCATCA TCTT TGACAGTCGAATC        TTTTTATTTTTCATA 100 33
      BC3351 3316503 .. 3316515 +  -6.3  -3.14353   AACAAGTTAGATATA                CAGTT AAA AACTG                ATTTTAAAGTTGTTT  59 12
      BC3352 3316872 .. 3316903 +  -7.4  -4.35926   TTTTTCATAAAAAAA      GAGAGGAATCTA CATCAAAA TAGATTCCTCCC       TTTTACATTTAGACT  79 65
      BC3357 NONE
      BC3358 NONE
      BC3359 NONE
      BC3360 NONE
      BC3361 NONE
      BC3364 3327428 .. 3327450 + -12.8  -3.12749   AAGAAATAAAAAGCA           GGCAGAGATT CTT AGTCTCTGCC           TGTTCGCATTATTGG 100 32
      BC3367 3329193 .. 3329212 + -12.2  -4.87803   AAGAAACAATAAAAA            GCAAAGCG ATAT CGCTTTGC             TTTTGTTTAGGCATC 100 29
      BC3380 3343701 .. 3343735 +  -6.6  -4.77567   ACAAGTAAAAAAGAA    CAGCCGAATTTTTCT TATAGT AG-AAAATCCGGCTG     TTTTCTTATCACAAT  80 134
      BC3389 3355027 .. 3355060 + -10.5   -5.1675   TACCTATTATTAAAA     CGCTAGTTTTTCA AGCATTTA TGAAAAGCTAGCG      TTTTTTAATGAATAA 100 86
      BC3397 3362995 .. 3363020 + -13.4  -4.26871   AAATTAATACCGAAA         CAGCCACCTT ATCTGA AAGGTGGCTG          TTTGTTAATAGATTG 100 404
      BC3404 3368120 .. 3368170 + -21.6  -4.35405   GAATCATAACTGTAG AAGACATAAAATAGGTTGAGACAA TGC TTGCCTCAACCTATTTTATGTCTC TTTATAATTTTTTTG 100 32
      BC3410 3373970 .. 3373997 + -17.2  -3.73402   AATAATTTGAAACCT        TAATCAGTGGGG TCAT CCCCACTGATTA         TTTGCTCGCAAATAT 100 64
      BC3411 3374583 .. 3374607 +    -8  -5.84381   ACAAGAAATAAAAAA         TACTACC-TCC AAAT GGAAGGTAGTA          TTTTTTTATTAATCA 100 154
      BC3417 3380104 .. 3380130 + -10.2  -5.47159   TGTTGAACAGATAAT         GAAAGTCCGG ATGTATG CCGGGCTTTC         TTTTTTATATTAAAA 100 27
      BC3421 3384316 .. 3384352 +  -3.9  -5.79595   CTTAAAAATAAAAAA   CGCTATTC-TCTCTGT AAAATC ATAGAAAAGAATAGCG    TTTTTTATTTTGAAA  86 405
      BC3434 3396977 .. 3396996 +  -7.8  -4.46155   TGATAAATAATAAAA            GCACGGAA AATC TCCCGTGC             TTTTCTAAATATATA  82 123
      BC3443 3404323 .. 3404342 +  -6.4  -5.43621   GGTGCAGTGAAAAAA            GATCACCC AAAT GGATGATC             TTTTTTATAATTTAT  88 31
      BC3445 3405017 .. 3405045 + -10.5  -3.02109   CCCTTATAATAAAAA        TAAAGAAGCTG TTCCTTC CAGCTTCTTTA        TCTATATAACATTTT  83 84
      BC3450 NONE
      BC3451 NONE
      BC3452 3409455 .. 3409478 +  -6.8  -4.65838   TATTTAAACGAAAAA          GTCATGAG CACGCGAA CTCATGAC           TTTTTGCACTATATA  79 34
      BC3454 3410609 .. 3410639 + -17.1  -4.56702   AAATAGCAACAATAA       GAAAAGGCTGTTC CAGAT GAACAGCCTTTTC       TTTATTTACTTGAAA 100 6
      BC3457 3414717 .. 3414739 + -12.1  -4.24294   CTCATTTACATAAAA           GAAAGAGGG AGCTC CCCTCTTTC           TTTTAAATCATTCCT 100 44
      BC3460 3416948 .. 3416969 + -10.1  -5.03994   CTTCAACAAGAAAAA           GCGCCATCA CAAG TGACGGCGC            TTTTTCTATGTAAGA 100 77
      BC3463 3419664 .. 3419688 + -17.3  -5.14563   TCGTCAAATCCAAAA          GGTTTGCAGCA TCG TGCTGCAAACC          TTTTTTCATCACCAA 100 64
      BC3469 3424834 .. 3424873 + -18.1  -4.81734   CTGATTATGTAAAAA  CAGTTAGCCCATCACTC ATTAGA GAGTGATGAGCTAACTG   TTTTTAGTAATATTT 100 43
      BC3472 3427361 .. 3427371 +  -2.6  -4.44301   ACATTTTGTTGTGTA                 TAAA ACA TTTA                 TTATTTGTTTTAGGT  58 109
      BC3473 3428383 .. 3428393 +    -4  -4.08394   TAAACTGCCAGGCGA                 GTTA CAG TAAC                 TTTTGCCCACGCTGT  58 367
      BC3477 3431445 .. 3431478 + -14.1  -4.27843   CATAATTCACAAAAT     GAAAAGGAAGCTAGA TTTC TCTACCTTCCTTTTC      TTATTTCTATTTGAG 100 36
      BC3481 3436273 .. 3436306 + -15.5  -4.72272   TGCACAATATAAAAA     GAAGAGGTAGACTTA TATT TCAGTCTACCTCTTC      TTTTTCATCACCAAA 100 132
      BC3483 3438867 .. 3438887 + -10.5   -4.4267   ACTATAAGTATGTAA            GCCTTGTTA TTT TAGCAAGGC            TTTTCAATTTTCAGC  95 34
      BC3484 3440767 .. 3440792 + -14.1  -5.01042   TCAGCATTATAAAAA         GCATGCAGAGT ATAT GCTCTGCATGC          TTTTTCATTTGAATT 100 29
      BC3491 3447563 .. 3447586 +  -3.9  -3.76534   ACAACAAATAAAAAA          GAAATGTCG CTCATT CAACATTTC           TTTAGACTTTCTTCA  56 69
      BC3493 NONE
      BC3494 3450302 .. 3450328 +  -8.1  -4.26634   GAGTTAGATTAAAAA         GGGTATACC TAAAACACT GGTATACCC         TTTTCCACTTATTTT  83 29
      BC3497 NONE
      BC3498 3455168 .. 3455202 + -14.6  -2.95787   AAAAATTAAATAATA     ATAAAACCTCCATTTT CTT AAAATGGAGGTTTTAA     ATTTGCTGTTAAATA 100 28
      BC3499 3456922 .. 3456949 + -14.4  -3.90291   GTATCCAACCTTAAA        CAAGTCACAAAT TATA ATTTGTGACTTG         TTTAATTACCCACGT 100 137
      BC3506 3461636 .. 3461677 + -15.4  -3.82665   ATTTGGGTATAACGC ATAGTAAAGAAGGTCGCC TTGAAT GGCGACCTTTTTTACTAC  TTTACTGATCTCGTA 100 22
      BC3507 3462304 .. 3462320 +  -6.5  -3.07622   AAAAATTTTCATTTG              CGCACCA AAA TGTTGCG              TTAAGTAAAATGTAT  60 305
      BC3509 NONE
      BC3510 3463766 .. 3463785 +  -9.4  -4.29845   TTCCCAATAAAAAAA            TTCTCTTG CATC CAAGAGAA             TTTTAAATTAGGTTC  90 64
      BC3513 3468633 .. 3468653 +  -8.3  -5.24449   TTAGTTCCATCACTA            GAGCACC TTTATGC GGTGCTC            TTTTTTGAATTTATA  93 196
      BC3514 NONE
      BC3515 3471985 .. 3471998 +  -2.5  -2.68607   AGACTGATACTTTCC               TTATT TAAA AATAA                ATCTATTTATTTCAG  40 40
      BC3516 NONE
      BC3517 3474158 .. 3474178 +  -2.5   -3.8186   CCCCATACTTGCTGT            GAGTTCCTT ATG GAGGGAGTC            TTCTTGGTTAAAATA  51 54
      BC3518 NONE
      BC3519 3476559 .. 3476596 + -13.7  -2.72626   AAATTTAATGTAAAT   GTATTTAAAAACCCTCC AAAT GGAGGGTTTTTAAATGG    CTTATCTGCCTGTTC 100 33
      BC3525 3487976 .. 3488009 + -10.6   -5.4387   CTAAAATGATAAAAA     TAAGCACATCTTGTT ATAAA AACA-GATGTGCTTA     TTTTTTAATTTCTAT 100 59
      BC3527 3492251 .. 3492285 + -13.8  -3.34013   GATAAAGTGAAACTT     TAATCAGTGGGGGT TTTGTTC ATCCCCACTGATTA     TTAGTTGAACCAATC 100 49
      BC3528 3495206 .. 3495233 +  -8.6  -3.21194   ACTTAATATTTATAA        CTATTCTTACAT CGTG ATGAAAGAATAG         TTCATCGACTTTATC  74 215
      BC3531 3500011 .. 3500044 +   -17  -4.17425   ATGAATGATCACAAA     TAAGCGAGAAAGTG ATTATA CACTTTCTCGCTTA      TTTTACACTGCTTCT 100 37
      BC3534 3502879 .. 3502897 + -14.6    -3.551   TAAAGATTATATAAA             GGAAGGGG CTT CCCCTTCC             TTATATAAATTGACG 100 50
      BC3535 3504165 .. 3504185 + -11.9  -5.10033   ATAACTGTTGTTACT            GGGCGCTTA TAA TAAGCGCTC            TTTTGTTTATATTAA 100 128
      BC3545 3510359 .. 3510410 + -13.4  -5.38047   AATGAATCTATATGA TTAAAACAGAAAGAGCATCC AATTATTTTTCA GGATGCTCTTTCTGTTTTTA TTTTTTATGTCCATG 100 26
      BC3548 3518742 .. 3518786 + -20.3  -3.49951   GTTATTAGAATCGAT GAATAACAAAAAGGCGTGCTA AAA TAGCACGCCTTTTTGTTCTAC TTCTCTAAAAATATA 100 20
      BC3555 3527047 .. 3527090 + -17.9   -3.2313   TGGCTTAACTTAAAT TAATGAGAAAGAACCTGACC TACCT GGTCAGGTTCTTT-TCATTA TGTATTCCTTTAAAC 100 23
      BC3574 NONE
      BC3575 NONE
      BC3576 3547827 .. 3547870 + -14.9  -2.85056   GGATTATTAAATAGA AAAAACACGCTACTTGTTC TTATAT GAATAAGTAGCGTGTTTTC ATTTCCATTACAAGT 100 27
      BC3582 3557024 .. 3557047 +   -14  -5.63012   ATTTAACATAGTAAA          GAGTTGGCTA CCTT TAGCCAACTC           TTTTTCTTTATTTTT 100 35
      BC3592 3569343 .. 3569370 +  -6.3  -4.80882   TACAATCACCAAAAA        GCCCTTTGGAT ATTTAA ATCTCAAGGGC         TTTTTCATATCAAAT  80 59
      BC3594 3570905 .. 3570933 + -11.9  -4.38712   TCACATATTCCTAAT        AAAAAAGACACGA ATT TCGTGTCTTTTTA        TTTTATAGAAATGAC 100 55
      BC3598 3577402 .. 3577432 + -18.6  -4.94962   AGTATAGCCGATAAA       GAAAGTCTCTTTCA ATA TGAAAGAGACTTTC       TTTTATTTCGATTAT 100 514
      BC3604 NONE
      BC3605 3583116 .. 3583133 +  -6.9  -6.07374   ATGAAAAATAAAAAA             ACGTGGC TTCT GCCACGC              TTTTTTATTTTTTCT 100 30
      BC3607 3584944 .. 3584980 + -16.2   -3.9504   TGAAAACTTTACGAT   TACGAAAAAGGGCTGAC AAAA GTCAGCCCTTTTT-GTA    TATTTTGTTAAGATT 100 10
      BC3613 3588229 .. 3588256 +   -10  -3.88015   CTCTTATCTTTTTGT        TTGCAACTCTTT GTAC AATGAGTTGCAA         TTTAATAATTCTCTA  87 459
        sspO 3593167 .. 3593194 +   -10  -5.38321   ACCAGTAAAGAAAAA        TCCCAAAAGG TCTATTTT CCTTTTGGGA         TTTTTTCTAATGTTT 100 33
        sspP 3594459 .. 3594473 +  -4.3  -2.87132   TTCACGCCAAAAACA               TCATG CGCAT CATGA               TATGTAAAACAAAAA  49 4
      BC3621 3595002 .. 3595033 + -12.5  -3.94188   AGTTAATATAATACA      CACTAAGCCCCAGT TGGTT ACTGGGGCTTA-TG      TTATTTCGCATGCAT 100 42
      BC3626 3599491 .. 3599506 +  -7.6  -4.42806   GCAAGCAACAACCTT              TGAAGC AAAT GCTTCA               TTTATTTCAAAATAA  82 256
      BC3634 NONE
      BC3635 3606610 .. 3606651 + -13.3  -3.91281   AAGGAACATAAGAAA GAAAAATAAAAAAAGAGCC CATC GGCTCTTTTTTTATTTCCC  TTCATTTTTCTCTAA 100 17
      BC3639 3609134 .. 3609165 +   -19  -4.21275   CTTTTCAGAAGAAGT      TAAAGACTAGGTGG GAAT CCACCTAGTCTTTA       TTTTGCATAAATTCA 100 23
      BC3641 3611305 .. 3611335 +   -20  -5.44721   GTCTTAAATAAAAAA       GAAGCATCTGCTAA TCG TTAGCAGATGCTTC       TTTTTTTAAAATGCT 100 34
      BC3654 NONE
      BC3655 3626205 .. 3626219 +  -4.3  -3.04517   GTTGGGTGCGCTAGT               GGAAA ATTCC TTTCC               CTTTTACAAACAAAT  50 90
      BC3656 3626832 .. 3626847 +    -9  -4.19879   TATCGGTGTAAAAAA              GCTAGC ATTT GCTAGC               TTTTACACGTTTTCT  88 11
      BC3659 3628555 .. 3628577 + -16.4  -3.95007   TTGTTTAAATGATAA           CGCTTGGTCA AAA TGACCAAGCG           TTCTTGCTTTCTATG 100 33
      BC3660 3629107 .. 3629127 + -11.1  -5.33405   ATTTTCGATAAAAAA            GACAGCGCC TTT GACGCTGTC            TTTTTATTTGGTACA 100 50
      BC3663 3631911 .. 3631938 + -13.6  -4.97957   ATACGGGATAAACGA        GAGAGGATTTTC ATTT GAGAATCCTCTC         TTTTATTGTTGTATA 100 82
      BC3664 3633145 .. 3633177 +  -8.5  -4.91987   ATTCTCATAAAAAAA     GCCGTTCAAAGTGC ATCTCA GCACC-TGAACGGC      TTTTCTTATTAAGTT  93 31
      BC3669 NONE
      BC3670 3638787 .. 3638798 +  -2.2   -3.2032   TCATGTATTAACTCA                TCAG GATC CTGG                 ATTTTCATATCACCG  43 295
      BC3672 3639417 .. 3639445 + -11.8  -3.34787   GTTTTTGAACAAAAA        GAAAGCCGACCA TAAAT TGGTCAGCTTTC        TTATCCGATCATATT  89 11
      BC3687 3655952 .. 3655968 + -12.3  -4.61284   TTTAAATATAAAAAA              GATGGGC TTC GCCCATC              TTTTAATTTAATCTT 100 46
      BC3690 3657687 .. 3657724 + -14.5  -5.30339   TAAAAATAAAAAAAA   GAAGATAATTACCTTAT TTAT ATACGGTAATTATCTTC    TTTTTGTATTTTGAT 100 38
      BC3704 3668956 .. 3668979 +  -9.6  -4.98531   AACTTCACTAAAAAA          GCCCTGATAC CGTA GTATCAAGGC           TTTTTCATTTCACAA 100 156
      BC3709 3674373 .. 3674395 + -10.7  -5.54907   TAAATAGCAATCTAA           CCTCTTTAC ATATC GTAAAGAGG           TTTTTCTTTTCTAAC 100 34
      BC3711 3676648 .. 3676682 + -20.4  -5.63517   TCAATACGCAGAAAA     TAGAAAAAACGCCTTA TTG TAAGGCGTTTTTTCTA     TTTTTTCTTTAAACA 100 4
      BC3712 3679275 .. 3679292 + -11.3  -4.97957   TGACAAATAAAAAAA             GAGCGAG GAAA CTCGCTC              TTTTGTTGTTATGTA 100 61
      BC3715 3680957 .. 3680986 +    -5  -5.13344   AATAATCCATAAAAA       GCGGCTGCTT ACATAGTTTC AAGCAACCGC        TTTTTATATTAATAT  79 36
      BC3717 NONE
      BC3725 3691428 .. 3691460 + -12.9  -5.72622   AATGCAGGATAAAAA      CAGCAATAGGACC CTTTATA GGTCCTATTGTTG      TTTTTTATTTATGAA 100 91
      BC3727 NONE
      BC3728 3693883 .. 3693908 + -13.5  -5.15634   TAAAATAATGAAAAA         TATCCTTCTCA TTTA TGAGAAGGATA          TTTTTTCATAACATA 100 33
      BC3740 NONE
      BC3741 NONE
      BC3742 3706480 .. 3706511 + -14.6  -5.10029   AGTACTATATTAAAA      GAACCAAGTAGCAC ATTC GTACTACTTGGTTC       TTTTTTAAGCTTGCT 100 28
      BC3747 3713308 .. 3713342 +  -9.5  -4.81359   ATTAGAACAAATATA    GCAAAAAGGAAAGAAG ATAC CTCCTTTCC-TTTTGC     TTTTCTATTTACATT 100 51
      BC3751 3718262 .. 3718277 +  -4.8   -3.2313   TGCTTAGATGCCTTT              TTTGTT CATA AACAAA               TATATTCCTTTCCGG  54 90
      BC3764 3730369 .. 3730406 +  -7.2  -4.13728   ACTGTATATTTAAAA   CGATTGACATTCAATT CTAATA AATTGAATGTCAACAG    TTTTAAAAGTCTCTA  74 190
      BC3765 3732641 .. 3732666 +  -7.6  -4.79384   ATCTATATATGAAAA         AGGAGCAACT TATTAC AGTTGCTCCC          TTTTACTTTTATTCT  87 40
      BC3767 3736365 .. 3736389 + -14.4  -4.18058   ATCTACATATGAAAA          GGGAGCAACA GTAAA TGTTGCTCCC          TTTTGAAATATAATT 100 241
      BC3856 3835458 .. 3835471 +  -8.1  -5.58454   TAATAATAAAAAAAA               GAGCC GATA GGCTC                TTTTTTTACTATAAC 100 38
      BC3873 3855277 .. 3855313 + -13.4  -3.24329   AATTAAAAGCGTAAA   TACAAAAATGCGTTGCT TATA AGCAACGCATTTTT-TA    TATTCGTTCACACTA 100 27
      BC3875 3857927 .. 3857937 +  -3.2  -3.33151   TTGCACATAGAATTC                 CTTC TCT GGAG                 TATTCATTTAAAGAG  46 68
      BC3876 3858490 .. 3858519 +   -13  -4.78572   CATGCAGTAAAATGA       GGAAATGCCACC GAATAA GGTGGCATTTTC        TTTTATTCATTAACG 100 26
      BC3879 3860822 .. 3860847 +   -12  -5.88565   ATGTTTACCCTATAA         CGTAAGCAAG TGTTCT CTTGCTTACG          TTTTTTTCTTGTAAA 100 26
      BC3880 3861351 .. 3861365 +  -3.6  -2.58999   TTTTTCAAATATATA               TTTACT TCT AGTGAA               CTTGGTATATCGAAA  44 133
      BC3881 3861592 .. 3861613 +   -13  -5.63374   CAATAATATAAAAAA           CGACCGCG TTCCCC CGCGGTCG            TTTTTTTCATGTTAC 100 30
      BC3921 3906081 .. 3906132 + -18.6  -3.56558   ACAAACGAAGAATCG GCTTAAAAAATAAAAAAACAGCTGT ATA ACAGCTG-TTTTTTATTTCTTAAGC TTCTCTAACTTCTCA 100 20
      BC3928 3912048 .. 3912067 +  -9.3   -3.6834   ACATATAAAGAAAAA            CCCCGTT CACTTT AACGGGG             TTTGAAACTTTTCTT  80 11
      BC3931 3914018 .. 3914041 + -16.8  -5.48063   ATTTCAAGTGAAAAA          TCCCCGGCTA AATT TAGCCGGGGA           TTTTTTCTATTAGCT 100 47
      BC3938 3918148 .. 3918182 + -17.4  -3.76952   AAATTATTGATTAAC     AAAAACAAGCGCATCA ATA TGATGCGCTTGTTTTA     TTTCCCTTCCCTAAG 100 27
      BC3946 3926779 .. 3926801 + -13.5   -5.0538   AATTTAAAACTAAAA           TCCCTTGCC AATTC GGCAAGGGA           TTTTTTGCAATAAAA 100 39
      BC3950 3932880 .. 3932901 + -14.5  -4.62783   ATTATTTAAAGAAAA           GGAGTGAGC TTAA GCTCACTCC            TTTTTACAATAAATC 100 32
      BC3953 3935304 .. 3935345 + -12.8  -4.98255   ATAAGTCCTTACTCA TATAAATAAGTCCTTA-CT CATAT AGATAAGGACTTATTTATA TTTTTCTGGTTCACG 100 48
      BC3957 3938264 .. 3938290 +  -5.2  -5.85737   CAATAACGCTAAAAA         GTAAGAAGCT TATACAC AGCCTCTTAC         TTTTTTTGTTGCTCT  91 35
      BC3960 3940208 .. 3940227 + -10.8  -5.01845   ATCGATAGTAGAAAA            CGGACAAT TTAT ATTGTCCG             TTTTTAGTTGTTATC 100 33
      BC3962 3942380 .. 3942397 +  -9.9  -5.82388   TATTAAAGAGTACAA             GCCTATC AGTT GATAGGC              TTTTTTTTCACCTTT 100 104
         tgl 3943303 .. 3943322 + -13.6   -5.3798   CAATTTATTAAAAAA            GCGCCTAC ACAT GTAGGCGC             TTTTTCTTATTATTA 100 30
      BC3968 3945254 .. 3945284 + -15.6  -3.81027   TGATGAAAATAAAAA       TAGCCCCTCTCTTA CAA TAAGAGAAGGGCTA       TTTACATTACTTAAA 100 441
         def 3951592 .. 3951612 + -12.6  -5.19328   CGATAATAATAAAAA            GGCGGAAG TTAAT CTTCCGCC            TTTTTATTATGAAAT 100 35
      BC3976 NONE
      BC3977 3954850 .. 3954884 + -14.5  -4.79373   TTATGGAAATATAAG     AAAAAGGACAATGCC ATGAA GGCATTGTCCTTTTC     TTTTCTCTTATCTTA 100 27
      BC3987 3962414 .. 3962445 + -17.6  -3.34029   CAACTACTCAATATA      GAATAGGAATAGGT AAAT ACCTATTCCTATTC       TTATCCCGCTATTTG 100 20
      BC3991 NONE
      BC3992 3966959 .. 3966978 +  -9.4  -5.31158   AGAAAAAAGTAAAAA            CCTCTTAT GGAC ATAAGAGG             TTTTTACTTTTTTTC 100 151
      BC3995 3971385 .. 3971421 + -18.3  -5.57729   ACTTATACAAAAAAA    TAAAACAGTTTGGCCAA GTG TAGGCCAAACTGTTTTA    TTTTTTCTCTTCTTT 100 23
      BC3998 3973751 .. 3973771 +  -8.3  -4.98255   ACCTTCACTAAAAAA            GGAACCTTT TGT ACAGGTTCC            TTTTTATCATTGACG  91 30
      BC4000 3976245 .. 3976276 + -14.6  -4.05389   AATATAAAAAAGAAG      CGGCATATCCCTTT ATGA AAAAGGATATGCCG       TTTATAATATGTATA 100 39
      BC4001 3976875 .. 3976917 + -16.7  -4.48449   TGCTATAGATGAAGA TTGAGCTATGAAAGAAG ACATCCCTA CTTCTTTCATAGCTCAA TTTCTCTTTTCATAC 100 22
      BC4003 3979687 .. 3979714 + -12.9  -5.72254   AACGCATAACAAAAA        TGGGTTATCCT TTTCTC AGGATAACCCA         TTTTTTATTCTTTAC 100 32
      BC4006 3981573 .. 3981591 +  -4.6  -4.85618   AATATAAAATAAAAA             GTTACC TTTCATC GGTAAC             TTTTATTCCTTATTT  70 43
      BC4008 3983383 .. 3983397 +  -7.8   -5.9362   TACGGATATTAAAAA               GTCGCT TAT AGCGGC               TTTTTTTCTCTTTTC 100 29
      BC4009 3984654 .. 3984674 + -12.7  -5.28778   TTTCTAATGAAAAAA            GCTAAGAGT TAA ACTCTTAGC            TTTTTTATGCATAAT 100 14
      BC4014 3991549 .. 3991579 + -11.3  -5.38549   TGGTAATCCAAAAAA       GCCTTATGCCA AGTTTGAAG TGGCATAAGGC       TTTTTCTTATTTCAA 100 35
      BC4016 3994658 .. 3994680 +  -6.9  -4.59414   TACACATATAAAAAA           CCGTCCACA TATAT TGAGGGCGG           TTTTCATTATTATAC  79 58
      BC4019 3996584 .. 3996612 + -11.9   -4.7033   AAAGAAATAAAAAAA        CAGTCAGCATA ATATTTG TATGCTGACTG        TTTTGTCTTACATTA 100 14
      BC4022 3999126 .. 3999145 + -12.2  -5.33785   TGAGTCGTAAAAAAA            GAAGCAGC AATA GCTGCTTC             TTTTTTATAGTGCTT 100 31
      BC4026 4002103 .. 4002122 +  -6.5  -3.54638   TTGCAAAGAAAAAAA            CAGTAAC CCTCAT GTTACTG             TTTAAAACAACTTAT  62 20
      BC4030 4005258 .. 4005286 + -13.4  -5.24129   ACCGCTCAATAAAAA        TAAAGTTTGCTC AAGAA GAGCAAACTTTA        TTTTTTATCCCGAGG 100 29
      BC4035 4010298 .. 4010316 +    -6  -5.96894   CTGGTTGTAAAAAAA             CCTCTC CTTAGCT GAGAGG             TTTTTTTATTTAACT 100 212
      BC4036 NONE
      BC4037 NONE
      BC4038 NONE
      BC4039 4013451 .. 4013481 + -10.6  -5.72053   ACATCCTCCTATGGA       ACAGGCTTATTTCA TTT TGAAATAAGTCTGA       TTTTTTATTTACTTG 100 105
      BC4040 4013958 .. 4013991 + -17.1  -4.77567   TTAAAGATGACTAAA     TAAATAAAAGTCCTC AAAT GAGGACTTTTATTTA      TTTTCTTCTAGAAAT 100 50
      BC4045 4018678 .. 4018700 + -12.1   -5.8187   CAAAATAATAAAAAA           CGAAGGCAA CTACA TTGCCTTCG           TTTTTTTATTCCCTG 100 33
      BC4046 NONE
      BC4047 4019740 .. 4019767 +  -7.8  -5.87996   TTCTCATAGAAAAAA        CCTGAGACCGATT TCA AATCGA-CTCAGG        TTTTTTTATTAATTA 100 83
      BC4052 4026096 .. 4026126 + -12.1   -5.5454   TGCTCATAATAAAAA      TACGACTCATTCCT TATA AGGA-TGAGTCGTA       TTTTTATTTCTTTAC 100 7
      BC4059 4032325 .. 4032352 +  -9.4  -3.57119   ATTACAAAAAAGAAA        GCAGAGATAA-TA AAC TACTTATCTCTGC        TTTCACGAATGTATA  82 16
      BC4062 4034680 .. 4034702 + -13.4    -5.252   TATTCAAGTAAAAAA           GAAGCCCGCC AGT GACGGGCTTC           TTTTTTATACAAGTA 100 30
      BC4076 NONE
      BC4077 NONE
      BC4078 NONE
      BC4079 4048904 .. 4048942 + -17.8   -3.6336   AAAATTTTCTTGGCG   TGTAAAATAACCTCCTCT TTA AGAGGAGGTTATTTTAAA   TTCTCTCTCCTATCC 100 16
      BC4082 NONE
      BC4083 4052260 .. 4052279 + -13.6  -5.63103   TTGGTTGAAAAAAAA            CACCGAGG AAAT CCTCGGTG             TTTTTTTACTTAAAC 100 33
      BC4093 4061001 .. 4061027 + -13.8  -5.01535   GCAAAAATCAATTAA         AAAACACTCGCC TTT GGCGAGTGTTTA         TTTTTGTAGTTGTAA 100 26
      BC4095 NONE
      BC4096 4062808 .. 4062834 + -12.4  -5.26918   ACCGATAAAACAGAA         GACTGTCTCC AGTATTA GGAGACAGTC         TTTTTTATAACGTAT 100 53
      BC4100 4066527 .. 4066558 +  -3.8  -5.02357   TATACATCATAAAAA      GGATACT-CGTTCTT CTA ATGAACACAGTATCC      TTTTCTTTAGTTATC  70 112
      BC4102 4068214 .. 4068254 +  -2.9  -3.02511   TATAATAATATGTCG CAAGTATGTAT-AAACAT AGCAAA ATGTTTCATATTTACTTG  TCTTAACAGAATAAA  45 78
      BC4103 4069610 .. 4069640 +  -6.9  -5.95286   GCCGCAATTACATTA       TAAAAAGGTGCGT ATAAA ACGCACCTTTTAC       TTTTTTATTTTTCCT 100 23
      BC4106 4072078 .. 4072095 +  -9.9  -5.46657   GAAAGAAACAAAAAA             CAGGCTT GCAT AAGCCTG              TTTTTTATTGCGCTA 100 13
      BC4108 4072704 .. 4072725 +  -8.8  -5.93252   TAATTTTACATGTGA           CATGCACA TTTTTT TGTGCATG            TTTTTTCTTTTTAGC 100 38
      BC4109 NONE
      BC4110 NONE
      BC4111 NONE
        ribH 4076761 .. 4076774 +  -8.1  -5.75538   ATGGGCATAAAAAAA               GAGGC TACG GCCTC                TTTTTATTTTTTCAC 100 31
      BC4121 4085566 .. 4085586 +  -9.8  -5.24799   ATAATATAACAAAAA            GGATTACC AAATC GGTAATCC            TTTTTATATTTCTCG 100 37
      BC4123 NONE
      BC4124 4089623 .. 4089652 + -16.7   -2.8076   TTGAAAACAAACGTA       TAAAGCTGCTTCT AAAT AGAAGCAGCTTTA        TGATTCGTAATAATT 100 23
      BC4131 4096211 .. 4096238 + -15.8  -5.30155   GAAAACAATAAAAAA        TAGGAGATTTCC ATGT GGAAATCTCCTA         TTTTTTACTTAATGA 100 30
      BC4134 4099005 .. 4099028 + -11.8  -5.04175   AGAAAAATAGAAAAA          GGAGCTCAAG TTTA TTTGAGCTCC           TTTTTCTATAATTAC 100 31
      BC4139 4102855 .. 4102884 + -11.7  -4.17537   TCTCGTAATCTATAA       TAAAAAAGCACTG GTTA CAGTGTTTTTTTA        TTTATACTTATTTAA 100 33
      BC4140 4106804 .. 4106824 +    -9  -3.29144   TTGTAAAAATAAGAA            TGAGTGGG TATCC CCCGCTCA            TTCTAAAAAACATAA  77 35
      BC4141 4107577 .. 4107606 +    -8  -3.36803   GAGTTAACTAGGAAA       GGTGTCATGA TTTTACTACT TCATGACACC        TTCTACATAAACTTA  71 34
      BC4156 4119764 .. 4119791 + -15.8  -3.26649   GAAGAAATAAGATAA        TAAAAAGCTCGC ATAA GCGAGCTTTTTA         TTAATATACAGATGT 100 103
      BC4166 4130473 .. 4130495 +  -9.9  -5.80364   TTATAAATAAAAAAA           TGAGACCGT TACAC GCGGTCTCA           TTTTTTTATTGGCAT 100 55
      BC4168 4131423 .. 4131439 +  -8.7  -5.47964   ACGAAGAATAATACA              GTCCTGT TTT GCAGGAC              TTTTTATTATTTTCT 100 30
      BC4171 4133901 .. 4133914 +  -6.7  -4.00066   ACTTGATGAGATAAT               GCGAT AGGC ATCGC                TTTATCCATTATACC  68 331
      BC4185 4147650 .. 4147667 +  -6.3  -5.47159   ACGAAATAGAAAAAA             GCTATCG AAAA TGATAGC              TTTTTTCTATTCACA  88 12
      BC4195 NONE
      BC4196 4154365 .. 4154388 + -15.4  -4.70659   TTTCCTATAAAAAAA          GCACTCGTGA ATTA TCACGAGTGC           TTTTTCACTATGCAC 100 31
      BC4201 4158200 .. 4158212 +  -3.3  -3.82031   TAATTATTTAAAAAT                GGTGT TCA ACTCC                TTTCCTCATCGTTAA  54 38
      BC4202 4158643 .. 4158687 + -13.1  -2.90992   AAGGCAAAAAAAGCA AAAAGAAAGACCGTGCTTCCT TTT AGGAAATACGGTCTTTTTTTA TACTTTGAAGCACTT 100 0
      BC4206 NONE
      BC4207 4162284 .. 4162294 +  -5.4  -5.95946   GTGAGCAATTATTTT                 TCGT TAT ACGA                 TTTTTTTATTATTAC  95 177
      BC4208 4163182 .. 4163207 + -12.7  -5.37345   TTTACTATAAAAAAA         TAAGAGGTGGC AATT GCCATCTCTTA          TTTTTTATAATTCCA 100 31
      BC4210 4164610 .. 4164630 +  -9.8  -5.40004   ATAACATACAAAAAA            CTAGCTGA ATAAA TCAGCTAG            TTTTTTCATTTCATC 100 40
      BC4211 4166468 .. 4166487 + -10.8  -3.92602   GAGACTGTCTAAAAA            GAGCGTTA CTTA TAACGCTC             TTTCTCAGATCTTCA  90 29
      BC4212 4167140 .. 4167167 +  -6.3  -4.60924   CGCGGACTTTCAAAC        TGACGGATTGC TCCTTT GCAATGCGTCG         TTTTTAAGCCCTTTA  76 23
      BC4213 NONE
      BC4214 NONE
      BC4215 4168564 .. 4168583 + -12.2   -4.2361   GTCGTTATTGAAGAA            GGTGCCTT TTTT AAGGCACC             TTTTAAAATTCTCTT 100 454
      BC4227 NONE
      BC4228 4180246 .. 4180288 + -18.8  -2.61065   GCGAATCATTTTCTA TCAAAATAAAGCTCCTTCTG CTT TAGAAGGAGCTTTATTTCGA GTTACTCTCTATCCT 100 17
      BC4230 4181718 .. 4181745 + -14.3  -5.01811   TGCAGTAAATAAAAA        TCCCCTAGTGT AATACG ACACTAGGGGA         TTTTTGATTTGCTAG 100 33
      BC4240 4188285 .. 4188342 + -18.3  -3.62096   TATAAACTAACAATT TAATTTTTCATATAAAAAGAAGCCAAT AATA ATTGGCTTCTTTTTATATGAACGAATA TTTACAATAGTAAGA 100 23
      BC4241 4188658 .. 4188674 + -10.9  -5.95166   GGCTGGACATTAAAA              GATGGCA TTT TGCCATC              TTTTTTTTAATTCCG 100 28
      BC4242 4190167 .. 4190192 +  -7.6  -5.13741   TCATAATGAAAAAAA         GACGCTAACA TACAAT TGTCAGCGTC          TTTTTATTCCGTTCC  91 35
      BC4245 4191501 .. 4191521 + -12.7  -5.32944   TATTATGTAAAAAAA            GAACGTGAT CCA ATCACGTTC            TTTTTTCATTATACG 100 31
      BC4252 4199847 .. 4199864 +  -9.9  -6.14618   CTATTCAAACCGAAA             GCCTTCT TCTT AGAAGGC              TTTTTTTATTTTATA 100 226
      BC4253 NONE
      BC4254 4202199 .. 4202228 +  -8.8  -4.89393   ATGCATAGAGAAAAA       GAAGATATGAGA TTAGGT TTTCATATCTTC        TTTTTATGCGGTTTA  93 33
      BC4255 4202943 .. 4202964 +  -5.3  -5.09259   CATTATCACCATAAA           GAAG-TGAAT GAC ATTCAGCTTC           TTTTCTTTTAACCTG  76 97
      BC4256 4203708 .. 4203733 + -14.9  -5.55695   AGTCGTATTAAAAAA         CAAGACACAGT ATAT ACTGTGTCTTG          TTTTTTATATTGTTA 100 138
      BC4259 4205870 .. 4205901 + -14.6   -2.6162   ATCGAGATTTTACAC      AAAAAGAGGAAGGG TTCC CCCTTCCTCTTTTC       ATATTTCACAACTTA 100 62
      BC4274 4221260 .. 4221273 +  -6.7  -6.34424   AGAACGAAAAAAAAA               TGCCT AAAT AGGCA                TTTTTTTTTTGGACA 100 40
      BC4275 4221744 .. 4221756 +  -5.5  -4.04474   ATAGTAAAAGTGAAA                CCGAG TAC TTCGG                TTTCTATAGCCCTAT  64 84
      BC4276 4222957 .. 4222988 + -15.4  -4.42386   CAAGAACAATAAAAA      GAAGGTTGC-CACAA TAT TTGTGAGCAACCTTC      TTTTCTACGTAAAAA 100 29
      BC4281 4226526 .. 4226544 + -11.7  -3.71321   CAACTACTAAAATAA             GGAGGGG ATTTC CCCCTCC             TTATTGCGCTTTAAT  95 26
      BC4284 4230159 .. 4230172 +  -4.5  -3.86822   TGGTACTGTTATTTT               CACTG CACA CGGTG                TTTCTCCAGAAGTTA  58 348
      BC4291 4237495 .. 4237510 +  -2.6  -4.15453   CCTTTGGTAAATGTG              CTAAAA CATT TTTTGG               TTTTGCACTGCATTC  55 513
      BC4305 4248509 .. 4248529 +  -9.8  -5.67967   AGAACAATAAAAAAA            CGTCTCAT ACGAA ATGAGACG            TTTTTTTATGCTAAT 100 135
      BC4320 4263373 .. 4263388 +    -9  -5.71712   AAGGCGTTTAAAAAA              CGATCC ATTT GGATCG               TTTTTTTATATACAA 100 39
      BC4325 4269560 .. 4269604 +   -11  -5.07486   TAAAAATACATCTTC TTTATAAAACAAAAGCAACC TTCTC GGTTGCTTTTGTTTTATCCG TTTTTCTTCGCCATG 100 159
      BC4334 4275250 .. 4275263 +  -3.8  -3.84961   CGAATAAACAAGTAC               TCCC ATCTAG GGGA                TTTCATCATTAAGTA  56 140
      BC4337 4278195 .. 4278220 +  -7.8  -5.54338   TTATAAAAATAAAAA         GAGTTATTTT CTTTGA AAAATAACTC          TTTTTATTTTACTTA 100 35
      BC4341 4281790 .. 4281809 +  -8.6  -5.43487   ACCACTATAAAAAAA            GGTTCTCG CCAA TGAGAACC             TTTTTTCTATCATTT 100 31
      BC4344 NONE
      BC4345 4285770 .. 4285794 + -17.3  -4.43213   GAAAAATAACATAAA          CGGGTATCTCA TTT TGAGATACCCG          TTTTCATATATTAAG 100 32
      BC4349 4288543 .. 4288567 +    -8  -5.97979   AAATAACAATTAAAA          CTGCTTAAAA TGATC TTTTAGGCAG          TTTTTTTATTCTTCT 100 227
      BC4351 4293233 .. 4293259 + -19.6  -5.09895   ACCGCGATTTTTATC         GTCCCTATCGGA TTT TCCGATAGGGAC         TTTTTTGCGTCCATC 100 466
      BC4352 NONE
      BC4353 4295730 .. 4295763 + -14.1  -4.14739   GCAATTATAAGAAAA     TAAAAAGAGAAGCCT TTTT AGGCTTCTCCTTTTA      TTTTGAAATGGATAC 100 23
      BC4356 4297745 .. 4297765 + -14.1  -4.88388   CTAAATAATAAAAAA            GAAGCCTGT TAA ACAGGCTTC            TTTTTATCCCCTTAT 100 37
      BC4370 4310145 .. 4310167 + -16.4  -5.37593   TGCGTTAACAAAAAA           GAGAAGCTCC TAA GGAGCTTCTC           TTTTTTAGTTTAGAG 100 33
      BC4384 4324111 .. 4324135 + -11.5  -3.59946   ATAAATATATGATTA          GCCCTCTATTT CTT ACATAGAGGGC          TTCTATACTTACACA  93 37
      BC4386 4325606 .. 4325625 + -12.2  -4.78149   GGGTGCATAAAAAAA            CTCCCTTG TCTA CAAGGGAG             TTTTTCAATTATCGA 100 31
      BC4394 4333634 .. 4333650 +  -4.3  -3.23274   AACATAAACGAAAAC              GTCACCA TTA TGGAGGC              TTCGCTTATGAAAAC  52 39
      BC4395 4334303 .. 4334338 + -14.2  -4.68908   GCAGAGAATTAAAAA    CAGGGATGTCACTT TTTTAACT GAGTGACATCCCTG     TTTGTTTTCGGTGAA 100 29
      BC4407 4351372 .. 4351399 + -13.6  -3.48036   AATAAGGTGAAACTT        TAATCAGTGGGG TAAT CTCCACTGATTA         TTAGTTATACTAATC 100 36
      BC4409 4352939 .. 4352949 +  -5.4  -3.02144   TATTAAAGCCATACT                 GTTC AAA GAAC                 TCTTCGCGGAAATCG  53 388
      BC4416 4358076 .. 4358118 + -18.8  -3.61922   TTTAGCTAAAAACAA ATAAGAAGAAAAGCAGCTCA CCA TGAGCTGCTTTTTTTCTTAC TTTGAACTGCGTATT 100 22
      BC4418 4359493 .. 4359514 + -14.5  -5.31091   ACAACGATGAATAAA           GAGGAAGGG CTAT CCCTTCCTC            TTTTGTTTTGTTATC 100 27
      BC4424 NONE
      BC4425 4367678 .. 4367704 +  -5.2  -5.20216   GTTTATTAATGTAAA         GCACAGAG TTTTTATCATT CTCTGTGC         TTTTTTAATGCTATA  80 32
      BC4426 4368458 .. 4368478 + -11.2  -4.77079   TAGCGGGATAAAGAA            TCCCACCT TTTGC AGGTGGGA            TTTTATTAATCTATC 100 85
      BC4448 NONE
      BC4449 NONE
      BC4450 NONE
      BC4451 4394247 .. 4394272 +  -7.1  -2.84325   ATTCCCAAAATGTTT         TTTTACATAAA TTCA TTTATGTAAAG          TGATATTTGACCAAC  63 383
      BC4452 4394585 .. 4394621 + -11.1  -5.16206   AATTTAAAAAAGAAA    GCTATTGTTTTGATCAA TCT TTATTCAAAACAATAGC    TTTTTATGTTGCTTT 100 40
      BC4474 NONE
      BC4475 4422121 .. 4422140 +  -9.2  -5.98675   TTAGCAAAACAAAAA            CGCGCGAC ATTC GTCACGCG             TTTTTTGTTTTTGTA 100 46
      BC4483 4432807 .. 4432836 +  -9.4  -3.78409   TCCTAGAAGAATAAA       TACACGTCCCTT TCTATC AAAGGACGTGTA        TTTCACTTGCGTTAA  83 126
      BC4498 4445442 .. 4445471 +  -6.6  -5.02074   ATATGTACTAAAAAA      GCAGATTCTCCTCT ATTA AG-GGAGA-TCTGC       TTTTTTACGAAATCA  85 40
      BC4504 4450631 .. 4450654 + -12.6  -5.14563   CTTAAGAAGAGCAAA          TCACCTATAG AATC CTATAGGTGA           TTTTTTCATGAAGAA 100 58
      BC4507 4453137 .. 4453163 +  -8.1  -6.01369   TCTAAATAAAAAAAT        GCGAGC--CCTCA TTA TGAGGAAGCTCGC        TTTTTTTATTCTTTC 100 54
      BC4511 4456994 .. 4457037 + -25.8   -4.2074   TTAAAATCATTTGAT GTAAAATAAAAGAGGATGGC ATTC GCCATCCTCTTTTATTTTAC TTTCTCTGTTAAAGG 100 17
      BC4514 4459645 .. 4459667 + -13.6  -5.31519   ATGGAAGACAAAAAA           TAAGAGAGCA AAT TGCTCTCTTA           TTTTTCTTTCACTCT 100 23
      BC4519 4464173 .. 4464200 +  -9.3  -5.63645   TAAGCATTACCTACA        GTCAACTAGAC ATATCA GTTTAGTTGAC         TTTTTTGTATTTTCA 100 38
      BC4528 4474332 .. 4474356 + -12.2  -5.12172   AGTCTTGTATTCGGA          GGAGGAGCAG CTCTC TTGCTCCTCC          TTTTCTTTATTCATA 100 78
      BC4531 4478090 .. 4478113 + -10.4  -5.00642   TGTAACGACAAAAAA          GACAAGGTGT TTAC ACATCTTGTC           TTTTTCTGTAACTTG 100 36
      BC4532 4478574 .. 4478596 +  -6.3  -4.32048   TACATATACAAAAAA           GGAGTTAGT ATAAC ACCAACTCC           TTTTACGTATTCTTA  70 51
      BC4540 4484341 .. 4484393 + -11.6  -4.27483   AGAGTACAAAATATC GTTCAAT-AAGAAAAGGAGCTCAAG TAAA CTCGAGCTCCTTTTCTTTATTAACC TTTAATTTTCTCGAT 100 17
      BC4542 4486225 .. 4486270 + -16.5  -5.74086   CAGTCCTTTTTTAAA GTATAGAATATGAGAAGCGTT ATCT ATCACTTCTCATATTCTATAC TTTTTTCTTTAATTT 100 44
      BC4556 4502951 .. 4502970 +    -5  -5.63517   TAGTATCGACAAAAA            CAGGAG CCTACAAA CTCCTG             TTTTTTGTTTCACCC  85 38
      BC4557 4503461 .. 4503480 +    -5  -3.18776   ATCTGATAATCTTGG            CGTGATGG CCAT CTATTACG             TGTTCATGAGTTTAC  54 162
      BC4558 4503575 .. 4503614 + -14.7  -3.27667   TAAGAAGATGTAATA  CATGAAAAAAGGAGAGTC GCCAA GACTCTCCTTTTTT-ATG  TTAGCTTCGTTTCTG 100 28
      BC4563 4510589 .. 4510612 +  -9.6  -5.40072   TAAGCAATTTGAAAA          TCACCTTTGC ATAA GCTAAGGTGA           TTTTTTTGCAGAAAA 100 38
      BC4564 4511316 .. 4511341 +  -8.3  -5.12916   GTTATCAATGAGAAA         GAGGCATCACT ACAG GGTGATACCTC          TTTTATTATTTTATG  93 30
      BC4565 NONE
      BC4566 4512904 .. 4512925 +  -2.3  -3.19936   CCTCCAAATCGGAGG           TAATCCAGA AGTG TTTGGAATA            TTAACTTGGATGATT  44 54
      BC4567 4513283 .. 4513303 + -11.2  -4.85894   TAAAAAGACAAAAAA            GCAGGGAA ATTAA TTCCCTGC            TTTTCTATTTGGTTT 100 38
      BC4570 4516677 .. 4516712 + -15.8   -3.3941   GGCCTTTTTAAAACA    TA-AAAAAGCGAAGGAG AAG CTCCTTCGCTTTTTCTA    TTAATTAAATGTAAT 100 30
      BC4578 4523878 .. 4523909 + -13.2  -2.57463   AATATCACTATAATA      CAAAAGAGCAAGCT TCTC AGCTTGCTCTTTTA       CTTATGACGACGGTT 100 28
      BC4595 4542384 .. 4542407 +  -2.4  -4.60041   AATAAAAATAACACA          CCAATAGC CACAGTAA GCGATTGG           TTTTTCGCAATAAGT  61 491
      BC4597 4544044 .. 4544070 + -16.8  -3.51694   CAAAAAACTTACATG         TAATCAGTGGGA AAT TCCCACTGATTA         TTCCTTGTACTTATT 100 62
      BC4606 NONE
      BC4607 4556427 .. 4556453 +  -8.8  -4.49389   AGAAAGAAAAATAAA        GAAGGAG-GGC TTTAGC GCCGCTCCTTC         TTTTCGTTCTAACAT  88 27
      BC4609 4557866 .. 4557909 + -12.7  -3.28001   GCTGAAGTCTATGAA GCAACGTAAAAAAGCATCA ATATTG TGATGCTTTTTTACGTCCC TTAACTTTCAAAATC 100 17
      BC4612 4560081 .. 4560108 +  -4.2  -4.84146   TACACACGTAAAAAA        CCCTTCACTT TTCTTTTC AAATGAAGGG         TTTCTTTTCTATAGT  68 30
      BC4614 4562048 .. 4562081 + -17.7  -3.72678   CAATTTGTAAAATAA     TAGAAAAAGGCAGCG GGAG TGCTGCCTTTTTCTA      TTTCCCTACTATTTC 100 26
      BC4617 4563766 .. 4563789 +  -6.1  -3.84587   ATATTATTAAAAAAA          GAAGGCCACT CAAAA AGT-GCCTTC          TTCTATTTCACTAAT  66 31
      BC4625 4569247 .. 4569270 +  -8.9   -5.1417   AATTTATAGATAAAA          CACCAAGTC CACATA GGCTTGGTG           TTTTTCATTTTATAA  95 39
      BC4627 4570248 .. 4570283 + -14.8  -4.78326   TAAGTATGATTAAAA    GAAAACGACTGCAGGC GAAT GCCATCAGTCGTTTTC     TTTCTTTATTTAAGC 100 28
      BC4631 4573971 .. 4573981 +    -4    -5.626   AGCAACAAGCTCTTC                 TTCA TAT TGAA                 TTTTTTTCTGACATG  85 181
      BC4633 4575560 .. 4575581 + -10.1  -5.70829   CAACAAATTAAAAAA           GCGAAAGGC TTCG GCCTCTCGC            TTTTTTTATGCTCTT 100 30
      BC4635 NONE
      BC4636 4577684 .. 4577707 +  -9.6  -4.76191   ATCCAAAAGAAAAAA          GACGAAATCC TATA GGATCTCGTC           TTTCTTTTCATATAT 100 11
        ppnK 4583099 .. 4583136 + -23.1  -4.41616   TTTATAAGATTAAAA   TAACCGCAGAATTATGG AATT CCATAATTCTGCGGTTA    TTTATTTCCCCCGAT 100 34
      BC4651 4594035 .. 4594061 + -10.9  -3.66844   AAGTAAACATAAAAA         TCCCCACCTCA GTTCG TTAGGTGGGGA         TTCTTCACATATGAA  89 6
      BC4653 4595340 .. 4595388 + -13.3  -5.87996   TATGTAAAAAGAAAA GAGCGAGTTATCGATTTAGTACG TCC TGTACAAAACCGATAGCTCACTC TTTTTTTATTGATTA 100 34
      BC4655 4597572 .. 4597607 + -13.6  -4.13246   TTCTACTCTCGTTAA    TGACAAAAAGCCAATCC TGT GGATTGGCTTTTT-TCG    TTTATATATAAAATA 100 26
      BC4656 4598658 .. 4598668 +  -3.2  -4.94902   GAACCTAACGCTTTT                 TGTG CTG CACG                 TTTTTCTGGTGCTTC  70 476
      BC4660 NONE
      BC4661 NONE
      BC4662 4605023 .. 4605047 +  -5.8  -5.14682   TGTACTAAACGAAAA         GGAGGCTCGTT TTTG AAT-AGCCTCC          TTTTATTTATTGTCG  83 33
      BC4663 4606052 .. 4606078 +  -6.6   -5.0538   AAACACTGACAAAAA         GCTCATAGCC TCTATAC GACTATGAGC         TTTTTTCAAATGAAA  85 32
      BC4667 NONE
      BC4668 NONE
      BC4669 4611020 .. 4611042 +  -9.2  -4.63586   TTGAACGGATAAAAA           GGCATGTC CCCTCAA GACATGCC           TTTTCTATATGCTAT  90 41
      BC4671 4611679 .. 4611700 + -14.5  -5.38249   TGAATACGAATAAAA           GCTCACAGC AATC GCTGTGAGC            TTTTTTATACTTACT 100 28
      BC4678 4617717 .. 4617769 + -14.5  -3.80551   AAACCCAGAGAACTT AAAATAATAAAAAAAACGCTCGGGA TTT TTCCGAGCGTTTTTTTTATTAATAC TTTAATAACTCTTTC 100 19
      BC4694 4633151 .. 4633174 +    -3  -4.73828   TAGCAGCATAAAAAG          GAGGGTTCCC ATTA GGTGAACCTC           TTATTTTTTAATTGT  62 30
      BC4697 4635399 .. 4635450 +  -2.5   -5.9218   TTAAGTATCATTCTG AAGCAAGTAGTTGCTGTAAATATTG ATGC CAATA-TT-CAGCTTCTGCTTGCTG TTTTTTTGTTGTATG  82 37
      BC4703 4641437 .. 4641465 + -13.3  -4.39426   TGGTAAATAAATACA        TACCCCTTTCTAA TAA TTAGAAAGGGGTC        TTTTCTGCGCCTATA 100 56
      BC4706 4645481 .. 4645500 + -10.8  -5.27779   GCAATATTAAAAAAA            GAAACAGG GATT CCTGTTTC             TTTTTTAATATTGCC 100 31
      BC4707 4647112 .. 4647150 + -17.8  -3.44325   CAAACAAGTGAGCAA   CAATAAAAAGGATGACCA TTT TGGTCATCCTTTTTATTC   TTCATTCTCCACAAT 100 20
      BC4710 4648229 .. 4648285 +  -2.3  -2.92111   ATGCCCACCATTTGA GTAGGTAGTTATTTCTCTTCTCCTCAA CAT TTCCTCAGGAGCGAAATGACTACCGAC TCACTTTTTTCAAAC  41 26
      BC4711 4648555 .. 4648592 + -13.8  -2.91924   TGTCCCAACATAAAA   CATAAAAAAAGAGCTGG GTGAG CCAGCTC-TTTTTTATG   CTTTATAAACGATCA 100 28
      BC4714 4649798 .. 4649823 + -13.4   -5.4505   TTTTTTGTAAAAAAA         GGACGAAGAG TTTTAT CTCTTCGTCC          TTTTTTATTACCCAC 100 65
        moaC 4655085 .. 4655118 + -13.3  -3.11207   TCATAATCCTCTCTC     CGTTGAGCCTAAAGG GTTT CCTTTAGGTTCAACC      TATATATCTTGCATA 100 35
      BC4731 NONE
      BC4732 NONE
      BC4733 4668431 .. 4668465 +  -8.7  -5.88565   TGAGAAATGATTGAA    CTCCTCTCTCCAGCATG ATA CAA-C-GGAGAGAGGAG    TTTTTTTATTATCAA 100 38
      BC4734 4668703 .. 4668728 + -12.1  -4.59376   AGAAGAATAACGAGC         GAACATCTTAT TTCG ATAAGATGTTC          TTTTCATTTCATAAT 100 31
      BC4735 4669211 .. 4669230 + -12.2  -5.62045   AGAAGCTGAAAAAAA            CTGCTAGG ATTT CCTAGCAG             TTTTTTATTATGTCT 100 19
      BC4746 NONE
      BC4747 4683470 .. 4683497 + -17.2  -3.34013   GATAAAGTGAAACTT        TAATCAGTGGGG GCAT CCCCACTGATTA         TTAGTTGAACCAATC 100 36
      BC4748 NONE
      BC4749 NONE
      BC4750 NONE
      BC4751 4687524 .. 4687540 +    -8  -5.53991   ATAATGAAAAGAAAA              CCACTC TACAT GAGTGG              TTTTTTTCATCACTG 100 37
      BC4754 4690052 .. 4690071 +  -9.3  -5.71712   CAGAAGTAAATTTCC            GCTGCCA TAAGAT TGGCAGC             TTTTTTTATATAAAA 100 32
      BC4755 NONE
      BC4756 4691887 .. 4691909 +  -9.2  -4.21974   GCTTAAATAGAAAAA           CTCCCTTC AAAAAAC GAAGGGAG           TTTATTACATGGTCA  88 35
      BC4759 4693677 .. 4693709 +  -2.7  -2.96164   GCACGTCAAATGAAA      GGTTGATTACATATG TTC CAGAAGAAATCAATC      CTTTGTAAATCATGT  42 20
      BC4760 4694272 .. 4694319 + -13.9  -3.29461   ATTCCAACGTAATTA TAAAT-AAAAAAAGCTTTGCGC TCACC GCGCAAAGCTTTTTTTCATATA TTATAGACCAGCTTG 100 19
      BC4762 4697750 .. 4697775 + -14.9  -4.22949   CACTTACATAAAAAA         GAAGCTTACGT GAAA ACGTAAGCTTC          TTTCTATATCTTATA 100 150
      BC4764 4698858 .. 4698891 + -16.3  -4.36931   CCAAAAATAAAAAAA     TAGGAAAGCAGATCA TAGG TGATCTGTTTTCCTA      TTTTGATATAGGTTC 100 23
      BC4767 NONE
      BC4768 4701715 .. 4701730 +  -3.4  -2.96779   AAATTATAGAATTCA              TAATAT ATAT ATATTA               GTTCTATTTTAAAAA  45 104
      BC4769 4703036 .. 4703057 +  -7.4  -5.38249   AGAAGAACACAAGAA           CATCACTT CCAAAT AAGTGATG            TTTTTTGTAGTTAAT 100 221
      BC4774 4707186 .. 4707209 + -11.2  -5.59962   AATACTATGAAAAAA          GAACTTGTAT CGTT ATACAAGTTC           TTTTTGTTTCTTTTA 100 200
      BC4778 NONE
      BC4779 NONE
      BC4780 4712906 .. 4712941 +  -4.1  -4.75954   TTGGAAAAAGAAAAA    GAAGCTGACTCAAAAC AGTGC GCTAT-AGTCAGCTTC    TTTCTTTTACCTTTT  68 18
      BC4783 4715343 .. 4715384 + -15.5  -3.31269   TTTACCGACAAAAAA TAATAAGAGGAGGCAGTTGT TCA AAAAC-GCCTCCTCTTATTA TTCATATACTGTAAA 100 81
      BC4787 4717676 .. 4717688 +  -3.4  -3.71998   TTACGGATTTTTTTA                GCAT TTTTC ATGC                TTCTCTTACTCACTC  52 84
      BC4788 4718213 .. 4718230 +  -4.1  -4.82678   AGTACAATAAAAAAA             CTGCC CTTTCACA GGCAG              TTTTCCTTTTTATCC  68 64
      BC4790 4719552 .. 4719565 +  -4.5   -3.8505   TACCATTTTTTTATT               CGGGA ATTT TCCTG                TTTCATACTCTTCGT  59 499
      BC4792 NONE
      BC4793 4722240 .. 4722259 + -10.8  -5.29782   CACTAAGGTAAAAAA            GACACTTC ATTT GAAGTGTC             TTTTTTATACGTATG 100 35
      BC4795 4724347 .. 4724369 +   -15   -4.4204   ATTTTCTTAATAGCA           TCCCATCCTT TGA AAGGATGGGA           TTTCTTATACTTATT 100 31
      BC4796 4725416 .. 4725445 + -11.5  -3.91549   ATCTTTATGAAAAAA       GAGGGTGGTGCCCA ATA TTGGCAC-ACCCTC       TTCTGTTATTGTTGT  95 40
      BC4802 4729574 .. 4729596 +  -4.9  -3.11326   GAATTTAAATTATTC           GGTGAGAAA CTTTA TTTATCACC           TGTATTAGACTTGTA  52 137
      BC4803 4730135 .. 4730155 +  -2.5   -5.3671   ACATGACTTATTTAA            AGAACATGC CGC GCATTTTCC            TTTTTTACTTCTCTT  74 146
      BC4808 4733511 .. 4733529 +  -8.8  -5.23316   GAATACACAAAAAAA             GGGCGCTT AAT GAGCGCTC             TTTTTTCATATCGTA  95 16
      BC4815 4739115 .. 4739145 +  -8.5  -4.53705   AATAATATAATAAAA       TAAACTTTCATCA ATTAC TGGTGGAAGTTTA       TTTTCTATCACAATT  88 36
      BC4816 4740099 .. 4740114 +    -9   -5.5208   GTGTAAAGAAAAAAA              CGAGTG CTAG CACTCG               TTTTTTCTCTTCTAA 100 35
      BC4819 4742486 .. 4742507 + -11.7  -5.26918   ATAGTCATAAAAAAA           GAGCTTGAA TAGT TTCAAGCTC            TTTTTTATCAACTCT 100 37
      BC4832 4754060 .. 4754087 +  -9.9  -4.57205   GATAAAAAAAACAAA        GCTGCTCTTCC CTAAAA GGAAAAGCAGC         TTTATTTACATTTTT  93 39
      BC4835 NONE
      BC4836 4756949 .. 4756972 +  -8.3   -5.0538   CATATGCAAGCAAAA          TGTATGAGA ACTCAC TCTCATACA           TTTTTTGCAATACAA  91 47
      BC4837 4759013 .. 4759041 +  -5.4  -3.05343   TTAAAACAAACTTGA        TGAAAAGAGTAT TTCTT ATGCTCTTCTCA        TCTTCACCCTATCAG  54 37
      BC4838 NONE
      BC4839 NONE
      BC4840 4763778 .. 4763804 + -18.2  -4.28589   AAAATATGAATAAAA         TAGCCTTGTGCA ATA TGCACAAGGCTA         TTTTCAATAGTTTTT 100 32
      BC4852 4776597 .. 4776612 +  -3.2  -5.30616   AACGAGGGAATTGAC              CGAAGT CCGG ACTGCG               TTTTTCTTTGAATGC  71 49
      BC4857 4782567 .. 4782586 + -11.4  -4.84527   ATACTTTCTATAAAA            GGAGCTGC TTAT GCGGCTCC             TTTTTCATATCTAAA 100 28
      BC4858 4783412 .. 4783432 + -14.1  -4.88067   AAAGAATAAAAAAAA            GCATTCCGA AAA TCGGAATGC            TTTTTATCGCTAGCT 100 32
      BC4860 NONE
      BC4861 4785374 .. 4785394 + -11.2  -5.10163   ATGAAAAAGAGTAAA            CAGTGCCT TTATC AGGCACTG            TTTTATTTTGACCTT 100 209
      BC4862 4786468 .. 4786508 + -17.3   -3.3287   CTTTCTTAAGCAAAA  TAAATAAAACGAGCTTAAT TTT ATTAAGCTCGCTTTATTTA  TTAATATCCATTTTT 100 243
      BC4868 NONE
      BC4869 4799997 .. 4800023 +   -11  -4.96848   TAACGGAATAATAAA         GAGCACTCTA CGTAAAA TAGAGTGCTC         TTTTTCTATAAACGA 100 84
      BC4895 4809744 .. 4809761 +  -5.6   -5.8096   GTAACATAAAACAAA             CTCTCT TTAATT AGAGAG              TTTTTCTTTTTTCTA  91 37
      BC4899 4813262 .. 4813305 + -20.7  -3.06679   ATATATATCATAAGA TAAAGTAAAAGAGGAACGC TCATAT GCGTTCCTCTTTTACTTTG TTAACTCGGACTCTT 100 99
      BC4903 4816708 .. 4816732 + -17.3  -5.80364   ACTGAATAAACGAAA          GGCAAGATGAC ATC GTCATCTTGCC          TTTTTTTGTTAACAT 100 42
      BC4904 NONE
      BC4906 4819462 .. 4819479 +    -7  -4.86293   CATTTCACAAAGAAA             GCTACC ATTCAC GGTAGC              TTTTACTTTTTCTTC  83 206
      BC4909 4820824 .. 4820854 +   -12   -3.3382   CTCTAAAAAACAAAA       CGACCAAATTACAT AAT GTGCAATTTGGTCG       TTACTGTGTGCTCAC  89 35
      BC4911 4823102 .. 4823122 + -13.3  -5.35354   TATGTAGTAAAAAAA            GCGCTCTGA TAA TCAGGGCGC            TTTTTTACTTATATC 100 34
      BC4913 4824688 .. 4824723 + -16.9  -5.86465   GGAACCGCGGGCAAA    CGCTCGTCCCTAGGC AAATAA GCCTTGGGATGAGCG     TTTTTTTATGTTCTT 100 242
      BC4916 4827506 .. 4827522 +  -2.3  -4.35926   ACAGGAGGTTAACAT              TATGAGA AGG TTTCATG              TTTTAGATTTAGCAT  57 75
      BC4917 4828109 .. 4828136 + -15.8  -5.47159   TTTCATAATAAAAAA        GAGTTATTGCAG CTTG CTGCAATAACTC         TTTTTTATATTAAGA 100 33
      BC4920 4831745 .. 4831778 + -15.5  -2.73452   AACAAACCTATAAAA     AGAAGACTGTTCCAA AATA TTGGAACAGTCTTCA      CTTATACTCTTATTC 100 156
      BC4926 4837742 .. 4837775 + -19.9  -4.52589   TTTAATATGTAGAAA     TAAAAGCTCCTTCCA TACG TGGAAGGAGCTTTTA      TTTTATATACCACGA 100 36
      BC4928 4848890 .. 4848906 +    -8  -5.71983   GTTAGCCTAAAAAAA              GATGCC CATTC GGCATC              TTTTTTTGTCGTTAA 100 31
      BC4929 4850356 .. 4850381 + -11.2  -4.57569   TTTGATTAACTACTT         GGAGTCATGC ATTTAC GCATGGCTCC          TTTTTAAAAGGATCA 100 32
      BC4931 4851782 .. 4851806 +  -8.7  -4.67354   TTGAAAACAAAAAAA          GGAATTGAC CCTGTTC GTCAATTCC          TTTTCTATCTGTCTT  89 18
      BC4938 4857295 .. 4857317 + -14.2  -3.42684   GGTTAATACTTTACA           GGCTGTCTAC TAT GTAGGCAGCC           TCTTTGCATCAGTTT 100 35
      BC4939 NONE
      BC4940 NONE
      BC4941 4859356 .. 4859376 + -12.6  -3.90298   GTGACATAATAAAAA            GAGGAGGC TATTC GCCTCCTC            TTCTATTTACTTACG 100 194
      BC4946 NONE
      BC4947 4864154 .. 4864203 + -15.4  -4.27467   GATATGTATATGAAA AAACTAGTAGAAAGTACAATGT AATTTC ACATTGTACTTTCTACTAGTGC TTTATATTCCTCTTG 100 2
      BC4952 4867412 .. 4867431 +  -9.3  -5.80364   AGTCACTTGCTAAAA            GGAGACC AAATTC GGTCTCC             TTTTTTTATTCAAAT 100 66
      BC4953 4867805 .. 4867840 + -15.1  -4.62069   CATAAAATTGTGGTA    TATAAAAAAGAGACC TCACTC GGTCTCTTTTTTATA     TTTTTAAGATAACCA 100 48
      BC4955 4869470 .. 4869494 + -13.6  -3.93782   TAATAATGTTTTCTA          GGCCGTCAGT TTCAT GCTGACGGCC          TTTCGTATTCCATAA 100 38
      BC4957 4870321 .. 4870339 +  -8.9  -4.98531   ATTCAAAATAAAAAA             GCACTCT TAACT AGAGTGC             TTTTTACTTTCAAAC  95 101
      BC4958 4871279 .. 4871301 +   -15  -4.33621   AATATCAGAAAAAAA           GCTGTTCCAA AGT TTGGAACAGC           TTTCTTCATTACATC 100 140
      BC4962 NONE
      BC4963 4874751 .. 4874771 + -14.1  -5.14563   ATAATTTATCGTATG            CACCAGCTA TTT TAGCTGGTG            TTTTTTCATCACGAG 100 37
      BC4964 4874994 .. 4875017 +   -11  -4.99312   TAGTATGATGTTTAC          GGAGGTTCCT CTTT GGGGACCTCC           TTTTATTCTTGTCTT 100 38
      BC4965 4875628 .. 4875649 + -11.7  -6.08342   AAAATATGCAAAAAA           TCCTCTTAC AATT GTAAGAGGA            TTTTTTTATTTCTTC 100 44
      BC4967 4876651 .. 4876685 + -23.2  -5.84011   TGATATGATTAAAAA     GTAAAACAGGTGGAGA AAA TCTCCACCTGTTTTAC     TTTTTATTTTTTATT 100 22
      BC4969 4878344 .. 4878367 + -12.6  -5.38047   TACCGGAGTAAAAAA          TAAACCACCA AAAT TGGTGGTTTA           TTTTTTATATGGATG 100 30
      BC4971 NONE
      BC4972 4880030 .. 4880050 + -12.7  -5.73672   GAGTACAAACAAAAA            GAGAGCTAA TCA TTAGCTCTC            TTTTTTTCATTATTT 100 17
      BC4974 4882128 .. 4882153 +   -12  -5.31456   GCAAATACAAAACGA         TAACCGTAGC TGCATT GCTACGGTTA          TTTTTTATCCATTAA 100 23
      BC4978 4885313 .. 4885342 +  -7.8  -4.30441   TACATATATTATCCA       GTTCCAGCGGCT AGAATA AGCCGCTGCCAC        TTTTAAATATTGTCC  80 7
      BC4994 4898854 .. 4898874 + -11.2  -4.73633   ATGTAACATAAAAAA            GCAGACTG TGGCT CAGTCTGC            TTTTATCTATTATTA 100 35
      BC5005 4911244 .. 4911271 + -12.9  -5.03314   TTTCAGCAATTAAAA        TAACCAAGGAG TATTTT CTCCTTGGTTA         TTTTTTAACCATACC 100 23
      BC5010 4916132 .. 4916157 +    -7  -5.62288   ATTAAATAATAAAAA         GGAGTCT-AGT TTTTC ACTTAGACTCC         TTTTTATTTTGTTCC 100 40
      BC5018 4923007 .. 4923052 + -15.9  -3.65224   AAAAGGTTAATAAAT TAAAGGGCATAACATATTA GTCATATA TAATATGTTATGCCCTTTG TTATTCAACTAACGT 100 40
      BC5020 NONE
      BC5021 4925250 .. 4925264 +  -2.9  -3.91084   ATGAAAACTACTAAC               GAAAA ACTTA TTTTC               TTTCGTTACAGGTAG  52 510
      BC5026 NONE
      BC5027 4929169 .. 4929190 +  -6.7  -4.62561   CAAGATTTATGTGTA           GCCAAGA-AT TTT ATGTCTTGGC           TTATTTTATTTATTC  79 49
      BC5028 NONE
      BC5029 4931677 .. 4931706 + -15.8   -5.5604   TTACTCTGTTTCGTT       CGCCCGTTATCC TTATTT GGATAGCGGGCG        TTTTTTATTACTTAA 100 107
      BC5030 4932966 .. 4932989 +  -9.7  -5.07275   TACTGCATAACAAAA          GACCTTTCA TTTACT TGAAAGGTC           TTTTTCTCTATCTCA 100 353
      BC5032 4935873 .. 4935895 +  -6.2  -4.68593   ACAGCATGCAAAAAA           GGATCCCTTC ACG GATAGGATCC           TTTTTGCATGCTCAC  76 8
      BC5034 4939917 .. 4939940 +  -7.6  -5.44721   TAGATGTTCAAAAAA          TATCCCTTCTT TGA AAGA-GGGATA          TTTTTTTGAGCTCAT 100 38
      BC5035 4940379 .. 4940419 + -13.7  -4.18506   TTGCGGATAGCGGGA TAA-AGAAAAGACCTGAC TAGGAT GTCAGGTCTTTTCTCTTA  TTATTTTACACCTAC 100 62
      BC5043 4948584 .. 4948611 + -14.3  -4.86731   CATATCTCAAACAAA        GGCCCTATTAC TTCACC GTAATAGGGCC         TTTTATTTACAACAG 100 322
      BC5044 4949446 .. 4949464 +  -8.1  -5.39721   TCATTAAAAGCGGAA             GCGGCTC GTTCA GAGTCGC             TTTTTTATGTAATGG 100 286
      BC5045 4949942 .. 4949967 + -10.5   -3.9716   AATCAAAATGATAAA         GGCATTCCAAA GTAA TATGGAATGCC          TCTTTTATTGCCTTC  91 11
      BC5047 4951346 .. 4951356 +  -2.6  -3.48378   TGAGAATATTATCAA                 TTAT GGT ATAA                 TATTCTTGTCACAAT  46 38
      BC5048 4951902 .. 4951927 + -12.1  -5.99154   TGAGTAATATTTCAA         TCACCTTAATA CATG TATTAAGGTGA          TTTTTTTGTTTGCTC 100 34
      BC5049 4953218 .. 4953249 + -13.2  -3.68738   AAGCAAGTTAAACAA      AAAAAGCAATGAGC CTAC GCTCATTGCTTTTC       TTAATTTATTAAAGC 100 30
      BC5054 4958876 .. 4958934 + -19.7  -2.57647   AGTAGTTTCTGAAGC TG-AATAATAA-AAAAAGCTCGTAAAACA TTA TGTTTTACGAGCTTTTTCTTATTATTGCA CTTGCTCTAATCCAT 100 19
      BC5059 4967088 .. 4967121 +  -9.8  -5.77988   GAATAATAGGAAAAA     GGAAAAAACGAACA TGAATT TGTTCATTTTTTCC      TTTTTTTCTATATAT 100 35
      BC5060 NONE
      BC5061 4969184 .. 4969216 + -17.1  -4.89339   TACTAATCTGAATAT      AAGCCCGAATCATGC CCT GCATGGTTCGGGCTA      TTTTTATCCGTAATT 100 35
        ccrB NONE
        ccrB 4976561 .. 4976578 + -11.3  -4.49556   GGAATATGAAAAAAA             GCGACTC TATT GAGTCGC              TTTCTTTCATAAGAA 100 32
      BC5091 NONE
      BC5092 4998579 .. 4998601 +  -2.8  -2.67016   AAAAAGACCATAAAA           TGTTTTAAAG TTA TTTTAAATCA           TAAATTTAACTACTT  40 140
      BC5093 4999044 .. 4999075 + -16.1  -2.71791   GTTTCAAATTGTAGA      CACCCTGAAATTG CCCTGC CAATTTCAGGGTG       ATTTGACGAACCCCT 100 136
      BC5098 5001887 .. 5001908 +  -8.7  -5.86976   TCATTCCTAAAAAAA           GACAGAACC AGAC GGTTCGGTC            TTTTTTGTTTTATAA 100 475
      BC5126 NONE
      BC5127 5030000 .. 5030010 +    -4  -3.04334   GAAAGAAATCTATTC                 GTTT TTT AAAC                 TCTCGTTGTATTTGC  48 52
      BC5134 5037667 .. 5037694 + -12.8  -3.45581   ATTTTAGCATAAAAA        AACAGACCGTGA TTTC TCACGGTCTGTC         GTTTATTTTCTACAA 100 34
      BC5145 5047196 .. 5047240 +   -11   -3.2244   AAATCAGTCTTGCTG TGAAATAGAAAAAGGATGAT ATGCA GTCATCCTTTTTCTATCACA TTACATATTGTAATA  85 42
      BC5146 NONE
      BC5147 NONE
      BC5148 NONE
      BC5149 NONE
      BC5150 NONE
      BC5151 5050746 .. 5050769 +  -4.6  -5.49579   GACTAATTATCGAAA          GAACGCTT CAGTTAAA AGGCGTTC           TTTTCTTTTTTCTCC  81 35
      BC5152 5051689 .. 5051707 +  -8.1  -5.58179   TGGATACATAAAAAA             GCGCCCT ATTAC AGGGTGC             TTTTTTATTATCATG 100 156
      BC5175 5073594 .. 5073613 +  -6.4  -3.61654   AAAAAACAGAGTTGA            CCCTCACA TTAG TGTGAAGG             TTTACAATACATGTA  64 26
      BC5176 NONE
      BC5177 5074799 .. 5074821 + -12.8  -5.65177   AAGGGCGACGTTTAT           CCTCTCTAGT GAA ACTAGGGAGG           TTTTTTTATGACTAT 100 261
      BC5178 5076551 .. 5076594 +   -25  -5.36441   AAGCCGTGCATTGAA CTGCACC-CCAATTGTTAGAC ACA GTCTAACAATTGGAGGTGCAG TTTTTTGTATGACAA 100 113
      BC5179 NONE
      BC5180 NONE
      BC5199 NONE
      BC5200 5100026 .. 5100050 +   -10  -6.47228   CAGCCGTAAAAAAAA          AGGCCCAATC TATCC GATTGGGCCC          TTTTTTTTTTACTTA 100 32
      BC5203 5104219 .. 5104248 + -13.8  -5.59534   TATGAAATATTCAAA       TAGCATCCTCTT TCTTAT AAGAGGATGCTA        TTTTTTATTCTCATT 100 62
      BC5204 5105120 .. 5105147 + -11.4  -5.40873   GACACAAGATTGTAA        CAGCTTTAGTGC CTAT GTGCTAAAGCTG         TTTTATTTTTCTCTT 100 26
      BC5205 5108006 .. 5108044 + -10.6  -3.09766   AGCACCTTATATAAT  GA-GAAAAGGCTGTTCCA ACATA TGGA-CAGCCTTTTCATC  TACTTCTTTACTTTT  83 132
      BC5207 5109836 .. 5109857 +  -8.7  -5.47159   TTTATAAATAAAAAA           CGACGGC ATGATGTA GCCGTCG            TTTTTTCTATTAAAA 100 34
        speE NONE
      BC5214 5116137 .. 5116152 +    -9  -3.39895   TTCGAGATAAAAAAA              CCTTGC ATAA GCAAGG               TTCATTCATCCACCG  78 169
      BC5218 5119543 .. 5119579 + -15.4  -3.95676   AACAAATTTGCTTAA    TAGAAAGAGGATGCTC GTTTA GAGCATCCTCTTTTTG    TCTTTATTTATTGAT 100 26
      BC5219 NONE
      BC5220 5121292 .. 5121320 + -14.8  -3.92324   AACGTAAATAAAAAA        TAAGCTATCCGA AAAAA TCGGATAGCTTA        TTTCATCTTAAGAAA 100 30
      BC5222 5124364 .. 5124398 + -14.5  -4.76312   AATGATATCAAAAAA     TAAAAGGTGCTATCC CCATA GGGTGGCACCTTTTA     TTTTTCACTCTTCTC 100 41
      BC5224 NONE
      BC5225 5128361 .. 5128396 + -14.2  -4.60713   AAATAATATAGTCTT    GGAGTCTGTCCCAAAA GGCA TTTTGGAATAGACTCC     TTTTGTCATGTTTTG 100 35
      BC5226 5130108 .. 5130145 + -21.6  -3.55219   GCCTTATAAACAACA   GAAGCCCCATTTGCTA CCGTCT TAGCAAATGGGGCTTC    TTCTATAATAAAGTT 100 32
      BC5229 5134565 .. 5134589 + -18.7  -4.37013   CGTTTGTTTAAAAAA          GGACCCTTGCA AAT TGCAAGGGTCC          TTTTCCTAATTCGTT 100 52
      BC5232 5137979 .. 5138001 +  -8.5  -6.17669   TAAAGAAGAAAAGAA          GAGTGCTGAG TAAT CTCAGC-CTC           TTTTTTTATTTTCTT 100 13
      BC5233 5139558 .. 5139581 +  -5.4  -5.58179   GCATTTAAATGGAAA          TCAAGGTGTA AATT TATATCTTGA           TTTTTTCTTGTAATC  87 77
      BC5234 5141464 .. 5141485 + -13.1  -5.22312   ATTAATAGTTTCAAA           GCCTTCTAG TTTA CTAGAAGGC            TTTTTTGCTATGAGT 100 40
      BC5235 5143040 .. 5143064 +  -9.4  -5.15634   ATAAACTTATATAGA          GTCTTCTCTT TCTAC AAGAGGAGAC          TTTTTTCATGCAATC 100 37
      BC5236 5144041 .. 5144059 +  -3.2  -3.27772   AAGGACAGACACTGT             TATGATGA CTC TCGTTATA             CTTCTTTTATTCCTT  46 21
      BC5237 5145350 .. 5145380 + -14.9  -4.19678   GATAAATAATAACAA       TAAGCACAGAGCG CCGTA TGCTCTGTGCTTA       TTTATTGCCGTATAA 100 32
      BC5239 5149045 .. 5149070 +    -9  -5.22481   ACTGCTAAATTACAA         GCCGGTTCTC TTTATT GAGAGCTGGC          TTTTATTTATTTATA  95 47
      BC5240 5149511 .. 5149531 + -12.7   -3.3676   AGCTACAAAAAAGAA            GCTGTTCAA ATA TTGAACAGC            TTCTCACATATTAAC 100 125
      BC5244 NONE
      BC5245 5157544 .. 5157569 + -16.3  -5.47159   TCCCCGCAAAAAAAA         GCGCTAATCTC ATTT GAGATTAGCGC          TTTTTTCTATTCCAA 100 70
      BC5247 5158397 .. 5158427 +  -7.6  -3.02043   TAAAGTAAAACTCGG       ATCAGTGGGGAT TTTATTC ATCCCCGCTGAG       TATTAGACCGCAATT  67 38
      BC5248 5158726 .. 5158755 + -15.2  -5.45652   CTATAAAATGAAAAA       GACGAATCTGCA TCATTT TGCAGATTCGTC        TTTTTTCTTCGGCAT 100 35
      BC5250 5159813 .. 5159854 +  -8.3  -5.02287   CACCTTAATAACAAA TAGAATGGAAGGTAG TATTTCCTTACC TTACCTTCCATTCTA  TTTTCTATTTTTATC  91 33
      BC5256 NONE
      BC5257 5165560 .. 5165587 +  -8.6  -4.56775   TTTTCTAATATAAAA        GCTATCCAAT CACACACA ATTGGATAGC         TTTTTCAAACAAAAT  89 91
      BC5302 5214020 .. 5214052 + -16.5   -4.4891   AATTTCTACAAAAAA      CCCCCAGTATGAA CAAATAA TTCATACTGGGGG      TTTTATAGTGCTAAA 100 6
      BC5321 5229349 .. 5229379 + -12.8  -4.82901   GAGATTCTCGAAAAA       GAACTTACTTCATT ACA ATTGAAGTAAGTTC       TTTTTATGAAACAAA 100 57
      BC5322 5230243 .. 5230286 +   -17   -3.0062   ATTCCTCCCATCACT CAAATATAAAATCCCCTGCT TTTT AGCAGGGGATTTTATCATTG TAATTCTTCCTTCTT 100 181
      BC5337 5244681 .. 5244720 + -13.9  -2.66546   GAAATGTTAAATGAA  TATTAAAAAAAGCGCCT TATTTC AGGCGCTTTTTTTATTA   CTTGCTCTCTTTATT 100 20
      BC5346 NONE
        uvsE 5257242 .. 5257280 + -14.1  -5.00884   AATTAAAAGAATAAG   TGGTGCAATGTTACAGT GGTAA ATTGTAACTTTGCACCA   TTTTTTCAAAAAAGT 100 4
      BC5351 5263104 .. 5263130 + -13.9  -4.96848   CAATAATTATAAAAA         GAAGGTTACCT CTCAT AGGTAACCTTC         TTTTTATATCCAACC 100 35
      BC5356 5267482 .. 5267518 +  -4.6  -5.61881   ATCTAATACCAAAAA    CGGCTGTTTTGT AGATTTATTCCAC ATAAAACAGCCG    TTTTTATTTTTGGGA  83 35
      BC5357 NONE
      BC5358 5277659 .. 5277688 + -12.4  -5.60993   TTAATAATTTTTTCA       CATCCAATCAAT CTCTCA ATTGATTGGATG        TTTTTTTATACAAAA 100 37
      BC5359 5279548 .. 5279570 +   -15  -4.63218   CTTAATCATTTAAAA           GACCACTGAT TTT ATCAGTGGTC           TTTTATTGAGAAAAA 100 36
      BC5360 5280297 .. 5280310 +  -2.3  -2.66216   GTCTCATAAGAAAAT               GTCAC TTCT GTGTC                CTTCTCATACTGAAG  40 189
      BC5366 5285138 .. 5285172 + -12.3  -5.41787   CACTATTTTAACGTA     CTAAAAAAGGAGCGA ATGAG TCGCTCCTTTTATGG     TTTTTCTATTTTTTC 100 22
      BC5368 5286807 .. 5286835 + -10.4  -5.37043   GTTGCATAAGAAAAA        GAGCTATTCCCA TCGTT TAGGAATAGCTC        TTTTTTGTGTCGCGT 100 32
      BC5369 5287201 .. 5287220 +  -2.1  -3.51324   GAAAGAACTTTAGCC            GCCGGGCT TAAAC AGT-CGGC            TTCACTTTTATTTTA  46 80
      BC5374 5291774 .. 5291796 +  -9.9  -5.45802   AGCACGTGCCTTTGA           GCTCCTTTC TTAAT GGAAGGAGC           TTTTTATTTTCGAAA 100 13
      BC5375 5293945 .. 5293968 + -15.4   -5.5074   CCTTGGTAAAAAAAA          TAGCTGACGG GCAT CCGTCAGCTA           TTTTTTATTCACTTA 100 32
      BC5378 5295496 .. 5295522 + -13.9  -4.59982   TTTCAAGTTTTTTCA         TAAGAAGCAGC CATTA GCTGCTTCTTA         TTTCTTTCCTTCTAA 100 41
      BC5385 5302507 .. 5302537 +   -15  -3.98804   GAAAAAATTGCAGAA       TAAGAAGGATGCAT GCA ATGCATCCTTTTTA       TTATTTCACCTTTAA 100 23
      BC5386 5303481 .. 5303513 + -22.3  -3.82098   CTTGGCTTAGAAAAA      TAAAGACCGTCGCTA TTA TAGCGACGGTCTTTA      TTTCAATTCATTATA 100 23
      BC5388 5305513 .. 5305529 + -10.9  -5.97979   TATAAATGGTGAAAA              GGAACGA AAT TCGTTCC              TTTTTTTATTCTTCT 100 36
      BC5389 5306981 .. 5306996 +  -6.8  -6.09196   TTTTTTAATAAAAAA              GCTGGC TCAC GCTAGC               TTTTTTTATTTTCCA 100 33
      BC5390 NONE
      BC5391 5308172 .. 5308197 + -10.5  -5.33785   ACTCCAAGACCATAA         AAAAAGCTGGC AAAT GCCAGCTTTTG          TTTTTTATAATCCTT 100 26
      BC5395 5311364 .. 5311391 +  -7.1  -3.63341   AAAATCAAACTTTAA        TCATTGGGG TTTTATTCTT CCCCAATGA         TTATTAACCAATATT  70 281
      BC5396 5312368 .. 5312396 + -13.4  -5.33026   TTTTCATTCACAAAA        CCTATTTGAAGT CAAAT ACTTCAAATAGG        TTTTTATTTAAATTC 100 43
      BC5397 5312858 .. 5312891 + -12.7  -3.59995   AGCAACAATGATAAT     AAAAAGGTAGTTAAC AACT GTTAACTACCTTTTC      TATTTATAAATTTGG 100 30
      BC5403 5318061 .. 5318091 +   -20  -4.52142   ATTTTAAATAGAAAA       GAGCCTATTAAGCA AGC TGCTTAATAGGCTC       TTTCTGTTTTATGGT 100 2
      BC5407 5323494 .. 5323524 +  -9.8   -5.7946   AAAAATTAATAAAAA       TAGGCAGTGGGG ACGAAAG CTCCACTGTCTA       TTTTTTTATTACACA 100 32
      BC5409 5325013 .. 5325040 +   -10   -5.0538   AAAAATATAAAAAAA        CAGCATTAACAT ATAA ACGTTAATGCTG         TTTTTTCGAGTGACG 100 31
      BC5413 5329100 .. 5329133 +    -4  -5.35222   ATATATAAATAAAAA     CACTCACA-AGGT TCATACATT GCCTCTGTGAGTG     TTTTTTATAAGTTTT  77 40
      BC5423 5339650 .. 5339679 + -13.9  -4.13591   AATTAATAAAGGCCA       TTAAGAGAATTCT AAAT AGAATTCTCTTAA        TTTATATACTATTCA 100 22
      BC5424 5341274 .. 5341302 + -14.9  -4.38154   TTCATCTTCCATCAA        TAAAAAGAATCCA GAA TGGATTCTTTTTA        TTTTCTGAAAAATAT 100 210
      BC5426 5343441 .. 5343468 +  -7.9  -5.55769   ATAATCTTCTCATCA        TACATGCACAGG CTCTT CCT-TGCATGTA        TTTTTTATTATAAAA 100 42
      BC5427 5344764 .. 5344792 +  -7.7  -5.63517   AATATATATAAAAAA        CATCTTAATTT CCTTGAA AAATTAAGATG        TTTTTTATTTCAAAC 100 427
      BC5429 NONE
      BC5430 5348817 .. 5348835 +    -9  -5.71295   AAATAAAAATAAAAA             CTTCAAAT CAA ATTTGAAG             TTTTTATTTTTATCT 100 39
      BC5431 5351842 .. 5351873 +  -5.4  -3.16055   TTAAAATGAAGTGAA      GTAAAAGTTGAAG ATGATTG CTTCA-CTTTTAC      TTCATGCCCACTTTA  54 37
      BC5432 5352860 .. 5352883 +    -9  -5.39721   AGGCATAACCAAAAA          GTTACTTCTG TAGG TAGAAGTAAC           TTTTTTATATACTAA 100 33
      BC5433 5354567 .. 5354607 + -15.2  -5.08088   ATAGTAAGTAGTCTT TAAG-AAAAAACTCCTTGT GTAG ACAAGGAGTTTTTTACTTA  TTTTTATTAAGAATT 100 30
      BC5435 5358744 .. 5358766 + -12.1  -5.63517   AAGAAAAAAACAAAA           TAACCTCGC TAACT GCGAGGTTA           TTTTTTATTTCCAAA 100 23
      BC5442 5366593 .. 5366636 + -24.3  -5.59962   AAGTATTAGATTAAA CGTAAAAGAGGAAGCATCT CATTTA AGATGCTTCCTCTTTTACG TTTTTATTTATTTTG 100 27
      BC5445 5370547 .. 5370569 +   -12  -4.10331   CGAAATCCTCCAGAA           TCCCCCGG ATTGCCA CCGGGGGA           TTTATGATTACTTCA 100 84
      BC5450 5375168 .. 5375215 + -14.6  -3.46824   TGATTTAAAAGAATC ATAAATAAAAAACTATCCACCT ATTA AAGTGGATAGTTTTTTATTTAC TTAATTGCTTCATGA 100 22
      BC5452 5378132 .. 5378161 + -18.1   -5.4251   TTCTTAAATTAACTC       GAAGGACAAGCAT TTTC ATGCTTGTCCTTC        TTTTTTGTATATGAA 100 41
      BC5453 5380076 .. 5380101 +  -9.8  -4.04326   TCAAGAATAAAAAAA         TAAGCCCTCG CTTTAA TGAGGGCTTA          TTTCATATTTACTTC  86 31
      BC5480 5402437 .. 5402468 +  -9.7   -5.2197   TCCGCATTAAAAAAA      GCAAACCATC-TAT AAATA ATAAGATGGTTTGC      TTTTTAATTTTTCTG 100 11
      BC5490 5411372 .. 5411393 - -13.1  -5.67967   ATTATTAGAAAAAAA           GACCACTGA ACGA TCAGTGGTC            TACGCAGATAATACT 100 25
        rnpA NONE
      BC5488 5410139 .. 5410152 -  -2.4  -2.94695   TTAGCAGTAATTACA               CTCA CTTGCT TGAG                CCTCCAGCCTTACCA  42 13
      BC5487 5409432 .. 5409464 - -13.7  -5.08824   TCCCCATGTAAAAAA      CACTAAACTTATTCA CAG TGGATAAGTTTAGTG      TTTTTTAGTTATCCA 100 87
      BC5486 NONE
      BC5485 NONE
      BC5484 5405186 .. 5405201 -  -6.2  -4.37886   CTATTCTCCATAAAA              TGTTTC CTAT GAAACA               TTTACGTTTTCATTT  74 70
      BC5483 5404228 .. 5404254 -  -8.1  -4.48903   GAAAATATAGTAAAA        GAGACCTC-TCC AATA GGATAAGGTCTC         TAGCACGTCATTATT  85 39
      BC5482 NONE
      BC5481 5402437 .. 5402468 -  -9.7  -5.52384   TCCGCATTAAAAAAA      GCAAACCATC-TAT AAATA ATAAGATGGTTTGC      TTTTTAATTTTTCTG 100 29
      BC5479 NONE
      BC5478 5400454 .. 5400496 - -14.5  -2.72043   AAGTTTCCGCCAAAC GAAAAAAAGTAACAGTTAC CTACT GTAACTGTTACTCTTCCTC TATTCTTCGTGCTTC 100 25
      BC5477 5399218 .. 5399246 - -14.1  -5.47431   CCAATACATAAAAAA        CTTGGCAAACATA TAA TATATTTGCCAAG        TTCATATCTTTATTT 100 59
      BC5476 5398761 .. 5398774 -  -5.3  -3.30731   CCAACGAGGATAACA               CGATT CATC AATCG                AACCACTCTCCCTTA  56 49
      BC5475 NONE
      BC5474 5397928 .. 5397977 - -18.3  -5.26119   CTTTCAAAAAGAAAA GCATAGCAAAATGCACAGTAGAGT CCG ACTCTACTGTGCATTTCA-TACGC TATTATTCACCAACA 100 28
      BC5473 5396911 .. 5396930 -  -2.2  -4.61873   TCCTATAAAGTAAAA            CTAACT TACCTTCC AGTTAG             TTAAACAGATTAAAA  59 60
      BC5472 NONE
      BC5471 5394075 .. 5394087 -  -3.3  -2.83249   TCCGATACAATATGA                GTCGC CGT GCGAA                TTAAACGACGTAAAA  45 408
      BC5468 5391540 .. 5391555 -  -7.6  -5.97979   AGAATAAGAAAAAAA              CTCATG CAGA CATGAG               TTTTTTTTCAAAAAA 100 47
      BC5463 NONE
      BC5462 NONE
      BC5461 NONE
      BC5460 5385876 .. 5385896 -  -5.5  -3.87815   TCTCATTCGCATAAA            CAGGTAAAT CAT ATTTACGTG            CCAGTACACCTAATC  61 220
      BC5458 5384051 .. 5384069 - -10.3  -4.73682   TTCTACAATAGAAAA             CAGGAGG TAGGC CCTCCTG             TTTTTAATACTTTTG  95 29
      BC5457 5383837 .. 5383853 -  -4.4  -2.90511   TATCCACAAATACTA              CCCACA TATTG TGTGAG              AATCTGTGTTCGATA  49 6
      BC5456 5383265 .. 5383275 -    -4  -4.06214   ATAATAAAATAAATA                 TGAT AAT ATCA                 GTGTTTTATATAGAA  58 45
      BC5455 NONE
      BC5454 5380076 .. 5380101 -  -9.1  -5.95946   TCAAGAATAAAAAAA         TAAGCCCTC GCTTTAAT GAGGGCTTA          TTTCATATTTACTTC 100 34
      BC5451 5375166 .. 5375218 - -12.6  -4.22883   GATGATTTAAAAGAA TCA-TAAATAAAAAACTATCCACCT ATTA AAGTGGATAGTTTTTTATTTACTTA ATTGCTTCATGAACT 100 19
      BC5449 5373767 .. 5373790 - -12.6  -6.11243   AGGTAATAAAAAAAA          GCCACATAAT TTTT ATTATGTGGC           TTTTTTTATTAAATT 100 34
      BC5448 5372555 .. 5372581 -    -6  -5.61689   AAAATTAATAAAAAA        TGACCTCTTGC TTTTAT GCAA-AGGTCA         TTTTTTTATATTCAT  90 43
      BC5447 5371517 .. 5371544 - -12.2  -5.10064   GCCAACATATAAAAA        GCATGGAATTCGT TTA ACGA-TTCCATGC        TTTTCTACAGAAAAT 100 44
      BC5444 5368407 .. 5368428 - -10.3  -5.24291   AAAAGCAAAACAAAA           GACCTTATA TTTC TATAAGGTC            TTCGAAACAGAAATT 100 171
      BC5443 5366593 .. 5366636 -   -25  -3.87318   AAGTATTAGATTAAA CGTAAAAGAGGAAGCATCTC ATTT AAGATGCTTCCTCTTTTACG TTTTTATTTATTTTG 100 33
      BC5441 NONE
      BC5440 5362471 .. 5362494 -  -7.4  -4.82128   GGATGAAATACAAAA          GCTGCTCCTT AAAT ACGAAGCAGC           TTCTTGAGTTCTTTT  86 10
      BC5439 5361913 .. 5361924 -  -4.4  -2.96125   ATATATAAATACAAT                GGTT ACGC AACC                 TTTCCGTGCTTGCGT  49 16
      BC5438 5361122 .. 5361160 - -11.9  -5.09762   ACTGTAACATAAAAA   GCAAGCTATCAGTAGAA ATCTG TCCTACAAATAGCTTGC   TTTTCTTATTTTTTA 100 52
      BC5437 5359791 .. 5359819 - -15.5  -4.52047   CATCATATTATAAAA        GAAAAAGCACCGA ACA TCGATGCTTTTTC        TTTACTTCACTTTAT 100 27
      BC5436 5358739 .. 5358771 - -12.2  -6.20267   TTAAAAAGAAAAAAA      CAAAATAACCTCGC TAACT GCGAGGTTATTTTT      TATTTCCAAACAAGA 100 18
      BC5434 5354577 .. 5354596 - -10.8   -5.4505   GTCTTTAAGAAAAAA            CTCCTTGT GTAG ACAAGGAG             TTTTTTACTTATTTT 100 43
      BC5428 5344764 .. 5344792 -  -9.1  -5.46276   AATATATATAAAAAA        CATCTTAATTTCC TTG AAAAATTAAGATG        TTTTTTATTTCAAAC 100 40
      BC5425 5341274 .. 5341302 - -14.9  -3.14931   TTCATCTTCCATCAA        TAAAAAGAATCCA GAA TGGATTCTTTTTA        TTTTCTGAAAAATAT 100 23
      BC5422 NONE
      BC5421 5337053 .. 5337078 - -12.1  -5.15634   TACTGTACTAAAAAA         TAAAAGCTAAC AAAA GTTAGCTTTTA          TTTTTATCATTCAAT 100 32
      BC5420 NONE
      BC5419 5335104 .. 5335121 -  -7.7  -6.08342   GAACAAATAAAAAAA             GCAGCGA TATT TCGCTAC              TTTTTCGAACGCATT 100 22
      BC5418 5333598 .. 5333616 -  -9.6  -5.72118   AAAAAACAGAAAAAA             GGAAACCA CTT CGGTTTCC             TCTCCCCCTTTATCC 100 113
      BC5417 NONE
      BC5416 NONE
      BC5415 5330346 .. 5330373 - -11.4  -5.32699   TGAAACAGCAAAAAA        TAAAAAGGGCGA AAAC TCGCCCTTTTTC         ATTAACAACAGCGTG 100 27
      BC5414 5329100 .. 5329133 -  -3.3   -5.4433   ATATATAAATAAAAA     CACTCACA-AGG TTCATACATTG CCTCTGTGAGTG     TTTTTTATAAGTTTT  76 63
      BC5412 NONE
      BC5411 5325846 .. 5325866 -  -8.3  -5.60993   TTTTCCATAAAAAAA            GTCCACCTT CTA AAGGCGAAC            TTGGTCTTACGACTT 100 46
        acpD 5325013 .. 5325040 - -12.2   -5.9667   AAAAATATAAAAAAA        CAGCATTAACAT ATAA ACGTTAATGCTG         TTTTTTCGAGTGACG 100 54
      BC5408 5323494 .. 5323524 -  -5.4  -5.30199   AAAAATTAATAAAAA       TAGGCAGTGGGG ACGAAAG CTCCACTGTCTA       TTTTTTTATTACACA  80 34
      BC5406 NONE
      BC5405 NONE
      BC5404 5318061 .. 5318091 -   -20  -4.79451   ATTTTAAATAGAAAA       GAGCCTATTAAGCA AGC TGCTTAATAGGCTC       TTTCTGTTTTATGGT 100 49
      BC5402 5316362 .. 5316372 -  -3.2  -4.17491   ACGAAATTTTGAAAA                 GCGA TTT TCAC                 ACCTTCTCAATTATG  57 36
      BC5401 NONE
      BC5400 NONE
      BC5399 NONE
      BC5398 5312863 .. 5312886 - -12.6  -5.24416   CAATGATAATAAAAA          GGTAGTTAAC AACT GTTAACTACC           TTTTCTATTTATAAA 100 34
      BC5394 NONE
      BC5393 NONE
      BC5392 5308177 .. 5308192 - -10.4  -5.70829   AAGACCATAAAAAAA              GCTGGC AAAT GCCAGC               TTTTGTTTTTTATAA 100 35
      BC5387 5303481 .. 5303513 - -22.3  -4.82901   CTTGGCTTAGAAAAA      TAAAGACCGTCGCTA TTA TAGCGACGGTCTTTA      TTTCAATTCATTATA 100 44
      BC5384 5301279 .. 5301301 -  -7.1  -5.61596   ATGGGCATAAAAAAA           GAAGAGTAA TCTTT TCACTCTTC           TTTTTCTTACTTATT 100 32
      BC5383 NONE
      BC5382 NONE
      BC5381 5298016 .. 5298071 - -10.7   -2.6563   GTTGTTAATAACCCA TTCTAACGGGCGTTCAACTTCCCAT TCTTAT ATAAGAAGCTCAACGTCCATTAGAA GTCCCCCTCTTCACG  80 53
      BC5380 5296933 .. 5296956 -    -9  -5.98675   TATAAAAAGAAAAAA          TCACCTTTAC CGAA GTAAAAGTGA           TTTCCTTTATACATT 100 148
      BC5379 5295499 .. 5295519 - -11.9  -3.29461   CAAGTTTTTTCATAA            GAAGCAGCC ATT AGCTGCTTC            TTATTTCTTTCCTTC  89 26
      BC5377 5294517 .. 5294529 -  -3.3  -3.41907   TAAAAATTATAAAAG                GCCAA AAA TAGGC                GCAATGATGCTGTCT  50 4
      BC5376 5293945 .. 5293968 - -15.4  -5.75342   CCTTGGTAAAAAAAA          TAGCTGACGG GCAT CCGTCAGCTA           TTTTTTATTCACTTA 100 30
      BC5373 NONE
      BC5372 5289325 .. 5289342 -  -9.9  -5.08483   TAAAAGGAAAGAAAA             CCCTTTC TTAA GAAAGGG              CTTTTGTCTCTATTT 100 15
      BC5371 NONE
      BC5370 5286949 .. 5286994 - -13.6  -2.75993   TTACCGACACATAAC GAAAAAATAAGAGCCCTCTA ATCATA TAGAGGGCTTTTATTTTATC TAGCTGCAGTGGCTA 100 259
      BC5367 5285146 .. 5285164 - -10.3  -5.18357   TAACGTACTAAAAAA             GGAGCGA ATGAG TCGCTCC             TTTTATGGTTTTTCT 100 28
      BC5365 NONE
      BC5364 5281657 .. 5281682 -   -12   -4.9725   ATCTCCACATAAAAA         GGCAATCACA ACATCG TGTGATTGCC          TTTTATTTAAAAACG 100 188
      BC5363 NONE
      BC5362 NONE
      BC5361 5280064 .. 5280083 -  -5.6   -5.4833   CTATTCAATAAAAAA            GAGGTCCT TTAT AGGGCCCC             TTTTATTTCTCTTGC  88 28
      BC5355 NONE
      BC5354 NONE
      BC5353 5263680 .. 5263708 -  -7.3  -2.81547   CTTCTAGATCAAGCA        GGGCCCCTAATGC ACC ACAGCAGGGCCCC        TAATGCACCACGAAG  63 73
      BC5352 5263092 .. 5263142 - -15.9  -3.61209   GTAATAGAAGTACAA TAATTATAAAAAGAAGGTTACCT CTCAT AGGTAACCTTCTTTTTATATCCA ACCCTTTTCTTCCGC 100 72
      BC5350 5260286 .. 5260297 -  -4.4  -2.79183   TTTATCTCTATTATA                TGCA ATTA TGCA                 TACCCATTTTTTAGG  49 45
      BC5349 5260056 .. 5260078 -  -9.9    -5.626   TACTCCATAAAAAAA           CAACCGCCT AAGTA AGACGGTTG           TTTTTTAATATTCAA 100 30
      BC5345 5252477 .. 5252497 - -14.1  -3.31144   TCCCTACGTTGAGAA            GAGGTGCAA TCA TTGCACCTC            CTTCTAAAGTTGTAT 100 54
      BC5344 NONE
      BC5343 5250343 .. 5250355 -  -5.5  -3.57792   GCATTTATTCGTAAA                CGTAG AAT CCACG                ACCTGTTTTACGCCC  59 33
      BC5342 NONE
      BC5341 5247939 .. 5247958 -  -9.3   -4.8622   TTTTGGAAGGAAAAA            GCGTAGG AAAATA CCTACGC             TTTCGTTCCTACTTC  93 34
      BC5340 5247113 .. 5247124 -  -3.6  -3.06341   AATATTGCTTAAAAT                CCAC TTAT GCGG                 CACTTCCTTTCATCA  46 172
      BC5339 5246447 .. 5246495 - -10.7  -6.07374   ACAAAAAACAAAAAA GAAAATTGCTCCC--CTCATCAC AAAAA GTAATAAGTAGGGAGCAATTTTC TTTTATATTTACACT 100 113
      BC5338 5244681 .. 5244720 - -13.9   -3.5556   GAAATGTTAAATGAA  TATTAAAAAAAGCGCCT TATTTC AGGCGCTTTTTTTATTA   CTTGCTCTCTTTATT 100 23
      BC5336 5243458 .. 5243473 -  -4.8  -4.37734   CAGAATAAGGTAAAA              TATGTA TATC TACATA               CCGGACTTTTTTCTA  67 144
      BC5335 5242477 .. 5242506 - -15.9  -4.05245   CATTATACAACGAAA       GGAAACCGTCTAA AAGA CTAGACGGTTTCC        AAAACGGAATTTTAT 100 43
      BC5334 5240851 .. 5240901 - -13.5  -3.85698   GTGTTTTTCTATAAA GTG-TACTTCCGCAAGTAGTGATGC TTC GCTTC-CCCCTTGCGGAAGTATCAC TTATGCGTTCTTCAT 100 26
      BC5333 5239584 .. 5239625 -   -14  -4.19177   ACGTTGGAACACAAA TACAAGAAGCGAAGACAA GAAAAT TTGTCTTCGCTTCTTATT  TAATTTAGTTCCAGC 100 220
         rho 5238114 .. 5238137 - -10.4  -5.38321   AAACAGCATAAAAAA          CTCGCTTACT ATAA AATAAGCGAG           TCTTGATTTTTTCCC 100 42
      BC5331 5237139 .. 5237166 -    -7  -5.75342   TTTTCGCAAAAAAAA        CAGACAAGCGAA TACA TACACTTGCCTG         TTTTATGTTTTTATT 100 39
      BC5330 5236464 .. 5236481 -  -2.6  -5.42259   CTATTTTGAAAAAAA             CCCGCC TTGCGC AGCGAG              TTTTACTTATCTTTG  72 28
        prfA NONE
      BC5328 5234034 .. 5234059 - -11.3  -5.60993   TTTCCCACAAAAAAA         TAGAGTAAGGT GTGA ACCTTACTCCA          TCTCTGCAAATACCA 100 18
      BC5327 5233026 .. 5233063 - -17.3  -3.29263   ACACTTTCTTCATAA   TAAATCCCTCCTCATTT TTAT ATATGAGGAGGGATTTA    TTAATAGTACTATTT 100 35
      BC5326 5232532 .. 5232564 - -12.9  -4.46775   TATCCAAAAGACAAA      CAAGGTTTATCCACA AAA TGTGGATAAACCTAA      TTAATCCGTGGATAA 100 26
      BC5325 NONE
      BC5324 5230733 .. 5230746 -  -3.9  -3.00418   CATCGAGGAAAGAAG               GTTAA AAAT TTAAC                ATACCATTCCAATAG  48 69
      BC5323 5230247 .. 5230282 - -16.4  -3.68351   CTCCCATCACTCAAA    TATAAAATCCCCTGCT TTTT AGCAGGGGATTTTATC     ATTGTAATTCTTCCT 100 24
      BC5320 5228003 .. 5228036 -  -9.7  -5.12971   AACACGCAACAAAAA     TAAGGAATCCATTTC ATAC GAAACGGATTCCTCT      TATATTGCAATTATT 100 36
      BC5319 5227345 .. 5227359 -    -5   -3.0464   AAGTGATCTCCAATA               TCGTAT TAT ACACGA               AACATCAACCTACTG  52 30
      BC5318 NONE
      BC5317 5226070 .. 5226112 - -19.6  -2.62616   TGACTTTCTATATCA TAAAAGAAAAAAAAGACCGA AAA TCGGTCTTTTCTTTCTTCTA TTATAAAGTCAGACA 100 97
        glyA 5224647 .. 5224676 -  -8.6  -5.76949   TATGTCCAAAAAAAA       GACCGCCAAAAC AATTAA GTCTCGGCAGTC        TTCTTCAATCTATTA 100 38
      BC5315 5223751 .. 5223779 - -18.9  -5.21709   GCTTACAGCAAAAAA        GACGAGCTGGGGA ATC TCCCCTGCTCGTC        AGTTGTCTTACTTCG 100 33
      BC5314 NONE
      BC5313 5222630 .. 5222649 -  -2.2   -2.6585   AGAAATTCAACTAAT            TTACC-GTG TTC CACTAGTAA            TTCACCTCTCTTCCC  40 27
      BC5312 NONE
      BC5311 5221594 .. 5221627 - -11.1   -3.6053   TCGTTCATAAAGCAA     TGGCGAAGAAAGTTC GGAA AAACACTCTTCGCCA      TCTATGTAAGGGGAG  89 47
      BC5310 NONE
      BC5309 NONE
      BC5308 5218709 .. 5218738 - -14.5  -3.09516   TTGCTCATGATTGAA       GGAAAAGAATAGG TGCA CCTACTCTTTTCC        TTTACATGACCTTTA 100 241
      BC5307 5217613 .. 5217623 -  -2.4  -3.34715   GACTCTCCTGAAAGA                 GCCG CTT CCGC                 TTTTTATTGAATCCA  44 158
      BC5306 NONE
        atpC 5215657 .. 5215681 - -15.1  -7.14698   AAAAAAAAAAAAAAA          TCCGTAAAGGC AAA GCCCTTACGGA          TTTTTTTACTTCATA 100 31
      BC5303 5214020 .. 5214052 - -17.2  -5.25803   AATTTCTACAAAAAA      CCCCCAGTATGAAC AAATA ATTCATACTGGGGG      TTTTATAGTGCTAAA 100 36
      BC5301 NONE
      BC5300 NONE
      BC5299 NONE
      BC5298 NONE
      BC5297 NONE
      BC5296 NONE
      BC5295 NONE
      BC5294 NONE
      BC5293 NONE
      BC5292 5202120 .. 5202142 -  -4.9  -3.30364   CCGAGAATAATAAAT          TC-TGGCACC ATTA GATGCCACGA           TAAGCTAAATAACGT  54 54
      BC5291 5200609 .. 5200642 -  -8.3   -4.7033   CAAGTTAACACAAAA     TAAAAAGCGCAGAGT ACTG ACTCCACACCTTTTA      TTTTCACTATTGTAC  85 32
      BC5290 NONE
      BC5289 NONE
      BC5288 5198074 .. 5198103 - -12.3  -6.00814   AATAACCAAAAAAAA       TAGCCCCTATGTC AAAA GACATAGAGACTA        TTTTAATTAAGCGTG 100 32
      BC5287 5196862 .. 5196885 - -11.8  -5.88197   TTAAACAGAAAAAAA          TAGGTGCCAG AGTT CTGACACCTA           TTTCTTCACCATCAA 100 23
      BC5286 5195714 .. 5195738 -  -8.7    -3.745   TTACGCAGTAAAATA          CCGGTAAAA GGAGTAT TTTTACCGG          TGAATGAATCGCATG  77 62
      BC5285 NONE
      BC5284 5194025 .. 5194043 -    -6  -6.07374   AGAAAAAAGAAAAAA             CTGAGC ACTTTTA GCTCAG             TTTTTAGTCTAATTG 100 29
      BC5283 5192943 .. 5192965 -  -9.9  -6.23317   ATAAAAATAAAAAAA           TCAGCTCCC CTAGT GGGAACTGA           TTTTTTCACTTTCTT 100 39
      BC5282 5191991 .. 5192005 -  -6.4   -4.2349   CCTCGATATTCAAAA               TCAGGT TAC ACCCGA               ATTCTTTTCACCTAA  70 142
      BC5281 5190929 .. 5190952 -   -14  -5.85011   TAAAAACGAAAAAAA          GAACTAAGGC GTCA GCCTTAGTTC           TTTCAAATTATCTCA 100 33
        fabZ 5190058 .. 5190081 -  -9.7  -5.68438   GCAGTAAACAAAAAA          TCTCCTTGT CTTTTC ACAAGGAGA           TTTTTTATTTTTCTC 100 40
      BC5279 5189022 .. 5189079 - -19.8  -3.33097   ACTTGAGAAATAAAT TTC-AAAATGAGAAAAAAGCCAATAAG TATTT CTTATTGGCTTTTTTCTCATTTTAGTA ATAACCATACTGTTC 100 20
      BC5278 NONE
      BC5277 5187293 .. 5187346 - -14.2  -3.85698   CCTCTCTCCTATAAA GATCTTTTTTCCCTTGAATATGAG ATATCG CTCATATTCAAGGGAAAAAAGGAG ATATGTTTTTACCAT 100 55
      BC5276 5186301 .. 5186340 -  -9.4   -5.3798   TAACAATAACAAAAA  CCCTACCTATAGGGTCGT CTTT ACAACTCCATAAGTAGAG   TTTCTAACATAAATA 100 182
      BC5275 5185357 .. 5185378 -    -3  -5.88565   TTCATAATAAAAAAA           GGACATTC TCCTAT GAATGTAC            CTCTTCCTTTTTTAC  81 14
      BC5274 NONE
      BC5273 NONE
      BC5272 NONE
      BC5271 NONE
      BC5270 NONE
      BC5269 5178189 .. 5178213 -  -2.9  -3.63656   AAAATTTACACATAA          TCATTTTAGAT AAT ATCTACAAGGA          CCCAGAACTAGACTT  50 17
      BC5268 5176697 .. 5176711 -  -2.9  -4.29929   ATGAAATCCAACAAA               TTCAT AACTA ATGAA               ACTACGTTGTCGTTT  57 27
      BC5267 5175646 .. 5175669 -  -8.2  -5.04325   CTTAAACTATAAAAA          TGGTAGCCCT CTAA AGAACTACCA           TTCAAGATTTATATT  91 62
      BC5266 5174125 .. 5174139 -  -5.8  -5.08088   AAGTTTTAATAAAAA               TAAATG TAT CATTTA               GATTTCATGAGCATT  80 19
      BC5265 5173043 .. 5173067 - -17.3  -4.89063   CCATGCAAAAATAAA          CCCAACTCCTT CCA AAGGAGTTGGG          TTATTACATACTACT 100 36
      BC5264 5172111 .. 5172132 -  -6.6  -4.74012   ATTATAAAAGGAAAA           GGTATACG GGAACT CGTACACC            TTTTATCTCTCCTTC  83 42
      BC5263 5171015 .. 5171056 - -15.4  -5.63504   AATCCTATAAAAAAA GAGAGGGTATTGTCGAACA TATTT TGT-CGACGATACCCTCTC TTTCACTTATTATAT 100 41
      BC5262 NONE
      BC5261 NONE
      BC5260 NONE
      BC5259 NONE
      BC5258 5165560 .. 5165587 -   -10  -4.66537   TTTTCTAATATAAAA        GCTATCCAATCA CACA CAATTGGATAGC         TTTTTCAAACAAAAT  93 42
      BC5255 NONE
      BC5254 NONE
      BC5253 5161250 .. 5161308 - -23.3   -2.7094   TTCTATTTATATAAC CCGTTCTAACGGGCGGTTCACTTCCTC ATATA GAGGCTACGAACCGCCCACTAGAACGG TAATGTGTAGTTCTA 100 53
      BC5252 5160508 .. 5160543 -   -15  -4.62904   AAATAGGGGTAAAAA    TAAAAAAGGTGACTCT TGGA AGAGCCACCTTTTCTA     TCTTATTTCCTTATT 100 36
      BC5251 5159813 .. 5159854 -  -8.2  -4.45738   CACCTTAATAACAAA TAGAATGGAAGGTAGTAT TTCCTT ACCTTACCTTCCATTCTA  TTTTCTATTTTTATC  85 36
      BC5249 5158726 .. 5158755 - -15.2   -5.1417   CTATAAAATGAAAAA       GACGAATCTGCA TCATTT TGCAGATTCGTC        TTTTTTCTTCGGCAT 100 8
      BC5246 5157544 .. 5157569 - -16.3  -5.75342   TCCCCGCAAAAAAAA         GCGCTAATCTC ATTT GAGATTAGCGC          TTTTTTCTATTCCAA 100 19
      BC5243 NONE
      BC5242 NONE
      BC5241 5149508 .. 5149534 - -16.8  -5.28176   TTTAGCTACAAAAAA         GAAGCTGTTCAA ATA TTGAACAGCTTC         TCACATATTAACGAG 100 33
      BC5238 5145931 .. 5145951 -  -9.8  -5.76237   TAGAGAAATAAAAAA            GAGCTGAT ATGAA ATCAGCTC            TTTTCCTTCTATTAT 100 40
      BC5231 NONE
      BC5230 5134565 .. 5134589 - -18.7  -5.00616   CGTTTGTTTAAAAAA          GGACCCTTGCA AAT TGCAAGGGTCC          TTTTCCTAATTCGTT 100 45
      BC5228 5132028 .. 5132061 - -15.4  -5.46706   ATGCCAAAATAAAAA     GAGCCAGGTCCATA AAAAAA TAAGGACCTGGCTC      ATAAAGACATCATTA 100 227
      BC5227 5130106 .. 5130147 -   -19  -4.06419   TTGCCTTATAAACAA CAGAAGCCCCATTTGCTA CCGTCT TAGCAAATGGGGCTTCTT  CTATAATAAAGTTAG 100 81
      BC5223 5124364 .. 5124398 - -10.9   -5.2422   AATGATATCAAAAAA    TAAAAGGTGCTATCCC CATA GGG-TGGCACCTTTTA     TTTTTCACTCTTCTC 100 23
      BC5221 5121292 .. 5121320 - -14.8  -5.67283   AACGTAAATAAAAAA        TAAGCTATCCGA AAAAA TCGGATAGCTTA        TTTCATCTTAAGAAA 100 33
      BC5217 NONE
      BC5216 NONE
      BC5215 5116137 .. 5116152 -    -9  -5.71712   TTCGAGATAAAAAAA              CCTTGC ATAA GCAAGG               TTCATTCATCCACCG 100 27
      BC5211 5112409 .. 5112452 - -13.4  -4.13591   TGAACATGATATAAA GGTGATTGTCCTCACAGATA GTGT TATCTGTGAGAACAATTACT GTGTTACATAGGTAC 100 29
      BC5210 NONE
      BC5209 5110600 .. 5110618 -  -6.7  -5.94214   AATAGAATAAAAAAA            GCGG-GCT AAAT AGCGCCGC             TTTTACTTCTCTACC 100 28
      BC5208 5109836 .. 5109857 -  -8.7  -5.72622   TTTATAAATAAAAAA           CGACGGC ATGATGTA GCCGTCG            TTTTTTCTATTAAAA 100 35
      BC5206 5108008 .. 5108041 - -13.4  -2.89298   CACCTTATATAATGA     GAAAAGGCTGTTCCA ACATA TGGA-CAGCCTTTTC     ATCTACTTCTTTACT 100 28
      BC5202 NONE
      BC5201 5100027 .. 5100049 - -13.5  -6.07627   AGCCGTAAAAAAAAA           GGCCCAATC TATCC GATTGGGCC           CTTTTTTTTTTACTT 100 35
      BC5198 5097066 .. 5097082 -  -7.3  -5.42862   ATACCCGTAAAAAAA              CCCTCTT AAA AAGAGAG              CTTTTTATATCTTTA 100 41
      BC5197 5096562 .. 5096579 -  -9.9  -5.85425   TAAACAAAGAAAAAA             CGTAAGG AATC CCTTACG              TTTTATTAAATATAC 100 57
      BC5196 5094889 .. 5094900 -  -4.4  -3.50905   ACACCACAAAAGATA                CCAA TATT TTGG                 ATACTTAAAGTACCA  54 175
      BC5195 NONE
      BC5194 5093315 .. 5093330 -  -6.1   -2.7555   CAGACTTCAAGATGA              GGGCA TCTCAT TGCCC               CTCCTAAGACAGTGC  57 51
      BC5193 NONE
      BC5192 5090969 .. 5090980 -  -7.2  -3.25166   TCACTCTAAAAATCA                GGGC ATTC GCCC                 CATATTTTGACTATA  66 109
      BC5191 5090658 .. 5090678 -  -5.4  -3.70512   CCCTATAACAAAAAC            CCCCTTGC GAAAA ACAAGAGG            TTCTACTACATATAT  59 87
      BC5190 5089842 .. 5089863 -   -13  -5.52384   TTTTCAGCAAAAAAA           GCGCAGCC TCATTC GGCTGCGC            TTTCGAATTATTATT 100 36
      BC5189 5087060 .. 5087070 -    -4  -4.52857   ATTTTTGATATAAAA                 GTTT GCA AAAC                 AGCCAAAGCTACCGT  62 47
      BC5188 5085726 .. 5085750 -  -8.7  -4.74801   TAATCCCATCAAAAA          GAGAAGTTG TCGTTTC CAACTTCTC          TTCCTCTTTACTTCA  93 123
      BC5187 5085046 .. 5085069 -  -7.6  -4.90477   CAGAAAAAAGGAAAA          CGAGTTGACTA TAT TA-TCAACTCG          TCCATTTCACCTTTT  87 41
      BC5186 5084098 .. 5084122 -  -3.5  -3.53563   ACACCTTCTCGCAAA          TGTCGACTAAG GGT CTTAGCCTTCA          TATCCGTATCCTCCC  50 16
      BC5185 5083155 .. 5083177 - -16.4  -4.25104   GGTGGTGTAGCAAAA           GGCATCACAC AGT GTGTGATGCC           TTTACCTATTTCTAC 100 78
      BC5184 5081646 .. 5081667 - -13.1  -5.80817   TTTAACACAAAAAAA           TACAGGCAG CAAA CTGCCTGTA            TTTCTTCTTATTTTG 100 33
      BC5183 5080349 .. 5080370 - -10.9  -5.93252   CCCAAAAACAAAAAA           GGTACCACC ACAA GGTGATACC            ATTCCTTCTATTACA 100 36
      BC5182 NONE
      BC5181 5077917 .. 5077941 - -12.2  -5.10154   AGGCAAAATTAAAAA          TGAGCCCGGT GCAAT ACCGGACTCA          TTTTTATCAAGCTGC 100 101
      BC5174 5071480 .. 5071519 - -17.4  -3.57783   CTACTATAATCATAA  GAAAAAGCTGTCCCCAAA TACC TTCGGGAACAGCTTTCTC   CTCTACTACATAAAT 100 31
      BC5173 5070905 .. 5070918 -  -3.1  -3.01712   TCCTTGTTGCTAACA               CGC-TC GTT GATGCG               ATACTAATTAATAAA  45 117
      BC5172 5070598 .. 5070641 - -13.6  -5.75342   TTTTTGTAAAAAAAA TACA-AAAAGCTGTTTATACA AAA TGTATAAACAGCTTTTATGGA AATAACCCCTTTTGT 100 19
      BC5171 NONE
      BC5170 5069140 .. 5069173 - -18.5  -2.63102   ATTATTTGTATACCA     GAAAAGCTACTTTCA ACTA TGAAAGTAGCTTTTC      TTTTCCTTTCTCCTT 100 8
      BC5169 5068646 .. 5068668 -  -7.1  -5.08178   ATACACATAGAAAAA          GGAAGG-AGT AAAT ACTTCCTTCC           TCTACTAACTCTATT  88 36
      BC5168 NONE
      BC5167 5063634 .. 5063654 -  -6.1  -5.24796   CCTATACAATAAAAA            CCGAGCG TCATTTC CACTCGG            TTTTCATCAATAAAC  84 41
      BC5166 5063110 .. 5063129 -  -4.4  -2.84417   TAATAAACGCAAGTA            TGATACAA ACAC TTATATCA             ACTTATTCTATCTTT  49 57
      BC5165 5062630 .. 5062652 -    -5  -5.90231   ATAAATAGAAAAAAA           CATTTCAT ACGAATA ATGAAATG           TTTTTCTTTTTGTCA  90 38
      BC5164 5061550 .. 5061561 -    -3  -2.51225   TACAGAAGCTAACAG                CATA TGTA TATG                 ACCTCCCTCTCCAAA  42 43
      BC5163 5060709 .. 5060733 - -12.3  -4.08853   CTGAATATGAAAGAA          GCAGCATCTTA TAA TAAGATGCTAC          TTGTCTCTAATTTTC 100 32
      BC5162 NONE
      BC5161 5059416 .. 5059426 -    -4  -4.32882   GTAAAAAACAAAACA                 GTAT ATT ATAC                 TCAATTATTTCCTTT  60 75
      BC5160 NONE
      BC5159 5056735 .. 5056763 - -11.2  -5.71712   TTTCACACAAAAAAA       GAAGAAAGCT-CC TGTC GGTAGCTTTCTTC        TCACAAGGTATATTA 100 45
      BC5158 5055772 .. 5055801 - -13.7   -4.8083   GAATAGCATGAAAAA       TCCCCTTAACGAT TTTT ATCGCCAAGGGGA        TTAAAGCCCTTATTT 100 35
      BC5157 NONE
      BC5156 NONE
      BC5155 5053230 .. 5053246 -  -3.7  -3.25823   CTTGTCCTATATGAA              TGAGG AGCGCTA CCTCA              AACGAGGCAACGCAT  48 43
      BC5154 NONE
      BC5153 5051922 .. 5051955 - -11.9  -5.05116   GCACAAACAACAAAA     CAAAAAGCTATCGCA TATA CGCGATAGCTTCTTA      TTGTACATATGCAGC 100 23
      BC5143 NONE
      BC5142 5044832 .. 5044857 -  -2.6  -2.67047   GTTAAAAAAATAATC         CCTGCTAC GTGTATTATT GTAACAGG          AGATAGAAACTTATT  40 40
      BC5141 5043712 .. 5043722 -  -6.8  -3.86202   GGGGATTATATTAAA                 GGGT AAA ACCC                 TTTGTTAACTGTTTT  69 10
      BC5140 5042615 .. 5042642 - -13.5  -4.21465   TTTAAAACGAAAGAA        GAGAGAGAGGG AACAAA CCCTCTCCCTC         GTTTTGTCATTGATA 100 58
      BC5136 5039036 .. 5039046 -  -2.6  -4.04174   TTTTATATAAGCAAA                 TTAT TTA ATAA                 TTGTTTTACCTGTCA  53 15
      BC5135 5037669 .. 5037692 - -15.4  -5.67063   TTTAGCATAAAAAAA          CAGACCGTGA TTTC TCACGGTCTG           TCGTTTATTTTCTAC 100 43
      BC5133 NONE
      BC5132 5035263 .. 5035287 -  -8.6  -4.55721   AAATTCTATAGAAAA          GCGAGAGC TATATAGGC GCTCTCGC          TTTTCTTCTATTACA  89 36
      BC5131 5034927 .. 5034961 -  -7.3  -6.43839   ATAGCAAAAAAAAAA     GAAGAACCATTAGTA CCATT CACTAACGCTTCTTC     TTTCAATTCTATAAA 100 34
      BC5130 5034056 .. 5034088 -  -7.8  -5.52384   TCCTTATGAAAAAAA      GAGGCAACTAGATC TTACC AATCTAGTTGCTCC      AAGAAGTTATATACA 100 7
      BC5129 5031429 .. 5031448 -   -10  -4.03085   CGATAAAAAGCGAAA            GTGGCTCG CTCT CAAGCCAC             GAAGAAAAAAGAAAA  90 78
      BC5128 5030288 .. 5030308 -  -6.9  -6.14618   TACAAAATAAAAAAA            CCACCAA ATATGTA TTGGTGG            AGACGGTGGGAGTCG 100 501
      BC5125 NONE
      BC5124 NONE
      BC5123 5024940 .. 5024950 -    -4  -3.20941   TATTAATCATCAACA                 CATT AAC AATG                 ATCAACACATGTTAA  49 46
      BC5122 NONE
      BC5121 NONE
      BC5120 NONE
      BC5119 NONE
      BC5118 NONE
      BC5117 5019198 .. 5019209 -  -4.4  -3.90729   AAGAAGCTGTAGAAA                CAGT ATTT ACTG                 TAGATCCCGGGCAAG  58 183
      BC5116 5018685 .. 5018717 -  -4.8  -5.88565   GTGATAACAAAAAAA      CTGCCGATTAATCC TAAAC GGATAAAAAGGCAG      TTTTATATAGTTTTA  90 55
      BC5115 5017878 .. 5017895 -  -4.3  -3.66178   TGCTGTAAGCCCAAA             TAATTTA TATA TAAATTA              TTTCTGATTTTGGAC  56 23
      BC5114 5016790 .. 5016825 -  -9.2  -5.27769   ATAAAAAACTAAAAA    GAACACACTCTGATAA ACTT CTATCAAAGTATGCTC     TCAATAAGTGCAATT  95 219
      BC5113 5015709 .. 5015723 -  -2.9  -3.27406   TCTTTATTATAAAAT               TTAAG TATTC CTTAA               TTTCCTAATGATTGT  46 30
      BC5112 5015360 .. 5015370 -  -2.6  -4.15222   AGCTCTTCTAACAAA                 TTAA TAA TTAA                 GTTTAATATCTAACA  53 35
      BC5111 NONE
      BC5110 NONE
      BC5109 5010996 .. 5011020 -    -5  -4.12188   TGATCATCCCGAAAA          CACATAGGAC ATCAA GCCTTATGTG          TTTTTACATTTTTAC  62 12
      BC5108 5010100 .. 5010136 - -21.9   -5.4182   AACCACAAACAAAAA    GAACCATAACCTTGCCA ACC TGGCAAAGTTATGGTTC    ATATCATACATGTGA 100 311
      BC5107 5009043 .. 5009073 -  -2.7   -5.8187   CATTTAACAAAAAAA       CGAGTAAAACT GAATGAAAT AGTTTTACTCT       TTTTCTATTACCTTA  79 46
      BC5106 NONE
      BC5105 NONE
      BC5104 NONE
      BC5103 5004682 .. 5004710 -  -8.9  -5.75478   AATCACATAAAAAAA        GCTGCTGCCTATA AAA CACAGACAGCAAC        TTCAACTAGAGTGTC 100 70
      BC5102 NONE
      BC5101 5002750 .. 5002769 - -13.6  -5.30155   TGACTAAGTAAAAAA            GCGCCCTA CTTA TAGGGCGC             TTTTTTTATACTTAA 100 37
      BC5100 5001887 .. 5001908 -  -8.7  -5.42259   TCATTCCTAAAAAAA           GACAGAACC AGAC GGTTCGGTC            TTTTTTGTTTTATAA 100 123
      BC5099 5001503 .. 5001527 -  -9.4  -4.56314   GCAAGAGAACGAAAA          GACGAAAAAC ATGTA GCTTTTCGTC          TTCACAATATTCCCA  93 43
      BC5097 NONE
      BC5096 NONE
      BC5095 NONE
      BC5094 4998738 .. 4998795 - -17.6  -2.71041   AACTCTAACTACAAC TTTATTTACACTTCTTTTAGTTGTAA ATACGA TTACTGCTAAAAGAAGTGTAAATAAA GTTTATCCGTTATCT 100 230
      BC5090 4997040 .. 4997052 -  -6.3  -3.73858   TTATATTAAAATCAA                GTTGT ACA ACAAC                TGCATGTACATACGC  64 9
      BC5089 4996836 .. 4996848 -  -6.3  -3.73858   TTATATTAAAATCAA                GTTGT ACA ACAAC                TGCATGTACATACGC  64 9
      BC5088 4996632 .. 4996644 -  -6.3  -3.73858   TTATATTAAAATCAA                GTTGT ACA ACAAC                TGCATGTACATACGC  64 9
      BC5087 4996351 .. 4996376 - -13.5  -3.32997   TTTCTATAAAGGGAA         CAAACATCTCT AAAA AGAGATGTTTG          TTTTTTATCAGTATG 100 73
      BC5086 4994327 .. 4994349 -  -5.7  -4.25053   CTATAATATAAACAA           TCTAAACAA CCTTT TTGCTTAGA           ATTTCTAAAAGGACC  69 332
      BC5085 NONE
      BC5084 NONE
      BC5083 NONE
      BC5082 NONE
      BC5081 NONE
      BC5080 NONE
      BC5079 4984924 .. 4984935 -    -3  -3.98952   GAAAATAAAGTCAAA                TTAC TAGT GTAA                 TGTATAACCACCATC  55 17
      BC5078 4984370 .. 4984400 -  -9.2  -5.04385   TATAGGTGTAAAAAA       GTAGTTCAATTCCT TTA AAGAATCAAACTAC       TTTTTGACTTATTTT  95 34
      BC5077 NONE
      BC5076 4983005 .. 4983017 -  -7.7  -3.25079   TAACAGTCTATAATA                TGACG TTA CGTCA                GAGTCAACATATTAC  69 120
      BC5075 4982392 .. 4982421 - -16.7  -5.76633   GTAGATATAAAAAAA       TGGTTCAATTCCT TTAA AGGAATTGAACCA        TTTTTTAGTTATTTT 100 34
      BC5074 4981080 .. 4981098 -    -6  -3.61103   TAATTTCATTGTAAA             CTTTCAAG TTA CTTGAAGG             TAAAGACGTAAAAAA  62 440
      BC5073 4980174 .. 4980203 - -19.5  -4.23853   AATAATATACACAAA       GGGCCATAGACAA AGCA TTGTCTATGGCCC        CTTAATCTATTTTAT 100 303
      BC5072 NONE
      BC5071 4977186 .. 4977230 - -17.7   -3.4486   CCAAAAAACCATTAA CAGTCAATAATTATTTATCGT TTA ACAATAAATAATTATTGACTA GAATAATAACAAAAA 100 92
      BC5070 NONE
      BC5069 4976552 .. 4976587 - -18.6   -3.0464   AAGCTAGGCGGAATA    TGAAAAAAAGCGACTC TATT GAGTCGCTTTCTTTCA     TAAGAAATATGTCCC 100 23
      BC5066 4974352 .. 4974363 -  -2.2  -2.71011   AGTCCTCTTTAACCA                CTCC ATAT GAAG                 CCCCACCTTCTACTT  40 52
      BC5065 4972823 .. 4972841 -  -6.7  -5.26875   GTTTCAATGAAAAAA             GAGCACA TCATT CGTGCTC             TTTCCAAGCAATATT  88 39
      BC5064 4972252 .. 4972275 - -11.8  -5.85737   ACATCAATAAAAAAA          GAGCACATCC GACA GAATGTGCTC           TTTCTATACTCTTTA 100 43
        murB 4970664 .. 4970686 -   -15  -5.79595   TTTTAAAACAAAAAA           TCCCTATGTC TAT GACATAGGGA           CGATTATTCACCGTG 100 331
      BC5062 4969186 .. 4969214 - -17.5  -3.69069   CTAATCTGAATATAA        GCCCGAATCATGC CCT GCATGGTTCGGGC        TATTTTTATCCGTAA 100 176
      BC5058 NONE
      BC5057 4964305 .. 4964322 -  -9.9  -5.81412   TTTATGCAAAAAAAA             GAGTGCT TTTA AGCACTC              TTTTTTCTTACCTTA 100 44
      BC5056 4963276 .. 4963295 -  -8.6  -4.81551   GATTCATATGAAAAA            GCATTGGC ATAT ACCAATGC             TTTTTCATTATCTCT  93 33
      BC5055 4958891 .. 4958917 - -16.8  -5.95946   TGAATAATAAAAAAA         GCTCGTAAAACA TTA TGTTTTACGAGC         TTTTTCTTATTATTG 100 35
      BC5051 4954704 .. 4954728 - -13.7  -6.17669   AATAAAACAAAAAAA          GAGCATCAAGT TTC ACTTGATGCCC          TTTTCATTATACCGC 100 32
      BC5050 4953215 .. 4953252 - -15.9  -3.83816   ATAAAGCAAGTTAAA   CAAAAAAAGCAATGAGC CTAC GCTCATTGCTTTTCTTA    ATTTATTAAAGCATA 100 31
      BC5046 4950315 .. 4950345 - -10.6  -5.04222   TAACCAAATTAAAAA       CACATGCCATCTTA AAT TAAAACGACATGTG       TTTCCGTATTTGCTA 100 38
      BC5042 NONE
      BC5041 4944696 .. 4944729 -  -2.6  -4.91109   TTTTCATTACAAAAA     TGAAAGTACAAG CAGGAAATAT CTTGTACTTTTA      TTTTTTAAAATTTAG  63 42
      BC5040 4944034 .. 4944057 - -10.4   -5.4756   AATGCCAATAAAAAA          GGAATCTACG TCGA CATAGATTCC           TTTTCTGTAATCACT 100 36
      BC5039 4943445 .. 4943463 -  -7.6  -3.99986   TTAATAAAAGTCAAA             TACTTATT TTT AATAAGTA             CAAAAAGCACAGCGC  77 40
      BC5038 4942943 .. 4942956 -  -6.7  -2.63596   CTTCACCTCATACTA               TCTCG AATT CGAGA                TTTATTTTAAAATTG  59 45
      BC5037 4942188 .. 4942210 - -12.1  -5.63103   TTCTAATCAAAAAAA           GAGGACATC TATCG GATGTCCTC           TTTTCTATAAACCTT 100 41
      BC5036 4940383 .. 4940414 - -16.1  -3.88787   GGATAGCGGGATAAA      GAAAAGACCTGAC TAGGAT GTCAGGTCTTTTC       TCTTATTATTTTACA 100 31
      BC5031 4932966 .. 4932989 -  -9.7  -4.78237   TACTGCATAACAAAA          GACCTTTCA TTTACT TGAAAGGTC           TTTTTCTCTATCTCA 100 38
      BC5025 4927143 .. 4927162 - -12.2  -5.93252   CTTAAAAATAAAAAA            GTCAGTGC TTTT GCACTGAC             TTCCTAAATTCTGAC 100 58
      BC5024 NONE
      BC5023 NONE
      BC5022 4924947 .. 4924977 -  -9.1  -5.43414   ATGACATAGAAAAAA       GAGGATACCTCAC CCATC GTAAGATACCCTC       TCTTTCAGCTGCTCA 100 4
      BC5019 4923011 .. 4923048 - -14.5  -4.21141   GGTTAATAAATTAAA   GGGCATAACATATTA GTCATATA TAATATGTTATGCCC    TTTGTTATTCAACTA 100 79
      BC5017 NONE
      BC5016 4920691 .. 4920727 - -13.2  -3.13164   TCCTTAACGATTTAA    CAAAAAAACACCGCTC GTAAT GAGCGGTGTTTCTCTA    TGCTTTTTGTAATTG 100 23
      BC5015 4920056 .. 4920067 -  -4.4  -4.30978   TCTAAGTTAGCAAAA                CATG TCTC CATG                 TTTACCTTTCTCCGG  62 5
      BC5014 4919703 .. 4919734 -   -16  -4.35742   ATTGAATCATTAAAA      GGGACCGATTTCTG CTGA CAGAAATCGGTCCT       CGCACGTACCTTCCG 100 70
      BC5013 4917665 .. 4917687 - -16.4  -5.21709   TTTTACAGTAAAAAA           GGTAGGCGTA TTA TACGCCTACC           CTTCCATCATTCTGT 100 32
      BC5012 4916387 .. 4916424 - -13.1  -3.87869   GCAATTTTTTACAAA   TAAAAAAAGAACCTATC AAAC GATAGATTCTTCTTTTA    CGAACTGAGTAGAGC 100 3
      BC5011 4916132 .. 4916157 -    -7  -5.39905   ATTAAATAATAAAAA         GGAGTCT-AGT TTTTC ACTTAGACTCC         TTTTTATTTTGTTCC  93 13
      BC5009 NONE
      BC5008 4912769 .. 4912785 - -12.3  -5.21709   TCCTATATGAAAAAA              GCAGCGA AGA TCGCTGC              TTTTTCTTATAATTT 100 32
      BC5007 4912389 .. 4912418 - -18.1   -4.4727   TTAATAGGTATAAAA       TAGGCATGTCGAA AATA TTCGACATGCCTA        GAAAATCCTTTATAT 100 105
      BC5006 4911244 .. 4911271 - -12.9  -4.45544   TTTCAGCAATTAAAA        TAACCAAGGAG TATTTT CTCCTTGGTTA         TTTTTTAACCATACC 100 23
      BC5004 NONE
      BC5003 4906250 .. 4906266 -  -3.7  -2.59431   TTTTTTTATAATCCA              GTTCCAG TGG CTAAAAC              AGTCGGTCGTTTCCC  44 119
      BC5002 4904275 .. 4904304 - -15.9  -5.40072   TTTTTTTCAAAAAAA       GAACAGTAGCCGT ATAA ACGACTACTGTTC        TTTAAAGATATTAAA 100 36
      BC5001 NONE
      BC5000 4902866 .. 4902885 -  -9.4  -5.17353   ATATGCACTAAAAAA            CCTTAGAA TCAC TTCTAAGG             TTTTTGTTTGCCTCG 100 45
      BC4999 4901674 .. 4901706 - -15.9  -6.06529   CACATATAAAAAAAA      TAAAAGATGAATAGC TAA GCCATTCATCTTTTA      TACTGGTTATGTATT 100 46
      BC4998 NONE
      BC4997 4901097 .. 4901126 - -18.1  -5.07275   TGACATATACAAAAA       GAAAACGAGCGAA TAAA TTCGCTCGTTTTC        TTTTTCCTGTTATTC 100 35
         ldh NONE
      BC4995 4898854 .. 4898874 - -11.2  -5.48063   ATGTAACATAAAAAA            GCAGACTG TGGCT CAGTCTGC            TTTTATCTATTATTA 100 55
      BC4993 4897498 .. 4897524 -    -3  -5.52384   GTTTGATTAAAAAAA         TAAGAAGCCT CTTTTGT AGGCTCCTTC         ATTATCTATTTAAAT  77 27
      BC4992 4896665 .. 4896677 -  -3.4   -4.7078   TTAATTATGTAAAAA                TACC TTATT GGTA                CTTTTTCCACACACT  63 17
      BC4991 4896209 .. 4896228 -  -9.3  -6.07374   ACAAAAAATAAAAAA            GGACAGC ACAAAG GCTGTCC             TTTAGTCGACTATAA 100 41
      BC4990 NONE
      BC4989 4895306 .. 4895334 -  -7.6  -2.80244   TTTCCCAAGAAATAT       GTCGAGGCGGCAAA AAT TTTGCCGCCT--AC       TTTAATTCCGTATAT  66 22
      BC4988 4894542 .. 4894568 - -13.9  -6.01369   CAAACAATAAAAAAA         CCTTTCTGCTT TAGAG AAGCAGAAAGG         TTTTTATGCGTATAT 100 291
      BC4987 NONE
      BC4986 NONE
      BC4985 4891741 .. 4891760 -  -5.6  -4.88067   ATGTAGTTATAAAAA            GAGCCGGC ATAC ACCAGCCC             TTTTCAGCAATTATT  74 36
      BC4984 4890861 .. 4890881 -  -7.5  -5.76237   TATATAAAGAAAAAA            GGACTGGTA ATT TTCCAGCCC            TTTCCTTATATTTAT 100 37
      BC4983 NONE
      BC4982 NONE
      BC4981 NONE
      BC4980 NONE
      BC4979 4885269 .. 4885289 - -14.7  -5.79595   CCGCAAAACAAAAAA            GCGCCCTGC ACA GCAGGACGC            TTTCTTCATACATAT 100 210
      BC4977 NONE
      BC4976 4882943 .. 4882977 -    -8  -5.65177   ATACTCATAAAAAAA     CCTCCTTCTTATAT CATTTCT ATGCAAGAAGGAGG     GACGATATATGCTTA 100 38
      BC4975 4882128 .. 4882153 -   -12  -3.29421   GCAAATACAAAACGA         TAACCGTAGC TGCATT GCTACGGTTA          TTTTTTATCCATTAA  89 76
      BC4973 4880030 .. 4880050 - -12.7  -5.40464   GAGTACAAACAAAAA            GAGAGCTAA TCA TTAGCTCTC            TTTTTTTCATTATTT 100 39
      BC4970 4878344 .. 4878367 - -12.6  -5.15634   TACCGGAGTAAAAAA          TAAACCACCA AAAT TGGTGGTTTA           TTTTTTATATGGATG 100 23
      BC4968 4876651 .. 4876685 - -23.2  -4.79223   TGATATGATTAAAAA     GTAAAACAGGTGGAGA AAA TCTCCACCTGTTTTAC     TTTTTATTTTTTATT 100 29
      BC4966 4875628 .. 4875649 - -11.7  -5.19916   AAAATATGCAAAAAA           TCCTCTTAC AATT GTAAGAGGA            TTTTTTTATTTCTTC 100 31
      BC4961 4872852 .. 4872889 -   -13  -3.58726   CTTTCTCACATACAA   TATAAGATCCCCAAAA GGCATT CTCTGGGGATCTTATA    AGCATAATTATTCTG 100 33
      BC4960 4872156 .. 4872172 -  -9.5  -6.09196   TCCAAAAGAAAAAAA              CGCTTTA CCT TAAAGCG              CCCCATAACGTTCAT 100 37
      BC4959 4871279 .. 4871301 -   -15  -5.70829   AATATCAGAAAAAAA           GCTGTTCCAA AGT TTGGAACAGC           TTTCTTCATTACATC 100 34
      BC4956 NONE
      BC4954 4867814 .. 4867831 -    -7  -5.36441   GTGGTATATAAAAAA             GAGACC TCACTC GGTCTC              TTTTTTATATTTTTA  93 38
      BC4951 4866601 .. 4866622 -  -7.3   -5.4505   CCCTCCAATAAAAAA           GCCTTTGCA AATT CGCAAAGAC            TTCTTGTTTTATAAA 100 34
      BC4950 4865750 .. 4865773 -  -8.3  -5.86976   CTACAAAATAAAAAA          GACAATACA CCCCAC TGTATTGTC           CATTTTCTTCCCTAC 100 37
      BC4949 NONE
      BC4948 4864157 .. 4864200 - -22.2  -5.22312   ATGTATATGAAAAAA CTAGTAGAAAGTACAATGTA ATTT CACATTGTACTTTCTACTAG TGCTTTATATTCCTC 100 5
      BC4944 4860193 .. 4860215 -   -10  -5.09762   CCCTAATAAACAAAA           GAAGAACCTT CAC AAGATTCTTC           TTTTCAAAATGAACG 100 49
      BC4943 4859774 .. 4859785 -  -4.4  -2.66257   GTAAAAATCAAAATT                GATG TTTA CATC                 TCGATAAATAAAATT  48 128
      BC4942 4859356 .. 4859376 - -12.6  -5.24796   GTGACATAATAAAAA            GAGGAGGC TATTC GCCTCCTC            TTCTATTTACTTACG 100 36
      BC4937 4855494 .. 4855510 -  -8.7   -5.4505   TTGTGTAAGAAAAAA              GCCCTTC TAA AAAGGGC              CTTTTTTTATTTATC 100 139
        dapF NONE
      BC4935 4854030 .. 4854077 - -13.8  -4.19238   GTTTTAACGCCAAAA GAAAAGACCTTTCTAACGAT TTTATTCC ATCGCTAAAAAGGCCTTTTC TATTTCGTCTAAAAA 100 42
      BC4934 NONE
      BC4933 4852258 .. 4852271 -  -3.9  -3.22516   AACATGACATGAACA               TTACA CTTT TGTAA                GATAATAATTATTTC  49 34
      BC4932 4851782 .. 4851806 -  -8.7  -6.09196   TTGAAAACAAAAAAA          GGAATTGAC CCTGTTC GTCAATTCC          TTTTCTATCTGTCTT 100 39
      BC4930 4850276 .. 4850288 -  -3.3   -4.2679   TAACCGTTATGAAAA                GCGGT GCA ATCGC                CGTTATTGTCTTCGT  59 97
      BC4927 4837788 .. 4837835 - -23.2  -2.69799   TTATTTTATATACCA CG-AAAGCACACTGAATTCGATA AAC TATCGAACTCAGTGTGCTTTTCG TCTAAAAAAATTATT 100 36
      BC4925 4835030 .. 4835056 - -12.4  -5.27779   TTTAATATGAAAAAA         GCAGAAACAACT CTT AGCCGTTTCTGC         TTTTTCTACTATATA 100 41
      BC4924 NONE
      BC4923 4834109 .. 4834133 - -10.9  -5.52909   GAATATGCAAAAAAA          TAATCTCCAAC TTA ATTGGAGATTA          AAACATTTGATATCC 100 23
      BC4922 4833396 .. 4833418 -  -7.1  -5.83226   AAGCCAAGAAAAAAA          GTCTAG-CGT AATT ACGACTAGAC           TATCTTTGTTTTAAA 100 25
        pepA 4831746 .. 4831777 -   -19  -4.95896   ACAAACCTATAAAAA      GAAGACTGTTCCAA AATA TTGGAACAGTCTTC       ACTTATACTCTTATT 100 36
      BC4919 4829088 .. 4829113 -    -4  -4.52857   ATTCCCTACATAAAA         CAAATAGGAG ATTTCG CTCCCTTTTG          TTCCTTACTACTTAA  62 53
      BC4918 4828109 .. 4828136 - -15.8  -5.55769   TTTCATAATAAAAAA        GAGTTATTGCAG CTTG CTGCAATAACTC         TTTTTTATATTAAGA 100 35
      BC4915 4826207 .. 4826229 -  -9.9  -5.24416   TAATTATAAGAAAAA          GAGGCTGCTC GTAA GAGC-GCCTC           TTTTTTACTTTTCAC 100 30
      BC4912 4823102 .. 4823122 - -11.1  -5.53991   TATGTAGTAAAAAAA            GCGCTCTGA TAA TCAGGGCGC            TTTTTTACTTATATC 100 76
      BC4910 4820824 .. 4820854 - -13.5  -5.42198   CTCTAAAAAACAAAA       CGACCAAATTACA TAATG TGCAATTTGGTCG       TTACTGTGTGCTCAC 100 26
      BC4908 NONE
      BC4907 4819462 .. 4819479 -  -7.7  -4.56367   CATTTCACAAAGAAA             GCTACCA TTCA CGGTAGC              TTTTACTTTTTCTTC  82 28
      BC4905 4817739 .. 4817761 - -17.8   -5.5208   GGATAATATAAAAAA           GGCTGTCGGA AAT TCCGACAGCC           TACAATGAACAACTT 100 25
      BC4902 NONE
      BC4901 4813701 .. 4813715 -  -4.4  -3.07629   AGAGCAAAGCAGATA               TATTTA TTT TAAATA               TCCGATTGGTTAGTA  50 206
      BC4900 4813266 .. 4813301 - -19.3  -4.29907   ATATCATAAGATAAA    GTAAAAGAGGAACGC TCATAT GCGTTCCTCTTTTAC     TTTGTTAACTCGGAC 100 22
      BC4898 4811294 .. 4811330 - -24.1   -4.3739   GACTTTTCGATAAAA    TAATAAAAAGCGACCGG AAT CCGGTCGCTTTTTATTA    TTTTAAACGCTCTTC 100 23
      BC4897 4810449 .. 4810459 -  -4.6  -4.19506   ATTTTAACTGCAAAA                 GGGC TCA ACCC                 AAACATTCACTGCAT  62 373
         ldh 4800114 .. 4800148 - -14.5  -3.65782   TATTAAATTATATAA     GTTCAGAGGTAAGAA GCAGT TTCCCACCTCTGAAC     TATTTAGCAATTATT 100 39
      BC4867 NONE
        glgC 4791525 .. 4791535 -  -5.4  -3.33815   ACTTTCTTTAAGGAA                 GGAA AAC TTCC                 CGTTGCATTAATAAT  56 80
        glgA NONE
      BC4863 4786468 .. 4786508 - -19.5   -4.4078   CTTTCTTAAGCAAAA  TAAATAAAACGAGCTTAAT TTT ATTAAGCTCGCTTTATTTA  TTAATATCCATTTTT 100 82
      BC4859 4783412 .. 4783432 - -14.1  -6.25741   AAAGAATAAAAAAAA            GCATTCCGA AAA TCGGAATGC            TTTTTATCGCTAGCT 100 43
      BC4856 NONE
      BC4855 NONE
      BC4854 NONE
      BC4853 4776156 .. 4776180 - -14.5  -4.49556   CTTTCATGAAAGAAA          GAGACTTGATA TGA TATCAAGTCTC          TTAGTTGTTTTGTTT 100 419
      BC4851 NONE
      BC4849 NONE
      BC4848 NONE
      BC4847 4770563 .. 4770588 - -14.1  -3.35197   TCTTATATATACGAA         GAGGTTGCTCC AAAC GGAACAACCTC          TTTCTCTATTCCTGA 100 31
      BC4846 NONE
      BC4845 NONE
      BC4844 NONE
      BC4843 NONE
      BC4842 4765540 .. 4765555 -  -6.8    -5.626   TACTTTATAAAAAAA              GAGGGA AAAT CCCCTC               TTTTTTATACGTCAT 100 30
      BC4841 4764166 .. 4764183 -  -8.5  -5.95166   CTTAATCAAAAAAAA             GATACCT ATTT AGGTATC              TTTTAAAGAAACATA 100 28
      BC4834 NONE
      BC4833 4754056 .. 4754091 - -14.2  -5.97575   AAGTGATAAAAAAAA    CAAAGCTGCTCTTCCC TAAA AGGAAAAGCAGCTTTA     TTTACATTTTTAGTT 100 27
      BC4831 NONE
      BC4830 4750129 .. 4750153 - -14.4  -6.22691   GAAGAATAAAAAAAA          CAGCTATCGC GTGTA GCGATAGCTG          CCCCTTATTACTTCG 100 33
      BC4829 NONE
      BC4828 4748823 .. 4748838 - -10.4  -4.93661   ATATTAATAATAAAA              GGAGGC TGCC GCCTCC               TTTATTTACTCATCA 100 27
      BC4827 4748286 .. 4748318 -  -9.3  -4.35042   TTTACCATAAAACAA      CAAACCCGATTCT CTCATCT AGAACCGGGTTTA      TACTTACAATCCTAA  89 29
      BC4826 4748029 .. 4748055 - -10.3  -5.61881   TCTTAAAAAGAAAAA         TCCAAAACCAC ATAAA GTGATTTTGGA         TTTAATATAGTTAAA 100 36
      BC4825 NONE
      BC4824 NONE
      BC4823 4745185 .. 4745222 - -17.3  -5.63103   TTTTAACTAAAAAAA   GCGAAAGAGAACATAAT TTTC ACTATGCTCTCTTTCGC    TTTTCCAAAAACTGT 100 52
      BC4822 NONE
      BC4821 NONE
      BC4820 4742486 .. 4742507 - -11.7  -5.65177   ATAGTCATAAAAAAA           GAGCTTGAA TAGT TTCAAGCTC            TTTTTTATCAACTCT 100 33
      BC4818 NONE
      BC4817 4740099 .. 4740114 -    -9  -5.95539   GTGTAAAGAAAAAAA              CGAGTG CTAG CACTCG               TTTTTTCTCTTCTAA 100 42
      BC4814 4738174 .. 4738195 -  -5.2  -6.08342   TAAGAAACAAAAAAA           CCTTCACT CTATAT AATGAAGG            TTTCTTACTTTTTAT  95 30
      BC4813 4737639 .. 4737657 -  -5.3  -6.23317   AGAAAAAGAAAAAAA             CATCGCA ATATG TACGATG             TTTTTTTGGGTGTGT  95 52
      BC4812 4736951 .. 4736969 -  -8.9  -4.62069   CCTCCATGCCAAAAA             TGGTAGG AGTAA CCTACCA             TTTTTAATATATGAA  90 73
      BC4811 4736306 .. 4736316 -    -4  -2.78467   TTCAGAAACTATAAT                 TTCA CTT TGAA                 TAACTAGCAGTTAAC  46 16
      BC4810 NONE
      BC4809 4733511 .. 4733529 -  -5.9  -5.80248   GAATACACAAAAAAA             GGGCGCT TAATG AGCGCTC             TTTTTTCATATCGTA  95 224
      BC4807 4731917 .. 4731930 -  -3.1  -3.59315   TCAACCATGTTTAAA               CCAAT TGAG ACTGG                CTTACCAAATTCAAG  50 337
      BC4804 4729971 .. 4729995 - -12.2  -5.10154   AGGCAAAATTAAAAA          TGAGCCCGGT GCAAT ACCGGACTCA          TTTTTATCAAGCTGC 100 99
      BC4801 4727767 .. 4727794 -  -4.2  -4.66537   CGGGGTAATAGAAAA        CCGACATG AATTTGTTTAGA CATGTCGG         TTCATTTGTCTTTAT  65 47
      BC4800 NONE
      BC4799 4726618 .. 4726644 -  -2.3  -3.14136   TCACGAACGATTTAA         TCATGGTAAAC AATCG GTTTGACATGA         TTACGCCCCCTTACA  42 36
      BC4798 4725792 .. 4725820 -  -9.7  -5.88565   TCCATAATAAAAAAA        GACCAAAAAGCAA ATT TCACTTTTCGGTC        TCTACACTATCTTCT 100 32
      BC4797 4725416 .. 4725445 - -11.5  -5.14965   ATCTTTATGAAAAAA       GAGGGTGGTGCCCA ATA TTGGCAC-ACCCTC       TTCTGTTATTGTTGT 100 89
      BC4794 4722240 .. 4722259 - -10.8  -5.17576   CACTAAGGTAAAAAA            GACACTTC ATTT GAAGTGTC             TTTTTTATACGTATG 100 162
      BC4791 4719010 .. 4719064 - -12.5  -4.35518   AAGCGTATATTAAAA TGTCACCCTTTCCACCCGGG--AGGAT TTG ATCCTGTCCCAGATAAAAAGGATGACA AAGTAAATTCTTAAT 100 36
      BC4789 4718213 .. 4718230 -  -4.8  -5.89921   AGTACAATAAAAAAA             CTGCCC TTTCAC AGGCAG              TTTTCCTTTTTATCC  90 35
      BC4786 NONE
      BC4785 4716018 .. 4716054 - -16.1  -5.76633   TTACATACAAAAAAA    GAAACCGGCTACTTTAC TTT GTAAAACAGCCGATTTC    TTCTATATGTTTCAT 100 2
      BC4784 4715343 .. 4715384 - -15.5  -5.28176   TTTACCGACAAAAAA TAATAAGAGGAGGCAGTTGT TCA AAAAC-GCCTCCTCTTATTA TTCATATACTGTAAA 100 23
      BC4782 4713341 .. 4713365 -  -8.7  -5.64304   CAACATAAGAAAAAA          CGCAAAGAATT AAA AATTCTTCACG          CTTTTCTTTAACGAA 100 65
      BC4781 4712906 .. 4712941 -    -7  -5.61881   TTGGAAAAAGAAAAA    GAAGCTGACTCAAAACA GTG CGCTAT-AGTCAGCTTC    TTTCTTTTACCTTTT 100 32
      BC4777 NONE
      BC4776 4709601 .. 4709634 - -16.9  -3.45737   CAACTATTACTATAA     CGAAAAGAACCCGCC ACAA GACAGGTTCTTTTCG      TTATTTTATGATGAA 100 64
      BC4775 4707186 .. 4707209 - -11.2   -5.2112   AATACTATGAAAAAA          GAACTTGTAT CGTT ATACAAGTTC           TTTTTGTTTCTTTTA 100 38
      BC4771 NONE
      BC4770 4702861 .. 4702877 - -12.3    -5.626   CATTTCATAAAAAAA              GACCCGA AAT TCGGGTC              AACAAATAGAAATAT 100 216
      BC4766 4699985 .. 4700012 - -12.2  -6.14618   TATAAAATAAAAAAA        GTGAATCCAAAA TACA TTTTGGACTCAC         CTTTACTATACTCGA 100 31
      BC4765 4698858 .. 4698891 - -14.1  -6.20267   CCAAAAATAAAAAAA     TAGGAAAGCAGATCA TAGG TGATCTGTTTTCCTA      TTTTGATATAGGTTC 100 23
      BC4763 4697750 .. 4697775 - -14.9  -5.38047   CACTTACATAAAAAA         GAAGCTTACGT GAAA ACGTAAGCTTC          TTTCTATATCTTATA 100 226
      BC4761 4694272 .. 4694319 - -13.9  -2.78891   ATTCCAACGTAATTA TAAAT-AAAAAAAGCTTTGCGC TCACC GCGCAAAGCTTTTTTTCATATA TTATAGACCAGCTTG 100 26
      BC4758 NONE
      BC4757 4691887 .. 4691909 -  -9.9  -5.19879   GCTTAAATAGAAAAA           CTCCCTTCA AAAAA CGAAGGGAG           TTTATTACATGGTCA 100 274
      BC4753 4688644 .. 4688661 -  -5.7  -2.67803   CCTCTATTAAATGTA             CAAATAA TGAT TTATTTG              TTTGTTTTTACTATA  55 19
      BC4752 4687524 .. 4687540 -    -8  -5.19998   ATAATGAAAAGAAAA              CCACTC TACAT GAGTGG              TTTTTTTCATCACTG  93 35
      BC4745 4681369 .. 4681389 -    -9  -5.16132   TATAGCAAAATAAAA            CCAGGTCA TATTG CGACCTGG            TCTACTCTGATTGTT  95 192
      BC4744 4680195 .. 4680222 -  -5.6  -5.46706   AGCTGAAAATAAAAA        TAGGCTGCTC CACAAAAT GAACAGCCCA         CTTCTCTCTCTATTT  84 35
      BC4743 NONE
      BC4742 4677311 .. 4677346 - -16.5  -4.07568   TGTTTTTTCTGAAAA    TAATAAAAACCGAGC CTTTTT GCTCGGTTTTTATTA     TTAATCTTCTTTCGG 100 26
      BC4741 NONE
      BC4740 NONE
      BC4739 4674634 .. 4674676 - -23.8  -3.84271   TGACAACAGTAACAA TGTATAAAGAGGCTGCATGA ACT TCATGCAGCCTCTTTATACT ATCCAACTTCCTTTT 100 24
      BC4738 4672814 .. 4672841 - -16.4  -5.63645   CCAAAATACAAAAAA        CCTCTCATCCCT AGAA AGGGACGAGAGG         TTATAGATTCCCGCG 100 418
        leuS 4670313 .. 4670336 -   -14  -5.36441   TTTCTACACAAAAAA          GCTCAGAGTA TACA TACTCTGAGC           TTTTATTTAGAATAA 100 42
      BC4736 4669211 .. 4669230 - -12.2  -5.48303   AGAAGCTGAAAAAAA            CTGCTAGG ATTT CCTAGCAG             TTTTTTATTATGTCT 100 57
      BC4730 NONE
      BC4729 4662448 .. 4662466 -  -3.2  -4.05677   AAAGAACGCAAAGAA             TCGAAAAA CTA TTTCTCAA             TTTTCTCGCAAAACT  55 40
      BC4728 4662012 .. 4662033 -  -8.1  -6.09196   TGCAAAAGAAAAAAA           CTTGAAACA GACT CGTTTCAAG            TTTTTAACTATTAAC 100 40
      BC4727 NONE
      BC4726 4661389 .. 4661410 - -11.7  -5.38549   TTTAAATAATAAAAA           CTCCCTTAA TTCC TTAAGGGAG            TCCTGCAATTGAATC 100 17
      BC4725 4657321 .. 4657344 -  -9.7  -5.90231   ACAAAGATAAAAAAA          CCTTGAAAC ATAAAA GTTTCAAGG           TTTTCTGCTTATTAA 100 37
      BC4724 NONE
      BC4723 4654768 .. 4654788 -  -7.5  -3.54741   TAGCAGTTGCGCAAA            TCGCAGGCA TTA TGGCCGCGA            AACGTACTTCTGATA  69 350
      BC4721 NONE
      BC4720 NONE
      BC4719 NONE
      BC4718 4651994 .. 4652018 - -10.8  -5.61596   ACTGCCATAAAAAAA          CGACTTTCCC TATAT AGGAAAGTCG          TTTTAATGAATCCAA 100 43
      BC4717 NONE
      BC4716 NONE
      BC4715 4649798 .. 4649823 - -13.4  -5.40072   TTTTTTGTAAAAAAA         GGACGAAGAG TTTTAT CTCTTCGTCC          TTTTTTATTACCCAC 100 33
      BC4713 NONE
      BC4712 4648550 .. 4648597 - -16.1  -3.01924   CATGTTGTCCCAACA TAAAACATAAAAAAAGAGCTGG GTGAG CCAGCTC-TTTTTTATGCTTTA TAAACGATCATTGCT 100 16
      BC4709 NONE
      BC4708 4647112 .. 4647150 - -17.8   -3.2624   CAAACAAGTGAGCAA   CAATAAAAAGGATGACCA TTT TGGTCATCCTTTTTATTC   TTCATTCTCCACAAT 100 20
      BC4705 4642247 .. 4642265 -  -6.7  -4.57755   ATTTATCATAGAAAA            GGGGACGT AATT ACG-CCCC             TCTTGATTTCAACTT  79 17
      BC4704 4641437 .. 4641465 - -13.3  -3.48884   TGGTAAATAAATACA        TACCCCTTTCTAA TAA TTAGAAAGGGGTC        TTTTCTGCGCCTATA 100 47
      BC4702 4639380 .. 4639402 - -14.2  -3.26042   TCAGGTAAAAAGAAG           CCGCTCTCCA AAA TAGAGAGCGG           ACATTATTTATATAT 100 44
      BC4701 4638591 .. 4638605 -  -5.8  -4.35524   TTCTCAAAGTTAAAA               TAAAGT GAA ACTTTA               ATGAGCGAGAAAATT  72 191
      BC4698 4634961 .. 4634982 -  -4.4  -5.68438   CTACCAAACAAAAAA           CCAAGTAC GTACGA GCACTCGG            TCCGTTTCTTTCAAG  83 434
      BC4696 4634219 .. 4634238 -  -8.6  -5.50499   TTAGATGTAAAAAAA            CCTACGCA TTAC TGCATAGG             CTCTGTACGATATTT 100 14
      BC4695 4633262 .. 4633295 -  -6.8  -5.55769   CCCGACAATAAAAAA     GAGGCTGCTCCA ATAAATATGA TGGAACAACCTC      CTATTTTTATGCTTC 100 32
      BC4693 4631586 .. 4631605 -  -8.6  -5.53288   TTCAAGCTAAAAAAA            GAAAGGCT CTTC AGCCCTTC             TTCCTCTCTACGCGT 100 33
      BC4692 4630643 .. 4630659 -  -5.1  -2.62184   CTTTCTTTTATACTA              CCATACA TCG CGTACGG              TGCAAGGTTTATGCT  50 34
      BC4691 4630218 .. 4630244 -  -2.9  -5.40072   TCCCTTCCAAAAAAA         TAACCTCCCCC GCGAA GGTAGAGGTTG         TTTTACAATTCAATT  74 52
      BC4690 NONE
      BC4689 4628726 .. 4628753 - -14.2  -5.56263   ATGACAAAACAAAAA        GAGAGGCTGCCC AAAA GGACAACCTCTC         TTTTCTTATATCAAT 100 40
      BC4688 NONE
      BC4687 4627134 .. 4627157 -  -8.9  -4.70659   TTTCATATGGAAAAA          CGCAGCCTT TCATGT AAGACTGCG           TTTAAGCTTTACTCT  90 27
      BC4686 NONE
      BC4685 4621619 .. 4621642 -  -6.8  -5.16133   ATGATAACAGAAAAA          CTGATAGG GTCAATCA CCTATCAG           ACTTTCTCTCTCTTT  88 40
      BC4684 4620053 .. 4620093 - -15.7  -3.48684   GCACAACCACGACAA  CATAAAAAAGACGCACAGC CAA GCTATGCGTCTTTTCTATT  ATTTCTCTGCAACTT 100 24
      BC4683 NONE
      BC4682 4618853 .. 4618870 -  -6.3   -4.9792   TAGTTCATAGAAAAA             GGCCATT TCTA AATGACC              TTTTACACAATGTAC  82 28
      BC4681 NONE
      BC4680 NONE
      BC4679 4617733 .. 4617753 - -11.1  -6.25741   AAATAATAAAAAAAA            CGCTCGGGA TTT TTCCGAGCG            TTTTTTTTATTAATA 100 35
      BC4677 NONE
      BC4676 4615554 .. 4615578 - -10.1   -6.4275   CAAAAACAAAAAAAA          GAAGCAAGC ACCTTTA GCTTGCTTC          TTTTTACTTTATATT 100 29
      BC4675 4614419 .. 4614436 -  -5.6  -6.34616   TTAAAATAAAAAAAA             GACAGT TTACAT ACTGTC              TTTTTTTACAAGAAG  95 31
      BC4674 4613160 .. 4613188 - -14.8  -4.09173   ATACAATAGGAGAAA        GCTGTTCCAAAA TGCCT TTTTGGAACAGC        TCATTAAAAGTTTTT 100 39
      BC4673 NONE
      BC4672 4611674 .. 4611705 - -14.6  -3.36749   TATCCTGAATACGAA      TAAAAGCTCACAGC AATC GCTGTGAGCTTTTT       TATACTTACTTCGTT 100 31
      BC4670 4611020 .. 4611042 - -10.6  -4.91712   TTGAACGGATAAAAA           GGCATGTCCC CTC AAGACATGCC           TTTTCTATATGCTAT 100 37
      BC4666 NONE
      BC4665 4606472 .. 4606491 -   -10  -5.48787   ATAACATACAAAAAA            CCTGCCAA TTAC TCGGCAGG             TATATTACACGTTAA 100 30
      BC4664 4606052 .. 4606078 -  -8.8  -4.92363   AAACACTGACAAAAA         GCTCATAGCC TCTATAC GACTATGAGC         TTTTTTCAAATGAAA  93 31
      BC4659 4600626 .. 4600658 - -13.6  -5.34555   TGATATCATAAAAAA      GAAAGGCCTGAACA TTTTT CGTTCAGACCTTTC      CCTCTTAATCTTCCA 100 30
      BC4658 4599600 .. 4599622 -  -9.9   -5.9362   GAAAACATAAAAAAA           TCGCCCCTT CAAAT AAGGGACGA           TTTTGATTATCGCGT 100 421
      BC4657 4598223 .. 4598258 -   -12  -5.04597   ATCCATACATAAAAA    CCCCGAATCATAAACT TTTC AGCCTACAATTCGGGG     TACTATTTGTTTATA 100 52
      BC4654 4595335 .. 4595393 - -14.9  -4.75356   AAACATATGTAAAAA GAAAAGAGCGAGTTATCGATTTAGTAC GTCCT GTACAAAACCGATAGCTCACTCTTTTT TTATTGATTAACAGT 100 26
      BC4652 4594035 .. 4594061 - -10.9  -5.23644   AAGTAAACATAAAAA         TCCCCACCTCA GTTCG TTAGGTGGGGA         TTCTTCACATATGAA 100 30
      BC4650 4592010 .. 4592020 -  -4.6  -4.88736   CATTATGTATAAAAA                 GGGA ATT CCCC                 TATATTTAACAACTA  70 148
      BC4649 4590214 .. 4590237 - -12.6  -5.75478   AATTACACAAAAAAA          CAAACCCTTT TATG AAAGGGTTTG           ATCATTGTCTACATA 100 11
      BC4648 NONE
      BC4647 NONE
      BC4646 4587159 .. 4587184 - -17.7  -5.84432   CACAACACAAAAAAA         GAAAGAGCGGG AGAA CCCGCTCTTTC          TAAGCCATCATATGG 100 43
      BC4645 4585340 .. 4585365 -  -7.7  -2.64155   TCTTTTTTAAATTTA         TAAAATCGAAC TTAT GTTCGTTTTTA          TTTTATCATTGATTT  65 78
      BC4644 4584851 .. 4584872 -  -7.3  -5.94713   ATTGTATAAAAAAAA           GCACCATTT CAAA ACATGGTGC            TTTTCTAAAAATTAC 100 37
      BC4643 4583099 .. 4583136 - -23.1  -4.46656   TTTATAAGATTAAAA   TAACCGCAGAATTATGG AATT CCATAATTCTGCGGTTA    TTTATTTCCCCCGAT 100 133
      BC4641 NONE
      BC4640 4580998 .. 4581031 - -10.5  -5.64274   TTATTTACAAAAAAA     TTAAAGAAGCTAACC TATT GATTAGCTTCTTTAT      TCGTTAAATTTGAAA 100 29
      BC4639 4580368 .. 4580388 -  -8.3  -5.35459   ATATATGAGAAAAAA            CGACCTCCT TAT AAGAGGTCA            TTTTCTTCACATTAC 100 37
      BC4638 4579001 .. 4579013 -  -4.9  -3.49176   CAAATTCACCAAATA                TGAAA ACG TTTCA                TCATTAGCAAATTTT  56 227
      BC4637 4577684 .. 4577707 - -11.8  -5.80951   ATCCAAAAGAAAAAA          GACGAAATCC TATA GGATCTCGTC           TTTCTTTTCATATAT 100 40
      BC4634 4575560 .. 4575581 - -12.3  -5.46129   CAACAAATTAAAAAA           GCGAAAGGC TTCG GCCTCTCGC            TTTTTTTATGCTCTT 100 31
      BC4632 4573821 .. 4573849 -  -3.7  -5.31059   ACACCAATGAAAAAA        GCATGCCCCTCAA TAA CTTTGGGTCATGC        TTTTTTTGTCATAAC  72 6
      BC4630 NONE
      BC4629 4570700 .. 4570736 - -10.2  -5.16237   AATGCTAGTAAAAAA    TAAAGTACGCCAGACT TTACT AGACTGGCGTACTTCC    CAACTCAATTCTTAA 100 30
      BC4628 4570248 .. 4570283 - -14.8  -4.33105   TAAGTATGATTAAAA    GAAAACGACTGCAGGC GAAT GCCATCAGTCGTTTTC     TTTCTTTATTTAAGC 100 31
      BC4626 4569247 .. 4569270 -  -7.5  -4.62471   AATTTATAGATAAAA          CACCAAGTCC ACATA GG-CTTGGTG          TTTTTCATTTTATAA  82 30
        fabG 4567763 .. 4567776 -  -3.1  -3.84712   TAATTTTATATTAAA               GGACA GTAT TATCC                GCACCTCTCAGCACA  52 85
      BC4623 4566448 .. 4566472 -  -8.6  -5.36441   TCTCCATATAAAAAA          GACCCTCCTC ACGAA AAGGAAGGTC          TCAAATGTATTTCTA 100 41
      BC4622 NONE
      BC4621 NONE
      BC4620 NONE
      BC4619 4564374 .. 4564393 -  -5.7  -5.18726   GTTTCATAATAAAAA            GCACATC CATTTT GATGCGC             TTCTCTGAAATACTA  83 46
      BC4618 4563766 .. 4563789 -  -6.8  -5.56568   ATATTATTAAAAAAA          GAAGGCCACTC AAA AAGT-GCCTTC          TTCTATTTCACTAAT 100 11
      BC4616 NONE
      BC4615 4562048 .. 4562081 -   -17  -4.19577   CAATTTGTAAAATAA     TAGAAAAAGGCAGC GGGAGT GCTGCCTTTTTCTA      TTTCCCTACTATTTC 100 23
      BC4613 4560081 .. 4560108 -  -6.4  -5.14477   TACACACGTAAAAAA        CCCTTCACTT TTCTTTTC AAATGAAGGG         TTTCTTTTCTATAGT  84 34
      BC4611 4558322 .. 4558352 - -16.4  -6.04419   AAAACAACAAAAAAA       GATGGAACAAATCA AAA CGATTTGTTCCATC       TTTTTATTTATCGAT 100 33
      BC4610 4557870 .. 4557905 - -16.5  -3.40639   AAGTCTATGAAGCAA    CGTAAAAAAGCATCA ATATTG TGATGCTTTTTTACG     TCCCTTAACTTTCAA 100 2
      BC4608 4556423 .. 4556457 -    -8   -5.4433   ATAGAGAAAGAAAAA    TAAAGAAGGAG-GGC TTTAGC GCCGCTCCTTCTTTT     CGTTCTAACATATAG 100 45
      BC4605 4552103 .. 4552127 -  -2.1  -3.21099   TGGTCTGACCACGAA          CACTACTACTA TAA TAATCGAAGTG          TAGGGAAATTGTCCA  44 41
      BC4604 NONE
      BC4603 4549998 .. 4550040 - -12.2  -3.65224   AGGTTAGCGTAAGAA GAAAATGGGGCTAACACCAA AGT TTGATGTTAGCCTTATCTTC TCAATCTGTCTAATA  95 127
      BC4602 NONE
      BC4601 4548093 .. 4548118 -  -6.9  -5.18726   TTTTCATAATAAAAA         CGTGCATTC GCGAAGTG GAACGCACG          CTTTTCTTATTTTAT  88 32
        pfkA NONE
      BC4599 4545193 .. 4545214 -  -9.5  -5.75342   TTTGTGTAAAAAAAA           GAGAAGGAC TCCG ATCCTTCTC            TCCAGTATTACTTAT 100 37
      BC4598 4544612 .. 4544642 - -14.3  -5.84432   TACAAGACAAAAAAA       TAGCACTTAGATT TCTAC AATCTAAGTGCTA       TTTCTGAATAATAAT 100 23
      BC4596 4541840 .. 4541878 - -12.8  -4.91109   GTTTTATGATAAAAA   CAACATAAAACAATATCA TTA TAAAATTGTTTTATGTTG   TTTTTATTTTATCTG 100 155
      BC4594 4540351 .. 4540370 -   -10  -3.78022   TTCATATGTATGAAA            CTGAGGGA ATAA CCCCTCAG             TTCAAACCGTTAGTC  87 127
      BC4593 NONE
      BC4592 4538011 .. 4538049 - -15.7  -3.59649   AAACAATTCGGTAAA  TAGTAGAAAAAGATTCGG AATC CCGAATCTTTTTC-ACTA   CTATTCAATTATTAA 100 37
      BC4591 4537318 .. 4537354 - -17.6   -4.8622   TTCTTCAACTAAAAA   TAGCGCTAGCAT-CCTT ATTA AAGGTATGCTAGCGCTA    TTCATATTTTCATCT 100 43
      BC4590 NONE
      BC4589 NONE
      BC4588 4534088 .. 4534117 -  -8.7  -3.32997   TTGGCATAAAGGGAA       GTGACGAGAACAGC TTA ACTATTCTCGTC-C       AAAATTACTCCTTGG  74 127
      BC4587 NONE
      BC4586 NONE
      BC4585 4529723 .. 4529746 -   -11  -4.77165   CTCCTCATAATAAAA          GGCGCGAAAC TAAT GTTCCACGCC           CATACTTACATTTTC 100 31
      BC4584 NONE
      BC4583 4527921 .. 4527944 -  -8.9  -5.88061   AAAAAATTAAAAAAA          GAGGGCAAA TATCGC CTTGCCCTC           TCCTCCCTTATTCAC 100 41
      BC4582 4527138 .. 4527156 -  -9.6  -5.42514   TTATAAACTAAAAAA             GAGGTGCA TTA TACACCTC             TTTACATTTTAAATC 100 55
      BC4581 4526369 .. 4526394 -  -6.1  -4.66163   ATTCTTAGTGAAAAA         GAGCTATTAGC TTGC GCTTCTAGCTC          TCTTATCCTATTACT  76 72
      BC4580 NONE
      BC4579 4523878 .. 4523909 - -15.4  -3.30389   AATATCACTATAATA      CAAAAGAGCAAGCT TCTC AGCTTGCTCTTTTA       CTTATGACGACGGTT 100 23
      BC4577 4522288 .. 4522314 - -11.6  -5.79595   TCTCAAAATAAAAAA         CACTCATCCCGT AAA AAGGGACGAGTG         TTGAATTCGTGGTTC 100 272
      BC4576 4520292 .. 4520309 - -14.1  -5.40625   ATATTACATAAAAAA             GCCGCGG TATA CCGCGGC              TTTTTCTTATCGTTT 100 32
        infC NONE
        rpmI NONE
      BC4573 4518765 .. 4518786 - -10.3  -6.04953   ATACAAATAAAAAAA           CTTAGAAGA AAAT TCTTCTAAG            GTTTCAACTAATTAA 100 41
      BC4572 4517848 .. 4517860 -  -4.9  -4.13271   TATACAATAATTAAA                TTGAA ATA TTCAA                AAATTAAATTAGTAT  62 34
      BC4571 4516677 .. 4516712 - -15.8  -3.63744   GGCCTTTTTAAAACA    TA-AAAAAGCGAAGGAG AAG CTCCTTCGCTTTTTCTA    TTAATTAAATGTAAT 100 26
      BC4569 4515062 .. 4515074 -  -3.4  -2.93165   GATTATACAAAATAG                TGCA TATCC TGCA                ATTACAATTGAGGAC  45 55
      BC4568 4513276 .. 4513310 - -13.1  -3.90762   CACTCTTTAAAAAGA     CAAAAAAGCAGGGAA ATTAA TTCCCTGCTTTTCTA     TTTGGTTTATTGCCT 100 7
      BC4562 4509199 .. 4509222 -  -8.9  -6.20267   TTAAAAATAAAAAAA          CCTCGCTCCC AAAAA GGGA-CGAGG          TAAATTCGCGGTACC 100 290
        pheS NONE
        pheT 4505663 .. 4505683 - -11.2  -5.83226   AACCCAATAAAAAAA            TTGCCGGA ATATA TCCGGCAA            TTTTCTAATTACTTA 100 34
      BC4559 4503810 .. 4503829 - -13.6  -5.48213   TATGCAAAAGAAAAA            GCGAGAGG AAAT CCTCTCGC             TTTTTTCACATTTTA 100 38
      BC4555 NONE
      BC4554 4501044 .. 4501067 -    -9  -5.71712   TTTCATAGAAAAAAA          CTTCTCTTTC CGAA AAAAGAGAAG           TTATACTCTGCTACC 100 26
      BC4553 4499159 .. 4499175 -  -7.3  -4.10007   ACAATTTCTTCAAAA              TCAGTGC TCG GCACTAA              ATGCTTCACTTTGTC  74 144
      BC4551 4496005 .. 4496032 - -12.2  -5.60993   TTTCTGACAAAAAAA        TATAGGGAGAAA AATT TTCCTCCCTATA         ACTGCCCTATTAAAA 100 21
      BC4550 4494192 .. 4494216 - -12.3  -5.60993   TTTTTTACAAAAAAA          GAGACTTTCTA TTA TAGAAAGCCTC          TTTTCTCTATTTTTC 100 32
      BC4549 NONE
      BC4548 NONE
      BC4547 4489760 .. 4489789 - -11.6  -4.10459   TACAATATGAAACAA       GTCTTGATGCAC GCGAAT ATGCATCAAGAC        TCCAAAAATTACAAT 100 34
      BC4546 4488843 .. 4488857 -    -5  -4.34402   TCCTTTATATTAAAA               TGCATC ACG GATACA               TCATTTTTTTCAATT  64 15
      BC4545 NONE
      BC4544 NONE
      BC4543 4486225 .. 4486270 - -18.7  -3.53224   CAGTCCTTTTTTAAA GTATAGAATATGAGAAGCGTT ATCT ATCACTTCTCATATTCTATAC TTTTTTCTTTAATTT 100 34
      BC4541 4484350 .. 4484383 - -19.1  -3.63341   AATATCGTTCAATAA     GAAAAGGAGCTCAAG TAAA CTCGAGCTCCTTTTC      TTTATTAACCTTTAA 100 30
      BC4539 NONE
      BC4538 4482157 .. 4482183 -  -7.4  -5.42259   TTACGCTGAAAAAAA         GCTTGTAGAA TCTACTG CTCTACAAGC         TAAAACTGTATCTTT 100 25
      BC4537 NONE
      BC4536 NONE
      BC4535 NONE
      BC4534 NONE
      BC4533 4478574 .. 4478596 -  -9.2   -5.4492   TACATATACAAAAAA           GGAGTTAGTA TAA CACCAACTCC           TTTTACGTATTCTTA 100 41
      BC4530 4476328 .. 4476351 - -15.4  -4.90917   AAAGTTAATTAAAAA          GGAGGCTTCT TGTT AGAAGCCTCC           TTTTTATATACTAAA 100 197
      BC4527 4471925 .. 4471952 -   -10  -3.95787   TATTATATGTAGAAA        CTCTCTTAATCT TAAA AGAGTAAGAGAG         TTTGTCATTAACTTA  87 33
      BC4526 4470080 .. 4470091 -  -7.2  -4.85782   TTTTTCAAAAAGAAA                GGGC CTTA GCCC                 GTTTGCTCATCCTCA  86 19
      BC4525 NONE
      BC4524 NONE
      BC4523 4467575 .. 4467590 -  -3.2   -4.1196   AATTCATTTGCAAAA              GAGGCA ACGC TGTCTC               CAATTAGAAGACCTA  55 186
      BC4521 4466171 .. 4466212 - -16.3  -5.10077   AAAGACTGTAAAAAA GAAAATAAAAAAAGCTACC AAAT GGTAGCTTTTTTTATTTTA  GAAGTGTTTAGAAAC 100 23
      BC4520 4464260 .. 4464290 - -14.2   -5.2422   AATTATACCAAAAAA       CAGAAGACGTTGTA AAC TACAACGTCTTCTT       ATCTGTTAAATACGT 100 11
      BC4518 NONE
      BC4517 NONE
      BC4516 4460180 .. 4460228 -   -15  -4.23487   ATAAACAGAAAAATA TAGTTATAAATATTGCCTCTTC GATAT GAAGAGGCAATATTTATTAATA GTTATTATCGCTACC 100 20
      BC4515 4459645 .. 4459667 - -13.6  -5.48063   ATGGAAGACAAAAAA           TAAGAGAGCA AAT TGCTCTCTTA           TTTTTCTTTCACTCT 100 42
      BC4513 NONE
      BC4512 4457000 .. 4457031 -   -19   -4.1899   TCATTTGATGTAAAA      TAAAAGAGGATGGC ATTC GCCATCCTCTTTTA       TTTTACTTTCTCTGT 100 23
      BC4510 NONE
      BC4509 4453678 .. 4453715 - -12.4  -4.15061   TAATTTATACATAAA   GA-AAAAGCATGATTTC AATAG GAAATCATGCTTTTCTC   TCATTATTGACGCTT 100 29
      BC4508 4453136 .. 4453164 -  -4.6  -5.95539   TTCTAAATAAAAAAA       TGCGAGC--CCTCA TTA TGAGGAAGCTCGCT       TTTTTTATTCTTTCA  91 30
      BC4505 4450631 .. 4450654 - -12.6  -4.01135   CTTAAGAAGAGCAAA          TCACCTATAG AATC CTATAGGTGA           TTTTTTCATGAAGAA 100 31
      BC4503 4448933 .. 4448964 -  -3.1  -5.64873   TGTAAGAATAAAAAA      GAAGAGTTCTA TACTCACCAT TAGAACCCTCC       TCAAAATATTTAAAC  77 48
      BC4502 NONE
      BC4501 4447171 .. 4447198 - -11.4  -6.01187   AAGCAAACAAAAAAA        TAGCCGACTTTT ATAT AAAAGTCGGCTG         CTTTCTTATAATTCG 100 31
      BC4500 4446401 .. 4446428 -  -8.5  -4.90455   ATAGAGGGATAAAAA        TACCCACTACC TTTGTT AGTAGCGGGTA         CTTTTTCTATAATTT  93 32
      BC4499 4445442 .. 4445471 -  -6.6  -5.17353   ATATGTACTAAAAAA      GCAGATTCTCCTCT ATTA AG-GGAGA-TCTGC       TTTTTTACGAAATCA  88 30
      BC4497 4442824 .. 4442852 - -11.1  -5.10064   TGCAAGATAGAAAAA        TAACCGACCTTCT ATA AGAAAGTCGGTTT        CTTCTATATAAAGTG 100 46
      BC4496 4441810 .. 4441827 -  -9.9  -5.60556   AAGATAAAACAAAAA             CTCCTGA TTTC TCAGGAG              CTCACTTATATAAAT 100 48
      BC4495 4440604 .. 4440615 -    -3  -2.92192   TCTTACTTAAGTATA                TCAA ATTA TTGA                 CGATTAAAAACTACC  43 29
         rph NONE
      BC4493 NONE
      BC4492 4438323 .. 4438346 - -12.6  -5.76237   TAGACAAACAAAAAA          CCTTGTTATC TTTT GATAACAAGG           TTTTTTTAGCGTCCC 100 292
      BC4489 4437647 .. 4437674 -   -10  -5.32565   TAACCAACCAAAAAA        GGTTGATACATA TTAA TATGTATCACCC         TTTAAAATTTAGCGC 100 81
      BC4488 4436783 .. 4436807 - -13.1  -6.02919   TCACAAATAAAAAAA          CAATGGAAAAT CTA ATTTTCCATTG          TTTTTCTAAAAATTT 100 31
      BC4487 NONE
      BC4486 4434491 .. 4434510 -  -2.2  -3.17075   TTTGTTTGAATTTAA            TTTTTTGT GGAT ACAAAATA             TCTCACTCCTTTTCT  42 28
      BC4485 4434040 .. 4434052 -  -2.7  -3.67877   ATTTTCTAATAAACA                TCATG AGG CATAA                TTCTCATCACAACAC  48 3
      BC4484 4432807 .. 4432836 - -11.6  -4.51812   TCCTAGAAGAATAAA       TACACGTCCCTT TCTATC AAAGGACGTGTA        TTTCACTTGCGTTAA 100 42
      BC4482 4431294 .. 4431316 -  -3.3  -5.38054   TTGTACAAATAAAAA           TCCCCAGCA ACAAG CGCAGAGGA           TTCATCATTAATGGA  76 33
      BC4481 4430047 .. 4430060 -  -8.1  -3.51934   CTTCTCTTACAAACA               GGCAG TTTT CTGCC                TTTTGCAACCCTTAC  73 93
         tig 4428507 .. 4428532 - -16.3  -4.45083   TCTATATTTATAAAA         CAAGGCACGAT TTTA ATCGTGCCTTG          TTATTTTATTATGCA 100 34
      BC4479 4426977 .. 4427009 - -10.8  -4.35044   GTAGCTAAACATAAA      GAAAAACAGCAATT ATAAA AATTGCTGTTTCCC      TTTCGCATTATGCAG 100 33
      BC4478 4425181 .. 4425214 -  -6.8  -5.83211   CACGAAAAGAAAAAA     GACTCCGATTAAGC ATACAA ACTTAAACGAAGTC      TGGCAAATTTTATTA 100 51
      BC4477 NONE
      BC4476 4422105 .. 4422157 - -12.4  -5.05782   ACGTACGCTAAAAAA TTTAGCAAAACAAAAA-CGCGCGAC ATTC GTCACGCGTTTTTTGTTTTTGTAAA TTTATGAATTGCTTT 100 2
      BC4473 4419457 .. 4419496 -  -4.4  -2.93701   GTTATTAAAAAAACT  CATCCGAT-CATCCTTCCA AAT TATAAAGATGGAACGGATG  GTGTCCACACTCTTT  49 6
      BC4472 NONE
      BC4471 NONE
      BC4470 NONE
      BC4469 NONE
      BC4468 4414582 .. 4414621 -   -16  -3.16683   AGCTTACTTTATGAA  TAAAAAAAATCGCTCCCC TTAT GGAGAGCGATTTTCTCTA   ATACACTACGCTTTT 100 31
      BC4467 4413511 .. 4413536 - -16.3  -4.16284   ATAGCCTCTAAGAAA         GGAAGTGAGTG AAAA CACTCACTTCC          TTATTTCGCCTTTAC 100 26
      BC4466 4412284 .. 4412313 - -10.9  -4.56597   TTTTGGTGCCAAAAA       GAAGATAAGTAGA ATCC TCTACTTCTCTTC        TTTACCCCGCTATTT 100 157
      BC4465 4409244 .. 4409268 - -13.7  -4.92385   TATACGCAAAGAAAA          GAGACTCACCA ATA TAGTGAGTCTC          TAAAAATATTTTTAC 100 37
      BC4464 4407867 .. 4407888 -  -8.1  -5.88565   TGTAGAACAAAAAAA           CTAGATAGC AAAG ACTATCTAG            TTTTTCTCGCAAATA 100 22
      BC4463 4406713 .. 4406736 - -11.2  -5.14698   AAATTCAAAAGAAAA          GAAAGAAGTA CATG TACTTCTTTC           TTACTCATTTTATTA 100 58
         maf 4405950 .. 4405971 -    -8  -3.51557   TCTCTCAAAGAAAAC           CCCATGCA ATTTTA CGCATGGG            TTACATCAATATCAA  73 15
      BC4461 4404899 .. 4404930 - -11.9  -3.63837   ATAATCCGTCAACAA      TTCAGATGTAATT TTCAAG AATTACATCTGAA       TTTCCCTACCCTAAT  95 458
      BC4460 NONE
      BC4459 NONE
      BC4458 NONE
      BC4457 NONE
      BC4456 NONE
      BC4455 NONE
      BC4454 4395801 .. 4395837 - -10.3  -4.67608   TATTTGAATAGAAAA    GACTCCATTTTGATTAA GCT TTTTTCAAAACGGAGTC    TTCTTATCTACCATA  95 178
      BC4453 4394699 .. 4394731 - -12.4  -5.24531   AGTTGCGATAAAAAA      GAAATTAATCTTTT GTTCA AAAAGATTAATTTC      TTTTTTATGATTTAA 100 188
      BC4447 NONE
      BC4446 NONE
      BC4445 NONE
      BC4444 4383899 .. 4383913 -  -2.9  -3.22094   TTCGACATAAAATTA               GAAAA TCCTT TTTTC               TTTTTCTTCCATCGC  46 8
        minC NONE
      BC4442 4382344 .. 4382375 - -10.2   -5.4505   CGTGTGAAGAAAAAA      GAAAGCACCTCGCA TATG TGCGAAGTGCTCTT       AACGGATTCCAAAGA 100 24
      BC4441 NONE
      BC4440 4380621 .. 4380646 -  -9.1  -4.95547   TTTACAATAATAAAA         GGTTAGTGCTA TCGT CAACACTAACC          GATTAATTCTTCAAC  95 20
      BC4439 4379130 .. 4379145 -  -4.8  -3.01125   AGGTGCTATAAACTA              TAACAT AAAG ATGTTA               TCATGAATCATAGAC  52 65
      BC4438 4378712 .. 4378728 -    -3   -2.6953   TTAACCAGAATTAAG              CGTTGA TAGCT TCAACA              ACTAGCTTAGTGTAA  42 4
      BC4437 NONE
      BC4436 4378013 .. 4378048 - -18.6  -3.07522   ATACCCCTTAATATA    GAAAAACTCTAACCTG CACT CAGGTTAGAGTTTTCC     GTGAGTTCTTATGCT 100 34
      BC4435 NONE
      BC4434 4376138 .. 4376158 - -12.6  -5.74122   TACGATATAAAAAAA            GACTGCCG TATTT CGGCAGTC            TTAATCGATAAATTC 100 26
      BC4433 NONE
      BC4432 NONE
      BC4431 NONE
      BC4430 4371460 .. 4371477 -  -7.7  -4.72846   CTACATAGGCAAAAA             GCTAGAG GTTC CCCTAGC              TTTTTACGTGTTTTA  82 21
      BC4429 NONE
      BC4428 4369495 .. 4369512 -  -9.9   -5.1615   CGAATATTTAAAAAA             GACTAGC ATTC GCTAGTC              TAAATGTTTCTTATA 100 20
      BC4427 4368458 .. 4368478 - -11.2  -4.07133   TAGCGGGATAAAGAA            TCCCACCT TTTGC AGGTGGGA            TTTTATTAATCTATC  93 106
      BC4423 NONE
      BC4422 NONE
      BC4421 4362296 .. 4362314 -  -6.7  -5.53991   TATGTATGAAAAAAA             GCAACAG GAATA CCGTTGC             TTTACACACGCTCTA 100 27
      BC4420 4360327 .. 4360344 - -12.7  -5.17576   CAGGAATGTAAAAAA             GGCGGGA ATAC TCCCGCC              TTTTTAAACTTCTTC 100 29
      BC4419 4359493 .. 4359514 - -14.5  -4.29829   ACAACGATGAATAAA           GAGGAAGGG CTAT CCCTTCCTC            TTTTGTTTTGTTATC 100 36
      BC4417 4358077 .. 4358117 - -20.1  -4.89063   TTAGCTAAAAACAAA  TAAGAAGAAAAGCAGCTCA CCA TGAGCTGCTTTTTTTCTTA  CTTTGAACTGCGTAT 100 1
        ruvA 4356240 .. 4356254 -  -5.6  -3.06815   ATTTTGGCCAATATA               CTGACG GAG CGTCTG               TGGCCGTAATGGAAA  54 100
      BC4414 NONE
      BC4413 NONE
      BC4412 NONE
      BC4411 NONE
        yajC 4352581 .. 4352605 - -14.3  -5.33921   AAAGTAACTAAAAAA          GGCCCTGCACA TTT CATGCAGGGCC          TTCCACATTAGTTTT 100 33
      BC4408 4351369 .. 4351403 -  -5.1  -3.74238   TGAAATAAGGTGAAA    CT-TTAATCAGTGGGG TAAT CTCCACTGATTATTAG     TTATACTAATCATCC  58 64
      BC4406 NONE
      BC4405 4346767 .. 4346792 -  -4.8  -5.42514   CCACAAACGAAAAAA         GA-GATGCCTC ATAAA GAGACATCATC         TTTTCTATACTTGCG  82 30
      BC4404 4345650 .. 4345693 - -14.2  -3.92324   GGTTGTAACACGAAA TCACCCCTTAACCTGT-TCAT TAT ACAAGACAGATTAAGGGGTGA CAATATAATGCAAAC 100 79
      BC4403 4343286 .. 4343303 -  -2.7   -4.2349   TCCTCAGATCTAAAA             GGTTTGT AAAT ACAAATC              CTTTACCCTAACTGT  55 28
      BC4402 4342681 .. 4342713 -  -6.9    -4.614   TTCAATTATACAAAA      GTACCCGCTCCTCTC CAA GAGATTCACGGGTAC      TTTTTATCACCGTAG  79 58
      BC4401 NONE
      BC4400 4339860 .. 4339881 -  -9.5   -5.3236   ACAATGTATAAAAAA           GAGAGGATT ATAT AACCCTCTC            TTTTTTATGAACACT 100 39
      BC4399 4339246 .. 4339281 - -14.8  -6.23317   ATAAAAATAAAAAAA    CTCCCGCCTCTACTGT TTAA ACAGTAGGGACGAGAG     TATTATACCCGTGGT 100 297
        hisS NONE
        aspS 4336101 .. 4336131 - -16.4  -5.41746   AACCTCTCAAAAAAA       GTCTAGACGGTTAT AGT ATAACCATCTAGAC       CCTATTCTTACTTCT 100 33
      BC4396 4334842 .. 4334866 - -14.5  -5.46276   AATACATATAAAAAA          GCATATATCCA AAA TGGATATATGC          TTTTCTTTTATTCTT 100 33
      BC4393 4331625 .. 4331641 -  -2.3  -2.66274   CGTTTCACAAGGAAT              TAAATGT AAA ACATATA              GCCCCCGTGATTTTC  40 8
      BC4392 4330533 .. 4330546 -  -2.3  -3.11761   AGTCCAAAACTAAAG               CGTAC GGAT GAACG                TATTTGATTCGGAGT  42 6
      BC4391 4329274 .. 4329305 -  -8.1  -4.18018   TCGCTTTATGTAAAA      GAAACCTCTAACCG CTAAT CGGC-AGAGGCTTC      TCGTTTATCCTAAAT  83 30
      BC4390 4328489 .. 4328512 -  -9.6  -2.84687   TTAATGAGCAGTACA          TCCCCCACCT TTTT AGATGAGGGA           TAACTACCCATTAAA  75 54
      BC4389 4326086 .. 4326131 -  -5.7  -2.72144   CTATGCGTTTGAAAG TTTCACTATATAATTTCACCT TGTT ACATGAAATCATACGGTGAAA TGTTTTCCACGTCCA  55 3
      BC4388 NONE
      BC4387 4325606 .. 4325625 - -12.2  -5.60993   GGGTGCATAAAAAAA            CTCCCTTG TCTA CAAGGGAG             TTTTTCAATTATCGA 100 46
      BC4385 4323724 .. 4323736 -  -3.5   -3.9941   TTTGCTATAATTAAA                TTATT GTT AATAA                AATAAAGGAGCGATC  56 433
      BC4383 4320563 .. 4320589 - -12.4  -2.83345   CTTATATAGTAAGTA         TAGGGAGAAGAA CTT CTCCTCTCCCTA         CCATTGTACACTACT  90 47
      BC4382 NONE
      BC4381 NONE
      BC4380 4319525 .. 4319546 -  -5.9  -5.90231   ATAAATACAAAAAAA           GATGGAC TGTATGTC GTCCATC            TTTTCAGTACTTATT  95 39
      BC4379 4318132 .. 4318159 -  -2.1  -5.14645   AGAATGCAATAAAAA        TACAAGCCA GCTTTATCCT TAGCTTGTA         CGTCCCGTTTTGATA  68 81
      BC4378 NONE
      BC4377 NONE
      BC4376 NONE
      BC4375 4314289 .. 4314313 -  -7.2  -5.40474   ATCCCCTGAAAAAAA          GAGGAGTTCC ATATG AAAACTCCTC          CGCTTCCATTGTTAG 100 240
        greA 4313746 .. 4313766 - -10.5  -5.93809   GCGGGATAAAAAAAA            GATTCTCCC GAT AGGAGAATC            TTTTTTTTATTTTAC 100 32
      BC4373 4312712 .. 4312741 -  -8.7    -5.252   TATTTTCATAAAAAA       CACCTCGTCTA TTGTAGTT TAGACGAGGTA        CTATTTTATTTATAC  95 77
      BC4372 4310912 .. 4310928 -  -2.3  -2.97513   ACATTTACAATGATA              TTTTCAT GAA ATGAAGA              CATTTCACTATAAAT  41 48
      BC4371 4310145 .. 4310167 - -16.4   -5.4505   TGCGTTAACAAAAAA           GAGAAGCTCC TAA GGAGCTTCTC           TTTTTTAGTTTAGAG 100 30
      BC4369 4309175 .. 4309192 -    -2  -3.68351   CCTCCATTACCCAAA             CGAAAT GATTTA ATCTCG              TGAAAGTTACATGGA  47 52
      BC4368 NONE
      BC4367 NONE
      BC4366 4306260 .. 4306284 -  -4.3   -5.8187   GATGTAATAAAAAAA          CACACTGCT AATATAG AGCAGTGCA          TTTTTTTATTATGCT  87 34
      BC4365 4303394 .. 4303413 - -10.7   -5.7946   TTTCCAATAAAAAAA            GAGCCGC TTTACT GCGGCTC             TTTTTTAATCATTAT 100 37
      BC4364 4303024 .. 4303056 -  -9.2   -5.8096   TACAAAAAACAAAAA      GCGTGACAAAAAGA TTTTT TCTTTTCGCCGCGC      TCTAGTTAACAATAT 100 40
      BC4363 NONE
      BC4362 NONE
      BC4361 NONE
      BC4360 4299589 .. 4299613 -  -9.3  -5.73672   AAATAACTAAAAAAA          GCAGTAGACAA ATA TTGTCCTCTGC          ATCCATATCATAACT 100 177
      BC4359 NONE
      BC4358 NONE
      BC4357 4297745 .. 4297765 - -14.1  -5.72254   CTAAATAATAAAAAA            GAAGCCTGT TAA ACAGGCTTC            TTTTTATCCCCTTAT 100 29
      BC4355 NONE
      BC4354 4295725 .. 4295768 - -16.4  -3.61424   AAAAAGCAATTATAA GAAAATAAAAAGAGAAGCCT TTTT AGGCTTCTCCTTTTATTTTG AAATGGATACAATGT 100 4
      BC4350 4288543 .. 4288567 -  -5.8  -4.63179   AAATAACAATTAAAA          CTGCTTAAAA TGATC TTTTAGGCAG          TTTTTTTATTCTTCT  74 31
      BC4348 NONE
      BC4347 4286527 .. 4286569 -   -21  -3.66095   AAATTGTGAGTTAAA TGTGAAACACGTTTATTCGA ATA TAGAATAAACGTGTTTCACA CTAATTATAGAATCG 100 26
      BC4346 4285770 .. 4285794 - -17.3  -4.48869   GAAAAATAACATAAA          CGGGTATCTCA TTT TGAGATACCCG          TTTTCATATATTAAG 100 36
      BC4343 4282353 .. 4282371 -   -11  -5.26119   CTCCTAAAAAGAAAA             GTGAGGCA TTT CGCCTCAC             TTTCGCTCTTAATTA 100 38
      BC4342 4281790 .. 4281809 -  -7.9  -5.67967   ACCACTATAAAAAAA            GGTTCTC GCCAAT GAGAACC             TTTTTTCTATCATTT 100 78
      BC4340 4280056 .. 4280083 -  -7.8  -4.62069   TGTCCATTGCAAAAA        CAAGAAGATTCC ATTT AGAATCCCCTTG         TTTTTTATAGTTAAA  82 100
      BC4339 4279790 .. 4279809 - -10.8  -6.02345   GAACTATAAAAAAAA            GACTAGAG ATAT CTCTAGTC             TTTTACTTCGTCTCA 100 28
      BC4338 4278195 .. 4278220 -  -8.5  -5.69262   TTATAAAAATAAAAA         GAGTTATTTTC TTTG AAAAATAACTC          TTTTTATTTTACTTA 100 34
      BC4336 4276363 .. 4276386 -  -6.8  -4.95547   TTTACAATAAGAAAA          GCAGCC-CATT TTA AATATGGCTGC          TTCTAATACACTTTA  85 38
      BC4335 4275214 .. 4275233 - -12.2  -4.57073   GATGCCCTGTAAAAA            GAGCCATC CTAC GATGGCTC             TCGAATAAACAAGTA 100 113
      BC4333 NONE
      BC4332 NONE
        aroE 4272214 .. 4272227 -  -2.3  -2.64155   TTGGTGTTAAATTGA               TGTGC TTGT GCACG                TAAAAATCTTTTTTG  40 61
      BC4330 4271853 .. 4271886 -    -9  -2.98823   TTCCTTTTACATACA     GCAACTCTCCTC GGTTAGGAAT GAAGAGAGTTGC      TATTAATAAAAGTTC  74 102
        nadD NONE
      BC4328 NONE
      BC4327 NONE
      BC4326 4269569 .. 4269595 - -13.9  -4.37092   ATCTTCTTTATAAAA         CAAAAGCAACC TTCTC GGTTGCTTTTG         TTTTATCCGTTTTTC 100 28
      BC4324 4267900 .. 4267912 -  -3.4  -3.65902   TGTAGTGTAGCGAAA                GAAG AAAAA CTTC                GTCAATCTTTTACGG  52 35
      BC4323 NONE
      BC4322 4264936 .. 4264956 - -11.9  -3.53444   TTATCGGTTCTTAAA            GACTGCCAC TTC ATGGCAGTC            TTCTCTTTTTCATCT  91 35
      BC4321 4263408 .. 4263430 - -13.6   -5.4251   TTTATATACAAAAAA           GTTCATGTAC TTA GTACATGAAC           TTTTTTGTGTCATCA 100 38
      BC4319 NONE
      BC4318 4261411 .. 4261440 -  -9.4  -4.24002   TTTCAAATTTTAAAA       CGGCTGTCTTAC AAACCA GTAAAACAACCG        CCTCCCATGTTACTC  90 41
      BC4317 4259386 .. 4259405 -  -6.4  -5.43414   ATTATACAGAAAAAA            GAAGCCGC ACAA ACGACTTC             TTTTTTATTTCAAAT  88 42
      BC4316 4258895 .. 4258911 -  -9.4  -5.26119   TTTCTAAAAAGAAAA              CCTCCG CACTC CGGAGG              GTTCTCTACTTCTCT 100 31
      BC4315 4257695 .. 4257707 -  -4.9  -4.01158   AACGTCACGAAATAA                TGAAA CTT TTTCA                CGCCTATAGAACATT  62 44
      BC4314 4256485 .. 4256514 - -11.7  -2.74605   CCTCCTTAAAAGGTA       TTAGGTA-TCATGC ATA GCATGATTACCTAA       GCATTATATATTACA  87 87
      BC4313 NONE
        dnaK 4253969 .. 4253997 - -12.6  -5.02074   TCATTCGTGAAAAAA        GCCAAAGTCAAG GCACG CTTGACTTTGAC        TTTTTGTCATCTTAC 100 61
      BC4311 NONE
      BC4310 4251619 .. 4251662 - -23.6  -2.80291   AATCACTTTAGTAGA GTTTCGTTCCTTTCGTAAGT CAAC ACTTACGAAAAGAACGAAAC GTTATCATTTTTCAT 100 109
      BC4309 NONE
      BC4308 4249459 .. 4249485 -  -9.5  -4.78326   CTTCAAATAAAGAAA        GCATGCAAACCG TTTC CGGTT-GCACGC         TCTTTTTTATGCGCT 100 32
      BC4307 NONE
      BC4306 4248498 .. 4248539 - -14.2   -3.9461   TTTCCTTAATAAGAA CAATAAAAAAACGTCTCAT ACGAA ATGAGACGTTTTTTTAT-G CTAATAGCTGGATAA 100 21
      BC4304 4247023 .. 4247055 -  -5.7   -4.0162   CTTTTACAGGATAAA      GAAGAAAAACTTC ACAAATG GAAGTTTCACTTC      AATCACCTTTTTTTT  67 24
      BC4303 NONE
      BC4302 4244708 .. 4244736 -  -8.3  -5.00895   CTTATCATACAAAAA        GAAATGATCCT GACAAAT AGGATCATTCC        ATTTTATCATATGCC  91 19
      BC4301 NONE
      BC4300 NONE
      BC4299 4241540 .. 4241570 -  -4.7  -2.62515   AAGGCCCTTACAGCA       CTTGCCAAAGCTT AATAA AAGCTTCGGAATG       CAACTATACCATATA  50 29
      BC4298 NONE
      BC4297 4240129 .. 4240161 - -14.4  -3.88001   GTTCATAAAAACCAA      TAATCAGTGGATGA ACCAA CCATCCACTGATTA      CAACTTTACTCTATT 100 41
      BC4296 NONE
        recO 4239057 .. 4239072 -  -8.2  -4.72386   GAAAGTATGTAAAAA              GGACCG TATA CGGCCC               AAAATTATATTTGAA  85 30
      BC4294 NONE
      BC4293 4237471 .. 4237495 - -13.7  -5.11613   ACACGAGCGAAAAAA          GCACATTCACC TTT GGTAAATGTGC          TAAAACATTTTTTGG 100 25
      BC4292 4236842 .. 4236858 -  -3.7  -3.86897   CTCATCTGTTACAAA              TGTATCT CTT AGAAACA              ATACATATACACCTT  56 163
      BC4290 NONE
      BC4289 4233613 .. 4233638 - -13.5  -5.92399   TAACAAAATAAAAAA         GTTTACTTCAC AATG GTGAAGTAAAC          TTAAAAAATAACCTA 100 38
      BC4288 4232868 .. 4232895 -   -15    -5.186   GAAAATATAGAAAAA        CAAGCCCTTTGC ATAA GCAAAAGGCTTG         TCATACGGAACTTTA 100 38
      BC4287 NONE
      BC4286 4230868 .. 4230919 - -10.5  -5.22039   GTGAAAGTGAAAAAA GAACAATAATAAAAACCGTTGCT TGCATG AGCAACGGTTTTTATTTTTCTTA TACAAATATAAATGG 100 23
      BC4283 4227595 .. 4227614 - -10.8  -5.52384   GCGGGATTAAAAAAA            GATAAGGG AAAC CCCTTATC             TTTTTTTATTGCTAT 100 21
      BC4282 4226523 .. 4226547 - -15.1  -4.36411   CAGCAACTACTAAAA          TAAGGAGGGGA TTT CCCCCTCCTTA          TTGCGCTTTAATTTT 100 23
      BC4280 4225199 .. 4225217 - -11.8  -5.22006   CTATTATAACAAAAA             GCAGAGAA AAA TTCTCTGC             TTCCGAAAAATATTC 100 52
      BC4279 NONE
      BC4278 NONE
      BC4277 4223005 .. 4223030 - -14.1  -5.08824   TTTCTACGTAAAAAA         GCTCGTCAGTT ACAT AACCGACGAGC          TTTTACTTTGCACAT 100 28
      BC4272 4219297 .. 4219316 -   -10  -5.43487   AAAGCATAGAAAAAA            GCTAGGAG CTCT CCCCTAGC             TTTTTCTATATTTAT 100 46
      BC4271 4217871 .. 4217892 - -10.2  -2.79968   TATGTAATGTGAAAG           GGACACCT TCATAC AGGTGTCC            TCACTGCTGTCTTAC  79 76
      BC4270 4215666 .. 4215691 - -14.9  -6.04378   AAACCATAAAAAAAA         GCACACTATCT TTTC AGATAGTGTGC          TTTTTTACAACTTTT 100 41
      BC4269 4214431 .. 4214450 -  -3.6  -3.69323   TCATTATGAGCCAAA            GATGAAAA CCCC TTTCCACC             CTGACATTACCTTTT  52 32
      BC4268 NONE
      BC4267 NONE
      BC4266 4211723 .. 4211742 - -12.2  -4.73973   AGATAAAATAAGAAA            TGCCCTCT GTTA AGAGGGCA             TTTGCTCTTAGCTTT 100 50
      BC4265 4210788 .. 4210810 -  -8.5  -5.52384   TTTTGACTAAAAAAA           GCAGGTGAT TTCTC ATCACCTAC           TTTCATTCCTACTCA 100 34
      BC4264 4208107 .. 4208121 -  -2.2  -2.82586   TATACTATAATACCA               CTTTTA AAA TAAAAA               TTCTACACCTTTTGA  41 28
      BC4263 4207878 .. 4207907 -  -8.7  -5.83226   AATCGAATAAAAAAA       GAAACAGTAGGAA AATA TTCCTACTGCTTA        CTTTGTTTCACGGTG 100 23
      BC4262 4207229 .. 4207242 -  -5.3  -3.48593   TATTTGTCTATACAA               GCTTA TTTG TAAGC                AGTGTTCCTTTTTCT  58 4
      BC4261 NONE
      BC4260 4205875 .. 4205896 - -14.5   -4.9792   GATTTTACACAAAAA           GAGGAAGGG TTCC CCCTTCCTC            TTTTCATATTTCACA 100 43
      BC4258 NONE
      BC4257 4203708 .. 4203733 - -14.9  -5.14965   AGTCGTATTAAAAAA         CAAGACACAGT ATAT ACTGTGTCTTG          TTTTTTATATTGTTA 100 30
      BC4251 NONE
      BC4250 NONE
        murG 4193006 .. 4193031 -   -12  -4.26903   TTCACCCTACTAAAA         GAGGCATGAT TGTTTC ATCATGCCTC          TGAAATATTTTGAAT 100 17
      BC4248 NONE
      BC4247 NONE
      BC4246 4191501 .. 4191521 - -12.7  -5.48825   TATTATGTAAAAAAA            GAACGTGAT CCA ATCACGTTC            TTTTTTCATTATACG 100 34
      BC4244 4190654 .. 4190675 -  -2.3  -5.14985   TTAAACATAGAAAAA           GAGAATACA ATAA CATATCCTC            TTTCCTCAAATATAT  68 66
      BC4243 4190167 .. 4190192 -  -9.8  -5.68023   TCATAATGAAAAAAA         GACGCTAACA TACAAT TGTCAGCGTC          TTTTTATTCCGTTCC 100 69
      BC4239 NONE
      BC4238 4185329 .. 4185341 -    -2  -3.81488   GCCCCCTAAATAGAA                TTCA TCATT TGAA                ACATCGGCATAATCA  50 3
      BC4237 NONE
      BC4236 4184354 .. 4184366 -  -6.3  -3.01791   ATTGCCTCCCCAATA                TGTGT AAT ACACA                ATTCCATTTATATTC  59 215
      BC4235 NONE
      BC4234 4183315 .. 4183331 -  -2.3  -2.64091   AATGATTGGATAGCA              TGAATAT ATC ATATTCT              TTCTACCTTTCTCTT  40 147
      BC4233 4182584 .. 4182615 - -11.2   -5.7946   TGTTTAATAAAAAAA      CGTTTTGTTCTT-AT ACT ATGAAGAACAAAACG      TAACACTCGCTTTTA 100 38
      BC4232 NONE
      BC4231 4181718 .. 4181745 - -14.3  -5.33405   TGCAGTAAATAAAAA        TCCCCTAGTGT AATACG ACACTAGGGGA         TTTTTGATTTGCTAG 100 56
      BC4229 4180497 .. 4180521 - -11.5  -5.71712   CCTTATACAAAAAAA          TAAGAGCAGCC ATT GGCCACTCTTA          CTCGCTCACATATTT 100 23
      BC4226 NONE
      BC4225 NONE
      BC4224 4173261 .. 4173303 -  -8.7  -3.89215   CTGCATAAAGTGAAA CT-TTAATCAGTGGGGAT TTTTGTTC ATCCCCACTGATTATTAG TTGAACCAATCGGGC  79 54
      BC4223 4172517 .. 4172538 -  -8.8   -5.7946   TTGGCAAGAAAAAAA           GACCAACA TTTTCC TGTTGGTC            TTTCGTATATGTATC 100 301
      BC4222 NONE
      BC4221 NONE
      BC4220 NONE
      BC4219 NONE
      BC4218 4169170 .. 4169180 -  -5.4  -3.08776   AATCTTTTAAAATTA                 GTTG TTT CAAC                 GCTATTTTCCTCCTC  54 41
      BC4217 4168564 .. 4168583 - -12.2  -3.67597   GTCGTTATTGAAGAA            GGTGCCTT TTTT AAGGCACC             TTTTAAAATTCTCTT  95 28
      BC4216 4168111 .. 4168141 -  -4.2  -5.18357   TAAGTTATTAAAAAA      GGACAG-TACTTCT GAAAA AGA-GTAACTGTCC      TTTTTTATATTCATT  74 98
      BC4209 4163182 .. 4163207 - -10.5  -5.67063   TTTACTATAAAAAAA         TAAGAGGTGGC AATT GCCATCTCTTA          TTTTTTATAATTCCA 100 23
      BC4205 4159928 .. 4159951 -  -6.8   -5.8901   ATATAAAACAAAAAA          GAATCTGTAT TTGC ATACAGACCC           CCCTTAAGTAAAATA 100 29
      BC4204 4159362 .. 4159380 -  -7.4  -5.67283   AATTGAAATAAAAAA             GGAAACGC CAT ACGTTCCC             CTTAATTACTTTTCT 100 27
      BC4203 4158647 .. 4158683 - -11.7  -5.31158   CAAAAAAAGCAAAAA    GAAAGACCGTGCTTCCT TTT AGGAAATACGGTCTTTT    TTTATACTTTGAAGC 100 7
      BC4200 NONE
      BC4199 NONE
      BC4198 NONE
      BC4197 4154365 .. 4154388 - -15.4  -5.60993   TTTCCTATAAAAAAA          GCACTCGTGA ATTA TCACGAGTGC           TTTTTCACTATGCAC 100 33
      BC4194 NONE
      BC4193 NONE
      BC4192 NONE
      BC4191 4151301 .. 4151311 -  -5.4  -2.60219   GACAATTTGTATAAT                 TTCG ATT CGAA                 CCGCCTCCTTTACTG  52 35
      BC4190 NONE
      BC4189 NONE
      BC4188 NONE
      BC4187 NONE
      BC4186 4147737 .. 4147764 -   -15  -3.99481   CTTAGTAAAAGATAA        TAATCCGCAGGG AAAT CCCTACGGATTA         AAGTTTCACTTATTT 100 35
      BC4184 NONE
      BC4183 NONE
      BC4182 4144697 .. 4144718 -  -6.6  -5.42265   TGAAACGATAAAAAA           GATGCCTA TGTTAC TAGGCACC            TTTTCATTCTTACAC  93 35
        nusB NONE
      BC4180 NONE
      BC4179 NONE
      BC4178 NONE
      BC4177 4140478 .. 4140506 -  -8.1  -5.52986   AGGCGATGAAAAAAA        TAGCCGCTAACAC AAA GTGATAACGGCAA        TGTAATCTACATATA 100 129
      BC4176 NONE
      BC4175 4137558 .. 4137581 -  -8.2  -4.84274   CAATTACAGCAAAAA          GAGGAACAAC ATAT GTTATTCCCC           TTTCCCTTTTTGTTT  90 17
      BC4174 4136934 .. 4136973 - -11.7  -4.21997   TAACCAATAAAAATA  TCTTGTTCACTTTCCAC TTTACG ATGGAAAGCAAACAAGA   TTTTTTGTTACAACA 100 33
      BC4172 4133543 .. 4133569 - -13.9   -5.0916   TTTTCAACAGAAAAA         GCGAGCTAATA ATATA TATTAGCTCGC         TTTTTTCTCTTGATC 100 17
      BC4170 4132349 .. 4132376 -  -9.3  -5.62288   TCAACAAAATAAAAA        GACCAACGAAT TATAAC ATTCATTGGTC         TTTCATTAAAAAGTT 100 125
      BC4169 4131423 .. 4131439 -    -8  -3.35857   ACGAAGAATAATACA              GTCCTG TTTTG CAGGAC              TTTTTATTATTTTCT  71 246
      BC4167 4130473 .. 4130495 -  -9.2  -6.02919   TTATAAATAAAAAAA           TGAGACCG TTACACG CGGTCTCA           TTTTTTTATTGGCAT 100 23
      BC4165 NONE
      BC4164 NONE
      BC4163 NONE
      BC4162 4125716 .. 4125741 -  -7.5  -3.73399   TAAATTCAAAAGGAA         GTGGAAACCTC ATAA GAGGTAACCAC          ACCTTTTGTAAAAGT  73 54
      BC4161 NONE
      BC4160 NONE
      BC4159 NONE
      BC4158 NONE
      BC4157 4119759 .. 4119796 - -11.5   -4.2602   TAGATGAAGAAATAA   GATAATAAAAAGCTCGC ATAA GCGAGCTTTTTATTAAT    ATACAGATGTATTGT 100 21
      BC4155 4118240 .. 4118265 - -16.3  -5.14477   CATATATGTAAAAAA         GCTGGTTCGTT TAAA AACGAACCAGC          TTTTTTTACTTAACT 100 31
      BC4154 NONE
      BC4153 NONE
      BC4152 4116357 .. 4116392 - -11.3  -3.41988   TCGGACTCAAGAAGA    GAAAAGGTGGCAGAG ATCCCG CTCTAACACCTTTTC     TTTAAGTGACCACGA  90 13
      BC4151 4115788 .. 4115821 - -20.4  -5.82036   ATAATAAATAAAAAA     GGCGGCACATCCAC TTGATT GTGGACGTGCCGCC      TTTTCTCTTATTTTT 100 40
      BC4150 4114798 .. 4114818 -  -5.4  -3.98312   CACAGAAAAGTGAAA            GGCAGC TTATTTTCC GCTGCC            AAACCATTTCTTCAC  64 11
      BC4149 NONE
      BC4148 4113341 .. 4113359 - -11.8  -5.67063   GCTAGTATAAAAAAA             GGATGACA CAA TGTCATCC             TTTTCTACTTATTAT 100 59
      BC4147 NONE
      BC4146 NONE
      BC4145 4111411 .. 4111448 - -18.1   -2.6927   ACTTTTTACACATGA   CAAAATAAACCATCTCG ACAT CGAGATGGTTTATTTTA    TATAAAACACAATCG 100 18
      BC4144 4110503 .. 4110533 -    -4  -5.53436   ATACAAGACAAAAAA       CAGATGGTTTAC ATGTCTA GATAACCATCTG       CTTTCTATTACTCAT  81 33
      BC4143 4109242 .. 4109293 - -17.8  -3.26596   GTCAAAGCAATCGAA TCAAAATAAAAAGCGTGTAAATCA TAAT TGATTTACACGCTTTTTATTTTCC ATTACTTCGCTACTT 100 27
      BC4142 4107577 .. 4107606 -    -8  -3.84961   GAGTTAACTAGGAAA       GGTGTCATGA TTTTACTACT TCATGACACC        TTCTACATAAACTTA  77 28
      BC4138 4101449 .. 4101467 -  -7.5  -5.76633   TTAGACATAAAAAAA             TGGTAAC CCGCT GTTACCA             TTTTTTACAAAATAA 100 41
      BC4137 NONE
      BC4136 4099925 .. 4099935 -  -2.4  -2.60496   TGCGTTCCGAAACAT                 GGTG TGT CCCC                 CCTGCAATTATTCCA  40 33
      BC4135 4098991 .. 4099042 - -11.9  -4.84262   GAACAACTAACAAAA GAAAAATAGAAAAAGGAGCTCAA GTTTAT TTGAGCTCCTTTTTCTATAATTA CACTTAGTTATTGTT 100 29
      BC4133 4096675 .. 4096694 -  -5.8  -3.17763   CGTACATGCTACTAA            TCCAAATA CATT TACTTGGA             ACATATCTTTTACTT  57 372
        argJ NONE
      BC4128 NONE
        argD NONE
      BC4126 4090614 .. 4090630 -  -8.7  -5.80817   TTTAATATAAAAAAA              CCTCCCT TTT AGGAAGG              CTCTTCTACATTTTT 100 17
      BC4125 4089623 .. 4089652 - -16.7  -2.84636   TTGAAAACAAACGTA       TAAAGCTGCTTCT AAAT AGAAGCAGCTTTA        TGATTCGTAATAATT 100 296
      BC4120 4083158 .. 4083185 - -14.4  -5.02476   ATAGTTCTTAAAAAA        GAACAACTTATC ATAC GATAAGTTGTTC         TACTTTCCATGCTGT 100 25
      BC4119 NONE
        bioD NONE
      BC4117 NONE
      BC4116 NONE
      BC4115 NONE
      BC4114 4077246 .. 4077267 -    -3  -5.64274   TTATTTACAAAAAAA           GCAAACCC TTTTAC AAGTTTGC            TTTTTCATCTATCTT  77 39
      BC4113 4076761 .. 4076774 -  -8.1  -5.61596   ATGGGCATAAAAAAA               GAGGC TACG GCCTC                TTTTTATTTTTTCAC 100 29
      BC4107 4072067 .. 4072106 - -14.6  -3.66541   AACACATATGTGAAA  GAAACAAAAAACAGGCTT GCAT AAGCCTGTTTTTTATTGC   GCTAAAACGTCTGTA 100 19
      BC4105 NONE
      BC4104 4069616 .. 4069634 - -10.3  -4.95758   ATTACATTATAAAAA             GGTGCGT ATAAA ACGCACC             TTTTACTTTTTTATT 100 28
      BC4101 4066527 .. 4066558 -    -6  -4.96762   TATACATCATAAAAA      GGATACT-CGTTCTT CTA ATGAACACAGTATCC      TTTTCTTTAGTTATC  80 32
      BC4099 4064354 .. 4064377 -  -9.7  -5.01732   AAGCTCGTCAAAAAA          TGATCAGTG GTATTT CACTGATCA           TTTTTTTATTATTTA 100 34
      BC4098 4063784 .. 4063809 -  -2.6  -5.14477   TATATAGCTAAAAAA         TAGCGTGAAC TCATTC ATTCACGTTA          TTTTTTCTCCATTCT  69 10
      BC4097 4062808 .. 4062834 - -12.4  -4.03183   ACCGATAAAACAGAA         GACTGTCTCC AGTATTA GGAGACAGTC         TTTTTTATAACGTAT 100 30
      BC4094 4061005 .. 4061023 - -14.6  -5.33921   AAATCAATTAAAAAA             CACTCGCC TTT GGCGAGTG             TTTATTTTTGTAGTT 100 27
      BC4092 4059652 .. 4059668 -  -2.3  -5.11254   AACAATAAAAACAAA              TTGATAA TTA TTCTCAA              AAAGTATTTATTTTT  65 33
      BC4091 4059087 .. 4059112 -  -8.4  -5.65927   TATTCAAATAAAAAA         CCTCTTCCTA GATAAA TAGGAAAAGG          TTATTTTTCATCCGT 100 26
      BC4090 NONE
        xerD 4057871 .. 4057889 - -11.8  -5.54894   AATCTATGAAAAAAA             GAGCATAG TAA CTATGCTC             TCGGATGAAACTGTT 100 18
      BC4088 4056967 .. 4056996 - -15.3   -4.8048   TCTTCATATTAAAAA       TAAAAAGTAGCTC TAAA GAGCTACTTTTTA        TTTTACTTCTATTGT 100 23
      BC4087 NONE
      BC4086 NONE
      BC4085 4053278 .. 4053299 -  -8.7  -5.69023   AAAATAGTAAAAAAA           GCCAAGGAG AAAT CTCCTCAGC            TTTTTTTATTACTTC 100 34
      BC4084 4052260 .. 4052279 - -13.6  -5.75342   TTGGTTGAAAAAAAA            CACCGAGG AAAT CCTCGGTG             TTTTTTTACTTAAAC 100 31
      BC4081 4049544 .. 4049570 - -10.3  -5.48213   TATTCAAAAGAAAAA        GGATAGGAATGC TTTC GC-TTCCTATCC         TCATTTATTATAATA 100 33
      BC4080 4048911 .. 4048935 - -15.9  -4.07568   TCTTGGCGTGTAAAA          TAACCTCCTCT TTA AGAGGAGGTTA          TTTTAAATTCTCTCT 100 23
      BC4075 4044117 .. 4044135 - -13.2   -4.7219   CATACGAATAGAAAA             GCGGCAAA ATA TTTGCCGC             TATTTTGATGTTGAA 100 25
      BC4074 NONE
      BC4073 NONE
      BC4072 4042391 .. 4042418 - -12.2  -5.63504   AACGGCATAAAAAAA        TCGAATAGACAA TTAT TCGTCTATTCGA         TCTTTCATCTGTTTT 100 10
      BC4071 4040610 .. 4040634 - -11.5  -5.60993   TTTTTCATAAAAAAA          CATCTGCACCA TTT CGGTACAGATG          TTTTTTACTTATGCC 100 132
      BC4070 NONE
      BC4069 NONE
      BC4068 4039033 .. 4039043 -  -2.6  -3.06696   CCCTCCTTTAAGACA                 TAAA AAT TTTA                 AAGGTATACCTTATT  43 7
      BC4067 NONE
      BC4066 NONE
      BC4065 NONE
      BC4064 4035587 .. 4035610 -  -6.8  -5.75342   TTTTGCTAAAAAAAA          TAAACGGG TGTATAAT CCCGTTTA           TTTTTGTCTTTTTAC 100 23
      BC4063 4034680 .. 4034702 - -15.6  -5.28481   TATTCAAGTAAAAAA           GAAGCCCGCC AGT GACGGGCTTC           TTTTTTATACAAGTA 100 30
      BC4061 4033156 .. 4033171 -    -9  -5.95286   ATTAAAAATAAAAAA              GAGAGC AAAA GCTCTC               TTTTTCCTTACCTTA 100 38
      BC4060 4032321 .. 4032356 - -14.4   -5.4111   AACAATTACAAAAAA    GAAAGCAGAGATAA-TA AAC TACTTATCTCTGCTTTC    ACGAATGTATATTTT 100 24
        scpA 4030599 .. 4030622 -  -3.9  -5.25893   ATACACATCAAAAAA          CCGAATCACA ATTAA TGCG-TTCGG          TTCAATATTTTTTCT  74 111
        scpB 4029956 .. 4029974 - -11.8  -5.76633   TGATATACAAAAAAA             GCTTAGCA AAA TGCTAAGC             TTTTATTTCCATATC 100 28
      BC4056 4028968 .. 4028983 -  -4.6  -4.57569   TCATTTTTCCAAAAA              GGGACA GTAT CGCCCC               CTAATATAGAAATCA  68 38
      BC4055 NONE
        nagB NONE
      BC4053 4026096 .. 4026126 - -12.1  -5.18726   TGCTCATAATAAAAA      TACGACTCATTCCT TATA AGGA-TGAGTCGTA       TTTTTATTTCTTTAC 100 87
      BC4051 4024027 .. 4024076 -  -3.7  -3.79295   GAGGAAAAAAAGATA GAACGATAGCTATACAAAGGG-TA GTA TATCCCTTTCTCTAGCTTACATTC CTTACTTTTCTCCAC  54 243
      BC4050 4021831 .. 4021860 -    -8  -3.50572   ATCTATTGTATATAA       TAGGCGATGT TCGGTCAACC ACATCGCCTA        TTATAATTATAAACA  73 56
      BC4049 NONE
      BC4048 4019740 .. 4019767 -   -10  -5.36441   TTCTCATAGAAAAAA        CCTGAGACCGATT TCA AATCGA-CTCAGG        TTTTTTTATTAATTA 100 38
      BC4044 4016410 .. 4016428 - -11.8  -6.44931   AACAATAAAAAAAAA             TCGCAACA ATT TGTTGCGA             AAAATCACATTTTTT 100 30
      BC4043 NONE
      BC4042 NONE
      BC4041 4013958 .. 4013991 - -17.1  -3.86835   TTAAAGATGACTAAA     TAAATAAAAGTCCTC AAAT GAGGACTTTTATTTA      TTTTCTTCTAGAAAT 100 19
      BC4034 4007801 .. 4007822 -  -9.5  -5.10064   TCTAACATAGAAAAA           CCTCTTTCC ACTA AGAAAGAGG            TTTGAAGTTTATCTT 100 258
      BC4033 NONE
      BC4032 4005506 .. 4005527 -  -5.9  -5.64274   TTAGGCATAAAAAAA           CAAGCTATT ATGT ATTAGCTTG            TTTTTCAAATAATGA  90 11
      BC4031 4005258 .. 4005286 - -13.4  -5.06816   ACCGCTCAATAAAAA        TAAAGTTTGCTC AAGAA GAGCAAACTTTA        TTTTTTATCCCGAGG 100 23
      BC4029 NONE
      BC4028 NONE
      BC4027 4002103 .. 4002122 -  -6.5  -5.95539   TTGCAAAGAAAAAAA            CAGTAAC CCTCAT GTTACTG             TTTAAAACAACTTAT 100 308
      BC4025 4000995 .. 4001008 -  -4.5  -5.95539   TTTTAAAGAAAAAAA               GAAGC TTTC GCCTC                CTTTTTTTCACCTTT  91 39
      BC4024 4000448 .. 4000467 -  -6.5  -5.29716   TTAATATAATAAAAA            TAGAAGG AATTAA CCTTCTA             TTCTGTCAGCGCATA  84 23
      BC4023 3999126 .. 3999145 - -12.2  -5.42259   TGAGTCGTAAAAAAA            GAAGCAGC AATA GCTGCTTC             TTTTTTATAGTGCTT 100 30
      BC4021 NONE
      BC4020 3996584 .. 3996612 - -11.9  -6.11392   AAAGAAATAAAAAAA        CAGTCAGCATA ATATTTG TATGCTGACTG        TTTTGTCTTACATTA 100 38
      BC4018 3995523 .. 3995580 - -19.1   -3.2006   AATATTCACAATATA CTTATAAAATAAAAAAAGACCCTTTTA TATA TAAAAGGGTCTTTTTTTATTTTATTAT ACAAGACTTATTATT 100 22
      BC4017 3994658 .. 3994680 -  -4.7   -5.4492   TACACATATAAAAAA           CCGTCCACA TATAT TGAGGGCGG           TTTTCATTATTATAC  82 35
      BC4015 3991549 .. 3991579 - -11.3  -5.15969   TGGTAATCCAAAAAA       GCCTTATGCCA AGTTTGAAG TGGCATAAGGC       TTTTTCTTATTTCAA 100 32
      BC4012 NONE
      BC4011 3985944 .. 3985972 - -14.8  -4.36262   ATAGGGAGATGAAAA        GAAAAATGGGAC GTAAT GTCCCATTTTTC        ATCCTTTTGTACCTC 100 24
      BC4010 3984654 .. 3984674 - -12.7  -5.26875   TTTCTAATGAAAAAA            GCTAAGAGT TAA ACTCTTAGC            TTTTTTATGCATAAT 100 30
      BC4007 3981573 .. 3981591 -  -4.6  -5.60556   AATATAAAATAAAAA             GTTACC TTTCATC GGTAAC             TTTTATTCCTTATTT  83 28
      BC4005 NONE
      BC4004 3979687 .. 3979714 - -12.9  -5.21236   AACGCATAACAAAAA        TGGGTTATCCT TTTCTC AGGATAACCCA         TTTTTTATTCTTTAC 100 30
      BC4002 3976873 .. 3976919 - -14.1  -3.32022   GTTGCTATAGATGAA GATTGAGCTATGAAAGAAG ACATCCCTA CTTCTTTCATAGCTCAATT TCTCTTTTCATACTG 100 175
      BC3999 3973415 .. 3973433 -  -6.1  -5.86976   CTACAAAATAAAAAA             TGTACAT ATGCA ATGTACA             TTTCTGCTTAAGCTT 100 370
      BC3997 3972499 .. 3972523 -  -5.8  -4.77757   TCCTAAAAAGGAAAA          GTGTAGAG CTTGCTTTC CTCTACAC          TTTTAAAATAAAACA  78 198
      BC3996 3971385 .. 3971421 - -18.3  -5.72616   ACTTATACAAAAAAA    TAAAACAGTTTGGCCAA GTG TAGGCCAAACTGTTTTA    TTTTTTCTCTTCTTT 100 23
      BC3994 3969173 .. 3969185 -  -4.9  -3.38782   TATCAAATTACAATA                TTACA AAG TGTAA                ATTTTTCGTAAAGAC  56 53
      BC3993 3966959 .. 3966978 -  -9.4  -5.27769   AGAAAAAAGTAAAAA            CCTCTTAT GGAC ATAAGAGG             TTTTTACTTTTTTTC 100 42
      BC3990 3964454 .. 3964476 - -12.1  -5.80727   AAAAATAATAAAAAA           TCCCTTCAG TTTTC CTGAAGGGA           TTAGAGGGGTAAAAT 100 194
      BC3989 3963152 .. 3963171 - -10.8  -5.88476   AAAACAAACAAAAAA            TGCACGAA TCTC TTCGTGCA             TTAAAATAAAACATC 100 26
      BC3988 3962410 .. 3962448 - -14.3  -3.16822   ACAACAACTACTCAA  TATAGAATAGGAATAGGT AAAT ACCTATTCCTATTCT-TA   TCCCGCTATTTGTAG 100 78
      BC3986 3961678 .. 3961699 - -14.5   -5.3671   AATAGAACTAAAAAA           GGTACTGCC ATGT GGCAGTACC            TTTTTTATATGTATC 100 39
      BC3985 3960661 .. 3960673 -  -2.7  -3.56361   ATATAAAAAATTCAA                CCTAT TTA ATAGA                TGTAATATTCAGTTT  46 81
      BC3984 3960397 .. 3960414 -  -2.7  -5.94713   ACCGCACAAAAAAAA             GACTACCA TTC CGGTAG-C             GCTTAATACCCTTTA  82 58
      BC3983 3959768 .. 3959794 -    -8  -5.86965   ATGCACGAAAAAAAA         GTGACTTCTTCG TTT CTATGAAGTCAC         TTTTTTCACTTTATC 100 36
      BC3982 NONE
      BC3981 3957907 .. 3957934 - -11.4  -4.87665   CTCTATCTATAAAAA        GCGTAAGAGC CCATTTAC GCTCTTACGC         TTTTTTTACTTTTTA 100 38
      BC3980 3956594 .. 3956633 - -15.3  -3.97331   AAGTTAGTCAAATAA  TTAATAATGAGCAGTGG CTAAAC CCCCTGCTCATTATTAA   AACAGTACAATTAAC 100 145
      BC3979 NONE
      BC3978 3954855 .. 3954879 - -14.4  -5.33331   GAAATATAAGAAAAA          GGACAATGCC ATGAA GGCATTGTCC          TTTTCTTTTCTCTTA 100 38
      BC3975 3951583 .. 3951621 - -20.7  -3.39327   CCTCTAGAGCGATAA   TAATAAAAAGGCGGAAG TTAAT CTTCCGCCTTTTTATTA   TGAAATGGGTTCCAT 100 47
      BC3973 NONE
      BC3972 3948047 .. 3948086 - -18.2  -3.11272   CATTATTATGGAATA  TGTACAAAAGAAACCAGC ATGT GCTGATTTCTTTTGCACA   TGAAAAGCTAAAAAT 100 40
      BC3971 NONE
      BC3970 3945254 .. 3945284 - -17.8  -5.50723   TGATGAAAATAAAAA       TAGCCCCTCTCTTA CAA TAAGAGAAGGGCTA       TTTACATTACTTAAA 100 41
      BC3969 3944749 .. 3944763 -  -4.3  -3.89215   GGTGACAAAGGGAAA               GCAAA TGAAT TTTGC               CGTTTTTTAGCGAAG  59 102
      BC3967 3943984 .. 3944007 -  -2.4  -5.65927   TATTCAAATAAAAAA          CAGCCATATT TATA AGTACGACTG           TTTCACATTAATTAT  75 37
      BC3966 NONE
      BC3965 NONE
      BC3964 3943303 .. 3943322 - -13.6  -5.18357   CAATTTATTAAAAAA            GCGCCTAC ACAT GTAGGCGC             TTTTTCTTATTATTA 100 38
      BC3961 3940208 .. 3940227 - -10.8  -4.51378   ATCGATAGTAGAAAA            CGGACAAT TTAT ATTGTCCG             TTTTTAGTTGTTATC 100 80
      BC3959 3939128 .. 3939147 -  -8.6  -5.36441   TGTTCACAGAAAAAA            CGAACCCT TTAT AAGGTTCG             CACCAACTAATTTTT 100 57
      BC3958 3938264 .. 3938290 -  -7.4  -4.70626   CAATAACGCTAAAAA         GTAAGAAGCT TATACAC AGCCTCTTAC         TTTTTTTGTTGCTCT  80 40
      BC3956 3936055 .. 3936078 - -15.4  -6.17669   AACAAAATAAAAAAA          CAACGCCCTT TATA AAGGGCGTTG           TTTTTTTATTTTTAC 100 37
      BC3955 NONE
      BC3954 3935290 .. 3935339 -  -9.7  -3.92659   TTGGTAAAATGTAAA TAAGTCCTTACTCATATAAATAA GTCC TTACTCATATAGATAAGGACTTA TTTATATTTTTCTGG  83 23
      BC3952 3934271 .. 3934306 -  -9.2   -3.3506   TTTAAATTTGTAGAA    CAAGGGTTTCATCCATA AAA TATGGACG-AACCATTG    TTATAATTATATGTA  77 199
      BC3951 3932875 .. 3932906 - -14.6  -3.72984   TTACAATTATTTAAA      GAAAAGGAGTGAGC TTAA GCTCACTCCTTTTT       ACAATAAATCTGCTG 100 24
      BC3949 3931893 .. 3931915 - -13.6  -5.42975   TTATACAAATAAAAA           GCTCAAACTA ATT TAGTTTGAGC           CCCCTTATTTGAACC 100 43
      BC3948 3930600 .. 3930625 -  -9.1  -5.63236   ACTTAAAAATAAAAA         CACATCATGCT CTAA AGCACAATGTG          TTTTTATTTTACAAC 100 29
      BC3947 3926820 .. 3926840 - -10.5   -5.7946   TTTGCAATAAAAAAA            GAGCTGTAT TTT ACACAGCTC            TTTTTTTATTTTAGT 100 36
      BC3945 NONE
      BC3944 NONE
      BC3943 NONE
      BC3942 NONE
      BC3941 3920371 .. 3920395 - -10.8  -3.27771   CTCATAATATGAAGA         GGGAGC-TGTG ACAA CACAAGCTCCC          TTATTTTTCACTTTT  85 40
      BC3940 3919400 .. 3919419 -  -6.4  -5.67529   AACTAAAAAGAAAAA            GCGCATGG AATC CCATACAC             TTTTTTTACTTAGTC  93 31
      BC3939 3918153 .. 3918177 - -17.3  -5.14163   ATTGATTAACAAAAA          CAAGCGCATCA ATA TGATGCGCTTG          TTTTATTTCCCTTCC 100 41
      BC3937 3916401 .. 3916438 - -11.3  -6.13503   TAGTAAGAAAAAAAA   GGCGCATGGTTCGCCTA TTTT TAGACGATTCATGCACC    TTTTTTTCTGCTATT 100 129
      BC3936 NONE
      BC3935 NONE
      BC3934 3914972 .. 3915001 -    -3  -4.68908   CTTACTCAAAAGAAA       GATATAATGAAA CTATTT TTACACTATATC        CGTACACACTTATAC  62 35
      BC3933 3914435 .. 3914451 - -10.1    -5.055   CCAACTTCTAAAAAA              CGGGGTA CAT CACCCCG              TTTTTTTACAACCAC 100 18
      BC3932 3914018 .. 3914041 - -16.8  -4.74504   ATTTCAAGTGAAAAA          TCCCCGGCTA AATT TAGCCGGGGA           TTTTTTCTATTAGCT 100 35
      BC3930 NONE
      BC3929 3912048 .. 3912067 -  -9.3   -5.4433   ACATATAAAGAAAAA            CCCCGTT CACTTT AACGGGG             TTTGAAACTTTTCTT 100 12
      BC3927 NONE
      BC3926 3908893 .. 3908911 -  -9.6  -5.25803   AATTCCTATAAAAAA             CCTCTCTA TTT CAGAGAGG             TTTTTTCCTTATCCA 100 12
      BC3924 3906876 .. 3906886 -  -6.8  -2.81291   CTGATAATTTGAAAT                 GCGT ACG ACGC                 TTTCTTTTTACTGCT  61 162
      BC3923 3906718 .. 3906745 - -15.8  -6.35605   TAAGACAAAAAAAAA        TAAACGCAGAAG ATAT CTTCTGCGTTTA         TTTTCCCGCAATTAC 100 37
      BC3922 3906079 .. 3906134 - -13.8  -2.95317   TTACAAACGAAGAAT CGGCTTAAAAAATAAAAAAACAGCTGT ATA ACAGCTG-TTTTTTATTTCTTAAGCTT CTCTAACTTCTCATT 100 11
      BC3920 3904392 .. 3904405 -  -5.3  -2.56596   TCTCTCACCAATCCA               CATTG TAGT CAATG                TTTCACGTAAAAGCA  51 52
      BC3919 3902709 .. 3902738 - -13.1  -5.13741   TCAACGGAATAAAAA       TAAAATCCTGCTC CAAA GAGCAAGATTTTA        TAGTTTTATAACATG 100 23
        mraW NONE
      BC3917 NONE
      BC3916 3898797 .. 3898844 -  -3.6  -2.90763   GTTACATTTGATACA CGCATATCGGAACAAGCC TCCCTTACGCCT AGCTTGTTCCAATATATG CTTGTACTTATTTAA  45 64
      BC3915 3896746 .. 3896783 - -10.8  -3.14132   TCTTTTTTTCAGTAA   GCAACACATTACCTCCT ATATA AGGAGGTAA-GTGCTAC   TGACCTATTTATGAA  84 127
        murE NONE
      BC3913 NONE
        murD 3892831 .. 3892866 - -17.9  -3.05384   TTTTGCCCTATGTAA    CAAAACATCAGTAGG TGTTAG CCTACTGATGTTTTG     ATTTACTTTATATAA 100 33
      BC3911 3891672 .. 3891690 -  -9.6  -4.86133   CACACATACGAAAAA             CCCTGTCT TAT AAACAGGG             TTTAGTAGCGAGAAT 100 27
        murG 3890458 .. 3890474 -  -4.3  -4.09292   AAGGTAATAATCAAA              GAGAGAG AAT CACTCCC              CACTGATTAAAGCCT  60 45
        murB 3889303 .. 3889327 - -14.4  -4.21607   CCTATGTAACATAAA          GAACGGCATG TTCCT CATGCCGTTC          TTATCTTCTTATTAT 100 74
      BC3908 NONE
      BC3907 NONE
      BC3906 3885585 .. 3885600 -  -6.1   -5.8096   CATAAAAAATAAAAA              GGAGC ATGAAA GCTCC               TTTTTTTATCGTCTA 100 31
      BC3905 NONE
      BC3904 3883652 .. 3883691 - -13.8  -4.08221   CCTAATACAACTAAA  TAGAATAAGACCAGCC TACATAAC GGCTGGTCTTATTCTT   TACACCATTTTATTA 100 25
      BC3903 3882730 .. 3882753 - -15.4  -5.05601   TATTACATATAAAAA          GGTCTCACCA TAAT TGGTGAGACC           TTATCCTTGAATCGT 100 26
      BC3902 NONE
      BC3901 NONE
      BC3900 NONE
      BC3899 NONE
      BC3898 NONE
      BC3897 3879129 .. 3879146 -  -4.1  -4.36914   TTTTCTTCGACAAAA             TAGGAGG ATTT CCTTCTA              AAAAACCAATCATTT  62 35
      BC3896 3878268 .. 3878304 - -18.2  -5.52096   AAACGGAATAAAAAA    GAGACCTTCTCATCCC AAAAA GGGACGAGAAAGTCTC    CCGCGGTACCACCCT 100 281
      BC3895 3875416 .. 3875438 -  -9.2  -6.02919   CCATAAACAAAAAAA           CTGACTGC ATCAATA GCAGTCAG           CTTTTTTTATTATTT 100 35
      BC3894 NONE
        lspA NONE
      BC3892 3873313 .. 3873337 - -10.8  -5.63504   AATGGTATAAAAAAA         GTCCTCTCAGC GTGT GC-GAGAGGAC          TTTTGAAAAAAGGGT 100 153
      BC3891 3872614 .. 3872637 -   -14  -6.36459   TGCAATAAAAAAAAA          CTCTTTGTGC CTGT GCACAAAGAG           TCCTACACTTTCTTA 100 107
      BC3890 3871210 .. 3871231 -  -6.6  -4.03995   CTTTGCATAAAAATA           CCCTAATC GTGTGA GACTAGGG            TGCAAGAAAGAAGCC  71 81
        pyrB NONE
        pyrC NONE
      BC3887 NONE
        carB NONE
      BC3885 3863889 .. 3863903 -  -2.1  -2.62515   AATCTGTTCATAGTA               CAACC TCCCC GATTG               GAAATACTGGTCCGT  40 3
      BC3884 NONE
      BC3883 NONE
        pyrE 3861592 .. 3861613 -   -13  -5.55695   CAATAATATAAAAAA           CGACCGCG TTCCCC CGCGGTCG            TTTTTTTCATGTTAC 100 37
      BC3878 NONE
      BC3877 3858490 .. 3858519 - -10.8  -3.14218   CATGCAGTAAAATGA       GGAAATGCCACC GAATAA GGTGGCATTTTC        TTTTATTCATTAACG  84 28
      BC3874 3855277 .. 3855313 - -13.4  -3.78087   AATTAAAAGCGTAAA   TACAAAAATGCGTTGCT TATA AGCAACGCATTTTT-TA    TATTCGTTCACACTA 100 38
      BC3871 NONE
      BC3870 NONE
         gmk NONE
        rpoZ 3848503 .. 3848530 - -10.8  -5.40072   CCTTTCGTAAAAAAA        TAACAACCTACT TGTA AATAGGTTGTTA         CCGTTACATAGAAAA 100 79
      BC3867 NONE
      BC3866 NONE
         def NONE
         fmt NONE
      BC3863 NONE
      BC3862 NONE
      BC3861 NONE
      BC3860 3838120 .. 3838172 - -19.5  -2.90075   GCTTTTTGAATCATA TATTTTTGCCTGCTATACCGTCCAC TTT GTAGACAGCATAACAGGCAATAATA ATAAGTAGACTTTCA 100 44
      BC3859 NONE
      BC3858 3836335 .. 3836360 - -11.9  -4.62069   CTTCCATTGTAAAAA         GGCAATCTGCC ATTC GGTAGATTGCC          TTTTTACATATTTTT 100 81
      BC3857 3835458 .. 3835471 -  -8.1  -6.22691   TAATAATAAAAAAAA               GAGCC GATA GGCTC                TTTTTTTACTATAAC 100 220
      BC3855 NONE
      BC3854 3832678 .. 3832703 -  -8.3  -5.43514   AAAACAAGTAAAAAA         GAGCCTCACTA TTAG CAGCAAGGCTC          TTTTCTCTCTTCAAT 100 141
      BC3853 3830450 .. 3830476 -  -3.9  -3.16033   TAATCATTAAAAGTA        GAATGCAACAAA AACT TTTGTTG-ACTC         CCTTTAATCGAGCTT  48 29
      BC3852 NONE
      BC3851 NONE
      BC3850 NONE
        fabG NONE
        acpP 3826775 .. 3826794 -  -7.8  -4.01137   GATATAAGCCAGAAA            GCCCCGCT AAAA AACGGGAC             TTCACTTAAGCATTA  77 38
        rncS 3825982 .. 3826010 - -15.4  -3.36327   TCATTCTATGCACAA        GGAATCCCCCTC ATTCA AAGGGGGATTCC        TTATAGTTGTTCTTT 100 26
      BC3846 NONE
      BC3845 3821265 .. 3821283 -  -8.1  -4.96848   TTTTTTATAGAAAAA             GAAGCGG AAATA CCGCTCC             TTTCACTTATACTTC  91 32
      BC3844 NONE
      BC3843 3819394 .. 3819404 -  -2.6  -3.00022   TTTATTTCACACAGA                 TAAT TAT ATTA                 GCAAAAAGACTATTG  43 83
      BC3842 3819091 .. 3819109 -  -3.9  -2.71364   TCATTGCCTCAATTA             CTTACCT TGTTT AGATAAG             TGGAATTTCTCCATG  46 4
      BC3841 3818813 .. 3818835 -  -9.8  -5.12707   TTAAATGTTAAAAAA           GGGAGAGGAA TAA CTCCTCGCCC           TTTTTTACGTTTATT 100 36
        rimM NONE
        trmD 3817398 .. 3817420 -  -4.9  -3.06315   GGAACATCGTTAATA          CG-GCTACTG ATTT CAGTAGCACA           AATGTTATAATAGCA  52 80
      BC3838 3816949 .. 3816974 - -13.4  -4.65838   TATAGATTGGAAAAA         GGGAGCTTGT GCATTT ACAAGCTCCC          ATACATGTCTTATCG 100 35
      BC3837 NONE
      BC3836 3815402 .. 3815419 -  -5.5   -5.2853   TATCCAAAAAGAAAA             GACGCAC AAAC GCACGTC              TTATACTTCTTCTAT  80 26
        rnhB 3814571 .. 3814592 - -10.3  -6.09196   GCCAAAATAAAAAAA           TAAGCTGTA TATT TACAGCTTA            TTTTTGAATCATATC 100 23
      BC3834 NONE
      BC3833 3812270 .. 3812311 -  -7.4  -5.56264   TGTAAACAGAAAAAA GTGTAAAAAGACACCCTC AAGTAA GAAGGTGTCTTTCAACAG  ATTAATAGTTTTTAC 100 27
      BC3832 3811103 .. 3811127 -  -4.9  -3.53444   TGACTTTTTGGCAAA          TCGCGAACATG TCC CATAGACGCGA          CAACTTTGTATTTTT  56 253
      BC3831 3809116 .. 3809135 -  -8.6  -5.40072   TCTTCCCGAAAAAAA            TGTGAGCA GTTA CGCTCACA             TTTGTTGTTCTTCTT 100 21
      BC3830 3807731 .. 3807761 - -14.2  -4.18488   ACTCACCTCAATAAA       GGCTACTAAATCGT ATC ACAACTTAGTAGCC       TTTGCAAGAAATTTA 100 42
      BC3829 3806763 .. 3806775 -  -2.7  -3.55444   GTTGTAGCGTGGAAA                TTTCC CAT AGAAA                AAACTCCTTTATTTG  46 63
      BC3828 3806202 .. 3806214 -  -3.4  -2.96184   GAGTAAAATGTAAAT                GCAT ATAAA ATGC                CTCCCTTACGATTCT  45 39
      BC3827 NONE
      BC3826 3803926 .. 3803945 - -12.2    -5.626   CATTGCACAAAAAAA            CTCTCCTC AATT GAGGAGAG             TTTTTTATAAATTAG 100 37
      BC3825 3802867 .. 3802895 - -11.1  -5.07567   TTATACCTTAAAAAA        GGTGATAAAAGGC CGA ACCCCTTATCACC        TTTCCAACTTTGTTA 100 38
         tsf 3801889 .. 3801907 - -13.2   -5.0538   CTTTATTTTAAAAAA             GGGAACAC AAT GTGTTCCC             TAATCTGTATTAGTT 100 35
      BC3823 NONE
         frr 3800526 .. 3800546 - -11.9   -4.7416   CTAAAAGTGTAAAAA            GACCCCCTT AAG AAGAGGGTC            ATATTTGCGAAGTTA 100 47
      BC3821 NONE
      BC3820 NONE
      BC3819 3797526 .. 3797538 -  -4.7  -2.88544   GGCCATTCTTACATA                GCCAC CAA GGGGC                AGTAATCGAATCGTA  51 218
      BC3817 3794617 .. 3794647 -    -9  -4.55697   ACGTTTACAAAGAAA       GAGAAGGTACCCCA TTA CGAGGTACCTCTTC       TTATTTTAAAATATT  90 26
      BC3816 3790117 .. 3790134 - -11.3  -3.96093   GATAGTAACACGAAA             GAGTGGG TTTC CCCACTC              TTTTCTTTACACAAT 100 113
      BC3815 NONE
      BC3814 NONE
      BC3813 NONE
      BC3812 NONE
        infB 3785618 .. 3785641 -   -14   -2.9175   TACACTCGAATGAGA          GTGAAGCGAT AATC ATCGCTTCAC           TTCTTCCATAATGTA 100 14
      BC3810 NONE
      BC3809 3784958 .. 3784979 - -11.7  -5.08824   TTTGCATTGAAAAAA           TGGATAGAC AAAT GTCTATCCA            TTATTCTTCACGTTT 100 26
        truB NONE
      BC3807 3782898 .. 3782912 -  -2.7  -3.20435   CCAATTACCTAGCAA               GCGTC GGTGA GTCGC               AATGCCAAGCAATGG  44 68
      BC3806 3782554 .. 3782583 - -15.9  -3.06501   TATATTTTTACCTAA       CAAAAAAGCGGGA ATAT TCCCGCTTCTTTG        ACTATCGACGTAAGC 100 27
      BC3805 3780265 .. 3780279 -   -10   -5.9218   TACATAACAAAAAAA               GCCAGT TAA ACTGGC               TTTTACTTATTGCTG 100 32
      BC3804 NONE
      BC3803 3777850 .. 3777882 - -15.1  -5.96219   TATGTATAAAAAAAA      TAACCTTCTCTCATT TAA AAAGAGAGAAGGTTA      TTTTTTATACATCGT 100 50
      BC3802 3777501 .. 3777519 -  -9.6  -5.76633   GTAGATACAAAAAAA             GATGACCA AAA TGGCCATC             CTTCACTCCGAATTT 100 28
      BC3801 NONE
      BC3800 3775746 .. 3775774 - -11.9  -3.45054   TTCTATAACTTAGAA        TCAGAAGGAGTAT ACA ATACCCCTTCTAA        TCTTAATAACGTTAA  91 104
      BC3799 NONE
      BC3798 NONE
      BC3797 3772480 .. 3772502 - -10.7  -5.60689   GCATATAATAAAAAA           TGACCTAGT TCTAC ACTAGGTCA           TTTTTTATTAACGAG 100 33
      BC3796 3770080 .. 3770099 - -12.2  -5.93252   GTTAAAAAGAAAAAA            GATCACCC ATAA GGGTGATC             TTTTTATACTTCCAT 100 29
      BC3795 NONE
      BC3794 3768976 .. 3768994 -  -7.4  -4.55908   AATAAACAGAAGAAA             GCAGCC TACTCAT GGCTGC             TCAACCGTCTTGTTT  80 83
      BC3793 3766429 .. 3766452 -    -9  -5.40625   ACACTATATAAAAAA          GCCTAATTGT AAAA ACAATTAAGC           TTTTTTTAAGAACTT 100 31
      BC3792 NONE
      BC3791 3763976 .. 3764004 - -17.7  -2.99947   GAAGTTTTATACATA        CAAAGGTTAGTTC TAT GAACTAACCTTTG        CTATTTCTCTATTTA 100 38
      BC3790 3762253 .. 3762263 -  -5.4  -3.43288   CAAAGTGCACTATAA                 CCAA CAA TTGG                 ATCATAGCCACTAAC  58 129
      BC3788 3760314 .. 3760333 -  -7.8  -5.09225   ATTCTATGTAAAAAA            GCCCACAC TAAT GTGCGAGC             TTTTTTATACTTATA  89 47
      BC3787 NONE
      BC3786 3757533 .. 3757572 - -14.6  -4.13903   CACATAACTAAATAA  TACCCTCATCTTACAATT TTTC AATGATAAGATGAGGGTA   TCTTTTTAATTTTAT 100 37
        fabG NONE
      BC3784 3756418 .. 3756442 - -17.3  -5.74122   TATTATACAAAAAAA          GTAGAGAGGAG AAT CTCCTCTCTAC          TTTTACTTATGGTTG 100 32
      BC3783 NONE
      BC3782 3754569 .. 3754585 - -10.9  -5.47218   GTTCATCGAAAAAAA              GTCATCG AAG CGATGAC              TGTTATTGTGCAGGT 100 28
      BC3781 NONE
      BC3780 3752675 .. 3752700 -  -7.7  -5.47399   TTAACCGTAAAAAAA         CTAGAAGAAAC TTAT ATCTCTTCTAG          CTTTTTATATAAATG 100 11
        recA 3751480 .. 3751505 - -13.5  -5.74122   TAGTAGATAAAAAAA         TAAAAGACACG AGGC CGTGTCTTTTA          TTTTTTTAATCAAGA 100 31
      BC3778 3749446 .. 3749468 - -13.6  -5.80817   TCCAACACAAAAAAA           TAAAGTGGTG TTT CACCACTTTA           TTTTGCGTATTCCAC 100 23
      BC3777 NONE
      BC3776 3748062 .. 3748090 - -19.1  -4.91109   CCTCCATTATAAAAA        CAACCTGTTTGCA TAC TGCAAACAGGTTG        TTTAAAACTTAACGA 100 34
      BC3775 3747068 .. 3747090 -  -2.9  -4.03885   TCTTAAAAAAAGCAA           TAAAATCAA ATGAA TTAATTTTA           ATTTTTCTGAATTTT  55 51
      BC3774 NONE
      BC3773 3744249 .. 3744267 -  -7.4  -5.71712   TTGTACATAAAAAAA             GGTTACCA AAT CGGCAACC             TCCTCTTCTTACATT 100 39
      BC3772 NONE
      BC3771 3741864 .. 3741884 - -12.7  -5.66684   TAATCCACAAAAAAA            GAGATGTCA ATA TGACATCTC            TTTAACAACCACAAT 100 27
      BC3770 3741183 .. 3741217 -   -16  -2.79878   GCCACTTATGTAAAG     TAAAAAGCTAGGAAGA ACT TCTCCCTAGCTTTCTA     TTACTCTTCTTCTGC 100 26
      BC3769 NONE
      BC3768 3736359 .. 3736395 - -15.4  -2.98802   TATTAAATCTACATA    TGAAAAGGGAGCAACA GTAAA TGTTGCTCCCTTTTGA    AATATAATTTATTCA 100 43
      BC3766 3732642 .. 3732665 - -11.1  -4.84527   TCTATATATGAAAAA          GGAGCAACT TATTAC AGTTGCTCC           CTTTTACTTTTATTC 100 35
      BC3762 3725643 .. 3725662 - -10.8  -4.03085   TTAGAAAAATTTAAA            GGAACTTC ATCT GAAGTTCC             TTTTACTTATTTTAT  93 32
      BC3761 3724459 .. 3724487 - -11.2  -4.67048   TTATTGGAAAAGAAA        TAAGAAGCGATA TATTT TATCGCTTCTCA        CTCTCATCATCTTTA 100 38
      BC3760 3723034 .. 3723048 -  -2.8  -4.32201   TTAACCAACTTAAAA               GATCAA TCA CTGACC               ATGCATAATAACCTT  55 13
      BC3759 3722645 .. 3722655 -  -5.4  -3.26596   CCTAAATTAATGTAA                 TCTG TTA CAGA                 AGTTTCGCGTAAAAA  56 267
      BC3758 3722112 .. 3722137 -  -9.8  -5.75538   CTTAAAAAATAAAAA         GCAACTGATC ACTTAG GACCAGTTGC          TTTTTTCACACGATA 100 46
      BC3757 3721657 .. 3721668 -  -4.4  -3.57144   TTTCTTATCCGTAAA                TGGA TATA TCCA                 AAATGGTTCTCTTTC  56 104
      BC3756 3720121 .. 3720133 -  -2.7  -2.96216   TTTCACTATCACACA                TCCAT ATT ATGAA                ATCTCATTTAGCGTG  42 19
      BC3755 NONE
      BC3754 NONE
      BC3753 3718575 .. 3718592 -  -4.8  -5.27709   GGATAAAAAAATAAA             GAGACC ATTATA GGTCCC              TTCTTAAGCATACTC  79 29
      BC3750 NONE
      BC3749 NONE
        murG 3713315 .. 3713336 -  -9.5  -4.90217   CAAATATAGCAAAAA           GGAAAGAAG ATAC CTCCTTTCC            TTTTGCTTTTCTATT 100 51
      BC3746 3709253 .. 3709265 -  -4.7   -3.1505   ATCAGCCCTCACTAA                TCGGG CTG CCCGG                CAAATAGCAAGATAA  52 99
      BC3745 3708576 .. 3708610 -   -11  -5.47218   TTCTATTCAAAAAAA     GACTTTGCTATAAAAG TAA CTTTTACAACAAAATC     CATGCAACTAATTTT 100 39
      BC3744 3707917 .. 3707950 - -15.5  -2.62929   TAATACAAATAAATT     CACCCTATTTACGAC TCTC ATCGCAAATAGGGTG      TTTCTGTTTTTATCT 100 60
      BC3743 3706480 .. 3706511 - -16.8  -4.37502   AGTACTATATTAAAA      GAACCAAGTAGCAC ATTC GTACTACTTGGTTC       TTTTTTAAGCTTGCT 100 30
      BC3739 3703512 .. 3703543 -   -19  -5.64006   ACTGAATTAAAAAAA      GAAGTATCTCCCTA ATAT TAGGGAGATACTTC       TTTTTTTTAGAAATT 100 32
      BC3738 NONE
      BC3737 NONE
      BC3736 NONE
      BC3735 NONE
      BC3734 3698529 .. 3698554 -  -9.9  -5.24989   CTACACATTAAAAAA         GGTTATGGAATG TTT CAT-CCATAACC         TTTTTTCCTATACGT 100 33
      BC3733 3697986 .. 3698018 - -14.3  -4.07537   AATAAAGTGAAACAA      GAATAAGCGGGGA TTACCCG CCCCCGCTTATTC      TTCGTCTATAATGTT 100 94
      BC3732 3697430 .. 3697452 -  -8.5  -5.95539   GGGTAAACAAAAAAA           CAAGCCAGT TAAAT ACTAGCTTG           TTTTTACGCTTTTGA 100 29
      BC3731 3696997 .. 3697026 - -11.7  -4.33105   TAATGATTAGCAAAA       TAAATCGTACTTC ATTT AAAGTACGATTTA        TTTTCATATCTAAAA 100 45
      BC3730 3694475 .. 3694494 -    -8  -5.85737   ATACGAACAAAAAAA            CAATACTT ATTC AAGTATTG             TTTTTTAATTCTATT 100 61
      BC3729 3693883 .. 3693908 - -13.5  -5.07971   TAAAATAATGAAAAA         TATCCTTCTCA TTTA TGAGAAGGATA          TTTTTTCATAACATA 100 8
      BC3726 3691428 .. 3691460 - -11.4  -4.92783   AATGCAGGATAAAAA      CAGCAATAGGACCC TTTAT AGGTCCTATTGTTG      TTTTTTATTTATGAA 100 127
      BC3724 3688618 .. 3688632 -  -4.3  -3.36631   AAAATAAGAAAATTA               GAATC GAACA GATTC               CTCATTCTTACTTTT  52 8
      BC3723 3687939 .. 3687967 - -10.5  -6.04953   AGACAAAGAAAAAAA        TCCTTCTTAATAA AAC TTCTTAAGAAGGA        TTTTATCGCTTTATT 100 200
      BC3722 3687237 .. 3687292 - -11.7  -4.85599   TTCATTTCACAAAAA TATTTGCCTAATAAAAAAATCCCAGCC TACA GGCTGAGATTTTTTTATT-GGTAA-TA AGGTGAGATCATTAA 100 14
      BC3721 3685952 .. 3685985 -  -9.1  -5.66989   TAAACAGCAAAAAAA     GAAACCTATTCGATC AAAC AATCAAATAGATTTC      TTTTCTAGATTCACT 100 40
      BC3720 NONE
      BC3719 NONE
      BC3718 3682274 .. 3682299 -  -9.8  -5.06414   TTTTTGTAATAAAAA         GAGAGCAGCT ACTAAA AACTGCTCTC          TTTTTATTTGTTATT 100 36
      BC3714 NONE
      BC3713 3679275 .. 3679292 - -11.3  -6.02919   TGACAAATAAAAAAA             GAGCGAG GAAA CTCGCTC              TTTTGTTGTTATGTA 100 54
      BC3708 NONE
      BC3707 3671086 .. 3671103 -  -9.1  -5.21709   TTTTATACGAAAAAA             GCTGCCG ATAT CGACAGC              TCCCCATTAAGAAAT  95 32
      BC3706 3670322 .. 3670335 -  -3.1   -3.7948   TCAATACGTACGAAA               CCTTC AATC GAAGA                TCCATCAAACATCAT  52 236
      BC3703 3667617 .. 3667627 -  -2.6  -3.43264   AACTAGTTATCAGAA                 TTTA AAT TAAA                 TACTTTGATATGAAC  46 108
      BC3702 3666464 .. 3666477 -  -4.5  -3.48276   TTTTTTCTTATAGAA               TCCGC TGCA ACGGA                TTCTTTTCTTATGCA  54 297
      BC3701 3665456 .. 3665467 -  -4.4  -3.17792   AATACTAATTTAATA                GCAT GAAT ATGC                 TTATTAGCCTTTTCA  50 76
      BC3700 3664906 .. 3664929 -  -8.2   -4.8048   CTTTCACATCAAAAA          GAGCAACCAT AAAA ATAGTTGCCC           TTTCGTCGAAATCTT  90 109
      BC3699 3663485 .. 3663502 -  -3.4  -5.65678   ACAAAATATAAAAAA             GGTACT TAAATG AGCACC              TTCGTTCACTGTCTA  79 320
      BC3698 3662596 .. 3662617 - -10.9  -4.67651   AGATTCCAAAATAAA           GAGCCACTC ATAT GAGTGACTC            TAAACCTTTCATCGA 100 34
      BC3697 NONE
      BC3696 NONE
      BC3695 NONE
      BC3694 3660423 .. 3660477 -   -14  -3.36538   CATAGAAATTACGAA TATAATAAATAAAAAAAGACCACCTA TTA CAGGCGGTCTTTTTTTATTTCACATA TATATAAATTTCATT 100 14
      BC3693 NONE
      BC3692 NONE
      BC3691 3657687 .. 3657724 - -14.5   -6.4275   TAAAAATAAAAAAAA   GAAGATAATTACCTTAT TTAT ATACGGTAATTATCTTC    TTTTTGTATTTTGAT 100 66
      BC3689 3656236 .. 3656247 -    -3  -3.24146   CCTTCTAATCAAAAC                TGAT TATT ATCA                 TACAATAGTTACTCT  46 34
      BC3688 3655952 .. 3655968 - -12.3  -5.56264   TTTAAATATAAAAAA              GATGGGC TTC GCCCATC              TTTTAATTTAATCTT 100 28
      BC3686 3653171 .. 3653211 -  -4.9  -4.19817   TCTATGTATTCAAAA CGGCAAACTAACTGAAAA CATTCC CTTTCAGCTAG-CTGCCA  TTTCCATATGTATTA  64 38
      BC3685 NONE
      BC3684 NONE
      BC3683 3650744 .. 3650760 -  -5.1  -5.69068   TAAAAACATAAAAAA              GCATCTA ACT TCGATGC              TTTTCAAATAAGTTA  85 38
      BC3682 3648443 .. 3648461 -  -7.4  -5.04597   ATTTACATAGAAAAA             CCTCTCCA TGC CGGAGAGA             TTTTTCTGAAATCAT  88 40
      BC3681 NONE
      BC3680 3647551 .. 3647569 -  -8.9  -5.06961   ACTAACAAAAAGAAA             GACACTC TTAGC GAGTGTC             TTTTAGCGCTTATTT  95 35
      BC3679 NONE
      BC3678 3643933 .. 3643951 -  -9.6   -5.8901   ATACAAAATAAAAAA             GACCTTGT ATT ACAAGGCC             TTTTGCAAACTCACT 100 16
      BC3677 3642732 .. 3642751 -  -3.4  -4.65078   ATATTTTTAATAAAA            GGCACCTC TGAC GGGGCACC             TTTTATTTTCACTCT  63 39
      BC3676 3641570 .. 3641584 -  -4.2  -3.38786   ATAGACATACAAAAT               GCCACG TAG CATAGC               GTTCAGAAAGATCTC  51 46
      BC3675 3640999 .. 3641019 - -11.3  -5.93252   TTGAAAAATAAAAAA            GAAGCTATA ACA TATAGCTTC            CCTCCACGTTTCTTT 100 39
      BC3674 3640602 .. 3640630 - -13.4    -4.128   ATCCTTACATACAAA        TAAAAAGCATCC TAGAT GGATGCTTTTTA        TTTCAATGATATGTA 100 42
      BC3673 3639417 .. 3639445 -   -14  -5.06414   GTTTTTGAACAAAAA        GAAAGCCGACCA TAAAT TGGTCAGCTTTC        TTATCCGATCATATT 100 373
      BC3671 3638657 .. 3638682 -    -4  -3.17797   CTTAGATACATTTAA         GAAGCTAGTA TTCTCC TACTTGCCTC          TTTATCCATATATTG  48 51
      BC3668 3636461 .. 3636510 - -25.5  -4.68384   ATCGAGCTAAGAAAA GAACAATAAAGCGGAAATGCAAC TTAA GTTGCATTTCCGCTTTATTGTTT AACAAGGTGTACTTT 100 78
      BC3667 3635107 .. 3635138 - -13.2  -3.06515   TTTTATGTGTAAAAT      GGAAAAAGGCATGA TTTC TCATGCCTTTTTCT       TGAAATGCAACGAAT 100 12
      BC3666 NONE
      BC3665 3633145 .. 3633177 - -10.7  -5.61596   ATTCTCATAAAAAAA     GCCGTTCAAAGTGC ATCTCA GCACCT-GAACGGC      TTTTCTTATTAAGTT 100 34
      BC3662 3629758 .. 3629768 -  -3.2  -3.54363   AATAATACTAAAAAC                 CGGT AAA ACCA                 CCAAATAAACTTGAG  48 7
      BC3661 3629107 .. 3629127 - -13.3  -5.24531   ATTTTCGATAAAAAA            GACAGCGCC TTT GACGCTGTC            TTTTTATTTGGTACA 100 51
      BC3658 NONE
      BC3657 3626832 .. 3626847 -    -9   -5.0133   TATCGGTGTAAAAAA              GCTAGC ATTT GCTAGC               TTTTACACGTTTTCT  95 28
        hutP 3625181 .. 3625232 -   -19   -4.4874   CTTAAAAAGGCAAAA GGGGACCTTATCTTTCTAAGACAG ACTT CTGTCCTAAAAAAGTAAGGCCCCC TTCTAACTAATAGAC 100 51
        hutH NONE
      BC3651 NONE
      BC3650 3620311 .. 3620321 -  -6.8  -2.66118   CGGAAAACTAATCGA                 GTGG TCA CCAC                 CAAGAACGATTGGTA  59 375
      BC3648 3618567 .. 3618586 - -10.8  -4.94672   AAATAATATTAAAAA            GGTTTCCT TAGG AGGAAACC             TTTTTTGTTGACCAT 100 437
      BC3647 3617244 .. 3617276 -   -13  -3.40382   TATGAAATTCCATAA      TAAAAAGAGAACAC TAGAT GTGTTCTCCTTTTA      TCTTTATTCATACTA 100 33
      BC3646 3615521 .. 3615531 -  -5.4  -2.80499   TAATACTGTAAGAAC                 CTTG TTG CAAG                 TGAATCTCTCCCTAA  53 136
      BC3645 3615022 .. 3615039 -  -6.3  -5.79595   TTTTAAAAGAAAAAA             GCCATAC AAAT GTATGAC              TTTTAGCTTATTGAC 100 28
      BC3644 3613222 .. 3613261 - -12.4  -4.66609   TATTTCATTTAAAAA  GAAAAGAGAGTAAACGTT ATTC ACCATCTACTCTCTTTTC   AAATCATTTCGTTTC 100 29
      BC3643 NONE
      BC3642 3611305 .. 3611335 -   -20  -5.63517   GTCTTAAATAAAAAA       GAAGCATCTGCTAA TCG TTAGCAGATGCTTC       TTTTTTTAAAATGCT 100 31
      BC3640 3609133 .. 3609166 - -15.5  -2.87325   ACTTTTCAGAAGAAG     TTAAAGACTAGGTGG GAAT CCACCTAGTCTTTAT      TTTGCATAAATTCAA 100 15
      BC3638 NONE
      BC3637 NONE
      BC3636 3606610 .. 3606651 - -17.7  -4.48583   AAGGAACATAAGAAA GAAAAATAAAAAAAGAGCC CATC GGCTCTTTTTTTATTTCCC  TTCATTTTTCTCTAA 100 17
      BC3633 NONE
      BC3632 3604471 .. 3604492 -    -3  -6.11229   ATCAAAATAAAAAAA           CTCCTTGA TTTATT TAAAGGAG            TTTTTCAATGTAAGA  86 45
      BC3631 NONE
      BC3630 NONE
      BC3629 3601851 .. 3601873 -  -8.5   -5.3798   CAATAATAATAAAAA           GAAACACGC AATTA ACGTGTTTC           TTCCCTTTATCATCC 100 35
      BC3628 NONE
      BC3627 3599249 .. 3599280 -  -8.2  -4.57073   TATGTTCCTCAAAAA      GTAGAAAACTAG TTACCTCG CTAGTCTTCTAC       TTTCTCAAATAATAG  85 14
      BC3625 3598101 .. 3598119 -  -8.9  -3.19851   AAAACATGTTATGAA             GGATAGC GAACG GCTATCC             TTCCCCTATATTTAC  77 37
      BC3623 3596307 .. 3596327 -  -9.1  -5.61596   ATTTTCACAAAAAAA            GAAAGCAAA GGA TCTGCTTTC            TTTTCCTTTTTCTAT 100 37
      BC3622 3595005 .. 3595031 - -15.3  -2.51055   TAATATAATACACAC         TAAGCCCCAGT TGGTT ACTGGGGCTTA         TGTTATTTCGCATGC 100 28
      BC3619 3593947 .. 3593968 -  -6.6  -3.34227   TTACTAAAGCAGCAA           GGTTGTCG AATAAA CAACAACC            TCATTTACTTTTCTA  63 30
      BC3618 3593167 .. 3593194 -   -10  -5.34309   ACCAGTAAAGAAAAA        TCCCAAAAGG TCTATTTT CCTTTTGGGA         TTTTTTCTAATGTTT 100 32
      BC3616 3589948 .. 3589977 - -12.3  -4.36914   TCCCTTTCCATAAAA       TAAGGAAGCTAAC AGTT GTTAGCTTCCTTC        TCGTTCATTTCAATT 100 43
      BC3612 3586766 .. 3586804 - -11.2  -4.63527   TTACTACTTGAAAAA   GAAAAGGCAGAAATGG GAACTCT CCACCTCTACCTTTTC   ACCATTATTTTAATT 100 30
      BC3611 3585714 .. 3585741 -   -15  -5.42259   GTACTCCTAAAAAAA        CTCCGTGTACAA TATA TTGCACACGGAG         TTTTTCATACCATAA 100 30
      BC3610 3585439 .. 3585453 -  -7.2  -3.01791   ATCGCCTCCTTAACA               CTAGTA TCG TACTAG               TGTTAAGAATTATTC  64 35
        sspN 3585260 .. 3585278 -  -7.5   -5.4251   TTTATACATAAAAAA             GGAGAAT GTAAT ATTCTCC             TTTTCTTTAACCATT 100 32
      BC3608 3584953 .. 3584972 - -13.6  -4.78107   TACGATTACGAAAAA            GGGCTGAC AAAA GTCAGCCC             TTTTTGTATATTTTG 100 41
      BC3606 3583117 .. 3583132 - -10.4  -6.20267   TGAAAAATAAAAAAA              CGTGGC TTCT GCCACG               CTTTTTTATTTTTTC 100 31
      BC3603 NONE
      BC3602 NONE
      BC3601 NONE
      BC3600 3577402 .. 3577432 - -18.6  -3.91412   AGTATAGCCGATAAA       GAAAGTCTCTTTCA ATA TGAAAGAGACTTTC       TTTTATTTCGATTAT 100 37
      BC3599 3576695 .. 3576714 -  -6.5   -5.0916   TTTTCAATAGAAAAA            TCCTTGT TTTCTC ACAAGGA             TTCCTCTAGGCTACT  86 262
      BC3597 NONE
      BC3596 3572152 .. 3572180 - -12.6  -5.24531   ATTGCCTAGAAAAAA        GCATCTTGCTAC TATTC ATAGCAAGATGC        CCTCTTTATTCTGGT 100 31
      BC3595 3570911 .. 3570927 - -10.9  -5.45652   ATTCCTAATAAAAAA              GACACGA ATT TCGTGTC              TTTTTATTTTATAGA 100 29
      BC3593 3569343 .. 3569370 -  -4.1   -4.8269   TACAATCACCAAAAA        GCCCTTTGGAT ATTTAA ATCTCAAGGGC         TTTTTCATATCAAAT  68 59
      BC3591 3567611 .. 3567628 -  -2.7  -3.40299   GCACCAGACGCATAA             CTCAAAA ACTT TTTTGTG              TTTCTCTCAAACTAG  46 55
      BC3590 3566833 .. 3566851 -  -6.7  -6.02919   TTACAAATAAAAAAA             GCCCACT TTCTC AGTGGAC             TTTCTACTCTATAAC 100 34
      BC3589 NONE
      BC3588 NONE
      BC3587 3564039 .. 3564055 -  -5.1  -5.98675   TACAAAAATAAAAAA              GCAGACA TTA CATCTGC              TTTAATTCTCCTCAA  93 27
      BC3586 3561961 .. 3561993 - -12.9  -5.63504   AAGCTCACAAAAAAA      GCATTTAAAGGTAGC TAA GCCACTTTTAAATGC      TTTTTCAACTCTATT 100 39
      BC3585 3559951 .. 3559985 - -15.2  -4.86133   TATACATACTAAAAA     GCATCTCAAAAGCAGC TCA GCCACTTTTGAAATGC     TTTCACTTTATTTTT 100 33
      BC3584 3557834 .. 3557850 - -12.3  -5.37043   AGTGCATAGAAAAAA              GGGCGTA TTG TACGCCC              CTCATCTTACTTATC 100 32
      BC3583 3557024 .. 3557047 -   -14  -3.93664   ATTTAACATAGTAAA          GAGTTGGCTA CCTT TAGCCAACTC           TTTTTCTTTATTTTT 100 33
      BC3581 3556129 .. 3556146 -  -4.8  -5.35354   CATACAATTAAAAAA             CACGCC TTTCAC AGCGTG              TTTCCTTGCTTTACA  82 16
      BC3580 3555658 .. 3555687 -  -6.6  -5.35354   TATATAAGTAAAAAA       GCCTG-TTTAAGC TCCAC GCTTAAAACAGAC       TTTTCCTACTTTTTA  93 77
      BC3579 3553340 .. 3553365 -  -3.9  -5.00616   GCTTGTTGGAAAAAA         GGGAAAGAGGA TTAA TACTCCATCCC          CTTCTTATCCCTACC  70 43
      BC3578 3549718 .. 3549737 - -10.8  -5.54885   AATACTAACAAAAAA            GTGCAGAT TTTC ATCTGCAC             TTTTTTTATTCTTCC 100 229
      BC3577 3547832 .. 3547865 - -12.6   -5.5762   ATTAAATAGAAAAAA     CACGCTACTTGTTC TTATAT GAATAAGTAGCGTG      TTTTCATTTCCATTA 100 60
      BC3573 NONE
      BC3572 3540193 .. 3540243 -   -13  -4.27617   TATATTTTACCAAAA TGAGCCTT-CCGCCCAAACTATTT CCTAC AAATA-TTTGGGCGGAAAGGTTCA CTTCATGAAGTTTAT 100 37
      BC3571 NONE
      BC3570 NONE
      BC3569 3537789 .. 3537833 -  -5.2  -5.63517   TCTCCAAATAAAAAA GCAGC-TTCAAAAAACCTCCT CAAA ATAAAGGTTTTTGAATGCTGC TTAATTTCTCTGCAC  87 140
      BC3568 3536516 .. 3536530 -  -2.8  -2.96329   CCAACGCAAGAACCA               TATACC CAC GGAATA               TTATGTTTTTGTGAT  42 472
      BC3566 NONE
      BC3565 NONE
      BC3564 NONE
      BC3563 NONE
      BC3562 NONE
      BC3561 NONE
      BC3560 NONE
      BC3559 3530634 .. 3530653 -  -7.9   -5.4182   AAGTATAAAGAAAAA            TGCGTAG AAAATA CTACGCA             TTATGATACTTTTGC 100 26
      BC3558 3530126 .. 3530148 - -10.7   -5.3167   TAAAAACAAAGAAAA           GCAGAACAT ATAAA ATGTTCTGC           TCATAAACAATACCC 100 26
      BC3557 3528168 .. 3528203 -   -15  -3.10164   GGACCTACTACCCAA    CAAAATAAACCGAGAG ACAT CTCTCGGTTTATTTTC     TATATTTTTTTGCAT 100 18
        fabG 3527047 .. 3527090 - -17.9  -2.84878   TGGCTTAACTTAAAT TAATGAGAAAGAACCTGACC TACCT GGTCAGGTTCTTT-TCATTA TGTATTCCTTTAAAC 100 35
      BC3554 NONE
        panF 3523542 .. 3523562 -  -6.1  -5.22312   ATTCATACGAAAAAA            CGCAGTCTT ATA AGGACTACG            TTCTTCAGCTAACCT  84 39
      BC3552 3522453 .. 3522498 - -19.5  -4.68593   TTTATCATTTAAAAA CAAAATAATGGAGATGGTCAT TTAC ATAACCATCTCCATTATTTTA ACTTGTATGCTCCTA 100 47
      BC3551 3521267 .. 3521295 - -16.2  -4.96848   GCCTGTACATAAAAA        TAAACTCGGTGC TCTCT GCACCGAGTTTA        TTTAATAAAAGTCGC 100 23
      BC3550 NONE
      BC3549 3518745 .. 3518783 - -20.6  -3.23979   ATTAGAATCGATGAA   TAACAAAAAGGCGTGCTA AAA TAGCACGCCTTTTTGTTC   TACTTCTCTAAAAAT 100 25
      BC3547 NONE
      BC3546 3510359 .. 3510410 - -13.4  -2.67477   AATGAATCTATATGA TTAAAACAGAAAGAGCATCC AATTATTTTTCA GGATGCTCTTTCTGTTTTTA TTTTTTATGTCCATG 100 23
      BC3544 NONE
      BC3543 NONE
      BC3542 3508215 .. 3508242 - -13.6  -5.80003   GGAATAAATAAAAAA        GCACAGATGACT ATAC AATCATCTGTGC         TTTTTTATTATTTTT 100 33
      BC3541 NONE
      BC3540 3506427 .. 3506476 -  -6.5  -5.24989   CCAGATATTAAAAAA CTGCAACCCCTGAGGAGATTTAAC ATT GCTAT-CCTCCTCGGAAGTTACAG CTCATTTAAATCTCT  84 110
      BC3539 3506117 .. 3506132 -    -9  -6.17292   AAATGCAAAAAAAAA              GAAGGG CGAG CCCTTC               TTTTTTCAAAAATTA 100 38
      BC3538 3505037 .. 3505049 -  -3.4  -2.87253   TATAATGCACAATCA                CAAC AACAA GTTG                ATGCCTATTTAATAT  45 87
      BC3537 NONE
      BC3536 3504204 .. 3504223 -  -7.2   -4.8048   TGTTTATATTAAAAA            CCGATTCT ACTA AGAATCGA             TTTTTCTGCTTTATA  86 201
      BC3533 3501089 .. 3501119 -   -20  -5.18726   TTTTCATAATAAAAA       GCCACCTTTTCTAA CTT TTAGAAAAGGTGGC       TTTTTAACTCTTATC 100 36
      BC3532 3500011 .. 3500044 -   -17  -4.02424   ATGAATGATCACAAA     TAAGCGAGAAAGTG ATTATA CACTTTCTCGCTTA      TTTTACACTGCTTCT 100 28
      BC3530 3498466 .. 3498499 -  -7.7  -5.58454   TTTAGATCAAAAAAA     GATAGATAATAGCAAA ATT TCTGCTA-CATCTATC     CTCGTTTTCAACACT 100 39
      BC3529 3495128 .. 3495167 - -10.2  -4.35353   AATTAAAAACAATAA  GGATCAGAGCTTATCTAT TGTT ACAGATACACTCTAATCC   TTTAGTTTAATTACA  93 253
      BC3526 3487976 .. 3488009 - -10.6  -5.09245   CTAAAATGATAAAAA     TAAGCACATCTTGTT ATAAA AACA-GATGTGCTTA     TTTTTTAATTTCTAT 100 37
      BC3524 3485407 .. 3485450 - -18.8  -3.17136   AACATAAAATAACGA TTTAAACAACAATTTTAAAT ACAA ATTTAAAATTGTTGTTTAAA AAAATTATAGAATTC 100 76
      BC3523 3483844 .. 3483893 - -16.3  -5.95539   GTGCAAACAAAAAAA TAATAAGGACCAAAGTTTATCTAT TTT ATAGATAAACTTTAGTCCTT-TCA TTACATTATACAGAT 100 100
      BC3522 3482758 .. 3482776 -  -8.9  -5.85425   CAAAGAAACAAAAAA             GGAATCC TTTAC GGATTCC             TTTTTGCAATGCACT 100 234
      BC3521 3480895 .. 3480911 -  -6.6  -5.76949   TATTTTCAAAAAAAA              GACACT CTTGT AGTGTC              TTTTTTATAAGTATT 100 80
      BC3520 3476562 .. 3476593 - -17.6  -2.68071   TTTAATGTAAATGTA      TTTAAAAACCCTCC AAAT GGAGGGTTTTTAAA       TGGCTTATCTGCCTG 100 145
      BC3512 NONE
      BC3511 3463766 .. 3463785 -  -9.4   -5.7946   TTCCCAATAAAAAAA            TTCTCTTG CATC CAAGAGAA             TTTTAAATTAGGTTC 100 263
      BC3508 3462066 .. 3462080 -  -7.2  -3.76224   TGTTGATGCAGTAAA               GCTTTT AGA AAAAGC               AGGATTGCAATTTGA  70 174
      BC3505 3460449 .. 3460474 - -10.5  -5.51046   TAAACATACAAAAAA         GAACCTGCAGC ACAC GCTACAAGTTC          TTTCCCACTACATTT 100 33
      BC3504 NONE
      BC3503 NONE
      BC3502 3458330 .. 3458362 - -15.2  -3.63073   TATATTTCTCAACAA      TTGAACGAAATTCA TTCAC TGAATTTCGTTCAA      TATTTTAATAAATCC 100 64
      BC3501 NONE
      BC3500 3456922 .. 3456949 - -14.4   -3.6715   GTATCCAACCTTAAA        CAAGTCACAAAT TATA ATTTGTGACTTG         TTTAATTACCCACGT 100 41
      BC3495 3450302 .. 3450328 -  -8.1  -4.81551   GAGTTAGATTAAAAA         GGGTATACC TAAAACACT GGTATACCC         TTTTCCACTTATTTT  90 34
      BC3492 3447563 .. 3447586 -  -6.1  -5.82036   ACAACAAATAAAAAA          GAAATGTCG CTCATT CAACATTTC           TTTAGACTTTCTTCA 100 68
      BC3490 3445863 .. 3445892 - -12.4  -6.14618   TACAAAATAAAAAAA       TCGGTATTGATA ATTACA TATCAATACCGA        TTTTTTTATAATTAC 100 37
      BC3489 3444288 .. 3444322 -  -5.8  -2.78237   TAAATAATAAGGAAT     GACAAAATAGGTAATA AGA TTCCCCCTATTTTGTC     TATATAGCAGCACAA  55 56
      BC3488 3443736 .. 3443746 -    -4  -4.56597   CCTTTTTTGCAAAAA                 GATA AAA TATC                 TTATTTAATTCAACA  65 52
      BC3487 3442125 .. 3442137 -  -2.7  -3.35197   TGGTATACATATCAA                TACTC CTT GAATA                TATTTTCTTTTCATT  44 50
      BC3486 NONE
      BC3485 3440767 .. 3440792 - -13.4  -4.93296   TCAGCATTATAAAAA         GCATGCAGAG TATATG CTCTGCATGC          TTTTTCATTTGAATT 100 44
      BC3482 3436273 .. 3436306 - -15.5   -5.1523   TGCACAATATAAAAA     GAAGAGGTAGACTTA TATT TCAGTCTACCTCTTC      TTTTTCATCACCAAA 100 41
      BC3480 NONE
      BC3479 3432304 .. 3432337 - -14.9   -5.7946   CGCTTAATAAAAAAA     GCTATCTTTCTGTAT ATCC ATACAAAAAGATAGC      ATCTTTTATGATTAC 100 59
      BC3478 3431445 .. 3431478 - -14.1  -3.28879   CATAATTCACAAAAT     GAAAAGGAAGCTAGA TTTC TCTACCTTCCTTTTC      TTATTTCTATTTGAG 100 47
      BC3476 3429369 .. 3429401 -  -9.3  -4.79451   ATTTCAAACATAAAA      GAACCGATACTTG TTACATG CAAGCATCAGTTC      TTTATAAAAAATTGC  93 76
      BC3475 NONE
      BC3474 3428075 .. 3428106 -  -8.1  -3.96542   TTAAACAAATTTAAA      GAACCTTACCACA ATAAAA TGCAGTAAGGCTC       TTTCATTTTTATATC  79 73
      BC3471 3426049 .. 3426096 - -14.6  -3.63569   CTAATCCTTCAAGAA GTTATACAAAAAAGGTAGATAA TAAT TTATCTACCTTTTTTGTATATA TTATTTAACATTACA 100 70
      BC3470 3424834 .. 3424873 - -20.3  -4.68593   CTGATTATGTAAAAA  CAGTTAGCCCATCACTC ATTAGA GAGTGATGAGCTAACTG   TTTTTAGTAATATTT 100 97
      BC3468 NONE
      BC3467 NONE
      BC3466 3420751 .. 3420772 -  -8.7  -5.64873   TCTAACAATAAAAAA           GACCCTCAA AATT TAGAGGGTC            TTCCTAACAACGAAT 100 46
      BC3465 NONE
      BC3464 3419664 .. 3419688 - -17.3  -4.35524   TCGTCAAATCCAAAA          GGTTTGCAGCA TCG TGCTGCAAACC          TTTTTTCATCACCAA 100 34
      BC3462 NONE
      BC3461 3416948 .. 3416969 - -12.3  -5.29445   CTTCAACAAGAAAAA           GCGCCATCA CAAG TGACGGCGC            TTTTTCTATGTAAGA 100 65
      BC3459 3415141 .. 3415180 -  -3.1   -5.4387   AGATAAATTAAAAAA GGAAT-C-CCTTGTTTATT TAAC AACAAACAAGGTGCAATCC  AACATTCGGGAGCAC  74 122
      BC3458 3414717 .. 3414739 - -12.8  -4.55287   CTCATTTACATAAAA           GAAAGAGGGA GCT CCCCTCTTTC           TTTTAAATCATTCCT 100 28
      BC3456 3412523 .. 3412560 - -16.7   -4.1899   TTACCCCAGCCAAAA   TATAAAAGAGTCTCATT AAAA AATGAGACTCTTTTACA    ATTTCATATTTAAAT 100 35
      BC3455 3410609 .. 3410639 - -17.1  -4.04071   AAATAGCAACAATAA       GAAAAGGCTGTTC CAGAT GAACAGCCTTTTC       TTTATTTACTTGAAA 100 27
      BC3453 3409455 .. 3409478 -  -7.5  -5.00138   TATTTAAACGAAAAA          GTCATGAGC ACGCGA ACTCATGAC           TTTTTGCACTATATA  89 34
      BC3449 NONE
      BC3448 3406730 .. 3406745 -    -9  -5.80951   ACTCAAAATAAAAAA              GAGCAG TTCA CTGCTC               TATGAACTACTCTTC 100 50
      BC3447 3405384 .. 3405421 -  -5.2  -3.49114   TAGACTATATCATAA   TTTACTAAAATAGAAA TATCTT TTTCTGTTTTAATAAA    AATCCCTATTTTTTC  58 180
      BC3446 3405017 .. 3405045 - -10.5  -5.18726   CCCTTATAATAAAAA        TAAAGAAGCTG TTCCTTC CAGCTTCTTTA        TCTATATAACATTTT 100 27
      BC3444 3404323 .. 3404342 -  -8.6  -5.08824   GGTGCAGTGAAAAAA            GATCACCC AAAT GGATGATC             TTTTTTATAATTTAT  95 30
      BC3442 NONE
      BC3441 3402821 .. 3402840 - -10.8   -5.5604   GTAATTAACAAAAAA            GCGTACAA AATT TTGTACGC             TTTAAAACTTAATCT 100 34
      BC3440 3401892 .. 3401917 - -13.5  -4.34488   TATAGTTAGAAGAAA         GAAAGGAGAAA ATTA TTTCTCCTTTC          TTTTGTATTTCTACA 100 46
      BC3439 3399848 .. 3399882 - -13.9  -4.24933   TAAGAAAAGAAAATA     CCCCAAAACAAAAAT TCTAC ATTTTTATTTTGGGG     CGCTATACTATACCA 100 95
      BC3438 NONE
      BC3437 3398662 .. 3398684 -  -3.4  -3.04527   AGTTAAAAATATAAC           TGAATAGCTA TGA TGGCAATTCA           TATGTGTAACCAGCT  46 66
      BC3436 NONE
      BC3435 3396977 .. 3396996 -   -10  -5.05116   TGATAAATAATAAAA            GCACGGAA AATC TCCCGTGC             TTTTCTAAATATATA 100 72
      BC3433 3395272 .. 3395296 - -13.7  -4.62783   TATTCATGTTAAAAA          GGCCAACAATC CAA GATTGTTAGCC          TCTAATTTCCATATT 100 57
      BC3432 NONE
      BC3431 3394469 .. 3394485 -  -6.7  -2.82023   TACTGATATTAAGTA              TACTTTA TTG TAAAGTA              ACAAAAAAGCTATTT  61 13
      BC3430 NONE
      BC3429 NONE
      BC3428 3391814 .. 3391836 -    -2   -2.5474   TCTCAGTCATAATAT           TCCCCCTTAT TTT ATAAGGTAAA           TATCTACTATACATA  39 95
      BC3427 3390928 .. 3390961 -  -9.8  -5.61881   TTTCAAAAATAAAAA     CCACCAATTTGA AAAAGGATAA TCAAATTGGTGG      TTTTCTTATAATATC 100 111
      BC3426 NONE
      BC3425 3388298 .. 3388312 -  -5.8  -3.93719   AGAACTATAGAATAA               TAAAGT GCA ACTTTA               ATCAGCCCTCACCAA  64 175
      BC3423 3384316 .. 3384352 -  -4.6  -5.93252   CTTAAAAATAAAAAA   CGCTATTC-TCTCTGTA AAAT CATAGAAAAGAATAGCG    TTTTTTATTTTGAAA  91 54
      BC3422 3384019 .. 3384076 - -10.4  -3.05816   TCATTTTTTAGCTAA CTTGT-T-TTCTTAGATTGATGGACGTG ACCC CACATCCATCAATCTAAAAAGATACAAT TAGAAAAATGAGATT  83 79
      BC3420 3382912 .. 3382954 -   -16  -5.29716   TGAATATAAGAAAAA TATAAAATAGCCATTTACTT CAC AAGTAAATGGCTATTTTTCA TTATATATTAGAATA 100 26
      BC3419 3381269 .. 3381295 -  -9.5  -5.10064   TTTAATACATAAAAA         CCCAGTCATGC CTTAT ACATAACTGGG         TTCTCCATCGTTTTA 100 48
      BC3418 3380104 .. 3380130 -    -8  -2.80493   TGTTGAACAGATAAT         GAAAGTCCGG ATGTATG CCGGGCTTTC         TTTTTTATATTAAAA  68 30
      BC3416 3378944 .. 3378954 -  -3.2  -2.93335   TTTGACAAACATAAG                 GGAA TCC CTCC                 TAAAAATCTTAATAT  43 131
      BC3415 3377956 .. 3377972 -  -3.7  -2.65656   AATGTAACCGATAAT              GGAATTA CAG TAAATCC              TTTTTCGCTTCTGCA  44 77
      BC3414 NONE
[truncated: 123,223 more chars]
