# Supplementary material for: Rapid, accurate, computational discovery of Rho-independent transcription terminators illuminates their relationship to DNA uptake
Source: Genome Biol. 2007 Feb 21;8(2):R22. doi: 10.1186/gb-2007-8-2-r22 (PMC1852404; doi:10.1186/gb-2007-8-2-r22)
Supplement: Additional data file 4 — Best terminators found downstream of each of the genes of the 343 organisms studied. [file gb-2007-8-2-r22-S4.zip › Bacillus_cereus_ZK.bag]

        dnaA    1787 ..    1812 +  -9.1  -4.74706   TCCTTGTTTTACGCA         CAGTCTATCCA CATG TAGATAGACTG          TTTTTACATCTTCCA  93 64
        dnaN    3075 ..    3110 +  -8.4  -4.33653   TTACTAAGTAAGAAA    TAAGGGTTGCTAGTTT TCAG ATGCTAGTAGCCCTTA     TTTGATTTTTGGGTA  83 34
    BCZK0003    3404 ..    3421 +  -6.3  -4.42062   TTCCAAGTTCAGTCA             TAAAGGG GGAG CCCTTTG              TTTATTTCAGAAATA  74 23
        recF    4539 ..    4550 +  -5.8  -3.40597   ATTGTGAAATAGATA                GGGA ATAA TCCC                 TGTTTAAATGGAAAA  61 18
        gyrB    6517 ..    6540 +  -9.7  -3.39803   ATTTAAATGAGTAAT          GACAGGAAT CTAAGT ATTCCTGTC           TTCTACATATAAATC  80 35
        gyrA    9065 ..    9091 + -10.3  -5.67967   GTTTCTTCAGAAGAA        T-AAGAGGGGAG ATAT CTCCCCTCTTTA         TTTTTTTATAATAAT 100 23
        guaB   16951 ..   16977 + -12.5  -6.25242   TGTCTTATATACAAA         TAGACAGAGAT TTGAT ATCTCTGTCTA         TTTTTTTTTGATTAT 100 41
        dacA   18359 ..   18376 +  -4.8  -5.31855   AGGTTGGTTCTAAAA             GCTCCT CATTGT AGGGGC              TTTTTCTTATTCCTA  79 28
        pdx1 NONE
        guaA   20277 ..   20304 + -17.1  -5.65678   GGCAACGCGGGTTAA        CTCCCGTCCCT TTATAT AGGGACGGGAG         TTTTTTGTGTTTTAT 100 288
        serS   21686 ..   21703 +  -4.2  -3.83102   TATAATAATAGGAGG             GGAAAA GTAAAA TTTTCC              TTTCCTCATAATTTA  56 95
    BCZK0014   22431 ..   22463 +   -13  -4.17089   GAAGAAGTAATTTAG     TAGAAAAACCCGTGC GTAT GCACGGGTTTTT-TA      TTTTACAAGTTTACG 100 31
    BCZK0018   25406 ..   25427 + -13.1  -5.36441   TATATGTATACAAAA           CCCACCTTA ATAC TAAGGTGGG            TTTTTTGTATAGAAA 100 391
        dnaX NONE
    BCZK0020 NONE
        recR NONE
    BCZK0022   28407 ..   28429 + -12.1  -5.62288   GGAACAATGGTAAAA           GGTTCTGCT GAAGA AGCAGAACC           TTTTTATTTTATTCC 100 28
        bofA   28879 ..   28902 +    -9  -5.41143   TTAAGCTTTACATTA          TGCCAAGATA AATT TATTTTGGCA           TTTTTTTAAAAAGTG 100 15
         cad NONE
         tdk NONE
        holB NONE
    BCZK0028 NONE
    BCZK0029   38830 ..   38859 + -15.3  -5.28176   AAATAAAAAGTGAAA       TTACCTTTCCAAT TATT ATTGGAAAGGTAA        TTTTTTATACATGAG 100 28
    BCZK0030 NONE
        uvrC NONE
    BCZK0032   40802 ..   40837 + -13.6   -2.6621   TCTATCATGTCGATA    AAAAATAAGCTTCTCA TAAT TGAGAAGCTTATTTTG     CTGTTTCGATATAAT 100 18
        metG   43597 ..   43641 + -11.7  -4.65168   AAGTAATTAAGACAA GAAAAGAGATGTTTCACGTGT AAC ATGTGTGAAGCGTCTTTTTTC TTTTTACACTCTCAT 100 35
        tatD   44523 ..   44540 +  -7.7  -5.98675   TGGTGTTGAATAAAA             GAGTGGG AGGA CCCATTC              TTTTTTATTTTTGTG 100 28
        rnmV NONE
        ksgA   46177 ..   46201 + -17.3  -4.45577   CATAAGAATACAAAA          GGGACAGTTCA AAT TGAACTGTCCC          TTTTGTCACCTTTCT 100 36
    BCZK0038   47141 ..   47162 +  -9.5  -5.36441   CATTATGAAGAATAA           GCAAGGTAC ATAT GTATCTTGC            TTTTTTGTATGGAGA 100 26
         veg   47938 ..   47958 + -15.5  -4.95155   TTCTATGCTACGGTA            GCCGAGGAA TAA TTCCTCGGC            TTTTTGTACTATAAA 100 324
        ispE   48980 ..   48990 +  -5.4  -3.72242   ACGCTTGAATAAAGA                 CGTA TAA TACG                 TTATGATTTGTTTAG  59 29
        purR   49883 ..   49903 +  -8.4  -5.94214   GAGGCTGAGTAAAAA            GATAAAGC AAATA GCTTTATC            TTTTTTTATTCTATT 100 29
        purR   50429 ..   50443 +  -4.4  -4.59853   CAATTACATTAAAAA               TTTTTA TCT TAAAAA               TTTTTAAAAAATTAA  68 78
       spoVG   50870 ..   50899 + -14.5  -5.73339   CCTATAATTTTGTAA       CAAACTCCTGTAA GCAT TTACAGGGGTTTG        TTTTTTTGTAGTTAT 100 73
        gcaD NONE
         prs   53510 ..   53533 +   -14  -4.34402   AATTGGATAGAATGA          GACGTAACCA AGAT TGGTTACGTC           TTTTCGTATCGAAAA 100 39
       spoVC   54142 ..   54154 +  -4.9  -3.91506   TAAGGGTATGATTAG                GAATA TTT TATTC                TGTTTTTACCCATAC  60 38
    BCZK0047   54433 ..   54453 +  -5.4  -5.34632   GCAATAAAATGTTGT            CGCTTTGG CATGT CCAAAGCA            TTTTTCTGTTTTCTT  84 34
         mfd NONE
       spoVT   58826 ..   58842 +  -8.7  -5.28481   TGTATATTGAATGAA              GGTAGCG CTT TGCTACC              TTTTTTCATTGAATA  95 118
    BCZK0050 NONE
        mazG NONE
        hslR   62338 ..   62381 +    -4  -3.67296   TTCTAAAATCGATTA TCCTTTCATACATTACTATT AGCT AGTATAAATGTATGGGGGGA TTTACGTGAATAATG  53 35
    BCZK0053 NONE
    BCZK0054 NONE
       divIC   63706 ..   63718 +  -3.4  -2.64739   TTTCTAAGTAGAGTA                TGTC TTATT GACA                CTATATTTTAGGATT  44 30
    BCZK0056   64599 ..   64620 +  -8.8   -5.8187   CGGGTCATCTAAAAA           GATCATGC AAATGC GCATGATC            TTTTTTTGTTAAATA 100 353
      spoIIE   67365 ..   67382 +  -9.9  -5.72207   TTTTCTTTCTAAAAA             CCTAGGT GAAT ACCTAGG              TTTTTTTGCTTTAAA 100 69
        mesJ NONE
        hprT   69552 ..   69562 +    -4   -3.1207   GTCACAATTGTATAG                 GAAA GTT TTTC                 TATGTTACGATTTAC  48 53
        ftsH   71520 ..   71539 + -12.2  -5.72622   TAAGTAAGAGATGAA            GGAGTGAC GATA GTCACTCC             TTTTTTATTTGTAGA 100 34
    BCZK0061 NONE
        hslO NONE
        cysK   74453 ..   74472 + -10.8  -5.63236   CATGTGATTGAAAAA            GCATCCTT GAAA AAGGATGC             TTTTTCTTTTTGGAT 100 44
        pabB NONE
        pabA   76632 ..   76644 +  -2.7  -2.80056   AATATAGTCCGAGTG                TGACA TCA TGTTA                ATTTACGTAAATGGT  42 12
        pabC NONE
         sul NONE
        folB NONE
        folK NONE
    BCZK0070 NONE
    BCZK0071   80457 ..   80489 + -13.6  -2.75064   ATTACGTGAAAGAAA      GAAGAACTGCCAGT TAGTT GCTGGCAGTTTTTC      TAGTTGAGTAGAAAA 100 84
        lysS   82058 ..   82079 + -13.1  -5.65927   CATAAACAAGACTAA           GCTTTGGAG ATTT CTCCAAAGC            TTTTTTATTTGGGTA 100 26
        ctsR NONE
    BCZK0075 NONE
        karG NONE
        clpC   92132 ..   92152 + -11.2  -4.30719   GTATAGACAAACTAA            GAGGGCTA CGAGA TAGCCCTC            TTTCTTGTACGAGAA 100 41
        radA NONE
    BCZK0079 NONE
    BCZK0080 NONE
        ispD   96654 ..   96681 + -16.4  -3.87815   AATGATTATAGCGAA        GAAAAGCTCGGC AACG GCCGGGCTTTTC         TTTATAAGGATAGCG 100 45
        ispF NONE
        gltX   99056 ..   99084 + -16.1    -5.626   GAACCGCGCTTATAA        GGCGTCTCTGTCA ATA TGACAGAGGCGTC        TTTTTTTATACCGTA 100 309
        cysE NONE
        cysS NONE
    BCZK0086 NONE
    BCZK0087 NONE
    BCZK0088  102906 ..  102927 +  -7.3  -4.58297   AAATTAAGAAGAGGA           GAGCGTTGA AGCA TTGACGCTC            TTTGTCTTTTTACTG  80 17
       spo0H  103651 ..  103670 +    -5  -5.35224   TAATAACAAGAGCTA            CAGGTG TAAAAAAT CACCTG             TTTTCTTTTTGTAGA  82 38
        secE  104188 ..  104200 +  -6.2  -5.37593   AGAACTGTGTAAAAG                CCCG GTGAA CGGG                TTTTTTCATTTGCGC  88 85
        nusG  104845 ..  104864 +   -10  -5.03747   TCTTTTAAGTCAGTA            CGTCTTCG TTAT CGGAGACG             TTTTTTGAAAGATTT 100 77
        rplK  105408 ..  105438 +  -9.1  -4.35885   TTGTTTTTTAAAAAA      GGTTGCGGGTCTGG AATT CCA-ATTCGCAACC       TTTATTATCGTAAAT  89 47
        rplA  106406 ..  106434 + -11.8  -4.75404   TTCTGTGACTATATG        CCTCCATGTCTA CAAGT TGGGCATGGAGG        TTTTTAGTGCACTTT 100 175
        rplJ  106975 ..  106985 +  -2.4  -3.93166   GCAGATCAAAAGGAA                 GAGC AAG GCGC                 TTAATTTTTTAAAAG  51 11
        rplL  107441 ..  107458 +  -8.4     -6.13   GATGCTTTAAAAAAA             GCTCGC TCTCAT GCGAGC              TTTTTTTTTAACTGT 100 50
    BCZK0095  108333 ..  108352 +  -9.4  -4.00038   ATTTATTTGTGATTT            TGCACAAA TTTT TTTGTGCA             TTTATAATACTCATG  86 266
        rpoB NONE
        rpoC NONE
    BCZK0098  115935 ..  115975 +   -15  -4.67048   TAATAAGTTAAAACT GTTTTTGTGAGGAGAGAGC ATTT GCTCTC-CCTTGCAAAAAC  TTTGTTTTCAACTAA 100 30
        rpsl NONE
        rpsG  117031 ..  117047 +    -8  -3.90588   ATGGAAGTGTGGAGA              GGGAGA ATGCC TCTCCC              TTTCGTTGGGCGCTC  77 89
        fusA NONE
         tuf  120578 ..  120600 + -15.6  -5.48623   AACTGATATAAAAAA           CCCCGAGGGA TTT TCCCTTGGGG           TTTTTGTTTGTGTTT 100 45
        rpsJ  121261 ..  121271 +  -2.6  -2.53581   ATATCGAAATCAAAC                 TATA ATT TATA                 TAACTTAAAAATGTA  40 21
        rplC NONE
        rplD NONE
        rplW NONE
        rplB NONE
        rpsS NONE
        rplV NONE
        rpsC NONE
        rplP NONE
        rpmC NONE
        rpsQ NONE
        rplN NONE
        rplX  126749 ..  126759 +  -2.6  -2.54841   AAAAAATCTGGTGAA                 TTAT TAG ATAA                 ATAATTTTCTTAAGA  40 11
        rplE NONE
        rpsN NONE
        rpsH NONE
        rplF NONE
        rplR NONE
        rpsE  129444 ..  129456 +  -3.4  -2.52464   TTACGCGGTAAATCT                GTAG AAGAG CTAC                TAGGTTAAGGAGGGA  44 5
        rpmD NONE
        rplO  130115 ..  130131 +  -2.3  -2.87501   TTGAAGCAGCTGGCG              GATCA GTTGAGG TGATC              TAATGTTTCGTACAA  41 6
        secY  131433 ..  131469 +  -6.7  -2.85351   GGGTTTATCAAGCAG   TGAGTAAGT-GGGAAG TATTGT CTTCCCTACATGCTCA    TGTACTCTGAGGGGG  61 23
         adk NONE
         map  132919 ..  132930 +    -3  -2.96695   GGATTTCAGAGCAGT                GTAA AATG TTAC                 TGATTTGATGAAGGG  43 56
        infA NONE
        rpsM NONE
        rpsK  134238 ..  134277 +  -9.4  -3.66666   CTGCCTAAGGGGGAC  TTTCGGTTAGACAGGGGT TTAT ACCTTTGTTTAACCGGGG   TTTCGACGTTTTGAA  82 138
        rpoA NONE
        rplQ  135689 ..  135699 +  -2.4  -5.83822   TCTTTTCAAGAAACT                 GGTC ATG GCCC                 TTTTTTTTAAATATA  79 65
    BCZK0132 NONE
    BCZK0133 NONE
    BCZK0134 NONE
        truA  139034 ..  139050 +  -4.5  -4.06419   AGAAACTCAAAAGTA              TATCATA ACA TATGGTA              TTGTTTCTAAAACCA  60 67
        rplM NONE
    BCZK0137  140014 ..  140034 + -15.5  -5.88197   TTTGCGAACTACAAA            CCCCAACCA TTT TGGTTGGGG            TTTTTTTATGTTTCA 100 43
    BCZK0138 NONE
        cwlD  141355 ..  141373 +    -6  -5.59564   CACGGAAAAAGGAAA             TCCTCC AGAATAA GGAGGA             TTTTTTTGAGTTTCT  90 13
         mrp  142574 ..  142632 + -12.3   -4.8083   ACAGCTGTTGCGCAA AAATAA-AATAATAATGAGTGGACGATA CATA TATTGTCCACTCATTATTAGTGTTATTA TTTTTACTGCTGTTC 100 20
        kbaA  144061 ..  144091 + -10.6  -5.03994   ATCGGGATGAAAAAA       GCTCTATTACCT GAATGAA AGGTAGTAGAGC       TTTTTATGTGTAAAA 100 82
    BCZK0144  145252 ..  145266 +  -5.8  -3.10464   ATGTAAGAAAAAGAA               CTTTTT ATT AAAAAG               TGTTGACGTTCATGG  57 15
        garK  152384 ..  152403 +  -2.1  -5.70522   ATAGCATCAGAAAAA            CACTTCT AAATGG GGGAGTG             TTTTTTATTATTATT  74 17
        rocF  153507 ..  153522 +  -7.6  -5.95539   ATAAATGTAAGAAAA              GCAACT GAGA AGTTGC               TTTTTTTATTTGAAA 100 37
    BCZK0148 NONE
    BCZK0149 NONE
        glmM  157390 ..  157427 + -13.8  -3.82519   ATAATTTGATAAATT   TATTGAAAAAGGAGCAC AAGAA GTGCTCCTTTTTCA-TA   TGTTTTATAGATGAT 100 37
    BCZK0151 NONE
        glmS  159819 ..  159854 +  -9.3  -5.15167   ACACCTGTTGGATAA    GAAACCATTTTGA TTAGACTTTT TCAAAATGGTTTC     TTTTTATTCATCATA  95 178
    BCZK0153  160985 ..  161012 + -12.9  -4.89063   AACAACTAAAAAAAG        CAGCTACCTTT CCATTT AAAGGTAGCTG         TTTCTTTTTACATAG 100 171
        gntR NONE
        gntK NONE
        gntP NONE
         gnd  166657 ..  166682 + -10.6   -4.8622   ATATAAAATAATAAA         TGGACTAAGA TTAAAT TCTTAGTCCA          TTTTTCATTCCACAA 100 35
    BCZK0158  168838 ..  168853 +  -3.3  -3.32963   GGATTATTCGTTGTG              CAATC GGGCCA GATTG               TTGTAAACTGCAAGT  48 56
    BCZK0159  169512 ..  169529 +    -7  -5.42164   GGAGTAAACAAAAAA             GAGCCT ATAAGC AGGCTC              TTTTTCTTATTTATA  93 45
        fabG  174363 ..  174392 + -18.1  -5.34055   TTTAAAAGATAAGAA       GAAGGTATCTCAC CAGG GTGAGATACCTTC        TTTTTTAATCTTTCT 100 29
    BCZK0169  179017 ..  179040 + -12.5  -5.57729   AACAGTTTTGATGAG          GAGGGACCT AAAATA AGGTCCCTC           TTTTTTGTATTCTTT 100 39
    BCZK0170 NONE
    BCZK0171 NONE
    BCZK0172  182883 ..  182901 + -11.8  -5.75945   ATTTGAACAAGTAAA             GCGATAGA GAT TCTATCGC             TTTTTTTTACAAAAT 100 27
        tcaB  184264 ..  184309 + -17.4  -4.44046   TAGAGGTGTAATGTA T-AAAGAAGAGCTGATTCAAA TATTT TTTGAATCAGCTCTTCTTTCA TTTCTTTGAAATAAC 100 30
    BCZK0174  185011 ..  185032 + -11.7  -5.64873   GCAGAAACGAAAAAA           TAACCTTGC CTGT GCAAGGTTA            TTTTTTCTTCTTACC 100 23
        oppB NONE
        oppC NONE
        oppD NONE
        oppF NONE
        oppA  190931 ..  190982 + -17.8  -4.90321   AGCTTACGATACGTT AAAAAATAAAATAAAGAAGTAGGC AACC GCCTACTTCTTTATTTTATTTCTC TTTTATATTCTTTTT 100 17
    BCZK0182  192545 ..  192558 +  -3.9  -3.82665   CTCAAATATGTAAAA               CTAAT AAGT ATTAG                TTTAGTAATATCGTC  56 62
    BCZK0183  193344 ..  193367 +  -4.6  -4.44046   TAATATTGTTTTATA          TGCTAGGG CATTAAGA CCCTAGTA           TTTATTTAAAATAAA  65 4
    BCZK0184  194572 ..  194591 +  -8.6  -5.08088   AGCATAAAATAAAAA            GGTATCCT CGGT GGGATACC             TTTTTATTAGCACTT  95 34
        pnuC  201167 ..  201192 + -13.3  -3.80461   ATTAGAATTAAAAAA         CCCCTGAAGCA TATG TGCCTCAGGGG          TTTACTAATAGATTA 100 47
    BCZK0194  204940 ..  204971 + -17.5  -3.34013   AATAAAGTGAAACTT      TAATCAGTGGGGG CTTCAT CCCCCACTGATTA       TTAGTTGAACCAATC 100 31
    BCZK0196  207633 ..  207656 +  -9.6  -5.03994   AGAAACATTTAAAAA          GACGACCG GGCATAGA CGGTCGTC           TTTTTCTATATAAAG 100 191
    BCZK0197  208601 ..  208638 + -12.9  -3.51406   AATCAAATCAAAAGT   AAGAAAAGACGACCG GGCATAGA CGGTCGTCTTTTCTA    TTACTATTTATAATA 100 24
    BCZK0198  210058 ..  210091 + -10.5  -5.44119   TCTACAGTGTGATTT     TAATCCGTTATGTGT ATAA GTGCATAACGGATTA      TTTTTTTGAAATACC 100 29
    BCZK0199 NONE
    BCZK0200  211491 ..  211514 +   -14  -5.64873   TAAAGCAAGCTAAAA          GGTGAACGAA TAAA TTCGTTCACC           TTTTTTATTCTTACA 100 28
    BCZK0201  212056 ..  212079 + -15.4   -5.9218   AAGGGTCGTAAAAAA          GCCTTAGTCC AGAG GGACTAAGGC           TTTTTTTATTATATA 100 99
    BCZK0202  213534 ..  213558 + -10.1  -5.20333   TTCACTTTATTTGAA          GGGATAGGAGA GTT TCTCTTATCTC          TTTTTATTATGGATA 100 52
    BCZK0203  215143 ..  215175 + -16.5  -3.11559   TTTGGTTTAAGTTAA      AAAAACCACCAAGCA TTT TGCTTGGTGGTTTTG      TATTAGGATTCTAAT 100 26
    BCZK0205  217941 ..  217954 +  -3.9  -5.89659   TAGGACGATCTGAAA               TATTG AGTT CAATA                TTTTTGTTTTTTTGT  90 355
    BCZK0207  219264 ..  219281 +  -7.7  -4.96848   ATAAACGTGTGAAAA             GGGAGCT ATTT AGCTTCC              TTTTTCTATGCCGAA  89 65
    BCZK0208  221243 ..  221274 + -11.8  -5.32882   AGTGAAAAATGAAAA      GCGAATTCTTTCAGT TTT ACTGAA-GGATTCGC      TTTTTTATACTGCTA 100 504
        oppA  223914 ..  223924 +  -2.6  -3.63967   AGGTAATAGTAGCTG                 TTTT GAA AAAA                 TGTTCTTCTATTTTT  48 81
        oppB NONE
        oppC NONE
        oppD NONE
        oppF  227820 ..  227846 + -14.6  -5.99154   ATGTATAAAAGAGAA         GGACTCTTTCAG AAA TTGAAAGAGTCC         TTTTTTTATTTACTA 100 33
        hppD  231325 ..  231358 +  -9.7  -4.23781   AATTTATAAAATTTA     TATCCACCAGCAA TCATTCTT TTGCTGGTGGAAA      TTTCATTTTCATAGG  90 32
    BCZK0216 NONE
    BCZK0217  233487 ..  233515 + -14.7   -4.4009   TGAAATAAGTAAAAA        GAGGCATGCTC AATAACG GAGCATGCCTC        TTTTATGGAATCGAC 100 33
    BCZK0218  235149 ..  235161 +  -3.4  -4.83615   ACATTTTATTTCAAA                TAGG AACTA CCTA                TTTTTATAAAAAGTG  66 190
         ddl  236313 ..  236346 + -19.1  -2.88427   ATCTAACAAAAAAAG     GAGGAGGCACTATTC GCAG GAATAGTGCTTCCTC      TATGTAAGGAGTGTT 100 35
        murF  237977 ..  238003 +  -7.4  -5.48825   AGCATTCAGGAAAAG        GGC-TTTTCCG CAAATT CGGAAAACGCC         TTTTTTTAAATGATA 100 261
        deaD  239645 ..  239669 + -10.1  -6.04953   TTAATAATGAAAAAA          GAGAATGCC CTTTGCC GGCATTCTC          TTTTTTTATTTCTGT 100 37
        uvsE NONE
        acpS  241756 ..  241771 +  -5.4  -2.75997   TTGTGGTAGCGATAA              GGAAGG TACA TCTTCC               ATTCATTTATAGGGG  52 72
    BCZK0225  242825 ..  242851 +  -9.5  -4.84642   GAAGTAAACTTCTTA         GACGTGGTG ATATATGTG CACCACGTC         TTTTCTTAGTTTGAA 100 34
         alr  244340 ..  244350 +  -5.4  -3.40611   TCTTTGCAACAGGCT                 CCAT ACA ATGG                 TATTATTACAATAGG  58 261
    BCZK0227 NONE
    BCZK0228  245070 ..  245091 +  -6.6  -5.88565   AAATCGGCAGTTTAA           GTTGCTCT CTTTGA AGGGCAAC            TTTTTTTATTATAGA 100 39
    BCZK0229  247303 ..  247320 +    -7  -5.93809   AATAGTAAGAGAAGA             GAGCAG ATGAAA CTGCTC              TTTTTTTTATAAGGC 100 36
    BCZK0230  248201 ..  248227 +  -2.4  -4.44667   CTCTTGACTTACGAT         GAGAATTTTTAT AAG ATACAAATTGTC         TTTATTATTCCGCAG  58 105
    BCZK0232 NONE
    BCZK0233 NONE
        rimI NONE
         gcP  257210 ..  257245 + -15.8  -3.64466   ACCACAGCTTGTGGA    TAAAACCCATATTATC TGTT GATAATGTGGGTTTTA     TTGTGTATATAAAAT 100 56
    BCZK0237  260331 ..  260374 + -14.1  -5.72622   TTTTTGAAGAATTAT CCACAATAAAACGCAGAGG AAGCGA CCTCTGCGTTTTATTATTG TTTTTTCTTTGTGAA 100 17
       groES NONE
       groEL  263717 ..  263745 +  -8.2  -5.69068   AGTTAATTAGTAGAA        GGCTACTTCCTT GATGA GAGGAGGTAGTC        TTTTTTGTGTTTTTA 100 77
    BCZK0241 NONE
    BCZK0242  265748 ..  265806 + -20.3  -2.73529   GGGCAGGATGATGTA ATT-CTTTTCTAAAAAACATCCATTTCT ATAT AGAAATGGATGTTTTTTAGAAAAGGAAA TGAATTTCTGTAGAA 100 300
        guaA  267686 ..  267732 + -19.3  -2.91807   GTGGGAATAGTATTA TAATAAAAGATCCATCTATTGC TCAT GCAATAGATGGATCTTTT-TTA ATTTGAGTTTAATAC 100 31
    BCZK0244  269406 ..  269432 + -11.7   -5.1615   AAGGGGTTTTTGAAA         GGTCTAGACTT AAGGG GAGTCTAGACC         TTTTTTGCGTCTTCA 100 41
    BCZK0245 NONE
    BCZK0246  271755 ..  271778 +  -6.8  -5.44837   GGTATATGATAAAAA          GGCTTATTTT AAAA GAGATAAGCC           TTTTTATATTTTTTT  93 55
    BCZK0248  278005 ..  278036 + -11.1  -5.24799   TTAGATTTATATATA      CGATAATCAGAAG GCGATA CTTTTGATTATCG       TTTTTCTATTTATAA 100 41
        frnE  278902 ..  278929 + -11.4  -3.78442   TTTTTATGATGGAAA        GCAACCCATAGA GTAT TATATGGGTTGC         TTATATATTCTTATA  95 41
    BCZK0251  285248 ..  285260 +  -3.3  -3.62418   ATAATATAGGCAGTG                GCGAG GGG CTCTC                TTTAAAATGAATTAT  52 437
    BCZK0252  285669 ..  285685 +  -5.9  -2.81256   TCCATTGTTTAAATA              TAGAACC AGA GGTTTTA              TCATTAATAATCTGT  56 118
    BCZK0260  302675 ..  302692 +  -4.1  -5.95539   ATTTAAATAAAAAAA             CACCTAA TATA TAAGGTG              TTTTTTTATTTGGCA  90 12
        purE NONE
        purK NONE
        purB  312253 ..  312280 + -12.9  -4.07133   GCGTAAAATTTCATA        TGGCACAGAAT AGAGTC ATTCTGTGCCA         TTCTTTATAAAAATA 100 35
        purC NONE
        purS NONE
        purQ NONE
        purL NONE
        purF  317596 ..  317621 + -10.5  -2.75986   AGAAAAATGAAAAAA         GCTTCTACTTC TTTT GATGTAGAAGC          TAGCTTCTTTCTTAA  80 40
        purM NONE
        purN NONE
        purH  320937 ..  320963 + -14.6  -3.04231   ATTGATATGAAAAAA         CAAACTAGGAGC ATA GCTTCTAGTTTG         TACTTATTTAAATAT 100 91
        purD  322275 ..  322296 + -14.5  -5.30686   TTAATATGTGAAAAA           TCCCGCTGA TTCC TCAGCGGGA            TTTTTTATGCATCTT 100 37
    BCZK0277 NONE
        pcrA NONE
        ligA NONE
    BCZK0280  330439 ..  330459 + -12.6   -5.8187   AGATTAAGTAGAAGG            GCCGTTCC TTTAT GGAACGGC            TTTTTTTCTTGAGTA 100 34
    BCZK0281  331294 ..  331319 +  -9.9  -5.94214   TATACTCATATTTTG         TAGAGTTATAC ATTT GTATAACTCTG          TTTTTTTATTATATT 100 23
        rocA  333010 ..  333036 + -18.2  -5.41746   TAAGAAATAGTAGAA         GAGATCTTCGCA GTC TGCGAAGATCTC         TTTTTTTGAAAAATT 100 38
    BCZK0284 NONE
    BCZK0285 NONE
    BCZK0286  337285 ..  337304 +   -10  -5.84381   TTAAGTAGAGTAATA            GACCGGGA GTTT TCCTGGTC             TTTTTTTATTACTGA 100 173
    BCZK0290  340260 ..  340277 +  -9.9  -5.71712   AGAGTAAATCGTAAA             GAAAGGC ATTT GCCTTTC              TTTTTTTATGTAAAA 100 34
        gatC NONE
        gatA NONE
        gatB  343625 ..  343652 + -13.6  -2.56596   TTTAAAGATTAAGCA        GAAAAACACCCG TACA TGGGTGTTTTTC         TAGGTTAATCAAACG 100 52
    BCZK0294  344963 ..  344983 +  -9.7  -5.72622   TCCTGAACATCAAGA            GGATGCCCT GTA AAGGCATCC            TTTTTTATTTATACA 100 13
    BCZK0296  347160 ..  347198 + -20.7  -5.24129   AGTGTGTAAGAAAAA   TAAGTCTATAGAGACTC TTAAC GAGTCTCTATAGACTTA   TTTTTTATGGCGAAA 100 32
        gabT NONE
    BCZK0298 NONE
        gadD  351603 ..  351644 +  -2.5  -2.76589   GGACTATAAGTAGTA TACTAGAATCTCTAT AAGGTAACAGAG AAGGAGATTCTAGTA  TGGTATATTGGCTAT  40 32
    BCZK0300  351964 ..  352001 + -15.1  -4.65916   GGTGTCATCTGCATC   ATAAAAGGCTATCTTCC GCAG GGGAGATAGCCTTTTAC    TTTTGTTAAAATGCC 100 22
        trmA  358968 ..  358999 +  -6.6  -5.09521   TGGTATAATAAAAAA      GCAGTTGATATAGG AAAA TCTATACCATCTGC       TTTTTGGTTTATTGA  85 33
    BCZK0306  360292 ..  360314 +  -9.8  -3.68222   TCAGGCTGATAATAA           GTGGGGGATG AAT CACCCCTCAC           TTATTAAAGTTGCAC  82 271
        kinA NONE
    BCZK0308  363011 ..  363034 +  -8.2  -5.04601   ATGATATAATAGGTA          GAGTAGGGTG TTCG TATCCTACTC           TTTTTCATTTGTAAA  91 61
    BCZK0309  363936 ..  363959 + -11.1    -5.626   GAAGAGAAAGCAAAA          GGAGATGTC ACAGCA GACATCTCC           TTTTTTTCTGGCGTA 100 184
    BCZK0312  367423 ..  367440 +  -6.3  -3.61398   GTAGTCCTTTTTCTG             TGTATGC ATTC GCGTACA              TTCTTGAAGGAACAA  61 286
        amhX  369958 ..  369977 +   -10  -5.86965   GAAAGTGTTAGAAGA            CAGGGGCT AGAG AGCTCCTG             TTTTTTTTCATGAAT 100 16
    BCZK0315  370711 ..  370730 + -13.6  -5.52986   TAGGATTATAAAAAA            GCAGGTGC CAAG GCACCTGC             TTTTTTTACTCACGT 100 30
        mtrK NONE
    BCZK0319 NONE
        fucA  376436 ..  376462 + -13.1   -4.4784   GCAATAGAATAAAAA         CACCCTCAAGG AAAGA TCTTGAGGGTG         TTTCTTTACGCTTTC 100 34
        trxB  380877 ..  380922 + -18.5  -4.51363   AAAGGAACAAGTATA CCCCCATTTACTTCTCTATTC GAAT GACGAGAGAGGTAAATGGGGG TTTTCCTGTTTACTA 100 42
    BCZK0326  381857 ..  381896 + -13.9  -5.95539   ATTAACTATGGGAAA  TCCCTTATGAAGATATG CAGAAA TGTATCTTCATAAGGGA   TTTTTTTGTTTAAAG 100 36
        cotB NONE
        cotB NONE
    BCZK0329  383917 ..  383957 +  -7.1   -3.8535   TAAGCTAGTTGAAAG GGCT-GGCTTTTTCTTTT ATATGC AGAAGAAAAGGTCGAGCC  TATTTGTTTAGCTTG  72 38
    BCZK0330  385422 ..  385439 + -11.3   -4.6902   AGTTGTGAAGAAAAG             GAAGGGG AAAT CCCCTTC              TTTTTCGCGTTATAA 100 40
    BCZK0331  386650 ..  386673 + -10.4  -5.75478   ATAAAAAATATAGAA          GCAAAGGTCA ATGA TGATCTTTGC           TTTTTTTGTATCATT 100 12
    BCZK0333  388802 ..  388824 + -10.6  -3.79993   AAAGAATTTTGGCAA           GCTGTCGGGA AGT TTCTGACAGC           TATTTTAGTATGTAG  89 46
    BCZK0334  389675 ..  389696 +  -2.9  -5.86976   GAAGTATACAAAAAA           GAGCACGAG TAAA TTTGTGCCC            TTTTTTATTTTGTAG  81 14
    BCZK0337  394359 ..  394390 + -16.1  -3.29461   GATATATGTTGCAGT      GAAAAAGCAAGCC ATCTCA GGCTTGCTTTTTC       TTATAAAGAAACTTC 100 46
        mcpA  400212 ..  400236 +  -9.4   -5.4251   TTTTCAATGTGAAAA          GGAAGAACAG CATTT TTGTTCTTCC          TTTTTTATATATGAA 100 29
    BCZK0343  402111 ..  402127 + -10.9  -5.93809   TTCATAATAAAAAAG              GATGCTC TTA GAGCATC              TTTTTTTTATAAAAA 100 34
        ptsG NONE
    BCZK0345  404752 ..  404780 +  -7.5  -5.42259   ATATAATAGAAGAAA        TCCTCACAGAT AATAAAA AGCTGTGAGGA        TTTTTTTAGGAATAC 100 35
    BCZK0346  407881 ..  407906 + -13.4  -5.33405   TTCACTAATATAAAA         GGTTCCTACC GATAGA GGTAGGAACC          TTTTTGTTTAATCAA 100 33
        thiM NONE
        thiE  412001 ..  412028 +  -7.8  -5.77571   AGTTTGTAGAAGAAA        GCTATGTAGTAT TAAA ACGCTACATAGC         TTTTTATTTTTTGAT 100 32
    BCZK0350  413030 ..  413060 +  -6.3  -5.27335   CGTTTGATTAAAAAA      GCACAAACCCTGTA AATT TGTAGG-TTTGTGC       TTTTTCTTTAAAACA  84 46
        cheW  416827 ..  416851 + -17.3    -5.093   ATAACTTGCATACAA          GGCTTTCCTAC GTA GTAGGAAAGCC          TTTTCTTGTTTTAAA 100 222
    BCZK0353 NONE
    BCZK0354 NONE
    BCZK0355 NONE
    BCZK0356  419706 ..  419744 +  -5.4  -6.02914   GAAAAAATAGAAAAA   GACTTTTAACAGTTTTTG GTA TAATTACTGTTAAAAGGC   TTTTTTTTATATAGG  95 31
    BCZK0357  420738 ..  420763 + -16.3  -5.38047   TACGATAATATGTAA         TGGGTAAGGTG TATT CACCTTACCCA          TTTTTTATATGCATA 100 221
    BCZK0358  422390 ..  422433 +   -20  -2.74756   GCTGAACAATATGAA TAAAGAAAAGGCGTTAGCTT GTAT AAGCTAATGCCTTTTCTTTG TGATTAACATGATTT 100 23
    BCZK0360 NONE
    BCZK0361  425955 ..  425967 +  -3.5  -4.57057   AATAAGGGAGGCTTT                TAAAT GGA ATTTA                TTATTTTTATACTAT  63 36
    BCZK0362  426210 ..  426228 +  -6.7  -4.85782   GGTGATTGATGAAAA             TGCGCCT TATAT AGGCGTA             TTTCTTTTTAAACAA  83 32
    BCZK0363  427056 ..  427079 +  -4.6  -4.63932   TTGTTAAAAGGAATG          GCAGCTGA ATAATAGG TCAGTTGC           TTTTCTTACAAAATA  68 14
    BCZK0364  428376 ..  428393 + -11.3  -5.27335   AAATAACTATTGTAA             GGGAGCA GAAG TGCTCCC              TTTTTCTTTGGCAAA 100 35
    BCZK0365 NONE
    BCZK0366  429085 ..  429110 +   -12  -5.19328   TTATAGATAAAAAAA         GATCCTCTTC TTGCAT GAAGAGGATC          TTTTTCTTATAGCGT 100 31
    BCZK0369  432483 ..  432495 +  -9.1  -3.28712   GTTCTGCATATGCAG                CGGGA ATT TCCCG                TTATCAAAAAGAGAG  77 239
        proS  434073 ..  434108 +  -6.3  -4.74012   GATAGATAATGAAAA    GGACTTTGGGT-GC TAAAAAAAT GCAATCCAAAGTCC    TTTTAGTTTTATAAT  80 51
    BCZK0372  436351 ..  436367 +  -5.9  -3.00946   GAGAAGAATACAATA              TTTTCCG CCT TGGAAAA              TGCTTTGTAGAAAGG  57 112
        terD NONE
        terD  437608 ..  437641 +  -9.2  -3.92577   AGTAATAGATTTAGC     TATCTATTAGTAAA TGTATC TTTACTAATGGATA      TATTTTTAAAGATTA  81 36
    BCZK0375  438260 ..  438278 + -11.8  -5.49809   TGGATGCATAAGAAG             GGAAACGA TAT TCGTTTCC             TTTTTTTGACCTTTC 100 30
    BCZK0376  439127 ..  439153 +  -4.5  -5.24129   AATAAATAATTGAAA        TGGGTTTGCTCGT TTT ACGAGC-G-CCCA        TTTTTTATAGCCAAA  77 32
    BCZK0377  440836 ..  440849 +  -3.8  -3.49419   TCACAAACAATAAAA               GGAC TATTTC GTCC                ATTTTTATAAGGAAA  51 2
    BCZK0378  442112 ..  442149 + -15.1  -5.11063   TTAATGTGGGGTAAA   TGAAAAGGCAATGAGGA TTAA TCCTCATTGCCTTTTAG    TTTTTCTTCACTAAT 100 177
         ptp NONE
    BCZK0382 NONE
         rbn  447472 ..  447493 + -12.3  -4.63107   TACCATTAAAAAAAG           CGGGTCCTT TATG AGGGACCCG            TTTTAATTGTTTCCT 100 186
    BCZK0386  450667 ..  450686 +  -9.4  -5.36441   AAAACGATTACAATG            GAAGAACA GTAC TGTTCTTC             TTTTTTGTATAGAAA 100 49
    BCZK0387  451449 ..  451488 + -18.3  -5.36314   GTGGGAATATAAAAG  GATACTCTCAAAATAGT GGATAG ACTATTTTGAGAGTATC   TTTTTTACTATTTTG 100 29
        sipS  452233 ..  452256 + -10.4  -5.48063   AATTAAAGTAAAAAA          CCAAGCAAAT TTCA GTTTGCTTGG           TTTTTTATGTTAAAT 100 35
    BCZK0390  456090 ..  456102 +  -6.2  -5.47218   AAAGAAAAAGAAAAA                CCGC GAGTA GCGG                TTTTTTTAGCTGAAA  88 16
    BCZK0393 NONE
    BCZK0394  459484 ..  459503 + -12.2  -5.69473   CAATAACATAAAAAA            CGTCAGCT TATA AGCTGACG             TTTTTTTATAATGTA 100 35
    BCZK0396  461044 ..  461068 + -11.5   -4.9725   ATAATATATTAAAAA          GGCTACCAATT CCA ATTTGGTAGCC          TTTTTCTGTGCGGAT 100 37
        fumA  462767 ..  462791 + -15.9  -5.60864   TTAAGTAAACCAAAA          TGCATCTCGAA TGA TTCGAGATGCA          TTTTTTTGGTATATA 100 33
    BCZK0398  463663 ..  463684 + -10.9  -4.49981   GTAAAAAGCAATCAA           CCGTAAGCA TGTA TGCTTGCGG            TTTTCTCATGCTATA 100 20
        alkA NONE
        trmA  465992 ..  466016 + -14.5  -4.52589   AGTAAAGTTTATTCA          TATTCCCTCAT GAT ATGAGGGAATA          TTTTCTGTGAAGGAG 100 36
        truA  466780 ..  466819 + -11.1  -4.19238   TTGAGTTTTAATAAT  CAGTAAAAAAATCGAGCT GTGTA GGCTCGATTTTTTTA-TG  TTTTGGCGTTAAGAA 100 30
    BCZK0404 NONE
        rocE  470589 ..  470614 +  -4.8  -5.61596   ATACTGAGTAATTTA         GAGACTGT AAAATTGTAA ACAGTCTC          TTTTTTTGTGAAAAT  85 40
        argE  471960 ..  471985 + -11.3  -5.52986   ATTAGTATGTTGAAA         TCGTACAGGTA TGTA TACTTGTACGA          TTTTTTTAGTGAACT 100 41
    BCZK0408  473715 ..  473730 +    -9  -5.08169   GAAAAAACATTAAAA              GCACCT ACAT AGGTGC               TTTTTTACCGTATAT  95 301
        nagE  477012 ..  477060 +  -6.4  -5.80817   TAAATAATTAGATAA GAGGATAT-C-CAAAAAGATTGAT AAC ATCAGTTTTTTAGAGGATATCCTC TTTTTTTATGTTAAA 100 38
        pbpX  478498 ..  478516 +  -3.1   -5.4505   TATTGAAGTGTAAAA            GGC-GTCC TTTT GGATAGCC             TTTTTTATTGAGGAA  74 28
    BCZK0413  479405 ..  479426 + -11.7  -5.64873   TTAAGAGGTAAAAAA           GATAGATGG AATG CCATCTATC            TTTTTTATTGTTAGA 100 37
    BCZK0414 NONE
    BCZK0415 NONE
    BCZK0416 NONE
    BCZK0417 NONE
        galE NONE
    BCZK0419  485466 ..  485504 + -13.5  -3.22102   GAGATATTTTATAGG   TAACAAAAAAGTGTACA ACATA TGTACACTTTTTTGTTC   TGTTATAAAAACTAT 100 27
        pflB  488063 ..  488098 +  -6.8  -3.40597   ATGTAAATGAAAAAA    GTGTCCCTCTGCATTT TTTA AACAGCAGAGGGAGGC     TGTTTCAATAAAGGA  65 35
        pflA  488849 ..  488873 + -12.3  -5.13137   CATATTTTACAAGCA          GTCTAATCCAA ATA TTGGATTAGGC          TTTTTGCTTTCTTTA 100 20
        ugtP  490693 ..  490714 + -11.7  -5.35459   ATCCACATAAAAAAA           GGTTCCTTA TAAA TAAGGAACC            TTTTTTCTACTCTAT 100 285
        recX NONE
    BCZK0427  495552 ..  495568 + -12.3  -3.00017   ATTGTGCCGTTAGGT              CGCTTCG AAG CGAAGCG              TGATTTCGCTTTCGG  90 353
    BCZK0428  496037 ..  496050 +  -8.1  -5.58454   GAAACATTAAAAAAA               GCGAC TTAA GTCGC                TTTTTTTAATGTGGA 100 31
        mutY  498292 ..  498312 + -14.1   -5.1861   GCAATAAATAAAAAA            GTGTTCCCA GGT TGGGAACAC            TTTTTTAATCGTAAG 100 34
        sspE  498959 ..  498982 +  -6.8  -5.06089   GTAATGAAAGAAAAA          CACTTCTC TAACTCAT GAGAAGTG           TTTTCTTTGTGCTTT  85 37
    BCZK0433  499423 ..  499452 +  -7.3  -5.89921   ATCTTCTGATAAAAG       GTCCTTCTTTA CATGGAAA TAAAGAAGGGC        TTTTTTTATTCTCAT 100 52
    BCZK0434  500163 ..  500193 + -16.2  -2.73875   GTACAGAAATTAACA       CAAACCTGCAGGGG ATT TCCCGGCAGGTTTG       TCCTATTAGAGGGGG 100 28
    BCZK0435  501959 ..  501984 +   -12  -5.54885   AACATATAACAGAAA         CAGCTCCTTT AGCGTA AAAGGAGCTG          TTTTTTATTCGTCTT 100 9
    BCZK0439 NONE
    BCZK0440 NONE
    BCZK0441 NONE
        lctB NONE
         bcp  513074 ..  513090 +  -8.7  -5.76633   ATGATAGTATTCCAA              GTGCGAT TAT GTCGCAC              TTTTTTTCTATGTAA 100 136
        perR  513695 ..  513742 + -20.3  -2.90714   ATAAGGCGTAATATA TAATAAAGAAAGAGGCTGACG GCTTTA CGTCAACCTCTTTCTTTATTA TATATGGGAATTTCG 100 30
    BCZK0449  522429 ..  522455 +   -16  -5.14965   ATAATACTGATAGAA         GCCCCTATTCGT TTA ATGAATAGGGGC         TTTTTTAATGAAGGT 100 37
        mutT  523036 ..  523071 +  -4.2  -5.40625   AGATTGTAAAGAAAA    GAGTAGCCGATTTGA GATACAG TCAAATCA-CTACTC    TTTTTTGTATACTGT  77 32
    BCZK0451  524298 ..  524313 +  -5.4  -6.11644   AGTAAGCTAAGGGAA              GTTCCT ACAT AGGAGC               TTTTTTTTTGAATAA  95 31
        bdbD  525120 ..  525156 + -14.7  -5.09225   GGCAATTGATAAAGA    ATTGAAAAAGTGATGAG CTA CTCATCACTTTTTCGAC    TTTTTTCGATAAAAT 100 13
    BCZK0453  526658 ..  526672 +  -2.8  -3.53459   AGCGCAGAAAAAAGA               GTAGAT AAT ATCTCC               CTTTTTCATATTGTA  46 22
    BCZK0454 NONE
        cspR  528143 ..  528158 + -10.4  -5.61596   AATTGTTTATTAAAA              GTCGCC ATAT GGCGAC               TTTTTTTCTAAAAAT 100 28
    BCZK0456  530348 ..  530371 +   -14  -5.03994   AATAATTGATAAAAA          GTGATGTGCT AAGA AGCACATCAC           TTTTTATGTGTACCG 100 36
        prkA  532626 ..  532678 +  -8.7  -4.17296   TGCTAAATCGATAGT TTGATAACAAAACGCTGTCTC TTGTATTTTGC GGGACAGCGTTTTATTATCCA TTTATATGTGTAAAG  87 27
    BCZK0458  534243 ..  534263 + -12.7  -5.63504   GGAGAGAAAATGGCA            TAACCCCTT AAA AAGGGGTTA            TTTTTTTGTAAACTT 100 23
    BCZK0459  537795 ..  537841 +  -7.7   -5.0133   ATGAGTTTTTGAGAA GACATTATCAT-GGCG-ATTTCA TTT TGAAATATGCTTATGATGATGTC TTTTTTAGAAGGATA  89 75
    BCZK0460  538764 ..  538813 + -17.8  -3.03151   CACTATGTAATAGAG TAA-AAAACCCATTCATATGAAA ATGAG TTTCATATGAATGGGTTTTATTA ATTTACTTTGCCGCC 100 23
        colA  546755 ..  546786 + -12.4  -4.61482   ATATCGGTTATTTTC      TAGGAGGAGCCTGT CACA ATAGGCTTCTCCTG       TTCTTTTTTAGAGGC 100 107
    BCZK0467 NONE
    BCZK0468  549067 ..  549097 + -10.6  -3.58231   ATAGTATAGTGAATG       GAGCCTCTAGTA AGTGAGA TACTAGAGGTTC       TTCTGTGAATTATTT  87 37
        cheW  551282 ..  551310 + -11.2  -5.60993   AATAATAAATGTTAA        GAAACGAGGTAA TAATT TTACTTCGTTTC        TTTTTTTATGAAGAG 100 39
        citS NONE
        citT  553506 ..  553520 +  -4.3  -2.54371   ATATGCGCCGAAAGG               GTAAC TAACT GTTAC               AATTTATTTAACCAA  48 22
    BCZK0472  555635 ..  555660 +  -8.3  -6.14618   TTCATAATAAAAAAA         CAGTAGAGGAT GTAT GTCCGCTACTG          TTTTTTTATTTTATA 100 382
    BCZK0474  557492 ..  557511 +  -6.5   -5.9218   GTGAATAATGAGAGA            TGTGTAG ATATGA CTACACA             TTTTTTTGTTCTATA 100 33
    BCZK0476  558122 ..  558161 +   -19  -3.16564   GGCGGGCATCATTAA  TACTAGAAAAAGACAACT GTAT GGTTGTCTTTTTCTAGTA   TTACTCAGGTGCAAA 100 26
    BCZK0477  559369 ..  559385 +  -2.3  -3.53091   TTTGAATGGGATTTT              TGTTTTT GGA AAAATCA              TTTGAAGAGAGGGAT  46 114
        glpP NONE
    BCZK0479 NONE
    BCZK0480 NONE
    BCZK0481 NONE
    BCZK0482  564651 ..  564683 + -20.1  -2.87564   GAGTGAAAAATAAGA      GAAAGCCGTATCCTT AAA AGGGATACGGCTTTC      TCTATAGGGAGATAA 100 28
        pphA  565783 ..  565816 + -11.3  -5.46657   ATATGTAGTAAAAAA     TTGAAAGAGATAAGG GAAA TCTTATTTCTTTCAA      TTTTTTATTAAGCTA 100 22
        llrF NONE
    BCZK0485  567925 ..  567950 +  -9.1  -5.40072   AAATATAAGTAAGAA         GACGATCTTGT TTTT ACAAGGTTGTC          TTTTTTTAAGGGAAA 100 33
    BCZK0486 NONE
    BCZK0487  569772 ..  569812 + -20.9  -5.37345   TTTTTTGTACAGAAA  TAAGAGAACTTGAGCTTAT TAT ATAAGCTTAAGTTCTCTTA  TTTTTTATGATTAAA 100 92
        mcpA  571952 ..  571983 + -11.8   -5.0916   TATAATAACAGCAGA      TAAGTAAGGTGAGA ATAA TATCACCTTACTTA       TTTTTCTATTCAGCA 100 36
    BCZK0489 NONE
    BCZK0490  574323 ..  574353 + -18.6  -5.63103   AAAATAGAGTTTTAC       GTATAAGCGACTTA TTA TAAGTCGCTTATAC       TTTTTTTAATTACAA 100 20
        maeN  575806 ..  575829 + -12.6  -3.36492   TTCATGATCAAACAA          GCTAGCTATA TAAA TATAGCTAGC           TTGTCAAATTAAGGG  90 34
        sfcA  577066 ..  577086 + -15.5   -5.0538   TATTAATAGCTAAAA            GCAGTGCCT AAA AGGCACTGC            TTTTTTGAGATAAGA 100 35
    BCZK0495  580445 ..  580466 +  -5.9  -5.74288   GAAAAAAGTAAAAAA           CATCCTC ATACACGA GAGGATG            TTTTTTATTATTTAT  95 30
        fdhF NONE
    BCZK0502  589425 ..  589445 +  -6.9  -5.35354   GAGTAGATGAAAAAA            GTGATGG GGAGTAA CCATCAC            TTTTTTCATTGTATG  93 40
        glpQ  591425 ..  591451 + -16.7  -5.24129   TATTTATAAGTTATC         CAGCTGCTAGC TAAAT GCTAGCAGCTG         TTTTTTATAAAAAGA 100 12
         ald  592992 ..  593018 +   -11  -3.61398   AAACCAACATGATAA         GAGCTAAGAG TGAATAT CTCTTAGCTC         TTCTTGGCAAAAGGG  89 77
    BCZK0506  594492 ..  594520 +  -8.2  -5.95539   ATATAAGTATAGTAA       GCCTTGTGCGTCT AGGG AG-CGCGTAAGGC        TTTTTTTCTTTGGGG 100 58
        arsR NONE
    BCZK0508  597490 ..  597532 +   -18   -3.2594   ATTACGAGTGAAAGA TTTATAAAAAAGAGGACGCG AAC CGCGTCCTCTTTTTTATTGG TGATTTTGTTGAAAT 100 19
        nprR  600772 ..  600793 + -14.5   -4.7889   GAATCGTAATAAAAA           CCCCTTTCC AACC GGAAAGGGG            TTTTTCAATATTTGT 100 162
         npr  602671 ..  602698 + -15.8  -5.68039   AAAATACCTCAAAAA        TAAAGAAGGAGC ATAG GCTCCTTCTTTA         TTTTTTTCTCCATTT 100 64
    BCZK0513 NONE
    BCZK0514  604422 ..  604440 + -10.3  -5.93252   ATTGCAAAAGAAAAA             GGCGTGA TCTAC TCACGCC             TTTTTTGTTTTTGAA 100 19
        gloA NONE
    BCZK0519  610405 ..  610417 +  -4.1  -4.56597   TGAAAAATTCTTCTA                CATGA TAC TCGTG                TTTTTAGAGGGCGAA  65 117
        aspA  611914 ..  611945 + -14.6  -4.59511   AGAAGATGTAATGTG      AAAAACACCGATCC ATTT GGATCGGTGTTTTA       TTTTTAAAAGATATT 100 30
        arsR  614713 ..  614731 +    -6  -6.08342   AATATTATGGAAAAA             GACGTGTG GGA TATACGTC             TTTTTTTATTTGTTA 100 47
        sspH  615066 ..  615096 + -14.2  -4.22554   AGGAGAAGTAATAGA       AAAGACGCTTCTAA TAT TTAGAAGCGTCTTC       TTATTTATTCCATCA 100 30
        fecC NONE
        fecD NONE
        fecE  620871 ..  620890 + -10.8  -5.93252   TGAGATAATGAAAAA            GACGATGA GGAA TCATCGTC             TTTTTTATTTTTGGC 100 33
        bioF NONE
        galE  624041 ..  624076 + -16.4  -4.45168   TTAGTGATGAATTAA    TAGGAAGGGTCGATTC TTAG GAATCGACCCTTTTTA     TTTGTATTTTAGGAA 100 26
        pyrE NONE
    BCZK0533  625102 ..  625154 + -14.6  -3.10975   CAACCAGAAACAAAA TGATT-AAAAGAAAAAACAGGAGCG TTGT TGCTCCTGTTTTTTCTATTCAATCG TCTTCAGTAATAACT 100 23
    BCZK0537 NONE
    BCZK0538  630359 ..  630406 + -14.6  -3.88703   CAACAAACAACATAT CCGTATTAAATAAAAAAAGAGG CTAT CCTCTTTTTTTATTTAATAAAG TATTTATTTATAAAA 100 17
    BCZK0539  632436 ..  632456 +  -5.4  -5.33921   GACTTCTAATAAAAA            AGAGAAGC CAGAA GCTTCTCC            TTTTTTAATTCATTT  84 32
        treR  635022 ..  635046 + -10.1  -5.60993   CGCGGAGAAAATAAG          GAGATGGAACG AAA TGTTTCATCTC          TTTTTTTATAAAAAA 100 27
        treB NONE
        treC  638263 ..  638289 + -15.3  -4.98531   ATATACGAAATAAAA         GGTTGTATGCC CGCGC GGCATACAACC         TTTTTACTTTAAGAC 100 28
    BCZK0547 NONE
    BCZK0548  643835 ..  643863 +  -9.1  -5.60993   ACATTTTGTTCAAAA        CAAAGTATACA AAATAAA TGTATACTTTG        TTTTTTTATACAAAA 100 42
        alsT  645455 ..  645475 + -11.9  -5.60993   AATAGAAATGAAAAA            GCAAAGGGG AAA TCCCTTTGC            TTTTTTTATGGACAA 100 44
        glnQ NONE
        glnH  647166 ..  647187 + -13.1  -3.78934   AAATAGTAAAAGTGA           GAGGATGAG AGTA CTCATCCTC            TTCTTCTAAAGAAAG 100 47
        glnP NONE
        glnP  648517 ..  648537 +  -9.8  -5.05712   TTAGAACTTCGTTAA            CCCTTACA ATATA TGTAAGGG            TTTTTCCTTGTTTCT 100 26
        rocE NONE
    BCZK0555  650497 ..  650533 + -15.5  -4.07568   ACTAATAAAGTGAAA    CATAAAAACGTGAGA ATATGGC TCTCACGTTTTTATG    TTTTAGAGAGAGGAG 100 28
    BCZK0556  651034 ..  651077 + -13.4  -4.10178   GAAAATTCTAATATA AAAAAGCCCAATTTCTCAGT TACA ATAGAGAAATTGGGCTTTTG TTTATCCTATTATTA 100 68
        rpoD NONE
    BCZK0558  653137 ..  653155 +  -7.4  -5.28683   CAAAGAGACTAAAAA             GCTGCTTA TAT TTAGCAGC             TTTTTTCGTCTTCAT  91 44
    BCZK0560  654739 ..  654761 + -13.6  -4.99035   AAAATGATATAAAAA           CACGACTATT AAT AATAGTCGTG           TTTTTGTATAGATGG 100 34
    BCZK0563  658261 ..  658280 +    -5  -5.27335   AATGAAATGAGAAAA            GATGCTAC TAAG GTAGTGTC             TTTTTCTTTAGGAAA  79 39
    BCZK0564  659859 ..  659876 +  -9.1  -4.41114   AATTGCTAGTTAGAA             GCCTCCT TTTT AGGGGGC              TTTATTATATAATAC  89 28
        uspA  660746 ..  660778 + -12.2  -5.05301   ATTGTACAGAAAAAA      TAGCTCTTAGCAGT AAGTA AATGCTAAGAGCTA      TTTTTATGATTATTT 100 427
    BCZK0572 NONE
    BCZK0573  670428 ..  670447 + -13.6   -5.1287   ATTCGTAATGAAAAA            GCATCGCC TTAT GGCGATGC             TTTTTTGAGTATAAC 100 33
        rbsR NONE
        rbsK NONE
        rbsD  672811 ..  672822 +  -2.2  -3.68256   GCCAATGTAATTTTA                CATG CAGG CGTG                 ATTTTTTAATAAAGG  47 5
        rbsA NONE
        rbsC NONE
        rbsB NONE
         tal  676907 ..  676933 + -10.3  -6.15717   ATAATAGAAAAAAAA         GAATCCTAGTT TAAGT GACTAGGATTC         TTTTTTTTGTATTTA 100 37
         inA  679624 ..  679649 + -14.9  -4.78149   GTTAATAACAGAAAA         GCACATTCTTC ATAT GAAGAATGTGC          TTTTTAAATTGTACA 100 36
    BCZK0582  680297 ..  680325 +  -9.8   -5.4387   TTTATCAGTAAAAAA       GACAATGAT-GGA ATTA TCCTATCATTGTC        TTTTTTACTTTGTCT 100 48
        adhB  682776 ..  682807 + -15.4  -5.71712   ATAGAATAGTAAAAA      GTAGCTCTTTTCTA GAAA TAGAAAAGGGCTAC       TTTTTTTCTATACAG 100 42
    BCZK0585  683217 ..  683242 + -13.5  -4.21936   TCGAATAGAAAAAAA         GAGTAAAGCAT GTGG ATGCTTTACTC          TTTTAAAATTATGCA 100 20
    BCZK0587  684782 ..  684807 +  -7.7  -5.54192   TCGAGTAGAAAAAAA         GAGTAAAACAT GTGG ATGCTTTACTC          TTTTTTTACATTAGT 100 106
         plc NONE
         spH  686988 ..  687010 +   -10  -5.86976   AAGTAGTTTTAAAAA           GTTTCTTCTT AAT AGGAAGAAAC           TTTTTTATTTTGTAG 100 35
    BCZK0590 NONE
    BCZK0591  689555 ..  689578 +    -9  -5.59357   CGATTATGAAAAAAA          GCTGACAAAGT ATT ACT-TGTCAGC          TTTTTTTAGTATGAT 100 21
    BCZK0593  691099 ..  691130 + -11.7  -4.62475   TATACGCATAAAAAA      GCGAGTCATCCTA GTGTAA TAGAATGACTCGC       TTTTGATTTGTAAGT 100 30
    BCZK0596  694528 ..  694554 + -12.5  -5.60993   TTAAACTAAATCTAA         TCCAACTTTAC AATAC GTAAAGTTGGA         TTTTTTTGTAAAAAA 100 32
    BCZK0597 NONE
    BCZK0598  695322 ..  695351 + -18.1  -4.19506   AAAATCGCTTAAAAA       GAAACCTTCTTGC ATCG GCAAGAAGGTTTC        TTTTAAGCTTACACT 100 29
    BCZK0599  696072 ..  696091 + -12.2  -5.53991   CGAAGAAATAAAAAA            GATGAGGG AAAT CCCTCATC             TTTTTTTAATCCATC 100 30
        brnQ  699043 ..  699068 + -12.7  -5.04249   AAGAAATAAGTAAGA         GGTGTTTTCCT ATTT GGGAAAACACC          TTTCTTTTTTGGAAA 100 32
    BCZK0602  700891 ..  700925 + -13.9  -3.19065   AAAAGAAGAGAAGTA    GAAAGAAGGCAATCCA TATC TGGATTGCCTT-TTTC     ATTATTTCTTATTAA 100 25
    BCZK0605  705631 ..  705652 +  -6.5  -5.43414   TATAATATAGGAGAG           GGGGCTTCT TATG AGGGGCTCC            TTTTTTGTGTATAAT  88 36
    BCZK0606 NONE
    BCZK0607  706385 ..  706432 + -14.6  -4.41206   AAAAAGTGAAGATTG AAATATAAGAAAAGCTTTCCCGT ATT GCGG-AAAGCTTTTCTTATATTC TTTTATACAGTACTT 100 25
    BCZK0615  714266 ..  714282 +  -4.4  -5.63236   TATAATAATGAAAAA              GTCATC ATTTC GATGGC              TTTTTATTTTTAAAT  83 36
        amaA NONE
    BCZK0617 NONE
    BCZK0618  717243 ..  717268 + -11.3  -5.77988   GTAATTCGTATGCTA         GAGCTATCTTT GAAA AGAGATAGCTC          TTTTTTTGTATATAT 100 37
       gerLA NONE
       gerLB NONE
       gerLC  721224 ..  721247 + -12.6  -3.72695   TGATGTGCAAAAAAA          GAAACCTGAA TGAT TTCAGGTTTC           TTTCGTGCAAAGCAT  95 162
        pstS  725076 ..  725097 + -10.1  -3.36283   GTAATAAAATTTATG           GGGCTGGCT GCAA GGCCAGTCC            TGTTCATTTCAATTT  82 37
        pstC NONE
        pstA  726960 ..  726987 +   -15  -5.30339   ATAAGCTGTAAAGAG        GAACTCCCTACT TATA AGTAGGGGGTTC         TTTTTGTATTTTAAT 100 37
    BCZK0628  727668 ..  727695 + -15.8  -5.31519   AGGTAGAGAAAAAAA        GCGTTATCTTCA TTCG TGAAGATAACGC         TTTTTCTTTAAATAT 100 35
    BCZK0631  738616 ..  738630 +  -5.8  -2.62371   TCGGAGCATACGAAA               TAAAGT AAG ACTTTA               ATTAGTTGGATAAGT  55 23
    BCZK0632  740091 ..  740114 + -11.1   -5.5112   TATATAAATAAAAAA          GGATCTCAC ATAAAC GTGAGATCC           TTTTTTGTTAGTAAA 100 52
        tenA NONE
    BCZK0636 NONE
    BCZK0637 NONE
    BCZK0638 NONE
        thiE NONE
        goxB NONE
        thiS NONE
        thiG NONE
        thiF NONE
        thiD  750160 ..  750176 +  -7.3  -5.88197   TGTAAAGAAAAGAAA              GTCAGTT TAT AACTGGC              TTTTTTTCTGTTTAC 100 36
    BCZK0645  751124 ..  751170 +  -7.6  -5.37171   TAGTGAATAAAAAAA GAGCGAATG-C-T-AAGTGCAAC AAGC GATGCACTTCATGTCATTCGCTC TTTTTATTTCGTATT 100 289
        kdpA NONE
        kdpB NONE
        kdpC  756191 ..  756221 +   -12  -3.90744   CTGAAATAGTAACAG       TGCTACCTCAATCT AAC GGATTGAGGTAGTG       TTGTTTCGAAAGAAA 100 32
        kdpD  757392 ..  757426 +  -8.8  -4.96848   TGCGGATCAAAGAGT     TTAAAATAGAGACC ATCTGTA GGTCTCTATTTTAC     TTTTTGTGTGACGGG  95 22
    BCZK0651 NONE
    BCZK0652  760191 ..  760218 + -12.8   -5.3321   CAAAAATAAGTATTA        GGCTGTGGAGAA GAAA TTCTCTGCAGCC         TTTTTATTATTGGTT 100 32
    BCZK0653  760581 ..  760607 + -15.3  -5.23316   TGTTATAAAAGAAAA         GTAGAGCATCG AAATC CGATGCTCTAC         TTTTTTAATGTGGTA 100 92
    BCZK0655 NONE
    BCZK0656  763812 ..  763834 + -10.6   -4.1851   TAATGTTCCGTAATA           GCTACCGTAT TAT AGACGGTAGC           TTATTTCTACTTTGA  95 28
    BCZK0657  764170 ..  764189 + -10.8  -5.22289   GGGAATGTAAAAAAA            GCATACGA GTAA TCGTATGC             TTTTTATGTTTAATA 100 31
    BCZK0667  771653 ..  771679 +  -5.9  -5.19328   AAGGTTAATAGATGA         GACATTCTCGT TTTTT ATGAGGGTGTC         TTTTTATTATGCAAT  83 33
       spoVR  773186 ..  773213 + -13.6  -5.63517   TATGTGTGATGGAAA        GAACGGACATAG AATG CTATGTTCGTTC         TTTTTTATTTGGAAC 100 32
    BCZK0669  774548 ..  774569 +  -8.1  -5.85425   GAACTATACGCAAAA           GAACTTGGA GCTG TCTAAGTTC            TTTTTTATTTGTTTC 100 8
         ndh  776487 ..  776500 +  -6.7   -2.7924   TAAGGGTTTACAAAA               TACCC TACA GGGTA                TAATATATTGTCATA  61 141
    BCZK0671  776821 ..  776845 +  -6.6   -4.0896   GTAAAAAGCCGATAA         TCTGTCAA-AC GTAA GTGTTGACAGA          TTTTCAAAAACATTT  71 26
    BCZK0672 NONE
    BCZK0673 NONE
    BCZK0674 NONE
    BCZK0675 NONE
    BCZK0676 NONE
    BCZK0677  780130 ..  780141 +    -3  -4.01071   CTTCGGATGGGAATG                TGAA CTTA TTCA                 TTTAATTCATCTTCT  55 9
    BCZK0678  780942 ..  780976 + -15.3  -3.86346   GATATGATATCGAAA    TAAAAGGATGGCGCTG CTTG CAGC-CCATCCTTTTA     TTTATGCCCAAATCA 100 23
    BCZK0681  784082 ..  784103 + -10.2  -3.97088   TATGAAATAAAAAAA           GAGACGCT TACGTT AGCGTCTC            TTTCCTATTATAACG  90 31
    BCZK0685  788718 ..  788749 +  -6.6  -5.07275   ATAGATAAAGTAAAA      GGGAAAAACTACTG ACTT CAGCAGCTTTTTCC       TTTTTATATATATAG  85 37
        licT  790738 ..  790757 + -10.8   -5.5762   AAAAGTATGTAAAAA            CTTCCGTT ACAC AACGGAAG             TTTTTTATGTTTAAT 100 42
        celC NONE
        celA  791476 ..  791488 +  -3.5  -2.58398   TTATATTTTTTTAAA                TATAA ACA TTATA                ATGTTATAACTTTAT  44 41
        celB NONE
    BCZK0690 NONE
    BCZK0691  794195 ..  794217 +   -12  -4.91511   TAGGGAAGTATAGGA           GGCTGTCCGA ATT TTGGGCAGCC           TTTTTATCATAAAGT 100 38
    BCZK0696  800058 ..  800080 +    -7  -5.31456   CAGTTACACAAAGAA           TCGTTAGGGT CAT AACCTAGCGA           TTTTTTATACATTAA  88 11
        oppC NONE
        oppC  802035 ..  802054 + -10.8  -5.64321   AGCATACGATGTAAA            GAACCTAG GAGA CTAGGTTC             TTTTTATTTTGTTAT 100 27
    BCZK0699  804095 ..  804133 + -17.7  -4.77173   TTAATGGTAGAAGAT   AAAAAGCAGCAAGCATG TATCT CATGCTTGCTGCTTTTC   TTTATTTTGTAGAAA 100 24
    BCZK0704 NONE
    BCZK0705  807986 ..  808023 + -10.8  -4.91357   ATGTAATCCGCTTTA   AAGAAAAAGAGGTCAA TTTTAT TTGGCCTCTTTTTCTG    TTTTATTGTCTCTTT 100 25
    BCZK0707 NONE
        dedA NONE
    BCZK0709 NONE
    BCZK0710  810908 ..  810927 +  -8.6  -5.26875   CCGATTTCATAAAAA            GCATACCG TAAA TGGTATGC             TTTTTTAATTGAGGA  95 29
    BCZK0712  814211 ..  814232 +  -8.1  -5.58179   TAAGAGAGAAGAAAA           GAAGCTTAT CATG ATAGGCTTC            TTTTTTGTTATACTA 100 38
    BCZK0713  814662 ..  814687 + -10.4  -4.88258   AATAGTACAGAAAGA         TAGCCCGCCG CTAAAA CGGCGAGCTA          TTTTGTTATGCTTTT 100 206
        napA  817507 ..  817531 + -10.1   -5.7946   TCGTGTGAAGAGGAA          GAGCTTATCTG AAG TAGGTAAGCTC          TTTTTTTATTGGAAA 100 33
    BCZK0716 NONE
    BCZK0717  818836 ..  818851 +    -9  -5.47218   AAGCTGAAATGAGAA              GATGGG GAAA CCCATC               TTTTTTTGCATACGG 100 29
    BCZK0718 NONE
        scrA  821259 ..  821278 + -10.8  -5.00895   GGCAGAAAACATATA            GAGAAAGG GATT CCTTTCTC             TTTTTCTATCATGCC 100 25
    BCZK0720  822908 ..  822938 +  -6.2  -2.55896   GTCGAAACGTTAGAA      ACCCCCACTTCAG GCTTTG CT-AAGTGGGGGA       GTGTTCATTCATAGA  56 41
    BCZK0721  824063 ..  824085 +  -7.8  -5.95449   TATTTTGTAAGAAAA           CATTATCCGT AAA AGGGATAATG           TTTTTTGTTTTCTTT 100 57
        yfiD  824702 ..  824716 +  -5.8  -2.57564   TTGTGCAAGTTGTAA               TTGTAA TGG TTACAA               CTTGTGCAAAAATAA  54 131
    BCZK0723 NONE
    BCZK0724  825643 ..  825665 +  -6.2  -5.26875   AGAATAAATAAAAAA           CATCGCCAAC TCA GATGACGATG           TTTTTTCATTAAGAA  84 30
    BCZK0726  827269 ..  827292 +  -3.9  -5.76237   ATACGAAATGAGGAA          CCGAGC-ATC GATTA GATTGCTTGG          TTTTTTGTTTGTATA  86 11
    BCZK0727  827881 ..  827906 + -11.9  -3.36073   AAGCAAAAGAAATAA         GAGCAGCTAGC AAAA GCTAACTGCTC          TATTTAAGGGATCTC  89 40
    BCZK0728 NONE
    BCZK0729  828897 ..  828919 + -10.7  -5.18726   TAAAGATATACTGTA           TCTCCTAAC AAGTC GTTAGGAGA           TTTTTATTGTAAAAA 100 38
    BCZK0730  829598 ..  829623 +  -9.1  -4.56775   AAAGAAATAGTGGGA         TGAACCTGTCT GAAA AGGTAGGTTCA          TTTTTGAGGAAAACT  90 31
         blT  831006 ..  831027 + -14.5  -5.18371   TTGCGAAGTAATCAA           CCCCCTTAC AACG GTAAGGGGG            TTTTGTTTTATAAAC 100 30
        mhpA NONE
        lmrB  834804 ..  834822 + -13.2  -5.04385   CATAATAATAAAAAA             GTACTGGC ATT GCCAGTAC             TTTTTTCAGGCTATG 100 36
        cypA  838455 ..  838486 +   -11   -4.0942   AACTAAATTAAACAT      TTTGGCTCTGGT ATATTCGC GCCAGAGCCAAA       TTTATATGATCCATC  93 30
    BCZK0738  839201 ..  839215 +  -5.7  -2.70046   CAAATTAAAACAAAT               GTCTC AATTC GAGAC               GTATATTATTTTTTG  55 33
        gutB  840674 ..  840715 + -12.5  -3.44553   GTTGCTTTGCGTGTA TACCCTCACAAGAAAAAAT ATAG ATTTTATCTTGTGGGGGCA  TTATAAAATTTTTAA  91 278
    BCZK0741 NONE
    BCZK0742  842623 ..  842657 + -11.6    -4.386   TTTATATTTGTATGT     GAAGAAGGTACTAC TAAGGAT GTAGTACCTTCTCC     TTTTATAAAAACTTG 100 44
        emrB  846221 ..  846258 + -15.9  -2.82015   TCATACAAATAAAAA   GATTAACCAAAGTAGCT AAAT AGCTACTTTGATTAATC    TCTAATAACTATCCC 100 468
    BCZK0751 NONE
    BCZK0752  857987 ..  858009 + -13.6  -5.53991   AATAGGTATGGGGAG           GAACTTGTGA TTT TCACAAGTTC           TTTTTTTAGTAAATC 100 39
    BCZK0753 NONE
    BCZK0754  859728 ..  859745 +  -2.7  -5.69262   CTATACATTAAAATA             ATCCTTT TACA AAAGGAG              TTTTTGTTTTTATGA  75 25
    BCZK0755  860501 ..  860526 + -17.7  -4.65838   CAATAAATGAAGGAA         GGTCTCAAGGC ATAT GCCTTGAGACC          TTTTTGCCATATATA 100 35
    BCZK0757  861356 ..  861381 + -12.7  -5.71295   CGTGTAAATAGAAAA         CTTCCACCTTA TGAA TGAGGTGGAAG          TTTTTGTTTTTGTAT 100 34
        yheB NONE
        yheA  865677 ..  865694 +  -6.3  -6.11243   CGTAATGAGAGAAGA             CG-CCCTA GTA TAGGGGCG             TTTTTTTTGTTACCT 100 36
    BCZK0762  866343 ..  866353 +    -4  -4.61687   TAATTTTTGGTTAAG                 GTAT AAA ATAC                 TATTTTTTTGTTTGG  65 168
        comP  868697 ..  868707 +    -4  -2.87146   TAAATTTTAGATTAA                 TCAT CAG ATGA                 TATGATGGTATTATG  47 31
        comA  869436 ..  869465 + -11.5  -5.40072   ATAATGAAGAAAAAA       GGTTTCTCAACAC AAGA GTGATGGGAAACC        TTTTTTTGAGGGAGA 100 53
    BCZK0765 NONE
    BCZK0766  872863 ..  872880 +  -5.7  -3.08642   TAGTAATGTGGAAAA             TAGAAAT AAAA ATTTCTA              TTAAATAAATAATAT  57 4
    BCZK0767 NONE
    BCZK0768  874510 ..  874550 + -11.4  -4.21142   ACATGGAAAATTTTA  AGAAGGAGATAAGGATAG ATTCA CTATCTTTATCTCTTTCG  TTTGTCTATTAAAAT 100 50
    BCZK0769  875944 ..  875982 + -13.5  -4.48743   CCATTATTATTTAAT  TGT-TAAAAGCCTCCTTA CATG TAAGGAGGCTTTTACGCA   TTTATTTACAGTTTT 100 355
        alsS NONE
        alsD  880499 ..  880528 + -13.1  -4.75219   TGCAGAGTAAAAAGG       GAGAGACTGTTCCA TTT TGGAACAGTCT-TC       TTTTATTCGTAATTG 100 31
    BCZK0775  882308 ..  882325 +  -7.7  -5.87996   ACGATGAGAGAAAAA             CGTAGCT TTTT GGCTACG              TTTTTTTATTGATTC 100 34
    BCZK0776  885434 ..  885474 + -14.3  -5.00196   ATAGTTAATAGTTTT  ATAAAAGGCATAAGAGAAA TGT TATCTCTTATGCCTTTTAG  TTTTGTTGTTTAAGC 100 33
        hemN  888979 ..  889005 + -11.6  -5.84432   TTGCATAAGAAGAAG         GGGGTTGTTCCG AGT CGGAACAGCTTC         TTTTTTTATCTTGTC 100 33
        fadD  890881 ..  890907 + -13.9  -5.30616   AAAGGGGCAAAAAAA         TAGAAAGTGGG GGATG CCCACTTTCTA         TTTTTATTTACGTGA 100 23
    BCZK0781 NONE
    BCZK0782  893231 ..  893252 +  -8.1  -4.84363   AATTTAGTGAAAAAA           GAATCCTTA GAAT TGAGGATTC            TTTTTCATAGTTTGG  90 39
    BCZK0783  893649 ..  893676 +   -15  -2.96991   CATTGGTGAAATAAA        GGGCATCGTTCT CATA AGAATGATGCCC         TAATTATATTATACA 100 125
    BCZK0784  894295 ..  894335 + -11.3  -4.96848   TTACATAAAGAAAAA  GCCTGTCCAAAGAGGTG TGATGAC CATCTTTTTGAACAGGC  TTTTTGTATGAAAAA 100 44
        csaA  899450 ..  899465 +  -3.3  -2.82909   CGTAAGTAAATGAGT              CCATA AATGAG TATGG               CTATTTATATGTTTG  45 32
        pppA  900694 ..  900705 +  -5.8  -6.04324   GGGATCTTAATTTAA                GAGG ACAT CCTC                 TTTTTTATTTTTTGA 100 31
         sap  903853 ..  903871 +  -8.2  -5.52079   AGAAAATAGACAAAA             GTCTATGA GTA TCATAGGC             TTTTTATTTTGATCT 100 79
         eag  907130 ..  907153 + -15.4  -5.14563   AGATAAAGTGAAGAA          TCAGTGGGGA TTCA TCCCCACTGA           TTTTTTAATAAAAAG 100 50
        algI NONE
    BCZK0794  912661 ..  912700 + -16.7  -3.90766   CAATTGTGACTGAAG  CAGAAAGAAGCAGCATC CAAATA GATGCTGCTTCTTTCTA   TTCTATTTCTAAATC 100 130
         crt  915224 ..  915257 + -11.2  -5.42259   GGTAAAGGGGAGAAA     GTGCTAACACATTT TAGTAT AATTGTGTTAGCAC      TTTTTTTAGGAGTAA 100 75
    BCZK0797  915576 ..  915590 +  -2.8  -3.04144   TGGTTATTTTATAAG               GCAG AGCTCGG CTGC               TATTAAACATAGGAG  43 5
    BCZK0798  915954 ..  915980 + -13.9   -5.4756   AGATTTGTAGGGAAA         GCATAGCGTTA CTCAT TAACGCTATGC         TTTTTTGTTGCAATT 100 39
    BCZK0799  917327 ..  917347 + -12.7  -5.63517   GAATAAGAAAAGAAA            TAGGCTACT TCT AGTAGCCTA            TTTTTTGTTTGCAGA 100 35
    BCZK0800  919142 ..  919194 + -16.8  -4.50993   AACGTATCTTCTTTC CGTTAATACATCAAAAGAGATTGCC AATA GGCAGTCTCTTTT-ATTTATTAACG TTTCTCTTTATTTCC 100 20
    BCZK0801  920242 ..  920261 + -13.6  -5.69793   TGAATAAGAAAGGAA            GGTCACCC GTGT GGGTGACC             TTTTTTGTTTGGTAT 100 34
        prdF NONE
        arcB  922888 ..  922904 +  -8.7  -5.51353   ATATTGCTATAGGAG              GGGAGAG GTA TTCTCCC              TTTTTCTTATTTTTG 100 128
    BCZK0805  923973 ..  923983 +  -5.4  -3.89435   ATCGATAAATTCATA                 GAGA TCT TCTC                 TTTCCATTGTTTCGA  63 243
        oppA  926149 ..  926170 +  -9.5  -3.75153   GAAACAAACAGTAAA           GAAGCTGGT GGAA ATCAGCTTC            TTTAGCTTGAGGAGG  82 41
        oppB NONE
        oppC NONE
        oppD NONE
        oppF  929993 ..  930012 +  -7.8  -5.95449   GTTTTAGAGGAGAAA            GCATCGGG GGGA CCTGGTGC             TTTTTTGTTTTCTTT 100 34
    BCZK0812  931322 ..  931345 +  -4.6  -3.03829   TATTACATATTTTAA          TGCAGTTATC ATTT GGTAAATGCA           TGGTTATTTAAATGG  50 76
    BCZK0813  932904 ..  932923 +  -2.8  -3.23733   TAGAAATGAAAGCAC            TCCCTCTT ATAG GAGACGGA             ATTTTGTGAGGTGAA  44 38
    BCZK0814 NONE
    BCZK0815 NONE
    BCZK0816 NONE
    BCZK0817 NONE
    BCZK0818 NONE
    BCZK0819  940973 ..  940998 + -12.7  -6.15717   AAACTATACAGCGTG         GCTCCATTCAT TATC ATGAATGGGGC          TTTTTTTTATGTTTC 100 54
    BCZK0820  942213 ..  942237 +  -4.4  -3.07233   AGAGTGTAAAGAATT          TGTTAATATG ACACA CATACTAACA          TATTACAAGTTATAA  50 43
    BCZK0821  944176 ..  944203 + -10.7  -4.75288   ATATTTAAAAAGGAT        TGCCAAGTGCA GAGGGA TGTACTTGGCA         TTTGTTTTCATGTAA 100 33
    BCZK0822 NONE
    BCZK0823 NONE
    BCZK0824 NONE
    BCZK0825 NONE
    BCZK0826  954759 ..  954778 + -12.2  -4.74084   GAGAGAATATAAAAA            GGAACCAC TTTG GTGGTTCC             TTTTGCTTTTAGTTT 100 29
    BCZK0835 NONE
    BCZK0836 NONE
    BCZK0837  965266 ..  965290 + -11.6  -4.33151   AAAAGAAGCAATGCA          GCAGTTTAAC AACTA GTTAAACTGC          TTTTCCATTATAATA 100 10
    BCZK0838 NONE
    BCZK0839 NONE
        dnaB  968383 ..  968397 +  -6.4  -2.69246   AGGATTTTCAACATG               CAAGGT AAT GCCTTG               TACTGTGACTTTATC  57 405
    BCZK0842  970208 ..  970231 + -10.4  -4.84311   ACGGTAGCAGTTAGG          GAAGAGATGT TAGC GCATCTCTTC           TTTTATTATATGCCA 100 393
    BCZK0847  973451 ..  973474 +  -9.7  -4.49389   AAAACTATAAGAAAA          GAAGACATC AATTAA GATGTCTTC           TTTTACTTGTACAAT  91 39
    BCZK0848  974795 ..  974816 + -13.1  -3.62032   GGAAGATAAATTAAA           GAGGATGCA TCTT TGCATCCTC            TTTAAAAATTCATAT 100 27
    BCZK0852  976624 ..  976651 + -11.4  -3.20616   TTTATATACAAAAAA        GCCTTTAGTCGT AATT ATGGCTAAAGGC         TTGGATCTTCATACT  88 18
    BCZK0853  977327 ..  977348 +  -7.4  -5.82281   TGAAGAAGTTTAGGG           GATCAACT TATAGC AGTTGATC            TTTTTTTATGTATTT 100 28
    BCZK0854  978387 ..  978397 +    -4  -5.52023   AACACTCTCATCTGC                 TAGT ATT ACTA                 TTTTTTATTACTAAT  81 416
        bglG  983062 ..  983120 +  -5.5  -5.86976   GTTTAGCAGGCAAAA CCTAAATTGACTTGTAATGGAGTGATTC GTAT GTATCGCACCGTTATG-GTTAGTTTAGG TTTTTTCTTTTATAA  91 59
        bglP  985093 ..  985133 +  -4.2  -3.23183   TCATACTGGTTCACA  CGAAGAAAGGTATT CTTTGAGAATCGT AATACCTTTCCTCG  TTAAATCTTATATAA  49 51
        bglH  986612 ..  986635 +  -8.2  -5.46698   TCTTAAGTATGAGAG          GGAGACATCT TAAT GGATGTCTTC           TTTTTTCGTTTTGAA 100 35
        marR NONE
        pssA NONE
        atpI  988197 ..  988232 +  -9.1  -3.65314   AATTAGAAATTAATA    TCCGCCTCAAGCATG GAAAGA TATATTTGAGGCGGA     TTATTAACACTTACA  80 54
    BCZK0866  990049 ..  990071 +    -7  -3.41745   CATTTTTGATGTGAA           TCTGCTGTCA TAT TGAGGGCAGA           ATTTTTCAGTAGTTC  65 32
        vanZ  991088 ..  991113 + -10.6  -4.49311   TTCAATGTGCAAAAA         GCCTTTAACT TGTTAT AGTTAAAGGC          TTTTATCATCATAAT  95 78
        dhaL  994659 ..  994688 + -16.5  -4.55295   AAATAGGAATGAGAA       GATCCCCTCTGCC TTAA GGTGGAGGGGATC        TTTATTTATAACCAC 100 35
    BCZK0872  996073 ..  996106 + -11.2  -6.28401   CTTCAAACAAAAAAA     CTCTAACTAAATCG CCATGA CGAATTAGTTAGAG      TTTTTTTGTTTTTTA 100 16
        dhaL  996476 ..  996501 +  -9.7  -4.62002   AATAGGAATGAGAAA         GTCCCTTTGCC TTAA GGTGAAGGGGC          TTTTATATAGTTGGT  93 36
    BCZK0875  997073 ..  997093 + -12.7  -5.39721   TTTTGAGATATTGAA            CTAATCCCT TAT AGGGATTAG            TTTTTTGTCTCCTAG 100 60
    BCZK0877  998013 ..  998030 +  -5.5    -5.626   TATTTTATTTTTGAG             CGCTCCA GCAA TGGAGCC              TTTTTTTATGAAATA  87 144
    BCZK0879  999924 ..  999937 +  -2.4  -3.00946   GATTATGTTGCTTGT               CCAT ATTCTC ATGG                TAATTTATCAAAAGA  43 207
    BCZK0880 1000620 .. 1000674 + -13.9  -2.97825   ACGCCCTGTCATTGG TAGCAAGAAAAAGGCGCATTCCT ACTTTCAAA AGGAATGCGCCTTTTTCTTTTTC TATAATCTTATTCAT 100 294
    BCZK0881 1002068 .. 1002099 + -10.3  -2.62111   TAAATAAGGCACATA      AAGAAAAGGTACC CATATA GGTACCTTTTCTA       ATAGTTTTTTAGCAG  80 135
    BCZK0882 1002913 .. 1002933 +  -9.8  -5.36689   AAATAGTGGATTTTT            GAACCTCA TTTAT TGAGGTTC            TTTTATTTTTAGTTT 100 35
    BCZK0883 1004480 .. 1004509 +  -9.5  -3.54475   ACCTTTTCTAAAATG       GCAAAGAGTAA CTCTTACC TTACTCTTTGC        TTATATACTACAAGA  80 437
    BCZK0884 1006936 .. 1006965 + -15.2  -5.31456   CGTTTATGTAAAAAG       CAACCTAGATCC CATGTT GGATCTAGGTTG        TTTTTTATAACTTAA 100 30
    BCZK0885 NONE
    BCZK0886 1008439 .. 1008462 + -12.5  -5.07567   TGTAATAAAGATAAA          GCTCGCCTA CGGAAA TAGGCGAGC           TTTTTTAACATATAA 100 452
        yflT NONE
    BCZK0891 1010750 .. 1010770 +  -9.8  -3.18582   ATACATGTTTATCAA            GCTTTGGT TACAT ACCAAAGC            TTGATAAATCCAATA  78 40
    BCZK0892 1011140 .. 1011165 +  -8.5  -5.23316   AATATACATAAAAAA         GCATCC-AATTA AAC TAATTTGGATGC         TTTTTTAATGTAATC  95 103
        rsbV NONE
        rsbW NONE
        sigB NONE
    BCZK0897 1013736 .. 1013777 + -14.7  -2.87931   GTGGAAATTTATAGA GTGAAAGAACAAACTCTCA TTTC TGGGGGTTTGTTCTTTTGC  TGTATAAAAAATAGG 100 43
        rsbU 1015035 .. 1015077 + -15.2  -4.20875   AAACGAATGCGAAAT AAAAAGCGTATGAAATCC AAATAGA GGATTTCATACGCTTTTA TTGTATTTTTTGATA 100 24
    BCZK0902 NONE
    BCZK0903 NONE
    BCZK0904 1020834 .. 1020861 + -11.3  -5.55698   ATAAAAAACAGGCTC        ACCCCTCGAAG ATTATG CTTCGAGGGGA         TTTTTTTGGATTATG 100 45
    BCZK0906 NONE
    BCZK0907 NONE
        cdd4 NONE
        cdd3 NONE
        cdd2 1026154 .. 1026199 + -17.3  -4.73864   ACTACGTGTATTAAT AAAAAGAGCTAAGTTTATTCT TAAT AGGATAAACTTAGCTCTTTTA TTTTATCTTGCTTAG 100 102
    BCZK0912 1028229 .. 1028239 +  -2.6  -2.91467   AAAAAGAAAAATTAT                 TAAT TCT ATTA                 TATAGTTAAGGCTTT  42 64
    BCZK0913 1028539 .. 1028572 +  -9.1   -5.7946   TGGTAAATTTTACAA     AAGCAAGAAGCTACTT GAA AAGTAGCTTCTT-CTA     TTTTTTTATTAAGCC 100 35
    BCZK0914 1029243 .. 1029259 +    -8  -5.42259   TAGTAGAGTGAAAAA              GAAGCG GATGA CGCTTC              TTTTTTTAGCGCTGG 100 30
    BCZK0918 NONE
        yhaN NONE
    BCZK0920 1034782 .. 1034816 +  -3.6  -6.09888   ATAGTGTGAATAAAG     TGGCCTCATTAAGT GTTAGTA GCTTAGTGGGGCTG     TTTTTTTTATTAAAA  88 40
    BCZK0921 1035138 .. 1035181 +   -20  -3.23899   GGTGTAATTTAAACC TGAAATAAAAGGGCATTTCC GTTT GGGAATGCCCTTTTATTTTA TTAGCTTAATTGCAC 100 29
    BCZK0922 NONE
        ankB NONE
    BCZK0924 NONE
    BCZK0925 1037631 .. 1037653 +  -2.7  -5.13722   ACCATGAAATAAAAG          GGGTGT-TCT ATCT GGAGACGCCC           TTTTATTTTACTAGC  69 62
    BCZK0926 NONE
    BCZK0927 NONE
    BCZK0928 1040605 .. 1040639 + -15.2  -5.28942   ATAATAAGTAGGAGA     GCAAGTAGTTTTAGCT GAT AGCTGGAACTGCTTGC     TTTTTATTTGCACTA 100 49
        rapA NONE
        phrA 1042259 .. 1042279 + -14.1  -5.28983   ATAATAACAAAGAAA            GGGACTTCA ACA TGAAGTCCC            TTTTTCTATTTTCAG 100 46
    BCZK0931 NONE
        yhaL 1043657 .. 1043695 +   -11  -5.75538   ATAGAAATGTTCAAA   GGCTACCATCTAGTAGAA GGT TACATCTAGGTGGTAGCC   TTTTTCTTTTTTGGG 100 40
    BCZK0933 1044703 .. 1044728 +  -9.9  -5.93809   TTTGCTTTCAGTTGA         GAAGTTAACAA TGTA TTGTTAGCTTC          TTTTTTTTGTAGAAA 100 61
    BCZK0934 NONE
    BCZK0935 1046128 .. 1046150 + -10.7  -4.08958   TATAATTATGGGAGC           GTGGATAAC ATGTC GTTATCCAC           TGTTTTATTTCCTAA  91 213
        glpP 1047312 .. 1047323 +    -3  -3.15231   TCTTTTGAAAAAAAC                GAAT GGCC ATTC                 ATTTTACCTCTATCA  45 190
        glpF NONE
        glpK 1049755 .. 1049805 + -11.5  -5.32944   GGTAGGAGATTTGGA GAGACCAC-AACAC-GCTATAGA GGCGAAA TCTATAGCGGAGTTTGTGGTCTC TTTTTTCGTTATCAA 100 79
        glpD 1051527 .. 1051551 + -10.8  -5.48063   GCATAAAAAGAGAAA          CACCTGAAGG CGAGC CCTTTAGGTG          TTTTTTCTCTTGACT 100 35
        sigW NONE
        lstR NONE
        rodA 1055418 .. 1055452 +   -10   -4.9138   AGCTTAAAAAACAAA     CCACCTAGTCCCTATA TTT TTTAGGGTGTAGGTGG     TTTTATTTACATACT 100 34
    BCZK0947 1056665 .. 1056694 +  -8.8  -3.54382   GTACGATAAAAATGA       TATCCTCATTAT AATAAA ATAGTGAGGATA        TTCATTATGTTGACA  76 92
        tetB NONE
    BCZK0949 1059635 .. 1059666 +   -11  -4.46587   AGTTAAGGGGCGAAG      TAAAGAGGGGATGCC GAG GGC-TACCCTCTTTA      TTATTTTGTTCCTAC 100 35
        yhaI NONE
        ecsA NONE
        ecsB NONE
        ecsC 1070248 .. 1070274 + -13.2  -5.83211   AGGATTAAAAAGAAA         GCATCCTAAATT TGT GATTTAGGATGC         TTTTTTGTTTTCATG 100 33
    BCZK0969 NONE
    BCZK0970 1076750 .. 1076783 +  -7.6   -3.6682   GGCCTAAATATTAAA     TTACAAGAAGCACT CACAAA GGTGCTTTTTGTAG      TTTAACTGGATGAAA  73 27
    BCZK0971 NONE
    BCZK0972 1077697 .. 1077707 +    -4  -4.55118   TGAGAAGAAAGAAGA                 TTGA ATT TCAA                 TTTTCTGTAAGGTTA  65 22
    BCZK0973 NONE
    BCZK0974 1079792 .. 1079823 +  -6.1    -5.626   AGCTTTAAATAAAAA      TGTTATTACTC AATTTAACAA GAGTAATAACA       TTTTTTTATGCAATG  93 117
    BCZK0976 1082478 .. 1082516 +   -15  -4.25104   AAAAAAGGAGTTGTA   TATTAATTGACGTATCAA ATA TTGATGTGTCAATTAATA   TTTTGATAAGAAAGA 100 374
    BCZK0977 1083024 .. 1083064 + -10.1  -5.48054   TTCATTTTTGAAAAA TACGCTATTCTTT-CTGT AGGCTC ATAGGAAAGAATAGCGTA  TTTTTTCATTTTCAT 100 65
    BCZK0978 1084579 .. 1084604 +  -8.4  -4.84529   TAGAGATAAAAAGAA         GGTATCCTTT CAAGTA AGAGGATACC          TTTTTACATTTATGA  90 79
    BCZK0980 1086295 .. 1086319 +  -5.7   -5.0538   ACAATTGTTGAAAAA          GCATCCTCAAA GTA TGTAAGGATGC          TTTTTTAGCATAAAA  80 93
    BCZK0981 1086837 .. 1086847 +  -2.6   -2.9914   ATGTAAAAACTATAA                 TTTT ACA AAAA                 TGTATATACCAACTA  43 35
    BCZK0982 NONE
        ydbT 1088771 .. 1088798 + -11.4  -5.39721   TGGTACAAAGAAAAA        GGAAACACCG GCGTGTAA CGGTGTTTCC         TTTTTTGTGTCATGA 100 8
        pbpF 1091790 .. 1091801 +    -3  -2.83668   TTAATGAACAACGTA                CATA ATAT TATG                 CATTTTGTTTTTACA  43 108
        hemE NONE
        hemH NONE
        hemY 1095332 .. 1095354 +   -15  -4.84262   CACAATAAAGAGAAA           CGCCTTCAAT CAT ATTGAAGGCG           TTTTGTTACTTATTC 100 33
    BCZK0990 1099331 .. 1099354 +   -14  -4.93877   CTTCTTAAAGTATGG          GAACGCTTAG GTAA CTAAGCGTTC           TTTTATTTGATAAAA 100 33
    BCZK0991 1099789 .. 1099830 + -13.4  -3.51825   TAAAAGGATAGTAAA TAAACCTCTAATTTCC AAGATAGTAA GGAAATTAGAGGTTTA  TTATACTTGAAATGA 100 38
        blaI NONE
       blaR1 1103216 .. 1103247 +   -11  -4.76874   TTGAAATAATAAAAA      GGTGTTCTAGAGAT GTAT ATCTTAAGAACACC       TTTTCCTTTTCTCTT 100 32
    BCZK0995 1103976 .. 1104008 +  -8.7   -3.7941   TTGAACTTTATTTAT      TAAAAGGATTGTC AAACTAA GATAATCCTTTTA      TTATTATAAAAAGTG  79 6
        yhgE 1106826 .. 1106840 +  -7.1  -5.83211   GAAGCATAGAAAAAA               GCACC TTTTC GGTGC               TTTTTTATTTTAATA 100 32
    BCZK0997 NONE
    BCZK0998 1107528 .. 1107542 +  -3.4   -2.8598   TAAAATAATGAATTA               GAGGGG AAT CCTCAC               GTTATCTATTCTTCT  45 33
    BCZK0999 1108172 .. 1108195 + -15.4  -4.72272   GCATATTCTAGTGAA          GAGACTGCCA ATAT TGGCAGTCTC           TTTTTAGTGGAAAGG 100 96
        cytR 1110951 .. 1110973 + -12.8  -5.80817   ATACGATGTTATTAG           CCTAGTAGAC TAT GTCTGCTAGG           TTTTTTTCTGTTCAC 100 21
        yhfI NONE
        lplA 1113045 .. 1113068 + -11.8  -4.89063   CTTCTAAAAATAAGG          GAGGCTG-TCG TAA CGAGCAGCCTC          TTTCTTTTTGCGTAG 100 34
    BCZK1005 1113836 .. 1113859 +    -4  -4.38712   TTTTAATATAATTAA          TTTAGAATTT TTAA ATATTCTAAA           TTTTATAAAGGTGGG  62 142
        fadD 1115415 .. 1115454 + -13.8  -5.10029   CGATGCAAGTTTAAA  TATAGGGGCAACCATCTT TATG AAGATGGTTGCCTTTCTA   TTTTTTAGCATTGGT 100 27
    BCZK1007 1115799 .. 1115815 +  -6.7  -2.89079   TATTTTTATTTGACA              TTGATAA TCA TTATCAA              TATGATAGTTGTGTT  61 47
    BCZK1008 1117000 .. 1117027 +  -8.4   -5.3472   TATTTCAATAAAAAA        CCGAACCACCAT CTAA ATGGCAGTTCGG         TTTTCTTTATTTTTT 100 136
    BCZK1010 1119476 .. 1119496 + -10.5  -4.59773   AATAAGTGTATGTAA            TAGAGAGCT AAT GGCTCTCTA            TTTTTACAAATAAAA  95 36
        ydhJ 1120673 .. 1120699 +   -11  -4.09864   GTTTCAGATTAAAAA         GTAGAGCATC ACTCCTA GATGCTCTAC         TTTTCCCACATCACT  93 29
    BCZK1014 1123370 .. 1123393 +  -8.2  -5.28176   AATAATAGATTGAGA          GCGAGTCATT GAGA AATGGTTCGC           TTTTTTATAAATGGG  93 36
    BCZK1015 1123798 .. 1123827 +  -9.5  -5.28176   AGCTGAAATATGGAG       TGACCTTTCATAG TGAG TTATGAAAGGTTA        TTTTTTATGAGTGGA 100 39
    BCZK1016 1124156 .. 1124193 +  -4.9  -4.37658   CTTGCGGTAATTAGT   TGCAGT-GACGGGGTGTT GGA AGCACCTCATCTACTTCA   TTTTATGCAAAAATT  67 62
    BCZK1019 NONE
    BCZK1020 1128248 .. 1128269 +  -2.5  -3.09117   ATAGTAGCTTTTTTG           TTGTTTT-AT AGT ATGAAAACAA           TCATTTACTTTATAG  43 81
    BCZK1021 NONE
    BCZK1022 1128835 .. 1128854 +  -6.5  -5.72616   TAAAGGTAGGTAAAA            CTCTTCT TTATGT AGAAGAG             TTTTTTTATGTAAAT 100 28
        yhfN 1130229 .. 1130250 +  -8.8  -5.61596   GAAACAAAGCAAAAA           GAAGTAGC TACTAT GCTACTTC            TTTTTTTATAGAGAT 100 19
        mcpA 1132223 .. 1132242 +  -4.4  -2.96395   TTATATTCTAATTTT            TTACAATT TTCC GATTGTAA             TATATAATAATACGT  49 149
        yxxF 1133209 .. 1133231 +  -8.6  -3.28453   GAAGAAAAATCCTAT           TCTTAATTGT AAA ACAATTAGGA           TGTATTCTATTGATA  74 20
    BCZK1026 1133983 .. 1134024 +  -8.1  -4.71426   ATAGATAAAGAGAAA GCTCATAATTTGTAGAAGA GGTA TCTTCCGCTCATTATGAGC  TTTTATTAATAGAGA  85 37
    BCZK1027 1135089 .. 1135125 + -13.1  -4.40311   AAATATAATATATAT    CGAGAAAAAAGCGCGGG AAT CCCACGCTTTTTTCTTA    TTTTAAATTATTTAT 100 72
    BCZK1028 1136057 .. 1136084 + -17.2  -5.76633   TAAAGAATAGAAAAA        GAAGCTGGTGTT GTAT AACACCAGCTTC         TTTTTTTATGTGTAA 100 38
        aceB NONE
        aceA 1139134 .. 1139158 +   -10  -4.40692   ACGAAATAAAAGGAA          GGGGCACC TGTTGAAAT GGTGCCCC          TTGTTATTTTTTGAA  93 32
        cspA 1140693 .. 1140708 +    -9  -6.17268   TATTATGGAAAAAAG              GATGGC TGCT GCCATC               TTTTTTTTGTTGTGG 100 51
        comK 1142437 .. 1142455 + -14.6  -5.48514   AGAAGAGGTGTGAAA             GGATGGGG AAC CCCCATCC             TTTTTATTTCTTAGT 100 28
        yhjE NONE
        sipT 1143946 .. 1143965 +  -6.5  -5.23316   AGAAGTATAGAAAAA            GACAAAC TACTCC GTTTGTC             TTTTTTCGTGTCCTA  84 51
        addB NONE
        addA NONE
    BCZK1040 1151588 .. 1151605 +  -9.9  -5.46629   AAAATAAAAGAAAAA             GTAGGAG ATAT CTCCTAC              TTTTTTTACGCTGTT 100 39
    BCZK1048 1155027 .. 1155049 + -13.6    -5.252   GTGAAGTGAAGAAAA           GAGCTATCTT ATT AAGATAGCTC           TTTTTTATGGCCATG 100 32
        yisL 1157163 .. 1157199 +  -8.2   -5.8901   ATAAAGAAAATAAAA   CCACCTTATAATCTCAA ATAT TTGGGAA-ATAAGGTGG    TTTTTTATTTTATGT 100 40
        asnO 1159857 .. 1159881 + -15.9  -5.10461   AAGAATAGGAGAAAA          GCGACTTACTT TAT AAGTAAGTCGC          TTTTTATTAAATGAA 100 33
    BCZK1054 NONE
        katB 1162533 .. 1162556 + -11.8  -5.58454   AAATAAATAGGAAAA          GACGACTGTT ATGA AACGGTCGTC           TTTTTTTAGTGTAAA 100 35
    BCZK1057 1165601 .. 1165632 + -17.6   -4.9792   GTGTGCTCTTAAAAA      CAGGTTAAAGAGAA GACT TTCTCTTTAACCTG       TTTTTCTGTGAAGTA 100 83
    BCZK1058 1166702 .. 1166724 + -10.6  -4.21936   TATAGTACAATAAAA           CCCACAGGAA AAG TTCCTGTAGG           TTTTACACTTATAAA  95 50
    BCZK1060 1169116 .. 1169146 + -14.2  -5.41359   TAAAGGAAATAAAAA       GCACAACCTTATCT AAA AAATAAGGTTGTGC       TTTTTTAATTTCCTT 100 38
    BCZK1062 1171228 .. 1171247 + -12.2  -5.22312   TTCGAAAAGATTAAA            GAGGACCA AAGT TGGTCCTC             TTTTTTAATGTAAAT 100 27
    BCZK1065 1173183 .. 1173202 + -12.2  -5.63103   AAAACCGTAACAGAA            GCCGCAAT CGTT ATTGCGGC             TTTTTTTCATTACGC 100 31
        clpB 1176000 .. 1176022 + -12.8  -5.56568   AATTAAAATAAAAAA           GAGTTCGGAT AAA ATCCGGACTC           TTTTTTTAGTGCTGT 100 35
    BCZK1068 1177104 .. 1177128 +  -3.6  -3.81557   AAGAAGAATTGTGAA         GCTCC-CATAT ACAT AAATGAGGAGC          TATTTGTTTCAAGGA  54 27
    BCZK1069 NONE
        comZ 1178260 .. 1178291 + -11.6  -5.19879   TTGAGATGGAAGAGA      GGCCCGAACCGT AAGCAGAA ACGGTTCGAGCC       TTTTTGTATTTCGAA 100 51
       fabH1 NONE
        fabF 1180680 .. 1180719 + -22.6  -4.86385   AAATAATAGATAAAA  TAAGGAGTTTTTTCGCAA CATA TTGCGAAAAAACTCCTTA   TTTATTTTTACGCCT 100 35
    BCZK1073 1181570 .. 1181587 +  -3.4  -5.63374   TTCATATATAAAAAA             CAGGAG CTCTCT TTCCTG              TTTTTTTAGTATTAA  79 30
    BCZK1074 1182459 .. 1182472 +  -9.5  -6.32017   AGGTAAATTAAAAAA               CCGCC GATT GGCGG                TTTTTTTTATTTGTT 100 30
        oppA 1186594 .. 1186628 + -13.8  -4.08767   GGTTTCCATCATGAA     TAAGGGTATATGCCTA TGA TGGGCATGTACTCTTA     TTTTAAAAAAATAAA 100 45
        oppB NONE
        oppC NONE
        oppD NONE
        oppF 1190643 .. 1190672 +    -8  -5.35459   TCAATAATAAAAAAG       GCCATTCTTC TATTATTACT GAAGAATGGC        TTTTTTCTACTATCT 100 34
        oppA 1194236 .. 1194252 +  -5.1  -5.53991   AGAAATAAGAAAAAA              GCAGG CTAACCA CCTGC              TTTTTTTAATACGTA  85 33
        spxA 1195468 .. 1195493 +  -8.5   -5.9663   ATAATAATATGAAAA         CCTTCTACCTAT TAT ATAG-TAGAAGG         TTTTTTTTAATGTTT 100 43
        mecA 1197185 .. 1197210 +  -9.1  -4.96848   CCTGCTAAAACGTAG         GCCGATTTC TGTAGTAT GAAATCGGC          TTTTTATATGAAGAA  95 26
         cls 1198805 .. 1198829 + -11.5  -5.00884   CCTTTATTATAAAGA          GAGATGTCCGA AAT TGGGACATCTC          TTTTTTAAAAGGAAT 100 29
        coiA NONE
        pepF 1202011 .. 1202030 +   -10  -5.31519   AGAAGTAATAGAAAA            GACGAGGG ATTT CTCTCGTC             TTTTTGTTTACATGT 100 33
    BCZK1094 NONE
    BCZK1095 NONE
        ppnK NONE
        rluD 1207493 .. 1207530 + -14.5   -5.4505   AGACATACTTAAAAA   GGGAACAAAATTCTTATG TAA CG-AAGAATTTTGTTCCC   TTTTTTCTTAGCGGA 100 29
    BCZK1105 1216148 .. 1216159 +    -3  -3.56987   ATCGTTATTCTAACT                CTAA TAGA TTAG                 TTATATAGTAGTGTA  50 68
    BCZK1106 NONE
    BCZK1107 NONE
    BCZK1108 NONE
        rfbA NONE
        rfbC NONE
        rfbB NONE
        rbfD 1221460 .. 1221485 +  -6.3  -5.67283   TTATAGAAACCAAAA         GTCATTAAC AATTTTAA GTTAATGAC          TTTTTTGTTTGCCTT  93 18
        fabI 1222366 .. 1222393 + -11.4  -5.52807   AATATTAATTTTAAA        GGACAATCTCTA CATG TTGAGATTGTCC         TTTTTATTTGTTCTT 100 45
    BCZK1114 1223017 .. 1223053 +  -5.9  -5.41359   GGCCGGCTTTTAAAT    ATGTAAAGGTGGTAGAA ACC TTCTACCACCTCAATAG    TTTTTTAGTTTACTT  86 28
    BCZK1116 NONE
    BCZK1117 1224351 .. 1224377 + -14.6  -4.75372   TATACATATAAAAAA         GCGGTATTTCTG TAT TAGAAATACCGC         TTTTTACTAGCTAAT 100 71
    BCZK1123 1230728 .. 1230747 +  -6.5  -5.45802   TGTTGAGAGAGAAAA            GAGAAGT TGTGAT ACTTCTC             TTTTTGTTTTACCCC  88 41
    BCZK1125 1231253 .. 1231284 + -16.8  -3.90286   ACACATTGAAATAAA      GTAAAAGAGTGGCT ACGA GGCCACTCTTTTAC       TTTGGGTTTGTCATA 100 22
    BCZK1129 1233954 .. 1233989 + -14.1  -5.03994   TTAAGGTGGCACCAC    GGGAGTACCCGTCCT TTCTAT AGGATGAGTACTCCC     TTTTTGTGTATAAAA 100 71
        trpE NONE
        pabA NONE
        trpD NONE
        trpC NONE
        trpF NONE
        trpB NONE
        trpA 1240658 .. 1240699 + -21.3  -2.82987   AATTCATACAGGCAA CAAAACAAAAAGAAGAGGC GTAA GTCTCTTCTTTTTGTTTTG  TGTAATAAATGTTAA 100 3
    BCZK1137 1241124 .. 1241137 +  -8.1  -5.04987   GAGTGATCCAAAAAA               GAGCC AAAC GGCTC                TTTTTTGAAACTGTT  91 41
        lldP 1242732 .. 1242751 +  -7.2  -6.13503   TTGAGAAATTAAAAA            TTCTCCTA TATT TAGGAGGA             TTTTTTTTGTTACTG 100 29
    BCZK1140 1243505 .. 1243541 + -13.8  -4.36914   AAGAGGAATAATTGA    GAAGAAGAGGGCGTTC AAAAA GAACGCCCTCCTCTTA    TTTTATAAAACCCAA 100 26
    BCZK1142 1245630 .. 1245670 + -11.4  -4.14627   TCAAGAGAATAGAAC  ACGTGAAAAAGGTACAGT GCGTA ACTGTACCTTTTTTATGG  TTATTTATCTGAACC 100 332
    BCZK1144 1247632 .. 1247650 + -10.4  -5.63103   GCAAGACGAGCGGAA             TAGCACTT TTT AAGTGCTA             TTTTTTTCGTTAAAG 100 23
    BCZK1145 1248311 .. 1248324 +  -2.5  -2.84257   ATAGTACGTATCGCT               TATAT TGTC ATATA                GTATTTAGTTTTTAA  42 110
    BCZK1146 1248790 .. 1248807 +  -7.7  -5.96521   AATCTAGTAAAAAAG             CAGACCT CAAA GGGTCTG              TTTTTTTTAATTGGT 100 34
    BCZK1153 NONE
    BCZK1154 NONE
    BCZK1155 1260947 .. 1260962 +  -7.6  -5.49568   AATGTAAAAATGTAA              CCTTAC TTGA GTAAGG               TTTTTCTTTTCAGTT 100 41
    BCZK1156 NONE
    BCZK1157 1261714 .. 1261737 + -10.4  -5.17488   ATAAATAAGAGATAA          CCCAGCAATCT TAA AG-TTGCTGGG          TTTTATTTTGCTATT 100 26
    BCZK1158 1262348 .. 1262374 + -14.5  -3.53779   CGGATTGAGAGAAAA         GGGCCTTGTAG GAAAG CTGCAAGGCCC         TTAATGTTTTGGGAA 100 132
    BCZK1159 1263112 .. 1263149 + -10.1  -5.60993   GATTTAGATAAAAAA   GAGAAGCCATATC-ACGT AGA AAGTTGATATGGTTTCTC   TTTTTTTATGACCCC 100 43
    BCZK1160 NONE
    BCZK1161 NONE
    BCZK1162 1265159 .. 1265176 +  -7.7  -5.16969   AAGAAGCTAACAGAA             GCAGGGA GAAA TCCTTGC              TTTATTTTTTGTATA  91 96
    BCZK1163 1265986 .. 1266009 +  -8.2  -4.21922   ATGGTTGTGTCTCGT          GAGGTAGC AATTCAAA GCTACCTC           TTTAGTTTTACCTAG  83 24
    BCZK1164 NONE
    BCZK1165 NONE
    BCZK1166 NONE
    BCZK1167 1267579 .. 1267596 +  -7.7  -5.16969   AAGAAGCCAACAGAA             GCAGGGA GAAC TCCTTGC              TTTATTTTTTGTATA  91 96
    BCZK1170 1270030 .. 1270052 + -10.8  -5.62045   GATTGATGAGAAGGA           TAAGAAAGAA TAA TTCTTTCTTA           TTTTTTATTGTATAT 100 13
        dacF 1271491 .. 1271534 +    -7  -2.95919   GAAAAATAAATTACT AGTAAAAAAGACTGTG AGGGAATATTGA CACAGTCTTTTTTACG CTTTAATTAACTAAT  61 32
        sigW NONE
        calY 1272909 .. 1272932 +  -9.7  -4.91109   TAAGGACAACAAAAA          GAGACTATC AAAAAG GATAGTCTC           TTTTTCTGCTAAAAG 100 41
    BCZK1174 1273868 .. 1273909 +  -8.1  -3.04416   GAATAGCGGTTATAA AGCCGAGTAGGTGAG AGAGTATTGCGA CTCACCTATTCGGCG  TGTCCTCTTTATTTT  70 68
        calY 1274851 .. 1274865 +  -8.5  -5.60993   AAAAATAATAAAAAA               GCGGG TATCC CCCGC               TTTTTTTATAAAGAA 100 33
         ina 1278199 .. 1278223 + -13.7  -5.60993   GTTAATACAGTAAAA          CTACCGAGAGA TTT TCTTTCGGTAG          TTTTTTTGTGAGCAA 100 36
    BCZK1178 1279767 .. 1279786 +  -9.3   -5.0916   GCCGTATGATAATAG            CCCCTTC GCAATG GAAGGGG             TTTTTCTGTTCGACA  95 65
        potA NONE
        potB NONE
        potC 1282581 .. 1282594 +  -4.5  -3.96148   GGTGAAGAAAACTCT               GGAGG ACAC CTTCC                TTTATAATACGAACG  60 5
        potD 1283699 .. 1283723 + -12.3   -5.1861   AAATAAGTAAGGAAA          TGCGGTTTCTA AAG TAGAAATCGCA          TTTTTTCATAGTAGG 100 35
        pbpB 1284399 .. 1284434 + -19.4  -5.63517   AGAGAGATAGAAAAA    CGTCTAGAAAAACTAT TATT ATAGTTTTTCTAGACG     TTTTTTGTTTGCAGG 100 31
    BCZK1184 1286701 .. 1286721 + -11.3  -5.64274   AATCATCGTAAAAAA            TACTCATCT TAT AGATGAGTA            TTTTTTTATGAATAG 100 30
    BCZK1185 1287216 .. 1287239 +  -8.9  -3.54256   GGCGTAGAGCATGAG          GGGCAGTCT ATTATA AGACTGTCC           TCTATTTTTGACGGT  78 27
        rluD 1288317 .. 1288327 +  -5.4  -3.17763   TAAGAGAAAAGAGGG                 GTGA GAA TCAC                 TTGATCAAATATAAA  54 106
    BCZK1187 1288933 .. 1288967 +   -16    -2.606   AAGTTATGAAACATA     AAAAAGAGTCTTCTCA TTA TGAGAAGACTCTTTTA     ATCTATTTACTTCGT 100 25
    BCZK1192 NONE
        resD NONE
        resE 1297360 .. 1297384 + -12.3   -5.0916   TACAGAATGAGGAGA          GCATGTTCTAA TTT TTAGAGCATGC          TTTTTATATTGAAAA 100 15
    BCZK1195 1298356 .. 1298395 +  -5.9  -3.25719   CGTTTTCTTTAGAAG GGGGAGAGGA-TAGGC-CA TGGT TGAGCCTACTCTTCTTTCC  TTAGTCATCTGATGA  59 94
    BCZK1196 1299183 .. 1299193 +    -4  -2.88663   CTCATGAAGGGGGAA                 CATA AGC TATG                 TCTATGAAAATCAGT  47 34
    BCZK1197 NONE
    BCZK1198 1301334 .. 1301354 + -12.6  -5.15634   ATAAAAGAGGGGAAA            GCAGGCCA GAAAA TGGCCTGC            TTTTTTAATAGAATA 100 37
        comC NONE
    BCZK1200 1302481 .. 1302513 + -13.7  -3.50588   AAATATGTTGGGAGC      TAAAAACTCCAAAGT AAA ACTTTGGAGTTTTAA      TGTTTCATATGCGCT 100 23
        phaR 1308701 .. 1308711 +  -3.2  -4.64844   CAGATAAAAGAGAGA                 GGGA GAA TCTC                 TTTTCTATGTATAAA  62 60
        fabG 1309574 .. 1309604 +  -3.4  -5.40072   TAATGAAGTAAGAAA      AAAGTGCATATCC ATAGCA GGA-ATGCACTTC       TTTTTTTAGAAGGAA  76 38
        phaC 1310740 .. 1310763 + -10.4  -5.60993   AGTAAAAATAAAAAA          TCCAACTAGC CTAT GTTAGTTGGA           TTTTTTTATGGAAAA 100 36
    BCZK1211 NONE
        ktrB 1313398 .. 1313424 + -16.8   -5.2189   TTGGATAGTATGAAA         CCATTCTACCTA TGT TAGGTAGAATGG         TTTTTTAGTCGTTAA 100 33
        afuA NONE
    BCZK1215 NONE
        afuB NONE
        phnX NONE
        phnW NONE
        lys1 NONE
    BCZK1220 1322094 .. 1322118 +  -9.3   -4.3534   GTTAAATACATTGAA          CTTCCACCTGA TTT TAAGGTGGGAG          TTTTACTGCTTGCAA  89 36
    BCZK1221 1322429 .. 1322449 +  -9.9  -4.62622   TATTCTCATTGACAA            TGATAATGA TAT TCATTATCA            TTTATTTGTAGTTAA  93 90
        inlA 1324828 .. 1324860 + -10.9   -5.4251   TAAAAGATGAGAAAA      TACGTTATTCTTT CATTGGA AAAGAATAACGTA      TTTTTTATGTATAAA 100 38
    BCZK1223 NONE
    BCZK1224 1326456 .. 1326486 + -19.9  -5.38497   AAGATGAAAAGGAAA       GGGAGCCATTTGC TATAT GCAAATGGCTCCC       TTTTTTAGTTTGAGT 100 39
    BCZK1226 1327902 .. 1327936 +  -8.8  -3.02649   GGTTTTATGAAATAA     GTATAATTACCCTTTT GGG ATAAGGATAATTATAC     TATGTGTAATGGAAT  72 26
    BCZK1228 1330081 .. 1330104 +  -7.5  -5.65927   ATATATTCCAAAGGA          GCTTTGGAT ACAGAA ATCCAAGGC           TTTTTTATTTACATG 100 43
        pepF 1332002 .. 1332027 + -10.5  -4.07568   ATTCAGAATACTAAA         GAGGTGTTTCT AATA AGGAGCACCTC          TTTTCACCAACAAAA  91 109
    BCZK1230 1332598 .. 1332615 +  -9.9   -5.1675   AGCGATAATCAGAAG             GAAGTGG GAGA CCACTTC              TTTTTTCATACGTGC 100 33
    BCZK1232 NONE
        ygcM NONE
    BCZK1234 NONE
        folE 1336754 .. 1336806 + -29.9  -3.53787   TGACAATCGTTAATA TATAATAGAAAGAAAGGATCTGTAT AAC ATACAGATCCTTTCTTTCTATTATA TTATGCATTTTGATT 100 28
    BCZK1237 1338105 .. 1338130 + -10.5  -4.87389   GAATTTAACATAAAA         GCACACGATTT ATAT AAATCGCGTGC          TTTCTTTTTAAGATA 100 28
    BCZK1239 NONE
    BCZK1240 1339674 .. 1339699 + -10.5    -3.786   TTCTTTTTTGCGTGA         TGCTGGAGAAA TATA TTCCTCCAGCA          TTTGCCGTTTTATGA  89 199
       nrdIB NONE
        nrdE 1341754 .. 1341777 +  -2.4  -3.05384   GTGATGATATAGTCT          GTCCTGTATG GTGA CATACAGCAG           TTGCATGAGCAACGG  43 326
        nrdE 1342801 .. 1342832 + -13.2  -3.50454   TAAAAAGTGAGACAT      G-ATGAGCAGGGTTT TCT GAACCCTGCTCATGC      TTAGTTATCATATTT 100 43
        nrdF 1343841 .. 1343890 + -22.7  -4.90778   ATTTTTAATATATGA TCATAAAGAAAAGCTGTCTTATT CATT GATAAGACAGCTTTTCTTTATGG TTTTGTTTACATAAC 100 33
    BCZK1245 NONE
    BCZK1246 NONE
    BCZK1247 NONE
        bcrA NONE
        bcrB 1347619 .. 1347640 +  -8.7  -5.10461   TTATAATAAAAGAAA           TCCCCGCTT GTAA AAACGGGGA            TTTTTATTACATAAC  95 35
    BCZK1250 1348833 .. 1348851 + -13.2  -5.05505   ATAGATAATTAAAAA             GTAGCTCC TTA GGAGCTAC             TTTTTAATTTGTAAT 100 33
    BCZK1253 NONE
    BCZK1254 1350687 .. 1350697 +  -2.6  -2.74019   GAAGCGTTAAAATTA                 TTTT AAG AAAA                 TAATTGCGAATTATG  40 20
        sseB 1351180 .. 1351201 +  -8.8  -4.98531   CTATTATAAATAAAA           GGAAAAGC GTAATA GCTTTTCC            TTTTTAATTTGAACA  95 28
        fabK 1353322 .. 1353346 + -11.5   -4.5287   ATGTATATAGAAAAA          GACCACTTGAA TAA TTCAAGCGGTC          TTTTCATTAGTTTGC 100 12
        amaA 1359193 .. 1359216 + -12.5  -5.18866   GAAACATAAAAAAAG          GCAACTGCG CTCTAT CGCAGTTGC           TTTTATTTCTTTCCG 100 42
        fldA NONE
    BCZK1265 1360818 .. 1360835 +  -9.9  -5.64873   ATATCGTACATTAAA             GGATGCA AATT TGCATCC              TTTTTTGTTGTTGAC 100 27
    BCZK1267 1362752 .. 1362763 +  -4.4  -4.40963   CTGCATACCCTTTTT                CTGT TTTC ACAG                 TTCTTTTTGAACGAT  65 194
    BCZK1268 1363052 .. 1363075 +    -9   -4.3487   TATGCATAAAGAAAA          CAACCGCT-AT ATT ATGAGCGGTTG          TTTTGCGTTGTATAT  88 9
        uppP 1365394 .. 1365435 + -15.5  -2.60854   TCTATTTCTTCATTA TGTAATAAAAAAACTGCCG AGTT CGGCAGTTTTTTTATTTTA  CTACTTTTTCTATCA 100 21
    BCZK1273 1367100 .. 1367129 + -15.9  -3.88498   TTACGTAATGAAAGA       GAAGACCTTCCTT ATAT GAGGAAGGTCTTC        TTTCGTATGTAAAAG 100 63
        ktrB 1371145 .. 1371168 + -15.4  -5.61881   GTATTTACAGGGTAA          GGTATCTCGC ATAA GCGAGATACC           TTTTTCTTTTTAAAA 100 26
    BCZK1277 1372442 .. 1372462 +  -2.6  -4.98531   AGCTCCATTCTAAAA            CAGACA AACCGTTAC TGTCTG            TTTTTAATTTGCAAA  66 226
        ilvE 1374700 .. 1374712 +  -3.4  -4.85599   TACGAAGAAAATAAA                GTTG GATAA CAAC                TTTTTATAACATAAG  66 17
        ilvB NONE
        ilvH NONE
        ilvC NONE
        leuA 1379779 .. 1379791 +  -2.7  -3.46647   AAATCTTTTATCCAG                CTTGT GAA ATAAG                TGTTTGATAGGTGAG  46 14
        leuB NONE
        leuC NONE
        leuD 1383030 .. 1383066 + -13.2   -3.6968   TCATCATACGTAAAG   CCCTTGAACCTA-ACGT GAAA ACGTGTAGGTGCAAGGG    TTATTCCCGTTGTAC 100 170
        hisZ NONE
        hisG NONE
        hisD NONE
        hisB NONE
        hisH NONE
        hisA 1388260 .. 1388270 +    -4  -3.01712   AAGAAGTACTAGAGG                 TAAC AAA GTTA                 TGTTAGCGAAACGCA  48 9
        hisF 1389022 .. 1389036 +  -2.8  -4.08692   AAACGTCGAGGTGCG               GTTATG AAA CCTAAC               TTTTCAAAAGGATTA  53 19
        hisI NONE
        hisE NONE
        hisK 1390933 .. 1390952 +  -5.7  -5.14563   AAAAGCGTAAAAAGA            GGGGAGA CTTGCA TCTCCTC             TTTTTTCATGGAAAA  83 266
        serA 1392037 .. 1392086 + -18.3  -4.60648   CAAAAAGTATTCGTT ACAAAATAAAAAGAAACCTTCCG GAAC CGGAAGGTTTCTTTTTATTTTTC TTTATTTGCTCTTTT 100 17
    BCZK1302 1395843 .. 1395866 +  -9.6   -5.4492   TTTCCTAATAAGAAA          CGCGTGTGAAC ATT GTTC-CGCGCG          TTTTTTGTCTATCTA 100 377
        lysA 1397731 .. 1397767 + -16.1   -5.0925   ACTAGAAAAACTAGA    GGCGGTTTTAACCTATT TTG ATTAGGTTAAAACCGTC    TTTTTGCTTTTACAG 100 492
        cysH NONE
         sat NONE
    BCZK1306 NONE
        nirA NONE
    BCZK1308 1402153 .. 1402178 +  -6.9  -3.87551   ATGAAGAAATGAAAA         CTTCCATTCAT ATAT AAGGATGGAAG          TTTCACTTTAATAGT  69 54
        cysG 1402983 .. 1403005 +  -2.1  -3.02471   AAGTAAGTGGAGTGT           TATAAAATG AAAGC CATCTTATA           TATATGTCATGGAAG  42 21
    BCZK1310 NONE
        cysG 1404638 .. 1404669 +   -16  -5.86976   AACATTACATATATC      GTCCTCTACATGCA TATT TGCGTGTAGGGGAC       TTTTTTATTTTCTAA 100 327
    BCZK1312 1406111 .. 1406146 + -19.4  -2.82759   TTTAAAATGTTTGCA    TAATAAAAAGACGGAG AAAG CTCCGTCTTTTTATTA     TGTGGTAGGTGTATT 100 23
        gltT 1409441 .. 1409473 + -12.9  -2.87132   TTAATTATAATTTGA      AAAAAGCTCTCACAT AAT ATGTGAGGGCTTTTC      TATATAGAAGGGAAG 100 37
    BCZK1315 1410265 .. 1410288 + -11.8  -4.95167   CTTATAGATGTATAA          GACCTCTTCT CGTT GGAAGAGGTC           TTTTGTTATTCATTA 100 275
        nhaC 1411684 .. 1411711 +   -12    -5.626   TTAAAAGTAACGAAA        GCCGTTCAGAGA ATGT TCTCTGTGCGGC         TTTTTTTATGCGATA 100 56
        yvqI NONE
    BCZK1318 1412989 .. 1413027 + -12.7  -3.05022   CTTATGATATAGTGA   TAGGAGAAAAGGTGTTG GAAAG CAATGCCTTTTCTTCTA   TGTATATGTGACAAG 100 63
        yvqF NONE
    BCZK1320 NONE
    BCZK1321 1415496 .. 1415525 + -14.5  -3.51232   GATACAGTGAAACTT       TAATCAGTGGGGA GCTA TTCCCACTGATTA        TTAGTTTGCACCGAA 100 39
    BCZK1322 1415883 .. 1415896 +  -8.1  -5.07053   ATCAAAAGTAAAAAA               CTCCC TTTT GGGAG                TTTTTTAGGATGCTT  91 30
    BCZK1324 1418061 .. 1418109 + -12.7  -3.73775   TTGCAAAATTAGATT ATGAAAG-AAGGAAGCCTCACA AAATAA TGTGAGGCTTCCTTCCTTACAA TTTCATGGCGCTCCA 100 22
    BCZK1325 1419918 .. 1419948 + -15.6  -4.20136   CTTTCCTAGGAAATG       ATAATAGAGAGGGG ACG CCCCTCTCTATTAC       TTTGCTTTTGCAGAT 100 103
    BCZK1328 NONE
    BCZK1329 1422025 .. 1422052 +  -7.8  -5.19275   ATACAGTCTAAATAA        TAAGCGAGCTAG CATT CTAGTTGGCTTA         TTTTCTTTTGTAAGT  91 26
         hmp 1423418 .. 1423437 +  -5.7  -5.82036   AAGAAGCAAAAAAAA            CGAGGTG TTATTT TACCTCG             TTTTTTATTTGTTCT  95 51
    BCZK1332 1424339 .. 1424355 +  -9.5   -5.7946   TTCTTCATTAAAAAA              GATGTCA ATA TGACATC              TTTTTTTATTAAACC 100 30
       pbp2A 1429538 .. 1429561 + -11.1  -5.36441   TTTTGGTAAAAGAAA          GAGGCGAAT AAAGAA ATTCGCCTC           TTTTTTGTATGAAAA 100 32
        yunF 1434105 .. 1434145 + -15.6  -2.87132   AGTGATAATAAACAA  GAAAGGCACTGTACAAAC AGGGG GAATGTACAGTGCCTTTC  TATATGAAAAAGAGG 100 36
    BCZK1345 1439979 .. 1440009 + -14.8   -2.8084   GTGTTCTAACTCAAG       CCCCCACTGAAATG TTT TATCTCAGTGGGGG       TAGTTGACTATTTGT 100 274
    BCZK1346 1440883 .. 1440914 + -17.6  -4.90136   TACAAGTTCAAAAAA      GGAAAAACAGCTAA CTAT TTAGCTGTTTTTCC       TTTTTCCTATTAATT 100 12
    BCZK1348 NONE
    BCZK1349 1444581 .. 1444614 + -11.9  -4.43859   ACAAATATTAACTGC     GAAAAAGAAGCTGAG GGGA CTTAGCTTCTTTTCC      TTTTGTACAGTTATA 100 30
        sodF 1445596 .. 1445614 +  -8.8   -5.4505   ATGGACACCGTATTA             GGCGCAGG TTT TCTGCGTC             TTTTTTATTGGAAGG 100 25
        dacB NONE
        spmA NONE
        spmB 1447993 .. 1448020 + -11.5    -5.626   ATAATACGTATACGA        CCACTATTAAG GTGTTG CTTAATAGTGG         TTTTTTTATGCGGTA 100 70
        rluB 1448984 .. 1449009 + -14.1  -4.16016   GATATTTTGAAAATT         TCACCAGTGGA ATGC TCCGCTGGTGA          TTTATTAAAAAATAC 100 43
        resA 1449605 .. 1449623 +  -7.4  -3.28269   AGCCTTTACATAAGA             GGCGCT TACCTAT AGCGCC             TTCAGTTTAAAAATT  66 48
        resB NONE
        resC 1452507 .. 1452541 + -13.9  -4.90296   ATACGCATAGAGAAA     TAAAATAGGAGAGTG TATGT CACTTTCCTATTTTA     TTTTTGTCAACTTTT 100 31
        resD NONE
        resE 1455327 .. 1455380 +  -7.8  -5.66684   TTGATAATGAATAAA GTTCTACTGTTTTTTATTTTTTTG TAAAAT CAATTAAATAAATAATAGTAGAAC TTTTTTTCTAACTTA 100 57
        yvqK 1456002 .. 1456023 +  -5.9  -5.75478   TGATAAGAAAGAGAA           GGAAGTGGA GTGA TTCACTTTC            TTTTTTTGTATACTT  95 13
    BCZK1361 1456720 .. 1456740 +  -9.8  -5.00616   TGTAAAGTAAAAAAA            GAGCTAGT TTAAC ACTAGCTC            TTTTTTACCAAAAAA 100 31
        ypaA 1458572 .. 1458598 + -12.5  -5.14563   AAATATAAAATAAAA         CCATTAGTAGT ATGTA ACTACTAATGG         TTTTTTAATAAGGAG 100 40
    BCZK1365 NONE
        recQ NONE
    BCZK1367 NONE
    BCZK1368 NONE
    BCZK1369 NONE
    BCZK1370 1464585 .. 1464600 +  -3.4  -3.46081   CTATTTTCTATTTCA              TATAAT AAAA ATTATA               TTCATTGGTTGCGTA  50 59
    BCZK1371 1465223 .. 1465258 + -13.6  -5.85244   TACTTTGTGAAAAAA    CAAAACCTTAGCTA ATATAACA TAGCTAAGGTTTTG     TTTTTTATTTTACTT 100 11
        gdhA 1466810 .. 1466834 + -11.5  -5.80364   TATATTGTGAGAAAA          CGTGATTCCTT TCG AGGGGATCACG          TTTTTTTGTTGAAGT 100 44
    BCZK1373 1467097 .. 1467119 +  -6.3  -2.69178   TAAAAACAAAAAGAA           CGCTTGTTC TATAC GAACAAACG           TGCTATAATCTCCTT  57 43
    BCZK1374 1467464 .. 1467478 +  -4.2  -3.23216   AAGAAGTAAGGTAAT               CTTCTG AAG CGGGAG               TTGGTAGTAATGGCG  49 81
    BCZK1375 1468055 .. 1468072 +  -5.6  -5.80727   CAATAAAGATAGGTG             CCTACT GCTGTA AGTAGG              TTTTTTCTTGTTTTT  91 62
        trxB 1469107 .. 1469146 + -15.3  -3.22298   CAACAAGAGAAATGT  AAAAAGAAGCTGTCGAA ATAAAC TTCGACAGCTTCTTTTC   TTAATCATGCATAAA 100 24
         cmk 1471282 .. 1471301 +  -8.6  -5.76237   TGTTTGCGAAATAAA            GAAAGGGG GTAG CCTCTTTC             TTTTTTGTTTATATA 100 27
        rpsA NONE
         fni 1473829 .. 1473844 +  -7.6  -5.84432   GTAGAAGATAAAAAA              TCAACC GTTT GGTTGA               TTTTTTTGTATTCTA 100 30
    BCZK1382 NONE
        yphB NONE
    BCZK1385 1476131 .. 1476151 +  -9.8   -5.1101   TTCTGGAATGCAAAT            CCCTTCTT GCACA AAGAAGGG            TTTTTTACATAATAA 100 85
    BCZK1386 1477515 .. 1477540 +  -3.4  -2.71144   AGACTAATGGAGAGG         ATGTGATTTT ATGACA AAAATCACAG          TAGTTGGAGCAGGTA  44 34
        gpsA 1478554 .. 1478583 + -19.5  -5.86609   TTACTTTAAAGAAAA       GCGACAGAAGTAC ATTT GTACTTCTGTCGC        TTTTTATTTTTTTGG 100 32
        yjcC 1478999 .. 1479025 + -10.2  -5.38839   GGCATATTTGGTCAA         CCGAAGCGAG AGATATG TTCGCTTCGG         TTTTATTTTTATCTA 100 110
        yphE NONE
    BCZK1390 1480172 .. 1480205 +  -6.2  -5.47159   ATCATAAGTCATGAA     CCTTTCTTTTAG TGAATAAGTT CTAGAAGAAAGG      TTTTTTATGTTACAC  88 34
      spoIVA 1481892 .. 1481911 +  -7.9  -5.46698   TATTATAAGAAAAAA            TCCCTCT CATCGT AGAGGGA             TTTTTTAATTTTCGC 100 33
         hup 1482476 .. 1482502 + -13.9   -5.0925   CATATTAACAGGGAA         GAAGAGTTTCC TTTTT GGAAACTCTTC         TTTTTGCTTTTAAAA 100 47
        folE 1483146 .. 1483167 +  -5.9  -7.00209   TTAAAACGAAGTAAA           GAAAAGTGG GAAA CTGCTTTTC            TTTTTTTTTTTTTGT 100 27
        hepS NONE
        menG NONE
        hepT NONE
         ndk 1486467 .. 1486498 + -15.4  -6.04953   TGATAATAGTAGAAA      GTGCAAGGAGAATA GGGG TATTCTTCTTGCAC       TTTTTTTATTTCTAT 100 77
        aroC NONE
        aroB NONE
        hisC 1490205 .. 1490223 +  -6.7  -5.27923   TTAAGAGATTGTGAA             GGCTCCT ATTAG AGGAGTC             TTTTTTATCGCATTA  88 37
    BCZK1401 NONE
        ypiB 1492424 .. 1492453 + -12.4  -5.54264   TTCAGACTTTTTCAA       GAAAAACTACCT TAATAT AGGTAGTTTTTC        TTTTTTTACCTCTTT 100 72
        ypiF NONE
        qcrA NONE
        qcrB NONE
        qcrC 1495136 .. 1495162 + -13.9  -5.50723   AAAAAATAATAAAAA         GCTGACTACAA AAAAA TTGTAGTCAGC         TTTTTATTTTGATGA 100 32
        ypjA 1495813 .. 1495825 +  -4.9  -4.02022   GCTTACGCGAGAATC                GAAAA CAG TTTTC                TTTATGATAGTTAGA  62 6
    BCZK1408 1496533 .. 1496550 +  -4.2  -6.02919   ATGTCAAATAAAAAA             TTCTCT GCTTAA AGAGAA              TTTTTTTGTTTGTAA  90 14
    BCZK1409 1497527 .. 1497538 +  -2.2   -3.3341   GTACTATAATTAAAA                CTTC AATG GAGG                 TTCATGATGTTTTAT  44 112
        yugP 1498227 .. 1498246 +  -9.4  -5.86976   GTAGCGATGACTAAA            GACTATCA ATTT TGATAGTC             TTTTTTGTTTTGTGG 100 27
         ung 1498965 .. 1498988 + -11.2  -2.96125   TACGTAATAAAAAAC          TAGAAAAGCT AAAA AGCTTTTCTA           ATTGTGTTTATGTAT  83 23
        ypjD NONE
        dapB NONE
        mgsA NONE
        ypjG NONE
    BCZK1418 NONE
        pcnB NONE
        birA 1505817 .. 1505838 +  -8.8  -5.65927   CGAAATTAAGTAAAA           GAAGTTCC TCTTTT GGAACTTC            TTTTTTATTTCCATA 100 28
        panB NONE
        panC NONE
        panD 1508800 .. 1508822 + -11.4  -5.30686   ATTATAAGTAAGGTG           GCTATCTCTA TTA TGGAGATAGC           TTTTTTGTGCATCTT 100 34
        dinG 1511781 .. 1511805 +  -5.1  -3.88232   GCGTAAAAAATGTGG          GTAGGAGGAAT TTT ATTTTTCTTAC          TTCTTGTATACAAAA  60 82
        ypmB NONE
        aspB 1513892 .. 1513912 +  -7.6  -5.41746   AATGCAATGCAAAAA            CCTTCCTA CATAA TAGGGAGG            TTTTTTTGACGAATT 100 55
        dnaD NONE
         nth NONE
    BCZK1430 1515857 .. 1515888 + -11.1  -5.80817   AATGATAACAAAAAA      GAAGTCCTGTTCTC GTTAA GAGAA-AGGACTTC      TTTTTTTGTATTAAG 100 7
    BCZK1433 1520397 .. 1520430 + -22.7    -3.272   TGATATAATAAAAAA     GAAGTCCCGTCTTCA TTTA TGAAGACGGGACTTC      TTAATGTAAAGTAAT 100 33
    BCZK1434 NONE
        yppE 1521378 .. 1521397 + -12.2  -5.73339   GAGCAATGTAAGTAA            CAAGAGGG GAAA CCCTCTTG             TTTTTTTATGCTTCT 100 26
    BCZK1437 NONE
        cotD 1522844 .. 1522864 + -10.5  -5.71983   GTAAATGATATGTTA            GAACTAGCG AAA TGCTAGTTC            TTTTTTTGTAATTGG 100 37
        ypsA 1523514 .. 1523524 +  -2.6  -2.75844   TTTAGTTAATGAAAG                 TTTT GGC AAAA                 ATTTGAGGTGAAGAA  40 96
      divIVA 1523928 .. 1523940 +  -4.9  -3.64599   TAGAAAAAAACATTG                CAAAA TCT TTTTG                TTTCCACTATACTAA  58 74
    BCZK1441 NONE
    BCZK1442 1525929 .. 1525950 +  -8.9  -5.92337   TAATATAGAAGAAAA           TTTTCCTTT TTCG AAAGGAAAA            TTTTTTTTCGTGTAT 100 33
        dinG 1528004 .. 1528021 + -11.3  -5.84432   AATTATAAGGAGAAA             GCTTGGC GCTT GCCAAGC              TTTTTTTCTATTATA 100 33
    BCZK1444 1529619 .. 1529638 +  -7.1  -5.40474   TACGAGTTATAAAAA            GGGCTGC TTAATT GCAGCTC             TTTTTTTAAGGGGAT 100 29
    BCZK1445 1530124 .. 1530170 +  -7.7  -5.41143   GAATTATATATGTAA AAAT-AACTAAAAAACAGAAGA GAGT TCTTCTGTTTTTTAGTTTAATG TTTTTTTAGCAACTG 100 16
         map 1532612 .. 1532660 +    -9   -5.8187   TTCTTTTTTGCGAAA CTCCAAAAGCGCGTCTCTCACTTG TAA CGAGTG-GTGGCA-GCTTTTGGAG TTTTTTTATTGCATA 100 272
         xpt NONE
        pbuX 1534617 .. 1534652 + -19.4  -5.19879   GAAGCGTAAAATTGA    TAAAAGGTTCAAATCG TATG CGATTTGAACCTTTTA     TTTTTGTATTTCCAA 100 32
    BCZK1451 1540320 .. 1540354 +  -9.5  -3.54424   TTGTCCATGGTGAAT    CCCTCCTT-TCTATTA CTTA TGGTAGACAAGGAGGG     TTTAGAACAATAGAG  80 291
    BCZK1453 NONE
    BCZK1454 NONE
    BCZK1455 1542228 .. 1542242 +  -4.9  -4.64657   CTGTGAGGGCATCCA               CCTGC GAGTA GCGGG               TTTTTGGACATTTAC  69 271
    BCZK1457 NONE
    BCZK1458 NONE
    BCZK1459 1545010 .. 1545029 + -10.8  -5.65496   ATAACTTATTAAAAA            CCTTACGT TTAA ACGTAAGG             TTTTTATTTTTACTA 100 29
    BCZK1460 1546504 .. 1546529 +  -9.1   -4.8487   GGTAATCTATTTATA         TAACCTTACGT AATG ACGTGGGGTTA          TTATTTTTTTGGTAG  93 105
    BCZK1461 1547428 .. 1547463 + -10.6   -5.4505   ATGCTGTAAATACTA    GGAAGACCGATTAA AAGTAAAA TGAATCGGTCTTCC     TTTTTTGTTCACAAA 100 32
    BCZK1465 1563860 .. 1563882 +  -6.4  -5.33921   TTTTTGGGTAAAAAA           GAATCCTT TTCACGT AAGGATTC           TTTTTTCGTTCATTT  88 30
    BCZK1467 1564905 .. 1564918 +  -2.3  -6.09196   CAAGCGTAACTTCAC               GCAGC CTGC GCTTC                TTTTTTTGTTTTGGA  81 32
    BCZK1471 1567827 .. 1567850 + -11.8  -5.13473   ATGTAATAGATGAAA          GAGCTATTCC TATA GGGATAGCTC           TTTTTTACATGTGAT 100 35
    BCZK1472 1568825 .. 1568848 +   -14  -5.27399   TTGTCATGAAAAAAA          CATCCAGAGA AAAT TCTCTGGATG           TTTTTTAGTGTCTTG 100 221
    BCZK1475 1570411 .. 1570431 +  -6.9  -4.35581   AAGATAGAAAAGTAA            GAGCCAT CATCTAA ATGGCTC            TTTTGCATATTTTGG  78 26
    BCZK1476 NONE
    BCZK1477 1571520 .. 1571552 + -15.1  -4.07568   ATAAGATATAGAAAA      GAAATAGTCGTAACG ATA TGTTGCGACTATTTC      TTTTGAAAAGGGGGA 100 51
    BCZK1478 1572192 .. 1572210 +  -6.7  -5.13722   GAAAAAAAGAAAAAA             GTAGTGC GTTAA GCACTGC             TTTTGTTTTAATGAG  88 14
    BCZK1479 NONE
    BCZK1480 1574328 .. 1574356 +    -9  -5.56263   TCGCATTAAAAAAGA        GGAGCTTTTC GATAGATAA GAAAAGCTCC        TTTTTCTTTTGTCCT 100 32
        bioA 1575869 .. 1575891 + -16.4  -4.99645   TATTTAATGAATGAA           GCGAGCTGTA CTA TACAGCTCGC           TTTTGTTTATGAGGT 100 34
    BCZK1482 1576235 .. 1576266 + -15.4  -5.10208   AGATAAAACAAAAAA      GGAGATTGCTATCT TATA AGATAGTAATCTCC       TTTTTATTAAAATTA 100 41
    BCZK1484 1579461 .. 1579480 +  -7.2  -6.09196   AATAATGAATAAAAA            GAATTCTC GTAT GGGAATTC             TTTTTTTGTTTTGAA 100 39
    BCZK1485 1580448 .. 1580460 +  -6.3   -3.5556   ATTTTTTAATTCTCT                CTTGA CCT TCAAG                TTACTTTAAGGTTTA  62 98
    BCZK1486 1581879 .. 1581900 +  -6.6  -6.12458   ATATAATGAAGAAAA           TCCCCTTG AGCAAG TAAGGGGA            TTTTTTATTTTTTTA 100 35
    BCZK1488 1583319 .. 1583342 + -12.5  -5.00884   ATATAGTGAAAGTGA          TCCCGCCTA GCATTA TAGGCGGGA           TTTTTTGAGGGGAAT 100 35
    BCZK1489 1583935 .. 1583956 + -11.7  -5.01535   TACGTTTTAAAAAAA           GAGCAATTC AAAA GAATTGCTC            TTTTTGTGCTTATAA 100 188
    BCZK1491 1584777 .. 1584801 + -11.5  -5.00616   AGAAATGAGTAAAGA          GGCAAACCTGT GAT GTAGGTTTGCC          TTTTTTGGAGGAGAA 100 33
    BCZK1492 1585462 .. 1585504 + -22.4  -5.14682   TAGTTTGATTGCTAA TACCTAAGTTCAGAATGTAG ATA CTACTTTCTGAACTTAGGTA TTTTGTTTGTTATCA 100 46
        sigW NONE
    BCZK1494 1586790 .. 1586817 +  -8.5  -2.79023   TATTTAATTTGAACA        TAAAAAGCGGC ATAATA GCCGCATTTTA         TCGTTACTACGCTTG  71 29
    BCZK1501 1591973 .. 1591993 +  -2.7   -3.0976   GATAAAGTACATAAA            TAAAGAATT TGT AGTTTTTTA            TATTAAGATATTCAA  43 23
         hfq 1592208 .. 1592248 + -20.9   -3.3482   AGGCTGTATCAACAA  TAATGAAATAAGACACTCG TGC TGAGTGTCTTATTTCATTA  TTGCTTACAAGCTTC 100 15
        motA NONE
        motB 1594598 .. 1594608 +  -2.6    -3.273   AAAATACGAAAATTC                 TTTT AAA AAAA                 TATTAAATTTTATCA  44 69
        cheY NONE
        cheA 1597221 .. 1597248 + -14.2  -4.90869   TAGGAATGAAGGAAA        GCTCCCCACTTG TATA CAATTGGGGAGC         TTTTTGGTTAATCGT 100 41
        cheC NONE
    BCZK1509 NONE
    BCZK1510 1601141 .. 1601183 + -11.7  -5.14563   TTTTAATTCGAGTTA TATAAAA-AGGTCGTCAC TTTACGTT GTGACGACCTCTTTTATA TTTTTTCGTAGAAGA 100 21
    BCZK1513 NONE
    BCZK1514 NONE
        flgK 1605037 .. 1605052 +  -5.4   -4.4634   TAGGTAAGGGGAGAG              CCGGAA ATAA TTCTGG               TTTCTTCTTCAAATT  69 171
        flgL NONE
        fliD NONE
        fliS NONE
    BCZK1519 1608036 .. 1608070 +  -7.8  -4.46112   TAGTGATAGAGTATA     GAAACGGATTCCCCCT TTA AGAGGGGATCCATTCC     TTTATTTAAATAAAG  82 38
        flgB NONE
        flgC NONE
        fliE NONE
        fliF NONE
        fliG NONE
    BCZK1525 NONE
        fliI 1614137 .. 1614161 + -11.6  -6.28401   ATGCACCATATCGTA          TAAGACCTCT GCCCA AGAGGTCTTA          TTTTTTTGTTTTTTA 100 23
    BCZK1527 NONE
    BCZK1528 NONE
        flgD NONE
        flgE 1617679 .. 1617695 +  -2.3  -3.12606   AGATGAAGTATTAAA              TGAAGTT GTA AACTTAA              TTCGATAATATATCA  42 1
    BCZK1531 1618084 .. 1618106 +  -6.4  -2.83103   TCGAGTTGTTGAAAA           GCTCTTAAAA AGC TTTTAAAAGC           CCTTTTTTAGGTTTT  58 18
    BCZK1532 1618863 .. 1618898 + -10.1   -5.1166   TTAAATAAATGAATC    GTCCAACTATCTATAT TTTTT ATATAGATAGTTG-AC    TTTTTCGTTTTAATA 100 49
        cheV 1620051 .. 1620086 +  -9.9  -5.20154   TTTAGTAGGGAGGAG    GGAACTAGCCACGTGT AAGTA GTAC-TGGCTAGTTCC    TTTTTTGCATTCTAT 100 204
    BCZK1534 1621475 .. 1621513 + -13.5  -4.54047   AATTTGGGTACAAAA   TAAAAGGGAGATACATA GTTTA TATGTATTTCCCTTTTG   TTTTGTATGGAATCG 100 44
         slt NONE
        fliN NONE
        fliM NONE
        fliN NONE
        fliN NONE
        fliP 1627759 .. 1627769 +  -3.2  -2.94416   AAACGGTTGCCTGAA                 GCGT TTG ATGC                 TATGTGATAGGAGTC  43 27
        fliQ NONE
        fliR NONE
        flhB NONE
        flhA NONE
        flhF NONE
        flhG 1634134 .. 1634152 +  -8.9  -4.89562   AATATTGAGATAGGA             GACTCCT AATAA AGGAGTC             TTTTATTAATTTTAA  93 28
    BCZK1549 NONE
    BCZK1550 NONE
        azlC NONE
    BCZK1552 1637053 .. 1637083 + -10.6   -5.5454   AAGGTAAACATAAAA       GGAAGAAAAGTTGA ATG TTGGCTTTTCTTCC       TTTTTATTTATTTGA 100 245
        tetR NONE
    BCZK1554 1638134 .. 1638146 +  -2.6  -3.87815   GACTGTTATAAAGAG                GGGG TTAAT CCTC                TTTATAACAGTCACA  51 30
    BCZK1559 1642531 .. 1642541 +    -4  -4.03909   CAAATTAGTATTTTA                 GTTT TTG AAAC                 TCTTTTTCATGTATG  58 65
    BCZK1560 1643129 .. 1643166 + -15.2  -5.28176   ATAAATAGATTCATA   GTGTAAAAGGCTGTCGT GTATA ACGACAGCCTTTTA-AC   TTTTTTCTGCATAAG 100 33
    BCZK1562 NONE
    BCZK1563 NONE
    BCZK1564 NONE
    BCZK1565 NONE
    BCZK1566 1650020 .. 1650042 + -10.7  -5.04597   AGTAAATAGTAAAAA           GGAATCCAT ATGCC ATGGATTCC           TTTTTATATATGAGT 100 36
    BCZK1568 1651649 .. 1651696 + -13.9  -3.15658   ACAAATAACACCATG TGAAATAGAATAACTCTTTCT TTTTTT AGGAAGAGTTATTCTATTTTG TATAATTTTGTAATA 100 13
    BCZK1569 NONE
    BCZK1570 1653567 .. 1653592 +  -9.8  -4.75472   GTCTATTTTAATTGA         GGGAAATACC ATATGA GGTGTTTCCC          TTTTATTAATATGAA 100 46
         gpm NONE
    BCZK1572 1654750 .. 1654771 + -10.9  -6.20267   TGAATAGATAAGTAA           GGAAGCAGC TTTA GTTGCTTCC            TTTTTTTATTTTTAG 100 34
    BCZK1576 1657340 .. 1657368 + -14.7  -5.06816   CTAATTAATATAAAA        GGAGTTCAAGGTT TTT ATCCTTGAACTCC        TTTTTGTTAAGCAAT 100 33
    BCZK1578 NONE
    BCZK1579 1661139 .. 1661162 +  -9.6  -5.63103   AAGAAATAAAAGAGA          GACCGCCTAA AACA TTAGGCAGTC           TTTTTTTCGTTAAGG 100 32
        czcD 1663713 .. 1663758 + -15.1  -3.75015   AACTATATATATTAG TAAAAAGAGAGCTGGTTACGAT TTT AT-GTAGCCAGCTCTCTTTCTA TTTCGTAGAAATTAT 100 404
    BCZK1585 1667826 .. 1667851 +  -9.1  -4.96848   ATAAATAAAAGTGGA         GCATGCATCAT TTGA ATGATGTGTGC          TTTTTGTGTGGGGAA  95 33
        nhaC 1669562 .. 1669588 + -14.6  -5.72622   GTCATAAATAAAAAA         TCACCTTCTACG TGT TGTAGAAGGTGA         TTTTTTATTTATGAA 100 34
        fumC 1671199 .. 1671236 + -15.1  -2.51462   GCTCCGAAAGAGTAA   TAAAAGAGCCGAGATTC TTTA GAATCTTGGCTCTTTCA    ATATATATCTTTTCT 100 26
    BCZK1590 NONE
        matE 1674668 .. 1674695 + -12.9    -5.252   GTTAAATATTGAAAA        TGTCCCTAAGT TATTTT ACTTAGGGACA         TTTTTTGTAAAGGTA 100 36
    BCZK1593 NONE
    BCZK1594 NONE
    BCZK1595 1677563 .. 1677579 +  -6.6  -4.08767   TTTTTTAAGAATTAA              CACTAC CTATT GTAGTG              TTTTGGGGGGATAAA  71 46
        ccdA NONE
    BCZK1597 NONE
         lgt 1679583 .. 1679614 + -19.6  -5.07486   CCGAAAAGATAAAAA      TAGCCATGTGCGGA GGAA TCCGCACGTGGCTA       TTTTTATTACAGCTA 100 29
        dsdA 1681664 .. 1681683 + -10.8  -5.22312   ACAATATTAGAAAAA            TGAGGCTA GTTG TAGCCTCA             TTTTTTCATGTACAT 100 23
    BCZK1601 1683059 .. 1683092 + -15.5  -4.66163   TAAAGCGATTATATG     AAAGAAACCTTCCAC AATT GTGGAAGGTTTCTTA      TTTTTCAATAACACT 100 25
    BCZK1606 NONE
    BCZK1607 1688117 .. 1688147 +  -4.2  -5.40464   AATCTCATGTAAAAA      GAATGAACTTCTGC ACTGA GCAG--GTTCATTC      TTTTTGTTTATACTA  77 72
    BCZK1608 NONE
    BCZK1609 NONE
    BCZK1610 1691435 .. 1691457 +  -7.7  -5.36441   TGTTTAATATGAAAA           GGGTGTGAC GTTAA GTCGCATCC           TTTTTTGTATGAAGC 100 34
         cls 1692765 .. 1692785 + -11.2  -4.42386   AGATTAATGGGAAAA            GGGTGTCT TTTAT AGACACCC            TTTTGTGCATGAGAA 100 41
        gltT NONE
        aspA 1696667 .. 1696685 +  -7.4  -5.64421   GAAAAATTAAAAGAA             GAGGGG GGACAAG CCCCTC             TTTTTTGTTTACAAT 100 31
    BCZK1615 1698457 .. 1698479 + -12.8  -3.99986   CAATATAGAAATAAA           GCCCGTTTAT AAT ATAAGCGGGC           TTTCACTTTTATTAC 100 33
    BCZK1616 NONE
    BCZK1617 1700752 .. 1700771 +  -7.2   -5.8187   GAGATAGAGTGAAAA            GGTGCTTA TAAA TAAGCATC             TTTTTTTGTTAAATC 100 29
    BCZK1618 1704069 .. 1704098 +   -13  -4.94972   GATCTAATAAAGAAA       GCTATGCCTTCA AATATA TGAGGGCATAGC        TTTTTCGTTGTAATA 100 34
    BCZK1619 1704935 .. 1704967 +  -5.6  -5.83226   TACCGCGGAACCAAA     GCCTTTC-GTCCCAG TTTT TTGGGAAAGAAGGGC      TTTTTTTGTTGGCTT  91 400
        asnA 1706012 .. 1706044 + -12.9  -5.60864   TATTTTAATAGAAGA      GAGAGAATAGCTTAA ATA TAGAGCTATTCTCTC      TTTTTTTACTGTGTA 100 33
    BCZK1621 1706988 .. 1707001 +  -2.3  -2.68434   AACCGAGGGCGTTGA               CAGGA GCTT TCCGG                TGATCTGCTATAGCA  40 427
    BCZK1624 NONE
        yndH NONE
        yndJ 1712560 .. 1712578 + -11.8   -5.4251   GAGGAAGTAAGAAAA             GCTTGGAA AGA TTCCAAGC             TTTTTTATGTATGGG 100 31
        amiB 1714495 .. 1714519 +  -4.3  -5.07941   AATGTTGATTACTAA          GCCCATC GCCTTTATATA GATGGGC          TTTTTATGTGATTTT  73 42
    BCZK1629 1716142 .. 1716191 + -24.3  -3.64866   AGAAGAACTTAAAAA TATAAATAAAAAAGGTGTTTTCA CTTA TGAAAACACCTTTTTTATTTATA TTTAACATGTAATAT 100 21
    BCZK1630 1717906 .. 1717936 + -14.2  -3.37344   GGTTTTGTAAATAAA       GAGTAAGCCCTAAT CAA ATTAGAGCTTACTC       TTCATTAAATACAAA 100 327
  BCZK1631.1 1718931 .. 1718956 +  -4.8  -5.29782   GGATTAAAGAAGGAA         GCTGTGTA AAGGTCATAC TACACAGC          TTTTTTGTACGTCTA  79 57
    BCZK1634 1722751 .. 1722773 +   -15  -2.78798   GTTCTTTCTAAAAAA           TAAGGAGAGG GAT CCTCTCCTTA           CTTTAAATCAAAAAT 100 23
    BCZK1635 NONE
    BCZK1636 NONE
        strI NONE
        gntR 1726748 .. 1726771 +  -9.8  -2.74012   TACACAGTTGAATTA          CAATAAGTAT AGTT ATACTTATTG           TAATTCAACTGGTAA  74 20
        agaS NONE
        nagA NONE
        lacD 1730036 .. 1730051 +  -2.6  -2.71681   AGTTTAAATCGTGTG              TAAGGA GATA TTCTTA               TGATTGCGACAATTA  40 23
        lacC NONE
        glcK NONE
    BCZK1644 1733053 .. 1733087 + -15.3  -5.63517   AATATAAATAAAAAA     CACCCTGTAATTTTG AACAA TAAAATTACAGGGTG     TTTTTTATTTAGAAA 100 59
    BCZK1645 NONE
    BCZK1646 1735526 .. 1735543 +    -7  -6.09196   GAAGTGTAAAGAAAA             CAGGCT AATAGC AGCCTG              TTTTTTTGTTTTCCC 100 32
    BCZK1647 1737001 .. 1737027 + -16.8  -5.51046   TAACGAAATTGAAGT         GAGGTTCTAGTT ACT AACTAGAACCTC         TTTTTTATATGTTTA 100 38
    BCZK1649 1739171 .. 1739188 +    -7  -5.80951   ACCCGTTTACGAAAA             CACAGG CAGCGA CCTGTG              TTTTTTATTTTACGT 100 453
        hflX 1740484 .. 1740530 + -20.7  -3.54475   AAGCGTTTTGCAATT TAAGAAATAAGGCGATCCTAAA ATGT TTTAGGATCGCCTTATT-CTTA TTCTGTAATAGAGGC 100 23
         fsr NONE
        cysK 1744565 .. 1744597 + -14.4  -4.73092   TGAAACTGATAGAAA      CCTCTTAATCGTGA AATGG TTACGATTAAGAGG      TTTGTTTTAGGTTGT 100 38
    BCZK1654 NONE
    BCZK1655 1746066 .. 1746096 + -17.1  -6.01187   ATGCGAAGTAAGAAA       GAAGGGATGTAAC AATGC GTTACATCCCTTC       TTTTTTTATTTAATT 100 30
    BCZK1657 1749826 .. 1749854 + -16.9  -5.46706   TTATTTAAAAAGAAA        GGTAGCGTATCGT TTT ATGATACGCTACC        TTTTTATTTTGCACT 100 33
        yraL 1751154 .. 1751195 + -13.3  -4.68124   TATTCTAAATAAGAG GAAAAGAGTCTGATTCATA TTAC TTTGAATCAGACTCTTTTG  TTTTATATGTATTGG 100 29
    BCZK1660 NONE
    BCZK1661 1752755 .. 1752780 +  -9.8  -5.08255   AGAAATAAAATGGAA         GACCTCTAGT GCTTAA ACTGGAGGTC          TTTTATTTTAAAAAT 100 33
        ilvE NONE
        ilvB NONE
    BCZK1667 NONE
        ilvC NONE
        ilvD NONE
        ilvA 1762581 .. 1762610 +  -2.1  -5.88471   CATACATAGTAAATT       CAAAGGGAGAAAG GTTT CTCTCTCGCTTTA        TTTTTTTTAATAGTC  78 195
        ydfK NONE
    BCZK1673 1765672 .. 1765695 +  -8.2  -4.77165   ATCATGGGTTATTAA          CCAACTTCAT TTAG GTGGAGTTGG           TTTTATTATGAAAAA  90 26
    BCZK1674 1767066 .. 1767100 +   -16  -3.63627   TTAACTAAGTGAATA     AAAAAGGATGAAGCAA CGA TTGCTTCATCCTTTTC     TTTAAAATGTAAGAC 100 37
    BCZK1676 1769002 .. 1769025 + -11.8  -3.96252   AGATAAGAAAGTTAA          GCCCAAACTG TTTG TAGTTTGGGC           TTGTATTTATATATT 100 35
    BCZK1677 NONE
    BCZK1678 1771759 .. 1771795 + -16.1  -3.69734   GAAAAAATTTTAGAA    GAAGAAAACGCCAACTT TCA AAGATGGCGTTTTTTTC    TTTAAATAAATTGTT 100 81
    BCZK1679 NONE
        yunG 1772776 .. 1772821 +  -5.7  -2.50994   TTATCTTTTGACTCT TAATCTTTAATAAGTTACTAT AATG GTGGTAACTTATTAAAGGGAA CTTCATAGAGTTGAA  54 23
    BCZK1681 1774165 .. 1774196 + -18.2  -5.03994   AAAGATAGGTATTTT      TAGGCTGTGGAGAA AGAC TTCTCCACAGCCTG       TTTTTGTGTCTGAAC 100 33
    BCZK1683 1777913 .. 1777933 + -11.3  -5.00616   AATAAATACAAAAAA            CCTTACTTT TTA AAAGTAAGG            TTTTTTACAGAGGAG 100 36
    BCZK1684 1779106 .. 1779116 +    -4   -2.8502   CATAAAAAAGGGGAA                 TTTC TAT GAAA                 TCATTACGTTTATTT  47 144
    BCZK1685 1779497 .. 1779523 + -11.6  -3.94333   TAAGCTATGAAAAAA         CGGCAAGTGG AGTGCAC CCGCTTGCCG         TTTCCATTTTCAGTT  95 31
    BCZK1686 1781963 .. 1781994 + -10.4   -4.1891   AAAGTTGTGTAGTTT      TGCCCCTTTAGA-TA ATT TAGTCTAAAGGGGTA      TTTATATTAAAAAAA  95 123
    BCZK1687 1783262 .. 1783291 + -13.7  -5.36314   AAAGAACATAAAAAA       GGGCTATGAGTAA AAGC TTACTCACAGCCC        TTTTTTAATGTTTTA 100 105
    BCZK1689 NONE
        vanS 1785827 .. 1785843 +  -6.6  -3.26814   GAAATGTAAGAAAGT              CGTAAG TATTT CTTACG              TATGTTGTAATTTTC  63 32
    BCZK1691 NONE
    BCZK1692 1787646 .. 1787687 +  -9.7  -3.91911   TTTATAATTTAAAAA GAAAAAGGCTGTCTTCAA CAGAAAT TTG-AGACAGCCTTCTTC TTTCATTACCCTACA  83 47
    BCZK1694 1790434 .. 1790459 + -11.3  -5.48063   AAGTAAAAGGGAAAA         GGCTAATCTAA ATTT TTGGATTAGCC          TTTTTTATATTCGAT 100 35
        panE 1793267 .. 1793294 + -10.8  -5.24531   TGAAAAAATAAAAAA        GAAAGCAATATA TAAG TGTATTGCTTTC         TTTTTTATGACAAAT 100 38
    BCZK1697 1795708 .. 1795735 + -13.6  -5.09685   AAGAAGGTTTTTTAA        GGATAGCTTTAC GTAA GTGAAGCTATCC         TTTTTGTGTATATTC 100 39
        nheA NONE
    BCZK1699 1798735 .. 1798760 + -14.1  -4.86033   GATGAATGATTTGAA         GCTCCTGTTCA GTTG TGAGCAGGAGC          TTTTTATCCCACTTT 100 72
        nheC 1800025 .. 1800051 +  -2.3  -5.70829   GAAGGCGTAGCGAAG         TAAACAGTGGA CTAGT TCTGCTGTTCA         TTTTTTTATCCTGTT  74 23
    BCZK1701 1800906 .. 1800933 + -10.8  -4.29119   TATGTATATGAAAAA        GAGAAATAATCA ATAG TGGTTATTTCTC         TTATTTATTCTAATA 100 42
        deoR 1802198 .. 1802239 + -19.9  -4.87592   AAAAAAGGTTAGAAA TAAAAGGCTTTCTCAAGAT ATTC ATTTTGAGAAAGCCTTTTA  TTTTGTTATGTATGA 100 29
        deoC 1803191 .. 1803224 + -12.7  -3.60792   TTAGTGAAGTCAAGG     GCAATAGATACAC AAAGTAAA GTGTATCTATTGC      TTTAACAATTGAAAG 100 44
        nupC 1804445 .. 1804459 +  -2.2   -2.5844   GCAACAATCGTAGGC               TTATTA TTT TAATAG               ATTCATATCATATAA  39 14
         pyn NONE
         cdd 1806231 .. 1806261 +   -15  -5.27335   TAAAATAAGTTAAAA       GCCATTTTGCAATT AGT AATTGTAAAATGGC       TTTTTGTTTGGAAAA 100 33
        ccdC 1806437 .. 1806468 + -12.4  -5.34632   AAAAAACAATAAAAA      GAGCTGGAATTTCT ATAT AGGAAATCCAGCTC       TTTTTATGTTTTATT 100 6
    BCZK1709 1807914 .. 1807940 +  -9.6  -4.40237   ATATAATTTTAAAAA         GGTAAGTTCA CATGAGT TGAACTTACC         TTTTCATATGTACTA  91 41
        pepP 1811478 .. 1811504 +  -2.4  -5.11112   ATTGCGTCATATTTG        TTGAGGTGGAA AGCTCA TTCC-CTTCAA         TTTTTATTAGGATTT  66 334
        bacT 1812418 .. 1812458 + -17.9  -3.93004   AGTAATTAGTAAAAA  CAGTAAGAAACACAGGG CGAAAAA CTCTGTGTTTCTTACTG  TTTATGGACTGTTAT 100 96
        dhbF NONE
        dhbF NONE
        dhbF 1838321 .. 1838341 + -12.6   -3.1706   GGAAGTAGATTAATA            GAGAGGCC GTGTA GGCCTCTC            TTAATGAAATAACTT  90 28
    BCZK1718 NONE
         ffp 1840786 .. 1840796 +    -4   -4.8048   TTAATCAAAAAATGG                 GAAT TTA ATTC                 TTTTTCCTATACACC  68 37
    BCZK1720 1841852 .. 1841863 +  -4.4  -4.90869   GTCACTTTAAGTGTA                TGAG ATGG CTCA                 TTTTTCATTGCTCAT  70 321
    BCZK1721 1843144 .. 1843162 +  -2.4  -3.44284   ATACGATTTGAATTT             TGAAAGAG TAC TTCTTACA             TCTTATTAATGGAGG  46 79
    BCZK1722 NONE
    BCZK1723 1845149 .. 1845162 +  -3.8  -3.82605   TTGGGTAAGAAGTGT               CCGT ATGGCA ACGG                TTGTATTGATTTATT  56 366
        abrB 1845690 .. 1845744 + -17.6  -2.71712   ATTAGTGGGACATGA GCAAAACATCTCCTTAATTCGCAT ACTAAAA ATGCAAATTAAGGAGATGTTTTTC ATTTGAAGAAAGGAA 100 85
        topB 1848526 .. 1848569 + -14.3  -5.47218   ATGATAATTAAACTG TATCCTATAGAATAGAC GCTGAAAAAA GTCTATTCTATAGGATA TTTTTTTGAATAAGG 100 64
    BCZK1726 1850101 .. 1850131 + -14.3  -3.70033   ATAATTTCTCGACAA       TAAAAAACGTCCT ATAGC AGGACGTTTTTTA       TTATGTATATTGCTG 100 121
        acpD 1852110 .. 1852131 + -13.1  -5.28755   GTAAAAATGGAAAAA           CCAACATGG ATGA CCATGTTGG            TTTTTTAGTCTATTT 100 51
        brnQ 1853691 .. 1853713 +  -7.9  -5.85737   AGGTTAAATAAAAAA           GTTATAGAA CTTGT TTCTATAAC           TTTTTTTGTTACTAT 100 34
    BCZK1730 1854206 .. 1854229 +  -6.8  -5.38958   AGATATTTTTAAAAA          GATGTTACGT AATA AAGTAACATC           TTTTTATTTATGCAT  93 46
    BCZK1731 NONE
        ycnI 1856895 .. 1856918 + -10.4  -5.19251   TAAGTAATATTGAAA          GGTCTCATTG AAAA TAATGAGACC           TTTTTATTAATATTA 100 46
    BCZK1735 1859836 .. 1859861 +  -4.1  -5.04222   GCAGAATAAAAAGAG         GTGTCTCGTATA TTA TA-ATGGGACAC         TTTTTAATTTACTTA  70 32
    BCZK1736 1860379 .. 1860391 +  -3.5  -4.36993   GAAAAAATGAATGCT                TAAAT CAT ATTTA                TATTTTTTTAACATT  61 23
    BCZK1737 1861081 .. 1861100 +  -2.2   -2.8237   TTGAAGGTATGCAAT            GTAATA-CC GAT GGATATTGC            TAATTCGCTTGTTAT  41 3
    BCZK1738 1861786 .. 1861810 + -10.1  -5.32882   AATATGTAACGAGAA          GGAAGCTGT GCTTAAA ACAGCTTCC          TTTTTTGTAGTGGTG 100 48
        gatA 1863828 .. 1863849 +  -4.5   -3.5947   AAAGAAAAAAAGGAA           TCTTTCTAA TTAG TAAGAAAGA            TTGTCTATAGAAGTT  56 113
        ydbI 1864948 .. 1864971 +  -9.7  -4.65838   AAAATAAACAAAAAA          GCAATCCAA AATAAA TTGGATTGC           TTTTTCACATATATG  93 41
    BCZK1742 1867622 .. 1867634 +  -6.3  -2.73635   ATGATAAATATAAAT                CGTAA TTA TTACG                CTTTGAAAACGTTTG  57 78
        cobW 1868603 .. 1868656 + -17.1  -5.28176   AATTCTAATTAACAT TAAAGGGAGTTGCCCCATAAGTTGAT GAA AACGACTTATGGGGCAG-TCCTTTTA TTTTTTATGAATAAG 100 29
    BCZK1745 1870682 .. 1870697 +  -2.6   -2.8352   ATAAGGGGTGGGGAA              CATATGC AAG GCAT-TG              CTTATTGGATTGAAA  42 37
    BCZK1746 NONE
    BCZK1747 NONE
        fabH 1873647 .. 1873662 +  -2.6  -2.52946   AAGGAGCGGCGAATG              TAATGG TACT TCATTA               AATTTTCTCAACAGA  40 81
    BCZK1749 1875011 .. 1875040 +  -8.7  -3.86206   ATTTTCTGTTGTTTT       TATATAAAGAGGG GACA CCCTCTTTATACG        TATTTCTTTCATACT  79 46
        livG NONE
        livF NONE
        livH NONE
        livM 1878444 .. 1878471 +  -9.3   -5.5604   TATAAAATATGAAAA        TCCCTCTTTTA GATTCG TAAAGGAGGGA         TTTTTTATTAATTAA 100 52
    BCZK1755 1879926 .. 1879938 +  -4.9   -3.1314   ATGAGATTTTACACA                TTTCA CGA TGAAA                ATTTGTTGAAGTTTA  52 15
    BCZK1756 NONE
        pcaC 1880709 .. 1880756 + -15.3   -2.9039   ATGGAAAGTTAAGAA TAGCGATAAGAAAGAATGCAT TTAAAT ATGAATTCTTTCTTATCGTTA TGTATGCAATACTCT 100 29
    BCZK1758 NONE
    BCZK1759 1882488 .. 1882514 + -11.7  -5.80248   AAATAATTTGAAAAA         TACCGAGAGTC TAATC GATTCTCGGTA         TTTTTTTATGTATTG 100 35
        cydA NONE
        cydB NONE
        cydD NONE
        cydC 1888972 .. 1889002 +  -7.8  -5.42975   GTTGATTTTTTAAAA       GTATTCATTCTT CATAAAA AAGAATGAATGC       TTTTTATTTATATCC 100 53
    BCZK1764 NONE
    BCZK1765 1889999 .. 1890020 +  -5.9  -5.65678   GGGCAATAATGAAAA           GCTCCGGTTG TAA TAAC-GGAGC           TTTTTTATGTTTTCT  90 32
        dacA 1892395 .. 1892435 + -15.8  -5.65496   CATCATTATATGAAA  GGCGATTTATTGTTAC GTATTATCA GTAACAATAAATCGCC  TTTTTATTTTTAATA 100 60
    BCZK1768 1893226 .. 1893252 +   -11  -5.43414   GTAGAAACGATAAAA         GGTGAACAGA AATATAA TCTGTTCACC         TTTTTTATATGTAAT 100 42
    BCZK1769 1895427 .. 1895452 + -11.9  -4.98857   TTCGAATAGAGAAAA         GGCTTTCCAGG GAAA CTTGGGAAGCC          TTTTTATAGTTGAAT 100 62
    BCZK1771 NONE
    BCZK1772 NONE
    BCZK1773 1900126 .. 1900146 +  -8.5  -3.29361   TAAGCTTTTCCTTCA            TTATTCATA CGG TATGAATAA            TCTGATTTTTTATCT  70 73
        fabG 1901585 .. 1901631 + -16.2   -5.4251   GATACATGTATAAAC AAAAGAAGGGACATCTATTTTG TAA TGAAGTAGATGTCCCTTCTTTA TTTTTTGTATATGAG 100 43
        mdmC NONE
        aadK 1903408 .. 1903436 + -11.9  -5.27938   AATAATAGTCAGCAG        TAAGACTGTCC AAATGAC GGACAGTCTTA        TTTTTGTTTACGAAT 100 39
        pdaA NONE
    BCZK1779 1904758 .. 1904790 +  -9.3  -4.87133   ACAATAATGAAAAAA     TAGGACTCCACGCA ATATTA TGTG-GGAGTCCTA      TTTTATTTACAAACT  93 34
    BCZK1780 1906574 .. 1906604 +  -9.8  -5.77632   GTGGAACCACGAAAA       CACATTCGTCCC TTTTTTT GGGATGAGTGTG       TTTTTTTATAGTTTT 100 473
         hom NONE
        thrC NONE
        thrB 1910323 .. 1910357 +   -16  -3.49898   AAGAACATATTGGAT     TATAAAGAGAGCTAGC ATC GCTAGCTTTCTTTATG     TTGTAAATATTTTTT 100 21
    BCZK1785 1910794 .. 1910818 +  -3.5  -5.41746   TTTTAATACCCAAAA          CAGAGCTAGCG TTA TGCTGGTTCTA          TTTTTTTGCCACATT  76 162
    BCZK1786 1913286 .. 1913303 +  -8.5  -2.71011   GGATTTATGATGTAA             CCTTACA AAAT TGTAAGG              TAATTGAAAGGAAAT  69 136
    BCZK1787 1914390 .. 1914407 +  -9.9  -5.61596   TGAATAATAAAAAAA             GATTGGC TTCT GCCAATC              TTTTTTTATCGCGAT 100 34
    BCZK1788 NONE
        phoP NONE
    BCZK1790 1917855 .. 1917871 +  -2.4  -2.66634   TCCCATTATAATACA              TATAAA GTCTG TTTATA              TAGTGTAATAAAATA  40 30
    BCZK1791 NONE
    BCZK1792 1919470 .. 1919501 +  -8.9  -5.16572   AAGCGTAATAAAAAG      CCGGAGAAACATT GTCACA AATGTTTTTTCGG       TTTTTTACGTTAAAT  95 52
        sapB 1920297 .. 1920315 +  -5.3  -5.74086   AATTGTAATAAAAAA             GGGTGAA GTAAA TTCACTC             TTTTTTATTTGGTTT  91 39
    BCZK1794 1920913 .. 1920948 + -12.1  -3.85184   TGTAAACTACATGTT    TGAAAGAGGTATACC AATTAA GGTATACCTCTTTTG     TTTAACTATTTTGGA 100 36
    BCZK1795 NONE
    BCZK1796 NONE
    BCZK1797 NONE
    BCZK1798 NONE
    BCZK1799 NONE
    BCZK1800 1928307 .. 1928328 +  -8.8  -5.04987   TATAAAATGATGAAA           GAGTCTCT CATTGT AGAGACTC            TTTTTTAAAAATATT  95 41
        sspA 1928642 .. 1928663 + -11.7  -5.86332   TAGAAGGTTATAGGA           GAAAGGAAG GATT CTTCCTTTC            TTTTTTTTCAATTAA 100 44
    BCZK1802 1930092 .. 1930136 + -13.1  -2.60723   CCTACTTCATAATTT GCAAGAGAATTGCATGATGTT TTC AGTAACATGCAATTCTCTTTC GTTCATTAGGGATAA 100 29
    BCZK1804 1932529 .. 1932561 + -18.1  -5.40474   TACGCAGGAAGTAAA      TAAGCCTAGTAATAT ATA ATATTACTAGGCTTA      TTTTTTTGAAAGCGT 100 237
    BCZK1806 1934802 .. 1934826 + -11.6  -4.66953   CTTGTTAATAAAAAA          GGTTGTTCTT GTAAA AAGAACAACC          TTTTTACAATGTTAA 100 33
    BCZK1807 1936106 .. 1936138 + -12.2  -3.68024   TACGTATTAATCGGT      GAAAGAGAGCATCT GTAAA GGATGCTCTTTTTC      TTATGTATTACCACA  95 31
    BCZK1808 NONE
    BCZK1809 1936892 .. 1936941 + -13.4  -4.41616   GTAGGGGTATATCGT TAACATATAAAAAAGAAGCTAA ATGAGA TTAGCTTCTTTTTTATGTTTTA TTTATTTCCACCAAT 100 23
    BCZK1811 NONE
        abrB 1940366 .. 1940393 + -11.5  -4.58644   ATTCTTTAAAGACAA        TAAAAGGACCA ATTTAG TGGTCCTTTTA         TTTTGGTTATTGGTT 100 74
         isp 1941543 .. 1941591 + -14.4  -3.51633   TTATTGAAAGAATAA CAATTACTAAAAAACATCTCATA TTTT TATGAGATGTTTTTTAGTA-TGG TTCTGTCGCATGTAT 100 26
    BCZK1815 1942943 .. 1942954 +  -5.8  -5.36441   AGATTAGTTGAAGGA                GGGA TAGT TCCC                 TTTTTTATATAAAAG  86 34
    BCZK1816 1944321 .. 1944362 + -13.3  -3.54146   GAAAAATAACATAAT AAAAAGCACTGTTTTAGCT AATG AACTAAAACAGTGCTTTTC  TCTTTGATTGAACAG 100 189
    BCZK1819 NONE
        yloQ 1946959 .. 1946981 +  -9.9  -5.24799   AAAAAAATGTGAAAA           GTCAAAGGG TGATT CCCTTTGGC           TTTTTGTATTTGTAA 100 29
        mcpA 1949150 .. 1949190 + -14.4  -6.87161   AAGTTTAATAGAGAA CAGACTACTCCAAAATAGCA GTA TGCTATT--GGAGTAGTCTG TTTTTTTTTTTTGTA 100 33
    BCZK1822 1949647 .. 1949670 +   -14  -5.21709   GGGAAATTCTTTTAA          GGAGAGTGAT GTAA ATCACTCTCC           TTTTTTGGTGTGAGC 100 26
    BCZK1823 1950270 .. 1950305 + -12.9  -5.11937   GATTGTGAATGAATA    TATAAAAAGCATCCA ATAACA TGGATGCTTTTTATG     TTTTTTGAAGTTGTT 100 29
         dps 1952049 .. 1952073 + -10.2  -5.47914   AATATAAAGAAAAAA          GTCATTGAAA AATTC TTTCAATGAC          TTTTTTGTGATTTTT 100 48
    BCZK1826 1952599 .. 1952622 +  -5.4  -6.02919   GGTAGATGTATGGAG          AACAACAATA AATA TATTGTTGTC           TTTTTTTGTTTATAA  95 36
    BCZK1827 1953764 .. 1953793 +  -8.6  -4.58466   AATAAGTAGTAAGAA       GGGAGACGCATC ATAATG GATGTATCTCCC        TTTTATCATTATAAA  89 32
    BCZK1830 NONE
    BCZK1831 1957399 .. 1957424 +  -9.8  -5.12474   AATACATATGAAAAA         GAAGAGCTGT AAAGAA ACGGCTCTTC          TTTTTGTGTATTATG 100 14
    BCZK1833 1959450 .. 1959474 +  -7.2  -5.09426   GAGGAGTGTGTGAAA          TAAGTCTGCG TTTAC TGCAGGCTTA          TTTTTTGGACTTAAC  88 23
    BCZK1837 1963040 .. 1963060 +  -6.9  -5.72622   ACATATAAGAAAAAA            GGCTTTGTA ATT TACAAGGTC            TTTTTTCTTTGTAAA 100 69
    BCZK1838 1965796 .. 1965815 +  -7.2  -5.52023   CTATTAAATAAAAAA            TACATCCT TATA GGGATGTA             TTTTTTATTAATGAT 100 318
    BCZK1840 1967592 .. 1967635 + -21.4  -2.98714   CCAAAGCGAAAAATG CCCGGTTATAGTAGAAAATC TGTT GATTTTCTACTATAACCGGC GTTTCTCATCCATAT 100 292
    BCZK1842 1969870 .. 1969908 + -19.3  -4.05816   ATTACAACGATAGAA   TAAATAAAACCGAGAAG AAAAG CTTCTCGGTTTTATTTA   TTTGTACTAATTTTC 100 23
         ogt NONE
    BCZK1845 1972564 .. 1972584 +  -2.7  -2.74747   TAATCTGAATCTTTT            GTATAAT TATATGT ATTATAC            TGGCTTTCATTTATA  40 43
        oppA 1974290 .. 1974321 + -11.1  -4.03234   AAAAAAATAGTACAA      TAAAAGATGAGTG AATTTC CGCTCATCTTTTA       TTTGTATAGGAGGAA  93 31
        fosB NONE
    BCZK1848 NONE
         pgm 1975964 .. 1975978 +  -8.5    -5.252   GATAAACATAAAAAA               GGCCG CAAAA CGGCC               TTTTTTGTAGGCATA  95 46
        cotH 1977843 .. 1977865 +  -5.6  -5.74122   GGATTAATTTTGAAA           GAGATTGGAA CAT TATCAATCTC           TTTTTTTGTATAATA  91 34
    BCZK1853 NONE
    BCZK1854 1979266 .. 1979285 +  -7.2  -6.11392   AAGCAGCACGTTAAA            GTCAATGA TTTT TCATTGGC             TTTTTTTATTTGTTT 100 27
    BCZK1855 1980756 .. 1980773 +  -7.7   -5.5454   ACATAAGCTTTTTAA             GGCAGAG AGCG CTCTGTC              TTTTTCTTTGTTTAA 100 35
        corA 1981883 .. 1981920 + -17.9  -5.21709   TTTAACGATAAAAAA   GCTGCTCTAGCATAGTT GTAT AACTGCGCTAGAGCAGC    TTTTTTGCTATGAAA 100 36
    BCZK1857 1982970 .. 1982984 +  -3.6  -3.29576   GATGGGGTGGTAGGT               TATGTT TCG AGCATA               TATATTATTAGGTTT  48 28
        ycgQ 1983830 .. 1983852 +  -5.6  -5.26316   AATATGTATTTAGAG           GAGCCGAT TGATAAC ATCGGTTC           TTTTTTATGGACTAA  80 15
    BCZK1859 1984516 .. 1984558 + -14.5   -4.9725   AGCGAAATGTTCTTC ATATGAAAAGCGGACACCTA AAAA TAGGTGTCCGCTTTT-ATAG TTTTTCTATCCGCAT 100 75
         cls NONE
    BCZK1861 1986518 .. 1986543 +  -6.2  -5.95286   AATTTGCATAAGAGA         CTAAGGCG GAAAGATAGG CGCCTTAG          TTTTTTATTTTTCGT 100 30
    BCZK1862 1986892 .. 1986915 +  -8.2  -5.56673   TAATGTAATAATAGA          GCTTCCTC TTTTATGT GAGGAAGC           TTTTTTGTTGTAAAT 100 38
    BCZK1864 1987735 .. 1987748 +  -5.9  -5.31456   ACTCCTACTAGAAAA               GCGTC TTTT GGCGC                TTTTTTATGCATTAA  89 159
    BCZK1868 1991395 .. 1991447 + -17.3  -2.93769   AAGTTGAAACGATAG AGTAACATACAAAAGCCGTCTAATT TTG AAGTGGACGGCTTTTGCATGTTACA TGTATAAAGTTATTT 100 21
        brnQ 1993162 .. 1993183 + -10.9  -5.40072   AAGTGAACTACAAAA           GAAAGGTGC TTAG GCGCCTTTC            TTTTTTTAAAGGGGA 100 13
        csaA NONE
    BCZK1871 NONE
      spoIIP 1995970 .. 1995988 +  -8.2  -5.73978   TGGGAGTCTGAAAAA             CGTAAGTG TAA TACTTACG             TTTTTTCTTTGTAAT 100 58
    BCZK1874 NONE
    BCZK1875 NONE
    BCZK1876 1997886 .. 1997919 + -10.4  -5.61881   TGTAAAGTAAGAAAA     GAGTCTGAAGCGGA CGTTTA TACGTTTCAGACTC      TTTTTATTTTTCAGG 100 31
        gatA 1999558 .. 1999575 + -11.3  -5.09521   AGAATATACAAAAAA             GGACAGG AATC CCTGTCC              TTTTTGCTTTATTGA 100 43
    BCZK1879 NONE
    BCZK1880 2002492 .. 2002513 + -11.7  -5.55769   AATAAGAGTGAAAAA           GAGAAATGG GATG CCATTTCTC            TTTTTTGTTATAGAA 100 36
    BCZK1881 NONE
    BCZK1882 2003952 .. 2003993 + -12.5  -3.86202   TAGAAAAGCATTATG TCGTCTAACGTACCTTTAT TGAA ATAAAGGTACGTTAGGCTC  TTTAATGTGCTCGCA 100 18
         dal 2005772 .. 2005790 +  -8.2  -6.20267   TATACTAAGAAAAAA             CTGAATCG TTA TGATTCAG             TTTTTTTATTTTTGA 100 22
    BCZK1888 2009896 .. 2009923 + -10.7  -3.06133   AAATAAATGCTTGAG        GCACACTTACT ACAATG GGTAAGTGTGC         TTCAATAAAAAATTA  83 35
        yqfU 2010910 .. 2010942 + -20.1  -5.27335   AATAGTGCATAAAAA      TAGCTCCACGTAAGT ATA ACTTGCGTGGAGCTA      TTTTTATTTAGGGAA 100 36
    BCZK1891 2013027 .. 2013058 +  -9.6  -5.27023   AGTTATAATACTAAG      TAGGTTCCGTGTGT AAAA ATATATGGAACCTA       TTTTCTTTTTCAGAT 100 33
    BCZK1892 2014296 .. 2014316 +  -6.9  -5.41143   AATATTTAGCTGAAA            TAGGAGG GATGTAA CCTCCTA            TTTTTTTAAGAAGTA  93 28
    BCZK1895 NONE
    BCZK1896 NONE
    BCZK1897 NONE
    BCZK1898 NONE
    BCZK1899 NONE
         aph 2018411 .. 2018437 + -15.4  -2.61912   ATAGCACAATATGTA         TAAAAGCCGATT TTA AATCGGCTTTTA         ATTATCGATACATCG 100 23
    BCZK1901 NONE
    BCZK1902 2019507 .. 2019518 +    -3   -3.0264   GGGGGAAATCATCAT                GATA ATAA TATC                 TATTAAGAGCAATTT  45 54
    BCZK1903 NONE
    BCZK1904 2020343 .. 2020364 +  -2.2  -4.21098   AATAGTTTTAATTGG           GAGGTGGC ATACTG GTTGCCTC            TTTTAACGTTACTCT  54 328
    BCZK1905 2020817 .. 2020828 +  -7.2  -4.09649   ATTTAATGAAAAAAG                CCGC CTAT GCGG                 TCTTTTTGTAATATA  74 223
    BCZK1908 2023253 .. 2023272 +   -10  -5.58179   GAAATCCTTTAAAAA            CGCCTGCT TACG AGCAGGTG             TTTTTTCTTGTAATC 100 29
    BCZK1909 2024181 .. 2024220 +  -9.6  -4.08216   TGGCAATGGGTTGTG  GACTAAGAAAACTTGGC GCATGCA GTCAAGTTTTCTT-GTC  TTTTGAAAGGAGTAC  86 20
    BCZK1910 2024549 .. 2024570 +  -8.1  -5.24416   TTTTGTTTCAGAGAA           GACTTTCTA GTAA TAGAAGGTC            TTTTTCTTATGCTTA  93 16
    BCZK1911 2024842 .. 2024864 +   -15  -5.40474   TGTATCACGAATGAA           CACACCAAGT ATA ACTTGGTGTG           TTTTTTTAAAACGCT 100 27
    BCZK1913 NONE
         fhs 2027923 .. 2027950 +  -9.8  -5.00884   CTATATATACATCAA        GTGGCGCCTTTC CATC GAAAGGCGCCTG         TTTTTTGGAGGAAAT 100 72
    BCZK1915 NONE
    BCZK1916 2029694 .. 2029717 + -10.4  -5.73978   GATAAATGATGGGAA          GGCGTAACTA TTTG TAGTTACGTC           TTTTTTGTTTGTAAT 100 36
    BCZK1917 NONE
    BCZK1918 2030731 .. 2030755 +   -10  -3.24289   TTGTTATGTGAAAAT          CCCCCCTCAA ATATA TTGAGGGGGA          TTACATGTTTGAAGT  82 46
    BCZK1921 NONE
    BCZK1922 2033876 .. 2033905 + -13.7  -4.16016   AGGTAAGATAAGTAA       GAAAGCTCACAGC TTTT GCTTTGAGCTTTC        TTTATTGAAACGTAA 100 30
        bsaA 2036851 .. 2036892 + -16.2  -3.76839   AGTTTCACTTTATTA AAAAATGCCTCAAAGAAC TATTTT GTTCTTTGAGGCATTTTA  TTTACATTCACATTG 100 46
        narG NONE
        narH 2048243 .. 2048253 +    -4  -3.76224   AGGTGGTCCAGGCTC                 TTGT ATG ACAA                 TTTCGTAAATAAAGG  53 7
        narJ NONE
        narI 2049548 .. 2049583 + -16.3  -3.39803   TTTCGTAATTTATAA    GGAAAGCCGAGATCT AATTGG AGACCTCGGCTTTCC     TTATAGGTATAAGTA 100 55
        moaA NONE
        moeB NONE
        moeA NONE
        moaE NONE
        moaD 2054684 .. 2054700 +  -5.8  -3.68798   GTCGTAGCAATGATT              CCGCCA GTAAG TGGTGG              TTGATTCTTTTCAGC  62 5
        narK 2055961 .. 2055990 + -13.7  -4.33675   ATTAATAAAGAAAAA       GAGCCGTCCCAAA GTAT TTTGGGATGGTTC        TTTTCGTAATATAAT 100 36
    BCZK1943 NONE
    BCZK1944 NONE
    BCZK1951 2065359 .. 2065403 + -23.4  -4.62069   AGTAATAACTATACG TAGTAGTAAAGAAGAAGCTT ACTAG AAGCTTCTTCTTTACTACTA TTTTTCACATGCAAC 100 105
    BCZK1953 2067093 .. 2067124 +   -14  -3.36131   TAACAAAATATAAAA      TAAAGCAGATTCTA AATA TGGAATCTGCTTTA       TTATGAAATACTTTT 100 68
    BCZK1955 2070156 .. 2070188 + -10.8  -4.97461   AGAATGAGAAAAAAA      GTACCGAACTTT TGTAGTAGT AAAGTTCGGTAC      TTTTTCATGTTTATT 100 44
       spoVS 2070877 .. 2070900 +    -9  -4.91977   ATAAAGTAATAAAAA          GACCACTCTCA TTT TGA-AGTGGTC          TTTTGTATTTTCGTA  93 80
    BCZK1958 2071911 .. 2071944 +  -9.7  -4.67354   GTATGAAACACAAGG     CCCAGACAAAGTTTA ACTA TAATCTTTATCTGGG      TTTTGTCTATGTATT  93 242
    BCZK1960 2073589 .. 2073599 +  -5.4  -4.41616   GAGTCTGCTTATATT                 GAGA CTC TCTC                 TTTGTTTAAAAAGAT  69 113
    BCZK1963 NONE
    BCZK1964 NONE
    BCZK1965 2079010 .. 2079030 +  -9.8  -5.93252   ATGACTAATAAAAAA            TCCTGCAT GAAAA ATGCAGGA            TTTTTTGTTTTTCAA 100 33
    BCZK1966 2079368 .. 2079400 + -15.9  -6.14618   TGAAGTATAAATTTT      GAAACCTTACATGTT TAA AATATGTAAGGTTTC      TTTTTTTCTTTTATA 100 31
         ssb 2080124 .. 2080134 +  -5.4  -3.90286   TTTTTAATTCATTTT                 CTAC TAA GTAG                 TTTGACTTTATAATC  63 290
    BCZK1970 NONE
    BCZK1971 NONE
    BCZK1972 2084006 .. 2084026 +    -9  -5.05113   AGAATTGCTAAAGAA            GGGGGAGA GTAAA TCTCCCTC            TTTTCTTTATATAGA  95 30
        pcmT 2085071 .. 2085093 + -12.1  -5.63645   TACCACGGGTTCAAA           CTCGTCTCT TTTTT AGAGACGAG           TTTTTTGTGTTTTAA 100 269
        argS 2086825 .. 2086854 +  -2.2   -5.8901   GATGTAACATAAAAA       GGTGTATGTATC ATTACA GATATGTATGCC        TTTTTTATTTTGTAT  78 34
    BCZK1975 2087895 .. 2087906 +  -4.4  -3.05521   ATACGATGAAAAATG                TCGA TAAG TCGA                 TATTCGACATATAAT  50 50
    BCZK1976 2092768 .. 2092792 + -20.1  -5.43487   GGTAACGCGGTTAAA          CCCGTCCCTAC TTC GTAGGGACGGG          TTTTTTGTGTGCTTT 100 351
        ileS 2095942 .. 2095966 + -15.9  -5.39721   ACTAAGTAAAGAAAA          GGAAGTTGGAA TCA TTCCAACTTCC          TTTTTTGTATGATAG 100 32
    BCZK1978 2097747 .. 2097770 +   -11  -5.05577   GAATTAATATAAAAA          GTCGTGGCAT TTAT AAGCCACGAC           TTTTTAATTTGCTTT 100 34
        murF 2100043 .. 2100066 + -13.2  -5.25799   GGTACCGCGGAAAAA          TCCGTCCCTA TTTA TAGGGGCGGA           TTTTTGTATTCTTTT 100 292
        aspS 2101467 .. 2101493 + -18.2  -3.85909   TATACCATAACATTA         GCACCCTTCTAT AGT ATAGAAGGGTGC         TTTGCATTTCAATAA 100 31
    BCZK1982 NONE
    BCZK1983 NONE
    BCZK1984 NONE
    BCZK1985 2107652 .. 2107694 + -18.2  -4.23007   AATAATATTAAAATA GGGTTAAATTACAATAAAAT AGA ATTTTTTTGTAATTTAACCC TTTTAAAATTGTATG 100 36
    BCZK1986 2108061 .. 2108084 + -13.2  -4.41047   AGAACAATTGCAAAA          GACCAGGAGC TATT GTTCCTGGTC           TTTTCATTGAAAAAT 100 45
    BCZK1987 NONE
    BCZK1988 2113586 .. 2113618 + -16.5   -3.9392   ATAATTAGATTTAAC      ATTCGCCATCTTACT TTG AGTAAGATGGCGAAA      TTATTTCGCATAAGG 100 37
    BCZK1989 2114456 .. 2114486 +   -20  -4.44046   ATAACGGGTTTAAAA       TTCGCCATCTTACT TTG AGTAAGATGGCGAA       TTTATTTCACATAAG 100 37
    BCZK1990 NONE
    BCZK1991 2115468 .. 2115492 + -11.6  -4.68645   GGTTTGACTTAGTAA          GCGATAATTG TAGTC CAATTATCGC          TTTTGGTTTTAAATA 100 51
    BCZK1992 NONE
    BCZK1993 2116857 .. 2116883 +  -8.8  -2.69799   GTTTGAAAATACATA         CTTCATGATGGT TGT ACCATCATAGAG         TACTATGTGCAATGA  69 97
    BCZK1994 NONE
         tpn NONE
         tpn NONE
    BCZK1997 NONE
    BCZK1998 2120658 .. 2120690 + -14.3  -2.90212   GGTGTTTGAAAATAG      ATACTCCATGATGGT TGT ACCGTCATGGAGTAC      TGTGTGCAATGATAG 100 65
    BCZK1999 2123060 .. 2123074 +  -2.9  -2.75992   GTAATAGGGGTTATT               TAACA ATAGA TGTTA               TAATATTCAGTAAAA  42 23
         pip 2124015 .. 2124041 +  -8.8  -4.04319   TTGAAATGAAGAAAA         GGGTGCTTCT CTTAATA AGAAGCATCC         TTTCTAAATTTCTGG  82 32
         gph 2126410 .. 2126424 +  -4.4  -3.03525   ACTTATAATTAGACA               TTTTTA GCA TAAAAA               ATTTGTATGAATAAG  50 122
        gntP 2127964 .. 2127982 +  -3.3  -3.35813   AATTTATTAAGTCGA             TATTTTA TGAAC TAAAATA             TTAATTAGGGTAAGA  48 31
        gbsB 2129287 .. 2129315 + -12.1  -3.34062   AAACGTAAAGCCTTG        TTTTATTATGTAT AAT ATACATAATAAAA        TGTTGTAATTAGCTT  89 99
        racD 2130118 .. 2130131 +  -3.9  -3.53444   GAAAATATTTTATAA               TGTAA GTGG TTACA                TTTAAGGGGGAATGC  51 82
    BCZK2007 NONE
    BCZK2008 2131077 .. 2131103 + -13.8  -4.43309   AATAATAGATTAAAA         GAGGCGCTTTCA TTT TGAAGGCGTCTC         TTTTAATTAGCATTA 100 43
    BCZK2011 NONE
    BCZK2012 2134168 .. 2134196 + -12.6   -2.6927   TGTATTTTTACCATA        GAAAAAGAGCCG GAAAA TGGCTCTTTTTC        TAATCTGTCACACAT  89 25
        ypjP 2135042 .. 2135061 +  -7.2  -5.90231   TGGCTTTCTTAAAAA            GAACGAGA GAAA TCTTGTTC             TTTTTTTATGTTTAT 100 29
         gph NONE
    BCZK2015 NONE
    BCZK2016 2137113 .. 2137143 +   -12  -5.11937   ATTAAGATGAAATAA       AAAAGGTAGGTGTG ATT CACATCTACCTTTA       TTTTTTACCATTCTT 100 26
        ramA NONE
        thyA NONE
        dfrA 2144370 .. 2144395 + -11.3  -5.42975   AACAATAATCCCAAA         GATTGATGTGA ATAT TCGCATCAATC          TTTTTATTTGTATCC 100 33
        pbp3 2146516 .. 2146544 + -13.3  -4.96848   TAATATGTAATAAAA        GACTGGCTCTATA ATT TGTAGAGCTAGTC        TTTTTATATGAAGAA 100 38
        acpD 2147399 .. 2147423 + -11.6  -5.80727   TATCATACTTAAAAA          TGTCCAAACA CTTGT TGTTTGGACA          TTTTTTCTTCTTTTT 100 43
        plsC 2148220 .. 2148246 + -16.8  -5.58179   ATAAGTAATAAAAAA         GGTTTCAGCTTA CAG TAAGCTGAAACC         TTTTTTATTATGCTG 100 33
        tatA NONE
        tatC 2150082 .. 2150101 +    -5  -6.11392   AAATCCATTCGAAAA            GTGCCT CGTTATAA AGGCAC             TTTTTTTATTTATTT  95 12
        ypmP 2150701 .. 2150721 +  -5.4  -5.10154   ATGATATAGAGTGTG            GACAGGGT CAAGA GCTCTGTC            TTTTTCATTTTAGAT  76 37
    BCZK2029 2151692 .. 2151717 + -13.5  -5.38047   CAGAGTAATAAAAAA         GCTACTTGAAA TTTA TTTCAAGTAGC          TTTTTTATGTGAATA 100 33
    BCZK2031 2153790 .. 2153815 + -10.5  -5.17576   TTAGCAGAATAAAAA         GAAGGGTGC AGATTAAA GCACCCTTC          TTTTTTACATTAGTC 100 29
        asnB 2156415 .. 2156440 + -12.7  -5.53991   GTTTAATTAGAAAAA         CCTTAAGATCG CATA CGGTCTTAAGG          TTTTTTTCATAAATA 100 35
    BCZK2034 NONE
    BCZK2035 2157224 .. 2157241 + -11.3  -5.73339   GCAAAATGATAGCAA             CCGCCTT ACAT AAGGCGG              TTTTTTTGTAATTGT 100 13
    BCZK2036 2158644 .. 2158670 + -11.7  -5.54907   TAAGTAATTTAACGA         GTGCATCACTT TAAAT AGGTGATGCAC         TTTTTATTTTATCAA 100 38
        daaA 2159639 .. 2159683 + -21.9  -2.71731   AAAGTTACGAACTAA TACCATGAAAAAAAGCTGG TATTCCT CCAGCTTTTTTTCATGGTA TAATTCAAGGATAGG 100 26
    BCZK2038 2160394 .. 2160425 + -11.9  -4.09243   TTTTAAAGCCAAAAA      TAAAAAGACATTG AATGAA CAATGTCTTTTTA       TTTTGGACAGGTATG 100 35
    BCZK2039 2161145 .. 2161170 +  -4.8  -5.67283   TAATAAGGATAAAAA         GTACATTACT CAAAAA AGTAGTGTGC          TTTTTTATTTGGATT  85 38
    BCZK2040 NONE
        pncA 2162119 .. 2162139 + -10.5  -4.81851   AGTGAAGTAAAAAAA            GAGGCCTTT AAA AAAGGTCTC            TTTTTACGTTTAAAT 100 31
         hsp 2163264 .. 2163282 +  -8.9   -5.4111   TAATATTGAATAAAA             GAGCTGA TAAAT TCAGCTC             TTTTTTGTACTTATT 100 28
    BCZK2044 2164533 .. 2164552 +  -7.2  -5.04601   ATTGATTTAAAAAAA            GAGCTGAA GGAA TTCAGTTC             TTTTTAATTTGTAGA  88 105
        yhcY NONE
        yhcZ NONE
    BCZK2047 2166901 .. 2166944 + -18.6  -3.32819   CGATTTCGATGAGGC GAAAATAAGAAAAGCTCTTC AAAT GAAGGGCTTTTTTTATTTTC TTGTAGAAATATGTG 100 18
        adhB 2168303 .. 2168331 +    -9   -5.5208   AGACGGTATAAAAAA        GATGATCTCTGT ATTTA ATAGGGATCATC        TTTTTTATATTCTAC 100 93
    BCZK2051 2172129 .. 2172141 +  -2.7  -2.53208   CAAAAAGGAAAAAAG                GATAA GTT TTGTC                ATAGTTTTATAGTTT  40 42
    BCZK2052 2173786 .. 2173822 +  -6.1  -5.23316   TAAAATGAAAAAATA   CGCTATTCTTTC-TAT AGAATC ATAGGAAAGGATGGCG    TTTTTTGATCTAATC  84 215
    BCZK2054 NONE
    BCZK2055 2177671 .. 2177694 +  -6.8  -6.02919   CAAAGTAATTGTGCG          AAACTCATAC GAAA GTATGAGTTA           TTTTTTTGTTTATCA 100 33
         azr NONE
    BCZK2057 2179585 .. 2179632 +  -5.9   -3.0353   TGTTTAAAAAACACT TCTGC-CTTCCTTTCTTTTTTT ATATA ATAAAAAGAAAGGAAGTGTAAA CTTATTTATGAACAA  57 34
    BCZK2058 2180197 .. 2180214 +  -9.9    -5.626   ATTGTTAGACCGTTA             GAGCTCA AATG TGAGCTC              TTTTTTTGTAGAATA 100 25
       opuCA NONE
       opuBB 2182801 .. 2182822 + -11.7  -5.64274   ATATGTATGAAATGA           CCGTTCATT ACAA AATGAACGG            TTTTTTTGTGCATAC 100 64
        arcD 2184406 .. 2184425 +  -4.3  -5.76237   TATAAAAATGTAAAA            GTCCTTT TCATTT AAAGGGC             TTTTTTCTTTGTCTA  87 28
    BCZK2062 2184760 .. 2184778 +  -8.1  -5.73978   CGATTTCATTTTGAA             CCTGGCG GATAA CGTCAGG             TTTTTTGTTTCTAGT 100 45
    BCZK2063 NONE
    BCZK2065 2188513 .. 2188529 +  -5.2  -5.53288   AAGAAGTAAAAGAAA              TCCTTT TTTAT AAAGGA              TTTTTTTAGATTAAG  87 32
    BCZK2066 2189800 .. 2189814 +  -7.2  -5.09225   TTTTTAATTCTTCAA               CATCAT TTG ATGATG               TTTTTTGAGTAGGGT  90 447
        corC 2191728 .. 2191745 +  -7.7  -5.42259   AAATTAGTTCGTAGA             CTCTGCT AGAT GGCAGAG              TTTTTTTGAGCATAA 100 27
        gabD 2193316 .. 2193346 +  -5.5  -5.48054   TAGCGCAATAAAAAA      CGAGTA-GGAAATG TTTA CGATTCCATACTCG       TTTTTTACTTTTGCT  84 58
    BCZK2071 2195161 .. 2195190 + -15.2  -4.62475   CATTTCAAAAATAAA       CAGTCTACACCA AATAAA TGGTGTAGACTG        TTTTAATTTGTAAGT 100 27
    BCZK2073 NONE
        atoD NONE
        atoA NONE
        argE NONE
    BCZK2077 2201757 .. 2201776 +  -8.6  -2.68782   ATAATCGCACATAGG            TATGCCGG AAAT TCGGCATA             GTATTTGCTGAATTT  69 75
        rocR 2203182 .. 2203199 +  -9.1  -5.14985   GTAAGTACGACAAAA             CCGCCGA ATAA TTGGCGG              TTTTTGTGTGTTTGC  95 15
        kamA NONE
    BCZK2080 2205094 .. 2205109 +  -6.1  -6.28401   TATTTCGACTTTTAA              CCAGC TTTTAT GCTGG               TTTTTTTCTTTTTTG 100 26
    BCZK2081 2205414 .. 2205431 +  -3.4  -5.55698   TTTTTTCGACATGAA             GCTAGT CTATTT GCTAGC              TTTTTTTACGTTGTA  79 58
    BCZK2082 2206485 .. 2206499 +  -5.8  -2.68612   ATGACCTATAAAAAA               GAAAAA CTA TTTTTC               TAATCTCATATACAT  54 272
        yozD 2206746 .. 2206764 +  -8.1  -5.32699   GATGAGTGAAAGTAA             CGACGGG CTTAA CTCGTCG             TTTTTTACTCTTTAC 100 32
    BCZK2085 NONE
    BCZK2086 NONE
       spo0M NONE
        pgpB 2209289 .. 2209310 +  -7.4  -4.77896   ACGTTCATTAAAAAA           GAACCTAT GTCATA ATAGGTTC            TTTTTCCATTGGTTC  86 11
    BCZK2093 2213869 .. 2213895 +  -5.8  -5.55695   AAGAAAATAAAAAAA         CAGAGAGACTTA TTC TTGGTCCCTCTG         TTTTTTATATTATTC  90 337
    BCZK2094 NONE
    BCZK2095 2215434 .. 2215456 +  -4.2   -5.7946   TTGATTATTGCGATA           GATACCAT GATTTAG GTGGTATC           TTTTTTTGTTAAGGA  86 58
    BCZK2096 2216282 .. 2216306 +  -9.4  -4.38154   TATAGTAGTGAAAAA          TAAAGCATCC GTTTA GGGTGCTTTA          TTTTGTGGAGGATGT  91 46
    BCZK2097 2216849 .. 2216869 +  -3.2  -3.61715   GGTAGAGAAAAATAA            GGGTGC AAGAATAGG GCGCCC            TTATTAGAAAAAATA  50 40
    BCZK2098 2217517 .. 2217541 +  -7.1  -5.27476   CAGAAGATAGAGTGT          AATCCTCACCG TAA TGGTGGGGATA          TTTTATTTTATTGAA  91 52
    BCZK2099 2218248 .. 2218269 +  -6.5  -5.51353   TATGTTTAGTTAATC           CCCTTCACC AAAT GGTGGAGGA            TTTTTATTGTTTTTC  88 65
    BCZK2100 2220251 .. 2220275 +  -7.3  -4.82154   ATTAAATTGCGAGAA          GACATTTTC ATTAATA GAAAATGTC          TTTTTCATATGCATT  86 36
        prsA 2221548 .. 2221583 + -18.6  -3.33708   AAATAATGACTGTAA    TTAGAAAAGGGAACCT TTAA AGGTTCCCTTTTCTAG     TTAGTGTGTGAGTTA 100 35
    BCZK2102 2222332 .. 2222342 +    -4  -3.85698   TTTAAATTGCTCTCT                 TTTC ATA GAAA                 TTTATAAGGAACGAG  56 97
    BCZK2103 2222904 .. 2222926 +  -8.4  -5.65513   GGTGATTAGAAAAAG           CGGCTTCTCT TTA AGTGAAGTCG           TTTTTTTAGTTGATA 100 230
    BCZK2104 2223635 .. 2223674 + -22.6  -3.43492   ATATTATTGAAATAA  CGTAAAGTAAGCTAAAAG TTAA CTTTTAGCTTACTTTACG   TTATCGTAGATGTGG 100 21
    BCZK2106 2224633 .. 2224646 +  -2.3  -3.55191   GGTGTTTGGATACAA               GCGAT AGAA ACCGC                TATTTCTGCGATTAG  46 43
    BCZK2107 2225120 .. 2225141 + -10.9  -5.33848   AAATGATTTTAAAAA           GAAAGGGGG ACTA CCTCCTTTC            TTTTTTCATTCTAGT 100 51
       pbp1A 2228371 .. 2228406 + -12.2  -5.80951   GAAAATTATTAAAAA    GCACTTAAGATTTGTAG ACA TTAC-AATCTTAAGTGC    TTTTTTCTTTTAAAT 100 52
        glpT NONE
    BCZK2110 2230493 .. 2230516 + -11.8  -5.99154   ATATAATGCAAAAAA          CGGGCTGTAT ATGA ATACAGCTCG           TTTTTTTATTTAGTA 100 102
        mmgD 2231970 .. 2231994 + -10.8  -2.52516   TAGCGCCGCCCGCCA          GATGGGTGTT TGACC GACACCCATC          ATTAATAATAACGAA  82 59
        prpD NONE
        prpB 2234415 .. 2234428 +  -2.4  -3.53012   TAAAACAACTAAGGC               GATG AGAATA CATC                TTTAGCAAGACGAAC  46 42
        mmgC NONE
        garR NONE
        mmsA 2238699 .. 2238730 + -14.6  -4.04023   AATCAATTATTAAAT      GAAAACCACCACTA TTAA TTGTGGTGGTTTTC       TTCTTGTTAATTGCT 100 58
    BCZK2119 2241188 .. 2241201 +  -2.4  -5.61881   ATCCAAAAATAAAGA               TGTC ATATGA GACA                TTTTTATTTTTGGAA  75 29
    BCZK2120 NONE
        sbcD NONE
        sbcC 2245926 .. 2245949 + -12.5  -5.18297   TTATGATAAAATAAA          TGCCTCCTC TGTATT GAGGAGGCA           TTTTATTTGTTATTC 100 85
        arsR 2246805 .. 2246830 + -11.9  -4.88288   TATTTTCATATAAAG         TAGCCGCTGCT GGTG AGCAGGGGCTA          TTTTGTGTTGTTTTA 100 46
    BCZK2125 2248066 .. 2248111 + -19.5  -3.81137   ACTTATAAATTCATC TAATAAAACCGTCTCTTTTAT AAAT ATGAAAGAGACGGTTTTATTG TTTCACTGTTTAAAA 100 51
    BCZK2126 2249615 .. 2249661 + -26.4  -4.28762   GCTTCTATCATACTA TAATTACGAAAAAGCATCCTGT TAA ACAGGGTGCTTTTTCGTAATTA TTTTAATGAGGTTAT 100 50
        entA NONE
        entC NONE
        entE 2253870 .. 2253888 +  -7.5  -3.70902   CCGGAAGGAAGTGAT             TAGATGG CTATT CCATCTA             TTTCAGTATACAAAA  73 47
        entB NONE
        entF NONE
        mbtH NONE
        imrB 2263607 .. 2263624 +  -2.7  -2.68823   AAAGCACTTGTCAAT             GAATAAC AATT GATATTC              GTTATATAAAGGAGA  40 20
         sfp 2264385 .. 2264396 +    -3  -3.08187   CAGTAGCGCTTTTAA                CTTA TAAA TAAG                 TTAAATAAAATATTT  45 15
    BCZK2135 2264976 .. 2265009 + -16.3  -4.42464   ATTACTTAAATAAAA     CAAGAAACCAGCCTAT AAA AT-GGCTGGTTTCTTG     TTTATTTCACAGCTT 100 28
    BCZK2137 NONE
        dinB 2266808 .. 2266842 +   -13  -3.84585   TAATATTATTTGTAA     GAAGGAGAGGCTTTCA TCG TAGAAGTCTCTCCTTC     TATTTTATCCTGCAT 100 38
    BCZK2142 2271203 .. 2271227 +  -5.8   -5.5208   TGAAGATTAGCTAAA          GGTGTAATTC ATTAA GAGTTACATC          TTTTTTGTATTCTGA  90 31
        ydbC 2272066 .. 2272077 +    -3  -2.77899   TAATAAAGATATTTT                CTTA TAAA TAAG                 TAATTAATAGAAGAC  42 69
    BCZK2144 2272927 .. 2272952 +  -9.9   -5.8187   GTAAAATTGAGAAGA         GGAACCAAAAA TCTA TTTTTGGTTTC          TTTTTTTATTAAATA 100 37
        thrS 2275496 .. 2275528 + -11.5  -5.15969   AATAGATTTTAAAAA      GAAAACACATCAATT CAA AAATGGTGTGTTTTC      TTTTTTACCTTACAA 100 36
    BCZK2146 NONE
    BCZK2147 2278410 .. 2278432 + -13.6  -5.73978   TAGATTAATAAAAAA           GTCCTTGTTT TCA AAACAAGGAC           TTTTTTATTTGTAAT 100 38
    BCZK2148 2279775 .. 2279799 +  -6.5  -5.36965   AAATCAAATAAAAAA          GACTCTTGTAT AAA AAATAAGAGTC          TTTTTTATAATGTTC  88 104
    BCZK2149 NONE
        oppB NONE
        oppC 2283110 .. 2283140 + -13.5  -5.37593   ACAAAAATAAAAAAA       GATAGCTGAAGAC AAATC GTTTTCAGCTATC       TTTTTTCGTTTAAAG 100 31
    BCZK2154 NONE
    BCZK2155 2287602 .. 2287627 +  -9.2  -4.88228   TAGACTACATAAAAA         GAGTATTGAA AGTTAA TTCAATACTC          TTTTTAATATTAAGT  93 65
        yybC 2290202 .. 2290239 + -15.7   -3.5365   AGTAAAACAGTGACA   TGTACAAAGAGGGGGGC AAAT GCAACCCTCTTTGTACA    TTCTATAAGCTTTAC 100 230
        rimI NONE
    BCZK2161 2292372 .. 2292397 +  -7.7  -5.06414   CTAAATTATAAAAAA         ACATGTTTGAA AAAA TTCAAACATGC          TTTTTATTAAAGGAA  89 74
    BCZK2163 2295400 .. 2295428 + -16.9  -3.67389   TGGATGCATAGTTAA        GAAAGCCAAGGAG ATT TTCCTTGGCTTTC        TTCTATGTAGTTTAT 100 30
         cat 2296519 .. 2296545 +   -11   -5.5604   AAAATGAATAAAAAA         GAGACCATGT TTTTATT ACATGGTCTC         TTTTTTATTCATTAA 100 68
    BCZK2166 NONE
    BCZK2167 NONE
        rimI 2298859 .. 2298880 +  -8.8  -5.48514   AATGGATAGTAAAAA           GCATGACA TTATAC TGTCATGC            TTTTTATTTGTTAGT 100 32
    BCZK2170 2300813 .. 2300832 +  -3.7  -3.01712   TGTAAATAGGCTATA            CTAAAAT ACATAC ATTTTAG             TATTGGAGAGAGAAG  46 332
    BCZK2171 2301866 .. 2301882 +  -2.4  -2.72739   GAATTTTGGGTATAA              TAATAA AGGAA TTATTA              ATTGTATCGGTTAGG  40 42
        hemY 2303318 .. 2303361 + -15.6  -4.45664   CAAATTAATATAGAA TAAATAAAATGTCCCACCAT TATA ACGGAGGGACATTTTATTTA TTTTACTTGAATTGA 100 33
    BCZK2174 2304717 .. 2304752 + -13.6  -5.32882   CACATAAATAGGGAA    TAAAGAGATGATCATA GTAT TTTGATCATCTCTTTA     TTTTTTCTAATCATG 100 423
        rimI 2305737 .. 2305762 +  -7.7  -5.38549   GTTATATATTAAAAA         GGTTGTTAACCG TGC TGGT-AACAACC         TTTTTATTGTTTGAA 100 295
    BCZK2178 NONE
    BCZK2179 2307920 .. 2307970 + -20.8  -3.16743   TGGTTAAAAGAAAAT CGCGCATAAAAAGAACGAGTACCT GTA AGGTACTCGTTCTTTTTATGCATA TTGAATATGTAAGTT 100 17
    BCZK2181 2309576 .. 2309603 +  -7.8   -5.4505   AGAGATATGTTAAAA        CACCTTTGTTGT CATT ATTACAAAGGTG         TTTTTTATTGACACA 100 40
    BCZK2182 2310101 .. 2310129 + -13.5  -4.07526   TTGAATTAAATATAG        TAAAAATGTAACA TTC TGTTACATTTTTA        TTTATATAAATACTT 100 32
    BCZK2183 2311437 .. 2311495 + -17.3  -4.40732   GACTATTTAATTAGT -ATGAAAGAAAACATGGGTTGATATTCT TCAA AGGATTTCAACTCATGTTTTCTTTCATA TTATTTTATACTTTC 100 31
         asd 2313558 .. 2313589 +   -11  -5.54907   TTAGTATTAAGGAAA      CTAGGGAACTGTTA AAGA TTACAGTTTCCTAG       TTTTTATTTTATAAC 100 37
    BCZK2186 NONE
    BCZK2187 2315188 .. 2315235 +  -9.4  -4.85545   ATTTCATTATGAAAA GAGATTATTCTACTAGGTCGTT ATGA AATGACTTCATAGGATAATCTC TTTTGTTCGTTTAAT 100 60
        yflK 2317072 .. 2317095 +  -2.6  -4.16909   TTTATATTATAAACT          TATTAATATT CAAA AATCTTAATA           TCTTTTTATTCGACT  55 104
    BCZK2190 2318144 .. 2318155 +  -4.4  -4.30719   TAGAATTTTAAATAT                GCAT ACAG ATGC                 TTTATTATGGAGGAA  62 30
    BCZK2191 2318778 .. 2318803 +  -6.2  -5.08178   AATATAGATGAAAAA         CCGTATTCTT TTCATT AGGAATGCGG          TTTTTATATGTATAT  82 34
    BCZK2192 NONE
    BCZK2193 2322552 .. 2322580 +   -14  -5.24799   AGAACTTTGATATAG        TGCGGTTTCTCT AGAAA GGAGAAACCGCA        TTTTTATATTTGTAA 100 43
    BCZK2195 2323929 .. 2323954 +  -3.4  -4.66833   TTCGGCCCCAAAAAA         GAGGA-TACTT TTAAT GAGTAATCCTC         TTTTTGAAATTAAAG  63 78
    BCZK2197 2325485 .. 2325522 + -14.5  -3.69395   ACGGAAAATTTAGTA   TAGATACTTTGTACTAT GAGT ATAGTACAAAGTATCTC    TTATTGCATAATCAC 100 280
        bclA 2327433 .. 2327461 +  -8.3  -4.82154   TTATTAATTAAAAAA        GACAGATTCTT AAATAAA AAGGATCTGTC        TTTTTGCTCTACATT  90 30
        exsH 2329555 .. 2329589 + -21.8   -4.3739   GAACTGGCATTTGTA     TATAGCCCTTCCTAAT TTT ATTAGGAAGGGCTATA     TTTTATGGGAAGATA 100 67
    BCZK2204 2332871 .. 2332915 +  -7.3  -4.77165   TATTTTTATGTCACA TCCCTCTTTAGTCGTTCGTC TTGTAT GTAGAACGA-TAAGGAGGGA TTTTATTATGAAGAA  86 67
    BCZK2205 NONE
        rpoE 2335085 .. 2335104 + -10.8   -5.9003   TAAAAATATAAAAAA            CGCATTTC TTCA GAAATGCG             TTTTTTTATTACTTT 100 30
    BCZK2207 2336362 .. 2336373 +  -5.8  -2.80512   AGAAACAGGGAATGA                CTGC ATAA GCAG                 GTATTTCTTGAAAAT  56 218
    BCZK2208 NONE
    BCZK2209 2338459 .. 2338491 + -12.2  -5.49234   AAATAAATAAAAAGG      CGCCTTAAAGCT TTAATACTT AGCTTTAAGGCG      TTTTTTATTACCTGT 100 31
        celA 2340579 .. 2340589 +  -2.6  -2.60075   CTTTATTAAAGACTG                 TAAA TGA TTTA                 ATTCGTTAGGGGGAA  40 6
        celB 2341915 .. 2341937 + -11.4  -3.96618   TGCTTTATTTTGTGA           GTGATAGGCA TTT TGTCTATCAC           TTCTTTCACATTAAG 100 47
    BCZK2213 2342214 .. 2342224 +    -4  -3.24698   GATCGGTTGTACATT                 TGTA ACT TACA                 TGATTGTTTTTTAGT  49 1
    BCZK2214 NONE
    BCZK2215 2344348 .. 2344361 +  -2.5   -2.7555   TGAGAATTTTTGTAT               TATTT GTAA AAATA                TGATGTTAAAATATA  40 46
    BCZK2216 2345019 .. 2345047 +  -6.8   -5.5074   AATGAAATAAACATT        TAATAAGTGGGG TTAAT CTCCACTTATCA        TTTTTTATTAAATTG  93 36
    BCZK2217 NONE
        tdcB 2347753 .. 2347799 +  -9.8  -3.52113   TGAAGTGAAATAGTT TTATGAAAAAGGAGCTAA GTGAAATTATA TTAGCTCCTTTTTCATTA TGTTTGTGCGGGAGT  80 28
    BCZK2221 2350058 .. 2350082 +  -3.7  -3.06696   TTATCGCCCTGTAAC          TATGTTTCCAT AAC ATTGAAATATA          TGTATTGGAGGGGAG  46 301
    BCZK2222 NONE
        deaD 2351814 .. 2351835 +  -7.3  -6.04953   AGTTATAATTGTAAA           GAGTCGCAA AATA TTGTGGCTC            TTTTTTTGTTTGTAT 100 43
    BCZK2224 2352349 .. 2352359 +  -5.4  -2.75228   AGAACTACGCATAAA                 CAGA AAA TCTG                 CTTGTAATTAGTTTT  52 136
    BCZK2226 2355056 .. 2355070 +   -10  -2.52464   TGTTTGTGTATTATA               GACCGA CAG TCGGTC               TAAATTAAAGGAAGG  77 50
    BCZK2227 NONE
    BCZK2228 NONE
    BCZK2229 2359470 .. 2359488 +  -5.3   -5.7827   TTTTAAAGAGAAAAA             CTCCTAT TGAAT GTAGGAG             TTTTTTCTTTGTCTT  91 35
    BCZK2230 NONE
    BCZK2231 2361047 .. 2361096 + -20.5  -3.28204   GGTTCTTAAAATAGT ATATATAAAAGGAAAAGGGTGGA ACTT TCCATCCTTTTCCTTTTATATAA TTAGGTTATGCTTTT 100 276
        marR 2363539 .. 2363552 +  -2.4  -3.44051   CAATAAAATTCACAT               TTCC GAGAGG GGAA                TTATAATGATAAAAC  46 174
         gpm 2364277 .. 2364288 +    -3  -4.62069   TGAAGGGGAAATTCC                GAAA CATA TTTC                 TTTTTAACATGAAAA  62 7
    BCZK2235 2365222 .. 2365242 + -12.7  -4.32482   TATTTTAGTAAATAA            GGACAGAAA TTT TTTCTGTCC            TTTTCACTTATACAT 100 26
    BCZK2238 2367034 .. 2367066 + -19.5  -4.98522   ATGAGAGCAAAAAAA      GAGAAAGAAAATGCA TAG TGCATTTTCTTTCTC      TTTTTATATGCAATT 100 8
        pepD 2368683 .. 2368706 + -11.2  -5.71712   TGATGAAATGAAAAA          TAGCCTATAA AACT TTATAGGCTA           TTTTTTTGTATAGAG 100 44
    BCZK2242 2370567 .. 2370587 + -12.7   -4.8048   ATATTTTCTGTTGCA            GAACCCTTA GTA TAAGGGTTC            TTTTTGGTATCAAAA 100 80
        rpoD NONE
    BCZK2244 2372089 .. 2372114 +   -12   -5.4659   CTATTTGGTAAAAAA         GGAAGGTTCA CTTTAA TGAACCTTCC          TTTTTGTTTGTATTC 100 30
        pbp2 2376437 .. 2376471 +  -8.8  -4.72497   AGATGAAATGTGAAA     TAAGAGATAGCAGC GGTCATA GTTGTTATCTCTTA     TTTTATTAATAACTG  89 110
         bla 2377564 .. 2377592 + -14.1  -5.49569   ATATGAACTTGGAAA        GCGATTCTTTTTA ATG TGAAAAGAATCGC        TTTTTTGTATTCCTA 100 75
    BCZK2249 2379367 .. 2379414 + -17.4  -3.44991   CCTATTTGAATGTAA CAAAAGAAGGTCATCGTAACTA AATA TAGTTAGGATGACCTTCTTTTA TATTTAGGATTTATA 100 56
    BCZK2251 NONE
        iolC NONE
        iolA 2384939 .. 2384973 +    -8   -4.8048   GTAAAACATAAGAAG     GAAGTATTAGGAATCT ATC AAATTCCTGATACTCC     TTTTTCATATGCAGA  90 98
        iolD 2386931 .. 2386945 +  -5.7  -2.66329   GAGTAAAGTAAGTAA               CTTGC AACAG GCAAG               GTCTTATTAGATTAG  55 1
        iolE 2387985 .. 2387999 +  -7.2  -2.56164   TTTAGTTTCCGCATT               TTGAGA CTA TCTCAA               GTTAATGATTGGGCA  62 36
         fba 2388952 .. 2388962 +    -4  -3.43151   AACAGAGCATAATCA                 GAAA AGC TTTC                 TTCATTGATAGTTAG  51 29
        iolB 2389997 .. 2390007 +  -2.6  -4.20074   AGAGATTATGTAAAA                 TAAA TCT TTTA                 TTTTGGCCTGTGTTT  55 177
    BCZK2259 NONE
    BCZK2260 2391134 .. 2391159 +    -7  -4.40132   ATAATTTATATACAA         TAAAGTAGTG TAAATT CACTACTTTG          TTTATTGTCCTTAAT  78 62
        cpdC 2393376 .. 2393406 +  -4.9  -5.47159   TATATACGCAAAAAA      GAGCACTCCTAT ACATGGCG ATAGGA-TGCTC       TTTTTTATGTTAAGA  82 54
    BCZK2263 2395706 .. 2395722 +    -8  -3.49886   TGGCTTCGAACAAGG              GATGGC AGGAA GCCATC              TTAATTGTCTGACAT  73 141
    BCZK2264 2397390 .. 2397411 +  -4.4  -5.20216   GTAAAATCATAAAAA           GTCTTGGT TTGGTC GCCAAGGC            TTTTTTCATGCTGTA  77 478
    BCZK2266 2399175 .. 2399212 + -23.1  -5.06451   CAGTTTTTTACTAAA   TAACAGGGCATCATTCT AATT AGAATGATGCCCTGTTA    TTTTTTAGCATAATC 100 210
    BCZK2268 2401827 .. 2401870 + -18.8  -3.02916   ATTTTTTTGTATTTT TTTAAACAAGAATTTTAAAT ATAT ATTTAAAATTCTTGTTTAAA TCGTTATTCTGTGTT 100 86
       hlyII 2403392 .. 2403423 +  -7.5  -5.57396   ATCTGTATAACGTAA      TGA-AAGGACCAGA TAAAC TCTGGTCCTTATTA      TTTTTTGTTCATTCT 100 108
      hlyIIR 2404363 .. 2404397 + -11.6  -4.64657   TTTTCCTATTAAAAA     GCCTAATTTCTCAATG TAT TGTAGAGAAATTAGGC     TTTTTCGACATTTCA 100 66
    BCZK2272 2409693 .. 2409717 +   -13  -5.33331   AGTAAAGTGAGAAGA          CGTTCTACTC ATATG GAGTAGAACG          TTTTTCTTATATTTA 100 60
        mcpB 2413478 .. 2413497 + -10.8   -4.8066   CTTATAACGATAAAA            GGAGCAAA TTAA TTTGCTCC             TTTTTCACTTGTATT 100 97
    BCZK2275 NONE
    BCZK2276 NONE
        gloB NONE
    BCZK2278 2418097 .. 2418124 + -12.9  -4.52589   AGGCCAGAACTTGTA        GTCGTACAGTT AAATTG AACTGTACGAC         TTTTCTATACAGAAA 100 8
    BCZK2279 2418597 .. 2418647 + -19.4  -4.11363   AATATATAATTTAAA TGAAACAGAGTCGACTTTAGGA AATGGAA TTCTAATGTCGACTCTGTTTCA TTGTTTAATATTGTT 100 46
    BCZK2280 NONE
    BCZK2281 NONE
    BCZK2282 2421217 .. 2421242 + -13.5  -3.29593   CATTTAAGAAAATAA         TAAATCGCCTT TAAA AAGGCGATTTA          TATTCATTATAAAAT 100 68
    BCZK2284 2422817 .. 2422846 +  -5.1  -5.66684   AATTCGACAAGGAAA       CTCCTATGTTGTT GTAG AACAATGTAGGAA        TTTTTTTGTGCATTA  85 55
         bcd NONE
         pcc 2425488 .. 2425503 +  -2.6  -2.74792   TTTGTAACGAAACAA              CTTGTT AAAA AATAAG               ATTTAAAAATACTAA  40 11
        accB NONE
        mvaB NONE
         crt NONE
        pccB 2429017 .. 2429030 +  -8.1  -4.24342   TTATCCAGTTTAAAA               GCCCT ATTT AGGGC                TTTCTTGCTCAAAAA  83 28
         acs 2431014 .. 2431037 +  -9.7  -5.48063   CTATAAAACTAGGAA          TGAGCTCTA TTTAAT TAGAGCTCA           TTTTTTGTATTAAAT 100 35
    BCZK2295 2432726 .. 2432751 + -13.5   -4.6038   GGGCTATGTTTTTTG         TAAAGCCATTC TTAT GAATGGCTTTA          TTTTCATTTCGTATA 100 57
    BCZK2296 2433348 .. 2433364 +  -2.3  -2.98062   TGAATGGGGCGATAA              AAAACAA TAG TTGTTTA              TAATTATGTTATGTC  41 16
    BCZK2297 NONE
    BCZK2298 NONE
    BCZK2299 2435171 .. 2435195 + -17.3  -4.18674   TATAAATTTAGAAAA          CGGCTTGCATT GTA AATGCAAGCCG          TTCTTTATATATAAG 100 36
    BCZK2303 NONE
    BCZK2304 NONE
         pfs NONE
    BCZK2306 NONE
    BCZK2307 2441962 .. 2441996 + -14.6  -6.09196   ATGTACTTTTTATTA     TAATAAGCGAAAGGAG ATA TTCTTTTCGCTTATTA     TTTTTTTATTTTAAA 100 23
    BCZK2308 2442944 .. 2442963 +  -7.2   -5.4251   TAAATATGTGGAGAA            GAGCGAAT GTAG ATTCGTTC             TTTTTTATGTATAAA 100 211
    BCZK2309 2443645 .. 2443673 +    -9  -4.74103   ATTACATATTGAAGA        GGTGACTTTTGT TGATT ACAGAAGTCATC        TTTTTACATTAGAAA  93 95
    BCZK2310 2446555 .. 2446574 +  -2.2  -5.55769   CTGGACTCATGATAT            CGAATT TCTTCCTT AATTCG             TTTTTTGTTATAGCA  74 174
    BCZK2311 2447329 .. 2447348 + -10.8  -5.45802   TTTATTATAAAAATC            GCAGAAAG TATT CTTTCTGC             TTTTTATTTTGCAAA 100 112
    BCZK2312 2448144 .. 2448154 +  -2.6  -2.63596   AATAGATATTTCTTT                 TTTT TAT AAAA                 TCGTGTAAAATGGAA  40 119
    BCZK2313 2448809 .. 2448853 + -19.2  -4.02334   GTCTGATTTTTTTAA TTTAACAGAAATATATACTT GAATG AAGTATATATTTCTGTTAAA TTTATCCTATGGATA 100 152
    BCZK2314 NONE
    BCZK2315 NONE
         flp 2451217 .. 2451227 +    -4  -3.61103   CAGTTGACTCTCACA                 CAAT GTC ATTG                 TTTAAGATGAAGTTG  53 86
    BCZK2317 2452095 .. 2452124 +    -8   -3.9398   TTAAATGATGATAAA       GAAAAAAGGCAT TATAAT ATGCCTTTTTCC        TTTATAAACTTATCC  77 33
    BCZK2319 NONE
    BCZK2320 2454925 .. 2454949 + -11.6  -5.95539   ATTTTAGCGTAAGAG          CTGCTTTTCT TGTAT AGAAAAGCAG          TTTTTTTATTTGAAA 100 44
    BCZK2321 2455930 .. 2455965 +  -4.8  -5.47431   TCCAAGTAAATTAAA    CTTACCGCTTTCTATT TAAG GATGGAAAGTGGTAGA     TTTTTTGTATCTTCG  82 7
    BCZK2322 2456372 .. 2456383 +  -4.4  -2.94532   AACATTATGTCATGG                GGAT TTCC ATCC                 ATTTAATCTAATTTT  49 3
    BCZK2323 2456692 .. 2456749 + -17.8  -2.52023   TTGTCTAGTAGCTAA TTAATAAACACTGTTGTTTAACTA-AAG TTTC CTTGTAGTTAAACAACAGTGTTT-TTAA ATATTGATATACGTA 100 54
        araC 2459088 .. 2459120 +  -9.2  -4.70626   TAATAAAATAAAGAA      GAAAGCTACACCAA AAATA TAGGTGCAGCTTTC      TTTTTACAATTGTTC  90 4
    BCZK2328 2461648 .. 2461667 +  -2.2  -4.10657   CTGAAGGAGGTGTAA            TATGTATA AGTA TTTACATA             TTTTAAACGATATAG  52 122
        gntR 2463033 .. 2463055 +  -4.1  -5.48213   AAAATGATATTTTTA           GAGTACCCA ATGGC TGAGTGCTC           TTTTTATTTTGGATA  77 39
    BCZK2330 NONE
        adhB 2464693 .. 2464733 +  -3.3  -3.31443   GCAGCTTATAATTCA  TCCTTAAGTGGAGAATGCT ACT AACATTACCCATTAAAGGA  TTAGGTTATTATGAA  48 52
    BCZK2332 2465252 .. 2465287 + -12.8  -4.13561   GATAATTTCTCTTGG    GAAAAGCCAATACTAC AACG GAAGTATTGGTTTTTC     TATTTTTTACACACG 100 36
    BCZK2333 2466142 .. 2466158 +  -2.4  -3.37056   CTTGTGAAAAATTAT              TATATA TTAAT TATATA              TTCTGCATAAATAAT  44 34
    BCZK2334 2466644 .. 2466691 + -15.2  -3.95787   CTTAATACATATATG TTTATAGAAGCGACTGTTTCTT TTAA AAGATACGATCGCTTCTATAAA TTTGTCAATGTAATG 100 36
        murE NONE
        murE 2469477 .. 2469518 +    -6  -4.71401   AATTTATAATTGAAA GGTAAGGGTATTTCTCTAA ATATA TGAGGGAAAAACCCT-ACC TTTTATAGTTTTATT  74 122
        lysS 2473419 .. 2473460 + -10.2   -3.1582   CTAAAACAAAGTTAA AAGCAACGCAAGTACCCA ATTTTC TAGGTACTTGCGTTGCAA  ATTTTACTACCGTGA  81 37
    BCZK2342 2474976 .. 2474999 +    -9  -4.81249   AGAATAATAGAAAAA          GGATGCTTTT GTAT AAAAGTATCC           TTTTTAAATTTACGG  93 40
    BCZK2343 NONE
        yxdK 2476789 .. 2476821 + -10.1   -4.9725   AAAATAAGTAATCTA      GGCTAAAGAACTT TGGAGAT AAGTTTTTTAGCC      TTTTTGTATAGCGGT 100 40
        expZ NONE
    BCZK2347 2480516 .. 2480537 +  -8.8  -5.15969   CGAAATCATTAAAAA           GCTTAGAG CTAAAA CTCTAAGC            TTTTTTACATTCAAA  95 53
    BCZK2348 2481480 .. 2481499 +  -7.9  -4.46155   ATTTAGGTAGTAAAA            GACCGAT AAAGCA ATCGGTC             TTTTCTCAGTATATA  82 96
    BCZK2349 NONE
    BCZK2350 NONE
    BCZK2351 2485140 .. 2485178 +   -25  -4.78149   AAAAATCTTAAAAAA   GAGTTCGAGGTTGATAAA AAC TTTATCAACCTCGAACTC   TTTTTAGATTATAGA 100 30
    BCZK2353 2487064 .. 2487103 + -16.7  -3.06696   TACCGAAATAGATAA  TAATAAAGCGCTCTCGA TAGAAT TCGGGGGCGCTTTATTA   TATATTAAAAGAGGG 100 30
         hom NONE
    BCZK2355 NONE
         ddl 2490887 .. 2490910 + -11.2  -5.88565   ATACTGTCAATTTCA          CTTTCTTTAC GCCT GTAAAGAAAG           TTTTTTTATTATAAA 100 233
        tenA 2491677 .. 2491711 + -11.7  -5.30575   ATAAGATAAAGAAAA    GAGGTATTG-CTATAC GTAT GTATGGACAATACCTC     TTTTTTAGGTTTTTG 100 32
    BCZK2358 NONE
    BCZK2359 2492586 .. 2492608 +  -7.1  -3.77464   TTAAATTAATAAAAA          GCAGT-TAGC TTTC GCTAGACTGC           TTTGCTCCCTAATGT  72 82
    BCZK2360 2493596 .. 2493607 +  -7.2  -2.64981   AAAATATCGTAGCTA                CCGC ATGG GCGG                 TCCATTTAGGCATAT  60 254
    BCZK2364 2497605 .. 2497618 +  -2.5  -5.14894   AAAAAGAAATTGATT               TAATT AAGT AATTA                TTTTTCTAGTTTTTT  69 221
    BCZK2365 2500067 .. 2500104 +  -2.1  -5.22312   GATTTAAATAATAGT   AGACAAATTCTGTTC-AT TAT ATCGGTCAGGATTTGTCA   TTTTTTCATGTAAAT  68 34
    BCZK2366 2501052 .. 2501075 + -11.2  -5.71983   AGAGATTTTAGTAAA          CCTTTAATGA GTTA TCATTAAAGG           TTTTTTTGTAATTAC 100 40
    BCZK2367 2501785 .. 2501827 + -18.9  -3.54638   GTATGTTCGCTTACA TAAAGAAAGAAGAACACCT TACTT AGGTGTTCTTTTTTCTTTA TTTAGAAGAGCTTCT 100 23
    BCZK2369 2503779 .. 2503807 +  -6.7  -5.24531   AAACCTCTAATCACA        TTAGGGCATCC AATAGCA GGGTGCCCTTA        TTTTTTATGAAAAAT  88 283
    BCZK2371 2505398 .. 2505421 +  -9.7  -4.74504   TTTTATGTTTAAAAA          CCTCGTATT ATTAAA AATACGAGG           TTTTTAAATTGAAGT 100 49
    BCZK2372 2505930 .. 2505960 + -16.4  -6.20267   GCTTTGCATAAAAAA       GTGAGAGAGTAGAA GTA TTTTACTCTCTCAC       TTTTTTTATTTTTCA 100 30
        cypA 2507552 .. 2507581 +    -8  -3.58698   CATATGATTTGTGCT       GCCTCCTGT-TCA GAACA TGAAATAGGAGGC       CTTTTTATGTCGATA  75 258
    BCZK2374 NONE
         vat 2509729 .. 2509751 +  -9.9  -4.81852   GTATAAATTTTTTAA           GGGTAACCA AATCG TGGTTGCCC           TTTTATTAATTATAG 100 261
    BCZK2377 2511682 .. 2511701 + -10.8  -5.72622   CAATAAACTGTTCAG            CAAGGTAC TACT GTACCTTG             TTTTTTATTTCTCAA 100 35
    BCZK2378 2512361 .. 2512404 +   -23  -5.05712   TTATAGTTCATAGTT TAAAATCAGAAGCTTTTCTT TAAA AAGAAAAGCTTCTGATTTTA TTTTTAATTATTTCT 100 28
    BCZK2379 2513404 .. 2513419 +  -6.2  -6.23317   ATAAAAAGAAAAAAA              GAATCT AAAT AGATTC               TTTTTTTCTTTTTAT 100 42
    BCZK2380 2515644 .. 2515682 + -17.8  -5.23644   TCTTAAATTATTAAA   TACCCAATAACGAAAAGT TAA GCTTTTTGTTATTGGGTA   TTTTTGTATTTAATT 100 35
    BCZK2381 2518165 .. 2518186 + -13.1  -5.28481   TCCTTATCACGGTTA           GGCATCTAC TTAT GTAGATGCC            TTTTTTAATTAAATA 100 207
    BCZK2382 2519505 .. 2519547 + -18.9   -3.4072   AATAAATAGTGTAAA TCATATAAAAGCATAGAGG CTCAA CCTTTATGCTTTTATATGA TTATCCTGCAAACTG 100 32
    BCZK2384 NONE
    BCZK2385 NONE
        cbiQ 2523994 .. 2524031 + -18.1  -3.69684   ACTTCTGTATCGAAA   CAAATAAAAAAGGAGCG ATTA TGCTCCTTTTTTATTTG    TTGTTAGATGAGTTT 100 330
    BCZK2389 2526938 .. 2526966 + -10.4  -5.86976   AAAAAATTTTAAAAA        TCCCTTCCTACA TTATT TATAGGAAGGGA        TTTTTTCTTTTGTCA 100 60
    BCZK2390 2528090 .. 2528113 +  -6.2  -3.26844   ACCTATGTTTTTATA          TGTATATGTT ATGT AATATATACA           CTTTTAGTTAGTGGA  61 56
        bcrC 2528956 .. 2528981 +  -6.1  -5.60689   TAGCTTAGGAAAAAA         TCCCCCTTTGG AAAT TCAGAGGAGGA          TTTTTTGTTGTATAC  93 61
    BCZK2392 2531388 .. 2531408 +  -6.2  -5.71983   ATTAGGATATGTGAA            GGGTCTAT ATATA ATAGACTC            TTTTTTTATGGTTCA 100 40
    BCZK2393 2533287 .. 2533306 + -12.2  -2.89191   TCTTACGATGTTCAA            TAGGAGGG TTAT CCCTCCTA             TATATGGAAATATAA  90 62
    BCZK2394 NONE
    BCZK2395 2534957 .. 2534979 + -12.2  -4.58466   TTAGTTAACGAGAAA           CCCTTTATTT ACT AAATAAAGGG           TTTTCTAATTCTGCA 100 33
        vanZ 2535775 .. 2535797 +  -4.9   -5.1417   ATAAAGATGATAAAA           GACGTAC GAGTCAAAA GTACGTC           TTTTTACTTTTATAA  79 76
    BCZK2397 2536500 .. 2536526 +  -7.4  -5.72622   ATGTAAGATAAAAAA         GAAAATCGAGCA AAT TTCTTGATTTTC         TTTTTTATTTGTGAA 100 40
    BCZK2398 2537501 .. 2537519 +   -11  -5.95539   TTATTAAGAAGAAAA             CCCGTGAA TAA TTCGCGGG             TTTTTTTATTTGAAA 100 34
    BCZK2400 NONE
    BCZK2401 2540077 .. 2540113 + -13.2  -3.42699   AATTTCACCAAGTAT    GATAACTTCCCTGACG TTAAC TGTCAGGGAAGTTATA    TTATAATAGCTACAT 100 24
    BCZK2402 2540798 .. 2540835 +  -4.3  -4.99134   TGAAATAACTAAAAA   GCTCAATTTCTCT ATTTTGATTTGC AGAGAAGTTGGGC    TTTTTAATTTGGAAT  73 38
    BCZK2403 NONE
    BCZK2404 NONE
    BCZK2405 2544161 .. 2544176 +  -6.1  -2.90227   GAAACTGCACGGCTG              CAGCG TTAAAT CGCTG               ATTTAGTCCTTCGGG  55 423
        blaI NONE
       blaR1 2546854 .. 2546897 + -19.3  -3.76125   ATTTCCTTTTTGAAA TAAAGACAGAGTCTCAAGA AAAGAA TCTTGAGACTCTGTTTTTA TTTCAGTTCGAATGA 100 23
    BCZK2409 2549124 .. 2549160 + -18.3  -5.27335   ACTACCCTGTGATTT    GAACTATAACTTTGCCA TTT TGGCAAGGTTATGGTTC    TTTTTGTTTACGACA 100 231
    BCZK2410 2549840 .. 2549876 +  -2.3  -4.92756   AATTAAATAAATTAA    TAGCGTATTTTGATTAA TCT TTCTTCAAAACACGCTC    TTTCTTTTTGCTCAT  62 173
    BCZK2411 2551633 .. 2551660 + -11.4  -4.46233   ATATTCATTTTTCGG        AAAAAGATGGGG TTAA CCCCATCTTTTA         TTTATTTCCCCTTAA 100 10
    BCZK2412 2553080 .. 2553101 + -14.5  -3.63018   AATAATATCGAAATA           GCGCAGGAT CATC ATCCTGCGC            TTATCTATCGTAATT 100 40
    BCZK2414 2555100 .. 2555113 +  -2.5  -3.28791   ATTTGAAAATCGACA               TTTAT TTGA ATAAA                TTATCCAAGCCAAAT  44 13
        glpQ 2556022 .. 2556040 +    -4  -2.90798   TTATTAAAGTCTTAA             TTAAAGAT ATT ATTTTTAA             TGTCATAGTTTATAG  47 26
    BCZK2416 2556476 .. 2556499 + -11.2  -5.48213   ATGAAATCCGAAAAA          GAATCCAATA AAAG TATTGGATTC           TTTTTATTTTAAGTG 100 37
    BCZK2418 2557727 .. 2557748 +  -7.3  -5.25699   TAAAATACACAAAAA           CTCCTCTAT AGAA AAAGAGGAG            TTTTTGTTATGTCAT  91 42
    BCZK2420 2560343 .. 2560353 +    -4  -4.57353   ATTTCAGTTAAATAT                 TGTA TGT TACA                 TTTTATGTAGTAAGC  65 114
        choA 2561783 .. 2561804 +  -9.5  -4.36595   TGGTTACTTAAGAAA           GGAATTAGC ATAC GCTAGTTCC            TTTTCCATTTCCATC  91 54
        bltD NONE
    BCZK2423 NONE
    BCZK2424 NONE
    BCZK2425 2563904 .. 2563947 + -14.2  -3.79689   ATCAAAGCTACTTTG CTTGAAGGAAAGGTGTGAAA ACTA TTTTGCACTTTTCTTTCAAG TTGTAATTTTTGTGT 100 50
    BCZK2426 NONE
    BCZK2427 2565326 .. 2565346 +  -7.6  -5.07275   TATAACCTGCAAAAA            GGCACTTC TTTAT GAAGTGTC            TTTTTGTGTATATGA  89 353
    BCZK2428 2566675 .. 2566693 +  -6.7  -5.39721   GCGTAATACTAAAAA             GAGTCCT CATAT AGGGCTC             TTTTTTATATAGTAA  93 35
    BCZK2429 NONE
        dnaN NONE
    BCZK2431 NONE
    BCZK2432 NONE
    BCZK2433 2570800 .. 2570837 +  -7.9  -5.64304   TATGAATCATATCCA   TGCAATTCGTTTAATGT GTTC ATTTAAAACGAATTGCA    TTTTTTATTGTCTTA 100 55
        yjqA 2576622 .. 2576648 +  -8.8   -5.1471   AAGGTAACATAAAAA         GGTAAAGCGTAT TTT AAATGCTTTACC         TTTCTTTTTTGTAAT  95 125
    BCZK2445 2580786 .. 2580811 +  -9.1  -5.87996   ATTCTAAATAAAAAA         CAATCCCAGTA TATG TACTAGGATTG          TTTTTTTATTGCTTA 100 40
    BCZK2450 NONE
    BCZK2451 2584766 .. 2584794 + -19.1  -4.14345   ACATAAAAAAGATTA        GGACCGTACATAT CTA ATATGTACGGTCC        TTTCGTTTGCTATTG 100 69
    BCZK2459 2592196 .. 2592217 +  -7.3   -4.7889   ATACTTGAAGAAAAA           GAGTCCCAT TTAT ATAGGACTC            TTTTTCGCTATTTGT  86 40
    BCZK2460 2593419 .. 2593434 +  -6.2  -4.46581   CAAAGACTGTTTTCT              TCTCAT ATCG ATGAGA               TTTTCTCCCGTTTTG  73 426
        fosB 2604522 .. 2604538 +  -2.3  -3.72576   CAAAATGTATAAAAT              TCCATTT GTC AAATGAA              TTTAATGCGGAAGGA  47 279
        secY 2605936 .. 2605961 +  -9.1  -4.94972   AATTAAATAAAAAAA         CACAGTTGG TTATTTTT CCAACTGTG          TTTTTAATTCTACTG  95 35
        gntR 2609639 .. 2609666 + -12.2  -3.42366   AAACTAAAAAGTAAA        TACCCCAAAATA TTTT TGTTTTGGGGTA         TTATGAAATTTTGAA  91 62
        estA 2610924 .. 2610947 +  -7.4  -3.50393   TAAATAACGAATAAA          GGGGCACG CCACAATT TGTGCCCC           TTCTATGCGGTACAG  68 34
    BCZK2476 2613157 .. 2613188 + -14.7  -5.02439   CAATATAAATAAAAA      GAAGAGGTTTTCT ATAGAC AGAAAACCTCTTC       TTTTTATAGTTATAT 100 29
    BCZK2484 2619138 .. 2619178 + -21.6    -4.005   GACGAGTAGATAAAA  TGAAAACCTCACTGTTTA CATTA TAAACAGTGAGGTTTTCA  TTTCTAAATTACTTT 100 28
    BCZK2489 2623842 .. 2623871 + -10.2  -4.39571   ACTGGTTTATATAAA       TAGCACACCTTCA ATACA TGA-GGTGTGCTA       TTTTACATTTATAAA  93 23
    BCZK2491 2625195 .. 2625220 +   -12  -4.31085   CTTCAAACAGTAAAA         GCGTTACTCA TGAAAT TGAGTAACGC          TTTTACCTTAATATA 100 3
    BCZK2499 2631199 .. 2631228 +   -11   -3.9398   CATTTAGTATCTAAA       TAAAAAACAGTC ATATAA GACTGTTTTTTA        TTTGTAGAGTTATAA  90 23
    BCZK2501 2632757 .. 2632789 + -12.2  -4.20918   CTATAAAAATTCAAA      CCACTATTCTCTCA TACAT TTAGAGAATAGTGG      TTTATTACAATTCCA 100 62
    BCZK2507 NONE
    BCZK2508 2639718 .. 2639757 + -16.2  -3.65446   ATTAAATGTTTAAAT  TGAATAAGAAACCATTTA GCAG TAAATGGTTTCTTATTTA   TTAGTTATTTCATTA 100 28
       opuAC 2646589 .. 2646630 + -17.6  -5.45813   TGGATAAAAGATTAA TAAAACAGGCTAGAGGAT TATCAT ATCCCCTAGCCTGTTTTA  TTTTATTTTTTCGTA 100 26
         fdx NONE
        rpiA 2649059 .. 2649077 +  -8.9  -5.65678   GGAATTATGATGAAT             GCTGACT CTTAC AGTCAGC             TTTTTTATATTTTCT 100 31
    BCZK2522 2649602 .. 2649642 +  -7.2  -5.72622   TTATCATAATAAAAA AGGCAGTATATGAA-AC-TA CTT TATGTATTCATATACTGCCC TTTTTTATTTGTAGA 100 32
    BCZK2530 NONE
    BCZK2531 2656808 .. 2656831 +   -11    -5.252   TTGAATAGTAAAAAA          GAGCCCTCCA AAAC TGGACGGCTC           TTTTTTGTACAAATG 100 33
    BCZK2540 2664805 .. 2664854 + -13.4  -3.14468   CAATTATTCACACTA TAAAAGCACAAAAAGAGTAAGGA ATTAG TCCTTACTCTTTTT-TACTTTTA TTCGATATGATAAAC 100 23
    BCZK2544 2669987 .. 2670009 +  -7.8  -3.71991   TTTCGATAACAATAA           GCCGATTT AAAAACC AAATCGGC           TTATTAGACTTTCTA  73 32
    BCZK2545 2670481 .. 2670506 + -10.6  -5.71712   TGAAAATACTAAAAA         GAAAGCATCT AACTTC AGATGCTTTC          TTTTTTTATCTAGAA 100 41
    BCZK2546 2671068 .. 2671084 +  -6.6  -4.89233   CCTTATAAAATGAAA              GAGTAC TTAAC GTACTC              TTTTTACTATTAATA  83 41
    BCZK2549 2672491 .. 2672514 + -12.6  -4.50193   ACGAATAAACAGTTA          TAAGGATAGC GAAT GCTATCCTTA           TTTTAATTCATTGAT 100 23
    BCZK2561 2686435 .. 2686449 +  -2.8  -3.12874   CGTTTAAAAAAACTT               GGATTA CAA TAAACC               TTCCCTCCTCTATAT  43 14
    BCZK2562 NONE
        soxA NONE
        soxA 2688345 .. 2688372 + -12.8  -4.78107   TGCCCATACTAAAAA        GAGCTGCTGAGA TTAC TCTCAACAGCTC         TTTTTCCTACTCATC 100 16
        ykrK 2690153 .. 2690194 + -18.9  -4.20531   GAAGCCGTAATAAAA CAAGCATCCCCCTGTCATA CACA TAGGACAGGAGGATGCTTG  TTTTCAATCAATATA 100 31
    BCZK2571 2693750 .. 2693779 +  -2.2  -5.21236   AGATAATAATAAAAA       CCGCTAATAATTC ATTAC GGACT-TTAGCGG       TTTTTATTATAGATT  68 40
    BCZK2573 2694627 .. 2694647 +  -9.7  -4.84017   TCTATACTAAAAAAA            GGAACAGCT TAT AGCCGTTCC            TTTTTCTCCACACTT 100 31
         bsr 2703285 .. 2703307 +  -7.8  -6.04953   TATTCCAATAAAAAA           CAATCCGTTT TTA AAACGAATTG           TTTTTTTATTTCTGT 100 72
    BCZK2586 2705678 .. 2705711 + -14.9  -2.88452   CTCCCCCTTTCAAAA     TATAAAGAGCTTACT ATAC GGTAAGCTCTTTATA      CTATTTATTTCACAA 100 45
    BCZK2591 2710755 .. 2710776 +  -3.1  -2.70153   TCATATTCACTTATT           AGTTTTATT AGGA AATAAAACC            CTTCATCTTTGCTTT  43 515
    BCZK2601 2719282 .. 2719303 + -11.7  -3.89302   AATTAGATTAAAAAA           GGATTGATC AAAT GATCAATCC            TTTACTCTACTTCAT 100 203
    BCZK2606 2723958 .. 2723983 + -17.7  -4.52589   TTCCCCCTTGGAGAG         GAGCAGCTAGC TTTT GCTAGCTGCTC          TTTTATGTACAACGA 100 520
    BCZK2607 2724952 .. 2724975 + -15.4  -4.87893   CGTACATACGAAAAA          GCTCCTTTCC AATT GGAAAGGAGC           TTTTTCATTACGCTT 100 49
    BCZK2613 2731883 .. 2731922 +  -5.9  -5.89921   TTACACCCAAAAAAA  GGATGTCAC-ATAGTC ATCGATTTC GACTTTTGTGACATCC  TTTTTTTATTATCCT  95 56
    BCZK2623 2738459 .. 2738483 +  -4.4  -6.20267   TTATATTTGAGAAAA         GTAAG-ACGTA GTAT TACGTTCTTGC          TTTTTTTATTTTTAA  95 58
    BCZK2624 2739903 .. 2739936 +  -4.7  -5.36441   TATAACATAAACAAA     GAAGCATGGGT CCTATTAGATTA ATCCATGCTTC      TTTTTTATATAAAAC  82 36
    BCZK2626 2740892 .. 2740911 + -10.8  -4.44211   ACACTTCATATCAAA            CGCAGAAA ATGT TTTCTGCG             TTATTTTGTATTCCA 100 43
        aspB 2742263 .. 2742285 + -10.6  -3.49048   AAATTAATTACAACT           CCCCTGCT TAACTAT AGCAGGGG           TATTATTCATTGGAG  85 34
        fabZ NONE
    BCZK2629 2743626 .. 2743641 +    -9   -5.0133   CTACGAATAAAAAAA              GCTGAC TTTT GTCAGC               TTTTTTGCAACGGTA  95 21
    BCZK2638 2751898 .. 2751920 + -14.2  -5.30686   AGTTTACGATGAAAA           CCCGCAAGTG ATT TACTTGCGGG           TTTTTTCTCACTATT 100 455
         pgd 2769634 .. 2769661 +  -7.9   -5.1764   GTATGTAATGAAAAA        GACTTGAT-TCC CTTTA GGATATCAAGTC        TTTTTATCTTATCTA  91 33
    BCZK2665 2774357 .. 2774396 + -16.8  -4.50159   TGATGTTATATTTAC  AAACAAAAGACACTATTC ATAT GAATAGTGTCTTTTGTTA   TTTATTTAGCTTCCC 100 44
    BCZK2668 2779314 .. 2779335 + -13.1  -5.56573   AATAGCAAACTAAAA           CGCTCAGAA AATA TTCTGAGCG            TTTTTATTTCTTTCT 100 152
        yndM 2797479 .. 2797499 +  -5.4  -3.54146   CTTCTAAATAAAAAA            CTGCCTCT TATTT AGAGACAG            TTCCTTTCAAATCTT  58 167
    BCZK2683 2799495 .. 2799531 +   -14  -2.90232   ATGATGTTATGGTAC    GAAAATAAGACCGACA GAATA TGTCAGTCTTATTTTC    ATTATGTTATATTCT 100 18
    BCZK2685 2802020 .. 2802073 + -14.3  -3.81516   TGATTAAATATATTT AACTAAATAGAAAAAGGCAATACTA CTAG TAGTATTGCCTTTTTCTATTTACCA TTATTCATAATTTTA 100 24
         mqo 2811351 .. 2811369 + -10.3   -5.5112   ATGAAGAAATAAAAA             CGTCCGA ATATA TCGGACG             TTTTTTGTTACTAAA 100 40
    BCZK2697 NONE
    BCZK2698 NONE
    BCZK2699 NONE
        fbaA 2819723 .. 2819780 + -21.9  -2.74965   ACAAACTAATACATT TAAAGGAAAAGCCCATATGTTAGATTAC TGA GTACTCTAACATATGGGCTTT-CTTTTA CATTTTTCATTGTTT 100 42
    BCZK2702 2821175 .. 2821225 + -20.3  -3.30474   TGAAATAGAGTTGGG CTAAAAAGAGCGTAATCTAGTTAA AAAA TTGACTAGATTACGCTCTTTT-AG TTGCTACTTATACAG 100 22
    BCZK2709 NONE
        nupC 2827736 .. 2827780 + -11.8  -4.26189   TATGGTAAATAATTT TTAAAATAAAAGACACCCAA ACGAA TTGAGTGTCTTTTATTTTTA TTTTCGAATTTGTCC 100 33
        proC 2831723 .. 2831754 + -15.3  -4.58644   GCACTACATGATAAA      CGGCCAAACTCGA ATTTAC TTGAGTTTGGCCG       TTTTAGTTGTTAATT 100 73
        rocC 2835974 .. 2836015 + -16.9  -2.89714   AATACTCTGTTTATA TAAAAGACCGCACATGG CTTTTACT TCATGTGCGGTCTTTTA  TCCTTCTAATTCGCT 100 39
        yoaS NONE
    BCZK2721 2841387 .. 2841406 +  -7.9   -5.7946   AAGCGAATAAAAAGA            GTCCTTC ATACGA GAAGGAC             TTTTTTTATTGCACA 100 31
    BCZK2726 2846194 .. 2846223 +  -9.5  -3.80461   ACTCTAAAAAATTAA       GACTGTATCTT CAAATGGA AAGATACAGTC        TTTAATAATCACTTA  83 50
    BCZK2731 2848891 .. 2848931 + -14.4  -2.87996   CTAAATCAGTCTTTC  TAATAAAAAAGTTGCTTG TGTTT CAAGCAACTTTTTTATTC  TCATTCTACATTTAC 100 23
        moxR NONE
    BCZK2736 NONE
    BCZK2737 2853935 .. 2853986 + -29.4  -4.74103   AAAGAAAAGGAAGAA GTAACACAATAAAAAGACTCCTAT TTTC ATAGGAGTCTTTTTATTGTGTTAC TTTTTAAATTGAGGC 100 22
    BCZK2739 NONE
    BCZK2740 2857753 .. 2857769 +  -9.5  -5.22039   TAACAAAATAAAAAA              GATGGTT TGT AACCATC              TTTTTTACCTTTACA 100 88
        katX 2867026 .. 2867079 +  -9.9  -5.01732   ATCGACTTTTATTCA TACAAAAGAGCCATTTATCTAAC CGTTTTTA GTCAGCTAAATGGCTCTTTTTTA TTTTTTCACCACATT 100 57
        tetP 2884929 .. 2884947 + -10.3  -4.74453   CTTATTAAAGTAAAA             GAGGTGC AATTC GCACCTC             TTTTTGCATGTATTG 100 33
    BCZK2779 2897327 .. 2897353 +  -9.5  -4.88228   TTACGAAACCAAAAA         GGATCTCCTTC TATAT GAAAGAGATCC         TTTTTACTGTTAACT 100 8
    BCZK2781 NONE
        yqxD 2900819 .. 2900829 +    -4   -3.6692   TTTATGTAATTTTCT                 CTAA ACT TTAG                 TATTTTCAAATGAAA  53 480
    BCZK2791 2909023 .. 2909044 +  -5.8   -5.9362   TTAACTACTAAAAAA           CCGCTCAA CTTACT TCGAGCGG            TTTTTTTCTATTTTC 100 37
        lysP 2911595 .. 2911618 +   -14   -5.4505   TGAAATAAAAGGAGA          CGAGCAAACA AATT TGTTTGCTCG           TTTTTTATTGCAAAC 100 33
    BCZK2795 NONE
        yhaZ 2912827 .. 2912856 + -12.3   -4.8743   TATTTTAAATAAAAA       CGCTTATACTTCA AAAA TGAAGCATAAGCG        TTTCTTTCTTTTGAA 100 42
    BCZK2798 2914839 .. 2914881 + -10.1  -3.77846   TAAGGCGATTCACAG C-TAGCAAAAAGGAGGTTGGC TTT GCCA-TCTCCTTTTTGCTCCG TTTACGTATGTTCTC  87 22
    BCZK2800 2916347 .. 2916374 +  -7.1   -3.8505   AAAGTGAAACTTTAA        TAAGTGGGG TTTCCTAACT CCCCACTTA         TTTGATGATCTTCAT  72 34
    BCZK2803 2920025 .. 2920042 +    -7  -5.10497   TACTCAAATAAAAAA             CTGAGG CGGATA CCTCAG              TTTTTTCGATAACTT  85 50
    BCZK2814 2928615 .. 2928651 +  -4.4  -5.54907   GAATAATAGGAAAAA    GGAGTAACCTCTAGAA CTTCA TACTAGGTGTCACTCC    TTTTTATTTTATAAA  83 35
    BCZK2817 2931404 .. 2931434 + -15.6  -3.53563   TCCTGTACATAAAAA       GCACGTGTTCGATT ACT AATCAAACACGTGC       TTTCAAAACAACTAT 100 161
    BCZK2824 2939289 .. 2939316 + -11.4   -4.4959   GTTGCAAAATAAAAA        GATCATCCACTA TTTA TAGCGGATGATC         TTTTACTTCATTACA 100 44
    BCZK2826 2943172 .. 2943182 +  -5.4  -4.14392   TCTTTTCTCAAATGC                 TCCA AAA TGGA                 TTTTCAAAATTAGGG  64 152
    BCZK2827 2944430 .. 2944451 + -10.9  -5.52023   TGTAATTTTCTCGCG           GCAGTTAGC TTTT GCTAGCTGC            TTTTTTATTGATAAT 100 359
        yqcI NONE
    BCZK2832 2949359 .. 2949369 +  -6.8   -3.6579   TTCGCAAACATTGCA                 GGTG CAT CACC                 TTCTTCAGCTAAGTT  66 460
    BCZK2835 2951677 .. 2951704 + -14.4  -5.47159   GATACATCTAAAAAA        TAAAAAAGTGGC TAAC GCCACTTTTTTA         TTTTTGTTTATTACG 100 23
        adhB 2954307 .. 2954318 +  -2.2  -2.99584   TAACTAACTTAAAAA                GAGG TGTA CTTC                 ATGTTTTATTATAAA  42 214
    BCZK2839 2955179 .. 2955212 +  -9.8  -2.59534   GGGTCTTTAAGATCA     TTATGGCCAACTAT TGATTC ATGGTTGGTCATAA      ACTTTTATATGGATT  74 31
        ansR 2965114 .. 2965150 +  -6.8  -5.08178   CATTTGTAAAAAATA   CGCTATTCTTTC-TGTA GATT TATAAGAAAGGATGGCG    TTTTTGTATGTCTAT  85 295
    BCZK2859 2980758 .. 2980792 +    -8  -4.36262   ATTACTTTAGAAAAA     CCCAAATATCTCAG CATTCAA TTGAGAAATTTGGG     TTTTAATATAGGTAT  85 48
    BCZK2861 2984969 .. 2985003 + -23.2  -5.06451   ATTAAATTTATGTAA     GCCAAAACAGCTACAT AGT ATGTAGCTGTTTTGGC     TTTTTTAACCTCGTA 100 40
    BCZK2870 2999397 .. 2999410 +  -2.3  -2.72463   TCTATTTTTTCTACA               GTTGC TAGC GCATC                TACTTCCCCATAAAT  40 251
    BCZK2876 3007115 .. 3007146 +  -9.8  -4.15565   ATGACGCTAATCTGT      TAATAATCAAATTA CATA TAATTTGATTATTG       TTTTGGCATAATCCA  90 67
    BCZK2882 3011365 .. 3011389 +  -5.1    -4.208   CCAAAACGAAATTTT          TAGGTTTTATT GTG AAAAAAGCCTA          TTTATCGTTTTGGGG  64 134
    BCZK2884 3013636 .. 3013671 + -13.5  -3.75169   GCTATAAAAATAAAA    CCCCAATTTCTCTAT ATTAAA ATTGAGAAATTGGGG     TTTAGTCACGTAATA 100 393
    BCZK2886 3015188 .. 3015227 + -15.3  -5.60689   TTAAATACAAAAAAA  CGTCATCATTTCTAAAC AGGCCA GATTAGAAATGATGACG   TTTTTTATTGTATGG 100 126
    BCZK2888 3016866 .. 3016877 +    -3  -2.86264   GTTATACCTAAAACA                GTAT TTAA ATAC                 GTTTAATGCGTAATT  43 91
    BCZK2892 NONE
    BCZK2893 3022815 .. 3022845 +  -9.9  -3.07534   GTAAAAAACTATAAA       TAAAGCTGATGAT AAAAA AACATCAGCTTTA       TCTGTATGTAATCTA  81 37
        salK 3024447 .. 3024457 +  -2.6  -3.19642   AGGAGACGATTCCTA                 TAAA CAT TTTA                 TTAATAGATGATCAT  44 4
        salR 3025056 .. 3025079 +  -6.7  -4.42721   CTACTTATCATTAAA          GAGCCTACT CAAACA AGTTGGCTC           TTTCTTCTCTACTTA  78 27
         lpr 3036131 .. 3036149 + -13.2  -2.88849   TCCAAAAAAGAAAAA             GGAGTGGA TCA TCCACTCC             CTTTAATCATCTACC 100 62
        gloA 3040475 .. 3040492 +  -8.3  -4.40963   TGCGGGATAGAAAAG             GAGCCGG AATT CCGGCCC              TTGTTTTTAACCAGT  85 56
    BCZK2911 3040762 .. 3040784 +  -5.7  -5.00339   CCCTATGAAAAAAAA           TGACTTATT CTCTT GATAAGTCA           TTTTTAATTATTAGT  80 10
    BCZK2917 3047845 .. 3047862 +  -6.3  -5.61596   ATACCGATACACAAA             TCCCTAT TTAT ATAGGGG              TTTTTTTGTACGAGT  93 365
    BCZK2923 3056118 .. 3056169 +  -6.3  -3.22476   ATTGATTTTTCAATA TAAAAAAACCAAATATTTTGA AAAATCTCAG TCAAAATGCTTGGTTTTTTTG TTGCTAGTGAATAAT  61 119
    BCZK2928 3062295 .. 3062312 +  -9.9  -4.81083   AGTATATAACAAAAA             GCATTGG ATAC CCAATGC              TTTTTCATACTTACG 100 166
    BCZK2942 3076415 .. 3076427 +  -4.9  -3.32268   AATTTCAAAATTACA                TAATC ATA GATTA                TTATGCAAATCCTTC  54 44
    BCZK2943 3077697 .. 3077722 + -10.4   -5.4659   GAAATAATTATACAA         AGGCCAACCG CATGTA CGGTTGGCCC          TTTTTCTTTATATTA 100 58
        arsR 3080268 .. 3080278 +  -5.4  -5.81412   AAAGAAGAAGAAAAA                 TCGT AAT ACGA                 TTTTTTTTACATAAA  91 20
    BCZK2947 3081759 .. 3081780 +  -8.7  -3.21872   TAAAGCGACAAAAAA           GAGGCCGTT CCCA AACAGCCTC            TTCCCTCTATTTCGG  74 182
    BCZK2951 NONE
        paiA NONE
        paiB 3086467 .. 3086497 +  -7.1  -3.42768   TTAATTAAAAAAGAA       TCTATTTTGAAAA AAGAC TATTCAAAATAGA       TTCTCACGTTTTAGT  68 147
    BCZK2959 3093252 .. 3093289 + -12.9  -5.01732   CTTCTAAACAAAAAA   CAAAGACGCGAAGTC ATAGAAGA GACTTCGCATCTTTG    TTTTTTAAAGAGATT 100 168
        ynzG 3094727 .. 3094737 +  -3.2  -4.05208   CCAATTACATAATCA                 GGTG AGC CATC                 TTCTTTCATGTGCAT  57 511
    BCZK2963 3096287 .. 3096307 +  -8.4  -5.48213   TTCAAGTCTAAAAAA            TACACCTA TTAAT TAGGTGTA            TTTTTATTTTACCTC 100 115
    BCZK2964 3097836 .. 3097850 +  -5.8  -2.90075   ATGAATGTGAATGGA               TACTTT TTA AAAGTA               TATAATTGGAGGGAG  56 62
    BCZK2965 3098415 .. 3098435 +  -2.6  -4.60487   TTAAAATAAGAAAAA            CCGAAA CTAAAATCA TTTCGG            TTTTTCAAACTAATG  62 170
    BCZK2977 3107979 .. 3107998 +   -10  -5.96521   TAAATCATAAAAAAA            CGGTCTAG AATT CTAGGCCG             TTTTTTTTGCTTCCT 100 31
    BCZK2984 3116055 .. 3116084 + -13.1  -4.31293   AAATAATTATAAAAA       GTCGATTTCTTAT TTTA ATAAGGAATCGAC        TTTCTTAATATGTAA 100 35
    BCZK2986 3118248 .. 3118280 + -13.7  -3.34227   ACTGTGTAACACAAA      TCAACGGCATTTT CATATAA AAAATGCCGTTGA      TTCATAATTTCATGA 100 96
    BCZK2988 3119811 .. 3119838 +  -8.5   -5.2422   AAAAACAGCAAAAAA        GGGTATCAATC TTTCTT GATTGACACCC         TTTTTTGCTATGATT  95 39
    BCZK2990 3121769 .. 3121808 +   -11  -5.25893   AATATATAAAGCATA  AAAAATCCTTCAAGAACA TGCC TTTTCTTGAAGGATTTTA   TTTTTTCCTATCTAT 100 60
    BCZK2992 3123109 .. 3123134 +  -8.4    -3.885   TGTTAAAAATAAAAA         CGCTATTGAT ATTGAA ATCAGTAGCG          TTCTTATGTGACCAT  77 35
    BCZK2996 NONE
        norA 3127450 .. 3127483 + -14.2  -4.93454   TCCGCTTAACTTTTA     TAAGGAAAGTAAAC TTCCCC GTTTACTTTCCTTA      TTTTGTATTTCTTTC 100 32
    BCZK2998 3128879 .. 3128920 + -12.5  -4.66418   GCTGAAACATCAATA TATATAAAGGAGCTCTCTT CATA AAGAGAGCTCCTTTGGTTA  TTTCTTCTTCTTTTC 100 101
        atoE 3132525 .. 3132541 +  -6.6  -5.39721   TTATTTAAGCGAAAA              GCTAGT TTTAT ACTAGC              TTTTTTATATAATAA  93 33
    BCZK3005 3134924 .. 3134945 + -10.9   -5.0538   ACAAGATTGAAAAAA           CTTCCCATC ATAA GGTGGGAAG            TTTTTTCAAATGGCA 100 31
    BCZK3013 3144380 .. 3144402 + -12.2  -4.29176   TAATAATGAAAAAAA           GGATTGATTA TAG TAATCAATCC           TTTTCACTTGCATCT 100 81
    BCZK3016 NONE
    BCZK3017 3147907 .. 3147917 +    -4  -5.49234   CAAAAACTTTCAAAC                 TATG ATC CATA                 TTTTTTATTACATAT  81 312
    BCZK3023 3157085 .. 3157114 + -12.3  -5.72207   CGAAGCGTTCATAAA       GCTATGTGGGTAT TTTT ATACCTGCATAGC        TTTTTTTCATTTAAA 100 247
        hisS 3158429 .. 3158446 +  -8.4  -5.32599   TATTTATAATACAAA             CCACCC TCGTTT GGGTGG              TTTTTCTATTTTATA 100 32
    BCZK3025 3158988 .. 3159008 +  -9.9  -5.37593   CTAACACCCAAAAAG            GATTTACTT TTT AAGTAAATC            TTTTTTAATTTCAAA 100 119
    BCZK3026 3159767 .. 3159801 + -14.6  -3.89501   GTAAAAATACAGAAA     TAAAAGGTGTCTTC ACGTATG GAAGACACCTTTTA     TTTCTACAACTCTTA 100 37
    BCZK3028 3161082 .. 3161096 +  -3.6   -3.1793   TACGTATGAAATTAG               TTTTTC ATG GAAAGA               TATATTAGTATGTAT  46 101
    BCZK3029 3161448 .. 3161471 +   -11  -5.63236   TAGAATGAAACACAC          GAGGACGGAT ACAT ATCCGCCCTC           TTTTTATTTTTCACT 100 38
    BCZK3036 NONE
    BCZK3037 3167889 .. 3167920 + -13.2  -5.04601   AGGATGAATAAAAAA      TACCGGCATTCTTT TCAC AAAGAATACCGGTA       TTTTTCATTTATACA 100 30
    BCZK3044 NONE
    BCZK3045 3175049 .. 3175081 + -10.7  -4.98255   ATAGTAATATAAAAA      CCTCATTTCTCGT CATTACA ACGTGAAATGAGG      TTTTTATCGTTCACC 100 64
         dxr 3185154 .. 3185183 + -13.8  -4.76644   ATTGTTAATAAAAAA       GAGCTAAAACAG ATAATA CTGTTTTAGCTC        TTTTTCCTACGTATT 100 19
    BCZK3057 3187662 .. 3187693 + -10.3  -5.17786   TAACCTTTAATAAAA      TATAGCGTACGCT TTTTTC AGTGTACGCTGTA       TTTTTCATTTTCTTG 100 466
    BCZK3060 3190354 .. 3190383 +  -4.3  -5.31855   ACCTATAACGAAAAA       GATTCGACCATCA TGTT TGACAGTTGAATC        TTTTTATTGTTCATA  77 49
    BCZK3062 NONE
    BCZK3063 3192331 .. 3192362 +  -9.6  -4.88918   CACTATTTATAAAAA      GAGAGAAGTCTACT TAAA AATAGATTTCTCTC       TTTTCTTTACGATAC 100 63
    BCZK3068 3196554 .. 3196564 +  -2.6  -5.79595   ACAATATGAATACTG                 TATA TAT TATA                 TTTTTTATTTTAGGA  79 106
        rfbF NONE
        rfbG NONE
    BCZK3071 NONE
        galE NONE
    BCZK3075 3202839 .. 3202865 + -15.3  -3.27766   AAAAAAAATGAAAAA         CAGGCAGAGAT ACTTA ATCTCTGCCTG         TTCGTATACACTCTT 100 30
         qor 3218435 .. 3218468 + -12.8  -4.46576   TTGTAGGAAGAACAA     TAAAGTTGCATAAA GGTCAA TTTATGCAACTTTA      TTTATTATAGTTTTT 100 145
    BCZK3089 3219286 .. 3219309 + -11.8   -5.2204   ATTATAAACAAAAAA          GGTATGCTTC AAAT GGAGCATACC           TTTTTCTTGATTATC 100 42
    BCZK3098 3230546 .. 3230579 +  -9.1   -5.1675   TACCTATGATTAAAA     CGCTAGTTTTTCA AGCATTTA TGAAAAATTAGCG      TTTTTTAATAAATAA  95 86
    BCZK3105 3237991 .. 3238019 + -16.1  -4.24342   AAATTAATACCGAAA        CAGCCACCTTATC TCT GAAAAGGTGGCTG        TTTGTTGCTAGAAGA 100 48
    BCZK3110 3243436 .. 3243464 + -11.8  -5.30686   ATTGAAAACAGAAAA        TAGGTTGAGGCA ATACG TGCCCCAACCTA        TTTTTTATACCTCTT 100 57
         fdh 3249300 .. 3249328 + -14.7  -3.57792   ATAATAATATAACTT        TAATCAGTGGGAG CAT CCCCCACTGATTA        TTTACCCGTAAATAC 100 37
    BCZK3117 3249806 .. 3249825 + -12.2  -5.26316   TAAAAACAATGAAAA            GCAAAGCG ATAT CGCTTTGC             TTTTTTATAAAATCC 100 46
    BCZK3122 3253087 .. 3253113 + -10.2    -5.252   TATTGAACAGATAGT         GAAAGTCCGG ATGTATG CCGGGCTTTC         TTTTTTATCCCGCTA 100 27
    BCZK3129 3259176 .. 3259220 +  -5.2  -4.79352   TTTTTATTGATTGAA CCGCACC-CAAGTTTTTAG ACATATAA TTAACAATTTGAGGTGCGG TTTTATTATACCTAG  74 218
    BCZK3130 3260266 .. 3260299 + -12.7  -2.99717   AACTCTTCTAAGGAA     CTTCATTTTAGTTTC CAAG GAAACAAAAATGAAG      TATAATTATATACGT 100 233
    BCZK3131 3261902 .. 3261935 + -15.6  -4.13014   ATTCACTTTTAAAAA     CGAAAAGAATCCTA TTTATT TAGGATTCTTTTCG      TTTTGCCCATCTCAC 100 83
    BCZK3140 3273858 .. 3273907 + -11.7  -4.59109   TTTATAGCCTTAAAT TAAATACCCTTCCCATAAAAAGT ATTT ACTGTTTATGAGAAGGGTATTAG TTTTTAGCAACTGTA 100 61
    BCZK3147 3279088 .. 3279114 + -12.4  -5.09762   GAATACAACAAAAAA         GGTGTGAACTGG CTT TTAGTTCACACC         TTTTTATATTAGAGT 100 107
    BCZK3154 3285490 .. 3285514 + -17.3  -5.79595   TATAGTTAGAAAAAA          GCGAGGAGAAA TTG TTTCTCCTCGC          TTTTTTCTTTTAACA 100 430
    BCZK3158 3287199 .. 3287218 +  -6.4  -5.75599   GGTGCAGTGAAAAAA            GATCACCC AAAT GGATGATC             TTTTTTTATAATTTA 100 31
    BCZK3160 3287842 .. 3287862 +  -5.5  -5.98675   AATTAACTAAAAAAA            CTTCATC GATAAAA GATGAAG            TTTTTTCTTTTTCTC  95 35
    BCZK3161 3288992 .. 3289012 +  -6.9  -4.04174   TATAATGAAAAGAAA            GAAGCTG TTCCTTC CAGCTTC            TTTACTTATATAACA  71 36
    BCZK3166 NONE
    BCZK3167 NONE
    BCZK3168 3293444 .. 3293467 + -11.1  -4.65838   TATTTAACCGAAAAA          GTCATGAGC ACGTAA GCTCATGAC           TTTTTGCACTATATA 100 34
    BCZK3175 3300238 .. 3300286 + -19.4  -4.56702   TTTTAGAAAAGTTTT AATAATAAAAAGTCCGATTTCT AAATG AGAAATCGGACTTTTTATTATC TTTATTTACTTGAAA 100 24
    BCZK3178 3304489 .. 3304531 + -16.7  -2.79239   TTTATAGTTTCTCAT TTATATAAAAGAAAGAGGG AGCTC CCCTCTTTCTTTTATATCA TCCCTTTTAATATCA 100 34
    BCZK3185 3309391 .. 3309415 + -17.3  -5.14563   TCGTCAAATACAAAA          GGTTTGCAGCA CTA TGCTGCAAACC          TTTTTTCATCACCAA 100 64
    BCZK3191 3314767 .. 3314790 + -12.6  -5.23396   TTGTCTACAGTCCGA          GGTTGAGAAA GTAT TTTCTCAACC           TTTTTATTCGTTGTT 100 261
    BCZK3195 3318429 .. 3318468 +  -6.7  -3.66055   TTTACAATTTTTTTG  CGGCACAAACTTATATTA TATTT TAAT-TATGTTTGTGTCG  TGTTCTTATTATTTA  67 135
         qor 3322866 .. 3322893 +  -3.5  -5.11937   CGTTCCAATAAAAAA        GGAAGC-TAGAA TGTAT TTCTTTGCTTCC        TTTTTTAACGTTATT  69 42
        nhoA 3329119 .. 3329138 +  -9.3   -5.0925   ATTATAATTTGTTTA            GCCTTGC CTTTTA GCAAGGC             TTTTTAATTTTCAGC  95 34
        pepF 3331022 .. 3331041 + -12.2  -4.37506   CTTTATAAAAAAGAA            GAGCCTCT CGCT AGAGGCTC             TTTCTCTTTCATGCT 100 33
    BCZK3209 3332920 .. 3332936 +  -5.1  -3.44284   GCAATTTGATTTAAT              GTAAGTG CTA CACTCAC              TGTTATTCCTACAGA  55 176
    BCZK3211 NONE
    BCZK3212 NONE
    BCZK3213 NONE
    BCZK3214 3336228 .. 3336251 +  -8.2  -4.59207   AGCATAATAGAAAAA          GGTATACCAA AACG TCGGTATACC           TTTTCTCCTATTTAT  85 34
    BCZK3220 3342285 .. 3342326 +  -9.6  -3.93262   GTCCGATTGGTTCAA CTAATAATCAGTGGGGGAT GAAGA ACCCCCCACTGATTAA-AG TTTCACTTTATTGAA  83 61
    BCZK3221 3343367 .. 3343387 + -11.3  -3.21904   AAATAATAATAAAGA            CTCCATTTT CTT AAAATGGAG            GTTTTAAATTTGCTG  88 35
    BCZK3222 3345022 .. 3345050 + -13.3  -2.95008   TTAATCTGTAAAAAA        GTGTGTTCATACA AAT TGTGTGAACGCAC        CCTTTTTTATATTTT 100 45
    BCZK3223 NONE
    BCZK3224 3346546 .. 3346565 +  -7.9  -4.67011   CTTTAAAAAACAGAA            GACCTTC AATTAA GAAGGTC             TTTTTAAATACGCTT  82 35
    BCZK3240 NONE
    BCZK3241 3365373 .. 3365400 + -14.3  -4.81814   ACGTATCAAAAAGAA        GCGAGAAAGTG ATTATA CACTTTCTCGC         TTTTCTTATGCTACT 100 14
    BCZK3244 3368130 .. 3368148 + -14.6    -3.551   TAAAAAATATATGAA             GGAAGGGG CTC CCCCTTCC             TTATATAAATTGACG 100 50
    BCZK3245 3369396 .. 3369415 +  -9.4  -5.06735   CATTTATATGAAAAA            CTGATTCT ACTA AGAATCAG             TTTTTCTACTTTATA 100 108
    BCZK3254 3375380 .. 3375429 + -19.7  -4.93454   AAAGAATCTACATGA TTAATGCAGAAAGAGCATCCT TCTCTTAC AGGATGCTCTTTCTGCATTTA TTTTCTCTTTATTTG 100 26
    BCZK3256 3383760 .. 3383804 + -15.9  -3.49951   GTTATTAGAATTGAT GAATAACAAAAAGGCGCGCTA TTT TAGCACGCCTTTTTGTTCTAC TTCTCTAAAAATATA 100 20
        dhaS 3392073 .. 3392097 +   -10  -4.55544   TAAATTAACAAAAAA          GAACCTGACC TATCC GGCCAGGTTC          TTTTCATTATGTATT  93 33
       gerKA NONE
       gerIB NONE
       gerQC 3413057 .. 3413097 + -14.4  -3.79451   TTAAATAGCAAAAAA CACGCTACTTGTTCTTATA CGTT TA-AAGAATAAGTAGCGTG  TTATCATTTTATTTT 100 33
    BCZK3289 3420546 .. 3420569 +  -8.2  -5.63012   TTTAACATAAGTAAA          GAGTTGACTA TCTT TAGCCAACTC           TTTTTCTTTATTTTT 100 36
    BCZK3301 3434290 .. 3434318 + -16.3  -4.45485   TCTGTTCCACAAAAA        TAAAAAGACACGA AAC TCGTGTCTTTTTA        TTTTATAAATATGAT 100 23
    BCZK3311 NONE
    BCZK3312 3446429 .. 3446446 +  -6.9  -6.07374   ATGAAAAATAAAAAA             ACGTGGC TTCC GCCACGC              TTTTTTATTTTTTCT 100 30
    BCZK3314 3448266 .. 3448285 + -13.6  -4.93318   TACAATTACGAAAAA            GGGCTGAC AAAA GTCAGCCC             TTTTTGTACATTCTG 100 19
    BCZK3318 3451210 .. 3451230 +  -6.9  -4.18488   ATGACGCTGAATAAA            GATAAGAAC AAT GCTCTTATC            TTTATTCACATCCCT  74 27
        cotM 3458006 .. 3458042 + -15.4  -3.65313   AATTAAAATAAATAC    AAAAATAAGCCCCAGT CGTCT ACTGGGGCTTATTTTA    TTTCGCATGTACTTC 100 35
        alaS 3461099 .. 3461126 +  -8.6  -2.59797   TCTAAAACCTGTTTA        T-GAAGGATAGCT AAC GGCTATCCTTCCA        CTATATTTATAGGCC  69 36
    BCZK3328 3462492 .. 3462507 +  -5.4  -4.42806   ACAAGCTACAACTTT              TGAAGC GAAC GCTTCG               TTTATTTCAAAATAA  70 255
    BCZK3334 NONE
    BCZK3335 NONE
    BCZK3336 3469434 .. 3469461 + -15.8  -2.88758   ATCATTTTAAAACGA        CAAATAGATGCC TCAA GGCATCTATTTG         TCTATAAACAATTAT 100 113
    BCZK3338 3471850 .. 3471863 +  -8.1  -3.15743   ATGGAGTACGAGATA               GGGGA ATAA TCCCC                ATTATTTTCCTGATG  70 25
    BCZK3342 3474462 .. 3474481 + -12.2  -5.48213   GAAAAGGTTAAACAA            CTAGGTGG ATTT CCACCTAG             TTTTTATTTTCCATA 100 30
        kinA 3476622 .. 3476662 + -24.5  -5.39755   TCCAGTCTTAAAAAA  TAAAAGAAGCATCTGCTAA TGA TTAGCAGATGCTTCTTTTA  TTTTTTGTACTTATA 100 30
    BCZK3356 3491540 .. 3491555 +    -9  -4.75063   TGTCAAAAAGAAAAA              GCTAGC ATTC GCTAGC               TTTTTCAAGTTTTCT  93 11
    BCZK3360 3493264 .. 3493286 + -16.4  -3.95007   TTGTTTAAATGATAA           CGCTTGGTCA AAA TGACCAAGCG           TTCTTGCTTTCTATG 100 33
    BCZK3361 3493805 .. 3493825 +  -8.4  -5.15969   CTACCTCATAAAAAA            GATTGCTA GCTTA TAGCAATC            TTTTTTAACTTACAG  93 30
    BCZK3364 3503853 .. 3503891 + -17.8  -3.39505   GGTGTTAACAATATA   GATAAAAAGACAGCGT CAAAAAA ACGCTGTCTTTTTATC   TTATACATATACAGT 100 33
    BCZK3368 NONE
    BCZK3369 3506613 .. 3506640 + -13.6  -4.48263   TGGCAGCATAAACGA        GAGAGGATTTTC ATTT GAGAATCCTCTC         TTTTAATATTGTATA 100 30
        amaA 3507844 .. 3507874 + -10.5  -4.75174   CAATTTGCATAAAAA       AGGAGCCGTTAAG ACATA TTTAACGGCTCCC       TTTTTAAGTTAAATC 100 29
    BCZK3375 NONE
    BCZK3376 3512726 .. 3512745 +  -6.4  -5.76237   GGATACATTAAAAAA            GCAAGTGT TTAA ACACTCGC             TTTTTTATTTATGTA 100 30
    BCZK3378 3513485 .. 3513505 + -11.2  -3.83998   TTGAACAAAAAGAAA            GCTGACCA TAAAT TGGTCAGC            TTTCATATCCGATCA  90 21
    BCZK3393 3530610 .. 3530626 + -12.3  -4.65819   ATAATAAATAAAAAA              GATGGGC TTC GCCCATC              TTTTAGTTTAATTTT 100 46
        lexA 3532347 .. 3532378 + -10.4  -5.63645   AAAGTAATAAAAAAA      GATAATTACCTTAT TTAT ATACGGTAATTATC       TTTTTTGTATTTTGA 100 40
    BCZK3400 3534967 .. 3534980 +  -3.9  -2.80816   GATGCATTATCAGAT               TCTTT TAAT AAAGA                TGTGATAAATAGAGA  47 119
    BCZK3401 3535394 .. 3535414 +  -3.9  -4.78753   TAATTAGTAAAAATT            GACCGCC CGTAATA GGCGATC            TTTTGTTCATATTAC  68 34
    BCZK3402 3535904 .. 3535933 +  -4.3  -4.01853   ACATAGTAATTATAA       GAAATCGACTCTT TTGT GGGAATCGGTTTC        TTTGTCATGCTGTTA  60 63
    BCZK3405 NONE
    BCZK3406 3542147 .. 3542163 +  -7.3  -2.76291   CTGTACTTTGTATTG              CGGTGAA CCA TTCACTG              TGACTTTTGAACTTA  61 289
    BCZK3432 3565030 .. 3565050 +  -3.3  -5.65927   TAAGAACGTATAAAA            GAGGTGA TTTATCT TCATCTC            TTTTTTCTTTACCTA  79 28
    BCZK3439 3573740 .. 3573771 + -13.2  -4.38141   TGCTAACTCCCAACA      GAAAAAGACCACAA AATT TTGTGGTCTCTTTC       TTGTTTTATATACAA 100 312
    BCZK3443 3575751 .. 3575768 +  -5.6  -5.63504   AATCTAATTAATTTT             GACACT CCTGTT AGTGTC              TTTTTTTGTAACCTT  87 30
    BCZK3444 3576229 .. 3576254 + -14.1  -4.99645   AATTCCCCTGGAGAT         GAGCAGTTAGC TTTT GCTAGCTGCTC          TTTTATTTGTAACCT 100 75
    BCZK3459 NONE
    BCZK3460 3584966 .. 3585002 + -11.8  -2.57132   TTATAAAGAGACTCC    TGTGAAGTGGTTGGAT GAGTA ATCTAGCCACTTTACA    ATTATAAGGAAAGAG  87 187
    BCZK3461 3586315 .. 3586330 +    -4  -3.48395   ACATATATTGATCGC              GTTC-CC ATT GGTGAAC              TTGTGTACGGAAGAT  52 166
    BCZK3466 3591499 .. 3591521 + -10.7  -5.54907   CAAATAGCAATCCAA           CCTCTTTAC AGATC GTAAAGAGG           TTTTTCTTTTCTAAC 100 34
    BCZK3468 3593774 .. 3593808 + -18.2   -5.4505   TCAATACGCAGAAAA     TGGAAAAAACGCCTTA TCA TAAGGCGTTTTTTCTA     TTTTTTCTTCAAACA 100 4
    BCZK3469 NONE
    BCZK3470 3597611 .. 3597627 + -12.3   -5.9218   TAACAAATAAAAAAA              GAGCGAG AAA CTCGCTC              TTTTTTTGTTATGTA 100 61
    BCZK3474 3599285 .. 3599330 + -13.6  -3.20382   TCCTTTTCAATAATC CATAAAAGGCGGTTGCTT ACATACTTTC AAGCAACCGCCTTTTATA TTAATACATGTACAC 100 28
        chiA 3609818 .. 3609847 + -10.2  -5.63517   AAAAATAATAAAAAA       CAACAATAGGTT TTATAT GACCTATTGTTG        TTTTTTATTTACCAC 100 33
        fdhC NONE
         hup 3612238 .. 3612295 + -15.3  -3.14564   AACTAAAAGAAGCTG TAAAATAATGAAAAAATAGCCTTCTCG TTTA TGAGAAGGCTATTTTTTCATTACATAA TTAGTAAAAACCTGA 100 18
        adaA NONE
         ogt NONE
        alkA 3624380 .. 3624405 +  -6.1  -4.63993   TATTATACTAAAAAA         CCAAGTAGCAC CTCT GCACTACTTGG          TTCTTTTTTAAGCTT  76 30
    BCZK3501 3626502 .. 3626535 + -11.1  -4.94262   TTAATACAAATCAAA     CACCCTATTTACGAT TCTC ACCGCAAATAGGGTG      TTTCTTTTTCATCTC 100 49
    BCZK3506 3632394 .. 3632419 +  -2.6  -5.47914   TACATACAAGGAAAA         GGA-AGAAGAG CCCGT CTCCTCTTTCC         TTTTTTGTGCTTTTT  72 47
    BCZK3507 NONE
    BCZK3508 3634062 .. 3634079 +  -5.6  -3.63991   GCATAAAAAAATAAA             GAGATC ATTATA GATCTC              TTCTTAAGCATAATC  59 27
        cwlJ 3641082 .. 3641140 + -10.7  -4.74215   ACCACGTCTTCGCTA AATAACATATAAAAAAACAGACCTCTT CACTT AAAAGGTCTGTTTTTTTATATGTAAGA TTTTATTAATCATAT 100 21
    BCZK3516 3642818 .. 3642875 + -22.6  -2.54467   ATGTAATATAACTAT GTATGTAAAACGATTGACATTCAATT CTAATA AATTGAATGTCAATCGTTTTACAAGC CTCTATTCATTTCTA 100 158
    BCZK3517 3645083 .. 3645118 + -13.5    -3.484   AAATAATGTAAATAT    GAAAAGGGAGCAACT CATTAC AGTTGCTCCCTTTTA     TTCTCCTCTAATACA 100 35
    BCZK3519 3648731 .. 3648747 +  -5.8  -5.28176   ACGTACCTTTAAAAA              GTGCTG ATATA CAGCGC              TTTTTTATACATAAA  83 144
    BCZK3522 NONE
         fmt NONE
    BCZK3524 3654256 .. 3654279 +    -9  -5.30616   TTTCAGTAACAAAAA          CCGATTTA-CC TAG GGATAAATCGG          TTTTTGTTTAACTAA  95 46
    BCZK3526 3655583 .. 3655608 +   -12  -4.40804   AAAAATTAATAAAAA         CGAAGCGATT TATTTT AATCGCTTCG          TTTTCTCAGCTCATC 100 32
    BCZK3557 3692109 .. 3692131 + -13.6   -5.4505   CATACAAATAAAAAA           TGACCTAGTT CTA AACTAGGTCA           TTTTTTATTAACGAG 100 30
        rpmB 3755177 .. 3755190 +  -8.1  -5.58454   TAATAATAAAAAAAA               GAGCC GCTA GGCTC                TTTTTTTACTATACC 100 38
    BCZK3634 3775053 .. 3775074 + -10.9  -5.77677   AGCTTAAATAAAAAA           TGCGTTGCT TATA AGCAGCGCA            TTTTTTATTCTTTTC 100 34
        pepQ 3776473 .. 3776483 +  -3.2  -3.81557   CTGCACATAGAATTC                 CTTC TCT GGAG                 TATTTGTTTAAAGAG  52 71
    BCZK3636 3777036 .. 3777065 + -15.2  -3.24032   CATTCAATAAAATGA       GAAAATGCCACC AAATAA GGTGGCATTTTC        TATTCGTTAGCGAAT 100 26
    BCZK3639 3779366 .. 3779391 +   -12  -5.55769   ATGTTTATTTTATAA         CGTAAGCAAG TGTTCT CTTGCTTACG          TTTTTTATTGTAAAA 100 26
    BCZK3640 3779867 .. 3779892 + -10.4  -5.27779   CAATGATATAAAAAA         GACGACCGCG TTCCCC CGCAGTCGTC          TTTTTTCGTGTTACG 100 106
    BCZK3680 3824378 .. 3824418 + -18.7  -3.83724   GAAGAGTCTGCATAA  GAAATAAAAAAACAGCTAC ATA GCAGCTGTTTTTTTATTTC  TTTAACTTCTCTAAT 100 26
    BCZK3684 3827186 .. 3827202 +  -5.9  -5.95539   TCCTATAAAAAAACC              TCTCTTT TTC AGAGAGA              TTTTTTTATTTACCA 100 33
    BCZK3687 3830343 .. 3830362 +  -9.3   -3.6834   AGCAACAAAGAAAAA            CCCCGTT CACTTT AACGGGG             TTTGAAACTTTTCTT  80 11
    BCZK3690 3832328 .. 3832351 + -15.4  -5.10767   ATTTCAAATAAAAAA          TCCCCTGCTA GAAT TAGCAGGGGA           TTTTTATATTAGCTA 100 47
    BCZK3698 3836436 .. 3836483 +   -24  -3.34895   GAATTCCAAATTATT GAGTAAATAGAACAAGCGCATCA TAT TGATGCGCTTGTTCTATTTA-TC TTACTTAAGAATGAA 100 20
        ctaA 3845067 .. 3845089 + -12.8  -5.03314   CAAAATAAATGAAAA           TACCTTGCCG AAT TGGCAAGGTA           TTTTTTCGCAATAAA 100 33
    BCZK3710 3851166 .. 3851187 + -14.5   -4.9218   ATTATTTAAAGAAAA           GGAGTGAGC TTTT GCTCACTCC            TTTTTATAGTAAATC 100 32
    BCZK3713 3853570 .. 3853612 + -22.6   -4.6902   AGACGATTGGTAATA TATAAATAAGTCCTTTATCA TAT TGATAAAGGACTTATTTATA TTTTTCAGGTTCTCG 100 28
    BCZK3717 3856528 .. 3856554 +  -2.3  -5.87996   CAATAACGTCAAAAA         GTAAGAAGC CTATTTACA GCCTCTTAC         TTTTTTTGTTACTTC  78 35
    BCZK3720 3858472 .. 3858491 + -10.8  -5.01845   ATCGATAGTAGAAAA            CGGACAAT TTAT ATTGTCCG             TTTTTAGTTGTTATC 100 33
         cad 3860642 .. 3860659 +  -9.9  -4.88405   GATCAAAGAGTACAA             GCCTATC AGTT GATAGGC              TTTTCTTTCACCCTT 100 13
         tgl 3861566 .. 3861585 +  -7.8  -5.95539   AGTTTATTAAAAAAA            GCACCTAC ATAT GTAGGCGC             TTTTTTTATTTAAGC 100 31
    BCZK3726 3863513 .. 3863551 + -19.2  -2.65106   CAGTTTATTAAAATA   AAAAATAGCCCATCTCTT CTA AAGAGATGGGCTATTTTC   ATTACTTAAATTATT 100 440
         def 3869849 .. 3869869 + -11.1  -4.90906   GCGATAATAAAAAAA            GGCGGAAGA TAA TCCTCCGCC            TTTTTACTATTATGA 100 34
    BCZK3734 NONE
    BCZK3735 3873117 .. 3873141 +  -8.6  -4.79373   GAAATATAAGAAAAA          GGACAATACC TTTAT GGTACTGTCC          TTTTCTCTTATCTTA  93 32
    BCZK3745 3880567 .. 3880598 + -17.6  -3.33087   CAACTACTTAATATA      GAATAGGAATAGGT AAAG ACCTATTCCTATTC       TTATCCCGCTATATT 100 20
    BCZK3749 NONE
    BCZK3750 3885151 .. 3885202 +   -25  -3.64755   GAACATACAATAAGT AGAGAACAAAGTAAAAACCTCTTT TTAA AAAGAGGTTTTTACTTTGTTCTCA TTATTCAGCATCTGT 100 147
    BCZK3753 3889592 .. 3889628 + -18.3  -5.57729   ACTTATACAAAAAAA    TAAAACAGTTTGGCCAA TTG TAGGCCAAACTGTTTTA    TTTTTTCTCTTCTTT 100 23
    BCZK3756 3891988 .. 3892008 +  -8.3  -5.01535   ACCTTCACTAAAAAA            GGAACCTTT TAT ACAGGTTCC            TTTTTATCATTGTCG  91 30
    BCZK3758 3894499 .. 3894530 + -14.6  -4.05389   TATATAGAAAAGAAA      CGGCATATCCCTTT ATGA AAACGGATATGCCG       TTTATAATATGTATA 100 41
    BCZK3759 3895186 .. 3895236 + -15.8  -4.23758   TTTCATTTCAAAGCC TAAAACAAATATAACCCCATTCTA ATT TAGGATGGGGTTATGCTTGTTTAA TTTTCGATATAAGAT 100 79
        metE 3898348 .. 3898374 + -13.9  -5.39905   AACGCATAACAAAAA         TGGGTTATCCT CCAAA AGGATAACCCA         TTTTTATTCTTTACT 100 32
    BCZK3763 3900257 .. 3900275 +  -4.6  -4.85618   TATATAAAATAAAAA             GTTACC TTCCATC GGTAAC             TTTTATTCCTTATTT  70 58
    BCZK3765 3902067 .. 3902081 +  -7.8   -5.5208   ACGGATATTAAAAAA               GTCGCT TAC AGCGGC               TTTTTTCTATTATCC 100 30
    BCZK3766 3903338 .. 3903358 + -12.7  -5.11063   TTTCTACAACAAAAA            GCTAAGAGT TAA ACTCTTAGC            TTTTTGTTGCATAAT 100 14
        nplT 3910229 .. 3910253 + -11.6  -5.38549   ATGGTAATCAAAAAA          TCCTTATACC AAAAC GGTATAAGGA          TTTTTCTTATTTCAA 100 34
    BCZK3773 3913333 .. 3913355 +  -6.9  -4.59414   TAACATACAAAAAAA           CCGTCCACA TATAT TGAGGGCGG           TTTTCATTATTATAC  79 60
    BCZK3776 3915221 .. 3915250 +  -5.8  -5.54264   AAAGAACAGAAAAAA       CAGTCAGCAT AATATTGTAA GTGCTGACTG        TTTTTTTACATGTTT  90 14
    BCZK3779 3917741 .. 3917780 + -14.6  -2.89793   TCATTTATTCAATTC  TTAAAAAAAAGAAGCAGC GATT GCTGCTTCTTTTTTATAG   TGCTTCTATAAATAA 100 22
    BCZK3783 3920714 .. 3920733 +  -9.4  -3.54543   TTGCAAAGAAAAAAA            CAGTAACA ATTT TGTTACTG             TTTAAAACAATAGAT  80 20
    BCZK3788 3924510 .. 3924538 + -11.2  -5.24129   CCGCTCAATAAAAAA        TAAAGTTTGCTC ACGAA GAGCAAGCTTTA        TTTTTTATCGCGAGG 100 30
    BCZK3791 3929555 .. 3929573 +    -6  -5.96894   CTGGTTGTAAAAAAA             CCTCTC CTTAGCT GAGAGG             TTTTTTTATTTAACT 100 214
        rbcL NONE
    BCZK3794 NONE
    BCZK3795 NONE
    BCZK3796 3932708 .. 3932740 +   -18  -5.86976   ACATCCTCCTATGGA      GCAGGCTTATTTCA AAAAA TGAAATAAGCCTGC      TTTTTTATTTTCTCA 100 105
    BCZK3797 3933234 .. 3933267 + -12.7  -4.77567   TTAAATATACTTAAA     TAAATAAAAGCCCTC AAAT GAGGACTTTTATTTA      TTTTCTTCTAGAAAT 100 49
    BCZK3801 3937202 .. 3937232 + -18.6  -4.95155   ATACCCGCTAAAAAA       GAAACGAAGGTAAT TTC ATTACCTTCGTTTC       TTTTTATCCTGTCAC 100 84
    BCZK3802 3937647 .. 3937689 +    -5  -5.35459   TATAAAAGCAAAAAA GTGTAAAGGCTACCCA TTTCATTTATT TCGGTGGTCTTTACAC TTTTTTGTGATATCT  82 20
    BCZK3803 3938269 .. 3938296 +  -7.8  -5.87996   TTCTCATAGAAAAAA        CCTGAGACCGATT TCA AATCGA-CTCAGG        TTTTTTTATTGATTA 100 83
    BCZK3808 3944625 .. 3944655 + -12.1  -5.96894   TGCTCATAATAAAAA      TACGACTCACTCCT TGTA AGGA-TGAGTCGTA       TTTTTTTCTTTACAT 100 7
    BCZK3815 3950848 .. 3950875 +  -9.4  -3.57119   ATTACAAAAAAGAAA        GCAGAGATAA-TA AAC TACTTATCTCTGC        TTTCACGAATGTATA  82 16
    BCZK3818 3953209 .. 3953231 + -16.4  -4.31433   TTATTCAAGTAAAAA           GAAGCTCGTC ACT GACGAGCTTC           TTTCTTATGCAAGTA 100 29
    BCZK3833 NONE
    BCZK3834 NONE
    BCZK3835 NONE
    BCZK3836 3967424 .. 3967460 +   -14  -2.87888   GGAATTTCAAATAAA    ATAAAATAACCTCCTC TTCAT GAGGAGGTTATTTTAC    ATTCTCTCTTCTTTT 100 27
    BCZK3839 3969341 .. 3969354 +  -2.5  -3.33711   ACGGGCGATTTTTAC               TTATT TATA AATAA                TTCCATTTATAAGTA  44 16
    BCZK3840 3970782 .. 3970803 + -14.5  -5.95166   TTGGTTAAGTAAAAA           CACCGAGGA AAAT TCCTCGGTG            TTTTTTTTACTTAAA 100 33
    BCZK3850 3979596 .. 3979622 + -13.8  -5.01535   GCAAAAATTAATTAA         AAAACACTCGCC TTT GGCGAGTGTTTA         TTTTTGTAGTTGTAA 100 26
    BCZK3852 3981334 .. 3981356 + -16.4   -4.8667   TTACATCGTTAAAAA           GACGCTACCA TAC TGGTAGCGTC           TTTTTATAACGTATC 100 29
    BCZK3856 3985231 .. 3985245 +  -2.8  -5.75478   ATTTCTTTATTAATA               GAAAAG GTA CGTTTC               TTTTTTTCTGTACTT  81 293
    BCZK3858 NONE
    BCZK3859 3988136 .. 3988166 + -11.3  -6.07374   TGCCGCGATTACATT       ATAAAAGGTGCGT TTTAT ACGCACCTTTTAC       TTTTTTATTTTTTCT 100 22
    BCZK3862 3990601 .. 3990618 +  -9.9  -5.80364   AAAAGAAACAAAAAA             CAGGCTT GCAT AAGCCTG              TTTTTTTATTGCGCT 100 13
    BCZK3863 3991228 .. 3991249 +  -8.8  -5.93252   TAATTTCACATGTGA           CATGCACA TTTTTT TGTGCATG            TTTTTTCTTTTTAAC 100 38
        ribD NONE
        ribE NONE
        ribA NONE
        ribH 3995286 .. 3995311 +  -9.1  -5.88061   AAACAATGGGCATAA         AAAAAAGAGGC TGCG GCCTCTTTTTA          TTTTTTTACTTTTTT 100 26
        nhaC 4004096 .. 4004117 +  -8.8  -5.24799   ATAATATACGAAAAA           GGATTACC TTAATC GGTAATCC            TTTTTATATTTCTCG  95 37
    BCZK3879 NONE
    BCZK3880 4008132 .. 4008167 + -16.4  -3.25015   ATTTTGAAAACAAAC    GCATAAAGCTGCTTCT AAAT AGAAGCAGCTTTATGA     TTCGTAATAATTACC 100 20
    BCZK3888 4014742 .. 4014769 + -15.8  -5.30155   TGGAAAATAAAAAAA        TAGGAGATTTCC ATAT GGAAATCTCCTA         TTTTTTACTTAATGA 100 31
        proC 4017534 .. 4017559 +   -12  -5.61596   AAGAAAAATAAAAAA         TGGAGCTCAA TCTTAC TTGAGCTCCA          TTTTTTTATAAACAT 100 30
    BCZK3896 4021254 .. 4021281 + -14.4  -4.17537   TCTCTTAATCTATCG        TAAAAAGCACTG GTTA CAGTGCTTTTTA         TTTATACTTATTTAG 100 33
    BCZK3920 4044257 .. 4044279 + -10.6   -5.7946   TTTATAAATAAAAAA           TGAGACCGCT TGT AACGGTCTCA           TTTTTTTATTGGCAA 100 54
    BCZK3948 NONE
    BCZK3949 4071716 .. 4071738 + -16.4  -5.21709   TTTTCTATAAAAAAA           GCACTCGTGA TGA TCACGAGTGC           TTTTTTACTATGCAC 100 31
    BCZK3954 4075550 .. 4075562 +  -3.3  -3.82031   TAATTATTTAAAAAT                GGTGT TCA ACTCC                TTTCCTCATCGTTAA  54 38
    BCZK3955 4075997 .. 4076033 + -17.5  -4.45771   TAAAAAAAACAAAAA    GAAAGACCGTGCTTCCT TTT AGGAAATACGGTCTTTC    TTTATATTTTGCAGT 100 4
    BCZK3958 NONE
    BCZK3960 4079632 .. 4079642 +  -5.4  -5.95946   GTGAGCAATTATTTT                 TCGT TAT ACGA                 TTTTTTTATTATTAC  95 177
    BCZK3961 4080536 .. 4080561 + -11.9  -5.37345   TTTACTATAAAAAAA         TAAGAGGCGGC AATT GCCACCTCTTA          TTTTTTATAATTCCA 100 31
    BCZK3963 4081963 .. 4081983 + -12.7  -5.28481   AATAACATACAAAAA            CTAGCTGAA TAA TTCAGCTAG            TTTTTTCATTCCATA 100 39
    BCZK3965 4083811 .. 4083830 +  -8.6  -4.66953   GATACTGTCTAATAA            GAGCGTTA CCTA TAGCGCTC             TTTTTCAGCTCTTCA  89 29
    BCZK3966 4084483 .. 4084510 +  -6.3  -4.60924   CGTGGACTTTCAAAC        TGACGGATTGC TCCTTT GCAATGCGTCG         TTTTTAAGCCCTTTA  76 23
    BCZK3967 NONE
    BCZK3968 NONE
    BCZK3969 4085910 .. 4085929 + -12.2  -4.23007   GTCGTTATTGAAGAA            GGTGCCTT ATAT AAGGCACC             TTTTAAAATTCTCTC 100 457
    BCZK3982 NONE
    BCZK3983 4097450 .. 4097472 +  -8.4   -5.1925   TTTCTAACTTAAAAA           GCCCCTTCTG TTT TAGAAGGAGC           TTTTTTGAGTTATCC  93 29
    BCZK3985 4098899 .. 4098939 + -23.7  -4.26344   AGTCCATACAATAAA  TGAAAATCCCCTAGTAGTA TGA TGCTACTAGGGGATTTTCA  TTTTACTACACATAT 100 27
    BCZK3996 4105479 .. 4105536 + -14.7  -3.62096   TATAAACTAACAATT TAATTTTTCATATAAAAAGAAGCTATT TATA AATGGCTTCTTTTTATATGAACGAATA TTTACAATAGTAAGA 100 23
    BCZK3997 4105852 .. 4105868 +  -8.7  -5.53288   GGCTGGACATTAAAA              GGTGGCA TTT TGCCATC              TTTTTTTAAATTCCG 100 28
    BCZK3998 4107351 .. 4107392 +    -9  -5.82172   TGAAATTGCTTCATA AT-GAAAAGGACGCTAACA AAAAC TGTTAGCGTCCTTTTTTAG TTTTTTTATCTTCCT 100 25
    BCZK4000 4108335 .. 4108389 + -17.7  -3.63516   CTAGATGATAAAATT ATTATAATGTAAAAAAAGAACGTGA GGTAA TCACGTTCTTTTTTTACATTATACG TTCATCTTTTCTTTC 100 14
        metC NONE
        metC 4118952 .. 4118981 +   -11   -4.7078   TGCATAGAATGAACA       GAAGATATGAAA TTAAGT TTTCATATCTTC        TTTTTACATAGTTCA 100 34
    BCZK4009 4119653 .. 4119674 +  -8.8  -5.09259   CATTTTCACCATAAA           GAAGCTGA TTACAT TCAGCTTC            TTTTCTTTTAACCTG  95 97
    BCZK4010 4120418 .. 4120444 + -16.8   -5.9362   AGTCGTATTAAAAAA         CAAGACACAGAA ATA TTCTGTGTCTTG         TTTTTTTATATTTTC 100 138
    BCZK4012 4122587 .. 4122608 + -14.5  -3.84246   GATTTCGCACAAAAA           GAGGAAGGG TTTC CCCTTCCTC            TTTCATAGTTCACAA 100 67
    BCZK4026 4137862 .. 4137875 +  -6.7  -6.34424   ATAAGAACGAAAAAA               TGCCT AAAT AGGCA                TTTTTTTTTTGGACA 100 37
    BCZK4027 4138346 .. 4138358 +  -5.5  -4.04474   ATAGTAAAAGTGAAA                CCGAG CAC TTCGG                TTTCTATAGCCCTGT  64 84
        gcpE 4139586 .. 4139611 + -16.3  -4.55128   GAACAATAAAAAGAA         GCTCGTCAGTT CCAT AACTGACGAGC          TTTTACTTTGCACAT 100 32
    BCZK4033 4143169 .. 4143186 + -12.7  -3.71321   CAACTACTAAAATAA             GGAGGGG ATAT CCCCTCC              TTATTGCGCTTTAAT 100 26
        vrrA NONE
        lytB 4147604 .. 4147625 +  -7.3  -5.44638   GAACAATAATAAAAA           CCGTTGC CTATATGA GCAACGG            TTTTATTTTTCTTAT 100 32
        rpsT 4179028 .. 4179043 +    -9  -5.71712   AAGGCGTTTAAAAAA              CGATCC ATTT GGATCG               TTTTTTTATATCCAA 100 39
       comER 4185223 .. 4185259 +   -14  -2.92714   ATTACAGCTCCTTTA    CAAAACAAAAGCAACC TTCTC GGTTGCTTTTGTTTTA    TCCGTTTTTCTTCGC 100 170
    BCZK4085 4193852 .. 4193908 + -34.3  -3.28857   ACGGTTATTTCATTA GGCAACTTGATAAAAGTGAGTCCGGTA TTG TACCGGGCTCATTTTTATCAAGTTGCC TTAATCCGTTTTGTA 100 74
    BCZK4091 4198593 .. 4198612 +  -8.6  -5.32699   ACCACTATAAAAAAA            GGTTCTCG CCAA TGAGAACC             TTTTTTGCTATTTAC 100 31
    BCZK4094 NONE
    BCZK4095 4202550 .. 4202574 + -17.3  -4.43213   GAAAAATAACATAAA          CGGGTATCTCA TTT TGAGATACCCG          TTTTCATATATTAAG 100 32
    BCZK4098 4205206 .. 4205258 +   -27  -3.53811   AATAAAACACATAAA TAAGAATAAAAAACCTGCCTAAAA TTATC TTTTAGGCAGGTTTTTTATTCTTA TTTCACCGAGATAAC 100 216
         vpr 4209481 .. 4209515 + -18.1  -3.34013   AATAAAGTGAAACTT     TAATCAGTGGGGGGT TCTTC ATCCCCCACTGATTA     TTAGTTGAACCAATC 100 36
         pah NONE
        dcoH 4212413 .. 4212437 +  -8.6  -5.09259   ATAAGAAAGTAAAAA          AGAGAAGCCT TTATT AGGCTTCTCC          TTTTATTTTGAAATG  95 29
    BCZK4105 4214420 .. 4214440 + -11.2   -4.9934   TTATTAAACAAAAAA            GAAGCCTG TAAAT CAGGCTTC            TTTTTATCCTCTTAT 100 34
    BCZK4120 4226629 .. 4226680 + -22.8  -3.54741   AAATTAAAGAAATTA CGCT-AACTAAAAAAGAGAAGCTCC TAA GGAGCTTCTCTTTTTTAGTTTAGAG TTTGAACAAGTACTG 100 20
    BCZK4133 4239584 .. 4239619 + -19.2  -3.06583   CAACTCTCTAAGTAA    CGAAGGCCCTCTACTT TTAT AAGTAGAGGGCCTTCC     TATTACACATCTTCT 100 26
    BCZK4135 4241084 .. 4241103 +  -7.9  -5.11033   AAGCACATAAAAAAA            CTCCCTT ATCATG AAGGGAG             TTTTTTACGCTTATA  89 31
    BCZK4142 4249101 .. 4249117 +  -4.3  -3.23274   AACATAAGCGAAAAC              GTCACCA TTA TGGAGGC              TTCGCTTATGAAAAC  52 39
        rsfA 4249770 .. 4249806 +   -14  -5.72616   GCAGAGAATTAAAAA    TAGGGATGTCACTT TTTTTGATT AAGTGACATCCCTA    TTTTTTTCTGTGAAT 100 29
       spoVB 4267293 .. 4267317 +  -8.7  -3.24324   TTTTTGAAGTAAACA          GGCTTACTA CGTCGTA TAGTAAGCC          TCTAATTTTCTTTTA  74 29
    BCZK4159 4268457 .. 4268481 + -12.9  -3.32228   AAAATAATTAAAAAA          GGCCCTGCA CATTTCA TGCAGGGCC          TTCCTCATTAGTTTT 100 30
        fhuD 4273953 .. 4273992 + -17.6  -4.15006   TTAGCTAAGAATAAA  TAAG-AAAAAAGCAGCTCA CCA TGAGCTGCTTTTTTTCTTA  TTTTGCACTGCGTAT 100 23
    BCZK4170 4276824 .. 4276845 + -14.5  -5.31091   ACGACGATGAATAAA           GAGGAAGGG CTCA CCCTTCCTC            TTTTGTTTTGTTATC 100 27
        nifS NONE
    BCZK4177 4285134 .. 4285162 +  -3.2  -5.20216   GTTTATTAATGTAAA        GCACAGAG TTTTTTTATCATT CTCTGTGC        TTTTTTAATGATATA  71 32
    BCZK4178 4285861 .. 4285881 +  -8.3  -5.06016   AGTTAAAATAAAAAA            TCCCACC ATTTATA GGTGGGA            TTTTATTTATATACT  91 30
        ohrR NONE
        ohrA 4320665 .. 4320684 +  -9.2  -5.98675   GTATAAAGAAAAAAA            CGCGCGAC ATTC GTCACGCG             TTTTTTGTTTTTGTA 100 45
    BCZK4220 4331361 .. 4331384 + -12.6  -4.96848   AAAATACACAAAAAA          CCTTGTTATC AAAA GATAACAAGG           TTTTTATCTCAGGAG 100 44
    BCZK4228 4338711 .. 4338738 +  -5.5  -4.13225   TATAGGTACAAGCGT        GAGGGTCAGGC GGAATA GTCGGACTCTC         TTTGTGCATTTTTTT  64 8
        oppB 4356584 .. 4356596 +  -3.4  -2.96288   AAAAAATAGAAAGGG                GCAT TATAT ATGC                TAATGTTTATATTTC  45 32
        oppB NONE
        oppD NONE
        oppD NONE
    BCZK4248 NONE
        tctD NONE
    BCZK4250 NONE
    BCZK4251 4362826 .. 4362849 + -12.6  -5.00616   TGGAAATATAAAAAA          TCACCTATAG AATG CTATAGGTGA           TTTTTTCACGAAGAA 100 62
    BCZK4253 4364498 .. 4364529 + -13.2  -5.88565   AAACAGCATAAAAAA      GAGTATGGTTCTAT AACA AAAGAACCATACTC       TTTTTTTATTGTCCC 100 30
        aqpZ 4365332 .. 4365358 +  -8.1  -5.32699   TCTGAATAAAAAAAA        GCGAGC--CCTCA TTA TGAGGATGCTCGC        TTTTTTACTCTTTCA 100 54
    BCZK4258 4369184 .. 4369225 + -20.5   -4.2074   TTAAAATCATTTGAT GCAAAATAAAGAGGATGGC ATTT GCCATCCTCTTTATTTTAC  TTTCTCTGTTAAAGG 100 17
        dacF 4371831 .. 4371853 + -13.6  -5.31519   ATGGAAGACAAAAAA           TAAGAGAGCA TTT TGCTCTCTTA           TTTTTCTTTCACTCT 100 23
    BCZK4266 4376358 .. 4376385 +  -9.3  -4.98616   GTAGCATTACCCGCG        GTCAACTAGAC ATATAA GTTTAGTTGAC         TTTTTCGTATTTTCA  95 37
    BCZK4275 4385554 .. 4385571 +  -6.3  -3.14931   AGCCGAGTTTTGAGG             CGGG-AGT TTT ACTGCCCG             TTAATGCGGGATAAA  59 87
    BCZK4276 4386455 .. 4386477 +  -8.5  -5.00642   TGTAACAACAAAAAA           GACAAGGTG TTTAC CATCTTGTC           TTTTTCTGTAACTTG  95 36
    BCZK4284 4392240 .. 4392273 + -16.9  -4.23104   AATATCGTTCAATAA     GAAAAGGAGCTCAAG TAAA CTCGAGCTCCTTTTC      TTTATTACCCTTTAA 100 26
    BCZK4287 4396070 .. 4396111 + -16.1  -5.62219   TATTTCTTTTTTAAA GTATAGAATAGGAGAAGCG TTAC CACTTCCCCTATTCTATAC  TTTTTTTACTGTCTT 100 44
         rnh 4412391 .. 4412410 +    -5  -5.86976   TAGTATCGACAAAAA            CAGGAG CCTACAAA CTCCTG             TTTTTTGTTTTATCC  90 38
    BCZK4301 4413015 .. 4413052 + -13.8  -3.43414   TAAAAAGATGTAACA   CATAAAAAAGGAGAGTC GCCAA GACTCTCC-TTTTTATG   TTAGCTTTGTTTCTG 100 28
        sspI 4420067 .. 4420090 +  -9.6  -5.89921   TAAGCAATTTAAAAA          TCACCTTTGC ATAA GCTAAGGTGA           TTTTTTTCTTCTCCT 100 38
        yqfF 4420778 .. 4420803 +  -8.3  -5.12916   GTTATCAATAAGAAA         GAGGCATCACT ATAG GGTGATACCTC          TTTTATTATTTTATG  93 30
    BCZK4308 4421629 .. 4421650 + -11.7  -4.10958   TTTTTTACATTAAGA           GAGAGGTAT CACA ATACCTCTC            TTTACTCTTTTATCA 100 28
    BCZK4309 4422562 .. 4422600 + -19.9    -4.386   ATGTTAGCCTTTTTA   GGGTAAAGAGAGGTATC ATCAC GATACCTCTCTTTACTC   TTTTATAAAAACTTC 100 20
    BCZK4312 4426115 .. 4426149 + -23.2   -3.3941   GACCTTTTTAAAACA     TAGAAAAGCGAAGGAG AGG CTCCTTCGCTTTTCTA     TTAATTAAATGTAAT 100 30
    BCZK4337 4453461 .. 4453487 + -14.6  -3.51694   CAAAAAACTTACATG         TAATCAGTGGGG AAT TCCCACTGATTA         TTCCTTGTACTTATT 100 62
    BCZK4346 NONE
    BCZK4347 4465797 .. 4465823 +  -8.8  -4.49389   AGAAAGAAAAATAAA        GAAGGAG-GGC TTTAAC GCCACTCCTTC         TTTTCGTTCTAACAT  88 27
    BCZK4349 4467317 .. 4467360 + -12.7  -3.28001   GCCGAAGTCTATGAA GCAACGTAAAAAAGCATCA ACATTG TGATGCTTTTTTACGTCCC TTAACTTTCAAAATC 100 17
        pepQ 4472951 .. 4472968 +  -9.1  -5.76237   TAAAATAATAAAAAA             GGCAGCG TGAG TGCTGCC              TTTTTTATTTCTCTA 100 33
    BCZK4358 4474648 .. 4474671 +    -9  -3.84587   ATATTATTAAAAAAA          GAAGGCCACTT AGA AAGTG-CCTTC          TTCTATTTCACTAAT  81 31
    BCZK4366 NONE
    BCZK4367 4478549 .. 4478572 + -16.8  -3.98915   TAATCTAAACAAAAA          GCCCCTCCTT ACAA AAGGAGGGGC           TTTCATGTATTTCTA 100 38
        uspA 4481346 .. 4481369 +  -9.6  -4.99134   AATTTATAAATAAAA          CACCAAGTCT ACAT GGGCTTGGTG           TTTTTCATTTCACAT 100 39
    BCZK4372 4482353 .. 4482378 +  -8.9  -5.56573   TGATTAAAAGAAAAA         CGACTGCAGGC GAAT GCCATCAGTCG          TTTTTCTTTCTTTAT 100 34
    BCZK4376 4485922 .. 4485949 +  -4.9  -5.31275   ACACCAATAAAAAAA        GCATGCCCTCAA TTATT TTG-GGTCATGC        TTTTTTGTCGTAACA  79 31
    BCZK4378 4487642 .. 4487685 + -12.6  -4.29187   CAAAAAGCATGCAAC GAATTAAAAAAGCGAAAGGC CTCG GCCTCTCGCTTTTTTTATGC TCTTTTTTCCTTCTC 100 19
    BCZK4380 4489101 .. 4489124 +  -9.6  -4.76191   ATCCAAAATAAAAAA          GACGAAATCC TATA GGACTTCGTC           TTTCTTTTCATATAT 100 11
        ppnK 4494516 .. 4494553 + -18.8  -4.41616   TTTATAAGATTAAAA   TAACCGCAGAATTATG GTAGTA CATAATTCTGCGGTTA    TTTATTTACCCCGAT 100 34
    BCZK4395 4505318 .. 4505344 + -10.9  -4.64766   AAGAAAGCACAAAAA         TCCCCACCTCA GTTCG TTAGGTGGGGA         TTTTTCACATATGAA 100 6
    BCZK4397 4506622 .. 4506670 + -12.6  -5.87996   ATATGTAACAAAAAA GAGCTAGTTATCGATTAAGTAC ATTAC GTACAAAACCGATAGCTAGCTC TTTTTTTATTGATTA 100 33
        rpsD 4508886 .. 4508919 +  -3.8  -5.73978   AGAGTCGTATTAAAA     GCCTTAGGAACCTTG TTTAT CAAGGGGCCTG-GGC     TTTTTTATTTGTCAT  86 57
    BCZK4402 4510956 .. 4510982 +  -5.9  -5.03314   GTAGAATAACCAAAA         GCTTGCTGAAT CATAT ACTCAGTAAGC         TTTTTTGAAGATGGA  80 57
    BCZK4403 NONE
    BCZK4404 NONE
    BCZK4405 4512832 .. 4512854 +  -7.1  -4.85918   AATAAAAACATTTAA          GTCACA-CTC ACAC GAGCTGTGAC           TTTTATTATGTAATA  86 36
    BCZK4406 4513790 .. 4513825 + -14.9  -3.34013   CATAAAGTGAAACTT    TAATCAGTGGGGGTT TTCTTC ATCCCCCACTGATTA     TTAGTTGAACCAATC 100 65
        acuA NONE
        acuB NONE
        acuC 4521459 .. 4521483 +  -5.8  -5.14682   TGTACTAAACGAAAA         GGAGGCTCGTT TTTG AAT-AGCCTCC          TTTTATTTATTGTCG  83 33
    BCZK4415 4522494 .. 4522509 +  -3.2   -3.9461   AAGAATTTTATAAAT              CGTTAC ACTA GTACCG               TTATTATTAAAGAAA  52 15
    BCZK4419 NONE
    BCZK4420 NONE
        mscL 4527486 .. 4527509 +   -11  -5.40625   TTGAACGGATAAAAA          GGCATGTCCC CAGA GGAACATGCC           TTTTTTATATGCTAT 100 41
    BCZK4424 NONE
    BCZK4425 NONE
    BCZK4426 4528925 .. 4528946 + -14.5  -5.38249   TGAATATAAATAAAA           GCTCACAGC AATC GCTGTGAGC            TTTTTTATACTTACT 100 106
        ampS 4534450 .. 4534471 + -12.3  -5.69023   TAAAATAATAAAAAA           CGCTCGGAG TTTT CTCTGAGCG            TTTTTTTAATATTTT 100 33
    BCZK4436 NONE
    BCZK4437 4537318 .. 4537341 +   -11  -5.57396   TAACACAATAAAAAA          GACGCACAGC CACT GCTATGCGTC           TTTTTTATTACTTCT 100 49
        ytzB 4549453 .. 4549471 +  -2.4  -5.33405   GCGTGTCCATCACTA            TGGCCGC CTGTAT GCG-CCA             TTTTTATTTCATCCG  73 524
        ytzH 4551269 .. 4551322 +  -4.8  -5.60689   CTTAAGTATTACTCT GAAGCAAGTAGTTGCTGTAAATATTG ATGC CAATA-TT-CAGCTTCTGCTTGCTGC TTTTTTGTTGTATGC  85 36
    BCZK4455 4557232 .. 4557261 + -12.3  -4.38712   ATGTAAATAAATACA       TACCCCTTTCTAA CTCA TTAGAAAGGGGTC        TTTTCTGCGCCTAAA 100 55
    BCZK4458 4561384 .. 4561403 + -10.8  -5.64274   GCAATATTAAACTGA            GAAACAGG GATT CCTGTTTC             TTTTTTTATAGGTAC 100 31
    BCZK4459 4563104 .. 4563128 + -10.7  -4.46404   GTGAGCAATAAGAAA          GAGGGCGACCA TTT TGGTCATCCTC          TTTTACTCTTCATTC  95 30
    BCZK4462 4564540 .. 4564578 + -22.1  -3.87075   TTGTCCCAACATAAA   GCATAAAAAAGAGCTGG CTCAT CCAGCTCTTTTTTATGC   TTTATAAACGATCAT 100 27
    BCZK4465 4565777 .. 4565812 + -13.5  -3.02511   CTATTTTTTTTGTAA    AAAAAGGACGAAGAG TTTTAT CTCTTCGTCCTTTTC     TATTACCCACGTCCA 100 59
        moaC 4571071 .. 4571105 + -11.6  -3.14262   TCTTGATCTTCTCTC     TGTTGAACCTAAAGGG TTT TTCTTTAGGTTCAACC     TATGTATCTTGTATA  87 35
       gerHA NONE
       gerHB NONE
       gerHC 4582981 .. 4583015 +  -2.9  -5.48213   TGAGAAATGATTGAA    CTCCTCTCTCCAGCATG ATA CAA-C-GGAAAGAGGAG    TTTTTATTTTAGATA  74 38
    BCZK4486 4583253 .. 4583279 +  -9.4  -4.90302   AAAATAACGAGCAGG         GCCATCCCAAAA ATA TTCCGGGATGGC         TTTCTTTTATTAATG 100 34
    BCZK4487 4583849 .. 4583868 + -12.2  -5.62045   AAGAAGCTGAAAAAA            CTGCTAGG AAAT CCTAGCAG             TTTTTTATTATGTCT 100 9
    BCZK4499 NONE
        mraW 4598260 .. 4598280 +    -9  -5.34365   AACATAACAAAAAAA            GACGTGCG CTCAT TGCACGTC            TTTTTGTTATTCTCC 100 122
    BCZK4501 NONE
    BCZK4502 NONE
    BCZK4503 NONE
    BCZK4504 4601143 .. 4601180 + -13.7  -2.71001   ATTTAAAACTATAAA   TAAGCATAGTACCGTTC TTAC GGATGGTATTATGCTTA    CTTAATTTCCAAATC 100 60
        cysJ 4604129 .. 4604154 + -10.6  -5.37171   GATCATAATGAAAAA         GCATTTGTAC TCCCAT GTACAAATGC          TTTTTATTTACTATT 100 33
    BCZK4511 4606933 .. 4606952 +  -9.3  -5.37043   AAAAATAATTTTACT            GCTGCCA TAATAC TGGCAGC             TTTTTTATATAAAAT 100 33
        pgpB NONE
    BCZK4513 4608767 .. 4608789 +  -9.2  -3.45832   GCTTAAATAGAAAAA           CTCCCTTC AAAAAAC GAAGGGAG           TTCATTATACAATTG  78 35
    BCZK4516 4611291 .. 4611338 + -18.3  -3.29461   ATTCCAACGTAATTA TATAT-AAAAAAAGCTTTGCGC TCACT GCGCAAAGCTTTTTTTCATATA TTATAGACCAGCTTG 100 19
        pckA 4614769 .. 4614795 + -13.9  -4.22949   CACTTACATAAAAAA         GAAGCTTACGT TTTTT ACGTAAGCTTC         TTTCTATATCTTATA 100 150
    BCZK4520 4616234 .. 4616267 + -16.3  -4.36931   CCAAAAATAAAAAAA     TAGGAAAGCAGATCA TAGG TGATCTGTTTTCCTA      TTTTGATATAGGTTC 100 23
    BCZK4523 NONE
    BCZK4524 4619039 .. 4619061 + -13.6  -4.74801   TTATAAATTTTTAAA           GAGATAGCTA AAT TAGCTATCTC           TTTTTACTAAACTTA 100 35
         gph 4621582 .. 4621611 + -10.9   -4.6644   TTTATTCACAAAAAA       GGGAAATCACT CTCAAGTA AGTGATTTCCC        TTTTTAAAATATATT 100 395
    BCZK4530 4625380 .. 4625403 + -11.2  -5.71295   AATACTATAAAAAAA          GAACTTGTAT CGTT ATACAAGTTC           TTTTTGTTTTTCTAT 100 177
    BCZK4533 NONE
    BCZK4535 4630215 .. 4630228 +  -3.7  -3.11634   CCAAAATATATGGAA               GGAGC TGGA GCGCC                TTGGATAATATAAAG  46 4
    BCZK4536 4631409 .. 4631434 +  -5.7   -4.4595   TATAGTGATAGTTCC         TTCT-TCTTTTT GAT AAAAAGACAGAA         TTTTCAATTTTATCA  72 399
    BCZK4539 4633402 .. 4633425 +  -7.5  -2.92669   AAAAAATAGTAAAAG          GAGGC-TTCG TTTCC CGAACGCCTC          TGCTTCCTTTATGAT  66 32
    BCZK4543 4636078 .. 4636095 +  -4.1  -5.34365   CATGCCACAAAAAAA             CTGCC CTTTTACA GGCAG              TTTTTCTTCTTATCC  77 472
    BCZK4545 4637302 .. 4637316 +  -2.8  -2.95111   CAAAAGGATGTGAAA               TAACAG CAC CTGCTA               CTTTAATAATTTTCA  43 384
        cydA 4639054 .. 4639074 +  -3.9  -2.70143   GAACCTGCTACTAAG            GGAGGCGTG GCC CATGTCTCA            TGATATGCTTGCAAT  46 2
        cydB 4640106 .. 4640125 + -10.8  -5.29782   ACTAAAATGAAAAAA            GACACTTC GCTT GAAGTGTC             TTTTTTATACGTATG 100 36
    BCZK4551 4643163 .. 4643185 +   -15  -4.35091   ATTTTCTTAATAGCA           TCCCATCCTT TGA AAGGATGGGA           TTTCTTATACGTATT 100 31
    BCZK4552 4644231 .. 4644260 + -20.9  -4.18443   ATCGTTATGAAAAAC       GAGGGTGTGCCAA TATG TTGGCACACCCTC        TTCTTATTATTTGTC 100 40
    BCZK4558 4648124 .. 4648145 + -13.1  -5.74288   GAAGTAATAAAAAAA           GCTTTGCGA AATT TCGCAAAGC            TTTTTTGTTATTTAT 100 34
    BCZK4562 4651589 .. 4651607 +   -11  -5.59357   AAATGCAAACAAAAA             GGGCGCTT AAT AAGCGCTC             TTTTTTTCATATCGT 100 16
         hpt 4657330 .. 4657369 +  -9.4  -3.75153   AGCGCCTTATTAATA  GGAAGAAGCTGTTCTG CAATACAT CGGAACAGCTCCTTTC   TTTCCATTACAAAAA  82 212
    BCZK4570 4658313 .. 4658344 +  -8.1   -5.4505   TGTGTAATACAAAAA      GACGAGCTAAAGT TTTAAC ATTTTAGCTCGCC       TTTTTTATTAGAAAG 100 34
    BCZK4572 4659405 .. 4659417 +  -4.9  -2.60714   ACGAGAACACGCAAA                TGATA AAT TATCA                ATTCTAGACATTTCA  50 6
    BCZK4573 4660196 .. 4660217 +  -9.5  -4.74801   AATAGCAATAAAAAA           GGGCTTGAA TTGT TTCAAGCTC            TTTTTCATCAACTTC 100 36
    BCZK4578 4664003 .. 4664030 +  -4.1  -3.26204   GCTTTCTTAATAGAG        GGTGAGATAGT TGCCAT ACTTGCTCACC         TTCCTCGATTTGATT  49 45
    BCZK4579 4664601 .. 4664633 +  -7.8  -5.33405   CTATACAACAAAAAA      GCCATTCACCTCAT AAAAA ATTAGGTAAATGGC      TTTTTCTTTCCTCAC 100 47
    BCZK4582 4668565 .. 4668618 + -16.5  -2.98813   GAGTCTAAACCTTTT CAAAATAAAGAAGCTACTCTTCCTT TTTA AAGGAAAAGTAGCTTTTTTATTTTA TACTTCTTCTCGACT 100 46
    BCZK4587 NONE
    BCZK4588 4673893 .. 4673916 +  -8.3   -5.0538   CATATGCAAGCAAAA          TGTATGAGA ACTCAC TCTCATACA           TTTTTTGCAATAAAA  91 47
    BCZK4589 4675943 .. 4675961 +  -5.9  -3.72592   AATACACATTAAAAA             GGTGGGA TTTCT TCCCTCC             TTCTTCATGCCCATT  62 29
    BCZK4590 NONE
    BCZK4591 NONE
    BCZK4592 4680708 .. 4680734 + -16.7  -4.28589   AAAATATGAATAAAA         TGGCCTTGTGC AATAC GCACAAGGCCA         TTTTCAATAGTTTTT 100 32
        pbuX NONE
        guaD 4690644 .. 4690671 +  -5.6  -5.27335   TTAATATACAGAAAA        GAAGGAAATAGA CTTC TCCACTTCCTTC         TTTTTCTTTAACAAA  80 288
        menA 4702448 .. 4702467 + -13.6   -4.9725   TATTTCCTATAAAAA            GGAGCTGC TAAC GCAGCTCC             TTTTTATATACCAAT 100 29
    BCZK4613 4703292 .. 4703312 + -14.1  -4.88067   AAAGAATAAAAAAAA            GCATTCCGA AAA TCGGAATGC            TTTTTATCGCTAGCT 100 32
    BCZK4615 4704637 .. 4704665 + -13.3  -4.27617   TTAGATGGGAAAGAG        TAAAAAGTGCCCT TAT GGGGCGCTTTTTA        TTTTGGTAAACTATA 100 23
    BCZK4616 4705752 .. 4705776 + -13.7  -4.58085   AGCAAAAAAAGAAAA          CCGAGCTTAAG AAG TTTAAGCTCGG          TTTATTTATCAGTGT 100 251
        calY NONE
         vpr 4719325 .. 4719351 + -11.7  -4.52589   AAAAAATAATAATAA         GAGCACTCTAT ATAAA GTAGAGTGCTC         TTTTCTATAAACGAC 100 32
        mgtC 4729054 .. 4729073 +  -3.6   -5.8096   GTAACGTAAAACAAA            CTCTCT TTTAAATT AGAGAG             TTTTTCTTTTTTCTA  84 37
    BCZK4627 4730606 .. 4730642 + -25.5  -4.11371   GACTTTTCGATGAAA    TAATAAAAAGCGGCCGG AAT CCGGCCGCTTTTTATTA    TTTTAAACGCTCTTC 100 499
    BCZK4631 4732581 .. 4732616 + -19.3  -4.20516   ATATCATAAGAAAAA    GTAAAAGAGGAACGC TCATAT GCGTTCCTCTTTTAC     TTTGTTAACTCGGAC 100 106
    BCZK4635 4736170 .. 4736194 + -17.3  -5.80364   ATGGAATAAACGAAA          GGCAAGATGAC ATC GTCATCTTGCC          TTTTTTTGTTAACAT 100 42
    BCZK4636 4737280 .. 4737298 +  -7.4  -2.69354   TCATCAAACACACTT             GCGACGTT CAC AACATCGC             TCGCTTCTGTTTCAT  60 203
        patB 4738797 .. 4738814 +    -7  -4.86293   ACACTACACAAAAAA             GCTACC ATGCAC GGTAGC              TTTTACTTTTTCTTC  83 170
        kapB 4740161 .. 4740191 +   -12   -3.3382   TTTAAAAAAACAAAA       CGACCAAATTACAT ACT GTGCAATTTGGTCG       TTACTGTGTGCTCAC  89 36
        arsB 4742424 .. 4742474 +   -15  -3.38224   TTATTTACGCTACCT TATGTAGTAGAAAAAGCGCTCTGA TAA TCAGGGCGCTTTTTTCATTACACA TATTTAAAATAAACT 100 19
    BCZK4645 4744004 .. 4744039 + -16.9   -5.9667   GGAACCGCGGGCAAA    CGCTCGTCCCTAGGC AATTAA GCCTTGGGATGAGCG     TTTTTTTATGTTTTT 100 242
        glyS 4745522 .. 4745544 +  -9.9  -5.46698   TCTAATTATAAAAAA          GAGGC-GCTC TATT GAGCCGCCTC           TTTTTTACTTTTCAC 100 36
    BCZK4648 4746821 .. 4746837 +  -2.3  -4.35926   ACAGGAGGTTAACAT              TATGAGA AGA TTTCATG              TTTTAGATTTAGCAT  57 75
        bioY 4747423 .. 4747450 + -10.1  -5.80817   TTTCATAATAAAAAA        GAGTTATCTTA CTATGT TAAGATAACTC         TTTTTTTATATTAAG 100 33
    BCZK4652 4750974 .. 4750999 + -11.9  -3.79482   ATATATCAATAAAAA         GGCTGTTCCAA AATG TAGGAACAGCC          TTCTCTTATAATCTT 100 69
        trxB 4756975 .. 4756998 + -15.4  -4.75518   ATATACAAAAATAAA          GCTCCTTCCA CGCA TGGAAGGAGC           TTTTCCTTTTATATC 100 40
    BCZK4660 4768430 .. 4768451 + -11.7  -5.56264   CTAAACGACAAAAAA           GAAGATACC AAAT GGTATCTTC            TTTTTTGTCTTTAAA 100 37
    BCZK4661 4769848 .. 4769873 + -11.2  -4.57569   TTTGATTAACTACTT         GGAGTCATGC ATTTAC GCATGGCTCC          TTTTTAAACGGATCA 100 32
    BCZK4663 4771274 .. 4771298 +  -8.7  -5.80248   TTGAGAATATAAAAA          GGAATTGAC CCTGTTC GTCAATTCC          TTTTTTTCTGTCTTA 100 18
    BCZK4665 4772673 .. 4772710 +  -4.1  -4.27886   TACGGCAAAAGAAAA   GACCTCCTTAACGATTG CACT CCATCGCTAAAAAGGTC    TTTCTCTATTTCAAC  60 72
    BCZK4670 4775910 .. 4775932 +  -8.5  -3.84304   GGTTAATACTTAAAA           GGCTGTCTA CTAAT TAGACAGTC           TCTTTTATGAGTTAA  79 35
    BCZK4671 NONE
    BCZK4672 NONE
    BCZK4673 4778029 .. 4778050 + -11.6  -5.38326   ATGACATAATAAAAA           GAGGAGGC GTATAG GCCTCCTC            TTTTTATTTACTTAC 100 255
        nifU 4781268 .. 4781287 + -12.2  -5.61596   AGTCACTTGCTAAAA            GGAGACCA AATT TGGTCTCC             TTTTTTTATACAAAT 100 66
    BCZK4679 4781660 .. 4781695 + -15.1  -4.91109   CATACAATTGTGGTA    TATAAAAAAGAGACC TCAATC GGTCTCTTTTTTATA     TTTTTATGATAACCA 100 48
        ltrC 4783315 .. 4783353 + -22.8  -3.73775   GCACTCGGAGTGAAA   TATGAAAGACCGTCAGTG TCA TACTGACGGTCTTTCATA   TTTCATGAGCATAAA 100 28
    BCZK4683 4785013 .. 4785033 +  -6.8  -5.01811   ATTTTAATAAAAAAA            CTCCGGCT TTAAC AACCGGAG            TTTTTCATTTCATCA  85 34
         fbp NONE
    BCZK4689 4789114 .. 4789135 + -14.5  -4.77036   TATAATTTATCTTAG           GCACCAGCT TTTT AGCTGGTGC            TTTTTCATCATAAGA 100 36
    BCZK4690 4789992 .. 4790013 + -11.7  -6.00814   AGAATATGCAAAAAA           TCCTCTTAC AATC GTAAGAGGA            TTTTTTTTACTTCTT 100 44
    BCZK4692 4791017 .. 4791049 + -13.6  -5.74288   GATATGATAAAAAAA      TAAAGAAGGCGGAG AAAAC CTCCACCTTCTTTA      TTTTTTATTATTTAT 100 23
    BCZK4693 4792693 .. 4792714 + -10.9  -5.38951   GTACCGGAATAAAAA           TAACCCGCC AATT GGTGGGTTA            TTTTTTGTATGGATT 100 29
        gpmA NONE
        ybaK 4794389 .. 4794409 +  -8.3  -5.43514   GAGTACAAACAAAAA            GAGAGCTAA TCG TTAGCTCCC            TTTTTTCATTATTTT 100 17
    BCZK4699 4796485 .. 4796509 + -15.9  -5.72622   GCAAATACAAAACGA          TAACCGTAGCA CAT TGCTACGGTTA          TTTTTTATTTATGGC 100 23
    BCZK4712 4809067 .. 4809078 +  -4.4  -3.62275   ATTGTATACGTCCAT                CGTT CATT AACG                 TTTGCAATCGTACAT  55 298
    BCZK4721 4814547 .. 4814571 + -10.7  -4.64844   CATAAAATATAAAAA          GCAGACTGCGG CTT CTACAGTCTGC          TTTTCTCTATATAAA  95 29
        vanY 4827607 .. 4827634 + -15.8  -5.03314   TTTCAGCAATTAAAA        TAACCAAGGAGT ATTT ACTCCTTGGTTA         TTTTTTAACCATACC 100 23
    BCZK4740 4832714 .. 4832736 +  -9.2  -4.56978   GGCTTATTTGGCTTA           GAAGGAAGGG ATG CCTTTTCTTC           TTTCTTATTTCCCAC  91 260
    BCZK4744 4838983 .. 4839000 +  -5.6  -3.76413   CTGTTCATCTAATCC             CGCAAA CATTTC TTTGCG              TTTACCCTTTTCCGG  60 521
    BCZK4748 4841797 .. 4841834 + -10.9  -4.45738   GAGTAATACATGAAA   GGGCATAACCTATTA-AT CAT ATATAATAAGTTATGCCC   TTTGTTATTCAACTC 100 45
    BCZK4750 4843235 .. 4843254 + -12.2  -5.86465   GAAAGTAACTCGTAA            GCTGGAAG GATT CTTCCAGC             TTTTTTTATGTTGTT 100 26
    BCZK4759 4851244 .. 4851263 + -13.6  -3.23711   ACATAAAATAAAAAA            GGCAGTGC ATTT GCACTGCC             TTCCTAAATTCTGAC 100 30
    BCZK4761 4852735 .. 4852747 +  -2.7    -2.752   AATAAAGTATTACGA                GGATT GCA AATTC                ATTGTATGTAAGACT  40 2
    BCZK4762 4853274 .. 4853295 +  -6.7  -4.62561   CGCGATTTACGTGTA           GCCAAGA-AT TTT ATGTCTTGGC           TTATTTTATTTCTTC  79 49
    BCZK4763 NONE
        resE 4855782 .. 4855811 + -15.8  -5.72254   TGACTCTGTTTCGTT       CGCCCGTTATCC TTATTT GGATAGCGGGCG        TTTTTTATTATTTAA 100 107
    BCZK4765 NONE
    BCZK4766 4857075 .. 4857098 +  -9.7  -5.07275   TACTGCATAACAAAA          GACCTTTCA TTTACT TGAAAGGTC           TTTTTCTCTATCTCA 100 31
    BCZK4767 4858117 .. 4858139 +  -6.2  -4.68593   ACAGCATGCAAAAAA           GGATCCCTTC ACG GATAGGATCC           TTTTTGCATGCTCAC  76 8
        mcpB 4860373 .. 4860404 + -13.2  -4.05875   TCCTAAAGGAAAGAA      GAAAGCTTTGTTCC ATCT GGAGTAAAGCTTTC       TTTCAATTTTTTAAA 100 157
        tlpA 4862170 .. 4862191 +  -5.9  -5.44721   ATAGCCTTTAAAAAA           TATCCCTCT TCCA AAAGGGATA            TTTTTTTGAGCTCAT  86 37
    BCZK4770 4862603 .. 4862624 + -10.2  -5.21506   GACTAAATACAGAAA           GACCTGAC ATCCTA GTCAGGTC            TTTTTCTCTTATTAT 100 35
    BCZK4777 4869910 .. 4869935 + -13.5  -5.27335   ATATATCAAACAAAA         TCCCTATTACT CTAC AGTAATAGGGA          TTTTTATTTACACAG 100 79
    BCZK4778 4870527 .. 4870545 + -10.3  -5.37043   GATTTTAAAGCGGAA             GCGACTC GTTCA GAGTCGC             TTTTTTCTATGAAAT 100 43
    BCZK4779 4871046 .. 4871071 +  -6.2  -4.63592   AATCAAAATGATAAA         GGCATTCC AAAGTAATAC GGAATGCC          TTCTTTTTATTGCCG  76 11
    BCZK4782 4872454 .. 4872481 +  -2.2  -3.31792   GAGACATCCAAATGA        GAATATTATCAAC TAT GGT-ATAATATTC        TTGTCACAATACTAA  44 26
    BCZK4783 4873022 .. 4873047 +  -9.2  -6.08342   TGAGTAGTATTTCAA         TCACCTTAAT GAATGG ATTAAGGTGA          TTTTTTTATTTCTTC 100 34
    BCZK4789 4880491 .. 4880547 + -18.5  -3.79678   GTTGTTTCTGAAGCT GAATAATAAAGAAAAGCTCGTAAAACA TAG TGTTTTACGAGCTTTTTATTATTGTAC TTGTTCTAAGCCATT 100 20
    BCZK4794 4889291 .. 4889324 +  -9.8  -5.97979   GAATAATAGGAAAAA     GGAAAAAACGAACA TGAATT TGTTCATTTTTTCC      TTTTTTTCTTATTAT 100 35
    BCZK4795 NONE
    BCZK4796 4891390 .. 4891422 + -17.1  -4.84017   TACTAATCTGAATAT      AAGCCCGAATCATGC CCT GCATGGTTCGGGCTA      TTTTTATCCGAAATT 100 35
        ccrB NONE
        ccrB 4898853 .. 4898870 +    -7  -6.22802   GTGGAATATAAAAAA             GCGACT CTTATC AGTCGC              TTTTTTTTTATAAGA 100 30
    BCZK4809 4903086 .. 4903122 + -23.3  -4.89852   TATTTAGAACATGAA    GAAGCATAAGCTGACCG TTT TGGTCAGCTTATGCTTC    TTTTTATACATGTAA 100 68
    BCZK4823 4916710 .. 4916737 + -12.8  -3.18517   ATTTTAGCATAAAAA        AACAGACCGTGA TTTC TCACGGTCTGTC         GTTATTTTCTACAAT 100 34
        rapA NONE
    BCZK4836 4929403 .. 4929421 +  -5.3  -5.72254   TGTTTCATAAAGAAA             GTCATAC TACTT GTATGGC             TTTTTTGTTATTTCA  91 42
    BCZK4837 4930286 .. 4930330 +   -11  -3.19026   GGATTCGTCATGCTG TGAAATAGAAAAAGGATGAT ATGCA GTCATCCTTTTTCTATCACA TTACATATTGCAATA  85 42
    BCZK4838 NONE
      spoVAC NONE
      spoVAD NONE
      spoVAE NONE
    BCZK4842 NONE
    BCZK4843 4933837 .. 4933861 +  -3.6  -5.32396   GAATAGATATCGAAA          GAACGCTT CAGTAAAAA AGGCGTTC          TTTTCTTTTTCCTAT  76 35
        clpP 4934779 .. 4934817 + -16.3  -3.12351   TGGAGCTGGATACAA   CTATAAAAAAGCGCCCT CTCAC AGGGCGCTTTTTTATAC   TTAGATCTCCACACG 100 154
    BCZK4870 4957239 .. 4957258 +  -7.2  -3.61654   AAAAAACAGCATTGA            CCTTTACA TTAG TGTGAAGG             TTTACAATACATGTA  70 26
       merR2 NONE
    BCZK4872 4958444 .. 4958466 + -12.8  -5.65177   AAGGGCGACGTTTAT           CCTCTCTAGT GAA ACTAGGGAGG           TTTTTTTATGACTAT 100 261
         vba 4960183 .. 4960205 + -10.5  -3.38007   CATAGCATACAAAAA           GCCGTGCAG TTCAT CAGCACGGC           CTTTTACTTTATATA  85 100
    BCZK4891 4979409 .. 4979419 +  -2.6  -2.83677   ACTACTTTATCGCCT                 TTAA AGA TTAA                 TGTAGTGAATTACTT  42 46
        lytR 4980596 .. 4980621 + -14.1  -5.80003   TCAGCAATAAAAAAA         GGGCCAAATCG CATG CGATTTGGCTC          TTTTTTATTTATTAA 100 31
    BCZK4895 4984785 .. 4984814 + -13.8  -5.57396   TATGAAATATTCAAA       TAGCATCCTCTT TCTTAT AAGAGGATGCTA        TTTTTTATTCATTAT 100 62
        pdaA 4985687 .. 4985714 + -11.5  -5.40873   GACACAAGATTGTAA        CAGCTTTAGTA CCTATA TACTAAAGCTG         TTTTATTTTTCTCTT 100 26
        levR 4988649 .. 4988688 + -14.6  -4.17002   AATTCGCACCTTATA  GCAG-AAAAAGGCTGTTCA ATA TGAACAGCCTTTTTTCTAC  TTCTTTACTTTCCTG 100 208
        chrA 4990478 .. 4990499 +  -5.9  -5.47159   TTTGTAAATAAAAAA           CGACGG-TAT AAT GTAGCCGTCG           TTTTTTCTATTAAAA  86 34
        speE NONE
        speD 4996705 .. 4996720 +    -9   -3.3782   ACATACATAAAAAAA              CCTTGC ATAA GCAAGG               TTCATTCAGTCACTG  78 119
        gltT 5000111 .. 5000153 + -15.1  -4.24413   ACAAATTTGCTTAAT AGATAGAAAGAGGATGCTC TTTTT GAGCATCCTCTTTTTGTCG TTATTTGTTGATAAG 100 27
    BCZK4911 5001546 .. 5001558 +  -3.4  -2.79023   TACAAGAAAAGAAAG                TAGG ATACA CCTA                TGATTAATCAAATTG  45 56
        glxI 5001943 .. 5001971 + -16.2  -4.19735   AACGCAAATAAAAAA        GAAGCTATCCGA AAAAG TCGGATAGCTTC        TTTCATTTTAAGAAA 100 30
    BCZK4914 5005020 .. 5005044 + -15.8  -3.84992   TATCAAAAAACAAAA          GGTGCCATCC CGATA GGATGGCACC          TTCTATTGTTCACTT 100 46
        cydA NONE
        cydB 5009009 .. 5009046 + -11.3   -3.6249   GAAAATAATATTGTG   GGGGGCCTGTTCCGAAA GGTA TTTCGAGATGGGCTCCC    TTGTCATGTTTTGTC  93 33
        arsB 5010846 .. 5010877 + -13.1  -4.00323   GGATAAACGACAAAA      GCCCACTTTGCTA CCGTCT TAGCAAAGCGGGC       TTCTTCTATATTTAA 100 122
    BCZK4921 5013826 .. 5013836 +  -2.6  -4.22214   CTATATAAGTCTTTA                 TTTT TTC AAAA                 TTCTTTTCCATAAAT  57 45
    BCZK4925 5017041 .. 5017066 + -16.3  -5.55698   TTAATTAAGAAAAAA         CCGTCCCAAAA AGTA TTTTGGGACGG          TTTTTTTACCTTCTG 100 59
    BCZK4928 5020442 .. 5020464 +  -8.5  -6.15717   TAAAGAAGAAAAGAA          GAGCGCTGAG TAAT CTCAGC-CTC           TTTTTTTTATATTTC 100 13
         dat 5021870 .. 5021893 +    -9  -5.58179   GTATTTAAATGGAAA          TCAAGGTATA GATT TATGCCTTGA           TTTTTTCTTGTAATC 100 78
    BCZK4930 5023782 .. 5023803 + -13.1  -5.60864   ATTAATAGTTTCAAA           GCCTTCTAG ATTA CTAGAAGGC            TTTTTTTAATGTGTG 100 40
    BCZK4931 5025323 .. 5025368 + -17.3  -4.46155   ATGATGTTCCTATAA AATAATAAAAAGTCCCCTCTT TCTA AAGAGGGGATTTTTTATTATA TTTTCTCGATATATA 100 26
    BCZK4932 5026326 .. 5026344 +  -3.2  -3.26868   AAGGACAGACGTTAT             TATGATGA CAC TCGTTATA             CTTCTTTTATTCCTC  46 21
    BCZK4933 5027632 .. 5027662 + -14.9  -4.19678   AAAGATAAATAAAAA       TAAGCACAGAGCG CCGTA TGCTCTGTGCTTA       TTTATTGCCGTATAA 100 29
    BCZK4935 5031257 .. 5031291 +  -6.6  -5.67063   ATAACCAATGACTGC    TAAA-GCCGGTTCTC TTTGTT GAGAGCTGGCTTTTA     TTTTTTTATAATAGC 100 37
    BCZK4936 5031725 .. 5031751 + -12.4   -2.9155   TAGATACAAAATAAA         GAGGCTGTTCAA ATA TTGAACAACCTC         TCTCATATTAACGAG  90 123
    BCZK4940 NONE
    BCZK4941 5039723 .. 5039748 + -14.9   -5.0916   GGTGTATAAACAAAA         GGAGCTAATCT CACA AGATTAGCTCC          TTTTTCTATTCCAAA 100 32
    BCZK4943 5040550 .. 5040568 +  -3.8   -2.8372   AGCACATCAGATCTT             TCTAGCCT ATA AGGTGAGA             CTTTAATCCACACTC  47 14
    BCZK4944 5040840 .. 5040869 + -15.2  -5.45652   CTTTATAAACAAGAA       GACGAATCTGCA TCATTT TGCAGATTCGTC        TTTTTTCTTCGGCAT 100 33
    BCZK4946 5041963 .. 5041994 + -10.3  -3.48378   TTAATATAAAAAGTA      GAATGGAAAGCAA TATCCC TTGCCTTCCATTC       TTATGATACTATTTA  85 37
    BCZK4953 NONE
    BCZK4954 5048419 .. 5048444 +   -12  -4.62336   TATAAAAATATAAAA         GCTATCCAGT ATAAAA ACTGGATAGC          TTTTTAAAATGAAAT 100 95
        mnaA 5059032 .. 5059086 + -22.9  -4.44046   AATTTTACAACACTT TAA-TAAATAAAAAAGAGCCAAATCG CATG CGATTTGGCTCTTTTTTATTTACTTA TTTCTTTACAATCGA 100 16
    BCZK5001 5105196 .. 5105224 + -11.8  -4.08644   TTTCTACAAAAAACA        CCCAGTATGAAC CAATA GCTCATACTGGG        TATTTTTATCATACT 100 8
    BCZK5020 5120327 .. 5120357 + -12.8  -5.00895   GAGATTGTTTAGATA       GAACTTACTTCATT ATT ATTGAAGTAAGTTC       TTTTTATGTAATAAA 100 57
    BCZK5021 5121227 .. 5121267 + -13.4  -3.67597   CTGACCAGCTAAGGT  TCTCTCGCACAAAAGGTG CTTTT TACCTTTCGTGCGGGAGG  TTCTTAGATGCGAAG 100 186
    BCZK5037 5135865 .. 5135898 + -12.7  -3.46202   ATGTTAAATGAATAT     TAAAAAAAGCGCC CTATTTCA GGCGCTTTTTTTA      TTACTTGCTCTCTTT 100 23
         cls NONE
        uvsE 5148278 .. 5148316 + -19.3  -5.40072   GATAAAAAGAATAAG   TAGCTCAACATTACAAT GGTAA ATTGTAATGTTGAGCTA   TTTTTTTCAAAAAAA 100 4
    BCZK5048 5151096 .. 5151118 + -12.1  -5.94597   TACTCCACAAAAAAA           CAACCGTCT AAGTA AGACGGTTG           TTTTTTTTAATATTC 100 15
         map 5157259 .. 5157294 +   -10  -5.18355   ATATAAAATTAAAAA    TGACCGTTTT-TTAGAA TTT TTCTACTAAAACGGTCA    TTTTTAATTTTTGGA 100 35
    BCZK5055 5168268 .. 5168297 + -14.5  -5.60993   ATTAATAGTTTTTCA       CACCCAATCAAGT GAAC ATTTGATTGGGTG        TTTTTTTATACAAAA 100 36
    BCZK5056 5170159 .. 5170182 +   -14  -4.63218   TAATCATTTGTAAAA          GACCACTGAT AAAA ATCAGTGGTC           TTTTATTGAGAAAAA 100 38
    BCZK5057 5170677 .. 5170693 + -12.3  -4.96996   TCCGATAAAATAAAG              GGCCCTT CCC AAGGGCC              TTTATTTTGTTTCCC 100 33
    BCZK5063 5175752 .. 5175786 +  -7.9  -5.41787   CACTATTTTAACGCA     CTAAAAAGGGAGCGA ATGAG TCGCTCCTTTTATCG     TTTTTCTATTTTTTC 100 22
        pfoR 5177422 .. 5177450 + -14.8  -5.47431   GTTGCATAAGAAAAA        GAGCTATTCTCA TCGTT TGAGAATAGCTC        TTTTTTGTGTGTTGC 100 32
        glpQ 5182406 .. 5182428 +  -5.6  -5.45802   AGCACGTGCCTTTGA           GCTCCTTT CTTAATT GAAGGAGC           TTTTTGTTTTCAAAA  84 13
    BCZK5071 5184577 .. 5184604 + -10.8   -4.4204   CTTGGTGAAACACGA        GGCTATTCCA-AT AAA ATGTGGAATAGCC        TTTATTGTCATTCTT 100 33
    BCZK5074 5186314 .. 5186340 + -16.8  -4.66833   TTTCAAGTTCTTTCA         TAAGAAGCAGCT CTT AGCTGCTTCTTA         TTTTTCCCCTTCGAG 100 41
        rsfA 5193337 .. 5193355 + -11.8  -5.38549   ATTGCAGAGTAAAAA             GGATGCAT TAC ATGCATCC             TTTTTGTTATTTCAC 100 29
        lplA 5194972 .. 5195004 + -22.3  -3.82098   CTTGGCTTAGAAAAA      TAAAGACCGTCGCTA TAA TAGCGACGGTCTTTA      TTTCAATTCATTATA 100 23
    BCZK5086 5197023 .. 5197053 +   -15  -3.52909   TACACATATAAATCG       TGAAAAAGGAACGA AAT TCGTTCCTTTTTTA       TTATCCTCTATATTT 100 30
    BCZK5087 5198501 .. 5198516 +    -9  -5.86465   TTTTAATAATGAAAA              GCTAGC TCAC GCTAGC               TTTTTTTATATTCTT 100 50
        cwlJ NONE
    BCZK5089 5199551 .. 5199566 + -10.4  -5.05116   AAGACCATAAAAAAA              GCTGGC ATAT GCCAGC               TTTTGTTCTTTATAA 100 31
    BCZK5093 5202722 .. 5202748 + -13.9  -3.95653   AGTTGTTACGATAAA         TTATCATGGGC AATAC GCCCATGATAA         TTTATCCACTTCTTT 100 76
    BCZK5094 5203683 .. 5203711 + -13.4  -5.30616   TTTCCACCCATAAAA        CCTATTTGAAGT CAAAT ACTTCAAATAGG        TTTTTATTTAAATCA 100 43
    BCZK5095 5204170 .. 5204203 + -12.7  -3.59995   ACGAGCAACAATAAT     AAAAAGGTAGTTAAC GACT GTTAACTACCTTTTC      TATTTATAAATTTGG 100 27
    BCZK5101 5209377 .. 5209401 + -11.6  -4.24413   TTAAATAGAAAAAAA          CCTATTAAGC AAGCC GCTTAATAGG          TTCTTTATTAGTGGA 100 5
    BCZK5106 5214992 .. 5215025 + -15.6  -3.65827   AGCTAAAAATATAAA     GAAACAGCATTAAC ATAAAC GTTAATGCTGTTTC      TTTGAGTGACGATTA 100 27
        thiD 5219079 .. 5219114 +  -5.4  -5.26918   CTAACTAAACGAAAA    CACCCACGGGGT TCATATATTTTC TCCCTGTGGGTG     TTTTTTATAAGCTCT  80 37
    BCZK5119 5229455 .. 5229484 + -13.9  -4.14193   AATTAATAAAGGCCA       TTAAGAGAATTCT ACAT AGAATTCTCTTAA        TTTATATACTATTCT 100 22
    BCZK5120 5230961 .. 5230978 +  -8.5  -5.54907   TCCATTCAAAAAAAA             GAATCCA ATTT TGGATTC              TTTTTATTTTCTAAA 100 97
    BCZK5122 5233146 .. 5233174 +  -3.2  -5.24531   CGTTAAGAAATCTTC       CGAGCGAATAACG ATCA TGT-ATTCGCTCA        TTTTTTATAAACAAT  71 51
       spoVB NONE
    BCZK5124 5235816 .. 5235852 +   -14  -5.42975   ATTTAAAATAAAAAA    TAAGGTGTAACCACTT ATATG AAATGGTTACACCTTA    TTTTTATTTCTCTCA 100 30
    BCZK5125 5237574 .. 5237606 +  -7.9  -4.20806   AATCCCCTAAAAACA      TCCCTTTACAC TGATATTTAAT GTGTAAAGGGA      TTTCATTTTAAAATA  80 39
    BCZK5126 5239108 .. 5239138 + -20.6   -5.4659   AGGCCAAATAAAAAA       GCGTAAGCTCGGTG CAA TACCGAGCTTACGC       TTTTTATTTATATTC 100 30
    BCZK5127 5240791 .. 5240807 +  -8.1   -2.8293   AAACATATAACATCT              TAGCATA AAT TATGCTA              TAATTGATAGTTGTT  68 98
    BCZK5129 5242288 .. 5242315 + -11.5  -5.16133   ATGCATAATAAAAAA        GGTAACAATGA AAACTA TCATTGTTACC         TTTTTATATTGTAAT 100 33
    BCZK5131 5246449 .. 5246471 + -12.1  -5.63517   AAAATAACAAAAAAA           TAACCTCGC TAACT GCGAGGTTA           TTTTTTATTTCCAAA 100 34
    BCZK5139 5254347 .. 5254376 + -15.9  -4.99035   TGGATAAATAGGAAA       GAGGAAGTATCTC AAAT GAGATGCTTCCTC        TTTTTATATAAATAC 100 70
        sodA 5258301 .. 5258323 +   -12  -4.17537   CGAAATCCTCCAGAA           TCCCCCGG ATTGCCA CCGGGGGA           TTTATGATTATTTCA 100 84
    BCZK5145 5260792 .. 5260832 + -18.7  -2.78816   ATTCAAATGCTATGG  TCAGTAATATGTTCTCTTT CCT AAAGTGAACATATTACTGA  TCTCATGCAACATAA 100 81
    BCZK5148 5263515 .. 5263562 +   -16  -3.97674   TGATTTAAAGGGATC TTAAACAAAAAACTATCCACCT ATTA AAGTGGATAGTTTTTTGTTTAC TTATTTGCCTCATGG 100 22
        guaC 5267469 .. 5267490 + -11.7  -5.24989   AAACTTAACTCGAAG           GACAAGCAT TTTT ATGCTTGTC            TTTTTTCATATATAG 100 46
    BCZK5152 5269407 .. 5269431 +  -6.4  -4.65512   ATGAAGAATAAAAAA          TAAGCCCTCG CTTTA TGAGGGCCTA          TTTTATACTTATTTT  76 30
    BCZK5154 5271261 .. 5271303 + -10.1  -5.19261   CATCTGATGCAGAAA GTACCTTTTACTTATTAGG ATTGC TCTAACAAGTGAAGGGTAC TTTTTTAATACATTT 100 127
    BCZK5175 5291678 .. 5291709 +  -9.7   -5.2197   TGTGCATTAAAAAAA      GCAAACCATC-TAT AAATA ATAAGATGGTTTGC      TTTTTAGTTTTTCTG 100 11
        rpmH 5300602 .. 5300623 - -13.1  -5.67967   ATTATTAGAAAAAAA           GACCACTGA ACGA TCAGTGGTC            TACGCAGATAATACT 100 25
        rnpA NONE
     spoIIIJ NONE
         jag 5298672 .. 5298704 - -13.7  -5.08824   TCCTCATGTAAAAAA      CACTAAACTTATTCA CAG TGGATAAGTTTAGTG      TTTTTTAGTTATCCA 100 87
        trmE NONE
        gidA NONE
        gidB 5294426 .. 5294441 -  -6.2  -4.37886   CTATTCTCCATAAAA              TGTTTC CTTT GAAACA               TTTACGTTTTCATTT  74 70
       spoOJ 5293469 .. 5293495 - -10.3  -4.48903   GAAAATATAGTAAAA        GAGACCT-ATCC AATA GGATTAGGTCTC         TAGCACGCCATTATT  95 39
         soj NONE
       spo0J 5291678 .. 5291709 -  -9.7  -5.52384   TGTGCATTAAAAAAA      GCAAACCATC-TAT AAATA ATAAGATGGTTTGC      TTTTTAGTTTTTCTG 100 29
    BCZK5174 NONE
    BCZK5173 5289703 .. 5289729 -  -8.1  -5.72207   TCCAAACGAAAAAAA         GTAACAGCTAC CCACT GCAACTGTTAC         TTTCTCTCTATTCTT 100 33
        ychF 5288459 .. 5288487 - -11.9   -5.4251   CCCATACATAAAAAA        CTTGGCAAACACA TAA TATATTTGCCAAG        TTCATATCTTTATTT 100 59
        rpsF 5288002 .. 5288015 -  -5.3  -3.30731   CCAACGAGGATAACA               CGATT CATC AATCG                AACCACTCTCCCTTA  56 49
         ssb NONE
        rpsR 5287160 .. 5287209 - -18.3  -5.42198   TTTCAAAAAAGAAAA GCATAGCAAAATGCACAGTAGAGT CCG ACTCTACTGTGCATTTCA-TACGC TATTATTCACCAACA 100 28
    BCZK5168 5286142 .. 5286161 -  -2.2  -4.61873   TCCTATAAAGTAAAA            CTAACT TATCTTCC AGTTAG             TTAAACAGATTAAAA  59 60
    BCZK5167 NONE
        rplI NONE
        dnaC 5282266 .. 5282296 -  -2.7  -6.30182   TTATATAAAAAAAAA       GAAACACATCT TATTATAAG AAATGCGTTTC       TTTTTTATACTATCT  87 41
        purA 5280772 .. 5280787 -  -7.6  -5.66338   AAAGATAAGAAAAAA              CTCATG CGGA CATGAG               TTTTTCTCAAAAATA 100 45
    BCZK5163 NONE
    BCZK5162 NONE
    BCZK5161 NONE
    BCZK5160 NONE
    BCZK5159 NONE
    BCZK5158 5273285 .. 5273303 - -10.3  -4.73682   TTCTACAATAGAAAA             CAGGAGG TAGGC CCTCCTG             TTTTTAATACTTTTG  95 29
    BCZK5157 NONE
    BCZK5156 5272445 .. 5272471 -  -7.4   -5.3689   ATAAACAAAATAAAA         CAGCCTTACT TCAAATT AGTAAGACTG         TTAATTCTTTTAATA 100 83
    BCZK5155 5271376 .. 5271406 - -11.2  -4.74084   AAAGCAAAATTAAAA       GGCATGATTCCAAT ACT ACCGGATTCATGCC       GCAGAAGCTCCCTAA 100 139
    BCZK5153 5269407 .. 5269431 -  -7.9  -5.66229   ATGAAGAATAAAAAA          TAAGCCCTC GCTTTAT GAGGGCCTA          TTTTATACTTATTTT 100 34
    BCZK5150 5265146 .. 5265171 - -11.9  -4.67697   TTTTAAAATAATAAA         GGGCAGCCTTA ATAA TAAGTCTGCCC          TATCTATACCATATT 100 47
        deaD 5263527 .. 5263550 - -10.4  -5.64421   ATCTTAAACAAAAAA          CTATCCACCT ATTA AAGTGGATAG           TTTTTTGTTTACTTA 100 34
    BCZK5147 5262042 .. 5262071 -  -5.8  -5.38047   TATTTATATAAAAAA       GAGCCACATAAC CTTTAC GTTATGCAACTC        TTCAACATACATATG  86 100
        galE 5260784 .. 5260841 - -13.1  -3.68827   TAGTTACTATTCAAA TGC-TATGGTCAGTAATATGTTCTCTTT CCT AAAGTGAACATATTACTGATCTCATGCA ACATAATAAAGATTA 100 89
    BCZK5144 5259272 .. 5259299 - -12.2  -5.10064   GCTAACATATAAAAA        GCATGGAATTCGT TTA ACGA-TTCCATGC        TTTTCTACAGAAAAT 100 44
    BCZK5143 5258301 .. 5258323 -   -12  -3.32294   CGAAATCCTCCAGAA           TCCCCCGG ATTGCCA CCGGGGGA           TTTATGATTATTTCA  89 33
         nos 5256161 .. 5256182 - -10.3  -5.24291   AAAAGCAAAATAAAA           GACCTTATA TTTC TATAAGGTC            TTCGAAACAGAAATT 100 172
        opuD 5254347 .. 5254376 - -13.7  -4.04579   TGGATAAATAGGAAA       GAGGAAGTATCTC AAAT GAGATGCTTCCTC        TTTTTATATAAATAC 100 47
        lytS NONE
        lytR 5250180 .. 5250203 -  -9.6  -4.82128   GGATGAAATACAAAA          GCTGCTTCTT AAAT ACGAAGCAGC           TTCTTGAGTTCTTTT 100 10
    BCZK5136 NONE
    BCZK5135 5248831 .. 5248869 - -11.9  -5.09762   ACTGTAACATAAAAA   GCAAGCTATCAGTAGAA ATCTG TCCTACAAATAGCTTGC   TTTTCTCATTTTTTT 100 53
    BCZK5133 5247496 .. 5247524 - -17.7  -4.40804   CATCATGTTATAAAA        GAAAAAGCATCGA ACA TCGATGCTTTTTC        TTTTCTTCGCTTTAT 100 37
        msrA 5246449 .. 5246471 - -12.1  -6.04419   AAAATAACAAAAAAA           TAACCTCGC TAACT GCGAGGTTA           TTTTTTATTTCCAAA 100 23
    BCZK5130 5242288 .. 5242315 - -11.5  -5.56673   ATGCATAATAAAAAA        GGTAACAATGA AAACTA TCATTGTTACC         TTTTTATATTGTAAT 100 21
    BCZK5128 5239108 .. 5239138 - -19.9  -5.64421   AGGCCAAATAAAAAA       GCGTAAGCTCGGT GCAAT ACCGAGCTTACGC       TTTTTATTTATATTC 100 33
    BCZK5121 5230961 .. 5230978 -  -8.5  -5.81412   TCCATTCAAAAAAAA             GAATCCA ATTT TGGATTC              TTTTTATTTTCTAAA 100 29
    BCZK5118 5227120 .. 5227145 -  -9.9  -4.81212   TTTACTATAACAAAA         TAAAAGCTAAC ATAT GCTAGCTTTTA          TTTTTCTATCATTCA 100 34
    BCZK5117 NONE
        tarA 5225205 .. 5225222 -  -7.7  -5.72622   TGGACAAATAAAAAA             GTAGCGA TATT CCGCTAC              TTTTTCGAACGCATA 100 22
    BCZK5115 5223625 .. 5223664 - -16.1   -3.2056   ATTTAGAGTCAGTAA  CACTCACACTTCAACATT GGCTA AATGT-GAAGTGTGAGTG  TTACTGCCATAGTAC 100 90
    BCZK5114 5222729 .. 5222751 -  -2.1  -5.44721   ATCATGTTAAAAAAA           TTGCATTAT CTGCT ATAATTCAA           TTTTATTTCGAAGTC  71 15
        cstA NONE
    BCZK5112 5220320 .. 5220347 -   -10  -5.66989   GAAACAGCAAAAAAA        TAAAAAGGACGA AAAT TCGTCCTTCTCA         TTAACAACAGCGTGA 100 26
    BCZK5111 5218893 .. 5218914 -  -9.5  -2.87931   CGCAGGTTGCACATA           TTCTGCTGC AATT ACAGCAGAA            CTTGCAAAAGGAAAA  73 257
    BCZK5109 NONE
    BCZK5108 5215827 .. 5215847 -  -8.3  -5.60993   TTTTCCATAAAAAAA            GTCCACCTT CTA AAGGCGAAC            TAGGTCTTACGACTT 100 46
        acpD 5214992 .. 5215025 - -16.3  -4.56791   AGCTAAAAATATAAA     GAAACAGCATTAACA TAAA CGTTAATGCTGTTTC      TTTGAGTGACGATTA 100 50
    BCZK5105 5213081 .. 5213112 -   -16   -5.8901   ATACAAAATAAAAAA      CTGCCCCTTTCCTG AAAA CAAGAAAGGAGCAG       TTTGAAAACACGCTC 100 430
        cysD NONE
        metA 5210771 .. 5210792 -  -5.3  -5.20216   TATATGAGTAAAAAA           TCTGAAAAAC AAT GTTTTTC-GA           ACATTCGGAATAATA  80 91
         hom 5209377 .. 5209401 - -12.3  -5.88197   TTAAATAGAAAAAAA          CCTATTAAGCA AGC CGCTTAATAGG          TTCTTTATTAGTGGA 100 45
    BCZK5100 5207674 .. 5207684 -  -3.2   -4.1466   ACGCAATTTTGAAAA                 GCGA TTT TCAC                 ACCTTATCTATTATG  55 36
    BCZK5099 NONE
    BCZK5098 NONE
    BCZK5097 NONE
         ung 5204175 .. 5204198 - -12.6   -5.3798   CAACAATAATAAAAA          GGTAGTTAAC GACT GTTAACTACC           TTTTCTATTTATAAA 100 34
    BCZK5092 NONE
    BCZK5091 NONE
    BCZK5090 5199551 .. 5199566 - -10.4  -5.70829   AAGACCATAAAAAAA              GCTGGC ATAT GCCAGC               TTTTGTTCTTTATAA 100 35
         pta 5194972 .. 5195004 - -22.3  -4.82901   CTTGGCTTAGAAAAA      TAAAGACCGTCGCTA TAA TAGCGACGGTCTTTA      TTTCAATTCATTATA 100 44
    BCZK5083 5193337 .. 5193355 - -11.8  -4.80882   ATTGCAGAGTAAAAA             GGATGCAT TAC ATGCATCC             TTTTTGTTATTTCAC 100 32
    BCZK5081 5192103 .. 5192125 -  -7.1  -5.61596   ATGGGCATAAAAAAA           GAAGAGTAA TCTGT TCACTCTTC           TTTTCCTTACTTATT 100 32
        fhuB NONE
    BCZK5079 NONE
    BCZK5078 5188897 .. 5188917 -    -9  -2.64595   AACGTCCATTAGAAG            TCCCCCTC TTTAC GAGGGGAA            TTCTACTTATGCTTT  72 32
    BCZK5077 5187751 .. 5187774 - -11.2  -5.76237   TATATAAAGAAAAAA          TCACTTTTAC CGGA GTAAAAGTGA           TCTCTTTTTATATAT 100 40
    BCZK5076 5186317 .. 5186337 - -14.1  -3.29461   CAAGTTCTTTCATAA            GAAGCAGCT CTT AGCTGCTTC            TTATTTTTCCCCTTC 100 26
    BCZK5073 5185335 .. 5185347 -  -3.3  -2.74157   TAATGATTATATAAG                GCCAA AAA TAGGC                GCAATGATACTATTT  44 4
    BCZK5072 5184746 .. 5184783 - -12.9  -5.49568   AAGCCAAAATAAAAA   GGATGTCAC-CTAGTCAA CAA TCGACTAGCGAGACATCC   TTTTCTTTTATTCAC 100 33
    BCZK5069 NONE
    BCZK5068 5179958 .. 5179975 -  -9.9  -5.07523   TACATATAAAGAAAA             CCCTTTC TTAA GAAAGGG              CTTTTGTCTCTATTT 100 15
        speE NONE
        speB 5177606 .. 5177651 - -14.3  -3.60525   CTTACCGACACATAA CGACAAAATAAGAGCCCCCTA ATCA TAGGAGACTCTTATTTTATCC AGTTACACCTCCTAG 100 257
    BCZK5064 5175760 .. 5175778 - -10.3  -3.45571   TAACGCACTAAAAAG             GGAGCGA ATGAG TCGCTCC             TTTTATCGTTTTTCT  85 28
    BCZK5062 NONE
        argS 5172272 .. 5172297 -   -12   -4.9725   ATCTCCATACAAAAA         GGCAATCACA ACATCG TGTGATTGCC          TTTTACTGAAAGCGA 100 187
    BCZK5060 NONE
    BCZK5059 NONE
    BCZK5058 5170672 .. 5170697 -  -9.9  -4.43859   TACAATCCGATAAAA         TAAAGGGCCCTT CCC AAGGG-CCTTTA         TTTTGTTTCCCAATT  93 23
    BCZK5053 NONE
    BCZK5052 NONE
    BCZK5051 NONE
    BCZK5050 5152904 .. 5152930 -  -9.6  -5.24416   GAATTACAAGAAAAA         GAAGTTTACC ATTCATA GGTAAACTTC         CTTTCATATCCATCC 100 29
        plcR NONE
        papR 5151096 .. 5151118 - -12.1    -5.626   TACTCCACAAAAAAA           CAACCGTCT AAGTA AGACGGTTG           TTTTTTTTAATATTC 100 32
         fdx 5143653 .. 5143673 - -14.1  -3.31144   TTGTTACGTTGAGAA            GAGGTGCAA TGA TTGCACCTC            TCTCTAAAGTTGTAT 100 54
        atoB NONE
         hbd 5141519 .. 5141531 -  -5.5  -3.93583   GAATTTATTCATAAA                CGTAG AAA CCACG                ACCTGCTTTACGTCC  61 2
        mmgC NONE
    BCZK5041 5139116 .. 5139135 -  -9.3   -4.8622   TTTTGGAAGGAAAAA            GCGTAGG AAAATA CCTACGC             CTTTAACCCTACTTC  93 34
    BCZK5040 5138291 .. 5138302 -  -3.6  -3.06341   AATATTGCTTAAAAT                CCAC TTAT GCGG                 CACTTCCTTTCATCA  46 172
        rpoE 5137628 .. 5137676 - -10.7  -6.07374   ACAAAAAACAAAAAA GAAAATTGCTCCC--CTCATCAC ATAAA GTAATAAGTAGGGAGCAATTTTC TTTTATATTTACACT 100 113
        ctrA 5135873 .. 5135890 -  -6.2  -5.63374   TGAATATTAAAAAAA             GCGCCC TATTTC AGGCGC              TTTTTTTATTACTTG  93 34
       spo0F NONE
    BCZK5035 5133657 .. 5133686 - -15.2  -4.05245   CATTATACAACGAAA       GGAAACCGTCTA AAAGAG TAGACGGTTTCC        AAAACGGAATTTTAT 100 43
       murA2 5132032 .. 5132082 - -13.5  -3.85698   TGTTTTTTCTATAAA GTG-TACTTCCGCAAGTAGTGATGC TTC GCTTC-CCCCTTGCGGAAGTATCAC TTATGCGTTCTTCAT 100 26
    BCZK5033 5130891 .. 5130916 -   -12   -4.0777   ACACAAATACAAGAA         GCGAAGACAA GAAAAT TTGTCTTCGC          TTTTTATTTAATCCA 100 109
         rho 5129413 .. 5129436 -  -8.2  -5.72118   AAAAAACATAAAAAA          CTCGCTTACC ACAA AATAAGCGAG           TCCCAATCTTTTCCC 100 42
        rpmE 5128587 .. 5128614 -    -7  -5.75342   TTTTCGCAAAAAAAA        CAGACAAGCGAA TAGA TACACTTGCCTG         TTTTATGTTTTTATT 100 39
         tdk 5127912 .. 5127929 -  -2.6  -5.42259   CTATTCTGAAAAAAA             CCCGCC TTGCAC AGCGAG              TTTTACTTATCTTTG  72 28
        prfA NONE
    BCZK5028 5125852 .. 5125877 -  -8.4  -5.60993   TTTTCCATAAAAAAA         TAGAGTAAGG TGTAAC CCTTACTCCA          TTTCTGCAAATACCA 100 18
      spoIIR 5124847 .. 5124884 - -12.9  -3.29263   ATACCTTCTTCATAA   TAAATCCCTCCTCTTTT TTAT ATATGAGGAGGGATTTA    CTAATAGTACTATTT 100 35
    BCZK5026 5124353 .. 5124385 - -12.9  -4.46775   TATCCAAAAGACAAA      CAAGGTTTATCCACA AAA TGTGGATAAACCTAA      TTAATCCGTGGATAA 100 26
        sua5 NONE
    BCZK5024 NONE
    BCZK5023 NONE
    BCZK5022 5121351 .. 5121393 - -17.5  -4.05027   TAGAAGTAACAATAA TAT-AAAAGGGTGTACCAAA TTAA TTTGGTACACCCTTTTCATA GAAGAAGAAAAATAA 100 209
    BCZK5019 5118983 .. 5119010 - -11.4  -4.66746   TACAAAACAAAATAA        GGAATCCATTTC ATAC GAAACGGACTCC         CTTCATGTAATAATT 100 39
    BCZK5018 5118318 .. 5118332 -    -5   -3.0464   AAGTGATCTCCAATA               TCGTAT TAT ACACGA               AACATCAACCTTCTG  52 30
         rpi NONE
    BCZK5016 5117081 .. 5117123 - -19.6  -2.62616   TGACTTTCTATATCA TAAAAGAAAAAAAAGACCGA AAA TCGGTCTTTTCTTTCTTCTA TGATAAAGTCAGACA 100 60
        glyA 5115658 .. 5115687 - -10.1    -5.252   TATGTCCACAAAAAA       GACTGCCAAAACA ATTA CGTTTCAGCAGTC        TTCTTCAATCTATTA 100 38
         upp 5114768 .. 5114788 - -16.9  -5.97575   AAGGTACAAAAAAAA            CGAGAGGGG AAT CCCCTCTCG            TCAGTTGTCTTACTT 100 35
    BCZK5013 NONE
        atpI 5113648 .. 5113667 -  -2.2   -2.6585   AGAAATTCAACTAAT            TTACC-GTG TTC CACTAGTAA            TTCACCTCTCTTCCC  40 27
        atpB NONE
        atpE 5112612 .. 5112645 - -11.1   -3.6053   TCGTTCATAAAGCAA     TGGCGAAGAAAGTTC GGAA AAACACTCTTCGCCA      TCTATGTAAGGGGAG  89 47
        atpF NONE
        atpH NONE
        atpA 5109816 .. 5109845 - -14.5  -3.09516   TTGCTCATGATTGAA       GGAAAAGAATAGG TGCA CCTACTCTTTTCC        TTTACATAACCGTCA 100 152
        atpG NONE
        atpD NONE
        atpC 5106882 .. 5106906 - -17.3   -6.0427   ACTACATAAAAAAAA          TCCGTAAAGGC TTT GCCTTTACGGA          TTTTTTTATTTCATA 100 31
    BCZK5003 5105994 .. 5106006 -    -2  -3.40522   ATGTTCCTACTACAA                TTCA TCTTT TGAA                ATATAGCGATAAAAA  46 7
    BCZK5002 5105194 .. 5105226 - -14.3  -5.25803   AATTTCTACAAAAAA      CACCCAGTATGAACC AAT AGCTCATACTGGGTA      TTTTTATCATACTAT 100 86
        nuoA NONE
        nuoB NONE
        nuoC NONE
        nuoD NONE
        nuoH NONE
        nuoI NONE
        nuoJ NONE
        nuoK NONE
        nuoL NONE
        nuoM NONE
        nuoN 5091758 .. 5091791 -  -8.3  -4.54047   GTAGTTCACACAAAA     TAAAAAGCGCAGAGT AACG ACTCCACACCTTTTA      TTTTCACTATTGTAC  85 32
    BCZK4989 NONE
    BCZK4988 NONE
        murA 5089212 .. 5089241 - -15.9  -5.57054   AATAACCCAAAAAAA       TAGCCTCTACGTC AAAA GACGTAGAGACTA        TTTCAATTAAGCGTG 100 32
      spoIID 5087977 .. 5088014 -  -9.9  -5.67967   AGCATTATAAAAAAA   GAAGGACCGTCCCAACA TACC TCTTAGGACGGTCCCTT    TTACTCTACTTCTTC 100 31
    BCZK4985 5086823 .. 5086847 -  -8.7    -3.745   TTACGCAGTAAAATA          CCGGTAAAA GGAGTAT TTTTACCGG          TGAATGAATCGTATT  77 62
        bcrA NONE
    BCZK4983 5085135 .. 5085152 -    -7  -6.07374   AGAAAAAAGAAAAAA             CTGAGC GTTTCG GCTCAG              TTTTTAGTCTAATTG 100 29
      spoIIQ 5084053 .. 5084075 -  -8.5  -6.11229   ATGAAAATAAAAAAA           TCAGCTCTC CTAGT GAGAACTGA           TTTTTTCACTTTCTT 100 39
    BCZK4981 NONE
    BCZK4980 NONE
    BCZK4979 NONE
         sat 5077471 .. 5077481 -  -2.6  -2.72316   GAAATAAAATAAATC                 TTAT CAC ATAA                 ACGCTATTTTATTAC  40 37
    BCZK4977 5077004 .. 5077032 - -13.4  -4.16681   AACATCATTCCAAAA        TAAAAGTGGAGA TTACT TCTCCACTTTTA        ACTCTTTTGTATTTT 100 9
    BCZK4976 5075742 .. 5075772 - -10.4  -5.77571   ATTAAAAAATAAAAA       GAGGCCGATCTCCC ATT GGGAATTCAACCTC       TTTTTATTTTTTAAT 100 75
     spoIIID 5075052 .. 5075066 -  -6.4   -4.2349   CCTCGATATTCAAAA               TCAGGT TAC ACCCGA               ATTCTTTTACACCTA  70 143
         mbl 5073989 .. 5074012 - -12.6  -5.69068   TAAAAATACAAAAAA          GAACTAAGGT TTAC ACCTTAGTTC           CTCTCACTTTATCGT 100 34
        wciJ NONE
        wbpH 5070550 .. 5070566 -  -2.3  -2.78712   TTCTTAACTTAACTA              TTGCCAT TCA ATAACAA              AATACCCATTTAAGA  40 35
    BCZK4971 NONE
    BCZK4970 NONE
    BCZK4969 5065665 .. 5065681 -  -8.1  -4.36914   TCTCTCCTTATAAAA              CTGTTAT ATT ATAACAG              TCTTTCCATATACAG  85 12
    BCZK4968 NONE
        wecC NONE
        tagG NONE
        tagH 5059030 .. 5059087 - -19.7  -2.54794   GCAATTTTACAACAC TTTAATAAATAAAAAAGAGCCAAATCG CATG CGATTTGGCTCTTTTTTATTTACTTAT TTCTTTACAATCGAT 100 22
        fabZ 5056886 .. 5056927 - -12.4   -5.0065   TACTGACAAATAAAA TAGGTGGACACAAGGCTA CAAACT CAGCCCGGTATCCACCTA  TCTGTATAAAAAACA 100 52
        lytR 5054975 .. 5054996 - -11.7  -4.46212   TCTCTTATTATAAAA           GGTATACGA TTGC TCGTATACC            TTTTGTGTACCTTTA 100 122
        galE 5053872 .. 5053913 -   -11  -5.41746   AATCTTCTAAAAAAA GAGAGGGTATTGTCGAACA TATAT TGAACGACAATACCC-CTC TTTCACTTATTATAT 100 42
        lcoR 5053107 .. 5053126 -  -2.2  -2.85297   CGATTCCAAACACCA            TATTTCTT TTTA AAGACATA             CCATCACCACTTAAC  41 36
        resE NONE
    BCZK4957 NONE
    BCZK4956 NONE
        glpT 5048414 .. 5048449 - -12.1  -4.03995   CCTCGTATAAAAATA    TAAAAGCTATCCAGT ATAAAA ACTGGATAGCTTTTT     AAAATGAAATATTAT 100 37
    BCZK4952 NONE
    BCZK4951 NONE
    BCZK4950 5044116 .. 5044174 - -23.3   -2.7094   TTCTATTTATATAAC CCGTTCTAACGGGCGGTTCACTTCCTC ATATA GAGGCTACGAACCGCCCACTAGAACGG TAGTGTGTAGTTCTA 100 53
    BCZK4949 NONE
    BCZK4948 5042657 .. 5042676 -   -10  -5.93252   GGTAAAAATAAAAAA            GGTGACTC CGAA GAGCCACC             TTTTCAAAATAATAT 100 42
        rpoD 5041963 .. 5041994 - -12.5  -3.39242   TTAATATAAAAAGTA      GAATGGAAAGCAA TATCCC TTGCCTTCCATTC       TTATGATACTATTTA  91 38
    BCZK4945 5040840 .. 5040869 - -15.2  -4.15703   CTTTATAAACAAGAA       GACGAATCTGCA TCATTT TGCAGATTCGTC        TTTTTTCTTCGGCAT 100 8
    BCZK4942 5039718 .. 5039753 -   -15  -3.85698   TGCTCGGTGTATAAA    CAAAAGGAGCTAATCT CACA AGATTAGCTCCTTTTT     CTATTCCAAAACCAA 100 13
    BCZK4939 NONE
    BCZK4938 NONE
    BCZK4937 5031725 .. 5031751 - -14.6  -4.85653   TAGATACAAAATAAA         GAGGCTGTTCAA ATA TTGAACAACCTC         TCTCATATTAACGAG 100 33
        opuD 5028157 .. 5028177 -  -9.8  -5.71712   TTCTATATAAAAAAA            GAGCTGAT ACATA ATCAGCTC            TTTTTCCTTCTATTA 100 38
    BCZK4927 NONE
    BCZK4926 5017041 .. 5017066 - -16.3   -5.5604   TTAATTAAGAAAAAA         CCGTCCCAAAA AGTA TTTTGGGACGG          TTTTTTTACCTTCTG 100 31
        lldP 5014498 .. 5014531 - -13.2  -4.83615   CATCTTCCATAAAAA     GAGCCAGGTCCACA AAAAAA TAAGGACCTGGCTC      ATAAAAGACATTATT 100 228
    BCZK4923 5013604 .. 5013621 -  -5.5  -4.43012   ATGGGAACAGTAAAA             GCTGGAT ATGT AACCAGC              TAAATATGGACGTTC  70 189
        lldP 5012763 .. 5012796 - -15.4  -5.46706   ATGCCAAAATAAAAA     GAGCCAGGTCCATA AAAAAA TAAGGACCTGGCTC      ATAAAGACATCATTA 100 227
        thiC 5010846 .. 5010877 - -15.3  -4.64846   GGATAAACGACAAAA      GCCCACTTTGCTA CCGTCT TAGCAAAGCGGGC       TTCTTCTATATTTAA 100 86
    BCZK4916 NONE
    BCZK4915 5005015 .. 5005049 - -16.6   -5.2422   AATGATATCAAAAAA     CAAAAGGTGCCATCCC GAT AGGATGGCACCTTCTA     TTGTTCACTTTTCTC 100 23
    BCZK4913 5001943 .. 5001971 - -16.2  -5.67283   AACGCAAATAAAAAA        GAAGCTATCCGA AAAAG TCGGATAGCTTC        TTTCATTTTAAGAAA 100 42
        celA NONE
        celB NONE
        celC 4996705 .. 4996720 -    -9  -5.77988   ACATACATAAAAAAA              CCTTGC ATAA GCAAGG               TTCATTCAGTCACTG 100 27
        licB NONE
        celB 4993052 .. 4993095 - -11.3  -4.13591   TGAACATGATATAAA GGTAATTGTTCTCACAGAT CATGTT ATCTGTGAGAACAATTATT ATGTTACATAGGTAC 100 29
        celC NONE
        celF 4991242 .. 4991260 -  -6.7  -5.94214   AATAGAATAAAAAAA            GCGG-GCT AAAT AGCGCCGC             TTTTATTTCTCTACC 100 28
        celC 4990478 .. 4990499 -  -5.2  -5.63517   TTTGTAAATAAAAAA           CGACGG-TA TAATG TAGCCGTCG           TTTTTTCTATTAAAA  87 35
    BCZK4898 4988658 .. 4988678 - -14.1  -4.95155   CTTATAGCAGAAAAA            GGCTGTTCA ATA TGAACAGCC            TTTTTTCTACTTCTT 100 32
         ugd 4981827 .. 4981837 -  -3.2  -2.88366   CTTTTAACGAATAAC                 GGAA AAA TCCC                 TCTTATAGACACTTT  43 3
        mnaA 4980596 .. 4980621 - -11.9  -5.84381   TCAGCAATAAAAAAA         GGGCCAAATCG CATG CGATTTGGCTC          TTTTTTATTTATTAA 100 30
        degV 4977638 .. 4977655 -  -6.3  -5.42862   ATATCCGTAAAAAAA             CCCTCTT CCGA AAGAGAG              CTTTTTATATCTTTA  88 41
    BCZK4889 4977139 .. 4977156 -  -7.7  -6.01187   AAGCAAAGAAAAAAA             CGCAAGG TTTC CCTTACG              TTTTATTAAATATAC 100 63
    BCZK4888 4975551 .. 4975586 -  -7.8  -5.30575   TAAAAACTCAAAAAA    GCCGATAACCTACTTAT AAA AT-AGTAAGCTATCGAC    TTTATACACGTTTTT  91 57
       comFA NONE
       comFC 4973342 .. 4973353 -  -7.2  -3.25166   TCACTCTAAAAATCA                GGGC ATCC GCCC                 CATAATTTGACTATA  66 109
        cspC 4973030 .. 4973051 -  -4.4  -5.19328   ATTTTATAACAAAAA           CCCCTTGC AAAAAA ACAAGAGG            TTCTACTACATATAT  77 87
    BCZK4884 4972216 .. 4972236 - -14.7  -5.15969   TTTCAACTCAAAAAA            GCGCAGCCA TTT CGGCTGCGC            TTTTGAATTATTATT 100 36
        secA 4969370 .. 4969394 -  -8.6  -3.92716   TGAAAACAAGGGAAA          CTCTCTCCAC TTATG ACGGAGAGAG          TTTAATCCTTCTTAA  79 94
        prfB NONE
    BCZK4881 4967914 .. 4967928 -  -4.4   -3.6968   TGAGAACCCTAATAA               TATAAA GCT TTTATA               AGTTGTTTCAATTCT  56 135
        cccB 4967420 .. 4967444 -  -9.4  -4.10795   CCAAAAAAAGGGAAA          CGAGTTGACT ATATG AATCAACTCG          TCCATTTTACCCTTT  86 41
        ftsE NONE
        ftsX 4965527 .. 4965549 - -16.4  -4.25104   GGTGGTGTAGCAAAA           GGCATCACAC AGC GTGTGATGCC           TTTACCTATTTCTAC 100 78
    BCZK4877 4963858 .. 4963895 - -13.7  -3.01791   AGCGTTTGTTTAACA   CAAAAAAATACAGGCAG CAAA CTGCCTGTATTTCTTTT    TATCCCACTTTAATG 100 177
    BCZK4876 4962568 .. 4962591 - -14.6   -5.7946   CCCCCAACAAAAAAA          GGGCGTCACC TCAA GGTGACACCC           TCACTTCTATTACAT 100 35
    BCZK4875 NONE
    BCZK4874 4960183 .. 4960205 - -10.5  -5.02502   CATAGCATACAAAAA           GCCGTGCAG TTCAT CAGCACGGC           CTTTTACTTTATATA 100 34
    BCZK4869 4955129 .. 4955162 - -17.7  -4.54553   TATAAACATAAGAAA     GAAGCTGTCCCAAAA TATC TTTTGGAACAGCTTC      TTCTTCCTACTACAT 100 35
    BCZK4868 NONE
    BCZK4867 NONE
    BCZK4866 NONE
    BCZK4865 NONE
    BCZK4863 4953329 .. 4953372 - -10.7  -5.75342   CTTTTGTAAAAAAAA TACA-AAAAGCTGTTTATAC TCTTT GTATAAACAGCTTTTATGGA AATAACCCCTTGTGT 100 19
         mta NONE
    BCZK4861 4951876 .. 4951899 - -10.4  -4.16943   TTGTATACCGCAAAA          GCTACTTTCC CCTA AGAAAGTAGC           TTCTCTTCCCCTTTC  95 13
        uvrB NONE
        uvrA 4946718 .. 4946738 - -11.1  -4.90266   CCTATGAACGAAAAA            CCGAGTGTC ATT GCCACTCGG            TTTTTAATAATACCT 100 40
    BCZK4858 4946187 .. 4946199 -  -3.3  -3.26668   TAATAGATAATAAAC                GCAAG TAT CATGC                AAACACTTATATCAA  48 71
    BCZK4857 4945715 .. 4945737 -  -5.7  -5.90231   ATAAACAGAAAAAAA           CATTTCATA CACAT CATGAAATG           TTTTTCTTTTTGTCA  95 38
        hprK NONE
         lgt 4943796 .. 4943820 - -12.3  -4.08853   CTGAATATGAAAGAA          GCAGCATCTTA TAA TAAGATGCTAC          TTGTCTCTAATTTTC 100 32
    BCZK4854 NONE
    BCZK4853 4942559 .. 4942573 -  -7.2  -3.93875   CATTAAAAAAGAAGA               GAAATG TTA CATTTC               TAGTATGAACCTTCT  72 25
    BCZK4852 NONE
        trxB 4939833 .. 4939861 - -11.2    -5.252   CATTTTCATAAAAAA       GAAGAAAGCT-CC TATC GGTAGCTTTCTTC        TCAAAAGGTATGTTA 100 45
    BCZK4850 4938873 .. 4938902 - -13.7  -4.79223   GTATAGCATGAAAAA       TCCCCTTAACGAT TTTT ATCGCCAAGGGGA        TTAAAGCCGTTATTT 100 35
        mutT NONE
    BCZK4848 NONE
    BCZK4847 4936333 .. 4936366 - -12.5  -2.89602   TGTCCTATATGAAAT     GAGGAGCGTTATCTC AAAC GAGATAACGCACATC      TACAACAGTGAATAT  90 25
    BCZK4846 NONE
        ptsH 4935021 .. 4935056 - -12.8  -5.00196   CCGTAAACAACAAAA    CAAAAAAGCTATCGCA CATA CGCGATAGCTTTCTTA     CTGTACATATGCAGC 100 23
    BCZK4834 NONE
    BCZK4833 NONE
    BCZK4832 4925696 .. 4925724 -  -9.7  -5.96894   AGGGAAATAAAAAAA        GTCCTAACCTACA AAA CGTAAGTTAAGAC        TTTTTGACGCGCCCA 100 273
        sigL NONE
    BCZK4830 4923871 .. 4923896 -  -2.6  -2.67047   GTTAAAAAAATAATC         CCTGCTAC GTGTATTATT GTAACAGG          AGATAGAAACTTATT  40 40
        cggR 4922752 .. 4922762 -  -6.8  -3.86202   GGGGATTATATTAAA                 GGGT AAT ACCC                 TTTGTTAACTGTTTT  69 10
         gap 4921656 .. 4921683 - -13.5  -4.21465   TTTAAAACGAAAGAA        GAGAGAGAGGG AACAAA CCCTCTCCCTC         GTTTTGTCATTGATA 100 58
         pgk NONE
        tpiA NONE
        gpmI 4918078 .. 4918088 -  -2.6  -4.04174   TTTTATATAAGCAAA                 TTAT TTA ATAA                 TTGTTTTACCTGTCA  53 15
         eno 4916712 .. 4916735 - -15.4  -5.67063   TTTAGCATAAAAAAA          CAGACCGTGA TTTC TCACGGTCTG           TCGTTATTTTCTACA 100 42
    BCZK4822 NONE
        lrgB 4914197 .. 4914215 -  -4.6  -4.83615   TACCTCCTACAAAAA             TTCAGTTA TTG TAACTGTA             GCATAAATCCTATAG  70 80
        secG 4913899 .. 4913933 -  -9.5  -6.09196   GGCAAAACAAAAAAA     GAAGAACCATTAGTA CATCT TACTAACGCTTCTTC     TTTCCATTCTATAAG 100 34
         est 4913026 .. 4913058 -  -7.8  -5.52384   TCCTTATGAAAAAAA      GAGGCAACTAGATC TTACC AATCTAGTTGCTCC      AAGAAGTTATATACA 100 7
        vacB 4910430 .. 4910454 - -10.8  -5.84011   AATAAAAAAGAAAAA          GCCTCGCTTT TTATC AAAGCGAAGC          CATCCTTTTCTTACT 100 36
        smpB 4909253 .. 4909273 -  -6.9   -5.8901   ATACAAAATAAAAAA            CCACCAA ATATGTA TTGGTGG            AGACGGTGGGAGTCG 100 501
    BCZK4816 4907939 .. 4907955 -  -2.3  -3.34609   CCACCTAAACCAATA              TTGATAA TCA TTTTCAA              TTGAACATCCTGTTA  44 267
    BCZK4815 NONE
        fhuG NONE
        fhuG NONE
    BCZK4812 4903939 .. 4903965 - -16.8  -6.09888   TTGCAAGAAAAAAAA         CTGCTGTCTATA AAA TATAGACAGCAG         CTTTTTTACATGCTC 100 50
    BCZK4811 NONE
        marR 4903086 .. 4903122 - -22.6  -3.42459   TATTTAGAACATGAA    GAAGCATAAGCTGACC GTTTT GGTCAGCTTATGCTTC    TTTTTATACATGTAA 100 47
    BCZK4808 NONE
        phoH 4900201 .. 4900226 - -12.7  -5.80248   CAAGATATAAAAAAA         GTAGTGCAAAC TTAT GTCTGCACTAC          TACTCTTTTCTCAAA 100 25
        speG 4899529 .. 4899554 - -12.1  -5.31275   TCGCATGACAAAAAA         GCTATAGATAA AATA TTATCTATAGC          TCTTCCAATTAGTTA 100 38
    BCZK4805 NONE
    BCZK4804 4898853 .. 4898870 -    -7  -5.47159   GTGGAATATAAAAAA             GCGACT CTTATC AGTCGC              TTTTTTTTTATAAGA  93 33
    BCZK4801 NONE
        mcpA 4895150 .. 4895168 -  -5.3  -5.37593   TTTTAAATGAAAAAA             GAGCACA GACGT TGTACTC             TTTTTAAGTGATATT  84 39
    BCZK4799 4894573 .. 4894598 - -13.5  -5.84381   TCATCAACAAAAAAA         GATGCTTTTAC CTAT GTAAAAGCATC          CTTTTCATTACTTAT 100 47
        murB 4892986 .. 4893008 -   -15  -5.93252   TTTAAAAACAAAAAA           TCCCTATGTC TAT GACATAGGGA           CGATTATTCACCGTG 100 330
        tyrS 4891392 .. 4891420 - -17.5  -3.69069   CTAATCTGAATATAA        GCCCGAATCATGC CCT GCATGGTTCGGGC        TATTTTTATCCGAAA 100 294
    BCZK4793 NONE
    BCZK4792 4886508 .. 4886525 -    -7  -5.64274   TTATGCACAAAAAAA             GAGTGC TTTTAC GCACTC              TTTTTTCTTACCTTA 100 44
    BCZK4791 4885487 .. 4885506 - -10.8  -5.03994   GTTCATATATAAAAA            GCATTGGT TAAC ACCAATGC             TTTCATCCTTACCTT 100 34
    BCZK4790 4880501 .. 4880537 - -16.9   -4.4634   AAGCTGAATAATAAA    GAAAAGCTCGTAAAACA TAG TGTTTTACGAGCTTTTT    ATTATTGTACTTGTT 100 27
    BCZK4788 4878110 .. 4878136 - -10.9  -5.80364   ACTGCAATAAAAAAA         CGAGCACCGAA TTCAT CTCGATGCTCG         CCTTTTTATTATACT 100 34
    BCZK4787 4876345 .. 4876371 - -16.8  -6.17669   AATAAAACAAAAAAA         TGAGCATCAAGT TTC ACTTGATGCTCA         CCTCATTATATCGCT 100 31
    BCZK4786 4874868 .. 4874892 - -11.5  -5.67063   TTTACCATAAAAAAA          TAGCCCTAGCT ATG AGCTAGGACCA          TCTTTTTTATAACAT 100 32
    BCZK4785 4873311 .. 4873357 - -13.3    -4.371   TTTATCATACCAAAA TAAAAAAGCCGTTCATCCCTC TAGGC GAGAGATAAACGACCTCTTTA CTATTTATTAAAGCA 100 33
    BCZK4784 4872987 .. 4872998 -  -4.4   -4.1347   GCTGAATTAGAGAAA                CGTA CATT TACG                 CCTCCAACTGAGTAG  60 66
    BCZK4781 4871421 .. 4871451 -  -8.4  -5.04222   TAACCAAATTAAAAA       CACATGCCTTTTCA AGA TAAAATGACATGTG       TTTCCAAAAATCTCT  91 52
    BCZK4780 4871046 .. 4871071 -  -8.3   -4.2331   AATCAAAATGATAAA         GGCATTCCAAA GTAA TACGGAATGCC          TTCTTTTTATTGCCG  83 32
    BCZK4776 NONE
    BCZK4775 4866254 .. 4866277 -   -14  -5.80364   ATGCCAATAAAAAAA          GGGATCTATG TCGA CATAGATCCC           TTTTTCATACATATT 100 63
    BCZK4774 4865646 .. 4865656 -    -4  -4.00124   TAGTTTAGAACTAAA                 CTTT ATA AAAG                 TCAATTACTTATTTT  58 85
    BCZK4773 4865160 .. 4865173 -  -3.1  -2.63596   CTTCACCTCATATTA               TCTCG AATT CAAGA                TTTATTTCAAAAATT  42 45
        pirA 4864403 .. 4864426 - -15.4  -5.47218   TTCCACTCAAAAAAA          GAGGACATCC TATT GGATGTCCTC           TTTTTTTATAAACAT 100 42
        nprB 4862603 .. 4862624 - -10.2  -4.29493   GACTAAATACAGAAA           GACCTGAC ATCCTA GTCAGGTC            TTTTTCTCTTATTAT  93 37
        dedA 4851244 .. 4851263 - -13.6   -5.8901   ACATAAAATAAAAAA            GGCAGTGC ATTT GCACTGCC             TTCCTAAATTCTGAC 100 58
    BCZK4758 NONE
    BCZK4757 NONE
        cylI 4848261 .. 4848291 -  -9.1   -5.4251   GCGACATAGAAAAAA       GAGGATACCTCAC CCATC GTAAGATACCCTC       TTCTTTAGCTGCTCA 100 4
    BCZK4755 NONE
    BCZK4754 NONE
    BCZK4753 NONE
        cheY NONE
        resE 4843297 .. 4843319 -  -8.5  -5.22006   TCACCACAATAAAAA           GAAGTTACC TTCAC GGCAACTTC           TTTCCTACATTCCCC  95 30
    BCZK4749 4841797 .. 4841834 - -13.1  -3.94333   GAGTAATACATGAAA   GGGCATAACCTATTA-AT CAT ATATAATAAGTTATGCCC   TTTGTTATTCAACTC 100 39
    BCZK4747 NONE
     spoIIIJ 4839477 .. 4839513 - -13.9  -3.13164   TCCTTAACGACTTAA    CAAAAAAACACCGCTCA TCA CGAGCGGTGTTTCTCTA    AGCTTTTTGTAATTG 100 23
    BCZK4745 4838490 .. 4838521 -   -16   -4.1466   ATTGAATCGTTAAAA      GGGACCGATTTCTG CTGA CAGAAATCGGTCCT       CGCACGTACCTTCCG 100 70
    BCZK4743 4836445 .. 4836467 - -16.4  -5.21709   TTTTACAGCAAAAAA           GGTAGGCGTA TGA TACGCCTACC           TTTCAATTATGACAC 100 32
    BCZK4742 4835175 .. 4835196 - -10.3  -5.72622   TTTACAAATAAAAAA           GAATCTATC AAAC GATAGATTC            CTCCTTCGCAAACCG 100 11
    BCZK4741 4832484 .. 4832501 -  -4.8  -5.24989   TGAGATATTAAAAAA             CGCCTC TATTAC AAGGCG              TTTTTTTCTACATTT  79 33
        mcpA 4829439 .. 4829457 -  -2.4  -2.66106   TACTGGAATAATCGA             TACGTCAA CAA TTGCCATA             GTAGTCTTCCTCCTA  40 102
    BCZK4738 4829131 .. 4829147 - -12.3  -5.21709   TCCTATATGAAAAAA              GCAGCGA AGT TCGCTGC              TTTCCCTTATAATTT 100 32
    BCZK4737 4828751 .. 4828780 - -18.1  -4.43844   TTACTAGGTACAAAA       TAGGCATGTCGAA AATA TTCGACATGCCTA        TAAAACCCTTTATAT 100 105
        putA 4827607 .. 4827634 - -15.8  -4.45544   TTTCAGCAATTAAAA        TAACCAAGGAGT ATTT ACTCCTTGGTTA         TTTTTTAACCATACC 100 23
        fadB NONE
        acaB 4822481 .. 4822510 - -10.1  -3.32343   TTCATATTTTCATAA       GCC-GCTTCTCTCA TTT CGAAAGAAGCTGGC       TCTCCCGTTTATTTT  82 240
        acdA 4820628 .. 4820657 - -15.9  -5.24129   TTTTTTCAGAAAAAA       GAACAGTAGCCGT ATAA ACGACTACTGTTC        TTTAAAGGTATTAAA 100 36
    BCZK4731 NONE
    BCZK4730 4819216 .. 4819235 -    -5  -5.17353   ATATGCACTAAAAAA            CCTTAGAA TCGC TTCTAGGG             TTTTTGTTTGTCTCG  79 45
    BCZK4729 NONE
    BCZK4728 4818524 .. 4818555 - -16.8  -3.70511   AATATCATGTAACAA      GAAAGAGCCTCTAA ACCA CTAGAGGCTCTTTC       TCATCTAATATCTTC 100 30
    BCZK4727 4817374 .. 4817406 - -15.9  -4.53303   CACGTGCATACAAAA      TAAAAGATGAATAGC TAA GCCATTCATCTTTTA      TACTGGTTATGTATT 100 46
    BCZK4726 NONE
    BCZK4725 4816794 .. 4816823 - -18.1  -5.07275   TGACATATACAAAAA       GAAAACGAGCGAA TAGA TTCGCTCGTTTTC        TTTTTTCTGTTATTC 100 35
         ldh NONE
    BCZK4722 4814547 .. 4814571 - -10.7  -5.32599   CATAAAATATAAAAA          GCAGACTGCGG CTT CTACAGTCTGC          TTTTCTCTATATAAA 100 55
    BCZK4720 4813081 .. 4813098 -  -3.4  -5.40464   TACTACAAACAAAAA             GCCATG AATAAA CATGAC              TTTCATAGCATAATC  76 152
    BCZK4719 4812522 .. 4812543 -  -5.9  -5.68438   GCATGAAATAAAAAA           GACGCAT TTAAATGG ATGCGTC            TTTTGGCGATGTTTC  90 11
    BCZK4718 4811870 .. 4811900 -  -5.5  -5.20783   ACTGAAATATAAAAA      GAAGTGCCCTTGCT TAGA AAC-AGGGTACTTC       TTTTTTATCATCAAT  80 165
        arsC 4810925 .. 4810937 -  -3.4   -4.7078   TTAATTATGTAAAAA                TACC TTATT GGTA                CTTTTTCCACACACT  63 17
        gcvH 4810469 .. 4810488 -  -9.3   -5.8901   ACATAAAATAAAAAA            GGACAGC ACAAAG GCTGTCC             TTCAGTCGACTATAA 100 41
    BCZK4715 NONE
    BCZK4714 4809449 .. 4809477 -  -7.6  -2.80244   TTTCCCAAGAAATAT       GTCGAGGCGGCAAA AAC TTTGCCGCCT--AC       TTTAATTCCGTATAT  66 22
    BCZK4713 4808683 .. 4808709 - -11.7  -5.72254   TCAAACAACAAAAAA         CCTTTCCGCTT TAGAG AAGCAGAAAGG         TTTATATGCGTATAT 100 291
    BCZK4711 NONE
    BCZK4710 NONE
    BCZK4709 4806013 .. 4806032 -  -9.2  -4.88067   ATGTAGTTATAAAAA            GGGCCGGC ATAC ACCAGCCC             TTCCCCAGCAATTAT  93 37
    BCZK4708 4805133 .. 4805153 -  -9.7  -5.76237   TATATAAAGAAAAAA            GGACTGGTA ATT TCCCAGTCC            TTTCCTTATATTTAT 100 37
        sufC NONE
        sufB NONE
        nifS NONE
        nifU NONE
        sufB 4799591 .. 4799611 - -18.3  -6.19302   ACACAATAAAAAAAA            GCGCCCTGC ACA GCAGGGCGC            TTCCTTTATATATTA 100 160
    BCZK4702 NONE
    BCZK4701 4797263 .. 4797297 -    -8  -5.65177   ATACTCATAAAAAAA     CCTCCTTCTTATAT CATTTCT ATGCAAGAAGGAGG     GACGATATATGCTTA 100 38
    BCZK4700 4796482 .. 4796512 -  -9.8  -4.78848   CGCGCAAATACAAAA       CGATAACCGTAGCA CAT TGCTACGGTTATTT       TTTATTTATGGCTAA 100 37
        lipA 4794389 .. 4794409 - -10.5  -5.40464   GAGTACAAACAAAAA            GAGAGCTAA TCG TTAGCTCCC            TTTTTTCATTATTTT 100 34
    BCZK4695 4792693 .. 4792714 -  -8.7  -5.08601   GTACCGGAATAAAAA           TAACCCGCC AATT GGTGGGTTA            TTTTTTGTATGGATT  95 23
        tipA 4791017 .. 4791049 - -16.5  -5.69473   GATATGATAAAAAAA      TAAAGAAGGCGGAGA AAA CCTCCACCTTCTTTA      TTTTTTATTATTTAT 100 33
    BCZK4691 4789992 .. 4790013 - -11.7  -5.17054   AGAATATGCAAAAAA           TCCTCTTAC AATC GTAAGAGGA            TTTTTTTTACTTCTT 100 32
    BCZK4687 4787215 .. 4787252 - -10.8  -3.58726   CTCCCTCACATACAA   TATAAGACCCCCAAAA GGCTTT CTCTGGGGATCTTATA    AGCATAATTATTCTG  89 33
    BCZK4686 4786528 .. 4786544 -  -9.5  -6.09196   TCCAAAAGAAAAAAA              CGCTTTA CCT TAAAGCG              CCCCATAACGTTCAT 100 37
    BCZK4685 4785651 .. 4785674 - -11.1  -5.64274   TTATGCATAAAAAAA          CAGGTAACC TCTTTC GGTTACCTG           CGTTTCCTTACATAT 100 33
    BCZK4684 4785013 .. 4785033 -    -9  -5.80364   ATTTTAATAAAAAAA            CTCCGGCT TTAAC AACCGGAG            TTTTTCATTTCATCA 100 30
    BCZK4682 4783315 .. 4783353 - -22.1  -3.65351   GCACTCGGAGTGAAA   TATGAAAGACCGTCAGT GTCAT ACTGACGGTCTTTCATA   TTTCATGAGCATAAA 100 5
        cotS 4781268 .. 4781287 - -12.2  -4.09864   AGTCACTTGCTAAAA            GGAGACCA AATT TGGTCTCC             TTTTTTTATACAAAT 100 437
    BCZK4677 NONE
    BCZK4676 4779594 .. 4779617 -  -8.3  -5.46276   AAGAGATATAAAAAA          GACAATACA CCGAAC TGTATTGTC           CATTTTCTTCCCTAC 100 37
    BCZK4675 4778823 .. 4778855 - -12.9  -3.84585   ACCTACTACAAAATA      GAAAAGACGCCCTTT TCA AAAGGACGTCTTTTT      ACAGTTGAAAATTTA 100 24
        phnA 4778020 .. 4778059 - -15.3  -3.20218   CGACCAAAAATGACA  TAATAAAAAGAGGAGGC GTATAG GCCTCCTCTTTTTATTT   ACTTACGCCTTCTTA 100 28
    BCZK4669 4774218 .. 4774238 -  -6.8  -5.71295   ATAGAAAAAGAAAAA            GGTGCCGC CGATT GCAACACC            TTAAAACATTGGATT 100 26
        dapF NONE
    BCZK4666 4772673 .. 4772710 - -10.7  -5.09259   TACGGCAAAAGAAAA   GACCTCCTTAACGATTG CACT CCATCGCTAAAAAGGTC    TTTCTCTATTTCAAC 100 48
    BCZK4664 4771274 .. 4771298 -  -8.7   -5.1523   TTGAGAATATAAAAA          GGAATTGAC CCTGTTC GTCAATTCC          TTTTTTTCTGTCTTA  95 38
    BCZK4662 4769347 .. 4769359 -  -3.3  -3.05463   ATCGGTCCGATGCAA                GTCGG TTT CCCAC                TTTTCGTTAAAAATG  45 518
    BCZK4659 4757020 .. 4757067 - -13.1  -4.50976   TTTTATATCAGAAAA CG-AAAGCACAATGAATCCGAT ACAAA ATCGAACTCATTGTGCTTTTCA TCTAAAAAGAATTAT 100 37
    BCZK4657 4754259 .. 4754285 -   -16  -5.37593   TTTGAAATGAAAAAA         GCAGAAACAGCT CTT AGCCGTTTCTGC         TTTTTCTACTATACA 100 41
    BCZK4656 NONE
    BCZK4655 4753335 .. 4753359 - -13.1  -5.52909   GAATATGCAAAAAAA          TAATCTCCAAT TGC ATTGGAGATTA          AAACATTTGATATCC 100 23
    BCZK4654 4752622 .. 4752644 -  -5.6  -6.14618   TATAAAATAAAAAAA           GTCTAGCG TAATTAC CACTAGAC           TATCTTTGTTTTAAA  95 25
        pepA 4750974 .. 4750999 - -11.9  -5.17744   ATATATCAATAAAAA         GGCTGTTCCAA AATG TAGGAACAGCC          TTCTCTTATAATCTT 100 39
        manB 4748404 .. 4748429 -   -12  -3.58726   TTTCCTTACATAGAA         CAAAAGGGAG GTTTCG CTCCCTTTTG          TTTCCTACTACTTAA  95 53
        gtaB 4747423 .. 4747450 - -10.1  -5.55769   TTTCATAATAAAAAA        GAGTTATCTTA CTATGT TAAGATAACTC         TTTTTTTATATTAAG 100 36
        comA 4745522 .. 4745544 -  -9.9  -5.37345   TCTAATTATAAAAAA          GAGGC-GCTC TATT GAGCCGCCTC           TTTTTTACTTTTCAC 100 30
    BCZK4644 4742439 .. 4742459 - -11.1   -4.9218   TATGTAGTAGAAAAA            GCGCTCTGA TAA TCAGGGCGC            TTTTTTCATTACACA 100 55
        kapD 4740161 .. 4740191 - -13.5  -5.55855   TTTAAAAAAACAAAA       CGACCAAATTACA TACTG TGCAATTTGGTCG       TTACTGTGTGCTCAC 100 26
    BCZK4640 NONE
        sodC 4738797 .. 4738814 -  -7.7  -5.40625   ACACTACACAAAAAA             GCTACCA TGCA CGGTAGC              TTTTACTTTTTCTTC 100 28
    BCZK4637 4737110 .. 4737132 - -17.8  -4.30014   CGCAGTAATGTAAAA           GGCTGTCGGA AAT TCCGACAGCC           TACAATGAACAACTT 100 25
    BCZK4634 NONE
        aspC 4733169 .. 4733207 -  -3.2  -2.74371   AATTCTCCAATATTA   GGGTAGAATACTAACA CATGGCT TTCTAGTATTCCCCCC   CTTTTATGGACAAAA  42 29
    BCZK4632 4732581 .. 4732616 - -19.3   -5.2291   ATATCATAAGAAAAA    GTAAAAGAGGAACGC TCATAT GCGTTCCTCTTTTAC     TTTGTTAACTCGGAC 100 22
         pgi 4730606 .. 4730642 - -25.5  -3.72893   GACTTTTCGATGAAA    TAATAAAAAGCGGCCGG AAT CCGGCCGCTTTTTATTA    TTTTAAACGCTCTTC 100 23
    BCZK4629 4729959 .. 4729976 -  -4.9  -3.70568   GATAATAAATTACAA             CTGATGGA GCT TCCATC-G             TCCTGCACCGGACAA  59 168
         ldh 4719442 .. 4719474 - -11.4  -4.18119   ATGAAATTATATAAA      TTCAGAGGTAGGAA GCAGT TTCCCGCCTCTGAA      CTATTTAGCAATTAT 100 40
        glgB NONE
        glgC NONE
        glgD 4709897 .. 4709915 -  -8.1  -2.78738   TTAAAACTTTAATCA             GTGGAGG AAAGA CCCCCAC             TGATTTCTTAAGAAT  67 33
        glgA NONE
        glgP 4705747 .. 4705781 -  -8.7  -5.63103   TCTTAAGCAAAAAAA     GAAAACCGAGCTTAA GAAGT TTAAGCTCGGTTTAT     TTATCAGTGTCATTT 100 197
        cspD 4703292 .. 4703312 - -14.1  -6.25741   AAAGAATAAAAAAAA            GCATTCCGA AAA TCGGAATGC            TTTTTATCGCTAGCT 100 43
        menF NONE
        menD NONE
    BCZK4609 NONE
        menB 4696328 .. 4696352 - -12.3  -4.49556   CTTTCATGAAAGAAA          GAGACTTGATA TGA CATCAAGTCTC          TTAGTTGTTTTGTTT 100 127
        menE NONE
        menC 4693597 .. 4693616 -  -8.6  -4.46656   TGTACAATACGAAAA            GGTTACCC GTTA GAGTAACC             TTTGTAAATAAAATT  88 158
        vanR NONE
        vanS NONE
        vanY 4690644 .. 4690671 -   -10  -4.68124   TTAATATACAGAAAA        GAAGGAAATAGA CTTC TCCACTTCCTTC         TTTTTCTTTAACAAA  93 148
    BCZK4600 4687342 .. 4687385 -  -2.6  -5.51402   ATATAGTTAAAAAAA CAAATCCCAATTTCTCCATTA GAG CAATG-AGTGATTGGGATTTT GAACGTTGGAATATC  72 48
    BCZK4599 NONE
        selA NONE
    BCZK4597 NONE
        kdgK NONE
    BCZK4595 4682460 .. 4682475 -  -6.8    -5.626   TACTTTATAAAAAAA              GAGGGC GAAT ACCCTC               TTTTTATACGTCATA 100 29
        gntP 4681086 .. 4681103 -  -8.5  -5.52384   GCTTCATCAAAAAAA             GATACCT ATTC AGGTATC              TTTTAAAGAAACATA 100 28
    BCZK4593 4680703 .. 4680739 - -17.5  -3.65109   ACATAAAAATATGAA    TAAAATGGCCTTGTGCA ATA CGCACAAGGCCATTTTC    AATAGTTTTTAATTA 100 38
    BCZK4586 NONE
    BCZK4585 4671002 .. 4671014 -  -2.7  -3.06009   TAAAATCTCTTAACA                CATAG AAA CTATA                ACTATAAAATTTGAT  43 50
    BCZK4584 NONE
    BCZK4583 4668570 .. 4668613 - -16.4  -4.10453   TAAACCTTTTCAAAA TAAAGAAGCTACTCTTCCTT TTTA AAGGAAAAGTAGCTTTTTTA TTTTATACTTCTTCT 100 23
    BCZK4581 NONE
    BCZK4580 4664601 .. 4664633 -   -10  -5.60689   CTATACAACAAAAAA      GCCATTCACCTCAT AAAAA ATTAGGTAAATGGC      TTTTTCTTTCCTCAC 100 52
    BCZK4577 NONE
    BCZK4576 4661199 .. 4661231 - -10.8  -5.05116   GTAGAAACAATAAAA     GAAGCTG-TCCAAAA TGTA TTTTGGAACAGCCTC      CGCTACTTACTCACT 100 28
    BCZK4575 4660554 .. 4660586 -   -18  -4.35042   TTTACCATAAAATAA      TAAACCCGATTCTC TCATC GAGAATCGGGTTTA      TATTTACAATCCTAA 100 29
    BCZK4574 4660196 .. 4660217 -  -7.3  -5.54885   AATAGCAATAAAAAA           GGGCTTGAA TTGT TTCAAGCTC            TTTTTCATCAACTTC 100 143
    BCZK4571 4658313 .. 4658344 -  -8.1   -5.0916   TGTGTAATACAAAAA      GACGAGCTAAAGT TTTAAC ATTTTAGCTCGCC       TTTTTTATTAGAAAG  91 46
    BCZK4568 4656212 .. 4656234 -  -5.7  -6.08342   TAAGAAACAAAAAAA          CCTTCAC-TA TGCT TATGTGAAGG           TATCTTATTTCTTAT 100 30
    BCZK4567 4655677 .. 4655695 -  -5.3  -6.32976   AAAAAAATAAAAAAA             CATCGCA ATATA TACGATG             TTTTTTCGGGTGTGT  95 52
    BCZK4566 4655031 .. 4655049 -  -8.9  -4.62069   CCTCCATGCCAAAAA             TGGTAGG AATAA CCTACCA             TTTTTAATATATGAA  90 73
    BCZK4565 4654386 .. 4654396 -    -4  -2.78467   TTGAGAAACTACAAT                 TTCA CTT TGAA                 TAACTAGCAGTTAAC  46 16
    BCZK4564 NONE
    BCZK4563 4651792 .. 4651813 -  -8.1  -5.77856   AATAAATTAAAAAAA           GCGTAGATCA TAT TG-TCTACGC           TTTTTTCGGTAAATA 100 20
        feoA NONE
        feoB NONE
    BCZK4559 4648124 .. 4648145 - -13.1  -5.87996   GAAGTAATAAAAAAA           GCTTTGCGA AATT TCGCAAAGC            TTTTTTGTTATTTAT 100 33
        pspA 4646421 .. 4646448 -  -4.2  -4.90321   AAAAATAATAGAAAA        CCGACATG AATTTATTTAGA CATGTCGG         TTCATTTGTCTCTAT  68 47
    BCZK4556 NONE
    BCZK4555 4645420 .. 4645446 -  -2.3  -3.14136   TCACGAACGATTTAA         TCATGGTAAAC AATCG GTTTGACATGA         TTACGCCCCCTTACG  42 36
    BCZK4554 4644594 .. 4644622 - -13.3  -5.31275   TTCCAGGACAAAAAA        GACCGAAAAGCAA ATT TCACTTTTCGGTC        TCTACACTATCTTCG 100 32
    BCZK4553 4644230 .. 4644261 - -17.4  -4.73388   AATCGTTATGAAAAA      CGAGGGTGTGCCAA TATG TTGGCACACCCTCT       TCTTATTATTTGTCG 100 77
    BCZK4550 4640556 .. 4640572 - -10.9  -5.55769   TTCCATAAGAAAAAA              GCACTCA AAC TGAGTGC              TTTTTTCTTATTTAC 100 33
    BCZK4549 4640106 .. 4640125 - -10.8  -5.48054   ACTAAAATGAAAAAA            GACACTTC GCTT GAAGTGTC             TTTTTTATACGTATG 100 162
         can 4636606 .. 4636635 - -12.4  -3.17075   CCGCTTTTAATTTAA       TTCCGTTATATC CAATAT GATATAACGGAA        ATGCACATTAGTAAA  90 330
        luxS 4636078 .. 4636095 -  -4.8    -5.626   CATGCCACAAAAAAA             CTGCCC TTTTAC AGGCAG              TTTTTCTTCTTATCC  85 35
    BCZK4542 4634651 .. 4634664 -  -3.9  -2.77007   AATATTATCCAATTA               TAATC CATT GATTA                TTCCCATTTGCGCGA  46 9
    BCZK4541 4634071 .. 4634107 - -17.5  -5.36441   TTCTTATACAAAAAA    GAAACCGGCCACTTTAC TTC GTAAAGCAGCCGATTTC    TTCTATATGTTTCAT 100 2
    BCZK4540 4633402 .. 4633425 -  -7.5  -3.36177   AAAAAATAGTAAAAG          GAGGC-TTCG TTTCC CGAACGCCTC          TGCTTCCTTTATGAT  69 34
    BCZK4538 4631460 .. 4631483 -  -6.8  -5.49569   TATCAACATAAAAAA          CGCAAAGAAC TAAA ATTCTTTACG           TTTTCTTAACTAACA  93 54
    BCZK4537 4631031 .. 4631060 -    -3  -6.02546   GTAAACGAAAAAAAA       GCTGACT-TAG GGCGATAGA CTATAGTCAGC       TTCTTTCTTTTACTT  85 35
    BCZK4534 NONE
    BCZK4532 4627739 .. 4627762 - -10.4  -4.81814   ATTACCATAAGAAAA          GAACCTACCA ACAA TGATAGGTTC           TCCTTCATTTTAACA 100 57
    BCZK4531 4625380 .. 4625403 - -11.2  -5.70829   AATACTATAAAAAAA          GAACTTGTAT CGTT ATACAAGTTC           TTTTTGTTTTTCTAT 100 37
    BCZK4529 NONE
    BCZK4528 4621582 .. 4621611 - -11.6  -5.28176   TTTATTCACAAAAAA       GGGAAATCACTC TCAAGT AAGTGATTTCCC        TTTTTAAAATATATT 100 43
    BCZK4526 NONE
    BCZK4525 4619039 .. 4619061 - -13.6  -3.65426   TTATAAATTTTTAAA           GAGATAGCTA AAT TAGCTATCTC           TTTTTACTAAACTTA 100 15
    BCZK4522 4617430 .. 4617459 - -18.1  -5.60689   TTATACAATAAAAAA       GGTGGTTCCAAAA TACA TTTTGGAACCACC        TTTTCTTTACTACAC 100 35
    BCZK4521 4616234 .. 4616267 - -14.1  -6.20267   CCAAAAATAAAAAAA     TAGGAAAGCAGATCA TAGG TGATCTGTTTTCCTA      TTTTGATATAGGTTC 100 23
        atpI 4615096 .. 4615106 -    -4  -3.14468   TTGTATTATATCCAA                 CTTT TTT AAAG                 AACCTAAAAGTCATA  48 271
        metK 4611288 .. 4611341 - -16.6  -3.18274   TTTATTCCAACGTAA TTATATAT-AAAAAAAGCTTTGCGC TCACT GCGCAAAGCTTTTTTTCATATATTA TAGACCAGCTTGCTC 100 23
        mobB NONE
        mobA 4608767 .. 4608789 -  -9.9  -5.19879   GCTTAAATAGAAAAA           CTCCCTTCA AAAAA CGAAGGGAG           TTCATTATACAATTG 100 276
    BCZK4510 4605527 .. 4605545 -  -4.7  -2.54896   CCTCTATTCAATGTA             CAAATAA TTTAC TTATTTG             TTTCTATTATGTTAT  50 15
    BCZK4509 NONE
    BCZK4508 4604129 .. 4604154 - -10.6  -4.94972   GATCATAATGAAAAA         GCATTTGTAC TCCCAT GTACAAATGC          TTTTTATTTACTATT 100 29
    BCZK4506 NONE
    BCZK4505 4601143 .. 4601180 -  -7.1  -4.21402   ATTTAAAACTATAAA   TAAGCATAGTACCGTTC TTAC GGATGGTATTATGCTTA    CTTAATTTCCAAATC  76 96
    BCZK4498 4596073 .. 4596093 -    -9  -5.16132   TATAGCAAAATAAAA            CCAGGTCA TATTG CGACCTGG            TCTACTCTGATTGTT  95 192
    BCZK4497 4594899 .. 4594926 -  -8.5  -4.27519   AGCCGACAATATAAA        TAGGCTGTTCC ACAAAA GGAACAACCCA         CTACTCTCTTTATTT  87 35
    BCZK4496 NONE
    BCZK4495 4592037 .. 4592054 -  -9.1   -5.4593   TGAAAATAACAAAAA             CCGAGCA GTTT CGCTCGG              TTTTTTATTAATCTT 100 33
    BCZK4494 NONE
        trkA NONE
        napA 4589343 .. 4589391 - -27.3  -4.07515   AAATGACAACAATAA CAATATATAAAGAGGCTGCATGA ACT TCATGCAGCCTCTTTATATATTA CCCAACTTCTTTTTC 100 23
    BCZK4491 4587446 .. 4587473 - -16.4  -5.63645   CCAAAATACAAAAAA        CCTCTCATCCCT AGAA AGGGACGAGAGG         TTATAGATTCCCGCG 100 420
        leuS 4584945 .. 4584968 - -11.8  -5.36441   TTTCTACACAAAAAA          GCTCAGAGCA TAAA TACTCTGAGC           TTTTATTTAGAATAC 100 42
        vrrB 4583849 .. 4583868 - -12.2  -5.11937   AAGAAGCTGAAAAAA            CTGCTAGG AAAT CCTAGCAG             TTTTTTATTATGTCT 100 57
        metX NONE
    BCZK4481 NONE
    BCZK4479 4576538 .. 4576559 -  -8.1  -6.09196   TGCAAAAGAAAAAAA           CTTGAAACA AACA CGTTTCAAG            TTTTTTTAACTACTT 100 39
    BCZK4478 NONE
    BCZK4477 4575912 .. 4575937 - -12.7  -4.41348   CTTTTTCCAAATAAA         GACTCCCCTAA TTTC TTAAGGGAGTC          CCGCAGTTGAATCCA 100 15
        bclA 4573283 .. 4573306 -  -6.7  -5.75478   AAGGAGATAAAAAAA          CCTTGAAGC ATAAAA GCCCCAAGG           TTCTCTTCTTATTAA 100 37
        moaA NONE
        moeB 4570694 .. 4570704 -  -2.6  -4.49556   TCGTTACGAAAGAAA                 TTTA CGA TAAA                 ATCTCTCATAATGAA  60 421
        moeA NONE
        mobB NONE
        moaE NONE
        moaD 4567979 .. 4568003 - -10.8  -5.63504   AACGCCATAAAAAAA          CGACTTTCCC TACAT AGGAAAGTCG          TTTTAATGAATCCAA 100 43
    BCZK4468 NONE
        glcU NONE
         gdh 4565782 .. 4565807 - -13.4  -5.40072   TTTTTTGTAAAAAAA         GGACGAAGAG TTTTAT CTCTTCGTCC          TTTTCTATTACCCAC 100 33
        yusG NONE
    BCZK4463 4564536 .. 4564582 - -25.7  -3.01924   CATGTTGTCCCAACA TAAAGCATAAAAAAGAGCTGG CTCAT CCAGCTCTTTTTTATGCTTTA TAAACGATCATTGCT 100 16
        yndB NONE
        arsR 4563104 .. 4563128 - -10.7  -4.48713   GTGAGCAATAAGAAA          GAGGGCGACCA TTT TGGTCATCCTC          TTTTACTCTTCATTC  95 28
    BCZK4457 4558044 .. 4558062 -  -6.7  -4.57755   ATTTATCATAGAAAA            GGGGACGT AATT ACG-CCCC             TTTTGATTTCAACTT  79 17
    BCZK4456 4557234 .. 4557259 - -14.9  -3.30662   GTAAATAAATACATA         CCCCTTTCTAA CTCA TTAGAAAGGGG          TCTTTTCTGCGCCTA 100 50
    BCZK4454 4555176 .. 4555198 -   -12  -3.26042   TCAGGTAAAAAGAAG           CCGCCCTCCA AAA TAGAGAGCGG           TCATTATTTATATAT  89 44
    BCZK4453 4554477 .. 4554496 -  -5.1   -3.6003   GAAACGAGCTGCAAA            TGATAAG GCTTTT CTTATCA             GCGAAGCCCTATACA  58 97
        amyX 4552165 .. 4552180 -  -7.6  -5.22258   TAAATGAAAAGAAAA              TTTGGC ATAA GCCAAA               AACTCTCTATTTTAT  91 134
    BCZK4451 4550828 .. 4550849 -  -4.4  -5.68438   CTACCAAACAAAAAA           CCAAGTAC GTACGA GCACTCGG            TCCGTTTCTTTCAAG  83 438
    BCZK4449 4550086 .. 4550105 - -10.8   -5.4251   TTTAGATACAAAAAA            CCTATGCA TTAC TGCATAGG             CTCTGTACGATATTT 100 14
    BCZK4448 4549130 .. 4549163 -  -6.7  -5.55769   GCCGACAATAAAAAA     GAGGTCGCTCCAGCA AATA TTCTGGAACAACCTG      CTCTTTTTATGCTTC 100 32
    BCZK4446 4547222 .. 4547267 - -15.7  -3.23216   CGCCACCATGACCAA TTACTCGATTACCTCTTCACT CTAA AAAGAAGAGGTGATCGAGTAA CATTGCGGACCTCTA 100 179
    BCZK4445 4546606 .. 4546629 -    -3  -2.62184   CTTTCTTTTATACTA          CCATACATCG CGCA CGGTGCAAGG           TTTATGCTTGCTTTT  42 27
         trx 4546180 .. 4546206 -  -2.9  -5.40072   TCCCTTCCAAAAAAA         TAACCTCCCCC GCGAA GGTAGAGGTTG         TTTTACAATTCAATT  74 52
        ytpQ NONE
    BCZK4442 4544688 .. 4544715 - -14.2  -5.56263   ATGACAAAATAAAAA        GAGAGGCTGCCC AAAA GGACAACCTCTC         TTTTCTTATATCAAT 100 40
    BCZK4441 4544023 .. 4544046 -    -6  -5.03994   TTTCATATAGAAAAA          CGCACCCTTA CATG TAAGACTGCG           TTTAAGCTTTATTCT  80 93
        ftsK NONE
        pncB 4538876 .. 4538899 -  -6.8  -5.16133   ATGATAACAGAAAAA          CTGATAGG GTCAATCA CCTATCAG           TTTTTCTCTCTTTTA  88 38
        murC 4537306 .. 4537353 - -15.2  -3.19255   TTAACATATATCTAA CACAATAAAAAAGACGCACAGC CACT GCTATGCGTCTTTTTTATTACT TCTCTGCAACTTGAA 100 21
    BCZK4435 4535567 .. 4535584 -  -6.3  -5.66684   TAATTCATAAAAAAA             GGCCATT TCTA AATGACC              TCCTTAAACCATATA  93 43
    BCZK4434 4535089 .. 4535099 -  -2.6  -4.88405   AATTTCCAAACAAAA                 TAAA GGT TTTA                 CATATTTCATTTCTT  63 32
    BCZK4433 4534434 .. 4534488 - -14.1  -2.74196   TTAAATCCAGAGAAC TTAAAATAATAAAAAA-CGCTCGGAG TTTT CTCTGAGCGTTTTTTTAATATTTTAA TAAGTCTTTCGCCAC 100 14
        ytxG NONE
        ytxJ 4532273 .. 4532297 - -10.8   -6.4275   CAAAAACAAAAAAAA          GAAGCAAGCA CCTTT CGCTTGCTTC          TTTTTACTTAATATT 100 29
    BCZK4429 4531145 .. 4531162 -  -5.6  -5.88565   TTTACAATAAAAAAA             GACAGT TTAAAT ACTGTC              TTTTTTATAAGAAGG  91 30
    BCZK4428 4530317 .. 4530342 -  -3.3  -3.35597   GCGATTTTTTAAATA         TATCGACTTAC CAAC GAAAATCGACA          ATGATAGGCATTTGA  48 271
        ccpA 4528920 .. 4528951 - -14.6  -4.19624   TATCCTGAATATAAA      TAAAAGCTCACAGC AATC GCTGTGAGCTTTTT       TATACTTACTTCGTT 100 31
    BCZK4423 4527486 .. 4527509 - -13.2  -4.91712   TTGAACGGATAAAAA          GGCATGTCCC CAGA GGAACATGCC           TTTTTTATATGCTAT 100 37
    BCZK4418 NONE
    BCZK4417 4522939 .. 4522958 - -10.8  -5.96219   CACGTACAAAAAAAA            CCTGTCAA AACT TTGACAGG             CTCCCTACACATTAA 100 30
    BCZK4416 4522525 .. 4522551 -  -6.6  -4.51743   TTATTATTAAAGAAA         GCTCACAGCCTC TAT AAGACTATAAGC         TTTTTTCAAAAGAAA  78 45
        acsA 4517061 .. 4517094 - -18.4  -5.49234   AGAGGGAAGAAAAAA     GAAAGGTCTGAACG CTATTT CGTTCAGACCTTTC      TCTCTTAATCTTCCA 100 30
    BCZK4410 4516355 .. 4516368 -  -2.4  -2.77182   TTTGATACGCAAGCA               TGAG CTCTTC CTCA                ATCCCAATCTACGCC  40 23
    BCZK4409 NONE
    BCZK4408 4515296 .. 4515318 -  -9.9   -5.9667   AAAAACATAAAAAAA           TCGCCCCTT CAAAT AAGGGACGA           TTTTGATTATCGCGT 100 321
        tyrS 4513787 .. 4513829 -  -8.6  -3.90889   AATCATAAAGTGAAA CT-TTAATCAGTGGGGGTT TTCTTC ATCCCCCACTGATTATTAG TTGAACCAATCGGAC  79 177
    BCZK4401 NONE
    BCZK4400 4508684 .. 4508707 -  -4.7  -4.56775   AGCGTTCGCGAAAAA          TCTAACAAC CTTGTT GTTGTTAAA           GAAGCGATCGAAGTT  71 462
        megL 4506622 .. 4506670 - -13.3  -5.49234   ATATGTAACAAAAAA GAGCTAGTTATCGATTAAGTACA TTA CGTACAAAACCGATAGCTAGCTC TTTTTTTATTGATTA 100 31
    BCZK4396 4505318 .. 4505344 - -10.9   -5.0809   AAGAAAGCACAAAAA         TCCCCACCTCA GTTCG TTAGGTGGGGA         TTTTTCACATATGAA 100 30
    BCZK4394 4503293 .. 4503303 -  -4.6  -4.88736   CATTATGTATAAAAA                 GGGA ATT CCCC                 TATATTTAACAACTA  70 148
        ezrA 4501499 .. 4501520 - -11.7  -5.75478   AATTACACAAAAAAA           CAAACCCTT ATGA AAGGGTTTG            TTCATTGTCTACATA 100 11
    BCZK4392 NONE
        thiI NONE
        sasP 4498653 .. 4498678 - -17.7  -5.53436   ACACAACACAAAAAA         GAAAGAGCGGG AGAA CCCGCTCTTTC          TAAGCCATCATATGG 100 43
        acsA 4496760 .. 4496773 -  -6.7  -3.27808   TTCAATTTACAAAAC               CGAAC TTGT GTTCG                TTTTTATATTATCAT  63 84
    BCZK4388 4496265 .. 4496286 -  -7.3  -5.94713   ATTGTATAAAAAAAA           GCACCATTT CAAA ACATGGTGC            TTTTCTAAACATTAC 100 37
    BCZK4387 4494516 .. 4494553 - -18.8  -4.46656   TTTATAAGATTAAAA   TAACCGCAGAATTATG GTAGTA CATAATTCTGCGGTTA    TTTATTTACCCCGAT 100 132
        ytfI NONE
        ytfJ 4492415 .. 4492448 - -10.5  -5.64274   TTATTTACAAAAAAA     TTAAAGAAGCTAATC CATT GATCAGCTTCTTTAT      TCGTTAAATTTGAAA 100 29
         tpx 4491769 .. 4491816 - -14.4  -3.19602   GGTTCCATAGCAATA CATGAGAGAAGACGACCTCTTT CTTC AAAGAGGTCATCTTCCTTCACA TTACTTTGCAGCTTT 100 26
    BCZK4382 4490407 .. 4490441 -  -7.4  -3.74693   TTTTATCTGATCAAA     TTTACTAAATATGAAA ACG TTTCATCATTAGTAAA     TTTTATACTCACGAT  70 216
        ackA 4489101 .. 4489124 - -11.8  -5.80951   ATCCAAAATAAAAAA          GACGAAATCC TATA GGACTTCGTC           TTTCTTTTCATATAT 100 40
    BCZK4379 4487653 .. 4487674 - -12.3  -5.32565   CAACGAATTAAAAAA           GCGAAAGGC CTCG GCCTCTCGC            TTTTTTTATGCTCTT 100 31
    BCZK4377 4485922 .. 4485949 -  -4.9  -5.85737   ACACCAATAAAAAAA        GCATGCCCTCAA TTATT TTG-GGTCATGC        TTTTTTGTCGTAACA  90 20
        argG NONE
        argH 4482805 .. 4482833 -  -8.8   -5.0917   CTAGTAAAAAAGAAA        GTACGCCCGACT TTAAC AGACTGGCGTAC        TTTTCAACTCAATTC  95 34
    BCZK4373 4482353 .. 4482378 -  -8.9  -5.50723   TGATTAAAAGAAAAA         CGACTGCAGGC GAAT GCCATCAGTCG          TTTTTCTTTCTTTAT 100 37
    BCZK4371 4481346 .. 4481369 -  -6.7  -5.01553   AATTTATAAATAAAA          CACCAAGTC TACATG GGCTTGGTG           TTTTTCATTTCACAT  85 30
        fabG 4479862 .. 4479875 -  -3.1  -3.84712   TAATTTTATATTAAA               GGACA GTAT TATCC                GCACCTATCAGCATA  52 85
         ald 4478549 .. 4478572 - -16.8  -5.33026   TAATCTAAACAAAAA          GCCCCTCCTT ACAA AAGGAGGGGC           TTTCATGTATTTCTA 100 41
    BCZK4364 NONE
    BCZK4363 NONE
    BCZK4362 NONE
    BCZK4361 4475753 .. 4475763 -  -3.2  -3.05624   CAACCAAAAAGATGA                 CCAT TTT ACGG                 TTATAAAATACCAAT  45 44
    BCZK4360 4475160 .. 4475179 -  -5.7  -5.22006   TTATCATAATAAAAA            GCACATC TATTTT GATGCGC             CCTTCACATATACTT  83 100
    BCZK4359 4474648 .. 4474671 -    -9  -5.56568   ATATTATTAAAAAAA          GAAGGCCACTT AGA AAGTG-CCTTC          TTCTATTTCACTAAT 100 11
    BCZK4357 NONE
    BCZK4356 4472944 .. 4472975 - -14.7  -4.19577   CAATTTGTAAAATAA      TAAAAAAGGCAGC GTGAGT GCTGCCTTTTTTA       TTTCTCTACTATTTC 100 23
    BCZK4354 4470977 .. 4471004 - -10.7  -5.14477   TACACACGTAAAAAA        CCCTTCACTTG TCTTTT CAAATGAAGGG         TTTCTTTTCTATAGT 100 34
    BCZK4353 4469221 .. 4469247 - -10.2  -5.75342   TCTTCTTAAAAAAAA         TGGAACAAACCA AAG CGGCTTGCTCCA         TCTTTTTATTTATCG 100 31
    BCZK4352 4468675 .. 4468688 -  -3.1  -2.54687   GTAATGATTAGTAAC               GTAAG CTTT CCTAC                TGACTAACAAGCAAT  42 68
    BCZK4351 4467639 .. 4467649 -  -2.6  -3.23274   TTTCTTACAATTCAA                 TTAT AAC ATAA                 TCTAGAATCCAAATG  44 62
    BCZK4350 4467321 .. 4467356 - -16.5  -3.40639   AAGTCTATGAAGCAA    CGTAAAAAAGCATCA ACATTG TGATGCTTTTTTACG     TCCCTTAACTTTCAA 100 2
    BCZK4348 4465793 .. 4465827 -    -8   -5.4433   ATAGAGAAAGAAAAA    TAAAGAAGGAG-GGC TTTAAC GCCACTCCTTCTTTT     CGTTCTAACATATAA 100 45
        dnaE 4461473 .. 4461497 -  -2.1  -3.21099   TGGTCTGACCACGAA          CACTACTACTA TAA TAATCGAAGTG          TAGGGAAATTGTCCA  44 41
         mdh NONE
        gntR 4459368 .. 4459410 - -12.2  -3.65224   AGGTTAGCGTAAGAA GAAAATTGGGCTAACACCAA AGT TTGATGTTAGCCTTATCTTC TCAATCTGTCTAATA  95 127
        accD NONE
        accA 4457463 .. 4457488 -  -6.9  -5.18726   TTTTCATAATAAAAA         CGTGCATTC GCGAAGTG GAACGCACG          CTTTTCTTATTTTAT  88 32
        pfkA NONE
        pykA 4454564 .. 4454585 -  -9.5  -5.75342   TTTGTGTAAAAAAAA           GAGAAGGAC TCCG ATCCTTCTC            TCCGTATTACTTATA 100 36
    BCZK4338 4453979 .. 4454009 - -12.1  -5.50499   TTACAGGCAAAAAAA       TAGTGCTTAGATC GCTAT AATCTAAGCACTA       TTTCTGCACAATAAT 100 23
    BCZK4336 4451114 .. 4451152 - -12.8  -4.91109   GTTTTATGATAAAAA   CAACATAAAACAATATCA TTA TAAAATTGTTTTATGTTG   TTTTTATTTTATCTG 100 155
        citZ 4449625 .. 4449644 -   -10  -3.78022   TTCATATGTATGAAA            CTGAGGGA ATAA CCCCTCAG             TTCAAACCGTTAGTC  87 127
        citC NONE
         mdh 4447284 .. 4447323 - -18.2  -3.89903   AAACATTTGTATAAA  TAGTAGAAAAAGATTCGG GGCC CCGAATCTTTTTCTACTT   ATATTTAATGATTAA 100 37
    BCZK4332 4446592 .. 4446628 -   -11   -4.8622   TTCTTCAACTAAAAA   TAGCGCTAGCCC-CCTT ATGA AAGGTATGCTAGCGCTA    TTCACATTTTCATGT 100 42
    BCZK4331 NONE
        phoP NONE
        phoR 4443248 .. 4443303 -  -5.1  -5.71712   TTTCACAGAAAAAAA CCGTT-TCTTTCCTCCCTCTAT ATTAACATGACTA ATAGAGAGAAGAAAAATAACGG TTATTTTCTTTCATA  90 204
        polA NONE
        mutM NONE
        ytaF 4438986 .. 4439009 -   -11  -4.77165   CTCCTCATAATAAAA          GGCGCGAAAC TAAT GTTCCACGCC           CTTACTTACATTTTC 100 31
        coaE NONE
         gap 4437184 .. 4437208 - -11.5  -6.60239   AAAAATAAAAAAAAA          GAGGGCAAATA TTC CACTTGCCCTC          TCCCTTATTCACTTA 100 38
        speD 4436399 .. 4436417 -  -9.6  -5.42514   TTATAAACTAAAAAA             GAGGTGCA TTA TACACCTC             TTTACATTTTAAATC 100 55
    BCZK4322 4435628 .. 4435653 -  -6.1  -4.65895   TTTCTTAGCGAAAAA         GAGCTATTAGC TTTC GCTTCTAGCTC          TCTTATCTCATTACT  76 72
        dnaB NONE
        dnaI 4433171 .. 4433192 - -13.1  -5.58074   TAACTACGAAAAAAA           GAGCAAGCT TTTC AGCTTGCTC            TTTACTTATGACGAC 100 27
    BCZK4319 4431759 .. 4431785 - -11.6  -5.79595   TCTCAAAATAAAAAA         CACTCATCCCGT AAA AAGGGACGAGTG         TTGAATTCGTGGTTC 100 272
        thrS 4429758 .. 4429785 - -14.2  -2.98223   TACTCATATTACACA        GAAAAGCCGCGG TATA CCGCGGCTTTTT         CTTATCGTTTTCCTT 100 27
        infC NONE
        rpmI NONE
        rplT 4428228 .. 4428251 - -12.6  -5.76237   CATACAAATAAAAAA          CCTTAGAAGA AAAA TCTTCTAAGG           TTTCAACTAATTAAT 100 48
    BCZK4314 4427284 .. 4427296 -  -4.9  -4.30161   TTATACAAAAGGAAA                TTGAA ATA TTCAA                AAATTAACTTAGTAT  64 34
    BCZK4313 4426113 .. 4426151 - -20.6  -4.08945   ACGACCTTTTTAAAA   CATAGAAAAGCGAAGGAG AGG CTCCTTCGCTTTTCTATT   AATTAAATGTAATGT 100 24
        emrA NONE
        emrB 4422714 .. 4422748 - -13.1  -3.32317   ACTGCATAAAAAGCA     CAAAAAAGCAGGGAA ATTAA TTCCCTGCTTTTCTA     TTTGGTTTATTGCCT 100 7
        spoU 4418677 .. 4418700 -  -8.9  -6.20267   TTAAAAATAAAAAAA          CCTCGCTCCC AAAAA GGGA-CGAGG          TAAATTCGCGGTACC 100 290
        pheS NONE
        pheT 4415143 .. 4415163 - -11.2  -5.86965   ATCCACTAAAAAAAA            TTGCCGGA ATAAA TCCGGCAA            TTTCTTATTACTTAC 100 33
        asnS 4413248 .. 4413267 - -13.6  -5.48213   TATGCAAAATAAAAA            GCGAGAGG AAAT CCTCTCGC             TTTTTTCACATTTTA 100 38
    BCZK4299 NONE
        cvpA 4410484 .. 4410507 -    -9  -5.71712   TTTCATAGAAAAAAA          CTTCTCTTTC CGAA AAAAGAGAAG           TTATACTCTGCTACC 100 26
    BCZK4297 NONE
       mutSB 4406187 .. 4406226 - -10.2  -4.41353   TCATATATATTAAAA  GCGTCAATCTATGGCAA TATTACT CTGCCAC-GATTGACGC  TCGTTTACTTCGCAA  93 153
        truA 4405446 .. 4405473 - -12.2  -5.60993   TTTCTGACAAAAAAA        TATAGGGAGAAA ATTT TTCCTCCCTATA         ACTGTCCTATTAATA 100 21
        brnQ 4403635 .. 4403659 -   -13  -5.24129   TTTTTCTACAAAAAA          GAGGCTTTCT TTCAT AGAAAGCCTC          TTTTCTCTATTTTTC 100 32
    BCZK4293 NONE
    BCZK4292 4399597 .. 4399626 - -15.9  -4.11363   AACAATATGAAACAA       GTCTTGATGCACG CGAA CATGCATCAAGAC        TCCAAAAATTACAAT 100 34
    BCZK4291 4398680 .. 4398694 -    -5  -4.34402   TCCTTTATATGAAAA               TGCATC ACG GATACA               TCATTTTTTTCAATT  64 15
        fhuB NONE
        fhuC NONE
    BCZK4288 4396070 .. 4396111 - -20.5  -3.53224   TATTTCTTTTTTAAA GTATAGAATAGGAGAAGCG TTAC CACTTCCCCTATTCTATAC  TTTTTTTACTGTCTT 100 31
    BCZK4286 4393531 .. 4393551 -    -9  -5.12617   GAAGCACTTAAAAAA            CGAGACTG AAAAA CAGCCTCG            TTTCACTATACCATA  95 41
    BCZK4285 4392240 .. 4392273 - -19.1  -3.63341   AATATCGTTCAATAA     GAAAAGGAGCTCAAG TAAA CTCGAGCTCCTTTTC      TTTATTACCCTTTAA 100 30
    BCZK4283 NONE
        resE 4390047 .. 4390073 -  -7.4  -5.02074   TTACGCTGCAAAAAA         GCTTGTAGAA TCTACTT CTCTACAAGC         TAAAACTGCATCTTT  88 25
    BCZK4281 4389020 .. 4389034 -  -2.9  -3.74361   TAGATTCACTAATAA               TTCAT TAAGC ATGAA               TGCCCTCTCCATCCA  50 15
    BCZK4280 NONE
    BCZK4279 NONE
    BCZK4278 4386455 .. 4386477 -  -6.3  -5.64873   TGTAACAACAAAAAA           GACAAGGTG TTTAC CATCTTGTC           TTTTTCTGTAACTTG  93 55
    BCZK4277 4385439 .. 4385460 - -13.1  -4.87893   AAGGTTAATGAAAAA           CCAGCTTCA TATA TGAAGCTGG            TTTTTCTATTATGGC 100 137
    BCZK4274 4383988 .. 4384001 -  -3.9  -4.94262   TACATCAAAAATAAA               TGAAT GTTC ATTCA                TGAGGTTGTTTTCAT  70 167
        lcfA 4382264 .. 4382275 -  -7.2  -4.85782   TTTTTCAAAAAGAAA                GGGC CTTA GCCC                 GTTTGCTCATCCTCA  86 19
        tetR NONE
        phaB NONE
        etfB NONE
        etfA 4378847 .. 4378871 -  -7.2    -4.946   ATTAAATACTAAAAA          GATGAGAGAC AGGGG ATCTCTCACC          TTTTTCTATATATAG  88 74
        trxA 4378369 .. 4378384 -    -9  -6.11229   AGGAAAATAAAAAAA              GCTACC AAAT GGTAGC               TCCTTTATTTTAGAA 100 35
        uvrC 4376445 .. 4376475 - -10.6   -5.2422   AATTATACCAAAAAA       TAGAAGACATTGTA AAC TACAACGTCTTCTT       ATCTGTTAAATAAGT 100 11
        sdhC NONE
    BCZK4264 NONE
        sdhB 4372368 .. 4372412 - -13.2   -5.0707   AAACAGAAAAATAAA GTTATAAATATTGCCTCTTC GATAT GAAGAGGCAATATTTATTAA TAGTTATTGTCGCTA 100 22
    BCZK4262 4371831 .. 4371853 - -13.6  -5.48063   ATGGAAGACAAAAAA           TAAGAGAGCA TTT TGCTCTCTTA           TTTTTCTTTCACTCT 100 42
        motA NONE
        motB 4369190 .. 4369219 - -18.1   -4.1899   TCATTTGATGCAAAA       TAAAGAGGATGGC ATTT GCCATCCTCTTTA        TTTTACTTTCTCTGT 100 23
    BCZK4257 NONE
    BCZK4256 4365878 .. 4365902 -  -5.8   -5.4433   ATACATAAAGAAAAA          GCATGATTTC AATAG AAAACCATGC          TTTTCTCTCGTTATT  86 36
    BCZK4255 4365332 .. 4365358 -  -8.1  -6.09888   TCTGAATAAAAAAAA        GCGAGC--CCTCA TTA TGAGGATGCTCGC        TTTTTTACTCTTTCA 100 30
    BCZK4252 4362826 .. 4362849 - -12.6  -5.56264   TGGAAATATAAAAAA          TCACCTATAG AATG CTATAGGTGA           TTTTTTCACGAAGAA 100 31
    BCZK4243 4353728 .. 4353785 - -12.5  -5.41941   CAAACGAAACAAAAA CAGATAAAAATTTCTATCAGTGTAAAA TCAT TTTTACACTGATAGAATTTTCTATTTT TACTGTAGCTCTACA 100 25
    BCZK4242 NONE
    BCZK4241 4351103 .. 4351129 -  -5.9  -4.61482   TCTCGTAAAAAAGAA         GGATTCCTATT CTTTC ATTAGGAACCC         TTGAAAAAATATATA  74 62
    BCZK4240 NONE
        yieG NONE
        gerE 4348417 .. 4348440 - -11.8  -4.23487   ATAAACAGAAAAATA          GCCGACTCTT TTAT AAAAGTCGGC           TTTCTTTTTATAACT 100 33
    BCZK4237 4347824 .. 4347846 -  -6.3  -4.62708   AAGACAGAAAAATAA           CCGACCTTC TATAG GAAAGTCAG           TTTCTTCTATACAAA  76 166
        murI 4346810 .. 4346827 -  -7.7  -5.72622   CCTATAAACAAAAAA             CCCCTGA TTTC TCAGGAG              TTCACTTATATGGAT 100 48
        gerM 4345562 .. 4345573 -    -3  -2.57881   TAACCTCCTCATAAC                TACT TGTT AGTA                 TAGCCAAATTTAAAT  42 122
         rph NONE
    BCZK4233 NONE
    BCZK4232 4343641 .. 4343686 - -10.8  -3.24118   TACATAAAGTCAACA CCTTTTTTAAAAGAGGATAA TTTTTC TTATCCTCTTTTAAAAACTG CTTGTTCAACTAGCT  85 6
        xerD 4341913 .. 4341924 -  -5.8  -3.27408   CCTTATTTAAACACA                GGGA TTTC TCCC                 TCAACGGACTTTCTA  59 442
    BCZK4230 4340505 .. 4340529 -  -9.4   -6.4753   TCAAACAAAAAAAAA          CAGCTAAGTA GAATT TACTCAGCTG          TTGATATCATTTAAT 100 331
    BCZK4229 4339380 .. 4339411 -  -3.6  -5.33848   ATGAGAACGAAAAAA      CCCCGAGACATC TGTAGGAG GAGGACTCGAGG       GCACCAACTTAATAT  76 34
    BCZK4227 NONE
    BCZK4226 4335668 .. 4335683 -  -6.8  -5.43553   AGGCAAAAAAGAAAA              GGACTC CTGA GAGCCC               TTAACTGATCAACAT  93 131
    BCZK4225 4335324 .. 4335341 -  -2.7  -5.47159   CCTAAGAAAGAAAAA             GGTTTTA CCCT TTAAACC              TTCTGTCCTCTGAAA  72 12
    BCZK4224 4333550 .. 4333573 - -12.6  -5.76237   TAGACAAACAAAAAA          CCTTGTTATC TTTT GATAACAAGG           TTTTCTTAGCGTCCC 100 457
    BCZK4223 4332890 .. 4332923 - -12.7  -3.81958   ATTTTTAAACAAACA     GAAAACCTTGTTATC AGAA GATAACAAGGTTTTG      TTAGCGCCCTAGGAG 100 73
    BCZK4222 NONE
    BCZK4221 4331361 .. 4331384 - -12.6  -5.53079   AAAATACACAAAAAA          CCTTGTTATC AAAA GATAACAAGG           TTTTTATCTCAGGAG 100 189
    BCZK4219 4329839 .. 4329861 -  -2.6  -5.38958   ATGTACAAATAAAAA           CCCTCAGC GATGAAA GCAGAGGA           TTTATCATTAATGGA  72 33
    BCZK4218 4328592 .. 4328605 -  -8.1  -3.51934   CTTCTCTTACAAACA               GGCAG ATTT CTGCC                TTTTGCAACCCTTAC  73 93
         tig 4327052 .. 4327077 - -14.1  -4.45083   TCTATATTTATAAAA         CAAGGCACGAT TAAA ATCGCGCCTTG          TTATTTTATTATGCA 100 34
        clpX 4325522 .. 4325554 -  -9.4  -4.35646   ATAGCTAAACATAAA      GAAAAACAGCAATT ATAAA AATTACTGTTTCTC      CTTCGCATTATGCAG  91 33
        lonB 4323726 .. 4323759 -    -9  -5.83211   TACGAAAAGAAAAAA     GACTCCGCTTAAGC ATACAA ACTTAAACGAAGTC      TGGCAAATACTATTA 100 51
        lonA NONE
    BCZK4213 4320665 .. 4320684 - -11.4  -6.02919   GTATAAAGAAAAAAA            CGCGCGAC ATTC GTCACGCG             TTTTTTGTTTTTGTA 100 19
        hemA 4318004 .. 4318043 -  -4.4  -2.78405   GTTATTTAAAAAACT  CATCCGAT-CATCCTTCCA AAT TATAAAGATGGAACGGATG  GTGTCCACGCTCTTT  48 6
        hemX NONE
        hemC NONE
        hemD NONE
        hemB NONE
        hemL 4313120 .. 4313178 - -20.9  -3.29324   TGTACGGAAAGCTAA CTTTA-TGAATAAAAAAAATCGCTCCCC TTAT GGAGAGCGATTTTTTTTATTCAATTAAG CTTTTAATTTTGACA 100 21
      spoVID 4312054 .. 4312077 - -12.6  -4.83615   TAGCCTTTAGAAAAA          TAAGTGAGTG AAAA CACTCACTTA           TTTCGCTTTTGCTCT 100 23
    BCZK4203 4310956 .. 4310985 - -10.2  -5.86061   TTTGAGTAAAAAAAA       GAAGATAAGTAG CATCCT CTACTTACCTTC        TTTATCCGTTCCCTT 100 27
        valS 4307911 .. 4307935 - -13.7  -4.92385   TATACGCAAAGAAAA          GAGACTCACCA ATA TAGTGAGTCTC          TAAAAAACATTTTTA 100 38
        folC 4306535 .. 4306556 -  -8.1  -5.88565   TGTAGAACAAAAAAA           CTAGATAGC AAAG ACTATCTAG            TTTTTCTCGCGAATA 100 22
    BCZK4200 4305381 .. 4305404 -  -6.8  -5.14698   AAATTCAAAAGAAAA          GAAAGAAGCA TCTA TACTTCTTCC           TTCGTCATTTCATTA  88 46
         maf 4304617 .. 4304638 -    -8  -3.51557   TCTCTCAAAGAAAAT           CCCATGCA ATTTTA CGCATGGG            TTACATCAATATTAA  73 15
        radC NONE
        mreB NONE
        mreC NONE
        mreD 4301277 .. 4301291 -  -2.9  -3.22094   TTCGACATAAAATTA               GAAAA TCCTT TTTTC               TTTTTCTTCCATCGC  46 8
        minC NONE
        minD 4299722 .. 4299753 - -12.4   -5.4505   CGTCTGAAGAAAAAA      GAAAGCACTCCGCA AATA TGCGAAGTGCTTTT       AACGGATTCCAAAGA 100 24
     spoIVFA 4298876 .. 4298893 -  -2.7  -3.12351   CCTCTCTATATTTAA             TCAAATG AAAT CACCTGA              ATCGGGTCAATAAAT  43 4
     spoIVFB 4297999 .. 4298024 -  -9.1  -4.95547   TTTACAATAATAAAA         GGTTAGTGCTA ACGT CAACACTAACC          GATTAATTCTTCAAC  95 20
    BCZK4190 4296532 .. 4296551 -    -5  -3.21925   AGATGTTATCATGAA            TCATAGAC GGTT GTCAATGA             AAGTTCTACTAACTA  54 34
        rplU NONE
    BCZK4188 NONE
        rpmA 4295392 .. 4295427 - -18.6  -3.07522   ATACTCCTTAATATA    GAAAAACTCTAACCTG CACT CAGGTTAGAGTTTTCC     GTGAGTTCTTATGCT 100 34
       spo0B NONE
         obG 4293517 .. 4293537 - -12.6  -5.80248   TAAGATATAAAAAAA            GACTGCCG TATTT CGGCAGTC            TTAGTCGATAAATTC 100 26
    BCZK4184 NONE
    BCZK4183 NONE
    BCZK4182 NONE
    BCZK4181 4288839 .. 4288856 -  -9.9  -4.72846   CTACATAGGCAAAAA             GCTAGAG ATTT CTCTAGC              TTTTCACGTGTTTCA  93 21
    BCZK4180 4286874 .. 4286891 -  -9.9  -5.63374   CGAATATTAAAAAAA             GACTAGC ATTC GCTAGTC              TAAATGTTTCCTATA 100 20
        pheA 4285861 .. 4285881 -  -8.3  -5.80951   AGTTAAAATAAAAAA            TCCCACC ATTTATA GGTGGGA            TTTTATTTATATACT 100 82
        nadB NONE
        nadC NONE
        nadA 4279752 .. 4279770 - -12.4  -5.53991   CATGTATGAAAAAAA             GCAACGGG AAT CCCGCTGC             TTCACACACGCTCTA 100 27
        safA 4277658 .. 4277675 - -11.3   -5.4251   TCTACATACAAAAAA             GGTGGGA ATCA TCCCACC              TTTTTTAAACTTCTT 100 30
    BCZK4171 4276824 .. 4276845 - -14.5  -4.27441   ACGACGATGAATAAA           GAGGAAGGG CTCA CCCTTCCTC            TTTTGTTTTGTTATC 100 36
        arsR 4275578 .. 4275599 -  -4.5  -3.64703   CCCCTTTTACGTAAA           CAGGTTTAA AAGT TTAAACTTG            TTTACGTGTTAGTTA  56 48
        rhaT NONE
        bofC 4273953 .. 4273992 - -17.6  -4.46854   TTAGCTAAGAATAAA  TAAG-AAAAAAGCAGCTCA CCA TGAGCTGCTTTTTTTCTTA  TTTTGCACTGCGTAT 100 1
        ruvA NONE
        ruvB NONE
    BCZK4163 NONE
        queA NONE
         tgt NONE
        yajC 4268457 .. 4268481 - -14.3  -5.43514   AAAATAATTAAAAAA          GGCCCTGCACA TTT CATGCAGGGCC          TTCCTCATTAGTTTT 100 33
    BCZK4158 4267293 .. 4267317 -  -9.4  -3.54146   TTTTTGAAGTAAACA          GGCTTACTAC GTCGT ATAGTAAGCC          TCTAATTTTCTTTTA  80 27
    BCZK4156 4265022 .. 4265032 -  -2.6  -3.67517   TACTAACACTTCAAA                 TAAA TCT TTTA                 CGATTCACTTTTACA  48 253
       secDF 4262695 .. 4262720 -  -5.5  -5.42514   CCACAAACGAAAAAA         GA-GATGCCTCC TAA AGAGACATCATC         TTTTTTATACTTGCG  84 30
        czcD 4261581 .. 4261624 - -14.2  -3.92324   GGTTGTAACACGAAA TCACCCCTTAACCTGT-TCAT TAT ACAAGACAGATTAAGGGGTGA CAATATAATGCAAAC 100 79
        recJ 4259217 .. 4259234 -  -2.7   -4.2349   TCCTCAGATCTAAAA             GGTTTGT AAAT ACAAATC              CTTTACCCTAGCTGT  55 28
         apt 4258612 .. 4258644 -  -6.9    -4.614   TTCAATTATACAAAA      GTACCCGCTCCTCTC CAA GAGATTCACGGGTAC      TTCTTATCACCGTAG  79 58
        relA NONE
         dtD 4255782 .. 4255824 - -10.7  -4.79826   ATATACCATTAAAAA CCATAAAAGAAGAGAGGGG CTCAT CCCCTCTCTTCTTTCAACA CTATTTACTTTCCAC 100 26
    BCZK4149 NONE
    BCZK4148 NONE
    BCZK4147 4254258 .. 4254293 - -14.8  -6.23317   ATAAAAATAAAAAAA    CTCCCGCCTCTACTGT TTGA ACAGTAGGGACGAGAG     TATTATACCCGTGGT 100 297
        hisS NONE
        aspS 4251113 .. 4251143 - -10.7  -5.40072   TTCCTCTCAAAAAAA      GTCTAGATGGT-AT TAGT ATAACCATCTAGAC       TTTATTCTTACTTCT 100 33
    BCZK4144 4249966 .. 4249990 -  -9.4  -5.18995   AATATAATAGAAAAA          GCATATACCC TAGAC GGATATATGC          TTTCTTTTTATTCTT 100 33
    BCZK4141 4247093 .. 4247109 -  -2.3  -2.66274   CGTTTCACAAGGAAT              TAAATGT AAA ACATATA              GCCCCCGTGATTTTC  40 8
    BCZK4140 NONE
        trmU 4244742 .. 4244773 -  -8.1  -4.18018   TCGCCTTATGTAAAA      GAAACCTCTAACCG CGAAT CGGC-AGAGGCTTC      TCGTTTTATCCTAAA  83 31
    BCZK4138 4243959 .. 4243982 -  -3.8  -2.84687   TTAATGAGCAGTACA          TCCTCCACCT CTTT AGATGAGGGA           TAACTACCCATTAAA  47 52
        recD 4241554 .. 4241599 -  -5.7  -2.73771   TTATACGTTTGAAAG TTTCACTATATAATTTCACCT TGTT ACATGAAATCATACGGTGAAA TGTTTTCCACGTCCA  55 3
    BCZK4136 4241084 .. 4241103 -  -7.9  -5.75478   AAGCACATAAAAAAA            CTCCCTT ATCATG AAGGGAG             TTTTTTACGCTTATA 100 183
    BCZK4134 4239584 .. 4239619 - -19.2   -3.3482   CAACTCTCTAAGTAA    CGAAGGCCCTCTACTT TTAT AAGTAGAGGGCCTTCC     TATTACACATCTTCT 100 28
        alaS 4236066 .. 4236092 - -12.4  -2.83345   CTTATATAGTAAGTA         TAGGGAGAAGAA CTT CTCCTCTCCCTA         CCATTGTACACTACT  90 47
    BCZK4131 NONE
    BCZK4130 NONE
    BCZK4129 4235028 .. 4235049 - -10.9  -5.76633   TTACATATAAAAAAA           GATGGACGA TATA TCGTCCACC            TTTTCAGTACTTATT 100 39
        pabC 4233738 .. 4233768 -  -6.2  -5.31275   TTTTACCACAAAAAA      GAGGGATGTGCGA CCTTTT TCGCT-ATCCCTC       CCCATTTCACTGCTT  84 32
    BCZK4127 NONE
    BCZK4126 NONE
    BCZK4125 NONE
         udk 4229800 .. 4229824 -    -5  -5.40474   ATCCCCCGAAAAAAA          GAGGAGTTCC ATATG AAAACTCCCC          CGCTTATATAGAGAG  82 240
        greA 4229255 .. 4229276 -  -6.6  -6.04953   ATACAAATAAAAAAA           TCACTCGC TTTTAC ACGAGTGA            TTTTTAATTATTTTA 100 33
         pbp 4227415 .. 4227431 -  -3.7  -4.58773   TTCACGAAATGAAAA              CATTTCA CTA TGAATTG              CAAGATTACTTTTCA  63 31
    BCZK4121 4226626 .. 4226683 - -16.7  -4.62772   TTTAAATTAAAGAAA TTACGCT-AACTAAAAAAGAGAAGCTCC TAA GGAGCTTCTCTTTTTTAGTTTAGAGTTT GAACAAGTACTGGTT 100 12
    BCZK4119 NONE
        mtnA NONE
        cysM NONE
        metC 4222761 .. 4222784 -    -9  -4.90296   AAAATGTGATAAAAA          TGCACTGCCTA TAC TA-GCAGTGCA          TTTTTACTATGCTAA  93 32
    BCZK4115 4219898 .. 4219917 -  -7.1  -5.45802   TTTCCAAAAGAAAAA            GAGCCGC TTTATT GCGACTC             TTTCATAACCATTAC 100 37
    BCZK4114 4219527 .. 4219560 - -10.6  -5.69262   CTAGAAAAACAAAAA     GCGTTACAAAAAAGA TTCCT TCT-TTTTGTAACGC     TCTATTTATCAATAT 100 40
        fhuD NONE
        fhuG NONE
        fhuC NONE
    BCZK4110 4216087 .. 4216113 - -12.4  -5.23016   AAAGAATTTAAAAAA         GGCAGTAGACAA ATA TTGTCTACTGCA         TCCATATCATAACTA 100 173
    BCZK4109 NONE
    BCZK4108 NONE
        maoC 4214420 .. 4214440 - -11.2  -5.68438   TTATTAAACAAAAAA            GAAGCCTG TAAAT CAGGCTTC            TTTTTATCCTCTTAT 100 29
    BCZK4106 NONE
    BCZK4104 4212414 .. 4212436 - -12.1  -5.46129   TAAGAAAGTAAAAAA           GAGAAGCCT TTATT AGGCTTCTC           CTTTTATTTTGAAAT 100 15
    BCZK4100 4205206 .. 4205258 -   -27  -4.37721   AATAAAACACATAAA TAAGAATAAAAAACCTGCCTAAAA TTATC TTTTAGGCAGGTTTTTTATTCTTA TTTCACCGAGATAAC 100 23
    BCZK4099 NONE
    BCZK4097 4203308 .. 4203349 - -15.5  -2.80071   AAATGTGAGTTAAAT GTG-AAACGCGTTTATTCGA ATA TAGAATAAACGCGTTTTCAC TATTTATAGAATTGA 100 25
    BCZK4096 4202550 .. 4202574 - -17.3  -4.48869   GAAAAATAACATAAA          CGGGTATCTCA TTT TGAGATACCCG          TTTTCATATATTAAG 100 36
    BCZK4093 4199132 .. 4199150 -   -11  -5.26119   CTCCTAAAAAGAAAA             GTGAGGCA TTT CGCCTCAC             TCTCATTTATAATTA 100 38
    BCZK4092 4198593 .. 4198612 -  -7.9  -5.67967   ACCACTATAAAAAAA            GGTTCTC GCCAAT GAGAACC             TTTTTTGCTATTTAC 100 54
    BCZK4090 4196644 .. 4196663 - -10.8  -6.04953   ATATAAACAAAAAAA            GACTAGAG ATAT CTCTAGTC             TTCTACTTCGTTTCA 100 322
    BCZK4089 4195014 .. 4195057 -   -25  -4.99035   TTAGCCATAGAAAAA CTGCACCTCCAATTGTTAGAC ACA GTCTAACAATTGG-GGTGCAG TTCAAAATAACTCTT 100 47
    BCZK4088 NONE
    BCZK4087 NONE
    BCZK4086 4193857 .. 4193903 - -21.2  -3.09834   TATTTCATTAGGCAA CTTGATAAAAGTGAGTCCGGTA TTG TACCGGGCTCATTTTTATCAAG TTGCCTTAATCCGTT 100 21
        sigK 4191977 .. 4192001 -  -5.8  -5.26119   TTTTCAAAAAGAAAA         GCAGCC-CATT TTAA AATACGGCTGC          TTGTAATGTACATTA  83 38
         psd 4190831 .. 4190850 - -12.2  -4.62872   ACTAACTTGTAAAAA            GAGCCATC CTGC GATGGCTC             TCGAATAAACAAGTA 100 111
    BCZK4082 NONE
    BCZK4081 NONE
        aroE NONE
    BCZK4079 4187601 .. 4187612 -  -4.4  -4.88736   TACTAGTGATAAAAA                TAGC GTAT GCTA                 TTTTTATCGAGGAAG  70 29
        nadD NONE
    BCZK4077 NONE
    BCZK4076 NONE
    BCZK4075 4185228 .. 4185254 - -13.9  -4.37092   AGCTCCTTTACAAAA         CAAAAGCAACC TTCTC GGTTGCTTTTG         TTTTATCCGTTTTTC 100 28
       comEA 4183551 .. 4183568 -  -2.7  -3.06796   TTGTAGTGTAGCGAA             TGAAGAA AAAC TTCGTCA              ATCTTTTACGGAATA  43 31
       comEB NONE
       comEC 4180181 .. 4180204 -  -7.4   -4.1021   TTTTACAAGTACAAA          GGAACAGGCT GTAT AACCCGTCCC           TTTATTTATATTAAA  74 438
    BCZK4070 4179063 .. 4179085 - -16.4   -5.1287   TTTATATCCAAAAAA           GTTCACGTGC TAA GCACGTGAAC           TTTTTGTATCATCAC 100 37
         gpR NONE
    BCZK4067 4177062 .. 4177091 - -12.3  -5.37593   TTTCAAATTAAAAAA       CGGTCGTCTTACA AATC TGTAAAACAACCG        TCCTCCTTTTGACTC 100 41
        lepA 4175036 .. 4175055 -  -6.4  -5.43414   ATTATACATAAAAAA            GAAGCCGC ATAA ACGACTTC             TTTTTTCATTCCAAA  88 43
    BCZK4065 4174544 .. 4174560 -  -5.1  -5.26119   TTTCTAAAAAGAAAA              CCTCC GCGCTCG GGAGG              CTTCTTTTACTTCTC  79 32
        hemN 4173344 .. 4173356 -  -4.9  -4.01158   AACGTCACGAAATAA                TGAAA CTT TTTCA                CGTTCATGGAACATG  62 44
        hrcA 4172130 .. 4172142 -  -3.4  -4.08767   TTCACCTCCTTAAAA                GGTA TTAGG TACC                ATGTTAAACACAATT  56 108
        grpE NONE
        dnaK 4169617 .. 4169645 - -12.6  -5.02074   TCATTCGTGAAAAAA        GCCAAAGTCAAG GCACG CTTGACTTTGAC        TTTTTGTCATCTTAC 100 61
        dnaJ NONE
        prmA 4167266 .. 4167309 - -21.4  -2.80291   AATCACCTTAGTAGA GTTTCGTTCCTTTCGTAAGC CAAT ACTTACGAAAAGAACGAAAC GTTATCATTTTTTCA 100 110
    BCZK4058 NONE
    BCZK4057 4165103 .. 4165137 -  -9.5  -5.93809   TCTCCACAAAAAAAA    GAAAGCATGCAAATCG TTTC CG-TTTGCATGCTTTT     TTTTATGCGCTTGCT 100 28
        rpsU NONE
    BCZK4055 4164149 .. 4164169 -  -9.8  -5.77632   AAAAGCATAAAAAAA            CGTCTCAT ACGAA ATGAGACG            TTTTTTTATGCTAAT 100 31
    BCZK4054 4163743 .. 4163755 -  -3.4  -4.74518   AATCATTAAAATAAA                GAAG AAAAA CTTC                ACATACGGAAGTTTC  66 43
       spoIV NONE
        phoH 4161412 .. 4161440 -  -8.3  -5.09762   ACCTTAATACAAAAA        GAAATGATCCT GACAAAT AGGATCATTCC        ATTTTATCATATGCC  91 19
    BCZK4051 NONE
    BCZK4050 NONE
        dgkA 4158254 .. 4158266 -  -3.4  -3.57462   TACGGCACCTTCAAA                GCTT AATAA AAGC                TTTGGAATGCAACTA  52 38
         cdd NONE
         era 4156835 .. 4156867 - -15.1  -3.88603   ACTCATAAAAACCAA      TAATCAGCGGATG AACAAAA CATCCGCTGATTA      CAGCTTTACTCTATT 100 41
        recO 4155763 .. 4155778 -  -8.2  -4.72386   GAAAGGATGTAAAAA              GGACCG TATA CGGCCC               CAAATTATATTTGAA  85 30
        tlyC NONE
    BCZK4044 4154177 .. 4154201 - -13.7   -5.1101   TCACGAGCGAAAAAA          GCACATTCACC TTT GGTAAATGTGC          TAAAACATTTTTTGG 100 25
        dnaG NONE
        sigA 4150333 .. 4150358 - -13.5  -5.92399   TAACAAAATAAAAAA         GTTTACTTCAC AAAG GTGAAGTAAAC          TTAAAGGTAGCCTAT 100 37
        cccA 4149588 .. 4149615 -   -15    -5.186   GAAAATATAGAAAAA        CAAGCCCTTTGC ATAA GCAAAAGGCTTG         TAACACAAAACTTTA 100 38
    BCZK4040 NONE
    BCZK4039 4147604 .. 4147625 -    -8   -5.3798   GAACAATAATAAAAA           CCGTTGCC TATATG AGCAACGG            TTTTATTTTTCTTAT 100 37
        deaD 4144283 .. 4144332 - -14.2  -3.87373   TACAGCTCTCACAAA TAGCTGAATAAAAAAAGATAAGGG AAAT CCCTTATCTTTTTTTATT--GCTA TATTTTCTCTTCACT 100 7
         nfo 4143166 .. 4143189 - -15.4  -4.36411   CAGCAACTACTAAAA          TAAGGAGGGG ATAT CCCCTCCTTA           TTGCGCTTTAATTTT 100 23
    BCZK4032 4141780 .. 4141798 - -11.8  -5.22006   CTATTATAACAAAAA             GCAGAGAA AAA TTCTCTGC             TTTCGAAAAATATTC 100 113
    BCZK4031 NONE
        znuB NONE
    BCZK4029 4139583 .. 4139614 - -14.6   -5.3798   CAAGAACAATAAAAA      GAAGCTCGTCAGTT CCAT AACTGACGAGCTTT       TACTTTGCACATTTT 100 25
        sodA 4135904 .. 4135923 - -12.2  -5.43487   AAAGCATAGAAAAAA            GCTAGGAG CATT CTCCTAGC             TTTTTTATCATTATT 100 45
    BCZK4024 4134478 .. 4134499 - -10.2  -2.79968   TATGTAATGTGAAAG           GGACACCT TCATAC AGGTGTCC            TCACTGCTGTCTTAC  79 76
        pbpA 4132279 .. 4132304 - -14.9  -6.02345   GAACCATAAAAAAAA         GCACACTATCT TTTC AGATAGTGTGC          TTTTTTTACAACTTT 100 41
        pstS 4131054 .. 4131073 -  -3.6  -3.82083   TCATTATAAGCCAAA            GATGAAAA CCCC TTTCCACC             CTGACATTACCTTTT  54 32
        pstC NONE
        pstA NONE
        pstB 4128345 .. 4128364 - -10.8  -4.76802   GGTAAAAATAAGAAA            TACCCTCT GTTA AGAGGGTA             TTTGCTCTTATCCTT 100 51
        phoU 4127538 .. 4127557 - -12.2  -5.52384   TTTTGACTAAAAAAA            GCAGGTGA TGTT TCACCTGC             TTTTTTCCTTATTCA 100 34
    BCZK4017 4124589 .. 4124618 -  -8.7  -5.83226   AATCGAATAAAAAAA       GAAACAGTAGGAA AATA TTCCTACTGCTTA        CTTTGTTTCACGGTG 100 242
    BCZK4016 NONE
    BCZK4015 NONE
        glcK 4122587 .. 4122608 - -14.5  -4.83615   GATTTCGCACAAAAA           GAGGAAGGG TTTC CCCTTCCTC            TTTCATAGTTCACAA 100 42
    BCZK4013 NONE
    BCZK4011 4120418 .. 4120444 - -16.8  -5.14965   AGTCGTATTAAAAAA         CAAGACACAGAA ATA TTCTGTGTCTTG         TTTTTTTATATTTTC 100 31
        metE NONE
        metH NONE
        murG 4109760 .. 4109785 -   -12  -4.26903   TTCATCCTACTAAAA         GAGGCATGAT TGTTTC ATCATGCCTC          TGAAATATGGTGAAT 100 17
    BCZK4003 NONE
    BCZK4002 NONE
    BCZK4001 4108334 .. 4108390 - -14.2  -3.30505   ACTAGATGATAAAAT TATTATAATGTAAAAAAAGAACGTGA GGTAA TCACGTTCTTTTTTTACATTATACGT TCATCTTTTCTTTCA 100 18
    BCZK3999 4107353 .. 4107389 - -16.1   -2.5806   AAATTGCTTCATAAT    GAAAAGGACGCTAACAA AAA CTGTTAGCGTCCTTTTT    TAGTTTTTTTATCTT 100 203
       comGA NONE
       comGB 4102524 .. 4102536 -    -2  -3.58726   GCCTCCTATATAGAA                TTCA TCATT TGAA                ACATTGGCATAATCA  47 3
       comGC NONE
       comGD NONE
    BCZK3991 NONE
       comGF NONE
       comGG 4100509 .. 4100525 -  -2.3  -2.65538   AATAATTGGATAGCA              TGAATAT ATC ATATTCT              TTCTACCTTTCTCTT  40 148
    BCZK3988 4099773 .. 4099807 -  -9.5   -5.8187   TATTTAATAAAAAAA     CGTTTTGTTCTCC TTATGCATT GAAGAACAAAACG     TCACATACACACTTT 100 40
        aroK NONE
    BCZK3986 4098899 .. 4098939 - -21.5  -4.39329   AGTCCATACAATAAA  TGAAAATCCCCTAGTAGTA TGA TGCTACTAGGGGATTTTCA  TTTTACTACACATAT 100 51
    BCZK3984 4097689 .. 4097713 - -10.1  -5.71712   CCTTATACAAAAAAA          TAAGAGCAGCC GTT AGCTACTCTTA          CTTCTTACTCACTCA 100 30
        gcvT NONE
    BCZK3980 NONE
    BCZK3979 4090616 .. 4090636 -    -9  -5.71712   CTCCATACAAAAAAA            GAACCCGC ATATA GCGAGTTC            TTCTTTTGTTATTCT 100 43
    BCZK3978 4090128 .. 4090150 -    -2  -2.92522   CCATTCAACAGTATA           TTTTATCGAA TAA TTCGATATGA           CTCAAGGTTAACTTT  41 33
    BCZK3977 4089861 .. 4089882 -  -8.8   -5.7946   TTGGCAAGAAAAAAA           GACCAACA TTTTCC TGTTGGTC            TTTCGTATATGTATC 100 39
    BCZK3976 NONE
    BCZK3975 NONE
    BCZK3974 NONE
    BCZK3973 NONE
    BCZK3972 NONE
    BCZK3971 4085910 .. 4085929 - -12.2  -3.67597   GTCGTTATTGAAGAA            GGTGCCTT ATAT AAGGCACC             TTTTAAAATTCTCTC  95 28
    BCZK3970 4085454 .. 4085484 -  -4.2  -4.68424   TAAGTTATTTAAAAA      GGACAG-TACTTCT GAAAA AGA-GTAACTGTCC      TTTTTTATCTTCATT  65 36
    BCZK3964 4081963 .. 4081983 - -12.7   -5.1383   AATAACATACAAAAA            CTAGCTGAA TAA TTCAGCTAG            TTTTTTCATTCCATA 100 31
        lplA 4080536 .. 4080561 - -14.1  -5.67063   TTTACTATAAAAAAA         TAAGAGGCGGC AATT GCCACCTCTTA          TTTTTTATAATTCCA 100 23
        splB 4077277 .. 4077300 -    -9   -5.8901   ATATAAAACAAAAAA          GAATCTGTAT TTGC ATACAGACTC           CTCTTAAGTAAAGTA 100 29
    BCZK3957 4076711 .. 4076729 -  -6.7  -5.65927   GATTGAAATAAAAAA             GGAAACG ACGTA CGTTCCC             CTTAATTACTTTTCT 100 27
    BCZK3956 4075997 .. 4076033 - -17.5  -5.94743   TAAAAAAAACAAAAA    GAAAGACCGTGCTTCCT TTT AGGAAATACGGTCTTTC    TTTATATTTTGCAGT 100 7
    BCZK3953 4073843 .. 4073858 -  -2.6  -3.07487   TCATATGCTTAAAAC              TCCTTA ATAT TAAAGA               TCTATATACCATTTT  43 51
        aroQ NONE
        pepQ NONE
         efp 4071716 .. 4071738 - -16.4  -5.60993   TTTTCTATAAAAAAA           GCACTCGTGA TGA TCACGAGTGC           TTTTTTACTATGCAC 100 33
    BCZK3947 NONE
    spoIIIAA NONE
    spoIIIAB NONE
    spoIIIAC 4068678 .. 4068688 -  -5.4  -2.60219   GACAATTTGTATAAT                 TTCG ATT CGAA                 CCGCCCCCTTTACTG  52 35
    spoIIIAD NONE
    spoIIIAE NONE
    spoIIIAF NONE
    spoIIIAG NONE
    spoIIIAH 4065100 .. 4065136 - -21.8  -4.77036   TCTGATTACTAAAAA    CGAATAATCCGCGGAG GATTT CCCCGCGGATTATTCG    TTTTATTTTGTTGGT 100 28
        accB NONE
        accC NONE
    BCZK3936 4062077 .. 4062098 -  -8.8  -5.42265   TGAAACGATAAAAAA           GATGCCTA TGTTAC TAGGCATC            TTTTTCATTCTTACA 100 36
        nusB NONE
        folD NONE
        xseA NONE
        xseB NONE
        ispA 4057858 .. 4057886 -  -8.1  -5.52986   AGGCGATGAAAAAAA        TAGCCGCTAACAC GAA GTGATAACGGCAA        TGTAATCTACATATA 100 129
         dxs NONE
    BCZK3929 4054938 .. 4054961 -  -8.2  -5.24416   CAATTACAACAAAAA          GAGGAACAAC ATAT GTTATTCCCC           TTTCCCTTTTTGTTT  93 17
        argR 4054313 .. 4054352 - -11.6  -4.21997   TAATCAATAAAAATA  TCCTGTTCACTTTCCACT TTAC AGAGGAAAGCAAACAAGA   TTTTTTTGTTACAGC 100 34
        recN 4052346 .. 4052365 - -10.8    -5.626   CATTTGAGAAAAAAA            GCTATCCA TTAC TGGATAGC             CTCTGCTGTCTGTTT 100 14
      spoIVB 4050916 .. 4050950 - -21.8  -3.04501   ACGAATTTTTCAATA     GAAAAGCGAGCTAATT ATT AATTAGCTCGCTTTTC     TTTCTTGATCATAAA 100 12
       spo0A 4049707 .. 4049746 - -10.2   -5.5112   TCTATTAACAAAAAA  CCTCCTAATTCTCGGAAT TAAC ATCCCAATAATTAAGAGG   TTTTTAAATTAACCG 100 134
    BCZK3924 NONE
    BCZK3923 4047067 .. 4047094 - -11.5  -5.38326   CGAAGTAAATAAAAA        GACCAATGAAT TCTAAC ATTCATTGGTC         ATTACATAAAAAGTT 100 316
    BCZK3922 4045333 .. 4045362 - -13.1  -4.44548   TATAGTCAATTAAAA       GATCCCC-TCTTTT AAT AAAAGAAGGGGATC       ACTCAAATTATACAT 100 33
        glpQ 4044257 .. 4044279 - -12.8  -5.72622   TTTATAAATAAAAAA           TGAGACCGCT TGT AACGGTCTCA           TTTTTTTATTGGCAA 100 23
    BCZK3919 4041761 .. 4041793 - -13.7  -2.62263   ACTTTTTGTATACCA      TGCAATAAATTGCAC GGT ACGCAATTTATTGCA      TGCTATTTTTTGCAC 100 18
         ptb NONE
        dhlE 4039499 .. 4039512 -  -6.7  -3.24626   TAATAAATTCAAAAG               GAGGT GGAA ACCTC                ATAAGAGGTAACCAC  63 69
        ackA NONE
       bfmbC NONE
      bfmbAa NONE
      bfmbAb NONE
    BCZK3912 4033549 .. 4033576 - -15.8  -2.94103   GAAGAAATAAGATGA        TAAAAAGCTCGC ATAA GCGAGCTTTTTA         TTTAATATACAGATG 100 27
    BCZK3911 4032027 .. 4032052 - -14.9  -5.14477   CATATATGTAAAAAA         GCTGATTCGTT TAGA AACGAATCAGC          TTTTTTTACTTGACG 100 31
    BCZK3910 NONE
    BCZK3909 4030622 .. 4030633 -  -7.2  -3.73262   AAAAAATTAGAAATA                CGGG ACAT CCCG                 GAGGGGAAGGTTACT  70 104
    BCZK3908 4030148 .. 4030182 - -23.2  -2.79796   TTGTATTTGAGCATA     GAAAAGGTGTTAGAGC CCT GCTCTAACACCTTTTC     TTAATGACCACGATG 100 26
    BCZK3907 4029582 .. 4029615 - -16.8  -5.82036   ATAACAAATAAAAAA     GGCGCTACACCCAC TTAATT GTGAGCGTAGCGCC      TTTTCAATTTTTTAT 100 37
    BCZK3906 NONE
    BCZK3905 4028592 .. 4028612 -  -5.4  -3.98312   CACAGAAAAGTGAAA            GGCAGC TTATTTTTC GCTGCC            AAACCATTTCTTCAC  64 11
    BCZK3904 NONE
    BCZK3903 4027135 .. 4027153 - -11.8  -5.69473   TATAGTATAAAAAAA             GGATGACA CAA TGTCATCC             TTTTCTACTTATTAT 100 59
    BCZK3902 NONE
    BCZK3901 NONE
    BCZK3900 4025208 .. 4025247 - -16.8   -2.9914   TACTTTTTACACATA  GTAAAATAAACCATCTCG AAAT CGAGATGGTTTATTTTAT   GTAAAGCACAATCGC 100 17
        rimI 4024303 .. 4024333 -  -2.7  -5.53436   ATACAAGACAAAAAA      CAGACGGTTTATAT GTCT AGAT-AACCATCTG       CTTTCTATTACTCAT  75 33
        pepT 4023055 .. 4023082 - -15.8  -5.04222   GAATCAAAGTAAAAA        GCGTGTAAATCA CAAT TGATTTACACGC         TTTTTTGTTATATTA 100 38
        dinP 4021260 .. 4021275 -    -9  -4.63184   AATCTATCGTAAAAA              GCACTG GTTA CAGTGC               TTTTTATTTATACTT  90 218
    BCZK3895 4019847 .. 4019865 -  -3.1  -6.02919   TTAGAAATAAAAAAA             TGGCAAC CTTTC GTCACCA             TTTTTTCACAACATT  85 42
    BCZK3894 4019188 .. 4019204 -  -3.6  -3.17212   TTACTATTCTATTAA              GCTACC GGATT GGTTGC              TTTTCCAGTTGTACT  46 39
        sdhB 4018461 .. 4018471 -  -2.4  -2.60496   TGCGTTCCGAAACAT                 GGTG TGT CCCC                 CCTGCAATTATTCCA  40 33
        sdhA 4017534 .. 4017559 -   -12  -6.01725   AAGAAAAATAAAAAA         TGGAGCTCAA TCTTAC TTGAGCTCCA          TTTTTTTATAAACAT 100 48
    BCZK3890 NONE
        kduD 4014742 .. 4014769 - -15.8  -6.09196   TGGAAAATAAAAAAA        TAGGAGATTTCC ATAT GGAAATCTCCTA         TTTTTTACTTAATGA 100 23
        argC NONE
        argJ NONE
        argB NONE
        argD NONE
        argF 4009111 .. 4009150 - -13.8  -5.47159   TTTTAATATAAAAAA  TACACCCCAGTTGTTA TTCGTATC TAGCAACTGGGGTGTA   CATCCTTTAGGAAGG 100 32
    BCZK3882 4008407 .. 4008419 -  -7.7  -3.36216   TTCAAAGGAGAAAAT                GAGTG TGA CACTC                TTTATATTTGCATGA  69 27
    BCZK3881 4008127 .. 4008171 - -15.4   -4.1466   ATTTAATTTTGAAAA CAAACGCATAAAGCTGCTTCT AAAT AGAAGCAGCTTTATG-ATTCG TAATAATTACCATAA 100 16
        ushA 4004096 .. 4004117 -  -8.8  -4.88711   ATAATATACGAAAAA           GGATTACC TTAATC GGTAATCC            TTTTTATATTTCTCG  93 42
    BCZK3876 4001689 .. 4001716 -   -10  -5.02074   GTAGTTCTTAAAAAA        GAACAACCTATC ATAA GATAAGTTGCTC         TACTTTCCATGTTGT 100 25
        bioA NONE
        bioD NONE
        bioF NONE
        bioH NONE
        bioC NONE
        bioB 3995777 .. 3995798 -  -5.2  -5.64274   TTATTTACAAAAAAA           GCAAACTC TTTTAC AAGTTTGC            TTTTTCCTCTATCTT  87 39
    BCZK3869 3995292 .. 3995305 -  -8.1  -5.93809   TGGGCATAAAAAAAA               GAGGC TGCG GCCTC                TTTTTATTTTTTTAC 100 29
    BCZK3864 3990601 .. 3990618 -  -9.9  -5.88476   AAAAGAAACAAAAAA             CAGGCTT GCAT AAGCCTG              TTTTTTTATTGCGCT 100 31
    BCZK3861 NONE
        rbsR 3988137 .. 3988165 - -14.8  -2.66316   GCCGCGATTACATTA        TAAAAGGTGCGT TTTAT ACGCACCTTTTA        CTTTTTTATTTTTTC 100 23
    BCZK3857 3985054 .. 3985085 -    -6  -4.81249   TGTGAAACCTAAAAA      GGATACT-CGTTCTT ACA ATGAACATAGTATCC      TTTTCTTTAGTTATC  78 32
    BCZK3855 3982877 .. 3982900 -  -7.5  -5.40474   AGCTCGTCAAAAAAA          TGATCAGCG TTATTT CACTGATCA           TTTTCGTTATTATTT 100 35
    BCZK3854 NONE
    BCZK3853 3981334 .. 3981356 - -16.4  -4.61231   TTACATCGTTAAAAA           GACGCTACCA TAC TGGTAGCGTC           TTTTTATAACGTATC 100 29
        nudF 3979600 .. 3979618 - -14.6  -5.33921   AAATTAATTAAAAAA             CACTCGCC TTT GGCGAGTG             TTTATTTTTGTAGTT 100 27
      spoIIM NONE
         fur 3977683 .. 3977708 -  -8.4  -5.65927   TATTCAAATAAAAAA         CCTCTTCCTA GTTAAA TAGGAAAAGG          TTATTTTTCATCCGT 100 26
    BCZK3847 NONE
        xerD 3976467 .. 3976485 - -11.8  -5.54894   AATCTATGAAAAAAA             GAGCATAG TAC CTATGCTC             TCGGATGGAACTGTT 100 18
    BCZK3845 3975568 .. 3975585 -  -7.7  -6.23317   ATAAAAATAAAAAAA             GCAGCTC TAAA GAGCTAC              CTTTTTATTTTACTT 100 30
        deoB NONE
        deoD NONE
         pdp 3971803 .. 3971825 -  -7.7  -5.69023   AAAATAGCAAAAAAA           GCCAAAGAG AAATA CTCCCTGGC           CCTTCTTTATTATTC 100 35
        corA 3970782 .. 3970803 - -14.5   -4.8622   TTGGTTAAGTAAAAA           CACCGAGGA AAAT TCCTCGGTG            TTTTTTTTACTTAAA 100 32
    BCZK3838 3968066 .. 3968092 - -10.3  -5.48213   TATTCAAAAGAAAAA        GGATAGGAAAGC TTTT GCTT-CCTATCC         TCATTTATTATAATA 100 33
    BCZK3837 3967425 .. 3967459 - -17.5  -4.90525   GAATTTCAAATAAAA     TAAAATAACCTCCTC TTCAT GAGGAGGTTATTTTA     CATTCTCTCTTCTTT 100 18
        dacF 3962650 .. 3962668 - -13.2   -4.7219   CATACGAATAGAAAA             GCGGCAAA ATG TTTGCCGC             TATTTTGATGTTGAA 100 25
     spoIIAA NONE
     spoIIAB NONE
        sigF 3960921 .. 3960952 -   -14  -5.65177   ACATTCATAAAAAAA      GATCGAATAGATAA CTAT TCATCTATTCGATC       TTTCATCTGTTTTAA 100 8
    BCZK3828 3959139 .. 3959163 - -13.7  -5.60993   TTTTTCACAAAAAAA          CATCTGTACCA TTT CGGTACAGATG          TTTTTTTGCTTATGC 100 133
      spoVAA NONE
      spoVAB NONE
      spoVAC 3957562 .. 3957572 -  -2.6  -3.06696   CCCTCCTTTAAGACA                 TAAA AAT TTTA                 AAAGTATATCTTATT  43 7
      spoVAD NONE
      spoVAE NONE
      spoVAE NONE
      spoVAF 3954115 .. 3954138 -  -6.8  -5.40072   TTTTTGCTAAAAAAA          TAAACGGG TGTATAAT CCCGTTTA           TTTTTGTCTTTTTAC  93 23
    BCZK3819 3953209 .. 3953231 - -16.4  -4.88407   TTATTCAAGTAAAAA           GAAGCTCGTC ACT GACGAGCTTC           TTTCTTATGCAAGTA 100 30
        ppiB 3951685 .. 3951700 -    -9  -5.95286   ATTAAAAATAAAAAA              GAGAGC AATA GCTCTC               TTTTCTCATTAACTT 100 39
        ribT 3950844 .. 3950879 - -14.4   -5.4111   AACAATTACAAAAAA    GAAAGCAGAGATAA-TA AAC TACTTATCTCTGCTTTC    ACGAATGTATATTTT 100 24
        scpA 3949124 .. 3949147 -  -3.9  -5.25893   ATACACATCAAAAAA          CCGAATCACA ATCAA TGCG-TTCGG          TTCAATATTTTTTCT  74 110
        scpB 3948480 .. 3948498 - -11.8  -5.76633   TGATATACAAAAAAA             GCTTAGCA AAA TGCTAAGC             TTTTATTTCGATATC 100 28
    BCZK3812 3947417 .. 3947443 - -11.8  -3.92625   TACATTCTAATGAAA         TTTCCTCTTTGT TTA ACAAAAAGGAAA         CTTAGTACGTCTGTT 100 102
        nagA NONE
        nagB NONE
    BCZK3809 3944625 .. 3944655 - -12.1  -5.18726   TGCTCATAATAAAAA      TACGACTCACTCCT TGTA AGGA-TGAGTCGTA       TTTTTTTCTTTACAT 100 85
        glcT 3942556 .. 3942605 -  -3.7  -3.79295   GAGGAAAAAAAGATA GAACGATAGCTATACAAAGGG-TA GTA TATCCCTTTCTCTAGCTTACATTC CTTACTTTTCTCCAC  54 243
        ptsG 3940360 .. 3940389 -    -8  -3.50572   ATCTATTGTATATAA       TAGGCGATGT TCGGTCAACC ACATCGCCTA        TTATAATTATAAACA  73 56
        ptsH NONE
        ptsI 3938269 .. 3938296 -   -10  -5.36441   TTCTCATAGAAAAAA        CCTGAGACCGATT TCA AATCGA-CTCAGG        TTTTTTTATTGATTA 100 38
    BCZK3800 3934879 .. 3934897 - -11.8   -6.0427   ATTAGACAAAAAAAA             TCGCAACA ATT TGTTGCGA             AAAATCACTTTTTTT 100 30
    BCZK3799 NONE
    BCZK3798 3933234 .. 3933267 - -14.9  -3.78962   TTAAATATACTTAAA     TAAATAAAAGCCCTC AAAT GAGGACTTTTATTTA      TTTTCTTCTAGAAAT 100 19
    BCZK3792 3927054 .. 3927075 -  -9.5  -4.87665   TCTGACGTAGAAAAA           CCTCTTTCC ACTA AGAAAGAGG            TTTGAAGTTTATCTT 100 260
        mtnK NONE
    BCZK3789 3924510 .. 3924538 -    -9   -5.4505   CCGCTCAATAAAAAA        TAAAGTTTGCTC ACGAA GAGCAAGCTTTA        TTTTTTATCGCGAGG 100 259
    BCZK3787 NONE
    BCZK3786 NONE
    BCZK3785 NONE
    BCZK3784 3920714 .. 3920733 -  -9.4  -5.95539   TTGCAAAGAAAAAAA            CAGTAACA ATTT TGTTACTG             TTTAAAACAATAGAT 100 263
    BCZK3782 3919621 .. 3919636 -  -4.6  -5.95539   TTTTAAAGAAAAAAA              GGAAGC TTTC GCCCCC               TTTTTTCACCTTTAT  91 37
    BCZK3781 3919073 .. 3919092 -  -6.5  -5.29716   TTAATATAATAAAAA            TAGAAGG AATTAA CCTTCTA             TTCTGTTAATGCATA  84 23
         thl 3917751 .. 3917770 - -12.2  -5.77853   AATTCTTAAAAAAAA            GAAGCAGC GATT GCTGCTTC             TTTTTTATAGTGCTT 100 30
    BCZK3778 NONE
    BCZK3777 3915221 .. 3915250 -  -5.1  -5.57729   AAAGAACAGAAAAAA       CAGTCAGCA TAATATTGTAAG TGCTGACTG        TTTTTTTACATGTTT  85 52
    BCZK3775 3914181 .. 3914204 -  -6.8  -5.55769   GTGTATAACAAAAAA          GACCTTATTA TATA TAAAAAGGTC           TCTTTTTTGTTATAC 100 35
    BCZK3774 3913333 .. 3913355 -  -4.7  -5.80248   TAACATACAAAAAAA           CCGTCCACA TATAT TGAGGGCGG           TTTTCATTATTATAC  90 35
        malL 3910229 .. 3910253 - -12.3  -5.27477   ATGGTAATCAAAAAA          TCCTTATACCA AAA CGGTATAAGGA          TTTTTCTTATTTCAA 100 32
    BCZK3770 3906840 .. 3906867 - -14.3  -3.48276   TTTTCTGGGAGAGAA        TTCGTGCCTCT CATAGT AGAGGCACGAA         TTTCACCTTATTTTT 100 33
        malC NONE
        malD 3904639 .. 3904667 - -17.7  -4.36262   ATAGGGAGATGAAAA        GAAAAATGGGACA TAA TGTCCCATTTTTC        ATCCTTTTGTACCTC 100 24
        malR 3903320 .. 3903376 - -15.5  -3.30124   TGTGACCGTTTAGAA GCCTTTCTACAACAAAAAGCTAAGAGT TAA ACTCTTAGCTTTTTGTTGCATAATGAT CGCAAGTTTGACGCT 100 3
        kinB 3900257 .. 3900275 -  -4.6  -5.58522   TATATAAAATAAAAA             GTTACC TTCCATC GGTAAC             TTTTATTCCTTATTT  83 28
        comI NONE
        comJ 3898348 .. 3898374 - -14.6  -5.21236   AACGCATAACAAAAA         TGGGTTATCCTC CAA AAGGATAACCCA         TTTTTATTCTTTACT 100 29
    BCZK3757 3891988 .. 3892008 -  -8.3  -5.14965   ACCTTCACTAAAAAA            GGAACCTTT TAT ACAGGTTCC            TTTTTATCATTGTCG  93 32
    BCZK3755 3890838 .. 3890877 - -16.2  -3.60234   TCATATATTTTTAAA  GACTTTTATTACAAAAAA AGTT CTTTTTGTAATAAAAGTC   AAAAAAATGTTACAA 100 92
    BCZK3754 3889592 .. 3889628 - -18.3  -5.72616   ACTTATACAAAAAAA    TAAAACAGTTTGGCCAA TTG TAGGCCAAACTGTTTTA    TTTTTTCTCTTCTTT 100 23
         ppx NONE
         ppk 3885149 .. 3885203 - -19.9  -3.98649   GAGAACATACAATAA GTAGAGAACAAAGTAAAAACCTCTTT TTAA AAAGAGGTTTTTACTTTGTTCTC-AT TATTCAGCATCTGTG 100 25
    BCZK3748 3882640 .. 3882662 - -12.1  -5.80727   AAAAATAATAAAAAA           TCCCTTCAG TTTTC CTGAAGGGA           TTAGAGGGGTAAAAT 100 193
    BCZK3747 3881338 .. 3881357 - -10.8  -5.88476   AAAACAAACAAAAAA            TGCACGAA TCTC TTCGTGCA             TTAAAATAAAACATC 100 26
    BCZK3746 3880563 .. 3880601 - -14.3  -3.16822   ACAACAACTACTTAA  TATAGAATAGGAATAGGT AAAG ACCTATTCCTATTCT-TA   TCCCGCTATATTTTG 100 111
    BCZK3744 3879831 .. 3879852 - -14.5  -5.52347   AATAAAACTAAAAAA           GGTGTTGCC ATAT GGCAACACC            TTTTTTATATGTATC 100 39
    BCZK3743 3878899 .. 3878914 -  -3.4  -3.23456   TTAATGAAAGATATA              TAAAAA TGTT TTTTTA               TTTCGTATAACGATT  48 23
    BCZK3742 3878592 .. 3878609 -  -2.7  -6.12328   ACAACATAAAAAAAA             GACTACCA TTC CGGTAG-C             GCTTAATACCCTTTA  85 28
    BCZK3741 3877961 .. 3877987 -  -5.8  -5.53991   TATGCACGAAAAAAA         GTGACTTCTCCG TTT CTATGAAGTCAC         TTTTCTCACTTTATC  90 36
    BCZK3740 NONE
    BCZK3739 3876140 .. 3876167 - -12.8  -4.87665   CTCTATCTATAAAAA        GCGTAAGAGCCT GTTT ATGCTCTTACGC         TTTTATGTTTTTATT 100 36
    BCZK3738 3874878 .. 3874910 - -16.5  -3.47804   ATAAGCGATAATGAA      TAATGAGCAGCGGCT CAA AACCACTGCTCATTA      TTTTATCCATTTGTA 100 101
        cydB NONE
        ktrA 3873108 .. 3873151 - -14.3  -3.42663   ATCATTATGGAAATA TAAGA-AAAAGGACAATACC TTTAT GGTACTGTCCTTTTCTCTTA TCTTAAAAAGTGCTT 100 23
    BCZK3733 3869849 .. 3869869 - -13.3  -5.88565   GCGATAATAAAAAAA            GGCGGAAGA TAA TCCTCCGCC            TTTTTACTATTATGA 100 59
        pdhA NONE
        pdhB 3866309 .. 3866347 - -17.1  -3.10796   CTTTATTATGGAATA  TG-GCAAAAGAAATCAGC ATGT GCTGATTTCTTTTGCACA   TGAATAAGTAAAAAT 100 40
        pdhC NONE
        pdhD 3863518 .. 3863546 - -19.1  -5.83211   TATTAAAATAAAAAA        TAGCCCATCTCTT CTA AAGAGATGGGCTA        TTTTCATTACTTAAA 100 41
    BCZK3727 3863009 .. 3863023 -  -4.3  -4.61873   GGTGATAAAGGAAAA               GCAAA TGAAT TTTGC               CGTTTTCTAGCGAAG  68 102
    BCZK3725 3862200 .. 3862212 -  -3.5  -3.20322   TTTTAGTATAACACA                TTAAA TAT TTTAA                ATTTAAATTAGTATG  48 95
    BCZK3724 3861566 .. 3861585 -   -10  -5.52986   AGTTTATTAAAAAAA            GCACCTAC ATAT GTAGGCGC             TTTTTTTATTTAAGC 100 199
    BCZK3721 3858472 .. 3858491 - -10.8  -4.51378   ATCGATAGTAGAAAA            CGGACAAT TTAT ATTGTCCG             TTTTTAGTTGTTATC 100 80
    BCZK3719 3857392 .. 3857411 -  -8.6  -5.36441   TGTTCACAGAAAAAA            CGAACCCT TTAT AAGGTTCG             CACCAACTAATTTTT 100 57
        suhB 3856502 .. 3856514 -  -4.8  -5.74684   TAACAAAAAGAAAAA                TGCG TAAAT CGCA                ATAACGTCAAAAAGT  90 74
        typA 3854320 .. 3854344 - -12.3  -5.82172   ATGAACATAAAAAAA          CAGCTACCTTA AAT TAAGATAGCTG          TTCTATTTTTTACGC 100 35
    BCZK3715 NONE
    BCZK3714 3853570 .. 3853612 - -22.6   -3.0497   AGACGATTGGTAATA TATAAATAAGTCCTTTATCA TAT TGATAAAGGACTTATTTATA TTTTTCAGGTTCTCG 100 17
    BCZK3712 3852557 .. 3852592 -  -9.2   -3.3506   TTTAAATTTGTAGAA    CAAGGGTTTCATCCATA AAA TATGGACG-AACCATTG    TTATAATTATATGTA  77 199
    BCZK3711 3851161 .. 3851192 - -14.6  -3.72984   TTACAATTATTTAAA      GAAAAGGAGTGAGC TTTT GCTCACTCCTTTTT       ATAGTAAATCTGCGG 100 24
    BCZK3709 3850184 .. 3850206 -  -8.5  -5.42975   TTATACAAATAAAAA           GCCCAAACT TTTTC AGTTTGAGC           CCCCTTATTTGAACC 100 43
        ftsW 3848889 .. 3848914 -  -9.1  -6.20267   TTAAAAATAAAAAAA         CACATCATGCT CTAA AGCACAATGTG          TTTTATTTTACAACT 100 28
         pyc 3845108 .. 3845127 -  -8.6   -5.4505   TTTCGCAATAAAAAA            GAGCTGTG TTTC CACAACTC             TTTTTTTATTTTAGT 100 36
        ctaB NONE
        ctaC NONE
        ctaD NONE
        ctaE NONE
        ctaF 3838666 .. 3838690 - -10.8  -3.28842   CACATAATATGAAGA         GGGAGC-TGTG ACAA CACAAGCTCCC          TTATTCTTCACTTTT  85 40
        ctaG 3837691 .. 3837710 - -10.8  -5.48054   AGTAAAATTAAAAAA            GTGTATGG AAAC CCATACAC             TTTTTACTTCGTCTG 100 29
    BCZK3699 3836443 .. 3836477 - -23.2  -3.78312   AAATTATTGAGTAAA     TAGAACAAGCGCATCA TAT TGATGCGCTTGTTCTA     TTTATCTTACTTAAG 100 36
    BCZK3697 3834740 .. 3834777 -  -9.1  -6.13503   TAGTAAGAAAAAAAA   GGCGCATGGTTCGCCTA TTTT CAGACGATTCATGCACC    TTTTTTTCTTACTAT 100 83
    BCZK3696 NONE
    BCZK3695 NONE
    BCZK3694 3833278 .. 3833290 -  -4.1  -2.66695   TGTCTCACTAAATAG                GAAGA TAT CCTTC                TAACTATTTTGCACA  46 57
    BCZK3693 3832744 .. 3832760 -  -9.4  -5.02074   CTATCTTCCAAAAAA              CGGGGT GATTT ACCCCG              TTTTTTTACAACCAC 100 18
    BCZK3692 3832328 .. 3832351 - -15.4  -5.64421   ATTTCAAATAAAAAA          TCCCCTGCTA GAAT TAGCAGGGGA           TTTTTATATTAGCTA 100 34
    BCZK3689 NONE
        coaD 3830343 .. 3830362 -  -9.3  -5.48514   AGCAACAAAGAAAAA            CCCCGTT CACTTT AACGGGG             TTTGAAACTTTTCTT 100 12
    BCZK3686 NONE
         loN 3827184 .. 3827202 -  -5.3  -5.61596   ATTCCTATAAAAAAA             CCTCTCT TTTTC AGAGAGA             TTTTTTTATTTACCA  87 31
    BCZK3683 NONE
        rpmF 3825009 .. 3825036 - -14.4  -6.12328   ATAAGACAAAAAAAA        TAAACGTAGAAG ATAT CTTCTACGTTTA         TTTCCCCGCAATTAC 100 37
    BCZK3681 3824378 .. 3824418 - -20.9  -3.31248   GAAGAGTCTGCATAA  GAAATAAAAAAACAGCTAC ATA GCAGCTGTTTTTTTATTTC  TTTAACTTCTCTAAT 100 19
        panE 3822600 .. 3822613 -  -5.3  -2.56596   TCTCTCACCAATCCA               CATTG TAGT CAATG                TTTCACGTAAAAGCA  51 52
    BCZK3678 3820917 .. 3820946 - -10.9  -5.29716   TCAACAGAATAAAAA       TAAAATCCTGCTC CTAA GAGCAAGATTCTA        TAGTTTTATAACGTG 100 23
        mraW NONE
        ftsL NONE
    BCZK3675 3817006 .. 3817053 -  -5.8  -2.90763   GTTACATTTGATACA CGCATATTGGAACAAGCC TCCCTTACGCCT AGCTTGTTCCAATATATG CTTGTACTTATTTAA  56 64
       spoVD 3814933 .. 3814978 -  -7.8  -3.71848   CTCTTTTATTAATAA GCAACACGCTACCTCCTAATT ATTTA AAATAGGAGGTAA-GTGCTAC TGTGTCTAATAAATA  73 141
        murE NONE
        murY NONE
        murD 3811017 .. 3811052 - -17.9  -3.05384   TTTTGCCCTATGTAA    CAAAACATCAGTAGG TGTTAG CCTACTGATGTTTTG     ATTTACTTTATATAA 100 33
       spoVE 3809857 .. 3809876 -  -8.6  -4.84527   CGCACATACGAAAAA            CCCTGTCT TATA AAACAGGG             TTTAGTAGCGAGAAT  93 27
        murG NONE
        murB 3807638 .. 3807662 - -14.4  -4.21607   CCTACGTAACATAAA          GAACGGCATG TTCCT CATGCCGTTC          TTATCTTCTTATTAT 100 74
        ftsQ NONE
        ftsA NONE
        ftsZ 3803917 .. 3803932 -  -6.8  -6.14618   TATAAAACAAAAAAA              GGAGCC TGAA AGCTCC               TTTTCTTTTATCGTC 100 33
     spoIIGA NONE
        sigE 3801930 .. 3801969 - -13.8  -4.04174   CCTCATACAACGAAA  GAGAATAAGACCAGCC TACATAAC GGCTGGTCTTATTCTT   TACACCATTTTATTA 100 25
        sigG 3801008 .. 3801031 -   -14  -5.05601   TATGACATATAAAAA          GGTTTCACCA TAAA TGGTGAAACC           TTATCCTTGAATTGT 100 26
    BCZK3661 NONE
    BCZK3660 NONE
    BCZK3659 NONE
    BCZK3658 NONE
    BCZK3657 3798205 .. 3798221 -  -2.3  -3.07816   TGCTCATTCATCTAA              CCTCTTA CTA TAAGAAA              TAGCCAAATAAAGTT  42 16
    BCZK3656 3797402 .. 3797419 -  -4.1  -4.36914   TTTTCTTCGACAAAA             TAGGAGG ATTT CCTTCTA              AAAAACCAATCATTT  62 35
      divIVA 3796540 .. 3796576 - -20.4  -5.52096   AAACGGAATAAAAAA    GAGACTTTCTCATCCC AAAAA GGGACGAGAAAGTCTC    CCGCGGTACCACCCT 100 282
        ileS 3793690 .. 3793712 - -12.1  -5.45652   ACTGTTAACAAAAAA           TGACTGCAC TTTAC GTGCAGTCA           TTCCTTATTATTTTA 100 33
    BCZK3653 NONE
        lspA NONE
        rluD 3791589 .. 3791613 - -10.8  -5.63504   AATGGTATAAAAAAA         GTCCTCTCAGC GTGT GC-GAGAGGAC          TTTTGAAAAAGGGTA 100 152
         upp 3790890 .. 3790913 -   -14   -5.7946   TTTGCAATAAAAAAA          CTCTTTGTGC CTGT GCACAAAGAG           TCCTACACTTTCGTA 100 107
        uraA 3789488 .. 3789509 - -10.2  -4.03995   CTTTGCATAAAAATA           CCCTAGTC ATGTGA GACTAGGG            TGCAAGAAAGAAGCC  90 81
        pyrB NONE
        pyrC NONE
        carA NONE
        carB NONE
        pyrK 3782167 .. 3782181 -  -2.1  -2.62515   AATCTGTTCATAGTA               CAACC TCCCC GATTG               GAAATACTGGTCCGT  40 3
        pyrD NONE
        pyrF NONE
        pyrE 3779867 .. 3779892 - -12.6  -5.42131   CAATGATATAAAAAA         GACGACCGCG TTCCCC CGCAGTCGTC          TTTTTTCGTGTTACG 100 36
    BCZK3638 NONE
    BCZK3637 3777033 .. 3777067 -   -11  -4.67982   GCTCATTCAATAAAA    TGAGAAAATGCCACC AAATAA GGTGGCATTTTCT-A     TTCGTTAGCGAATAA 100 23
        pacL 3770449 .. 3770474 -  -8.4  -4.90013   TAACTCAATGAAAAA         GGTAATAGAG ACAAGG CTCTACTACC          TTCTGTAAATTATAT  90 60
    BCZK3632 NONE
    BCZK3631 NONE
         gmk NONE
        rpoZ 3768275 .. 3768302 - -10.8  -5.44119   CCTACCGTAAAAAAA        TAACAACCTACT TGTA AATAGGTTGTTA         CCGTTACATAGAAAA 100 79
         dfp NONE
        priA NONE
         def NONE
         fmt NONE
         sun NONE
    BCZK3623 NONE
    BCZK3622 NONE
    BCZK3621 3757924 .. 3757959 -  -9.2  -3.23042   AACAGGCAGGAGTAA    TACATTCCATTCTCTC TAGA AAGAAAGTGGAATGTA     TTATTATTGTGTTGG  77 29
    BCZK3620 NONE
         rpe 3756053 .. 3756078 - -11.9  -4.62069   CTTCTATTGTAAAAA         GGCAATCTGCC AGTC GGTAGATTGCC          TTTTTACATATTTTT 100 113
    BCZK3618 3755177 .. 3755190 -  -8.1  -6.22691   TAATAATAAAAAAAA               GAGCC GCTA GGCTC                TTTTTTTACTATACC 100 220
    BCZK3616 NONE
        dhaK 3752395 .. 3752420 -  -8.3  -4.99568   CAACACGAAAGAAAA         GAGCCTCACTA TTAG CAGCAAGGCTC          TTTTTTATCTTCAAT  91 141
        recG NONE
    BCZK3613 NONE
        plsX NONE
        fabD NONE
        fabG NONE
        acpP 3746494 .. 3746513 -  -7.8  -3.39005   GATATAAGCCGAGAA            GCCCCGCT AAAA AACGGGAC             TTCATTCAAGCATTA  71 38
        rncS 3745701 .. 3745729 - -15.4  -3.36327   TCATTCTATGCACAA        GGAATCCCCCTC ATTCA AAGGGGGATTCC        TTATAGTTGTTCTTT 100 26
         smc NONE
        ftsY 3740983 .. 3741002 -  -7.1  -4.96848   TTTTTTATAGAAAAA            GAAGCGG AAAATA CCGCTCC             TTTCACTTATACTTC  88 32
    BCZK3605 NONE
        ftsY 3739113 .. 3739123 -  -2.6  -3.00022   TTTATTTCACACAGA                 TAAT TAT ATTA                 GCAAAAAGACTATTG  43 82
        rpsP 3738810 .. 3738828 -  -3.9  -2.71364   TCATTGCCTCAATTA             CTTACCT TGTTT AGATAAG             TGGAATTTCTCCATG  46 4
    BCZK3602 3738532 .. 3738554 -  -9.8  -5.12707   TTAAATGTTAAAAAA           GGGAGAGGAA TAA CTCCTCGCCC           TTTTTTACGTTTATT 100 36
        rimM NONE
        trmD 3737150 .. 3737162 -  -6.3  -3.34233   GCACAAGTGTTATAA                TAGCA TAT TGCTA                GGGCTGTTGCAATAG  61 57
        rplS 3736668 .. 3736693 - -13.4  -4.65838   TATAGATTGGAAAAA         GGGAGCTTGT GCATTT ACAAGCTCCC          ATACATGTCTTATCG 100 35
        sipS NONE
    BCZK3597 3735121 .. 3735138 -  -7.7  -5.51612   ATACAAAAAAGAAAA             GACGTAC AAAC GCACGTC              TTATACTTCCTCTAC 100 26
        rnhB 3734295 .. 3734316 - -13.1  -5.79595   TGTCAAAATAAAAAA           TAAGCTGCG TTTT CGCAGCTTA            TTTTTGAATCATATC 100 23
        sucC NONE
        sucD 3731993 .. 3732038 - -13.6  -4.10744   TTATGTAAACAAGAA GTTTGTAAAAAGACACCTTC AAGCAA GAAGGTGTCTTTTTACAGAT TAGTAGTTTTTACAA 100 25
         smf 3731053 .. 3731067 -  -2.9  -2.77344   CCATTTGTCAATAAT               TGTTT AATAA AAACA               TAAAAATATAAGATT  42 39
        topA 3728843 .. 3728862 -  -8.6  -5.40072   TCTTCCCGAAAAAAA            TGTGAGCA GTTA CGCTCACA             TTTGTTGTTCTTCTT 100 21
        gidA 3727456 .. 3727486 - -14.2  -4.18488   ATTCACCTCAATAAA       GGCTACTAAATCGT ATC ACAACTTAGTAGCC       TTTGCAAGAAATTTA 100 42
        xerD 3726488 .. 3726500 -  -2.7  -3.55444   GTTGTAGCGTGGAAA                TTTCC CAT AGAAA                AAACTCCTTTATATG  46 63
        hslV 3725927 .. 3725939 -  -3.4  -2.96184   GAGTAAAATGTAAAT                GCAT ATAAA ATGC                CTCCCTTACGATTCT  45 39
        hslU NONE
        codY 3723650 .. 3723672 -  -9.9  -5.76633   TTATACACAAAAAAA           CTCCCCTCA AAGAA TGAGGAGAG           TTTTATAAATTAGTT 100 35
        rpsB 3722588 .. 3722616 - -11.1  -5.07567   TTATACCTTAAAAAA        GGTGATAAAAGGC CGA ACCCCTTATCACC        TTTCCAACTTTGTTA 100 38
         tsf 3721610 .. 3721628 - -13.2   -5.0538   CTTTATTTTAAAAAA             GGGAACAC AAT GTGTTCCC             TAATCTGTATTAGTT 100 35
        smbA NONE
         frr 3720247 .. 3720267 - -11.9   -4.7416   CTAAAAGTGTAAAAA            GACCCCCTT AAG AAGAGGGTC            ATATTTGCGAAGGTA 100 47
        uppS NONE
        cdsA NONE
         dxr NONE
    BCZK3579 3716110 .. 3716135 - -11.2  -4.29738   TTACACGCAGGAAAA         CCCCTCACCT CGAGTT AGGTGAGGGA          TTTTATTCTACGAGC 100 69
        proS 3714338 .. 3714368 - -11.2  -4.55697   ACGTTTACAAAGAAA       GAGAAGGTACCTCA TTA CGAGGTACCTCTTC       CTATTTTAAAATATT 100 26
        polC 3709838 .. 3709855 - -11.3  -3.96093   GATAGTAACACGAAA             GAGTGGG TTTC CCCACTC              TTCTTTTCACACAAT 100 113
    BCZK3576 NONE
        nusA NONE
    BCZK3574 NONE
    BCZK3573 NONE
        infB 3705343 .. 3705366 -   -14   -2.9175   TACACTCGAATGAGA          GTGAAGCGAT TATC ATCGCTTCAC           TTCTTCCATAATGTA 100 14
    BCZK3571 NONE
        rbfA 3704683 .. 3704704 - -11.7   -5.1287   TTTACATTGAAAAAA           TGGATAGAC AAAT GTCTATCCA            TTATTCTTCACGTTT 100 26
        truB NONE
        ribC 3702624 .. 3702638 -  -2.7  -3.19463   CCGATTACCTAGCAA               GCGTC GGTGA GTCGC               AATGCCAAGCAATGG  44 68
        rpsO 3702280 .. 3702309 - -15.9  -3.06501   TATATTTTTACCTAA       CAAAAAAGCGGGA ATAT TCCCGCTTCTTTG        ACTATCGACGTAAGC 100 27
        pnpA 3699991 .. 3700005 -   -10   -5.9218   TACATAACAAAAAAA               GCCAGT TAA ACTGGC               TTTTGCTTATTGCTG 100 32
    BCZK3565 NONE
    BCZK3564 3697580 .. 3697611 - -13.2  -5.83822   TATACCCAAAAAAAA      TAACCGTATCTCTT TTAA ACGAGATACGGTTA       TTTTTACATCATATA 100 47
    BCZK3563 3697234 .. 3697252 -  -9.6  -5.87996   GAATGAACAAAAAAA             GATGACCA AAA TGGCCATC             TTTTACTTCAAATTT 100 28
        dapA NONE
        dapB 3695375 .. 3695403 - -11.9  -3.45054   TTCTATAACTTAGAA        TCAGAAGGAGTAT AGA ATACCCCTTCTAA        TCTTAATAACGTTAA  91 104
         asd NONE
        dapG NONE
        dapA 3692109 .. 3692131 - -13.6  -5.76237   CATACAAATAAAAAA           TGACCTAGTT CTA AACTAGGTCA           TTTTTTATTAACGAG 100 33
    BCZK3556 3689678 .. 3689697 -  -8.6  -5.93252   TTTAAAAAGAAAAAA            GATCACCC GTAA AGGTGATC             TTTTTTATACTTCCA 100 30
        tepA NONE
    BCZK3554 3688573 .. 3688591 -  -8.8  -4.55908   AATAAACAGAAGAAA             GCAGCCCT CTC ATGGCTGC             TCAACCGTCTTGTTT  89 83
        ftsK 3686015 .. 3686061 - -13.5  -3.31191   TATATAACAAAACCA GCATATAAAAAAGCCTAATTGT AAAA ACAATTAGGCTTTTTT-TATGA ACTTTTTTCTTGTAC 100 20
    BCZK3552 NONE
    BCZK3551 3683590 .. 3683622 - -16.5   -2.8937   AGATATTTTTATATA      TGCAAAGGTTAGTTC TAT GAACTAACCTTTGCT      ATTTCTCTATTATTA 100 38
    BCZK3550 NONE
    BCZK3549 NONE
    BCZK3548 3679953 .. 3679972 - -11.4  -5.09225   AGTCTATGTAAAAAA            GCCCGCAC TAAT GTGCGAGC             TTTTTTATACTTATC 100 36
    BCZK3547 NONE
    BCZK3546 3677165 .. 3677210 - -17.3  -4.55295   TTCCCTACAAATAAA TAATACCCTCATCTTACAATT TATC AATGATAAGATGAGGGTATTA TTATAAAACCTTTTA 100 38
        fabG NONE
    BCZK3544 3676055 .. 3676077 - -12.8   -6.0427   ATTATACAAAAAAAA           TAGAGAGGAG AAT CCCCTCTCTA           TTTTTTACTTATGTT 100 30
    BCZK3543 NONE
    BCZK3542 3674205 .. 3674221 - -10.9  -5.08824   TGTTCATTGAAAAAA              GTCATCG AAG CGATGAC              TGTTATTGTGCAGGT 100 28
        pgsA NONE
        cinA 3672311 .. 3672338 - -12.2  -5.58074   TAACCATTAAAAAAA        GCTAGAAGAAAC TTAT ATTTCTTCTAGC         TTTTTATATAAATGA 100 10
        recA 3671557 .. 3671569 -  -6.3  -2.52635   ATCTTTACGATTAAG                CAACT TGT AGTTG                ATTTCCGAACATAAC  56 8
        recA 3670780 .. 3670826 - -15.7  -3.30338   AGAACGCTTTCATAA TGATACAAAAATAAAAGACACG AAGC CGTGTCTTTTATTTTTA-ATCA AGAAGATTTGGATCT 100 19
    BCZK3537 3668756 .. 3668778 - -13.6  -5.80817   TCCAACACAAAAAAA           TAAAGTGGTG TTT CACCACTTTA           TTTTGCGTATTCCAC 100 23
    BCZK3536 3667759 .. 3667787 -  -4.1  -2.72144   GTATTCCTGCTAAAT        TTCTGTAATTTTT CTA AAAAATTAAAAAA        TAATAACTTATCTAA  46 54
       spoVS 3667371 .. 3667399 - -19.1  -4.91109   CCTCCATTATAAAAA        CAACCTGTTTGCA TAC TGCAAACAGGTTG        TTTAAACTTAACGAG 100 33
    BCZK3534 NONE
        porA NONE
        porB 3663556 .. 3663573 - -11.3   -5.1675   TTACTTATTAAAAAA             GGTTGCC AAAT GGCAACC              TCCTCTTCTTACATT 100 39
    BCZK3531 NONE
    BCZK3530 3661172 .. 3661192 - -10.5  -5.54894   AATCCACTAAAAAAA            GAGATGTCA ATT CGACATCTC            TTTAACAACCACAAT 100 27
        cotE 3660491 .. 3660525 -   -16  -2.80056   ATCACTTATGTAAAG     TAAAAAGCTAGGAAGA ACT TCTCCCTAGCTTTCTA     TTACTCTTCTTCTGC 100 26
        mutS NONE
        mutL 3655583 .. 3655608 -   -12  -5.30199   AAAAATTAATAAAAA         CGAAGCGATT TATTTT AATCGCTTCG          TTTTCTCAGCTCATC 100 125
    BCZK3525 3654256 .. 3654279 - -10.4   -5.1356   TTTCAGTAACAAAAA          CCGATTTACC TAGG GATAAATCGG           TTTTTGTTTAACTAA 100 96
    BCZK3521 3649743 .. 3649759 -  -2.4  -2.64856   AATTAAGAGAAAATC              TTTATT TTTTT AATAAA              TTCACAAGAATAATT  40 49
    BCZK3520 3648731 .. 3648747 -  -3.6  -4.60041   ACGTACCTTTAAAAA              GTGCTG ATATA CAGCGC              TTTTTTATACATAAA  63 170
    BCZK3518 3645083 .. 3645118 - -13.5  -2.70451   AAATAATGTAAATAT    GAAAAGGGAGCAACT CATTAC AGTTGCTCCCTTTTA     TTCTCCTCTAATACA 100 66
    BCZK3514 3638127 .. 3638146 -  -8.6  -4.03085   TTAGAAAAATTTAAA            GGAACTTC ATCT GAAGCTCC             TTTCGTTTACTTTAT  82 32
    BCZK3513 3636789 .. 3636814 - -11.3  -5.61881   CTTTAAAAATAAAAA         GCAACTGATCA CTTA TAATCAGTTGC          TTTTTCGTAAAGTGA 100 199
    BCZK3512 3636297 .. 3636308 -  -2.2   -3.2327   TCAATTTATTACTAA                CAGT ATTT ACCG                 TAAAAATAGTATTAA  44 155
    BCZK3511 NONE
    BCZK3510 NONE
    BCZK3509 3634062 .. 3634079 -  -5.6  -5.27709   GCATAAAAAAATAAA             GAGATC ATTATA GATCTC              TTCTTAAGCATAATC  80 29
    BCZK3505 3628756 .. 3628802 - -13.4  -5.21709   CTTCAGACTAAAAAA TAGATCAACTTCCTTCTA TTTTTATTTCC TAGAAGGAAGCTGATCTA TTTTTACCCTATCAT 100 37
    BCZK3504 3627776 .. 3627787 -    -3  -3.66117   CTAACCATATAAATA                TATG TATT CATA                 CTTCCTCCTTGAAAA  50 55
         pgm 3627163 .. 3627197 - -13.2  -5.65927   TATTGAAATAAAAAA     GATTTTGCTATAAAAG TAA CTTTTACAACAAAATC     CATACAACCAACTTT 100 39
    BCZK3502 3626497 .. 3626540 - -11.2  -4.24397   ACAACTTAATACAAA TCAAACACCCTATTTACGAT TCTC ACCGCAAATAGGGTGTTTCT TTTTCATCTCACAAT 100 54
        pepT 3624380 .. 3624405 - -10.5  -5.23316   TATTATACTAAAAAA         CCAAGTAGCAC CTCT GCACTACTTGG          TTCTTTTTTAAGCTT 100 33
        exoA 3621411 .. 3621442 - -13.2  -5.52096   AAACTGAATAAAAAA      GAAGCATCCACCTA ATGT TAGGTGAATACTTC       TTTTTTAGAAATTTA 100 30
        fecB NONE
        fecD NONE
    BCZK3493 NONE
    BCZK3492 NONE
    BCZK3491 3616334 .. 3616370 - -19.7  -3.55563   ATTCTACTTCTCAAA    GCAAAAGGCTATGGAGA ATT TCTCCATAGCCTTTTGT    TTGCATTTTATTAAA 100 109
    BCZK3490 3615790 .. 3615828 - -16.3  -5.00616   CCTTTTTTCAAAAAA   CAATAATAAGCGGGGAT TGTCC ATCCCCGCTTATTATTC   ATCCCAAAATATAAA 100 92
    BCZK3489 3615275 .. 3615297 -  -8.5  -6.02919   GGATAAAGAAAAAAA           CAAGCCAGT TACAT ACTAGCTTG           TTTTTACGCTTTTGA 100 29
        copP 3614857 .. 3614886 - -11.7  -4.33105   TAATTATTAGCAAAA       TAAATCGTACTTC CTAT AAAGTACGATTTA        TTTCCATATCTAAAA 100 45
    BCZK3487 3612254 .. 3612279 -   -12  -5.43514   AAAATAATGAAAAAA         TAGCCTTCTC GTTTAT GAGAAGGCTA          TTTTTTCATTACATA 100 139
    BCZK3484 3609818 .. 3609847 -  -9.5  -5.80727   AAAAATAATAAAAAA       CAACAATAGGT TTTATATG ACCTATTGTTG        TTTTTTATTTACCAC 100 101
        gabP NONE
    BCZK3481 3606252 .. 3606294 - -13.8  -4.34444   GCAAGATAAGACAAA GAAAAAATCCTTCTTAATAA AAC TTCTTAAGAAGGATTTTATC GCTTTATTATTCAAA 100 192
    BCZK3480 3605578 .. 3605597 -   -10   -5.7946   TGCCTAACAAAAAAA            TCCCAGCC TACA GGCTGAGA             TTTTTTATTGATAAT 100 30
        bdhA 3604274 .. 3604307 - -15.6  -5.74288   ATAAACAACAAAAAA     GAAACCCATTTGAT TGTGAT ATCAAATGGGTTTC      TTTACTCCATTCACT 100 40
        fruR NONE
        fruB NONE
        fruA 3600594 .. 3600617 -  -8.2  -5.06414   TTTTTGTAATAAAAA          GGAGCAACTT ATAA AAGCTACTCC           CTTTACACGTATTAT  91 37
    BCZK3475 3599284 .. 3599331 - -14.4  -2.76815   ATCCTTTTCAATAAT CCATAAAAGGCGGTTGCTTACA TACT TTCAAGCAACCGCCTTTTATAT TAATACATGTACACT 100 39
        miaA NONE
         hfq 3597599 .. 3597640 - -14.1  -3.30243   ATTTATTTTTTATAA CA-AATAAAAAAAGAGCGAG AAA CTCGCTCTTTTTTTGTTATG TACAATAATTCATTA 100 41
       spoVK 3591748 .. 3591777 - -10.8   -5.4251   CTTATATAGAAAAAA       CAGACGCACAGT TTACGT ACTGTGCGTCTC        CTCTTCAAGCATCAA 100 8
        hflX NONE
    BCZK3464 3588212 .. 3588229 - -11.3   -5.0538   TTTCACGCGAAAAAA             GCTGTCG AAAT CGACAGC              TTCCCTTTAAGAAAT 100 32
    BCZK3463 NONE
        glnA 3586254 .. 3586278 -   -13  -6.14618   CACAAAATAAAAAAA          CCCTTGATAC CAGTC GTATCAAGGG          TTCAAGCCTCTTAGT 100 36
    BCZK3458 NONE
    BCZK3457 NONE
    BCZK3456 NONE
    BCZK3455 NONE
    BCZK3454 3581849 .. 3581861 -  -5.5  -4.12198   TATAACCTCCTAAAA                CGGCA TAC TGCCA                TATGGTTTATTAGTT  64 242
    BCZK3453 NONE
    BCZK3452 NONE
    BCZK3451 NONE
    BCZK3450 NONE
    BCZK3449 NONE
    BCZK3448 NONE
    BCZK3447 3577774 .. 3577801 -  -4.9  -3.58037   CACTAACTCCTCAAA        CGAGCATTCGAA CAAGT CTCGAA-GCCCG        TCCTTGGATTTATAA  58 84
    BCZK3446 NONE
        thyX 3576231 .. 3576252 -  -8.7  -2.62184   TTCCCCTGGAGATGA           GCAGTTAGC TTTT GCTAGCTGC            TCTTTTATTTGTAAC  69 56
    BCZK3442 NONE
    BCZK3441 3574416 .. 3574431 -  -6.1  -5.52807   AATAATAAATAAAAA              CCGCT ACATCA AGCGG               TTCTCATCCTTCTAC  93 29
    BCZK3440 3573740 .. 3573771 - -15.4  -3.06261   TGCTAACTCCCAACA      GAAAAAGACCACAA AATT TTGTGGTCTCTTTC       TTGTTTTATATACAA 100 59
    BCZK3438 3570351 .. 3570376 -  -5.3  -5.23644   AATTAAATAGAAAAA         TCCTCATCCGC AATG GCAGAAGAGGC          TCTCATTTACCCGTC  80 3
    BCZK3437 3569178 .. 3569216 - -12.7  -5.45802   CTTTTAAAACAAAAA   GATATTACCTAGATAGC TAAGT GCTAACTAAGTAATATC   CCTCATACATTTATA 100 53
    BCZK3436 3567135 .. 3567157 - -10.7  -4.91109   CTTTTATTATAAAAA           GCCTCTTTA TTCTT TAAAGAGGC           TTTCATTAAACTTTA 100 50
    BCZK3435 3565907 .. 3565923 -  -4.4  -5.63517   CTTCCAAATAAAAAA              GCACCT TTTAT AGATGC              TCTTTCTACTTATAC  83 91
    BCZK3434 NONE
    BCZK3433 3565072 .. 3565102 -  -7.7  -5.47218   CTTTACCTAAAAAAA       GAAATAACCGTTC AATAG AAACGGCTATTCC       TCTTCATATGGTCTA 100 19
    BCZK3431 NONE
    BCZK3430 NONE
    BCZK3429 NONE
    BCZK3428 NONE
    BCZK3427 NONE
    BCZK3426 NONE
    BCZK3425 NONE
    BCZK3424 3557327 .. 3557348 -  -5.1  -5.03227   ATACCATAAAGAAAA           GCGACTATT ATAC AGTAGCCGC            TTTCTTCACTCGTAA  75 11
    BCZK3423 NONE
    BCZK3422 NONE
    BCZK3421 NONE
    BCZK3420 NONE
    BCZK3419 NONE
    BCZK3418 NONE
    BCZK3416 3554734 .. 3554785 -  -6.6  -4.30719   TCGCTTTATAACAAA GAGCAAGGAACAAATCAGTGGTGAA TTC TCCGTCACTGAAA-GTCCCTTGCTC TCCATTACTTTTCTT  74 40
    BCZK3415 3553113 .. 3553131 -  -3.8  -3.20616   ATCATGAATATTCAA             CGTGATTC GCA AAGTCACG             CCCGTTCGTTATGAA  49 249
    BCZK3414 3552636 .. 3552651 -  -2.5  -2.78384   TTTCTCCGCATTATA              GGACG TTAACT CATCC               TCGGTTCAGCATATA  40 219
    BCZK3413 3550389 .. 3550416 -  -7.8  -4.26881   CTTTATAAAATGAAA        GAAACCCAAACC TAAA AGTCTGAGTTTC         TTTTCTCTTCTCTTT  80 9
    BCZK3412 NONE
    BCZK3411 NONE
    BCZK3410 3543631 .. 3543649 -  -4.5   -5.9218   TAGACAATAAAAAAA             GACCAGC TTATG GCTGCTC             TGGTTTCCTATTTAT  91 86
    BCZK3409 NONE
    BCZK3408 NONE
      ply511 3541968 .. 3542011 - -14.2  -3.91352   ACATTTTTAATTAAA TTGTACTCAAATCAACCATA TATA TGCAGTTGATTTGAGTACAA AATAAACTTTTAAAA 100 86
    BCZK3404 3538464 .. 3538483 -  -7.2  -5.43866   TAATGCCTAAAAAAA            GTTACCCT AAAA AGGATAAC             TCTTCTTTCACTTCT 100 53
    BCZK3403 3536295 .. 3536319 -   -13  -5.65927   GAGGTAAATAAAAAA          CCCTTGATAC CAGTC GTATCAAGGG          TTCAAGCCTCTTAGT 100 444
    BCZK3399 NONE
    BCZK3398 NONE
    BCZK3397 3532347 .. 3532378 - -10.4   -5.9003   AAAGTAATAAAAAAA      GATAATTACCTTAT TTAT ATACGGTAATTATC       TTTTTTGTATTTTGA 100 81
    BCZK3396 3530894 .. 3530905 -    -3  -3.24146   CCTTCTAATCAAAAC                TGAT TATT ATCA                 TACAATAGTTACTCT  46 34
    BCZK3394 3530610 .. 3530626 - -12.3  -5.82036   ATAATAAATAAAAAA              GATGGGC TTC GCCCATC              TTTTAGTTTAATTTT 100 28
        phnD 3527830 .. 3527870 -  -4.9  -4.30014   TCTATGAATTCAAAA CGGCAAACTAACTGAAAA CATACC TTTCCAGCTAG-CTGCCA  TTTCCATATGTATTA  64 38
        phnC NONE
        phnE NONE
        phnE 3525403 .. 3525419 -  -5.1  -5.69068   TAAAAATACAAAAAA              GCATCTA CAT TCGATGC              TTTTCAAATCAGTTA  85 38
         tkt 3523096 .. 3523114 -  -7.4  -5.04597   ATTTACATAGAAAAA             CCTCTCCA TGC CGGAGAGA             TTTTTCTAAAATCAT  88 40
    BCZK3387 NONE
    BCZK3386 3522204 .. 3522222 -  -8.9  -5.42605   CTAACAAAAAGAAAA             GACACTC TTAGC GAGTGTC             TTTTAGCGCTTATTT 100 35
    BCZK3385 NONE
    BCZK3384 3518582 .. 3518603 -  -9.5  -4.20531   CACACGCAGCCAAAA           GACCTTGTA ATTC TACAAGGCC            TTTTGTAAACTTCCT  90 16
    BCZK3383 NONE
    BCZK3382 3516849 .. 3516869 - -11.3  -5.47159   TTGGAATATAAAAAA            GAAGCTATA ATA TATAGCTTC            TCTCTACGGTTCTTT 100 39
         cwl NONE
         cwl 3514953 .. 3514972 -   -10  -5.93252   TTGAAAAATAAAAAA            GCACTCGC AAAA GCGAATGC             TTTTTTATTAATTAC 100 33
    BCZK3379 3513481 .. 3513509 - -16.2  -5.06414   GTTTTTGAACAAAAA        GAAAGCTGACCA TAAAT TGGTCAGCTTTC        ATATCCGATCATATT 100 321
        nudG 3512726 .. 3512745 -  -8.6  -5.24989   GGATACATTAAAAAA            GCAAGTGT TTAA ACACTCGC             TTTTTTATTTATGTA  95 14
    BCZK3374 3510552 .. 3510600 - -17.2  -5.69379   ATAGAACTAAAAAAA GAACACTAAAGCGGAAATG-AAT TGCA ATTACATTTCCGCTTTAGTGTTT AACGAGGTGTAATTT 100 49
    BCZK3373 3509806 .. 3509823 -  -9.9  -4.87318   TGTAAAATGGAAAAA             GGCATGA TTTC TCATGCC              TTTTCCTTAAAATGA 100 19
        bcrA NONE
        bcrB 3507845 .. 3507873 - -13.3  -5.25803   AATTTGCATAAAAAA        GGAGCCGTTAA GACATAT TTAACGGCTCC        CTTTTTAAGTTAAAT 100 30
        ccdA NONE
        ccdC 3503849 .. 3503896 - -16.1  -3.63837   AGAAGGTGTTAACAA TAT-AGATAAAAAGACAGCGTC AAAAA AACGCTGTCTTTTTATCTTATA CATATACAGTTTTTA 100 38
    BCZK3363 3494882 .. 3494904 -  -3.5  -3.38725   AAGCTTGAACAAAAG           CCAATAGAA TTCAC TCCTATTAG           GATAAAAAATTTTAT  50 56
    BCZK3362 3493805 .. 3493825 -  -8.4  -5.26316   CTACCTCATAAAAAA            GATTGCTA GCTTA TAGCAATC            TTTTTTAACTTACAG  93 30
    BCZK3359 NONE
    BCZK3358 NONE
        thiJ 3491534 .. 3491561 - -15.8  -4.62783   TATCGATGTCAAAAA        GAAAAAGCTAGC ATTC GCTAGCTTTTTC         AAGTTTTCTCATAAC 100 34
        hutP 3489886 .. 3489937 - -21.2   -4.4874   CTTAAAAAGGCAAAA GGGGACCTTATCTTTTTAAGACAG ACTT CTGTCCTAAAAAAGTAAGGCCCCC TTCTAACTAATAGAC 100 51
        hutH NONE
        hutU NONE
        hutI 3485382 .. 3485396 -  -2.8  -3.34517   ATTTTTCTTTAAATA               GTGG CCGTGCT CCAC               GATTGTTCACCTCTT  44 4
        hutG 3484360 .. 3484387 -  -9.3   -5.0916   CTTTTAACATAAAAA        CACATCACTAC ATTTGA GTAGTAATGTG         TTTTTGATAAGGCAT  95 63
    BCZK3350 3483242 .. 3483283 - -20.7  -3.89524   ATGGGATGCTATAAA TAAATAAAAAAGGTTTCCT GAGT AGGAAACCTTTTTTATTTA  CCATATGTGAATGTC 100 444
    BCZK3349 3481953 .. 3481985 - -16.6  -3.40382   TATGAAATCCCATAA      TAAAAGGAGAACAC TCCAT GTGTTCTCCTTTTA      TCTTTATTCAAATCA 100 33
        gltB 3480312 .. 3480329 -  -6.3  -4.63592   TTTTAATAAAAATAA             GCCATAC AAAT GTATGAC              TTTTAATCTATTAAA  76 53
        opuE 3478550 .. 3478579 - -18.1  -4.68645   CATTTAAAATGAAAA       GAAGGTAAACGCT ATTC AGCGTTTACCTTC        TTCACTAATTATTTT 100 34
    BCZK3346 NONE
    BCZK3345 3476622 .. 3476662 - -24.5  -5.03314   TCCAGTCTTAAAAAA  TAAAAGAAGCATCTGCTAA TGA TTAGCAGATGCTTCTTTTA  TTTTTTGTACTTATA 100 36
    BCZK3343 3474462 .. 3474481 - -12.2  -4.00411   GAAAAGGTTAAACAA            CTAGGTGG ATTT CCACCTAG             TTTTTATTTTCCATA 100 22
    BCZK3341 3472708 .. 3472722 -  -3.6  -3.33744   CCTCCCCTTAAAAAT               CAATCA TTA TAATTG               TCTTATCATCTGGTC  48 3
        cwlC NONE
    BCZK3339 3471891 .. 3471934 -   -17  -5.89921   ATGACAATAAAAAAA TGTCACGGCCTTTTCCAA ATAAAACA TCGGAAAAAGCCGTGACA TAACAATTATTTTAT 100 54
    BCZK3337 3469431 .. 3469464 - -15.5  -4.18697   AAAATCATTTTAAAA     CGACAAATAGATGCC TCAA GGCATCTATTTGTCT      ATAAACAATTATTTT 100 110
    BCZK3333 3467568 .. 3467589 -  -5.2  -5.89659   ATAAAAAAATAAAAA           CTCCCTTA TTTATT TAAAGGAG            TTTTTGATATGAAAT  91 230
        alkK 3465481 .. 3465497 -  -2.3  -3.57144   TCTCCTATTTGTAAA              CTTAAAA TGT TTTTTAG              GTAACATATCATAGG  47 110
        bioY NONE
        fadD NONE
        mmgA 3462251 .. 3462281 -  -9.2  -3.86015   TATGTTCCTCAGAAA       GTAGAAAACTAG TTCCTTT CTAGTCTTCTAC       TTTCTCAAATAATAG  81 14
    BCZK3327 3461103 .. 3461121 -  -8.9   -3.1506   AAACCTGTTTATGAA             GGATAGC TAACG GCTATCC             TTCCACTATATTTAT  74 37
    BCZK3325 3459315 .. 3459335 -  -9.1  -5.71712   TCTTACATAAAAAAA            GAAAGCAAA GGA TCTGCTTTC            TTTTTTTATACTTGA 100 31
        lmrP 3458011 .. 3458037 - -15.3  -5.30448   AAATAAATACAAAAA         TAAGCCCCAGT CGTCT ACTGGGGCTTA         TTTTATTTCGCATGT 100 28
    BCZK3322 3456949 .. 3456976 -  -7.1  -3.57418   CATTTATTAAAGTAA        TAAGGTTGTCG AATAAA CAACAACCTCA         TTTACTTTTCTAATT  70 27
    BCZK3321 3456172 .. 3456199 -   -10  -4.90869   ACCAGTAACGAAAAA        TCCCAAAAGG AACATTCA CCTTTTGGGA         TTTTTTCTAATGTTT 100 32
        citB 3452953 .. 3452982 - -12.3  -4.36914   TCCCTTTCCATAAAA       TAAGGAAGCTAAC AGTT GTTAGCTTCCTTC        TCGTTCATTTCAATT 100 43
    BCZK3319 3451192 .. 3451247 - -13.8  -3.79747   CTATCGAGTATCAAA TAAATGACGCTGAATAAAGATAAGAAC AAT GCTCTTATCTTTATTCA-CATCCCTTA AAAAAACAAATGACT 100 23
    BCZK3317 3450081 .. 3450119 -  -9.8   -4.6902   TCACAACGTGAAAAA   GAAAAGGCAGAAATGA TTATATT CCATCTCTACCTTTTC   ACTGTTATTTTAATT  93 30
        dnaE 3449027 .. 3449054 -   -15  -5.42259   GTACTCCTAAAAAAA        CTCCGTGTACAA TAAA TCGTACACGGAG         TTTTTTATACCATAA 100 30
    BCZK3315 3448257 .. 3448293 - -16.2  -2.64938   TGAAAACTTTACAAT   TACGAAAAAGGGCTGAC AAAA GTCAGCCCTTTTT-GTA    CATTCTGTTAAGATT 100 33
    BCZK3313 3446430 .. 3446445 - -10.4  -6.20267   TGAAAAATAAAAAAA              CGTGGC TTCC GCCACG               CTTTTTTATTTTTTC 100 31
        nrdD NONE
        nrdG NONE
    BCZK3308 NONE
        htrA 3440715 .. 3440745 - -18.6  -3.91412   AGTATAGCCGATAAA       GAAAGTCTCTTTCA ATA TGAAAGAGACTTTC       TTTTATTCCGATTAT 100 37
    BCZK3306 3440008 .. 3440027 -  -6.5   -5.0916   TTTTCAATAGAAAAA            TCCTTGT TTTTTC ACAAGGA             TTCCTCTAGGCTACT  82 262
        parE NONE
        parC 3435465 .. 3435493 - -16.2  -5.24531   ATTGCTTAGAAAAAA        GCATCTTGCCAT TATTC ATGGCAAGATGC        TTTTTTTATTCCGGT 100 31
    BCZK3302 3434290 .. 3434318 - -16.3  -4.82901   TCTGTTCCACAAAAA        TAAAAAGACACGA AAC TCGTGTCTTTTTA        TTTTATAAATATGAT 100 23
        berA NONE
    BCZK3299 NONE
    BCZK3298 NONE
    BCZK3297 NONE
    BCZK3296 NONE
        lytR 3428935 .. 3428951 -  -6.5  -5.27206   TAGACATAATAAAAA              GCAGACA TTT CGCCTGC              TTCAATTTTCCTCAA  84 27
        dctA 3427474 .. 3427488 -   -10  -5.98675   TACAAAAATAAAAAA               GTCAGC AAA GCTGAC               TTTTTATCCGGCCAT 100 29
        oppA 3425395 .. 3425427 -  -9.3  -5.88565   TGTACAACAAAAAAA      GTACTTCAAGGCA TGTAGAC TGCTTTGAAGTAC      TTTTTCAACTCTATT 100 39
        oppA 3423374 .. 3423414 -   -10  -4.35518   AATTGGATAGCAAAA  GAGCGTTTTAAAAAAATA AATAA TATATTTTTCAAACGCTC  TTTTTTCTTATTTCC  93 33
    BCZK3291 3421363 .. 3421397 - -11.7  -5.08824   CGTGCACGTAAAAAA    GCATTTCCAAG-TGCT ATAC AGCAACTTGAAAATGC     TCTTCTCTTTTTTAT 100 37
    BCZK3290 3420546 .. 3420569 - -10.4  -4.08221   TTTAACATAAGTAAA          GAGTTGACTA TCTT TAGCCAACTC           TTTTTCTTTATTTTT  91 33
    BCZK3288 3419651 .. 3419667 -  -5.8  -5.72622   GGGACAAATAAAAAA              CACGCC TTCAC AGCGTG              TTTCATTTCTTCACA  95 28
    BCZK3287 3419033 .. 3419062 -    -3  -5.35354   CATATAAGTAAAAAA       GCCTGT-TTAAGC TCTAC ACTTAAAACAGAC       TTTTCCTACTTTTTA  74 77
    BCZK3286 NONE
    BCZK3285 3413057 .. 3413097 - -12.2  -5.32699   TTAAATAGCAAAAAA CACGCTACTTGTTCTTATA CGTT TA-AAGAATAAGTAGCGTG  TTATCATTTTATTTT 100 249
        fdhF NONE
    BCZK3280 3405337 .. 3405387 -  -7.2  -4.27617   TATATTTTACCAAAA TGAGCCTTC-CGCCCAAACTATTT CGTAC AAACA-TTTGGGCGAAAAGGTTCA CTTCATGAAGTTTAT  76 37
    BCZK3279 NONE
        fdhD NONE
        moaA 3402931 .. 3402975 -  -7.3  -5.63517   TCTCCAAATAAAAAA GCAGCTTCAAAAAACCTCT TCAAAAT AAAGGTTTTTGAATGCTGC TTAATTTCTCTGCAC 100 138
    BCZK3276 NONE
        moeB NONE
        moeA NONE
        moaE NONE
        moaD 3398982 .. 3399016 - -10.2  -3.34013   GATTGGTTCAACTAA     TAATCAGTGGGG GATGAACAAAA CCCCACTGATTA     AAGTTTCACTTTATA  82 75
         mrp NONE
    BCZK3270 NONE
    BCZK3269 NONE
    BCZK3268 NONE
    BCZK3267 3395649 .. 3395668 -  -7.9  -5.40464   CAGTATAAAGAAAAA            TGCGTAG AAAATA CTACGCA             TTATGATACTTTTGC 100 26
    BCZK3266 3395141 .. 3395163 - -10.7  -5.10033   TGAATACAAAGAAAA           GCAGAACAT ATAAA ATGTTCTGC           TCATAAACAATATCC 100 26
        sqhC 3393183 .. 3393218 -   -15  -3.10164   GGACCTACTACCCAA    CAAAATAAACCGAGAG ATAT CTCTCGGTTTATTTTC     TATATTTTTTTAAAT 100 18
        fabG 3392073 .. 3392097 - -12.2  -5.59655   TAAATTAACAAAAAA          GAACCTGACC TATCC GGCCAGGTTC          TTTTCATTATGTATT 100 44
    BCZK3262 NONE
        panF NONE
    BCZK3260 3387470 .. 3387515 - -21.7  -5.44119   TCTATCTTAAAAAAA CAAAATAATGGAGATGGTTAT TTGA ATAACCATCTCCATTATTTTA ACTTGTATACTCCCA 100 47
    BCZK3259 3386285 .. 3386313 - -16.2  -4.96848   GCTTGTACACAAAAA        TAAACTCGGTGC TCTCT GCACCGAGTTTA        TTTAATAAAAGTCGC 100 23
        argH NONE
    BCZK3257 3383763 .. 3383801 - -18.4  -3.23979   ATTAGAATTGATGAA   TAACAAAAAGGCGCGCTA TTT TAGCACGCCTTTTTGTTC   TACTTCTCTAAAAAT 100 25
    BCZK3255 3375384 .. 3375425 - -20.5  -3.25491   AATCTACATGATTAA TGCAGAAAGAGCATCCT TCTCTTAC AGGATGCTCTTTCTGCA  TTTATTTTCTCTTTA 100 27
    BCZK3253 NONE
    BCZK3252 NONE
    BCZK3251 3373236 .. 3373263 - -13.6  -5.37043   ATTCCATACAAAAAA        GCACAGATGACT ATAC AATCATCTGTGC         TTTTTATTACTTTTT 100 32
    BCZK3250 NONE
    BCZK3249 3371638 .. 3371686 -    -4  -5.60864   CAGACATTAAAAAAA CTGCAAC-TCTGAGGAGATTTAAC ATT GCTAT-CCTCCTCGGAAGTTACAG CTCATTTAAATCTCT  81 111
        cspB 3371327 .. 3371342 -    -9  -6.17292   AAATGCAAAAAAAAA              GAAGGG CAAG CCCTTC               TTTTTTCCACAATTA 100 38
    BCZK3247 3370263 .. 3370284 -    -3  -3.90856   AATTTTCCAACTAAA           CTTCAGCA ACTTAA TCCTGAAG            TTTAGTTGTACATAT  52 61
    BCZK3246 3369396 .. 3369415 -  -9.4  -4.81551   CATTTATATGAAAAA            CTGATTCT ACTA AGAATCAG             TTTTTCTACTTTATA 100 236
    BCZK3243 3366448 .. 3366478 -  -7.7   -5.4505   TTTCGTAATAAAAAA       GCCACCTCTTCTA GTTTT TAGAAAAGATGAC       TTTATAACTCTTATC 100 36
    BCZK3242 3365370 .. 3365403 - -12.6  -4.75372   ATTACGTATCAAAAA     GAAGCGAGAAAGTG ATTATA CACTTTCTCGCTTT      TCTTATGCTACTTCT 100 28
    BCZK3239 3362939 .. 3362972 -  -5.5  -5.21709   TTTTATATCAAAAAA     GATAGATCATAGCAAA ACT CCTGCTAC-ATCTATC     CTCTTTTCCAATGTT  80 39
        colA 3359811 .. 3359853 - -13.7  -4.49353   GGACAATACAAGAAA TACCCTATCGAATTGAC TTTTTAATT GTCTATTCGATAGGGTA CGCCTTTCCATTTAC 100 40
    BCZK3237 NONE
    BCZK3236 NONE
    BCZK3235 NONE
        vioB 3354128 .. 3354153 -    -2  -2.50947   TTCAATTAAGAAATT         TAGAAAAAAA CGTTAT CCTTTTTCTA          CTTTAGTTTAATTAG  39 199
    BCZK3233 NONE
    BCZK3232 3351378 .. 3351414 -  -3.8  -5.48163   AAAGAAATGAAAAAA   CACCTCAATC-ACTCCC TAAA AGAAGTTGATCGAGGTT    CTTAAGAATCAAGCT  77 113
    BCZK3231 3350717 .. 3350742 - -13.5   -5.7946   TTTCGAATAAAAAAA         GAACTTGCAAT AATT ATTGCAAGTTC          TTTTCTATAAAACTA 100 38
        glcD NONE
    BCZK3229 NONE
    BCZK3228 3347825 .. 3347841 -  -3.7  -3.25942   ACTCTTCGATAGTAA              TTCTTTG TTT CAAAGTA              TCCCTCTTCTCAAAA  48 45
    BCZK3227 NONE
    BCZK3226 3347321 .. 3347343 - -11.3  -3.69506   TATTTCAAAAGAATA           GGCAGCATG TATTC CATGCCGCC           TTAGTTTATCTTTTC  93 26
         pai 3346546 .. 3346565 -  -7.9  -4.18465   CTTTAAAAAACAGAA            GACCTTC AATTAA GAAGGTC             TTTTTAAATACGCTT  80 70
    BCZK3219 3339716 .. 3339745 -  -5.2  -4.40173   TAAGCTAAAAAAATA       GAAGTATCGTTCT ATAAA AGA-CAATACTTC       CTTAGTTACTTAAAA  69 35
    BCZK3218 NONE
    BCZK3217 NONE
    BCZK3216 3337416 .. 3337465 - -13.4  -5.84381   TCATCAATAAAAAAA GCCATAAAT-TATTTAGAGGACAC TTCT GTATCC-CTAAATAAATTTATGGC TTATCTCAAATATCT 100 295
        glpQ 3336228 .. 3336251 - -10.4  -5.16133   AGCATAATAGAAAAA          GGTATACCAA AACG TCGGTATACC           TTTTCTCCTATTTAT 100 37
    BCZK3210 3332711 .. 3332734 -  -5.3  -6.08342   CAACAAATAAAAAAA          GAAATGTCG CTCACT CGGCATTTC           TTTATATTTTCTTCA  95 57
         bla 3331019 .. 3331044 - -10.5  -5.27923   CAACTTTATAAAAAA         GAAGAGCCTCT CGCT AGAGGCTCTTT          CTCTTTCATGCTCCC 100 31
        mutS NONE
    BCZK3204 3325283 .. 3325318 - -11.4   -5.4505   TCGCTTAATAAAAAA    CGCTACCTTTCTGTAT ATCC ATACAAAAAGATAGCA     TCTTTTATGATTATA 100 58
    BCZK3203 3324429 .. 3324462 - -14.1  -2.68603   AGTATACTAAAAAGT     GAAAAGGAAGCTAGA TTTC TCTATCTTCCTTTTC      TTATCTCTATTTGAG 100 47
    BCZK3202 3323321 .. 3323335 -  -2.8  -3.25802   CACGAAAGTTATTAA               CTATGC CGA ACACAG               TATGACTTTTACTCA  44 207
    BCZK3201 3322866 .. 3322893 -  -3.5   -5.4505   CGTTCCAATAAAAAA        GGAAGC-TAGAA TGTAT TTCTTTGCTTCC        TTTTTTAACGTTATT  76 89
    BCZK3199 3320783 .. 3320815 - -12.9  -4.90471   ATTTAAAACATAAAA      GAACCGATACTTG TTATATT CAAGCATCGGTTC      TTTATACAAAATTGC 100 77
    BCZK3198 NONE
    BCZK3197 3319492 .. 3319524 - -10.1  -5.25906   ATAAACGAACAAAAA      GAGCATGTTTTAA AAACCAA TCAAAACATGCTC      TTAAAATATTCTATC 100 61
    BCZK3196 3318325 .. 3318336 -    -3  -3.19192   CCTTAGTTAATTCAA                TTGT TCTA ACAA                 ATAAACTACTATAAC  46 223
    BCZK3194 3317074 .. 3317121 - -14.6  -3.63569   CTAATCTTTCAAGAA GTTATACAAAAAAGGTAGATAA TAAT TTATCTACCTTTTTTGTATATA TTATTTAACATTACA 100 85
    BCZK3193 3315926 .. 3315938 -  -4.1  -3.32769   GTTGCAAATTATGAA                CTACT ACT AGCAG                AGGAAGTTGCTACAG  49 6
    BCZK3192 3314726 .. 3314756 -  -8.5  -5.73978   ATTACAAAGAAAAAA      GACAAAGCATC-GA ATAA TCAGATACTTTGTC       TACAGTCCGAGGTTG 100 82
        fhuB NONE
        fhuG NONE
    BCZK3188 3310476 .. 3310497 -  -3.7  -5.64873   TCTAACAATAAAAAA           GACCCTC AAAATTCA GAGGATC            TTCCTAACATCGAAT  79 46
    BCZK3187 NONE
    BCZK3186 3309386 .. 3309420 - -17.4  -3.37487   TTATATCGTCAAATA     CAAAAGGTTTGCAGCA CTA TGCTGCAAACCTTTTT     TCATCACCAAAATAT 100 29
    BCZK3184 NONE
    BCZK3183 3306675 .. 3306696 - -12.3  -5.27923   TAATGGCACAAAAAA           GCACCGTCA CAAG TGACGGCGC            TTTTTCTATGTAAGA 100 65
    BCZK3182 3305890 .. 3305909 - -10.7  -3.53563   ATACCCTGTTTTAAA            GCCTCGC CCCCCT GCGAGGC             TTTTTCCTATTTAAC  85 93
    BCZK3181 3304951 .. 3304974 -  -8.2  -3.04589   GTAACAGCAAACAAT          GTGCTCTC CAGCATAC GAGAGCAC           CTAAGATAATTTCTA  70 120
    BCZK3180 3304499 .. 3304521 - -12.8  -4.55287   CTCATTTATATAAAA           GAAAGAGGGA GCT CCCCTCTTTC           TTTTATATCATCCCT 100 28
    BCZK3177 3302306 .. 3302339 - -17.1  -3.80133   CATTTTCATAAAATA     TAAAAGAGTCTCATT AAAA AATGAGACTCTTTTA      CCATTTCATATTTAA 100 37
    BCZK3176 3300249 .. 3300275 - -13.9  -5.29445   TTTTAATAATAAAAA         GTCCGATTTCT AAATG AGAAATCGGAC         TTTTTATTATCTTTA 100 38
    BCZK3174 3298248 .. 3298271 - -11.1  -5.41746   AACCTGTTAAAAAAA          GTCATGAGC ACGTAA GCTCATGAC           TTTTTGCACTATATA 100 34
    BCZK3173 NONE
    BCZK3172 3296734 .. 3296745 -    -3  -4.00532   GCTTTAAATATTAAA                GAAA TGAT TTTC                 ACTCTAAATTTAGAT  55 143
        moxR NONE
    BCZK3170 NONE
    BCZK3169 3293428 .. 3293483 -  -7.9  -5.47821   ACTTATTCAAAAAAA TTATTTAACCGAAAAAGTCATGAGC ACGTAA GCTCATGACTTTTTGCACTATATAA CTTTACATCCCTTTT 100 363
    BCZK3165 NONE
    BCZK3164 3290698 .. 3290725 -  -3.4  -5.80951   ACTCAAAATAAAAAA        GAGCAGTTTACC ATAA AGTAAACGCCTC         TTCGTTGTAACCCCC  84 59
        noxC 3289410 .. 3289422 -  -2.7  -2.87564   TTATTCTTTTATATA                TTTCG ATA CAAAA                AACTTTCTCAACATA  42 147
    BCZK3162 3288992 .. 3289012 -  -6.9  -4.80487   TATAATGAAAAGAAA            GAAGCTG TTCCTTC CAGCTTC            TTTACTTATATAACA  83 31
    BCZK3159 3287199 .. 3287218 -  -8.6  -5.08824   GGTGCAGTGAAAAAA            GATCACCC AAAT GGATGATC             TTTTTTTATAATTTA  95 31
    BCZK3157 NONE
    BCZK3156 3286281 .. 3286300 -  -9.4   -5.4833   GTATTTAACAAAAAA            GTGTACAA AATG TTGTACAC             TTTAAAACTTAATCT 100 34
         bla 3285315 .. 3285332 -  -5.7  -3.09158   TCAATAAAAAGATCA             TGTTATA TTTT TATAACA              GGGGTGAATTACAAT  57 173
         hcp 3282427 .. 3282461 - -13.1  -4.24933   TAAGAAAAGAAAATA     CCCCAAAACAATAAT TCTAC ATTTTTGTTTTGGGG     CGCTATAAGCTAGCT 100 72
    BCZK3152 NONE
    BCZK3151 NONE
        drrA NONE
        drrB 3279747 .. 3279767 -  -7.6  -3.80461   GAATGTATTATTAAA           GCACGGAGA ATCT TC-CCGTGC            TTTTTCAAAAAAATA  74 66
    BCZK3148 3279088 .. 3279114 -   -11  -5.64304   GAATACAACAAAAAA         GGTGTGAACT GGCTTTT AGTTCACACC         TTTTTATATTAGAGT 100 55
    BCZK3146 3277398 .. 3277422 -  -9.4  -4.62783   TACTCACGTCAAAAA          GGCCAACAAT TCAAG ATTGTTAGCC          TCTACATTCCTTAAT  93 57
    BCZK3145 NONE
    BCZK3144 3275417 .. 3275427 -  -2.6  -3.09834   CACCTCATTATTTAA                 TAAA AAA TTTA                 CCGATTTTATATAAA  43 7
    BCZK3143 NONE
    BCZK3142 3274444 .. 3274468 -  -9.4  -4.62783   TACTCACGTCAAAAA          GGCCAACAAT TCAAG ATTGTTAGCC          TCTACATTCCTTAAT  93 197
    BCZK3141 3273862 .. 3273903 - -16.9  -4.06502   TAGCCTTAAATTAAA TACCCTTCCCATAAAAAGT ATTT ACTGTTTATGAGAAGGGTA  TTAGTTTTTAGCAAC 100 218
    BCZK3139 3271825 .. 3271848 -  -6.8  -6.22802   CCCTATAAAAAAAAA          CCACAGTTTA CACC CAAACTGTAG           TTTTTTGAAGTACAA 100 140
    BCZK3138 3270344 .. 3270364 -  -9.8  -5.19879   CTTTAAATAGAAAAA            TGGTCACT AAACA AGTGACCA            TTCAACCACATTTTC 100 520
       fliA3 NONE
    BCZK3136 3268087 .. 3268101 -  -5.8  -4.39226   AGAACTATAAAATAA               TAAAGT GCA ACTTTA               AGCAGCCCAACTCCC  72 146
    BCZK3135 3264676 .. 3264696 - -14.1  -5.61689   AAAATCAATAAAAAA            GAGAGCAGA TAA TCTGCTCTC            TTATGATGCCTCCTT 100 26
    BCZK3134 3264033 .. 3264062 -  -9.6  -5.53991   CAGGTATTAAAAAAA       TATGGTATAAAA ATCCTA TTTTATACCATA        TGTTCAAACAACTAT 100 156
    BCZK3133 3262739 .. 3262770 -  -3.9  -5.82316   ATTACCTAAAAAAAA      CCCTAATTT-CAAT TAGGC ATAGAAAATTAGGG      GGCGGTATAATAAAA  86 232
    BCZK3132 3261902 .. 3261935 - -15.6  -4.60041   ATTCACTTTTAAAAA     CGAAAAGAATCCTA TTTATT TAGGATTCTTTTCG      TTTTGCCCATCTCAC 100 160
    BCZK3128 3257966 .. 3257994 - -11.9  -4.83518   AATAAGAATATAAAA        TAGCCATTTACTT CAC AAGTAAATGGCTG        TTTCTTCTTATATAT 100 33
    BCZK3127 3256316 .. 3256342 - -10.3  -5.73978   ACCATAAACAAAAAA         TCCAGTTATGC TTTGT ACATAACTGGA         TTCCTCATTATCTAA 100 48
    BCZK3126 3255599 .. 3255637 - -14.8  -4.25848   AAGGTTCTATTAAAA   TACAAAAGGAAACCCTGT TCT AAAGGGTTTCCTTTTGTC   ATCATACTACCAATC 100 41
    BCZK3125 NONE
    BCZK3124 NONE
    BCZK3123 3253163 .. 3253185 -  -8.5  -3.30124   GGTGAGGGCTGATAA          TCAGTG-GGG ATGC CCCTCACTGA           TTAAAGTTTCACTTT  74 39
    BCZK3121 NONE
    BCZK3120 NONE
    BCZK3119 3250389 .. 3250401 -  -4.9  -2.60725   CCAAAGCATACTAAC                GTTTT CAT AAAAC                TAACTCTCCTTTTAT  50 37
    BCZK3118 3249806 .. 3249825 - -12.2  -4.70739   TAAAAACAATGAAAA            GCAAAGCG ATAT CGCTTTGC             TTTTTTATAAAATCC 100 30
    BCZK3115 3247492 .. 3247509 -    -7  -5.71295   ATACAAAAAGAAAAA             CGAACG TATTCT CGTTCG              TTTTTTTCTTTTTTA 100 38
    BCZK3114 3246954 .. 3246976 -  -9.2  -5.21709   TTTTATACTAAAAAA           CACCACCT CGTCATT AGGTGGTG           TTTTCAATATTACAT  95 55
         cfa 3245402 .. 3245438 -   -19  -5.43414   ATTATATATAAAAAA    GTCGAGATGGAAATCA TTTTC TGATTCCCATCTCGAC    TTTAAGTTATAGACT 100 105
    BCZK3112 NONE
    BCZK3111 3243431 .. 3243469 - -14.1  -3.72315   ACTATATTGAAAACA   GAAAATAGGTTGAGGCA ATACG TGCCCCAACCTATTTTT   TATACCTCTTTATAA 100 25
        spxA 3241569 .. 3241583 -  -3.6  -3.41767   AGACGTTAAAATATA               TAAGAA CCA CTCTTA               GCATAAAGAAATAAA  50 506
    BCZK3108 3240992 .. 3241021 -  -4.6  -4.46652   GAAATAAAAACGAAA       TCAAACTGTAATA TTTTC TATTACA-TTTGA       ATAGTAAGAACTTAC  65 65
    BCZK3107 3240381 .. 3240414 - -12.7  -4.81249   CGCTAAACGCAAAAA     TACAATAAGCTGCCCA TAT CGGGCAGCTTATT-TA     CATAACAATTGTTAT 100 209
        sdaC 3238043 .. 3238073 - -12.1  -5.50774   TAGAAGAAATAAAAA      GGACAAAC-TCTCA AACG TGAGAAGTTTGTCC       AAAAATAGATATTTT 100 80
    BCZK3104 NONE
    BCZK3103 3235893 .. 3235926 - -13.4  -5.74288   ACAAATAATAAAAAA     GGCAAAAACGAACA GAAATA TGTTCATTTTTGCC      TTTTTTATTTAATCA 100 41
    BCZK3102 NONE
    BCZK3101 3233251 .. 3233268 -  -9.9   -5.8901   ATAGAAAATAAAAAA             GAGTGCA ACTT TGCACTC              TTTTTACTCATTCTT 100 46
    BCZK3100 3231695 .. 3231725 - -12.7   -5.1861   TTGATGATCAAAAAA       GCCAGGTAACATG AATAA CACATTACCTGGC       TTTTTACATTGTAAA 100 89
    BCZK3099 3230614 .. 3230632 -  -9.6  -6.08342   CAAGAAATAAAAAAA             GGTGATCA AAA CGATCACC             TTTTTCCTTTAAAGA 100 200
       ribBA 3229120 .. 3229137 -  -4.1  -3.60412   TAACTTCATATACAA             TTCATGC TCAA GCATGTA              AGTGTCCCCCTTCAA  53 15
        ribD NONE
    BCZK3095 NONE
    BCZK3094 3227029 .. 3227040 -  -4.4  -2.79796   GTTTATTTTACGATA                TGCA ATTT TGCA                 TATCATCCACTACTA  49 104
    BCZK3093 3225155 .. 3225182 -  -7.8   -5.8187   TATTCAATAAAAAAA        CACACAAAGACC CTTA AGTCTTCATGTG         TTTTTCATACATGTT 100 72
    BCZK3092 3222572 .. 3222582 -    -4  -4.63675   ATTAAATTAAATAAA                 TGTA TTT TACA                 ATTTTTAGCATAGAT  65 140
         npr 3220743 .. 3220765 - -11.4  -5.08169   ATACATTCTAAAAAA           CCTTGCAGAA AAA TTCTACAAGG           TTTTTGCCTACATAT 100 94
    BCZK3090 3219286 .. 3219309 -  -9.6  -5.73978   ATTATAAACAAAAAA          GGTATGCTTC AAAT GGAGCATACC           TTTTTCTTGATTATC 100 167
    BCZK3088 3218435 .. 3218468 - -12.8  -3.99374   TTGTAGGAAGAACAA     TAAAGTTGCATAAA GGTCAA TTTATGCAACTTTA      TTTATTATAGTTTTT 100 112
    BCZK3086 NONE
         adh NONE
        g6pD 3214198 .. 3214224 -    -9  -3.36839   TTACGAAATAACATA         TATTTAATTACT TTT AGTAATCAAATA         ATCTTATGTCTAGTA  77 142
         zwf NONE
         tkt 3210420 .. 3210464 -  -7.3  -2.67188   TCATATCACTACAAT CTG-GAATACCTTGCAGCAC TGATAT GTACGGAAAGGTATTCACAG TCATAGCTTAAGAAT  62 33
         gnd NONE
         tal 3208500 .. 3208553 -  -2.4  -5.00642   TAATTTATATAAAAA GAATCTCCCTTACCAGAGTTACAT GTTACT ACTTCTCTCTGATAAGGGGGTTTC TCTTTCATAATTGTA  66 226
    BCZK3079 NONE
        gntK NONE
    BCZK3077 3204077 .. 3204096 - -12.2  -4.97461   AAGAAACAGTAAAAA            GCAAAGCG ATAT CGCTTTGC             TTTTTTTAGGCATAT 100 185
    BCZK3076 3202832 .. 3202871 -  -8.1  -5.75945   ACTTTTGAAAAAAAA  TGAAAAACAGGCAGAGAT ACTTA ATCTCTGCCTGTTCGT-A  TACACTCTTTACACA 100 34
    BCZK3074 NONE
    BCZK3073 3200546 .. 3200559 -  -3.1  -5.28778   ATCATTTATAAAAAA               GCATA ACGG TACGC                ATCACTAAAACGTAA  71 2
    BCZK3067 3194916 .. 3194939 -  -8.2  -2.60901   ATATTTCCAATGAAT          CCCCTTAGTT AAAA AACTAAGGTG           TCCACCTCCTGTATA  67 116
    BCZK3066 3193574 .. 3193596 - -12.1  -4.78237   TACTTTAGAAGAAAA           GCAGCAACT TACAC AGTTGCTGC           TTTTTCTTCTTCTTG 100 11
    BCZK3065 3193093 .. 3193110 -  -5.5  -5.83211   CACTAAAATAAAAAA             GGAACCC CATT AGGTCCC              TTTCATCATAGCTCT  91 31
    BCZK3064 3192331 .. 3192362 -  -9.6  -4.88736   CACTATTTATAAAAA      GAGAGAAGTCTACT TAAA AATAGATTTCTCTC       TTTTCTTTACGATAC 100 32
    BCZK3061 3190354 .. 3190383 -  -6.5  -4.93968   ACCTATAACGAAAAA       GATTCGACCATCA TGTT TGACAGTTGAATC        TTTTTATTGTTCATA  82 29
    BCZK3059 NONE
        ubiE 3187662 .. 3187693 -  -5.9  -4.65747   TAACCTTTAATAAAA      TATAGCGTACGCT TTTTTC AGTGTACGCTGTA       TTTTTCATTTTCTTG  74 30
    BCZK3056 3186333 .. 3186359 - -13.9  -2.71144   CACCTCTTCGAATGA         TGAAAAGCCCT TATTC AGGGCTTTTCA         TCATAATCTATATAT 100 41
    BCZK3055 3185154 .. 3185183 - -13.8  -5.45652   ATTGTTAATAAAAAA       GAGCTAAAACAG ATAATA CTGTTTTAGCTC        TTTTTCCTACGTATT 100 32
        trpS 3182606 .. 3182624 -  -8.8  -4.79949   TTTGCAAAAAAACAA             GGGAACGC TTA ACGTCCCC             CTTCAAACCCAATCC  93 15
    BCZK3052 NONE
    BCZK3051 3178912 .. 3178937 -  -9.3   -2.7386   AAGTGACTTTAATTA         TACTTATTAAA GATG TTTAATAAGTA          ATCCTATAGTAGCAT  72 239
         maA NONE
    BCZK3049 NONE
    BCZK3048 3176934 .. 3176955 -  -7.5  -3.18634   ACCTTAATCAACATA           CTTATTAAA CACT TTTAATAAG            TTGCGTTGACAATAT  69 101
    BCZK3047 NONE
    BCZK3046 3175049 .. 3175081 - -12.1  -5.13344   ATAGTAATATAAAAA      CCTCATTTCTCGTCA TTA CAACGTGAAATGAGG      TTTTTATCGTTCACC 100 382
    BCZK3043 NONE
    BCZK3042 NONE
    BCZK3041 3170815 .. 3170837 - -12.8  -5.01823   ACAACAATAAGAAAA           GGAGGCTAAT CCA ATCAGCCTCC           CTCTTCTTTATTTAT 100 33
    BCZK3040 NONE
    BCZK3039 3169008 .. 3169019 -  -4.4  -3.44792   GTAACTTAAAATATA                TCGA CGAT TCGA                 CAAAGAATATCGACT  54 62
    BCZK3038 3167889 .. 3167920 - -15.4  -5.52023   AGGATGAATAAAAAA      TACCGGCATTCTTT TCAC AAAGAATACCGGTA       TTTTTCATTTATACA 100 45
    BCZK3035 3166906 .. 3166922 -  -2.3  -4.04927   TTAATTACCAAATAA              CTATATT AAC ATTATAG              CATACTTATATTTTT  52 63
    BCZK3034 NONE
    BCZK3033 3164466 .. 3164487 -  -9.5  -2.91912   CCACCTATGGATAGA           TCCTCTGCA CGAA TACAGAGGA            TCTATCTTTTTATTC  75 35
        fabG 3163535 .. 3163583 - -15.7  -5.50723   GTAGTAAAAGAAAAA GAGTATATTGTCACATGAAGA ATTACGA TCTTCATATGACGATATACTC TTCTATCAAATTTTT 100 124
    BCZK3031 3162605 .. 3162624 -  -8.6  -5.53288   CTCAACGTAAAAAAA            GCCTACTC ACAC AAGTAGGC             TTTTGAAACTAAGAA 100 34
        pykA 3161448 .. 3161471 - -13.2   -2.6127   TAGAATGAAACACAC          GAGGACGGAT ACAT ATCCGCCCTC           TTTTTATTTTTCACT 100 36
    BCZK3027 3159759 .. 3159809 - -18.8  -5.18355   GTTAAAAAGTAAAAA TACAGAAATAAAAGGTGTCTTC ACGTATG GAAGACACCTTTTATTTCTACA ACTCTTAACTATTAT 100 30
         adp 3152594 .. 3152630 - -18.2  -5.93809   GCGGGATAAAAAAAA    TCGACATCGAGCCTTC AAACG GAAGGATCGATGTCGA    TTTTTCATTTAACGT 100 34
    BCZK3021 3151758 .. 3151790 -  -2.7  -5.65927   CATGTAAATAAAAAA      GGATAATCCGCCC TCATAAT GGACTAACTATCC      TATAAATCTTTATCT  75 79
    BCZK3020 3149971 .. 3149999 - -19.1  -4.19735   TTCTCTAAAATCAAA        GGCAGGAACATAT TTG ATATGTTCCTGCC        TTTTTATTGTGGGGT 100 189
    BCZK3019 NONE
    BCZK3018 3147510 .. 3147521 -  -2.2  -4.65895   CGGTGGATGCAAAAA                CCTC TCGA GAAG                 CTTCGAATGAAAATT  61 211
    BCZK3015 NONE
    BCZK3014 3144380 .. 3144402 - -12.2  -5.71638   TAATAATGAAAAAAA           GGATTGATTA TAG TAATCAATCC           TTTTCACTTGCATCT 100 48
        menG 3141915 .. 3141929 -  -5.6  -5.72616   ATTCACACAAAAAAA               GGCCCT TCA AGGGCG               TGCAATTGACACTCT  91 310
    BCZK3011 3140061 .. 3140084 - -12.6    -4.386   TAATGCGGGATAAAA          TTAGGAGCAA ATGA TTGCTCCTAA           TTTTTGTTAAGCTGC 100 32
    BCZK3010 NONE
        cbiQ NONE
    BCZK3008 NONE
    BCZK3007 3135776 .. 3135800 - -12.3  -5.55769   TTTGACAATAAAAAA          TGCTCCTTACA ATA TGTAAGAAGCA          TGAAAGAGGCAAACG 100 82
    BCZK3006 3134924 .. 3134945 -  -8.7  -5.17054   ACAAGATTGAAAAAA           CTTCCCATC ATAA GGTGGGAAG            TTTTTTCAAATGGCA  95 31
    BCZK3004 3134142 .. 3134156 -  -7.8  -5.45726   CATACTTCAAAAAAA               GAGAGC TTA GCTCCC               TTTTCTCGCTTTATA 100 17
    BCZK3003 3133506 .. 3133528 -  -2.1  -3.29461   CAACTCCCTTTATAA           GTTAAAG TTTCCCCTT CTTTAAC           ATCTTCTCTACAATT  44 4
    BCZK3002 NONE
    BCZK3001 3132525 .. 3132541 -  -6.6  -4.28774   TTATTTAAGCGAAAA              GCTAGT TTTAT ACTAGC              TTTTTTATATAATAA  74 42
    BCZK2999 3129194 .. 3129213 -  -7.8  -5.64006   ACTTAAGTAAAAAAA            GCGCCCTA TAAA CAAGGCGC             TTCACTCAAACCTAA 100 37
        pcaD 3124684 .. 3124710 -  -4.5  -5.24129   TTTTTCCACAAAAAA         GAAGCTAGACA CATGT CATCTAACTTC         TTCCTCACCCTACTT  77 35
    BCZK2994 NONE
        yebG 3123103 .. 3123140 -  -9.4  -4.59109   TATATTTGTTAAAAA   TAAAAACGCTATTGAT ATTGAA ATCAGTAGCGTTCTTA    TGTGACCATATGTTT  93 84
    BCZK2991 3121774 .. 3121803 - -10.9  -5.43621   ATAAAGCATAAAAAA       TCCTTCAAGAACA TGCC TTTTCTTGAAGGA        TTTTATTTTTTCCTA 100 87
    BCZK2989 3119811 .. 3119838 - -10.7  -5.38348   AAAAACAGCAAAAAA        GGGTATCAATC TTTCTT GATTGACACCC         TTTTTTGCTATGATT 100 63
    BCZK2987 3118248 .. 3118280 - -14.4  -4.19177   ACTGTGTAACACAAA      TCAACGGCATTTTC ATATA AAAAATGCCGTTGA      TTCATAATTTCATGA 100 72
    BCZK2985 3116055 .. 3116084 - -10.9  -5.05301   AAATAATTATAAAAA       GTCGATTTCTTAT TTTA ATAAGGAATCGAC        TTTCTTAATATGTAA 100 68
    BCZK2983 3114988 .. 3115010 -  -3.5  -2.52676   CATTGCTGTAATTGA           TACCTACAC TATCC GTGTAAATA           TCTCAACCTCCCTTT  44 355
        amiB 3113153 .. 3113186 -  -6.1  -4.96848   GGGCTTATATAAAAA     GGAGCTGTTCCAAATT CTC ATTTTGGAT-AGCTCC     TTTATCATTCTTTCT  82 39
    BCZK2981 NONE
    BCZK2980 3109567 .. 3109599 - -15.1  -3.77087   CATCGAATATGGAAA      CAGCCTACTATCA AATTAAA TGATAGTAGGCTG      GCTGTTAAAATTATT 100 125
        yeeF NONE
    BCZK2978 3107979 .. 3107998 -  -7.8  -5.75599   TAAATCATAAAAAAA            CGGTCTAG AATT CTAGGCCG             TTTTTTTTGCTTCCT 100 40
        araC NONE
        ydbB 3105880 .. 3105935 - -11.6  -4.59853   CTAATCTCCTAAAAA TAGTAAGATAAATAAAAAAGGAACGGA TTT TCCGCTCCTTTTTTATCTTT-TTACGA TTATCAATCCATTTC 100 29
    BCZK2974 3104605 .. 3104624 -  -3.6  -3.23393   CCCTAGGTGATAAGA            TGGTGAAA GGCC TTTCACTA             GAAATATATGTGGTA  48 70
    BCZK2973 3104338 .. 3104365 - -12.2  -5.51046   TAAACACACAAAAAA        GTGTTAAGTACA TAAT CGTACTTAACAC         TCTAGTAATAAAAGA 100 48
    BCZK2972 NONE
    BCZK2971 NONE
    BCZK2970 3102246 .. 3102265 - -10.8  -5.76633   TTACACATAAAAAAA            GAGCGAAT CTAC ATTCGCTC             TTTCCCACATATTTA 100 38
        serC NONE
        serA NONE
    BCZK2967 NONE
    BCZK2966 3097885 .. 3097903 -  -6.1   -3.3782   CATGTATGGAAGTAA             CATTTAC AGTAA GTAAATG             GGATGAAAAACCAAT  59 389
    BCZK2962 3094360 .. 3094401 - -16.9  -5.59962   TAAAATAAAGAAAAA GTACCCATCAAATTGTCAT ACAC ATGATAATTCGATGGGTAC  TGCATGATACATTTA 100 59
    BCZK2960 3093252 .. 3093289 - -15.1  -5.63517   CTTCTAAACAAAAAA   CAAAGACGCGAAGTC ATAGAAGA GACTTCGCATCTTTG    TTTTTTAAAGAGATT 100 178
    BCZK2958 NONE
        ykgF NONE
        yvbY NONE
    BCZK2955 3087722 .. 3087760 -  -8.5  -5.63103   GGGGAATGAAAAAAA  CTCCATTAAATTTGCATAC TTA GTATGCAAATTC-A-GGAG  TTTTTTCATATACTA 100 94
        yitT 3086464 .. 3086500 - -11.9  -5.28481   CATTTAATTAAAAAA    GAATCTATTTTGAAAAA AGA CTATTCAAAATAGATTC    TCACGTTTTAGTATT 100 67
    BCZK2950 NONE
    BCZK2949 NONE
    BCZK2948 3081759 .. 3081780 - -10.9  -5.33866   TAAAGCGACAAAAAA           GAGGCCGTT CCCA AACAGCCTC            TTCCCTCTATTTCGG 100 32
    BCZK2945 NONE
    BCZK2944 3077698 .. 3077721 - -14.6  -4.18167   AAATAATTATACAAA          GGCCAACCGC ATGT ACGGTTGGCC           CTTTTTCTTTATATT 100 34
        yktD 3074404 .. 3074432 - -17.6  -4.15044   TTTCTCTTCAACAAA        GAGCCAGTTCTC TACTT GAGAACTGGCTC        TTTTCGCATGAGAAT 100 288
        fabH 3073290 .. 3073302 -  -3.3  -3.09516   TTTCTTAGTATTCAA                GAAGG ATG CCCCC                GATAGAAAGTCCCGC  46 2
    BCZK2939 NONE
    BCZK2938 NONE
    BCZK2937 NONE
    BCZK2936 NONE
    BCZK2935 3067669 .. 3067693 -  -4.3  -5.52096   AAACTTAATAAAAAA          GAGAACTACTC TTC AAGCACTTCTC          TCTTTCATCCAAACG  83 155
    BCZK2934 NONE
    BCZK2933 3066838 .. 3066879 - -16.9  -4.85599   TTCATTTTATAAAAA GAAGAACCCCACATATTTT GATT AAAATGTGTGAGGTTCTTC  TGGCTTCCCTAAGTT 100 132
         pbp 3065028 .. 3065041 -  -3.9  -3.03124   TTCTAGCCTTTAACA               TTACA TACA TGTAA                ATTTTGATGTTAATT  48 12
    BCZK2931 3063565 .. 3063590 -  -5.4  -4.73682   CCTGACAACACAAAA         GGACCCACTC GATAAA AAGTAGGCCC          TCTTCCAATCACTTA  71 34
    BCZK2930 3062295 .. 3062312 -  -9.9  -5.25699   AGTATATAACAAAAA             GCATTGG ATAC CCAATGC              TTTTTCATACTTACG 100 36
    BCZK2929 NONE
    BCZK2927 3058858 .. 3058902 -   -11  -5.30616   GTATTCAAACAAAAA CACCTCCATTGCATTTGCACAC TTT GTATGCGAATGCAA-G-AGGTG TTTTTTCATGTACCA 100 88
    BCZK2926 3058391 .. 3058416 - -10.5  -5.10665   ATTGAATAAATAAAA         CCCCAGAAATCC AAA GG-TCTCTGGGG         CTTCCTTATATATTT 100 31
    BCZK2925 3057489 .. 3057508 -  -8.6  -5.17054   ATAACATGCAAAAAA            CCCCTTCA AATT TGAAGAGG             TTTTTAATATATAGA  95 99
[truncated: 160,718 more chars]
