# Supplementary material for: Rapid, accurate, computational discovery of Rho-independent transcription terminators illuminates their relationship to DNA uptake
Source: Genome Biol. 2007 Feb 21;8(2):R22. doi: 10.1186/gb-2007-8-2-r22 (PMC1852404; doi:10.1186/gb-2007-8-2-r22)
Supplement: Additional data file 4 — Best terminators found downstream of each of the genes of the 343 organisms studied. [file gb-2007-8-2-r22-S4.zip › Bacillus_clausii_KSM-K16.bag]

        dnaA    1566 ..    1598 +  -3.5  -3.18839   GTATAACAGAAACAA      GCCTATCCACA AACTACCCACA TGTGAATAGGC      TGTCTCTTTACGCAT  48 53
        dnaN    2957 ..    2983 +  -7.3  -3.39895   ATGGCTAACGAAAAA         GGCAGCATTCT CGCAA AGTATGCTGTC         TTCCTTCGTCCAGCC  64 132
     ABC0003 NONE
        recF NONE
     ABC0005 NONE
        gyrB NONE
        gyrA    9159 ..    9186 +  -7.8  -5.58454   TAAAAAAGCAAAAAA        CCAGTTAGCATCG TAT TGA-GCTAGCTGG        TTTTTTTCGTGTGCG 100 38
     ABC0008   10653 ..   10663 +  -2.6  -3.31263   AAAATAACTTAAATT                 TTAT TAC ATAA                 TTGTAAGAGTAGCAT  46 193
     ABC0009   11437 ..   11452 + -10.4  -4.61566   CCAGTTCCAACTAAG              GACGGC TAGG GCCGTC               TTTTATAGTTTACAA 100 82
        guaB   19868 ..   19889 + -11.7  -5.86061   ACATTTTTTTACCGA           TAGATAGGG ACTT CCCTATCTA            TTTTTTTTGGTGCCA 100 49
        dacA   21326 ..   21359 + -15.3  -5.03227   AAACAACGAACAGTC     GATCACAAGCAGGGC GCAT GCCCTGCTTGTGTGC      TTTTCTTTCTCCTAT 100 72
        serS   22698 ..   22715 + -11.3  -4.56597   TCTTTCATAAAGAGA             GCTGCAG CGTG CTGCAGC              TTTTTACAAAGGAGC 100 31
        mtnU   23509 ..   23519 +  -6.8  -3.03525   GCCGGTGTTTTCAAG                 CAGG CGG CCTG                 ATTTATATCGGTAAC  58 1
     ABC0015   25657 ..   25671 +  -6.4  -4.24623   CTTGTAATGTTTTTG               CAGGTA AGT TGCCTG               TTTCTGTGTCTTTCA  72 437
        rocD   28449 ..   28471 +  -4.1  -3.53012   GGCCCAGCACAATGA           TGCTGTTGG CCCGA CCAAAGGCA           TTTCAGCGCCAGACG  52 154
     ABC0018   30170 ..   30192 +  -2.7  -3.43109   TTCGAATTGTATAGG          CATATCC-CC TTTA GGTGGACATG           TGTTTAAATCGTCTA  48 74
     ABC0019   30631 ..   30653 +  -6.3  -4.66833   TTTGTCTCGGTGGAT           GATGGCG GGTAAGAAA CGCCATC           TTTTTCAGATTGAGG  77 74
     ABC0020 NONE
     ABC0021 NONE
     ABC0022 NONE
     ABC0023   35483 ..   35497 +  -2.8  -3.53012   CAGTAAAGGAGGCGG               TCCAAT GAA ACTGGA               TTTAAGGCGGCAACA  48 35
     ABC0024   36932 ..   36964 + -13.5  -2.59564   ACGCGATAATGGGTA      AAGAGGTTGGGAACA GAT TGTTCCCAACCTCAG      CTTATAGCCTAAGCC  93 25
     ABC0026 NONE
     ABC0027 NONE
     ABC0028   39959 ..   40012 + -14.7  -4.59773   AAGCAAAGTCTTGTA AACATAAAAGCCTGCTTTCGGCCAT CAAA ATGGCCAAAAGCAGGCTTTTGCGCG TTTTTAAGAATAAGC 100 25
     ABC0033   46028 ..   46047 + -13.6  -4.16943   AGCAATAAAATGAAG            GGCTGCCA ATTT TGGCAGCC             TTTTAGACTGTAGAC 100 33
     ABC0034   47300 ..   47336 +  -5.9  -5.45802   AAATGAATGAAACGA   CGTTCCA-TCGGTCAG TATTGC CTGGCTGAATGGGGCG    TTTTTATTTTAGCCA  90 441
        dnaX   50527 ..   50538 +    -3  -3.39895   TAGTTGGCGAAGATT                TGAT TGAA ATCA                 TTGATTCCTAAAGGA  47 3
     ABC0038 NONE
        recR NONE
     ABC0040   51721 ..   51737 +  -5.1   -5.9218   GACGCAAACAAAAAG              GATCCTG ATT TAGGGTC              TTTTTTTGTTGTGTC 100 18
        bofA   52062 ..   52095 +  -6.1  -6.01369   ACTCATTCTTTGAAA     CCGCGGAAAAAATGAT TCT ATC-TTTTTCCAGCGG     TTTTTTTGTTATTTC 100 28
     ABC0042 NONE
     ABC0043 NONE
     ABC0044 NONE
     ABC0045   62413 ..   62434 +  -5.9  -5.48825   GGAATAGCAGCCAAA           GAACTCTTT TTTT AAGGGGTTC            TTTTTTTGGCTAGTC  90 34
        adhA NONE
        dhaS   65193 ..   65222 + -10.1    -4.855   TAAACCGTAAATTCG       GGAGAGAAGCG ATCATCTA CGCTTTTCTCC        TTCTTTTTATTTTTG 100 38
     ABC0048   66820 ..   66845 +  -4.8   -5.9003   TAGAATGGTGAGAAG         GCCAGTTGATG TTATC CGT-AACTGGC         TTTTTTTATTCCTTT  95 361
     ABC0049 NONE
         tmk NONE
     ABC0051 NONE
        holB NONE
     ABC0053 NONE
     ABC0054   71604 ..   71640 +    -3  -4.90266   ATGTTAAATAAAGAA   GTCGGCT-CC-GTTTGGA CGA TCTATTCGGGTAGCCGAC   TTTTTCGTTGATAAA  68 59
     ABC0055 NONE
     ABC0056 NONE
     ABC0057   73530 ..   73550 +  -8.2  -4.08945   ACTAAAAACAAAAAA            CCTGCCAC ATAAA GAGGCAGG            TTTTAAAAGCATCAT  79 36
     ABC0059 NONE
     ABC0060   77152 ..   77176 +  -8.5  -5.92399   TACCACGTGAGCAAA          CCTTTCGTCCC GAT GCGGCGAGAGG          TTTTTTGTTTTATTC 100 278
        metS   79198 ..   79231 +   -14  -4.44245   GAATCATAAAGAAAA     GAACCAGTTGACCGG AGTTG CCGG-CGACTGGTTC     TTTTGTGAGTGCTGT 100 42
        pelB   81343 ..   81368 + -13.3   -4.8048   TCGCATACGGATTGA         GGCGGCGGAGA ATTT TCTCTGCCGTC          TTTTTGGTGTACACA 100 315
     ABC0064   83065 ..   83100 + -11.1  -5.46698   GCAGCCAAAGTAAAA    GCGCCAGACAAAGGG GAAATG CCCGTCGTTTGGCGC     TTTTTTAGTTTTAGA 100 41
     ABC0066   85803 ..   85815 +  -7.7  -3.61356   TTCACATAGCCAAAA                GGCAT AAA ATGCC                TTTGAGGTGAATAGT  70 176
     ABC0067 NONE
     ABC0068 NONE
        rnmV NONE
        ksgA NONE
     ABC0071   90510 ..   90530 + -11.2  -3.59262   AGGAGCAAGATGAAA            CGCCTCAA ACCGA TTGAGGCG            TTTCAGACTGTAGAC  84 9
         veg   91108 ..   91134 +  -8.2  -5.97575   GGCGTTTGCCTCAGT         GACTTTCTTT CCAGCAA AAAGAAAGTC         TTTTTTTTGTCCATT 100 46
        sspF   91389 ..   91418 + -16.5  -4.21607   GACAGTAATGGTTTG       AAGCCTGTTGCGC AGCT GCGCAACAGGCTG        TTTATATTCAATAAA 100 33
        ispE NONE
        purR NONE
     ABC0076   93723 ..   93749 +   -16   -4.7497   GGATGATTGTTTAAA         GCACCTTTCTCA TAG TGGGAAAGGTGC         TTTTTCGTGCGTAAA 100 45
       spoVG   94347 ..   94370 + -10.2  -4.59773   TTCCAGTTGTAAAAA          GCCAGCCGGC AAAT GTAGGCTGGC           TTTTTACAACTGGAA 100 218
        gcaD NONE
         prs NONE
         ctc   97608 ..   97631 +    -6  -4.72272   TAAGCGTAAAGGAAA          GGTATGGCTC GTCT GAGTTATGCC           TTTTTCGTAAAGGAG  75 38
         pth   98259 ..   98270 +  -5.8  -3.03243   GAACGAGCTATCCTA                TGGC TTGG GCCA                 TGTTGGAAGCTCAAT  54 74
     ABC0082   98638 ..   98665 +  -3.4   -4.7629   GAACAAAAATACCAA        CGCTTTGGTCAG CTTT TTAACCAAAGCA         TTTTTCCGTTCATAA  68 66
         mfd  102537 ..  102548 +    -3  -3.58726   TTGAATGTATTCTTC                TGAT TTGC ATCA                 TTCTGTGTAAACACC  51 151
       spoVT  103125 ..  103169 + -10.9  -4.46514   GCAAATGGAGCAGTA GCACGACAAAAACACCATG GGCAGAA CATGGTGTTTTTTGTGTGC TTTCTTTGCATCAAT 100 25
     ABC0085  103882 ..  103922 + -13.6  -3.14527   AGTTGGTGCTCTATA AGTCCAATAAAAAAACGCC CATG GGCGT-TTTTTATTGGACC  TCTTGCTCAAGCTTC 100 25
     ABC0088  107522 ..  107534 +  -6.3  -2.66106   TAAAGGCAAGGTGAC                TATGG GAA CCATA                TCAGTTGTTGGACTA  54 38
     ABC0089 NONE
     ABC0090 NONE
     ABC0091  110010 ..  110046 +  -9.6  -3.04515   GCGTTTGTCCACAAT    TTGAAGCCGTAAACAA AAAAA TTGTTTACGGCTAGAA    TGTTCGACGCTGTTT  71 116
     ABC0093  111708 ..  111722 +  -3.6  -3.47078   AAACTAAAAGAAAAG               TGAGAA TGA TTTTCA               TTATCCTATAGAGTG  51 80
     ABC0094 NONE
     ABC0095  113511 ..  113532 +  -3.7  -4.46212   TTTAAGCGATAGGAC           CAGCCGTCTC TAT GAGA-GGATG           TTTTGTGCTAGAAGC  65 56
     ABC0096 NONE
     ABC0097 NONE
       divIC NONE
     ABC0099  115429 ..  115463 + -13.6  -3.29461   GTTTGTAAATAGGAG     TGAGAGAGGAGCAGGG CAA TCCTGCTCCTCTCATG     TTGTCGCCAACATTA 100 67
     ABC0100  117239 ..  117258 + -11.4   -4.4261   TGTCTACCATTTGAA            GCCGCATC GTCA GGTGCGGC             TTTTGATGTTGGCGA 100 67
      spoIIE NONE
     ABC0102 NONE
     ABC0103  121741 ..  121751 +    -4  -4.07885   TTGTCCTATACTTAT                 TGAT ACA ATCA                 TTTTGAAGAGAGCTA  61 9
     ABC0104 NONE
        hprT NONE
        ftsH  125840 ..  125862 + -11.3  -4.72272   GATTAAGCGAAAATA           GAGGGTGCC TAGAT GGCACTCTC           TTTTTGGTAAAAAGG 100 35
     ABC0107 NONE
        hslO NONE
        cysK  128722 ..  128745 + -11.8  -4.89477   TGTCTACCGTCTGTA          GCAGTCTCTT TTCG AAGAGGCTGC           TTTTCTTCTTAGAAA 100 111
        pabB NONE
        pabA NONE
        pabC NONE
         sul NONE
        folA  132839 ..  132852 +  -2.3  -3.71686   AGCTAACGAGGTCAC               GCCAT GCAT AAGGC                TTATATTGCGTTAGG  49 15
        folK  133368 ..  133378 +  -3.2  -3.16217   AAAGCTAAACGCTGT                 TGCT GTA AGCG                 TATCTTGAATTTAGG  46 33
     ABC0116  134512 ..  134538 +  -4.3  -4.67353   TAATGAACGGCAAAG         GGTTTGACCGG TTTAC TCGGTCTACCC         TTTTTCAGTGAATGA  68 55
        lysS  136140 ..  136151 +    -3  -3.18155   AACAGATAAGAAAAT                CTTT TAAA AAAG                 TATTGCGCTTTTTGT  46 93
        ctsR NONE
        mcsA NONE
        mcsB NONE
        clpC  153627 ..  153651 + -15.8  -4.07568   ATTTCCTGATGTGAA          GAACCGGAGG CACAC CCTCCGGTTC          TTTTAAAAAAGAACG 100 32
         sms NONE
     ABC0123  156350 ..  156373 +  -4.8  -3.11522   TGTGTTTCTTAATAT          TCA-GTAAAAA TAT TTTTTACGTGA          TCTCGTGTTTTTTTA  51 66
     ABC0124  157643 ..  157666 +   -11  -3.50264   GTTCTATAATCTGAA          GCCTATGCCC CTTG GGGTGTAGGC           TGTTTGCCTGTTTTA  83 104
        ispD NONE
        ispF  158929 ..  158942 +  -3.1  -4.56597   TCTTGCTGCAGAAAG               CAGAG TAGC CTTTG                TTTTTACCGCGGAAC  63 18
        gltX  160685 ..  160718 + -17.5  -5.46657   GAACCGTGCAGTAAG     CGCCTCTGTACCTTC GTTG GGAGGTGCAGGGGCG      TTTTTTATTGCGATG 100 250
        cysE NONE
        cysS NONE
     ABC0130 NONE
     ABC0131 NONE
     ABC0132 NONE
        sigH  165343 ..  165366 +  -4.5  -4.21142   ATGTTGTGATGAAAA          GGGCGG-GGC GATTA GCTTCCGTCC          TTTGTATATTACGCT  63 32
        rpmG  165615 ..  165628 +  -3.1  -2.55104   GATAATACAGGAAAA               TCGCA AAGC TGTGA                CGTTTATCTTTTCGA  42 39
        secE NONE
        nusG  166523 ..  166544 + -10.1  -4.65895   GATTTCTCTATGCTT           GTCGGATGC ATAT GCATCCGTC            TTTTTGAGTGGGAGG 100 92
        rplK  167053 ..  167079 +  -3.7  -3.62096   TTGGTTGCTGTGAGA        GGTTGCG-C-CCG AGC TGGAGTCGCAGCC        TTTCAAATAGTGGGA  53 41
        rplA  167964 ..  167992 +  -8.9  -4.52857   TTACTAGAGCTTAAA       GCCCTCGTGTGT CTTCGT GC-CACGAGGGC        TTTTCTATGGAAACT  93 161
        rplJ NONE
        rplL  168981 ..  169008 + -22.8  -4.20696   TTTAGCATCGCACAA        GAAGGCCCGCGG ATGT CCGCGGGCCTTC         TTTTCCCATTCATGA 100 44
     ABC0141  169891 ..  169929 +  -3.3  -5.11613   TGTCTGAACGGGTAC   CTCTGTTTATAGGTT TTTTTATGC AGCTTATAAACAGTG   TTTTTTAGATACTAT  75 264
        rpoB  173711 ..  173734 + -11.8  -2.74144   TTGTCTACAGTCTGA          GGGGAGAAAC ATTC GTTTCTTCCC           CTTTGCCCCTCAAGA  83 223
        rpoC  177436 ..  177475 + -13.1  -2.69468   AGATTAATTTTAGAA TCGCCG-C-GATAGGCTGT TGAC ACAGCCTATCAGGCGGTGA  TAATATATCAAAGTG  91 34
     ABC0144  177780 ..  177807 +    -7  -3.70622   TTAAGGAAGTAACGA        TATTGTTTGGCG CTTA CGCCTTACAATA         TATTCTTTTGCCTAA  65 29
        rpsL NONE
        rpsG  178794 ..  178811 +  -3.5  -3.40307   GAACAAAGCGTTTGC             TCATTACC GTT GGTAA-GA             ATTTTATTCACTCGA  49 10
         fus  180978 ..  180993 +  -6.1   -2.5071   GCTAGGGGAGGAATA              GGCTG TCCATT CAGCC               GTCCTTTCTTATTGA  53 77
         tuf  182254 ..  182286 + -10.7  -5.11475   GCTGATGCTTATGCC      AAAAAGAGGACGGTT ATC GATCGTCCTCTTTTG      TTTTATGTTTTTTTC 100 41
        rpsJ NONE
        rplC NONE
        rplD NONE
        rplW NONE
        rplB NONE
        rpsS NONE
        rplV NONE
        rpsC NONE
        rplP NONE
        rpmC NONE
        rpsQ NONE
        rplN  187958 ..  187973 +  -2.6  -3.16683   CTCTTGCTCCAGAAG              TTCTTT AAGC AGAGAA               TTGATGAACTAAGCT  44 18
        rplX NONE
        rplE NONE
        rpsN NONE
        rpsH  189498 ..  189521 +  -2.5   -3.6682   AGTCGGCGGAGAAGT          GCTCGCTTAC GTTTG GTAAGT-AGC          TTTAAATGAATGGAG  50 7
        rplF NONE
        rplR NONE
        rpsE NONE
        rpmD NONE
        rplO NONE
        secY  192994 ..  193029 +    -6  -4.74103   TTCATTAACTAAAAA    GAAGGACGGGCAGGAC AAAC GCCTTACCCGTTCGTC     TTTTTGACTTGCAGG  75 29
         adk NONE
         map NONE
        infA  194764 ..  194779 +  -3.2  -2.93393   ATAAATAAAAACACT              CTCCGT ATAT AAGGAG               GTTTATACAATGAAG  44 33
        rpmJ NONE
        rpsM NONE
        rpsK  195828 ..  195838 +  -5.4  -2.73159   AAAGGAGCTCTTTGG                 GCAA TCC TTGC                 GTTTGCCGGAGTTCG  49 149
        rpoA NONE
        rplQ  197244 ..  197288 +  -4.4   -5.4833   GTAAGCGGCGATTAA GGGCA-GGAGACAATAGGAGCA AGG TGCTTCT-TTCACTCTATGCCC TTTTTTGTTACGTAA  85 50
     ABC0179 NONE
     ABC0180 NONE
     ABC0181 NONE
        truA NONE
        rplM  201162 ..  201172 +  -2.4  -2.67021   AAAACCAGAAGCATA                 CGAG CTT CGCG                 GTTAATCTTTAGGAG  40 10
        rpsI  201605 ..  201631 + -14.5  -5.14563   TATCAACGTTTACAG         CCTCTTCCCGA GGAAA TCGGGGAGAGG         TTTTTTAGTGCGGAA 100 41
     ABC0185 NONE
     ABC0186  202478 ..  202510 + -10.8  -4.15565   AATACGAAGAAAACT     CCGACATATAGCCAA ACAT TTGGTTATATG-CGG      TTTTCAACTAGTGCG  93 15
     ABC0187  203681 ..  203695 +  -2.8  -3.23042   TTGCTCATCTTCGAA               GGCT ATTGTTA AGCC               TTCGTGATAACTATT  45 190
     ABC0189  205030 ..  205054 +  -8.6  -5.38326   TTGTAAATTTTAGGT          TGCCAAGGGC CAAGT GCTCTTGGTA          TTTTTGTTTGGTTAA 100 275
     ABC0190 NONE
     ABC0191 NONE
        cwlD NONE
        glcT  207882 ..  207903 +  -2.3  -3.58504   AGGAAAAAGAAATGG           CTGGGTT TTAAAACC AATCCAG            TGTCTTTTTGCTCAT  49 69
        ptsG  210027 ..  210051 + -15.1  -4.12037   GGCTAAAAAGGATAA          GAACTAGGGCG AAG CGCTCTAGTTC          TTTCTGCTATTTATG 100 35
     ABC0195  211190 ..  211220 + -17.7   -5.8187   AAGGTTGGCTTAAAA       GCGGGAGAAGCAT TTGAT GTGCTTCTCCCGC       TTTTTTTGTTAGCTA 100 47
     ABC0196  212155 ..  212178 +  -6.7  -4.88918   CATTAAAAATTTTGT          GATCTCCGC AAATGA GTGGGGATC           TTTTATTTGAAATAA  82 35
     ABC0197 NONE
     ABC0198 NONE
     ABC0199  214807 ..  214844 +  -6.4   -5.7946   AATGTTAGTTTGTCA   GGCTGGCGAAGAAG GTTTTGTTTG CTTTTTCGTCAGTC    TTTTTTTGTTGAAAA 100 54
        kbaA  216669 ..  216696 + -14.4  -3.00128   CTAATCGCTAAACCG        TAAAAAACGCCT ATAT AGGCGTTTTTTA         ATTTACTTCGTTGCT 100 23
     ABC0203  218309 ..  218323 +  -5.6  -3.14136   GCTATCACTAGGGGA               TGGGCC CGC GGCGCA               TTAGCTAGTTGGTAA  55 522
     ABC0204  225132 ..  225151 +  -6.4  -5.15167   TAGTACTAATAAAAA            GAGGCTGT CTAA GCAGCTTC             TTTTTATTGGTGGTA  87 38
     ABC0205  226239 ..  226265 +  -6.6  -4.93318   TAGTGAAGGTTAAAA         GAGCCAAGGC CTTTGTA GCTTTGGTTC         TTTTTATGGGTTATG  86 139
     ABC0206  227626 ..  227636 +    -4  -4.97957   TCAAACCCGTGATCC                 GTAT TCC ATAC                 TTTTGTTGTTATATC  74 114
     ABC0211  232345 ..  232388 +  -8.3  -5.63645   ACTGGGCTATAGAGA GACTGTCTCAAAAGACC ATAGTAAAGC GACCTTTTGAGACAGTC TTTTTTCTATTTTAG 100 368
     ABC0214 NONE
     ABC0215 NONE
     ABC0216  235200 ..  235212 +  -4.1  -3.62591   CTTCTCCAAGCGACG                GCAGA TGT TTTGC                TTTACAGCTTCTGGC  54 276
     ABC0224 NONE
     ABC0225  247858 ..  247886 +  -4.5  -5.04249   ATTAACGTATGATGG        AGGAAGAGTCGTT TTT GAAGGCTCTTCCC        TTTCTTTTTTAGGGG  77 36
     ABC0226  248768 ..  248778 +    -4  -3.17194   CGATCAAGGAAGACT                 TACA AAA TGTA                 TTACCTTAAAAAGCT  49 6
     ABC0227 NONE
        cccB NONE
     ABC0229 NONE
     ABC0230  252367 ..  252413 +  -8.7  -4.71061   TTTAACAACAAAAGG AGCTGTCCCAAAAGGTCATAG ATAAA CGACGACCTTTTGGGGTGGCC TTTTTACATCTCGAT 100 232
     ABC0235  259978 ..  260011 +  -8.9  -5.33026   CAGGATAAGATAAAA     ATGACCCCCTTATTT AAAC AAGTAAGGGGGTCCC      TTTTTGTTTCAGTTG 100 109
        sigW  264884 ..  264904 +  -2.5   -3.3164   ATAAATGTAAAGGGG            TGACAAGAT GAA AACCTGTCA            TTCTCACGATGAATT  46 37
     ABC0240  265576 ..  265603 +  -9.9  -3.20906   AGCATGAAAAATAAT        GGAGTTCCTGT CGTAAA GCGGGAACTCC         CTTTCTATTTCGCTT  74 45
     ABC0241 NONE
     ABC0242 NONE
        glmM  269170 ..  269212 + -16.5  -5.26316   TGAGGCAATGCCTCA GCCTGTCGACAAAGTCTCGGT TTT ACCGAGACA--GTCGACAGGC TTTTTTGTACAATAA 100 60
     ABC0244  270976 ..  270994 +  -2.3  -4.37092   GGGTTCCCTCCGGCT             GCGTGTG ACAGC CGCAAGC             TTTTGTCAAAACAAT  58 197
        glmS  272973 ..  273004 + -18.2  -5.24129   AAAATCGTGAAGGTT      CACCCCTTTGGTTA TGTT TAGCCAAAGGGGTG       TTTTTTGTAGGCGAA 100 78
     ABC0246  273990 ..  274003 +  -2.3  -4.50058   CAGAATCGTAAATAG               CTTCC GTAT GGACG                TTTTCATTCTAAATC  60 26
     ABC0247 NONE
     ABC0248  276078 ..  276102 +  -8.6  -3.47896   ACATTGCCGCAAAAA          TAGAAGCAGC ATATA GCCGCTTCTA          TTCGTTACTTCGTTA  71 102
     ABC0249  278101 ..  278111 +  -2.6  -2.71322   ATAAAGTTGATAGAC                 TTTA CGT TAAA                 TCGTCTGTAGATTGG  41 176
     ABC0250 NONE
     ABC0251  279821 ..  279852 +  -8.2  -4.96501   CGCTGTCCACATTCG      TAAAGTGTTTGGTCA AAA TG-CCGAACGCTTTA      TTTATTTTTATGAAG 100 92
     ABC0252 NONE
     ABC0253 NONE
     ABC0254 NONE
     ABC0255  284850 ..  284864 +  -7.1  -2.87132   TATGTTATTCTATTA               CCGAC AGGCA GTCGG               TCTATAAAGAGGAGA  59 120
     ABC0256 NONE
     ABC0257 NONE
     ABC0258 NONE
     ABC0259  290381 ..  290415 + -14.4   -3.9679   AGTAGAAATAAGGAA     CCCCTTTTCTCTCGAT AAA ATCGATTGAAAAGGGG     TTATTATCTCTGTTA 100 338
     ABC0260 NONE
     ABC0261 NONE
     ABC0262  292763 ..  292778 + -10.4  -3.30243   ACTCTGGAATTAATT              CCGCTG CCGT CAGCGG               TTCTGGGCGCTCAAT  77 164
     ABC0265 NONE
     ABC0266  297199 ..  297223 + -14.4   -2.6342   TAATAAATTTGAAAG          GCAGCTTCTC CGTAT GAGAAGCTGC          TCCGTTCATTTACAG 100 38
     ABC0269 NONE
        trkA NONE
     ABC0271 NONE
     ABC0272  303258 ..  303269 +  -4.4  -4.09117   GACAAGAAATTAAAA                CGAA TCTC TTCG                 TTGTTTGTGGCTGCG  61 40
     ABC0273  304408 ..  304440 + -12.8  -4.66833   GAAGGTGGCACCGCG      GGGTTATCCGTCCT TTTTT AGGATGGGTAGCCC      TTTTTGGCGTTCAAA 100 288
     ABC0274  305465 ..  305484 +  -2.8  -3.89614   AATAAAGAAAGCAGT            CGGCCTTT GAGG AAAGACTG             TTTGTAGCGATTGAC  52 16
     ABC0275  306383 ..  306393 +  -2.4  -4.14243   GTGCTCGTAGCTTCT                 GAGG CGC CCAC                 TTTTACCGTAGCATA  55 199
     ABC0279 NONE
     ABC0280  309632 ..  309656 +  -9.4  -4.67943   GTGAAGCCTCAAAAA          GAAAGAGGAT GATTA GTCCTCTTTC          TTTTGTATCTTCGAA 100 93
     ABC0282 NONE
     ABC0283  311472 ..  311509 + -18.7  -2.61383   CGTTTTAACCGTGAA   TAAAGAAGCACGATGGC TTAA GCCATCGTGCTTTTTTG    CTTGTCAGTCGCGCT 100 23
     ABC0285  314409 ..  314426 +  -2.7  -3.14279   AAAGGGGATAGAGAC             CGATG GAAAGAGG CATCG              CTTCTTTTACGTATT  44 45
     ABC0286  315269 ..  315295 +  -8.8  -5.71712   CTGCAACAGCACAAA         GCTTCTTGAC GAAATGA GTCAAGAGGC         TTTTTTTGTGTAACA 100 17
     ABC0287  316816 ..  316836 + -13.3  -4.42974   ATTTCTATTTTAAAA            GCAGGCTGG CAT CTAGCCTGC            TTTATTGTGTCTGGA 100 93
     ABC0288  317887 ..  317905 +  -5.9   -3.8646   GGGAAACAACAAAAA             GCCGCCT AAGCA AAGCGGC             TTTCCATTGTTAGTC  63 423
     ABC0292  321453 ..  321466 +  -8.1  -5.38497   GACAGCATGAAAAAA               CCACC AAAC GGTGG                TTTTTTAGTTTCACT 100 99
     ABC0293  322602 ..  322628 + -11.6  -5.48825   TGATTGATAGCGAAA         CAAGCTGGCTGC TAT GTAGCTGGCTTG         TTTTTTTGGCTCATG 100 34
     ABC0294 NONE
     ABC0295 NONE
     ABC0296  324316 ..  324326 +    -4  -2.60496   TCGAGAAGCAGTAAA                 GTAA CTA TTAC                 ATATTTAAAGGAGAA  45 22
     ABC0297  324965 ..  325001 + -14.8  -4.53303   AGAAACAGCTTATAA   T-AAATCGAGTGAATCG GAAG CGATTCACTCGATTTCA    TTTTCTGTGACACTG 100 254
     ABC0302  331463 ..  331492 +  -8.7  -5.32944   TATTGTTTGGACGGA       GAATCATCATGAA GCGT TGCATGATGGTTC        TTTTTTCGTTGTCGG 100 41
     ABC0303 NONE
     ABC0304  334165 ..  334178 +  -4.5  -3.68988   TTTAATTAAGAAAAG               TGGGC GCAC GCTCA                TTGTGTTCAATAAAG  57 32
     ABC0305  335137 ..  335167 + -11.3  -4.96848   GCCGTTAAGCAAAAA       GAGCTTTAGGC CAAATCAAC GCCTAAAGCTC       TTTTTATATAGAACG 100 33
     ABC0311 NONE
     ABC0312 NONE
     ABC0313  343772 ..  343792 + -12.6  -5.58522   TTTATGGATGTAACA            GGAGCAGG CACAA CCTGCTCC            TTTTTGTTTTGTGTA 100 28
     ABC0314  344955 ..  344970 +  -7.6  -5.88476   ACGTACTTCTTTCAA              CAGCTT GCAA AAGCTG               TTTTTTGTTTATTTT 100 55
     ABC0315  346490 ..  346501 +  -4.4  -3.61398   AATTGAAAACAATGG                CTTC TAGC GAAG                 TTGTTGGAAGGGAGA  54 19
     ABC0316 NONE
     ABC0317 NONE
     ABC0318 NONE
     ABC0319 NONE
     ABC0320  351700 ..  351729 + -10.1  -4.28375   ATTAATCAATAGAAA       GGACTGGG-TGC CGCTCGT GCAGCCCAGTCC       TTTTGGCTGTATTCG  93 36
     ABC0321 NONE
     ABC0322  352391 ..  352425 +   -13  -3.59023   AATCCTTGAAATCGA     GCGGTCTTTTTTTGAT TCA GTCGGAAAAAGGCCGC     TTCTAATTCTCTGAG 100 46
     ABC0323  353136 ..  353175 + -15.9  -2.54371   GTAAATGGCCTATAT  GCAAGAAAGGGAGTAGCG ATAAA CGCC-CTCCCTTTCTTGC  TGAATTCACCTGCTT 100 37
     ABC0325 NONE
     ABC0326  356149 ..  356172 + -11.8  -3.85817   GACAGTGGCAAGGGG          CTGTGTCGCA AATT TGCGATACAG           TTTATAGAAAACGCT 100 47
     ABC0327 NONE
     ABC0328  358792 ..  358835 +  -7.5  -4.96848   TTTACTAATCCTAAA CTGCACC-GCAATTGAAAGA CAGCA TCGATCAATTGCAGGTGCTG TTTTTATATAAGGGG  89 33
     ABC0329 NONE
     ABC0330  361266 ..  361281 +  -2.6   -3.5241   AAAAGGAGTGAGCTT              GTG-ATG AAT CATGCAC              TGTTTATCAACAATG  48 81
     ABC0331  362694 ..  362721 + -16.4   -3.8448   CAACTTTAAAGAGAA        CCACCCATTCCT CCGC GGGAATGGGTGG         TTTAATCATATGTTA 100 32
     ABC0333  364922 ..  364937 + -10.4  -6.20267   GGCGACTGGCTGAAA              GGAGGG GGAA CCCTCC               TTTTTTTGTTTTTCA 100 146
        ectA NONE
        ectB NONE
        ectC  367502 ..  367525 + -11.8  -5.94713   AAAAAGAATGAAATC          GACAAAGGGC AATG GCTCTTTGTC           TTTTTTTTGTCCGCT 100 47
     ABC0337  368958 ..  368970 +    -2  -2.92425   AGCGAGAGGCGGACA                TACA ATGAG TGTA                TATATCAACTTGCTT  42 40
     ABC0338 NONE
     ABC0339 NONE
     ABC0340 NONE
     ABC0341  372593 ..  372618 +    -7  -5.18357   GGGAAGCGTCATAAG         GACAATGGAA CAAAGC TTCTATTGTC          TTTTTTAATGCATTA  88 94
     ABC0342  373489 ..  373513 +  -5.8  -2.91264   TCTCATAATTTTTAG          TTCATATCGT AAAAA ACGACATGAA          TCTATACATCGAACA  54 212
     ABC0343  375275 ..  375296 +  -7.3  -5.21236   TAAGCTTGATTTGAT           GACGGTACA GCGG TATACCGTC            TTTTTATTGTACATT  90 61
     ABC0344 NONE
     ABC0345  378410 ..  378426 +  -6.5  -5.92399   ATGCTCCAAATGAAA              GTCGCTG TTT TAGCGGC              TTTTTTGTTTTATTG 100 389
     ABC0348  382215 ..  382242 + -18.6  -2.82623   GAAAGGCAATGCACC        CAAACAGCCTGC ACCG GCAGGCTGTTTG         TCATTATGGAAAAGG 100 300
         hmp  384180 ..  384211 + -11.7   -4.5477   GCCCCATAAACAAAA      CGCACGAATGTTT GCAAAG GGACATTCGTGCG       TTTTCTAGTCTATTA 100 51
     ABC0352  389578 ..  389590 +  -3.4  -2.70354   GCAACCACCAATGTC                CAAC AAGAG GTTG                TCGCTTTATGACGGA  42 2
     ABC0353 NONE
     ABC0354 NONE
     ABC0355 NONE
     ABC0356  393649 ..  393661 +  -6.3  -3.14931   AGCCACCTAAGCGAT                TGGTT TCA AACCA                TTCGTAGAGGCTGCC  57 178
     ABC0359 NONE
     ABC0360 NONE
     ABC0361 NONE
     ABC0362 NONE
     ABC0363 NONE
     ABC0364 NONE
     ABC0365  403121 ..  403148 + -15.8  -4.65747   TTGTTTAGGTGAAAA        GCCTAATTTCTC TTTG GAGAAATTAGGC         TTTTGTTGGCGATTG 100 52
     ABC0366  404155 ..  404166 +  -4.4  -3.83998   TTCCTTCATTTAGAG                GAAC GTAC GTTC                 TTTAATCTGGCGTAA  57 282
     ABC0367  405739 ..  405759 + -13.3  -4.62471   TATCTACAGGCTGAA            CCTTGCGCG CAA CGTGCAAGG            TTTTTCCGCATTCAA 100 96
     ABC0368 NONE
     ABC0369  407695 ..  407715 +    -4  -3.02144   CCGATTGGGATAATA            GGCAATAA TGGCC TTATAGCC            TATTGAAAGGAGTCA  47 64
     ABC0370  408116 ..  408160 + -13.9  -4.33258   GTTTGTTTGTATAAA AGACAACAGCGATTTAAAC CTGTTTT GTTTAAATCGCTGTTGTTG TTTATGTTTGAGCGT 100 27
     ABC0373  411771 ..  411796 +  -5.4  -3.53012   TTATCGAAAAAAACA         CGCGTCATCG CCTCCT CAATGATGCG          TTTGGCCGAAGACAA  57 4
     ABC0374 NONE
     ABC0375  416824 ..  416854 +  -9.8  -4.03234   CCAAGATAAGGGTGG       TTTCCTCTCCGT TAAAAAT GCGGGGAGGAAA       TTTGTATGAAAAGAC  86 32
     ABC0376 NONE
        iolF NONE
     ABC0378 NONE
     ABC0379 NONE
     ABC0380 NONE
     ABC0381  422822 ..  422847 +  -6.1  -2.76696   GGCGAAGATCATTGA         GCGGTTTGATG CCCA CGTCTAATCGC          GTTGTTGGCACGAAC  55 4
     ABC0382  424121 ..  424133 +  -3.3  -4.56358   GTTCGCGTATTCCCT                CGCCT GAC AAGCG                TTTTCTATCAGTCTG  63 119
     ABC0383 NONE
     ABC0384 NONE
     ABC0385 NONE
     ABC0386 NONE
     ABC0387  430384 ..  430417 + -10.5  -3.14878   TTTCGAAAAAGAAAA     GGAGCCACTTTCAACA TTA TGTTGAAA-TGGCTCA     TATTAGATTAACGCG  77 132
     ABC0392  435876 ..  435889 +  -5.3  -3.64259   AAGGGAGGTAAGGGG               GTTCT AGGC AGAAC                TTATTAGAAGTAATT  59 30
     ABC0393 NONE
     ABC0394  440977 ..  440995 +  -4.4  -5.00388   TTAGGATTAGTCATA             GGGCCGAT GCT AGCGTCCC             TTTATTTTTCGTTTA  74 173
     ABC0395 NONE
     ABC0396  442650 ..  442675 + -11.3  -4.11501   TTGCATGTTTACGAA         CAAAGAATCCA GTAC TGGGTTCTTTG          TTTCGTTCTGTTTAA 100 53
        abfA  444325 ..  444348 +  -6.7  -3.86897   CCAGTAAGGCATAAG          GCCGCTT-GC GTGCA GCTAGGCGGC          TTTCTAGACAATAAA  67 34
     ABC0398 NONE
     ABC0399 NONE
     ABC0400 NONE
     ABC0401  448093 ..  448103 +  -3.2  -3.73399   GTTGCCTCATCCAGC                 TCGA TGA TCGG                 TTCGTTTTCAGTTTA  51 19
     ABC0402 NONE
     ABC0403 NONE
        araL NONE
        araM NONE
        araD NONE
        araB NONE
        araA  456093 ..  456123 +  -5.5  -4.72272   AACCATCATAGAAAG      GTAAGGGGCTG-AC AAAG GTACAGCTTCTTGC       TTTTTCATCAGCGGA  73 43
     ABC0409 NONE
     ABC0410 NONE
     ABC0411 NONE
     ABC0412  461618 ..  461638 + -10.4  -4.96848   AACGAGTAAAAAGGA            GGAGCTCC ATGAG GGGGCTCC            TTTTTCTATAAAAGG 100 32
     ABC0413  462793 ..  462817 +  -3.4   -5.0538   AAACTGCAAAAAATT          GGAGCGGTCC GAAAA GGCTAGCTCC          TTTTTTAGACTGCAC  71 171
     ABC0420  469048 ..  469060 +  -2.7  -4.17089   TGAAGGGTGCATATG                TCAAT AGC GTTGA                TTTTCCAAATTTCGA  56 302
        iolA NONE
        iolB NONE
        iolC NONE
        iolD NONE
        iolE NONE
        iolG  477297 ..  477311 +  -4.2  -3.27525   TGTCCGAAAAGCAAG               AGTCCT AAA AGGACC               TTAAATTTGAAAGGA  51 159
        iolJ NONE
     ABC0429  479317 ..  479337 +  -3.9   -3.1355   AAGGAGTCTACTAAC            CACTGCTGT AGT GCAGCGCTG            TTCCCTATCGATGGA  48 98
     ABC0430  480969 ..  480980 +  -5.8  -2.50935   ACGTATTTGTTGTTC                TCCC CTTG GGGA                 ATTGCTAAATAGCAT  52 2
     ABC0431  481824 ..  481858 +  -8.7  -3.53733   AGAGCGCAAACTTAA    TGA-AAGGCCAGTTGA ACCT TCAACTGGCCTAATCG     TCTTTATCCGCTAAA  73 96
     ABC0433  484286 ..  484303 +  -4.1  -3.65603   GGTCCAGTGATTCGC             GCCGT-CA ATT TGTGCGGC             TTCTTCAAGCTCTTT  53 380
     ABC0438  489666 ..  489688 +    -7  -3.09491   GTCGTAGAGCTCTAA           GGGATGAG AAATTAG CTCGTCCC           TTGCCTGAGTCTATC  59 26
     ABC0439 NONE
     ABC0440 NONE
     ABC0441  492754 ..  492774 +  -3.3  -2.64584   GTGAGGTAGATTAAA            TCCGTGTTT AAC AAATAAGGA            GGTTTTGATTTTGTC  42 99
     ABC0442 NONE
        uxaB  495846 ..  495890 + -13.2   -3.3095   AGTTTAAGTAGTAAG TAAAACCGTCCCTTTCT--CCA GTT TGGTTAGAGAGGGGCGGTTTTA TTATGCCCGCTGTAT 100 34
     ABC0444 NONE
     ABC0445 NONE
     ABC0446 NONE
     ABC0447 NONE
     ABC0448 NONE
     ABC0449  501371 ..  501404 +  -8.9  -3.08046   TATGTAAGCACACGC     CCCCTTTAAGCAG CGTTTATA CTGCCTGAAGGGG      ATTTTAAGGTAGGCG  69 69
     ABC0451 NONE
     ABC0452  504925 ..  504943 +  -7.4  -5.87688   GTTATACAGAAAAAA             CCGGAC AATTTCC GTCCGG             TTTTTTTTCCATTCT 100 64
     ABC0454 NONE
     ABC0455  508172 ..  508190 +  -3.1  -4.10958   TTGGTTATAAACGAG             CGGGTAT CGTCT ATGCTCG             TTTAGTATTTTATAC  58 31
     ABC0456  509669 ..  509711 +  -5.7   -3.1506   GAGATAAGCAATATT CATCCCTGTCACTTTTT AACCGATAC AAAAAGGGGGAGGGATG TTCATGAAAAGATTT  55 162
     ABC0457  511646 ..  511669 + -11.8  -5.02476   TAAAAAGAACTTGAA          GAAAGGCGGA TACG TCTGCCTTTC           TTTTTTAGGGCGTCT 100 226
     ABC0458  513449 ..  513482 +   -14  -4.56597   GGAGTTTAAAGCAAA     CAAGCATGGTCCGG CACTTT TCGGATCATGCTTG      TTTTTAAAACCAACA 100 32
     ABC0459  513928 ..  513938 +  -2.6   -3.8901   ATGATTGAAACCTGG                 TTTT AAT AAAA                 TTTGATCCTTTGAAA  52 33
     ABC0460  514815 ..  514834 +  -5.8  -4.11394   AGACAGAAAAAAATA            TTGAGTTC CGTT GAATTCAA             TTTTGGAAATACACT  66 314
     ABC0462  515986 ..  515999 +  -3.1  -3.53224   AAATGAAACAGGGTA               TGTCT AAAG AGGCA                TTTGAAAAAGAAGTG  49 94
     ABC0465  518276 ..  518297 +  -4.4  -5.72616   GACATTGATTGAAAA           CACGCTGA TTGTGC TCAGGGTG            TTTTTTTGTATAGGT  90 43
     ABC0466  519417 ..  519460 + -23.4  -4.95957   TAAATGGAAATAAAG GGGCTATCCCACAAGGTCAG TTAC TTGACCTTATGGGATAGCCC TTTTTAGTTCGTTTG 100 38
     ABC0474  530223 ..  530257 +  -9.5  -2.76171   TTAAAAAGCTGTTAT     GTTTGTGTCAAAAAA TCAAT TTTTATGACACAGAC     CTTATAATTGTTGGA  70 88
     ABC0475 NONE
     ABC0476  532526 ..  532555 +  -4.3   -3.0955   GGCGTTATCGAAGTT       TGTCTTCTCTTCT CAAA GGAAGAGAGTGCA        TCATTTATATGCTTT  49 185
     ABC0477 NONE
     ABC0478 NONE
     ABC0479  534071 ..  534111 +    -2  -4.09117   TTGCTTGGACACAAA  ATTTCTTTATAATGAACA TATCT TGTTCGTTATATAGGGAG  TTGTTTATCCATGGA  55 134
     ABC0480  534951 ..  534987 +  -8.1  -5.65177   AACAAGTGTTTTTAA    TAGAGGGAACAACCTCG CTA TGAGTTTGTTTGCTCTA    TTTTTTTATGCCTGT 100 39
     ABC0481  535440 ..  535455 +  -2.5  -2.79098   ATAAGTAAAAAATAG              TCGCC GGAAAG GGTGA               TGGTTGATGAATCGC  42 33
     ABC0482 NONE
        licA NONE
     ABC0484  538504 ..  538533 + -14.5  -4.07568   TTTAACGAGGGTTGA       GAACGTAAAAGGA GTGT TCCTTTTGCGTTC        TTTTCACAGGAAGGA 100 36
        licR  540535 ..  540554 +  -7.9  -4.65838   TATTCGCTACCTTAA            GCTGAAC ATACAG GTTCAGC             TTTTTGGAGTGTCTA  86 85
     ABC0486  541572 ..  541601 +  -5.1  -4.74103   TAAAACCACTTCAAT       TCCGTACAGGTAAT TAA ATT-CTTGTACGGC       TTTTTCAATTGGGAG  76 447
     ABC0488  542525 ..  542544 +   -15  -5.68438   TGTTTTTTTAATCAA            TGGGCGCC ATCA GGCGCCCA             TTTTTTGTTTAATAG 100 102
     ABC0495 NONE
     ABC0496  550001 ..  550017 +  -3.7  -3.05535   TGACCAAACACATTC              TAAAGAG ATT CTCATTA              ATTTCTAATCTTTCC  46 149
     ABC0497  550673 ..  550697 + -12.9  -5.85737   ACCACACTTATACGA          CCAGCTAGGCA TTA TGCCTAGCTGC          TTTTTTTGTTGCTCT 100 51
     ABC0498  551441 ..  551451 +  -2.4  -3.90048   TTATGTGGAAAAAAT                 AGGG TTG CCCG                 TATTTTTGGGGCGCA  51 372
     ABC0499  552208 ..  552234 +  -9.4  -3.18738   CGGGAGGTGCAACAG         CGCCTCCCATTA ACA TAGTGGGTGGTG         GTTTTAATGGTAATG  72 54
     ABC0500 NONE
     ABC0501 NONE
     ABC0502 NONE
     ABC0503 NONE
     ABC0504 NONE
     ABC0505 NONE
     ABC0506 NONE
     ABC0507  559107 ..  559127 +    -9  -5.30189   AATCGCCACGCAAAA            CAGCACCT CCATT GGGTGCTG            TTTTTTGATGTTATC 100 76
     ABC0509 NONE
     ABC0510 NONE
     ABC0511  562967 ..  562982 +  -4.8  -3.84246   CGATGTTGAGAGGTT              GATTTT TATG AAAATC               TTATTGGTTCCTGGT  59 50
     ABC0512  563913 ..  563936 +  -5.3  -4.93696   TTTTCTCTGCATGCC          CGGTGAAGT GATGGG ACTTCACCC           TTTTTACTGTTTCCG  78 50
     ABC0515  566613 ..  566652 +    -8  -4.84602   AAATTAGGATACAAA  GGATTATTCATTTTAGTC ACAA GACTGCTGTGAATAATCC   TTTATTTGTTTATAT  91 81
     ABC0517 NONE
     ABC0518  568833 ..  568863 + -20.6  -5.65177   TAGATGTTCACTTTC       GCGCTTCCTGTCTT GAA AAGGCAGGAAGCGC       TTTTTTTGTCACTGT 100 164
     ABC0519  570398 ..  570423 + -11.9  -4.51378   TTAAATAGAAGAACA         GCCAGCTATCT GTCT AGTTAGCTGGC          TTTTATGATGTAAAT 100 88
     ABC0521 NONE
        kdgK NONE
     ABC0523 NONE
     ABC0524  575003 ..  575033 +  -7.6  -5.38321   GCGGACAAGTCATAG       ACAAGCAGCTTC CTGTGTA GAGGCTGCTTGC       TTTTTTCTACTATTT 100 129
     ABC0526 NONE
     ABC0527  577361 ..  577388 +  -8.4  -3.97019   ACACAACAACTTTTA        GGAACGCTTTGG CAAA CGCAAGCGTTCC         TTGTTTCGCGTTAAT  77 76
     ABC0530 NONE
     ABC0531 NONE
     ABC0532  582519 ..  582559 + -10.7  -5.52384   AAGTGTTAAGTTTTT C-TTAAATAGAGCGAGCT TATTGC AGCTCGCTCTATTTCACG  TTTTTTTCCTAAAAA 100 32
     ABC0534  583806 ..  583827 +  -5.8  -5.21709   GCCAACAGGAAAAAA           CCGCCTTT GGATCG GAGGGCGG            TTTTTTCCTGTCGCA  85 96
        aroD  585364 ..  585390 +  -6.5  -3.75884   CCGTTCTACCCAAGA         TCCCGTACTGC TCTAT GTGGCACGGGA         TTAGTTTGTTTACCG  65 53
     ABC0538 NONE
     ABC0539 NONE
     ABC0540 NONE
     ABC0541  591284 ..  591296 +  -3.3   -3.9318   TTGGAGGGGAAGGAA                GAGGG AAT CCGTC                TGTTTTTAAAGGTTT  56 45
     ABC0542  592136 ..  592154 +  -7.4  -4.86001   AAAAGGGAGAGTGGT             GGAGAGAA GAT TACTCTCC             TTTTTATCGAATCAT  85 76
     ABC0543  593228 ..  593245 +  -6.9  -4.45664   GACTGTTGCTTTTTT             GTCACGG AAGT CCGCGAC              TTTTAATTCCGTTCG  76 50
     ABC0546 NONE
     ABC0547  598366 ..  598402 +   -16  -4.73388   TAAAAAAGCAGATAA    CACCCCGAAAATGAGG ATTCA CTTCATTGTCGGGGTG    TTTTTACTAAAAATT 100 270
     ABC0548  599966 ..  599989 +  -9.6  -5.38054   GAACCAAATAAAAAA          GGAGTGCC ATAACTGG GGCACTCC           TTTTTGTTTATACAA 100 90
     ABC0553  605146 ..  605171 +  -9.8  -2.73875   AAATAATTTACGAGG         GAGCAGGCAT GCCACA ATGTCTGCTC          TCGTCTTAGGAGGGA  72 41
        xynB  607177 ..  607198 +  -5.1  -3.05597   TCTGGCTTCCCCATT           CGACGCCAAC GTC GTTAGCG-CG           CTTTTCCACCGTGGA  52 144
     ABC0555  609330 ..  609341 +  -2.2  -4.63218   GCACTTTTCATTAGG                GGAC GGCG GTTC                 TTTTCTTGGCAGAGG  63 67
     ABC0556 NONE
     ABC0557 NONE
     ABC0558  613013 ..  613040 +  -9.9  -3.73816   GATCGGAGTATTCGA        GGTTGTCCTTC TCCTTT GAAGGGCAGCC         TTTGCCTATCATGTT  80 39
     ABC0559  613795 ..  613816 +  -2.3  -3.23733   CAAAAGGGAAACAAT           CAAGAGCTT AAAT AATTTCTTG            CTTTTATAACATAAA  43 15
        gldA  615109 ..  615136 +  -6.3  -5.44119   AAATCAATAGAAGAA        GAGCCGCTATCG AATTC CGATT-CGGCTC        TTTTTTTGCCATAAA  91 39
     ABC0561  615813 ..  615835 + -11.3   -4.6644   TTGTCTACAGTCTGA           GCCGCCAAG GATCA TTTGGCGGC           TTTTTAGCGTCTATT 100 141
     ABC0565 NONE
     ABC0566 NONE
     ABC0567 NONE
     ABC0568 NONE
     ABC0569 NONE
     ABC0570 NONE
     ABC0571  627052 ..  627080 + -11.8  -4.87328   AAAACATATTTTACG        AGGGAATGCAGA CATCC TCTGCATTCCCA        TTTTCTATTTCTCTC 100 87
        xylA  628557 ..  628571 +  -3.6  -2.80975   AGCAATCATTAACCA               GTATTT ATT AAATGC               ATTTGCATAATAAGT  45 1
        xylB NONE
     ABC0574  631276 ..  631286 +  -5.4   -3.4574   AAGCTCTGAAAACAA                 CAGT TTG ACTG                 CTTTTTGATAATAGG  56 142
     ABC0576 NONE
     ABC0577  634403 ..  634436 + -16.8  -5.19328   TAAATGACGACAAAA     CCGCCTGTCTCGGT GCAAAA ACCAAGACAGGCGG      TTTTTGTTATGGCAT 100 47
     ABC0578  636162 ..  636210 +   -15  -4.80882   TTTTGACAATCCTTC TGCCCAATGTGTGCAATGAATGCT TTA ATCATT--TTGCACACATTGGGCA TTTTTAATATCGGAT 100 93
     ABC0579 NONE
     ABC0580 NONE
     ABC0581 NONE
     ABC0582 NONE
     ABC0583  641206 ..  641222 +  -2.3  -3.02109   TGATTGAAAAGCTAT              CGAAT TTCGCCC ATTCG              CTTTATACTGTATGG  42 38
     ABC0584 NONE
     ABC0585 NONE
     ABC0586  643804 ..  643842 +  -2.5  -6.07374   ATTTCTAATTAGCCA  TCTCCCTAAAAGGAAG CAGAACGA CGGCCTTT-AGGGAGA   TTTTTTGTTTTTTGT  93 54
     ABC0587 NONE
     ABC0588  645825 ..  645846 + -10.1  -3.66178   ATCTACAGACTGAAA           GCTTCCGAC AAAT GGCGGAAGC            TTTCACCTTGACAGG  80 118
     ABC0590  649338 ..  649364 +  -9.5  -4.87037   TCATATAAGCAAAAA         CCAAGTTGAGT CGTAT ACCCAACTTGG         TTTTTGCTGTCTGTT 100 64
     ABC0592  651982 ..  651999 +  -3.4  -5.29445   GAGTGAAAAGGACAG             GTGCAA CTCTAA TTGCGC              TTTTTCTTGTTGGCC  81 177
     ABC0594 NONE
     ABC0595  654505 ..  654534 +  -7.9  -5.33785   ATCGGAAAACCGAAA       GCGCAATTTATTC GTCA GATTAGGTTGCGC        TTTTTTCTGCTAATT 100 341
     ABC0596  654909 ..  654934 + -16.3    -4.614   ATCAGACGACTGAAA         GCCCGTTATTC TTAG GAATAACGGGC          TTTTCTGTGATTGCA 100 45
     ABC0597 NONE
     ABC0598 NONE
        ssuD NONE
     ABC0600 NONE
     ABC0601  659244 ..  659301 +  -7.7  -5.04249   CACACTCGTAGCCAT GAAGTAGTCCCCATTTAGTTTCCTGGG TAAG CCCATTTAACTGTTTGGGGAGTACTTC TTTCTTTTTTAGAGC  95 121
     ABC0604  662045 ..  662056 +  -2.2  -3.34227   TTTGAACAAGTGACA                GAGG CCGA CTTC                 TTGATGGTTTAGTCA  45 61
     ABC0605 NONE
     ABC0608 NONE
     ABC0609  666447 ..  666475 +  -5.3  -2.79183   GGCAGAATGAATCTT        CGGAACAGTAG ATAAATC CTTCTGTTTCG        TCTCGTACGAGTAAA  50 15
     ABC0610  667895 ..  667918 +  -5.3  -5.53991   GGTCATAGCCAAAAA          CCGTTTTGT TTTTCT ACAAGGCGG           TTTTTTTGCTGGCTA  87 106
     ABC0611 NONE
         sat NONE
        cysP NONE
     ABC0614 NONE
     ABC0615 NONE
     ABC0616 NONE
     ABC0617 NONE
        cysI NONE
        cysJ  678148 ..  678183 + -13.5  -4.82901   CCATCAATAAAAAGA    GAAGCTGCCA-TAAGC ACTGA GCTTAGTGGCGGCTTC    TTTTTATGCCAGAGA 100 31
     ABC0627 NONE
     ABC0628 NONE
     ABC0629  688445 ..  688484 +  -8.9  -4.30987   TTCTTATAACAAGAA CAAAC-AAGATTAGGAGAC TCGA GTC-CCTAGTCTTTGTTTG  TTTCTTCTCAAGAGT  86 44
     ABC0630 NONE
        uxuA NONE
     ABC0632  691857 ..  691881 + -18.7  -4.26019   TGCCTATAAAAAAGA          GGAGCTGACAC TGG GTGTCAGCTCC          TTTTACATGTAGTTC 100 46
     ABC0635  695054 ..  695083 +  -5.1  -3.89346   CTAATAAAAAACAAG       GCCTATCGATCT CGTAAAA AG-TCGGTAGGC       TTTGTAACGTGGAAA  61 180
     ABC0637 NONE
     ABC0638  697795 ..  697813 +   -16  -4.55128   GTGAAAAGTAAGTAT             CCGCCGGT AGA ACCGGCGG             TTTTAATTTCGCCCT 100 59
     ABC0644  702755 ..  702783 + -11.8  -4.84363   CTCAAAAAAAACAAA        CCGACTCAGACT TAACC AGTCTTAGTCGG        TTTTTGATAATTTCG 100 11
     ABC0646  705775 ..  705803 + -12.5  -5.71638   CTACCAGCTATTATT        GCCAACAAGGGTG AAA CGCTTTTGTTGGC        TTTTTTTGCTTGTTC 100 175
     ABC0647  706568 ..  706588 + -10.5  -4.96106   GCCTCATTTAAAAGA            GCTTTCCTA TCC TAGGAAGGC            TTTTTGCTATTTATA 100 301
     ABC0648  707375 ..  707402 +  -7.6  -4.90778   GCAATTTTTGGAGAG        CGTATCAGGCTG TTTG CAGCCAGTTGCG         TTTTCTTTGCGTGCA  91 340
     ABC0649 NONE
     ABC0650  709953 ..  709982 + -13.7  -3.70043   TTAACTAAAAAAGAC       CCCAATCCTGC AACAAAAG GCAGGATTGGG        TCTTTGTGTGTTAAA 100 33
     ABC0651 NONE
     ABC0652 NONE
     ABC0653  713051 ..  713061 +  -6.8  -3.06796   GTAAAGGGCAATTTT                 GGCT ATA AGCC                 TTAAATGAAATGAAA  58 122
     ABC0654  713831 ..  713854 +  -8.1   -4.5442   TAATAGCCATAGAAA          GGGCTGTCC ACAAAA GGGCAGCTC           TTTTCTCGTTAGAGA  82 38
     ABC0658 NONE
     ABC0659 NONE
        pdxA  721410 ..  721434 + -11.4   -2.9978   AAACAGGCGTAACCG          ACTGGGCTGC GACGA GCAGCCCAGC          TAATTATCTTATTAT  83 29
     ABC0661  722855 ..  722872 +  -7.7  -5.45802   CGTTTAAGGTGGAAA             GCTTCCT ATGC GGGAAGC              TTTTTCTTTTGAGGA 100 34
     ABC0668 NONE
        tenA  732910 ..  732947 + -20.7  -3.31248   CGTTTGTCTACAGTC   TGAAACGCTGTGCCCTG TTAG CGGGGCACAGCGTTTCC    TTGTAAGGCGTGTTG 100 200
     ABC0671  735191 ..  735203 +  -3.4  -3.94877   AGCAAGTCGTTGAAG                GGAA GATCA TTCC                TTCTTATTAGGAACT  56 3
     ABC0672  735666 ..  735678 +  -4.9   -3.9461   AAACTAAAGGAGTGT                TTTTC GAT GAAAA                TTGTTATTGGCGGCC  61 71
     ABC0673 NONE
     ABC0674 NONE
     ABC0675 NONE
     ABC0676 NONE
     ABC0677 NONE
     ABC0678  741770 ..  741800 + -13.4  -3.71552   GGGGAAATCATTTTA       GTGAGCCTGTCAAC AAA GTTGACAGGCTTAA       TTGTGTTGATAAAGT 100 42
     ABC0682  747708 ..  747721 +  -2.3  -5.01845   TCTCCTTCTCTTCTC               CCGCT AGAA AGAGG                TTTTTCCTTGTTCTG  68 163
     ABC0683  748786 ..  748830 + -16.7  -5.95539   CATTAGGAGAACTTA CAAAGGCTGCCAAAGA-CGT TATTGT ACGATCTTTGGCAGCCTCTG TTTTTTTATTTGACG 100 76
     ABC0685  751225 ..  751239 +  -8.5  -3.28745   AAGAGTAACAGCCAA               GGGGC CTTGT GCCCC               TTGAATTCTTGCGCA  69 33
     ABC0686 NONE
     ABC0687  753061 ..  753080 +  -3.5  -5.19261   GGATTTTCCGTGAAA            CCCAGTT CAAATA GGCTGGG             TTTTTTAGTGCGTTT  77 64
     ABC0688  753644 ..  753669 +   -12  -3.44146   AATAGAAACATCTTG         GGACGCAATT CCTTAC AATTGCGTCC          TTCCTTATGAAAGGG  91 50
     ABC0689 NONE
     ABC0690 NONE
     ABC0691 NONE
     ABC0692 NONE
     ABC0693 NONE
     ABC0694 NONE
     ABC0695 NONE
     ABC0696  764550 ..  764562 +  -3.3  -2.89881   TCGCCAGTACACAAA                GCAAG CTC CGTGC                TCTATAAAATCAATA  43 6
     ABC0697 NONE
     ABC0698 NONE
     ABC0699 NONE
     ABC0700  767977 ..  767994 +  -5.5  -5.27779   GAAACGAAAACTTAG             GGAGGTC AGAT GGCTTCC              TTTTTTAATGTTAGA  84 118
     ABC0701  768662 ..  768679 +  -5.5  -4.81685   AGAAACACAACTTAG             GGAGGCT AGAT GGCTTCC              TTTTTCCTCCTTCAT  75 100
     ABC0702  769937 ..  769949 +  -5.5  -4.22652   TCCGACTTTATGTGG                CGTAG CGC CTGCG                TTTTCCATAATATCA  69 505
     ABC0705  773428 ..  773442 +  -3.6  -4.03413   TGTTATATTTTACCC               TTGTAT ATG GTACAA               TTTGTATAGGAGGGT  58 47
     ABC0706  773778 ..  773816 + -19.1  -5.24531   TGTAAGTATGGTTAT   GAGTCCCTTGAAAAGCG AAAAA TGCTTTTCAAGGGGCTC   TTTTTTATGAGAAAT 100 36
     ABC0707 NONE
     ABC0708 NONE
     ABC0709  777955 ..  777989 +  -4.5  -4.48483   CCTAAGTGATTCCAA    TAACCACT-CT-AGCTT CCC GGGCTTAGGAGTGGTTA    TTTGTCTTTCTTATA  68 247
     ABC0710 NONE
     ABC0711  779726 ..  779761 + -17.8  -2.92656   AGCCGCTGCTATAAA    CAAAACGCCTTTGAGA TCAT TCCCAAAGGCGTTTTG     TCTATAACTGAATTT 100 42
        pepT  783830 ..  783860 + -15.5   -5.5074   AGAATCGTTGAAAAA       TGCCGTTCGGATC GATAA GATCCGAGCGGCG       TTTTTTGTTGGGTTA 100 316
        narG NONE
        narH NONE
        narJ NONE
        narI  790495 ..  790513 +  -8.9  -4.36914   TGAACGTAGCTAAGA             GAAGGCT AAAGC AGCCTTC             TTTTCTACGCCAGAG  86 38
        nreA NONE
        nreB NONE
        nreC  792826 ..  792873 + -14.4  -3.93583   GGAGTCTGTTGATAA GATCATAGGGAAGTTCCTTGGT AAGA ATCAGGGAACTTCCCTATTATG TTTGTGAATAAATTC 100 121
     ABC0722 NONE
     ABC0723  795263 ..  795276 +  -8.1   -5.5762   TCTATCAGTCTGAAA               GCCCT CTTA AGGGC                TTTTTTCTGTTTACT 100 28
     ABC0724 NONE
     ABC0725 NONE
     ABC0726 NONE
     ABC0727 NONE
     ABC0728  801950 ..  801972 +   -17  -5.53991   TTGTCTACAGTCTGA           GACGGGCGCT AGC GGCGCCCGTC           TTTTTTTAGTGCATA 100 44
     ABC0731  803625 ..  803654 + -14.5  -4.32482   GAAAAGGAAATAAAA       GACGCGATTTTGCA TGT TGCAAA-TCGCGTC       TTTTGCCTTATCGGT 100 28
     ABC0733 NONE
         des  807229 ..  807256 +  -6.5  -5.63517   TAATGAATCCGTGTA        GGCTA-TCTAAT GTTCG ATTAGAATAGCC        TTTTTTGTTTGCGGG 100 38
        desK NONE
        desR  809093 ..  809111 + -10.2  -2.68806   AAAGGATAAAAAGAA             CCGCCCTG GAT CAGGACGG             TAAGTTGTTGTCACG  74 67
     ABC0739  812134 ..  812148 +   -10  -5.83211   GGAAAAGCATTAAAA               GAAGGG GTA CCCTTC               TTTTTTGTTTTGCTA 100 28
     ABC0741 NONE
     ABC0742  814754 ..  814772 +  -8.8   -5.5208   TATAGATGTAAAAAA             GGCAGCGA ATT TAGCTGCC             TTTTTTGTGTTATCG 100 36
     ABC0744  816470 ..  816495 +  -7.7   -4.9181   ATGAAAAACGGGAAA         GGGTTTTGA-TG AAA CAGTCAGAACCC         TTTTTGCTATTGTGT  95 123
     ABC0748 NONE
     ABC0749  822032 ..  822063 + -10.2  -4.10179   AAGTGATTAAAAAAA      TGACAGTTGAGCGC TAGA GAGTTCGACTGTCA       TTTCTGTGCATTCTC  91 9
     ABC0750  823183 ..  823205 +  -7.7  -3.94812   TACACTGGCTGTTTT           CCGTCCTTT GCCAA GAAGGGCGG           TCTTTTTCGCTAAAC  74 44
     ABC0751  824095 ..  824113 + -14.6  -5.02476   TGTTATAAGCGAAAA             GAGCCTGC CTT GCAGGCTC             TTTTTTAACGGGTAT 100 33
     ABC0752  826869 ..  826879 +  -8.2  -5.40072   ATCTTAATAAAGAAG                 GGGG GAT CCCC                 TTTTTTTGAGGAAGC 100 34
        sipW NONE
     ABC0754  828625 ..  828636 +  -5.8  -4.32131   GATTTTTCCTTCATG                GCGA ATGA TCGC                 TTTCATTTCTTTTAA  69 514
     ABC0757  831030 ..  831055 + -16.3  -5.59534   CGTTGGAATAGAAGA         CAAAGCTCAGC GGAA GCTGAGCTTTG          TTTTTTCTTATCCTT 100 105
     ABC0759  833319 ..  833343 +  -3.5  -4.79352   ATACCCTCGTTTGCC          CACACAGGCTT TTT AGGCGTGTGTA          TTTTGTTATGCCTAG  70 225
     ABC0760  834681 ..  834709 + -12.6  -4.62069   ACAATAATGAAAAAA        GCCATTTGAATG CTTCT CGTTCAAATGGC        TTTTTGGCGTAGACA 100 34
        aprE  836254 ..  836278 + -18.7  -5.25893   AATCAATAATAATAA          CGCTGTGTGCT TTA AGCACACAGCG          TTTTTTAGTGTGTAT 100 39
     ABC0765  840861 ..  840903 +  -4.7  -5.60993   AATAAATGAAATAGA CTCGCGAGACGGGGTCGGTG CTGT TAGCGCCCACGTCA-GCGAG TTTTTTTGTGGAGAG  91 36
     ABC0766 NONE
         ald  843420 ..  843450 + -11.2  -5.30616   TGCCTTAAACAAAAA       GAACGCTTGACC ACATGTG GGGCAAGCGTTC       TTTTTATTTGGCTGC 100 33
        glnQ  846361 ..  846372 +  -2.2  -3.54307   TTTCTTAAGCCGTTT                GCTT CATT AGGC                 TTTAAAAGGCGTATT  47 16
        glnH  847257 ..  847285 + -10.4  -4.56597   GAATAAGACTGCTTA       GGG-GAAAGCGCA AACT TGCGCTTTTGCCC        TTTTTAAAAAGGGGG 100 35
        glnM NONE
        glnP  848836 ..  848889 +  -8.9  -5.71712   GCATCCGTTGTTCAA TGGCCTTTGCCTCTTTTTCTTGATC GATA GGTTTGGAAAAGCGGGCTAAGGCCA TTTTTTTATATAAAG 100 264
        dppA NONE
        dppB  852800 ..  852821 +  -6.5  -3.33696   TAAACTGCATCGGAA           GGAGGGCCA CTAA TGGCGCTTC            TTGATTCGAACCAGC  59 13
        dppC NONE
        dppD NONE
        dppE  856413 ..  856450 + -14.9  -4.07568   GCTGACATTAATTAA   AAGGCATGAGGGGAGAG GGCG CTCTTCCCTCATGCCCG    TTTTGCAAAGGGGGA 100 26
     ABC0781 NONE
     ABC0782 NONE
     ABC0783  859347 ..  859372 +  -8.3  -2.72434   GCTAAAATACGTTTA         CCCCCT-GCC TTCATTT GGCGAGGGGG         GTCTTTGATTAAGAT  63 61
     ABC0785  860523 ..  860550 + -11.4   -4.8622   TAAGTAATACGAAAA        GCCAGTTGAG TTTATGTC CTCAACTGGC         TTTTTGATTGCCGCG 100 34
        mrpA NONE
        mrpB NONE
        mrpC NONE
        mrpD NONE
        mrpE NONE
        mrpF NONE
        mrpG  867722 ..  867739 + -12.7  -3.63627   ATGCAAATAAATAAT             GGGGCGT GTGC ACGCCCC              TTTAGACTGTAGACA 100 27
     ABC0795 NONE
     ABC0796 NONE
     ABC0797  871752 ..  871780 + -13.3  -5.50499   GCTTGTCTTAAAAAA        TGAAACGCCCA AGCCATG TGGGCGTTTCA        TTTTTTTACCTATAA 100 30
     ABC0801 NONE
     ABC0802  877264 ..  877281 + -12.7  -5.65927   CTGAAGAATAAAAAA             CCGTCGC GTAT GCGACGG              TTTTTTATTTCGCTG 100 30
        acpS  879272 ..  879284 +  -6.2   -2.7314   ACTCGTCTGCATATT                GCCG TCATT CGGC                TCATATAGTTTACAG  54 58
     ABC0806  880401 ..  880420 + -13.6   -5.4251   TGCCTACAGTCTGAA            GCCACGAG CGAA CTCGTGGC             TTTTTTATATATAAA 100 45
         dal NONE
     ABC0808 NONE
     ABC0809 NONE
        rsbR NONE
        rsbS NONE
        rsbT NONE
        rsbU NONE
        rsbV NONE
        rsbW NONE
        sigB NONE
        rsbX  887635 ..  887661 + -10.2  -5.85425   GGCGATAAGCGAAAA         GAAACACCTTAC AGG GCGAGGTGTTTC         TTTTTTGTTTATTTG 100 41
     ABC0818  889882 ..  889917 +  -7.6  -4.21773   CCAATTGTTGTCTAA    CTGCATGAAGGGAGCGT CTC AAGCTCCCTACAT-CGG    TTCTTTATGTTGAGA  76 26
     ABC0820  890790 ..  890806 +  -6.5  -2.62003   TCGTGTAAGCGGCGC              GAGGGTT CAA ATCCCTC              CTTCTCCGCTCTTCT  54 217
     ABC0821 NONE
     ABC0822  894156 ..  894182 +  -8.8  -5.31275   AAGAAGAACCTAGTG         CACTCATTTTCT AAG GGAAAGTGGGTG         TTTTTTATGCTCAAC 100 47
     ABC0823  896137 ..  896153 +  -3.7  -3.68366   CAAATATTTGGTAGG              GAACTAT GGA AAAGTTC              TTAGTTTTAACGTCA  53 137
     ABC0824  896989 ..  897001 +  -3.5  -3.12856   AAAAGATAGCCTTTT                TTAAT ATG ATTAA                TGTATTCAATCTGTC  48 22
     ABC0826 NONE
     ABC0827  899873 ..  899889 +  -5.2  -2.66634   GGTAAAGCTTTATCA              GGTTAA AAGTA TTAACC              TAATCTCCTACAATC  49 82
        cspC  902352 ..  902373 +  -6.6  -5.84432   TAATTTTCATAAAAA           CAGGCTCCT TAAAT AGG-GCCTG           TTTTTTTATGTTCTC 100 38
        arsR  903536 ..  903562 +  -8.2  -3.47751   CAACTCTGCTGTATA         TTAAAACCGT CTAAGTA ACGGTTTTAA         TTATAAATTGTTAAA  71 8
     ABC0833 NONE
     ABC0834  904207 ..  904224 +  -7.7  -5.60993   TGAACGATAAAAAAA             CGAGTAC TCAG GTGCTCG              TTTTTTTATGAAGCA 100 62
     ABC0835 NONE
     ABC0836 NONE
        arsC  906428 ..  906453 +  -6.1  -5.28683   TAATGACATGGAGAA         GGCGCGATTTC ACTA GATATTGCGTC          TTTTTTCATATTAAT  89 38
     ABC0838  908191 ..  908216 +  -5.5  -5.79595   GTTTGAAAGTGAGGA         GTACC-AAGTCT TTT AGGCTTCGGTGC         TTTTTTATTTTAAAA  95 56
     ABC0839  909352 ..  909382 +  -4.1  -5.67063   TGAGATTATTTGAAA      CCGACT-ATTTTGT GCTG ACAAAGCCAGTCGG       TTTTTTTATGCTACC  90 102
     ABC0840  910231 ..  910262 +  -7.5  -5.27335   ATAAGTTAATATAAA      TCAGCAG-AGTGAT AGGAG ATCATTACTGCTGA      TTTTTATTTAGAAGA  91 40
     ABC0841  911599 ..  911609 +  -6.8  -3.17212   GGGGAGGTGTTATCT                 GCCT AAT AGGC                 TTAATCCAATGATGA  59 132
     ABC0843 NONE
     ABC0844  914778 ..  914812 +    -8  -3.87149   GCCTGTATCAATTAG    GAAGGTAGAAC-GGT CTCCAT ACCTGCTCTACCTTC     TTTCCCTTTAATAAC  72 279
     ABC0852  921231 ..  921256 +  -3.3  -3.30441   TTTCATTGAATAAAG         GGTATACTGTT ATGA AACGCTATGCC          TTATAAGCCATACTA  47 78
     ABC0853  921698 ..  921721 +  -8.3  -5.61596   CAAGTTCGTTATAAA          TTTCAAGAG CCTAAA CTCTTGAAA           TTTTTTTATGCCCCT 100 43
     ABC0855  924027 ..  924039 +    -2  -3.73953   AGCAAGTCACTTTAT                TTGT AGCGG ACAA                TTTAATAACGGTGAT  49 111
     ABC0856  924932 ..  924951 +  -6.4  -5.04325   AACTCTATTAAAGGA            GGGGGAGCG TTC TG-TCCCCC            TTTTTATGCTTTAAA  84 30
     ABC0857 NONE
     ABC0858 NONE
     ABC0859  930041 ..  930089 +  -6.8  -5.63517   CCTTTGGGAGTATGA ACCTCCTTGG-GTGAGTGGAA AGTCAATC TTCCTTTCACACCAAGGGGGC TTTTTTATTTAAACG 100 150
        aadK  931245 ..  931266 + -10.1  -3.19668   GAAAAACCGCCGATA           GCTAGCGGG CAAA TCCGCTGGC            TTCCCTTGAATGGTC  74 179
     ABC0861  932122 ..  932132 +  -3.2  -3.38068   TTTTGGCTGCTATTT                 GCTA TTT TGGC                 TGTTGCTGTTTTTAT  47 238
     ABC0862  933018 ..  933039 +  -5.1  -3.51232   GCGCCATTGCGGGAA           GTAGCTCAGC TTG GCAGAGC-AC           TTGGTTTGGGACCAA  57 392
     ABC0864 NONE
     ABC0865 NONE
     ABC0866  943175 ..  943192 + -12.7   -4.7173   TAAAAAACTAAAAAA             CGGCGGA TTTA TCCGCCG              TTTTTAAATATGGTA 100 48
        thiL NONE
     ABC0868 NONE
     ABC0869 NONE
     ABC0870 NONE
         gcp  947556 ..  947584 + -11.9  -4.55689   TCCTCATTTTAAAAA        CAAACAGCCTA TGAACTC TAGGCTGTTTG        TTTTATGTCGATAGT 100 29
     ABC0873 NONE
     ABC0874 NONE
       tatCy  951302 ..  951326 + -10.9  -4.67904   CATACAAAACCAAAA          CATGTTTTTCA CAT TGAAAAACGTG          TTTTTGGCGTTGCTG 100 47
     ABC0876 NONE
     ABC0877  953268 ..  953279 +  -5.8  -4.68384   GAAAATAAACGTTAA                GGCA AGCT TGCC                 TTTTGTTAAATAGAT  75 33
     ABC0878 NONE
     ABC0879  955309 ..  955321 +  -2.7  -4.35747   TTCCCATCTTTACTT                TCAGT CTG ATTGA                TTTGGTTTCTTTTTA  59 91
       groES NONE
       groEL  958449 ..  958469 + -11.9  -5.26316   CTTCCATCCTACAAA            GAGGTTGCT CCT AGCAGCCTC            TTTTTTATGCAGTCC 100 47
     ABC0883 NONE
     ABC0884 NONE
     ABC0885 NONE
        ulaA NONE
     ABC0887  963530 ..  963548 +  -8.9  -6.23209   ATGTAAGTAAAAAAA             CAGGACT CAATC AGTCCTG             TTTTTTTTTACTTGA 100 35
     ABC0890  966712 ..  966735 + -10.4  -5.38047   CCTTTTTAAAAAAAA          TGGATTAGGG TCAA TCCTAATCCA           TTTTTTCTCTGCGTG 100 18
        moaA NONE
        moeA NONE
        mobB NONE
        moaE NONE
        moaD  971849 ..  971878 + -18.1  -5.63504   TTCCACCTGTAAGCG       GCGGTTAAAACCT TGTA AGGTTTTAACCGC        TTTTTTTGTCAACTT 100 18
     ABC0900 NONE
     ABC0901 NONE
        narQ  977196 ..  977217 +  -5.2  -5.52384   GAATCGAGCTAAAAA           GCTAG-AGC AATGC GCTTCTAGC           TTTTTTTAATGGGAA  87 21
     ABC0908 NONE
     ABC0909  984472 ..  984495 +  -8.2  -5.64421   AGAATAGCGAATGCG          CCCCTTTC CTGCAGTA GAAAGGGG           TTTTTTGTTTAGGAT 100 34
     ABC0910  985663 ..  985701 +  -3.1  -5.30155   CCTAAAGGGCAAGAG  GGAAGCATGGTGCT-CAC ATAG GTGGAATCCCATGCTCCC   TTTTTTAGTTGATAA  79 36
     ABC0911 NONE
     ABC0912 NONE
     ABC0913  987892 ..  987908 +  -2.3  -5.04868   GGGCGTTTTCACGCC              TAAGGAA AAT TTTCTTG              TTTTCTTTGATTTAG  68 23
     ABC0914  988417 ..  988447 + -10.6  -5.34555   GAACGTCAACACGTT      G-CCAGCGTTCAT GAGCAA ATGAACGCTGGTC       TTTTTTGTGCTATAC 100 43
     ABC0915  990108 ..  990122 +  -4.2  -2.64218   AGAGAGGGGGAGGCA               CACATG ATT CAGGTG               CTTATCGTCGAAGAT  45 19
     ABC0916  990866 ..  990888 +  -7.8  -4.21465   TTAGGACGGATTCCA           GCCAGTTA GAATCAA TAACTGGC           TTATTTCGTTTTGAG  76 70
        maeN NONE
     ABC0918  993594 ..  993619 + -13.3  -4.38503   TGCATGAACAGAACA         GCGCCCATTCT GTAA AGAAAGGGCGC          TTCTTTATTATTTAA 100 61
     ABC0920 NONE
     ABC0921  995824 ..  995848 + -11.5  -3.54382   AAAAGAGGGATTTGA          GAACCGCCT ATCTTGG AGGCGGTTC          TTAGTATTTGTTAGA  89 102
     ABC0922 NONE
     ABC0923 NONE
     ABC0924 NONE
     ABC0925 1002734 .. 1002746 +  -4.1  -3.16654   CAAGAAAGCCATTCT                GAGTG ACA TACTC                TATTAAATGTATTTG  49 20
     ABC0926 1003446 .. 1003465 +  -8.6  -3.48276   AGATTAACCCTTACA            GGATGGGA GCAG TCCTATCC             TTATATGCAGAAGGC  71 209
        cwlC NONE
     ABC0928 1004977 .. 1005020 + -19.2  -2.57026   ATTATTCGCTCGTAA TGACAAAAGCGTACGAAAGC CTCT GCTTTCGTACGCTTTTTTTA CTTAATATGGGTCTA 100 26
        pbpC NONE
     ABC0930 1007604 .. 1007630 + -13.9  -4.27316   TATTACTAAATAAAA         GAACATTAGCG AAGGA CGCTAATGTTC         TTTTCAGTTAGCAAG 100 32
     ABC0932 1009565 .. 1009587 +   -12  -5.08824   CTGTAACAAGCAAAG           CCGTGCACTT TAA AGGTGCGCGG           TTTTTTCGGTGAAAG 100 35
     ABC0933 NONE
     ABC0934 NONE
     ABC0935 1014106 .. 1014148 + -10.7  -4.88918   GAGCATTCATTTATA TGGCTGCAAAGGCAAT-GCC GAGG GGCGATTGCTCTTGTAGCCG TTTTATTTGCGATAG 100 118
        guaA 1015849 .. 1015874 +  -4.8  -4.11092   CGACCAAAAGAAAAG         GGGATATTGT GTAAAA GCAATATCTC          TCTTTTTAATTCTTA  63 114
     ABC0937 1016730 .. 1016764 +  -3.8  -5.22943   GGATTTCTTAAAAAA    TCGAGATTAGTGAAG GGAATG TTTC-CTAATCTTGA     TTTTTTACATTTCAT  77 40
     ABC0941 1022644 .. 1022687 +  -2.6  -3.71552   AACTGATCGGTACAG TCAATCAGCCTAGATA GCTGTATGCTCG AATCTAGGCTGATTCA TTCTATTCATCCAAT  50 123
     ABC0945 NONE
     ABC0946 NONE
        ulaA NONE
     ABC0948 1031117 .. 1031152 + -13.6  -3.66646   TGCACAAACCATAAA    CAACCATTTCTTCA CCATAATT TGAAGAAATGGTTG     TTTGCATGAGCTATT 100 46
     ABC0952 NONE
     ABC0953 NONE
     ABC0954 1036201 .. 1036213 +  -3.3  -4.11447   CATTTCTGTAAAAAC                GAGCG GGT CACTC                TTCTGTTTCTTTTTA  58 50
     ABC0955 1036488 .. 1036507 +   -10  -4.99043   GCATAACGCATATTA            GCCAACCT ATTC GGGTTGGC             TTTTGTTTGTAAAAA 100 35
     ABC0956 1037826 .. 1037842 +  -2.2  -2.77539   CAAACGGGGCAACAA              GCAAGG TAGGT CATTGC              TAAGTTGTTTTCGTT  41 17
     ABC0957 1039145 .. 1039158 +  -3.1  -4.36914   GGGTTTTGATAATGG               GCG-TG GAA CAGCGC               TTTTGTAGAGGCGAG  60 373
        pbuG 1040877 .. 1040896 + -10.7  -5.21709   TCATTAAGCAAGAAA            GCTGGCG CTCTGT CGCCAGC             TTTTTTGCTATAAAG 100 34
     ABC0962 1044617 .. 1044650 + -20.5  -3.19038   GCCACTAAGAGAAGG     GCCTCCAAGAAAGGG TGTC CTCTTTCTTGGAGGC      TTAAGTCATTTTGAA 100 47
     ABC0964 1047352 .. 1047374 +  -9.2  -2.87132   CAAGATTGTGTCTAA           GGTTGTTGAC AAA GTCGATAACC           TCTCTCAAAGGAGCA  70 97
     ABC0966 1051230 .. 1051253 +  -9.6  -5.32699   ACTTGTCGATAACCT          TTACGGACGT ATCC ACGTCCGTAC           TTTTTTAATGTTTAA 100 189
     ABC0967 NONE
     ABC0968 NONE
     ABC0969 1052647 .. 1052679 +  -2.8   -2.5664   TTTAGTAAAATAGAA      TTGTTAGCACTC TAAACAAAC GAGTGCTAAAAG      ATTCGTGATTGGATG  41 63
        htpG 1054609 .. 1054635 + -14.5  -4.65895   CCGTTTTTTGTTTAA         GCCTGCCGATG ATCAA TATCGGCAGGC         TTTTTCAATAGAGAC 100 44
     ABC0971 NONE
        cypA 1057584 .. 1057629 + -12.7  -4.21933   AATTTGCCTGTGGAA ACAGGTT-AAGCAGGGCACTGC CAA GCAGTGTCCTGCTTCAGCATGC TTATTTTGGGGTTGG 100 17
     ABC0974 1059937 .. 1059949 +  -4.1  -3.15078   TAAGGGGATGGTAAT                GTGAA CGT TTCGC                TATTCGTCACATGTC  49 38
     ABC0975 NONE
     ABC0976 NONE
     ABC0977 1062961 .. 1062982 +   -13  -4.56736   TTGTCTACAGTCTGA           GGCCAGCG CGTTAC CGCTGGCC            TTTTAGTTGTTAAAT 100 215
     ABC0978 1063850 .. 1063877 + -17.1  -3.88331   GACAGCCAGTAAATT        GAGCAAGCCGC GCAAAA GCGGCTTGCTC         TTCGTTTTGTTTAAA 100 29
     ABC0982 1068404 .. 1068438 +  -2.8  -5.47159   ACCGTACATTGAAAC     GCCGTGAGGGATCA TGAAAGC TGGTTCATTGCGGC     TTTTTTGTGTTAAAG  80 52
     ABC0983 1072060 .. 1072090 + -14.2  -2.80796   AGAAGTGTTAAATAA       GGAAGCAAATGC GCTATTA GCATTTGCTTCC       CTTTAACTAATCCAG  95 39
     ABC0984 NONE
     ABC0985 1074426 .. 1074445 +  -3.6  -4.07568   CTTAAAGTGAACGAG            GCAAAAGT ATTG GTTTTTGC             TTTTGGAAAAAGCGA  58 60
     ABC0986 1076189 .. 1076218 + -18.1  -3.81258   ATGTTTCGCCGATAA       GGTTCCTTTTTCG ATAT CGAAAAAGGAACC        TTTAACTATTATTGA 100 59
     ABC0988 NONE
     ABC0989 NONE
     ABC0990 NONE
     ABC0991 1080678 .. 1080703 +  -9.8  -5.30448   TATGCGGTATACACA         CAGGCAGTTT TATAAT AAGCTGCCTG          TTTTTATGTTTATTT 100 61
     ABC0992 NONE
        kduD NONE
        kduI NONE
        uxaC 1084774 .. 1084799 +  -4.8  -5.04082   CGCTTCAAGCATAAA        GCCGAGC--TTC TCAG GAATCGCTCGGC         TTTTGTTGTTGTTTC  78 138
        bcsA 1087411 .. 1087430 +  -2.7  -3.20322   CTTGAATGGGCAGGT            GGCCTCC ATTGAC GTGGGCC             TATATTATGATGGCA  44 14
     ABC0999 1088158 .. 1088180 +    -8  -4.85782   TAAATTAACTCCTTC           TTAAAAAAAT TTG ATTTTTTTAA           TTTCTTTTTCCGCAA  91 213
     ABC1003 NONE
     ABC1004 1097350 .. 1097392 +  -9.3   -3.4285   AATGCAGTCTGTTTA GCCTGTCGACACTGTCTCGAT ATT ACCGAGACAG--TCGACAGAC TTATAGCTTCCATAC  76 59
     ABC1009 1102677 .. 1102704 +  -5.6  -4.74103   TTACATGTTTAAAAA        GGTTCCGATTGT CAAA GTGATTGGAACC         TTTTTGCATTAGACG  75 462
        citS NONE
        citT 1107456 .. 1107473 +  -9.9  -5.16237   GGGCAACGTAGAAAG             GCAAGAG GCAT CTCTTGC              TTTTTTCGTGAACTT 100 30
     ABC1013 NONE
     ABC1014 1109063 .. 1109075 +  -5.5  -4.07568   GATTCGGCTGCCAGC                TGGCA TTT TGCCG                TTTTAAGGAGGGAGA  63 7
     ABC1015 1110610 .. 1110626 + -11.5  -4.53602   CGGTATGTAGGCAAG              CCGCCCG AAA TGGGCGG              TTTCTTTCATGTGGC 100 31
     ABC1016 NONE
     ABC1017 1111552 .. 1111566 +  -3.5  -5.71712   TTTTTAGCTTATTGA               GCTGA AAATG TCGGC               TTTTTTTATCTGACA  89 72
     ABC1018 1112052 .. 1112067 +    -4  -3.90856   ATGGCAATGATTTTG              CGTAACG GCT CGT-ACG              TTTAGTTGGGAAATT  59 21
     ABC1019 1112519 .. 1112537 +  -8.9  -4.87665   GCGGGAGTATATAAA             GAGTGGT TTTGC ACCACTC             TTTTTATGCATGACC 100 27
     ABC1020 NONE
     ABC1021 1114302 .. 1114314 +  -4.1  -3.15027   CGTTCTAAATGATAG                TAGTC AAA GGCTA                GTTTTAATAGAGCGT  49 332
        purE NONE
        purK NONE
        purB NONE
        purC NONE
        purS NONE
        purQ NONE
        purL NONE
        purF NONE
        purM NONE
        purN NONE
        purH NONE
        purD 1128661 .. 1128694 + -13.3  -5.11033   GTTTGTCTACAACGT     GACCAATGGCGCT AGGGGATG AGTGCCATTGGTC      TTTTTTGGAATTATC 100 125
     ABC1036 1130076 .. 1130088 +  -4.8  -3.76492   ATGGCATCAAGGAAA                CAGC AAAAA GCTG                TTTCCTGAGGTTGCC  59 50
     ABC1037 NONE
     ABC1038 NONE
        gutB NONE
     ABC1040 NONE
     ABC1041 1135430 .. 1135463 + -13.4  -4.81249   CGAAGTACCGAAAAA     GACTGGATCTCTGTT GGATA AACAGAG-TCCAGTC     TTTTTCCATTTCACG 100 102
     ABC1043 NONE
     ABC1044 NONE
     ABC1045 1138848 .. 1138871 +  -8.2  -2.68823   GCAAAAAGCCGAAAT          GGGC-ATAAGC ACG GCTTGTTGCCC          CTTGTCTCCAAAAAG  63 49
     ABC1046 NONE
     ABC1047 NONE
     ABC1048 1142657 .. 1142697 +  -4.7   -3.9941   AAATGCAGTCCTAGT  TTGGGCGCGTTGTTATT TTAATTC AATCGCAACGCCCCCCA  TTTAATTATGGCGGG  61 475
     ABC1049 NONE
     ABC1050 NONE
     ABC1051 NONE
     ABC1052 1145825 .. 1145848 +  -5.2  -4.62203   TTAGTAAAACTAGAC          CTTGACTGGC TTAA GCCTTTCAAG           TTTTCCTTATTTGAG  73 37
     ABC1053 NONE
     ABC1054 1147160 .. 1147198 + -11.8  -5.21506   AAAAGTGAACAGTCC   CCCGAAGAATGGACACTT TAA AAAAGTCCGTTTTTCGGG   TTTTTGTGTTCTTCT 100 68
     ABC1055 NONE
     ABC1056 1148732 .. 1148754 +    -7  -5.16071   TGTATCACTGTTAAC           AGAGCATTCT AGG GGAATGCTCC           TTTTTCTTGGTCATT  88 209
     ABC1057 NONE
     ABC1058 1150083 .. 1150109 +  -2.9  -5.65927   CTATTTCAATTTTGA         CCTTGATTGGC TAAAT GCTTTTCAAGG         TTTTTTATTTAAATC  84 47
     ABC1059 NONE
     ABC1060 1151160 .. 1151185 +  -3.9  -5.65927   AGCAAACCTATGAAA         CCTTGATTGGC TAAA GCTTTTCAAGG          TTTTTTATTTAAATC  89 39
     ABC1061 1151824 .. 1151835 +  -5.8  -3.05384   GTAGTTTTATTTTGA                CAGG TTAT CCTG                 TTAAATAGAAAGAAG  54 6
     ABC1062 1152200 .. 1152238 +   -14  -5.50925   TAAATTGAACTGCGC   CCCGAAAAGTGGACACTT TAA AAAAGTCCATTTTTCGGG   TTTTTTGTGTTCATT 100 66
     ABC1063 NONE
     ABC1064 1153673 .. 1153699 +  -2.9  -5.69793   GGAATACCTATGAAA         CCTTGATTGGC TAGAT GCTTTTCAAGG         TTTTTTATTTAATGT  84 40
     ABC1065 1154361 .. 1154383 +  -6.4  -2.72043   TTACTTTAGACTCTC           CATAGAATTT GAT AAATTCAATG           ATTTCAAACCGACTT  54 265
     ABC1066 1154864 .. 1154892 +  -3.2  -5.19879   GGAAACAAAAAATCA       CC-TTGAAAAGCG GTTT CGTTTGTCAATGG        TTTTTATATTTAGCA  75 105
     ABC1067 1155828 .. 1155842 +  -4.3   -3.4252   TCGCGCTCCGACGGT               CAGAA AAATG TTCTG               TTATAGTAGATGCAC  52 110
     ABC1068 1156460 .. 1156472 +  -2.7  -4.27316   GTAAGGTACCTCGAT                TTCTT ATG AAGGA                TTTTGAGTTGACAGG  59 179
     ABC1069 1158116 .. 1158137 +  -8.8  -5.31855   TGCTTTAAAAAAAAA           GAAGCTTG AATTAA CAAGCTTC            TTTTTCTTGTTCCTC 100 360
       opuAA NONE
       opuAB 1161031 .. 1161045 +  -7.8  -4.24606   GAATAAGTGGCAAAA               GAGCGG CAA TCGCTC               TTTTCACTATAGATT  79 35
       opuAC 1162292 .. 1162315 + -11.8  -4.99035   CGAGCGATGGAATGA          GACACCGGTT TCTA AATCGGTGTC           TTTTTCTATGCATGA 100 304
     ABC1074 1163507 .. 1163535 +   -11  -4.86133   CCGCTCCTCGTCTTG        GCCCTTGGTTGG CTTGT TCTACCAAGGGC        TTTTTGCTCTATGTA 100 62
     ABC1075 NONE
     ABC1076 1165955 .. 1165978 + -10.4  -5.54403   TTGTCTACAGGCTAA          GAACGATTCT TTTT AGGATCGTTC           TTTTTCTTGTTTTTT 100 70
        adeC 1167808 .. 1167841 + -16.2  -3.29144   AGTATATAAGCATTG     TCTTAAGGACTGGC CAGAAC GCCAGTCCTTAAGG      TTGTCGACAAAGTCG 100 49
     ABC1080 1171445 .. 1171472 + -12.8  -3.20236   ATCAAGGTTTATTGA        GCAATCGCGC AAACAGAG GCGCGATTGC         TTCACTGTTAGCTTG  95 26
        fhuB NONE
        fhuG NONE
        fhuC 1175478 .. 1175508 + -12.7  -3.98842   TTGCCTACAGTCTGA       GACAACCAGCACT CGCAT AGTGCTGGTTATC       TTTATAAATATTATC 100 221
        pcrB NONE
        pcrA NONE
        ligA NONE
     ABC1088 1182181 .. 1182200 +  -8.6  -2.82742   ACATGAAGAAAAACG            CTTTCAGC AGCA GCTGGAAG             TCATTATAGGAGGAT  64 132
     ABC1089 1183333 .. 1183353 +  -8.3  -4.96773   AACGAAATCAAGATG            GGCTAGTGT GAA AAACTAGCC            TTTCTTTTTAGTTCA 100 40
     ABC1090 NONE
     ABC1091 NONE
     ABC1092 NONE
     ABC1093 NONE
     ABC1094 NONE
     ABC1095 1189255 .. 1189272 +  -4.9  -3.89302   GTCATACCGCCTAAG             TTGCTTGC GTT GCA-GCAA             TTTGGTATCATTAAT  59 121
        gatC 1189631 .. 1189642 +  -4.4  -3.02233   AAGCATAGACAGGAG                GACA AGCA TGTC                 ATTATTTGATCATTC  47 46
        gatA NONE
        gatB 1192543 .. 1192577 +   -13  -5.26316   AGCGCTAAGGAACAT     GCAAGAGAACAGCT GAACAAA AGCCGTTCTCTTGC     TTTTTTATGGACTCA 100 33
     ABC1099 1193653 .. 1193691 + -13.4  -3.31247   CGCAAACGAAACTAG   TGAAAACGCAGCTTCT TTCTTTT AGAAGCTGCGTTTTTG   TATCCTTTTTTTAAG 100 26
     ABC1100 1194274 .. 1194290 +  -5.1  -2.94924   ACCGCACTCAAGCAA              CGCCAAA TGG TTTAGCG              CTTTGTCCCTAGCAA  52 11
     ABC1101 NONE
     ABC1102 1196462 .. 1196505 +  -5.3  -5.26316   AGGGGGACCGCTTCA GCCTGGCGACAATGACTCGGT TTTT GCCGAG--ATGGTCGACGGGC TTTTTTGTACAGTAA  84 100
     ABC1103 NONE
     ABC1104 NONE
        ulaA NONE
     ABC1106 1203024 .. 1203047 +   -11  -5.61881   CATAAGTAAGAAAAA          GGTAACCTCG ATAA CGCGGTTACC           TTTTTCTTTTTGAGA 100 54
     ABC1108 1204815 .. 1204825 +    -4  -3.84246   AGGATCGTCCATGTT                 GAAA ATG TTTC                 TTTCATACTTAACCC  58 351
     ABC1111 1209547 .. 1209565 +  -8.2  -4.72029   AGAATCCAAGAATAA             TGGTTTTG GTT CAAGACCA             TTTTCTTGGATTGAA  91 53
     ABC1112 1210597 .. 1210611 +  -4.2  -3.20367   CTGAGGTGATTAAGT               TGTTGC AAG GCATCA               TTCCTCCACTTGTTA  49 47
     ABC1113 NONE
     ABC1114 1213070 .. 1213102 + -12.8  -5.03715   TAATCACCATGTAAA      CGGCTTATGCTCTG ATGTC TAGAGCTTAAGCCG      TTTTTTAAAAGTGGT 100 71
     ABC1119 1218895 .. 1218948 + -15.5  -3.59979   GATCAAGATAAGGAC GAGAATAAGGAATGAGCCACTGCTT CTAA AAACAGTGGCTCATTCCTTATAAGC TTTCAGATACAGAGG 100 138
     ABC1124 NONE
     ABC1125 NONE
     ABC1126 1225819 .. 1225830 +  -4.4  -3.95456   CACATTGGAATGCTA                CCAA AACA TTGG                 TTTGCTGTTCCATTT  59 143
     ABC1127 NONE
     ABC1128 NONE
     ABC1129 1228956 .. 1228994 + -13.5  -3.01924   GTGCTACCCATGTTC   TAAAGAAAGAGCATAAC CAAGT GTTATGCTCTTTTTTTG   TCTTGACAGCAAGTG 100 54
     ABC1130 NONE
        glcP 1231394 .. 1231415 + -17.3  -3.74526   ATAGACAGTTTGAAA           CGGGGCAGC GACG GCTGCCCCG            TTCTTACGTTAATCA 100 115
     ABC1133 NONE
     ABC1134 1237467 .. 1237481 +  -2.8  -3.00161   CACTCCAATTTTGAC               CTGATT TCT AGTCGG               ATTTAGTTGGTATTT  43 42
     ABC1135 NONE
     ABC1136 NONE
     ABC1137 1241190 .. 1241210 + -11.2   -5.1361   TTGGCTACAGTCTGA            GAACCTGC GGCAA GCAGGTTC            TTTTTTAAACTTTAT 100 93
     ABC1138 NONE
     ABC1139 1244410 .. 1244444 +  -3.5  -5.40072   AGGAAAGGAAATAGG     GTTGTCCAAAAAGGC CGCGT GTCTAGTTGGGCAGC     TTTTTTTAAAAAAGA  80 39
     ABC1140 1245128 .. 1245151 +  -3.9   -5.4182   ACGTTTGGCTAAGAA          GCGATTCTTC ATTCG GAAGG-TCGC          TTTTTCTTTCTCCTT  84 29
     ABC1143 1249739 .. 1249750 +  -3.6  -2.62184   ATTATTCAAAAAAAT                GCGG CGCC TCGC                 TAATATGGGAAGCAG  44 133
     ABC1144 1251379 .. 1251424 + -25.5  -4.20368   CATCCAGACTGAAAG GGCTGGCAAGCTTCCGCCCGA TTAA TCGGGCGGAGGCTTGCCTCCC TTTATATTCGAGTGA 100 49
        lplB NONE
     ABC1146 NONE
     ABC1147 NONE
     ABC1148 NONE
     ABC1149 NONE
     ABC1150 NONE
     ABC1151 NONE
     ABC1152 NONE
        uxaA NONE
     ABC1154 1262326 .. 1262343 + -11.3  -5.82388   TAGAAGGATAATAAA             GAAGGCG ACCG CGCCTTC              TTTTTTTTGCGCTTT 100 30
        deoR NONE
     ABC1156 NONE
     ABC1157 NONE
     ABC1158 NONE
     ABC1159 NONE
     ABC1160 1266745 .. 1266790 + -16.4  -4.17048   TTTTAAGTTAACTAG AATCCCCCTCTTTGCTTTGGC ATGTG GCCAAA-CAAGGAGGGGGATG TTGTTTTAAAGACAG 100 35
     ABC1163 NONE
     ABC1164 NONE
     ABC1165 1279574 .. 1279597 + -16.8  -5.19879   TAAGCAACACGAAAA          GGTGAAGGGC GGAT GCCCTTCACC           TTTTTCTATTTACGG 100 38
     ABC1169 NONE
     ABC1170 NONE
     ABC1171 NONE
     ABC1172 1286974 .. 1287008 + -12.4  -4.51743   GTGAGACAACGAAAA    GCCCGATTTTACTCT CGTTTA AGAG-AAAATCGGGC     TTTATTTGATGATCC 100 59
     ABC1174 1288490 .. 1288517 +  -7.8  -4.66537   CGGACAGAAGAAAAA        ACCAAGTCA-GTG AAT CACATGACTTGGC        TTTTCTCTTACAAGC  86 73
     ABC1178 NONE
     ABC1179 NONE
        mntH 1294644 .. 1294666 +  -9.1  -2.72379   CTATTATTTAACAGT           GCGGCTGCT CCTAT GGCAGCTGC           TCCTTCCACGATTAA  64 128
     ABC1182 1297008 .. 1297028 +  -6.8  -2.84999   CGCTTACAATAAAAA            TGCCAAGC ACGAG GCTCGGCA            TGTACTCGCTTTAAT  57 426
     ABC1185 1299972 .. 1299990 +  -4.5  -2.87344   GATTTAAGTGAATGA             GGGCTGT ACATA ACAGCCA             TCTGTAAAGGAGATG  49 119
     ABC1186 1300901 .. 1300920 +  -9.3   -5.4251   ACAGCGAGAAACGGA            CCTCGAG TAGCAC CTCGAGG             TTTTTTGTATGTGCA 100 16
     ABC1187 NONE
     ABC1188 NONE
     ABC1189 NONE
     ABC1190 1304167 .. 1304182 +  -3.9  -3.44353   GATGGGAGAAACCCA              TGCCG TTACCC CGGCG               TATTTCCCGTTGTTT  51 295
     ABC1191 NONE
     ABC1192 1305370 .. 1305396 +    -8  -5.96894   TTATTTCAATTTTGA         CCTTGATTGGCT AAA AGCTTGTCAAGG         TTTTTTTGTTTAAAT 100 47
     ABC1193 1306322 .. 1306347 +  -5.3  -4.51812   GATTAAATGTAGTGA         CCTTGATTGGC TAAT GCCTTTCAGGG          TTTCTTATTGTAAAC  70 334
     ABC1194 1307232 .. 1307258 +  -2.9  -5.35815   GGAATACCTATGAAA         CCTTGATTGGC TAAAT GCTTTTCAAGG         TTTTTATTTAATGTA  76 40
     ABC1195 1307771 .. 1307795 +  -2.8   -3.7057   AGAATTTGAAAAAAT          CTTGATTGGT TCAAT ACCTCTCAAG          GTTTCTTTTTTTAGG  50 39
     ABC1196 NONE
     ABC1197 1308748 .. 1308782 +  -8.6  -4.78107   TATTAATTAAATATT     TTGACCTTGATTAGCT AAA AGCTTATCAAGGTCTC     TTTTTGGTGGTGCTA 100 245
     ABC1200 1310843 .. 1310879 + -19.6  -5.14985   TGGCTAATAGCATGT    GCCCCCTAAGGCGAAC AGTTG GTTTGCTTTAGGGGGC    TTTTTGTCTATTTAC 100 94
     ABC1202 1313487 .. 1313497 +  -5.4  -3.77206   ACAAGCGGCTGTTTT                 GCTT TAA AAGC                 TTTAATAGACTTCTG  61 452
     ABC1204 1314308 .. 1314328 +  -7.5  -2.76737   AAACTGACTAACGAG            GAACCGCTC AAT GGACGGTTC            ATTTGGAAATTGCTC  59 257
     ABC1212 NONE
     ABC1213 NONE
     ABC1214 NONE
     ABC1215 1326557 .. 1326576 + -13.6  -3.56972   AAACGAAAAAACAAA            GAGTGGGC TTAA GCCCACTC             TTCCTTTAATAAACT 100 301
     ABC1217 1327855 .. 1327866 +  -4.4  -3.86202   TGAGTGCTTCTGAGA                GGAA TTGC TTCC                 TTTGATATGGTAAAG  57 48
     ABC1218 1328962 .. 1328975 +  -2.5  -3.78775   TTACAACCGTTGGAT               TTTTA AACG TAAAA                TTTCATAATCAAGGG  52 4
     ABC1219 1330898 .. 1330927 +  -5.7  -5.67063   TAAATGGCTATAAAA       GCGGCG-CGCTG CGATTGA CAGTGGCGCTGC       TTTTTTTGTAATGAG  89 54
     ABC1221 1333196 .. 1333249 +  -6.2  -5.99154   TTCTCCTTAAGCAGC CAAC-TCATG--GAAAAACCCGCCGCA ACA TGCGGCGGGTTTTTCGTCAAGAAGCTC TTTTTTTATTTAGTG 100 31
     ABC1226 1339370 .. 1339393 +  -4.6  -3.08679   GATATACCAGCCCAA          TTAAGGTGAGC GTT GC-CGCCTTGA          TGTTCCATAAGCAGC  51 22
     ABC1227 1340293 .. 1340304 +  -2.2  -3.21684   ACAGCCGCAAAACGT                GGAG TCAA TTCC                 TATTAATCATTGTCG  43 48
     ABC1228 NONE
     ABC1229 1342158 .. 1342211 + -13.5  -2.95079   CGATTATACCATTTA GTTCTCATTCAAAAAAGCAATCTGA TGAA TAGGATTGCTTTTTTGAATGTTAAC GTTTATCAAATATTG 100 25
     ABC1230 1343800 .. 1343817 +  -5.5  -3.81146   ACGGTCTTCTAAGCC             CATGCCT AGCG AGGCAAG              TTGTTCCTTGAAAAG  61 518
     ABC1235 NONE
     ABC1236 NONE
     ABC1237 1350641 .. 1350665 + -11.5  -5.40072   GATGTACAGGAAAAA          CAACGGGCT CGTTTTT AGCCCGTTG          TTTTTTTGAACGAGA 100 53
     ABC1238 NONE
     ABC1239 NONE
     ABC1240 1354533 .. 1354560 + -12.8  -3.70307   CAAACTAGCCTACTG        CAGGCAGCAG ACAATTTC CTGCTGCCTG         TCTTTATTCAATAAA 100 33
     ABC1241 NONE
     ABC1242 1356840 .. 1356850 +  -6.8   -3.9941   GAATGCCTGCTGAAA                 GCGA TGG TCGC                 TTTGGTTATCGGGGC  68 347
     ABC1244 1358047 .. 1358086 + -13.7  -3.66288   CTTTCCTAGAAAAAA  TGAGCCAGCTTGTGATGC CATGT GCTTC-CAAGCTGGCTCG  TTCTCTTAAAAAATA 100 32
     ABC1245 NONE
     ABC1246 1360141 .. 1360169 + -12.5  -4.95957   AAGAGTGCATAAAAA        CCGCTGATAACAG TGT TTGCTATCAGCGG        TTTTTCGTTCATTTA 100 59
     ABC1252 1367490 .. 1367514 +  -9.4  -5.95539   TCGTTGCAGCGTAAA         CTTTCTGTGGG ATCT CCC-CAGAAAG          TTTTTTTATTTCCAG 100 459
     ABC1253 NONE
     ABC1254 NONE
        kinB NONE
        glpK 1374511 .. 1374564 +  -5.9  -4.74504   GATCTGAGGAATTGA GGGATCACAGCATTCAATAGGCGCC AAAA GGCCTGTTTTGTTTGTTGTGGTCCC TTTTTCCGTTCAAAT  75 216
        glpD NONE
        glpP 1376801 .. 1376849 +  -6.2  -4.18018   AATTATGGCTTTGAA GAAAAGGCCCT-TTTGGACAATT CGAA AAAAGTCTAAATAGGGCGTTTTC TTTTAAATAGCAAAA  69 27
        alsT 1378326 .. 1378351 + -14.7  -5.42265   TTGATAACGAAAAGA         GGCCTGCACTC ACCT GAGCGCAGGCC          TTTTTTATGCTTTCA 100 37
     ABC1260 1380078 .. 1380091 +  -4.5  -5.09225   TTTTGTTTCACTAAA               TCGAC GTTT GTCGG                TTTTTTCGGTACAGT  76 336
        treP 1384867 .. 1384885 + -13.2  -5.11033   TAAAGACATTCTCAA             GGAACTGC TAA GCAGTTCC             TTTTTTGAACTTGTA 100 38
        treA NONE
        treR NONE
        bsaA 1387958 .. 1387982 + -12.9  -5.40474   GATGCATAGAAAAGG          CTGTGCAGCAT AGG ACGCTGCACAG          TTTTTTTAGGAGGAT 100 32
     ABC1267 NONE
     ABC1268 1391012 .. 1391037 +  -4.1  -5.27477   ACGAACGAGCAAAAA         CACAG-GATCTT GTC AGGATTGCTGTG         TTTTTTGCTTGCCGT  81 46
        fruR NONE
        fruB NONE
        fruA 1394738 .. 1394767 + -15.2  -4.65895   AACAAGTAACGAAAA       GCCTGTTTTGAC ATAACG GTCAAAACAGGC        TTTTTCACTAGGAGC 100 32
     ABC1273 1397827 .. 1397841 +  -2.2  -3.27475   ATCTATTTGCTCTCC               TATTTT CTT GAAATA               TGTTATAATAGCAAA  45 15
     ABC1274 1398206 .. 1398227 + -17.3   -4.7871   GCCTTAAACCAATCG           CCCCTGGCC ATAA GGCCAGGGG            TTTTTCGTAATGCTT 100 34
     ABC1275 1398826 .. 1398849 +  -7.4  -5.34365   GTTTACAGACTGAAA          GGACATAGGT TGCT GCCTATGCCC           TTTTTCTTATTATAA  91 169
     ABC1278 NONE
     ABC1279 NONE
     ABC1280 1402840 .. 1402864 + -14.3   -5.5353   TGGCAATGAAGAGGA          CGGAAGCTGAC CGG GGCAGCTTCCG          TTTTTTATTAATATG 100 16
     ABC1281 NONE
     ABC1282 1403747 .. 1403757 +  -3.2  -3.14132   CTCTTGTACTAGCTC                 GTAG CGA CTGC                 TTCGTAAGCACGGGA  46 65
     ABC1283 1405452 .. 1405476 + -10.8  -5.73339   TCCTAACTCGAACAA         CCAGCGTGACT GTTT AGTC-CGCTGG          TTTTTTTATAATTAT 100 35
     ABC1284 1407492 .. 1407513 + -13.7  -5.40072   TTTGTCCAGTAAAAA           CAGCGGGGG TTAG CCTCCGCTG            TTTTTTTGCGCAAGA 100 29
     ABC1285 1408746 .. 1408756 +  -4.6  -3.81488   AGCGGCACGAGGGTG                 GCCG AGA TGGC                 TTGTCTTTGACCGCC  56 348
     ABC1289 1411740 .. 1411761 +  -4.4  -5.64274   CAAACATACAACTAA           TGCTGACC CATTGC GGTTGGCA            TTTTTTTGTGAATGG  90 26
     ABC1290 1412272 .. 1412290 +   -11  -5.97575   CTTAGGTAAAAACAG             CAGCAGCG ATA TGCTGCTG             TTTTTTTTATGGCTT 100 102
     ABC1291 1413179 .. 1413214 + -12.8  -4.16681   CAACCAAAATAAAAA    GAACCCATGCCTCTT TCCTAAC AAG-GGCATGGGTTC    TTTTCGCATACTCTT 100 29
     ABC1293 1415175 .. 1415203 +  -9.7  -2.83903   TGCTGTAAGAAAAAA       GGCAAACG-CAC CAAAGT GTGTCGTTTGCC        TCGCTTTTTGCAAGA  72 33
     ABC1296 1418987 .. 1419009 + -10.6   -4.0342   GGATCATCAATAAAA           GGCTCCCT TGTGATT AGGGAGCC           TTATTATTGATTAAA  89 192
     ABC1300 NONE
     ABC1301 1424393 .. 1424404 +    -3  -2.57132   ACCAACAAGGGGGGC                TTCA CGCT TGAA                 CTTATACAAAACGCA  42 139
     ABC1302 1424701 .. 1424724 +  -6.8  -5.15969   TCGTCCATTAAAAAG          GCTTAGGT TCACATAC ACCTAAGC           TTTTTTACGTTAGCA  88 30
     ABC1304 NONE
     ABC1305 1426878 .. 1426901 + -13.9  -4.60924   TTAGCGAATTAAAAA          CGGGTCTCC GAAAAA GGAGACCCG           TTTTTCGCACATTTA 100 29
     ABC1309 NONE
     ABC1310 1430348 .. 1430370 + -13.4  -5.08824   AATATATAGGAAAAG           CACACCGCCG AAA CCGCGGTGTG           TTTTTTAGATGCCAG 100 32
        fabL NONE
     ABC1314 1432048 .. 1432079 +  -8.1  -5.60993   GCTTTGGCGCAAAAA      GACACCCTTT-GCC AACTA GGTTAAGGGGTGTC      TTTTTTTGTCAAAAC 100 57
     ABC1315 1432760 .. 1432775 +    -9  -4.55295   GCAATACCGCTAAGA              GCCTGA GCCT TCAGGC               TTTCTTTATAGAAAA  93 28
     ABC1316 1434687 .. 1434701 + -11.4  -5.54264   CTACAGTCTGAAAAA               CCGCCT AAA AGGCGG               TTTTTTTACGTATTT 100 160
     ABC1319 1437795 .. 1437814 +  -2.8  -3.33741   TGTTAAGGGACAAAA            TGATGAGT GAGA ACGCATCG             GTTGTTTTCTTTATG  46 16
     ABC1320 NONE
     ABC1321 1439154 .. 1439176 + -11.3   -4.2349   TTGCCTCTAGTCTGA           GAACCGCCC ATATA GGGTGGTTC           TTTTGCATCTAAACA 100 106
        perR 1439738 .. 1439763 + -10.5  -4.65153   ATAGGAAAGAAAAAA         GAGGAAATAGC CAGC GCTCTTTCCTC          TTTTCCTTTCTATAC 100 50
     ABC1324 1450937 .. 1450960 +  -8.2  -5.75538   GTCTATTAAGATCAA          CGATTTCTCA ATAT TGAGAGGTCG           TTTTTCTTTTTTGCA 100 310
     ABC1325 1452027 .. 1452050 +  -6.7  -5.95539   AAAGTAGTTTTTTTA          GCTCTGTTC TTAATT GGACAGGGC           TTTTTTTATTTGGGA 100 34
     ABC1326 1453416 .. 1453436 +  -6.9  -5.27206   CAGTAATTGATTAAA            CATCCATTT TCT GAATGGGTG            TTTTTATTATGTCTA  89 35
     ABC1327 1454146 .. 1454190 +  -8.2   -4.2416   AATTGAAAATGCAAA TGGCAATTTGAAATTCGGAAT TGGG ATTC-GGATTTTAGGTTGCCA TTCTTTATTGCCTTC  79 61
     ABC1328 NONE
     ABC1329 1456679 .. 1456691 +  -2.7  -3.92659   CTATAACAAGCTTTT                TCTTT CAA AAGGA                TTTAGCTTTTAGGGG  54 1
     ABC1330 NONE
     ABC1331 NONE
     ABC1332 1458775 .. 1458799 +  -5.1  -5.36441   AAATGAAACTAGAAT          TAGACCTGT TAAATCT ATAGGTCTA          TTTTTTATGTCCAAA  84 6
     ABC1333 NONE
     ABC1334 NONE
     ABC1335 NONE
     ABC1336 NONE
     ABC1337 NONE
     ABC1338 NONE
     ABC1339 1462734 .. 1462754 + -10.4  -4.84529   TATAAACGCATTCGA            GGGTTGGC ATAAC GCCAGCCC            TTTTTAAATTTCTAA 100 107
     ABC1340 1463168 .. 1463184 +  -2.3  -4.63928   CTCATCAACGTGCCG              TTTATCA GTA TGAAAAA              TTTTTAGACTGGTAT  63 62
     ABC1341 NONE
     ABC1342 NONE
     ABC1343 NONE
     ABC1344 NONE
     ABC1345 NONE
     ABC1346 NONE
     ABC1347 1474503 .. 1474520 +  -9.1   -4.3487   ATGGTGTAGAAAATG             GCTCTCC TTAT GGAGGGC              TTTTAGCTTCTGTAT  86 32
     ABC1349 1476460 .. 1476474 +  -5.7  -5.64421   TAGAAGGAAACCAAG               GAACC GTATA GGTTC               TTTTTTATTTCAAAT  95 15
     ABC1350 NONE
        xlyA 1477855 .. 1477867 +  -3.3  -2.54841   CCCTACGTGTATAAA                CGTGG GGT CCGTG                ATAATTTTATTGGAA  42 52
     ABC1352 NONE
     ABC1353 NONE
     ABC1354 1479663 .. 1479677 +  -3.6  -4.37527   TCGTCTAGTTCTCCA               TGAAGT TCA ACTTTA               TTTTCATCCTTCTGC  65 238
     ABC1360 NONE
     ABC1361 NONE
     ABC1362 NONE
     ABC1363 NONE
     ABC1364 NONE
     ABC1365 NONE
     ABC1366 NONE
     ABC1367 1485537 .. 1485554 +  -8.4  -3.59979   ATCAAGCCATACCAT             GAGGGG CTTAGT CCCCTC              TTTACCCTAAAGGAG  73 40
     ABC1368 1488124 .. 1488153 +  -5.8  -3.76781   ATCAACGGTTTGGTT       GGGTTACTGAAC ATTTTA GTTTAATAACCC        TTTGATAACCTATTT  63 194
     ABC1369 NONE
     ABC1370 NONE
     ABC1371 NONE
     ABC1372 NONE
     ABC1373 1490012 .. 1490022 +  -3.2  -2.63348   GCATCATCATTGCTG                 TGGG AAG CCTA                 ATTGCTGTTGGTACC  42 58
     ABC1374 NONE
     ABC1375 NONE
     ABC1376 1491017 .. 1491033 +  -2.1  -2.78679   ACAAAACGCGGCTCC              TGCCGCC AAA GGAGGAA              ATTTGAATGAACAAA  41 55
     ABC1377 NONE
     ABC1378 NONE
     ABC1379 1492106 .. 1492128 +  -8.5  -5.96894   TAAAAGAAGTGATCG           GCTACATCT TTCAT AGGTGTAGC           TTTTTTTGTTTGACT 100 38
     ABC1381 1493133 .. 1493155 +  -7.8  -4.62471   AACTGAATACTGATA           CTGAATACCT TAA ACGTATTCAG           TTTTTCGACCTTACA  86 45
     ABC1382 1494776 .. 1494790 +  -2.1  -2.88425   ACTAATCCGTAATAT              CTCCGC ACCA GCG-AG               TGATTCCTTCGTTTA  41 336
     ABC1385 1497551 .. 1497565 +    -5  -2.75844   TAGGGAGAATGACAA               CCTTAA AGA TTGAGG               ATTTAAGATCCAAGA  49 170
     ABC1386 1498758 .. 1498780 +  -6.4  -4.36914   TGACTTTGTTAAAAA           GGTATTTAAT TAA AGTAAATACC           TTTTGTAACAAAACC  72 13
     ABC1390 1504134 .. 1504148 +  -2.8  -3.60098   GATAACTTAATTTAG               TTGATG GTG CCTCAA               TTTGGGGTGAGACAT  50 149
     ABC1391 1504892 .. 1504907 +  -7.6  -5.72207   ATGAATATAATGTAA              CTTGAG ATAT CTCAAG               TTTTTTTACTTTAAA 100 84
     ABC1392 NONE
     ABC1393 1506913 .. 1506933 +  -8.3  -5.74122   CGCAAGGTCATAGAT            GCTTTCTAC TTT GTAGGGAGC            TTTTTTTATGTAATG 100 87
     ABC1395 NONE
        pbpE 1510280 .. 1510290 +  -2.4  -4.38712   GAATATTTCCTCTTG                 ACGG ATC CCGC                 TTTTATCGCAGTAAA  61 309
     ABC1398 1512820 .. 1512848 +  -3.9  -5.04868   TCTTAATTAATAGAA        CGACAGTAG AAGAAGTATGA CTGCTGTCG        TTTTATTTAATTTAG  73 216
     ABC1399 1515663 .. 1515676 +  -3.9  -4.87133   TAATTGGCAGCATGA               GATTA ACTT TAATC                TTTTGTTTAGGCGCT  70 488
     ABC1405 1521806 .. 1521837 + -10.2  -5.08011   ATTAAAAGAAAGAAT      GGGAGTAGAGATCA AGTC TGATCGCTGCTTCC       TTTTTTGGCCATTTT 100 93
     ABC1406 NONE
     ABC1407 NONE
     ABC1408 NONE
     ABC1409 NONE
     ABC1410 NONE
     ABC1411 NONE
     ABC1412 NONE
     ABC1413 NONE
     ABC1414 1529505 .. 1529517 +  -3.4  -3.93984   GTTTAATCAAGATCA                GACA TTCTT TGTC                TTTGTCGGTACATTT  56 175
     ABC1415 1530858 .. 1530883 + -10.5  -4.96848   GTTGTAAAGGAAAGA         GACATCCAGTG TTTG TGCTGGATGTC          TTTTTATCTGAAAGG 100 34
     ABC1423 1536658 .. 1536673 +  -5.4  -3.26444   TTTTTTATATTACAA              TAGACC GAAC GGTCTG               TCTGTTATTGAGAGG  55 82
     ABC1424 1537864 .. 1537883 +  -6.4  -2.94354   TTATTTTTTAGGACA            GACAAACC GATC GGTCTGTC             TGTCTAACTATCTAC  56 52
     ABC1425 1539508 .. 1539529 +    -3  -3.36515   GTAGAAGAGGCTAAG           TAGGCACT ACGTAC AGTGACTA            TCTTTGAAGATAAAC  47 375
     ABC1427 1541185 .. 1541207 + -13.4  -2.94329   TCCTTTTAAACGGCA           GCCGCCCCTA TTA TAGAGGCGGC           CTTTAATTAGGGCTC 100 198
     ABC1430 NONE
     ABC1431 1544883 .. 1544895 +  -3.3  -3.89822   ATTGGATTGCGGGCA                CGCCT GGA AGGAG                TTTGTAGGATGAATA  53 142
     ABC1432 NONE
     ABC1433 1546715 .. 1546736 +    -8  -6.09196   CATTTGAACGAGTGA           CCGGAGTC AGTAGG GACTTCGG            TTTTTTTGTTTTAAG 100 72
     ABC1434 NONE
     ABC1435 NONE
     ABC1436 1550095 .. 1550125 + -14.1    -5.055   GTCAGTAAGAAAAAA       CGCTCTCGTCC AAAAGAAAG GGACGAGAGCG       TTTTTTACCCATTGG 100 33
     ABC1438 1551628 .. 1551648 +  -6.7  -4.55446   AGTAACACGAAAAAA            GCGCCGCGA AAA TCCAGGCGC            TTTTGGTGTTTATTG  76 36
     ABC1440 NONE
     ABC1441 NONE
     ABC1442 1554830 .. 1554867 + -16.5  -5.45802   GTTGTTATTTTCAAA   GCCGAAAGATCACTCTA TTTT TATAGTGGTCTTTCGGC    TTTTTATTTTGAAAG 100 210
         xpt NONE
     ABC1444 1557079 .. 1557128 + -12.6  -3.93166   TATCATGAATGAATC GCTA-TAA-ACAAAAAAGTCGGGA GTGC TCCCGACTTTTTTGTGTTAGTTGC TTACTTTTTTCCAAA 100 77
        metC 1566416 .. 1566437 + -15.9  -4.94992   TTGTTAATAACTTCA           GCATGGGGC AGAC GCCCCATGC            TTTTTATGCGTTTAA 100 113
        gabD 1570193 .. 1570236 +  -3.3  -5.00895   AGTTTATACACACGC AGCCTGTCGACATAATCTCTGT GTT ACTGAGAT---GTCGACAGGCC TTTTTATATAGTAAA  71 42
     ABC1453 NONE
     ABC1454 NONE
        sacA 1575839 .. 1575850 +  -2.2  -5.24449   GATCCCACCGTGGAC                GGAG CTGC CTTC                 TTTTTTGCGTTTATG  71 242
     ABC1456 1577191 .. 1577210 + -10.8   -3.9407   ACCAATAAATCAGTA            GCCTTTTC ATAT GAAAAGGC             TTGATTTTTATTGGC  84 400
     ABC1458 NONE
     ABC1459 1579567 .. 1579587 +   -14  -4.62772   TTGGCAACAGTCTGG            GCCAGGCG TAACT CGCCTGGC            TTTATTTCATTTAGA 100 123
     ABC1460 NONE
     ABC1461 NONE
     ABC1462 1581440 .. 1581460 +  -8.3  -2.78384   GAACTTTGAATAATT            GCGAGTTTG TAG CAAAGTCGC            TATGATGAGAGGAAG  64 32
     ABC1463 1582582 .. 1582597 + -10.4  -4.16943   TTGCACATAAAAAAA              GCTGCC AAAG GGCAGC               TTTTAAACTATAGCA  91 55
     ABC1466 1584957 .. 1584970 +  -3.9  -2.78032   AATGGGTCCCAATAA               TAAAG ACGG CTTTA                ATCTTTTCAGGGAAG  45 26
         ogt 1585521 .. 1585562 + -13.1  -4.07647   ATTAAAAATATCCTC ATAAAACAAGGCAGTGTGC TTAT GCACACTGCCTTGTTTGCC  TTTCCTTTAGCATCT 100 22
     ABC1469 1587055 .. 1587069 +  -2.8  -2.79679   AGAGAACTAGGAAAA               GAATGT GAT ACATGC               TATAATGGCGGTATT  42 81
        cspR 1587585 .. 1587615 +  -8.3  -3.29381   AAACGTCCAATAAAA      CAAGCTCGC-CTCG TTGC TGTGTGCGAGCTTG       TTCATGCTGTTATAA  69 28
        prkA 1592779 .. 1592821 +  -7.9  -5.54192   ACTTTTGAACCGGTA G-GCAAGAAATCCTCCGC ATCGCCTC GTGGGGGATTTCTTGTTC TTTTTTTGAATTAAT 100 25
        sipV 1593440 .. 1593473 + -14.9  -3.72576   TTTGGCTATATGGAT     TG-AAAAACGAGTGCT TTT AGCACTCGTTTTTGCA     TTTAATCAGAAAAGA 100 23
     ABC1477 1595715 .. 1595729 +  -8.5   -5.0925   AATCGGCAGAGGAAG               CCCCC GTTTA GGGGG               TTTTTCCTTTTGCAA 100 15
     ABC1479 1598762 .. 1598790 + -11.7  -4.98531   CGAAAACACAAATAA        GCTCGCCTCGTTT TAT ACACGAGGCGAGG        TTTTTGCTTTAGCGA 100 41
     ABC1480 NONE
     ABC1481 1600945 .. 1600970 +  -6.9  -4.55826   GAAATGAAACAAGAC         GACCAGCAG TCAGGTAT TTGCTGGTC          TTTTGCTGTTTTCAG  76 34
     ABC1482 1601832 .. 1601862 + -16.2  -4.76312   CTATGTTCAACTATA       ATGAGGCGCCTTCT TGT AGAGGGCGCCTCAA       TTTTTAGCTATTATC 100 115
     ABC1484 1604778 .. 1604824 + -24.8  -3.07307   GGGATTATATTAGTT CATAACTGAGAAAAGCAGGCTG CAC TAGCCTGCTTTTCTCAGTGATG TTAAATGGACGTTTC 100 21
        nagA NONE
        nagB 1611555 .. 1611584 +  -2.7  -5.06585   CTTTGGTTAAGAAAA       GAGAGCCGGCGCA ACAT TGATACGGTTCTC        TTTTTGTATGATTTA  70 46
       nfrA1 NONE
        mtnV NONE
     ABC1493 1614328 .. 1614346 +  -3.2  -2.72144   AGAATAAACACCTCC             CTTTGTTT TTA AAACAAAC             CTTTGAAGAACGTAA  42 34
     ABC1494 1615329 .. 1615364 + -19.9  -6.02919   CAAATTAACCTATTA    CGGGGCACATACAGT ATATTC GCTGTATGTGCCCCG     TTTTTTTGTTTATAG 100 242
     ABC1496 1618948 .. 1618964 +  -3.7  -3.05384   AAAGCAGACTGAGTA              GACAGAT CGA ATGTGTC              TTAAATAGAAAGGAA  46 44
     ABC1497 1619665 .. 1619675 +  -4.6  -3.48288   CATTTGTTTAAAAAA                 TCGG ATT CCGG                 TTGTCGTCTGACTTC  55 4
     ABC1498 1621367 .. 1621388 +  -3.7  -2.69799   GCAGGTAAGCCGTTT           TTTTGCTGG CAAA CCAGTGGAA            TGCTGTGTAAAATGA  44 33
     ABC1499 1623182 .. 1623213 + -13.9   -5.5604   TATTTCTTAACATTG      CCCTT-GCGTACAG GCTTG CTGTACGCCAAGGG      TTTTTTCTTCGTTCA 100 31
       spoVR 1624673 .. 1624688 +  -3.2  -5.60993   CGCAAGTATTTATAG              GGGC AGCAGATA GCCC               TTTTTTTGTGCAACG  86 26
     ABC1501 NONE
     ABC1502 1628442 .. 1628467 +  -9.8  -4.83169   AGGATTAAAAAAGAA         GCTTTCCTTC TTTGCC GGAGGAAAGC          TTTTTATCAACGGAT 100 33
     ABC1503 1629821 .. 1629847 +   -21  -4.64861   AATCGCTTAGCAAAA         GACAGCCTCGTC CAA GACGAGGCTGTC         TTTCTTTTGGCAAAC 100 43
     ABC1506 NONE
     ABC1507 NONE
     ABC1508 1634327 .. 1634352 +  -3.3  -2.57132   TGTCAACGAAGGGGA         CGTTTTGATTG AGCT CGAGTAAAACG          CTTGTGCAGACAGCA  42 4
     ABC1509 NONE
     ABC1510 1636702 .. 1636733 +  -5.1  -4.81551   AATAAATCCCCTTGT      GCCCGATAAGGCC AGTGAC GGTCTTATGGGCC       TTTTTCGTATGGATA  75 60
     ABC1518 NONE
     ABC1519 NONE
     ABC1520 1644680 .. 1644702 + -12.8  -3.87627   GGCAACATTCCGTAG           CCGCTCTTTT AAG AAAAGGGCGG           TATTTTCTATCGGCA 100 144
     ABC1522 1645320 .. 1645344 +  -9.3  -3.84931   TATTGCTCTGTTATA          GGCATGCTC CAGCTAA GGGCATGCC          TTTACATATTTCTTG  81 25
        cssR NONE
        cssS 1647639 .. 1647662 +  -7.4  -5.45802   AAAGCTGACAAAAAA          GAGCGCTAGCC TAC GGGT-GCGCTC          TTTTTGTTTTCAACC  95 17
     ABC1525 NONE
     ABC1526 1649199 .. 1649231 + -18.6  -4.79953   GCACAACAGAAATAA      GAGCAAGCGACAGC ATTGC GCTGTTGCTTGCTC      TTTCTTTATTATTCT 100 26
     ABC1528 1651477 .. 1651500 + -15.4  -6.09196   TGCGCTCTAATAGTA          CGGCGGATAA TTAA TTATCCGCCG           TTTTTTTATTTTGCA 100 12
        ecsA NONE
        ecsB 1656486 .. 1656498 +  -2.6  -2.64735   CAAAAGAGGAAAATA                CCGG CGTAT TCGG                TAATATACATGAAAT  41 10
     ABC1535 1657258 .. 1657279 + -17.3  -3.82083   CGGTGAAACAACAAA           GGGAGCGCC ACGT GGCGCTCCC            TTTCGGTTGTAGTCA 100 46
        pbpF 1660558 .. 1660580 +  -7.7  -4.97405   TTTCATTTTCATTCT           AAAGCCGCT CCTGT AGCGGCTTC           TTTGTTTTTATAGAT  95 24
        hemE NONE
        hemH NONE
        hemY 1664200 .. 1664224 + -14.3  -5.00765   AACTAATGAACGAAA          CGACGTAAGGC AAA GCCCTACGTCG          TTTTTCTCATTAATT 100 18
       spo0B NONE
         obg 1666763 .. 1666789 +  -7.3  -5.00884   CGAATGAGTTAGTCG        GGCCAG-GCAGT CTAT GCTGTACTGGCC         TTTTTTAAAAGGAGT  89 34
        pheB 1667392 .. 1667408 +  -2.3  -2.92111   ATCATAGAAAGGAAG              CGTTTTT GTG AAAAAAG              TCGGTTTTTTAGGCC  42 34
        pheA 1668384 .. 1668409 + -13.4  -3.68795   TAAATGGAGGTGGAC         GCCTTCTGTC AGTTCA GACAGAAGGC          TTGCTTTCGTTTTAG  95 135
        nadB NONE
        nadC NONE
        nadA 1673507 .. 1673540 +  -8.9  -3.87373   TGATTGGAGCGACAA     CCTAAAAGAGCGTAC AGTG GATTGCTCTTTTAGG      TTTGTAAACGCTCTG  78 48
     ABC1550 1675361 .. 1675399 +  -6.9  -3.75153   AATCTAACAGCGTAG  TTCCCCCTTTTTGGTACAT ACT AAG-ACCGAAA-GGGGGAA  TTTCCATTGAAAAAA  67 59
     ABC1551 NONE
     ABC1553 NONE
        ruvA NONE
        ruvB NONE
     ABC1556 NONE
        queA NONE
         tgt NONE
     ABC1559 1682001 .. 1682014 +  -4.5  -3.41878   TTTTTTGTGTGTGAA               GGAGC AAGA GTTCC                TTATGAATTCCCGCC  55 119
     ABC1561 1683045 .. 1683076 +    -3  -3.51235   GGCCGATAAAAATAG      GTAGT-TGCACTCGT GAC ACGAGTGGACACGGC      TATTGTTCCTTCTCA  49 76
     ABC1562 1683382 .. 1683408 +  -9.5  -3.10082   TGGTAATACAAAGAA         GGAGCGCTTTT GTTTG GAAAGCGCTTC         TTACATAAACTTTTT  72 35
     ABC1564 NONE
        secD NONE
        secF NONE
     ABC1567 1688008 .. 1688049 + -10.9  -5.15381   ATTGAAATGCGTTGT CACCCCTTAGCCCCTCCTGT ATA ATAGGATGGTC-GAGGGGTG TTTTTTACATATGTT 100 36
        recJ NONE
         apt 1690933 .. 1690961 +  -7.5  -4.72486   AATAAATCGCTTACA       GACTGGTTGTGC GAATCG GCAC-ACCGGTC        TTTTTGCAATTTCTA  81 36
        relA NONE
     ABC1571 1693825 .. 1693846 + -12.3  -5.28176   TGCAACGATAGTCCG           GAGCTTGCC AGTT GGCAGGCTC            TTTTTTATAAATGAA 100 145
     ABC1572 NONE
     ABC1573 NONE
     ABC1574 1696766 .. 1696808 + -19.5  -4.54727   CGGCCCCAACTTTCT GAAGTCTCCT-CCTTTCATC CTTG GATGAAGGGAAGGAGACTTC TTTTGCTTTACGGAG 100 83
     ABC1575 1698223 .. 1698241 +  -3.1  -4.65916   AGCGCACAAAAAAGG             CGGCA TCAAACGCC TGCCG             TTTTGTTACCATCAC  65 328
        hisS NONE
        aspS 1701767 .. 1701790 + -11.1  -5.08824   GATAAGTGAGGCGAA          CCCCTTTTC TTATCT GAAAAGGGG           TTTTTTCAATGGAGA 100 193
     ABC1578 1703183 .. 1703203 +  -4.7  -3.65902   CGAAAACAGAACCAA            TAGGGAACG AAG CGTTTTCTG            TTTCAATCCGGTCAG  59 190
     ABC1581 1706541 .. 1706566 + -11.9   -3.8901   GTTCTTAACTAGTAA         GCTCCTACGCT AAAA AACGTAGGAGC          TTTCGTCCTTTAGAC 100 33
     ABC1584 NONE
     ABC1585 NONE
        trmU 1711662 .. 1711686 + -10.8  -4.81249   TGACAAAATTCACCG          GGAAAATGCG TAAAC CGCGTTTTCC          TTTTTAGCTTTCGGA 100 13
     ABC1587 NONE
     ABC1588 NONE
     ABC1589 NONE
     ABC1590 1715596 .. 1715614 +  -8.8  -5.63103   CCTAGACAAGAAAAA             GCGGCC GCAATAG GGCCGC             TTTTTTTGATTACGA 100 236
     ABC1591 1717011 .. 1717035 +  -5.7  -5.74122   CGCGTGAACAGACAT          CTCGTCCCT TCTTTCT AGGGAGGAG          TTTTTTTATGTGCTG  95 280
        alaS NONE
     ABC1593 NONE
     ABC1594 NONE
     ABC1595 1720813 .. 1720842 + -15.1  -2.75844   GGAAGAGTAAAACCA       CAAACCCGTGCTG AATG TGGCACGGGTTTG        CTTTAGAATAAAGGG 100 31
     ABC1596 1722079 .. 1722101 +  -3.4  -5.26875   AAAATAATGAGTAGG          GCG-GGGAG CCTAGC CTCCCTTGC           TTTTTTCATTGCAAA  79 27
     ABC1597 NONE
         udk NONE
        greA 1723987 .. 1724020 +  -9.7  -5.78622   TCCGCTAGATATAAG     AAGTTCTCTTGTTGC ACTT GTAACAAGAGGACTC      TTTTTTTTCACATGA 100 33
     ABC1600 1724795 .. 1724813 + -13.2  -5.24989   TAAATGAGTCTGAAA             CGGATGCA TGC TGCATCCG             TTTTTTGCTATATGC 100 71
     ABC1602 1727596 .. 1727616 + -12.5   -5.2696   TCAAGACAAAGAAAA            CCAGCCGGC ATT GCCAGCTGG            TTTTTTCAGTTTTAA 100 68
        mthA 1728743 .. 1728776 +  -8.2  -2.57344   CAACAACCACGTAAA     ATGAAGCCCTAAGC AAAAAA GCTTAGGGCTTGAG      GTTGTCGACAAAGTC  63 373
     ABC1611 1738928 .. 1738938 +  -3.2  -3.73982   CGGAAAGCCTTTGCC                 TGGT TGG ACCG                 TTATATTCATATAGC  52 515
     ABC1615 NONE
     ABC1616 1744430 .. 1744458 + -16.9  -4.46112   TAACGCCGCGAAAAA        CAGAGATGCCTGA TAT TTAGGCATCTCTG        TTTATTTAACTGCGG 100 13
     ABC1619 1746788 .. 1746812 + -16.5  -4.98531   TCAAAAATAAGAACA          CGGGGCTAAGC CAT GCTTAGCCCTG          TTTTTCATTTAGAAG 100 58
        nasF NONE
        nasD NONE
        nasE NONE
        nasB 1753376 .. 1753386 +  -3.2  -2.77899   CATGTTCGCGAAGTC                 GTGT TTG ACGC                 TGCTTGCTAGGCAAA  43 5
        nasC NONE
        narK 1756882 .. 1756917 + -17.8  -3.17982   TAAGCGACTTGAAGA    TAAAATGGAGGCCAGC GAAC GCTGGCCTCTGTTTTA     TTGGTGACGGTTTGT 100 38
     ABC1636 NONE
     ABC1637 NONE
        aroD NONE
     ABC1639 NONE
        nadD NONE
     ABC1641 NONE
     ABC1642 NONE
     ABC1643 NONE
     ABC1644 1773496 .. 1773521 +  -7.6  -5.41359   AATAACACGAAAAAA         GCAGGAGG GAAAGCCAAA CCTCCTGC          TTTTTTACTTTGGTT 100 56
       comEA NONE
       comEB NONE
       comEC 1778431 .. 1778463 +  -8.5  -3.86897   ATTATAGATTAACTA     GCAAAGAGGGAGGC GGAATG GCCTGCCTC-TTGC      TTTATGGGCAATAAA  75 458
        holA 1779822 .. 1779843 +  -8.7  -5.61881   GCAAGCACGTAAAAA           GCCTAAGAC TAGC GTCTAAGGC            TTTTTGTTTTTGCCA 100 29
         gpr 1781483 .. 1781516 + -15.5  -3.32966   GCTTATACTCATTAA     TAAAAGAAAGCAGGC ACTC GCCTGCTTTCTTTTC      TGTTCTATGGCCTCT 100 26
      spoIIP NONE
     ABC1654 1783107 .. 1783118 +  -3.6  -3.29471   AGCTCTTATTGAAGC                GCCG CCAT TGGC                 TTGCTATAATAAGGG  49 29
        lepA 1785080 .. 1785106 +  -5.9  -5.37043   TGAAAATACGTAGAG        GCC-ACCTTCTG TATT TAGGAGGTCGGC         TTTTTTCTGTCAAAT  86 108
        hemN 1786374 .. 1786386 +  -3.3  -5.26875   CAGCGAGCTGCAAGG                CGATC ATT GAGCG                TTTTTTCATTGACAA  79 16
        hrcA 1787519 .. 1787530 +  -5.8  -2.64616   TATTTCGTATACGCA                GCAG TCCT CTGC                 TGCTATACATAGAAG  52 41
        grpE NONE
        dnaK 1790060 .. 1790083 +  -8.2  -5.36441   GCTTAATGGAAGAAA          GTCAAAGTCA GTAG TGGCTTTGGC           TTTTTTCTCTGAAAA 100 45
        dnaJ NONE
     ABC1661 NONE
     ABC1662 1793235 .. 1793247 +  -6.3  -3.30969   ATTATGAGGTGAATC                CAGTT GTC AACTG                TTGCGTTTCATACAT  59 34
     ABC1663 1794580 .. 1794605 + -15.5  -5.93809   AAATTGTGTAAAAAA         CGCATTCCGGA AAAT TCCGGGATGCG          TTTTTTTTATAGAGG 100 30
     ABC1664 1795461 .. 1795490 + -22.3  -2.65271   AAAAACTAAAAAGCA       GCATGGCGCAAGG GGAT CCTTGCGCCATGC        TCGTATGCACTTATG 100 32
         dra 1797662 .. 1797680 + -11.7   -4.5002   GTCTACAGTCTGAAA             GGCGGAG AGATA CTCCGCC             TTTGTTGTGTCTTTT 100 104
        rpsU NONE
     ABC1670 1800485 .. 1800504 + -12.2  -5.21709   ATCGAACCAATAAAA            CCTCTGCT GTTA AGCAGAGG             TTTTTTACTATCCCA 100 28
     ABC1671 1802008 .. 1802022 +  -2.8  -2.63579   GGAGACAGACTAGAT               GATGAA CGA TTCAAC               GATTTTCGTTTTGAT  41 28
     ABC1672 NONE
     ABC1673 1803649 .. 1803672 + -15.3  -5.38321   TTGTCGGCAACCTCG          CCGCAGCCC CCTATA GGGCTGCGG           TTTTTTGTGCTATTT 100 72
     ABC1674 NONE
     ABC1675 NONE
        phoH NONE
     ABC1677 NONE
     ABC1678 NONE
        dgkA NONE
         cdd NONE
         era 1810584 .. 1810614 +  -2.8  -5.71712   TATTAACTGGGAAAA      CAATGGGTTCAAAC TGGGC GTTTGA--CCATTG      TTTTTTTATGTCGCC  84 35
     ABC1682 NONE
        recO 1811959 .. 1811988 + -15.7   -5.5208   AACCGCGGGTGAACC       TCGTCCCTACGCC AATA GGCGTAGGGGCGC        TTTTTTGTCTTCTAC 100 268
        glyQ NONE
        glyS NONE
     ABC1686 NONE
     ABC1687 1816487 .. 1816497 +    -4  -3.08173   TTAATTTCAAGCATG                 TTTC AAC GAAA                 TTAAGTAGCATTGAT  49 11
     ABC1688 NONE
        dnaG NONE
        sigA 1820225 .. 1820256 + -17.5  -4.02762   TAAAGAGATCGCTGA      TCGTTTGGCTTGC CCCTTT GCAAGCCAAACGA       TTCTATTTTGCTTAA 100 42
     ABC1691 1820857 .. 1820876 +   -10  -4.81851   GACGCTTCCCAATAA            GAGCAGGG GAAA CCTTGCTC             TTTTTCCATTTCGCT 100 26
     ABC1692 NONE
     ABC1693 1822789 .. 1822814 + -11.1  -3.66429   AGAATAAAAAAACAA         GCAAGCCGCGC TTTC GCGTCGCTTGC          TTGTTGAACGTTATT  84 40
     ABC1697 NONE
     ABC1698 1827614 .. 1827640 + -10.3   -5.1244   GCCAAAATGTTTCAA        GCTCACGTTCTT ATAT AAGA-CGTGAGC         TTTTTGTGTTAATCC 100 77
     ABC1700 NONE
     ABC1701 1830278 .. 1830292 + -11.4  -5.55664   TTGTCTACAGTCTTA               GAGCGC CTA GCGCTC               TTTTTTTAATGGTCC 100 122
     ABC1702 NONE
     ABC1703 NONE
         zur 1832512 .. 1832533 + -13.1  -5.22039   ATGCCAGCAGTAAAA           GCTTAAGGG AGAG CCCTTAAGC            TTTTTTACGTTTGGG 100 28
     ABC1705 1833008 .. 1833030 + -13.4  -4.52589   AGTGACTACAGTCTG           AGGGGCTTGC CAA GCAAGCCCCC           TTTTATATAGGAAAC 100 174
     ABC1707 1834145 .. 1834166 + -13.7  -4.26079   TTTTTAAACGAAAAA           GCCGGCTCG GACC CGAGTCGGC            TTTTAAATGGTTTAA 100 34
     ABC1710 NONE
     ABC1711 1837971 .. 1838002 + -17.6  -3.31144   GACCTATTTCGTTCA      TAATAAGAGAGGAG TGAG CTCCTCTCTTATTA       TTATGGGCATGAAAC 100 23
     ABC1712 NONE
     ABC1713 1839969 .. 1840026 +    -5  -3.64281   GGTGTATCCTTTCAA GTCAATAAATGAAACGTCAGCGCTGACC ATGT GGCCAA-GCAG-CGGTTCATTTATTGGC TGTCTTTTTGTATAA  57 147
     ABC1714 1841870 .. 1841892 +  -9.1   -5.4833   GATTAGCCTATATAA           CGGCCGG AAGTAAAAG CCGGCCG           TTTTTTCTTAAATAA 100 35
        sodA 1843209 .. 1843233 +   -10   -4.8622   AATACATGCCAACGA          GCCGTGAAGC ATTTC GCTTTGCGGC          TTTTTCATTGGGCAA 100 40
     ABC1716 1844847 .. 1844867 +  -6.8   -5.0916   GTAAAGAGTAGAAAA            GGCATCCG CTTGC CGGGTGTC            TTTTTGTGTTGGGAA  88 266
        pbpA 1847039 .. 1847065 + -13.8  -4.91109   ATGAGTAAATAAAAA         TCCAGCGAGC AGATAAA GCTCGCTGGA         TTTTTATACTAGAAA 100 33
     ABC1720 NONE
       rpmGA 1849568 .. 1849592 +  -9.4  -5.44119   CATCGCGAAACAAAG         TAAGCAGCCGG TCAT CCG-CTGCTTA          TTTTTTTGCCGTGAC 100 23
     ABC1722 1850173 .. 1850185 +  -3.3  -2.80988   ACAAGGTCATCTCTG                ACGAC AGG GTCGA                TGCTTCATGATCTCC  43 3
     ABC1723 1851043 .. 1851053 +  -2.4  -2.75066   GAACAAGGAGGAAAC                 GCGC ATG GCTC                 ATTTAGAACGTTATT  41 76
        moeB 1852098 .. 1852114 +  -4.3  -4.15841   ATACAGCTAGTACCG              GAGCGCC CAT GTCGTTC              TTTCTCGTTTCGTGC  61 63
        nhaC 1853933 .. 1853972 +   -11  -4.85782   GCCGACGGAATTATA  C-AAAGAAAAGTTCTGACG TGT TGTCAGGGCTTTTCTTTCG  TTTCTTTTTAGGCAA 100 245
     ABC1726 1855637 .. 1855659 +  -4.9  -5.95946   GTGTGCTGTCAAGCA           GCCAGTT GAGTAGTGG AACTGGC           TTTTTTTGTTGTTCG 100 58
     ABC1727 1857546 .. 1857560 +  -3.4  -5.01553   GGTCGTCAAAAACAA               ACGGCG TTC CGCTGG               TTTTGTTTCTGGATT  74 359
     ABC1729 NONE
     ABC1730 NONE
        glcK NONE
        ansB 1861067 .. 1861089 + -11.3  -5.45802   GACATGCTTGCATGT           GGCCGAAGC TCCTC GCTTTGGCC           TTTTTATTTTGCAAA 100 213
        thiC NONE
        thiS NONE
        thiG NONE
        goxB NONE
     ABC1737 NONE
     ABC1738 NONE
     ABC1739 1866601 .. 1866612 +  -2.2   -5.1861   AGCGGACACGCCCTG                TACC AATC GGTG                 TTTTTTCGTCGTACA  73 335
     ABC1743 1868474 .. 1868484 +    -4  -3.91674   TCGTTTATACCTTGT                 TTGT TGC ACAA                 TGTTTTCTGTATAGC  59 43
     ABC1745 1869220 .. 1869237 +  -9.1  -5.88476   CTTCCAATAAAAAAA             GCAGGCG AACA TGCCTGC              TTTTTTGTTTATTTT 100 99
     ABC1749 1873321 .. 1873337 +  -2.1  -3.68529   AAGTTGGGCATTCCC              CAGTCGA TTT TCGTCCG              TTTCCGTGGTACACT  49 130
     ABC1750 NONE
     ABC1751 1875099 .. 1875119 + -12.6  -4.15044   TGTCGACAACCTTAA            CAGTGCGC TTATC GCGCACTG            TTTCTTAGAAAAAGC 100 207
     ABC1752 NONE
     ABC1753 1877134 .. 1877154 +  -9.7  -5.29782   ATTCCACAGAAAAAA            GGCTGATCC ATT GAATCAGCC            TTTTTTGTACGTGTC 100 278
     ABC1754 NONE
     ABC1755 1878378 .. 1878413 +    -7  -4.31379   AAGCTTTAACGGAAA    CCGAGGTCGAAT CACCACAATAGC ATTCGACTTCGG     TTTTCGTCACTTGAT  74 3
     ABC1757 1879267 .. 1879284 +  -4.1  -3.17194   TCATAAGAAAGCCAA             CGCTTCT AAAT AAAAGCG              TTGGCTTAAACCACT  49 13
     ABC1761 NONE
     ABC1762 1883128 .. 1883139 +  -2.2  -3.61178   TGAATAATTAACGAA                CGTT TTTA AGCG                 TTTGAGGTCGATAAA  49 122
     ABC1763 1884629 .. 1884660 + -12.4  -4.30995   GCAATAGCCATATGT      ATGAAGACCAGTTG GTGC CAACTGGTCTTCGG       TTGTTTTATGACGAA 100 34
        asnO 1891437 .. 1891449 +  -5.5  -4.60924   TGTGTACGAATACGA                GTGTG GGT CACGC                TTTTTGAACCCTTTG  73 154
         cah NONE
     ABC1770 NONE
     ABC1771 1893482 .. 1893497 +  -6.8  -4.65263   AACCATTTGTAATAA              TGGAGC CACT GCTCCG               TTTCTTTTAACAAAT  80 180
     ABC1773 1894976 .. 1895000 +  -7.7  -5.67063   ATAATAGGGAAGAAA          CGCGTGGGCGC TTA GAGTCTGCGCG          TTTTTTTATACTAGA 100 37
     ABC1774 1895773 .. 1895793 +  -9.7  -3.66018   TTGCTTCAATCTGGA            CGCTGCTTG GCC TGAGCAGCG            TTCTTGACATGGTAG  80 125
        mtnW 1896997 .. 1897019 + -17.8  -4.53765   GAACTAAAAAACAAA           CGAGTTGGGC ATA GCCCAACTCG           TTTTATGGTGTGTCT 100 34
     ABC1777 1898637 .. 1898647 +  -5.4  -3.72576   ATGATGCTATTTTCG                 CGAT GGT ATCG                 TTTCATAAAAGCACC  59 175
        nudF 1899268 .. 1899280 +  -3.3  -3.18738   AAAATCGCCGCTAAA                CAGTC ATA GCCTG                CTTTTGCTGCTCATA  46 27
      spoIIM 1899970 .. 1900007 +  -2.9  -2.98947   CTCTTTTTAGAATAA   TTCCAACATGATAAATGA TAT TCATTTG-CAGATTGGAA   TCATTATTAATTGAC  43 31
         fur 1900727 .. 1900740 +  -3.1  -3.95073   CTATGTCTATGAACG               TGTGA TAAA TCACG                TTTGTACGTATAGAA  56 176
     ABC1781 NONE
        ripX NONE
         drm 1903287 .. 1903305 +  -2.5  -3.66178   AAAAATTATGGCAAG            GAAACAGC AGCT GCT-TTTC             TTTGCCGTTGGAGGG  50 89
         pdp NONE
        ohrB 1905355 .. 1905365 +  -3.2  -3.55563   CAGCAAAAAGGTGAG                 TGGA AGA TCCG                 TTTGAAAAATGGGCT  49 152
     ABC1786 1906045 .. 1906071 + -10.2  -4.84527   GTATAAAAAACAAAA         CCCTGCTTCA CTACCCA TGGAGCAGGG         TTTTTAATGTGTAAA 100 35
     ABC1787 1907643 .. 1907669 +  -4.4  -3.76759   ACTACTATCTTTCTT         CATTAAGAAGCC TGC GGCTGTTTAACG         TTTAATGGGGTTGGT  57 1
     ABC1788 1908060 .. 1908092 +  -8.6  -5.19328   GATGCCAAGGAATGG     GAGAGGGCTTTGT AACAAGAG ACAA-GCCCTCTC      TTTTTATTATGCGGT 100 141
     ABC1790 1909101 .. 1909138 +  -7.2  -4.62069   CATAAATGATTTATT   CTCCTCTCATACTAG GAAGATCGA CTAGT-TGAGAGGGG   TTTTTCACGTGAACA  81 50
     ABC1791 1909903 .. 1909929 +   -16  -5.61689   TTGCATTTGCCCGAA         GCAAGTTAAGCC AAT GGCTTGACTTGC         TTTTTTGTTCCTTTT 100 17
        dacF NONE
     spoIIAA NONE
     spoIIAB NONE
        sigF 1913161 .. 1913193 +  -5.6  -6.02919   TTTATATACTGTCAT      ATCACATGCTGTCA AATCG TGAAAGCATGTGGC      TTTTTTTGTTTCTAC 100 273
     ABC1796 NONE
     ABC1797 NONE
     ABC1798 NONE
     ABC1799 NONE
      spoVAF 1917182 .. 1917209 +  -2.7  -5.40474   GAAAAACGCGAAAAA        GCAGCTT-AGCC TTTTT GGCCGAAGTTGC        TTTTTTTAAAGGGAT  76 71
        lysA NONE
        ppiB 1919095 .. 1919115 + -13.3  -3.90112   AGTGTACAGCAGAAA            GCCCTGTCG TGA TGACAGGGC            TTTACTTCACGCCAC 100 40
     ABC1804 1921804 .. 1921818 +  -3.4  -3.85698   CATGGGAAAAGCAAA               GGCTGC CTG GCGACC               TTTATCGAACGAAAA  53 239
        mmgD NONE
        prpD NONE
     ABC1807 1926106 .. 1926120 + -11.4  -3.11559   TCTATAAATGTGAGA               GCCTGC TTG GCAGGC               TCTTGAGCTTATGCT  84 159
     ABC1808 NONE
     ABC1809 1929019 .. 1929045 +  -3.6  -4.37092   CCCCTTTTGCTTCTT         CAAGTGAAGCGA TAA TCGCTTCAACCG         TTTTATGGGAAAAAT  62 513
        ribB NONE
        ribA 1932473 .. 1932488 +  -5.4  -3.86194   CGAAAAGAGAAAAAC              TTGGGC ATAT GCTCAA               TTTATAGGAGGGCTT  61 3
        ribH 1933025 .. 1933041 + -11.5  -5.70829   TGTCGACAACTCAAA              CGGCCCT GAA GGGGCCG              TTTTTTTCTGCTGTT 100 73
        scpA NONE
        scpB NONE
     ABC1817 1935657 .. 1935690 + -22.5  -3.52113   GCCCCGTGAAAACGA     GCCCCAGCCAAAGGC ATGT GCCTCTGGCTGGGGC      TTATCGGTTTTAACA 100 70
        sodF 1938290 .. 1938314 +  -7.2  -5.38054   GCCCTATTAAAAAAA          CAAACCTAGG AGGGA CCTAGATTTG          TTTTTGTTTATAAAA  91 31
     ABC1824 NONE
      spoVAC NONE
      spoVAD NONE
     ABC1827 1945171 .. 1945200 + -10.9   -4.7871   ATGTAAGAATAAAAA       CCTTTTCGCC-GTT CAA AACAGGTGAAAAGG       TTTTTGGTCGTGGTT 100 50
        dacB NONE
        spmA NONE
        spmB 1947589 .. 1947612 +  -4.4  -5.80817   TGACAAGCAAAAGAG          CGTGGCTGGC AAAA GCTGGACGCG           TTTTTTTCTATTGGG  93 56
        rluB NONE
        resA NONE
        resB NONE
        resC 1951953 .. 1951990 + -15.7  -4.77036   CTTACGCTTAATTTT   GGCGGAATTGTTACAGC CGGT GCTGGAACAATTCCGCA    TTTTTAGTCGTACGA 100 30
        resD NONE
        resE 1954650 .. 1954682 + -13.6  -3.66178   GGCAATGCAGACGGA     TGCAGCGT-TTGTCG GAAT CGACAAGGCGCTGCA      TTTGCCGTTAGGAAG 100 93
     ABC1837 NONE
     ABC1838 1956560 .. 1956572 +  -3.3  -2.63596   TTTTCGGTGGTCACA                CGCGT CTA AAGCG                TGGTGTCAAGTGAGC  42 17
     ABC1839 1957296 .. 1957308 +  -4.1   -4.5538   GCGACTTGAAGGAGG                CCAAT ATG GTTGG                TTTTATCGATTTTGT  66 131
     ABC1840 1957494 .. 1957521 +  -2.7  -5.00616   TACATAGTTAAAAAG       CCGTTGGCAACCC TAAA GGGA-GC-AACGG        TTTTTTAGGAGGGAA  70 75
     ABC1841 1958407 .. 1958433 +  -7.3  -4.15328   CGGACAAGTAAAAAA        GCAGCCACTCCT TGAA AAGAG-GGCTGC         TTTGTCATTTAAGTT  73 130
     ABC1845 NONE
        recS NONE
     ABC1847 NONE
     ABC1848 NONE
     ABC1849 1966335 .. 1966353 +  -8.8  -4.61873   ATAAGCTAAAAAAAA             CAGCCTGC TTA GCAAGCTG             TTTTCGTTTGTAACA 100 56
     ABC1851 1967261 .. 1967274 +  -8.1   -5.8187   AGTAAGTCTTTCAAG               CGCCA ACTT TGGCG                TTTTTTTATTCAATC 100 90
     ABC1852 NONE
     ABC1853 NONE
     ABC1854 1971619 .. 1971637 +  -9.6  -5.28176   TATGTTTTATTTGAT             GGTATCCT TTT AGGGTACC             TTTTTTGTACATAAA 100 265
     ABC1855 1972858 .. 1972880 +  -7.7   -5.9003   AGATAAAAAGTAACA           CGGAGGC GAATCATAA GCCTCCG           TTTTTTTGTTCGTTT 100 28
     ABC1856 NONE
     ABC1857 NONE
     ABC1858 1975431 .. 1975459 + -11.1  -5.14563   AAAACGTAGCTAGGT        GTAGCGAAAGG CATGAAA CCTTTCGCTGC        TTTTTTCGTAAACAA 100 32
     ABC1859 NONE
     ABC1860 NONE
     ABC1861 NONE
        gudB 1980075 .. 1980106 +  -7.5  -4.35581   ATGAGAAAATAAGTG     CCCTTGT-C-CAAAG TTGC CTTTGAGGACAAGGG      TTTTGAATGTTTTGA  75 55
     ABC1863 NONE
        ansZ 1982154 .. 1982167 +  -2.3  -3.36327   GAGTAGGCGGTCAGC               CATGG TATC CCTTG                TTCTAGCTGCACTGG  45 111
     ABC1865 1982819 .. 1982847 +  -2.4   -4.0371   ATCACTAGACCGATA       CGCTTGTCAAACG ATCT TGTATG-CGAGCG        TTTGTCTACAGCCTA  53 42
     ABC1866 1983331 .. 1983355 +  -9.3  -5.63517   ATGCACGTAAGCAAC          CCCTTCTTCTA ATC TTGGAGAAGGG          TTTTTTGTTTGGCAA 100 278
        metI NONE
     ABC1868 NONE
     ABC1869 1989827 .. 1989860 + -12.5  -5.81412   AAGCTTATAAGAAAA     CAGACGCAAATGAGC GAAA GCGGATTTGCGTCTG      TTTTTTTTGCATAAA 100 31
        sleB NONE
     ABC1871 1992216 .. 1992235 +  -8.6  -5.59357   AATATTGATTCAGAA            GGCTCTCT GGAA AGAGAGTC             TTTTTTTCGTCTCGT 100 33
         cmk NONE
        plsC NONE
     ABC1874 1994895 .. 1994918 + -14.6  -6.06529   CCAATAACACATGAT          CCGGCGCAAGC TGA GCT-GCGCCGG          TTTTTTTTATGTCTA 100 34
     ABC1875 NONE
     ABC1876 1997008 .. 1997026 +  -2.5  -2.60194   ATAATTGGCAAGGGG            GAAACTGA ATGA TC-GTTTC             ATTAATTGCGACGGT  41 40
     ABC1877 NONE
        gpsA 1998716 .. 1998762 +  -3.8  -3.81137   AATTGCGCACACTCT TTTTTTCTCATGCATACGAT AAGGAGA ACCGTAAGCATGAGGAGGGA TTTAGGTGTTTAAGA  56 73
     ABC1879 1999136 .. 1999166 + -12.6  -5.77988   TTAGGATTTAGTCAA       GCTAGAGAGGAGAG CCC CACTCCTGTCTAGC       TTTTTTTATATCTAT 100 127
     ABC1880 NONE
     ABC1881 2000291 .. 2000301 +  -6.8  -2.58579   GAAGGGGCATGTTGC                 GGGA GGC TCCC                 CTTCTCAAGCATTGG  56 120
      spoIVA 2002004 .. 2002024 +  -7.6  -4.62313   AGTGCTTTCGACTAA            CTCATTGC CAAAT GCGATGAG            TTCTTTTTGCTTTTC  86 108
        folE NONE
        mtrB 2002899 .. 2002916 +  -4.8   -5.7827   ATACGGAGGAATCAG             GCGCTT AAATGC GAGCGC              TTTTTTCTTTGTGTT  95 18
     ABC1885 NONE
        menG 2004492 .. 2004508 +  -6.6  -2.64144   TTGGAGAGGAGTAAG              GCAGTA ATGGC TACTGC              ATCTTTAAATAAAAC  56 53
     ABC1887 2005391 .. 2005402 +  -2.2   -3.1855   GTTTTATTAAAGGAG                GTTC CTAT GAGC                 TTACATGTTGGAGAA  43 31
     ABC1888 NONE
        hepA 2007252 .. 2007268 +  -9.4  -5.72622   CGGAGAAAATACTAA              GCCAGC GGCAA GCTGGC              TTTTTTGTTTGTAAA 100 26
         ndk 2007831 .. 2007855 + -12.9  -5.36441   TGGGTTTAAAACAAA          GCCAGTTGGGT TCT GCTCAACTGGC          TTTTTTATGTAAAAC 100 32
        cheR NONE
        aroF 2010040 .. 2010050 +  -3.2  -4.11773   AACGTCACCATGCCG                 CTTC AAA GGAG                 TTTTAAACGATGTTT  58 9
        aroB NONE
        aroH 2011654 .. 2011673 +    -5  -4.84582   AGTCAAGAATGGCAA            GCATGGTT GCAT AAACATGC             TTTTATATGTTTTTT  74 181
        trpE NONE
        trpD NONE
        trpC NONE
        trpF NONE
        trpB NONE
        trpA NONE
        hisC NONE
        tyrA NONE
        aroE 2021410 .. 2021426 +    -8  -5.00616   TGTCCACCTTTGAAA              GCAAGC CATGT GCTTGC              TTTTTTGCCCAAAAA  95 157
     ABC1904 NONE
     ABC1905 2023622 .. 2023639 +  -9.1  -5.59357   AGAAAATCTTGAAAA             CAGGGCC AACT GGCTCTG              TTTTTTTGCTATACT 100 29
     ABC1906 2024190 .. 2024210 +  -3.3  -2.57252   AATGTAGGCGGTTTA            TAGTATGAT GGT ATCGTCCTA            GTATTAGTCTTGTTA  42 67
        qcrA NONE
        qcrB NONE
        qcrC 2026290 .. 2026307 + -10.5  -5.14563   TGTGTTATACTAAGA             GCTGCCC AAAT GGGCGGC              TTTTTTCATGAAAGG 100 42
     ABC1910 NONE
     ABC1911 2027816 .. 2027830 +    -5  -3.78087   CTTGCAACCATAGCG               GGAAGT TTG ACTTTC               TTTGACGTTTTGATT  59 77
     ABC1912 2028610 .. 2028631 +    -8  -5.27779   CGGCTTAGTCTGAAA           CCAGCTCA TTCACT TGGGCTGG            TTTTTTCGTGTTAAC 100 55
     ABC1913 2030094 .. 2030110 +  -8.7   -5.2189   AAAAGCAACAGAGAA              GCGACAG GCT CTGTTGC              TTTTTTACTGCTTAG 100 97
     ABC1915 NONE
        dapB NONE
        mgsA 2032692 .. 2032720 + -13.4  -3.01712   GAAAAAGCAAACCCG        TTAAAAGAAGGC TGAAC GCCTTCTTTTAA        TGTTGGAGGGAGCAA 100 11
     ABC1918 NONE
     ABC1919 NONE
     ABC1920 2035151 .. 2035167 +  -6.5   -4.6575   GCGCCTTTTTGCAAA              GCAATGG CTT CCAATGC              TTTTATGATTTCTCT  78 211
     ABC1922 2036446 .. 2036464 +  -9.5  -3.59262   GCAAGAAAATAAAAA             GGGCGGC TTTAT GCCGTCC             TTTCAGACTGTAGAC  78 29
         zwf 2039065 .. 2039100 +  -3.4  -5.87996   AGACTAAACGAATAA    GCGGATATTATGTTCTT TAT ATGAGCATA-TATCCTC    TTTTTTTGTTAGTTA  88 69
     ABC1925 2039735 .. 2039772 + -12.4  -4.04576   TCGCTGAGTGAGAGA   GGACATAACATATTCGT CATAT AC-AATATGTTATGTCC   TTTAATTATCTAACT 100 62
     ABC1928 2043603 .. 2043625 + -19.2  -5.47159   GTAAGAGAATGCGAA           CGATGCGCCC TAT GGGCGCATCG           TTTTTTATGTTACAG 100 40
     ABC1929 2044938 .. 2044956 + -14.6  -5.24799   GTCTATAGTCTTAAA             GGAAGCGC AGT GCGCTTCC             TTTTTCTATTTATCC 100 157
     ABC1931 NONE
     ABC1932 2048323 .. 2048346 +   -11  -5.63504   CAGGGTCGTGTGCGT          CGCTCCATCCG TTT CGGG-GGAGCG          TTTTTTTGTGCCCTT 100 198
     ABC1933 NONE
     ABC1934 NONE
     ABC1935 NONE
     ABC1936 2051851 .. 2051861 +  -4.6  -3.33737   GATGGGAACAGTCGT                 GCTG TAT CGGC                 TTATCGGCCTTGATC  53 2
     ABC1937 2052494 .. 2052511 +  -9.1  -5.40072   AGAATGGATGAAAGA             GAGGGGC GGAT GCTCCTC              TTTTTTTGAGGCGCC 100 30
     ABC1941 2056817 .. 2056837 + -10.5  -5.71712   AGTGTTATTGAAAAA            GCTTGATCA AAA TGGTCAAGC            TTTTTTTGTATGCAA 100 42
     spoIISA 2057913 .. 2057936 + -11.8  -5.56264   CGGAAAGCGCGCTAG          GCAGAATGGG ATCA TCCATTCTGC           TTTTTTGTGTTTAAG 100 253
     ABC1943 2059027 .. 2059052 +  -7.5   -5.2015   ATAGGTCCCCTATAA         GCGCTGCCCATG TGT CCTGG-CGGCGC         TTTTTCTCTTCTTCA  90 37
     ABC1944 NONE
     ABC1945 2061196 .. 2061214 + -12.4  -5.72616   TTACAGTGTTTTAAA             CACGTGCG ATA CGCGCGTG             TTTTTTTATGTAACT 100 27
     ABC1946 2061832 .. 2061843 +  -7.2  -5.41143   GTTGTACAAGTATAA                CGGG GCAA CCCG                 TTTTTTTAAAACATA  91 81
     ABC1947 NONE
     ABC1948 NONE
     ABC1949 NONE
     ABC1950 NONE
     ABC1951 2067888 .. 2067899 +  -2.2  -2.71097   GGCTAGGGGGGTGAA                CGCA TGAA TGTG                 TCGATTTGTACCATT  40 19
     ABC1952 2068904 .. 2068938 +  -3.6  -5.09895   TCGCCTACCATGACA    CTCGCGGGCAAGTCA ACGTGA TG-TTTGTCCGCTAG     TTTTTTGAGTAAATA  77 208
        dsdA NONE
        exoA 2071635 .. 2071662 + -15.6  -4.75308   CGCGACCGTTTTAAA        GCGAGTTGCTCG TGCT CGTGCAACTCGC         TTTTTCGGTCTTCCT 100 27
     ABC1956 2072590 .. 2072604 +  -2.8  -3.75665   TGCCTAAATATCCTT               TCAGGA GCA TGCTGA               TTTACTGAGATGTCA  52 74
     ABC1957 NONE
     ABC1958 NONE
     ABC1959 2074350 .. 2074366 +  -5.1  -3.31248   AGGCGAAAAAAATAA              GCAGG AGGGGGA CCTGC              TTATGAACGGTGTTC  55 39
     ABC1963 NONE
     ABC1964 2080014 .. 2080024 +  -6.8  -4.11216   GAACAAACCATTAAA                 TCGG GCG CCGA                 TTTTAAAGCTGGAAA  71 374
         blt 2081321 .. 2081335 +  -2.8  -4.95484   GACCGTTTTGGCTGT               CCAACT TTT AATTGG               TTTTATTTAATAATA  70 43
     ABC1966 2082406 .. 2082420 +  -5.6  -3.05935   AACTGAGACTCCGTT               CGCGAG TTC CTCGGG               TTCAATGAGGACTAT  54 180
     ABC1967 2083389 .. 2083399 +    -4  -3.53012   ACTTGTACGGAGTGG                 CATT TGA AATG                 TTTAAAAACAACAAG  52 173
     ABC1968 2083860 .. 2083889 +  -4.3  -2.89565   AATGATAGCAGGAGC       AGAGAAGGCGC-TA TCA TACGCACCTTCTCA       TCCTTGTATGCCGTT  46 36
     ABC1969 NONE
     ABC1970 NONE
     ABC1971 2086049 .. 2086062 +  -2.3   -3.1355   TTTTACACATAAAGA               GCTTG TTGA CTAGC                TTCAGTATCAATGAG  43 13
        sigY NONE
     ABC1973 2087365 .. 2087395 +  -4.7  -3.39895   GTAAGCAATCATGAT       GTGGGGGCA TTACAAGTTAGCC TGCCCCCGC       TTACTTGATAGAAGA  53 372
     ABC1974 NONE
     ABC1975 2089556 .. 2089567 +  -2.2  -2.52676   ATAATAAATACATAA                GGTG CGGG CATC                 TGAATTGAGCGAGTA  39 112
     ABC1976 NONE
     ABC1977 2090924 .. 2090944 +  -9.8  -3.79519   CAAATTATAAAAAAA            GGAACTGT TGCAC ACAGTTCC            TTTAATAATACGATT  84 359
     ABC1981 2093774 .. 2093804 +  -8.5   -4.8083   CTGTAAAACAATTAG      CCTGTAGAA-AACG TAGG TGTTTTTCTACAGG       TTTTTAATGGTCTTC 100 62
        motA NONE
        motB 2096392 .. 2096415 + -13.9  -5.50499   CAATCGAATAAAAAA          CGGAGTGGG TTCCGC CCCACTCCG           TTTTTTTAGGTGTCA 100 30
     ABC1985 2097621 .. 2097675 + -11.5  -3.96681   TATCCGCAACGGTTT TACTGAACCCGAGCAATAGCCCGCTC CGAT GAGCGGGCTATTGCTTTGGC-CAATC TTGTTCATTTGTTGA 100 7
     ABC1987 2098833 .. 2098856 + -15.4  -3.74178   TAGTCTACTAAAAAA          GCCTTGAAGC TCAT GCTTCAAGGC           TTTGAGGTTTCCTTA 100 73
     ABC1994 2108666 .. 2108685 +  -7.9  -5.64873   CAGCATAAAGAAAAA            GATTGCC GGCTAA GGCAATC             TTTTTTGTTGTTAAG 100 33
     ABC1996 2111028 .. 2111055 +  -3.4  -4.79223   GTTTCACTTCGTGAA        G-CGATATGGAAG CAA CTGCCTTATCGAC        TTTTTCGTCATCTAG  71 437
     ABC2003 NONE
     ABC2004 NONE
     ABC2005 2120416 .. 2120434 +  -4.6  -3.82484   ATCAGCCACATTGCC             TCAAATAC GTC GTATGTGA             TTTCAATTCTGCTAT  59 239
     ABC2020 2137321 .. 2137341 + -12.5   -5.1675   GCTACAGTTTAAAAA            CCCGCCTGC TAT GGAGGCGGG            TTTTTTCATGCATAA 100 81
     ABC2021 NONE
     ABC2022 NONE
       gerAC 2141058 .. 2141087 + -18.1  -3.06796   CGCAAATAAAGTGAA       GACAAGCAAACGT CGTT ACGTTTGCTTGTC        TTCGCTCGCCTGCAA 100 27
     ABC2029 2145704 .. 2145716 +  -4.1  -4.17748   CCCTCGTAGCAATTT                GTCGA AGC TTGAC                TCTTTTTCCTTTTAT  61 32
     ABC2030 2147212 .. 2147237 + -12.7  -5.42131   CTCTTCATGAAAAAA         GTTCCCTCATG TACG TATGAGGGAAC          TTTTTTATATCGTTA 100 31
     ABC2036 NONE
     ABC2037 2157528 .. 2157547 +   -10  -5.50499   CGAAGCGAATAAAGG            CCGCGCTT GCAG AAGCGTGG             TTTTTTTCGCTATAA 100 29
     ABC2038 2158618 .. 2158644 + -15.3  -3.64103   TTCGGTTTTAAAAAA         GCCAAGAACCT TTGTC AGGTTCTTGGC         TTTAAACTGTGGCTC 100 30
     ABC2043 2162916 .. 2162934 + -10.3  -5.52384   GCCTAATTAAAAAAA             GCAAGCC ATTTC GGCTTGC             TTTTTTTAATAGGAG 100 31
     ABC2050 2167319 .. 2167356 + -13.5  -3.86897   AAGGCTAAATGGGAA   AAGAAGCAAGCTCACAC AAAT GTGTGGGCTTGCTTCCA    TTTGTCGGGCCTGGG 100 33
        recU NONE
        ponA 2173202 .. 2173239 + -15.1  -3.93985   CAGTTCTGAGGAATA   ACAAAAGGCGCAGCTTAT CTT AT-AGCTGCGCCTTTTGG   TTTGCTGTCTCTTGT 100 25
     ABC2072 NONE
     ABC2073 2193815 .. 2193830 +    -4   -2.9006   TATAGGAAATGGTTT              TGATGC TGTT GTATCA               TCTCTACCATCACTT  46 72
     ABC2074 2195144 .. 2195154 +  -6.8  -3.34013   TGTGACTGCAACAGT                 GCAG CAT CTGC                 TTGGTTGGACACGTA  61 216
     ABC2076 2197862 .. 2197885 +  -3.8  -3.14132   GAGCTCTCCTTCTTC          CAGCTTCAAC GTTT GCTTAAGCTG           TTCATCCGGCAGCAA  47 340
     ABC2078 NONE
     ABC2079 NONE
     ABC2080 2202338 .. 2202368 +  -3.2  -4.33653   TTCGTATAATAAAAA      GCCCGCGCCT-GT AAAAAA ACAAGGGACGGGC       TTTGCTTTTTCAATG  61 61
     ABC2081 2203260 .. 2203274 +  -2.8  -3.07198   CATCATCCGGCCGCT               CTGATT CAT AAACAG               GTTTGTCTCTCCCAA  44 295
     ABC2084 2205110 .. 2205120 +    -4  -3.68023   CCGGTGTACTATATT                 TACA ATA TGTA                 TTGCTTTTAGAACTT  54 220
     ABC2085 2206145 .. 2206160 +  -4.6  -3.13073   AGTTATCATAGAATT              CCTGCC CTTC GGCAGC               TGTCTTCATAGCAAT  49 279
     ABC2088 NONE
     ABC2089 2210604 .. 2210617 +  -2.5  -3.65097   CTTTTACCTAGCATC               TAAAA GTAA TTTTA                TCTCTTTTATTTGTT  50 204
     ABC2091 2213196 .. 2213229 +  -8.3  -3.96624   TTCAAATAAAACGCA     CAGGACAGCAA AAACATAAATGG TTGCTGTCCTG      TTTATAATACGGCTA  77 85
     ABC2093 2214755 .. 2214792 + -10.7  -4.24342   TCAAATTGACTTTTA   GTATAGAGCCCCGCCT ACTTTTA AGGCGGGGCTCT-TAG   TTTATTCATAACAAC 100 25
     ABC2096 2217618 .. 2217640 +  -7.6   -5.1485   AAGTGATTATGTAAG           CTCCCCTCTG TTT CAGCGGGGAC           TTTTTGTATTAATTC  95 35
     ABC2097 2218530 .. 2218542 +  -6.2  -4.60797   TTACGGAGCCTTTTA                GGGG TTCAT CCCC                TTTTGTATATAAAAA  77 25
     ABC2098 2220430 .. 2220452 + -10.6  -4.07868   AAATGGCCCCACAAA           GCCAGCCT TCTCGTT AGGCTGGC           TTTGTGTCGCTATGC  91 50
     ABC2101 2222580 .. 2222609 +  -7.9  -3.92659   ACAAATGCATGGATT       TGGCGGAGCGGC ACAGCAA GCC-CTTCGCCA       TTTCCGTTTTCCCCA  71 59
     ABC2103 NONE
     ABC2104 2224664 .. 2224688 + -10.7   -3.4398   ATCCGTTCGCGTGAA          TCGCCTCCC AATTTCA GGGAGGCGG          CTTTTTCCATTAAAA  83 27
     ABC2105 2226116 .. 2226129 +  -3.9  -4.26681   TCTTGAGAAAAGACC               CATTT CCAT AAATG                TTTTGAATACTTTAT  62 516
     ABC2107 2226990 .. 2227005 + -10.4  -4.14472   GGCAAAAAGCAGAAA              CGAGCG CTAG CGCTCG               TTTTCGACATGTTCG  91 272
     ABC2110 2230558 .. 2230589 + -19.6  -4.32649   ATACGCGTTAAAATC      CAACCAGCAAGCCC TTTC GGGTTTGCTGGTTG       TTTCCTTTTTGACAT 100 30
     ABC2111 2232362 .. 2232394 + -14.2  -3.02511   ATGTAAAATAAACAT     CGAACCCCCCGTTGC CTTA GCA-CGGGGGGTTCC      TATTGCGACAATAAG 100 30
     ABC2117 2239329 .. 2239354 + -13.3    -5.252   AGCAGGAACGTAAAA         CGCACACCTCC ATTT GTAGGTGTGCG          TTTTTTATGAAGCTG 100 28
     ABC2120 2242602 .. 2242629 +    -2  -4.24984   CTCTGTCTATACGAG        TGTAATTAGGCG CCGC CTCATAGTTACA         TTTGTCATTTTGTGT  58 80
     ABC2121 NONE
     ABC2122 NONE
     ABC2123 2245157 .. 2245168 +  -2.2  -4.86001   AAATCGCTTAGGGTC                GTTC TGCC GAGC                 TTTTTATCGACTCCT  66 30
     ABC2124 NONE
     ABC2125 2247007 .. 2247027 +  -8.2  -4.29396   TTTCATACAAAAAAA            GCGCAGGG CTGTC CCCTGCAC            TTTTAGTCCGTAGTT  82 80
        ampS 2250928 .. 2250960 + -13.6  -3.22906   AATTTAACCCGTTAA      AAAAAGCGATGTGC TGGCT GCACATCGCTTTTC      GTTTTATGAACGTAC 100 34
     ABC2133 2253242 .. 2253266 + -11.5  -5.65927   GACTGAATAAAAAAA          GCGCATTCC AGCTCTG GGAATGCGC          TTTTTTCTTTAAATG 100 31
     ABC2138 2257674 .. 2257695 +  -8.7  -5.08601   CAGTTCCAATAAAAA           CCAGCCC CTATTGCC GGGCTGG            TTTTTATTCAAATAC 100 29
     ABC2144 2262473 .. 2262483 +  -2.4  -3.44848   CAATTAAATGAAAGG                 AGGC TAT GCCA                 TGTTTCCTGCGCCAC  47 30
     ABC2145 2262914 .. 2262928 +    -5   -3.7829   TAGGCTAGCACCCCA               GTTGGT GCC ACTAAC               TTTAGTCCCTGTGAT  59 142
     ABC2159 2277772 .. 2277797 + -11.9  -3.82097   GCACAATGACAGTAA         GCCTGTT-GGCC AAT GGCCGGACAGGC         TTTAATCGGTTTAAA 100 32
        lexA 2286927 .. 2286957 +    -7  -5.38047   TCTACAAACACTAAA       GACTCTTTCATC GAATGGG GATAAAAGAGTC       TTTTTTGTGTAGCTG  89 166
     ABC2170 2290801 .. 2290812 +  -5.8  -3.04398   CCCACATGTTCAAAA                GCCA GGAA TGGC                 GTTTTCACCACACCC  54 52
     ABC2171 2291453 .. 2291468 + -10.4  -5.07107   TTCTTTAATGAATGC              GTGCCG ACTA CGGCAC               TTTTTTGCGAATTTA 100 33
     ABC2172 2292698 .. 2292739 +  -4.4  -2.52606   CCTGAGAGATGAAAA ACAGCCTTGTTCCGACAT GTTCAA GTTTCGGAGCAAGGCTAC  ATGGTTTTCTAGTTG  45 63
     ABC2178 2301924 .. 2301948 +  -7.1  -3.33361   CCCCAAAACAAAAAA          CCCTCAACACA AGA TGTGTCAAGGG          TTCCTCTCCTTAATA  64 106
     ABC2182 2307171 .. 2307198 + -13.6  -2.70932   TAGACAACTAAAAAA        CGGGATGAAAAT CGTT GTTTTCATCCCG         TCCTTGGAAAGAACC  93 66
         tgl 2317868 .. 2317901 + -16.8  -4.18197   TACTAAAAAGCAAAA     CAGGCTGCTGCACG TGTATT CATGCAGCAGCCTG      TTTTAGCTACGAGGT 100 35
     ABC2298 2423908 .. 2423948 + -17.9  -4.96773   TTCGAGGTAGAAAAA  GCTAGAAAAAAGGAGGC ATGATCC GCTTCCTTTTTTCTAGC  TTTCTTTTTGGTTGA 100 21
        rpmB 2435604 .. 2435622 +  -7.4  -5.86465   AATACGCAAAAAAAA             CACCGC AATTGCC GCGGTG             TTTTTTTATCTTATT 100 40
     ABC2325 2452917 .. 2452930 +  -2.4  -3.53012   TATGCCTTTTGGCAC               TCGT AACGAC ACGA                TTTCACGAGAAGGAA  47 497
     ABC2369 2501207 .. 2501217 +  -6.8  -5.13741   TCTATGTTGTTGGAT                 GCAG GCA CTGC                 TTTTTCTTCAGTTGC  87 323
     ABC2373 2503971 .. 2503990 + -10.7  -4.64861   GATTAATTGGGAAAA            GCGCAGC TAAGAT GCTGCGC             TTTCTTTTGGGGGAA 100 16
     ABC2376 2507364 .. 2507392 +    -3  -4.54047   AATCAGCATTTGAGC        GGAGGCCTCG TACAATCGC CGTTGCCTCC        TTTTCTCTCGCATAA  62 234
     ABC2379 2509469 .. 2509481 +  -4.9  -3.79787   TCTTCCATTCCCCTT                TTGAT CAA ATCAA                TTTGCGTTGCTATCA  59 363
     ABC2382 2511314 .. 2511324 +    -4   -3.2348   AAGTGGTTTAAGTGT                 GATT GCA AATC                 TTGGATATTCATTTT  49 428
     ABC2385 2512259 .. 2512288 + -14.3  -3.78034   TAGTCGGCATAAAAA       GCCAGTAGGCGCG TTTG TGCACCTACTGGC        TTGTTGCTATCGCTA 100 38
     ABC2387 2514026 .. 2514055 +  -9.3  -4.79949   ATCTTTACAAAAAAG       GACGAGATGCTAC AGGA GTAGGATCTCGCC        TTATTTTTTTGCCAA 100 56
        ctaA 2520556 .. 2520579 + -19.6  -4.21936   TAAAAAACGCAAAAA          CCGGCTGGGC TAGT GCCCAGCCGG           TTTTCAGATTGTAGA 100 38
     ABC2397 2525382 .. 2525427 +  -6.7  -4.62085   CGGCAAGTTGCGCTA GCGCTGAGCGTTCTCCTTTGA TCAA TCGAACATGTCCGCTCAGCGC TTCTTTTTTAAACGT  78 51
     ABC2399 2527118 .. 2527146 + -14.7  -4.57569   CCATCAAAAAGAAAA        GAGTGACTGGC CATAAAA GCCAGTCACTC        TTTTTAAAACGCTAG 100 10
     ABC2402 2529862 .. 2529889 + -12.8  -5.28826   TTTTTAAAATGAAAA        GAGAGCCACTGA CCGG TCAATGGCTCTC         TTTTTTATGGCGTTT 100 34
     ABC2405 2532359 .. 2532383 +  -8.6  -4.54821   ACACGTTGACGAAAA          GCCAGTCG ATTCTTGTC CGACTGGC          TTTTATCGTTAGCCT  87 32
        speA 2534296 .. 2534326 + -11.3  -5.94214   AGAAAAGCACAAAAA       GCGTGCTGAAA AACGGATAG TTTCAGCACGC       TTTTTTTGTTCTATT 100 78
     ABC2410 2538988 .. 2539014 +   -11  -5.46629   AGACTAACTTGGTGT         GCTCCTAGAT GCAATCG ATCTAGGAGC         TTTTTTTGCGATATT 100 34
     ABC2411 2539540 .. 2539574 + -10.7  -4.87807   TTAAAACAATAAAAA     GAGCATAGCCACCGC GAAAA GCGTTGGTTTTGCTC     TTTTTGCTCTATTAC 100 29
     ABC2422 2551859 .. 2551882 + -12.4  -4.98255   ACGCAAGCCATATGT          GCGAGCAGCC TGTC GTCTGCTCGC           TTTTTCTACTTGCGC 100 40
         def 2552690 .. 2552712 +    -7  -4.98255   GGAAAAACTAAGAAA           GCCAGCCT TTCAATC AGGTTGGC           TTTTTATCATTGCAG  86 216
     ABC2424 NONE
     ABC2425 2554689 .. 2554727 + -22.7  -3.57615   ATGGAAGTATAACAA   CAAGCCTGCTGACAATG AAAGC CATTGTCGGCAGGCTTG   TTTAGCAGCTATTAG 100 29
     ABC2429 2557587 .. 2557604 +  -9.9  -5.63374   AAATGAATAAAAAAA             TACCAGC AAAA GCTGGTA              TTTTTTTAGTGTTGA 100 31
     ABC2437 2565832 .. 2565852 +  -7.7  -3.49777   CCTTTGTCCGTCGAT            CATTCTTTT TTT AAAAGGATG            TTCTCATATCTAGGA  68 191
     ABC2438 2567006 .. 2567033 + -17.8  -6.14618   ATGTATAAAAGACAA        GGGTCTCCAGCG ATTG TGCTGGAGACCC         TTTTTTTGTTTTATA 100 33
     ABC2441 2570211 .. 2570236 +  -9.7  -4.98857   AAGAGGCATGGTTAA         CGCCCCTCAAA GTCG TTTCGGGGGCG          TTTTTATAATTAAAT 100 47
     ABC2442 2571932 .. 2571951 + -10.7  -6.11644   GGAGTAAAAAACGAA            CCGCAGC GGACAA GCTGCGG             TTTTTTTTTGCCTCC 100 34
     ABC2446 2573728 .. 2573751 +  -8.2  -5.07941   ACTCTAATAGACAAA          GCCCATTC GAAACGGA GAATGGGC           TTTTTGTCTGCTTTT 100 34
     ABC2455 2583438 .. 2583457 +  -8.6  -5.16071   TTTACGCGAAAAAAA            GCATAGCG AGCT CGTTATGC             TTTTTATTCATGCTT 100 20
        aroK 2605084 .. 2605115 + -14.6  -4.09827   TCGAAGGCTAAAAAA      GCGGCTTTTCCTTGG TAG TCA-GGAAAAGCCGC      TTTCATTCTGTTATG 100 30
     ABC2485 2608186 .. 2608217 + -21.8  -4.16943   TGCGTTTAGCTAAAA      CCAGGAGGCTCTTT CGTG AAAGAGCCTCCTGG       TTTTAAGGTGTCCAA 100 86
         dat 2611709 .. 2611748 + -20.3  -3.91858   CAGAGCATATTCACA  CCCAAACAAGCGCT-TCC GTTTA GGAGAGCGCTTGTTTGGG  TTTGTCGACTATGTC 100 3
     ABC2492 2615712 .. 2615739 +   -12    -4.208   CTTGTTTTGAAAAAA        GCAGCC-AGGCCC CTT GCGCCTCGGCTGC        TTTCTCATTTTAAAC 100 48
     ABC2496 NONE
     ABC2497 2622594 .. 2622632 +   -14  -4.50943   AATCTATATACATGC   TAGAAGCCCATTACCG AATAGGA CGGAAATGGGCTTCTG   TTTTGTACGTTCTTA 100 39
     ABC2499 2623602 .. 2623628 + -18.2  -4.72846   GAACGGCTATTAAAA         CAGCTGCTTTAC CAT GTAAAGCAGCTG         TTTTTGCATATGTAG 100 28
     ABC2506 2626629 .. 2626652 +  -8.2  -4.62069   CCAAACACAAAAAAA          CTCCTTAAGC CGTT GCTTAAAGAG           TTTTTGAAATGCGGG  91 18
     ABC2509 NONE
     ABC2510 2633348 .. 2633365 +  -5.5  -3.71607   AACATACCAAAAAAA             GCTGCCA AACT TGACAGC              TTTCCATGGTATTAA  59 73
     ABC2513 2635743 .. 2635768 + -11.1  -4.46212   ATCTCCCCTTTTGCC         ACCGAGCCGTT TCAC GACGGCTCGGA          TTTTCTCGTCGCAAA 100 40
     ABC2514 2636596 .. 2636615 +  -4.2  -6.20267   AGCTGTTTTATTAAA            TCAGGCGT TGTT AAGCCTGG             TTTTTTTATTTTTAC 100 39
     ABC2515 2637601 .. 2637626 +  -7.6    -3.409   TCTATACACAAAAAA         GGGGAGTTGCC TATGT GGCA-CTCCTC         TATTATTCCAACTTT  68 171
     ABC2522 2642554 .. 2642576 + -14.9  -3.92869   TCTTTTTATAGTTGA           CGTGCAGCC TTTTT GGCTGCACG           TTTATGCGTAGCTAC 100 151
     ABC2524 NONE
     ABC2525 2644783 .. 2644809 + -15.2  -3.39449   TCCAAAACACCAAAA         GGCTGTCCGCTT ATA AAGCAGACAGCC         TTCCTATTAATCGAA 100 74
     ABC2533 2652061 .. 2652078 +  -6.3  -3.38951   GCTCGTCAAATTGAC             GGCGA-CA AAA TGATCGCC             TTGCTGTCTTAGTCG  59 236
        trpS 2653787 .. 2653809 + -17.8  -3.76125   GTCCTAACGTTAAAA           CGACGTAGCC GTG GGCTACGTCG           TTTCCGTTAAAGTAA 100 65
     ABC2538 2656527 .. 2656551 +  -2.3   -4.3014   CAAAAACTACCTGAT         GATTTGT-CA GGCGTG TGAACAAATC          TTTTCCTACATGTAT  58 8
        coaA 2657642 .. 2657665 + -16.8  -5.46629   GCTGAAACAAAAAAA          CTCCGCTGCT AAAG AGCAGCGGAG           TTTTTTTGGAGTGTT 100 58
     ABC2541 2659571 .. 2659597 + -11.6  -5.47399   GACTACAGTTTGAAA         GCTCATGCCATT TAG GGTGGCATGGGC         TTTTTTTGCGCTTGC 100 155
     ABC2542 2660134 .. 2660153 +  -6.4  -5.23316   TACTTCTGTTAAAAA            GCAGCG TCTTAGCC CGCTGC             TTTTTTGGTATACTA  87 29
     ABC2543 2662347 .. 2662379 + -17.9  -5.10497   AAATTCAATGAAAAG      GAGTACGCTCATCGA ACA TCGATAAGCGTACTC      TTTTTTGCCTAGATT 100 71
     ABC2544 2665040 .. 2665050 +  -8.2  -5.42862   GCTTGGCAGGAGTAG                 GGGG TTT CCCC                 TTTTTTTAGGCCTCT 100 312
     ABC2549 2670172 .. 2670198 + -10.9  -4.81734   TAAAACACGAAAAAA         CGGCAGTTGTG AAAAA TGCAACTGCCG         TTTTTCGTCATCTTT 100 38
     ABC2560 NONE
     ABC2561 2683862 .. 2683904 + -11.4  -5.91981   TTTCGCTTCTAAAGC GGAGCAAAACGCCTATTTTT TTC GAACCTGGGCGTTTTGCTTC TTTTTTTTCGCTTTT 100 29
     ABC2562 2684596 .. 2684619 +  -8.2  -5.00616   AAGTAGCCGCTTTTT          GCAAGCAC CAACCAAC GTGCTTGC           TTTTTTACGGGGGCA 100 35
     ABC2563 NONE
     ABC2564 NONE
     ABC2565 2689110 .. 2689163 + -13.4  -3.70773   CCTTGAAAGCAGAAA GTG-A-AAAACGCCTAAAGGGGTAGC AAAA GCTACCCCTTTAGGCGTCTAGTGCGC TTATTCGATCTCCAC 100 3
        asnB 2704680 .. 2704711 + -16.8   -3.2918   TTTAAACATTGCTAG      GAGGGCAGTTAAAC ATCG GTTTAATTGCCCTC       TTCGTATCCATATAT 100 36
     ABC2595 NONE
     ABC2606 2730479 .. 2730507 +   -14  -5.02074   CCGTTCATAAAAAAA       GCTCACGCA-CGT AGAA ACGGTGCGTGAGC        TTTTTTAGGCGCTCC 100 31
     ABC2608 2731693 .. 2731718 + -11.9  -5.19261   ACGTACATAAACAAA         GCGAACCGTAT ATGG AAACGGTTCGC          TTTTTTGGTAGCTTT 100 31
     ABC2622 NONE
     ABC2647 2777506 .. 2777525 +  -3.5  -5.68023   TCACCCGCCAAAAAA            CGCCTCA CTTACA TAAGGCG             TTTTTTTCGTTGTCA  89 10
     ABC2648 2779323 .. 2779341 +  -7.5  -3.82208   CGTTCTTCGGATTTT             GCGTTTT AAGAA AAAACGC             TTTACCTATTTAGTG  70 52
        cotA 2781439 .. 2781458 +  -5.6  -4.76041   ATCGACGAAGCCAAT            GCGTCGAG GCAA CTCGGGGC             TTTTTCATGGATGTG  78 507
        gerE 2790692 .. 2790720 + -14.7   -3.2027   GTGAATTGACCATTT        GAAAAAAGCCTGC TAT GCAGGCTTTTTGC        TATGTAGTTTTTTTA 100 24
     ABC2666 2796804 .. 2796822 +  -2.5  -5.86061   TGTTTGCTTAAGTCC            TCAATGGA AGCT TCC-TTGA             TTTTTTTTACTGAAC  91 130
        sspI 2814958 .. 2814980 + -14.2   -5.1861   GGGCTTAATGAATAA           GCGAGCAGGA TTT TCCTGTTCGC           TTTTTTCATAATCGC 100 26
     ABC2684 2817213 .. 2817234 + -14.5  -2.68434   AGCAAAACAGCCTGA           GGAGCGCTA GGAT TAGCGCTCC            TCCTGTACTGTCAAC 100 16
     ABC2725 NONE
     ABC2726 2862952 .. 2862965 +  -8.1    -5.055   TTATACAGCAAAAAA               CAGGC ACGT GCCTG                TTTTTTGCCACTTGC  95 45
     ABC2728 2864377 .. 2864395 + -10.3  -3.19522   TGTCTACAGTCTGGA             GCTTGCC CTACT GGCAAGC             TTCACTATTCAATCA  77 105
     ABC2732 2868045 .. 2868077 + -16.4  -3.84644   CCAGCTCGTAAAAAC      GCAAAGTGGCCTTC TCCTC GCAGGCCACTTTGC      TTTACCCTTTTTTAT 100 50
     ABC2743 2878698 .. 2878734 + -10.9  -2.77192   AAATCTGCACATCGC    CGAAAAGCCAGTTGAGA AGA TCTCAACTGGCTTAGAG    CTTGTTGAACCAATT  77 40
        hisJ 2887956 .. 2887997 + -10.1  -4.67011   GCTCTACTAAAGAAT CGATGGGATC-GCCGTTTGG TTC CCGTGCGGCTGTTTCCATCG TTTTTACATACCCTT  93 427
     ABC2756 2889787 .. 2889801 +  -8.6  -2.58663   CAAAATAACAAGGAG               GAGACA CAA TGTCTC               GTTATACAGGTCCAT  63 236
        rpsD 2890395 .. 2890441 + -16.4   -3.0634   GAGTGGTATTCTCGT TAAG-AATAAAAAAACCAGCC TTAAAT GGCTGGTTTTTTTATTCCTTA TGTTAAGCTCAGCTT 100 23
     ABC2759 2894370 .. 2894401 + -21.8  -3.80858   ATGATGACGATTAAA      GAAGCGTGCCTCTA AAGG TAGAGGCACGCTTC       TTTGCGTTAATCTTC 100 27
        acuA NONE
        acuB NONE
        acuC 2898844 .. 2898856 +  -3.3  -5.30686   CGCCCGTGGCATCGT                CGATC ACC GAACG                TTTTTTATCAGTCTT  79 82
     ABC2774 2910751 .. 2910779 +  -8.8  -3.40639   TTTACAGTCTGAATA        GCCAGCCCCC TCCATCCAC GGGGGCTGAC        TTCCTTAATGAAGTT  73 73
     ABC2777 2912915 .. 2912939 + -10.1  -5.31275   CAAGAGATTTAAAAA          GAAGCCCAA AACCTAA TTGGGCTTC          TTTTTTATGGTCGGA 100 29
     ABC2779 2914380 .. 2914393 +  -8.1  -2.65145   AGTCCATACAAGCGA               GGACG AGCT CGTCC                TCAATTCTGTATAGT  61 476
        purU 2916120 .. 2916146 +  -8.8  -4.32034   TTAACGTTTATAAAA        GCAGAG-TGGC CATCAT GCCAGCTCTGC         TTTTACTGCTCATAC  86 37
     ABC2792 2927504 .. 2927514 +  -4.6  -4.59853   GGGACAGCCCCTCTT                 CGTG AAT CGCG                 TTTTTCACAGATTAG  71 166
     ABC2797 2931007 .. 2931042 +   -15  -5.36441   GTCCTAATATGAGGG    AAAAAGCCTTTGAAAC CATG GTTTCAAAGGCTTTTC     TTTTTTATATACGGG 100 34
     ABC2805 2940142 .. 2940186 +  -4.5  -2.55551   CCCCTTTCCGCAAAC TGGTAAAACTCTCTTTCAA AAGCACG TTTAAAGAATGTTTTACCA TCCCTTACAATTATA  47 492
     ABC2807 2942181 .. 2942203 +  -4.2  -5.45802   CGCAAACAACTTTAA          GGC-TATGC CTATGT GCATATGCC           TTTTTCTTTTGGGCG  85 61
     ABC2808 2942684 .. 2942725 +  -8.3  -2.68607   CAATCCCCTAAAGCA TAATCACCTCTACTCATAAT AAT ATTA-GATTAGAGGTGATAA CTATCTTTATTTCCC  63 47
        ligB 2943612 .. 2943637 +  -6.9  -5.38249   CACTGGCTTAAAATG         GCATACTCG ATTACGCA CGGGTATGC          TTTTTTGTAGTTGAT  89 85
     ABC2810 NONE
     ABC2811 2944730 .. 2944749 + -10.7  -4.67353   ACGCAAACGATTAAA            GGCCCTG ACGAAA CAGGGCC             TTTTTAAATACGTCA 100 27
     ABC2812 2945317 .. 2945332 +  -7.6  -3.19463   CTGAGGCAAGCAGAG              GCTTAC AAAC GTAAGC               TTACTGAATAATAAA  63 196
     ABC2814 2947302 .. 2947324 +  -5.6  -4.63218   GAACATTATGTATGA          TA-GCCCCG CCGAAA CGGGGCCTA           TTTTATTACAGCAAA  75 26
     ABC2843 2976471 .. 2976489 +  -8.9  -3.49102   CCATATTTAAAGTAA             GCCTGAT ATCCA ATCAGGC             TTATATCCACCCTAT  73 26
     ABC2857 2986512 .. 2986524 +  -3.3  -4.20148   CGTATATTTCTATAG                GCCCT CTA AGAGC                TTCTTTTGCGCTAAT  62 501
     ABC2864 NONE
     ABC2865 NONE
     ABC2866 2995148 .. 2995177 + -12.2  -4.46212   AGCTGTAAGCTGTAG       CATCAGGCTCAC ATAAAG GCGAGCCTGATG        TTTTATGCTAGGCAG 100 44
     ABC2874 NONE
     ABC2875 3005389 .. 3005417 + -23.3  -4.88067   AATAGACAGCAAAAA        GATGGCCTCGGGT GGT ACCCGAGGCCATC        TTTTTATCGATGACT 100 49
     ABC2877 3006886 .. 3006912 + -10.9   -4.4836   AATGATACACAAAAA         GCCTGTCGG CAAAATGAA CCGACAGGC         TTTTACATTTTATTG 100 55
        pckA 3010293 .. 3010324 + -17.4  -4.37092   CTTGCATAACCTTTA      ACAAGCAGGCAGCT TTTT AGCTGCCTGCTTGA       TTTTGTCGACAAAGT 100 32
     ABC2881 NONE
     ABC2882 NONE
     ABC2883 3013996 .. 3014013 +  -7.7  -2.72043   AAAGAATCCCTTGTC             CGATTGC ATAG GCAGTCG              CTTTGGGAACAACTT  60 71
         dgk NONE
         dck 3019239 .. 3019258 + -12.2   -5.4148   TCTAACCTAAAAAAA            CAGCGAAG CTGC CTTCGCTG             TTTTTTAATTATTTG 100 36
     ABC2897 3026276 .. 3026300 + -10.8  -3.24089   AAGGTTAACAAGAAA         CGCGGC-ATCT GATT AGATTGCCGCG          CTTTTCATATCTCTA  81 33
     ABC2899 3027336 .. 3027359 +   -14  -4.07885   ATTCTCAAACTAAAA          CAAAGCATGC CGTG GCATGCTTTG           TTTTAAAAACGGATG 100 28
        ppaC 3030611 .. 3030641 + -15.6  -4.14908   AAACATGATCCAAAA       CAAGCCAGTTGACA TGT TCTCAACTGGCTTG       TTTCTCCTTATCTTT 100 39
     ABC2909 3036286 .. 3036338 + -10.1  -5.01732   CACGAAGTTGAGCCA CAACGATAAGAAAAAAGCAGCTAGA CCG TCTAGCTGCTTTTACCTTATTCTTA TTTTTTCGCGCGCTT 100 17
     ABC2916 3042211 .. 3042223 +  -5.5  -2.82516   TAAAACGTATAGAAA                CTCAC TAT GTGGG                TATGATGGTAGCAGA  50 38
     ABC2917 3042549 .. 3042575 + -12.3  -5.63103   TGTAAAATAACAAAA         CGCAAGCGCTC CCTGC GAACGCTTGCG         TTTTTTTCGTTCCGA 100 31
     ABC2921 3046700 .. 3046714 +  -2.7  -3.96447   CATCAAGCTCTTTTT               GCGTC AATTC GCCGC               TTCCTTTTTTAATCA  54 127
     ABC2925 3050368 .. 3050414 + -12.5  -4.89729   GCCTGTTTTAAAACA T-ACAAGAAGCCAGTTTCGGCG GAAA CGCCCAGACTGGCTTCTTTTCA TTTTTACGTTTTCTG 100 30
     ABC2930 NONE
     ABC2931 3057595 .. 3057621 + -20.2  -3.64103   TTGAAACTTAAAAAG         CGGGCGGCAGAG AGA TTCTGCCGCCCG         TTTAGACTGTACATA 100 30
     ABC2933 3059648 .. 3059674 + -13.1  -4.08767   ATTAACAGATTAAAA        GCCTGT-CCGCA AACG TGCGGAACAGGC         TTTTAAAAGCATCCG 100 36
     ABC2937 3062956 .. 3062985 + -12.3  -4.15044   CGGTTGATGACTTGT       TAAGCACACTGTT TGAC GACAGTGTGCTTG        TTTATTAGGCGAGAA 100 34
     ABC2939 3063711 .. 3063735 + -12.9  -4.07568   ATCGCTAAAAATCAA          CAGCAGCATCG TTT CCATGCTGCTG          TTTTGCACACAAAAG 100 40
     ABC2944 3068825 .. 3068849 + -12.9  -3.05384   GCGAACACGGAATAA          GCCAGCCAC ATTGATC GTGGCTGGC          TTAGCTGAGAGGCAA  95 26
     ABC2947 3070472 .. 3070496 + -15.9  -4.11216   CCACCACACGACAAA          TAAAACGGAGC TTT GCTCCGTTTTA          TTTTCAGACTGGAGC 100 23
     ABC2949 3071572 .. 3071623 +   -14  -3.64431   AACAATACCCACAGG GCAATCAGTAGAGAACGATTATGCA TCT TGCATAATCGTTCCACACTG-TTGC TTGTCTCTGCTATTA 100 15
     ABC2951 3073796 .. 3073834 + -10.2  -3.11559   TTCGTAAACAAATAA   GCCTGCCAGTCGCTCG CATTAGT CGAGATCCTGGCAGGC   TGTTAGGGTTATGAT  77 34
     ABC2973 3094189 .. 3094217 + -14.7  -4.11048   AAATAACAAGTTAAA        CCCTTGTCACAAA TGT TATGTGACAAGGG        TTATTCTTGTATTAT 100 181
     ABC2992 3115186 .. 3115206 +  -8.3  -3.05384   AACATTTTACCGGCT            TTCGTGGGA CTG TCCCACCAA            TTACCTGAAGCAGGC  63 370
     ABC2994 3116442 .. 3116467 + -11.9  -2.74188   GTCTTTAGTTTAGCG         CCGCTTCCCTT TATG AAGTGAAGCGG          GTTCTGCTTCTAATG  83 5
     ABC2999 3121257 .. 3121292 + -10.5  -4.52589   AAATCATACAAAAAA    GCCGCGAAAATATTG ATAAAC CAACATTTCCGCGGC     TTTTGTATGGAGACG 100 135
     ABC3023 3146470 .. 3146515 +  -9.9  -4.74453   CCTTTCGATCCTTGA CATGAA-ACTGCCTATTCCCTT TGA ATGGGAACAGGCAGTCTTTGTG TTTTTCGATGTGTTG 100 297
        clpP 3149168 .. 3149188 + -12.6   -5.4505   AAATAACAGACAAAG            GCTTCCGC AAAAC GCGGAAGC            TTTTTTGTTGCCGCC 100 35
     ABC3027 3150853 .. 3150875 + -10.6  -3.18274   TGTCGACAACCTTAA           GGCATCCC TCATTAT GGGATGCC           TTCGCTTAACGTAAA  77 214
       opuCA NONE
       opuCB NONE
       opuCC NONE
       opuCD 3155018 .. 3155045 + -16.4  -4.87328   GTTAACGCAGCTTAA        GCCAGTTGAGCG CATG TGCTCAACTGGC         TTTTATGTTTCTATA 100 45
     ABC3060 3182742 .. 3182763 +   -13  -3.59262   GCTACCATAAAAAAA           CCCGCTCC TCCTTC GGAGCGGG            TTTCAGACTGTAGAC 100 65
     ABC3071 3195960 .. 3195988 + -11.8  -4.62872   CGATTCCATAACAAA        CCACCCAAATCG CGATA CCATTTGGGTGG        TTTTTGCCCGTTGCT 100 30
     ABC3088 3209886 .. 3209898 +  -3.3  -4.11216   TAATAGCAATCCGCT                CTGGT GTC ACCTG                TTTTCGACCTGCGCC  59 384
     ABC3096 3218392 .. 3218419 +  -8.5  -5.81412   AATAACTGTAAAAAA        CGTCCGTCTTT TTTCCC GAAGATGGACG         TTTTTTTTGCATGGC 100 36
     ABC3097 3222728 .. 3222759 + -21.8  -4.06055   TTCCTTAAAAAGAGA      GAGCGAGGCAACTA GAAA TAGTTGCCTCGCTC       TTTAATTTAGAGCCT 100 33
     ABC3106 3233793 .. 3233832 + -10.8  -4.56597   TTTTCAAAATGCGCT  ATAATGGACGTTCTGTTC ACAT GAACAGAACGTCCTTTCG   TTTTTGGCCAAAAAA 100 58
        nrdI NONE
        nrdE NONE
        nrdF 3237546 .. 3237567 +  -7.3  -3.91947   TCGATAACCTTCCAA           GAGCAGGATG AAT CG-CCTGCTC           TTCCTTTTTGCTTTT  72 60
     ABC3110 3238334 .. 3238357 + -12.5  -3.40498   TTCTTAATACGTTAA          GCCCGCTAT ATGTAA ATAGCGGGC           TATTATTCGGACTTC  95 34
     ABC3112 3239228 .. 3239255 +  -9.2  -5.21709   CCATTAAGAATAGGG        ACAAAGAGGACGC GTA GCG-CCTCTTTGC        TTTTTTCATGTCCGC 100 9
     ABC3113 NONE
     ABC3114 3241588 .. 3241620 +   -20  -4.67982   GCGAGGCAACGACAG     CCGGAGCAGCCATCC TACT GGA-GGCTGCTCCGG      TTTTATTCACTCCAA 100 115
     ABC3127 3257857 .. 3257883 + -10.2  -3.66784   TCACTACGCTTTCGA         CAAGGGTGCA AGCCAAC TGCGCCCTTG         TTCTGTTAACGCTAG  82 289
     ABC3129 NONE
     ABC3130 NONE
     ABC3131 NONE
     ABC3132 NONE
     ABC3133 NONE
     ABC3134 NONE
     ABC3135 3264131 .. 3264170 + -13.8  -4.39166   ATAAAACGACAAATG  GTTAGGCAGTTGGGAAAT TTCG ATTTCTCAACTGTCTACC   TTTTCCTCTCTGACC 100 37
     ABC3138 3266572 .. 3266588 +    -3  -4.28994   TTCGGGCCAGCTTAC              TGTTTG CCGTT CAAACG              TTTTCGTAACTGATA  61 63
     ABC3141 NONE
     ABC3142 3270212 .. 3270228 +  -3.7  -2.99142   GGCAAAAGTTTGCAA              CAAATCA ATA TGACTTG              CTTCTTGTTCGTGAA  45 473
     ABC3146 NONE
     ABC3147 3273607 .. 3273634 + -12.2  -5.67063   ATAAATGTTTATCGA        GATGTATGACAG GCTG TTGTCATACATC         TTTTTTTATACTACA 100 17
        dinB 3274192 .. 3274218 + -12.2  -5.84381   GCTAGGCACAAAAAA         AGGTTGGCAGCG AAA CGCCGCCAACCC         TTTTTTTGTTAATGA 100 36
        adaA NONE
        adaB 3280365 .. 3280389 +  -7.2  -3.11476   CTTTCGATCCTGTAT          TTCCCCTTAG CGACT TTGAGGGGAA          TCATTTTAGGTAAGT  62 410
     ABC3161 3285817 .. 3285849 +  -7.1  -4.85433   AAATAATTACAAAAA      GGTTCTAATCATC CTTTTTA GATGATCGGAACC      TTTTTGGCTTTCTAT  85 202
     ABC3169 3293062 .. 3293098 + -15.2  -5.38958   CACGTTTCCATAAAA    GATAAGAGGGGCCCCC ATAAA GGAAGCCCCTCTTATC    TTTTTATTTGTAAAT 100 28
     ABC3174 3298125 .. 3298159 + -10.8  -5.26875   ATCGGTTAAAGATAA     GAAGGGAGGAAAGC AGTTCAA GCTTTCCGCCTTTC     TTTTTTGCTTGGCAA 100 32
     ABC3175 3298461 .. 3298474 +  -5.3  -4.21402   TTTAGATTGGAGGTG               TGACA AGAA TGTCA                TTTGTCATTTTAAGT  65 36
     ABC3176 3298717 .. 3298735 +   -16  -4.55128   AGAATAAGTAAGTAT             CCGCCGGT AGA ACCGGCGG             TTTTAATTTCGCCCT 100 34
     ABC3181 3305169 .. 3305190 + -15.9  -4.08546   TTTGGTTAAGCTGAA           GCGCCCACT AGGT AGTGGGCGC            TTTCTCATTAATGAT 100 174
     ABC3183 3307432 .. 3307442 +  -3.2  -2.84504   CGACAATGACTATTC                 TGTC ACT GGCA                 TGCTCTTTGAAAAAT  43 183
     ABC3184 NONE
        natA NONE
     ABC3186 NONE
     ABC3187 3311310 .. 3311334 +  -2.8  -2.80816   CCCCTTATCCGCTCA          TGGAAGCCCA ATCTC TGGTCTTGCA          TATACTGACTCCAAC  42 414
     ABC3189 3313010 .. 3313030 +  -2.5  -5.61596   TTTCGTGAAAATCAA            CAGCTTCTG ATT CATAAGCTC            TTTTTTTATAAAAAT  84 422
     ABC3191 3314133 .. 3314144 +  -4.4  -3.08046   TCTGTTCTCTACTCC                GGAA TCCC TTCC                 CTTTTAAGCTAAACG  49 266
     ABC3193 3314756 .. 3314791 +   -12  -4.35742   TGCCTACTACCAAAA    GAAAGAGTGTGTCG CCAAGCTT CGACACACTCTCTC     TTTTACTAATTGCAT 100 64
     ABC3203 3323107 .. 3323151 + -13.8  -6.08342   TTATGTTTACATAAG GAAGATGCACCTGTAGATGGC AAAT GCTG-CTACAGGTGTGTCTTC TTTTTTTCTTTATTA 100 101
     ABC3204 NONE
     ABC3205 3325200 .. 3325215 +  -2.4  -3.22162   AACATGGCCTTAGGC              GTCTCG ATGC CGGGCC               ATTCTTTTCTGTGAG  43 40
     ABC3206 NONE
     ABC3207 3326861 .. 3326878 +  -4.1  -2.70936   TTACGAAACGATAAC             GAAACCG ATTC CCGTTTC              TCCTATGCTTGATGG  45 27
     ABC3208 3327963 .. 3327980 +  -5.7  -2.53905   TCCAAGCAATAAAAT             CATTATT ACCC AATAATG              CTTCCTGCGTTATGC  52 10
     ABC3209 3329768 .. 3329789 + -14.5  -3.23216   TTGTAAACGAGAAAA           GCTAGGGGA AAAA TCCCCTAGC            TTCCTGCTAGTGCCA 100 21
     ABC3211 3332012 .. 3332041 + -12.9  -4.49756   ATTTAAAGTGTCAAG       AAACGCTTTGGGC TGTT GCCCAAGGCGTTC        TTTTCGTGTTTAACA 100 35
        galK NONE
        galT 3342941 .. 3342970 + -13.7  -2.92936   ATCAGATTTGATATA       AAAAACCCATGGC AATC GCCATGGGTTTTC        TCTCATTCGCTACTT 100 25
     ABC3227 NONE
     ABC3228 NONE
     ABC3229 NONE
     ABC3230 3354713 .. 3354745 + -13.4  -2.90494   ACTAAAAACTTGCAC      AACAAGCCCCTGGC GAATG GCCAGGGGCTTGAG      CTTTGCTCATTGAAT 100 36
     ABC3232 3358422 .. 3358449 +  -8.5  -3.28188   ACAAAAAAGAAAAAA        GGCTGTTGAAA TTCATT TCTCAACAGCC         TTCATCCGTTTTAAT  69 100
     ABC3240 3364559 .. 3364595 + -15.2  -4.24623   ACGGCACCATAAAAC   AAAGCGGCAGCCT-GCG ATAT CGCTGGGCTGCCGCTTC    TTTCTGTCTCTTTGC 100 116
     ABC3242 NONE
        paiA 3366660 .. 3366700 +  -9.9  -3.76952   GCCGCTGTTTCAAAA  CGGACTGAATCCTAAAA AAATAGA TTTCACGATTCAGTCCG  TTTCGCTTGGCTGCC  84 200
     ABC3250 3374964 .. 3374987 +  -2.4  -3.03781   ATCGACAAGAATAAA          CACGCCTTAT TCTT ATAAAACGTG           TATGATTTAGCTTGA  42 85
        uppP 3375867 .. 3375896 + -16.6  -4.64861   TCGTAGAAGTCATAA       GCAAGCGAATGC GTTTAG GCATTCGCTTGC        TTTGTTTTGCCGAAA 100 35
     ABC3256 3381697 .. 3381730 +  -9.7  -3.03619   GTTGATCGATAAACA     GGCTCTTCGTATC TTATGTTC GATAGGAAGAGCC      TGTTAAAAAGTACTT  73 36
     ABC3263 3389827 .. 3389837 +  -4.6  -3.86897   CTATGAATATGGAAT                 GCTG TGG CGGC                 TTTGTCAACAATGAA  59 351
     ABC3264 3390785 .. 3390818 +  -9.7  -4.99972   CCTAAATAAAAGAAG     CCTAAGGCAAGAATC GATT GATCTTTGCTTTAGG      TTTTTCATGTTTTAT 100 141
     ABC3268 3394898 .. 3394936 +  -9.6  -4.33105   CTATGAATTCGTAAT   GGCTAGCACCAACG GAGCAATCAGG CGTTGGCGCTGGCC   TTTTAATCATCCTTA  88 153
     ABC3275 NONE
     ABC3276 NONE
     ABC3277 3405496 .. 3405508 +  -5.5  -3.12521   ATCAAATTTTTTCCC                TTGCC CCT GGCGA                TATCATTTTAATGAA  53 182
     ABC3278 3406169 .. 3406213 +  -3.6  -2.72991   TGCTCAATACAAGCG CCAAAGCATGTCTGGCTAAGC ATTG GCTTAGCCAGA-ATACACTCG TCGTTAAAGCTGTGC  44 7
     ABC3285 NONE
     ABC3286 3414155 .. 3414180 +  -4.8  -4.09685   TAAAAAGCGCGCAAC         CCGTCTAATGT GTTTA AC-TTGGACGG         TTTTCGGCAATGCGG  63 18
     ABC3287 3414766 .. 3414782 +  -2.1  -4.22591   AACCACGACAAGAAC              GCGGCCA TCT TTGCCGA              TTTCTTGCCCTTGTT  58 200
     ABC3291 NONE
     ABC3292 NONE
     ABC3293 3421068 .. 3421084 + -13.7  -5.47431   TGACTAATTATTATA              CACGGCC ATT GGCCGTG              TTTTTTCTATCTTCA 100 34
     ABC3295 3422635 .. 3422648 +  -3.8  -3.12749   GTCGTCGACATCACC               GGAC AAATGC GTCC                TATTAACATTGTTAA  48 108
     ABC3304 3431107 .. 3431143 +    -8  -3.39142   CTCCCTTCTTTAACG    CCAAAAGCTGGCCA TCAATCATC TGGCCAGCTTCAGG    TTAGTTGCATATGCA  66 28
     ABC3307 NONE
     ABC3308 3433462 .. 3433490 + -16.8  -5.53288   AAAGACAAGATCAAA        CGCGGTGAACGC CAAGT GTGTTCACCGCG        TTTTTTTCAATTAGC 100 39
     ABC3309 3434386 .. 3434405 +    -5  -5.38054   TGTTTCCGCAACGAA            GAAGCG ACAGCAAG CGCTTC             TTTTTGTTTCTGCAA  84 295
     ABC3312 3436684 .. 3436705 + -11.6  -2.63631   CATGTAGGCGGATGA           GCCAGTGC ACGATG GCACTGGC            TCATATACCGGTTAA  80 44
     ABC3325 3448563 .. 3448596 +  -4.7  -4.16943   ACTTAACAGGAAAAA     CCCCTCTCTCCA ACTCGTTGCAC TGGA-AGAGGGG     TTTTGACATGTGCGC  63 35
     ABC3333 NONE
     ABC3334 NONE
     ABC3335 3461475 .. 3461494 +  -2.1  -3.17229   TCATATACTATAATA            CGTACAA ACAAGG TCGTACG             TGTTACTGATCCGAT  43 149
     ABC3336 3462433 .. 3462467 + -17.4  -5.61596   AAAAACCAGGCATTA     TCCAAATGGCAGCATG TTT TATGCTGCTATTTGGA     TTTTTTTATGGCGAT 100 73
        nagP 3464174 .. 3464199 +  -8.3  -3.89435   AACGTGTGCGCTTGA         GCTCTGCAC TAATCAGT GTGCAGGGC          TTTCGCTTGTTTGGA  75 124
     ABC3338 3465252 .. 3465282 +  -4.1  -4.72486   ACAAATGGTTTGAAG      GAAGCTTATGCCTCA AAA TGGGGCG-A-GCTTC      TTTTTCCACTTTCTC  68 56
     ABC3339 3465951 .. 3465965 +  -6.4  -2.62184   GTAACAGAAGAGGAA               TTGCGG TCG CCGTAA               TCGTCTAACGAACCA  54 11
     ABC3350 3479055 .. 3479066 +  -7.2  -4.74801   CAACCGTAACACCAC                CGGC AATA GCCG                 TTTTTAGTCCAGTTC  82 192
     ABC3359 NONE
     ABC3360 NONE
     ABC3361 3487366 .. 3487379 +  -8.1  -5.54894   CAAAAACAAAAAAAA               GAGGC GTCC GCCTC                TTTTTTTGCTAGGTT 100 41
     ABC3363 3488919 .. 3488933 + -11.4   -5.7946   TCTGTACGAAAAAAA               GGAGGG GCC CCCTCC               TTTTTTTGTTACAAA 100 52
     ABC3368 3495182 .. 3495232 + -14.1  -2.60211   AAAAGCGGATCACAA AAACGCTGTCGCAAAACTCTAGG TAAGT CCTAGAGTTTTGCGACAGCAACA GGTTTTTCGAGCACT  95 0
     ABC3372 NONE
     ABC3373 3500706 .. 3500729 +  -3.2  -3.53012   AGAACGGTTCGCTCA          GCCTTGGTC ATCAGTA GAC-AAGGC          TTTACGAGCCGAACA  49 142
     ABC3379 3504966 .. 3504991 + -17.7  -4.68384   GTAAGCAATCTTTAG         GGCTTCTTGGC ATTT GCCAAGAAGCC          TTTTCTTGAGTGAAT 100 37
     ABC3380 3505740 .. 3505777 + -10.6  -2.56046   TGTTTTACAAAAAAA   GCCTGTTAACCGCCGT TTGGTC GCTCCGGTTAACAGGC    TAGCTTGGCATTTAC  73 48
        glpF NONE
        glpK 3512540 .. 3512566 + -15.3  -5.15969   TTAAAAAGAGACACC         CAGCACATGCA ATCGC TGCATGTGCTG         TTTTTTAGCTTCCAA 100 42
     ABC3386 NONE
     ABC3387 3515441 .. 3515473 + -23.6   -4.3586   CTTTATCTATCGTCT      GAACGCCCGTTGCG TTTCC CGCAACGGGCGTTC      TTTTCGTGTAAATGA 100 63
     ABC3392 3520500 .. 3520542 + -11.5  -4.24002   ACATAAACGCCCAAC GAAACAAGCAGCTTGTTTT GATTA AAAACGAGCTGCTTGTTGG TTTTAAACTTTGGAC 100 43
     ABC3406 3534559 .. 3534604 +  -6.5  -4.16943   CTGTCATGTTGAGAA CATAAAATCCAAAGCAGG CACTCGCCAAA TC-GCTTTGGATTTTATG TTTTGCACTATACGA  69 99
     ABC3412 3538481 .. 3538524 + -25.7  -3.23274   AAAATCGTAACCCTA TAATAAAAGCGCCGCTGCA TCGTGT TGCAGCGGCGCTTTTATTA TTAGATTGTCCAAGG 100 31
     ABC3413 3539722 .. 3539737 +  -3.4  -2.58249   AAGAAGACGGCAACA              TTAAAA CGAT TTTTAA               ATTGTAAGGAATGTG  42 3
     ABC3414 3540785 .. 3540812 + -16.4  -6.04378   GACTTAGGGGCTCCC        GCGTCTGGCAAT ACGC ATTGCCGGACGC         TTTTTTTTGTCATTT 100 39
     ABC3415 3541825 .. 3541875 + -14.3   -4.4727   TTATAACAAAAACAC GGTTGACAAACAAAACGCCTT TGCCTTTTC AAGGCGTTTTGTTTGTTGTCC TTTTCTGCCTCTTGA 100 35
     ABC3416 NONE
     ABC3417 3544313 .. 3544338 + -16.3  -4.87626   GTTAAACGTGAAAAA         CCCCTTCTCTT TTAA AAGAGAAGGGG          TTTTTGCTATTCGAC 100 36
     ABC3429 3557402 .. 3557437 + -17.8  -2.73006   TACCTATAAAATAGC    AAAAACAATCCGCTGG CAAT CCAGCGGATTGTTTTA     CTTATATCCATTCCT 100 27
        lmrB 3559706 .. 3559724 +   -16  -4.55128   AGCCGAAGTAAGTAT             CCGCCGGT AGA ACCGGCGG             TTTTAATTTCGCCCT 100 16
         bdh 3562980 .. 3563008 +  -4.6  -4.53777   GTGCCCTTATTTTCT        GACATGAAGC TATTGTTGT GCTCCATGTC        TTATTTTTGATTCAG  68 215
     ABC3436 3565055 .. 3565081 + -17.4  -3.70811   GTCTCCAGGCTGCAA         CATGGAGCGCGA CCA TTGCGCTCCATG         TTTGAGGTTGTATAG 100 87
     ABC3445 3574760 .. 3574770 +  -8.2  -2.60798   GTAAAATATTCAGTT                 GGCG GTG CGCC                 GTTCGTCCTTTCTAG  63 379
     ABC3448 3579031 .. 3579047 +    -8  -3.57561   GGACAACAAGTTGCT              CGTCGA CGACA TCGACG              TTTACGCGCTTCAAG  66 223
     ABC3451 3584540 .. 3584567 +   -20  -3.68704   GTTTGCCTACAGTTT        GAAGCGCCTTCC GTGT GGAAGGCGCTTC         TTATTAGCCTATTGT 100 161
     ABC3455 3589710 .. 3589736 +  -2.9  -5.40072   AAAGGGCACCATTCA         TGTCCCAGACG TCTAT TGTTTGGGGCC         TTTTTTTAGCGGCGA  76 230
     ABC3461 3595766 .. 3595781 +  -6.8  -2.61831   TATAAGTTCAAAACG              TCCAGG AACC CCTGGG               AATTTTTCAAGTGCA  55 509
     ABC3466 3599227 .. 3599240 +  -3.1  -3.66018   TAGTAGAACAAAGAG               GTGAA ATTT TTCGC                TTATTCCGATCATAA  51 22
     ABC3477 3610369 .. 3610402 + -13.4  -3.14463   TACCCTTGTCCACAG     GCTAACACGAGTACA GTAAA TGTACTCGTGTT-GC     TTCATGAAAGCGCTT 100 126
     ABC3478 3611516 .. 3611527 +  -2.2  -4.62302   GATGGATTAAACACG                CTCT TTAA AGGG                 TTTTTAAGACTATTC  63 31
     ABC3480 3613963 .. 3613981 +  -4.6  -3.97388   GTCGACAACCTCGGA             TAGAGC TCTGTCT GCTCTA             TTTATGATGGCCTAT  61 151
     ABC3483 3617081 .. 3617111 + -13.4  -3.24513   AGCCAAGCACTTGAA       TCGCCAGTAAGTTT ATT GAGCTTACTGGCGG       TTGCCTTATAAATGT 100 71
     ABC3491 NONE
     ABC3492 NONE
     ABC3493 3629240 .. 3629281 + -24.5  -3.42147   TCACCACTAAAGATA GCGGACAACGCGAGCGCTC TGAC GAACGCCCGCGTTGTCCGC  TTCGTGTTGGTTACA 100 95
        msmE 3633631 .. 3633645 +  -6.4  -3.73411   TGTTCCATACCTTTC               CGCTTT TGC AAGGCG               TGTTTTACAGTTTTA  63 115
     ABC3497 NONE
     ABC3498 3635239 .. 3635263 + -14.4  -3.79747   TGGGGCAGTTAAATA          GCCAGTTGAG TTTCT CTCAACTGGC          TTTCCTCCTACCTAC 100 25
     ABC3500 NONE
     ABC3501 NONE
     ABC3502 NONE
     ABC3503 3641076 .. 3641086 +  -2.4  -3.30569   ATGAAAAGGGAGGCG                 CCCC AAT GGAG                 ATTTTGCATTTTTTA  45 51
        ulaA NONE
     ABC3505 3643248 .. 3643283 +  -8.3  -3.02511   GCTTAAATAGGAAAG    GGATGAGGCTATCTC CGCACA GAGATGGCCTCAAAC     TGTTAACGCGATGAC  65 54
        gsiB 3644642 .. 3644659 +  -7.7  -4.42667   TAAGCGAATGGAAAA             GAGAGGT GGCC GCCTCTC              TTTTCGTGCTTTTAC  82 38
     ABC3511 NONE
     ABC3512 3649684 .. 3649711 + -10.7  -4.33928   GTTTATTTGAAGGTT        G-AGCAAGCAGC ACAAC GCTGCTTGCTAC        TTTCTATTTAAAATA 100 59
     ABC3522 NONE
     ABC3523 3665453 .. 3665476 +   -11  -3.23708   TAAAAGACAGGCCAA          GCGCTGCTCT GCCA AGGGTAGCGC           TACTTTTTAAAAACA  79 38
     ABC3524 3666335 .. 3666354 + -10.7  -3.67634   CTTTCCTAATAAACA            GGGCCTG CCATCA CAGGCCC             TCTTTTCAGCTCGTA  84 49
     ABC3530 3673323 .. 3673347 + -10.1  -2.82449   AATAGGAAAAAATAA          GCTTGTTGC CAAAAAA GCAACAAGC          CTTCTATTGATGACA  72 61
     ABC3535 NONE
     ABC3536 3680980 .. 3680990 +  -2.4  -4.16182   TCGTTTGCAACAATT                 CCAC CAC GAGG                 TTTCGTTTCTCGTCG  55 482
     ABC3542 NONE
     ABC3543 3686928 .. 3686954 + -15.3   -3.0634   GTAACGAGATTAATA         GAAGCAGATGC TTTGT GCATCTGCTTC         TATTCGCCTGCAATT 100 37
     ABC3551 3696498 .. 3696522 + -12.2  -3.91506   CCACTGAAATTTAAT          GCCACTAGCG CAAAA TGCTAGTGGC          TGTTTTTCGGGATAG 100 43
     ABC3560 NONE
     ABC3561 3709768 .. 3709789 + -10.9  -2.69725   TGGCCTACTGTAATT           GAGCTGACT TATT GGTCAGCTC            CCTTTCTTTTTACCC  76 348
     ABC3562 3710212 .. 3710242 +  -9.7  -4.56883   AAATGGATAGCAAAA       CGCAAACGTCTCA ATCGC TGCGACGCTTGCG       TTTATTTGGTGTTCC 100 40
     ABC3563 3711533 .. 3711547 +  -2.8   -3.1203   AGGCTAACGCGTTTC               CAGG ATCAACG CCTG               TCTGTTCGCTGCTTC  44 94
     ABC3564 3711721 .. 3711758 + -19.3  -4.18948   GTGAATTAAAAAAAT   AAGACGAGCGACGGTTG GCAC TAACCGTCGCTCGTCTG    TTTGATTCTTTCTCT 100 24
     ABC3574 3720696 .. 3720725 +   -13  -4.18197   CTTAAAAAGAGCAGA       C-AGAGCCAGGAG TTTTC CTCCTGGCTCTCG       TTTTACGTGGACACT 100 88
        malP 3727274 .. 3727284 +    -4  -2.64354   CAAGTGAGAGATTCC                 TTTG AAG CAAA                 ATTATAAATATATAG  45 8
        glvA 3728653 .. 3728697 +  -8.8  -4.62872   AAATAGACAATAAAA ACGAA-AAGCAATATGGGCGT CGGT GCGCCTATATTGCTTATTTGG TTTTTCGAACTTGCT 100 35
     ABC3601 3755845 .. 3755864 +    -5  -5.89921   ATCTACATAAAAAAA            TGAACCTT GGAC GGGGTTCA             TTTTTTTGTTGTAAT  95 71
     ABC3603 3758419 .. 3758450 + -10.9  -4.71482   GGCACCTGACACACC      AAACGCCCTTTCC TTAAGC GGAAGGGGCGTTA       TTTTTAGGGTTTCGT 100 32
     ABC3613 NONE
     ABC3614 NONE
     ABC3615 3770276 .. 3770307 +  -7.3  -4.49337   TTCTTAATAGCAAAA      CCCCAGTTGG-GCG TTTTT TGTTCCGACTGGGG      TTTTATGGATTATAG  78 34
     ABC3625 3780088 .. 3780102 +  -2.8  -4.16182   AAGAATTTCCCTATA               TAGGCA ACT TCCCTA               TTTGCTTTGTCGTGC  57 228
     ABC3626 NONE
     ABC3627 3781371 .. 3781398 +  -4.9  -5.56673   CTATGATGAATGTGA        GCCAAGTGGATC AGCAA GGTCC-TTTGGC        TTTTTTGTTGTAACT  87 35
     ABC3628 3782473 .. 3782514 +   -11  -5.22039   ACTAAAAAAATCGGA GCTGTCCCAAAAGGTCAT AGATAA ATGACTTTTTGGGTTGGC  TTTTTTGCATTTAGA 100 36
     ABC3629 3783337 .. 3783350 +  -3.1  -5.07652   GCATGATCCCTTCAT               CCAAT AGAC GTTGG                TTTTCTTTTGCACGC  72 485
     ABC3631 3785158 .. 3785177 +  -4.2  -4.08767   GACTGCAGAACGGAG            CGGCCCAGT CAC ACCGG-CCG            TTTTCCCGGAATAAA  61 404
     ABC3634 3788164 .. 3788180 +  -7.2  -4.56597   GTGCATCGTAGAAAA              GCGGCC GTGTA GGCTGC              TTTTTAAACAGGGAA  78 30
     ABC3636 3790708 .. 3790718 +  -8.2   -3.4404   ACACCATCAACCGTG                 CGCC AAT GGCG                 TTGTCCAATTTTGTT  71 98
     ABC3637 3791584 .. 3791612 +   -14  -4.95302   GATTACCGACTTTTA       GCGAAGCC-CCTT TGAT AAGGAGGCTTCGC        TTTTGTTATATTTGG 100 67
     ABC3641 NONE
     ABC3642 NONE
     ABC3643 3797400 .. 3797417 +  -3.3  -3.78775   TCAATGACGCCGTCA             GC-GGCCG AGG CGACCTGC             TTTAATGGTGGAGCA  54 283
     ABC3645 3799532 .. 3799557 +  -5.4  -4.78848   ATTAAAGCGGCTCCC         GCAGGAGGGG CCGCCT TCTCTCTTGC          TTTTCTATTTGCCGC  75 113
     ABC3652 3808461 .. 3808478 +  -7.7  -4.26327   GACATTGCCGATGTC             GGAGGAG CCGA TTCCTCC              TTGTTTTGGTGGATC  76 467
     ABC3662 3820786 .. 3820811 + -14.8  -4.65895   GGTAGAAGTGATCAT         CGTCGCACTC AAAATA GAGTGCGACG          TTTTTGCGTGAAAAA 100 146
     ABC3666 NONE
     ABC3667 3825734 .. 3825758 + -14.4  -3.13164   AATAAAATACGGGCC          TGAGGGGATC CTTCC GATCCCCTCA          TTAGGTCATTAGGAG 100 36
     ABC3668 NONE
        licH 3827480 .. 3827515 +  -9.9  -3.95584   CTCCCTATAAATAAC    GTGCAGAACGCTGTGG TTCTT TTACAG-GTTCTGCAC    TTTCGTTAATAAAAA  86 109
     ABC3670 3828255 .. 3828276 +  -2.9   -5.1523   GGGTTATTCTAAATC           AAGGCATCC TTTG GGGTGTCTA            TTTTTATGTTGTGAA  73 86
     ABC3672 3829437 .. 3829462 +  -9.9  -5.60993   TATTGATTTCAATTG         CACTCAGAAGTG AAA CA-TTCTGAGTG         TTTTTTTGTGGAAAA 100 63
     ABC3673 NONE
     ABC3674 3831940 .. 3831964 +  -7.1   -5.7946   AATCTAACGGAAAAA          CGCACCATG CCCGCTA CTTGGTGCG          TTTTTTTGTTGGCCG 100 145
     ABC3682 3839096 .. 3839111 +    -9  -4.75776   TTTTACAACCAGTAA              GAGCCA TCAT TGGCTC               TTTTTAAATTGGATT 100 122
     ABC3683 3839905 .. 3839938 +  -6.8  -5.09225   TAGAAGAAAGAAAAA     GCTGAATTCCCGGT CACCTT ATCGAGAATTTAGC      TTTTTTGCATAGCAT  88 49
         hag 3854878 .. 3854899 + -10.9   -5.4505   GGGTAATACAAAAAA           CAGATGGCT ATCC GGCCATCTG            TTTTTTATTAAACGA 100 35
     ABC3708 3866763 .. 3866793 + -17.1  -4.72846   AATCATTTCATGAAA       CAGCTAGCTTCAA ATGCC TTGAAGCTAGCTG       TTTTTGAGTGTGTCA 100 59
     ABC3710 3868571 .. 3868583 +  -3.4  -3.92314   TGTCGATTAAACAAA                CGTT TAATT AACG                CTTTTTTTCATCCTG  56 47
     ABC3711 NONE
     ABC3712 3869817 .. 3869875 +  -2.6  -5.61913   TGTCGACAACTCCGT -GAGGGCGGGCATTTCCGAGT-CAACCAA CAAA TTGATCGGAATCG-AAATGGCCGCCCTCA TTTTTTGTATTTCTT  82 222
     ABC3714 NONE
        ssuA NONE
        ssuC NONE
     ABC3717 3874255 .. 3874287 + -11.4  -5.54079   AAAGGAGTAATCCAA     GAGGAGGCGTTCTAG ATCA CTAGA-CACCTCCTC      TTTTTTAGTTTTTGC 100 31
     ABC3718 3874967 .. 3874989 +  -4.2  -5.16237   CGTCAGCAACTTTAA          GGC-TATGC CTATGT GCATAAGCC           TTTTTTGGTCGAATT  78 26
     ABC3725 3882210 .. 3882243 + -15.5  -2.91467   AATTTAACGTAATAT     CCGAAAAACCCTTTC AGGC GAAAGGGTTTTTCGC      TGTCCTTGCCGGTTT 100 408
     ABC3728 NONE
     ABC3729 3887077 .. 3887100 + -11.8  -4.14056   TTGTCTACAGTCTGA          GGAGTTGTCT ATTT AGGCAACTCC           TTTATAGTTTGGCAT 100 225
        pucH NONE
        pucG 3898867 .. 3898902 +  -9.7  -5.05782   AAAGCTTGCGAAAAA    CAGGCGCCAACCCGAT GTGTA ACCGGGCTG-CGCCTG    TTTTTTCGAGTGGGT 100 148
     ABC3754 NONE
     ABC3755 3915283 .. 3915325 + -14.5  -2.92018   TATCGGCGCTAAAAA GAAAAGAAGCTGG-CTTTCT TAAT AGAAAAACCAGCTTCTTTTC TATGGTTGCGATGTT 100 29
        fabG 3922487 .. 3922525 + -19.2  -3.72051   TTCAGTTACACGAGA   AAAAAGAAGTACGCTCAT CGG ATGAGCGTACTTCTTTTC   TTTCCACTTCTTGGC 100 70
     ABC3768 NONE
     ABC3769 3929681 .. 3929710 +  -5.7  -5.38054   TGATTAATAGCAAAA       GCCGACTATGTCT AACT AGGAATAATCGGC        TTTTTCTTTATAAAG  86 34
     ABC3774 NONE
     ABC3775 NONE
     ABC3776 3937408 .. 3937426 +  -2.3  -4.41633   CATTTTCGGGATGAC             GGCCTGG ATGAA TCAGCCC             TTCTTTTTCCCAATG  61 448
     ABC3781 NONE
     ABC3782 NONE
     ABC3783 3946380 .. 3946393 +  -8.1  -4.15044   GCCAGCGCTGATATG               TGGGC ACTT GCCCA                TTTATTCCGCAAACA  76 30
     ABC3784 NONE
     ABC3785 NONE
     ABC3786 3949280 .. 3949299 + -11.4  -3.37487   TAAGCATCAATCTAA            GGCGAGCG CGTT TGCTCGCC             TATTTCCACATCTGC  86 38
     ABC3807 3967707 .. 3967728 +  -7.3  -5.00616   TTGTCTACGATCTGA           CACTAACGC TTAG GCATTAGTG            TTTTTTAGAAAGAAA  89 13
     ABC3809 NONE
     ABC3810 NONE
     ABC3811 NONE
     ABC3812 NONE
     ABC3813 3974689 .. 3974709 + -14.7  -5.28176   ACGTATCCCCCACCT            GCCGTCGGA CAT TCCGGCGGC            TTTTTTATGCATAAA 100 101
        lytR 3978525 .. 3978545 +  -5.4  -3.85698   ATGCTGTCACATTTG            GGACTCGA ATAAG TCGATTCC            TTTATAGAAGGAGGG  61 14
     ABC3818 3979064 .. 3979093 + -15.2  -5.75478   TCAGTAATGGCCAGA       TGCGCTCAAATG AGATTC CATTTGAGCGCA        TTTTTTTCTCTCATT 100 34
        galE 3983627 .. 3983652 + -14.1  -3.60792   GTTGTTAAATGGAAA         TGGAGCCTTTC ATAG GGAAGGCTCCA          TTTCCAGATTGAACC 100 54
     ABC3823 NONE
     ABC3824 NONE
     ABC3825 3986440 .. 3986469 +  -2.7   -5.0133   AAGCGAAAACATCAA       GCTTCCCGACC GCTTCTTA GCACGGGGAGC        TTTTTTGAACGGCTC  70 40
     ABC3828 NONE
     ABC3829 3990954 .. 3990967 +  -2.4  -4.49781   TCTATTTTAAAACCT               GCTT TTTCAT AAGC                TTTTATGCCTCTTTT  61 127
     ABC3833 3995673 .. 3995707 + -14.3  -4.66537   CAGGGCATAATTGAA     AAAGCGCCAGTTGCC TGACT GGCAACTGGCGCATG     TTTTCTATTAAAAGG 100 59
     ABC3861 4020276 .. 4020289 +  -3.1  -5.01042   GCATCGCCAAGTCCT               GGC-AC AAT GTAGCC               TTTTTCATTTAGCTT  72 90
     ABC3875 4033157 .. 4033185 + -17.5  -3.34715   GTTTGTCTACAGTCT        GAAGCGCAAAGCC AAT GGCTTTGCGCTCC        TCTTTAACGGACATG 100 160
     ABC3885 4041521 .. 4041548 + -14.2  -3.21276   GCATTCCATAAAAAA        AGAGGATTGGCC GCAT GGCCAATCCTCC         TATTGTAGACAAACA 100 46
     ABC3893 4051646 .. 4051679 + -21.2  -4.64861   ACCATAATCGAAAAA     GAGTGGCAACCACC ATACAA GGTGGTTGCCACTC      TTTCTTTTGGCCCAG 100 86
        pbpG 4059000 .. 4059021 + -10.9  -3.00651   ATGTAGGGTTATTAT           GATGAAGCG CCTT CGCTTCGTC            CTTTGTCATATGGAA  75 414
     ABC3901 4061495 .. 4061521 + -18.1  -5.32882   ACAGCTATAAAAAAA         GCAGCGGAAGG AGAGC CCTTCCGCTGC         TTTTTTGTCCTAGTA 100 31
     ABC3903 4063573 .. 4063588 +  -3.2   -3.1552   CTTCGTGAGAAGAAG              GTCGCT TAAA AGTGGC               TCTTCGTAAATCAAA  46 17
     ABC3904 4064276 .. 4064322 + -11.2  -5.25803   TAAATGATCAAAACA GCCCCTTTCTTTT-G-GTATAC TGAAT GTATTCTCGAAAAGAAAGGGGC TTTTTTATGCCAATT 100 34
     ABC3905 4064662 .. 4064688 +  -8.1  -4.91511   AAGACGCATGGCCGA        CGGGCTGT-ATC ATCG GATTACAGTCCG         TTTTTGTCATGGCCT  95 164
     ABC3909 4069315 .. 4069339 +  -3.5  -5.47218   AAAAGGAGAAAAAAG          GCCTTGGATTG TTT TACTCCAAAGC          TTTTTTTGCATCAAA  84 41
     ABC3911 4071324 .. 4071378 + -10.1  -4.83715   CCTAAACATGGAAGA CTCGAAAAGGTAACGATCCGCTGGCT TATT GGCCAGCGGATCGTT-CCTTATGTAC TTCTTTTTTTAGCTT 100 13
     ABC3912 4072264 .. 4072287 + -15.4  -4.64766   TCCATATTTAAAAAA          CAGCCTTGAC TCAC GTCAAGGCTG           TTTTTAGACTGTAGA 100 30
        cwlJ 4078350 .. 4078360 +  -3.2  -3.06515   GCAGAGTGCGCCGAA                 GTGT TTA GCAC                 ATTTTAAGGATAGAA  44 8
     ABC3921 4078855 .. 4078881 +   -21  -3.45945   GCCTCGTTAAAGAAT         GAACGGCTGAGC GTT GCTCAGCCGTTC         TTAGTTATAAATGCC 100 31
     ABC3923 4080499 .. 4080511 +  -6.3  -3.27838   CGATCGCTCGGTTTT                CGTTT TAA AAACG                TCTTATAAATATCTT  57 523
        thiD 4089705 .. 4089728 + -12.5  -5.46629   TTTGGCTACAGTCTG          GAAGCAGGG CTCCAT CCCTGCTTC           TTTTTTTCACCTCTT 100 206
     ABC3936 4094166 .. 4094190 +  -5.7  -4.76041   AACCAAGTCATTCTG          TAGACTTTCAG TCA CTGAATGGCTA          TTTTTGCTGGGTATC  78 39
     ABC3937 NONE
     ABC3938 NONE
     ABC3939 4097494 .. 4097522 + -16.1  -4.19746   TTGCGGACACAAACA        TCCCGCACCAC TGCTTGC GTGGTGCGGGA        TTGTTTTGGAATGAG 100 134
     ABC3942 4100483 .. 4100503 + -11.9   -3.8594   TACGCAGTGGCGCTT            CGCTTGTGA GTT TCACAGGCG            TTTGGTCTGGCTCTT  95 289
     ABC3946 4104666 .. 4104695 + -18.1   -4.8143   AAAAAAAGAATAGAA       GCCATTTAAGGGA GTCC TCCCTTAAATGGC        TTTTTACGTTCTTCA 100 28
     ABC3948 NONE
     ABC3949 4107308 .. 4107335 +  -8.4  -4.77036   AAAGCAACCACGAAA        GCTTGCCGACGCG AGA TGCC-CGGCAAGC        TTTTTAGTGATGAGA 100 88
     ABC3955 NONE
     ABC3956 4115267 .. 4115288 + -10.1  -5.08824   TAAGCCCTTAAAAGG           CCGTCCTCT GCAT GGAGGGCGG            TTTTTTACATAAACA 100 38
     ABC3957 4115914 .. 4115945 +  -3.6  -3.58176   TAAAAACACAAAAAA      GCCCAGACCTCATT GTCC AAAAAGGCTTGGGC       TTCCTTCTATTATTG  53 54
     ABC3964 4123734 .. 4123783 + -20.4  -3.52941   TTTAAGACTAAAAAG CAGGGGTTGTCCCAAAAGATCGCT GCAA AGC-A-CTTTTGGGGCAACCCCTG TTGTCGTTACCATTT 100 36
     ABC3967 4129030 .. 4129066 + -13.8  -3.03124   AAGCTGTTTAGAAAG    CCGGTTGAGGGTCGTT AATAA GGCGATCTTCAACCGG    TGTTCAAAGGTGAAA 100 52
     ABC3968 4129679 .. 4129702 +  -8.9  -4.98255   GCTCATACCAAAAAA          CCGCGGGGAT CGACT AT-CCCGCGG          TTTTTCTCCTTCAAA 100 45
     ABC3973 4135906 .. 4135927 +  -5.9  -3.05844   TGGAAAACGATTCCT           TCGTTTTCC AATT GGAAAGTGA            TCTTAAGCTGAAAGG  54 75
        bmrU 4136938 .. 4136967 + -15.1  -4.08064   TTGGGAGCGAAATGG       GCTAGGCCGCAAA CGTG TTTGCGGCCTAGG        TTTTAGGAGCGGATT 100 99
     ABC3977 4140604 .. 4140628 +    -5  -5.24449   TCTTTTAATTCGTTG         TCACCTAGCAC GATC GTGCAAGG-GA          TTTTTTGCATTTGTG  81 307
     ABC3980 NONE
     ABC3981 NONE
     ABC3982 NONE
     ABC3983 NONE
     ABC3984 4148656 .. 4148699 + -14.8  -4.33928   AGGGCCTGGCCTTTT GTGAAAAGGAATGGTGCAGA AAAA TGTGCGCTGTTCCTTTTCAC TTTGTCTTTAGGCTA 100 22
     ABC3985 NONE
     ABC3986 4150292 .. 4150304 +  -3.3  -3.07192   CCTATTCCACGCACC                GGGCA GAA TGGCC                TCTATTGAAAGGATT  46 103
        ribG 4151859 .. 4151886 +  -9.2  -3.01691   ATTAATATAGAGAAC        GGCACTTGATTT CTCT GAACCAAGTGCC         TGGTTTAACTTTCTT  71 454
     ABC3989 NONE
     ABC3990 4156286 .. 4156310 + -12.9  -4.85618   TCACCATACGAGCGA          GCATGGCGG TAAAGGT CCGCCATGC          TTTTATTAGTTGTTT 100 44
     ABC3997 4165240 .. 4165252 +  -3.3  -2.87051   AATAGGGGCCCCAAG                GCTGC CAG GCATC                ATTTGCTGGTGCGCC  44 410
     ABC4004 4171776 .. 4171789 +  -5.3  -3.63073   CGTCTAGCATCTCTA               CGAAA TCCT TTTCG                TTGTTGCCAACTCTG  59 99
     ABC4005 NONE
     ABC4006 4173865 .. 4173882 +  -6.9   -3.3903   TAACTTCAATGTGGA             GGCTGGC TTTT GTCGGCC              TTCCTTGAATCGTTG  61 300
     ABC4013 4180095 .. 4180105 +  -6.8  -4.26076   GAAGGCCAAAGCTTG                 GGGA AGC TCCC                 TTTTCGTACAGCTGC  74 155
     ABC4016 4182572 .. 4182591 +  -6.4  -5.06451   AACCAACAACAAAAA            GCCTATGC GTTC GCATAAGC             TTTTTTCCAGTGCTA  84 40
     ABC4031 4201180 .. 4201206 + -11.7   -3.1739   AGTAAAAAAACAGAA         TGGCATAGCTC ATGAC GAGTTATGCCA         TTCGTGCCGTAGTCT  84 36
     ABC4034 4206716 .. 4206738 +  -6.3  -3.04461   ACTGCCAAAAGCCTT           TGTAGCGAA TGACC TCCGCTACA           TCTTGCCAATCGATA  55 391
        citA 4217309 .. 4217330 + -10.1   -3.0806   CTAAAAAGTAGAAGA           CCCTGTACC AAGT GGCACAGGG            TCTTAGCCGTTTCGG  74 68
     ABC4048 4222066 .. 4222092 +  -8.1  -4.70659   CTTAACGATTTCCGC        CTCCCCTTAAGG TTTA TCTT-AGGGGAG         TTTTTGAATCTAAAA  86 36
        mcpB 4224422 .. 4224449 +   -12  -2.60032   AGCAATAAAAAAGCA        GCCCAGCGATTT AACC ATGTCGCTGGGC         CATTTTTGGCAAAAC  83 33
     ABC4050 4225048 .. 4225094 + -15.4  -4.16284   GTTGATCACTAAAAG GCAAAAGCACCAAGTCAAAG TCTCATC CTTGGACTTGGTGCTTTTTC TTTGTTAAAACATGT 100 29
        sigV NONE
     ABC4052 4226790 .. 4226834 +  -9.2  -4.20367   TCAGACTGGAGGCCA TGTGGCAGTCTATCGCGC AATGGATCA GCGCGTAGGGCTGCCACG TTCTTTATTGGGCCC  85 55
     ABC4055 4228766 .. 4228788 +  -5.4  -3.92324   ACACCAAGAAAAAGA           GCCCGCCCAG TTA TTAGGCAGGC           TTTCCTGTTACGCGC  63 72
     ABC4060 NONE
     ABC4061 4237670 .. 4237706 + -18.8  -4.69214   CTAAAAGACAACGAA    CACCGGCCAGCCTTAT GTACA AAAGGGCTGGCCGGTG    TTTCTTTGTTCACTA 100 37
        levD NONE
        levE 4248530 .. 4248550 +  -8.3  -2.52933   GCTACATTAATTTTA            CAAGCCACT GTT ATTGGCTTG            CTTGGTGCATTGGGA  63 65
        levF NONE
        levG NONE
     ABC4074 NONE
        levR 4254421 .. 4254441 +  -6.8  -4.43755   GAATTCAAGAAAAAA            CAGGCTGC TTCCT GCAACCTG            TTTTACATTTATTGT  76 344
     ABC4083 NONE
     ABC4084 NONE
     ABC4085 4264023 .. 4264035 +  -2.7   -4.4448   GTGCTTACTTCAGTT                GTATT CTC AATGC                TTTGTTTGGAGGTTT  61 372
     ABC4110 4293584 .. 4293594 +  -2.4  -3.15544   ATTCCTGGTGTATTG                 GCCG TGC CAGC                 TTCATAGCGCTCAGG  43 477
        rpmH 4303367 .. 4303386 - -12.2  -4.64766   CTCATACTTGAAAAA            GACCACTG GCGC CAGTGGTC             TATGCAGACAATACT 100 25
        rnpA NONE
     spoIIIJ NONE
         jag 4301292 .. 4301307 -    -9  -5.31855   TAGGAACAAGAAAAA              GGAAGC ATGC GCTTCC               CTTTCAAACTGTAGA 100 141
        thdF 4299809 .. 4299826 -  -2.8  -3.00081   CTACACAAAAAAATG             TGTTTA TTTTCC TAAACA              AAATTGCGAGAACAA  43 11
        gidA NONE
        gidB 4297020 .. 4297033 -  -2.4  -4.11773   AAATAGGCGTGAAAA               CGAT TGCTTC ATCG                CCTCGGACACCACCT  55 129
     ABC4114 4296160 .. 4296181 -  -8.1  -6.04419   AAAACAACAAAAAAA           GACCTATCA AAGC TGATAGATC            ATTTTTTCTTAGGAA 100 24
         soj NONE
       spo0J 4294350 .. 4294373 - -11.8   -5.0133   CACTCCTTTAAAAAA          GAAGCTATCG CAGC CGACAGCTTC           ATTCCTTTTCTGTAT 100 24
     ABC4111 4293032 .. 4293044 -  -3.4  -4.61482   TGGCTCAAAAAATAA                GCAA GGCAG TTGC                TGCGGCTGACCAACA  67 159
     ABC4109 4291102 .. 4291127 -  -8.3  -4.83169   AGGCCCGCACAAAAA         CAAGGTAGAGT ACAA ACCCTCCCTTG          TTATTCGGAACCCAA 100 284
     ABC4108 4289923 .. 4289956 - -11.7    -4.005   AAATGAATCTACAAA     GCAAGAGGCTGCAAC GTTG GCTGCAGCCCCTCCC      TTTTACACATTAAAC 100 28
        rpsF NONE
         ssb 4288794 .. 4288804 -  -2.6  -4.49756   CTTTAAACATTAAAA                 TTAA ACA TTAA                 AATGGAAGATCATCG  61 22
        rpsR 4288470 .. 4288516 - -10.3  -4.84492   GTAAGTAGAAGAAAA GAGGGC-AACCAAGCC-AGCT TTTTCTT AGCTTGGCCCGGTCCGCCCTC TTTATCCCATCTTTA 100 38
     ABC4104 NONE
     ABC4103 NONE
        rplI 4284944 .. 4284973 - -11.5  -4.21676   ACAACTGACTTAAAA       GGAAGCTGGCC AAAGCGAG AGCCAGCTTCC        TTTTGTTTCTATGCT 100 34
        dnaC 4283517 .. 4283549 -  -8.6  -4.84761   ACATTCGTATAAAAA     CGAA-AAAGCTCTCC TTTT AGAGAGCTTTATCCG      TTAACCTGGCGGCAT 100 26
        purA 4282073 .. 4282109 - -11.7  -2.82529   TGAATGGAAGATAAG    CGGGAAAATACAGGG GCGCTTT CCCTGCATTTTCCCT    TGCCATTTAGGCAAA  81 32
     ABC4099 NONE
     ABC4098 NONE
     ABC4097 NONE
     ABC4096 NONE
     ABC4095 NONE
     ABC4094 4274265 .. 4274293 - -17.5  -5.75822   CACAAAGCAAAAAAA        CAGCTCCCGCG CGTCGTT CGCGGGAGCTG        TGGATTTGTTTATAC 100 35
     ABC4093 4273410 .. 4273421 -  -2.2  -4.15061   TAAGGTACAGACAAA                CATC ACTT GACG                 GTTTATTTAGGTTTT  55 65
     ABC4091 4271622 .. 4271632 -  -5.4  -3.86437   CAATTAAAAAGAAGA                 GTGA CCG TCAC                 ATTCTTTGTCTTTTT  61 118
     ABC4090 4270404 .. 4270425 -  -6.5  -2.76737   GAGCAATTTCCAAAT           GAACCGTCC ATTT GAGCGGTTC            CTTGTTAGTCAGTTT  55 251
     ABC4089 NONE
     ABC4088 NONE
     ABC4087 NONE
     ABC4086 4264590 .. 4264624 -  -6.6   -4.1466   ATTTAAGGGGCAAAA    TACA-GCACTGGGAA ACCATA TTCTCAGTGCTTGTA     ATAAATTCCATCAAA  71 90
     ABC4082 NONE
     ABC4081 NONE
     ABC4080 NONE
     ABC4079 NONE
     ABC4078 NONE
     ABC4077 NONE
     ABC4076 4254421 .. 4254441 -    -9   -5.5074   GAATTCAAGAAAAAA            CAGGCTGC TTCCT GCAACCTG            TTTTACATTTATTGT 100 34
     ABC4069 NONE
     ABC4068 4245612 .. 4245650 - -23.4  -4.41348   TTCTGTCTAAACAAA   CCTAACGCCTACGGGATT TTG AATCCCGTAGGCGTTACG   CCGTCTAATATTCTT 100 30
     ABC4067 4244088 .. 4244121 - -14.1  -4.19483   TTATATATAGACAAA     CCGCCTTTAAGAA TCAATCCT TTCTTAAAGGCGG      CACGTTTACGCTTAT 100 37
     ABC4066 4241608 .. 4241652 -  -9.2  -4.72486   CAGAAACGTTAAAAA GAGGGGGATAGACACCCCTC TTTTT AAGGTGTGTCCACCACCCGC AAGTTTTCTAAACTT 100 4
     ABC4065 NONE
     ABC4064 NONE
     ABC4063 NONE
     ABC4062 4237661 .. 4237716 - -12.7  -4.26903   CTTAGGGGACTAAAA GACAACG-AACACCGGCCAGCCTTAT GTACA AAAGGGCTGGCCGGTGTTTCTTTGTT CACTATTTAAACGAA 100 32
     ABC4059 4233019 .. 4233042 -  -9.5  -2.87463   AATCGTTTCTACACA          GCCGGCAGG CTTCGC CCCGCCGAC           AAGTAAGCGGTGCTA  70 38
        lytS NONE
        lytT 4230377 .. 4230402 -  -9.8  -5.52909   TAACATGCAAAAAAA         TAGAGCCAAG ATGCAG CTTGGCCCTA          AAGTTCGATTTGCGA 100 23
     ABC4056 4228764 .. 4228790 -  -6.5  -5.16841   GTACACCAAGAAAAA         GAGCCCGCCCA GTTAT TAGGCAGGCTT         TCCTGTTACGCGCTT  87 31
     ABC4054 4227351 .. 4227370 -  -2.9  -2.68279   TATTTAGGAAACGGA            TGCACTCC TTTGT GGAGT-CA            GTTACGCGTTGTTAT  41 37
     ABC4053 4226814 .. 4226830 -  -2.1  -2.52896   CTATCGCGCAATGGA              TCAGCGC GTA GGGCTGC              CACGTTCTTTATTGG  39 61
     ABC4047 4220204 .. 4220214 -  -4.6  -3.54297   ACCGAGCAAGCACAA                 GCGG ACT CCAC                 GTTTGTTCATATGTC  55 39
     ABC4046 NONE
     ABC4045 NONE
     ABC4044 4217301 .. 4217338 -  -9.1  -4.60041   AGTGATTGCTAAAAA   GTAGAAGACCCTGTACC AAGT GGCACAGGGTCTTAGCC    GTTTCGGTCATTCAA 100 33
        citR 4215143 .. 4215167 -  -5.8  -3.85785   GAAAAATCAATATAA         GAGA-CCCTGA ACCG TCAAGGATCTC          TCACCGAGAAACTTC  63 46
     ABC4041 NONE
     ABC4040 4211845 .. 4211873 -  -2.4  -4.07568   CCTTTTTGCTGAAAA       GGGGAA-GGAGCT TGCA AGCTTCGTTCACC        CTTTTCTGAAGGCCC  53 156
     ABC4039 4211073 .. 4211089 -  -6.6  -5.06451   CACTACTGTAAAAAA              GAAGAG GGCTG CTCTTC              TTTGCAGTTACCCCC  86 41
     ABC4038 NONE
     ABC4037 NONE
     ABC4036 NONE
     ABC4035 4206356 .. 4206380 -  -8.6  -2.96274   GTTGCTATAAGCATA          GGAGCCAATA AATAG CATCGGCTCC          TGCGTTTCACGAGAG  65 53
     ABC4033 NONE
     ABC4032 4201697 .. 4201710 -  -6.7  -4.37092   AGTCGCCTTATAAAA               GACTC ATCT GAGTC                AAAAGCATCTTTTAT  74 133
     ABC4030 4197783 .. 4197819 -   -14  -3.53012   TCCTCCTCTGCGAAA   TCAAG-TGGATGGAGAG CAAC CTCTCCATCCAACTTAA    TTAATTTTCTTGAAG 100 26
     ABC4029 NONE
     ABC4028 4195512 .. 4195555 - -11.1  -2.95538   TTCTTAACAAAACAC GGCAGGAGCGGGC-ACTACAC GATA GCGCAGTAGCCCT-TCCTGCC TTTATATTGAATGAA  79 96
     ABC4027 4194274 .. 4194312 -  -3.8  -3.91488   AACGGCCGCAAACAA   GCATAGCGCCCTCCTTTC GCG GAAAGATCGATACTATGC   ATTTACTATAACATA  58 158
     ABC4026 4192945 .. 4192969 -  -4.4  -3.06679   AATATGTTTATGCAA         CCTTGACGTTT AAAA AAACATCA-GG          CCAATGGCAATTGGC  47 10
        scoA NONE
        scoE 4191533 .. 4191555 -  -9.1  -5.11937   AATAAGGCGAAAAAA           TGGCGAAGC TTTTG GCTTCGCCT           GCTTATTACACCTTT 100 31
     ABC4023 4189534 .. 4189559 - -13.4  -4.77157   TGAATGCATTAAAAA         GGCCAGTTGA GTAAAT TCAACTGGCC          TCCGGCTGTCGACTG 100 63
     ABC4022 4188422 .. 4188462 - -17.9   -3.6284   AATGAGCACTGCAAA  CAAACAAGGAATGGCTC AAGAGAA GAGCCATTCCTTGTTTA  TTTTACTCTTTTTTA 100 28
        deoD 4187570 .. 4187588 - -10.3  -2.90462   AAACGCATAAAACAG             CCCGAGA TGGAT TCTCGGG             TTAAGTTTAATTAGG  76 36
     ABC4020 NONE
     ABC4019 4185875 .. 4185912 - -13.5   -5.0916   CGTGTAACATAAAAA   CAGCTCACGCCTGCCAT ACAT ACAGCAGGCGTAATCTG    ACCTGGGGTTTACAT 100 65
     ABC4018 NONE
     ABC4017 4182572 .. 4182591 -  -8.6   -5.3321   AACCAACAACAAAAA            GCCTATGC GTTC GCATAAGC             TTTTTTCCAGTGCTA 100 38
     ABC4015 NONE
     ABC4014 4180060 .. 4180105 -  -9.7  -4.99435   TCTAACAAGTAAAAA GAGAGCTTCCCCAAAAGCCAG AAGG CCAAAGCTTGGGGAAGCTCCC TTTTCGTACAGCTGC 100 308
     ABC4012 4177703 .. 4177730 - -15.6  -5.46657   GAGGGGAATAAAAAA        GCAAGGCGCCTA TTCC TGGGCGCCTTGC         CAACCAATCTGATAA 100 129
     ABC4011 NONE
     ABC4010 NONE
     ABC4009 NONE
     ABC4008 4174056 .. 4174074 -  -4.6  -3.56568   TTATATGTAGAAACA             TAAAAGGA CTG CCCTTTCA             CTCCAGGGCTAGCAT  55 51
     ABC4007 4173340 .. 4173361 -  -4.4  -5.72207   GCCAAATTAAAAAAA           CAGCCAAA GCGCTA CCTGGCTG            GACGGTTGAGGGAGA  89 275
     ABC4003 4169987 .. 4170000 -  -4.5  -3.45945   CCGAGCGATAAGCAA               GCCAC TACT ATGGC                CGTTACTCGTTTTCT  55 128
     ABC4002 NONE
     ABC4001 4168000 .. 4168010 -    -4  -2.93975   ATCCTTGAAAAATAG                 GTTT TAA AAAC                 ACTTTTCGGGCATTT  47 98
        braB 4166426 .. 4166446 -   -14  -4.30719   CTTTGTTATAAGAAA            GGGCTGCG CTCAC CGCAGCCC            CCAGATTGTAAACAT 100 100
     ABC3999 NONE
     ABC3998 4164972 .. 4164999 -  -5.6  -3.91882   CCACGACAAATAGAA        GCCAATGAGG AAAAACCG CCTCATCAGC         TTAACAGCCGCGCTA  66 38
     ABC3996 NONE
     ABC3995 4161772 .. 4161785 -  -2.3  -3.21593   TATTTTTCCATAAGA               GAGGG GGAT CCGTC                TAGTTTTTTTAATTA  43 38
     ABC3994 4160023 .. 4160045 - -15.6  -4.65153   TTACACAAACTAAAA           CCCGCCTCCT AAA AGAAGGCGGG           CTGTTTCTACTACTT 100 35
     ABC3993 NONE
     ABC3992 NONE
     ABC3991 4156001 .. 4156013 -  -6.2  -3.79251   CACGGCATTATGAAA                CGCC CTCAT GGCG                GAAAGGTCCTTATTC  64 413
     ABC3988 4151859 .. 4151886 - -10.7  -2.81297   ATTAATATAGAGAAC        GGCACTTGATT TCTCTG AACCAAGTGCC         TGGTTTAACTTTCTT  77 39
     ABC3979 4142700 .. 4142730 - -16.2  -5.28983   GTCAAAACACAAAAA       CGCACTCATCCCCC AAG AAGGGACGAGTGCG       TTCTACCCGTGGTTC 100 483
        thrZ 4140358 .. 4140395 - -10.7  -3.86015   CATTTCTTTCACAAA   GGGTGCAGCTAACAT TCCGCTTC ACGTTAGCTGTACCC    CACCATTGCCTGGTA  88 113
     ABC3976 NONE
     ABC3975 4137686 .. 4137706 -  -7.6  -5.67063   TTCATGACAAAAAAA            GGCCGAAT TCCCC ATTCAGCC            TTTAAAAGATCTACA 100 86
     ABC3972 4134286 .. 4134319 -  -5.4  -3.85748   TCATTTCAAAAAAAT     GACGGACGCCTATAT GAGCT ATATATGCG-CCATC     CTCATTTGTCGTGCG  61 172
        murB 4133306 .. 4133328 -  -4.9  -4.68593   GGCAGCACCGAAAAA           CCTATTAAC TAATC GCTAACAGG           TTCTTCGATGTCTTC  71 11
     ABC3970 4131408 .. 4131429 - -14.5  -5.13521   AAACTATGCAAAAAA           GCAGAGGGA TTGT TCCCTCTGC            TTACACATGTGTCAA 100 26
        katX 4129679 .. 4129702 -  -8.9  -5.21709   GCTCATACCAAAAAA          CCGCGGGGAT CGACT AT-CCCGCGG          TTTTTCTCCTTCAAA 100 41
     ABC3966 4125895 .. 4125917 - -15.6   -5.1848   AAGCAAGCTAAAAAA           GAGCTGCGCC TTT GGCGCAACTC           TCAGATGTTTGCATA 100 73
     ABC3965 4123733 .. 4123784 - -14.7  -4.87626   TTTTAAGACTAAAAA GCAGGGGTTGTCCCAAAAGATCGCT GCAA AGC-A-CTTTTGGGGCAACCCCTGT TGTCGTTACCATTTA 100 31
     ABC3963 4120991 .. 4121038 -  -7.9  -4.78029   TGAATAAAAGGAAAA GGCCTCCCGAC--CGTTTTGG TTACGCGT CCAAAACGTAGTCGACAGGCC GGCGACGAACAGGGC  91 54
     ABC3962 4119799 .. 4119838 -  -4.5  -5.95539   TCTTAAATAAAAAAA GAGCCGTCTTAAGGCCACT CATA AAT-GCCTT-AGACAACTC  TATAACCATCCATTA 100 246
        mntA NONE
        mntB NONE
        mntC NONE
        mntD 4115914 .. 4115945 -  -5.8  -5.69068   TAAAAACACAAAAAA      GCCCAGACCTCATT GTCC AAAAAGGCTTGGGC       TTCCTTCTATTATTG  95 35
     ABC3954 NONE
        topB 4110845 .. 4110873 -  -5.3  -4.85396   AGAAGTACAACAAAA        CCCACATGC TTTTCTCGGCT GCATGCGGG        TTTATTGCCCTATCA  75 43
        phoB 4109161 .. 4109172 -    -3  -4.08706   TTTTGATCAGAGAAA                GATA GTTA TATC                 TATTTTTAACACGAT  58 202
     ABC3951 4108301 .. 4108314 -  -4.5  -3.42069   GCAATCGCAACAAGA               CACTG GCTG CAGCG                GTGCTGCTATATGAA  55 48
     ABC3950 4107376 .. 4107401 -  -6.1  -5.40072   CTTTTCGTAAAAAAA         CAGCCGCCCTT TCTT AAGGACAACCG          TTTTTCCAAATGATT  89 57
     ABC3947 4104658 .. 4104702 -   -11  -5.40072   CCGCTTGGAAAAAAA GAATAGAAGCCATTTAAGGGA GTCC TCCCTTAAATGGCTTTT-TAC GTTCTTCATCCTTTA 100 38
        bdbC NONE
     ABC3944 4101842 .. 4101897 - -12.6  -4.42386   TTCGTACTTAGAAAA GGCTGCCTGGATGCAAAAAGCCAGTC GCTA GGCTCGCTTTCAACATCGAGACAGCC TTATGATCAATTGCT 100 208
     ABC3943 4100251 .. 4100293 -  -5.7  -4.86731   TTTGCCTAAACAAAA GGAAAGGCCCATCAACAATG CATG CATCG-TGATTGACCTTTTC ATAGACGTTTATGCA  78 42
     ABC3941 4099051 .. 4099066 -    -9  -4.24726   ATAATAATGGCAAAA              CCATCC AATT GGATGG               TTTTACTGTCCGGTC  86 28
     ABC3940 4097492 .. 4097524 - -13.5   -4.0371   TATTGCGGACACAAA      CATCCCGCACCAC TGCTTGC GTGGTGCGGGATT      GTTTTGGAATGAGCC 100 62
     ABC3935 NONE
     ABC3934 4091282 .. 4091327 - -19.4  -5.28826   AAAGGCCACAAAAAA GAGGCTGCCGC-TT-TGAAATC CGGT GATTTCAAAAAGCGGCAGCCTC TGTGCCCTACATGAC 100 205
        hutH 4089525 .. 4089552 -    -2  -3.96867   GAAAAACAAAACTAA        CCAGTCTCAACA AAAT CATTCAGACTGA         TAGAAAGCGCTTGTC  53 215
     ABC3931 4087120 .. 4087140 - -12.6  -4.93696   GCCAAACAGCAAAAA            CCAGCGGA GAAGT TCCGCTGG            CCATACGAGCCGTTT 100 49
         ung NONE
     ABC3929 4085278 .. 4085303 - -16.3  -4.14392   CGTTAAGGCTGAAAA         CCTCCGAAAAC ATAC GTTTTCGGAGG          TTTTCCTTTGTTAAG 100 36
        nrgA NONE
     ABC3927 NONE
     ABC3926 4082179 .. 4082212 -  -6.1  -4.58395   TTTATTCTCCAAAAA     GAGCTTGCTCC CTTTATTTTCTT AGAGCAAGCTC      TTTATAAATATCCCC  77 5
     ABC3925 4081607 .. 4081630 -    -3  -4.25104   TCCTTTCTACTAAAA          GGCAGCCTCT TTTA AGAGGGCGAC           TTTATCAAAAATCAA  61 30
     ABC3924 4080003 .. 4080041 - -19.7  -3.53012   CTCCTGGCCGTTAAA   CGTTTAAGCCCCGCCTA AAACA TAGGCGGGGCTCAGACG   GTAGACAAACAATCG 100 68
     ABC3922 4078854 .. 4078882 - -17.5  -3.90744   CGCCTCGTTAAAGAA        TGAACGGCTGAGC GTT GCTCAGCCGTTCT        TAGTTATAAATGCCG 100 29
     ABC3919 NONE
     ABC3918 NONE
     ABC3917 NONE
     ABC3916 NONE
     ABC3915 NONE
     ABC3914 NONE
     ABC3913 4072264 .. 4072287 - -15.4   -5.1287   TCCATATTTAAAAAA          CAGCCTTGAC TCAC GTCAAGGCTG           TTTTTAGACTGTAGA 100 69
         pta 4069315 .. 4069339 -    -5  -3.85088   AAAAGGAGAAAAAAG          GCCTTGGATT GTTTT ACTCCAAAGC          TTTTTTTGCATCAAA  59 56
        gltT 4066864 .. 4066887 -   -11  -4.85782   TTTCTTAAAAACAAA          GAGCCAGCGA GTTT TAGCTGGCTC           TTTCAGACTAATTAT 100 54
     ABC3907 NONE
     ABC3906 4064550 .. 4064579 - -12.9  -2.59431   TTTTCCTACAATTGA       GGCGCTTGTCTCC AATT GAAGACAAGCGCA        GTCTCATATACTATT  91 434
     ABC3902 4061495 .. 4061521 - -18.8  -5.65177   ACAGCTATAAAAAAA         GCAGCGGAAGGA GAG CCCTTCCGCTGC         TTTTTTGTCCTAGTA 100 120
     ABC3900 4058619 .. 4058642 -   -11  -4.36127   CTGAATAAGCGAAAA          GGAGCTGCAC GTTT GTGCAGCTCT           CAGCTTCTATCAGTC 100 90
        speE NONE
        speB 4054536 .. 4054548 -  -4.7  -3.02202   TAGCCGCACACAAAT                CCGCG AAG CGCGT                TCTTTTTCCTATTTT  50 83
     ABC3896 4054016 .. 4054043 -  -3.6  -5.58454   TTCAGAGCAAAAAAA        TACAAGG-ATG ATTGGCA CATTCCTTGTA        TTATCCTGTTCTGAC  89 41
        argS NONE
     ABC3894 4051646 .. 4051679 - -21.2  -4.78752   ACCATAATCGAAAAA     GAGTGGCAACCACC ATACAA GGTGGTTGCCACTC      TTTCTTTTGGCCCAG 100 44
     ABC3892 NONE
        mmgA NONE
        mmgB NONE
        mmgC 4044865 .. 4044889 -    -5  -3.28712   TGCCCTTCCTGAGAA          CTAGGCTACT TTTCG AATTGCCTAG          CTATAACCATTTTCT  53 6
     ABC3888 4044112 .. 4044134 -  -8.4  -4.81685   ATGAACGAGTAAAAA           GCCGCCAC GTCTATG ATGGCGGC           ATCAGACTGTAGGCA 100 65
        rpoE 4043298 .. 4043340 - -15.6  -6.00086   ATATCATAAAAAAAA CAAAAGCGGCACCTCACCCA GCA TGGCTGGGGCGCCCCTTTTG TTTGTATTCATGTTC 100 110
        pyrG 4041522 .. 4041547 - -17.7    -5.626   CATTCCATAAAAAAA         GAGGATTGGCC GCAT GGCCAATCCTC          CTATTGTAGACAAAC 100 92
       spo0F 4040335 .. 4040351 -  -2.9  -3.63367   CTGGCCAATAAAAAC              GGGCC AAAATCA AGCCC              ACGCCTATGCCGCAA  50 134
        fbaA 4039319 .. 4039357 - -10.5  -4.93365   GGTTACAATCAAAAA   TGAGAATAAAAGCAGTC CCTGC GACTGCTTTTATTCGAA   TTGTTTACGCTTTGT 100 30
     ABC3882 NONE
        murZ NONE
     ABC3880 4036167 .. 4036187 -  -5.4  -5.32565   TAATCAATCAAAAAA            GGGAAGAA TCGCG CCCTTCCC            TTTTATATTGTTAGC  84 36
         rho NONE
        rpmE 4034323 .. 4034343 - -14.1  -5.60993   CCCTCCATAAAAAAA            CAGGCAAGA GAC TCTTGCCTG            ATGATCACGCATTTT 100 46
         tdk NONE
     ABC3876 4033005 .. 4033017 -  -6.9   -3.6761   CCGTTGCAACAAACA                GCCAG GCG CCGGC                CATAACAATCATGTG  65 197
        prfA NONE
     ABC3873 4029602 .. 4029612 -  -2.4  -2.80699   CGCTAATCAATATTA                 TGGC CTT GCCG                 TCCCAGATTGCCAGA  41 2
      spoIIR 4028868 .. 4028880 -  -7.7  -3.51934   GGGCTTGTACAAATA                TGCCT ATT AGGCA                AATAACCGATCCCAG  68 19
     ABC3871 4028268 .. 4028295 -   -15  -4.08767   GTCAGCTGCCGAAAA        CAGGTTACCCAC ACCT GTGGATAACCTG         TTCATAAGTTAATAG 100 100
     ABC3870 NONE
     ABC3869 4026179 .. 4026201 -  -8.4  -5.82172   AGGAACAGAAAAAAA           GCCTGCCGCT TAT AGCAACAGAC           TTTCATCTTTGATTA 100 38
     ABC3868 NONE
     ABC3867 NONE
     ABC3866 4023640 .. 4023656 -  -5.1  -5.40072   TTTGGTTTAAAAAAA              GCGTC CTATATC GACGC              TTTTACTAGGTTGAT  84 31
     ABC3865 NONE
     ABC3864 NONE
        glyA 4021062 .. 4021100 -  -8.9  -2.67515   TTCATGAGGATATGA  CCG-AGACAAACGACGAC GTAT GCGGGCGTTTGTCTACGG   TCTGCAGCCTTCTTG  66 61
         upp 4020184 .. 4020225 - -16.7  -3.86346   CGACTTTTCCACAAA GCAG-CGCCCACATTCCCGC CAT GCATGAATGTGGGCGACTAC TCGTTCGTTATTTTG 100 33
         vpr 4017227 .. 4017268 - -16.9  -3.59262   CTGCATATGTCCAAA TACACGAAAAAAACCGCCT GAGA ATGCGGTTTTTTTCATGTA  TTAGCCTTCTTTTGG 100 26
     ABC3859 NONE
     ABC3858 NONE
        atpB 4015550 .. 4015560 -  -3.2  -2.64274   ATGCTCTGAAATTGA                 GCGA GAA TCAC                 GAAATTAATGTTGTT  42 30
        atpE 4015215 .. 4015248 -  -6.1  -4.55295   CCTTGCATAAATAAA     GGCGAGAG-GTTCT GTTTTGT AGAACACTGTCGCC     CCTCTAGTCAAACTA  74 54
        atpF NONE
        atpH NONE
        atpA NONE
        atpG NONE
        atpD 4010216 .. 4010237 -  -6.6  -3.35015   GCAATCAGGCGACAA           GGAAACAG ATAAAG CCGTTTCC            TTGTGCATTGATTTA  61 38
        atpC 4009706 .. 4009749 -  -8.4   -3.0287   TTCAATAAAAAAATG TCAAAAATCCCGC-TAATCTT TAA ACGATTTCACGGGATTTTTGA CATTTTTACGTTGGA  65 56
     ABC3849 NONE
     ABC3848 NONE
        murA 4006956 .. 4006978 -  -6.4  -3.02471   TGTCGACCATAGACA           GTATGTCA GCAAATG TGACATAC           TCCATAATGGCAAAC  56 82
      spoIID 4005760 .. 4005789 - -14.3  -4.56775   ACCGCTGCCGAAAAA       GCCAGCAGCCCTT GTTC ACAGGCTGCTGGC        TTCTACTCTATGAAT 100 64
      spoIIQ 4004765 .. 4004784 -   -10  -5.37171   AACAGTAAACAAAAA            GAGCACCT TTTT AGGCGCTC             AAAGGTTTATTCTTC 100 32
     ABC3844 NONE
     ABC3843 4003871 .. 4003883 -  -6.3  -2.60075   GTTTGGTTAACTAAC                TGCTT TTA AAGCA                ATGACCGAACCTAAT  54 4
     spoIIID NONE
         mbl NONE
        flhO NONE
        flhP NONE
     ABC3838 4000208 .. 4000232 -   -10  -5.38047   TATTCATACAAAAAA          GGAGACTGCG TTTTT CTCAGTCTCC          TTGAATATTATCGAT 100 17
       gerAA NONE
     ABC3836 3997525 .. 3997538 -  -2.3  -2.88579   TCAAGGCCTTATACA               TGGGA AGCG TCCCC                TTTCTTTTTCAAAAA  41 5
     ABC3835 NONE
        acpD 3995676 .. 3995704 - -20.4  -4.78149   GGCATAATTGAAAAA        GCGCCAGTTGCC TGACT GGCAACTGGCGC        ATGTTTTCTATTAAA 100 36
     ABC3832 3994252 .. 3994286 - -20.3  -4.55625   ACGAAGAGTACAAAA     GAGAACAAACCCTTG TACGG CAAGGGTTTGTTCTC     TTGAATCGCATCTGA 100 68
     ABC3831 3991453 .. 3991482 - -15.9  -5.40474   ACCTCGTTAAAAAAA       GCAAAGGAAG-GGG TTT CCCACTTCCTTTGC       TCAAATCAATCAATC 100 31
     ABC3830 3990589 .. 3990602 -  -3.7  -4.65305   GAAAAAAACAAACAA               GTGGC TGGT GCCTC                TTTGGCCGTTTATCA  67 262
        lytE 3987853 .. 3987874 - -10.9  -5.58454   GTCAGAGCAAAAAAA           GAACCAGGC AAAA GCCTGATTC            TTAATGAAGGCGCTT 100 26
     ABC3826 3986348 .. 3986366 -  -3.1  -3.26449   GTCCACACAAGCGAA             CAAGCGA TTGAT TCCCTTG             TCTTGGAACAACTTC  45 142
     ABC3821 3981122 .. 3981155 - -10.4   -2.6155   GCCCTCAATACTAAG     CAAGGCTTCCCC TTACAAACGC GAGGAAGCCTTG      TTGTTTTATAGGGGA  74 50
     ABC3820 NONE
         gde 3979237 .. 3979251 -  -8.5  -5.69473   GAGAGTACAAAAAAA               CCGCC TAGTT GGCGG               CATTAGCCTTTAGTT 100 94
     ABC3816 NONE
     ABC3815 NONE
     ABC3814 3974728 .. 3974745 -  -8.4  -5.28176   TTTATGCATAAAAAA             GCTGCC ACTATA GGCAGC              TTCCAGACTGTAGAC 100 343
     ABC3808 3967656 .. 3967694 - -22.1  -3.21099   TCTCTTTATCATCAA   CAAAACGCCTTTGAGAA TCATT TTCTCAAAGGCGTTTTG   TCTACGATCTGACAC 100 383
     ABC3806 NONE
     ABC3805 NONE
     ABC3804 NONE
     ABC3803 NONE
     ABC3802 3963414 .. 3963452 - -11.8  -3.80533   AAAAGAACACAAAGA   CCCGAAAAACGGACTTTT TTA AAGTGTCCATTTTCCGGG   GGACGGTTCACTCGT 100 61
     ABC3801 NONE
     ABC3800 3961827 .. 3961847 - -14.1  -5.44119   CGTATCGTAAAAAAA            CCATGGGAT AGT ATCCCATGG            TTAAGAAAAATTATA 100 36
     ABC3799 3960603 .. 3960628 -  -7.5  -4.80736   CATCAAATAAAGAAA         CCTTGAAAGGC TTAA GCCAGTCAAGG          TCTAGTTTTACTAAG  85 53
     ABC3798 NONE
     ABC3797 3959216 .. 3959240 -  -4.2  -5.40072   CCGCTCTTAAAAAAA          CTTGAAAGGC ATTTA GCCAATCAAG          TTTTCCTATTTATTA  81 38
     ABC3796 3958589 .. 3958634 -  -4.9  -5.24531   ATTTCCCAGAAAAAA GGCTGAGCCTAAAAAGGTCAC TTTTTT ATGACCTTTT--GGCCCAGCT TTATTTCAAGTTTCA  80 38
     ABC3795 3957466 .. 3957512 - -16.8  -3.41798   TTGTAAAAGAACACA GAAACCCGAAAAATGGACTTTT TTT AAGTGTCCATTTTTCGGGTTGC AGTTCACATATAGCC 100 63
     ABC3794 3956559 .. 3956570 -  -4.4  -4.83615   TATTTTCCATAAAAA                TGCA CATA TGCA                 ATCTCAACATCTTGA  71 434
     ABC3793 3955855 .. 3955901 - -11.7  -5.67283   AAGGCAAATAAAAAA CCTAGACTAAGAGGCGTTCAT CGATC ATGCACGCACATTAGTCTAGG TTATGCCCAAAAGGT 100 209
        bglH NONE
        licT 3953194 .. 3953245 - -10.3  -5.59879   TATAAATATAAAAAA CCCAAGCCATGAAAACGCACGAC AAAAAA GTCCCGCATTTTCACAACTTAGG TTTTGCCTGCTGGCC 100 68
        bglP 3951238 .. 3951255 -  -7.7  -5.28166   CAAAACCAACAAAAA             GACCATC TGGA GATGGCC              TTTTTTGCGGTTATC 100 39
     ABC3789 3950529 .. 3950556 -   -10  -4.24204   TAGGTACATTTAAAA        CAGAAAAAATCC TAAT GGATTTTTTCAG         GAAAACTAGCAAGCA  88 9
     ABC3788 NONE
     ABC3787 3949280 .. 3949299 - -10.7  -3.22409   TAAGCATCAATCTAA            GGCGAGC GCGTTT GCTCGCC             TATTTCCACATCTGC  79 85
     ABC3780 3941416 .. 3941426 -  -3.2  -5.02357   TAGAACTAAAGAAAA                 TACC TAC GGCA                 AACAGGACAACCCCT  71 144
     ABC3777 3936867 .. 3936898 -  -7.2  -3.18264   CTGCTTATGCAGCAA      CACCGTGGCAGC TCTTGATG GCCGCCTCAGTG       ATGGCCGTCATACCG  59 254
     ABC3773 NONE
     ABC3772 NONE
     ABC3771 NONE
     ABC3770 3929681 .. 3929710 -  -5.7  -4.44797   TGATTAATAGCAAAA       GCCGACTATGTCT AACT AGGAATAATCGGC        TTTTTCTTTATAAAG  73 54
     ABC3767 3927840 .. 3927870 -  -4.2  -5.86465   AATAAGATAAAAAAA      GAAGCACGCTGTTC ACTAA GAACAG--TGCTTC      TTTTTTTATCTTTGA  93 75
     ABC3766 3926599 .. 3926609 -  -5.4  -3.36769   AGGTGAAAAAATAAT                 GAAC ACA GTTC                 CAAAGCCTCTGTACC  55 62
     ABC3765 NONE
     ABC3764 3923594 .. 3923613 -  -8.6    -4.564   AATCCGAAAGTAAAA            CGGATTGC ATCC ACAATCCG             TTTTGTTTAGCCTAT  87 40
     ABC3763 3922492 .. 3922520 - -19.1  -5.34555   TTACACGAGAAAAAA        GAAGTACGCTCAT CGG ATGAGCGTACTTC        TTTTCTTTCCACTTC 100 62
     ABC3761 NONE
     ABC3760 NONE
     ABC3759 NONE
     ABC3758 NONE
     ABC3757 3917281 .. 3917306 - -19.1  -3.53563   ATATTTTTCGTTAAA         GAAAGCCGCCC TGAT GGGCGGCTTTC          TTCGGGTATGATTTA 100 110
     ABC3756 3915283 .. 3915325 - -16.7  -4.57073   TATCGGCGCTAAAAA GAAAAGAAGCTGG-CTTTCT TAAT AGAAAAACCAGCTTCTTTTC TATGGTTGCGATGTT 100 75
     ABC3753 NONE
     ABC3752 NONE
     ABC3751 3910542 .. 3910591 - -20.3  -3.53343   AAGCCTTTCCGTAAA TAACAAGAGATCAGCCCG-CCTGG TTA CCAAGACGGGCTGATCCCTTTTTA GCCAACTTTAACTAC 100 41
     ABC3750 NONE
     ABC3749 NONE
     ABC3748 3907450 .. 3907484 -  -9.4  -4.82901   CTTTTTTTAGAAAAA    GCCCACGCTAGA-GGA AGGTA TCCGTCC-GCGTGGGC    TTTCCTTATTCAGCT 100 31
     ABC3747 NONE
     ABC3746 NONE
     ABC3745 3904226 .. 3904240 -  -4.9  -2.76384   CGAAAAAGAGAAGAC               CGGCG AACAA CACCG               CCACCATCCCCCCTT  49 121
        pucE NONE
        pucD NONE
        pucC NONE
        pucB NONE
        pucA 3898867 .. 3898902 - -14.1  -4.58685   AAAGCTTGCGAAAAA    CAGGCGCCAACCCGAT GTGTA ACCGGGCTG-CGCCTG    TTTTTTCGAGTGGGT 100 117
        pucR NONE
     ABC3736 NONE
     ABC3735 NONE
        pucM 3892273 .. 3892300 -  -6.8  -5.48303   AGAAGGGCAAAAAAA        TTGCCGGGGGGC GCTA GCACCCTGGCAC         AAGTCAATGAGAAAA  91 214
     ABC3733 3890588 .. 3890602 -  -2.9  -2.56596   TCCCCCAGTAATGCA               CAAAT CGAGC ATTTG               CCGTTCTCCTCTCGT  41 45
        pucH NONE
     ABC3731 3887859 .. 3887875 -  -5.1  -2.82327   TTTGTACAGCTAAAT              GCCTGAA GTA TTCAGGG              CTGTGTCTCCTTCTG  50 227
     ABC3730 3886759 .. 3886779 -  -5.3   -4.1899   CGATTGCACCGAAAA            CGATGGCAG GGG CTGCCGCCA            TTTCAGCCATTGCGA  64 331
     ABC3727 3884367 .. 3884409 - -15.1  -2.79831   TGGATCTTAAAATAC CGAAAGCCCCTTACTGC GGGAAAGTG GCAGTAAAGAGCTTTCG TTTAGTTGGCCCGCG 100 27
     ABC3726 3882218 .. 3882235 -  -9.9  -4.66953   GTAATATCCGAAAAA             CCCTTTC AGGC GAAAGGG              TTTTTCGCTGTCCTT 100 80
     ABC3724 NONE
     ABC3723 3879117 .. 3879141 -  -9.9  -4.58943   CTCATATAAAAAGAA          GCCCGTCTAGG CTT CCAAGACGGGA          AAAAAACGCTCCGTA 100 81
        pupG 3877999 .. 3878018 -   -10  -3.77302   TTACCATAAAATCAA            CCCCTACC GGTG AGTAGGGG             TTTTCAACCTTAAAA  84 171
     ABC3719 3876078 .. 3876088 -    -4  -4.25283   ACTTGCGCACTAAAA                 GATA TTA TATC                 TTGTGTTTAGTAATG  63 160
     ABC3713 3869451 .. 3869467 -  -3.6  -4.57341   AAGTTTGGCGAAAAA              CACACC GTCTT GGTGGG              CGTTTGCTTATAGGC  67 201
     ABC3709 3866763 .. 3866793 - -17.8  -3.75437   AATCATTTCATGAAA       CAGCTAGCTTCAAA TGC CTTGAAGCTAGCTG       TTTTTGAGTGTGTCA 100 99
     ABC3707 3864228 .. 3864264 -  -6.7  -5.03715   AGGACCGCCAAAAAA   CACCCTAAAG-CAGCC AATTCG AGCTGTCTTTACGGTG    TTTCTCTCTTGTGCT  86 40
     ABC3706 3863408 .. 3863428 -  -4.7  -5.15634   TAGGTCATCAAAAAA            GAGCTTTTC ACA AAAAAGCGC            AAGAAAATCGATATG  80 73
     ABC3705 3862558 .. 3862569 -    -3  -4.42619   GAACAGTCTAGAAAA                TCAA TCAT TTGA                 TGCCCTCTATGTTTT  63 168
     ABC3704 3861434 .. 3861452 - -14.6  -3.61178   GCCACTCACGCGAAA             GGAGCTGC GGC GCAGCTCC             TTCGTTGTTGCAAGA 100 47
     ABC3703 NONE
       gerAB NONE
       gerBC 3857139 .. 3857153 -  -2.1  -2.62246   CGAATTGTAAGGAAT               TTGGA TATTT CCCAA               CATCATTCAATTAGC  40 178
        rapB NONE
        gtaB NONE
     ABC3697 NONE
     ABC3696 NONE
     ABC3695 NONE
     ABC3694 NONE
     ABC3693 NONE
     ABC3692 NONE
     ABC3691 NONE
        spsL NONE
        spsJ NONE
        spsK 3843626 .. 3843636 -    -4   -2.8241   ATTATACTTAATAAT                 TTTC CAG GAAA                 TCTCTTAATGCTTCC  46 7
     ABC3687 NONE
     ABC3686 3840849 .. 3840882 - -13.3  -3.80189   ACAGACCAAGCTAAA     CCGCCTGTACGGTCCA TGC TAGA-CATACAGGCGG     TTTATTTCAAACTAA 100 32
     ABC3685 3840297 .. 3840310 -  -3.8  -2.73214   AAGCTATCACATAAT               CCAG TTGTTT CTGG                TACTTGTCGGCGTAC  44 199
     ABC3684 3839905 .. 3839938 -  -4.6  -5.50774   TAGAAGAAAGAAAAA     GCTGAATTCCCGGT CACCTT ATCGAGAATTTAGC      TTTTTTGCATAGCAT  87 116
     ABC3681 3837764 .. 3837779 -  -6.8  -5.72622   TCTACAAAGAAAAAA              GCCTCC GATT GAAGGC               TTTTCTATCTTCTAA 100 51
     ABC3680 NONE
     ABC3679 3836663 .. 3836678 -  -2.6  -3.37522   ATTTCAGTGAATGAA              TG-AGGA TGA TCCTTCA              ACTTTTAAACAATGA  46 54
     ABC3678 3834733 .. 3834743 -    -4  -2.84586   CTCAAAATCCAACGA                 CTAA TCT TTAG                 ATCCAAGGATATAAT  46 15
     ABC3677 NONE
     ABC3676 3832817 .. 3832831 -  -4.2  -4.21994   AAATACATAGACAAA               GGCG TGCCCTC CGCC               TCACCTCATCTGGAT  61 118
     ABC3675 3831940 .. 3831964 -  -7.8  -4.75776   AATCTAACGGAAAAA          CGCACCATGC CCGCT ACTTGGTGCG          TTTTTTTGTTGGCCG  91 176
     ABC3671 3827971 .. 3827984 -  -3.9  -3.63515   GTTTAGGGTTAATAA               TATTC TGCG GAATA                AATCTAGTACTATTT  51 284
     ABC3665 NONE
     ABC3664 NONE
     ABC3663 3821355 .. 3821370 -  -7.6  -4.64861   TTTCTGGAAAATAAA              CAATCG AAAA CGATTG               ATTTCGCTTCTATTT  86 263
     ABC3661 3817435 .. 3817457 - -10.6  -4.34402   CCCCCGATAGTAAAA           GGATGAAGGC AAG GTCTTCATCC           TTCCTCCTTCCGAGC 100 50
     ABC3660 NONE
     ABC3659 NONE
     ABC3658 NONE
     ABC3657 NONE
     ABC3656 NONE
     ABC3655 3810738 .. 3810749 -  -2.2  -3.38316   TTAGCACTTAATGAA                CTGG CAGG CCAA                 TAAGCGGCCAATAAA  45 6
     ABC3654 3809469 .. 3809483 -  -2.9  -2.75993   CGATGCACACAGAAG               TTAGA CGTTT TCTAA               TTGCCAGTTGGCAAA  42 11
     ABC3653 3808196 .. 3808216 -  -9.7  -5.00616   CCTGCGCCTAAAAAA            GCACCTGTC TAA AACAGGCGC            TTCCTGACTAACGTC 100 33
     ABC3651 3806096 .. 3806108 -  -4.1  -4.36993   AATCGCAAAAAAACA                TCCGA AAT TCAGA                AACGATTTTTATCAA  63 304
     ABC3650 3804960 .. 3804988 -  -8.8   -2.8474   TTCCATTCACAATCA        GGCATGCCAGCC GGACA AGCAAGCATGCC        GCTGTCCCTTAATCC  67 34
     ABC3649 NONE
     ABC3648 3802027 .. 3802057 -  -3.1  -3.48668   ATGATGATAGGACAA       CGGGGGGCTGCCT TTTAC AAGCAGCCCTTAG       ACTGTAGACAAACGC  49 149
     ABC3647 NONE
     ABC3646 3799523 .. 3799545 -  -8.4  -4.04141   GAACAACCAATTAAA          GCGGCTCCC GCAGGA GGG-GCCGC           CTTCTCTCTTGCTTT  77 42
     ABC3644 3797147 .. 3797174 -  -9.8  -4.11183   GCTCATCATAAACAA        GAGGCTCTTTCC TAAA GGGAAGGGCCTC         CAGTCGTCGTTTCCG  88 100
     ABC3640 NONE
     ABC3639 NONE
     ABC3638 3791589 .. 3791607 -  -5.3  -3.06183   CCGACTTTTAGCGAA            GCC-CCTT TGAT AAGGAGGC             TTCGCTTTTGTTATA  52 68
     ABC3635 3788727 .. 3788782 -  -4.9  -3.54459   CTAATTGTTTTTAAA TAGCAACCACCCCT-ATTCTAATACT TTATC ATTCATGGAATTAGGAGTGGTTGCTA TTTTTTTTCGTACCA  55 23
     ABC3633 3785814 .. 3785837 -  -6.6  -5.10767   CAGCCAATAGAAAAA          GGAGCCGCCC CGCC GGGAAACTCC           TTCTATCACCAATAG  88 54
     ABC3632 3784475 .. 3784488 -  -5.9  -3.09175   AATGCTTAGTGAACA               CAGCG CTAG CGCCG                ATTATCGGCAAATGG  52 320
     ABC3630 3782930 .. 3782940 -  -4.6  -4.30576   GCTTTAGCATGAAAA                 CAGG AAC CCCG                 TCCCGCGCCTGACAA  66 81
     ABC3624 NONE
     ABC3623 NONE
     ABC3622 NONE
     ABC3621 3774588 .. 3774600 -  -2.7  -3.64703   TCCTTTTTATTTAAA                GATTC AAT AAATC                TGGCAACCAATTGGA  50 8
     ABC3620 NONE
     ABC3619 NONE
     ABC3618 NONE
     ABC3617 NONE
     ABC3616 3770230 .. 3770241 -  -7.2   -4.2573   CAAACAATGCGAAAA                CGGC AACA GCCG                 AAAGCAGCCCGGCAA  74 131
     ABC3612 3766066 .. 3766082 -  -2.3   -3.6422   CATTTTTGCAAAACA              GATTG TTTTTGT CAATC              ATTTATTTTCGTTTG  49 44
     ABC3611 NONE
     ABC3610 NONE
     ABC3609 NONE
     ABC3608 3762900 .. 3762920 -  -5.4  -5.26875   CTCCCAACGAAAAAA            CTCCACGC TACAC ACGTAGAG            CTTCTCCCCTTATTT  84 35
     ABC3607 3761385 .. 3761396 -  -2.2  -3.22102   ACAGCCGTTATAATA                GTCC GAGC AGAC                 TTGCTAAATCTCTAT  43 40
     ABC3606 NONE
     ABC3605 NONE
     ABC3604 3758422 .. 3758447 - -10.4  -3.88766   ACCTGACACACCAAA         CGCCCTTTCC TTAAGC GGAAGGGGCG          TTATTTTTAGGGTTT  86 10
     ABC3602 3755845 .. 3755864 -  -3.6  -5.72616   ATCTACATAAAAAAA            TGAACC TTGGACGG GGTTCA             TTTTTTTGTTGTAAT  89 490
     ABC3600 3754394 .. 3754417 -  -9.6  -5.54894   AACTGATCAAAAAAA          GACAGCGC TTCATGCG GCGCTGTC           TAAAGAAAAAGGTTC 100 90
     ABC3599 3752464 .. 3752490 - -13.1  -4.55887   CCCCAAAAATACAAA        GCCTGCCGGCTA CTTA TA-CCGGCAGGC         TCAGCTAACTTCTAC 100 54
        racX 3750239 .. 3750268 - -10.1  -5.21709   TTTGAGACTAAAAAA       GCCTTCTCCCGAT AGAC ATCGAGAAAAAGC        TATTCAATCATCATT 100 139
     ABC3597 3747624 .. 3747643 -  -6.5  -2.86264   AAGTATGTACGAAAG            CCTATCT ATAATA AGATAGG             TTTTTTACCATGACG  55 30
     ABC3596 NONE
     ABC3595 NONE
     ABC3594 NONE
     ABC3593 NONE
     ABC3592 NONE
     ABC3591 3741583 .. 3741601 - -10.3  -2.55253   AGTAATTTCAATCCA             CGCACTC ACGAA GAGTGCG             ACAGCGGAAATCCTC  73 210
     ABC3590 3740326 .. 3740344 - -10.3  -2.54193   GAGGATTTCAATCCA             CGCACTC ATATA GAGTGCG             ACAGCGAATTTCCCC  73 259
     ABC3589 3738268 .. 3738280 -  -4.8  -2.90075   GCCTCGCTAATCAGA                CGTG TCAAT CACG                ACCTGCTCATAATCA  49 4
     ABC3588 3736944 .. 3736967 -  -5.4  -4.86731   CCCCTTTAAAGAAAA          GAACCTTC-AT TTA ATAGAAGGTCC          CTCCATTCTTTATGG  75 35
     ABC3587 3736210 .. 3736226 -  -2.2  -3.29511   TCCACTCCGCTACAA              TAAGGC TCTTT GCCTAA              ACTGGGTAGGTGTAC  45 3
     ABC3586 NONE
     ABC3585 NONE
     ABC3584 NONE
     ABC3583 NONE
     ABC3582 3729834 .. 3729863 -  -8.8  -5.28683   ACGAACACCAAAAAA       GAAACTCCATAAC CCAAT GTT-TGGAGTTTC       TTGTTCGTCTCATTT 100 93
        glvR 3724768 .. 3724783 -  -7.6  -2.62616   CTACTTCTCACATGA              CTTGGA GTAC TCCAAG               TCATTGCTTTGTTAA  60 47
     ABC3578 NONE
     ABC3577 NONE
     ABC3576 NONE
     ABC3575 3721853 .. 3721871 - -10.3  -2.53876   CCGCATTTCAATCCA             CGCACTC ACAAA GAGTGCG             ACAGCGAAATCTCCC  73 309
     ABC3573 NONE
     ABC3572 NONE
     ABC3571 3717966 .. 3717983 -  -2.7  -3.17051   CCCCTATCAGCAATA             GGTTATT TTAA AATATCC              AAAATCTCTTGTTTC  44 10
     ABC3570 NONE
     ABC3569 NONE
     ABC3568 3714585 .. 3714624 - -17.4  -5.48163   AAACAAATGAAAAAA  CACCTCCGCTTGTTAGTAC ATA GC-CTAACAAGCGAAGGTG  AAAGACTCCGGGCTC 100 48
     ABC3567 3714078 .. 3714091 -  -4.5   -3.6284   AACGATGAGCGTAAA               GGAGT CTCT ACCCC                TAAAAGGCATTTCAA  57 107
     ABC3566 NONE
     ABC3565 3711720 .. 3711759 - -15.1  -5.63103   CGTGAATTAAAAAAA  TAAGACGAGCGACGGTT GGCACT AACCGTCGCTCGTCTGT   TTGATTCTTTCTCTA 100 38
     ABC3559 NONE
     ABC3558 NONE
     ABC3557 3701041 .. 3701068 -  -8.5  -5.77677   CAAAACAACAAAAAA        GCTAGGACG TACCGTACGG CGTCCTAGC         TTTTTTCTTCTACAG 100 21
     ABC3556 NONE
     ABC3555 NONE
     ABC3554 NONE
     ABC3553 NONE
     ABC3552 3696497 .. 3696523 -    -8  -3.29591   ACCACTGAAATTTAA         TGCCACTAGC GCAAAAT GCTAGTGGCT         GTTTTTCGGGATAGC  66 17
     ABC3550 3692988 .. 3692998 -    -4  -3.81256   ACGGCTAAAAAGCAA                 GAAA CGG TTTC                 CCCCTTTCACGTAAA  57 418
        rbsR NONE
        rbsK 3690996 .. 3691007 -  -4.4  -4.56597   TCCTTCCTGCAAAAA                GACA CTAC TGTC                 TTTCCAACAGAAAAG  66 18
        rbsD NONE
        rbsA NONE
        rbsC NONE
        rbsB 3686926 .. 3686956 - -17.1  -3.32647   GCGTAACGAGATTAA       TAGAAGCAGATGC TTTGT GCATCTGCTTCTA       TTCGCCTGCAATTCT 100 152
     ABC3541 3684432 .. 3684442 -  -3.2  -4.40358   ATGCAGCTTATAAAA                 CGAG AAA CTCA                 TTTTTGTAAATATCA  61 7
     ABC3540 3683869 .. 3683927 -    -2  -4.53303   TATTGCTATATAAAA CAAATACAAGAAAGCCTGC-TTTGA TCAACATTTT TCAAATGTAGGCTCTCTTCTCTTTG TTAAATCAGTCTTTA  60 96
     ABC3539 NONE
     ABC3538 NONE
     ABC3537 3680451 .. 3680465 -  -3.4  -4.71426   GTTTGACGAACAAAA               GCCAAC AGA GCGGGC               TGCTATATTGGAGGG  67 289
     ABC3534 3677564 .. 3677585 - -10.2  -5.52079   ACAGCAAAATAAAAA           CCAGCGTT CCTATC AACGCTGG            CGAAAGAAAAACAGC 100 64
        tlpC NONE
     ABC3532 NONE
     ABC3531 3673323 .. 3673347 - -10.8  -4.71318   AATAGGAAAAAATAA          GCTTGTTGCC AAAAA AGCAACAAGC          CTTCTATTGATGACA 100 62
     ABC3529 3671201 .. 3671227 - -16.7  -5.36441   TTTCCACACAAAAAA         GGAGCCTTTGC GGTGT GCAAAGGCTCC         TTTTTTATTACTCCT 100 40
     ABC3528 NONE
     ABC3527 3669251 .. 3669269 - -10.3  -2.53995   ACCGATTTCAATCCA             CGCACTC ACAAA GAGTGCG             ACAGCGACTTTCAAC  73 215
     ABC3526 3667452 .. 3667486 -  -4.2  -4.64861   TTCCTCCAAAATAAA     CAGCTTGCTTTGAGCA TTA CGCTTATCACAAGCTG     CTTTTTCCGGTCATA  68 16
     ABC3525 3666335 .. 3666354 - -11.4   -3.6761   CTTTCCTAATAAACA            GGGCCTGC CATC ACAGGCCC             TCTTTTCAGCTCGTA  90 202
        lacR 3659106 .. 3659121 -  -6.8  -6.22691   TAATAACAAAAAAAA              GAGCCC TTTA GGACTC               TAGAGGTTGTCGACA 100 78
        cycB NONE
     ABC3519 NONE
     ABC3518 NONE
     ABC3517 NONE
        lacA 3652091 .. 3652114 -  -8.1  -6.07969   CAAAAGGAAAAAAAA          CCGGCAGCC GTGGAG GGCTACCGA           TCCTGAATGTATGTT 100 167
     ABC3515 NONE
     ABC3514 3650720 .. 3650737 -  -4.1  -4.49088   GAAATTAAAAAAAGA             CCTGC TACTAAAG GCAGG              TTTCTTAACTAATTT  66 134
     ABC3513 3649690 .. 3649704 -  -7.8  -3.16742   TTGAAGGTTGAGCAA               GCAGCA CAA CGCTGC               TTGCTACTTTCTATT  63 29
     ABC3510 NONE
     ABC3509 3646306 .. 3646320 -  -8.6  -3.72532   TAATGAATAAATCAA               CTCTTG GAA CAAGAG               GGTTCGCTTGGTCCA  73 122
     ABC3508 3644642 .. 3644659 -    -7  -4.29845   TAAGCGAATGGAAAA             GAGAGG TGGCCG CCTCTC              TTTTCGTGCTTTTAC  74 138
     ABC3506 3643251 .. 3643280 - -11.5   -2.7213   TAAATAGGAAAGGGA       TGAGGCTATCTCC GCAC AGAGATGGCCTCA        AACTGTTAACGCGAT  80 45
     ABC3499 3635239 .. 3635263 - -14.4  -3.40597   TGGGGCAGTTAAATA          GCCAGTTGAG TTTCT CTCAACTGGC          TTTCCTCCTACCTAC 100 50
     ABC3495 NONE
     ABC3494 3629236 .. 3629284 -   -27  -3.78775   TGTTTCACCACTAAA GATAGCGGACAACGCGAGCGCTC TGAC GAACGCCCGCGTTGTCCGCT-TC GTGTTGGTTACAACG 100 33
     ABC3490 3623990 .. 3624017 - -13.5  -5.60993   GTGGGCATAAAAAAA        CACGCGCCCTT GATCAA AAGGACGCGTG         TTGTTGCAAATTATT 100 39
     ABC3489 3622710 .. 3622736 - -11.7  -4.84492   CTAATTACAATAAAA        CACGAACAG-GC TCAT GCACTGTTCGTG         TTTTGATTCTACTAT 100 203
     ABC3488 NONE
        feuA NONE
        feuB NONE
        feuC NONE
     ABC3484 3617061 .. 3617071 -  -5.4  -4.15197   CAAATAGGAGATAAA                 TTGG GAG CCAA                 GCACTTGAATCGCCA  65 71
     ABC3482 NONE
     ABC3481 3613933 .. 3613959 -   -16   -4.1021   TGCGATAAGCATAAA         GAGGTTGTCAAC CTA GTCGACAACCTC         GGATAGAGCTCTGTC 100 49
       hemAT 3611172 .. 3611184 -  -3.3  -3.89501   GAAGATGGGCAGAAA                GCCTT TCA ACGGC                TTTACACCGATCATC  56 382
     ABC3476 3608245 .. 3608268 - -11.8  -3.82481   ATGAAAACGGAAGAA          GCTGTTCCAC CGAA ATGGAACAGC           GAGATCGCTAATTTG 100 49
     ABC3475 NONE
     ABC3474 3606913 .. 3606929 - -10.1  -3.01791   ACGCCTGGCGTAACA              GCCTGGC GTA ACCAGGC              GTTGTTCTCGGAAAC  73 50
     ABC3473 3605748 .. 3605782 - -10.2  -4.39724   AAAGTAAAGAAACAA     CTTAATCATTGGAATA TCA CAACCCAATGATTAAG     TATAGTACGAGGCAT 100 21
     ABC3472 NONE
     ABC3471 NONE
     ABC3470 NONE
     ABC3469 NONE
     ABC3468 NONE
     ABC3467 3599328 .. 3599346 -  -5.3  -3.60296   GATGTTTATGCCAAA             CGAACCA TCACG TGATTCG             TCTAGAAAGTTGCGG  59 281
     ABC3465 NONE
     ABC3464 3597764 .. 3597784 -  -3.9  -5.93252   GCGAAAAACAAAAAA            GACGCAC TTGCATT GGGCGTC            TTTATTAATTAATTG 100 30
     ABC3463 3596933 .. 3596955 -   -15  -5.76633   TTACAGATAAAAAAA           CAAGCAGCTA TTG TAGCTGCTTG           AAGTCACACAAGCGT 100 62
     ABC3462 3594917 .. 3594927 -  -5.4  -2.86722   AAAGATATGATTACA                 GAAC TCA GTTC                 TCCTGTTATCCATTT  50 384
     ABC3460 3593609 .. 3593642 -    -4   -2.5294   TATTTCGTAGAAGAT     GGATAGCTCTAA GCCAGCATCT TTAAAGCCATCC      GTGTCAATTCATTTT  45 0
     ABC3459 3592827 .. 3592847 -  -9.8  -5.76949   GACTGGCAAAAAAAA            GCACAGAA ATTGA TTCTGTGC            TAATAGCTATTATTT 100 25
     ABC3458 NONE
     ABC3457 3591737 .. 3591763 -  -7.4  -5.65513   CACGAATCAAAAAAA         CTAGTTAGGC GTTTTTT ACCTAACTAG         TTTTCCTAAATACTC 100 44
     ABC3456 3590408 .. 3590429 -  -6.6   -5.7946   TCTCCAACAAAAAAA           GAGAACGA CCATTT TCGTTCCC            CTCACCCAACATTAT 100 37
        ispA 3587656 .. 3587685 -  -7.1  -3.71873   CGATGCAGATGCAAA       CACTCCCCCTGCA TGTT CGAAGAGAGAGTG        TTTGCTGTGTGGTTA  68 51
     ABC3453 3586535 .. 3586551 -  -5.1  -4.07568   CGGCTGTCGCCAAAA              TCACTCA GCC TGAGAGA              AACGTATGTACGCAT  63 64
     ABC3452 3584376 .. 3584393 -  -2.7  -4.65263   ATGGTTTAAAAGAAA             GACGATT AGGC AACCATC              AGTCGTCATAAAAGA  64 203
     ABC3450 3581230 .. 3581284 - -10.8  -3.40522   ATGGCTTTATTATAA CTGACCTTCATTGACCTTTCAACCCC TTT GGGCAAAAAAAGTCAAAAAAGGTCAG ATTAATGAACGCCGA  81 113
        clpE 3578933 .. 3578957 - -16.5  -5.32944   TGCACAACCAAAAAA          GGCTGCTGGAA TGA TCCCAGCAGCC          TGCAAACTACGGACT 100 73
     ABC3447 3577365 .. 3577387 -  -2.8   -5.4505   TGGCCTAACAAAAAA           CGTTATCTTA GAA TAAAATAAGG           AAATCGTTCAACGAT  80 124
     ABC3446 3575245 .. 3575273 -  -8.9  -4.49337   CTACAACCTATAAAA        CCTGCAAGGTT CTTGCTT AGCCTTGCAGG        TTTTTTATCCCCCAT  93 30
     ABC3444 3572523 .. 3572548 - -17.7  -3.05844   TTTTTCAGGCTAAGA         GCCATTTGGGC GATT GCCCAAATGGC          TCTTTATGCGGTACG 100 29
     ABC3443 3571085 .. 3571099 -  -2.8  -2.70932   TTGCCTCCTTAATCA               TTTGCC TCA GGTAAA               AACAGCTCATACTTG  41 4
     ABC3442 NONE
     ABC3441 NONE
     ABC3440 NONE
     ABC3439 NONE
     ABC3438 NONE
     ABC3437 3565057 .. 3565079 -   -12  -3.03124   CTCCAGGCTGCAACA           TGGAGCGCGA CCA TTGCGCTCCA           TGTTTGAGGTTGTAT  86 54
     ABC3435 3562602 .. 3562626 -  -2.8  -3.33399   CGCAATCAAATGGAA         GC-TTTGGCGA AATC CCGCCAAGTGC          CGGTAGAAAAAGTGT  47 483
     ABC3433 3560405 .. 3560432 - -10.7  -5.16841   CCATATTAATAAAAA        TGTGCACCCCTT GCGAA AAGGGG-GCACA        TTTTTTTGGTTTATT 100 89
     ABC3432 3559705 .. 3559725 - -12.5  -2.84841   AAGCCGAAGTAAGTA            TCCGCCGGT AGA ACCGGCGGT            TTTAATTTCGCCCTA  89 106
     ABC3430 3557407 .. 3557432 - -17.7  -4.99972   ATAAAATAGCAAAAA         CAATCCGCTGG CAAT CCAGCGGATTG          TTTTACTTATATCCA 100 32
        adhB 3555285 .. 3555320 -    -9  -5.24129   GTTTTGGACAAAAAA    CAACCGCTAGGAGGGC CTAT GCTATCCTAGCAGTTA     TCGGCAACACCATTT 100 55
     ABC3427 NONE
     ABC3426 NONE
     ABC3425 NONE
     ABC3424 NONE
     ABC3423 3549573 .. 3549598 -   -14  -4.07687   AGCTCCTTTTTAAAA         GCCCTGGCCA AACAAG CGGCCAGGGC          TTTTCATTAATTGGC 100 32
     ABC3422 NONE
     ABC3421 NONE
     ABC3420 3546905 .. 3546916 -  -2.2  -3.53012   TCCCCCCTTTCTAAA                TACC AACT GGCA                 ACAATACGAGGCCCG  47 9
     ABC3419 3546054 .. 3546073 -  -7.8  -5.42259   CTACCTGTAAAAAAA            CGCCAGCA TTTT TGCCAGCG             CCCGTCTCTTTATTT 100 69
     ABC3418 3544313 .. 3544338 - -16.3  -4.70879   GTTAAACGTGAAAAA         CCCCTTCTCTT TTAA AAGAGAAGGGG          TTTTTGCTATTCGAC 100 32
     ABC3411 NONE
     ABC3410 3536676 .. 3536697 -  -5.1  -5.08824   TTTTTACCCAAAAAA           GACCAGCCA TGAA CAGCTGATC            AAAACCGTAATTTTT  81 62
     ABC3409 NONE
     ABC3408 NONE
     ABC3407 3534383 .. 3534407 -  -2.2  -4.26475   ATTGGATAAAAAAGA         GCCTAAGAAAA TCAT TTTTCA-AGGC          ATGTTGGCAACAATG  58 243
     ABC3405 3529945 .. 3529967 - -17.8  -5.19212   ACCATGATGAAAAAA           CCCTCTGGCT TAT AGCCAGAGGG           CGATCGTGCTACTTG 100 34
        sspB 3529611 .. 3529628 - -12.7   -4.9725   ATGCTTATATAAAAA             GGCGGCT AGGA AGCCGCC              TTCGCCATGTGTATT 100 44
     ABC3403 3529268 .. 3529284 - -13.7  -5.49579   TGAGAAAAAAGAAAA              GGCGGCA CGA TGCCGCC              TTTCAAGCCATCATA 100 47
     ABC3402 3528183 .. 3528197 -  -6.4  -2.74322   GCCAATCTGGTAAAT               CCATCC ACA GGATGA               CAAAAGCAAAAGTGC  55 332
     ABC3401 3527616 .. 3527627 -  -2.2   -3.8615   TAAAAAAAGGCGAAA                TCGA CTTC CCGA                 TCGCCTTTCCTTCCT  51 50
     ABC3400 NONE
     ABC3399 NONE
     ABC3398 NONE
     ABC3397 NONE
     ABC3396 NONE
     ABC3395 NONE
     ABC3394 NONE
     ABC3393 3520504 .. 3520538 - -14.5    -3.922   AAACGCCCAACGAAA     CAAGCAGCTTGTTTT GATTA AAAACGAGCTGCTTG     TTGGTTTTAAACTTT 100 87
        gltC NONE
     ABC3390 NONE
        czcD 3516415 .. 3516425 -  -5.4  -3.68292   ATTCGGAACATATAA                 GGAA GAC TTCC                 TATTCTTCCTTTGCC  59 218
        folD 3515274 .. 3515308 -  -3.5  -3.31144   TGCCGATCCTGACAA     CTTTGGCCACATTCC TGAAC GCTATGTAGCCGAAG     GTGAAGAGGAAGGCG  49 258
     ABC3385 3512539 .. 3512567 - -12.5  -2.60234   ATTAAAAAGAGACAC        CCAGCACATGCAA TCG CTGCATGTGCTGT        TTTTTAGCTTCCAAT  88 185
     ABC3382 3508483 .. 3508496 -  -5.3  -3.64609   TAGAATTATTGCAAA               CGAAA TCGG TTTCG                TTATCGACCAAAAAA  59 98
     ABC3381 3505740 .. 3505777 -  -9.9  -5.60993   TGTTTTACAAAAAAA   GCCTGTTAACCGCCG TTTGGTCG CTCCGGTTAACAGGC    TAGCTTGGCATTTAC 100 44
     ABC3378 NONE
     ABC3377 3503145 .. 3503169 -   -10  -2.75708   CCCTTCTAAAAAATG          GCCCGCCT GCTAAATAT AGGCGGGC          TCGTTTTATGACGCT  72 105
     ABC3376 NONE
     ABC3375 NONE
     ABC3374 3500585 .. 3500605 -  -7.6   -5.0925   GGTTAAAAGCAAAAA            GCTAACCA TTGAT CGGTTAGC            CTCATCCCAGTTTGT  95 151
         xsa 3497156 .. 3497185 -  -8.7  -3.53224   TAGCCTTTTTTCAAA       TCAGGGGCTTCC CTTTATT GGAAGCCC-TGA       TTTATAAAGATTTAC  73 37
     ABC3370 3496832 .. 3496842 -    -4  -2.87229   ACTTCATTACGAAAT                 TTCA TAG TGAA                 CGTGAAAACTTACCA  46 35
     ABC3369 3495185 .. 3495229 - -26.8  -4.91511   AGCGGATCACAAAAA CGCTGTCGCAAAACTCTAGG TAAGT CCTAGAGTTTTGCGACAGCA ACAGGTTTTTCGAGC 100 74
     ABC3367 3491500 .. 3491521 -  -7.3  -5.39755   GACAATCATAAAAAA           CAGTGCTTT TGAC ATAGCACTG            TTTCGAATGCAGCGC  91 90
        tagG NONE
     ABC3365 3489307 .. 3489320 -  -5.3  -3.48288   CAACTCACATTATAA               CACTA AATA TAGTG                TTCAGGCTGTAGTCG  57 95
     ABC3364 3488919 .. 3488933 - -11.4  -5.52384   TCTGTACGAAAAAAA               GGAGGG GCC CCCTCC               TTTTTTTGTTACAAA 100 34
     ABC3362 3487357 .. 3487387 - -10.7  -4.72272   TCGTTTTAGCAAAAA      CAAAAAAAAGAGGC GTCC GCCTC-TTTTTTTG       CTAGGTTGCCGGCCA 100 26
        kdgR NONE
     ABC3357 NONE
     ABC3356 NONE
     ABC3355 NONE
        hxlB 3481200 .. 3481232 -  -2.5  -3.57185   CTGATCCAAATAAGA      CGCTCCCCTCCTATT CCA AATTGGCGTGACGCG      CTTTCATTTCTGCCT  48 3
     ABC3353 3480507 .. 3480517 -    -4  -2.91274   CCTAGTGTAATGACA                 TCAA ACA TTGA                 ATTCGTCTCCTTTTG  47 15
     ABC3352 NONE
        hxlA 3478802 .. 3478845 -  -9.1  -4.42062   GATTTGTTAAACAAA GCCGC-CTACAC-TCGTTC AACAATGG GAACGATGTGTAAAGCGGC TCTTAACATCCTAGA  86 95
     ABC3349 3475538 .. 3475560 - -13.4   -4.4648   ATCGTCATCACAAAA           GCCGGTTCTC TAT GCGAACCGGC           TTTTCCCTCCCAATA 100 76
     ABC3348 NONE
     ABC3347 NONE
     ABC3346 NONE
     ABC3345 NONE
     ABC3344 NONE
     ABC3343 NONE
     ABC3342 3468481 .. 3468503 -  -6.3  -5.86465   AACAACATAAAAAAA           CCCCCTCTA TATGC TAGAGAGAG           TCCGTCCGCAGGAAT 100 455
     ABC3341 3466571 .. 3466597 - -16.8  -3.12862   ACTAACGAGCGAACA         TTCAGCTGTTCA AAA TGAACAGCTGAA         ACGGCGATGAAAAAC 100 279
     ABC3340 3466039 .. 3466057 -  -6.7  -2.53759   AAGACTTGGAAGCCA             TCCCCCT TAATG AGGGGAA             TCGACTCTTCCTTCC  55 74
     ABC3332 3457319 .. 3457360 - -25.5  -4.19735   TTCGCCAAAATCAAA CGTCAAAACCGAAGGAGAA GGAA CTCTCCTTCGGTTTTGACG  TTTTCCTCTCTCCTA 100 60
     ABC3331 NONE
        hutU NONE
        hutI NONE
     ABC3328 NONE
     ABC3327 3449957 .. 3449972 -    -6  -3.53012   TGGCTGTTGCTTAAA              GGGCTC CATG GCGCCC               CCTTACTGGGCAGCT  59 28
     ABC3326 3448563 .. 3448596 -  -8.9  -4.88228   ACTTAACAGGAAAAA     CCCCTCTCTCCAACTC GTT GCACTGGA-AGAGGGG     TTTTGACATGTGCGC 100 54
     ABC3324 NONE
     ABC3323 NONE
     ABC3322 NONE
     ABC3321 NONE
     ABC3320 NONE
     ABC3319 NONE
     ABC3318 NONE
     ABC3317 3441479 .. 3441491 -  -4.8  -3.44848   TGCTCTTATGAAACA                CGCT GCCAA AGCG                CTTTCGTATAAATGG  55 3
     ABC3316 NONE
     ABC3315 NONE
     ABC3314 NONE
     ABC3313 3436562 .. 3436581 -  -6.4  -4.11281   TACGAGAACTAGAAA            TGCGCCAA GGCT TTGGCCCA             GAAATTGAAGATATC  69 204
     ABC3311 3435502 .. 3435538 -  -5.2  -6.09196   TTTAAAACAAAAAAA   CCGCATGGGATCCAACT TTCA AAACGAAT-CCATGCGG    TTATGCAAAATAGCC 100 186
        hisS 3433905 .. 3433918 -  -3.9  -3.54488   TTTTGCCAAACAATA               TGTTT TTCC AAACA                TTTTTATTCTACATT  51 300
     ABC3306 NONE
     ABC3305 3431113 .. 3431137 -  -8.6  -4.19238   TCTTTAACGCCAAAA          GCTGGCCA TCAATCATC TGGCCAGC          TTCAGGTTAGTTGCA  79 70
     ABC3303 NONE
     ABC3302 3429398 .. 3429412 -  -7.2  -3.05463   ATGGCGCTTACCTAA               TGCTTT GCA AAAGCA               AAATTTGGATGCTAT  61 37
        araN NONE
        araP NONE
        araQ 3426200 .. 3426226 -  -7.9  -5.01732   AAGCGCTTCAAAAAA         GCGGGCACCCG TTCCC CGAATCCCCGC         TTGCTTCTATAAGTT  95 39
     ABC3298 NONE
     ABC3297 3424339 .. 3424350 -  -7.2  -5.72622   CCCATAAATAAAAAA                GCCC AAAT GGGC                 TTTTTTTCACCTACC 100 36
     ABC3296 3422373 .. 3422385 -  -5.5  -3.10245   TTAGTTGAACACACA                GATCG AAC CGACC                GTGGCATTTTTGAGG  52 463
     ABC3294 3421112 .. 3421130 - -11.7  -5.26316   TCACTCCACAAAAAA             GCCCGCT TGCTT AGCGGGC             TAAAGGTGCTCTATA 100 25
     ABC3288 3414289 .. 3414326 -  -9.3  -2.98493   GTCATTATGAAATTA   GACTGGAACAGGGAAC TTCGCTG GTTTCCTG-TCCAGTC   CGTAAGCGAAACAAC  67 363
     ABC3284 NONE
     ABC3283 NONE
     ABC3282 NONE
     ABC3281 NONE
     ABC3280 3407004 .. 3407016 -  -3.3  -2.78596   TATGCTTCTACTATA                GGCGA TTC TAGCC                ACACGCACTTGTTCT  43 82
     ABC3279 3406174 .. 3406208 - -13.1  -3.63707   AATACAAGCGCCAAA    GCATGTCTGGCTAAGC ATTG GCTTAGCCAGA-ATAC     ACTCGTCGTTAAAGC 100 34
     ABC3274 NONE
     ABC3273 NONE
     ABC3272 NONE
     ABC3271 3397709 .. 3397726 -  -9.1  -5.03145   GAACCTCCCAAAAAA             GAGCGCC CCCC GACGCTC              TTAGTATCCTTACAT 100 53
     ABC3270 3395775 .. 3395793 -  -3.2  -2.65521   TTTAGAGTAATCAAT             TTCTTG GGACCGT CAAGAA             TTTTGTGTAAATGAA  42 74
     ABC3269 3394808 .. 3394820 -  -4.7  -4.38712   CGGATCGTTATAAAA                CGACC GAT GGGCG                CCAAAAATCCTGCAA  66 144
     ABC3267 3392105 .. 3392131 -  -8.1  -4.59081   GAAAGCCATAGAAAA        GCCTACT-AACC TTTG GGTTTAGCAGGC         TCTTTTATCACACAC  86 43
     ABC3266 3391324 .. 3391352 -  -5.3  -3.21853   AAAAAACAAACTATA        TCACATCCTTTGG CAG CGAATGAATGTGA        AAAGACTAACGGCTT  53 31
     ABC3265 3390781 .. 3390822 -  -2.3  -4.89521   AGATCCTAAATAAAA GAAGCCTAAGGCAAGAATC GATT GATCTTTGCTTTAGGTTTT  TCATGTTTTATCGTT  66 146
     ABC3262 3387509 .. 3387519 -  -3.2  -2.57132   TGTTTTTTTCATAAT                 GAAG AAG CCTC                 CTGTTTATCGAAATA  42 8
     ABC3261 NONE
     ABC3260 NONE
     ABC3259 NONE
     ABC3258 3382840 .. 3382877 - -16.5  -3.65351   GCATTTCGATTTAAA   CAGGCTCTTCTTATCCA TTGT TAGATAGGAAGAGCCTG    TTTAAAGTACTTCTC 100 60
     ABC3257 3381695 .. 3381732 - -12.9  -3.92373   TAGTTGATCGATAAA   CAGGCTCTTCGTATC TTATGTTC GATAGGAAGAGCCTG    TTAAAAAGTACTTCT 100 235
     ABC3255 3379185 .. 3379227 -   -15  -3.33492   TCATTTAGCTTACAA CGAACAAACTTCCAGCCAAC AAT GTTAGCCGGAAGCCTGTTCC CATTAATCAACACAC 100 50
     ABC3254 3378601 .. 3378630 -    -5  -4.99638   ATAGCCACACAAAAA       GCCAGCACCCAT GAATAA ATAGTTGCTGAC        ATTGAACGGCGGAAG  77 45
        manA 3377433 .. 3377451 -  -8.1   -5.7946   TTCCCAACAAAAAAA             CCGGCCA AGCAA TGGCCAG             TCGAGATTATTCAGT 100 90
     ABC3252 3375867 .. 3375896 - -16.6  -3.45054   TCGTAGAAGTCATAA       GCAAGCGAATGC GTTTAG GCATTCGCTTGC        TTTGTTTTGCCGAAA 100 367
     ABC3249 NONE
     ABC3248 NONE
     ABC3247 3369443 .. 3369468 - -17.7  -5.22039   CGTAAACGCAAAAAA         GCCTTGCTAGG ACAA CCTAGCAAGGC          TTTTTTATTGAACCG 100 30
        ssuB NONE
     ABC3245 NONE
     ABC3244 3366660 .. 3366700 - -12.1  -4.07568   GCCGCTGTTTCAAAA  CGGACTGAATCCTAAAA AAATAGA TTTCACGATTCAGTCCG  TTTCGCTTGGCTGCC 100 76
     ABC3241 3364562 .. 3364592 - -14.7  -4.80453   GCACCATAAAACAAA      GCGGCAGC-CTGCG ATAT CGCTGGGCTGCCGC       TTCTTTCTGTCTCTT 100 43
     ABC3239 3363331 .. 3363351 - -12.6  -6.23545   TTTAAATAAAAAAAA            GCCGATGC ACGCG GCATCGGC            TTCTCCGTTATTTTC 100 33
     ABC3238 NONE
     ABC3237 3361391 .. 3361407 -  -5.1  -3.08812   TCCTTTTTAAGAAAT              CGAGG TCGTTCT CCTCG              TCTTTGAAATCGCTG  53 0
     ABC3236 NONE
     ABC3235 NONE
     ABC3234 NONE
     ABC3233 3358422 .. 3358449 - -10.7  -6.07374   ACAAAAAAGAAAAAA        GGCTGTTGAAA TTCATT TCTCAACAGCC         TTCATCCGTTTTAAT 100 36
     ABC3231 3354715 .. 3354743 - -20.4  -3.37589   TAAAAACTTGCACAA        CAAGCCCCTGGC GAATG GCCAGGGGCTTG        AGCTTTGCTCATTGA 100 171
     ABC3226 3349625 .. 3349652 -    -7  -5.05505   AGTAGAAACGAAAAA        GGCGCTGC TTTTAATGTTTC GCAGCGCC         AAGCAACATATCAAT  86 8
     ABC3225 NONE
     ABC3224 3346758 .. 3346778 -  -6.8  -4.10657   CTACAGCCTGTAAAA            GGCGCC TGAATAAGT GGCGCC            CTCTCGTGTCCCTCT  71 67
         mdr 3345084 .. 3345121 -  -4.2  -4.82901   CTTCCTTTATAAAAA   GCAA-GAGACAACACCA TACAT TCGTGCAGTCTCCTTGC   TTCATTCTCCTTATG  71 41
     ABC3222 3343949 .. 3343976 - -11.4  -5.75342   CGTTTTCAAAAAAAA        TAGGATTCCCCT GGCC AGGAGAATCCCA         TTATACAACAAAAAC 100 278
     ABC3221 3342946 .. 3342965 - -13.6  -5.37043   ATTTGATATAAAAAA            CCCATGGC AATC GCCATGGG             TTTTCTCTCATTCGC 100 63
     ABC3218 3339256 .. 3339281 -  -2.6  -3.53012   CCTTTTGTCTTTAAA         GCAGCT-AACC AAAGG GGTTTAGCCAC         TTTTTAAAGCATTGT  48 79
     ABC3217 3337142 .. 3337161 - -12.2  -4.39386   GTCAAACGATGAAAA            GAACCAGC TTCC GCTGGTTC             TTTTATTGATCTTCG 100 28
        guaC 3335869 .. 3335892 -  -5.2  -5.28176   TTTATTTATAAAAAA          CGAGCCTGCC TAAA GACAGACTCC           CATTCTTTCTATCCT  84 75
     ABC3215 NONE
     ABC3214 NONE
     ABC3213 NONE
     ABC3212 3332015 .. 3332038 - -12.4  -4.19371   TAAAGTGTCAAGAAA          CGCTTTGGGC TGTT GCCCAAGGCG           TTCTTTTCGTGTTTA 100 48
     ABC3210 3329768 .. 3329789 - -14.5  -4.61566   TTGTAAACGAGAAAA           GCTAGGGGA AAAA TCCCCTAGC            TTCCTGCTAGTGCCA 100 21
     ABC3202 3322006 .. 3322035 - -12.3  -5.32882   TACGACTATAAAAAA       GCATCTGAGCGCTC TAA AAG-GCTCAGATGC       TACTAGTCATACCGA 100 145
     ABC3201 3321403 .. 3321423 -  -3.3  -3.14602   TTCATGTTATGAACA            TTCTTAGAA AAA CTCTAAGCA            GCCACATTTGCTGCT  46 39
     ABC3200 3320384 .. 3320410 - -15.2  -3.14602   CTCACTCCACTAATA         GAAGCCGTCCTC TTT GAAGACGGCTCC         TTGCAGCCTAACGGC 100 33
     ABC3199 3319374 .. 3319397 -  -3.8  -5.88565   TTCATAAGAAAAAAA          CCGCCC TCTAGTTCAATG GGGCGG           CTTTACAGATTCTTT  91 14
     ABC3198 NONE
     ABC3197 NONE
     ABC3196 NONE
     ABC3195 3315516 .. 3315540 - -13.7  -5.40072   TTCTTTGCAAAAAAA          TCCCTCCTTAC ATA ATAAGGAGGGA          GGAATCGCTTTTAAG 100 36
     ABC3194 3314756 .. 3314791 - -14.2  -4.30576   TGCCTACTACCAAAA    GAAAGAGTGTGTCG CCAAGCTT CGACACACTCTCTC     TTTTACTAATTGCAT 100 40
     ABC3192 3313605 .. 3313619 -  -7.2  -2.76696   CTTGCTTTCAATAAT               GAAATG CGT CATTTC               CAAAAGGAGCAGCTT  56 305
     ABC3190 3312657 .. 3312682 - -16.9  -4.70583   GCTACTAACACAAAA         CTGGCACCGGG AATT CCCGATGCCAG          TTAGCGATTGTTTAG 100 37
     ABC3188 3310597 .. 3310613 -  -6.5  -3.02043   AATGGCTTTTCAAGA              CAGGCTG GAA CAGCTTG              CTCAAAACCAATCGA  55 484
     ABC3182 3304824 .. 3304844 -  -3.3  -5.09426   TGCAACTGCAAAAAA            TTTTGGCAA TAC CTGCAAAAA            CAAAGCGCCATGATG  77 379
     ABC3180 3302124 .. 3302137 -  -3.8  -3.60792   TTTCGAACGTGCAAA               TGCC TTTTCT GGCA                GATAACCTGTCACGA  53 45
     ABC3179 NONE
     ABC3178 3299104 .. 3299124 -   -14  -4.45544   TGTGATCAACGAAAA            GCGGAGCC AAGCA GGCTCCGC            TTTAAACATAGATAC 100 111
     ABC3177 3298716 .. 3298736 - -12.5  -2.91042   TAGAATAAGTAAGTA            TCCGCCGGT AGA ACCGGCGGT            TTTAATTTCGCCCTA  93 106
     ABC3173 3296598 .. 3296620 -  -7.7  -5.93252   GCCAAAAAGAAAAAA           GCGCCCTTC TTTAC AAAAGGCGC           GAACGTTTAACATCT 100 86
     ABC3172 NONE
     ABC3171 3294242 .. 3294254 -  -5.5  -4.06505   CGAATAGAGCACAAA                CGCGA TTT TCACG                GCCTTGCCTCCTTCG  63 21
     ABC3170 3293062 .. 3293098 - -19.6   -4.3739   CACGTTTCCATAAAA    GATAAGAGGGGCCCCC ATAAA GGAAGCCCCTCTTATC    TTTTTATTTGTAAAT 100 89
     ABC3168 NONE
     ABC3167 3289634 .. 3289674 - -14.9  -3.74975   CCAGATAATAGACAA  TTTGAATGATGTTGCCGAC AAA GTCAGCAACATCATTCAGG  TTCAACATCTATCCA 100 34
     ABC3166 NONE
        tuaG 3288409 .. 3288421 -  -3.4  -2.62718   AAAAGGGACAATTTA                CATG TTCTT CATG                AACCCTTAAAACGCT  42 50
        tagO 3287189 .. 3287225 - -14.6  -3.08032   TCCGCTTGAAAAGGA   CAAAGCCCCGGTGCCAG CTGA CTG-CACCAGAGCTTTG    TTATTTGCTTCTTAA 100 26
     ABC3163 NONE
     ABC3162 3285817 .. 3285849 -  -7.8  -5.05301   AAATAATTACAAAAA      GGTTCTAATCATCC TTTTT AGATGATCGGAACC      TTTTTGGCTTTCTAT  95 68
     ABC3160 3283499 .. 3283510 -  -4.4  -3.62522   TAAGTTGTTCAAGAA                CATC AAGT GATG                 ATGTTGCCATTTCAA  54 140
     ABC3159 NONE
     ABC3158 3281384 .. 3281395 -    -3   -3.8901   TCTCAAATTATGAAA                TAGA TTGC TCTA                 AATTCAATTCGAATT  53 83
     ABC3157 3280766 .. 3280776 -  -4.6  -4.89009   ATAGCCAACCAAAAA                 CCCC TGG GGAG                 GAACGGTTTTCGTAC  74 247
     ABC3156 NONE
     ABC3155 3279717 .. 3279742 -  -9.1  -3.11272   GATTACGATGGAACA         GCATTCCAG-CT TGC AGTCTGGAACGC         ACTTTGTGCAATTCC  67 372
        alkA 3277447 .. 3277459 -  -3.4  -2.68356   AGGCAAATGGACAAG                CATC AGCTG GATG                GGTTGTGGCGGTTTT  42 248
     ABC3151 3276183 .. 3276218 - -14.9  -5.66868   AAGGAACGAAAAAAA    CTGCCGACCTCTCCCT ACATA AGGGA-AGGTCGGCAA    GTATGGTTCTTAAAA 100 35
     ABC3150 NONE
     ABC3149 3274193 .. 3274217 - -17.9  -5.64274   CTAGGCACAAAAAAA          GGTTGGCAGCG AAA CGCCGCCAACC          CTTTTTTTGTTAATG 100 35
     ABC3145 NONE
     ABC3144 NONE
     ABC3143 3269216 .. 3269242 - -10.9  -3.65581   AGCAATGGCGAAGAA         GCGGTAGCATT GTACG AACGCCACCGC         CCCGACATTCTGTTA  82 516
     ABC3140 3267377 .. 3267405 - -14.7  -5.13521   AAAGCACGCAAAAAA        GACCTTTGCCCAC AGC ATGGACAAAGGTC        TCGCAAGCAGCGCAT 100 230
     ABC3139 3266358 .. 3266370 -  -5.5  -4.08692   GAAGCCGGTTCAAAA                CGGCT TGA AGCCA                TTTTTCTGGAAGCGC  66 223
     ABC3137 3265143 .. 3265157 -  -2.1  -3.76125   GGAGCTTAATGCAAA               CGTTG TCAAT CAACA               AAAATGCGATCACGA  51 35
     ABC3136 3264320 .. 3264339 -  -8.6  -6.28401   TAAAAAACAAAAAAA            GAGCATCT TTTT AGACGCTC             TTACTCATTAATTCC 100 130
     ABC3128 3257692 .. 3257714 -  -9.9  -5.20633   AAAAACATACAAAAA           GAGACAAGG TATGT CCTTGCCTC           TCATAACGAATTTGT 100 156
     ABC3126 NONE
     ABC3125 3253586 .. 3253603 - -12.7  -3.01712   CTCCTTTCCTTAAGA             GAGGGGG GAGT CCCCCTC              TCTCAGCCTGATGCT  93 41
     ABC3124 NONE
     ABC3123 NONE
     ABC3122 NONE
     ABC3121 3249637 .. 3249660 -  -8.8  -5.60689   TCACACAATAAAAAA          GCCTAAAGCC ATAT GGCCATAGGC           AAGCTATAAAAAAAG 100 338
     ABC3120 3248492 .. 3248534 - -16.7  -3.08032   GCGCTTTCAAAACGA TTTTATGTCAACCGGTT TCATATGTC AACCGGTTGACATAAAA GAAGGCAAAAAACAT 100 82
     ABC3119 NONE
     ABC3118 NONE
     ABC3117 3244943 .. 3244953 -    -4  -3.53343   AAGCGTTTTTGTAAA                 CAAT CTC ATTG                 GCTCTCCATTTGTTC  52 20
     ABC3116 NONE
     ABC3115 3241587 .. 3241621 - -16.5  -2.92192   TGCGAGGCAACGACA    GCCGGAGCAGCCATCC TACT GGA-GGCTGCTCCGGT     TTTATTCACTCCAAA 100 27
     ABC3111 3238122 .. 3238148 -  -8.6  -2.60194   ATTGGCTTAATTAAC         GACGATGCCAAC GAA GTCGGCCGCGTC         CACCTAGGTATTCTC  61 249
     ABC3105 3231752 .. 3231785 -    -3  -3.35371   CATATTGGCAATGAA     GGGCGGCAGTC-GCT CTTTT AACGGCCCGCCGTCC     AGTAGGCTTTTGTAA  47 9
     ABC3104 3230161 .. 3230186 - -10.5  -3.48884   CCCCAAACAAACAGA         TATCCCCACAA ATCA TCGCGGGGATA          TGGTCTTATTCGCAT  80 83
     ABC3103 NONE
     ABC3102 NONE
        tagD 3227593 .. 3227631 -  -4.7  -5.75342   TTCCTCGAAAAAAAA  TGAGCTCCACAC-TCAAT CTAA ATTAAAGCATGGAGCTCC   CTTTCTAGTATGAAA  95 55
     ABC3100 NONE
     ABC3099 NONE
     ABC3098 3222808 .. 3222833 - -11.9  -4.70659   GGTCATACTGAAAAA         GCCTGCCAACA AGTA CGTTGACAGGC          TTCCATGCTTTCAAA 100 65
     ABC3095 NONE
     ABC3094 NONE
     ABC3093 NONE
     ABC3092 NONE
     ABC3091 NONE
     ABC3090 3210462 .. 3210500 - -13.3  -4.71061   ATTTACATTTAAAAA  GCCTGCTACTTA-CCCGA TAGA CCGGGCCAAGTAACAGGC   TACTGCATTCAGTGC 100 60
         pcp 3209029 .. 3209045 -  -4.4  -4.23218   AAGCATCAAAAAACA              GCATTG GCAGG CAACGC              ATAACTGTTCGGCTT  64 504
        degS 3207405 .. 3207428 -  -2.5  -3.55444   TTGTGATTTTTTAAA          GCTGTAA TCGACAATTT TTACAGC           CGTATATGTTTCTTT  48 101
        degU 3206623 .. 3206640 -  -4.9  -2.70932   GCTGCCTCGGAACGA             CCATTTC CCGA GAAATAG              TGTCCCTATTTAGCG  48 35
     ABC3085 3205686 .. 3205714 -  -6.7  -3.76224   CCTTTATGGAGGAAA        GGTGCCAGCTATT AAT ACCAGCTAACACC        TAAGCTTCCACTTCC  67 8
       comFA NONE
       comFC 3203583 .. 3203603 -  -3.9  -3.74693   GTCTATTTTAGCAAA            GCTGGCA TCGACTT TGCCTGC            TTATTTCGCCCGTGC  56 26
     ABC3082 NONE
        flgM NONE
     ABC3080 NONE
        flgK NONE
        flgL NONE
     ABC3077 NONE
        csrA 3198977 .. 3199001 -  -3.6  -4.25104   CGTCTTTTAGCAAAA         GCAAGC-CC ACGTGTTA GGTGCTTGC          TTTATTGGCATGGTT  63 14
     ABC3075 NONE
        fliD NONE
        fliS NONE
     ABC3072 3195960 .. 3195988 - -12.5  -4.32177   CGATTCCATAACAAA        CCACCCAAATCGC GAT ACCATTTGGGTGG        TTTTTGCCCGTTGCT 100 55
     ABC3070 3194454 .. 3194476 -   -15  -5.30686   AAGATCGACAAAAAA           CCCGCTTTTT TTA AAAAAGCGGG           TTGAGTATTAGCTAT 100 68
     ABC3069 3193774 .. 3193791 -  -9.9  -4.79223   CTACAGCAGCAAAAA             GAGCATC CGTG GATGCTC              TTTTTCTGCCTGCTC 100 41
        secA 3191004 .. 3191020 -  -3.6  -2.98088   CCCTAAAGTCAGATA              GTCGCT TCTCG AGCGCC              ACTAGTTCTTGCTTC  46 86
        prfB NONE
     ABC3066 3188989 .. 3189008 -  -4.9   -6.3578   AGGGCAAAAAAAAAA            GAGCGCT CGTCAT AGCGCAC             TCAATCAACTTTACC 100 36
        ftsE NONE
        ftsX NONE
     ABC3063 3185729 .. 3185751 -  -8.4  -5.64274   GCATTCACAAAAAAA           GCGCCCTG TACTTGC CAAGGCGC           TCGAGTATTTACATA 100 34
     ABC3062 3184094 .. 3184123 -  -9.3  -5.14477   TACAGATTCAAAAAA       GGATAACCGCCCC TAGA AAGGCAGCTATCC        TTACGTTTCGACAAA 100 59
     ABC3061 3182742 .. 3182763 -   -13  -5.67063   GCTACCATAAAAAAA           CCCGCTCC TCCTTC GGAGCGGG            TTTCAGACTGTAGAC 100 147
        uvrB NONE
        uvrA NONE
     ABC3057 3174937 .. 3174952 -  -2.4  -2.78992   AGTGACCGTAATAAG              CCGCAC AATG GAACGG               GTCGATAGTCACATA  41 136
     ABC3056 3174472 .. 3174491 -   -15  -5.28826   AAAGGTTATAAAAAA            CAGGCCGC ATTC GCGGCCTG             TTAGTTGTTTTTAAT 100 26
        hprK NONE
         lgt NONE
     ABC3053 NONE
        hprP NONE
     ABC3051 3170483 .. 3170508 - -14.9  -5.64274   CCATTTACAAAAAAA         CGTACAATAGC TAAC GCTATTGTACG          TGAAGTTACCTTATT 100 31
        hisZ NONE
        hisG NONE
        hisD NONE
        hisB NONE
        hisH NONE
        hisA NONE
        hisF NONE
        hisI 3163935 .. 3163960 -  -9.1  -5.00616   GTTTCCTCTAAAAAA         CAGCAACCT GGTTACTT AGGTTGCTG          TTTTTTTACATGCTC 100 41
     ABC3042 NONE
     ABC3041 3162725 .. 3162750 -  -2.5  -2.70932   TGGGTTCGTTAACGA         TCTAGCAAGCA CATT CGCCTGCTAAC          TTATGCTCTACCACC  41 117
        cypC 3161397 .. 3161431 - -23.2   -5.4251   CTGACAGATAAAAAA     GTGTGCCTCTTTAATC CGC GATTAAAGAGGCACAC     TTTTATTGAAAGCGG 100 28
     ABC3039 NONE
        trxB 3158930 .. 3158947 - -12.7  -5.95166   TTTAACCAAAAAAAA             GGCGCAG AAGT CTGCGCC              TAAATGAAGCTATAT 100 175
     ABC3037 NONE
     ABC3036 NONE
     ABC3035 3156458 .. 3156477 - -12.1  -3.14132   CCTCTCTTTCATGAA            GGGCGGC ATAAAA GCCGCCC             TAACACCGGTTTCGT  86 25
     ABC3034 NONE
         crh 3154994 .. 3155008 -  -7.2  -3.09007   CGAAACCACAAACCA               GTTAAC CAT GTTAAC               GCAGCTTAAGCCAGT  62 215
     ABC3028 3150672 .. 3150694 - -10.6  -5.57396   AGAACTAATAAAAAA           GGCATCCC TCATTAT GGGATGCC           TCCAGACTGTAGGCA 100 212
        sigL NONE
     ABC3024 3146477 .. 3146507 - -14.8  -3.83205   ATCCTTGACATGAAA       CTGCCTATTCCCTT TGA ATGGGAACAGGCAG       TCTTTGTGTTTTTCG 100 83
        cggR NONE
        gapA 3142665 .. 3142689 - -11.4  -3.65425   TCTAGACAGCGCAAA          GGAGGGAGGC AGATG GCCTTCCTCC          TCTGAAGCCTATTTT  90 44
         pgk NONE
         tpi NONE
         pgm NONE
         eno 3137790 .. 3137819 - -11.5  -5.02357   CATAAGCAAAGAAAA       GCGCAATGGACAC ATTA ACATCCATTGCGC        TTGAGGACTCACTTG 100 34
     ABC3016 NONE
     ABC3015 NONE
     ABC3014 NONE
     ABC3013 NONE
     ABC3012 NONE
     ABC3011 NONE
     ABC3010 3130319 .. 3130337 -    -6  -2.66316   CCTTTTACGATAGCA             TGGCTTTT ATA AAATGCCA             AACCTTAAAGAAAAC  52 80
     ABC3009 3129748 .. 3129758 -  -3.2  -4.00443   CGATCATCAAAAACA                 GCTG CAT CAAC                 AAACACCTCCACGAA  56 91
        secG 3129494 .. 3129512 - -10.3   -5.5762   AGGAAACAGAAAAAA             CACCTGG CAAGT CCAGGTG             TTCCGCATCGTTTAT 100 37
     ABC3007 3128284 .. 3128302 -  -3.1  -2.78422   ATAGACACCCAATCA             CAATAGG TTCCT CCTGTTG             CTTTGTAGTCGTGAT  43 179
     ABC3006 NONE
     ABC3005 NONE
         rnr NONE
     ABC3003 NONE
        smpB 3122910 .. 3122943 - -20.5  -5.61881   CTCCAAAAAGAAAAA     CCGCGGAAATGTTGA CAAA TCAACACTTCCGCGG      CTCTTATATGGAGAC 100 474
     ABC3001 NONE
     ABC3000 3121257 .. 3121292 - -15.6  -5.43487   AAATCATACAAAAAA    GCCGCGAAAATATTGA TAAA CCAACATTTCCGCGGC     TTTTGTATGGAGACG 100 122
     ABC2998 NONE
        gabT 3117767 .. 3117780 -  -8.1  -6.28967   GATAAACAAAAAAAA               GCAGC AGCT GCTGC                TTTTCATTTAATGTC 100 124
        lipB 3116962 .. 3116985 -  -8.8  -5.10497   AAGCGATTGAAAAAA          GGCGCCTATC CGAA GAAAGGCACC           TGTTTTTATTCCTTT 100 31
     ABC2995 NONE
     ABC2993 3114429 .. 3114439 -  -3.2  -4.20516   GTTGGATTGAACAAA                 CGCT TAA AGCA                 GAAGGCATTTCTGTG  60 444
     ABC2991 3111664 .. 3111704 - -12.6  -3.61398   TCTTTTTTTGAATAA  GGAAGGCAGTTGCTGAAG AGGAG CTTCGGCAACTGCTTACC  ACAGGTCCTTTTTCG 100 41
     ABC2990 NONE
     ABC2989 NONE
     ABC2988 3106052 .. 3106077 -  -9.8  -3.83026   TTGGCTCACATGAAA         GAAGAAGCCC GTGATT AGGCTTCTTC          AGTGAGAGGAGAATA  84 100
     ABC2987 3105569 .. 3105582 -  -6.7  -3.89956   TTATCATACAGGAAA               TCGCT CATA AGCGA                AAGGAAATCTTCTTG  67 49
        gcvH 3104827 .. 3104849 -  -5.5  -5.67063   GGTATCAGAAAAAAA           GACCCGCCC CTGCC AGGCAAGTC           TTCGCTATTCGATCG  91 312
     ABC2985 NONE
     ABC2984 NONE
     ABC2983 3101924 .. 3101948 - -18.7  -4.93365   TTTTACAAGCAAAAA          TGCCGTTAGCG CGT CGCTAACGGCA          GCCTTTTTCCTTACT 100 36
     ABC2982 NONE
     ABC2981 NONE
     ABC2980 3099804 .. 3099816 -  -2.7  -2.94099   GTGGTGTAGGATAGA                TCCAT CTT ATGAA                TGGTTCTTCATCCCC  43 199
     ABC2979 3099596 .. 3099626 -    -7  -5.82316   ATTACCCAAAAAAAA      CAGAGCCTTCACTG TAGGG CAG-G-AGGCTCTG      TTTTTGATCTACGTT 100 43
     ABC2978 NONE
     ABC2977 NONE
         csd NONE
     ABC2975 NONE
     ABC2974 3094177 .. 3094228 -  -8.2  -4.98672   TGGAAAAATACAAAA TAACAAGTTAAACCCTTGTCACAAA TGT TATGTGACAAGGGTTATTCTTG-TA TTATCCAATCGAACC 100 26
     ABC2972 3091840 .. 3091853 -  -4.5  -3.49618   TGCCCATATAATCAA               CCGTA TGTT CACGG                AGGAGGTCAAGATCG  55 74
     ABC2971 3091502 .. 3091526 - -13.7   -3.9122   TAGCGCGGCAAATAA          CGACTTGAGCT TAA AACTCAAGTCG          CTTGTAGTAGCTAAA 100 36
     ABC2970 NONE
     ABC2969 3089522 .. 3089542 -  -7.6  -5.60993   GCGGTCACAAAAAAA            GGAGAGTA CGCAT CACTCTCC            TCTTTTTCATCATTT 100 35
     ABC2968 3088496 .. 3088514 -  -7.6  -2.86426   TAATAGTGATAATCA             TTATCATT TAA AATGATAA             CAAGGAATGACTTCA  61 75
     ABC2967 3087428 .. 3087459 - -15.2  -4.82819   TACATGACAAGAAAA      GCCTGCCAAGCGCT CTAA AGCGTTTAGCAGGC       TCCGTACCATTATTC 100 35
     ABC2966 3086331 .. 3086355 -  -8.6  -5.02476   ACATCCCGTAAAAAA          GAGAGAGGCT ATCCA ACCCTCTCTC          TTTCAACTCGCTAAT 100 36
     ABC2965 NONE
     ABC2964 NONE
     ABC2963 NONE
     ABC2962 NONE
     ABC2961 NONE
     ABC2960 3081858 .. 3081882 - -15.1  -5.41359   AAGGAAACCAAAAAA          CGCCCAGAGAA CGA TTCTCTGAGCG          TTTGTATGCATAAAT 100 70
     ABC2959 3080536 .. 3080583 -  -2.8  -5.15634   TATTCCATTAAAAAA CCAGCTTTCTGTATAATCATAT TTAA ATATGGACACCCAAAAAGCTAG TGCCACCCTGAATCA  73 75
     ABC2958 NONE
     ABC2957 NONE
     ABC2956 NONE
        thyB NONE
        dfrA NONE
     ABC2953 3075523 .. 3075550 - -15.8  -5.14563   TGCTCTATTAAAAAA        GACAATGATGGA GATT TCCATCATTGTC         CCGTACAATAAACAG 100 296
     ABC2952 3073796 .. 3073834 - -10.2  -4.32678   TTCGTAAACAAATAA   GCCTGCCAGTCGCTCG CATTAGT CGAGATCCTGGCAGGC   TGTTAGGGTTATGAT 100 34
        lipS 3071584 .. 3071612 - -17.7  -2.86343   AGGGCAATCAGTAGA        GAACGATTATGCA TCT TGCATAATCGTTC        CACACTGTTGCTTGT 100 61
     ABC2948 3070472 .. 3070496 - -15.9  -4.03078   CCACCACACGACAAA          TAAAACGGAGC TTT GCTCCGTTTTA          TTTTCAGACTGGAGC 100 148
     ABC2946 NONE
     ABC2945 3068822 .. 3068852 - -16.3  -3.20637   AAAGCGAACACGGAA       TAAGCCAGCCACA TTGAT CGTGGCTGGCTTA       GCTGAGAGGCAATTA 100 103
     ABC2943 3067174 .. 3067192 -  -3.1  -3.17075   TGCCTGCGAATTCAA             GCATTAC TTTAG GCAACGC             TCTATAAAGTCTGGC  46 27
         hom NONE
        thrC NONE
        thrB 3063750 .. 3063768 - -12.4  -4.52589   GTTTTGCACACAAAA             GCCGACCC AAA AGGTCGGC             TTCTTTTACGTGTCC 100 82
     ABC2938 3062849 .. 3062863 -  -4.2  -5.02074   TCACTTGGCAAAAAA               CATGGC TTT GGCATG               ATGGGTGAAAGACCC  76 152
     ABC2936 3060811 .. 3060838 -  -5.5  -3.68351   CCTTTATCATCGAAA        GGAGCTGCAAC AAAGTA GGTGCAGCTTC         CTTATCTAGCAGCAC  59 41
     ABC2935 NONE
        dapF 3059642 .. 3059680 - -18.5  -3.13639   AACGCTATTAACAGA  TTAAAAGCCTGT-CCGCA AACG TGCGGAACAGGCTTTTAA   AAGCATCCGTTAAAG 100 35
     ABC2932 3057594 .. 3057622 -   -16  -4.81851   ATTGAAACTTAAAAA        GCGGGCGGCAGA GAGAT TCTGCCGCCCGT        TTAGACTGTACATAT 100 121
     ABC2929 3054098 .. 3054130 -  -9.9  -4.49556   TCCCTATTAAATAAA      TAGACAACATCCCCT TAA AGGGGATGTCGTTTT      ATTTTAGACGCTCCA 100 24
        mtlR NONE
     ABC2927 NONE
        mtlD 3050373 .. 3050408 - -16.2  -3.83378   TTTTAAAACATACAA    GAAGCCAGTTTCGGCG GAAA CGCCCAGACTGGCTTC     TTTTCATTTTTACGT 100 68
     ABC2924 3047834 .. 3047865 - -16.1  -4.67943   TCTGAACATAGAAAA      GGGACGAATTTTG GCTAAG CAAAATTCGTCCC       GCTTCGCTTATTAAA 100 36
     ABC2923 3047317 .. 3047335 -  -3.1  -5.65177   ATATGCACAAAAAAA             CAGGC TAAAATCAC GCCTG             TTTGCTTAAAACATT  86 31
     ABC2922 3046606 .. 3046632 - -15.2  -3.85165   TAGGTTAAACGCAAA         CGGACAGGCTTT TGA ACAGCCTGTCCG         TGCCATTATGTGCGA 100 31
        pepA 3044499 .. 3044515 -  -5.1  -3.65514   GGGAAACGAAAGTAA              GTTATGC TTC GCTTAAC              GACTCCACATAATGG  59 10
     ABC2919 3044080 .. 3044102 - -12.8  -5.80951   AGGCAAAATAAAAAA           CGCTAAAGGC ATA ACCTTTAGCG           TTTCATTAAAAAGCA 100 31
     ABC2918 3042544 .. 3042580 - -14.6  -4.17762   GACGCTGTAAAATAA    CAAAACGCAAGCGCTC CCTGC GAACGCTTGCGTTTTT    TTCGTTCCGATTCTT 100 43
        luxS 3040741 .. 3040760 -  -6.4  -5.38047   TATCTATAGAAAAAA            GCCGCACA TTGA TATGCAGC             TTTTTCTCATTTAAA  89 36
        alaR NONE
        alaT NONE
        thiK NONE
     ABC2911 3036786 .. 3036807 -  -3.7  -2.66634   GATTTTACCACAGGA           CCTTCCTTT TAGT AAAGGATGA            TCGAATTTTTCCTTC  44 40
     ABC2910 3036292 .. 3036332 - -17.9   -2.8474   GTTGAGCCACAACGA  TAAGAAAAAAGCAGCTAGA CCG TCTAGCTGCTTTTACCTTA  TTCTTATTTTTTCGC 100 29
     ABC2908 NONE
         ddl 3033520 .. 3033534 -  -2.1  -4.63184   AACGGAGGCTAAAAA               CACAA GTCAA TTGCG               GTCAAAAACCGAGCT  63 17
         pgi 3032063 .. 3032087 - -16.5  -5.47431   TCAACACACAAAAAA          CAACGCAGCCC AAT GGACTGCGTTG          GCCAGTTTGCACAAT 100 43
     ABC2905 3031565 .. 3031586 -  -5.9  -2.71731   CCCATGTCGCAATGA           TGATCAAAC AAGC GTTTGCTCA            AGCTCTGCTACTAAG  52 7
     ABC2904 3031109 .. 3031137 - -12.6  -4.55826   TGTAAAATAGTAAAA       CGCACATGCTTCT TTTT AGA-GCATGTGCG        TCCTAATTTTTAATG 100 234
        ctaB 3028357 .. 3028380 -   -11  -5.49809   TAAACCCTAAAAAAA          GGCGCCTTGC CTAG GCAAGACACC           ACTTTGTTAAAACAA 100 32
     ABC2901 NONE
     ABC2900 3027330 .. 3027365 - -17.2  -3.58269   CAACCTATTCTCAAA    CTAAAACAAAGCATGC CGTG GCATGCTTTGTTTTAA     AAACGGATGATCCCA 100 22
     ABC2898 3026276 .. 3026300 - -10.8   -4.4634   AAGGTTAACAAGAAA         CGCGGC-ATCT GATT AGATTGCCGCG          CTTTTCATATCTCTA 100 38
     ABC2896 3023959 .. 3023991 -  -7.1  -2.80016   ACAAAAAATATCAAG      TCTAAATGAGAAAGA ATC TCGCTCTCAATTAGA      AATTGTCCTTTTATC  59 36
     ABC2895 3022863 .. 3022878 -    -4   -2.6581   AAAGTACCAACCAAT              GCTGCTA ACA TAGC-GC              CGAGTAATAAATAGA  45 46
     ABC2894 NONE
     ABC2893 NONE
     ABC2892 3019976 .. 3019999 - -10.4  -5.28481   CATCCAATCAAAAAA          CTTGGTTCCA TCAC TAGAACCAAG           TTTTTGAGTAAGGTT 100 76
     ABC2891 3019239 .. 3019258 - -12.2  -5.53288   TCTAACCTAAAAAAA            CAGCGAAG CTGC CTTCGCTG             TTTTTTAATTATTTG 100 34
        patB NONE
     ABC2887 NONE
     ABC2886 3015826 .. 3015850 -  -8.6  -5.53991   CACCCACGAAAAAAA          CAACGGAAGA ACGCG CCTCCCGTTG          CCTTTGCCTCTGTTA 100 38
     ABC2885 NONE
     ABC2884 3013556 .. 3013567 -  -4.4  -3.34398   GGCTTGGGCCAAACA                TGAC TTCT GTCA                 TTGCTATGGGCATGC  51 434
     ABC2880 3010297 .. 3010320 - -16.8  -3.66028   CATAACCTTTAACAA          GCAGGCAGCT TTTT AGCTGCCTGC           TTGATTTTGTCGACA 100 235
        metK 3006886 .. 3006912 - -11.6  -5.06505   AATGATACACAAAAA         GCCTGTCGGC AAAATGA ACCGACAGGC         TTTTACATTTTATTG 100 62
     ABC2876 3005389 .. 3005417 - -23.3  -4.87037   AATAGACAGCAAAAA        GATGGCCTCGGGT GGT ACCCGAGGCCATC        TTTTTATCGATGACT 100 46
     ABC2873 3002563 .. 3002618 -   -17  -3.42347   AAACTAGTTAAAAAT GCTTATCGATCACCTGAACAACGCTC TATT GAGCGTTGTTCAGGTGATCATTCTGA TGCTCTTTTAATAGC 100 60
         ldh 3001095 .. 3001117 -  -8.5   -5.7946   CTTCCAACAAAAAAA          CTCTC-TCCC AAAA GGGACGAGAG           TTTGCATACATTCCC 100 333
        leuS 2998579 .. 2998610 - -20.4  -5.60993   TTCCCCACAAAAAAA      CCCCTATCCTCTTT AGCT AAAGAGGATAGGGG       ACGAATCGCATTAAT 100 60
     ABC2870 2997149 .. 2997166 -    -2  -3.46815   AGCAAATAAATAAAT             GTGC-CT TTCAT AGTGCAC             CCCTGTTCGTTTATA  47 36
     ABC2869 NONE
     ABC2868 2995830 .. 2995860 - -14.2  -6.07374   AGAAAAAACAAAAAA       CCAAAAGGAAGC TGTTATG GCTTCCTTTTGG       CTTTTTAAATTCTTT 100 45
     ABC2867 2994776 .. 2994786 -  -4.6  -4.37971   AAAACAGCATTAAAA                 GGGA TGG CCCC                 TGAGCGATTGCTTTT  67 457
     ABC2863 NONE
     ABC2862 NONE
     ABC2861 2989233 .. 2989247 -  -8.5  -2.73364   TTTGTAGTGGAAGCA               GGCGG TATCT CCGCC               CGCTTTGTTATATAG  63 411
     ABC2860 2987523 .. 2987535 -  -3.3  -3.50893   AAGCACACACTATAA                CCTCG TTC CGACG                ACTGTATCCGCCACG  49 490
     ABC2859 2987029 .. 2987045 -  -6.7  -2.87132   CTTTGGCCGTACATA              GTTATTT AGT AAATAAC              TTCCGCAACTTGGCA  57 14
     ABC2858 2986188 .. 2986206 -  -6.7  -4.42639   ACAGGGTAAGGAAAA             GGGAGAA AGAAG CTCTCCC             TATACGACTTTACTT  76 35
     ABC2856 2985329 .. 2985359 -  -2.7  -3.72576   CCGTCCCCGATGAAA       CTTTTTATTGAGG CCGCT CGTTAATAAAAAG       TAAGAGCGGCCGTTT  50 60
     ABC2855 NONE
     ABC2854 NONE
     ABC2853 2982648 .. 2982666 -    -3  -3.80573   TGGAGTAGTAGCAAA             TCCCCCGA AGA TCGGTGTA             AGCTGGTTCTTCTTG  53 160
     ABC2852 NONE
     ABC2851 NONE
     ABC2850 NONE
     ABC2849 NONE
     ABC2848 2979480 .. 2979492 -  -6.2  -3.22388   CAGGTAAGCCACGAA                CCGC GGGTT GCGG                GAATCGGTATCAAAG  57 79
     ABC2847 2978339 .. 2978359 -  -2.6   -2.8655   GGCAGCCATATCATA            TTTGCG TTACCTCCT CGCAAA            CTAAGCATCTTCTTG  42 172
     ABC2846 2977590 .. 2977602 -  -4.1  -4.50627   GAGTGACTAAATAAA                TTGCC GCT AGCAA                CACAATTGCCATGGT  66 145
     ABC2845 NONE
     ABC2844 2976468 .. 2976492 - -11.6  -2.82803   GATCCATATTTAAAG          TAAGCCTGAT ATCCA ATCAGGCTTA          TATCCACCCTATTCT  81 23
     ABC2842 2974374 .. 2974398 -  -7.1  -5.09685   CAATACACACAAAAA          GAGAACCACCC TGT GGGCAACTCTC          TTTTCAGGTGTTATT  90 36
     ABC2841 NONE
     ABC2840 NONE
     ABC2839 NONE
     ABC2838 NONE
     ABC2837 2968848 .. 2968866 -  -5.2  -5.34555   TGACACGACAAAAAA             GCCCCTAC GAT GTAGCAGC             TTTGACTTCTCTTTT  84 11
     ABC2836 NONE
     ABC2835 2967680 .. 2967693 -  -5.9  -3.98859   CTCAATTTAAAAATA               CGCCC TGTG GGACG                TTATACGTGTTTAAC  66 26
     ABC2834 2966534 .. 2966569 -  -5.5  -3.97947   CCGATGGACGACAAA    TAAGCAG-CGGACTTC TCTTC GATGTCCAACTGCTCA    CCATGTCGTTTACCA  63 92
     ABC2833 NONE
     ABC2832 NONE
     ABC2831 NONE
     ABC2830 NONE
     ABC2829 2964228 .. 2964244 -  -3.6  -4.35524   TTTGCAAAGGTAAAA              GGCAGC ACAGG GCTGCT              GGAACTCATTCCTTC  63 48
     ABC2828 2963780 .. 2963793 -  -9.5   -3.1855   CCTCCCAATAGTTAA               GGGGC CGAA GCCCC                TGAGTGTATTTATGC  72 35
     ABC2827 NONE
     ABC2826 2962880 .. 2962915 -  -4.2  -4.82901   TTTCTCCCATAAAAA    CACCCCCGTAT-ATGTT AAC AACATTATACGGAAATA    TAGTAAAAAAGACTA  71 38
     ABC2825 2962032 .. 2962051 -   -10  -5.37043   AGGGCACAGAAAAAA            GCACCCCA CAGC TGGGATGC             TTTACGCTAGAAGTT 100 27
     ABC2824 NONE
     ABC2823 NONE
     ABC2822 NONE
     ABC2821 NONE
     ABC2820 NONE
     ABC2819 NONE
     ABC2818 2948886 .. 2948900 -  -5.7  -5.50723   TTAGCAAAATAAAAA               GAACC TACAC GGTTC               CTTGGTTTCCTTCTA  90 15
     ABC2817 NONE
     ABC2816 NONE
     ABC2815 2947304 .. 2947321 - -10.5  -2.81642   ACATTATGTATGATA             GCCCCGC CGAA ACGGGGC              CTATTTTATTACAGC  75 34
     ABC2813 2945276 .. 2945313 -  -6.4  -3.81027   CTGAACCAATGCAAA   TACTTGCTTCAAC-TCC TATAT GGACGCTGAGGCAAGCA   GAGGCTTACAAACGT  65 192
     ABC2806 2939642 .. 2939662 -  -6.8   -4.4831   AGGCACCAAAAACAA            CCTCCCCA CAATT CAGGGAGG            CTATTTTATGTAAAT  76 486
     ABC2804 2937670 .. 2937697 - -11.4  -3.83102   CAAAGGAGCACTAAA        GCAAGCG-AACCA TAA CGGTTGCGCTTGC        TTAGACTGTAGCCAA  95 102
     ABC2803 NONE
     ABC2802 2936223 .. 2936245 -   -17  -4.98522   AAGTGCATACAAAAA           CCAGCCACCC CAA GGGCGGCTGG           TTTCTATTACGCTAT 100 37
     ABC2801 2934404 .. 2934429 -  -2.5    -5.055   TTAATCTGTAAAAAA         GCAGTCGTC TTTTCCTT GGCAACTGC          TTTTTTATGATTGTG  70 56
     ABC2800 NONE
     ABC2799 2931790 .. 2931811 -  -8.8  -5.08601   TCACTTTAAGAAAAA           GCTGAAAC AACGTG GTTTCAGC            TAAATGTGTCTTCAC 100 21
     ABC2798 2931012 .. 2931037 - -14.9  -4.70266   AATATGAGGGAAAAA         GCCTTTGAAAC CATG GTTTCAAAGGC          TTTTCTTTTTTATAT 100 18
        fosB 2929981 .. 2930002 -  -5.9  -3.15999   GGTTCATATATTGAA           TGGCTTC-GC AAA GCTGAAACCA           GTTATTTTTAGAGAC  55 70
     ABC2795 NONE
     ABC2794 2928547 .. 2928557 -  -5.4   -4.5187   CCTAAAAAAAGCAAA                 CTCT ATA AGAG                 GTCCTTTAAAGCTTC  70 31
     ABC2793 2927457 .. 2927497 - -13.6  -4.94972   TAGGATAACTAAAAA GACTG-CCCATAAGGTC-AT GTA ATGGACCTTATGGGACAGCC CCTCTTCGTGAATCG 100 59
     ABC2791 2925778 .. 2925793 -  -2.5  -3.63868   TTTGCAAAACAAAAC              GCAGC CACTTC ACTGC               TCTTCCCTACCTAAA  50 19
     ABC2790 NONE
     ABC2789 NONE
        acoR 2922507 .. 2922543 - -15.4  -5.68438   TCAGGAAACAAAAAA    GCGTAGACAAAGTG TTTAACTGT CACTTTGTCTACGC    TTATACTTAGTGGCG 100 32
        acoL NONE
        acoA NONE
        acoB NONE
        acoC 2917521 .. 2917560 -  -9.4   -5.5604   TGAAGCAATAAAAAA  GCACCTCTATTGTCAGTT GCAT AGCGAACAATAAAGGTGC   TGAGAAGACAGGTTT 100 97
     ABC2783 2916908 .. 2916930 -  -8.5   -4.8543   CAACTTTGACAAAAA           GCACGTACA TTTTT TGTACATGC           CTGTTAGGATTGGTC 100 29
     ABC2782 2916120 .. 2916146 -  -8.8   -4.4017   TTAACGTTTATAAAA        GCAGAG-TGGC CATCAT GCCAGCTCTGC         TTTTACTGCTCATAC  86 28
     ABC2780 2913950 .. 2913977 - -13.6  -3.61946   GATGGCACACAAATA        GATAGCTCATCT ATGA AGATGAGCTACC         AGACTTTCGATCAGT 100 36
     ABC2778 2912915 .. 2912939 - -10.1  -4.74453   CAAGAGATTTAAAAA          GAAGCCCAA AACCTAA TTGGGCTTC          TTTTTTATGGTCGGA 100 30
     ABC2776 NONE
     ABC2775 2910751 .. 2910779 -   -11  -3.05343   TTTACAGTCTGAATA        GCCAGCCCCC TCCATCCAC GGGGGCTGAC        TTCCTTAATGAAGTT  79 30
     ABC2773 NONE
     ABC2772 2908506 .. 2908525 -   -10  -5.10665   AGCGAATAAACAAAA            GCTGAAGG ATGC CCTCCAGC             TTGTTATCAATCAAT 100 32
     ABC2771 NONE
     ABC2770 2906913 .. 2906932 -  -7.1   -4.9792   CATTCTACATAAAAA            GCTGGCC TCATTC AGCCAGC             CATTTCGTTTTTAGG  89 41
     ABC2769 2903816 .. 2903838 -  -4.1  -5.63103   CTCCAATCAAAAAAA           GCAAATCGT ATTCG ACGCCTTGC           GAACATGGCCCTCGT  90 156
        murC 2902413 .. 2902431 - -13.2  -6.09196   TTCAAAATAAAAAAA             GCAGCTGA AAA TCAGCTGC             CTAATGTAACCACAT 100 78
     ABC2767 NONE
     ABC2766 2901388 .. 2901415 - -12.1  -4.45399   AGATTAAGAGGAAAA        GCGCGATGAAA ACTCGG TCTCATCGCGC         TTTTTGTTTGCTTTC 100 43
        aroA 2900126 .. 2900160 - -13.8  -3.35224   AGATGCTTTTAAACA     GAAAAGCAGCTCAAAA TTT CTTTGAGCTGCTTTTG     ATTACGCTTGTTTAA 100 27
        ccpA 2898785 .. 2898815 - -14.9  -3.37533   GGGGAAAAGCATGAA       TAAAGCCGGATCT GTTTA AGATCCGGCTTCA       GCTTGTAAACAAACG 100 88
        acsA 2894370 .. 2894401 - -21.8  -3.80841   ATGATGACGATTAAA      GAAGCGTGCCTCTA AAGG TAGAGGCACGCTTC       TTTGCGTTAATCTTC 100 32
        tyrZ 2890409 .. 2890426 -  -8.4  -5.95946   TTAAGAATAAAAAAA             CCAGCC TTAAAT GGCTGG              TTTTTTTATTCCTTA 100 38
    56964519 2888300 .. 2888325 -  -3.3  -3.74693   TGGTAGCTGACGAAA         TGGACCAAG CTAACCCT CTTGTTCCA          AGAGTTGATTGATTC  53 53
     ABC2753 2887472 .. 2887482 -  -5.4   -4.7261   ATCCACCAAAAGAAA                 TTGC ACT GCAA                 GCAAAAACGATGGGC  74 101
        erzA 2884689 .. 2884712 - -11.1  -4.74504   ACCGCAACTCAAAAA          CGCAGTTTC ACAAAG GAAACTGCG           TTCACATACGTCGTC 100 175
        nifZ NONE
     ABC2749 2882202 .. 2882235 -  -7.5  -2.64872   GGTAAATATATGAAC     TTCCCCTACTTCC ATTTCGCA AGAAGTAGGGGAT      TCCCATCATTTCCTT  58 41
     ABC2748 2881879 .. 2881902 - -12.4  -4.38876   TGAAAAACACAGAAA          CGGAGCAGGG GTGT CCCTGCTCCT           AGCCATTTTGTATGA 100 43
        sppA NONE
     ABC2746 2880052 .. 2880078 - -15.2  -3.89215   GTCCATAAACCTAAA         GCCTGTCGTCAA AAT TAGACGACAGGC         TCCGTTTTCACCATT 100 48
     ABC2745 NONE
     ABC2744 2878704 .. 2878728 - -17.3  -4.10657   GCACATCGCCGAAAA          GCCAGTTGAGA AGA TCTCAACTGGC          TTAGAGCTTGTTGAA 100 45
         tpx 2876744 .. 2876765 - -10.2   -5.4182   AAGCACAAAGAAAAA           GTCCACTG TCACAG CAGTGGAC            ATAAACTGATTATGC 100 51
     ABC2741 2875683 .. 2875701 -  -8.1  -5.80364   ATTTCAACAAAAAAA             GAGCGCT CATTT AGCGCCC             TAACTGTTCTGAAAA 100 17
        ackA 2874306 .. 2874343 -   -10   -6.0427   ACTAGATAAAAAAAA  CAGCCTC-CCCCCTCTGGT TTA ACC-GAGGGGGCAAGGC-G  AACTTATCTTATGAT 100 34
     ABC2739 NONE
     ABC2738 2872372 .. 2872389 -  -9.9  -3.08056   ATGTTCAAAAAACAG             TCGGGAA CCTC TTCCCGA              TTTGCAAGAAAATAA  74 138
        argG NONE
        argH 2869632 .. 2869653 - -10.9  -6.12458   CAAAAAAATAAAAAA           GAGGAAGCA TCAA TGCTCCCTC            TTACATCTTTACTCG 100 79
     ABC2735 2869347 .. 2869398 - -24.2  -3.60296   GAGTCCCATTGGAAA CGCAAAACAAAACCCAGTGCTAACT ACT AATCAGC-CTGGGTTTTGTTTTGCG TTTGTGTCATCCGAT 100 54
        fabG NONE
     ABC2733 2868044 .. 2868078 - -12.9  -4.58395   TCCAGCTCGTAAAAA     CGCAAAGTGGCCTTC TCCTC GCAGGCCACTTTGCT     TTACCCTTTTTTATT 100 44
     ABC2731 2866071 .. 2866093 - -12.8  -4.76802   CTTAAAAAGAACAAA           CGTCCACATC GGT GATGTGAACG           TCAAATTGTTGAAAT 100 52
     ABC2730 2865754 .. 2865771 -  -2.7  -2.66964   TTATCTAGTATACGA             CT-TGACG CGG CGCCATAG             CAACTTCTTAACCAA  41 33
     ABC2729 2864276 .. 2864288 -  -2.7  -3.51934   TCGCGCTCATAAACA                TTATG CAG CACAA                CTGGATTAGACAACA  48 137
     ABC2727 2862944 .. 2862973 - -18.1  -2.88579   CTAACCGCTTATACA       GCAAAAAACAGGC ACGT GCCTGTTTTTTGC        CACTTGCCTCTTACG 100 36
        dnaE NONE
     ABC2723 NONE
     ABC2722 NONE
        accD NONE
        accA 2854673 .. 2854695 -  -8.5  -5.18726   GTCCCACAATAAAAA           GTGCTTCCA AACAA TGAAAGCAC           TTCCATCTTCCTATT 100 36
        pfkA NONE
        pykA 2851720 .. 2851737 - -11.3   -5.0538   GCCGACTGTAAAAAA             GGAGAGG CTCA CCTCTCC              TTTTCAGACTGTAGA 100 102
     ABC2717 NONE
     ABC2716 2850680 .. 2850693 -  -4.5  -3.28712   TCCCTTCGCGCACAA               CGCCT GGTA AAGCG                GTTACGAAAAACGTC  53 66
        citZ 2849500 .. 2849513 -  -8.1  -3.35996   GATGTTTATGTAGAA               CGGAG TTTC CTCCG                CCTAGGACTATCGTG  66 33
        citC NONE
         mdh 2847132 .. 2847165 - -12.7    -4.731   AATCGATCAAGAAAA     TGGGAGTAGAG-TTTA TGT CAAATCTCTACTCCCA     TTGTTCAATTATAGG 100 68
     ABC2712 2846238 .. 2846250 -  -6.3  -3.28712   TCTCTCTCTTTATAA                TGCTA GTA TAGCA                AACTTTTTACTCATA  59 32
        phoP NONE
        phoR 2843566 .. 2843592 - -12.4  -4.88407   TTAGTCAACCAAAAA         GAAGGCAAGAGT TTC ACTCTTGCCTTT         AAAAAGGGCTGATCG 100 130
        polA NONE
        mutM 2839861 .. 2839871 -  -3.2  -3.03159   CCAATGTTGCCAATA                 GAAG CCC CTCC                 TGTCTAATGTTCGTT  44 74
     ABC2707 NONE
        coaE 2838444 .. 2838465 -  -9.5  -5.28176   TTTAGGCACAAAAAA           GACCGCCTAT TCA AT-GGCGGTC           TTAAGTTGTCGACAG 100 186
        gapB 2837168 .. 2837189 -  -2.3  -3.56643   CGTACAGGGGGGAAA           GTTA-GTCCT AAG AGGTCCTAAC           CCATGCTGCAAGAAA  47 134
        speD 2836665 .. 2836695 - -18.4  -4.81551   CATTTATAGCAAAAA       GAAACCGCCAAGCA GTA TGCTCGGCGGTTCC       CCTAATTTATTTAAC 100 32
     ABC2703 NONE
     ABC2702 2835603 .. 2835633 -  -8.3  -5.00616   CCTTTCGCTAAAAAA       GAGCTTAAAACGC TCCAT GCGTTTATAGCTC       CTTTTAATTTTTATT 100 29
        dnaB NONE
        dnaI 2833212 .. 2833233 -  -8.7   -5.1523   TCGACAATATAAAAA           TCGGCGC TACATACT GCGCCGA            TTTTGTCCGCCCACT 100 10
     ABC2699 2831871 .. 2831891 - -16.9  -5.37043   ATTGCATACAAAAAA            GCTCCGGAG TCG CTCCGGAGC            AATCGGGTCAATTTT 100 33
     ABC2698 2830634 .. 2830662 - -15.4  -5.83211   CATTAAAATAAAAAA        CACTCGCCCCTT AATCG AAGGGACGAGTG        TGGTTTCGTGGTTCC 100 273
        thrS 2828622 .. 2828661 -   -16  -3.89336   GTAACCAAATTGAAA  TAAACGTTCCAGCCACGGC TTG ACC-TAGCTGGAACGTTTA  TGCAGCCTTTATTTT 100 34
     ABC2696 NONE
     ABC2695 2826550 .. 2826579 -  -6.5  -5.25805   AATAAACCTAAAAAA       GAAGCTGCCCTCT ATAA AAAGAACAACTTC        TACATGCCAATCATT  89 39
        dacC 2824974 .. 2825001 - -16.3  -3.31263   ACCGCACGGTCAGAA        GGCGCGCAGCT TTCTTT AGCCGCGCGCC         CCTCGTATTCATTAG 100 37
     ABC2693 NONE
     ABC2692 NONE
     ABC2691 NONE
     ABC2690 2820624 .. 2820646 -   -12  -5.12707   CTAAACGTGAAAAAA           GTGTGGACGC ACG GCACCCACAC           TTAATCAGCATTTTA 100 183
        infC NONE
        rpmI NONE
        rplT 2819385 .. 2819408 -   -11  -5.47431   CGAACACACAAAAAA          GCAGCCAATG TAAT CGTTGGCTGC           GTGTGTTTTTAGCTA 100 34
     ABC2686 NONE
     ABC2685 2817205 .. 2817244 -  -8.7  -4.63107   ATGAAACAAGCAAAA CAGC-CTG-AGGAGCGCTA GGAT TAGCGCTCCTCCTGTACTG  TCAACACATGTTCGC 100 157
     ABC2683 2815434 .. 2815447 -  -8.1  -4.05004   CCACTAGAACAACAA               CGGCA ATGG TGCCG                ACCGCGCTCGTTGTG  74 167
     ABC2681 2813684 .. 2813696 -  -5.5  -3.30124   CTTCATTGTCCATAA                CGGCT CTA AACCG                GGAACATCTTTTAGA  55 211
        pheS 2812495 .. 2812510 -  -3.2  -2.90573   CCATTTATATGAAAC              GAGCAA TGTG TCGCCC               TCCTTAAACGTCTTT  44 29
        pheT 2810024 .. 2810044 - -11.2  -4.64657   GGAAACTGCTAAAAA            GCGATTGC TAAAT GCAATCGC            TCCATTGTTCTATTG 100 55
     ABC2678 NONE
     ABC2677 2809130 .. 2809151 - -13.7  -4.66163   AGGTGGAGCCAAAAA           GCAGCCCGC TATA GCGAGCTGC            CAATTAAAACGTTGG 100 29
     ABC2676 NONE
       mutSB NONE
     ABC2674 2804340 .. 2804366 - -10.1  -4.19238   TTGCGAATGGCAAAA         GCGCCTCCCCC AGCGA GAGGGAAACGC         TCCTTAATGCTATGC  88 137
        lcfA 2802462 .. 2802493 - -15.4  -4.57341   AACGGCGCTTAAAAA      GGTTTCTCTACATG GGCG CATGTAAAGAAACC       TTCCCTTTATGCTTC 100 32
     ABC2672 2801701 .. 2801712 -  -3.6  -3.86995   GTAAACCTATAATAA                GAGC AATT GCCC                 CTTTTCAAGCAAGTC  56 86
     ABC2671 NONE
        etfB NONE
        etfA 2799012 .. 2799033 -  -8.7  -4.45168   TTTCCAAAATAGAAA           GCCACTTGC TCAC GCAAGCAGC            ATAAGGCGAAAGACT  93 99
        trxA 2798531 .. 2798556 - -13.4  -4.56597   CTCCTCCTGTAAAAA         GTCCGCCTTT TTTAAG AAAGGCGGAC          TGCTAGGATTACATT 100 34
        uvrC 2796718 .. 2796740 -  -6.3  -5.15634   GAGGGCACTAAAAAA           CAAGCCG TTAAGCATT CGGCTTG           TTTTTGTTTAATGTG  87 10
     ABC2665 2794612 .. 2794643 -    -6  -4.66163   ACTTTCATTGAAAAA      CTGAAACTGTGAAA TCTA TTTGACAGTTTCAT       TTTACTCCTAGGGAA  75 135
        sdhC NONE
        sdhA NONE
        sdhB 2791303 .. 2791317 - -11.4  -2.74563   TCTATAGTTGAACGA               GGCTGC TTC GCAGCC               TCGTTGTATGATCAT  81 37
     ABC2661 2790699 .. 2790713 - -11.4  -5.06451   GACCATTTGAAAAAA               GCCTGC TAT GCAGGC               TTTTTGCTATGTAGT 100 32
        ptsH NONE
        ptsI 2788038 .. 2788086 - -13.3  -3.73402   AGATTGTCGACTAAA CACATGGGAATAAGGACAAACGA TTT CCGCTTGCCCTTATTTCCTTATG ATTGGCTGTATTTGC 100 21
     ABC2657 NONE
        racE NONE
     ABC2655 2786175 .. 2786201 -    -3  -5.14626   ATGACCAAAACAAAA        GCTC-CCTCCC GTGTTA AGGAGATGAGC         TTTCTATCGTGGGCT  75 75
     ABC2654 2785007 .. 2785026 - -11.4   -5.7946   CCTTGAATAAAAAAA            CGCCTCCC AATA AGGAGGCG             TGTCAATGATTTATA 100 36
        gerM 2783751 .. 2783772 - -13.7  -3.46302   TAACATACCTAAACA           GGCGCCTGC ATAC GCAAGCGCC            TTGTCTGCTTCCCTA 100 38
         rph NONE
     ABC2651 NONE
     ABC2650 2781746 .. 2781767 -  -9.4  -3.71873   TTATGTACATGCAAA           GCGCCGCT TACAGC AGCGACGC            TTATAACTATACAGG  78 83
        ilvD 2774877 .. 2774923 - -19.7   -5.4505   TCCGCCAACAAAAAA GACTTTCTGCGCGCCCATGCTGG GAT CCAGCAAGGG-GCG-AGAAAGTC TTCACGCGGTACCAC 100 255
        ilvB NONE
        ilvN NONE
        ilvC NONE
        leuA NONE
        leuB NONE
        leuC NONE
        leuD 2766692 .. 2766715 - -13.2  -3.98173   TCAAACTTAATCAAA          GAAAGCCCCC AAAA GGGGACTTTC           ACAGACTCTAGCCAA 100 157
     ABC2638 NONE
         tig 2764034 .. 2764054 - -14.1  -4.02468   AAAAATATGGAGAAA            GGCATGGAA CAA TTCCATGCC            AAGTTCACATACAAA 100 65
        clpX 2762448 .. 2762470 - -19.2  -4.68506   AAGGAAGCGTAAAAA           CCCTCCGGCA GTT TGCCGGAGGG           GGGCTAGCTATGCGC 100 33
        lonB 2760555 .. 2760565 -  -6.8  -3.59946   CTTTCAAGCACACAA                 CGCT TAG AGCG                 CCACTCAAATGATTG  65 113
        lonA NONE
     ABC2633 2757503 .. 2757525 -    -7  -5.42259   TCACTTGCAAAAAAA           GCAGTGGA CGTTTAC TCCACCGC           TCATTCGGTTACTTT  91 26
        hemA NONE
        hemX NONE
        hemC NONE
        hemD NONE
        hemB NONE
        hemL 2751107 .. 2751131 -  -9.4  -5.71712   GCCCATACAAAAAAA         CCAGTTG-GCA ACTG TGCTCAACTGG          TTTGTGCAAGTGAAT 100 46
     ABC2626 NONE
     ABC2625 NONE
     ABC2624 2747870 .. 2747893 -  -8.2  -5.27335   TGTGGCAAAGAAAAA          GCCTTCAG AGTGAAAG CTGAAGGC           TTATGCTTCCTTTTT 100 26
     ABC2623 2746672 .. 2746682 -  -5.4  -3.97674   GGAGCACGCAAATAA                 GCAA TGT TTGC                 ATAAACTATTGCAAA  63 225
        valS 2743631 .. 2743650 - -11.4  -5.40072   TCTGTTTGAAAAAAA            CCCAGCGA ACGG CCGCTGGG             CTAAAAAATGCGTTA 100 38
        folC NONE
        comC NONE
     ABC2618 2740255 .. 2740272 -  -9.9   -4.6902   CGACAATCTTAAAAA             GAACGCT CGGA AGCGTTC              TTCAATGTTTGATCG 100 27
     ABC2617 2738105 .. 2738138 -  -9.5  -3.30701   CTTCAGTAAATCGAA     CCGCTCGCAAATAAG GAAA CATAGTGGCGAGCGG      CATCGATCGCTACTG  74 73
         maf NONE
        radC 2736426 .. 2736446 -  -4.7  -3.73042   TGTCCGACCAAAATA           CAGCC-GC TATTAC GCTGGCTG            CTACCCCTAATGATC  57 215
        mreB NONE
        mreC 2734448 .. 2734477 -  -3.7  -4.11027   CGAGTAAAAAGAGAA       GAACGAGC-GAA AAGTACG TTCTGCTCATTC       CGCCTCACCTTCTTC  60 20
        mreD NONE
        minC NONE
        minD 2732339 .. 2732360 -  -6.6  -5.60864   TACACATGAAAAAAA           GAACCTGC ACAAAG GCAGATTC            TTTTAACGGACTCCA 100 28
     ABC2609 2731693 .. 2731718 - -11.9  -4.63044   ACGTACATAAACAAA         GCGAACCGTAT ATGG AAACGGTTCGC          TTTTTTGGTAGCTTT 100 39
     ABC2607 2730479 .. 2730507 -   -14  -5.60993   CCGTTCATAAAAAAA       GCTCACGCA-CGT AGAA ACGGTGCGTGAGC        TTTTTTAGGCGCTCC 100 30
     spoIVFA NONE
     spoIVFB NONE
     ABC2603 2726321 .. 2726335 -  -4.3  -4.29304   TCATCATAACATAAA               TGACT TTCCT AGTCA               ATTGCTTGTGCCATG  63 19
        rplU NONE
     ABC2601 NONE
        rpmA 2725218 .. 2725240 -  -7.1  -5.66868   AACCAATTAAAAAAA           CAGCTCTTT ATGAA AAAGAACTG           TTTTTTATTAGCTTT 100 39
     ABC2599 2724728 .. 2724753 -  -6.2   -5.0916   TCGGCAATAGAAAAA         CACCG-AAACC TTAGC GGCTTGCGGTG         CTTTCAAGCTGTTGT  87 10
     ABC2598 NONE
     ABC2597 NONE
     ABC2596 2722313 .. 2722336 -  -6.6  -3.56099   CAGAATGGCTTGAAA          CG-CGAGTCGG GTT CCGTCCCGTCG          TCCCTCATTTCCAAC  61 272
     ABC2594 NONE
     ABC2593 NONE
     ABC2592 2718313 .. 2718331 - -10.3  -5.97575   AAGGCATAAAAAAAA             GCAACGG ACATG CCGTTGC             TCCAGACTGCAGACA 100 109
        pstS 2717169 .. 2717193 -  -5.6  -2.59564   GCCCTACGTGAGAAT          GGCCTCTACC TTGCC GGCAGCGACC          TTCTTCACTTTTCTT  52 43
        pstC NONE
        pstA NONE
       pstBA NONE
       pstBB NONE
     ABC2586 2712942 .. 2712965 -  -9.6  -5.53991   GACCGACGAAAAAAA          GAGAGCTTGCC TAA GGCA-GCTCCC          TTCAGACTGTAGACA 100 70
     ABC2585 2712511 .. 2712523 -  -2.6  -3.04144   CCTTTATTTCCAATA                GACG CCCAT CGCC                CAAACGACGACTGCT  43 1
     ABC2584 NONE
     ABC2583 2707179 .. 2707207 - -16.2    -5.252   CACCTCGATAAAAAA        GAATACGAGGAG GGACT CTCCTCGTATTC        TTTATCGGCTTTCCA 100 44
        cheA 2705211 .. 2705221 -  -2.6  -2.54523   TCATAGTTGAAGCGA                 TTAA TGG TTAA                 AAAACAGCGCAATGT  41 15
        cheW 2704674 .. 2704717 -  -8.2  -2.61695   CCCATTTTTAAACAT TGCTAGGAGGGCAGTTAAAC ATCG GTTTAATTGCCCTCTTCGTA TCCATATATGCCTAA  63 53
     ABC2579 2702112 .. 2702135 -  -3.1  -5.68039   AAAGGCATAAAAAAA          CGGCCTACCT GCTTG AGGTTG-CCG          AAATAGTTGGCAACC  86 191
     ABC2578 2697788 .. 2697825 - -12.9  -3.04517   ATCCCCTTTCAAAAC   TGAGTAGGTCAGAGAAA GAAT TCTCTCTAACCTACTCT    TTTTCACTTCCATTT  95 29
     ABC2577 2697158 .. 2697177 - -11.4  -3.30505   AGTACATTAGAAAAT            GCCCACAC TTTC GTGCGGGC             TTTAATCTCTTCTTC  86 128
     ABC2576 NONE
     ABC2575 2696091 .. 2696103 -  -7.7  -3.34715   TATTTTTCTCAAAGA                GCGAT TAC ATCGC                CGTGGGCGGGGTCAA  66 71
     ABC2574 2695484 .. 2695494 -  -4.6  -4.64766   GGCAGACGGTAAAAA                 GGAG CCG CCCC                 AAAATCCTTTCAACA  71 168
     ABC2573 NONE
     ABC2572 2692960 .. 2692972 -  -5.5  -3.55145   AAGCATCAATTATAA                CGGCA TGT TGCCA                TGCTTTTTTTGCCAA  57 7
     ABC2571 NONE
     ABC2570 2691860 .. 2691884 -  -4.3  -4.85433   AGATAAACCTAAAAA          GGCCTCT TGTCGTGCAGG AGAGGCC          TTTTTCGCACCTTAT  71 37
     ABC2569 2691302 .. 2691325 - -13.2  -4.07568   CCTCCCTTGGTAAAA          GAAGCTGCCC TTTT AGGCAGCTTC           AGACTGTAAACAAAG 100 213
     ABC2568 NONE
     ABC2567 NONE
     ABC2566 2689118 .. 2689153 - -26.4  -4.84529   GCAGAAAGTGAAAAA    CGCCTAAAGGGGTAGC AAAA GCTACCCCTTTAGGCG     TCTAGTGCGCTTATT 100 36
     ABC2559 2681551 .. 2681564 -  -6.7  -5.95286   ACTAAAAAGAAAAAA               CAGCT TAAC AGCTG                TTTTTATGAATGAGG 100 29
        argC NONE
        argJ NONE
        argB NONE
        argD 2677183 .. 2677203 -  -3.3  -3.16191   TTATAGGCGCAGCAA            TCCCTCT ATTTTTA AGAGGAA            AAGCTGTTCTCTCGT  46 16
        carA NONE
        carB NONE
        argF 2671906 .. 2671927 - -13.1  -4.24948   CTATGAGAGGCAAAA           GGACCAGTA ATCG TACTGGTCC            TTGAAGCATTGTGCG 100 42
     ABC2551 NONE
     ABC2550 2670172 .. 2670198 -  -9.5  -5.36314   TAAAACACGAAAAAA         CGGCAGTTG TGAAAAATG CAACTGCCG         TTTTTCGTCATCTTT 100 42
     ABC2548 2667964 .. 2667976 -  -3.3  -3.29459   TATTGAACAAGTCAA                GCCTA TCA TTGGC                GCGGCCAAAGAATTT  47 273
       fabH1 NONE
        fabF 2665307 .. 2665329 -   -12  -4.27467   TCACAACGGAACAAA           GCGGCTGG AACAGAA CCAGCCGC           TTGTATGTGTTATTC 100 35
     ABC2545 2664546 .. 2664558 -  -5.5   -3.1355   TTCATTTATATTCAA                CCCAC TAA ATGGG                GATAGCACAAGGTTG  54 476
     ABC2540 2657642 .. 2657665 - -16.8  -5.95539   GCTGAAACAAAAAAA          CTCCGCTGCT AAAG AGCAGCGGAG           TTTTTTTGGAGTGTT 100 39
     ABC2537 NONE
     ABC2536 2654026 .. 2654062 - -15.3  -5.20783   ATGTAAATAGAAAAA    CGACGCGTTAAAGCAAG CCC CTTGCTTTAACGCGCTA    ACATTACTTCACCCG 100 29
     ABC2534 2651768 .. 2651778 -  -2.4   -5.1675   CGATTGAGGAAAAAA                 CGGC ACG GCAG                 TTATTGACGGAACTT  73 62
     ABC2532 2650553 .. 2650576 -  -7.4   -5.4505   TGCTCGAAGAAAAAA          CAATCTGGTC AACT GCCCAGATCG           TTTTTAAATGCCTAC  95 29
     ABC2531 NONE
     ABC2530 2648968 .. 2648981 -  -8.1  -6.06723   TGGCCCAAAAAAAAA               GCAGC TGAA GCTGC                TTTTACGGATTGTCG 100 28
     ABC2529 2648107 .. 2648130 - -11.8  -5.61596   ATTTTCAGAAAAAAA          TCCGCCAGTAC GGC GTAC-GGCGGA          TTACGCAATGCTTTT 100 213
        spxA 2647471 .. 2647496 - -14.9  -5.42605   TCAAGAAAAATAAAA         CCTTCTACAGA GGTT TCTGTAGAAGG          TTCGTATTAATTTAC 100 32
     ABC2527 2646539 .. 2646554 -  -6.1  -5.75342   TTTGCGCAAAAAAAA              GAGCC TATTAT GGCTC               TTATAGACGGTAACA 100 122
     ABC2526 2644783 .. 2644809 - -17.4  -4.55826   TCCAAAACACCAAAA         GGCTGTCCGCTT ATA AAGCAGACAGCC         TTCCTATTAATCGAA 100 476
     ABC2523 2642467 .. 2642506 -  -7.8  -5.00616   CCTCTCCCCAAAAAA  GATGGGAGAAGAGAAG-CC CGT GGTCCGCTCAACTCCCATC  TCGTCTATTGCCTGA  95 97
     ABC2521 NONE
     ABC2520 NONE
        ppnK NONE
     ABC2518 2638869 .. 2638884 -  -6.2  -2.91593   TACGGTTCGACAAAT              CAATTG CTTT CAATTG               TTATCACTCCCATTT  56 137
        fabI 2638062 .. 2638091 - -20.9   -5.9003   AAACGAATAAAAAAA       GCAGCGCTCATCA TTGA TGATGAGCGCTGC        TTTTTTAACATTAAG 100 36
     ABC2516 2637601 .. 2637626 -  -5.4   -5.4251   TCTATACACAAAAAA         GGGGAGTTGCC TATGT GGCA-CTCCTC         TATTATTCCAACTTT  87 28
     ABC2512 NONE
     ABC2511 2633348 .. 2633365 -  -7.7  -5.62219   AACATACCAAAAAAA             GCTGCCA AACT TGACAGC              TTTCCATGGTATTAA 100 37
       comGA NONE
       comGB 2628010 .. 2628024 -  -5.8  -2.72049   GACATTGCGCAAGGA               CTTTTT TAA AAAAAG               TTTTTCCAACTCATT  52 94
       comGC NONE
     ABC2504 2625445 .. 2625460 -  -2.6   -3.5489   ATAAGCCTAAACCAA              TTAACG CTTC CATTAA               CACAAAGCCCTTACA  48 36
     ABC2503 NONE
     ABC2502 NONE
     ABC2501 2623955 .. 2623974 -    -5  -3.53811   CCGATTTTTTGTAAA            TGCTTTCT TAAA AGGAAGCA             CACGCTAAAGCCTCA  55 225
     ABC2500 2623602 .. 2623628 - -18.2   -4.2679   GAACGGCTATTAAAA         CAGCTGCTTTAC CAT GTAAAGCAGCTG         TTTTTGCATATGTAG 100 42
     ABC2498 2622599 .. 2622627 - -10.3  -3.36202   ATATACATGCTAGAA        GCCCATTACCG AATAGGA CGGAAATGGGC        TTCTGTTTTGTACGT  78 43
        gcvT NONE
       gcvPA NONE
       gcvPB 2615712 .. 2615739 -   -12  -5.00616   CTTGTTTTGAAAAAA        GCAGCC-AGGCCC CTT GCGCCTCGGCTGC        TTTCTCATTTTAAAC 100 35
     ABC2491 NONE
        helD 2611703 .. 2611754 - -13.9  -2.85668   CACTTGCAGAGCATA TTCACACCCAAACAAGCGCT-TCC GTTTA GGAGAGCGCTTGTTTGGGTTTGTC GACTATGTCGACAAA  95 183
        splB NONE
        mntR 2609152 .. 2609168 -  -6.6  -5.07567   CTATATGTGAAAAAA              GAAGGA TGGTT TCCTTC              TTTTTGTGGGGGGCT  86 68
     ABC2486 2608186 .. 2608217 - -21.8  -4.18018   TGCGTTTAGCTAAAA      CCAGGAGGCTCTTT CGTG AAAGAGCCTCCTGG       TTTTAAGGTGTCCAA 100 28
     ABC2484 2606850 .. 2606860 -    -4  -4.07618   CCTTGAATAAGCAAA                 TTGT AGC ACAA                 TTTTTGCCACTGGGA  61 54
     ABC2483 NONE
         efp 2605084 .. 2605115 - -14.6  -5.09426   TCGAAGGCTAAAAAA      GCGGCTTTTCCT TGGTAGTC AGGAAAAGCCGC       TTTCATTCTGTTATG 100 36
     ABC2480 2603959 .. 2603983 -  -4.4  -6.02919   TTACAAATAAAAAAA         GATAC-AAGAG AAAG CTCTCCGTATC          TTTTAGCCAACAATC 100 61
     ABC2479 NONE
    spoIIIAA NONE
    spoIIIAB NONE
    spoIIIAC 2601556 .. 2601600 -  -4.6  -3.24597   AAGCGCCAACGAACA TTGTCAGCAAAAAAGCAAA TGCCGGTT TCTGCTCTTTTAC-GACAA GTGCTAGAAATGTGG  53 96
    spoIIIAD NONE
    spoIIIAE NONE
    spoIIIAF NONE
    spoIIIAG NONE
    spoIIIAH 2598154 .. 2598183 - -10.1  -5.41143   CATGTTGCAAAAAAA       GCAGCTTG-TGCAA AGG CTGCATCAAGCCGC       TAATAACTAGTATTA 100 38
     ABC2470 2597719 .. 2597732 -  -5.9  -3.04263   ATTGCAGGCGTAAGA               GGGAG TGCT CCCCC                TTACTCTTGTTCTTC  54 26
        accB NONE
        accC NONE
     ABC2467 2595186 .. 2595199 -  -9.5  -5.69068   TAAAAACAGAAAAAA               CCGGC AGTA GCCGG                TTTTTCAGACTGTAG 100 120
        nusB NONE
        xseA NONE
        xseB NONE
        ispA 2592088 .. 2592106 -  -8.8  -5.93809   TGTTCATAAAAAAAA             CCAACCGG CTC CAGGTTGG             TTCAGACTGCAGGCA 100 124
         dxs NONE
     ABC2461 2589140 .. 2589162 -  -9.8  -5.64274   TTATCTACAAAAAAA           GAAGGCCGCA TGC CGCTGCCTTC           TCCAAGATATCCAGC 100 99
        ahrC NONE
        recN 2586837 .. 2586855 -   -11  -5.63645   GCAAAAGAGAAAAAA             GCCACCCA AAA TGGGTAGC             TTTTCTACATTTTTT 100 30
      spoIVB 2585447 .. 2585481 - -16.7  -4.35116   GATTTTACACGAAAA     GAAGCTAAAACGAGT AATTA ACTCGCTTTAGCTTC     AAGCAATCCTGTATG 100 8
       spo0A 2584425 .. 2584451 -  -3.8  -5.47218   TTTTACGCAAAAAAA        CCAAGACACTT CGGCTT AAGCG-CTTGG         TTTCTTGCCTATTCA  84 45
     ABC2456 2583438 .. 2583457 -  -6.4  -5.44119   TTTACGCGAAAAAAA            GCATAGCG AGCT CGTTATGC             TTTTTATTCATGCTT  91 29
        bkdR NONE
         bcd NONE
         lpd NONE
       bkdA1 NONE
       bkdA2 2576372 .. 2576387 -  -3.2  -3.05046   CTACCTCCTTAAAAC              TCAGCA AGTT TGCGGA               TCGCACGCTCCACTT  44 3
        bkdB 2575105 .. 2575117 -  -3.4  -3.08812   GCTTGGTTAATAAAT                GGAT GTCGA ATCC                TCGTTCATTTGTTCT  46 4
     ABC2448 2574446 .. 2574476 - -11.3  -4.81551   GACCTACAGCAAAAA      TAAGGGCCTTCCCT TGTA AGGAAAGGCCCT-A       TGCACACCGTTTCAG 100 103
     ABC2447 2573787 .. 2573816 - -13.9  -4.07885   CACGGTTTGCCAAAA       TAAAAAACACATC GACT GATGTGTTTTTTA        AAAGACGCGCCTAGC 100 183
     ABC2445 2572599 .. 2572611 -  -4.8  -2.94099   TCTTGTTAGTATACA                TGCC TTAAG GGCA                GAAGTAAAAAGTTAT  50 37
     ABC2444 2572254 .. 2572281 -    -7  -5.24531   AGGGTGCACAAAAAA        TCAGCTGCTTAT TTTG AAAAGCGGCTGA         TGATATCCATTAATT  88 6
        copZ 2571916 .. 2571967 - -11.7  -3.72576   TCCTTCGGGAGGAAA TGGAGTAAAAAACGAACCGCAGC GGACAA GCTGCGGTTTTTTTTTGCCTCCA GGAGCCTAATTGACC  90 31
     ABC2440 NONE
     ABC2439 2567001 .. 2567038 - -12.8   -4.5538   AGAAAATGTATAAAA   GACAAGGGTCTCCAGC GATTGT GCTGGAGACCCTTTTT    TTGTTTTATAGAGAA 100 31
     ABC2436 2563360 .. 2563377 -    -7  -5.16572   ATCTAAGCTAAAAAA             CCTTGC TGTTAG GCAAGG              TTTCAAACTATAGAC  88 97
     ABC2435 2562132 .. 2562185 - -13.3  -3.28712   CTCCTCTCGCCATAA GCGCTCAGTCTGCGTGTGTTGCCAAC GTT GTCAGCAACACACACGAAC-GAACAC TTTCGTTTAAGAGAT 100 32
     ABC2434 2561099 .. 2561116 -  -2.7  -2.56761   TAAAATTGCAATGGA             CTAGC TTAAAATC GCTAG              AAAGAACGTCAGTGA  41 8
        dapD 2560281 .. 2560304 - -15.4  -4.25104   CCTTTTTTATGAAAA          CAGCTTTGCC TAAG GGCAAAGCTG           CACACGATACGTTAT 100 37
     ABC2432 NONE
     ABC2431 2557885 .. 2557899 -  -4.2  -2.62983   TTTATTTCCACATTA               GTATGC GCT GCAAAC               GAAGGCTTTATACCA  45 47
     ABC2430 2557587 .. 2557604 -  -9.9   -5.9003   AAATGAATAAAAAAA             TACCAGC AAAA GCTGGTA              TTTTTTTAGTGTTGA 100 31
     ABC2428 2556012 .. 2556040 - -12.5  -4.56597   TTCTTTTTCGAAAAA        CAAAGGCCTAACA ACA CGCTAGGCCCTTG        CCACTATTCCTTTAA 100 37
     ABC2427 2555457 .. 2555494 - -19.3  -3.63837   ACAATCGGCCAATAA   GCAAAGACGCCCCTCCT TAAA AAGAGGCGCGTCTTTGC    TTATTTTTCTTCTTT 100 26
     ABC2426 2554689 .. 2554727 - -21.2  -3.89572   ATGGAAGTATAACAA   CAAGCCTGCTGACAATGA AAG CCATTGTCGGCAGGCTTG   TTTAGCAGCTATTAG 100 37
     ABC2421 2550772 .. 2550798 - -15.3  -3.69083   CTAATACAGATACAA         GATGTGCGCTT ATTCA AAGCGCACATC         TAAATCTGACGCTTC 100 8
        pdhA NONE
        pdhB 2548303 .. 2548342 -  -6.6  -4.37886   TCATCTTCTATAAAA  GAAAG-AACGATACTGG TTTTTCC CCAGCTTCGTTGCTTTC  TTTTTAATCGCTTAT  74 41
        pdhC NONE
        pdhD 2545527 .. 2545553 - -12.4  -4.81249   CTCTAAACGCAAAAA         GCCCTTTAAGGA GAA CCCTTAAAGAGC         TTTTTATTTGCTATT 100 40
     ABC2416 NONE
     ABC2415 2543316 .. 2543326 -    -4  -3.72576   TTTTCTTTCATGAAA                 CAAA CCC TTTG                 TTCATTTAAGCTTGC  54 83
     ABC2414 2541512 .. 2541540 - -10.4  -4.29929   AGCAAATTGAAGAAA        GTTGAAGCAGCT GTAAA AGCTGCTTCAAT        GTGCAGACACGCGCT 100 39
     ABC2413 NONE
     ABC2412 2539540 .. 2539574 -  -8.5   -5.4593   TTAAAACAATAAAAA     GAGCATAGCCACCGC GAAAA GCGTTGGTTTTGCTC     TTTTTGCTCTATTAC 100 37
     ABC2409 2536250 .. 2536274 - -10.7  -4.94262   CACATTAAAAATAAA          TAAGCCACCCA GTT CGGGTGGCTTG          AGCATTAGTTTAATT 100 30
     ABC2408 2534296 .. 2534326 - -11.3  -5.10601   AGAAAAGCACAAAAA       GCGTGCTGAAA AACGGATAG TTTCAGCACGC       TTTTTTTGTTCTATT 100 105
     ABC2406 2532359 .. 2532383 -  -9.3  -4.26344   ACACGTTGACGAAAA          GCCAGTCGA TTCTTGT CCGACTGGC          TTTTATCGTTAGCCT  88 34
     ABC2404 NONE
     ABC2403 2529857 .. 2529894 - -15.1  -3.04894   AACTCTTTTTAAAAT   GAAAAGAGAGCCACTGA CCGG TCAATGGCTCTCTTTTT    TATGGCGTTTCACAA 100 9
     ABC2401 2527567 .. 2527583 -    -3  -2.96249   CCTCACCAATAATCA              TCACTT ACTTG AAGCGA              TTTTTCTCCGTTTTT  44 9
     ABC2400 2527113 .. 2527151 - -15.5   -4.7254   ACCCCCCATCAAAAA   GAAAAGAGTGACTGGCC ATAAA AGCCAGTCACTCTTTTT   AAAACGCTAGGCGTA 100 74
     ABC2398 2525258 .. 2525282 -  -8.5  -4.56597   GCTTTTTCCGAAAAA          GGCCAGCCTTT AAA AGAGGATGGCC          CTGTCCATGTCTATC  84 96
     ABC2396 2524383 .. 2524399 - -13.7  -4.85599   TGGATTGCAGAAAAA              CCGGGCA AGT TGCCCGG              TTTTTATTTTCTCAT 100 29
        pycA 2520548 .. 2520586 - -16.9  -5.67283   AAGCTAAATAAAAAA  CGCAAAAACCGGCTGGGC TAGT GCCCAGCCGGTTTTCA-G   ATTGTAGACAAACGC 100 159
        ctaC NONE
        ctaD NONE
        ctaE NONE
        ctaF 2515287 .. 2515329 - -13.1  -3.76492   TGCAATTTGATGAAA TA-TAGAAAAAGCCTTGACT AAGG AGCCAAGGCTTTTCCTACTA ATATTTCACAATACC 100 23
     ABC2389 2514626 .. 2514646 -  -3.9  -2.79183   CGCACCTCTAGTATA            CCTGAAAGG AAG CCGTTAAGG            AAACCATTAATAATA  45 32
     ABC2388 2514025 .. 2514055 -  -9.1    -5.252   CATCTTTACAAAAAA      GGACGAGATGCTAC AGGA GTAGGATCTCG-CC       TTATTTTTTTGCCAA 100 63
     ABC2386 2512259 .. 2512288 - -15.8  -4.83615   TAGTCGGCATAAAAA       GCCAGTAGGCGC GTTTGT GCACCTACTGGC        TTGTTGCTATCGCTA 100 38
     ABC2384 NONE
     ABC2383 2510894 .. 2510925 -  -9.5  -5.15634   GAGGCCATCAAAAAA      TCCGCAACGGACA TTTAAT TGTTCGTTACGGA       TTGGACTGTCTCCGC 100 8
     ABC2381 NONE
     ABC2380 2509150 .. 2509175 - -10.5  -5.72616   ATCGACATAAAAAAA         CCTGGAAGG ATCAACCA CCTTCCAGG          CTATATGCCTAATTT 100 26
     ABC2378 NONE
        coaD 2507148 .. 2507161 -  -5.9  -3.96148   TTTTGTTACGAGAAA               CCGAC TAGC GCCGG                TATACTTCCTTAAGA  66 16
     ABC2375 NONE
     ABC2374 2503971 .. 2503990 - -10.7  -4.15106   GATTAATTGGGAAAA            GCGCAGC TAAGAT GCTGCGC             TTTCTTTTGGGGGAA  93 12
     ABC2372 NONE
        rpmF 2501829 .. 2501852 - -13.2  -5.82316   ATTATTCAAAAAAAA          GCAGAAAGCC TGGA GGCTCTCTGC           TTACTTAGATGCTAC 100 26
     ABC2370 2500919 .. 2500945 -  -3.7  -5.71638   GAATAATCAAAAAAA         CAAGCCGTT CACTTAAAT AGCGGCTTG         TTTTTTCGTTGACAA  89 55
     ABC2368 NONE
     ABC2367 2498967 .. 2498992 -  -2.6  -3.62531   TAGCAAAAACAGCAA         GCGCAA-CCAA ATAAG TTGCTTTGCGC         CTTTAAGCAAACACG  50 28
     ABC2366 2497230 .. 2497248 - -13.2  -5.98781   CAGAATTAAAAAAAA             TCCTGCTC ACG GAGCAGGA             TTTCACATACATTTT 100 63
     ABC2365 NONE
     ABC2364 NONE
     ABC2363 2495359 .. 2495376 -  -7.7   -5.1963   CCTAAGTAAGAAAAA             CGAGCTC GCTT GAACTCG              TCTTGAACCGTTACT  95 36
        pbpB 2492987 .. 2493014 -   -20  -4.39329   ACGTGATAGAACAAA        GAGGAGCTTGCC GTTT GGCAAGCTCCTC         AAACTATAGACAAAG 100 50
       spoVD NONE
        murE NONE
        murF NONE
        mraY NONE
        murD 2485656 .. 2485675 -   -10  -5.09259   CATTGTAAAAGAAAA            GCCTGCTG TTTC CAGCAGAC             TTCAGACGGAGCGAT 100 98
       spoVE 2484435 .. 2484469 -   -13  -4.35042   GCCACTACAAAACAA     CAAACAGAGAGCGA TCATTTT TCGCTCTCTGTCCG     ATCATTATCTAGCAT 100 30
       divIB 2483361 .. 2483395 -    -8  -3.27022   TTTAGTCTACACCAA     GATGGAGAAGGT GAAAAGCCAAA ACCTTCTCCACC     TTGGCTCCTAGGTCC  66 148
        ftsA NONE
        ftsZ 2480622 .. 2480667 - -21.5  -3.53012   TCGGTCGCTCGGAAA TAACCGCAAAAAAACCGCTGC TTTC GCAGCGGTTTTCTTACAGTTA TCTATTAGTCTCAGT 100 100
     spoIIGA NONE
        sigE 2478828 .. 2478854 -  -7.2  -5.63517   TTGTGAAATAAAAAA         GGAGGAACCCCA TTT TGGGAGTCCTCT         GTCTTACACCATTTT 100 29
        sigG 2477858 .. 2477883 - -11.3  -5.64421   ACTCCAAACAAAAAA         GGCTAAAATCA AATT CGATTTTAGCC          TTCATGATTCGATAT 100 27
     ABC2349 NONE
     ABC2348 NONE
     ABC2347 NONE
     ABC2346 NONE
     ABC2345 NONE
     ABC2344 2474169 .. 2474188 -  -4.2  -3.20616   ATTATGAATATCCAA            CGGCGTTA AAGG CAACGCAG             CCACCTCCATCACAG  49 135
      divIVA 2473353 .. 2473381 - -14.6  -5.61881   TGTTAAAAACAAAAA        CCTCCCCGTCCC AAAAA GGGACGAGAAGG        TTTTCCCGCGGTACC 100 309
        ileS 2470475 .. 2470500 - -16.3  -5.31545   AAGAACACGAAAAAA         GCTAGTCGAGT GTAC ACTCGACTAGC          TCAAGACTCCTCGTT 100 73
     ABC2341 2469705 .. 2469742 -  -6.2  -3.25823   TCTTGCTTATATGAA   GTTTGCGAGCGTTTAC TTGTTT GTAAGCGCCCGCTAGC    GGTGAGCAATCTTAG  59 37
        lspA NONE
     ABC2339 NONE
        pyrR 2467397 .. 2467418 - -14.5   -5.5074   TAAGCTAATAAAAAA           CCTCCTGTG CAAG CACAGGAGG            CGGCAAGAAAGAAGC 100 107
        pyrP NONE
        pyrB NONE
        pyrC NONE
       pyrAA NONE
        carB 2459452 .. 2459478 -  -7.9  -3.05993   CTAGTCATACATACA         GAGCCACAAGC TTTAG GCAAGTGGCTC         AGAAAAAATTACCCG  62 34
      pyrDII NONE
       pyrDI NONE
        pyrF NONE
        pyrE NONE
     ABC2328 2455646 .. 2455664 -  -2.4  -2.93723   TTCCCATTAAGCATA             CAAAATCA TTG TGCTTCTG             GAAAGATGTCTTTGT  42 43
     ABC2327 2455214 .. 2455242 - -10.4  -5.56264   TGCAAACACAAAAAA        GCCAGCCTTTCT TTAAT AGAAAAGCTGAC        TCAGAATGGTCTGAG 100 128
     ABC2326 2452347 .. 2452366 -  -2.8   -5.0538   CGCTATGTGAAAAAA            CCAAGC GGCGCCAA GCCTGG             CTATGTCACATACGA  72 183
     ABC2324 2447836 .. 2447856 -    -9  -4.77983   AAGACATCAACAAAA            TGCCCCCT TGCTT AAGGGGCA            AGGGGGGTATTTTCT 100 16
     ABC2323 NONE
         gmk NONE
     ABC2321 2446483 .. 2446504 -  -2.3   -2.6462   CATTTAGGCAAAGAT           GCAAAAAAG CTGT CTTCTTTGG            GCAAAGGTGCCGTTA  40 90
     ABC2320 NONE
        priA NONE
         fmt NONE
     ABC2317 NONE
        prpC NONE
        prkC 2437570 .. 2437593 -  -8.8  -3.70902   GCTCGTATATTGAAA          GAAGGACGCG TTTC CACGCCCTCC           GACTGTAGATAAACG  75 82
     ABC2314 NONE
         rpe 2435762 .. 2435781 -  -2.1  -4.44667   CGCCTGAACAATAAA            TTTTGCG AGCACA CGCCAAA             CCGAGATTTGCCCGT  60 209
     ABC2312 2435604 .. 2435622 -  -8.8  -5.85178   AATACGCAAAAAAAA             CACCGCAA TTG CCGCGGTG             TTTTTTTATCTTATT 100 36
     ABC2310 2434852 .. 2434864 -  -7.7  -2.73364   TCTCGATCCTAAGGA                TTCGC GAC GCGAA                CCCCTTGCACAAAAA  60 6
     ABC2309 NONE
     ABC2308 2432172 .. 2432187 -    -4  -4.86621   ATTTTTAAGGAAAAA              GAAGAC TGCC ATCTTC               TTATGGGGAATGGGC  71 53
       sdaAB NONE
       sdaAA NONE
        recG NONE
     ABC2304 NONE
        plsX NONE
        fabD NONE
        fabG 2425193 .. 2425206 -  -6.7  -3.15544   GCTGACTCTTATTAA               GGCAT GACC ATGCC                GCCGTCAACGTGGAT  59 8
        acpA 2424846 .. 2424868 -  -9.1   -4.1964   GTGAAGATGTGAAAA           GAGCCCCCT TTTGC AAGGGGCCC           TTTTCTCGCGGTTAT  83 37
        rncS 2423908 .. 2423948 - -16.4  -4.87665   TTCGAGGTAGAAAAA  GCTAGAAAAAAGGAGGCA TGATC CGCTTCCTTTTTTCTAGC  TTTCTTTTTGGTTGA 100 21
         smc NONE
        ftsY NONE
     ABC2295 NONE
         ffh 2417136 .. 2417151 -  -3.2  -4.41047   ATTCCTTAATCAAAA              CGGG AGCTTAAG CCCG               CCAAGGCCTTTGCCT  61 4
        rpsP NONE
     ABC2292 2416483 .. 2416502 -    -7  -5.71712   TTTCATACAAAAAAA            GGGTGAGG TTCC CCCCGCCC             TTTTAGTCGACAATA 100 28
     ABC2291 NONE
        rimM NONE
        trmD 2414661 .. 2414681 -  -4.7  -2.95298   GCTATTTAGTATACA            TGATCCTTC GGT AAAGGAACA            TCGCTTTTTTGGAAA  50 133
     ABC2288 2412787 .. 2412803 -  -2.3  -3.32066   AACAAGCTTGCACAA              TAAAGAT TAA ATCTTTT              TCAAGCTCGGCAAAC  45 15
        rplS 2412248 .. 2412274 - -13.1  -5.40072   TTTGCCCCAAAAAAA         GAACGCTCCTC CTTAC GAGGAACGTTC         CTTCTCTTTTCATCA 100 53
        sipS 2411206 .. 2411216 -    -4  -2.52234   AGAAAGCCCATTAAT                 CATT GAC AATG                 CTTATATGTTCAAAC  45 10
     ABC2285 2410067 .. 2410082 -  -3.2  -3.39482   GAATAGTATGTATAA              CGCCAA GGAA TTGGAG               AAGCTCTTCAGGATG  47 243
        rnhB NONE
     ABC2283 NONE
     ABC2282 2407537 .. 2407554 -  -4.2  -2.64099   GCTTTGCACGAGAAT             TTTCGT GTTAAT ACGAAA              TTCTTTTCCATTTTA  45 95
        sucC NONE
        sucD 2405358 .. 2405381 - -10.3  -4.13014   GCCACACTTTGAAAA          GCCCCTTAC AACGAG GCAAGGGGC           CAAAAGCCATACCAT  91 40
     ABC2279 NONE
        topA 2402092 .. 2402118 - -10.9  -3.02698   TCATTTCACACAAAT         GCCTCCACTCC TTAGC AGAGTGAAGGC         TTTCATCATCAAGTA  79 109
         gid NONE
        codV 2399774 .. 2399791 -  -2.5  -2.70354   CTTTTTATAAACTTA             GGCTCGC GGAT GGGCGCC              TTTATAAACGGCATA  41 5
        clpQ NONE
        clpY NONE
        codY 2396910 .. 2396935 - -16.2  -5.83211   CAGCAAAACAAAAAA         CCACCCGTCC GATGGA GGACGGGTGG          TTCCCAGACTATCGA 100 69
        flgB NONE
        flgC NONE
        fliE NONE
        fliF NONE
        fliG 2392655 .. 2392666 -  -2.2  -2.67441   GAACGGATCACATTA                GACA AGGA CGTC                 ATCTCCATTCGTGCG  40 11
        fliH NONE
        fliI NONE
        fliJ NONE
     ABC2264 NONE
     ABC2263 NONE
        flgD NONE
        flgE NONE
     ABC2260 NONE
        fliL NONE
        fliM NONE
        fliY NONE
        cheY NONE
     ABC2255 NONE
        fliP NONE
        fliQ NONE
        fliR NONE
        flhB NONE
        flhA NONE
        flhF 2376941 .. 2376951 -  -3.2  -2.80816   GCTTGATCCATCAGA                 CACC CCC GGTA                 AGCCACTTCAGCAAT  43 10
     ABC2248 2376352 .. 2376372 -  -3.9  -3.32066   AAGAAGGGCTCACAA            TCGCTACGG TCA CCATTGCAA            CAAAAATTCCTTTAC  49 14
        cheB NONE
        cheC NONE
        cheD NONE
        sigD NONE
     ABC2243 2372576 .. 2372593 -  -6.3  -2.78596   CATTTTTTGACGACA             CTCAGCGC ATT GC-CTGAG             CACCTTCGCCAAAAT  55 72
        rpsB 2371738 .. 2371770 -  -9.9  -5.60993   TTTTCCACAAAAAAA      GGGAAGTAAAGGG TTCATCT CCCTTTACCACCC      TTTTTGGAGTCCGTC 100 43
         tsf 2370759 .. 2370783 -  -7.8   -5.0133   CAGTCTTTGAAAAAA          GGGACACAAC TTCTC GCAGTGTCCC          CTTCCCACGTTCTCT  95 47
        smbA NONE
         frr 2369383 .. 2369400 -  -7.7  -5.15117   GAAAAGTGTAAAAAA             CCCCCTT GCTT AAGAGGG              TCTCCTACTACTCTT  95 60
        uppS NONE
        cdsA 2367693 .. 2367705 -  -4.9  -2.86601   CTTATGAAAAATTCA                TGTTT GCT AAACA                GTTAGTTCGATAGCT  49 52
         dxr NONE
     ABC2235 NONE
        proS 2363478 .. 2363500 - -11.3  -3.71649   TTGCTAAAGCGTAAA           CAGGCTGAC GACTA GCCAGCCTG           CATTCCGCATTATTC  90 35
        polC 2359060 .. 2359077 - -11.3  -5.10208   CAATGCGAACAAAAA             GAGTGGG TGCC CCCACTC              TTTTCTCCATCATCG 100 106
     ABC2232 2358434 .. 2358460 -  -2.4    -2.924   CAAGTGTTGACAAAG         CTTCCATAAA TTCGCTG TTCATGGAAA         GGAACCTCCCTTATT  42 51
        nusA NONE
     ABC2230 NONE
     ABC2229 NONE
        infB NONE
     ABC2227 2354164 .. 2354184 -  -3.3  -3.15861   GATCACCTCTACTAA            TGGGAAT CACGCCC ACTCCCA            GTTGGTCAATGTGCG  46 11
        rbfA 2353734 .. 2353755 -    -8  -5.23943   TACTAAAAAAAGAAA           GGATAGCG TCAGTG CGCTACCC            TCAGGAGAACGTCTG  95 58
        truB NONE
        ribC NONE
        rpsO 2351280 .. 2351298 - -12.4   -5.5112   GGCATGAAGAAAAAA             GCGGGAGA TCA TCCCCCGC             TTTTTTGCAAAACTA 100 38
        pnpA 2348979 .. 2348999 -  -8.3  -5.67063   TTGACCATAAAAAAA            GACTAGGAA TTT TCCCCAGTC            TTTGTTTCTTATTCG 100 34
     ABC2221 NONE
        mlpA NONE
     ABC2219 2346290 .. 2346305 -    -9  -5.76633   GCAGACACAAAAAAA              GCTTGC AAAT GCAAGC               TTTCAACGGTAGGCA 100 105
      spoVFA NONE
      spoVFB 2344730 .. 2344753 -  -4.6   -3.5774   ACGCAACTGTCCAAA          GCCTATTTTT GTAC AAGAACAGGC           TGAAGTTGGTTGCCG  57 4
         asd NONE
        dapG NONE
        dapA 2341290 .. 2341319 - -22.3  -4.26188   CGCACACAGCTAAAA       GCCCCTGTTGCAG CCAG CTGCAACAGGGGC        TTAGACGATAAACAA 100 148
     ABC2213 2339165 .. 2339196 -   -16  -4.30719   TGCCGCTATAAGAAA      GCCTGAGCCCCATTC AAG GAA-GGGACTCAGGC      TTTTAGCATGTTCAT 100 74
        tepA NONE
     ABC2211 2338036 .. 2338057 -  -7.3  -3.67112   ATCATACTCGAACAA           GCAGCCT AAAACGCG AGGCTGC            TTAAAATCGACTGTT  68 105
     spoIIIE 2335663 .. 2335678 -  -3.3  -2.52464   TTTCTTTCTAATTTA              TGAAG TTGCCT CTTCA               TCATTACGGCTGATC  42 7
     ABC2209 2334883 .. 2334898 -  -7.5  -4.62471   CGCAACGTCTAAAAA              CCGCC GAAGGT GGCGG               TTTTTTTGCTTATTT  81 35
     ABC2208 NONE
     ABC2207 NONE
     ABC2206 2331475 .. 2331486 -  -2.2  -3.05596   TATGCGCTGACTTAA                CAGT ACCA ACCG                 CCATTGACAGAAAGA  42 10
     ABC2205 2331114 .. 2331142 - -18.3  -5.52384   TTTTTAGTAAAAAAA        CTGCCTGTTCACA AAT TGCGAACAGGCAG        GGGCGCCTTACTGTT 100 33
     ABC2204 NONE
     ABC2203 2329248 .. 2329270 -  -8.4  -5.03201   AACAACAACGAAAAA           GTCCCCGG TACTAAG CCGGGAAC           GATTCGTTATTCTTG 100 32
        pgsA NONE
        cinA NONE
        deaD 2325584 .. 2325616 - -17.1  -3.96148   TTTTTTTACGACAAA      TAGGAAAGACCGGGC GGA ACCCGGTCTTTCCGA      CTGCAAATACTACGT 100 75
        recA 2324292 .. 2324326 - -12.3  -3.24232   TGTTTTTCAAATACA    GAGGAAAGAACATGGC ACAG GCCA-GATCTTTCCTC     CTCTTGTATGGGCGT  95 82
     ABC2198 NONE
     ABC2197 NONE
     ABC2196 NONE
     ABC2195 NONE
     ABC2194 2319136 .. 2319157 - -11.7  -5.49809   CAAATTTCAAAAAAA           TAAAGTGGC TTTC GCCACTTTA            TTTTGCGTATTCCAC 100 23
     ABC2193 2318270 .. 2318289 -  -2.1  -4.49556   TGTCTATTAAAGAAA            TAGGAGG GATATG CCTCGTA             AACACAAATTTGTCT  60 39
       spoVS 2317862 .. 2317908 - -21.2  -4.72986   CACTTTTACTAAAAA GC-AAAACAGGCTGCTGCACG TGTATT CATGCAGCAGCCTGTTTTAGC TACGAGGTTCTATGA 100 21
     ABC2190 NONE
     ABC2189 2314721 .. 2314738 - -11.3  -5.54907   CCTATAAAACAAAAA             CACGGCA TTGC TGCCGTG              TTCAGACTATAGACA 100 162
        cotE 2313958 .. 2313981 - -10.2  -5.53288   TTTAACGGAAAAAAA          CCGGCTCTCC AAAA AGCGAGCCGG           CTTTTCCTATCGGTC 100 32
        mutS NONE
        mutL NONE
     ABC2185 NONE
        miaA NONE
     ABC2183 2307171 .. 2307198 - -12.9  -5.35354   TAGACAACTAAAAAA        CGGGATGAAAA TCGTTG TTTTCATCCCG         TCCTTGGAAAGAACC 100 69
       spoVK NONE
     ABC2180 2303347 .. 2303359 -  -6.2  -3.92869   TCATCTATGTAGAAA                GGGG GATAT CCCC                TGTTCCCAAGCCATT  67 206
        glnA 2301924 .. 2301948 - -11.5  -5.79595   CCCCAAAACAAAAAA          CCCTCAACACA AGA TGTGTCAAGGG          TTCCTCTCCTTAATA 100 35
     ABC2177 NONE
     ABC2176 NONE
     ABC2175 NONE
     ABC2174 NONE
     ABC2173 2292699 .. 2292738 -  -7.2  -4.84527   CTGAGAGATGAAAAA  CAGCCTTGTTCCGACA TGTTCAAG TTTCGGAGCAAGGCTA   CATGGTTTTCTAGTT  85 347
     ABC2169 2288619 .. 2288649 -    -9  -4.21471   AGCGGAAAAGAAGAA       CCGTCAAACCGTGA AAA TCGCGATTTGAGGG       CGCTACAATCGCAGG  83 224
     ABC2168 2286927 .. 2286957 -  -9.2  -4.04579   TCTACAAACACTAAA       GACTCTTTCATC GAATGGG GATAAAAGAGTC       TTTTTTGTGTAGCTG  83 400
     ABC2166 2284766 .. 2284786 -  -3.9  -2.78384   TCGCCCCTCATCATA            GCACTCATG CAA CACAAGGGC            AAACGATTCGCTTAT  45 202
     ABC2165 2284463 .. 2284488 - -11.3  -5.40474   ACTTTCTGAAAAAAA         TGTACAAGCCT GAGT AGACTTGTACA          GTTAATGCAATCGTT 100 27
         tkt 2282351 .. 2282377 - -13.9  -4.56775   AGTTTTGTCGAAAAA         GAAAAAGGCTC AAGTA GAGCCTTTTTC         GTTACTCTCAATTAG 100 55
     ABC2163 2281817 .. 2281833 - -10.1  -5.14563   GTTTCCATGAAAAAA              GCGCGCT TAA AGCACGC              GTTGTTTTTCAAAAG 100 15
     ABC2162 2281396 .. 2281446 - -10.8  -4.69664   CATATTATTTAAAAA CAAAATGACAGTGAACACCCTGCC GCTCA GACAGGGTGTTCACT-T-ATTTAG ACTGTTGCTTTTGCA 100 18
     ABC2161 NONE
     ABC2160 2277772 .. 2277797 -  -9.7  -3.34104   GCACAATGACAGTAA         GCCTGT-TGGCC AAT GGCCGGACAGGC         TTTAATCGGTTTAAA  76 36
     ABC2158 2276942 .. 2276957 - -10.4  -4.08767   TCTAGGCTCGTAAAA              GGCTGC CATG GCAGCC               TTTTATTGCATTTTT  91 43
        citB 2273668 .. 2273686 - -13.2   -5.7946   GCGCTAATAAAAAAA             CTGCCTGA AAA TCAGGCAG             TTCTTTTATTTCATT 100 39
     ABC2156 2272952 .. 2272969 - -12.7  -5.16472   AAAAACGTCAAAAAA             GCCGCCA ATTT TGGCGGC              TACAGACCAATCTCT 100 265
     ABC2155 2272074 .. 2272092 -  -3.1  -2.76453   CGAGAAGCGCAATCA             CCCCTTC TGCAC GAAAGGA             TTTTGTCGTTCAGCG  43 4
     ABC2154 NONE
     ABC2153 2268958 .. 2268996 -   -16  -3.72576   GGTTTTCGCAGTAAA   GCAATAGCCCCAAAAGCG ATT CGCTAGAGGGGCTATTGC   TATAGAGGTTCATGA 100 25
     ABC2152 2268210 .. 2268222 -  -3.3  -3.53091   AGTCGCCTGCGGAAA                GCGTG GGT CATGC                CAATAATGGGTCAAA  49 113
        nadE 2267071 .. 2267098 -  -3.4  -3.06862   CATAACAAGAAGAAG        CGGGAGAAAGACC TTT AGCCTTTC-CCAG        ACTGTAGCCAAACGC  44 84
     ABC2150 2266465 .. 2266484 - -12.2  -3.18264   TTGTCTACGGACTAA            GGCTATGC ATTC GCATAGCC             TTAGTCCGTTACTTC  86 26
     ABC2149 2265380 .. 2265391 -  -5.8  -5.94597   GAACACGAAAAAAAA                CCGA TTGC TCGG                 TTTTTAATCATCTAA 100 29
     ABC2148 NONE
     ABC2147 NONE
     ABC2146 2262800 .. 2262828 -  -9.6  -2.71268   TTTCACTAGATAGCA        CGTGCCAGGC TAAAGTGCT GCCTGGCACA        AATGCCTTACCGCCC  68 32
     ABC2143 NONE
        cheV 2260045 .. 2260067 -  -4.8  -5.48054   ACTAAAACCAAAAAA           GCGAATCCGT TAA ATGGACTCAC           TTTTTTTCCAATAGT  87 22
     ABC2141 NONE
     ABC2140 NONE
     ABC2139 2257674 .. 2257695 -  -8.7  -5.07486   CAGTTCCAATAAAAA           CCAGCCC CTATTGCC GGGCTGG            TTTTTATTCAAATAC 100 29
        qoxA NONE
        qoxB NONE
        qoxC NONE
        qoxD 2253242 .. 2253266 - -11.5   -5.8187   GACTGAATAAAAAAA          GCGCATTCC AGCTCTG GGAATGCGC          TTTTTTCTTTAAATG 100 34
     ABC2132 2252448 .. 2252475 - -10.7  -5.94713   AGTCTACAAAAAAAA        CCAATCTCGCT GATTAA AGCGAAATTGG         CAACAATGATAGTAG 100 41
     ABC2131 2250933 .. 2250955 - -13.5  -5.41746   AACCCGTTAAAAAAA           GCGATGTGC TGGCT GCACATCGC           TTTTCGTTTTATGAA 100 51
     ABC2129 NONE
     ABC2128 NONE
     ABC2127 NONE
     ABC2126 2247007 .. 2247027 - -10.4  -5.71712   TTTCATACAAAAAAA            GCGCAGGG CTGTC CCCTGCAC            TTTTAGTCCGTAGTT 100 179
     ABC2119 2239958 .. 2239977 -  -2.1  -3.65554   GCATCCAATAAAAAT            TGGTGGA TCATTG TCCATCA             CCTCGCTTAGGAAAT  49 13
     ABC2118 2239329 .. 2239354 - -13.3  -4.30416   AGCAGGAACGTAAAA         CGCACACCTCC ATTT GTAGGTGTGCG          TTTTTTATGAAGCTG 100 193
     ABC2116 NONE
     ABC2115 2236912 .. 2236934 -  -2.1  -4.06089   TATCTCAAAAAAAAT           GCATAAT AATTGACGA ATTATGC           CACATTTTTTGGATC  53 125
        odhA NONE
        odhB 2232663 .. 2232684 - -15.9  -3.83998   TTATTGTACAGCAAA           CAGGGCTGG TTCG CCAGCCCTG            TGCTGTCTTATCTTC 100 41
     ABC2112 2232362 .. 2232394 - -14.2    -2.962   ATGTAAAATAAACAT     CGAACCCCCCGTTGC CTTA GCA-CGGGGGGTTCC      TATTGCGACAATAAG 100 47
     ABC2109 NONE
     ABC2108 2226990 .. 2227005 - -10.4   -4.2687   GGCAAAAAGCAGAAA              CGAGCG CTAG CGCTCG               TTTTCGACATGTTCG 100 16
     ABC2106 2225310 .. 2225331 -  -9.5  -3.46511   CGATACAAGTGATAA           TATTCCAGG CTGT CCCGGAATA            GGCGAAAAAACCGCC  73 329
     ABC2102 2222484 .. 2222501 -  -3.4  -4.30704   AATACAAAAGAAGAA             GCGTTGC AAAGA GCA-CGC             AAAATTGCAAAAAAC  62 67
     ABC2100 2221841 .. 2221861 - -10.5  -3.22653   ATCAGTCTGAGAACA            GTTATCGAC TTT GTCGACAAC            CTTAAGCATGTGGAT  77 52
     ABC2099 2220418 .. 2220464 - -13.8   -4.2803   TAGGTGAATGGAAAA TGGCCCCACAAAGCCAGCCT TCTCGTT AGGCTGGCTTTGTGTCGCTA TGCAATTCCATCCGA 100 45
     ABC2095 NONE
     ABC2094 2215258 .. 2215302 - -10.1  -3.73783   CATCGAACTGAATAA GAACAATCAAGTGCCCTTCAA CAT TGGAAGGGCTTTTCATTGTTC CAATTAAAAATGAAT  80 228
     ABC2092 2213403 .. 2213431 -    -6  -4.90079   ATTTTAATAATAAAA       GCGCATACG-GCC TTAT GGCTCATACACGC        TCTATATTCAGGTTA  78 38
     ABC2090 2210144 .. 2210166 -  -2.6  -4.66264   CAAAAGTTGGAAAAA           CCCCCTGG AAGAAAA CCAAGGGC           CAAACTTGTAGCACA  65 451
     ABC2087 NONE
     ABC2086 2205929 .. 2205957 -  -6.8   -5.1286   TAAAAACGACAAAAA        TAACGCTCTTCC ATAAA AGAAGAACGCTA        TTTGTCGTTCATTAA  88 37
     ABC2083 NONE
     ABC2082 2203407 .. 2203433 -  -5.9  -5.26875   CTTTCAATTAAAAAA         GCGCATATGAC TTATC ATCATACACGC         TCTTTGTTCTTAGCA  86 433
     ABC2077 2197432 .. 2197446 -  -4.2  -2.96249   TGTCAGGAAGAAGTA               CGTTTG CCC CAATCG               TTGCTCATATGTTGA  47 312
     ABC2075 2195023 .. 2195044 - -11.7  -4.92828   AAAGGCAAAAAGAAA           CGCATCTAT ATTT ATAGATGCG            TCAAACTTCCTAAAG 100 58
     ABC2071 NONE
     ABC2070 NONE
         cca NONE
        birA 2188072 .. 2188094 -   -12  -4.25074   CATGAAACGGCAAAA           CTCCTTGCGC CTA GTGCAAGGAG           CCGAAGGCAACGTGA 100 163
        panB NONE
        panC NONE
        panD NONE
     ABC2064 NONE
        dinG NONE
     ABC2062 2180744 .. 2180762 -   -16   -4.1721   ACCCACACCTCAAAA             CGCTGCGG ACG CCGCAGCG             TTTTTTAACTACGCG 100 44
     ABC2061 NONE
     ABC2060 NONE
        asnS 2178301 .. 2178329 -  -8.2  -5.42198   TGGGAAAAAACAAAA       GGCCGG-CTTGAA AAAT TCCAAGGCCAGCC        TCGTTCTGTTTATGG 100 35
        dnaD NONE
         nth NONE
     ABC2056 2173203 .. 2173238 - -18.6  -3.72027   AGTTCTGAGGAATAA    CAAAAGGCGCAGCT-TA TCT TATAGCTGCGCCTTTTG    GTTTGCTGTCTCTTG 100 8
     ABC2053 2168674 .. 2168702 -  -3.1  -5.55664   CGATGACTAAAAAAA        TGAACTGCACC GGAAAAG GGTGCAGTTTT        TATTTTGCTCGCCAG  82 25
     ABC2052 2167759 .. 2167773 -  -4.2  -3.63895   GTTAATGACTTTAAA               GTATCC ACT GGCTAC               ACCTCCCACAGCAAA  54 62
     ABC2051 2167321 .. 2167354 - -18.3  -4.24002   GGCTAAATGGGAAAA     GAAGCAAGCTCACAC AAAT GTGTGGGCTTGCTTC      CATTTGTCGGGCCTG 100 63
        ilvA NONE
     ABC2048 NONE
     ABC2047 NONE
     ABC2046 NONE
     ABC2045 NONE
     ABC2044 2162916 .. 2162934 -   -11  -5.63103   GCCTAATTAAAAAAA             GCAAGCCA TTT CGGCTTGC             TTTTTTTAATAGGAG 100 41
     ABC2042 NONE
     ABC2041 2160663 .. 2160678 -  -4.6  -3.14132   CTCCTTTTTGACCAA              CTGGCC GGCT GGCAAG               TTGGTCACTCTTCAT  51 30
     ABC2040 NONE
     ABC2039 2158618 .. 2158644 - -15.3  -5.00616   TTCGGTTTTAAAAAA         GCCAAGAACCT TTGTC AGGTTCTTGGC         TTTAAACTGTGGCTC 100 73
        gltA 2150438 .. 2150473 - -13.3  -3.53012   CTCCCTGCTGTTAAA    CCTGACGGGCTGGGC TAGGTT GCCCACCCCGTCAAA     CTTTTGATCGATCTC 100 21
        gltB 2148930 .. 2148942 -  -3.3  -3.94654   AAAAGCTAAAAAAAT                TACGG CAA CCGTG                TGCTTCCCATTAAAT  56 12
     ABC2033 2148186 .. 2148209 -  -4.6  -5.84381   CTAGTAACAAAAAAA          CCTCACGCT AACTGGA AGCG-GAGG          TTCCCTTTAAACTTT  95 39
     ABC2032 2147785 .. 2147796 -  -3.6  -4.13561   TGCCGCGAAAAAACA                GCCC AGCA AGGC                 AACCATGTAAGCCAG  60 55
        kapB 2147212 .. 2147237 -   -12  -5.14563   CTCTTCATGAAAAAA         GTTCCCTCAT GTACGT ATGAGGGAAC          TTTTTTATATCGTTA 100 48
     ABC2028 2144171 .. 2144192 -  -9.5  -6.14618   GACAAAATAAAAAAA           CAACCCCTT AGAG AAGGGATTG            TTTTTTTAGCGCATA 100 11
     ABC2027 2143632 .. 2143664 - -15.7   -4.4078   GTGTTGCAACTAAAA      CGAGCCACGCTGTTC ATA GAACAACATGGCTCA      TACAAGATTGACTGT 100 41
     ABC2026 NONE
     ABC2025 2141877 .. 2141896 -  -5.6  -5.56568   AGATTATCAAAAAAA            GCGGCAGA GTAA CCTGCCGT             TTATTCTGGAAACAT  90 26
     ABC2024 2141053 .. 2141092 -   -21  -4.43877   TAATCCGCAAATAAA  GTGAAGACAAGCAAACGT CGTT ACGTTTGCTTGTCTTCGC   TCGCCTGCAACAATG 100 6
     ABC2019 NONE
     ABC2018 2131744 .. 2131758 -  -2.1  -3.68859   TCGAAGTCAAAAAAC              GTCGCA TGCT TGCG-C               ATTTTACAGCGAAAC  49 72
     ABC2017 2131085 .. 2131116 -   -13  -3.05384   TCCCTCCTTATTCAA      TACGTAAGGCAGGC TCGC GCCCGCCCAACGTA       TTAACCTTAGTACTC  95 32
     ABC2016 2130465 .. 2130492 -  -2.1  -4.08767   TCTATTTTTTCAAAA        CTCGCGCCTAAA GTCAA TTTAAAC-CGAG        TCAATTCACAAACTT  55 51
     ABC2015 NONE
     ABC2014 2129209 .. 2129221 -  -7.7  -6.07969   GAAAATTAAAAAAAA                CCCTT GTA AAGGG                TTTTGGCTCGCTTAT 100 499
     ABC2013 2127592 .. 2127609 -  -7.7  -3.17194   AGGCTTCTAAGGTAA             TCGCACC TAAT GGTACGA              AATTGACTTAGCTAT  63 68
     ABC2012 NONE
     ABC2011 2126024 .. 2126041 -  -9.8  -5.00884   ACCGTTTTTAAAAAA             GCCCGC TTATGC GCGGGC              TTTCGTTAAAACTAC 100 37
     ABC2010 2124811 .. 2124822 -  -2.2  -2.77962   TTTTATATCGGAAAC                GGAC CGCT ATCC                 TTTAAGGCAGCACCT  41 208
     ABC2009 NONE
     ABC2008 2122553 .. 2122564 -  -2.2  -3.56594   TCAAATGTTGTTAAA                CCGA AAAA TCAG                 TCTTGATATGTGGCT  47 46
     ABC2007 2122157 .. 2122169 -  -4.8  -4.16943   GTTTACATTTTAAAA                TCGG GAGCG CCGA                TAAATGCAAGCGCCT  63 0
     ABC2006 2120847 .. 2120877 -   -12  -4.93968   ACCCACAACTAAAAA      TGGCAACAGCACC GATCAA GG-GCTGTTGCCA       TTTTATTCATTAAGC 100 35
     ABC2002 NONE
     ABC2001 2115290 .. 2115301 -    -3   -2.6472   GAATATCTTATAGGA                TGAA GAGT TTCA                 AAAAGGGATTTCTTT  42 23
        gntK 2113602 .. 2113613 -  -2.2  -2.52635   ATGGCTAGCATGAAC                GGAT TTAT ACCC                 ATTTATTCAAGTTAG  39 62
     ABC1999 2112803 .. 2112834 - -13.8  -6.09196   TGGAAAATAAAAAAA      CTCACCCCCAAGAC TATT GTCTTGAGGACGAG       TTGTTGCGGGCCGTG 100 484
     ABC1998 2111442 .. 2111474 -   -12  -4.69214   TATTGAACAAAGAAA      CCCCCATGCCTGAT GATAA ATGGGGCATGGGGG      TTTGTGACGTTGCTT 100 54
     ABC1997 2110675 .. 2110715 -  -4.8  -3.86897   TGGACTTTTTATAAA CGGG-TAGCGACCTGAATCT ACG AAATTTAGG-CGCTGTCCCG CTTACGGTGATAAGC  59 96
     ABC1995 2108666 .. 2108685 -  -7.9  -5.40464   CAGCATAAAGAAAAA            GATTGCC GGCTAA GGCAATC             TTTTTTGTTGTTAAG 100 36
     ABC1993 2106682 .. 2106705 - -10.2  -3.06839   CGAGGAAAGAATAAT          CCCCGCAAGG TTGC CCCTGCGGGT           TGAGGTTATGTGCGA  76 31
     ABC1992 2105485 .. 2105496 -  -3.6  -3.57144   TGCTGCATGCTTAAA                GCGC GCGA ACGC                 TGTCCTGCTTAAGCT  51 83
     ABC1991 NONE
     ABC1990 2103458 .. 2103486 - -15.3  -4.36914   CCTTGTTTGACAAAA        TCAAGCCCGCACC TAT GATGCGGGCTTGC        GCTTATTTAAACTTA 100 28
        parE NONE
        parC 2098833 .. 2098856 - -15.4  -5.15634   TAGTCTACTAAAAAA          GCCTTGAAGC TCAT GCTTCAAGGC           TTTGAGGTTTCCTTA 100 38
     ABC1986 2097628 .. 2097669 - -21.7  -3.05715   AACGGTTTTACTGAA CCCGAGCAATAGCCCGCTC CGAT GAGCGGGCTATTGCTTTGG  CCAATCTTGTTCATT 100 14
     ABC1982 2093579 .. 2093592 -  -3.7  -5.03314   CTTATCTTTAAAAAA               CGAGC TGAG GCACG                GGAAGCGGCAGCGCA  74 241
     ABC1980 2092560 .. 2092572 -  -3.5  -3.46178   AGAAATTCACTACAA                TTTAA CGT TTAAA                TGAGAGTTGTTTTTC  51 79
     ABC1979 2091779 .. 2091791 -  -4.7  -4.43624   AAATCATAGAATAAA                CCCCC AGC GGCGG                TTCTAAATGTTATTA  68 84
     ABC1978 2090924 .. 2090944 -  -9.8  -5.75599   CAAATTATAAAAAAA            GGAACTGT TGCAC ACAGTTCC            TTTAATAATACGATT 100 58
     ABC1962 2077330 .. 2077361 - -14.6  -3.85698   TTTGGGGGGGACAAA      CAGCGCATG-GACAA AGG CTGTCTCATGCGCTG      CTTATTTGTCATTTT 100 34
     ABC1961 2075181 .. 2075203 - -14.9   -5.1861   TTGACCACGAAAAAA           GACGGCGCA AAAGA TGCGCCGTC           CTCATACAAGGGCTA 100 157
     ABC1960 2074347 .. 2074369 -  -7.8  -5.44721   AGTAGGCGAAAAAAA           TAAGCAGG AGGGGGA CCTGCTTA           TGAACGGTGTTCCTT 100 384
     ABC1953 2068632 .. 2068649 -  -5.5  -3.08312   AATGTATCGATTGAA             TGGTTCG GGAA CGAACCG              TTTCACGTGTTAGAG  52 108
     ABC1940 2055091 .. 2055104 -  -3.8  -2.93708   TTTTTCTAAAAAGAT               GCTG GTTTAT CAGC                GCAGAGTGTGCGCGT  46 2
     ABC1939 2053816 .. 2053839 -  -7.4  -3.79419   TGGCCGTACAAAAGA          GGCAACGTGT AATA AAACGCTGCC           CTTTCAAAAGTAATC  70 29
     ABC1938 2052535 .. 2052567 - -16.5  -3.45027   AGGCGCCATCAAAGA      GAAAACAAGCCCTCA ATA TGAGGGCTTGTTTTT      AACGGAGGCTTCCAG 100 24
     ABC1930 2044938 .. 2044956 - -14.6  -3.59262   GTCTATAGTCTTAAA             GGAAGCGC AGT GCGCTTCC             TTTTTCTATTTATCC 100 31
     ABC1927 2041329 .. 2041362 - -13.3  -3.14211   AGCGTTTTTCAGCAA     GCTGGTCAACTTAAG AAAC CTTAAGTTGACCGAC      TTGCGATGATCCAAG 100 12
     ABC1926 2039735 .. 2039772 - -12.4  -2.91264   TCGCTGAGTGAGAGA   GGACATAACATATTCGT CATAT AC-AATATGTTATGTCC   TTTAATTATCTAACT  93 99
     ABC1923 2036446 .. 2036464 -  -7.3  -5.62288   GCAAGAAAATAAAAA             GGGCGGC TTTAT GCCGTCC             TTTCAGACTGTAGAC 100 187
     ABC1921 2034983 .. 2035002 -  -2.9   -4.2693   AAGCCAGCAAAAGAA            TGAAAAC AGGCTG GCTTTCA             TAGATGCTAAACTTC  59 32
     ABC1914 2030083 .. 2030110 -  -7.1  -5.26247   GGAAAAGAAAGAAAA        GCAACAGAG AAGCGACAGG CTCTGTTGC         TTTTTTACTGCTTAG  91 37
     ABC1850 1966335 .. 1966353 -   -11  -5.87688   ATAAGCTAAAAAAAA             CAGCCTGC TTA GCAAGCTG             TTTTCGTTTGTAACA 100 136
         fer 1961754 .. 1961790 - -14.5  -5.07011   TACATAAATGAAAAA    CGCCCCCCACAGC GGCAGAATTTT GCTGTGAGGGGCG    AATGTTCGCGGTACC 100 375
        serA 1960008 .. 1960035 - -14.2  -3.85542   GTAGAAGAAAACGAA        TGCCACCTCGTT GAAA AACGAGGTGGCC         AGGCAAGTGATCGTT 100 99
     ABC1842 1958407 .. 1958433 -  -9.5  -5.32944   CGGACAAGTAAAAAA        GCAGCCACTCCT TGAA AAGAG-GGCTGC         TTTGTCATTTAAGTT 100 34
     ABC1823 1941977 .. 1941999 -  -3.5  -3.99481   TTTATCAAAACATAA           CAATTGTTT TTATT AAGCAATTG           TTGCTTTTACTCGGC  58 32
     ABC1822 NONE
     ABC1821 NONE
     ABC1820 1938290 .. 1938314 -  -9.4  -5.52384   GCCCTATTAAAAAAA          CAAACCTAGG AGGGA CCTAGATTTG          TTTTTGTTTATAAAA 100 33
     ABC1818 1935654 .. 1935693 - -20.8  -4.07687   ATCGCCCCGTGAAAA  CGAGCCCCAGCCAAAGGC ATGT GCCTCTGGCTGGGGCTTA   TCGGTTTTAACAGCC 100 52
     ABC1814 1933025 .. 1933041 - -10.8  -3.80625   TGTCGACAACTCAAA              CGGCCC TGAAG GGGCCG              TTTTTTTCTGCTGTT  88 49
     ABC1810 1928564 .. 1928614 -  -8.9  -2.53903   TCGCTTAAAAACCAG TGTCTACTTTTAGAGCCACCCGC AAAAG GCAGGTGGCTCAGACTGTAGGCA AATCGTTCGTTGCTT  65 140
     ABC1803 1919095 .. 1919115 - -12.6  -4.01888   AGTGTACAGCAGAAA            GCCCTGTC GTGAT GACAGGGC            TTTACTTCACGCCAC 100 54
     ABC1789 1907866 .. 1907881 -    -9  -3.20435   TGAAGCAGGCATGAA              GTTGGC TGAA GCCAAC               CGGCCAAGCCAGTTA  68 243
        uppP 1896993 .. 1897023 -   -17  -5.26875   GCGCGAACTAAAAAA       CAAACGAGTTGGGC ATA GCCCAACTCGTTTT       ATGGTGTGTCTTACA 100 45
     ABC1772 1892916 .. 1892933 -  -2.6  -3.35224   ACATCCTCTTAAATA             CTGCGG GTGGGG CTGCAG              GCTATTGTTTATTTC  47 495
        proB NONE
        proA NONE
        proI 1885543 .. 1885564 -    -3  -3.53783   GATCAAAAAAGGGAA           GCAGCAAT TCCTTT ATTGGTGC            TTATGAATGGGATCG  49 16
     ABC1764 1884634 .. 1884655 - -13.1   -3.2056   AGCCATATGTATGAA           GACCAGTTG GTGC CAACTGGTC            TTCGGTTGTTTTATG  95 36
        tnrA 1881978 .. 1882001 -  -6.7  -5.69793   ATAGGAAATAAAAAA          CCAGTCCCC GTGAAG GAGAACTGG           TCATTTACGAATATT 100 26
     ABC1759 NONE
     ABC1758 1879262 .. 1879289 -   -15  -4.30719   CCGTTTCATAAGAAA        GCCAACGCTTCT AAAT AAAAGCGTTGGC         TTAAACCACTGTATT 100 64
     ABC1756 1878378 .. 1878413 -  -8.4  -3.75897   AAGCTTTAACGGAAA    CCGAGGTCGAATCACCA CAA TAGC-ATTCGACTTCGG    TTTTCGTCACTTGAT  75 54
        msrA NONE
     ABC1747 1870719 .. 1870743 - -11.5  -4.48175   AAAACTTAATGAAAA          CAGCAGAGGAA TTT TTCCTCTGCTT          CAGACTTTAGTCAAA 100 32
        citG 1869220 .. 1869237 -  -8.4   -5.7946   CTTCCAATAAAAAAA             GCAGGC GAACAT GCCTGC              TTTTTTGTTTATTTT 100 34
     ABC1744 1868283 .. 1868293 -  -2.4  -4.17491   ATCAAACGTCGAAAA                 CCCC ACT GGGT                 TTATTATAAAGAAAT  55 195
     ABC1742 1867354 .. 1867365 -    -3  -3.64703   GCTTGTGCAGTGAAA                TATG ATCG CATA                 CTTTCTCTTGTGAGC  51 40
     ABC1741 NONE
     ABC1740 1866289 .. 1866313 - -13.7  -3.98114   AAGCGAATAGAACAA          TAGCTGGAGAC TCT ATCTCCAGCTA          TCAGTCAGCTATTAA 100 26
     ABC1728 NONE
     ABC1719 NONE
     ABC1718 1847108 .. 1847130 - -14.2  -3.92075   ATTTTCAGTTAGAAA           GGTTGCCGAC AAA ATCGGCAACC           TTTCTGGCCTTTATA 100 95
     ABC1709 NONE
     ABC1708 1834145 .. 1834166 - -11.5  -4.98531   TTTTTAAACGAAAAA           GCCGGCTCG GACC CGAGTCGGC            TTTTAAATGGTTTAA 100 37
     ABC1706 1832512 .. 1832533 - -13.1  -4.30844   ATGCCAGCAGTAAAA           GCTTAAGGG AGAG CCCTTAAGC            TTTTTTACGTTTGGG 100 525
     ABC1699 1827465 .. 1827479 -  -3.5  -3.97406   CTAAAATTCTAGAAA               CGCCT TTCAT AGGCA               AAGACAAGAAAGATA  56 195
     ABC1696 1824405 .. 1824418 -  -2.4  -3.41222   CGCCAACTTTAAACA               TGGA CATTCC TCCA                ATCAAGTGATAGAAG  47 119
     ABC1695 1823794 .. 1823829 -  -6.2  -5.40072   GGCCTCCTAAAAAAA    CGGGGCTGCTTACTTTC TGA AAAAGTGAG-AGCCCTG    TTTTGATGATTTCTC  89 110
     ABC1694 1822786 .. 1822817 -   -13  -5.89921   ATGAGAATAAAAAAA      CAAGCAAGCCGCGC TTTC GCGTCGCTTGCTTG       TTGAACGTTATTTTT 100 33
     ABC1668 1798707 .. 1798720 -  -2.3  -3.14026   GACATGGACATGCAA               GGAAG AAGT CATCC                TTTTGCCACATGTTC  43 20
        iolS 1797662 .. 1797680 - -11.7  -3.59262   GTCTACAGTCTGAAA             GGCGGAG AGATA CTCCGCC             TTTGTTGTGTCTTTT  90 40
     ABC1665 1795459 .. 1795492 - -19.7  -3.75035   AAAAAAACTAAAAAG     CAGCATGGCGCAAGG GGAT CCTTGCGCCATGCTC      GTATGCACTTATGAT 100 34
        rpsT 1779822 .. 1779843 -  -8.7   -4.7078   GCAAGCACGTAAAAA           GCCTAAGAC TAGC GTCTAAGGC            TTTTTGTTTTTGCCA 100 84
     ABC1649 1778009 .. 1778026 -    -7  -5.47159   CGTGAACATAAAAAA             GGCAGA AAATAA TCTGCC              CCAGACTTTATAGGA  91 107
       comER 1773496 .. 1773521 -  -7.6  -5.31545   AATAACACGAAAAAA         GCAGGAGG GAAAGCCAAA CCTCCTGC          TTTTTTACTTTGGTT 100 30
     ABC1635 NONE
     ABC1634 NONE
     ABC1633 NONE
     ABC1632 NONE
     ABC1631 1761410 .. 1761421 -  -2.2  -3.00153   AAATTAAACATGATA                GCGA CGGG TCAC                 CTCCAAAATGCCAGC  42 2
     ABC1630 NONE
     ABC1629 NONE
         hbs 1760036 .. 1760063 -  -4.1  -6.09196   TCTAAAATAAAAAAA        CAGCCGCCC GTACTTGTGG AGGCGACTG         TTGTAATGTAAAAAA 100 167
     ABC1627 1758841 .. 1758869 - -11.7  -4.45168   TTGTTAAAACAGAAA        GCCCGCATCTTTC TTA GTAAGATGCGGGA        GAAAATACAACGAAC 100 332
        opuD 1756882 .. 1756917 - -13.4  -3.06969   TAAGCGACTTGAAGA    TAAAATGGAGGCCAGC GAAC GCTGGCCTCTGTTTTA     TTGGTGACGGTTTGT 100 53
     ABC1618 1745459 .. 1745479 -    -4  -5.63103   TGCGAACGAAAAAAA            GTGCAG CAATGTACT CTGCAC            TTTTGGTATGTTTTA  90 89
        sigK 1744430 .. 1744458 - -14.7  -4.58283   TAACGCCGCGAAAAA        CAGAGATGCCTGA TAT TTAGGCATCTCTG        TTTATTTAACTGCGG 100 31
     ABC1614 1740643 .. 1740665 - -14.9  -4.66163   ATTCGCATGGAAAAA           GCCGCTAGC AAACG GCTAGCGGC           AAACAGGCAGACGAA 100 45
     ABC1613 1739478 .. 1739496 -  -7.4  -4.18044   TTAGAAACAAGGAAA             GGATGCAA CCC TTGCTTCC             GAATTGTTCTTTCTT  73 97
     ABC1612 1738674 .. 1738689 -  -4.6  -3.39923   AGCAGGAAAAGCCAA              CCCAGC AAAA GTTGGG               AAAGATCTTGCTCCA  53 108
     ABC1610 NONE
     ABC1609 NONE
     ABC1608 NONE
     ABC1607 NONE
     ABC1606 NONE
     ABC1605 NONE
     ABC1604 1728744 .. 1728775 - -11.7  -4.25566   AACAACCACGTAAAA      TGAAGCCCTAAGC AAAAAA GCTTAGGGCTTGA       GGTTGTCGACAAAGT 100 219
     ABC1601 1724795 .. 1724813 - -13.2   -3.6003   TAAATGAGTCTGAAA             CGGATGCA TGC TGCATCCG             TTTTTTGCTATATGC 100 33
     ABC1583 1707337 .. 1707350 -  -3.1  -3.45054   TGCGAGAATGGACAA               TCACG TCAT CGTAA                CTAGGCAATCGATGT  49 67
        rsfA 1706537 .. 1706570 - -14.7  -2.71364   CGACGTTCTTAACTA     GTAAGCTCCTACGCT AAAA AACGTAGGAGCTTTC      GTCCTTTAGACAAAA 100 60
     ABC1580 1704006 .. 1704023 - -14.1  -3.91597   ACGAGACATACTAAA             GCCCGGC CTAT GCCGGGC              TTTTATAAGATGTAT 100 140
     ABC1579 1702911 .. 1702936 -  -3.9  -4.40561   CGCCGCGAAAAAGAA         GGCGATGTC-CT TTT AGTGACGGCGCC         ACTTTTGGAAGTTCC  65 102
       spoVB 1683196 .. 1683217 - -11.7  -3.54475   GTCGTCATTACAGAA           CATAATGGC AGGC GCCATTATG            GCCGGATCACACGAG  86 217
     ABC1560 1681735 .. 1681753 -    -3  -3.87151   AAAAACAACAAAAAC             GTGTGCGT GAA ATGCACGC             AAATTTACAGCGCGG  54 287
     ABC1552 1676308 .. 1676325 - -11.3  -4.24948   CCATCAGACTGAAAA             CTCCCCA GTAA TGGGGAG              CTACATAGCAATTAG 100 37
        nifS NONE
     ABC1545 1668275 .. 1668299 -   -13  -3.40867   GCATCGATTAATTAA          GAAGAGTAGC GCCTA GCTACTCTTC          TAACAAAAACGACTT 100 17
        ccdA 1657258 .. 1657279 - -17.3  -4.56978   CGGTGAAACAACAAA           GGGAGCGCC ACGT GGCGCTCCC            TTTCGGTTGTAGTCA 100 134
     ABC1532 1653794 .. 1653804 -  -5.4  -3.20723   CTCCCACCAAGCCAA                 GCTT TAA AAGC                 TTAGTTTTATAGCGT  53 169
        serC NONE
     ABC1530 1652196 .. 1652227 - -13.8  -2.64298   TCAGGAAAAAAGCAT      CCCCGTGCTTAAAC GCAT GTTTAGGCACGGGA       TTTGTCTTTGTTTAA  95 14
         hpr 1651477 .. 1651500 - -15.4  -2.73875   TGCGCTCTAATAGTA          CGGCGGATAA TTAA TTATCCGCCG           TTTTTTTATTTTGCA 100 31
        prsA 1649196 .. 1649234 - -15.4  -4.30911   GAAGCACAACAGAAA   TAAGAGCAAGCGACAGCA TTG CGCTGTTGCTTGCTCTTT   CTTTATTATTCTTCA 100 31
     ABC1521 1644469 .. 1644504 -  -5.4  -5.56372   AAACTAAAAGAAAAA    GCCTCCTGGGTC-ACAC GGA ATGTTGACCAAGACGGC    TTTGCCTTTATGGTC  88 230
     ABC1517 NONE
     ABC1516 1641299 .. 1641317 -  -8.9  -5.58179   TAGTATAACAAAAAA             GAAGCCT TTCGG AGGCTTC             TTTTCACGCTTCTAA 100 103
     ABC1515 NONE
        msmX 1639111 .. 1639146 - -10.5  -4.75372   ATTATGTAGCAAAAA    GAGGCCTT-CCCCTGT TACGT ACAGAGGCAAGGCCGC    TTAGTGACTTTTTAT 100 59
     ABC1513 NONE
     ABC1512 1637165 .. 1637196 -  -8.1  -3.51232   CGTGGGTGAAACGAA      CCCCTGC-TTCTTT TAAAT AAAGAGTGCAGGGG      AGGGGGCTGCTTGCC  68 80
     ABC1511 1636419 .. 1636430 -  -2.2  -3.29511   GTGATGGGGCCAGAA                GCTG CGGT CAAC                 GCCGTATATGCAAAC  43 447
     ABC1505 NONE
     ABC1504 1629821 .. 1629847 -   -21  -4.25848   AATCGCTTAGCAAAA         GACAGCCTCGTC CAA GACGAGGCTGTC         TTTCTTTTGGCAAAC 100 101
     ABC1495 1615326 .. 1615367 - -13.1  -2.63688   ATTCAAATTAACCTA TTACGGGGCACATACAG TATATTCG CTGTATGTGCCCCGTTT  TTTTGTTTATAGTCA  91 58
     ABC1488 1608703 .. 1608727 - -12.2  -2.91255   TGAGCATAAAGAGGA         GGCGCCTG-CT AATG AGTCAGGCGCC          TTAAGTCTTTTTTAT  86 47
     ABC1487 NONE
     ABC1486 1606289 .. 1606329 - -13.6  -4.61482   TTCTGTAAAAAATAA CG-CCATCTAAAGCTCTAT TGCA ACAAAGCTTTAGATGGGCG  ACTCTATTCATGGTG 100 29
     ABC1485 1604783 .. 1604819 - -22.6   -3.3452   TATATTAGTTCATAA    CTGAGAAAAGCAGGCT GCACT AGCCTGCTTTTCTCAG    TGATGTTAAATGGAC 100 31
     ABC1483 1601833 .. 1601861 - -17.5  -3.51329   TATGTTCAACTATAA        TGAGGCGCCTTCT TGT AGAGGGCGCCTCA        ATTTTTAGCTATTAT 100 52
     ABC1478 1595715 .. 1595729 -  -8.5  -2.55847   AATCGGCAGAGGAAG               CCCCC GTTTA GGGGG               TTTTTCCTTTTGCAA  63 484
     ABC1476 1593447 .. 1593465 - -13.2  -4.67755   ATATGGATTGAAAAA             CGAGTGCT TTT AGCACTCG             TTTTTGCATTTAATC 100 35
        pbpD 1588767 .. 1588779 -  -3.3  -2.83915   CCGTTACAAAAAACC                GGAAG ACC CTGCC                ATACTAGACTAAATA  43 136
     ABC1472 NONE
     ABC1471 1587585 .. 1587615 -  -7.6   -4.6635   AAACGTCCAATAAAA      CAAGCTCGC-CTC GTTGCT GTGTGCGAGCTTG       TTCATGCTGTTATAA  86 35
     ABC1468 1585527 .. 1585556 - -20.9  -4.39828   AATATCCTCATAAAA       CAAGGCAGTGTGC TTAT GCACACTGCCTTG        TTTGCCTTTCCTTTA 100 9
     ABC1465 1583169 .. 1583180 -  -2.2  -3.54424   CGCGATTTTCTTAAA                CATC GGAT GACG                 AACTTTCCACAAGTT  47 9
         dps 1582582 .. 1582597 - -10.4  -5.71712   TTGCACATAAAAAAA              GCTGCC AAAG GGCAGC               TTTTAAACTATAGCA 100 76
     ABC1457 1576667 .. 1576679 -  -3.4  -4.03234   CTTTGTCTAGAGAAA                GCAA TTGAT TTGC                TCGATACTACGAACA  59 275
     ABC1451 NONE
        cstA 1566412 .. 1566441 -  -6.3  -2.77013   TACTTTGTTAATAAC       TTCAGCATGGGGC AGAC GCCCCATGCTTTT        TATGCGTTTAAATCA  55 25
     ABC1448 1561843 .. 1561862 -  -6.4  -5.61596   ATCGGCATAAAAAAA            CCCACACT CTAG AGCATGGG             CATCAGTTTGTAGCA 100 106
     ABC1447 1560670 .. 1560701 - -14.6  -2.75769   CGCGTAAACGAGAAT      CGAACAGCCAAAGC GAAG ACTTTGGCTGTTCA       GCCATTAGGCCGTTG 100 30
     ABC1446 1560078 .. 1560106 -  -3.2  -4.93877   GTCTATTAAACAAAA       TAGATCACCTGCC TAAG GGCAAGC-ACCTA        TCGGTAAGCAAACTT  71 44
     ABC1445 1557094 .. 1557111 - -11.3  -5.72622   GCTATAAACAAAAAA             GTCGGGA GTGC TCCCGAC              TTTTTTGTGTTAGTT 100 35
     ABC1439 1551628 .. 1551648 -  -6.7  -5.28683   AGTAACACGAAAAAA            GCGCCGCGA AAA TCCAGGCGC            TTTTGGTGTTTATTG  89 51
        gspA 1550095 .. 1550125 - -14.1   -5.5112   GTCAGTAAGAAAAAA       CGCTCTCGTCC AAAAGAAAG GGACGAGAGCG       TTTTTTACCCATTGG 100 48
     ABC1429 1542527 .. 1542556 - -14.4   -5.5208   TGAGAATACAAAAAA       GCGCT-CTCGTCC GATTG GGACGAGGAGCGC       TTTTCTCGCGGTGCC 100 267
     ABC1428 1540790 .. 1540806 -  -5.1  -4.07568   CCTTTTGGCCGAAAA              CGAAACG GTA CGCTTCA              ATGAGTTGAAAAGGC  64 433
     ABC1426 1539544 .. 1539588 - -10.8  -4.19177   ATCTTTGAAGATAAA CGCTCATGTCATCTGTGG AGAAAGGGA CCACCAGTGACATGAGCG TTCACAGTTTTCGTG  93 87
     ABC1422 NONE
     ABC1421 1534123 .. 1534134 -  -4.4  -3.95584   GTCTGATCAATTAAA                CAAG CTTG CTTG                 CTCTGTTCACTTTCT  59 40
     ABC1420 1532642 .. 1532660 -  -4.6  -2.76492   GGATTTATTGTAAAT             TTTTGACC TTA GGTGAAAA             TCGCAGCGTGATTAT  49 15
     ABC1419 NONE
     ABC1418 1531412 .. 1531427 -  -5.4  -3.63744   CTTCCTCCCAAAAGA              GCGACA TTTT TATCGC               CAGAGCTTTCTTTGG  59 377
     ABC1404 1518639 .. 1518653 -  -4.4  -3.75669   AACTGCAGAAAAAAT               TAAAAA GAA TTTTTA               CTAGACAAATTATAG  57 84
     ABC1397 1510018 .. 1510031 -  -6.7  -2.53903   TTCCTGAAAAATGAC               CTGCA AAAC TGCAG                TCTCTGACGAATCAG  55 154
     ABC1394 1506814 .. 1506844 -  -6.1  -2.76291   TAATCCCAAAATTCA      TGCAGC-GCCCTGC CGCG GCAGGGCCGCCAAA       AGGTTAGCAGCCGGG  55 168
     ABC1389 1501883 .. 1501909 -   -13  -2.85019   AACCTCAAAAAGTCA         GCCACCTGGCTC TGG AAGTCAGGTGGC         CAAGGCTGGCGGTTC  91 57
     ABC1387 1498758 .. 1498780 -  -6.4  -4.57569   TGACTTTGTTAAAAA           GGTATTTAAT TAA AGTAAATACC           TTTTGTAACAAAACC  74 222
     ABC1384 NONE
     ABC1383 1494502 .. 1494533 - -11.8  -4.39386   GGCAAACGACTAAAA      TGCATCATCTTC TAGTTTCG GAAGATGATGCA       TGACAACTAAACGAC 100 254
     ABC1380 1492399 .. 1492419 -  -3.9  -3.86202   GTCTATTACACGAAA            GCTTTCTAC TTT GTAGGGAGC            TTTTTTCATGTTTTG  56 47
     ABC1359 NONE
     ABC1358 1481329 .. 1481339 -    -4  -3.11192   TATAGGATGACTCAA                 GAAA AAG TTTC                 CATTTACAAGTTTTA  49 103
     ABC1357 1480469 .. 1480483 -  -7.1  -5.19819   AAATAAAAGGAAAAA               GAGCC GTTAA GGCTC               TAATTTCTCAATCAT  90 33
     ABC1356 1479875 .. 1479898 -  -4.6  -5.50723   CGACCAAAAGAAAAA          GGCGTATGCTT ATT AGGCATA-GCC          TTAAAGTTGCTGGCG  87 26
     ABC1355 1479323 .. 1479348 -  -6.3  -3.97019   ATCAACTGCAAAGAA         GCATACC-CATT CGA AATAAGGTATGC         CATTTCAAGTTAGTA  67 102
     ABC1348 1474128 .. 1474139 -  -7.2  -2.90075   TTTTGTCGAATTAGA                GGCG CTTA CGCC                 GGAAGAGTATGAACT  56 461
     ABC1323 1439738 .. 1439763 - -10.5  -5.69793   ATAGGAAAGAAAAAA         GAGGAAATAGC CAGC GCTCTTTCCTC          TTTTCCTTTCTATAC 100 46
        gsaB NONE
     ABC1317 1434687 .. 1434701 - -11.4  -4.61231   CTACAGTCTGAAAAA               CCGCCT AAA AGGCGG               TTTTTTTACGTATTT 100 31
     ABC1312 NONE
     ABC1311 1430347 .. 1430371 -  -9.9   -4.4296   GAATATATAGGAAAA          GCACACCGCCG AAA CCGCGGTGTGT          TTTTTAGATGCCAGG 100 29
     ABC1308 1427256 .. 1427303 -  -4.8  -2.73124   TCGCATCGGTGAAAC CCCCTCGCCATATCGG-CTTA ACTCTAG TATGTCCGGGATGGCGAGGTG CTATCGGTGGCAATG  48 81
     ABC1307 NONE
     ABC1306 1426878 .. 1426901 - -13.9  -4.88407   TTAGCGAATTAAAAA          CGGGTCTCC GAAAAA GGAGACCCG           TTTTTCGCACATTTA 100 38
     ABC1303 1424700 .. 1424725 -  -3.3  -4.72272   CTCGTCCATTAAAAA         GGCTTAGGT TCACATAC ACCTAAGCT          TTTTTACGTTAGCAC  65 29
     ABC1299 1421037 .. 1421048 -  -5.8  -3.64103   TAGCTACATTTGAAA                GAGC TAGT GCTC                 GAGTATCTAGATCGA  61 205
     ABC1298 1419980 .. 1419991 -  -2.2  -3.63148   ATTAGTGCAAAAAAG                GAGGC TAG GCC-C                TTTTTTCTTTCATTT  49 18
     ABC1297 1418987 .. 1419009 - -10.6  -4.73613   GGATCATCAATAAAA           GGCTCCCT TGTGATT AGGGAGCC           TTATTATTGATTAAA 100 36
     ABC1295 1417028 .. 1417053 -  -2.6  -5.20154   ACACAATTCAAAAAA         GTACCTTGTCC ATCGG GGATA-GGTAC         TTTTTGTACAATCAT  73 52
     ABC1294 1415175 .. 1415203 -  -9.7   -5.4505   TGCTGTAAGAAAAAA       GGCAAACG-CAC CAAAGT GTGTCGTTTGCC        TCGCTTTTTGCAAGA 100 127
     ABC1292 1413179 .. 1413214 - -12.8  -5.54338   CAACCAAAATAAAAA    GAACCCATGCCTCTT TCCTAAC AAG-GGCATGGGTTC    TTTTCGCATACTCTT 100 53
     ABC1288 1410977 .. 1410996 -  -9.3   -5.7946   GCGGGAATAAAAAAA            CGAGCCT AAAAAA AGGCTCG             TTCCAGACTGTAGAA 100 191
     ABC1287 1409521 .. 1409533 -  -2.7  -3.10761   ACCGCAACATAGACA                GATTC CAT AAATC                CCTCCTAATACCTAA  44 37
     ABC1286 1408439 .. 1408486 -  -5.7  -3.47322   TCGCACGATAATTAA CGCCACTG-TTAGTTATGTGAT GTACA ATCACTCGAATAAGCAGTGGCG TCTATGAATAGTCGT  59 27
     ABC1277 1399245 .. 1399258 -  -5.2  -2.71681   CAACGTTCCTAATTA               GGCC GCTTTT GGCC                TTACGGGTATGCTAA  49 53
     ABC1276 1398826 .. 1398849 -  -8.9  -3.74077   GTTTACAGACTGAAA          GGACATAGG TTGCTG CCTATGCCC           TTTTTCTTATTATAA  78 35
       mreBH 1394797 .. 1394818 -  -8.7  -6.01369   CAAATAATAAAAAAA           CCCAGGCCT TAGA AAGCCTGAG            CGTGGCTAAATCGTG 100 44
     ABC1262 1381473 .. 1381505 - -11.4  -5.24799   CCAGAAATAGAAAAA     GCCAGCCGAC-AACA TGTG CGTTTGTCAGCTGGC      TAGTCGTTTTGTTAA 100 45
     ABC1261 1379772 .. 1379795 -  -6.7  -3.62723   TATTTAAATAAGGAA          CCCCCCT TTTTTAAGCG AGGGGGG           GGGAGAAACCTCTAA  65 37
     ABC1251 1363525 .. 1363552 -  -8.4  -3.74975   CCATACAATACATAA        GTGGAGAGCCCGC AAG GCGGACTCTCG-C        TATGAATAAATGAAA  75 59
     ABC1250 NONE
     ABC1249 NONE
     ABC1248 1361108 .. 1361128 -  -2.6  -3.36492   CGCTCAATCTGACAA            TTACACAA CTTTT TTGCGCAA            TGCGCTGGAAATTAA  46 5
     ABC1247 1360141 .. 1360169 -   -14  -4.87273   AAGAGTGCATAAAAA        CCGCTGATAACA GTGTT TGCTATCAGCGG        TTTTTCGTTCATTTA 100 73
     ABC1243 1356555 .. 1356575 -  -4.7  -3.57561   CGTTAAGGGGCGAAA            GCATCTACG AGT CGTAAACAC            CATTAGCCCCTTGTC  57 44
     ABC1234 1346413 .. 1346438 - -11.1    -5.626   CAGCGCACAAAAAAA         CCGGCTGGAGA AGAT TCCCAAGCCGG          TTCGGTTTAACAAAA 100 32
     ABC1233 NONE
     ABC1232 NONE
     ABC1231 1343315 .. 1343346 - -11.7  -3.46285   CATTCTAAACATGAA      GGGCATTCACTTA TGTTTG TTAGTGAATGCCC       TTGGACTGTAACGTT  89 92
     ABC1225 1337479 .. 1337496 -  -2.7  -3.53761   CAAGGCTGCTTTAAA             TCGCGAT TCTA ATCACAA              GACAGAGTAGCTAGA  48 36
        kinD 1335699 .. 1335716 -  -6.9  -5.76633   GTATAGATAAAAAAA             CCTGCTG TTAT CGGCAGG              CCACTGAGTGATGCT 100 99
     ABC1223 NONE
     ABC1222 1333199 .. 1333243 - -18.7  -3.13164   TCCTTAAGCAGCCAA CTCATGGAAAAACCCGCCGCA ACA TGCGGCGGGTTTTTCGTCAAG AAGCTCTTTTTTTAT 100 21
     ABC1220 1330705 .. 1330735 -    -4  -3.42775   ACGGATGAACAAAAG       CGTTTGGCCCTT TATGAAG AAGCGCAAAACG       TGTTGGCCGAGGAAG  51 161
     ABC1216 1326553 .. 1326580 - -10.6  -5.52347   AAGAAAACGAAAAAA        CAAAGAGTGGGC TTAA GCCCACTCTTCC         TTTAATAAACTAAAC 100 10
     ABC1211 1319941 .. 1319980 -  -3.6  -2.70946   TGTGCTCACAAAGAC  CTCTCCTTTTCCAAGTCA TCAT TAACTGAGATAAGGATAG   CGGATAATTATCAAT  44 188
     ABC1210 NONE
     ABC1209 1318456 .. 1318470 -  -2.1  -2.76418   TCGGCATATAAACAT              CGTAGC AGGT GC-ACG               CCTTTATGCCACCTC  41 29
     ABC1208 1317696 .. 1317719 -  -4.6  -4.98255   TGCGAAGGAGAAAAA          GCGTCAAAAC TCTT ATTCTAACGC           CTTTTTTCCTTCCCA  77 14
     ABC1207 NONE
     ABC1206 1315519 .. 1315530 -  -3.6  -4.56597   CTCGGTTCCTAAAAA                GCAC GGTT GCGC                 TACCGGTGGAAACGG  65 84
     ABC1205 1313944 .. 1313954 -  -3.2   -4.2828   CGCGATTGATGAAAA                 GCTG TTC CAAC                 TGTTGAGTGAGCAGT  60 271
        lrpC 1312763 .. 1312777 -  -2.8   -4.8622   GTTGTCAATGAAAAA               GCAAGT TTT ATTTGC               TCTGTCCGTGTCAGT  69 349
     ABC1201 1310474 .. 1310488 -  -8.6   -3.3903   GAATTACCGAATCAA               GGAAGA ACC TCTTCC               TGTCGAGCTTGAAAA  67 442
     ABC1199 1309556 .. 1309585 -  -4.3  -4.68705   ACAATCCCAACAAAA       GAGCCGCA-ATG CCTGGCT CGTGTGCGGCTC       CGTTTTTGCTCCACC  68 42
     ABC1198 1308386 .. 1308414 -  -3.1  -5.18355   TGGAAAAAGGAAAAA        GTTATTATTGGCC AAT GGACTATAATGAC        ATAAAGGAATTGGTT  75 417
     ABC1184 1297780 .. 1297798 -  -2.4  -3.51232   TTCTCGTCAAAGTAA             GCCCTT TTAGCTC AAGAGC             TACTCTGTTCTTTGT  47 18
     ABC1183 1297008 .. 1297028 -    -9  -5.18726   CGCTTACAATAAAAA            TGCCAAGC ACGAG GCTCGGCA            TGTACTCGCTTTAAT 100 36
     ABC1181 1294365 .. 1294378 -  -2.4  -2.90227   GCCCAAGCATTAAAT               GGAA TGTTGC TTCC                TTTTGTTTCCATTAT  40 185
     ABC1177 NONE
     ABC1176 NONE
     ABC1175 1288491 .. 1288516 - -11.3  -5.60689   GGACAGAAGAAAAAA         CCAAGTCA-GTG AAT CACATGACTTGG         CTTTTCTCTTACAAG 100 71
     ABC1173 1286974 .. 1287008 - -13.1  -4.53034   GTGAGACAACGAAAA    GCCCGATTTTACTCTC GTTT AAGAG-AAAATCGGGC     TTTATTTGATGATCC 100 57
     ABC1168 NONE
     ABC1167 1281001 .. 1281028 -  -8.5  -2.54896   CTCTTAGTTAATTGA        GGTAGATACAG CCGTGC CTGCACCTACC         TAAATGTTTCGCGAA  63 21
     ABC1166 1279569 .. 1279602 - -16.9  -2.57988   CAGCATAAGCAACAC     GAAAAGGTGAAGGGC GGAT GCCCTTCACCTTTTT      CTATTTACGGACGTC 100 62
     ABC1162 NONE
     ABC1161 1266747 .. 1266788 - -16.8  -3.54109   TTAAGTTAACTAGAA TCCCCCTCTTTGCTTTGGC ATGTG GCCAAA-CAAGGAGGGGGA TGTTGTTTTAAAGAC 100 137
     ABC1142 NONE
     ABC1141 1245198 .. 1245233 - -11.3  -2.88579   GTAATGGGCTAGATA    GGTCAAGGACTTCCA ACGTTG TGAAAGTCCTTGACT     GTAGCCAAACGACAA  81 55
     ABC1132 1231394 .. 1231415 - -17.3  -3.60502   ATAGACAGTTTGAAA           CGGGGCAGC GACG GCTGCCCCG            TTCTTACGTTAATCA 100 34
     ABC1123 1221792 .. 1221810 -  -4.6  -3.34102   TTAGCATAAAAATCA             GAAATCAA TCA TCGACTTC             TTTCGTAGACTAGTT  53 95
     ABC1122 NONE
     ABC1121 1220045 .. 1220063 -  -3.7  -3.84825   CGCATGGACAGGAAA             GGGGCCG GAAAG CAGCGCC             AAAGGCAAACATCGC  56 61
     ABC1120 1218900 .. 1218943 -   -25  -3.49086   AGATAAGGACGAGAA TAAGGAATGAGCCACTGCTT CTAA AAACAGTGGCTCATTCCTTA TAAGCTTTCAGATAC 100 220
     ABC1118 1216278 .. 1216290 -  -3.4  -4.99947   GTGAACTAAACAAAA                TGGT AGCGA ACCA                AGTGCTTTTCATCCT  71 102
     ABC1117 NONE
     ABC1116 NONE
     ABC1115 1213070 .. 1213102 - -12.1  -3.70037   TAATCACCATGTAAA      CGGCTTATGCTCT GATGTCT AGAGCTTAAGCCG      TTTTTTAAAAGTGGT  93 124
     ABC1110 1206201 .. 1206228 -   -10  -4.15788   AACGCTTTCAATAAA        TCCCCCATTTATG AAG CACA-ATGGGGGA        AATTTTACGCACGTT  88 57
        gntP 1204621 .. 1204653 -  -4.2  -5.13722   TTCATCAAAAGAAAA     GAGGGAGCAC-GAGTC TAC GACTCTATGC-CCCTA     ACGCTTTTCTTTTAT  78 15
     ABC1107 1203024 .. 1203047 -   -11   -5.2204   CATAAGTAAGAAAAA          GGTAACCTCG ATAA CGCGGTTACC           TTTTTCTTTTTGAGA 100 195
     ABC1081 1171381 .. 1171403 -  -2.7  -4.85599   GTTAGCGGAGAAAAA          GGGCATCCAA CAAA TTGG-TGCCA           ATGAAACATTTAAAG  69 102
     ABC1070 1158116 .. 1158137 -  -8.8  -6.06723   TGCTTTAAAAAAAAA           GAAGCTTG AATTAA CAAGCTTC            TTTTTCTTGTTCCTC 100 95
     ABC1042 1135430 .. 1135463 - -13.4   -4.7078   CGAAGTACCGAAAAA     GACTGGATCTCTGTT GGATA AACAGAG-TCCAGTC     TTTTTCCATTTCACG 100 42
     ABC1023 NONE
     ABC1022 1113779 .. 1113789 -  -5.4  -3.06492   TTATGCAGGGGAAGA                 GGAA GGG TTCC                 CTATTTTCACTTTTA  52 354
     ABC1010 1102858 .. 1102883 - -10.5  -4.51363   CACTAAACACCAAAA         GACGCGAAC CCTTATCT GTTCGCGTC          TTTTTTCATTCCTTG 100 53
     ABC1008 NONE
     ABC1007 1099841 .. 1099883 -  -3.5  -5.79588   TGAAAATGAAAAAAA TACGATGGCCTTTCCTCGCT TATT ATCGCA-AAAGGCCACCATA TTTTACCACATTCTA  91 64
     ABC1006 NONE
     ABC1005 1098284 .. 1098316 -  -2.7  -4.10925   ACATATTCTGGAAAA      TTCATATGCCTGTGA CCA TCAAAGACCTAGGAA      AATCAACGCAGAAAC  57 173
     ABC1002 1090860 .. 1090889 - -11.7  -3.18264   TCTTTGACTTAGTAA       TACAGGATATAAA CCTT CTTATATCCTGTA        TTACCCAATTTTATA  84 36
     ABC1001 1089512 .. 1089531 -  -3.6  -6.23545   TCGAAATAAAAAAAA            CAGCTT TCGCTTTT AAGCTG             TTTTTTACATAGTGT 100 43
     ABC1000 1087984 .. 1088009 - -11.9   -4.3341   GAAAACGAATAGAAA         CCCCAAGCCTT GAAG AAGGTTTGGGG          CACAGAGTTTTAAAG 100 174
         mta 1085356 .. 1085380 - -11.6  -3.97834   CAAGCTTACTAGAAA          TAACCCAGTT TCTTC AACTGGGTTA          TTCCACACACTTCTC 100 47
     ABC0996 1084244 .. 1084258 -    -5  -3.84246   TGCTGAATCATTAAA               CCGTTT TTT AAACGA               GCTAGAGCGGACAAA  61 385
     ABC0987 1076189 .. 1076218 - -18.1  -3.28791   ATGTTTCGCCGATAA       GGTTCCTTTTTCG ATAT CGAAAAAGGAACC        TTTAACTATTATTGA 100 161
     ABC0981 1066683 .. 1066729 -  -6.1  -5.75342   TTGTGTCAAAAAAAA TCCTCCTAAAATAGATG-CCCAT TGT AAGGATCA-CTATTTTAGGAGGT TCTTTAACGAAAACT 100 70
        gbsA NONE
        gbsB 1063852 .. 1063875 - -13.9  -2.68279   CAGCCAGTAAATTGA          GCAAGCCGC GCAAAA GCGGCTTGC           TCTTCGTTTTGTTTA  95 38
     ABC0973 1057587 .. 1057625 - -14.6  -3.34398   TTGCCTGTGGAAACA   GGTTAAGCAGGGCACTGC CAA GCAGTGTCCTGCTTCAGC   ATGCTTATTTTGGGG 100 51
     ABC0965 1047322 .. 1047350 - -13.4  -5.72622   TGTATAAACAAAAAA        TAGACACAATCT GTTCA AGATTGTGTCTA        AGGTTGTTGACAAAG 100 66
     ABC0963 1044616 .. 1044651 - -15.6  -2.82449   TGCCACTAAGAGAAG    GGCCTCCAAGAAAG-GG TGT CCTCTTTCTTGGAGGCT    TAAGTCATTTTGAAA 100 30
     ABC0961 1043028 .. 1043062 - -11.5   -4.2528   CGTTAAGGGAAGAAA     GACAACCGGCATCTC AATAG GAAACGCCGGTTGTG     TTGTTAAACGTATTA 100 38
     ABC0960 1040869 .. 1040904 - -16.3  -3.21099   TTTCTCCATCATTAA    GCAAGAAAGCTGGCG CTCTGT CGCCAGCTTTTTTGC     TATAAAGGTAAGGAG 100 524
     ABC0958 1038779 .. 1038802 -  -2.4  -4.11216   TTGGTATCGGCAAAA          GGCAGATA TGTTTTTT TAGCTGCC           ACCTCCTTACTCATT  55 79
     ABC0951 1033206 .. 1033257 -  -4.6  -4.41206   AATGAGCGCACAAAA TGAAAACGGATTAACTTTTTATAG ATGT CTATCCTAAGCCAATCCGTTTTTA AGATCTCAATATTAA  68 129
     ABC0950 NONE
     ABC0949 1031117 .. 1031152 - -13.6  -4.17701   TGCACAAACCATAAA    CAACCATTTCTTCA CCATAATT TGAAGAAATGGTTG     TTTGCATGAGCTATT 100 140
     ABC0944 NONE
     ABC0943 1023292 .. 1023316 -  -9.3  -3.25823   GGGCTGTGAGAGGAA          GGCAATGGCTC AGC GAACAATTGCC          TTTGCTATATTTTTT  74 30
     ABC0942 1022189 .. 1022216 -  -4.2  -4.74611   TATTAGAAAAAACAA        TTCATTAAGTCA GGGT TGGCTAAATGAA         AAATCGCTAGGTGAA  73 499
     ABC0940 1020297 .. 1020309 -  -2.7  -3.85092   ATTAGTTATAGGAAA                TACGA ATT TCATA                TATGGTTATAAGCTG  52 21
     ABC0939 1018986 .. 1019000 -    -5  -2.85069   AACCTTGAAAGAGTA               TGAAGC GAT ACTTCA               CAGCAGGAAGGGGCT  49 240
     ABC0938 1017372 .. 1017382 -  -4.6  -3.04792   TTACGATGGCGAACA                 GCCC ACG AGGC                 AGGTTACCCATGAAC  50 111
     ABC0931 1007591 .. 1007644 - -14.4  -2.64735   ACCTTATGGATATTA TTACTAAAT-AAAAGAACATTAGCG AAGGA CGCTAATGTTCTTTTCAGTTAGCAA GGCAGTCCGCGTCCG 100 314
     ABC0919  993594 ..  993619 - -13.3  -3.43722   TGCATGAACAGAACA         GCGCCCATTCT GTAA AGAAAGGGCGC          TTCTTTATTATTTAA 100 220
        csbB NONE
     ABC0906 NONE
     ABC0905  978462 ..  978501 - -19.6  -3.53012   GTTTCGTTGTTTAAA  GGCAAGAAAAAAACAGCG TTAT CGCTGTTTTTTTCTTGCA   ATCGCCCAACCTGCT 100 4
     ABC0904  977914 ..  977932 -  -5.2  -4.77173   GTTTTACAAAATAAA             CCGGCC TGAAATG AGCCGG             TTAATCTTTGTCAGG  75 26
     ABC0903  977196 ..  977217 -  -5.9  -4.68424   GAATCGAGCTAAAAA           GCTAG-AGCA ATG CGCTTCTAGC           TTTTTTTAATGGGAA  75 31
     ABC0899  971627 ..  971676 -  -3.6  -2.90709   ACAACATGATTAAAG TTCTTTTTTTTGCCGGGCTAGCC GAACA AGCTGGCCAGGC-AGAAACAGAA GTTGATTTTGCTGGA  44 220
        moaB NONE
        mobA NONE
        moaC  966712 ..  966735 -  -9.7  -5.75342   CCTTTTTAAAAAAAA          TGGATTAGG GTCAAT CCTAATCCA           TTTTTTCTCTGCGTG 100 18
     ABC0889  964367 ..  964381 -  -2.8  -3.34364   AAACGTACATAAAAC               GCCA CTAATGT TGGC               AGACTTGGCAGAAAA  46 15
     ABC0888  963530 ..  963548 -  -8.9  -5.64006   ATGTAAGTAAAAAAA             CAGGACT CAATC AGTCCTG             TTTTTTTTTACTTGA 100 33
     ABC0880  955223 ..  955257 - -11.4  -4.12421   GAAGAAAAAAACGAA     GGGCTGCAAGCAGG AGTGTAA CCTGCGTGCAGCCT     CAACACGTTTACTCA 100 287
     ABC0872  947556 ..  947584 - -11.9  -4.62069   TCCTCATTTTAAAAA        CAAACAGCCTA TGAACTC TAGGCTGTTTG        TTTTATGTCGATAGT 100 28
        sapB  940357 ..  940367 -  -6.8  -3.30124   TTGCATTCGCCAGAA                 TGGC CAC GCCA                 ATAGTTTCATCTAAC  61 94
     ABC0854  921869 ..  921896 -  -7.7   -4.7254   AGCTGTCAGTAAAAA        GAGCATGCGCC TATCTT GGTACATGCTC         TAATCGACGAAAGGA  86 64
        azlC NONE
        azlD  919432 ..  919445 -  -2.5  -4.11692   GATTCACCTCTAAAA               TAAAA AAGT TTTTA                TTTAACGTCGGTAAA  57 111
     ABC0849  918989 ..  919015 -   -13  -4.66609   GAGTGTATGTAAAAA         GGGGGGCATCGT ACC ACAATGCCTCCC         CCCAAAATTTGTTCC 100 56
     ABC0848 NONE
     ABC0847  917893 ..  917917 - -12.9  -3.79747   TTAGTCATTACGAAA          CCGGCTGCA AACAGCA TGCAGCCGG          TTTGCAACGATTAAC 100 54
     ABC0846 NONE
     ABC0845  914781 ..  914809 -  -6.1  -3.29096   TGTATCAATTAGGAA       GGTAGAAC-GGT CTCCAT ACCTGCTCTACC        TTCTTTCCCTTTAAT  59 36
     ABC0842  911338 ..  911353 -  -3.3  -3.04144   TCTGGACTGCTAAGA              TGATG TTAGAT CATCA               TGGGGAAACTGAATT  45 310
     ABC0831  902352 ..  902373 -  -6.6   -4.8543   TAATTTTCATAAAAA           CAGGCTCCT TAAAT AGG-GCCTG           TTTTTTTATGTTCTC  82 150
     ABC0829  900759 ..  900770 -  -4.4  -5.08178   AGACACATATAAAAA                TCGT ATAA ACGA                 AAAAATAACATGAGG  78 91
     ABC0828  899393 ..  899418 -  -5.5   -4.2704   CTTAGCAGCAAGAAA         CGGTAAAAATCC TAT GG-TTATTACCG         TTATGAAAAGTGGTT  69 504
     ABC0825  897979 ..  897994 -  -6.8  -4.75967   AACGATAAAAAATAA              CCCTGC CGAA GCAAGG               TCTTCTTTTTTCTCA  82 38
     ABC0819  889891 ..  889909 -  -8.8  -3.18681   GTCTAACTGCATGAA             GGGAGCGT CTC AAGCTCCC             TACATCGGTTCTTTA  69 25
     ABC0804 NONE
     ABC0803  877264 ..  877281 - -12.7  -5.64873   CTGAAGAATAAAAAA             CCGTCGC GTAT GCGACGG              TTTTTTATTTCGCTG 100 30
     ABC0800 NONE
     ABC0799  873051 ..  873080 -  -5.6  -4.35518   AATGGCACATCAAAA       TCAGCGCCAAGC TATGCC GCTTGGCTCCGT        TGTTTTTCTTCGTTG  70 7
     ABC0798  871752 ..  871780 - -13.3  -5.00616   GCTTGTCTTAAAAAA        TGAAACGCCCA AGCCATG TGGGCGTTTCA        TTTTTTTACCTATAA 100 35
     ABC0794  867718 ..  867743 - -11.9  -4.46514   ACGGATGCAAATAAA         TAATGGGGCGT GTGC ACGCCCCTTTA          GACTGTAGACAAACG 100 227
     ABC0786  860517 ..  860556 - -13.8  -3.32424   ATTATATAAGTAATA  CGAAAAGCCAGTTGAG TTTATGTC CTCAACTGGCTTTTTG   ATTGCCGCGACAAGG 100 49
        hxlR  859221 ..  859234 -  -8.1  -2.79968   CATTGAACCGCAAAT               GCTGG AATA CCAGC                CCGGCCATTTTGCAG  62 172
     ABC0775 NONE
     ABC0774  848282 ..  848293 -  -4.4  -3.54424   CCGCAGTGGTTTAAA                TTCG ATTC CGAA                 AGGGCAAATTGAGGC  53 326
     ABC0769  844564 ..  844579 -  -2.6  -2.70923   CTCCAACAGTATAAC              CGATTT GCAG AAATCA               TTCATGTTTTAGCGT  41 27
     ABC0768  843420 ..  843450 - -11.2  -5.27335   TGCCTTAAACAAAAA       GAACGCTTGACC ACATGTG GGGCAAGCGTTC       TTTTTATTTGGCTGC 100 43
     ABC0764  838470 ..  838488 -  -5.2  -3.88787   CCAGACTGGCAGAAA             GGCAAGCG AGG CAATTGCC             TTATAGAACTCAGCA  61 62
     ABC0763  837789 ..  837818 -  -8.6  -5.40072   GTTTGTTCAAAAAAA       GCGAGATCCCTT TACGTT AAGGAAGCTCGC        TTTTTTCAAACTCAG 100 12
     ABC0762  836331 ..  836367 - -13.8  -4.62069   CGCTGATTTCAAAAA    GCGAGCGTAAAGGGCT ATTGA AGCTCTTTACGCTTGC    AGGATTTGCCGCTAC 100 37
     ABC0758  831028 ..  831057 - -13.7  -3.65812   GTCGTTGGAATAGAA       GACAAAGCTCAGC GGAA GCTGAGCTTTGTT        TTTTCTTATCCTTCG 100 31
     ABC0756 NONE
     ABC0755  828141 ..  828183 -  -9.9  -2.71101   GCGCGAAATAATTTA GTCAGT-GGAGGTTGTCGGC ATTT GCCGACAACCTCAGACTGTA GACAAACGCTCGCAT  71 200
     ABC0747 NONE
     ABC0746  818105 ..  818144 -  -8.1  -3.02166   GCGCCAAGTAAACCA TGTGAAG-GG-ACATCGCC TGCC AGCAATGTTCCACTTCACA  GTTACGCTAGGCGCC  62 136
     ABC0745  816470 ..  816495 -  -5.5  -3.81062   ATGAAAAACGGGAAA         GGGTTTTGA-TG AAA CAGTCAGAACCC         TTTTTGCTATTGTGT  61 386
     ABC0743  814754 ..  814772 -  -8.8  -5.14477   TATAGATGTAAAAAA             GGCAGCGA ATT TAGCTGCC             TTTTTTGTGTTATCG 100 64
     ABC0740  812134 ..  812148 -   -10  -4.42667   GGAAAAGCATTAAAA               GAAGGG GTA CCCTTC               TTTTTTGTTTTGCTA 100 44
     ABC0738  810691 ..  810706 -    -9  -5.52347   AAGAAAATGAAAAAA              CACCTC TATG GAGGTG               TTCGAACACATGATA 100 464
     ABC0737  809093 ..  809111 - -12.4  -4.59919   AAAGGATAAAAAGAA             CCGCCCTG GAT CAGGACGG             TAAGTTGTTGTCACG 100 86
        melA  803620 ..  803659 - -14.6  -4.23781   CGCAGGAAAAGGAAA  TAAAAGACGCGATTTTGCA TGT TGCAAA-TCGCGTCTTTTG  CCTTATCGGTATTCA 100 28
     ABC0730 NONE
     ABC0729  801928 ..  801942 -  -4.3  -3.63744   TGGTTCGGTAAAAGA               GTAGA GTTTG TCTAC               AGTCTGAGACGGGCG  54 41
     ABC0713 NONE
     ABC0712  779726 ..  779761 -   -20  -3.85817   AGCCGCTGCTATAAA    CAAAACGCCTTTGAGA TCAT TCCCAAAGGCGTTTTG     TCTATAACTGAATTT 100 40
     ABC0704  770627 ..  770640 -  -2.4  -3.68962   GGTGAAGAGAGACAA               CTTC CCGCAT GAAG                AAAAACAGAAAATAT  49 122
     ABC0703  769360 ..  769374 -  -4.3  -4.41897   AAGAAATTACTAAAA               GCATT GGAGA AATGC               GAAGCGTACCTCTTG  67 246
     ABC0684  748786 ..  748830 - -18.9  -2.62024   CATTAGGAGAACTTA CAAAGGCTGCCAAAGA-CGT TATTGT ACGATCTTTGGCAGCCTCTG TTTTTTTATTTGACG 100 31
     ABC0681  745655 ..  745692 - -15.7  -4.72986   CAGCTGGATGAAAAA   CTGAAAGGCCTGGGG GCTCATTT CCGCAGGCCTTTCAG    TTGGTTCTTATCTAT 100 33
     ABC0680 NONE
     ABC0679  741844 ..  741885 -  -8.7  -3.54919   AATGATCTCTCCAAA GTATAGGACCGCGTAAATG ATGA CAGTGGCACGGTCCCATAC  AGCAATGCAAGGCGC  73 57
     ABC0670  732915 ..  732942 -   -17  -3.59262   GTCTACAGTCTGAAA        CGCTGTGCCCTG TTAG CGGGGCACAGCG         TTTCCTTGTAAGGCG 100 10
     ABC0667 NONE
     ABC0666  728146 ..  728173 -  -4.1  -5.61596   AGTCGTAGAAAAAAA        GCAAGCCGC TTATTTGCGT GCTGCTTGC         TTATAGCGCCGTTCT  90 7
        citH  726644 ..  726661 -  -9.9  -5.42131   TAATTACACAAAAAA             TCCGAGT ATCA ACTCGGA              TTTTAACATTTTCCC 100 41
     ABC0664 NONE
     ABC0663  723836 ..  723850 -  -2.8  -2.70354   TTCGTGAGAAATTTA               TCGGAT GCC ATCTGA               TTTCCTCCTTATGCT  41 34
     ABC0662  722944 ..  722980 -  -9.4  -5.08824   TCTGTACTCAAAAAA    CGGCCTTCCCATTGTC TCCAT AACGAAGGGAAAGCCG    TTTTTCTTATCTTTT 100 61
       gerKA NONE
       gerKC NONE
       gerKB  713831 ..  713854 -  -3.7  -4.08939   TAATAGCCATAGAAA          GGGCTGTCC ACAAAA GGGCAGCTC           TTTTCTCGTTAGAGA  60 69
     ABC0645  702751 ..  702787 -   -11  -5.76949   CATGCTCAAAAAAAA    CAAACCGACTCAGACT TAACC AGTCTTAGTCGGTTTT    TGATAATTTCGTTCA 100 4
     ABC0643 NONE
     ABC0642 NONE
     ABC0641  698922 ..  698933 -  -2.2  -2.82023   TATTCATATTAACGA                CGCT CCTT AGCA                 AATTTTTCGTGTAGT  41 7
     ABC0640  698493 ..  698516 -   -11  -4.75472   CCCATATTAATAAAA          CTTGCCACCG TTAT CCGTGGCAAG           CCTGACTTTCGCTAA 100 126
     ABC0639  697794 ..  697814 - -12.5  -2.94333   GGTGAAAAGTAAGTA            TCCGCCGGT AGA ACCGGCGGT            TTTAATTTCGCCCTA  93 106
        arsB  695050 ..  695087 -  -4.2   -5.5074   CAACCTAATAAAAAA   CAAGGCCTATCGATCTC GTAAA AAG-TCGGTAGGCTTTG   TAACGTGGAAAAAGC  85 111
     ABC0634  692700 ..  692710 -  -3.2  -2.66787   GCAATAGCGACAGGA                 GCTA TTC CAGC                 AGTGCTTTGGCTCCA  42 16
     ABC0633  691855 ..  691883 - -16.1    -5.252   CATGCCTATAAAAAA        GAGGAGCTGACAC TGG GTGTCAGCTCCTT        TTACATGTAGTTCAC 100 41
     ABC0626 NONE
     ABC0625 NONE
     ABC0624 NONE
     ABC0623  680285 ..  680311 - -13.1  -4.64464   CAAATGAAAGGAAAA         GCACCCAAAGC GTAAT GCTTTAGGTGC         TTGATTGCTTGCCGT 100 144
     ABC0622 NONE
     ABC0621 NONE
     ABC0620  678146 ..  678185 -  -8.7   -5.1356   TTCCATCAATAAAAA  GAGAAGCTGCCA-TAAGC ACTGA GCTTAGTGGCGGCTTCTT  TTTATGCCAGAGAGA 100 43
     ABC0603  659920 ..  659935 -  -3.2  -2.62977   CCTAAAATTAAAAGT              GGGATC AATC GATCAC               TCCTCGCTTTGATGG  42 22
     ABC0602  659141 ..  659162 -  -4.5  -3.44848   TTTCGTTATCAAATA           TCAAGTAAA GTGG TTTTCTTGA            TTAGACACTAGAGTA  55 242
     ABC0593  651887 ..  651899 -  -3.3  -4.28254   TGTTAACAGTGAAAA                GGCAG TTC CTTCC                CTTCTTGAAGAAGTG  61 0
     ABC0591  649338 ..  649364 - -11.7  -4.96646   TCATATAAGCAAAAA         CCAAGTTGAGT CGTAT ACCCAACTTGG         TTTTTGCTGTCTGTT 100 48
     ABC0589  645819 ..  645852 - -12.5  -2.91264   GCGTTTATCTACAGA     CTGAAAGCTTCCGAC AAAT GGCGGAAGCTTTCAC      CTTGACAGGTCTATA  93 67
        xylR  630927 ..  630962 -  -2.4  -4.90266   TTTATGAACCAAAAA    GCGGCCGTGTGCTATC GATG GAAACCACACAGCCTG     GTCTTGTCCTCTATA  67 237
     ABC0564  618141 ..  618170 - -12.3  -4.42386   GGGGCATGTACAAAA       GAAGAGAAGCG CGTTTGTT CGCTTCTCTTC        TAGATGCATTAGTCA 100 34
     ABC0563 NONE
     ABC0562  615505 ..  615528 -  -2.4  -4.37886   TGATGGGTTAGAAAA          GCGTTTTCAA CGGG TAGAAAACGA           CGTGAATAAGTTGAA  61 343
     ABC0552 NONE
     ABC0551 NONE
     ABC0550 NONE
     ABC0549  599966 ..  599989 -  -9.6  -5.72053   GAACCAAATAAAAAA          GGAGTGCC ATAACTGG GGCACTCC           TTTTTGTTTATACAA 100 33
     ABC0545  594884 ..  594904 -  -3.1  -4.81359   AACCCAAATATAAAA            GGCTCAGCG CTA CCCCGAGGC            AAATACCATGGCGCG  68 129
     ABC0544  593127 ..  593158 -  -8.1  -3.12684   AAATTCATGTAAAAG      CACTGGCCCCAAAA GAGTG TTTTGAGGCC-GCG      GTCTATGTGATGCTC  65 74
     ABC0537  585257 ..  585271 -  -2.1  -3.91084   CGATTGCCAATGAAA              GCTCCG CTCC CGGA-C               AAATGCCGATTGATG  53 154
     ABC0535  583806 ..  583827 -  -2.9  -5.27779   GCCAACAGGAAAAAA           CCGCCTT TGGATCGG AGGGCGG            TTTTTTCCTGTCGCA  76 117
     ABC0533  582525 ..  582552 - -14.3  -3.53761   TAAGTTTTTCTTAAA        TAGAGCGAGCT TATTGC AGCTCGCTCTA         TTTCACGTTTTTTTC 100 28
     ABC0529 NONE
     ABC0528  577252 ..  577267 -  -3.9  -3.60798   AGTGGTACAAAGCAA              CGCGC CGGAGT GCACG               CGCCTCTTTATTGTT  51 157
     ABC0525  575004 ..  575032 -  -9.6  -2.96711   CGGACAAGTCATAGA        CAAGCAGCTTCC TGTGT AGAGGCTGCTTG        CTTTTTTCTACTATT  71 36
     ABC0520  570398 ..  570423 - -11.9  -3.60201   TTAAATAGAAGAACA         GCCAGCTATCT GTCT AGTTAGCTGGC          TTTTATGATGTAAAT  93 53
     ABC0516  566568 ..  566579 -  -5.8   -4.1964   TGTAATACTCGAAAA                GGCA CTTT TGCC                 GAGCAACCTATTAAA  68 147
     ABC0514  564684 ..  564696 -  -3.4  -2.75064   TTGTGCATGTAATGA                CTGA GATCA TCAG                CTTTTTCCATCTGCT  43 22
     ABC0513  563831 ..  563843 -  -5.5  -3.84266   ACATTGGACACTAAA                GGCCT GCA AAGCC                GAGTGGGAAACATTC  63 189
     ABC0508  559107 ..  559127 -  -8.3  -4.18762   AATCGCCACGCAAAA            CAGCACC TCCATTG GGTGCTG            TTTTTTGATGTTATC  79 198
     ABC0492  545887 ..  545907 -  -4.1  -3.48914   TTAAAGAAAATTTAA            TACATCTTA TTA TAACATGTA            TGTTCATTTTACTTG  52 62
     ABC0491 NONE
     ABC0490  543575 ..  543599 -  -7.9  -4.88163   TTAAGAGAAAATAAA          CCCAACCGA ATGGAGA TCAGTTGGG          CATAATCAAGTAAGT  91 165
     ABC0489  542525 ..  542544 -   -15  -3.33696   TGTTTTTTTAATCAA            TGGGCGCC ATCA GGCGCCCA             TTTTTTGTTTAATAG 100 34
     ABC0487  541093 ..  541113 -  -5.4  -3.74158   TGAACGATATCCAAA            GGATCGAG ATTTG CTGGATCC            TCATTTTGAAATTCT  61 148
     ABC0473  526094 ..  526123 -    -5  -5.53288   TGTAACCTAAAAAAA       GACCACCCTACT CTGACT AGCAAGGTGGTA        TTTTACTATATTTCT  87 129
     ABC0472  525078 ..  525096 -  -8.1  -5.75599   GAAACCACAAAAAAA             CGTGCCC AAAAA AGGCACG             TTTGAGGTTGTCGAC 100 132
     ABC0471 NONE
     ABC0470  522579 ..  522600 -  -5.1  -3.16971   CGATTACATATCGAA           TTGCAGGAA AGAC CTCCTGCAT            GGCCTGTTATGCTTT  53 32
     ABC0469 NONE
     ABC0468 NONE
     ABC0467  519416 ..  519461 - -21.4  -4.53439   GTAAATGGAAATAAA GGGGCTATCCCACAAGGTCA GTTACT TGACCTTATGGGATAGCCCT TTTTAGTTCGTTTGT 100 28
     ABC0461  514522 ..  514532 -  -5.4  -3.16068   TTTGCAAGGGAAAAT                 TGTG ACT CACA                 CTCGCCAAAAACACA  53 128
     ABC0453  504925 ..  504943 -  -8.8   -5.4251   GTTATACAGAAAAAA             CCGGACAA TTT CCGTCCGG             TTTTTTTTCCATTCT 100 49
     ABC0450  501540 ..  501551 -    -3   -3.6422   GATGGTGGCAAAATA                TTGA ATTT TCAA                 CTCGCTTCATGTACC  51 365
     ABC0437  487526 ..  487564 - -10.5  -4.90296   AAAAGTCGACAAAAA   GCTCATGTTTACATC TCTCACACG GATGTGAACATGAGC   GAAGTGGTGTTTCTA 100 95
     ABC0436  485764 ..  485793 -  -4.4  -4.40003   TTTTATAAAGATAAA       GAGAG-GCACT AGACGAAAA AGTGCGCTCTC       TTCTATCTGTTAATC  63 35
     ABC0435 NONE
     ABC0434  483505 ..  483524 -  -9.4  -3.33696   GTTGCCTTTAAGCAA            CTTGAAAG CGTC CTTTCAAG             TGTGTTTAAAGGCTT  74 484
     ABC0432  481829 ..  481852 - -15.4  -3.98173   GCAAACTTAATGAAA          GGCCAGTTGA ACCT TCAACTGGCC           TAATCGTCTTTATCC 100 124
        iolR  468528 ..  468542 -  -6.4  -3.58037   GATGAACGCTCTAAA               GCAAGC AGA ACTTGC               ACACGGAACGGCGAT  61 403
     ABC0419  466523 ..  466549 -  -5.2  -3.09288   TACCGCCGAAGAAAG        GCAAGC-GCCT TAGTGC AGACCGCTTGC         TCCTAATGCATGGCT  53 8
     ABC0418 NONE
     ABC0417  465680 ..  465703 - -11.8  -5.63374   CGAACAGCAAAAAAA          GACGGCATTGC AAG GCAA-GCCGTC          TTAGGTTGTAGGCAA 100 113
     ABC0416 NONE
     ABC0415  463865 ..  463879 -  -4.3  -2.68381   GAATGGAGCAAACAT               GTAGT GCCTT ACTAC               TTTATGGAAAGGTTC  45 39
     ABC0414  462852 ..  462872 -  -4.5  -5.26119   GCTCCAAAAAGAAAA            CACCCGGCA AAC CGCCGCGAG            TTATCTTTGTCTAGC  82 393
     ABC0391  433845 ..  433856 -  -4.4  -3.35679   CTTTTTCATTTATAA                GAAG CCGT CTTC                 CTTTTATGAATCTGA  51 342
     ABC0390 NONE
     ABC0389 NONE
     ABC0388  430384 ..  430417 - -10.5  -5.26119   TTTCGAAAAAGAAAA     GGAGCCACTTTCAACA TTA TGTTGAAA-TGGCTCA     TATTAGATTAACGCG 100 117
     ABC0372 NONE
     ABC0371  408117 ..  408159 - -15.2  -4.36914   TTTGTTTGTATAAAA GACAACAGCGATTTAAAC CTGTTTT GTTTAAATCGCTGTTGTT GTTTATGTTTGAGCG 100 28
     ABC0358 NONE
     ABC0357  393346 ..  393357 -  -2.2  -3.95986   TTTAACCGAAGGAAA                TGCC TTTG AGCA                 GGAAGGATTGCTTTC  53 234
     ABC0351  384180 ..  384211 - -10.3  -4.99043   GCCCCATAAACAAAA      CGCACGAATGT TTGCAAAGGG ACATTCGTGCG       TTTTCTAGTCTATTA 100 134
     ABC0349  382219 ..  382238 - -13.6  -3.68619   GGCAATGCACCCAAA            CAGCCTGC ACCG GCAGGCTG             TTTGTCATTATGGAA 100 66
     ABC0347  379443 ..  379469 -  -3.1  -4.07568   TGGTTGGGCCTAAAA         TACCAAGTCTT AGGCA AAAACTTGTTA         AAACGCTGTTTTTCC  56 23
     ABC0346  378296 ..  378325 - -11.5  -3.34043   TCCACGATGTGATAA       GCAGGTAACACAT GAAG AAGCGTTACCTGC        TAATTCAACAATCAG  86 218
     ABC0332  362694 ..  362721 - -15.7  -3.84017   CAACTTTAAAGAGAA        CCACCCATTCC TCCGCG GGAATGGGTGG         TTTAATCATATGTTA 100 100
     ABC0324  353140 ..  353171 - -11.7   -3.1247   ATGGCCTATATGCAA      GAAAGGGAGTAGCG ATAAA CGCC-CTCCCTTTC      TTGCTGAATTCACCT  84 108
     ABC0310  338604 ..  338638 - -17.5   -4.6821   AATTGCAATACAAAA     CTCAAATAATGTTGC AAATA GCAACATTATTTGAG     TTTCCTCCACAACGT 100 17
     ABC0309 NONE
        kdgT NONE
     ABC0307 NONE
        pdxA  335137 ..  335167 - -11.3   -4.8622   GCCGTTAAGCAAAAA       GAGCTTTAGGC CAAATCAAC GCCTAAAGCTC       TTTTTATATAGAACG 100 55
     ABC0301 NONE
     ABC0300 NONE
     ABC0299 NONE
     ABC0298  324969 ..  324996 - -17.2  -4.32579   ACAGCTTATAATAAA        TCGAGTGAATCG GAAG CGATTCACTCGA         TTTCATTTTCTGTGA 100 63
     ABC0291  318476 ..  318492 -  -2.2  -3.34398   TGGGTTCTTCAAACA              GCGTCT AAGCA AGAAGC              AACTGGACATAACTG  45 98
     ABC0290  317887 ..  317905 -  -8.1  -5.38549   GGGAAACAACAAAAA             GCCGCCT AAGCA AAGCGGC             TTTCCATTGTTAGTC 100 35
     ABC0289  317542 ..  317571 - -12.9  -3.61398   CGCCCTTTCCAACAA       CCTCACCTCCTCGC TTA GCGAGGAGGTC-GG       CCTGGAACATAGTGC 100 10
     ABC0284  311479 ..  311502 - -16.8  -4.20768   ACCGTGAATAAAGAA          GCACGATGGC TTAA GCCATCGTGC           TTTTTTGCTTGTCAG 100 53
     ABC0281  309632 ..  309656 -  -8.7  -4.62471   GTGAAGCCTCAAAAA          GAAAGAGGA TGATTAG TCCTCTTTC          TTTTGTATCTTCGAA 100 13
     ABC0276  305983 ..  305999 -  -6.5  -2.98823   TTTTGTTCACATACA              GCGAACA GTT TGATCGC              GCCTTCCACCAGTCT  55 258
     ABC0268  298173 ..  298189 -  -2.3  -2.76404   GTTACCTAAAAGGCA              TTTCATT GGC AAGGAAA              ATGACATAATTGTTT  41 188
     ABC0267  297199 ..  297223 - -14.4  -2.85197   TAATAAATTTGAAAG          GCAGCTTCTC CGTAT GAGAAGCTGC          TCCGTTCATTTACAG 100 63
        penP  293659 ..  293685 - -10.3  -5.24531   ACCTTGTACAAAAAA        CGAGCGAAGGAT CGTT ATCCTT-GCTCG         TTTTATCGGTTTTAG 100 287
     ABC0263  292181 ..  292192 -  -2.2  -4.77036   GCTTACGATGAAAAA                GCTG AAAC CAAC                 ATCTTATTAAATTCC  67 513
     ABC0238  262667 ..  262689 - -10.6  -5.04601   CGGAGAAAGGAAAAA           GAACAGGCCA CCT TAGCCTGCTC           TGTAAACGTTGTGGT 100 48
     ABC0237  260752 ..  260783 - -10.3  -3.25779   TGAATAAATAAAGGA      GGATAGCTAAACA AAGAGA TGCTCAGCTATCC       GAGTGATCTTAATCG  78 34
     ABC0236  259979 ..  260010 - -10.2  -5.16133   AGGATAAGATAAAAA      TGACCCCCTTATTT AAAC AAGTAAGGGGGTCC       CTTTTTGTTTCAGTT 100 35
     ABC0234 NONE
     ABC0233 NONE
     ABC0232 NONE
     ABC0231  253010 ..  253036 -    -6  -4.64383   AACGATAAAGTAAAA        GGTACCTACTC TACTAT GA-TAGGTACC         TTTAATATGAAACAA  75 27
     ABC0223  241604 ..  241628 -  -8.6  -5.63517   TTTTGAAACAAAAAA          GAAGCGGCTA GTCAG TAGCCCCTTC          TTGTGCATTTTTCAG 100 8
     ABC0222 NONE
     ABC0221  239314 ..  239331 -    -7  -4.12902   TAATTATCTGTAAAA             TGGCCA TATCCC TGGCCA              GAACAGGGCGCAAAA  71 112
     ABC0220 NONE
     ABC0219 NONE
     ABC0218 NONE
     ABC0217  235086 ..  235112 -  -2.3  -4.50193   ATCAATTAAGTAAAA         GAAATTGCTCT TAGCG AGGGTAATTTC         TAACATTCGCTATGT  60 224
     ABC0213 NONE
     ABC0212  232345 ..  232388 - -13.4  -2.98942   ACTGGGCTATAGAGA GACTGTCTCAAAAGACCA TAGTAAAG CGACCTTTTGAGACAGTC TTTTTTCTATTTTAG 100 114
     ABC0210 NONE
     ABC0209  229492 ..  229510 -  -4.5  -3.43217   TATTAATAGCCACAA             CGGGATT AACAA AGTCCCG             AAACTCAGGGAATCG  55 110
     ABC0208 NONE
     ABC0207  227553 ..  227573 -  -2.6  -3.76125   GCACTTTAATGGAAA            TTGAGAAG CATAC CTTTTCAA            ATCGGGTATGCTTTT  52 311
     ABC0202  216676 ..  216689 -  -8.1  -5.12707   CTAAACCGTAAAAAA               CGCCT ATAT AGGCG                TTTTTTAATTTACTT  95 30
        gerD  215307 ..  215339 -  -4.8  -4.99134   ATTTGAAACGAAAAA      GGCCAAAAGGTCGC AGATA GTGACTTTTTGGCT      TTTTTGTATGAAACC  77 50
     ABC0188  203390 ..  203409 -  -3.6  -4.30719   CGGTTCTACAAGAAA            TGAGAAAT GGAA ATTCCCCA             TTATACCCAATTCCA  62 150
     ABC0092  110010 ..  110046 -  -9.6  -2.57132   GCGTTTGTCCACAAT    TTGAAGCCGTAAACAA AAAAA TTGTTTACGGCTAGAA    TGTTCGACGCTGTTT  68 39
     ABC0087 NONE
        murG  103883 ..  103921 - -17.1  -3.28712   GTTGGTGCTCTATAA  GTCCAATAAAAAAACGCC CATG GGCGT-TTTTTATTGGAC   CTCTTGCTCAAGCTT 100 17
     ABC0065   83065 ..   83100 - -11.1  -4.56914   GCAGCCAAAGTAAAA    GCGCCAGACAAAGGG GAAATG CCCGTCGTTTGGCGC     TTTTTTAGTTTTAGA 100 78
     ABC0062   79193 ..   79236 - -11.9  -4.10934   ATAACGAATCATAAA GAAAAGAACCAGTTGACCGG AGTTG CCGG-CGACTGGTTCTTTTG TGAGTGCTGTCACGC 100 41
        abrB   73530 ..   73550 -  -8.2  -5.95286   ACTAAAAACAAAAAA            CCTGCCAC ATAAA GAGGCAGG            TTTTAAAAGCATCAT 100 43
     ABC0036 NONE
     ABC0035   47415 ..   47438 - -12.4  -3.95787   TATTATATGTAGAAA          CGAGCGACAG TGAC CCGCCGCTCG           ACGCAAGTTAAACTG 100 33
     ABC0032 NONE
     ABC0031 NONE
     ABC0030 NONE
     ABC0029   39961 ..   40010 - -23.9  -3.56594   GCAAAGTCTTGTAAA CATAAAAGCCTGCTTTCGGCCAT CAAA ATGGCCAAAAGCAGGCTTTTGCG CGTTTTTAAGAATAA 100 31
     ABC0025   36934 ..   36962 - -20.5  -3.62591   GCGATAATGGGTAAA        GAGGTTGGGAACA GAT TGTTCCCAACCTC        AGCTTATAGCCTAAG 100 168
        rocR   25285 ..   25300 -  -2.6  -3.87956   AAAACGGATACGAAA              CGA-AAC ACT GTTCTCG              TCTCCAGGCACTTTC  52 221
     ABC0010   17132 ..   17149 -  -9.9  -4.00532   CGGGCAAATACTAAA             GACACCT GAAT AGGTGTC              TTTTTTTGTTATGGG  86 184
