# Supplementary material for: Rapid, accurate, computational discovery of Rho-independent transcription terminators illuminates their relationship to DNA uptake
Source: Genome Biol. 2007 Feb 21;8(2):R22. doi: 10.1186/gb-2007-8-2-r22 (PMC1852404; doi:10.1186/gb-2007-8-2-r22)
Supplement: Additional data file 4 — Best terminators found downstream of each of the genes of the 343 organisms studied. [file gb-2007-8-2-r22-S4.zip › Bacillus_halodurans.bag]

        dnaA    1948 ..    1962 +  -2.8  -3.08211   GATTTGTGGGGAATG               TGAATG AAT CGTTCG               TACTTTTGCACAGAT  43 40
        dnaN    3353 ..    3384 +   -11  -3.48024   CATAATGGACACAAG      TAAGACAGCACTTC GACT GGAATGCTGTCTTA       TCTTTGCTAATGAGG  82 133
      BH0003 NONE
        recF NONE
      BH0005 NONE
        gyrB NONE
        gyrA    9573 ..    9604 + -16.6  -5.47159   AATGAGTAAAACAAA      GGTGCCTGTACGTC TATG GACGCGCAGGCACC       TTTTTTGTCTTCAAA 100 32
      BH0008   10865 ..   10900 +    -7  -3.65224   AGGGTTAGAACAAAA    CGAAGACTGAC-GCA ACAAGCA TGAAGTCAGTCTTCG    TTGTTAGCATAGAAT  66 45
      BH0010 NONE
      BH0011   13052 ..   13070 +  -8.8   -4.2331   GGAAGCCTTTACAAA             CCGTCTCT CTT GGAGGCGG             TTTCTCGTTTTCGTT  82 105
      BH0012 NONE
      BH0013   15508 ..   15536 + -14.8  -3.95022   TATGTCAAAGGATGA        TAAGAACGCTCT GCCGG AGAGCGTTCTTA        TTTGATCTTGGTAAG 100 43
      BH0014 NONE
      BH0015 NONE
      BH0016 NONE
      BH0017 NONE
      BH0018   22314 ..   22350 + -15.2  -2.84617   AGGACAGACGATCGA    GACGGCGCAACTAGCA CGGAA TGCCGGTTGTGCCGTC    TAAATTTTTACGCTC  95 178
        guaB   31354 ..   31376 + -11.4  -5.60993   TGTTGTAACAATTCA           TAGATAGGGG ACT TCCCTATCTA           TTTTTTTATGAAAGG 100 47
        dacA   32784 ..   32796 +  -5.5  -3.54459   TCATAATAGGTCAAA                GGTGT CAT ACGCC                TTTGCGGAAAGTTCG  58 35
      BH0022 NONE
      BH0023   34601 ..   34631 + -13.4   -5.4251   GGTGGCAACGCGGGT       GCTCTCGTCCCT TTTCTTT AGGGATGAGAGC       TTTTTTGTATATAAA 100 218
        serS   35997 ..   36027 + -11.2  -5.05079   CCTTAAAACATAAAG       TGGGGAGAACCG CATCAAA CGGTTCTCCCGA       TTTTTGTGTGGTTCT  95 67
      BH0031   45592 ..   45620 +    -9  -5.35222   ATAACGAAAATGATT       CCCCTCTAAAAGT CGAG GCTT-TAGAGGGG        TTTTTTATGCCTTTT  93 245
      BH0032 NONE
      BH0033   46773 ..   46793 +  -9.8   -5.5943   ACTTAACCATAAAAA            GCAACTAC ATTCC GTAGTTGC            TTTTTTTACTACTTT 100 407
        dnaX NONE
      BH0035   48913 ..   48925 +  -4.1  -3.29144   TACGAAGGGATTGAA                CATGC CGG GTATG                TTCTAGGAGGAGTCA  50 7
        recR NONE
      BH0037   49784 ..   49799 +    -4  -3.83323   GATCTTCACTTATAA              GAAAGG TGGT CTTTTC               TTTAGCTTGTCTACA  57 39
        bofA   50129 ..   50154 + -11.3  -4.48903   CTTTCGTAATTTGGA         GAGTTTGAATG GGAC CATTCGAACTC          TTTTCGTATGTTTTC  93 32
      BH0039   58479 ..   58522 +  -5.3  -5.63517   AGAGGATAAAAAGGG AAGAGAGACACCCA-CCCAG ACTTA TTGGGATGAGTGCCTCTCTA TTTTTTATTTACCGG  90 310
        csfB   58990 ..   59014 + -13.7  -5.28481   AACATAAGGTGGTAA          GTGATAAGTCG AAA CGGCTTATCAC          TTTTTTCGTTAGATA 100 34
      BH0041 NONE
         tmk NONE
      BH0043 NONE
        holB NONE
      BH0045 NONE
      BH0046   63927 ..   63947 +  -9.8   -5.1861   ATGTATAAAGCGATA            GCCTTTTC CCGGT GAAAAGGC            TTTTTTGCTCATGAG 100 40
      BH0047 NONE
      BH0048 NONE
      BH0049   66012 ..   66023 +  -2.2  -3.75505   CCAGTTACTTGACAA                GTCA TGTT TGGC                 TTATACTTTTTCAAG  51 201
      BH0051   67300 ..   67314 +  -2.1  -3.27525   CTTTTCCCAGAAGCG               TGAGG AACGG CCTTA               TTAAGTTTAGGAAAA  45 7
      BH0052   69494 ..   69518 + -14.3   -5.0809   CCGCGTGAGCACTAG          GCTCTCGTCCC AAT GGGATGAGGGC          TTTTTCTAGTTTGTT 100 344
        metS   71584 ..   71613 +  -4.9  -4.62783   TAAAATAGTGCGGGT       GGAAGGGAGGAGG ACTA CTTCTCCCCTTGC        TTTTTCCAATGGGTC  71 33
      BH0054   72452 ..   72464 +  -4.1   -4.0827   GACATCGTTCGCTGA                CAGAT AGT GTCTG                TTTATGTAAATGTCT  59 26
      BH0055   73994 ..   74015 + -10.9  -5.23943   ACACTAAAGCATTGA           CACAGGGCA TTTT TGCTCTGTG            TTTCTTTTTTTAATC 100 46
      BH0056 NONE
        ksgA   75566 ..   75603 +  -3.5  -5.47218   AGCGATGATGGAACC   TCCCCTCCTTTCCTTA CATAGGC TGAAGAA-GGAGGGGG   TTTTTTTCGATGAAG  79 33
      BH0058   76505 ..   76521 +  -8.7  -5.00616   ACATGTTCAGAAAAA              CTTGGCA TAT TGCCGAG              TTTTTTCAAAGACAA  90 42
      BH0059   77186 ..   77214 +   -14  -3.55205   TGAATCGACATACAT        TGGCCCTTTGGA TTTTT TTCAAAGGGCCA        TATTTCATGTCTTCC  95 50
        sspF   77490 ..   77509 + -11.4  -5.63645   TGTTACGATATGTTA            GGGGTTGG GTCA CCAGCCCC             TTTTTTCTCTTTTCA 100 44
      BH0061   78564 ..   78578 +  -4.4  -3.47218   CGTATGAAAATGGTA               TATTTA CTT TAAATA               TTCGGTTTTTGCTGG  54 48
        purR NONE
      BH0063   79833 ..   79855 +  -7.8  -5.42862   TAGCATTTTTTTAAA           CATGCTTC GTTCCTA GAAGCATG           TTTTTTTAACGCTGT  93 38
       spoVG   80418 ..   80448 +  -6.8  -5.66684   CCTAATAAACAGCCA       GGCCTTACTCCAAC TAG GTGGAAGTGAGGTC       TTTTTTTATAAATTC 100 36
        gcaD NONE
         prs NONE
         ctc   83849 ..   83871 +  -8.5  -4.82162   AACAACCTTTAAAAA           GGTATGACC CTTGT GGTTATACC           TTTTCTGTTGTTATA  88 109
       spoVC   84838 ..   84860 +    -7  -5.19879   CGTTGGCTTTGTCAA           CGCTTTGGTT TTA GACCAAAGCA           TTTTTCTGTTTCCAA  89 375
         mfd NONE
       spoVT   89294 ..   89319 + -14.9  -4.61566   AGCAATAATCACGAA         GCCATTCTTTC CTCG GAAAGAATGGC          TTTTCTACTTTAAGC 100 33
      BH0071 NONE
      BH0072 NONE
      BH0073   92799 ..   92815 +  -7.9   -4.4267   TGAGTAAAAGAAAAA              CCGTCGT TAT GCGGCGG              TTTTGCATTTTAGGA  80 34
      BH0074 NONE
      BH0075 NONE
       divIC NONE
      BH0077   94774 ..   94805 + -14.6  -3.14211   TTGATCATACAATGT      TGAGAAAGACAAGC ATTC GCTTGTCTTTCTCC       TTGATAAAAAAAGAT 100 53
      spoIIE NONE
      BH0079 NONE
      BH0080   99706 ..   99716 +    -4  -2.82775   ACTTATTTGGACAAA                 TCAT GTA ATGA                 TAGGTTTTGTGTAGA  46 18
      BH0081  100489 ..  100509 +  -3.9   -2.8203   TTGCGCTAGCGATTG            CGCTCCTGT CAT AAAGGAGGG            ATTGTTAGGTGCTTG  46 12
      BH0082 NONE
      BH0083 NONE
        hprT NONE
        ftsH  104973 ..  104993 + -15.5   -4.3586   AATCGTCTCTAGAAA            GCCCGATGA ATG TCATCGGGC            TTTTCATATCCATAG 100 39
      BH0086 NONE
      BH0087  106849 ..  106875 +  -8.7   -5.4505   AAGGGCATAGCAAAG         CAGCGACGTTT AAAGA AAGCGCCGCTG         TTTTTTGTTGAGCAA  95 40
        cysK  107939 ..  107962 + -10.3  -5.19879   GGACTAATAATTAGG          GGCAGTTCC AGTGGC GGAGCTGCC           TTTTTCTATTTCAGG 100 34
      BH0089  109339 ..  109384 +  -4.7  -3.64703   TTCAAACATCAGACA T-TCGGGGTAGGATAAGAGGGT CTC GCCCTCCTATGCCACCCCAACA TTTGACTAAGAACCG  56 11
        pabB NONE
        pabA NONE
        pabC NONE
         sul NONE
        folA NONE
        folK NONE
      BH0096 NONE
      BH0097  115424 ..  115450 +    -3  -4.65895   AGCGTGACTCGAGCG        TGC-GCCTTCT TCTTCT AGAAGGCAGCC         TTTTTACATAGAGAG  62 63
        lysS  117003 ..  117025 + -12.8  -4.99947   TCACCTGCTACTGAA           TAAGCTGCCT AAG GGGCAGCTTA           TTTTCTTTAGTTAAC 100 23
      BH0099  132391 ..  132412 +  -5.1  -4.72846   GCTGCCAAGCAGAAA           GCACAATCC AGTC GGGTTATGC            TTTTTAAGTATGTGA  74 460
        ctsR NONE
      BH0101 NONE
      BH0102 NONE
        clpC  137362 ..  137386 + -17.3  -5.02074   CACTGTAAGGATGAA          CCATGGGGATA GCA TATCCCCATGG          TTTTTTGCCAAATGG 100 33
      BH0104 NONE
      BH0105  140032 ..  140044 +    -2  -3.41394   AAAATTTCCATTGCT                TTCT ATAAA AGAA                TATTATATAATTTTG  45 80
      BH0106  141233 ..  141260 + -12.1  -4.67692   TTTATAGTGAGATGA        CGCTTCTCCTT AAATGA AAGGAGAGGCG         TTTCTTTCGTTTTCC 100 34
        ispD NONE
        ispF  142615 ..  142633 +  -2.4   -2.6627   GGCTGTGATCCTGTT             AGTTAAGT GAG ACTTGACC             GTTGTGGTGGGTTAG  40 16
        gltX  144392 ..  144424 +   -20  -4.84274   GTGGGACCACGTGAA      GAGCGTCTCTGTGC AAGCA GCACAGGGACGCTC      TTTTTCATGTCGTTC 100 253
        cysE NONE
        cysS NONE
      BH0112 NONE
      BH0113 NONE
      BH0114 NONE
        sigH  149103 ..  149119 +  -5.1  -2.73214   AACCAATAAGAGAAC              CGATTGA CAC TCAAACG              CTTGTATGCTACATT  49 107
        rpmG  149394 ..  149430 + -11.8  -4.67904   GAAAAGAAGCTTTAA    CTATTTTAGACTTGGT GACGA ACCAAGTCCAAAATGG    TTTTTGGGGTTGCTG 100 96
        secE  149857 ..  149877 +  -2.5  -3.51934   GAACCGAAGAGGAGG            GAAGGAC ATAAACC GTCCTAC            TGTTTATGGAGAAAA  48 125
        nusG  150492 ..  150511 +  -7.1  -5.08824   GTTTTCATGAACCAT            CGGGTGC GTACAA GCATCCG             TTTTTTGAGTGGGAG  86 98
        rplK  151031 ..  151041 +  -6.8  -4.28254   GAAGGTTGCGATCGA                 GGAG AAA CTCC                 TTTTGCCTGTTGGGG  73 57
        rplA  152003 ..  152026 + -13.2  -4.42639   TTGACTGGACTCGTA          TGCCCTCATG TCTG CATGGGGGCA           TTTTCGTTGGCCTCT 100 213
        rplJ NONE
        rplL  153024 ..  153043 +  -9.2  -5.48303   TAATTAGCAAAAAGA            GGCTCGCG ATAT CGCGGGTC             TTTTTTTCCACTTCT  95 44
      BH0123  154416 ..  154461 +  -4.7  -3.64703   TTCAAACATCAGACA T-TCGGGGTAGGATAAGAGGGT CTC GCCCTCCTATGCCACCCCAACA TTTGACTAAGAACCG  56 11
      BH0124  155379 ..  155397 +  -3.2  -6.01725   TGGTGTAGAGGATTA             TGGTTT GTGGATA AAACCA             TTTTTTCTTTTTGTT 100 169
        rpoB  159211 ..  159234 +   -14  -2.68137   AAATGTTTAATCAGC          TGAAAGGGGA GCAG TCCCCTTTCA           CTTGCTCTTTAAATT  91 31
        rpoC NONE
      BH0128  163270 ..  163315 + -14.9  -4.41494   AGCATTGAAAAAGTA ATAATGTTTTTGCCTTGCGGA GCAC TCCGCTAGGCAAAAACTTTAC TTTTACTTAAAAATG 100 25
        rpsL NONE
        rpsG  164340 ..  164380 + -17.1  -3.48063   ATCAAGTTAAGATAT  TTGTTCAAAAAGAACGGCT TCA AGCCGGCCTTTTTGAACAA  TTCTACATTTCAATA 100 42
         fus  166525 ..  166536 +    -3  -3.29584   AATTTTTGCTAGAGA                TTGT TTCA ACAA                 TGGTTTTGTTGTAAG  46 39
         tuf  167843 ..  167867 + -15.1  -5.54192   GGCGATATAGATAAA          CACCTTGGTCT TAA AGGCCAAGGTG          TTTTTTTGACTTCGT 100 42
        rpsJ NONE
        rplC  169731 ..  169741 +  -6.8  -3.13728   GAGTTACGTTACGGT                 TCGC AGT GCGA                 TTAAATCTAAATAAT  60 1
        rplD NONE
        rplW NONE
        rplB NONE
        rpsS  171886 ..  171896 +  -2.6  -3.14132   TAAGAAAACAAGACG                 TTAA TTG TTAA                 TTGATGAAGAGGGGA  44 22
        rplV NONE
        rpsC NONE
        rplP NONE
        rpmC NONE
        rpsQ NONE
        rplN NONE
        rplX  174620 ..  174636 +  -2.3  -2.71791   CACTGGTTGAAAGGA              GGTTTAT CGC ATGAATC              GTTTAAAAGAGAAGT  40 42
        rplE NONE
        rpsN NONE
        rpsH NONE
        rplF NONE
        rplR NONE
        rpsE NONE
        rpmD  177519 ..  177533 +  -2.8  -3.21912   CTTATACATGAGGAG               GTGTCA ACA TGAAAC               TTCATGAGTTGAAAC  44 49
        rplO NONE
        secY  179260 ..  179294 +  -4.3  -3.84992   GGGTTTATTAAGTAG    GGGGAGCAGGGAAG-CG TGG TGTCTTCCC-GTTCGCC    TTCTGTTCTTAAATT  59 26
         adk NONE
         map NONE
      BH0157 NONE
        infA NONE
        rpmJ NONE
        rpsM NONE
        rpsK  182345 ..  182368 +  -7.4  -2.84229   AAACGGTTAGGAACT          GCCTAATGGG GATT CCGGTTAGGC           CTTTCCTGGCAGTCT  60 116
        rpoA  183389 ..  183413 +  -4.2   -3.4791   TCTTGCTACGTCTAC          GTCCTTCTGC TTCAT GTGGATGGAC          TTCATGTCTTTTATG  52 50
        rplQ NONE
      BH0164 NONE
      BH0165 NONE
      BH0166 NONE
        truA NONE
        rplM NONE
        rpsI  188400 ..  188426 +  -7.3  -5.27779   CAATGATTTACAGAA         CCCTCTGCT TTCCAACCC GGCAGAGGG         TTTTTTAATGTTGCA  90 44
      BH0170 NONE
      BH0171 NONE
      BH0172  190908 ..  190956 +  -8.9  -4.32436   TGTAACGAAATAAGG CGAAGAAGAACCCCTGCTGCA GAACGAG TGTCGCAGGGGTTTTTGATCG TTTTCATGATAATAT  86 36
      BH0173  191539 ..  191549 +  -6.8  -4.18638   CGTTTTCGGATGGGT                 CCCA GTC TGGG                 TTGATTTTTTTTCTT  72 310
      BH0175 NONE
      BH0176  194847 ..  194866 + -12.2  -4.61873   TAGCCGAAGAGCAAA            CCACCAGT TCAC ACTGGTGG             TTTTGATTTATCGGC  95 130
      BH0177 NONE
      BH0178 NONE
      BH0179  197619 ..  197630 +    -3  -3.58329   TATTTTGGCTACTAA                TCAT TTAT ATGA                 TTTCCAGAGTCTTTG  48 84
      BH0180  198218 ..  198250 +  -4.3   -5.7946   AACTCCTTACGAACG     GCACCT-CATTG ACAATTAAAC CAATGGAGGTGC      TTTTTTTGTTAGAAA  95 66
      BH0182 NONE
        licH  200898 ..  200922 + -16.5  -3.01243   GTAATAAAGGAGAGG          GGGGCTGTTCA TTT TGAGCAGCCCC          TAATTCTTGTATGAA 100 37
        phaF NONE
      BH0197 NONE
        phaG NONE
        phaH NONE
      BH0200 NONE
        phaA NONE
        phaB  219173 ..  219192 +  -3.6  -3.82481   AAAGCCGTCCCCCTA            TGTTTACA GGCC TGTAGGCA             TTGTTGAATTTTAAT  54 9
        gbsA NONE
         hbd NONE
      BH0205  222839 ..  222869 +    -7  -5.36441   AAGATATTGAAAAAA       CCTATTGTGG AATGTATAAAC CCACAATAGG       TTTTTTGTATGCCGC  93 39
      BH0211 NONE
      BH0212  228372 ..  228386 +   -10  -5.64421   TTATATATGGGAAAA               CCGCTA TTT TAGCGG               TTTTTTATTTGCAAT 100 54
      BH0213 NONE
      BH0214 NONE
      BH0215 NONE
      BH0216 NONE
      BH0217 NONE
         pdh  235958 ..  235978 +  -4.6  -4.62302   AAATAGACGAAAAAA            GGGGGCTA TTTGT TTGCCTCC            TTTTTCCGCGTCTTC  69 35
      BH0220 NONE
      BH0221  240505 ..  240519 +  -3.6  -3.08344   TAGGAGGGGATGCAT               CATGAA AAT TTTATG               TGTGTGTGGTTTAGG  45 21
      BH0222 NONE
        ulaA  242128 ..  242157 +  -6.5  -3.95073   CGATATGAGAGTGAA       GCCAACATGGTTG ATGT TAATCATATTGGC        TTTCTAGGTGTGCCA  66 60
      BH0224  243994 ..  244005 +  -5.8  -2.62616   CCGCCGTATACGGAA                CCGT ACGT ACGG                 TGGTGTGAGAGGTCG  51 47
      BH0225 NONE
      BH0226  245869 ..  245881 +  -4.1  -3.38207   GATCAATCGTAAGTG                GTGTG CAG CATAC                TTAGGTTATTTCTTT  50 53
      BH0227  246781 ..  246805 + -12.9  -3.37188   AGCCTAAAGTAAAGA          GCCCTAAGACT TAA AGTCTCAGGGC          CTTTTTACGCTGCCT  93 34
      BH0230  249543 ..  249556 +  -3.1    -3.794   TGGATTTTTCGTAAA               TGGGT GCTC ATCCA                TTTCATGAATTCAAA  53 364
      BH0233 NONE
      BH0234  251273 ..  251284 +  -2.2  -4.31185   AATCAAAAGGCGTGA                CTTC AGAA GGAG                 TTGTGTTTTTTTGTG  56 58
      BH0235  252037 ..  252048 +  -2.2  -5.20331   GGTCGACTTTCGTAG                CCTT TGAG GAGG                 TTTTCTTTGTTATTT  73 445
      BH0236  255206 ..  255229 +  -9.6  -4.59069   AATGAAATAGTGGAT          GGAGCTGC CCGTTGAT GCAGCTCC           TTTTATCGTTATGAT  91 39
      BH0237  256492 ..  256511 +  -6.4  -5.55769   AAAGAGGTGCTTAAA            CCATCTGG CTTT TCAGGTGG             TTTTTTCTTATGACA  95 27
      BH0238 NONE
        cwlD NONE
      BH0240  259032 ..  259067 +  -9.2   -3.2352   TTGTAACAAAGAGTA    GAAAGAGCCTCA AAGAAGTAAAAA TGAGGCTCTTTC     TTACGTTAAATTTTA  70 46
        kbaA  260486 ..  260505 + -11.4  -5.49568   AACAGCAATAAAAAA            GTCGAGCG ATGT CGCTCGGC             TTTTTGTTTTGACTT 100 30
      BH0244  262114 ..  262127 +  -3.1  -5.02074   ACCGGATAATAAAAA               GAACT GCAT GGTTC                TTTTTTGGAAGATGG  72 477
      BH0245  269231 ..  269248 +  -9.1  -5.03314   GAACCTCTCGTTTAA             GCTCTGC CTTA GCAGGGC              TTTTTTGAACATCCC  90 81
      BH0246  269985 ..  270002 +  -4.1   -3.9122   TCCTTTATCGACCAC             GTAGAAG TAAT CTCCTAC              TTGTTTAGCAAAATC  57 155
        ureA NONE
        ureB NONE
        ureC NONE
        ureE NONE
        ureF NONE
        ureG  279106 ..  279128 +  -7.7  -3.61609   AGAAGACATGGTAAA           GGAGCCTTC CGTGT GAGGGCTTC           TTCTCATTTACCTCA  68 10
        ureD NONE
      BH0259  281090 ..  281111 +  -2.3  -2.68088   GCGTCTCGTGATTTT           GGCCATGAAT ATG GTTCA-GGTC           GTTGTGGCTTTAAAC  40 181
      BH0260  281651 ..  281663 +  -6.3  -3.17325   TTTACCTCGTTTACC                TGAGA GGA TCTCA                TCTCTTGTAAGGCCT  57 356
        sigW NONE
      BH0264  284743 ..  284764 +  -6.6  -5.52384   TTCTGATGAAAAAAA           CAGTCCTT CCTCCT AAGGGCTG            TTTTTTTCATCCAGC  93 10
      BH0265 NONE
      BH0266 NONE
      BH0267  288581 ..  288613 + -14.3  -3.85857   CTTTGCACATTCTCA      TGCGCAGGCAACA CGTTGTA TGTTGCTTGCGCA      TATTTTGTAGTAGTT 100 48
        glmS  290869 ..  290896 + -12.8  -5.45652   AGTTGCGACGTTTTA        CCCCTTTGGATA TGAT TAGCCAAAGGGG         TTTTTTATTAGCGAT 100 84
      BH0269  291614 ..  291633 + -12.2  -4.55128   TAGCCGAAGAGCAAA            CCACCAGT TCAC ACTGGTGG             TTTTGATTTGAGGCT  95 130
      BH0270  292969 ..  293014 +    -4  -3.64822   TTCAAACATCAAACA T-TCGGGGTAGGATAAGAGGG GCTCG CCCTCCTATGCCACCCCAACA TTTGACTAAGAACCT  54 11
      BH0271 NONE
      BH0272  294915 ..  294936 +   -13  -4.26188   CGAAAAGTATTAGTA           CGGCTGCC GATTGA GGCAGCCG            TTTTAAATGTGTCAA 100 12
      BH0273 NONE
      BH0274  296037 ..  296071 +  -2.4  -4.32046   TTTCATAATTGCTTA     ATTTATAAATTTTG AGACGGG CAGAATTTATAAAA     TTTCATTTTTAAAAA  59 46
      BH0276  299293 ..  299320 + -12.1  -4.06419   GATATACCTTTTTTA        CCCCTTTGGAT TATCGT GTCCAAAGGGG         TTATTTATCGAAACG  91 111
      BH0277  300463 ..  300480 +  -2.7   -4.9725   CTAGTTTTGTCCCCG             TCTACTA ATCT TAGTCGA              TTTTTGTCTCGCAAT  68 446
      BH0279  301269 ..  301300 + -15.2  -3.51708   TACGTACTAAACATG      CCGCTTCGTCCAGT ATCT ACTGGGCGAAGCGC       TTCATTTCCACGATA 100 31
      BH0280 NONE
      BH0281  304204 ..  304215 +  -5.8  -3.53811   CCGACCGATGCGATC                GGGT AATC ACCC                 TTTAAGGAAAGTCAC  58 9
      BH0284  307224 ..  307261 +  -2.1  -5.46657   GGTAAATAAATTAAA   GGACATAACATAGTTTAC ATG GCTAA-TAGGTTATGTCC   TTTTTTGTTCAACTA  76 53
      BH0286 NONE
      BH0287  311187 ..  311201 +  -2.8  -3.83026   GAAGCGAACGATCGA               TTAACG AGC CGTTCA               TTTCATATGAAGGAG  53 22
      BH0288 NONE
      BH0289  312966 ..  312995 +  -6.4  -4.65895   AAAGTAAACAAACGA       TCCCCTTTGGTT TTATTT GGCCAGAGGGGG        TTTTTGCGTGAAACA  77 52
      BH0290 NONE
      BH0291  315219 ..  315252 +  -6.8  -3.76641   GTAAAAAAACTTAAA     CGCACAAATGCT TGCATCATTT AGCATATGTGCG      TTTGAATGTTGAGGT  66 225
      BH0292 NONE
      BH0293  317494 ..  317525 +    -6  -3.06915   GAAATCGCTTTACAT      TGTTTGAAAAAGTA CATC TACTTTTTCAGCCG       TTCGATCCGCTGAGT  56 232
      BH0296  320975 ..  321000 +  -6.1  -2.53876   GAGAAAGACTCGATC         GGTGTGTCTTA TCCA TCGGACACGCC          TGGCTTGGCCTCAGC  54 81
        licT  321885 ..  321911 +  -2.3  -5.37043   ATCGAAAGTAACGTA        GACGCATCTCAT CCAT GTGA-ATGCGAC         TTTTTTATATGCCAT  76 30
      BH0298  322176 ..  322210 +  -8.8  -4.42491   TGATTTGACGAAGAG     GAATCCATTTTGAG CAACAAT TTCAAAATGGGTTC     TTTCTATATTTTTTA  85 49
      BH0299 NONE
      BH0300  323842 ..  323862 +  -2.5  -3.27498   TAAATAAAAAACAGG            TGGCTAC CATAAGA GAAGCCA            TTAATGTCCGATATC  46 310
      BH0301 NONE
      BH0302 NONE
      BH0303  325693 ..  325720 + -12.7  -3.92869   ACGGTAAATAATAAA        CCGGCTCCGCT AAAAAA AGTGGGGCCGG         TTTCCTGTATGTCTT  93 30
      BH0305 NONE
      BH0306  327730 ..  327752 +  -9.9   -5.5353   GCTGCAAACGTAAAA           GCTGAATCC ATGAG GGGTTCAGC           TTTTTTCTTACTGTA 100 28
      BH0307 NONE
      BH0308  328652 ..  328683 + -10.2  -2.61144   CAAGGCTGAAAGGGG      TAGAGCGACTCTTA TGTC TAAGGGTCGCTCCG       ATGTTTGCGGAATGA  72 32
      BH0311  331437 ..  331491 + -7.89999  -3.02511   CCATAATCAAGGAGC GACGAGC-AGCTTATGACTGTCCCTC TGCA GAGGGACAGTCATAAGCTAGAAACCC TATTCGAGGAGTACC  63 35
      BH0314  333497 ..  333516 +  -6.4  -3.62695   ATGTAGAGGTAGGAA            GGCGGTCA TTCG TGACTGTC             TCTTCTTTATCCAAG  64 43
      BH0315  334444 ..  334454 +  -3.2  -2.94032   ACACATTTGAGCCGA                 GGAG AAG CTTC                 ATTTGCTTAAAGAAT  44 162
      BH0318  336738 ..  336758 +  -3.3  -3.55265   TAATATCTATAATCA            GCTTTATAA TTG TTATATGGC            TTCTGATCTATTTAT  50 169
      BH0319 NONE
      BH0320  337964 ..  337987 + -11.8  -5.79595   TAATCGATCTGTTCT          CGTCCTAATC TTAG GATTGGGACG           TTTTTTGTTTTGAAA 100 79
      BH0321  338287 ..  338304 +  -3.4  -2.78813   GGGAGTTTAAATGTA             CGAAGGG AATTG CCCT-CG             GTTGTTGAAATAAAC  44 31
        aadK  339742 ..  339760 + -10.3  -2.55074   GGTGATTTTCGCTGT             CGCACTC TACAT GAGTGCG             TGGATTGAAATTCAC  72 430
      BH0326  345993 ..  346011 + -10.3  -2.54193   CCAACTGGGCGCTGT             CGCACTC TACAC GAGTGCG             TGGATTGAAATCATC  72 319
      BH0327 NONE
      BH0328 NONE
      BH0329 NONE
      BH0330 NONE
      BH0331 NONE
      BH0332  354044 ..  354081 +  -7.9  -3.33815   TAATAACAAATTAAA   CACAATGGAATGAGCTTT TAC AAAGCGAAT-CCATTGTG   TTCGTTCACCCAGCT  66 167
      BH0333  355363 ..  355381 +  -8.1  -2.56046   CCAACTGGGCGCTGT             CGCACTC TTCAT GGGTGCG             TGGATTGAAATTTGA  61 261
      BH0334 NONE
      BH0335  357589 ..  357607 + -10.3  -2.55074   TCCTCGATCCAGTGT             CGCACTC TATAT GAGTGCG             TGGATTGAAATTCGA  72 104
      BH0336  360453 ..  360469 +  -2.3  -2.82162   GGGATGGACTTTATG              TCGTTTT AAT AAAAAGA              ATTCCTTATTTTGTA  41 17
      BH0337 NONE
      BH0338 NONE
      BH0339 NONE
      BH0340 NONE
      BH0341 NONE
      BH0342  366108 ..  366126 +  -8.1     -2.55   GGGGATTTTCGCTGT             CGCACTC TTCAT GGGTGCG             TGGATTGAAATATTG  61 210
      BH0344  370360 ..  370385 + -13.3  -4.65895   AAAGGGTATGGAAAA         GACACTCCGGT TTGC GCCGGGGTGTC          TTTTTAAGTGACCGC 100 247
      BH0346  371223 ..  371235 +  -3.4  -4.55295   TGGGTTCGATAAAAG                GGAT GAATA ATCC                TTTATTTGTAAAAAA  64 16
        appA  372922 ..  372938 +  -5.1  -3.28712   AAAATGATTGGAAAA              GCCAG AGCTTAC CTGGC              TTGTGGAAAAAGGAG  54 34
        appB NONE
        appC NONE
        appD  375798 ..  375808 +  -3.2  -2.71144   CTGTTCGATGGGAAG                 GAGG CGG CTTC                 TGGTTGAAAGAGGTG  43 8
        appF NONE
      BH0352  378213 ..  378231 +  -8.1  -2.53876   CAACCTGGGCGCTGT             CGCACTC TATAT GGGTGCG             TGGATTGAAATAAGA  61 303
      BH0353 NONE
      BH0354  380014 ..  380027 +  -2.4  -2.91264   GTGAAGTGGCCAATT               GAAC AAGGAG GTTC                TATATAGATGGAAAC  41 59
      BH0355  380814 ..  380837 +  -8.2  -5.28778   CTAATACTATAATCA          CTGTCAGCAA AGCT TTGTTGGCAG           TTTTTTGTAGGTCGT  91 64
      BH0356  382306 ..  382360 + -7.89999  -3.02511   CCATAATCAAGGAGC GACGAGC-AGCTTATGACTGTCCCTC TGCA GAGGGACAGTCATAAGCTAGAAACCC TATTCGAGGAGTACC  63 35
      BH0357  383332 ..  383349 +  -3.3   -5.4505   CATGATCTACGGAAG             GTCGTTC TTAG GAGCGCC              TTTTTTGTTGAAAGG  79 36
        atoE  384783 ..  384815 +  -3.5  -5.14965   CAAAGGTTATGTGAA      CTGTGTGAGGG AAATGAATCGA TCCTTACACAG      TTTTTTCGTAAGGAT  72 41
      BH0359  385701 ..  385725 + -15.1  -4.06904   TAAATAGGCAAATTC          CCCTCTGTCTA AGG TAGGCAGAGGG          TTTCTAGTTGGATGC 100 122
         cah  386905 ..  386928 + -10.3  -5.03994   ATAGAAATAAGCCAA          CACCCTGTC TAAAAT GGCAGGGTG           TTTTTGTGTGTGAAC  93 37
      BH0361 NONE
      BH0362  393671 ..  393681 +  -5.4  -2.56596   CTCTTATGTGTAGTA                 CCAT TAT ATGG                 TGAGTTGATAGAGGA  50 107
      BH0363  394754 ..  394791 + -11.7  -4.07526   TTCTTTGCTAATGAA   TGTAATATATATATTAC ATAT GTAATGTATATATTGCA    TTTATATAGGTGATT  91 99
      BH0364 NONE
      BH0365  395789 ..  395804 +  -3.9  -5.85178   AGAAAGAAGAAGGCT              CGTCC ATTGGG GGGCG               TTTTTTTTAAGTATT  88 350
      BH0366 NONE
      BH0367  397273 ..  397285 +  -3.3  -2.81281   TGATAACTGCAAGAA                GGTGG GAA CCGTC                ATTGATTTTAAGTGG  44 38
      BH0368  397829 ..  397848 +  -7.2   -5.0538   GTTTTAATGGTAATA            GAGTTCAT TTAG GTGAACTC             TTTTTTACGATCAGG  86 34
      BH0369 NONE
      BH0370  399368 ..  399392 + -10.1  -3.96999   TAATCAGTCAACAGG          GCGATTGCT AAAAGGG AGCAATCGC          TATTTTTACGTATAC  86 221
      BH0371 NONE
      BH0372 NONE
      BH0373 NONE
      BH0374  403663 ..  403676 +  -2.5  -3.55505   TGGGATTAAGCTTCA               TTAAA ATTT TTTAA                TCTTCTTCTCCTTTT  48 32
      BH0375  404354 ..  404373 + -13.6  -5.09225   ATGATTAAAGAATAA            GCGAAGGC CGCG GCCTTCGC             TTTTTTCCGTAGCAT 100 33
      BH0377 NONE
      BH0378  407792 ..  407816 + -10.8  -5.00616   ATAGTGTTGGGTCTA          GAGAGATTGC GAGGA GCAGTCTCTC          TTTTTTAGGAGGAAA  93 44
      BH0379  409958 ..  410003 +    -4  -3.64822   TTCAAACATCAGACA T-TCGGGGTAGGATAAGAGGG GCTCG CCCTCCTATGCCACCCCAACA TTTGACTAAGAACCT  54 11
      BH0380 NONE
        mphB  411839 ..  411874 + -19.2  -4.42806   TTGAAGTAATAAGAA    CCGGTCTCATTAGCCGA TAG TCGGCT-ATGGGACCGG    TTTGTTTAAGGATAA 100 43
      BH0385 NONE
      BH0386  415342 ..  415398 +   -11  -2.87274   GGTACTCCTCGAATA G-GGTTTCTAGCTTATGACTGTCCCTC TGCA GAGGGACAGTCATAAGCTGCTCGTCGC TCCTTGATTATGGCC  77 253
      BH0388  417248 ..  417271 + -11.8  -3.62864   ATTATAGTTTATAAA          GAAAGGCGTT AAAT GACGCCTTTC           TTTAAACTAAATTTA  89 69
      BH0389  418280 ..  418304 + -10.9   -5.9873   TTTAGTGAACCCTAA          GAAACTACTAA TGA TTGGTAGTTTC          TTTTTTTTGTGCTCC 100 71
      BH0390  419859 ..  419878 +  -2.8  -4.08767   TGGAGAAGCCATTTT            CCGTTTCA AATA TGAACTGG             TTTTGAAGCAATGAC  56 431
      BH0392  421019 ..  421031 +  -4.7   -3.5332   TTACGCTCCACCCCC                CAGGC AAA GCCGG                TTAATTTCCCCGTTT  54 74
        adaA  422118 ..  422137 +    -5  -5.63517   GAGTCTTTTACGTAA            CCTAGC CTATTTCT GCTAGG             TTTTTTCTTTGCACG  90 26
      BH0395  423182 ..  423197 +    -9  -5.65513   AGTTCATATTTAGAA              CTCTGC CACC GCAGAG               TTTTTTTCGTTCATG 100 87
      BH0396 NONE
      BH0397 NONE
      BH0398  426658 ..  426673 +  -7.5  -5.72207   TGAAGCAGTACCTTA              GCGGC TAATAC GCCGC               TTTTTTTAATTTCAA 100 18
      BH0399  427987 ..  428000 +  -3.8  -3.42996   TCAGCGAATTAAACA               GGTG GAACCG CACC                TTCTCATCAGTGGTG  50 29
      BH0400  429404 ..  429429 + -11.9   -4.2349   TTCTTGTAAAAAGAA         GAGCATTGGGC GTTA GCCTGATGCTC          TTTTCCATCTGGCGG  95 32
      BH0401  430422 ..  430448 +    -8  -5.03715   ATGAAATAGATACAT         GCGTCTCCTT AACGGAA GAGGAGGCGC         TTTTTTAAAAATGAT  88 40
      BH0402  431385 ..  431397 +  -3.4  -2.73067   TATGCTGGGCGTTTT                TGAC AACGG GTCA                TGCTGTATAGTTGAG  43 327
      BH0404 NONE
      BH0405 NONE
      BH0406 NONE
      BH0407  433716 ..  433741 + -10.5  -4.84219   CTATATAAGAGAAAT         CCCCCATC-CGA AGT TTGAGATGGGGG         TTTCTTTTATGCTTT  93 33
         mta  434642 ..  434664 +    -4  -2.79831   TCGTAAAATCGCCTT           GACTCTCACG TAA CGTGAGGCAC           TATACTCACCCTTAG  46 24
      BH0409  435147 ..  435172 + -13.4  -3.90588   TTTTATCAATACAAA         TACCACACGC AGGCAA GCGTGTGGTA          TTTGGTTCAACGATA 100 43
      BH0411  437183 ..  437194 +    -3  -3.97368   TGAAACGAAGGAGGG                CTTA TAAG TAAG                 TTTCTCACTTAAACA  55 19
        paiB  437918 ..  437938 +  -2.5  -5.24531   GACAGAGGCATTGTT            TGCAAGGAG ACA TTCCTGGTA            TTTTTTATGGAAAAT  75 49
      BH0413  441109 ..  441138 + -10.8  -5.64274   AAGTAAGTAATACGG       GTGACTCG-CAGC GATCA GCTGACGAGTCGC       TTTTTTTATGAGTAA 100 35
      BH0414  443065 ..  443081 +    -8  -5.60993   AATGATGCAATCTGA              CTTGGC GACAA GCCAAG              TTTTTTTGTAAGGGA 100 225
      BH0415  443536 ..  443560 +  -9.3  -5.57054   GAGATCTCGCGAGCG          GTGCTCCTTTT TAA AGGAGGAGCGC          TTTTTTTAGATTATT 100 42
      BH0416  444963 ..  445008 +    -4  -3.64703   TTCAAACATCAAACA T-TCGGGGTAGGATAAGAGGG GCTCG CCCTCCTATGCCACCCCAACA TTTGACTAAGAACCG  54 11
      BH0417  446163 ..  446174 +    -3  -2.59079   GTTAGTTGATGATAG                TGAA ACGG TTCA                 TCACTTGGCTTTCCT  40 171
      BH0419  447590 ..  447629 + -18.2  -2.62389   TACGATGCAACGATA  AAAAACAAGCGATTGATG ACGT CATCAATCGCTTGTTTTG   CTTATAGCTACCTTA 100 25
      BH0422  451246 ..  451263 +  -9.1  -5.67283   GGTTAATAGGGAAAA             GGTGGCG TGAA TGCCACC              TTTTTTGTTTGGCTT 100 35
      BH0424  452332 ..  452359 + -12.8  -3.77209   CCCCCAATAGCAGAA        GCCCGAATCGGAG GAA TTCCG-TTCGGGC        TTTAGGTATCTCTTT  90 45
      BH0426  454747 ..  454783 +   -16  -4.87626   AATAATAGAAGAAAA    GCGGTCCAGTCTCTCT CGGAC AGAGAGAGTGGATCGC    TTTTTGGTGTTACGA 100 39
      BH0429 NONE
      BH0430  458094 ..  458121 +  -2.7  -3.04144   TTTGCTGTAAATGGT        GCTACCTTACCG TTGCT CGCTGAGGT-GC        TGTTCCAAATGACCC  43 294
      BH0432 NONE
      BH0433 NONE
      BH0434  462863 ..  462881 +  -4.6  -2.73364   TTATACACTTAATTT             CCAAAC AAATCCA GTTTGG             TCGTTAGGATGGACC  47 260
      BH0435  463728 ..  463749 +  -4.5  -4.00042   TAATTCTCAGTCCGG           TTTTGAGTG GTAG CAATCAAAA            TTATTTGATCAGACA  59 311
      BH0439  468317 ..  468353 + -14.6  -5.66989   GCTCACGATCTTGAG    GTTGTCCAAAAGGGGG GAGAG CTCCCTTTTGAACAAC    TTTTTTTCCTCTTTA 100 113
      BH0440 NONE
      BH0441 NONE
      BH0442  470855 ..  470895 +  -9.8  -5.27477   ACGAGTGTTATAAAA  GGCTATGTCAAACGGGAG TACGT TTTCCTTTTGCCATAGCC  TTTTTTACTTCAAAT 100 28
      BH0444 NONE
      BH0445 NONE
      BH0446 NONE
      BH0447 NONE
      BH0448 NONE
      BH0449 NONE
      BH0450  476852 ..  476884 + -12.9  -5.59655   TGTCCTAACAAAAAA      GGTTCGGATCATT AAGATAA AGTGATCCGAACC      TTTTTTCTTCCTTTG 100 78
      BH0454  482806 ..  482834 + -15.5  -3.64703   ACTTAACAAAATAGA        GAAAGAGAGTAGT TAC GCTACTCTCTTTC        TTTACATGGACAAGG 100 42
      BH0455 NONE
      BH0456  486198 ..  486228 + -11.9  -5.13344   TCTTATATCATAAAA       TCGGGAGAACCGT TTGAT GCAGTTCTCCCGA       TTTTTGTGTTGATGT 100 68
      BH0458  487001 ..  487037 +  -8.1  -2.59135   GAACGAATAAGCAAA    GAAGCTGCCTCAAAA AATAGAC TTTTGAGGCAACTCC    CATTTCTTTATCAAG  61 31
      BH0461  488224 ..  488235 +  -4.4  -3.05384   AAGTTTAAAGGCAGG                GTGA TCAG TCAC                 TTGAATGGAGGACGA  49 59
      BH0462  488555 ..  488590 + -13.4  -4.36914   AAAAGATGATTCATC    TGAGAATCCACGCATT AATT AACGCGTGGATTCTCC     TTTTATAAAACGCCA 100 4
      BH0466  492350 ..  492371 + -12.3  -4.64952   GCGAAGCATATGAAA           CGAGGAGCT TGAT GGCTCCTCG            TTTATTTGTGTCCTT 100 28
      BH0468  494637 ..  494648 +  -4.4  -5.02074   TCAAAGGGCCTCGCT                GTAG GCCC CTAC                 TTTTTTCACGAATAG  76 82
      BH0469 NONE
      BH0470 NONE
      BH0471  496750 ..  496772 +  -9.2  -4.64157   ATTAAGTTTCAATAA           GGTAGAGG CGCCAAT CCTCTACC           TTTTCTCATTGTTTA  88 148
      BH0472 NONE
      BH0473  498997 ..  499018 +  -8.7  -5.04265   TTACCATTTGAAAAA           GAGACTACC AAGT GGCAGTCTC            TTTTTAGTATTTTTT  90 30
      BH0476 NONE
      BH0477 NONE
      BH0478  502496 ..  502506 +  -3.2  -3.29471   TAGTAGATGAAACAT                 GGGA GCG TTCC                 TTACTCTCATAACCA  48 3
      BH0479  503049 ..  503078 +  -3.6    -3.889   GTGAAGAGCTGGAGA       TACTATCTCCGA ATTTAG TAGGAGGTGGTA        TTTAATGTCGTTAAC  54 44
      BH0480  503535 ..  503556 +  -9.5  -5.67529   ATCCTGTATAACAAA           CACTTGTCT AATG AGGCAAGTG            TTTTTGTTTTTACTT 100 40
      BH0481 NONE
      BH0482  506332 ..  506366 +   -13  -5.40072   TAAATGACATTCAAC     GGCTTTAGTCACTAGA TTC TCTAGAGGCTAAAGTC     TTTTTTTACAGGAGA 100 74
      BH0484 NONE
      BH0485 NONE
      BH0486 NONE
      BH0487 NONE
      BH0488 NONE
      BH0489 NONE
      BH0490 NONE
      BH0491 NONE
      BH0492 NONE
      BH0493  520273 ..  520293 + -10.4  -4.15222   TAAAGACAGGTACAA            CGGGCAGC TTCCT GCTGCTCG            TTTGTTAAAACGGAT  89 38
        pelX  524487 ..  524515 +  -7.4  -3.45242   TTAAATAGTCATGTA        CTCACCGCGC ACGATCAAG GAGCGGTGAG        TCTTAGTTTCTTTGA  66 33
      BH0495 NONE
        kdgF  526209 ..  526227 +    -3  -2.55987   TTTTGTAAACATGCA             GACTCTCC CTT GAAGCGTC             CTGTGTATTTTCGCT  41 44
      BH0497  527037 ..  527063 + -10.9  -4.06419   AATAGCTATGTAAAA         CGCTCAGGG AAGAAAGCA CCCTGAGCG         TTCTTTGTCGAGAGA  88 39
      BH0499 NONE
        aroI  529039 ..  529053 +  -5.6  -3.34192   GTAGGTAAAGCACGA               GTCAGG AGA CCTGCC               TTACTTCCACAAGTT  56 413
        nrdA NONE
        nrdB  532470 ..  532499 +  -7.1  -4.66833   GTAAAGTACAAAAAA       GCAACTGGGACAT GCCA ATCCCCCGGTTGC        TTTTTCACGTTAAAC  83 37
      BH0504  533979 ..  534002 +  -4.6   -5.1848   TACCGATTGATTCGA          CAACGGATGCG ATC TGC-TCTGTTG          TTTTTTCGATTAATT  80 286
      BH0509 NONE
      BH0510  537190 ..  537216 +  -8.1   -5.5208   CACGATAAGAGAAAA         CACTGACGA AGGGGGGAC TCGTCAGTG         TTTTTTATCTTATAG  93 33
      BH0512  539900 ..  539925 +  -9.8  -3.47928   ACGGGAGACAGCACA         CTCCAACTGT TCCCAT ACGGTTGGAG          TCTTTAACTTGCTGT  77 41
      BH0513 NONE
      BH0514  543052 ..  543073 + -10.2  -5.66684   ATTAATTGTTATTAA           CGCTAAGG CTTTTC CCTTAGCG            TTTTTTTGTACCTTA 100 36
      BH0515  543789 ..  543814 +  -7.7    -4.946   GGTGATGTGGAAAAA         CACTACTAATA ATTT TTTTAGTAGTG          TTTTTCATGTTTGCT  86 50
        psaA  544965 ..  544987 +  -5.6  -4.86293   CAGTAATTTGAAAAA          GAGCTACCC TTTATT GGG-AGCTC           TTTTCGTTTTTGTTC  79 35
      BH0518  546330 ..  546340 +  -5.4  -2.66787   AAGTAATTTTGGAAC                 GCTT GTC AAGC                 TAGTCTGCATATTGC  51 12
      BH0519  547543 ..  547572 + -10.1  -4.27584   AAAATAATAGGAGGG       CAAGCTCAGTC ACTGGATA GACTGGGCTTG        TTTTCACTTGCACAT  89 34
      BH0520  549028 ..  549046 +  -4.6   -2.5955   ATATAGCCTGTTTAG             TTGAAAAG GCT CTTTGCAA             TCGGTTGTCGCAAAT  47 125
      BH0521 NONE
      BH0522  549781 ..  549815 +  -4.5  -4.03995   AAATATGAAATAACT    TAAAAAGTCTA-GCAC AATG GTGTATAGGCTTTTTG     TGTTTTTGTGAGAAC  61 52
        rsbR NONE
        rsbS NONE
        rsbT NONE
        rsbU NONE
        rsbV NONE
        rsbW NONE
        sigB NONE
        rsbX  554811 ..  554829 +  -6.7   -5.2696   GGTAAACTGAGTAAG             CCTGCTC GATCG GAGTAGG             TTTTTTCACTTTTGA  89 8
      BH0531  557140 ..  557162 +  -9.2  -4.12899   AAACCTGTAAAGAAG           GAAAGGCG TGTATTT CGCCTTTC           TTCTTTGATTATGAT  83 31
      BH0532  557927 ..  557937 +  -3.2  -3.93136   ATAGAAGTCGCTGAA                 CGAG ACA CTTG                 TTTATAAATGAATAT  54 67
      BH0533  567135 ..  567156 + -10.9   -5.1287   CTGCCAAGCGATAAA           GCACAATCC AATC GGGTTGTGC            TTTTTTAGGTGTCAA  93 332
      BH0534 NONE
      BH0535 NONE
        cckA NONE
      BH0537  571863 ..  571884 +  -5.9  -6.20267   AGAATAGCGAGTAGA           GAGCTCTTT ATGA AAAGGGTTC            TTTTTTTATTTTTAA 100 34
      BH0538  573094 ..  573105 +    -3  -2.52795   AAATTAACGGCCGTG                TTGT ATTA ACAA                 TGGCTTAAAACGATT  41 451
        dhaS  574653 ..  574682 +  -7.9  -4.34993   TCTTAAATGACGAAA       GGAGGGAAGCTATG ATT CAC-GCTTCTCTCC       TTATTTTGATCTTTA  80 42
      BH0540  574907 ..  574919 +  -6.3  -5.10461   TCCACTCGGTCTTTT                CGTTT TCG AAACG                TTTTTGTTGCATCGC  83 194
      BH0542  576792 ..  576813 + -12.3  -5.14563   AAGGCCATTAAAAAA           GCTGGCTCT TAAA GGAGCCAGC            TTTTTTCGTCAGGAC 100 14
      BH0544 NONE
      BH0545 NONE
      BH0546 NONE
      BH0547 NONE
      BH0548  581249 ..  581279 + -11.3  -5.01845   TTAACCGATGTATAA       CCCCTTTCTAG GAGTAAAAA CTAGAAAGGGG       TTTTTAATTGTTATG  95 37
      BH0549  583727 ..  583762 +  -3.2   -4.4204   AAGAGATGTAACAAA    ACTCCCCCTTGAAAACG TGT TGTCTTCT-GGGGGAGC    TTTATTATCCTTCTT  62 30
      BH0551 NONE
      BH0552 NONE
      BH0553  587487 ..  587505 +  -6.7  -5.47159   ATATAGACAGGAGGA             GGGCTAG GCTTA CTAGCTC             TTTTTTCTATTAACG  93 19
      BH0554  589098 ..  589120 +  -5.6  -5.52384   AATGGTTGAACAAAA           GATCAAGG GAAGACG CCTTGGTC           TTTTTTTAATCGGAG  89 39
      BH0555 NONE
      BH0556  590673 ..  590689 +  -9.4  -4.83615   TGTAGAATAAGCTTT              GCCGTC TCATT GACGGC              TTTTTATACGAAATG  93 31
      BH0557 NONE
      BH0558  593496 ..  593513 +  -6.9  -5.01811   AAAAATATAAAAAGG             GGGGGCT GAGA ATCCCCC              TTTTTCGTTTGGTAA  85 31
       groES  595019 ..  595038 +    -5  -2.81281   AATCCTTCGTGAAAG            CGATATTC TCGC GATTATCG             GTTAATTTTACGTAG  50 1
       groEL  596868 ..  596890 +   -12  -4.57482   TGAAAAATGAGAAAA           CCCTCGTCTA TTT TAGGCGGGGG           TTTGTTTATGAGTGG  95 123
      BH0563 NONE
      BH0564 NONE
      BH0565  600184 ..  600223 +  -9.4  -5.36441   GCTGGAAAAACATAA  GATGCTTCTCATAGGTTT GATC AAACTTGTGTGAAGCTTC   TTTTTTGTATGGGGC 100 43
      BH0566  602183 ..  602219 +  -5.1  -5.26875   ATGAGATGCCCGTGG    GCACTTTCGTTTAAGTT ATC GACTTTTTCGAAGGTGC    TTTTTTCATTGACAG  83 167
        nikA NONE
        nikB NONE
        nikC NONE
      BH0570 NONE
      BH0571  607577 ..  607592 +    -4  -2.62983   GGGATGTAGAGAATT              TTATCG TTCG CGATGA               TCCTGTAAGGGTGGC  45 104
      BH0573  608795 ..  608816 +  -7.3   -5.1848   AGCATTTTAAAAAAA           GATGCGC GTCGTTCA GCGCATC            TTTTTTCGCTTGCTT  90 47
      BH0576  610718 ..  610752 + -10.3  -4.13767   TCCTGATAGGAATGG    TCA-CTAAGCGAC-GTT CTT AACAGTCGCTTAGCTGA    TTTTAACATACGGGA  86 19
      BH0578  613026 ..  613056 + -13.6  -3.84961   CGAGGATACTCGCAT       TAAAATATGACTGA CTG TCAGTCATATTTTG       TTTACTGATTAAATC 100 204
      BH0579  614467 ..  614506 + -13.7  -4.18197   ACGATAAAATATTGA  GTAGCTCCAAAAGGGTC TGTAGT GATCCTTTTGGGGCCAC   TTTTACCTAGCAGGT 100 34
      BH0580  615473 ..  615487 +    -5  -4.13945   TTGCTCGGGCAAAAG               TGGTGA CAA TCATCA               TTTTACAATCCCACT  63 385
      BH0584  618399 ..  618419 + -15.5  -5.50313   ACATTGTACGCTCAA            CACCACAGG ATG CCTGTGGTG            TTTTTTACTTTTGTA 100 111
      BH0585  619019 ..  619036 +    -7  -5.00616   TGTTTGTGGAGAAAA             GGGACA GTATGA TGTCCC              TTTTTTAGAAAAAGC  84 44
      BH0586  620028 ..  620058 +  -8.5  -3.09589   AGCAAAGGTCGAAAA      CGGGGATTTAATAC CAAA GTATT-AATCCTCG       GTTTACTTTATAATT  68 1
      BH0587 NONE
      BH0588 NONE
      BH0589 NONE
      BH0590 NONE
      BH0591 NONE
      BH0592  626591 ..  626617 + -12.3  -2.67803   CAGATGATCATAAAG         CCCCCTCTTCT TTCGT AGTAGAGGGGG         TACATTTGATAAAAA  83 34
      BH0594  628387 ..  628411 + -12.9  -3.87638   CCAAATGAAATTCTA          GGGAATGGCCT TTA AGGCTGTTCCC          TTGTTAGTTAATTTA 100 41
        bglP NONE
        gblH  632425 ..  632441 +  -6.6  -5.00884   CTCGTAAGCGTTGAT              TCGAGA GAGGG TCTCGA              TTTTTTCAAGACCAT  85 315
      BH0597 NONE
      BH0598  634533 ..  634554 +  -7.3   -5.5943   ATTTTCTTAATGAAA           CCTTTGCTT GGAG GAGCAGAGG            TTTTTTTGATGCTTT 100 46
      BH0599 NONE
      BH0600  638364 ..  638390 + -14.6  -3.69434   ACTGTGTAAAGGAGG         TAAGGGCTAGCA TGT TGCTAGCTCTTA         TTTCGCATTGATTAA 100 43
      BH0601  639637 ..  639691 +  -5.8  -2.77013   GGGAAAACGAATAAA AC-GATTGTTGCAGCCCTTGCTTTC ATGATG GAAAGCAGGGGCCGCAATAGTAAGC ATTGTTCAAAAAATC  52 27
      BH0602  641724 ..  641748 +  -4.2  -4.74103   ATGAGAAATTTAAGA          GGCTGCTTCC AATGA GGGAGTGGTC          TTTTTACATTCAAAA  69 42
      BH0603  643793 ..  643833 + -11.5  -5.18357   CTTTCTATGGTGTTA CCCGAATATCTGAGATTCT TTAGT AGAATC-C-GATATTCGGG TTTTTTCATACATTA 100 52
      BH0604 NONE
      BH0605 NONE
      BH0606  648581 ..  648595 +  -2.1  -4.42386   CTTGCGTAGGATGAT              GGCTAG AATT CT-GCC               TTTTATAGATGGAGG  59 203
        guaA  650429 ..  650454 +  -8.3  -5.27923   CTTATTTGTGGTCGA         GCTTCAGGTAG CTTT CTATCTGGGGC          TTTTTTATGAAGTTC  93 230
      BH0608  651835 ..  651860 +  -7.5  -5.48213   GGTGTTCTTATTTAA         GCTGGATTCGT TTAG GCGGGTCCGGC          TTTTTGTTTTCAATC  93 40
      BH0609  653944 ..  653956 +  -2.7  -3.27779   AAGAAGCAAAAACGT                TATCA GCG TGATG                TGTATTGATTTTGAT  46 5
      BH0610  656115 ..  656127 +  -6.3  -3.45134   CAAGCGAAATAAAGA                GATAC AAG GTATC                TTGTCAATTACTTCA  62 429
      BH0611  664778 ..  664800 +    -7  -4.21194   TTTGAAGAGTGAATG           CTGTTACTGC AAT GTAGTAACCG           TTTTCAATGATAACC  73 515
      BH0612 NONE
        nasD NONE
        nasE  669206 ..  669227 +  -3.7  -2.70932   AGTGACTGATGGGAA           GGTATACGT GCAT ATGTAAACC            TGATTGAAAAAGGGG  45 7
        nasC NONE
      BH0616  672072 ..  672092 + -11.2  -5.11613   CAAAAAGCTAGCAAA            CGCATGAC AAAAA GTCATGCG            TTTTTTGCATGATGT  95 19
        bcsA NONE
      BH0618  673822 ..  673852 +  -3.9  -4.30576   AGTTGGATGAATAAA       GAGGATAACCTTG TTTTT CTTGGTCATCCTC       TTTTCATCCTACCAC  61 27
      BH0621 NONE
      BH0622  676639 ..  676688 +  -4.3  -5.27335   TTTTTTATGTTCAAA AAGCGCGGAATGAGCGATCTTTCT CTA AGGAAT-TCGCTTGTCCTGCGCTA TTTTTATTTCAAGGG  80 292
        purE NONE
        purK NONE
        purB  679683 ..  679698 + -10.4   -4.7078   AACAAACGAATAAAG              GGGCAG GTAG CTGCCC               TTTTTCAATGATTCC  93 28
        purC NONE
      BH0627 NONE
        purL NONE
        purQ NONE
        purF NONE
        purM NONE
        purN NONE
        purH NONE
        purD  689594 ..  689628 +  -9.3   -5.4833   TCACTCCTTATGTAA    AGGGGGCTGAATCCTA ATAT TAGGAT-CTGCCCCCC     TTTTTTGTTACATGA  95 122
      BH0637 NONE
      BH0638 NONE
      BH0639  693314 ..  693344 + -20.6  -5.26875   GTTGAAGCTGAGTAA       CAAACCCGCCATCT AAG GGATGGCGGGTTTG       TTTTTTCGTTAAAGG 100 26
        adeC  695247 ..  695285 +  -9.7  -4.51197   AGGAGACGAATTAAA  GGATAA-AGGGAGCAATC TTAG GAGTGCTCCCTATTTTCC   TTTTCCTTCATTCTA  91 27
      BH0641 NONE
      BH0642 NONE
      BH0643  696753 ..  696771 +  -6.1   -5.5943   AAACGAGATAAAAAA             TGAAATC ATGTC GATTTCA             TTTTTTTCATGCTTT  95 39
      BH0646  698785 ..  698806 +  -6.5  -4.54205   TTTCTTACATTCTTA           CCGGTCC AAAGACAA GGGCCGG            TTTCTTTGATATAAT  77 215
      BH0647 NONE
        pcrA NONE
         lig NONE
      BH0650  705104 ..  705131 + -14.9  -4.82667   TAACTGAACGTTGAA        CCCGAGCGAGG ACACAA CCTCGTTCGGG         TTTTTCATATGCTCG 100 41
      BH0651 NONE
      BH0652 NONE
      BH0653  707656 ..  707672 + -10.8  -3.90298   TATATCCGGTTGTTT              GGGGGG AGTCA CCCCCC              TTCTATTTGATTGCC  86 456
      BH0655 NONE
      BH0656  709651 ..  709665 +  -2.1  -2.51257   CAAGAAAATAGCGGG               TGACT GATGA AGTCG               GCTATTTTTTTGAAC  39 19
      BH0657  711001 ..  711015 +  -3.5  -2.54881   AATCAGAGGGAGTGA               CTAGC ATGAC GCTGG               AGTTTTCATTCGATG  42 268
      BH0658  711861 ..  711875 +  -5.6  -4.00788   GTTTTCACACCTGCT               GGGCGG TAG TCGTCC               TTGTCTTTCTATTTT  65 182
      BH0659 NONE
      BH0660  714299 ..  714319 + -13.3  -5.88565   CATCTAGTGTGAAAG            CCTGTCAGC ATA GCTGGCAGG            TTTTTTTGTTGTCAC 100 34
      BH0661 NONE
      BH0662  715794 ..  715812 + -14.6   -4.4715   AATTGAAATTAAAAA             CTCCGTGG ACT CCACGGAG             TTTTCTAACTTGAAA 100 35
      BH0665 NONE
      BH0666 NONE
      BH0667  721397 ..  721454 + -15.2  -3.47526   TTTATTGGTTCTTAG TCAAATGTT-GGGGTGGCATAGGAGGG CGAGA CCCTCTTATCCTACCCCGAATGTTTGA TGTTTGAATTGATGA 100 142
      BH0669 NONE
      BH0670  723636 ..  723654 +   -11  -4.37157   AATAGAATCCAAGGA             GAGAGCGG GAA TCGCTCTC             TTTATTATAGTGGTT  91 39
      BH0671 NONE
      BH0672  726085 ..  726108 +  -7.4  -4.19735   GGTGATGATGAAAAA          GAGACTCCCG AAGC TGAGAGTCTC           TTTCCTTTTACAGCC  76 36
      BH0676  732099 ..  732120 +  -8.7   -5.8096   AAGACTGAATTAGAA           GTCTGAGCC CAAT GGTTCAGGC            TTTTTGTTTTTTATA 100 33
      BH0677  732862 ..  732888 +    -8  -3.61589   AGCGTAACCGAAAAA         GGAAGCCTCT CCGTCTA GGGGGCTTCC         TTCGTTTCGTGTTGA  68 118
      BH0679  734410 ..  734426 + -13.7  -4.07285   AATTCAATGAACTAT              GAGGGGG ATA CCCCCTC              TATTTTATTTGGATA 100 57
      BH0682  738697 ..  738729 +  -7.7  -3.93638   AAATACAACTAAAAA      GGGTCCAAACATC TTATTTT GATGATCGGACCC      TTTCTACAATTACTT  73 60
         alp  741127 ..  741160 +  -6.7  -3.34344   TAGATTAAAAAAGGA     GCCACCCTCTTTT CCGTTGTC GATGGAGGGTGGC      TTACTTAACCGATGA  62 33
      BH0687  743490 ..  743508 +  -9.6  -4.72846   AAAGAATTGATTAAA             TGAGCCTG AAT TAGGCTCA             TTTTTAAATGTATAA  93 31
      BH0688 NONE
      BH0689 NONE
      BH0690  746281 ..  746335 + -7.89999  -3.02511   CCATAATCAAGGAGC GACGAGC-AGCTTATGACTGTCCCTC TGCA GAGGGACAGTCATAAGCTAGAAACCC TATTCGAGGAGTACC  63 35
      BH0692  748459 ..  748470 +    -3   -3.3095   GATGCATTACATAAA                GTAA ACTC TTAC                 TTGTACAAGATCTAT  46 143
      BH0694 NONE
      BH0695  750894 ..  750918 + -12.2   -5.1244   AAGATTAGGTTTAAG          TGGGGCGACT GAATG AGTCGCTCCA          TTTTTATGTTCATGA 100 41
         apr  753474 ..  753501 +  -8.5  -5.07941   AGAATAAAGAGGAAA        GGGCCTTTCGA GAACGA TTGAAAGGCTC         TTTTTGTCTCATTTT  90 34
      BH0697  754449 ..  754481 +  -7.1  -4.09685   GGTCGTTAGAAATAG      TAAAGGAAGAGGA TGAATTT TCCTCCTCCTTTG      TTTTAGAGGGTAGCA  73 151
      BH0699  756706 ..  756742 +  -5.8   -4.3295   TTGTAACAAAAGCCA    TAGAAAGGCCGGTTCC GCTAA GGACTCGACCCTTCTA    TTTGGTTTTATTAGG  70 35
      BH0701  759183 ..  759217 +  -4.1  -4.05033   TGCGTCAATAAAAGA     GGAAGAGTGCTCCAC TTAAT GGGGAGCACTCCAAC     TTTATCTCCACTAAC  59 30
      BH0702 NONE
      BH0703 NONE
      BH0704  763618 ..  763628 +  -2.4  -2.70452   AGATGACGAAGGAGG                 CGCC AAT GACG                 AATTTTCTTTCAGAA  40 49
      BH0705 NONE
      BH0706 NONE
      BH0707  767098 ..  767132 +  -8.7  -3.77489   TTTGAAAACAGATAA     TCAACCTCCCTCT TGATTTAGC AGAGGAAGGTTGA     TTTAGATATTAAGTT  73 153
      BH0711 NONE
      BH0712  772609 ..  772637 +  -4.4  -4.88795   AAGGATAAAAGCGAA        GGCCCACGACCA ACGAA TGGAAGTGGACC        TTTCTTTTATTACGT  74 236
      BH0718  779969 ..  779998 +  -7.2   -5.0133   AAAATACAATGACAA       AAGAGAGGGGAT AATACC ATTCCCTCTCTC        TTTTTTGCACCACTG  86 89
      BH0720 NONE
      BH0721  784627 ..  784643 +  -4.5  -3.02144   GCTGCTTCCTGTTGA              GTTATTG AAG TAATAAC              TCTTGGAGAAAGTAA  49 65
      BH0722  785106 ..  785141 + -10.6  -3.98716   CCACTTGAGTACTCA    GG-AAGAGCCAGGTC CGGTGAT GATCTGGCTCTTACC    TTTGATTGATGATTT  88 41
      BH0725  787536 ..  787552 +  -3.7  -2.87132   AAAGTAAGCTGACTT              GGTGTAA ACG TTACGTC              TATATCGGAAAAAGA  46 29
      BH0726  788692 ..  788706 +  -2.9  -3.11291   GAGTAGCCCATCGTT               TAATC GTAAA GATTA               TGTTAGCCTTCTCCA  44 35
      BH0727  790181 ..  790201 + -11.2  -5.14563   AAAATAAGACATGAG            CTGCCTTC AAACC GAAGGCAG            TTTTTTCGTAGCAAG  95 34
      BH0728 NONE
      BH0729 NONE
      BH0730 NONE
      BH0731 NONE
      BH0732  795495 ..  795523 +  -5.9  -3.36694   CAAGTAAGAGCAACG        CCGATTCCTTCAC TGT GCGCAGCAATCGG        TATTTCCACGTAAAT  56 206
      BH0734  797186 ..  797210 + -13.7  -5.65513   GATCTAATCAAAAAA          TCCTGTTCTCT AAG AGAGAGCAGGA          TTTTTTTCATTAATA 100 34
      BH0736  798236 ..  798246 +  -2.4   -3.9226   TCACTAGAGCCACCC                 CGCG CAA CTCG                 TTTATCCAATGTCTT  51 52
      BH0738  799771 ..  799793 +   -12  -5.36441   TATGGCTGTGAAAAA           CAGGGCACCT GAG AGGTACCCTG           TTTTTTCTATCGAGA 100 42
      BH0742 NONE
      BH0743  802878 ..  802905 +  -4.9  -5.46698   ATATGTGCAGGCTAA        GATCATGGAGA GGTGTG TCTCTGTGGTC         TTTTTTCGTTTTAAA  87 42
      BH0744  805263 ..  805285 +  -7.7  -4.91084   ACTATGAAACAACTA           GGCATCGTC TATAT GGCGATGTC           TTTTGTTCTTCCGTG  86 42
      BH0745  806943 ..  806988 + -12.2    -5.055   CAGGTACCGTAAATA CCTAGCTACGAAAAGAATGCA GTTAA TGTGTTCTTTT-GTGGCTAGG TTTTTTGCGCGTTGA 100 178
      BH0746  808382 ..  808393 +  -2.2  -3.34281   GCTAAAACGAATGCC                TGCG TTAA CGTA                 ATTATTTTTCTCTAC  45 13
      BH0747 NONE
      BH0748 NONE
      BH0749 NONE
      BH0750 NONE
      BH0751  814169 ..  814192 +  -2.4  -5.21709   TTCCGGTAGTCTCGG          GTGCTTTTCT TACG AGCGAAGTAC           TTTTTTCGTATAAAC  73 113
      BH0758 NONE
      BH0759 NONE
      BH0760 NONE
      BH0761 NONE
      BH0762  826763 ..  826788 + -10.5   -4.2679   CATTAAGGGGAGAGA         CCGCTTTATCT AGGG AGATGAGGCGG          TTTTCATGGCAATTC  89 35
      BH0764  828828 ..  828852 +  -9.3  -5.03747   TTGCTTGTTTGATAA          CAGACATCCCA TGA TGAGGTGTCTG          TTTTTTAGCCCCTTT  90 41
      BH0765  830364 ..  830374 +  -6.8  -3.19472   CTACCTTTGAACGAG                 CGGT TTA ACCG                 TTCAATAATTTGTTT  60 437
      BH0766  830866 ..  830923 + -15.2  -3.47526   CAAAAAGGTTCTTAG TCAAATGTT-GGGGTGGCATAGGAGGG CGAGC CCCTCTTATCCTACCCCGAATGTTTGA TGTTTGAATTGATGA 100 114
      BH0768  833419 ..  833452 +    -9  -4.34402   AGTTATGAAAAACCC     CGGAGTAATTTCCT CATAAT AGGAAATTGCTCCC      TTTTCGTGTACAAGG  86 263
      BH0769  835147 ..  835158 +  -4.4  -3.07135   GAAATAACTTTAAAA                CTGA AAAT TCAG                 TCATTATTTATGCAA  49 44
      BH0770 NONE
      BH0771 NONE
      BH0772 NONE
      BH0773 NONE
      BH0774  839070 ..  839098 + -11.1  -3.72893   AAAGTATGAGTAAGA        GCGGGCATAAG AGATGAG CTTATGTCCGC        TTTCCTGACGCCCTA  83 32
      BH0775  839639 ..  839667 +  -2.4  -2.54564   TAAAAAATAATCTAT        CAATTCCGTAAA AAAGG TTGACGGGAGTG        GATTTCGTTTTTTAT  39 163
      BH0776 NONE
      BH0777 NONE
      BH0778 NONE
      BH0779  844450 ..  844469 +  -2.1  -3.68244   AACCATAAATTGAAA            CGAGCAT GGGTAG ATACTCG             TTTGCGATTACTGGT  49 33
      BH0780  845491 ..  845511 +    -9  -5.24129   GGATAACAAGTGAAG            CAGCGGTG CTAAT CATCGCTG            TTTTTTATCGGGAAA  93 35
      BH0781  846555 ..  846586 +   -11  -5.28315   TCGATAAACGAAAAA      GCTAATACCTTCTC GCTT GAAGAGGTATTAGC       TTTTTTGCGTTTTGT 100 34
      BH0785  853411 ..  853432 + -10.9  -5.31059   AGGTGGATCATTCGA           TAGAGGGGG GAGA CCCTCTCTA            TTTTTTGCTTACTCT 100 61
      BH0786  854648 ..  854660 +  -3.4  -3.56366   TCAGAGGGGGAAGGA                CGAT GGTTA ATCG                TTTAGGGGGATTATT  50 16
      BH0787 NONE
      BH0788 NONE
      BH0789 NONE
      BH0790 NONE
      BH0791  862460 ..  862491 + -15.4  -3.13164   TTATGAATGGATCGA      GTAAACAGAGGCTT TTTT AAGTCTCTGTTTAC       TTACATCATTGGGCA 100 35
      BH0792 NONE
      BH0793  865793 ..  865806 +  -5.9  -5.54894   TAAGCATTCATAAAG               GGCGT GAAA GCGCC                TTTTTTTCGTGACTT  93 28
      BH0794 NONE
      BH0795  867959 ..  867970 +  -4.4  -3.37188   GAATAGTTGTCTCAA                GAAG GAAT CTTC                 CTTTTTGAAATAGAT  52 35
      BH0796  869525 ..  869554 + -15.9  -3.90744   ATCAATAATTTGTTG       CAGAAACCCTGTG CCTT TACAGGGTTTCTG        TTCTTTAAAGAGAGC 100 33
      BH0797  870839 ..  870869 +   -12  -4.54727   ATTCGTATGCTATCA       CAAACTCTCTTTCC TAT GAAAAGAGGGTTTG       TTTTGCTTTAAGAAG  95 353
      BH0798  871420 ..  871445 + -11.3  -4.87665   GAAAACCGGAAAAAA         CGAGCAGCCTTA AGA TAAG-CTGCTCG         TTTTTCTGCGTAAAA  95 8
      BH0799  872937 ..  872955 +  -6.7  -5.93252   TGTAGACATCAGAAA             GCTGAGT ATTAA GCTCAGC             TTTTTTCTTTTTGCC 100 36
      BH0801 NONE
      BH0802 NONE
      BH0803 NONE
        pdxA  877245 ..  877265 + -10.4  -3.34895   TCTGGTTGTTACGAA            GGCATGCG GATAA CGCGTGCC            TTCGTTCAACATAAA  77 44
        gntP  878683 ..  878707 +  -8.6  -6.01725   GGATAAAAGAGAAAG          CGTTCCTTCT CTTAA GGAAGGAGCG          TTTTTTGTTTTTGTT 100 35
      BH0806  879210 ..  879241 + -13.9  -3.25358   TTACCGTAAAACAGA      GGAGAAAGGCAGA AATAGA TCTGCCTTTTTCC       TATCCTTTTTCTTCA  93 32
      BH0808 NONE
      BH0809  882052 ..  882072 +  -9.7   -4.3851   TACAAGTAAGAGGAA            GCCGGGA GCTGTTG TCCCGGC            TTTATCTTTCATGTC  90 45
      BH0811  883628 ..  883648 +  -9.7  -4.74801   ATCCAGCCATAGAAA            CCAGAGGGC AAT GCTTTCTGG            TTTTTACTAAGATTA  93 73
      BH0812 NONE
      BH0813  885304 ..  885348 +  -4.3  -3.03124   TACCTGTCGCTGTCC TCTCCGATGTTTCCTTCTCG GTGAAG CGAGG-GGAGACGTTGGCGG TGTTGGGGGCTACAG  49 2
      BH0814 NONE
      BH0815 NONE
      BH0816  888263 ..  888275 +  -9.1  -4.96501   GCCGTCAAAAATTTT                GCGCA TCA TGCGC                TTTCTTTTTCTCGAA  90 138
      BH0822  894312 ..  894331 +   -10  -4.77157   AAAATGAACCGATTG            GCTTGCCG ACGT TGGCAAGC             TTTTTCATGCCTTAA  93 39
      BH0823 NONE
      BH0824  897004 ..  897032 + -14.6   -4.1774   GCTCTATTAAACGAT        TCAGGCCGCTCC ACCTC GGGGTGGCCTGA        TTGTTTCTGATTGTT 100 31
      BH0825  897596 ..  897618 +  -7.7  -6.02546   CCAAAGGGGAAATGG           GCTCACTCT GAAAA AGGGTGGGC           TTTTTTTTGATTTGA 100 15
      BH0826 NONE
        fruB NONE
        fruA  901319 ..  901349 + -12.7  -5.13344   CCTTAAAACATAAAA       TCGGGAGAACC ATTTGATGC GGTTCTCCCGA       TTTTTGTGTTGATGT 100 66
      BH0830  902940 ..  902965 + -11.9   -5.1963   TTTCAACCGAAAAAA         GAGCTTGGGGT GTAA AGCCCAAGCTC          TTTTTCTTCGTTACA 100 11
      BH0832 NONE
      BH0833  907214 ..  907238 + -12.9  -5.92399   TACCGCGGGTAAAAG          CTCGCCTCTTT TTA GAAGAGGCGGG          TTTTTTATTTTATTG 100 286
      BH0834  909281 ..  909291 +  -5.4  -3.75153   CTCTTCCCCTACTGG                 GCAA AAT TTGC                 TTTCGATTGAGCACG  61 349
      BH0836 NONE
      BH0837  911623 ..  911640 + -10.5   -4.7173   TAGTTGTTCATCGCA             GCTCGCC ATTT GGCGGGC              TTTTTCAATATAATG  93 46
      BH0840 NONE
      BH0841  913696 ..  913720 +  -9.3  -4.93547   TCATATGGTTAGTAG          CGCTTCTCC TATTCAC GGAGAGGCG          TTTTTGCTTAATTGA  90 118
      BH0842  916432 ..  916462 +  -6.1  -2.87319   CTTAACGATGAATGG      ACGAAAGGGCTGCT TTTG AGCAGCCCC-TCGA       GTTTCGTACATTACA  55 136
      BH0852 NONE
      BH0853 NONE
      BH0854  927197 ..  927217 + -11.9  -5.27335   TATAGGGAGCGAACA            CGTCTGCAT AGG ATGCAGGCG            TTTTTCTTTCAAGGA 100 36
      BH0855  928627 ..  928657 +  -4.1   -5.5762   AAATGTAATAAAAAA       GTTCGGATCAT CAAAATAAA ATGATTCGAGC       TTTTTTCTGTTTGCT  85 70
      BH0857  929815 ..  929840 +  -4.8  -4.81249   ATGAATACGACTTGA         CCTAACTCAGA GCTTA TC-GGGTTAGG         TTTTTCACTTTAAGA  74 21
      BH0858 NONE
      BH0859  931420 ..  931447 +  -7.7  -5.27779   TTTAGTACTATAAAT        GGGCTCATGTG AAAAGA CGCATGGGCTC         TTTTTTCATGTTAAG  91 36
      BH0860  933234 ..  933282 +   -12   -5.2696   TTTATTACTAGATTG TATACGAGAGCCTGTGCCTTTAT TCAT ATGAGGGCACAGGCTTTGGT-TA TTTTTTGCCTTTTGC 100 330
      BH0863  934195 ..  934221 +  -7.4  -5.16237   CTAAACGGATTGAGA         TCAGGGTAGA GCGTTTG TCTACTCTGA         TTTTTTCATGCACTT  86 126
      BH0864 NONE
      BH0865  936548 ..  936579 + -12.4  -5.40072   CCCAAGTTAAAAAAA      GCATCTAGAGAGTC TGTT GACTCTGTGGATGC       TTTTTTTAAGGAAGA 100 45
      BH0866  938413 ..  938441 +  -5.3  -5.09245   GTAATGCCAATGGAT       GCCTCCCATCGT AATGGA AAG-TGGGAGGC        TTTTTCTGCTTTTAC  79 37
      BH0867  940327 ..  940349 + -16.4  -2.80345   TGGAGAAAGATAAAA           TCGCTGAACG ACT CGTTCAGCGA           TACGTTTTCTAGAGT 100 112
      BH0869 NONE
      BH0870  942051 ..  942074 +  -7.4  -5.66229   CCTAAACATTGTTAA          GCATGGGTGG CTTA CCGTTCATGC           TTTTTTCTTATTCAT 100 36
      BH0871  944004 ..  944036 +  -6.4  -5.53436   AGTAAGAAGAAAAAA      GGTTCGAATCAT GTTATTTTG ATGATCCGAACC      TTTTTTCTGTTATAT  95 54
        treA NONE
        treR  946846 ..  946874 + -11.1   -4.1964   AATGATAGAGCAAAA        GGCTGTTTACC GTTAGTA GGTGAACAGCC        TTTTGCCGTGTTAGC  90 39
      BH0875  949464 ..  949485 +  -9.4  -4.98531   TGACGAAATCTCGAA           CCCGGTGG TGAAAT CCATCGGG            TTTTTCCTTTAAAAA  93 38
      BH0876  951484 ..  951505 + -12.3  -4.44797   TGACTATTTAAAAAA           GCTGTTGGG ATGG CCCGACAGC            TTTTGCTATTCGTCC 100 78
      BH0879  954868 ..  954912 + -15.3  -3.55783   AGACTCAAAAAAACG TAAAAGCAAATCCCTCCGA CAACAAA TCGAAGGGATTTGCTTTTG TTCTAATTGGCTTTT 100 23
      BH0881  955537 ..  955563 + -13.2  -4.64763   AAATGTTATGATAAA         GGTGTTTAACAA AAT TTGTTAAGCACC         TTATTTTTTACGTAA 100 39
      BH0882  956594 ..  956604 +    -4  -3.16564   AAGTGCCTTTTCCTC                 CTTT GCA AAAG                 TTGGTAAGATGGAGA  48 52
      BH0883  957291 ..  957315 +  -9.3  -5.30199   ATGGTTGGAGCATAA          GAGGTGGTC ATGAGTG GGCCACCTC          TTTTTGTTGGTTTTT  93 285
      BH0885  959050 ..  959069 +  -8.6  -5.98675   TTGAATTGAAATAAG            CGCTCTGT TTTC ACAGAGTG             TTTTTTCTTTTTCTA 100 27
      BH0886  960513 ..  960535 + -12.8  -3.51924   GAAAGTATGAAAAAA           GACGTTTCTC AAA GGGAAACGTC           TTCTCTGCGTAAAAA  90 31
      BH0888  962372 ..  962396 +  -6.5  -5.68023   GCAATAAGTAAAAAA         TGGTGAC-CC TAAAAC GGAGTCACCA          TTTTTTTACTTATGA  95 34
      BH0890  964260 ..  964275 +  -3.3  -2.62724   CTTCACATGTATGTT              CATCA CCTACC TGATG               CGTTTTGATTTCTTA  43 2
      BH0891  965067 ..  965093 +  -9.4  -4.11216   TCTATAACAAGCCGA         TCCCCTTGACGA AAA TCGGAAAGGGGA         TTTTCAGAGTAAGAA  86 34
      BH0894  968125 ..  968149 +  -7.8   -4.8622   TCTTTTAATCGATAA          CTGCGGTGCC TGTAT GGTGCTGCAG          TTTTTGCTTAAAAAA  86 33
      BH0895  969025 ..  969057 + -13.6  -3.40019   TAAGCCACTATAAGC      GAAAAAGAGCTGGA CGGAT TCCAGCTCTTTTAC      ATTTTTCAAATTAGT  95 28
      BH0897  971168 ..  971186 +  -9.6  -3.63464   TAAAAATAAGAGTGG             CACTCATC GTC GGTGAGTG             TATTCTTGTTTAAAG  79 235
      BH0898  971759 ..  971795 + -19.8  -3.38339   ATTTCAATCTAACCT    TAAATGAAGAGGTCTC TAAAT GAGACCTCTTCATTTA    TTCCTATTACCTAAT 100 77
      BH0899  972873 ..  972903 +  -5.5  -2.79321   GGACCCAAACATAAG      CGAGTGATAGG-GC GTTG GCATCTATCACTCA       TCCTATTCGTCTAAA  52 232
      BH0900  973865 ..  973905 +  -9.2  -4.80289   AACAATTCCCTTCCT  GACTCTGATTTCGTAA AAACAATCA TTGCGAAATCGGGGTC  TTTTGTGTATTTTAT  89 99
      BH0901  975144 ..  975172 +  -8.4   -3.3482   TAGAATTGATTTTTT       TGTTTT-TCGTGT ACGT ACACGAAAAAACA        TTGATTAGGCAATTC  70 165
        araP NONE
        araQ NONE
      BH0904 NONE
        araN  979368 ..  979398 +  -9.9  -4.56802   ATTATGGATAAAAAA      GAAACCAC-GTC-GC TGA GCTGACAGTGGTTTC      TTTTGATCTTTATTT  91 189
      BH0907  982827 ..  982860 + -14.8  -2.67515   AGCGCTCATAAAAAA     CTAGACTTGTCACG ATGGAG TGTGACAAGTCTAG      TAGTCTAATGATCGG  95 42
      BH0913  987389 ..  987417 + -11.7  -4.84363   ATATAATCAACAAAA        CCGACTCTGACTT ATG ACGTCTGAGTCGG        TTTTTGGTAGTTTCG 100 35
      BH0915  989572 ..  989626 + -7.89999  -3.02511   CCATAATCAAGGAGC GACGAGC-AGCTTATGACTGTCCCTC TGCA GAGGGACAGTCATAAGCTAGAAACCC TATTCGAGGAGTACC  63 35
      BH0916  991753 ..  991776 + -12.4  -4.55826   CCTTTATAACTAGAG          GGGGGAGGTC ACGT GGCCTCCTCC           TTTTGCTCTTTTGAA 100 104
      BH0917  992205 ..  992245 + -15.5  -3.75024   CATTAACAATATAAA  GGGGGAAAGGACGCAAGCC TCA GGCTTACGTCCTTTTCTCA  TTATTCGTCGTCGAC 100 35
      BH0924 NONE
      BH0925  997797 ..  997811 +  -3.5  -3.54919   CGGCTTCGTATTAAT               TGTGC CATTT GCACG               TTTGGAAGCATGCTT  50 317
      BH0928  998726 ..  998739 +  -2.4  -3.88396   AATGATTCCTTGCTT               TGAG CACGAT CTCA                TGTTTTAATTTCAGG  53 503
      BH0930 NONE
      BH0931 NONE
      BH0932 NONE
      BH0933 1001987 .. 1002004 +  -2.6  -4.36411   TATCTCATGAAAAAA             ACCTCG CAAAAA CGAGGC              TTTTCATCATTGATC  60 56
      BH0938 NONE
        sspE 1006018 .. 1006054 + -12.5  -5.08824   TGTCTAGGAAGAAAA   G-AACGCGCTCTCTAC AACCGA GTAGAGAGCGTGTTTC    TTTTTTACATGAAGC 100 49
      BH0940 1006963 .. 1006986 +  -9.6  -4.20806   TTGCAATACCGTTAG          GGGAAGCCTG GAAG CAGGCTTTTC           TTTCATTTTACACTA  89 26
      BH0941 1009015 .. 1009037 + -10.6   -5.1485   GTTGATATCTAAAAA           CCTCCTGC CGACAAT GCAGGAGG           TTTTTATGTTCATTC  93 142
      BH0944 1012292 .. 1012302 +  -5.4  -3.65754   TTTTCTTCCAACAGT                 GAGT GCA ACTC                 TTTAAAATGATTTCT  60 165
      BH0945 NONE
      BH0946 NONE
      BH0947 NONE
      BH0948 NONE
      BH0949 NONE
      BH0950 NONE
      BH0951 1016245 .. 1016270 +  -7.7  -5.61824   ATTCTCATTTAAAAA         GAGTTGATG ATATTAGC CATCAACTC          TTTTTTTGCCTTTTA 100 53
      BH0953 1018106 .. 1018119 +  -3.1  -5.02074   ACCGGATAATAAAAA               GAACT GCAT GGTTC                TTTTTTGAAAGATGG  72 470
      BH0955 NONE
      BH0956 1028491 .. 1028513 +  -6.3  -4.70266   ATAACATTCTGATAA          GCCGTTCCAA TCAA TTGGG-CGGC           TTTTTAAGTCGTGTT  80 240
      BH0957 1029241 .. 1029264 + -11.7  -3.60419   AAGAATGATGAGAAA          TCGGCGTCC ACAAAA GGGCGCCGA           TTGTAATTTGAACAT  89 118
      BH0958 1029700 .. 1029718 +  -5.2  -4.05026   CAGAAGTAGAACGCC             TGCTAGCC GAT GGTTGGCG             TTATTTACGTTTAAC  63 59
      BH0959 NONE
      BH0960 NONE
      BH0961 NONE
      BH0962 NONE
      BH0963 1036946 .. 1036959 +  -3.1  -3.38046   AAAAGAGTTTTCTAA               TGAGC CGTG GTTCA                TCTTTGAGCTAGCCA  48 66
      BH0964 NONE
      BH0965 NONE
      BH0966 1038881 .. 1038894 +  -2.4  -3.17075   AAGTCGGACCCCAAA               CATG GGGGCA CATG                TTCGGTTAAAGACAA  43 3
      BH0967 1039468 .. 1039491 +  -8.2  -5.65927   ATAGCGTGATATCAA          CGTTCTCTAT GACG ATAGGGGACG           TTTTTTATTTGCCTC 100 333
      BH0972 1047849 .. 1047888 + -10.8  -5.40072   ATTCATATCGACGGA  GCGCAATCGCGATTCATG TTAT TGTGGATTGTGGTTGCGC   TTTTTTTGGAAGAGG 100 40
      BH0973 1048136 .. 1048146 +  -3.2  -2.63596   TGTCACAAATGGTGA                 TCGC TTA GTGA                 TACTGTGACATAGGA  43 7
      BH0974 NONE
      BH0975 1053980 .. 1053991 +  -4.4  -2.62667   ATTCATAGATGATTG                GACA TCAG TGTC                 ATCTTTAGGCGTTAC  47 33
      BH0976 NONE
      BH0977 NONE
      BH0978 NONE
      BH0979 NONE
      BH0980 1057749 .. 1057783 +  -2.4  -4.32046   TTTCATAATTGCTTA     ATTTATAAATTTTG AGACGGG CAGAATTTATAAAA     TTTCATTTTTAAAAA  59 72
      BH0982 NONE
      BH0983 NONE
      BH0985 NONE
      BH0986 1062688 .. 1062701 +  -5.9  -5.47399   AAGTCATAGAGCAAA               GGCCC AATC GGGTC                TTTTTTTAAACTTGA  89 32
      BH0987 NONE
      BH0988 NONE
      BH0989 1065037 .. 1065071 + -11.8  -5.47218   GGAGCTTTTTTATAA     TCTTTATTGATAATGA AAA TTATTATCAATGAAGA     TTTTTTTGAGTGAAA 100 61
      BH0990 1066186 .. 1066223 + -11.5  -6.09888   GACTACTTATACAAA   TAACCCAATATTGACTT ATGT AAGTCATAATTGGGTTA    TTTTTTTTGTTAAAA 100 74
      BH0991 NONE
      BH0992 1069346 .. 1069375 +  -4.3     -3.94   CGGAACCATCCTCGC       CTTCCTGATAGGA GCAT TCCTGTAATGAAG        TTATTTGAGAGTTGA  59 187
      BH0993 1070997 .. 1071015 +  -4.6  -2.73364   TTATACACTTAATTT             CCAAAC AAATCCA GTTTGG             TCGTTAGGATGGACC  47 260
      BH0994 NONE
      BH0995 1073825 .. 1073854 + -13.7  -3.42374   TCAAATGAAGGAGGG       CCCCTAGACTCTG CTTA TAGAGTTTAGGGG        GTTTTATTGATAAAA  95 33
      BH0996 1074115 .. 1074128 +  -2.4  -3.54424   ATTCAGCTAGAGGGG               GAAC CTATAT GTTC                TTTCACCCGATGGAC  47 57
      BH0997 1074819 .. 1074848 + -10.9  -5.24531   CGATTTTTCATAAAA       CGAGACTGAGTCTA TCA TGGA-TCAGTCTCG       TTTTTTATAGAGGAT 100 41
      BH0999 1076422 .. 1076444 +  -4.9  -4.32034   ACCTTGTTCAAAAAA           GGCTTTGAT GCGTA GTCAAAGTC           TTTTGATGCTGATGG  68 48
      BH1000 1076974 .. 1076997 +  -9.6  -4.98522   GCTTCAAGTTAAAAA          GACCTTTCTC ACAC GAGAACGGTC           TTTTTATATGACATT  93 29
      BH1001 1078569 .. 1078588 + -11.4  -5.38047   ATTAGAGAGAAAATG            GGCTGGCA GCGT TGCCGGCC             TTTTTTCTCTACCTG 100 40
      BH1003 NONE
      BH1004 1082220 .. 1082239 +  -3.6  -5.53991   TAGTGAAATTAAAAA            GTCTCTTCA TTG TGA-GAGGC            TTTTTTTAGTAGGTA  83 133
      BH1005 NONE
      BH1006 1085038 .. 1085070 + -11.4  -4.16016   TATGCTATCAAATAA      TCGTTAGCACTCGT TGCTT GCAAGTGCTAACGA      TTTCTTGCACAATCA  93 210
        htpG 1087054 .. 1087081 +  -6.3  -5.52909   GCATAATGGTTCAAC        GAGGGAGCTCCA ACAGA TGGAGG-CCCTC        TTTTTTTCACTCTTC  91 35
      BH1010 1089582 .. 1089610 + -12.5  -4.84017   AAGGATAATGAAAAA        CAACCTGAGTCAA TCA TAGGCTCAGGTTG        TTTTTATCCGGAGTT 100 33
      BH1012 NONE
      BH1013 1091891 .. 1091917 +  -7.3  -5.04385   GAAACTGACCTTGAA         CGATCCATTCA CACAC TGAGAGGATCG         TTTTTTCGCGATCTG  86 33
      BH1014 1092630 .. 1092640 +  -2.6  -2.76315   GCTTAATTCTAACGG                 TTTT ACA AAAA                 ATTTACGGATCTTCA  42 155
      BH1015 1096183 .. 1096219 + -15.8  -3.63228   TAGAGAGATTAGAAA    CAGGCCGCTCCTCGTC AAGTC GACAAGGGGCGGCCCG    TTCGTTTATGGTGAC 100 44
      BH1017 1099193 .. 1099205 +  -4.1  -4.51743   ATCGAGGCTACTTTT                TCGTG ACT CATGA                TTTGTTTCGTCCTCC  66 519
      BH1020 NONE
         dat 1101929 .. 1101940 +    -3  -4.06419   GGATCAAAAGTGTGC                CTTT ATCG AAAG                 TTGTTTGTAAGGGCG  55 178
      BH1022 NONE
        cspR 1103542 .. 1103565 + -13.9  -5.30199   TTAAGCATACAAAAA          TCCCCCCTG CTGCTA CAGGGGGGA           TTTTTCTTAGTTTTT 100 37
      BH1025 NONE
      BH1026 NONE
      BH1027 NONE
      BH1028 1107643 .. 1107665 + -12.7  -5.17576   CTAAAGAAATCGAAA           GGTGCACGG CGATT CCGTGCGCC           TTTTTTCAATTGATA 100 42
        prkA 1109688 .. 1109710 +  -5.5  -5.47159   ACCGTTAAAATTTCT           TAGGTCCCT CAAAT AGGGGCCTC           TTTTTGTTTGTTAAA  89 33
        sipV 1110428 .. 1110447 +   -10  -5.34555   GTACGACACGCGAAA            CCTTCAGC GACT GCTGGAGG             TTTTTTATACTCTAA 100 40
      BH1031 1112369 .. 1112394 + -14.1  -4.98531   ATCGTAAAGAAGAGA         CCCATAGGGTA AAAA TGCCCTATGGG          TTTTTCGTTTCGAAA 100 34
      BH1032 1112744 .. 1112757 +  -4.5  -4.09685   TCGTTTCGGCATAAG               GGTCT TCCA GGACC                TTTTCCACAATCAAC  61 278
      BH1037 1117935 .. 1117959 +  -2.9  -4.05816   CTTAAAACAACGAAA         GCCTACCTTGC TTTTT GCA-GG-AGGC         TTTCTCCTACTTTTA  55 51
      BH1038 NONE
      BH1039 1120718 .. 1120746 +  -5.2  -3.38272   GTATCGTGAAAGATG        TAGGTGTCGCGA CATGA TCGAGCCACCTG        TTATGAATGATGCTC  54 9
      BH1040 1121559 .. 1121582 +  -7.5  -5.64304   AAGGCGGATGATAGA          TGCTATAGG AGGATG CCTGTAGCA           TTTTTTGTTGTATTA 100 56
      BH1041 NONE
      BH1042 NONE
      BH1043 NONE
      BH1044 1123860 .. 1123873 +  -4.5  -3.10597   TTTATGCTCAGCCGC               GTTGG CGAT CCAGC                CTTTTCGATGAACGA  49 486
      BH1047 NONE
      BH1048 1126279 .. 1126308 +    -8  -5.54907   AACCTGATCATAAAA       CTCTAACAGC ATACGGAACC GCTGTTAGAG        TTTTTGTTTTGTGGC 100 34
      BH1049 1127645 .. 1127690 +  -4.7  -3.64822   TTCAAACATCAGACA T-TCGGGGTAGGATAAGAGGGT CTC GCCCTCCTATGCCACCCCAACA TTTGACTAAGAACCT  56 11
      BH1050 NONE
      BH1051 1129596 .. 1129610 +  -2.8  -2.79749   CCAGTTAGCGATCTA               TGCTGT AAA ACAACA               ATTATCTTAAAAATA  42 1
      BH1052 1130148 .. 1130175 + -12.1  -2.96366   ACAACTACTCCATAA        CGCTCTAGGGA CGAGTT TCCTTAGAGCG         GTTTAATTGCGTCTA  82 26
      BH1054 NONE
      BH1055 1135034 .. 1135046 +  -4.8  -2.53422   CCGAAAAGGGGGGAA                GCTC AATGA GAGC                GATTTTGTGGAACTA  48 17
      BH1056 1136158 .. 1136182 +  -6.4  -5.75599   TAATAATATGAAAAA          TCAGCTTACC CAACC GGAGAGCTGA          TTTTTTTATGGTTTG 100 38
         hmp 1138208 .. 1138240 + -10.5  -4.49311   GAGCGAAAACGAGAA      CTCCCGTACCCCGAT TTC AGCGTGATACGGGAG      TTTTCTAGTGCTGAT  91 40
      BH1060 1140936 .. 1140971 +  -9.2  -4.24342   TTTTCTCTAATAAGC    GAGGATGAACCTATCGA TTG TGGATAGGTTC-TCTTC    TTTATTCGTACGAAC  85 18
      BH1061 NONE
      BH1062 NONE
      BH1063 1145289 .. 1145309 +  -3.3  -3.66867   ATCCGAATCAACTAC            CATACTAGT ATG ATTAGAATG            TCTTTGTCGTTATTT  52 80
      BH1064 1147179 .. 1147189 +  -3.2  -3.19205   TCCGCTGTTTGCTGG                 GAGG CAC CTTC                 TGTTCCATTCATTTC  46 81
      BH1065 NONE
      BH1066 NONE
      BH1067 NONE
      BH1068 NONE
      BH1069 1152490 .. 1152523 +  -6.9  -5.50925   CTAACGGTAATAAAA     GGTTCGGAATCATT TTAGTTT GATG-TTCCGAACC     TTTTTTCTGTTGATT  93 50
      BH1070 NONE
      BH1071 NONE
      BH1072 NONE
      BH1073 1156387 .. 1156407 +  -6.1  -5.05782   AGGAAACAGATGAAA            GCCTCTTTT TAA ATAAGGGGC            TTTTTTGCACTGAGT  83 59
      BH1074 NONE
      BH1075 NONE
      BH1076 NONE
      BH1077 NONE
      BH1078 NONE
      BH1079 1162413 .. 1162452 +  -7.9  -3.91897   ATATAAAGAGGACGT  GTTGGA-GGTCTTAGGGG CGTGT CCCTTAAGGCCTTCCCGC  TTTGTCGCTGGAGCA  73 42
      BH1080 1163255 .. 1163279 +  -8.5  -4.44974   CAAAGTAACAACAGA          GCCCCGTCC AGTGTAA GAACGGGGC          TTTTATGCAATTTAC  85 33
      BH1088 1173516 .. 1173537 +  -7.3  -5.53288   TATTAAACGTAAAAG           GCTCATTGG ATGT TCAATGGGC            TTTTTTTCACTTAAA 100 44
      BH1089 1175536 .. 1175568 +  -9.3  -5.65678   AAACGTAATAAAAAA      GGTTCGGATCATT TTATTTC GATGATCTGAACC      TTTTTTCTGTTTTAT 100 70
      BH1090 1176558 .. 1176582 +  -3.5   -2.7795   TATGTCCCCTTAACC          TTCTGTTGACA GAA TGCCGACAGAC          TGGTTAAATCGTTTA  44 28
        glpP 1177286 .. 1177337 +   -14  -5.55664   TGTGACGGAGATTTG GAGATCAACAATCATTCTAACGAG CAAG CTTGTTAGAACATTTGTTGATCTC TTTTTTTCGTCATCA 100 126
        glpF NONE
        glpK 1179745 .. 1179771 + -12.4  -4.88485   ATAAATGTCAGATGT         CCCTTAGAGCTT ACT AGGTTCTAAGGG         TTCTTTTTTTCGTTC 100 37
      BH1094 1181207 .. 1181249 + -20.9  -5.47821   GGTCGGAGATTAGGA GAGGCCACAACA-CTTGGTG ATTG CACCAAGATGTTGTGGTCTC TTTTTTTCGATCCAT 100 115
        glpD 1183042 .. 1183074 + -11.5  -5.44721   CCTTTGATATCAAAA      CAGTACATTGCTTAA TCA TTAAGTGGTGTACTG      TTTTTTTAAACTAAT 100 102
      BH1096 1183997 .. 1184015 +  -2.5  -3.79345   AAATATAAATCTTCA             TTGAGTT CCTTT AATTCAA             TTCTCTCTTGTTCTT  53 264
      BH1100 NONE
      BH1101 NONE
      BH1102 1189922 .. 1189932 +  -2.4  -3.61398   ATTGTTGAATTCTTA                 GAGG CAC CCCC                 TTCTTAACGCGCGGC  47 8
      BH1103 NONE
      BH1104 NONE
      BH1105 1193347 .. 1193357 +  -2.6  -2.67705   GAGAAGATGAATACA                 TTTT CAT AAAA                 TGGTGTACCTTGTCC  41 17
      BH1106 1195238 .. 1195255 +  -7.7  -5.49729   GTATTTGTAAAAAAA             GTTGAGC TGAT GCTCAGC              TTTTTTTACGTGATT  93 31
        galK NONE
        galE NONE
        galT 1199140 .. 1199167 +  -7.1  -4.74504   ATCAATAAGAAAAAA        GGAAGTG-AGCT TCTCT GGCTACACTTCC        TTTTTACGTTCGCGT  83 33
       spoVR NONE
      BH1113 1201401 .. 1201418 +  -9.1  -5.17744   ATTTATAAAAGTGGG             GGCTGTC TTTA GGCAGCC              TTTTTCTTAGTGTAT  90 33
      BH1114 1204422 .. 1204444 +    -7  -2.73994   AGTAGACGAAAAAGG           CCGCTTCA AACAGAA TGGAGCGG           TCCTCTTCAACAACT  56 40
      BH1115 NONE
      BH1116 1208869 .. 1208899 + -16.2  -3.71353   ACATCTGAAAAATAA       GGGTGGCATTCAGC GTC GGTGAGTGCCACCC       TTATTAACGTTGTTT 100 131
      BH1117 1210455 .. 1210476 +  -6.6  -4.72272   GGTAACGTTTGAAAA           TAGGCCAT CTTCGC GTGGCCTA            TTTTTCCTAAAGGAG  81 36
      BH1118 NONE
      BH1119 NONE
      BH1120 NONE
      BH1121 NONE
      BH1122 NONE
      BH1123 NONE
      BH1124 1218073 .. 1218092 +  -8.6  -4.38116   CGTAAGGATAGACAA            GTCACTGT GAAA ACAGTGGC             TTTGCTTTTTATCAG  85 36
      BH1125 NONE
      BH1126 1221983 .. 1222020 +  -9.3   -3.9712   GAAGCGTCGGCTGGC   TAGTAGACAGACTAGGAA TTC TCCCTAGTCTGTC-GCTG   TTTCTAATAGGGTGA  83 23
      BH1127 1223387 .. 1223419 + -15.8  -4.18042   AAAGCAAGAAAATAA      TCCCGTATCATCTT AGTTC AAGATGGTACGGGA      TTTGCTTTGTATCAA 100 41
      BH1129 1226177 .. 1226200 +  -6.7  -5.89827   TTGACATGTAGCAGT          GAGTTGCAC GGACAA GTGCGGCTC           TTTTTTTTGCTCATT 100 30
      BH1130 NONE
      BH1131 NONE
      BH1132 NONE
      BH1133 NONE
      BH1134 NONE
      BH1135 1232552 .. 1232563 +  -2.2  -2.60496   ATACATAGGGGAATA                GGAG GGGA TTCC                 ATGTTTGAAGAAACA  40 25
      BH1136 1234100 .. 1234111 +  -3.6  -3.06483   AGAGGGGGGGAGTAC                GGTG ACAG CGCC                 TGTCTGGTTTCCATC  45 47
      BH1137 1236031 .. 1236064 + -14.1  -3.83205   TCGAAAGGTTAGGAA     CAAAGCAATCCTC ATAGCTGC GAGGATTGCTTTG      TTTGATGTACGCAAT 100 9
        sspA 1236427 .. 1236450 + -14.6  -3.72363   TAATAGCATGGCTAT          GAAGGGGCGG GATT CCGCTCCTTC           TTTGCACTTTAAATA 100 38
      BH1139 1236794 .. 1236824 +  -6.9  -4.17109   CGATGAACAGTAAAA       CAGCCACCTTG ATATGAGGG CAAGATGGCTG       TTTGGTTTACTTATT  73 28
      BH1148 1245362 .. 1245382 +  -2.6  -4.08767   CTAATCTCATACATG            TTATAGTC GTGAA GACTATGG            TTTTAGGAGGCTCAC  55 83
      BH1149 1245761 .. 1245779 + -14.6  -4.81551   AACGAATAAGGTCAA             GCCTCGCA TAT TGCGAGGC             TTTTTGCTATGAGTA 100 32
      BH1150 NONE
      BH1151 1248417 .. 1248452 +  -9.9  -3.29829   ACTTAAACGGTTGAA    CAGT-TCCCCCTTAAG AAAGA CTTAAGGGGGGCATTG    TTGTGAGAAGATATG  75 47
      BH1152 1250124 .. 1250142 +  -4.6  -4.76644   CTTTCTCCAATGATT             TCTTAAGA AAT TCTTCAGA             TTTTTACTAAGTATT  72 103
      BH1153 NONE
      BH1154 1253238 .. 1253284 +  -4.5   -5.2696   AGTACTCAGAGAAGT GCTCCTAATAGGTAGACAGAT AAAAA ATTTTTTCGCCTATTAGGTGC TTTTTTCGCTTTTAA  80 84
      BH1155 1253605 .. 1253628 + -14.6   -5.4505   TTTTTCAAATCATAA          GGCATCCACG GCTG CGTGGGTGCC           TTTTTTGTTGAAGAA 100 76
      BH1156 NONE
      BH1157 NONE
      BH1158 1257585 .. 1257607 +  -8.4  -4.95155   GTTAAACACATGTAA           GGGTGTCC CGTGATA GGGCACCC           TTTTTGTACTATAAA  90 36
      BH1160 NONE
      BH1161 1261359 .. 1261385 + -11.7  -4.11216   ACATTCTGCGAAAAA        GACCGAGACAGA AACT TCTG-CTCGGTC         TTTTAGCGGTGGAAC  91 71
      BH1163 NONE
      BH1164 NONE
      BH1165 NONE
        natA NONE
      BH1167 1266018 .. 1266030 +  -4.1  -2.79302   TCATTTTTGAAACTG                CCATA GAG TGTGG                TATGATGAAAATACT  46 66
      BH1168 NONE
     spoIIIJ 1267219 .. 1267240 + -13.1  -5.79526   TCGAAACCTAACAAA           GCTTAAGGC CTGT GCCTTAAGC            TTTTTTTTGGACTCT 100 20
      BH1170 1268574 .. 1268619 +    -4  -3.64822   TTCAAACATCAAACA T-TCGGGGTAGGATAAGAGGG GCTCG CCCTCCTATGCCACCCCAACA TTTGACTAAGAACCT  54 11
      BH1171 1269120 .. 1269144 + -12.2  -2.59564   TGACAATAGAAGGTC          GGTGGCTCAC GAATG GTGAGCTACC          ATTATGCAATGGACA  81 56
      BH1172 NONE
      BH1173 NONE
      BH1174 1272718 .. 1272740 +  -4.8   -5.0538   GAAGCACCCTGAGAA           GTCGAGCC CGTGATA GGTTCGGC           TTTTTTCCAGTAAAG  79 13
      BH1175 NONE
      BH1176 1274351 .. 1274393 + -18.1  -3.37879   TTCCACACAAATGAA CTTGAAAGGCACCT-T-CAGC CTA GCTGTAAAGGTGCCTTTCAAG TTCATTAGGATTCGT 100 118
      BH1178 NONE
      BH1179 1275869 .. 1275906 + -23.1  -4.30719   GTGCTAATGATAAAA   GATAAAAGATGGAGGCT ATAT AGCCTCCATCTTTTATC    TTTGTTGTGAGAGGA 100 34
      BH1181 1276988 .. 1277017 + -10.9  -5.09426   CGTAACCATAAAAAA       GAGGTTACCAA TTTAGCTT TTGGTAACCTC        TTTTTTGACGTTAAG  93 36
      BH1184 1279470 .. 1279487 +  -2.7  -3.91084   CTCGGAAAATTCAGG             GAACTTT CCAT AAAGGTC              TTTGATTGGCAATGC  54 178
      BH1187 1281069 .. 1281081 +  -7.7  -3.91164   CGTTCAGCAATCTGC                TCGGT TCC ACCGA                TGTTTTTCAACCATT  72 336
      BH1190 1283079 .. 1283103 +    -8  -5.72622   ACACCGATGCCAGGG          GACAAAATCT AAAGA AGGTTTTGTC          TTTTTTCTTTCTCAA 100 14
        ecsA NONE
        ecsB NONE
      BH1193 1286028 .. 1286068 + -17.7  -5.58454   TTTATCCACATGAAA  GAGGCTTTTCAGATGAGGT ACG ACCTCGGCTGAAATGCCTC  TTTTTTTACTATAGG 100 43
      BH1195 NONE
      BH1196 1288166 .. 1288198 +  -6.9  -2.64155   GAAGAGGGGCTCACG      GGCCTCTCTCCACTA CTA TAGAGGAGGGAGGAA      TAGATTTGAAAAAAA  56 48
      BH1197 NONE
      BH1198 NONE
      BH1199 NONE
      BH1200 1291624 .. 1291654 +  -6.2  -6.17669   AACATAATAAAAAAG       GTTCGGATCATT ATATTTG GATGACCCGAAC       TTTTTTTGTTTTATT 100 64
        pbpF 1294452 .. 1294464 +  -2.7  -5.01042   AGATTGAGAAGTAAG                TCGTT GTA AATGA                TTTTTCGTTTAGGTT  70 137
        hemE NONE
        hemH NONE
        hemY 1297922 .. 1297962 + -17.2  -2.90194   AATTTTGTAAAATAG  GAAAGGATCATTCGTTGA GTAGA TGAACGAATGATCCTTTC  TGTCGTTAGAGACGT 100 31
      BH1205 1299683 .. 1299694 +  -2.2  -5.58454   CTCTAGCTCATTTGA                CGTG TATT TACG                 TTTTTTTACTGTAAC  81 144
      BH1208 1302233 .. 1302265 +  -7.8  -4.29176   AATCAACAGAAAAAA      GGTTCGGATCAT CAAAATAAA AGGATCCGAACC      TTTTGGATTACGTCT  77 81
       spo0B NONE
         obg 1306936 .. 1306957 + -12.3  -3.68324   TTATTGAATAATGGA           GAGCTCGCC GTAG GGCGAGTTC            TATTTCTTCCAAATA  90 30
        pheB NONE
        pheA 1308486 .. 1308508 +  -8.4  -4.75372   TTAAAATTAACAGAA           GCGAGCTC CGTATAA GGGCTCGC           TTTTTGCTGGATGAT  88 11
        nadB NONE
        nadC NONE
        nadA 1313788 .. 1313809 +  -9.5  -5.41359   GAGCTTAGATGAAAA           GTTCACGAT GATT GTCGTGAAC            TTTTTTCATTTCATT 100 33
      BH1221 1315432 .. 1315466 +  -3.5  -4.08216   AACAGACTAAAGAGA     GCCTCCTTAAGCC AGTCTAAAA GGTGAAAGGAGGC     TTTTAAAACCGATGA  56 58
      BH1222 1316470 .. 1316490 +  -9.7  -4.95155   ATAGTCATTTTGGGA            GGGGAGCTG TAT TAGCTCCTC            TTTTTCTAATGTAAA  93 37
      BH1223 1317143 .. 1317169 + -10.2    -4.652   GAAATGTAGAGACGC         CCCCTTTTGC GGAAAAA GCAAGAGGGG         TTTTTCACGTACTTT  91 32
        ruvA 1317911 .. 1317937 +  -4.4  -3.51708   ACAAACAGAAGAAGC         TGCGGTTGAA CAAGGAA TCCGACCGCA         TTCCTTTGAGCAGTA  54 84
        ruvB NONE
      BH1226 NONE
        queA NONE
         tgt NONE
      BH1229 1321687 .. 1321717 + -15.6  -3.83705   CAGATTAATACATAA       GAAAAGCGCAGC CTCAGTA GCTGCGCTTTTC       TTTGCTCATCCTTTT 100 33
      BH1231 1323576 .. 1323586 +  -2.6  -2.58812   CGGTATTTGATTTAT                 TTTT AGA AAAA                 TACCTTACATTTAAC  41 20
      BH1232 1324701 .. 1324725 +  -9.4  -3.78607   GGATTTAACCAAGGG         GCTGACTCTCA AATG TG-GAGTCAGC          TGTTTGTTCTGATAT  79 379
      BH1234 NONE
      BH1235 1327317 .. 1327344 +    -7  -4.20354   GGAAGATTGGTTCCA        GGAGTTTGAGGT GTAG GCTTCAGGCTCC         TTTTCCCATTCCATT  73 10
        secD NONE
        secF 1329751 .. 1329777 + -11.7  -4.89477   CACCATAAGCTTCTA         GACATGACTGA CAGGC TCGGTCATGTC         TTTTCTTGTTGAAAC 100 33
      BH1238 NONE
      BH1239 1331308 .. 1331349 +  -4.4  -3.29649   AAAGAACATCATTGT CACCCCTTAATCCCTCTA GTATAA TAGGATGGTCAAGGGGTG  TTCATATGCTAGAAT  52 40
      BH1240 NONE
         apt 1334235 .. 1334253 +   -11  -5.03747   AATAATGAACACCAA             GCATCTGC CTA GCAGGTGC             TTTTTTAAAACATTT  93 36
        relA NONE
      BH1243 1337209 .. 1337232 +  -5.3  -5.89947   AAATAGAGAAGGAAA          GATCTGACT ACATTC GGTCGGATC           TTTTTTTTCACTTTA 100 35
      BH1244 1338863 .. 1338890 +  -8.6  -2.70932   AATTAATTCCGTACA        AGATCAAAAAGA TTTC TCTTTTTGATCA         TCCTTAAGGGAGGAG  65 35
      BH1245 NONE
      BH1246 NONE
      BH1247 NONE
      BH1248 NONE
      BH1249 NONE
      BH1250 1345358 .. 1345368 +  -6.8  -3.29043   GAGAGGAAGGTCAGC                 GGCT GAA AGCC                 TTCTAAAACAGCCTT  62 383
        hisS NONE
        aspS 1348940 .. 1348958 +  -8.9   -5.7946   AAGCGAAGGCGAAAA             CCTTTCC TTATC GGAAAGG             TTTTTTTGTTAGAGA 100 228
      BH1253 1350695 .. 1350710 +  -5.4  -4.07687   GAGTCCTGAGGTGTA              CGTGCA TAAC TGTACG               TTTTGAGCCAACACT  65 441
      BH1255 1351861 .. 1351898 + -12.1  -4.20834   AGCGTTAATACAACA   CAAAGCCCACTCAGTCA CTTA TGACCGAATGGGTTTTG    TTTCGTTATTTTGCG  95 33
      BH1258 NONE
      BH1259 1355071 .. 1355085 +  -3.6   -3.2856   GATAAAGGTGACCAA               GAATAT TAT ATGTTC               TATATTTAGCATTTG  48 2
      BH1260 NONE
      BH1261 1357410 .. 1357436 +  -8.7   -4.8543   GAAAAAGAAAGAGGA         TCGGGAAAGCG CCTGA CGTTTTCCCGC         TTTTTCTGAACATTG  90 10
      BH1262 NONE
      BH1263 1359542 .. 1359553 +  -5.8  -3.53811   TTAGGATGGAAAGGT                GCCA ATAG TGGC                 TTTGACAAAAATGAA  58 159
      BH1264 NONE
      BH1265 1361495 .. 1361520 + -11.2  -5.37593   TAGTGTTGTGTTAAG         GACTGAGCCG TATTTT CGGTTCAGTC          TTTTTTGCTTTAAAA 100 262
      BH1266 1363031 .. 1363058 + -11.4  -5.18726   TACCGCGTGACTTCA        GCTCTCGTCCCTT CAT AAGGGA-GAGGGC        TTTTTCTTATGGAAC 100 275
        alaS NONE
      BH1268 NONE
      BH1269 NONE
      BH1270 1366831 .. 1366849 +  -8.1  -4.84529   TAATATTGATCGAAA             GCAGGCC TTCAT GGTCTGC             TTTTTCCATTTGTAC  86 38
      BH1271 1368186 .. 1368211 + -16.3  -3.54741   GGAAATACTTGACTT         GAAAACTCGCC AACT GGCGAGTTTTC          TTTGCAGGGATCGTC 100 70
      BH1272 NONE
      BH1273 NONE
      BH1274 NONE
         udk 1371827 .. 1371854 + -11.4  -4.42653   ATAATAGCATAGAGG        GAAGCGA-GGGTG AAT CACCCCTTGCTTC        TTTTCTACATAAGCT  93 37
        greA 1372465 .. 1372488 +  -7.4   -4.7373   TCGCTAACGGAAGAG          GAGGCGTTGC ACAA GTGACGTCTC           TTTTTCGTGGGATAA  83 34
      BH1277 1373199 .. 1373228 + -11.6   -5.1287   TTGAACCTTAGGGAA       TAACCGATCTCT TAAGAT GGAGATCGGTTA        TTTTTTCGCTCTAAA  95 30
      BH1279 NONE
      BH1280 1374595 .. 1374621 +  -9.5  -4.66318   GATCAACAATAACAA         GCCAACCTC AGAATGAAC GAGGTTGGC         TTTTCTTAAGATGGT  93 29
      BH1282 1376292 .. 1376324 + -17.1  -3.33261   GAACGTACGTCCTTA      CCAAGCAGCAAGTCG ACT CGGCTTGCTGCTTAG      TTATGCGAGTTAGGA 100 41
      BH1283 1376782 .. 1376822 +   -15   -3.2362   ACGGAATGTACGTAA CATGCAAAAAAGCGGACTC TACT GAG-CCGCTTTTTTGCATA  CTTTTATCCAACTTG 100 72
        sigK 1379208 .. 1379231 + -12.5  -4.36931   TGGGAAAGGATAAAA          GAACCGCTC GATGAA GAGCGGTTC           TTTTACTGTAAATTA 100 28
      BH1289 1381913 .. 1381937 +  -4.2  -4.37886   ACCGTTTTCAATTAC          GCTGATGGCT TGACC AGACAGCAGC          TTTTCTAGAACATCA  64 283
      BH1291 1382931 .. 1382949 +  -2.3  -5.47821   GAACGCGTTTTATGG             GTGAGCT GAAAA GGCTCCC             TTTTTTTGCGTAGGT  76 167
      BH1292 NONE
      BH1293 1383511 .. 1383522 +  -7.2  -3.71607   GGGGACAGGCCATAT                CGGC AGTC GCCG                 TTTCGGTCGTGTTGG  68 94
        cwlC 1384366 .. 1384389 +    -6  -5.67967   GAATCATCACTTTTA          GTAGGCCT ATTTTAGA GGGCCTAC           TTTTTTTATGGTGGT  95 43
      BH1295 1387129 .. 1387157 + -12.6  -6.06723   TATTTAGGAATTTTG       GTATGAGCCC-GT CAAT ACTGGGCTCATAC        TTTTTTTTTACAAAA 100 69
      BH1298 NONE
      BH1299 1391113 .. 1391145 +  -9.1  -4.12315   TATCCATGATCAAAA      GAAAAAGGAGCCCTA AAA TTGGGCTCCTTCCTC      TTTGCTTGTTCGTTT  83 32
      BH1301 1393492 .. 1393510 +  -4.6  -2.73364   TTATACACTTAATTT             CCAAAC AAATCCA GTTTGG             TCGTTAGGATGGACC  47 260
      BH1302 1394364 .. 1394396 +  -8.6  -4.68384   CTACTTGAATATGAA      GAGATCGATTCA TAAATTACT TGGATCGATCTC      TTTTCTTGGATACAT  88 11
        katX 1397686 .. 1397706 + -10.5  -5.42862   ATTAAAGCATTGCGA            GAACCTCAT GTT GTGAGGTTC            TTTTTTTAAGGCTCT 100 36
      BH1307 1399040 .. 1399085 +    -4  -3.64822   TTCAAACATCAAACA T-TCGGGGTAGGATAAGAGGG GCTCG CCCTCCTATGCCACCCCAACA TTTGACTAAGAACCT  54 11
      BH1308 1400187 .. 1400210 + -14.6  -5.08824   TTGTTGGCTGAAAAA          GGAGCGAGGG GTTG TCCTCGCTCC           TTTTTTCAATCGCCG 100 56
         psd 1402434 .. 1402444 +  -2.6  -2.78384   CGCCATGCTTGAAAC                 TTTT CAT AAAA                 TATAATGACGAGCAA  41 318
      BH1320 1409051 .. 1409075 +  -7.1  -5.08011   ATGATGGCAAAAAAA          GACGAAGCCCA TTT TAGACTTCGTC          TTTTTTACACGTTTT  86 37
      BH1322 NONE
      BH1323 NONE
        aroE NONE
      BH1325 NONE
      BH1326 NONE
      BH1327 NONE
      BH1328 NONE
      BH1329 NONE
      BH1330 1415737 .. 1415768 + -18.2  -3.01924   TTGCGTAGCGAAAAT      GATAAAGGGCAGGG ATAT CCCTGTCCTTTATC       TCTTACAAGGAGGTG 100 55
       comEA NONE
       comEB 1418337 .. 1418348 +  -2.2   -2.5031   ATGTGAGGTGATGGC                TTGG CTTC CCGA                 ATCATTTTCCTCTTC  39 89
       comEC 1421105 .. 1421134 +  -9.3  -4.30014   ACGTTTATCATAAAT       GGGGGATGGGCTT TATC AGGTTCATCTCCC        TTTTCCATTCGTACC  85 472
      BH1337 1422336 .. 1422389 + -22.1  -4.05446   CCGCGCTACGCTTGG TGGCCTTTTATTCGGTTGAAGGCTG GTAC CAGCCTTCAACCGAATAAAACGTAA TTTCTCGTTCGCCAC 100 102
         gpr 1425476 .. 1425497 + -11.5  -6.25578   CCCATTAAAATCTTT           GGGCTCGCC AACT GGCGGGCTC            TTTTTTTTATTTCGT 100 33
      BH1341 NONE
        lepA 1427896 .. 1427924 + -13.3   -4.3902   AGCGTAAATCGTGAG        CCTCTTATAAAGC GTT GCTTTATGGGAGG        TTTCCTTTTTATCGT 100 42
        hemN 1429364 .. 1429375 +  -3.6  -2.63479   CTTTATGTGAAGCAA                CCTC AATA GGGG                 TGATATAGCCATGTT  43 184
        hrcA 1430433 .. 1430461 +    -4  -3.41414   AGATGGTAATATTGA       CAATTAGTGTGCA TTGA TGC-TGCTAATTG        TTCTACATATGATTT  50 41
        grpE NONE
        dnaK 1433001 .. 1433026 +  -8.4  -4.82901   TTAGCTTTAGAAAAA         GTCAAAGTCA GAGCCA TGACTTTGGC          TTTTTCTACGAAAAA  88 43
      BH1347 1434369 .. 1434414 +    -4  -3.64703   TTCAAACATCAGACA T-TCGGGGTAGGATAAGAGGG GCTCG CCCTCCTATGCCACCCCAACA TTTGACTAAGAACCA  54 11
        dnaJ NONE
      BH1349 NONE
      BH1350 NONE
      BH1351 1438813 .. 1438845 +  -6.3  -4.88407   GGGTGATCTGATCAA      TGGCATCTATCGTAA TGT TTGCGGTGGGTGTCG      TTTTTCATTCGCTCA  82 35
         dra 1439663 .. 1439681 + -10.3  -5.58179   GGGAGTTATTAAGGA             GGAGCCT GAGGG AGGCTCC             TTTTTTCTTATGCTC 100 29
        rpsU NONE
      BH1355 1441465 .. 1441490 + -11.9  -4.99861   ATAATTGAACAATCC         GACGTCTTGTC ATTG GACAGGGCGTC          TTTTTATGATTCCTA 100 37
      BH1356 NONE
      BH1357 NONE
      BH1358 1444580 .. 1444610 +   -17  -4.87626   TAAACGTTAATGACA       GCCGCTTGTTACCA CAA TGGTAGCAAGTGGC       TTTTTCGTATTAGGG 100 31
      BH1359 NONE
      BH1360 NONE
        phoH 1447259 .. 1447284 + -14.1  -3.86634   GGATGGCAATTAAAT         GAGACCCTCTG TGCT TAGAGGGTCTC          TTGTTACTTGATTAT 100 60
      BH1362 NONE
      BH1363 NONE
      BH1364 NONE
      BH1365 NONE
         cdd NONE
         bex 1452572 .. 1452595 + -11.1  -5.86061   GTCACACACTCTTTA          CAATGGCTG GGGGAA CAGCCATTG           TTTTTTTTGCTAGAA 100 67
      BH1368 1452908 .. 1452920 +  -2.7  -3.27923   AGATAGTCCTACTCA                TTAAC GTT GTTAG                TTGATCGTGTTAAAG  46 22
        recO 1453928 .. 1453967 + -16.5  -5.42265   GGAACCGCGGGTTAA  CTCTCGTCCCTATGCCG TCCGTT CGGCATAGAGGCGGGAG   TTTTTTGTACTTTAA 100 242
        glyQ NONE
        glyS 1457066 .. 1457078 +  -3.4  -2.96216   TTTTTCGATGCCAAC                CGAT GATAA ATCG                TATATAATAATAAAG  45 44
      BH1372 NONE
      BH1373 1458656 .. 1458679 +  -8.9    -4.652   GTCTCTTTTGAAACG          GGAAAGGGG ATTGTA CCTCTTTCC           TTTTTCGAGTGATTT  88 55
      BH1374 NONE
        dnaG NONE
        sigA 1462428 .. 1462455 +  -3.4  -5.12707   TAGAATAAATGTGTG        GGGACCCC CTCTTTCCTTTT GGGGTTCC         TTTTTTACACTTTAA  72 33
      BH1377 1463214 .. 1463227 +  -3.1   -4.2803   AATGAGGGAAGCCCT               TTCCT CGCA AGGAG                TTTTCCGTTAAAATG  59 65
        cccB 1463703 .. 1463724 + -10.1  -4.42386   TGAGTAAAAAATGAA           GCGGGGGAG CTAT TTCCCTCGC            TTTTCTACATAAAGA  90 34
      BH1379 NONE
      BH1380 1465584 .. 1465606 +  -7.7  -5.42862   TTTATTTAAAGGTAG           GTGCTCATC GAGTA GATGGGCGC           TTTTTTTGGGGCTCT  93 32
      BH1381 1466244 .. 1466266 +    -7  -5.07053   TGAATAGCAAAAAAA           CTGTGTCC CTTAATT GGGCACAG           TTTTTTCGGCTACTT  85 142
      BH1385 NONE
      BH1386 1471137 .. 1471165 + -16.7  -2.83299   CAATAAATAAAGAAA        AGGCCGAGCTTGG AAT CCGAGCTCGGCCG        CTTTAAGTATACTGC 100 35
      BH1388 1472792 .. 1472815 +  -6.1  -5.25656   TCTTCTTAATGAAAA          GCCT-AACAC GTTGA GTGTTTAGGC          TTTTTTCGTGCTTTT  87 32
      BH1389 NONE
      BH1390 1474854 .. 1474869 +  -3.2   -2.8742   CAATATACGAAATAC              GATCCT TATA AGGAAC               TCGTTCATGTTTGAA  44 172
      BH1391 1475696 .. 1475728 + -10.7  -5.50925   GAACAAAACGAAAAA      GGTTCGGATCATT TTATTTT GATGATCCGGACC      TTTTTTCTGTTGATT 100 87
      BH1394 NONE
      BH1395 1481509 .. 1481520 +    -3   -3.3692   CAATCCCTTCATGAT                GATT GTTG AATC                 TGTTACTTTCGTGTA  46 27
      BH1396 1482000 .. 1482013 +  -3.9  -3.33744   TACATTCAAATGAGG               TTTTC ATAC GAAAA                GTTTTTGGCAGGAAA  50 42
      BH1397 1482226 .. 1482247 + -14.5  -5.06052   CTAAGTTGATTTATG           CGAGCATGG GATC CCATGCTCG            TTTTATATTTTTTCA 100 37
      BH1398 1482579 .. 1482597 + -13.2  -4.31329   ACGACACGAAGAAAA             GACCGGAA GCA TTCCGGTC             TTTTCCCATTTTTAA 100 40
      BH1400 1483889 .. 1483924 + -15.8  -3.08415   GAGTAGGGGAACAAA    T-GAAAAAGCATAAGCG TTA CGCTTATGCTTTTTCTA    ATTCTTTCTGCTTGG 100 47
      BH1403 NONE
      BH1404 1487863 .. 1487890 + -14.4  -3.55761   TTCACGAGCTCAGAA        TAAAAAAGCGGA GATT TCCGCTTTTTTA         TTTGCACAATACGTG 100 23
      BH1405 1488685 .. 1488707 +  -5.5  -5.91981   GAAGATAAATAAACA          GGG-GACGGA GTTA TCCGCCGCCC           TTTTTTTTAGGTTTT 100 29
      BH1407 1491330 .. 1491355 + -14.9   -4.2349   AGAAAATCGTTAGAA         GAAAAGCAGAG ACGC CTCTGCTTTTC          TTTTCAATATCAACA 100 28
      BH1408 1492789 .. 1492810 + -13.1  -3.69883   AACTTGTTTTACTAT           TTTGGAGGG ATTT CCCTCCAAA            TTCATTCTTTATTAT  95 181
        sodA 1493480 .. 1493508 +  -7.5  -4.73105   TCTGATGTTTACATA       GAGGGG-CCATT TACAAT GATGGACCCCTC        TTATTTTTTGTAGGT  83 42
      BH1410 1495231 .. 1495258 + -12.1  -3.80858   CGGATCGGCTTCCAT        GAAAGCTCGGC CATGTC GCCGAGTTTTC         TTTCATGAGTTCTGA  91 362
        pbpA 1497408 .. 1497439 + -13.1  -4.99134   ATTAAACGCAAAAAA      CATCCTCTTCAGC GTACGA GCTGGAGGGGATG       TTTTTACTTTAGGCT 100 36
      BH1412 1498812 .. 1498857 +    -4  -3.64703   TTCAAACATCAAACA T-TCGGGGTAGGATAAGAGGG GCTCG CCCTCCTATGCCACCCCAACA TTTGACTAAGAACCC  54 11
      BH1414 NONE
      BH1415 NONE
         mpg 1503903 .. 1503928 +  -7.7  -5.95539   CACCGTGAGACAAAA         TAAGCAGCTGGT CAT GCCA-CTGCTTA         TTTTTTTATTTCACC 100 261
      BH1417 NONE
      BH1418 NONE
        moeB 1506553 .. 1506563 +  -5.4  -3.32769   TCGGGCTATAACGAT                 GGAT AAA ATCC                 TTCATCATTTGGAAA  56 30
        nahS 1506814 .. 1506854 + -12.2  -4.72272   TAACGAACTGGGCAA CGCCTCTGAAAATCGC-TAA TGC TTATGCGATTTT-AGGGGCG TTTTTCATAGAAGCG 100 38
      BH1421 1508954 .. 1508980 +  -8.8  -4.82154   ATAAAGTCTTTCCCA        CAGACCGCTGA GAATGA TC-GCGGTCTG         TTTTTCGTCTAAATT  89 464
      BH1423 1511276 .. 1511290 +  -4.2  -4.12603   CCTGATCGTTAATTG               GGTGCA CTT TTCACC               TTCTTGTTTCATACA  59 29
      BH1424 1511969 .. 1511983 +  -2.8  -3.89346   CAGATGAGGTGACGA               CCGT CATGAAA ACGG               TTTATGAAGTGCAAC  53 44
         glk NONE
        ansB 1514652 .. 1514682 + -14.1  -5.16206   CCTTAAAAAATAAAA       TCGGGAGAACCGT TTGAT GTGGTTCTCCCGA       TTTTTGTGTTGATTT 100 93
      BH1428 NONE
      BH1429 1518048 .. 1518077 +  -9.3   -4.7416   AATTAGTATCTCTAA       GATCTGTGAACGT ACGA GCGATCACAGGTC        TTTTTGCACTTTTAA  89 35
      BH1430 1519657 .. 1519681 +  -8.6   -5.9218   CGATCATCATGGGTA         GCCGG-CATCC TTAT GGATGGCTGGC          TTTTTTTATTGTATA 100 204
      BH1431 NONE
      BH1432 NONE
      BH1433 1521323 .. 1521333 +    -4  -3.57263   AGCGAGCAGCGGACT                 TGAA ACA TTCA                 TTTCAAAATGAAGGT  52 4
      BH1434 NONE
      BH1435 1523308 .. 1523336 + -10.9  -2.93113   TCATGAACGCTCGTA        GCCCACGTCCCGT TTG AAGAGGCGTGGGC        TCATTCTATGTCGTT  78 35
      BH1436 NONE
      BH1437 1525150 .. 1525170 +  -8.3  -3.74158   CAAATAAAAAGAAAA            GGAAGGC CATCAAA GCCTTCC            TTTCGCTATGATTCA  73 34
      BH1441 NONE
      BH1442 1528255 .. 1528271 +  -9.5  -3.29461   TTACTTCCTATTATA              CTTTGCA TTC TGCAAAG              TTGTAAGAAAAATTC  75 412
      BH1444 1528585 .. 1528617 +   -15  -3.69621   GGAACGGAAAGACTA      GAAATGCGGAAGGA GAAAA TCCCTCCGCATTTC      TTTAGCCTTGTGGGT 100 25
      BH1446 1531578 .. 1531606 +   -14  -5.31275   GATTTGAACAGAAAA       CGGAGGTCGGATC AATT GATCC-ACCTCCG        TTTTTTCTAATCAAA 100 47
      BH1449 NONE
      BH1450 1533111 .. 1533125 +  -2.9  -2.90496   GCGGAAATAAAAGAC               TTGAA GGCGG TTCAA               TCATTTCGACGCAGG  42 31
      BH1451 1533373 .. 1533396 +  -5.3  -5.04601   TTTTAACAGAGATGA          GAGATCGGT CCTTCC GCTGATCTC           TTTTTAATTTGTGAA  79 35
      BH1452 1533616 .. 1533638 +  -4.9  -4.07877   AGGTTGACAAGGACA           TAGAGTCTT ATTAA AAGCCTCTA           TTATTTGTGAGGTGA  63 12
      BH1453 1534697 .. 1534724 +  -7.1  -4.70659   CCGCTTTCGTTTCAA        TGGGAA-TCGTC GGGTA GACGGCTTCCCA        TTTTTCAATATCGAA  82 77
      BH1457 1540496 .. 1540512 +  -7.2  -4.74103   AGAGAGCAAGTAAAT              GGGGGC ATTGC GCCTCC              TTTTTCACTTGAAAG  83 28
      BH1458 NONE
      BH1460 1541922 .. 1541954 +  -9.3  -5.50925   AAACGTAATAAAAAA      GGTTCGGATCATT TTATTTT GATGATCTGAACC      TTTTTTCTGTTGATT  95 70
      BH1461 1543259 .. 1543286 +   -12  -3.31443   GGCGAATGATCACGT        CGGTCTCTCTAC AGCT GTGGGGAGGCCG         TTCCATTGTTATAGG  86 50
      BH1462 NONE
      BH1463 1544697 .. 1544715 + -10.3  -5.21506   TTATAATTCTATGAG             GGCTTGC CGATC GCAAGCC             TTTTTCTATTGTTCT 100 35
      BH1464 NONE
      BH1465 1546397 .. 1546414 + -12.7  -4.54477   GGAGCGATGGAATGA             GGACGGG TATA CCCGTCC              TTTTCTACATTTTAA 100 26
      BH1468 NONE
      BH1469 1549372 .. 1549393 +  -8.7  -5.66684   ATTAATAGAGAAGAA           CCGTACCTG ATCC TAGGTGCGG            TTTTTTTGTACGTTC 100 43
      BH1470 1551198 .. 1551212 +  -8.6  -4.13816   TAAGTTTGTGTATTC               CTCATG AGG CATGAG               TTGTCTTTTTCTCAA  78 199
      BH1472 1552658 .. 1552683 + -11.9  -5.26875   TTTTTCAGCATGATT         GATCGGGCTTT AAGG GAGGCCCGATC          TTTTTTACTTCCAAA 100 24
      BH1473 NONE
      BH1474 NONE
      BH1475 1556855 .. 1556866 +  -4.4  -2.88427   AATAGAATCATCCGC                TGGA GGTG TCCA                 TGTGTCGCAACTGTT  48 69
      BH1476 NONE
      BH1477 1558720 .. 1558744 + -12.9  -5.29716   TTCAATAATGTTTGG          GCGAGAGGGAC TTT GTTCCTTTCGC          TTTTTCTTCTATTAA 100 33
      BH1478 1559252 .. 1559277 +  -8.2  -4.18018   TACGCTTAATACAAA         CGCCCGGGAC AATATC GTCATGGGCG          TTTTACATAAGAGGG  77 32
      BH1480 1560402 .. 1560427 + -10.5  -3.54146   TCAGTCTATGTAATG         CACCCCTCT TTTTTCCT AGAGGGGTG          TGTTTCGTTAAAGCC  79 28
      BH1483 1562514 .. 1562529 +  -6.8  -6.20267   AGAGACGAATGAAAA              GGCAGG GTCC TCTGCC               TTTTTTTATTTTTAG 100 29
      BH1484 1563461 .. 1563482 +  -5.1  -6.01187   AATAATGGAGGTGAA           CCACACTAT TAAA AAGGTGTGG            TTTTTTTATTTGCTT 100 36
      BH1485 1563849 .. 1563882 +  -6.8  -5.40474   AGACAAACTAGAGGC     GACACAAAATTGGT GAATAG GCCAGCTTTGTGTC      TTTTTTTACACCAAT  93 55
        cysH NONE
      BH1487 NONE
      BH1488 NONE
      BH1489 1567685 .. 1567701 +  -5.9  -2.84878   GTAGGGATATAAGGA              TTATGCT CTT AGCATAG              CTTTACATTGCCCGA  52 48
      BH1490 1567881 .. 1567900 +  -5.6  -3.76482   CATCGTGTCCTTTTG            GACCGAGG TCCT TCGCGGTC             TTCTTCATAATGTCC  61 91
      BH1495 NONE
      BH1496 NONE
      BH1497 NONE
      BH1498 NONE
      BH1499 1576411 .. 1576421 +  -5.4  -3.17763   AATAAATGAGGAGGA                 TGAC CGA GTCA                 TTCGTACAATATGAG  54 39
      BH1500 1578036 .. 1578064 + -13.3  -4.59027   ACGGTTCAATAAAAG        GAAGCTCTGTC GATCAAA GACAGAGCTTC        TTTTGTATCATCATT 100 29
      BH1502 1580103 .. 1580117 +  -2.7  -4.34947   ACCGCACAATCCTGT               GGCGG ATGCC CCGAC               TTTTGCTGATGTATT  60 514
      BH1506 1584496 .. 1584508 +  -4.7  -2.71483   TGATGTGATTGAAAC                GACCC AAA GGGGC                TGATTAGACAGATGT  47 380
      BH1508 1586377 .. 1586402 + -13.4  -3.16936   GGTTAACGATTGTGC         CCCCTCGTTT GTTGAA AAACGAGGGG          CTTTTGCTGCGCTTT  91 35
      BH1509 NONE
      BH1510 NONE
      BH1511 1589810 .. 1589832 + -11.3  -4.14392   TGTCAATGGATAAAA           GCTTGGGGT GTTAA GCCCCAAGC           TTTTGCACGTTAAAA  93 28
      BH1515 1594224 .. 1594251 + -10.6  -5.62288   AAGGATAAGATTCGG        GAGCACGTCCTT TAAA AGGGAGGTGCTC         TTTTTGTTTTGTTGC 100 33
      BH1519 NONE
      BH1520 1599556 .. 1599578 +  -9.8  -4.26292   CTGTAAGACAAAAAA           CAGCCCTACG TAA TGAAGGGCTG           TTTCCTTTTCCTATT  89 35
      BH1522 1601129 .. 1601159 +  -5.4  -5.64274   AGCATCATAAGCGTA       TGCTCTCTACTTAA AAA TGAAGTAGGGGGCC       TTTTTTTGTACGTAG  93 31
      BH1523 1602331 .. 1602345 +  -5.6  -3.14344   AGTTGCTGAGGCGGT               CACCCG CGT CGTGTG               TTGATGGACAGAGTC  54 7
      BH1524 NONE
      BH1525 NONE
      spoIIM NONE
      BH1527 1605583 .. 1605610 + -10.1   -4.7153   AGGAGTAATGAAAAA        CCTTTTCAATT GGAACA AATTGAAAAGG         TTTTTAAGCTTCTTT  93 33
      BH1528 1605980 .. 1605996 +  -7.3   -2.6563   AGCGTTTATTGTTTT              TTTACCG TTT CGGTGAA              TAACTTGTTCAGAGC  59 6
      BH1529 1607181 .. 1607196 +  -3.2  -2.87211   TTTGTTCTGTAAAGA              GGTCAG ACTT CTGACA               TCTCTGAAAAAAGCT  44 45
      BH1530 NONE
      BH1531 NONE
      BH1532 1610140 .. 1610161 +  -8.1  -2.70936   GTATAAAGTAAAGCA           TCATTCAGT GGTT GCTGAATGA            TAATCTAGTTAGTCC  61 35
         pdp NONE
      BH1534 1612040 .. 1612063 +  -6.8  -5.64274   GAAGGCATACAAAAG          TAGCAGGA TAAAAAGT TCCTGCTA           TTTTTTTGTACCTAA 100 44
        dacF NONE
     spoIIAA NONE
     spoIIAB NONE
        sigF 1615102 .. 1615122 + -14.7  -5.46698   TTGTCCTCCTTTTTT            GCCCTGCCG AAG CGGTAGGGC            TTTTTTCATTTTAGG 100 42
      spoVAC NONE
      spoVAD NONE
      spoVAE NONE
      BH1542 NONE
      spoVAF 1619429 .. 1619455 + -12.4  -5.44721   CCTTGCAGCATTCAA         CGTAGCTAGTGT AAC ACATTAGCTGCG         TTTTTTTACGATGGT 100 292
      BH1544 1620857 .. 1620882 +  -5.3  -4.18494   TATAGCAAAAGTCTT         GCCCCCCAAAT GAAT GTCTGGGGTGC          TTTTCAATGGGAGTG  65 36
      BH1545 1621961 .. 1621984 +    -6  -5.72622   TAGGAAGTAAACCAC          TGCACCCC-AT ATG ATCGGGGTGCC          TTTTTTATTTATGGC 100 43
      BH1546 1623373 .. 1623383 +    -4  -3.90328   ACCCCAACATTTGAC                 TAAG AAC CTTA                 TTTATCGAGGTTGTA  57 63
      BH1548 1627386 .. 1627407 +  -2.2    -4.258   TTTAACTATATAGAG           GGAGGAGG AAGTTG TCTCCTAC            TTTCTTCATCGATGC  56 417
      BH1550 NONE
      BH1551 NONE
      BH1552 1633556 .. 1633575 +  -8.6  -4.67904   CAGCGCCATTAGGAG            TGCAGTCA ATCG TGGCTGCA             TTTTTCCCATTCATC  88 29
      BH1553 1634783 .. 1634798 +  -7.6  -3.64882   TTCAATTTGGAAAAA              TGTGCA TGAT TGCACA               TCTTCTTTCTCGTGG  68 406
        ribG NONE
        ribB NONE
        ribA NONE
        ribH NONE
        ribT 1639082 .. 1639116 + -13.9  -5.60993   GACTGAATCGTTCAA    GGCTTGAA-AGTCTAA AACG TTAGACTTTTCAAGCC     TTTTTTTATGAAAGA 100 35
        scpA NONE
      BH1561 1641419 .. 1641430 +  -4.4  -3.10879   TTCCAAGCAAGCGAT                TGGA TAGC TCCA                 TCTCTTCAAGTTCAT  49 239
      BH1563 1643218 .. 1643245 + -13.4  -2.75481   CATGAATCCCTCCGT        GCTCCCCTCCAC CGAT GTGGGCGGGAGC         TCCTTCCGATTCAAA  85 150
      BH1567 NONE
      BH1568 1647073 .. 1647083 +  -5.4  -2.73875   CGCTCGTGACGGGAG                 GTGT AGG ACAC                 TAATGTTAAAAGGAA  51 12
      BH1569 NONE
      BH1570 NONE
      BH1571 1648664 .. 1648675 +  -5.8  -2.60194   AGAACAGAGGAGGGA                CAGC TTTG GCTG                 GTTGGTTGGAAGCGT  51 41
      BH1572 1649525 .. 1649552 +  -8.5  -5.37345   ATGTCCGGTAATTTG        GGTGAACCATG GGAATA CGTGGTTCATC         TTTTTTATGGTTACA  95 30
      BH1573 NONE
      BH1574 NONE
      BH1575 1651942 .. 1651960 + -10.3  -5.26875   TGGCATGATAGAAAA             GCATGGC GGTTG GCCATGC             TTTTTTCCTTGCAGA 100 41
        rluB NONE
        resA NONE
        resB NONE
        resC 1656364 .. 1656385 + -10.1  -5.00884   GGCATGTAAAGGCGA           CCCCCGC AAACAAAG GCGGGGG            TTTTTTCAAAAAGGT  93 32
        resD NONE
        resE 1658989 .. 1659027 + -10.3  -4.61231   TCCATAAGAAACATT   GAAGCTGACAAACGCCT CTCTC ATGCGTAGGTCAGCTTC   TTTTTCCCCCTATAA  91 62
      BH1584 1661315 .. 1661330 +  -5.4  -5.63236   CTGGTTTTGCAAAAA              CACTCT GAAG GGAGTG               TTTTTCTTTTTCACT  93 347
      BH1585 NONE
      BH1586 NONE
      BH1587 NONE
        cobD NONE
        cobC NONE
        cobP NONE
        cobQ NONE
        cobS NONE
      BH1593 NONE
      BH1594 NONE
      BH1595 1671519 .. 1671529 +    -4   -4.0896   CTTTGAAACTGGCGA                 CATA TAG TATG                 TTTTAGCGGAGCTTT  59 130
      BH1596 1672502 .. 1672524 +  -6.3  -5.80364   CAACATTCTAATGTA          CCGCATGCTG AAAA TAGC-TGCGG           TTTTTTTGTTGCACT 100 46
      BH1597 NONE
      BH1598 NONE
      BH1599 NONE
      BH1600 NONE
      BH1601 1677822 .. 1677843 + -10.2  -5.44119   TGGATGTAAAAAAAA           CTAGCTGG GTAACG CCAGCTAG            TTTTTTTACAATAGG 100 32
      BH1603 1681095 .. 1681115 + -11.1  -5.15381   TGAAAGAATGAAAAA            GACTCGGGA TAA TCCCGAGCC            TTTTTTCCATATATT  93 49
      BH1606 NONE
      BH1607 NONE
      BH1608 NONE
      BH1609 NONE
      BH1610 1686173 .. 1686193 +  -6.9  -4.49556   AATAACAGCAAAAAA            GCCTGAT CGACAAC ATCAGGC            TTTCTTTAGTGAAGG  79 36
      BH1612 NONE
      BH1613 NONE
      BH1614 1689543 .. 1689575 +  -8.5  -5.54338   AAACGTAATCAAAAA      GGTTCGGATCATT TTATTTT GATGACCCGAACC      TTTTTCTTTTGGTTG 100 56
        sigY NONE
      BH1616 1691397 .. 1691416 +  -7.8  -5.28942   ATTAAGCAAACCAAT            GCCCGTTT CACT GGACGGGC             TTTTTCTTTACCGTA  91 36
      BH1617 1691886 .. 1691901 +  -7.6   -2.6696   TACCTACTATTTGGC              GGAATC GGAG GATTCC               ATTATGATCATCCTT  59 3
      BH1618 NONE
      BH1619 NONE
      BH1620 1694170 .. 1694180 +  -5.4  -5.31275   AGAGGCGCCCACTTT                 GTGA AGT TCAC                 TTTTTTGTGATGAAA  85 235
        ddlA 1695218 .. 1695233 +  -3.3  -3.81137   CGTTTGTCAACCTTT              CGTTA AAAAAA TAACG               TTTCCGTGTTTAAAA  54 12
      BH1622 1696708 .. 1696737 + -11.6  -4.26386   TAATAAAGATGGTAT       CCCCTTATAAAG CTTTCA CTTTATAGGGGG        TTGTTTCATTTTTGA  93 48
      BH1623 1697765 .. 1697787 + -14.9  -4.86731   AACGAGTGAAGTAAA           GAGCTGGGC TTGGT GCCCAGCTC           TTTTATTTGAAAAAG 100 27
      BH1625 NONE
      BH1626 1700085 .. 1700125 +  -2.6  -5.41143   GCGAGTGAGATCCAA  CACCTACTTCTTCTTAAT CTTAC ATGACGAGAAGGTAGGTG  TTTTTTTACACAATC  78 263
        metB NONE
        metC NONE
      BH1629 NONE
        metH 1707862 .. 1707890 + -11.1  -5.46698   GTTTTATAGAGGTAA        GACCTTTTCTGTT ATA AGCAGAGAGGGTC        TTTTTTCATTTTAAA 100 32
        sleB 1709130 .. 1709143 +  -3.9  -2.96235   AAATTAAACGGATTG               GAAAA CATA TTTTC                TGTAATTAGTATCTG  47 3
      BH1632 1710516 .. 1710539 + -11.8  -6.06723   TATGATTTTGATTAA          GAAGAAGGGG AGCT CTCCTTCTTC           TTTTTTTTTCGCCCA 100 26
      BH1633 NONE
         cmk NONE
      BH1635 1712681 .. 1712700 +  -7.2  -2.82623   CAAATGAGTTAAATC            TCTTTCGC ATAC GTGAAAGA             TGGTTATAAACAAAG  60 29
      BH1636 1713921 .. 1713945 + -10.8  -5.24129   GTAAGGATCAGTGAA         TCGGTGG-CGT TGAA ACGGCCACCGA          TTTTTTGTGCAAAGG 100 37
      BH1637 1714819 .. 1714849 +  -3.3  -3.54408   AGTACGTGCTATTCG       CGTGAAAACATGG TTGAT TTGCGTTTTCACG       TTCGTTTACATAGAA  50 94
      BH1638 NONE
      BH1639 NONE
        gpsA NONE
      BH1641 1718403 .. 1718433 +  -4.7  -5.08011   AGAAGGGTTTAGTCA       TGATGGAGAAGTG TGCCC CGCTTCTCCACAA       TTTTTTAGCGATTTT  76 130
      BH1642 1719148 .. 1719167 + -12.2  -4.76874   TAGCCGAAGAGCAAA            CCACCAGT TCAC ACTGGTGG             TTTTGATTTTCTCTT 100 130
      BH1643 NONE
      BH1644 1720337 .. 1720356 +  -7.8   -5.9362   CAATATGAGTTAGGA            GAGTCCGA GTAA TCGGTCTC             TTTTTTTGTCTTTTA 100 14
      spoIVA 1722316 .. 1722338 +  -7.7  -4.70319   ATCCTCTAAACGAAA           GAGCTCCCT GCGCA AGGGGGTTC           TTTTGCTTTTCCTCG  84 32
        folE NONE
        mtrB 1723260 .. 1723275 +    -9  -5.49579   GAAAGATGAATAAAA              GCAGGA GCTG TCCTGC               TTTTCTTTTTTGTGC  95 28
       gerCA NONE
       gerCB NONE
      BH1650 NONE
      BH1651 NONE
      BH1652 NONE
       gerCC 1728429 .. 1728454 +  -8.4  -5.07107   GGAATCGAAAAGTGA         CGTCTTGATT TTCAGC GATCAAGACG          TTTTTTCACGCTTTC  90 42
         ndk 1729024 .. 1729048 + -11.5  -2.86931   TTTTGTTTATAACAA          GGCTGTCTC ATGATCA GAGACAGCC          GTTCTGTGTTTCCTT  80 53
        cheR 1729987 .. 1730010 + -12.5  -4.84642   TATCGTAAAGTGTGA          CACAGCAGG TGAGTC CCTGCTGTG           TTTTGTTCCTTTAAC 100 26
        aroF 1731520 .. 1731531 +  -7.2  -2.66216   TACATAGCTCCCCTG                CGCC CTTC GGCG                 ATTCTCATAGTGACC  59 121
        aroB NONE
        aroH 1733012 .. 1733040 +  -7.4  -4.20918   AGCTCGAACAAAAAA        GGAGTTGGAAAG TCGTC CTTTCCATCACC        TTTGTTAGAGTTAGC  76 154
        trpE NONE
        trpD NONE
        trpC NONE
        trpF NONE
        trpB NONE
        trpA NONE
        hisC 1740249 .. 1740260 +  -5.8  -5.41787   ATCTTTTTCCAAAAG                GGGA GATC TCCC                 TTTTTCTGTTTTTTG  89 86
        tyrA NONE
        aroE 1742922 .. 1742961 + -10.2  -6.04419   GCAATTTATTTGCTA  AAGCTTAATTTGAAAGCG CTTC CGCTTTTAGGTTAAGCTC   TTTTTTTGTTCTTTT 100 240
      BH1668 1743968 .. 1743987 +   -10  -4.68919   TAAGAATGAGGGCAT            GGCATCGT GAGA ACGGTGCC             TTTTCCTTTCTGTTT  93 38
      BH1669 1745083 .. 1745099 +  -4.3  -3.70149   ATGTGAAAGGATATG              GGGAGGA GGA TCCGCTC              TTTACATGGTATGAG  56 226
      BH1670 1745995 .. 1746026 + -12.5   -5.1244   ACATTTAAGACAACA      CTCTGATTAAAGG TTTTCC CCTTTGATCAGAG       TTTTTCTGTTGATAA 100 16
      BH1671 1746752 .. 1746763 +  -5.8  -2.58892   GAATGTGTCTTACTT                GTCC GTTT GGAC                 TGAATTAGTATAGGT  51 125
        qcrA NONE
        qcrB NONE
        qcrC 1748822 .. 1748839 +    -7  -5.93252   TTAATGGGATGAAAA             GCTGAC TGTCTC GTCAGC              TTTTTTCTTTTTCAC 100 37
      BH1675 1749513 .. 1749526 +  -2.4  -3.81575   TAGAGTAATTCTAAG               GAAG CAAGGC CTTC                TTGTCCTTTTTTAGG  51 33
      BH1676 1750386 .. 1750405 +    -5  -3.65353   GTCAAAGAATAGTCA            CATTTTGC GTAG GCAAAAAG             TTTGACATCATTTCA  58 29
      BH1677 1751165 .. 1751190 + -12.7   -5.4588   ATGGTTTGGGTAAAA         GCTTGAGTTCT GAAT GGAACTCAAGC          TTTTTTGTCATTTTA 100 40
      BH1679 NONE
        dapB NONE
        mgsA NONE
      BH1682 NONE
      BH1683 1755610 .. 1755624 +  -4.2  -2.78384   ACGAGCAGCTTTTAT               CCGAAT AAT AATCGG               TGTGATGGAGAGCAG  46 18
        papS NONE
        birA 1757932 .. 1757957 +  -9.8   -5.4148   CGTATGCATGCAAAA         CGTCC-CCTTC CTAGC GAAGGAGGACG         TTTTTTCGTTCTTTC 100 214
      BH1686 NONE
        panB NONE
        panC NONE
        panD NONE
      BH1690 NONE
        dinG NONE
      BH1692 1766791 .. 1766813 +  -6.3  -4.29738   TGCGAAAAACTAAAA           TAGACCAGA TGAGT TCCGGTCTA           TTTTAGTGGGTGTGG  71 23
      BH1693 NONE
      BH1694 NONE
        aspB 1769189 .. 1769213 + -10.7  -5.52986   GCAAATAACGAAGAA          CGACCATGCTC ATG GGGTGTGGTCG          TTTTTTTACTCCGAT 100 33
        asnS 1770733 .. 1770753 +  -9.7  -5.63236   GCTTGTATCCGTAAA            TCTGGGCAG CCT TTGCCCAGG            TTTTTCTTTTTCCAT 100 27
        dnaD NONE
         nth NONE
      BH1699 NONE
      BH1700 1776492 .. 1776545 + -22.1  -4.05446   CCGCGCTACGCTTGG TGGCCTTTTATTCGGTTGAAGGCTG GTAC CAGCCTTCAACCGAATAAAACGTAA TTTCTCGTTCGCCAC 100 85
      BH1704 1782354 .. 1782396 +  -7.1  -4.82667   TAATCCCTTATGAAA CAAGCCCC-CATTAAGCC TATCAACT GGCTTAAAAAGGGGCTTG TTTTTACTCTGCTGG  83 12
      BH1706 NONE
      BH1707 NONE
      BH1708 1784538 .. 1784568 +  -9.1   -5.4148   GTGAGGAAGGGGAAA       GAACACGTGAC AAGTGAACG GTCGCGTGTTC       TTTTTTACTTCTTTA  95 9
        ilvA 1787223 .. 1787245 +  -4.8  -5.86965   GACAGGGGATAAAGA           CGCTTCGG TCATAAT TCGAGGCG           TTTTTTTTCGTAAGT 100 39
      BH1712 NONE
      BH1713 NONE
      BH1714 1789613 .. 1789634 +  -6.5   -4.4267   GCGATAAATGAGCAG           GGAGCGGTT TAAA ACCCGTTCC            TTTTCCGTTTTAGCC  74 34
      BH1715 NONE
      BH1716 NONE
      BH1717 NONE
      BH1718 1792139 .. 1792159 +  -7.5  -4.56775   AACGAGTCATCGAAG            CGGCGCC ACACACG GGCGTCG            TTTTTCACAAACGAT  81 39
      BH1719 NONE
      BH1720 NONE
      BH1721 1794397 .. 1794433 + -16.8   -3.5013   GAGCCACCGATTAAA    GTAAAACTCCTCTCAC CACAA GCGAGAGGAGTTTTAC    TTACTTCATTTCGAA 100 27
      BH1724 1796681 .. 1796691 +  -6.8  -2.60075   GTTCGTTCAACCGTA                 GGAG ATG CTCC                 ATTCGTTCCACCCGC  55 50
      BH1727 1799832 .. 1799853 +  -3.1   -3.3579   AAATTAATATTCAAC           CTAATCA-CA CCT TGATGATTGG           TCTTTAAAAAAATTT  48 198
        gltA 1804629 .. 1804659 + -13.4  -2.64616   ATAACTTGTTTAATC      GACGGAGCGGTGA CCTTGA TCACCGC-CCGTC       TAATATGCATGAAGA  90 37
        gltB 1806266 .. 1806295 +  -8.6  -5.18561   AGAAAATAATAGAAA       CGGAGCGTTCAT ACTTCG ATGGACGCTCCA        TTTTTTGGATATTTA  93 92
      BH1730 1807057 .. 1807075 +   -11  -5.72053   AATTACAAATCAAAA             GCTGCTCA TTA TGAGCGGC             TTTTTTCTTTGGTTG 100 50
      BH1731 NONE
      BH1732 1808363 .. 1808373 +  -3.2  -2.67925   GACATGTTCCTCTGG                 CTTG TTC CAGG                 ATTGTAGTGTAGGAT  43 8
      BH1733 NONE
      BH1734 1808959 .. 1808988 + -10.1  -4.28432   AGCCCAAGTTGAAAA       GGAGTATGGAC GGTAAAAG GTCCGTACTCC        TTTTCCATTCACATT  89 230
      BH1736 NONE
      BH1737 NONE
      BH1738 NONE
      BH1739 1816008 .. 1816025 + -12.7  -4.38171   CGAGATGTTGACTAG             CCGCAGC AATC GCTGCGG              TTTTCCTATAGTGTA 100 26
      BH1740 NONE
      BH1741 1818477 .. 1818498 + -10.2   -5.1675   AGGATAAAGGAAAAA           GCACAGGA TGATTC TCCTGTGC            TTTTTTCATAAGTAA  93 34
      BH1744 1820995 .. 1821022 +  -6.4  -5.24129   ATCATAAAAAGGAAA        GCACGTTCTTTCT TAT ATAAAGA-CGTGC        TTTTTTATAAGGGCA  87 34
      BH1746 1822699 .. 1822721 +  -4.9  -5.24989   AGAATAACGACCAAA           CCTACCT AGAAAAAGC AGGTAGG           TTTTTTGCTATATAA  83 44
      BH1747 1822991 .. 1823014 +  -8.2  -6.19302   AATGATTAAATGACA          GAGTTTAGCC ATTG GGTTAAGCTC           TTTTTTTTGTTCTGT 100 39
        bioB 1824161 .. 1824184 +  -8.1  -5.10767   TAAACAAAATGGAAA          GGGAGCGGC TTAGGT GCTGCTCTC           TTTTTATATTGAATC  88 38
      BH1749 NONE
        sspD 1825294 .. 1825315 +  -8.7  -5.22039   ATGATATGAAAGGAA           GCGCATGCG ACGC TGCATGTGC            TTTTTTAAGTTTACC  93 40
      BH1751 1825635 .. 1825664 + -12.1  -3.74224   TCCGACATAAAAAAA       GGTGCCTGCTCGC ATTA GCGATAAGGCACC        TTTCAATGATTTAAG  89 31
      BH1753 1828155 .. 1828169 +  -7.8  -3.39471   TAAAACTACAATGAA               GCTGTC ATT GGCAGC               TTCATTCCCATTTGT  66 51
      BH1754 NONE
      BH1755 NONE
      BH1756 1831309 .. 1831333 +  -7.1  -5.28315   AATTATGATATTAAA          GCATGCAAAAG AGG CAGTTGCATGC          TTTTTTCACTTTTAT  90 143
      BH1757 NONE
      BH1758 1833018 .. 1833035 +    -7   -5.7946   CCGATGTACCATTAA             GGACCT TATGGT AGGTCC              TTTTTTTGTTAGAAA 100 26
      BH1759 NONE
      BH1760 1834413 .. 1834437 +  -8.7  -5.13722   GCTAAACGTAAAAAA          GTGAGATGT CAAATGA ACATCTCAC          TTTTCTTTTCCTAAG  90 22
        dsdA 1836118 .. 1836132 +  -9.2   -5.8187   ATAGGGGTTAGTAAG               GCCTCC ATA GGGGGC               TTTTTTTATTCAATG 100 64
      BH1763 1837229 .. 1837254 +  -9.1  -3.36702   CTTTTTTATCATCCA         GAGTCTTCC TAATAACC GGAAGACTC          TACTTTTTAATTTAT  72 14
      BH1764 NONE
      BH1765 1841046 .. 1841062 +  -8.1  -3.13403   TTCCACAAATTTGAC              GATTTTG TGA CAAAATC              TATTCGTAGGGGAAA  65 47
      BH1766 1841293 .. 1841303 +    -4  -3.05463   TCCAAAATTAGATGA                 TTCA CCT TGAA                 TTAGGTAAACGAACT  47 63
        cotD 1841779 .. 1841804 + -11.9  -3.34988   CTAAATGTAAATGTA         GAAGCGAGCCG ATTT TGGTTCGCTTC          TCTCTTTATCCATGA  86 37
      BH1768 1842487 .. 1842498 +    -3  -2.74012   TTTAATAGTTCTCCG                TCAT GCGG ATGA                 TGATTGAGGTGATAG  41 110
      BH1769 1842847 .. 1842861 +  -7.1   -3.5511   AAGAAAAGGAGCGAT               CGTGG TTGAT CCACG               TATTTATAGATGGAG  66 42
      BH1770 1843749 .. 1843762 +  -4.5  -5.93252   GCGGCCATACGAAAA               CTCCT GTCT AGGGG                TTTTTTATTTTTACA 100 515
      BH1771 1845119 .. 1845147 + -11.1   -4.3739   AAGCTGATCAACGTT        CAACCCTAGTCTT TCA AAGGATAGGGTTG        TTTTGTGGAAAAATG  91 39
      BH1773 1847613 .. 1847626 +  -3.8  -3.10701   CATTTACCATAGCAG               GGGA GACGAG TCCC                TTCACTAGGTCTTTG  47 197
      BH1777 NONE
      BH1778 1852267 .. 1852285 +  -8.9  -4.45115   CGATCAAATCATAGC             GAGAAGC GATCA GCTTCTC             TTCTTTTCTGTTCAT  88 249
      BH1780 1853342 .. 1853361 +    -5   -4.1721   GTTTTATCCAGTCAG            CCCTCT ACATCGCG AGAGGG             TTTTGACATGTAGAT  65 41
      BH1781 1854617 .. 1854656 + -10.2  -3.53184   AATACGAGCTTAGGA  GGGA-GCTACCTCAATA AATTAAC TTTTGAGGTAGCCTCCC  TTATCCATTTTGCTG  79 94
      BH1783 1855630 .. 1855658 + -17.6   -3.1876   AATGGCGGGCATGAG        GAAAGAAGGCGG TAATT CCGCCTTCTTTC        TTCATGCCTACACTT 100 11
      BH1788 NONE
      BH1789 1860829 .. 1860858 + -15.9  -3.32698   GATCCTTATAAAGAT       TAGAGAGGCTGCA TTAT TGTAGCCTCTCTA        TGTTATGTACAATAC 100 23
      BH1790 1862325 .. 1862342 +  -2.7  -2.53263   AGATCCTCTGCCATC             GTTTACT GAAC AGTAATC              TAAGTTGACACTCCC  41 10
      BH1791 1863598 .. 1863623 +  -4.1  -2.94595   TCCAGACAGAAAAGT         TTGTGAGCA TGAGATTT TGTTCACAA          TATCTAGTGCAGGTT  47 49
      BH1792 1865615 .. 1865637 +  -9.9  -5.08824   CCGATCGATTGGAAA           GAGTGACGA ACGCG TCGTCGCTC           TTTTTTCAATAAGAA  93 20
        cstA 1867587 .. 1867615 + -13.3  -2.57026   CGTAAAGAACGAAAA        GGAAGGGGTTAGT CTC ACTAATCCCTTTC        ATTCATGTAGATGTA  90 36
      BH1794 NONE
      BH1795 1869032 .. 1869069 + -15.1  -3.56844   CCACTTGAAGTAAAG   GGGATCTTCTCAAAAAG TTTA TTTTTTGAGGAGGTCCC    TATTTGGTTAATAAG 100 179
      BH1796 NONE
      BH1797 NONE
      BH1798 NONE
      BH1799 NONE
      BH1800 1874248 .. 1874273 + -13.3  -4.33653   GGGCATTTATCCCAA         CGACCACCTAC TTAA GCAGGTGGTCG          TTTCATTTTTGGGTA 100 125
      BH1801 1875319 .. 1875336 +  -4.1  -2.62389   ACAGGAAGAGTTGGA             TCGCTAC TATC GTGGTGA              ATTATAGATACATTA  45 1
        kinA 1877231 .. 1877258 +   -15  -4.18042   TGTCACACGATACAA        CGAAGAGGGAGT GGTC ATTCCCTCTTCG         TTTACTTTGTCTAAG 100 84
      BH1805 NONE
      BH1806 NONE
      BH1807 1882567 .. 1882590 +  -8.2  -5.21709   TTTTAGGTTTCAAAA          CCTTGAAGGC TTAA GTTTTCAAGG           TTTTTTCGTGTGCCA  91 49
      BH1808 1883772 .. 1883797 +  -5.4  -3.00106   ATGGTTAAAATGGTA         CACAGCTTCC GAGCAA GGATGTTGTG          GTTGTTTGGGTTAAG  53 33
      BH1809 1884858 .. 1884869 +    -3  -3.53761   AAAGCGGTTTAGCAT                TCAT CAGG ATGA                 TTTAAGAAAAAATTA  48 29
      BH1810 1885942 .. 1885987 +  -8.5  -4.53303   GTTTAACATGTGAAA TTGGCTGG-TTTGAGTTCAGTA GTG TACTGGATTTAAAGCCGGCCAC TTTTGTATCAAAATG  87 137
      BH1811 1887237 .. 1887252 +  -3.2  -2.95527   CTTATGTGGAGGTTT              TGTCCT CGTA AGGTCA               TAGTTTAAACTTATT  45 15
      BH1812 1888489 .. 1888522 +  -6.7  -2.66272   CTTGACTTTTTCTAA     ACATTACTGCAAGGG TGCT CCCTTGCAGTAACCA      TCACTTTGCCTGAAA  56 26
      BH1814 1889795 .. 1889822 +  -4.9  -5.51353   CACCTAAAGCAAAAA        CCTTTCCTC ATGAGTATGA GAGGGAAGG         TTTTTCTTATTTTTC  87 50
      BH1815 NONE
      BH1816 1891281 .. 1891303 +  -7.7   -5.0916   ACCATTCAAGGGAAA           GGTGATGTC AATTG GGCATCGCC           TTTTTGTATTCGGGA  88 40
      BH1817 NONE
      BH1818 1893521 .. 1893540 +  -7.9  -3.55563   TTCTGAATGACTGAT            CGCAACA CCCGTT TGTTGCG             TTTCGGAAATACGCT  67 229
      BH1820 NONE
      BH1821 1896190 .. 1896209 +  -8.6  -5.46698   GACAACCGTTTGGAA            GATTCCAC AAAG GTGGAGTC             TTTTTTACTTTTAAG  95 39
        acoA NONE
        acoB NONE
        acoC 1899763 .. 1899781 +  -2.4  -3.03525   GAAAAACCCACTCAC             CTACTTTT GTA GAAAGGAG             ATTTCTATGGATAGA  42 14
        acoL NONE
        aciR 1903197 .. 1903233 +  -6.1  -5.40072   TGAGCTCATAAAAAA  CAGAGCTGTC--G-AACG GGAT CGTTTCTGGACAGCTCTG   TTTTTTTACGGAGAA  91 38
        mcpC 1905522 .. 1905543 +  -5.1   -4.9934   CAACATAAGTAGAAA           GTCGTGTGGT CGC GCC-CACGGC           TTTTTATGGTATTCT  77 50
        mdmC 1906284 .. 1906303 +   -10   -5.8187   GAACTTACTTTCTTT            GCAGGTCT ATTA AGGCCTGC             TTTTTTTGTTAGGTA 100 40
        adhB NONE
      BH1830 1907701 .. 1907727 +  -9.5  -4.07877   AAAGAATAAACGTTT         GCCATTGCC CATATGACC GGCAATGGC         TTCTTTGTGCGCTGA  86 32
        lctP NONE
      BH1832 NONE
      BH1833 NONE
      BH1834 NONE
      BH1835 1913566 .. 1913596 + -16.4  -3.33696   AAAAACATGATACAA       TATAACCGTTGGTT AGT AACCGACGGTTATA       TTGATTGAAGGAAAG 100 249
      BH1836 NONE
      BH1837 1914998 .. 1915020 + -10.8   -5.1167   TTATGTAAGAAAATA           TACCTTTTTA TTC TAAAAAGGTA           TTTTTCTATTGAATT  93 97
      BH1838 NONE
      BH1839 NONE
        fabF NONE
      BH1841 1919524 .. 1919549 + -11.2  -2.78032   ACTAAATGGAATCAT         CGGAGTGTGG CTTTGC CCATACTCCG          GTCTTTTAAGCAAAG  80 36
      BH1842 NONE
      BH1843 NONE
        fabH NONE
      BH1845 NONE
      BH1846 NONE
      BH1847 NONE
      BH1848 NONE
      BH1849 1927188 .. 1927199 +  -3.6  -3.25823   ACCGAAATTAAAAAA                CGTC TAGA GGCG                 TTAGTGTAAAGGAGA  46 5
        fabZ NONE
      BH1851 1928937 .. 1928949 +  -3.3  -2.70932   CTCAGTCTTTTGTTT                GTGAC TTG GTCTC                TAGTTCCAAGAAAGA  43 61
      BH1852 1929722 .. 1929753 + -10.3  -4.36729   GAAAATGGCAAAAAA      GACATTCGGTTGT CGCAAC AGAACCGAATGTC       TTTTCCGTTGTTAAT  90 132
      BH1855 1932931 .. 1932942 +  -2.2  -3.24825   ATGAGGTCGAAACCG                GTTC CAAA GGAC                 TATTAATTAGAATGG  43 55
        sacP 1934444 .. 1934467 +  -8.1  -3.32022   CGAAGAAGGACCTGA          GGGGAACAC CTTTGC GCGTTCCCC           TTCATGTATAGGAAG  66 44
      BH1857 NONE
        sacA 1936933 .. 1936949 +  -8.7   -5.5112   AAAAATAACAAAAAA              CTTGGCT CGG GGCCAAG              TTTTTTGTTAATCGC  95 33
      BH1860 1938351 .. 1938369 +  -3.8  -5.77632   TGCTTAAAGGAGATG             GGCGGT AGAAATC ACCGTC             TTTTTTTGTACTTTT  88 114
        abfA 1940095 .. 1940117 +  -9.2  -3.36655   AAAAATAAAAAAGAC           GCCTCACA GCTTTTG TGTGAGGC           TATCTTTAGTTCTAC  72 33
      BH1862 1941612 .. 1941636 +  -2.1  -5.62219   GTGGGATGGGAAAAA          TGGAACCCA TATTAGT TCGGTTCCG          TTTTTTTCATATGTT  80 203
      BH1864 1944012 .. 1944045 + -16.1  -4.19735   AAGGTGAAGGTGATG     GTGAGGAATAGGGGG CTCA CCCCCTTTTTCTCAC      TTTCCTTTTGACCGA 100 15
      BH1865 NONE
      BH1866 1945913 .. 1945933 +  -8.2  -4.76802   AAACTCAATTAACGG            CCCGTGGG GGAGG CCTGCGGG            TTTATTGTTTTTCAG  84 56
      BH1867 1947027 .. 1947047 +    -9  -4.14392   GTGAAGTAACCGAAG            GTGCTTGC GCTTA GCGAGCAC            TTTCTGTATGAATGT  85 32
        araD NONE
        araB 1952974 .. 1952984 +    -4    -3.965   TCGTCCGTCTTCTTT                 GTTA ACG TAAC                 TTATTAATTTTCAAA  59 16
        araA NONE
         xsa 1956126 .. 1956151 +  -6.3   -3.9534   ACCTTCAAGGAAAGG         TGATTGTATCA AGTA TGGTATAATCA          TTTGTACGTATAAGT  66 86
        araR NONE
      BH1876 NONE
      BH1877 1959912 .. 1959937 +  -9.8  -5.20606   AATATAAGTGAAACA         GAGTTGACTC AGTGAC GAGTCAGCTC          TTTTTGTTAATGTTT 100 56
      BH1878 1962523 .. 1962553 +  -7.6  -4.75776   AAAAATAAGAAAGTA       GGCTCGCTATGA CGAACGT TCGTAGCGGGTC       TTTTTACATTCAATT  83 33
      BH1879 1964719 .. 1964736 +  -3.4  -4.59773   ATAAAATAAACAGTT             CATCGA CAATAT TCGGTG              TTTTTAAAAGTCGGA  64 67
      BH1880 NONE
      BH1881 NONE
      BH1882 NONE
      BH1883 NONE
      BH1884 1971611 .. 1971621 +  -4.6  -4.90917   CGTTTGCTTCCATCT                 GCCG CTC TGGC                 TTTTTCGTTACATTT  74 43
      BH1885 NONE
      BH1886 NONE
      BH1887 1974128 .. 1974158 + -11.2  -5.13344   CCTTGAACCATAAAA       TCGGTTGAACCG CAGCAAA CGGTCCAACCGA       TTTTTGTGTTGATGT  95 63
      BH1890 NONE
      BH1891 1977612 .. 1977648 + -11.7  -3.80535   ATTATGTAAACAACA    GTGAGGAATTCTCGCTT CTT AATCGGGAGTTTCTCAC    TCTTTTATGAGCGTT  91 55
      BH1892 1978206 .. 1978217 +  -3.6  -2.87132   ACCGAAACGAAACAT                TGGC GGGA GCCG                 TATATGAAGGGGAGA  44 71
      BH1893 1978806 .. 1978820 +  -5.8  -3.65581   CATTTGATCTCATAA               TATGAT AGG ATCATA               TTGTTGGAAGTTCAT  60 92
      BH1894 1980983 .. 1981007 + -12.9  -5.08011   TAACCGATTTTGCCA          GGCTGTTAGGG GCT TCCTAGCAGCC          TTTTTTAGCGATTTT 100 51
      BH1895 1981722 .. 1981741 + -12.2  -4.64383   TAGCCGAAGAGCAAA            CCACCAGT TCAC ACTGGTGG             TTTTGATTTATCGTT  95 130
      BH1896 1983502 .. 1983542 + -12.8  -4.09685   TTGTTTCAATAGTCT  GTATGAAAAACGTTGGAC TTTTC GTCCAGCGTTTTTTACAC  TTTTAGAAGGTAAAG  93 29
      BH1897 NONE
      BH1898 NONE
      BH1899 1986483 .. 1986506 +    -6  -5.55695   GCCCGATCGGATTAA          TCCTCTCTAGC AAC GC-AGGGAGGG          TTTTTTATGTTGTTA  95 461
        expZ 1988144 .. 1988180 + -20.4  -4.11412   GGGAGAAATTTTGAA    GGAGCTGTCTCAAAAG TCTAT CTTTTGAGGCAGCTCC    TTTGCTTATTCGTTC 100 40
      BH1901 NONE
      BH1902 1989474 .. 1989507 +  -3.4  -4.56775   AGGTTCTTCTAAATA    CTAGACTTCGTTCATA GATT TA-GGAC-AAGTCTAG     TTTTTGGAGGGGCCT  64 71
      spoIIP 1990781 .. 1990799 +  -4.7  -3.68244   AAACTATTATTTACA             CTTTAAT TAGCT ATTAAAG             TTTAAGGTTGCTGAT  56 150
      BH1904 1991065 .. 1991082 +  -7.7  -3.60098   ACCCCTTTAGACGCC             TAGGTGG ACAA CCACCTG              TTTCACATCAAGGAT  68 101
      BH1906 1994487 .. 1994498 +    -3   -5.0133   ACTAAACGTAATTTC                GTAA GCGC TTAC                 TTTTTTGAGAAGGTG  70 92
      BH1907 NONE
      BH1908 1998161 .. 1998191 +  -7.7  -4.64766   GAAGGTAGCCGTAAA       GAACTTGATGAGT TCCAT ACTTTTCAAGTTC       TTTTTCGCATATCAG  82 39
      BH1909 NONE
      BH1910 2001635 .. 2001648 +  -5.3  -3.41229   CGAAAGGTACTGAAA               CGAAA CGGT TTTCG                TTATGATAAAAGTAT  54 84
        lplB NONE
        lplC NONE
      BH1913 2005249 .. 2005272 + -11.8  -5.93809   TGGCCATCTATGACA          CGCAGTCTTT CTTA AAAGGCTGCG           TTTTTTTTATGGCGA 100 50
      BH1914 2006084 .. 2006122 + -15.5  -2.85581   CCGGGATTGATAAGG   GGAAAACGGCCTTTCTC AATAG GAGAAGGGCTGTTTTTC   GTTATGTTCATATTT  95 31
      BH1915 NONE
      BH1916 NONE
        notB 2007596 .. 2007617 + -10.9  -5.72118   AAAATAAGGAATGAA           GTCCGCTTA AACA TAGGCGGAC            TTTTTTCTATTTTTT 100 34
      BH1920 NONE
      BH1921 NONE
      BH1922 2012973 .. 2012998 +  -6.1  -4.63184   AGAATCGTTCGAAAA         GCGTAGCCATT AAAG GAAGGCTATGC          TTTTTCACATGACTT  77 13
        bglA 2014531 .. 2014541 +  -5.4  -3.58305   AATGATTGCCAATCA                 GTTC TTT GAAC                 TTTAAGAGGTTAATT  58 10
      BH1924 2016009 .. 2016030 +  -8.7  -3.05384   TAGGTGGCAGTTGAA           GGGAGAGGG ATTC TTCTCTCCC            TTCGCTCCACAAAGG  67 38
      BH1925 NONE
      BH1926 NONE
      BH1927 2018501 .. 2018513 +  -4.1  -4.05446   GACAGTATATTGGTC                GTGAG TGC CTTAC                TTTATGATTGACACA  59 42
      BH1928 2019618 .. 2019641 +  -7.4  -5.42198   CTATTGTTTTATGGA          GTGAGCATCC CCTA GGGTGGTCAC           TTTTCTTTTTTGCGC  93 49
      BH1929 2021028 .. 2021073 +  -4.7  -3.64703   TTCAAACATCAGACA T-TCGGGGTAGGATAAGAGGGT CTC GCCCTCCTATGCCACCCCAACA TTTGACTAAGAACCA  56 11
        aprX NONE
      BH1931 2023646 .. 2023672 + -13.8  -5.10029   CATTATGTTCTAAAA         CCACAATGAAGG GTC CCTTCACTGTGG         TTTTTTACAGTTCGT 100 96
      BH1932 2025760 .. 2025770 +    -4   -3.4072   TTCCCACCTTTTATG                 GATT CAG AATC                 TTGTCCTGACGACTA  50 323
        thiC 2027783 .. 2027804 + -13.1  -5.13473   CTACTAAGGTGGGAA           CCCTGTTCA AGAT TGAACAGGG            TTTTTTAACTATAGT 100 214
       gerKA 2029671 .. 2029683 +  -2.7  -2.52464   TAGAAGATAAAAACA                GTTAA GTT TTAGC                TAGATTAGAAAGGGA  41 21
       gerKC NONE
       gerKB 2032284 .. 2032303 +    -3  -3.25942   TAATCATAGTACACC            TCTAAAAGA CCG TCTTT-AGA            TTAGTGTGGGCCAGT  44 259
      BH1937 2033318 .. 2033347 + -12.3  -3.84712   AGAACAGCTGGCCAA       GAACCCTCTTTAA TGAA TCAAAGAGGGTTC        TTTCATCTGGAATTG  93 13
      BH1940 2037077 .. 2037089 +  -4.1  -3.49298   TTATTCCTCGCTTCA                GGATG TGA CATTC                TTAATCTTGTTATCT  52 259
      BH1941 NONE
      BH1942 2038312 .. 2038350 + -14.9  -5.00846   ACAGAACACAGTGAA  TAAGAGTGGCACTTTCACC GCC GGTGA--GTGCCACTCTTA  TTTTTCTGGTGTTTG 100 62
      BH1943 NONE
      BH1944 NONE
      BH1945 2042147 .. 2042168 + -10.9  -5.67283   TGCTGCTCATGTTGA           CACCTTCCA TTCG TGGAGGGTG            TTTTTTGTTTAAATT 100 373
      BH1946 2043684 .. 2043709 +    -7  -3.68529   TCTCTTAGAGGCATG         TTCTTCCTTT CATAAA AAAGGAGGAA          TTTAAATGGTAAGAT  66 185
      BH1947 NONE
        mgtE 2045101 .. 2045130 + -15.9  -5.44119   CGCAATAACGAAAAA       GGAGACTTCTGCT TAAA AGTAGAAGTCTCC        TTTTTTTGAAATAGA 100 33
      BH1949 NONE
      BH1950 2047523 .. 2047557 +  -3.5  -4.02532   CATTTAATCAAAAAA    GCGAGCTG-CTTGATC CTTT GAAAACGTCAGCTCGC     TTCTCTTTATTATTA  56 276
      BH1953 2050942 .. 2050969 +  -5.5  -5.14563   TTGCAAATTAAAAAA        GGTGCTCTCTC CGTTGT GTGAGGGCATC         TTTTTTAGTGAAAAG  81 5
      BH1957 2053967 .. 2053991 +  -2.2   -5.2422   CGCTAGCTAAGAAAA         GATCACCAATC AAAT GAGTG-TGATC          TTTTTTCGTGTAGTT  73 35
      BH1958 NONE
      BH1959 2056325 .. 2056344 +  -8.6  -5.50723   TGCAAGAGTGTTACA            CCTCCATT TAAA AATGGGGG             TTTTTATTTTGCTAG  95 15
      BH1960 2057020 .. 2057039 +  -9.3  -4.76123   TATCATAACTGGCTG            CCGCAGA TATACC TCTGCGG             TTTTCTTAATCCTTT  89 92
      BH1961 NONE
      BH1962 2057949 .. 2058002 + -22.1  -4.05446   CCGCGCTACGCTTGG TGGCCTTTTATTCGGTTGAAGGCTG GTAC CAGCCTTCAACCGAATAAAACGTAA TTTCTCGTTCGCCAC 100 220
      BH1964 2059974 .. 2059986 +  -4.8  -3.96093   GAAAAAATAGCGCAG                GGAG AGTGG CTCC                TTTAATCTTAATGTG  61 8
      BH1965 2060683 .. 2060702 +  -9.3  -4.82901   GTGTCCGAGTATTCA            CTAGGGG ATTGAC CCCCTAG             TTTTTCTAACAACAG  89 6
        tetB NONE
        acpD 2062787 .. 2062826 + -11.6  -3.61178   AAATGAACCGATAAA  CACCTTGAATGTTCTTTC CCTG GATAGAGGATTCAAGGTG   TTTCACGTGAATGCG  88 40
      BH1968 2063415 .. 2063433 +  -4.7   -3.3393   GCTTCTCACGAAGGA             CTTAAAA TGCAT TTTTAAG             CTTTTGTATGATGAG  52 8
      BH1970 2065212 .. 2065226 +  -3.5  -3.78172   CCAGCTTATCGATTA               CGACG ATATC CGTTG               TCTTCTTTTCGTTTA  53 401
      BH1977 NONE
      BH1978 NONE
      BH1979 2073803 .. 2073828 +  -8.4  -5.46629   ACGTTTGTTTGACAA         GAAAGGGACCA TTCAC TGG-CCCTTTC         TTTTTTTAACCTGTT  95 40
        katB 2076293 .. 2076320 +  -5.5  -3.84451   AAGCGGTAAGACGAA        CGCCCCTTTCA TTAAGT TGCGAGGGGTG         TTTACATTTAACAAA  63 39
        hutP 2076895 .. 2076937 + -16.5  -5.03994   GTGATTAGACATGAG GGGGCTATATCTAAGGATC TTGAT GATTCTTTGGTATAGCCCC TTTTTGTGTCTAAAC 100 51
        hutH NONE
        hutU NONE
        hutI NONE
        hutG 2082420 .. 2082433 +  -9.5  -3.23711   AATCAATCGGCTAGT               GGGGC AAAT GCCCC                TTGCTAGCTTCTGAA  73 27
      BH1986 2084005 .. 2084023 +  -3.8  -4.10863   GAAGACTCACATATT             GACCTC TATTAAT GGGGTC             TCTTTCTTTTTATAT  59 216
      BH1987 NONE
      BH1988 2085682 .. 2085709 + -12.8  -4.57474   GTTTAAATGTTTAAA        CAGCGATCTCTT ATTA GAGAGGTCGCTG         TTTTATCTAGCTTCA 100 35
      BH1994 2092246 .. 2092291 + -20.7  -5.14563   ATACAAAATAAATTT AGAGCGCCTCTTTCCACTCTTA AAG TAAG-GTGGAAGGAGGCGCTCA TTTTTTAGTCCGACA 100 30
      BH1995 2093308 .. 2093320 +  -3.4  -2.61004   AGACAGGAGGTAGGA                CGTA TGAAT TACG                AGTTTTTGCAAATCG  43 39
      BH1996 NONE
      BH1997 NONE
      BH1998 NONE
      BH1999 NONE
      BH2000 NONE
      BH2001 NONE
      BH2002 NONE
      BH2003 NONE
      BH2004 NONE
      BH2005 NONE
      BH2006 NONE
      BH2007 2104918 .. 2104938 +  -8.9  -3.45054   AACACTTGAACCAAA            GCCGCTGCA CTG TCCGGCGGC            TTATCACTTATGAAG  74 50
      BH2008 NONE
      BH2009 2106977 .. 2106991 +  -8.6   -4.2828   AAATCAGCAGTAATT               CCTACA AGG TGTAGG               TTTTGATCCCTAAAA  82 45
      BH2010 NONE
      BH2011 2109788 .. 2109825 +  -2.8  -5.46129   TAGACAAAAAAAGTT  TGCCCTAAA--CGGTTGC AGAT GTAGCCGCCTTTAGGGCC   TTTTTTGCTTTCTTA  78 42
      BH2012 NONE
      BH2013 2113246 .. 2113276 +  -2.7  -4.77759   GTCGAACCTCCCATA      GAGGACTAGATGAT TTCC ATT-TCTAGTCCTA       TTTTTCATGCCTTGT  65 133
      BH2014 NONE
      BH2015 2119689 .. 2119702 +  -2.3  -3.58522   TGTTGGAAACGACAG               CGGGA GGTA TCCAG                TTTGCGGATCATACT  47 113
      BH2016 2120818 .. 2120845 +  -2.7   -5.4505   ACAATAGTTATAAAA        AGTCC-TTTCCC ACAAA GGGAAAAGGGCC        TTTTTTATTGAGACG  78 34
        lacR 2123207 .. 2123228 + -10.9  -5.45802   ACGAATTGATACAAA           CCTAAGGGG AGTT CCTCTTAGG            TTTTTGTTTTCCGAA 100 32
      BH2019 2124643 .. 2124698 +  -6.3  -5.40004   TGACAAGTAGAAGGA TTTAGAACCAAATGGTGTCCAGTGCT CAAAA GGCGCTAGACACCATTTG-TTCAACG TTTTTTCGTTTCGTC  91 31
      BH2020 NONE
      BH2021 NONE
        lacA 2129015 .. 2129030 +  -6.1  -2.78495   TAGCCCTTAGAAGAC              CACCC TAAACT GGGTG               TGCTCTTCCTGCTCA  55 38
      BH2023 NONE
      BH2024 2132116 .. 2132139 +  -9.6  -5.54192   AACGACTAATTTAAA          GATGGTGGAG AAAG CTCTGCCATC           TTTTTTTGCATTCAT 100 73
      BH2025 2133931 .. 2133954 +  -7.5  -5.18357   TTACTATTGACTAGA          GGTGCGATT CATAGA AATTGCACC           TTTTTTGCTAGGTTC  90 145
      BH2026 NONE
      BH2027 2136181 .. 2136203 +  -4.2  -2.60032   CTCTTTTAAAATCTT           CATAAAATCG CCA CCATTTTGTG           CCTTTTTGGCAACAG  45 362
      BH2028 2136739 .. 2136772 +  -6.8  -5.63517   AAAGCTATAAAATGA     CACCTTCCTTTCTCG ACCAA CGACAA-GGGAGGTG     TTTTTTCTTTGCGGA 100 39
      BH2029 2138493 .. 2138518 + -14.1  -4.71482   CATAACGACAATGAA         GCCAAAAGGGG ATGA CTCCTTTTGGC          TTTTTACACTTTCCT 100 36
      BH2030 2140028 .. 2140070 +  -7.7  -3.08639   GTATATTAATCCTGT GAAACTCCACCCTTTCC ACTATCCAA GGAGAGGGTGGGGTAAC TCTATTGCAGCTCTT  63 32
      BH2032 2141271 .. 2141286 +  -4.8  -3.86916   AAACTCAGATCTCTT              TCAATA AGTC TATTGA               TTTCCTCTGCTGCTA  61 494
      BH2033 NONE
      BH2034 NONE
      BH2035 2146190 .. 2146206 +  -3.7  -4.56597   ATAAGGGGAACTTGA              AATGCAA AAC TTGCATA              TTTTTGGAGAACAAA  66 106
        tldD NONE
      BH2037 NONE
      BH2038 NONE
      BH2039 NONE
      BH2040 NONE
      BH2041 NONE
      BH2042 NONE
      BH2043 NONE
      BH2044 NONE
      BH2045 NONE
      BH2046 2166862 .. 2166877 +    -4  -2.78934   CTAATATTTAAGGGA              GCTGAT GATC ATTAGC               ATTTCAAATCTCTCA  46 30
      BH2047 NONE
      BH2048 NONE
      BH2049 NONE
      BH2050 NONE
      BH2051 2173308 .. 2173318 +  -3.2  -3.83214   ATACTAGTATGGACT                 CAGG TTG CTTG                 TTTCAGTTGGTTTCA  54 127
      BH2052 2174015 .. 2174049 + -10.3   -5.0916   ATAACATCTCACCGA     CAAAAAAGAAAGC AAATTACAC GCTTTCTTTTTTG     TTTTTGTGTTCCGAC  93 40
      BH2054 NONE
      BH2055 2178136 .. 2178157 +  -5.9  -5.36441   GAGATCTTCGTATAA           CGAGTCCGAT TAT AT-GGGCTCG           TTTTTTCTATGAAAA  89 65
      BH2056 2178944 .. 2178961 +  -8.5  -2.63783   GCTAGTTATCTACGA             CCTTACA AAAC TGTAAGG              CTGTTTAAAGGTTTT  65 144
      BH2057 2179715 .. 2179742 +  -4.9   -4.4267   CCCTATAAACGTTTT        TGGGACTGC GCAGAAAAAG GCAGTCCTA         TTTTACCTTTTCAAC  68 45
      BH2059 NONE
      BH2060 2182292 .. 2182314 +  -2.8  -2.87931   GCTAAAGGAAATAAG           AGAAATAATT TGA AGTTATTTCA           TGTGTGACCCCTCAA  42 155
      BH2061 NONE
      BH2062 2183878 .. 2183888 +  -3.2  -3.28447   ATGTACCTTCCATCT                 CTTG TGA CAGG                 TGTTCTCGTCGATAA  48 414
        qoxA NONE
        qoxB NONE
        qoxC NONE
        qoxD 2189025 .. 2189048 + -13.2  -5.36441   GGACACTAAATGAAA          TGACCTCGGT ATTA GCCGAGGTCA           TTTTTTCTATAAACC 100 32
      BH2069 2190662 .. 2190705 + -18.5  -3.41709   AAAAGCACCTTAAAA CATAAAATCGGGAGAACCGT TTGAT GCGGTTCTCCCGATTTT-TG TGTTGATTTGTATTC 100 128
      BH2071 2193823 .. 2193836 +  -2.3  -3.56594   CACATAAAAAGGGAG               GCATC AATG GTTGC                TTTAAAAACGTTTCA  47 45
      BH2072 NONE
      BH2073 2196183 .. 2196200 +  -2.7  -3.86015   AACGACCAAAGATAT             TGACGAT ATGA ATCCTCA              TTTATACGCAGGCTC  53 240
      BH2074 2197660 .. 2197683 + -12.6  -3.53811   GAATAGAACGATAAA          TAAAAAGGGG CTTT CCCCTTTTTA           TTTACGAGAAATCAA  90 35
      BH2075 NONE
      BH2076 NONE
      BH2077 NONE
      BH2078 NONE
      BH2079 2202459 .. 2202476 +  -2.6  -5.14965   TTCTAAAGCCTAAAA             CAGCTC GATACG GAGCGG              TTTTTTCATACAGAT  70 94
        wprA 2205784 .. 2205813 + -14.5  -2.57211   ATAATAGACTATACG       TAAAGAGGGTGTC GATT GACATCCTCTTTA        GTTATCCCGAAAGCT  93 37
      BH2081 2206473 .. 2206497 +  -7.3  -4.59984   ACTAAGGTTTTTTGA          TATGAAGAAAT CAA ACTTCTTCATA          TTTTCTATAAATTTT  81 87
      BH2082 2208118 .. 2208135 +  -9.9  -3.05255   TCTTTTTTAGTATCA             CTGACAG ATTG CTGTCAG              GTTATTGTTGTTACC  72 86
      BH2083 2208877 .. 2208897 +  -8.2  -5.21709   GTGACTGGAGCCATC            CCCCGAGG CTTAA CCTCGGGA            TTTTTTAATATAAGA  91 328
      BH2084 2210078 .. 2210089 +    -3  -3.54638   AGATTGTTTTGAACC                TGAA TCGT TTCA                 TTTAAAACAAATTAT  48 241
      BH2085 NONE
      BH2086 NONE
      BH2087 2211170 .. 2211180 +  -5.4  -3.15459   ATCTTATAAAATAGC                 CCAT TAA ATGG                 TATCTATTGTCCATC  54 19
      BH2088 2211910 .. 2211943 +  -5.4  -4.99972   TTAGTTTATAAGTTT     TCCCGTGTTTTA ACTATATTAA TAAAACACGGGC      TTTTTCATGTTTTAT  79 43
      BH2089 NONE
      BH2090 2214379 .. 2214394 +  -3.2  -3.33631   AAATTTAATTGACAG              CCATTC TCTT GATTGG               TGTTCCTCTTTCTTG  48 29
      BH2091 2215189 .. 2215223 +  -4.1  -2.84617   GTAATACCACTTAAA     GGGCCGTCACAAAAG TCTAT CCTATAAGACGGCCC     TCCCTTTTTCCAATC  46 37
      BH2094 2218141 .. 2218169 + -11.7   -3.6052   AAGAGTTTATAAAAA        CACCAGCGTTACA TCG TGTTACGCTGGCG        TTCTCGTTAATTTTG  89 45
      BH2096 NONE
      BH2097 2220897 .. 2220918 +  -4.4  -5.28983   TAGACCTTCGAGTGA           CCAGAGTC AGTAGC GGCTTTGG            TTTTTCTGTTTTAAG  80 73
      BH2098 NONE
      BH2099 NONE
      BH2100 2224314 .. 2224359 +  -9.1   -3.2396   ACCTAAAAATACAGG TGAAACAACCCACAGACTT CCCTCGAC AAGCCTGTGGGTTGTAGCA TTGATGGTAATGCTT  70 65
        gltC 2227088 .. 2227132 + -15.4  -4.24338   GAAAACACAGCAACA CA-AAAATCAGGAGAACCG CCATCAAA CGGTTCTCCTGATTTTATG TTTTAAGGTGTTTTT 100 194
      BH2103 NONE
      BH2104 2228616 .. 2228646 +  -6.2  -4.89393   ACTGACAAACATTTA      GCCGG-TTCCATT TACCAT GGTGGAAGCCGGC       TTTTTCTAGGCTTTG  82 92
      BH2106 NONE
      BH2107 NONE
      BH2108 2232002 .. 2232021 +  -2.8   -4.4017   AATTGCGACCAAGCT            TGATTGTG ACTA CACAGCCA             TTTTATGCGAATTAC  60 355
      BH2109 NONE
      BH2110 2235845 .. 2235867 +   -10  -4.48877   TTCTGATTAACTTGA           GGAAAGTATT GCT GATACTTTCC           TTTTCTGGCTCTTTC  91 51
      BH2111 2237826 .. 2237858 + -11.4  -3.53783   CGTAAAACAAAAGGG      GCTGTGGCTAACCG AATAC TGGTTAGTCATAGC      TTCCCTTTTTTAATC  88 53
      BH2112 2238895 .. 2238911 +  -4.3  -3.21276   CCATATTGCTAAGAG              GCTTGGC GAA GCCAGAC              TATTCTAGAGGGGGA  51 1
      BH2113 NONE
      BH2114 2242110 .. 2242125 +    -9  -5.16572   CAAGAATTATTTGAA              GAGAGG GAAA CCTCTC               TTTTTTGAGTTCAAT  90 65
      BH2115 2242952 .. 2242982 +  -7.6  -4.79451   TAAAACATCATATTG       TAACCTCGTTAACT TGT AGGGGACGAGGTTA       TTTTATATTTAAACT  83 38
      BH2117 NONE
      BH2118 2247364 .. 2247387 +  -2.4  -4.79949   AAACCAATCTACCTA          TGTTGTTTCG TAAT CGCAAAAACA           TTATTTTTTTACAAC  64 235
      BH2123 2252377 .. 2252410 + -14.1  -4.87665   TTGATGACAGAAAAA     CGCTTATCTAGTCTT TTAG AACACTAGATAAGCG      TTTTTCTGGCTAAAA 100 206
      BH2124 2253109 .. 2253139 +    -7   -4.4874   CAACTAAACGCAAAA       GCCAACAATC TCTAACGTTCT GATTGTTGGC       TTTTCCATTTTTGGA  79 11
      BH2143 2272254 .. 2272272 +  -3.9  -3.10512   TGGTCCTGGAGCAAT            C-GCATTC AACC GAATGCCG             TACTTTGTTCCCCAT  48 204
      BH2145 NONE
      BH2146 2276084 .. 2276114 + -14.2  -3.29364   GAAACATGTAAAAAA       CAAACCACCTGT TTTTACC ACAGGTGGTTTG       TTCATGCTTGCTCCT 100 30
      BH2150 2278866 .. 2278894 +  -8.9  -5.61689   TATAAAAGCGAATAA        TCCCGTAACAC GTGAAGG GTGGTACGGGA        TTTTTTATTGCTTTT 100 50
      BH2161 2287236 .. 2287256 +  -9.8  -3.63515   TACCCTTTAAAAGAA            GAGAAGTC ATCTC GACTTCTC            TTCTTGAACATAAGA  79 59
      BH2165 2291288 .. 2291320 + -16.4  -4.26327   ATGGTAAAAGAAAAT      CATCCGATGGGAAG AGCAA CTGCCCATCGGATG      TTATTTTCGTGAATG 100 34
      BH2170 2295913 .. 2295927 +  -2.1  -5.47846   TCGCCGTTAGTCCGA               TGGCT GGGAG AGCTA               TTTTATTTTTTACTT  81 400
        clpE 2304464 .. 2304485 +    -5  -5.05037   TCACTTTCGCGTAAA           ACCCGCGT CATTTA GCGCGGGC            TTTCTTTTTGTGTTA  79 27
      BH2180 2305582 .. 2305608 +  -4.4  -3.06261   GACTTCCATGAAACA         TCCCGATGATAT TAC ACGTTGTCGGGA         TATTACCGGTTAGAG  49 40
      BH2181 2306794 .. 2306816 +  -9.3  -4.35518   CGACCATGCAAAAAA           CAGGTAAAA ATGGC TTTTACCTG           TTTTCGTGTACCGTT  86 59
         isp 2308460 .. 2308478 +  -8.1  -4.93547   TTTTCATAGAAGAAA             GCAGCCT TTTAT GGGCTGC             TTTTTAATTGATTAG  86 42
        cotW 2314921 .. 2314932 +    -3  -2.52419   GAAATCATCATGACA                GTTT GTCC AAAC                 GATTTTCCATTTCGT  41 62
        cotX 2315477 .. 2315502 + -11.9  -5.12617   TTTATAAGTGAAAAA         CAGGCGGATCT TAAT GGATTCGCCTG          TTTTTTCAATGATTA 100 34
      BH2193 2316905 .. 2316924 + -12.2  -3.17075   CCATTGTTTTCACGG            TCTCCTCG CTCA CGAGGAGA             TTCCCTTGCACCGCA  83 504
      BH2198 2320514 .. 2320532 +  -6.8  -2.55551   TGCTACTAATAGGAA             TTATCGAT AAC ATCGATGA             TCACTTCAACTTCTG  56 269
      BH2199 2321359 .. 2321388 +  -7.1  -2.86124   AAGCATTTGTTTACA       TGCTACACAACCG ATTT CGGCTGTTTGGCA        TCCTGTTTGAATGGA  59 414
      BH2207 2331087 .. 2331104 +  -4.8  -5.17353   ACCTTCATGAAAAAA             GGAGCT GATCTA GGCTCC              TTTTTTACTACGTAT  79 18
      BH2209 2333931 .. 2333967 + -15.3  -3.29591   AAAAAATTCAAACGT    TAATCGCTCGCAAAATG TTT CATCATGCGAGCGATTA    TTAAGTTTACATAAT 100 23
      BH2210 NONE
      BH2211 2335889 .. 2335903 +  -5.7  -2.94747   GGACGTGAACTTCAT               TCTCC CGCTA GGAGA               TATGTGATGAACTGG  53 4
      BH2212 2336253 .. 2336271 +  -7.4  -3.66874   TTGAACTGATTCAAA             GGTGACAC TCT GTCTCACC             TTTGAATCAGGTTAA  68 21
      BH2215 2339489 .. 2339515 +   -11  -3.74251   ATAACACGGTTAAAA         CCCCATGAAA CGTATGA TTTCATGGGG         TTTGCTCAGCCTATG  83 37
      BH2229 2357210 .. 2357242 +  -8.6  -5.16151   CAATCAACAGAAAAA      GGTTCGGATCAT CAAAATAAA ATGATTCGAACC      TTTTTATTACGTTTG  90 383
        gapN 2368573 .. 2368602 + -11.5  -4.62872   GCTAGTAACTGTAAA       GAGCCAGCGACATC CTA GAA-TCGCTGGCTC       TTTTTACACATTGGT  93 73
      BH2245 2374736 .. 2374756 + -10.5  -5.79588   CTAATTTGCCAAAAG            CCAACCATT CCC AGTGGTTGG            TTTTTTTCGTTTTGG 100 37
      BH2246 2375106 .. 2375119 +  -3.8  -3.68827   GACAGTTGCAGCAAG               GGCA TATGCT TGCC                TTTGAATGGTCACTG  53 100
      BH2250 2379414 .. 2379440 +  -8.8  -4.49311   ATCTTTTAAATAGGA         CCGTCTATGT CGTTTGC ACATAGGCGG         TTTTCTCATGGTCAT  87 32
      BH2251 2379738 .. 2379780 + -22.3   -5.1356   GTATGGGTTCTGCCA AAAGCATAAAGCTCCGCCT TTGCT AGGCGGAGCTTTATGCTTC TTTTTATTCATAAAC 100 17
      BH2254 NONE
      BH2255 NONE
      BH2256 2383197 .. 2383227 +  -6.3  -5.68039   AATCAACAGAAAAAA       GTTCGGATCAT CAAAATAAA ATGATTCGAAC       TTTTTTTATACGTTT  95 231
      BH2267 2393662 .. 2393694 + -14.4  -4.42386   ACATCAACACAAAAA     TCGGGTGAACC-TTA GCTC TAACGGTTCACCCGA      TTTTATGGCTCCAAG 100 485
      BH2272 NONE
      BH2273 2397647 .. 2397661 +  -5.7  -4.93296   TATGTAGCAGAAAAG               GAGTC CTAGA GACTC               TTTTTCTGCTCATCA  79 379
      BH2281 2405761 .. 2405795 +    -2  -3.15008   CTGTGATGGTGGTTA     TAATCGTGAGACCGGC TTG GCCGGCATTGGGATTG     TCATTTATTATGCAC  43 53
      BH2282 2406328 .. 2406352 + -12.2  -4.74103   CTTTAAGTGACAAAA         GACGAGGAGCG ATTA CGC-CCTCGTC          TTTTTACGTTCCAAA 100 166
      BH2293 2416678 .. 2416706 +  -3.9  -2.99813   ATATATAGTTAAAAA       GCTCCC-GT-GCC TATCC GGCTATTGGGAGC       TCTGTCATATATAAT  47 54
        sspO NONE
        sspP 2422114 .. 2422141 + -12.8  -5.27923   AAGGCTGAGAATGAA        GGGACTG-GACCG ATT CGGTCTTAGTCCC        TTTTTTCTAACGTTG 100 33
      BH2304 2425042 .. 2425069 +  -4.2  -5.26119   GTGGGTGGTTAAAAA        CGTCCACA AGCATAAGAAAG TGTGGACG         TTTTCTTTTTAAAGA  78 48
      BH2313 2437021 .. 2437045 +  -8.6   -3.6993   GGTTTAAACCTAAAA          GGTTGGCG CTCTTTTCA CGCCAACC          TCTTTTCAATAAATG  73 82
      BH2332 2454833 .. 2454864 +   -11  -5.19261   GCAACATAGCAAAAA      GACAAGCGCTTC CAACTAGC GAAGTGCTTGTC       TTTTTTCCTACGTTT 100 7
      BH2334 2456029 .. 2456041 +  -3.4   -3.3449   CTTGTTTCATTCGCT                CAAG TGCTT CTTG                TATTGCTTCTTCCGT  48 234
      BH2342 NONE
      BH2343 2464202 .. 2464221 +  -2.1  -4.44046   AAAAGAGCACCACCG            CTAACCG TCCACT CGGTTAC             TTTCTTTAAGATCGC  59 321
        lexA 2473234 .. 2473254 + -11.9  -4.05229   ATTACACTAGAAAAA            GCTCAAGGG CCC TCCTTGAGC            TTTACTATTTAATTT  91 87
      BH2358 2475308 .. 2475334 + -10.3  -3.93262   ATTAGTTACTATTAA         TTAGGCATTCT AACTA AGGATGCCTAA         TTTCATCTATTGCAC  84 41
      BH2359 2475837 .. 2475850 +  -3.8  -4.58283   GCTCTCCGATCGCTT               CGAC TAGCAC GTCG                TTTTTCAGGAAGTTG  66 233
      BH2364 2482016 .. 2482041 +  -9.8  -3.65294   TTCACGATCGAAAAA         GCTGAC-CTCC TATGC GGAGAGTCAGC         TTAATTTCTGTCACG  79 21
      BH2488 2608103 .. 2608135 + -20.7  -5.52909   GACAAAATACAGTAG      GAGTGGCACTCACCG CGA CGATGAGTGCCACTC      TTTTTTTAGGTGTTA 100 153
        rpmB 2619435 .. 2619453 +  -7.4  -6.04324   AAGTATGGCTAAAAA             CACCTCTT CCC ATGAGGTG             TTTTTTGTTTTTTAA 100 42
      BH2516 2638991 .. 2639031 +  -6.3  -4.81083   TAATGGGACAACATC TACCCGGATAACGGCC ACTCAAAACA GGCC-TTATTCGGGTG  TTTTTGGTGATTGAA  80 61
      BH2524 NONE
      BH2528 NONE
      BH2529 2651567 .. 2651611 +  -6.7  -5.83822   CCTGTCAAAGGCTAA CCGCTGCATATTCGACTTGAAG CTTC CTTCA-G-CGAATAC-CAGCGG TTTTTTTTCACTATC 100 127
      BH2530 2654041 .. 2654059 + -12.4  -4.65969   GCGAACTGAGAAAAA             CCGCCTCG ATT TGAGGCGG             TTTTCGTTATTTGTT 100 32
      BH2555 2679279 .. 2679289 +  -3.2  -4.89477   TTCATCGAAAGACAC                 TTCG GAA CGGA                 TTTTATTATTGCGAC  72 343
      BH2580 2705531 .. 2705555 + -11.3  -5.63236   AAAATTAAAAGAAAA          GCGAACGGGAG CAA CGCCCGCTCGC          TTTTTATTTTTCCAT 100 33
      BH2585 2709657 .. 2709667 +  -3.2   -4.1851   CCAATATCTTCAGCA                 GCTT CTA AGGC                 TTCTTTGTAATTTGA  60 223
      BH2588 2713027 .. 2713037 +  -3.2  -3.92592   CTTTTTATTAATGGA                 TGCG GCT TGCA                 TTTCATATTCAAAAT  55 283
      BH2591 2714771 .. 2714795 + -12.9  -4.97312   TTGGAGTACAAAAAA          TCGCCTCCTCA TCA TGAGGAAGCGA          TTTTTCGTTCGTTTT 100 121
      BH2595 2717548 .. 2717568 +  -2.5  -4.13945   AAATGCTACGACGGA            CGGATGTAA ATC TAACGTTCG            TTTTAGCATGCGAAT  56 260
      BH2598 2719862 .. 2719900 +  -8.1  -3.40878   CCATCCACATAAACT   CGTAAATGCCCTTCACC CTCGT GGTGAGGGGTGCCTACG   TGTTCTTGCGATAGT  65 169
      BH2602 2721555 .. 2721568 +  -9.5  -5.47399   ATAACGCAAAAAAAA               GCGGG ATTT CCCGC                TTTTTTTACGCTTGA 100 44
      BH2606 2725276 .. 2725302 +  -7.3  -4.70266   GTCTAAACGTAAAGA        GACGTGTCATCC TCAG GGATG-CTCGTC         TTTTTCAATCATCTT  83 58
      BH2608 NONE
      BH2609 NONE
      BH2610 2727088 .. 2727119 + -14.5  -3.86495   GCAGCTTTAATGACT      TAAGCGCCGTCCC CATTAC GGAACGGCGCTTA       TTATCGTTTTTTTCA 100 31
        ctaA 2734028 .. 2734050 +  -8.4  -5.18726   CTATTGCGAGAAAAA           GTGGCAGCTG CTT TAACTGCCAC           TTTTTATTATGGGAG  93 42
      BH2628 2750203 .. 2750240 + -14.3  -3.05463   CGAAAAACGAAAAGC   GAATGCCCCTGACCATT TGTG AGTTGTCAGGGGTATTC    TTCGCTAGAGAAGAT  95 63
      BH2633 2755175 .. 2755197 + -16.4  -5.78622   GAGGATATGTAAAAA           GCTAGAACGG ATC CCGTTCTAGC           TTTTTTTTAAGATGA 100 29
      BH2637 2758253 .. 2758304 +   -25  -2.93637   CACAACAGTCAACGG TTCAAATGTAAAAAAGAGAAAGGC ACGT GCCTTTCTCTTTTTCACATTTGAA TATGCTCTTCCATTT 100 15
         cad 2761198 .. 2761222 +  -8.7  -5.14477   TTTAACATAAAAAAA          GACTCATCT CCCCCAT AGATGAGTC          TTTTTTGGCTCTATA  90 43
      BH2641 2762987 .. 2763001 +  -2.8  -3.51778   TGATGCTGGTTGGTT               CAAAAC ATG GTTTCG               TATTTGATATGCTGA  48 448
      BH2644 NONE
        opuD 2767776 .. 2767812 + -16.7  -5.29782   AACGTGAGAAAACAT    GCCCCTGTCATCATCTT TAT AAGCTGATGACAGGGTC    TTTTTTATCACTATC 100 40
         slp 2768658 .. 2768680 +  -4.3  -3.14564   ATATAATACACTAGA          GCTGTATTAA AGGA TTAATAC-GC           TTCGTGCGCCGATGA  51 115
      BH2647 NONE
      BH2648 NONE
      BH2649 NONE
      BH2650 2771850 .. 2771903 + -22.1  -4.05446   CCGCGCTACGCTTGG TGGCCTTTTATTCGGTTGAAGGCTG GTAC CAGCCTTCAACCGAATAAAACGTAA TTTCTCGTTCGCCAC 100 73
      BH2657 2779663 .. 2779684 +    -8  -5.33866   CGACGATTTCGCAAA           GGAGGCCT CCCCCT AGGTCTCC            TTTTTTATGCATTTA  91 43
         def 2780332 .. 2780367 + -13.5  -5.02323   CCCTATTTTAAATAA    C-GGAAACCCAGTGGA AATCG TCCACTGGGTTTCTTG    TTTTATTTATAATAA 100 49
      BH2660 NONE
      BH2661 NONE
      BH2662 2783450 .. 2783493 +   -17  -4.09739   CATGGAAGTCTAATG GGTAACAAAAACGAGCGTTT CGAT AAACGCTCGTTTTTAATACC TTTTCAGAGGGTTAA 100 28
      BH2666 2786677 .. 2786702 +  -7.7  -5.20333   GGGATGAATCAATCA         GCCATCTCCTTA TTA TGAG-AGATGGC         TTTTTCTTATGAATG  91 43
      BH2675 NONE
        gntK 2797402 .. 2797429 + -14.3  -2.95449   AATATTGTATTATAA        CAGCCACTACA AAAAAA TGTAGTGGCTG         ATTTCCCTTATTTTT  95 75
      BH2678 2800483 .. 2800493 +  -3.2   -2.9696   TAACGGCTTTTGGCG                 CTTG GTG CGAG                 TCTCTGGTGATCCTT  45 95
        tenA NONE
      BH2680 NONE
      BH2681 NONE
      BH2682 2803789 .. 2803813 +  -9.3  -6.13503   TTGATAAGTAAAAAA          GCAGCGTGC CGATCAA GCACGTTGC          TTTTTTTTATTGGTC 100 37
      BH2685 2806237 .. 2806251 +  -7.8   -5.5454   ACTATCATGAAAAAA               GAGCCG TGT TGGCTC               TTTTTGTTTATTTAC 100 67
      BH2687 NONE
      BH2688 2808584 .. 2808624 + -21.4  -4.64766   ACATGCAATAGTGAA  TAAGAGTGGCACCTACTG AACGA CGGTGGGTGCCACTCTTA  TTTTTCAGGTGTAGA 100 98
      BH2691 2810707 .. 2810736 + -17.3  -5.42198   GGCTGGTTTAAATAA       CAAAGAGCGCTCA TTGC TGGGCGCTCTTTG        TTTTGTTTTTTAGAA 100 26
      BH2693 2812261 .. 2812273 +  -3.3   -4.2528   CCTCTGCCTGCTTGA                CATCG TTT CGTTG                TTTATTCGGTTCAGG  59 45
      BH2695 2815335 .. 2815361 +  -8.8  -4.94902   TAATCAGTAAGAAAA         CAGATTCGCT TTCGATC GGCGAATCTG         TTTTTATCATGCTTA  90 183
      BH2696 2817180 .. 2817193 +  -3.8  -3.92745   TTTGCCATTTCCTTA               GTCG TTAAGC CGAC                TTTGTAGAGCTTTTT  57 291
      BH2703 2823700 .. 2823724 + -15.1  -3.63515   ACGATAACCGAATAA          GCTTGGAAGGG TCC CCCTTCTAAGC          TTATTCGGAATAAAA 100 34
      BH2713 2832207 .. 2832233 +  -8.9   -3.0264   TTTATTCTTATATTC         TATATGTATCC TTTTT GGGTACATATA         TATTGAAAGCGCTTT  69 185
      BH2714 2833781 .. 2833813 + -13.6  -5.42131   CAAACGTAATCAAAA      GGTTCGGATCATCA AAATA TAATGATCCGAACC      TTTTTTCTGTAATTC 100 70
      BH2717 NONE
      BH2718 2838861 .. 2838889 +  -8.2  -4.17448   ATAAGAAAGGGTGTG       TGAGGCTCCTACC GTTA GG-AGGGGTCTCA        TTTCTCATTTAATTA  77 37
      BH2719 NONE
      BH2720 2840964 .. 2840993 +    -8  -5.37865   CTTTCCAACAACCTA       GGCGCATCTTTTC TTTGT GAAAAG-TGTGCC       TTTTTTGATTCTTCC  93 45
      BH2721 NONE
      BH2722 2842082 .. 2842107 + -11.9  -3.60098   TAAATAAGCGAAAAA         GCGACAGCC TTAACTTC GGCTGTCGC          TTTCCGCTAAGAAAT  89 38
      BH2734 2860169 .. 2860197 + -11.9  -2.98312   ATTTAAACAAAAGAA        GAACACCTTTC AATCAAC GAAAGGTGTTC        TCTATCAATGTTTTT  82 516
      BH2736 NONE
      BH2737 2862174 .. 2862195 + -10.9  -4.98531   TATTAATCACAGCAA           GGTATGGGC TCAG GCTCATACC            TTTTTCGTTTAAAAA  93 35
      BH2740 2865408 .. 2865429 + -14.5  -5.52096   TTTTCTCAAAATAAA           CCGTTCGGA TCTT TCCGAACGG            TTTTTTCTTACCTTT 100 27
      BH2741 2866875 .. 2866912 +  -8.7  -2.95223   ATAATGAGCAAAAAA  GAGTGT-TCTGAGGATC TGGATC GA-CCTCAGACACACTC   TATCTAATAGCCTTA  67 37
      BH2742 2868139 .. 2868179 + -11.2  -5.71295   TCCTCGTAGACGACA TGGACCGGCCGT-TGCTTG TTTG CGAGCATACAGCCGGTACA  TTTTTCTTTTTCTCT 100 480
      BH2746 NONE
      BH2747 2871230 .. 2871246 +  -2.9  -4.23213   TTTGGATGACCAAAT              GTGTTGA TAA TCAGCCC              TTTCTTCCCTGTCAA  58 306
      BH2754 2878959 .. 2878985 + -13.8   -3.6682   TCATACAACATTGAA         GCACATCCCCTA ACA TAGGAGATGTGC         TTTCCCTAAATCACA  95 53
        xylR 2884445 .. 2884492 + -13.7  -3.31248   CATGAATAGTCGTAA TGAAATGAGGCCCTCTTC-CAT TATGT ATGTGAAGAGAGCCTCATTCCA TTATGAACAATATTG  95 32
      BH2767 2895097 .. 2895107 +  -5.4  -2.83403   TCGTTTATTCTTGTG                 TGGA TAC TCCA                 ATTTGATCGAGCAAA  52 55
      BH2803 NONE
      BH2804 2926683 .. 2926711 +  -5.1   -4.2461   TTTTTAACCGTTAAA        GGAGGCTAAATCC TAC GGGGATCGCCTCC        TTTCTTCATGACCAT  65 34
      BH2806 2928901 .. 2928940 +    -8  -5.94713   TACTTCCTTTGCTTA  C-AGAAAAAGCTGCTGAGT TCA ACTCAGCAGCTATTCTTCG  TTTTTTTTCTGAACT 100 49
      BH2811 2935745 .. 2935774 + -16.6  -4.67697   CTCTCAAACAGCGAT       GAAGCAGTGACC CCATAA GGTCACTGCTTC        TTTATTATTTTCGAA 100 16
      BH2813 2937160 .. 2937180 + -11.9  -3.04322   AAGTAATGACAAAAA            CGGTTGAGG TCA TCTCAACCG            TCTTGCAAAATTGGC  82 35
      BH2817 NONE
      BH2818 2944210 .. 2944234 + -14.3   -4.4017   TACACCATAGGAAAA          GGCGGCTCTCA CCT TGAGAACCGCC          TTTTCTGACCATTAC 100 31
      BH2820 2945375 .. 2945412 +  -2.7  -3.73042   TCCCTGATGCAAAAA   GAAAGAGGTTATTCC ATTGCTTC GGAATAACCTCACAC    TCTTTTAATGACCCC  50 66
      BH2828 2948804 .. 2948820 + -10.9  -3.22475   TCGAACCCGCGACCC              CCACCTT GGC AAGGTGG              TGTTCTACCACTGAA  79 434
        bsaA 2950304 .. 2950320 +  -5.1   -5.1287   CTAAAAACGATTGGT              TGGATTG CGA CAAGCCA              TTTTTTCACTCTCCG  79 150
      BH2834 NONE
      BH2835 2955915 .. 2955925 +  -2.4   -5.5943   GAATGTTCTCTACTT                 TCCG TGA CGGC                 TTTTTTTCCTGCTTT  81 143
      BH2837 2957829 .. 2957851 +  -9.1  -5.75342   CGAAATAAGTGGAAA           GCAGGGTGG CCCGA CCGCTCTGC           TTTTTTTTAAACCCC 100 33
      BH2838 NONE
        cgeB NONE
      BH2845 NONE
      BH2846 2967711 .. 2967742 +  -6.7  -5.37865   GAGTAGCAGGAAAAA      GATTGC-AACGGAT AAACA ATCCGGTCGCAATC      TTTTTTCATTATTAA  93 35
      BH2851 NONE
      BH2852 2972009 .. 2972035 + -13.8  -4.66833   TTTTGACCTCAAAAA         GGTCTGGTGAGG AAA TTTCACCAGACC         TTTTTAAACTTAAAA 100 41
      BH2854 NONE
      BH2855 2975584 .. 2975616 + -13.7  -3.85698   GAGATATTTAGAGTA      GAAAAAAGACAGC CGAGAAA GCTGTCTTTTTTC      TTTATGGGGGGAGAG 100 25
      BH2860 2982825 .. 2982861 +  -4.5  -3.33009   TACGAACCTTTCTTG    GTAGGAAACGACGAA TTTCAGC TTCATTGTATCCTAC    TTGTAGACGCTTTTC  52 108
      BH2866 2986456 .. 2986498 +   -10  -5.95539   TGACGACCAATTTTA CTCTTTTGAAGATCGTGC AATTCGG GCACACTCTTCAAGAGAG TTTTTTTATTTGCGC 100 38
      BH2867 2987543 .. 2987570 + -12.9  -2.72961   AACAAAAAAGGAAAA        CATCCACTAAG CCTTAA CTTAGTGGATG         TCCATTATTTCATCT  90 45
      BH2869 NONE
        trpS 2989487 .. 2989540 + -13.5  -4.32491   ACGCCGGTAGCAACA AGAGTCATAAAACAAAAAAGCAACGG AAA CCGTTGCTTTTTTGTTTAAT-ACCCA TTATTCTTTTTCCAT 100 31
      BH2874 2992199 .. 2992211 +  -3.5  -2.63596   TATAAAGGTGTATCG                TTTTT TAG AAAAA                TAGTGTACAATGAAC  43 65
      BH2875 NONE
      BH2876 2993668 .. 2993702 + -13.1  -4.27686   GTACGAAAAAAGATA    C-AATCGCTGGTGAAC GGGG GTTCACCAGTGATTCG     TTTTAAGTGCTTTTA 100 262
      BH2879 2997041 .. 2997073 +  -4.9  -5.57729   ACGACTGAGTATAAA     GTGACTGAC-CGTC CCATGA GGCGTGTGAGTCAC      TTTTTTCTGTTCTTT  90 44
      BH2880 NONE
      BH2881 2999184 .. 2999231 + -14.3  -3.15544   CCTTATGATACAAAT GGAGAAAACCTCGGCTGCTCA TCCACT TCATAAGCCGAGGTTTTCTCC TTCCTAAGAGTAAAA  95 33
      BH2884 3002014 .. 3002053 + -15.1  -3.22409   AAGACTAAACAAAGG  GGCTGGCTCTCTTGTCA ATCACA TGACACAAGAGCCAGCC   TTCCATTCATCGTTC 100 33
      BH2906 NONE
      BH2907 3023519 .. 3023560 +  -8.2  -5.83822   GGTGCTTTTTTTGAC GAA-AGAAACGCCCATTTC TTCCT GAAGTGGGCGTTTTACTTC TTTTTTTTCGATCTC 100 67
      BH2908 3024393 .. 3024405 +  -3.5  -4.08216   TCTCGCTTGCTTCTT                TTTTT GTC AAAAA                TTTTGCAGCAACTAG  56 88
      BH2910 NONE
      BH2911 NONE
      BH2912 3027976 .. 3027986 +  -3.2  -3.42407   AGCGTTGCTAGAGGA                 GTTG AGA CAGC                 TTGATTCCTAATATC  48 4
      BH2913 NONE
      BH2914 3031158 .. 3031182 + -14.4  -3.60798   ACCGAACACAGAAAA          GAGCGAAGAC TAATT GTCTTCGCTC          TTACTTTATGACGGT 100 13
      BH2919 3034177 .. 3034191 +  -4.2  -3.69216   GCATAGTTTTTCACA               TCACGG AAG CCTTGA               TCTTTTAAATAGAGC  53 194
      BH2927 3044014 .. 3044051 + -10.1  -3.59979   GTCTTTAAAATAAAA   CAACACACCACTT GAAAGTTCAAAA AAGTGGTGTGTTG    TTTGCAATGAAAGGC  79 41
    15616629 3048072 .. 3048101 +  -3.7  -3.38272   ACTTGAGCTGTCTTC       CAGTTATGATGATC AAT GATCA-CATGAATG       TTGTAAATGATAGTG  50 177
      BH2932 3049060 .. 3049089 +   -10  -4.88918   GGGCAAAAAACAAAA       TCGGGTGATCCG CTTTAA TGGCTCACCCGA        TTTTATTTACGGTAC  93 191
      BH2935 NONE
      BH2936 3053639 .. 3053649 +  -3.2  -2.87211   ATTTTAGATTAAAAT                 GGTA CTA TGCC                 TGTATGAAAGGGCAT  44 168
      BH2937 3054751 .. 3054774 +  -8.9  -5.71983   TAATTGAATGAAAGG          GACTGGGCA TCTCGC TGTCCAGTC           TTTTTTTATACTTCC 100 38
      BH2938 3056972 .. 3056998 +  -9.5  -5.47218   AGCCTAACGAAAAAA        CGCTAATCCCTC AAAA GGGGGAT-AGCG         TTTTTTTAACTAAAA 100 34
      BH2943 3061770 .. 3061800 + -14.8  -5.80817   TAAGATAATGAAAAA       CGAACAAAGTGCTC CAA GTGCGCTTTGTTCG       TTTTTTTGTGTTCAA 100 33
      BH2944 3062950 .. 3062961 +  -2.2  -3.34398   CAACTAGCGCCCCTT                CGAT AAAG GTCG                 TATTTAGCAACAACA  45 302
      BH2952 NONE
      BH2953 3073075 .. 3073108 + -11.9  -4.82678   TGTAAAAATGTAAAA     GAAGAAGGTTGAGGGA CTC TCCCT-ATCCTTCTTC     TTTTCGTTTTTCTAA 100 14
      BH2959 3081088 .. 3081112 +  -7.1  -4.43307   AGCCATTAAAAGAAA          TGCCCACCC GCCGAAA GGGTGAGCA          TTCTTTTGTTAAAAA  78 61
      BH2963 3083283 .. 3083304 +  -8.8  -4.46112   TACTCAAAACAAAAA           CAAGGAAG AAAAGC CTTCCTTG            TTTGTTTAGCTAGGA  85 120
      BH2965 3086653 .. 3086707 + -7.89999  -3.02511   CCATAATCAAGGAGC GACGAGC-AGCTTATGACTGTCCCTC TGCA GAGGGACAGTCATAAGCTAGAAACCC TATTCGAGGAGTACC  63 35
      BH2966 3086974 .. 3087010 + -16.1  -4.11412   CTGAAATATAAGATC    GGAGCTGTCTCAAAA ATCTATC TTTTGAGGCAGCTCC    TTTGCTTATTCGTTC 100 68
      BH2967 3088988 .. 3089033 +  -4.7  -3.64703   TTCAAACATCAAACA T-TCGGGGTAGGATAAGAGGGT CTC GCCCTCCTATGCCACCCCAACA TTTGACTAAGAACCA  56 11
        phnD 3095999 .. 3096037 + -12.6  -3.51161   AAGCTGCTTTTAAGA   CAAAGAAGAAGGGGAG TGGGTAC CTCCCCTTCTCTTTTG   TTATGTAGGCGTTTG  90 53
        phnC NONE
      BH2975 NONE
        phnE 3098471 .. 3098506 + -12.6  -3.90744   ACATCCGTGCATCAC    GAAGCTAGGCATCGGA ATCT TCCTTTGCCTGGCTTC     TTCTTTCGAAAGGAG  93 45
      BH2977 NONE
      BH2978 NONE
      BH2979 3100551 .. 3100577 +  -7.3  -3.64236   AACTCTATTTATTAA        GGCAGCA-CCTT GGCT ACGGATGCTGCC         TTTGACAGTTTCACT  68 221
      BH2989 3111424 .. 3111440 +  -8.7  -4.71222   TGATCATGCAAAAAA              CACGTCG GCT TGACGTG              TTTTGCTTTTAGTCT  88 64
      BH2997 3119182 .. 3119196 +  -5.6  -4.62783   GTGCCCGCAAAGGGT               GACGAC TAG GTCGGC               TTTTTGCAATAACTC  74 293
      BH3004 3123477 .. 3123511 + -23.2  -5.59879   CCTTACCGGATGAAA     CCCAGCTAAATTCTTC AAT GAAGAATTTAGCTGGG     TTTTTTATATTTCTA 100 50
      BH3005 NONE
      BH3006 NONE
      BH3007 3126888 .. 3126924 +   -16  -2.54801   AAGAATAATTAAAGG    ACAAAGCCGATGGAGC AGTTC GTTCCATCGGCTTTGC    ATCTGTTTAGCAGTG 100 33
      BH3012 3129534 .. 3129546 +  -3.3  -3.63694   CGTATCTTGTTTAAT                GTCCC AAT GAGAC                TTATTCCAGATCGCT  51 27
        mobA 3133952 .. 3133967 +  -6.2  -5.68023   CGGTGATATTTACTC              GATAAG TCTA CTTATC               TTTTTTTGCTTGTGA  95 98
        moaC NONE
      BH3024 3138297 .. 3138326 + -15.1  -3.39529   ATGCTTTCCATAGGT       AAGAGCACTTGCC GATT GGCAAGTGCTCTC        TTCGTGTTAAGTTAA 100 62
      BH3039 3155821 .. 3155841 +  -6.8  -3.28712   GCATCCATATATTAG            GATAGGGC GGATA GCCCAATC            TTATAAAAGGAAAAC  62 50
      BH3063 3186228 .. 3186268 + -12.7  -3.82083   TCTCACTGTTTGAAA  CGAAAAAAGGCCTCTCC CATTAAT GGACAGGCCTATTTTCG  TTTCACTTGTCATAC  93 3
        gerE 3196190 .. 3196229 +  -8.7  -2.96801   CGCTTTGTGGTGAAC  CGGGTGACTTATGCTTTC CTTTT GGGAGC-TAGGTCACCTG  AATTTTTTTATGGCA  67 80
      BH3078 3198253 .. 3198265 +  -2.7   -3.2218   CAAAAAAGGAGGAAA                TCATT TGA AATGG                TTCATCGCTATTCCA  44 120
      BH3079 3198435 .. 3198447 +  -6.3  -3.51442   ACAAGTACAACCATT                CATTG CAG CAATG                TGTTATATTATTGTA  62 54
      BH3080 3198941 .. 3198965 + -10.8  -3.93556   AAACAATTAAAAGAT          CCCGTACCAT GAAAA ATGGTATGGG          TTTCATTAAGTCAAT  86 319
      BH3084 NONE
      BH3085 3201406 .. 3201421 +  -6.8  -4.88407   AATATCTTTGAAAAA              GTGTCC TTAT GGGCAC               TTTTTGATTCCCTAC  84 40
      BH3087 3202415 .. 3202432 +    -7  -5.28983   AAGTGGTTGTTGAAA             GCCAAG AGATCC CTTGGC              TTTTTCTATTTTACG  89 48
      BH3088 3203340 .. 3203362 +  -6.3  -2.74563   ACATTAAATAAATAA           GGGAAGC CAAAACTCA GCTTCCC           TCCTTCACATGTCAG  54 112
      BH3095 3210144 .. 3210170 + -11.7  -4.31403   CGTTCAAACATAATA        GGGTGACTCACA TTCA TGTG-GTCACCC         TTTGGTTGTTTTTTT  95 54
      BH3113 3233019 .. 3233047 +  -9.7  -5.38054   CAGTAACGCGCTCTC       GCCTCTCCATGA AGCATA TCATGG-GAGGC        TTTTTATTTATAGAG 100 35
      BH3114 3234411 .. 3234427 +  -3.6  -2.73364   GCTGAAAAACCTCTT              CAAGGG CCACC CCCATG              TCCTTCCCCTCAAGG  43 346
      BH3118 3237467 .. 3237497 + -15.5  -5.10767   AGTCTAACTAGGGAA       GCCAAAGGCCAAC AGAGC GATGGCCTTTGGC       TTTTTGTCTTACCTG 100 34
      BH3120 3238728 .. 3238757 +  -6.4  -3.82946   TATAACTGTTGAAAA       GGGGCCGA-TCCG CTTAA TGGAATCAGCCCC       TTCTGTTTACCCTCG  66 36
      BH3125 NONE
      BH3126 3243646 .. 3243698 +  -7.9  -5.24291   TAGCGGTCAACCGAG GACTTCTCCTTCACGTAA-CTAAG AGCGAA CATCGCTTTTGTGAAGGAGAAGTC TTTTCTTTTACTTTT  91 4
      BH3127 3244803 .. 3244825 +  -8.5  -3.24708   AATTTACCAACCATA           GGAGGAAGT TATTC ACTTCCTTC           TCTATTTGAACAATG  68 25
        cysT NONE
        cysW 3246551 .. 3246571 +  -4.7  -3.03474   ATGGAAAAGCACAAC            CGTTAGGAG GGG CTCGTAATG            TCTATCGTTATACAA  49 7
        cysA 3247649 .. 3247679 + -11.3  -2.98003   ACAATCTAAAGAAAA       CCCTCTCAGAA GCGAATTAG TTCTGAGAGGG       TGATTGTTACGTTTT  81 32
      BH3134 3250607 .. 3250648 + -20.5  -3.55548   CCTTCGCCTTAGGGA GCGTAAAAATCCTGTGG AGCAAGAA CCACAGGATTTTTACGC  TTTGAAAAACTCTTG 100 29
      BH3170 3290773 .. 3290787 +  -2.1  -2.85668   GTTAGTGCAGTGGAT               TGTTG GGGAG CAGCA               TGTCCTATGAGAGTG  41 1
      BH3171 NONE
      BH3172 3291690 .. 3291722 +  -8.5  -5.50925   CCAAACGTATAAAAA      GGTTCGGATCATT TTATTTT GATGCTCCGAACC      TTTTTTCTGTTGATT  95 74
      BH3174 3293749 .. 3293771 +  -7.7  -5.14163   ATTTTTGCGTCAAAA           GAGACTTGG ATAAC CCAAGCCTC           TTTTTGTTAATCGAT  88 43
        pepQ 3298032 .. 3298080 + -16.3  -3.47227   ATTAAACAAAATTTC GTTAGAAAAACGGATGAACGA GACAAGG TCGTTCATCCGTTTCTCTACC TTCTCCTGATTAGGC 100 148
      BH3184 3301404 .. 3301428 + -14.3  -4.39426   ATTAATGCAATAAAA          GGACTGCCGCT AGT AGCGGTGGTCC          TTTTCTGGGGCTGTC 100 119
      BH3185 3302659 .. 3302687 +    -6  -2.70419   AAAAGCAATTGAAAA        GGCTACAAAGGT GTGTA ACCTTCATAGCC        CTCTTTGCCTTTAAT  54 49
      BH3188 3306303 .. 3306333 + -12.7  -2.77861   GAACAAATCAGAAAA       GCTGCCTCAAAAG ATAGA CTTTTGAGACAGC       TCCGTTTTGCGTTCG  83 490
        ppnK 3315639 .. 3315665 + -16.6  -4.02334   TTATAATGACTGAGA         GGGAGCCACTCG GAT CGAATGGCTCCC         TTTATCCTATGCCTG 100 35
      BH3206 3325298 .. 3325312 +  -8.6  -3.18582   CAACTTCTCGTGACT               CGATTG ACC CAATCG               TTCCTCAGTCGCCTG  67 417
      BH3208 3326195 .. 3326214 +  -4.2  -3.35696   GAAAAACCTTAAGTA            GCCAGGGA TATC TCCTTGAC             TTCAATTGTTTGTGG  50 25
        rpsD 3327085 .. 3327120 +   -12  -5.67711   AGTTATATGTTAAAA    CCCTCAAACCTTTGAG TTCT TTCAAGGATTTGAGGG     TTTTTGTTTTCTTTC 100 53
      BH3216 NONE
      BH3217 3334648 .. 3334672 +  -9.3  -2.57795   AGTAAACTACGAAAA          GCCTCCCTG TTACTGC TAGGGAGGC          TAGATTCATCATGAC  67 36
        pdpF 3346999 .. 3347043 + -11.1  -5.27923   CATTAATTAATATGA TACCTATAGATAGGACACTT GAAAAA GAGTGTTC-ATCTATAGGTA TTTTTTATACACTTA 100 56
        acuA NONE
        acuB NONE
        acuC 3358007 .. 3358044 +  -9.4  -3.32765   TTGTCGTATATGTGC   CGAGAGACTGGAGAT AAACTTGGC AT-TCCAGTCTCTCG   TTCCTATGTAAGCTT  75 64
      BH3243 3365268 .. 3365288 + -11.2  -5.00339   AAGAACGAGCAAAAA            GCTAAGCC ATGAA GGCTTAGC            TTTTTAGTTCTTCCT  95 21
      BH3246 3367525 .. 3367553 +  -7.6  -5.65927   TAAAAAGTATAAAAA       GCAGCT--TCCTCA TTT TGAGGAGTAGCTGC       TTTTTTATTTGGCTC 100 102
      BH3247 3369136 .. 3369159 +  -3.1  -4.36914   AGAACACCGCTTCGA          TGATCTTGC AACGGA GCTAGGTCA           TTTTCTGACAACAAG  62 246
      BH3255 3378512 .. 3378540 + -12.5  -3.25539   GCTAAAACGAAAAAA        CGGACAGTGGC CTCACCC GCCATTGTCCG        TCTTCATTCAAATTA  85 42
      BH3258 3380825 .. 3380857 +  -3.5  -6.01369   CTAGAATACAAAAAA     GTTCGTCAAGGTAG TGAGAT CTAGCT-GACGAGC      TTTTTTTATTCTTTG  90 93
      BH3262 3383893 .. 3383911 +  -2.4  -4.77173   AGGGAAAGTGTAAGC             CACTTTTA TTT TGCAAGTG             TTTATTTTATAGAGA  64 97
      BH3265 3388548 .. 3388575 + -16.4   -4.4648   TTCGTGATTAGTCGA        GCCTGCCTTTTG CATG CAAAAGGCGGGC         TTTTGTCATGGAAGT 100 34
      BH3271 3392803 .. 3392818 + -10.4  -5.58522   TATCTCCTCGATTCG              CTCGCC AGTT GGCGAG               TTTTTATTTTGTATA 100 69
      BH3279 NONE
      BH3280 3403462 .. 3403495 +   -14  -4.14598   TCATAAAAGCAAAAG     CGCACGAATGCTGT TCAATC ACAACATTCGTGCG      TTTCGTTTAGTTAGC 100 35
      BH3283 3408931 .. 3408965 +  -2.9  -3.00164   GGGTTCAAAAAGGAG    GACGGCTA-GGTCCAAG CAG CTCGCACCGTAGC-GTC    TATCCTTCTATACTG  43 121
      BH3284 3410026 .. 3410038 +  -3.3  -3.66018   CCGAGCGCAGGTGGA                GGTCC AAT GAACC                TTCTTGGCGTCCTCC  52 16
      BH3285 3410600 .. 3410624 +  -8.6  -4.18934   TTGCGATCGAAAAAA          GATGACCTTC ATGAG GTAGGTCATC          TTTCTTCGCATAGTA  82 21
      BH3286 3411318 .. 3411354 +  -7.9  -3.40597   TACATCGAATCCATC    GCTGGTTGCTCACCAGA TTT TCTGCGGAACATCCAGC    TATTTAAGTAAAAAA  66 68
      BH3289 3414274 .. 3414284 +    -4  -4.74801   TATACCATCATTCTC                 TCAT ACA ATGA                 TTTTTCGTCAGCTTG  69 293
      BH3290 NONE
      BH3291 NONE
      BH3292 3417612 .. 3417622 +  -5.4  -3.07994   GCACGGCCTCTTAAA                 CACA GTG TGTG                 TTCCATAACGTTGAA  53 27
      BH3293 3418035 .. 3418064 + -11.5   -5.2422   AATAACGACCAAAGA       GGAGTG-CACCCTT GGA AAGGGGGTCACTCC       TTTTTTCCTATCATT 100 36
        pckA 3430002 .. 3430027 + -11.9  -4.96848   TTCCAAAAGGTAATA         CCACCTGTCGG TCAT TTGACAGGTGG          TTTTTATATAAAAGC 100 267
      BH3304 NONE
      BH3305 3431857 .. 3431888 + -15.4  -2.83593   TTTTCTTATTTAAAG      CAACGAGACC-TCTT GTT AAGAAGGTCTCGTTG      GTTGTGTATTATGCT  95 44
      BH3318 3441190 .. 3441216 +  -4.3  -5.61596   CTTAAACTAGGATGA         CCACCCCCTCT TGCAT AGGGTAGGTGG         TTTTTTTGTAAGGCT  89 36
      BH3319 NONE
      BH3320 3442518 .. 3442553 + -14.2  -3.53012   TCCCTTATAGCTTTT    TAAAAGCGAGACCTTT TGTA AAAGGCCTCGCTTTTG     TTTGAAAAGAAGCAC 100 72
      BH3324 3447506 .. 3447517 +  -2.2  -2.62642   TTATTGAAAAAAATT                GG-GG CCC CCACC                GTTATGGATGGTAAT  40 0
      BH3325 3448448 .. 3448473 +  -3.9  -3.74868   CTTAGAGGCCCAAAA         GGCACCTCATG TATG TAGAAGGTGCC          TTCGTTCTTTTTAGA  54 161
      BH3332 3453552 .. 3453579 + -11.4  -4.62069   TGGAAAAACAGTAAA        GATTCCAAAAGC AACA GCCTTTGGAATC         TTTTTGACGTGCAGG  93 27
      BH3335 3455677 .. 3455704 +  -5.5  -4.31698   ACAAATCTTGTTCCG        GTCTCGTCCTC CCTTTA GAGGACAGGGC         TATTTTTTAATTTAA  70 42
      BH3336 3456347 .. 3456379 +  -9.9  -3.11359   TCCTACCTGAGAACA      GCCCATGACGAGT CCACTTT ATTCGTCACGGGC      CTTTGATTTTCAACA  73 80
      BH3337 3457078 .. 3457090 +  -4.1  -3.02947   CAGTATACTTATCAC                GACTT GTT GAGTC                TGTCTCTAATCCGTG  47 312
      BH3340 3459535 .. 3459545 +    -4  -2.94356   TTTGTTTTTCAGCTC                 TTTC AAT GAAA                 TGATCTTGTTTTCCA  46 380
      BH3342 3460079 .. 3460098 +  -7.8  -5.77677   TTCAACGATAAAAAA            CGTCCCCT ACAA AGGAGACG             TTTTTTGTTATTTTA 100 44
      BH3345 3463194 .. 3463216 + -10.7   -5.1417   CGATGGCTTTACAAA           GGGAATGAT TCGGC ATCATTCCC           TTTTTCCTTTTATAA  93 53
      BH3352 3469642 .. 3469659 +  -6.3  -5.47399   TCGAAAATGTAAAAA             GCGAGCTG GAT CA-CTCGC             TTTTTTTACGATTCA  91 71
      BH3355 NONE
         hbs 3472074 .. 3472092 +  -6.7   -5.5353   AAGTAACAGAAAAAA            CGCC-CCT TTAT AGGAGGCG             TTTTTTCTTGGTCTA 100 35
      BH3358 3473429 .. 3473455 +  -4.5  -5.34655   TTTATGCAAGAAAAA        GGTCTGCT-CTCT AAT GGAGAAGC-GACC        TTTTATTTTTCATTG  80 44
        spsI NONE
        spsJ NONE
        rfbD NONE
        rfbC 3481287 .. 3481300 +  -6.7   -3.5511   ACGTTGCGTAGCGTG               CCGTT TTAT AACGG                TCTTTATCGCTCACG  62 507
      BH3368 3483004 .. 3483014 +  -5.4  -3.25261   ATTTCGTCTAACCAA                 CGAT GCA ATCG                 ATTCTTTTATTGGAC  54 271
      BH3375 NONE
      BH3376 3490617 .. 3490666 + -14.5    -3.922   TTCCCTAGATGACAA GGAAACTTGCAGCACTTTTCACT AGTC ATTGTGAAGTTCTGCAAGTTTCC TTTAGTTCAAAATTT 100 116
      BH3378 NONE
      BH3379 3492669 .. 3492708 + -14.4  -3.44825   AAGGGTTTGTTATTC  TAAACAGCCTGAGGAGCG TTTT TGCAACTCAGGCTGTTTA   TTCGTTGATCCTTTT 100 95
      BH3382 3496226 .. 3496237 +  -4.4  -5.01535   TATAAAAAGGAAGAA                GGAT CTTT ATCC                 TTTTTATCATTGTAA  76 93
      BH3383 3496637 .. 3496659 +  -6.3  -5.29742   TAATCATTTTCTTAA           GAGGGGA AACATCACA TCCCCTC           TTTCTTTTTTTATGT  87 38
      BH3384 NONE
      BH3385 NONE
      BH3386 3500377 .. 3500399 + -14.2  -4.87665   AAGGAACACGTAAAA           GCATCCTCCT CCA AGGGGGATGC           TTTTTATGACTCCAC 100 28
        pbpC 3506278 .. 3506310 + -10.7  -4.23391   TAATTTCCAAAAAAA      GGTTCCAATCATC AAAAACA GATGATCGGAACC      TTTATAATTTGTTTG  90 89
      BH3402 NONE
      BH3403 3517890 .. 3517915 +  -8.4   -5.0538   GTAGCGTAAAAAAAA         TCGAACCCGCA ACAAA TG-GGGTTCGA         TTTTTTCAACTAGCG  90 64
      BH3408 3522371 .. 3522424 + -22.1  -4.05446   CCGCGCTACGCTTGG TGGCCTTTTATTCGGTTGAAGGCTG GTAC CAGCCTTCAACCGAATAAAACGTAA TTTCTCGTTCGCCAC 100 74
      BH3411 3526121 .. 3526143 +  -3.5  -4.70046   CTTCAAATGTAAAAA          GCCGA--TCCT TTA AGGAAATCGGC          TTTTCTAATTTTCTA  67 177
      BH3415 3529454 .. 3529484 + -11.3  -4.79953   TCGATTGCACCAAAA      CCCGTATC-CCTTT AACG AAAGGTGGTACGGG       TTTATTTCTTATTAT  95 41
      BH3419 3531456 .. 3531478 + -10.6  -5.83822   TCATCTTAAAAAGTA           CGGAGCTC TTGTCTT GAGCTCCG           TTTTTTTTCGCTCTA 100 43
      BH3424 3536913 .. 3536941 + -10.4  -3.08508   CCAAATAATGAAAAA       GGACGAG-GGGAA ACGA TTCCTACTCGTCC        TGCTTTTACGAAATG  75 119
      BH3427 3540823 .. 3540864 + -19.1  -3.10354   TTTGTGTGCTACCCA G-AAGAAAAAAGCGAGGGAG TTT CTTCCTCGCTTTTTTCTTAC TCTTCAATGGATCTC 100 46
      BH3431 3544245 .. 3544277 +  -7.1  -5.47159   AAACGCAATAAAAAA      GGTTCGAATCATT TTGTTTT GATGATCCGAACC      TTTTTTCTGTTAGCA  93 60
      BH3432 3544670 .. 3544692 + -14.2  -3.15999   TCTTCATACTAATAA           CAGCCGAACG ATT TGTTCGGCTG           TTAAGTATATCAAGA  95 52
      BH3434 3545843 .. 3545865 +  -8.5  -4.25256   GCAAAAGGAAGAAAA          GAGACGG-TC AGTA GAGCCGTCTC           TTATTTTCGTGCAGC  82 46
      BH3436 3548264 .. 3548310 + -16.1  -4.20768   TTCTTTATTATATTG ACAAAGGAGCTGCCTCAAAAG ATAGA TTTTTGAAGCAGCTCCTTTGC TTATTTGTTCGAAAT 100 125
      BH3437 3549135 .. 3549165 +  -7.6  -4.89567   ACATCAACACAAAAA       TTAGGAGAACCG CATCAAA CGGTTCTCCCGA       TTTTATGTTTTAAGG  85 298
      BH3456 3569200 .. 3569213 +  -2.4  -5.77677   GGTTAGAAAAAGAGC               CAAG AAGGCC CTTG                TTTTTTGTTCTTTTG  84 136
      BH3459 3572224 .. 3572237 +  -3.1  -4.33274   TTCCTTTATTATTAT               TACCG TTTA TGGTA                TTTTAGTCATGTAAC  62 471
      BH3460 3572830 .. 3572856 +  -7.4  -5.67063   AATAAACAACTCCTA         TCACTCTTAC TTTTTTT GTGAGAGTGA         TTTTTTTATCATAAA 100 36
      BH3461 3574676 .. 3574694 +  -4.6  -2.73364   TTATACACTTAATTT             CCAAAC AAATCCA GTTTGG             TCGTTAGGATGGACC  47 260
      BH3462 3575177 .. 3575204 +  -8.5   -5.0133   TAAAAAAAGCAGGAA        TACCGCCCT ACTCATCATA AGGGCGGTA         TTTTTTGCGCAGCTG  90 67
      BH3465 3576497 .. 3576516 + -12.2  -3.93038   AAATAGAAATCAAAA            CCACCAGT GTGA ACTGGTGG             TTTGCTCTTCGGCTA  91 209
      BH3489 NONE
      BH3490 3599964 .. 3599993 + -12.3  -4.11625   CTAATAAGATACAAA       CAAAAGCCTAGGG AAAA TCCTAGGTTTTTG        TTTACTGTTTATTTT  93 37
      BH3492 NONE
      BH3493 NONE
      BH3494 3602319 .. 3602355 +  -9.6  -4.33819   ATTTAATATGAAGAA    GAATCCATTTTGATCG ATCAC CTTTCAAAATGGATTC    TTTATTATAGATGAT  90 67
      BH3498 3606820 .. 3606877 + -15.2  -3.47526   AAAAACGGTTCTTAG TCAAATGTT-GGGGTGGCATAGGAGGG CGAGC CCCTCTTATCCTACCCCGAATGTTTGA TGTTTGAATTGATGA 100 348
      BH3501 3610741 .. 3610772 +  -9.4  -2.98823   TGCTAAGATTTTAGT      ATGGTACCTGCTTC AGTT GCAGCAGGTACCGC       TATATATAGGAAGGA  72 54
      BH3502 3611869 .. 3611883 +  -2.8  -5.03713   TATCAAGCTCCCAGT               GACCAA ATG TTGTTC               TTTTCTTTACTTCTT  73 481
      BH3504 NONE
      BH3505 3615243 .. 3615262 +  -2.8  -3.27503   CTTCGTTTTTTTACA            GGGATGTA GATG TCCATCTC             TATGTTCTCTGTTCC  45 497
      BH3508 NONE
      BH3509 3619873 .. 3619900 + -11.5  -4.20868   ATGATCTATAATAAA        CTGTTACTTCA AAACTA TGAAGTAACAG         TTATTATTTTGCGAA  93 46
      BH3549 NONE
      BH3550 NONE
      BH3551 3652197 .. 3652208 +  -5.8  -2.62515   GAAAATGAAAAACGA                CTGC AAAC GCAG                 TCGTATCAAGGAATT  51 100
        clpP 3666798 .. 3666851 + -22.1  -4.05446   CCGCGCTACGCTTGG TGGCCTTTTATTCGGTTGAAGGCTG GTAC CAGCCTTCAACCGAATAAAACGTAA TTTCTCGTTCGCCAC 100 78
      BH3596 3699687 .. 3699719 + -17.2  -2.66735   CATTACGTTAACCAC     G-AGAAAGGAGCCGC AGCT GCGGCTCCTTTCTAC      ATTCCTGGTTTTTTT 100 54
      BH3607 3712620 .. 3712637 +  -5.5  -3.08508   GGGGTATTCAGCAAA             AGGCTAG CCTA CTAGCCA              TCCTTTTCGGGAGTG  53 67
      BH3609 3714171 .. 3714214 + -17.8   -4.7329   GAAAACACATCCACA CA-AAAATCGGGAGAACCG CATCAAA CGGTTCTCCCGATTTTATG TTTTTAGGTACTTTT 100 135
      BH3611 3716279 .. 3716302 + -12.5  -4.56133   CCATATATAATTAAA          GCCTTGTGG GAGACA CCACAAGGC           TTTTCCTTATTCACG 100 49
      BH3630 3732354 .. 3732382 + -13.3  -3.74519   CTAAGAAAGGTTAAA        CAGGCTGATCA CAATCGA TGATCAGCCTG        TTTCCTACAACTCTT  95 91
      BH3647 3751275 .. 3751321 + -20.6  -3.82218   GAAGTGTTTTATAAT TAATAAAAAACGGTTTTTCACC AAT GGTGAAAAACCGTTTTCTGTTA TTTAATAGTGTAGGT 100 23
        lytC 3779286 .. 3779307 +  -8.7  -5.58454   ACACTTTAATTAAAA           CGATGGGGT CTAC AACCCATCG            TTTTTTTACTATCAC 100 28
      BH3666 3780468 .. 3780485 +  -4.1  -4.05714   GGGACAAGCAAAAAA             GGAGC CACCTTCA GCTCC              TTTCTCCTTCAACCT  59 181
        lytR 3783846 .. 3783878 + -10.6  -5.12068   TATAGCAAAAAGAAT      GAGTCTCTTGAAGC AAGAA GCTTCTTGAGACTC      TTTTTGTTCCATCTA  93 46
      BH3672 NONE
      BH3673 NONE
      BH3674 3788569 .. 3788594 + -10.4  -3.82484   TTATGAATAAACGAA         CAGCCGCGCC CATAAA GGTGTGGCTG          TTTCACTTATGATGT  84 31
        trkA 3792393 .. 3792415 +  -6.4  -3.27476   TTTCCTTGCAATCAA           CTTTGTTTAA TGG TAAAACAAAG           TTAGTGCTTAAGGAT  60 373
      BH3678 NONE
      BH3679 NONE
      BH3680 3796544 .. 3796579 + -13.4  -4.28049   AGAAGATTAAGTATG    GAAAAGGGCGATCTTC CTCT GAAGATCCCCCCTTTC     TTTTGACCTTTTACC 100 31
      BH3681 NONE
      BH3682 3798413 .. 3798423 +    -4  -2.62616   AATCGAAGGAGTGAT                 TTGA TGG TCAA                 TCGTATCCAAAATCC  45 48
        xynB NONE
      BH3684 3800651 .. 3800694 + -11.3   -4.1822   CACCGTAAACGGAAG TTGAAAGCCGATTTTCCTT TTTGCT AAGGGGAATCGGTTTTTAA TTTATTAACCTCCCC  93 22
      BH3685 NONE
      BH3686 3802351 .. 3802367 +    -3   -3.6579   ATTTAGCGGAAGCGC             GCCATGT TCTT AC-TGGC              TTATTACCATCCATT  50 315
      BH3694 3811999 .. 3812029 + -12.7   -5.0666   AGGACTAACTATTTT       CCAGCGATCCTTT AGTGC AAAGGATCGCTTG       TTTATTTTTTAGCTC 100 33
      BH3695 3812392 .. 3812410 +  -7.4  -2.73875   TACGAACATGACCAT             GATTGGGC AAA GCCTGATC             TGCTATTGAGCGAAA  59 169
      BH3697 3817472 .. 3817490 + -12.4  -5.99154   AATAGGAGTAGCTGA             CCGCTGGA GGT TCCGGCGG             TTTTTTTGTTTAGTC 100 40
      BH3702 3822948 .. 3822971 +  -5.4  -3.38046   TGTACTTATCGAAGC          CTATACGAGTT TTC AGC-CGTATAG          TATTTCCAATCCCAG  56 140
      BH3719 NONE
      BH3720 NONE
      BH3721 3845946 .. 3845962 +  -4.5   -4.7629   TACGGCTTGATTTAG              TAAAATG ATT CATTTTG              TTTTTAAATTGATGA  72 202
      BH3722 3846821 .. 3846852 +  -2.2  -4.40181   CATCACCCTCAAAAA      AATGCTGCCTC-CCG TAA CGGAGAAACAGCATC      TTTCTTCTCCTATTT  59 214
        rbsR NONE
        rbsK NONE
        rbsD 3852799 .. 3852809 +  -2.4  -3.84514   GCGTGATTTTTTAAG                 GGGG TGA CACC                 TTTGATCGTTGAAAT  51 27
        rbsA NONE
        rbsC NONE
        rbsB 3856205 .. 3856235 + -14.9  -4.59117   AAAAGAAAAATCGTG       GCTGTCTCAAAAG TCTAT CTTTTGAGGCAGC       TTTTCTGATTCGTTT 100 40
      BH3776 NONE
      BH3777 3898204 .. 3898222 +  -8.1  -3.11272   TGTCATAACCATGCT             CGAGCGC AAGCC GTGCTCG             TCTTGGATAATGCTG  62 378
      BH3782 3901534 .. 3901569 +    -9  -4.20749   TGCTGCAAAGATGCA    GTCATCTCCTTTTACG AGCT CGTCGAGGGAGAAGAC     TTTGTTGACATCTTC  85 103
      BH3788 3907163 .. 3907183 +  -3.9  -4.63218   CGATCTTTATTAGAA            GAAAGAGCG GGC CCCTCATTC            TTTTATTGAGGAGCC  66 28
      BH3803 3927026 .. 3927048 + -13.5  -4.77778   TTTTTTAGCTGGCAA           GCCTGAGTC CGTTC GACTCAGGC           TTTTCTGTGTTTATT 100 33
      BH3812 3935846 .. 3935893 + -18.1  -2.64422   CTGGTTCCATTGAAT AGACAGCAAAAAACCGTGAGGA AAAGC TCCTCACGGTTTTTTG-TGTCC TAGTATAAAGTGTCT 100 28
      BH3814 3937040 .. 3937054 +  -4.2  -2.98778   GGAGTGGCAGGAAAG               CGGATC AGC GATCAG               TAATTTACATTCTGA  47 8
      BH3815 3937565 .. 3937585 +  -6.7   -3.9735   AATCCAATTGAAAAA            GCGCACCCT AAA AGGAGGCGC            TTGCTTTTTTCATGT  71 39
      BH3816 3941455 .. 3941465 +  -5.4  -3.62616   ATTCGCTTAATAAAC                 GAAG AAG CTTC                 TTCTATATCCTCATC  59 417
      BH3822 3947832 .. 3947858 + -10.9  -3.12351   TCAAAACACAAAAAA         CCCTGAAGTGA TTTCC TCACTACAGGG         TTCCCTCTACAGCGC  79 96
      BH3824 NONE
      BH3825 3950786 .. 3950820 +  -6.4   -5.8901   TATGTTTAATTTTAT    GCGTCTGTTGGTTGG TTTTTC CCTGCCA-CAGGCGC     TTTTTTATTTTGTCT 100 32
        cwlJ 3951408 .. 3951418 +    -4  -4.08767   TATGGTGTTTTTTAG                 TTTG TTA CAAA                 TTTTAGGAGAATGAA  59 26
      BH3827 3952097 .. 3952116 +  -7.9  -5.32565   TTTGTCTAGAAAAAA            GAAGCAG GGATGA CTGCTTC             TTTTTTCATTCCTTA  91 72
      BH3829 3953589 .. 3953605 +  -4.3  -4.91511   CTTTTAAAACGGCAG              CGTGCTC CGT GAGCGCA              TTTTTCTGGTCAGCT  75 363
      BH3835 3958818 .. 3958842 +  -6.4  -5.72053   CCTTAGCCTGTAAGA          CAGTTGCCCT TGTTT GGGGTAGCTG          TTTTTTGTTTCATTC 100 28
      BH3836 3960386 .. 3960406 +  -9.7  -2.72463   TTAAAAAAACGTTGA            GGAGACGTC TCT GACATCTCC            TCGTTCACACTCCAT  70 26
      BH3840 NONE
      BH3841 NONE
      BH3842 NONE
      BH3843 3969212 .. 3969238 + -10.2  -4.49316   AAAGTAGAACAAAAA         CCGGCTAACA GCGTCAA TGTTGGCCGG         TTTGTTCTTGCTCGT  91 34
      BH3845 3972146 .. 3972188 + -15.1  -4.07568   TATCAGCCATAAACA AAGATGACCTTGAGCAGAGA ATCT TCTCTGCTCAAGG-CGTCTG TTTTACAAAGGGGGC 100 29
      BH3846 NONE
      BH3847 3974068 .. 3974093 +  -9.8  -3.88464   ACAGAGCACAATCAA         TAGCCAAGGG TGACCT CCTTTGGCTA          TTTCACTATTTTTAC  83 79
      BH3848 3974602 .. 3974618 + -10.8  -3.64283   GGATTGAATAAAGAA              CCGCCG TGACC CGGCGG              TTCTTGAACACTTTC  83 30
      BH3856 3983443 .. 3983465 +  -3.4  -4.81249   TAAAGAAAAATCTGA           GGTGGGAT GTAGTTA ATCCCACA           TTTTTCAATTTCAAC  67 514
      BH3859 3984985 .. 3985014 +  -6.5  -5.56264   AATAAAACACAAAAA       CAGGTAACCAT CAAAAAGA ATGGTCACCTG        TTTTTTATGTTTAGA  95 194
      BH3866 3994400 .. 3994434 + -10.7  -3.36557   TCTACTATTAAAAAA     GCACCTGTCGCCTCT GTTAA AGAGACGGCAAGTGC     TTCATTCCAATGATT  80 69
      BH3871 4002373 .. 4002403 +  -8.4  -5.88565   CATTAAAACGAAAAA      GGACTGCT-ATGG TCATTT CCATTAGCGGTCC       TTTTTTTGTTCTACA 100 45
      BH3876 4007345 .. 4007369 +  -5.1  -4.62336   TCCTAACCTACTATT         GAACTTCTCG TCCCCT CG-GAAGTTC          TTTTTCACGTGCCAT  71 35
      BH3878 4008676 .. 4008713 + -11.5  -4.56597   TTTTCCGATAGAAAA   GCCTGTATCGTCGATTAC TAA GTAATCT-TGATACAGGC   TTTTTCAAAAAACCA  93 54
      BH3885 4013890 .. 4013901 +  -4.4  -3.36273   CTTAGGATTGAACTA                TGAC AAGG GTCA                 TTAATATTAAAGAGC  52 10
        fhuD 4019031 .. 4019067 + -15.2  -4.78752   TTATCTGAATAAAAA    GAGAGAAGCTGTCCAG TCCCC CCGGTCAGCTTCTCTC    TTTTTGCCTTATACT 100 29
      BH3902 4035812 .. 4035839 + -11.4  -5.14563   CTATTAAACGAGCAA        CGCTACCCTT AATCTTCA AAGGGTAGCG         TTTTTTAGTAAGGGG  95 34
      BH3904 NONE
      BH3905 4040231 .. 4040252 +  -9.5  -4.27316   CGATCACGATGGGAA           GATGTAGAC ATCT GTCTGCATC            TTTTCCCTTAAGAGG  89 59
      BH3906 4041013 .. 4041032 +  -8.6  -5.44119   TGCTTGACGATGAAA            GATCCCTT ATAA AAGGGGTC             TTTTTTTCACATGAA  95 34
        bioF NONE
      BH3908 NONE
      BH3909 4043881 .. 4043911 + -11.2  -4.89233   AAGCCTAAGTGCAAA       GGAGTCCTCCTC AGTCAAC GAGGAAGACTCC       TTTTTAATATTCATC  95 33
      BH3911 4045046 .. 4045057 +  -5.8  -2.72855   TATGGCAAAGGAAGA                TGGG AACA CCCA                 TGATTAAAACCTTTA  51 7
      BH3912 4046054 .. 4046077 +   -14  -4.77778   TTGTCCGCACGCTCG          GCATGTGACA AAAG TGTCACATGC           TTTTATCTGTTTGTT 100 18
      BH3913 NONE
      BH3914 4048880 .. 4048916 +  -8.8  -4.40237   ACGCCCTGTAATCAA    CGAACCAAAGCTCC CTTCTCTCT GGGGCTTTGGTTCC    TTTTACTATATCATC  85 30
        tlpA 4051838 .. 4051851 +  -4.5  -3.58428   TCCGTTTCTACAAAC               GTCGT CACA ACGGC                TTGGTCTTTTATCGT  55 354
      BH3925 4062513 .. 4062537 +  -9.9  -2.91507   GTCTCTAAATTACAA          GAAGCCCCGCC TTA GGCAGAGCTTC          TCTATCGGGTATATT  71 184
      BH3927 4065356 .. 4065387 +    -3  -5.14985   GAAAAATGAGAAAAA      GATAGTGTACTCGC GGAT GTCGGTAGACTATC       TTTTTCTATGTTTAA  70 156
      BH3928 4065882 .. 4065916 +  -8.6  -3.51597   AGATCTCTTATTAGT     GATAACCGGACAGC AATAAGA GCTATCCGGCTATC     TTCTACTTCACGCTT  72 7
      BH3932 4070152 .. 4070185 +   -14  -2.70525   CAGCAAATAAACGAT     GAGACCAAGACCCT TTAAAT AGGATCTTGGTCTC      GTTCATTTAACAAGA  91 24
      BH3935 4072177 .. 4072203 + -14.6   -4.7339   AACGATGCCCAAAAA         GGATTAGAGCGA CAA TTGCTCTAATCC         TTTTTCCAATTTGTT 100 349
        rocR 4083821 .. 4083839 +  -8.9  -5.09225   CCAAACACCTTCCAA             GCTTGAG ACGAA CTCAAGC             TTTTTTACATGGCCT  93 272
      BH3949 NONE
      BH3950 4090162 .. 4090200 + -16.2  -3.53224   CGCTAATCCAAAACA   TGATGAAAGAGCCTGTCA CCC TAGCAGGCTCTTTCATCG   TTTAAACCACCGCTC 100 91
      BH3951 NONE
      BH3953 4092168 .. 4092182 +  -2.8  -3.74397   GACTAAGAGGGTAGA               TTCGAA GCT TACGAA               GTTTTTTCTACGCCT  50 27
      BH3956 4094169 .. 4094184 +    -9  -3.83675   GGTCAAATGCCGATT              GGCAAC TTTA GTTGCC               TTATTGATTGAGTTA  79 435
      BH3957 NONE
      BH3958 4096944 .. 4096967 +  -6.8  -5.54907   GCGTAAAAGAAAAAA          CCAG-ATCCTG AAC TAGGATTCTGG          TTTTTCTTTTGTACG 100 35
      BH3959 4097358 .. 4097377 +  -7.8  -5.76949   CCATAACGCTTAAAA            CCAGTAGC ATGT GCCACTGG             TTTTTTTTAAGACTC 100 28
      BH3961 NONE
      BH3962 4100579 .. 4100606 +  -7.8   -5.4477   AAGAAGCGAGAACGT        TAGCCTAAGGCA TTCG TGTTTTGGGCTA         TTTTTTTAGCAGTTT  93 23
      BH3964 4104972 .. 4105009 +  -2.1  -4.68209   ATAGCATTTACTTCA   AAAGAACTTAAAGGA TCTTAGTT TCCTTCGAGTTCTTG    TTTATTTGTTGAAGT  64 143
      BH3965 NONE
      BH3966 NONE
      BH3967 4108343 .. 4108356 +  -2.4  -3.65812   ACTTAAACCCCTTCC               CAGA ACTAAA TCTG                TTCTGTTGCAACACC  49 257
      BH3971 NONE
        cydD 4114047 .. 4114076 + -13.7  -3.86653   TTGCAATCGAAAAAA       GCACCTAGCAGAGA AAA TC-CTGCTGGGTGC       TTCTGTTTACTCGGT 100 18
      BH3982 4121880 .. 4121913 + -14.1  -5.52986   TTTAAAAGAAAAGAA     GCTCCTA-CCATTCAA GCT TTGGATGGTTAGGAGC     TTTTTTTGATACAAT 100 42
      BH3984 4123126 .. 4123161 +  -8.4  -5.15634   TTTAGAAGAAAAATA    GCTCCT-ACCATTCAAG ATT TTTGGATGGTTAGGTGC    TTTTTTAATCCACTG  90 196
      BH3986 4126421 .. 4126439 +  -4.6  -3.53012   GATAAAATCGAAAAA             TCCTGTTT TTT AAACACGA             TTTAAGACCAAGGGA  54 36
      BH3994 4133297 .. 4133307 +    -4  -4.37495   GATCTCCAGATGCGA                 GATA GAC TATC                 TGTTTTTTCTTAAAT  64 209
      BH3995 NONE
      BH3996 NONE
      BH3997 4135443 .. 4135495 + -10.8  -3.14132   ATAAAAATGTAGGTT ATGGCATTCCTTTTATGCAGGCCCCC CGC GGGGGCCTGAATAAAAA-AA-GCCAC TTGCTAACACCCCAA  79 120
      BH3998 NONE
      BH3999 NONE
      BH4000 4138723 .. 4138763 +  -4.8  -3.07222   GAAAGAGAACTAACA  TTATAAAAGCACTGAGAG TTATT TTCTCAGTGCTTGAAAAA  TATTACGCTGATAAT  51 146
      BH4005 NONE
      BH4006 4145614 .. 4145639 +  -4.5  -3.47029   CGTCGCTGAGGCCGA         GGGAGCCGCCG ATGA CGAAGGCTACC          TTGCTCTTTCCATAA  54 414
      BH4009 4146878 .. 4146907 + -14.3  -4.80396   CTCTCTATTAAAAAA       CTCCTGCGCCTGA ATGA TCAGACGCGGGAG        TTTTTAGCTGTTTTC 100 87
      BH4015 NONE
      BH4016 NONE
      BH4017 NONE
      BH4018 NONE
      BH4019 4154645 .. 4154674 + -14.3  -3.08434   AGTTAGATTTAAATA       GCCTTAGCCCCTC GTTC GGTGGGCTAAGGC        CTTTATGATTGTTCT  95 76
      BH4020 NONE
      BH4021 4155871 .. 4155908 + -14.3  -3.65426   CAAGTAATTGTAACA   GCCCCCTTC-GAAGCT CCTATTT GGCTTCTGAAGGGGGC   TTTAGCGATTTATGA 100 59
      BH4033 4172425 .. 4172435 +  -2.4  -4.30057   ACGTCATACACCAAT                 GACC TTT GGGC                 TGTTTTTTATGATCT  56 60
      BH4034 4172800 .. 4172826 +  -9.4  -2.98145   CCATCGTAAATGAAA         GAAGGAGCGAAT CAT AGTCGCCCCTTC         CTTTCCTTCATGATT  72 28
      BH4042 4181554 .. 4181577 +  -9.6  -3.22388   CAGCAAAACATTAAA          GGCAGACC ATTCAGTA GGTCTGCC           TTCATGCATTACATA  73 27
      BH4044 4183084 .. 4183109 + -11.9   -5.5604   GAGTGAATGGAAAAT         GCACTTAGAGC CGTT GCTCCAAGTGC          TTTTTTCTTGATTAA 100 35
      BH4046 NONE
      BH4047 4185850 .. 4185877 + -14.2  -4.17789   TAGAACCCTAAAAAA        GCACACCGGAGT CCTT ACTCCGATGTGC         TTTCCTTTATCATTA 100 363
      BH4054 4190684 .. 4190705 +  -8.7  -5.02323   ATAGTGAAACATAAA           CACCTTCCG TATG TGGGAGGTG            TTTTCTTTATCCTAA  90 37
        rpmH 4202181 .. 4202200 -   -10  -5.06414   TCCCCTGAAGAAAAA            GACCACTG ACAT CAGTGGCC             TTATGCAGATAGCAC  93 26
        rnpA NONE
     spoIIIJ NONE
         jag 4200275 .. 4200306 -  -9.5  -5.47218   CGTCATGTAAAAAAA      CAAGCGGCCTTCT GAAAGT AGAAAGCTGCTTG       TTTTCCGTTCCATAT 100 54
        thdF 4198696 .. 4198708 -  -7.7  -3.66646   AACACTTCATTCAAA                GCTCT CTA AGAGC                ACTATTTACTTTCCG  70 31
        gidA NONE
        gidB 4195960 .. 4195992 -    -5  -5.50925   AATCAACAGAAAAAA     GGTTCGGATCATC GAAATAAA AATG-TCCGAACC      TTTTTATTATGTGTT  87 63
      BH4059 4194452 .. 4194480 -  -8.3  -4.81551   TATGTATATGAAAAA        GTAACCTATCG CAGGCAC CGATAGATTAC        TTCTTTTTCGGAATC  88 22
         soj NONE
       spo0J 4192689 .. 4192712 -    -6   -4.6902   CTATAAGTGGAAAAA          GAGACGTTGA CCAA TCAACGCCTA           CTTCCCTTCTGTTTG  80 23
      BH4056 NONE
      BH4055 4190318 .. 4190350 - -10.6  -5.47821   ATTGATTGAAAAAAA      GCACCGACGGCCAT TTATT ATCGCCATCGATGC      TTGTCTTGGGAAACT 100 392
      BH4053 4188873 .. 4188887 -  -4.3  -5.27023   ATTCGAAAAAGAAAA               GGAAA AGAGA TTTCC               CTTCGTTCCTTATGA  80 35
      BH4052 4188575 .. 4188603 - -11.8  -5.09426   TTTAAGTGCAAAAAA        GGCAATGTCGAC TAGTT GTCGAGATTGCC        CTAAGATTCTGAAGC 100 26
      BH4051 4187257 .. 4187286 - -10.2  -5.00616   CGCTTTTTTAAAAAA       TAAAATCCTCGC GTTCAA GCAAGGATTTTA        CTCTTTTCGTTATAC  93 35
        rpsF NONE
         ssb NONE
        rpsR 4185850 .. 4185877 - -16.4  -5.11033   TAGAACCCTAAAAAA        GCACACCGGAGT CCTT ACTCCGATGTGC         TTTCCTTTATCATTA 100 38
      BH4045 4183084 .. 4183109 - -14.1  -3.16783   GAGTGAATGGAAAAT         GCACTTAGAGC CGTT GCTCCAAGTGC          TTTTTTCTTGATTAA  95 187
        acpD 4181273 .. 4181286 -  -3.1  -5.81622   AGAAAACCAAAAAAA               CTTGA CGAT CCAAG                AGATCGAACTTCAAT 100 332
      BH4041 4179610 .. 4179625 -  -2.5  -2.88663   AGCCATGCCCACAGA              GGCTC CGTGTC AAGCC               ACTTTGGGTGATCTG  42 51
      BH4040 4177770 .. 4177794 - -12.9  -4.73108   TGCATAAAAGTAAAA          GCCTCCCAGAC CAT ATCTGGGAAGC          CATTTTTCAAAAATG 100 41
      BH4039 NONE
      BH4038 4175480 .. 4175501 - -12.3  -4.66833   TCTTAATGGGAAAAA           CCGCATCGC CTAG GCAATGCGG            TTAGCTTTCCTTCGC 100 26
      BH4037 NONE
      BH4036 4172800 .. 4172826 - -11.6  -4.07246   CCATCGTAAATGAAA         GAAGGAGCGAAT CAT AGTCGCCCCTTC         CTTTCCTTCATGATT  90 39
      BH4035 4172374 .. 4172390 -  -3.7  -2.82759   AACAGACCGACGACA              TTAGTCA CAA TGGCTAA              CAACGAGTGCAAGCA  46 312
      BH4032 4169543 .. 4169557 -  -2.8  -2.77538   TCTTCAATAAAAACT               TTGGCA TAA TGTCAA               CTCCTACTTTCCTTG  42 29
      BH4031 NONE
        rplI 4167079 .. 4167128 - -10.8  -3.33162   TATTGTACGTCATAA GAAACTCCTTACACAGGCCCAG TTTTTT CCGAGACAACGTAAGGAGTTTC AGCCGTTCACTCTAT  80 37
        dnaC 4165644 .. 4165664 -  -7.6  -5.74122   TATTACATAAAAAAA            GCTAACCC GTTCT AGGTTAGC            TTGCTGGCGGCATGT 100 21
        purA 4164119 .. 4164157 -  -5.4  -4.24948   CTAGGATATCGAAAA  TTG-GCGGAGAACGCAAG GGGTT CTC-CGTTCTCCGCACGA  ATTCATTTTAAAAGA  67 42
      BH4027 NONE
      BH4026 NONE
      BH4025 NONE
      BH4024 NONE
      BH4023 4157367 .. 4157385 -  -3.8  -5.80951   ATCCAAAAGAAAAAA             GCCTCC GAAAAAA GGAGAC             TTTTACACGACTGCG  88 28
      BH4022 4155871 .. 4155908 - -13.6  -3.11178   CAAGTAATTGTAACA   GCCCCCTTC-GAAGC TCCTATTTG GCTTCTGAAGGGGGC   TTTAGCGATTTATGA  93 35
      BH4014 NONE
      BH4013 NONE
      BH4012 4149159 .. 4149182 - -12.4  -4.13728   TATACATTTTTAAAA          GCCCCGTGGA CTCT TCTACGGGGC           TTCTGCCTGGTAAAT  93 40
      BH4011 NONE
      BH4010 4146878 .. 4146907 - -14.3  -5.14563   CTCTCTATTAAAAAA       CTCCTGCGCCTGA ATGA TCAGACGCGGGAG        TTTTTAGCTGTTTTC 100 29
      BH4008 NONE
      BH4007 4145318 .. 4145337 -  -7.2  -5.79595   TTGTAAAACAAAAAA            GACAAGTT ATTT AACCTGTC             TCTCAATAAGCACTA 100 153
      BH4004 NONE
      BH4003 4141730 .. 4141752 -  -4.1  -5.38321   AAACACGACAAAAAA           CCTTCCCAT TAAGC AAGAGAAGG           TTTTTGTTTCTTAAT  82 164
      BH4002 NONE
      BH4001 4138731 .. 4138755 - -10.1  -4.55625   ACTAACATTATAAAA          GCACTGAGA GTTATTT TCTCAGTGC          TTGAAAAATATTACG  91 36
      BH3993 4132163 .. 4132197 -  -7.3  -6.20267   TTAAAAATAAAAAAA     TGCAAAGTCATGC GTTTTTATT GCATAACTCTGCA     CTTCTTTATCACACA 100 308
      BH3992 4130750 .. 4130771 -  -2.3  -2.77899   TCCCCTGAGTAATGA           GCGTTTG CATAAGCC CAAACAC            TTGGCTCCCGTTGAG  41 173
      BH3991 4130197 .. 4130212 -  -5.4  -3.16338   ATCTATATTAATATA              GCTGGGA AAT TCCC-GC              AATAAATCCGACAAA  54 100
      BH3990 4129368 .. 4129383 -  -6.8  -4.61633   ACATACGGTGAAAAA              GCCCCT AAAA AGGGAC               TTTTAAAAAAGAACA  79 28
      BH3989 NONE
      BH3988 4127461 .. 4127493 - -18.6  -3.84406   GTTCCATCACAAGAA      GGCCCCGTGAACAA GTTTT TTGTTCACGGAGCC      TATTAATACTCCATT 100 60
      BH3987 4126421 .. 4126439 -  -4.6  -4.89729   GATAAAATCGAAAAA             TCCTGTTT TTT AAACACGA             TTTAAGACCAAGGGA  74 307
      BH3985 4123124 .. 4123163 -  -2.9  -5.19328   AGTTTAGAAGAAAAA  TAGCTCCTA-CCATTCAA GATTT TTGGATGGTTAGGTGCTT  TTTTAATCCACTGGC  75 311
      BH3983 4121880 .. 4121913 - -11.9   -4.6313   TTTAAAAGAAAAGAA     GCTCCT-ACCATTCAA GCT TTGGATGGTTAGGAGC     TTTTTTTGATACAAT  95 169
      BH3981 NONE
      BH3980 4119816 .. 4119858 -  -2.2  -3.37537   TAGGGTAAAATTGAA CTGAATAGTGTAGGTACAA TCTCAT TTGTAACCAG-CTATTCAG TCGCAATTGAATATA  45 64
      BH3979 NONE
      BH3978 NONE
      BH3977 NONE
      BH3976 4117192 .. 4117211 -  -6.4  -5.31519   ACATTCAAAGAAAAA            GACCGCCA AGAT TGACGATC             TCCTATCAACTGAAA  87 112
      BH3975 NONE
      BH3974 4114175 .. 4114187 -  -2.7  -2.53208   AAATCAGAAAATCAT                CAAAT GAC ATCTG                CTCACTCCCTTTTTC  41 27
      BH3973 4114047 .. 4114076 - -11.5  -5.15969   TTGCAATCGAAAAAA       GCACCTAGCAGAGA AAA TC-CTGCTGGGTGC       TTCTGTTTACTCGGT  95 32
         tgl NONE
      BH3969 4108927 .. 4108939 -  -3.3  -4.43208   ATACTGTTAAAGAAA                CAGCC TAA GGTTG                TTGTAGCAAGGAAAG  62 192
      BH3968 4108612 .. 4108625 -  -2.3  -3.13161   ACAGAAAAAAGAGCA               CGCAC GCTT GTGGG                GCTATCCATTAAATT  43 40
      BH3963 4100923 .. 4100958 - -12.1  -3.20573   TCATCTACACGAACA    GAAATAGCCCAAGCGC TATAT GCA-TTGGGCTATTTC    CTACGACTAGCATTA  83 326
      BH3960 4097409 .. 4097455 -  -6.7  -5.63645   GCAAAACATAAAAAA GCTCCTCCTTATAATAAACAGT TTAA ACTGAATACCACAAGG-GGAGC CTATGAGGAATAAAG 100 67
      BH3955 NONE
      BH3954 4092010 .. 4092023 -  -2.3   -3.2964   AAAGGTTGGGGACAA               TGACG CTGT CGGCA                TCTATCATGAAACGT  45 365
      BH3952 4090163 .. 4090199 - -17.5  -2.83906   GCTAATCCAAAACAT    GATGAAAGAGCCTGTCA CCC TAGCAGGCTCTTTCATC    GTTTAAACCACCGCT 100 21
      BH3948 4086770 .. 4086786 -    -3  -2.64794   TCGAACGTTAGAGTA              GCTTCT TTCCT AAAAGC              GAGGTCACTAACGCA  41 1
      BH3947 4085317 .. 4085339 - -12.1  -4.27584   ACCCCGAACGGAAAA           GAGCTTGAG TCCTC CTCAAGCTC           AGAACGTTAAAAAAT  95 32
      BH3946 NONE
      BH3945 4083581 .. 4083609 - -10.4  -2.82666   GCAAAGTAAAAGGGA        CTGTCTCAAAAG TCTAT CTTTTGAGGCAG        CTTTTCTGATTTGTT  73 150
        rocD NONE
      BH3942 4079390 .. 4079401 -  -2.2  -3.53012   CCTGCGCCTCCTAAA                TCCA GCCC CGGA                 ATCTTGAAGCTTCTG  47 9
      BH3941 NONE
      BH3940 4077507 .. 4077535 - -14.7  -5.24449   GATAAATTGAAAAAA        GCCAAACTCCTCA TTT TGAGGAACTTGGC        TTATGACTCCTTAAT 100 36
      BH3939 4075894 .. 4075909 -  -8.2  -5.23016   AAATAATGCAAAAAA              CCCGCC AATT GGCGAG               TTTCGCACTGGTCTT  91 39
      BH3938 4074835 .. 4074850 - -10.4  -4.05788   TTTTTTTAAAGTAAA              CTCGGC GATT GCCGAG               CCTTCTGTTACAGGA  86 440
        lctE NONE
        lctP 4072177 .. 4072203 - -12.4  -4.60889   AACGATGCCCAAAAA         GGATTAGAGCGA CAA TTGCTCTAATCC         TTTTTCCAATTTGTT 100 52
      BH3934 4070899 .. 4070911 -  -2.7  -3.92641   AATCTTATCCATAAA                TGAAA CCA CTTCA                TCGCTGTCAAACAAC  53 83
      BH3933 4070152 .. 4070185 - -16.2   -2.5166   CAGCAAATAAACGAT     GAGACCAAGACCCT TTAAAT AGGATCTTGGTCTC      GTTCATTTAACAAGA 100 302
      BH3931 4068812 .. 4068868 - -10.4  -2.53271   TTATTCTCAGAATAG TGGAGTGCCT-TGC-CCCTCAATCCCTA CTT TAAACATTAAGGGGGCAAAGGCCCTCCA TCGGATGGAATTTCA  72 43
      BH3930 NONE
      BH3929 4065887 .. 4065911 -  -9.3  -3.37796   TCTTATTAGTGATAA          CCGGACAGC AATAAGA GCTATCCGG          CTATCTTCTACTTCA  72 38
      BH3926 4062513 .. 4062537 - -14.3  -3.60151   GTCTCTAAATTACAA          GAAGCCCCGCC TTA GGCAGAGCTTC          TCTATCGGGTATATT 100 43
        mmgD NONE
        prpD NONE
      BH3922 4057575 .. 4057606 -   -16  -4.22524   ATACTCAAAATTAAA      CAAGCGGCCATTTT GAAC AAAGTGGCCGCTTG       TTTCCTGAACTTTAT 100 299
      BH3921 4056772 .. 4056790 -    -3  -3.14463   AATCGCTTCCATTAA             CGTCCTCC TAT GAGGGACA             AGGCTTGCTCATATG  44 3
      BH3920 NONE
      BH3919 NONE
      BH3918 4053682 .. 4053701 -  -8.6  -5.42259   TGATCCGTAAAAAAA            GATGGTCA GGGT CGACCATC             TTTTAAAATCCATTA  95 28
      BH3917 4052776 .. 4052787 -  -4.4  -2.97158   TACGCTAAGAATAAC                CGAA TCAT TTCG                 CCAACTGTTTCACGT  49 153
      BH3916 4051432 .. 4051442 -  -6.8  -3.13164   CTGGCAACCATGGAA                 GAGG TAA CCTC                 TTCTGCTCAATATTT  59 192
      BH3910 4043881 .. 4043911 - -14.1  -3.66921   AAGCCTAAGTGCAAA       GGAGTCCTCCTCA GTCAA CGAGGAAGACTCC       TTTTTAATATTCATC 100 29
        mcpB 4036100 .. 4036138 -  -7.5  -5.03715   ATTATCCTTAAAAAA  GGCTGTCT-CTACGCC GTTTTTCT GACGTTGGAGACAGCC   TTTTCGTCCTCTTAT  86 37
      BH3901 4033390 .. 4033407 -  -2.7  -4.16016   CCACCTTTCAATAAA             GAACACC AGCA AATGTTC              TACGTTACTTTACTG  57 35
      BH3900 4031594 .. 4031613 -  -7.8  -5.85011   GAAAAAGGAAAAAAA            GACGCCCA TACT CAGGCGTC             CTCCTATGTGTCCGT 100 40
      BH3899 4029594 .. 4029615 - -13.1  -2.90511   CATTGACAAACATCA           TGTGTTCGG GTTT CCGAACACA            TTCTCCGAAGACAAG  90 131
      BH3898 NONE
      BH3897 NONE
      BH3896 4025740 .. 4025765 -  -6.8  -4.66833   GGGCAATCGTAAAAA         CCCGCAGGAT ACCATA ATCCAACGGG          TTCCATTCAACCTAT  81 37
      BH3895 4024052 .. 4024080 - -13.9  -3.68795   TGAAAAGTAAAGCAA        GCCAGCACTAACG ACA CGTTGGTACTGGC        TATTTCTCCTTTTTG  95 25
      BH3894 4022743 .. 4022754 -    -3  -4.44307   CAGAAAAAACAACAA                TTTC CGAG GAAA                 TAATTCATGAAATTC  60 30
      BH3893 NONE
      BH3892 4021003 .. 4021032 - -10.9  -6.28401   CAAAAAAGAAAAAAA       GCCTCTCTACTTT TGTA AAAATAGAGAGAC        CTCGAGCTCGTTTAA 100 37
      BH3891 4019031 .. 4019067 - -17.4  -5.08601   TTATCTGAATAAAAA    GAGAGAAGCTGTCCAG TCCCC CCGGTCAGCTTCTCTC    TTTTTGCCTTATACT 100 34
      BH3889 4017011 .. 4017028 -  -3.5  -3.55444   TGGTCACCCTGCAAA             CACC-ATA TTC TATAGGTG             GGAAGCTGATTTGGA  50 17
      BH3888 4016175 .. 4016200 -  -7.5  -5.82172   AGCAATACAAAAAAA         CGCCAGGGGTA TAGA CATCCCTAGCG          CTTTTCGTTCGGTTA 100 38
      BH3887 NONE
      BH3886 4013890 .. 4013901 -  -4.4  -2.76263   CTTAGGATTGAACTA                TGAC AAGG GTCA                 TTAATATTAAAGAGC  48 77
      BH3884 4012635 .. 4012663 -  -9.1  -2.70932   CCTTTCCTCCAATTA        TATTTGATATTGA TTA TCATTATCAAATA        TAAAGTGGCTGCCTC  67 63
      BH3883 4012270 .. 4012290 - -11.2  -3.77927   TGAAGGATGAAAATA            CCCCTATC GCGAT GATAGGGG            GTGACTCGTTATTTT  88 34
      BH3882 NONE
      BH3881 4010463 .. 4010473 -  -6.8  -3.30124   GCCTACTTTCTATAA                 GGAC AAT GTCC                 CGATGTTTTCAACTT  62 9
      BH3880 NONE
      BH3879 4008676 .. 4008713 -  -9.3  -4.52589   TTTTCCGATAGAAAA   GCCTGTATCGTCGATTAC TAA GTAATCTT-GATACAGGC   TTTTTCAAAAAACCA  88 46
        lrpC 4007314 .. 4007336 -  -3.4  -3.30629   GAAGAAGCTACAAGA           GCTAGATAGA CGG TCTTCCTAAC           CTACTATTGAACTTC  48 63
      BH3875 4005163 .. 4005194 -   -16    -5.243   TAAACCATGAAAAAA      CAACACGTGCGG TGTACATG CCGCACGTGTTG       GACTTCAATTTTCCT 100 30
      BH3874 4004772 .. 4004793 -  -9.4   -5.5604   CGAACGAATAAAAAA           GCTCGGGA GCAAAA CCCCGAGC            GACGTTTATTTGCTT 100 31
      BH3873 4002841 .. 4002862 -  -2.3  -2.78384   CTCCCCTCTATCATA           CATCGTT ACTTCCCG AACGACG            ACAAAAATTTCACAC  41 9
      BH3872 4002373 .. 4002403 -  -6.2   -5.1166   CATTAAAACGAAAAA      GGACTGCT-ATGG TCATTT CCATTAGCGGTCC       TTTTTTTGTTCTACA  83 16
      BH3870 4000014 .. 4000066 -  -5.1   -5.8187   TATGCAATAAAAAAA CCGACAATT-TAAGAATAGATGGT CTTATC ACCATACATTCAAAAAATTGTCGG TTTATCTTCAACAAA 100 72
      BH3869 3998893 .. 3998936 - -12.6  -4.44608   TTTACGGAAAAAGAA TAAAAGTCGGATAAACCGAT ACAA AACGGTTCACCCGACTTTTT TGTTTTAAGGTTTAC 100 49
      BH3868 3996640 .. 3996672 -  -6.4   -5.4251   CGTATACAGAAAAAA      GGTTCGGATCAT TTTAATTTG ATGATCTGAACC      TTTTTAATTACCTCT  91 72
      BH3867 3994400 .. 3994434 - -12.9   -5.1861   TCTACTATTAAAAAA     GCACCTGTCGCCTCT GTTAA AGAGACGGCAAGTGC     TTCATTCCAATGATT 100 39
      BH3865 3990300 .. 3990327 -  -8.5  -5.75822   TATAAAGTAAAAAAA        CGCCC-ACTTCC AAACA GAAAGTAGGGCG        TACTTATTAATCACT 100 32
      BH3864 3989457 .. 3989468 -  -5.8  -3.30918   ATTTACAGGAGAATA                GGAC AATT GTCC                 AATATCAAATATCCT  56 30
      BH3863 3987619 .. 3987649 -  -7.5  -4.48741   TAATTCATGATAAAA       CCCCCTTTGGCCG TTCTG CACCGAAAGGGGG       TTATCTCCTACAATT  81 33
      BH3862 3987498 .. 3987519 -  -8.1  -3.14881   TAACCCTCCTATTAA           TCTCGCATA TGTA TATACGAGA            AATTCCATAGACCGA  65 54
      BH3861 3985996 .. 3986022 -  -5.8  -5.51612   AGACAAAAAAGAAAA         GCCTTGGCAC AGACAGA GCGCCAAGGA         CGATTTATTAAAAGA  89 80
        acpD 3984985 .. 3985014 -  -9.4  -5.34632   AATAAAACACAAAAA       CAGGTAACCATC AAAAAG AATGGTCACCTG        TTTTTTATGTTTAGA 100 64
      BH3858 3983691 .. 3983707 -  -3.7  -3.33187   AAAAATAGAAAATCA              TCAACAC TTT GTTTTGA              AATGAGCTTTACCTC  50 9
      BH3857 3983028 .. 3983051 - -10.3  -4.43037   CTAATAAAAATTAAA          GGAGATGCG TCGTCT CGCACCTCC           CTCATCTGTTTTCAA  90 37
      BH3855 3981691 .. 3981713 -  -9.2  -4.87626   TTTTAACATGAAAAA           GACTCCCTTT AGT AAAAGGAGCC           TAATTATTGATCTGA  90 29
      BH3854 NONE
      BH3853 NONE
      BH3852 NONE
        mtlD 3976340 .. 3976365 -  -9.1   -5.1101   TTACTACCCAAAAAA         GATGGTCTACT GCTT AGTAAACCACC          TTCTCTACACACGTT  90 43
         ung 3975512 .. 3975526 -  -2.8  -3.48292   ATTCATCATCAAAGA               TTTGGA ATT TCCCAA               TGGATCTGGCTTTCC  48 4
      BH3849 3974599 .. 3974621 - -14.9  -4.20516   TTGGGATTGAATAAA           GAACCGCCG TGACC CGGCGGTTC           TTGAACACTTTCGTT 100 49
      BH3844 3969212 .. 3969238 -    -8  -5.25772   AAAGTAGAACAAAAA         CCGGCTAACA GCGTCAA TGTTGGCCGG         TTTGTTCTTGCTCGT  91 149
        citS NONE
        citT 3961511 .. 3961530 -  -2.1   -4.4261   CGGCTAATACGAAAA            TCATCTG ACTGAA CAGATGG             AAATCACACCCTTAC  59 43
      BH3837 3960380 .. 3960413 -  -3.1  -5.40072   TCGTTTTTAAAAAAA     CG-TTGAGGAGACGTC TCT GACATCTCCTCGTTCA     CACTCCATTGTTATC  79 23
      BH3834 NONE
      BH3833 NONE
      BH3832 3955190 .. 3955221 - -17.4  -4.14392   TTTGAACGTGCAAAA      TCGTCCTTGATGGC AGAT GCCTTCAAGGACGA       TTATTTACGCTGATG 100 26
      BH3831 3953838 .. 3953859 - -15.9  -5.12707   TTAAAGGGGAAAAAA           GCACCCGAC CAGT GTCGGGTGC            TTCCGTCGATTATTC 100 35
      BH3830 3952899 .. 3952915 -  -5.1  -2.96656   GATACATCCAAAGCA              GTCATCA GCC TGATGGC              GATAGCTTGTACGGG  50 499
      BH3828 3952097 .. 3952116 -  -7.9  -5.24129   TTTGTCTAGAAAAAA            GAAGCAG GGATGA CTGCTTC             TTTTTTCATTCCTTA  91 42
         pta 3947832 .. 3947858 - -10.9  -5.63645   TCAAAACACAAAAAA         CCCTGAAGTGA TTTCC TCACTACAGGG         TTCCCTCTACAGCGC 100 56
      BH3821 3946517 .. 3946533 -  -5.8  -5.42265   CTAAAGTATAAAAAA              GTGACC AATTA GGCCAC              TTATTTCTTCAGCTT  89 26
      BH3820 3944827 .. 3944855 - -11.8  -5.22039   CTTAAATGGAAAAAA        GCCTACCATTCC GTATA GGAATCGTAGGC        TTGTAGTGTATACCT 100 40
      BH3819 3943362 .. 3943387 - -11.1  -4.65895   GTTTTTATGCAAAAA         GCCACCAGAGC AATC GCTCGGATGGC          TTTCTTGCTTACGGC  91 34
      BH3818 NONE
      BH3817 3941378 .. 3941406 -  -9.6  -5.35459   AGACATGATAAAAAA        CCAGTGCATCCT GCGGA AGGAAACACTGG        CTCTAGGTTTTGCTC 100 43
      BH3813 3935847 .. 3935892 - -22.3  -3.08679   TGGTTCCATTGAATA GACAGCAAAAAACCGTGAGGAA AAG CTCCTCACGGTTTTTTG-TGTC CTAGTATAAAGTGTC 100 159
      BH3811 NONE
      BH3810 3932356 .. 3932385 -  -2.1  -4.57569   GCATCGCTTTAAAAA       TCGGCCATGA-CAC AAG GTGCTCACCGCCTA       GACCGATCGGCATCT  61 182
      BH3809 NONE
        argS 3929584 .. 3929607 - -15.4   -4.2717   ATGAGTGTATGAAAA          CTCCCTCTCA ACAT TGAGAGGGAG           TTAAAAATCATTTAC 100 37
      BH3807 NONE
      BH3806 NONE
      BH3805 3927870 .. 3927890 - -10.5   -5.1675   CTATTCATGAAAAAA            GAGTACCTT TCA AAGGCACTC            CTTCAATTTTAACGC  93 34
      BH3804 3926878 .. 3926892 -  -4.2   -4.0162   CTTTTATATGACAAA               GAGATG ATT CAGCTC               GTTCGCGAAGAATTG  59 344
      BH3802 3923463 .. 3923496 -    -9  -4.29302   CTTACATTAAAAGAA    GAGGGCAGGAAAGCGG TCGA CCGCTTTCC-ACC-TC     AAATACCCATGATTT  85 45
        mmgA NONE
        mmgB NONE
        mmgC NONE
        acdA 3918879 .. 3918904 -  -2.5   -2.6252   GTACATTAGAATGGA         TTTTTGCTGGC CAGA GCCAACAAATC          AACGTCAATCAAAAC  41 111
      BH3797 NONE
      BH3796 3914870 .. 3914888 -  -6.6   -4.9792   CAGGGTATAGAAAAA             GCCGCCTA TAA CAGGCGGT             TTAGACTAAAGACAT  84 79
      BH3795 NONE
      BH3794 NONE
        rpoE 3912893 .. 3912909 -  -2.3  -6.11229   ACTAAAACAAAAAAA              CAAAAGT GAC ACTTTTC              CCTGTTCAACAGGGG  91 136
        ctrA 3911093 .. 3911131 - -14.9    -4.386   CAACTCCCTATAAAA  TAAGAGTGGCAC--TCACC TGA GGTGAAAGTGCCACTCTTA  TTAACTGTGTTTTGT 100 47
      BH3791 3909456 .. 3909476 - -13.3  -4.53777   TTGAATGAAAAATAA            GAGAGGGAC CCT GTCCCCCTC            CAATCCACTCATTGT 100 46
      BH3790 NONE
      BH3789 3907167 .. 3907203 -   -13  -4.35483   CTTTATTAGAAGAAA    GAGCGGGCCCCTCATT CTTTT ATTGAGGAGCCCGTTC    AGCGTTCTTCCGATC 100 60
       spo0F 3905896 .. 3905920 -  -4.3  -2.74741   AGCATACTCCAATTA          GATTTCACC CTAGATT GGTGAGATC          TTTTCAACATTTCAA  47 79
        fbaA 3904778 .. 3904793 -  -6.2  -2.67802   AGAAGAGTTAAAGAC              GAATTG AGAA CAATTC               CAACCTCTAACTCTT  54 72
      BH3785 NONE
        murZ NONE
      BH3783 3901325 .. 3901355 - -16.2   -3.0682   GGTAACCATAAAGTA       CAGGCGTCCGTTCT TGA AGAACAGGCGCCTG       ATCGTCTTTACTTAA 100 33
         rho NONE
        rpmE 3899321 .. 3899344 -  -8.9  -5.84381   TCATGAAGAAAAAAA          CAGGCAC-CG AATTG CGCGTGCCTG          TTGGTTGTACGGTTT 100 39
         tdk NONE
      BH3778 3898024 .. 3898052 -  -8.1  -4.81249   CCCTAAACTTAAAAA        GAGGATGACGC AAAAAAA GCGTCACCCAC        CTTTTTGAGATAAAT  84 18
        prfA NONE
      BH3774 3893630 .. 3893667 -    -2  -4.62783   GATTCATCTGAAAAA   CCACCTTTCGTCTTG TTCACAAGT CTCGACGAA-GGTGG   CTCTTTTTAAACGTG  61 61
      spoIIR NONE
      BH3772 3892432 .. 3892473 - -10.3  -5.18726   TTTTCACAACAAAAA GATAGTTATCCACCCTATG TGAA CAAACTGTGGATAACTATC  TCTATTTTACTTTCG 100 49
      BH3771 NONE
      BH3770 3890527 .. 3890540 -  -4.5  -5.67283   AATTCAAACAAAAAA               GGGAC GATC ATCCC                TATCTTTTTCTAACT  89 105
      BH3769 NONE
        mcpA 3888575 .. 3888590 -  -3.3  -3.95183   TGAGAGATACAAGAA              GTTAC GCGCCA GTAAC               AATCCGGTTGGTCTC  54 125
      BH3767 NONE
      BH3766 3887415 .. 3887425 -    -4  -2.92371   ACCGATTCAACCACA                 TCAT AAC ATGA                 AAAAGTAGTTCATTT  47 57
        glyA 3886070 .. 3886099 - -15.1  -4.30477   CAAACAACACACAAA       TCGGGTGAACCAC CTTA ACGGTTCACCCGA        TTATCTGCTTTAAAG 100 35
         upp 3885015 .. 3885038 -  -3.8  -5.05782   ATGGATGTGAAAAAA          GACAGCTC ATAGTCCA GAGCCGCC           TTTTACTTTCTTATT  74 40
      BH3763 3882413 .. 3882423 -  -5.4  -5.27335   TTTTCCAAACAAAAA                 TTGC CCA GCAA                 CGTTTAATGTTCGTC  85 154
      BH3762 NONE
      BH3761 NONE
        atpB 3880821 .. 3880836 -  -3.2  -3.78962   TTAAATATAGTTAAA              CGCTCA AATA CGAGCA               TTCATTAATGATGAC  52 30
        atpE 3880496 .. 3880507 -  -5.8  -3.57387   AAGACATGGCCTAAA                GGAG TAGC CTCC                 TTATAAAGACAGGCT  58 78
        atpF NONE
        atpH 3879300 .. 3879310 -  -2.4  -3.19389   CAATTCATTTATGAA                 CGCG GAC CGCT                 TACAAGCTCCCGATG  43 8
        atpA NONE
        atpG 3876782 .. 3876809 -   -10  -3.49475   GCTATGTGCATAGAA        GAGAGACCATCCA AAA TAGATGG-CTCTC        CATATTATTCTAAGG  79 30
        atpD NONE
        atpC 3874617 .. 3874639 -  -8.4  -5.09426   TTCAACTGCAAAAAA           GAACCTCCCC ATC GGAGAGATCC           TTTTCTTTGTTTATC  90 56
      BH3752 3873190 .. 3873235 -  -4.7  -3.64703   TGGTTCTTAGTCAAA TGTTGGGGTGGCATAGGAGGGC GAG ACCCTCTTATCCTACCCCGA-A TGTCTGATGTTTGAA  56 11
      BH3751 3872355 .. 3872368 -  -5.3  -3.33696   CCCTCTCCGAATCAA               TGTGA TTAC TCACA                TTTTTTCCAAGAGGC  54 91
      BH3750 NONE
        murA 3870195 .. 3870210 -  -4.6  -5.65927   GAGCCAAATAAAAAA              GCCCTC AGCA GAGGGG               CTTCTTAGACTAAAT  89 30
      spoIID 3869037 .. 3869060 -  -8.8  -5.12707   TTAAAGGGTAAAAAA          GAAGCCCCCC AAAC GAAGGGCCTC           TCCTAGTCTCCTCGT  90 28
      BH3747 3868484 .. 3868498 -  -2.8  -2.65504   CTCTGATTAAAAACC               GTGAGT CCT ACTCAA               TAACGTGCGGTCGGG  41 18
      spoIIQ 3867367 .. 3867394 - -17.1  -5.24449   TATAAATTGAAAAAA        GCCTCGTGCGA TTATCT TCGCACGAGGC         CCATTCATTACGCGT 100 33
      BH3745 NONE
      BH3744 3866492 .. 3866505 -  -3.1  -3.01915   TTTTTATAAAAACAG               CCAAC TCTT GTTAG                TGATCCAAAGCTTTT  45 22
      BH3743 NONE
      BH3742 NONE
      BH3741 3862102 .. 3862119 -  -2.7  -2.72977   AGGGCATATATACCA             TCTTTTC AAGG GACAAGA              TTAATTTGCTCCCTG  41 71
     spoIIID NONE
         mbl NONE
        flhO NONE
        flhP 3858740 .. 3858772 -  -7.6  -4.94487   TTAGAAAAGACAAAA      GCGCAAGGCACCTA TTTTT TAGGTGACAAGCGC      TGTCCAGCTCTTAAA  85 104
      BH3736 3858395 .. 3858413 -    -6  -4.98531   CGGGCAAACGAAAAA             GGGAGT TTATTCT ACTCCC             TCAATAATATCAAGA  82 13
      BH3735 3857732 .. 3857766 -  -4.3  -5.47218   CCGTACTCAAAAAAA    CACAGCTAGTCCTTGT TATC ACAAGGGTT-GCCGTG     TTTTTAGCATGTTAT  86 127
      BH3734 3857206 .. 3857235 -  -7.8  -5.29716   TTAACATAAGAAAAA       GGAGACAGTCCG ATTTAA CGGTCCATCTCC        CTTTCCAAAAAGGTG  91 66
      BH3733 3856083 .. 3856096 -  -3.1  -3.61517   ACGGTCGCTCAACAA               CCAAC GCTT ATTGG                TGAGACTGCGGTTGC  51 431
      BH3726 3849378 .. 3849392 -  -7.1  -5.08601   CGATGTCAATAAAAA               CGTGC AAAGG GCACG               CTCAAAACGTAGCAA  86 195
        kdgR 3848502 .. 3848512 -  -5.4  -4.15044   TTGTTCCGTAATAAA                 GAAC GAC GTTC                 CTGTTACTATTTAAA  67 50
        kdgK NONE
        kdgA 3846823 .. 3846850 -  -9.2  -5.42259   TCACCCTCAAAAAAA        TGCTGCCTC-CCG TAA CGGAGAAACAGCA        TCTTTCTTCTCCTAT  95 37
      BH3718 NONE
        gtaB 3841301 .. 3841328 - -11.4  -4.16767   AAGAAGAACGACAAA        TGCAGCCTATAC GTTT GTACAAGCTGCA         TGATTCATTTGTCTT  93 65
      BH3716 NONE
      BH3715 NONE
      BH3714 3838848 .. 3838859 -    -3  -2.60555   GAATTTCAGAATTGA                TAAC TTTG GTTA                 TGCCCTTCTCGGATC  41 23
      BH3713 NONE
      BH3712 3836100 .. 3836111 -  -4.4  -3.57263   ATGCCGACCGTTAAA                TGCA TCAG TGCA                 ACAAATAAAGACCAT  54 519
      BH3711 NONE
      BH3710 NONE
      BH3709 NONE
      BH3708 3830390 .. 3830415 - -11.9  -3.95456   AAATCGAATAGGAAA         GAGGCCAAGCC AACT GGCTTAACCTC          TAATTCGGCTTAATC  91 35
      BH3707 3829874 .. 3829901 -  -7.1  -4.80736   GAGGAAAGAAAGAAA        GCCTCACACTT TTCCCG AAATATGAGGC         AATTAGGAGGTTCAT  83 37
      BH3706 3828256 .. 3828279 -  -8.8  -5.63103   TCGGAAGCAAAAAAA          TTACCCCGTG AATC CACGGGGCTA           TCTAAGCTTGTACAA 100 214
      BH3705 NONE
      BH3704 3824279 .. 3824297 -  -4.6  -2.73364   GGTCCATCCTAACGA             CCAAAC TGGATTT GTTTGG             AAATTAAGTGTATAA  47 260
      BH3703 3823482 .. 3823509 - -10.6  -4.54047   GTACTTTATATAAAA        CGCCTGCCTC ACATAAAA GAGACAGGCG         TTTTTGTAAATACAT  91 135
      BH3701 3819787 .. 3819811 - -12.9  -3.79096   AATGAAATAGAAATA          GGGCCGTATGC CCA ACATACGACCC          CCGCTTTCTACATTA 100 55
        glpQ 3818640 .. 3818668 -  -8.9   -4.5265   AATGACATGAGAAAA        CCCCCTTTAGAGA TAG TATCCAAAGGGGA        ACGGGAATTCATTAT  88 71
      BH3699 NONE
      BH3698 3817371 .. 3817396 -  -4.6  -4.35524   GGCGGAAAGGCAAAA         GGGCGCCCTG ACCACG CAGGACAACC          GGGGCCACCGCCACA  66 208
      BH3696 3812451 .. 3812482 - -13.1  -4.67697   CCGTAAAACAACAAA      TTACAGGGGCGAG CAACCT CTCCCCCCTGTAA       AAGCTTCTTAAGTTG 100 33
      BH3693 3810210 .. 3810224 -  -5.6  -5.40072   CTCTTTTGAAAAAAA               GACGCC CAT AGCGCC               TCTTCTCCCGCTGTG  89 151
      BH3692 3808828 .. 3808851 -  -2.3  -3.81488   TCGGTGTAAAGAGAA          GTCTACGGC GCCTTG GCCACTGAC           TCTCTAATAATCAAC  51 4
      BH3691 3806536 .. 3806547 -  -5.8   -3.4252   TTGTACTTATTAGAA                GAGG TCCC CCTC                 TACTATCCTTGTGAG  56 28
      BH3690 3805198 .. 3805227 -  -9.4  -2.60075   TTTTTCTGAATGAAG       GAAGGAGAAGGGA GCTGT TCCCT-CTCCTCC       ATGAACCCTTATTGA  70 34
      BH3689 NONE
      BH3688 3803324 .. 3803356 -  -9.9  -3.73873   CTAAACTCAACACAA      GGAGGCTCCTTCA GAATTAA CGAAGGAGTCTCC      TTCTTAATCGTTCAA  79 58
      BH3687 3802231 .. 3802245 -  -4.2  -4.44245   AGATGACTCAGAAAA               GGGCAA ATA CTACCC               TAGTAAAAAAACGAC  64 449
      BH3676 3789179 .. 3789193 -  -5.6  -3.71378   CAGTTGATAGCCAAA               GCCAGG AAC CATGGC               TCGTAAACAACGAAA  60 335
      BH3675 3788297 .. 3788307 -  -2.4  -5.27477   ATCGGAATTAAAAAA                 GCGC TCG GAGC                 AAAACGACACGTTAT  74 315
        lytE 3783845 .. 3783879 -  -7.1  -4.50988   CTATAGCAAAAAGAA     TGAGTCTCTTGAAGC AAGAA GCTTCTTGAGACTCT     TTTTGTTCCATCTAT  81 67
      BH3669 NONE
      BH3668 3781283 .. 3781299 -  -5.9  -2.56391   ATCATCCAAACACAC              CACCTAA ATA TTAAGTG              CTACCGGTCACTTTC  50 26
      BH3667 3780468 .. 3780485 -  -5.5  -5.32944   GGGACAAGCAAAAAA             GGAGCCA CCTT CAGCTCC              TTTCTCCTTCAACCT  85 45
      BH3664 3776051 .. 3776105 - -7.89999  -3.02511   GGTACTCCTCGAATA GGGTTTCTAGCTTATGACTGTCCCTC TGCA GAGGGACAGTCATAAGCT-GCTCGTC GCTCCTTGATTATGG  63 35
      BH3663 NONE
      BH3662 NONE
        tuaG 3772729 .. 3772747 - -11.8  -4.27007   TAAAGATGTAAGAAA             GAACGGAA GAT TTCCGTTC             ACCATACCCCATTAT  95 89
        tagG NONE
        tagH NONE
      BH3658 3767244 .. 3767257 -  -2.3  -3.89346   TTTGCATGCCATAAA               GCTAG CTCC CAAGC                GGCAAGCTGCCTTAA  51 408
      BH3657 NONE
        tupA NONE
      BH3655 NONE
      BH3654 NONE
      BH3653 NONE
      BH3652 3757494 .. 3757528 -  -9.3  -5.26316   TTAGTGTATAAAAAA     CCCCTCTCTTGCTCA TTATC TGCTCAAGAGAAGGG     TTTTATCCAGACACC  93 43
      BH3651 NONE
        tuaA NONE
      BH3649 3754834 .. 3754863 - -10.2  -4.70659   TTTCACACTTAAAAA       TCCCGATG-GAAT ATATA ATTCACATCGGGA       TTTTAAAAAAATTCA  93 38
      BH3648 3751275 .. 3751321 - -20.6  -2.57881   GAAGTGTTTTATAAT TAATAAAAAACGGTTTTTCACC AAT GGTGAAAAACCGTTTTCTGTTA TTTAATAGTGTAGGT 100 23
      BH3646 NONE
      BH3645 NONE
      BH3644 3746230 .. 3746257 -   -12  -4.72272   TTCTTTCAGGAAAAA        GGGTGTAGAGGA AATT CCCTCTACGCCC         TCCGACACATTACTC 100 35
      BH3643 NONE
      BH3642 3744233 .. 3744259 -  -9.5  -5.34381   AAATTGAAACAAAAA         GCCGTACCGAA GTGCG TTCGATACGAC         TATAAGCTAGTTTTT 100 32
      BH3641 NONE
      BH3640 NONE
      BH3639 NONE
      BH3638 NONE
      BH3637 NONE
      BH3636 3737211 .. 3737244 - -14.7  -4.66537   GTGTTCAACACAAAA     CCCCTCTCTCCCTCTC ATG GAG-GGAAGAAAGGGG     CCTTATCAAACATGT 100 40
      BH3635 NONE
      BH3634 NONE
      BH3633 3734014 .. 3734024 -  -2.6  -2.76539   CATTCAATAAACGTA                 TTAA CCG TTAA                 AAACCTTACACACAA  42 50
      BH3632 NONE
         pcp 3732354 .. 3732382 -   -14  -3.76534   CTAAGAAAGGTTAAA        CAGGCTGATCAC AATCG ATGATCAGCCTG        TTTCCTACAACTCTT  95 30
        degS NONE
        degU NONE
      BH3627 3728370 .. 3728402 -  -2.6  -5.45802   GTGGGAAAATAAAAA      CACTCCCATCTTGT AGATG ACTGAGTGGGAGTG      TGTTCTACGTTATTT  78 35
       comFA 3726952 .. 3726966 -  -7.2  -3.39895   TGGTTGACCAACTAA               CGTTTT CAA AAAACG               GCTGATGGCAAATGA  65 55
       comFC NONE
      BH3624 3725762 .. 3725793 -    -8  -4.45077   GAAAAATGAGTAAAA      CAGACCTCACCCGT GAGA ATACGTGAGGTCTG       AACCATTCTGAACGT  80 40
        flgM NONE
      BH3622 NONE
        flgK NONE
        flgL NONE
      BH3619 3721023 .. 3721045 -  -8.4   -3.6393   TTTATCATAGAAAGA           GCAGCCGC AAAAAAA GCAGCTGC           TTATAGCTCTTTATT  73 26
      BH3618 NONE
        csrA 3720271 .. 3720292 -  -7.3  -5.95539   GTGTAAACAAAAAAA           GACCAGATC CGTC GATCTAGCC            TTGTTGGTTCAATAA 100 20
         hag 3719174 .. 3719194 -  -7.6  -5.93252   GCGAAAAATAAAAAA            GACCTGGA ATAAA TCCAGATC            TTTAAATGGAAGCAA 100 42
      BH3615 3718738 .. 3718753 -  -3.4  -3.53444   CCACCTTTCGCTAAA              TTTTTT TATC AAAAAA               GACACTAATCGTTTC  50 5
        fliD NONE
        fliS NONE
        fliT 3716279 .. 3716302 - -12.5  -4.06361   CCATATATAATTAAA          GCCTTGTGG GAGACA CCACAAGGC           TTTTCCTTATTCACG  93 32
        cspC 3714252 .. 3714275 - -11.8  -5.31275   CCTCAGTACAAAAAA          GCCCATCTCCT ATA AGGAGA-GGGC          TTTGATCAAGCTATA 100 70
      BH3608 3712691 .. 3712710 - -10.7  -5.09173   GAAGAGTGTAAAAAA            GAGGGGC TTCAAG GCCCCTC             CCAACAGTCGGCTTA  93 38
        secA 3709173 .. 3709184 -  -4.4  -2.66034   ACAAAGCTCATAGGA                GACT TCCA AGTC                 CTCATAAGTCTCTTC  47 298
        prfB 3708274 .. 3708300 - -11.6  -4.87786   GTAAGCGCAGAAAAA         GCCCTTCCCCAC ATT GTGGAAAAAGGC         TTTTTTGCTTTTCAT  95 40
      BH3604 NONE
      BH3603 3706471 .. 3706487 - -10.1  -4.91109   TTTTCATTAGAAAAA              CTCGGCG TTC CGCCAAG              TTTATTAAGAGAAGT  93 197
        ftsE NONE
        ftsX 3704506 .. 3704516 -  -2.6  -3.64609   CATAAGCACTTGAAA                 TTAA ACT TTAA                 GAAACTTGCGAACAG  50 15
      BH3600 3703030 .. 3703059 -  -7.3   -5.3167   GAAAAAGAAAGAAAA       GAAGACATTGC-AT ATC ATAGCAATGCCTCC       TTTATAAGGTTATGA  90 54
      BH3599 3701356 .. 3701378 -  -9.9  -4.04806   TCTTATACGAAAGAA           GGAGTACAC TGTTT GTGCACTCC           TCTCAGATTCGACGC  86 65
      BH3598 3699985 .. 3700020 -  -6.2  -4.41548   CGATAGTGGACAAAA    GTTACAAGTTGACGTT AAAT AACGGAATCTTGTAAC     TCACGATCTTCTTTT  74 4
      BH3597 3699686 .. 3699720 - -15.9   -2.7419   ACATTACGTTAACCA    CG-AGAAAGGAGCCGC AGCT GCGGCTCCTTTCTACA     TTCCTGGTTTTTTTT 100 21
        uvrB NONE
        uvrA NONE
      BH3593 NONE
      BH3592 NONE
      BH3591 3692236 .. 3692258 - -11.4  -4.72272   TTTCCCTATTAAAAA           CAGATAAGGA CGA CCCTTATCTG           TTTACGGATTAACGT  95 34
      BH3590 NONE
         lgt NONE
      BH3588 NONE
      BH3587 NONE
      BH3586 3688042 .. 3688071 - -11.5  -5.10154   AGCCAAAATCAAAAA       GACTAGCCCTTCC AATA GCAAAGGCTAGTC        TTTATCGTCACGATT  95 20
      BH3585 3687125 .. 3687165 -  -4.8  -2.54325   CTTTCTGAAACAGAT GTTTGATCCGTTTACATCG TTTT CGATG-ATACGGATGGAAC  GCTTTTTGCACTCGG  48 311
        hisZ NONE
        hisG NONE
        hisD NONE
        hisB NONE
        hisH NONE
        hisA NONE
        hisF NONE
        hisI 3679970 .. 3679996 -  -5.9  -5.18371   CCTTACAAAAGAAAA         CGACCTTGC ACGAGCTAA GCAAAGTCG         TTCCATCCGTCACTC  85 35
      BH3576 3678839 .. 3678883 -  -9.6  -3.28889   ATACATGAATGAACA GAAAAAAGTTCTGACCAT TTTATTTTG ATGATCCGAACTTTTTTC GTCTGGCTAGTTTTG  75 49
      BH3575 NONE
      BH3574 NONE
      BH3573 3674531 .. 3674560 -   -13  -3.54382   GTTAAGAAATAGCAA       GGAGAAACAAGG TTTCCC CCTTGCTTCTCC        GGATAAGCTGCCTAT  95 43
      BH3572 NONE
        trxB 3672098 .. 3672122 -  -3.4  -5.80248   GAATAGATAAAAAAA          GGGCACGGAC ACAAG GCCCGTGCAA          AAATATATAAAAAAG  87 133
      BH3570 NONE
      BH3569 NONE
      BH3568 NONE
      BH3567 NONE
         chr 3668219 .. 3668242 -   -14  -5.08169   ATAGAGCCTAAAAAA          TAAGCAAGGG AGCT CCCTTGCTTA           TTTTTTATTTACGTA 100 43
      BH3565 3666533 .. 3666543 -  -8.2  -3.19463   GTGATGATTCATCAA                 CCGC TTG GCGG                 AACACGTGGGCAAGC  64 358
        sigL NONE
      BH3562 3664135 .. 3664151 -  -2.3  -5.17576   GATTAAGCCAAAAAA              TAAAGAC CAT ATCCTTA              TCTTCATTTTTATTC  69 72
      BH3561 NONE
         gap 3661878 .. 3661918 -  -9.3  -2.71912   CGATATGTAGACAAT CGAAAGAGGA-GAAAAGA TCGTTT TCTCTTCCTCCTCTTTCA  CGTTGTCAAACGCAA  67 46
         pgk NONE
        tpiA NONE
         pgm 3658294 .. 3658317 -    -3  -3.36492   TTTTTAATCTTACAA          GGTACGGGAT GGAA ATCCTGCCCC           TTGATCGAACCTTAA  46 49
         eno 3656919 .. 3656940 -  -5.8  -5.00138   GAGTCAAACGAAAAA           CCACCCGC TTTGTG GCAGATGG            TTCTCGCTTTAAACG  79 44
      BH3555 3656507 .. 3656530 - -11.8  -4.27474   AAATCCATGAAGAAA          GCAGTAGGCT TAGC AACCTACTGC           TTTAAATTACATAAA  95 32
      BH3554 3655608 .. 3655621 -  -2.4  -3.21276   TTTCTTTCTATAACA               GCTT GATGTG AAGC                TTCTTCTATCCGTCT  43 49
      BH3553 3653223 .. 3653261 -  -6.9  -3.51202   GATGAAATCAACCAA  CAAGAGGTCAACAATGGCA GTC CGCC-T-GTCAACCTCTTG  TTCTTTAGCGCTTGC  64 30
      BH3552 3652630 .. 3652642 -  -7.7  -5.53288   CCCAAGTTAAAAAAA                GAGCA TTT TGCTC                TGGACTTCTTATTAT 100 70
      BH3548 NONE
      BH3547 NONE
      BH3546 NONE
      BH3545 NONE
      BH3544 NONE
      BH3543 3646918 .. 3646930 -  -6.2  -3.17075   TTCCTTCCAATCTAA                CCCC TCCTT GGGG                TAATGCCAGAACAGT  58 65
      BH3542 NONE
      BH3541 NONE
      BH3540 3645098 .. 3645125 -  -2.8  -4.50841   ACAATAACATTAAAA        TTAACAATAACG TTAA CCTTATAGTTAA         TTTCCCTCTTTCATT  62 22
      BH3539 3644433 .. 3644447 -  -5.6  -3.11208   TCGGACCCAAAACGA               CTGGCA CAA TGCCTG               AACAAAGAGCACCGC  54 125
      BH3538 NONE
      BH3537 NONE
      BH3536 3643036 .. 3643069 -  -7.5  -5.63374   TTAATATTAAAAAAA     CAAATACCGTTCAGGA CGA TCCCGAACGGTAAC-G     CAACAGATGGTGCTT 100 315
      BH3535 NONE
      BH3534 NONE
      BH3533 NONE
      BH3532 NONE
      BH3531 NONE
      BH3530 3636676 .. 3636694 -    -6  -5.71712   TTGGACACAAAAAAA             CACAGC TATAAAG GCTGTG             TTAACAAAAAAGTAT 100 83
      BH3529 NONE
      BH3528 NONE
      BH3527 NONE
      BH3526 NONE
      BH3525 3633866 .. 3633898 -  -3.4  -5.72207   TCCAAAGCAAAAAAA     TGGACCGGCTTC-AT CCTC ATAGAAACCGGACCT      TTCTATCTTCGTCGT  87 9
      BH3524 NONE
      BH3523 NONE
      BH3522 3632791 .. 3632804 -  -2.5  -3.56821   ATCACACTCCTTAAA               TTTTA ACTT TAAAA                CCATAAGAAACCCGG  48 7
      BH3521 NONE
      BH3520 NONE
      BH3519 NONE
      BH3518 NONE
      BH3517 NONE
      BH3516 NONE
      BH3515 3625197 .. 3625213 -  -9.5  -3.41024   CCTTGCAACATAATA              TCCGTTA CAT TAACGGA              ACCAGACTGGCAATT  75 133
      BH3514 NONE
      BH3513 3621420 .. 3621441 -  -5.3  -5.31059   ACATTAATGAAAAAA           TTAATGTTA AAAT TAACATCAA            TCATTTGGTGGTGGC  83 22
      BH3512 NONE
      BH3511 NONE
      BH3510 3619873 .. 3619900 - -11.5  -4.33819   ATGATCTATAATAAA        CTGTTACTTCA AAACTA TGAAGTAACAG         TTATTATTTTGCGAA  93 183
      BH3507 NONE
      BH3506 3614719 .. 3614734 -  -3.2  -3.49653   ATTATTGTGATAGAA              TCATCC AGTT GGAGGA               CGGAAAGGTCGTGTC  50 506
      BH3503 3611164 .. 3611174 -    -4  -3.55604   CCATGCAATGAAACA                 CAAT ACA ATTG                 AAAAAGGCGAGAAGA  52 256
      BH3500 3608249 .. 3608288 - -13.9  -3.50808   CCGATTAGAACAATA TAAGAGTGGCACT-C-ACC GTCG GGTCGGAGTGCCACTCTTA  TTAACTGAGTTTTGT  95 57
      BH3499 3606599 .. 3606613 -  -2.9  -3.98256   CTTCCACTAAAAAGA               TCAAT TTTTT ATTGA               GCATGAATCATTATT  55 268
      BH3497 3604034 .. 3604059 -  -3.3  -4.74103   CGCCGAATGCAAAAA         GTCAGCC AAGGATAATTCA GGCTGAC          TTTGCTTTTATTCCT  67 33
      BH3496 3603052 .. 3603065 -  -4.5  -5.66229   ACCAATAATAAAAAA               CCCTC CAGT AAGGG                GAGAGTCAATACTTT  89 31
      BH3495 3602319 .. 3602355 - -10.3  -3.82486   ATTTAATATGAAGAA    GAATCCATTTTGATCGA TCA CCTTTCAAAATGGATTC    TTTATTATAGATGAT  84 53
      BH3491 3599964 .. 3599993 -  -9.4  -4.28067   CTAATAAGATACAAA       CAAAAGCCTAGG GAAAAT CCTAGGTTTTTG        TTTACTGTTTATTTT  89 27
      BH3488 NONE
      BH3487 NONE
      BH3486 3593584 .. 3593619 - -13.4  -2.72511   CTTACGTTTTGAAAT    GGCGAAACAGCCCTAC CGCA GTAGGACTGTTTCACA     CGAGAGAGGAGAATG  90 108
      BH3485 3593114 .. 3593131 -  -2.7  -2.94726   CCTTACAATAGTATA             CCTTC TTTTTCCC GAAGG              CAAAACTTACTTTTT  43 32
      BH3484 3592641 .. 3592662 - -11.6  -4.64144   AATAATGGCCAAAAA           GCCAGAGC TACACG GCTCTGGC            TTTCTTATTTTCGTC  93 44
      BH3483 3592281 .. 3592306 - -11.2  -4.49556   GCCCCACTAAAGAAA         CCCAAACGAG CTTGTT CTCGCTTGGG          TTACAGCTTTTTAGC  93 36
      BH3482 3590666 .. 3590688 - -10.6  -5.94214   AATAGAACAAAAAAA           CCTTTCCGCC ATG AGCAGAAAGG           AATGTTTTACGTCTT 100 270
      BH3481 NONE
      BH3480 3588802 .. 3588819 -  -3.5  -4.64144   AATAATGCTTAAAAA             CTTTTTC ATTT GAAAAAA              TCCCCCTTATCGTTT  64 32
      BH3479 3587921 .. 3587944 - -11.8   -4.6635   AAATCGCTAAGAAAA          GACCAGCGAT TATC ATCACTGGTC           CTTATCGATTACCCC 100 34
      BH3478 3587186 .. 3587205 - -12.2  -4.73108   TTTACAAAATCAAAA            CCACCAGT GTGA ACTGGTGG             TTTGCTCTTCGGCTA 100 130
      BH3477 NONE
      BH3476 NONE
      BH3475 NONE
      BH3474 3583961 .. 3583979 -  -2.4  -6.04419   AAAACAAGAAAAAAA             CCTTTATC GTG AAAAAAGG             TGAAAGAAATGATGG  86 95
      BH3473 3583236 .. 3583250 -  -2.1  -3.02698   TGAGCTTAGATAAAT               GGATA GAAAT CATCC               TTCCTTCGTTTTCGT  42 173
      BH3472 3583020 .. 3583046 -  -5.9   -5.9218   TATAGAAGAAAAAAA         CAGAGAAGC TAAAATACT GCCTCTCTG         CTCGTTATGATTTTT 100 39
      BH3471 NONE
      BH3470 NONE
      BH3469 3579632 .. 3579643 -  -4.4  -3.53091   AGTTCCTCCTTCAAA                CTTC CACG GAAG                 CTCCTTCCATGTGGA  54 64
      BH3468 NONE
      BH3467 3577181 .. 3577221 -  -7.5  -4.15565   TTTACCACGCTAAAA  GCTTTCTGGAACCCCTGGC ATA GCCAGGGGTTTTCAAAATC  GCTAAGAAGACGAAC  76 160
      BH3466 3576497 .. 3576516 - -12.2  -4.68919   AAATAGAAATCAAAA            CCACCAGT GTGA ACTGGTGG             TTTGCTCTTCGGCTA 100 130
      BH3464 3575464 .. 3575474 -  -5.4  -3.07029   TAAATAGCCTTAATA                 CATG GAT CATG                 AGCGTCAATCCAAAC  53 5
      BH3463 3575177 .. 3575204 -  -8.5   -3.4727   TAAAAAAAGCAGGAA        TACCGCCCT ACTCATCATA AGGGCGGTA         TTTTTTGCGCAGCTG  72 5
      BH3458 3569991 .. 3570045 - -7.89999  -3.02511   GGTACTCCTCGAATA GGGTTTCTAGCTTATGACTGTCCCTC TGCA GAGGGACAGTCATAAGCT-GCTCGTC GCTCCTTGATTATGG  63 35
      BH3457 3569196 .. 3569210 -  -4.9  -4.87273   AATAGGTTAGAAAAA               GAGCC AAGAA GGCCC               TTGTTTTTTGTTCTT  77 146
      BH3455 NONE
      BH3454 NONE
      BH3453 NONE
      BH3452 3564371 .. 3564409 -  -6.8  -4.88067   AGGTACGTATAAAAA  GCAAAAGCGGCC-CACT TGCTTC AGCGTGACCGCTTTTCC   TAGTTTTATACCATT  84 31
        thyB NONE
        dfrA 3562696 .. 3562728 -  -5.7    -5.626   TAGGGCACAAAAAAA     GAGCAATGATGAGA TCGATC TCTC-CCATTGCCC      TTTTATCCGCACAAG  93 309
      BH3449 3560993 .. 3561023 -  -9.9  -5.76633   GTATACACAAAAAAA       GTTCGGATCAT TTTATTTTG ATGATCCGAAC       CTTTTTGATTACGTT 100 61
      BH3448 NONE
      BH3447 NONE
      BH3446 NONE
      BH3445 NONE
      BH3444 NONE
      BH3443 3555339 .. 3555371 -    -5   -5.9218   TATACAACAAAAAAA     GGTTCGGATCCTT TTGTTTTG AAAG-TCCGAACC      TTTTTTTATAGTTGT 100 79
      BH3442 3554004 .. 3554037 - -13.4  -3.93256   CAGATCGTGAAACAA     CGATTTAGTGATAG ACTTAA CTACCACTAAATCG      CTCCGATCTTCACTC 100 35
      BH3441 NONE
      BH3440 3551207 .. 3551251 - -13.1  -5.00196   CTTGAAACAATAAAA GTTAAAAAAGCTCTTATCGCA CAT TACGACAAGAGCTTTGTTTAC GTCATTTTGCTTTGT 100 27
      BH3439 NONE
      BH3438 3549135 .. 3549165 -  -8.3  -5.13344   ACATCAACACAAAAA       TTAGGAGAACCGC ATCAA ACGGTTCTCCCGA       TTTTATGTTTTAAGG  90 78
      BH3435 3545843 .. 3545865 -  -8.5  -4.89562   GCAAAAGGAAGAAAA          GAGACGG-TC AGTA GAGCCGTCTC           TTATTTTCGTGCAGC  90 67
      BH3433 3544667 .. 3544695 - -16.2  -3.25823   TTTTCTTCATACTAA        TAACAGCCGAAC GATTT GTTCGGCTGTTA        AGTATATCAAGATTC 100 32
      BH3430 NONE
      BH3429 NONE
      BH3428 3540833 .. 3540853 - -11.1  -5.56673   ACCCAGAAGAAAAAA            GCGAGGGAG TTT CTTCCTCGC            TTTTTTCTTACTCTT 100 33
      BH3426 3538721 .. 3538731 -  -2.4  -2.54896   GCTTGATCGAACTCA                 TGCC TCA GGCT                 CCTTCACTAGCTTGT  39 12
      BH3425 3536913 .. 3536941 -  -8.2  -5.04356   CCAAATAATGAAAAA       GGACGAG-GGGAA ACGA TTCCTACTCGTCC        TGCTTTTACGAAATG  88 42
      BH3423 3535112 .. 3535141 -  -7.2  -4.56597   TTCCCTTGCTAAAAA       CTCCCTTCGC TTAACGGGTG GCAAAGGGAG        TTGGAAGAGGCTCTG  81 6
         hom NONE
        thrC NONE
        thrB 3531604 .. 3531626 -    -7  -4.93877   TTTCACGAAAGAAAA           GCCACCTC TGTACAT GAGATGGC           TTCATTATTATCCGA  84 33
      BH3418 NONE
      BH3417 NONE
      BH3416 3529454 .. 3529484 -  -9.1  -4.26903   TCGATTGCACCAAAA      CCCGTATC-CCTTT AACG AAAGGTGGTACGGG       TTTATTTCTTATTAT  85 49
      BH3414 3527335 .. 3527359 - -12.3  -4.57533   AAGAACAGTAGAAAA          GCAGATACTAA TCT TTAGCATCTGC          TTACACGATTAAAAC 100 34
      BH3413 NONE
        dapF 3526121 .. 3526143 -  -3.5  -4.81249   CTTCAAATGTAAAAA          GCCGA--TCCT TTA AGGAAATCGGC          TTTTCTAATTTTCTA  67 38
      BH3410 3523803 .. 3523829 -  -8.7   -5.2015   TTAATAAGACAAAAA         TCCCCTTTCCC ATAGA AGGAAGGGGGA         TTTTATTTAGCAATC  93 32
      BH3409 3522127 .. 3522154 -  -7.8  -4.30043   AGAAATCGAAAAGAA        CTCCATCGTTGT CAAC ACAAAAATGGAG         ACAAACATTCCGGGT  79 320
      BH3407 3519709 .. 3519734 -  -6.9  -5.70829   AACAGGATAAAAAAA         GGCTAGCTC TCATATTT GAGCTAACC          TTTTCTCTATCGTTA 100 72
      BH3406 3519266 .. 3519293 -   -15  -3.08211   ATGTTCTTAAAAGTA        GAAAGCACCGTC ATGA GACGATGCTTTC         CGGCTTCACTTCTTG 100 8
      BH3405 NONE
      BH3404 3517890 .. 3517915 -  -8.4  -5.78622   GTAGCGTAAAAAAAA         TCGAACCCGCA ACAAA TG-GGGTTCGA         TTTTTTCAACTAGCG 100 35
      BH3401 3514814 .. 3514833 -  -7.1   -2.5038   GTGAAAAAGGAAAGC            CCCCGCT TTGATT AGCGGAG             TTCCCTCTCCCCATT  59 17
      BH3400 3514476 .. 3514511 -  -5.6  -2.74122   CTTCATCATAAACAT    TCCCCCATTTAATGTT TTGA AGCATTAAATGGAAAA     TAATAATAATCGGTG  51 87
      BH3399 3513407 .. 3513430 - -11.7  -3.60805   ACAGGTCATTCGAAA          GCCCCCGCT TTGATT AGCGGAGGC           TCCATCATTCGTAAG  89 75
      BH3398 NONE
      BH3397 NONE
      BH3396 NONE
      BH3395 3511258 .. 3511280 -   -12  -2.68088   TCGGAAATGGATAAT           GGGCACGATA AAG CACCGTGCCC           GTAAAATGATGAGTT  81 55
      BH3394 NONE
      BH3393 3509619 .. 3509648 -  -8.6  -5.47159   CCGAACAAAGAAAAA       GAACCACCCCTC TTGTTG GAGGAGTGGTTA        ATAGAAATTAGGCCC  95 33
      BH3392 NONE
      BH3391 3507438 .. 3507468 -  -4.8  -2.60615   ACTTTTTTGAAACAT       CTATTGTTTTAAGG ATT CCTTACAACAAAAA       TAAGGAAATCTCCTC  49 14
      BH3390 3506278 .. 3506310 - -12.9  -5.43866   TAATTTCCAAAAAAA      GGTTCCAATCATC AAAAACA GATGATCGGAACC      TTTATAATTTGTTTG 100 62
      BH3388 3502601 .. 3502617 -  -8.7  -4.95806   AAATCATTAGAAAAA              CTTGGCA TAC CGCCAAG              TCCTATAGCGAAAAT  90 219
        topB 3500377 .. 3500399 -   -12  -4.29928   AAGGAACACGTAAAA           GCATCCTCCT CCA AGGGGGATGC           TTTTTATGACTCCAC  95 29
      BH3381 NONE
      BH3380 3492673 .. 3492704 - -10.1  -3.59979   GTTTGTTATTCTAAA      CAGCCTGAGGAGC GTTTTT GCAACTCAGGCTG       TTTATTCGTTGATCC  79 43
      BH3377 3490617 .. 3490666 - -12.3  -3.46602   TTCCCTAGATGACAA GGAAACTTGCAGCACTTTTCACT AGTC ATTGTGAAGTTCTGCAAGTTTCC TTTAGTTCAAAATTT  90 39
      BH3374 NONE
        cgeD 3486106 .. 3486126 -  -3.9  -2.99958   CTAAGAACAGCAAAC            GCATCATCC CAC GGATGTTGT            TCATCTTCCTTTTTT  47 88
      BH3372 3485191 .. 3485229 - -12.6  -4.78848   CGTTGAAATACAAAA   TACCCCAAGTGTTAGA TTTATGC TCTAACACTCGGGGTG   CAGCACCGTTCCAAC 100 59
      BH3371 NONE
      BH3370 3483508 .. 3483530 -  -9.2  -5.50313   GAGAAAAGCAAAAAA           GCGAAATAGA TTA TCTATCCCGC           TTTCCATGGAACCCT  95 13
      BH3369 3482309 .. 3482319 -    -4  -4.03234   TCTTTTGCACACAAA                 GTTT GGA AAAC                 AATCGGTGACTATTA  59 461
        spsA 3480727 .. 3480744 -  -4.1   -3.4404   AACAAAATCTTATAA             TCGTAAG TCAC CTGACGA              AAAAAGACTGGCATG  52 89
      BH3362 NONE
        lstR NONE
      BH3360 3475287 .. 3475320 - -13.3   -4.3208   TCCTAGAATGCAAAA     CGAGTCGCACCT-TAG CAA CTAAAGGTGCGACTCC     TTCAAACCACGATCG 100 10
      BH3359 3473748 .. 3473770 - -12.1  -5.63103   TTTCAAGCAAAAAAA           GAACGAGGA CTCGC TCCTCGTTC           GATCATTTTATTTAC 100 37
      BH3357 3472074 .. 3472092 -  -6.7  -5.50925   AAGTAACAGAAAAAA            CGCC-CCT TTAT AGGAGGCG             TTTTTTCTTGGTCTA  93 79
      BH3354 3470185 .. 3470198 -  -3.1  -2.97475   CCTTTCAGTATAAAG               GAACA ATCG TGCTC                TGTTAAGATTCATCT  45 28
      BH3353 3469642 .. 3469659 -  -6.3  -4.87318   TCGAAAATGTAAAAA             GCGAGCTG GAT CA-CTCGC             TTTTTTTACGATTCA  82 31
      BH3351 3468404 .. 3468420 -  -3.7  -2.69073   ATGTAGAAGAAGTCA              TTATGGC GTC ACCACAA              TTCGTTTATCGTCTT  45 9
      BH3350 3467157 .. 3467189 -  -4.2  -5.33785   AATCACCAGAAAAAA     GGTTCGGATCCTT TTATTTTG ATGG-TCCGAACC      TTTTTATTACGTTGG  78 59
        thiK NONE
      BH3348 3464541 .. 3464553 -  -2.7  -3.32844   CTGCCTACTTCATAA                TTTGA CAT CCAAA                AACATCTCCTAACTA  46 119
      BH3347 3464093 .. 3464120 - -13.5  -4.76892   AGACGAATGTAAAAA        GGAAGCCCCCT TCACTT AGGGAGCTTCC         TTTGATCGTTACTAT 100 37
      BH3346 3463194 .. 3463216 - -10.7  -3.86346   CGATGGCTTTACAAA           GGGAATGAT TCGGC ATCATTCCC           TTTTTCCTTTTATAA  86 35
      BH3344 3461557 .. 3461582 -  -9.1   -5.8096   TACAAAAAAGAAAAA         GCCCTCAAGTT GTCA AACTTAAGAGC          TTATTTTTGGCTTAA 100 37
         pgi 3460079 .. 3460098 -   -10  -5.37345   TTCAACGATAAAAAA            CGTCCCCT ACAA AGGAGACG             TTTTTTGTTATTTTA 100 33
      BH3341 3459085 .. 3459097 -  -2.6  -4.08767   GCGATTGGGTTAAAA                CGCG TCGAT CGCA                TTCACCTTTATCCCC  56 82
      BH3339 3457722 .. 3457758 - -11.6  -5.62552   AAAAAAATTAAAAAA    CGACACAACCCCTCGC TTGCT GCGAAAGACCGTGTCG    TTGCTAACAATATGT 100 170
      BH3338 3456347 .. 3456379 -  -9.9  -3.23393   TCCTACCTGAGAACA      GCCCATGACGAGT CCACTTT ATTCGTCACGGGC      CTTTGATTTTCAACA  73 521
      BH3334 NONE
      BH3333 3453552 .. 3453579 - -13.6  -4.13748   TGGAAAAACAGTAAA        GATTCCAAAAGC AACA GCCTTTGGAATC         TTTTTGACGTGCAGG 100 41
      BH3331 NONE
      BH3330 NONE
      BH3329 NONE
      BH3328 NONE
      BH3327 3449608 .. 3449625 -  -5.5  -2.64099   GCCTCGTAGGAGAAT             CTAACCG GTCT CGGTAAG              CCATCGCCGCATTGA  51 157
      BH3326 3448426 .. 3448442 -  -5.1  -5.69023   AAAATACGAAAAAAA              GGCCT AACTTAG AGGCC              CAAAAGGCACCTCAT  90 75
      BH3323 3445085 .. 3445112 -  -7.8  -5.40072   GTTTTGTCAAAAAAA        CAGACGGATTAA ACAA TGAATCCGTCTA         TTAAAAGAGGCTCAG  93 37
      BH3322 3443286 .. 3443311 -  -6.1  -4.78764   TAAACGTAGCAAAAA         GACCCTCCACCC GAA GGG-AGAGAGCC         TTTATATGATTAATC  80 35
        ssuE 3442523 .. 3442548 - -14.1  -4.09243   TATAGCTTTTTAAAA         GCGAGACCTTT TGTA AAAGGCCTCGC          TTTTGTTTGAAAAGA 100 45
      BH3317 3440409 .. 3440425 -    -3  -2.61602   CGAATTCACAATGTA              TCCACT ATGCA AATGGA              ATGACATTCATAAAT  41 13
        gabD 3438821 .. 3438838 -  -2.7  -4.91511   ATTGTACCAGAAAAA             TGAATGA ATGT TCATTCT              TTTTTTCGTGTGTGA  68 81
      BH3315 3438414 .. 3438444 - -18.4  -5.60993   GCTCGCACAAAAAAA       CCCCCTCTTTCACT AAA AGGGAAAGAGGGGG       TCCTATGATTAGGAG 100 34
      BH3314 3437344 .. 3437356 -  -4.9  -3.09933   CCCTAACCTATTCAA                TCTTT TTA AAAGA                ATCCCTTTTTATTTT  53 34
        patB NONE
      BH3312 NONE
      BH3311 3435583 .. 3435612 -  -5.8  -5.89947   TAAAGTGAAAAAAAA       GAGCTCATCTTC GTTTAG GAAAATGAGCTT        AGCTTTTTATCACGA 100 35
      BH3310 3434744 .. 3434769 - -14.1  -4.28651   AGTAAAAGTGCAAAA         GCGTCCATTCC TTTT GAAATGGACGC          TGACGTTTTTGTCTA 100 46
      BH3309 NONE
      BH3308 3432888 .. 3432907 -  -6.4  -5.66989   GAAAGATGAAAAAAA            GCACCTGT TAAA ACAGCTGC             TTTCGTTTTAAGTAA  95 13
      BH3307 NONE
      BH3306 3431857 .. 3431888 - -15.4  -2.78679   TTTTCTTATTTAAAG      CAACGAGACC-TCTT GTT AAGAAGGTCTCGTTG      GTTGTGTATTATGCT  95 9
      BH3303 3429769 .. 3429805 - -19.7  -2.81133   TATTTAGCCATTACA    GAATGACCTCGGCAA ACATTAG TTGCCGAGGTCATTC    AAGCGAAACGACAGG 100 311
      BH3301 3427310 .. 3427334 - -10.1  -4.45077   TAAAAATGAGGAAAA          CCCTTTTCC ATTATGA GGAAAAGGG          TTAATTAACATACCT  90 272
        metK 3425967 .. 3425993 -  -8.1  -5.86976   TCATAAAAGAAAAAA         GATGACTCCAC TCATC ATGAAGTCATC         TTCTCCCCTACGCTT 100 33
      BH3299 3424922 .. 3424944 -  -2.6  -3.32844   CCTTGGATTTCATAA           CTCTATTGGC TTT GCCATTTGAA           ACGCGTAAAGATGAG  46 5
      BH3298 3421624 .. 3421668 - -14.6  -3.13403   CTGGGCTTATGAAGA CAAG-AAGCCTTGATACACCG CAAT CAGTGTATCAAGACTTTCCTG TTGTTATAATGTCCC 100 29
      BH3297 NONE
      BH3296 NONE
      BH3295 NONE
      BH3294 3418096 .. 3418116 - -11.2  -4.15698   CATCTATACAAAGAA            TCCCTCGT TAAGT ACGAGGGA            TTAACTTCCCATGGA  93 12
      BH3288 3412552 .. 3412577 - -11.2  -4.08767   GGTAGCTTGTGAAAA         GGCGATACTC ATTCAA GAGCATCGCC          TCCTGTAATCCACTT  90 39
      BH3287 3411276 .. 3411299 - -10.2  -3.97307   CCGAGCCAACAATAA          GAGCACAGCC ACAT GGCCGCGCCC           TTTTACATCGAATCC  86 28
      BH3282 3406072 .. 3406098 - -12.3  -5.16472   AAAAAGTGTAAAAAA         CCTCCCATCCC AAAAA GGGACGAGAGG         TTTGTATAACAAACG 100 369
        leuS 3403461 .. 3403496 - -12.7  -4.73108   CTCATAAAAGCAAAA    GCGCACGAATGCTGT TCAATC ACAACATTCGTGCGT     TTCGTTTAGTTAGCG 100 31
      BH3278 3400896 .. 3400918 - -10.6  -4.25056   TATTCCATTAAGAAA           TCCCCTACCA TAA TGGCAAGGGA           ACAAACACGGTTTAT  90 37
      BH3277 3399112 .. 3399126 -  -2.8  -2.78384   GCTTGTTCTATTATA               GCAAAC GCT GTTTGG               GAGAAAAAGAGACTT  42 59
      BH3276 3397859 .. 3397883 -  -9.4  -4.29656   CATAAAAGTGTAAAA         GAGCATTC-CC TGTC GGTGAATGCTC          TAACCTGTATCTTCT  89 44
      BH3275 3396358 .. 3396374 -  -2.9  -4.20516   CCCTGATCCAAGAAA              GAGAATC ATA GGCTCTC              CTCCAGTTATGCTTG  57 32
      BH3274 NONE
      BH3273 3394919 .. 3394940 -  -5.7  -4.09739   CGAACGTTTTCAAAA           GACGGAGCC ATGA GGCATCGTC            TTTTTATTGGTTTTT  65 74
      BH3272 3392765 .. 3392794 - -11.5  -3.42809   GAGTCAATAAAGACA       GGAGATATAGGCA CAGT TGCCCTTATCTCC        TCGATTCGCTCGCCA  85 227
      BH3270 NONE
      BH3269 NONE
      BH3268 3389999 .. 3390012 -  -4.5  -3.31461   CATCTAGTTTGATAA               GCTGA GCCA CCAGC                CCACCTCCACTCTGG  52 52
      BH3267 NONE
      BH3266 3388625 .. 3388648 -  -5.3  -5.83822   CAGAGGTAAAAAAAA          CGATCCTGCG TTATC CAC-GGATCG          TTTTTTCAGCAAATA 100 12
        amyX 3385389 .. 3385411 -  -6.3  -5.55855   TGCAAAAAAAGAAAA           CAGAGCTGC AAACA ACAACTCTG           CCTGCTTTCCTATTC  95 35
      BH3263 3384337 .. 3384368 -  -4.6  -5.48063   ATTCAACAGAAAAAA      GGTTCGGATCATC AAAATAA AATGATC-GAACC      TTTTTTATTACGTTT  86 63
      BH3261 3382737 .. 3382759 -  -4.9  -4.58943   CGCATATAAAAATAA          GCCAC-ACCT TTAA AGGTTATGGC           TTTCTTCATTCGTGC  71 12
      BH3260 NONE
      BH3259 3380925 .. 3380947 - -12.1   -3.3705   AAATAGATGGTAGAA           GTCCTTTGC TAATG GCAAAGGAC           TCCCGGCGATTATTC  86 35
      BH3257 3379176 .. 3379196 -    -9  -3.90048   TCTTTTTTAAAAAGA            GGTTCCCG AATGG CGAGAACC            TTAACAAGCTTATCT  79 39
      BH3256 3378512 .. 3378540 - -10.3  -5.46698   GCTAAAACGAAAAAA        CGGACAGTGGC CTCACCC GCCATTGTCCG        TCTTCATTCAAATTA 100 38
      BH3254 NONE
      BH3253 3376525 .. 3376546 -  -5.1  -5.67967   ATGAGCATAAAAAAA           GGCG-GAGGT AAA ATCTCACGCC           TGTTTCGCTTCTGTT  90 19
      BH3252 NONE
      BH3251 3374843 .. 3374861 -  -9.6  -4.91109   GCTTGATCAGAAAAA             CCACTAGC AGG ACTAGTGG             TTCAATTTGAAAGGT  93 58
      BH3250 NONE
      BH3249 3370628 .. 3370648 - -12.5  -2.73067   CTTAAGCATATAGTA            GCCTGTCGC AAA GCGGCAGGC            TAAAGATACGTTCTT  83 40
        murC 3368940 .. 3368993 - -22.1  -4.05446   GTGGCGAACGAGAAA TTACGTTTTATTCGGTTGAAGGCTG GTAC CAGCCTTCAACCGAATAAAAGGCCA CCAAGCGTAGCGCGG 100 86
      BH3245 NONE
      BH3244 3365268 .. 3365288 - -11.2  -4.83593   AAGAACGAGCAAAAA            GCTAAGCC ATGAA GGCTTAGC            TTTTTAGTTCTTCCT  95 21
        aroA 3361790 .. 3361807 -  -9.9  -4.76312   GATAACAGCGAAAAA             CTCCTCA TTAT TGAGGAG              TTTTCGTTGCATCTT  93 15
        ccpA 3360493 .. 3360513 -  -2.5  -2.50113   TATCACGTGATGAAT            CTAGATGTC ACG GAGAGCTAG            GGTCTTGTCGATTGG  41 22
      BH3240 NONE
      BH3239 3358876 .. 3358897 -  -6.6    -5.626   GATTGTAGAAAAAAA           CAACCCTC ATGCAA GAGGATTG            TTAAGTTGCTGCATT 100 39
         pfs 3357774 .. 3357790 -  -5.1  -4.67904   GATCAATTGCAAAAA              GCTAACG GGC CGTTACC              TGAGCGATGGCTCAG  73 283
        acsA 3353486 .. 3353513 -  -8.5  -4.19974   AAAATCGCTAATAAA        GCCCCTACAGGA TTGGT TCC-ATAGGGGC        TGAAGATGCTTTTAA  82 37
      BH3233 3352752 .. 3352771 - -12.2  -4.67038   GTGCTAAAATCAAAA            CCACCAGT GTGA ACTGGTGG             TTTGCTCTTCGGCTA 100 130
        bglS NONE
      BH3231 3348445 .. 3348480 -  -4.8    -4.371   TTTATTATAGCAAAA    GGCTGTTTCAAAAGG ACAATTG CCTTCTGG-ACAGCC    TTCACAAAAAATCTT  68 68
      BH3230 3346999 .. 3347043 -  -8.2  -2.81413   CATTAATTAATATGA TACCTATAGATAGGACACT TGAAAAAG AGTGTTC-ATCTATAGGTA TTTTTTATACACTTA  62 312
        tyrZ NONE
      BH3227 3341243 .. 3341268 -  -4.5  -2.78384   GTGGCGGCCATTACA         GCTCCTCCAGG AACG CCTGGTGCTGC          GATCATGATGACTCC  48 525
      BH3226 3340329 .. 3340355 -  -8.9  -4.70879   CTTAAAGTGCAAAAA        GCCTACCTTCTA CAAA TA-AAGGTAGGC         TCCCCAAACACACTC  89 227
      BH3225 NONE
      BH3224 3338120 .. 3338147 - -16.4  -4.03234   GTTTTTTCATATAAA        CGAACAAGAGGG GATT CCCCCTTGTTCG         TTCTATAGATAGATT 100 28
      BH3223 3336833 .. 3336851 -  -2.4  -3.50569   ATGGTAAAAAAATTA             TGTACAAA TCA TTAGCACA             TGACCGTCTGGATCA  47 4
      BH3222 NONE
      BH3221 NONE
      BH3220 NONE
      BH3219 NONE
      BH3218 3334648 .. 3334672 -  -8.6  -4.39989   AGTAAACTACGAAAA          GCCTCCCT GTTACTGCT AGGGAGGC          TAGATTCATCATGAC  85 43
      BH3215 NONE
      BH3214 NONE
      BH3213 3330041 .. 3330073 - -18.5  -5.27335   GCTGTCAAACAAAAA      CCATTCGCCCCCGCC TTT GGCGGAAACGAATGG      TTTCATTAATTAGAA 100 31
      BH3212 3329005 .. 3329027 -  -3.5  -4.62904   AAACACTTCCAAAAA           TCATCGAAT ATACG ATTGGATGA           AATTCTGTAAACCTG  64 58
      BH3211 NONE
      BH3210 3327085 .. 3327120 - -11.3   -4.1721   AGTTATATGTTAAAA    CCCTCAAACCTTTGA GTTCTT TCAAGGATTTGAGGG     TTTTTGTTTTCTTTC  93 116
      BH3207 3324849 .. 3324878 -  -2.7  -3.95584   CGCCCACCAAGCAAA       GGCACTTGCAACC GGAT GGGAGCAAATGAC        CCCAACGCTCAAGAA  54 34
      BH3205 3322067 .. 3322100 - -17.5  -5.02715   ATAGTAAAGTAAAAA     GGCCAACGGTTGGGA ATTC TCCCTACCGTTAGCC      CTCTTGTTAGCCTGC 100 32
        nifZ NONE
      BH3203 NONE
      BH3202 3319194 .. 3319213 -   -15  -3.65425   GTTAGATACGTGAAA            GGGAGCGG TCTC CCGCTCCC             TTTTCAAGCCATATA 100 46
      BH3201 3317463 .. 3317490 -  -7.1  -4.92239   CTAAAAAGTGAAAAA        GGTTG-TGCCCA CTCTT TAGGCATCAACC        TTTTTCGTTGTTACT  85 36
      BH3200 3315631 .. 3315672 -  -9.5  -2.59055   GAAACTTCTTATAAT GACTGAGAGGGAGCCACTCG GAT CGAATGGCTCCCTTT-ATCC TATGCCTGAAAGACA  70 25
      BH3198 NONE
      BH3197 3313116 .. 3313141 - -11.9  -5.00388   CAAAGGAAAAATAAA         CCTGCTCCCTC TATA AAAGGAGCAGG          CTTCTGTTATGATTC 100 32
      BH3196 NONE
      BH3195 3311877 .. 3311896 -  -8.6  -5.54079   CCAAAAATGAAAAAA            GAATGGGA ACCC TCCCATCC             TTCTTTTATACTGGC 100 31
      BH3194 3311178 .. 3311196 -  -8.1  -5.34381   AAAGTGAAAGAAAAA             GCGCCTC CAAAC GAGACGC             TTTCCTAGAATGCTT  91 39
      BH3193 3309980 .. 3310004 -  -9.9  -5.62552   AAAAAAACGAAAAAA          CGCGAGGAACG ATT CTCTCCCCGCG          CTATCCCTACAGCCC 100 32
        ackA 3308293 .. 3308314 - -10.1  -5.00616   TTTTCCCGTAAAAAA           GAGGCCCCA CTCG TGGAGCCCC            TTTCGTTACTGCGCT  93 31
      BH3191 NONE
      BH3190 3306303 .. 3306333 - -14.9  -4.67256   GAACAAATCAGAAAA       GCTGCCTCAAAAG ATAGA CTTTTGAGACAGC       TCCGTTTTGCGTTCG 100 41
      BH3189 3305587 .. 3305612 -  -5.5  -3.14564   GTACTTTCTCATGAA         TGG-GAGCAG TATGCAC CTGCTCTCCA         AGATGCGATTTTAGT  54 198
        argG NONE
        argH 3302337 .. 3302367 - -11.3  -4.67256   GAACAAATCAGAAAA       GCTGCCTCAAAAA ATAGA CTTTTGAGACAGC       TCCTTTTCTACTTTA  95 356
      BH3183 3300456 .. 3300466 -    -4  -3.64822   ACTTTCTCATGTAAA                 TCAT ACT ATGA                 TTAAAAGCCATAGTA  54 75
        fabG 3299588 .. 3299644 - -11.9  -5.84381   TGATCAATAAAAAAA CGACCCATCTTTTCACTCA-TCTCAC CTCGTC GTTAGAATGTGTGAAAAAATGGATCG TTATTCATCTCTTAC 100 37
      BH3181 NONE
      BH3180 3298042 .. 3298070 - -13.3  -4.83169   ATTTCGTTAGAAAAA        CGGATGAACGA GACAAGG TCGTTCATCCG        TTTCTCTACCTTCTC 100 45
      BH3178 3295861 .. 3295892 -  -3.8  -3.46285   TAGCTCAAACAGGAA      GAGGCTTTAACCTAT AAA AAAGATT-AAGCCCC      TTTTACGTTGCACTT  52 40
      BH3177 3295530 .. 3295561 -    -3  -3.86307   GGTCTAACAAAAAAG      TCCCCAAAGAATCA TCGT TACTTCTCCGGAGA       TCTCTCCTTACGAGT  53 44
      BH3176 NONE
      BH3175 3293749 .. 3293771 - -10.6  -4.07687   ATTTTTGCGTCAAAA           GAGACTTGGA TAA CCCAAGCCTC           TTTTTGTTAATCGAT  88 32
      BH3173 3292250 .. 3292282 - -12.7  -4.38141   CGCCATATAAAATAA      GAGTGGCACTCATCA CCG TGGTGGGTGCCACCC      CCATATGTTAGAGTA 100 137
        dnaE 3286880 .. 3286900 -  -3.3  -4.84359   CCACCTGTATAAAAA            CATCTTTTA TTA TAACAGACG            AGCCCTTCTTGTACA  70 64
      BH3168 3285506 .. 3285524 -  -6.1  -2.54801   GACCTCTAAATAGAC             TTTGTCA CCAGC TGACAAA             CATTTCTCACCTGCA  54 65
      BH3167 3284838 .. 3284853 -  -3.3  -2.62192   CGCTATGTAATGAAC              TGGAA GTGCCT TTCCA               TCGCTTCCTTGATCC  43 42
        accD 3283966 .. 3283977 -    -3  -3.45027   ACCTCCTATGAAACA                TGAT GGAT ATCA                 AGGATTTTGGTCAAA  48 4
        accA 3282934 .. 3282958 -  -7.2  -4.55544   AAGACATAATGAAAA          GTGCTTCCTC TTAGG AAGAAAGCAC          TTTGTCTTTAATTGA  81 33
        pfkA 3281753 .. 3281768 -    -4  -3.01712   TGTTTTCCTTCAACA              GCTCTT TTAT AAGAAC               CTTTGTTAAATGGAC  47 31
        pykA 3279942 .. 3279962 - -14.1  -5.05601   TATCATAGAGAAAAA            GAGAAGGGA TTT TCCCTTCTC            TTTTCATTATAGTAC 100 32
      BH3162 3279475 .. 3279501 -  -6.6    -4.652   AAACCATGCGAAAAA         GCCCTATGCT GCTAGTG AGCACAAGGC         AACTAACTTTAACGG  79 42
      BH3161 3278661 .. 3278673 -  -2.7  -4.07568   TCCCGTTTTTGAAAA                GCTTT TGG AAAAC                GTAACAAAATCACAT  55 199
        citZ NONE
        citC NONE
        citH 3275087 .. 3275111 - -10.1  -4.95155   TTTATACTAGAAAAA          CTCCTGAAG TGATTTC CTTCAGGAG          CCTCTCTCTATGCGC  93 46
        phoP NONE
        phoR 3272286 .. 3272317 -   -13  -3.76167   TTATAAGCGAAAAGA      GGGACGAAAGCTTC AGGG GGTGCTTTCGTCCC       AACACAAGGGGATGT  95 175
        hflK NONE
        hflC 3270130 .. 3270155 - -10.5  -5.64421   ATTTGAAAGAAAAAA         GCTAGCAAAGA ACAA TCTCCGCTAGC          TCAGTCTGTGTACCC 100 26
        polA NONE
        mutM 3266301 .. 3266346 -  -4.2  -2.67515   TGGATCATGACATGA GCTCCTTCCTCTACTACTATCA GCTA CGATAGTA-TAT-GGCAGGAGC CTATCCGAGGTACGT  45 40
      BH3151 NONE
      BH3150 3265009 .. 3265039 -  -6.9  -5.79595   TCTTAAAATAAAAAA       GACCCCTGAAGAC TATTG ATCTTCAGGGATT       ACCTTCCAACGTTTT 100 7
        gapB 3263524 .. 3263545 -  -3.7  -5.24129   CCCCTTTACAAAAAA           TTCATGCCT TCTC AAGCATGTA            GGAACGTTTATTACA  78 270
      BH3148 3263085 .. 3263103 -  -6.7  -5.33866   TAAACGTATAAAAAA             GAGATGC GCTCG GCACCTC             TTAGCATTCGTTTAT  89 37
      BH3147 3262544 .. 3262555 -  -2.2   -2.7094   CTTCAGCTATAGAAG                CTCG TCGC CAAG                 GCCCGAACCAATATA  40 5
      BH3146 3261877 .. 3261904 -  -9.2  -5.21709   CCTTAGAGCAAAAAA        GAGCTTGAAGCA AATT CGCTTTAAGCTC         CTCGTTATCGATCGT  93 30
        dnaB NONE
        dnaI NONE
      BH3143 3258246 .. 3258278 - -21.5  -2.53876   CCGCATGCTAATGCA      TAAACCCCCACCTGC ATA GCAGGTGGAGGTTTA      TCAGTTAATTTTGCA 100 30
      BH3142 3256481 .. 3256507 - -10.9  -5.73978   ATGAGAAACAAAAAA         CACTCATCCCC AAAAA AGGGACGAGTG         TTACTCGTGGTTCCA 100 363
        thrS 3254258 .. 3254284 - -17.4  -4.66537   GTCTCCAACACAAAA         GAGTGTGGGCAT ACG ACGCCCACACTC         ATGTTTGTCATCATG 100 229
        infC NONE
        rpmI NONE
        rplT 3252984 .. 3253008 -   -10  -4.70515   TAGAGCCAAAAGAAA          GACGCAGCCA CGAGT TGACTGCGCC          AGTATTCATTAGTTG  93 34
      BH3137 3251606 .. 3251651 -  -4.7  -3.64822   AGGTTCTTAGTCAAA TGTTGGGGTGGCATAGGAGGGC GAG ACCCTCTTATCCTACCCCGA-A TGTCTGATGTTTGAA  56 11
      BH3136 NONE
      BH3135 3250616 .. 3250639 -  -8.2  -4.62783   TAGGGAGCGTAAAAA          TCCTGTGG AGCAAGAA CCACAGGA           TTTTTACGCTTTGAA  82 29
      BH3133 3249496 .. 3249509 -  -5.3  -3.96148   CCTCTCTAGTATAAA               CGAAA AATG TTTCG                GGACTCAAATTATTT  61 51
      BH3132 3248298 .. 3248325 -  -8.4  -4.72497   CAGCTACGAAGAAAA        TCCTGCCTCGCA TGAA CGTGAAGCAGGA         TTGGTTTGATTAATC  88 35
      BH3131 3247649 .. 3247679 - -11.3  -4.94962   ACAATCTAAAGAAAA       CCCTCTCAGAA GCGAATTAG TTCTGAGAGGG       TGATTGTTACGTTTT  95 69
      BH3124 NONE
      BH3123 NONE
      BH3122 NONE
      BH3121 3238728 .. 3238757 -  -9.3  -4.12198   TATAACTGTTGAAAA       GGGGCCGATCC GCTTAATG GAATCAGCCCC        TTCTGTTTACCCTCG  83 284
      BH3119 3237467 .. 3237497 - -16.2  -3.13343   AGTCTAACTAGGGAA       GCCAAAGGCCAACA GAG CGATGGCCTTTGGC       TTTTTGTCTTACCTG 100 96
      BH3117 3235989 .. 3236016 -  -5.6  -5.54192   ATCAACGTAAAAAAA        GTGCGC-CTCTTC CTC AAAGAGAGTGCAC        TTTTTCGGTTATTAT  93 37
      BH3116 3234706 .. 3234716 -  -5.4  -4.10612   ATTCAGAAGCAGAAA                 TCAC CTC GTGA                 TTCAACAACATGTAA  65 255
        dinB 3234060 .. 3234091 -  -3.6  -5.94713   ATCCCATAAAAAAAA      GCCAGTCTCACGCG ATAG CGATTTAGACTAGC       TATTTCATTTAAGAT  90 43
      BH3112 3231626 .. 3231652 -  -8.8  -5.47399   GCAAGTGCAAAAAAA        CCTTCGTTCCC AAACAA GGGA-CGAAGG         TTTCGCGATACCACC  95 304
        pheS NONE
        pheT 3227991 .. 3228012 -    -8  -5.40072   TTTCTTTCAAAAAAA           GCCAGCCT GCAATG AGGCTGAC            TCCTTCTCAATGATT  93 39
      BH3109 NONE
      BH3108 3226322 .. 3226344 -  -9.3  -5.49809   TAAAGTGCAAAAAAA           CTTCTCTTT GTCGT AAAGAGAAG           TCCTATTCCAATTAC  95 37
      BH3107 3224418 .. 3224428 -  -3.2  -3.06315   CTAATACGCGTAATA                 CACG CTC CATG                 TTGCTACTCCTTTCA  45 48
      BH3106 NONE
      BH3105 3221442 .. 3221467 - -12.7  -4.95806   AAATCATGAGAAAAA         CGCCCTTTTGA TCGA TCAAAAGAGCG          TTCTTTCTAACTGTT 100 196
      BH3104 3219335 .. 3219360 -  -8.3  -5.03994   TTTCATATAGAAAAA         GAAAGATGCTG CACT CCGCACCTTTC          TTTTTCAGTTTCATT  90 152
      BH3103 3217456 .. 3217473 -  -7.1  -3.28791   ATCTTCCTTTCAGAA             TGAATGA GTAT TCATTCA              TGATTCTTATTTTAA  65 73
      BH3102 NONE
      BH3101 NONE
        etfB NONE
        etfA 3214241 .. 3214264 - -13.2   -3.4811   TCGGGTACAAGAAGA          GAGAGCTGCC GAAT GACAGCTCTC           CATAGCCTTAGCTTG  95 33
        trxA 3213673 .. 3213700 - -10.7  -5.28683   AGGAACATGAAAAAA        CATCTGTCCCT ATGCTG AGAGACAGATG         TTTTTGAATTAAAGA 100 34
        uvrC 3211476 .. 3211506 -  -5.5  -5.67711   TAAAGAAAACAAAAA      CGCAACAGC-AGGA AAAC TCCTCACCATTGCG       TACTGTACACGAAAA  93 329
        lysC 3210144 .. 3210170 - -11.7  -3.49232   CGTTCAAACATAATA        GGGTGACTCACA TTCA TGTG-GTCACCC         TTTGGTTGTTTTTTT  89 39
      BH3094 NONE
        sdhC NONE
        sdhA NONE
        sdhB 3204701 .. 3204733 - -22.9  -4.61231   TTATAGGTGTAAAAA      GCGAGGCTTTCCCTC ATG GAAGGAAAGCCTCGC      TACAAACGTCCAACA 100 54
      BH3090 NONE
      BH3089 3203340 .. 3203362 - -10.6  -4.36862   ACATTAAATAAATAA           GGGAAGCCAA AAC TCAGCTTCCC           TCCTTCACATGTCAG  91 46
      BH3086 3201130 .. 3201142 -  -2.6  -5.04325   TGGAAATGATAAAAA                CGGC GATCT GCCA                ACCGATATAGAATCA  73 449
      BH3083 3200115 .. 3200130 -  -3.3  -4.95547   GGGATAAGAATAAAA              TGGTA TAATAT TACCA               TTTTGATATTTTTTA  70 133
      BH3082 3199379 .. 3199399 - -12.5  -4.56597   CCTTTCTTCTAAAAA            GGCGGGATG TAA CTTCCCGCC            TTTTTATGAATACGC 100 44
      BH3081 3198644 .. 3198678 -  -7.2  -5.08011   AAAACGTCTAAAAAA     GTAGCCCTCTAGAGAT GGA ATTTACAAAGGGCTAC     AGAAGTTTATTAGAT  86 350
      BH3077 NONE
        paiA 3196016 .. 3196033 -  -3.5  -3.69373   GAAATAGCTGAACAA             CTTTTCA TCAG TGAAAAA              ACCGTTCGTAATCAT  51 405
        ptsH NONE
        ptsI 3193273 .. 3193294 -  -5.7   -4.2349   TTTTCACATGGAAAA           GAGCCGACC TAAC GGGCAGCCC            TTTCCATTATTTCAA  67 32
      BH3072 NONE
      BH3071 3191878 .. 3191898 -  -6.2   -5.8901   ACACAAAAGAAAAAA            TCACACCA TGGAG TAGTGTGA            TTTTCGTTTTCTTTC 100 40
        gerM 3190565 .. 3190583 -    -6  -5.26119   CGTGCAAAAAGAAAA             GGTAGC GCTTCAT GCTACC             TCCGTCCTTATGATT  87 81
      BH3069 NONE
         rph NONE
      BH3067 NONE
      BH3066 3188152 .. 3188168 -  -5.1  -2.83112   ATCGAACTCACGACA              TCAGCTT GGA AGGCTGA              GGTTTTACCACTAAA  50 378
      BH3065 3187519 .. 3187530 -  -4.4  -4.75404   AAATTTTAGTAAAAA                CTTC ACAG GAAG                 ATTATACCCTAACGA  72 172
      BH3064 3186803 .. 3186835 -  -8.5  -4.81551   GATCTATATTAAAAA      CAAACCAGTTCTC CAATAAT GAGAACCGGTTAG      CTTTACTATTGAATT  88 31
        ilvD 3183487 .. 3183532 - -12.1  -5.95946   GGAATAATAAAAAAA TCTTTTTACCCACGCTGCCAGA ATT TCTAGCAAAG-GGGCAAAAAGA TTTCTCTTTTCACGG 100 285
      BH3061 3182192 .. 3182202 -  -6.8  -2.56539   TTGAACGCATAATAT                 TGGG CTG CCCA                 CATTTGGTGCTGGCC  56 442
        ilvN NONE
        ilvC NONE
        leuA NONE
        leuB NONE
        leuC NONE
        leuD 3175362 .. 3175396 - -14.5  -2.85446   CACAAATCGAGGAGA     GAAAGTAGCTGCCTA GTATT CAGACAGCTACTTTC     CGTTTCTTCCATTCA  93 62
      BH3054 NONE
         tig 3172765 .. 3172787 - -13.5  -4.24338   AAAAATAGTGTAAAA           CAAGGCACG AAGCA CGTGCCTTG           TTTTGGTTTTACATG 100 64
        clpX 3170989 .. 3171014 -    -9  -5.52384   TCTTCACGAAAAAAA         CCACCCTTGC TTTTAC GCAAGGGCAG          CTAGTATCCATTAGG  95 36
        lonB NONE
        lonA NONE
      BH3049 3165842 .. 3165863 -  -5.9  -5.09762   ATGTCAATAGAAAAA           CACCTTC AACTAGCA GAAGGTG            TTTTCGAATCATGAG  81 34
        hemA NONE
        hemX NONE
        hemC NONE
        hemD NONE
        hemB NONE
        hemL 3159261 .. 3159291 -    -9  -5.94214   AAGAGAATAAAAAAA       CAACACATGCCTCC TCT AGCGACATGTGCTG       TTCAGTCTATTTTTT 100 32
      spoVID 3157759 .. 3157773 -  -2.8  -3.30159   TCAAGTGGTTGACAA               GAGC CATAACT GCTC               CTCCTTACCCCTCTT  46 30
      BH3041 NONE
      BH3040 3155874 .. 3155897 - -11.8  -3.44991   CATAAAGTGCAAAGA          GACTACCTTC GTAA GAAGGCAGTC           ATGATAGTCCGCTTT  89 24
        valS 3152444 .. 3152474 -  -6.9  -5.13344   ACACCAACACAAAAA       TCGGGAGAATC TCATCAAAC GGTTCTCCCGA       TTTTATGTTTGAAGG  85 65
        folC NONE
      BH3036 3148725 .. 3148737 -  -6.3  -2.74598   GGAGAAACGACATCA                CATCA ATC TGATG                CAAATGGCAAAACCT  54 150
        comC NONE
      spoIIB 3146783 .. 3146817 - -15.9  -5.71983   CTAATCACAAAAAAA    GCGAGACCTCGCCATT TAAG AACGG-GAGGTCTCGC     GCGAAAACAGTTGAT 100 6
         maf NONE
      BH3032 NONE
        mreB NONE
        mreC 3143154 .. 3143164 -  -5.4  -2.87051   CTGGGAGGATGAAAC                 GACT CAC AGTC                 CTCCCTCCTCAATAA  52 18
        mreD NONE
        minC NONE
        minD 3140935 .. 3140973 - -15.5  -4.47328   AAGCGCACGATAAAA   CAGAGCTGTCTCAAAAG ATATA CTTTTGAGACAGCTCCC   TCCGATTTCATATGT 100 51
      BH3026 NONE
      BH3025 3138299 .. 3138324 - -17.7  -3.12351   GCTTTCCATAGGTAA         GAGCACTTGCC GATT GGCAAGTGCTC          TCTTCGTGTTAAGTT 100 34
        moaB NONE
        moeA NONE
        mobB NONE
        moaE NONE
        moaD 3134054 .. 3134069 -    -9  -5.63236   ATGTAAAAAGAAAAA              GCGAGA TCTC TCTCGC               CCTTTGATCTACATT 100 40
     spoIVFA NONE
     spoIVFB NONE
        cafA NONE
      BH3013 3129341 .. 3129354 -  -2.4  -3.85698   CTCGTCTTGGACAAA               CTAG GACAAA CTAG                GGAAAAAATGAAAAA  51 169
        rplU NONE
      BH3010 NONE
        rpmA 3128172 .. 3128193 - -10.9  -5.54907   GCTACAAAAGAAAAA           GCCTTCCTC TCAT GAGGAAAGC            CTTCTTTACACAACT 100 39
      BH3008 3126889 .. 3126923 -   -18  -3.07654   AGAATAATTAAAGGA     CAAAGCCGATGGAGCA GTT CGTTCCATCGGCTTTG     CATCTGTTTAGCAGT 100 33
      BH3003 NONE
      BH3002 3121879 .. 3121905 -  -5.9  -3.99938   CCGACAAAATAAATA        GCGTTGC-AGTT AACC AGCTAGCAACGC         GCGGTTTGTAGAGTA  65 55
      BH3001 3121255 .. 3121277 -    -7  -5.08878   AATATATAAAGAAAA           CCCTATTTGC CAG ACAAGTAGGG           TTTAAAACAGAGATT  85 41
        arsR NONE
        arsB NONE
        arsC 3118961 .. 3118994 -  -6.1   -5.5208   TCATAACATAAAAAA     TAACCTCCTATGACA TCAG CATCATAGGAGACCA      GTGGTTATTTTCCTG  91 30
      BH2996 3117647 .. 3117660 -  -8.1  -5.14645   ATAACTGAAGAAAAA               TCGCC TATT GGCGA                GCATAAAAGGAAAAA  88 77
      BH2995 3116267 .. 3116299 -  -7.8  -4.70879   CTTAAACCGTAAAAA     GACCGCCTCTTTCAT AACA ATGTA-GAGGCAGTC      CCTGTGTTACGGTGC  84 49
      BH2994 3114992 .. 3115017 - -11.3  -3.84278   AAATGCAAGCAAGAA         GATGAGAACTT TTTC AAGCTCTCATC          CTATACTCGTACACA  90 47
      BH2993 NONE
      BH2992 NONE
      BH2991 NONE
      BH2990 3111424 .. 3111440 -    -8   -5.1101   TGATCATGCAAAAAA              CACGTC GGCTT GACGTG              TTTTGCTTTTAGTCT  88 41
      BH2988 3110280 .. 3110305 -  -7.6  -5.61689   AAAACCAATAAAAAA         CCCTACGGCT ATGAAG AACCGTAGAG          TGTCTCATTCTTTTT 100 40
        ccrB 3109641 .. 3109655 -  -2.8  -3.33737   CACCAATCGCCACAA               TCAAGA GAT TCATGA               GCCTGCCACCTCTCG  46 20
        ccrB 3109244 .. 3109269 - -11.2  -4.87318   TCTAAAAGGCAAAAA         GGGAGATCAC AATTGA GTGACCTCCC          TCACCACGAACTCGT  95 26
      BH2985 NONE
        rocF NONE
      BH2983 3107420 .. 3107448 - -12.5  -4.77986   GCAAACATGCAAAAA        GAGAGTAGCGTTT AGG AAGCGCCACTCTC        TTTGTCTTAAAACGA 100 32
      BH2982 NONE
      BH2981 NONE
      BH2980 3100551 .. 3100577 -  -7.3   -3.1876   AACTCTATTTATTAA        GGCAGCA-CCTT GGCT ACGGATGCTGCC         TTTGACAGTTTCACT  63 49
      BH2972 NONE
      BH2971 NONE
        cheA NONE
        cheW NONE
      BH2968 3088981 .. 3089038 - -15.2  -3.47526   TCATCAATTCAAACA TCAAACATTCGGGGTAGGATAAGAGGG TCTCG CCCTCCTATGCCACCCC-AACATTTGA CTAAGAACCATGTTT 100 181
      BH2964 3083283 .. 3083304 -  -9.5  -5.48213   TACTCAAAACAAAAA           CAAGGAAGA AAAG CCTTCCTTG            TTTGTTTAGCTAGGA 100 289
      BH2962 NONE
      BH2961 3081584 .. 3081601 -  -7.7  -2.57795   TTTAGTATCAATCTA             CGAGCAC TCTT ATGCTCG              TGACAGTAGGCGATG  61 132
      BH2960 3081088 .. 3081112 -  -9.3   -4.7261   AGCCATTAAAAGAAA          TGCCCACCC GCCGAAA GGGTGAGCA          TTCTTTTGTTAAAAA  89 34
      BH2958 NONE
        mmdA NONE
        mutB NONE
        mutA 3074173 .. 3074191 -    -6  -3.72576   CTTCGTTGTAGTAAA             GGGAAG TGCTATG CTTCCC             CTTCATAGCCTAAAC  64 15
      BH2954 3073075 .. 3073108 - -11.9   -4.4874   TGTAAAAATGTAAAA     GAAGAAGGTTGAGGGA CTC TCCCT-ATCCTTCTTC     TTTTCGTTTTTCTAA  95 14
      BH2951 3069865 .. 3069890 - -14.1  -5.08824   TTTCTATTGAAAAAA         GCAAGACGCGA TGCT TCACGTCTTGC          CTCTCCTTCTATTGA 100 34
      BH2950 NONE
      BH2949 NONE
        atoC 3066335 .. 3066367 - -13.5  -4.56597   TTGCCTGTTGAAAAA      CGGCAAAAAATGCCG CAC CTGCAATTTTTGCCG      TTTTCGTGATTAGTT 100 35
      BH2947 3065176 .. 3065195 -  -9.3  -3.23235   CAGATATCAAGTTAA            GGGGAGA CGTTTC TCTCCCC             CCTGCTTCATTTCCT  70 40
      BH2946 NONE
      BH2945 3062343 .. 3062353 -  -3.2  -3.61517   AGTGGTTTTTAACAA                 GCTC GAT GAAC                 ACGTGCGCTCTGTCG  51 377
      BH2942 NONE
      BH2941 NONE
      BH2940 3057968 .. 3057999 -  -8.8  -5.41746   AATTTTCTAAAAAAA      CGTAGA-CCCATGCA ACA TGCACAGGCCCTACG      TTTTCATTCATAAAA  95 29
      BH2939 3056972 .. 3056998 -  -7.3  -5.27477   AGCCTAACGAAAAAA        CGCTAATCCCTC AAAA GGGGGAT-AGCG         TTTTTTTAACTAAAA  90 31
      BH2934 3049947 .. 3049990 -  -7.6  -2.61582   TACTTCAGGCACAAT GACCCCTCCTATATTTATGAT TCA ATCA-AATGATAGCAGGGGTC CATTAGCATTTCAAC  59 36
      BH2933 3049055 .. 3049094 - -11.6  -5.06451   GACTAGGGCAAAAAA  CAAAATCGGGTGATCC GCTTTAAT GGCTCACCCGATTTTA   TTTACGGTACATTCG  95 65
      BH2930 NONE
      BH2929 3044700 .. 3044718 -  -5.8  -3.54424   TTTCATGCTGTCAAA             GGGGGCGG TAG CTGCCCTC             GTTCCTTCAAACGGT  58 63
      BH2928 3044014 .. 3044051 - -10.1  -5.07652   GTCTTTAAAATAAAA   CAACACACCACTT GAAAGTTCAAAA AAGTGGTGTGTTG    TTTGCAATGAAAGGC  93 40
      BH2926 3040613 .. 3040639 - -13.1  -3.42078   TACACTCTATCAGAA         GGATGGAGAGC GGTTA ACTCTCCATCC         AATCACTTGAATTAA  93 37
      BH2925 NONE
      BH2924 3038389 .. 3038411 -    -5   -3.0641   ACAAAAGACGATAGA           CTTTCTTT TTTATTT AAAGAAAG           GGGTTCCTAATTTAA  51 37
      BH2923 3037247 .. 3037267 - -13.3  -6.07627   AGCCGTAAAAAAAAA            CGGTCCGAC TAT GTCAGACCG            CTTGAACTTATGATT 100 33
      BH2922 3035699 .. 3035714 -    -4  -3.96483   ACCGGAGTGAAAGAA              CAAACC GATA AGTTTG               TGAACCGATGATGAT  59 211
      BH2921 NONE
      BH2920 3034043 .. 3034069 -  -7.4  -4.35524   TCCTTAAATCGAAAA        GCACCCGTCAT TAGTAG AT-ACGGGTGC         TTCCAGCTTATTTTT  78 33
      BH2918 3033488 .. 3033519 -  -5.9  -5.61881   TCTCAAAAAGAAAAA      TCGCATGAAGC AACATTTAAG GCTTCATGCGT       TCTTTTTCTTATTAT  93 18
      BH2917 NONE
      BH2916 NONE
      BH2915 3031158 .. 3031182 - -14.4  -4.68545   ACCGAACACAGAAAA          GAGCGAAGAC TAATT GTCTTCGCTC          TTACTTTATGACGGT 100 26
      BH2909 3023971 .. 3023983 -  -5.5    -3.484   CCTATCATAGCACAA                GCCAT CGA ACGGC                TACTGCAATCGGAAA  57 487
      BH2905 NONE
      BH2904 3020344 .. 3020369 -  -9.8   -4.4715   GTTCAACGGATAAAA         GAGCCTTGAC TCAGAT GTCAAGACTC          CACAAGTATTCCTAT  90 37
      BH2903 3018439 .. 3018461 -  -3.4  -4.91511   ACCTCAGCATAAAAA           CCTGCTGT GTGTTTT ACAGTAGG           CTCTACTATTCTATT  70 36
      BH2902 NONE
      BH2901 3017463 .. 3017474 -  -4.4  -3.01712   TGTTCTCCCCCAATA                TCTG TTTT CAGA                 ACTTTTTTAACGTTG  49 32
        argC NONE
        argJ NONE
        argB 3014324 .. 3014334 -  -5.4  -4.59109   CATATGTGGGAAAAA                 GATG GCT CATC                 GCGTTCCTCTCCTAT  73 37
        argD NONE
        carA NONE
        carB NONE
        argf NONE
      BH2893 3007550 .. 3007582 -  -5.6   -5.4251   CGTATACAGAAAAAA      GGTTCGGGTCAC TTAATTTTG ATGATCCGAACC      TTTTTTCTTACGTTT  89 115
      BH2892 NONE
      BH2891 NONE
      BH2890 3004999 .. 3005012 -  -2.3  -4.78572   CGGCAAGGAATAAAA               CAGCC AGAA GGATG                CTTAATACACGTATC  64 226
         med NONE
      BH2888 3003771 .. 3003801 - -11.9  -4.36508   CGAGAAAAAGAATAA       GGCCTCTCTGCTC GTCCA AAGCAGAGAGCCC       TCTTTTATCCATCAT  95 30
      BH2887 NONE
      BH2886 NONE
      BH2885 3002014 .. 3002053 - -17.3  -2.58743   AAGACTAAACAAAGG  GGCTGGCTCTCTTGTCA ATCACA TGACACAAGAGCCAGCC   TTCCATTCATCGTTC 100 74
      BH2883 NONE
      BH2882 2999248 .. 2999268 - -13.3  -4.87626   TCCTAAGAGTAAAAA            GAGTCGCCT TGA AGGCGACCC            TTTTCTATTGATATT 100 30
      BH2878 2995250 .. 2995292 - -25.4  -3.60296   CATTTTGATGGTAAA TTAGTATGAAAAAACTCCCT TAA AGGGAGTTTTTTCATACTAA TTCTATTAACCTTTG 100 31
        dacB 2993671 .. 2993698 - -12.8  -3.94368   CGAAAAAAGATACAA        TCGCTGGTGAAC GGGG GTTCACCAGTGA         TTCGTTTTAAGTGCT  93 32
      BH2873 2990836 .. 2990851 -    -4  -3.23979   CTAACACGAAGCGAA              TCATGA GTGA TCACGA               GAAATTTCTCGACCT  48 10
      BH2872 2989747 .. 2989769 -  -9.2  -2.69151   GCCCTGTAGAGAGGA           GAATGTGGAA TCG TTCCACCTTC           TATCACTTCACGCTC  67 28
      BH2871 2989488 .. 2989539 - -19.2  -3.71848   CGCCGGTAGCAACAA GAGTCATAAAACAAAAAAGCAACGG AAA CCGTTGCTTTTTTGTTTAAT-ACCC ATTATTCTTTTTCCA 100 17
      BH2868 2987543 .. 2987570 - -13.6   -4.9251   AACAAAAAAGGAAAA        CATCCACTAAGC CTTA ACTTAGTGGATG         TCCATTATTTCATCT 100 16
      BH2865 2984983 .. 2985009 -  -6.5  -5.15969   TTGGAAGCGAAAAAA         GCACGCCTCCA TTTGG TTGAGGCGCAC         TTTCCTGTTTTATAT  83 50
      BH2864 2984594 .. 2984621 -  -9.2  -5.31275   GCGGATTACAAAAAA        GAGCAAAGGG CTTATTTT CCCCTTGCTC         CCCTTCTTTACGATT  93 85
      BH2863 NONE
      BH2862 2983617 .. 2983634 -  -9.9  -5.60993   TTGCTTATAAAAAAA             CCTAGAG TTTT CTCTAGG              TTTAGGGCTTCGTAC 100 42
        spxA 2982729 .. 2982753 -  -3.5  -5.51078   AAAATAAAAAGAAAA          GCCACCTTGCA TGA CACAAGCTGAC          TTTGTGACTAATTTT  79 44
        mecA 2980987 .. 2981017 -  -6.2  -5.04325   CTCAAAGCAGAAAAA      CGACCACTTCTCC TCAAGT GGAGAAA-GGCCG       TCTAACAAACAATGT  83 43
         cls 2979300 .. 2979320 -    -4  -6.02546   TTAAAGTAAAAAAAA           GACAGGAGC ATAA GC-CCTATC            TTCTTCTGTCTATAG  90 35
      BH2857 NONE
      BH2856 2975999 .. 2976032 - -14.9  -4.77036   CTTTAGTACGAAAAA     TAACCATGCAGTTCTA TGA TAGA-CTGCATGGTTA     TTCACCCTTTGTTTT 100 39
      BH2853 2972009 .. 2972035 - -12.4  -4.62069   TTTTGACCTCAAAAA         GGTCTGGTGA GGAAATT TCACCAGACC         TTTTTAAACTTAAAA 100 46
      BH2850 NONE
      BH2849 NONE
        ppnK NONE
      BH2847 2967711 .. 2967742 -  -8.9  -4.78107   GAGTAGCAGGAAAAA      GATTGCAA-CGGAT AAACA ATCCGGTCGCAATC      TTTTTTCATTATTAA  89 37
      BH2844 2964222 .. 2964241 -  -8.6  -4.23434   TAAAACAGGGTAAAA            GGATGCCT ACGG AGACATCC             TCTCAATCAAGTCTT  82 42
      BH2843 2963259 .. 2963305 - -24.1  -3.67843   CAAAATCGCTAATAA GCAAAGGAGCTGCCTCAAAAG ATAGA CTTTTGAGACAGCTCCTTTAC CTTTGTTATTTATGA 100 35
      BH2842 2962526 .. 2962545 - -12.2   -4.4959   TCGAACGAATCAAAA            CCACCAGT GTGA ACTGGTGG             TTTGCTCTTCGGCTA  95 130
      BH2841 2960413 .. 2960425 -  -3.3  -2.80994   TTCAAGTTCACCATA                GCGAC CTT GTCGG                AATTAGCCCGTACTT  44 175
      BH2840 2959299 .. 2959311 -  -9.1  -3.51934   TTTCCGTCATAAACA                GGTGG GTC CCACC                AGATAGAGTCGCTTC  73 408
      BH2836 2955809 .. 2955830 -  -7.3  -2.88579   GTAATTGTTTATAGA           GGTAGCCCGC ATT GCG-ACTACC           TCCTTTTCTGTTGAT  60 21
      BH2833 2952484 .. 2952507 - -10.4  -6.15828   CCCAGTAAAAAAAAA          CGAC-GATCGT TCA ACGATCTGTCG          TTTTTTTATTATGAT 100 34
       comGA NONE
       comGB 2950185 .. 2950206 -  -8.7  -3.08812   GCTCCTTTAACAAAT           CGGTCTGAA CTTA TTCAGGCCG            CTTCGTTTATATAGC  67 32
      BH2829 NONE
       comGC NONE
      BH2826 NONE
      BH2825 NONE
       comGD NONE
      BH2823 2946085 .. 2946096 -    -3  -2.78405   CGCATTCAAAAAATT                TAAC CTTT GTTA                 TGGATTCACTTCCCG  42 23
      BH2822 NONE
      BH2821 2945379 .. 2945408 - -11.6  -4.89063   TGATGCAAAAAGAAA       GAGGTTATTCCA TTGCTT CGGAATAACCTC        ACACTCTTTTAATGA  95 34
      BH2819 2944204 .. 2944240 - -18.9   -2.8547   AGTGTTTACACCATA    GGAAAAGGCGGCTCTCA CCT TGAGAACCGCCTTTTCT    GACCATTACATTGGA 100 31
      BH2816 2940068 .. 2940080 -  -7.7  -3.34895   GTCATTGGTAAGTAA                CGATG GTT CATCG                ATGTTCCTCCTTAGT  66 36
      BH2815 NONE
      BH2814 2937160 .. 2937180 - -11.2  -5.00765   AAGTAATGACAAAAA            CGGTTGAG GTCAT CTCAACCG            TCTTGCAAAATTGGC  95 117
      BH2812 2935748 .. 2935771 - -13.2  -3.23638   TCAAACAGCGATGAA          GCAGTGACCC CATA AGGTCACTGC           TTCTTTATTATTTTC  91 33
      BH2810 2931908 .. 2931923 - -10.4  -5.37593   TTTCAAAGCAAAAAA              GAGCGG AGAC CCGCTC               TTTCTATAAACCGCA 100 29
      BH2809 2930925 .. 2930964 -  -9.4  -4.96848   TTCGTCATATAAAAA  CACCCCAAAAGATAGATT TTCT ACTATAACTTTTGGGGTG   CAGCACCCAGAAGAG  93 180
        splB 2929425 .. 2929437 -  -4.9  -2.94365   CTACACTCGAGAAAT                TATTG CAA CAATA                TAATTTTACTATAGA  51 62
      BH2807 2928909 .. 2928931 - -16.4  -4.96848   TTGCTTACAGAAAAA           GCTGCTGAGT TCA ACTCAGCAGC           TATTCTTCGTTTTTT 100 25
      BH2805 2926484 .. 2926496 -  -7.7  -3.86822   CAACGGCCGCACAAA                TTCGC AAA GCGAA                ACGAACAAGCACGGT  72 246
      BH2802 2924554 .. 2924567 -  -2.3  -3.57309   GAAAAGTTGGCGAAA               GGGAA GAAA TGCCC                ACAGCTTATTGTTGC  47 31
      BH2801 NONE
      BH2800 NONE
         efp 2921981 .. 2922001 -  -8.3   -5.2291   AGATCATAAGAAAAA            GGCTAGGAA TGA CTCCTAACC            TTGAACGAACGATAT  93 293
      BH2798 NONE
    spoIIIAA NONE
    spoIIIAB 2920156 .. 2920167 -    -3  -2.62184   CCTTCTGTTACAGCA                TCAT TAAA ATGA                 TGAGCAATCCTGCGA  41 6
    spoIIIAC 2919802 .. 2919829 -    -2  -3.78785   CGACAAAAACGACAA        GAAGAAAAGCGA TCAT TGGCTTTTGCTC         TTTTACAACGAGGGC  49 103
    spoIIIAD NONE
    spoIIIAE NONE
    spoIIIAF NONE
    spoIIIAG NONE
    spoIIIAH 2916284 .. 2916305 - -10.1   -5.1925   TTATAAGTGAAAAAA           GGGAGACGT TAAT ACGCCCCCC            TTTGTAACCATTACT 100 36
      BH2789 2915431 .. 2915442 -    -3  -4.34488   CATATCCACAATAAA                GAAA GCGC TTTC                 TTACCAAGTGATTCA  60 49
        accB NONE
        accC NONE
      BH2786 2913002 .. 2913021 -  -7.8  -5.06451   GATGAGTGCAAAAAA            GCGACCCA AAAT TGAGCCGC             TTTTTGAGCCATTAT  88 37
        nusB NONE
        folD NONE
      BH2783 NONE
      BH2782 NONE
      BH2781 2908527 .. 2908541 -  -6.4  -3.54459   GTAATCCTCTTTAAA               TGTCCC CAT GGAACA               GTCTAGGAGTTTTCC  62 518
      BH2780 NONE
      BH2779 NONE
      BH2778 2904925 .. 2904942 -    -7  -4.99638   ACATTTATAGAAAAA             CTTGGC ATAGTG GCCAAG              CTTCCTTGTTGCTTC  84 54
        ahrC 2904285 .. 2904297 -  -5.5  -3.24245   TGATGGATAACTCAA                CGAGC ATC GCTCA                TTCACACCTTTACTA  54 50
        recN 2902571 .. 2902590 -  -7.9  -5.14563   TTCGGGATGAAAAAA            GCTAACC TTTATT GGTTAGC             TTTTCAATGGTTACA  88 29
      spoIVB 2901142 .. 2901167 -  -8.4  -4.24002   GCGGAAATGGGAAAA         GCCAAAG-GAG GTCAA CTCGCTTTGGC         TTTTGATTGATCGAA  82 11
      BH2774 2899746 .. 2899791 -  -4.7  -3.64703   GGGTTCTTAGTCAAA TGTTGGGGTGGCATAGGAGGGC GAG ACCCTCTTATCCTACCCCGA-A TGTTTGATGTTTGAA  56 11
       spo0A 2898594 .. 2898624 - -10.6  -4.59982   TCAGAACGAAACAAA       CCCAACAAATCTAA AGA TAAGATTTATTGGG       TTCATTATGCTGATT  91 88
      BH2772 2898265 .. 2898290 - -11.3  -2.73282   AATGCAATCAAATAG         GCCAAGAG-CTT AAA AAGACTCTTGGC         TGGATAATGGGCACG  79 81
      BH2771 NONE
      BH2770 NONE
      BH2769 NONE
      BH2768 2895041 .. 2895084 - -15.5  -4.56597   CCTCGCTTTCAAAAA CGACCAAAACAGGACAATC CTCACT AATTGTCCGGTTTCGGTCG TTTATTCTTGTGTGG 100 27
      BH2766 2892564 .. 2892583 -    -5   -2.8619   GCAAAATTCATCATA            CCATGCAA ATTA TTGCATGT             CATTTTTTTCAGTCG  50 34
      BH2765 NONE
      BH2764 NONE
      bfmBAA NONE
      bfmBAB NONE
       bfmBB 2886441 .. 2886462 -  -5.1  -5.59502   TAAAAAAGGAAAAAA           GAAGACCTA CTTG TTGGCCTTC            TTTTCATTCCTTAAT  90 36
      BH2760 2885029 .. 2885061 -   -10  -4.34402   TTTCCTAGACGAAAA     CATGCAAGCCTAGGA TCTC TCCTAGGCTTG-AGG      TTATTGCAATCCCTC  90 26
      BH2759 2884450 .. 2884487 - -14.4  -3.91352   ATAGTCGTAATGAAA   TGAGGCCCTCTTC-CAT TATGT ATGTGAAGAGAGCCTCA   TTCCATTATGAACAA 100 31
        xylA NONE
        xylB 2880102 .. 2880122 -  -2.6  -2.85503   CTGGAACACTGAAAC            CCTTTTCA TTTGC TGAAAACG            CCATTATTTTTGTCG  42 96
      BH2755 2878959 .. 2878985 -   -16  -3.23183   TCATACAACATTGAA         GCACATCCCCTA ACA TAGGAGATGTGC         TTTCCCTAAATCACA 100 36
      BH2753 2876592 .. 2876613 - -10.9  -5.40004   CACTAAAGTAAAAAA           GCCTTGAGC TTGA GCTCAAAGC            TTAACAATTCATTAT 100 186
      BH2752 NONE
      BH2751 NONE
      BH2750 2873116 .. 2873138 -  -7.8  -5.23016   AAATAACCTAAAAAA           CACATGTC TTCAACT GACATGTG           CTTTTTAACTGTTCA  91 38
      BH2749 2871623 .. 2871634 -  -2.2  -3.67597   TGGTTCATTTAACAA                CCTC CCGA GAGA                 TTATTTTTTAGCTGA  49 188
      BH2748 2870959 .. 2871001 - -10.7  -3.21696   TCATAAGAATAGAGA GGCTATCTTGGAAGGAC ATGTGAAGA GACCTTTCAAGATAGCC AAAGAATTTAACCGA  79 43
      BH2745 NONE
      BH2744 NONE
      BH2743 2867301 .. 2867312 -  -4.4  -3.20322   CGGTACTATAATAGA                GAAC ATAC GTTC                 TTTGGTACAGGGGTG  51 464
      BH2739 2862634 .. 2862652 -  -3.2  -3.43604   ACAGCACAAGACCAA             TCCAAAAA TCT TTTTTTGA             TGGAAATGTCATCGT  48 49
      BH2738 2862219 .. 2862240 - -10.1  -4.92239   TTAAAAATGCAAAAA           CAGGACGCC TCGT AGCGCCCTG            CTAATGGTCAAGATT  93 26
      BH2735 2859782 .. 2859803 -  -5.2  -4.36914   CTGCCCGGCAGAAAA           GCCATATC AATTAA GATATGAC            CGTAATATTATTTGC  68 41
      BH2733 2857202 .. 2857212 -    -4  -3.90291   ATGCCTTTAATCAAA                 TCAA TTG TTGA                 AACTGGAACTTCCCT  57 172
      BH2732 2856307 .. 2856330 -  -2.3  -3.34344   GTATGCGCTAATGAA          GGTCGAATC ATTATG GATACGCCC           CCTTTCTCTTCCCAT  45 407
      BH2731 NONE
      BH2730 2853328 .. 2853349 -  -8.1  -2.57501   GCCCACTAAATACAG           CCT-TGCGAA CGG TTCGCACAGG           AAGGGACTGTTTTTT  61 361
      BH2729 2852195 .. 2852218 -  -6.1  -5.99154   CATGAAATAAAAAAA          TACTAACGA TTTTAC CCGTTAGTA           TTTTTCGCCTGATCT 100 149
      BH2728 NONE
      BH2727 NONE
      BH2726 2847212 .. 2847228 -  -2.1  -4.44355   TAAGTGCAAAAATAA              GCCAGAG TCG CGCCAGC              AAAGGAATGACAAAA  59 77
      BH2725 NONE
      BH2724 NONE
      BH2723 2842074 .. 2842114 - -14.2  -4.02653   AAGGAATGTAAATAA GCGAAAAAGCGACAGCC TTAACTTC GGCTGTCGC-TTTCCGC  TAAGAAATTAAGTTG 100 278
      BH2716 NONE
      BH2715 2833781 .. 2833813 - -15.8  -4.47271   CAAACGTAATCAAAA      GGTTCGGATCATCA AAATA TAATGATCCGAACC      TTTTTTCTGTAATTC 100 278
      BH2712 NONE
      BH2711 2829627 .. 2829642 -  -6.8  -2.66695   TCGTTGATCAAATAT              GCGTCC TTAA GAACGC               CCTTTCTATTATATC  56 14
      BH2710 2829021 .. 2829054 -  -2.4  -4.04326   GAAGGAAATACGAAA     TCCCCTCATCTCGT GATTAA ATGAAATGAAGGGC      GCTTTTCTAGGATAG  53 32
      BH2709 2828299 .. 2828309 -  -2.4  -4.59773   TTCTACGTTCAAAAA                 TGGG AAC CCCT                 CCTCATTGAAAAGCG  61 184
      BH2708 2826527 .. 2826548 - -10.1  -5.32699   CGAAACATTAAAAAA           GCGCAAAGC AGCT GCCCTGCGC            TAGACATCTCTATTT 100 100
      BH2707 NONE
        opuE 2824687 .. 2824710 -  -4.5  -5.60993   CTTGTCATAAAAAAA          GCTCCTACC ATACGA GGCAGGAGT           CTTCTACTGTTTCTA  89 38
      BH2705 NONE
      BH2704 2823692 .. 2823732 - -24.3  -3.56325   TCTCGAGAACGATAA  CCGAATAAGCTTGGAAGGG TCC CCCTTCTAAGCTTATTCGG  AATAAAACCACGTAA 100 18
      BH2702 2821470 .. 2821499 - -12.9  -4.96848   GTTTGTATAGAAAAA       CAGCTGCCCCGAT GTAC ATAGGGACAGCTG        CTCGTTTCCTATTAT 100 37
      BH2701 NONE
      BH2700 NONE
      BH2699 NONE
      BH2698 NONE
      BH2697 2816931 .. 2816965 -  -2.4  -4.32046   TTTTTAAAAATGAAA     TTTTATAAATTCTG CCCGTCT CAAAATTTATAAAT     TAAGCAATTATGAAA  59 11
      BH2694 2812227 .. 2812245 -  -2.4  -4.64861   TTGTTGGAAAAGAAA             CCGCTTAA GCT TTAAACCG             CCTCTGCCTGCTTGA  61 18
      BH2692 2810707 .. 2810736 - -15.1  -3.90744   GGCTGGTTTAAATAA       CAAAGAGCGCTCA TTGC TGGGCGCTCTTTG        TTTTGTTTTTTAGAA 100 67
      BH2690 NONE
      BH2689 2808584 .. 2808624 -   -17  -3.19789   ACATGCAATAGTGAA  TAAGAGTGGCACCTACTG AACGA CGGTGGGTGCCACTCTTA  TTTTTCAGGTGTAGA 100 262
      BH2686 2806237 .. 2806251 -  -7.1  -5.19212   ACTATCATGAAAAAA               GAGCC GTGTT GGCTC               TTTTTGTTTATTTAC  90 33
      BH2684 2805254 .. 2805280 -  -6.7  -5.63504   AATCCTACAAAAAAA        GCT-CCTCCTTAC TCA GTA-GGAGGTAGC        TCATTTTCGACAACT 100 7
      BH2683 2803789 .. 2803813 -  -7.8  -5.32944   TTGATAAGTAAAAAA          GCAGCGTGCC GATCA AGCACGTTGC          TTTTTTTTATTGGTC  91 32
      BH2677 2797402 .. 2797429 - -14.3  -3.42346   AATATTGTATTATAA        CAGCCACTACA AAAAAA TGTAGTGGCTG         ATTTCCCTTATTTTT 100 33
      BH2674 NONE
      BH2673 2792753 .. 2792782 -   -10  -2.93817   AACGGGCAAGAAGGA       TCGGACGCAGAT TCTCTC ATCTGCGCCCGC        ACGTATTACTGTGCT  75 31
      BH2672 NONE
      BH2671 2790529 .. 2790558 -  -4.1  -4.78753   TGAAGATGAACAAAA       GAGCCCGAAGCGG TGAA CAACTTCGGGAAC        GGGCTGTTCATTAGC  69 36
      BH2670 2789468 .. 2789524 -  -4.7  -2.61548   TTGTAGCATAAGTCA TCCATCTGTTTTTGAACGGGCACTAT TTAATG ATAGTGCCCAAGCAAAAA-AAATGCA ATCACGACCGTAAAA  47 54
      BH2669 2788640 .. 2788664 - -13.7  -3.61506   TGATCGTGAAAAAAG          GGCTTTACCCA TTT TGAGTAAAGCC          ACACGTTGTTTAGTT  95 35
      BH2668 NONE
      BH2667 2787081 .. 2787101 -  -6.1  -4.87273   AATATGTGAGAAAAA            GCACCCG ACAACAG CGAGTGC            TTTCTTCTGATCATT  82 40
      BH2665 2784914 .. 2784949 -   -17  -3.71792   CTAATCGAAAATGAA    GGGAAGAGGCCTAACA TTGC TGCTAGACCTCTCCCC     ATTGAACCTGTAGCT 100 50
      BH2664 2784400 .. 2784425 - -14.8  -4.73912   AGAAAAAGCATAAAA         CAAGTGCGCC ACGAGG GGCGCACTTG          TTCAAGCTTATTCCT 100 33
      BH2663 2783461 .. 2783482 - -13.1  -5.08088   AATGGGTAACAAAAA           CGAGCGTTT CGAT AAACGCTCG            TTTTTAATACCTTTT 100 105
      BH2659 2780333 .. 2780365 -   -15  -2.96031   CCTATTTTAAATAAC      GGAAACCCAGTGGA AATCG TCCACTGGGTTTCT      TGTTTTATTTATAAT 100 34
      BH2656 2778562 .. 2778594 -   -15  -4.77036   TCTCATGACGAAAAA      GCTCAACGTCCAGT TTAAT ATTGGACGTTGAGC      TTTGTTCCGTTATAA 100 7
        pdhA NONE
        pdhB 2776062 .. 2776085 -  -7.4  -2.82516   CTTCTTATGAGGAGA          GAAGGAAGAC CGTA GTCACCCTTC           TTTCCTTGACCGTAT  60 46
        pdhC NONE
        pdhD 2773284 .. 2773307 - -10.4   -5.9667   AAAAAGATAAAAAAA          CACGG-TGCTA AAA TAGCAACCGTG          TTTTTTACCGTTAGC 100 43
      BH2651 2771424 .. 2771446 -  -9.8  -3.92869   GGACTTAGCGACAAA           GGAAGTCGTG AAT CTCGACCTCC           CGTTTGAACTAGATG  81 507
      BH2643 2763767 .. 2763789 -  -5.6  -5.79588   GGAAAACTAAAAAAA           CGAAAGTC GTCATTA GACTCTCG           TTTCTTCATATATCA 100 38
      BH2642 2762956 .. 2762984 -  -8.2  -5.59357   ATCATACTAAAAAAA       CCAACC-GCTTCA CTAA TGATGCTGGTTGG        TTCAAAACATGGTTT 100 27
      BH2639 NONE
      BH2638 2758259 .. 2758298 - -20.4   -3.5774   AGTCAACGGTTCAAA  TGTAAAAAAGAGAAAGGC ACGT GCCTTTCTCTTTTTCACA   TTTGAATATGCTCTT 100 21
      BH2636 2757108 .. 2757140 - -14.4  -3.21904   TATGAAAGTGAAAAC      GAAAAAAGCGCAAA ATCAA TTTGCGCTTTTTCC      TAACCTATTTGTTAT  95 37
      BH2635 NONE
      BH2634 2755175 .. 2755197 - -16.4   -4.7173   GAGGATATGTAAAAA           GCTAGAACGG ATC CCGTTCTAGC           TTTTTTTTAAGATGA 100 32
      BH2632 NONE
      BH2631 2752515 .. 2752534 - -13.6  -4.33105   GAATCATGAGTAAAA            GCCTTGGC TATA GCCAAGGC             TTTCATAGTTAGAAG 100 85
      BH2630 2751718 .. 2751738 -  -4.7  -5.16206   AAACCAATAGAAAAA            GCCCAGT TTTCTTC ACTAGGC            TTGTTGTAAAGCAGC  76 20
      BH2629 2750203 .. 2750240 -  -9.9  -2.66257   CGAAAAACGAAAAGC   GAATGCCCCTGACCATT TGTG AGTTGTCAGGGGTATTC    TTCGCTAGAGAAGAT  70 30
      BH2627 NONE
      BH2626 2748165 .. 2748198 - -14.1  -4.14392   TTTTAACGTGTAAAA     CAAAAACCAAGCTAA CGAA TTAGCTCGGCTTTTG      TTATTTACGAACCGT 100 26
        pycA 2744328 .. 2744367 -   -26  -4.25401   GAAAGGGAACACAAA  CAGCCCCCTTATCCTAAC GAAT GCTAGGATAAGGGGGCTG   TTCTTTTATAAAGCT 100 40
      BH2624 NONE
         ddc NONE
      BH2622 NONE
      BH2621 NONE
      BH2620 NONE
      BH2619 NONE
      BH2618 2734028 .. 2734050 -  -9.9  -4.84359   CTATTGCGAGAAAAA           GTGGCAGCT GCTTT AACTGCCAC           TTTTTATTATGGGAG  93 303
        ctaB 2731890 .. 2731919 - -10.1  -2.86743   AAATTTTATATTATA       GCCGTCATCCATT TATA AATGGACAACGAC        CATAAGAACAAAAAG  73 8
        ctaC NONE
        ctaD NONE
        ctaE NONE
        ctaF 2727871 .. 2727901 -   -17  -5.32944   TTCATAATTAAAAAA       CAACCACCCCTTGC AGA GCAAGAGATGGTTG       AAACAACAAATTACC 100 36
      BH2611 2727091 .. 2727116 -   -14  -3.13164   GCTTTAATGACTTAA         GCGCCGTCCC CATTAC GGAACGGCGC          TTATTATCGTTTTTT  93 62
      BH2607 2724942 .. 2724954 -  -3.3   -3.6284   AAGTACGATTTGAAA                GCTTG CGT CATGC                TGCTGAATCAGCGGG  51 338
      BH2605 2724250 .. 2724270 - -10.5  -5.84432   TATAAGATAAAAAAA            GCACCTGAA CAG TTCAGATGC            ATTTATAAACAACGT 100 45
      BH2604 2722968 .. 2722993 - -14.1  -4.66264   TAAAATCGTCAAAAA         GGAAACTCGCC GATC GGCAAGTTTCC          TTTTCATGTACTTCT 100 45
      BH2603 2721555 .. 2721568 -  -9.5  -5.87688   ATAACGCAAAAAAAA               GCGGG ATTT CCCGC                TTTTTTTACGCTTGA 100 31
      BH2601 NONE
      BH2600 2720184 .. 2720223 -  -5.6  -3.40309   GAGAATTATGTATAA  CGGGCGACGGAAAGGT CTTGAGCT ACCCCCTTGTCGCCCG   AAGCATTTCGATTAA  56 8
      BH2599 2719244 .. 2719256 -  -3.3  -4.36485   AGAAAACATTGAAAA                GGTGC TAA GTACC                TTCACGTTTCCTTTT  62 459
        uvsE NONE
      BH2596 2717333 .. 2717359 - -12.4  -4.81249   CTTCAAACGTAAAAA         CACACTGCTTCA GCA TGAAACAGCGTG         TCCAATCATTAGGCA 100 34
      BH2594 2716498 .. 2716518 - -10.5  -5.28481   GATTGAACTAAAAAA            TGCACCACA TGA TGTGATGCA            TTTTTGTAAAAGTTA 100 92
      BH2593 2716044 .. 2716062 -  -6.1   -2.8547   ACCTCTTATATTATA             TATTTCG AAAAA CGAAATA             TTCAAGAGATACGCT  55 93
      BH2592 2714771 .. 2714795 - -15.1  -5.31275   TTGGAGTACAAAAAA          TCGCCTCCTCA TCA TGAGGAAGCGA          TTTTTCGTTCGTTTT 100 12
      BH2590 NONE
        kdtB 2712798 .. 2712826 -  -4.5  -5.03145   GAAGGTTCGAAAAAA        TCGCCCACC TCGATGAAAAG GGTGGGCGT        CACTCACAAACCTAC  76 37
      BH2587 NONE
      BH2586 NONE
      BH2584 2707469 .. 2707489 -  -9.7  -3.05849   TGTATGAAATGAAAG            GGGATGAGG TAG CCTCATTCC            TTCTTCATCCCTACT  72 36
        rpmF 2707204 .. 2707223 -  -7.1  -5.37865   TGAATAAGCAAAAAA            CCCGCCT TTCTTC AGGCGAG             TTTTTTACCAGAATT  93 48
      BH2582 NONE
      BH2581 2705526 .. 2705560 - -13.6  -4.67038   CCTTGAAAATTAAAA     GAAAAGCGAACGGGAG CAA CGCCCGCTCGCTTTTT     ATTTTTCCATTGCCT 100 24
        apbA NONE
      BH2578 2703457 .. 2703469 -  -2.7  -2.79239   TTATAGCAAAATTCA                TTCGT CAC ACAAA                CTATTACGCTTAGTA  42 35
      BH2577 2701725 .. 2701743 -    -6   -5.7946   TTCCTAACAAAAAAA             TCCTGC ACAAATG GCAGGA             TTTTTTCTTCCCTTT 100 68
      BH2576 NONE
      BH2575 NONE
      BH2574 2699811 .. 2699831 -  -6.2  -5.06451   TACTACGCGAAAAAA            CTAGTTCC TCGGG AGAACTAG            TTTTGAACGACCTTC  83 22
        pbpB 2697496 .. 2697524 -    -6   -3.1875   GATAGCGGAATTGAA        GAGGGCCGAT CAATCAACC ATCGACCCCC        TCCAAGAAGTAGGCT  58 95
       spoVD 2695412 .. 2695442 -  -6.9  -3.08794   GAAAAAATAGAAGGA      GAAGAGAAAG-CGG CTAT CCGTCATTCTCTCC       TTTTCCCTTCTTTGT  59 61
        murE NONE
        murF NONE
      BH2569 NONE
        mraY NONE
        murD 2690003 .. 2690017 -  -2.8  -2.83403   GCCCCTCTACCAAAC               TGTATG CAC CAGACA               AACCGAACATGTCCT  42 49
       spoVE 2688810 .. 2688833 -  -6.6  -5.96219   CACTCATAAAAAAAA          GGTCGAATGG GCAA CCAGACGACC           TCTAACTCGGTTTAC 100 37
        murG NONE
        murB 2686546 .. 2686559 -  -2.3  -2.79785   TTATACTTTAATAAT               CGGCA TATT TGCCT                GCAACTTTTATCCTT  41 72
       divIB NONE
      BH2562 NONE
      BH2561 NONE
         sbp 2683834 .. 2683851 -  -7.1  -3.15677   TATAGAATTACGTAA             CTTATTC AACA GAATAAG              TGCCGTTTCCTTTCT  63 117
        ftsA 2682435 .. 2682449 -  -2.8  -3.90112   GTCCCCCTAATCAAA               CAATTG TCC CATTTG               CACTTCCGATTTCAT  53 42
        ftsZ 2681191 .. 2681223 - -12.9  -5.16572   AGTTAATTGAAAAAA      GGTTCGGATCATC AAAAGAA AATGATCCGAACC      TTTTTTATTACGTTT 100 68
     spoIIGA NONE
        sigE 2678855 .. 2678867 -  -3.3  -2.94322   ATGTCACGTAAAGTA                TCTCC TTA GGAGG                GAAAAATATGCACAA  45 122
        sigG 2677774 .. 2677798 - -15.1  -4.72272   CTTTCCTACGAAAAA          GACCTTTGCCC CAT AGGCAAAGGTC          TAAAAAAGCATAGGA 100 255
      BH2553 2676919 .. 2676942 -  -9.6  -6.02919   TTATAAAGAAAAAAA          CGACATCACG CACT CGTGACATCG           TTCTTTTCTTGCTTT 100 7
      BH2552 NONE
      BH2551 2675397 .. 2675419 -  -2.6  -2.87931   CTGATCTTTCACAGA           CACTGAACGG GCT CCTTTCTATG           GTGAACGTTCGATAG  42 47
      BH2550 NONE
      BH2549 2674230 .. 2674256 -  -3.7  -2.82623   TTCTTGTTACAATGA         GGGATGGTTAT GATCG ATACCCATCCT         GGATCATATCGGTAA  46 6
      BH2548 NONE
      BH2547 2673099 .. 2673115 -  -2.2  -4.63928   ACATTATGCGAAAAA              CTCCTG CATGC CACGAG              GGGCCCTTTTGCCCC  61 53
      divIVA 2672201 .. 2672229 - -11.7  -5.47159   TGGAACAAATAAAAA        CCTCCCCATCCCC ATT AGGGACGAGAAGG        TATTCCCGCGGTACC 100 331
        ileS 2669323 .. 2669339 - -10.1  -6.02914   CCCATACAAAAAAAA              CGAGGCC AAT GACCTCG              TTTTTTTATTGATTA 100 38
      BH2544 2668266 .. 2668283 -  -8.4  -4.91511   ATTGTAGCACAAAAA             GGAGGG GAATGT CCCTCC              TTCATCCTTCCTAAC  90 36
        lspA NONE
      BH2542 2666670 .. 2666694 - -14.3  -5.04325   TTTAAAGTATAAAAA          CCCTTCTGTCC AAA GGGCAGAAGGG          TATACGTTACCTAAA 100 157
        pyrR 2665956 .. 2665978 - -10.6  -5.65927   TATGCAAACAAAAAA           CCTCCTTGCC CAT GACAAAGAGG           TTACACTACTCCTGT 100 112
        pyrP 2664460 .. 2664487 -  -9.9  -5.09173   TAAGAGTGTAAAAAA        CACGCCCGA TCGTGCAGCT TCGGGCGTG         CAGAGGTAGAGAAAG  93 126
        pyrB NONE
        pyrC NONE
       pyrAA NONE
        carB NONE
      pyrDII NONE
        pyrD NONE
        pyrF NONE
        pyrE NONE
      BH2531 2654041 .. 2654059 - -11.7  -4.91712   GCGAACTGAGAAAAA             CCGCCTC GATTT GAGGCGG             TTTTCGTTATTTGTT 100 32
        narQ NONE
        narA 2647444 .. 2647480 - -15.8   -2.8733   TTTTCCACAAAAGAT    GGCCCCGCGCTTCGGT GCCGT ACCGATACGCGGGGCT    CGTTTTCATCAGCCA 100 34
      BH2525 2646113 .. 2646127 -  -2.8  -5.03713   AAGAAGTAAAGAAAA               GAACAA CAT TTGGTC               ACTGGGAGCTTGATA  73 481
      BH2523 2643512 .. 2643523 -  -2.2  -3.69283   CAACCCAGTTAAGAA                CGAT AAGT ACCG                 TAAACCCTACAACAG  49 252
      BH2522 2642821 .. 2642842 -  -2.3  -3.53924   TAACAAATCAAGTAA           CATTAGTTG CGTT CAATCAATG            ACCTACACCTGTTCA  47 44
      BH2521 NONE
      BH2520 NONE
      BH2519 2640322 .. 2640346 - -10.1  -5.28315   ATAAAACTCAAAAAA          GAAGCACAG ATCACGG CTGTGCTTC          TTGATCGGTGCGTAG 100 267
      BH2518 2639785 .. 2639800 -  -3.2  -4.59212   AACCAAGTAAAGAAA              TCCGAT AGCC ATCGGG               GTTTGAATCACGAGC  64 75
      BH2517 2638797 .. 2638811 -  -2.7  -3.74693   GCTTACTTCAGCAAA               GCACG GCAAT CGAGC               TCCGTCCCTGTTGAC  52 522
        pacL 2634176 .. 2634197 -    -3   -3.8637   TGATAGTAGAAAACA           GCGGAAAA CGGCAC TTTTCCCC            CTCTCTTGCACGAAG  53 173
      BH2514 NONE
      BH2513 NONE
         gmk NONE
      BH2511 2631850 .. 2631875 -  -5.5  -4.82819   GACAGTATAAGAAAA         CAACCTAAGCCA TAA TGGAT-AGGTTG         CCTGTCCTACTTGCT  75 42
         dfp NONE
        priA NONE
         fmt NONE
      BH2507 NONE
      BH2506 NONE
      BH2505 NONE
      BH2504 2621719 .. 2621744 -  -8.3  -5.15167   CAGTAGCAAGAAAAA         GGAGCTTAACC GATC GGCTAAGCTCT          AGTGTCAATCAATAG  90 34
      BH2503 NONE
      BH2502 2620039 .. 2620059 -    -9  -4.74706   CTTAATATGCAAAAA            CGACAGCT TGTTT AGCTGCCG            TTCTCCTCAAATACT  89 32
      BH2501 2619435 .. 2619453 -  -7.4  -4.60889   AAGTATGGCTAAAAA             CACCTCTT CCC ATGAGGTG             TTTTTTGTTTTTTAA  81 143
      BH2499 NONE
      BH2498 2616847 .. 2616877 - -10.6  -3.20858   CACTACATGGATTAA      CCCCCTAC-AAAG ATTTTG CTTTCGTAGGGGG       CCCTCCTGCTCATTG  79 47
      BH2497 NONE
      BH2496 NONE
        recG NONE
      BH2494 NONE
        plsX NONE
        fabD NONE
        fabG 2609662 .. 2609678 -  -3.7  -3.29043   AATGCGCTTCTATAA              GCTAGAA GCA TTTTAGC              TAAAGTTGAAACATC  50 58
        acpA 2609362 .. 2609385 - -11.8   -3.1733   TGTTGTAGAAAAGGA          GGTCCCATAT AAAC ACATGGGACC           TGTTAAACTTACTGA  83 34
        rncS 2608095 .. 2608143 - -12.5   -4.4648   AGGGCTAGGACAAAA TACAGTAGGAGTGGCACTCACCG CGA CGATGAGTGCCACTCTTTTTTTA GGTGTTATTTTAGAT 100 183
         smc NONE
        ftsY 2602918 .. 2602935 -  -2.7  -3.57615   CGAACACGCTCGAAA             TTCACAT TGTT AAGTGAA              ATTCCTTTACGAGTT  48 102
      BH2485 2602529 .. 2602542 -  -2.3  -3.63968   GGCTAAACTTTCAAA               CGCCA TACA TGTCG                CCTCCTACTCTAACG  49 30
         ffh 2601125 .. 2601167 -  -2.8  -3.79678   AATTTTTTATAATAA CATCTTTTTCGCTAGCATTC AAG AAAAACTAGAGAAAAGGATA TGTTACCTACATTAA  53 37
        rpsP NONE
      BH2482 2600502 .. 2600537 - -14.8  -3.34239   TAGATCGAGAGAATA    GACAAAAAGGGAGAGG TTCC CCTCACCCTTTCTGCC     GTCATGTTTAGGATT 100 39
      BH2481 NONE
      BH2480 NONE
        trmD 2598751 .. 2598767 -  -2.3  -4.07535   AATTGCCACAAAGAA              GACAATA CCA TATTCTC              TCGAACAAAACAAGA  53 56
        rplS 2598257 .. 2598282 - -11.9  -4.89009   AGAGCCAATTAAAAA         GACGGCTCTCA CGTT TGAGAACCGCC          CTTTTTGATCGTTGA 100 60
      BH2477 2596472 .. 2596490 -  -2.3  -3.90112   GGTTGCGGAATGAAA             GGACCTC TGTAT GAGGCTC             TAATATCAATGTGGA  51 447
      BH2476 2595277 .. 2595302 - -10.5  -5.28176   TTGATCGAGAAAAAA         CCGTCTAGTGA CTTG CCACTAAACGG          TCTTTCCCGGCACTT 100 18
         rnh NONE
      BH2474 NONE
      BH2473 2592329 .. 2592366 - -14.3  -5.48063   AGCCAATATAAAAAA   GCTAGCCATCGTTAGTA TGCA CACGAACAATGGCTAGC    ATGTTTAAGACTTAT 100 30
      BH2472 NONE
      BH2471 NONE
        sucC NONE
        sucD 2588235 .. 2588251 -  -7.2   -4.7339   AACAAAGGGGAAAAA              GCCCCC ATCAA GGGAGC              TTTTTATGTGAAGAT  83 40
         smf NONE
        topA 2585007 .. 2585050 -  -2.5  -3.89614   TTTAATGTTTACAAA CTTGCAAAAAGCCCAACCAC TTTAC GTG-TCAGGCTTTCTTCCAG TACTTAAGATAACCA  53 105
         gid NONE
        codV NONE
        clpQ NONE
        clpY NONE
        codY 2579749 .. 2579766 - -12.7  -4.96996   TGCAAACAAAAGAAA             GCTCGCC AATT GGCGAGC              TTTTACGTAAAAATG 100 74
        flgB NONE
        flgC NONE
        fliE 2577969 .. 2577982 -  -2.3  -2.79796   TTTTAGGTGATTATA               CTTGC ATTC GCATG                ATTTCCTGGTAGGCC  41 7
        fliF NONE
        fliG NONE
        fliH NONE
        fliI NONE
        fliJ NONE
      BH2453 NONE
      BH2452 NONE
      BH2451 NONE
      BH2450 2569999 .. 2570012 -  -2.3  -2.77899   TGCGTCCATCAATCA               GCAGC CTTG GCTTC                CTTTCGGTCCAGCCT  41 40
        flgE 2569102 .. 2569123 - -12.3  -3.28497   TCATCGGAAATGGAA           GGGCTAGAG CTGT CCCTAGCCC            ATACCTCCTTCATCA  87 72
      BH2448 NONE
        fliL NONE
        fliM NONE
        fliY NONE
        cheY NONE
        fliZ NONE
        fliP NONE
        fliQ NONE
        fliR NONE
        flhB NONE
        flhA NONE
        flhF NONE
      BH2436 NONE
        cheB NONE
        cheC NONE
        cheD NONE
      BH2432 NONE
        sigD NONE
      BH2430 NONE
      BH2429 NONE
      BH2428 2552454 .. 2552469 -    -4  -3.08996   CATGTTCATGCAAGA              CTACCT GTTC AGATAG               CACCTTTGCCTGAAT  47 114
        rpsB 2551613 .. 2551642 -   -13  -5.45726   CATAGTGGAAAAAAA       GGCGATAAAGGG TCACTC CCCTTTATCACC        CTTTCCGAGAGTTTT 100 45
         tsf 2550535 .. 2550551 - -10.1  -5.00616   GCTTTTTTGAAAAAA              GGGACAC GCA GTGCCCC              TTTTTATCTTCAAAA  93 85
        smbA NONE
         frr 2549121 .. 2549138 -  -5.5  -5.75478   AATTAGAGAAAAAAA             CCCCCTA TCAT CAGAGGG              TCTCTTACATTACTC 100 60
        uppS 2548231 .. 2548242 -  -3.6  -4.07568   CCCTTTGTTTCAAAA                GAGG TTCG CCCC                 TTTCTTAAACGCCTC  56 30
        cdsA 2547444 .. 2547456 -  -3.4  -4.07647   AGACGTTAAAGCAAA                TGCA ATAAA TGCA                AGATGGGCATGACAT  56 3
      BH2421 NONE
      BH2420 2544974 .. 2544990 -  -4.5  -3.68827   TACTCATCATTTAAA              TGCTTTT TAT AAAAACA              ACCGGTTAATATCAT  56 15
        proS 2543189 .. 2543211 -  -9.9  -3.83042   GCAGGCAAAAATGAA           GGTACCTCC AGATG AGAGGTACC           ATTCTCACGCTTCCC  83 41
        polC 2538689 .. 2538706 - -11.3  -4.22748   GAGGAACAAACGAAA             GAGTGGG TTTC CCCACTC              TTTGCTCCGAAACTA  93 110
      BH2417 2538070 .. 2538083 -  -3.1  -4.05172   CAAATTAAAAGACAA               CTGCGA GCC TCGC-G               CTTGCGACTTTCGCA  56 1
        nusA NONE
      BH2415 NONE
      BH2414 NONE
        infB NONE
      BH2412 NONE
        rbfA 2533396 .. 2533420 -  -7.1  -3.75707   TAAAGATGGAAAAGA          GGATAGGAACC ATC GCGTCCTATCC          TAATGCACCGTTACT  68 36
        truB 2532385 .. 2532397 -  -7.7  -3.35597   CGGATGTGTTAAATA                GATGG TTT CCATC                GGCCTTGTTCCCCTT  66 43
        ribC 2531409 .. 2531419 -    -4  -3.02946   CCGTTAAGTACAAAG                 TGTA GTT TACA                 ACGTTTCGAATAGAA  47 61
        rpsO 2531001 .. 2531016 - -10.4   -5.4505   TTCCGTAAGAAAAAA              GCGGGA AATC TCCCGC               TTTTTCTCTTCATTA 100 38
        pnpA 2528739 .. 2528764 -  -6.2  -5.02074   CTATCGTTGAAAAAA         GAGACTGG TTTACAGGCT CCAGTCTC          TTTCTGTTACTTCTG  83 32
      BH2406 NONE
      BH2405 2526220 .. 2526238 -   -11   -5.9003   AAACGAACAAAAAAA             GACCAGCG AGG CGCTGATC             TTTGTTTTTCTATTA 100 38
      BH2404 2525860 .. 2525896 -  -7.3  -5.21709   TTCTACATTAAAAAA   GGCTGGTTTCC-TCCT AAATAA AGGAAGGTCACCAGCC    TCTCATAGGAGTCTT  90 42
      spoVFA NONE
      spoVFB NONE
         asd NONE
        dapG 2521743 .. 2521780 - -12.9   -3.9461   TTGCGCGAACAACAA   GCGGTT-CAGCCTCCTTC CTT AAAGGAAACTGAAACCGC   CTAGCCTTTATCGTA 100 73
        dapA 2520799 .. 2520818 -  -7.1  -5.48825   CATTATGTAAAAAAA            GCGCCGA GTCCAT TCGACGC             TTTTACGAGACTTTC  93 28
      BH2398 2518572 .. 2518593 - -13.1  -5.32944   CTCAGAAGCAAAAAA           CTAGTCAGG AATC CCTGACTAG            TTCATTTTTATACTT 100 33
      BH2397 NONE
      BH2396 2517392 .. 2517414 - -16.4  -3.50869   GAGGATGCTACATAA           GAAGCAGCCA TGT TGGCTGCTTC           CACCATCCTTGGATG 100 110
     spoIIIE NONE
      BH2394 NONE
      BH2393 NONE
      BH2392 NONE
      BH2391 NONE
      BH2390 2510451 .. 2510466 - -11.8  -5.59534   AACCAGAAGAAAAAA              CGCCGC GACT GCGGCG               TTTGATTTGTCCTAT 100 37
      BH2389 NONE
      BH2388 2508476 .. 2508495 -  -8.6  -5.83211   CATTAAAAGAAAAAA            GCTACTGA TGAG CCAGTAGC             CATAGGTCGTTCTTA 100 38
      BH2387 NONE
        pgsA NONE
        cinA NONE
      BH2384 2504340 .. 2504359 -  -6.4  -4.79657   AGAAGATGAAGAAAA            GGACTGAA TGCG CTCAGCCC             TCTCCAACGATTATC  80 49
        recA 2503094 .. 2503126 -  -5.5  -4.42238   TGACCGTAACGAAAA      TCCCCCCTATGTCTA TTG TAACGTTAGGGGGGA      CGTACAGCACGTATA  70 41
      BH2382 NONE
      BH2381 NONE
      BH2380 NONE
      BH2379 2499678 .. 2499694 -  -3.7  -2.89971   CGATGATACAGGAGA              TTGTCAA GTG TTGTCAA              TTTTAACAACTTCGC  46 12
      BH2378 2497947 .. 2497970 - -12.6  -4.90455   ATAGAGCCATAAAAA          TAAAGTGGTG CTAG CACCACTTTA           TTTTGCATACTCGAC 100 23
      BH2377 2496396 .. 2496418 -  -4.8  -3.52849   GAATGACACCAAAGA           GACAAGCG CCCTTAC CGCTAGTC           AGCGGATGAAGACAA  56 211
      BH2376 NONE
       spoVS 2495138 .. 2495162 -  -8.6  -6.02914   CGTATACAAAAAAAA          GCCTGCCTTC ACAAG GAAGACAGAC          TTTTTTAAAAGGGTT 100 39
      BH2374 NONE
      BH2373 2492028 .. 2492053 -  -9.1  -5.29846   AAGTGTAAACAAAAA         CAACCACTC CGCTGTGT GAGTGGTTG          CTTTCTGCTTACATA  93 34
      BH2372 NONE
      BH2371 2489750 .. 2489776 - -13.1  -5.31456   CTAAGCTACAAAAAA         CCCTGTCTAGC TGTTG GCTAAACAGGG         TGCAAAATTAGCACT 100 33
        cotE 2488776 .. 2488797 -  -8.8  -5.61881   CTCTAAAAATAAAAA           GCTAGGAA CTCAGC TTCCTAGC            TCAATCGATTTATTC 100 35
        mutS NONE
        mulT NONE
      BH2367 NONE
        miaA NONE
      BH2365 2482016 .. 2482041 -  -9.8  -4.68593   TTCACGATCGAAAAA         GCTGAC-CTCC TATGC GGAGAGTCAGC         TTAATTTCTGTCACG  93 36
      BH2363 2479901 .. 2479922 - -12.3  -3.74012   CATACAAAATCATAA           GGCTAAGCG CAAC CGCTCAGCC            CCAATCTTTTTTGGC  90 40
      BH2362 NONE
      BH2361 2477279 .. 2477304 -  -7.7  -2.77227   CTATCAAAGGATAAG         CGCCTTC-TAAT TCA ATCAAGAAGGCG         TTCCCTTTGTTTCCA  62 15
        glnA 2475687 .. 2475711 -   -10  -5.20783   ACCCAAATACAAAAA          CCCCCGAAGC CTATC GCTTCAAGGG          TTTCATAGATTAATA 100 35
      BH2357 2473380 .. 2473407 -  -6.3  -5.63103   TTGTAAGCAAAAAAA        CACGCCAATGG TTCATG CCATTGACGTT         GCTTCTTACTGTTTT  95 93
      BH2355 NONE
      BH2354 2471496 .. 2471527 -  -2.2  -3.34344   CTATCTTGCAACTAA      GGAGAACCAAAAGA ACGG CCCTATTGTTCCCC       ATGAAGCTGCTCGTC  45 14
      BH2353 2471165 .. 2471185 - -12.6  -4.70534   TAAAGAGATAGAAAA            CGCCAGGA ATCTG TCCTGGCG            TTAGTGAATGTCGTT 100 26
         tkt 2468961 .. 2468987 - -10.9  -5.02074   TCAGTGCGTAAAAAA        GGGCC-GCATGG TTTT CCATGCAAGCCC         ACAGTAATTATTTGT  93 33
      BH2351 NONE
      BH2350 2467797 .. 2467834 -  -6.5  -5.38348   AAAAACACGAAAAAA   CCACTTT-TTCTGCTTAA GTT TCCAACAGAAAAAAGTGG   TTTTATAAAAATTGA  91 160
      BH2349 NONE
      BH2348 NONE
      BH2347 2465640 .. 2465661 -  -8.1  -5.61913   AATAAATACAAAAAA           CAGTTACCT TTTC AAGTAACTG            TTTTTTCATTATTTA 100 78
      BH2346 NONE
      BH2345 NONE
      BH2344 2463406 .. 2463422 -  -2.3  -3.09581   GAAATTGGGAATACA              CTAAACC GGG AGTTTAA              TCAGGAGCAAGAACT  42 495
      BH2341 NONE
      BH2340 2461062 .. 2461110 -  -5.6  -3.93383   CCAACACAGATGAAA TAAGAGCCATAGC-GCA-AGAT TAATTAC ATCTGTGTTGCCATGGCTCTTA TTTTTGCGTTATAGG  63 72
      BH2339 2460513 .. 2460533 -    -4  -5.93809   CCCTCATAAAAAAAA            GATTGGAC TCTTG ACCCAATC            CCTCAATAAATTGTT  90 189
      BH2338 NONE
      BH2337 2459426 .. 2459443 -  -4.8  -5.24989   CTATAGACGAAAAAA             CACCCC AGTCTA GAGGTG              TTTTGAGTTTTATTT  83 322
      BH2336 2457605 .. 2457634 -  -3.5  -2.53822   TTTACTTGATAACAC       GCGATCTTTATGA TCTA TCATGACGAACGC        CCTCCTTTCTCTACA  42 13
      BH2335 2455712 .. 2455729 -    -7  -3.99986   TGAACAAAAGCGAAA             CCAGCT GATTCA AGCTGG              TTTAAAAAACGGGCT  68 122
      BH2333 2454833 .. 2454864 -  -8.8  -4.87807   GCAACATAGCAAAAA      GACAAGCGCTTC CAACTAGC GAAGTGCTTGTC       TTTTTTCCTACGTTT  90 33
      BH2331 NONE
      BH2330 2452910 .. 2452939 -  -3.6  -5.61596   ATGTTGATAAAAAAA       GAACACCTGCTC AAATCG AAGCAGATGTTA        AAAATAGCGAAAGAT  83 23
         ald 2451575 .. 2451620 - -13.5  -4.07306   ACATTGAATGACAAA GCGCAAGAAAAAAGGTGACAA TGTT TCGTCACCTTTTTTCCGACAC CTTATACATTTTCAA 100 27
      BH2328 NONE
      BH2327 2450764 .. 2450776 -  -3.4  -2.57092   AACCCCACCAATCTA                CCAT TATAC ATGG                GATTTAAAGAAAATT  42 181
      BH2326 NONE
      BH2325 2449756 .. 2449781 -  -6.2  -5.11613   ATACCATGCAAAAAA         GACACCACTA TATAGT TAGTGACGTC          CTTTAGTCCTTTAAC  83 71
      BH2324 NONE
      BH2323 2447870 .. 2447890 -  -5.4  -3.56092   TTACTAGTCGTGAAA            GGAAACCG AATAA CAGCTTCC            TTTCACGCTTTCCGT  58 47
      BH2322 NONE
      BH2321 2445129 .. 2445163 -  -3.7  -5.14563   CTTGCCATTAAAAAA    GATCGGAATCTACGCCC TCA GGACG-A-ATTCAGATC    TTTTTTTCATTTAAG  74 120
        iolB 2443679 .. 2443693 -  -3.6  -2.72511   TCGATCTGTTGAAAG               TTCATA GGT CATGAA               AAGACCACTCCTTTT  43 118
        iolC NONE
        iolD NONE
        iolE NONE
        iolG NONE
        iolI 2437923 .. 2437938 -  -3.2  -2.64616   CTTTCATTGATACGA              GCGCCA CCGT TAGCAC               CTCTCCTACTTATAA  43 52
      BH2314 2437021 .. 2437045 -  -9.3  -4.35524   GGTTTAAACCTAAAA          GGTTGGCGC TCTTTTC ACGCCAACC          TCTTTTCAATAAATG  86 43
      BH2312 2433973 .. 2433996 - -15.4  -3.66095   AAACGGCTAGCCAAA          GGTGCCATGA ACAG TCATGGCACC           TGCTTACCAGATTAC 100 37
      BH2311 NONE
        iolH 2431767 .. 2431799 -  -8.6  -5.09762   AGTTCAACAGAAAAA      GGTTCGGATCAT TTTATTTTG ATGATCCAAACC      TTTTTTCTTACGTTT  90 67
      BH2309 NONE
      BH2308 2428506 .. 2428543 -  -3.6  -2.74747   TATAAAGGAAATGGA   TCTCTCCTTCTT-CCAT TATAT ATGAAAAGGAGAAGAGA   ATATATCTTTCTTTC  43 78
      BH2307 2428057 .. 2428087 - -12.7  -5.13344   ACACTAACACAAAAA       TCGGGTGAACC GTTTGATGT GGTTCACCCGA       TTTAATGATCATGGT 100 68
      BH2306 2426781 .. 2426791 -    -4  -3.52079   CAATAGTTCATATAA                 TTGA TCA TCAA                 TCGGATGAGCTTCAT  52 91
      BH2305 2425042 .. 2425069 -  -4.2  -4.56597   GTGGGTGGTTAAAAA        CGTCCACA AGCATAAGAAAG TGTGGACG         TTTTCTTTTTAAAGA  66 34
      BH2303 2422726 .. 2422741 - -10.4  -5.73339   ATAACCACAAAAAAA              GCACCG ATTG CGGTGC               TACACCGGACACTCG 100 162
      BH2302 2422114 .. 2422141 - -10.6   -3.4489   AAGGCTGAGAATGAA        GGGACT-GGACCG ATT CGGTCTTAGTCCC        TTTTTTCTAACGTTG  82 32
      BH2299 2418760 .. 2418788 - -11.8   -5.1167   AATTGAATATAAAAA        GCTCAGCCCTCT ATAGA AAAGAGCTGAGC        TAAAATCACCATTAC 100 37
      BH2298 NONE
      BH2297 NONE
      BH2296 NONE
      BH2295 2417320 .. 2417355 - -11.3  -5.26316   TTACCCTACAAAAAA    TAGCAGCCTTGATCGC TTTTT GCGGTCAAGGCTG-TA    TTTCAACCTTTCGGA 100 28
      BH2294 NONE
      BH2292 2414600 .. 2414615 -  -4.7   -4.4648   ATCTTTAGGAGAAAA              GGCAA GTGACT TTGCC               TAAACATTCATATTT  66 33
      BH2291 NONE
      BH2290 2412314 .. 2412340 -  -7.3  -5.00138   TAGTGAAATGAAAAA         GGCAAGCCCAT ACATA ATGAGCCTACC         TTCTTACACCTTTCT  85 40
       spoVK NONE
      BH2288 NONE
      BH2287 2409102 .. 2409139 -  -7.9  -3.91434   AAACCATTTGATAAA   CAAAAAAACCGCACC TTTTTGTC GATGCGATTTCTTTG    TTTTAGACTTCATCG  73 28
      BH2286 NONE
        nadE NONE
      BH2284 NONE
      BH2283 2406328 .. 2406352 - -12.2   -4.4715   CTTTAAGTGACAAAA         GACGAGGAGCG ATTA CGC-CCTCGTC          TTTTTACGTTCCAAA  95 13
      BH2280 2404459 .. 2404478 -  -7.1  -5.47218   GTGCATTTAAAAAAA            CGAACGG GAGATT CCGCTCG             TCATCTGGATAAATC  93 26
      BH2279 NONE
      BH2278 2402656 .. 2402695 -  -5.8  -5.41941   CAAACGAAACAAAAA  TCAAACGCTAGGAAACAC AGTT GTTTCTACTAGTGTTTGA   CATGATGACCTAGCA  89 143
      BH2277 2401409 .. 2401420 -  -4.4  -2.71712   TCTCGCTTTTTAAAT                CAAG CCAT CTTG                 TTCAAACAAATATTG  47 8
      BH2276 2400161 .. 2400186 -  -6.9  -5.59534   AACGATAAGAAAAAA         GCAGCCACTTCA AAG CGAAG-GACTGC         TATTTTTCAGCTATG 100 25
      BH2275 2397646 .. 2397662 -  -2.9   -4.4767   TTATGTAGCAGAAAA              GGAGTCC TAG AGACTCT              TTTTCTGCTCATCAT  60 59
      BH2274 2397150 .. 2397166 -  -8.7  -3.77484   CAGCAAAAGCCTAAA              GCTTCCC CAT GGAAAGC              GGCTTTTACGAATCA  75 161
      BH2271 NONE
      BH2270 2394598 .. 2394614 -  -5.1  -4.62957   ACAATCAAAGTAAAA              GCCTTTT AAT AACAGGC              ACAAAACAAGGGAGC  71 93
      BH2269 2393656 .. 2393701 - -15.2  -3.25307   GAAGAGACATCAACA CA-AAAATCGGGTGAACC-TTA GCTC TAACGGTTCACCCGATTTTATG GCTCCAAGGTGCTTT 100 60
      BH2268 2393142 .. 2393153 -  -2.2  -3.53012   CGTCGTCTGCGCAAA                CCAA TCGT CTGG                 AGCCTACGATGTGAT  47 118
      BH2266 2391740 .. 2391769 -  -2.1  -3.21679   AAAATATGAAGAAAC       GTACGTACCTTAA TTTT TTAACGATCGTAC        CATTCCTTTACTTTT  43 13
      BH2265 2390377 .. 2390407 - -14.2  -5.04868   TTAAATGAAAGAAAA       CATTGCTTGCCCTA GCA TAAGACAAGCAATG       CGTTTGATCAATGGT 100 33
      BH2264 NONE
      BH2263 NONE
        cheV NONE
      BH2261 2386933 .. 2386948 -  -8.2  -5.49809   TAAAGCGCAAAAAAA              CCCGGC AGAT GCCGAG               TTTTTACGTTATTTA  93 34
      BH2260 NONE
      BH2259 NONE
      BH2258 NONE
      BH2257 2383197 .. 2383227 -  -4.8  -5.50925   AATCAACAGAAAAAA       GTTCGGATCATC AAAATAA AATGATTCGAAC       TTTTTTTATACGTTT  87 71
      BH2253 2380142 .. 2380177 -  -5.6  -2.77678   GAACATCCAATAGGA    TTGATAAGCTTATGTT CCTT AAAATTAGCTTACCAA     AAAATCTCGCTTGAA  52 95
      BH2252 2379741 .. 2379777 -   -24  -4.07568   TGGGTTCTGCCAAAA    GCATAAAGCTCCGCCT TTGCT AGGCGGAGCTTTATGC    TTCTTTTTATTCATA 100 32
      BH2249 2377317 .. 2377333 -    -8  -5.65927   TAGTTAAAGAAAAAA              GTAGCG TTGCT CGCTAC              TTTCCCCAATGTTTA 100 22
      BH2248 2375785 .. 2375817 -  -2.8  -5.47399   CCAAGCGTAAAAAAA      GATCCAGATCAT TTTATTTTG ATGATCCGAACC      TTTTTCTGTTAATTC  78 229
      BH2247 2374736 .. 2374756 -  -8.3  -3.06569   CTAATTTGCCAAAAG            CCAACCATT CCC AGTGGTTGG            TTTTTTTCGTTTTGG  67 282
      BH2244 NONE
      BH2243 NONE
      BH2242 NONE
      BH2241 2370797 .. 2370827 -  -4.1  -5.65927   GATTCAAACAAAAAA      TGCTCTCAAACC TTTCTCTT GGC-TGAGAGCA       CTTCTTGTTGGATAA  85 52
      BH2240 NONE
      BH2239 NONE
      BH2238 2368573 .. 2368602 - -13.7  -3.67976   GCTAGTAACTGTAAA       GAGCCAGCGACATC CTA GA-ATCGCTGGCTC       TTTTTACACATTGGT  95 41
      BH2236 2366043 .. 2366068 - -11.2  -4.60797   TTCGTACATAGAAAA         GGCATGAGCC ATCAGA GACTCATGCC          TTAAAACGTTTCGTT  93 57
      BH2235 NONE
      BH2234 NONE
      BH2233 NONE
      BH2232 NONE
      BH2231 NONE
      BH2230 2357210 .. 2357242 -  -7.1   -5.1485   CAATCAACAGAAAAA      GGTTCGGATCATC AAAATAA AATGATTCGAACC      TTTTTATTACGTTTG  86 74
        melA 2354481 .. 2354512 -  -8.2  -5.84381   CGACTAAGAAAAAAA      TA-AAGATCGCCCCT AGG AGAGACGATCTTATA      TCTTCTGTTTTATTT 100 35
        msmR 2353148 .. 2353158 -    -4  -3.16068   TTCTTAAGCCAAAAG                 TCAT TTG ATGA                 ATAGCCTGCCAATGC  48 60
        msmE 2351752 .. 2351765 -  -5.9  -2.64735   ATTTCAGGCAGAGGA               GAGGC ACAA GCCCC                CTCCCCTGCATGTTT  51 45
        amyD NONE
        amyC 2349936 .. 2349952 -  -2.1  -3.14801   CTGTATAAAAAATAG              GCATGGG CTC CCCCTCC              ACAAACTAAGTCTAG  43 53
      BH2223 2347681 .. 2347708 - -13.5   -3.1319   TGAAAATTCATTTAA        GAACGATCGCC GTTAAT GGCGATCGCTC         TCGATTCTTTTCAGT  93 10
      BH2222 NONE
      BH2221 NONE
      BH2220 NONE
        degA 2342515 .. 2342534 -  -3.5  -5.55664   TCACGAGCAAAAAAA            GAACCCG GCATGT CGGGTTA             TGTTGCAATCGTTTC  83 23
      BH2218 NONE
      BH2217 2341246 .. 2341272 -  -9.5  -5.72622   GTTATAAACAAAAAA         GGTTAACCAGT GTTAA ACCGGTCAACC         TTATCCATCACTTGA 100 55
      BH2216 2339489 .. 2339515 - -11.7  -4.14874   ATAACACGGTTAAAA         CCCCATGAAAC GTATG ATTTCATGGGG         TTTGCTCAGCCTATG  95 36
      BH2214 NONE
      BH2213 2336243 .. 2336281 - -20.6  -3.17456   AATGAAATCATTGAA   CTGATTCAAAGGTGACAC TCT GTCTCACCTTTGAATCAG   GTTAAAACCGATCAT 100 27
      BH2208 2331087 .. 2331104 -  -4.1  -5.14965   ACCTTCATGAAAAAA             GGAGC TGATCTAG GCTCC              TTTTTTACTACGTAT  74 42
      BH2206 NONE
      BH2205 2326024 .. 2326047 -  -8.9  -5.10461   CTTATTTAACAAAAA          GCCCTAGAG ATTCAA CTCTAGAGC           TTTTCATAGAACCAT  90 40
      BH2204 2324497 .. 2324511 -  -2.8  -2.62616   TCACTCGGCACACCA               GTTAGT AAA ACTAGC               TTGCCACCAAAATCC  41 188
      BH2203 2324174 .. 2324201 - -10.6  -3.37091   ACTGCTAAAACTTAA        GCCGCCTTTCAT TTTA ACCAAAGGCGGC         TCGCTCATTATGTAT  80 33
      BH2202 2323296 .. 2323306 -  -3.2  -4.01411   TAGTAAAAAGCCAAA                 CGAC CAA ATCG                 TGCGGAGTATGGTTT  56 142
      BH2201 2322316 .. 2322347 - -17.4  -5.19212   AGGACCACCAAAAAA      GCTCCCCCATCCTT AGAA AAGGACGGGAGAGC       CCGCGGTACCACCTT 100 322
      BH2200 2320900 .. 2320920 -  -4.1  -2.64973   AGGAAGTTCATATGA            CTTTTTC ACCTGCA GAAAAAG            AAGTTACGCAAACAA  44 284
      BH2197 2319276 .. 2319300 - -15.1  -3.62746   TGTACCGCAAAAAAT          CAGCCCCTTCA TTA TGAAGGAGCTG          TCTCATTAACGGCTA 100 57
      BH2196 2318760 .. 2318785 -  -6.2  -5.28176   TTCACTCATAAAAAA         GGACCAAGTA TGGCAG TACTTGGTCA          ATACCCAGCTAGCTT  87 123
      BH2195 NONE
      BH2194 2316109 .. 2316126 -  -3.4   -2.9039   ACACCAGGTCATACA             GAAGGA CACGTT TCCCTC              TTTCGCCCCAGCGAT  44 331
      BH2190 2313643 .. 2313666 - -10.4  -6.38492   ATCAATAAAAAAAAA          GAGAAAATGG CCGT CCACTTTCTC           AAAACATTGGAGGTA 100 24
      BH2189 2312655 .. 2312679 -  -7.9   -5.0916   CGTCCAATATAAAAA          GCCCTTGCT AGTTTAA AGCAAAGGC          TGTCCATTATTTAAT  88 36
       gerAA NONE
      BH2187 NONE
      BH2186 2308919 .. 2308936 -    -7  -5.26875   GCTCTAACTAAAAAA             GATGGG TCATCG CCCATC              TTTTCCTCTTTTTTA  89 38
      BH2185 NONE
      BH2184 2307983 .. 2308028 - -11.3  -2.99972   ATGCGATTAAAGAAG CCGTCGCTTCC-G-GGCGC TTAGTTGTTT GCGCCGCAGGAAACGACGG AGATGGTAATGAGGA  79 487
      BH2182 2306794 .. 2306816 -   -10   -5.1101   CGACCATGCAAAAAA           CAGGTAAAAA TGG CTTTTACCTG           TTTTCGTGTACCGTT  93 66
      BH2178 2300904 .. 2300930 -  -8.7  -4.18494   CATCCCTACTTAAAA         GCGATCCCC AGTTATGAA GGGGACCGC         TTTTAAGTAAGCTCT  82 42
      BH2177 2300320 .. 2300333 -  -3.9  -2.62184   GTTCTTTCCACATCA               GTTTA GCAT TAAAC                TTAACATCTGTAAAT  45 71
      BH2176 2299824 .. 2299837 -  -3.9  -3.30124   TGTCACTCCTCATAA               GTTTA AAAT TAAAC                TGACCGCGATAAAAT  50 40
      BH2175 NONE
      BH2174 NONE
      BH2173 2297725 .. 2297757 -  -7.8  -5.87996   GAATCAACAAAAAAA      GGTTCGGAGCAT TTTATTTTG ATGGTCCGAACC      TTTTATATTACATTT 100 71
      BH2172 NONE
      BH2171 NONE
      BH2169 2293988 .. 2294011 -  -8.2  -5.15969   CCTTAATGTAAAAAA          GCTACACTTC ATAA GAAGTACAGC           TTTTCACTTTCCATA  88 41
      BH2168 NONE
        kduD 2292227 .. 2292237 -  -3.2  -4.28925   ATTAAAAAAAGATAA                 CGCT TTC AACG                 AAACTATGAACTCAT  59 29
        kduI 2291287 .. 2291321 - -12.9  -5.10163   AATGGTAAAAGAAAA     TCATCCGATGGGAAG AGCAA CTGCCCATCGGATGT     TATTTTCGTGAATGC 100 61
      BH2164 NONE
      BH2163 2288181 .. 2288200 -  -7.9  -5.49568   AAGGGAAAACAAAAA            GAAGCAG TATAGT CTGCTTC             TCACGTAGAAGAGGC  93 26
      BH2162 2287233 .. 2287259 - -14.6  -4.09685   TCCTACCCTTTAAAA         GAAGAGAAGTCA TCT CGACTTCTCTTC         TTGAACATAAGAAGC 100 8
      BH2160 NONE
      BH2159 NONE
      BH2158 2284136 .. 2284163 -  -4.1  -4.54205   ATCATACTAAAGAAA        CCTCGATTTAG GATCAG CACAATCGAGG         CCTCGTTTTATTCAA  66 109
      BH2157 2283450 .. 2283462 -  -3.4  -4.15565   TCCATTATTTTAAAA                TGTC CGCCT GACA                ATTACAAGTGTCATT  59 36
        bcaT NONE
      BH2155 2281474 .. 2281497 - -15.4   -5.2853   GAGCCAAAAATAAAA          GCTTTCGGAC CATC GTCCGAAAGC           TTATGCCATGTTGTT 100 26
      BH2154 2280625 .. 2280638 -  -5.3  -3.69395   CTCATCATTCAAGAA               CAGAA CTTA TTCTG                TACTTGAATGATGAA  58 461
      BH2153 2279963 .. 2279994 -  -8.8  -4.11412   GAACGAATAAGCAAA      GAAGCCGCCTCAAA AGAT TTTGAAACAGCTCC       CTCTATTTCTTTTTC  79 76
      BH2152 2279336 .. 2279366 - -12.7  -4.89567   CCTTAAAACATAAAA       TCGGGAGAACC GTCTGATGG GGTTCTCCCGA       TTCTTGTGTTGGTGT 100 137
      BH2151 2278866 .. 2278894 -  -8.9  -3.83486   TATAAAAGCGAATAA        TCCCGTAACAC GTGAAGG GTGGTACGGGA        TTTTTTATTGCTTTT  79 39
      BH2149 2276822 .. 2276833 -    -3  -2.79983   TCATACAATACACTA                TGAA ATTT TTCA                 AACGATCGTGTGTTC  42 48
      BH2148 2276387 .. 2276422 - -12.8  -3.27436   TATAGACCTACAATA    GAACAAGAGTTGCT GTCAGATA AGCAACCCTTGTTC     TTACACGTTAATGAT  87 33
      BH2147 2276084 .. 2276114 - -14.2  -5.18561   GAAACATGTAAAAAA       CAAACCACCTGT TTTTACC ACAGGTGGTTTG       TTCATGCTTGCTCCT 100 27
      BH2144 2271902 .. 2271922 -  -8.3   -4.2793   AGCGAAAGAAAAAGA            GACCAGC AAGATAA GCTGGTC            AATTGAAAAAATAGA  82 126
      BH2142 NONE
      BH2141 2270700 .. 2270727 - -13.5   -3.8647   ATTCACGATACGAAA        CAGCCCCAAGT GCCATG ACTCGGGGCTG         TTCTCTCATGCTTTG 100 31
      BH2140 NONE
      BH2139 2266011 .. 2266035 -  -4.2  -5.32699   TGAAACATGAAAAAA          CGAGGGCG GTTATGATT CGCCCTCT          TTATCATCAATCAAT  78 10
      BH2138 NONE
      BH2137 2264459 .. 2264472 -  -6.7  -5.10933   TGAGTGAAAAGAAAA               CGCTT TTTC AAGCG                ATTTTTCTTTGATGC  85 125
      BH2136 NONE
      BH2135 NONE
      BH2134 2260572 .. 2260596 -  -4.1  -4.05193   CATCAAACAGAACAA          GGGGGTGAAGG TTA CCATCACCGGC          GTGAAAAATATTTGC  59 18
      BH2133 2258058 .. 2258085 - -12.1  -3.38316   CCATTATGTAAGGAA        GCACTTCCACC TAAGGT GATGGAAGTGC         TTATTCATTTACACG  86 34
      BH2132 2257604 .. 2257636 - -15.8  -3.04902   TCTTACTATATAAAG      TGAAAAAGCTCACC TTAAC GGCGAGCTTTTTCA      TTATTATAAAAGTAG 100 63
      BH2131 NONE
        sipW 2255963 .. 2255975 -  -6.2   -4.2828   TTTTATCTATGAAAA                CCGC CAAAT GCGG                ATTTCATCATGAGGT  71 32
        cotN 2255216 .. 2255245 -  -9.4  -5.07486   CACGTTGAAGAAAAA       GTCAAGGCAATG GACGTA CATCACCTTGAC        TCCTATCGGGTTTTC  93 48
      BH2128 NONE
      BH2127 2253707 .. 2253723 -  -2.2  -3.05914   ATCCAATTACACATA              GCCGTT CCCAT AACGTC              TCAGAAATCTTTGTG  42 160
      BH2126 2253485 .. 2253510 -  -9.9  -3.05384   TCTTTGCTTACCGAA         TTCGTTGTCAT CATT ATAACAACGAA          TTGAATGTTCTGTAA  72 51
        sinR 2253109 .. 2253139 -    -7  -4.39318   CAACTAAACGCAAAA       GCCAACAATC TCTAACGTTCT GATTGTTGGC       TTTTCCATTTTTGGA  76 6
      BH2122 NONE
      BH2121 2249703 .. 2249724 - -10.1  -4.91712   CCTAATGGATAAAAA           GAGGGGGCT TGAT AGCCTCCTC            ACGAAAATAAAATCG  93 101
      BH2120 2248059 .. 2248080 - -14.5  -5.14563   GGTTCCAGTAAAAAA           CAGCTCTGC CAAA GCAGAGCTG            TTTCGTTGCTAGACT 100 61
      BH2119 2246994 .. 2247004 -    -4  -3.85567   AACGTGAAATTCAAA                 TTGT CGA ACAA                 ATTGTCAATGGCTAC  55 409
      BH2116 NONE
      BH2105 2228418 .. 2228440 -  -2.8  -3.56568   CAAGGATTTTCCAAA           TGCTCTTTAA CGG TTAAAAAGGA           GAATAAACTTGCGAT  48 394
        gdhA 2224319 .. 2224354 - -14.2  -3.68557   AAAATACAGGTGAAA    CAACCCACAGACTT-CC CTC GACAAGCCTGTGGGTTG    TAGCATTGATGGTAA 100 105
      BH2095 2218141 .. 2218169 - -13.9  -4.87273   AAGAGTTTATAAAAA        CACCAGCGTTACA TCG TGTTACGCTGGCG        TTCTCGTTAATTTTG 100 32
      BH2093 2215821 .. 2215875 - -7.89999  -3.02511   GGTACTCCTCGAATA GGGTTTCTAGCTTATGACTGTCCCTC TGCA GAGGGACAGTCATAAGCT-GCTCGTC GCTCCTTGATTATGG  63 35
      BH2092 2215002 .. 2215017 -  -6.8  -4.66609   TATCGGACGTAAAAA              GACTCG TCGG CGAGCC               AGTAAGTGAGGTGGA  79 273
      BH2070 2190108 .. 2190120 -  -4.1  -3.28712   TTGTTGGTGCTACAA                CCCTT CTA AAGGA                CAGCTCGCCTACCAC  50 379
      BH2068 2189025 .. 2189048 - -12.5  -4.12738   GGACACTAAATGAAA          TGACCTCGG TATTAG CCGAGGTCA           TTTTTTCTATAAACC  93 41
      BH2063 2184294 .. 2184320 -  -5.3   -5.2189   CTAACTATGAAAAAA         CATGTTTTG TTACACTCG CAAAACATG         TTTTTTCTAGATTAA  83 91
      BH2058 2179374 .. 2179389 -  -3.2  -2.81535   TCATCAGAAAATTGA              CCATGC GCAG GCATTG               TTCCGAAAATATGGG  43 376
        sspH 2174022 .. 2174042 -  -3.3  -5.28176   CTCACCGACAAAAAA            GAAAGCA AATTACA CGCTTTC            TTTTTTGTTTTTGTG  76 131
      BH2031 2140032 .. 2140066 -  -7.1  -3.55801   ATTAATCCTGTGAAA     CTCCACCCTTTCC ACTATCCAA GGAGAGGGTGGGG     TAACTCTATTGCAGC  66 31
      BH2017 2120819 .. 2120844 -  -5.4  -4.91459   CAATAGTTATAAAAA         GTCCTTTCCC ACAAAG GGAAAAGGGC          CTTTTTTATTGAGAC  79 58
      BH1993 NONE
      BH1992 NONE
      BH1991 NONE
      BH1990 NONE
      BH1989 2085257 .. 2085271 -  -5.7    -5.252   GAGTGGCATAAAAAA               GGCTT ATACG AAGCC               GAAAAAGGAGGTGAA  83 476
      BH1976 NONE
      BH1975 NONE
      BH1974 2067291 .. 2067320 -  -7.3  -5.58074   TAATGATTAAAAAAA       CGATTTTCCTGCTT TCA AAGG-GGAAAATCG       TTTTTTGTCAATGGT 100 72
      BH1973 2065741 .. 2065753 -  -4.1  -2.71744   GATGATTAGATACGA                TCACT GCT AGCGA                AGAACCGGATGTTTA  45 19
      BH1972 NONE
      BH1971 2064635 .. 2064647 -  -2.7  -3.51924   TGTCGATTTATACAA                TGATC AAC AATCA                AACATGCCTGAAGTG  48 237
      BH1969 2063460 .. 2063488 -  -9.8  -2.78816   TGAGCGTTGATTAGA       CTTCGTCTTTGAA ATAC TTCAAAG-CGAAG        TCAGCAATCGCTCTA  71 38
      BH1963 2057858 .. 2057887 -  -4.9  -4.33621   CACCGAATGAAGAAA       TTCCGTTCGCTGG CCAC CCATTGATCGGAA        CGGCTTATGTGATTG  68 165
      BH1956 NONE
      BH1955 NONE
      BH1954 2050810 .. 2050831 -    -3  -4.61873   GCGTACAAAGGAAAA           CATGTAGT GATGGA ACAACATG            TGACTCTTTTGACCG  65 189
      BH1952 NONE
      BH1951 2047523 .. 2047557 -  -3.5  -5.28481   CATTTAATCAAAAAA    GCGAGCTG-CTTGATC CTTT GAAAACGTCAGCTCGC     TTCTCTTTATTATTA  76 38
      BH1939 2034193 .. 2034209 -  -9.4  -4.72007   GCTGAGGAAAAGAAA              GCTCGC TAATC GCGAGC              AAGTGATGGTCATAG  93 385
      BH1938 2033307 .. 2033356 -    -6  -4.67173   GAATGGAAAAAAGAA CAGCTGGCCAAGAACCCTCTTTAA TGAA TCAAAGAGGGTTCTTT-C-ATCTG GAATTGGATTATGAG  80 34
      BH1919 2008658 .. 2008673 -  -3.2  -3.11768   CTAGATCATGCAAGA              GAATGC AAAT GCACCC               CAATCAATATCACCA  46 72
      BH1918 2008031 .. 2008056 - -16.3  -4.45771   ACTTGAAAACAGAAA         CCAGAGAAGCA AATT TGCTTCTCTGG          TTATTTTAGGCTGGC 100 31
      BH1905 1990937 .. 1990969 -  -8.6   -5.4251   CTCAGACAGAAAAAA      GGTTCAGATCAT TTTATTTTG ATGATCCGAACC      TTTTTCTTACGTTTG  95 112
      BH1889 NONE
      BH1888 1974128 .. 1974158 - -14.1   -4.5442   CCTTGAACCATAAAA       TCGGTTGAACCGC AGCAA ACGGTCCAACCGA       TTTTTGTGTTGATGT 100 254
      BH1870 NONE
      BH1869 NONE
      BH1868 1947084 .. 1947103 -  -5.7  -5.28778   ATCATCGATAAAAAA            GAACGGA GACAAT TCCGTCC             AGAAAGAAAAACGTC  85 91
      BH1863 1941176 .. 1941188 -  -3.3    -5.055   CGAAGCCCGAAAAAA                GATCG AAA CGTTC                CAAGGCGAAGGCTCC  74 460
      BH1859 1936923 .. 1936959 - -18.4   -5.1861   TCCATTATGAAAAAA    TAACAAAAAACTTGGC TCGGG GCCAAGTTTTTTGTTA    ATCGCTAGCGTTGAG 100 30
      BH1854 1930263 .. 1930273 -  -2.6  -2.72511   TCCATCCTTTCAAAG                 TTAA GCG TTAA                 AAAAATGTTTCACTG  41 15
      BH1853 1929722 .. 1929753 - -10.3  -5.15117   GAAAATGGCAAAAAA      GACATTCGGTTGT CGCAAC AGAACCGAATGTC       TTTTCCGTTGTTAAT  93 36
      BH1819 1893284 .. 1893296 -  -4.1  -2.78891   ACGTGAATTTAACGA                GCTTA AGA CAAGC                ATTTATTTACAAACA  46 52
      BH1813 1888492 .. 1888519 - -17.2  -3.34715   GACTTTTTCTAAACA        TTACTGCAAGGG TGCT CCCTTGCAGTAA         CCATCACTTTGCCTG 100 80
      BH1804 1878224 .. 1878234 -  -2.6  -3.95567   AATAAAAGTAGCAAA                 TTTT ACG AAAA                 TATTACGATAGGGTG  53 84
      BH1803 1877437 .. 1877468 -  -8.1  -5.63517   CCTCCAAATAAAAAA      GTAGCACAAACCA TCACGT TGGTATGTACTAC       TCAATGTTTATATGC 100 44
      BH1787 1857264 .. 1857280 -  -4.3  -2.86656   CACGAAAATAGACGA              GCAGGCG AGC CGCCTAT              AGTTCACATTGTATC  48 76
      BH1786 NONE
        casA NONE
      BH1784 1855618 .. 1855670 -   -20  -3.18115   GTGGCAGAAAACAAT GGCGGGCATGAGGAAAGAAGGCGG TAATT CCGCCTTCTTTCTTCATGCCTACA CTTCCGCTTCTAGAA 100 21
      BH1782 1854384 .. 1854421 -  -3.4  -4.41494   CATTTGCAAGTAAAA   GCGATGCTGTCTGATT TTGGTG AATCACTCCACATCGC    AAAAACAAACGGGAA  62 261
      BH1779 1851898 .. 1851924 - -14.4  -3.12373   TAAATATTTTAAAAG         GGCGACCACGGG ATC CACGTGATCGCC         AGTCCATTTATTTTA  89 141
      BH1776 1849958 .. 1849992 - -17.5  -5.52096   AAAGGGAAGAAAAAA     TGGTTACTTTACGTT GCACA AACGTAAAGTAACCA     AGTATGTTTAGTCAA 100 33
         blt 1848529 .. 1848561 -  -3.4  -5.41143   CAGCCTCTAAAAAAA     CCATGCAAAGCAGGT GAAA AGCTGCCA-GCATGG      TTTTGGATTACACGT  79 33
        bmrU 1847243 .. 1847260 -  -2.7  -3.46359   AATAAGTGAACAAGA             TCGTCAA TCGG TTTACGA              GTTTTATGCAGAGAA  48 157
      BH1772 1845222 .. 1845255 - -10.4  -3.88498   GGGTTAGACATGAAA     GGACACACACCC ATTACTGCTA AGGTGTGTGTCC      ACATGTATGACCGTT  84 39
      BH1761 1834413 .. 1834437 -  -9.4  -5.22039   GCTAAACGTAAAAAA          GTGAGATGTC AAATG AACATCTCAC          TTTTCTTTTCCTAAG 100 22
      BH1752 1825635 .. 1825664 - -12.1  -5.71712   TCCGACATAAAAAAA       GGTGCCTGCTCGC ATTA GCGATAAGGCACC        TTTCAATGATTTAAG 100 36
      BH1745 1820691 .. 1820709 - -10.4  -3.59279   CACGAGAACAAGCAA             TTAAGCAG CGA CTGCTTAA             CTTAGAATCGGTTCA  78 433
      BH1743 1819518 .. 1819543 - -14.9  -5.23316   TACGACATCAAAAAA         GCAACAATGAG AGGG CTCATTGTTGC          ATGGTATGTGTTGAT 100 425
        dapA 1818477 .. 1818498 - -10.2  -5.05505   AGGATAAAGGAAAAA           GCACAGGA TGATTC TCCTGTGC            TTTTTTCATAAGTAA  93 43
      BH1735 1808959 .. 1808988 -  -7.9  -4.19506   AGCCCAAGTTGAAAA       GGAGTATGGAC GGTAAAAG GTCCGTACTCC        TTTTCCATTCACATT  77 185
      BH1726 NONE
      BH1725 1796606 .. 1796635 -  -7.2  -3.77219   ATCACCCAAGGGAAA       GAGCCAGACG TGTTTCATGT CGTCTGACTC        TTTTCATCCGTTATT  68 36
      BH1723 NONE
      BH1722 1794397 .. 1794433 - -19.7    -3.767   GAGCCACCGATTAAA    GTAAAACTCCTCTCACC ACA AGCGAGAGGAGTTTTAC    TTACTTCATTTCGAA 100 31
      BH1710 1785453 .. 1785473 -    -9  -5.89947   CAAATGTAAAAAAAA            GATCGACG TTGTC CGCCGATC            TTTCCGTTCGATTAC 100 37
      BH1709 1784538 .. 1784568 -  -6.9  -3.67976   GTGAGGAAGGGGAAA       GAACACGTGAC AAGTGAACG GTCGCGTGTTC       TTTTTTACTTCTTTA  66 77
      BH1705 1782354 .. 1782396 -  -9.3    -3.737   TAATCCCTTATGAAA CAAGCCCC-CATTAAGCC TATCAACT GGCTTAAAAAGGGGCTTG TTTTTACTCTGCTGG  76 29
      BH1703 NONE
        ponA 1777914 .. 1777935 - -10.9  -5.83822   TAGAGCCAAAAAAAA           CGGCT-GCCA TCC TGGCGAGCCG           TTTTTTCGCGCTATT 100 36
      BH1701 1776345 .. 1776356 -  -4.4  -2.64462   AATAACGAGAATCGA                CTCA CTCA TGAG                 CAGTGAAATAAAGCG  46 239
      BH1678 1751165 .. 1751190 -   -12  -4.07687   ATGGTTTGGGTAAAA         GCTTGAGTTC TGAATG GAACTCAAGC          TTTTTTGTCATTTTA  91 38
      BH1624 1697765 .. 1697787 - -14.9  -3.94404   AACGAGTGAAGTAAA           GAGCTGGGC TTGGT GCCCAGCTC           TTTTATTTGAAAAAG 100 28
      BH1611 1686173 .. 1686193 -  -6.9  -5.31545   AATAACAGCAAAAAA            GCCTGAT CGACAAC ATCAGGC            TTTCTTTAGTGAAGG  89 20
      BH1605 1681699 .. 1681709 -  -4.6   -5.9003   AAAGGAAGAAAAAAA                 CGGC TCC ACCG                 AAAAGGGCCGCTTTT 100 53
      BH1604 1681095 .. 1681115 - -13.3  -5.04356   TGAAAGAATGAAAAA            GACTCGGGA TAA TCCCGAGCC            TTTTTTCCATATATT 100 39
      BH1602 1677822 .. 1677843 - -10.2  -5.81412   TGGATGTAAAAAAAA           CTAGCTGG GTAACG CCAGCTAG            TTTTTTTACAATAGG 100 61
      BH1583 NONE
      BH1582 1658992 .. 1659024 -  -6.2  -3.29508   ATAAGAAACATTGAA      GCTGACAAACGCCT CTCTC ATGCGTAGGTCAGC      TTCTTTTTCCCCCTA  60 38
      BH1566 1645399 .. 1645422 - -13.2  -3.09004   TTATGGTGAAAATGA          CCACGGTGTC ATCA AACACCGTGG           TTAATCTCTTTTAAT  91 83
      BH1565 NONE
      BH1564 1642916 .. 1642929 -  -5.3  -4.26076   GGAGTTTCATCAAAA               CTTGT CACA ACAAG                ATGCTATCCCGCTTC  65 186
      BH1562 1641214 .. 1641259 -  -2.7  -5.44638   AGAATAAAAAGAAAA GCTGTGCTAAAGTCGAAACGA AGCGAA TC-CAGCGACTT-AGCACAGC TTTTTGAATGTTGGT  78 45
      BH1559 1638679 .. 1638708 -  -2.1  -5.20154   ATATAATGGAAAAAA       GTCAATTGGCTTT GCGT AAAGCAAGTTGCC        AAAAAGAGGGAGAAT  73 493
      BH1549 1626865 .. 1626879 -  -4.2  -3.81958   ACCGTTAAAGAAACA               GCAGTC CCT GATTGC               CTTGTGTTGTAAATT  55 518
      BH1547 1623314 .. 1623371 - -15.2  -3.47526   TCATCAATTCAAACA TCAAACATTCGGGGTAGGATAAGAGGG TCTCG CCCTCCTATGCCACCCC-AACATTTGA CTAAGAACCTTATTT 100 263
        uppP 1599556 .. 1599578 -  -9.1  -5.47159   CTGTAAGACAAAAAA           CAGCCCTAC GTAAT GAAGGGCTG           TTTCCTTTTCCTATT  95 36
      BH1518 NONE
      BH1517 1595662 .. 1595696 -  -5.3  -4.82667   TGACCATATGAAAAA    GAAGATGATCTGCCTGT AGG ACAA--AGATCATCTTC    TTTTTCATACTCTTG  74 46
      BH1516 1594092 .. 1594112 -  -4.8  -3.52321   TAGTGAAGGAAAAAG           CTGAGAGTA CAGT TACTC-CAG            TGGTCGTGACTAATA  56 425
      BH1514 NONE
      BH1513 1590615 .. 1590638 - -12.4  -4.23391   GAAAGAAAGTAGAAA          GCAGGGACCT GTGG AGGACCCTGC           TGATCTAAAGGGGGT 100 103
      BH1512 1589810 .. 1589832 - -10.6   -4.4715   TGTCAATGGATAAAA           GCTTGGGG TGTTAAG CCCCAAGC           TTTTGCACGTTAAAA  91 110
      BH1507 1583619 .. 1583630 -    -3    -4.258   TGATGTACTAATAAA                TAAC GCCG GTTA                 TGGTGTGTTTGAACC  58 469
      BH1505 NONE
      BH1504 NONE
      BH1503 1579320 .. 1579353 -  -9.7  -4.42238   GGACTTCAAGGAAAA     CGAACGTACGTTC TTGAAATC GAATGTACGTTCG      TGTATACTGGAGTTA  90 334
      BH1501 1578036 .. 1578064 - -13.3  -3.37877   ACGGTTCAATAAAAG        GAAGCTCTGTC GATCAAA GACAGAGCTTC        TTTTGTATCATCATT  93 36
      BH1494 1571539 .. 1571569 - -18.5  -5.11033   TATAAGGGCAAAAAA       TAGCCTTAGTGCC GATGT GGCACTAAGGCTA       TTTGCGAAGGTTGAA 100 23
      BH1493 NONE
      BH1492 NONE
      BH1491 1567764 .. 1567783 -  -7.9  -4.75372   ATTATGTATCAAAAA            GAAGAGG AAGAAG CCTCTTC             TTTTTGATTTGGTCG  86 46
      BH1482 1561612 .. 1561635 -  -8.2  -5.74086   AAACCAAATAAAAAA          CACATCGC AAACAAAA GCGATGTG           TTTCCTTACCCATGT 100 46
      BH1481 1560404 .. 1560425 -  -7.3  -2.55015   AGTCTATGTAATGCA           CCCCTCT TTTTTCCT AGAGGGG            TGTGTTTCGTTAAAG  59 35
      BH1479 1559252 .. 1559277 -  -6.7  -4.19624   TACGCTTAATACAAA         CGCCCGGGACA ATAT CGTCATGGGCG          TTTTACATAAGAGGG  73 28
      BH1471 1550959 .. 1551002 -    -3  -2.68487   GGAATTACGAGAGGA TTAGCGCAGGCGGGAGCAAAC GGA GTTCACATC-GCCCGCGCCAT CATTCGCAAACGAGC  41 44
      BH1467 1547490 .. 1547528 - -12.5  -3.04517   AGCCTCCTTTAAAAG   GGAGAGGGCGACTCCAA CACCT TTCGAGTCACCCTCTTC   TTATACTTACTTAAA  84 36
      BH1466 1546132 .. 1546148 -  -6.5  -5.30616   CTACCGAAAGAAAAA              CATCGCC GGT GGCGATC              CGAAAAATCCCCTCG  87 354
      BH1459 1540495 .. 1540513 -  -2.2  -3.99955   AAGAGAGCAAGTAAA             TGGGGGCA TTG CGCCTCCT             TTTTCACTTGAAAGA  53 106
      BH1456 NONE
      BH1455 1535715 .. 1535725 -    -4  -3.20207   AATAGCACTTAGTAA                 TGAT TTC ATCA                 TGGCGATAGTCTTAA  48 23
      BH1454 1534556 .. 1534576 -  -9.7   -3.9009   AATGGAGTGGAGAAA            GCTCGGC AGCTGAA GCCGAGC            ATTCCTCGCAAAAGC  81 96
      BH1448 NONE
      BH1447 1531578 .. 1531606 -   -14  -4.67608   GATTTGAACAGAAAA       CGGAGGTCGGATC AATT GATCC-ACCTCCG        TTTTTTCTAATCAAA 100 32
        fumC 1528585 .. 1528617 - -17.2  -2.87581   GGAACGGAAAGACTA      GAAATGCGGAAGGA GAAAA TCCCTCCGCATTTC      TTTAGCCTTGTGGGT 100 27
      BH1443 1527368 .. 1527393 -  -4.1  -3.29144   GCATCGCTGTGACAA         CCTTTGGTTAT TTAG ATAAACAAAAG          GAAGGCATTATTAAA  50 507
      BH1440 1526172 .. 1526182 -  -2.6  -4.80178   TATGAACTAAGAAAA                 TAAT GTG ATTA                 ATCCTTGGGCTAAAT  65 6
      BH1439 NONE
      BH1438 1525150 .. 1525170 -    -9  -5.48028   CAAATAAAAAGAAAA            GGAAGGCC ATCAA AGCCTTCC            TTTCGCTATGATTCA  95 31
      BH1427 1514299 .. 1514324 -  -3.1  -4.09864   ATCGATCCTGCAAAA         CGGGATGAAGG TGTT CCGTCAGCACG          CGATTGAAGGAATGA  57 290
      BH1422 1508482 .. 1508526 -  -8.8  -4.43477   TCCAGGCAATGAAAA GTATGACACGTTTCTTCGCTC CTTA GAA-GAATAAACGTGTCATTC GTTCATCTGTTCCAC  85 273
      BH1413 1498805 .. 1498862 - -15.2  -3.47526   TCATCAATTCAAACA TCAAACATTCGGGGTAGGATAAGAGGG GCTCG CCCTCCTATGCCACCCC-AACATTTGA CTAAGAACCCCATTT 100 26
      BH1406 1488683 .. 1488709 -  -5.1  -4.68511   TTGAAGATAAATAAA        CAGGG-GACGGA GTTA TCCGCCGCCCTT         TTTTTTAGGTTTTGG  74 11
      BH1402 NONE
        gcpE 1483896 .. 1483916 - -14.1  -5.09521   GGAACAAATGAAAAA            GCATAAGCG TTA CGCTTATGC            TTTTTCTAATTCTTT 100 20
      BH1399 1482574 .. 1482602 - -19.1  -3.32647   CGTTAACGACACGAA        GAAAAGACCGGAA GCA TTCCGGTCTTTTC        CCATTTTTAAGAAAG 100 68
      BH1393 NONE
         ppk 1475696 .. 1475728 -  -7.8  -5.17786   GAACAAAACGAAAAA      GGTTCGGATCAT TTTATTTTG ATGATCCGGACC      TTTTTTCTGTTGATT  88 176
      BH1387 1471138 .. 1471164 -   -18  -5.24515   AATAAATAAAGAAAA         GGCCGAGCTTGG AAT CCGAGCTCGGCC         GCTTTAAGTATACTG 100 41
      BH1384 1467864 .. 1467875 -    -3  -4.55004   AACACAAAATATAAA                TTCT ATAA AGAA                 ATTCTTTCCTTGTCA  62 47
      BH1383 NONE
      BH1382 1466244 .. 1466266 -  -5.6  -5.63374   TGAATAGCAAAAAAA          CTGTGTCCC TTAATT GGG-CACAG           TTTTTTCGGCTACTT  93 35
      BH1353 1439663 .. 1439681 - -10.3  -2.79098   GGGAGTTATTAAGGA             GGAGCCT GAGGG AGGCTCC             TTTTTTCTTATGCTC  73 49
        rpsT 1423759 .. 1423783 -    -5  -5.42862   AGAGCCTGAAAAAAA         GCCTGCTCCGT TATC AAGGAG-AGGC          TTTTGTCCGTTACGC  87 35
      BH1338 1422159 .. 1422170 -  -2.2   -3.4398   CCCTAATCGAAAAAG                CTGC GGAT ACAG                 AGTTTGCGATTAAAA  47 269
      BH1336 1420680 .. 1420705 - -10.6  -5.38958   ATGGATAAACAAAAA         CAACCACTTT TATCAC AAAGTGGTTG          TTACGGATTAATGTC 100 33
      BH1332 NONE
       comER 1415736 .. 1415769 - -12.5  -4.18018   TTTGCGTAGCGAAAA     TGATAAAGGGCAGGG ATAT CCCTGTCCTTTATCT      CTTACAAGGAGGTGA 100 42
      BH1321 1409051 .. 1409075 - -11.5  -5.44721   ATGATGGCAAAAAAA          GACGAAGCCCA TTT TAGACTTCGTC          TTTTTTACACGTTTT 100 128
      BH1319 NONE
      BH1318 NONE
      BH1317 NONE
      BH1316 NONE
      BH1315 NONE
      BH1314 NONE
      BH1313 1402698 .. 1402715 - -11.3  -5.60993   GCTTGCACAAAAAAA             CAGGGCA GTGG TGCCCTG              TTTTATGTTTGTCTC 100 28
      BH1312 1401713 .. 1401731 -  -3.8  -4.11394   ATGTTAGGTGGAAAA             GAAAAAGC TAA GCTCTATC             GAGAGGGGACGTACT  59 445
        pssA 1400563 .. 1400574 -    -3  -4.41047   AGCCTGCAAGTAAAA                TTTC TCAT GAAA                 CCCTTGTCGTGTCAA  60 133
      BH1309 1400187 .. 1400210 - -13.9  -4.56597   TTGTTGGCTGAAAAA          GGAGCGAGG GGTTGT CCTCGCTCC           TTTTTTCAATCGCCG 100 58
      BH1305 NONE
      BH1304 NONE
      BH1303 1394534 .. 1394561 - -11.4   -3.2657   AAAAAAGATATGTAA        TGCCCCCTAT TTGATTTG ATAGGGGGCA         CATGCATTTAAAGAG  82 33
      BH1300 1391113 .. 1391145 - -13.5   -4.3129   TATCCATGATCAAAA      GAAAAAGGAGCCCTA AAA TTGGGCTCCTTCCTC      TTTGCTTGTTCGTTT 100 5
      BH1297 1388469 .. 1388489 -  -2.7  -4.00788   AAAAGAGAAAGATAA            TCATTTA TGACTAT TAAATGA            TCTCTCGCGAAAAGA  55 58
      BH1296 1387174 .. 1387188 -  -8.6  -4.82901   TTTTTTTTACAAAAA               GTAAGG AAT CCTTAC               TGAGGAAGCCTTATT  88 104
      BH1290 1381465 .. 1381481 -  -5.1  -2.79915   ATGCACGTTACCATA              TGTGTAG AAA CTTCACA              CTGGAGGTGCAAAAC  50 145
         xre 1380984 .. 1381005 -  -4.5  -2.63347   TTTAATTATAACGTA           TTTTTGGAA CAGA TTCCATAAA            CTTTTATTCTCTCAG  47 29
      BH1287 NONE
      BH1286 1379462 .. 1379473 -  -5.8  -3.65046   CTGCTACGCCAAGAA                CAGG TACC CCTG                 GTTGGGTAAATATCC  60 479
      BH1284 1376784 .. 1376820 - -17.6   -3.1085   GGAATGTACGTAACA   TGCAAAAAAGCGGACTC TACT GAG-CCGCTTTTTTGCA    TACTTTTATCCAACT 100 31
      BH1281 1374595 .. 1374621 - -10.2   -4.1157   GATCAACAATAACAA         GCCAACCTCA GAATGAA CGAGGTTGGC         TTTTCTTAAGATGGT  86 31
      BH1278 1373199 .. 1373228 - -10.9  -3.07994   TTGAACCTTAGGGAA       TAACCGATCTC TTAAGATG GAGATCGGTTA        TTTTTTCGCTCTAAA  78 23
      BH1257 1352579 .. 1352591 -  -2.7  -3.14978   GAATATGAAGAGATA                TACCA GTA TGATA                GAAAAATGCTAGCTT  44 34
      BH1256 1351861 .. 1351898 - -14.3  -3.41292   AGCGTTAATACAACA   CAAAGCCCACTCAGTCA CTTA TGACCGAATGGGTTTTG    TTTCGTTATTTTGCG 100 31
      BH1254 1350008 .. 1350022 -  -2.1  -3.88899   AAAAAGAGCAAAACA              GGATCG CGAA CG-TCC               TTGTCATGGTTGCTG  53 224
       spoVB 1324261 .. 1324273 -  -4.8  -4.01419   CAGCAATTAAGGAAA                CTCG GCTAT CGAG                ACATAAAAAAAATTT  63 504
      BH1230 1321687 .. 1321717 - -16.3  -3.71793   CAGATTAATACATAA       GAAAAGCGCAGCC TCAGT AGCTGCGCTTTTC       TTTGCTCATCCTTTT 100 41
        nifS NONE
      BH1216 1308486 .. 1308508 -    -7  -3.83375   TTAAAATTAACAGAA          GCGAGCTCC GTATAA GG-GCTCGC           TTTTTGCTGGATGAT  69 43
      BH1211 NONE
      BH1210 NONE
      BH1209 1302233 .. 1302265 -  -8.5  -5.50925   AATCAACAGAAAAAA      GGTTCGGATCATC AAAATAA AAGGATCCGAACC      TTTTGGATTACGTCT  95 75
      BH1207 1299888 .. 1299906 -  -4.6  -2.73364   GGTCCATCCTAACGA             CCAAAC TGGATTT GTTTGG             AAATTAAGTGTATAA  47 260
      BH1206 1299547 .. 1299574 - -12.7  -3.95554   GGATGGAATAAAACA        GCCCAGGACCC ATTGTA AGGCCCTGGGC         ATCATCCTACAATCC  93 32
        ccdA 1286028 .. 1286068 - -15.5  -3.84825   TTTATCCACATGAAA  GAGGCTTTTCAGATGAGGT ACG ACCTCGGCTGAAATGCCTC  TTTTTTTACTATAGG 100 53
         hit 1281974 .. 1281992 -  -8.9  -3.01848   GAAATAAAAAAGGGA             GGGAAAG GATGT CTTTCCC             ATTACAGATGTTCAC  69 27
        serC NONE
      BH1186 1280081 .. 1280098 -    -7  -4.76191   ACAGATCAAAAGAAA             GCAGCT ACGAGG AGCTGC              TTCACCTTATTTGAC  81 69
         hpr 1279229 .. 1279259 - -11.3  -7.07835   CAAAAAAAAAAAAAA       CAGAAAGCAGGAA GGAGT TTCCTGTTTTCTG       TTTAATGTATTATGA 100 80
      BH1183 NONE
      BH1182 1276988 .. 1277017 - -10.9  -5.37345   CGTAACCATAAAAAA       GAGGTTACCAA TTTAGCTT TTGGTAACCTC        TTTTTTGACGTTAAG 100 67
      BH1180 1275869 .. 1275906 - -23.1   -4.5442   GTGCTAATGATAAAA   GATAAAAGATGGAGGCT ATAT AGCCTCCATCTTTTATC    TTTGTTGTGAGAGGA 100 109
        prsA 1274347 .. 1274397 - -23.1  -4.06491   GTAATTCCACACAAA TGAACTTGAAAGGCACCT-T-CAGC CTA GCTGTAAAGGTGCCTTTCAAGTTCA TTAGGATTCGTCTTC 100 26
      BH1162 1261359 .. 1261385 - -11.7  -4.57837   ACATTCTGCGAAAAA        GACCGAGACAGA AACT TCTG-CTCGGTC         TTTTAGCGGTGGAAC  95 28
      BH1159 1257585 .. 1257607 -    -7  -3.21872   GTTAAACACATGTAA          GGGTGTCCC GTGATA GGG-CACCC           TTTTTGTACTATAAA  60 111
      BH1147 NONE
      BH1146 NONE
      BH1145 NONE
      BH1144 1239626 .. 1239639 -  -3.8  -3.31537   ACTATACCATAGCAA               CCAC TTTTCT GTGG                ACAGCTAAGCCTCTT  50 30
      BH1143 1239356 .. 1239369 -  -3.8  -2.88044   GAGGTGAGAAAATAT               GCAC GTCCTA GTGC                TCTTCGTAGATGTGA  46 19
      BH1142 1239085 .. 1239110 -  -5.5  -5.28176   TCTACGTATAAAAAA         CAACCATGA GCAAACAA TCACGGTTG          TTTTCAAAAGGGTTA  85 38
      BH1141 1238000 .. 1238032 -  -8.6    -3.543   TCAGAAAATGGACAA      CATGCACAAAGA TTCTTTTCT CCTTTGTGCATG      TTTATGAAAGCGTTT  72 53
      BH1140 1236794 .. 1236824 -  -9.1  -4.44797   CGATGAACAGTAAAA       CAGCCACCTTG ATATGAGGG CAAGATGGCTG       TTTGGTTTACTTATT  86 36
      BH1128 1223384 .. 1223422 - -12.6  -4.93177   TAAAAAGCAAGAAAA   TAATCCCGTATCATCTTA GTT CAAGATGGTACGGGATTT   GCTTTGTATCAATTA 100 38
      BH1111 NONE
      BH1110 1199140 .. 1199167 -  -6.4  -5.66229   ATCAATAAGAAAAAA        GGAAGTG-AGC TTCTCTG GCTACACTTCC        TTTTTACGTTCGCGT  95 16
      BH1099 1185740 .. 1185761 - -14.5   -5.1485   CAACGAATAGAAAAA           GCGCGACTA ATTT TAGTCGCGC            TAAATGTGTATTAAA 100 314
      BH1098 1184907 .. 1184917 -  -5.4  -4.42962   CATATGAAAAAAACA                 CATG ACG CATG                 GCTTCTGGTTTTAGT  70 385
      BH1097 NONE
        glgC NONE
        glgD NONE
        glgA NONE
        glgP 1166364 .. 1166395 -   -11  -4.19953   GACTGAATTTGAAAA      CGCCCTAAGCAT GACGATAG ATGCTTAAGGCG       TTTAGAAGAGGTTAC  90 37
        fhuB NONE
        fhuG NONE
        fhuC 1163255 .. 1163279 - -10.7  -3.32936   CAAAGTAACAACAGA          GCCCCGTCC AGTGTAA GAACGGGGC          TTTTATGCAATTTAC  80 135
        argE 1138203 .. 1138245 - -14.2  -3.13773   TCTTAGAGCGAAAAC GAGAACTCCCGTACCCCGAT TTC AGCGTGATACGGGAGTTTTC TAGTGCTGATCATTT  95 35
      BH1057 1136158 .. 1136182 -  -4.2  -4.93316   TAATAATATGAAAAA          TCAGCTTACC CAACC GGAGAGCTGA          TTTTTTTATGGTTTG  71 31
      BH1053 1130148 .. 1130175 -  -9.9  -3.35283   ACAACTACTCCATAA        CGCTCTAGGGA CGAGTT TCCTTAGAGCG         GTTTAATTGCGTCTA  75 18
      BH1046 NONE
      BH1045 1123317 .. 1123346 -  -4.9  -5.60993   CTTTTTATAAAAAAA       TGGGAGC-GCACCG AAT CGGTGAAACTCCCT       CGTCCGTATTTGCAA  93 83
      BH1036 1115767 .. 1115790 -  -8.9  -2.98088   CCCGAAATGTACATA          GCCCTTCTC GCTTAG GAGAAGAGC           TATTTCAGTTATTCA  69 34
      BH1035 1114354 .. 1114371 -  -4.9  -2.79133   CAACTTGTCACTATA             CATGATC ACGG AATCATG              AGACGACAGCCTGCA  50 21
      BH1034 1113670 .. 1113703 -  -6.1  -4.74219   AGAAATAAATTAAAA     TGACCTCA-GGCTC ATCTTTA GAGCTTTGAGGTCA     GGCGCTTCGTTAAAA  80 9
      BH1033 1112369 .. 1112394 - -11.9  -3.35054   ATCGTAAAGAAGAGA         CCCATAGGGTA AAAA TGCCCTATGGG          TTTTTCGTTTCGAAA  86 226
      BH1024 1103542 .. 1103565 - -14.6  -5.04175   TTAAGCATACAAAAA          TCCCCCCTGC TGCT ACAGGGGGGA           TTTTTCTTAGTTTTT 100 32
      BH1019 NONE
         dps 1098721 .. 1098753 - -13.4   -4.3467   ATCTTTACATGAAAA      CCCCCTCATACACG GGTTT CGTGAGTGAGGGGG      CTTCAGACGTTACTT 100 35
      BH1016 1096183 .. 1096219 - -18.7  -4.05389   TAGAGAGATTAGAAA    CAGGCCGCTCCTCGTCA AGT CGACAAGGGGCGGCCCG    TTCGTTTATGGTGAC 100 87
      BH1011 1089582 .. 1089610 - -10.3  -4.95876   AAGGATAATGAAAAA        CAACCTGAGTCAA TCA TAGGCTCAGGTTG        TTTTTATCCGGAGTT  93 50
      BH1009 1088284 .. 1088300 -  -2.3  -2.93701   CTTACGAAAAAAACT              CCACTTT GTC AAAATGA              CCAAACAAGGTGAGT  42 52
      BH1008 1087250 .. 1087266 -  -7.2  -5.05505   ACTATAAACTAAAAA              GCCACC TAACT GGCGGC              TTTCCGTTTCATTTG  86 14
      BH1002 1078661 .. 1078693 - -12.2  -4.90917   AAACGTAATCAAAAA      GGTTCGGATCAT TTTATTTTG ATGATCCGAACC      TTTTTTTCTTGCTTA 100 149
      BH0998 1074819 .. 1074848 -  -8.7  -4.37886   CGATTTTTCATAAAA       CGAGACTGAGTCTA TCA TGGA-TCAGTCTCG       TTTTTTATAGAGGAT  85 67
      BH0984 1060922 .. 1060935 -  -6.7  -3.30243   ACCGATCCGGCAGAA               CTGTC ACAA GACAG                AATGGAGGTCATTGA  62 348
      BH0981 1057296 .. 1057311 -  -3.3  -2.50779   ATTAGAAGGCAATAT              TACAG TGAGAT CTGTA               GATAAGGAACAAATT  42 514
      BH0971 NONE
      BH0970 1043373 .. 1043409 - -10.1  -3.06228   CTTATCATAAAGAAT    CCCCGTTCATGCTCTAG TCA CGCAAGCACAAACGGGG    GGAATGAATTACTGC  75 34
      BH0969 NONE
      BH0968 1039668 .. 1039686 -  -4.5  -3.60395   TTAGACAATAATGAA             CGGTTAC TCTTG GAAACCG             AATTGCACTGTCTTC  54 206
      BH0954 1025456 .. 1025478 -   -15  -4.14392   ATACGTACATACAAA           GAGCATTGGA TCA TCCAATGCTC           TTTTTTTGGTTCTCC 100 158
      BH0952 1016245 .. 1016270 -  -8.4  -4.66163   ATTCTCATTTAAAAA         GAGTTGATGA TATTAG CCATCAACTC          TTTTTTTGCCTTTTA  88 12
        gsaB 1010326 .. 1010351 -  -9.8  -4.67552   GTTACGAAAAAATAA         TCCCCTCTGT GCGTTT ACAAAGGGGA          TTCACCTTTTTAAAT  93 27
      BH0942 1009015 .. 1009037 - -10.6  -4.70659   GTTGATATCTAAAAA           CCTCCTGC CGACAAT GCAGGAGG           TTTTTATGTTCATTC  93 35
      BH0937 1004623 .. 1004652 - -16.5  -5.35224   CCTACAAAAAGAAAA       GAGGTCGCAACGC GAAT GCGCTGCAACCTC        CTGAAGTTAATCCGG 100 32
      BH0936 NONE
      BH0935 NONE
      BH0934 1001988 .. 1002003 -  -6.8  -5.52986   ATCTCATGAAAAAAA              CCTCGC AAAA ACGAGG               CTTTTCATCATTGAT 100 33
      BH0929  998257 ..  998284 - -10.7  -4.45399   ACATTAACACTAAAA        CACCTTGCAAG GAGCTT CTTACAAGGTG         TCAAAAATGATTACT  91 36
      BH0927 NONE
      BH0926  997513 ..  997544 -  -8.7  -5.38958   AGGGATAAAGAAAAA      GCACCCCAATGCC AAATGA GGCATTGGAGCGA       AATAAAAGACGGTGA  95 41
      BH0923 NONE
      BH0922 NONE
      BH0921  994956 ..  994980 - -10.7  -4.11275   ACAATGCAAAGGAAA          TGGGCCTCACC AGT AGCGAAGCCCA          TTCAACCTAGTCTAT  88 37
      BH0920  994038 ..  994054 -  -3.8   -3.6279   AAACCCCTTTAACAA              TTCTTA CTTGT TAAGAA              AATGAAAGGTTTACG  54 36
      BH0919 NONE
        ectC  992205 ..  992245 - -13.3   -4.3587   CATTAACAATATAAA  GGGGGAAAGGACGCAAGCC TCA GGCTTACGTCCTTTTCTCA  TTATTCGTCGTCGAC 100 26
      BH0914  987389 ..  987417 - -11.7  -4.82756   ATATAATCAACAAAA        CCGACTCTGACTT ATG ACGTCTGAGTCGG        TTTTTGGTAGTTTCG 100 8
      BH0912 NONE
      BH0911  984716 ..  984732 -  -5.1  -3.33525   TTGATTGATATAAGA              GACGGAA AAG TTCAGTC              ACCACGAGAGCGGTC  54 20
      BH0910 NONE
      BH0909  983218 ..  983241 - -13.2  -3.90112   TTGTTTCTAATCAAA          GAGCTGCCCA TATG TGGACAGCTC           TCATCTTTTCACAAG 100 34
      BH0908  982827 ..  982860 - -14.1  -5.24531   AGCGCTCATAAAAAA     CTAGACTTGTCAC GATGGAGT GTGACAAGTCTAG      TAGTCTAATGATCGG 100 30
      BH0906  979368 ..  979398 -  -9.9  -5.28778   ATTATGGATAAAAAA      GAAACCAC-GTC-GC TGA GCTGACAGTGGTTTC      TTTTGATCTTTATTT 100 35
      BH0896  969031 ..  969051 - -11.2  -4.78752   ACTATAAGCGAAAAA            GAGCTGGA CGGAT TCCAGCTC            TTTTACATTTTTCAA  95 42
      BH0893 NONE
      BH0892  964739 ..  964765 -  -2.2  -5.60864   CAGAGACGAAAAAAA         CTACGATCCTAA CCT CTGGAATCGAAG         GCACAGAAACGGTAG  81 415
      BH0889  962372 ..  962396 -  -7.9  -5.37865   GCAATAAGTAAAAAA          TGGTGACCC TAAAACG GAGTCACCA          TTTTTTTACTTATGA  93 31
      BH0887  960513 ..  960535 - -10.6    -5.243   GAAAGTATGAAAAAA           GACGTTTCTC AAA GGGAAACGTC           TTCTCTGCGTAAAAA 100 99
      BH0884  957291 ..  957315 -  -7.1  -3.40522   ATGGTTGGAGCATAA          GAGGTGGTC ATGAGTG GGCCACCTC          TTTTTGTTGGTTTTT  65 8
      BH0880  954868 ..  954912 -   -16  -2.92444   AGACTCAAAAAAACG TAAAAGCAAATCCCTCCGAC AACAA ATCGAAGGGATTTGCTTTTG TTCTAATTGGCTTTT 100 28
      BH0878 NONE
      BH0877  951484 ..  951505 - -10.1   -5.1101   TGACTATTTAAAAAA           GCTGTTGGG ATGG CCCGACAGC            TTTTGCTATTCGTCC  93 31
      BH0874  946840 ..  946880 - -17.1  -3.00476   ATCGTTAATGATAGA  GCAAAAGGCTGTTTACC GTTAGTA GGTGAACAGCCTTTTGC  CGTGTTAGCTCGCTT 100 30
      BH0868  940327 ..  940349 - -16.4  -4.84918   TGGAGAAAGATAAAA           TCGCTGAACG ACT CGTTCAGCGA           TACGTTTTCTAGAGT 100 34
      BH0862  933243 ..  933274 - -11.6  -2.86177   AGATTGTATACGAGA      GCCTGTGCCTTTAT TCAT ATGAGGGCACAGGC       TTTGGTTATTTTTTG  80 31
      BH0861  932889 ..  932905 -  -3.6  -3.27278   AAATGCAACGAAAAT              TCGAGC GAGCG GCACGA              TTAAGTCAAAACGGA  48 46
      BH0856  928620 ..  928664 -  -2.3  -3.29591   ACTAGCCAAATGTAA TAAAAAAGTTCGGATCATC AAAATAA AATGATTCGAGCTTTTTTC TGTTTGCTTCATGGG  45 124
      BH0851 NONE
      BH0850 NONE
      BH0849 NONE
      BH0848  923169 ..  923187 -  -6.7  -5.84432   CATAACATAAAAAAA             GCCATGC TCCGC GCATGAC             CCTTAGGATTTACCT 100 28
      BH0847 NONE
      BH0846  921332 ..  921362 -  -8.4  -5.82172   ATCAATAGAAAAAAA       GTTCGGATCATC AAAATAA AATGACCCGAAC       CTTCTTAATTGCTGT 100 44
      BH0845  920071 ..  920112 -  -7.6  -3.09581   GAAAGGGGGAAGACA CAG-CCATAAAGAT-AGGAG TCTC CTCCTTATCTCTATAGTCTG CACCTTTTCCTTTCT  63 83
      BH0844  917931 ..  917955 - -11.6  -5.44119   CTTATGGCAAAAAAA          GAAACCAAGT GGTGA ACTTGGTTTC          TGTATAAATAACTAT 100 37
      BH0843  916438 ..  916457 - -13.6  -3.80114   GATGAATGGACGAAA            GGGCTGCT TTTG AGCAGCCC             CTCGAGTTTCGTACA 100 41
      BH0839 NONE
      BH0838  911420 ..  911433 -  -5.3  -3.23899   CTCGAACGAATCCAA               GCAAA ATGC TTTGC                CGAAAATATTTCGTC  52 479
      BH0835  908964 ..  908990 - -10.1  -3.58854   GAATTATAATGACAA         CGAGGTGGCAC AAGTA GAGCCACCTCA         ACGTGTATTTGTCTA  79 55
         vpr  902940 ..  902965 - -11.9  -5.15969   TTTCAACCGAAAAAA         GAGCTTGGGGT GTAA AGCCCAAGCTC          TTTTTCTTCGTTACA 100 43
      BH0829  901312 ..  901355 - -14.2  -4.18697   AAAAGCACCTTAAAA CATAAAATCGGGAGAACCA TTTGATG CGGTTCTCCCGATTTT-TG TGTTGATGTGTTTTC 100 47
      BH0821  891863 ..  891877 -  -2.8   -5.1861   TGCACGATGAAAAAA               GTAAAC AAA GTTGAC               GTAGAGTCATTATGT  75 265
      BH0820 NONE
      BH0819  890067 ..  890083 -  -3.7  -3.16647   TTTACTTACTAAAAC              CTTAAGA AAA TCTTACG              TTAAAAAATCGCAGC  48 55
      BH0818 NONE
      BH0817  887969 ..  887980 -    -3  -3.14321   AGGAAACCTTAAAAG                TAGT AGTC ACTA                 AACTTAGAAGCTACG  45 438
      BH0810  882052 ..  882072 -  -9.7  -3.43218   TACAAGTAAGAGGAA            GCCGGGA GCTGTTG TCCCGGC            TTTATCTTTCATGTC  75 58
      BH0807  879210 ..  879241 - -11.7  -3.41366   TTACCGTAAAACAGA      GGAGAAAGGCAGA AATAGA TCTGCCTTTTTCC       TATCCTTTTTCTTCA  86 25
      BH0800  872937 ..  872955 -    -6  -4.04318   TGTAGACATCAGAAA             GCTGAG TATTAAG CTCAGC             TTTTTTCTTTTTGCC  69 46
      BH0784  848858 ..  848899 -  -5.8  -5.28166   GAAAAGGAAGAAAAA GAGGTGATTCGCTTGCCT TTCAGG AGGCAGGCGAATCTCTTT  GTAAGCAGTCATGTA  85 94
      BH0783 NONE
      BH0782  846555 ..  846586 -   -11  -5.04601   TCGATAAACGAAAAA      GCTAATACCTTCTC GCTT GAAGAGGTATTAGC       TTTTTTGCGTTTTGT  93 85
      BH0767  830871 ..  830916 -    -4  -3.64822   AGGTTCTTAGTCAAA TGTTGGGGTGGCATAGGAGGG CGAGC CCCTCTTATCCTACCCCGA-A TGTTTGATGTTTGAA  54 11
      BH0763  826763 ..  826788 -  -6.1  -2.92157   CATTAAGGGGAGAGA         CCGCTTTATCT AGGG AGATGAGGCGG          TTTTCATGGCAATTC  55 121
      BH0757 NONE
      BH0756  818876 ..  818895 -  -9.2  -5.20328   TGTGAAAAAAAGAAA            CGCCCACC AAAA GGCGAGCG             TCAAGCGGCTTTGGT  93 26
      BH0755  818073 ..  818083 -  -2.4  -2.86591   ATAAAACTCATCAGA                 CGGG CCC CCAG                 CTTTTCTTTAAGCAG  41 10
      BH0754 NONE
      BH0753 NONE
      BH0752  814064 ..  814097 -  -2.4  -3.97209   TTAATGAAGAGGAAA     TCCCCTTCCAC-ACA TTAAT TGTTGAGAAAGGGGG     ATTTTTTGTAAATAA  53 106
      BH0741 NONE
      BH0740 NONE
      BH0739  799771 ..  799793 - -14.2  -4.57073   TATGGCTGTGAAAAA           CAGGGCACCT GAG AGGTACCCTG           TTTTTTCTATCGAGA 100 43
      BH0737  798009 ..  798019 -  -3.2  -3.46169   AATCACAAGTCACAA                 CCAG AAG CTAG                 GCAGGAAGTGATTGT  50 254
      BH0735  797186 ..  797210 - -11.5  -5.28481   GATCTAATCAAAAAA          TCCTGTTCTCT AAG AGAGAGCAGGA          TTTTTTTCATTAATA 100 35
      BH0733  795198 ..  795208 -  -8.2  -4.20084   ACGATGGACCGAAAA                 GCGG CCA CCGC                 TCATATTAGAGCGGC  77 31
      BH0724 NONE
      BH0723  785110 ..  785136 -    -8  -3.19463   TTGAGTACTCAGGAA         GAGCCAGGTC CGGTGAT GATCTGGCTC         TTACCTTTGATTGAT  65 26
      BH0719  779971 ..  779996 -  -8.3  -4.60977   AATACAATGACAAAA         GAGAGGGGATA ATAC CATTCCCTCTC          TCTTTTTTGCACCAC  87 47
      BH0717 NONE
      BH0716 NONE
      BH0715  777241 ..  777268 -  -7.1  -5.45802   GGTTCAAAAGAAAAA        GGCTAAGTAAG AGATTG CTTACTCAACC         TTTTCGCAATGAAAC  93 20
      BH0714  774550 ..  774585 - -13.5  -3.64703   CTTCCCTTACGTAAA    GGGCAACCCTATT TTTTGAAAGG AATAGGGTTGCCC     TAGAAAAGATCCTAG  95 63
      BH0713  772609 ..  772637 -  -6.6  -3.43261   AAGGATAAAAGCGAA        GGCCCACGACCA ACGAA TGGAAGTGGACC        TTTCTTTTATTACGT  62 35
      BH0710 NONE
      BH0709 NONE
      BH0708  767098 ..  767132 - -10.9  -3.83378   TTTGAAAACAGATAA     TCAACCTCCCTCT TGATTTAGC AGAGGAAGGTTGA     TTTAGATATTAAGTT  86 34
      BH0700  756702 ..  756714 -  -3.3  -4.63218   CTCGTTGTAACAAAA                GCCAT AGA AAGGC                CGGTTCCGCTAAGGA  64 64
      BH0698  754453 ..  754477 -  -7.9  -4.04579   GTTAGAAATAGTAAA          GGAAGAGGA TGAATTT TCCTCCTCC          TTTGTTTTAGAGGGT  75 85
      BH0693  748020 ..  748034 -  -2.9   -4.2237   AAATGAATTTGAAAA               TTTTG AACAA CAAAA               GGGAATTCATTTAAT  57 473
      BH0691  746279 ..  746335 -   -11  -2.87274   GGCCATAATCAAGGA GCGACGAGCAGCTTATGACTGTCCCTC TGCA GAGGGACAGTCATAAGCTAGAAACC-C TATTCGAGGAGTACC  77 424
      BH0686 NONE
      BH0685  741020 ..  741031 -  -4.4  -4.20516   CCCTGAGCTAACAAA                CGAA CAAA TTCG                 CAAGCGATTGAATAC  64 159
        lplA  738697 ..  738729 -  -9.9  -5.00412   AAATACAACTAAAAA      GGGTCCAAACATC TTATTTT GATGATCGGACCC      TTTCTACAATTACTT  93 71
        aldA NONE
      BH0680  734672 ..  734704 -  -3.3  -5.64006   ATTCAATCAAAAAAA      GGTTCCCGCCATCCA GTA TTGATGTTTGGAACC      TTTTTTCGTTGTTTT  83 48
      BH0678  732862 ..  732888 -  -5.2  -4.74504   AGCGTAACCGAAAAA        GGAAGCCTCTCC GTCTA GG-G-GGCTTCC        TTCGTTTCGTGTTGA  74 61
      BH0675  728853 ..  728868 -  -5.4  -2.77899   TTTCTTTACTAATTA              CCATGA TAAC CCATGG               CCATATTCAAACATC  52 7
      BH0674  727504 ..  727531 -  -6.2  -3.14931   TTCAGTTTGTAGGAA        CGAGGGGAAGAT GCCC ACGGTCCCCTCG         TTACATGTCTATGCC  58 63
      BH0673  726085 ..  726108 -  -8.9  -4.77036   GGTGATGATGAAAAA          GAGACTCCC GAAGCT GAGAGTCTC           TTTCCTTTTACAGCC  89 33
      BH0668  720987 ..  720998 -  -2.2  -4.68424   CAATTGATTGAAAAA                GGAA CCAT CTCC                 TCAAAAATCGCGAAA  64 460
      BH0664 NONE
      BH0663  715787 ..  715820 - -14.9  -3.85165   TACTGGAAATTGAAA     TTA-AAAACTCCGTGG ACT CCACGGAGTTTTCTAA     CTTGAAAAAGGGAAT 100 147
      BH0654  707491 ..  707501 -    -4  -2.73542   GGCAATTTGCAAGCA                 GTAT CGT ATAC                 AAGATTTTGATAGCG  45 250
      BH0645 NONE
      BH0644  696753 ..  696771 -  -6.8  -5.43487   AAACGAGATAAAAAA             TGAAATCA TGT CGATTTCA             TTTTTTTCATGCTTT  93 42
      BH0636  689595 ..  689627 - -12.8   -3.6502   CACTCCTTATGTAAA     GGGGGCTGAATCCTA ATAT TAGGAT-CTGCCCCC      CTTTTTTGTTACATG  90 34
      BH0635  689117 ..  689131 -  -2.8  -3.08032   CCGCGCCTAAAATCA               GACCTT GTG AACGTC               ATTGAAAGCCTGTTG  43 351
        sigV NONE
      BH0619  673822 ..  673852 -  -6.1   -4.2461   AGTTGGATGAATAAA       GAGGATAACCTTG TTTTT CTTGGTCATCCTC       TTTTCATCCTACCAC  71 34
      BH0593  626591 ..  626617 - -12.3  -2.99987   CAGATGATCATAAAG         CCCCCTCTTCT TTCGT AGTAGAGGGGG         TACATTTGATAAAAA  84 143
      BH0583 NONE
      BH0582 NONE
      BH0581  614986 ..  615027 -  -6.8  -3.09831   TTGATCCGAAAATCA CCTCAA-GGC-TGATCGTGTC ACT GAC-CGATCAAGCCGTTGATG ATTATTATATTCAAG  58 112
      BH0577  610725 ..  610744 -  -7.2  -3.16921   AGGAATGGTCACTAA            GCGAC-GTT CTT AACAGTCGC            TTAGCTGATTTTAAC  63 55
      BH0575 NONE
        chrA  608795 ..  608816 -  -7.3  -5.44721   AGCATTTTAAAAAAA           GATGCGC GTCGTTCA GCGCATC            TTTTTTCGCTTGCTT  93 39
      BH0572  607279 ..  607292 -  -3.7  -3.92178   ATTACGTGAATTAAA               GGCAG CGTT CGGCC                TTTCTTATCTTTTTA  57 342
      BH0560 NONE
      BH0559  593494 ..  593513 -  -3.5  -5.36364   TCAAAAATATAAAAA            GGGGG GGCTGAGAAT CCCCC             TTTTTCGTTTGGTAA  79 45
      BH0550  583728 ..  583761 -  -8.2  -4.70772   AGAGATGTAACAAAA     CTCCCCCTTGAAAAC GTGTT GTCTTCT-GGGGGAG     CTTTATTATCCTTCT  84 31
      BH0543  576792 ..  576813 - -11.6  -5.16237   AAGGCCATTAAAAAA           GCTGGCTC TTAAAG GAGCCAGC            TTTTTTCGTCAGGAC  95 34
      BH0541  574653 ..  574682 -  -7.9   -3.8901   TCTTAAATGACGAAA       GGAGGGAAGCTATG ATT CAC-GCTTCTCTCC       TTATTTTGATCTTTA  72 84
      BH0517  544965 ..  544987 -  -5.6  -4.67904   CAGTAATTTGAAAAA          GAGCTACCC TTTATT GGG-AGCTC           TTTTCGTTTTTGTTC  75 54
      BH0511  537190 ..  537216 -  -8.8  -4.75289   CACGATAAGAGAAAA         CACTGACGAA GGGGGGA CTCGTCAGTG         TTTTTTATCTTATAG  88 35
      BH0508 NONE
      BH0507  536001 ..  536024 -  -7.4  -4.50353   AAATGAATAAAACAA          GCCAGGCC GTCGTTTT GACCTGGC           TCCTACTTTATTGTT  81 33
        fabG  535155 ..  535177 -  -8.5  -5.01042   AAGTGAAATGAAAAA           CGAGCCTTT TATTC AAAGACTCG           TAGTTCGCTCACAAG  90 34
      BH0505  533723 ..  533743 -  -7.5   -5.4505   TCGTTCAATAAAAAA            GGGTGGACG CAT CATCCACCA            CTTTCTACCTCAGTC  93 16
      BH0503  532470 ..  532499 -  -7.1  -5.42265   GTAAAGTACAAAAAA       GCAACTGGGACAT GCCA ATCCCCCGGTTGC        TTTTTCACGTTAAAC  93 50
      BH0498  527037 ..  527063 - -10.9  -4.20932   AATAGCTATGTAAAA         CGCTCAGGG AAGAAAGCA CCCTGAGCG         TTCTTTGTCGAGAGA  90 43
      BH0483  506587 ..  506615 -  -8.8   -4.6468   TCAAAGTATACAAAA        GAGCGCGGGGCT TTGTG AACCTCACGCTC        TTATGATACTTTTGA  87 26
      BH0475 NONE
      BH0474  498997 ..  499018 - -10.9  -4.63527   TTACCATTTGAAAAA           GAGACTACC AAGT GGCAGTCTC            TTTTTAGTATTTTTT  91 39
      BH0467  492350 ..  492371 - -11.6    -3.889   GCGAAGCATATGAAA           CGAGGAGC TTGATG GCTCCTCG            TTTATTTGTGTCCTT  90 89
      BH0465 NONE
        uppP NONE
      BH0463  488561 ..  488584 - -11.8  -3.33492   TGATTCATCTGAGAA          TCCACGCATT AATT AACGCGTGGA           TTCTCCTTTTATAAA  86 14
      BH0460 NONE
      BH0459  487001 ..  487037 - -13.2  -4.11412   GAACGAATAAGCAAA    GAAGCTGCCTCAAAAA ATAGA CTTTTGAGGCAACTCC    CATTTCTTTATCAAG 100 42
      BH0457  486159 ..  486175 -  -2.9  -5.34208   AAAAAAAAGTAAAAA              GGAAGAG GGG CTGTCCC              AAAAGCATCTTATAT  75 40
      BH0453  482120 ..  482145 - -11.9   -2.6927   ATCCTTTATAGAGGA         GCAGCCCTCAT GATC ATGAGGGCTGA          TTTATGTCGACACTA  81 71
      BH0452 NONE
      BH0451  476852 ..  476884 - -10.7   -5.4505   TGTCCTAACAAAAAA      GGTTCGGATCATT AAGATAA AGTGATCCGAACC      TTTTTTCTTCCTTTG 100 63
      BH0443  470855 ..  470895 -  -6.9   -4.3898   ACGAGTGTTATAAAA  GGCTATGTCAAACGGGA GTACGTT TTCCTTTTGCCATAGCC  TTTTTTACTTCAAAT  76 44
      BH0438 NONE
      BH0437  464064 ..  464096 - -20.1  -5.42265   CTAAATCACAAAAAA      TAAAGGCGTTAGCCA CCG CGGCTAACGCCTTTA      TTAGAGCAGCACTCG 100 42
      BH0436  463045 ..  463059 -  -2.8  -4.07618   TTCCTAATAATCAAA               GAGTTA AAG TAGCTC               AAGAATTGGGGATAG  55 477
      BH0431  457739 ..  457782 -  -8.5  -3.29096   GGGACTAAGGATGAA CTGGATT-CAGCAGATGTCCTC GTG GAAGACATCT-CTGAAATCC-G CTCGATCGTCTCACA  69 36
      BH0428  455747 ..  455766 -  -7.2  -4.93365   TTTTACAACTAAAAA            TACTGAGA GTTA TCTCAGCA             TGTTCATGACAACTT  85 15
      BH0427  454742 ..  454788 - -13.9  -3.86107   AGATTAATAATAGAA GAAAAGCGGTCCAGTCTCTCT CGGAC AGAGAGAGTGGATCGCTTTTT GGTGTTACGAAATGG 100 30
      BH0425  453467 ..  453477 -  -5.4  -3.52909   GTAAACCAGTAAACA                 GCTA AAC TAGC                 AACGACTGCCACGAG  58 235
      BH0423  451246 ..  451263 -  -8.4  -4.28254   GGTTAATAGGGAAAA             GGTGGC GTGAAT GCCACC              TTTTTTGTTTGGCTT  82 105
        nagA NONE
        nagB  447595 ..  447624 - -18.1  -5.37345   TGCAACGATAAAAAA       CAAGCGATTGATG ACGT CATCAATCGCTTG        TTTTGCTTATAGCTA 100 43
      BH0418  445862 ..  445874 -  -3.3  -3.81951   TTCCAGATGATGAAA                CGGGA TGT TTCCG                TTTCGATCGCTCCAC  53 169
      BH0410  435143 ..  435176 - -18.4  -3.13522   AGTTTTTTATCAATA     CAAATACCACACGC AGGCAA GCGTGTGGTATTTG      GTTCAACGATATCCG 100 28
      BH0403  430691 ..  430702 -  -4.4  -3.20722   TTCAATGATGAAAAC                GACA AGAT TGTC                 TCGATTGGCGAAGGG  50 453
        adaB  420686 ..  420704 -  -5.2  -2.90919   GAAAAAGATAAATAT             GGGCGAAG CGG CTTAACCC             CCGTTAAATCGCTTT  50 240
      BH0391  419415 ..  419425 -  -5.4  -5.38951   AACGTAGAGAAAAAA                 GAAG TTG CTTC                 TCTCAAAAAGAAGAA  87 166
      BH0387  415342 ..  415396 - -7.89999  -3.02511   GGTACTCCTCGAATA GGGTTTCTAGCTTATGACTGTCCCTC TGCA GAGGGACAGTCATAAGCT-GCTCGTC GCTCCTTGATTATGG  63 35
      BH0384 NONE
      BH0383 NONE
      BH0382  411839 ..  411874 -   -17   -4.0342   TTGAAGTAATAAGAA    CCGGTCTCATTAGCCGA TAG TCGGCT-ATGGGACCGG    TTTGTTTAAGGATAA 100 92
      BH0376  404354 ..  404373 - -13.6  -4.13206   ATGATTAAAGAATAA            GCGAAGGC CGCG GCCTTCGC             TTTTTTCCGTAGCAT 100 275
      BH0345  370360 ..  370385 - -10.4  -4.20106   AAAGGGTATGGAAAA         GACACTCCGG TTTGCG CCGGGGTGTC          TTTTTAAGTGACCGC  89 83
      BH0343  368726 ..  368738 -  -3.3  -4.08706   GTCCTATTAGACAAA                GGGGA TTT TTCCC                ATGCATGTGGGCTTC  56 168
      BH0325  343656 ..  343666 -  -8.2  -3.62041   ACAGATTAAACAATA                 CGGC CAC GCCG                 GAAGTCTTGCCGTTT  70 186
      BH0324  341946 ..  341978 -   -18  -4.26351   TAGTAACGTAATAAA      TCGGAGTACTGTTT TACAG AAACAGTACTCCGA      TTTTACTTTCTCATT 100 63
      BH0323  341013 ..  341036 -    -6  -4.87892   GTGTAATAAAAGAAA          CCGCCCCTCAC TAG GT-AGAGACGG          TGATTTTCCAATTCT  82 54
      BH0317 NONE
      BH0316  333982 ..  333992 -  -3.2  -2.52834   CATTGCACCATCAAT                 CCCA TGG TGAG                 GCGTTTTTATCCCTG  42 391
      BH0313  332222 ..  332254 - -12.2  -4.26076   CTATCTTTATCAAAA      TTGGACTGAAGATA AGAAA CACCTTCAGTCCAA      TTTTCTTTATTAATA  95 35
      BH0312  331435 ..  331491 -   -11  -2.87274   GGCCATAATCAAGGA GCGACGAGCAGCTTATGACTGTCCCTC TGCA GAGGGACAGTCATAAGCTAGAAACC-C TATTCGAGGAGTACC  77 458
      BH0310  329750 ..  329783 - -11.9  -4.26076   CTATCTTTATCAAAA     TTGGACTGAAGATAA GGAG CCATCTCCAGTCCAA      GGTCATTAAGGATAA  95 31
      BH0309  328386 ..  328396 -  -3.2  -5.27923   CAACGTTAGAAAAAA                 GACA ATT CGTC                 GAAGAGTTGATGGAT  77 337
      BH0304  325693 ..  325720 -  -8.3  -4.57581   ACGGTAAATAATAAA        CCGGCTCCGCT AAAAAA AGTGGGGCCGG         TTTCCTGTATGTCTT  87 46
      BH0295 NONE
      BH0294  317192 ..  317204 -  -3.4  -2.52464   CTTTCTCTTAACCTA                TCGA TCTCT TCGA                TTTTGCTTTATTGTG  42 332
      BH0285  307224 ..  307261 -  -4.3  -4.27211   GGTAAATAAATTAAA   GGACATAACATAGTTTAC ATG GCTAA-TAGGTTATGTCC   TTTTTTGTTCAACTA  63 91
      BH0283  304806 ..  304827 -  -2.4  -3.78775   TTGCGGATGATTAAA           TCATCTCAT CATTC ATG-GATGA           ATAGGTTACGAGTTA  49 38
      BH0282  303994 ..  304015 -  -3.7  -4.00791   AACTAAATAAAAAAG           TCCACTCGCT ATC AG-GAGGGGA           ACAACAACGTGTGGC  59 464
      BH0278  300271 ..  300294 -  -9.6  -5.19261   AAAGTGACGAAAAAA          GAGCATTCCC TCAT GAGAATGCCC           TATGAAAAGGATTGT 100 258
      BH0275  295746 ..  295757 -    -3  -3.59279   GACCACAAGAAGCAA                TTCT ATCA AGAA                 ATTGTAGATACACTG  50 356
      BH0262  282995 ..  283011 - -10.9  -3.22475   TTCAGTGGTAGAACA              CCACCTT GCC AAGGTGG              GGGTCGCGGGTTCGA  79 189
      BH0261  281405 ..  281458 -   -14  -2.95317   GCAGAAATGAATAAG GGTTTGCCTTTATGTCCGTGTACT GACGAA AGTGCACGGCCATAAAGGCCAATC AAACAACCGACAGTC  93 176
      BH0251  273387 ..  273406 - -12.2  -2.82666   CTATAGCCAAAAGAG            GGGGAGAA AAAG TTCTCCCC             ACATTGTGTTTAATT  81 35
      BH0250 NONE
      BH0249 NONE
      BH0248 NONE
      BH0247  269883 ..  269906 -   -11  -4.88736   TATGACGCAGAAAAA          GCAGCGACCG CAAC CGATCACTGC           TTAGACACTTAAATA  93 26
      BH0243  260486 ..  260505 -  -9.2  -5.54885   AACAGCAATAAAAAA            GTCGAGCG ATGT CGCTCGGC             TTTTTGTTTTGACTT 100 39
        gerD  259032 ..  259067 -  -9.2  -2.94561   TTGTAACAAAGAGTA    GAAAGAGCCTCA AAGAAGTAAAAA TGAGGCTCTTTC     TTACGTTAAATTTTA  69 71
      BH0232  250043 ..  250068 - -12.6  -3.27406   GTGTTACGATAAAAG         GAGCCTGAGC GTATGT GCCCAGGCTC          AATTTACATCGACTT  87 29
         fnr NONE
      BH0229  247533 ..  247561 -  -6.7  -3.53343   AATCCCCTTTCCAAA        CAGGTTCAAAGCC GTA GGTTCTTAACCTG        TCTACGATAGATAAT  64 330
      BH0228  246781 ..  246805 - -15.1  -3.62756   AGCCTAAAGTAAAGA          GCCCTAAGACT TAA AGTCTCAGGGC          CTTTTTACGCTGCCT 100 383
      BH0219  235950 ..  235986 - -10.2  -3.27676   ACTTACGTAAATAGA    CGAAAAAAGGGGGCTA TTTGT TTGCCTCCTTTTTCCG    CGTCTTCATAAGTCA  77 47
      BH0210  226236 ..  226260 -  -7.9  -3.61001   TTTCACAAAAAGAGA         GCGCTC-CGT ATTTAA ACGCGAGCGC          CGTAAATAAAAAAGA  68 41
      BH0209  225633 ..  225669 - -13.2  -2.57253   GAGAATCGAGAATAG   GGCGTTTCGACCTGC GGAAAAGA GCAGGTC-AAACGCC    ACAATCGATGAATCT  90 179
      BH0208  224129 ..  224147 -  -3.1  -4.08216   TGATCGTTTGCAAAA             CAGTCGA ATCCA TCGATTG             TCCTCCTAACCAACA  56 31
      BH0207 NONE
      BH0206  222839 ..  222869 -  -9.1  -5.15381   AAGATATTGAAAAAA       CCTATTGTGGAAT GTATA AACCCACAATAGG       TTTTTTGTATGCCGC  90 40
        phaE  212950 ..  212962 -  -7.7  -5.10154   AGCGAAAATGAAAAA                GAAGG GGG CCTTC                AAAAAGGAGGCACAC  88 93
        phaN  211901 ..  211924 -  -6.8  -5.47159   TTTCAATAGAAAAAA          CCGTAACCCTA CTT TA-GGCTACGG          CATAAAAAATGAGTG  93 49
      BH0193 NONE
        gatA NONE
        gatB  208833 ..  208848 -  -2.6  -4.07568   GTTCCCCCTTTAAAA              GAG-TTC ATG GAATCTC              GGCTTACCTATGTGC  55 76
        gatC NONE
      BH0189 NONE
      BH0188 NONE
        gutB  204953 ..  204975 -   -15  -2.68387   TGTCATAAAAGAGAG           GAGAGGAAGT GCT ACTTCCTCTC           AGACAGTTTTTCTGG  95 14
      BH0186  204294 ..  204320 - -11.7  -4.76423   TAGAAAGATAGAAAA         CCCTTGATCAA ATCAA TCGATCAAGGG         CTCTGAATTGTTTAA 100 37
      BH0185  202731 ..  202762 - -13.1  -3.82187   ATAAAATAAACAACA      GCCCTCATCACCT CCTCAC AGGCAATGAGGGC       TTTTCTCGTTAATTC 100 34
      BH0184  200896 ..  200924 -  -7.3  -3.10761   GCGTAATAAAGGAGA        GGGGGGCTGTTCA TTT TGAGCAGCCCCTA        ATTCTTGTATGAAAG  63 96
      BH0181  198161 ..  198174 -  -4.5  -4.17132   AAATTCGCGAAGAAA               TCCGC AGCA ACGGA                TAAGGGAAGGCAGGG  63 124
      BH0174  190918 ..  190946 -  -5.9  -3.97139   TAAGGCGAAGAAGAA        CCCCTGCTGCA GAACGAG TGTCGCAGGGG        TTTTTGATCGTTTTC  65 394
      BH0125  155124 ..  155138 -  -6.4  -4.18494   GATCGTCATTCAAAA               GAAGCA AGG TGCTCC               ATCGACGCTTGATAA  70 238
        abrB   65845 ..   65864 - -13.6  -5.22768   AGAATAAAAAAGAAA            GCTCTGGC ATTT GCCAGAGC             TGAGCAACCTTCAAT 100 40
      BH0030 NONE
      BH0029 NONE
      BH0028 NONE
      BH0027   39432 ..   39453 - -10.9  -6.79027   TGCAAAAAAAAAAAA           GCCTCTAGC GACT GCTAGAGAC            GTTGCAAATCATGCT 100 34
      BH0026   37334 ..   37360 -   -11  -5.52096   AAAGGGAATAAAAAA         TCCTCAAAGC ACGATTG GCTTTGAGGA         AAGGTGAGGGATTAT 100 37
      BH0025   36225 ..   36253 -  -8.9  -4.57073   GAGCTGTCTCAAAAA        GGGCGTTTACT TAACAAG AGTGAACGCCC        TCTATTTTTGATTAT  88 148
      BH0019   28523 ..   28544 -  -8.7  -3.97368   CTGCCAAGCGATAAA           GCACAATCC AATC GGGTTGTGC            TTTTTTATTGTCAAA  79 273
      BH0009   10865 ..   10900 -  -7.6  -4.77567   AGGGTTAGAACAAAA    CGAAGACTGACGCAAC AAGC ATGAAGTCAGTCTTCG     TTGTTAGCATAGAAT  83 95
