# Supplementary material for: Rapid, accurate, computational discovery of Rho-independent transcription terminators illuminates their relationship to DNA uptake
Source: Genome Biol. 2007 Feb 21;8(2):R22. doi: 10.1186/gb-2007-8-2-r22 (PMC1852404; doi:10.1186/gb-2007-8-2-r22)
Supplement: Additional data file 4 — Best terminators found downstream of each of the genes of the 343 organisms studied. [file gb-2007-8-2-r22-S4.zip › Bacillus_licheniformis_ATCC_14580.bag]

        dnaA    1889 ..    1918 + -13.7  -3.96481   TTGAACATGGCCTTA       CACAGTCTGTCCA CATG TGGATAGGCTGTG        TTTCCGTTCTTTTTT 100 67
        dnaN    3173 ..    3202 +  -9.4  -4.72201   TAATTTGTTGGAATA       GA-AAGTTGCCGG CTGGT CCGGCAGCTTCTC       TTATTTTTTCTGGAG  93 38
        yaaA    3533 ..    3551 +    -3  -2.59133   CGGTTCATTTCAAGT             CGTCGGCT AAA AGCAGGTG             GTATTGATTGTATAT  41 54
        recF NONE
        yaaB    4923 ..    4937 +  -4.3  -3.15236   TCCAAGCCGGAAATC               GATTC ATAAA GAATC               TTAACTATAAATTTA  51 17
        gyrB    7076 ..    7087 +  -2.2   -5.1675   ACAACTCATGTAGAT                TCTC CAGG GAGG                 TTTTTTAATGAGTGA  69 197
        gyrA    9554 ..    9600 + -16.3  -2.63585   AGAACAGGAAGCGGA TGAATCATAAAAACATGCAGCC AAAT GGCTGCATGTTTTTCT-ATTCA ATCTTTCAAATATAA 100 16
        guaB   17572 ..   17594 + -13.6  -6.23209   ACAAAAATTAAACCG           TAGACAGAGT GAT ACTCTGTCTA           TTTTTTTTTGCTTCA 100 50
        dacA   19032 ..   19060 + -14.1  -3.52341   GCTGGTTTTAAAAAA        TAAAGAGCTCTAT TTG ATAGGGCTCTTTA        TTGTCATATTCAGAT 100 30
        pdx1   20115 ..   20129 +  -2.8  -3.32647   CACGAAGGAGACGGA               TTGACA TGC TGACAA               TTGGTGTACTTGGAC  46 42
        yaaE   20964 ..   20999 + -11.9  -5.47218   AGGGTGGCAACGCGA    GAGCTCTCGTCCCTT TTATTT AGGGGACAAGGGCTC     TTTTTTTCGGTCAAA 100 279
        serS   22322 ..   22339 + -14.1  -5.80364   CAACCATAAAAAAGT             GCGCGCC AATA GGCGCGC              TTTTTTTATTCGAGT 100 32
        yaaJ   30972 ..   30995 +  -8.3   -5.7946   TCATCAAATTAAGAA          CTCATCTAT TTGAAT ATAGATGAG           TTTTTTTCTTAAGAA 100 405
        dnaX NONE
        yaaK NONE
        recR NONE
        yaaL   33966 ..   33990 +  -2.7  -3.43853   AAAAAGAAATTTAAG          GATCGGCAGCT GGA AGTAGCAGGTC          TATTTGCATGATTCC  46 7
        bofA   34679 ..   34692 +  -8.1  -3.05384   GTCGAGCGGACCGAT               GGGAG CTTG CTCCC                TTAGGTCAGCGGCGG  63 389
        csfB   40028 ..   40041 +  -3.8  -5.77853   GCCATTATATTCTTA               GACC GTTTCA GGTC                TTTTTTTTAAGCCTT  88 25
        xpaC NONE
        yaaN NONE
        yaaO NONE
         tdk NONE
        yaaQ NONE
        yaaR   45095 ..   45110 +  -6.2  -3.57144   ATTGGCGAAATAAAG              GGTTTA CTGA TAAACC               TTTACACATAGAGAG  62 130
        holB NONE
        yaaT NONE
        yabA   47334 ..   47355 + -11.6  -4.59773   ATAAAAAATAAGAAA           GGCTTCCG GCGGAA CGGAAGCC            TTTTTAACGGTACAA  93 30
        yabB NONE
        yazA NONE
        yabC   49272 ..   49295 + -12.4  -5.00895   TTCAAAACTAAAAAA          CCGCCCTTGC TTCG GCAAGAGCGG           TTTTTGTATAATCAA 100 30
        metG   52110 ..   52151 +  -9.6  -5.03747   TCAAATAAATGCAGG CAAAGGGTGTTCCACG TGTAACATTT CGTCGAACACCTTTTG  TTTTTTCGACAATTT  93 33
        yabD   53144 ..   53154 +    -4  -2.85351   GGGTTGACAGGCTTG                 TAGA TAC TCTA                 TATAATCTCCCCGAG  46 215
        yabE   54425 ..   54446 +  -7.3  -5.68023   TGCTTTTTATATAAG           CAGAGGG ATTTTGCG CCCTCTG            TTTTTTTGGTTATAA 100 54
        rnmV NONE
        ksgA   55984 ..   56003 +  -3.5  -5.84381   GACCGCTTGAGAGAA            GTCCTTC TTTAAT GGAGGGC             TTTTTTTATTGATGC  87 14
        yabG   57042 ..   57057 + -11.8   -4.8048   AAACGATTAAACGAG              CCCGCC GGAT GGCGGG               TTTTTGCTATGCACA 100 31
         veg   57525 ..   57547 +  -4.1  -5.49568   GTAGCCCTTTAATAA           GCAGTGGAC TTTAT GTTTGCTGC           TTTTTGTTTTGCCTT  82 29
        sspF   57876 ..   57897 + -10.1  -5.65513   TAAAACAGTGACATA           CGGGGGACG CTTC TGTCCTCCG            TTTTTTTCATTGATC 100 38
        ispE NONE
        purR NONE
        yabJ   60331 ..   60354 +    -9  -5.63517   AAAGAACTCTTAAAA          GATGGTTTTG GTCT CAAAATCATC           TTTTTTGTTTGGAAA 100 41
     BL00521   60796 ..   60813 +  -9.9  -5.45802   CTTCTTAAAAAAGAA             GGGCTTA TGGA TAAGCCC              TTTTTGTTTTGAAAA 100 33
        gcaD NONE
         prs NONE
         ctc   64150 ..   64174 +  -9.4  -4.46926   AGAATAAATACGTAA         GACGTAATCCG CCCG CGG-TTACGTC          TTTTGTGCTAGAATG  90 34
       spoVC NONE
        yabK   65114 ..   65142 +  -8.9  -5.19879   ATTTATTCAATAGAT        AGCTTTGGTGTAG AGA CTAGACCAAAGCA        TTTTTCTATTTGAGG  93 28
         mfd NONE
       spoVT   69472 ..   69494 +  -8.5  -5.26875   TCAGCATCAGCATTG          GAACAGCACC TTTT GG-GCTGTTC           TTTTTTAATTCACAC  93 114
        yabM NONE
        yabN NONE
        yabO NONE
        yabP NONE
        yabQ NONE
       divIC NONE
        yabR   75114 ..   75133 + -13.6   -5.1675   GGGTCATTCCGGAAA            CCGGCTTC TTCT GAAGCCGG             TTTTTTGCTGCATAA 100 341
      spoIIE NONE
        yabS NONE
        yabT   79675 ..   79686 +    -3  -4.13767   GATTGAAAGTGTTAG                GATA TTTA TATC                 TTTTGAAATACACCC  55 80
        tilS NONE
        hprT NONE
        ftsH   83715 ..   83747 + -11.5  -5.64274   TTTTCGTCTCTTCAG      GAAAACTGCCAAG CTCTGCT TTTGGCAGTTTTC      TTTTTTTATGGCTGA 100 48
        yacB NONE
        hslO   85554 ..   85572 +   -11   -3.6692   GAGATGAAATATAAG             CCCGCTAT CCA GTAGCGGG             TCTTTTACAATGGGG  83 27
        yacD   86500 ..   86511 +    -3   -2.5007   AAAAATAAAGATTGA                CAAA ATAT TTTG                 ATATTGATAAATTAG  41 33
        cysK   87502 ..   87534 + -18.5  -3.96148   AGGCTCCAGCTGAAA      CAGGAGGCTGCCGAC GAT GTCGGCGGCCTTTTG      TTTGTCATGGAGCGC 100 39
        pabB NONE
        pabA NONE
        pabC NONE
         sul NONE
        folB NONE
        folK NONE
        yazB NONE
        dus1   93474 ..   93493 + -12.2  -5.14894   TCCGACCTCTGCTCA            CTGCCAGT TTTC ACTGGCAG             TTTTTCTGCTTTTTT 100 42
        lysS   95050 ..   95084 + -14.2  -3.54459   TCGTTAGTTGACTTT     CGTGCAGCAGCCGCGT AAC AAGCGGCTGCTGCTCA     TTTAAAACAAATTAA 100 34
        ctsR NONE
        mcsA NONE
        mcsB NONE
        clpC  104988 ..  105016 + -11.2  -2.50545   TAGAGACAAAAGAAA       GAGGCATAC-GAT GTTC ATCAGTATGCCTC        ACTTTCTTATAAAGG  79 43
        radA NONE
        yacK NONE
        yacL NONE
        ispD NONE
        ispF NONE
        gltX  111672 ..  111695 + -13.2  -5.43487   CCGCGCGTCAAAAAG          CGTCTCTGTC ATCA GACAGAGGCG           TTTTTTATATGGTTT 100 248
        cysE NONE
        cysS  113796 ..  113807 +    -3  -2.72461   TGGAAAAGAGGAGAA                TCAT AAAC ATGA                 ATTTGGAAACCATTA  41 20
        yazC NONE
        yacO NONE
        yacP  115465 ..  115475 +  -2.4  -3.20991   TCTTCGAAAAATGGC                 GGCG TGG CGAC                 TTGGATTAGGTTGAC  43 6
        sigH  116233 ..  116264 +    -9  -3.34344   AGCCGATGCTTATGG      CATATTGACAGTCAT TTT ATGACTGT-GATATG      TTACTTAGGAAATGA  72 39
        secE  116717 ..  116727 +  -6.8   -5.4148   GACTTGCCAAAAAAC                 CCGT TCA ACGG                 TTTTTTCATTGTTTC  93 76
        nusG  117496 ..  117509 +  -3.7  -3.03124   AATGAGACCTTGAGT               GGGAG GGTT CACCC                TATTACCACATCACG  47 118
        rplK  117987 ..  118021 +   -13  -3.72027   TTTTGTCTCTTTGCT     GGGTTGCGAGTTTG GATCAGA CAAGTTCGCAACCC     TTATTCGTGGGAGGT  95 42
        rplA  118927 ..  118947 + -11.2  -4.96848   ATGCTTGTATATACA            GCCTCCAT GTCGA ATGGAGGC            TTTTTATATGGAACA  95 182
        rplJ NONE
        rplL  119973 ..  119992 +   -10  -5.34309   AATCTTTAGGGGAAA            GCTCGCTT TTAA AAGCGGGC             TTTTTCTTTGCTAAT 100 50
        ybxB  120830 ..  120850 +  -6.9   -5.8901   TTTGTTTTTGGATGT            GGTTTTCTA AAT TAGAAACCC            TTTTTTCTTTTGTCT 100 162
        rpoB NONE
        rpoC  128219 ..  128236 +  -4.1  -3.02639   GATGTCACTAAAAAT             TGTCATC ATAT GTTGACA              TCCTTCTTTCAGGAT  47 60
        ybxF  128568 ..  128585 +  -4.9  -4.78121   CGTACTCGTTGTTTT             TGCTTTT ATGC AAAGGCA              TTGTTTTTTGCTTTT  74 41
        rpsL NONE
        rpsG NONE
        fusA  131887 ..  131904 +  -4.2   -4.0827   TTGTAAGATGAGAAA             GTGAAA CATTGC TTTCAC              TTTCTATCACTCTAT  59 75
         tuf  133166 ..  133185 +   -10  -5.79595   TTATAAAATAAAAAA            CGAGATCC AGCC GGGTCTCG             TTTTTTATTTTGAGC 100 44
        rpsJ NONE
        rplC NONE
        rplD NONE
        rplW NONE
        rplB NONE
        rpsS NONE
        rplV NONE
        rpsC NONE
        rplP NONE
        rpmC  138234 ..  138245 +  -2.2   -2.6914   GCTGCCAACAAATAA                TTCC GGAG GGAG                 GTTCTCTAAAACATG  40 26
        rpsQ NONE
        rplN  138843 ..  138853 +  -2.4  -3.07522   GACGACAAAAGCCCG                 CGCG GAA CTCG                 TATCTTCGGACCTGT  42 175
        rplX NONE
        rplE NONE
      rpsNAA  140074 ..  140084 +  -2.6   -2.8294   TTTATGGGAAGGAGG                 TTAT TAA ATAA                 TGGTTATGACAGATC  42 47
        rpsH  140462 ..  140473 +    -3  -2.83899   CAGGCTGGCGGAGAA                GTAT TAGC ATAC                 GTTTGGTAAGAAGTT  42 5
        rplF NONE
        rplR NONE
        rpsE NONE
        rpmD  142142 ..  142154 +    -2  -2.74144   AGTATCTCATTTAGT                TTCT GTTAA AGAA                CTTTAAAAATAAACG  40 7
        rplO NONE
        secY  143935 ..  143947 +  -4.8  -3.12999   AAGCACTAGAGGAAA                TGGG GCGCG CCCA                TTCCCTCTAAAATAG  53 32
         adk NONE
         map NONE
     BL05010 NONE
        infA NONE
        rpmJ NONE
        rpsM NONE
        rpsK  146978 ..  147008 +  -2.6  -2.79518   TAAACAATGGGGAAT       TTCGGATAGAAT CAGAGAA ATTCTTTCCGGG       GTTTCGACGTTTTGA  42 138
        rpoA  147985 ..  148004 +  -2.9  -2.55002   CGCAAAGACGATTGA            CTAGTTT CCATGT GAACTAG             GATTTTCGTGTGTTT  41 26
        rplQ  148426 ..  148438 +  -3.4  -2.87132   TCGAATTGGTTTAAT                CACA TATTT TGTG                TGTCTAAAGAAGGGC  44 27
     BL01023 NONE
        ybaE NONE
        ybaF NONE
        truA  151876 ..  151902 +  -3.1  -4.13767   TATGTATTTCAACCC         CACGATAAG CCCCGGAAA CTTATTGTG         TTTTGAAATAGAACG  56 97
        rplM NONE
        rpsI  152834 ..  152857 +  -9.6  -5.94214   CTGGCGTTTCAAAAA          CTCTCAAGCC ATTT GGTTTGGGAG           TTTTTTTATTATATT 100 44
        ybaK NONE
     BL01016  154669 ..  154694 +  -8.3  -4.96848   ACTTTACAGAAGACA         GAGACCCTCCT GAAT AAGAGGGTTTC          TTTTTGTGTCAAAGA  90 9
         mrp  155845 ..  155864 +  -6.4  -4.09685   TAAAGAGCAAAAAAA            GCTTCCTC CGCA GAAGAAGC             TTTTAGGGAATGAAA  69 38
        kbaA  157283 ..  157293 +  -3.2  -3.35097   GAGATGGTGCACGAT                 CTCT GGC AGGG                 CTTCTTTTGTTTGTT  48 127
     BL05012 NONE
     BL02696  166414 ..  166445 +  -3.6  -3.03159   CATTTGGACAAAAAG      AC-GAGTCTGCCCTC ATA GTTGGCAGACTCAGA      TCTTGCGGGAGTTAA  45 8
     BL02697  167192 ..  167205 +  -2.4  -4.49556   GGTAGTAAAAACGAG               CAGA CTTGCT TCTG                TTTCTTTCATGAAAG  63 338
       rocFA  178096 ..  178114 +  -8.8  -5.31275   TTAGGTGCAGTTGAA             GAGCGGCT TCA GGCTGCTC             TTTTTTATGATAGAA  93 37
        sigW NONE
        ybbM  179507 ..  179534 +  -7.1  -5.60993   GGAGTCTAAAGAGTA        GAGCAAAGC GGGCGAATGA GCTTTGCTC         TTTTTTTATGAGGGG 100 25
        ybbP NONE
        ybbR NONE
        glmM  183254 ..  183267 +  -3.9   -3.6288   GGAAAAAATGTGAAC               CATTT TGAA AAATG                TTTGACGGTTCCTTT  54 109
        glmS  185439 ..  185471 +  -6.4  -5.19879   TGAAATAAAAGTTTG     TACCCCTCTTGGATT GGAT GATCTG-GAGGGGTA      TTTTTATGTTTGAAA  87 49
     BL02705  185973 ..  186011 + -11.1  -5.60993   CATCCCCATCAAACG  CTGCACCGTAACA-ACCT GACT AGGAGTGTGACGGTGCAG   TTTTTTTATCCGAGG 100 69
     BL05013  188417 ..  188439 +    -5  -4.58395   ATGAGCATTAAAAAA           TAAACATC TCTTGAT GATGTTTA           TTTTTACACCATACA  71 40
        ybcL  189816 ..  189843 + -14.2  -5.52986   AGCCGAAAAATCTAG        CATCCGCTCGCT GTAA AACGAGCGGATG         TTTTTTTACTCAGCT 100 121
        ywbO  193001 ..  193019 +  -8.9  -5.24129   AATGAGCGATTTGAA             GAACCCT TTAAT AGGGTTC             TTTTTTATAAAGGAA  93 49
     BL02708  193475 ..  193488 +  -3.1   -2.7641   TTCGCAAATAAAACA               CTTGT TGGC ACAGG                GTTTCCACGGTTTTT  44 30
     BL02709  194083 ..  194093 +  -3.2  -4.60924   AAAAGAAGGAGGACA                 TGTC GAT GACG                 TTTTTAGAGCATTTC  64 39
        aadK  195081 ..  195110 + -20.8   -5.0133   TAATCAAATGATGGC       CGCACTCCCGGC AGGTGA GCCGGGAGTGCG        TTTTTTGCGGAGGTG 100 38
     BL02711 NONE
     BL02712  196800 ..  196810 +  -8.2   -3.0353   CATTGAAAAAGAATC                 GGCC GCC GGCC                 ATTGTTTATAAGGAA  63 4
     BL05014  198552 ..  198568 + -10.9  -5.94713   AGGCGCTATGATCAA              GAACCAG CTC CTGGTTC              TTTTTTTTATAAGCT 100 92
     BL02410 NONE
     BL00139  207548 ..  207558 +  -4.6  -5.29445   TCTGCACAGCATTAT                 GGTG TAT CGCC                 TTTTTCTTATTGAAA  80 2
        csgA NONE
        ybxH  208110 ..  208126 +  -7.2  -5.29885   ATAAGGCTTGAAGAG              GCTGCC GACCG GGCGGC              TTTTATTTTTGGATT  90 37
        thrZ  213189 ..  213209 +  -8.5  -4.36914   CTACCTATAATAAAA            TTGAATAAT CTG ATTATTCAA            TTTTATCGGAAGGAG  85 175
     BL00134 NONE
     BL00133 NONE
     BL05015  216053 ..  216070 +  -3.3   -5.5112   TGATCTTTTGAAAAA             GTCGCCA GATT TAGCGGC              TTTTTTGTTGCTAAA  79 48
     BL05016  219775 ..  219787 +  -5.5  -4.15543   AAAATACCGATCAAC                GTTCC AAT GGAGC                TTTTGGCCGTCTTTG  66 299
        yqeW  224070 ..  224086 + -10.1  -5.86976   AAAAGCATTAAAAAA              CCGGGAG TCA TTCCCGG              TTTTTTATTTTGTGG 100 218
        yubF  224488 ..  224503 +  -5.4  -6.02546   GTAAGCATAAAAAAA              GCATCT TTAG GGATGC               TTTTTTTTAATTTGA 100 37
     BL00171  228835 ..  228882 + -15.2  -2.61912   GGGTTATAAAGATTG AACCATTGTAACTTTTGGTGTA AAAT TACACTAAAAGTTACAATGGAG GTTCTCCATGGATAA  95 32
     BL00170  229687 ..  229703 + -10.9  -3.01422   GGACAGGCTGTAGGC              TTCCGCT ATC AGCGGAA              TGGTTTCTGCGGGTG  74 355
     BL00169  231315 ..  231341 + -16.8  -5.26119   ATAAACCCGGTTTTA         TACGCCTTTGAA CTA TTCAAAGGCGTA         TTTTATTTTTAGCGA 100 37
        yvaQ NONE
     BL00167  234275 ..  234310 + -18.5  -3.29613   TATTAATAAATAAAA    CGAAGTCAGCCATCC GCTACA GGATGGCTGACTTTG     TTAAATTTCCACTTT 100 28
     BL01635  237212 ..  237235 +  -9.6  -5.97979   CTATCCAAAATTAAG          AAACGTCCAG CCAA CTGGACGTTC           TTTTTTTATTGTTAT 100 27
     BL01636 NONE
     BL01637  242457 ..  242473 +  -2.1  -2.98714   ACAAATAAGCTTGCA              CCTCCAG CAG CGTGAGG              CTTTATGATGGATAT  42 90
        mtaA  243322 ..  243351 + -16.6  -2.78897   CGGAATTTAAAACAC       GCCGGAGCTTTT TAATGC AAAAGCTCCGGC        TCAATTTTCGTCGTT 100 57
     BL01640 NONE
     BL01641  250922 ..  250947 + -13.4  -3.36175   AAAAGAGGTTAAAAA         GAGCTTCCTC TAAAGT GAGGAAGCTC          TTCTGCATGCCGGTT  93 29
        penP  255187 ..  255217 +  -9.8   -5.8901   TCACTTGGTGATCAA       GCTCATATCATTGT CTG GCAATGGTGTGGGC       TTTTTTGTTTTCTCT 100 86
        phoD NONE
       tatAD  257463 ..  257488 + -11.1  -5.56264   GCACGATGATCAATA         GAGCGGGCGGG TGAA CCCGTCTGTTC          TTTTTTCTGTTTAAC 100 32
       tatCD  258254 ..  258284 +  -6.9  -6.38039   AAGGGGCTGAGGCCC       AAGGCTGAAGACG GACTG TGTCTTCAGTCTC       TTTTTTTTTTGCCTG 100 18
        kdgD NONE
     BL01646 NONE
        gudP  262266 ..  262276 +  -2.4  -3.95073   AAAGAGAAAGACCCT                 GCGG ACA CCAC                 TTTATCCATGTGAAA  51 2
        gudD NONE
     BL01650 NONE
        garD  266313 ..  266332 +  -4.3  -3.02371   ATTGAAGATGATCAT            TCGATCA GTGAAA TGGTCGA             TCATTATTTAACAAA  49 221
     BL01652  266970 ..  267002 +  -2.1  -3.10545   TAAATTAGCAGAGTT      TTAGGATGACAAT GTTATGG ATTGGCATTCTGA      TAATTTTGGCGTCTC  43 22
     BL01653 NONE
     BL01654 NONE
        ycbO  269638 ..  269649 +    -3  -3.95986   TTAACGGAGTTGAAG                TTCA ATGC TGAA                 TTTAATTAAATTGGA  53 37
     BL05021  270368 ..  270383 +  -4.6  -3.74158   CTTGAAGGTGCAAAT              TGACGG AATA CCGGCA               TTTACCTATACTTGA  56 54
        yetN  271520 ..  271542 +  -6.3  -4.80167   TGAGAAATAAGAAAA           GGCATCC GTTTTTTTG GGATGCC           TTTTGATTTTTCATC  80 31
        ybdO  273108 ..  273129 + -12.3  -4.81249   GCAGTAATAGAGGGA           GAGGCGC-GG ATT CCAGCGCCTC           TTTTTGCCTTTAAAA 100 277
        ycbJ  274183 ..  274208 +  -9.7  -3.12395   TCACACAATAAAAAA         AGGCTGTCGAT TTCG ATCGACGGCCC          GTTTTACATCATCAC  73 30
        ydaB  276440 ..  276461 + -11.7  -5.58074   AATGATTGACCGAAA           GCTTATCCA GCAT TGGATAAGC            TTTTTTTGCTGATTC 100 45
     BL01661  277827 ..  277839 +  -3.4  -3.99592   TTATTACCGATATTA                GGAA GGGAG TTCC                TTTATGGTGATGAAT  56 89
     BL01663 NONE
     BL01664  279597 ..  279619 + -10.6  -5.65927   ACAATTTTTAAAAGA           CCTGGCAAAG TGA TTTTGCCGGG           TTTTTTGTTTGCATA 100 30
        mtaB  280485 ..  280520 + -10.6  -5.61824   AATAATCGCTGGAAA    CCGCCTGATAAGGTTGT GAA ATGACCTT-TTAGGCGG    TTTTTTTAGATTTTA 100 36
     BL01666 NONE
     BL01667 NONE
     BL01668  282041 ..  282063 +  -8.4  -5.30575   GGTGGTACCGCGAGA           CCCTCGTC CTTTTGT GACGGGGG           TTTTTTGCATTTTTA  93 328
        rtpA NONE
     BL01669  283286 ..  283299 +  -6.7  -5.48623   CCGGAAATAGAGAAA               GGGAT TCAT ATCCC                TTTTTATTTCTGTTT  93 31
     BL01670  285028 ..  285047 + -13.6  -5.22943   CACACAACTGCTAAA            CCTTCCGG GGAA CCGGAAGG             TTTTTTGCGTTTGAT 100 48
     BL01671 NONE
     BL01672 NONE
     BL01673 NONE
     BL01674 NONE
     BL01675  289465 ..  289487 +  -9.9  -5.11033   TCTCATAATCAAAAA          CCTTC-CGGC ATCG GCCGGGAAGG           TTTTTTACGGTTCTC  93 71
        yusQ NONE
        yusR NONE
     BL01679  293788 ..  293802 +  -7.8  -5.71638   TGTAATTGAAAAAAA               GCACCT CTA GGGTGC               TTTTTTTAGTTGTTG 100 16
        hipO  298358 ..  298370 +  -4.1  -3.57144   TTGGCTGTTCTAGAC                TGCAA GGA TTGCG                TTTCACGCTGAAAAG  52 181
     BL01681  300476 ..  300505 +  -7.1  -5.31275   TGTAACCGTATAAGA       GAGGACCGCCC GTTAATCA GGCCGGTCTTC        TTTTTTATCGTACAG  90 36
     BL01682  304931 ..  304949 +  -2.4  -4.29432   ATGCTGCGAATAAGG            CGTCTCG GCTCAG CG-GACG             TTTTCATGACATTTC  57 365
     BL01683 NONE
     BL01684  312501 ..  312522 +  -7.5  -2.67696   AAATTCTGATTAATA           TAAATTTGT CATA ACAAATTTA            TGCATTCTTCATCAT  59 136
        yvbX  314620 ..  314652 +  -5.6  -3.85698   ATAGAAAACGATAAA      GAGAGATTTGGGGA ACAGC TTCTCACGTCTCTC      TTTATGGACAAAGGA  63 56
     BL01686  316781 ..  316811 + -16.3   -3.4298   ACGGCCGTTAGATGT      GACAGCCCG-TTCC AAAA GGAAGCGGGCTGTC       TTCGTGTATTATTGT 100 45
     BL01687  318735 ..  318773 + -14.6   -5.3671   AAGGCCGTTTTTTCA   GCTCCCGTTCTGCCCTTT ATT GAATGGCGGAATGGGGGC   TTTTTTAATTGTGTT 100 43
     BL01688 NONE
     BL01689  321205 ..  321242 + -15.6  -3.23393   AAACATATAATAAAC   GGCGGCTGGCTGGGG TGGAAAAGC CCCCGGCC-GCCGCC   TCTTGTAAGATCAAA 100 31
        cwlJ  322697 ..  322728 + -14.7  -4.86621   ACGTTCTAACAAAAA      CATCCCTTTTCAA CGGTTT TTGAAAAGGGATG       TTTTTCGTTCAAAAT 100 32
        yvcE  325416 ..  325439 +   -16  -5.45802   TTATACTGAGACAAA          CGCCGTTCCC GATC GGGAGCGGCG           TTTTTATTTTACAGC 100 45
     BL01692  327891 ..  327904 +  -5.3  -4.03978   CCGTAGTGATAAATT               TGACA TCTC TGTCA                TTTCTGTGAACGCTT  63 35
     BL01693  329877 ..  329918 + -16.1  -3.75153   GGGGCAGGAGCTTTT TAAGTTGAAAGGGGCTGTCG CAA CGACAGCCCCTT-CAGATTA TTTCAGTTCCCCGCA 100 23
     BL01694 NONE
     BL01695  332497 ..  332516 +    -7  -3.15544   TGAAGATCCGGACAG            CAGGCGCC GGAT GGCGTCCG             TTGGTCCGGCTGACA  60 44
     BL01696  333140 ..  333167 +  -8.5  -3.85504   AAGTCTAGTTTTGCC        GGCTGAGTCAC CTTTGC GTGATTCAGTC         TTGCTTTTTCATCAT  77 33
     BL01697  333990 ..  334013 +  -8.8  -5.47218   ACTGCAAAACATAAA          GGGGGGAGTA GATC TGCTCCGCCC           TTTTTTTACATCAAA  95 44
     BL01698  335550 ..  335561 +  -5.8  -2.61695   GCCGTGACAAGAGCG                GGCA TGTG TGCC                 GTATTTGGACGTAAG  51 329
     BL01699 NONE
     BL01700  338397 ..  338412 +  -7.5   -5.5208   ATATACAAAAAATCA              CCGCC ATGATA GGCGG               TTTTTTATGTTATGC  93 89
     BL01701  339516 ..  339529 +  -3.1  -3.99117   TGCTCAACCATGAAG               GATCG GCAG TGATC                GTTTTTGTTTTTGTA  56 356
        mtaC  340804 ..  340814 +  -2.4  -3.19246   CCCGAAAAGAATCGA                 GCGG CTA CCCC                 TTAAATTCGGATTGA  43 114
         ldh NONE
        lctP  345097 ..  345121 + -14.4  -4.64598   GGCATATAAAGAAGA          GCCTTTTCCC ATTGC GGGAAAAGGC          TTTTTAAGCTGCTTG 100 32
     BL01705  346229 ..  346241 +  -4.7  -4.64144   TTTGGCAAAGCAGGC                CGGTG CAT CCCCG                TTTTTCGCCATTGTT  71 416
        nadE  348166 ..  348183 + -11.3   -5.7946   GAAATAAGCTAAAAA             GAGGCTG AAGT CAGCCTC              TTTTTTTATTAACAG 100 34
        aroK  348854 ..  348882 +   -14  -3.80625   ACCGGAATAAGCAAA        GAGCCAATGGTC TGTCT GATCATTGGCTC        TTTCCGTTATCCGCA 100 66
     BL01708  349885 ..  349906 + -11.7  -5.76237   GCATAAAATGATATT           CCCTTTAAG TATT CTTAAAGGG            TTTTTTCTTTGTATC 100 35
     BL01709 NONE
     BL01710  352754 ..  352766 +  -7.7  -2.52464   AGGGGGACGAAGGCA                GCCTA TTA TAGGC                TGCCTTCAAAAAAAG  61 63
     BL01711  354304 ..  354328 + -11.5  -4.04397   GCTGTAACGATGACG          GAGATGGGGAA CCA TTCTCCGTCTC          TCTTTTTATAGGCCT  90 34
        ycgP  355715 ..  355735 + -10.4  -4.39166   AACAGAAAAAGAAAA            GCCGGTAC ATGAA GTGCCGGC            TTTTAATATGTCCGA  90 40
         cah  358636 ..  358650 +  -9.2  -5.80248   AAATAAAAGCGAACA               CCCGGT GAA GCCGGG               TTTTTTTATGTCTTG 100 39
     BL01714 NONE
     BL01715  359879 ..  359890 +  -3.6  -2.91395   GGCCGGATTTTTCAA                CGGG GTTT CCTG                 CTTTGTCAGACAGGT  43 434
     BL01716  362748 ..  362773 + -11.9  -5.63103   TTCGATTTAAGTAAA         GAGGTTTGTGC ACAA GCGCAGACCTC          TTTTTTTCGTTACCC 100 31
     BL01717 NONE
     BL01718  365075 ..  365096 + -14.4  -4.02253   AAGAGCTTTAGGAGG           GGCGCCGG ATGAAA CCGGCGCC            TTTATCCGTTGTTCA 100 30
     BL01719  367237 ..  367256 + -13.6  -2.63922   GGCGGAAAAGAAGAA            GCTGCCGT TTTA ACGGCAGC             CCTTTTTCCCTGCTA  91 13
     BL01720 NONE
     BL01721 NONE
     BL01722 NONE
     BL01723 NONE
     BL01724 NONE
     BL01725  378135 ..  378154 +  -8.6  -5.36441   CTCAAAAACCATGTA            GCAGGC-GA AAC TCAGCCTGC            TTTTTTGTATGGAGC  95 25
       lchAA NONE
       lchAB NONE
       lchAC NONE
       lchAD  405058 ..  405092 + -12.3  -5.16472   ACAATGTAAAGAAAG    CGGAAAATCGGTGTGC TGCA GC-TGCCGATTTTCCG     TTTTTTCAGCTTTTT 100 32
        ycxD  407635 ..  407662 +   -12  -3.28181   GCAAGGCGGATAGCC        GGGGGGAGTTTC CACC GAAGCTCGCCCC         TGTTCGTTCAGTTTG  85 166
        ybbA  409243 ..  409258 +  -3.2  -3.61536   GCGGATGATCTACAT              GCTGAC GGGT GTCACC               TTTGCCGATTACATT  50 197
     BL01732  409972 ..  409990 +  -8.9  -5.75342   CCTGAACTAGAAAAA             CGGATGA AACGC TCATCCG             TTTTTTTTCAGCGAC 100 297
     BL01733 NONE
     BL05023  412040 ..  412057 +  -3.4  -4.09685   GACGCGATTGAAATC             TCGCTG ACAATA TAGCGA              TTTTGCAAAGTGGAA  56 58
     BL05024 NONE
     BL01734 NONE
     BL05025  413797 ..  413819 +  -5.7  -6.09196   TGGATGATTCAAAAA           CTTCTTAAT CTATT GTTAAGAAG           TTTTTTTATTTTGGA 100 364
     BL01735 NONE
        tlpB  417370 ..  417395 + -13.4  -4.99043   GCTGAATAAAAAGAA         CAGCCTGATC TCTCTT GATCAGGCTG          TTTTGTTTATACAGG 100 32
        rocD  422650 ..  422680 +  -9.2  -5.14477   TCGAAGTAAAGCGAA      C-GGCTGAACAAT AAGGGG ATTGTTCAGCCCG       TTTTTTCGCTGTCTG  90 32
        rocE  424244 ..  424263 +  -2.2  -2.59256   AAACAAACGATGAGG            TGGTTATT GATG AATAAACA             AGTTTCTTTGATTGG  40 9
        rocF  425158 ..  425184 + -13.8   -5.7946   GTAACCAATGCGAAG         GAGAGGGCATCG GCA TGATGCCTTCTC         TTTTTTTATTGGCGC 100 37
     BL01740 NONE
     BL01741 NONE
     BL05026  428938 ..  428959 + -14.5  -3.91042   AGGAAATGAAGAAAA           GGACCATGG CGAA CCATGGTCC            TTTCAATTATTTCTG 100 32
     BL01743 NONE
     BL01744 NONE
     BL01745  439397 ..  439407 +  -2.6  -2.87354   TCAAAAAAGTCTGAT                 TTTT ATA AAAA                 TAGTTAATTAATTCA  42 51
     BL01746 NONE
     BL01747 NONE
     BL01748  443351 ..  443375 + -14.5  -5.37865   AATTCATAAGAAAAA          CCTGTTTTTGA ACT TCAAAAACAGG          TTTTTTCATTATTGC 100 39
       lacA2  448145 ..  448179 +  -6.3  -3.99347   TAACATAAAGGAATG     TGAAAAATCCGCGGG CATTT CCCGCGGATCCGTCG     TTATTTGGCTCGTTT  69 232
     BL01750  453091 ..  453112 +  -5.8  -4.68446   AAATATCGAAGTTTA           AGCTCCCT TTGGAC AGGGAGCC            TTTTATGTCCTTTTT  75 25
       gerKA NONE
       gerKC NONE
       gerKB NONE
        mtaD  458232 ..  458255 + -13.8   -3.4529   TTCATAATAAAAGAA          GGGGAACGGC TCAT GCCGCTCCCC           TTATCCTGCTGATAT  95 34
     BL01755 NONE
     BL01756  462707 ..  462753 + -22.6  -4.24432   ACGGCGAGAGATGAT GATGAATAGAAACCCGCCAGAC AGC GTCTGGCGGGTTTTTGTTAATC TTTAATTTTGAATTT 100 17
        yclN NONE
        yclO NONE
        yclP NONE
        yclQ  469856 ..  469880 + -15.7  -5.47431   GAAATAAAAGAGCGA          GGCTGCCGGTT CTT ATCCGGCAGCC          TTTTTTGTCTGTTCA 100 34
        yczG  474937 ..  474962 + -14.8  -4.63542   TTAAAGCCAGGCTGA         TACCGGCAGG AAAGAA CCTGCCGGTA          TTTTTAAAGCTTCTC 100 61
        gabT  477797 ..  477807 +  -6.8  -3.01765   CATCATTGAAGAAGC                 GCTG GAA CAGC                 TCTAGTTTGACATCT  59 10
     BL01764 NONE
        gabD  480623 ..  480646 + -12.4  -5.82388   AAGACAACATGAAAA          CCCGCCCG TATATCCC CGGGCGGG           TTTTTTTTACGCTTT 100 42
     BL01766  482206 ..  482230 + -15.8  -4.42765   GAAATGAAACAAAAA          TGCTGTCGGG TTGTT CCCGACAGCA          TTTCATTTTTTACGA 100 39
        nasB NONE
        nasC NONE
        nasD NONE
        nasE  492767 ..  492785 +  -8.1  -2.80244   TTTCAAAAGCCTTAA             GGGTCGC AGAAC GTGACCC             CTCTTTATTAAAAAA  62 66
        nasF  494310 ..  494325 + -10.4   -5.0538   TCAGAGCTGAAAAAA              GCAGGG GGAA CCCTGC               TTTTTTAGCGTGCGG  93 31
     BL01772  496888 ..  496907 + -10.6  -4.32034   AATTGATGAAGCGAA            GCCGGAGC TTAA GCCCCGGC             TTTTGGTCATGGTGA  91 35
        ycsD NONE
     BL01773  497883 ..  497904 +  -5.9  -5.22794   GATTGATAGAAAAAA           CCTCTCA ACACCTTC TGAGAGG            TTTTTTCATGCTTAT  85 35
     BL01774 NONE
     BL01775 NONE
        ulaA NONE
        tktA NONE
     BL05028 NONE
        ycsE  504429 ..  504445 +  -9.4  -5.93809   TCCTAGCCGAAAAAA              GAGCCG ATTTG CGGCTC              TTTTTTTTGTGCAAA 100 35
        ycsF NONE
        ycsG NONE
        ycsI  507508 ..  507535 +  -7.2  -4.98531   TATAGGATTTCAAAA        TCAATACAGA GCGGTTTA TCTGTATTGA         TTTTTAATTTAAGGG  85 36
        kipI NONE
        kipA NONE
        kipR NONE
        ycsK  510842 ..  510864 + -12.1  -5.63504   AATATGATGAAGAAA           GACCATTCC AATCA GGAATGGTC           TTTTTTTATGCAATT 100 40
        mtlD  514231 ..  514257 + -16.8  -3.28745   ATGCAACCTAATCTA         GAAACATCAGCT GTG AGCTGATGTTTC         TTCACTTCTTGAAAA 100 117
     BL02816  516493 ..  516528 + -17.6  -4.83615   ATACAGGATAAAGAG    TGGTGAGAGCCCCGGG TTAA CCCGGGGCTTTCTTCA     TTTTTATCGCACATG 100 20
        ydaD NONE
        ydaE  517999 ..  518023 + -10.8  -5.47821   AGATCCGAGAATTTA          GCGAATGGGA GTCCA TCTCATTCGC          TTTTTTTCGCTCGCT 100 25
        ydaG  519271 ..  519294 +   -16  -4.98531   ATATGATAATTGAGA          CCGCTTCGGC TTTT GCCGGAGCGG           TTTTTGATTTGCCGA 100 389
        ydaH  520169 ..  520198 +  -3.7   -3.1867   ACGAAGTGGATGTAG       TCGATTTTTGA CGAAAAGA TCAAAATTCGA        TCATTTTCATTACAT  48 26
     BL02821  521270 ..  521317 + -15.8  -5.52384   AACGCTTTTTAAATG AGTGATCA-AAAAATCCGCCGGG AAA CCCGGCGGATTTTACTGATCATA TTTTTTTAGTCCCCG 100 21
        lrpC  522648 ..  522661 +  -3.1  -2.52586   ATCGTGAACATTAGA               GATGC ATCT GTATC                ATCTGTTATAATATA  42 34
        topB  524903 ..  524926 + -12.4  -4.61873   GATCAATAAAACGGG          AAGCCTGCCG GGGA CGGCAGGCTG           TTTTAATTTGTCCAA 100 32
     BL05031  525508 ..  525531 + -10.2  -5.24129   AATAAAAATCCGATT          CCGCAGGGGC TTTT GCCTCTGCGC           TTTTTTGTGCGAAAA 100 279
       ydaOA NONE
        ydaO  527407 ..  527436 +  -6.4  -5.41143   ATTTTAAAAAGTAAA       AAACCTGCAGAG CCATGC CTCTGCAGGCTG        TTTTTTTGGCGGGTA  91 27
        ydaP  529241 ..  529263 + -13.5  -3.87815   ATTTTTTAGTATGAT           GCCAAGGGA GATCG TCCCTTGGC           TTTATAACGGTCAGA 100 32
     BL00145  530131 ..  530165 + -10.8  -4.21922   GAAAAAACACCTATG     CTGCCTGTCCCC TGTATTCCAGT GGGGACAGGTAG     TTTAATTTTGCCTGA  90 170
     BL02924  537048 ..  537077 +   -10  -2.80492   GTTGGCGGGGAGAAA       GTAAGACGCTCC AAAAAC GGAGCGTCTCGC        TAGTTCATCCTGATC  73 22
        ydbA  538470 ..  538493 + -16.8  -4.33248   ACAGAGGGATAAAAA          GGCTGCCGTT TGAT AACGGCAGCC           TTTCTTATAGAGTTA 100 29
        ydbB  540624 ..  540645 +  -2.9  -2.85831   GACGATTGCGCGATC           CACACTCTC TTTC GTGAATGTG            CTATTTGTGTTTACT  42 9
        gsiB  541167 ..  541193 + -18.1  -4.84359   TTAATGTGCGGTGAA         GAGAGGGGCTG ACAAA CAGCCCCTCTC         TTTTTATGAAGATGC 100 37
        ydbI  542654 ..  542677 +   -11  -5.40072   ATTTTAATGGTAAAA          GCCCGTGGGA GATC TCTCATGGGC           TTTTTTTAGAAAGGG 100 262
     BL02188  543968 ..  543994 +  -9.5  -5.40072   AAGAAATGATATAAT         CAAACAGTGCC TTTTC GGCACTGTTTA         TTTTTTTGGAAAGAG 100 44
        ydbJ NONE
        ydbK  545734 ..  545756 +  -4.2  -2.74563   GTGTGACAAAAGGAA           TGACATTTTT GTG AAATATGTCG           TAATTACCGTGTGAA  45 54
        ydbL  546168 ..  546189 +  -5.8  -5.79595   GCCGTTTAGTCAAAA           GCGCACCT CGCTGA AGGTGGGC            TTTTTTGTTTTGCCA 100 32
        ydbM  547479 ..  547503 +  -9.3  -5.61913   GTCGATCCGCTAAAA          GAAGCCGTTCA AAA TCAGCGGCTTC          TTTTTTATGTTTGTT 100 70
         ddl  549883 ..  549909 +  -4.5   -3.8125   TTAGATACAGCTGCA         GACACTATC CTTATTTGT GGTAGTGTC         TCTTTTCCTTGCAGA  59 103
        murF NONE
     BL02196  552363 ..  552384 +  -9.5   -5.1356   TGCATAAGTATGGAC           CTGTCCTTT GCAC AAAGGGCAG            TTTTTATTGATAAAA  93 299
        ydbR  553910 ..  553935 +  -9.7  -5.41143   AATTCATAATCAAAA         GGCGGATCCTT TTTT ACGGATTCGCC          TTTTTTTAAAAACTA 100 32
        ydbS NONE
        ydbT  555949 ..  555985 + -16.1  -3.57144   ATGGTATTCATATGA    AAAAAGAGTGAACGGTT AAA AGCCGTTCACTCTTTTG    TTTAACAATGGCGGA 100 7
        ydcC  557883 ..  557914 + -16.7  -5.56264   GTGCCGTATCCGGCA      GCCTGTTTTCCGC CCGGAA GCGGAAAGCAGGC       TTTTTTATATTTGCG 100 82
         dal NONE
        ydcD NONE
        ydcE  560020 ..  560042 +  -4.9  -5.80817   TTAATATTGATGAAA           GTTGCTC GAGGCGAAA GAGCAAC           TTTTTTTGTGTTCAA 100 37
        rsbR NONE
        rsbS NONE
        rsbT NONE
        rsbU NONE
        rsbV NONE
        rsbW NONE
        sigB NONE
        rsbX NONE
        ydcI  567220 ..  567249 + -17.2  -3.97622   TAGGACTTGAAGTCA       GCCCGCCGGAAG CTTTAT TTTCCGGCGGGC        TTATCTTTTACATCG 100 38
     BL02211  571449 ..  571466 +  -9.9  -5.71712   TCGGACTCGGATGAA             CACTGCT CATC AGCAGTG              TTTTTTTCTGTAAAA 100 184
        ydcK  572398 ..  572414 +  -6.5  -2.58579   TCGCGTAAGCGGCGC              GAGGGTT CAA ATCCCTC              CTTCTCCGCCATTAG  54 282
        cspC  578028 ..  578049 + -10.2  -5.84432   AATCGTTTATACAAA           CAGGCTCT CTATGT AGAGCCTG            TTTTTTTATGTTCTC 100 46
        yybA NONE
        paiA NONE
        paiB  582196 ..  582229 + -15.5  -4.21319   CTCGACCGCATCATA     GGAATACCAAGGGTT GATA AGCCCTTGGTATTTC      TTTCTTCCACTTGAT 100 254
       ydzFA NONE
     BL02008  584962 ..  584983 +  -4.5  -6.02345   CTTCCTAAGAAAAAA           CATACC-ACG TCT TGTTGGTATG           TTTTTTTTGTCCTTC 100 58
     BL02009  586628 ..  586640 +  -6.3   -3.2703   AGGATAAAATGAATA                GTGAA AGA TTCAC                TTGAATTCCTTATTT  60 34
     BL02010  586909 ..  586921 +  -4.1  -2.64726   TCTATTGTTTGTTTA                CGCAA GTG TTGTG                ATTGATATTATAAAG  45 12
     BL02011  588393 ..  588423 +  -5.2  -3.34344   ACGATACTTTTTTAT       GCCAAGGGAGCCCC CGC GATGATCCCTAGGC       TTCATTCACCGCTAA  54 89
     BL02012  591764 ..  591789 + -11.2   -4.2757   ATAGATAATTCGCTG         TGCCAAGGGT ATTTGA GCCCTTGGCA          TTCTGTTTTTTTAGC  93 37
     BL02013  592680 ..  592706 +  -9.5  -6.02919   GGAGCAAGGGCTACG         GAGCAAACCTT TATAT ATGGTTTGCTC         TTTTTTTGTTTCTCA 100 125
        sigV  593401 ..  593415 +    -5  -3.18264   GCGCATCCAATTGAC               GAAGGA GGA TCTTTC               TTAATGGATAAGAAA  53 7
        yrhM  594285 ..  594316 + -13.3  -4.62085   TATCCGCTAGTGAAA      GAAATCCATGATT CGCTGA AATCATGGATTTC       TTATTTTTTACAACT 100 31
        yrhL  596402 ..  596421 +  -8.6  -5.61596   TAATCTATAAAAAGA            GGCTCTCCT TTA AGGAG-GCC            TTTTTTTATGGCAAT 100 38
        ydgK  597791 ..  597814 + -15.4  -4.95547   AGCGGTAAAGGTAAA          GGACGGAATC ACTT GATTCCGTCC           TTTTGTTGTTATAGA 100 33
     BL00122  602182 ..  602198 +  -9.4  -5.63504   TAAAGGTAAACGCGA              GACCGG ATCAG CCGGTC              TTTTTTTATGCCATT 100 38
     BL00121  608408 ..  608435 +  -9.2  -5.00616   AAACGAATCATTGAA        GCACCTGATC ATTGAACC GGTCAGGTGC         TTTTTTAAAGAAAGG  90 39
        ywpE  609122 ..  609144 +  -6.3   -5.7946   GCAGGCAGGCAAAAA           TACTGAGGG ATTGC CCCTTGGTA           TTTTTTTATTGGGAC 100 54
        iolT  611168 ..  611212 + -13.1  -4.17296   ATGAAGCATTTGAAG TTTGCAGGCGGAAATTTTC CTATAGC GAAGATTTCTGCCTGCATA TTTGTATGTATCGGA 100 103
        thiL NONE
     BL00842 NONE
     BL00843 NONE
     BL00844 NONE
         gcp  620939 ..  620955 +  -8.7  -5.40072   GACGTCTTATTGAAA              CCTCACG CTT TGTGAGG              TTTTTTTACCCGGAA  95 28
        moaC NONE
         rex NONE
       tatAY NONE
       tatCY  625421 ..  625446 +   -12  -4.88918   GACCATACAAAATAA         GAGCCATTCT TTTTTC AGAATGGCTC          TTTTCTTTCAAATAA 100 26
       groES NONE
       groEL  628614 ..  628633 + -12.2  -5.41143   ATATATCAAGGAAAA            GAGGCTCT TTTT AGAGCCTC             TTTTTTTAAAAAATC 100 60
     BL05054 NONE
        yoaR NONE
     BL05055  633317 ..  633331 +  -7.1  -5.58179   GATTTGATTTAAAAA               GCAGG AAAAA CCTGC               TTTTTTATTATGATA 100 29
     BL01067  634056 ..  634071 + -10.4  -5.15634   CCGCCTAGCTAAAAA              GCCCCT TTTA AGGGGC               TTTTTTGATGAGCTC  93 83
     BL01066 NONE
     BL01065  638427 ..  638446 +  -8.6  -4.38116   CTCGAATGATAAAAA            GCGC-AGCT AGA AGCTTGCGC            TTTAATTTTTATAAA  85 32
     BL01300  641640 ..  641664 +  -5.6  -3.79519   AGATTTAGAACAAGC          GGGCCTGACC TGTGT GGTCAGCCGC          TTTGATGATAGCGTT  63 33
        pspA NONE
        ydjG NONE
        ydjH NONE
        ydjI  646823 ..  646843 +  -6.1  -3.60525   GCGGGGGGATCGGTT            GATGCCGGC AAA GTTGGTATC            TTCTATGTGAATGAG  62 41
     BL01295  648130 ..  648151 + -12.9  -5.35815   GGTCATAACATGAAA           GGCCCGCGC TTTA GCGCAGGCC            TTTTTATTTCATATA 100 33
        yrhP  649774 ..  649791 +    -7  -6.11392   GATATTGGAGAACGA             GTGAGC GCTTTG GCTCAC              TTTTTTTGTTTATTT 100 39
        ykvA NONE
     BL00685 NONE
     BL05056  653201 ..  653239 +  -8.4  -6.04378   GATCCCAATTAAAAA  GTAAGATCG-TCTTGGT GTGGGA ATCAAGGGCGATCTTAC   TTTTTTTTGTCGTTT 100 309
     BL05058  655171 ..  655195 + -10.1  -4.42748   CATCCTCCAGTTAAA          GACACTCTC AGGAATC GAGAGTGTC          TTATTTTTGCCGTCA  90 123
       yjeAA  656003 ..  656016 +  -2.3  -4.66537   AAACCAGGAAATAAA               GCTTC CGTC GACGC                TTTTATATTAGCCCC  64 1
        yjeA  657494 ..  657508 +  -8.5  -5.07652   ATAAATGAGTAGAAA               GCGCC ATATC GGCGC               TTTTCTTTTGGAAGA  90 41
        amyL  659160 ..  659181 + -13.1  -6.09196   GAAGAGCAGAGAGGA           CGGATTTCC TGAA GGAAATCCG            TTTTTTTATTTTGCC 100 40
        yvdE NONE
        yvdF  662140 ..  662157 +  -4.9  -3.61774   GGGGGCGGTCTAAAT             TCTGTTA CCGG TAACAGG              TTTAAAACTATTGTA  58 28
        yvdG NONE
        yvdH NONE
        yvdI NONE
        yvdJ NONE
        yvdK NONE
        malL NONE
        pgcM  671241 ..  671257 + -15.1  -3.50393   AATCATAAAATGACA              GGCCGCC GCT GGCGGCC              TTATCTGCAATCGGA 100 54
        ydjM  675192 ..  675219 + -14.4  -3.75153   AAAAATAGGAGAAAT        GAAGCAAGAAAA ATCG TTTTCTTGCTTC         TTTCAATTGGCGGGG 100 33
        ydjN  676269 ..  676297 + -11.7  -5.60993   CGAATAAACGGGCAC        CAGCCGGCACA AACAGAC TGCGCCGGCTG        TTTTTTTATGAGCCG 100 34
        sipS  678926 ..  678953 +  -9.2  -5.38054   AATAGAAAACAAAAA        GGCTTCCCATGA TACC TAATGGGAAGTC         TTTTTGTTTGTCGCA  95 36
     BL00486 NONE
        yhfK  680621 ..  680651 + -10.5  -2.60032   TCTATATAAAAGGAT       TCGGGGAACCT GTGGTCAGA AGGTTCCCCGG       CGTTTTTACAGAAGC  72 32
     BL01187  684467 ..  684488 + -11.7  -5.57054   ATGCAATTAAAAAAA           CTTGCAAAG TTTT CTTTGCAAG            TTTTTTTGAATTATT 100 31
        yeaB  686519 ..  686533 + -11.4  -6.02546   AAAGAAAAATAAAAA               GCGGTC ACT GACCGC               TTTTTTTTACTTTCA 100 29
        yeaC  687634 ..  687653 +  -4.2  -3.30651   AAGGCCGATGAGCAG            CTGATGAG AGAG CGCATCGG             TCTTGTGATGTACGG  50 22
        yeaD NONE
        yebA  691194 ..  691224 +  -4.7  -5.36441   GCCTTGTCCCGTGAA      TGGGGGCAGG-ACG GCCG TGTGTCTGCCGCCA       TTTTTTCTGTGCAAA  86 141
        guaA  693129 ..  693153 +  -5.8  -5.84432   AAACAACGAACGAAG          CGAACATTAA AATCA TGAATGTTCG          TTTTTTTGTATTGTG 100 346
        pbuG  694767 ..  694792 +  -9.7  -5.95539   TAGGCTGTAGGAAAA         AGCGCTTGTTC ATTT GAACGAGCGCC          TTTTTTTATTTCCAA 100 38
        yebC  695739 ..  695760 + -13.1   -5.4756   TATAAGGAGATACAG           CCGGTTCTT TAAG AAGAACCGG            TTTTTTCTTAACATT 100 36
        yebE NONE
        yebG  697206 ..  697248 + -10.6  -5.27335   CGATACACGCGCCAT GCCCGGTTTGTGTTGCTT CCTACAA ATGCAATACATGCCGGGC TTTTTATTTGCGAAG 100 256
        purE NONE
        purK NONE
        purB  700209 ..  700243 +  -5.7  -2.80438   TTAGGCTTGGCATAG    AATAGACCGCCCGCTT TTAC AGGCGGG-GGTCTAAG     TGCTTAAATATTTCC  52 26
        purC NONE
        purS NONE
        purQ NONE
        purL NONE
        purF  705599 ..  705624 +  -3.9  -4.68645   GCTGAAATGAATAAA         GGGCAGCAG AGGCAATG CGGCTGCTC          TTTTGATTTTGAATA  69 71
        purM  706695 ..  706707 +  -3.3  -3.44848   GAAGCGGCGTTGTGT                TTGGC GGT GCCGG                TCTTTCATGAAAAAA  50 3
        purN NONE
        purH NONE
        purD  710127 ..  710156 + -15.1  -5.44119   GAAATAATAGGTGAA       GAGACAGAGCGGG AGCA CCCGTTTTGTCTC        TTTTTTTGAGCTCAA 100 34
     BL01488  712371 ..  712392 + -11.7  -5.40072   TCGTCAACAATCTGC           CACCTTCTT TCCC AAGAAGGTG            TTTTTTTACGGACAG 100 288
     BL01489 NONE
        yybP  713280 ..  713320 +  -9.8   -5.0133   GTTTGGGATGTTTCG  GCTTGTCGACAAAGTCAT AAAAA GTGGCTTCATCGACAAGC  TTTTTTAAAAAAATG  93 55
     BL01491  713782 ..  713808 + -12.4  -4.38154   TAAACTGGACAAAAA         TAGGTCGGATCT TAG AAATCCGACCTA         TTTTGTCAACGGTCT 100 38
        yerA NONE
        yerB NONE
        yerC  717283 ..  717313 + -13.3  -5.73339   CATGATGTCATGAAA      CCGCCTG-GCTCAG GGCA CTGAGCACCGGCGG       TTTTTTTGTGCTTCT 100 36
        pcrB NONE
        pcrA NONE
        ligA NONE
        yerH  723636 ..  723657 + -14.5  -4.63218   ATGATTCATAAAAAA           GAAGCAGCC CTTT GGCTGCTTC            TTTTATTACGCAGAA 100 30
     BL00591  724750 ..  724764 +  -2.7  -3.52652   CCGCGCTACTAAAAT               GCCGG CCCAT CCGAC               TTGTCATTCAATAAA  48 29
     BL00592 NONE
     BL00593 NONE
     BL00594 NONE
     BL00595 NONE
     BL00596 NONE
     BL00597 NONE
     BL00598  731514 ..  731530 +  -2.2  -4.62336   TACTGAAAAAGGTGT              GGCGAA AATGC TTGGCC              TTTTTGCAGTGCAGT  61 82
       nagBA  732778 ..  732798 +    -4  -5.58209   CGCGCATATCATCGA            TCCGGA CGGAATGAA TCCGGA            TTTTTTTCGCTTTCA  91 478
        gatC NONE
        gatA NONE
        gatB  738721 ..  738739 + -13.2  -5.76237   GCCTAATTAAATGGA             GGTCCTCA TGT TGAGGACC             TTTTTTATTTGTATG 100 53
     BL00603  739170 ..  739181 +    -3  -2.92896   AAAAAGAGCGGGGTG                TTCA TAAA TGAA                 TCCTATTTATATACT  43 15
     BL05062  739502 ..  739524 + -12.1  -4.99435   GCTGTTTCAAAAAAA           CCTTGGAGA ATGAC TCTCCAAGG           TTTTTCATTATTCCA 100 69
        swrC  744906 ..  744945 + -16.7  -5.63517   ATGGTATAACATCAA  CCCCTTGGAATGGACACA GGAAA TG-GTCCATTCTAAGGGG  TTTTTTCTTTGAAGA 100 42
        yerQ  747954 ..  747976 +  -2.7  -5.18726   AATTGGATGATTGAA           CTTGGTC TAAAGAGCT GGCCAAG           TTTTTCTTATAGCAG  75 27
        yefA  749484 ..  749504 +  -7.5   -5.2422   GATAACTTTTTTGAA            GGCCTGGAT TTT ATCCTGGTC            TTTTTTAGTGTAATT  90 120
       hsdIA NONE
       hsdM1 NONE
      hsdSIB NONE
       hsdR1  756345 ..  756372 + -14.3  -2.83249   AAAAATCTAAAAACA        TAAGCCTCTCC AACCCA GGAGAGGCTTA         TAATGTTATATGAAA  93 194
        mcrA  757735 ..  757777 + -13.1   -5.8187   CTGGTCATGCAGGCA GGATCTAAAACCGATAAATT TTTT AATTTGTCGG-TTTAGGTCC TTTTTTTATTGCCTA 100 484
     BL02334 NONE
     BL02335 NONE
     BL02336  762053 ..  762079 + -13.8  -4.76802   TAAAATAAATGAGAG         CCACTTGCCTTT GTG GAAGGCGAGTGG         TTTCTTGTTTTTGAA 100 33
        rapK NONE
        phrK  763533 ..  763553 +  -7.6   -5.0133   GGGTTAATGTTCGCT            GAAGTCCT TTTAC AGGGCTTC            TTTTTTAAAGCCATG  86 34
     BL02338  764474 ..  764501 +  -6.4  -5.83211   GATTGTGCCTAAGAA        GGGTGTC-TCATA TTA TATGGTGACATCC        TTTTTTATTTTCCTA 100 53
        yeeI  765624 ..  765659 +  -4.2  -5.88565   AATCGGGAAAGAAAA    GATAGAT-GAACAGG AGGACGA CCTGTTTTGTCTATC    TTTTTTTATTGTAAA  90 57
     BL02340 NONE
     BL05066  766289 ..  766314 + -13.5  -5.71712   TTCCCCTTGTATCCG         GATTTTACCGA TTTA TCGGTAAAATC          TTTTTTTATATCCAA 100 50
     BL02341 NONE
     BL02342  768759 ..  768781 + -10.5  -4.72556   CTAGAACTTTCACAG           GCCCGCTGG CAAAA TCGGCGGGC           TTTTCTAATTTTTCA  93 37
     BL02343  770294 ..  770306 +  -3.3  -3.43109   ATCAGCGCATATTTT                TGGCT TCC GGCCG                TCTTTCAATAATGTC  48 2
     BL02344  772298 ..  772317 + -12.8  -4.34402   CAATCGTAAGTGAGA            CTGCCGGG AAAT CCCGGCGG             TTTTGATATGGAAAA 100 32
     BL05067  772927 ..  772941 +  -2.1  -4.73614   GGCGGTGATGCCGGC               GGTTT GCGAA AAGCC               TTTGTTTTCATGATA  67 409
     BL02345 NONE
     BL02346 NONE
     BL02347  776377 ..  776391 +  -7.2  -3.72576   GAAATAAAATATACA               TCGTAA TAA TTACGA               TTTGATAAGAGGAAG  68 49
        yciC  777630 ..  777655 + -13.5  -5.63517   ATAATTCTAAAAAAA         GACAAAAGAGA GACA TCTCTTTTGTC          TTTTTTATTTCCAAC 100 37
        bioW  778455 ..  778465 +  -2.4  -4.25661   AGCATGGGGACGAAA                 GCGG CTG CCGG                 ATTTTTTTTGTTGAT  56 1
        bioA NONE
        bioF NONE
        bioD NONE
        bioB NONE
        bioI  783961 ..  783984 +  -8.8  -4.97461   AGACGACGAAAAAAG          GGGCTGGC TTACAGGT GCCGGCCC           TTTTTAATCTTTCTT  90 41
     BL00958  785415 ..  785430 +  -7.6  -4.78326   ATTAAACAAGACAAA              CGCTAT TTTC ATAGCG               TTTCTTTATTTGGAA  83 36
        yfmO  786656 ..  786681 +   -12  -5.72622   TCATTAATGAAAAAA         GCTTGTTTCC CTAAAA GGAAACAAGC          TTTTTTGTTTATAAA 100 34
        yfmL  789520 ..  789542 + -19.2  -4.99035   TGAAAGATAAGAAAA           GAGGCCTGCC GCC GGCAGGCCTC           TTTTTATATGAATGC 100 31
     BL00961  791570 ..  791588 + -14.6  -5.52986   GGGTATAATTTGCAA             CTGCCGAC ATG GTCGGCAG             TTTTTTTAATAAAAT 100 33
     BL05068  792201 ..  792212 +  -7.2   -4.2461   GGACGGCACGGAACG                GCGC ATCG GCGC                 TTTCTTGCTGAAGGT  76 138
     BL05069  793111 ..  793136 + -11.9  -5.13344   GGCATATGGTAAAAT         GAAGGGCGGGA GAGA TCCTGTCCTTC          TTTTTATGTTCATAT 100 29
     BL03061  793904 ..  793920 +  -4.3  -3.69068   GGTGCATGCCTGTGC              CGTGCTG TGC CAGTCCG              TGTTTCTTCAAGTGC  55 116
     BL03062  795566 ..  795584 + -11.8  -5.60993   ATGCTGCGCTTAAAA             CATTCAGC CAG GCTGAATG             TTTTTTTATAGGGAA 100 49
     BL03063  797402 ..  797422 + -15.5  -4.67168   AGGAATAATCACCAG            GCATCCGTC TTT GACGGATGC            TTTTTAGCGGTTTTT 100 33
         nos  798678 ..  798694 +  -9.4  -4.69664   GAGGAGAAGCTAAAA              GGCTCC AAATC GGAGCC              TTTTTGAATCGTCTC  93 83
     BL03065  800775 ..  800798 +  -5.3  -3.59262   AGCGCATAAAAACAA          GCCGTGT-CT GAAGA GGAACACGGC          TTTCAGCGTGTCGAC  56 32
     BL03066 NONE
     BL03067  806490 ..  806513 +    -6  -4.36914   TCCCGGCTCATAAAT          CGGAGGA-AGC CTT GCTCTCCTACG          TTTTATGAAGGGAAC  74 56
        treP  808065 ..  808100 + -10.4  -3.14848   AAATGAAATAAGAGA    GGGAGAGGGGCGCGCA TATT TGTCTGCCCTTTTCCC     ATTTTCATAAAGAAG  75 30
        treA NONE
        treR  810561 ..  810585 +   -10  -5.60993   AGAAGAGAAAAGTAG         CACGGTTCGCC TGAC GGCG-GCCGTG          TTTTTTTATGAAGCC 100 26
     BL03071  811434 ..  811444 +    -4  -2.70932   TATAGTGCTTCAATG                 TCTT TTA AAGA                 TCATTGCAGGCGGAA  45 100
     BL03072  814779 ..  814801 + -10.6   -4.9725   CCTTAAAAAGGGTAG           GGGAGGTTCT TTT AGAGCCTTCC           TTTTTGTATAACAGT  93 35
     BL03073  817446 ..  817464 +  -5.3  -3.05384   AACAGGTCCAACCGG             TGCAGGA TTAGT TTCTGCA             TTAAGTGCAAGAAAC  51 354
     BL03074  825944 ..  825964 +  -6.2  -5.96219   AATTAGCATTGTAAA            GACTTACT GAACA AGTAGGTC            TTTTTTTTATGAATA 100 35
       spsCB NONE
     BL03076 NONE
     BL03077 NONE
     BL03078  830953 ..  830980 +  -4.8  -5.52347   CCGGACATGAATAAC        CGTCCGGT-GCTT CGC ATGCTGCCGGATG        TTTTTTCATTTTCTT  85 378
        nfsB  831809 ..  831835 + -13.1  -5.20783   GGTCGAATAAGAAAA        GTGCGGTTCTGC ATAA GCAGA-CCGCAC         TTTTTATATTTAGAT 100 31
     BL03080  836925 ..  836965 + -13.6  -4.65933   TGAAGCTGCTCGGCT  GATGAAAAAAGACCGGAA TAGAT TTCCGGTCTTTTTTTATG  TTTATTTTCGGAGTG 100 24
        yfkJ  839300 ..  839334 +  -3.1  -2.82516   AAACGAAGGGAGAGA    TTTTTTATGAAAAACG ACCG CGTTTT-CATCAGAAA     TATCCTCCTCGGCGC  44 41
        yfkI NONE
        yfkH  840639 ..  840659 +   -14  -5.15969   AAAATTGCCTTAAAA            GGCCGGCT CCAGC AGCCGGCC            TTTTTTACATTGGCG 100 196
     BL03084  842346 ..  842365 +  -2.1  -2.87132   AAACATGCGCCGCTG            CGGAATA GATCAG TATGCCG             TATATAAAGCGAAAA  41 48
        yfkE NONE
        yfkD  844346 ..  844364 + -10.3   -5.2112   AGCCGAAATAAAAAA             GCAAGCC TTTGC GGCTTGC             TTTTTTCATACTCTT 100 30
        yfjT  845823 ..  845842 +  -5.7  -6.34616   AGACTGGAAATAAAA            CCGCG-CA TTCTC TGCCGCGG            TTTTTTTTGTTTTCC 100 28
     BL03088  846733 ..  846752 + -12.1  -4.56914   TTTGAAAGAACAATG            CCCCGGC CGCTTT GCCGGGG             TTTTGCTTTGGCTGA  95 46
        gldA  848013 ..  848034 +  -5.8  -4.15328   ATTAATAGACGAAAA           GCCGTTTC CGTGAA GGAGCGGC            TTTCTGCTTTGGGTT  67 36
        yfjP NONE
        yfjO  852209 ..  852224 +    -9  -5.00616   GAAGCTGAAATAAAA              CGCCTT TTTA AAGGCG               TTTTTTAGCGGAAAC  90 28
        yfjM  852819 ..  852848 +  -8.1   -6.0427   CGATTGGGATATCGG       GAGGC-AAAATGAA ATA TTCATTTTTGTCTC       TTTTTTTTATGTGAT 100 109
     BL03093 NONE
        yfjL  854635 ..  854653 + -13.1  -3.79021   TATCATACATGCAAG             CCGCCGC AGAAG GCGGCGG             TTATCTGTTTAATAT  95 68
     BL03095  856509 ..  856524 + -10.4  -5.64274   CAGCCATAACAGAAA              GCCGCT ACTA AGCGGC               TTTTTTTATGCATAA 100 15
     BL03096  856920 ..  856942 +  -3.4  -3.14344   CACATTCATTAAACT           GAAAAAGACG GCG CCTCATTTTC           TTCGTGACAAAAGTG  46 29
     BL01894  858387 ..  858411 + -18.7   -5.4251   CCACCTGAATACGTA          GAGAAGGCGCT TGT AGCGCCTTCTC          TTTTTTATATATGCA 100 189
        sacX NONE
        sacY  861002 ..  861024 +   -12  -5.27938   GCGTTTAAGACAAAA           CGGAGCCC TGTTAAC GGGCTCCG           TTTTTGTTTAAAGCT 100 49
        acoA NONE
        acoB NONE
        acoC NONE
        acoL  871854 ..  871878 +    -5  -5.96219   CTGAATAAGGGAGAA          CTTCGCAC AGCGTGAGA GTGCGGAG          TTTTTTTTATCGATA 100 37
        acoR  873829 ..  873856 +    -4  -5.60993   GCTAAACAGATCACA        GCCCCGGCC-CAA TCA TAGAGGTCGGGGG        TTTTTTTGTCGACCA  91 74
        glvA NONE
     BL03018 NONE
        malP  878144 ..  878202 +  -9.2  -3.73042   GCGCCGGTGCAAATG GCATCTCCTGAAATGACACATGCAAG-CT GCAG AGACTTGCATGTG-CGATT-GGGGGATGC TCTTTTAATGCAAAG  76 43
        yfiD NONE
        yfiE  881947 ..  881966 + -12.2  -5.63504   TTGACCGTTTGAAAA            GGCGAAAC TCCA GTTTCGCC             TTTTTTTATGCCATT 100 29
       xynBA NONE
       xynBB  885270 ..  885285 +    -6  -2.54504   TTTCCTGTATTGAAG              CGGCGG GATG CCGACG               ATCTCTTTAAACACT  50 55
     BL03024  887613 ..  887641 + -11.1   -4.8083   AAACTAAACAGAAAA        CCCTTTCCATTTT TTT GAAAAGGAAAGGG        TTTTTCATCGTATTC  93 102
     BL03025 NONE
     BL03026 NONE
        yfiT  889480 ..  889508 + -14.7  -3.79044   AATGGGCTGGAATTG        AAAAAAACGCGCC GCG GGCGCGTTTTTTG        TTTGCCGTTTGTTTT 100 179
        yfiX  892221 ..  892240 + -12.2  -6.10295   AGGAGAACGAAATGA            GGCCGTTT ATTA AAACGGCC             TTTTTTTTATATTGC 100 26
        yfhC  893914 ..  893944 + -10.4    -3.124   AATTAACTTAAAGAA       TGAGGCCCGGAA CGTCGAA TCCCGGGCCTCG       ATTATTATTTTGACT  75 30
        recX NONE
        yfhH  897514 ..  897535 +  -5.9  -3.62572   CGTTTGCCGGAAGCC           CTCATTCTT TCTT GAGGATGAG            TATTTGTGCTTCCGT  60 272
        yfhJ  898285 ..  898304 +  -4.2  -4.09685   AAGCTCTCCTTCGGG            CGGCAGAA AACA TGTTGCCG             TTTTGCGGAATGGGA  59 265
        csbB NONE
     BL03036 NONE
        yfhO  902644 ..  902678 + -10.1  -5.82388   TACAGCAGAAGGAGA     AAAAAGCTTGGCTCT TAAAC AGAGCCAAGCTTTAA     TTTTTTTTGAAGTTT 100 8
        yfhQ  905004 ..  905019 +  -7.5  -3.28181   TATAATCGGCTTCCT              GGCGG CACAGT CCGCC               TCTTGCTTGAATTTC  62 95
        fabL  906053 ..  906078 +  -3.9  -2.63715   ATAGGATATCACCCT         CCTGCACAATC TAAT GGTCGTGGAGG          TGATATACAATGGCT  45 59
        sspE  906271 ..  906294 +  -8.2  -6.01725   CTGAAACAGGAAAAA          GCACTTCA-CC ATC GGATGAGGTGC          TTTTTTCTTTTTGTT 100 44
     BL03041  906687 ..  906722 +   -12   -4.9251   CTTTATCGTTTTTTA    GAAAAGAGCCATTCCT GTTC GGGAGTGGCTCTTTTA     TTTTCATTTTTTATT 100 47
     BL03042  907370 ..  907387 +  -9.9  -5.07567   AATAATCCTAAAAAA             CCTGTTG AGGC CAACAGG              TTTTTTGCGGTGTAC  93 36
     BL03043  909189 ..  909224 + -11.2  -5.27335   CTAAAACCGCAAAAA    GCCTGACTTTCGTTTG AAGC TGAACGGATGTCAGGC     TTTTTCTTTCCCCGC 100 37
       appDC NONE
       appFC NONE
       appAC  912838 ..  912849 +  -2.2  -3.38584   TAGAGTTTAAATAGG                TGGT GACA GCCA                 TTGCTTGCGTACTGT  45 27
       appBC NONE
       appCC  914759 ..  914782 + -11.1  -4.48713   AAGGAAAATAAAAAA          CCGGTTAAC ATATTC GTTAACCGG           TTTATTCTTCCTCAA  91 30
     BL05074  918054 ..  918082 +    -6  -5.06451   ATAAAGCTCGCTGGG        GAGGCCGGACTG TATTT TAGTTTGGTCTC        TTTTTTACGCTCATA  83 37
        perR  918841 ..  918862 +  -8.7  -4.64657   CATGCACATATCAAC           CCGGCCTAA AATC TTGGGTCGG            TTTTTCACAGTTTGG  87 170
        ygxA  920560 ..  920573 +  -8.1  -3.05384   GTCGAGCGGACCGAC               GGGAG CTTG CTCCC                TTAGGTCAGCGGCGG  63 388
     BL03155  928579 ..  928597 +  -8.1  -5.42265   ATACAACAGTAAGAG             GGCGGCT ATTAC AGCCGTC             TTTTTTATGATTTCA  93 240
     BL05077  930536 ..  930579 + -12.5  -5.73978   AAGATGGAATGCCTG CGGACACTGAACTTACAGC TTTTAC GCTGTTTGTTTGGTGTCCG TTTTTTATTTGTCAT 100 496
     BL05078  930881 ..  930893 +  -5.5  -2.78463   AAAGAGGAAGAGCGG                TTCGG GGG CCGGA                TGTAATGCAAGAGGT  52 8
     BL05079 NONE
     BL05080  931466 ..  931485 + -13.6  -2.81193   GGTTTAATACAAAAA            GGCCCTCT TTCA AGAGGGCC             TAGATTTTATAAATT  91 34
     BL00547  934649 ..  934661 +  -7.7  -4.36914   ATCGGCTATCCATTG                CCAAG CAT CTTGG                TTTTGTACAGAAAAA  78 508
        rapE  937985 ..  938007 + -14.2  -4.72272   ACATAATTGTGTTTG           GGCAGGTCAT GTG ATGGCCTGCC           TTTTTGGTGAAAGAA 100 153
       thrSA  939994 ..  940024 +  -9.7  -3.09844   GTCTTCAACATGTTG       CCTGAAGGAACCG AGAGG CAGCTCCTTCAGG       ATTTTAGCCTGTCGA  73 44
        aroD  941607 ..  941630 + -13.2  -4.11869   ACTTGATGATTGAGA          GGAGCCTGGCT GAC AGCC-GGCTCC          TTTGTCAGTTTTTTC 100 40
        thiC  943788 ..  943813 + -14.9  -5.69473   AAGCGGGCAATACAG         CAGATGAAAGG GGAA CCTTTCATCTG          TTTTTTTATAATATA 100 19
        ssuB NONE
        ssuA NONE
        ssuC NONE
       ssuDA NONE
       ssuDB  947738 ..  947754 + -10.9  -5.53079   GTTTAAATAAAAAAA              CTCCAGA CAT TCTGGAG              TTTTTTATCTGTTTT 100 35
     BL03202  949228 ..  949256 + -11.8  -4.28361   GACATATTTGATGAG        GCTTAACCGTCT GTGGG GGGCGGTTAAGC        TTTTCCTGACATTAA  95 71
     BL03201 NONE
     BL03200 NONE
     BL03199 NONE
     BL05084 NONE
     BL03198  952656 ..  952676 +  -9.7  -5.96894   GTGAATCTTAAAAGA            GCTTGCTTC CCT GAGGCAGGC            TTTTTTTATTTGCAT 100 30
       rpsNB  953052 ..  953070 +  -6.7  -6.06723   TGTCCGGAAAAAAGC             TGCCGAT GTTAA ATCGGCG             TTTTTTTTTCGACAA 100 49
     BL03196 NONE
     BL03195 NONE
        cspR  956706 ..  956728 + -12.8  -6.09196   GACTTAATAGGTAAA           GAGCCCTTTT TCA AAAGGGGCTC           TTTTTTTGTTTTCCA 100 34
     BL03193 NONE
     BL03192 NONE
     BL03191  958869 ..  958893 +  -7.9  -6.04324   ATGTTGTGAAAAAAG          GGATGGCTT TAAAAGT GAGCCATCC          TTTTTTCTTTTTTAA 100 50
        prkA  961147 ..  961170 + -11.7  -3.26864   AACCGGTAGCTTGAA          GACCCGTCC GGAGAA GGGCGGGTC           CTTTTGTCCCATTTT  83 32
     BL03189  962498 ..  962513 + -10.4  -5.63517   AAAACCTGAATTAAA              CCTCCG CTGC CGGAGG               TTTTTTGTTTGGAAA 100 42
     BL03188  963454 ..  963465 +  -2.2  -3.28712   GAGCGAAAGGAGGAT                GTCA TAAG TGGC                 TTCTCAGAAAAAAGG  45 58
     BL03187 NONE
     BL03186 NONE
     BL03185  965947 ..  965975 + -16.1  -5.64421   GGAACAGGATTAAAG        GCAAATTCGCTGG GCA CCAGCGGGTTTGC        TTTTTTATTTGCGCT 100 28
     BL05085  966688 ..  966701 +  -4.5  -3.73224   CATTGGCGAGCGATG               CAGCG GTCG TGCTG                TTTGATGAACCATCC  56 213
     BL03184 NONE
     BL03183 NONE
     BL03182  968832 ..  968859 +   -12  -5.50499   ATACGTTTAAAAAAA        GCCTGACAC-CGG TTT CCGGGCGTCAGGC        TTTTTTTAAATATAA 100 46
     BL03180 NONE
     BL03179 NONE
     BL03178  972199 ..  972212 +  -3.1   -4.3767   CATCGATAATTCCTA               CTTGA CCAA TCAGG                TTTGTTGTACTATAG  62 84
     BL03177  973661 ..  973693 +   -20  -5.28176   AGTGTAAAAGAAAAA     CGGCCCGCAC-AGCT TGAG AGCTCGTGCGGGCCG      TTTTTTATGAATAGC 100 34
     BL03176  976596 ..  976610 +  -8.5   -5.8187   CAAAGATAATGAAAA               GCCGC AATCC GCGGC               TTTTTTTATTGGCTG 100 32
     BL03175  977765 ..  977796 +  -5.2  -3.97368   CGATATAGTGAGGAA      TCTGGTCTGCCAGAA CCC TTCTG-CAGACAGGG      TTTGTCACTTCGGGA  64 192
       kinEA  980930 ..  980961 +   -11  -5.16472   AAGCTTCCGATTAAA      GAATGAGAATGCGG TCAT CCCTATTCTCATTC       TTTTTTGAAATTTTT  93 20
     BL03173 NONE
     BL03172  985307 ..  985326 +  -9.3  -5.12707   TCAACAATCTGTAAG            GCTGTCC CATCGA GGACAGC             TTTTTTACCGTTTAA  90 77
     BL03171  986760 ..  986786 +  -9.5  -4.52873   CTAACTGAAGTGAAA         GAGCTTGTTCC AAATC GGAAAAAGCTC         TTCTTTTTATGAAAA  91 49
     BL03170  987336 ..  987365 + -10.1  -3.61988   GACTCAGTAAGAACG       GAAGAGCTTGC CTCTTACA GCAGGCTCTTC        TTCATTTATACATAC  80 31
     BL03169 NONE
     BL03168  989703 ..  989722 + -12.1  -4.88228   ATAGCAGATTCGGGT            GCCGGCC GCTTGA GGCCGGC             TTTTTCCTGTTGACT 100 37
     BL03167  991795 ..  991839 + -11.6  -5.94214   TATGCATACAAGTTA GGCAGCATTCGAA-CGCCTGT TGAC ACAGGTTATTTGAGTGCTGCC TTTTTTTATTGTCTT 100 165
        yrhG  992787 ..  992827 +  -9.8  -5.30616   AATTGGCGGTATGTC CCGCAGGCAGTAG-AGGCA TTGG TGTCTTCTTTTGTCTGCGG  TTTTTATTTGCCTGC 100 108
     BL03153  994666 ..  994692 +  -2.8  -5.55001   GCGGCTGTCAATTGC         GAAGTCCGCCCC ATA GCGGAGCGCTTC         TTTTCTTTTTTCTTC  85 509
        glpP  996111 ..  996138 +  -3.6  -3.00173   CCGGAGACCACAGCA        GTTCTTTAC-TCA GTA TGATGTAAAGAAA        GTTTGCTGTGTTTTT  45 122
        glpF  997036 ..  997053 +  -6.3  -2.71712   ATGAAAAAACAAGCA             GTTGATC AATC GGTCAAC              ATTTAAAAAAAACGC  54 2
        glpK  998647 ..  998696 + -14.6  -5.41787   GGTTGGAGAAGAGGA GAGACCGCAGACA-CCAAAGCAGT ATCA GC-GCTTTGGATGTTTGTGGTCTC TTTTTCTATTTTTTA 100 80
        glpD 1000466 .. 1000492 + -13.1  -5.72207   TCGAATGGCCCGGCG         TGAGGCTGTCT TGAAC AGGCAGCCTCA         TTTTTTTCATTTGGC 100 85
     BL02901 1002350 .. 1002368 + -10.2  -5.88565   CGTAATCGCTGAAAA             CCCGCCTT TAA ATGGCGGG             TTTTTTTATTGTGAA 100 36
     BL02900 NONE
     BL02899 1003143 .. 1003153 +  -2.4  -3.91897   AAAAAGCCTAAGGAT                 GAGC TTT GCCC                 TTTCTCGGTCAAAAG  51 30
     BL02898 NONE
     BL02897 NONE
     BL02896 1005565 .. 1005589 +  -8.5   -4.6313   GCCGAATTTCAAAAA          GCCTGACGC CGACAGA GCGCCAGGC          TTATTTTATTTTACG  87 20
     BL02895 1006698 .. 1006714 +  -7.3   -5.0538   TGCCAAGCTCGTAAA              TCACCTT CAT AAGGTGG              TTTTTTGAAATGGAA  88 352
         hmp 1008522 .. 1008546 + -15.8  -4.07678   TTGTCAGCAATCTAA          GGCAGCTGTC AATCC GACAGCTGCC          TTTCATCTTTTCAAA 100 242
       spoVR 1010021 .. 1010038 +  -8.4  -5.79595   GCAGATATTTATAAA             GGCTGC ATTTTG GCAGCC              TTTTTTCTTTTAAAG 100 27
        lytE 1011283 .. 1011304 + -13.1  -5.22039   TGTTGCAGGGACAAG           CCCGTTCAT CATG ATGAACGGG            TTTTTTCCGTTTAGA 100 41
        citA 1012851 .. 1012874 +  -7.5  -5.16237   ACAGTAATGCGGACA          CACGC-CTTC TCATC GAAGCGCGTG          TTTTTTAATAGGATT  86 34
     BL02890 NONE
     BL02889 1014984 .. 1015009 + -12.7  -5.90231   ACGACATAATCCCAA         CCGGCTG-CTTA TTG TAAGGCAGCCGG         TTTTTTTCTGTTTGT 100 32
     BL02888 NONE
     BL02887 1018127 .. 1018160 + -15.5  -4.08689   AGCGGCTGGATAAAA     TAAAGAACAGGAGGT TTGA ACCTCCCGTTCTTTA      TTTAGTTCTTACATG 100 28
     BL02886 1021091 .. 1021111 + -16.9  -3.61398   CTCTGAAATGAAAAA            CTCCCCGGT ATA ACCGGGGAG            TTATTAAAAGCCGAG 100 30
        plsC 1024858 .. 1024882 +  -7.9   -6.4275   ATACGCAGGGAAAAA          CAGCTTCTC ATGCACA GAGAGGCTG          TTTTTTTTATTTTTC 100 48
     BL02883 1025370 .. 1025387 + -12.7  -5.63103   CGCTCTAAGCGAAAA             CCGCCTG AGGA CAGGCGG              TTTTTTTAATTGCCG 100 33
     BL02882 1030871 .. 1030900 + -13.7  -5.79595   TCGTCGTAAACGAAA       TCACCTTGAGCGA AAAA TAGCTCAAGGTGA        TTTTTTATTTTAAGA 100 62
     BL02881 1031400 .. 1031427 +   -10  -5.44721   TTTAACGCACGGCGG        GAAGGGGCTTGTT TAA GACAAGCCC-TTC        TTTTTTTGCGCTGCT 100 36
     BL02880 NONE
     BL02879 1032544 .. 1032568 + -13.1  -3.71321   GTAGAAAGGGAAGAA          TCCATTTTGAA GCA TTCAAAATGGA          TTCTTGACATTTAAT  95 37
     BL02878 1034528 .. 1034551 + -14.6  -4.42653   ATAGAATGATCATCA          GGCTGCCGAA GGTG TTCGGCGGCC           TTTTATGCGTGGCAT 100 81
     BL02877 NONE
        npdA 1036518 .. 1036538 + -12.6  -5.28683   ATCATTAAAAAGGAA            GACGCTCC AGACC GGAGCGTC            TTTTTTGATCTTCAT 100 33
         dat 1039250 .. 1039272 + -13.4  -5.95539   TTTAACAAAGAAAAA           CGCCGTCTCC TGG GGAAACGGCG           TTTTTTTATTTGCGG 100 36
     BL02874 1041841 .. 1041865 +   -13  -4.14511   AGCAAAATTGAGGTA          GGCGGAATAT AATCG ATATTCCGCC          TTTTACCATGAGCTT 100 14
     BL02873 NONE
     BL02872 1052548 .. 1052577 +   -13  -3.24411   GTTTATGATGTGTTC       GATGGAGACGGT CAATGT ATCGTCTCCATC        TGTGTTTAAACAGCT  84 417
     BL05090 1053784 .. 1053826 + -14.4  -2.62171   CGTTGAAATTGAAAC GACCGAAGCATAGCTGC ATAGAGAGCC GCAGC-ATGCTTCGGTC ATGTTTGAAACTGTG  93 13
     BL02871 NONE
     BL02870 1060710 .. 1060735 + -16.3  -5.09895   AGAGCTGATAAAAAA         TCCCCTCTTGT CTTG ACAAGAGGGGA          TTTTTTCACTAAGTG 100 33
     BL05091 1062024 .. 1062049 +  -9.8  -3.93401   CTGATTCTTATAAGA         TCCCCGC-TTC AACTG GAATGCGGGGA         TTATTCATTTATCGG  83 37
        hemZ 1063669 .. 1063689 +   -14   -5.4505   ACAAGAATAGAAGCT            GCTGCCGG GATCA CCGGCAGC            TTTTTTATTGCGGAA 100 31
     BL02868 NONE
     BL02867 1065884 .. 1065895 +  -7.2  -3.49618   CTTTTTGGCAGATGC                GGGG AAAG CCCC                 TTCCTTGTATGCGGA  66 89
     BL02866 NONE
     BL02865 1068778 .. 1068798 +  -7.6  -5.14965   TAATGAAAAAGAAAA            GCAGCTTG AAAGA TAAGCTGC            TTTTTTCATGCAAAT  86 38
     BL02863 NONE
     BL02862 NONE
     BL02861 NONE
     BL02860 1074394 .. 1074423 +   -10   -5.0538   CATCGCATAAAAAAA       GCTGTCCGACCCC AACGA GGGGA-GGACAGC       TTTTTTGGCGTCAGC  93 31
     BL05092 1075780 .. 1075815 + -17.1  -5.27335   TGCTAATAAACAAAA    GGATAGCTGCCGGATC AATAC GATC-GGCAGCTATCC    TTTTTCTTTACACCG 100 35
     BL02904 1077290 .. 1077312 +  -4.2  -4.60924   TCTTCGCTCGTAAAT           TCATTTTCGA TGT TTGAAAACGA           TTTTTCGAAAATTTC  68 122
     BL05094 NONE
        ecsA 1082423 .. 1082434 +  -4.4  -2.60714   TGACGAAGGAAGAGA                GCTA TGAA TAGC                 ATTCTGGGGATTTGG  47 15
        ecsB NONE
        ecsC 1084399 .. 1084423 + -11.5  -5.38321   GATTGATTCATGAGA          CAGCCGGAT ATTGATG ATCCGGCTG          TTTTTTATGCTATTT 100 12
        pbpF 1089991 .. 1090012 +  -6.7  -2.55847   ACCGAAAGTGTTTCC           TTCGGGTCAT TAG AT-ACCCGAA           ATTCATCAATTTCTT  56 13
        hemE NONE
        hemH NONE
        hemY 1093646 .. 1093668 +  -6.3  -6.09196   AGAAGAGCAAAAAAA          GCTGACCGAA ACCA TTCGG-CGGC           TTTTTTTATTTTCAC 100 41
     BL01075 1094383 .. 1094404 +  -5.9  -4.78326   ATGTATATTTTAAAA           GGATTATCT CGTT AGATTATCC            TTTCTTTGTTTAAAG  75 11
        yhgE 1096642 .. 1096676 + -11.5  -5.94597   TGCATAAAAGAAAAA     CATCTTTTCAAGCCC GGCAA GGGCAAGAAAAGATG     TTTTTTTTGATATTA 100 34
     BL01077 1099216 .. 1099245 +  -9.4  -5.14563   ATTTTTTTAAAAAAA       CGTATGTCTTCC CGGGAT GGAAAACATACG        TTTTTTGATAGAAAA  93 413
        yhfI NONE
        yhfJ 1102898 .. 1102920 + -12.6   -5.0538   TTGTCTACTAATAGA           GAGGCTGCGG TTT CCGCGGCCCC           TTTTTTAACATGAGA 100 30
        yhfL 1104608 .. 1104626 + -11.7  -5.11033   CTTGACCCGCTAAAA             GGGACGC CTGCC GCGTCCC             TTTTTTGCAATTCTC 100 36
     BL01081 NONE
        azlC NONE
     BL01083 1106701 .. 1106717 +  -2.1  -2.83747   TTTTGACGCTCGCAG              GGGCCGG CCT CTTGCTC              TCATTGTAAGGCTTG  41 0
        yhfN 1108062 .. 1108082 +  -8.3  -5.03994   CTGAATGAAGAAAAA            GCTAGTGCT AAA AACACTAGC            TTTTTCTATATGCCA  90 33
     BL01085 1110561 .. 1110583 +  -7.8  -5.06451   CAATGAAAGGGTGTA           GAAAGGAG AGGGAGG CTCCTTTC           TTTTTTAAAATGATA  88 25
        yhfQ 1111675 .. 1111700 + -14.9  -3.42236   TGTTGGACGGGATGA         CGCATGCTTTT GTAA AAAAGCATGCG          CTTGTTTTTTCTAAA 100 54
     BL01087 NONE
     BL01088 1113742 .. 1113762 + -11.2  -5.58454   AAGAACATAAAAAAA            GACGGCAT GCTTG ATGCCGTC            TTTTTTTAATCTGAC 100 12
     BL01089 1118555 .. 1118577 +  -4.1   -5.0538   ATTAACGGATAAAAG          GCCGGACTAT TTAA AAAG-CCGGC           TTTTTTCGCATAAGA  74 29
        comK 1120092 .. 1120103 +  -4.4   -4.3613   TCTTTTTTTGTTCAG                GAAC ATTT GTTC                 TGTTTTTATTTTACA  66 416
     BL01091 NONE
        sipV 1121537 .. 1121554 + -12.7   -5.1101   TATGAAAATTAAAAG             GCCCGGA TGAT TCCGGGC              TTTTTTCCGTACTAC 100 151
     BL01093 1125291 .. 1125317 +  -3.9  -3.72453   ATTCTTCTACGCTTT        TGGA-TTTGTAG GGCT CTATAAATTCCA         TTTCGCCTTGTTCAT  55 359
        pucH 1129068 .. 1129108 +   -18  -5.95539   GCATATCATTTTAAA  CTACCCTATAAATCAATG TTTTT TATTGATTTATAGGGTAG  TTTTTTTATTTGCAC 100 302
     BL01095 NONE
     BL01096 NONE
     BL01097 NONE
     BL01098 NONE
     BL01099 NONE
     BL01100 NONE
     BL01101 NONE
     BL01102 1138454 .. 1138474 +  -2.5  -3.53012   TCTTTATAATGGGAT            TCTTTATGC TGC GCAGACAGA            TTTCGAAAAGAAACA  48 143
     BL01364 NONE
     BL01362 1140254 .. 1140274 + -11.2  -4.88711   AAGTAGTGTATAAAA            GCACCCTT TCAGC AAGGGTGC            TTTTTGCTGTCTTAT  95 108
        rapG NONE
        phrG 1141718 .. 1141741 + -11.8  -5.40474   GAACAAATATGAACA          TCCGCTCCTGA GCA TCAGG-GCGGA          TTTTTTTGGGAAGGT 100 53
        msmR NONE
        msmE NONE
        amyD NONE
        amyC NONE
        melA 1149470 .. 1149502 +  -4.1  -5.00616   GAATAAAAAAATAAA     GCCTGAG-CGAAGG GATCAG CCTTCAACTCTGGC      TTTTTTCACGCGAGG  71 35
      cotJAA NONE
       cotJB 1151333 .. 1151347 +  -4.2  -3.72576   GCTGGAAAAGAAGTC               CTTGGC CAT GGCAAG               TTTAATAGAGGAAGG  54 6
       cotJC 1151954 .. 1151979 + -14.9  -5.33405   TTTAAACAGCAAAAA         GCCGAAAATAC GACC GTATTTTCGGC          TTTTTATTTACTGCA 100 36
        yvgL NONE
        yvgM 1160004 .. 1160030 +  -5.9  -5.08011   TTCAAGCAAAAATAG         CCGTATGGG GTGCAAGTG CTCATACGG         TTTTTTCCCAGTTTT  81 26
        addB NONE
        addA 1167302 .. 1167329 +  -9.9  -3.72576   TTTTAATATGAAGCA        GCTTCCCCCTGA CGATT TCGGGGGG-AGC        TTTAATGAAAAGAGA  79 35
        sbcD NONE
        sbcC 1171943 .. 1171969 + -11.7  -4.02132   TCTTATAACCAAAAA        GCAGCCTGCTTC TAAG GAAG-AGGCTGC         TTTATGCATTTCCGA  91 41
        yitR 1174626 .. 1174636 +    -4  -3.21416   CCAGTCTTTTTGCTT                 CAAT TTT ATTG                 TTCATCATGGCAGTC  48 271
     BL01346 1176572 .. 1176584 +  -5.5  -5.07652   AAGCGGCTTGCTGCA                TGGTG AGC CGCCA                TTTTCTTTTCCGGGA  81 44
        yisK 1177821 .. 1177840 +  -7.8  -5.53991   GTTTATATGTTGAAA            GAGCCGTG TATT TGCGGCTC             TTTTTTTAATCAATC 100 235
       engCA 1178942 .. 1178966 +    -5  -4.72272   CAAATAAATGAAAAA          GGCGCTGA TAAATGGCT TCAGCGTC          TTTTTGCTGCGGAAA  74 34
        yisL 1179430 .. 1179458 +  -8.9  -5.36441   GTGTTTTAATTAAAT        GACATCGGTTCTT TAT GAGGACTGGTGTC        TTTTTTATGTCGGCG  95 32
        asnO 1182043 .. 1182062 +   -15  -3.52113   AGGAATAACATAAAA            CACCCGGC ATAT GCCGGGTG             TTCTGCGTTTTGGCA 100 33
        yisR NONE
     BL01340 NONE
        degA 1188142 .. 1188167 +  -2.5  -5.42514   AGCACATGCCGAAAA         GAGCGGGTTTT GATA GAAAAACGCTC          TTTTTTCGTTTCTAA  78 13
        yisS NONE
        yisV 1190233 .. 1190276 +  -7.5  -5.27335   GCTCATGTGAACCCC GCTGTACCGGCTGCTGAA AAAGCGACG TTCAGCAGCCGCTCC-GC TTTTTATTTCAGGCC  90 31
     BL01336 NONE
     BL01335 NONE
     BL01334 NONE
     BL01333 NONE
     BL01332 NONE
     BL01331 1198839 .. 1198855 + -11.5  -5.47821   ATGCGGCCGAGAATG              CCCCGCT TCC GGCGGGG              TTTTTTTACGTCAAT 100 46
     BL01330 1201411 .. 1201442 + -15.8  -3.56704   AAGACATACATGATA      AACCCTGCCGGCCG CAAA CGGCAGGCAGGGTC       TTCGTTTAATGAACA 100 63
        yitL 1208465 .. 1208492 + -14.8  -3.09784   GAAAAAATTATCTTG        AGGCGGCGTTCC GATC GGGACGCCGCCG         GTTTCTTACAGGTGA 100 25
     BL05103 NONE
     BL01328 1209247 .. 1209277 + -12.6  -4.80729   GATTTTGTCAACAAT       CTAAGGCCTGCTTT TAT AAAGCAGGCCTCTG       TTTTATCTTATCTTT 100 292
        yitT NONE
         ipi 1211700 .. 1211718 + -13.2  -3.39449   GAATGAACACCGCCA             CGGTCACA GGA TGTGACCG             TTAATATTGATCCCC  93 106
        yitV NONE
        yitW 1215475 .. 1215494 + -10.8  -5.80364   GTTATTAATGAAAAA            GAACGCTT TTAC AAGCGTTC             TTTTTTTATTGCAAT 100 122
        argC NONE
        argJ NONE
        argB NONE
        argD 1219924 .. 1219942 +  -2.5  -5.78622   TGTCATGGCAAATCA            TT-CTGCT GTAA AGCAGTAA             TTTTTTTTGAAATGA  85 7
        carA NONE
        carB NONE
        argF 1225103 .. 1225124 + -13.1  -4.57837   ATCTTAAATGAAAAA           CAGCTGATC CATT GATCAGCTG            TTTTTAGGCGAATAT 100 34
     BL05108 1226307 .. 1226330 + -10.2  -2.98823   AAAGCCTTAAAAAAA          CAGCCGTCGG TTTT CTGCCGGCTG           TCTGTCTAAAGCAAA  75 31
     BL03248 NONE
     BL03249 NONE
         med NONE
        comZ 1229455 .. 1229476 +  -9.5  -5.36441   GCAAACGCTTAAAAA           GCCACTTTT CAGA AGAAGTGGC            TTTTTTATATGGAAA 100 52
       fabHA NONE
        fabF 1232105 .. 1232129 + -12.9  -5.78622   AACCCGCAATATAAA          CGGCTGCCATT TTA AATGGTGGCCG          TTTTTTTTAGCGTGC 100 39
     BL03315 NONE
        appD NONE
        appF 1235136 .. 1235147 +  -2.2  -2.74144   AAAACAAACCATTTC                GTGG CATG TCAC                 CTTTACGAATAAAGG  40 2
        appA 1236930 .. 1236957 +  -9.2  -3.56142   ACGAGAATCCCTTGA        GGGAAGTGTAGCT TGC AGCTTC-CTTCCC        TTCCTTCTTAATGAC  74 40
        appB NONE
        appC 1239070 .. 1239091 +  -2.3  -4.14472   GTTCAAACAGAAGCA           GGTCTTC CAACTCCT GAAGATC            TTTTGGAACTGTTAG  56 217
     BL03321 1240524 .. 1240546 +  -4.8  -6.06723   AATATGAAATAAAAA           GCTGAGGG ATTGCCG CCCTTGGC           TTTTTTTTTAACGGC 100 113
        yjbA 1241417 .. 1241438 +  -9.4  -5.38054   TAAATTAAGAATCAA           GACTGCCG GAAGTA CGGCGGTC            TTTTTATTTGTAAAA 100 38
        oppA 1245013 .. 1245044 +    -6  -4.99043   TAAAATTGCATGAAA      GTATATGGGG CTTAGACTTTCC CCCCATATAC       TTTTATTTATGAAAA  82 38
        oppB NONE
        oppC NONE
        oppD NONE
        oppF 1248972 .. 1248992 +  -9.7  -5.14563   TAAACGAAGCAGGAA            GACAGCCGT CAC AAGGCTGTC            TTTTTTGATGCAGAA  93 38
        yjbC NONE
        spxA 1250338 .. 1250372 + -21.8  -3.29144   GCAGCGTCTTGCAAA     CTAAAAGAAGGCTGAA TTT TTCAGCCTTCTTTTAG     TTGTAGACAAAATCG 100 22
        mecA 1252182 .. 1252202 +    -9  -5.63504   TGAAGCCGGCTTTAA            CCTTCTCC ATTAC GGGGAAGG            TTTTTTTGTGAACTT 100 57
     BL03332 NONE
     BL03334 NONE
     BL03335 1255421 .. 1255444 + -11.8  -4.42765   GGCTAAGCTGTCGAT          GTCCGG-AACG CTA CGTTTCCGGAC          TTTCATTTTTTACGG  95 35
        yjbF NONE
        yjbG 1261093 .. 1261114 + -17.3  -3.63991   CGTATGCATGAAAGA           GGCTGCCGG TCTA CCGGCAGCC            TTGTTCGCGATGATG 100 45
        yjbL NONE
        yjbM NONE
        ppnK 1266514 .. 1266526 +  -4.1  -5.14563   GGAGAATAGGAAGGT                TTGCT GTG AGCGA                TTTTTTGATGAAACA  74 32
        yjbO 1267399 .. 1267421 +  -8.5  -4.88067   ATATGAGACAGTTGA           TAGAGAGCT GAATA GGCTCTCTA           TTTTTATGGCTCCAT  90 15
        yjbQ 1270474 .. 1270496 + -12.8  -5.80817   TATGCAAATTCCAAA           CCACTTTCCT TGC GGGAAAGTGG           TTTTTTTATGTTCAG 100 218
        tenA NONE
        tenI NONE
        goxB NONE
        thiS NONE
        thiG NONE
        thiF NONE
       thiDA 1275764 .. 1275794 +  -6.9   -5.1523   GAAAGAATCAATATC       GCGGCAGAG CATCAAAAACGGC CTCTGCCGC       TTTTTATATTCTGAA  85 52
        fabI 1276686 .. 1276705 +  -7.9  -5.64321   AATAGCGCTAAAAAA            GCAATCC GCTAAA GGATTGC             TTTTTCTTTTCTTCT 100 41
        yjbX 1277272 .. 1277287 +  -6.1  -4.98531   CACAAGATAAAAAAA              GTCCC GATTCA GGGAC               TTTTTAATTTGAACG  82 44
        yjcA 1280646 .. 1280660 +  -7.1   -5.7946   TAATATCAAAAAAAG               CCGGA ATGCA TCCGG               TTTTTTTGTTGCCAA 100 241
     BL02676 1280904 .. 1280914 +  -3.2  -3.40674   TGGGAGAGGACGGGA                 GTCT GCC AGGC                 ATTTTTAAATAATCC  48 3
     BL05114 1281153 .. 1281190 +  -8.5  -4.56597   TTTTTGAGTTGAAGC   GAAGAGGGCGGCGGCA GCATATG TGCCGG-GCTCTCTTC   TTTTTGAGCGGGAAA  87 41
        yjcC 1281526 .. 1281558 + -12.7  -3.93768   ACAGCAAAAAATAAA      CACCGCGCCTTCC GATAAAA GGAGGGCACGGTG      TCTTTTATTGCAGCT  93 27
        yjcI NONE
        yjCJ 1293762 .. 1293789 + -17.1  -5.49809   CCGTTCATAAAAGAA        GGCGCGGATTC GTCAAG GAATCCGCGCC         TTTTTTTGCCATTTA 100 31
     BL02658 1296108 .. 1296127 +  -6.5  -5.63103   AATAGTGATTTCAAA            GACAAGA AGCCAG TCTTGTC             TTTTTTTAGTTGAAA  95 398
        pbpE 1297832 .. 1297854 +  -7.7  -3.77196   AAGCAACAGAAAAAA           CCAAGCAGA AAACA TCTGCTCGG           TTTAATAACTAATAC  70 299
     BL05116 NONE
         maa 1300750 .. 1300771 +  -7.4  -5.46706   CGTTGATAGCAAAAA           CACCAATT CTATGT AATTGGTG            TTTTTATTTTGCCAT  93 10
        cysI NONE
        cysJ 1306156 .. 1306185 + -14.4  -5.75538   AGCATTTTAAAAAAA       CGCCTCAGC-CCA TTGAT TGGTGCTGAGGCG       TTTTTCTTTTTTACG 100 43
        yoaV NONE
        yyaH 1308468 .. 1308493 +  -7.7  -5.00138   GTTTGACGGAAAAAA         GCTAATGTC CGTTTTTA GACATTAGC          TTTTTCGTTTAGATG  86 35
     BL01953 1310248 .. 1310274 + -14.5  -5.60993   AACTGATATAAAAAA         TGCAGGAGGCG TTAAT TGCCTCCTGCA         TTTTTTTGTCGAACG 100 35
     BL03837 1316866 .. 1316887 +   -13  -6.14618   CATATGGGCCGAGTG           CAGCCGGC AGCTGA GCCGGCTG            TTTTTTTATTTTCTC 100 12
     BL05118 NONE
     BL03836 NONE
        xkdB NONE
        xkdC 1320418 .. 1320438 +  -3.9  -3.56821   CCGCGCTTGCCCGAA            CTGCTGC ACTGAAA GCGGCGG            TTTGACGGATGTGAT  52 102
        xkdD NONE
        xtrA 1321193 .. 1321240 +  -6.4  -5.63517   AGACGGAAAGCCTGC GGACGCTGATCAGGATGCACA TCTTAAC TGTGCGG-CTGATTGGTGTCC TTTTTTATTTCAAAA  95 65
         xpf 1321767 .. 1321801 +  -2.3  -2.73771   AAAAGCCTCTCGATT    GTATGGCATAACGATA TATC TGTCTTT-TGTCATAC     GTTTGCCACCTATAA  40 15
        xtmA NONE
        xtmB NONE
        xkdE NONE
        xkdF 1326371 .. 1326389 +  -2.4  -3.53012   AGTTAAAAAATCGAT             TTGGAGCG GAT TGCTTTAA             TTTGGAGGAGGAAGA  47 7
        xkdG NONE
     BL03824 NONE
     BL03825 NONE
        xkdI NONE
        xkdJ NONE
     BL03820 NONE
        xkdK NONE
        xkdM 1331230 .. 1331253 + -10.3  -4.86621   GAAATAGGAAGCAAA          GCACTCTCG CCAAGC CGAGGGTGC           TTTTTCATTGCAAAT  93 138
        xkdN NONE
        xkdO NONE
     BL03816 1336371 .. 1336387 + -10.8   -4.9218   TACCATAAAACGAAG              CGCCGG ATGAA CCGGCG              TTTTTCTGGTAAATC  93 33
     BL03815 NONE
     BL03814 NONE
        xkdS NONE
     BL03812 NONE
        xkdU NONE
     BL03810 NONE
        xkdV NONE
     BL03808 NONE
        xhlA NONE
     BL03807 NONE
        cwlL 1344399 .. 1344423 + -13.1  -4.15235   TTGTCCCTTTTGAAA          TAAAGGAACTT TTA AAGTTCCTTTA          TATTTTTTAAAAATT 100 23
     BL03804 1345162 .. 1345183 +  -2.3  -2.72144   CATTGATGAGTTTCC           CGGTTATTT CAAA AAGTAAGCG            CTTTAAAAGGAGTGG  40 7
     BL03803 NONE
        uxuA NONE
     BL03801 1348141 .. 1348154 +  -3.7  -2.87132   GTAGATGGCGGATTT               ACGGC TTAT GCCGG                TGTCTAAAAACACGA  46 5
     BL03800 1349215 .. 1349226 +    -3  -2.64155   AAGATCGCACGAAAT                GAAA GCGT TTTC                 TAAATTTCGGAAAGA  41 39
        exuT 1350778 .. 1350820 +  -4.8  -6.14618   GTAAGAAACGGGAAA ACGGAATAAGGACGGGAGAA TTT TTTTCCCGTCCTCGTTAAGC TTTTTTTCTTTTATA 100 278
         ggt 1355571 .. 1355599 + -15.5  -3.67597   TAAATAGCGGAGCAA        GGCTTGGTCTAAA GTA TTTAGATCAAGCC        TTCTTCCGTCAGCGG 100 34
        yesL NONE
        yesM NONE
        yesN 1359257 .. 1359276 + -12.8    -5.055   CAACACGTTTTAATG            CCGCCGGG TTTA TCCGGCGG             TTTTTTGCGCATTGA 100 28
        yesO NONE
        yesP NONE
        yesQ NONE
        yesR NONE
        yesS 1365906 .. 1365920 +  -4.3  -3.14132   GAGCCGCTACAGGCA               GATTC ATCAG GAATC               TTCGTGAAAGGGAGA  51 4
        yesT 1366640 .. 1366652 +  -5.5  -2.78384   TGTGAAAGGAGCGAT                TTCCG TGC CGGAG                TGTAATGGAAGAGAA  52 8
        yesU NONE
        yesV NONE
        yesW 1370036 .. 1370054 +  -4.5  -3.37796   GGGGAGCTGCATAAT             GAAGCGA TATGT TCGCTGC             TTATGGGTCATCCCC  52 48
     BL03785 1370539 .. 1370557 +  -3.8  -3.64703   TATGCCATCGAAATT             TCGAGGTG TAT CAGTTCGA             TTTCGGTGACGGGCC  54 61
       yesTA NONE
        yesX NONE
     BL03782 1374769 .. 1374783 +  -2.8  -3.24232   AATAAGGAGTGGTCG               TGATGA CAA TCAGCA               TCTATTTGGCCGGCG  44 40
        yesY NONE
        yesZ 1377413 .. 1377434 + -12.9  -5.48163   GAGAATAAATGAATC           GCCGCAGGC TCTT GCCCGCGGC            TTTTTTGGTTTGTTT 100 29
        yetA NONE
        lplA NONE
        lplB 1382760 .. 1382772 +  -4.8    -3.745   ATCGCGAAAAAGTTT                GACC AGGAC GGTC                TGTTTTAATGAATGG  58 5
        lplC 1383717 .. 1383736 + -13.6  -5.63012   ATGTGCCGGCGGCTT            CGGCTCAG GCAG CTGAGCCG             TTTTTATTTCTTTTT 100 59
     BL03775 1386328 .. 1386349 + -11.6  -5.37043   GATCCGATAAAAAAA           CGAGGTCC CGAAAA GGACCTCG            TTTTTTATATAGGCT 100 31
     BL03774 1387062 .. 1387085 +   -14  -3.33509   AATCGAATCTTTGGA          GAACCGTCTT ATAT AAGACGGTTC           TTAAATTGTTTCAGA  95 10
        proG 1389557 .. 1389574 + -11.3  -5.67283   TCCGGATATCCGCAA             GCTGCCT GACC AGGCAGC              TTTTTTATTTGCATT 100 62
        dppA NONE
        dppB NONE
        dppC NONE
        dppD NONE
        dppE NONE
     BL03766 NONE
     BL03765 NONE
     BL03764 1398114 .. 1398127 +  -5.9  -3.94812   ATGAAAAAGAGCTGT               GTGCC ATCA GGCGC                TATTTTTAAATAAAA  63 3
     BL03763 1399563 .. 1399579 +  -3.7  -3.01791   TGGATAGACAAGCGC              TTCTGTC GGC GAAAGAA              TGTTGAAGACGCAAT  45 419
     BL03762 1400874 .. 1400901 +  -4.9  -4.35116   AACATACGAACAAAA       CCCCGGCTCAAGC ATCA GTTTG--CCGGGG        TTTTGCTGTGCAATG  68 40
     BL03761 1401717 .. 1401731 +  -7.1  -5.99154   CAAGACCATTAATTT               TCGCC GAATA GGCGA               TTTTTTTATTTCCTG 100 29
        pelI 1403240 .. 1403262 +  -9.2  -5.46657   AAGTAATCAAGCAAA           GCGGACAT GCAGATG ATGTCCGC           TTTTTTGTTCAGGTA  95 35
     BL03759 NONE
     BL03758 NONE
     BL03757 NONE
     BL03756 1405695 .. 1405726 +    -8  -5.83211   ACGGAGGGATAAAAG      CCCGGGAGTATCGTT TCC ATCGATAG-CCCGGG      TTTTTTCTTTTGCTG 100 165
     BL03755 NONE
     BL03754 NONE
        purU 1407673 .. 1407708 + -11.3  -5.80364   GTGGTACCGCGGAAA    GCTCTTTTCGTCC TTTTTTACTT GGACGAAAAGGGC     TTTTTTTATTGGCCT 100 284
        proB NONE
        proA 1410119 .. 1410145 +   -11  -5.64304   GATATGAAAGTGTGG         CATCCTGTCT CGAATGA AGACAGGATG         TTTTTTGTTGTGTTA 100 34
        ohrA 1410650 .. 1410672 + -15.6  -4.90217   ATTTCTTAAAAAAGA           GGCGCCTTCG ATA TGAAGGCGCC           TTTTTGCTGTCTTTA 100 32
        ohrB 1411734 .. 1411760 + -15.4  -5.00616   GAAAGATGAAAACGA         GAAAGCAAACAA AGC TTGTTTGCTTTC         TTTTTTAGAAAGGAG 100 49
     BL03732 1412453 .. 1412471 +  -8.9  -5.63374   TTCAAAATAAAAAAA             GCTTCCT GATGA AGGAAGC             TTTTTTTAATATTCC 100 31
     BL03733 1414098 .. 1414119 +  -2.1  -3.91897   TGAGAGCGAGCGGTT           CAGACAGCG GCGG TGCGGTCAG            TTTATAGCTGCCAGG  52 397
     BL05120 1419638 .. 1419651 +  -3.1  -2.73123   TCACACATTGATTGA               TGAGG AGAT CCTTA                TACTTCACCCCTTTT  43 502
        ykoK 1421078 .. 1421095 +  -8.4  -5.26875   CTGTAAGCAGAAAAG             CCCTCC TTATCC GGAGGG              TTTTTTGCTTGCCAG  93 35
     BL05121 1421648 .. 1421681 + -17.5  -5.64421   TAATATACCAATGTT     CAAGCCCTCATCCGG TCGC TCGGAAGAGGGCTTG      TTTTTTGTTTAAAAT 100 106
     BL00668 1426143 .. 1426155 +  -3.3  -3.55444   GTACAGTTCTAAAGC                CGCCA AAG TGGAG                TTTGACGAATCAGAA  50 143
     BL00666 1427133 .. 1427146 +  -5.3  -3.58536   CATTGCTATGAAAAT               CGTTT TATC AAACG                TTTAGGAGTAGGTTT  56 311
     BL01009 NONE
     BL01008 NONE
     BL01007 NONE
     BL01006 NONE
     BL01005 NONE
     BL01004 NONE
     BL01003 NONE
     BL01001 NONE
     BL01000 1433007 .. 1433027 +  -6.9  -3.20573   TAGCACACTGGGGGC            GGTTTGAGT GAA ACTGAAACC            TATTACTATCAATGA  60 113
     BL00999 1433447 .. 1433473 +    -5  -2.84098   GGGTTGCCTTCAAAA         AGAACCCGCAAA AAG TGTGCGGGTACG         TGCTTCATTCAGAAG  50 246
     BL00997 NONE
     BL05125 NONE
     BL05126 NONE
     BL00996 NONE
     BL00995 NONE
     BL00994 NONE
     BL00993 1435921 .. 1435942 +  -2.3  -2.94747   AAGGTGGAAGGGAAA           TGGCTGT-TA AAC TACACCGCCA           TATCTGGTGGGATAA  42 84
     BL00991 1436638 .. 1436674 +  -2.1  -4.72029   ATCGGGTATCAGTGG    GTATACCGGCCGACACT CGG AGAGTCCGCCGTAATAA    TTTTGTTCACTTCGG  64 263
     BL05127 1437357 .. 1437368 +  -7.2  -3.01712   TTATATCAAGTAAGG                GGGC TGCA GCCC                 TCTTGAAAGGGAAAA  61 28
     BL00989 1437948 .. 1437991 + -12.5  -5.93252   AAGACGGAAAGCCTG CGGACACTGAACTTACAGC ATTTAC GCTGTTTGTTTGGTGTCCG TTTTTTATTTTTGCA 100 167
     BL00988 1438924 .. 1438949 + -10.3  -5.28414   ATTAAGAGAGAAAGA         GCGGCACTGCG AATG CGCGGGGTCGC          TTTTTATGTTTGTTG 100 91
     BL00987 NONE
     BL00985 NONE
     BL00984 NONE
     BL00983 NONE
     BL00982 NONE
     BL00981 NONE
     BL00980 NONE
     BL00979 1445336 .. 1445351 +  -3.9  -5.56263   TAAATTAGAACCACA              GTCGC CATGTA GCGGC               TTTTTATTTTGTCCT  85 157
     BL00978 NONE
     BL00977 NONE
     BL00976 NONE
     BL00975 NONE
     BL00974 NONE
     BL00973 NONE
     BL05128 NONE
     BL00972 NONE
     BL00971 NONE
     BL05129 1449898 .. 1449917 + -11.4  -5.24129   CAAAATAAAGATACA            GGGCATCC TTCC GGGTGCCC             TTTTTTATAGGAGGA 100 52
     BL00970 1450491 .. 1450529 +   -14  -4.56597   AATATACATGATCCG   GAGCTTATACTTTCGTGG ACA CCACACGAGTATAAGCTC   TTTTTAAAAGGCGCG 100 79
     BL05130 NONE
     BL00969 NONE
     BL00968 NONE
     BL00967 1458519 .. 1458541 +  -3.4  -2.62184   ATAAGCGGCTTTTTT           ATTTTGCCTC AAA GAGGTGAAAA           TGATGTGAGAACGGG  43 350
       xpaF1 NONE
       xhlBA 1459119 .. 1459136 +  -9.1  -4.39386   GGGTTAACGAAATGA             GGTTGCC GGCT GGCAGCC              TTTTAATAATTTAAA  86 26
     BL03524 1460148 .. 1460164 +  -9.4  -5.33921   CAACATAAAACTAAA              GCAGGC ATTCG GCCTGC              TTTTTTGATTAATTT 100 54
     BL03525 1463102 .. 1463124 +  -4.1  -3.98653   TCATGGTTTGTGAAT           CGTGAGACA TTCTT TGTCTCGGG           CTTTTTTCTTCTTAT  59 369
     BL05132 1464102 .. 1464114 +  -4.9  -2.77791   GGCGGTGCAGAACGG                CTTTT ATC AAAAG                TCCTCTTAAATTCCG  50 4
     BL05133 1464401 .. 1464417 +  -3.7   -2.5662   CGTGTTCAAAATCGG              CCATTTT GAA AAAACGG              GCTTCTTTTTAATAT  44 17
     BL03526 1465040 .. 1465052 +  -3.4  -4.08692   GCACCTATTGTTTCG                CTGA AAAAG TCAG                TTTTCCGAACGGTTG  56 22
     BL03527 1470680 .. 1470706 + -11.6  -5.86976   AACCATGTCTAGCAA         GACCTTTGCCTA ATG TTGGCAGAGGTC         TTTTTTGTTTTCTGA 100 193
     BL03528 1471565 .. 1471589 + -13.6  -5.40072   AAACAGCTTTTCCCA          GACTGCCGGT CTTTC ACCGGCGGTC          TTTTTTTGCCCGCAC 100 39
        sigI NONE
     BL03530 1474013 .. 1474026 +  -3.7  -4.17002   ATTGGCAAGCCAGGC               GCGCC GGTC GGCGA                TTATTTCATTTCATA  61 345
        htpX 1475790 .. 1475817 + -18.6  -4.81249   CAAAATAATAAAGAT        GCAAACCCCCTT TTTC AAGGGGGTTTGC         TTTTTAAATTTAAAA 100 33
        ktrD 1477283 .. 1477302 +  -9.4  -5.67967   TTATCGGATAAGAAA            GACAGTTT AGTC AAACTGTC             TTTTTTTATGATCAT 100 30
        pbpC 1479389 .. 1479410 + -13.1  -5.40072   AAAAAAGTGTTTAAA           TAAGCACCC TTCA GGGTGCTTA            TTTTTTTGCCGAAAA 100 23
     BL05134 NONE
     BL03535 1479861 .. 1479886 + -16.3  -3.81954   AGAGCAAACGAGAAA         GGTCCAAATCG GAAA CGATTTGGACC          TTCATTTATTTTAAA 100 47
        kinE NONE
         ogt NONE
     BL03538 1484544 .. 1484558 +  -7.8  -2.79183   TTCCTTCATCGTATG               GGCAGC CAT GCTGTC               TGTAATCAGCGTCAC  59 422
        mtnV 1488964 .. 1488991 +  -7.9  -5.72616   ACCTGAAAAGCGAAA        CCTCTTTTAGCT AAAGC AGC-AAAAGAGG        TTTTTTTATATGCAT 100 195
        mtnW NONE
     BL03541 NONE
        mtnZ 1492091 .. 1492106 + -10.4  -5.56573   CCAGTCATAAAAAAA              GCGTCC CCGG GGACGC               TTTTTATTTGTTTCT 100 31
       spo0E 1493367 .. 1493391 +    -5  -4.07568   CGGATGAACGAAAAA         GAGC-TGCCGT AAGG AAGGCAGGCTC          TTTTACAGGAACGGG  63 41
     BL03544 1495612 .. 1495647 + -15.6   -5.4756   ATTTATAAGGGCAAA    GAGTAAGGAAGCTGCC AAAA GACAGCTTCCTTATTC     TTTTTTATTCAGATT 100 20
     BL03545 1500939 .. 1500961 +   -15  -5.38497   GTTTTTTTGCTAGAG           CACCTTTCTC ACA GAGAAAGGTG           TTTTTTCGTTTAGAT 100 197
        queC NONE
        queD NONE
        queE 1502843 .. 1502857 +    -5  -2.71712   CCTGATCTGGGGAAA               CAAACG GGG TGTTTG               ATTTAAGAAAGGAAG  49 10
        queF 1503525 .. 1503548 + -11.1  -6.19443   GAAATGTTTGTGACC          TAGACGTGC AATTAC GCACGTCTA           TTTTTTTTTCATGTA 100 173
     BL05135 NONE
     BL03551 1506295 .. 1506307 +  -6.2  -4.41047   TGATTCGTTGAGCAA                GCGC CTCTT GCGC                TTTTCCTTCGAAGCT  72 523
     BL00891 1508360 .. 1508382 +  -4.1  -4.96106   ATGCAGAAGAAAAAT          AGCCC-ACTC AATC GAGTCGGGCC           TTTTTCGTATTTATA  71 24
     BL00889 1512029 .. 1512052 +  -8.1  -4.98255   ACGCAATCAGAACGA          GGGCGATCC GAATAG GGGTCGCTC           TTTTTGTGCTTGCGA  86 42
     BL00888 NONE
     BL00887 1513182 .. 1513197 +  -2.4   -4.4078   TGCCGGTTTGTATGC              GATGCG TAAT CGCGAC               TTTTAATTAAACGGG  59 431
     BL05136 1513912 .. 1513925 +  -5.3   -3.6682   AGTGACTTACGTTAA               TCACT GTAG AGTGA                TTTACCTAAATCACC  58 525
     BL00885 NONE
     BL00884 1515333 .. 1515350 +  -2.5  -3.28745   AAAAACAAAAATACA             AGGGACC GGCG GGCCCCC              TTCGCTTGTTGCGCG  46 60
     BL00883 NONE
     BL00882 NONE
     BL00881 NONE
     BL00880 NONE
     BL00879 NONE
     BL00878 NONE
     BL05137 NONE
     BL05138 NONE
     BL00876 NONE
     BL00875 NONE
     BL00874 1523388 .. 1523409 + -11.7  -5.06414   ATGAAAATAGAAACG           GAGAGCTAA GTTT TTAGCTCTC            TTTTTATTAAAAAAA 100 17
     BL00873 1523789 .. 1523805 +    -8   -3.5485   TAAAAAACTAACACC              GGGGTA TATTT TACCCC              TTGATGTTTTAGATC  68 30
     BL00872 NONE
     BL00871 NONE
     BL00870 NONE
     BL00869 NONE
     BL00868 NONE
        xkdW NONE
     BL00866 NONE
     BL05139 1536610 .. 1536628 +    -6  -5.80951   TAATAGCCGTCTTAG             CACCTC ATTCGCA GAGGTG             TTTTTTATTTTGCCT 100 38
        bhlA 1536873 .. 1536898 +  -4.7  -4.96848   GGAAGAGAATAACGC         GCCCGTTCGG TGAGAGT CCGGA-GGGC         TTTTTATATACGCAA  74 29
        xlyB NONE
     BL00543 1538170 .. 1538195 +  -6.8  -2.64735   CGGAACTTTTGGCGG         GCGCCTGCGT ATAAAA GCGTAGGTGC          TCGTATACATAAACT  56 42
     BL00544 1538836 .. 1538858 +  -3.3  -5.34309   AAAAATAACAAAATC           ACCTCATCC TTAAT GGGTGGGGC           TTTTTATTTCCTCCT  76 232
     BL00545 1540042 .. 1540053 +  -4.4  -2.62546   GAATAGATTGCGTAA                GAAC ATTT GTTC                 GTGTTATACTTTCGT  47 35
        yolD 1540429 .. 1540455 +  -2.3  -2.66316   GTTGCGTTGGAGGAC        GTGTGACTCCCT AAAA AGGG-GTCATAG         TGATATAATAGAGGA  40 20
        ydcL NONE
     BL00574 1541989 .. 1542008 + -12.2  -5.45652   TCGATGTGTGACCGA            GACGCGTA CTGT TACGCGTC             TTTTTTGTTCGAAAT 100 72
     BL03552 1548580 .. 1548600 +    -9  -5.63645   GATTATTAATAAAAG           GCCCGACTC GATT GAG-CGGGC            TTTTTTCTATTTTCA 100 32
     BL03553 1550294 .. 1550317 +  -8.8  -4.73108   GGACAGAGGAAAAAA          CCGCCGGACCA AGG TGG-CAGGCGG          TTTTCCTTTTGTAGA  88 281
     BL03555 1550949 .. 1550973 +   -13  -6.04953   AAGAAGCTGAAAAAA          GCTTTCTCAG ACAGG CTGAGAAAGC          TTTTTTTATTTGTGT 100 31
     BL03556 1551788 .. 1551814 + -12.3  -5.63504   TTTGCGATCTAGAAA         GCAGTCAGGGC CATTC GCCTTGGCTGC         TTTTTTTGTGCGATT 100 29
     BL03557 1553333 .. 1553354 +  -4.5  -3.01712   ATCCTCTTCATAGTT           TTAGCTTTT GCGG GGAAGCTAA            TATTAAAAAAGAAGG  49 44
     BL03559 1553866 .. 1553884 +  -6.7  -5.45726   AATGGGCAGGGAAAA             GCTGAGC CGGGA GTTCAGC             TTTTTTTAAAATGTA  93 21
        zosA 1556042 .. 1556064 +  -7.7  -4.62069   TCCTAAGCAAAGAAA          CGGCTGCATG CTAA CG-GCAGCCG           TTTTTCACATCAGAG  82 35
     BL03561 1557334 .. 1557358 + -12.2  -4.63486   TCATTTCATAAAAAA          TGGAACCCGC CGTGC GCGGGTTCTA          TTTTATTACGGAAGT  95 30
     BL03562 1558761 .. 1558794 +  -8.3  -5.40474   AAATATTTCGAGTAT     CCGGCTGATTGTGAAA TAT TTTCAT-ATCAGCCGA     TTTTTTTCGCCGCCT  95 42
     BL03563 1560068 .. 1560084 +  -3.7  -3.66178   ACAAAAAGGAGCTGA              GGATC GTGAACA GATCC              TTTACCGTTGAAAAG  54 153
        glcT 1561047 .. 1561057 +  -2.6  -3.64703   TCTAAAGGCGAAATG                 TAAA CGG TTTA                 TTTAGATGAAAAAGC  50 154
        ptsG 1563269 .. 1563296 + -14.2  -2.98986   TAAATTCACAAAATG        GCCGTACTTGTC AGAT GACATGTACGGC         TGTATGATATAATAT  95 492
        ptsH NONE
        ptsI 1565353 .. 1565383 + -13.3  -5.76237   ATAAGCAATTGAAAA       TCCGGACCGGCAT CACCA ATGCCCGTCCGGG       TTTTTTGTTTATCTG 100 37
        splA NONE
        splB 1566797 .. 1566821 + -11.6  -5.79595   GAATATTTCACATAA          CAGAGCTTTA GTTGA TAAAGCTCTG          TTTTTTGTTTTGAAA 100 26
        mcpC 1569594 .. 1569622 +   -14  -3.24823   TTAACGTGTAATAAA        GAGGTCCCTCTT GTTGA AAGAGGGACTTC        TCCTTTTTCAACATT  93 30
     BL03573 NONE
     BL03574 1571378 .. 1571398 + -11.2  -5.22794   AAATAACGAAAAAAA            CCACTTGC TGCAT GCAAGTGG            TTTTTTGCTGGTTCT 100 35
     BL03575 1574600 .. 1574622 +  -7.7  -5.88565   AGATTAGACAAAAAA           GAACACGGA TTTTT TCCGGGTTC           TTTTTTTGTTATCAA 100 34
        kinA 1576574 .. 1576593 +  -9.3  -3.70863   AATAAAATAAAAAAA            CAACGGC GTAAAA GCCGTTG             TTTACGTAGTCTGTA  76 36
     BL03577 1578820 .. 1578852 + -19.3  -3.61715   AAATAACGGGCAAAA      GACAGCACGCTTTCA GCT TGAATGCGTGCTGTC      TTGTTCAGGAAAATG 100 35
     BL03578 NONE
        cheV 1581224 .. 1581238 +  -7.1  -6.59152   CAAGAACTAAAAAAA               GCCTC GAAAG GAGGC               TTTTTTTTTTATTAA 100 31
        ykuF NONE
        ykuI 1586974 .. 1586991 + -10.5  -5.61881   GACGGATTAATTTAA             GCGGCGG CCTT TCGCCGC              TTTTTCTTTTTGAAA 100 26
     BL03582 1587825 .. 1587845 +  -8.3  -5.65927   TCAAGATTTAAAAAA            CTTGGCG CTGCCCC CGCCAAG            TTTTTTATTTGCATG 100 140
        ykuJ 1588427 .. 1588438 +  -4.4  -3.03798   GGATATGGCATGAAA                GCTT TTCC AAGC                 GTTATTTGTCCGCAT  49 43
     BL03584 1589193 .. 1589203 +    -4  -3.97088   ATGTGCGGTTGACGT                 TTGA TTT TCAA                 TTTCATATTCTAGCC  59 72
     BL03585 1589482 .. 1589499 +  -8.5  -5.68438   CAGATTATATCAATT             GATACTC ATTA GAGTATC              TTTTTTGTTTCCTAA 100 43
        ykuL 1590086 .. 1590104 +  -5.3  -5.63517   AGGACGTTGAATAAA            TAGG-CGC GGCA GCGGCCTA             TTTTTTATTTGCAGC  90 23
        ccpC 1591167 .. 1591181 +  -5.8  -3.66139   ACGATTTATTGACAT               TGATAA TCA TTATCA               TTTAAAGTGTATCTA  60 86
     BL03588 NONE
     BL03589 NONE
     BL03590 1593097 .. 1593117 +  -6.2  -6.04419   GCTTTTGATAAAAAA           GGAAACGGG ACAT CCC-TTTCC            TTTTTTTCTTGTTTT 100 40
        ykuQ 1593916 .. 1593939 + -11.1  -4.13767   AGCGGCAGCGAAAAG          TGCGTGGAT GTGACA ATCCACGCA           TTTTCGCATCGCCGG  88 43
        ykuR NONE
        ykuS 1595412 .. 1595429 +  -7.7  -4.41817   GTAATAGACATAAAA             CCGAAGT TCCA GCTTCGG              TTTTAACTTGTTTTC  80 37
        ykuU 1596263 .. 1596282 + -10.8  -4.56597   AAATCTGATTGGAAA            GGTCTAAC ATTT GTTAGACC             TTTTTAAACGACAAA  91 51
        ykuV 1596788 .. 1596803 +  -6.8  -5.85425   AATAAAGATGAAAAA              CCCCGT TTTC ATGGGG               TTTTTTATTTATTTG 100 36
         rok 1597995 .. 1598020 +  -6.9  -5.60993   CCGCCGCCCAATCAA         CTGCTTGAG ACAATCTA CTCAAGCGG          TTTTTTTGTAAAAAC 100 108
        mobA NONE
        moeB NONE
        moeA NONE
        mobB 1602657 .. 1602670 +  -3.1  -2.97475   TCTAAAGGAGGAAGG               CGTTT GTCT GAACG                ATTTATCATAACAAA  45 1
        moaE NONE
        moaD 1603388 .. 1603426 + -19.7  -5.75342   AGCGGAGGATGAGAA  CGTCGGTCGGT-TCAGGC ATAA GCCTGTCACCGACCGACG   TTTTTTTTAGAACCG 100 29
     BL01598 NONE
     BL01599 1607652 .. 1607689 + -10.6  -5.40072   CAGCGAAACTAAAAC  CGTCCGCGGCCGCA-CCT TCTA AGAATGCGGCCG-GGGCG   TTTTTTTGAGAACAG 100 29
     BL01600 NONE
     BL01601 1609576 .. 1609591 +  -2.6  -3.55444   CGGAACGGAAGTGAA              GCTTCAA TGA TTGA-GC              TTTCCAAAGTGAAAA  48 16
     BL01602 NONE
     BL01603 1611554 .. 1611569 + -10.4  -5.60993   TCGACAATATTGAAA              CCGCCT GAGC AGGCGG               TTTTTTTATGGAAAA 100 115
        fruR NONE
        fruK NONE
        fruA 1615673 .. 1615707 +  -9.5  -5.38348   TGAAAAATAAGTGCT    GAAAGTGCCAC-AG TAATCCCT CTCGTGGCACTTTC     TTTTTTACTGTTTTT 100 31
        sipT 1616399 .. 1616427 + -12.6  -4.95957   AAACAGACTGAAAAA       TGCCTGA-TGTCC ATTT GGACAATCAGGCA        TTTTTGCTTGATTTA 100 30
     BL01608 1618767 .. 1618784 +  -6.9  -6.22802   CGTAATGATAGAAAA             CCCGCCT TAAA AAGCGGG              TTTTTTTTTATAAAA 100 36
     BL01609 1619286 .. 1619308 +   -15  -5.40072   GACACGATATAAAAG           GACCTCAGAA GTT TTCTGAGGTC           TTTTTTTGCGGAAGG 100 123
        abhB 1622464 .. 1622481 + -11.3  -5.06414   AGCATAACATTCGAC             GCCCTTC ATCA GAAGGGC              TTTTTCTTGCGCCGG  95 34
        kinC 1623963 .. 1623977 +  -4.2  -3.29649   AACTATAAAATAAAA               GAGGAA AAA TTCCAC               TTCATATGATAGAAT  50 28
        ktrC 1624703 .. 1624726 +  -8.1  -5.69023   AATGCCACCGATTAA          CCGCGGG AACCCCACAG CCCGCGG           TTTTTTTGATCTTTT 100 41
        adeC 1626542 .. 1626563 + -14.5  -5.24989   TCAACCATAAAAAAA           CGGATGCAC CCCG GTGCATCCG            TTTTTTGCTGTATCC 100 31
     BL01614 1629651 .. 1629668 +  -9.9  -5.97575   TGAAATCATAAAAAA             CGGATCA GAAA TGATCCG              TTTTTTTTATGACTT 100 30
     BL01615 1631407 .. 1631429 + -16.4  -5.40072   GGGTTTGAGATGAAA           GAGGGCTGAA TTG TTCAGCCCTC           TTTTTTTCGACAAAA 100 17
        pdhA NONE
        pdhB 1633939 .. 1633952 +  -2.3   -4.7629   AATTCAAAAGGGAAA               AGCTG ATAT CAGCC                TTTTTCCCTTCATGC  64 53
        pdhC NONE
        pdhD 1636792 .. 1636807 + -10.4  -5.65678   AAAATAAATCAAAAA              CCCCCT CTGC AGGGGG               TTTTTTATGTTTTCT 100 34
     BL01620 1639070 .. 1639097 + -11.4  -4.98672   GAAGAATAGAAAAAA        GCATGCGGCCATT TAC AGTG-CCGCATGC        TTTTATGTTTTTACA  95 32
     BL05148 1641133 .. 1641155 + -10.6  -4.93365   AATCCAAAACAAAAA           GGGATGGC ACCACCG GCCATCCC           TTTTTGATTATACCG  93 47
     BL05150 1642246 .. 1642265 +    -5   -4.9792   AAACCATAATAAAAA            CGAACC GTTTGAGA GGTTCG             TTTTTATCTGGGCTG  77 40
        suhB NONE
     BL05152 1643626 .. 1643649 + -10.4  -6.04378   CCTTGTGGCTGCAAT          GAGACTTGTT TAAC AACAGGTCTC           TTTTTTTTATGATTT 100 24
     BL02966 NONE
     BL02967 NONE
     BL02968 NONE
     BL02969 1646744 .. 1646764 + -11.8  -5.21709   TTCTTTTTATAAGAA            CTGGCGGC AACCA GCCGCCGG            TTTTTTGATATAAAA 100 29
        typA NONE
     BL02971 1649380 .. 1649413 +   -17  -2.87132   GGGGGCGAATACGTA     GAAAAGACATAGCC GAAGAA GGCTATGTCTTTTC      TGTATCCGCGAGAAA 100 25
     BL02972 1654374 .. 1654395 +  -2.9  -4.56597   GAAGAGGCATTTGAC           GGCGGAG CCTGACAC CTCCGCG            TTTTTCAAAAAAGGC  65 358
        ylaM NONE
        ylaN 1656153 .. 1656165 +  -3.3  -2.57463   CTCAGCAGAATCTTT                CTGTC TGA GTCAG                CTTGTCGACAACGTT  43 49
        ftsW NONE
        pycA 1661201 .. 1661224 +   -16  -4.03995   AAAAAATAAAAGCAC          GGCCGCTGAC TTTT GTCGGCGGCC           TCTTTTTATGAAAAA 100 32
        ctaB 1663588 .. 1663600 +  -3.4  -3.81488   GTAAAAGCCGCCTTA                TCGA TTTTT TCGA                TTATGTTTAACAAGG  54 101
        ctaC NONE
        ctaD NONE
        ctaE NONE
        ctaF NONE
        ctaG 1668657 .. 1668685 + -12.4  -5.36441   ATTAAGGTCAAAAAA        GGGTACAGCCTC ACCGA GGGGCTGCACCC        TTTTTTATGTACGCC 100 36
        ylbB 1669765 .. 1669778 +  -2.3  -3.19389   TAAAGGCAAGTTTTT               GATGC GTGC GCAGC                TTAATGGATAGATTG  43 114
        ylbC 1670862 .. 1670881 + -12.1  -4.86862   AAGAATGGCAATAGA            GCCCGGG ACAATA CCCGGGC             TTTTCGTTTTTTGAG 100 27
     BL02987 NONE
     BL02988 1671651 .. 1671677 +  -6.6  -5.67967   GTTTCATGCGATGCG         CACTCAGGATTA ATT TAAGCCTGAGTC         TTTTTTTGTGATGAT 100 13
        ylbF 1672391 .. 1672415 +   -10  -5.61596   TGTAAAGTTTCCTGA          TGAGGCTCGG TCGCC CCGAGTCTCG          TTTTTTTATAGAACT 100 26
     BL02989 1672756 .. 1672779 + -13.9  -2.96822   TTATGTTAAAAAAAT          CCCCGCAGA AGTACC TCTGCGGGG           TCCTTCTATTCCTTA  93 47
     BL02990 NONE
        coaD 1674068 .. 1674091 + -14.6  -5.00616   AAAGTTTGCAAAAAA          TGAGCGGCCG TAAC CGGCTGCTCA           TTTTTTAACAGGGGC 100 13
        ylbL 1676648 .. 1676667 + -10.8  -5.27335   AGATAAAGTGAAAAA            CACCTGAT GTCC ATCAGGTG             TTTTTATTTGCGCAA 100 19
        ylbN NONE
        rpmF 1678868 .. 1678888 +  -9.8  -5.61596   CGTCAACAATGAAAA            CACAAGAC TTCAT GTCTTGTG            TTTTTTTATACCCGT 100 42
     BL05156 1679619 .. 1679638 +  -4.8  -5.42514   GAAAATAGAAAACCG            GCCATCCG CTAT CGGCCGGC             TTTTTTCGTTTATGC  87 39
        panE 1681387 .. 1681397 +  -3.2  -3.67588   CTGAGCAATGAAAGT                 TGGA GTG TCCG                 TTTGGATGACCTTTC  52 221
     BL00850 1682910 .. 1682926 +  -8.7  -6.41881   TAATTTTTTAAAAAA              CCCTGAG TAG TTCAGGG              TTTTTTTTTGTTCTA 100 43
        mraZ 1683459 .. 1683471 +  -6.2  -3.33969   ATATAATGAATCTTT                GCGC ATGCG GCGC                TTCTGCAATCAGTTC  60 35
        mraW NONE
        ftsL NONE
        pbpB 1686992 .. 1687016 + -15.1  -3.27525   ATAGATCCCGTCAAA          GGCTATCGGCT CAA AGTCGATAGCC          TTCCGTTTGGACGCG 100 37
       spoVD 1689042 .. 1689052 +  -3.2  -2.69596   TCTTGACAGCGATGA                 CGGA GCC TCTG                 ATTAATTCGTTTCAA  43 10
        murE NONE
        mraY NONE
        murD 1693199 .. 1693220 +  -3.7  -3.12668   GTCTCGTAAAGATAG           CCCTAAG AATTAGAG CTTGGGG            TGTTCGGCTTTGCAA  48 47
       spoVE 1694319 .. 1694331 +  -6.3  -4.11216   AATGTCAGCAGGTAT                TCTAG ATA CTAGA                TTTTGGCGATAACCC  69 14
        murG NONE
        murB 1696495 .. 1696520 +  -8.4  -3.64703   TATGAAACAAACAAG         CAAACGGCAT CCTAGT ATGTCGTTTG          TTTCGCTAAACGGAA  73 78
       divIB NONE
     BL02246 NONE
     BL02248 1698861 .. 1698872 +  -2.2  -2.66733   CTCGAAAAATCAAAA                GGAG AGAA TTCC                 TAATGTGGCTTCCGG  40 46
         sbp NONE
        ftsA NONE
        ftsZ 1701902 .. 1701924 + -12.7  -5.41143   ACAATACATTGGAAA           GCTGCCGAC AAGAA GTCGGCGGC           TTTTTTTGCGCGCTG 100 47
        bprA 1703776 .. 1703802 +   -11  -5.75478   CTAAATGATAAAAAA         GGACAAAACC TTTAAGC GGTTTTGTCC         TTTTTTTATCTAATT 100 33
        bprB 1708270 .. 1708289 +  -7.1  -5.79588   ATAAAGGTGAAAAGA            CGCTGTC TTTAAT GGCAGCG             TTTTTTTCGTTTTAC 100 37
     spoIIGA NONE
        sigE 1710170 .. 1710184 +  -2.8  -3.08522   TTATGAAATTTGAAG               CATTGA CAG TCAAGG               GTTTTCGGCTCGATC  43 46
        sigG 1711069 .. 1711087 + -11.7  -4.15565   AAGAACATTCACTAA             GCCGCAG TCAAT CTGCGGC             TTTTCACATGCTAAA  95 26
     BL02257 1712020 .. 1712044 +   -10  -4.71482   TTCGGATGTGTTTGG          GAGCCTCCTT CTATT ATGGAGGCTC          TTTTTCAGCTTTCAT  93 44
     BL02259 1713496 .. 1713513 +  -8.4  -3.38056   GCTGCCTGATCAATC             GGCGGA CCTTTA TCCGCC              TGCTTTTTTCAAAAT  70 57
     BL02260 NONE
     BL02261 NONE
        ylmF NONE
        ylmG 1716047 .. 1716066 + -11.4  -3.40597   GCGGGCCGAGTATCG            GGCTTGGC TGTA GCCAGGCC             TCTTTACATAGAAAG  85 118
     BL02264 1716956 .. 1716966 +  -6.8  -3.53444   AAAAAAATGGAGGTG                 GGCA GCA TGCC                 TTTGACGCCAAATGA  64 115
      divIVA 1717732 .. 1717761 + -12.9  -6.09196   TACCGCGAGATCAAA       GCCTTCTCGTCCC TTAT GGGATGAAAAGGC        TTTTTTTGTTTTAGA 100 301
        ileS 1720576 .. 1720600 + -16.5  -4.13767   AAAATTAACCATGAA          GCGGTTCGGAG TTT TTCCGAACCGC          TTTTAGCATGCCGCC 100 33
     BL02268 1721189 .. 1721242 + -12.7  -2.61027   AACCGGGCGCTCTAC TCA-TAACATTCTGCAAGAGGGGAGG GCA TTTGCCCTCTTGCAGGATGTCAATGA ATATTCCTTTACTCC  83 20
        lspA NONE
     BL02270 1722806 .. 1722832 +  -8.8  -5.56263   GAATTCGTTTAAAGA        CCCCTCTCTGC CTTTAT GCAGA-AGGGG         TTTTTGTTTTATCCT 100 137
        pyrR 1723519 .. 1723547 + -10.4  -5.14965   CGGCGGTCTTTGTCT        GCCTCTTTGC GCAATTTAA GCAAAGAGGC        TTTTTTAATGGGCAT  93 124
        pyrP 1725011 .. 1725033 + -11.2  -5.40072   CTCTGATTCACTGTA           CCCCAAGCCG TTA TGGCCTGGGG           TTTTTTTACGGGAAA 100 109
        pyrB NONE
        pyrC NONE
       pyrAA NONE
        carB NONE
        pyrK NONE
        pyrD NONE
        pyrF NONE
        pyrE 1734851 .. 1734876 +  -9.9  -4.86862   TAGCGGAGTTCCTCG         TCTTTCTTTCA AAAT TGGAAGAAAGA          TTTTAATTTTTTAGG  93 311
     BL02281 1735096 .. 1735108 +  -3.3   -5.7946   TCACAGTTTTTTTTT                CTGCT GGA AGCCG                TTTTTTTGTTGGCGA  87 67
        cysH NONE
       cysPA NONE
         sat 1738084 .. 1738094 +  -3.2  -3.18383   CGGGGTTTCTTAAGG                 GGGA GCA TCTC                 TTGGTAAATAAAGAT  46 28
        cysC 1738732 .. 1738790 + -14.2  -3.99405   ATGCACTTTCCTATT TCATAAAGAAAACGTTTGGTTTTTGTGA TAT TTTCAGGCACCAAACGCTTTCTTTATGA TTTATAATGAATTGA 100 69
        cysG NONE
        sirB NONE
        sirA 1740862 .. 1740884 + -13.5  -4.24726   TCCGAAAAAGAAGAG           GCCTGAACC CTTGA GGTTCAGGC           TTTTGGCATTATTAT 100 12
     BL02290 1745450 .. 1745471 +  -8.1  -4.43681   TGATATAATCTTAAA           GGTAATAGA GGTT TCTATTGCC            TTTTCATCTTGCGTA  80 48
     BL02291 NONE
     BL02292 NONE
         gmk NONE
        rpoZ 1747596 .. 1747620 +    -8  -5.41143   TAATAGCCTTAAAAA          TAGCAACCTA TACAC TAGGTTGTTA          TTTTTTTCAGGGCTG  93 38
     BL02295 NONE
        priA NONE
         def NONE
         fmt NONE
        rsmB NONE
     BL02300 NONE
        prpC NONE
        prkC NONE
        engC NONE
         rpe 1759498 .. 1759522 +  -4.3  -5.41746   TTTCCTGATGAAAGA         GAGC-CGGCT TTCTGC AGCTGCGCTC          TTTTTTTAGGGCGTT  86 43
     BL02306 1760230 .. 1760240 +  -3.2  -3.04461   CCGCTCGCTTTGTGT                 TTGG GAT CCGA                 TGTTGAAGGTGGATG  45 55
       spoVM 1760434 .. 1760477 + -13.9  -5.55769   TGGCAAAAGAACGAA AAAACGCCTGCCTAAAGCG TACAGT CGCTCTTGGCAGGCGTTTA TTTTTTCTTATACAC 100 93
     BL02307 NONE
     BL02308 1763148 .. 1763168 +  -9.7   -3.3353   AAAAAACGGCTTTTT            TTCCTCCGT ACA GCGGGGGAA            TCTGTTTGTAAAAGG  75 162
       sdaAB NONE
       sdaAA NONE
        recG NONE
     BL02312 NONE
        plsX NONE
        fabD NONE
        fabG 1770209 .. 1770219 +    -4  -2.79952   ATGGTTTAAACGAAA                 TCAA AAA TTGA                 ATTATCTCTGGTTTT  46 32
        acpP 1770520 .. 1770547 + -11.4  -2.71325   AGCAGTAAGCTCATT        TAAAGTCCCGTT TAAA GACGGGGCTTTA         TCCCTTTATAAATGC  79 33
         rnc 1771404 .. 1771427 +  -8.1  -3.80569   ATATGAAACAATAAA          TCCCCCTTG CAAAAA CCAGGGGGA           TTTCAATGTATTTTG  73 27
         smc NONE
        ftsY 1776071 .. 1776094 + -11.8   -5.0538   AGAAGAGTAGGCGCG          GAAAACCCCT TTGC GGGGGTTTTC           TTTTTTGCCGTCCGG 100 31
     BL02321 NONE
         ffh NONE
        rpsP NONE
     BL02324 1778503 .. 1778525 +  -7.6  -5.07567   AGATCGCAGACTAAG           GGGAGAGGGT GAA AACCTCCCCC           TTTTTTAACATGTAA  86 27
     BL02325 NONE
        rimM NONE
        trmD 1780330 .. 1780353 +  -8.2  -3.54307   TGATACTACTTGTGA          CTTGAACGGG AACG CTCGTTTAAG           TTTGAAAACGATGTT  68 72
        rplS 1780786 .. 1780809 + -12.6  -5.60993   GATAACGAACGAAAA          GAGCTTGTTA ACCA TAACAAGCTC           TTTTTTTGTCAAACA 100 42
     BL01289 1781739 .. 1781762 +  -8.8  -4.85782   GAGGATATGTAAAAA          GGCGCGCTTT TAAA AGAGCGGGCC           TTTATTTTTGCAGAA  90 29
        rnhB NONE
     BL01287 NONE
     BL01286 1784562 .. 1784595 +  -9.7  -3.47916   TGAAAAAATGAAAAA     GAGGGAATGACTTTT GAAA AAAAGCCGTTTCCTC      TATTAATTTTATATT  77 16
        sucC NONE
        sucD 1786842 .. 1786871 + -12.9  -4.75372   TGATGATTAAAAAGA       GCGGGAATAGTCC GATT GGTCTATTCCTGC        TTTTTCATAACTGGT 100 38
         smf NONE
        topA 1790127 .. 1790148 + -10.9  -4.33203   AACAACAAAAGTAGC           GGTGAGCAG GGCT TTGCTCACC            TTCTTTGTTGTGTTA  91 27
         gid 1791527 .. 1791541 +  -5.8  -3.55203   ATTGCCAGATGAACT               TGTTAT GTG ATAACA               TTTAAAAGCCCTTTT  58 47
        xerC 1792480 .. 1792504 +  -5.1  -2.78032   TCGGGCACATAAAGG          GAAATAAAGGA GGT TCTTTTATGTC          ATCTTTTCACGCAAC  50 19
        clpQ NONE
        clpY NONE
        codY 1795293 .. 1795317 + -15.8  -5.99154   CATTAAAAGGCGAAA          GCCGCAGAAC ATGCC GTTCTGCGGC          TTTTTTTATTTCATG 100 35
        flgB NONE
        flgC NONE
        fliE NONE
        fliF NONE
        fliG NONE
        fliH NONE
        fliI 1801556 .. 1801568 +  -2.7  -2.90349   GGAAGAGAGGATTAA                GAATG GCT TATTC                ATTTAAATTTCAAAA  42 26
        fliJ NONE
     BL01267 NONE
        fliK NONE
     BL01265 NONE
        flgE 1805299 .. 1805322 + -12.4   -3.1505   GCGATAGGAGGGAAG          GAGGCGCCCT CGTG AAGGCGCCTC           TTGATAACACATGAT  85 34
     BL05161 NONE
        fliL NONE
        fliM NONE
        fliY NONE
        cheY NONE
        fliZ 1809201 .. 1809216 +  -2.6  -2.59256   AAAGGCCAAAATCAA              CATGAA TGAG TTTATG               GATTTATTTAATTCA  41 17
        fliP 1809847 .. 1809861 +  -2.8  -4.14739   TATTTAATCGTTAAA               TCTTTG CTG CAAAGC               TTTTAGAGTAGGTGC  57 5
        fliQ NONE
        fliR NONE
        flhB 1812016 .. 1812026 +    -4  -3.04398   AAGCAAAAAATCTAG                 TGAA TTT TTCA                 GTTTTAAAAGGAGAG  47 26
        flhA NONE
        flhF NONE
     BL01252 NONE
        cheB 1817152 .. 1817173 +  -4.5  -2.62439   AAAAAAGAGAGGGCG           TGACTCATA TGGA TATGAATCA            ATATTTAGACGTCTT  47 23
        cheA NONE
        cheW NONE
        cheC NONE
        cheD NONE
        sigD 1821618 .. 1821642 +  -8.5  -5.03314   GTGCAATAGCATGTA          AGCTGCCGG CATGAAA CCGGCAGCA          TTTTTTAAGCGTCCG  90 32
     BL01245 1822202 .. 1822218 +  -2.3  -3.29043   AATTTCGCGGAAAGC              TCAAAAA CGA TTCTTGA              TTGTCGAGAAAGCTT  45 9
        rpsB 1823125 .. 1823153 + -10.4  -5.75342   TAACCTGGGTCAAAA        GGTGATAAGGGG GTCTG CCTTTTATCACC        TTTTTTTTCACCAGA 100 38
         tsf 1824151 .. 1824169 + -13.2  -3.90316   TTTCAAGGAAAATAG             GGGACACA ATT TGTGTCCC             TATTTTTAAAACAGT 100 81
        pyrH NONE
         frr 1825554 .. 1825590 +  -2.4  -3.30452   TACAATAGATAATAG    TGAAAAGACCCTCT CATGTTTAC AGGGGGTTTTTTTG    TTAATACTGTTGTTA  45 53
        uppS NONE
        cdsA NONE
         dxr NONE
     BL01236 1829752 .. 1829769 +  -4.1  -5.00616   TTTTTAAGTGCAGCC             AAGCCTT TTAA AAGGCTC              TTTTTTAGGGACACC  71 53
        proS 1831578 .. 1831605 + -14.2  -3.28204   ACTAGAGTAAAGGAA        GGTACCTCGGGA ATCG TCCCAAGGTACC         TTCAATTATGATTTT 100 51
        polC 1835961 .. 1835981 + -15.5  -5.82281   TCATTATTCTAGAAA            CTGCCTGCT TAA AGCAGGCAG            TTTTTTTATCTGTTT 100 29
        celA 1838315 .. 1838328 +  -3.7  -2.52987   TGGACGGCTCGTTTT               CGGAC ATGA GCCCG                GTTACTAGATATTGA  44 4
        celB 1840523 .. 1840539 + -10.8  -4.61482   GGCCGTTTGGGCAAA              GGCGGC GTTCA GCCGCC              TTCTTTTTTAAAGGC  91 70
        celC NONE
        celD 1843672 .. 1843690 + -13.2  -4.56597   GTTTTTTCTAAAATC             CCCTGCTT TTG AAGCAGGG             TTTTTACGAGGGAGC 100 152
     BL01228 NONE
        nusA NONE
     BL01226 NONE
     BL01225 NONE
        infB NONE
     BL01223 NONE
        rbfA 1848782 .. 1848805 +   -11  -4.66163   TCATAAGCTGAAAAA          GGATAGGCGG GCGA CTGCCTGTCC           TTTTTAGCTCCAAAT  93 35
        truB NONE
        ribC NONE
        rpsO 1851214 .. 1851229 + -10.4  -5.34555   CGATAATCGTAAAAA              GCGGGA GGAT TCCCGC               TTTTTTATCGTATAA 100 35
        pnpA 1853570 .. 1853591 + -10.9  -4.65263   GTCTTCAAGCAACAG           GAAGCCTGGG TAA CCC-GGCTTC           TTTGTTTTAAGCCGT  91 72
     BL01216 NONE
        mlpA 1855912 .. 1855937 + -10.5  -5.56673   AATGCCTCCTTAAAA         CATGCTTGTCT TTTT AGGCAGGCATG          TTTTTTGTTATCGGT 100 39
     BL01214 1856260 .. 1856280 + -16.1  -5.69262   GCAAGGTGGAAACCC            GCCCGTCCC ATG GGGGCGGGC            TTTTTGTTTTTCTGG 100 41
      spoVFA NONE
      spoVFB NONE
         asd 1859063 .. 1859099 +  -5.3  -3.08798   TCTAACGGGATGTGA   GAAGAGAGTGAGGC AAAAATGAAG GCCT-GCTCTCTTC    TGTTACGTCCGAAAT  51 45
        dapG NONE
        dapA 1861268 .. 1861296 + -12.5  -4.02334   CAATACGGACGAAAA        CGGTCATTCTCTT TTG GAGGGGATGACCG        TTTGTCATATACATA  93 45
     BL01207 1863065 .. 1863082 +  -9.9  -5.86965   TGGAAGTATAAAAAA             CCAAGAG ACTC CTCTTGG              TTTTTTTTCATGCCT 100 30
        tepA NONE
     BL01205 1864177 .. 1864195 +  -7.4  -4.56642   ATCCAGAGGAAAATC             GCAGCC GAAAAAA GGCTGC             TTTCTCTTTGTTTTT  81 79
     spoIIIE 1866574 .. 1866599 + -14.9  -3.95036   AAAGAGCAATACGAA         GAACTCTCTTC TTGA GAAGAGAGTTC          TTGTTTAACATAATT 100 11
     BL01203 1867455 .. 1867470 +  -6.8  -4.52949   TTTTTGATATGCGGG              CGCTCT ATTA GGAGCG               TGTTTTTTTTGCCCG  79 34
     BL01202 1868778 .. 1868799 + -10.9  -4.75404   AAGTGAAGCGGCAAA           GACGGTGTA GATC TGCACCGTC            TTTTTCATAAGGTTT  93 16
     BL01201 NONE
     BL01200 1871503 .. 1871548 + -13.6  -4.61482   CATAAAGCAAGGTCT GAAA-GTTCAGCGTGCA-GGGA TATT TCCGATGCACGCTGAACCTTTC TTCTTTTTTAACGGA 100 36
     BL01199 1871820 .. 1871831 +  -5.8  -4.07568   GGCGGACGGGCGCTA                GACG GCAT CGTC                 TTTTAACAGCGGACA  65 8
     BL01198 1872648 .. 1872669 + -13.1  -5.24129   ACAGCTCACATTAAG           GAGAGAGTG TGTT CACTCTCTC            TTTTTTATAGGCGCG 100 27
     BL01197 NONE
     BL01196 1874596 .. 1874618 +  -3.5  -5.13741   TAAAAAGGAGGAAAA           GTCATCT TAATTGCAC AGATGAC           TTTTTCTTGCGTTCA  72 16
        pgsA NONE
        cinA 1876605 .. 1876618 +  -3.1  -3.86307   TTCCTCTTAAAAAAT               CGAAT ATGC GTTCG                CTTTTTTCTTGGCAA  54 107
        recA 1877748 .. 1877782 + -17.3  -4.49364   TTAATCATGAAACGT     GTGAAAGGCTGCCGG CCCGA TCGGCAGCCTTTTAC     TTTATTCTTCGCTTT 100 37
     BL03655 1879634 .. 1879659 + -12.7  -6.01187   GTTGAATACGCAAAA         TAAAGTGGTGC GAAT GCGCCACTTTA          TTTTTTTGTTTCCTT 100 23
     BL03656 1880598 .. 1880614 +  -2.9  -4.56775   TGAATATAGTAAAAA              TGGAAGG TAC CCTGCTA              TTTTTGAAAAGCAAT  62 103
       spoVS 1881011 .. 1881040 +   -13  -5.04601   CTTTTTCAAATGCTT       CAACCTGCTTAC TTTTAC GTAAGCGGGTTG        TTTTTGGTTTGTCCG 100 54
     BL05165 NONE
     BL03657 1882092 .. 1882120 +  -8.3  -2.50779   ATTATCGTGCTACAA        TCCTTTTGTAAAG CGA TTTTACAAAGGGG        GTCTGTTCATCTTGG  64 113
         tdh NONE
         kbl 1884433 .. 1884462 + -13.7  -3.96327   TAGTGTACAATGATG       GGTTCTGGGTTGT GCTG ACAACCGAGAACC        TTTATACTGAAGAGT 100 95
     BL03660 NONE
     BL03661 1886475 .. 1886494 +   -15  -5.86332   TTCTCTATAATTTGG            CGGCGCCT TTTA AGGCGCCG             TTTTTTTTGAATTCA 100 31
        cotE 1887264 .. 1887291 +  -7.8  -5.75342   CCAGAAGAATAAAAG        GAAGCTAGGG AAACACCG CCCTAGTTTC         TTTTTTTTCAGCACG 100 29
        mutS NONE
        mutL 1891916 .. 1891953 + -11.3  -4.78029   TAATGTAATTTTTAA   TCGCTCACAACCTTTGG TATA TCAATGGCTGTGGGCGA    TTTTGATTTTATTGA  95 33
        yjcS 1892581 .. 1892613 +  -2.7  -3.32354   AGTGGAAAATTGTTG      GAGGATTGTTGTC CAACGCT GCCAACAGTCATC      ATTTTCATTTAGAAA  46 83
     BL03666 NONE
     BL05166 NONE
     BL03667 1893987 .. 1894012 + -11.9  -5.27779   AGAACTATTTAAACA         CCTTGATTGGC AACT GCCTATCAAGG          TTTTTTCATATTCAA 100 42
        yoaK NONE
     BL00155 1902431 .. 1902469 + -16.2  -5.45726   TATGTCACGAATAAA   GGTCAATGAAGGGTACTG CAC CGGTATTCTTCATTGGCC   TTTTTTTGCCATGTG 100 79
     BL05168 1906272 .. 1906290 +  -5.9  -3.66178   GAGCATAGACCCCGT             CAGCGTG ATCAG CACGCCG             TTTGCGATTCCGAAC  61 497
        yjiC 1909209 .. 1909224 + -11.8   -5.5112   AACCATTTAAACGAA              CCCGGG AATC CCCGGG               TTTTTTGTTGCTGCC 100 39
        yveA 1910899 .. 1910938 + -13.6   -3.6504   GAAGAAACCGTTTAA  GTATGAAAACCCCGCTGT ATGG ACTGCGGGGTATTCACAC   GTTTTTATTACAGTT  95 26
        yezE 1913603 .. 1913616 +  -5.9  -4.92363   TTTGTCATGGGGAGA               TGGGC TGCT GCCCG                TTTTTATCACTATTT  79 48
        yesE NONE
        yesF 1914932 .. 1914947 +  -6.8  -4.24294   CGCTAATGAACACAC              CGGACG CTGG CGTCTG               TTTTAACTCGTTCCT  73 4
        ymaD 1916335 .. 1916365 +  -2.5  -4.63218   GCCTGACACGAGACA      GATAATGCCGGCGA TATT TCGCCGGT-TCAGC       TTTTCTTGAAACCAC  63 434
     BL05173 NONE
        miaA NONE
         hfq 1919100 .. 1919114 +   -10  -5.09426   TCACGGACTAAAAGA               CCATGC CTT GCATGG               TTTTTTCAGATTGCC  93 45
     BL05176 1919640 .. 1919678 + -11.9  -4.44046   TGATAGATTTCGGTT   TGTGAGTAGGATGAGCG AACGG CTCTCATTCTACTCATA   TTTCTTTGGCCTAAG  95 82
        nrdI NONE
        nrdE NONE
        nrdF 1923352 .. 1923370 +  -8.9  -4.35524   TACACGGCAAAATGA             GAGCAGA ACGAA TCTGCTC             TTTTCACTTTGAGGA  86 92
        ymaB 1924021 .. 1924046 + -14.9  -4.34402   TCTTAGTTTAAATTG         GAAAACTCGCT GATC AGCGAGTTTTC          TTTTCGTATAGAACC 100 30
       nifUA NONE
     BL00690 1926048 .. 1926059 +  -2.2  -4.46212   GCGAAAAACCAAAAA                CCGA TATA TTGG                 TTTTATGATGAAGAA  59 54
        ydhC NONE
        yjlA 1927711 .. 1927741 + -11.9  -4.75219   AAAAGCATAAAAAAA       GCCTGCGATCTAT ACGAG ACAGATCGCGGGC       TTTTCTTGATGATTG 100 31
     BL05180 NONE
     BL05181 1930802 .. 1930814 +  -6.3  -2.82623   AAAAAGATAAAAAAG                CAAGT TAT ACTTG                TAATTGTGCGAAAAA  55 85
        ydgC NONE
     BL05182 NONE
       pucIA 1933328 .. 1933342 +  -4.2   -3.3422   AAATCGGAGAAGCGA               CAGAGG AAT CGTCTG               GTTTTTAAGCGGATA  50 3
     BL00462 NONE
     BL00461 NONE
     BL00460 1938700 .. 1938732 + -11.4  -6.09196   TCCATAAATAAAAAA      GCTGATCTGAGAGG AATTA CTTTTCGGATCAGC      TTTTTTTCTTTTCAA 100 34
     BL00459 1939354 .. 1939382 +  -3.8  -4.86033   AAATATTTCTCGGGA        AAGCGCAGGTTT CAACA AGACCTGCCCTG        TTTTTGTCAAAATTT  71 81
     BL00458 1941145 .. 1941165 +  -7.5  -2.75074   GAGTCAAGTATACAA            ACCAGCTCA CAA TGGGCTGGC            TCATATTAAAATAGA  60 460
     BL05183 1941420 .. 1941443 +  -7.4  -2.78547   TCCAGAATTAAAATA          GACCCCTTAT TAAA ACAGGGGGTC           TAATTCATAAACTGC  60 25
     BL03238 1942977 .. 1943003 +  -2.9  -2.87146   AGTATTTCTCGGGAA         AGCGCAGGTTT CAACA AGACCTGCCCC         GTTCTTGTCAAAAAG  42 314
       spoVK 1944051 .. 1944078 +  -2.7  -6.09196   CTCGACTTGAAGGAA        G-ACGCGCCG CACGTATAA TGGCGCGTTC        TTTTTTTATTTTCGA  95 8
     BL03236 NONE
     BL03235 NONE
        glnR 1947236 .. 1947248 +  -3.4  -2.98356   TTCATTAATTTGTTA                GCAA CTGCA TTGC                TATATACATTTACCT  45 33
        glnA 1948629 .. 1948653 + -14.3  -4.44277   TATTAATCTAGGAAT          CCCTTGGCACC AGC GGTGTCAGGGG          TTTTGAATTTTGGTC 100 35
     BL03231 NONE
     BL05185 NONE
     BL03230 NONE
     BL03229 1953813 .. 1953823 +  -5.4  -4.33487   GCAAAAGCTGTCTTT                 CTTG TCA CAAG                 TTATTTTGATATTCT  70 451
     BL03228 1954334 .. 1954355 +  -4.4  -3.51924   TTAGAGCAACTATAA           CAGCATTC TTGTTT GAATGCAG            TTCTCTGGGTGAAAA  54 26
        ydjC 1955766 .. 1955787 +  -2.3  -3.31854   TTATTTTATCCTGTG           CTGCTGCTTA TTT TAGGC-GTAG           TCTTGATTATCGTTC  45 247
     BL03225 NONE
     BL03224 1957150 .. 1957165 + -11.8  -5.81412   TCTGATTTTAAAAAG              GCGCCG TTCA CGGCGC               TTTTTTTTGCGTAAC 100 56
        yoaO NONE
     BL03222 1958397 .. 1958412 +  -3.4  -3.68222   AGAACTTTTCTTGAA              TTTATT TTTA AATAAA               TTGTTAAAGTTAAAA  52 108
     BL03221 1958937 .. 1958961 +  -2.1  -2.78867   TATATTTTGCATAAA          GAAAAAGACCT TTG AGGTTTTCGTC          ATTATTCCAGATTCA  41 11
     BL03220 1959259 .. 1959308 + -15.6  -3.61715   GCTCATCCTTTGAGT TGGA-ATCCACTAAAAAAACGTCT GTTA AGACGTTTTTTTAGT-GATATCCA TTGTTAGCCAACCTG 100 41
        yvdT 1961515 .. 1961534 +  -4.2    -5.252   GAACCAAGTAAAAAA            TGACCGGC TGCA GCTGTTCA             TTTTTTATCGGACTA  78 30
        yvdS NONE
        yvdR 1962267 .. 1962285 +  -4.6  -3.19192   TTTGCATTGGAGGTT             GCTGAT ATGATTA ATCAGC             TTAAATTGCGTCCGC  51 48
     BL03216 1963189 .. 1963201 +  -4.1  -4.93595   GATCATCAGGCTGAT                CCATG GAA TATGG                TTTTTCACTTTTTCT  74 399
        yoaW 1963850 .. 1963866 +  -7.3  -5.23316   AGAAAGCGCGGGAGG              GGACTTT TCC AGAGTCC              TTTTTTCATATCATC  90 48
       ydbDA NONE
     BL03212 1966262 .. 1966284 +  -3.4  -5.52384   CCGAGGCTGCTTGAA           AAGTAAAGCC GGC GGTTTTGCTG           TTTTTTTGATGAAGC  79 20
     BL03211 NONE
     BL03210 1967335 .. 1967346 +  -2.2   -4.1399   TTACCGGGCTTATGC                CACT TGGC GGTG                 TTTATATGTCACTGC  56 148
     BL02633 1968159 .. 1968179 + -10.4  -5.09225   TTGAAACAGCCGGCG            CTGCCGAC CTTGA GTCGGCGG            TTTTTTGCGTCAGAT  93 75
     BL02634 1968775 .. 1968795 +    -4  -3.83561   TTGAAAAAACTGGGC            TTCCATGC CCAAA GCATGTAA            ATTTTTTTACGACAA  57 5
     BL02635 NONE
     BL02636 NONE
     BL02637 1971113 .. 1971126 +  -3.1   -4.1822   TAACCATCCACGATA               TCTCG AAGT TGAGA                TTTATTAAACTGAAA  59 43
     BL02638 1971925 .. 1971942 +    -7  -5.66868   ATTTGAAATTTAAAA             GAGCCA AATGAC TGGCTC              TTTTTTTAGTTGGTT 100 42
     BL05187 1973207 .. 1973221 +  -8.6  -5.58454   ATAAAACGAAAAAAA               TCCCTT GCC AAGGGA               TTTTTTTCGTCTCGG 100 37
     BL02641 NONE
        thyA 1974948 .. 1974966 + -11.7    -5.626   AAGTTGCCGTATGAA             CAGGCGG ATTTC CCGCCTG             TTTTTTTGTACAGTG 100 27
        nucB 1975837 .. 1975875 + -11.2  -5.14563   TCATTCCCTCTGTTT  CAGGTTCGCATCC-TTC ATTGCC GAATGGATGTGAGCCTG   TTTTTTCGTGCAAAA  95 129
     BL05188 NONE
     BL05189 1977675 .. 1977686 +  -4.4  -3.28712   ATAAGGACGGCCTTG                CAGA CTAA TCTG                 TTGTCAAACGAAAGC  52 18
        ynzC 1977987 .. 1978011 + -10.1  -5.05601   ATTGCATTAATTTTA          GGGAATACG CCGATAT CGTATTCCC          TTTTTGTATATACTA  93 31
         tkt 1980166 .. 1980189 + -12.6  -5.72207   ATCGGGCATATGAAA          GAGAATGATC TGCG GATCATTCTC           TTTTTTTCGTTTCGA 100 40
     BL02935 NONE
     BL02936 1981088 .. 1981113 + -13.5   -4.4084   AACATGGTTATAAAA         TAAAAAACCCG CTTC CGGGTTTTTTA          TTTTGATCTATGATT 100 67
        ccdA 1982245 .. 1982260 +  -5.4  -5.46657   GGCTTTTAAACTTTG              CTAAGG ACCG CCTTGG               TTTTTTGTTACAATA  89 32
        ccdB NONE
        ccdC 1983262 .. 1983293 + -14.7  -4.41616   ACAGGTCAATTAAAA      CAAAACCTTTCCT GAAAGA AGGAAAGGTTTTG       TTTATTTAAAAAGCT 100 28
        citB 1987776 .. 1987802 + -11.7  -5.03715   CAGTAATTGAATGAG         GAAGAGAGAGC CTTTA GCTTTCTCTTC         TTTTTTCAGCGTAAT 100 35
        yneN 1988332 .. 1988355 +  -8.9   -5.3671   GAATATGGAAGAAAA          GCTGGGATT ATAAAA AATCCCGGC           TTTTTTGCTTATATT  95 13
     BL02942 NONE
        sspN NONE
         tlp 1989017 .. 1989030 +  -8.1  -5.47218   GATATCATCAATAAA               CCAGG GCGA CCTGG                TTTTTTTGCATGAAG  93 27
        yneP NONE
        yneQ 1989871 .. 1989903 + -15.1  -4.25104   AAACTCGGACATCCT      TGAAACAAGCAAGCA TTG TTCTTGCTTGTTTCA      TTTTGATGAGCAAAA 100 56
        yneT 1993716 .. 1993749 + -13.4  -5.24129   AATCGGCATAAAAAA     GACAAAAATCCTTG TTTTTT CAAGGGTTTTTGTC      TTTTTTATGCGAGAA 100 30
        parE NONE
        parC 1998670 .. 1998708 + -17.6   -5.1356   ACCAGAGTAAAACAA   CCCAGTCCGTGTTCGC GCCTTTA GTGAACATGGACTGGG   TTTTTCTTGATCACG 100 267
     BL01184 NONE
       araDA NONE
       araAA 2004157 .. 2004171 +  -2.1  -5.08731   TCCTGGCATGTATTT              GCGGCT TGAA AGC-GC               TTTTATTATTTCTTA  69 211
     BL01181 2005796 .. 2005818 +  -7.7  -5.63103   CGGCGCCTTGCTTGA           GGGCGAAGT TGCTC ACTTCGGCC           TTTTTTTAATTAAAA 100 172
        alsT 2009578 .. 2009595 + -10.5  -5.51353   AACCATATTAAAAAA             GGCGTCC TTGG GGGCGCC              TTTTTCTTATTTTTA 100 40
        ywiC 2020758 .. 2020783 +    -7  -4.75954   TGCAAACGTAAAAAA         CAAGGACACTG TGCTT CA-TGTCCTTG         TTTGTTTTCGCTTTT  81 30
     BL05192 2023288 .. 2023316 +  -7.3  -3.53012   AGAGCTCTTTGCACT        GGAGCGCCGTCTG TGA CAAACCGCTCTCC        TTTAGCAAAACCGAA  66 10
     BL05193 2024027 .. 2024060 +  -9.8  -5.92399   TTAAGGCATGAGTTT     TAGGCTTTCCAT-TG AACGG CAGATGGAAAGCCTG     TTTTTTATTTTGTTC 100 37
     BL01473 2026528 .. 2026573 + -14.5   -3.4052   CTTCAGATGAATAGA T-AAACAAAAAGACAGAGGA AGTAAAA TCCTCTGTCTTTTTGTTTTA TTGATTGGCTTCCGC 100 27
        yngL 2027823 .. 2027839 +  -4.4  -5.61277   ATTTAAAGAAGTAAA              CCATTC CAAGC GGATGG              TTTTATTTTTTTGTC  89 27
        bglC 2029806 .. 2029827 + -12.3   -4.4296   ATAACGGCACTTTGA           CGGACACCG GATA TGGTGTCCG            TTTTCGTATATATTA 100 37
        ynfE NONE
     BL01469 2031143 .. 2031171 + -10.4  -4.17296   CTGAAATATGAGAGA        GCCGATAACC GCGTAATAG GGTTATCGGC        TTTGTGTCTGTACGG  89 485
        yraB 2041367 .. 2041394 + -13.4  -5.59655   ATTTGCTGAGAAAAA        GCCGTCTCCGGC CTGC GCTGGAAACGGC         TTTTTTCTTAATTTA 100 436
     BL00299 2053733 .. 2053752 +  -3.6  -4.98911   CGATATATTCGTTGA            TGCTGAAA CAGA TTTCATCA             TTTCTTTTTATAATA  70 383
     BL01873 2068183 .. 2068224 + -24.9  -3.49777   TTTATATGTTTCTAA TAAATGCAAAGCTCAGGTA TTGT TACCTGAGCTTTGCATTTA  TTCTCCTGTCTCCGC 100 201
     BL01872 2072518 .. 2072543 +  -9.1  -4.38154   GAAAGGATGACAAAA         TCCCAAAACTA AAAG TCGTTTTGGGA          TTTTGTCAACAATCT  86 184
     BL05199 2084693 .. 2084714 +  -9.5  -4.55697   TCATCAAAATAAAAA           GAGGAAGGA CGTG TCCTTCTTC            TTTGTTTGTAAGCCT  91 59
        yrkL 2095273 .. 2095292 +  -9.3  -4.82901   TCATTCGGGCTGAAA            CAGGCTG TCAGCC CAGCCTG             TTTTTCTCCCCCCAC  89 60
        yitD 2103719 .. 2103742 +  -3.9   -5.4505   TTTTATTTATTTGAT          TAGGTTCGCT TAAAT AGCGG-CCTA          TTTTTTGTTGCGGAA  82 23
        gltC 2117670 .. 2117686 + -10.8  -5.24291   CGAGGTTTTAAAAAA              GCCGCC AGTCA GGCGGC              TTTTCTTTTCATTTT 100 406
     BL02003 2121329 .. 2121353 +  -7.9  -6.12458   AAGCTCGTACAATGA          CCCGGTCAT GTCATCA ATGATCGGG          TTTTTTCTTTTTTTC 100 26
     BL02002 NONE
        yfiB NONE
        yfiC 2125490 .. 2125517 + -21.4  -5.17353   CCGTCAGCTAACATT        GAGGCCGCACCT GATC AGGTGCGGCCTC         TTTTTTCATCCATCT 100 30
     BL01999 2126946 .. 2126969 +  -6.7  -3.72678   TAGCGCGAAAAAAAA          GGACAGGCT GTTACA AACCTGTCC           TTTCCCTGCTGTTTA  66 38
        ppsI 2130718 .. 2130751 +  -7.5  -4.87665   GAGTCGGCAATGCAT     GAAAAGAACTCTTCA GATT TGGAGAGTTCTTACC      TTTTTATCCATCAGG  85 65
        lmrB 2132588 .. 2132610 +  -7.7  -5.47914   AACCAAAAACTTAAA           GGATGTCCT TCCTC GGGGCATCC           TTTTTTATCATTTTT  93 39
        yoaE 2134773 .. 2134795 +  -9.2  -4.48221   ATGAACATCAAAAAA           GACCGGTT GCAGCAA AACCGGTC           TTTTATCACTTCGTC  86 37
     BL00904 2147531 .. 2147562 + -13.1  -4.61199   AGGTGAAATAAAAAA      GAGAGGCTTCCTT CATTTA GAGGGAGCCTCTC       TTTTATGTATCAGCT 100 30
        aprX 2149462 .. 2149490 + -12.5  -3.08996   CAAGACTAAAGACCG        TTCGCCCGTTTTT GCA ATAAGCGGGCGAA        TCTTACATAAAAATA  84 32
     BL03141 2151915 .. 2151961 + -11.6   -3.3785   GAAGCTTGACCTCAG GCAAGATTACGGCTTGAAGAGG TGA CCGCCTTAAGCCGCAATCTTAC TTGTAACTCCGTTAA  85 214
       csk22 2159713 .. 2159738 + -10.5  -4.25074   CGCTCAGCTTAAAAA         GGCAAACTCGG GAAA TTGAGTTTGCC          TTTTAAACTTTAGTC  89 29
     BL05203 2162789 .. 2162803 +  -4.9  -4.68446   AATAATTGGAGCCGG               CTGGC TGATT GCCGG               TTTTATATACTTTTT  74 123
     BL00697 2163631 .. 2163652 + -10.1  -3.60884   TTGACAAAGCGGCTG           GCTGGGTGA TTTT TCGCCCGGC            TTGTCCTGTTTTGGA  79 37
     BL01301 2169871 .. 2169898 + -11.3  -5.63517   AGGACAAAACATTAA        GGCAGAGGATG AACGCA CATCCCCTGCC         TTTTTTATTTGGCAA 100 66
     BL01407 2175817 .. 2175854 + -14.3  -4.07687   AGGCTAAGGCCGAAA   CATACATTCAGCAGGCT GCGA AGTCTGCCGGATGTATG    TTTTCCCGAAGAAAT 100 34
     BL01406 2187901 .. 2187928 + -12.9  -3.66178   GATTAGCGATTCAAA        CGGAACTAACT CTTTAA AGTTAGTTCCG         TTTGAAATTAACAAA  95 35
     BL05210 NONE
     BL01405 2189878 .. 2189902 +  -7.1   -3.9654   TTATTTTAAAAAGAG          CCAGCCCCT TTATATC AAGGGCTGG          TCTTTTTAGCATTTG  73 32
     BL01404 2193996 .. 2194030 + -13.7  -5.21709   GGAGCTAACCAAAAA    GGCCGTAAAAGC-TCC ATGG GGACGCTTCTACGGCC     TTTTTTCATGTGAAG 100 33
     BL01403 2195105 .. 2195141 +  -7.3  -4.81852   CCAAAGGTAGAACCG    CTGAAAAAAGGTATGCA GCC TGCACACCTTTTCCCGG    TTTTATTGCTTATAA  83 31
      rpsNAB 2196035 .. 2196053 + -11.7  -5.65927   TGGTAAAACGATTTC             GCCAGCC CAAGA GGCTGGC             TTTTTTATTTAGCTC 100 35
     BL01877 2200333 .. 2200346 +  -8.1  -5.59502   ACCGGCTTTCAGGAA               GAGGG ATAA CCCTC                TTTTTTGCTTTTTTC 100 40
     BL05213 NONE
     BL01876 2201041 .. 2201057 + -13.7  -5.59564   GAATAAGCATGAAAG              CCTGCCG ACC CGGCAGG              TTTTTTTACGTTTAT 100 35
        yisT 2201677 .. 2201702 + -14.1  -3.60971   ACATAAATAAAAAAA         CCCTTGTTCCG TCTT TGGAACAAGGG          TTTCACAATTAAAAT 100 35
        dhaS 2205781 .. 2205801 +   -14  -5.49579   CATGAGCTTCTGCAG            CCGCCCTG TCGAT CAGGGCGG            TTTTCTTTTTTATAG 100 46
        yjbB 2207210 .. 2207234 +  -6.3   -3.6106   CACAGCGGCGCTGAT          CGCCGGCGG TCTGTCT TCGGCGGCG          TTTGCAGCTGTTCAG  62 104
        sqhC NONE
        sodF 2211283 .. 2211319 + -14.5  -3.54741   GTTCTGATTCAAATT    CGCTGGCGGGACTTCAA TAG TTGAAGTCCTGTTTGCG    TTTCGGCAGATCATG 100 34
        yvgO 2212438 .. 2212459 + -15.9  -5.24449   TGTATCCCCTCTTCT           GCTTGCCGG TAAA CCGGCAAGC            TTTTTTAAATTTCTG 100 51
     BL01466 2215165 .. 2215190 + -11.9  -5.37345   AATGATAAATAAAAA         GCTTTGACCGT ACTT ACGGCCAAAGC          TTTTTTATGATTAAC 100 19
        norM 2227129 .. 2227154 + -11.8   -5.2112   AAAGCATGTAAAAAA         GGTGCCGGGC TCAAAT GCCCGACACC          TTTTTTGATCATGTT 100 30
     BL01464 2230024 .. 2230047 +  -8.8  -6.13503   ATCACGTTTTGAAAA          CGGCCAGCTT GAAA AAGCAGGCTG           TTTTTTTTCTTCCTG 100 29
        yoaJ 2230963 .. 2231013 + -11.4  -3.05844   TCGATCCGGAAAGAA TGAGACGGCGGCCAAAG---GCGAA AAGA TTCGCAGGCTTTGGCCGCCGCTTCA TATTGACATCCGGCA  81 41
     BL01462 2233243 .. 2233267 + -10.1  -5.00267   TAAACATGTTAAAAA          CCTTAGTCC CAAAAAA GGACTAAGG          TTTATTTTTATGCTT  93 38
     BL01461 NONE
     BL01460 2235990 .. 2236033 +  -4.2  -4.96848   GAGACAAGGAAAAAA CACCC-CCT--GAATCGTATT AATAC AATATGATTCTTAGGAGGGTG TTTTTCTATGGGCAC  71 86
     BL05216 NONE
     BL05217 2237364 .. 2237380 +  -4.3  -4.28651   GATTGTCGTCTCGCC              CGTTAGG ATG CCTGTCG              TTTTCAGCTTTTGGT  62 186
     BL01457 NONE
     BL05218 2239881 .. 2239910 + -13.7  -5.20633   GTTTTTTTGGTAATA       TGAAAAGGCCGAT TGAT ATCGGCCCTTTCA        TTTTTATATCTTTTT 100 28
     BL01456 NONE
     BL01455 NONE
     BL01454 2243781 .. 2243801 +  -8.3   -4.8143   TACAACATAAAAAAA            CTGCGGA CAGCGCT TCCGCAG            TTTTTCACTTCTTAC  88 31
     BL05219 NONE
     BL05220 2257852 .. 2257879 + -11.5  -4.87291   AACATAAAAAAGACA        GGATAGATGAA CCTCGT TTCATCTATCC         TTTTTCATTCAGCTG  95 114
     BL03310 2261316 .. 2261341 +  -7.1  -4.08692   GCAGGGACAACAAAA         TCCTAAAACGAT CTC AT-GTTTTAGGA         TTTTGCCGGCAATTA  73 84
     BL03309 NONE
     BL03308 2268166 .. 2268190 + -16.5  -5.60993   CGTAAACGGCGAAAA          CCAGGCTTCCA TTA TGGGAGCCTGG          TTTTTTTATGCCCGA 100 36
        metA 2279746 .. 2279757 +  -2.2  -3.81027   GTTTTTTTACCATTT                TAGC TCTT GCTG                 TTTGAATTAATTGAG  51 259
        ugtP 2280956 .. 2280972 + -10.9  -5.55664   CCCGATTCAAAAAAA              CACTTGC TCT GCAAGTG              TTTTTTTGATGCTAA 100 47
        cspD 2282182 .. 2282204 + -13.5    -3.695   AGACTTCAAATAAGA           GGAGAGGCA ATTTC TGCCTCTCC           TATTTAATTTTCAGC  95 59
     BL05228 2283108 .. 2283140 +  -3.3  -5.75945   GTTATTCATCTAGTT      TGATTGTGCTTTCCA CAA TGGTATGCTCAAGCA      TTTTTTTTGCGAGCT  87 322
        ypdP NONE
        rnhA 2285107 .. 2285131 + -14.4  -5.12707   CAATACAAAACATTA          GAGAGATCGG TTTAT CCGATCTCTC          TTTTTTCGAATTTCA 100 214
     BL05233 2299675 .. 2299697 + -11.3  -3.68265   TATGGAAAGAAAAAA           GGCTGCCGT TTTAC ATGGCAGCC           TTTAAACTTCACTTT  88 122
     BL02728 2307735 .. 2307757 +  -9.2  -5.95539   TTCGGAGCAAAAAAA           GCATGAATGA CCT TCATCCATGC           TTTTTTTATTTGAAG 100 16
     BL02729 2308608 .. 2308633 + -14.8  -4.40237   GCCCTCATAAAAAGA         GAAGACCGGG ATTAGG CCCGGTCTTC          TTTTAATATATCGTC 100 47
        sspM 2309583 .. 2309599 +    -8  -5.63645   CCGTCTACTTAAAAA              GCAAGG AGAAC CCTTGC              TTTTTTCTGTTTTCA 100 29
        recU 2311216 .. 2311228 +  -4.9  -4.16279   TTGTATTTTTCGCCA                TCATA AAT TATGA                TTTTAAAGTCATGTG  65 20
        ponA 2313975 .. 2313998 + -12.5  -5.38249   CAATTGATCAAAAAA          GCCACTCAC AATTTA GTGAGTGGC           TTTTTTATGATTCAT 100 34
     BL02931 2331281 .. 2331304 +  -7.5   -3.9122   AAGGTCAGCAAAAAA          GAAGCT-CGC GATCA GCGGAGCTTC          TTATTTCGGCCAATC  71 44
     BL05238 2363410 .. 2363428 +  -7.4  -5.41143   AAACCCGTAAAAAAA             CCGGCT CAAGAGA AGCCGG             TTTTTTTAACGCATG  93 31
         fer 2380329 .. 2380353 +   -10    -5.626   AATAAAGCCAAAAAA          CATCCGGTGC ACAAA GTGCCGGATG          TTTTTTTATGAGATA 100 36
        serA 2383181 .. 2383212 +   -16  -6.07627   CTTAAACAGAAGCTG      CGGAACCTGAAAAG AATT CCTTTCAGGTTCCG       TTTTTTTTTAGGAAT 100 36
     BL01878 2403569 .. 2403586 + -10.5   -5.0133   CATAAAAGATGAGAA             GCGTCCG TTAC CGGGCGC              TTTTTTCACAGCCTG  93 41
     BL01879 2404182 .. 2404208 + -15.2  -3.52717   TCAAGCGGCGAAAAA         AGAGCAGAGGCT AGA AGCCTCTGCTCA         TTGGTTATATGTGAT 100 12
     BL03279 2415413 .. 2415456 +  -4.2  -4.96848   GAGACAAGGAAAAAA CACCC-CCT--GAATCGTATT AATAC AATATGATTCTTAGGAGGGTG TTTTTCTATGGGCAC  71 90
     BL05246 NONE
     BL05247 2416690 .. 2416709 +  -9.2  -3.47416   GGTGTTTTATTTTTG            CAGAGGGG AAAT CCCCTCCG             TCTTCTTCATAGTTT  71 89
     BL00786 2419752 .. 2419773 + -13.1  -3.05844   GATTATTGAAAAAGA           GGCTTTTCC CCGG GGAAAAGCC            TCTTCGAATGCCGGC  91 32
     BL05251 2436847 .. 2436885 + -11.9  -4.23732   CATCTTCTAAAAAAA   GAACCCTTATGATCTTC ATGAA GCAAATCATAAGGGTTC   TTTCGTTTATGTTTC  95 31
     BL02920 2439556 .. 2439589 + -17.1  -3.90744   AAGGGCTGCATGAAA     TAATACTTGTGAGTA ATGT TACTCACAAGTATTA      TTATTTGGAGGCGGA 100 23
     BL02919 NONE
     BL02918 NONE
        yqkF 2441575 .. 2441599 + -11.5  -4.12899   GAATTCAATAAGAAA          GCACCGTCT CTTTGGC AGACGGTGC          TTCTTTACTTATACT  90 39
        yqkD 2442905 .. 2442937 + -13.5  -4.30576   ACAAACCGGCACAAA      GAAGGCGAACGAG CATAAGT CTCGTCCGCCTTC      TTTTGGTGCTACAGG 100 8
     BL05254 2444290 .. 2444303 +  -3.1  -5.63103   CTTCATTCCGGAAAA               GC-GCT TCA AGCTGC               TTTTTTTCCTTGAAA  85 487
         lip 2446370 .. 2446403 + -16.2  -2.78395   GGAAATAAGATTGAA     GGAGCCTTGAAGAG CTTAAC TTCTTCAAGGCTCC      TCATTGATCGGAATT 100 33
       appAA NONE
       appBA NONE
       appCA 2450273 .. 2450288 +  -2.6  -2.53213   AAGAAAGGAGTTTCT              TAGCAT GCCG ATGTTA               TCCATTGAGGACTTA  41 23
       appDA NONE
       appFA NONE
     BL00792 2453261 .. 2453299 + -15.4  -4.62669   CAAAGACCGAAATCA   TTAAAACACCCCGGCTAA GCT TTAGCCGGGGTGTTTACG   TTTATTCTTTCGTTA 100 8
        yqzH 2456271 .. 2456292 + -10.2  -4.36914   ACGATTTTTCTTTGC           GGCTTCCT TTGTAC AGGAAGCC            TTTTATCACCCAGCA  90 42
        yqjV 2457773 .. 2457785 +  -6.2  -2.99204   GTCTTCATATAAAAT                GCGG CATCC CCGC                TCTCTCAGTTTCATT  53 178
     BL00795 2462296 .. 2462323 + -16.3  -3.83323   TTAGAGCGCAAGCAA        GCGGGAGGCGT TTTGAT GCGCCTCCCGC         TTTCCGTTCTGTGAA 100 138
        proI 2467166 .. 2467194 +   -14  -5.06414   CAAAATTTAAAAAAG       TCGGGAAC-AGCG TTTT CGCTCGTTCCCGA        TTTTTCTTCAAGCGG 100 31
        yqjM 2470036 .. 2470057 + -14.5  -5.20328   GCCTGGTAAACTTAA           TATCCCGCC TTAT GGCGGGATA            TTTCTTTTTTTCAAC 100 32
        yqjL 2470916 .. 2470934 + -13.2  -4.68479   CAATTAAACAAAAAA             CCAGCAGA CAG TCTGCTGG             TTTTAGTTATTTTGT 100 34
         zwf 2473839 .. 2473860 + -13.1  -5.75599   GCTTTAATAAAAAAA           CAGCCTTCA CAAT TGAAGGCTG            TTTTTTTATGCTTTC 100 34
        yqzJ 2487928 .. 2487946 +  -3.7  -3.90744   ATTTAAACGTGAAGG             GCGTCCG GCATA CGGGCCC             TTATTTAGAAGGAGG  57 35
       oxaA2 2488796 .. 2488819 + -16.8  -5.22039   CTACAAAATAAAAAA          GCTTGCGCCT TTAA AGGCGCAAGC           TTTTTTGCGTTTCCC 100 30
        bmrU 2496962 .. 2496982 +    -6   -5.1675   TAGAAAAAGAAAAAA            GCTGACCC TAAAC GGGCCGGC            TTTTTTAATAGATGG  83 21
        yqzF 2507488 .. 2507508 + -12.6  -4.70659   TGTGAACAAGAAAAA            GCCGCAGA CAATA TCTGCGGC            TTTTTGCATCTCACA 100 45
        yqhQ NONE
        yqhP 2535682 .. 2535700 +  -8.9  -5.93809   CTGTTCGTTTTTTTC             CTAGCTC GATTA GAGCTAG             TTTTTTTTCTGCCGA 100 66
        yqhL 2538821 .. 2538850 + -11.6  -5.81412   TTCAGTTGAGTCCAG       CATCCTAAAGCG GTTTAA CGTTTTAGGATG        TTTTTTTTGCATCCG 100 70
        yqhH NONE
        yqhG 2549317 .. 2549330 +  -3.1  -2.64416   TCGTTCTTGTTTTTA               TTCAG AGAG CTGGA                ATTATAATAGAACTA  43 57
        sinI NONE
        sinR 2550092 .. 2550108 +    -8  -5.15969   ATGAACATAAAAAAA              CGGATC ATAAA GATCCG              TTTTTTAAATTGCAC  88 96
        yqzG 2552898 .. 2552926 + -13.9  -3.91213   GTGGAAGAATATAAA        TAAGCCGCATTGC AGT GCAAAGCGGCTTG        TCTTTATTTATGCTT 100 23
        yqgY 2559212 .. 2559252 + -16.6  -4.09864   CCCGGACAGGGAGGC CATTAAAAAAAGACGATCC AGAT GGATCGTCTTTTTTTA-TG  TTTTACAAAGTAAAT 100 20
        yqgW 2560243 .. 2560278 + -16.3  -4.46854   ATGCCTTTAGACAAA    GACAGCCTTATTCCG TTATTT CGGAACAAGGCTGTC     TTTCTTATTGACTGA 100 46
        yqzD NONE
        yqzC 2574413 .. 2574436 + -10.3   -5.9218   TGTCCAAATAAAAAA          GCAGGCTGG AACGAA TCAGCCTGC           TTTTTTTATTGTCTC 100 30
        yqgB NONE
        yqfZ 2585393 .. 2585410 +  -4.9  -3.72784   CACCTACAAGTTTCC             CGTTTAT CCTG ATAAGCG              TTAATTTCTTGTCAG  58 4
        ispG 2586642 .. 2586663 + -14.5  -4.74103   ACATAATAAAAAAAA           GCTTGACGG ATAT CCGTCAAGC            TTTTTCCGTTAGAAA 100 35
     BL03724 2587754 .. 2587780 +  -9.6  -4.74103   TTAAAGCCGCAAAAA         GCATGTAAGA GGTTTTA TCTTACATGC         TTTTTGCGTTAAAAA  93 18
     BL03723 2591292 .. 2591311 +  -6.3  -5.84381   ATACGTATCATAAAA            GGGGAGC TGGTGT GCCCCCC             TTTTTTTATTGCTGC 100 28
     BL03722 2594507 .. 2594521 +  -7.1  -4.91109   AGACTGCAAAAATAA               GCCGT TTTTT ACGGC               TTTTTATCATGCCCG  85 87
        ispH 2595506 .. 2595528 +  -9.2  -5.49579   AAGTAAAAGCAAAAA           CCTGAAGC GCTAATA GCTTCAGG           TTTTGTTTTTTATAC  95 21
     BL02114 2628091 .. 2628131 + -17.2    -2.567   TCATGTTTCTCATTC  CAAACAAAAACCAGGC CCGATAAAC GCCTGGTTTTTGTTTG  ATTAGTAGTCTTCAT 100 3
        rpsT 2643379 .. 2643395 + -12.3  -5.28481   TCTGCATAATAGAAA              GCTTGGC TAT GCCAAGC              TTTTTTGCTTGCGTG 100 32
     BL02112 2644893 .. 2644915 +  -7.7   -5.4505   CAAGCGGCTTTTTGA           CGACTGCTG TTTTT CAGCAGTCA           TTTTTTCTTGCGGGG  95 80
       comER 2649484 .. 2649506 +  -7.8  -5.94743   ATGCATTATGAAAAA           CCATCGTT ACGATTA AACGATGG           TTTTTGTTTTTTTTG 100 83
         sda 2655126 .. 2655146 +  -8.3  -2.61144   TTTTTCATGAAAAAA            CACCTCTCT ATA AAAGAGGTG            CTATTTGAAGAATCC  65 121
        yrhE NONE
        yrhD 2661173 .. 2661206 +   -14  -3.04144   AAAGAATAACAAATA     AGAAAACCGGCTCA CCACTT TGAGCCGGTTTTCC      TATTGGCGATAGAAG  93 32
    spoIIICA 2662449 .. 2662477 +  -3.8  -4.83615   AGTGAGATCGATGAA       GAGGCTCGGAATT ATAT AAACCCG-GCCTC        TTTTTATGCGAGCTA  71 36
     spoIIIC 2671373 .. 2671406 + -11.9  -3.79565   TTTGGAATATAAAAA     GACCGCAAAGCTTTCT TAA AGAAA-CGTTGCGGTC     TTTGGGTCTCTTTCT  91 7
         des 2691054 .. 2691085 +   -11  -5.19328   AACGCCTGACGATAA      GGAGGTCTTCTTAT ATCA ACAAGAAGACTTCC       TTTTTATTGTCCGAT 100 32
        desK NONE
        desR 2692902 .. 2692930 +    -9  -3.55444   TGGTTTAAATAAAAA        GAGGATCTTG CCATATGTC CAAGATCCTC        TTTGACGAATCAGCC  74 29
       appAB NONE
       appBB NONE
       appCB 2697698 .. 2697712 +  -4.2  -3.04517   CTTATCAGATCAATA               CGGTGT CAA ACGTCG               ATTTTAAAAAGGAAT  47 4
       appDB NONE
       appFB 2699498 .. 2699524 + -11.7  -4.86385   AAAAAATATGGCAAA        TGAGGGCTTCCA ATGA TGGA-GCCCTCA         TTTATTTTTAAAAAT 100 110
     BL02423 2700563 .. 2700581 + -11.8  -3.62572   AAGAGTTTTGATTGA             CCTTCAAG TAA CTTGAAGG             TTTAGAATACTCCTG  89 26
        matE 2701982 .. 2702000 +  -6.6  -3.87104   AGGGATGATTTTACA             GCCGGGAG ATT TTCCCCGC             TTGTTGTCCTATAGA  69 33
     BL02425 NONE
     BL02426 2704128 .. 2704142 +   -10  -2.96695   CCCATTCAAGATGTA               CAGCCA TTC TGGCTG               TGATTTCATCAAAAC  75 46
     BL03118 2710767 .. 2710788 + -10.1  -5.52986   CCCATAAACAGCAAG           CCCGCCG TTTACAGC CGGCGGG            TTTTTTTGATCAAGT 100 45
        yvaG 2712087 .. 2712103 +  -2.1  -3.29591   ATCGGCCCGAAACAC              GAGAGCC CCT GCCCCTC              TTCCATTTCCATCCT  45 366
        yrhK 2720823 .. 2720840 +  -8.4  -3.88498   AGTACATATAAAAAA             GGCCGA ATCATA TCGGCC              TTTCCTCTGTCACAC  77 81
        adaA NONE
        adaB 2722808 .. 2722836 + -13.1  -4.64676   CGCACAATTCAATTA        AAGCCCCGTTCGA ATG TCGAACGGGGCCG        TTTTGTTAAAAGTCA 100 25
        ytcD NONE
     BL00475 2726184 .. 2726206 +  -8.5  -5.51353   TTATAAAGCAAAAAA          CGCTTCGGCT CATC AGC-GAAGCG           TTTTTCTTGTTTTTG  95 35
     BL00474 2728368 .. 2728401 + -11.7  -4.95487   ATGAAAAATGAAAAA     GCGGGAAGCCGGA TCATTCTT TTCGGCTCCCCGC      TTTTCTATTTATTTT 100 30
        yybF 2731770 .. 2731780 +  -3.2  -4.65153   GATTGAACACAGCCT                 GTCA TGT TGGC                 TTTTCCTTTATCTCC  64 118
     BL05282 2732198 .. 2732226 + -11.8  -5.33026   ACAAACTCTAAAAAA        GAGGCATCCTGA TCAAT TCAGAATGCCTC        TTTTTGTTTACGTTC 100 14
     BL02399 2740744 .. 2740770 + -13.9  -3.93695   TGTTCAAATGAAAAA         GAGCAGAAAAC AAACC GTTTTCTGCTC         TTTCTCAATAATACC 100 91
        yrzA 2745853 .. 2745877 + -11.4  -5.85425   CGAATCATAAAAAAA          GCGCCCGGTT TTAGC AACCGGCCGC          TTTTTTCTTTATTTC 100 31
        yrvN 2768126 .. 2768145 + -12.2   -5.1485   TCTTGAAACCAAAAA            CGACAGCA CCTC TGCTGTCG             TTTTTGTATTACTTA 100 78
        yrvJ 2774659 .. 2774686 + -15.8  -2.92792   CTATTTTGACTAATT        TAAAAAGCTCCC AATC GGGAGCTTTTTA         TGCTTTCGAATCCAT 100 28
       spoVB 2785512 .. 2785542 +  -2.4  -5.54079   CCGCGGTCTATGATA       ATCGTCGGTTTTCC ATC GAGAAGCCGGCGGA       TTTTTTGATTTTTCA  83 398
        yrzE 2786350 .. 2786369 +   -15  -4.11216   TAAAGGCAGCAAAAA            GGGAGCGG ATGT CCGCTCCC             TTTTCCCAGTGCCCG 100 38
        yrzF NONE
     BL05290 2792689 .. 2792706 + -11.3  -4.95618   AAATCCAAAACAAAA             CCCCTTC CTCA GAAGGGG              TTTCTTTTTAATGTT  95 85
     BL05291 2794854 .. 2794887 + -14.7  -3.29987   ATGTATAAAAAAAAC     TTGTCGACAAGGCTG AATG CAGCTTTGCCGACAA      TATTATCATGCTGTC 100 62
        nifS NONE
        yrxA 2803521 .. 2803569 + -15.8  -2.73543   ATCCTCATTCCCGAA TAAAAGAAAAGGTCCTTTGCCGTT ATC AGCG-CAAAGGACC-TTTCTTTTA TAGTGTATATGCGTT 100 23
        yndB NONE
     BL00645 2810797 .. 2810818 +  -8.8  -4.66833   AAAACTGCAAAAAAA           GCAATCTC GCTTTG GAGATTGC            TTTTTGCAGTTAAGC  88 39
     BL00644 2823194 .. 2823216 + -10.6  -3.43925   TAAGCACGAAAAAAA           GTCCGCATCA TGA TGATGGGGAC           TCTGTTTCTTCCTGC  80 38
        ysxD 2832721 .. 2832745 +  -7.2  -5.58522   TTTATTCAAGAAAAA          GCACTTGC ATCAATCCC GCAAGTGC          TTTTTCTTTTATCTC 100 41
     BL00752 2851967 .. 2851987 + -11.9  -4.66833   TAAAGCACAAAAAAA            GAGAGGGCA TCA TGCTCTCTC            TTTTTACCGTTAAAC 100 38
     BL00753 2854060 .. 2854078 + -10.3  -3.69455   GACCGATATAAAAAA             GAGCCGT GCTAA ACGGCTC             TTTACAGCTTTTTAT  80 39
     BL00754 NONE
     BL00755 2864498 .. 2864517 +   -10   -5.4505   GTACACTTTGATAAA            GCGGACTC CTGG GAGTCTGC             TTTTTTGTTCACAAC 100 80
        yslB 2876428 .. 2876451 +  -8.9  -5.63236   ATAACTATGCAAAAA          GGCGGAGACT GCAAA AGTC-CCGCC          TTTTTCTTTTTAAAT 100 37
        rnhC 2892451 .. 2892477 +  -8.8  -3.61398   TGAACAAACTTAGAA         TTGAAGCCCC ATATACA GGGGCTTTAA         TTGTTCCAACAGAGG  72 157
     BL05299 2892855 .. 2892876 +  -8.1  -3.97911   CTTCTAAATAAAAAA           GATTAGCTT AATC GAGCTAATC            TTTAATATATTTGCT  75 120
     BL00303 2893897 .. 2893922 + -16.9  -5.40464   GTTGAAGATAAAAAA         CCGGTTCCCGA ATGA TCGGGGACCGG          TTTTTCTTTATCCTC 100 52
     BL00305 NONE
     BL00306 2897164 .. 2897175 +    -3  -4.25615   TTGCTTTTTATGTAA                TATC TCTT GATA                 TTTCTTCCCGTTTTT  57 355
     BL00308 2898025 .. 2898050 + -11.1  -5.40464   TCCAATGCAAAAAAA         CCGGTTCCCAA ATGA TCGGGGACCGG          TTTTTCTTTATCCTC 100 164
        sspI 2902958 .. 2902986 +   -14  -3.78953   GGATTAAAAGCGAAA       TAAACCGGCGGCC AAAC GGCC-CCGGTTTA        TTTGATCATCCAGGT  95 23
        ysdB 2918553 .. 2918567 + -12.8  -5.23016   AGAACAAAAGAAAAA               GGCCGG AGC CCGGCC               TTTTTTCAATTATTT 100 398
     BL05301 2923111 .. 2923124 +  -3.8   -3.8647   TATGTCGAATTGAAC               CAGG GTTTGA CCTG                TTTAATATGATCCAT  57 181
        ysaA 2926939 .. 2926964 + -11.9  -5.74288   AAGCTAAGCAAAAAA         GCATGACTCCC GGGC GGGAATCATGC          TTTTTTCTTGTTTAT 100 20
        pelB 2937770 .. 2937791 + -12.3    -4.323   AGACTAATCAAAAAA           GTGAGCGCG ACAT TGCGCTCAC            TTTTCAATATTTGAC 100 34
        ytvI 2951458 .. 2951489 +   -18  -3.35349   GGAAATGAAAAATAA      GCGGCAGCCTGCTT TTCC ATGCGGGCTGCCGC       TTATCGGGGTTATTT 100 26
     BL00363 NONE
        ytrI NONE
     BL00365 2963468 .. 2963496 + -10.4  -4.92385   TGCAGTTAAACTGCA        CAAAAAAGAGGG ACTTC CCCTCTTATTTG        TTTTCTTTGCATATA  93 119
        ytpI 2964995 .. 2965026 +  -8.8  -4.90778   TCTATATCCATTTTC      CCGAACTTTCTC CCGGCTTC GAGAATGTTCGG       TTTTATTTCAATGAC  88 136
        ppnK 2979282 .. 2979303 + -13.1  -5.03314   CTTTTCATTAAAAAA           GAGCAAGAC GATC GTCTTGCTC            TTTTTTGCGAATGCC 100 51
        braB 2988129 .. 2988151 + -12.8  -5.88197   GACCTTTGCAAAAAA           CAGCTCTGTT TAA AACAGGGCTG           TTTTTTTATCTTTCA 100 39
     BL05302 NONE
     BL05303 2989830 .. 2989856 +  -8.1  -3.76167   ACTGTTCTGTCACTT        TCTGCACAGTCG TCTG CGACTGT-CGGA         TCTTTTCGGTTATGG  68 409
        hisJ 2992374 .. 2992414 +  -8.4  -4.21194   GCTGAATCATAAAAT GGGAAA-GGGGAAAACGGG AAAA TTCGTTGTCCTCATTTCCC  TTTTCAATGATCAGA  77 197
        ytsP 2993447 .. 2993465 + -11.7  -5.24989   GCGTTTAAGCGAAAA             GAGCCGG TAATT CCGGCTC             TTTTTTAATGTGTCA 100 16
        rpsD 2996136 .. 2996169 + -14.8  -5.68438   GAGCATGGGCAAAAA     CCCTAGAATTGTTG ACATCC CAACGATTCTAGGG      TTTTTTGTTTACTCC 100 59
     BL05304 2996912 .. 2996922 +  -5.4  -3.62864   ATGATTTTCTAACAA                 TTGG GGG CCAA                 TTTACGATACATTTA  60 303
        lrpA 2999471 .. 2999490 +  -7.8  -5.66868   GTTGACACAAAAAAA            CCCTTGCC GTTT GGCAAGAG             TTTTTTTGATTACTT 100 326
        acuA 3003588 .. 3003599 +    -3  -3.40043   GTTTTGACAGACTCA                GATT CCAC AATC                 GTTTTATGTATTAAG  46 0
        acuB NONE
        acuC 3005476 .. 3005487 +  -4.4   -4.4204   AGGCCTTGCTTTTGT                GCAA GACC TTGC                 TTTCTTCTCATTATT  66 65
        ytoQ 3018717 .. 3018748 + -10.2  -4.23647   TTGTTTTTCCAAAAA      GAAACCCTGGGC-GT TAA GCAGCACAGGGTTTC      TTTGTTCACTCATTT  89 41
        ytzB 3020289 .. 3020311 + -14.9  -4.96848   CATAGCATCAAAAAA           GATGCGGCC ATCAG GGCCGCATC           TTTTTATATGGCGCG 100 36
        ytzH 3024253 .. 3024265 +  -6.3  -3.58726   TACGTACCAGGCCAT                TCTCA GCC TGAGA                TTGTCTGTAAGAGAA  61 152
        pbuO 3034623 .. 3034647 + -12.9  -5.14477   CATTAATCAACTGAA          CCCCGTCTTAT TTA AAAAGACGGGG          TTTTTTCAATATGTA 100 35
        ytzE 3035275 .. 3035297 +  -4.9  -5.46706   CACAAACCCATTTCA          GGCACTC-GA TGAA TCAGAGTGTC           TTTTTGTTTTGCAAT  87 133
        ytfP 3039219 .. 3039252 +    -9  -5.02476   TGACAAATGTGGAAT     GGCA-GAGTTTCAGC CCAGT GCTGAGACTTGTGCC     TTTTTTGAAAAGTAT  90 57
        opuD 3040961 .. 3040983 + -12.1  -5.74122   AAGCGTAAATGAAAA           CAGCTCTTC TCTCT GAAGAGCTG           TTTTTTTATGTCCTG 100 33
        ytdP 3050611 .. 3050658 + -14.4  -3.57792   CGAAATTGTCTACAT TGTTGACAAAATCCCAAAACGA CTTT TAGTTTTGGGATTTTGTCATCC TTTCAGCGTGAATGA 100 60
        ywqM 3057442 .. 3057469 +  -6.4  -3.73775   TCGTCATAGCCCATG        TCAGCGAGCCTAT TTA ATATGCTC-CTGA        TTTCCTCCGGATCAG  63 143
        yttA 3064355 .. 3064371 + -10.8  -5.14965   CCAAAACGTTAAAAA              GCCGGC ATACC GCCGGC              TTTTTTCCTAAAGCT  93 29
        ytqA NONE
        ytqB 3070940 .. 3070955 +    -9  -5.63103   AGTGACATCCTGAAA              TCCTCC GTTT GGAGGA               TTTTTTTCATTCAAA 100 36
        gltP 3072370 .. 3072394 + -12.2  -4.87133   TTATAAACGGCAAAA          GCTCAAGCCG ATAAA CGGTTTGAGC          TTTTCTTTACGAGCT 100 35
        ytoA 3074891 .. 3074908 +  -8.4  -5.93252   GCAAAAACCTTTTCG             GCCGCA CGCGTC TGCGGC              TTTTTTCTTTTTCCG 100 80
     BL00058 NONE
     BL00057 3076738 .. 3076765 + -13.6  -5.53288   ACCGGCATAAAAAAA        GAAGGTTTTCGG TTAA TCGAAAACCTTC         TTTTTTTGGCTTAAA 100 31
        pckA 3082365 .. 3082397 + -15.7  -3.86015   TTTAACTCAGCCTGC      TTGCATCAGCGCAGA TCT TCTGCGCTGATCCAG      TTTATCGAAAACCTC 100 36
        dctP 3083798 .. 3083823 + -11.2  -5.65513   GCATAATACAGAAAA         GCCAAGGACGC TATCC GCG-CCTTGGC         TTTTTTTAATTCGTG 100 35
        ytlA NONE
        ytlC NONE
        ytlD 3087594 .. 3087611 +  -6.9  -5.34309   GTATAACATGAAAAA             ACCCTGC AAAT GCAGGGC              TTTTTATTTGATGAT  89 35
        ytjA 3091795 .. 3091806 +    -3  -4.37092   TGTCCATGCAAGACA                GAAT CACC ATTC                 TTTTATCGGGAAACT  62 486
     BL05309 NONE
     BL05310 3094346 .. 3094371 + -16.3  -5.08824   GCAAATAACAGAGAA         CAAGCGCATGA GATG TCATGCGCTTG          TTTTTTAAATGGACG 100 33
     BL02400 NONE
     BL02401 NONE
     BL05311 NONE
     BL02402 3097699 .. 3097719 +  -6.8   -5.0916   GGCGATTAAAGGAAA            GGGCTGTC ATAAA GGCAGCTC            TTTTTATGTTAAAAA  85 32
        menA 3106498 .. 3106512 +  -7.1  -6.07969   CGTTTTTTAAAAAAA               GAGCC TATAC GGCTC               TTTTTTTTGCTTTTA 100 31
     BL01414 3107353 .. 3107378 + -10.5  -3.98859   TACTGAAGACGACGA         CTAAGCCCC TGACCAGC GGGGCTTAG          TGTTTTTAAATTCAA  86 22
     BL02511 3125681 .. 3125706 +    -9  -5.63645   GATAACATAAAAAAA         CAGCGGATTC GCCTGA GATTCCGCTG          TTTTTTATGTTTTAA 100 36
     BL02512 3127743 .. 3127780 +  -2.1  -3.38812   ATGACGATTTAATTT   CGGGAATGAATTTTT TCGCCAAC AAACATGCATTTCCG    TGTTATTCACAGACG  45 29
        rapD 3129122 .. 3129150 + -11.9  -4.24404   ACTACATCCTCAAAA        TACCCATTCAG ACATCTG CTGAATGGGTA        TTTTGCACTTTACAT  95 170
         pcp 3129859 .. 3129877 +  -3.1   -3.8211   CGCCTCAAAGCGCCC             TCCGG CTTCACCTT CCGGA             TTCTTGTACATCCCA  54 50
        ktrA NONE
       ktrBA 3131948 .. 3131958 +  -8.2  -4.35524   GCGCGGACTTTAAAG                 CGCC TTG GGCG                 TTTTCCCTTTCACCG  80 42
     BL02517 3133473 .. 3133497 + -12.1  -4.26076   TGTAATAAGCGGAAA          GCCCCGGCTCT TAG AGACTCGGGGC          TTTTCATCCGCCTAG  95 36
     BL02518 NONE
     BL02519 3139522 .. 3139568 + -11.1  -5.20328   AAGACGACCGCGCGG CTTAAAT-AGGAAAAACGCCCG GCCC CGGGCGTTTTTCTAGATTTATG TTTATTTTTTTACGG 100 21
       oxdDA 3143385 .. 3143402 +  -9.9  -4.11216   AAGGCAACAAAAAAA             CCCTTGA ATGA TCAAGGG              TTTTAAAGATGGAGC  86 176
     BL05312 NONE
     BL05313 3148729 .. 3148746 + -11.3  -2.58714   CTCCTCCGACGTGCG             TCGGCGA CCCT TCGCCGA              TAAATTCGTATCCGG  72 204
     BL02521 3151859 .. 3151888 +  -6.4  -4.53475   GAAATAAATAAAAAA       GAGACTGATGCA AAAAAA TGCAACAGCCTC        TTCTTTTTATGAAAT  77 34
        yulF 3156094 .. 3156135 +  -8.8  -4.11216   GCTGATCACATGTAG CAAATGAGCCGCCCCGGCTC GAAT GAAC-G-GGCGGCTCATCTG TTTTAGGACTGCGCC  79 26
         tgl 3164000 .. 3164012 +  -3.3  -4.48741   TATCCGTATTCCCGT                CAAGC TTC GCCTG                TTTTCTCATCGGTTG  66 133
        yfiR NONE
     BL02525 3169094 .. 3169110 +  -5.8  -3.62096   GCCAAATGTCATATG              CGGCAT TGTAT GTGCCG              TTTGCGCTGATCGAA  61 491
     BL02528 3175048 .. 3175059 +  -3.6  -3.06162   CCTAGAGAGCCCCGA                CGGC TGTA GCTG                 TGTTAAAATAGGGTG  45 41
     BL02529 3175591 .. 3175624 + -11.8   -5.2166   CGTCATACGAATTAA     AACAGCCTCCGGGAC AATAA GTCC-GGAGGCTGTG     TTTTTTCAATTATTG 100 6
        yuzA 3178850 .. 3178896 + -15.4  -3.59315   GCCGGAGTTTAAGAT TGTTGACAAAATCCCAAAACGG CTT TTGTTTTGGGATTTTGTCATCC TTTCAGCGTGATTGA 100 57
        yugF 3182355 .. 3182368 +  -9.5   -4.8066   ATGAACATAAAAAAA               CCGCC GGTT GGCGG                TTTTTAAATTCTGTT  93 37
        patB 3184485 .. 3184508 +   -11  -3.30635   ACCGCTTTTTCGTAA          GCGTTCCGGCT GAA AGCCGGG-CGC          TTCTAAGAGCGTTTA  80 26
        kapB 3185169 .. 3185191 + -12.1  -5.37043   TTCCTGCACAAATAA           CCCAATCTG TTTGT CAGATTGGG           TTTTTTATGTGGCGT 100 26
     BL02534 NONE
        pbpD NONE
        yuxK 3189715 .. 3189746 + -13.1  -5.09895   TTTATCATAAAAAAA     CCGGAGCCGCCGGAC AAAC GTCCG-CG-CTCCGG      TTTTTTGCATGGCTC 100 31
     BL02538 NONE
     BL02539 3192814 .. 3192842 + -15.4  -5.93809   TCTATAACATGTCCC       CGCCCGCTGCTCT CTAA AGA-CAGCGGGCG        TTTTTTTTGTAACGG 100 34
        pssA NONE
     BL02541 3194424 .. 3194439 +  -3.2  -2.80589   CAGTAAAGGAGTGAA              CAGCTT GAAA AAGCGG               CTTTACCGGTTTTTG  44 64
         psd 3195280 .. 3195314 + -10.8  -4.21922   GAAAAAACACCTATG     CTGCCTGTCCCC TGTATTCCAGT GGGGACAGGTAG     TTTAATTTTGCCTGA  90 86
        maeN 3198146 .. 3198172 +  -9.5  -5.79595   ATAAAAAAACAAAAA         GGAGTCTGATC TATAC GATCGGATTCC         TTTTTTGTTTTCAGC 100 48
        mrpA NONE
        mrpB NONE
        mrpC NONE
        mrpD NONE
        mrpE NONE
        mrpF NONE
        mrpG 3204431 .. 3204459 + -13.3  -4.33928   TCCTATTTATAAAAA        GAAAACTCGCC CCTAACA GGCGAGTTTTC        TTTATGTTTACGATG 100 29
     BL05318 NONE
     BL05319 3208393 .. 3208406 +  -2.4  -5.20735   ATCCTTAAAAAATAG               GCTT GCTCAG AAGC                TTTATTTTTTATTAC  76 383
     BL02553 3217936 .. 3217952 +  -4.4  -3.38726   CATCCAAAAAAAGAA              TGCTTC TCAGT GAGGCA              TGATTTTTTCAACTC  52 13
     BL02554 3219017 .. 3219047 + -12.7  -3.19202   CTGGAAAAGCCTGAA      CATTGA-AGGCCGG ATAT CCGGCCTATCAGTG       TATATTCCTCTCTTT  85 27
     BL02555 3220990 .. 3221002 +  -4.7  -4.39426   AATGGCCGATATCGT                GCAGC AAT GCCGC                TTTTGTCGCGATATC  67 390
        yukF 3235289 .. 3235318 + -13.8  -6.20267   AATCAAGCTTCGCAA       CATGCATTTGTG AAATTC CACAAATGCATG        TTTTTTTATTTTTCG 100 13
         ald 3236561 .. 3236595 +  -5.7  -6.02345   GCATAGCATCAAAAA     AACAGAGCCTCGG AAAATATGC CCGAAGCTCTGTC     TTTTTTTTATGATTC 100 35
        bioY 3238209 .. 3238229 + -11.9  -5.40072   AAACATAGAAAAAAA            TTCCCCTCG TTT TGAGGGGAA            TTTTTTTAAAGAACA 100 80
        yuiD 3241858 .. 3241882 + -11.6  -5.70522   TGTAAAGCAAAAAAA          CGTTTAAGAC GCCAG GTCTTAAACG          TTTTTTCTTATTCTT 100 36
        yumC 3246080 .. 3246110 +   -17  -3.60348   GAAAACAAATAAAAA       TGAAAAGGAGCCTG ACA CCGGCTCCTTTTCA       TTATATGATATTCAA 100 29
        ydjO 3246953 .. 3246973 +  -2.6  -4.35524   ATCGTTCGTCGTGAT            CAGTTTAA TCGAT TTACACTG            TTTTCGCTTTGAAAC  62 300
        yutJ 3251778 .. 3251811 +  -8.8  -4.45259   CAGCGTTTTTCTTTC     GGGGCGCTCTCTCG CCTTCA TGAGAGGATGCCCC      TTATTTTTGCGCTTT  85 83
        padC 3254954 .. 3254981 +   -20  -3.96327   TCATAAAAAATAAAA        CAGCAAGGGGCA TGTC TGCCCCTTGCTG         TTTATCATGCAGGCT 100 380
        yutI 3255753 .. 3255771 +   -16   -2.6563   ATTTTAATTTGAGAA             GGCTGCCG TAA CGGCAGCC             TAAATTGTTGACAAA 100 34
        yutG 3264280 .. 3264302 + -13.6  -5.15969   AAGCCATTAAAAAAA           CACTTGTCTT TAA AAGACAAGTG           TTTTTTGCGTTAGAC 100 39
        yutC 3266589 .. 3266609 +  -9.7  -5.15634   TGAAAATAAGAAAAA            CGCCAGC GCATATG GCTGGCG            TTTTTTCATCCAATG  93 43
     BL02121 3268759 .. 3268785 + -10.3  -3.12668   AGAAAAAATAAAAGA         CATCCCTATTT CAAAA GAATAGGGATG         TCTTGCACTTTAAGA  75 30
        pksA 3276303 .. 3276330 + -14.3  -2.69042   ACTCACACAACCACA        GAAAAGCAGGC CTCTCA GCCTGCTTTTC         TGGATTTAATGCTCT  93 71
        pucR 3281515 .. 3281532 + -12.7  -2.66478   TTTCACCATAAAAAA             GCCGGCA TATG TGCCGGC              TCCCTTATACTTTTT  83 106
     BL02124 NONE
     BL02126 NONE
       yurYA 3286718 .. 3286740 + -14.9  -5.31456   ATCTAAAAGCGTGTC           GGCCGGCTT GATGG AAGCCGGCC           TTTTTTCTCCGTTCA 100 244
     BL05328 NONE
     BL05329 NONE
        yusN 3311486 .. 3311509 + -10.4  -5.37345   TCAATAAACAAAAAA          TAAGCAGAGG AATC TCTCTGCTTA           TTTTTTCTGATTAGC 100 34
        yfiY 3316516 .. 3316550 +   -16  -4.73092   TTAAAATCTTAAGCA     AAAAAGAGCATTTCCA GTT TGGAAATGCTCTTTTG     TTTATTTTCCGTTAT 100 29
        yusZ NONE
        mrgA 3321673 .. 3321702 + -13.7  -4.18351   TGGACAAGTAATATG       AAAAAGCCATGGC GTTT GCCATGGCTTTTA        TTTATGATTTGCTTT 100 30
        cssR NONE
        cssS 3325330 .. 3325348 +  -9.6  -5.21709   CGTTCCGAGAAATTA             GACTGTAG ACG CTGCAGTC             TTTTTTCATATAAAC 100 25
        yuxN 3326605 .. 3326627 + -14.9  -4.37199   ATCCGCAAAACAAAA           CCGGCTGCA ATGCA TGCAGCCGG           TTTGTTGATTATGCT 100 40
       gerAA NONE
       gerAB 3330892 .. 3330903 +  -2.2  -3.14132   CGTGTCCATCAAAAG                GAGG TTTA CTTC                 TTCATGAAAAAAAAG  43 7
       gerAC 3332039 .. 3332049 +    -4  -3.24411   GATAGCGCCCCGTTT                 TTCT GAT AGAA                 TGTGTTTGAAAGGGT  48 36
     BL00744 3332460 .. 3332479 +  -8.6  -5.68438   GGAACGGCTGAAAAA            CGGCTTTC TTGA GAAAGCTG             TTTTTTGTTTGATCA 100 30
     BL00743 3339784 .. 3339812 +  -9.7  -5.64274   TATATGAACTAAAAA       GAAGAGCC-TCC TTAATC GGAAGGCTCTTC        TTTTTTTATGCATGC 100 29
     BL00742 NONE
        yvrD 3348026 .. 3348047 + -14.5  -5.48054   TCGATTTAACCGAAA           TCCTCTGCC GGTC GGCAGAGGA            TTTTTTCCTTTTGGT 100 32
       alsRA 3349835 .. 3349856 + -13.1   -4.3453   GCGTTAAAAGAAAAA           TCCTCTGCA TGTC TGCAGAGGA            TTTATGTTTAGGCTT 100 34
        yvsG 3366795 .. 3366805 +  -6.8  -2.59971   GCCTGACGAAAGGGA                 CGGT TTG ACCG                 ATTGCTATATGATGC  56 35
        yvgJ 3368747 .. 3368788 + -15.2  -3.75153   TTACAAAAAATAATC CGTCCCCTTTAAACCGGC ATTCTC GCCGGCTTAAAGGGGCTG  TTTAAATTGAGGGAC 100 28
       ycnBA 3370402 .. 3370425 + -15.4  -5.73339   ATGAGAAATGAAAAA          TCCCGGGTTT ATAA AAACCCGGGA           TTTTTTTATGATTAT 100 30
     BL00736 3373607 .. 3373625 +  -2.2  -2.75844   ATGAGATCGCGGCAA             TCGTAGGC TAA GCCCCCGG             CTTTAAAATGGACAG  41 15
     BL00735 3374097 .. 3374123 + -18.2  -2.65993   ATATATATGATGGAA         GAAGAGAGTGAC GGC GTCACTCTCTTC         TCGTGTACATATCAT 100 15
     BL03003 3377917 .. 3377934 +  -3.3  -4.81814   TGCTTACTATAGCCA             TCGCCTT CATT ATGGCGG              TTTTGTTGTACTACT  67 237
     BL02684 NONE
     BL02683 NONE
     BL02682 NONE
     BL02681 NONE
     BL02680 3390428 .. 3390451 + -12.5  -4.31329   AAGAAATTTTTTAAA          GCCATGCAG CTTGAT CTGCATGGC           TTTTACCGTTTTTCA 100 51
        mntB NONE
        mntD NONE
        mntA 3393196 .. 3393218 +   -15  -5.94214   CGAATAACCAATGAA           CTGCTGTACA GGA TGTACAGCAG           TTTTTTTCTTATGTT 100 34
     BL05332 3393628 .. 3393645 +  -8.4  -3.52874   TCTTAACTTGAAACA             TCCGGC CCTCGA GCCGGA              TATTCTTATGTAGGA  72 35
     BL01903 NONE
     BL01904 NONE
       fruAA NONE
       fruAB NONE
     BL01900 3398271 .. 3398294 + -15.4  -3.87869   ATACTAATACAAAAA          GCCGGATGTT CTTT AACATCCGGC           TTTCTCAGCAATTCA 100 34
        yfhI 3409910 .. 3409934 +  -8.5  -5.72053   ACCTGTAATCAAAAA          GCTGCCCGG CTTAAGA CCTGGCAGC          TTTTTTGTTTGGTTC 100 119
        yvmC NONE
        cypX 3413661 .. 3413683 +   -12   -4.7629   TAATCTTGTGAAAAA           GCCTTCTCCT CCC GGGAGGAGGC           TTTTTCAATTGCTGC 100 38
        yvaA 3417137 .. 3417155 + -14.6   -5.0133   ACAAATAAAACAAAA             CCGCGGAT ATG ATCCGCGG             TTTTTTCAAAAAGTC 100 33
     BL00820 3420309 .. 3420335 +  -5.1  -3.68859   GATCAAAGAAAAAAA         TGAAACCGATG ATTGA CATCGGCCTCA         CTTTTTTCACTTAAC  58 10
        oxdC 3421580 .. 3421607 + -13.5  -3.63305   AGAAATAACCAGCCA        GGCTTGCAGGA GACATA TCCTGCAGGCC         TTTGGCGCTTGTGTA  95 33
        yvrL NONE
     BL00823 3422658 .. 3422676 + -12.4  -5.95539   AGTCATAAGCTGCAG             CCGCTGGG TAT TCCAGCGG             TTTTTTTATTTACAC 100 58
     BL00824 NONE
     BL00826 3423695 .. 3423712 +  -6.9  -5.87996   AGATGGAGATAAGAA             GGCCCCT TTTT AGAGGCC              TTTTTTTATTACTTC 100 29
     BL05334 3424595 .. 3424643 +    -7   -5.0538   ACTATGTAGAAAATC CCCCTCATTTGTTTTAAAATGTA AATG TTCATTATAAAACAA-TGAGGGC TTTTTTCACATGAAA  85 42
     BL00827 3425173 .. 3425207 + -10.8  -4.21922   GAAAAAACACCTATG     CTGCCTGTCCCC TGTATTCCAGT GGGGACAGGTAG     TTTAATTTTGCCTGA  90 97
     BL05338 3427619 .. 3427632 +  -9.5  -5.20333   GTTTCATTTAAAAAA               CCCCC ATTT GGGGG                TTTTTATTGTGCATA 100 209
     BL01584 NONE
     BL01583 3431894 .. 3431911 + -11.3  -3.29031   ATTTATAAAATCTAA             GCCCTCT TGAA AGAGGGC              CTTTTGATTACTTCA  85 57
     BL03622 3464366 .. 3464401 +  -9.8  -5.47218   CAAAGAAATCAAATC    GTTGGTGTCGATAGAT AATA ATCTGTTGACGCCATC     TTTTTTTGAATAAAC 100 116
     BL03621 3467778 .. 3467796 +  -8.8  -5.40474   AAAAATTTAATCACA             GGCGGG ACGATCA CCCGCC             TTTTTTTAAAGGAGT  95 53
     BL03620 3469200 .. 3469225 +  -8.1  -2.71364   TTAACCGGCACATAG         GCGATGCGGGC AAGA GCTCGCTGCGC          TAATTAGGCAGCTAG  61 310
        yvaO 3474896 .. 3474908 +  -4.9  -3.53012   ATTTGTATTAAAATG                TTCAT ATC ATGAA                TTTGCGGGGGGGGGA  56 164
       yvaOA 3475331 .. 3475360 + -12.3  -5.05782   CGCCAATCATAAAAA       GCCGAATTTC-CCT TTT AGGAGAAGTTCGGC       TTTTTTCGGCTGCCT 100 29
        yvbF 3479621 .. 3479639 +  -3.1  -5.22943   TCATAAACAAAAAAA             GCTGC GAAGACTAA GCAGC             TTTTTTGCATTTCCT  76 35
        yvbI 3481244 .. 3481268 + -10.8  -6.41881   TTAGTGAATTGAAAA          GCCTTTTTCC ATTGA GGAAAAGGGC          TTTTTTTTTATTCTA 100 37
     BL03615 3485025 .. 3485046 + -10.2  -2.57132   CATATACTAAAAAGA           CCGAAGTG CTCCAA CACTTCGG            CTTGTACAAAAAGCC  72 251
     BL03614 3497291 .. 3497308 +  -9.9  -5.88471   GCCCCTTATGGAAAA             CGCCTTT ATTC AAAGGCG              TTTTTTTTGGTCGTA 100 51
        yvfH 3505083 .. 3505121 + -13.3  -3.40685   TCGTGGATGATCCCG  TAAAAAAGCCG-CCGGCG CTCG TGCCGGACGGCTTCTTTA   TTGATATCTCTTTCT  93 23
        yvfG 3506727 .. 3506751 + -10.8  -5.02439   AGCATAGCAAAAAAA         CCGCCTG-TCA TACG TGAACAGGCGG          TTTTTCTGCTTCTGT  93 34
         slr 3523552 .. 3523564 +  -4.1  -5.00412   TATTTTTTCATGGCA                GTCTT TAA GAGAC                TTTTTGCTTATGTTT  71 219
        ywrO 3524302 .. 3524321 +   -15  -3.87584   TTTTAAATGAGAAAA            GCCCGGCT TATG AGCCGGGC             TTGTTCCTTATACTT 100 35
        yqiG 3534766 .. 3534785 +  -4.3  -2.91681   CTAAAATGTGTGAAG            GGCGAAA TCTATC TTTTGCC             TATATGAACTTGCAC  48 226
        sacB 3536370 .. 3536407 + -18.7  -3.00923   AACAAATAAAACGAA   CGAAGGAAAATGCCGGT GAAC ATCGGCATTTTCTTTCG    TATGTCATCTTAGAA 100 32
        levB 3537996 .. 3538013 + -14.1  -5.60993   CGATTAAACAACACG             GGCGGCC AAGC GGCCGCC              TTTTTTTGTGAAAGC 100 34
        clpP 3539451 .. 3539471 +   -14  -5.86061   GTAAACAGCCAAAAA            GCTGCCGG AGTCA CCGGCAGC            TTTTTTTTACTCCAA 100 37
        yvdC NONE
     BL03604 3541513 .. 3541543 + -11.8  -4.82756   GCCCAATAAAAGAAA       CCGCCTGCTTCAGT CCG GCCGAAACAGGCGG       TTTTCTTGGTTATGT 100 32
        yvcT 3545275 .. 3545298 +   -14  -2.71523   TCCCCTTTTAAAATC          GCTTCATGTG CGTG CACATGAAGC           ACTTTTGTTTCAATG  88 148
     BL03602 3546744 .. 3546764 +  -6.2  -4.27519   GCGGCTGTTCAACCC            CATGAAGG CACAT TCTTCATG            TTTATGTTATAAAGT  71 223
     BL03601 NONE
        yrdF 3547552 .. 3547576 + -11.4  -3.77119   TGAAACAGAAAACGA          GCGGGCGCTT CAGAC AGGCGTCCGC          TTATATTAATTGATG  88 38
        ybbJ 3555795 .. 3555817 + -12.1  -3.51365   CTACCGGGAAAACAA           CCAAAAGGC CAACC GCCTTTTGG           TTGTATGCAGTGTGC  89 46
        yvpB 3563234 .. 3563251 +  -4.1  -5.73672   ATCGCCGCCTAAAAA             GGCAG ATTAATCC CTGCC              TTTTTTTAGTTCTTT  88 29
        yvpA 3564193 .. 3564228 +  -6.8  -3.12352   AACACTGATTGCAAA    TAAAGGCCCCCGCT CTTTATTC AGCGGGGGTCTCCA     ATCTTTTTTCCATTT  60 39
        yfiV 3568757 .. 3568778 + -12.3   -5.7946   ATGATGAATAGACAA           GCTGC-CCGG AAA CCGGTGCAGC           TTTTTTTGTTGAAAA 100 30
        yfiU 3570455 .. 3570484 +  -2.9  -4.74103   GTGACAAACTAAAAA       GCATTTG-CTCCCT CTT AGGAAAACAAATGC       TTTTTGCGTTCGCAA  65 29
        yvkN 3577498 .. 3577520 + -13.4  -5.28942   TCGGCCATTGAAAAA           GCTGCCGACG TGA CATCGGCAGC           TTTTTCTTTACGGTC 100 515
        yvyE 3613252 .. 3613268 +  -2.3  -2.71011   GGCATTCAAGTCTAT              TTGGAAG AAG CTTTTAA              TAATTAAAGGAGAAT  40 2
        yvhJ 3614409 .. 3614438 +  -7.2  -4.87389   AATGAATAAATTGAA       GGGGAACTCT TTATATATTT AGGGTTCCCC        TTTCTTTTTAAGCTA  85 68
        lytR 3631622 .. 3631672 + -24.5  -2.79004   GCTTTCATATTGTTG GAAAAAATCCCAAAACCAAAACC AAAAC GGTTTTGGTTTTGGGATTTTGTC ATCTTTTCAGCGTGA 100 61
        gtaB 3634232 .. 3634255 + -12.6  -4.91511   AAGTTTAATAAAAAA          GCTATTGGAT CGAT ATCCAATAGC           TTTTTATAATGCCAT 100 33
        tagA NONE
        tagB 3645437 .. 3645469 + -16.4  -4.94902   CGGCAAATGAAAAAA     GACCGGCCG-GTTCC TAAT GGAACATGGCCGGTC      TTTTTATGATGATTA 100 9
        kduI NONE
        kduD 3657503 .. 3657524 + -13.7  -3.98661   GTAATGCGAGGAAAA           GGCTGCCGG TAGC TCGGCAGCC            TTTATCATCGCTATG 100 37
        ywtF 3661626 .. 3661660 + -16.8  -4.26076   AGTTAGATGTATAAT     TAGAAAAAGGATGAAT CAT ATTCATCCTTTTTCTG     TTTTAATGAAACTCA 100 27
        ywtE 3662684 .. 3662707 + -10.3  -5.66989   CAATAAATAAGAAAA          CCGCTCGAG TCCATC TTCGAGCGG           TTTTTTTGCTGTTTC 100 35
        rbsR NONE
        rbsK NONE
        rbsD NONE
        rbsA NONE
        rbsC NONE
        rbsB 3673897 .. 3673924 +   -10  -5.75342   AAAGTAACTGTGAAA        TCAGACCTCT-TG ATA CATGGAGGTCTGA        TTTTTTTTGGCCACC 100 34
        alsR 3677754 .. 3677784 + -13.4  -5.20216   GCCGTATAGAAAAAA       CCCCGTGGACAA ATCCTCC TTGTTCACGGGG       TTTTTTCCTCATATA 100 40
        ywrC NONE
        ywrB NONE
        ywrA 3681319 .. 3681362 + -11.1  -5.61881   GGTGCTGACATTTTG GCTGGGGGGCCT-TTGTGAA CAACT TTCACAGCAGGCCCAACAGC TTTTTCTTTTTGACG 100 98
        ywqB NONE
        ywqA 3687787 .. 3687809 + -12.8  -5.59879   ACAGGTTAAATAAAA           CAGCTGTCTG CGA TAGACAGCTG           TTTTTTGTGTTTATG 100 32
        ywpF 3696484 .. 3696504 +    -9  -4.62475   AAAATATATAAAAAA            GGCTGTCT TCGCC GGACAGCC            TTTTCATTTATAGCT  88 30
        ywoH NONE
        ywoG 3702957 .. 3702976 + -12.8   -4.2558   CCGTTCAACCTCGCC            GGGCCGGG AACG CCCGGCTC             TTTTCATGCAGGCTG 100 42
        bcrC 3703666 .. 3703705 + -20.4  -3.95042   GTATCCAGAACGGTA  TAAGAAAACACCCGAATC ATGA GATTCGGGTGTTTTTTTA   TTTCCTTAACCTTTT 100 23
        yqjF 3706856 .. 3706878 +  -6.2   -2.6834   ATTTCCGCAATCGGG           GCAGAAGGCT CGC AGCATTCAGC           ATTGGTTGTCATGAT  51 418
        yqhB 3709442 .. 3709462 +  -4.7  -3.24456   TTTCTCCCCAAAAAC            CATGTAAGG AAA TCTGACATG            TTCATCATGATATCT  51 81
       nrgAB NONE
       nrgBB 3711139 .. 3711165 + -15.2  -4.55023   ATAAAAAAGATCGAA         GCTCCCGGCT GGAGTTA AGCCGGGAGC         TTTTCTAATGTTACA 100 37
        ywnH 3714087 .. 3714103 +  -8.7  -5.09895   ATCATGACAAAAAAA              GAGCTGT CAT GCAGCTC              TTTTTTCCATCAATC  90 43
        ywnE 3716284 .. 3716303 + -13.6  -5.50723   ATGCTGTTAAAAAAA            TCCTCCCG GAAA CGGGAGGA             TTTTTGTTTTACTCA 100 51
        ywnG 3736309 .. 3736343 + -10.8  -4.21922   GAAAAAACACCTATG     CTGCCTGTCCCC TGTATTCCAGT GGGGACAGGTAG     TTTAATTTTGCCTGA  90 94
     BL04037 3739522 .. 3739532 +  -3.2  -3.60884   CATAAATCATCGCAT                 TCGT GAA ACGG                 TTATCGTATTTTAAA  50 145
     BL04036 NONE
     BL04035 3745661 .. 3745684 + -15.3  -3.47345   GATTAGCTTAACAGT          CGGGACGGC TCTGCT GCCGTCCCG           TTCTCGTATGGAGTT 100 35
        ntdR 3772158 .. 3772180 +  -2.9  -4.63932   TTAATCTTGAACTAT           TTTTTATTT TATTC AGATAAAAA           TTTTGTTAAAAAATG  62 49
        ywkD 3774971 .. 3774999 +  -4.6  -2.54434   TTTCTTTGCCGAATC        CCTTCTTCTTTT GTCTA ACAGGAAGGAGG        CCTTTTCATTCAGGT  47 71
        racA 3775634 .. 3775665 +    -6   -5.5604   TTAAAGCGCAAAAAA     GCTTGCAAG--GCC ATAAAC GGCTTCTTGCAAGC      TTTTTTCTTACTTAA  95 37
        ywjG 3787273 .. 3787299 + -12.9  -5.75538   AAAGAGCCAAAAAAA         GCCCGCCGGCG TGATT TGCCGGCAGGC         TTTTTCTTTTTTACA 100 122
        ywjE 3797938 .. 3797949 +  -4.4  -2.75064   CATGCGGGTAACATT                TCAC CAAA GTGA                 TGATTACATACGGAG  48 63
        ywjC 3798297 .. 3798319 + -15.6  -3.74303   CAAATCAAGAAAAAA           TCCCCCGTTC AAT GGACGGGGGA           TTCGTTTTACATTTT 100 81
     BL03963 3803339 .. 3803355 +  -6.5  -5.26875   TTGCTGTCTTAATCT              CCGCAGA GGG TCTGCCG              TTTTTTCCTTCCCGC  87 52
     BL03962 3805538 .. 3805566 + -20.3  -4.89233   AGGGGGATAGACGAA        CCCCCCGGACTTC ATG GCAGTCCGGGGGG        TTTTTCCTATTGCTG 100 48
        ywhB 3807064 .. 3807093 + -11.3  -5.42164   ATATGTAAAAGAAAA       CGGCGTTCGCCGC TTAC GCGCGGGACGCCG        TTTTTATTATTTATA 100 33
        rsfA 3811474 .. 3811499 +  -6.9  -4.84529   TTTTCGATACGAGGA         TACCCCTTTCT TTAA AAAAGGGGGTA          TTTTTACCTTTCTGC  84 102
     BL03959 3811934 .. 3811978 + -16.1  -3.60818   CGGAAGCGGTGAGGT G-TGGCAAAATCCTAAAACG TTCAAC CGTTTTAGGATTTTGCCGTC TTTGAAGCATTTTAC 100 52
     BL03958 NONE
     BL03957 3820960 .. 3820981 +  -8.7  -4.56775   TGAAGCATAAAAAAA           GGCGAACCT CTTC AGGTTCACC            TTTTTCAGGAAGCCT  87 31
        ywfI 3823034 .. 3823059 + -14.1  -5.18561   TGTAATGATAAAAAA         GCTCCAAAGGC CGAG GTCTTTGGAGC          TTTTTTGCCTATTTA 100 36
        ktrB 3825382 .. 3825416 + -15.2  -5.19879   TTACAGGCTAATATG     CAGAAAGACCGCTC TATTCAC GAGCGGTCTTTTTG     TTTTTCTCTTTCCAA 100 30
        gerQ 3826151 .. 3826176 +  -8.3  -5.65177   TATACACCAAGATAA         AGGTTCGGTTT AACT AAGCCGAACCC          TTTTTTTATAGATGT 100 26
        ywdH 3835199 .. 3835213 +  -7.1  -3.33261   CAGACAAACGAAGAA               CCGCT TTTTT AGCGG               TTCTAGCGATTAAAG  65 49
        thiD 3837788 .. 3837809 + -13.1  -4.12279   CGGCAAATAAAAAAA           GCCCCTTTT ATGT AAAAGGGGC            TTTCATTTAGCTTTC 100 31
         vpr 3845309 .. 3845335 + -15.3  -5.47159   GTCGAATAATGACAA         GCCTTGTTGAG AACCA CTCAACAAGGC         TTTTTTATGTTAAAA 100 32
     BL05360 3846137 .. 3846152 +    -4  -3.59979   GATGCCCCTGTTTGG              GCGGCAA GCC TTGC-GC              TTTCCCCTGAGGAGC  52 488
     BL03949 3849004 .. 3849023 +  -9.3  -5.63517   AACCAAGACTAAAAA            GACAGCC TGATTC GGCTGTC             TTTTTTATTTAAACA 100 29
     BL03948 3853138 .. 3853164 +  -9.3  -5.63517   TTTAGACAAATAAAA         GGCTCCCGGCG CCAAA TGCCGAGGGCC         TTTTTTGTTTAGAAA 100 36
        ywcE 3853817 .. 3853838 +  -7.2  -5.27779   GAGCCGATAAAAAAA           GTGCCGGT TTTTCC GCCGGCGC            TTTTTTGCTGTTAAA  90 31
     BL03947 3863331 .. 3863357 + -12.4   -4.1196   AGAGTGTATGAAAAA         GAGTGCGGAT AGTTGAA ATCCGCACTC         TTTTGCCAATCAATT  93 40
     BL05362 3868990 .. 3869001 +  -4.4  -4.70583   AGTTCGGGTTTTTAT                CCAT ATCA ATGG                 TTTTCTCTTGGTGAA  72 57
     BL05363 3869832 .. 3869846 +  -7.1  -2.97425   GACGTATTTGAGCAG               CAGGC TTGCT GCCTG               TGTATAGATTCTGTC  61 145
        ywcB NONE
        ywcA 3872864 .. 3872887 +  -9.6  -5.47159   TGCAGCCGAAAAAAA          CTTATGAGCC GGCC GGCCCATAAG           TTTTTATTTATTCCC 100 47
     BL03942 3877150 .. 3877191 + -17.7  -2.91873   CGTTTTGCAGATTGT TGATAAAATCCCAAAACGG CTTT TTGTTTTGGGATTTTATCA  TCCTTTCAGCGTGAT 100 80
        ywbH NONE
        ywbG 3882100 .. 3882131 +  -8.8  -5.37593   TAGCCGAAAAAAAAA      CCAAATTGGTGAAG GTTT TTCCGCCAATTTGG       TTTTTTCATTTAGAA  95 41
        ywbC 3885715 .. 3885741 + -11.5  -5.06414   TTTCAAAGAACATAA         CCGGACGCGGC TTATC GCCGTTTCCGG         TTTTTATTGAACGCG  95 26
     BL03938 NONE
     BL03937 3890310 .. 3890329 +  -6.5  -6.25578   TAAAATTTGCCCAAA            CGTACAT GCCCGA ATGTACG             TTTTTTTTATTTCAT 100 52
     BL03936 3892581 .. 3892602 +  -9.5  -5.30155   AGTATGTAATAGAAA           GCAGATCTT TTAC GAGATCTGC            TTTTTTGCTTCATAC 100 32
        ywaD 3900036 .. 3900058 +   -15  -3.12766   CAGTAATTTTAAAAA           GGAGCAGATT GAA AATCTGCTCC           TCCTTCTTTTCATAG 100 35
     BL05367 NONE
        dltA NONE
        dltB NONE
        dltC NONE
        dltD 3907734 .. 3907756 +  -9.8  -5.69023   AAGTCATCATAAAAA           AGGATTCCCC GCT GGGGAGTCCC           TTTTTTTCCTGTTTT 100 29
        ywaA 3908996 .. 3909033 + -12.9  -2.65223   CCAGTCCTGCTAAGC   GGTTTAAGCTCTCTTTT GCAA AAAAGAGGGCTTGCACC    CTTATCGTAAAATTC  90 28
        yvqJ 3910984 .. 3911009 +  -9.7  -3.72893   TCACTGTAATATGCG         CCGCCGC-GCTT TTC AAGCTGGGGCGG         TTTGATCGCCAGCTC  76 521
     BL05370 3917843 .. 3917853 +    -4  -3.01791   TTCTCACAGCACGTT                 TTTG ACA CAAA                 TGTTAAAAAACGAAT  47 62
        mmgD NONE
        prpD NONE
        yqiQ 3921415 .. 3921436 + -15.9  -3.36492   TGATACGCGAAACAA           GGCTGCCGA ATGA TCGGCAGCC            TTCTCCACTTACAAC 100 38
        yweA 3926505 .. 3926535 + -11.1  -3.90967   CGTTAAATCAATGTT      CGGCCCGCCGGCAT GAAT GTGCCGGCAG-CCG       TTCTATTGTATTTTT  86 35
     BL05372 3927205 .. 3927230 + -11.8  -5.72207   ACGGTAAAATTTTAA         GCCTGCCGGC ATAAGA GCCGCCAGGC          TTTTTTTCATTTAAG 100 34
        yxlH 3932930 .. 3932961 + -13.8  -5.02606   CTTCCGTAAGTGAAA      CAGCGATGAATCCC ACAA GAGGTTCATCGCTG       TTTTCTTCTTTAATA 100 28
        katA 3936197 .. 3936207 +  -5.4   -2.7497   GATTGGGCTTGTCTG                 TTCC GCA GGAA                 GTTTAAGGCTAATAT  52 9
     BL00950 NONE
     BL00949 3937696 .. 3937719 +  -9.6  -4.74132   ACAGAACAGGAGAAA          GCGGAGCT GTAAATCG AGCTCCGC           TTTTTGCTGCAATGT  93 14
        lanA 3949710 .. 3949745 + -14.8  -3.14132   CAAGCTGTAACTAAG    T-TCCCAACGCGGGGGC CCT GCTCCCGCGTTGGCATA    TTGATAGAAAAAGAG 100 27
       lanM2 3952937 .. 3952958 + -10.3  -5.75945   GTTTTAAAATCAAAA           TCTATGGAT TTTC ATCCATAGA            TTTTTTTTGCAACAT 100 34
       pelII 3954253 .. 3954284 + -17.4  -3.97674   TCCATAAGCTTTGAG      GTGAAACGTCCGGG GCAT TCCGGGCGTTTCAC       TTATTTCCATCCTCA 100 34
        ywcJ 3962775 .. 3962789 +  -7.2  -3.39327   CAAATAAAAAGATCG               TCCATT TTT AATGGA               TTCTAAATATGCGGG  65 34
     BL00945 3963605 .. 3963616 +  -7.2  -3.28712   TCTTATTGATCAATC                CCGG AACA CCGG                 TTGTCGCAACGACGA  62 390
        ansR 3969360 .. 3969386 +  -7.3  -6.07969   TATAAAAAGAAAAAA         CTTGACTGGCT AAAAA GGCCAATCAAG         TTTTTTTTGCTTTTA 100 67
     BL02955 3972342 .. 3972387 + -12.9  -5.24531   CATAGCTCATCCCCA TCCTCCTTGATATGATTTGTTT ACA AAACAAA-CGTGGCAAGGAGGA TTTTTTATAAGCAAT 100 60
     BL02956 NONE
     BL02957 NONE
     BL02958 3975580 .. 3975593 +  -5.2  -5.38047   TCAAGCAATAAAAAA               CGGC GTCTAA GCCG                TTTTTTCTATGAATC  87 30
        cimH 3982627 .. 3982648 + -11.6  -4.52415   TTGATGAATGAAAAA           GCCTGCAG AGCGAG CTGCAGGC            TTTCTTATTGTGGCT  93 37
        argR 3989408 .. 3989431 + -16.8  -5.47399   TTTATGACCATTTAT          GCTGATCCGG CCGT CCGGATCAGC           TTTTTTTGCCCTTCA 100 21
        arcA NONE
        arcB 3991954 .. 3991978 +   -13  -2.57344   CGATCTTGACTGACA          GGAAAAGGGA CTCAT TCCCTTTTCC          ATTCTAAACCGAATG  90 28
        arcD 3993388 .. 3993399 +  -4.4  -2.90349   GCCGTGATCAGACTG                GCTT CGGG AAGC                 ATTTCAATTTAACAA  48 2
        arcC 3994392 .. 3994416 +  -6.4  -4.12188   AGCCTAAATGCAAAA          GGAAGGGCTC AGGGA GGGTTCTTCC          TTTTGCCAATCGTCA  69 34
         fnr 3995200 .. 3995216 +  -6.5  -2.87964   TCATCCCGGCGACAA              GCGGG ATGATTC CCCGC              CGTTTTTATTTATAC  55 55
        pepT 4005207 .. 4005230 +   -11  -5.76949   CGAAAAAAGCGGAAA          GCGGCTGC AAGACAAA GCAGCCGC           TTTTTTTTCCAGATC 100 42
     BL01919 4012433 .. 4012450 +    -7  -3.93136   AACGGGACAAAAAAA             GGAGAC ATTGAC GTCTCC              TTTCTCCATACATAT  69 44
     BL05382 4013210 .. 4013238 +    -6  -4.24342   CTTCTTCCCTCATAA        TAAAAACCCCTG AGAAA CAGGGGCTGTTA        TTTATTGATACACCG  71 94
        yxjG 4015569 .. 4015595 + -12.4  -5.42862   TAACACCTCATATTT         GAGACATGCC TCCTGAC GGCATGTCTC         TTTTTTTGCCCCTCT 100 38
     BL01935 NONE
     BL01936 NONE
     BL01937 4019956 .. 4019996 + -11.9  -5.64274   AGGGTGAAAATGAAC  TGCACCCCTATCGTTAGGC AGC GTCTAACTATGGAGGTGCG  TTTTTTTCTCCATCG 100 34
     BL05384 NONE
        yxjA 4025657 .. 4025677 +  -8.3   -4.4634   AAATAGATTAAAAGG            GCAGGCA TCTAGCC TGCCTGC            TTTATTATTAAACTT  85 43
        yycA 4042686 .. 4042709 + -16.8  -4.53685   GTAGAAAATGAGGAA          GCCCATCGGA TGAG TCCGATGGGC           TTTTGATTATGCTTT 100 37
        ydaJ NONE
        ydaK NONE
        ydaL NONE
        ydaM NONE
        ydaN 4074013 .. 4074035 + -10.6  -5.65177   GATTGACGAATAAAA           CAGGGGCT TGCTTTT AGCCCCTG           TTTTTTTATAAGTAT 100 28
        iolR 4092041 .. 4092072 +   -13  -4.62441   GTTGAAGCGGACACC      CTTGACCGGCTGTT TCCA AGCGGCCGGCCAAG       TTTATTTATCTACAC 100 40
        iolS 4093054 .. 4093079 + -13.5  -4.87389   CCGCTAAATGATCAG         GAAACCTATCT TAAA AGATAGGTTTC          TTTATTTTTAAAATC 100 34
        glpQ NONE
        glpT 4095587 .. 4095616 + -10.2  -6.23317   TTAACATCAAAAAAA       GATACATCTC-GC AAGAA GCTGAGATGTATC       TTTTTTTATTTTTAT 100 37
     BL00186 4099479 .. 4099500 + -13.7  -5.95539   CCGTTAAGAGTAAAA           GCCGGCCTT TCCA AGGGCCGGC            TTTTTTTATTTGGAC 100 34
        yxeB 4103904 .. 4103950 + -12.6  -4.23045   GTGAAGCGCGAAAAG GAGAATAAGTAAAAAAGCTGGA ATT TCCAGCTTTTTTTATTGTTTTC TTTCTTGAATGCTTG 100 14
     BL00188 4104919 .. 4104950 + -15.4  -4.68593   GTGAACATATAAAAA      TGAAAAACAGCTGA TCCC TCAGCTGTTTTTCG       TTTTTACATCATCAC 100 29
        yxeA 4113752 .. 4113769 + -11.3  -4.57209   GAAAACCAATTAAAA             CCCCATC GCCG GATGGGG              TTTTCTGCTTAATAT  93 28
        aldA 4118548 .. 4118566 +   -11   -5.1925   CCTTTCACGAAAAAA             GGCTGGAT GAT ATCCGGCC             TTTTTTCCATTCTGC 100 87
        galK NONE
        galE NONE
        galT 4130904 .. 4130919 +  -4.6  -3.73072   TTGGTCAGCCCGATT              CCGATG ATCA CACCGG               TTTCCTGAAAAAGTT  57 300
        gntR NONE
        gntK 4134433 .. 4134446 +  -4.5  -2.84693   AGGGGAAGAATTGGA               GGCGT TATC ATGCC                ATTATTAATCGTAGC  48 39
        gntP NONE
        gntZ 4137226 .. 4137248 + -15.6  -4.10744   ACTGGTATTAAAAAC           TGCACCCCGG ATC TCGGGGTGCA           TTCTTATTTCACTCA 100 30
     BL00199 4140131 .. 4140178 + -14.4  -3.59315   CCGACGGCTTTAGTT TGTTGACAAAATCCCAAAACGA CTTT TAGTTTTGGGATTTTGTCATCC TTTCAGCGTGATTGA 100 58
        ahpC NONE
        ahpF 4142681 .. 4142707 + -18.2  -5.10064   TTAATCTATAAAAAA         CGCTATGCTGAA GTT TTCAGCATAGCG         TTTTTCTGTATTCCC 100 37
        yvfR 4148336 .. 4148356 +  -3.9  -5.35365   CTATTTTGTCTTTTG            GTCATTGGC CAT GCCGATTGC            TTTTTATTATATTTT  78 98
        yvfS NONE
        yvfT NONE
        yvfU 4150926 .. 4150940 +  -7.2   -2.7363   TCGCTCTTTTCTCTG               TATCAC TCA GTGATA               TACCTTGTTTGATTG  59 206
     BL05388 NONE
     BL05389 4157448 .. 4157458 +  -2.6  -4.26344   CAAGAGGTTTCCTGA                 TTTT TTA AAAA                 TTTTGGTCAAAATGT  57 167
     BL05390 4161524 .. 4161565 +  -7.5  -4.07885   AAGAAAATTGAAAGG TAAGGCAGTGCCAAT AGCAATGCTTAA ATTGGAACTGCCTTA  TTTTAAAGGAGCATA  73 42
     BL02393 4172620 .. 4172637 +  -2.7  -4.40003   CTGATCGTATATCGA             GGGAT AATTTAGA ATCCC              TTTATATTTATAAGC  60 285
     spoIVCA 4175415 .. 4175433 +  -4.6  -3.52678   AAATTGAACTCGACT             TTGACTTT TCA GAGGTCAA             TATTTCTAAGACCTT  54 292
     BL01378 4190001 .. 4190023 + -12.1  -3.85698   AAGAAAAAAGAAAAA           TCCCTGAGA ACATG TCTCAGGGA           TTTATGCACCAGGCG  91 19
        yycD 4191782 .. 4191797 +    -9  -5.43866   AACGGTCTTATTAAA              CACCTC GGCC GAGGTG               TTTTTTTAAAGATTC  95 27
        yycB 4193597 .. 4193614 +  -9.8  -6.09133   AAGCAGCATAACGAA             GCCGGC AGATAA GCCGGC              TTTTTTTTTGGAATA 100 30
        nagA NONE
        nagB NONE
        yvoA NONE
       ybbIA NONE
        nagP 4198723 .. 4198742 + -13.6  -4.42976   CGGAATAAAAGATAA            GCCCCTTC TGAG GAAGGGGC             TTTGTTACTTTATGA 100 33
        cotF 4203134 .. 4203168 +   -10  -5.36314   ATATCGATGAGATAA     AAAAGCCAGCGAGGAT AGA ATCCTCACTGGCTCTG     TTTTTTGCTATTTTA 100 26
        yybO 4206636 .. 4206663 +  -8.5  -4.43189   TTGATAAATAAAAAA        AGAACAAGACC GCATTG GGTCTTGTTCC         TTTTATCGGCTTACT  85 65
        yyaC 4211438 .. 4211459 +  -5.9   -4.6902   AATGTCATAAAAAAA           CCATCTG TACATGAT CAGATGG            TTTTTAAGCTTATGC  75 31
        rpmH 4222044 .. 4222067 -  -8.9  -5.08824   CCTCTATGTAAAAAA          GACCACTGA CATTAT TCAGTGGCC           TAAGCTGATAATACT  90 25
        rnpA NONE
     spoIIIJ NONE
         jag 4220001 .. 4220027 -  -9.5  -5.47399   TCAACGGCAAAAAAA        CCGAAGC-CCCA ATTT TGGGAACTTCGG         TTTTCATGTTATTTT 100 34
        thdF NONE
        gidA NONE
        gidB NONE
        yyaA 4214716 .. 4214739 -  -8.3  -5.40072   TTTTGCCTAAAAAAA          TAAAAGCTC TATAGG GAGCTTTTA           TTTCGGTATTCGAAT  95 23
     BL00106 NONE
        ydfG 4213288 .. 4213307 - -10.7  -5.32882   TATCAGTATAAAAAA            TCCCCCC TGTGTT GGGGGGA             TTTCAATCAATCTGC 100 32
         soj NONE
       spo0J 4211438 .. 4211459 -  -5.9  -5.63504   AATGTCATAAAAAAA           CCATCTG TACATGAT CAGATGG            TTTTTAAGCTTATGC  93 35
        yyaD NONE
     BL05397 4209183 .. 4209225 -  -7.2  -5.76633   TGAGACAGAAAAAAA GCATAAGGAGGTCCGCCAAG ATTAA CTTT-CGGA-CTCCTCATGC TTAACTAATATCTTT 100 4
        engD 4207867 .. 4207877 -  -2.6  -3.27298   TTGGGCAAGGAGCAA                 TAAT CCT ATTA                 CTCACAATTTTATAT  46 73
        rpsF NONE
         ssb NONE
        rpsR 4206637 .. 4206662 -   -12  -6.02919   TGATAAATAAAAAAA         GAACAAGACC GCATTG GGTCTTGTTC          CTTTTATCGGCTTAC 100 37
        ybaR NONE
        yxiE 4203138 .. 4203164 - -17.4  -5.39721   CGATGAGATAAAAAA         GCCAGCGAGGAT AGA ATCCTCACTGGC         TCTGTTTTTTGCTAT 100 37
        yybS 4201210 .. 4201221 -  -2.2  -3.23869   CACCATTGGAGAACA                TCGC GGCT ACGA                 TTTTTTCACTCTTTC  43 20
        yybT NONE
        rplI 4198723 .. 4198742 - -13.6   -4.0865   CGGAATAAAAGATAA            GCCCCTTC TGAG GAAGGGGC             TTTGTTACTTTATGA 100 35
        yyzB 4191782 .. 4191797 -    -9  -3.73072   AACGGTCTTATTAAA              CACCTC GGCC GAGGTG               TTTTTTTAAAGATTC  76 46
        dnaC 4190001 .. 4190023 - -12.1  -5.84011   AAGAAAAAAGAAAAA           TCCCTGAGA ACATG TCTCAGGGA           TTTATGCACCAGGCG 100 27
        purA 4188152 .. 4188172 - -10.4  -4.89063   TCATTGAAAAACAAA            GCCCCTGC GGACT GCAGAGGC            TCTTCTAGAATTTAG  93 37
     BL05395 4187268 .. 4187306 - -11.8  -2.67515   TGCATGATTACAGTA   CCTGCTGCGGAGAAGA ATCGTGG TCTCCTCCGGAGCAAG   CGGGGATTTAGCAAT  81 429
        yycF NONE
        yycG NONE
        yycH NONE
        yycI NONE
        yycJ 4181028 .. 4181039 -  -4.4    -3.727   TCCACTATATTCAAA                TCCT TTCA AGGA                 ACGATATATGTATAT  56 86
        yyxA 4179775 .. 4179799 - -15.7  -5.88565   TTCATAATAAAAAAA          CAGCCCGGCCG TAC CGGCCAGACTG          TCTTTATCAGCTTCC 100 32
     BL02377 4178628 .. 4178651 - -11.8  -3.79764   ATGACACAAAAGCAA          GAGCCTGACT GGAA AATCAGGCTC           TTTTGTCTAACGCTA  91 38
     BL02379 NONE
        yycN 4177363 .. 4177387 - -11.6  -5.21709   TTGGATATGAAAAAA          GATCAAAGCT TTCAC AGCTTTGATC          TTACAGTCTCTTGCT 100 26
     BL02381 4176440 .. 4176460 -  -6.1  -5.63517   TCTCCAAATAAAAAA            CACCAGCCA ATC TCGCTGATG            CTTTAATCTTGTTTT  95 40
     BL05393 NONE
        yydA 4175207 .. 4175225 -  -5.2   -3.1997   AGAGTTAGAACAAAG             GCACAATG AAT CACTGGGC             AATTAAGCTCGAACG  53 358
     BL05392 4171495 .. 4171519 - -12.3    -5.626   CATTCCAGAAAAAAA          GAGCCTTGTTT TTT AAACAAAGCTC          ACACAAATAATATTA 100 38
     BL02383 NONE
        hsdM NONE
     BL02385 NONE
     BL02386 NONE
        hsdS 4166513 .. 4166539 -  -4.4  -4.70353   GAGAATAAAGGAAAA         GGAGTAAAGGAA TTA TACCTTCACTCG         GACTTTCCCTGTTAG  72 11
        hsdR NONE
     BL05391 4162575 .. 4162602 -  -7.2  -5.61596   ATTCTGATAAAAAAA        GACAGC-TCTAAT CTA ATTAGAAACTGTC        TTTCCTTCGTATCTT 100 58
     BL00175 4161527 .. 4161562 -  -4.8  -3.32455   AAAATTGAAAGGTAA    GGCAGTGCCAATAGCAA TGC TTAA-ATTGGAACTGCC    TTATTTTAAAGGAGC  54 66
     BL02394 NONE
     BL00174 4158944 .. 4158983 -  -3.3    -4.005   AAAGGAATGTACAAA CACAATTAATTG-TACGTT CCTC AAC-TATCAATTAATTGTA  GATATAGGAACACTA  56 13
     BL00276 4157683 .. 4157702 -  -7.9  -5.42862   AGAGGTGTAAAAAAA            GACAAGC CTAATT GCTTGTC             TCCTGAGTAATTGTG  93 203
     BL00275 4155640 .. 4155654 -  -5.7  -3.28447   TCATCCACTATAATA               CGCTT ATGCA AAGCG               GGATCTCCCAGAACT  56 93
     BL00274 NONE
     BL00273 4153645 .. 4153655 -  -2.4  -4.83169   ACTGCTTGACAAAAA                 CGGG GAG CCAG                 TCTTGCCGTAAACAG  64 81
     BL00272 4151307 .. 4151344 - -12.7  -3.53444   TGATCCCGGGCGAAA   GACGAACGGTCCGTG ACGTCAAG CACGGACCGACCGCC    AATTGTACTGAAACG  90 72
     BL00271 4143895 .. 4143922 -  -6.2  -5.06414   TTCGCGTAACAAAAA        CGGCGCAAGAGA CCGC CCCCTTGCACCT         AACAACACGTCATTT  83 39
     BL00270 4143216 .. 4143238 -  -7.7  -3.80625   TTTTGATAAGCGAAA          GGCCGG-CGT CAAT ACAACCGGCC           TTATTTCTGCGGCAC  73 26
        xylR 4130552 .. 4130563 -  -3.6  -3.60475   AAGAAATTTGTCAAA                GCCC TTGA GGAC                 GCCGGAGTATTCAAA  50 128
        lacR 4125681 .. 4125707 -  -7.2  -5.52384   GTTTTACGAAAAAAA         GCGCGGATTG TGAACAG CAGCCCGCGC         TTTTTTAATTGGTGC  93 30
        cycB 4124256 .. 4124286 -   -12  -4.30719   CGTGCTTATAATAAA       TGGCGCCAAACTTA AGA CAAGTTTGACACCA       CCGCCCGCGGCTTAT  95 37
        yvfL NONE
        yvfM NONE
        lacA 4119964 .. 4119975 -    -3   -4.9755   ACACACAAGCAAAAA                GAAA ACGC TTTC                 ATTATTCACCCGGAG  68 75
        yvfO 4118548 .. 4118566 -  -8.8  -5.14563   CCTTTCACGAAAAAA             GGCTGGAT GAT ATCCGGCC             TTTTTTCCATTCTGC  90 105
        yflA 4115595 .. 4115615 - -12.6  -5.10208   TAAGCCGAAGAAAAA            GCTCTGCC GGGAA GGCAGAGC            TTTTAATGAATTGGT 100 28
        yoaH 4113752 .. 4113769 - -11.3   -4.5528   GAAAACCAATTAAAA             CCCCATC GCCG GATGGGG              TTTTCTGCTTAATAT  93 34
        yxdJ NONE
        yxdK NONE
        yxdL NONE
        yxdM 4108742 .. 4108762 -  -8.4  -6.02345   CAAGTATAAAAAAAA            GATTAGAC ACGTA GTCTAATC            TTTTTTAAATCGCCG 100 30
        yfiQ 4107471 .. 4107513 -  -5.5   -5.5208   TGAGAATATAAAAAA GCGAAAAACCCCGGCGATA CAATC TTTCGCTCTGGCTTTTCGC TCTATCAAGTTATGT  89 43
     BL05386 NONE
     BL00254 4105125 .. 4105136 -  -3.6  -3.25072   CCTATGATAACCCAA                GCAG TCGT CCGC                 CCTGATAAATCAGGA  46 0
     BL05385 4104919 .. 4104950 - -13.2  -5.10064   GTGAACATATAAAAA      TGAAAAACAGCTGA TCCC TCAGCTGTTTTTCG       TTTTTACATCATCAC 100 12
     BL00253 4103920 .. 4103934 -   -10  -5.39221   AGAATAAGTAAAAAA               GCTGGA ATT TCCAGC               TTTTTTTATTGTTTT 100 31
     BL00252 4102292 .. 4102315 -  -3.8  -3.11291   TTCACAAGCTGAATA          TTCGTCCCCCT GAA AGGAGG-CGTA          TATAATCATTCTTGA  48 31
        mtnX NONE
     BL00250 4100431 .. 4100451 -  -7.6  -5.08824   TGCCCACGGAAAAAA            CGCCTTAC AGCAA ATAAGGCG            TTTTTCGGGCAAGCT  86 49
        yxeH 4099479 .. 4099500 - -11.5   -4.4261   CCGTTAAGAGTAAAA           GCCGGCCTT TCCA AGGGCCGGC            TTTTTTTATTTGGAC  93 31
        htpG 4095587 .. 4095616 - -10.2  -5.63374   TTAACATCAAAAAAA       GATACATCTC-GC AAGAA GCTGAGATGTATC       TTTTTTTATTTTTAT 100 37
        iolA 4089287 .. 4089317 -   -11  -2.86413   AAACTTGAAACATGA       TCCGAACAGCGCGG GAA CCGCACCGCCCGGT       TTTTTCACAATTAAT  77 36
        iolB NONE
        iolC NONE
        iolD 4085494 .. 4085504 -  -6.8  -3.01712   GTGCCTCCTTTAATA                 CTGC TTT GCAG                 ATTCCAGCATTTTTT  59 9
        iolE NONE
        iolF NONE
         idh NONE
        iolH 4081275 .. 4081293 -   -11  -3.65812   TCCTTGTGAAGAGAA             GTTCGGCA GGG CGCCGAAC             TCAGGGGGGGGCTTA  83 38
        iolI NONE
        fbaB 4079459 .. 4079481 - -10.7   -5.7946   CTGCGAACAAAAAAA           CACTCACTT CGATT AAGTGAGTG           GAGGCGATATTGGTT 100 45
     BL00236 NONE
     BL00235 NONE
     BL00234 NONE
     BL00233 NONE
        avtA 4074013 .. 4074035 - -10.6  -4.72497   GATTGACGAATAAAA           CAGGGGCT TGCTTTT AGCCCCTG           TTTTTTTATAAGTAT  93 31
     BL00231 NONE
        deoR 4065309 .. 4065328 -    -5  -4.76478   GAAAATAAAGTAAAA            TCCAGG CTGTTCTT CCTGGA             CACTTCAGTCATCAA  74 30
        deoC NONE
        nupC NONE
         pdp 4061901 .. 4061926 - -14.1  -5.58454   GTGACATCAAAAAAA         CAGCACACACC CAAA GGTATGTGCTG          TTTTGCATGTTCCTC 100 40
     BL00226 NONE
     BL00224 4060918 .. 4060929 -    -3   -3.1926   AGAAACATCTAAAAC                TTTC AAGA GAAA                 ACCAGCCCTCCTTAT  44 37
     BL00225 4059298 .. 4059318 -  -4.1  -3.01924   CATTTGTTGTTAATA            TAATTTTAG AGT CTAACATTA            TACTCCTCCTTATTA  47 38
     BL00223 4058522 .. 4058536 -  -5.8   -4.3821   AAAAGAGAACATAAA               TAGAAA TCC TTTCTA               CTATAAATCATAAAA  70 26
     BL00222 4057877 .. 4057895 -  -6.7  -3.61777   AAGACATGACAAAGA             GGCTGCA ATCAG TGCAACC             CTAAGAAACACCCTA  66 46
        deaD 4056305 .. 4056325 -  -7.5  -5.19212   ATTACGAGCAAAAAA            GCTCCCGAC AAA ATCGGCAGC            CTAAGATTATTTCCT  90 32
        yxiA 4054748 .. 4054773 -  -7.6  -4.72386   TAAATCATTTAAAAA         GCACATACCT TTAATC AGGAATGTGC          TTTTAGAGATGAAAT  83 46
     BL00218 NONE
     BL00217 4052699 .. 4052718 -  -9.2  -5.36441   GGGTTATAGAAAAAA            GCCGGGGT TTTC ATCCCGGC             ACATAAATTCATTCA  95 34
        yxeI NONE
        yxeG 4050873 .. 4050887 -  -5.6  -3.53444   TTACGCCGGCTTAAA               CGGGAC AAT GCCCCA               GAAAGCTGTACGCAA  58 187
       bglPB NONE
        bglH 4047393 .. 4047416 -  -8.8  -6.06529   TACAGAGAAAAAAAA          GGGCCGTCCT GTAA AGGACAGCCA           TTCTGTATATCACAA 100 35
        bceR NONE
        bceS 4045603 .. 4045626 - -15.4  -5.55001   GAACAAAAAAGAAAA          GCGTGTGACA TTTT TGTCACACGC           CCAGCACACGGGAAA 100 18
        bceA 4044762 .. 4044774 -  -4.1  -2.50113   GATCAGCTGATTAAT                GCTCA TGC TGAAC                CCCGCCTAACACGCC  44 8
        bceB 4042686 .. 4042709 - -16.8   -3.3972   GTAGAAAATGAGGAA          GCCCATCGGA TGAG TCCGATGGGC           TTTTGATTATGCTTT 100 143
     BL02643 NONE
        aceB NONE
        aceA 4037301 .. 4037320 - -12.8  -3.60998   ATAGACAACAAGCAA            GCCGCCCA ATGA CGGGCGGC             TTTTTCACGTTTTTA  90 38
       tenAA NONE
     BL02648 NONE
     BL02650 NONE
     BL02651 4033093 .. 4033109 - -11.5  -5.60993   GGGTTTATAAAAAAA              GAGCCGC AAG GCGGCCC              TGTAAAAAACCTTCT 100 40
        licT 4031842 .. 4031879 -    -8  -6.04324   TTAAAAAATAAAAAA   CCTAAACTAAAGCCT GTACAAAGA AGGC-TTAGTTTAGG   TTTTGCCTGCCGAAC 100 242
       bglPA NONE
     BL01946 4028470 .. 4028516 - -15.5  -3.58522   ATGAGCATTTTCAAA CCAAAAAAGAGGATATTCAGA GATCA TCTGAACATCCTCTTTCTTTG TTTAATCGAGTGTTT 100 27
     BL01945 4027871 .. 4027893 -    -5  -2.84125   TTTATAGATTCAAAG           TTTTGTGT GACAACT ACACAAAA           AAACGAATTAAACCG  50 33
     BL01944 NONE
        katB 4025656 .. 4025674 - -11.7  -3.27715   AAAATAGATTAAAAG             GGCAGGC ATCTA GCCTGCC             TGCTTTATTATTAAA  86 36
     BL01942 NONE
     BL01941 NONE
     BL01940 NONE
     BL01939 4020125 .. 4020149 -  -3.5  -5.00196   TGTCAAATAAGAAAA          GGACTGCATAA AAA CTCTTCAGTCC          CTCTATGATTCAATT  70 28
     BL05383 4013216 .. 4013232 -  -9.4  -5.18726   CCCTCATAATAAAAA              CCCCTG AGAAA CAGGGG              CTGTTATTTATTGAT 100 33
     BL01933 NONE
     BL01932 NONE
     BL01931 NONE
        ywbF NONE
       sacAB 4005207 .. 4005230 -   -11   -3.8374   CGAAAAAAGCGGAAA          GCGGCTGC AAGACAAA GCAGCCGC           TTTTTTTTCCAGATC  86 144
     BL01928 NONE
     BL01927 NONE
     BL01926 NONE
     BL01925 NONE
     BL01924 4000146 .. 4000168 -  -7.7  -5.36441   TTTTCACATAAAAAA           CCCGCTTTA GGTAA TATAGCGGG           TTCAAATGTTAGTTT  93 34
     BL01923 NONE
     BL01922 3998124 .. 3998148 - -16.5  -3.65782   CAGCAAAGCAGACAA          CCCGCCGTTTC ACT GAAACAGCGGG          TCATATATTTTACTG 100 35
     BL01921 NONE
     BL01920 3995181 .. 3995212 -   -11   -2.7035   TGTAGGCATATATGA      GAAATCATCCCG GCGACAAG CGGGATGATTCC       CCGCCGTTTTTATTT  76 35
        yxkD 3987744 .. 3987768 - -12.8  -4.70453   AATGAATACAGAAAA          GGCTCCCGGC CATCT GCCGGCAGCC          TTCCCCTATTTTGAA 100 31
        yfjD 3986921 .. 3986933 -  -3.3  -3.64703   CTTCCCTCACTCAAA                CAGTC TAC GCCTG                CGAAAAAAATTTTCC  52 136
     BL02415 3984811 .. 3984841 - -16.3  -5.60993   GGCCCCACAAAAAAA      CCGCCTGAC-GCTT GTTA AAGCAGTCAGGCGG       TTTTTTGTCTTTTAT 100 37
     BL02416 3984067 .. 3984084 -  -5.5  -4.82901   CTCTTCGCACAAAAA             CCGGC CGTTATGC GCCGG              TTTCATCCACATATT  75 15
     BL05379 3983631 .. 3983648 -  -6.3  -6.02919   TGATAAACAAAAAAA             GATCCCT TGGC AGAGATC              TTTTTTTGGATATAT 100 40
     BL02963 3982627 .. 3982648 - -11.6  -4.90266   TTGATGAATGAAAAA           GCCTGCAG AGCGAG CTGCAGGC            TTTCTTATTGTGGCT  95 39
     BL02962 3978390 .. 3978414 -  -8.6  -5.64274   CCATTGACAAAAAAA         GACCC-GCAGC TTAT GCTACCGGGTC          TCCCATTGATTTTGA 100 11
     BL02961 3977500 .. 3977510 -  -2.4  -3.97368   GGCTTAATCCAGAAA                 TCGG ATA CCGG                 ATAAACTTTCACACC  53 91
        yxkH 3976429 .. 3976466 -  -5.1  -6.07969   CAAAACGAAAAAAAA  TAAGGAAAG-CGGCATC ATGATA AATGCCGTCTTTCC-TA   TTGTCTGCTGTGTTC 100 23
        ykgB 3969360 .. 3969386 -  -8.8  -5.98675   TATAAAAAGAAAAAA         CTTGACTGGC TAAAAAG GCCAATCAAG         TTTTTTTTGCTTTTA 100 38
        ansA NONE
        ansB 3966197 .. 3966246 - -10.2  -3.93556   AGTTATTGAAGGAAA GCGAAAACACTCTGTGTTTCTA TCCCGG TAAAATGTCAGAGTGTTTTCGC ATACTGTTTTTTCCA  84 337
        mleN 3964621 .. 3964634 -  -4.5  -3.05522   CAATTGTTTTAAAAT               CGGCT ACTG AACCG                GCGAGTCTTTTTTAT  49 15
        mleA 3963212 .. 3963251 -   -13  -5.41143   CATTCGCGAAAAAAA  CAGCTGCCGCTTTATC CGTATTGC GATGAAGCAGCAGCTG   TTTTCTTTATCCGTT 100 32
        cydA NONE
        cydB NONE
        cydC NONE
        cydD 3955262 .. 3955286 -  -7.2  -5.36441   CGTTCATATAAAAAA          GACAGCTTCA CAACT TGAAGCTGTG          CTTGGCGTTTTCGAC  93 40
        yxkO 3954217 .. 3954230 -  -8.1  -4.41895   AATCGTCAAGCAAAA               TGCCG GAGT CGGCA                AAATCAATCCATAAG  80 76
       lanM1 NONE
        lanT NONE
        lanP NONE
        lanX 3942241 .. 3942269 -  -4.7  -5.62219   AACAGACTAAAAAAA        GATCTTCAC GTGATGATTGT GTGAAGATC        TTTTCGACAATCAAG  89 36
        lanR NONE
        lanY NONE
        lanF NONE
        lanG NONE
        lanE NONE
        lanH NONE
        lanI 3937687 .. 3937728 - -11.7   -3.6142   TACAACAGCACAGAA CAGGAGAAAGCGGAGCT GTAAATCG AGCTCCGCTTTTTGCTG  CAATGTTATGACGTG  89 31
        katX 3932930 .. 3932961 - -13.8  -3.75153   CTTCCGTAAGTGAAA      CAGCGATGAATCCC ACAA GAGGTTCATCGCTG       TTTTCTTCTTTAATA  95 35
        sigY NONE
        yxlC NONE
        yxlD NONE
        yxlE NONE
        yxlF NONE
        yxlG 3928558 .. 3928571 -  -9.5  -5.01535   TGACAATTAGAAAAA               CCGGG CGAG CCCGG                CTGATTAGTAAGATT  93 30
     BL00944 3927096 .. 3927107 -  -2.2  -4.26076   TCATGGTTAGGAAAA                CGCT TCCA AACG                 CCGGCACTCACAGAA  57 155
     BL00567 3924905 .. 3924917 -  -3.5  -4.67168   AAAAATTTCGAAAAA                TAATT GAA AATTA                TTCTCAAGTAGGCTG  67 43
        ywjA 3923070 .. 3923089 - -12.2  -5.40072   TTGCCCTTAAAAAAA            CAAGCCCA AACA TGGGCTTG             CCTGTTTCCAATCAT 100 41
     BL00565 NONE
     BL00564 3921415 .. 3921436 - -15.9  -3.95378   TGATACGCGAAACAA           GGCTGCCGA ATGA TCGGCAGCC            TTCTCCACTTACAAC 100 34
        yxlJ NONE
        yxzF 3916162 .. 3916176 - -11.4   -5.4505   TTCTCCAAGAAAAAA               GCCGGT TTA ACCGGC               TTTCAGATTCTTTTT 100 17
        licR 3914023 .. 3914044 -  -7.4  -2.78422   ATATACACTTAATGA           TTTTCCTC AGCGAA GAGGAAAA            AAGACAAGGGGACAT  60 43
        licB NONE
        licC NONE
        licA NONE
        licH 3910554 .. 3910577 -   -11  -4.56133   CTCCAACAATGAAAA          GGTTCCGGCA AACA CACCGGAACC           TCAAATCTATTCCTA  91 38
        ywaC 3902249 .. 3902281 -    -4  -5.61596   AGCGGCAGAAAAAAA      TAGCAGCCGGGC ATTTCTTTA GCCCGGCTTCCT      TTTATTGATCCGCTT  85 27
     BL03846 NONE
        ywoD 3900224 .. 3900245 -  -7.3  -5.77856   AAGAAAGCAAAAAAA           TGGAGCCGCA TCT CGCG-CTCCA           TTTTTCAATCCTTCA 100 30
     BL03848 3897694 .. 3897711 -  -2.6  -3.53012   CTCTCCTTTGCTAAA             GCGGCT TTCTAT ATCCGC              CAATGCTTTCTGTAA  48 3
     BL03849 NONE
     BL03850 NONE
     BL03851 NONE
     BL03852 3893479 .. 3893500 - -11.5  -4.68593   TCTATTATTCAAAAA           GGCCGCCGA ATAT CCGGCAGCC            GGGTGTCACATAGAA  95 31
        ywaF 3892581 .. 3892602 -  -8.8  -4.22009   AGTATGTAATAGAAA           GCAGATCT TTTACG AGATCTGC            TTTTTTGCTTCATAC  82 94
        gspA 3886736 .. 3886758 -   -15  -3.54183   CCCGACCAGAAAAAT           GCTTGTTTCC GAA GGAAACAAGC           GAATATGGGGATACG 100 98
     BL03855 3886367 .. 3886380 -  -8.1  -3.67417   AGACCGAATGCCAAA               TCGGC GACC GCCGA                GGCATTTTAGCCGGG  70 32
     BL03856 3885715 .. 3885741 -  -9.3  -3.90464   TTTCAAAGAACATAA         CCGGACGCGGC TTATC GCCGTTTCCGG         TTTTTATTGAACGCG  79 29
        ywbD NONE
     BL03858 NONE
     BL03860 3882100 .. 3882131 -  -8.1  -6.09133   TAGCCGAAAAAAAAA      CCAAATTGGTGAA GGTTTT TCCGCCAATTTGG       TTTTTTCATTTAGAA 100 35
     BL03861 NONE
       ywqIA 3879829 .. 3879853 - -16.4  -6.17268   CCACAATAAAAAAAA          CGCCGCCGGC ATACA GCCGGCAGCG          CCTATCTTCGGGCAA 100 27
     BL05366 NONE
        ywbI NONE
        thiM NONE
        thiE 3877323 .. 3877349 - -10.9  -4.13014   TCGACACGCTGAAAA         GCGCATATTCC ATTTA GGAATGTGCGC         TTTGTTTGGTAGCTT  88 12
        xylA NONE
        xylB 3872864 .. 3872887 - -11.8  -5.44119   TGCAGCCGAAAAAAA          CTTATGAGCC GGCC GGCCCATAAG           TTTTTATTTATTCCC 100 33
     BL05364 NONE
     BL03870 3867713 .. 3867738 -  -5.5  -5.31545   AAGAACATCAAAAAA         GAGCTTTC-TTC TGT GACTGAAAGCTC         TTTTTTATCCTATAT  85 59
        qoxA NONE
        qoxB NONE
        qoxC NONE
        qoxD 3863331 .. 3863357 - -12.4  -4.74132   AGAGTGTATGAAAAA         GAGTGCGGAT AGTTGAA ATCCGCACTC         TTTTGCCAATCAATT 100 39
     BL03875 3862347 .. 3862364 -  -7.7  -5.65496   GAGGAAAAAGAAAAA             GAGAGCC TATC GACTCTC              TTTTGCAGGGAAAAA 100 57
     BL03876 NONE
     BL03877 NONE
     BL05361 NONE
     BL03878 NONE
     BL03879 NONE
     BL03880 NONE
     BL03881 NONE
     BL03882 3853817 .. 3853838 -  -4.3    -5.626   GAGCCGATAAAAAAA           GTGCCGG TTTTTCCG CCGGCGC            TTTTTTGCTGTTAAA  89 46
       rodAA 3850285 .. 3850311 -  -8.8   -4.6635   AAAGGGTGAATAAAA         TAACAGCCCG CATACAT CAGGCTGTTA         TTTGAACATATAGCT  88 23
        rodA 3849004 .. 3849023 -  -9.3  -4.90136   AACCAAGACTAAAAA            GACAGCC TGATTC GGCTGTC             TTTTTTATTTAAACA  90 30
       nfrA1 3846904 .. 3846924 - -16.9  -2.84745   TGCTGATAAGATAAG            TCCCCTCCG AGT CGGAGGGGA            GGTTCCTTACCTTTT 100 32
        ywcH 3845309 .. 3845335 - -15.3  -3.61089   GTCGAATAATGACAA         GCCTTGTTGAG AACCA CTCAACAAGGC         TTTTTTATGTTAAAA 100 361
     BL05359 NONE
        sacT 3841224 .. 3841245 -  -5.9  -5.47821   ATCGACCTAAAAAAA           GCCTGAT CGCGCGAT ATCAGGC            GGTATTACCTATAGG  89 30
        sacP NONE
       sacAA NONE
        ywdA 3837788 .. 3837809 - -13.1  -5.95539   CGGCAAATAAAAAAA           GCCCCTTTT ATGT AAAAGGGGC            TTTCATTTAGCTTTC 100 32
        ywdF NONE
         ung 3835196 .. 3835216 - -11.2  -3.65696   AGCCAGACAAACGAA            GAACCGCT TTTTT AGCGGTTC            TAGCGATTAAAGATT  88 32
        ywdI 3833199 .. 3833215 -  -2.2  -4.07568   CTCTCTTTTTTAAAA              CAGACG GACGG CGCCTA              GAAATCAAAAATAGA  53 23
        ywdJ NONE
        ywdK 3831397 .. 3831419 -  -7.1  -6.09196   GTTAAAATAAAAAAA          GCCAATC-CT TTTC AGAGATTGGC           TTTTTTAGTAAAACT 100 39
        yfiK NONE
     BL03900 3829447 .. 3829477 -  -3.4   -5.9873   TCATTATAAAAAAAA      GATG-AATGGTGC GGCAGT GCAGCATTTCATC       TTTTTCACATGAGAA  90 63
     BL03901 NONE
        yfiM NONE
        yfiN 3826152 .. 3826175 -  -9.6  -4.26463   ATACACCAAGATAAA          GGTTCGGTTT AACT AAGCCGAACC           CTTTTTTTATAGATG  89 41
     BL03904 3823034 .. 3823059 - -11.9  -5.37345   TGTAATGATAAAAAA         GCTCCAAAGGC CGAG GTCTTTGGAGC          TTTTTTGCCTATTTA 100 38
         pta 3820960 .. 3820981 - -10.9  -5.71983   TGAAGCATAAAAAAA           GGCGAACCT CTTC AGGTTCACC            TTTTTCAGGAAGCCT 100 42
     BL03906 NONE
     BL03907 NONE
     BL03908 NONE
     BL03909 NONE
     BL03910 NONE
     BL03911 NONE
        ywfL 3811913 .. 3811927 -  -7.8  -5.67063   CGCAGCATAAAAAAA               CCGCTC CGG AAGCGG               TGAGGTGTGGCAAAA 100 160
        ywzC 3810142 .. 3810163 -    -3  -5.04356   TTAAACAAGCAAAAA          CGCCTGACCC GTTA GGG--AGGCG           GTTATTTTTTGAGTT  70 27
        ywfO NONE
        ywgA 3808073 .. 3808091 -  -8.1  -5.48163   AAACAAACCAAAAAA             CCTACCG TTTTT CGGCAGG             CTTATGAACAAAGAT  93 27
     BL03917 3807064 .. 3807093 -  -9.1  -5.11836   ATATGTAAAAGAAAA       CGGCGTTCGCCGC TTAC GCGCGGGACGCCG        TTTTTATTATTTATA  90 32
        ywhC NONE
        ywhD 3805538 .. 3805566 - -20.3    -3.322   AGGGGGATAGACGAA        CCCCCCGGACTTC ATG GCAGTCCGGGGGG        TTTTTCCTATTGCTG 100 32
        speE 3801476 .. 3801496 - -11.9  -5.40072   CCTCCCTGAAAAAAA            GCGCAGAAT GCC ATCCTGCGC            CAAACTGTTTTATTT 100 35
        speB 3800552 .. 3800573 -    -8   -5.4505   TTTTCTAAGAAAAAA           GCCGTCCT GAAAAA AGGACAGC            CTGTTTTATTTCACC  93 31
        ywiB NONE
        argS 3798297 .. 3798319 - -13.4  -5.59655   CAAATCAAGAAAAAA           TCCCCCGTTC AAT GGACGGGGGA           TTCGTTTTACATTTT 100 32
        ywjF 3794396 .. 3794422 -  -5.2  -4.69326   ATACCGAAGATAAAA        GAAGGCG-GAG ATCCGG CTCACACCTTC         TTTATTTAAAACCTG  74 49
        mmgA NONE
        mmgB NONE
        mmgC NONE
        acdA 3789925 .. 3789954 -  -9.3  -6.09196   TTCAAAACAAAAAAA       CTG-CGCCGGCA TCCTGTC CGCCGGCGGCAG       ATCAAGCCGGGCCAG 100 58
        rpoE 3789029 .. 3789056 - -17.2  -4.76802   CGGAAAAACAAGAAA        GCTCCCTTTCAA TTTC TTGAAAGGGAGC         TGATAGTCCGTATCA 100 139
        pyrG 3787273 .. 3787299 - -14.4  -5.54264   AAAGAGCCAAAAAAA         GCCCGCCGGC GTGATTT GCCGGCAGGC         TTTTTCTTTTTTACA 100 36
       spo0F NONE
        fbaA 3784979 .. 3785025 - -14.8  -2.93623   CCCTCTAAAACACCA GAAAAACATCCTGTTTCCCCG GCTTTG CGGGAAAACAG-ATGCTTTTC CAATCGTCATTATGC 100 35
         tal 3784119 .. 3784155 - -15.9  -4.66537   CTTTGTAAGACAAAA    TGGTGACAAACGGAGGG AGC CCCTCCACTTGCCACCC    ACATGAAGCAATTAT 100 37
       murAB NONE
        ywjI 3781549 .. 3781581 - -10.7    -2.911   GAAGTGAAATACAAG      GGAAAAGCGGG TCGTTTATATC CCCGCTTTTCC      TTTTCCTTATGGCCG  77 32
         rho 3779846 .. 3779857 -  -2.2   -2.9587   CTAAAGTTTAAATCA                GC-GC CTT GCAGC                AGACATATTGGCTTG  42 11
        rpmE 3779478 .. 3779500 - -10.6  -5.27477   ATTGCAAGTAAAAAA           CAGGCAAGAA GAA TCCCTGCCTG           TTTATCATATCTATT 100 42
         tdk 3778802 .. 3778820 -    -6  -6.11243   ATTCAATAAAAAAAA             CACTTGTT TTT ACCAAGTG             TTTTCGAGTGAAAAT 100 59
        ywkA 3776677 .. 3776717 -  -9.5  -3.18912   TCAGGGACGTATTAA  CGGCGGCTGATAAACGCGG TCG CCCTGTTACACAGCCGCCG  ATCCCATTTTTTTCA  73 120
        ywkB 3775634 .. 3775665 -  -6.7  -5.12707   TTAAAGCGCAAAAAA     GCTTGCAAG--GCCA TAAA CGGCTTCTTGCAAGC      TTTTTTCTTACTTAA  85 37
        prfA NONE
        ywkE 3772386 .. 3772418 - -11.3  -4.61284   AAGATCAAATGAAAA      GGCATGAGCCTGGTA CAA TACCGGAATCATGCC      AGTTAAACTGTTTCA  93 74
        ntdA NONE
        ntdB NONE
        ntdC 3767785 .. 3767817 -  -9.3  -4.50976   TTGCAGACCATAAAA     CCCTTGC-GGCT-TG GGTGG CACAGCCGGCAAGGG     TCTTTCGCAATGCTA  88 38
        glcP NONE
      spoIIR 3765753 .. 3765778 -  -9.7  -5.34055   ACAAACAGTAAAAAA         CCGCCCTGC ACACGAAA GCAAGGCGG          TCCTTTTAAGAAAAA 100 31
        ywlB 3764929 .. 3764961 - -12.1  -5.34857   TGAAAGAAAAGAAAA      CAAGCGTTGTCCACA TTT TGTGGATAACGCTTT      TGAATCCGTGGATAT 100 61
        ywlC NONE
        ywlD 3763087 .. 3763103 - -10.1  -5.42514   CCAGAAATCAAAAAA              GAGGGGA TCT CCCCCTC              TTTTTCTAAGTTCCA 100 83
        ywlE 3762449 .. 3762461 -  -4.1  -4.08064   AATGTGCCGCCAAAA                GTCTC GCA GAAAC                CGTTAAGCCAGCATA  59 119
        ywlF NONE
        ywlG 3761367 .. 3761391 -    -5  -4.19336   AATTATTCTAATAAA          GAAAAAAGCC TGTCC GGCTCTTCCC          CCCGCTTCTTCCGCT  65 39
        glyA 3759902 .. 3759922 - -11.8  -5.16237   AATTTTATGAAAAAA            GCCGCCCC TTTTC GGAGCGGC            GCAAATATCTTAGTA 100 35
         upp 3759148 .. 3759170 -  -7.1   -5.9362   TAAAACACAAAAAAA           GAAAACCCT TTTTC AGGATTTTC           TTACATTATTTCGTT 100 31
        atpI NONE
        atpB 3757336 .. 3757366 - -10.4  -3.65415   GCAACCATAAAGCAA       TGGCGAAGGCCTCT TGC AGTGATCTTCGCCA       TTTACCAGTTTTATA  80 309
        atpF NONE
        atpH NONE
        atpA 3754592 .. 3754618 -  -8.8  -4.62783   CATTGACGTGAAAAA         GAGAGAAAAAGA TAG CCTTTTTCTCAC         TTTTTATTGTTTAGT  87 36
        atpG 3753696 .. 3753708 -  -3.3  -3.59979   TTTTTCTATTCTAAA                GCAGC TGC ACCGC                CGACAATTTCCGTAA  50 3
        atpD NONE
        atpC 3751781 .. 3751812 -   -11  -4.66938   ATCTTGAATATAAAA      GACCCTTCCCAT CCTTAAAT ATGGGAAGGATC       CTTATCTCTATCTCG  93 33
        ywzB NONE
        ywmB NONE
       murAA 3748945 .. 3748968 - -10.4  -4.81249   CTTGAAACGCAAAAA          TCAGTATGCC GTAT GACATACTGA           TTTCAAGTTGATTTA  93 38
      spoIID 3747737 .. 3747759 -  -7.7   -4.7173   GATGATATTCAAAAA          GACG-CCGCC AAGA GGCAGACGTC           TTTTGTTTTATTTTT  84 33
        ywmC 3746730 .. 3746751 -    -8  -4.28487   CATCACAAAAGGAAA           GCTGCGGA AACATG TCCACAGC            TTTTTTCCAGTTTAT  77 37
        ywmD 3745659 .. 3745686 -  -8.3  -3.07043   CCGATTAGCTTAACA        GTCGGGACGGC TCTGCT GCCGTCCCGTT         CTCGTATGGAGTTAC  67 37
        fdhD NONE
        moaA 3739870 .. 3739892 -    -7  -5.55664   TCAGCATGAAAAAAA           CCGCCCAT CTACTCT ATGGACGG           CCTTCTCAGGAGCAG 100 41
        ywmF 3739250 .. 3739280 - -13.9  -4.60041   ATTCATTCTGAAAAA       CGCCGGCTCCGGG ATGTG CCCGCAGCCGGCT       GCTCAGTTATTAATA 100 28
        ywnA 3738279 .. 3738302 -  -8.3  -3.48024   GTTGATGATGAAACA          TCATCTCTT GTTTAA AAGAGATGA           GTTAAGACGTCTTTA  72 13
        ywnB 3737474 .. 3737517 -  -4.2  -4.96848   GTGCCCATAGAAAAA CACCCTCCTAAGAATCATATT GTATT AATACGATTC--AGG-GGGTG TTTTTTCCTTGTCTC  71 82
     BL04013 NONE
     BL04014 3735875 .. 3735887 -  -4.8  -5.20216   GACAGCATGAAAAAA                TCGC TTGAT GCGA                TTGCAAAATGGGGAA  83 442
        ybbB 3733857 .. 3733873 -  -6.7  -3.05596   GACCCCCTGATTTAA              TTGATAA CTA TTATCAA              TTAAAATTATAGGTA  59 77
        feuA NONE
        feuB NONE
        feuC NONE
        yuiI 3729928 .. 3729952 -  -9.1  -2.71924   CATGCTTTTTCAAAG          CTCGGGGCGCC GGA AGCGCCCCGCT          ATCAATCAGGCTTGA  67 27
        dhbA NONE
        dhbC NONE
        dhbE NONE
        dhbB NONE
        dhbF NONE
     BL04025 NONE
     BL04026 3716284 .. 3716303 - -13.6  -5.40474   ATGCTGTTAAAAAAA            TCCTCCCG GAAA CGGGAGGA             TTTTTGTTTTACTCA 100 34
        ywnF 3714087 .. 3714103 -    -8  -5.67967   ATCATGACAAAAAAA              GAGCTG TCATG CAGCTC              TTTTTTCCATCAATC 100 39
      spoIIQ 3712462 .. 3712487 - -14.8  -5.46657   GATTGTAACAAAAAA         GGCGCCTATC GCATTT GATAGGCGCC          CTGAGGGAAGCGTGC 100 42
     BL04030 NONE
     BL05355 3711139 .. 3711165 - -15.2  -3.37016   ATAAAAAAGATCGAA         GCTCCCGGCT GGAGTTA AGCCGGGAGC         TTTTCTAATGTTACA 100 36
        yqxL NONE
     BL02504 3706468 .. 3706490 -  -9.2  -5.61913   AAGAAACATAAAAAA           GGAAGAGC TAAAAAC GCTCTTCC           TTCAACCTGTTTAAG 100 36
        ydbD 3704758 .. 3704771 -  -8.1  -6.28401   TAAAAAATAAAAAAA               GAGCC GTTC GGCTC                TTTTTATTCTCCATA 100 29
        ppaC 3703669 .. 3703702 - -15.5  -3.38291   TCCAGAACGGTATAA     GAAAACACCCGAATC ATGA GATTCGGGTGTTTTT      TTATTTCCTTAACCT 100 34
         usd NONE
     spoIIID 3700540 .. 3700550 -  -5.4  -2.71924   TATCCTCCTCGAAAT                 CTGT TTC ACAG                 CAATGTCCACATTCT  51 178
         mbl 3699486 .. 3699508 - -11.4  -5.71712   TTTCACATAAAAAAA           CCTCATTCTC AAA AAGAATGAGG           CTTCTGATCAGCTCA 100 33
        flhO NONE
        flhP 3697553 .. 3697583 -  -7.7  -5.49568   AAGTGAAAATAAAAA      GAGCCTGAACCAAAC GTC GTTTGG-CC-GGCTC      CTGTTTTGCTGTGCT  93 39
        fabZ 3696935 .. 3696963 -  -6.2  -5.67063   TTCATGATAAAAAAA       CA-AATGGGCTTT TACG AAAACCCATTGTG        TTTACATTATTCCTG  95 32
        mscL 3696484 .. 3696504 -  -8.3  -5.53079   AAAATATATAAAAAA            GGCTGTC TTCGCCG GACAGCC            TTTTCATTTATAGCT 100 41
        ywpG 3695486 .. 3695509 -  -2.3  -5.54907   CTCATAAAAGAAAAA          TAACCCGGA AAAAAA CCCGGGCTC           ATGTCATAATTTTTG  80 29
        ywpH 3694968 .. 3694985 -  -4.8  -6.09196   TCTAAAATAAAAAAA             CCGGTC ATTCAA AACCGG              CCATAAAAGGGGATA 100 100
     BL02492 NONE
     BL02491 NONE
     BL02490 3692863 .. 3692879 -    -3  -2.78891   ACTTCAACCGAACGA              TAGGAA CTCAT CTCCTA              AACCGCCTTTCTTAT  42 37
     BL02489 NONE
     BL02487 NONE
     BL02488 NONE
     BL02486 3689948 .. 3689976 -  -8.8  -4.98128   ATAAGCAAAAATAAA       GCCT-GAGGCCGG TTTC CCGTCCCCCAGGC        TCGTACTTTAAAATG  90 33
        glcR NONE
        ywpJ 3688062 .. 3688084 - -20.6   -5.2422   AACCATATTAAAAAA           GGCCGCCGAC AAT GTCGGCGGCC           CGCGGACCAATAACA 100 118
        ywqC NONE
        ywqE 3681288 .. 3681311 -  -8.1  -4.85177   AAATGACATTAAAAA          TCAGCGCCG CATAAC CGGTGCTGA           CATTTTGGCTGGGGG  86 58
        ywrD 3677754 .. 3677784 - -11.9  -5.36441   GCCGTATAGAAAAAA       CCCCGTGGACAAA TCCTC CTTGTTCACGGGG       TTTTTTCCTCATATA 100 67
        alsS NONE
        alsD 3674140 .. 3674159 -   -10  -5.38497   AGCGAAAGCAAAAAA            GCCCCCTT TTCA AAGAGGGC             TTTTTCATTTACTCG 100 34
        pgsB NONE
        pgsC NONE
       pgsAA NONE
        ywtC 3664395 .. 3664415 - -13.3  -5.39721   TCAGCACACAAAAAA            GAGAGCGCC GGC GGCACTCTC            TTTTGCACTGTTATT 100 36
        pgdS 3662684 .. 3662707 -  -9.6  -5.08731   CAATAAATAAGAAAA          CCGCTCGA GTCCATCT TCGAGCGG           TTTTTTTGCTGTTTC  93 43
        ywtG 3658883 .. 3658898 -  -5.4  -3.50853   TTCGGGCAATCAGAA              CG-GGCA ATC TGCCGCG              CCATGACGATTCGCA  58 65
        adhB 3657503 .. 3657524 -   -13  -4.28361   GTAATGCGAGGAAAA           GGCTGCCG GTAGCT CGGCAGCC            TTTATCATCGCTATG 100 36
        kdgR NONE
        kdgK NONE
        kdgA NONE
        kdgT 3651807 .. 3651831 -  -7.8  -5.61596   ACGGTCATAAAAAAA         CGC-CCCGGAC AAAT GTCCCGGTGCG          CCTGCGGCAACATTA 100 38
     BL02468 NONE
     BL02467 3649335 .. 3649357 -  -9.9  -4.98531   GCCGGAAAGGAAAAA           CAGAAGCCC TCTTC AGGCTTCTG           CTTGTGATGATGCAA  93 15
         pmi 3648206 .. 3648237 -  -8.8  -5.55769   TTTTACAATAAAAAA      GCTTAACGGCCT TTTTTTGC AGACCGTCAAGC       TTTTTATATGTGTGA 100 29
        lytD 3645437 .. 3645469 - -14.2  -5.37593   CGGCAAATGAAAAAA     GACCGGCC-GGTTCC TAAT GGAACATGGCCGGTC      TTTTTATGATGATTA 100 38
        tagD 3642682 .. 3642708 -    -6  -5.35815   TATACGAAACAAAAA         GCACTTCTTA TTTTTTT TAAGAAGTAC         TTTTTGAATTTTATT  91 36
       tagFB 3640430 .. 3640450 -  -7.6  -5.26918   ATATTTTACAAAAAA            GCCATTAC ATAAA GCAATGGC            TTTTTTGTATTTATT  90 36
       tagFA 3636225 .. 3636256 - -14.6  -4.81551   CAGTGATACTAAAAA      GCAAATGTTGAGGC ATTT GCCTCAACATTTTC       TGTTAGTTCAAAACT 100 28
        tagG NONE
        tagH 3634232 .. 3634255 - -12.6   -5.4756   AAGTTTAATAAAAAA          GCTATTGGAT CGAT ATCCAATAGC           TTTTTATAATGCCAT 100 65
        mnaA 3631629 .. 3631665 - -21.9   -5.0133   TATTGTTGGAAAAAA    TCCCAAAACCAAAACCA AAA CGGTTTTGGTTTTGGGA    TTTTGTCATCTTTTC 100 187
     BL03297 NONE
        lytB 3627943 .. 3627960 - -11.3  -3.18768   CTGAACATGAACAGA             GGAGGCA CTGC TGCCTCC              TGTTCAAACTCTATT  82 39
        lytC 3626327 .. 3626343 -  -3.1  -4.74801   TAATTTCACCAAAAA              TATCATA CTA TATAATA              AAGACAAAACAAAGG  67 84
        tuaA NONE
        tuaB NONE
        tuaC NONE
        tuaD NONE
     BL03353 3620341 .. 3620364 - -12.4  -3.04398   TTCTTTCTGGAAAAG          GGCTGCCGAC ATCA GCCAGCAGCC           AGTGATTTACGTATT  84 32
        tuaE 3618807 .. 3618819 -  -4.9  -3.73402   ATACGTTTGATTAAA                TTCAT CAC ATGAA                TTTCTCCCTGTTTTT  58 59
        tuaF NONE
        tuaG NONE
        tuaH NONE
        tagO 3614910 .. 3614936 - -13.8  -4.60924   GAAATGCGGTAAAAA         TAAAACCCCTGG AAA CCAGGGGTTTTT         TGCGTTCATTAATTC 100 34
        yunG 3614409 .. 3614438 -    -5  -3.39434   AATGAATAAATTGAA       GGGGAACTCT TTATATATTT AGGGTTCCCC        TTTCTTTTTAAGCTA  54 38
        degS 3611263 .. 3611274 -    -3  -2.83822   TCTATTTTACAATTA                TCTT TACA AAGA                 CAGTGGAACTTTAAT  42 17
        degU 3610470 .. 3610489 -   -10  -5.07652   TCTGCCAAAAGAAAA            GACCTGCC TTAT GGCAAGTC             CATCTTTATCTCATT  93 31
        degV 3609504 .. 3609525 - -11.7  -6.09133   CAGTTGAAAAAAAAA           TCTCCGTTT TGCA AAACGGAGA            TTGGCTTTTATACTG 100 33
       comFA NONE
       comFB NONE
       comFC 3606988 .. 3606998 -    -4  -2.62714   GGGAAGAAAAATGAT                 TTAG CTT CTAA                 TTAATGTATATGATG  45 15
        yvyF NONE
        flgM NONE
        yvyG NONE
        flgK NONE
        flgL 3603187 .. 3603205 -  -8.9  -5.40072   TTTTGCTGAAAAAAA             GCAACTC GGATA GAGTTGC             TTTTATCTTAAAAAG  95 28
        yviE NONE
        yviF NONE
        csrA 3601918 .. 3601938 -  -6.9  -6.20267   GCAAAAATAAAAAAA            TCCTCAC TTTTTTT GTGAGGA            TAATTTCGCAAGCAA 100 8
         hag 3600824 .. 3600845 - -10.9  -5.59564   ACAAATGTAAAAAAA           GACCTTGGC AAAG GCCAAGATC            TTTTTAAAATTAACG 100 35
        yvyC NONE
        fliD NONE
        fliS NONE
        fliT NONE
     BL03379 3597637 .. 3597679 - -15.9  -5.70522   AATAAGAACAAAAAA TAACGGCATACACCTG-CAG AATC CTGACAGATGTATGCCATTA ATGGATGACATAAGG 100 23
        yvyD 3596852 .. 3596879 - -10.6  -5.15969   GGGGAACGGAAAAAA        TCCCCTCTGCGGA AGA TCCGG-GAGGGGA        CTCGATATATTTATT  93 36
        secA 3594181 .. 3594206 -  -9.9  -4.08216   TCAGCCGGTTCAAAA         TAAAAAGAGGC GTGC ACCTCTTTTTA          TTCTGTTCTTCCGCA  86 23
        prfB 3593003 .. 3593029 -   -13  -5.00616   TTTCCCCGCAAAAAA         GGCACATCCTCA CAA TGTGGATGCGCC         TTTCTTCAATTTAGG 100 36
        yvjA NONE
        cccB 3591550 .. 3591581 - -10.3   -5.7946   TTTTCAACAAAAAAA      GAACCTTTTTCAC CTGAAC GTGAAGAAGGTTC       TTTTCGCCTCCTGAC 100 54
        ftsE NONE
        ftsX 3589671 .. 3589686 - -11.8  -3.62535   TTAAACATGATACAA              CCGGCG AAAG CGCCGG               TTTAAACTTTTAAGA  89 27
     BL03388 3588307 .. 3588337 - -12.7  -5.29445   TTTGAATAACAAAAA      GCCGATTCAGTCCA TCTC CGGAC-GAATCGGC       TTTCATTTTAAAGCG 100 33
        ycsA 3587106 .. 3587125 -  -9.2  -5.58454   TCCACAGCAAAAAAA            GCTGCCGG AGTG CTGGCAGC             TTTCGCTTATATGGT 100 32
        ctpB 3585544 .. 3585566 -  -9.9  -5.88565   CTGAGAATAAAAAAA           GTGAGGACA TCCCG TGCCCTCAC           TTTTTGTTAAACAGC 100 22
        swrA 3584675 .. 3584713 -  -6.5  -2.98493   GGCACGAGGAAATGA   CGGGCGGCCGTTCAGGC GGGAT GCCTGAGCCGTCAGCCG   CAGAAACTTTCGTCA  56 169
        yvjD 3583317 .. 3583333 -  -6.5  -4.69549   AAGGCAAAAGCAAAA              GCGCC TGAAAGC GGCGC              TTTTTTAACATCGGT  80 40
     BL05352 3582796 .. 3582819 -  -4.6  -4.63928   ATATCAGTGCAAAAA          CGGCTTTTGT AAAC ACAAAAACCC           TCCTCACGTTTCTTG  69 136
        csbA 3582461 .. 3582474 -  -6.7  -4.05402   CCCGAAGCAAAAATA               CGAAC TAAA GTTCG                GTTTTTGTGTTTTCC  71 129
        uvrB NONE
        uvrA 3577498 .. 3577520 - -15.6  -4.65895   TCGGCCATTGAAAAA           GCTGCCGACG TGA CATCGGCAGC           TTTTTCTTTACGGTC 100 33
     BL05351 3576927 .. 3576951 -   -10  -3.65199   AATCCGCTATTTAAA          GGTTCTGCTG AACAG CAGCAGCACC          CATATTTTAAACAGT  76 315
        yvlA NONE
        yvlB NONE
        yvlC NONE
        yvlD 3574528 .. 3574552 - -13.7  -5.75342   TCCGGGCAAAAAAAA          GAAGCCTGATG ATT CATCAGACTTC          AACTTATTTTCTGGA 100 29
        yvnB 3570455 .. 3570484 -  -7.3  -5.04601   GTGACAAACTAAAAA       GCATTTG-CTCCCT CTT AGGAAAACAAATGC       TTTTTGCGTTCGCAA  86 10
        hprK NONE
         lgt NONE
        yvoD NONE
        hprP NONE
        yvoF 3564197 .. 3564224 -  -9.8  -4.44046   CTGATTGCAAATAAA        GGCCCCCGCT CTTTATTC AGCGGGGGTC         TCCAATCTTTTTTCC  90 10
        hisZ NONE
        hisG NONE
        hisD NONE
        hisB NONE
        hisH NONE
        hisA NONE
        hisF NONE
        hisI 3555792 .. 3555820 - -16.2  -4.11216   CCCCTACCGGGAAAA        CAACCAAAAGGC CAACC GCCTTTTGGTTG        TATGCAGTGTGCTTA 100 38
        yvcD 3553510 .. 3553536 -  -3.8  -4.84311   GCTCACATAATAAAA        CAGGC-TGAAC AATGAA GTTCACACCTG         TTTCTATAGATGCTC  71 29
        trxB 3552293 .. 3552317 -  -7.2  -5.86465   AATAAGACAAAAAAA         GGACACGGATA AGAT CATCCGTG-CC          AATAAAATTCATTAT 100 131
        yvcI NONE
        yvcJ NONE
        yvcK NONE
        yvcL 3548707 .. 3548717 -  -5.4  -3.38046   TCCCTATTTTAAAGA                 GACA GAT TGTC                 CTGAACGCAGCTGCT  56 3
         crh 3548400 .. 3548422 -  -9.2  -4.99861   TATCAATGAGAAAAA           GCCAAACCTC ATA AAGGTTTAGC           TTCTTTCTCTTGAAC  90 11
         nat 3547549 .. 3547579 -  -3.1  -4.82128   GGATGAAACAGAAAA       CGAGCGGGCGCTT CAGAC AGGCGTCCGCTTA       TATTAATTGATGCAG  67 53
     BL03423 3544979 .. 3545005 -  -6.6  -4.62783   GATGTATTTGAAAAA         GAGCCGATTG AAAAAGA CAATCCGCTC         CTAAGCCTTTCCAAT  77 183
        yvdA NONE
        yvdB 3541513 .. 3541543 - -15.5  -4.87892   GCCCAATAAAAGAAA       CCGCCTGCTTCAG TCCGG CCGAAACAGGCGG       TTTTCTTGGTTATGT 100 35
     BL03426 3539451 .. 3539471 -   -14  -4.77986   GTAAACAGCCAAAAA            GCTGCCGG AGTCA CCGGCAGC            TTTTTTTTACTCCAA 100 73
     BL03427 3538276 .. 3538296 - -11.9  -5.63517   GCTCGAAACAAAAAA            CCCGCATCA TCA TGATGCAGG            TTTAGATAATACGGA 100 14
     BL03428 3532969 .. 3532986 -  -4.8  -5.49568   AAGGCAAAATAAAAA             GGCTCC ATTACG GAAGCC              ATTTCCCCCCCCATG  87 15
       rocRA 3531131 .. 3531157 - -15.3  -5.83211   TATTAAAACAAAAAA         TAAGACACCGG TTTAG CCGGTGTCTTA         TCAATCTGACGATTT 100 26
     BL03431 3530123 .. 3530146 -  -3.2  -2.73124   TGGCATTCTTGAAAC          CTCCCTAT TTTGATTG ATAGGAAG           CAACCATTTTTTCGA  43 6
     BL03432 NONE
     BL03433 NONE
        pdxA NONE
     BL03435 3525655 .. 3525669 -  -2.8  -2.90992   AACGCTTTCAAATCA               TGATGC AGG GCATGA               ATGAAAACACATTCA  42 38
     BL03436 3524302 .. 3524321 -   -15  -4.61566   TTTTAAATGAGAAAA            GCCCGGCT TATG AGCCGGGC             TTGTTCCTTATACTT 100 33
        yveK NONE
        yveL 3520989 .. 3521039 - -13.6  -2.52896   CTACCTCCTAATGTA TCTTTCTAGCTGATAGGATCTTTC AGG GCAAAATCCCATGAGCTAAAAAGA TACGGGCGATTTTCA  91 216
        yveM NONE
        yveN NONE
        yveO NONE
        yveP NONE
        yveQ NONE
        yveR NONE
        yveS NONE
        yveT NONE
        yvfA NONE
        yvfB NONE
        yvfC NONE
        yvfD NONE
        yvfE NONE
        yvfF 3506727 .. 3506751 - -10.8  -5.59357   AGCATAGCAAAAAAA         CCGCCTG-TCA TACG TGAACAGGCGG          TTTTTCTGCTTCTGT 100 8
        sigL 3505090 .. 3505114 - -10.7  -5.02074   TGATCCCGTAAAAAA         GCCG-CCGGC GCTCGT GCCGGACGGC          TTCTTTATTGATATC  93 30
        yvfI 3502453 .. 3502466 -  -5.2  -3.34517   ACTGCTGCTTAAATA               GCCG GCTCGT CGGC                TTGTTTCGTTTCTTC  54 5
        yvfV NONE
        yvfW NONE
        yvbY 3499351 .. 3499374 -  -7.6  -5.55769   TCGCATAATAAAAAA          GATTAGC-TCA GTA TGAAGCTAATC          TTTTTGCTATCGATA 100 42
     BL03459 NONE
     BL03460 3497291 .. 3497308 -  -9.9  -4.18018   GCCCCTTATGGAAAA             CGCCTTT ATTC AAAGGCG              TTTTTTTTGGTCGTA  89 159
        yvbW 3494763 .. 3494786 - -16.8  -4.92314   ACTAATGTATAAAAA          GCTTGCCTCC GCTG GGAGGCAAGC           CCTTTTTTAAGAAGC 100 32
        yvbT 3493608 .. 3493635 -  -7.7   -5.1861   CTTACCAGCAAAAAA        GCAACGG-GCGG TTTTT CCGTTCCGTTGC        TTTTTTGCGTTTATC  91 36
        cggR NONE
        gapA 3491075 .. 3491101 - -10.2  -4.70659   GCCGATATGGAAAAA         GGGAAAGGGA GTGTGTG TCCCCTTCCC         TTGTCCGCTTTCATT  93 87
         pgk NONE
        tpiA NONE
         pgm NONE
         eno 3486132 .. 3486159 - -17.8   -4.2349   CTTTCACATTTAAAA        GAGGTTGGCCGC ATCT GCAGCCAACCTC         TTTTTTATGCTTACT 100 36
     BL03470 3483136 .. 3483163 - -10.7  -5.52384   GCCGCATCAAAAAAA        GCCAAACGAAT GCGCTG ATCCGTTTGGC         TTTTTTGATCATTTT 100 34
        yvbG 3479621 .. 3479639 -  -3.1  -6.02919   TCATAAACAAAAAAA             GCTGC GAAGACTAA GCAGC             TTTTTTGCATTTCCT  90 44
       opuCA NONE
       opuCB NONE
       opuCC NONE
       opuCD 3475331 .. 3475360 - -10.1  -4.98255   CGCCAATCATAAAAA       GCCGAATTTC-CCT TTT AGGAGAAGTTCGGC       TTTTTTCGGCTGCCT  93 40
        yvzC NONE
        abhA 3473614 .. 3473631 -  -4.8  -5.72616   AGGTATACAAAAAAA             GAGAGC GGCTCT GCTCCC              TTTCCTGCGGAATAT 100 51
        secG 3473219 .. 3473240 -  -4.4  -4.93696   GGCAAATAGGAAAAA           GGCCTGAC TTGAAC ATCAGACC            TCATGCTTCATTGTC  74 41
        yvaK NONE
         rnr NONE
        smpB 3469366 .. 3469379 -  -3.7  -3.71672   TTGGATGAAAAGGAA               GCCGG ATCA CTGGC                TGCATCACTATTATA  54 113
     BL03485 3465863 .. 3465888 -  -7.7  -3.48395   ATCTTTTTGATACAA         TCCACGTT-CTC GAC GAGCAACGTAGA         GTTTATGTATCATGA  68 35
     BL03487 NONE
     BL03488 3463949 .. 3463959 -  -2.6  -3.22849   GAATTAGAGGAAAAT                 TTAA CTC TTAA                 CGATGGCGTCACTTT  45 333
     BL05349 NONE
     BL05348 NONE
     BL03489 NONE
     BL03490 NONE
     BL03491 NONE
     BL03492 3461177 .. 3461199 -  -7.7  -4.56775   ATTCCCCTTTAAAAA           CGAGGGAGC TATAC ACTCCCTCA           TATGTGTTTTTTATG  82 42
     BL03493 3458715 .. 3458727 -    -2  -3.77241   AAACCGTAATTTAAA                TAGA CACCT TCTA                TAATTAATTTTTATA  49 36
     BL03494 NONE
     BL03495 3457477 .. 3457490 -  -2.4  -3.15999   TGCGGAGATAGTCAA               GAAC ATGCTG GTTC                TTCTGCTCCCTCGTA  43 111
     BL03497 NONE
     BL03498 NONE
     BL03499 3455000 .. 3455027 - -11.4  -5.47821   ATTCATTCAAAAAAA        CAAGAAGCATCC TTCA GGATACCTCTTG         AAAAAAGGGGTAATT 100 506
     BL05346 3454482 .. 3454497 - -10.4  -5.53436   AGAGAACATAAAAAA              GCACCC AGTT GGGTGC               TATATATGATGATGC 100 73
     BL05345 3453489 .. 3453514 - -14.7  -2.56728   ACCAGTCATATCAAG         CCCTCTCGGCA AATG TGCCGGGAGGG          TTCTTTGCGTTTTTG  95 130
     BL03500 NONE
     BL03501 3451174 .. 3451186 -  -4.1  -2.87931   CTCACCCCCTACAGA                CTGAA AGA TCCAG                ACTGAATATAAGCGT  46 6
     BL05344 NONE
     BL03502 NONE
     BL03503 3448971 .. 3448994 -    -9  -5.61596   AGTGGCATAAAAAAA          GAACCCTTAA AGAT TTAAGAGTTC           AAGTTTCATATTGAT 100 8
     BL03504 NONE
     BL03505 NONE
     BL03506 NONE
     BL03507 NONE
     BL03508 NONE
     BL03509 NONE
     BL03510 3445157 .. 3445171 -  -5.7   -5.1287   GTTAGATTTAAAAAA               GAAGC ATAGA GCTTC               CCTTTATACTGTCTT  81 29
     BL03511 NONE
     BL05343 3444593 .. 3444612 -  -7.1  -5.29385   AACTCAACGAAAAAA            GACCGGC GATAAA GCCAGTC             TTAGAAAAATATTTG  90 26
     BL03512 3443810 .. 3443823 -  -4.5  -3.30441   CAGCAGTTGCGAGAA               GGCCA GGCA TAGCC                CCGATTATTTGGATT  52 45
     BL03513 NONE
     BL03514 NONE
        lytG NONE
     BL03516 NONE
     BL03517 NONE
     BL03519 NONE
     BL03520 NONE
     BL03521 3433656 .. 3433670 -  -4.9  -5.48213   GAGGCAAAATAAAAA               CACCC TTATT GGGCG               CTTGGCATTCCTAAA  87 16
     BL03522 NONE
     BL05342 3433032 .. 3433049 -  -9.1  -5.63517   GTTTTAAATAAAAAA             GGCTGCC AGCC GGCAACC              TCATTTCGTTAACCC 100 26
       blyAB 3431894 .. 3431911 - -11.3  -3.41989   ATTTATAAAATCTAA             GCCCTCT TGAA AGAGGGC              CTTTTGATTACTTCA  85 33
     BL05341 3428651 .. 3428673 -  -5.7  -5.42259   GCATTGCCAAAAAAA           GTTCCTTTT CAAAT AAAAAGAAC           TTTTTTTGGAGCTCA  89 38
     BL05340 NONE
     BL05339 3427619 .. 3427632 -  -9.5  -5.08824   GTTTCATTTAAAAAA               CCCCC ATTT GGGGG                TTTTTATTGTGCATA  93 344
     BL05337 3426338 .. 3426381 -  -4.2  -4.96848   GTGCCCATAGAAAAA CACCCTCCTAAGAATCATATT GTATT AATACGATTC--AGG-GGGTG TTTTTTCCTTGTCTC  71 65
     BL05336 NONE
     BL05335 3424954 .. 3424965 -  -5.8  -4.12279   TAAAGTCAAAGCAAA                CAGC AAAG GCTG                 GGGAATTTTCATTCT  66 228
        yvrI NONE
       yvrHA 3419210 .. 3419226 -  -2.3  -3.95852   ATTCCATTAATCAAA              TGTTAGA AAT TTTAACA              CTTCCGGCGGCTTTA  51 61
     BL00834 3417985 .. 3418017 -  -9.2  -5.55769   TTTCAGAATAAAAAA      GGAACGCCCCGA TTTTTCAGG TCAAGGCGTTCC      TCCATTCAATCCGAA 100 105
        acpD 3417132 .. 3417160 - -14.7  -5.18866   CTTAAACAAATAAAA        CAAAACCGCGGAT ATG ATCCGCGGTTTTT        TCAAAAAGTCCTGCC 100 26
     BL00832 NONE
     BL00831 3414675 .. 3414706 - -12.4  -5.96521   AGCAAGCAAAAAAAA      GCATATGATGCAGA AAGA TCCGCAGCATATGC       TTGCCCTCATACTTG 100 32
        yvnA NONE
     BL00829 3413363 .. 3413392 -  -8.7  -3.54129   GATAGGCGCGGCAAA       TCGCGATCCT-GAA GCG TTCGAGGATCCCGA       CAAGTTCAACATTCA  69 278
        yvmA 3409910 .. 3409934 -  -9.2  -4.86621   ACCTGTAATCAAAAA          GCTGCCCGGC TTAAG ACCTGGCAGC          TTTTTTGTTTGGTTC  90 11
        yuxG 3406241 .. 3406258 -  -8.3  -3.57144   CTTTGTATTCTGAAA             GGGCGGC CGAA GCCGCTC              CTTATCAATTACCTT  72 34
     BL00814 NONE
     BL00813 NONE
        yulC NONE
        yulB 3402268 .. 3402279 -    -3  -4.07568   CGCCTGTTTTTAAAA                TCAA GTGC TTGA                 GAAGTTTTGTTTCAG  55 37
     BL01896 3401616 .. 3401647 -  -9.4  -5.04987   AACATGTCTAAAAAA      GAGACAACCCCGAA CTGC TGCGGGGTCATCCC       TGCATATTATTTGTT  93 32
        yvgZ 3401186 .. 3401196 -  -4.6  -2.84634   TTTTATATTACCATA                 CCCC TGT AGGG                 TATTTCAAGAAAACG  48 58
        copZ NONE
        copA NONE
     BL05333 3398271 .. 3398294 - -15.4  -5.13344   ATACTAATACAAAAA          GCCGGATGTT CTTT AACATCCGGC           TTTCTCAGCAATTCA 100 38
     BL03007 NONE
        bdbD NONE
        bdbC 3378546 .. 3378566 - -12.7  -6.08342   TAAGAAATAAAAAAA            GAGCATTGT CAG ACAATGCTC            TTTTTACTCGTCTTT 100 29
     BL03004 3377638 .. 3377663 -    -6  -3.84451   TTTTCGAAAGGGAAA         GCGGAGGGCG GGCACA CGCCATCTGC          ACGTATACATTTTTC  64 340
        yvgT 3376583 .. 3376611 - -12.6  -5.16206   AAATCAATATAAAAA        GCCGATTTTTCA ATCAA CGAAAAATCGGC        TTTTTTCTATTCAGC 100 36
     BL00699 3374097 .. 3374123 - -18.2  -3.12874   ATATATATGATGGAA         GAAGAGAGTGAC GGC GTCACTCTCTTC         TCGTGTACATATCAT 100 15
     BL00700 NONE
        yvgN 3370402 .. 3370425 - -15.4  -5.05505   ATGAGAAATGAAAAA          TCCCGGGTTT ATAA AAACCCGGGA           TTTTTTTATGATTAT 100 37
        yvsH 3364033 .. 3364066 - -11.1  -4.90266   GGCAGGAATCAAAAA     GCCAGCC-GATCTTCC GCT AAAAGACCCGGCTGGC     AAAGAGCTTTATCAC  93 37
        fhuB NONE
        fhuG NONE
        fhuC 3360943 .. 3360963 -  -9.8   -5.8187   CATGGAATAAAAAAA            CAGACATC TGTCC GATGTCTG            TCCAGATTGTTGACA 100 76
        yvrH NONE
        yvrG 3358263 .. 3358291 -    -9  -4.66537   TTTCTCAACATAAAA       GAAGCCTAAAGGC AATA ACCTTT-GGCTTC        TTCTTTTTCATACCG  89 42
        uxaC 3356681 .. 3356693 -  -4.8  -4.72986   TATTTCCATGAAAAA                GCAG CTCCT CTGC                TAGCCAATTTGTGAA  74 42
     BL00709 NONE
        exuR NONE
        uxaB NONE
        uxaA NONE
     BL00713 3349835 .. 3349856 - -13.1  -5.45802   GCGTTAAAAGAAAAA           TCCTCTGCA TGTC TGCAGAGGA            TTTATGTTTAGGCTT 100 33
     BL00714 3348026 .. 3348047 - -14.5  -3.76952   TCGATTTAACCGAAA           TCCTCTGCC GGTC GGCAGAGGA            TTTTTTCCTTTTGGT 100 40
        yvrC NONE
        yvrB NONE
        yvrA 3342795 .. 3342810 -    -9  -6.04419   AAAACAATAAAAAAA              CCTGTC AAAA GACAGG               TCAATTTAATCTTTT 100 31
     BL00719 3341650 .. 3341660 -  -3.2  -3.37522   ATTTGATCTAAGTAA                 TCGC CGA GCAA                 ATTGAGTGAATGTGG  48 93
     BL00722 3339784 .. 3339812 - -11.1  -4.91873   TATATGAACTAAAAA        GAAGAGCCTCC TTAATCG GAAGGCTCTTC        TTTTTTTATGCATGC  93 31
        yvqK 3338190 .. 3338215 - -13.4  -4.91511   AGTTTACGACAAAAA         GCCGTTTTCC CCTGCC GGAAAACGGC          TTGATTTGATCAATC 100 80
     BL00724 3337140 .. 3337167 -   -15  -4.82901   CCGCTCGCATAAAAA        GACCGCTCATCTC AGC GAGA-GAGCGGTC        TTTCTGCAGGTTGCC 100 44
        yvqI NONE
        yvqH 3335899 .. 3335915 -  -9.4  -3.44553   TCAAAAATTGCATAA              GGGGCT GTGAG AGCCCC              TATTCGTTTATGCAT  77 33
        yvqG NONE
        yvqF NONE
        yvqE NONE
        yvqC 3332460 .. 3332479 -  -6.4  -4.59853   GGAACGGCTGAAAAA            CGGCTTTC TTGA GAAAGCTG             TTTTTTGTTTGATCA  77 38
     BL00731 NONE
        fumC 3326605 .. 3326627 - -14.9  -5.08255   ATCCGCAAAACAAAA           CCGGCTGCA ATGCA TGCAGCCGG           TTTGTTGATTATGCT 100 34
     BL00733 3324847 .. 3324863 -  -5.9  -4.31329   TGAAAAACTTGAAAA              GAAAATC AAG GATCTTC              TTTATCTGACAAAGC  72 516
        htrB 3321678 .. 3321697 - -13.6  -4.90136   AAGTAATATGAAAAA            GCCATGGC GTTT GCCATGGC             TTTTATTTATGATTT 100 32
     BL05330 3318932 .. 3318954 - -11.3  -5.95539   GGGCAAATAAAAAAA          CG-GCCGGCT TGTG AGCCGGCTCG           CCTCTTCCCTTATCA 100 43
        yusX NONE
        yusW 3316521 .. 3316545 - -15.9  -5.27477   ATCTTAAGCAAAAAA          GAGCATTTCCA GTT TGGAAATGCTC          TTTTGTTTATTTTCC 100 32
        yfiZ NONE
        yfhA NONE
        yusV NONE
     BL02182 NONE
        yusU 3311486 .. 3311509 -  -9.7  -5.80003   TCAATAAACAAAAAA          TAAGCAGAG GAATCT CTCTGCTTA           TTTTTTCTGATTAGC 100 23
        yusL NONE
        yusK NONE
        yusJ 3305024 .. 3305043 - -10.7  -3.92602   TTAACAGCTCAGAAA            GCCCTGC ATTAAA GCAGGGC             TTCTCGTTTAAACGA  86 33
        yusI NONE
        gcvH NONE
        yusG 3303812 .. 3303831 -   -10  -5.42259   TTACTTGTAAAAAAA            GGCAGTGA ATAT TCACCGCC             TGACTTGATTAACAC 100 34
        yusF NONE
        yusE NONE
        yusD 3302290 .. 3302317 - -14.2  -5.32565   CAATCAACGAAAAAA        GCCTTTCTGCAC ACAT GAGCAGAAAGGC         TTTGGAAAAGTCTGG 100 338
        yusC NONE
        yusB NONE
        yusA 3299657 .. 3299680 - -12.5  -5.10077   AAATACGCGAAAAAA          CCCCGGTTT TCTCCG AAACCGGGG           TGTTCTTTCATTTAC 100 37
        yurZ 3299091 .. 3299114 -  -2.4  -3.17075   CGGCCGTGAATTCAA          GGTCAAGC TGATCTTG GCTTGAAC           AAATAATGAATCATC  43 128
     BL05327 3298897 .. 3298916 - -12.2  -3.45032   TAAGAACATGGAGAA            GGACGGAT CGGC ATCCGTCC             CCCTCGCGTTTTATC  89 36
        czcD 3297798 .. 3297810 -  -3.3  -4.77567   ATTGGGACAAGAAAA                CTTCC CGG GGCAG                AAAAGCGGAATTTAT  67 76
        yurY NONE
        yurX NONE
         csd NONE
        nifU NONE
        sufB 3292319 .. 3292336 -  -3.4   -3.9793   AGCTAAAGAAAAAAC             CGCAGA TACATT TCTACG              CCTTTTAGAAAATCG  56 133
     BL02161 3290795 .. 3290805 -    -4  -3.50854   ATAATAATCAAGTAA                 TCAA AAT TTGA                 GGTTTTAATAATGCT  52 99
     BL02160 3289907 .. 3289917 -    -4  -3.50302   CCATCATAAAAGAGA                 TCAA TGC TTGA                 TGACAATGTAGCGCT  52 15
     BL02159 3288903 .. 3288916 -  -5.2  -2.70923   TTGCAATATGATAAG               CGGC TGAAGC GCCG                AGGATGCCGCTCCGA  49 125
     BL02158 3287789 .. 3287811 -  -9.2  -5.72254   GTAAACAAGAAAAAA           GTTCACTCGA AGC TAGAGTGAAC           TTTTTTCTGCACGTT 100 44
     BL02157 3286509 .. 3286523 -  -4.9  -5.83226   AATTGAACAAAAAAA               GCGCC TGCTC AGCGC               TCTTTTTTCAAACCT 100 292
     BL02155 3282884 .. 3282899 -  -8.2  -5.63517   TGGGTAAATAAAAAA              GCGGAG ATTC CCCCGC               CTTTTTATCCATTTA 100 38
         blt 3281515 .. 3281532 - -12.7  -5.31275   TTTCACCATAAAAAA             GCCGGCA TATG TGCCGGC              TCCCTTATACTTTTT 100 30
     BL02153 NONE
        pucG 3277046 .. 3277063 - -11.3   -5.9873   TCATCACAAAAAAAA             CAGCCTG ATCG CAGGCTG              TTTTTCTGCACTAGT 100 138
     BL02151 3275027 .. 3275046 - -13.6  -4.87626   CTTGAACATGAAAAA            GAAGCCGG ACAT CCGGCTTC             TTTTAACGGGCTTTC 100 28
        yunF NONE
        yunE NONE
        yunD NONE
        yunC 3271408 .. 3271446 -  -8.3   -4.4078   TCTTCGCAAGCAAAA  TCCCCCCTTACA-TCACA AGTG TATGCTTGTAAGAGGGGA   TATACGATTCAATCA  85 48
        yunB 3270591 .. 3270617 -  -8.1  -5.40072   GCCGCGCGAAAAAAA         GCATTCTGC CTGATGTTT GCAGAATGC         CTGGAAATCATTACT  93 36
     BL02145 NONE
     BL02144 3268752 .. 3268792 - -10.7  -5.63517   CTTCGAAAGAAAAAA  TAAAAGACATCCCTATT TCAAAAG AATAGGGATGTCTTGCA  CTTTAAGAGGTTAGC 100 36
        lipA 3266589 .. 3266609 -  -9.7   -5.4593   TGAAAATAAGAAAAA            CGCCAGC GCATATG GCTGGCG            TTTTTTCATCCAATG 100 41
        yutD NONE
        yutE NONE
        yutF 3264280 .. 3264302 - -13.6  -5.54894   AAGCCATTAAAAAAA           CACTTGTCTT TAA AAGACAAGTG           TTTTTTGCGTTAGAC 100 35
        yutH 3262593 .. 3262626 -  -7.6  -3.70742   AAAATGTTAACAGAA     GAAAAGAACACC GCGAAGCTAT GGTGTCCTTTTC      AGCCAATTGACAGGC  68 10
     BL02138 3261525 .. 3261554 - -10.8  -4.63486   ATTTTTGTAAGAAAA       TCTTCCGAGCCGC TCAGG GCAGC-CGGAAGA       AACGTCAAATCTCGG  91 30
         hom NONE
        thrC NONE
        thrB 3258026 .. 3258040 -  -3.5  -5.96894   AGGCAAACAAAAAAA               GAGCC GAAAA AGCTC               TTTTTTCGTTAAACA  90 34
        yuxL 3255753 .. 3255771 -   -16  -3.36671   ATTTTAATTTGAGAA             GGCTGCCG TAA CGGCAGCC             TAAATTGTTGACAAA 100 235
        yuzD 3254954 .. 3254981 -   -20  -5.49579   TCATAAAAAATAAAA        CAGCAAGGGGCA TGTC TGCCCCTTGCTG         TTTATCATGCAGGCT 100 30
     BL02132 3254347 .. 3254365 -    -3  -4.41494   CATGCCGAATGAAAA             GCGGATGC ACG GCATCATC             TTCTTCCCTAAATGG  62 269
     BL02131 3252463 .. 3252478 - -11.8  -5.60993   GCTTTCATAAAAAAA              GCGCCG CTGG CGGCGC               TTTTCGAAGAGAGCT 100 263
     BL02130 3251596 .. 3251610 -    -7  -2.80236   AATTCAAGCTGAAAG               GCGTCC TCG GGTCGC               TCGGCAAAAAAGCCG  57 243
        yuzB 3250120 .. 3250141 -  -5.1  -5.14563   CTTTGCATGAAAAAA           CGAGATCAC CAAG ATGACCCCG            TTTTTAAATGAGTTC  79 29
        yutK 3248730 .. 3248765 - -19.3  -2.87132   CCCGTTTTTCATACA    TAAAAGCTCCCTGCA TTCATT TGCAGGGAGCTTTTA     TCATGTTATCCGATA 100 31
        dapF NONE
        yutM NONE
     BL03148 3246602 .. 3246625 -    -9  -4.07618   TGTGCAACAAGGAAA          TGATA-AGCGG AAG CCGCTATATCA          CCTCTATCACCAACA  78 173
     BL03147 3246080 .. 3246110 -   -17  -5.59962   GAAAACAAATAAAAA       TGAAAAGGAGCCTG ACA CCGGCTCCTTTTCA       TTATATGATATTCAA 100 26
        yumB 3243370 .. 3243391 - -11.6  -5.27938   AGCCTGAAATAAAAA           GCCTGCAG AGGAAG CTGCAGGC            TTCAGCGTGTCGACA 100 156
        yuiA 3243078 .. 3243089 -  -2.2  -3.63895   GTCAATCATTGGAAA                GCTG TGAT CAAC                 GGTCTTTTCCTGTTC  49 21
        yuiB 3242667 .. 3242688 -  -5.1  -5.47399   TTAACCGCAAAAAAA           CCCTCTCCC TTGA AGAAGAAGG            CTTAAAACATTTGAT  87 27
        yuiC 3241858 .. 3241882 - -11.6  -5.72207   TGTAAAGCAAAAAAA          CGTTTAAGAC GCCAG GTCTTAAACG          TTTTTTCTTATTCTT 100 33
        pepA 3239688 .. 3239707 -  -8.6  -5.60993   TTTTCCATAAAAAAA            TCCCCTTC TAGC AAAGGGGA             TGAAAGACTACAAAT 100 33
        yuiF 3238209 .. 3238229 - -11.2  -5.82281   AAACATAGAAAAAAA            TTCCCCTC GTTTT GAGGGGAA            TTTTTTTAAAGAACA 100 31
        yuiH NONE
     BL03011 3236563 .. 3236593 - -12.6  -5.56568   ATAGCATCAAAAAAA       CAGAGCCTCGGAAA ATA TGCCCGAAGCTCTG       TCTTTTTTTTATGAT 100 34
     BL02624 3232439 .. 3232461 - -15.6  -5.03314   CCTATGCGCAAAAAA           GCCCGCCTCT CTT AGAGGCAGGC           TTGTCTTGATCAGCC 100 35
        yukE 3231843 .. 3231860 -  -2.7  -2.76261   TTCTAATCTGTAAAT             TAGCC GCGGATTT GGCTA              GCGATGTCTTGGTCA  42 7
        yukD NONE
        yukC NONE
        yukA NONE
     BL02619 3222594 .. 3222632 - -16.2   -4.1899   CGATCGGAGTGAAAA   GAAAGAAGGAGAGCATGA CTG CCATGATCCCCTTCTTTC   CCCATTTCGCATTAC 100 37
     BL02618 3222112 .. 3222126 -  -3.4  -3.82321   CAGCCAACCAAAAGA               CAGCCG CAC CGACAG               CACCTTACAGAACCT  54 65
     BL02617 3221250 .. 3221275 - -11.3  -5.72622   TTGATAAATAAAAAA         CAAGCACAATCG ATT CGAT-GTGCTTG         TTTTTTTATTTTTTA 100 38
     BL02616 3220531 .. 3220547 -  -4.4   -4.7254   ACCTTTCAGGAAAAA             CGGC-AG ACAA CTCGCCG              TTTAACAGGACGATC  71 100
     BL02615 NONE
     BL05321 3215913 .. 3215941 - -12.5  -5.34555   TTATACTATAAAAAA        GAAACAGCCTCTT TAA AAGAGGCTGTCAC        AGGTTCAATGACTGG 100 22
     BL02614 3215598 .. 3215616 -  -6.7  -4.26076   GTATGCCCACGAAAA            CAGCGGGC ATGA GCCCG-TG             CTACATTTCGGTCAC  73 37
     BL02613 3215076 .. 3215117 -  -5.2    -3.557   AAAAAACAAAAACCA CGGG-TTCGGGAC-CGCCTT GCGG AAGGCGCGTGCGAAAACCCG CACCTCATCTCTTGT  56 30
     BL02612 NONE
     BL02611 3212833 .. 3212858 -  -7.7  -4.74706   CTTAATATTGAAAAA         CAGATAATCCC CGAA GAAATTATCTG          TTTCAATCCCCAGTT  84 66
        yuxH 3211469 .. 3211494 -  -9.7  -5.78622   TTAGCGCAAAAAAAA         TTCCGGTCCCT AAGA AGGAGCCGGAA          TTTTTTTATAAGAGC 100 31
        degQ 3210462 .. 3210480 -  -8.2  -6.02914   TGCACACAAAAAAAA             GACTTGTC TGA AACAAGTC             TTTTTACGAGGTTTT 100 29
        comQ NONE
        comX 3209242 .. 3209254 -  -2.7  -3.39856   TAGATAGTTAAGGAA                GAATT TTA AATCC                AAAATCCTCCTCCAC  46 18
       comPB 3207996 .. 3208030 - -10.8  -4.21922   TCAGGCAAAATTAAA     CTACCTGTCCCC ACTGGAATACA GGGGACAGGCAG     CATAGGTGTTTTTTC  90 60
       comPA 3205563 .. 3205578 -    -9  -5.37043   ATTTTATAGAAAAAA              CTTGGC GGAT GCCAAG               CAAAAATGTTAACTA  95 45
        comA NONE
        yuxO 3204431 .. 3204459 -   -14  -4.87665   TCCTATTTATAAAAA        GAAAACTCGCCC CTAAC AGGCGAGTTTTC        TTTATGTTTACGATG 100 33
     BL05316 NONE
     BL05315 3194768 .. 3194780 -  -7.7  -3.15008   CTGTAGAAGAAATGA                TCGGA CGA TCCGA                GATCGTGAACCGCTA  62 520
     BL02600 3189715 .. 3189746 - -13.1  -5.67063   TTTATCATAAAAAAA     CCGGAGCCGCCGGAC AAAC GTCCG-CG-CTCCGG      TTTTTTGCATGGCTC 100 39
        kapD 3185169 .. 3185191 - -12.1  -4.06419   TTCCTGCACAAATAA           CCCAATCTG TTTGT CAGATTGGG           TTTTTTATGTGGCGT  91 30
     BL02598 3184449 .. 3184461 -  -4.7  -4.07568   CTCTCTGTTGTAAAA                GACGG ACT CCGAC                GTCTGAAGACCGCTT  61 75
     BL02597 3182709 .. 3182724 -  -3.9   -3.9941   TTGTCGATAAGGAAA              GCCGC AGGCTA ACGGC               CGGCTTTTCCCCGCT  59 18
        yugE 3182355 .. 3182368 -  -9.5  -5.82172   ATGAACATAAAAAAA               CCGCC GGTT GGCGG                TTTTTAAATTCTGTT 100 40
        alaR NONE
        alaT 3179566 .. 3179606 -  -9.9  -3.63266   AAAACCGAGTTGAAA  GGGGAATACTAAAGAAC AACTAAG GCTTTCTAGTATTCCCC  CCTTATGTTGATGCG  79 63
        yugI 3178824 .. 3178841 - -12.7  -5.41746   AATGCGTTAAAAAAA             CTCCGGC TTTT GCCGGAG              TTTAAGATTGTTGAC 100 235
        yugJ 3177234 .. 3177265 - -12.4  -4.35992   CATAACAATAAACAA      CGGCTCAAGGAA TGGCGGTT CTCCTTGAGCCG       TCAAGAAATCTTATA 100 36
         pgi 3175593 .. 3175622 - -14.4   -4.4773   TCATACGAATTAAAA       CAGCCTCCGGGAC AATAA GTCC-GGAGGCTG       TGTTTTTTCAATTAT 100 37
     BL02590 NONE
        yugN 3172903 .. 3172938 -  -8.4  -2.72613   AAACGCTAAAGGAAG    GTCCCCTGATGGAA AACATTCA TTTCATCAGAGGAC     ACGCAGCGGATGATG  65 516
        yugP 3170972 .. 3170995 -  -9.6  -5.50499   GGATATTCAAAAAAA          GCCCTTACCA AATA TGGTAAGGGG           CCACCTCCTTAAAAC 100 47
        yugS 3169652 .. 3169673 - -13.7  -5.28481   CATCGAACTAAAAAA           CAGCCGCGG CCAA CCGCAGCTG            TTTTTAAAAATCCGT 100 29
     BL02586 3168676 .. 3168702 - -15.3  -4.21141   TTGGAATAAATTAAA         CACCGCTCTTT TTGCG AAAGAGCGGTG         CAAATCCATCAGCGG 100 34
        yugT NONE
        yugU NONE
        yrpB 3163698 .. 3163711 -  -5.9  -3.03124   TTCGATCCCTCAAGA               CCGCA GTGG CGCGG                AGAAAATGCTATTTT  53 186
       mcpAB 3161017 .. 3161035 - -10.3  -5.20154   ATAGAACTGAAAAAA             GAGGCTG ACCAG CAGCCTC             TTTTCATCAAATCTT 100 32
       mcpAA 3158882 .. 3158902 -  -8.3  -5.73672   AAATAACTAAAAAAA            CATCCGG AGGAAAA CCGGATG            TTTTAAAGCTATTCA 100 34
        mcpB 3156767 .. 3156788 -  -7.2  -4.07568   TTTTCCCGGGCAAAA           GGCTGCCG GATCGG CGGAAGCC            TGATGTTTAGTCAAT  73 32
        yraA 3156098 .. 3156131 - -10.4   -3.7829   ATCACATGTAGCAAA    TGAGCCGCCCCGGCTC GAAT GAAC-GG-GCGGCTCA     TCTGTTTTAGGACTG  80 32
     BL02577 3153731 .. 3153746 -  -3.2  -3.21034   TATTTATATTAAAAG              CCGATT ATGC AAGCGG               GATTCAGACTTCTTC  46 29
        uppP 3152805 .. 3152826 - -13.1  -4.79352   TTACCCATAACAAAA           CCGATTTCC AGCC GGAAATCGG            TTCGCATTTTCACTC 100 41
     BL02575 3151859 .. 3151888 -  -8.6  -5.85425   GAAATAAATAAAAAA       GAGACTGATGCA AAAAAA TGCAACAGCCTC        TTCTTTTTATGAAAT 100 32
     BL02574 NONE
     BL02573 3148542 .. 3148556 -  -5.6  -3.56562   AAAGGCATCAGACAA               CCGTCA TAA TGGCGG               GGAGGGGGCTTTAGT  58 40
     BL02572 NONE
     BL02571 NONE
     BL02570 NONE
     BL02569 NONE
     BL02568 NONE
     BL02567 3143385 .. 3143402 -  -9.9  -5.83226   AAGGCAACAAAAAAA             CCCTTGA ATGA TCAAGGG              TTTTAAAGATGGAGC 100 345
        alr2 3140518 .. 3140545 - -13.6  -5.59564   ATAAACGCAAAAAAA        TAGGATTCTCCC GGCC AGGAGAATCCTA         TTATACACACCAATA 100 142
     BL02565 3139528 .. 3139560 - -14.4  -3.53091   ACCGCGCGGCTTAAA     TAGGAAAAACGCCCG GCCC CGGGCGTTTTT-CTA      GATTTATGTTTATTT 100 35
        gbsA NONE
        gbsB 3134162 .. 3134188 - -18.8  -4.81249   TCTCAAATTGAAAAA         GCCCGCTGTGTG CTG CACACAACGGGC         TTTTTCAATTTTTTC 100 39
     BL02562 3133473 .. 3133497 -  -9.9  -3.72051   TGTAATAAGCGGAAA          GCCCCGGCTCT TAG AGACTCGGGGC          TTTTCATCCGCCTAG  79 37
     BL02561 3131948 .. 3131958 -  -8.2  -2.75844   GCGCGGACTTTAAAG                 CGCC TTG GGCG                 TTTTCCCTTTCACCG  62 9
     BL02559 3126336 .. 3126367 - -11.8  -4.83615   CACTCCTTATAAAAA      CTTCCCATTCTA TACAGACT TAGAATGGGAAG       TAAAATGTTAAGCCG 100 33
     BL02558 3125681 .. 3125706 -    -9  -5.84432   GATAACATAAAAAAA         CAGCGGATTC GCCTGA GATTCCGCTG          TTTTTTATGTTTTAA 100 30
        araR 3123492 .. 3123507 - -10.4  -4.72029   TTCAATTTAATAAAA              GCTCCG AATT CGGAGC               TTTTTAAAGGATCTA  93 58
        glgB NONE
        glgC NONE
        glgD NONE
        glgA NONE
        glgP 3107350 .. 3107380 -  -7.7  -2.76964   TTATACTGAAGACGA      CGACTAAGCCCC TGACCAGC GGGGCTTAGT-G       TTTTTAAATTCAATG  62 35
        menF NONE
        menD NONE
       menHA NONE
        menB 3100445 .. 3100473 - -13.3   -4.5442   TCTTGAATGATAAAA        GAAACAGCTCAGT CGC ACCAAGCTGTTTC        TCTCTTCCGATTTTT 100 39
        menE NONE
        menC 3097737 .. 3097752 - -10.4  -5.44119   TTTATGTTAAAAAAA              CCGGCT AGAA AGCCGG               TCCAAACGAGAAGGG 100 124
       rpmE2 3094395 .. 3094412 -  -6.9  -5.86965   ATGGACGAAAAAAAA             GGCCGGA AACA TCCGGTC              TTTTTAATTTATTAA 100 37
        ytiB 3091304 .. 3091316 -  -5.5  -3.06696   TCCCGGCGGAATAGA                TCCCG TTC CGGAA                AAAAAGCAAAAGGAT  53 40
        luxS 3090455 .. 3090486 -  -7.3   -5.4505   TTTGTGAACAAAAAA      TGAAAACCGGCTC TCTTAT GAGCCGGTTTTTT       TCAATCATTTTACCC  93 35
        ytkA 3089916 .. 3089932 -  -6.5  -2.73309   CGGGAAGAAGAACAG              CCCCATC AAT GATGGTG              GGCTTCTTCTTTTTC  54 14
         dps 3089188 .. 3089206 - -12.4  -5.63645   CGAAAACACAAAAAA             GCTCAGGC ATT GCCCGAGC             TTTTCCTTACCCTAA 100 32
        ytkC NONE
     BL03287 NONE
        ytkD 3087595 .. 3087610 - -10.4  -5.30189   TATAACATGAAAAAA              CCCTGC AAAT GCAGGG               CTTTTTATTTGATGA 100 30
     BL03289 NONE
     BL03290 3083798 .. 3083823 - -11.2  -4.71223   GCATAATACAGAAAA         GCCAAGGACGC TATCC GCG-CCTTGGC         TTTTTTTAATTCGTG  95 31
        metK 3078872 .. 3078897 - -11.9  -4.65895   TTTGCCATCGAAAAA         CAAAGCCGCTT ATTA AAGCGGCTATG          CGGTTGTTATTCTCC  95 32
        asnB 3076738 .. 3076765 - -12.9  -5.61596   ACCGGCATAAAAAAA        GAAGGTTTTCG GTTAAT CGAAAACCTTC         TTTTTTTGGCTTAAA 100 36
        ytpA 3073507 .. 3073517 -  -3.2  -2.90212   CCATTATGTTATATA                 CTGC TCC GCAA                 ACGCTCTGGCCGCTT  44 3
        ytpB 3072370 .. 3072394 -   -10  -4.26189   TTATAAACGGCAAAA          GCTCAAGCCG ATAAA CGGTTTGAGC          TTTTCTTTACGAGCT  89 32
        ytzC 3068935 .. 3068957 - -13.6  -5.40072   CTTTTTTCAAAAAAA           TGAACCCTTT CAA AAAGGGTTCA           TCTTTCATACGATCT 100 23
        ytrA NONE
        ytrB NONE
        ytrC NONE
        ytrE NONE
        ytrF 3064355 .. 3064371 - -11.5   -4.7416   CCAAAACGTTAAAAA              GCCGGCA TAC CGCCGGC              TTTTTTCCTAAAGCT  95 33
     BL00013 3062526 .. 3062543 - -11.3   -5.0916   TTTTCAACATAAAAA             CCCCCTT TTTA AAGGGGG              AATTTTTTTATGATT  95 33
        yttB 3061014 .. 3061032 -    -6  -2.56696   CAAGCAACCAAAACT             TGATGCAG CAT CTTCATCA             CCTTCCTAAAGCCCT  54 243
        ytvB 3060378 .. 3060407 -  -9.3  -5.79588   CTAAAATCAAAAAAA       CTCTCCCATCCCT AAGA AGGGACGAGAGAT        TTCCCGCGGTACCAC 100 319
        leuS 3057836 .. 3057856 - -12.6  -5.04175   GGAATGACAGAAAAA            GCCCCTTC GGATT GAAGGGGC            TTTCGCCATTAATTT 100 34
        yycE 3057181 .. 3057193 -  -3.4   -3.1355   CGCACTGATATCGAA                GAAG GAAAG CTTC                AGGGCACGCTGGTCC  46 162
        yecA NONE
        ytaP NONE
        ytbQ 3053328 .. 3053346 -  -3.8  -4.05669   AAGCGGAGAAAAAGA             TCATCACC TTA GAAGATGA             TACGTCAGTCTTCAT  59 30
        ytcP 3052347 .. 3052357 -  -3.2  -2.52896   TTATCCTTTAATTGA                 CCCT AAA AGAG                 CGCCTTTTGCAAAGT  42 0
        ytcQ 3050622 .. 3050647 -  -9.1  -4.38154   ACATTGTTGACAAAA         TCCCAAAACGA CTTT TAGTTTTGGGA          TTTTGTCATCCTTTC  86 188
       lplBA NONE
        yteR 3045918 .. 3045951 - -12.6  -2.86271   CTGCTATTAGAAGGA     CGGAGAAAGCGAAGT TTTTC ACTTCGC-TTCCCCG     CAGGAAAAACGGCCG  83 10
        yteS NONE
        yteT NONE
        yteU NONE
     BL00029 NONE
        rapA NONE
        ytwF 3041313 .. 3041336 -    -9  -5.95539   TTTTAAATAAAAAAA          CTTCTTACCT GTAC AGATAAGAAG           TCAAATCCGCTTATT 100 36
       cse60 3040961 .. 3040983 - -12.1    -4.564   AAGCGTAAATGAAAA           CAGCTCTTC TCTCT GAAGAGCTG           TTTTTTTATGTCCTG  95 31
        ytgP 3036038 .. 3036063 -  -3.3  -4.96848   TTTTTTACATAAAAA         GAAAAGCC-CTT TTT AGGAGGCCTTTC         TTTTGAAAAAGCGAT  70 12
        ytzF 3035232 .. 3035257 - -11.3  -5.22289   CATCAAACATAAAAA         GCATCAAACTT GGTT AAGTTCGATGC          TCCACAAACCCATTT 100 56
        ytjP NONE
        yncE 3031286 .. 3031303 - -12.7  -5.27779   TTTAACAGCAAAAAA             GCCGCTC TCTA GAGCGGC              CGTCTATGTTGTGCT 100 39
        ytlP NONE
        ytlQ NONE
        ytlR NONE
        amyX 3025031 .. 3025070 -  -3.7  -5.31519   ATATTCAAATAAAAA GACGGCTATTG-AGAGTCA TTTG TG-CTAAACAATAGCCGTC  TTTTAAATTTTAGCG  78 68
        ytmP 3023752 .. 3023766 -  -7.8  -5.37593   TTCCAAAGCAAAAAA               GACCGA AGA TCGGCC               TCCGGGTCTTTCGCG  93 380
        ytmQ 3023000 .. 3023020 - -11.2  -5.72207   TTGAAAGCAAAAAAA            CAGACTGC AGGAA GCAGTCTG            TTTTTTTATGTTCGC 100 31
        ytnP 3022033 .. 3022060 -  -2.8  -4.07568   GTCTTCCTTTCAAAA        GTTAGTTACCCTT AGA ATGGATAAC-AAC        AAAGCAAACCATTCA  55 50
        malS 3020289 .. 3020311 - -14.9  -5.20216   CATAGCATCAAAAAA           GATGCGGCC ATCAG GGCCGCATC           TTTTTATATGGCGCG 100 29
        ytoP 3018717 .. 3018748 - -10.2  -4.56597   TTGTTTTTCCAAAAA      GAAACCCTGGGC GTTAAGCA GCACAGGGTTTC       TTTGTTCACTCATTT  91 31
        ytpP NONE
        ytpQ NONE
        ytpR 3016124 .. 3016149 -  -6.8   -5.4505   CCTCCGAATAAAAAA         GCCGCCAAGT TTGTCT ACCCAGCGGC          TTCTTTTTACATCTA  93 68
        ytpT 3013149 .. 3013162 -  -9.5  -4.35675   AAAAACGGATTAAAA               CGCCG CTGG CGGCG                CTTTAATATACGGCG  90 78
        murC 3011619 .. 3011640 -    -3  -5.29782   CATATGTACAAAAAA           GCAGCG-GA TTGAC TCACACTGC           CTTTTTCTTGTTATG  75 36
        ytxG NONE
        ytxH NONE
        ytxJ 3010249 .. 3010285 - -15.3  -3.32279   CATCATAACAACATA    GAAAACGGCCAAAACGC TAT ACGTCTTGGCCGTTTTT    AGCAGCGGATTATCT 100 35
     BL00055 3009679 .. 3009694 -  -6.2  -6.22691   GAAGAATAAAAAAAA              GAATCA TGTT TGATTC               TTTAACTTGATAACC 100 27
        aroA 3008378 .. 3008397 - -13.6  -5.55698   GACAACGTAAAAAAA            GGACCGCT CGCG AGCGGTCC             ATAAACAAATCTTAT 100 37
        ccpA 3007026 .. 3007068 -  -4.4  -4.42238   CCAGCTCAAGGAAAA GAAAGCAAGCAATTCAC GAAAAAAGCT GTGAAC-ACTTGCTTTC TTTCTCGTTTATTTA  66 48
        ytxD NONE
        ytxE 3005462 .. 3005483 -    -8  -4.60797   GCGGCACACAGAAAA           GGCCTTGC TTTTGT GCAAGACC            TTGCTTTCTTCTCAT  82 40
       acsAA 3000797 .. 3000822 - -13.3  -5.07652   TTTTCCAAAATAAAA         CGCCCCTTCGC AAAA ACGAAGGGACG          ATAAAAATCGCGGTA 100 310
        tyrS 2999471 .. 2999490 -   -10  -5.71712   GTTGACACAAAAAAA            CCCTTGCC GTTT GGCAAGAG             TTTTTTTGATTACTT 100 35
     BL00438 2999202 .. 2999221 -   -10  -5.28176   TTTATTGATAAAAAA            GAGGGCCT CTAA AGACCCTC             TACTTCAGCCGCTTT 100 25
        yddR 2997809 .. 2997829 -  -6.9  -5.39221   AGAAGAATTAAAAAA            CAGACAG AAGTTCA CTGTCTG            TTTTTTACGGCTTTG  93 53
     BL00436 2996884 .. 2996917 - -10.4  -5.74122   CAGTATATAAAAAAA     CCCCAATCGCCAGA TGATTT TCTAACAATTGGGG      GCCAATTTACGATAC 100 32
        ytrP 2993447 .. 2993465 - -11.7  -4.27316   GCGTTTAAGCGAAAA             GAGCCGG TAATT CCGGCTC             TTTTTTAATGTGTCA  95 30
        yttP 2992203 .. 2992215 -  -6.2  -3.90744   CGCTTTGTTAAATAA                CGGC GGCTT GCCG                ACGCTCTCTGTACAA  66 5
        ezrA 2989407 .. 2989441 - -10.8  -4.21922   TCAGGCAAAATTAAA     CTACCTGTCCCC ACTGGAATACA GGGGACAGGCAG     CATAGGTGTTTTTTC  90 91
        nifZ NONE
        thiI 2984201 .. 2984212 -    -3  -3.56042   GTATGCAAAAACAGA                CAAA GATG TTTG                 ATTGAATATTCCTTT  48 39
       sspBA 2983855 .. 2983876 -  -9.4   -5.5208   GCAGAACATAAAAAA           GAGTGGGG ATTAAA CCCCACCC            ATTATCCATTGCTTT 100 51
        ytcI NONE
        yxaD 2981680 .. 2981706 -  -5.9  -5.48028   GAAAGAAAAAGAAAA        GGCTGA-TGATC GTCT GACCAACCAGCC         TTTAGCCGCTTATTT  89 35
        yubD NONE
        yhbJ 2979282 .. 2979303 - -13.1  -5.14563   CTTTTCATTAAAAAA           GAGCAAGAC GATC GTCTTGCTC            TTTTTTGCGAATGCC 100 40
        sppA NONE
        yteJ 2976695 .. 2976714 - -10.6   -5.9003   AAAGGAATAAAAAAA            CCCGGCAG TCTT CAGCCGGG             TTTAAAACTCTCAGT 100 36
        ytfI NONE
        ytfJ 2975391 .. 2975415 -    -8  -5.76633   GCAGAGACAAAAAAA          GTTAACTGCT GCAGG AACAGTTAAC          TTCTGGGACTCTGTT 100 59
         tpx 2974755 .. 2974784 -  -2.1  -4.33165   TCAAAGCCATGAAAA       GAGCTCC-GGCA AGATGAA CACCTGGAGCCC       TTTTATGAGTTGAAT  59 41
        ytxK 2973699 .. 2973724 - -10.6  -4.17211   CTGAATATAAAAATA         GATCAGAGAA TATATC TTCTCTGATC          TGCTTATCTTTTTTC  90 29
        ackA 2972274 .. 2972299 -  -9.1  -5.68039   AAATGTATAAAAAAA         CAGCCCTC-CTT GAA AAGAGAAGGCTG         TTTTTTTATTTTTAG 100 37
        moaB 2971628 .. 2971652 - -10.2  -5.93809   TTTTTATAAAAAAAA          CTTCATTCAT TTTTT ATGAATGAAG          TTCAGTGCATATTCA 100 67
        argG NONE
        argH NONE
     BL00415 2968661 .. 2968696 - -20.6  -3.16743   AATCGACAGACGGAA    GAAAGCTGAAGCCCGC TCTT ACGGGCTCCAGCTTTC     TATTGTTTATCTGCG 100 25
        fabG NONE
        ytkL 2967006 .. 2967023 - -10.5  -5.15969   GTTCAACCGAAAAAA             GGACCCG GATT CGGGCCC              TCTAAAACAAATTTA  93 38
        padR 2966270 .. 2966280 -  -2.6  -2.99471   TGACTGCTAGATATA                 TTTA TTA TAAA                 TCGTTGTGCGATTGA  43 73
        ytoI 2964892 .. 2964914 -  -5.5  -4.32482   ACGCATAAGCGAAAA           GAGGGACAC CGACC GCGTCCCTT           AGCTTCTTTCCATCA  70 24
        ytqI 2963475 .. 2963489 -  -7.8  -5.28826   AAACTGCACAAAAAA               GAGGGA CTT CCCCTC               TTATTTGTTTTCTTT  91 26
        dnaE 2958742 .. 2958767 -  -5.6   -4.7254   ATTTTTGATCAAAAA         TGCTCAGGATA CCTGC TAT-CTGAGCA         CGACATTTTTCTCAC  75 15
        ytsJ 2957324 .. 2957364 - -17.7  -3.91412   ATCATATTCGATAAA  CAGCGCGTGACGGCTCT TTAGGCC AGAGCAATCACGCGCTG  ATCAAAAATGGACTT 100 55
        accD NONE
        accA 2955153 .. 2955180 - -12.2  -5.28176   TTCACCCATAAAAAA        TAAACGTGA-GCC AAA GGCCTCACGTTTA        TTTATTTTATCCCAA 100 27
        pfkA NONE
         pyk 2952110 .. 2952151 - -16.3  -2.78712   CGCTGAATTGAAGGA TGACAAAATCCTAAAAC TGAAAAAC GTTTTAGGATTTTGTCA  TAAATCTAAAAGAAG 100 72
        ytzA 2951455 .. 2951492 - -18.5  -5.05577   AAAGGAAATGAAAAA   TAAGCGGCAGCCTGCTT TTCC ATGCGGGCTGCCGCTTA    TCGGGGTTATTTGAT 100 32
        ytwI 2949746 .. 2949762 - -13.7  -5.37593   TTTCAAACTAAAAAA              CCCCCTG AAA CAGGGGG              ACCGCGCACATTTCT 100 39
        citZ 2948110 .. 2948144 -  -7.1  -5.10064   TTCAATATAGAAAAA     CATTTGTTTCCCCCG TTTGG CGGGGGACAAACATG     TTTTTTCATAGATTC  86 116
         icd NONE
         mdh 2945773 .. 2945799 - -15.3  -4.65895   GTTCGCATTCAAAAA         CAGGAAGGCTT GTATA AAGCCTTCCTG         CCGTGTTTATTATGA 100 35
        phoP NONE
        phoR 2942876 .. 2942899 -  -6.6  -6.23317   AGAAAAATAAAAAAA          GGGACGCGCT GTTG ATCGCGTCCG           TCCATATGGCTCCTT 100 131
        polA NONE
        mutM 2939139 .. 2939159 -  -3.2  -3.35275   GAAAGAAGAAAACCA            TCCGTGTG TTGTT CACCCGAA            AAAGAAACATCACAC  48 130
        ytaF NONE
        coaE 2937770 .. 2937791 - -11.6  -5.31059   AGACTAATCAAAAAA           GTGAGCGC GACATT GCGCTCAC            TTTTCAATATTTGAC 100 22
        gapB NONE
        speD NONE
     BL00387 NONE
        ytcG 2933309 .. 2933330 -  -4.4  -4.46212   TTTGTCATGAGAAAA           GAGCTGGA TCAATT TACAGCTC            TTTACCGTTCTTTCT  66 27
        dnaB NONE
        dnaI NONE
        ytxB NONE
        ytxC 2928941 .. 2928969 - -13.9  -5.86976   TTACAAAATAAAAAA        TCCCCGTCCCCCT AAG AAAGGGACGAGGA        TTAATAAACGGAATT 100 307
        thrS 2926939 .. 2926964 - -14.1  -5.29385   AAGCTAAGCAAAAAA         GCATGACTCCC GGGC GGGAATCATGC          TTTTTTCTTGTTTAT 100 37
     BL00381 2925626 .. 2925645 -  -7.8  -5.83211   GAGCAAAATAAAAAA            GGCAGCAA TTGT CTGCCGCC             GTTTACTTATTTGCT 100 32
        lytS NONE
        lytT 2922964 .. 2922998 - -15.8  -5.08824   GTTTTAGCTAAAAAA     CGGCGGTGAAAGAC GAATTAA GCCCTTCACCGCCG     CTGATCATTTTTTCA 100 38
        lrgA NONE
        lrgB 2919786 .. 2919809 -  -7.4  -5.31519   ACAGGCAAACAAAAA          GTGCGGGCAT CGAA ACACCCACAC           TGCGAACATTGCATA  90 258
        infC NONE
        rpmI NONE
        rplT 2918547 .. 2918573 - -13.8  -4.89477   GCTCGAAGAACAAAA         GAAAAAGGCCGG AGC CCGGCCTTTTTT         CAATTATTTATTCAA 100 29
        ysdA 2918166 .. 2918192 -  -3.7  -5.93252   TGGAAAAACAAAAAA         GCAGAAGAG CAATAAAGC CTCGTCTGC         TTTTTTAATTCATCA  90 30
        ysdC 2916480 .. 2916508 - -14.7  -6.28401   CAAAAAACAAAAAAA        GCTGACAGCTTGT AAG ATAAGCTGTCAGC        CTGCTCTTTCATCAG 100 37
       abnAB 2915372 .. 2915390 - -11.6  -5.88565   TTCAGAACAAAAAAA             CCGGGCGG AAA CCGCCCGT             CATCTGCTGTTAATA 100 35
        araA NONE
        araB NONE
        araD NONE
        araM NONE
        araN NONE
        araP NONE
        araQ NONE
        abfA 2905336 .. 2905353 -  -9.8   -5.0538   TTTCATCTGAAAAAA             CCGGCC TCTTCG GGCCGG              TTTTTCAATCATTGT  93 34
        cstA 2902958 .. 2902986 -   -14  -3.94846   GGATTAAAAGCGAAA       TAAACCGGCGGCC AAAC GGCC-CCGGTTTA        TTTGATCATCCAGGT 100 31
        ysgA 2901575 .. 2901597 -    -7   -5.8187   TAGGCAATAAAAAAA           GCCCCTTTTA TAA TGAAAGGGAC           GAATCGTGGCCGTGG 100 312
        pheS NONE
        pheT 2898025 .. 2898050 - -11.1  -5.53288   TCCAATGCAAAAAAA         CCGGTTCCCAA ATGA TCGGGGACCGG          TTTTTCTTTATCCTC 100 33
       pheTA 2893897 .. 2893922 - -14.7  -5.47159   GTTGAAGATAAAAAA         CCGGTTCCCGA ATGA TCGGGGACCGG          TTTTTCTTTATCCTC 100 33
        zapA NONE
        yshB 2890403 .. 2890422 -    -5  -5.75945   AGCCCCGAAAAAAAA            CTTCCCTA CAAA CAGAGAAG             TTTTTACAAAGATCC 100 29
        yshC NONE
       mutSB NONE
        yshE 2885649 .. 2885670 -  -3.6  -4.59773   TTTCATTTTTAAAAA           GGCGCCCC TTTTTT AGGACACC            TTTTTCAAGCATAAA  64 125
        lcfA 2883846 .. 2883871 -  -7.5  -4.47328   AATCGCATCACAAAA         GCATGCCGTCA AAAT CGACGGCAGAC          TTTGCTTTTTCAGAC  78 35
        ysiA NONE
        ysiB NONE
        etfB NONE
        etfA 2880500 .. 2880519 - -12.1  -4.13767   GTGCCTATGTCAAAA            GCCGGCC ATTTCA GGCCGGC             TTTTGATCATGTGCT  91 32
        trxA 2879960 .. 2879978 -   -11  -5.45652   ACTTGTAAGAAAAAA             GCGATCCC TTT GGAATCGC             CTTTTTCACAGGTTT 100 46
        uvrC 2877785 .. 2877808 -  -9.6  -5.60993   TTTTGCACAAAAAAA          GCAACGAGAG AATT CCCTCATTGC           TTTAACCAACAAAAA 100 301
        lysC 2876428 .. 2876451 -  -8.9  -4.71382   ATAACTATGCAAAAA          GGCGGAGACT GCAAA AGTC-CCGCC          TTTTTCTTTTTAAAT  89 35
        sdhC NONE
       sdhAB 2874835 .. 2874851 -  -2.1  -4.07687   ACCGTGTCGTCAAAA              TGCTCCC ATG GGGAGTC              TCCTTCACCTTTTGT  53 30
       sdhAA NONE
        sdhB 2872468 .. 2872490 - -12.1  -4.30576   CTTTGATCATGAAAA           CACCTCTTC GGTTT GAAGAGGTG           CGTTTTTTCGTGTTA  95 38
        ysmA 2871973 .. 2871984 -    -3  -2.70932   TCTCCCTGTCAATTA                TTTC TCAG GAAA                 TGAGTTATTGCCAAG  41 11
     BL00318 2871120 .. 2871132 -  -3.4  -3.60805   AGAGCTGATCTGAAA                CGAA TGGGT TTCG                ATATAGTCGTGATAT  50 147
        gerE 2870814 .. 2870847 - -15.5  -4.59882   TGAAAAAACAAATAA     CCGGT-TCCCTTCTTG ATA CAAGAAGGAACACCGG     CTCAATTTAGAGCTC 100 32
        ysmB NONE
        racE 2869364 .. 2869384 - -11.3  -5.47159   TCTGAATACAAAAAA            CCTTTTCTT TAA AAGAAAAGG            CCATGAAAAAAGCTG 100 62
        gerM 2868073 .. 2868101 -  -6.1  -3.32562   ATAAACCTTTCACAA        TCATTCCGCTCTT CCA AAAAGCTGAATAA        AGAAAGAGGCAGCTT  60 84
         rph NONE
        ysnA NONE
     BL05298 2865462 .. 2865488 -  -9.7  -3.32066   AACAACTTTTTAGAA         TTTTTTTCTTC ACGAG GAAGAAAAAAA         TTCTTCCTCATGAAT  75 33
     BL05297 2864903 .. 2864920 -  -4.1  -4.83615   TAGGCGGCAGAAAAA             GTCAGTT GTGT AGCTGAC              ATGCTAAATCCCTCC  71 140
     BL05296 2864483 .. 2864503 -  -4.7  -5.27779   CTTAAGATTAAAAAA            GTACACTTT GAT AAAGCGGAC            TCCTGGGAGTCTGCT  80 60
        yxiD 2862072 .. 2862089 -  -2.7  -3.71552   ATGGCAGTAACATAA             TTCATCT GTTC AGATGTA              AGATTATCATATCCA  50 237
     BL00764 2859679 .. 2859697 -  -2.5  -3.05384   TTCTTTTCCATGTAA             TCATCTA TTCAT TAAATGA             AAATCCGCATTTGGG  43 11
        mtbP NONE
     BL05295 2858627 .. 2858640 -  -3.9  -4.36508   TTAGAAAAATAATAA               CATTT TTCT AAATG                TAGTGAGAATTATTA  64 38
     BL00762 2857821 .. 2857834 -  -8.1  -4.52873   TCTTTATAAAAATAA               GCCCT AACT AGGGC                TTGGTGAATTTGTTA  82 15
     BL00761 NONE
     BL00760 NONE
     BL00758 NONE
     BL00759 NONE
     BL05294 2854684 .. 2854717 - -11.2   -4.4261   TTTGCAACACCAAAA     GCCTCAAAC-CCTTG TATGC CAAGAAGTTTGAGGC     TTTTTTCAGTGACGT  93 320
     BL00757 2854060 .. 2854078 - -10.3  -5.38047   GACCGATATAAAAAA             GAGCCGT GCTAA ACGGCTC             TTTACAGCTTTTTAT 100 37
        rocG 2851967 .. 2851987 -  -9.7  -5.75599   TAAAGCACAAAAAAA            GAGAGGGCA TCA TGCTCTCTC            TTTTTACCGTTAAAC 100 35
     BL00607 2850049 .. 2850104 - -13.6  -5.47218   TTGCAGCTAAAAAAA GCCTTCCCGCCCACTGTTGACGCTGCA CACCT TGCAG-GCCAA-AG-GGGCGAAAAGGC TTTTCTTTCCGCGGT 100 275
        ilvB NONE
        ilvH NONE
        ilvC NONE
        leuA NONE
        leuB NONE
        leuC NONE
        leuD 2841832 .. 2841855 -   -16  -4.34559   AAACACAAGAAAGAA          CCGGCGGCAG TATG CTGCCGCCAG           CAAAAAAAGCCTCCG 100 61
        ysoA 2840686 .. 2840699 -  -3.8  -3.57263   ATCTTTAGCGGCAAA               CGGA TCAACT TCCG                TTTTTCACAAATGCA  52 80
         tig 2839189 .. 2839233 - -17.5  -4.33151   GATGATAAGTCAAAA TTGTATAAAACAAGGCACGAA ACA TTCGCGCCCTGTTTTATATAA AGTATGATTATGAAA 100 45
        clpX 2837688 .. 2837712 - -10.1  -5.47218   CCGGATGCAAAAAAA          GAACCTCCT TTAGGCC AGGAGGTTC          TCTGCATTATGCTGA 100 32
        lonB 2835858 .. 2835879 - -10.2  -5.40072   CCGCCCCGAAAAAAA           TCCCCATC TGAAAC GATGGGGA            TTTAAACGGATTCTC 100 27
        lonA NONE
        engB 2832721 .. 2832745 -  -7.9  -5.10461   TTTATTCAAGAAAAA          GCACTTGCA TCAATCC CGCAAGTGC          TTTTTCTTTTATCTC  88 34
        hemA NONE
        hemX NONE
        hemC 2828847 .. 2828871 - -11.5  -3.53012   TTCTTTCCCTCTAAA          GGAAGATCATG CTT CATGGTCTTCC          AGCTCCTGTTTCACC  88 7
        hemD NONE
        hemB NONE
        hemL 2825741 .. 2825766 - -11.8   -5.1101   GCACCATGCAAAAAA         GAGCCGCCGG CAATGT CCGGCAGCCC          TTTTCTTTATCTGGA 100 32
      spoVID NONE
        ysxE 2823194 .. 2823216 - -10.6  -5.58074   TAAGCACGAAAAAAA           GTCCGCATCA TGA TGATGGGGAC           TCTGTTTCTTCCTGC 100 10
        valS 2819832 .. 2819870 - -14.1  -3.21912   CCTTCAATTGATGAA  GGTGTTTTCCAGCGGCTT TAGA AAGAC-CTGGAAAACACC   TCCTTTTTCGTGTTA  95 41
        folC 2818467 .. 2818495 -  -9.5  -5.28983   CCTAAAACATAAAAA        TGCGCCGTCAGCC GGT GGCCAAAAGCGCA        TTTTTATGTTTTATT 100 36
        comC 2817568 .. 2817592 -  -4.3  -6.07627   AGCCTCAAAAAAAAA          GAACAAGAC TTTTGTC GTCTTGCCC          AAAAAGGTTTCGTCA 100 47
      spoIIB 2816355 .. 2816370 -    -9  -6.09196   GCGAAAATAAAAAAA              CCAGCA CGTC TGCTGG               TTTTCTATTTATTTA 100 34
         maf NONE
        radC NONE
        mreB NONE
        mreC 2812863 .. 2812911 -  -6.8  -3.01888   CTAAAACAAACATCA TGACGACG-GGAAGAAGGAAGCGT TTC ACGAC-CCTTCCTCCTCATCGTCC ATCTTGTCGACATCC  59 1
        mreD NONE
        minC NONE
        minD 2810797 .. 2810818 -  -8.8  -5.51165   AAAACTGCAAAAAAA           GCAATCTC GCTTTG GAGATTGC            TTTTTGCAGTTAAGC  95 35
     spoIVFA NONE
     spoIVFB 2808102 .. 2808121 -  -2.8  -4.16016   GCACCTCCTAATAAA            CTAAGACT CGCC AGTCACAG             GGGGCTAAGAAAGCA  57 143
        rplU 2807770 .. 2807780 -  -4.6  -2.99433   GAATCATATCATACA                 CGCC TTA AGCG                 TTGATTTTTTCGATA  49 19
     BL05292 NONE
        rpmA 2807091 .. 2807111 - -13.3  -5.15969   GCTGAATGTAAAAAA            CTCCGGTCA GAA CGACCGGAG            TTTCGTTTAAAGGTT 100 39
       spo0B NONE
         obg 2804968 .. 2804996 - -13.9  -3.10597   CCTTTCAGCTAAAAG        TCGGAGAGCTTGC TTG GCAAACTCTCCGG        TATGATCAGTCGATA  93 31
        pheB NONE
        pheA 2803531 .. 2803560 - -10.1  -5.27476   CCGAATAAAAGAAAA       GGTCCTTTGCCGTT ATC AGCG-CAAAGGACC       TTTCTTTTATAGTGT 100 32
        nadB NONE
        nadC NONE
        nadA 2798207 .. 2798223 -  -9.5  -4.56597   CTTGTTCTCCAAAAA              GTTAACG GAT CGTTAAC              ATCCGATTCAGCGCA  91 10
        safA 2797011 .. 2797031 -  -8.3  -5.55769   GTCCACAATAAAAAA            GGAACGATA GAT CATCGTCCC            ATTCCGAATCAGTCT 100 34
        coxA 2796200 .. 2796220 - -16.9  -5.24531   AGCGCTTATAAAAAA            TTGCCGGGG AAT CCCCGGCAA            TTCCCTGCTTGTTAT 100 37
        yrbC 2795350 .. 2795376 - -10.8  -4.56607   TGATGAAGCATAAAA         GGACACCGCTAA TCT TGAGCGGCGCCC         TTTTCTTTAATGAAC  91 32
     BL01149 2794853 .. 2794888 - -11.2  -5.96219   TATGTATAAAAAAAA    CTTGTCGACAAGGCTG AATG CAGCTTTGCCGACAAT     ATTATCATGCTGTCC 100 46
        ymaC NONE
     BL01147 NONE
        sspH 2792689 .. 2792706 - -11.3  -5.14698   AAATCCAAAACAAAA             CCCCTTC CTCA GAAGGGG              TTTCTTTTTAATGTT  95 33
        bofC 2791010 .. 2791028 -  -8.2   -5.0538   CTGCAGCTGAAAAAA             GACATAAC AGC GTCATGTC             TTCATATCTTCTACA  88 19
        ruvA NONE
        ruvB NONE
     BL01142 NONE
        queA NONE
         tgt NONE
        yajC 2786343 .. 2786376 - -16.1  -2.70354   CCGTGCATAAAGGCA     GCAAAAAGGGAGCGG ATGT CCGCTCCCTTTTCCC      AGTGCCCGCAGGCTT 100 183
        yrbG 2785104 .. 2785118 - -11.4  -2.55644   AAAAAGGAAGAAATC               CAGCGG TTT CCGCTG               TTCGGCCGCTGGATT  79 55
        yrzD 2783165 .. 2783191 -  -2.3   -4.5287   TTAAATCAACCAAAA        TCAACG-GCTAC CTCA GCAGCTCATCGA         GCATATCCTGCCCTT  61 6
       secDF 2780880 .. 2780903 - -11.7  -5.72207   TTCAAATCAAAAAAA          GACCGCCCG GCAGTG CGGGCAGTC           CATTATTTATTCTTC 100 32
        yrvD 2780399 .. 2780437 -  -8.2  -2.76227   GCTAACATAAATTCA  CCCCTCA-ACCACACTA TTATAC TAGAGCGGCATGAGGGG   ATTCAATTTATTTCG  62 51
        recJ NONE
         apt 2777427 .. 2777442 -  -3.2  -4.43755   AGAAGAAATTCAAAA              GGGC TTTTGCCG GCCC               CGGAATACTTTTATG  62 96
        relA NONE
        yrvI 2774665 .. 2774680 - -10.4   -4.7629   TGACTAATTTAAAAA              GCTCCC AATC GGGAGC               TTTTTATGCTTTCGA  93 29
        yrzK 2772459 .. 2772497 -    -6  -5.96894   ATGGAAATAAAAAAA   CCCCCGAACCTACTAT AAAACCA ATAGTAGGGACGAGAG   TTATACCCGTGGTGC 100 306
        hisS NONE
        aspS 2769288 .. 2769316 -  -8.9  -2.78025   TTAAAAATGATATCA        TACGTCCCTTTGA TTT TCAATGGGATGTA        CAGCCGTATATTTTA  68 45
        yrvM 2768126 .. 2768145 - -12.2  -4.98531   TCTTGAAACCAAAAA            CGACAGCA CCTC TGCTGTCG             TTTTTGTATTACTTA 100 34
        yrzC NONE
        yrvO NONE
        trmU 2763373 .. 2763395 - -14.8  -4.64598   GAACTATTTTAAAAA           GGCCGCCGAC ATT GCCGGCAGCC           GTTCGAGAAGCTCCG 100 63
        yrrB 2762693 .. 2762707 -    -5  -3.39895   CCCTTGATCAATCAA               GCTTCT TCT AAAAGC               TGCTTGGCGCGAATG  54 7
        yrrC NONE
        yrrD NONE
     BL02035 NONE
     BL05285 2759303 .. 2759327 - -12.9   -5.7946   TCCCTAAGAAAAAAA          GGGACACCCCT TTT AAGGGTATCCC          TTTCTGCTTAAAACA 100 33
        yrrI 2757876 .. 2757917 - -13.1  -5.00138   CATGCAAATTAAAAA GCCCCCG-CCCCATGCAAAC AAC GTTTACACAGGGACGAGAGC TCCTCTCGCGGTACC 100 294
       alaSB 2755208 .. 2755218 -  -3.2   -3.2511   GGCTATTTATAAAAC                 GGAT TTT ACCC                 ATTCTTCCGCAGATG  46 6
        yrzL NONE
        yrrK NONE
        yrzB 2754069 .. 2754109 - -17.3  -3.91716   TCACGCTTTAAAGAA  TGACAAAATCCTAAAAC TTCAATC GTTTTAGGATTTTGTCA  AGCAGTCTAGCCGCT 100 44
        yrrL 2752809 .. 2752829 -  -9.8  -4.63932   TATTTGCGAATAAAA            GGAGAGTA TTTTT TACTCTCC            TTTTTCCTCGTCCTG  91 17
        yrrM NONE
        yrrN 2751093 .. 2751109 -  -3.7  -2.78384   CCTCCTTTTAGTATA              CTGTTTC TTT GAAAAAG              AATCCGGTATCAATG  46 1
        yrrO NONE
         udk 2748993 .. 2749011 -  -9.6  -2.97503   TGAATATACAAGAAT             GAGGACAA CCC TTGTCCCC             TTCTTCTCTCCCATA  72 176
        greA 2748402 .. 2748424 - -14.2  -4.08042   TTCATTATAAAAACA           CCTCATCCAC ATT GTGGACGAGG           TCATCGTTTGCTAAA 100 47
     BL02023 NONE
        yrrS 2745853 .. 2745877 - -11.4  -5.71983   CGAATCATAAAAAAA          GCGCCCGGTT TTAGC AACCGGCCGC          TTTTTTCTTTATTTC 100 34
        yrrT NONE
         mtn 2744072 .. 2744093 - -10.9  -4.14472   TCAAGAGGTGCAAAA           CAGAGGGGGA GCC TCCCCC-CTG           TTTTAATTGATTCTT  90 28
        yrhA NONE
        yrhB NONE
        yrhC 2741625 .. 2741653 - -10.4  -6.15828   TCGAGCAAAAAAAAA       GCAGAGA-ACCCC TTCA GGAGTCTCTCTGC        TTATGATTCTTCCAT 100 26
        yrzI 2740737 .. 2740777 - -20.1  -3.53811   TTTAGTTTGTTCAAA  TGAAAAAGAGCAGAAAACA AAC CGTTTTCTGCTCTTTCTCA  ATAATACCAATAATG 100 344
        yrhH 2739612 .. 2739632 -  -7.6   -5.5762   ATCAAACATAAAAAA            TCCCTTCC GTATT GAAAGGGA            TGATCATACAAAGTT 100 40
        wprA 2736295 .. 2736321 - -14.6  -5.52384   TTTTGATGAAAAAAA         GAGGAACTGATA TGT CATCAGTTCCTC         CGCTATCGGATTATT 100 36
     BL02397 NONE
        cypE 2732198 .. 2732226 -   -14   -5.1361   ACAAACTCTAAAAAA        GAGGCATCCTGA TCAAT TCAGAATGCCTC        TTTTTGTTTACGTTC 100 33
        yybE 2729369 .. 2729408 -  -4.6  -3.12351   TTTCGTCATATTTAA  TCCTCCA-ATTGATAATAA TTA TCATTATCAATATACAGGA  TATTTGTCATCTTGA  51 57
     BL00468 2728368 .. 2728401 - -11.7   -5.1971   ATGAAAAATGAAAAA     GCGGGAAGCCGGA TCATTCTT TTCGGCTCCCCGC      TTTTCTATTTATTTT 100 30
        yjjA 2726184 .. 2726206 -  -8.5  -5.42514   TTATAAAGCAAAAAA          CGCTTCGGCT CATC AGC-GAAGCG           TTTTTCTTGTTTTTG  95 303
        ytbD NONE
        ytbE 2722810 .. 2722834 - -20.1  -3.97057   CACAATTCAATTAAA          GCCCCGTTCGA ATG TCGAACGGGGC          CGTTTTGTTAAAAGT 100 33
     BL03127 2720823 .. 2720840 -  -8.4  -5.43414   AGTACATATAAAAAA             GGCCGA ATCATA TCGGCC              TTTCCTCTGTCACAC  95 35
     BL03126 2719892 .. 2719912 -  -6.1  -5.54894   AAGTCATTAAAAAAA            GACCGTTGA CGA TGAACGGCC            ATTTTTTCTTCATGA  95 35
        levR 2716670 .. 2716710 -   -13  -4.98255   GTTTAAGCATAAAAA TAAACCTGTATTAAAATGG GGGT CCACT-TAATACAGGTTTA  CATGAAAAAATTGCC 100 53
        levD NONE
        levE NONE
        levF NONE
        levG 2713861 .. 2713898 -  -6.2  -3.18264   TTTTTTAGGCAGGAA   GTCCAAACAGCCGC CCCCTTTTTT GCGGCCGAATGGAC    CTGCTTCTCAAAAGC  58 65
        sacC 2711753 .. 2711777 - -18.7  -4.05788   GTCTTTTAAAGGAAA          GGCTGGAATGC CCG GCATTCCAGCC          ACATGATCATCGTTT 100 32
        ytnM 2709049 .. 2709095 -  -4.4  -5.93252   TTTAAAAATAAAAAA TCCTCTTAGTTAACAGTTCCTT TTT AAGGAACGGCAGTCTAACAGGA GCCCTTCGGTTGTCC 100 101
        cypA 2707376 .. 2707401 - -14.8  -2.74371   AAGCCGGCAAGAGGA         GTACTCCCCG TCATAT CGGGGAGTAC          GATTTTTTTATGAGC  95 162
     BL02428 2706264 .. 2706274 -  -8.2  -3.21126   AAGTACATGTAGGAA                 GCCG AGT CGGC                 CGTTTGATCTATTTA  65 34
     BL02427 2704163 .. 2704192 - -17.3  -4.70319   TCATCAAAACTAAAA       GCAAGCTGGCGGCA GTA TGC-GCCAGCTTGC       AGCTTTTGAGTGAAT 100 52
     BL02042 2692902 .. 2692930 -    -9  -5.27335   TGGTTTAAATAAAAA        GAGGATCTTG CCATATGTC CAAGATCCTC        TTTGACGAATCAGCC  93 69
        hxlR 2689310 .. 2689332 -  -3.5  -4.83615   TATGGTGTAGAAAAA           GATACTGTC TCTAG AACAATATC           TCAAAGTCAATTATT  70 41
        hxlA 2688518 .. 2688533 -  -3.3  -3.48395   ATCGCTTTTACATAA              TCATG GGTCTT CATGA               TTGCTGGATCATCTG  50 20
        hxlB 2687927 .. 2687952 -    -9  -5.36441   TTGGTATACAAAAAA         TCACCGTCCG AGATAG CGGATGGTGA          TTTTCTTTACATGAA  95 48
     BL05279 NONE
       ytjAA 2686746 .. 2686784 - -17.7  -2.99393   AAAAATACACAATTA  GATGACCGGGTGTATTGC TGAA ACA-TACACCCGGTCATC   TTTATGCAGCCTTTT 100 139
     BL02047 2685482 .. 2685499 -  -2.7  -3.67877   ATTGTCCAACAAACA             GGCCA-GA AGT TCATAGCC             GTGAGCTCCGGGGTT  50 73
     BL02048 NONE
     BL02049 2682669 .. 2682679 -  -2.4  -5.87996   GAATTAAGAAAAAAA                 GCGC AGT GCGA                 AACCGCGAAGGAGCT  86 175
        yrkD 2682002 .. 2682030 -  -8.4   -2.7365   AAAAAATATAAGTCA       GCTTTTTATACCC TAAA GGGTATAAAAA-C        AGCAAAATTTCTTTT  65 89
        yrkE NONE
        yrkF 2680658 .. 2680670 -  -2.7  -3.51232   TTTTGGTGAAACGAA                TGTAA AAT TCACA                TTTAAACCTCCTTAA  48 125
        yrkH NONE
        yrkI 2679254 .. 2679268 -  -8.5   -5.1356   TTCCATCAATAAAAA               GGGGG AATAG CCCCC               TTTTATCACATTTAA  90 37
        yrkJ NONE
     BL02056 NONE
     BL02057 NONE
     BL02058 2676190 .. 2676209 -  -2.1  -2.84978   TGACAATGGAATAAC            GAGCATG TCTTGC CATGGTC             AACCCCCATATTTTT  41 182
     BL02059 NONE
     BL02060 2673423 .. 2673466 -    -6  -2.86413   AAAGCGGAAACACTA TCAGTCAAGAGGCCGGGA-GT AAG ACATAGCGGCCTCTTGACTTT TTATTCCATGCGCTT  55 59
        bmrR 2672330 .. 2672348 - -11.8  -4.17701   TGCATAAATGATAAA             CCCTATAG CAA CTATAGGG             TCAAGGAGTTCGTTA  95 38
     BL02062 2671373 .. 2671406 - -11.9   -5.0916   TTTGGAATATAAAAA     GACCGCAAAGCTTTCT TAA AGAAA-CGTTGCGGTC     TTTGGGTCTCTTTCT 100 142
     BL02063 NONE
       yabJA NONE
       thrCA 2668490 .. 2668500 -  -6.8  -3.06696   CCTGCTTCTAATAGA                 CCTG TTT CAGG                 ATCAGGCTTACTTGC  59 129
       yabJB NONE
     BL02069 NONE
       alaSA 2664596 .. 2664637 - -19.5  -5.80364   ATTTGAAGAAAAAAA CGCAGCGCGAGATCGCGAA GGAG CTCGGGATTTCGCGCTGCG  ATGTGTCCCGGATTG 100 204
     BL05274 2663804 .. 2663819 -  -2.6  -3.02166   TCTTCAATCAAATTA              CTTCTAG GAA CTAGA-G              CTTCCTGAGGTATAT  43 13
     BL02071 NONE
     BL02072 2662048 .. 2662058 -  -3.2  -4.52589   GCGTTGTATAGAAAA                 CGAG ATC CTCA                 TGCATTTGCGCGCAT  66 457
     BL05273 2661167 .. 2661212 - -18.6  -4.08557   GCGCTGAAAGAATAA CAAATAAGAAAACCGGCTCA CCACTT TGAGCCGGTTTTCCTATTGG CGATAGAAGCACCGT 100 55
        yrhF 2657048 .. 2657065 -    -2  -2.72977   ACTTGAGACAGATCA             TCAAGCC CCGCC GGCT-GA             TTCGGCGACGCCTTC  40 8
     BL02074 NONE
     BL02075 2655359 .. 2655369 -  -2.4  -4.30635   AAGAAAAAGGAGAAA                 TGGC TAG GCCT                 TTTACTTAAATCAAG  56 36
     BL02076 2655126 .. 2655146 - -10.5  -5.14563   TTTTTCATGAAAAAA            CACCTCTCT ATA AAAGAGGTG            CTATTTGAAGAATCC  93 26
     BL02077 NONE
     BL02078 NONE
        aroE NONE
     BL02080 NONE
        nadD NONE
     BL02082 NONE
     BL02083 NONE
     BL02084 2649484 .. 2649506 -  -7.8  -4.77438   ATGCATTATGAAAAA           CCATCGTT ACGATTA AACGATGG           TTTTTGTTTTTTTTG  84 15
       comEA NONE
       comEB NONE
       comEC 2644539 .. 2644565 -  -9.5  -3.84246   TTTGCAATTAGTAAA        GAGAGAAGCGGA GTCA CCCGCT-CTCTC         ATTTATAATAAACGC  83 323
        holA 2643379 .. 2643395 - -12.3  -4.27117   TCTGCATAATAGAAA              GCTTGGC TAT GCCAAGC              TTTTTTGCTTGCGTG 100 64
         gpr 2641771 .. 2641787 - -11.5  -5.52986   ATGTCATGAAAAAAA              GCGGCCG GGC CAGCCGC              CTTGATCTTAGTGGT 100 33
      spoIIP 2640448 .. 2640458 -  -5.4   -4.3739   CATTTTCCCATAAAA                 GAAG CCA CTTC                 GATCACCTGCCTCTA  70 38
        yqxA 2640099 .. 2640118 -  -4.2  -5.93252   CCGAAAAAGAAAAAA            CGAGTCCTG CAT CCGG-CTCG            TTTTTTCTTTTACCT  90 39
        lepA 2638117 .. 2638139 - -13.4   -3.7732   CTTTTACAGGAAGAA           GCCGCAGTGT GTT ACGCTGCGGC           GGCTCATGATTATGA  95 35
        hemN 2636960 .. 2636975 -  -3.2  -2.63347   GTCAATTATAACTCA              CCCAGG AATG CCTGAA               ATACTTCATTTCCCA  43 0
        hrcA 2635799 .. 2635816 -  -9.9  -3.96624   GAGTTTCATGATAAA             GAAGGGA TTCC TCCCTTC              TGTTTGTTTTCAGGT  86 47
     BL02095 2635554 .. 2635565 -  -2.2  -3.55444   TTTGTAGTTTTCAAA                GTCC GCCT GAAC                 ACGTAAAAGTTAATT  47 73
        grpE NONE
        dnaK NONE
        dnaJ 2632008 .. 2632021 -  -8.1   -2.5664   CATCCAATCATTAAT               CGCCT TTAA AGGCG                CGCTTTACTTTATCG  61 7
        prmA NONE
     BL02100 NONE
     BL02101 2628856 .. 2628882 -    -5  -5.42862   ATATTCGCAAAAAAA         GCCGGAACAC CTTTTTT GTGAACCGGC         TGAATTGATGATTTA  87 38
     BL02102 2628095 .. 2628127 - -12.2  -3.59979   GTTTCTCATTCCAAA      CAAAAACCAGGC CCGATAAAC GCCTGGTTTTTG      TTTGATTAGTAGTCT  89 31
        rpsU NONE
     BL05271 2626325 .. 2626351 -  -9.5  -5.65177   ACACGCACAAAAAAA         GACGCCTTTAA TTGCT TAAAAGGCGTC         TTTTTCTCAAGACAG 100 32
     BL01412 NONE
     BL01411 NONE
     BL01410 2623353 .. 2623394 - -14.8  -5.60993   TGCGCCATAAAAAAA GAACCCCCTT-TCATCTCAT ATGT ATGAG-TGAGAAGGGGGTTC TAATACTTAAATTTT 100 32
     BL01409 NONE
     BL01408 NONE
        phoH 2620861 .. 2620886 -  -6.9  -5.37593   CGGGAAACTAAAAAA         TGACCCGAT AACGGGCG ATCGGGCCA          TTCGGAGTTATTTTG  93 33
     BL03670 NONE
     BL03671 2618159 .. 2618187 -  -4.6  -3.56099   GATAATTCCTGTAAA        GGCGTTTGAAAA ACTCA TTTTCAGACGGC        GCCATTCGTTTTGTT  54 40
        dgkA NONE
         cdd NONE
         bex NONE
     BL05270 NONE
        recO 2615041 .. 2615084 - -21.3  -5.60993   TTGGGCAGAAAAAAA CTCCCGTCCCTATGCTTGT TTACCC ACAAACATAGGGACGAGAG TTCTCCCGCGGTTCC 100 243
        glyQ NONE
        glyS 2612012 .. 2612039 -  -6.3   -4.7373   CGATTTGAGCAAAAA        GACGATTGCCA GCCTGT CAGCAACCGTC         TTCTGCGGTGTTTAT  80 37
        yqzB NONE
     BL03679 2610348 .. 2610358 -  -6.8  -5.01811   CCATCAAAGCAAAAA                 CCCA GGA TGGG                 GTGTCCTGAGTTTTA  85 44
        yqxD NONE
        dnaG NONE
        sigA 2606411 .. 2606432 - -10.9  -5.40072   CTTTTGTGAAAAAAA           GAACGGATC TCCT GACCCGTTC            AAGTTTATTCGAGAA 100 30
        cccA 2605641 .. 2605683 -  -9.3  -5.38398   ACAAAAACAGAAAAA GGATTCGC-CCGAAAGCTCT TTTC AAAGCTTTCTTTGCGAATCC TTTAAGTGATTAAAC  95 63
        ywqH 2604924 .. 2604935 -  -2.2  -3.14848   TGTCGTCATTAAAAC                CAGC TCCA ACTG                 TTTTTGATTGAGCGG  43 7
        ywqI NONE
       ywqJA NONE
     BL03687 2602061 .. 2602090 - -10.9  -4.57755   ATCCATTAGATAAAA       TAAGAAAGCTGGA ATAT CCCAACTTTCTTA        TTTTTATTCTACACT  91 29
     BL03688 2601387 .. 2601413 -  -5.1  -5.07107   CAAATTTCTAAAAAA         CCTTGAAAAGC ATACA GCTAATCAAGG         CTTGAAATGATTATA  79 52
     BL03690 NONE
        ywqJ 2600182 .. 2600198 -  -2.3  -3.29649   ACGTGATCATATTAA              TACCA CCTTATT TGGTA              GCCTCAATTATTATT  45 84
     BL03692 2599670 .. 2599680 -  -6.8  -4.29907   ACACTAGAATACAAA                 GGAC TGT GTCC                 ACAAGCTCTCCTACT  73 117
     BL03693 2598698 .. 2598710 -  -6.3  -2.78395   AATTTGTAGGAACTA                GACTT GTA AAGTC                CTCATAAACTCCAAT  55 159
     BL03694 2597909 .. 2597922 -  -4.5  -4.08767   GGCAGCTCCCTAAAA               GCAAG AAAC CCTGC                GATATAAGGCACGGC  61 500
     BL03696 NONE
     BL03697 2595506 .. 2595528 -  -9.2  -5.13016   AAGTAAAAGCAAAAA           CCTGAAGC GCTAATA GCTTCAGG           TTTTGTTTTTTATAC  90 35
     BL03698 NONE
         nfo 2591292 .. 2591311 -  -8.5  -4.48072   ATACGTATCATAAAA            GGGGAGC TGGTGT GCCCCCC             TTTTTTTATTGCTGC  85 31
     BL03700 2589928 .. 2589961 -  -6.8  -4.85599   TTTATCGCACAAAAA     GAAAATGGC-AGCCG AAAAG CAGCAAGCCATTTTC     ACGATTGACCAGTTC  84 85
     BL03701 NONE
     BL03702 NONE
         zur 2587798 .. 2587824 - -12.4  -5.40072   TTTGCGTTAAAAAAA         GGCATATGGC TTTAACC GCCATATGCC         GCTCCCTTTACTGCG 100 33
     BL03704 2586642 .. 2586663 - -14.5  -6.19302   ACATAATAAAAAAAA           GCTTGACGG ATAT CCGTCAAGC            TTTTTCCGTTAGAAA 100 34
        yqgC 2583485 .. 2583518 -    -4  -3.14132   TGCCGCCTTTAGCAA     GCCTTTCCTCTT TCAATTTATC AAAAGAAAAGGC      TTGTTTCAATGGAAA  48 127
        sodA 2582791 .. 2582809 - -13.1   -5.1523   CGGACAACATAAAAA             GGCCCGC TTCTC GCGGGCC             TCTTTTCTCAAGCTG 100 43
        yqgE 2581288 .. 2581308 -  -7.6  -5.18866   TTGAAATAAAGAAAA            GACACCTT ATGAA AAGGTGCC            AAATATATTGTAAAG  90 78
        pbpA 2579099 .. 2579122 - -11.1  -5.60993   GGGCGCACAAAAAAA          CACCTGCAT GGTTCA ATGCAGGTG           TTTTAATGAAAAAGT 100 42
        pstS 2577988 .. 2578014 -   -11  -3.30629   GAACAAGTCATAAGA         GGGAAAGTGT CAGGAGC ACACTTTCCC         GCCTTCTATTGTCAT  80 40
        pstC NONE
        pstA NONE
       pstBA NONE
       pstBB 2574468 .. 2574495 - -17.8  -5.00616   CCGCCGGTGAAAAAA        GAGGCTGCCGCT TTAA AACGGCAGCCTC         TTTCTCATCCGAACC 100 30
        yqgL 2572903 .. 2572914 -  -4.4  -3.18849   GCGACAGCAGCAATA                CGTT GATC AACG                 GGGCCGCTCCTTTCC  51 20
        yqgM 2571809 .. 2571821 -  -2.7  -3.90048   GGTTTGTTAAAAAGA                CGTAT GAT ATACA                TGATGCAAAAACATA  53 4
       rpmGA 2571526 .. 2571545 -   -10  -5.36364   TTAAAAACAGAAAAA            CAGCAGGA AAAT CCCTGCTG             CTTACTTTGTTTCGC 100 27
        yqgN NONE
        yqgO 2570683 .. 2570700 -  -9.9  -5.04987   AAGAGCTTTAAAAAA             TCCCGTT TTCA AACGGGA              TTCAGAATGCCTGCT  93 27
        gluP 2569019 .. 2569033 -  -2.8  -2.90496   GCTCCCGTCAAATGA               GTCTGT TCT AAAGAC               CATTTTTAACATAAC  42 60
     spoVAFA 2567509 .. 2567534 - -12.7  -6.23209   TCAAGCAAAAAAAAA         GCCTGTTTTCC TGCC GGAAAACAGAC          ATTCAGCGGTCGGGA 100 28
        yqgQ NONE
        glcK 2566248 .. 2566260 -  -9.1  -4.39002   AAATGCTTTATAAAA                CAGGC TGC GCCTG                GCTTTTCAGCCATTG  86 5
        yqgS 2564105 .. 2564128 - -13.9  -4.72272   TCTTGTCATTAAAAA          CAGGCCGGA ACGATA TCCGGCCTG           CTGCATCAGCTTTCT 100 57
        fhuD 2563017 .. 2563038 - -14.5  -5.75342   CGCGCGCAAAAAAAA           CTTCCGCCT GACA AGGCGGAAG            TTCTTCTATTTTGTT 100 31
        yqgT 2561756 .. 2561767 -  -2.2  -2.52464   TGGCTGTCTAATTTA                CGAT TTTC ACCG                 TGAAAAGTTTCAGCT  39 35
        yqgU NONE
        yqgV 2560243 .. 2560278 - -18.5  -4.03413   ATGCCTTTAGACAAA    GACAGCCTTATTCCG TTATTT CGGAACAAGGCTGTC     TTTCTTATTGACTGA 100 30
        yqgX 2559223 .. 2559242 - -12.2  -5.52986   AGGCCATTAAAAAAA            GACGATCC AGAT GGATCGTC             TTTTTTTATGTTTTA 100 38
     BL01574 2558341 .. 2558379 -  -9.2  -5.08169   ACACAGGCGAAAAAA  CGAAGATATGCTGAACAT GCAAT ATGT-CAGCA-ATCTTCG  TTTTTTTCAGGAAAC  90 32
        yqhA 2557242 .. 2557252 -  -6.8  -5.12971   AATACGTAACAAAAA                 CGGA ATC TCCG                 AATACCGATTTGACT  85 75
       comGA NONE
       comGB NONE
       comGC NONE
       comGD NONE
       comGE NONE
       comGF NONE
       comGG NONE
        yqzE 2552901 .. 2552923 - -13.4  -4.27463   GAAGAATATAAATAA           GCCGCATTGC AGT GCAAAGCGGC           TTGTCTTTATTTATG 100 32
        yqxM NONE
        sipW 2550961 .. 2550986 -  -6.1  -2.91429   GAAAATCTGTATATA         TGGAGACCTGA ATGT TCAGGTGACCA          ACGAAGATTACATGG  55 33
        tasA 2550092 .. 2550108 -    -8  -5.82172   ATGAACATAAAAAAA              CGGATC ATAAA GATCCG              TTTTTTAAATTGCAC 100 43
        gcvT 2545117 .. 2545133 -  -2.1  -3.53761   CAAGGTCTTGGCAAA              CTTACGG CTG CCGTTTG              TAAAATGGGGTTTTC  47 10
       gcvPA NONE
       gcvPB 2542262 .. 2542282 - -10.4  -6.02914   TTCACATAAAAAAAA            CCGGCGAA ATCGA TCCGCCGG            CTTTCTTATCATTTT 100 34
       opuAA NONE
       opuAB NONE
       opuAC 2538911 .. 2538933 -   -12  -4.40561   TTCCGGCAAAAATAA           GCCGGCGA GATGGGT TCGCCGGC           TTTGTTCGTTATTTT  95 34
        yqhM NONE
        mntR 2536627 .. 2536643 -  -7.2  -6.11229   ACGAAAAGAAAAAAA              CCGCCG TTACC CAGCGG              CTTCAGCGTGTCGAC 100 229
        yqhO 2535577 .. 2535592 -  -2.5   -5.7946   TGGTGAAGAAAAAAA              GCCAG ACCCAG CTGAC               AGTGATTGAAGGCAA  88 71
        yqhR 2533428 .. 2533446 -  -8.2  -5.48825   CATCACGCAAAAAAA             TGTCCACT TAC AGTGAACA             TTTTATCATATTGCT  93 54
        yqhS NONE
        yqhT 2531881 .. 2531891 -  -2.6  -2.70979   CTCCAATCAAACGGA                 TTAT AAA ATAA                 TTAAATCTTTCGCGG  41 15
         efp 2531251 .. 2531275 - -20.1  -5.60864   CAGACAGCAAAAAAA          GAGCCGGCTTC AAT GAAGCCGGCTC          TTTCCCGCTGTTACC 100 42
        yqhV NONE
    spoIIIAA NONE
    spoIIIAB NONE
    spoIIIAC NONE
    spoIIIAD NONE
    spoIIIAE NONE
    spoIIIAF NONE
    spoIIIAG NONE
    spoIIIAH 2525466 .. 2525486 - -11.2  -5.64274   TTAGGCATAAAAAAA            TCCCGCTT TTTGC AAGCGGGA            TAGGTTTAATCTGCT 100 31
        accB NONE
        accC NONE
        yqhY 2523002 .. 2523025 -    -6  -5.27779   CGGAACATGAAAAAA          CCAAAGGG CCGTCATT CCCCTTGG           TTCTTCCACTTCACC  87 44
        nusB NONE
        folD 2521448 .. 2521483 - -16.3  -3.86481   AAGAAGGCACAAGAA    CGTTCATCCGCC-GGC GCGAG ACCAGGCGGATGAACG    GCTGTACATTAAAGT 100 34
        xseA NONE
        xseB NONE
       ispAB 2518837 .. 2518861 - -10.7  -4.13561   TCGTTTGAAAAAACA          GCCGCTAACAC AAC GTGATAACGGC          GCGGCGTTTTAGAGT  88 97
         dxs NONE
        yqxC 2515880 .. 2515903 - -11.2  -5.14563   GTTTGCAGTAAAAAA          GGAATAATAG CCCA CTATTATTCC           TTTTTGCGTGCCGGC  95 78
        ahrC NONE
        recN 2513555 .. 2513581 - -12.5  -5.61596   ATGCCGACAAAAAAA         TAAGCTGTTCA AAAAA TGAACAGCTTA         TCCGCTGGTTTTGAC 100 23
      spoIVB 2512093 .. 2512112 - -13.6  -4.99134   AGGCGAAATCAAAAA            CTGCCGGA GGAA TCCGGCAG             TCAGCTTGCTTTTTC 100 26
       spo0A 2510849 .. 2510874 - -11.9  -5.40072   TTGCGGGCAAAAAAA         CGGCCTCGTTT ATAA AAACGAGGCCT          TCAAATACTGTATTA 100 174
     BL01517 2510323 .. 2510351 - -13.3  -4.71222   ATACTAAAAGGAAAA        CAAAAAAAAGGGG GAG CCCCCCTTTTTTG        GTTCATCCTTCATAA 100 28
       cysEA 2509602 .. 2509627 - -13.5  -5.60993   TTTTGTATAAAAAAA         CGTCTTTTTTC TTAT GAAAAAAGACG          TTTTATTCGGCTTTC 100 238
        yqiH NONE
     BL01514 2508351 .. 2508369 -  -8.1  -4.02997   AACATAACACAAGAA             CCCCGGT CATAT ACCAGGG             CCCTTCTATTATTCA  75 34
     BL05263 2507488 .. 2507508 - -13.3  -5.29445   TGTGAACAAGAAAAA            GCCGCAGAC AAT ATCTGCGGC            TTTTTGCATCTCACA 100 36
        bkdR 2504937 .. 2504954 -  -2.7  -2.81543   CAGTATGAAAAAAGC             GGTTC GGTACTGT GAACC              TGTTTACAGTTTGCA  42 65
         ptb NONE
         bcd 2502831 .. 2502841 -  -3.2  -3.25604   GCATTGAATTAAAAC                 CTCC AAT AGAG                 AATAGGGGTTATGAT  46 42
         buk NONE
       bfmBC NONE
       bkdAA NONE
       bkdAB NONE
        bkdB 2496962 .. 2496982 -    -6  -5.98675   TAGAAAAAGAAAAAA            GCTGACCC TAAAC GGGCCGGC            TTTTTTAATAGATGG 100 30
        yqiW 2495412 .. 2495434 - -10.6  -5.76633   TTATACACAAAAAAA           GCCTGCCA TCTGTTT TGGCAGGC           AGTTTTTCCATTATA 100 36
        artQ NONE
        artM 2492957 .. 2492978 - -10.3   -5.4833   TTAGTGAATAAAAAA           GAAGAAGAT CAGC ATCTTCTTC            AGCTTATTTTATAGT 100 34
        yqjA 2491898 .. 2491954 -  -5.9  -5.55695   GAAGAATAGAAAAAA CCGCACAAGCTTCTCCCTGTTTCATTA GAT TGACCAATGAAGGAGAAACTCATGCGG TTATGCAGGAGATTT  93 26
        yqjD NONE
        yqjE 2488796 .. 2488819 - -16.8  -5.86976   CTACAAAATAAAAAA          GCTTGCGCCT TTAA AGGCGCAAGC           TTTTTTGCGTTTCCC 100 158
       dinB1 NONE
        yqjI 2484767 .. 2484788 - -14.5  -5.79588   CGAAAATCAAAAAAA           CCGCAAGCT TTTC AGCTTGCGG            TTTTACATCTTATTT 100 35
         gdh 2483876 .. 2483891 -    -9  -4.30576   GGCTTATGATGAAAA              GAAGGC ATCC GCCTTC               TTTTCACCCTTTTCC  85 29
        phoB 2482062 .. 2482082 -  -8.3  -5.95946   TGAACAATAAAAAAA            CCCCTCT TCTTTCC AGAGGGG            TTTTCAAATAAATTA 100 38
     BL01380 NONE
     BL05259 NONE
       ydhOB NONE
       ydhOA NONE
        ydhP 2478474 .. 2478492 -  -6.7  -5.27938   ATGCGGAAATAAAAA             GATGGCC CAACT GACCATC             TTTTAGCCCGAGTCC  89 45
        ydhQ 2477659 .. 2477674 -  -3.9  -6.14618   GACAAAACAAAAAAA              CCCGC GGTTAT GCAGG               TTTTTCATTTCCGAA 100 30
     BL01967 2476372 .. 2476405 - -11.1   -5.0916   TGCCGAATAGAAAAA     CGATAGACCGATG TTTCATTG CAACGGTCTATCG      ATTGCCCGGGCTTAT  93 63
     BL01966 NONE
     BL01965 2473839 .. 2473860 - -13.1   -5.7946   GCTTTAATAAAAAAA           CAGCCTTCA CAAT TGAAGGCTG            TTTTTTTATGCTTTC 100 31
         rnz 2471163 .. 2471195 -  -4.9   -5.7946   GTGTCAACAAAAAAA     GCTTC-CCGTCCCG GATTGT CGGAACAAAGAAGC      TTTATAACTGCCCAT 100 40
      rpmGAA 2470916 .. 2470934 - -13.2  -5.72053   CAATTAAACAAAAAA             CCAGCAGA CAG TCTGCTGG             TTTTAGTTATTTTGT 100 32
        yqjN 2467165 .. 2467195 - -10.5   -5.2696   CCAAAATTTAAAAAA      GTCGGGAAC-AGCG TTTT CGCTCGTTCCCGAT       TTTTCTTCAAGCGGT 100 49
        yqjP NONE
        yqjQ 2464167 .. 2464186 - -12.2  -5.67283   AATGCAAACAAAAAA            GGAACGGA TGAT TCCGTTCC             TTTCTTCGAGAAACC 100 42
     BL00808 NONE
     BL00807 2462296 .. 2462323 - -15.6  -3.36785   TTAGAGCGCAAGCAA        GCGGGAGGCG TTTTGATG CGCCTCCCGC         TTTCCGTTCTGTGAA 100 191
     BL00806 2461197 .. 2461211 -  -2.1  -3.59738   CACCACATTCGGAAA               GACGT AGCCG ACATC               CTGCGATCCGCTGCT  47 112
     BL00805 NONE
     BL00804 2459264 .. 2459283 -  -7.8  -5.79595   TTGCAAAAGAAAAAA            GAGCGCAG GCGC CCGCACTC             TTTTTTCAAACGACA 100 31
        coaA NONE
        yqjT 2457630 .. 2457653 -  -8.1  -3.75051   CATTAATTGAAAACA          GGCCGGC TCGAACAAAG GCCGGCC           TTCGGCTGCCGCCCG  70 43
        uvrX NONE
     BL00800 2454077 .. 2454089 -  -3.3  -3.65812   CGCCTTTCAAGATAA                CAGGC TTT GCATG                AGACGCTGCAGTCGG  52 89
     BL00799 2453267 .. 2453293 -   -21  -4.39386   CCGAAATCATTAAAA         CACCCCGGCTAA GCT TTAGCCGGGGTG         TTTACGTTTATTCTT 100 33
     BL05256 2446370 .. 2446403 - -15.5   -3.2661   GGAAATAAGATTGAA     GGAGCCTTGAAG-AGC TTA ACTTCTTCAAGGCTCC     TCATTGATCGGAATT 100 130
        yqjZ NONE
        yqkA 2443712 .. 2443724 -  -6.3   -3.1355   CTGATCGACATGGAA                GGAAA TCC TTTCC                CTGAAAAACCGGCTT  57 145
        yqkB NONE
        yqkC 2442905 .. 2442937 - -15.7  -3.91473   ACAAACCGGCACAAA      GAAGGCGAACGAG CATAAGT CTCGTCCGCCTTC      TTTTGGTGCTACAGG 100 34
     BL02913 2441575 .. 2441599 - -11.5   -4.4846   GAATTCAATAAGAAA          GCACCGTCT CTTTGGC AGACGGTGC          TTCTTTACTTATACT  93 30
        nudF NONE
        yqxK NONE
        yybD 2436847 .. 2436885 - -14.1  -5.41143   CATCTTCTAAAAAAA   GAACCCTTATGATCTTC ATGAA GCAAATCATAAGGGTTC   TTTCGTTTATGTTTC 100 254
     BL01161 NONE
     BL01162 2432627 .. 2432654 - -11.3  -5.40072   CTTTTTTTAAAAAAA        GAC-GGGCGCCC GTAAA AGGCGCCCCGTC        TAAAGTTATGATTCC 100 31
      spoIIM 2431863 .. 2431882 -  -2.2  -5.01553   AATTGAGAAACAAAA            TGAATATT TTTT AATAATCA             TTATAAATTAATGCT  69 33
         fur 2431283 .. 2431308 -  -8.3  -5.26875   GTCTGAATCAAAAAA         GAACCCGCTCA TGGC TGAAAGGGTTC          TCTCCGGTTTAGGCT  93 39
     BL05248 NONE
        xerD 2430055 .. 2430089 -  -8.6  -4.87626   CCTCAACATGAAAAA    CCGTGCTACCGCCTG TCCTTT CAGGCTAT-GCACGG     GGATGGTATTGCCTA  90 16
         drm NONE
        punA 2427815 .. 2427852 - -12.8  -4.92756   ACGACCAAAAAGAAA   GAGCCAATGCAGGCTC TCATTT GAACTTGCACTGGCTC    ATATTTCAACTTCGC 100 48
        dacF NONE
     spoIIAA NONE
     spoIIAB NONE
        sigF 2424814 .. 2424838 - -12.2  -5.74122   TACCACACAAAAAAA         CCGGAACGCTC CCAA GAGCG-TCCGG          TTTTTCATCGGACAT 100 68
      spoVAA NONE
      spoVAB NONE
      spoVAC NONE
      spoVAD NONE
     spoVAEB NONE
     spoVAEA NONE
      spoVAF 2419750 .. 2419775 - -16.3  -4.68593   TCGATTATTGAAAAA         GAGGCTTTTCC CCGG GGAAAAGCCTC          TTCGAATGCCGGCTT 100 40
        lysA 2417655 .. 2417677 -   -12   -5.4505   CTTTTTAACAAAAAA           CACCTCCCGA TCA CCGGGAAGTG           TTTTTCGTGCTTGAA 100 81
     BL03276 2416587 .. 2416621 - -10.8  -4.21922   TCAGGCAAAATTAAA     CTACCTGTCCCC ACTGGAATACA GGGGACAGGCAG     CATAGGTGTTTTTTC  90 65
        ppiB 2413641 .. 2413660 - -10.7  -5.76633   TTACAGACAAAAAAA            CAGCCCG GCTAAG CGGGCTG             TTTTTTGCGCTCTCT 100 43
     BL05244 2411979 .. 2412009 - -11.3   -4.9792   TAGCGGACATAAAAA      GAGCAGTGCT-GAT ATAG ACCAAGCACTGCTC       TTTTACTGAAATATT  95 333
     BL05243 2411398 .. 2411416 -  -8.1  -5.88476   AAAACAAATAAAAAA             GATCCCC ATAAA GGGGACC             TTTTGTGTCCTTAAT 100 36
     BL01893 2408862 .. 2408879 -  -4.9  -2.50493   CCCATGATCAAAACC             TCCAGAA CACG TTCTGAA              CTATCCTATGTTTAT  48 260
     BL01892 2408177 .. 2408196 - -13.6  -4.79949   CTTTCAAAAAAATAA            CCCCGGAT GTTG ATCCGGGG             GTTGTTTTTGTGCAT 100 336
        ribD NONE
        ribE 2406379 .. 2406391 -  -3.3  -3.24411   ATTGTGTGAAACATA                GACGC ACA GCCTC                CTTTCATTTAAAACC  46 33
        ribA 2405188 .. 2405203 -  -3.2  -4.62336   ATTTTAGTTTAAAAA              TGAAGC ATAT GCCCCA               ATTTTGATTTTTTCG  64 3
        ribH 2404640 .. 2404657 -  -4.3  -2.85351   TCGCTTCACATCACA             TTATAAA CATT TTTATAA              CCTTTTTAAACTCTT  48 50
        ribT 2404183 .. 2404207 - -18.7  -5.03145   CAAGCGGCGAAAAAA          GAGCAGAGGCT AGA AGCCTCTGCTC          ATTGGTTATATGTGA 100 24
        scpA 2402515 .. 2402536 -  -2.3  -2.52464   TGGCTTTCCAATTCA           CGATATCAAG CGT CATGA-ATCG           CTTCACTCCCTGTTA  39 9
        scpB 2401895 .. 2401916 -  -5.3   -5.5762   ATTAAACATAAAAAA           TACGATAAT ATAT ATTATCATA            CTTCGATCCTTAAGG  90 46
     BL01884 2401285 .. 2401306 - -10.9  -5.16206   AAAGCAAGATAAAAA           CCCCCCTTT CATG AAAGGGGGA            GTTCCGGCTCACGGT  93 50
        dacB NONE
        spmA NONE
        spmB 2398897 .. 2398915 - -11.7  -5.18355   GCTAAAAAGCAAAAA             GCGCCTG TTGAT CAGGCGC             TTCCAAACAGCAATG 100 18
        rluB NONE
        resA NONE
        resB NONE
        resC 2394517 .. 2394557 - -11.2  -5.49568   AATTTAAAACAAAAA GCTGC-GGAAGGCCCGG TGAAAAGC CCGGACCTTCCTGCACC  GCACGGATCATGCAT 100 33
        resD NONE
        resE 2391862 .. 2391892 - -14.1  -2.94232   TTGCCCTCAAATAAC       TGAGCACCTGTTC TGTAT GAACAGGTGCTCT       TTGTTTCGTATGGAA  95 53
        yclJ NONE
        yclK NONE
     BL00654 2388117 .. 2388145 - -11.9  -5.54907   TTTACAAAAGAAAAA        CCTTATTTCGG TTAAATG CCGAAATAAGG        TTTTTTTGCCTGATA 100 61
        yheN NONE
     BL00652 2385939 .. 2385963 - -12.2  -4.61747   TTAACAAGCACAAAA          GCACCCGTTC TAAAT GAACAGGTGC          CAAGGTTATAGGAGC  95 132
        sigX NONE
        rsiX 2384149 .. 2384166 -    -7  -5.60864   TATACATTAAAAAAA             GACTCC GCACAG GGAGTC              TTTTAGTTTTCTATC 100 28
        yocH 2383178 .. 2383215 -  -7.7  -2.88571   TTCCTTAAACAGAAG   CTGCGGAACCTGAAAAG AATT CCTTTCAGGTTCCGTTT    TTTTTTAGGAATTCT  62 30
     BL05240 2380395 .. 2380420 -  -9.7  -5.00339   ACCAACAAGCAAAAA         GAAGCCGGCTA AAGA CATCCGGCTTC          TTCTGCAGCTGACAA  93 77
     BL02233 2378599 .. 2378609 -  -4.6  -4.63218   TGCCGTCTAACAAAA                 GCCC TGG GAGC                 TGATAGCACAGCGAT  69 164
     BL02231 NONE
     BL02230 NONE
     BL02229 2375362 .. 2375387 -  -5.6  -4.65895   GGCTTGATGCAAAAA         GACG-TTTCTT TTAAC AAGAAAACGTC         TTTTATTTGCTTTCG  73 28
     BL02228 NONE
        mecB 2373748 .. 2373766 -  -8.9  -5.60993   TTCGGCAGAAAAAAA             CTGCTGT TTAAC ACAGCAG             AATATCTTTTTTGAA 100 47
        gudB 2372268 .. 2372289 -  -7.4  -5.37593   CGGCAAATCAAAAAA           TCTCCTAT TTTATG ATAGGAGA            TTTTTTGGGTTGTTG  93 54
     BL02225 2371198 .. 2371228 -  -8.5  -5.24129   TGTGCCGATAAAAAA      GAGAGCACA-TCTA TATA TAGAATATGCTCTC       TTTTGCCTGATACAA  93 60
       ansZA 2370177 .. 2370187 -  -3.2  -4.50298   GAAATTGAAAAAGAA                 CAGG CCG CCTA                 ATAGCAGAATTTGTC  64 23
     BL02223 2369417 .. 2369435 -  -8.1  -6.23317   AGAAAAATAAAAAAA             CCGCCCT TTTAC AAGGCGG             CTATTGCTGAAGAGG 100 225
        sleB NONE
     BL02221 2366921 .. 2366946 -  -9.9  -4.66833   TCCGAATGCTAAAAA         GGAAAAGGC-AT GTT ATCGCCTTTTCC         CTTTGATCTATCGTT  93 42
     BL02220 NONE
         cmk 2365747 .. 2365760 -  -5.3  -4.01902   ATATGTATTAAAGAA               CCATT CAAA AATGG                ATATTTGAATGTTCT  63 130
     BL02218 NONE
         fni 2363410 .. 2363428 -  -8.1   -5.4477   AAACCCGTAAAAAAA             CCGGCTC AAGAG AAGCCGG             TTTTTTTAACGCATG  93 31
     BL02795 NONE
        seaA NONE
     BL02793 2361441 .. 2361464 -  -7.6  -4.67607   GTTTGAAGAAAGAAA          CCCTTCT-TAT TCC ATACAGAAGGG          CTTAACTCATATATT  83 72
        engA NONE
        gpsA 2358775 .. 2358807 - -16.5  -5.77853   AAGCCGCAAAAAAAA      GCCTGAAGCAAAG AGGGGGG CTTTGCTTCAGGC      ATAATGATTGTGACT 100 200
     BL02790 NONE
     BL02789 2357647 .. 2357678 -   -11  -5.24989   GCATACATGAAAAAA      CCTTTCTCCTCA TTGTATGC CGAGGAGAAAGG       TTCATGACTGATACT 100 59
      spoIVA 2356002 .. 2356024 -  -2.6  -5.64274   TCAGGCATAAAAAAA           GACCTCCCGT ATG ATAAGAGGCC           TTCCCTTTTATAAGA  81 33
         hbs 2355260 .. 2355277 - -11.3  -4.39386   TTTAAATTATGAAAA             GCCCCTT TGAA AAGGGGC              TTTCCTGTGAAGAAA  93 84
        folE NONE
        mtrB NONE
        hepS NONE
        menH NONE
        hepT 2351615 .. 2351631 -  -2.3  -3.33348   TTCAACACTACAACA              GAAATAT AGC ATTTTTC              AAACAATTAATCAAT  45 84
         ndk 2351100 .. 2351115 -  -7.6  -5.71712   TTCCATATAAAAAAA              TCAGCT TTTC AGCTGA               TTTTTAGTAAATCCA 100 29
        cheR 2350195 .. 2350207 -  -2.7  -2.87876   AAACTATAACATAAC                CCTTT ATA AAAAG                TCAGCTAACTTTTTT  42 30
        aroF NONE
        aroB NONE
        aroH 2347344 .. 2347367 -  -9.7  -4.67692   GGAAAACGAAACAAA          CCCAAAAGA ACAGCG TCTTTTGGG           TAGAATGAATAAACG  93 158
        trpE NONE
        trpD NONE
        trpC NONE
        trpF NONE
        trpB NONE
        trpA NONE
        hisC 2340217 .. 2340238 -  -8.1  -3.94333   CATCAATAGACTAAA           GAGGTGACTG AAT CA-TCACCTC           TTACAACATGCCGGC  73 26
        tyrA NONE
        aroE 2337757 .. 2337778 -  -9.5  -4.82901   TTCCGGGCAGAAAAA           GCCTG-AGCA CAA TGCTTCAGGC           TTTTTCTGCAAGCTT  93 20
        ypiA NONE
        ypiB 2335623 .. 2335641 - -10.3  -3.66844   CTCAGAGCTGAACAA             GCCTTGC TTTCG GCAAGGC             TTGATTGGCAGCGGA  80 41
        qcrA NONE
        qcrB NONE
        qcrC 2332907 .. 2332929 -   -12   -4.4267   GGTCAAAATTGAAAA           GGCCATCGAC ATT GTCGACAGCC           CGAGAGGCTGACTTG  95 98
     BL02929 NONE
     BL02930 2331281 .. 2331304 -  -7.5  -5.16237   AAGGTCAGCAAAAAA          GAAGCT-CGC GATCA GCGGAGCTTC          TTATTTCGGCCAATC  86 26
     BL02759 NONE
        dapB NONE
        mgsA NONE
     BL02756 NONE
     BL02755 NONE
         cca NONE
        birA 2324494 .. 2324506 -  -3.4  -5.58454   CGGACAGCAAAAAAA                CCTT CCGGC AAGG                AGAAGGATTTCGTAT  83 189
        panB NONE
        panC NONE
        panD 2322315 .. 2322335 -  -9.7  -3.91087   CCAAACGATATGAAA            GCCCCCT AAAGGCA AGGGGGC            TACAGAATGGTACGG  83 25
        dinG 2319388 .. 2319402 -  -8.5  -3.11768   CCACACCATTTAAGA               GCCGC TTTAT GCGGC               TTTTAGCCGTTTTTC  68 28
        ypmA NONE
        ypmB NONE
        aspB 2317353 .. 2317370 - -12.7  -5.14563   GTGTGCATGAAAAAA             GCGTCCG CCTG CGGACGC              TTTTTAATTTCTAGC 100 36
        asnS 2315912 .. 2315931 - -12.2  -4.60487   GATGACTGTGAAAAA            GTCTCCTG CAAT CAGGAGAC             TTTTTTCTTAAGGAT  95 33
        dnaD NONE
         nth 2314475 .. 2314501 -  -3.8  -3.02511   CGTATTCGTCCAACA        GTGAAAC-GCT TGTCAC AGCAGCTTCAC         CAGCCCTTTTTTATA  47 11
     BL02742 2313975 .. 2313998 - -12.5  -5.18357   CAATTGATCAAAAAA          GCCACTCAC AATTTA GTGAGTGGC           TTTTTTATGATTCAT 100 14
     BL02741 2309583 .. 2309599 -  -8.7  -4.65895   CCGTCTACTTAAAAA              GCAAGGA GAA CCCTTGC              TTTTTTCTGTTTTCA  87 38
     BL02740 2309043 .. 2309056 -  -3.7  -2.66274   GCCGTTACAACGAAT               CCGGC TTAA GCCGT                CTCTACCCCGGGCTC  45 17
     BL02739 2308606 .. 2308635 - -12.2  -4.83615   CAGCCCTCATAAAAA       GAGAAGACCGGG ATTAGG CCCGGTCTTCTT        TTAATATATCGTCTT 100 9
     BL02738 2307735 .. 2307757 - -11.4  -5.52384   TTCGGAGCAAAAAAA           GCATGAATGA CCT TCATCCATGC           TTTTTTTATTTGAAG 100 31
     BL02737 2306610 .. 2306628 -  -9.6   -5.1417   TGACAAAATGAAAAA             GCAGAGAA GCG CTCTCTGC             TTTTTTCTTTTACTT  93 40
     BL02736 NONE
     BL02735 NONE
     BL02734 NONE
        cotD 2302341 .. 2302360 -  -9.2  -5.02074   TCACCTGCTAAAAAA            TGGGGCCG TATT CCGCCCCA             TTTTTTTAAAAATAT  90 101
        ypsA NONE
        ypsB 2300898 .. 2300918 -  -8.3  -4.50976   TTTTACATGATAAAA            GCTCTCC TACCTGC GGAGAGC            TTATACATTGTCATC  87 499
        ypsC 2299675 .. 2299697 -  -9.1  -5.65927   TATGGAAAGAAAAAA           GGCTGCCGT TTTAC ATGGCAGCC           TTTAAACTTCACTTT 100 34
     BL00919 2298694 .. 2298709 -    -4   -3.6442   AAGATTTGAAAAAAG              GAGCAGG AAG CCT-CTC              TCAACTATTTCCGGT  54 30
     BL05232 2296663 .. 2296685 - -12.1  -5.47821   ATGCAGCCAAAAAAA           GAAAAGCGG GATGT CCGCTTTTC           TTATACATAGACTGG 100 26
        ypwA 2295039 .. 2295062 - -14.6  -4.13945   ATTCTGACCCGAAAA          CCCCTCCCAT ACAG ACGGGAGGGG           TTTTCTTTTACAAAT 100 33
         xpt 2294140 .. 2294154 -  -2.8  -3.09635   AGTTTCATGACCCAA               CCTCCT GTA AAAAGG               TAACTTTTCCACCGG  44 0
        pbuX 2292797 .. 2292813 -  -8.7  -5.94214   AACACAACAAAAAAA              CCTCACA ATC CGTGAGG              TTTTAAACGGCAGAT 100 28
        yokL NONE
        bcsA NONE
        ypbQ 2290512 .. 2290531 -    -3  -4.00038   TATCATCATTATAAA            TG-AAATGA TAA TCATTTTCA            ATGGTGTAATTTTTC  55 23
     BL05231 2290325 .. 2290360 -  -9.6  -5.29846   AATCGGAAAGAAAAA    CGAGAAAAAGCTGCCG GTTT CGGCAGCTTCAGCACG     TGTATCTATTTATTT 100 35
        ypbR 2286672 .. 2286685 -  -2.3  -2.75992   TCTGATTCAACATGA               GCGGA GCCA TTCGC                CTGCCAAGGCATGCG  41 3
        ypbS 2286311 .. 2286331 -  -5.3  -2.72991   CCACACGCGGAAGGA            TCCACCAGC TAG GCCTGCGGA            TATTTTCGGCTGACG  49 13
     BL00672 2286069 .. 2286086 - -11.3  -4.45077   CAAAAATGATGAAAA             CAGCGTC TAGC GACGCTG              TTTCTATTTTTGGTG  93 29
        ypcP 2285107 .. 2285131 - -14.4  -3.02181   CAATACAAAACATTA          GAGAGATCGG TTTAT CCGATCTCTC          TTTTTTCGAATTTCA  95 12
     BL05230 NONE
     BL05229 2282551 .. 2282573 -  -2.1  -3.80573   TGTATGATCATGAAA          TC-AGACCAT CGCG ATGATCTCGA           AACCGGATTTAATCA  52 346
        degR 2282182 .. 2282204 - -14.2  -3.56347   AGACTTCAAATAAGA           GGAGAGGCAA TTT CTGCCTCTCC           TATTTAATTTTCAGC 100 25
     BL01372 2280956 .. 2280972 - -10.9  -5.47218   CCCGATTCAAAAAAA              CACTTGC TCT GCAAGTG              TTTTTTTGATGCTAA 100 37
     BL01370 2276752 .. 2276765 -  -3.8  -2.77962   GCTGATATCGTAAAT               GGAC ATGACG GTCC                CTCCTTTTTAGAATA  46 33
        bsaA NONE
     BL01368 NONE
     BL01367 2274333 .. 2274343 -  -2.6  -3.61398   CTTGTTTTTCAACAA                 TATT CGA AATA                 TTTTTATAGAAAAAG  48 29
        ilvD 2272366 .. 2272419 -  -9.8  -4.84527   TTGACATATTAAAAA GCCCCCTCTATAA-A-CCTTGACTAC TGAT GTTTTCAAGGATACTACAGAGGGGGC TGAATTTCAAACGCC  93 55
     BL05224 2271905 .. 2271920 -    -9  -5.00616   TTTCTCCGTAAAAAA              TGCCCT TCAA AGGGCA               TTTTAGCAATGTTTT  90 28
     BL04042 2271094 .. 2271113 - -12.2  -5.58454   CGCAGATTAAAAAAA            CCCAAGGT ATAT ACCTTGGG             TTTTCATTTTTCGAG 100 29
        ypjP 2270313 .. 2270324 -  -7.2  -3.53811   GTGATGTTTTTGAAA                GCCG TCTT CGGC                 AGTATGGTAATGAAA  66 184
        ypjQ 2269647 .. 2269662 - -11.8  -5.60993   TGCCGCATAAAAAAA              CCCGCC TGAT GGCGGG               GACGGGCGAGTCTTT 100 40
        dfrA NONE
     BL03301 2268166 .. 2268190 - -14.3  -4.17089   CGTAAACGGCGAAAA          CCAGGCTTCCA TTA TGGGAGCCTGG          TTTTTTTATGCCCGA 100 31
        ilvA NONE
        ypmP 2264557 .. 2264584 -  -2.6  -3.61178   TCTAGTGAGGCCAAA        TCCGCATGAAAA ATTC TTTGCCGGCGGA         TGCCGTCTTCCGCTC  48 94
       degVA NONE
        ypmQ 2263010 .. 2263038 -  -9.6  -5.81412   CCGATGTAAAAAAAA        GCCTGTTTTCCG GTGTT CAGGAAACAGGC        TTTAGCGGCAGGTCG 100 51
        ypmR NONE
        ypmS 2261538 .. 2261562 -  -2.1  -2.65527   AACAAGCTGAAATAT          GTGTAGATACG TTC CATATGTTCAC          CCCTGTAAACCCCGC  40 49
        ypmT 2261268 .. 2261282 -  -5.7  -5.83822   CATAGCGAAAAAAAA               GAGAC CCGAT GTCTC               TTTTACAGTCTGCTG 100 97
     BL03307 2258998 .. 2259008 -  -2.4  -3.64164   TTAAAAACATGACAA                 GCCC CCA GCGC                 CAAACTCATTTTATA  49 143
     BL05221 2257848 .. 2257883 -  -6.3  -5.50925   AACGAACATAAAAAA    GACAGGATAGATGAA CCTCGT TTCATCTATCCTTTT     TCATTCAGCTGAATG  91 46
        msrA NONE
        msrB 2255689 .. 2255714 - -11.3  -5.41746   AATCCTCTAAAAAAA         GATGACCCTTT GAAA AAAGGATCATC          TTGCATGCTGCTCTC 100 42
        cgeE 2254581 .. 2254596 -    -9   -6.4275   CAAAAACAAAAAAAA              CCTTCC GGAT GGAAGG               CTTTGTGAGCATGTC 100 272
     BL01424 2253222 .. 2253239 -  -9.9  -5.95539   TCGCAAACAAAAAAA             GGAAGGA CATG TCCTTCC              TTTTTTTCAGGGCGC 100 47
     BL01425 NONE
     BL01426 NONE
     BL01427 2250439 .. 2250453 -  -3.4  -2.83403   CTCCTCTTACGAAAG               CGGCCC GTC GATCCG               GATCTTTCCCTCCGT  44 2
     BL01428 NONE
     BL01429 NONE
        kamA NONE
     BL01431 2246484 .. 2246497 -  -9.5  -5.54264   AAACACGCAAAAAAA               CCGGC AAAA GCCGG                CTTCATGAGGAAAAG 100 28
     BL01432 2246146 .. 2246167 - -10.2  -5.54192   ACGAACGCAAAAAAA           CCGCAGTT CTGAAC AACTGCGG            TTTTTTTATCGCTTT 100 31
     BL01433 2245216 .. 2245226 -  -3.2  -5.13521   AAATGATCCAAAAAA                 CGCT TGA AGCA                 CTTGACGGAGAAGGG  72 129
     BL01434 2244881 .. 2244900 -  -9.2  -4.88711   ATAATATAGGAAAAA            CCGGAGCA GGTC CGCCCCGG             TCTCCATTTTCAATC  90 35
     BL01435 NONE
     BL01436 2243781 .. 2243801 -  -8.3  -5.84432   TACAACATAAAAAAA            CTGCGGA CAGCGCT TCCGCAG            TTTTTCACTTCTTAC 100 37
        deoD NONE
        yodJ 2239881 .. 2239910 - -15.9  -3.01712   GTTTTTTTGGTAATA       TGAAAAGGCCGAT TGAT ATCGGCCCTTTCA        TTTTTATATCTTTTT 100 29
        ctpA 2237164 .. 2237198 - -10.8  -4.21922   TCAGGCAAAATTAAA     CTACCTGTCCCC ACTGGAATACA GGGGACAGGCAG     CATAGGTGTTTTTTC  90 89
     BL01440 2233243 .. 2233267 - -10.8   -4.6856   TAAACATGTTAAAAA          CCTTAGTCCC AAAAA AGGACTAAGG          TTTATTTTTATGCTT  93 33
     BL01441 NONE
     BL01442 NONE
     BL01443 2230963 .. 2231013 - -11.9  -3.92542   TCGATCCGGAAAGAA TGAGACGGCGGCCAAAGGC-GAAA AGAT TCGCAGGCTTTGGCCGCCGCTTCA TATTGACATCCGGCA  91 71
     BL01444 NONE
     BL01445 NONE
     BL01446 NONE
     BL01447 2227129 .. 2227154 -   -14  -5.13521   AAAGCATGTAAAAAA         GGTGCCGGGC TCAAAT GCCCGACACC          TTTTTTGATCATGTT 100 39
        lytF 2223308 .. 2223322 -  -5.7  -5.82316   ACCACGCAAAAAAAA               GCCAT ATAAA ATGGC               TTTTTTAAAATGAAT 100 30
     BL01449 2222606 .. 2222618 -  -3.3   -4.1891   TGCCCTCAATATAAA                CGGCT TCC AGGCG                CCGATTCACTTTTTT  59 31
     BL01450 NONE
     BL01451 2219681 .. 2219709 - -11.7  -5.31275   TTTCACGATAAAAAA        CAGATGGCCGCGA GTA TTGCTGCCATCTG        TCATATCTATCCTAT 100 32
        odhA NONE
        odhB 2215165 .. 2215190 - -14.1   -5.4182   AATGATAAATAAAAA         GCTTTGACCGT ACTT ACGGCCAAAGC          TTTTTTATGATTAAC 100 36
        yocR 2212601 .. 2212617 - -13.7  -5.14563   GTCTGCATGAAAAAA              GGCCGGA TGG TCCGGCC              TTTTAAAAACAATTT 100 45
     BL00578 NONE
     BL00579 2207194 .. 2207205 -  -3.6  -4.54026   TTTGAAATAAAAGAA                GCAC AGCG GCGC                 TGATCGCCGGCGGTC  64 137
        yozC 2203651 .. 2203677 -  -4.5  -5.24989   GGATACAGCAAAAAA        CCGCAGCAAG ATGTTCTG CTT-CTGCGG         TTCTCCTCTGACGTT  80 143
     BL05215 2203011 .. 2203044 -  -5.2  -5.40072   TTCTCCGCAAAAAAA     GACCGTTCATTCGC AAAGGA GCGTTTGAACAGCC      TGTTGAGATTATGCA  87 34
     BL05214 2202441 .. 2202455 -  -9.2  -5.63103   TTCTAACCAAAAAAA               GCACCC ATT GGGCGC               TTTATTTGGAGTCCT 100 27
        acpD 2201677 .. 2201702 - -13.4  -6.04953   ACATAAATAAAAAAA         CCCTTGTTCC GTCTTT GGAACAAGGG          TTTCACAATTAAAAT 100 34
       ppsII 2196609 .. 2196628 -  -6.6  -2.72043   AATTTCTTTGGAAAT            GATATTAT CTCT ATAATATC             TGATTCGCTTCTTCT  56 171
        mutT 2195714 .. 2195730 -    -8   -5.1861   TTTATCAGCAAAAAA              GACTCG AACAG CGAGTC              TTTTCAATTTATTTA  91 403
     BL01387 2193996 .. 2194030 - -15.9  -4.88407   GGAGCTAACCAAAAA    GGCCGTAAAAGC-TCC ATGG GGACGCTTCTACGGCC     TTTTTTCATGTGAAG 100 61
        yisY 2192125 .. 2192161 -  -6.7  -5.83822   CAGAGTTAAAAAAAA    GACACTAAACGAATATT TTA AATGTTCGCTTAAAGTC    CTTCACCTCCAATGA 100 443
     BL01389 2191618 .. 2191657 - -11.7  -3.57825   CTTATAAAATAGGAA  CAGACCATA-AAAGACCC CTGCC GGGTATTTATATGGTCTG  TGAAAGTACAATTAA  89 48
     BL01390 2189677 .. 2189693 -  -7.3  -5.56112   ACAAAAATGAAAAAA              TCCGCTT TAA AAGCAGA              CCGTGACACTGGTTT 100 390
     BL01391 2187901 .. 2187928 - -13.6  -3.67296   GATTAGCGATTCAAA        CGGAACTAACTC TTTA AAGTTAGTTCCG         TTTGAAATTAACAAA  95 278
     BL05209 2186864 .. 2186874 -  -3.2  -2.87211   AGGTGGTGCTATATA                 TGGA TTT CCCA                 ATCATTCATACAAAC  44 217
     BL05208 2186370 .. 2186386 -  -5.8  -6.09888   TTTGAATAAAAAAAA              GCCGCT AATGA AACGGC              TGCAAAAAGATAATT 100 58
     BL01392 NONE
     BL01393 2185481 .. 2185510 -  -8.6  -3.55761   GATTGATGTTTTAAA       TGTTCCAGCGCT TTGTGC AGCGCCTGAACA        TCCAATGTCTTCATG  72 51
     BL01394 2185005 .. 2185030 -  -7.5   -5.5762   ATTAAATATAAAAAA         CCTTGAAAGGC AATA GCCAATCAAGG          TCATTCTTCAAAGTT 100 50
     BL01395 2183688 .. 2183704 -  -5.8  -6.08563   AATACATAAAAAAAA              GCCGCT ATTAA AACGGC              TAAAAGGATATTCCA 100 462
     BL01397 2182689 .. 2182715 -  -7.2  -5.80817   TTGAATATAAAAAAA         CCTTGAAAGGCC AAA AGCCAATCAAGG         TAGAAAAGGTGAATA 100 146
     BL05207 NONE
     BL01398 NONE
     BL01399 2178543 .. 2178569 - -11.7  -5.14563   TCCGCTATTAAAAAA         GCACGTTTCCA GATGA TGAAAACGTGC         AACTGTAAATCAACT 100 181
     BL01400 2177415 .. 2177430 -  -5.4   -5.7946   CCTCCAAGAAAAAAA              GCATCC ATTG AGATGC               TTTATAAATTGATAT 100 45
        yyaQ 2176021 .. 2176053 - -16.4  -3.84451   CGTTTCAAATGTAAA      GAGGCAAGCCCTTG TATGC CAAGGGTTTGCCTC      TTTTGTTAATGGCCG 100 163
     BL01402 NONE
     BL01304 2172530 .. 2172555 -  -6.3  -3.77484   TATGAAAATGTCAAA         TCAATAACAAA ACAA TTTGTTTTTGA          TTACAGTTGTTTTAC  64 163
     BL01303 2171606 .. 2171633 - -11.4  -5.65678   AGAAAACAGAAAAAA        GACACTGATCAT CTTC ATGGTCAGTGTC         CATCAATGGTAAACC 100 43
     BL01302 2169871 .. 2169898 - -13.5  -3.58428   AGGACAAAACATTAA        GGCAGAGGATG AACGCA CATCCCCTGCC         TTTTTTATTTGGCAA  95 30
     BL05205 2168069 .. 2168096 - -12.1  -5.12474   CAGAATATACAAAAA        TTCCCCTCCTC TTGAAC GAGGAAGGGAA         CACAGGCGGGTGCCT 100 40
     BL05204 2167388 .. 2167414 - -10.9  -5.79595   TGCTAAAAGAAAAAA         TCCGCTCCCCT TGTAT AAGGGAACGGA         TTTTTTTCTTTTAAT 100 36
     BL00693 NONE
     BL00694 2165594 .. 2165611 - -11.3  -5.12971   AAGACTTAATAAAAA             CCTTCGG AGCA CCGAAGG              TTGATTGAGAAATAA  95 41
     BL00695 NONE
     BL00696 2163681 .. 2163706 -  -7.5  -3.94002   GAGGAGCGAACGAAA         GCATCGCCTGC AGAC GCATGCCATGC          TTGTCATCAGTTCGC  71 72
     BL05202 2161117 .. 2161137 -  -5.4  -5.58209   TGAAAGCGAAAAAAA           GCGTCC-GA TGAT CCTGGACGC            CAGTTGCCTATGGTT  93 33
     BL03128 NONE
     BL03129 2159713 .. 2159738 -  -9.1  -4.62069   CGCTCAGCTTAAAAA         GGCAAACTC GGGAAATT GAGTTTGCC          TTTTAAACTTTAGTC  88 35
     BL03130 2158054 .. 2158081 - -12.9  -5.00895   TTCATCATACAAAAA        GAAACCTGACA GCATCG TGTCAGGTTTC         GTATAAATGTACAAT 100 17
     BL03131 NONE
     BL03132 2157217 .. 2157256 - -10.3  -5.83211   CATCAAAATAAAAAA  CTAATACCGTTAGTTTC CATTTT AAAACTAACAGCATTAG   TTTTAAAAGCTTTAT 100 37
     BL03133 NONE
     BL03134 2155758 .. 2155779 -  -3.6  -5.71712   GCCGACATAAAAAAA           TCCTCGGC TGTTAG GCCAAGGC            AATTAGTGGCTGGTT  87 139
     BL03135 NONE
     BL03136 2154122 .. 2154139 -  -2.5  -5.61596   ACGCTTACAAAAAAA             CGGCGGG CTTT CATGCCG              TCTCCTCCTCCCTGT  81 18
     BL03137 NONE
     BL03138 2151919 .. 2151957 - -13.2  -3.06796   CTTGACCTCAGGCAA   GATTACGGCTTGAAGAGG TGA CCGCCTTAAGCCGCAATC   TTACTTGTAACTCCG  91 41
        yvmB NONE
     BL00892 NONE
        ynzE 2149090 .. 2149107 -  -5.5  -2.93858   GATGACAGGGATACA             GTCAGCC GGGA GGATGAC              GATGTCGCCTCTTAT  51 425
        csaA 2147531 .. 2147562 - -10.2  -5.64421   AGGTGAAATAAAAAA      GAGAGGCTTCCT TCATTTAG AGGGAGCCTCTC       TTTTATGTATCAGCT 100 35
        expZ 2143322 .. 2143352 - -14.2  -5.64421   ACGTCAAACAAAAAA       GAACCATCTGCGTT AAA AACACAAATGGTTC       TGTTCATTTATTCTT 100 33
     BL05201 NONE
     BL00896 NONE
     BL00897 NONE
     BL00898 NONE
     BL00899 NONE
     BL00900 2136702 .. 2136714 -  -3.3   -4.1413   AAGATATGTTTAAAA                GCAGC GGC GCTTC                AAATTTCGCCTCAAC  59 253
     BL00902 2134773 .. 2134795 -  -9.2  -5.28683   ATGAACATCAAAAAA           GACCGGTT GCAGCAA AACCGGTC           TTTTATCACTTCGTC  93 31
        fabG 2126946 .. 2126969 -  -8.9  -5.76949   TAGCGCGAAAAAAAA          GGACAGGCT GTTACA AACCTGTCC           TTTCCCTGCTGTTTA 100 38
     BL01970 2117670 .. 2117686 - -10.8  -5.02074   CGAGGTTTTAAAAAA              GCCGCC AGTCA GGCGGC              TTTTCTTTTCATTTT  93 34
        gltA NONE
        gltB 2110095 .. 2110148 -  -6.7  -5.64006   ACTGAATCAAAAAAA CAAAACAGCCTGCCCCGTCAACCTAA AAA TAAGGTCG-CGGGACAGGCTTTCATT TATATGATGTGAATA 100 52
     BL01974 NONE
     BL01975 NONE
        yitG NONE
        yitF 2104462 .. 2104482 -  -4.7  -2.79183   TGGACGCTGATCAGA            TGTAAGACG AGC CATCCCACA            CATACGCTTCTACGA  48 0
        yitE 2103283 .. 2103294 -  -5.8  -4.00532   TGTCGAAATATCAAA                CGGA ACGG TCCG                 TCTCTCTAATAAAGA  66 471
        yitB 2101712 .. 2101722 -  -3.2  -2.53876   TCCTACCGGAATTGA                 TGCA GCC CGCA                 TTCTGTTTTTTCCTG  42 2
        cysP 2100318 .. 2100335 -  -2.5  -5.06103   ACAATCGTCAAAAAA             GAGCGGC GTCA GCCGAGC              TCTTCTTCGGTCAAA  70 238
        yetF 2099462 .. 2099491 - -19.4  -4.75776   AATGCAATTGAAAAA       GCGCGGGTTCGA AGCTTG TCGAACCCGCGC        CTGCCAACATCAATA 100 35
        proH NONE
        proJ NONE
       proAA 2095776 .. 2095820 - -11.7  -5.44119   TTCAGCCGAAAAAAA CTGCACCTCCGGATTGTCAGA TGGTG TCTGACAAACC--AGGTGCAG TTTCAGTACAGGTCT 100 47
        ydzF 2095273 .. 2095292 -  -9.3  -3.53444   TCATTCGGGCTGAAA            CAGGCTG TCAGCC CAGCCTG             TTTTTCTCCCCCCAC  74 13
        yngJ NONE
        yngI 2091573 .. 2091594 -  -2.4  -3.54741   CAGTACTTTCTTAAA           CA-AAAAGG TCCCT CCTTTTATG           TTAGTCGCGCTTGAA  47 49
        yngH NONE
       pycAA NONE
        yngG NONE
        yngF NONE
        yngE NONE
       acsAB 2084693 .. 2084714 -  -7.3  -5.50723   TCATCAAAATAAAAA           GAGGAAGGA CGTG TCCTTCTTC            TTTGTTTGTAAGCCT  93 52
     BL01994 NONE
     BL05198 NONE
     BL01995 NONE
     BL01996 2082011 .. 2082042 - -13.2  -6.02546   TTAAAGCAAAAAAAA      GCACCACTTATAGT TTAA ACTATAAGTAGCGC       TTCATTTCCATTAAT 100 36
        dacC 2079486 .. 2079503 -  -9.8  -5.36441   CTGTTATATAAAAAA             GCCGGC AAAATG GCCGGC              TTGCACAGAGAAATA 100 265
     BL01863 2076971 .. 2076985 -  -4.2  -2.64933   CATCCATGGAGATCA               CCTCTT TTT ATGAGG               CGGAGCGCCTTGGTC  45 60
     BL01864 2076163 .. 2076192 -  -6.6  -5.10767   GAGGTAAGACAAAAA       GGACAG-CTTCTT GTTAG AAAAAGTCTGTCC       GGCAAAAGCGTTTAT  85 37
        yngD 2074824 .. 2074854 -    -7  -5.21709   TTGTATATGAAAAAA      CAGGCC-AAGACA TGTCGC TGTCTTTAGCCTG       TCGTTTGAATCGCCA  89 18
        yngK 2073512 .. 2073538 - -15.4  -5.47159   TTTTAACACAAAAAA         TCCATTTTGAAC AAC GTTCAAAATGGA         TTGGTACTGTTACCG 100 48
        glcU 2072507 .. 2072554 - -14.4  -3.59315   TCAATCACGCTGAAA GGATGACAAAATCCCAAAACTA AAAG TCGTTTTGGGATTTTGTCAACA ATCTGATGACGGCTT 100 53
     BL01869 2070816 .. 2070835 -   -10  -3.98159   TACTAGAACAGTAAA            GCCTCCGA GGAC TCGGAAGC             TTTTTTATTCTCACT  86 109
     BL05197 2070057 .. 2070075 -  -3.1  -5.01042   AATGCAAATGAAAAA             GAGGG AACAGTCCA CCCTC             TTCTGTTTTAACTGC  72 33
     BL01870 NONE
        arsC 2068187 .. 2068220 - -21.3   -4.1552   TATGTTTCTAATAAA     TGCAAAGCTCAGGTA TTGT TACCTGAGCTTTGCA      TTTATTCTCCTGTCT 100 27
        dctB NONE
     BL00278 NONE
     BL00279 NONE
     BL00280 2061005 .. 2061022 -  -3.5   -2.6472   TAACATTCGATATCA             TCATTTC GCAT GAAATAA              CAATATATTGGAACG  43 207
       uxuAA NONE
        yjmF 2058919 .. 2058953 - -15.2  -4.57581   AGTTGAAATAATAAA     TCCCAATTTCTCAATG TGA CACAGAGAAATTGGGA     TTTTTATCAGTGTTG 100 72
     BL00283 NONE
     BL00284 NONE
     BL00285 2056780 .. 2056807 -    -7   -4.7629   TGAGCAACGGAAAAA        GGATCAACGG TGCTGCTC CCGCCGATCC         TTAAACATTAAAATT  81 33
        manR 2054550 .. 2054560 -  -2.4  -3.89614   TTGAATTTTGATAAA                 GGTC AGC GCCC                 CGCTTTTAATAATCC  51 31
     BL00287 2054052 .. 2054066 -  -3.6  -2.80816   TTTCTATTGATTATA               TCATCA TCC TAATGA               TTGTGTTTCATTTTT  44 138
     BL00288 2053361 .. 2053377 -  -2.2  -4.23615   AGTAGATGGAAGAAA              GCTAAG ACAGA CTAAGC              AGATGGGCGGCCTGC  56 502
        manP NONE
        manA 2049670 .. 2049691 - -11.7  -5.26119   TTTGCAAAAATAAAA           CAGACCATA GTTT TATGGTCTG            TTCAGAAAGGGCGCC 100 50
     BL00291 NONE
        ykwC NONE
       iolAB NONE
     BL00294 NONE
     BL00295 2043193 .. 2043215 -  -9.2  -5.60993   GTTCTTACAAAAAAA           GAGCTGAC GCTAATG GTCAGCTC           CCGCTTTTAAAACCG 100 32
     BL00296 2042582 .. 2042605 -  -8.9  -3.46236   ATGAATAAAATGTAA          GAACCCTCC GAATTT GGAGAGTTC           TTTTTAATAGTGCCG  74 119
     BL00297 2041367 .. 2041394 - -13.4  -4.83169   ATTTGCTGAGAAAAA        GCCGTCTCCGGC CTGC GCTGGAAACGGC         TTTTTTCTTAATTTA 100 75
     BL00298 2040838 .. 2040850 -  -6.3   -5.7827   AACATAAAGAAAAAA                TGCTT GAA AAGCA                AAGAGTCCTGGAACG 100 158
        adhA 2039252 .. 2039276 - -11.5  -2.65376   AAAGCTAAGAAAAGC          GGCCAGTCA AATAAAA TGACTGGCC          TATCTGTTATTATAT  79 46
        ywoF 2035797 .. 2035829 - -13.5   -3.3692   TTGCAGTTTAAAAAT      CCCCAAAGCTACGCT GTG AAAGCAGCTTTGGGG      TATGGGGAATTCTTT  95 64
        ywgB 2035046 .. 2035056 -  -3.2  -3.46885   TCTTAAAAAAATAAC                 TGCG GTT CACA                 ACTCAACAGTTATTT  50 21
     BL01497 NONE
       ahpCA 2032716 .. 2032767 - -14.1   -3.9122   TACTTTCCCAAATAA TAATGGATCCACTTTTACTTTCT GTAAAG AGAACATAAGAGTGGATCCATTA AATGATAAAATACTT 100 345
     BL01467 2031143 .. 2031171 - -10.4   -3.0362   CTGAAATATGAGAGA        GCCGATAACC GCGTAATAG GGTTATCGGC        TTTGTGTCTGTACGG  75 83
     BL01468 2026528 .. 2026572 - -16.1  -3.16071   CTTCAGATGAATAGA TAAACAAAAAGACAGAGGA AGTAAAA TCCTCTGTCTTTTTGTTTT ATTGATTGGCTTCCG 100 24
        narK 2021616 .. 2021635 -  -2.1  -4.59109   TATAGTCCCGAAAAA            GAGCC TGGGCATATC GGCTC             AATCTCTTTTTGCAG  61 48
     BL01167 2020758 .. 2020783 -    -7  -5.22039   TGCAAACGTAAAAAA         CAAGGACACTG TGCTT CA-TGTCCTTG         TTTGTTTTCGCTTTT  89 41
        arfM 2019396 .. 2019413 -    -7  -4.50902   AAAAAAGAAGAGAAA             GAAGGG GAGAGG CCCTTC              TCACACGTCGTCTTC  79 26
     BL01169 2018175 .. 2018190 -    -4  -5.47399   GGAAGCTGAAAAAAA              TGTGAC GTAC ATCACA               TTTTTTTAGCGCAAA  82 31
     BL01170 NONE
     BL01171 2016598 .. 2016619 -  -7.2  -5.60993   GGGCGGACAAAAAAA           CAGCCTGC ATGGAA GCGGGCTG            TCGAATGGTTCAATC 100 132
        narG NONE
        narH NONE
        narJ NONE
        narI 2010032 .. 2010058 - -11.7  -5.64274   CTATGGAGAAAAAAA         TCCCTAAAGCC GTTTT AGCTTTAGGGA         AAATGTTTACATGCT 100 32
        ynfC 2007239 .. 2007270 - -14.6  -4.61284   AAGACCAAATGAAAA      GGCATGAACCC-GCA CAA TGCCGGATTCATGCC      AAACAAACTGCTTCA 100 234
     BL01177 2006174 .. 2006201 -   -10  -3.93782   TTATTCAATACTAAA        TATGGAGGG-GAA AAC TCCGCCCTCCATA        TAGAATATAATTTTA  84 44
     BL01178 1998670 .. 1998708 - -13.2  -4.29905   ACCAGAGTAAAACAA   CCCAGTCCGTGTTCGC GCCTTTA GTGAACATGGACTGGG   TTTTTCTTGATCACG 100 47
        yneS NONE
        yneR 1992089 .. 1992118 - -10.1  -6.23317   AGAAAAATAAAAAAA       CTTGCAGAAAAAC GGGG GATTCTCTGCAAG        CCGTAAAAAATGATA 100 43
     BL02952 1990629 .. 1990653 -  -8.7  -4.54727   GTTTTCAAAGCAAAA          GGACATCTT TCCGGCG AAGATGTCC          TTTGAAAATATCCAT  87 153
     BL02951 1990030 .. 1990052 - -10.7  -2.75708   TTTTCGTAAAAAAGT           CCCTAAAAC AAGAA GTTTTAGGG           GGAAAGAGTGAGCGG  77 45
        sspO NONE
        sspP 1984443 .. 1984462 - -12.1  -5.63103   CGGTAAGGAAAAAAA            CCGCGCC GTGAAA GGCGCGG             AAAAAATGTTACATA 100 34
        cotM 1983839 .. 1983849 -    -4  -2.85013   ATGCTAGAACATAAT                 CTAT TGT ATAG                 CGATTCCCTAATCGG  46 104
        yneK 1983262 .. 1983293 - -14.7  -4.42639   ACAGGTCAATTAAAA      CAAAACCTTTCCT GAAAGA AGGAAAGGTTTTG       TTTATTTAAAAAGCT 100 27
        ynzD 1981088 .. 1981113 - -13.5  -4.39828   AACATGGTTATAAAA         TAAAAAACCCG CTTC CGGGTTTTTTA          TTTTGATCTATGATT 100 39
        lexA 1975894 .. 1975907 -  -9.5  -5.40072   TTTCGTGCAAAAAAA               CCGCC GACC GGCGG                TTTTGCTGATGAGTC 100 47
     BL03207 1962822 .. 1962840 - -13.2   -5.0065   CAGGGATAAATAAAA             GAGATGGC GGC GCCATCTC             CTGCATGCTTTTTTA 100 38
     BL03208 1959268 .. 1959299 - -16.2  -2.53263   TTGAGTTGGAATCCA      CTAAAAAAACGTCT GTTA AGACGTTTTTTTAG       TGATATCCATTGTTA 100 318
     BL03209 1952062 .. 1952072 -    -4  -3.57971   AGAGCGAGTGGGAAA                 CATA TTA TATG                 AAATTTATTAAACAA  52 242
     BL05184 1949158 .. 1949175 -  -8.5  -5.57396   ATAATGAATAAAAAA             TCCTTCT TGCA AGAAGGA              TTTTTTTTATAACCA 100 86
     BL05179 NONE
     BL05178 1928957 .. 1928971 - -12.8   -4.4784   GAAATTTGAAATAAA               GGGCGG TTT CCGCCC               TTTTATTCATTTTAA 100 108
        cwlC 1927711 .. 1927741 - -11.9  -5.77632   AAAAGCATAAAAAAA       GCCTGCGATCTAT ACGAG ACAGATCGCGGGC       TTTTCTTGATGATTG 100 44
     BL00687 1924026 .. 1924041 -    -9  -4.24002   GTTTAAATTGGAAAA              CTCGCT GATC AGCGAG               TTTTCTTTTCGTATA  85 18
     BL05172 1916998 .. 1917013 -  -4.6    -4.788   AAAGTAATGTAAAAA              GGCCCC TGAA AGAGCC               TTTATCTGTCAGAAA  72 34
        ebrA 1916270 .. 1916284 -  -4.3  -3.90762   CAGCCGCCAAAAAGA               TCATG CCTTT CATGA               CATTCGCCTCCTTAT  59 37
        ebrB 1915556 .. 1915567 -  -2.2  -4.74103   GCGGGAATTTAAAAA                CCGA AATT TCGA                 TACCAAAGGAAATGG  67 381
     BL00456 1914857 .. 1914873 -  -5.1  -4.90525   GAACGGCAAAGAAAA              CCGCATC ACG GATACAG              TGGAACGCATCACGG  78 160
        ydhD NONE
        yraG NONE
        yraD 1910908 .. 1910929 - -11.5   -4.3534   GTTTAAGTATGAAAA           CCCCGCTGT ATGG ACTGCGGGG            TATTCACACGTTTTT  93 42
     BL00453 NONE
     BL05169 1905819 .. 1905840 -  -7.1  -3.71792   GCAATCGAAAACGAA           GGCGGCGGC TCTC GTTGCCGCC            TCAGCGAGTCAAGAA  68 34
     BL00149 1897751 .. 1897772 - -11.7  -5.52986   ATTGCATTAAAAAAA           GGCTCTTTT TTAA AAAAGAGCC            TTTCATGATGGAGTC 100 118
     BL00150 1896874 .. 1896898 -    -5  -4.18802   ACAGACAGGGTAAAA         GAGAGC-AGGC CTAA GCTTTGCTCTC          TATTTTTTTGACACT  65 71
     BL00151 1896214 .. 1896233 - -12.2  -4.56775   ACCTTGGCGCAAAAA            CCCCTTGA GCAA TCAAGGGG             TTTTTTATCTATAGC  95 34
     BL05167 NONE
     BL03668 1894364 .. 1894380 -  -5.8  -5.44638   AGAACAAAAAGAAAA              GCAGGC AAATA ACCTGC              TTAAAAACTGATTTT  89 119
        rpmB 1760438 .. 1760473 - -16.9  -5.43514   AAAAGAACGAAAAAA    CGCCTGCCTAAAGCG TACAGT CGCTCTTGGCAGGCG     TTTATTTTTTCTTAT 100 37
     BL02326 1740862 .. 1740884 - -14.2  -2.87725   TCCGAAAAAGAAGAG           GCCTGAACCC TTG AGGTTCAGGC           TTTTGGCATTATTAT  93 37
     BL05157 1679616 .. 1679637 -  -6.6  -4.89567   CTTGAAAATAGAAAA           CCGGCC-AT CCGCT ATCGGCCGG           CTTTTTTCGTTTATG  84 36
        ylbM 1676648 .. 1676667 - -10.8  -4.85433   AGATAAAGTGAAAAA            CACCTGAT GTCC ATCAGGTG             TTTTTATTTGCGCAA  93 29
        ylbJ 1674068 .. 1674091 - -12.4  -5.03747   AAAGTTTGCAAAAAA          TGAGCGGCCG TAAC CGGCTGCTCA           TTTTTTAACAGGGGC 100 157
     BL03000 1668657 .. 1668685 - -12.4  -5.10029   ATTAAGGTCAAAAAA        GGGTACAGCCTC ACCGA GGGGCTGCACCC        TTTTTTATGTACGCC 100 43
        ctaA 1661241 .. 1661261 - -10.4  -5.14563   CTTTTTATGAAAAAA            TCCCCCGC AAAAG GCGGAGGA            TCAACCGTTTATTTT  93 40
     BL02998 1654052 .. 1654066 -  -7.8  -6.23545   TGTAAATAAAAAAAA               CGGGCT TTT AACCCG               GGTTTCAACTTGCAT 100 144
     BL02997 1651876 .. 1651894 -  -5.4  -4.56367   GATCTGACAAATAAA             TTTTCTCT ATT AGAAAAAA             GGAAAAAGCCTATAC  73 74
        ylaI 1651596 .. 1651614 -    -6  -5.82281   AAAGAGATAAAAAAA             GCATGG TGCTTGT CCATGC             TTTTATGACTTGATC 100 28
     BL02996 1649953 .. 1649980 -   -10  -2.78384   TCTGCTTTGATTATA        CCATTTTGTTAC GCGT GAAACAAAATGG         TTAAACAGATTGCAG  73 42
     BL02995 1649385 .. 1649408 - -11.1   -4.4727   CGAATACGTAGAAAA          GACATAGCC GAAGAA GGCTATGTC           TTTTCTGTATCCGCG  91 19
     BL02994 1646786 .. 1646806 -  -8.2  -4.75518   GATATAAAATCAAAA            GCCCCTTC ATTCG GTAGGGGC            TTCTTTCCTATTCAA  84 33
     BL05149 1641133 .. 1641155 - -10.6  -5.49568   AATCCAAAACAAAAA           GGGATGGC ACCACCG GCCATCCC           TTTTTGATTATACCG 100 33
        speA 1639070 .. 1639097 -  -9.9  -5.55695   GAAGAATAGAAAAAA        GCATGCGGC CATTTACAGT GCCGCATGC         TTTTATGTTTTTACA 100 36
         slp 1638095 .. 1638138 -  -4.2  -4.96848   GTGCCCATAGAAAAA CACCCTCCTAAGAATCATATT GTATT AATACGATTC--AGG-GGGTG TTTTTTCCTTGTCTC  71 78
     BL00371 NONE
     BL00369 1636785 .. 1636814 - -12.3  -4.65263   ACGTTGTAAAATAAA       TCAAAAACCCCCT CTGC AGGGGGTTTTTTA        TGTTTTCTCTTATTC 100 136
     BL01630 1630316 .. 1630340 - -14.4  -4.46212   CTGTGCATGATAAAA          TGACCAGCCT AAAGG AGGCTGGTCA          TGACGGATCCATCAG 100 44
         def 1629651 .. 1629668 -  -9.9  -5.42265   TGAAATCATAAAAAA             CGGATCA GAAA TGATCCG              TTTTTTTTATGACTT 100 40
     BL01628 NONE
     BL01626 1626542 .. 1626563 - -14.5  -5.71983   TCAACCATAAAAAAA           CGGATGCAC CCCG GTGCATCCG            TTTTTTGCTGTATCC 100 51
       mreBH NONE
     BL01624 1620620 .. 1620644 - -16.5  -6.09196   TTGAAAAGAAAAAAA          GAAGCAGCCCG GTT CAGGCTGCTTC          TTTTTTAACGGTTGA 100 30
        ampS 1619286 .. 1619308 -   -15  -3.35001   GACACGATATAAAAG           GACCTCAGAA GTT TTCTGAGGTC           TTTTTTTGCGGAAGG 100 43
     BL01622 NONE
     BL01621 1616399 .. 1616427 - -12.6  -4.75356   AAACAGACTGAAAAA       TGCCTGA-TGTCC ATTT GGACAATCAGGCA        TTTTTGCTTGATTTA 100 38
     BL00551 1603388 .. 1603426 - -19.7  -3.44229   AGCGGAGGATGAGAA  CGTCGGTCGGT-TCAGGC ATAA GCCTGTCACCGACCGACG   TTTTTTTTAGAACCG 100 13
        yknT 1597963 .. 1597987 - -11.3  -4.23794   TTAAGGGAACATAAA          GGCGGCCGCTT TAT ACGCCGCCGCC          CAATCAACTGCTTGA  93 97
        ykuE 1583766 .. 1583784 -  -2.4  -4.56775   ATCTCCTTTCAAAAA             CGAAAAGA GAG CCTTTTCC             GCTGCTAATATATAG  61 189
        ykuD 1583188 .. 1583200 -  -2.7  -2.79312   AAAGGTCCCATTATA                TCTTA ATA CAAGA                TGTTGTATTGTTCAA  42 68
        ykuC 1581818 .. 1581843 - -10.5  -5.37043   ATCCCATAGAAAAAA         CGCGCGATT TTTTATGG AATCGCGCG          TTTTCATCTTTATAA 100 35
     BL03649 1581224 .. 1581238 -  -7.1  -5.71638   CAAGAACTAAAAAAA               GCCTC GAAAG GAGGC               TTTTTTTTTTATTAA 100 37
     BL03648 1577919 .. 1577942 -    -9  -5.03994   CGGCAGATAGAAAAA          TAAGACAATC AAAC GATTGCCTTA           CGTTATGTTCCGTTT  90 39
        patA 1576574 .. 1576593 -  -9.3  -6.17669   AATAAAATAAAAAAA            CAACGGC GTAAAA GCCGTTG             TTTACGTAGTCTGTA 100 27
     BL03646 1571378 .. 1571398 - -11.2  -5.73672   AAATAACGAAAAAAA            CCACTTGC TGCAT GCAAGTGG            TTTTTTGCTGGTTCT 100 40
     BL03645 1566797 .. 1566821 - -11.6  -3.52079   GAATATTTCACATAA          CAGAGCTTTA GTTGA TAAAGCTCTG          TTTTTTGTTTTGAAA  88 44
     BL03644 1550294 .. 1550317 -  -8.8  -5.24989   GGACAGAGGAAAAAA          CCGCCGGACCA AGG TGG-CAGGCGG          TTTTCCTTTTGTAGA  93 102
     BL03643 NONE
     BL05142 NONE
     BL05141 1546389 .. 1546406 -  -6.2  -4.39375   ATTAAATTAAAATAA             GACGCC AATTAA GGCGCC              TTCATCTTGTCTTAA  74 27
        yoaS NONE
        yozG NONE
        yoaT 1543967 .. 1543984 -  -5.5  -5.16071   AATCAGCAACAAAAA             GACGCCT GCTA AGACGCC              TGAATCTCTATATGC  81 276
     BL00546 1538394 .. 1538408 -  -4.2  -4.84182   CTAAAAAAGAAGAAA               CTTTCG AAG CGACAG               AGAAGAATATAAAGC  74 497
     BL00863 NONE
     BL00864 1509471 .. 1509482 -  -2.2  -3.23893   AATGATATAGTAAGA                GTCC GCCG AGAC                 AAAGCGATTCGGTTG  43 203
        ligB 1508361 .. 1508381 -  -7.6  -4.22377   TGCAGAAGAAAAATA           GCCC-ACTC AATC GAGTCGGGC            CTTTTTCGTATTTAT  76 258
     BL03642 NONE
     BL03641 1506187 .. 1506203 -  -6.5  -5.96521   ATGAACGAAAAAAAA              GCGCC TTAGACT GGCGC              CTCTATCTCGTCTTA 100 28
        clpE 1497385 .. 1497406 - -13.7  -4.18197   ATGTTGTATGTAAAA           CGACCTCCG CGAT CGGAGGCCG            TTGTGTGTGTTATCT 100 35
        motA NONE
        motB 1495612 .. 1495647 - -15.6  -3.69621   ATTTATAAGGGCAAA    GAGTAAGGAAGCTGCC AAAA GACAGCTTCCTTATTC     TTTTTTATTCAGATT 100 20
        kinD 1493367 .. 1493391 -    -5  -4.90266   CGGATGAACGAAAAA         GAGC-TGCCGT AAGG AAGGCAGGCTC          TTTTACAGGAACGGG  77 47
     BL03636 NONE
        fosB 1492091 .. 1492106 - -10.4  -5.64274   CCAGTCATAAAAAAA              GCGTCC CCGG GGACGC               TTTTTATTTGTTTCT 100 29
        mtnU 1486457 .. 1486481 -   -13  -6.08342   TAACAAATAAAAAAA          CCTCTTTCTC GTCGA GAGAAAGAGG          CTGATTTGTCGCGTA 100 273
        mtnK NONE
        mtnS 1484140 .. 1484174 -  -6.6  -4.33165   TCAAATCGATTAAAA    TCCGCTAAAGCGGCCT AAGTA AGG--GCTTCAGCGGA    AAACAGCGCTTCGAT  76 5
     BL03631 1479861 .. 1479886 - -16.3  -4.16443   AGAGCAAACGAGAAA         GGTCCAAATCG GAAA CGATTTGGACC          TTCATTTATTTTAAA 100 31
     BL03630 1473989 .. 1474013 -   -10  -5.47399   TGAAGGGCAAAAAAA          CGCCTGGC AATTGGCAA GCCAGGCG          CGCCGGTCGGCGATT 100 39
        sspD 1473660 .. 1473685 - -11.9  -4.22676   ACGAATAAACAAGAA         TATCCGCCGAG CGGG CCCGGCGAATA          ATCCATAGGGTATTT  95 39
     BL03628 1467862 .. 1467885 - -18.2  -5.24989   TGACAGAGGAAAAAA          GCATCCGGGC TGAA GCCCGGATGC           TTGCGGCGGTACAAG 100 69
     BL03627 NONE
     BL03626 1465049 .. 1465060 -  -2.2  -3.33744   GTTTCGCTGAAAAAG                TCAG TTTT CCGA                 ACGGTTGTTTTCTTT  45 14
        tnrA 1463207 .. 1463219 -  -3.5  -2.76583   ACAACATCTTCAAAT                TTAAT GGA ATTAA                TGTCTCCTTTTGAAT  44 249
     BL03624 1460872 .. 1460890 -  -5.2  -2.65521   TTTATATGAATTAAT             CCTATGCA TTA TGCTCAGG             GAATGTACTTAGATA  49 124
       yrkCA 1460148 .. 1460164 -  -9.4  -4.32571   CAACATAAAACTAAA              GCAGGC ATTCG GCCTGC              TTTTTTGATTAATTT  90 101
        yqaE 1424820 .. 1424836 -    -8  -3.45032   GAACAACACTTAGAA              CCCTTG TGTAT CAAGGG              TTTGTCGGCATCGGA  68 475
     BL05124 1424372 .. 1424388 -  -2.3  -5.19819   AAATAAAACTAAAAA              TTTTTTC AAA GATAAAA              CCCCCAGTTCATATT  73 110
     BL05123 NONE
     BL05122 1423474 .. 1423497 -  -9.6  -4.19817   GTTATTTAGTGAAAA          GAAAAGCCCC TCAT AGGGCTCTTC           TTTATGCTGCCGTCG  89 27
     BL01374 NONE
     BL01373 1421458 .. 1421470 -  -6.2  -3.74703   ACAAGATGGAAAATA                CCGG TCAGC CCGG                AACGATTGCGTTTCG  61 292
        ispA 1417725 .. 1417747 -   -17  -4.72986   CATGGCCATGAAAAA           GGCCGCCGAC ATT GTCGGCAGCC           TCCTTTAGACTGTTA 100 38
        metE 1414955 .. 1414976 - -13.7    -3.745   GGAGCCATGAAAAGA           GCCGCCCGT GTGA ACAGGCGGC            GTTTGTAGTGGATTT  95 50
     BL03737 NONE
     BL03736 1413739 .. 1413758 -  -7.9  -4.62783   TAGGCATGCCAAAAA            GCCTGAT GTTGGA ATCAGGC             TCCGAGGCTCCTAGC  82 36
        guaD 1412453 .. 1412471 -  -8.9  -6.09196   TTCAAAATAAAAAAA             GCTTCCT GATGA AGGAAGC             TTTTTTTAATATTCC 100 31
        ohrR 1410648 .. 1410674 - -12.3  -5.02074   TGATTTCTTAAAAAA         GAGGCGCCTTC GATAT GAAGGCGCCTT         TTTGCTGTCTTTACA 100 36
     BL03741 1399182 .. 1399203 - -12.3  -5.39721   TGATTATAGAAAAAA           GGAGCCCTA TTTA CAGGGCTCC            TCAGCGTGCCGGCAG 100 85
        htrA 1387208 .. 1387230 - -10.4  -4.52857   AGTCTTTATATAAAA           GGCATCCGGC ACA GCCGGCGGCC           CCGTAAAGGGGGGCA  91 46
     BL03743 1383691 .. 1383713 -  -9.1  -6.24157   AGGGATAAAAAAAAA           CCGCCGG GCTCATGTG CCGGCGG           CTTCGGCTCAGGCAG 100 33
     BL03744 NONE
         pit 1351812 .. 1351836 - -14.3  -4.49756   TTTTAAACATGAAAA          CTCCCGTCCTA GAT TCGGACGGGAG          TGTGCTGATTAAAAG 100 34
     spoIISA NONE
     spoIISB 1350787 .. 1350811 - -12.9  -3.81879   GGGAAAACGGAATAA          GGACGGGAGAA TTT TTTTCCCGTCC          TCGTTAAGCTTTTTT 100 29
         xre 1317599 .. 1317613 -  -5.6  -4.87803   TAGCGGGAAAGAAAA               GCCCGT CAA AGGGGC               TGTCATGATTTCATG  79 150
        xkdA 1316569 .. 1316582 -  -2.3  -2.91264   CTGCTCATCGACATA               CGCTC ATCG GAGGG                ACAGATCGAAGGCGC  40 336
     BL01961 NONE
     BL01960 NONE
     BL01959 NONE
     BL01958 1310248 .. 1310274 - -13.8  -5.38951   AACTGATATAAAAAA         TGCAGGAGGC GTTAATT GCCTCCTGCA         TTTTTTTGTCGAACG 100 45
     BL01957 1308468 .. 1308493 -  -8.4  -5.08824   GTTTGACGGAAAAAA         GCTAATGTCC GTTTTT AGACATTAGC          TTTTTCGTTTAGATG  90 34
       cisLA NONE
     BL05117 1300816 .. 1300847 - -12.3  -4.36914   TCGGGGCTGATAAAA      TATCCGCGGGAAG CAGTTT CCTCCCGCGGATT       TAAGTGCTGCTATCG 100 35
       abnAA 1297832 .. 1297854 -  -9.9  -5.50925   AAGCAACAGAAAAAA           CCAAGCAGA AAACA TCTGCTCGG           TTTAATAACTAATAC 100 34
        yjcL 1293759 .. 1293792 - -15.4  -4.36914   TGCCCGTTCATAAAA     GAAGGCGCGGATTC GTCAAG GAATCCGCGCCTTT      TTTTGCCATTTATAA 100 35
     BL02655 1290177 .. 1290197 -    -4  -3.12803   AAAAGTATCACCTAA            TCCTGACA GGTCT TGTCATGA            TTCTTAAAAAAAGTC  48 39
     BL02656 1289205 .. 1289229 - -14.3  -4.39407   TGAAAGAAGCGAAAA          GGGCTGCCGAA CTG TTCGGCAGCCG          TGATTTTTTATGATC 100 438
        yjcH NONE
        yjcG NONE
        yjcF 1287375 .. 1287399 - -18.7  -5.50723   TGAGGAAAAGAAAAA          CCGTTCCGCTT AAA AAGCGGAACGG          TTACTTTTTGACCAT 100 26
        yngA NONE
        yngB NONE
     BL02665 NONE
        yngC 1284235 .. 1284254 -  -8.5  -4.55209   GAGAGATGAAACAAA            CCCCGGC TTTTAT ACCGGGG             TTTTCGTTATTTTCT  87 32
        yjcD 1281522 .. 1281562 -  -9.7  -5.28683   ATGAACAGCAAAAAA  TAAACACCGCGCCTTCC GATAAAA GGAGGGCACGGTGTCTT  TTATTGCAGCTGAAC 100 26
        cotV NONE
        cotW NONE
        cotX 1278483 .. 1278502 -  -9.3  -4.93177   TAAAAATGAAGAAAA            GCAGAGC TGGTTG GCTCTGC             TTTTTGAATTATAGA  90 34
        cotY 1277840 .. 1277881 - -13.1  -4.07885   CAGCTTTCGTGAAAA GACTGGCATCAAGCCGATCA TAT CGGCCGGCTTGATGC-AGCC TGACACCTTTTAACC 100 35
        cotZ 1277272 .. 1277287 -  -6.1  -5.84432   CACAAGATAAAAAAA              GTCCC GATTCA GGGAC               TTTTTAATTTGAACG 100 29
        yjbP 1267008 .. 1267020 -  -9.1  -2.99257   CTGCAAAAAAAGGGA                GCCGT CAA ACGGC                AATATCGAGCGGTCG  66 430
        yjbK NONE
        yjbJ 1263266 .. 1263287 - -14.5  -5.54894   AATGCAGGAAAAAAA           GCCGGAAAG CGTC CTTTCCGGC            TTAAGCGTAGTAATT 100 26
        yjbI NONE
        yjbH 1261692 .. 1261708 -  -9.4  -5.24129   TTGTGCGATAAAAAA              CACGGG AGAAA CCCGTG              CTATTTTTCGCATTG 100 26
     BL05109 1261091 .. 1261116 - -14.7  -3.76224   GGCGTATGCATGAAA         GAGGCTGCCGG TCTA CCGGCAGCCTT          GTTCGCGATGATGTC 100 39
     BL03342 NONE
     BL03341 1255260 .. 1255276 -  -7.3  -2.68942   AGTCGTTCAGACAAG              CGATGAC ACT GTCATCA              GGAAGCCTGTCCGTG  56 180
        yjbE 1250338 .. 1250372 - -21.8  -3.53444   GCAGCGTCTTGCAAA     CTAAAAGAAGGCTGAA TTT TTCAGCCTTCTTTTAG     TTGTAGACAAAATCG 100 217
        trpS 1241610 .. 1241640 - -17.8  -4.72272   GTTCTCTATGAAAAA       CACCTTCCGATTAT CGT ACAATCGGAAGGTG       TTTTTGGATCAGCGT 100 34
     BL03257 1229455 .. 1229476 -  -7.3  -4.64657   GCAAACGCTTAAAAA           GCCACTTTT CAGA AGAAGTGGC            TTTTTTATATGGAAA  81 30
     BL03256 1226295 .. 1226342 - -10.6  -4.85653   GACATATAAAAGAAA GCCTTAAAAAAACAGCCGTCGG TTTT CTGCCGGCTGTCTGTCTAAAGC AAAAAACCCCACTTT  93 55
        uppP 1225103 .. 1225124 - -13.1  -4.99134   ATCTTAAATGAAAAA           CAGCTGATC CATT GATCAGCTG            TTTTTAGGCGAATAT 100 29
        yitU 1213278 .. 1213293 -  -3.2  -4.07568   TGGCCGTTTTGAAAA              GCCGTT TATG AATGGC               AAATTATAAAATTAT  56 37
     BL03253 NONE
     BL05106 1212824 .. 1212849 - -11.9  -5.93252   CGGAAAAATAAAAAA         GGAG-CCGTGCC GAT GGCACAGACTCC         TCTCCGGCTGTCAAA 100 54
        guaC 1211631 .. 1211651 -    -9  -5.22794   ATAACCATCAAAAAA            GGCATCCC GGGAA AGGATGCC            TCTTTTGTATTCTGT  93 93
        yitS 1209251 .. 1209273 - -16.4  -3.28745   TTGTCAACAATCTAA           GGCCTGCTTT TAT AAAGCAGGCC           TCTGTTTTATCTTAT 100 37
        yitK 1206724 .. 1206744 -  -9.8  -5.92399   TAATAAAACAAAAAA            GTCTTCTG GGAAG CAGAAGAC            TTTTCAGCGACATTT 100 237
        yitJ NONE
     BL01308 1201413 .. 1201440 - -18.4  -4.05389   GACATACATGATAAA        CCCTGCCGGCCG CAAA CGGCAGGCAGGG         TCTTCGTTTAATGAA 100 33
     BL01309 1199403 .. 1199417 -  -6.4  -3.08658   GAAACAATCAAAGCA               GGATGA TCA TCACCC               CCTGATCTGTTTAAA  56 74
        yitI 1198803 .. 1198831 -  -6.7  -4.23298   GAAATTTAAAAAAGA       GGCCGCA-AAGC TGTAAT GCTAATGCGGCC        GAGAATGCCCCGCTT  73 55
        yisQ 1184121 .. 1184142 - -13.1  -5.30189   TATAACATGAAAAAA           CCTGCTTTC AACT GAAAGCAGG            TTATGCTGCAAATCC 100 26
       nrgBA NONE
       nrgAA 1182095 .. 1182121 -   -13  -4.59089   TAAGCTATAAAGAAA         CGGCGGCGTTTA TTT TGAACACCGCCG         ATTTCTATGATCAGC 100 71
        yisN 1179062 .. 1179080 -  -4.6  -4.61231   TGATAGGGGGAAAAA             TGAATATG ACG CATATGCA             TATCACGTCTTGGGT  71 408
        cotH 1174819 .. 1174829 -  -3.2  -3.58343   TCTATTATCGGGAAA                 GCTC GAA AAGC                 AGGAACCGCTTCCTC  50 4
        yisI 1174371 .. 1174382 -  -3.6  -3.36166   TGTTCAAAAAACAAT                GGCC GAAT AGCC                 CAAGCTGCGACCCGA  48 105
       gerPA NONE
       gerPB NONE
       gerPC NONE
       gerPD NONE
       gerPE NONE
       gerPF 1171943 .. 1171969 - -11.7  -4.93365   TCTTATAACCAAAAA        GCAGCCTGCTTC TAAG GAAG-AGGCTGC         TTTATGCATTTCCGA 100 27
     BL01320 1157857 .. 1157875 - -10.4  -4.62069   CCGCTATTTTAAAAA             TATACCCT ATA AGGGTATA             TTGATCAAGGCGGAA  91 50
     BL01321 NONE
     BL01322 1155719 .. 1155735 -  -2.9  -2.62184   TTTTGGTTCAGATTA              CTGAGTA GTA TACCCGG              GAAATGTGCAAAACT  41 62
     BL01323 1154413 .. 1154434 -    -8  -5.24129   GTCTGGTACAAAAAA           GAGGCTCT ACTTTA AGAGCCCC            TCCATTGTGTCTCTT  91 39
     BL01324 NONE
       yngIA 1151954 .. 1151979 - -14.9  -4.93696   TTTAAACAGCAAAAA         GCCGAAAATAC GACC GTATTTTCGGC          TTTTTATTTACTGCA 100 33
     BL01326 1149466 .. 1149506 -  -5.5  -5.80364   ATTTGAATAAAAAAA TAAAGCCTGAG-CGAAGG GATCAG CCTTCAACTCTGGCTTTT  TTCACGCGAGGGTGT 100 4
     BL01327 1142519 .. 1142539 - -13.3  -4.16205   CATAATCAAAGTAAA            GAGCAGACC AGC GGCCTGCTC            TACTTTTATACGAGC 100 31
     BL01119 1124565 .. 1124586 -  -2.3  -3.21269   TTTACTAAATATATA           GACAAAAAT GCAC ATTTGCGTC            TGCGTTTAATTTTAT  43 425
         epr 1121536 .. 1121555 -  -9.2  -4.71222   ATATGAAAATTAAAA            GGCCCGGA TGAT TCCGGGCT             TTTTTCCGTACTACT  89 36
     BL01117 1119207 .. 1119232 -  -2.5  -3.88787   GGAGAGGGGGAGAAA         CCCGCCTCAAA AATA CTTGAGACCGA          CAGGACTTTCCGCGT  52 488
     BL01116 1118595 .. 1118614 - -12.2  -4.30719   TTTTCGCATAAGAAA            GCCAATCC CTTG GGATTGGC             CGTTATGCGTGCTTT  95 28
     BL01115 NONE
       hemAT 1114589 .. 1114614 - -14.9  -5.05782   ATGGATGTGAAAAAA         TACACAGGTCA TGAT TGACCTGTGTA          CGGTAACGCCTCATT 100 36
     BL01113 1113742 .. 1113762 - -11.2  -5.86465   AAGAACATAAAAAAA            GACGGCAT GCTTG ATGCCGTC            TTTTTTTAATCTGAC 100 31
        kerA 1108062 .. 1108082 - -10.5   -5.1963   CTGAATGAAGAAAAA            GCTAGTGCT AAA AACACTAGC            TTTTTCTATATGCCA 100 55
        yhfM 1104289 .. 1104300 -    -3  -5.71712   GTCGACAGAAAAAAA                GATA TGAT TATC                 GTCGGCGGCTATAAT  90 293
        gltT 1099216 .. 1099245 - -11.6  -5.40474   ATTTTTTTAAAAAAA       CGTATGTCTTCC CGGGAT GGAAAACATACG        TTTTTTGATAGAAAA 100 46
     BL01108 1098833 .. 1098862 - -12.9  -5.26918   ACATGGCATAAAAAA       GCTCCCAAAGGAC CCCG GTCCCTTGGGAGT        AAAAAAAGAGTGGAA 100 70
       fabHB 1096642 .. 1096676 - -11.5  -5.54907   TGCATAAAAGAAAAA     CATCTTTTCAAGCCC GGCAA GGGCAAGAAAAGATG     TTTTTTTTGATATTA 100 38
     BL01106 1087214 .. 1087228 -   -10  -5.95539   TCGGAAATAAAAAAA               CTGCCT AAA AGGCAG               TTATTCGACAGAATG 100 26
     BL01105 1085671 .. 1085686 -  -3.3  -5.40474   ATGCGCTCAAAAAAA              TTCCT CCTTTT AGGAA               TGGTAAGTTTTTATA  79 86
     BL01104 1084399 .. 1084423 - -11.5  -2.81133   GATTGATTCATGAGA          CAGCCGGAT ATTGATG ATCCGGCTG          TTTTTTATGCTATTT  80 35
         hit 1080706 .. 1080729 - -17.4  -5.26875   TTTTGAACGAAAAAA          GGGCGCCGGC AGCT GCCGACGCCC           TTGGACAACGTCTCG 100 42
        serC 1079432 .. 1079451 -  -2.1  -3.35088   AAACTTTCGAAGGAA            TGGGGAA GCCTTT TTCGCCA             TCTTCCATCATCAGG  45 48
        trpP 1078760 .. 1078795 - -12.8  -5.79588   TCAAAACGAAAAAAA    CCTCTTCCAAAAAAGA TATT CCTTTTCTAGAAGAGG     TTCTTGTTTTATTTG 100 34
     BL02907 1077943 .. 1077971 -  -4.6  -5.09225   ATTTTACCTAAAAAA        GGAGCGTGAA AATTTTCCA TTCACACCCC        TTTTTTAAGGTTTAT  76 58
         hpr 1077143 .. 1077156 -  -4.5  -3.86822   CAAGGTCTTTACAAA               CCGCT GATG AGCGA                ATTCATCAGCATTAT  59 59
     BL02905 1075775 .. 1075820 - -17.9  -4.19678   GGATATGCTAATAAA CAAAAGGATAGCTGCCGGATCA ATA CGAT-CGGCAGCTATCCTTTTT CTTTACACCGTAAAG 100 322
        prsA 1074394 .. 1074423 -   -10    -5.626   CATCGCATAAAAAAA       GCTGTCCGACCCC AACGA GGGGA-GGACAGC       TTTTTTGGCGTCAGC 100 36
     BL02828 1066246 .. 1066295 -  -5.6  -3.85698   TGTTTGGCGGATAAA GGGC-AGGCGGCGGCAGCGTGAAA CTTT TCCCCCGAAGC-GCCGCCTTACCC GTATTTTAGTCAGCT  63 35
     BL02829 NONE
     BL02830 1056307 .. 1056331 -   -13  -4.35085   ATTTTCAAAAAAATA          CCGTGAAGAA GCAGA TTCTTCACGG          CTTGAGGTCATGCCA 100 20
     BL02831 NONE
     BL02832 1055003 .. 1055013 -  -2.4  -5.27923   TAAGTTTATAAAAAA                 CGGC AGG GCGG                 TGTAAATGGACATGG  73 76
        msmX 1053783 .. 1053827 - -13.8  -3.84451   CCGTTGAAATTGAAA CGACCGAAGCATAGCTGCA TAGAGAGC CGCAGC-ATGCTTCGGTCA TGTTTGAAACTGTGT 100 40
        sspB 1053086 .. 1053108 - -12.1  -3.92659   TGCCGAAAAGCTAAA           GAAGGTGCA GTATA TGCACCTTC           TGTTATCCATGAATA  91 50
     BL02835 1052143 .. 1052153 -  -6.8  -3.56162   AAAAGGGGAAAGGAA                 CCCT GAT AGGG                 TAAGCCGGATCTTCA  64 48
        nhaX 1047334 .. 1047353 - -10.6   -3.8572   CATAACATGATGAAA            GGCCGGAC AACA GACCGGCC             TCTTTTAAATCGTTA  86 38
     BL02837 NONE
     BL02838 1042364 .. 1042389 - -13.5  -4.58663   ACCACCGCCTAAAAA         GTTCTGCTTTA ATCA TAAAGCAGAAC          AATCGGAAAAAATAT 100 54
     BL02839 1041606 .. 1041616 -  -4.6  -4.10407   AGACCAAGAAGGAAA                 CAGC ACC GCCG                 TCATTGCGGACAGCC  62 277
        nhaC 1039250 .. 1039272 - -15.6  -5.47159   TTTAACAAAGAAAAA           CGCCGTCTCC TGG GGAAACGGCG           TTTTTTTATTTGCGG 100 31
     BL02841 1037148 .. 1037164 -    -8  -5.99154   GAGGAAATAAAAAAA              TCCCCT TCATC AGGGGA              TCAGACAATGGATGT 100 40
     BL02842 1036518 .. 1036538 - -13.3  -3.85504   ATCATTAAAAAGGAA            GACGCTCCA GAC CGGAGCGTC            TTTTTTGATCTTCAT 100 40
     BL02843 1033443 .. 1033454 -    -3  -3.18155   ATAAAAACGGCAACA                TATG ATTT CATA                 CTCTTCCTTCTTTCT  44 40
        ccrB NONE
        ccrB 1032536 .. 1032576 - -14.3  -3.99013   GAAAAAGGGTAGAAA  GGGAAGAATCCATTTTGAA GCA TTCAAAATGGATTCTTGAC  ATTTAATGAGTCCGC 100 151
        cueR 1028745 .. 1028759 -  -6.4  -2.58544   CTCTAGCGTGAGAAT               GAAGGT AAC ACCTCC               TGTTTAGTAAAAGAT  54 44
     BL02847 1027354 .. 1027378 -  -9.4  -5.86332   TGAACGCAAAAAAAA          GAGGATACAA ATTCA TTGTATCCCC          CGGTTTGTTCACAAT 100 42
     BL02848 NONE
     BL02849 1025370 .. 1025387 - -12.7  -4.27316   CGCTCTAAGCGAAAA             CCGCCTG AGGA CAGGCGG              TTTTTTTAATTGCCG 100 31
        yrkC 1023136 .. 1023179 -  -5.7  -4.77983   AACACAGCAACAAAA TAAGCCTT-TAGCATATGAAT CTTT ATTT-TATGCTAAAAGGCTTA TTTTTTTGAGGATAT  75 82
        sigM NONE
        yhdL NONE
        yhdK 1021091 .. 1021111 - -16.9  -4.98531   CTCTGAAATGAAAAA            CTCCCCGGT ATA ACCGGGGAG            TTATTAAAAGCCGAG 100 29
     BL02854 NONE
     BL02855 1018127 .. 1018160 - -17.7  -4.37092   AGCGGCTGGATAAAA     TAAAGAACAGGAGGT TTGA ACCTCCCGTTCTTTA      TTTAGTTCTTACATG 100 27
        citR 1011283 .. 1011304 - -13.1  -2.61264   TGTTGCAGGGACAAG           CCCGTTCAT CATG ATGAACGGG            TTTTTTCCGTTTAGA  90 36
     BL02858 1006381 .. 1006401 - -12.7  -5.90981   TTATAGCAAAAAAAA            CGAAGGAAA CCG TTTCCTTCG            TCAACTCAATAATTT 100 26
     BL02859 1005565 .. 1005589 - -11.4  -4.66833   GCCGAATTTCAAAAA          GCCTGACGCC GACAG AGCGCCAGGC          TTATTTTATTTTACG  95 36
     BL05087  994250 ..  994277 -    -7  -5.02074   GCACCGCTTAAAAAA        CGGCGGCT GATGACAAGGGA AGCCGCCG         TTTCCTGAGTTTACC  85 36
     BL03158  985250 ..  985297 - -14.4  -3.56594   GCAAAGCCGCTGAAA GGATGACAAAATCCCAAAACAA AAAG CCGTTTTGGGATTTTGTCAACA ATCTGTAAGGCTGTC 100 66
     BL03159  977555 ..  977582 -  -9.9  -5.54192   ACGAAGCGAAAAAAA        CGGCGTTGAAG TTTCAT CTTCAATGCCG         TTTTCATGATCAATG 100 35
     BL03160 NONE
     BL03161  973661 ..  973693 -   -20  -5.46706   AGTGTAAAAGAAAAA     CGGCCCGCAC-AGCT TGAG AGCTCGTGCGGGCCG      TTTTTTATGAATAGC 100 30
        cspB  968878 ..  968902 - -14.4  -5.19879   TTTTAAATATAAAAA          GACTGCTGAC ATTCG GTCAGCAGTC          CTGTATGAAGATCAG 100 52
     BL03163  958868 ..  958894 -  -3.7   -5.0133   TATGTTGTGAAAAAA         GGGATGGCT TTAAAAGTG AGCCATCCT         TTTTTCTTTTTTAAT  74 42
     BL03164  953329 ..  953349 - -10.5  -5.33785   AATCATCATAAAAAA            CCTGCTCTT TTC AAGAACAGG            TTTTTACGGAAAGAC 100 29
     BL03165 NONE
     BL03166  947738 ..  947754 - -10.9  -5.95539   GTTTAAATAAAAAAA              CTCCAGA CAT TCTGGAG              TTTTTTATCTGTTTT 100 30
     BL00083 NONE
     BL00548  934345 ..  934366 -    -8  -4.93547   TGAAGTAATGAAAAA           GGCCCTCT TTTCAC AGAGAGCC            TACTTTTTAAACGAA  86 56
     BL01910 NONE
     BL01909  931466 ..  931485 - -13.6   -5.0916   GGTTTAATACAAAAA            GGCCCTCT TTCA AGAGGGCC             TAGATTTTATAAATT 100 56
     BL05076  929207 ..  929233 -    -8  -3.81137   CTGTAAACAGGGAAA         TTCGCTTGTTGC TTG GCTACAAGCTAA         GGCAGCTCATAAAAG  73 277
     BL05075  918702 ..  918726 -  -7.8   -3.9993   AAGCCATTAAAAAGA          GCTGGCCGCT TTTTT AACGGTCAGC          TTATTTTTGTTGCAG  75 135
        gsaB  916086 ..  916103 - -11.3  -5.26316   GCATTTGATAAAAAA             GAGAGCG GATC CGCTCTC              TTTTTACATGCGCTG 100 29
     BL03059  914759 ..  914782 - -11.8  -5.85244   AAGGAAAATAAAAAA          CCGGTTAACA TATT CGTTAACCGG           TTTATTCTTCCTCAA 100 27
        yfhS  904624 ..  904638 -  -5.6  -4.45083   TCTATATCCATAAAA               GACCGG CAT CAGGTC               TTTTGGCAAACCTTT  69 347
        yfhP  902649 ..  902673 - -14.4  -5.39755   CAGAAGGAGAAAAAA          GCTTGGCTCT TAAAC AGAGCCAAGC          TTTAATTTTTTTTGA 100 10
        sspK  897256 ..  897290 - -10.1  -4.25283   ATTTCTTTATTAAAA     GAAAAGGGCTAAGAC AAAAA GCCTAAACCCTTTTC     ATAACTGCTATCTTG  89 230
        yfhF  895071 ..  895082 -  -5.8  -4.30978   TCGAACCCACTAAAA                CCAG AGAT CTGG                 TGGCGCACCATTTGC  67 132
     BL03054 NONE
     BL05072 NONE
        yfhD  893915 ..  893943 - -14.6  -3.00507   ATTAACTTAAAGAAT        GAGGCCCGGAAC GTCGA ATCCCGGGCCTC        GATTATTATTTTGAC 100 31
        yfiF  884992 ..  885009 -  -4.7  -5.00884   ACGCTGGGGAAAAAA             CATGCCG AGGC CGGCCCG              CTGTTTCTGAAAGCT  80 253
        yvaP  880072 ..  880095 -  -9.6  -5.50723   TCAGCAAAACAAAAA          GGCGATGCACC TGA GATGCA-CGCC          TTTTTTAATGATTTT 100 30
     BL03051  878910 ..  878930 -  -3.2  -2.70452   TCCGGAAAGAAAATG           CGTGCGGGA AGAA TCCAGC-CG            ATAAGAAAAATAGAT  43 48
     BL03050  878160 ..  878188 - -11.2  -2.90813   CATCTCCTGAAATGA       CACATGCAAG-CT GCAG AGACTTGCATGTG        CGATTGGGGGATGCT  80 106
        yfjF  873376 ..  873395 -  -2.8  -3.90762   TACCCCGTAAAAATA            CCGCCGCTC AGA GAGCG-CAA            AGAGGACATACCTGA  54 407
     BL02965  866489 ..  866517 - -12.6  -4.26475   ATTGGATAAAAAAGA       GGAATGC-CGTCT TAGC AGACGAGCATTCC        CTTGGCGACTGCACC 100 8
       ybcLA  865759 ..  865812 -  -2.8  -5.61824   GAAAACGTAAAAAAA GCCGGTAT-ATTCAG---GACTGGCC TATTTC AGCCAATCTTTCTGAATGATACCGGC TTATCTTTAACTCAT  81 69
        ndhF NONE
     BL00917 NONE
     BL00916  861002 ..  861024 -   -12  -4.66537   GCGTTTAAGACAAAA           CGGAGCCC TGTTAAC GGGCTCCG           TTTTTGTTTAAAGCT 100 13
        yvkB  854330 ..  854353 -  -9.6  -4.46581   CAAAATGGGAGAAAA          GCATCCGCTT AGAC AAGCCGATGC           AGATTCATATTTTAC  85 294
        corA  848823 ..  848836 -  -5.3  -3.10513   ATAGTCGAACAGAGA               GGAAA AAGG TTTCC                GGTTTTACTTGAAAA  53 30
     BL03115  848159 ..  848174 -  -2.5  -4.57569   GCAGTTTCCCAAAAA              CGAGC TGTTTG ACTCG               TGTGACAGCCGTTCA  62 38
        yfkA  844346 ..  844364 - -10.3  -5.64421   AGCCGAAATAAAAAA             GCAAGCC TTTGC GGCTTGC             TTTTTTCATACTCTT 100 31
        yfkF  840639 ..  840659 -   -14  -4.10855   AAAATTGCCTTAAAA            GGCCGGCT CCAGC AGCCGGCC            TTTTTTACATTGGCG 100 30
     BL03112 NONE
        yfkK  836935 ..  836955 - -11.2  -5.14563   CGGCTGATGAAAAAA            GACCGGAA TAGAT TTCCGGTC            TTTTTTTATGTTTAT  95 37
     BL03110  831809 ..  831835 - -13.1  -4.89477   GGTCGAATAAGAAAA        GTGCGGTTCTGC ATAA GCAGA-CCGCAC         TTTTTATATTTAGAT 100 35
     BL03109  830558 ..  830574 -  -4.5  -3.77831   TGAGGAATACTTAAA              TAAAATC AAA GACTTTA              TCTTGAAAATCGAGC  57 48
     BL03108  822393 ..  822411 -   -11  -5.16133   AGTATAAGAGAAAAA             CCTTCCAC AGA GCGGAAGG             CCTTATATCAGCTGG  93 28
     BL03107  820859 ..  820871 -  -9.1  -4.12532   TTTTTTACATACAAA                TCCCG CGA CGGGA                AAGTTGTTCAACTTC  83 39
     BL03106 NONE
     BL03105 NONE
       spsCA  818153 ..  818184 - -13.2  -5.66229   ATTAAGAATAAAAAA      TATCCCGTTCAC TATTCTCT GTGAACGGGATA       TTTTGAACTAATCAA 100 33
     BL03103  802343 ..  802368 - -14.8  -5.80817   TTCAAGACAAAAAAA         GCACCCGCTT ATTTAG AAGCGGGTGC          TGTCTGTTTATTGTC 100 33
     BL03102  801462 ..  801484 -    -7  -4.46926   TATTTTAGCATAAAA          GCCCGCGCT TCTATG AGC-CGGGC           TTTTTTATGCGTAAT  76 40
     BL03101 NONE
     BL05070  800775 ..  800798 -    -6  -4.53475   AGCGCATAAAAACAA          GCCGTGTC TGAAGAGG AACACGGC           TTTCAGCGTGTCGAC  77 222
     BL03100  799712 ..  799729 -  -9.1  -5.53991   GATTTATTAAAAAAA             TCCGCCA TCTC CGGCGGA              TTTCTCAATAGCTGA 100 30
        yvbA NONE
        yvaZ  798623 ..  798667 - -12.3  -5.09762   CCTTAACAAATAAAA TCCTCAGGAAAAGCGGC TACCCAACAAT GCCGCCTTTTCTGAGGA GAAGCTAAAAGGCTC 100 66
     BL03097  793394 ..  793413 - -12.2  -2.87944   TATCACTATACGATA            GGCGGAAT CAAC ATTCCGCC             GCAGCCGGCATACGC  80 472
     BL00964  790605 ..  790617 -  -2.7  -3.35679   TCCTTTTACTTATAA                CTTAC CAC GTAAA                AAAGAGGTTTAGCAA  46 45
        yfmJ  789515 ..  789547 - -19.3  -3.84587   ATTATTGAAAGATAA      GAAAAGAGGCCTGCC GCC GGCAGGCCTCTTTTT      ATATGAATGCTCAGG 100 36
        yfmM  786656 ..  786681 - -12.7  -5.30155   TCATTAATGAAAAAA         GCTTGTTTCCC TAAA AGGAAACAAGC          TTTTTTGTTTATAAA 100 34
     BL00962  783960 ..  783985 -  -3.1   -5.2112   AAGACGACGAAAAAA         GGGGCTGGC TTACAGGT GCCGGCCCT          TTTTAATCTTTCTTT  76 28
     BL02349  772155 ..  772173 - -12.4  -3.92324   GGCTTGAAGAGGAAA             TCGCCGCC GCC GGCAGCGA             TTTTGCCAAAATCCA  91 392
     BL02627 NONE
        yjcK  744906 ..  744945 - -14.5  -3.42013   ATGGTATAACATCAA  CCCCTTGGAATGGACACA GGAAA TG-GTCCATTCTAAGGGG  TTTTTTCTTTGAAGA 100 412
        yerO  740722 ..  740735 -  -8.1   -5.1167   AAGGGAATATAAAAA               CAGCC ATAA GGCTG                CTTTATGAATGAAGG  88 28
     BL05063 NONE
        ydhT  739502 ..  739524 - -12.8  -5.40072   GCTGTTTCAAAAAAA           CCTTGGAGAA TGA CTCTCCAAGG           TTTTTCATTATTCCA 100 33
        opuE  733517 ..  733539 - -14.1  -5.14563   CGTCTGAGCAAAAAA           GCCGCCGGA TATCG CCCGGCGGC           TTTCGTAACCTGATC 100 43
        sapB  732599 ..  732618 -  -6.4  -5.54907   TTCATAAAAGAAAAA            GCAGCC TTTTTTTC GGCTGC             TTCTTTTGAATCAAG  95 48
     BL05060  713772 ..  713817 - -15.1   -3.6222   AAAAACAAAATAAAC TGGACAAAAATAGGTCGGATCT TAG AAATCCGACCTATTTT-GTCAA CGGTCTGAAAGCACC 100 56
     BL01494  709876 ..  709895 -    -7  -4.78764   GAAAGCTATGAAAAA            GGCGCGCC GATC GGCACGCT             TGAGCCTGACATGGA  83 298
     BL01191  684467 ..  684488 - -11.7  -5.64006   ATGCAATTAAAAAAA           CTTGCAAAG TTTT CTTTGCAAG            TTTTTTTGAATTATT 100 36
        cotA  681614 ..  681631 -  -9.1  -4.07568   TGTGCTTTTTTAAAA             GCCTCCA AATG CGGAGGC              TTTTTCTTATTGATG  83 32
        ydeE  680476 ..  680505 -  -8.7  -4.10453   GAAAGCCGCGGAAAA       TCTTGAGCGCGGAA CGA TTCCGCG-TGAAGA       TGTGGCCGATACCAT  76 177
     BL00479  677347 ..  677358 -    -3   -2.5814   TATACGAAACAAAGG                GAAA TAAG TTTC                 AGGGATTTGGCATCA  41 55
        yeaA  675826 ..  675836 -  -8.2  -4.45738   GATGCGAACAACAAA                 GGCG TGC CGCC                 CGAACCGACGAATAT  80 492
     BL00481 NONE
     BL00482  673612 ..  673635 - -11.8  -4.49981   GACATGATGAGAAAA          GCCGG-CATCA TGA TGATGACCGGC          GCTTGTTTCAGCTAT  95 37
        ywaE  672779 ..  672807 -  -8.8  -5.60993   TTTTGTATAAAAAAA        GAACCTCATCCC GATAA GGGACGTGGCTC        AAATGCACGCGGTAC 100 222
        tyrZ  671453 ..  671489 -   -14  -5.06414   GTTTTTCAAGAAAAA   CAGCCTAATCGATCCCT TTAA AAGGAT-GATTAGGCTG    TTTGTTTATTGGTGC 100 31
     BL01194  653560 ..  653586 - -10.1  -4.14739   TGATCTAGTGCAAAA         CAGGCCGGTTC ATTAA AACCCGGCCTG         TTTGAAATATATTGT  89 45
     BL05057  653116 ..  653141 - -11.9  -4.33053   ATAAACTAAAAAAGA         CCGGAAGATGC GGCA ACATCTCCCGG          AAGCAACAGAGAGGC  95 255
        yrhO  648130 ..  648151 - -15.1  -3.97088   GGTCATAACATGAAA           GGCCCGCGC TTTA GCGCAGGCC            TTTTTATTTCATATA 100 29
     BL01294  641165 ..  641184 -  -9.2  -3.60948   GAATACATGGGTAAA            GAGGCCGC CGAA GCCGCCTC             CTCTCTGTATCCGAG  71 498
        dltE NONE
     BL01062  638780 ..  638795 -  -4.8  -3.16202   GTCATACGAAAAGGA              TTGAAA AAAG TTTCAA               GGTCAAAGGCTTTGC  53 28
        yoaF  638427 ..  638446 -  -8.6  -4.98255   CTCGAATGATAAAAA            GCGC-AGCT AGA AGCTTGCGC            TTTAATTTTTATAAA  90 27
        yoaM  634056 ..  634071 - -10.4  -4.65895   CCGCCTAGCTAAAAA              GCCCCT TTTA AGGGGC               TTTTTTGATGAGCTC  91 17
     BL05053  631088 ..  631104 -  -3.7  -3.99407   AGAAAGGTTAAACAA              TTGATGT CGC ACAACAA              ACTAATGTTTTTGCT  59 295
     BL05052  630258 ..  630281 -  -2.5   -3.3382   CTTATTATAGATCAA          CCTCATTTT ACTTGA AAAACAAGG           TAATTTGCGGCATGA  46 200
     BL03280 NONE
     BL03281  629176 ..  629198 - -17.8   -4.4959   TTGAAGTAACGAAAA           GGAGCAGGCA TAA TGCCTGCTCC           TCTATCTTGAAACTA 100 293
        ydiL NONE
        ydiK  625421 ..  625446 -   -12  -4.39748   GACCATACAAAATAA         GAGCCATTCT TTTTTC AGAATGGCTC          TTTTCTTTCAAATAA  95 45
     BL00849 NONE
     BL05048  621149 ..  621167 - -11.7  -5.60993   TTGTGGACAAAAAAA             CCGCTCC GGCTT GGAGCGG             CTCATCCTTTATTCA 100 34
     BL05047  609122 ..  609144 -  -2.6  -4.67353   GCAGGCAGGCAAAAA           TACTGAGGGA TTG CCCCTTGGTA           TTTTTTTATTGGGAC  65 80
        ywpD  597791 ..  597814 - -15.4  -3.84719   AGCGGTAAAGGTAAA          GGACGGAATC ACTT GATTCCGTCC           TTTTGTTGTTATAGA 100 34
     BL02016  589297 ..  589318 - -12.3  -4.99638   AGAGCCATACAAAAA           GCCCGCAGA ACTT TCTGCAGGC            GATTCGCATTTTTTC 100 40
     BL02015  588351 ..  588395 -  -7.4  -2.62184   TTCCCCCGTAGAGGA GGCATAAAAAAGCATTGC TGTTTAAAT ACGATACTTTTTTATGCC AAGGGAGCCCCCGCG  59 55
     BL02014  584962 ..  584983 -  -4.5   -5.4505   CTTCCTAAGAAAAAA           CATACCA CGTCTTGT TGGTATG            TTTTTTTTGTCCTTC  86 70
       rocFB  582274 ..  582286 -  -6.3  -4.66833   TGTGAAGGGCAAAAA                TCATG TAA CATGA                CAAGGCGATGGAAAG  80 102
        yyaS  579399 ..  579415 -  -2.2  -3.65084   AACTAAACTTTTAAA              GGCTTG GCTCG CAATCC              CCAGATGGTTCAGAA  49 227
     BL02693  578087 ..  578107 - -10.5  -4.89477   TGCTTAATAAGAAAA            CCTACTCAA CGT TCGAGTAGG            GAGATGGTGCAAAGC  93 181
     BL02692  575668 ..  575699 - -13.9  -3.95219   GCCAAATTGCAGAAA      GAACCTGACGAAA TTCTTG TTCCGTCAGGTTC       ACATTTTGCTCTGGT 100 503
     BL02691 NONE
     BL02690  574813 ..  574846 -  -2.4  -5.24531   ACCGCTTATAAAAAA     GCCGCCAATCATCAT TCAAT ACGAGG-TTGGTGGC     TTCTTAAAATAGGAA  73 76
        ydzE  573146 ..  573178 - -15.2  -4.40221   AAACTAAAGTTAAAA      GAAAAGCAAACTAT ATAAA ATAGTTTGCTTTTC      TTTTTGTTATGAATT 100 32
     BL05042  571285 ..  571305 -  -4.7  -5.07652   CCGTTTAAAAGAAAA            GAATAAACG GCT CGTCCATCC            GCAGAAGAACCATTC  76 178
     BL02215  567220 ..  567249 - -16.5  -2.54193   TAGGACTTGAAGTCA       GCCCGCCGGAA GCTTTATT TTCCGGCGGGC        TTATCTTTTACATCG 100 33
        ydcA  555954 ..  555980 - -13.8  -5.22312   ATTCATATGAAAAAA         GAGTGAACGGTT AAA AGCCGTTCACTC         TTTTGTTTAACAATG 100 9
        ydbP  548180 ..  548203 - -12.5  -4.82901   CGTCTTGTATAAAAA          GGACATGGG GGTGCT CCCATGTCC           GGCGGTTCAGACAAA 100 61
     BL05040 NONE
        ydbN  547479 ..  547503 -  -7.1  -4.09685   GTCGATCCGCTAAAA          GAAGCCGTTCA AAA TCAGCGGCTTC          TTTTTTATGTTTGTT  73 30
       nhaCA  538470 ..  538493 - -16.8  -4.90455   ACAGAGGGATAAAAA          GGCTGCCGTT TGAT AACGGCAGCC           TTTCTTATAGAGTTA 100 38
        ydaT  537052 ..  537073 - -12.3   -3.6053   GCGGGGAGAAAGTAA           GACGCTCCA AAAA CGGAGCGTC            TCGCTAGTTCATCCT  90 29
     BL02922  534106 ..  534117 -  -2.2  -3.85698   TCGGGCGTCTATAAA                CGCT TGAA AGCA                 TATTGAGAAAGACGG  51 45
        ydaS  533760 ..  533785 - -12.6  -5.95539   GGCCAAACAAAAAAA         CCAGCACCGC TTTCGG GCGATGCTGG          CTGGAAGTTATGCTT 100 33
        mntH  532312 ..  532327 -  -4.6   -5.5208   GTATAATATAAAAAA              GCCGAC CGAG GCCGAC               TTTTAACCAGAAAAT  86 28
        ydaF NONE
     BL00142  531296 ..  531339 -  -4.2  -4.96848   GTGCCCATAGAAAAA CACCCTCCTAAGAATCATATT GTATT AATACGATTC--AGG-GGGTG TTTTTTCCTTGTCTC  71 87
     BL00143 NONE
     BL00144  530018 ..  530033 -    -4  -4.07885   GATCTGTTTGGAAAA              CCGATT TGTG AATCAG               CGGGTTTTGGTGCAA  59 118
     BL05032  525237 ..  525251 -  -2.9  -4.43307   GGTTTAAGAAAAGAA               TTGAT GTACA ATCAA               TAGGTCAGAAAGCCT  60 223
     BL05030  524792 ..  524803 -  -5.8   -4.5115   GACAAAAATTCAAAA                GCGT CAAA ACGC                 GATGTACACTCTTAC  75 208
     BL02826  521606 ..  521618 -  -3.3  -2.87468   TTGCAGCATAGTATA                CCTCC TGT GGAGT                GATAGTCTACCTTTA  44 90
        ydzA  521271 ..  521316 - -19.3  -2.90615   ACGCTTTTTAAATGA GTGATCAA-AAAATCCGCCGGG AAA CCCGGCGGATTTTACTGATCAT ATTTTTTTAGTCCCC 100 15
     BL02824  517794 ..  517804 -  -4.6  -5.39755   TAGAAGGAGAAAAAA                 CGGA AGC CCCG                 GCCGTTATGCCGCCG  85 237
     BL01862  494310 ..  494325 - -10.4  -5.07567   TCAGAGCTGAAAAAA              GCAGGG GGAA CCCTGC               TTTTTTAGCGTGCGG  93 30
        ycnK NONE
        ycnJ NONE
        ycnI  482206 ..  482230 - -15.8  -5.41941   GAAATGAAACAAAAA          TGCTGTCGGG TTGTT CCCGACAGCA          TTTCATTTTTTACGA 100 35
        ywfM  480623 ..  480646 - -12.4  -4.49167   AAGACAACATGAAAA          CCCGCCCG TATATCCC CGGGCGGG           TTTTTTTTACGCTTT 100 55
        gabR  474494 ..  474515 - -10.3  -2.56571   TACACAGGGAATTGA           TTGTTCGAA AATC TTCGAACAA            TTGAATCGTAACATG  72 476
        ycnE NONE
       nfrA2  473355 ..  473375 - -11.9  -4.68424   GAACGCATGGAAAAA            GGCTATCGA TCA CCGATAGCC            TAAAGCATCTATTCG 100 34
     BL01855  472365 ..  472391 -  -8.8   -4.5442   TTCGCAATGATAAAA         CTCATGGGTC ACTAAAA AACCCATGAG         TTTTCATAAATGAAA  87 65
        ycnC NONE
        ycnB  469984 ..  470009 - -17.7  -5.80817   GCGAATATAAAAAAA         CACGCCAGTTC GATT GAACTGGCGTG          ACATGATCAGCGGGC 100 32
     BL01851  464581 ..  464596 -  -4.6  -5.88565   CTGACAACAAAAAAA              CCCCAT AAAA AAGGGG               CTTTTTTAAACGAGA 100 31
        tlpA  462719 ..  462741 - -19.2  -4.24745   GATGATGAATAGAAA           CCCGCCAGAC AGC GTCTGGCGGG           TTTTTGTTAATCTTT 100 32
     BL01849 NONE
     BL01848  458229 ..  458258 - -14.3  -4.77165   TGCTTCATAATAAAA       GAAGGGGAACGGC TCAT GCCGCTCCCCTTA        TCCTGCTGATATGCG 100 23
     BL01847  453038 ..  453052 -  -8.6  -3.59087   AATACGATTGTCAAA               GGAATG ATC CATTCC               CACCAAACAGATACA  69 88
     BL01845  449459 ..  449480 - -15.9  -4.53705   AAGCCGCAGAGAAAA           CCCCCGGAA TTCT TTCCGGGGG            TTTTGCTTTAACAGG 100 120
         phy  448152 ..  448172 -   -14  -4.68506   AAGGAATGTGAAAAA            TCCGCGGG CATTT CCCGCGGA            TCCGTCGTTATTTGG 100 50
     BL01843 NONE
     BL01842  443351 ..  443375 - -14.5  -5.21236   AATTCATAAGAAAAA          CCTGTTTTTGA ACT TCAAAAACAGG          TTTTTTCATTATTGC 100 34
     BL01841 NONE
        yxiC NONE
     BL01838 NONE
     BL00129 NONE
     BL00128  431375 ..  431393 -  -6.7  -4.31164   CTGAGATAAGAGAAA             GCATCCC GATGT GAGATGC             TTTGAAATGTATTTA  73 57
     BL01835 NONE
     BL01834 NONE
     BL01833  429410 ..  429429 -  -2.8  -3.14587   TTGTAGAAAATTAGA            CATTCGGA TCTC TCCAATTG             TAAATGATTTAAACG  44 34
     BL01832  428938 ..  428959 - -14.5  -4.85545   AGGAAATGAAGAAAA           GGACCATGG CGAA CCATGGTCC            TTTCAATTATTTCTG 100 32
     BL01831  425160 ..  425182 -  -7.7  -2.76225   AACCAATGCGAAGGA           GAGGGCATC GGCAT GATGCCTTC           TCTTTTTTTATTGGC  62 58
        rocR NONE
     BL01829 NONE
     BL01828 NONE
     BL01827  417367 ..  417398 - -11.7  -5.06414   GCCGCTGAATAAAAA      GAACAGCCTGATC TCTCTT GATCAGGCTGTTT       TGTTTATACAGGATT 100 29
        yczE  409972 ..  409990 -  -9.6  -4.98255   CCTGAACTAGAAAAA             CGGATGAA ACG CTCATCCG             TTTTTTTTCAGCGAC  93 19
         sfp  407190 ..  407210 -  -9.8  -5.14563   CTTCCTATCAAAAAA            GATCATGC CTTCT GCATGATC            TGCTAAAAGAATGTT 100 321
        ycxC  405057 ..  405093 -  -4.4  -4.51765   GACAATGTAAAGAAA   GCGGAAAATCGGTGTGC TGCA GCTG-CCGATTTTCCGT    TTTTTCAGCTTTTTT  69 30
        ycqG  369030 ..  369049 -   -10  -5.36689   AAATGAAAAAGAAAA            CCCCGCTT GTGA AAACGGGG             TTTTGGACAATCTGA 100 45
        nucA NONE
         nin  364875 ..  364885 -  -6.8  -3.57119   CAGACAGGCTTTAAA                 CGAC GGA GTCG                 ATTTAATCGGCTACT  61 249
        yckB NONE
        yckA  360410 ..  360430 - -12.5  -3.31269   TTCACAGTATAGTAA            GCCGCCGGA GTA CCCGGCAGC            TTCATATTATTTTTT  87 32
     BL01816  359498 ..  359523 - -15.5  -2.82623   CCTTTGGTATAAGGA         GCTGCCTGTGC TGCC GCACAAGCAGC          CTAAGAAGGTCCGGC  95 76
        ycgR  356573 ..  356591 -  -3.1  -2.84195   AACATTAAAATGAAT             GTGCGAA ACATG TTCTCAC             CCCTTTACCAACAGT  44 22
        ycgQ  355710 ..  355740 -  -8.3  -5.19879   TCGTAAACAGAAAAA       GAAAAGCCGGTAC ATGAA GTGCCGGCTTTTA       ATATGTCCGATAAAC  93 23
     BL01813  345634 ..  345644 -  -3.2  -2.93723   GGCGTACGAATCATA                 CCAG CTG CTGA                 TCTGCAGTTCAGGCA  45 220
        nasA  340786 ..  340807 -  -9.4  -4.52857   ATGCCGCATAGAAAA           CCGCCCGA AAAGAA TCGAGCGG            CTACCCCTTAAATTC  91 33
     BL01811  338935 ..  338946 -  -2.2  -2.72991   CTATATTCGGAACGA                TCGC ATAC GCAA                 ATTTTCAGAACCCTG  39 284
     BL01810 NONE
     BL01809  329887 ..  329909 - -19.2  -3.66178   CTTTTTAAGTTGAAA           GGGGCTGTCG CAA CGACAGCCCC           TTCAGATTATTTCAG 100 27
     BL01808 NONE
     BL01807  325416 ..  325439 - -13.8  -4.07868   TTATACTGAGACAAA          CGCCGTTCCC GATC GGGAGCGGCG           TTTTTATTTTACAGC 100 34
     BL01806  322697 ..  322728 - -14.7  -5.06816   ACGTTCTAACAAAAA      CATCCCTTTTCAA CGGTTT TTGAAAAGGGATG       TTTTTCGTTCAAAAT 100 34
     BL01805  321205 ..  321242 - -13.4  -3.27572   AAACATATAATAAAC   GGCGGCTGGCTGGGG TGGAAAAGC CCCCGGCC-GCCGCC   TCTTGTAAGATCAAA  93 36
         mpr  316666 ..  316678 -  -3.3   -3.1506   AAACCTGGTGAGGAA                GCGGA GTT TCAGC                TTGTCTATTATTTGC  46 167
     BL01803 NONE
        ywbA NONE
     BL01801 NONE
     BL01800  307465 ..  307492 -  -7.8  -5.56264   TTCAAATATAAAAAA        GAACC-CGTTTTC AAA GGAAACGAGGTTC        TTTGCGGAAAGCATC 100 39
     BL01799 NONE
     BL01798  304408 ..  304420 -  -3.3  -4.06419   GTCTCTCAGAAACAA                CCGGA CGC TCTGG                GTTTCATTGCCCGGT  58 256
     BL01797  302400 ..  302423 - -13.2  -5.72053   TAATGAAATAAAAAA          CGACGGCTTC TAAA GAAACCGTCG           CAAACCGTCTGCTTA 100 38
     BL01796  300172 ..  300187 -  -2.5  -4.71061   ACCCATACCGAAAAA              GAAGC CGAAGC GCTCC               TGAAAGTAAGTGAGC  67 326
        yvbK  298254 ..  298274 - -19.7  -3.44206   GAATATTGACGAGAA            GCCGCCGGG GAG CCCGGCGGC            TTCAGCGTGTCGACA 100 165
     BL01794  295466 ..  295480 -  -8.5  -2.52676   TATTGGGGGAATGCA               GCCGG GGGCA CCGGC               TGCATATTGTGGACC  64 47
     BL01793  293788 ..  293802 -  -7.1  -5.53288   TGTAATTGAAAAAAA               GCACC TCTAG GGTGC               TTTTTTTAGTTGTTG 100 31
        ytlI  289081 ..  289102 -  -6.7  -5.63103   CTTGAAGGAAAAAAA           GCAG-TGTTT GAC AAACAGCTGC           TTCACCGAGCGTTGA 100 415
        yczC  283140 ..  283166 - -13.1   -2.7419   ATAGGAGCGGAACGA        GGGGCCG-TCAT TTCC ATGATCGGCCCC         GTCCTCACCATCTTC  81 191
        ywhA  274184 ..  274207 -   -11   -5.9218   CACACAATAAAAAAA          GGCTGTCGAT TTCG ATCGACGGCC           CGTTTTACATCATCA 100 30
     BL01789 NONE
     BL01788 NONE
        yoaA  250922 ..  250947 - -13.4  -4.69464   AAAAGAGGTTAAAAA         GAGCTTCCTC TAAAGT GAGGAAGCTC          TTCTGCATGCCGGTT 100 39
     BL01786 NONE
     BL01785  245794 ..  245811 - -14.1  -4.68506   AATGAACGTGAAAAA             GCCGCCG TACC CGGCGGC              TTTTCGTGTTATATC 100 34
     BL01784  244930 ..  244941 -  -7.2  -4.34771   GAAAACCGATGAAAA                CGGG ATCG CCCG                 TTTTAACAAACACAC  78 361
     BL01783 NONE
     BL01782  243322 ..  243351 - -16.6  -2.83906   CGGAATTTAAAACAC       GCCGGAGCTTTT TAATGC AAAAGCTCCGGC        TCAATTTTCGTCGTT 100 7
        mmuM NONE
     BL01780 NONE
     BL01779  237215 ..  237232 - -11.3  -4.45765   TCCAAAATTAAGAAA             CGTCCAG CCAA CTGGACG              TTCTTTTTTTATTGT  93 40
     BL01778  235165 ..  235184 -  -5.1  -3.31668   CTGAAAAAGAAACCA            TTTGGAA TCAATT TTCCAAA             ATGTAATCGAATTGA  54 74
        yomI  234275 ..  234310 - -16.3  -5.12172   TATTAATAAATAAAA    CGAAGTCAGCCATCC GCTACA GGATGGCTGACTTTG     TTAAATTTCCACTTT 100 26
     BL00160  229211 ..  229223 -  -3.3  -5.29782   GACATTGAGAAAAAA                GGAGA GTT TCGCC                TTCAGCAAAACTTGA  79 294
        ybfH NONE
     BL00164  226130 ..  226176 - -14.9  -5.74122   TATGACATAAAAAAA TACGGAAATTGACT-C-CTTCAC TAA ATGAAGCGAAGTCAATTTCCGTA TCTTGTTTATCTCAA 100 32
     BL05018  221355 ..  221387 - -10.8  -3.63782   CAATAGGATTCGAAA      GAGTGATGAACA GAATTACAG TGTTCATCACTC      TTTTTTTAAAAGATA  83 328
        ybaJ  219129 ..  219142 -  -4.5  -3.21934   TCTTGTTGATAAAAT               TGGCC GGAC AGCCA                TAAGCATCGCCTCAG  50 409
        yyaO NONE
        yyaL NONE
        ybyB  208189 ..  208208 -  -8.6  -4.47328   AACGGCAGCAGAAAA            GCTGCCAT AAAT ATGACAGC             TCATGCATCGCTATT  85 36
        cisL  203884 ..  203921 -  -9.9  -3.38316   TGACGATTGAAGGAA   GCAGCTGTCCTCGCGAAC ACC GCCC-CGAGAATAGCTGC   TGGCTCCTTGTGTTG  75 229
        citS NONE
        citT NONE
     BL00912  200346 ..  200367 -  -9.5  -5.82281   AAATACATAAAAAAA           GTATTCCGC AGAC GCGAAATAC            CCGGTTAATCCCCAG 100 30
        citM  198760 ..  198790 -  -5.5  -5.48213   TATCCAAAAGAAAAA      GCCCGCAGAAAACA GGAG TGTCT-CTGCAAGC       TTAAAAAGGCCGCTA  89 104
        yvcC NONE
     BL02725  189815 ..  189844 - -12.9  -2.84617   GAGCCGAAAAATCTA       GCATCCGCTCGCT GTAA AACGAGCGGATGT        TTTTTTACTCAGCTA  90 150
     BL02724 NONE
     BL02723 NONE
     BL02722  185972 ..  186012 -  -7.6  -2.84051   TCATCCCCATCAAAC GCTGCACCGTAACA-ACCT GACT AGGAGTGTGACGGTGCAGT  TTTTTTATCCGAGGA  60 85
        ybbK  175780 ..  175796 -  -9.4  -4.96996   CCGAAATAAAATAAA              GCGCAG ATGAA CTGCGC              TTATGTCCTGGTACT  93 39
        ybbI NONE
        ybbH NONE
        ybbF  172458 ..  172474 -  -2.3  -3.27619   AAATTTTAAACAAAC              GTTTAAT CAA ATTCAAC              TGCCATATCGTCCTT  45 11
        ybbE NONE
        ybbD NONE
        ybbC  167849 ..  167869 - -15.5  -4.96773   CTAATCAAAAATAAA            GAAGAGCGG CTC CCGCTCTTC            CTAATAAAGCAAATA 100 26
     BL02714  166415 ..  166443 -  -9.5  -4.04397   ATTTGGACAAAAAGA        CGAGTCTGCCCTC ATA GTTGGCAGACTCA        GATCTTGCGGGAGTT  86 477
        pbpX  163484 ..  163510 - -13.9  -2.55213   GACTTATTGAATGTA         TAAAAGCAGGC TAAAT GCCTGCTTTTA         TTTTTATCCCCATAA  91 292
        ybaN  156918 ..  156932 -  -8.6  -4.56597   CTGTTTTTTGAAAAA               GATGGA GGC TCCATC               ATTCCGTACATTTGG  83 283
        gerD  155845 ..  155864 -  -8.6  -5.66989   TAAAGAGCAAAAAAA            GCTTCCTC CGCA GAAGAAGC             TTTTAGGGAATGAAA 100 47
     BL01013  152780 ..  152796 - -10.1  -3.68908   AAATACGGACTTAAA              GGCGCAC GCC GTGCACC              TCAGTTCTCAAAACG  80 95
        abrB   49272 ..   49295 - -14.6  -5.46698   TTCAAAACTAAAAAA          CCGCCCTTGC TTCG GCAAGAGCGG           TTTTTGTATAATCAA 100 46
        yaaI NONE
        yaaH   28115 ..   28135 -    -4  -5.86061   TGCCATGAAAAAAAA            CGTTCC TTTAACTTG GGAACG            TCTCTTTAACAACAT  88 12
         dgk NONE
         dck   26485 ..   26499 -  -4.4  -4.96427   GAACAATAAAATAAA               TTTTTT ATA AAAAAA               TCCCTTGACTTAAAA  74 300
     BL05000 NONE
     BL02365 NONE
     BL02364   23500 ..   23513 -  -3.9  -4.41348   TCCTTTTTAAATAAA               GAATT GAAA AATTC                CAAAAATCAAAGTCG  64 3
        glxK   22320 ..   22341 -  -7.1  -5.37345   TTCAACCATAAAAAA           GTGCGCGCC AATA GGCGCGCTT            TTTTTATTCGAGTGA  93 29
        yaaC   14974 ..   14997 -  -9.6  -3.06261   CGCCAAGCGCTAAGA          GGACCAGCTT ATAT AAGCTGGTCT           TTTTTGTTGTTTTCT  72 10
