# Supplementary material for: Rapid, accurate, computational discovery of Rho-independent transcription terminators illuminates their relationship to DNA uptake
Source: Genome Biol. 2007 Feb 21;8(2):R22. doi: 10.1186/gb-2007-8-2-r22 (PMC1852404; doi:10.1186/gb-2007-8-2-r22)
Supplement: Additional data file 4 — Best terminators found downstream of each of the genes of the 343 organisms studied. [file gb-2007-8-2-r22-S4.zip › Bacillus_licheniformis_DSM_13.bag]

        dnaA    1693 ..    1722 + -13.7  -3.96481   TTGAACATGGCCTTA       CACAGTCTGTCCA CATG TGGATAGGCTGTG        TTTCCGTTCTTTTTT 100 67
        dnaN    2977 ..    3006 +  -9.4  -4.72201   TAATTTGTTGGAATA       GA-AAGTTGCCGG CTGGT CCGGCAGCTTCTC       TTATTTTTTCTGGAG  93 38
        yaaA    3338 ..    3356 +    -3  -2.59133   CGGTTCATTTCAAGT             CGTCGGCT AAA AGCAGGTG             GTATTGATTGTATAT  41 16
        recF NONE
        yaaB    4728 ..    4742 +  -4.3  -3.15236   TCCAAGCCGGAAATC               GATTC ATAAA GAATC               TTAACTATAAATTTA  51 17
        gyrB    6881 ..    6892 +  -2.2   -5.1675   ACAACTCATGTAGAT                TCTC CAGG GAGG                 TTTTTTAATGAGTGA  69 197
        gyrA    9359 ..    9405 + -16.3  -2.63585   AGAACAGGAAGCGGA TGAATCATAAAAACATGCAGCC AAAT GGCTGCATGTTTTTCT-ATTCA ATCTTTCAAATATAA 100 16
        guaB   17375 ..   17397 + -13.6  -6.23209   ACAAAAATTAAACCG           TAGACAGAGT GAT ACTCTGTCTA           TTTTTTTTTGCTTCA 100 50
        dacA   18835 ..   18863 + -14.1  -3.52341   GCTGGTTTTAAAAAA        TAAAGAGCTCTAT TTG ATAGGGCTCTTTA        TTGTCATATTCAGAT 100 30
        yaaD   19918 ..   19932 +  -2.8  -3.32647   CACGAAGGAGACGGA               TTGACA TGC TGACAA               TTGGTGTACTTGGAC  46 42
        yaaE   20767 ..   20802 + -11.9  -5.47218   AGGGTGGCAACGCGA    GAGCTCTCGTCCCTT TTATTT AGGGGACAAGGGCTC     TTTTTTTCGGTCAAA 100 279
        serS   22125 ..   22142 + -14.1  -5.80364   CAACCATAAAAAAGT             GCGCGCC AATA GGCGCGC              TTTTTTTATTCGAGT 100 32
        yaaJ   30775 ..   30798 +  -8.3   -5.7946   TCATCAAATTAAGAA          CTCATCTAT TTGAAT ATAGATGAG           TTTTTTTCTTAAGAA 100 405
        dnaX NONE
        yaaK NONE
        recR NONE
        yaaL   33768 ..   33792 +  -2.7  -3.43853   AAAAAGAAATTTAAG          GATCGGCAGCT GGA AGTAGCAGGTC          TATTTGCATGATTCC  46 7
        bofA   34479 ..   34492 +  -8.1  -3.05384   GTCGAGCGGACCGAT               GGGAG CTTG CTCCC                TTAGGTCAGCGGCGG  63 387
        xpaC NONE
        yaaN NONE
        yaaO NONE
         tdk NONE
        yaaQ NONE
        yaaR NONE
        holB NONE
        yaaT NONE
        yabA   47135 ..   47156 + -11.6  -4.59773   ATAAAAAATAAGAAA           GGCTTCCG GCGGAA CGGAAGCC            TTTTTAACGGTACAA  93 30
        yabB NONE
        yazA NONE
        yabC   49073 ..   49096 + -12.4  -5.00895   TTCAAAACTAAAAAA          CCGCCCTTGC TTCG GCAAGAGCGG           TTTTTGTATAATCAA 100 30
        metG   51911 ..   51952 +  -9.6  -5.03747   TCAAATAAATGCAGG CAAAGGGTGTTCCACG TGTAACATTT CGTCGAACACCTTTTG  TTTTTTCGACAATTT  93 33
        yabD NONE
        yabE   54226 ..   54247 +  -7.3  -5.68023   TGCTTTTTATATAAG           CAGAGGG ATTTTGCG CCCTCTG            TTTTTTTGGTTATAA 100 54
        rnmV NONE
        ksgA   55785 ..   55804 +  -3.5  -5.84381   GACCGCTTGAGAGAA            GTCCTTC TTTAAT GGAGGGC             TTTTTTTATTGATGC  87 14
        yabG   56843 ..   56858 + -11.8   -4.8048   AAACGATTAAACGAG              CCCGCC GGAT GGCGGG               TTTTTGCTATGCACA 100 31
         veg   57326 ..   57348 +  -4.1  -5.49568   GTAGCCCTTTAATAA           GCAGTGGAC TTTAT GTTTGCTGC           TTTTTGTTTTGCCTT  82 29
        sspF   57677 ..   57698 + -10.1  -5.65513   TAAAACAGTGACATA           CGGGGGACG CTTC TGTCCTCCG            TTTTTTTCATTGATC 100 38
        ispE NONE
        purR NONE
        yabJ   60132 ..   60155 +    -9  -5.63517   AAAGAACTCTTAAAA          GATGGTTTTG GTCT CAAAATCATC           TTTTTTGTTTGGAAA 100 41
       spoVG   60597 ..   60614 +  -9.9  -5.45802   CTTCTTAAAAAAGAA             GGGCTTA TGGA TAAGCCC              TTTTTGTTTTGAAAA 100 33
        gcaD NONE
         prs NONE
         ctc   63951 ..   63975 +  -9.4  -4.46926   AGAATAAATACGTAA         GACGTAATCCG CCCG CGG-TTACGTC          TTTTGTGCTAGAATG  90 34
       spoVC NONE
        yabK   64915 ..   64943 +  -8.9  -5.19879   ATTTATTCAATAGAT        AGCTTTGGTGTAG AGA CTAGACCAAAGCA        TTTTTCTATTTGAGG  93 28
         mfd NONE
       spoVT   69273 ..   69295 +  -8.5  -5.26875   TCAGCATCAGCATTG          GAACAGCACC TTTT GG-GCTGTTC           TTTTTTAATTCACAC  93 114
        yabM NONE
        yabN NONE
        yabO NONE
        yabP NONE
        yabQ NONE
       divIC NONE
        yabR   74915 ..   74934 + -13.6   -5.1675   GGGTCATTCCGGAAA            CCGGCTTC TTCT GAAGCCGG             TTTTTTGCTGCATAA 100 341
      spoIIE NONE
        yabS NONE
        yabT   79476 ..   79487 +    -3  -4.13767   GATTGAAAGTGTTAG                GATA TTTA TATC                 TTTTGAAATACACCC  55 80
        yacA NONE
        hprT NONE
        ftsH   83516 ..   83548 + -11.5  -5.64274   TTTTCGTCTCTTCAG      GAAAACTGCCAAG CTCTGCT TTTGGCAGTTTTC      TTTTTTTATGGCTGA 100 48
        yacB NONE
        hslO   85355 ..   85373 +   -11   -3.6692   GAGATGAAATATAAG             CCCGCTAT CCA GTAGCGGG             TCTTTTACAATGGGG  83 27
        yacD   86304 ..   86315 +    -3   -2.5007   AAAAATAAAGATTGA                CAAA ATAT TTTG                 ATATTGATAAATTAG  41 33
        cysK   87309 ..   87341 + -18.5  -3.96148   AGGCTCCAGCTGAAA      CAGGAGGCTGCCGAC GAT GTCGGCGGCCTTTTG      TTTGTCATGGAGCGC 100 39
        pabB NONE
        pabA NONE
        pabC NONE
         sul NONE
        folB NONE
        folK   92103 ..   92129 +  -2.2  -3.08002   GGTTATACTCAAGAA         GGGTTTGCCAAA GCA TTGGGTATATCC         GTTTCTGTGCTTGGT  42 43
        yacF   93281 ..   93300 + -12.2  -5.14894   TCCGACCTCTGCTCA            CTGCCAGT TTTC ACTGGCAG             TTTTTCTGCTTTTTT 100 42
        lysS   94857 ..   94891 + -14.2  -3.54459   TCGTTAGTTGACTTT     CGTGCAGCAGCCGCGT AAC AAGCGGCTGCTGCTCA     TTTAAAACAAATTAA 100 34
        ctsR NONE
        mcsA NONE
        mcsB NONE
        clpC  104797 ..  104825 + -11.2  -2.50545   TAGAGACAAAAGAAA       GAGGCATAC-GAT GTTC ATCAGTATGCCTC        ACTTTCTTATAAAGG  79 43
        radA NONE
        yacK NONE
        yacL NONE
        ispD NONE
        ispF NONE
        gltX  111481 ..  111504 + -13.2  -5.43487   CCGCGCGTCAAAAAG          CGTCTCTGTC ATCA GACAGAGGCG           TTTTTTATATGGTTT 100 248
        cysE NONE
        cysS  113605 ..  113616 +    -3  -2.72461   TGGAAAAGAGGAGAA                TCAT AAAC ATGA                 ATTTGGAAACCATTA  41 20
        yazC NONE
        yacO NONE
        yacP  115274 ..  115284 +  -2.4  -3.20991   TCTTCGAAAAATGGC                 GGCG TGG CGAC                 TTGGATTAGGTTGAC  43 6
        sigH  116042 ..  116073 +    -9  -3.34344   AGCCGATGCTTATGG      CATATTGACAGTCAT TTT ATGACTGT-GATATG      TTACTTAGGAAATGA  72 39
        rpmG  116292 ..  116302 +  -5.4  -3.44553   GTTGTGGAGGTTTCT                 TACC ATG GGTA                 TTATCAAATTTTTAA  58 57
        secE  116525 ..  116537 +  -9.1   -5.4148   TGACTTGCCAAAAAA                CCCGT TCA ACGGG                TTTTTTCATTGTTTC  95 75
        nusG  117307 ..  117320 +  -3.7  -3.03124   AATGAGACCTTGAGT               GGGAG GGTT CACCC                TATTACCACATCACG  47 146
        rplK  117798 ..  117832 +   -13  -3.72027   TTTTGTCTCTTTGCT     GGGTTGCGAGTTTG GATCAGA CAAGTTCGCAACCC     TTATTCGTGGGAGGT  95 42
        rplA  118738 ..  118758 + -11.2  -4.96848   ATGCTTGTATATACA            GCCTCCAT GTCGA ATGGAGGC            TTTTTATATGGAACA  95 182
        rplJ NONE
        rplL  119784 ..  119803 +   -10  -5.34309   AATCTTTAGGGGAAA            GCTCGCTT TTAA AAGCGGGC             TTTTTCTTTGCTAAT 100 50
        ybxB  120641 ..  120661 +  -6.9   -5.8901   TTTGTTTTTGGATGT            GGTTTTCTA AAT TAGAAACCC            TTTTTTCTTTTGTCT 100 162
        rpoB NONE
        rpoC  128030 ..  128047 +  -4.1  -3.02639   GATGTCACTAAAAAT             TGTCATC ATAT GTTGACA              TCCTTCTTTCAGGAT  47 60
        ybxF  128379 ..  128396 +  -4.9  -4.78121   CGTACTCGTTGTTTT             TGCTTTT ATGC AAAGGCA              TTGTTTTTTGCTTTT  74 41
        rpsL NONE
        rpsG NONE
        fusA  131698 ..  131715 +  -4.2   -4.0827   TTGTAAGATGAGAAA             GTGAAA CATTGC TTTCAC              TTTCTATCACTCTAT  59 75
         tuf  132977 ..  132996 +   -10  -5.79595   TTATAAAATAAAAAA            CGAGATCC AGCC GGGTCTCG             TTTTTTATTTTGAGC 100 44
        rpsJ NONE
        rplC NONE
        rplD NONE
        rplW NONE
        rplB NONE
        rpsS NONE
        rplV NONE
        rpsC NONE
        rplP NONE
        rpmC  138044 ..  138055 +  -2.2   -2.6914   GCTGCCAACAAATAA                TTCC GGAG GGAG                 GTTCTCTAAAACATG  40 26
        rpsQ NONE
        rplN NONE
        rplX NONE
        rplE NONE
        rpsN  139882 ..  139892 +  -2.6   -2.8294   TTTATGGGAAGGAGG                 TTAT TAA ATAA                 TGGTTATGACAGATC  42 47
        rpsH  140270 ..  140281 +    -3  -2.83899   CAGGCTGGCGGAGAA                GTAT TAGC ATAC                 GTTTGGTAAGAAGTT  42 5
        rplF NONE
        rplR NONE
        rpsE NONE
        rpmD  141950 ..  141962 +    -2  -2.74144   AGTATCTCATTTAGT                TTCT GTTAA AGAA                CTTTAAAAATAAACG  40 7
        rplO NONE
        secY  143743 ..  143755 +  -4.8  -3.12999   AAGCACTAGAGGAAA                TGGG GCGCG CCCA                TTCCCTCTAAAATAG  53 32
         adk NONE
         map NONE
    BLi00156 NONE
        infA NONE
        rpmJ NONE
        rpsM NONE
        rpsK  146786 ..  146816 +  -2.6  -2.79518   TAAACAATGGGGAAT       TTCGGATAGAAT CAGAGAA ATTCTTTCCGGG       GTTTCGACGTTTTGA  42 138
        rpoA  147793 ..  147812 +  -2.9  -2.55002   CGCAAAGACGATTGA            CTAGTTT CCATGT GAACTAG             GATTTTCGTGTGTTT  41 26
        rplQ  148234 ..  148246 +  -3.4  -2.87132   TCGAATTGGTTTAAT                CACA TATTT TGTG                TGTCTAAAGAAGGGC  44 27
        ybxA NONE
        ybaE NONE
        ybaF NONE
        truA  151684 ..  151710 +  -3.1  -4.13767   TATGTATTTCAACCC         CACGATAAG CCCCGGAAA CTTATTGTG         TTTTGAAATAGAACG  56 97
        rplM NONE
        rpsI  152642 ..  152665 +  -9.6  -5.94214   CTGGCGTTTCAAAAA          CTCTCAAGCC ATTT GGTTTGGGAG           TTTTTTTATTATATT 100 44
        ybaK NONE
        cwlD  154477 ..  154502 +  -8.3  -4.96848   ACTTTACAGAAGACA         GAGACCCTCCT GAAT AAGAGGGTTTC          TTTTTGTGTCAAAGA  90 9
        ybaL  155653 ..  155672 +  -6.4  -4.09685   TAAAGAGCAAAAAAA            GCTTCCTC CGCA GAAGAAGC             TTTTAGGGAATGAAA  69 38
        kbaA  157091 ..  157101 +  -3.2  -3.35097   GAGATGGTGCACGAT                 CTCT GGC AGGG                 CTTCTTTTGTTTGTT  48 127
    BLi00182 NONE
        ybaS  166221 ..  166252 +  -3.6  -3.03159   CATTTGGACAAAAAG      AC-GAGTCTGCCCTC ATA GTTGGCAGACTCAGA      TCTTGCGGGAGTTAA  45 8
        yxaJ  166999 ..  167012 +  -2.4  -4.49556   GGTAGTAAAAACGAG               CAGA CTTGCT TCTG                TTTCTTTCATGAAAG  63 338
    BLi00198  177904 ..  177922 +  -8.8  -5.31275   TTAGGTGCAGTTGAA             GAGCGGCT TCA GGCTGCTC             TTTTTTATGATAGAA  93 37
        sigW NONE
        ybbM  179315 ..  179342 +  -7.1  -5.60993   GGAGTCTAAAGAGTA        GAGCAAAGC GGGCGAATGA GCTTTGCTC         TTTTTTTATGAGGGG 100 25
        ybbP NONE
        ybbR NONE
        ybbT  183062 ..  183075 +  -3.9   -3.6288   GGAAAAAATGTGAAC               CATTT TGAA AAATG                TTTGACGGTTCCTTT  54 109
        glmS  185247 ..  185279 +  -6.4  -5.19879   TGAAATAAAAGTTTG     TACCCCTCTTGGATT GGAT GATCTG-GAGGGGTA      TTTTTATGTTTGAAA  87 49
    BLi00205  185781 ..  185819 + -11.1  -5.60993   CATCCCCATCAAACG  CTGCACCGTAACA-ACCT GACT AGGAGTGTGACGGTGCAG   TTTTTTTATCCGAGG 100 69
    BLi00209  188261 ..  188282 +  -5.2  -5.14819   TATTTTTACACCATA           CATATCGA CATATT TCGATGTG            TTTATTTTTTAATTT  79 76
        ybcL  189623 ..  189650 + -14.2  -5.52986   AGCCGAAAAATCTAG        CATCCGCTCGCT GTAA AACGAGCGGATG         TTTTTTTACTCAGCT 100 121
        ywbO  192808 ..  192826 +  -8.9  -5.24129   AATGAGCGATTTGAA             GAACCCT TTAAT AGGGTTC             TTTTTTATAAAGGAA  93 49
    BLi00215  193282 ..  193295 +  -3.1   -2.7641   TTCGCAAATAAAACA               CTTGT TGGC ACAGG                GTTTCCACGGTTTTT  44 30
    BLi00216  193890 ..  193900 +  -3.2  -4.60924   AAAAGAAGGAGGACA                 TGTC GAT GACG                 TTTTTAGAGCATTTC  64 39
        aadK  194888 ..  194917 + -20.8   -5.0133   TAATCAAATGATGGC       CGCACTCCCGGC AGGTGA GCCGGGAGTGCG        TTTTTTGCGGAGGTG 100 38
    BLi00218 NONE
        yfnB  196607 ..  196617 +  -8.2   -3.0353   CATTGAAAAAGAATC                 GGCC GCC GGCC                 ATTGTTTATAAGGAA  63 4
        ybxG  198359 ..  198375 + -10.9  -5.94713   AGGCGCTATGATCAA              GAACCAG CTC CTGGTTC              TTTTTTTTATAAGCT 100 92
    BLi00227 NONE
    BLi00228  207355 ..  207365 +  -4.6  -5.29445   TCTGCACAGCATTAT                 GGTG TAT CGCC                 TTTTTCTTATTGAAA  80 2
        csgA NONE
        ybxH  207917 ..  207933 +  -7.2  -5.29885   ATAAGGCTTGAAGAG              GCTGCC GACCG GGCGGC              TTTTATTTTTGGATT  90 37
        thrZ  212996 ..  213016 +  -8.5  -4.36914   CTACCTATAATAAAA            TTGAATAAT CTG ATTATTCAA            TTTTATCGGAAGGAG  85 175
    BLi00235 NONE
    BLi00236 NONE
    BLi00237  215860 ..  215877 +  -3.3   -5.5112   TGATCTTTTGAAAAA             GTCGCCA GATT TAGCGGC              TTTTTTGTTGCTAAA  79 48
       yrkA1 NONE
       yrkA2  217092 ..  217113 +  -9.5  -5.19328   TGATTTAAAAAAAGA           GAGCCTGAA ACTT TTCAGGTTC            TTTTTATTATGGAAT 100 41
        ydeG  219582 ..  219594 +  -5.5  -4.15543   AAAATACCGATCAAC                GTTCC AAT GGAGC                TTTTGGCCGTCTTTG  66 299
    BLi00243  221166 ..  221198 + -10.8  -5.41143   CAATAGGATTCGAAA      GAGTGATGAACA GAATTACAG TGTTCATCACTC      TTTTTTTAAAAGATA 100 45
    BLi00245  223884 ..  223900 + -10.1  -5.86976   AAAAGCATTAAAAAA              CCGGGAG TCA TTCCCGG              TTTTTTATTTTGTGG 100 30
        yubF  224302 ..  224317 +  -5.4  -6.02546   GTAAGCATAAAAAAA              GCATCT TTAG GGATGC               TTTTTTTTAATTTGA 100 37
    BLi00255  228649 ..  228696 + -15.2  -2.61912   GGGTTATAAAGATTG AACCATTGTAACTTTTGGTGTA AAAT TACACTAAAAGTTACAATGGAG GTTCTCCATGGATAA  95 32
    BLi00256  229501 ..  229517 + -10.9  -3.01422   GGACAGGCTGTAGGC              TTCCGCT ATC AGCGGAA              TGGTTTCTGCGGGTG  74 355
    BLi00258  231129 ..  231155 + -16.8  -5.26119   ATAAACCCGGTTTTA         TACGCCTTTGAA CTA TTCAAAGGCGTA         TTTTATTTTTAGCGA 100 37
        yvaQ NONE
    BLi00260  234089 ..  234124 + -18.5  -3.29613   TATTAATAAATAAAA    CGAAGTCAGCCATCC GCTACA GGATGGCTGACTTTG     TTAAATTTCCACTTT 100 28
    BLi00263  237026 ..  237049 +  -9.6  -5.97979   CTATCCAAAATTAAG          AAACGTCCAG CCAA CTGGACGTTC           TTTTTTTATTGTTAT 100 27
    BLi00267 NONE
    BLi00268  242271 ..  242287 +  -2.1  -2.98714   ACAAATAAGCTTGCA              CCTCCAG CAG CGTGAGG              CTTTATGATGGATAT  42 90
    BLi00269  243136 ..  243165 + -16.6  -2.78897   CGGAATTTAAAACAC       GCCGGAGCTTTT TAATGC AAAAGCTCCGGC        TCAATTTTCGTCGTT 100 57
        ycbA NONE
        ycbB  250736 ..  250761 + -13.4  -3.36175   AAAAGAGGTTAAAAA         GAGCTTCCTC TAAAGT GAGGAAGCTC          TTCTGCATGCCGGTT  93 29
        penP  255001 ..  255031 +  -9.8   -5.8901   TCACTTGGTGATCAA       GCTCATATCATTGT CTG GCAATGGTGTGGGC       TTTTTTGTTTTCTCT 100 86
        phoD NONE
       tatAD  257277 ..  257302 + -11.1  -5.56264   GCACGATGATCAATA         GAGCGGGCGGG TGAA CCCGTCTGTTC          TTTTTTCTGTTTAAC 100 32
       tatCD  258068 ..  258098 +  -6.9  -6.38039   AAGGGGCTGAGGCCC       AAGGCTGAAGACG GACTG TGTCTTCAGTCTC       TTTTTTTTTTGCCTG 100 18
        ycbC NONE
        ycbD NONE
        ycbE  262079 ..  262089 +  -2.4  -3.95073   AAAGAGAAAGACCCT                 GCGG ACA CCAC                 TTTATCCATGTGAAA  51 2
        ycbF NONE
        ycbG NONE
        ycbH  266046 ..  266057 +  -2.2  -2.78388   TTTCAATTACAATGA                GTGT AATT GCAC                 GTGTGTTTTTATGTT  41 141
    BLi00290 NONE
        ycbL  266783 ..  266815 +  -2.1  -3.10545   TAAATTAGCAGAGTT      TTAGGATGACAAT GTTATGG ATTGGCATTCTGA      TAATTTTGGCGTCTC  43 22
    BLi00292 NONE
        ycbN NONE
        ycbO  269451 ..  269462 +    -3  -3.95986   TTAACGGAGTTGAAG                TTCA ATGC TGAA                 TTTAATTAAATTGGA  53 37
    BLi00295  270181 ..  270196 +  -4.6  -3.74158   CTTGAAGGTGCAAAT              TGACGG AATA CCGGCA               TTTACCTATACTTGA  56 54
        yetN  271333 ..  271355 +  -6.3  -4.80167   TGAGAAATAAGAAAA           GGCATCC GTTTTTTTG GGATGCC           TTTTGATTTTTCATC  80 31
        ybdO  272921 ..  272942 + -12.3  -4.81249   GCAGTAATAGAGGGA           GAGGCGC-GG ATT CCAGCGCCTC           TTTTTGCCTTTAAAA 100 277
        ycbJ  273996 ..  274021 +  -9.7  -3.12395   TCACACAATAAAAAA         AGGCTGTCGAT TTCG ATCGACGGCCC          GTTTTACATCATCAC  73 30
        ydaB  276253 ..  276274 + -11.7  -5.58074   AATGATTGACCGAAA           GCTTATCCA GCAT TGGATAAGC            TTTTTTTGCTGATTC 100 45
    BLi00301  277640 ..  277652 +  -3.4  -3.99592   TTATTACCGATATTA                GGAA GGGAG TTCC                TTTATGGTGATGAAT  56 89
        ybdN NONE
    BLi00303  279410 ..  279432 + -10.6  -5.65927   ACAATTTTTAAAAGA           CCTGGCAAAG TGA TTTTGCCGGG           TTTTTTGTTTGCATA 100 30
         mta  280298 ..  280333 + -10.6  -5.61824   AATAATCGCTGGAAA    CCGCCTGATAAGGTTGT GAA ATGACCTT-TTAGGCGG    TTTTTTTAGATTTTA 100 36
    BLi00305 NONE
    BLi00306 NONE
    BLi00307  281854 ..  281876 +  -8.4  -5.30575   GGTGGTACCGCGAGA           CCCTCGTC CTTTTGT GACGGGGG           TTTTTTGCATTTTTA  93 328
        yczA NONE
        ycbK  283099 ..  283112 +  -6.7  -5.48623   CCGGAAATAGAGAAA               GGGAT TCAT ATCCC                TTTTTATTTCTGTTT  93 31
        yccF  284841 ..  284860 + -13.6  -5.22943   CACACAACTGCTAAA            CCTTCCGG GGAA CCGGAAGG             TTTTTTGCGTTTGAT 100 48
    BLi00312 NONE
    BLi00313 NONE
    BLi00314 NONE
    BLi00315 NONE
    BLi00316  289278 ..  289300 +  -9.9  -5.11033   TCTCATAATCAAAAA          CCTTC-CGGC ATCG GCCGGGAAGG           TTTTTTACGGTTCTC  93 71
        yusQ NONE
    BLi00319 NONE
    BLi00320  293601 ..  293615 +  -7.8  -5.71638   TGTAATTGAAAAAAA               GCACCT CTA GGGTGC               TTTTTTTAGTTGTTG 100 16
    BLi00323  298169 ..  298181 +  -4.1  -3.57144   TTGGCTGTTCTAGAC                TGCAA GGA TTGCG                TTTCACGCTGAAAAG  52 181
    BLi00325  300287 ..  300316 +  -7.1  -5.31275   TGTAACCGTATAAGA       GAGGACCGCCC GTTAATCA GGCCGGTCTTC        TTTTTTATCGTACAG  90 36
    BLi00328  304742 ..  304760 +  -2.4  -4.29432   ATGCTGCGAATAAGG            CGTCTCG GCTCAG CG-GACG             TTTTCATGACATTTC  57 365
        yurK NONE
    BLi00337  312312 ..  312333 +  -7.5  -2.67696   AAATTCTGATTAATA           TAAATTTGT CATA ACAAATTTA            TGCATTCTTCATCAT  59 136
    BLi00338  314431 ..  314463 +  -5.6  -3.85698   ATAGAAAACGATAAA      GAGAGATTTGGGGA ACAGC TTCTCACGTCTCTC      TTTATGGACAAAGGA  63 56
    BLi00339  316592 ..  316622 + -16.3   -3.4298   ACGGCCGTTAGATGT      GACAGCCCG-TTCC AAAA GGAAGCGGGCTGTC       TTCGTGTATTATTGT 100 45
        ycdF  318546 ..  318584 + -14.6   -5.3671   AAGGCCGTTTTTTCA   GCTCCCGTTCTGCCCTTT ATT GAATGGCGGAATGGGGGC   TTTTTTAATTGTGTT 100 43
    BLi00342 NONE
        ycdC  321016 ..  321053 + -15.6  -3.23393   AAACATATAATAAAC   GGCGGCTGGCTGGGG TGGAAAAGC CCCCGGCC-GCCGCC   TCTTGTAAGATCAAA 100 31
        cwlJ  322508 ..  322539 + -14.7  -4.86621   ACGTTCTAACAAAAA      CATCCCTTTTCAA CGGTTT TTGAAAAGGGATG       TTTTTCGTTCAAAAT 100 32
        yvcE  325227 ..  325250 +   -16  -5.45802   TTATACTGAGACAAA          CGCCGTTCCC GATC GGGAGCGGCG           TTTTTATTTTACAGC 100 45
    BLi00350  327702 ..  327715 +  -5.3  -4.03978   CCGTAGTGATAAATT               TGACA TCTC TGTCA                TTTCTGTGAACGCTT  63 35
    BLi00351  329688 ..  329729 + -16.1  -3.75153   GGGGCAGGAGCTTTT TAAGTTGAAAGGGGCTGTCG CAA CGACAGCCCCTT-CAGATTA TTTCAGTTCCCCGCA 100 23
        yceC NONE
        yceD  332308 ..  332327 +    -7  -3.15544   TGAAGATCCGGACAG            CAGGCGCC GGAT GGCGTCCG             TTGGTCCGGCTGACA  60 44
        yceE  332951 ..  332978 +  -8.5  -3.85504   AAGTCTAGTTTTGCC        GGCTGAGTCAC CTTTGC GTGATTCAGTC         TTGCTTTTTCATCAT  77 33
        yceF  333801 ..  333824 +  -8.8  -5.47218   ACTGCAAAACATAAA          GGGGGGAGTA GATC TGCTCCGCCC           TTTTTTTACATCAAA  95 44
    BLi00358 NONE
    BLi00359 NONE
        yceG NONE
        yceH  338208 ..  338223 +  -7.5   -5.5208   ATATACAAAAAATCA              CCGCC ATGATA GGCGG               TTTTTTATGTTATGC  93 89
    BLi00362  339327 ..  339340 +  -3.1  -3.99117   TGCTCAACCATGAAG               GATCG GCAG TGATC                GTTTTTGTTTTTGTA  56 356
    BLi00364  340615 ..  340625 +  -2.4  -3.19246   CCCGAAAAGAATCGA                 GCGG CTA CCCC                 TTAAATTCGGATTGA  43 114
         ldh NONE
        lctP  344908 ..  344932 + -14.4  -4.64598   GGCATATAAAGAAGA          GCCTTTTCCC ATTGC GGGAAAAGGC          TTTTTAAGCTGCTTG 100 32
        ycgF  346040 ..  346052 +  -4.7  -4.64144   TTTGGCAAAGCAGGC                CGGTG CAT CCCCG                TTTTTCGCCATTGTT  71 416
        nadE  347977 ..  347994 + -11.3   -5.7946   GAAATAAGCTAAAAA             GAGGCTG AAGT CAGCCTC              TTTTTTTATTAACAG 100 34
        aroK  348665 ..  348693 +   -14  -3.80625   ACCGGAATAAGCAAA        GAGCCAATGGTC TGTCT GATCATTGGCTC        TTTCCGTTATCCGCA 100 66
        ycgL  349696 ..  349717 + -11.7  -5.76237   GCATAAAATGATATT           CCCTTTAAG TATT CTTAAAGGG            TTTTTTCTTTGTATC 100 35
        ycgM NONE
        ycgN  352565 ..  352577 +  -7.7  -2.52464   AGGGGGACGAAGGCA                GCCTA TTA TAGGC                TGCCTTCAAAAAAAG  61 63
        ycgO  354115 ..  354139 + -11.5  -4.04397   GCTGTAACGATGACG          GAGATGGGGAA CCA TTCTCCGTCTC          TCTTTTTATAGGCCT  90 34
        ycgP  355526 ..  355546 + -10.4  -4.39166   AACAGAAAAAGAAAA            GCCGGTAC ATGAA GTGCCGGC            TTTTAATATGTCCGA  90 40
         cah  358447 ..  358461 +  -9.2  -5.80248   AAATAAAAGCGAACA               CCCGGT GAA GCCGGG               TTTTTTTATGTCTTG 100 39
    BLi00380 NONE
    BLi00381  359689 ..  359700 +  -3.6  -2.91395   GGCCGGATTTTTCAA                CGGG GTTT CCTG                 CTTTGTCAGACAGGT  43 434
    BLi00385  362558 ..  362583 + -11.9  -5.63103   TTCGATTTAAGTAAA         GAGGTTTGTGC ACAA GCGCAGACCTC          TTTTTTTCGTTACCC 100 31
    BLi00386 NONE
        yckE  364885 ..  364906 + -14.4  -4.02253   AAGAGCTTTAGGAGG           GGCGCCGG ATGAAA CCGGCGCC            TTTATCCGTTGTTCA 100 30
    BLi00390 NONE
        ybdM  367047 ..  367066 + -13.6  -2.63922   GGCGGAAAAGAAGAA            GCTGCCGT TTTA ACGGCAGC             CCTTTTTCCCTGCTA  91 13
    BLi00395 NONE
    BLi00396 NONE
    BLi00397 NONE
    BLi00398 NONE
    BLi00399 NONE
    BLi00400  377945 ..  377964 +  -8.6  -5.36441   CTCAAAAACCATGTA            GCAGGC-GA AAC TCAGCCTGC            TTTTTTGTATGGAGC  95 25
    BLi00401 NONE
    BLi00402 NONE
    BLi00403 NONE
    BLi00404  404868 ..  404902 + -12.3  -5.16472   ACAATGTAAAGAAAG    CGGAAAATCGGTGTGC TGCA GC-TGCCGATTTTCCG     TTTTTTCAGCTTTTT 100 32
        ycxD  407445 ..  407472 +   -12  -3.28181   GCAAGGCGGATAGCC        GGGGGGAGTTTC CACC GAAGCTCGCCCC         TGTTCGTTCAGTTTG  85 166
    BLi00408  409053 ..  409068 +  -3.2  -3.61536   GCGGATGATCTACAT              GCTGAC GGGT GTCACC               TTTGCCGATTACATT  50 197
    BLi00409  409782 ..  409800 +  -8.9  -5.75342   CCTGAACTAGAAAAA             CGGATGA AACGC TCATCCG             TTTTTTTTCAGCGAC 100 297
    BLi00411 NONE
    BLi00412 NONE
    BLi00413  413172 ..  413191 +  -4.3  -3.85362   TATGCACCTTTTCTG            GCGATGCC CGTTT GG-ATCGC            TTTGATCATTGCCTT  59 119
    BLi00416 NONE
    BLi00417  417182 ..  417207 + -13.4  -4.99043   GCTGAATAAAAAGAA         CAGCCTGATC TCTCTT GATCAGGCTG          TTTTGTTTATACAGG 100 32
        rocD  422462 ..  422492 +  -9.2  -5.14477   TCGAAGTAAAGCGAA      C-GGCTGAACAAT AAGGGG ATTGTTCAGCCCG       TTTTTTCGCTGTCTG  90 32
        rocE  424056 ..  424075 +  -2.2  -2.59256   AAACAAACGATGAGG            TGGTTATT GATG AATAAACA             AGTTTCTTTGATTGG  40 9
        rocF  424970 ..  424996 + -13.8   -5.7946   GTAACCAATGCGAAG         GAGAGGGCATCG GCA TGATGCCTTCTC         TTTTTTTATTGGCGC 100 37
        yclB NONE
        yclC NONE
    BLi00428 NONE
    BLi00429  428750 ..  428771 + -14.5  -3.91042   AGGAAATGAAGAAAA           GGACCATGG CGAA CCATGGTCC            TTTCAATTATTTCTG 100 32
    BLi00439 NONE
    BLi00440 NONE
    BLi00441  439209 ..  439219 +  -2.6  -2.87354   TCAAAAAAGTCTGAT                 TTTT ATA AAAA                 TAGTTAATTAATTCA  42 51
    BLi00442 NONE
    BLi00443 NONE
    BLi00444  443163 ..  443187 + -14.5  -5.37865   AATTCATAAGAAAAA          CCTGTTTTTGA ACT TCAAAAACAGG          TTTTTTCATTATTGC 100 39
    BLi00447  447957 ..  447991 +  -6.3  -3.99347   TAACATAAAGGAATG     TGAAAAATCCGCGGG CATTT CCCGCGGATCCGTCG     TTATTTGGCTCGTTT  69 232
    BLi00450 NONE
        yclG  452904 ..  452925 +  -5.8  -4.68446   AAATATCGAAGTTTA           AGCTCCCT TTGGAC AGGGAGCC            TTTTATGTCCTTTTT  75 25
       gerKA NONE
       gerKC NONE
       gerKB NONE
    BLi00456  458045 ..  458068 + -13.8   -3.4529   TTCATAATAAAAGAA          GGGGAACGGC TCAT GCCGCTCCCC           TTATCCTGCTGATAT  95 34
        yclJ NONE
        yclK  462520 ..  462566 + -22.6  -4.24432   ACGGCGAGAGATGAT GATGAATAGAAACCCGCCAGAC AGC GTCTGGCGGGTTTTTGTTAATC TTTAATTTTGAATTT 100 17
        yclN NONE
        yclO NONE
        yclP NONE
        yclQ  469669 ..  469693 + -15.7  -5.47431   GAAATAAAAGAGCGA          GGCTGCCGGTT CTT ATCCGGCAGCC          TTTTTTGTCTGTTCA 100 34
        yczG  474750 ..  474775 + -14.8  -4.63542   TTAAAGCCAGGCTGA         TACCGGCAGG AAAGAA CCTGCCGGTA          TTTTTAAAGCTTCTC 100 61
        gabT  477610 ..  477620 +  -6.8  -3.01765   CATCATTGAAGAAGC                 GCTG GAA CAGC                 TCTAGTTTGACATCT  59 10
        yhdG NONE
        gabD  480436 ..  480459 + -12.4  -5.82388   AAGACAACATGAAAA          CCCGCCCG TATATCCC CGGGCGGG           TTTTTTTTACGCTTT 100 42
    BLi00478  482020 ..  482044 + -15.8  -4.42765   GAAATGAAACAAAAA          TGCTGTCGGG TTGTT CCCGACAGCA          TTTCATTTTTTACGA 100 39
        nasB NONE
        nasC NONE
        nasD NONE
        nasE  492581 ..  492599 +  -8.1  -2.80244   TTTCAAAAGCCTTAA             GGGTCGC AGAAC GTGACCC             CTCTTTATTAAAAAA  62 66
        nasF  494124 ..  494139 + -10.4   -5.0538   TCAGAGCTGAAAAAA              GCAGGG GGAA CCCTGC               TTTTTTAGCGTGCGG  93 31
    BLi00488  496704 ..  496723 + -10.6  -4.32034   AATTGATGAAGCGAA            GCCGGAGC TTAA GCCCCGGC             TTTTGGTCATGGTGA  91 35
    BLi00489 NONE
        ycsD NONE
    BLi00491  497699 ..  497720 +  -5.9  -5.22794   GATTGATAGAAAAAA           CCTCTCA ACACCTTC TGAGAGG            TTTTTTCATGCTTAT  85 35
    BLi00492 NONE
    BLi00493 NONE
        ulaA NONE
    BLi00495 NONE
    BLi00496 NONE
        ycsE  504245 ..  504261 +  -9.4  -5.93809   TCCTAGCCGAAAAAA              GAGCCG ATTTG CGGCTC              TTTTTTTTGTGCAAA 100 35
        ycsF NONE
        ycsG NONE
        ycsI  507324 ..  507351 +  -7.2  -4.98531   TATAGGATTTCAAAA        TCAATACAGA GCGGTTTA TCTGTATTGA         TTTTTAATTTAAGGG  85 36
        kipI NONE
        kipA NONE
        kipR NONE
        ycsK  510658 ..  510680 + -12.1  -5.63504   AATATGATGAAGAAA           GACCATTCC AATCA GGAATGGTC           TTTTTTTATGCAATT 100 40
        mtlA NONE
    BLi00506 NONE
        mtlD  514047 ..  514073 + -16.8  -3.28745   ATGCAACCTAATCTA         GAAACATCAGCT GTG AGCTGATGTTTC         TTCACTTCTTGAAAA 100 117
        mtlR  516309 ..  516344 + -17.6  -4.83615   ATACAGGATAAAGAG    TGGTGAGAGCCCCGGG TTAA CCCGGGGCTTTCTTCA     TTTTTATCGCACATG 100 20
        ydaD NONE
        ydaE  517815 ..  517839 + -10.8  -5.47821   AGATCCGAGAATTTA          GCGAATGGGA GTCCA TCTCATTCGC          TTTTTTTCGCTCGCT 100 25
        ydaG  519088 ..  519111 +   -16  -4.98531   ATATGATAATTGAGA          CCGCTTCGGC TTTT GCCGGAGCGG           TTTTTGATTTGCCGA 100 390
        ydaH  519986 ..  520015 +  -3.7   -3.1867   ACGAAGTGGATGTAG       TCGATTTTTGA CGAAAAGA TCAAAATTCGA        TCATTTTCATTACAT  48 26
    BLi00514  521087 ..  521134 + -15.8  -5.52384   AACGCTTTTTAAATG AGTGATCA-AAAAATCCGCCGGG AAA CCCGGCGGATTTTACTGATCATA TTTTTTTAGTCCCCG 100 21
        lrpC  522465 ..  522478 +  -3.1  -2.52586   ATCGTGAACATTAGA               GATGC ATCT GTATC                ATCTGTTATAATATA  42 34
        topB  524720 ..  524743 + -12.4  -4.61873   GATCAATAAAACGGG          AAGCCTGCCG GGGA CGGCAGGCTG           TTTTAATTTGTCCAA 100 32
        ydaO  527223 ..  527252 +  -6.4  -5.41143   ATTTTAAAAAGTAAA       AAACCTGCAGAG CCATGC CTCTGCAGGCTG        TTTTTTTGGCGGGTA  91 27
        ydaP  529057 ..  529079 + -13.5  -3.87815   ATTTTTTAGTATGAT           GCCAAGGGA GATCG TCCCTTGGC           TTTATAACGGTCAGA 100 32
    BLi00521  529947 ..  529981 + -10.8  -4.21922   GAAAAAACACCTATG     CTGCCTGTCCCC TGTATTCCAGT GGGGACAGGTAG     TTTAATTTTGCCTGA  90 170
        yojK  536864 ..  536893 +   -10  -2.80492   GTTGGCGGGGAGAAA       GTAAGACGCTCC AAAAAC GGAGCGTCTCGC        TAGTTCATCCTGATC  73 22
        ydbA  538286 ..  538309 + -16.8  -4.33248   ACAGAGGGATAAAAA          GGCTGCCGTT TGAT AACGGCAGCC           TTTCTTATAGAGTTA 100 29
        ydbB  540440 ..  540461 +  -2.9  -2.85831   GACGATTGCGCGATC           CACACTCTC TTTC GTGAATGTG            CTATTTGTGTTTACT  42 9
        gsiB  540983 ..  541009 + -18.1  -4.84359   TTAATGTGCGGTGAA         GAGAGGGGCTG ACAAA CAGCCCCTCTC         TTTTTATGAAGATGC 100 37
        ydbI  542470 ..  542493 +   -11  -5.40072   ATTTTAATGGTAAAA          GCCCGTGGGA GATC TCTCATGGGC           TTTTTTTAGAAAGGG 100 262
    BLi00536  543784 ..  543810 +  -9.5  -5.40072   AAGAAATGATATAAT         CAAACAGTGCC TTTTC GGCACTGTTTA         TTTTTTTGGAAAGAG 100 44
        ydbJ NONE
        ydbK  545550 ..  545572 +  -4.2  -2.74563   GTGTGACAAAAGGAA           TGACATTTTT GTG AAATATGTCG           TAATTACCGTGTGAA  45 54
        ydbL  545984 ..  546005 +  -5.8  -5.79595   GCCGTTTAGTCAAAA           GCGCACCT CGCTGA AGGTGGGC            TTTTTTGTTTTGCCA 100 32
        ydbM  547295 ..  547319 +  -9.3  -5.61913   GTCGATCCGCTAAAA          GAAGCCGTTCA AAA TCAGCGGCTTC          TTTTTTATGTTTGTT 100 70
         ddl NONE
        murF NONE
    BLi00545  552180 ..  552201 +  -9.5   -5.1356   TGCATAAGTATGGAC           CTGTCCTTT GCAC AAAGGGCAG            TTTTTATTGATAAAA  93 299
        ydbR  553727 ..  553752 +  -9.7  -5.41143   AATTCATAATCAAAA         GGCGGATCCTT TTTT ACGGATTCGCC          TTTTTTTAAAAACTA 100 32
        ydbS NONE
        ydbT  555766 ..  555802 + -16.1  -3.57144   ATGGTATTCATATGA    AAAAAGAGTGAACGGTT AAA AGCCGTTCACTCTTTTG    TTTAACAATGGCGGA 100 7
        ydcC  557701 ..  557732 + -16.7  -5.56264   GTGCCGTATCCGGCA      GCCTGTTTTCCGC CCGGAA GCGGAAAGCAGGC       TTTTTTATATTTGCG 100 44
         alr NONE
        ydcD NONE
        ydcE  559836 ..  559858 +  -4.9  -5.80817   TTAATATTGATGAAA           GTTGCTC GAGGCGAAA GAGCAAC           TTTTTTTGTGTTCAA 100 37
        rsbR NONE
        rsbS NONE
        rsbT NONE
        rsbU NONE
        rsbV NONE
        rsbW NONE
        sigB NONE
        rsbX NONE
        ydcI  567036 ..  567065 + -17.2  -3.97622   TAGGACTTGAAGTCA       GCCCGCCGGAAG CTTTAT TTTCCGGCGGGC        TTATCTTTTACATCG 100 38
        ydgH  571265 ..  571282 +  -9.9  -5.71712   TCGGACTCGGATGAA             CACTGCT CATC AGCAGTG              TTTTTTTCTGTAAAA 100 184
        ydcK  572214 ..  572230 +  -6.5  -2.58579   TCGCGTAAGCGGCGC              GAGGGTT CAA ATCCCTC              CTTCTCCGCCATTAG  54 282
    BLi00577 NONE
        cspC  577819 ..  577840 + -10.2  -5.84432   AATCGTTTATACAAA           CAGGCTCT CTATGT AGAGCCTG            TTTTTTTATGTTCTC 100 46
        yybA NONE
        paiA NONE
        paiB  581986 ..  582019 + -15.5  -4.21319   CTCGACCGCATCATA     GGAATACCAAGGGTT GATA AGCCCTTGGTATTTC      TTTCTTCCACTTGAT 100 253
    BLi00585 NONE
        ydeO  584752 ..  584773 +  -4.5  -6.02345   CTTCCTAAGAAAAAA           CATACC-ACG TCT TGTTGGTATG           TTTTTTTTGTCCTTC 100 58
    BLi00588  586418 ..  586430 +  -6.3   -3.2703   AGGATAAAATGAATA                GTGAA AGA TTCAC                TTGAATTCCTTATTT  60 34
    BLi00589  586699 ..  586711 +  -4.1  -2.64726   TCTATTGTTTGTTTA                CGCAA GTG TTGTG                ATTGATATTATAAAG  45 12
    BLi00590  588183 ..  588213 +  -5.2  -3.34344   ACGATACTTTTTTAT       GCCAAGGGAGCCCC CGC GATGATCCCTAGGC       TTCATTCACCGCTAA  54 89
    BLi00593  591554 ..  591579 + -11.2   -4.2757   ATAGATAATTCGCTG         TGCCAAGGGT ATTTGA GCCCTTGGCA          TTCTGTTTTTTTAGC  93 37
    BLi00594  592470 ..  592496 +  -9.5  -6.02919   GGAGCAAGGGCTACG         GAGCAAACCTT TATAT ATGGTTTGCTC         TTTTTTTGTTTCTCA 100 125
        sigV  593191 ..  593205 +    -5  -3.18264   GCGCATCCAATTGAC               GAAGGA GGA TCTTTC               TTAATGGATAAGAAA  53 7
        yrhM  594075 ..  594106 + -13.3  -4.62085   TATCCGCTAGTGAAA      GAAATCCATGATT CGCTGA AATCATGGATTTC       TTATTTTTTACAACT 100 31
        yrhL  596192 ..  596211 +  -8.6  -5.61596   TAATCTATAAAAAGA            GGCTCTCCT TTA AGGAG-GCC            TTTTTTTATGGCAAT 100 38
        ydgK  597581 ..  597604 + -15.4  -4.95547   AGCGGTAAAGGTAAA          GGACGGAATC ACTT GATTCCGTCC           TTTTGTTGTTATAGA 100 33
    BLi00600  601972 ..  601988 +  -9.4  -5.63504   TAAAGGTAAACGCGA              GACCGG ATCAG CCGGTC              TTTTTTTATGCCATT 100 38
    BLi00601  608198 ..  608225 +  -9.2  -5.00616   AAACGAATCATTGAA        GCACCTGATC ATTGAACC GGTCAGGTGC         TTTTTTAAAGAAAGG  90 39
    BLi00602  608912 ..  608934 +  -6.3   -5.7946   GCAGGCAGGCAAAAA           TACTGAGGG ATTGC CCCTTGGTA           TTTTTTTATTGGGAC 100 54
        ydjK  610958 ..  611002 + -13.1  -4.17296   ATGAAGCATTTGAAG TTTGCAGGCGGAAATTTTC CTATAGC GAAGATTTCTGCCTGCATA TTTGTATGTATCGGA 100 103
        thiL NONE
        ydiB NONE
        ydiC NONE
        ydiD NONE
         gcp  620729 ..  620745 +  -8.7  -5.40072   GACGTCTTATTGAAA              CCTCACG CTT TGTGAGG              TTTTTTTACCCGGAA  95 28
        moaC NONE
        ydiH NONE
       tatAY NONE
       tatCY  625201 ..  625226 +   -12  -4.88918   GACCATACAAAATAA         GAGCCATTCT TTTTTC AGAATGGCTC          TTTTCTTTCAAATAA 100 26
       groES NONE
       groEL  628395 ..  628414 + -12.2  -5.41143   ATATATCAAGGAAAA            GAGGCTCT TTTT AGAGCCTC             TTTTTTTAAAAAATC 100 60
        yoaR NONE
        yfmQ  633098 ..  633112 +  -7.1  -5.58179   GATTTGATTTAAAAA               GCAGG AAAAA CCTGC               TTTTTTATTATGATA 100 29
    BLi00630  633837 ..  633852 + -10.4  -5.15634   CCGCCTAGCTAAAAA              GCCCCT TTTA AGGGGC               TTTTTTGATGAGCTC  93 83
    BLi00633 NONE
    BLi00634  638208 ..  638227 +  -8.6  -4.38116   CTCGAATGATAAAAA            GCGC-AGCT AGA AGCTTGCGC            TTTAATTTTTATAAA  85 32
        pnbA  641421 ..  641445 +  -5.6  -3.79519   AGATTTAGAACAAGC          GGGCCTGACC TGTGT GGTCAGCCGC          TTTGATGATAGCGTT  63 33
        pspA NONE
        ydjG NONE
        ydjH NONE
        ydjI  646604 ..  646624 +  -6.1  -3.60525   GCGGGGGGATCGGTT            GATGCCGGC AAA GTTGGTATC            TTCTATGTGAATGAG  62 41
    BLi00644  647911 ..  647932 + -12.9  -5.35815   GGTCATAACATGAAA           GGCCCGCGC TTTA GCGCAGGCC            TTTTTATTTCATATA 100 33
        yrhP  649556 ..  649573 +    -7  -6.11392   GATATTGGAGAACGA             GTGAGC GCTTTG GCTCAC              TTTTTTTGTTTATTT 100 39
    BLi00647 NONE
    BLi00648 NONE
    BLi00649  652983 ..  653021 +  -8.4  -6.04378   GATCCCAATTAAAAA  GTAAGATCG-TCTTGGT GTGGGA ATCAAGGGCGATCTTAC   TTTTTTTTGTCGTTT 100 309
    BLi00652  654953 ..  654977 + -10.1  -4.42748   CATCCTCCAGTTAAA          GACACTCTC AGGAATC GAGAGTGTC          TTATTTTTGCCGTCA  90 123
    BLi00653 NONE
    BLi00654  655786 ..  655799 +  -2.3  -4.66537   AAACCAGGAAATAAA               GCTTC CGTC GACGC                TTTTATATTAGCCCC  64 1
        yjeA  657277 ..  657291 +  -8.5  -5.07652   ATAAATGAGTAGAAA               GCGCC ATATC GGCGC               TTTTCTTTTGGAAGA  90 41
    BLi00656  658943 ..  658964 + -13.1  -6.09196   GAAGAGCAGAGAGGA           CGGATTTCC TGAA GGAAATCCG            TTTTTTTATTTTGCC 100 40
        yvdE NONE
    BLi00658  661923 ..  661940 +  -4.9  -3.61774   GGGGGCGGTCTAAAT             TCTGTTA CCGG TAACAGG              TTTAAAACTATTGTA  58 28
        yvdG NONE
        yvdH NONE
        yvdI NONE
        yvdJ NONE
        yvdK NONE
        malL NONE
        pgcM  671024 ..  671040 + -15.1  -3.50393   AATCATAAAATGACA              GGCCGCC GCT GGCGGCC              TTATCTGCAATCGGA 100 54
        ydjM  674975 ..  675002 + -14.4  -3.75153   AAAAATAGGAGAAAT        GAAGCAAGAAAA ATCG TTTTCTTGCTTC         TTTCAATTGGCGGGG 100 33
        ydjN  676052 ..  676080 + -11.7  -5.60993   CGAATAAACGGGCAC        CAGCCGGCACA AACAGAC TGCGCCGGCTG        TTTTTTTATGAGCCG 100 34
        sipS  678709 ..  678736 +  -9.2  -5.38054   AATAGAAAACAAAAA        GGCTTCCCATGA TACC TAATGGGAAGTC         TTTTTGTTTGTCGCA  95 36
    BLi00676 NONE
        yhfK  680404 ..  680434 + -10.5  -2.60032   TCTATATAAAAGGAT       TCGGGGAACCT GTGGTCAGA AGGTTCCCCGG       CGTTTTTACAGAAGC  72 32
    BLi00680  684250 ..  684271 + -11.7  -5.57054   ATGCAATTAAAAAAA           CTTGCAAAG TTTT CTTTGCAAG            TTTTTTTGAATTATT 100 31
        yeaB  686302 ..  686316 + -11.4  -6.02546   AAAGAAAAATAAAAA               GCGGTC ACT GACCGC               TTTTTTTTACTTTCA 100 29
        yeaC  687417 ..  687436 +  -4.2  -3.30651   AAGGCCGATGAGCAG            CTGATGAG AGAG CGCATCGG             TCTTGTGATGTACGG  50 22
        yeaD NONE
        yebA  690977 ..  691007 +  -4.7  -5.36441   GCCTTGTCCCGTGAA      TGGGGGCAGG-ACG GCCG TGTGTCTGCCGCCA       TTTTTTCTGTGCAAA  86 141
        guaA  692912 ..  692936 +  -5.8  -5.84432   AAACAACGAACGAAG          CGAACATTAA AATCA TGAATGTTCG          TTTTTTTGTATTGTG 100 346
        pbuG  694550 ..  694575 +  -9.7  -5.95539   TAGGCTGTAGGAAAA         AGCGCTTGTTC ATTT GAACGAGCGCC          TTTTTTTATTTCCAA 100 38
        yebC  695523 ..  695544 + -13.1   -5.4756   TATAAGGAGATACAG           CCGGTTCTT TAAG AAGAACCGG            TTTTTTCTTAACATT 100 36
    BLi00690  695824 ..  695841 +  -9.9  -5.16237   AACACCAGCTCTAAG             GACGTTC ATTT GAACGTC              TTTTTTAATGGCGTT  93 27
        yebE NONE
        yebG  696990 ..  697032 + -10.6  -5.27335   CGATACACGCGCCAT GCCCGGTTTGTGTTGCTT CCTACAA ATGCAATACATGCCGGGC TTTTTATTTGCGAAG 100 256
        purE NONE
        purK NONE
        purB  699993 ..  700027 +  -5.7  -2.80438   TTAGGCTTGGCATAG    AATAGACCGCCCGCTT TTAC AGGCGGG-GGTCTAAG     TGCTTAAATATTTCC  52 26
        purC NONE
        purS NONE
        purQ NONE
        purL NONE
        purF  705383 ..  705408 +  -3.9  -4.68645   GCTGAAATGAATAAA         GGGCAGCAG AGGCAATG CGGCTGCTC          TTTTGATTTTGAATA  69 71
        purM  706479 ..  706491 +  -3.3  -3.44848   GAAGCGGCGTTGTGT                TTGGC GGT GCCGG                TCTTTCATGAAAAAA  50 3
        purN NONE
        purH NONE
        purD  709911 ..  709940 + -15.1  -5.44119   GAAATAATAGGTGAA       GAGACAGAGCGGG AGCA CCCGTTTTGTCTC        TTTTTTTGAGCTCAA 100 34
        yjiB  712155 ..  712176 + -11.7  -5.40072   TCGTCAACAATCTGC           CACCTTCTT TCCC AAGAAGGTG            TTTTTTTACGGACAG 100 288
        yybP  713064 ..  713104 +  -9.8   -5.0133   GTTTGGGATGTTTCG  GCTTGTCGACAAAGTCAT AAAAA GTGGCTTCATCGACAAGC  TTTTTTAAAAAAATG  93 55
    BLi00709  713566 ..  713592 + -12.4  -4.38154   TAAACTGGACAAAAA         TAGGTCGGATCT TAG AAATCCGACCTA         TTTTGTCAACGGTCT 100 38
        yerA NONE
        yerB NONE
        yerC  717067 ..  717097 + -13.3  -5.73339   CATGATGTCATGAAA      CCGCCTG-GCTCAG GGCA CTGAGCACCGGCGG       TTTTTTTGTGCTTCT 100 36
        pcrB NONE
        pcrA NONE
        ligA NONE
        yerH  723420 ..  723441 + -14.5  -4.63218   ATGATTCATAAAAAA           GAAGCAGCC CTTT GGCTGCTTC            TTTTATTACGCAGAA 100 30
    BLi00718  724534 ..  724548 +  -2.7  -3.52652   CCGCGCTACTAAAAT               GCCGG CCCAT CCGAC               TTGTCATTCAATAAA  48 29
    BLi00719 NONE
    BLi00720  725349 ..  725373 +  -3.8  -3.10558   TATTAAACATTTTAA         TTC-CTTATTT ATTA AAATAAGCGAA          CTTTTCCAATATATA  48 6
    BLi00721 NONE
    BLi00722 NONE
    BLi00723 NONE
    BLi00724 NONE
    BLi00725  731297 ..  731313 +  -2.2  -4.62336   TACTGAAAAAGGTGT              GGCGAA AATGC TTGGCC              TTTTTGCAGTGCAGT  61 82
        nagB  732561 ..  732581 +    -4  -5.58209   CGCGCATATCATCGA            TCCGGA CGGAATGAA TCCGGA            TTTTTTTCGCTTTCA  91 478
        gatC NONE
        gatA NONE
        gatB  738504 ..  738522 + -13.2  -5.76237   GCCTAATTAAATGGA             GGTCCTCA TGT TGAGGACC             TTTTTTATTTGTATG 100 53
    BLi00733  738953 ..  738964 +    -3  -2.92896   AAAAAGAGCGGGGTG                TTCA TAAA TGAA                 TCCTATTTATATACT  43 15
    BLi00734  739285 ..  739307 + -12.1  -5.37865   GCTGTTTCAAAAAAA           CCTTGGAGA ATGAC TCTCCAAGG           TTTTTTCATTATTCC 100 69
        yerP  744691 ..  744730 + -16.7  -5.63517   ATGGTATAACATCAA  CCCCTTGGAATGGACACA GGAAA TG-GTCCATTCTAAGGGG  TTTTTTCTTTGAAGA 100 42
    BLi00738  745036 ..  745074 + -12.6   -5.1861   GAAAGCATGTTTTGA   GCTTGTCGATAAAGGTTG AAG TGATCTTCATCGACAAGC   TTTTTTAATGCTGCG 100 39
        yerQ  747738 ..  747760 +  -2.7  -5.18726   AATTGGATGATTGAA           CTTGGTC TAAAGAGCT GGCCAAG           TTTTTCTTATAGCAG  75 27
        yefA  749268 ..  749288 +  -7.5   -5.2422   GATAACTTTTTTGAA            GGCCTGGAT TTT ATCCTGGTC            TTTTTTAGTGTAATT  90 120
    BLi00743 NONE
    BLi00744 NONE
    BLi00745 NONE
    BLi00746  756129 ..  756156 + -14.3  -2.83249   AAAAATCTAAAAACA        TAAGCCTCTCC AACCCA GGAGAGGCTTA         TAATGTTATATGAAA  93 194
    BLi00747  756969 ..  756992 +  -5.3  -4.93696   AGATTCAAATTACGG          GCCTTGG ACAAGCGCTA CCAAGGC           TTTTTGATGTTTAAC  77 39
    BLi00748 NONE
    BLi00749 NONE
    BLi00750  761837 ..  761863 + -13.8  -4.76802   TAAAATAAATGAGAG         CCACTTGCCTTT GTG GAAGGCGAGTGG         TTTCTTGTTTTTGAA 100 33
        rapK NONE
    BLi00752 NONE
    BLi00753  764258 ..  764285 +  -6.4  -5.83211   GATTGTGCCTAAGAA        GGGTGTC-TCATA TTA TATGGTGACATCC        TTTTTTATTTTCCTA 100 53
        yeeI  765408 ..  765443 +  -4.2  -5.88565   AATCGGGAAAGAAAA    GATAGAT-GAACAGG AGGACGA CCTGTTTTGTCTATC    TTTTTTTATTGTAAA  90 57
    BLi00755 NONE
    BLi00756  766074 ..  766099 + -13.5  -5.71712   TTCCCCTTGTATCCG         GATTTTACCGA TTTA TCGGTAAAATC          TTTTTTTATATCCAA 100 50
        yfmT NONE
        yfmS  768544 ..  768566 + -10.5  -4.72556   CTAGAACTTTCACAG           GCCCGCTGG CAAAA TCGGCGGGC           TTTTCTAATTTTTCA  93 37
    BLi00759  770079 ..  770091 +  -3.3  -3.43109   ATCAGCGCATATTTT                TGGCT TCC GGCCG                TCTTTCAATAATGTC  48 2
        yfmR  772083 ..  772102 + -12.8  -4.34402   CAATCGTAAGTGAGA            CTGCCGGG AAAT CCCGGCGG             TTTTGATATGGAAAA 100 32
    BLi00761  772712 ..  772726 +  -2.1  -4.73614   GGCGGTGATGCCGGC               GGTTT GCGAA AAGCC               TTTGTTTTCATGATA  67 409
    BLi00763  774722 ..  774746 +  -7.8  -4.83169   AAAAGGCCGATGAGG          TGGTTGCCGT CTTGC GCGGCACCCA          TTTTTCTGAAGAGCT  84 275
    BLi00764  776162 ..  776176 +  -7.2  -3.72576   GAAATAAAATATAAA               TCGTAA TAA TTACGA               TTTGATAAGAGGAAG  68 49
        yciC  777415 ..  777440 + -13.5  -5.63517   ATAATTCTAAAAAAA         GACAAAAGAGA GACA TCTCTTTTGTC          TTTTTTATTTCCAAC 100 37
        bioW NONE
        bioA NONE
        bioF NONE
        bioD NONE
        bioB NONE
        bioI  783745 ..  783768 +  -8.8  -4.97461   AGACGACGAAAAAAG          GGGCTGGC TTACAGGT GCCGGCCC           TTTTTAATCTTTCTT  90 41
        yfmP  785199 ..  785214 +  -7.6  -4.78326   ATTAAACAAGACAAA              CGCTAT TTTC ATAGCG               TTTCTTTATTTGGAA  83 36
        yfmO  786440 ..  786465 +   -12  -5.72622   TCATTAATGAAAAAA         GCTTGTTTCC CTAAAA GGAAACAAGC          TTTTTTGTTTATAAA 100 34
        yfmL  789304 ..  789326 + -19.2  -4.99035   TGAAAGATAAGAAAA           GAGGCCTGCC GCC GGCAGGCCTC           TTTTTATATGAATGC 100 31
        yflT  791354 ..  791372 + -14.6  -5.52986   GGGTATAATTTGCAA             CTGCCGAC ATG GTCGGCAG             TTTTTTTAATAAAAT 100 33
        yflS  792896 ..  792921 + -11.9  -5.13344   GGCATATGGTAAAAT         GAAGGGCGGGA GAGA TCCTGTCCTTC          TTTTTATGTTCATAT 100 29
    BLi00781  793689 ..  793705 +  -4.3  -3.69068   GGTGCATGCCTGTGC              CGTGCTG TGC CAGTCCG              TGTTTCTTCAAGTGC  55 116
        yflN  795351 ..  795369 + -11.8  -5.60993   ATGCTGCGCTTAAAA             CATTCAGC CAG GCTGAATG             TTTTTTTATAGGGAA 100 49
    BLi00784  797187 ..  797207 + -15.5  -4.67168   AGGAATAATCACCAG            GCATCCGTC TTT GACGGATGC            TTTTTAGCGGTTTTT 100 33
        yflM  798463 ..  798479 +  -9.4  -4.69664   GAGGAGAAGCTAAAA              GGCTCC AAATC GGAGCC              TTTTTGAATCGTCTC  93 83
        yflK  800560 ..  800583 +  -5.3  -3.59262   AGCGCATAAAAACAA          GCCGTGT-CT GAAGA GGAACACGGC          TTTCAGCGTGTCGAC  56 32
        yflB NONE
        yflA  806275 ..  806298 +    -6  -4.36914   TCCCGGCTCATAAAT          CGGAGGA-AGC CTT GCTCTCCTACG          TTTTATGAAGGGAAC  74 56
        treP  807850 ..  807885 + -10.4  -3.14848   AAATGAAATAAGAGA    GGGAGAGGGGCGCGCA TATT TGTCTGCCCTTTTCCC     ATTTTCATAAAGAAG  75 30
        treA NONE
        treR  810346 ..  810370 +   -10  -5.60993   AGAAGAGAAAAGTAG         CACGGTTCGCC TGAC GGCG-GCCGTG          TTTTTTTATGAAGCC 100 26
    BLi00799 NONE
    BLi00800  815104 ..  815126 + -10.6   -4.9725   CCTTAAAAAGGGTAG           GGGAGGTTCT TTT AGAGCCTTCC           TTTTTGTATAACAGT  93 35
    BLi00801  818396 ..  818424 + -13.3  -5.97979   GTTATGTGAATGAAT        CAGGTGGTAAATC TAT GGTTTACTACCTG        TTTTTTTATTCTTGT 100 274
    BLi00807  826246 ..  826266 +  -6.2  -5.96219   AATTAGCATTGTAAA            GACTTACT GAACA AGTAGGTC            TTTTTTTTATGAATA 100 35
        spsC NONE
        yrbE NONE
        ytcA NONE
    BLi00811  831255 ..  831282 +  -4.8  -5.52347   CCGGACATGAATAAC        CGTCCGGT-GCTT CGC ATGCTGCCGGATG        TTTTTTCATTTTCTT  85 378
        yfkO  832111 ..  832137 + -13.1  -5.20783   GGTCGAATAAGAAAA        GTGCGGTTCTGC ATAA GCAGA-CCGCAC         TTTTTATATTTAGAT 100 31
        yfkM  837227 ..  837267 + -13.6  -4.65933   TGAAGCTGCTCGGCT  GATGAAAAAAGACCGGAA TAGAT TTCCGGTCTTTTTTTATG  TTTATTTTCGGAGTG 100 24
        yfkJ  839602 ..  839636 +  -3.1  -2.82516   AAACGAAGGGAGAGA    TTTTTTATGAAAAACG ACCG CGTTTT-CATCAGAAA     TATCCTCCTCGGCGC  44 41
        yfkI NONE
        yfkH  840941 ..  840961 +   -14  -5.15969   AAAATTGCCTTAAAA            GGCCGGCT CCAGC AGCCGGCC            TTTTTTACATTGGCG 100 196
    BLi00822  842648 ..  842667 +  -2.1  -2.87132   AAACATGCGCCGCTG            CGGAATA GATCAG TATGCCG             TATATAAAGCGAAAA  41 48
        yfkE NONE
        yfkD  844648 ..  844666 + -10.3   -5.2112   AGCCGAAATAAAAAA             GCAAGCC TTTGC GGCTTGC             TTTTTTCATACTCTT 100 30
        yfjT  846125 ..  846144 +  -5.7  -6.34616   AGACTGGAAATAAAA            CCGCG-CA TTCTC TGCCGCGG            TTTTTTTTGTTTTCC 100 28
        yfjS  847034 ..  847053 + -12.1  -4.56914   TTTGAAAGAACAATG            CCCCGGC CGCTTT GCCGGGG             TTTTGCTTTGGCTGA  95 36
        gldA  848314 ..  848335 +  -5.8  -4.15328   ATTAATAGACGAAAA           GCCGTTTC CGTGAA GGAGCGGC            TTTCTGCTTTGGGTT  67 36
        yfjP NONE
        yfjO  852510 ..  852525 +    -9  -5.00616   GAAGCTGAAATAAAA              CGCCTT TTTA AAGGCG               TTTTTTAGCGGAAAC  90 28
        yfjM  853120 ..  853149 +  -8.1   -6.0427   CGATTGGGATATCGG       GAGGC-AAAATGAA ATA TTCATTTTTGTCTC       TTTTTTTTATGTGAT 100 109
    BLi00835 NONE
    BLi00836 NONE
    BLi00837  854936 ..  854954 + -13.1  -3.79021   TATCATACATGCAAG             CCGCCGC AGAAG GCGGCGG             TTATCTGTTTAATAT  95 68
        ydhE  856810 ..  856825 + -10.4  -5.64274   CAGCCATAACAGAAA              GCCGCT ACTA AGCGGC               TTTTTTTATGCATAA 100 15
        yckD  857221 ..  857243 +  -3.4  -3.14344   CACATTCATTAAACT           GAAAAAGACG GCG CCTCATTTTC           TTCGTGACAAAAGTG  46 29
        yceI  858688 ..  858712 + -18.7   -5.4251   CCACCTGAATACGTA          GAGAAGGCGCT TGT AGCGCCTTCTC          TTTTTTATATATGCA 100 189
        sacX NONE
        sacY  861303 ..  861325 +   -12  -5.27938   GCGTTTAAGACAAAA           CGGAGCCC TGTTAAC GGGCTCCG           TTTTTGTTTAAAGCT 100 49
        acoA NONE
        acoB NONE
        acoC NONE
        acoL  872155 ..  872179 +    -5  -5.96219   CTGAATAAGGGAGAA          CTTCGCAC AGCGTGAGA GTGCGGAG          TTTTTTTTATCGATA 100 37
        acoR  874130 ..  874157 +    -4  -5.60993   GCTAAACAGATCACA        GCCCCGGCC-CAA TCA TAGAGGTCGGGGG        TTTTTTTGTCGACCA  91 74
        malA NONE
        yfiA NONE
        malP  878445 ..  878503 +  -9.2  -3.73042   GCGCCGGTGCAAATG GCATCTCCTGAAATGACACATGCAAG-CT GCAG AGACTTGCATGTG-CGATT-GGGGGATGC TCTTTTAATGCAAAG  76 43
        yfiD NONE
        yfiE  882247 ..  882266 + -12.2  -5.63504   TTGACCGTTTGAAAA            GGCGAAAC TCCA GTTTCGCC             TTTTTTTATGCCATT 100 29
    BLi00863 NONE
        xynB  885570 ..  885585 +    -6  -2.54504   TTTCCTGTATTGAAG              CGGCGG GATG CCGACG               ATCTCTTTAAACACT  50 55
    BLi00866  887913 ..  887941 + -11.1   -4.8083   AAACTAAACAGAAAA        CCCTTTCCATTTT TTT GAAAAGGAAAGGG        TTTTTCATCGTATTC  93 102
        ydeQ NONE
        yjhB NONE
        yfiT  889605 ..  889616 +  -2.2  -4.20118   AGACACGCTGCATCT                GC-GC TGG GCTGC                TCTTTTTTGAATCTT  56 4
    BLi00870  889780 ..  889808 + -14.7  -3.79044   AATGGGCTGGAATTG        AAAAAAACGCGCC GCG GGCGCGTTTTTTG        TTTGCCGTTTGTTTT 100 25
        yfiX  892521 ..  892540 + -12.2  -6.10295   AGGAGAACGAAATGA            GGCCGTTT ATTA AAACGGCC             TTTTTTTTATATTGC 100 26
        yfhB NONE
    BLi00873  894214 ..  894244 + -10.4    -3.124   AATTAACTTAAAGAA       TGAGGCCCGGAA CGTCGAA TCCCGGGCCTCG       ATTATTATTTTGACT  75 30
        yfhG NONE
        yfhH  897814 ..  897835 +  -5.9  -3.62572   CGTTTGCCGGAAGCC           CTCATTCTT TCTT GAGGATGAG            TATTTGTGCTTCCGT  60 272
        yfhJ  898585 ..  898604 +  -4.2  -4.09685   AAGCTCTCCTTCGGG            CGGCAGAA AACA TGTTGCCG             TTTTGCGGAATGGGA  59 265
        csbB NONE
    BLi00882 NONE
        yfhO  902944 ..  902978 + -10.1  -5.82388   TACAGCAGAAGGAGA     AAAAAGCTTGGCTCT TAAAC AGAGCCAAGCTTTAA     TTTTTTTTGAAGTTT 100 8
        yfhQ  905304 ..  905319 +  -7.5  -3.28181   TATAATCGGCTTCCT              GGCGG CACAGT CCGCC               TCTTGCTTGAATTTC  62 95
        fabL  906353 ..  906378 +  -3.9  -2.63715   ATAGGATATCACCCT         CCTGCACAATC TAAT GGTCGTGGAGG          TGATATACAATGGCT  45 59
    BLi00888  906571 ..  906594 +  -8.2  -6.01725   CTGAAACAGGAAAAA          GCACTTCA-CC ATC GGATGAGGTGC          TTTTTTCTTTTTGTT 100 44
        ygaB  906987 ..  907022 +   -12   -4.9251   CTTTATCGTTTTTTA    GAAAAGAGCCATTCCT GTTC GGGAGTGGCTCTTTTA     TTTTCATTTTTTATT 100 47
        ygaC  907670 ..  907687 +  -9.9  -5.07567   AATAATCCTAAAAAA             CCTGTTG AGGC CAACAGG              TTTTTTGCGGTGTAC  93 36
        ygaD  909489 ..  909524 + -11.2  -5.27335   CTAAAACCGCAAAAA    GCCTGACTTTCGTTTG AAGC TGAACGGATGTCAGGC     TTTTTCTTTCCCCGC 100 37
    BLi00892 NONE
    BLi00893 NONE
    BLi00894  913138 ..  913149 +  -2.2  -3.38584   TAGAGTTTAAATAGG                TGGT GACA GCCA                 TTGCTTGCGTACTGT  45 27
    BLi00895 NONE
    BLi00896  915059 ..  915082 + -11.1  -4.48713   AAGGAAAATAAAAAA          CCGGTTAAC ATATTC GTTAACCGG           TTTATTCTTCCTCAA  91 30
        ygaF  918354 ..  918382 +    -6  -4.63928   ATAAAGCTCGCTGGG        GAGGCCGGACTG TATTT TAGTTTGGTCTC        TTTTTACGCTCATAT  77 37
        perR  918998 ..  919022 +  -7.8  -4.63592   AAGCCATTAAAAAGA          GCTGGCCGCT TTTTT AACGGTCAGC          TTATTTTTGTTGCAG  82 31
        ygxA  920853 ..  920866 +  -8.1  -3.05384   GTCGAGCGGACCGAC               GGGAG CTTG CTCCC                TTAGGTCAGCGGCGG  63 388
    BLi00922  928872 ..  928890 +  -8.1  -5.42265   ATACAACAGTAAGAG             GGCGGCT ATTAC AGCCGTC             TTTTTTATGATTTCA  93 240
    BLi00930  931759 ..  931778 + -13.6  -2.81193   GGTTTAATACAAAAA            GGCCCTCT TTCA AGAGGGCC             TAGATTTTATAAATT  91 34
        rapE  938278 ..  938300 + -14.2  -4.72272   ACATAATTGTGTTTG           GGCAGGTCAT GTG ATGGCCTGCC           TTTTTGGTGAAAGAA 100 153
    BLi00937  940287 ..  940317 +  -9.7  -3.09844   GTCTTCAACATGTTG       CCTGAAGGAACCG AGAGG CAGCTCCTTCAGG       ATTTTAGCCTGTCGA  73 44
        aroD  941900 ..  941923 + -13.2  -4.11869   ACTTGATGATTGAGA          GGAGCCTGGCT GAC AGCC-GGCTCC          TTTGTCAGTTTTTTC 100 40
        thiC  944082 ..  944107 + -14.9  -5.69473   AAGCGGGCAATACAG         CAGATGAAAGG GGAA CCTTTCATCTG          TTTTTTTATAATATA 100 41
        ssuB NONE
        ssuA NONE
        ssuC NONE
        ssuD  948033 ..  948049 + -10.9  -5.53079   GTTTAAATAAAAAAA              CTCCAGA CAT TCTGGAG              TTTTTTATCTGTTTT 100 35
    BLi00947  949523 ..  949551 + -11.8  -4.28361   GACATATTTGATGAG        GCTTAACCGTCT GTGGG GGGCGGTTAAGC        TTTTCCTGACATTAA  95 71
    BLi00948 NONE
    BLi00949 NONE
    BLi00950 NONE
    BLi00951  952950 ..  952970 +  -9.7  -5.96894   GTGAATCTTAAAAGA            GCTTGCTTC CCT GAGGCAGGC            TTTTTTTATTTGCAT 100 30
        yhzA  953346 ..  953364 +  -6.7  -6.06723   TGTCCGGAAAAAAGC             TGCCGAT GTTAA ATCGGCG             TTTTTTTTTCGACAA 100 49
        yhbA NONE
        yhbB NONE
        cspR  957000 ..  957022 + -12.8  -6.09196   GACTTAATAGGTAAA           GAGCCCTTTT TCA AAAGGGGCTC           TTTTTTTGTTTTCCA 100 34
        yhbD NONE
        yhbE NONE
        yhbF  959163 ..  959187 +  -7.9  -6.04324   ATGTTGTGAAAAAAG          GGATGGCTT TAAAAGT GAGCCATCC          TTTTTTCTTTTTTAA 100 50
        prkA  961441 ..  961464 + -11.7  -3.26864   AACCGGTAGCTTGAA          GACCCGTCC GGAGAA GGGCGGGTC           CTTTTGTCCCATTTT  83 32
        yhbH  962792 ..  962807 + -10.4  -5.63517   AAAACCTGAATTAAA              CCTCCG CTGC CGGAGG               TTTTTTGTTTGGAAA 100 42
        yhbJ  963748 ..  963759 +  -2.2  -3.28712   GAGCGAAAGGAGGAT                GTCA TAAG TGGC                 TTCTCAGAAAAAAGG  45 58
        yhcA NONE
        yhcB NONE
    BLi00967  966241 ..  966269 + -16.1  -5.64421   GGAACAGGATTAAAG        GCAAATTCGCTGG GCA CCAGCGGGTTTGC        TTTTTTATTTGCGCT 100 28
    BLi00968 NONE
        yhcH NONE
        yhcI  969126 ..  969153 +   -12  -5.50499   ATACGTTTAAAAAAA        GCCTGACAC-CGG TTT CCGGGCGTCAGGC        TTTTTTTAAATATAA 100 46
    BLi00972 NONE
    BLi00973 NONE
        yhcJ  972493 ..  972506 +  -3.1   -4.3767   CATCGATAATTCCTA               CTTGA CCAA TCAGG                TTTGTTGTACTATAG  62 84
        yhcL  973955 ..  973987 +   -20  -5.28176   AGTGTAAAAGAAAAA     CGGCCCGCAC-AGCT TGAG AGCTCGTGCGGGCCG      TTTTTTATGAATAGC 100 34
        yhcN  976890 ..  976904 +  -8.5   -5.8187   CAAAGATAATGAAAA               GCCGC AATCC GCGGC               TTTTTTTATTGGCTG 100 32
        yhcP  978059 ..  978090 +  -5.2  -3.97368   CGATATAGTGAGGAA      TCTGGTCTGCCAGAA CCC TTCTG-CAGACAGGG      TTTGTCACTTCGGGA  64 192
    BLi00981  981224 ..  981255 +   -11  -5.16472   AAGCTTCCGATTAAA      GAATGAGAATGCGG TCAT CCCTATTCTCATTC       TTTTTTGAAATTTTT  93 20
        yhcR NONE
        yhcS  985601 ..  985620 +  -9.3  -5.12707   TCAACAATCTGTAAG            GCTGTCC CATCGA GGACAGC             TTTTTTACCGTTTAA  90 77
        yhcU  987054 ..  987080 +  -9.5  -4.52873   CTAACTGAAGTGAAA         GAGCTTGTTCC AAATC GGAAAAAGCTC         TTCTTTTTATGAAAA  91 49
        yhcV  987630 ..  987659 + -10.1  -3.61988   GACTCAGTAAGAACG       GAAGAGCTTGC CTCTTACA GCAGGCTCTTC        TTCATTTATACATAC  80 31
        yhcW NONE
        yhcX  989997 ..  990016 + -12.1  -4.88228   ATAGCAGATTCGGGT            GCCGGCC GCTTGA GGCCGGC             TTTTTCCTGTTGACT 100 37
    BLi00989  992089 ..  992133 + -11.6  -5.94214   TATGCATACAAGTTA GGCAGCATTCGAA-CGCCTGT TGAC ACAGGTTATTTGAGTGCTGCC TTTTTTTATTGTCTT 100 165
        yrhG  993081 ..  993121 +  -9.8  -5.30616   AATTGGCGGTATGTC CCGCAGGCAGTAG-AGGCA TTGG TGTCTTCTTTTGTCTGCGG  TTTTTATTTGCCTGC 100 108
    BLi00991  994471 ..  994500 +  -6.5    -5.252   CTGCTTTCATTATGG       GGCTGACCTGAA TTTTTCT TTCAGG-CGGCC       TTTTTTCTGGCGATA  87 20
        glpP  996406 ..  996433 +  -3.6  -3.00173   CCGGAGACCACAGCA        GTTCTTTAC-TCA GTA TGATGTAAAGAAA        GTTTGCTGTGTTTTT  45 122
        glpF  997331 ..  997348 +  -6.3  -2.71712   ATGAAAAAACAAGCA             GTTGATC AATC GGTCAAC              ATTTAAAAAAAACGC  54 2
        glpK  998942 ..  998991 + -14.6  -5.41787   GGTTGGAGAAGAGGA GAGACCGCAGACA-CCAAAGCAGT ATCA GC-GCTTTGGATGTTTGTGGTCTC TTTTTCTATTTTTTA 100 80
        glpD 1000761 .. 1000787 + -13.1  -5.72207   TCGAATGGCCCGGCG         TGAGGCTGTCT TGAAC AGGCAGCCTCA         TTTTTTTCATTTGGC 100 85
        yhxB 1002645 .. 1002663 + -10.2  -5.88565   CGTAATCGCTGAAAA             CCCGCCTT TAA ATGGCGGG             TTTTTTTATTGTGAA 100 36
    BLi00998 NONE
    BLi00999 1003438 .. 1003448 +  -2.4  -3.91897   AAAAAGCCTAAGGAT                 GAGC TTT GCCC                 TTTCTCGGTCAAAAG  51 30
        yhcY NONE
        yhcZ NONE
        yhdA 1005860 .. 1005884 +  -8.5   -4.6313   GCCGAATTTCAAAAA          GCCTGACGC CGACAGA GCGCCAGGC          TTATTTTATTTTACG  87 20
        yhdC 1006993 .. 1007009 +  -7.3   -5.0538   TGCCAAGCTCGTAAA              TCACCTT CAT AAGGTGG              TTTTTTGAAATGGAA  88 352
         hmp 1008817 .. 1008841 + -15.8  -4.07678   TTGTCAGCAATCTAA          GGCAGCTGTC AATCC GACAGCTGCC          TTTCATCTTTTCAAA 100 242
       spoVR 1010316 .. 1010333 +  -8.4  -5.79595   GCAGATATTTATAAA             GGCTGC ATTTTG GCAGCC              TTTTTTCTTTTAAAG 100 27
        lytE 1011578 .. 1011599 + -13.1  -5.22039   TGTTGCAGGGACAAG           CCCGTTCAT CATG ATGAACGGG            TTTTTTCCGTTTAGA 100 41
        citA 1013699 .. 1013722 +  -7.5  -5.16237   ACAGTAATGCGGACA          CACGC-CTTC TCATC GAAGCGCGTG          TTTTTTAATAGGATT  86 34
    BLi01011 NONE
        yhdF 1015832 .. 1015857 + -12.7  -5.90231   ACGACATAATCCCAA         CCGGCTG-CTTA TTG TAAGGCAGCCGG         TTTTTTTCTGTTTGT 100 32
        yhdH NONE
    BLi01014 1018975 .. 1019008 + -15.5  -4.08689   AGCGGCTGGATAAAA     TAAAGAACAGGAGGT TTGA ACCTCCCGTTCTTTA      TTTAGTTCTTACATG 100 28
        yhdJ 1021939 .. 1021959 + -16.9  -3.61398   CTCTGAAATGAAAAA            CTCCCCGGT ATA ACCGGGGAG            TTATTAAAAGCCGAG 100 30
        yhdO 1025707 .. 1025731 +  -7.9   -6.4275   ATACGCAGGGAAAAA          CAGCTTCTC ATGCACA GAGAGGCTG          TTTTTTTTATTTTTC 100 48
    BLi01023 1026219 .. 1026236 + -12.7  -5.63103   CGCTCTAAGCGAAAA             CCGCCTG AGGA CAGGCGG              TTTTTTTAATTGCCG 100 33
        yhdT 1031721 .. 1031750 + -13.7  -5.79595   TCGTCGTAAACGAAA       TCACCTTGAGCGA AAAA TAGCTCAAGGTGA        TTTTTTATTTTAAGA 100 6
    BLi01029 1032250 .. 1032277 +   -10  -5.44721   TTTAACGCACGGCGG        GAAGGGGCTTGTT TAA GACAAGCCC-TTC        TTTTTTTGCGCTGCT 100 36
    BLi01030 NONE
    BLi01031 1033394 .. 1033418 + -13.1  -3.71321   GTAGAAAGGGAAGAA          TCCATTTTGAA GCA TTCAAAATGGA          TTCTTGACATTTAAT  95 37
        yhdX 1035378 .. 1035401 + -14.6  -4.42653   ATAGAATGATCATCA          GGCTGCCGAA GGTG TTCGGCGGCC           TTTTATGCGTGGCAT 100 81
        yhdY NONE
        yhdZ 1037368 .. 1037388 + -12.6  -5.28683   ATCATTAAAAAGGAA            GACGCTCC AGACC GGAGCGTC            TTTTTTGATCTTCAT 100 33
         dat 1040103 .. 1040125 + -13.4  -5.95539   TTTAACAAAGAAAAA           CGCCGTCTCC TGG GGAAACGGCG           TTTTTTTATTTGCGG 100 36
        yoxA 1042694 .. 1042718 +   -13  -4.14511   AGCAAAATTGAGGTA          GGCGGAATAT AATCG ATATTCCGCC          TTTTACCATGAGCTT 100 14
        yheI NONE
        yheH 1053401 .. 1053430 +   -13  -3.24411   GTTTATGATGTGTTC       GATGGAGACGGT CAATGT ATCGTCTCCATC        TGTGTTTAAACAGCT  84 417
    BLi01051 1054637 .. 1054679 + -14.4  -2.62171   CGTTGAAATTGAAAC GACCGAAGCATAGCTGC ATAGAGAGCC GCAGC-ATGCTTCGGTC ATGTTTGAAACTGTG  93 13
        yheB NONE
        yheA 1061563 .. 1061588 + -16.3  -5.09895   AGAGCTGATAAAAAA         TCCCCTCTTGT CTTG ACAAGAGGGGA          TTTTTTCACTAAGTG 100 33
    BLi01059 1061889 .. 1061904 +  -5.4  -5.60864   GATGCGAAGTCAAAA              GTCTGT GAAA ACAGGC               TTTTTTTAGTATGTA  93 1
        yhaX 1062877 .. 1062902 +  -9.8  -3.93401   CTGATTCTTATAAGA         TCCCCGC-TTC AACTG GAATGCGGGGA         TTATTCATTTATCGG  83 37
        hemZ 1064522 .. 1064542 +   -14   -5.4505   ACAAGAATAGAAGCT            GCTGCCGG GATCA CCGGCAGC            TTTTTTATTGCGGAA 100 31
        yhaR NONE
    BLi01063 1066737 .. 1066748 +  -7.2  -3.49618   CTTTTTGGCAGATGC                GGGG AAAG CCCC                 TTCCTTGTATGCGGA  66 89
    BLi01064 NONE
        yhaQ NONE
        yhaP 1069631 .. 1069651 +  -7.6  -5.14965   TAATGAAAAAGAAAA            GCAGCTTG AAAGA TAAGCTGC            TTTTTTCATGCAAAT  86 38
        yhaO NONE
        yhaN NONE
        yhaM NONE
        yhaL 1075246 .. 1075275 +   -10   -5.0538   CATCGCATAAAAAAA       GCTGTCCGACCCC AACGA GGGGA-GGACAGC       TTTTTTGGCGTCAGC  93 31
    BLi01073 1076412 .. 1076446 + -10.9  -4.09685   AACCTTAGAAAATGA     GAAAAGAACCGTC ATTTTTTCA GGCGGTTCTTTTC     TTTTGGACGATAGCC  88 41
    BLi01074 1076632 .. 1076667 + -17.1  -5.27335   TGCTAATAAACAAAA    GGATAGCTGCCGGATC AATAC GATC-GGCAGCTATCC    TTTTTCTTTACACCG 100 35
        yhaI 1078142 .. 1078164 +  -4.2  -4.60924   TCTTCGCTCGTAAAT           TCATTTTCGA TGT TTGAAAACGA           TTTTTCGAAAATTTC  68 122
    BLi01080 1079612 .. 1079647 +  -7.7  -4.35474   TCAAAACGAAAAAAA    CCTCTTCCAAAAAAG ATATTC CTTTTCTAGAAGAGG     TTCTTGTTTTATTTG  80 72
    BLi01084 NONE
        ecsA 1083275 .. 1083286 +  -4.4  -2.60714   TGACGAAGGAAGAGA                GCTA TGAA TAGC                 ATTCTGGGGATTTGG  47 15
        ecsB NONE
        ecsC 1085251 .. 1085275 + -11.5  -5.38321   GATTGATTCATGAGA          CAGCCGGAT ATTGATG ATCCGGCTG          TTTTTTATGCTATTT 100 12
        pbpF 1090843 .. 1090864 +  -6.7  -2.55847   ACCGAAAGTGTTTCC           TTCGGGTCAT TAG AT-ACCCGAA           ATTCATCAATTTCTT  56 13
        hemE NONE
        hemH NONE
        hemY 1094498 .. 1094520 +  -6.3  -6.09196   AGAAGAGCAAAAAAA          GCTGACCGAA ACCA TTCGG-CGGC           TTTTTTTATTTTCAC 100 41
        yhgD 1095237 .. 1095258 +  -5.9  -4.78326   ATGTATATTTTAAAA           GGATTATCT CGTT AGATTATCC            TTTCTTTGTTTAAAG  75 11
        yhgE 1097496 .. 1097530 + -11.5  -5.94597   TGCATAAAAGAAAAA     CATCTTTTCAAGCCC GGCAA GGGCAAGAAAAGATG     TTTTTTTTGATATTA 100 34
        yhfE 1100070 .. 1100099 +  -9.4  -5.14563   ATTTTTTTAAAAAAA       CGTATGTCTTCC CGGGAT GGAAAACATACG        TTTTTTGATAGAAAA  93 413
        yhfI NONE
        yhfJ 1103752 .. 1103774 + -12.6   -5.0538   TTGTCTACTAATAGA           GAGGCTGCGG TTT CCGCGGCCCC           TTTTTTAACATGAGA 100 30
        yhfL 1105462 .. 1105480 + -11.7  -5.11033   CTTGACCCGCTAAAA             GGGACGC CTGCC GCGTCCC             TTTTTTGCAATTCTC 100 36
    BLi01105 NONE
    BLi01106 NONE
    BLi01107 1107555 .. 1107571 +  -2.1  -2.83747   TTTTGACGCTCGCAG              GGGCCGG CCT CTTGCTC              TCATTGTAAGGCTTG  41 0
        yhfN 1108916 .. 1108936 +  -8.3  -5.03994   CTGAATGAAGAAAAA            GCTAGTGCT AAA AACACTAGC            TTTTTCTATATGCCA  90 33
        ydeD 1111415 .. 1111437 +  -7.8  -5.06451   CAATGAAAGGGTGTA           GAAAGGAG AGGGAGG CTCCTTTC           TTTTTTAAAATGATA  88 25
        yhfQ 1112529 .. 1112554 + -14.9  -3.42236   TGTTGGACGGGATGA         CGCATGCTTTT GTAA AAAAGCATGCG          CTTGTTTTTTCTAAA 100 54
        yfmD NONE
        yfmE 1114596 .. 1114616 + -11.2  -5.58454   AAGAACATAAAAAAA            GACGGCAT GCTTG ATGCCGTC            TTTTTTTAATCTGAC 100 12
        yhxC 1119409 .. 1119431 +  -4.1   -5.0538   ATTAACGGATAAAAG          GCCGGACTAT TTAA AAAG-CCGGC           TTTTTTCGCATAAGA  74 29
        comK 1120946 .. 1120957 +  -4.4   -4.3613   TCTTTTTTTGTTCAG                GAAC ATTT GTTC                 TGTTTTTATTTTACA  66 416
        yhjE NONE
        sipV 1122391 .. 1122408 + -12.7   -5.1101   TATGAAAATTAAAAG             GCCCGGA TGAT TCCGGGC              TTTTTTCCGTACTAC 100 151
    BLi01124 1126145 .. 1126171 +  -3.9  -3.72453   ATTCTTCTACGCTTT        TGGA-TTTGTAG GGCT CTATAAATTCCA         TTTCGCCTTGTTCAT  55 359
        pucH 1129922 .. 1129962 +   -18  -5.95539   GCATATCATTTTAAA  CTACCCTATAAATCAATG TTTTT TATTGATTTATAGGGTAG  TTTTTTTATTTGCAC 100 302
    BLi01127 NONE
    BLi01128 NONE
    BLi01129 NONE
        yjmC NONE
    BLi01131 NONE
    BLi01132 NONE
    BLi01133 NONE
    BLi01134 1139308 .. 1139328 +  -2.5  -3.53012   TCTTTATAATGGGAT            TCTTTATGC TGC GCAGACAGA            TTTCGAAAAGAAACA  48 143
    BLi01135 NONE
    BLi01136 1141108 .. 1141128 + -11.2  -4.88711   AAGTAGTGTATAAAA            GCACCCTT TCAGC AAGGGTGC            TTTTTGCTGTCTTAT  95 108
        rapG 1142572 .. 1142595 + -11.8  -5.40474   GAACAAATATGAACA          TCCGCTCCTGA GCA TCAGG-GCGGA          TTTTTTTGGGAAGGT 100 169
        msmR NONE
        msmE NONE
        amyD NONE
        amyC NONE
        melA 1150324 .. 1150356 +  -4.1  -5.00616   GAATAAAAAAATAAA     GCCTGAG-CGAAGG GATCAG CCTTCAACTCTGGC      TTTTTTCACGCGAGG  71 35
       cotJA NONE
       cotJB 1152187 .. 1152201 +  -4.2  -3.72576   GCTGGAAAAGAAGTC               CTTGGC CAT GGCAAG               TTTAATAGAGGAAGG  54 6
       cotJC 1152808 .. 1152833 + -14.9  -5.33405   TTTAAACAGCAAAAA         GCCGAAAATAC GACC GTATTTTCGGC          TTTTTATTTACTGCA 100 36
        yvgL NONE
        yvgM 1160858 .. 1160884 +  -5.9  -5.08011   TTCAAGCAAAAATAG         CCGTATGGG GTGCAAGTG CTCATACGG         TTTTTTCCCAGTTTT  81 26
        addB NONE
        addA 1168156 .. 1168183 +  -9.9  -3.72576   TTTTAATATGAAGCA        GCTTCCCCCTGA CGATT TCGGGGGG-AGC        TTTAATGAAAAGAGA  79 35
        sbcD NONE
        yirY 1172797 .. 1172823 + -11.7  -4.02132   TCTTATAACCAAAAA        GCAGCCTGCTTC TAAG GAAG-AGGCTGC         TTTATGCATTTCCGA  91 41
        yitR 1175480 .. 1175490 +    -4  -3.21416   CCAGTCTTTTTGCTT                 CAAT TTT ATTG                 TTCATCATGGCAGTC  48 271
    BLi01169 1177426 .. 1177438 +  -5.5  -5.07652   AAGCGGCTTGCTGCA                TGGTG AGC CGCCA                TTTTCTTTTCCGGGA  81 44
        yisK 1178675 .. 1178694 +  -7.8  -5.53991   GTTTATATGTTGAAA            GAGCCGTG TATT TGCGGCTC             TTTTTTTAATCAATC 100 235
    BLi01171 1179796 .. 1179820 +    -5  -4.72272   CAAATAAATGAAAAA          GGCGCTGA TAAATGGCT TCAGCGTC          TTTTTGCTGCGGAAA  74 34
        yisL 1180284 .. 1180312 +  -8.9  -5.36441   GTGTTTTAATTAAAT        GACATCGGTTCTT TAT GAGGACTGGTGTC        TTTTTTATGTCGGCG  95 32
        asnO 1182897 .. 1182916 +   -15  -3.52113   AGGAATAACATAAAA            CACCCGGC ATAT GCCGGGTG             TTCTGCGTTTTGGCA 100 33
        yisR NONE
        yokL NONE
        degA 1188997 .. 1189022 +  -2.5  -5.42514   AGCACATGCCGAAAA         GAGCGGGTTTT GATA GAAAAACGCTC          TTTTTTCGTTTCTAA  78 13
        yisS NONE
        yisV 1191088 .. 1191131 +  -7.5  -5.27335   GCTCATGTGAACCCC GCTGTACCGGCTGCTGAA AAAGCGACG TTCAGCAGCCGCTCC-GC TTTTTATTTCAGGCC  90 31
    BLi01183 NONE
    BLi01184 NONE
    BLi01185 NONE
    BLi01186 NONE
    BLi01187 NONE
    BLi01188 1199694 .. 1199710 + -11.5  -5.47821   ATGCGGCCGAGAATG              CCCCGCT TCC GGCGGGG              TTTTTTTACGTCAAT 100 46
    BLi01191 1202266 .. 1202297 + -15.8  -3.56704   AAGACATACATGATA      AACCCTGCCGGCCG CAAA CGGCAGGCAGGGTC       TTCGTTTAATGAACA 100 63
        yitL 1209320 .. 1209347 + -14.8  -3.09784   GAAAAAATAATCTTG        AGGCGGCGTTCC GATC GGGACGCCGCCG         GTTTCTTACAGGTGA 100 31
    BLi01196 1210103 .. 1210133 + -12.6  -4.80729   GATTTTGTCAACAAT       CTAAGGCCTGCTTT TAT AAAGCAGGCCTCTG       TTTTATCTTATCTTT 100 292
        yitT NONE
         ipi 1212556 .. 1212574 + -13.2  -3.39449   GAATGAACACCGCCA             CGGTCACA GGA TGTGACCG             TTAATATTGATCCCC  93 106
        yitV 1215864 .. 1215894 +  -2.7  -2.66216   GACGCGCACTTGTAA      GCACTATCGTTT TAGAAAAT GAACGA-AGTGC       GTTATACTGATGAAA  41 26
        yitW 1216331 .. 1216350 + -10.8  -5.80364   GTTATTAATGAAAAA            GAACGCTT TTAC AAGCGTTC             TTTTTTTATTGCAAT 100 122
        argC NONE
        argJ NONE
        argB NONE
        argD 1220780 .. 1220798 +  -2.5  -5.78622   TGTCATGGCAAATCA            TT-CTGCT GTAA AGCAGTAA             TTTTTTTTGAAATGA  85 7
        carA NONE
        carB NONE
        argF 1225959 .. 1225980 + -13.1  -4.57837   ATCTTAAATGAAAAA           CAGCTGATC CATT GATCAGCTG            TTTTTAGGCGAATAT 100 34
        yjzC 1227163 .. 1227186 + -10.2  -2.98823   AAAGCCTTAAAAAAA          CAGCCGTCGG TTTT CTGCCGGCTG           TCTGTCTAAAGCAAA  75 31
        yjaU NONE
        yjaV NONE
         med NONE
        comZ 1230311 .. 1230332 +  -9.5  -5.36441   GCAAACGCTTAAAAA           GCCACTTTT CAGA AGAAGTGGC            TTTTTTATATGGAAA 100 52
       fabHA NONE
        fabF 1232961 .. 1232985 + -12.9  -5.78622   AACCCGCAATATAAA          CGGCTGCCATT TTA AATGGTGGCCG          TTTTTTTTAGCGTGC 100 39
        yjaZ NONE
        appD NONE
        appF 1235992 .. 1236003 +  -2.2  -2.74144   AAAACAAACCATTTC                GTGG CATG TCAC                 CTTTACGAATAAAGG  40 2
        appA 1237786 .. 1237813 +  -9.2  -3.56142   ACGAGAATCCCTTGA        GGGAAGTGTAGCT TGC AGCTTC-CTTCCC        TTCCTTCTTAATGAC  74 40
        appB NONE
        appC 1239926 .. 1239947 +  -2.3  -4.14472   GTTCAAACAGAAGCA           GGTCTTC CAACTCCT GAAGATC            TTTTGGAACTGTTAG  56 217
    BLi01229 1241380 .. 1241402 +  -4.8  -6.06723   AATATGAAATAAAAA           GCTGAGGG ATTGCCG CCCTTGGC           TTTTTTTTTAACGGC 100 113
        yjbA 1242273 .. 1242294 +  -9.4  -5.38054   TAAATTAAGAATCAA           GACTGCCG GAAGTA CGGCGGTC            TTTTTATTTGTAAAA 100 38
        oppA 1245871 .. 1245902 +    -6  -4.99043   TAAAATTGCATGAAA      GTATATGGGG CTTAGACTTTCC CCCCATATAC       TTTTATTTATGAAAA  82 38
        oppB NONE
        oppC NONE
        oppD NONE
        oppF 1249830 .. 1249850 +  -9.7  -5.14563   TAAACGAAGCAGGAA            GACAGCCGT CAC AAGGCTGTC            TTTTTTGATGCAGAA  93 38
        yjbC NONE
        spxA 1251196 .. 1251230 + -21.8  -3.29144   GCAGCGTCTTGCAAA     CTAAAAGAAGGCTGAA TTT TTCAGCCTTCTTTTAG     TTGTAGACAAAATCG 100 22
        mecA 1253040 .. 1253060 +    -9  -5.63504   TGAAGCCGGCTTTAA            CCTTCTCC ATTAC GGGGAAGG            TTTTTTTGTGAACTT 100 57
    BLi01241 NONE
    BLi01242 NONE
    BLi01243 1256279 .. 1256302 + -11.8  -4.42765   GGCTAAGCTGTCGAT          GTCCGG-AACG CTA CGTTTCCGGAC          TTTCATTTTTTACGG  95 35
        yjbF NONE
        yjbG 1261951 .. 1261972 + -17.3  -3.63991   CGTATGCATGAAAGA           GGCTGCCGG TCTA CCGGCAGCC            TTGTTCGCGATGATG 100 45
        yjbL NONE
        yjbM NONE
        ppnK 1267372 .. 1267384 +  -4.1  -5.14563   GGAGAATAGGAAGGT                TTGCT GTG AGCGA                TTTTTTGATGAAACA  74 32
        yjbO 1268257 .. 1268279 +  -8.5  -4.88067   ATATGAGACAGTTGA           TAGAGAGCT GAATA GGCTCTCTA           TTTTTATGGCTCCAT  90 15
        yjbQ 1271333 .. 1271355 + -12.8  -5.80817   TATGCAAATTCCAAA           CCACTTTCCT TGC GGGAAAGTGG           TTTTTTTATGTTCAG 100 218
        tenA NONE
        tenI NONE
        goxB NONE
        thiS NONE
        thiG NONE
        thiF NONE
        yjbV 1276623 .. 1276653 +  -6.9   -5.1523   GAAAGAATCAATATC       GCGGCAGAG CATCAAAAACGGC CTCTGCCGC       TTTTTATATTCTGAA  85 52
        fabI 1277545 .. 1277564 +  -7.9  -5.64321   AATAGCGCTAAAAAA            GCAATCC GCTAAA GGATTGC             TTTTTCTTTTCTTCT 100 41
    BLi01267 1278131 .. 1278146 +  -6.1  -4.98531   CACAAGATAAAAAAA              GTCCC GATTCA GGGAC               TTTTTAATTTGAACG  82 44
    BLi01275 1282012 .. 1282049 +  -8.5  -4.56597   TTTTTGAGTTGAAGC   GAAGAGGGCGGCGGCA GCATATG TGCCGG-GCTCTCTTC   TTTTTGAGCGGGAAA  87 41
        yjcC 1282385 .. 1282417 + -12.7  -3.93768   ACAGCAAAAAATAAA      CACCGCGCCTTCC GATAAAA GGAGGGCACGGTG      TCTTTTATTGCAGCT  93 27
        yjcI NONE
        yjcJ 1294624 .. 1294651 + -17.1  -5.49809   CCGTTCATAAAAGAA        GGCGCGGATTC GTCAAG GAATCCGCGCC         TTTTTTTGCCATTTA 100 31
    BLi01292 NONE
    BLi01293 1296970 .. 1296989 +  -6.5  -5.63103   AATAGTGATTTCAAA            GACAAGA AGCCAG TCTTGTC             TTTTTTTAGTTGAAA  95 124
        pbpE 1298694 .. 1298716 +  -7.7  -3.77196   AAGCAACAGAAAAAA           CCAAGCAGA AAACA TCTGCTCGG           TTTAATAACTAATAC  70 299
    BLi01297 NONE
         maa 1301612 .. 1301633 +  -7.4  -5.46706   CGTTGATAGCAAAAA           CACCAATT CTATGT AATTGGTG            TTTTTATTTTGCCAT  93 10
        yvgR NONE
        yvgQ 1307018 .. 1307047 + -14.4  -5.75538   AGCATTTTAAAAAAA       CGCCTCAGC-CCA TTGAT TGGTGCTGAGGCG       TTTTTCTTTTTTACG 100 43
        yoaV NONE
        yyaH 1309330 .. 1309355 +  -7.7  -5.00138   GTTTGACGGAAAAAA         GCTAATGTC CGTTTTTA GACATTAGC          TTTTTCGTTTAGATG  86 35
    BLi01309 1311109 .. 1311135 + -14.5  -5.60993   AACTGATATAAAAAA         TGCAGGAGGCG TTAAT TGCCTCCTGCA         TTTTTTTGTCGAACG 100 35
        yjqB 1317727 .. 1317748 +   -13  -6.14618   CATATGGGCCGAGTG           CAGCCGGC AGCTGA GCCGGCTG            TTTTTTTATTTTCTC 100 12
    BLi01319 NONE
    BLi01320 NONE
        xkdB NONE
        xkdC NONE
    BLi01323 NONE
        xkdD NONE
        xtrA 1322054 .. 1322101 +  -6.4  -5.63517   AGACGGAAAGCCTGC GGACGCTGATCAGGATGCACA TCTTAAC TGTGCGG-CTGATTGGTGTCC TTTTTTATTTCAAAA  95 65
         xpf 1322628 .. 1322662 +  -2.3  -2.73771   AAAAGCCTCTCGATT    GTATGGCATAACGATA TATC TGTCTTT-TGTCATAC     GTTTGCCACCTATAA  40 15
        xtmA NONE
        xtmB NONE
        xkdE NONE
        xkdF 1327232 .. 1327250 +  -2.4  -3.53012   AGTTAAAAAATCGAT             TTGGAGCG GAT TGCTTTAA             TTTGGAGGAGGAAGA  47 7
        xkdG NONE
        yqbG NONE
        yqbH NONE
        xkdI NONE
        xkdJ NONE
    BLi01336 NONE
        xkdK NONE
        xkdM 1332091 .. 1332114 + -10.3  -4.86621   GAAATAGGAAGCAAA          GCACTCTCG CCAAGC CGAGGGTGC           TTTTTCATTGCAAAT  93 138
       xkdN1 NONE
       xkdN2 NONE
        xkdO NONE
        xkdP 1337232 .. 1337248 + -10.8   -4.9218   TACCATAAAACGAAG              CGCCGG ATGAA CCGGCG              TTTTTCTGGTAAATC  93 33
        yqbQ NONE
    BLi01344 NONE
        xkdS NONE
        yqbT NONE
        xkdU NONE
    BLi01348 NONE
    BLi01349 NONE
    BLi01350 NONE
        xhlA NONE
    BLi01352 NONE
    BLi01353 1345260 .. 1345284 + -13.1  -4.15235   TTGTCCCTTTTGAAA          TAAAGGAACTT TTA AAGTTCCTTTA          TATTTTTTAAAAATT 100 23
    BLi01354 1346023 .. 1346044 +  -2.3  -2.72144   CATTGATGAGTTTCC           CGGTTATTT CAAA AAGTAAGCG            CTTTAAAAGGAGTGG  40 7
        yjmD NONE
        uxuA NONE
        yjmF 1349002 .. 1349015 +  -3.7  -2.87132   GTAGATGGCGGATTT               ACGGC TTAT GCCGG                TGTCTAAAAACACGA  46 5
    BLi01358 1350076 .. 1350087 +    -3  -2.64155   AAGATCGCACGAAAT                GAAA GCGT TTTC                 TAAATTTCGGAAAGA  41 39
        exuT 1351639 .. 1351681 +  -4.8  -6.14618   GTAAGAAACGGGAAA ACGGAATAAGGACGGGAGAA TTT TTTTCCCGTCCTCGTTAAGC TTTTTTTCTTTTATA 100 278
         ggt 1356432 .. 1356460 + -15.5  -3.67597   TAAATAGCGGAGCAA        GGCTTGGTCTAAA GTA TTTAGATCAAGCC        TTCTTCCGTCAGCGG 100 34
        yesL NONE
        yesM NONE
        yesN 1360118 .. 1360137 + -12.8    -5.055   CAACACGTTTTAATG            CCGCCGGG TTTA TCCGGCGG             TTTTTTGCGCATTGA 100 28
        yesO NONE
        yesP NONE
        yesQ NONE
        yesR NONE
        yesS 1366767 .. 1366781 +  -4.3  -3.14132   GAGCCGCTACAGGCA               GATTC ATCAG GAATC               TTCGTGAAAGGGAGA  51 4
        yesT NONE
        yesU NONE
        yesV NONE
        yesW 1370897 .. 1370915 +  -4.5  -3.37796   GGGGAGCTGCATAAT             GAAGCGA TATGT TCGCTGC             TTATGGGTCATCCCC  52 48
    BLi01377 NONE
    BLi01378 NONE
        yesX NONE
        yccK 1375630 .. 1375644 +  -2.8  -3.24232   AATAAGGAGTGGTCG               TGATGA CAA TCAGCA               TCTATTTGGCCGGCG  44 40
        yesY NONE
        yesZ 1378274 .. 1378295 + -12.9  -5.48163   GAGAATAAATGAATC           GCCGCAGGC TCTT GCCCGCGGC            TTTTTTGGTTTGTTT 100 29
        yetA NONE
        lplA NONE
        lplB 1383621 .. 1383633 +  -4.8    -3.745   ATCGCGAAAAAGTTT                GACC AGGAC GGTC                TGTTTTAATGAATGG  58 5
        lplC 1384578 .. 1384597 + -13.6  -5.63012   ATGTGCCGGCGGCTT            CGGCTCAG GCAG CTGAGCCG             TTTTTATTTCTTTTT 100 59
        ykcA 1387189 .. 1387210 + -11.6  -5.37043   GATCCGATAAAAAAA           CGAGGTCC CGAAAA GGACCTCG            TTTTTTATATAGGCT 100 31
    BLi01389 1387923 .. 1387946 +   -14  -3.33509   AATCGAATCTTTGGA          GAACCGTCTT ATAT AAGACGGTTC           TTAAATTGTTTCAGA  95 10
        proG 1390418 .. 1390435 + -11.3  -5.67283   TCCGGATATCCGCAA             GCTGCCT GACC AGGCAGC              TTTTTTATTTGCATT 100 62
        dppA NONE
        dppB NONE
        dppC NONE
        dppD NONE
        dppE NONE
        ykfA NONE
        ykfB NONE
        ykfC 1398975 .. 1398988 +  -5.9  -3.94812   ATGAAAAAGAGCTGT               GTGCC ATCA GGCGC                TATTTTTAAATAAAA  63 3
        ykfD 1400424 .. 1400440 +  -3.7  -3.01791   TGGATAGACAAGCGC              TTCTGTC GGC GAAAGAA              TGTTGAAGACGCAAT  45 419
        ykhA NONE
        ykjA 1402578 .. 1402592 +  -7.1  -5.99154   CAAGACCATTAATTT               TCGCC GAATA GGCGA               TTTTTTTATTTCCTG 100 29
         pel 1404101 .. 1404123 +  -9.2  -5.46657   AAGTAATCAAGCAAA           GCGGACAT GCAGATG ATGTCCGC           TTTTTTGTTCAGGTA  95 35
    BLi01405 NONE
    BLi01406 NONE
    BLi01407 NONE
        ykkA 1406556 .. 1406587 +    -8  -5.83211   ACGGAGGGATAAAAG      CCCGGGAGTATCGTT TCC ATCGATAG-CCCGGG      TTTTTTCTTTTGCTG 100 165
        ykkC NONE
        ykkD NONE
        ykkE 1408535 .. 1408570 + -11.3  -5.80364   GTGGTACCGCGGAAA    GCTCTTTTCGTCC TTTTTTACTT GGACGAAAAGGGC     TTTTTTTATTGGCCT 100 284
        proB NONE
        proA 1410981 .. 1411007 +   -11  -5.64304   GATATGAAAGTGTGG         CATCCTGTCT CGAATGA AGACAGGATG         TTTTTTGTTGTGTTA 100 34
        yklA 1411512 .. 1411534 + -15.6  -4.90217   ATTTCTTAAAAAAGA           GGCGCCTTCG ATA TGAAGGCGCC           TTTTTGCTGTCTTTA 100 32
        ykzA 1412596 .. 1412622 + -15.4  -5.00616   GAAAGATGAAAACGA         GAAAGCAAACAA AGC TTGTTTGCTTTC         TTTTTTAGAAAGGAG 100 49
    BLi01417 1413315 .. 1413333 +  -8.9  -5.63374   TTCAAAATAAAAAAA             GCTTCCT GATGA AGGAAGC             TTTTTTTAATATTCC 100 31
    BLi01419 1414960 .. 1414981 +  -2.1  -3.91897   TGAGAGCGAGCGGTT           CAGACAGCG GCGG TGCGGTCAG            TTTATAGCTGCCAGG  52 397
        ykzD 1420501 .. 1420514 +  -3.1  -2.73123   TCACACATTGATTGA               TGAGG AGAT CCTTA                TACTTCACCCCTTTT  43 503
       ykoK2 1421941 .. 1421958 +  -8.4  -5.26875   CTGTAAGCAGAAAAG             CCCTCC TTATCC GGAGGG              TTTTTTGCTTGCCAG  93 35
    BLi01427 1422511 .. 1422544 + -17.5  -5.64421   TAATATACCAATGTT     CAAGCCCTCATCCGG TCGC TCGGAAGAGGGCTTG      TTTTTTGTTTAAAAT 100 106
    BLi01434 1427996 .. 1428009 +  -5.3  -3.58536   CATTGCTATGAAAAT               CGTTT TATC AAACG                TTTAGGAGTAGGTTT  56 311
    BLi01435 NONE
    BLi01436 NONE
    BLi01437 NONE
        yqaH NONE
    BLi01439 NONE
        yqaJ NONE
        yqaK NONE
        yqaL NONE
        yqaM 1433870 .. 1433890 +  -6.9  -3.20573   TAGCACACTGGGGGC            GGTTTGAGT GAA ACTGAAACC            TATTACTATCAATGA  60 113
        yqaO NONE
    BLi01445 NONE
    BLi01446 NONE
    BLi01447 NONE
    BLi01448 NONE
    BLi01449 NONE
    BLi01450 NONE
    BLi01451 NONE
        yqaN 1436586 .. 1436598 +  -7.7   -3.6608   CTGTGGGGCATGACA                CCCTT TGG AAGGG                TTTAGATAGCCTCAT  70 71
    BLi01453 NONE
    BLi01454 NONE
    BLi01455 1438219 .. 1438230 +  -7.2  -3.01712   TTATATCAAGTAAGG                GGGC TGCA GCCC                 TCTTGAAAGGGAAAA  61 28
    BLi01456 1438810 .. 1438853 + -12.5  -5.93252   AAGACGGAAAGCCTG CGGACACTGAACTTACAGC ATTTAC GCTGTTTGTTTGGTGTCCG TTTTTTATTTTTGCA 100 167
    BLi01458 NONE
        yqaQ 1439786 .. 1439811 + -10.3  -5.28414   ATTAAGAGAGAAAGA         GCGGCACTGCG AATG CGCGGGGTCGC          TTTTTATGTTTGTTG 100 91
    BLi01461 NONE
    BLi01462 NONE
        yqaS NONE
    BLi01464 NONE
    BLi01465 NONE
    BLi01466 1445005 .. 1445015 +  -5.4  -3.40601   TTGCAGACATAACGG                 CATG GTT CATG                 TTGCTGTTACGTTTG  56 226
    BLi01467 NONE
    BLi01468 1446198 .. 1446213 +  -3.9  -5.56263   TAAATTAGAACCACA              GTCGC CATGTA GCGGC               TTTTTATTTTGTCCT  85 157
    BLi01469 NONE
    BLi01470 NONE
    BLi01471 NONE
    BLi01472 NONE
    BLi01473 NONE
    BLi01474 NONE
    BLi01475 NONE
    BLi01476 NONE
    BLi01477 1450760 .. 1450779 + -11.4  -5.24129   CAAAATAAAGATACA            GGGCATCC TTCC GGGTGCCC             TTTTTTATAGGAGGA 100 314
    BLi01478 1451308 .. 1451327 +  -2.2  -2.96153   CAAGTAAACTATGAC            GCAGTTATT TTG AATG-CTGC            TCGTTATCTTAATAT  42 34
    BLi01479 NONE
    BLi01480 NONE
    BLi01481 NONE
    BLi01482 NONE
    BLi01483 1459381 .. 1459403 +  -3.4  -2.62184   ATAAGCGGCTTTTTT           ATTTTGCCTC AAA GAGGTGAAAA           TGATGTGAGAACGGG  43 37
    BLi01484 NONE
        xhlB 1459981 .. 1459998 +  -9.1  -4.39386   GGGTTAACGAAATGA             GGTTGCC GGCT GGCAGCC              TTTTAATAATTTAAA  86 26
    BLi01486 1461010 .. 1461026 +  -9.4  -5.33921   CAACATAAAACTAAA              GCAGGC ATTCG GCCTGC              TTTTTTGATTAATTT 100 54
        ydfS 1463963 .. 1463985 +  -4.1  -3.98653   TCATGGTTTGTGAAT           CGTGAGACA TTCTT TGTCTCGGG           CTTTTTTCTTCTTAT  59 368
        ykzB 1465244 .. 1465280 +  -2.5  -4.51891   TTCCGGAAAAATAAA   GCCCG--TGTTCAAAAT CGGCC ATTTTGAAAAAACGGGC   TTCTTTTTAATATCT  63 285
        ykoM 1465901 .. 1465913 +  -3.4  -4.08692   GCACCTATTGTTTCG                CTGA AAAAG TCAG                TTTTCCGAACGGTTG  56 22
        ykoX 1471541 .. 1471567 + -11.6  -5.86976   AACCATGTCTAGCAA         GACCTTTGCCTA ATG TTGGCAGAGGTC         TTTTTTGTTTTCTGA 100 193
        ykoY 1472426 .. 1472450 + -13.6  -5.40072   AAACAGCTTTTCCCA          GACTGCCGGT CTTTC ACCGGCGGTC          TTTTTTTGCCCGCAC 100 39
        sigI NONE
        ykrI 1474875 .. 1474888 +  -3.7  -4.17002   ATTGGCAAGCCAGGC               GCGCC GGTC GGCGA                TTATTTCATTTCATA  61 352
        ykrL 1476651 .. 1476678 + -18.6  -4.81249   CAAAATAATAAAGAT        GCAAACCCCCTT TTTC AAGGGGGTTTGC         TTTTTAAATTTAAAA 100 33
        ykrM 1478144 .. 1478163 +  -9.4  -5.67967   TTATCGGATAAGAAA            GACAGTTT AGTC AAACTGTC             TTTTTTTATGATCAT 100 30
        pbpC 1480250 .. 1480271 + -13.1  -5.40072   AAAAAAGTGTTTAAA           TAAGCACCC TTCA GGGTGCTTA            TTTTTTTGCCGAAAA 100 23
    BLi01506 NONE
        ykzE 1480722 .. 1480747 + -16.3  -3.81954   AGAGCAAACGAGAAA         GGTCCAAATCG GAAA CGATTTGGACC          TTCATTTATTTTAAA 100 47
        kinE NONE
         ogt NONE
        ykrV 1489825 .. 1489852 +  -7.9  -5.72616   ACCTGAAAAGCGAAA        CCTCTTTTAGCT AAAGC AGC-AAAAGAGG        TTTTTTTATATGCAT 100 195
        ykrW NONE
        ykrY NONE
        ykrZ 1492952 .. 1492967 + -10.4  -5.56573   CCAGTCATAAAAAAA              GCGTCC CCGG GGACGC               TTTTTATTTGTTTCT 100 31
       spo0E 1494228 .. 1494252 +    -5  -4.07568   CGGATGAACGAAAAA         GAGC-TGCCGT AAGG AAGGCAGGCTC          TTTTACAGGAACGGG  63 41
        ykvE 1496473 .. 1496508 + -15.6   -5.4756   ATTTATAAGGGCAAA    GAGTAAGGAAGCTGCC AAAA GACAGCTTCCTTATTC     TTTTTTATTCAGATT 100 20
        ykvI 1501800 .. 1501822 +   -15  -5.38497   GTTTTTTTGCTAGAG           CACCTTTCTC ACA GAGAAAGGTG           TTTTTTCGTTTAGAT 100 197
        ykvJ NONE
        ykvK NONE
        ykvL 1503704 .. 1503718 +    -5  -2.71712   CCTGATCTGGGGAAA               CAAACG GGG TGTTTG               ATTTAAGAAAGGAAG  49 10
        ykvM 1504386 .. 1504409 + -11.1  -6.19443   GAAATGTTTGTGACC          TAGACGTGC AATTAC GCACGTCTA           TTTTTTTTTCATGTA 100 173
    BLi01531 NONE
    BLi01532 NONE
    BLi01533 1507156 .. 1507168 +  -6.2  -4.41047   TGATTCGTTGAGCAA                GCGC CTCTT GCGC                TTTTCCTTCGAAGCT  72 263
    BLi01536 1509221 .. 1509243 +  -4.1  -4.96106   ATGCAGAAGAAAAAT          AGCCC-ACTC AATC GAGTCGGGCC           TTTTTCGTATTTATA  71 24
    BLi01542 1512890 .. 1512913 +  -8.1  -4.98255   ACGCAATCAGAACGA          GGGCGATCC GAATAG GGGTCGCTC           TTTTTGTGCTTGCGA  86 42
    BLi01543 NONE
    BLi01544 1514043 .. 1514058 +  -2.4   -4.4078   TGCCGGTTTGTATGC              GATGCG TAAT CGCGAC               TTTTAATTAAACGGG  59 431
    BLi01545 1514773 .. 1514786 +  -5.3   -3.6682   AGTGACTTACGTTAA               TCACT GTAG AGTGA                TTTACCTAAATCACC  58 525
    BLi01546 1515884 .. 1515904 +  -2.4  -3.21099   TTCTATAAGTCTACA            GCCTGGGC TAAGT GCCGAGCC            TTAGTGCTCAAGCGC  43 248
    BLi01547 NONE
    BLi01548 NONE
    BLi01549 NONE
    BLi01550 NONE
    BLi01551 NONE
    BLi01552 NONE
    BLi01553 NONE
    BLi01554 NONE
    BLi01555 NONE
    BLi01556 NONE
    BLi01557 1524249 .. 1524270 + -11.7  -5.06414   ATGAAAATAGAAACG           GAGAGCTAA GTTT TTAGCTCTC            TTTTTATTAAAAAAA 100 17
    BLi01558 1524650 .. 1524666 +    -8   -3.5485   TAAAAAACTAACACC              GGGGTA TATTT TACCCC              TTGATGTTTTAGATC  68 30
        yqbO NONE
    BLi01560 NONE
    BLi01561 NONE
    BLi01562 NONE
        pBSX NONE
    BLi01564 NONE
        yomP NONE
    BLi01566 1537471 .. 1537489 +    -6  -5.80951   TAATAGCCGTCTTAG             CACCTC ATTCGCA GAGGTG             TTTTTTATTTTGCCT 100 38
        bhlA 1537734 .. 1537759 +  -4.7  -4.96848   GGAAGAGAATAACGC         GCCCGTTCGG TGAGAGT CCGGA-GGGC         TTTTTATATACGCAA  74 29
        xlyB NONE
    BLi01569 1539031 .. 1539056 +  -6.8  -2.64735   CGGAACTTTTGGCGG         GCGCCTGCGT ATAAAA GCGTAGGTGC          TCGTATACATAAACT  56 42
    BLi01570 1539696 .. 1539718 +  -3.3  -5.34309   AAAAATAACAAAATC           ACCTCATCC TTAAT GGGTGGGGC           TTTTTATTTCCTCCT  76 33
    BLi01572 1540902 .. 1540913 +  -4.4  -2.62546   GAATAGATTGCGTAA                GAAC ATTT GTTC                 GTGTTATACTTTCGT  47 35
    BLi01573 1541289 .. 1541315 +  -2.3  -2.66316   GTTGCGTTGGAGGAC        GTGTGACTCCCT AAAA AGGG-GTCATAG         TGATATAATAGAGGA  40 20
    BLi01574 NONE
    BLi01575 1542849 .. 1542868 + -12.2  -5.45652   TCGATGTGTGACCGA            GACGCGTA CTGT TACGCGTC             TTTTTTGTTCGAAAT 100 72
    BLi01585 1549440 .. 1549460 +    -9  -5.63645   GATTATTAATAAAAG           GCCCGACTC GATT GAG-CGGGC            TTTTTTCTATTTTCA 100 32
    BLi01586 1551154 .. 1551177 +  -8.8  -4.73108   GGACAGAGGAAAAAA          CCGCCGGACCA AGG TGG-CAGGCGG          TTTTCCTTTTGTAGA  88 281
    BLi01589 1551809 .. 1551833 +   -13  -6.04953   AAGAAGCTGAAAAAA          GCTTTCTCAG ACAGG CTGAGAAAGC          TTTTTTTATTTGTGT 100 31
        ykvT 1552648 .. 1552674 + -12.3  -5.63504   TTTGCGATCTAGAAA         GCAGTCAGGGC CATTC GCCTTGGCTGC         TTTTTTTGTGCGATT 100 29
        ykvU 1554193 .. 1554214 +  -4.5  -3.01712   ATCCTCTTCATAGTT           TTAGCTTTT GCGG GGAAGCTAA            TATTAAAAAAGAAGG  49 44
        ykvV 1554726 .. 1554744 +  -6.7  -5.45726   AATGGGCAGGGAAAA             GCTGAGC CGGGA GTTCAGC             TTTTTTTAAAATGTA  93 21
        ykvW 1556902 .. 1556924 +  -7.7  -4.62069   TCCTAAGCAAAGAAA          CGGCTGCATG CTAA CG-GCAGCCG           TTTTTCACATCAGAG  82 35
        ykvY 1558194 .. 1558218 + -12.2  -4.63486   TCATTTCATAAAAAA          TGGAACCCGC CGTGC GCGGGTTCTA          TTTTATTACGGAAGT  95 30
    BLi01595 1559621 .. 1559654 +  -8.3  -5.40474   AAATATTTCGAGTAT     CCGGCTGATTGTGAAA TAT TTTCAT-ATCAGCCGA     TTTTTTTCGCCGCCT  95 42
        ykvZ 1560928 .. 1560944 +  -3.7  -3.66178   ACAAAAAGGAGCTGA              GGATC GTGAACA GATCC              TTTACCGTTGAAAAG  54 153
        glcT 1561907 .. 1561917 +  -2.6  -3.64703   TCTAAAGGCGAAATG                 TAAA CGG TTTA                 TTTAGATGAAAAAGC  50 154
        ptsG 1564110 .. 1564137 + -14.2  -2.98986   TAAATTCACAAAATG        GCCGTACTTGTC AGAT GACATGTACGGC         TGTATGATATAATAT  95 38
        ptsH NONE
        ptsI 1566194 .. 1566224 + -13.3  -5.76237   ATAAGCAATTGAAAA       TCCGGACCGGCAT CACCA ATGCCCGTCCGGG       TTTTTTGTTTATCTG 100 37
        splA NONE
        splB 1567638 .. 1567662 + -11.6  -5.79595   GAATATTTCACATAA          CAGAGCTTTA GTTGA TAAAGCTCTG          TTTTTTGTTTTGAAA 100 26
        mcpC 1570435 .. 1570463 +   -14  -3.24823   TTAACGTGTAATAAA        GAGGTCCCTCTT GTTGA AAGAGGGACTTC        TCCTTTTTCAACATT  93 30
    BLi01605 NONE
        ykwC 1572219 .. 1572239 + -11.2  -5.22794   AAATAACGAAAAAAA            CCACTTGC TGCAT GCAAGTGG            TTTTTTGCTGGTTCT 100 35
        ykuA 1575441 .. 1575463 +  -7.7  -5.88565   AGATTAGACAAAAAA           GAACACGGA TTTTT TCCGGGTTC           TTTTTTTGTTATCAA 100 34
        kinA 1577415 .. 1577434 +  -9.3  -3.70863   AATAAAATAAAAAAA            CAACGGC GTAAAA GCCGTTG             TTTACGTAGTCTGTA  76 36
        yxaI 1579661 .. 1579693 + -19.3  -3.61715   AAATAACGGGCAAAA      GACAGCACGCTTTCA GCT TGAATGCGTGCTGTC      TTGTTCAGGAAAATG 100 35
        yxiO NONE
        cheV 1582064 .. 1582078 +  -7.1  -6.59152   CAAGAACTAAAAAAA               GCCTC GAAAG GAGGC               TTTTTTTTTTATTAA 100 31
        ykuF NONE
        ykuI 1587816 .. 1587833 + -10.5  -5.61881   GACGGATTAATTTAA             GCGGCGG CCTT TCGCCGC              TTTTTCTTTTTGAAA 100 26
    BLi01622 1588667 .. 1588687 +  -8.3  -5.65927   TCAAGATTTAAAAAA            CTTGGCG CTGCCCC CGCCAAG            TTTTTTATTTGCATG 100 140
        ykuJ 1589269 .. 1589280 +  -4.4  -3.03798   GGATATGGCATGAAA                GCTT TTCC AAGC                 GTTATTTGTCCGCAT  49 43
        ykuK 1590035 .. 1590045 +    -4  -3.97088   ATGTGCGGTTGACGT                 TTGA TTT TCAA                 TTTCATATTCTAGCC  59 72
        ykzF 1590324 .. 1590341 +  -8.5  -5.68438   CAGATTATATCAATT             GATACTC ATTA GAGTATC              TTTTTTGTTTCCTAA 100 43
        ykuL 1590928 .. 1590946 +  -5.3  -5.63517   AGGACGTTGAATAAA            TAGG-CGC GGCA GCGGCCTA             TTTTTTATTTGCAGC  90 23
        ccpC 1592009 .. 1592023 +  -5.8  -3.66139   ACGATTTATTGACAT               TGATAA TCA TTATCA               TTTAAAGTGTATCTA  60 86
        ykuN NONE
        ykuO NONE
        ykuP 1593939 .. 1593959 +  -6.2  -6.04419   GCTTTTGATAAAAAA           GGAAACGGG ACAT CCC-TTTCC            TTTTTTTCTTGTTTT 100 40
        ykuQ 1594758 .. 1594781 + -11.1  -4.13767   AGCGGCAGCGAAAAG          TGCGTGGAT GTGACA ATCCACGCA           TTTTCGCATCGCCGG  88 43
        ykuR NONE
        ykuS 1596254 .. 1596271 +  -7.7  -4.41817   GTAATAGACATAAAA             CCGAAGT TCCA GCTTCGG              TTTTAACTTGTTTTC  80 37
        ykuU 1597105 .. 1597124 + -10.8  -4.56597   AAATCTGATTGGAAA            GGTCTAAC ATTT GTTAGACC             TTTTTAAACGACAAA  91 51
        ykuV 1597630 .. 1597645 +  -6.8  -5.85425   AATAAAGATGAAAAA              CCCCGT TTTC ATGGGG               TTTTTTATTTATTTG 100 36
         rok 1598840 .. 1598865 +  -6.9  -5.60993   CCGCCGCCCAATCAA         CTGCTTGAG ACAATCTA CTCAAGCGG          TTTTTTTGTAAAAAC 100 108
        mobA NONE
        moeB NONE
        moeA NONE
        mobB 1603501 .. 1603514 +  -3.1  -2.97475   TCTAAAGGAGGAAGG               CGTTT GTCT GAACG                ATTTATCATAACAAA  45 1
        moaE NONE
        moaD 1604232 .. 1604270 + -19.7  -5.75342   AGCGGAGGATGAGAA  CGTCGGTCGGT-TCAGGC ATAA GCCTGTCACCGACCGACG   TTTTTTTTAGAACCG 100 29
        yknU NONE
        yknV 1608496 .. 1608533 + -10.6  -5.40072   CAGCGAAACTAAAAC  CGTCCGCGGCCGCA-CCT TCTA AGAATGCGGCCG-GGGCG   TTTTTTTGAGAACAG 100 29
        yknW NONE
        yknX 1610420 .. 1610435 +  -2.6  -3.55444   CGGAACGGAAGTGAA              GCTTCAA TGA TTGA-GC              TTTCCAAAGTGAAAA  48 16
        yknY NONE
        yknZ 1612398 .. 1612413 + -10.4  -5.60993   TCGACAATATTGAAA              CCGCCT GAGC AGGCGG               TTTTTTTATGGAAAA 100 115
        fruR NONE
        fruK NONE
        fruA 1616517 .. 1616551 +  -9.5  -5.38348   TGAAAAATAAGTGCT    GAAAGTGCCAC-AG TAATCCCT CTCGTGGCACTTTC     TTTTTTACTGTTTTT 100 31
        sipT 1617243 .. 1617271 + -12.6  -4.95957   AAACAGACTGAAAAA       TGCCTGA-TGTCC ATTT GGACAATCAGGCA        TTTTTGCTTGATTTA 100 30
        ykpA 1619611 .. 1619628 +  -6.9  -6.22802   CGTAATGATAGAAAA             CCCGCCT TAAA AAGCGGG              TTTTTTTTTATAAAA 100 36
    BLi01659 1620130 .. 1620152 +   -15  -5.40072   GACACGATATAAAAG           GACCTCAGAA GTT TTCTGAGGTC           TTTTTTTGCGGAAGG 100 123
         abh 1623308 .. 1623325 + -11.3  -5.06414   AGCATAACATTCGAC             GCCCTTC ATCA GAAGGGC              TTTTTCTTGCGCCGG  95 34
        kinC 1624807 .. 1624821 +  -4.2  -3.29649   AACTATAAAATAAAA               GAGGAA AAA TTCCAC               TTCATATGATAGAAT  50 28
        ykqB 1625547 .. 1625570 +  -8.1  -5.69023   AATGCCACCGATTAA          CCGCGGG AACCCCACAG CCCGCGG           TTTTTTTGATCTTTT 100 41
        adeC 1627386 .. 1627407 + -14.5  -5.24989   TCAACCATAAAAAAA           CGGATGCAC CCCG GTGCATCCG            TTTTTTGCTGTATCC 100 31
        ykrA 1630495 .. 1630512 +  -9.9  -5.97575   TGAAATCATAAAAAA             CGGATCA GAAA TGATCCG              TTTTTTTTATGACTT 100 30
        ykyA 1632251 .. 1632273 + -16.4  -5.40072   GGGTTTGAGATGAAA           GAGGGCTGAA TTG TTCAGCCCTC           TTTTTTTCGACAAAA 100 17
        pdhA NONE
        pdhB 1634783 .. 1634796 +  -2.3   -4.7629   AATTCAAAAGGGAAA               AGCTG ATAT CAGCC                TTTTTCCCTTCATGC  64 53
        pdhC NONE
        pdhD 1637636 .. 1637651 + -10.4  -5.65678   AAAATAAATCAAAAA              CCCCCT CTGC AGGGGG               TTTTTTATGTTTTCT 100 34
        yktA 1641977 .. 1641999 + -10.6  -4.93365   AATCCAAAACAAAAA           GGGATGGC ACCACCG GCCATCCC           TTTTTGATTATACCG  93 47
        ykzI 1643090 .. 1643109 +    -5   -4.9792   AAACCATAATAAAAA            CGAACC GTTTGAGA GGTTCG             TTTTTATCTGGGCTG  77 40
        yktC NONE
        ykzC 1644470 .. 1644493 + -10.4  -6.04378   CCTTGTGGCTGCAAT          GAGACTTGTT TAAC AACAGGTCTC           TTTTTTTTATGATTT 100 24
        ylaA NONE
        ylaB NONE
        ylaC NONE
        ylaD 1647588 .. 1647608 + -11.8  -5.21709   TTCTTTTTATAAGAA            CTGGCGGC AACCA GCCGCCGG            TTTTTTGATATAAAA 100 29
        ylaG NONE
        ylaH 1650224 .. 1650257 +   -17  -2.87132   GGGGGCGAATACGTA     GAAAAGACATAGCC GAAGAA GGCTATGTCTTTTC      TGTATCCGCGAGAAA 100 25
        ylaK 1655218 .. 1655239 +  -2.9  -4.56597   GAAGAGGCATTTGAC           GGCGGAG CCTGACAC CTCCGCG            TTTTTCAAAAAAGGC  65 358
        ylaM NONE
        ylaN 1656997 .. 1657009 +  -3.3  -2.57463   CTCAGCAGAATCTTT                CTGTC TGA GTCAG                CTTGTCGACAACGTT  43 49
        ftsW NONE
        pycA 1662045 .. 1662068 +   -16  -4.03995   AAAAAATAAAAGCAC          GGCCGCTGAC TTTT GTCGGCGGCC           TCTTTTTATGAAAAA 100 32
        ctaB 1664432 .. 1664444 +  -3.4  -3.81488   GTAAAAGCCGCCTTA                TCGA TTTTT TCGA                TTATGTTTAACAAGG  54 101
        ctaC NONE
        ctaD NONE
        ctaE NONE
        ctaF NONE
        ctaG 1669501 .. 1669529 + -12.4  -5.36441   ATTAAGGTCAAAAAA        GGGTACAGCCTC ACCGA GGGGCTGCACCC        TTTTTTATGTACGCC 100 36
        ylbB 1670609 .. 1670622 +  -2.3  -3.19389   TAAAGGCAAGTTTTT               GATGC GTGC GCAGC                TTAATGGATAGATTG  43 114
        ylbC 1671706 .. 1671725 + -12.1  -4.86862   AAGAATGGCAATAGA            GCCCGGG ACAATA CCCGGGC             TTTTCGTTTTTTGAG 100 27
        ylbD NONE
        ylbE 1672495 .. 1672521 +  -6.6  -5.67967   GTTTCATGCGATGCG         CACTCAGGATTA ATT TAAGCCTGAGTC         TTTTTTTGTGATGAT 100 13
        ylbF 1673235 .. 1673259 +   -10  -5.61596   TGTAAAGTTTCCTGA          TGAGGCTCGG TCGCC CCGAGTCTCG          TTTTTTTATAGAACT 100 26
        ylbG 1673600 .. 1673623 + -13.9  -2.96822   TTATGTTAAAAAAAT          CCCCGCAGA AGTACC TCTGCGGGG           TCCTTCTATTCCTTA  93 47
        ylbH NONE
        ylbI 1674912 .. 1674935 + -14.6  -5.00616   AAAGTTTGCAAAAAA          TGAGCGGCCG TAAC CGGCTGCTCA           TTTTTTAACAGGGGC 100 13
        ylbL 1677493 .. 1677512 + -10.8  -5.27335   AGATAAAGTGAAAAA            CACCTGAT GTCC ATCAGGTG             TTTTTATTTGCGCAA 100 19
        ylbN NONE
        rpmF 1679713 .. 1679733 +  -9.8  -5.61596   CGTCAACAATGAAAA            CACAAGAC TTCAT GTCTTGTG            TTTTTTTATACCCGT 100 42
        ylbO 1680464 .. 1680483 +  -4.8  -5.42514   GAAAATAGAAAACCG            GCCATCCG CTAT CGGCCGGC             TTTTTTCGTTTATGC  87 39
        ylbQ NONE
        yllA 1683755 .. 1683771 +  -8.7  -6.41881   TAATTTTTTAAAAAA              CCCTGAG TAG TTCAGGG              TTTTTTTTTGTTCTA 100 43
        yllB 1684304 .. 1684316 +  -6.2  -3.33969   ATATAATGAATCTTT                GCGC ATGCG GCGC                TTCTGCAATCAGTTC  60 35
        mraW NONE
        ftsL NONE
        pbpB 1687837 .. 1687861 + -15.1  -3.27525   ATAGATCCCGTCAAA          GGCTATCGGCT CAA AGTCGATAGCC          TTCCGTTTGGACGCG 100 37
       spoVD 1689887 .. 1689897 +  -3.2  -2.69596   TCTTGACAGCGATGA                 CGGA GCC TCTG                 ATTAATTCGTTTCAA  43 10
        murE NONE
        mraY NONE
        murD 1694044 .. 1694065 +  -3.7  -3.12668   GTCTCGTAAAGATAG           CCCTAAG AATTAGAG CTTGGGG            TGTTCGGCTTTGCAA  48 47
       spoVE 1695164 .. 1695176 +  -6.3  -4.11216   AATGTCAGCAGGTAT                TCTAG ATA CTAGA                TTTTGGCGATAACCC  69 14
        murG NONE
        murB 1697340 .. 1697365 +  -8.4  -3.64703   TATGAAACAAACAAG         CAAACGGCAT CCTAGT ATGTCGTTTG          TTTCGCTAAACGGAA  73 78
       divIB NONE
        ylxW NONE
        ylxX 1699707 .. 1699718 +  -2.2  -2.66733   CTCGAAAAATCAAAA                GGAG AGAA TTCC                 TAATGTGGCTTCCGG  40 11
         sbp NONE
        ftsA NONE
        ftsZ 1702746 .. 1702768 + -12.7  -5.41143   ACAATACATTGGAAA           GCTGCCGAC AAGAA GTCGGCGGC           TTTTTTTGCGCGCTG 100 47
    BLi01747 1704620 .. 1704646 +   -11  -5.75478   CTAAATGATAAAAAA         GGACAAAACC TTTAAGC GGTTTTGTCC         TTTTTTTATCTAATT 100 33
         bpr 1709114 .. 1709133 +  -7.1  -5.79588   ATAAAGGTGAAAAGA            CGCTGTC TTTAAT GGCAGCG             TTTTTTTCGTTTTAC 100 37
     spoIIGA NONE
        sigE 1711014 .. 1711028 +  -2.8  -3.08522   TTATGAAATTTGAAG               CATTGA CAG TCAAGG               GTTTTCGGCTCGATC  43 46
        sigG 1711913 .. 1711931 + -11.7  -4.15565   AAGAACATTCACTAA             GCCGCAG TCAAT CTGCGGC             TTTTCACATGCTAAA  95 26
        ylmA 1712864 .. 1712888 +   -10  -4.71482   TTCGGATGTGTTTGG          GAGCCTCCTT CTATT ATGGAGGCTC          TTTTTCAGCTTTCAT  93 44
    BLi01753 NONE
        yxjB 1714002 .. 1714024 +    -7  -3.88731   ATAAACCACTGAAAA           GGCAGTCT AAATAAA GGACTGCC           TTTCATATAATCTTA  69 37
        ylmC 1714340 .. 1714357 +  -8.4  -3.38056   GCTGCCTGATCAATC             GGCGGA CCTTTA TCCGCC              TGCTTTTTTCAAAAT  70 57
        ylmD NONE
        ylmE NONE
        ylmF NONE
        ylmG 1716893 .. 1716912 + -11.4  -3.40597   GCGGGCCGAGTATCG            GGCTTGGC TGTA GCCAGGCC             TCTTTACATAGAAAG  85 118
        ylmH 1717802 .. 1717812 +  -6.8  -3.53444   AAAAAAATGGAGGTG                 GGCA GCA TGCC                 TTTGACGCCAAATGA  64 115
      divIVA 1718578 .. 1718607 + -12.9  -6.09196   TACCGCGAGATCAAA       GCCTTCTCGTCCC TTAT GGGATGAAAAGGC        TTTTTTTGTTTTAGA 100 301
        ileS 1721422 .. 1721446 + -16.5  -4.13767   AAAATTAACCATGAA          GCGGTTCGGAG TTT TTCCGAACCGC          TTTTAGCATGCCGCC 100 33
        ylyA NONE
    BLi01764 NONE
        lspA NONE
        ylyB 1723652 .. 1723678 +  -8.8  -5.56263   GAATTCGTTTAAAGA        CCCCTCTCTGC CTTTAT GCAGA-AGGGG         TTTTTGTTTTATCCT 100 137
        pyrR 1724365 .. 1724393 + -10.4  -5.14965   CGGCGGTCTTTGTCT        GCCTCTTTGC GCAATTTAA GCAAAGAGGC        TTTTTTAATGGGCAT  93 124
        pyrP 1725857 .. 1725879 + -11.2  -5.40072   CTCTGATTCACTGTA           CCCCAAGCCG TTA TGGCCTGGGG           TTTTTTTACGGGAAA 100 109
        pyrB NONE
        pyrC NONE
       pyrAA NONE
        carB NONE
        pyrK NONE
        pyrD NONE
        pyrF NONE
        pyrE 1735697 .. 1735722 +  -9.9  -4.86862   TAGCGGAGTTCCTCG         TCTTTCTTTCA AAAT TGGAAGAAAGA          TTTTAATTTTTTAGG  93 311
    BLi01777 1735942 .. 1735954 +  -3.3   -5.7946   TCACAGTTTTTTTTT                CTGCT GGA AGCCG                TTTTTTTGTTGGCGA  87 67
    BLi01778 NONE
        cysP NONE
         sat 1738930 .. 1738940 +  -3.2  -3.18383   CGGGGTTTCTTAAGG                 GGGA GCA TCTC                 TTGGTAAATAAAGAT  46 28
        cysC 1739578 .. 1739636 + -14.2  -3.99405   ATGCACTTTCCTATT TCATAAAGAAAACGTTTGGTTTTTGTGA TAT TTTCAGGCACCAAACGCTTTCTTTATGA TTTATAATGAATTGA 100 69
        ylnD NONE
        ylnE NONE
        ylnF 1741708 .. 1741730 + -13.5  -4.24726   TCCGAAAAAGAAGAG           GCCTGAACC CTTGA GGTTCAGGC           TTTTGGCATTATTAT 100 12
        yloB 1746296 .. 1746317 +  -8.1  -4.43681   TGATATAATCTTAAA           GGTAATAGA GGTT TCTATTGCC            TTTTCATCTTGCGTA  80 48
        yloC NONE
        ylzA NONE
         gmk NONE
        rpoZ 1748442 .. 1748466 +    -8  -5.41143   TAATAGCCTTAAAAA          TAGCAACCTA TACAC TAGGTTGTTA          TTTTTTTCAGGGCTG  93 38
        yloI NONE
        priA NONE
         def NONE
         fmt NONE
        yloM NONE
        yloN NONE
        prpC NONE
        prkC NONE
        yloQ NONE
         rpe 1760344 .. 1760368 +  -4.3  -5.41746   TTTCCTGATGAAAGA         GAGC-CGGCT TTCTGC AGCTGCGCTC          TTTTTTTAGGGCGTT  86 43
        yloS 1761076 .. 1761086 +  -3.2  -3.04461   CCGCTCGCTTTGTGT                 TTGG GAT CCGA                 TGTTGAAGGTGGATG  45 55
       spoVM 1761280 .. 1761323 + -13.9  -5.55769   TGGCAAAAGAACGAA AAAACGCCTGCCTAAAGCG TACAGT CGCTCTTGGCAGGCGTTTA TTTTTTCTTATACAC 100 93
        yloU NONE
        yloV 1763994 .. 1764014 +  -9.7   -3.3353   AAAAAACGGCTTTTT            TTCCTCCGT ACA GCGGGGGAA            TCTGTTTGTAAAAGG  75 162
       sdaAB NONE
       sdaAA NONE
        recG NONE
        ylpC NONE
        plsX NONE
        fabD NONE
        fabG 1771055 .. 1771065 +    -4  -2.79952   ATGGTTTAAACGAAA                 TCAA AAA TTGA                 ATTATCTCTGGTTTT  46 32
        acpP 1771366 .. 1771393 + -11.4  -2.71325   AGCAGTAAGCTCATT        TAAAGTCCCGTT TAAA GACGGGGCTTTA         TCCCTTTATAAATGC  79 33
         rnc 1772251 .. 1772274 +  -8.1  -3.80569   ATATGAAACAATAAA          TCCCCCTTG CAAAAA CCAGGGGGA           TTTCAATGTATTTTG  73 27
         smc NONE
        ftsY 1776918 .. 1776941 + -11.8   -5.0538   AGAAGAGTAGGCGCG          GAAAACCCCT TTGC GGGGGTTTTC           TTTTTTGCCGTCCGG 100 31
        ylxM NONE
         ffh NONE
        rpsP 1779116 .. 1779129 +  -2.3  -2.89793   AATAATGAGTGATCT               GCACT TGGA AGAGC                TGATTGTATCACTGG  41 36
        ylqC 1779352 .. 1779374 +  -7.6  -5.07567   AGATCGCAGACTAAG           GGGAGAGGGT GAA AACCTCCCCC           TTTTTTAACATGTAA  86 27
        ylqD NONE
        rimM NONE
        trmD 1781178 .. 1781201 +  -8.2  -3.54307   TGATACTACTTGTGA          CTTGAACGGG AACG CTCGTTTAAG           TTTGAAAACGATGTT  68 72
        rplS 1781634 .. 1781657 + -12.6  -5.60993   GATAACGAACGAAAA          GAGCTTGTTA ACCA TAACAAGCTC           TTTTTTTGTCAAACA 100 42
        ylqF 1782587 .. 1782610 +  -8.8  -4.85782   GAGGATATGTAAAAA          GGCGCGCTTT TAAA AGAGCGGGCC           TTTATTTTTGCAGAA  90 29
        rnhB NONE
        ylqG NONE
        ylqH 1785410 .. 1785443 +  -9.7  -3.47916   TGAAAAAATGAAAAA     GAGGGAATGACTTTT GAAA AAAAGCCGTTTCCTC      TATTAATTTTATATT  77 16
        sucC NONE
        sucD 1787690 .. 1787719 + -12.9  -4.75372   TGATGATTAAAAAGA       GCGGGAATAGTCC GATT GGTCTATTCCTGC        TTTTTCATAACTGGT 100 38
         smf NONE
        topA 1790975 .. 1790996 + -10.9  -4.33203   AACAACAAAAGTAGC           GGTGAGCAG GGCT TTGCTCACC            TTCTTTGTTGTGTTA  91 27
         gid 1792375 .. 1792389 +  -5.8  -3.55203   ATTGCCAGATGAACT               TGTTAT GTG ATAACA               TTTAAAAGCCCTTTT  58 47
        codV 1793328 .. 1793352 +  -5.1  -2.78032   TCGGGCACATAAAGG          GAAATAAAGGA GGT TCTTTTATGTC          ATCTTTTCACGCAAC  50 19
        clpQ NONE
        clpY NONE
        codY 1796141 .. 1796165 + -15.8  -5.99154   CATTAAAAGGCGAAA          GCCGCAGAAC ATGCC GTTCTGCGGC          TTTTTTTATTTCATG 100 35
        flgB NONE
        flgC NONE
        fliE NONE
        fliF NONE
        fliG NONE
        fliH NONE
        fliI 1802405 .. 1802417 +  -2.7  -2.90349   GGAAGAGAGGATTAA                GAATG GCT TATTC                ATTTAAATTTCAAAA  42 26
        fliJ NONE
        ylxF NONE
        fliK NONE
        ylxG NONE
        flgE 1806151 .. 1806174 + -12.4   -3.1505   GCGATAGGAGGGAAG          GAGGCGCCCT CGTG AAGGCGCCTC           TTGATAACACATGAT  85 34
    BLi01850 NONE
        fliL NONE
        fliM NONE
        fliY NONE
        cheY NONE
        fliZ 1810053 .. 1810068 +  -2.6  -2.59256   AAAGGCCAAAATCAA              CATGAA TGAG TTTATG               GATTTATTTAATTCA  41 17
        fliP 1810699 .. 1810713 +  -2.8  -4.14739   TATTTAATCGTTAAA               TCTTTG CTG CAAAGC               TTTTAGAGTAGGTGC  57 5
        fliQ NONE
        fliR NONE
        flhB 1812868 .. 1812878 +    -4  -3.04398   AAGCAAAAAATCTAG                 TGAA TTT TTCA                 GTTTTAAAAGGAGAG  47 26
        flhA NONE
        flhF NONE
        ylxH NONE
        cheB 1818004 .. 1818025 +  -4.5  -2.62439   AAAAAAGAGAGGGCG           TGACTCATA TGGA TATGAATCA            ATATTTAGACGTCTT  47 23
        cheA NONE
        cheW NONE
        cheC NONE
        cheD NONE
        sigD 1822470 .. 1822494 +  -8.5  -5.03314   GTGCAATAGCATGTA          AGCTGCCGG CATGAAA CCGGCAGCA          TTTTTTAAGCGTCCG  90 32
        ylxL 1823054 .. 1823070 +  -2.3  -3.29043   AATTTCGCGGAAAGC              TCAAAAA CGA TTCTTGA              TTGTCGAGAAAGCTT  45 9
        rpsB 1823976 .. 1824004 + -10.4  -5.75342   TTAACCTGGTCAAAA        GGTGATAAGGGG GTCTG CCTTTTATCACC        TTTTTTTTCACCAGA 100 37
         tsf 1825002 .. 1825020 + -13.2  -3.90316   TTTCAAGGAAAATAG             GGGACACA ATT TGTGTCCC             TATTTTTAAAACAGT 100 81
        pyrH NONE
         frr 1826405 .. 1826441 +  -2.4  -3.30452   TACAATAGATAATAG    TGAAAAGACCCTCT CATGTTTAC AGGGGGTTTTTTTG    TTAATACTGTTGTTA  45 53
        uppS NONE
        cdsA NONE
         dxr NONE
        yluC 1830603 .. 1830620 +  -4.1  -5.00616   TTTTTAAGTGCAGCC             AAGCCTT TTAA AAGGCTC              TTTTTTAGGGACACC  71 53
        proS 1832429 .. 1832456 + -14.2  -3.28204   ACTAGAGTAAAGGAA        GGTACCTCGGGA ATCG TCCCAAGGTACC         TTCAATTATGATTTT 100 51
        polC 1836812 .. 1836832 + -15.5  -5.82281   TCATTATTCTAGAAA            CTGCCTGCT TAA AGCAGGCAG            TTTTTTTATCTGTTT 100 29
    BLi01880 1839166 .. 1839179 +  -3.7  -2.52987   TGGACGGCTCGTTTT               CGGAC ATGA GCCCG                GTTACTAGATATTGA  44 4
    BLi01881 1841374 .. 1841390 + -10.8  -4.61482   GGCCGTTTGGGCAAA              GGCGGC GTTCA GCCGCC              TTCTTTTTTAAAGGC  91 70
    BLi01882 NONE
    BLi01883 1844523 .. 1844541 + -13.2  -4.56597   GTTTTTTCTAAAATC             CCCTGCTT TTG AAGCAGGG             TTTTTACGAGGGAGC 100 152
        ylxS 1845038 .. 1845054 +  -2.2   -3.3039   ACAAAGTAGCCAAAG              CGAGGC TGGCT GTTTCG              TTCAATTAATTTTTG  45 0
        nusA NONE
        ylxR NONE
        ylxQ NONE
        infB NONE
        ylxP NONE
        rbfA 1849633 .. 1849656 +   -11  -4.66163   TCATAAGCTGAAAAA          GGATAGGCGG GCGA CTGCCTGTCC           TTTTTAGCTCCAAAT  93 35
        truB NONE
        ribC NONE
        rpsO 1852064 .. 1852079 + -10.4  -5.34555   CGATAATCGTAAAAA              GCGGGA GGAT TCCCGC               TTTTTTATCGTATAA 100 35
        pnpA 1854420 .. 1854441 + -10.9  -4.65263   GTCTTCAAGCAACAG           GAAGCCTGGG TAA CCC-GGCTTC           TTTGTTTTAAGCCGT  91 72
        ylxY NONE
        mlpA 1856762 .. 1856787 + -10.5  -5.56673   AATGCCTCCTTAAAA         CATGCTTGTCT TTTT AGGCAGGCATG          TTTTTTGTTATCGGT 100 39
        ymxH 1857110 .. 1857130 + -16.1  -5.69262   GCAAGGTGGAAACCC            GCCCGTCCC ATG GGGGCGGGC            TTTTTGTTTTTCTGG 100 41
      spoVFA NONE
      spoVFB NONE
         asd 1859913 .. 1859949 +  -5.3  -3.08798   TCTAACGGGATGTGA   GAAGAGAGTGAGGC AAAAATGAAG GCCT-GCTCTCTTC    TGTTACGTCCGAAAT  51 45
        dapG NONE
        dapA 1862118 .. 1862146 + -12.5  -4.02334   CAATACGGACGAAAA        CGGTCATTCTCTT TTG GAGGGGATGACCG        TTTGTCATATACATA  93 45
        ymfA 1863915 .. 1863932 +  -9.9  -5.86965   TGGAAGTATAAAAAA             CCAAGAG ACTC CTCTTGG              TTTTTTTTCATGCCT 100 30
        tepA NONE
    BLi01905 1865027 .. 1865045 +  -7.4  -4.56642   ATCCAGAGGAAAATC             GCAGCC GAAAAAA GGCTGC             TTTCTCTTTGTTTTT  81 79
     spoIIIE 1867424 .. 1867449 + -14.9  -3.95036   AAAGAGCAATACGAA         GAACTCTCTTC TTGA GAAGAGAGTTC          TTGTTTAACATAATT 100 11
        ymfC 1868305 .. 1868320 +  -6.8  -4.52949   TTTTTGATATGCGGG              CGCTCT ATTA GGAGCG               TGTTTTTTTTGCCCG  79 34
    BLi01908 1869628 .. 1869649 + -10.9  -4.75404   AAGTGAAGCGGCAAA           GACGGTGTA GATC TGCACCGTC            TTTTTCATAAGGTTT  93 16
    BLi01909 NONE
        ymfH 1872353 .. 1872398 + -13.6  -4.61482   CATAAAGCAAGGTCT GAAA-GTTCAGCGTGCA-GGGA TATT TCCGATGCACGCTGAACCTTTC TTCTTTTTTAACGGA 100 36
        fabG 1873156 .. 1873166 +    -4  -3.06037   AATGGCGGCTGGCAT                 TGTT AAA AACA                 TGTATAGTTTACGAT  47 20
        ymfJ 1873491 .. 1873512 + -13.1  -5.24129   ACAGCTCACATTAAG           GAGAGAGTG TGTT CACTCTCTC            TTTTTTATAGGCGCG 100 27
    BLi01913 NONE
    BLi01915 1875439 .. 1875461 +  -3.5  -5.13741   TAAAAAGGAGGAAAA           GTCATCT TAATTGCAC AGATGAC           TTTTTCTTGCGTTCA  72 16
        pgsA NONE
        cinA 1877449 .. 1877462 +  -3.1  -3.86307   TCCTCTTAAAAAAAT               CGAAT ATGC GTTCG                CTTTTTTCTTGGCAA  54 108
        recA 1878592 .. 1878626 + -17.3  -4.49364   TTAATCATGAAACGT     GTGAAAGGCTGCCGG CCCGA TCGGCAGCCTTTTAC     TTTATTCTTCGCTTT 100 37
        ymdA 1880478 .. 1880503 + -12.7  -6.01187   GTTGAATACGCAAAA         TAAAGTGGTGC GAAT GCGCCACTTTA          TTTTTTTGTTTCCTT 100 23
        ymdB 1881442 .. 1881458 +  -2.9  -4.56775   TGAATATAGTAAAAA              TGGAAGG TAC CCTGCTA              TTTTTGAAAAGCAAT  62 103
       spoVS 1881855 .. 1881884 +   -13  -5.04601   CTTTTTCAAATGCTT       CAACCTGCTTAC TTTTAC GTAAGCGGGTTG        TTTTTGGTTTGTCCG 100 54
    BLi01922 1882939 .. 1882967 +  -8.3  -2.50779   ATTATCGTGCTACAA        TCCTTTTGTAAAG CGA TTTTACAAAGGGG        GTCTGTTCATCTTGG  64 113
         tdh NONE
         kbl 1885280 .. 1885309 + -13.7  -3.96327   TAGTGTACAATGATG       GGTTCTGGGTTGT GCTG ACAACCGAGAACC        TTTATACTGAAGAGT 100 95
        ymcB NONE
        ymcA 1887322 .. 1887341 +   -15  -5.86332   TTCTCTATAATTTGG            CGGCGCCT TTTA AGGCGCCG             TTTTTTTTGAATTCA 100 31
        cotE 1888111 .. 1888138 +  -7.8  -5.75342   CCAGAAGAATAAAAG        GAAGCTAGGG AAACACCG CCCTAGTTTC         TTTTTTTTCAGCACG 100 29
        mutS NONE
        mutL 1892763 .. 1892800 + -11.3  -4.78029   TAATGTAATTTTTAA   TCGCTCACAACCTTTGG TATA TCAATGGCTGTGGGCGA    TTTTGATTTTATTGA  95 33
        yjcS 1893428 .. 1893460 +  -2.7  -3.32354   AGTGGAAAATTGTTG      GAGGATTGTTGTC CAACGCT GCCAACAGTCATC      ATTTTCATTTAGAAA  46 83
    BLi01931 NONE
    BLi01932 1894834 .. 1894859 + -11.9  -5.27779   AGAACTATTTAAACA         CCTTGATTGGC AACT GCCTATCAAGG          TTTTTTCATATTCAA 100 42
    BLi01937 1899485 .. 1899507 +  -7.1  -3.56821   GAGTAGGGAAAAACG          GCAGAACAGC TGAT GCT-TTCTGC           TTTGCAGCCTATCCT  66 35
        yobN 1900551 .. 1900569 +  -5.2  -4.06335   AAGGGATGGGGAAGA             GTCGCTGT TAA AAAGCGGC             TTGTTCGTTTTTATT  63 81
        yoaK NONE
    BLi01940 1903279 .. 1903317 + -16.2  -5.45726   TATGTCACGAATAAA   GGTCAATGAAGGGTACTG CAC CGGTATTCTTCATTGGCC   TTTTTTTGCCATGTG 100 79
    BLi01941 NONE
    BLi01942 1904801 .. 1904824 +  -8.1  -5.31877   CTTAGGATATTCGAG          TGGTTGGGC GGGAAA GCCCAGCCG           TTTTTTATGCTGACT  91 36
    BLi01943 NONE
    BLi01944 1906156 .. 1906170 +  -2.7   -3.7282   GGCGCAGTTTGGCTT               GCGGC AAGCG GCAGC               TTCTTCCTAAACTCG  50 412
    BLi01945 1907120 .. 1907138 +  -5.9  -3.66178   GAGCATAGACCCCGT             CAGCGTG ATCAG CACGCCG             TTTGCGATTCCGAAC  61 497
        yjiC 1910057 .. 1910072 + -11.8   -5.5112   AACCATTTAAACGAA              CCCGGG AATC CCCGGG               TTTTTTGTTGCTGCC 100 39
        yveA 1911747 .. 1911786 + -13.6   -3.6504   GAAGAAACCGTTTAA  GTATGAAAACCCCGCTGT ATGG ACTGCGGGGTATTCACAC   GTTTTTATTACAGTT  95 26
        yezE 1914451 .. 1914464 +  -5.9  -4.92363   TTTGTCATGGGGAGA               TGGGC TGCT GCCCG                TTTTTATCACTATTT  79 48
        yesE NONE
        yesF 1915780 .. 1915795 +  -6.8  -4.24294   CGCTAATGAACACAC              CGGACG CTGG CGTCTG               TTTTAACTCGTTCCT  73 4
        ymaD 1917183 .. 1917213 +  -2.5  -4.63218   GCCTGACACGAGACA      GATAATGCCGGCGA TATT TCGCCGGT-TCAGC       TTTTCTTGAAACCAC  63 434
        ymaF 1918592 .. 1918606 +  -2.8  -3.09516   ACACAAGAGAAATCG               TCGG AAATGAG CCGA               TTGGCTGGTGAGGGA  43 0
        miaA NONE
        ymaH 1919946 .. 1919960 +   -10  -5.09426   TCACGGACTAAAAGA               CCATGC CTT GCATGG               TTTTTTCAGATTGCC  93 45
        ymzA 1920486 .. 1920524 + -11.9  -4.44046   TGATAGATTTCGGTT   TGTGAGTAGGATGAGCG AACGG CTCTCATTCTACTCATA   TTTCTTTGGCCTAAG  95 82
        ymaA NONE
        nrdE NONE
        nrdF 1924198 .. 1924216 +  -8.9  -4.35524   TACACGGCAAAATGA             GAGCAGA ACGAA TCTGCTC             TTTTCACTTTGAGGA  86 92
        ymaB 1924867 .. 1924892 + -14.9  -4.34402   TCTTAGTTTAAATTG         GAAAACTCGCT GATC AGCGAGTTTTC          TTTTCGTATAGAACC 100 30
    BLi01970 NONE
    BLi01971 NONE
    BLi01972 NONE
        yjlA 1928557 .. 1928587 + -11.9  -4.75219   AAAAGCATAAAAAAA       GCCTGCGATCTAT ACGAG ACAGATCGCGGGC       TTTTCTTGATGATTG 100 31
    BLi01978 1931648 .. 1931660 +  -6.3  -2.82623   AAAAAGATAAAAAAG                CAAGT TAT ACTTG                TAATTGTGCGAAAAA  55 85
    BLi01979 NONE
    BLi01980 NONE
    BLi01981 1934174 .. 1934188 +  -4.2   -3.3422   AAATCGGAGAAGCGA               CAGAGG AAT CGTCTG               GTTTTTAAGCGGATA  50 3
    BLi01982 NONE
    BLi01983 NONE
    BLi01984 1939546 .. 1939578 + -11.4  -6.09196   TCCATAAATAAAAAA      GCTGATCTGAGAGG AATTA CTTTTCGGATCAGC      TTTTTTTCTTTTCAA 100 34
    BLi01985 1940200 .. 1940228 +  -3.8  -4.86033   AAATATTTCTCGGGA        AAGCGCAGGTTT CAACA AGACCTGCCCTG        TTTTTGTCAAAATTT  71 81
    BLi01986 1941991 .. 1942011 +  -7.5  -2.75074   GAGTCAAGTATACAA            ACCAGCTCA CAA TGGGCTGGC            TCATATTAAAATAGA  60 460
    BLi01988 1943823 .. 1943849 +  -2.9  -2.87146   AGTATTTCTCGGGAA         AGCGCAGGTTT CAACA AGACCTGCCCC         GTTCTTGTCAAAAAG  42 314
       spoVK 1944897 .. 1944924 +  -2.7  -6.09196   CTCGACTTGAAGGAA        G-ACGCGCCG CACGTATAA TGGCGCGTTC        TTTTTTTATTTTCGA  95 8
        ynbA NONE
        ynbB NONE
        glnR 1948082 .. 1948094 +  -3.4  -2.98356   TTCATTAATTTGTTA                GCAA CTGCA TTGC                TATATACATTTACCT  45 33
        glnA 1949475 .. 1949499 + -14.3  -4.44277   TATTAATCTAGGAAT          CCCTTGGCACC AGC GGTGTCAGGGG          TTTTGAATTTTGGTC 100 35
    BLi01994 1950005 .. 1950022 +  -8.5  -5.93809   ATAATGAATAAAAAA             TCCTTCT TGCA AGAAGGA              TTTTTTTTATAACCA 100 30
    BLi01995 NONE
    BLi01996 NONE
    BLi01998 1954661 .. 1954671 +  -5.4  -4.33487   GCAAAAGCTGTCTTT                 CTTG TCA CAAG                 TTATTTTGATATTCT  70 451
    BLi01999 1955182 .. 1955203 +  -4.4  -3.51924   TTAGAGCAACTATAA           CAGCATTC TTGTTT GAATGCAG            TTCTCTGGGTGAAAA  54 26
    BLi02000 NONE
    BLi02001 NONE
    BLi02002 NONE
    BLi02003 NONE
        yoaO NONE
    BLi02005 1959245 .. 1959260 +  -3.4  -3.68222   AGAACTTTTCTTGAA              TTTATT TTTA AATAAA               TTGTTAAAGTTAAAA  52 108
    BLi02006 1959876 .. 1959886 +  -2.6  -3.65351   AAACCAAACAGCACC                 TATA TCG TATA                 TTTAGCTAAAACTAA  50 102
    BLi02007 1960107 .. 1960156 + -15.6  -3.61715   GCTCATCCTTTGAGT TGGA-ATCCACTAAAAAAACGTCT GTTA AGACGTTTTTTTAGT-GATATCCA TTGTTAGCCAACCTG 100 41
        yvdT 1962363 .. 1962382 +  -4.2    -5.252   GAACCAAGTAAAAAA            TGACCGGC TGCA GCTGTTCA             TTTTTTATCGGACTA  78 30
        yvdS NONE
        yvdR 1963115 .. 1963133 +  -4.6  -3.19192   TTTGCATTGGAGGTT             GCTGAT ATGATTA ATCAGC             TTAAATTGCGTCCGC  51 48
    BLi02012 1964037 .. 1964049 +  -4.1  -4.93595   GATCATCAGGCTGAT                CCATG GAA TATGG                TTTTTCACTTTTTCT  74 399
        yoaW 1964698 .. 1964714 +  -7.3  -5.23316   AGAAAGCGCGGGAGG              GGACTTT TCC AGAGTCC              TTTTTTCATATCATC  90 48
    BLi02016 1965337 .. 1965369 +  -7.1  -5.27779   ATTGTTCTTATCGTT      CATAAGGTAGCTC AGGAGAG GAGCGATCTTATG      TTTTTTCATATTAAA  90 144
    BLi02017 NONE
    BLi02018 1967110 .. 1967132 +  -3.4  -5.52384   CCGAGGCTGCTTGAA           AAGTAAAGCC GGC GGTTTTGCTG           TTTTTTTGATGAAGC  79 20
    BLi02019 NONE
    BLi02020 1968183 .. 1968194 +  -2.2   -4.1399   TTACCGGGCTTATGC                CACT TGGC GGTG                 TTTATATGTCACTGC  56 148
    BLi02021 1969007 .. 1969027 + -10.4  -5.09225   TTGAAACAGCCGGCG            CTGCCGAC CTTGA GTCGGCGG            TTTTTTGCGTCAGAT  93 75
    BLi02022 1969623 .. 1969643 +    -4  -3.83561   TTGAAAAAACTGGGC            TTCCATGC CCAAA GCATGTAA            ATTTTTTTACGACAA  57 5
        ydfN NONE
        ydfO NONE
        ywrF 1971961 .. 1971974 +  -3.1   -4.1822   TAACCATCCACGATA               TCTCG AAGT TGAGA                TTTATTAAACTGAAA  59 43
    BLi02026 1972773 .. 1972790 +    -7  -5.66868   ATTTGAAATTTAAAA             GAGCCA AATGAC TGGCTC              TTTTTTTAGTTGGTT 100 42
    BLi02027 1974055 .. 1974069 +  -8.6  -5.58454   ATAAAACGAAAAAAA               TCCCTT GCC AAGGGA               TTTTTTTCGTCTCGG 100 37
    BLi02028 NONE
        thyA 1975796 .. 1975814 + -11.7    -5.626   AAGTTGCCGTATGAA             CAGGCGG ATTTC CCGCCTG             TTTTTTTGTACAGTG 100 27
        nucB 1976685 .. 1976723 + -11.2  -5.14563   TCATTCCCTCTGTTT  CAGGTTCGCATCC-TTC ATTGCC GAATGGATGTGAGCCTG   TTTTTTCGTGCAAAA  95 129
        yneA NONE
        yneB 1978523 .. 1978534 +  -4.4  -3.28712   ATAAGGACGGCCTTG                CAGA CTAA TCTG                 TTGTCAAACGAAAGC  52 18
        ynzC 1978835 .. 1978859 + -10.1  -5.05601   ATTGCATTAATTTTA          GGGAATACG CCGATAT CGTATTCCC          TTTTTGTATATACTA  93 31
         tkt 1981014 .. 1981037 + -12.6  -5.72207   ATCGGGCATATGAAA          GAGAATGATC TGCG GATCATTCTC           TTTTTTTCGTTTCGA 100 40
        yneE NONE
        yneF 1981936 .. 1981961 + -13.5   -4.4084   AACATGGTTATAAAA         TAAAAAACCCG CTTC CGGGTTTTTTA          TTTTGATCTATGATT 100 67
        ccdA 1983093 .. 1983108 +  -5.4  -5.46657   GGCTTTTAAACTTTG              CTAAGG ACCG CCTTGG               TTTTTTGTTACAATA  89 32
        yneI NONE
        yneJ 1984110 .. 1984141 + -14.7  -4.41616   ACAGGTCAATTAAAA      CAAAACCTTTCCT GAAAGA AGGAAAGGTTTTG       TTTATTTAAAAAGCT 100 28
        citB 1988624 .. 1988650 + -11.7  -5.03715   CAGTAATTGAATGAG         GAAGAGAGAGC CTTTA GCTTTCTCTTC         TTTTTTCAGCGTAAT 100 35
        yneN 1989180 .. 1989203 +  -8.9   -5.3671   GAATATGGAAGAAAA          GCTGGGATT ATAAAA AATCCCGGC           TTTTTTGCTTATATT  95 13
    BLi02049 NONE
        sspN NONE
         tlp 1989865 .. 1989878 +  -8.1  -5.47218   GATATCATCAATAAA               CCAGG GCGA CCTGG                TTTTTTTGCATGAAG  93 27
        yneP NONE
        yneQ 1990719 .. 1990751 + -15.1  -4.25104   AAACTCGGACATCCT      TGAAACAAGCAAGCA TTG TTCTTGCTTGTTTCA      TTTTGATGAGCAAAA 100 56
        yneT 1994564 .. 1994597 + -13.4  -5.24129   AATCGGCATAAAAAA     GACAAAAATCCTTG TTTTTT CAAGGGTTTTTGTC      TTTTTTATGCGAGAA 100 30
        parE NONE
        parC 1999518 .. 1999556 + -17.6   -5.1356   ACCAGAGTAAAACAA   CCCAGTCCGTGTTCGC GCCTTTA GTGAACATGGACTGGG   TTTTTCTTGATCACG 100 267
    BLi02062 NONE
    BLi02063 NONE
    BLi02064 2005005 .. 2005019 +  -2.1  -5.08731   TCCTGGCATGTATTT              GCGGCT TGAA AGC-GC               TTTTATTATTTCTTA  69 211
    BLi02065 2006644 .. 2006666 +  -7.7  -5.63103   CGGCGCCTTGCTTGA           GGGCGAAGT TGCTC ACTTCGGCC           TTTTTTTAATTAAAA 100 172
        alsT 2010426 .. 2010443 + -10.5  -5.51353   AACCATATTAAAAAA             GGCGTCC TTGG GGGCGCC              TTTTTCTTATTTTTA 100 40
        ywiC 2021608 .. 2021633 +    -7  -4.75954   TGCAAACGTAAAAAA         CAAGGACACTG TGCTT CA-TGTCCTTG         TTTGTTTTCGCTTTT  81 30
    BLi02082 2024138 .. 2024166 +  -7.3  -3.53012   AGAGCTCTTTGCACT        GGAGCGCCGTCTG TGA CAAACCGCTCTCC        TTTAGCAAAACCGAA  66 10
    BLi02083 2024877 .. 2024910 +  -9.8  -5.92399   TTAAGGCATGAGTTT     TAGGCTTTCCAT-TG AACGG CAGATGGAAAGCCTG     TTTTTTATTTTGTTC 100 37
    BLi02084 2027378 .. 2027423 + -14.5   -3.4052   CTTCAGATGAATAGA T-AAACAAAAAGACAGAGGA AGTAAAA TCCTCTGTCTTTTTGTTTTA TTGATTGGCTTCCGC 100 27
        yngL 2028673 .. 2028689 +  -4.4  -5.61277   ATTTAAAGAAGTAAA              CCATTC CAAGC GGATGG              TTTTATTTTTTTGTC  89 27
        bglC 2030656 .. 2030677 + -12.3   -4.4296   ATAACGGCACTTTGA           CGGACACCG GATA TGGTGTCCG            TTTTCGTATATATTA 100 37
        ynfE NONE
        ykkB 2031993 .. 2032021 + -10.4  -4.17296   CTGAAATATGAGAGA        GCCGATAACC GCGTAATAG GGTTATCGGC        TTTGTGTCTGTACGG  89 485
    BLi02098 2042211 .. 2042238 + -13.4  -5.59655   ATTTGCTGAGAAAAA        GCCGTCTCCGGC CTGC GCTGGAAACGGC         TTTTTTCTTAATTTA 100 436
    BLi02109 2054577 .. 2054596 +  -3.6  -4.98911   CGATATATTCGTTGA            TGCTGAAA CAGA TTTCATCA             TTTCTTTTTATAATA  70 383
    BLi02121 2069027 .. 2069068 + -24.9  -3.49777   TTTATATGTTTCTAA TAAATGCAAAGCTCAGGTA TTGT TACCTGAGCTTTGCATTTA  TTCTCCTGTCTCCGC 100 201
    BLi02127 2073362 .. 2073387 +  -9.1  -4.38154   GAAAGGATGACAAAA         TCCCAAAACTA AAAG TCGTTTTGGGA          TTTTGTCAACAATCT  86 184
        ykzH 2085537 .. 2085558 +  -9.5  -4.55697   TCATCAAAATAAAAA           GAGGAAGGA CGTG TCCTTCTTC            TTTGTTTGTAAGCCT  91 59
        yrkL 2096117 .. 2096136 +  -9.3  -4.82901   TCATTCGGGCTGAAA            CAGGCTG TCAGCC CAGCCTG             TTTTTCTCCCCCCAC  89 60
        yitD 2104563 .. 2104586 +  -3.9   -5.4505   TTTTATTTATTTGAT          TAGGTTCGCT TAAAT AGCGG-CCTA          TTTTTTGTTGCGGAA  82 23
        gltC 2118514 .. 2118530 + -10.8  -5.24291   CGAGGTTTTAAAAAA              GCCGCC AGTCA GGCGGC              TTTTCTTTTCATTTT 100 406
    BLi02166 2122173 .. 2122197 +  -7.9  -6.12458   AAGCTCGTACAATGA          CCCGGTCAT GTCATCA ATGATCGGG          TTTTTTCTTTTTTTC 100 26
    BLi02167 NONE
        yfiB NONE
        yfiC 2126334 .. 2126361 + -21.4  -5.17353   CCGTCAGCTAACATT        GAGGCCGCACCT GATC AGGTGCGGCCTC         TTTTTTCATCCATCT 100 30
    BLi02170 2127790 .. 2127813 +  -6.7  -3.72678   TAGCGCGAAAAAAAA          GGACAGGCT GTTACA AACCTGTCC           TTTCCCTGCTGTTTA  66 38
         pps 2131563 .. 2131596 +  -7.5  -4.87665   GAGTCGGCAATGCAT     GAAAAGAACTCTTCA GATT TGGAGAGTTCTTACC      TTTTTATCCATCAGG  85 65
        lmrB 2133433 .. 2133455 +  -7.7  -5.47914   AACCAAAAACTTAAA           GGATGTCCT TCCTC GGGGCATCC           TTTTTTATCATTTTT  93 39
        yoaE 2135618 .. 2135640 +  -9.2  -4.48221   ATGAACATCAAAAAA           GACCGGTT GCAGCAA AACCGGTC           TTTTATCACTTCGTC  86 37
         mdr 2137946 .. 2137973 + -15.7  -5.08088   CAAATACATCACCGG        GAGCAGACCGA ACATGA TCGGTCTGCTC         TTTTTCTTGAAAATT 100 189
        tlpB 2148376 .. 2148407 + -13.1  -4.61199   AGGTGAAATAAAAAA      GAGAGGCTTCCTT CATTTA GAGGGAGCCTCTC       TTTTATGTATCAGCT 100 30
        aprX 2150307 .. 2150335 + -12.5  -3.08996   CAAGACTAAAGACCG        TTCGCCCGTTTTT GCA ATAAGCGGGCGAA        TCTTACATAAAAATA  84 32
    BLi02189 2152760 .. 2152806 + -11.6   -3.3785   GAAGCTTGACCTCAG GCAAGATTACGGCTTGAAGAGG TGA CCGCCTTAAGCCGCAATCTTAC TTGTAACTCCGTTAA  85 214
        yobW 2160558 .. 2160583 + -10.5  -4.25074   CGCTCAGCTTAAAAA         GGCAAACTCGG GAAA TTGAGTTTGCC          TTTTAAACTTTAGTC  89 29
        yfnA 2163702 .. 2163724 +  -2.6  -2.71322   GACGTCACATTCGGC           TTTGATCGCG ATC CGCGCTAGAA           TGGTATATCGCTTGG  41 5
        yocA 2164477 .. 2164498 + -10.1  -3.60884   TTGACAAAGCGGCTG           GCTGGGTGA TTTT TCGCCCGGC            TTGTCCTGTTTTGGA  79 37
        yocC 2170717 .. 2170744 + -11.3  -5.63517   AGGACAAAACATTAA        GGCAGAGGATG AACGCA CATCCCCTGCC         TTTTTTATTTGGCAA 100 66
        yjfB 2176663 .. 2176700 + -14.3  -4.07687   AGGCTAAGGCCGAAA   CATACATTCAGCAGGCT GCGA AGTCTGCCGGATGTATG    TTTTCCCGAAGAAAT 100 34
    BLi02229 2188199 .. 2188214 +    -6  -4.04773   CTTAAATCACTGAAT              GGGGAG TTCT CGCCCC               TTCTTTCACTTGTTC  69 238
        yozQ 2188746 .. 2188773 + -12.9  -3.66178   GATTAGCGATTCAAA        CGGAACTAACT CTTTAA AGTTAGTTCCG         TTTGAAATTAACAAA  95 35
    BLi02232 2190723 .. 2190747 +  -7.1   -3.9654   TTATTTTAAAAAGAG          CCAGCCCCT TTATATC AAGGGCTGG          TCTTTTTAGCATTTG  73 32
        yoqH 2194841 .. 2194875 + -13.7  -5.21709   GGAGCTAACCAAAAA    GGCCGTAAAAGC-TCC ATGG GGACGCTTCTACGGCC     TTTTTTCATGTGAAG 100 33
    BLi02238 2195950 .. 2195986 +  -7.3  -4.81852   CCAAAGGTAGAACCG    CTGAAAAAAGGTATGCA GCC TGCACACCTTTTCCCGG    TTTTATTGCTTATAA  83 31
    BLi02239 2196880 .. 2196898 + -11.7  -5.65927   TGGTAAAACGATTTC             GCCAGCC CAAGA GGCTGGC             TTTTTTATTTAGCTC 100 35
       tetR2 2201178 .. 2201191 +  -8.1  -5.59502   ACCGGCTTTCAGGAA               GAGGG ATAA CCCTC                TTTTTTGCTTTTTTC 100 40
        yndM 2201886 .. 2201902 + -13.7  -5.59564   GAATAAGCATGAAAG              CCTGCCG ACC CGGCAGG              TTTTTTTACGTTTAT 100 35
        dinB 2202522 .. 2202547 + -14.1  -3.60971   ACATAAATAAAAAAA         CCCTTGTTCCG TCTT TGGAACAAGGG          TTTCACAATTAAAAT 100 35
        dhaS 2206629 .. 2206649 +   -14  -5.49579   CATGAGCTTCTGCAG            CCGCCCTG TCGAT CAGGGCGG            TTTTCTTTTTTATAG 100 46
        yjbB 2208058 .. 2208082 +  -6.3   -3.6106   CACAGCGGCGCTGAT          CGCCGGCGG TCTGTCT TCGGCGGCG          TTTGCAGCTGTTCAG  62 104
        sqhC NONE
        sodF 2212131 .. 2212167 + -14.5  -3.54741   GTTCTGATTCAAATT    CGCTGGCGGGACTTCAA TAG TTGAAGTCCTGTTTGCG    TTTCGGCAGATCATG 100 34
        yvgO 2213286 .. 2213307 + -15.9  -5.24449   TGTATCCCCTCTTCT           GCTTGCCGG TAAA CCGGCAAGC            TTTTTTAAATTTCTG 100 51
        yocS 2216014 .. 2216039 + -11.9  -5.37345   AATGATAAATAAAAA         GCTTTGACCGT ACTT ACGGCCAAAGC          TTTTTTATGATTAAC 100 19
        yojI 2227978 .. 2228003 + -11.8   -5.2112   AAAGCATGTAAAAAA         GGTGCCGGGC TCAAAT GCCCGACACC          TTTTTTGATCATGTT 100 30
        yozR 2230873 .. 2230896 +  -8.8  -6.13503   ATCACGTTTTGAAAA          CGGCCAGCTT GAAA AAGCAGGCTG           TTTTTTTTCTTCCTG 100 29
        yoaJ 2231812 .. 2231862 + -11.4  -3.05844   TCGATCCGGAAAGAA TGAGACGGCGGCCAAAG---GCGAA AAGA TTCGCAGGCTTTGGCCGCCGCTTCA TATTGACATCCGGCA  81 41
        yodC 2234092 .. 2234116 + -10.1  -5.00267   TAAACATGTTAAAAA          CCTTAGTCC CAAAAAA GGACTAAGG          TTTATTTTTATGCTT  93 38
        yhjC NONE
        yodF 2236839 .. 2236882 +  -4.2  -4.96848   GAGACAAGGAAAAAA CACCC-CCT--GAATCGTATT AATAC AATATGATTCTTAGGAGGGTG TTTTTCTATGGGCAC  71 86
    BLi02279 NONE
    BLi02280 2238213 .. 2238229 +  -4.3  -4.28651   GATTGTCGTCTCGCC              CGTTAGG ATG CCTGTCG              TTTTCAGCTTTTGGT  62 186
        yodH NONE
        yodI 2240730 .. 2240759 + -13.7  -5.20633   GTTTTTTTGGTAATA       TGAAAAGGCCGAT TGAT ATCGGCCCTTTCA        TTTTTATATCTTTTT 100 28
    BLi02286 NONE
    BLi02287 2244630 .. 2244650 +  -8.3   -4.8143   TACAACATAAAAAAA            CTGCGGA CAGCGCT TCCGCAG            TTTTTCACTTCTTAC  88 233
        ypoP NONE
    BLi02305 2258704 .. 2258731 + -11.5  -4.87291   AACATAAAAAAGACA        GGATAGATGAA CCTCGT TTCATCTATCC         TTTTTCATTCAGCTG  95 34
    BLi02308 2262168 .. 2262193 +  -7.1  -4.08692   GCAGGGACAACAAAA         TCCTAAAACGAT CTC AT-GTTTTAGGA         TTTTGCCGGCAATTA  73 84
        yplP NONE
        yplQ 2269020 .. 2269044 + -16.5  -5.60993   CGTAAACGGCGAAAA          CCAGGCTTCCA TTA TGGGAGCCTGG          TTTTTTTATGCCCGA 100 36
        metA 2280603 .. 2280614 +  -2.2  -3.81027   GTTTTTTTACCATTT                TAGC TCTT GCTG                 TTTGAATTAATTGAG  51 259
        ugtP 2281813 .. 2281829 + -10.9  -5.55664   CCCGATTCAAAAAAA              CACTTGC TCT GCAAGTG              TTTTTTTGATGCTAA 100 47
        cspD 2283039 .. 2283061 + -13.5    -3.695   AGACTTCAAATAAGA           GGAGAGGCA ATTTC TGCCTCTCC           TATTTAATTTTCAGC  95 59
        ypzA 2283966 .. 2283998 +  -3.3  -5.75945   GTTATTCATCTAGTT      TGATTGTGCTTTCCA CAA TGGTATGCTCAAGCA      TTTTTTTTGCGAGCT  87 323
        ypdP NONE
        ypdQ NONE
        sspL 2285965 .. 2285989 + -14.4  -5.12707   CAATACAAAACATTA          GAGAGATCGG TTTAT CCGATCTCTC          TTTTTTCGAATTTCA 100 25
    BLi02352 2300533 .. 2300555 + -11.3  -3.68265   TATGGAAAGAAAAAA           GGCTGCCGT TTTAC ATGGCAGCC           TTTAAACTTCACTTT  88 122
        ypqA 2308593 .. 2308615 +  -9.2  -5.95539   TTCGGAGCAAAAAAA           GCATGAATGA CCT TCATCCATGC           TTTTTTTATTTGAAG 100 16
        yppF 2309466 .. 2309491 + -14.8  -4.40237   GCCCTCATAAAAAGA         GAAGACCGGG ATTAGG CCCGGTCTTC          TTTTAATATATCGTC 100 47
        recU 2312074 .. 2312086 +  -4.9  -4.16279   TTGTATTTTTCGCCA                TCATA AAT TATGA                TTTTAAAGTCATGTG  65 20
        ponA 2314833 .. 2314856 + -12.5  -5.38249   CAATTGATCAAAAAA          GCCACTCAC AATTTA GTGAGTGGC           TTTTTTATGATTCAT 100 34
        ypjC 2332140 .. 2332163 +  -7.5   -3.9122   AAGGTCAGCAAAAAA          GAAGCT-CGC GATCA GCGGAGCTTC          TTATTTCGGCCAATC  71 44
    BLi02425 2364273 .. 2364291 +  -7.4  -5.41143   AAACCCGTAAAAAAA             CCGGCT CAAGAGA AGCCGG             TTTTTTTAACGCATG  93 31
         fer 2381192 .. 2381216 +   -10    -5.626   AATAAAGCCAAAAAA          CATCCGGTGC ACAAA GTGCCGGATG          TTTTTTTATGAGATA 100 36
        serA 2384044 .. 2384075 +   -16  -6.07627   CTTAAACAGAAGCTG      CGGAACCTGAAAAG AATT CCTTTCAGGTTCCG       TTTTTTTTTAGGAAT 100 36
    BLi02469 2404432 .. 2404449 + -10.5   -5.0133   CATAAAAGATGAGAA             GCGTCCG TTAC CGGGCGC              TTTTTTCACAGCCTG  93 41
        ypuF 2405045 .. 2405071 + -15.2  -3.52717   TCAAGCGGCGAAAAA         AGAGCAGAGGCT AGA AGCCTCTGCTCA         TTGGTTATATGTGAT 100 12
        ypuA 2416277 .. 2416320 +  -4.2  -4.96848   GAGACAAGGAAAAAA CACCC-CCT--GAATCGTATT AATAC AATATGATTCTTAGGAGGGTG TTTTTCTATGGGCAC  71 90
    BLi02483 NONE
    BLi02484 2417554 .. 2417573 +  -9.2  -3.47416   GGTGTTTTATTTTTG            CAGAGGGG AAAT CCCCTCCG             TCTTCTTCATAGTTT  71 89
    BLi02487 2420616 .. 2420637 + -13.1  -3.05844   GATTATTGAAAAAGA           GGCTTTTCC CCGG GGAAAAGCC            TCTTCGAATGCCGGC  91 32
        ywoE NONE
    BLi02508 2436939 .. 2436963 +    -3  -4.91084   GGTAATATCGAAAAA         GG-ATTTTTCG CTAG TGAAAAATGCC          TTTTCTTCTTACCTC  68 36
    BLi02509 2437711 .. 2437749 + -11.9  -4.23732   CATCTTCTAAAAAAA   GAACCCTTATGATCTTC ATGAA GCAAATCATAAGGGTTC   TTTCGTTTATGTTTC  95 31
    BLi02513 2440420 .. 2440453 + -17.1  -3.90744   AAGGGCTGCATGAAA     TAATACTTGTGAGTA ATGT TACTCACAAGTATTA      TTATTTGGAGGCGGA 100 23
        ydgC NONE
        ydgD NONE
        yqkF 2442439 .. 2442463 + -11.5  -4.12899   GAATTCAATAAGAAA          GCACCGTCT CTTTGGC AGACGGTGC          TTCTTTACTTATACT  90 39
    BLi02517 2442852 .. 2442863 +  -4.4  -2.80056   AAGAAAGGAAGAATA                CAAC AAAT GTTG                 ATTTGGCTGGCTGCT  48 125
        yqkD 2443770 .. 2443802 + -13.5  -4.30576   ACAAACCGGCACAAA      GAAGGCGAACGAG CATAAGT CTCGTCCGCCTTC      TTTTGGTGCTACAGG 100 8
    BLi02522 2445155 .. 2445168 +  -3.1  -5.63103   CTTCATTCCGGAAAA               GC-GCT TCA AGCTGC               TTTTTTTCCTTGAAA  85 487
         lip 2447235 .. 2447268 + -16.2  -2.78395   GGAAATAAGATTGAA     GGAGCCTTGAAGAG CTTAAC TTCTTCAAGGCTCC      TCATTGATCGGAATT 100 33
    BLi02527 NONE
    BLi02528 NONE
    BLi02529 2451138 .. 2451153 +  -2.6  -2.53213   AAGAAAGGAGTTTCT              TAGCAT GCCG ATGTTA               TCCATTGAGGACTTA  41 23
    BLi02530 NONE
    BLi02531 NONE
    BLi02532 2454126 .. 2454164 + -15.4  -4.62669   CAAAGACCGAAATCA   TTAAAACACCCCGGCTAA GCT TTAGCCGGGGTGTTTACG   TTTATTCTTTCGTTA 100 8
        yqzH 2457136 .. 2457157 + -10.2  -4.36914   ACGATTTTTCTTTGC           GGCTTCCT TTGTAC AGGAAGCC            TTTTATCACCCAGCA  90 42
        yqjV 2458638 .. 2458650 +  -6.2  -2.99204   GTCTTCATATAAAAT                GCGG CATCC CCGC                TCTCTCAGTTTCATT  53 178
    BLi02544 2463158 .. 2463185 + -16.3  -3.83323   TTAGAGCGCAAGCAA        GCGGGAGGCGT TTTGAT GCGCCTCCCGC         TTTCCGTTCTGTGAA 100 138
        proI 2468027 .. 2468055 +   -14  -5.06414   CAAAATTTAAAAAAG       TCGGGAAC-AGCG TTTT CGCTCGTTCCCGA        TTTTTCTTCAAGCGG 100 31
        yqjM 2470897 .. 2470918 + -14.5  -5.20328   GCCTGGTAAACTTAA           TATCCCGCC TTAT GGCGGGATA            TTTCTTTTTTTCAAC 100 32
        yqjL 2471777 .. 2471795 + -13.2  -4.68479   CAATTAAACAAAAAA             CCAGCAGA CAG TCTGCTGG             TTTTAGTTATTTTGT 100 34
         zwf 2474700 .. 2474721 + -13.1  -5.75599   GCTTTAATAAAAAAA           CAGCCTTCA CAAT TGAAGGCTG            TTTTTTTATGCTTTC 100 34
        yqzJ 2488789 .. 2488807 +  -3.7  -3.90744   ATTTAAACGTGAAGG             GCGTCCG GCATA CGGGCCC             TTATTTAGAAGGAGG  57 35
        yqjG 2489657 .. 2489680 + -16.8  -5.22039   CTACAAAATAAAAAA          GCTTGCGCCT TTAA AGGCGCAAGC           TTTTTTGCGTTTCCC 100 30
        bmrU 2497823 .. 2497843 +    -6   -5.1675   TAGAAAAAGAAAAAA            GCTGACCC TAAAC GGGCCGGC            TTTTTTAATAGATGG  83 21
        yqzF 2508349 .. 2508369 + -12.6  -4.70659   TGTGAACAAGAAAAA            GCCGCAGA CAATA TCTGCGGC            TTTTTGCATCTCACA 100 45
        yqhQ NONE
        yqhP 2536543 .. 2536561 +  -8.9  -5.93809   CTGTTCGTTTTTTTC             CTAGCTC GATTA GAGCTAG             TTTTTTTTCTGCCGA 100 66
        yqhL 2539682 .. 2539711 + -11.6  -5.81412   TTCAGTTGAGTCCAG       CATCCTAAAGCG GTTTAA CGTTTTAGGATG        TTTTTTTTGCATCCG 100 70
        yqhH NONE
        yqhG 2550178 .. 2550191 +  -3.1  -2.64416   TCGTTCTTGTTTTTA               TTCAG AGAG CTGGA                ATTATAATAGAACTA  43 57
        sinI NONE
        sinR 2550953 .. 2550969 +    -8  -5.15969   ATGAACATAAAAAAA              CGGATC ATAAA GATCCG              TTTTTTAAATTGCAC  88 96
        yqzG 2553759 .. 2553787 + -13.9  -3.91213   GTGGAAGAATATAAA        TAAGCCGCATTGC AGT GCAAAGCGGCTTG        TCTTTATTTATGCTT 100 23
        yqgY 2560070 .. 2560110 + -16.6  -4.09864   CCCGGACAGGGAGGC CATTAAAAAAAGACGATCC AGAT GGATCGTCTTTTTTTA-TG  TTTTACAAAGTAAAT 100 20
        yqgW 2561101 .. 2561136 + -16.3  -4.46854   ATGCCTTTAGACAAA    GACAGCCTTATTCCG TTATTT CGGAACAAGGCTGTC     TTTCTTATTGACTGA 100 46
        yqzD NONE
        yqzC 2575271 .. 2575294 + -10.3   -5.9218   TGTCCAAATAAAAAA          GCAGGCTGG AACGAA TCAGCCTGC           TTTTTTTATTGTCTC 100 30
        yqgB NONE
        yqfZ 2586263 .. 2586273 +  -2.6  -4.37211   TCCCGTTTATCCTGA                 TTAA GCG TTAA                 TTTCTTGTCAGTTTC  60 22
        yqfY 2587501 .. 2587522 + -14.5  -4.74103   ACATAATAAAAAAAA           GCTTGACGG ATAT CCGTCAAGC            TTTTTCCGTTAGAAA 100 35
        yqfW 2588613 .. 2588639 +  -9.6  -4.74103   TTAAAGCCGCAAAAA         GCATGTAAGA GGTTTTA TCTTACATGC         TTTTTGCGTTAAAAA  93 18
    BLi02689 2591030 .. 2591044 +  -2.7  -3.85567   CACTTCTGTGTCCTC               GTCGG AATAG CCGCC               TTTCCCTTTGAGCTT  54 199
        yqfT 2592151 .. 2592170 +  -6.3  -5.84381   ATACGTATCATAAAA            GGGGAGC TGGTGT GCCCCCC             TTTTTTTATTGCTGC 100 28
        yqfQ 2595366 .. 2595380 +  -7.1  -4.91109   AGACTGCAAAAATAA               GCCGT TTTTT ACGGC               TTTTTATCATGCCCG  85 87
        yqfP 2596365 .. 2596387 +  -9.2  -5.49579   AAGTAAAAGCAAAAA           CCTGAAGC GCTAATA GCTTCAGG           TTTTGTTTTTTATAC  95 21
        yqeW 2628951 .. 2628991 + -17.2    -2.567   TCATGTTTCTCATTC  CAAACAAAAACCAGGC CCGATAAAC GCCTGGTTTTTGTTTG  ATTAGTAGTCTTCAT 100 3
        rpsT 2644240 .. 2644256 + -12.3  -5.28481   TCTGCATAATAGAAA              GCTTGGC TAT GCCAAGC              TTTTTTGCTTGCGTG 100 32
    BLi02749 2645754 .. 2645776 +  -7.7   -5.4505   CAAGCGGCTTTTTGA           CGACTGCTG TTTTT CAGCAGTCA           TTTTTTCTTGCGGGG  95 80
       comER 2650345 .. 2650367 +  -7.8  -5.94743   ATGCATTATGAAAAA           CCATCGTT ACGATTA AACGATGG           TTTTTGTTTTTTTTG 100 83
         sda 2655987 .. 2656007 +  -8.3  -2.61144   TTTTTCATGAAAAAA            CACCTCTCT ATA AAAGAGGTG            CTATTTGAAGAATCC  65 121
        yrhE NONE
        yrhD 2662034 .. 2662067 +   -14  -3.04144   AAAGAATAACAAATA     AGAAAACCGGCTCA CCACTT TGAGCCGGTTTTCC      TATTGGCGATAGAAG  93 32
     spoIIIC 2663310 .. 2663338 +  -3.8  -4.83615   AGTGAGATCGATGAA       GAGGCTCGGAATT ATAT AAACCCG-GCCTC        TTTTTATGCGAGCTA  71 36
    BLi02772 NONE
    BLi02773 2665584 .. 2665612 + -11.8  -4.55295   AGGGAAATGATGTCA        TGGAAGCCGG CCTAAAACA CCGGCTTCCA        TTTCTTTCTGCCAGG  95 31
    BLi02782 2672234 .. 2672267 + -11.9  -3.79565   TTTGGAATATAAAAA     GACCGCAAAGCTTTCT TAA AGAAA-CGTTGCGGTC     TTTGGGTCTCTTTCT  91 7
    BLi02798 2685808 .. 2685824 +    -3  -2.57132   TTTGGCGGCTGTTTT              CGTTTA TCTAT TAAGCG              CTTATACCAAGAAGA  41 12
    BLi02799 NONE
    BLi02800 2686520 .. 2686532 +  -6.3  -3.24747   TAGAATAGTCACCAT                TCACT TTC AGTGA                TTGCTCCTCTCCCGA  57 278
         des 2691914 .. 2691945 +   -11  -5.19328   AACGCCTGACGATAA      GGAGGTCTTCTTAT ATCA ACAAGAAGACTTCC       TTTTTATTGTCCGAT 100 32
        yocF NONE
        yocG 2693762 .. 2693790 +    -9  -3.55444   TGGTTTAAATAAAAA        GAGGATCTTG CCATATGTC CAAGATCCTC        TTTGACGAATCAGCC  74 29
    BLi02811 NONE
    BLi02812 NONE
    BLi02813 2698558 .. 2698572 +  -4.2  -3.04517   CTTATCAGATCAATA               CGGTGT CAA ACGTCG               ATTTTAAAAAGGAAT  47 4
    BLi02814 NONE
    BLi02815 2700358 .. 2700384 + -11.7  -4.86385   AAAAAATATGGCAAA        TGAGGGCTTCCA ATGA TGGA-GCCCTCA         TTTATTTTTAAAAAT 100 110
        ydfL 2701423 .. 2701441 + -11.8  -3.62572   AAGAGTTTTGATTGA             CCTTCAAG TAA CTTGAAGG             TTTAGAATACTCCTG  89 26
    BLi02817 2702842 .. 2702860 +  -6.6  -3.87104   AGGGATGATTTTACA             GCCGGGAG ATT TTCCCCGC             TTGTTGTCCTATAGA  69 33
    BLi02818 NONE
    BLi02819 2704988 .. 2705002 +   -10  -2.96695   CCCATTCAAGATGTA               CAGCCA TTC TGGCTG               TGATTTCATCAAAAC  75 46
        yndA 2711625 .. 2711646 + -10.1  -5.52986   CCCATAAACAGCAAG           CCCGCCG TTTACAGC CGGCGGG            TTTTTTTGATCAAGT 100 45
        yvaG 2712945 .. 2712961 +  -2.1  -3.29591   ATCGGCCCGAAACAC              GAGAGCC CCT GCCCCTC              TTCCATTTCCATCCT  45 366
        yrhK 2721681 .. 2721698 +  -8.4  -3.88498   AGTACATATAAAAAA             GGCCGA ATCATA TCGGCC              TTTCCTCTGTCACAC  77 81
        adaA NONE
        adaB 2723667 .. 2723695 + -13.1  -4.64676   CGCACAATTCAATTA        AAGCCCCGTTCGA ATG TCGAACGGGGCCG        TTTTGTTAAAAGTCA 100 25
        ytcD NONE
    BLi02841 2727043 .. 2727065 +  -8.5  -5.51353   TTATAAAGCAAAAAA          CGCTTCGGCT CATC AGC-GAAGCG           TTTTTCTTGTTTTTG  95 35
    BLi02843 2729228 .. 2729261 + -11.7  -4.95487   ATGAAAAATGAAAAA     GCGGGAAGCCGGA TCATTCTT TTCGGCTCCCCGC      TTTTCTATTTATTTT 100 30
        yybF 2732630 .. 2732640 +  -3.2  -4.65153   GATTGAACACAGCCT                 GTCA TGT TGGC                 TTTTCCTTTATCTCC  64 118
    BLi02847 2733058 .. 2733086 + -11.8  -5.33026   ACAAACTCTAAAAAA        GAGGCATCCTGA TCAAT TCAGAATGCCTC        TTTTTGTTTACGTTC 100 14
        yrzA 2746713 .. 2746737 + -11.4  -5.85425   CGAATCATAAAAAAA          GCGCCCGGTT TTAGC AACCGGCCGC          TTTTTTCTTTATTTC 100 31
        yrvN 2768986 .. 2769005 + -12.2   -5.1485   TCTTGAAACCAAAAA            CGACAGCA CCTC TGCTGTCG             TTTTTGTATTACTTA 100 78
       yrvJ1 2775521 .. 2775548 + -15.8  -2.92792   CTATTTTGACTAATT        TAAAAAGCTCCC AATC GGGAGCTTTTTA         TGCTTTCGAATCCAT 100 28
       spoVB 2786374 .. 2786404 +  -2.4  -5.54079   CCGCGGTCTATGATA       ATCGTCGGTTTTCC ATC GAGAAGCCGGCGGA       TTTTTTGATTTTTCA  83 398
        yrzE 2787212 .. 2787231 +   -15  -4.11216   TAAAGGCAGCAAAAA            GGGAGCGG ATGT CCGCTCCC             TTTTCCCAGTGCCCG 100 38
        yrzF 2793551 .. 2793568 + -11.3  -4.95618   AAATCCAAAACAAAA             CCCCTTC CTCA GAAGGGG              TTTCTTTTTAATGTT  95 278
    BLi02907 2795716 .. 2795749 + -14.7  -3.29987   ATGTATAAAAAAAAC     TTGTCGACAAGGCTG AATG CAGCTTTGCCGACAA      TATTATCATGCTGTC 100 62
        nifS NONE
        yrxA 2804383 .. 2804431 + -15.8  -2.73543   ATCCTCATTCCCGAA TAAAAGAAAAGGTCCTTTGCCGTT ATC AGCG-CAAAGGACC-TTTCTTTTA TAGTGTATATGCGTT 100 23
        yndB NONE
    BLi02927 2811658 .. 2811679 +  -8.8  -4.66833   AAAACTGCAAAAAAA           GCAATCTC GCTTTG GAGATTGC            TTTTTGCAGTTAAGC  88 39
    BLi02939 2824055 .. 2824077 + -10.6  -3.43925   TAAGCACGAAAAAAA           GTCCGCATCA TGA TGATGGGGAC           TCTGTTTCTTCCTGC  80 38
        ysxD 2833582 .. 2833606 +  -7.2  -5.58522   TTTATTCAAGAAAAA          GCACTTGC ATCAATCCC GCAAGTGC          TTTTTCTTTTATCTC 100 41
    BLi02963 2852935 .. 2852945 +  -4.6  -3.21395   CGTCGAGCAGATTTC                 CGGG CCG TCCG                 TATTCTGAAGCCGCT  50 99
    BLi02965 2854921 .. 2854939 + -10.3  -3.69455   GACCGATATAAAAAA             GAGCCGT GCTAA ACGGCTC             TTTACAGCTTTTTAT  80 39
    BLi02978 NONE
    BLi02979 2865359 .. 2865378 +   -10   -5.4505   GTACACTTTGATAAA            GCGGACTC CTGG GAGTCTGC             TTTTTTGTTCACAAC 100 80
        yslB 2876639 .. 2876662 +  -8.9  -5.63236   ATAACTATGCAAAAA          GGCGGAGACT GCAAA AGTC-CCGCC          TTTTTCTTTTTAAAT 100 37
        rnhC 2892662 .. 2892688 +  -8.8  -3.61398   TGAACAAACTTAGAA         TTGAAGCCCC ATATACA GGGGCTTTAA         TTGTTCCAACAGAGG  72 157
    BLi03010 2894108 .. 2894133 + -16.9  -5.40464   GTTGAAGATAAAAAA         CCGGTTCCCGA ATGA TCGGGGACCGG          TTTTTCTTTATCCTC 100 52
    BLi03012 NONE
    BLi03013 2897375 .. 2897386 +    -3  -4.25615   TTGCTTTTTATGTAA                TATC TCTT GATA                 TTTCTTCCCGTTTTT  57 355
    BLi03014 2898236 .. 2898261 + -11.1  -5.40464   TCCAATGCAAAAAAA         CCGGTTCCCAA ATGA TCGGGGACCGG          TTTTTCTTTATCCTC 100 164
        sspI 2903169 .. 2903197 +   -14  -3.78953   GGATTAAAAGCGAAA       TAAACCGGCGGCC AAAC GGCC-CCGGTTTA        TTTGATCATCCAGGT  95 23
        ysdB 2918764 .. 2918778 + -12.8  -5.23016   AGAACAAAAGAAAAA               GGCCGG AGC CCGGCC               TTTTTTCAATTATTT 100 398
    BLi03038 2923322 .. 2923335 +  -3.8   -3.8647   TATGTCGAATTGAAC               CAGG GTTTGA CCTG                TTTAATATGATCCAT  57 181
        ysaA 2927150 .. 2927175 + -11.9  -5.74288   AAGCTAAGCAAAAAA         GCATGACTCCC GGGC GGGAATCATGC          TTTTTTCTTGTTTAT 100 20
        pelB 2937981 .. 2938002 + -12.3    -4.323   AGACTAATCAAAAAA           GTGAGCGCG ACAT TGCGCTCAC            TTTTCAATATTTGAC 100 34
        ytvI 2951669 .. 2951700 +   -18   -3.4082   GGAAATGAAAAATAA      GCGGCAGCCTGCTT TTCC ATGCGGGCTGCCGC       TTATCGGGTTATTTG 100 26
    BLi03073 NONE
        ytrI NONE
    BLi03075 2963679 .. 2963707 + -10.4  -4.92385   TGCAGTTAAACTGCA        CAAAAAAGAGGG ACTTC CCCTCTTATTTG        TTTTCTTTGCATATA  93 119
        ytpI 2965205 .. 2965236 +  -8.8  -4.90778   TCTATATCCATTTTC      CCGAACTTTCTC CCGGCTTC GAGAATGTTCGG       TTTTATTTCAATGAC  88 136
        ppnK 2979459 .. 2979480 + -13.1  -5.03314   CTTTTCATTAAAAAA           GAGCAAGAC GATC GTCTTGCTC            TTTTTTGCGAATGCC 100 51
        braB 2988306 .. 2988328 + -12.8  -5.88197   GACCTTTGCAAAAAA           CAGCTCTGTT TAA AACAGGGCTG           TTTTTTTATCTTTCA 100 39
    BLi03103 NONE
    BLi03104 2990007 .. 2990033 +  -8.1  -3.76167   ACTGTTCTGTCACTT        TCTGCACAGTCG TCTG CGACTGT-CGGA         TCTTTTCGGTTATGG  68 409
        hisJ 2992551 .. 2992591 +  -8.4  -4.21194   GCTGAATCATAAAAT GGGAAA-GGGGAAAACGGG AAAA TTCGTTGTCCTCATTTCCC  TTTTCAATGATCAGA  77 197
    BLi03108 2993624 .. 2993642 + -11.7  -5.24989   GCGTTTAAGCGAAAA             GAGCCGG TAATT CCGGCTC             TTTTTTAATGTGTCA 100 16
        rpsD 2996313 .. 2996346 + -14.8  -5.68438   GAGCATGGGCAAAAA     CCCTAGAATTGTTG ACATCC CAACGATTCTAGGG      TTTTTTGTTTACTCC 100 59
    BLi03113 2997089 .. 2997099 +  -5.4  -3.62864   ATGATTTTCTAACAA                 TTGG GGG CCAA                 TTTACGATACATTTA  60 303
        lrpA 2999648 .. 2999667 +  -7.8  -5.66868   GTTGACACAAAAAAA            CCCTTGCC GTTT GGCAAGAG             TTTTTTTGATTACTT 100 326
        acuA 3003765 .. 3003776 +    -3  -3.40043   GTTTTGACAGACTCA                GATT CCAC AATC                 GTTTTATGTATTAAG  46 0
        acuB NONE
        acuC 3005653 .. 3005664 +  -4.4   -4.4204   AGGCCTTGCTTTTGT                GCAA GACC TTGC                 TTTCTTCTCATTATT  66 65
        ytoQ 3018894 .. 3018925 + -10.2  -4.23647   TTGTTTTTCCAAAAA      GAAACCCTGGGC-GT TAA GCAGCACAGGGTTTC      TTTGTTCACTCATTT  89 41
        ytzB 3020466 .. 3020488 + -14.9  -4.96848   CATAGCATCAAAAAA           GATGCGGCC ATCAG GGCCGCATC           TTTTTATATGGCGCG 100 36
        ytzH 3024430 .. 3024442 +  -6.3  -3.58726   TACGTACCAGGCCAT                TCTCA GCC TGAGA                TTGTCTGTAAGAGAA  61 152
        ytkP 3031076 .. 3031101 +  -5.5    -5.243   AGATTGTTGAAAAAA         TCCCAAAGC TAAGAGAC GTTTTGGGA          TTTTTTCATCCTTTC  85 79
        ytiP 3034799 .. 3034823 + -12.9  -5.14477   CATTAATCAACTGAA          CCCCGTCTTAT TTA AAAAGACGGGG          TTTTTTCAATATGTA 100 35
        ytzE 3035451 .. 3035473 +  -4.9  -5.46706   CACAAACCCATTTCA          GGCACTC-GA TGAA TCAGAGTGTC           TTTTTGTTTTGCAAT  87 133
        ytfP 3039395 .. 3039428 +    -9  -5.02476   TGACAAATGTGGAAT     GGCA-GAGTTTCAGC CCAGT GCTGAGACTTGTGCC     TTTTTTGAAAAGTAT  90 57
        opuD 3041137 .. 3041159 + -12.1  -5.74122   AAGCGTAAATGAAAA           CAGCTCTTC TCTCT GAAGAGCTG           TTTTTTTATGTCCTG 100 33
        ytdP 3050787 .. 3050834 + -14.4  -3.57792   CGAAATTGTCTACAT TGTTGACAAAATCCCAAAACGA CTTT TAGTTTTGGGATTTTGTCATCC TTTCAGCGTGAATGA 100 60
        ywqM 3057618 .. 3057645 +  -6.4  -3.73775   TCGTCATAGCCCATG        TCAGCGAGCCTAT TTA ATATGCTC-CTGA        TTTCCTCCGGATCAG  63 143
    BLi03179 3064532 .. 3064548 + -10.8  -5.14965   CCAAAACGTTAAAAA              GCCGGC ATACC GCCGGC              TTTTTTCCTAAAGCT  93 29
        ytqA NONE
        ytqB 3071117 .. 3071132 +    -9  -5.63103   AGTGACATCCTGAAA              TCCTCC GTTT GGAGGA               TTTTTTTCATTCAAA 100 36
        gltP 3072547 .. 3072571 + -12.2  -4.87133   TTATAAACGGCAAAA          GCTCAAGCCG ATAAA CGGTTTGAGC          TTTTCTTTACGAGCT 100 35
        ytoA 3075068 .. 3075085 +  -8.4  -5.93252   GCAAAAACCTTTTCG             GCCGCA CGCGTC TGCGGC              TTTTTTCTTTTTCCG 100 80
    BLi03193 NONE
    BLi03194 3076915 .. 3076942 + -13.6  -5.53288   ACCGGCATAAAAAAA        GAAGGTTTTCGG TTAA TCGAAAACCTTC         TTTTTTTGGCTTAAA 100 31
        pckA 3082542 .. 3082574 + -15.7  -3.86015   TTTAACTCAGCCTGC      TTGCATCAGCGCAGA TCT TCTGCGCTGATCCAG      TTTATCGAAAACCTC 100 36
    BLi03198 3083975 .. 3084000 + -11.2  -5.65513   GCATAATACAGAAAA         GCCAAGGACGC TATCC GCG-CCTTGGC         TTTTTTTAATTCGTG 100 35
        ytlA NONE
        ytlC NONE
        ytlD 3087771 .. 3087788 +  -6.9  -5.34309   GTATAACATGAAAAA             ACCCTGC AAAT GCAGGGC              TTTTTATTTGATGAT  89 35
        ytjA 3091972 .. 3091983 +    -3  -4.37092   TGTCCATGCAAGACA                GAAT CACC ATTC                 TTTTATCGGGAAACT  62 486
    BLi03212 NONE
        ycdH 3094523 .. 3094548 + -16.3  -5.08824   GCAAATAACAGAGAA         CAAGCGCATGA GATG TCATGCGCTTG          TTTTTTAAATGGACG 100 33
        ythA NONE
        ythB NONE
    BLi03217 3097876 .. 3097896 +  -6.8   -5.0916   GGCGATTAAAGGAAA            GGGCTGTC ATAAA GGCAGCTC            TTTTTATGTTAAAAA  85 32
        menA 3106675 .. 3106689 +  -7.1  -6.07969   CGTTTTTTAAAAAAA               GAGCC TATAC GGCTC               TTTTTTTTGCTTTTA 100 31
        yteA 3107530 .. 3107555 + -10.5  -3.98859   TACTGAAGACGACGA         CTAAGCCCC TGACCAGC GGGGCTTAG          TGTTTTTAAATTCAA  86 22
        yuaJ 3125855 .. 3125880 +    -9  -5.63645   GATAACATAAAAAAA         CAGCGGATTC GCCTGA GATTCCGCTG          TTTTTTATGTTTTAA 100 36
        rapD NONE
    BLi03262 3129296 .. 3129324 + -11.9  -4.24404   ACTACATCCTCAAAA        TACCCATTCAG ACATCTG CTGAATGGGTA        TTTTGCACTTTACAT  95 40
         pcp 3130033 .. 3130051 +  -3.1   -3.8211   CGCCTCAAAGCGCCC             TCCGG CTTCACCTT CCGGA             TTCTTGTACATCCCA  54 50
        yuaA NONE
    BLi03265 3132122 .. 3132132 +  -8.2  -4.35524   GCGCGGACTTTAAAG                 CGCC TTG GGCG                 TTTTCCCTTTCACCG  80 42
        yuaE 3133647 .. 3133671 + -12.1  -4.26076   TGTAATAAGCGGAAA          GCCCCGGCTCT TAG AGACTCGGGGC          TTTTCATCCGCCTAG  95 36
        yuaC NONE
    BLi03272 3139696 .. 3139742 + -11.1  -5.20328   AAGACGACCGCGCGG CTTAAAT-AGGAAAAACGCCCG GCCC CGGGCGTTTTTCTAGATTTATG TTTATTTTTTTACGG 100 21
       yoaN1 NONE
       yoaN2 3143559 .. 3143576 +  -9.9  -4.11216   AAGGCAACAAAAAAA             CCCTTGA ATGA TCAAGGG              TTTTAAAGATGGAGC  86 72
    BLi03285 3148902 .. 3148919 + -11.3  -2.58714   CTCCTCCGACGTGCG             TCGGCGA CCCT TCGCCGA              TAAATTCGTATCCGG  72 400
        ykoP 3152032 .. 3152061 +  -6.4  -4.53475   GAAATAAATAAAAAA       GAGACTGATGCA AAAAAA TGCAACAGCCTC        TTCTTTTTATGAAAT  77 34
        yulF 3156267 .. 3156308 +  -8.8  -4.11216   GCTGATCACATGTAG CAAATGAGCCGCCCCGGCTC GAAT GAAC-G-GGCGGCTCATCTG TTTTAGGACTGCGCC  79 26
         tgl 3164173 .. 3164185 +  -3.3  -4.48741   TATCCGTATTCCCGT                CAAGC TTC GCCTG                TTTTCTCATCGGTTG  66 133
        yfiR NONE
        yqeB 3169268 .. 3169284 +  -5.8  -3.62096   GCCAAATGTCATATG              CGGCAT TGTAT GTGCCG              TTTGCGCTGATCGAA  61 491
    BLi03308 NONE
        yugO 3173660 .. 3173680 + -10.4  -5.33026   GCCAAGCTTTTCATA            GACGCCGG GAATA TCGGCGTC            TTTTTCTTTCGGTTC 100 79
        ytaB 3175222 .. 3175233 +  -3.6  -3.06162   CCTAGAGAGCCCCGA                CGGC TGTA GCTG                 TGTTAAAATAGGGTG  45 41
    BLi03313 3175765 .. 3175798 + -11.8   -5.2166   CGTCATACGAATTAA     AACAGCCTCCGGGAC AATAA GTCC-GGAGGCTGTG     TTTTTTCAATTATTG 100 6
        yuzA 3179024 .. 3179070 + -15.4  -3.59315   GCCGGAGTTTAAGAT TGTTGACAAAATCCCAAAACGG CTT TTGTTTTGGGATTTTGTCATCC TTTCAGCGTGATTGA 100 57
        yugF 3182529 .. 3182542 +  -9.5   -4.8066   ATGAACATAAAAAAA               CCGCC GGTT GGCGG                TTTTTAAATTCTGTT  93 37
        patB 3184659 .. 3184682 +   -11  -3.30635   ACCGCTTTTTCGTAA          GCGTTCCGGCT GAA AGCCGGG-CGC          TTCTAAGAGCGTTTA  80 26
        kapB 3185343 .. 3185365 + -12.1  -5.37043   TTCCTGCACAAATAA           CCCAATCTG TTTGT CAGATTGGG           TTTTTTATGTGGCGT 100 26
        yuxJ NONE
        pbpD NONE
        yuxK 3189883 .. 3189914 + -13.1  -5.09895   TTTATCATAAAAAAA     CCGGAGCCGCCGGAC AAAC GTCCG-CG-CTCCGG      TTTTTTGCATGGCTC 100 31
        yufL NONE
        yufM 3192982 .. 3193010 + -15.4  -5.93809   TCTATAACATGTCCC       CGCCCGCTGCTCT CTAA AGA-CAGCGGGCG        TTTTTTTTGTAACGG 100 34
    BLi03336 3193308 .. 3193336 + -15.5  -5.83226   GATAACCGAACGATA        GAATAAGAGAGCG GCC TGCTCTCTTATTC        TTTTTTTGTTACCTT 100 36
        pssA NONE
        ybfM 3194592 .. 3194607 +  -3.2  -2.80589   CAGTAAAGGAGTGAA              CAGCTT GAAA AAGCGG               CTTTACCGGTTTTTG  44 64
         psd 3195448 .. 3195482 + -10.8  -4.21922   GAAAAAACACCTATG     CTGCCTGTCCCC TGTATTCCAGT GGGGACAGGTAG     TTTAATTTTGCCTGA  90 86
        maeN 3198314 .. 3198340 +  -9.5  -5.79595   ATAAAAAAACAAAAA         GGAGTCTGATC TATAC GATCGGATTCC         TTTTTTGTTTTCAGC 100 48
        mrpA NONE
        mrpB NONE
        mrpC NONE
        mrpD NONE
        mrpE NONE
        mrpF NONE
        mrpG 3204599 .. 3204627 + -13.3  -4.33928   TCCTATTTATAAAAA        GAAAACTCGCC CCTAACA GGCGAGTTTTC        TTTATGTTTACGATG 100 29
        yuzC 3211637 .. 3211662 +  -9.7  -5.60993   TTAGCGCAAAAAAAA         TTCCGGTCCCT AAGA AGGAGCCGGAA          TTTTTTTATAAGAGC 100 37
    BLi03369 3218106 .. 3218122 +  -4.4  -3.38726   CATCCAAAAAAAGAA              TGCTTC TCAGT GAGGCA              TGATTTTTTCAACTC  52 13
    BLi03370 3219187 .. 3219217 + -12.7  -3.19202   CTGGAAAAGCCTGAA      CATTGA-AGGCCGG ATAT CCGGCCTATCAGTG       TATATTCCTCTCTTT  85 27
    BLi03371 3221160 .. 3221172 +  -4.7  -4.39426   AATGGCCGATATCGT                GCAGC AAT GCCGC                TTTTGTCGCGATATC  67 390
        yukF 3235459 .. 3235488 + -13.8  -6.20267   AATCAAGCTTCGCAA       CATGCATTTGTG AAATTC CACAAATGCATG        TTTTTTTATTTTTCG 100 13
         ald 3236731 .. 3236765 +  -5.7  -6.02345   GCATAGCATCAAAAA     AACAGAGCCTCGG AAAATATGC CCGAAGCTCTGTC     TTTTTTTTATGATTC 100 35
        yuiG 3238379 .. 3238399 + -11.9  -5.40072   AAACATAGAAAAAAA            TTCCCCTCG TTT TGAGGGGAA            TTTTTTTAAAGAACA 100 80
        yuiD 3242028 .. 3242052 + -11.6  -5.70522   TGTAAAGCAAAAAAA          CGTTTAAGAC GCCAG GTCTTAAACG          TTTTTTCTTATTCTT 100 36
        yumC 3246250 .. 3246280 +   -17  -3.60348   GAAAACAAATAAAAA       TGAAAAGGAGCCTG ACA CCGGCTCCTTTTCA       TTATATGATATTCAA 100 29
        ydjO 3247123 .. 3247143 +  -2.6  -4.35524   ATCGTTCGTCGTGAT            CAGTTTAA TCGAT TTACACTG            TTTTCGCTTTGAAAC  62 300
        yutJ 3251948 .. 3251981 +  -8.8  -4.45259   CAGCGTTTTTCTTTC     GGGGCGCTCTCTCG CCTTCA TGAGAGGATGCCCC      TTATTTTTGCGCTTT  85 83
        padC 3255124 .. 3255151 +   -20  -3.96327   TCATAAAAAATAAAA        CAGCAAGGGGCA TGTC TGCCCCTTGCTG         TTTATCATGCAGGCT 100 380
        yutI 3255923 .. 3255941 +   -16   -2.6563   ATTTTAATTTGAGAA             GGCTGCCG TAA CGGCAGCC             TAAATTGTTGACAAA 100 34
        yutG 3264450 .. 3264472 + -13.6  -5.15969   AAGCCATTAAAAAAA           CACTTGTCTT TAA AAGACAAGTG           TTTTTTGCGTTAGAC 100 39
        yutC 3266759 .. 3266779 +  -9.7  -5.15634   TGAAAATAAGAAAAA            CGCCAGC GCATATG GCTGGCG            TTTTTTCATCCAATG  93 43
        yunA 3268929 .. 3268955 + -10.3  -3.12668   AGAAAAAATAAAAGA         CATCCCTATTT CAAAA GAATAGGGATG         TCTTGCACTTTAAGA  75 30
    BLi03432 3276473 .. 3276500 + -14.3  -2.69042   ACTCACACAACCACA        GAAAAGCAGGC CTCTCA GCCTGCTTTTC         TGGATTTAATGCTCT  93 71
        pucR 3281685 .. 3281702 + -12.7  -2.66478   TTTCACCATAAAAAA             GCCGGCA TATG TGCCGGC              TCCCTTATACTTTTT  83 106
    BLi03439 NONE
    BLi03440 NONE
        yurI 3286888 .. 3286910 + -14.9  -5.31456   ATCTAAAAGCGTGTC           GGCCGGCTT GATGG AAGCCGGCC           TTTTTTCTCCGTTCA 100 244
    BLi03467 NONE
    BLi03468 NONE
        yusN 3311658 .. 3311681 + -10.4  -5.37345   TCAATAAACAAAAAA          TAAGCAGAGG AATC TCTCTGCTTA           TTTTTTCTGATTAGC 100 34
        yfiY 3316687 .. 3316721 +   -16  -4.73092   TTAAAATCTTAAGCA     AAAAAGAGCATTTCCA GTT TGGAAATGCTCTTTTG     TTTATTTTCCGTTAT 100 29
        yusZ NONE
        mrgA 3321844 .. 3321873 + -13.7  -4.18351   TGGACAAGTAATATG       AAAAAGCCATGGC GTTT GCCATGGCTTTTA        TTTATGATTTGCTTT 100 30
        cssR NONE
        cssS 3325501 .. 3325519 +  -9.6  -5.21709   CGTTCCGAGAAATTA             GACTGTAG ACG CTGCAGTC             TTTTTTCATATAAAC 100 25
        yuxN 3326776 .. 3326798 + -14.9  -4.37199   ATCCGCAAAACAAAA           CCGGCTGCA ATGCA TGCAGCCGG           TTTGTTGATTATGCT 100 40
       gerAA NONE
       gerAB 3331063 .. 3331074 +  -2.2  -3.14132   CGTGTCCATCAAAAG                GAGG TTTA CTTC                 TTCATGAAAAAAAAG  43 7
       gerAC 3332210 .. 3332220 +    -4  -3.24411   GATAGCGCCCCGTTT                 TTCT GAT AGAA                 TGTGTTTGAAAGGGT  48 36
    BLi03491 3332631 .. 3332650 +  -8.6  -5.68438   GGAACGGCTGAAAAA            CGGCTTTC TTGA GAAAGCTG             TTTTTTGTTTGATCA 100 30
    BLi03500 3339955 .. 3339983 +  -9.7  -5.64274   TATATGAACTAAAAA       GAAGAGCC-TCC TTAATC GGAAGGCTCTTC        TTTTTTTATGCATGC 100 29
    BLi03507 NONE
        yvrD 3348197 .. 3348218 + -14.5  -5.48054   TCGATTTAACCGAAA           TCCTCTGCC GGTC GGCAGAGGA            TTTTTTCCTTTTGGT 100 32
    BLi03510 3350006 .. 3350027 + -13.1   -4.3453   GCGTTAAAAGAAAAA           TCCTCTGCA TGTC TGCAGAGGA            TTTATGTTTAGGCTT 100 34
    BLi03523 3366260 .. 3366282 +    -5  -3.80893   AAATGAATCACCTCT           TTAAAAATGT GGT ACAATTTTAA           TTTGGCTTATCAAAT  61 3
        yvsG 3366966 .. 3366976 +  -6.8  -2.59971   GCCTGACGAAAGGGA                 CGGT TTG ACCG                 ATTGCTATATGATGC  56 35
        yvgJ 3368918 .. 3368959 + -15.2  -3.75153   TTACAAAAAATAATC CGTCCCCTTTAAACCGGC ATTCTC GCCGGCTTAAAGGGGCTG  TTTAAATTGAGGGAC 100 28
    BLi03527 3370573 .. 3370596 + -15.4  -5.73339   ATGAGAAATGAAAAA          TCCCGGGTTT ATAA AAACCCGGGA           TTTTTTTATGATTAT 100 30
        ycbU 3373778 .. 3373796 +  -2.2  -2.75844   ATGAGATCGCGGCAA             TCGTAGGC TAA GCCCCCGG             CTTTAAAATGGACAG  41 15
    BLi03532 3374268 .. 3374294 + -18.2  -2.65993   ATATATATGATGGAA         GAAGAGAGTGAC GGC GTCACTCTCTTC         TCGTGTACATATCAT 100 15
    BLi03535 3378088 .. 3378105 +  -3.3  -4.81814   TGCTTACTATAGCCA             TCGCCTT CATT ATGGCGG              TTTTGTTGTACTACT  67 237
    BLi03540 NONE
    BLi03541 NONE
        yurM NONE
    BLi03543 NONE
    BLi03544 3390599 .. 3390622 + -12.5  -4.31329   AAGAAATTTTTTAAA          GCCATGCAG CTTGAT CTGCATGGC           TTTTACCGTTTTTCA 100 51
        mntB NONE
        mntD NONE
        mntA 3393367 .. 3393389 +   -15  -5.94214   CGAATAACCAATGAA           CTGCTGTACA GGA TGTACAGCAG           TTTTTTTCTTATGTT 100 34
    BLi03548 NONE
    BLi03549 NONE
    BLi03550 NONE
    BLi03551 NONE
    BLi03552 3398441 .. 3398464 + -15.4  -3.87869   ATACTAATACAAAAA          GCCGGATGTT CTTT AACATCCGGC           TTTCTCAGCAATTCA 100 34
    BLi03562 NONE
    BLi03564 3410081 .. 3410105 +  -8.5  -5.72053   ACCTGTAATCAAAAA          GCTGCCCGG CTTAAGA CCTGGCAGC          TTTTTTGTTTGGTTC 100 33
        yvmC NONE
        cypX 3413832 .. 3413854 +   -12   -4.7629   TAATCTTGTGAAAAA           GCCTTCTCCT CCC GGGAGGAGGC           TTTTTCAATTGCTGC 100 38
        yvaA 3417308 .. 3417326 + -14.6   -5.0133   ACAAATAAAACAAAA             CCGCGGAT ATG ATCCGCGG             TTTTTTCAAAAAGTC 100 33
    BLi03579 3420480 .. 3420506 +  -5.1  -3.68859   GATCAAAGAAAAAAA         TGAAACCGATG ATTGA CATCGGCCTCA         CTTTTTTCACTTAAC  58 10
        oxdC 3421751 .. 3421778 + -13.5  -3.63305   AGAAATAACCAGCCA        GGCTTGCAGGA GACATA TCCTGCAGGCC         TTTGGCGCTTGTGTA  95 33
    BLi03581 NONE
    BLi03582 3422829 .. 3422847 + -12.4  -5.95539   AGTCATAAGCTGCAG             CCGCTGGG TAT TCCAGCGG             TTTTTTTATTTACAC 100 58
    BLi03584 NONE
    BLi03583 NONE
    BLi03585 3423866 .. 3423883 +  -6.9  -5.87996   AGATGGAGATAAGAA             GGCCCCT TTTT AGAGGCC              TTTTTTTATTACTTC 100 29
    BLi03587 3424766 .. 3424814 +    -7   -5.0538   ACTATGTAGAAAATC CCCCTCATTTGTTTTAAAATGTA AATG TTCATTATAAAACAA-TGAGGGC TTTTTTCACATGAAA  88 42
    BLi03589 3425344 .. 3425378 + -10.8  -4.21922   GAAAAAACACCTATG     CTGCCTGTCCCC TGTATTCCAGT GGGGACAGGTAG     TTTAATTTTGCCTGA  90 97
    BLi03596 NONE
    BLi03597 3432066 .. 3432083 + -11.3  -3.29031   ATTTATAAAATCTAA             GCCCTCT TGAA AGAGGGC              CTTTTGATTACTTCA  85 57
    BLi03635 3464537 .. 3464572 +  -9.8  -5.47218   CAAAGAAATCAAATC    GTTGGTGTCGATAGAT AATA ATCTGTTGACGCCATC     TTTTTTTGAATAAAC 100 116
        ydcL 3469371 .. 3469396 +  -8.1  -2.71364   TTAACCGGCACATAG         GCGATGCGGGC AAGA GCTCGCTGCGC          TAATTAGGCAGCTAG  61 310
        yvaO 3475067 .. 3475079 +  -4.9  -3.53012   ATTTGTATTAAAATG                TTCAT ATC ATGAA                TTTGCGGGGGGGGGA  56 164
    BLi03647 3475502 .. 3475531 + -12.3  -5.05782   CGCCAATCATAAAAA       GCCGAATTTC-CCT TTT AGGAGAAGTTCGGC       TTTTTTCGGCTGCCT 100 29
        yvbF 3479792 .. 3479810 +  -3.1  -5.22943   TCATAAACAAAAAAA             GCTGC GAAGACTAA GCAGC             TTTTTTGCATTTCCT  76 35
        yvbI 3481415 .. 3481439 + -10.8  -6.41881   TTAGTGAATTGAAAA          GCCTTTTTCC ATTGA GGAAAAGGGC          TTTTTTTTTATTCTA 100 37
    BLi03658 3485196 .. 3485217 + -10.2  -2.57132   CATATACTAAAAAGA           CCGAAGTG CTCCAA CACTTCGG            CTTGTACAAAAAGCC  72 251
    BLi03670 3497462 .. 3497479 +  -9.9  -5.88471   GCCCCTTATGGAAAA             CGCCTTT ATTC AAAGGCG              TTTTTTTTGGTCGTA 100 51
        yvfH 3505254 .. 3505292 + -13.3  -3.40685   TCGTGGATGATCCCG  TAAAAAAGCCG-CCGGCG CTCG TGCCGGACGGCTTCTTTA   TTGATATCTCTTTCT  93 23
        yvfG 3506898 .. 3506922 + -10.8  -5.02439   AGCATAGCAAAAAAA         CCGCCTG-TCA TACG TGAACAGGCGG          TTTTTCTGCTTCTGT  93 34
         slr 3523721 .. 3523733 +  -4.1  -5.00412   TATTTTTTCATGGCA                GTCTT TAA GAGAC                TTTTTGCTTATGTTT  71 219
        ywrO 3524471 .. 3524490 +   -15  -3.87584   TTTTAAATGAGAAAA            GCCCGGCT TATG AGCCGGGC             TTGTTCCTTATACTT 100 35
        yqiG 3534935 .. 3534954 +  -4.3  -2.91681   CTAAAATGTGTGAAG            GGCGAAA TCTATC TTTTGCC             TATATGAACTTGCAC  48 226
        sacB 3536539 .. 3536576 + -18.7  -3.00923   AACAAATAAAACGAA   CGAAGGAAAATGCCGGT GAAC ATCGGCATTTTCTTTCG    TATGTCATCTTAGAA 100 32
        yveB 3538165 .. 3538182 + -14.1  -5.60993   CGATTAAACAACACG             GGCGGCC AAGC GGCCGCC              TTTTTTTGTGAAAGC 100 34
        clpP 3539620 .. 3539640 +   -14  -5.86061   GTAAACAGCCAAAAA            GCTGCCGG AGTCA CCGGCAGC            TTTTTTTTACTCCAA 100 37
        yvdC NONE
        ydhJ 3541681 .. 3541711 + -11.8  -4.82756   GCCCAATAAAAGAAA       CCGCCTGCTTCAGT CCG GCCGAAACAGGCGG       TTTTCTTGGTTATGT 100 32
        yvcT 3545443 .. 3545466 +   -14  -2.71523   TCCCCTTTTAAAATC          GCTTCATGTG CGTG CACATGAAGC           ACTTTTGTTTCAATG  88 148
        ydfF 3546912 .. 3546932 +  -6.2  -4.27519   GCGGCTGTTCAACCC            CATGAAGG CACAT TCTTCATG            TTTATGTTATAAAGT  71 223
    BLi03719 NONE
        yrdF 3547720 .. 3547744 + -11.4  -3.77119   TGAAACAGAAAACGA          GCGGGCGCTT CAGAC AGGCGTCCGC          TTATATTAATTGATG  88 38
    BLi03727 3552770 .. 3552792 +  -4.8  -4.57837   TTGTCACGATGTAGC           CCTCTTCATT TGT AATGCCGAGG           TTTTTGAAAGGCTCT  71 211
        ybbJ 3555963 .. 3555985 + -12.1  -3.51365   CTACCGGGAAAACAA           CCAAAAGGC CAACC GCCTTTTGG           TTGTATGCAGTGTGC  89 46
    BLi03739 3563402 .. 3563419 +  -4.1  -5.73672   ATCGCCGCCTAAAAA             GGCAG ATTAATCC CTGCC              TTTTTTTAGTTCTTT  88 29
        yvpA 3564361 .. 3564396 +  -6.8  -3.12352   AACACTGATTGCAAA    TAAAGGCCCCCGCT CTTTATTC AGCGGGGGTCTCCA     ATCTTTTTTCCATTT  60 39
        yfiV 3568925 .. 3568946 + -12.3   -5.7946   ATGATGAATAGACAA           GCTGC-CCGG AAA CCGGTGCAGC           TTTTTTTGTTGAAAA 100 30
        yfiU 3570623 .. 3570652 +  -2.9  -4.74103   GTGACAAACTAAAAA       GCATTTG-CTCCCT CTT AGGAAAACAAATGC       TTTTTGCGTTCGCAA  65 29
        yvkN 3577666 .. 3577688 + -13.4  -5.28942   TCGGCCATTGAAAAA           GCTGCCGACG TGA CATCGGCAGC           TTTTTCTTTACGGTC 100 515
        yvyE 3613421 .. 3613437 +  -2.3  -2.71011   GGCATTCAAGTCTAT              TTGGAAG AAG CTTTTAA              TAATTAAAGGAGAAT  40 2
        yvhJ 3614578 .. 3614607 +  -7.2  -4.87389   AATGAATAAATTGAA       GGGGAACTCT TTATATATTT AGGGTTCCCC        TTTCTTTTTAAGCTA  85 68
        lytR 3631787 .. 3631843 +   -30  -4.12902   GGAAGCTTTCATATT GTTGACAAAATCCCAAAACCAAAACC AAAAC GGTTTTGGTTTTGGGATTTTGTCATC TTTTCAGCGTGATTG 100 57
        gtaB 3634400 .. 3634423 + -12.6  -4.91511   AAGTTTAATAAAAAA          GCTATTGGAT CGAT ATCCAATAGC           TTTTTATAATGCCAT 100 33
        tagA NONE
        tagB 3645606 .. 3645638 + -16.4  -4.94902   CGGCAAATGAAAAAA     GACCGGCCG-GTTCC TAAT GGAACATGGCCGGTC      TTTTTATGATGATTA 100 9
        kduI NONE
        kduD 3657663 .. 3657684 + -13.7  -3.98661   GTAATGCGAGGAAAA           GGCTGCCGG TAGC TCGGCAGCC            TTTATCATCGCTATG 100 37
        ywtF 3661786 .. 3661820 + -16.8  -4.26076   AGTTAGATGTATAAT     TAGAAAAAGGATGAAT CAT ATTCATCCTTTTTCTG     TTTTAATGAAACTCA 100 27
        ywtE 3662844 .. 3662867 + -10.3  -5.66989   CAATAAATAAGAAAA          CCGCTCGAG TCCATC TTCGAGCGG           TTTTTTTGCTGTTTC 100 35
        rbsR NONE
        rbsK NONE
        rbsD NONE
        rbsA NONE
        rbsC NONE
        rbsB 3674057 .. 3674084 +   -10  -5.75342   AAAGTAACTGTGAAA        TCAGACCTCT-TG ATA CATGGAGGTCTGA        TTTTTTTTGGCCACC 100 34
        alsR 3677914 .. 3677944 + -13.4  -5.20216   GCCGTATAGAAAAAA       CCCCGTGGACAA ATCCTCC TTGTTCACGGGG       TTTTTTCCTCATATA 100 40
        ywrC NONE
        ywrB NONE
        ywrA 3681479 .. 3681522 + -11.1  -5.61881   GGTGCTGACATTTTG GCTGGGGGGCCT-TTGTGAA CAACT TTCACAGCAGGCCCAACAGC TTTTTCTTTTTGACG 100 98
        ywqB NONE
        ywqA 3687947 .. 3687969 + -12.8  -5.59879   ACAGGTTAAATAAAA           CAGCTGTCTG CGA TAGACAGCTG           TTTTTTGTGTTTATG 100 32
        ywpF 3696644 .. 3696664 +    -9  -4.62475   AAAATATATAAAAAA            GGCTGTCT TCGCC GGACAGCC            TTTTCATTTATAGCT  88 30
        ywoH NONE
        ywoG 3703118 .. 3703137 + -12.8   -4.2558   CCGTTCAACCTCGCC            GGGCCGGG AACG CCCGGCTC             TTTTCATGCAGGCTG 100 42
        ywoA 3703827 .. 3703866 + -20.4  -3.95042   GTATCCAGAACGGTA  TAAGAAAACACCCGAATC ATGA GATTCGGGTGTTTTTTTA   TTTCCTTAACCTTTT 100 23
        yqjF 3707017 .. 3707039 +  -6.2   -2.6834   ATTTCCGCAATCGGG           GCAGAAGGCT CGC AGCATTCAGC           ATTGGTTGTCATGAT  51 418
        yqhB 3709603 .. 3709623 +  -4.7  -3.24456   TTTCTCCCCAAAAAC            CATGTAAGG AAA TCTGACATG            TTCATCATGATATCT  51 81
        nrgA NONE
        nrgB 3711300 .. 3711326 + -15.2  -4.55023   ATAAAAAAGATCGAA         GCTCCCGGCT GGAGTTA AGCCGGGAGC         TTTTCTAATGTTACA 100 37
        ywnH 3714248 .. 3714264 +  -8.7  -5.09895   ATCATGACAAAAAAA              GAGCTGT CAT GCAGCTC              TTTTTTCCATCAATC  90 43
        ywnE 3716445 .. 3716464 + -13.6  -5.50723   ATGCTGTTAAAAAAA            TCCTCCCG GAAA CGGGAGGA             TTTTTGTTTTACTCA 100 51
        ywnG 3736470 .. 3736504 + -10.8  -4.21922   GAAAAAACACCTATG     CTGCCTGTCCCC TGTATTCCAGT GGGGACAGGTAG     TTTAATTTTGCCTGA  90 94
    BLi03913 3739683 .. 3739693 +  -3.2  -3.60884   CATAAATCATCGCAT                 TCGT GAA ACGG                 TTATCGTATTTTAAA  50 145
    BLi03917 NONE
    BLi03918 3745823 .. 3745846 + -15.3  -3.47345   GATTAGCTTAACAGT          CGGGACGGC TCTGCT GCCGTCCCG           TTCTCGTATGGAGTT 100 35
        yhjM 3772321 .. 3772343 +  -2.9  -4.63932   TTAATCTTGAACTAT           TTTTTATTT TATTC AGATAAAAA           TTTTGTTAAAAAATG  62 49
        ywkD 3775134 .. 3775162 +  -4.6  -2.54434   TTTCTTTGCCGAATC        CCTTCTTCTTTT GTCTA ACAGGAAGGAGG        CCTTTTCATTCAGGT  47 71
        ywkC 3775797 .. 3775828 +    -6   -5.5604   TTAAAGCGCAAAAAA     GCTTGCAAG--GCC ATAAAC GGCTTCTTGCAAGC      TTTTTTCTTACTTAA  95 37
        ywjG 3787438 .. 3787464 + -12.9  -5.75538   AAAGAGCCAAAAAAA         GCCCGCCGGCG TGATT TGCCGGCAGGC         TTTTTCTTTTTTACA 100 122
        ywjE 3798464 .. 3798486 + -15.6  -3.74303   CAAATCAAGAAAAAA           TCCCCCGTTC AAT GGACGGGGGA           TTCGTTTTACATTTT 100 422
    BLi03975 NONE
    BLi03976 3803506 .. 3803522 +  -6.5  -5.26875   TTGCTGTCTTAATCT              CCGCAGA GGG TCTGCCG              TTTTTTCCTTCCCGC  87 52
        ywhE 3805705 .. 3805733 + -20.3  -4.89233   AGGGGGATAGACGAA        CCCCCCGGACTTC ATG GCAGTCCGGGGGG        TTTTTCCTATTGCTG 100 48
        ywhB 3807231 .. 3807260 + -11.3  -5.42164   ATATGTAAAAGAAAA       CGGCGTTCGCCGC TTAC GCGCGGGACGCCG        TTTTTATTATTTATA 100 33
        rsfA 3811641 .. 3811666 +  -6.9  -4.84529   TTTTCGATACGAGGA         TACCCCTTTCT TTAA AAAAGGGGGTA          TTTTTACCTTTCTGC  84 102
        yjdJ 3812101 .. 3812145 + -16.1  -3.60818   CGGAAGCGGTGAGGT G-TGGCAAAATCCTAAAACG TTCAAC CGTTTTAGGATTTTGCCGTC TTTGAAGCATTTTAC 100 52
    BLi03995 NONE
    BLi03996 3821127 .. 3821148 +  -8.7  -4.56775   TGAAGCATAAAAAAA           GGCGAACCT CTTC AGGTTCACC            TTTTTCAGGAAGCCT  87 31
        ywfI 3823201 .. 3823226 + -14.1  -5.18561   TGTAATGATAAAAAA         GCTCCAAAGGC CGAG GTCTTTGGAGC          TTTTTTGCCTATTTA 100 36
        yubG 3825549 .. 3825583 + -15.2  -5.19879   TTACAGGCTAATATG     CAGAAAGACCGCTC TATTCAC GAGCGGTCTTTTTG     TTTTTCTCTTTCCAA 100 30
        ywdL 3826318 .. 3826343 +  -8.3  -5.65177   TATACACCAAGATAA         AGGTTCGGTTT AACT AAGCCGAACCC          TTTTTTTATAGATGT 100 26
        ywdH 3835366 .. 3835380 +  -7.1  -3.33261   CAGACAAACGAAGAA               CCGCT TTTTT AGCGG               TTCTAGCGATTAAAG  65 49
        thiD 3837955 .. 3837976 + -13.1  -4.12279   CGGCAAATAAAAAAA           GCCCCTTTT ATGT AAAAGGGGC            TTTCATTTAGCTTTC 100 31
         vpr 3845476 .. 3845502 + -15.3  -5.47159   GTCGAATAATGACAA         GCCTTGTTGAG AACCA CTCAACAAGGC         TTTTTTATGTTAAAA 100 32
    BLi04020 3846304 .. 3846319 +    -4  -3.59979   GATGCCCCTGTTTGG              GCGGCAA GCC TTGC-GC              TTTCCCCTGAGGAGC  52 483
    BLi04023 3849171 .. 3849190 +  -9.3  -5.63517   AACCAAGACTAAAAA            GACAGCC TGATTC GGCTGTC             TTTTTTATTTAAACA 100 29
    BLi04026 3853305 .. 3853331 +  -9.3  -5.63517   TTTAGACAAATAAAA         GGCTCCCGGCG CCAAA TGCCGAGGGCC         TTTTTTGTTTAGAAA 100 36
        ywcE 3853984 .. 3854005 +  -7.2  -5.27779   GAGCCGATAAAAAAA           GTGCCGGT TTTTCC GCCGGCGC            TTTTTTGCTGTTAAA  90 31
    BLi04042 3870000 .. 3870014 +  -7.1  -2.97425   GACGTATTTGAGCAG               CAGGC TTGCT GCCTG               TGTATAGATTCTGTC  61 145
    BLi04043 NONE
        ywqN NONE
        ywcB NONE
        ywcA 3873032 .. 3873055 +  -9.6  -5.47159   TGCAGCCGAAAAAAA          CTTATGAGCC GGCC GGCCCATAAG           TTTTTATTTATTCCC 100 47
        xylR 3877280 .. 3877304 + -10.8  -4.16921   CTTCATATAAAAAAG          CGCATATTCC ATTTA GGAATGTGCG          TTTTGCAGATTGTTG  90 42
    BLi04050 3877491 .. 3877517 + -13.1   -4.5123   TCGACACGCTGAAAA         GCGCATATTCC ATTTA GGAATGTGCGC         TTTGTTTGGTAGCTT 100 60
        ywbH NONE
        ywbG 3882268 .. 3882299 +  -8.8  -5.37593   TAGCCGAAAAAAAAA      CCAAATTGGTGAAG GTTT TTCCGCCAATTTGG       TTTTTTCATTTAGAA  95 41
        ywbC 3885883 .. 3885909 + -11.5  -5.06414   TTTCAAAGAACATAA         CCGGACGCGGC TTATC GCCGTTTCCGG         TTTTTATTGAACGCG  95 26
        ydfH NONE
        ydfI 3890478 .. 3890497 +  -6.5  -6.25578   TAAAATTTGCCCAAA            CGTACAT GCCCGA ATGTACG             TTTTTTTTATTTCAT 100 52
        ydfJ 3892749 .. 3892770 +  -9.5  -5.30155   AGTATGTAATAGAAA           GCAGATCTT TTAC GAGATCTGC            TTTTTTGCTTCATAC 100 32
        ywaD 3900204 .. 3900226 +   -15  -3.12766   CAGTAATTTTAAAAA           GGAGCAGATT GAA AATCTGCTCC           TCCTTCTTTTCATAG 100 35
    BLi04079 NONE
        dltA NONE
        dltB NONE
        dltC NONE
        dltD 3907902 .. 3907924 +  -9.8  -5.69023   AAGTCATCATAAAAA           AGGATTCCCC GCT GGGGAGTCCC           TTTTTTTCCTGTTTT 100 29
        ywaA 3909164 .. 3909201 + -12.9  -2.65223   CCAGTCCTGCTAAGC   GGTTTAAGCTCTCTTTT GCAA AAAAGAGGGCTTGCACC    CTTATCGTAAAATTC  90 28
        yvqJ 3911152 .. 3911177 +  -9.7  -3.72893   TCACTGTAATATGCG         CCGCCGC-GCTT TTC AAGCTGGGGCGG         TTTGATCGCCAGCTC  76 521
    BLi04093 3918011 .. 3918021 +    -4  -3.01791   TTCTCACAGCACGTT                 TTTG ACA CAAA                 TGTTAAAAAACGAAT  47 62
        mmgD NONE
        prpD NONE
        yqiQ 3921583 .. 3921604 + -15.9  -3.36492   TGATACGCGAAACAA           GGCTGCCGA ATGA TCGGCAGCC            TTCTCCACTTACAAC 100 38
    BLi04101 3926673 .. 3926703 + -11.1  -3.90967   CGTTAAATCAATGTT      CGGCCCGCCGGCAT GAAT GTGCCGGCAG-CCG       TTCTATTGTATTTTT  86 35
        yweA 3927373 .. 3927398 + -11.8  -5.72207   ACGGTAAAATTTTAA         GCCTGCCGGC ATAAGA GCCGCCAGGC          TTTTTTTCATTTAAG 100 34
        yxlH 3933098 .. 3933129 + -13.8  -5.02606   CTTCCGTAAGTGAAA      CAGCGATGAATCCC ACAA GAGGTTCATCGCTG       TTTTCTTCTTTAATA 100 28
        katA 3936365 .. 3936375 +  -5.4   -2.7497   GATTGGGCTTGTCTG                 TTCC GCA GGAA                 GTTTAAGGCTAATAT  52 9
    BLi04114 NONE
    BLi04115 3937864 .. 3937887 +  -9.6  -4.74132   ACAGAACAGGAGAAA          GCGGAGCT GTAAATCG AGCTCCGC           TTTTTGCTGCAATGT  93 14
    BLi04127 3949878 .. 3949913 + -14.8  -3.14132   CAAGCTGTAACTAAG    T-TCCCAACGCGGGGGC CCT GCTCCCGCGTTGGCATA    TTGATAGAAAAAGAG 100 27
    BLi04128 3953105 .. 3953126 + -10.3  -5.75945   GTTTTAAAATCAAAA           TCTATGGAT TTTC ATCCATAGA            TTTTTTTTGCAACAT 100 34
    BLi04129 3954421 .. 3954452 + -17.4  -3.97674   TCCATAAGCTTTGAG      GTGAAACGTCCGGG GCAT TCCGGGCGTTTCAC       TTATTTCCATCCTCA 100 34
        ywcJ 3962943 .. 3962957 +  -7.2  -3.39327   CAAATAAAAAGATCG               TCCATT TTT AATGGA               TTCTAAATATGCGGG  65 34
    BLi04136 3963773 .. 3963784 +  -7.2  -3.28712   TCTTATTGATCAATC                CCGG AACA CCGG                 TTGTCGCAACGACGA  62 390
        ansR 3969474 .. 3969500 +  -7.3  -6.07969   TATAAAAAGAAAAAA         CTTGACTGGCT AAAAA GGCCAATCAAG         TTTTTTTTGCTTTTA 100 67
    BLi04143 NONE
    BLi04144 NONE
        yxdK 3972456 .. 3972501 + -12.9  -5.24531   CATAGCTCATCCCCA TCCTCCTTGATATGATTTGTTT ACA AAACAAA-CGTGGCAAGGAGGA TTTTTTATAAGCAAT 100 60
        yxdL NONE
        yxdM NONE
        yxeA 3975694 .. 3975707 +  -5.2  -5.38047   TCAAGCAATAAAAAA               CGGC GTCTAA GCCG                TTTTTTCTATGAATC  87 30
    BLi04149 3975992 .. 3976002 +    -4  -3.45023   AAGACCTGCGGCTGC                 GTTA ACC TAAC                 TTCTGCTCCTGCTCG  52 39
    BLi04150 3976546 .. 3976578 +  -8.6  -3.36762   AACGAAAAAAAATAA     GGAAAG-CGGCAT CATGATAA ATGCCGTCTTTCC      TATTGTCTGCTGTGT  70 26
        yxkJ 3982741 .. 3982762 + -11.6  -4.52415   TTGATGAATGAAAAA           GCCTGCAG AGCGAG CTGCAGGC            TTTCTTATTGTGGCT  93 37
    BLi04162 3989522 .. 3989545 + -16.8  -5.47399   TTTATGACCATTTAT          GCTGATCCGG CCGT CCGGATCAGC           TTTTTTTGCCCTTCA 100 21
    BLi04163 NONE
    BLi04164 3992068 .. 3992092 +   -13  -2.57344   CGATCTTGACTGACA          GGAAAAGGGA CTCAT TCCCTTTTCC          ATTCTAAACCGAATG  90 28
    BLi04165 3993502 .. 3993513 +  -4.4  -2.90349   GCCGTGATCAGACTG                GCTT CGGG AAGC                 ATTTCAATTTAACAA  48 2
    BLi04166 3994506 .. 3994530 +  -6.4  -4.12188   AGCCTAAATGCAAAA          GGAAGGGCTC AGGGA GGGTTCTTCC          TTTTGCCAATCGTCA  69 34
    BLi04167 3995314 .. 3995330 +  -6.5  -2.87964   TCATCCCGGCGACAA              GCGGG ATGATTC CCCGC              CGTTTTTATTTATAC  55 55
        pepT 4005321 .. 4005344 +   -11  -5.76949   CGAAAAAAGCGGAAA          GCGGCTGC AAGACAAA GCAGCCGC           TTTTTTTTCCAGATC 100 42
    BLi04183 4012547 .. 4012564 +    -7  -3.93136   AACGGGACAAAAAAA             GGAGAC ATTGAC GTCTCC              TTTCTCCATACATAT  69 44
    BLi04184 4013324 .. 4013352 +    -6  -4.24342   CTTCTTCCCTCATAA        TAAAAACCCCTG AGAAA CAGGGGCTGTTA        TTTATTGATACACCG  71 94
        yxjG 4015683 .. 4015709 + -12.4  -5.42862   TAACACCTCATATTT         GAGACATGCC TCCTGAC GGCATGTCTC         TTTTTTTGCCCCTCT 100 38
        ykcB NONE
        ykcC NONE
    BLi04190 4020070 .. 4020110 + -11.9  -5.64274   AGGGTGAAAATGAAC  TGCACCCCTATCGTTAGGC AGC GTCTAACTATGGAGGTGCG  TTTTTTTCTCCATCG 100 34
        yxjA 4025771 .. 4025791 +  -8.3   -4.4634   AAATAGATTAAAAGG            GCAGGCA TCTAGCC TGCCTGC            TTTATTATTAAACTT  85 43
    BLi04206 4037415 .. 4037434 + -12.1   -4.7657   ATAGACAACAAGCAA            GCCGCCC AATGAC GGGCGGC             TTTTTCACGTTTTTA 100 45
        yycA 4042800 .. 4042823 + -16.8  -4.53685   GTAGAAAATGAGGAA          GCCCATCGGA TGAG TCCGATGGGC           TTTTGATTATGCTTT 100 37
        ydaJ NONE
        ydaK NONE
        ydaL NONE
        ydaM NONE
        ydaN 4074127 .. 4074149 + -10.6  -5.65177   GATTGACGAATAAAA           CAGGGGCT TGCTTTT AGCCCCTG           TTTTTTTATAAGTAT 100 28
        iolR 4092155 .. 4092186 +   -13  -4.62441   GTTGAAGCGGACACC      CTTGACCGGCTGTT TCCA AGCGGCCGGCCAAG       TTTATTTATCTACAC 100 40
        iolS 4093168 .. 4093193 + -13.5  -4.87389   CCGCTAAATGATCAG         GAAACCTATCT TAAA AGATAGGTTTC          TTTATTTTTAAAATC 100 34
        glpQ NONE
        glpT 4095701 .. 4095730 + -10.2  -6.23317   TTAACATCAAAAAAA       GATACATCTC-GC AAGAA GCTGAGATGTATC       TTTTTTTATTTTTAT 100 37
    BLi04257 4099593 .. 4099614 + -13.7  -5.95539   CCGTTAAGAGTAAAA           GCCGGCCTT TCCA AGGGCCGGC            TTTTTTTATTTGGAC 100 34
        yxeB 4104018 .. 4104064 + -12.6  -4.23045   GTGAAGCGCGAAAAG GAGAATAAGTAAAAAAGCTGGA ATT TCCAGCTTTTTTTATTGTTTTC TTTCTTGAATGCTTG 100 14
        yraH 4105033 .. 4105064 + -15.4  -4.68593   GTGAACATATAAAAA      TGAAAAACAGCTGA TCCC TCAGCTGTTTTTCG       TTTTTACATCATCAC 100 29
    BLi04272 4113866 .. 4113883 + -11.3  -4.57209   GAAAACCAATTAAAA             CCCCATC GCCG GATGGGG              TTTTCTGCTTAATAT  93 28
    BLi04275 4118662 .. 4118680 +   -11   -5.1925   CCTTTCACGAAAAAA             GGCTGGAT GAT ATCCGGCC             TTTTTTCCATTCTGC 100 87
        galK NONE
    BLi04283 NONE
        galT 4131018 .. 4131033 +  -4.6  -3.73072   TTGGTCAGCCCGATT              CCGATG ATCA CACCGG               TTTCCTGAAAAAGTT  57 300
        gntR NONE
        gntK 4134547 .. 4134560 +  -4.5  -2.84693   AGGGGAAGAATTGGA               GGCGT TATC ATGCC                ATTATTAATCGTAGC  48 39
        gntP NONE
        gntZ 4137340 .. 4137362 + -15.6  -4.10744   ACTGGTATTAAAAAC           TGCACCCCGG ATC TCGGGGTGCA           TTCTTATTTCACTCA 100 30
    BLi04290 4140245 .. 4140292 + -14.4  -3.59315   CCGACGGCTTTAGTT TGTTGACAAAATCCCAAAACGA CTTT TAGTTTTGGGATTTTGTCATCC TTTCAGCGTGATTGA 100 58
        ahpC NONE
        ahpF 4142795 .. 4142821 + -18.2  -5.10064   TTAATCTATAAAAAA         CGCTATGCTGAA GTT TTCAGCATAGCG         TTTTTCTGTATTCCC 100 37
    BLi04295 4145888 .. 4145899 +  -4.4  -5.00616   TCAAGATTTGGCTAA                GAGT GAAG ACTC                 TTTTTTGAAAGAAAC  74 402
    BLi04296 NONE
    BLi04297 4147367 .. 4147388 +  -5.3  -3.98236   CGTTCGCTGGCTCCC           TGTTATTTT TGAA AAAATGACA            TTTGTCATCCGATTT  63 193
        yvfR NONE
       yvfS1 NONE
       yvfS2 NONE
    BLi04302 4149442 .. 4149464 +  -4.1  -3.98627   GGAAAAAAAGACGTT          CCGGTGC-GGC CTT GCCAGC-CTGG          TTGTTGTATTGGTCG  59 95
        yvfT NONE
        yvfU 4151041 .. 4151055 +  -7.2   -2.7363   TCGCTCTTTTCTCTG               TATCAC TCA GTGATA               TACCTTGTTTGATTG  59 206
    BLi04309 4157563 .. 4157573 +  -2.6  -4.26344   CAAGAGGTTTCCTGA                 TTTT TTA AAAA                 TTTTGGTCAAAATGT  57 431
    BLi04312 4161639 .. 4161680 +  -7.5  -4.07885   AAGAAAATTGAAAGG TAAGGCAGTGCCAAT AGCAATGCTTAA ATTGGAACTGCCTTA  TTTTAAAGGAGCATA  73 42
    BLi04321 4172735 .. 4172752 +  -2.7  -4.40003   CTGATCGTATATCGA             GGGAT AATTTAGA ATCCC              TTTATATTTATAAGC  60 62
    BLi04322 NONE
     spoIVCA 4175530 .. 4175548 +  -4.6  -3.52678   AAATTGAACTCGACT             TTGACTTT TCA GAGGTCAA             TATTTCTAAGACCTT  54 292
    BLi04342 4190116 .. 4190138 + -12.1  -3.85698   AAGAAAAAAGAAAAA           TCCCTGAGA ACATG TCTCAGGGA           TTTATGCACCAGGCG  91 19
        yycD 4191897 .. 4191912 +    -9  -5.43866   AACGGTCTTATTAAA              CACCTC GGCC GAGGTG               TTTTTTTAAAGATTC  95 27
        yycC NONE
        yycB 4193712 .. 4193729 +  -9.8  -6.09133   AAGCAGCATAACGAA             GCCGGC AGATAA GCCGGC              TTTTTTTTTGGAATA 100 30
        nagA NONE
    BLi04349 NONE
        yvoA NONE
    BLi04351 NONE
        nagP 4198838 .. 4198857 + -13.6  -4.42976   CGGAATAAAAGATAA            GCCCCTTC TGAG GAAGGGGC             TTTGTTACTTTATGA 100 33
        cotF 4203249 .. 4203283 +   -10  -5.36314   ATATCGATGAGATAA     AAAAGCCAGCGAGGAT AGA ATCCTCACTGGCTCTG     TTTTTTGCTATTTTA 100 26
        yybO 4206751 .. 4206778 +  -8.5  -4.43189   TTGATAAATAAAAAA        AGAACAAGACC GCATTG GGTCTTGTTCC         TTTTATCGGCTTACT  85 65
        yyaC 4211553 .. 4211574 +  -5.9   -4.6902   AATGTCATAAAAAAA           CCATCTG TACATGAT CAGATGG            TTTTTAAGCTTATGC  75 31
        rpmH 4222159 .. 4222182 -  -8.9  -5.08824   CCTCTATGTAAAAAA          GACCACTGA CATTAT TCAGTGGCC           TAAGCTGATAATACT  90 25
        rnpA NONE
     spoIIIJ NONE
         jag 4220116 .. 4220142 -  -9.5  -5.47399   TCAACGGCAAAAAAA        CCGAAGC-CCCA ATTT TGGGAACTTCGG         TTTTCATGTTATTTT 100 34
        thdF NONE
        gidA NONE
        gidB NONE
        yyaA 4214831 .. 4214854 -  -8.3  -5.40072   TTTTGCCTAAAAAAA          TAAAAGCTC TATAGG GAGCTTTTA           TTTCGGTATTCGAAT  95 23
    BLi04371 NONE
        ydfG 4213403 .. 4213422 - -10.7  -5.32882   TATCAGTATAAAAAA            TCCCCCC TGTGTT GGGGGGA             TTTCAATCAATCTGC 100 32
         soj NONE
       spo0J 4211553 .. 4211574 -  -5.9  -5.63504   AATGTCATAAAAAAA           CCATCTG TACATGAT CAGATGG            TTTTTAAGCTTATGC  93 35
        yyaD NONE
    BLi04365 4209298 .. 4209340 -  -7.2  -5.76633   TGAGACAGAAAAAAA GCATAAGGAGGTCCGCCAAG ATTAA CTTT-CGGA-CTCCTCATGC TTAACTAATATCTTT 100 4
        yyaF 4207982 .. 4207992 -  -2.6  -3.27298   TTGGGCAAGGAGCAA                 TAAT CCT ATTA                 CTCACAATTTTATAT  46 73
        rpsF NONE
         ssb NONE
        rpsR 4206752 .. 4206777 -   -12  -6.02919   TGATAAATAAAAAAA         GAACAAGACC GCATTG GGTCTTGTTC          CTTTTATCGGCTTAC 100 37
        ybaR NONE
        yxiE 4203253 .. 4203279 - -17.4  -5.39721   CGATGAGATAAAAAA         GCCAGCGAGGAT AGA ATCCTCACTGGC         TCTGTTTTTTGCTAT 100 37
    BLi04356 4202299 .. 4202319 -  -4.7  -4.90266   GTCATGAATCAAAAA            GAGCAGC ATAGACG ACTGCTC            TTTTCTAACGTCGCA  74 180
        yybS 4201325 .. 4201336 -  -2.2  -3.23869   CACCATTGGAGAACA                TCGC GGCT ACGA                 TTTTTTCACTCTTTC  43 20
        yybT NONE
        rplI 4198838 .. 4198857 - -13.6   -4.0865   CGGAATAAAAGATAA            GCCCCTTC TGAG GAAGGGGC             TTTGTTACTTTATGA 100 35
        yyzB 4191897 .. 4191912 -    -9  -3.73072   AACGGTCTTATTAAA              CACCTC GGCC GAGGTG               TTTTTTTAAAGATTC  76 46
        dnaC 4190116 .. 4190138 - -12.1  -5.84011   AAGAAAAAAGAAAAA           TCCCTGAGA ACATG TCTCAGGGA           TTTATGCACCAGGCG 100 27
        purA 4188267 .. 4188287 - -10.4  -4.89063   TCATTGAAAAACAAA            GCCCCTGC GGACT GCAGAGGC            TCTTCTAGAATTTAG  93 37
    BLi04340 4187383 .. 4187421 - -11.8  -2.67515   TGCATGATTACAGTA   CCTGCTGCGGAGAAGA ATCGTGG TCTCCTCCGGAGCAAG   CGGGGATTTAGCAAT  81 429
        yycF NONE
        yycG NONE
        yycH NONE
        yycI NONE
        yycJ 4181143 .. 4181154 -  -4.4    -3.727   TCCACTATATTCAAA                TCCT TTCA AGGA                 ACGATATATGTATAT  56 86
        yyxA 4179890 .. 4179914 - -15.7  -5.88565   TTCATAATAAAAAAA          CAGCCCGGCCG TAC CGGCCAGACTG          TCTTTATCAGCTTCC 100 32
    BLi04329 4178743 .. 4178766 - -11.8  -3.79764   ATGACACAAAAGCAA          GAGCCTGACT GGAA AATCAGGCTC           TTTTGTCTAACGCTA  91 38
    BLi04328 NONE
        yycN 4177478 .. 4177502 - -11.6  -5.21709   TTGGATATGAAAAAA          GATCAAAGCT TTCAC AGCTTTGATC          TTACAGTCTCTTGCT 100 26
    BLi04326 4176555 .. 4176575 -  -6.1  -5.63517   TCTCCAAATAAAAAA            CACCAGCCA ATC TCGCTGATG            CTTTAATCTTGTTTT  95 40
    BLi04325 NONE
        yydA 4175322 .. 4175340 -  -5.2   -3.1997   AGAGTTAGAACAAAG             GCACAATG AAT CACTGGGC             AATTAAGCTCGAACG  53 358
    BLi04320 4171610 .. 4171634 - -12.3    -5.626   CATTCCAGAAAAAAA          GAGCCTTGTTT TTT AAACAAAGCTC          ACACAAATAATATTA 100 38
    BLi04319 NONE
    BLi04318 4168981 .. 4168994 -  -4.5  -3.12351   CTTTTTCAGATTTAA               CCGAC ACAC GTCGA                TTTTCTGTTTTAAAA  51 415
    BLi04317 NONE
    BLi04316 4166628 .. 4166654 -  -4.4  -4.70353   GAGAATAAAGGAAAA         GGAGTAAAGGAA TTA TACCTTCACTCG         GACTTTCCCTGTTAG  72 11
    BLi04315 NONE
    BLi04314 4162690 .. 4162717 -  -7.2  -5.61596   ATTCTGATAAAAAAA        GACAGC-TCTAAT CTA ATTAGAAACTGTC        TTTCCTTCGTATCTT 100 58
    BLi04313 4161642 .. 4161677 -  -4.8  -3.32455   AAAATTGAAAGGTAA    GGCAGTGCCAATAGCAA TGC TTAA-ATTGGAACTGCC    TTATTTTAAAGGAGC  54 66
    BLi04311 4159059 .. 4159098 -  -3.3    -4.005   AAAGGAATGTACAAA CACAATTAATTG-TACGTT CCTC AAC-TATCAATTAATTGTA  GATATAGGAACACTA  56 13
    BLi04310 4157798 .. 4157817 -  -7.9  -5.42862   AGAGGTGTAAAAAAA            GACAAGC CTAATT GCTTGTC             TCCTGAGTAATTGTG  93 203
    BLi04308 4155755 .. 4155769 -  -5.7  -3.28447   TCATCCACTATAATA               CGCTT ATGCA AAGCG               GGATCTCCCAGAACT  56 93
    BLi04307 NONE
    BLi04306 4153760 .. 4153770 -  -2.4  -4.83169   ACTGCTTGACAAAAA                 CGGG GAG CCAG                 TCTTGCCGTAAACAG  64 81
    BLi04305 4151422 .. 4151459 - -12.7  -3.53444   TGATCCCGGGCGAAA   GACGAACGGTCCGTG ACGTCAAG CACGGACCGACCGCC    AATTGTACTGAAACG  90 72
    BLi04294 4144009 .. 4144036 -  -6.2  -5.06414   TTCGCGTAACAAAAA        CGGCGCAAGAGA CCGC CCCCTTGCACCT         AACAACACGTCATTT  83 39
    BLi04293 4143330 .. 4143352 -  -7.7  -3.80625   TTTTGATAAGCGAAA          GGCCGG-CGT CAAT ACAACCGGCC           TTATTTCTGCGGCAC  73 26
    BLi04285 4130666 .. 4130677 -  -3.6  -3.60475   AAGAAATTTGTCAAA                GCCC TTGA GGAC                 GCCGGAGTATTCAAA  50 128
        lacR 4125795 .. 4125821 -  -7.2  -5.52384   GTTTTACGAAAAAAA         GCGCGGATTG TGAACAG CAGCCCGCGC         TTTTTTAATTGGTGC  93 30
        yvfK 4124370 .. 4124400 -   -12  -4.30719   CGTGCTTATAATAAA       TGGCGCCAAACTTA AGA CAAGTTTGACACCA       CCGCCCGCGGCTTAT  95 37
        yvfL NONE
        yvfM NONE
        lacA 4120078 .. 4120089 -    -3   -4.9755   ACACACAAGCAAAAA                GAAA ACGC TTTC                 ATTATTCACCCGGAG  68 75
        yvfO 4118662 .. 4118680 -  -8.8  -5.14563   CCTTTCACGAAAAAA             GGCTGGAT GAT ATCCGGCC             TTTTTTCCATTCTGC  90 105
    BLi04274 4115709 .. 4115729 - -12.6  -5.10208   TAAGCCGAAGAAAAA            GCTCTGCC GGGAA GGCAGAGC            TTTTAATGAATTGGT 100 28
        yoaH 4113866 .. 4113883 - -11.3   -4.5528   GAAAACCAATTAAAA             CCCCATC GCCG GATGGGG              TTTTCTGCTTAATAT  93 34
        yxdJ NONE
    BLi04270 NONE
    BLi04269 NONE
    BLi04268 4108856 .. 4108876 -  -8.4  -6.02345   CAAGTATAAAAAAAA            GATTAGAC ACGTA GTCTAATC            TTTTTTAAATCGCCG 100 30
        yfiQ 4107585 .. 4107627 -  -5.5   -5.5208   TGAGAATATAAAAAA GCGAAAAACCCCGGCGATA CAATC TTTCGCTCTGGCTTTTCGC TCTATCAAGTTATGT  89 43
    BLi04266 NONE
    BLi04265 4105033 .. 4105064 - -13.2  -5.10064   GTGAACATATAAAAA      TGAAAAACAGCTGA TCCC TCAGCTGTTTTTCG       TTTTTACATCATCAC 100 186
    BLi04263 4104034 .. 4104048 -   -10  -5.39221   AGAATAAGTAAAAAA               GCTGGA ATT TCCAGC               TTTTTTTATTGTTTT 100 31
    BLi04261 4102406 .. 4102429 -  -3.8  -3.11291   TTCACAAGCTGAATA          TTCGTCCCCCT GAA AGGAGG-CGTA          TATAATCATTCTTGA  48 31
        ykrX NONE
    BLi04259 4100545 .. 4100565 -  -7.6  -5.08824   TGCCCACGGAAAAAA            CGCCTTAC AGCAA ATAAGGCG            TTTTTCGGGCAAGCT  86 49
        yxeH 4099593 .. 4099614 - -11.5   -4.4261   CCGTTAAGAGTAAAA           GCCGGCCTT TCCA AGGGCCGGC            TTTTTTTATTTGGAC  93 31
        htpG 4095701 .. 4095730 - -10.2  -5.63374   TTAACATCAAAAAAA       GATACATCTC-GC AAGAA GCTGAGATGTATC       TTTTTTTATTTTTAT 100 37
    BLi04251 4089401 .. 4089431 -   -11  -2.86413   AAACTTGAAACATGA       TCCGAACAGCGCGG GAA CCGCACCGCCCGGT       TTTTTCACAATTAAT  77 36
        iolB NONE
        iolC NONE
        iolD 4085608 .. 4085618 -  -6.8  -3.01712   GTGCCTCCTTTAATA                 CTGC TTT GCAG                 ATTCCAGCATTTTTT  59 9
        iolE NONE
        iolF NONE
         idh NONE
        iolH 4081389 .. 4081407 -   -11  -3.65812   TCCTTGTGAAGAGAA             GTTCGGCA GGG CGCCGAAC             TCAGGGGGGGGCTTA  83 38
        iolI NONE
        fbaB 4079573 .. 4079595 - -10.7   -5.7946   CTGCGAACAAAAAAA           CACTCACTT CGATT AAGTGAGTG           GAGGCGATATTGGTT 100 45
    BLi04241 NONE
    BLi04240 NONE
        ywfB NONE
    BLi04238 NONE
        avtA 4074127 .. 4074149 - -10.6  -4.72497   GATTGACGAATAAAA           CAGGGGCT TGCTTTT AGCCCCTG           TTTTTTTATAAGTAT  93 31
    BLi04231 NONE
        deoR 4065423 .. 4065442 -    -5  -4.76478   GAAAATAAAGTAAAA            TCCAGG CTGTTCTT CCTGGA             CACTTCAGTCATCAA  74 30
         dra NONE
        nupC NONE
         pdp 4062015 .. 4062040 - -14.1  -5.58454   GTGACATCAAAAAAA         CAGCACACACC CAAA GGTATGTGCTG          TTTTGCATGTTCCTC 100 40
    BLi04226 NONE
    BLi04225 4061032 .. 4061043 -    -3   -3.1926   AGAAACATCTAAAAC                TTTC AAGA GAAA                 ACCAGCCCTCCTTAT  44 37
    BLi04224 4059412 .. 4059432 -  -4.1  -3.01924   CATTTGTTGTTAATA            TAATTTTAG AGT CTAACATTA            TACTCCTCCTTATTA  47 38
    BLi04223 4058636 .. 4058650 -  -5.8   -4.3821   AAAAGAGAACATAAA               TAGAAA TCC TTTCTA               CTATAAATCATAAAA  70 26
    BLi04222 4057991 .. 4058009 -  -6.7  -3.61777   AAGACATGACAAAGA             GGCTGCA ATCAG TGCAACC             CTAAGAAACACCCTA  66 46
        deaD 4056419 .. 4056439 -  -7.5  -5.19212   ATTACGAGCAAAAAA            GCTCCCGAC AAA ATCGGCAGC            CTAAGATTATTTCCT  90 32
        yxiA 4054862 .. 4054887 -  -7.6  -4.72386   TAAATCATTTAAAAA         GCACATACCT TTAATC AGGAATGTGC          TTTTAGAGATGAAAT  83 46
    BLi04219 NONE
    BLi04218 4052813 .. 4052832 -  -9.2  -5.36441   GGGTTATAGAAAAAA            GCCGGGGT TTTC ATCCCGGC             ACATAAATTCATTCA  95 34
        yxeI NONE
        yxeG 4050987 .. 4051001 -  -5.6  -3.53444   TTACGCCGGCTTAAA               CGGGAC AAT GCCCCA               GAAAGCTGTACGCAA  58 187
        bglP NONE
        bglH 4047507 .. 4047530 -  -8.8  -6.06529   TACAGAGAAAAAAAA          GGGCCGTCCT GTAA AGGACAGCCA           TTCTGTATATCACAA 100 35
        ytsA NONE
        ytsB 4045717 .. 4045740 - -15.4  -5.55001   GAACAAAAAAGAAAA          GCGTGTGACA TTTT TGTCACACGC           CCAGCACACGGGAAA 100 18
        ytsC 4044876 .. 4044888 -  -4.1  -2.50113   GATCAGCTGATTAAT                GCTCA TGC TGAAC                CCCGCCTAACACGCC  44 8
        ytsD 4042800 .. 4042823 - -16.8   -3.3972   GTAGAAAATGAGGAA          GCCCATCGGA TGAG TCCGATGGGC           TTTTGATTATGCTTT 100 143
    BLi04208 NONE
    BLi04207 4037415 .. 4037434 - -12.8  -3.60998   ATAGACAACAAGCAA            GCCGCCCA ATGA CGGGCGGC             TTTTTCACGTTTTTA  90 38
    BLi04205 NONE
        ykoE NONE
        ykoD NONE
        ykoC 4033207 .. 4033223 - -11.5  -5.60993   GGGTTTATAAAAAAA              GAGCCGC AAG GCGGCCC              TGTAAAAAACCTTCT 100 40
        licT 4031956 .. 4031993 -    -8  -6.04324   TTAAAAAATAAAAAA   CCTAAACTAAAGCCT GTACAAAGA AGGC-TTAGTTTAGG   TTTTGCCTGCCGAAC 100 242
    BLi04200 NONE
    BLi04199 4028584 .. 4028630 - -15.5  -3.58522   ATGAGCATTTTCAAA CCAAAAAAGAGGATATTCAGA GATCA TCTGAACATCCTCTTTCTTTG TTTAATCGAGTGTTT 100 27
        yosT 4027985 .. 4028007 -    -5  -2.84125   TTTATAGATTCAAAG           TTTTGTGT GACAACT ACACAAAA           AAACGAATTAAACCG  50 33
       katE2 NONE
       katE1 4025770 .. 4025788 - -11.7  -3.27715   AAAATAGATTAAAAG             GGCAGGC ATCTA GCCTGCC             TGCTTTATTATTAAA  86 36
    BLi04194 NONE
    BLi04193 NONE
    BLi04192 NONE
    BLi04191 4020239 .. 4020263 -  -3.5  -5.00196   TGTCAAATAAGAAAA          GGACTGCATAA AAA CTCTTCAGTCC          CTCTATGATTCAATT  70 28
    BLi04186 NONE
    BLi04185 4013330 .. 4013346 -  -9.4  -5.18726   CCCTCATAATAAAAA              CCCCTG AGAAA CAGGGG              CTGTTATTTATTGAT 100 33
    BLi04182 NONE
        yurN NONE
    BLi04180 NONE
        ywbF NONE
    BLi04178 4005321 .. 4005344 -   -11   -3.8374   CGAAAAAAGCGGAAA          GCGGCTGC AAGACAAA GCAGCCGC           TTTTTTTTCCAGATC  86 144
    BLi04176 NONE
    BLi04175 NONE
    BLi04174 NONE
    BLi04173 NONE
    BLi04172 4000260 .. 4000282 -  -7.7  -5.36441   TTTTCACATAAAAAA           CCCGCTTTA GGTAA TATAGCGGG           TTCAAATGTTAGTTT  93 34
    BLi04171 NONE
    BLi04170 3998238 .. 3998262 - -16.5  -3.65782   CAGCAAAGCAGACAA          CCCGCCGTTTC ACT GAAACAGCGGG          TCATATATTTTACTG 100 35
    BLi04169 NONE
    BLi04168 3995295 .. 3995326 -   -11   -2.7035   TGTAGGCATATATGA      GAAATCATCCCG GCGACAAG CGGGATGATTCC       CCGCCGTTTTTATTT  76 35
        yxkD 3987858 .. 3987882 - -12.8  -4.70453   AATGAATACAGAAAA          GGCTCCCGGC CATCT GCCGGCAGCC          TTCCCCTATTTTGAA 100 31
        yfjD 3987035 .. 3987047 -  -3.3  -3.64703   CTTCCCTCACTCAAA                CAGTC TAC GCCTG                CGAAAAAAATTTTCC  52 136
        yfnI 3984925 .. 3984955 - -16.3  -5.60993   GGCCCCACAAAAAAA      CCGCCTGAC-GCTT GTTA AAGCAGTCAGGCGG       TTTTTTGTCTTTTAT 100 37
    BLi04158 3984181 .. 3984198 -  -5.5  -4.82901   CTCTTCGCACAAAAA             CCGGC CGTTATGC GCCGG              TTTCATCCACATATT  75 15
        yhjA 3983745 .. 3983762 -  -6.3  -6.02919   TGATAAACAAAAAAA             GATCCCT TGGC AGAGATC              TTTTTTTGGATATAT 100 40
    BLi04156 3982741 .. 3982762 - -11.6  -4.90266   TTGATGAATGAAAAA           GCCTGCAG AGCGAG CTGCAGGC            TTTCTTATTGTGGCT  95 39
    BLi04154 3978504 .. 3978528 -  -8.6  -5.64274   CCATTGACAAAAAAA         GACCC-GCAGC TTAT GCTACCGGGTC          TCCCATTGATTTTGA 100 11
    BLi04153 NONE
    BLi04152 NONE
        yxkH 3976543 .. 3976580 -  -5.1  -6.07969   CAAAACGAAAAAAAA  TAAGGAAAG-CGGCATC ATGATA AATGCCGTCTTTCC-TA   TTGTCTGCTGTGTTC 100 23
        ykgB 3969474 .. 3969500 -  -8.8  -5.98675   TATAAAAAGAAAAAA         CTTGACTGGC TAAAAAG GCCAATCAAG         TTTTTTTTGCTTTTA 100 38
        ansA NONE
    BLi04139 3966365 .. 3966414 - -10.2  -3.93556   AGTTATTGAAGGAAA GCGAAAACACTCTGTGTTTCTA TCCCGG TAAAATGTCAGAGTGTTTTCGC ATACTGTTTTTTCCA  84 43
        mleN 3964789 .. 3964802 -  -4.5  -3.05522   CAATTGTTTTAAAAT               CGGCT ACTG AACCG                GCGAGTCTTTTTTAT  49 15
        mleA 3963380 .. 3963419 -   -13  -5.41143   CATTCGCGAAAAAAA  CAGCTGCCGCTTTATC CGTATTGC GATGAAGCAGCAGCTG   TTTTCTTTATCCGTT 100 32
        cydA NONE
        cydB NONE
        cydC NONE
        cydD 3955430 .. 3955454 -  -7.2  -5.36441   CGTTCATATAAAAAA          GACAGCTTCA CAACT TGAAGCTGTG          CTTGGCGTTTTCGAC  93 40
        yxkO 3954385 .. 3954398 -  -8.1  -4.41895   AATCGTCAAGCAAAA               TGCCG GAGT CGGCA                AAATCAATCCATAAG  80 76
    BLi04126 NONE
    BLi04125 NONE
    BLi04124 NONE
    BLi04123 3942409 .. 3942437 -  -4.7  -5.62219   AACAGACTAAAAAAA        GATCTTCAC GTGATGATTGT GTGAAGATC        TTTTCGACAATCAAG  89 36
    BLi04122 NONE
    BLi04121 NONE
    BLi04120 NONE
    BLi04119 NONE
    BLi04118 NONE
    BLi04117 NONE
    BLi04116 3937855 .. 3937896 - -11.7   -3.6142   TACAACAGCACAGAA CAGGAGAAAGCGGAGCT GTAAATCG AGCTCCGCTTTTTGCTG  CAATGTTATGACGTG  89 31
    BLi04112 NONE
        katX 3933098 .. 3933129 - -13.8  -3.75153   CTTCCGTAAGTGAAA      CAGCGATGAATCCC ACAA GAGGTTCATCGCTG       TTTTCTTCTTTAATA  95 35
        sigY NONE
        yxlC NONE
        yxlD NONE
        yxlE NONE
        yxlF NONE
        yxlG 3928726 .. 3928739 -  -9.5  -5.01535   TGACAATTAGAAAAA               CCGGG CGAG CCCGG                CTGATTAGTAAGATT  93 30
    BLi04103 3927264 .. 3927275 -  -2.2  -4.26076   TCATGGTTAGGAAAA                CGCT TCCA AACG                 CCGGCACTCACAGAA  57 155
    BLi04100 3925073 .. 3925085 -  -3.5  -4.67168   AAAAATTTCGAAAAA                TAATT GAA AATTA                TTCTCAAGTAGGCTG  67 43
        ywjA 3923238 .. 3923257 - -12.2  -5.40072   TTGCCCTTAAAAAAA            CAAGCCCA AACA TGGGCTTG             CCTGTTTCCAATCAT 100 41
    BLi04098 NONE
    BLi04097 3921583 .. 3921604 - -15.9  -3.95378   TGATACGCGAAACAA           GGCTGCCGA ATGA TCGGCAGCC            TTCTCCACTTACAAC 100 34
        yxlJ NONE
        yxzF 3916330 .. 3916344 - -11.4   -5.4505   TTCTCCAAGAAAAAA               GCCGGT TTA ACCGGC               TTTCAGATTCTTTTT 100 17
        licR 3914191 .. 3914212 -  -7.4  -2.78422   ATATACACTTAATGA           TTTTCCTC AGCGAA GAGGAAAA            AAGACAAGGGGACAT  60 43
        licB NONE
        licC NONE
        licA NONE
        licH 3910722 .. 3910745 -   -11  -4.56133   CTCCAACAATGAAAA          GGTTCCGGCA AACA CACCGGAACC           TCAAATCTATTCCTA  91 38
        ywaC 3902417 .. 3902449 -    -4  -5.61596   AGCGGCAGAAAAAAA      TAGCAGCCGGGC ATTTCTTTA GCCCGGCTTCCT      TTTATTGATCCGCTT  85 27
    BLi04077 3902057 .. 3902071 -  -4.2  -3.40299   TCATGACAGTCATAA               CCTTTG ATA CAGAGG               AGCGTTCTTCCTCTT  50 46
    BLi04076 NONE
        ywoD 3900392 .. 3900413 -  -7.3  -5.77856   AAGAAAGCAAAAAAA           TGGAGCCGCA TCT CGCG-CTCCA           TTTTTCAATCCTTCA 100 30
    BLi04073 3897862 .. 3897879 -  -2.6  -3.53012   CTCTCCTTTGCTAAA             GCGGCT TTCTAT ATCCGC              CAATGCTTTCTGTAA  48 3
    BLi04072 NONE
    BLi04071 NONE
    BLi04070 NONE
    BLi04069 3893647 .. 3893668 - -11.5  -4.68593   TCTATTATTCAAAAA           GGCCGCCGA ATAT CCGGCAGCC            GGGTGTCACATAGAA  95 31
        ywaF 3892749 .. 3892770 -  -8.8  -4.22009   AGTATGTAATAGAAA           GCAGATCT TTTACG AGATCTGC            TTTTTTGCTTCATAC  82 94
        gspA 3886904 .. 3886926 -   -15  -3.54183   CCCGACCAGAAAAAT           GCTTGTTTCC GAA GGAAACAAGC           GAATATGGGGATACG 100 98
    BLi04063 3886535 .. 3886548 -  -8.1  -3.67417   AGACCGAATGCCAAA               TCGGC GACC GCCGA                GGCATTTTAGCCGGG  70 32
        yoaD 3885883 .. 3885909 -  -9.3  -3.90464   TTTCAAAGAACATAA         CCGGACGCGGC TTATC GCCGTTTCCGG         TTTTTATTGAACGCG  79 29
        ywbD NONE
    BLi04059 3882268 .. 3882299 -  -8.1  -6.09133   TAGCCGAAAAAAAAA      CCAAATTGGTGAA GGTTTT TCCGCCAATTTGG       TTTTTTCATTTAGAA 100 330
    BLi04056 NONE
    BLi04055 3879997 .. 3880021 - -16.4  -6.17268   CCACAATAAAAAAAA          CGCCGCCGGC ATACA GCCGGCAGCG          CCTATCTTCGGGCAA 100 27
       ywbI2 NONE
       ywbI1 NONE
        thiM NONE
        thiE 3877491 .. 3877517 - -10.9  -4.13014   TCGACACGCTGAAAA         GCGCATATTCC ATTTA GGAATGTGCGC         TTTGTTTGGTAGCTT  88 12
    BLi04048 NONE
        xylB 3873032 .. 3873055 - -11.8  -5.44119   TGCAGCCGAAAAAAA          CTTATGAGCC GGCC GGCCCATAAG           TTTTTATTTATTCCC 100 33
        galE 3867881 .. 3867906 -  -5.5  -5.31545   AAGAACATCAAAAAA         GAGCTTTC-TTC TGT GACTGAAAGCTC         TTTTTTATCCTATAT  85 59
        qoxA NONE
        qoxB NONE
        qoxC NONE
        qoxD 3863499 .. 3863525 - -12.4  -4.74132   AGAGTGTATGAAAAA         GAGTGCGGAT AGTTGAA ATCCGCACTC         TTTTGCCAATCAATT 100 39
    BLi04036 3862515 .. 3862532 -  -7.7  -5.65496   GAGGAAAAAGAAAAA             GAGAGCC TATC GACTCTC              TTTTGCAGGGAAAAA 100 57
    BLi04035 NONE
    BLi04034 NONE
    BLi04033 NONE
    BLi04032 NONE
    BLi04031 NONE
        yfmK NONE
    BLi04029 3853984 .. 3854005 -  -4.3    -5.626   GAGCCGATAAAAAAA           GTGCCGG TTTTTCCG CCGGCGC            TTTTTTGCTGTTAAA  89 46
    BLi04027 NONE
    BLi04025 3850452 .. 3850478 -  -8.8   -4.6635   AAAGGGTGAATAAAA         TAACAGCCCG CATACAT CAGGCTGTTA         TTTGAACATATAGCT  88 23
        rodA 3849171 .. 3849190 -  -9.3  -4.90136   AACCAAGACTAAAAA            GACAGCC TGATTC GGCTGTC             TTTTTTATTTAAACA  90 30
        nfrA 3847071 .. 3847091 - -16.9  -2.84745   TGCTGATAAGATAAG            TCCCCTCCG AGT CGGAGGGGA            GGTTCCTTACCTTTT 100 32
        ywcH 3845476 .. 3845502 - -15.3  -3.61089   GTCGAATAATGACAA         GCCTTGTTGAG AACCA CTCAACAAGGC         TTTTTTATGTTAAAA 100 361
        sacT 3841391 .. 3841412 -  -5.9  -5.47821   ATCGACCTAAAAAAA           GCCTGAT CGCGCGAT ATCAGGC            GGTATTACCTATAGG  89 30
        sacP NONE
        sacA NONE
        ywdA 3837955 .. 3837976 - -13.1  -5.95539   CGGCAAATAAAAAAA           GCCCCTTTT ATGT AAAAGGGGC            TTTCATTTAGCTTTC 100 32
        ywdF NONE
         ung 3835363 .. 3835383 - -11.2  -3.65696   AGCCAGACAAACGAA            GAACCGCT TTTTT AGCGGTTC            TAGCGATTAAAGATT  88 32
        ywdI 3833366 .. 3833382 -  -2.2  -4.07568   CTCTCTTTTTTAAAA              CAGACG GACGG CGCCTA              GAAATCAAAAATAGA  53 23
        ywdJ NONE
        ywdK 3831564 .. 3831586 -  -7.1  -6.09196   GTTAAAATAAAAAAA          GCCAATC-CT TTTC AGAGATTGGC           TTTTTTAGTAAAACT 100 39
        yfiK NONE
        yxjM 3829614 .. 3829644 -  -3.4   -5.9873   TCATTATAAAAAAAA      GATG-AATGGTGC GGCAGT GCAGCATTTCATC       TTTTTCACATGAGAA  90 63
        yfiL NONE
    BLi04004 NONE
        yfiN 3826319 .. 3826342 -  -9.6  -4.26463   ATACACCAAGATAAA          GGTTCGGTTT AACT AAGCCGAACC           CTTTTTTTATAGATG  89 41
    BLi04000 3823858 .. 3823875 -  -3.4  -3.54177   TGTAAAATCAAGCAA             CGCCTT CTTTCC AAAGCG              CCGGCACTTTGGTGA  50 91
        yuaB 3823201 .. 3823226 - -11.9  -5.37345   TGTAATGATAAAAAA         GCTCCAAAGGC CGAG GTCTTTGGAGC          TTTTTTGCCTATTTA 100 38
         pta 3821127 .. 3821148 - -10.9  -5.71983   TGAAGCATAAAAAAA           GGCGAACCT CTTC AGGTTCACC            TTTTTCAGGAAGCCT 100 42
    BLi03994 NONE
    BLi03993 NONE
    BLi03992 NONE
    BLi03991 NONE
    BLi03990 NONE
    BLi03989 NONE
        ywfL 3812080 .. 3812094 -  -7.8  -5.67063   CGCAGCATAAAAAAA               CCGCTC CGG AAGCGG               TGAGGTGTGGCAAAA 100 160
        ywzC 3810309 .. 3810330 -    -3  -5.04356   TTAAACAAGCAAAAA          CGCCTGACCC GTTA GGG--AGGCG           GTTATTTTTTGAGTT  70 27
        ywfO NONE
        ywgA 3808240 .. 3808258 -  -8.1  -5.48163   AAACAAACCAAAAAA             CCTACCG TTTTT CGGCAGG             CTTATGAACAAAGAT  93 27
    BLi03981 3807231 .. 3807260 -  -9.1  -5.11836   ATATGTAAAAGAAAA       CGGCGTTCGCCGC TTAC GCGCGGGACGCCG        TTTTTATTATTTATA  90 32
        ywhC NONE
        ywhD 3805705 .. 3805733 - -20.3    -3.322   AGGGGGATAGACGAA        CCCCCCGGACTTC ATG GCAGTCCGGGGGG        TTTTTCCTATTGCTG 100 32
        speE 3801643 .. 3801663 - -11.9  -5.40072   CCTCCCTGAAAAAAA            GCGCAGAAT GCC ATCCTGCGC            CAAACTGTTTTATTT 100 35
        speB 3800719 .. 3800740 -    -8   -5.4505   TTTTCTAAGAAAAAA           GCCGTCCT GAAAAA AGGACAGC            CTGTTTTATTTCACC  93 31
        ywiB NONE
        argS 3798464 .. 3798486 - -13.4  -5.59655   CAAATCAAGAAAAAA           TCCCCCGTTC AAT GGACGGGGGA           TTCGTTTTACATTTT 100 32
        ywjF 3794563 .. 3794589 -  -5.2  -4.69326   ATACCGAAGATAAAA        GAAGGCG-GAG ATCCGG CTCACACCTTC         TTTATTTAAAACCTG  74 49
        mmgA NONE
        mmgB NONE
        mmgC NONE
        acdA 3790092 .. 3790121 -  -9.3  -6.09196   TTCAAAACAAAAAAA       CTG-CGCCGGCA TCCTGTC CGCCGGCGGCAG       ATCAAGCCGGGCCAG 100 58
        rpoE 3789196 .. 3789223 - -17.2  -4.76802   CGGAAAAACAAGAAA        GCTCCCTTTCAA TTTC TTGAAAGGGAGC         TGATAGTCCGTATCA 100 139
        pyrG 3787438 .. 3787464 - -14.4  -5.54264   AAAGAGCCAAAAAAA         GCCCGCCGGC GTGATTT GCCGGCAGGC         TTTTTCTTTTTTACA 100 36
       spo0F NONE
        fbaA 3785144 .. 3785190 - -14.8  -2.93623   CCCTCTAAAACACCA GAAAAACATCCTGTTTCCCCG GCTTTG CGGGAAAACAG-ATGCTTTTC CAATCGTCATTATGC 100 35
        ywjH 3784284 .. 3784320 - -15.9  -4.66537   CTTTGTAAGACAAAA    TGGTGACAAACGGAGGG AGC CCCTCCACTTGCCACCC    ACATGAAGCAATTAT 100 37
       murAB NONE
        ywjI 3781714 .. 3781746 - -10.7    -2.911   GAAGTGAAATACAAG      GGAAAAGCGGG TCGTTTATATC CCCGCTTTTCC      TTTTCCTTATGGCCG  77 32
         rho 3780011 .. 3780022 -  -2.2  -2.93381   TAAAGTTTTAAATCA                GC-GC CTT GCAGC                AGACATATTGGCTTG  42 11
        rpmE 3779641 .. 3779663 - -10.6  -5.27477   ATTGCAAGTAAAAAA           CAGGCAAGAA GAA TCCCTGCCTG           TTTATCATATCTATT 100 42
         tdk 3778965 .. 3778983 -    -6  -6.11243   ATTCAATAAAAAAAA             CACTTGTT TTT ACCAAGTG             TTTTCGAGTGAAAAT 100 59
        ywkA 3776840 .. 3776880 -  -9.5  -3.18912   TCAGGGACGTATTAA  CGGCGGCTGATAAACGCGG TCG CCCTGTTACACAGCCGCCG  ATCCCATTTTTTTCA  73 120
        ywkB 3775797 .. 3775828 -  -6.7  -5.12707   TTAAAGCGCAAAAAA     GCTTGCAAG--GCCA TAAA CGGCTTCTTGCAAGC      TTTTTTCTTACTTAA  85 37
        prfA NONE
        ywkE 3772549 .. 3772581 - -11.3  -4.61284   AAGATCAAATGAAAA      GGCATGAGCCTGGTA CAA TACCGGAATCATGCC      AGTTAAACTGTTTCA  93 74
        yhjL NONE
        yhjK NONE
        yhjJ 3767948 .. 3767980 -  -9.3  -4.50976   TTGCAGACCATAAAA     CCCTTGC-GGCT-TG GGTGG CACAGCCGGCAAGGG     TCTTTCGCAATGCTA  88 38
        glcP NONE
      spoIIR 3765916 .. 3765941 -  -9.7  -5.34055   ACAAACAGTAAAAAA         CCGCCCTGC ACACGAAA GCAAGGCGG          TCCTTTTAAGAAAAA 100 31
        ywlB 3765092 .. 3765124 - -12.1  -5.34857   TGAAAGAAAAGAAAA      CAAGCGTTGTCCACA TTT TGTGGATAACGCTTT      TGAATCCGTGGATAT 100 61
        ywlC NONE
        ywlD 3763250 .. 3763266 - -10.1  -5.42514   CCAGAAATCAAAAAA              GAGGGGA TCT CCCCCTC              TTTTTCTAAGTTCCA 100 83
        ywlE 3762612 .. 3762624 -  -4.1  -4.08064   AATGTGCCGCCAAAA                GTCTC GCA GAAAC                CGTTAAGCCAGCATA  59 119
        ywlF NONE
        ywlG 3761530 .. 3761554 -    -5  -4.19336   AATTATTCTAATAAA          GAAAAAAGCC TGTCC GGCTCTTCCC          CCCGCTTCTTCCGCT  65 39
        glyA 3760065 .. 3760085 - -11.8  -5.16237   AATTTTATGAAAAAA            GCCGCCCC TTTTC GGAGCGGC            GCAAATATCTTAGTA 100 35
         upp 3759311 .. 3759333 -  -7.1   -5.9362   TAAAACACAAAAAAA           GAAAACCCT TTTTC AGGATTTTC           TTACATTATTTCGTT 100 31
        atpI NONE
        atpB NONE
        atpE 3757498 .. 3757528 - -10.4  -3.65415   GCAACCATAAAGCAA       TGGCGAAGGCCTCT TGC AGTGATCTTCGCCA       TTTACCAGTTTTATA  80 48
        atpF NONE
        atpH NONE
        atpA 3754754 .. 3754780 -  -8.8  -4.62783   CATTGACGTGAAAAA         GAGAGAAAAAGA TAG CCTTTTTCTCAC         TTTTTATTGTTTAGT  87 36
        atpG 3753858 .. 3753870 -  -3.3  -3.59979   TTTTTCTATTCTAAA                GCAGC TGC ACCGC                CGACAATTTCCGTAA  50 3
        atpD NONE
        atpC 3751943 .. 3751974 -   -11  -4.66938   ATCTTGAATATAAAA      GACCCTTCCCAT CCTTAAAT ATGGGAAGGATC       CTTATCTCTATCTCG  93 33
        ywzB NONE
        ywmB NONE
       murAA 3749107 .. 3749130 - -10.4  -4.81249   CTTGAAACGCAAAAA          TCAGTATGCC GTAT GACATACTGA           TTTCAAGTTGATTTA  93 38
      spoIID 3747899 .. 3747921 -  -7.7   -4.7173   GATGATATTCAAAAA          GACG-CCGCC AAGA GGCAGACGTC           TTTTGTTTTATTTTT  84 33
        ywmC 3746892 .. 3746913 -    -8  -4.28487   CATCACAAAAGGAAA           GCTGCGGA AACATG TCCACAGC            TTTTTTCCAGTTTAT  77 37
        ywmD 3745821 .. 3745848 -  -8.3  -3.07043   CCGATTAGCTTAACA        GTCGGGACGGC TCTGCT GCCGTCCCGTT         CTCGTATGGAGTTAC  67 37
        fdhD NONE
        moaA 3740031 .. 3740053 -    -7  -5.55664   TCAGCATGAAAAAAA           CCGCCCAT CTACTCT ATGGACGG           CCTTCTCAGGAGCAG 100 45
        ywmF 3739411 .. 3739441 - -13.9  -4.60041   ATTCATTCTGAAAAA       CGCCGGCTCCGGG ATGTG CCCGCAGCCGGCT       GCTCAGTTATTAATA 100 28
        ywnA 3738440 .. 3738463 -  -8.3  -3.48024   GTTGATGATGAAACA          TCATCTCTT GTTTAA AAGAGATGA           GTTAAGACGTCTTTA  72 13
        ywnB 3737635 .. 3737678 -  -4.2  -4.96848   GTGCCCATAGAAAAA CACCCTCCTAAGAATCATATT GTATT AATACGATTC--AGG-GGGTG TTTTTTCCTTGTCTC  71 82
    BLi03910 NONE
    BLi03909 3736036 .. 3736048 -  -4.8  -5.20216   GACAGCATGAAAAAA                TCGC TTGAT GCGA                TTGCAAAATGGGGAA  83 442
        ybbB 3734018 .. 3734034 -  -6.7  -3.05596   GACCCCCTGATTTAA              TTGATAA CTA TTATCAA              TTAAAATTATAGGTA  59 77
        feuA NONE
        feuB NONE
        feuC NONE
        yuiI 3730089 .. 3730113 -  -9.1  -2.71924   CATGCTTTTTCAAAG          CTCGGGGCGCC GGA AGCGCCCCGCT          ATCAATCAGGCTTGA  67 27
        dhbA NONE
        dhbC NONE
        dhbE NONE
        dhbB NONE
        dhbF NONE
    BLi03897 NONE
    BLi03896 3716445 .. 3716464 - -13.6  -5.40474   ATGCTGTTAAAAAAA            TCCTCCCG GAAA CGGGAGGA             TTTTTGTTTTACTCA 100 34
        ywnF 3714248 .. 3714264 -    -8  -5.67967   ATCATGACAAAAAAA              GAGCTG TCATG CAGCTC              TTTTTTCCATCAATC 100 39
      spoIIQ 3712623 .. 3712648 - -14.8  -5.46657   GATTGTAACAAAAAA         GGCGCCTATC GCATTT GATAGGCGCC          CTGAGGGAAGCGTGC 100 42
    BLi03891 NONE
    BLi03890 3711300 .. 3711326 - -15.2  -3.37016   ATAAAAAAGATCGAA         GCTCCCGGCT GGAGTTA AGCCGGGAGC         TTTTCTAATGTTACA 100 36
        yqxL NONE
    BLi03885 3706629 .. 3706651 -  -9.2  -5.61913   AAGAAACATAAAAAA           GGAAGAGC TAAAAAC GCTCTTCC           TTCAACCTGTTTAAG 100 36
        ydbD 3704919 .. 3704932 -  -8.1  -6.28401   TAAAAAATAAAAAAA               GAGCC GTTC GGCTC                TTTTTATTCTCCATA 100 29
        ppaC 3703830 .. 3703863 - -15.5  -3.38291   TCCAGAACGGTATAA     GAAAACACCCGAATC ATGA GATTCGGGTGTTTTT      TTATTTCCTTAACCT 100 34
     spoIIID 3700701 .. 3700711 -  -5.4  -2.71924   TATCCTCCTCGAAAT                 CTGT TTC ACAG                 CAATGTCCACATTCT  51 178
         mbl 3699647 .. 3699669 - -11.4  -5.71712   TTTCACATAAAAAAA           CCTCATTCTC AAA AAGAATGAGG           CTTCTGATCAGCTCA 100 33
        flhO NONE
        flhP 3697714 .. 3697744 -  -7.7  -5.49568   AAGTGAAAATAAAAA      GAGCCTGAACCAAAC GTC GTTTGG-CC-GGCTC      CTGTTTTGCTGTGCT  93 39
        fabZ 3697095 .. 3697123 -  -6.2  -5.67063   TTCATGATAAAAAAA       CA-AATGGGCTTT TACG AAAACCCATTGTG        TTTACATTATTCCTG  95 32
        mscL 3696644 .. 3696664 -  -8.3  -5.53079   AAAATATATAAAAAA            GGCTGTC TTCGCCG GACAGCC            TTTTCATTTATAGCT 100 41
        ywpG 3695646 .. 3695669 -  -2.3  -5.54907   CTCATAAAAGAAAAA          TAACCCGGA AAAAAA CCCGGGCTC           ATGTCATAATTTTTG  80 29
        ywpH 3695128 .. 3695145 -  -4.8  -6.09196   TCTAAAATAAAAAAA             CCGGTC ATTCAA AACCGG              CCATAAAAGGGGATA 100 100
    BLi03868 NONE
    BLi03867 NONE
    BLi03866 3693023 .. 3693039 -    -3  -2.78891   ACTTCAACCGAACGA              TAGGAA CTCAT CTCCTA              AACCGCCTTTCTTAT  42 37
    BLi03865 NONE
    BLi03864 NONE
    BLi03863 NONE
    BLi03862 3690108 .. 3690136 -  -8.8  -4.98128   ATAAGCAAAAATAAA       GCCT-GAGGCCGG TTTC CCGTCCCCCAGGC        TCGTACTTTAAAATG  90 33
        glcR NONE
        ywpJ 3688222 .. 3688244 - -20.6   -5.2422   AACCATATTAAAAAA           GGCCGCCGAC AAT GTCGGCGGCC           CGCGGACCAATAACA 100 118
    BLi03859 3687810 .. 3687825 -  -3.2   -5.5074   CAATTGAAGAAAAAA              TCGACC AAAT GCTCGA               ATCGAAGCAATCGCT  81 137
    BLi03856 3683204 .. 3683227 -   -14   -4.8622   TTGCTGAACGAAAAA          GTGTGCAAAC CGCA GTTTGCACAC           CTTTTACGTCGTATA 100 29
        ywqC NONE
        ywqE 3681448 .. 3681471 -  -8.1  -4.85177   AAATGACATTAAAAA          TCAGCGCCG CATAAC CGGTGCTGA           CATTTTGGCTGGGGG  86 58
        ywrD 3677914 .. 3677944 - -11.9  -5.36441   GCCGTATAGAAAAAA       CCCCGTGGACAAA TCCTC CTTGTTCACGGGG       TTTTTTCCTCATATA 100 67
        alsS NONE
        alsD 3674300 .. 3674319 -   -10  -5.38497   AGCGAAAGCAAAAAA            GCCCCCTT TTCA AAGAGGGC             TTTTTCATTTACTCG 100 34
        ywsC NONE
        ywtA NONE
        ywtB NONE
        ywtC 3664555 .. 3664575 - -13.3  -5.39721   TCAGCACACAAAAAA            GAGAGCGCC GGC GGCACTCTC            TTTTGCACTGTTATT 100 36
        ywtD 3662844 .. 3662867 -  -9.6  -5.08731   CAATAAATAAGAAAA          CCGCTCGA GTCCATCT TCGAGCGG           TTTTTTTGCTGTTTC  93 43
        ywtG 3659043 .. 3659058 -  -5.4  -3.50853   TTCGGGCAATCAGAA              CG-GGCA ATC TGCCGCG              CCATGACGATTCGCA  58 65
        adhB 3657663 .. 3657684 -   -13  -4.28361   GTAATGCGAGGAAAA           GGCTGCCG GTAGCT CGGCAGCC            TTTATCATCGCTATG 100 36
        kdgR NONE
        kdgK NONE
        kdgA NONE
        kdgT 3651976 .. 3652000 -  -7.8  -5.61596   ACGGTCATAAAAAAA         CGC-CCCGGAC AAAT GTCCCGGTGCG          CCTGCGGCAACATTA 100 38
    BLi03824 NONE
    BLi03823 3649504 .. 3649526 -  -9.9  -4.98531   GCCGGAAAGGAAAAA           CAGAAGCCC TCTTC AGGCTTCTG           CTTGTGATGATGCAA  93 15
         pmi 3648375 .. 3648406 -  -8.8  -5.55769   TTTTACAATAAAAAA      GCTTAACGGCCT TTTTTTGC AGACCGTCAAGC       TTTTTATATGTGTGA 100 29
        lytD 3645606 .. 3645638 - -14.2  -5.37593   CGGCAAATGAAAAAA     GACCGGCC-GGTTCC TAAT GGAACATGGCCGGTC      TTTTTATGATGATTA 100 38
        tagD 3642850 .. 3642876 -    -6  -5.35815   TATACGAAACAAAAA         GCACTTCTTA TTTTTTT TAAGAAGTAC         TTTTTGAATTTTATT  91 55
        tagF 3640598 .. 3640618 -  -7.6  -5.26918   ATATTTTACAAAAAA            GCCATTAC ATAAA GCAATGGC            TTTTTTGTATTTATT  90 36
    BLi03816 3636393 .. 3636424 - -14.6  -4.81551   CAGTGATACTAAAAA      GCAAATGTTGAGGC ATTT GCCTCAACATTTTC       TGTTAGTTCAAAACT 100 28
        tagG NONE
        tagH 3634400 .. 3634423 - -12.6   -5.4756   AAGTTTAATAAAAAA          GCTATTGGAT CGAT ATCCAATAGC           TTTTTATAATGCCAT 100 65
        yvyH 3631797 .. 3631833 - -21.9  -4.38154   ATATTGTTGACAAAA    TCCCAAAACCAAAACCA AAA CGGTTTTGGTTTTGGGA    TTTTGTCATCTTTTC 100 187
    BLi03810 NONE
        lytB 3628112 .. 3628129 - -11.3  -3.18768   CTGAACATGAACAGA             GGAGGCA CTGC TGCCTCC              TGTTCAAACTCTATT  82 39
        lytC 3626496 .. 3626512 -  -3.1  -4.74801   TAATTTCACCAAAAA              TATCATA CTA TATAATA              AAGACAAAACAAAGG  67 84
        tuaA NONE
        tuaB NONE
        tuaC NONE
        tuaD NONE
    BLi03803 3620510 .. 3620533 - -12.4  -3.04398   TTCTTTCTGGAAAAG          GGCTGCCGAC ATCA GCCAGCAGCC           AGTGATTTACGTATT  84 32
        tuaE 3618976 .. 3618988 -  -4.9  -3.73402   ATACGTTTGATTAAA                TTCAT CAC ATGAA                TTTCTCCCTGTTTTT  58 59
        tuaF NONE
        tuaG NONE
        tuaH NONE
        tagO 3615079 .. 3615105 - -13.8  -4.60924   GAAATGCGGTAAAAA         TAAAACCCCTGG AAA CCAGGGGTTTTT         TGCGTTCATTAATTC 100 34
        yunG 3614578 .. 3614607 -    -5  -3.39434   AATGAATAAATTGAA       GGGGAACTCT TTATATATTT AGGGTTCCCC        TTTCTTTTTAAGCTA  54 38
        degS 3611432 .. 3611443 -    -3  -2.83822   TCTATTTTACAATTA                TCTT TACA AAGA                 CAGTGGAACTTTAAT  42 17
        degU 3610639 .. 3610658 -   -10  -5.07652   TCTGCCAAAAGAAAA            GACCTGCC TTAT GGCAAGTC             CATCTTTATCTCATT  93 31
        yviA 3609673 .. 3609694 - -11.7  -6.09133   CAGTTGAAAAAAAAA           TCTCCGTTT TGCA AAACGGAGA            TTGGCTTTTATACTG 100 33
       comFA NONE
       comFB NONE
       comFC 3607157 .. 3607167 -    -4  -2.62714   GGGAAGAAAAATGAT                 TTAG CTT CTAA                 TTAATGTATATGATG  45 15
        yvyF NONE
        flgM NONE
        yvyG NONE
        flgK NONE
        flgL 3603356 .. 3603374 -  -8.9  -5.40072   TTTTGCTGAAAAAAA             GCAACTC GGATA GAGTTGC             TTTTATCTTAAAAAG  95 28
        yviE NONE
        yviF NONE
        csrA 3602087 .. 3602107 -  -6.9  -6.20267   GCAAAAATAAAAAAA            TCCTCAC TTTTTTT GTGAGGA            TAATTTCGCAAGCAA 100 8
         hag 3600993 .. 3601014 - -10.9  -5.59564   ACAAATGTAAAAAAA           GACCTTGGC AAAG GCCAAGATC            TTTTTAAAATTAACG 100 35
        yvyC NONE
        fliD NONE
        fliS NONE
        fliT NONE
    BLi03775 3597806 .. 3597848 - -15.9  -5.70522   AATAAGAACAAAAAA TAACGGCATACACCTG-CAG AATC CTGACAGATGTATGCCATTA ATGGATGACATAAGG 100 23
        yvyD 3597021 .. 3597048 - -10.6  -5.15969   GGGGAACGGAAAAAA        TCCCCTCTGCGGA AGA TCCGG-GAGGGGA        CTCGATATATTTATT  93 36
        secA 3594350 .. 3594375 -  -9.9  -4.08216   TCAGCCGGTTCAAAA         TAAAAAGAGGC GTGC ACCTCTTTTTA          TTCTGTTCTTCCGCA  86 23
        prfB 3593172 .. 3593198 -   -13  -5.00616   TTTCCCCGCAAAAAA         GGCACATCCTCA CAA TGTGGATGCGCC         TTTCTTCAATTTAGG 100 36
        yvjA NONE
        cccB 3591719 .. 3591750 - -10.3   -5.7946   TTTTCAACAAAAAAA      GAACCTTTTTCAC CTGAAC GTGAAGAAGGTTC       TTTTCGCCTCCTGAC 100 54
        ftsE NONE
        ftsX 3589840 .. 3589855 - -11.8  -3.62535   TTAAACATGATACAA              CCGGCG AAAG CGCCGG               TTTAAACTTTTAAGA  89 27
    BLi03767 3588476 .. 3588506 - -12.7  -5.29445   TTTGAATAACAAAAA      GCCGATTCAGTCCA TCTC CGGAC-GAATCGGC       TTTCATTTTAAAGCG 100 33
        ycsA 3587274 .. 3587293 -  -9.2  -5.58454   TCCACAGCAAAAAAA            GCTGCCGG AGTG CTGGCAGC             TTTCGCTTATATGGT 100 32
        yvjB 3585712 .. 3585734 -  -9.9  -5.88565   CTGAGAATAAAAAAA           GTGAGGACA TCCCG TGCCCTCAC           TTTTTGTTAAACAGC 100 22
        yvzD 3584843 .. 3584881 -  -6.5  -2.98493   GGCACGAGGAAATGA   CGGGCGGCCGTTCAGGC GGGAT GCCTGAGCCGTCAGCCG   CAGAAACTTTCGTCA  56 169
        yvjD 3583485 .. 3583501 -  -6.5  -4.69549   AAGGCAAAAGCAAAA              GCGCC TGAAAGC GGCGC              TTTTTTAACATCGGT  80 40
        ywkF 3582964 .. 3582987 -  -4.6  -4.63928   ATATCAGTGCAAAAA          CGGCTTTTGT AAAC ACAAAAACCC           TCCTCACGTTTCTTG  69 136
        csbA 3582629 .. 3582642 -  -6.7  -4.05402   CCCGAAGCAAAAATA               CGAAC TAAA GTTCG                GTTTTTGTGTTTTCC  71 129
        uvrB NONE
       uvrA2 3577666 .. 3577688 - -15.6  -4.65895   TCGGCCATTGAAAAA           GCTGCCGACG TGA CATCGGCAGC           TTTTTCTTTACGGTC 100 33
    BLi03756 3577339 .. 3577350 -  -2.2  -3.73775   GGCATTTGTATGAAA                CACA GGTC TGCG                 GAGCCGGGCATCGGG  49 84
    BLi03755 3577095 .. 3577119 -   -10  -3.65199   AATCCGCTATTTAAA          GGTTCTGCTG AACAG CAGCAGCACC          CATATTTTAAACAGT  76 89
        yvlA NONE
        yvlB NONE
        yvlC NONE
        yvlD 3574696 .. 3574720 - -13.7  -5.75342   TCCGGGCAAAAAAAA          GAAGCCTGATG ATT CATCAGACTTC          AACTTATTTTCTGGA 100 29
        yvnB 3570623 .. 3570652 -  -7.3  -5.04601   GTGACAAACTAAAAA       GCATTTG-CTCCCT CTT AGGAAAACAAATGC       TTTTTGCGTTCGCAA  86 10
        hprK NONE
         lgt NONE
        yvoD NONE
       hprPe NONE
        yvoF 3564365 .. 3564392 -  -9.8  -4.44046   CTGATTGCAAATAAA        GGCCCCCGCT CTTTATTC AGCGGGGGTC         TCCAATCTTTTTTCC  90 10
        hisZ NONE
        hisG NONE
        hisD NONE
        hisB NONE
        hisH NONE
        hisA NONE
        hisF NONE
        hisI 3555960 .. 3555988 - -16.2  -4.11216   CCCCTACCGGGAAAA        CAACCAAAAGGC CAACC GCCTTTTGGTTG        TATGCAGTGTGCTTA 100 38
        yvcD 3553678 .. 3553704 -  -3.8  -4.84311   GCTCACATAATAAAA        CAGGC-TGAAC AATGAA GTTCACACCTG         TTTCTATAGATGCTC  71 29
        trxB 3552461 .. 3552485 -  -7.2  -5.86465   AATAAGACAAAAAAA         GGACACGGATA AGAT CATCCGTG-CC          AATAAAATTCATTAT 100 131
        yvcI NONE
        yvcJ NONE
        yvcK NONE
        yvcL 3548875 .. 3548885 -  -5.4  -3.38046   TCCCTATTTTAAAGA                 GACA GAT TGTC                 CTGAACGCAGCTGCT  56 3
         crh 3548568 .. 3548590 -  -9.2  -4.99861   TATCAATGAGAAAAA           GCCAAACCTC ATA AAGGTTTAGC           TTCTTTCTCTTGAAC  90 11
        yvcN 3547717 .. 3547747 -  -3.1  -4.82128   GGATGAAACAGAAAA       CGAGCGGGCGCTT CAGAC AGGCGTCCGCTTA       TATTAATTGATGCAG  67 53
        ydfE 3545147 .. 3545173 -  -6.6  -4.62783   GATGTATTTGAAAAA         GAGCCGATTG AAAAAGA CAATCCGCTC         CTAAGCCTTTCCAAT  77 183
        yvdA NONE
        yvdB 3541681 .. 3541711 - -15.5  -4.87892   GCCCAATAAAAGAAA       CCGCCTGCTTCAG TCCGG CCGAAACAGGCGG       TTTTCTTGGTTATGT 100 35
        yvdD 3539620 .. 3539640 -   -14  -4.77986   GTAAACAGCCAAAAA            GCTGCCGG AGTCA CCGGCAGC            TTTTTTTTACTCCAA 100 73
    BLi03709 3538445 .. 3538465 - -11.9  -5.63517   GCTCGAAACAAAAAA            CCCGCATCA TCA TGATGCAGG            TTTAGATAATACGGA 100 14
    BLi03704 3533138 .. 3533155 -  -4.8  -5.49568   AAGGCAAAATAAAAA             GGCTCC ATTACG GAAGCC              ATTTCCCCCCCCATG  87 15
    BLi03703 3531300 .. 3531326 - -15.3  -5.83211   TATTAAAACAAAAAA         TAAGACACCGG TTTAG CCGGTGTCTTA         TCAATCTGACGATTT 100 26
    BLi03702 3530292 .. 3530315 -  -3.2  -2.73124   TGGCATTCTTGAAAC          CTCCCTAT TTTGATTG ATAGGAAG           CAACCATTTTTTCGA  43 6
    BLi03701 NONE
    BLi03700 NONE
        pdxA NONE
    BLi03698 3525824 .. 3525838 -  -2.8  -2.90992   AACGCTTTCAAATCA               TGATGC AGG GCATGA               ATGAAAACACATTCA  42 38
    BLi03697 3524471 .. 3524490 -   -15  -4.61566   TTTTAAATGAGAAAA            GCCCGGCT TATG AGCCGGGC             TTGTTCCTTATACTT 100 33
        yveK NONE
        yveL 3521158 .. 3521208 - -13.6  -2.52896   CTACCTCCTAATGTA TCTTTCTAGCTGATAGGATCTTTC AGG GCAAAATCCCATGAGCTAAAAAGA TACGGGCGATTTTCA  91 216
        yveM NONE
        yveN NONE
        yveO NONE
        yveP NONE
        yveQ NONE
        yveR NONE
        yveS NONE
        yveT NONE
    BLi03684 NONE
        yvfC NONE
        yvfD NONE
        yvfE NONE
        yvfF 3506898 .. 3506922 - -10.8  -5.59357   AGCATAGCAAAAAAA         CCGCCTG-TCA TACG TGAACAGGCGG          TTTTTCTGCTTCTGT 100 8
        sigL 3505261 .. 3505285 - -10.7  -5.02074   TGATCCCGTAAAAAA         GCCG-CCGGC GCTCGT GCCGGACGGC          TTCTTTATTGATATC  93 30
        yvfI 3502624 .. 3502637 -  -5.2  -3.34517   ACTGCTGCTTAAATA               GCCG GCTCGT CGGC                TTGTTTCGTTTCTTC  54 5
        yvfV NONE
        yvfW NONE
        yvbY 3499522 .. 3499545 -  -7.6  -5.55769   TCGCATAATAAAAAA          GATTAGC-TCA GTA TGAAGCTAATC          TTTTTGCTATCGATA 100 42
    BLi03672 NONE
    BLi03671 3497462 .. 3497479 -  -9.9  -4.18018   GCCCCTTATGGAAAA             CGCCTTT ATTC AAAGGCG              TTTTTTTTGGTCGTA  89 159
        yvbW 3494934 .. 3494957 - -16.8  -4.92314   ACTAATGTATAAAAA          GCTTGCCTCC GCTG GGAGGCAAGC           CCTTTTTTAAGAAGC 100 32
       yvbT2 3493779 .. 3493806 -  -7.7   -5.1861   CTTACCAGCAAAAAA        GCAACGG-GCGG TTTTT CCGTTCCGTTGC        TTTTTTGCGTTTATC  91 36
        cggR NONE
        gapA 3491246 .. 3491272 - -10.2  -4.70659   GCCGATATGGAAAAA         GGGAAAGGGA GTGTGTG TCCCCTTCCC         TTGTCCGCTTTCATT  93 87
         pgk NONE
        tpiA NONE
         pgm NONE
         eno 3486303 .. 3486330 - -17.8   -4.2349   CTTTCACATTTAAAA        GAGGTTGGCCGC ATCT GCAGCCAACCTC         TTTTTTATGCTTACT 100 36
       yoaZ2 NONE
       yoaZ1 3485196 .. 3485217 - -10.9  -4.03909   CATATACTAAAAAGA           CCGAAGTGC TCCA ACACTTCGG            CTTGTACAAAAAGCC  88 381
    BLi03657 3483307 .. 3483334 - -10.7  -5.52384   GCCGCATCAAAAAAA        GCCAAACGAAT GCGCTG ATCCGTTTGGC         TTTTTTGATCATTTT 100 34
       yvbJ2 NONE
       yvbJ1 3481415 .. 3481439 -  -8.6  -4.28774   TTAGTGAATTGAAAA          GCCTTTTTCC ATTGA GGAAAAGGGC          TTTTTTTTTATTCTA  82 33
        yvbG 3479792 .. 3479810 -  -3.1  -6.02919   TCATAAACAAAAAAA             GCTGC GAAGACTAA GCAGC             TTTTTTGCATTTCCT  90 44
       opuCA NONE
       opuCB NONE
       opuCC NONE
       opuCD 3475502 .. 3475531 - -10.1  -4.98255   CGCCAATCATAAAAA       GCCGAATTTC-CCT TTT AGGAGAAGTTCGGC       TTTTTTCGGCTGCCT  93 40
        yvzC NONE
    BLi03644 3473785 .. 3473802 -  -4.8  -5.72616   AGGTATACAAAAAAA             GAGAGC GGCTCT GCTCCC              TTTCCTGCGGAATAT 100 51
        secG 3473390 .. 3473411 -  -4.4  -4.93696   GGCAAATAGGAAAAA           GGCCTGAC TTGAAC ATCAGACC            TCATGCTTCATTGTC  74 41
        yvaK NONE
         rnr NONE
        smpB 3469537 .. 3469550 -  -3.7  -3.71672   TTGGATGAAAAGGAA               GCCGG ATCA CTGGC                TGCATCACTATTATA  54 113
    BLi03638 3466034 .. 3466059 -  -7.7  -3.48395   ATCTTTTTGATACAA         TCCACGTT-CTC GAC GAGCAACGTAGA         GTTTATGTATCATGA  68 35
    BLI03637 NONE
    BLi03636 3464120 .. 3464130 -  -2.6  -3.22849   GAATTAGAGGAAAAT                 TTAA CTC TTAA                 CGATGGCGTCACTTT  45 333
    BLi03634 3463699 .. 3463709 -  -2.4  -3.01765   ATATTCCAAAGGATA                 TCCG TAA CGGT                 TGATCTCCGTGATCA  42 56
    BLi03633 NONE
    BLi03632 NONE
    BLi03631 NONE
    BLi03630 3461348 .. 3461370 -  -7.7  -4.56775   ATTCCCCTTTAAAAA           CGAGGGAGC TATAC ACTCCCTCA           TATGTGTTTTTTATG  82 42
    BLi03629 3458886 .. 3458898 -    -2  -3.77241   AAACCGTAATTTAAA                TAGA CACCT TCTA                TAATTAATTTTTATA  49 36
    BLi03628 NONE
    BLi03627 NONE
    BLi03626 3457154 .. 3457172 -  -4.4  -2.73483   ACCCCATTTTAAGCA             GCCGCGCT TTA AGCTCGTC             CTTTTTCCTTTCACA  47 64
    BLi03624 NONE
    BLi03623 NONE
    BLi03622 3455171 .. 3455198 - -11.4  -5.47821   ATTCATTCAAAAAAA        CAAGAAGCATCC TTCA GGATACCTCTTG         AAAAAAGGGGTAATT 100 506
    BLi03620 3453590 .. 3453601 -  -2.2  -2.93701   TCTATTAAAAAAATT                GCAA TTTT TCGC                 TTGTTTTTTTCACCA  42 3
    BLi03619 NONE
    BLi03618 3451345 .. 3451357 -  -4.1  -2.87931   CTCACCCCCTACAGA                CTGAA AGA TCCAG                ACTGAATATAAGCGT  46 6
    BLi03617 NONE
    BLi03616 NONE
       clpP2 3449142 .. 3449165 -    -9  -5.61596   AGTGGCATAAAAAAA          GAACCCTTAA AGAT TTAAGAGTTC           AAGTTTCATATTGAT 100 8
    BLi03614 NONE
    BLi03613 NONE
    BLi03612 NONE
    BLi03611 NONE
    BLi03610 NONE
    BLi03609 NONE
    BLi03608 3445328 .. 3445342 -  -5.7   -5.1287   GTTAGATTTAAAAAA               GAAGC ATAGA GCTTC               CCTTTATACTGTCTT  81 29
    BLi03607 3444764 .. 3444783 -  -7.1  -5.29385   AACTCAACGAAAAAA            GACCGGC GATAAA GCCAGTC             TTAGAAAAATATTTG  90 172
    BLi03606 NONE
    BLi03605 NONE
    BLi03604 NONE
    BLi03603 NONE
    BLi03602 NONE
        yomQ 3433828 .. 3433842 -  -4.9  -5.48213   GAGGCAAAATAAAAA               CACCC TTATT GGGCG               CTTGGCATTCCTAAA  87 195
    BLi03600 NONE
    BLi03599 3433204 .. 3433221 -  -9.1  -5.63517   GTTTTAAATAAAAAA             GGCTGCC AGCC GGCAACC              TCATTTCGTTAACCC 100 26
        blyA 3432066 .. 3432083 - -11.3  -3.41989   ATTTATAAAATCTAA             GCCCTCT TGAA AGAGGGC              CTTTTGATTACTTCA  85 33
    BLi03595 3428823 .. 3428845 -  -5.7  -5.42259   GCATTGCCAAAAAAA           GTTCCTTTT CAAAT AAAAAGAAC           TTTTTTTGGAGCTCA  89 38
    BLi03594 NONE
    BLi03593 3427790 .. 3427803 -  -9.5  -5.08824   GTTTCATTTAAAAAA               CCCCC ATTT GGGGG                TTTTTATTGTGCATA  93 345
    BLi03592 3426509 .. 3426552 -  -4.2  -4.96848   GTGCCCATAGAAAAA CACCCTCCTAAGAATCATATT GTATT AATACGATTC--AGG-GGGTG TTTTTTCCTTGTCTC  71 65
    BLi03591 NONE
    BLi03590 3425125 .. 3425136 -  -5.8  -4.12279   TAAAGTCAAAGCAAA                CAGC AAAG GCTG                 GGGAATTTTCATTCT  66 228
    BLi03588 3424358 .. 3424378 -  -6.9  -6.28401   CAAAAAACAAAAAAA            CCACCAT CATATGT ATGGTGG            AGACGGTGGGAGTCG 100 325
    BLi03586 3423799 .. 3423816 -  -2.6  -5.79588   TGAAAAGCAAAAAAA             GGTAGG TATATC CCTTCC              AGGGATTTACGAAAA  90 101
        yvrI NONE
    BLi03576 3419381 .. 3419397 -  -2.3  -3.95852   ATTCCATTAATCAAA              TGTTAGA AAT TTTAACA              CTTCCGGCGGCTTTA  51 61
        ybfQ 3418156 .. 3418188 -  -9.2  -5.55769   TTTCAGAATAAAAAA      GGAACGCCCCGA TTTTTCAGG TCAAGGCGTTCC      TCCATTCAATCCGAA 100 105
        acpD 3417303 .. 3417331 - -14.7  -5.18866   CTTAAACAAATAAAA        CAAAACCGCGGAT ATG ATCCGCGGTTTTT        TCAAAAAGTCCTGCC 100 26
    BLi03571 NONE
    BLi03570 3414846 .. 3414877 - -12.4  -5.96521   AGCAAGCAAAAAAAA      GCATATGATGCAGA AAGA TCCGCAGCATATGC       TTGCCCTCATACTTG 100 32
        yvnA NONE
    BLi03568 3413534 .. 3413563 -  -8.7  -3.54129   GATAGGCGCGGCAAA       TCGCGATCCT-GAA GCG TTCGAGGATCCCGA       CAAGTTCAACATTCA  69 278
        yvmA 3410081 .. 3410105 -  -9.2  -4.86621   ACCTGTAATCAAAAA          GCTGCCCGGC TTAAG ACCTGGCAGC          TTTTTTGTTTGGTTC  90 11
        yuxG 3406412 .. 3406429 -  -8.3  -3.57144   CTTTGTATTCTGAAA             GGGCGGC CGAA GCCGCTC              CTTATCAATTACCTT  72 34
    BLi03560 NONE
        xylA NONE
        yulC NONE
        yulB 3402439 .. 3402450 -    -3  -4.07568   CGCCTGTTTTTAAAA                TCAA GTGC TTGA                 GAAGTTTTGTTTCAG  55 37
    BLi03556 3401787 .. 3401818 -  -9.4  -5.42862   ACATGTCTAAAAAAA      GAGACAACCCCGAA CTGC TGCGGGGTCATCCC       TGCATATTATTTGTT 100 32
        yvgZ 3401356 .. 3401366 -  -4.6  -2.84634   TTTTATATTACCATA                 CCCC TGT AGGG                 TATTTCAAGAAAACG  48 58
        yvgY NONE
        yvgX 3398441 .. 3398464 - -15.4  -5.13344   ATACTAATACAAAAA          GCCGGATGTT CTTT AACATCCGGC           TTTCTCAGCAATTCA 100 184
        yvgW NONE
        bdbD NONE
        bdbC 3378717 .. 3378737 - -12.7  -6.08342   TAAGAAATAAAAAAA            GAGCATTGT CAG ACAATGCTC            TTTTTACTCGTCTTT 100 29
    BLi03536 3377809 .. 3377834 -    -6  -3.84451   TTTTCGAAAGGGAAA         GCGGAGGGCG GGCACA CGCCATCTGC          ACGTATACATTTTTC  64 340
        yvgT 3376754 .. 3376782 - -12.6  -5.16206   AAATCAATATAAAAA        GCCGATTTTTCA ATCAA CGAAAAATCGGC        TTTTTTCTATTCAGC 100 36
        yvgS 3374268 .. 3374294 - -18.2  -3.12874   ATATATATGATGGAA         GAAGAGAGTGAC GGC GTCACTCTCTTC         TCGTGTACATATCAT 100 15
        ydhR NONE
        yvgN 3370573 .. 3370596 - -15.4  -5.05505   ATGAGAAATGAAAAA          TCCCGGGTTT ATAA AAACCCGGGA           TTTTTTTATGATTAT 100 37
    BLi03524 3365724 .. 3365743 -  -8.6  -6.09196   TTCAAAATAAAAAAA            GCATGAAC AAAA GTCCATGC             TTTGGTTAAACATAC 100 388
        yvsH 3364204 .. 3364237 - -11.1  -4.90266   GGCAGGAATCAAAAA     GCCAGCC-GATCTTCC GCT AAAAGACCCGGCTGGC     AAAGAGCTTTATCAC  93 37
        fhuB NONE
        fhuG NONE
        fhuC 3361114 .. 3361134 -  -9.8   -5.8187   CATGGAATAAAAAAA            CAGACATC TGTCC GATGTCTG            TCCAGATTGTTGACA 100 76
        yvrH NONE
        yvrG 3358434 .. 3358462 -    -9  -4.66537   TTTCTCAACATAAAA       GAAGCCTAAAGGC AATA ACCTTT-GGCTTC        TTCTTTTTCATACCG  89 42
        uxaC 3356852 .. 3356864 -  -4.8  -4.72986   TATTTCCATGAAAAA                GCAG CTCCT CTGC                TAGCCAATTTGTGAA  74 42
        yjmB NONE
        exuR NONE
        uxaB NONE
        uxaA NONE
    BLi03511 3350006 .. 3350027 - -13.1  -5.45802   GCGTTAAAAGAAAAA           TCCTCTGCA TGTC TGCAGAGGA            TTTATGTTTAGGCTT 100 33
    BLi03509 3348197 .. 3348218 - -14.5  -3.76952   TCGATTTAACCGAAA           TCCTCTGCC GGTC GGCAGAGGA            TTTTTTCCTTTTGGT 100 40
        yvrC NONE
        yvrB NONE
        yvrA 3342966 .. 3342981 -    -9  -6.04419   AAAACAATAAAAAAA              CCTGTC AAAA GACAGG               TCAATTTAATCTTTT 100 31
    BLi03503 NONE
    BLi03502 3340499 .. 3340531 -  -2.7  -4.15328   AACTTAAATCATAAA      TGATGCAATATAGGG ATA CCATTCATTTCATCA      AGTGCCGCGCGCGCT  57 393
    BLi03501 3339955 .. 3339983 - -11.1  -4.91873   TATATGAACTAAAAA        GAAGAGCCTCC TTAATCG GAAGGCTCTTC        TTTTTTTATGCATGC  93 31
        yvqK 3338361 .. 3338386 - -13.4  -4.91511   AGTTTACGACAAAAA         GCCGTTTTCC CCTGCC GGAAAACGGC          TTGATTTGATCAATC 100 80
    BLi03498 3337311 .. 3337338 -   -15  -4.82901   CCGCTCGCATAAAAA        GACCGCTCATCTC AGC GAGA-GAGCGGTC        TTTCTGCAGGTTGCC 100 44
        yvqI NONE
        yvqH 3336070 .. 3336086 -  -9.4  -3.44553   TCAAAAATTGCATAA              GGGGCT GTGAG AGCCCC              TATTCGTTTATGCAT  77 33
        yvqG NONE
        yvqF NONE
        yvqE NONE
        yvqC 3332631 .. 3332650 -  -6.4  -4.59853   GGAACGGCTGAAAAA            CGGCTTTC TTGA GAAAGCTG             TTTTTTGTTTGATCA  77 38
    BLi03487 NONE
        fumC 3326776 .. 3326798 - -14.9  -5.08255   ATCCGCAAAACAAAA           CCGGCTGCA ATGCA TGCAGCCGG           TTTGTTGATTATGCT 100 34
    BLi03484 3325018 .. 3325034 -  -5.9  -4.31329   TGAAAAACTTGAAAA              GAAAATC AAG GATCTTC              TTTATCTGACAAAGC  72 516
        yvtA 3321849 .. 3321868 - -13.6  -4.90136   AAGTAATATGAAAAA            GCCATGGC GTTT GCCATGGC             TTTTATTTATGATTT 100 32
    BLi03478 3319103 .. 3319125 - -11.3  -5.95539   GGGCAAATAAAAAAA          CG-GCCGGCT TGTG AGCCGGCTCG           CCTCTTCCCTTATCA 100 43
        yusX NONE
        yusW 3316692 .. 3316716 - -15.9  -5.27477   ATCTTAAGCAAAAAA          GAGCATTTCCA GTT TGGAAATGCTC          TTTTGTTTATTTTCC 100 32
        yfiZ NONE
        yfhA NONE
        yusV NONE
    BLi03471 NONE
        yusU 3311658 .. 3311681 -  -9.7  -5.80003   TCAATAAACAAAAAA          TAAGCAGAG GAATCT CTCTGCTTA           TTTTTTCTGATTAGC 100 23
        yusL NONE
        yusK NONE
        yusJ 3305194 .. 3305213 - -10.7  -3.92602   TTAACAGCTCAGAAA            GCCCTGC ATTAAA GCAGGGC             TTCTCGTTTAAACGA  86 33
        yusI NONE
        gcvH NONE
        yusG 3303982 .. 3304001 -   -10  -5.42259   TTACTTGTAAAAAAA            GGCAGTGA ATAT TCACCGCC             TGACTTGATTAACAC 100 34
        yusF NONE
        yusE NONE
        yusD 3302460 .. 3302487 - -14.2  -5.32565   CAATCAACGAAAAAA        GCCTTTCTGCAC ACAT GAGCAGAAAGGC         TTTGGAAAAGTCTGG 100 338
        yusC NONE
        yusB NONE
        yusA 3299827 .. 3299850 - -12.5  -5.10077   AAATACGCGAAAAAA          CCCCGGTTT TCTCCG AAACCGGGG           TGTTCTTTCATTTAC 100 37
        yurZ 3299067 .. 3299086 - -12.2  -3.45032   TAAGAACATGGAGAA            GGACGGAT CGGC ATCCGTCC             CCCTCGCGTTTTATC  89 326
        czcD 3297968 .. 3297980 -  -3.3  -4.77567   ATTGGGACAAGAAAA                CTTCC CGG GGCAG                AAAAGCGGAATTTAT  67 76
        yurY NONE
        yurX NONE
         csd NONE
        yurV NONE
        yurU 3292489 .. 3292506 -  -3.4   -3.9793   AGCTAAAGAAAAAAC             CGCAGA TACATT TCTACG              CCTTTTAGAAAATCG  56 133
        rapI 3290965 .. 3290975 -    -4  -3.50854   ATAATAATCAAGTAA                 TCAA AAT TTGA                 GGTTTTAATAATGCT  52 99
    BLi03445 3290077 .. 3290087 -    -4  -3.50302   CCATCATAAAAGAGA                 TCAA TGC TTGA                 TGACAATGTAGCGCT  52 15
    BLi03444 NONE
        yurR 3287959 .. 3287981 -  -9.2  -5.72254   GTAAACAAGAAAAAA           GTTCACTCGA AGC TAGAGTGAAC           TTTTTTCTGCACGTT 100 44
        pucC 3286679 .. 3286693 -  -4.9  -5.83226   AATTGAACAAAAAAA               GCGCC TGCTC AGCGC               TCTTTTTTCAAACCT 100 292
    BLi03438 3283054 .. 3283069 -  -8.2  -5.63517   TGGGTAAATAAAAAA              GCGGAG ATTC CCCCGC               CTTTTTATCCATTTA 100 38
         blt 3281685 .. 3281702 - -12.7  -5.31275   TTTCACCATAAAAAA             GCCGGCA TATG TGCCGGC              TCCCTTATACTTTTT 100 30
        yurH NONE
        yurG 3277216 .. 3277233 - -11.3   -5.9873   TCATCACAAAAAAAA             CAGCCTG ATCG CAGGCTG              TTTTTCTGCACTAGT 100 138
    BLi03433 3276471 .. 3276502 - -18.2  -2.90508   GAACTCACACAACCA      CAGAAAAGCAGGCC TCTC AGCCTGCTTTTCTG       GATTTAATGCTCTTG 100 139
        ymcC 3275197 .. 3275216 - -13.6  -4.87626   CTTGAACATGAAAAA            GAAGCCGG ACAT CCGGCTTC             TTTTAACGGGCTTTC 100 28
        yunF NONE
        yunE NONE
        yunD NONE
        yunC 3271578 .. 3271616 -  -8.3   -4.4078   TCTTCGCAAGCAAAA  TCCCCCCTTACA-TCACA AGTG TATGCTTGTAAGAGGGGA   TATACGATTCAATCA  85 48
        yunB 3270761 .. 3270787 -  -8.1  -5.40072   GCCGCGCGAAAAAAA         GCATTCTGC CTGATGTTT GCAGAATGC         CTGGAAATCATTACT  93 36
    BLi03425 NONE
    BLi03424 3268922 .. 3268962 - -10.7  -5.63517   CTTCGAAAGAAAAAA  TAAAAGACATCCCTATT TCAAAAG AATAGGGATGTCTTGCA  CTTTAAGAGGTTAGC 100 36
        lipA 3266759 .. 3266779 -  -9.7   -5.4593   TGAAAATAAGAAAAA            CGCCAGC GCATATG GCTGGCG            TTTTTTCATCCAATG 100 41
        yutD NONE
        yutE NONE
        yutF 3264450 .. 3264472 - -13.6  -5.54894   AAGCCATTAAAAAAA           CACTTGTCTT TAA AAGACAAGTG           TTTTTTGCGTTAGAC 100 35
        yutH 3262763 .. 3262796 -  -7.6  -3.70742   AAAATGTTAACAGAA     GAAAAGAACACC GCGAAGCTAT GGTGTCCTTTTC      AGCCAATTGACAGGC  68 10
    BLi03415 3261695 .. 3261724 - -10.8  -4.63486   ATTTTTGTAAGAAAA       TCTTCCGAGCCGC TCAGG GCAGC-CGGAAGA       AACGTCAAATCTCGG  91 30
         hom NONE
        thrC NONE
        thrB 3258196 .. 3258210 -  -3.5  -5.96894   AGGCAAACAAAAAAA               GAGCC GAAAA AGCTC               TTTTTTCGTTAAACA  90 34
        yuxL 3255923 .. 3255941 -   -16  -3.36671   ATTTTAATTTGAGAA             GGCTGCCG TAA CGGCAGCC             TAAATTGTTGACAAA 100 235
        yuzD 3255124 .. 3255151 -   -20  -5.49579   TCATAAAAAATAAAA        CAGCAAGGGGCA TGTC TGCCCCTTGCTG         TTTATCATGCAGGCT 100 30
        yraG 3254517 .. 3254535 -    -3  -4.41494   CATGCCGAATGAAAA             GCGGATGC ACG GCATCATC             TTCTTCCCTAAATGG  62 269
    BLi03406 NONE
    BLi03405 3252633 .. 3252648 - -11.8  -5.60993   GCTTTCATAAAAAAA              GCGCCG CTGG CGGCGC               TTTTCGAAGAGAGCT 100 75
        ydhG 3251766 .. 3251780 -    -7  -2.80236   AATTCAAGCTGAAAG               GCGTCC TCG GGTCGC               TCGGCAAAAAAGCCG  57 243
        yuzB 3250290 .. 3250311 -  -5.1  -5.14563   CTTTGCATGAAAAAA           CGAGATCAC CAAG ATGACCCCG            TTTTTAAATGAGTTC  79 29
        yutK 3248900 .. 3248935 - -19.3  -2.87132   CCCGTTTTTCATACA    TAAAAGCTCCCTGCA TTCATT TGCAGGGAGCTTTTA     TCATGTTATCCGATA 100 31
        dapF NONE
        yutM 3247445 .. 3247492 - -16.6  -3.46602   TCCCCCAGACCATAA TAAAACGCCTTTTCATCACGATG AAG CATCGAGATG-AAAGGCGTTTTT TTCATTGCATATCGT 100 51
        yxbD 3246772 .. 3246795 -    -9  -4.07618   TGTGCAACAAGGAAA          TGATA-AGCGG AAG CCGCTATATCA          CCTCTATCACCAACA  78 173
        yumB 3243540 .. 3243561 - -11.6  -5.27938   AGCCTGAAATAAAAA           GCCTGCAG AGGAAG CTGCAGGC            TTCAGCGTGTCGACA 100 156
        yuiA 3243248 .. 3243259 -  -2.2  -3.63895   GTCAATCATTGGAAA                GCTG TGAT CAAC                 GGTCTTTTCCTGTTC  49 21
        yuiB 3242837 .. 3242858 -  -5.1  -5.47399   TTAACCGCAAAAAAA           CCCTCTCCC TTGA AGAAGAAGG            CTTAAAACATTTGAT  87 27
        yuiC 3242028 .. 3242052 - -11.6  -5.72207   TGTAAAGCAAAAAAA          CGTTTAAGAC GCCAG GTCTTAAACG          TTTTTTCTTATTCTT 100 33
        pepA 3239858 .. 3239877 -  -8.6  -5.60993   TTTTCCATAAAAAAA            TCCCCTTC TAGC AAAGGGGA             TGAAAGACTACAAAT 100 33
        yuiF 3238379 .. 3238399 - -11.2  -5.82281   AAACATAGAAAAAAA            TTCCCCTC GTTTT GAGGGGAA            TTTTTTTAAAGAACA 100 31
        yuiH NONE
    BLi03383 3236733 .. 3236763 - -12.6  -5.56568   ATAGCATCAAAAAAA       CAGAGCCTCGGAAA ATA TGCCCGAAGCTCTG       TCTTTTTTTTATGAT 100 34
    BLi03380 3232609 .. 3232631 - -15.6  -5.03314   CCTATGCGCAAAAAA           GCCCGCCTCT CTT AGAGGCAGGC           TTGTCTTGATCAGCC 100 35
    BLi03379 3232013 .. 3232030 -  -2.7  -2.76261   TTCTAATCTGTAAAT             TAGCC GCGGATTT GGCTA              GCGATGTCTTGGTCA  42 7
        yukD NONE
        yukC NONE
        yukA NONE
        yueB 3222764 .. 3222802 - -16.2   -4.1899   CGATCGGAGTGAAAA   GAAAGAAGGAGAGCATGA CTG CCATGATCCCCTTCTTTC   CCCATTTCGCATTAC 100 37
        yueC 3222282 .. 3222296 -  -3.4  -3.82321   CAGCCAACCAAAAGA               CAGCCG CAC CGACAG               CACCTTACAGAACCT  54 65
        yueD 3221420 .. 3221445 - -11.3  -5.72622   TTGATAAATAAAAAA         CAAGCACAATCG ATT CGAT-GTGCTTG         TTTTTTTATTTTTTA 100 38
        yueE 3220701 .. 3220717 -  -4.4   -4.7254   ACCTTTCAGGAAAAA             CGGC-AG ACAA CTCGCCG              TTTAACAGGACGATC  71 100
        yueF NONE
        yueG 3216083 .. 3216111 - -12.5  -5.34555   TTATACTATAAAAAA        GAAACAGCCTCTT TAA AAGAGGCTGTCAC        AGGTTCAATGACTGG 100 22
        yueH 3215767 .. 3215785 -  -6.7  -4.26076   GTATGCCCACGAAAA            CAGCGGGC ATGA GCCCG-TG             CTACATTTCGGTCAC  73 26
        yueI 3215244 .. 3215285 -  -5.2    -3.557   AAAAAACAAAAACCA CGGG-TTCGGGAC-CGCCTT GCGG AAGGCGCGTGCGAAAACCCG CACCTCATCTCTTGT  56 30
        yueJ NONE
        yueK 3213001 .. 3213026 -  -7.7  -4.74706   CTTAATATTGAAAAA         CAGATAATCCC CGAA GAAATTATCTG          TTTCAATCCCCAGTT  84 66
        yuxH 3211637 .. 3211662 -  -9.7  -5.78622   TTAGCGCAAAAAAAA         TTCCGGTCCCT AAGA AGGAGCCGGAA          TTTTTTTATAAGAGC 100 31
        degQ 3210630 .. 3210648 -  -8.2  -6.02914   TGCACACAAAAAAAA             GACTTGTC TGA AACAAGTC             TTTTTACGAGGTTTT 100 29
        comQ NONE
        comX 3209410 .. 3209422 -  -2.7  -3.39856   TAGATAGTTAAGGAA                GAATT TTA AATCC                AAAATCCTCCTCCAC  46 18
    BLi03357 3208163 .. 3208206 -  -4.2  -4.96848   GTGCCCATAGAAAAA CACCCTCCTAAGAATCATATT GTATT AATACGATTC--AGG-GGGTG TTTTTTCCTTGTCTC  71 43
    BLi03356 NONE
    BLi03355 NONE
        comP 3205731 .. 3205746 -    -9  -5.37043   ATTTTATAGAAAAAA              CTTGGC GGAT GCCAAG               CAAAAATGTTAACTA  95 45
        comA NONE
        yuxO 3204599 .. 3204627 -   -14  -4.87665   TCCTATTTATAAAAA        GAAAACTCGCCC CTAAC AGGCGAGTTTTC        TTTATGTTTACGATG 100 33
    BLi03343 3198314 .. 3198340 -  -5.1  -5.89659   ATAAAAAAACAAAAA         GGAGTCTGATC TATAC GATCGGATTCC         TTTTTTGTTTTCAGC 100 36
    BLi03341 NONE
    BLi03340 3194936 .. 3194948 -  -7.7  -3.15008   CTGTAGAAGAAATGA                TCGGA CGA TCCGA                GATCGTGAACCGCTA  62 520
        yufK 3189883 .. 3189914 - -13.1  -5.67063   TTTATCATAAAAAAA     CCGGAGCCGCCGGAC AAAC GTCCG-CG-CTCCGG      TTTTTTGCATGGCTC 100 39
        kapD 3185343 .. 3185365 - -12.1  -4.06419   TTCCTGCACAAATAA           CCCAATCTG TTTGT CAGATTGGG           TTTTTTATGTGGCGT  91 30
    BLi03327 3184623 .. 3184635 -  -4.7  -4.07568   CTCTCTGTTGTAAAA                GACGG ACT CCGAC                GTCTGAAGACCGCTT  61 75
    BLi03325 3182883 .. 3182898 -  -3.9   -3.9941   TTGTCGATAAGGAAA              GCCGC AGGCTA ACGGC               CGGCTTTTCCCCGCT  59 18
        yugE 3182529 .. 3182542 -  -9.5  -5.82172   ATGAACATAAAAAAA               CCGCC GGTT GGCGG                TTTTTAAATTCTGTT 100 40
        alaR NONE
        alaT 3179740 .. 3179780 -  -9.9  -3.63266   AAAACCGAGTTGAAA  GGGGAATACTAAAGAAC AACTAAG GCTTTCTAGTATTCCCC  CCTTATGTTGATGCG  79 63
        yugI 3178998 .. 3179015 - -12.7  -5.41746   AATGCGTTAAAAAAA             CTCCGGC TTTT GCCGGAG              TTTAAGATTGTTGAC 100 235
        yugJ 3177408 .. 3177439 - -12.4  -4.35992   CATAACAATAAACAA      CGGCTCAAGGAA TGGCGGTT CTCCTTGAGCCG       TCAAGAAATCTTATA 100 36
    BLi03315 NONE
         pgi 3175767 .. 3175796 - -14.4   -4.4773   TCATACGAATTAAAA       CAGCCTCCGGGAC AATAA GTCC-GGAGGCTG       TGTTTTTTCAATTAT 100 37
        ydfR NONE
        yugN 3173356 .. 3173366 -  -2.4  -4.58395   CGGACCTTTTAAAAA                 CGGC GAT GCTG                 CAGCATTTTCTCATT  63 262
    BLi03307 NONE
        yugP 3171146 .. 3171169 -  -9.6  -5.50499   GGATATTCAAAAAAA          GCCCTTACCA AATA TGGTAAGGGG           CCACCTCCTTAAAAC 100 47
        yugS 3169826 .. 3169847 - -13.7  -5.28481   CATCGAACTAAAAAA           CAGCCGCGG CCAA CCGCAGCTG            TTTTTAAAAATCCGT 100 29
    BLi03304 3168850 .. 3168876 - -15.3  -4.21141   TTGGAATAAATTAAA         CACCGCTCTTT TTGCG AAAGAGCGGTG         CAAATCCATCAGCGG 100 34
        yugT NONE
        yugU NONE
        yrpB 3163871 .. 3163884 -  -5.9  -3.03124   TTCGATCCCTCAAGA               CCGCA GTGG CGCGG                AGAAAATGCTATTTT  53 186
    BLi03297 3161190 .. 3161208 - -10.3  -5.20154   ATAGAACTGAAAAAA             GAGGCTG ACCAG CAGCCTC             TTTTCATCAAATCTT 100 32
        mcpA 3159055 .. 3159075 -  -8.3  -5.73672   AAATAACTAAAAAAA            CATCCGG AGGAAAA CCGGATG            TTTTAAAGCTATTCA 100 34
    BLi03295 3156940 .. 3156961 -  -7.2  -4.07568   TTTTCCCGGGCAAAA           GGCTGCCG GATCGG CGGAAGCC            TGATGTTTAGTCAAT  73 32
        yraA 3156271 .. 3156304 - -10.4   -3.7829   ATCACATGTAGCAAA    TGAGCCGCCCCGGCTC GAAT GAAC-GG-GCGGCTCA     TCTGTTTTAGGACTG  80 32
    BLi03292 3155063 .. 3155085 -  -2.6  -3.45231   CCACATATGCAAAGA           GTCCATGGCG ATC CTCCATTAAC           GTTGGTTTTATAAAT  48 33
        yubA 3153904 .. 3153919 -  -3.2  -3.21034   TATTTATATTAAAAG              CCGATT ATGC AAGCGG               GATTCAGACTTCTTC  46 29
        uppP 3152978 .. 3152999 - -13.1  -4.79352   TTACCCATAACAAAA           CCGATTTCC AGCC GGAAATCGG            TTCGCATTTTCACTC 100 41
        ykoQ 3152032 .. 3152061 -  -8.6  -5.85425   GAAATAAATAAAAAA       GAGACTGATGCA AAAAAA TGCAACAGCCTC        TTCTTTTTATGAAAT 100 32
        ykoN NONE
    BLi03286 3148715 .. 3148729 -  -5.6  -3.56562   AAAGGCATCAGACAA               CCGTCA TAA TGGCGG               GGAGGGGGCTTTAGT  58 40
    BLi03283 NONE
    BLi03282 NONE
    BLi03281 NONE
    BLi03280 NONE
    BLi03279 NONE
    BLi03278 3143559 .. 3143576 -  -9.9  -5.83226   AAGGCAACAAAAAAA             CCCTTGA ATGA TCAAGGG              TTTTAAAGATGGAGC 100 345
        yncD 3140692 .. 3140719 - -13.6  -5.59564   ATAAACGCAAAAAAA        TAGGATTCTCCC GGCC AGGAGAATCCTA         TTATACACACCAATA 100 142
        yktD 3139702 .. 3139734 - -14.4  -3.53091   ACCGCGCGGCTTAAA     TAGGAAAAACGCCCG GCCC CGGGCGTTTTT-CTA      GATTTATGTTTATTT 100 35
        gbsA NONE
        gbsB 3134336 .. 3134362 - -18.8  -4.81249   TCTCAAATTGAAAAA         GCCCGCTGTGTG CTG CACACAACGGGC         TTTTTCAATTTTTTC 100 39
        yuaD 3133647 .. 3133671 -  -9.9  -3.72051   TGTAATAAGCGGAAA          GCCCCGGCTCT TAG AGACTCGGGGC          TTTTCATCCGCCTAG  79 37
        yxxF 3132122 .. 3132132 -  -8.2  -2.75844   GCGCGGACTTTAAAG                 CGCC TTG GGCG                 TTTTCCCTTTCACCG  62 9
    BLi03260 3126510 .. 3126541 - -11.8  -4.83615   CACTCCTTATAAAAA      CTTCCCATTCTA TACAGACT TAGAATGGGAAG       TAAAATGTTAAGCCG 100 33
    BLi03259 3125855 .. 3125880 -    -9  -5.84432   GATAACATAAAAAAA         CAGCGGATTC GCCTGA GATTCCGCTG          TTTTTTATGTTTTAA 100 30
    BLi03256 3123666 .. 3123681 - -10.4  -4.72029   TTCAATTTAATAAAA              GCTCCG AATT CGGAGC               TTTTTAAAGGATCTA  93 130
    BLi03252 NONE
    BLi03251 3117310 .. 3117321 -    -3  -3.13784   AATGAAATCTGAAGA                CTTT TTCG AAAG                 CTATCTGTCTTTTTT  44 433
        glgB NONE
        glgC NONE
        glgD NONE
        glgA NONE
        glgP 3107527 .. 3107557 -  -7.7  -2.76964   TTATACTGAAGACGA      CGACTAAGCCCC TGACCAGC GGGGCTTAGT-G       TTTTTAAATTCAATG  62 35
        menF NONE
        menD NONE
        ytxM NONE
        menB 3100622 .. 3100650 - -13.3   -4.5442   TCTTGAATGATAAAA        GAAACAGCTCAGT CGC ACCAAGCTGTTTC        TCTCTTCCGATTTTT 100 39
        menE NONE
        menC 3097914 .. 3097929 - -10.4  -5.44119   TTTATGTTAAAAAAA              CCGGCT AGAA AGCCGG               TCCAAACGAGAAGGG 100 124
        ytiA 3094572 .. 3094589 -  -6.9  -5.86965   ATGGACGAAAAAAAA             GGCCGGA AACA TCCGGTC              TTTTTAATTTATTAA 100 37
        ytiB 3091481 .. 3091493 -  -5.5  -3.06696   TCCCGGCGGAATAGA                TCCCG TTC CGGAA                AAAAAGCAAAAGGAT  53 40
        luxS 3090632 .. 3090663 -  -7.3   -5.4505   TTTGTGAACAAAAAA      TGAAAACCGGCTC TCTTAT GAGCCGGTTTTTT       TCAATCATTTTACCC  93 35
        ytkA 3090093 .. 3090109 -  -6.5  -2.73309   CGGGAAGAAGAACAG              CCCCATC AAT GATGGTG              GGCTTCTTCTTTTTC  54 14
         dps 3089365 .. 3089383 - -12.4  -5.63645   CGAAAACACAAAAAA             GCTCAGGC ATT GCCCGAGC             TTTTCCTTACCCTAA 100 32
        ytkC NONE
    BLi03205 NONE
        ytkD 3087772 .. 3087787 - -10.4  -5.30189   TATAACATGAAAAAA              CCCTGC AAAT GCAGGG               CTTTTTATTTGATGA 100 30
        ytmA NONE
        ytmB 3083975 .. 3084000 - -11.2  -4.71223   GCATAATACAGAAAA         GCCAAGGACGC TATCC GCG-CCTTGGC         TTTTTTTAATTCGTG  95 31
        metK 3079049 .. 3079074 - -11.9  -4.65895   TTTGCCATCGAAAAA         CAAAGCCGCTT ATTA AAGCGGCTATG          CGGTTGTTATTCTCC  95 32
        asnB 3076915 .. 3076942 - -12.9  -5.61596   ACCGGCATAAAAAAA        GAAGGTTTTCG GTTAAT CGAAAACCTTC         TTTTTTTGGCTTAAA 100 36
        ytpA 3073684 .. 3073694 -  -3.2  -2.90212   CCATTATGTTATATA                 CTGC TCC GCAA                 ACGCTCTGGCCGCTT  44 3
        ytpB 3072547 .. 3072571 -   -10  -4.26189   TTATAAACGGCAAAA          GCTCAAGCCG ATAAA CGGTTTGAGC          TTTTCTTTACGAGCT  89 32
        ytzC 3069112 .. 3069134 - -13.6  -5.40072   CTTTTTTCAAAAAAA           TGAACCCTTT CAA AAAGGGTTCA           TCTTTCATACGATCT 100 23
        ytrA NONE
        ytrB NONE
        ytrC NONE
        ytrE NONE
        ytrF 3064532 .. 3064548 - -11.5   -4.7416   CCAAAACGTTAAAAA              GCCGGCA TAC CGCCGGC              TTTTTTCCTAAAGCT  95 33
    BLi03178 3062703 .. 3062720 - -11.3   -5.0916   TTTTCAACATAAAAA             CCCCCTT TTTA AAGGGGG              AATTTTTTTATGATT  95 33
        yttB 3061322 .. 3061338 -  -2.3  -3.28712   TGTTCTGTCTGAGAA              GAAAAAA AGC TTGTTTC              TTCCATTATATGTGA  45 114
        ytvB 3060554 .. 3060583 -  -9.3  -5.79588   CTAAAATCAAAAAAA       CTCTCCCATCCCT AAGA AGGGACGAGAGAT        TTCCCGCGGTACCAC 100 319
        leuS 3058012 .. 3058032 - -12.6  -5.04175   GGAATGACAGAAAAA            GCCCCTTC GGATT GAAGGGGC            TTTCGCCATTAATTT 100 34
        yycE 3057357 .. 3057369 -  -3.4   -3.1355   CGCACTGATATCGAA                GAAG GAAAG CTTC                AGGGCACGCTGGTCC  46 162
    BLi03172 NONE
        ytaP NONE
        ytbQ 3053333 .. 3053343 -    -4  -4.58283   GAACCCTGTTAAAAA                 TGAA TAA TTCA                 ATATGTCAAACACGC  66 209
        ytcP NONE
        ytcQ 3050798 .. 3050823 -  -9.1  -4.38154   ACATTGTTGACAAAA         TCCCAAAACGA CTTT TAGTTTTGGGA          TTTTGTCATCCTTTC  86 188
    BLi03166 NONE
        yteR 3046094 .. 3046127 - -12.6  -2.86271   CTGCTATTAGAAGGA     CGGAGAAAGCGAAGT TTTTC ACTTCGC-TTCCCCG     CAGGAAAAACGGCCG  83 10
        yteS NONE
        yteT NONE
        yteU NONE
    BLi03161 NONE
        rapC NONE
    BLi03159 3041489 .. 3041512 -    -9  -5.95539   TTTTAAATAAAAAAA          CTTCTTACCT GTAC AGATAAGAAG           TCAAATCCGCTTATT 100 36
        yteV 3041137 .. 3041159 - -12.1    -4.564   AAGCGTAAATGAAAA           CAGCTCTTC TCTCT GAAGAGCTG           TTTTTTTATGTCCTG  95 31
        ytgP 3036214 .. 3036239 -  -3.3  -4.96848   TTTTTTACATAAAAA         GAAAAGCC-CTT TTT AGGAGGCCTTTC         TTTTGAAAAAGCGAT  70 12
    BLi03154 3035408 .. 3035433 - -11.3  -5.22289   CATCAAACATAAAAA         GCATCAAACTT GGTT AAGTTCGATGC          TCCACAAACCCATTT 100 56
        ytjP NONE
        yncE 3031462 .. 3031479 - -12.7  -5.27779   TTTAACAGCAAAAAA             GCCGCTC TCTA GAGCGGC              CGTCTATGTTGTGCT 100 39
    BLi03149 3031032 .. 3031058 -    -6   -4.6955   GATTAAGAGAGAAAA        GCCTGGATTTC TGTTTT GAAAT-CAGGC         TCAGATTGTTGAAAA  80 136
        ytlP NONE
        ytlQ NONE
        ytlR NONE
        amyX 3025208 .. 3025247 -  -3.7  -5.31519   ATATTCAAATAAAAA GACGGCTATTG-AGAGTCA TTTG TG-CTAAACAATAGCCGTC  TTTTAAATTTTAGCG  78 68
        ytmP 3023929 .. 3023943 -  -7.8  -5.37593   TTCCAAAGCAAAAAA               GACCGA AGA TCGGCC               TCCGGGTCTTTCGCG  93 380
        ytmQ 3023177 .. 3023197 - -11.2  -5.72207   TTGAAAGCAAAAAAA            CAGACTGC AGGAA GCAGTCTG            TTTTTTTATGTTCGC 100 31
        ytnP 3022210 .. 3022237 -  -2.8  -4.07568   GTCTTCCTTTCAAAA        GTTAGTTACCCTT AGA ATGGATAAC-AAC        AAAGCAAACCATTCA  55 50
        malS 3020466 .. 3020488 - -14.9  -5.20216   CATAGCATCAAAAAA           GATGCGGCC ATCAG GGCCGCATC           TTTTTATATGGCGCG 100 29
        ytoP 3018894 .. 3018925 - -10.2  -4.56597   TTGTTTTTCCAAAAA      GAAACCCTGGGC GTTAAGCA GCACAGGGTTTC       TTTGTTCACTCATTT  91 31
        ytpP NONE
        ytpQ NONE
        ytpR 3016301 .. 3016326 -  -6.8   -5.4505   CCTCCGAATAAAAAA         GCCGCCAAGT TTGTCT ACCCAGCGGC          TTCTTTTTACATCTA  93 68
        ytpT 3013326 .. 3013339 -  -9.5  -4.35675   AAAAACGGATTAAAA               CGCCG CTGG CGGCG                CTTTAATATACGGCG  90 78
        murC 3011796 .. 3011817 -    -3  -5.29782   CATATGTACAAAAAA           GCAGCG-GA TTGAC TCACACTGC           CTTTTTCTTGTTATG  75 36
        ytxG NONE
        ytxH NONE
        ytxJ 3010426 .. 3010462 - -15.3  -3.32279   CATCATAACAACATA    GAAAACGGCCAAAACGC TAT ACGTCTTGGCCGTTTTT    AGCAGCGGATTATCT 100 35
    BLi03127 3009856 .. 3009871 -  -6.2  -6.22691   GAAGAATAAAAAAAA              GAATCA TGTT TGATTC               TTTAACTTGATAACC 100 27
        aroA 3008555 .. 3008574 - -13.6  -5.55698   GACAACGTAAAAAAA            GGACCGCT CGCG AGCGGTCC             ATAAACAAATCTTAT 100 37
        ccpA 3007203 .. 3007245 -  -4.4  -4.42238   CCAGCTCAAGGAAAA GAAAGCAAGCAATTCAC GAAAAAAGCT GTGAAC-ACTTGCTTTC TTTCTCGTTTATTTA  66 48
        ytxD NONE
        ytxE 3005639 .. 3005660 -    -8  -4.60797   GCGGCACACAGAAAA           GGCCTTGC TTTTGT GCAAGACC            TTGCTTTCTTCTCAT  82 40
        acsA 3000974 .. 3000999 - -13.3  -5.07652   TTTTCCAAAATAAAA         CGCCCCTTCGC AAAA ACGAAGGGACG          ATAAAAATCGCGGTA 100 310
        tyrS 2999648 .. 2999667 -   -10  -5.71712   GTTGACACAAAAAAA            CCCTTGCC GTTT GGCAAGAG             TTTTTTTGATTACTT 100 35
    BLi03117 2999379 .. 2999398 -   -10  -5.28176   TTTATTGATAAAAAA            GAGGGCCT CTAA AGACCCTC             TACTTCAGCCGCTTT 100 25
        yddR 2997986 .. 2998006 -  -6.9  -5.39221   AGAAGAATTAAAAAA            CAGACAG AAGTTCA CTGTCTG            TTTTTTACGGCTTTG  93 53
    BLi03114 2997061 .. 2997094 - -10.4  -5.74122   CAGTATATAAAAAAA     CCCCAATCGCCAGA TGATTT TCTAACAATTGGGG      GCCAATTTACGATAC 100 32
    BLi03112 2996287 .. 2996302 -  -7.6  -4.66537   CTCGTTAATAGAAAA              TGCTCT TTAA AGAGCA               TGGGCAAAAACCCTA  83 38
        ytrP 2993624 .. 2993642 - -11.7  -4.27316   GCGTTTAAGCGAAAA             GAGCCGG TAATT CCGGCTC             TTTTTTAATGTGTCA  95 30
        yttP 2992380 .. 2992392 -  -6.2  -3.90744   CGCTTTGTTAAATAA                CGGC GGCTT GCCG                ACGCTCTCTGTACAA  66 5
        ezrA 2989584 .. 2989618 - -10.8  -4.21922   TCAGGCAAAATTAAA     CTACCTGTCCCC ACTGGAATACA GGGGACAGGCAG     CATAGGTGTTTTTTC  90 91
        nifZ NONE
        ytbJ 2984378 .. 2984389 -    -3  -3.56042   GTATGCAAAAACAGA                CAAA GATG TTTG                 ATTGAATATTCCTTT  48 39
    BLi03099 2984032 .. 2984053 -  -9.4   -5.5208   GCAGAACATAAAAAA           GAGTGGGG ATTAAA CCCCACCC            ATTATCCATTGCTTT 100 51
        ytcI NONE
        yxaD 2981857 .. 2981883 -  -5.9  -5.48028   GAAAGAAAAAGAAAA        GGCTGA-TGATC GTCT GACCAACCAGCC         TTTAGCCGCTTATTT  89 35
        yubD NONE
    BLi03095 2979459 .. 2979480 - -13.1  -5.14563   CTTTTCATTAAAAAA           GAGCAAGAC GATC GTCTTGCTC            TTTTTTGCGAATGCC 100 40
        sppA NONE
        yteJ 2976872 .. 2976891 - -10.6   -5.9003   AAAGGAATAAAAAAA            CCCGGCAG TCTT CAGCCGGG             TTTAAAACTCTCAGT 100 36
        ytfI NONE
        ytfJ 2975568 .. 2975592 -    -8  -5.76633   GCAGAGACAAAAAAA          GTTAACTGCT GCAGG AACAGTTAAC          TTCTGGGACTCTGTT 100 59
         tpx 2974932 .. 2974961 -  -2.1  -4.33165   TCAAAGCCATGAAAA       GAGCTCC-GGCA AGATGAA CACCTGGAGCCC       TTTTATGAGTTGAAT  59 41
        ytxK 2973876 .. 2973901 - -10.6  -4.17211   CTGAATATAAAAATA         GATCAGAGAA TATATC TTCTCTGATC          TGCTTATCTTTTTTC  90 29
        ackA 2972451 .. 2972476 -  -9.1  -5.68039   AAATGTATAAAAAAA         CAGCCCTC-CTT GAA AAGAGAAGGCTG         TTTTTTTATTTTTAG 100 37
        moaB 2971805 .. 2971829 - -10.2  -5.93809   TTTTTATAAAAAAAA          CTTCATTCAT TTTTT ATGAATGAAG          TTCAGTGCATATTCA 100 67
        argG NONE
        argH 2968838 .. 2968873 - -20.6  -3.16743   AATCGACAGACGGAA    GAAAGCTGAAGCCCGC TCTT ACGGGCTCCAGCTTTC     TATTGTTTATCTGCG 100 243
        fabG NONE
        ytkL 2967182 .. 2967199 - -10.5  -5.15969   GTTCAACCGAAAAAA             GGACCCG GATT CGGGCCC              TCTAAAACAAATTTA  93 38
        padR 2966480 .. 2966490 -  -2.6  -2.99471   TGACTGCTAGATATA                 TTTA TTA TAAA                 TCGTTGTGCGATTGA  43 73
        ytoI 2965102 .. 2965124 -  -5.5  -4.32482   ACGCATAAGCGAAAA           GAGGGACAC CGACC GCGTCCCTT           AGCTTCTTTCCATCA  70 24
        ytqI 2963686 .. 2963700 -  -7.8  -5.28826   AAACTGCACAAAAAA               GAGGGA CTT CCCCTC               TTATTTGTTTTCTTT  91 26
        dnaE 2958953 .. 2958978 -  -5.6   -4.7254   ATTTTTGATCAAAAA         TGCTCAGGATA CCTGC TAT-CTGAGCA         CGACATTTTTCTCAC  75 15
        ytsJ 2957534 .. 2957574 - -17.7  -3.91412   ATCATATTCGATAAA  CAGCGCGTGACGGCTCT TTAGGCC AGAGCAATCACGCGCTG  ATCAAAAATGGACTT 100 41
        accD NONE
        accA 2955363 .. 2955390 - -12.2  -5.28176   TTCACCCATAAAAAA        TAAACGTGA-GCC AAA GGCCTCACGTTTA        TTTATTTTATCCCAA 100 27
        pfkA NONE
        pyk2 2952320 .. 2952361 - -16.3  -2.78712   CGCTGAATTGAAGGA TGACAAAATCCTAAAAC TGAAAAAC GTTTTAGGATTTTGTCA  TAAATCTAAAAGAAG 100 72
        ytzA 2951666 .. 2951703 - -18.5  -5.05577   AAAGGAAATGAAAAA   TAAGCGGCAGCCTGCTT TTCC ATGCGGGCTGCCGCTTA    TCGGGTTATTTGATA 100 31
        ytwI 2949957 .. 2949973 - -13.7  -5.37593   TTTCAAACTAAAAAA              CCCCCTG AAA CAGGGGG              ACCGCGCACATTTCT 100 39
        citZ 2948321 .. 2948355 -  -7.1  -5.10064   TTCAATATAGAAAAA     CATTTGTTTCCCCCG TTTGG CGGGGGACAAACATG     TTTTTTCATAGATTC  86 116
         icd NONE
         mdh 2945984 .. 2946010 - -15.3  -4.65895   GTTCGCATTCAAAAA         CAGGAAGGCTT GTATA AAGCCTTCCTG         CCGTGTTTATTATGA 100 35
        phoP NONE
        phoR 2943087 .. 2943110 -  -6.6  -6.23317   AGAAAAATAAAAAAA          GGGACGCGCT GTTG ATCGCGTCCG           TCCATATGGCTCCTT 100 131
        polA NONE
        mutM 2939350 .. 2939370 -  -3.2  -3.35275   GAAAGAAGAAAACCA            TCCGTGTG TTGTT CACCCGAA            AAAGAAACATCACAC  48 130
        ytaF NONE
        ytaG 2937981 .. 2938002 - -11.6  -5.31059   AGACTAATCAAAAAA           GTGAGCGC GACATT GCGCTCAC            TTTTCAATATTTGAC 100 22
        gapB NONE
        speD 2934538 .. 2934580 -  -9.8  -5.35815   GAGAGGAAAGAAAAA GGAGCGGATTTTAAAAGCGG TGT CCGCTTTTTCATCCAGCTCC TCTATCGGCATTAAA 100 36
    BLi03049 NONE
        ytcG 2933520 .. 2933541 -  -4.4  -4.46212   TTTGTCATGAGAAAA           GAGCTGGA TCAATT TACAGCTC            TTTACCGTTCTTTCT  66 27
        dnaB NONE
        dnaI NONE
        ytxB NONE
        ytxC 2929152 .. 2929180 - -13.9  -5.86976   TTACAAAATAAAAAA        TCCCCGTCCCCCT AAG AAAGGGACGAGGA        TTAATAAACGGAATT 100 307
        thrS 2927150 .. 2927175 - -14.1  -5.29385   AAGCTAAGCAAAAAA         GCATGACTCCC GGGC GGGAATCATGC          TTTTTTCTTGTTTAT 100 37
    BLi03041 2925837 .. 2925856 -  -7.8  -5.83211   GAGCAAAATAAAAAA            GGCAGCAA TTGT CTGCCGCC             GTTTACTTATTTGCT 100 32
        lytS NONE
        lytT 2923175 .. 2923209 - -15.8  -5.08824   GTTTTAGCTAAAAAA     CGGCGGTGAAAGAC GAATTAA GCCCTTCACCGCCG     CTGATCATTTTTTCA 100 38
        ysbA NONE
        ysbB 2920154 .. 2920168 -  -2.1  -4.62441   TCTTACATAAACAAA               TCCTG CAAGT CAAGA               TATAAAATTTATCAC  61 110
        infC NONE
        rpmI NONE
        rplT 2918758 .. 2918784 - -13.8  -4.89477   GCTCGAAGAACAAAA         GAAAAAGGCCGG AGC CCGGCCTTTTTT         CAATTATTTATTCAA 100 29
        ysdA 2918377 .. 2918403 -  -3.7  -5.93252   TGGAAAAACAAAAAA         GCAGAAGAG CAATAAAGC CTCGTCTGC         TTTTTTAATTCATCA  90 30
        ysdC 2916691 .. 2916719 - -14.7  -6.28401   CAAAAAACAAAAAAA        GCTGACAGCTTGT AAG ATAAGCTGTCAGC        CTGCTCTTTCATCAG 100 37
    BLi03029 2915583 .. 2915601 - -11.6  -5.88565   TTCAGAACAAAAAAA             CCGGGCGG AAA CCGCCCGT             CATCTGCTGTTAATA 100 35
        araA NONE
        araB NONE
        araD NONE
        araM NONE
        araN NONE
        araP NONE
        araQ NONE
        abfA 2905547 .. 2905564 -  -9.8   -5.0538   TTTCATCTGAAAAAA             CCGGCC TCTTCG GGCCGG              TTTTTCAATCATTGT  93 34
    BLi03020 NONE
        cstA 2903169 .. 2903197 -   -14  -3.94846   GGATTAAAAGCGAAA       TAAACCGGCGGCC AAAC GGCC-CCGGTTTA        TTTGATCATCCAGGT 100 31
        ysgA 2901786 .. 2901808 -    -7   -5.8187   TAGGCAATAAAAAAA           GCCCCTTTTA TAA TGAAAGGGAC           GAATCGTGGCCGTGG 100 312
        pheS NONE
        pheT 2898236 .. 2898261 - -11.1  -5.53288   TCCAATGCAAAAAAA         CCGGTTCCCAA ATGA TCGGGGACCGG          TTTTTCTTTATCCTC 100 33
        yshA NONE
        yshB 2890614 .. 2890633 -    -5  -5.75945   AGCCCCGAAAAAAAA            CTTCCCTA CAAA CAGAGAAG             TTTTTACAAAGATCC 100 29
        yshC NONE
       mutSB NONE
        yshE 2885860 .. 2885881 -  -3.6  -4.59773   TTTCATTTTTAAAAA           GGCGCCCC TTTTTT AGGACACC            TTTTTCAAGCATAAA  64 125
        lcfA 2884057 .. 2884082 -  -7.5  -4.47328   AATCGCATCACAAAA         GCATGCCGTCA AAAT CGACGGCAGAC          TTTGCTTTTTCAGAC  78 35
        ysiA NONE
        ysiB NONE
        etfB NONE
        etfA 2880711 .. 2880730 - -12.1  -4.13767   GTGCCTATGTCAAAA            GCCGGCC ATTTCA GGCCGGC             TTTTGATCATGTGCT  91 32
        trxA 2880171 .. 2880189 -   -11  -5.45652   ACTTGTAAGAAAAAA             GCGATCCC TTT GGAATCGC             CTTTTTCACAGGTTT 100 46
        uvrC 2877996 .. 2878019 -  -9.6  -5.60993   TTTTGCACAAAAAAA          GCAACGAGAG AATT CCCTCATTGC           TTTAACCAACAAAAA 100 301
        lysC 2876639 .. 2876662 -  -8.9  -4.71382   ATAACTATGCAAAAA          GGCGGAGACT GCAAA AGTC-CCGCC          TTTTTCTTTTTAAAT  89 35
        sdhC NONE
        sdhA NONE
        sdhB 2872681 .. 2872703 - -12.1  -4.30576   CTTTGATCATGAAAA           CACCTCTTC GGTTT GAAGAGGTG           CGTTTTTTCGTGTTA  95 38
        ysmA 2872186 .. 2872197 -    -3  -2.70932   TCTCCCTGTCAATTA                TTTC TCAG GAAA                 TGAGTTATTGCCAAG  41 11
    BLi02990 2871333 .. 2871345 -  -3.4  -3.60805   AGAGCTGATCTGAAA                CGAA TGGGT TTCG                ATATAGTCGTGATAT  50 147
        gerE 2871027 .. 2871060 - -15.5  -4.59882   TGAAAAAACAAATAA     CCGGT-TCCCTTCTTG ATA CAAGAAGGAACACCGG     CTCAATTTAGAGCTC 100 32
        ysmB NONE
        racE 2869577 .. 2869597 - -11.3  -5.47159   TCTGAATACAAAAAA            CCTTTTCTT TAA AAGAAAAGG            CCATGAAAAAAGCTG 100 62
        gerM 2868286 .. 2868314 -  -6.1  -3.32562   ATAAACCTTTCACAA        TCATTCCGCTCTT CCA AAAAGCTGAATAA        AGAAAGAGGCAGCTT  60 84
         rph NONE
        ysnA NONE
        ysnB 2866323 .. 2866349 -  -9.7  -3.32066   AACAACTTTTTAGAA         TTTTTTTCTTC ACGAG GAAGAAAAAAA         TTCTTCCTCATGAAT  75 33
    BLi02981 2865764 .. 2865781 -  -4.1  -4.83615   TAGGCGGCAGAAAAA             GTCAGTT GTGT AGCTGAC              ATGCTAAATCCCTCC  71 140
    BLi02980 2865344 .. 2865364 -  -4.7  -5.27779   CTTAAGATTAAAAAA            GTACACTTT GAT AAAGCGGAC            TCCTGGGAGTCTGCT  80 60
    BLi02977 NONE
    BLi02976 2861083 .. 2861133 -    -9   -5.4505   CTGGCCAATAAAAAA GCGGCCACCAATCAGCTGCACA ACATCCG TGTGCAAAAGATCAGTGTCCGC AGGCTCTCCGTCTTG  95 204
    BLi02975 2860539 .. 2860557 -  -2.5  -3.05384   TTCTTTTCCATGTAA             TCATCTA TTCAT TAAATGA             AAATCCGCATTTGGG  43 11
    BLi02974 2859695 .. 2859710 -  -5.4  -3.26719   CGGACAAATACCGAA              CCACTC CCGA GAGTAG               GCGGGACAAGGCTAT  54 79
    BLi02973 2859488 .. 2859501 -  -3.9  -4.36508   TTAGAAAAATAATAA               CATTT TTCT AAATG                TAGTGAGAATTATTA  64 38
    BLi02972 2858682 .. 2858695 -  -8.1  -4.52873   TCTTTATAAAAATAA               GCCCT AACT AGGGC                TTGGTGAATTTGTTA  82 15
    BLi02971 NONE
    BLi02970 NONE
    BLi02969 NONE
        yqaT NONE
    BLi02967 2855545 .. 2855578 - -11.2   -4.4261   TTTGCAACACCAAAA     GCCTCAAAC-CCTTG TATGC CAAGAAGTTTGAGGC     TTTTTTCAGTGACGT  93 320
    BLi02966 2854921 .. 2854939 - -10.3  -5.38047   GACCGATATAAAAAA             GAGCCGT GCTAA ACGGCTC             TTTACAGCTTTTTAT 100 37
        rocG 2852828 .. 2852848 -  -9.7  -5.75599   TAAAGCACAAAAAAA            GAGAGGGCA TCA TGCTCTCTC            TTTTTACCGTTAAAC 100 35
    BLi02962 2850910 .. 2850965 - -13.6  -5.47218   TTGCAGCTAAAAAAA GCCTTCCCGCCCACTGTTGACGCTGCA CACCT TGCAG-GCCAA-AG-GGGCGAAAAGGC TTTTCTTTCCGCGGT 100 275
        ilvB NONE
        ilvH NONE
        ilvC NONE
        leuA NONE
        leuB NONE
        leuC NONE
        leuD 2842693 .. 2842716 -   -16  -4.34559   AAACACAAGAAAGAA          CCGGCGGCAG TATG CTGCCGCCAG           CAAAAAAAGCCTCCG 100 61
        ysoA 2841547 .. 2841560 -  -3.8  -3.57263   ATCTTTAGCGGCAAA               CGGA TCAACT TCCG                TTTTTCACAAATGCA  52 80
         tig 2840050 .. 2840094 - -17.5  -4.33151   GATGATAAGTCAAAA TTGTATAAAACAAGGCACGAA ACA TTCGCGCCCTGTTTTATATAA AGTATGATTATGAAA 100 45
        clpX 2838549 .. 2838573 - -10.1  -5.47218   CCGGATGCAAAAAAA          GAACCTCCT TTAGGCC AGGAGGTTC          TCTGCATTATGCTGA 100 32
        lonB 2836719 .. 2836740 - -10.2  -5.40072   CCGCCCCGAAAAAAA           TCCCCATC TGAAAC GATGGGGA            TTTAAACGGATTCTC 100 27
        lonA NONE
        ysxC 2833582 .. 2833606 -  -7.9  -5.10461   TTTATTCAAGAAAAA          GCACTTGCA TCAATCC CGCAAGTGC          TTTTTCTTTTATCTC  88 34
        hemA NONE
        hemX NONE
        hemC 2829708 .. 2829732 - -11.5  -3.53012   TTCTTTCCCTCTAAA          GGAAGATCATG CTT CATGGTCTTCC          AGCTCCTGTTTCACC  88 7
        hemD NONE
        hemB NONE
        hemL 2826602 .. 2826627 - -11.8   -5.1101   GCACCATGCAAAAAA         GAGCCGCCGG CAATGT CCGGCAGCCC          TTTTCTTTATCTGGA 100 32
      spoVID NONE
        ysxE 2824055 .. 2824077 - -10.6  -5.58074   TAAGCACGAAAAAAA           GTCCGCATCA TGA TGATGGGGAC           TCTGTTTCTTCCTGC 100 10
        valS 2820693 .. 2820731 - -14.1  -3.21912   CCTTCAATTGATGAA  GGTGTTTTCCAGCGGCTT TAGA AAGAC-CTGGAAAACACC   TCCTTTTTCGTGTTA  95 41
        folC 2819328 .. 2819356 -  -9.5  -5.28983   CCTAAAACATAAAAA        TGCGCCGTCAGCC GGT GGCCAAAAGCGCA        TTTTTATGTTTTATT 100 36
        comC 2818429 .. 2818453 -  -4.3  -6.07627   AGCCTCAAAAAAAAA          GAACAAGAC TTTTGTC GTCTTGCCC          AAAAAGGTTTCGTCA 100 47
      spoIIB 2817216 .. 2817231 -    -9  -6.09196   GCGAAAATAAAAAAA              CCAGCA CGTC TGCTGG               TTTTCTATTTATTTA 100 34
         maf NONE
        radC NONE
        mreB NONE
        mreC 2813724 .. 2813772 -  -6.8  -3.01888   CTAAAACAAACATCA TGACGACG-GGAAGAAGGAAGCGT TTC ACGAC-CCTTCCTCCTCATCGTCC ATCTTGTCGACATCC  59 1
        mreD NONE
        minC NONE
        minD 2811658 .. 2811679 -  -8.8  -5.51165   AAAACTGCAAAAAAA           GCAATCTC GCTTTG GAGATTGC            TTTTTGCAGTTAAGC  95 35
     spoIVFA NONE
     spoIVFB 2808963 .. 2808982 -  -2.8  -4.16016   GCACCTCCTAATAAA            CTAAGACT CGCC AGTCACAG             GGGGCTAAGAAAGCA  57 143
        rplU 2808631 .. 2808641 -  -4.6  -2.99433   GAATCATATCATACA                 CGCC TTA AGCG                 TTGATTTTTTCGATA  49 19
        ysxB NONE
        rpmA 2807953 .. 2807973 - -13.3  -5.15969   GCTGAATGTAAAAAA            CTCCGGTCA GAA CGACCGGAG            TTTCGTTTAAAGGTT 100 39
       spo0B NONE
         obg 2805830 .. 2805858 - -13.9  -3.10597   CCTTTCAGCTAAAAG        TCGGAGAGCTTGC TTG GCAAACTCTCCGG        TATGATCAGTCGATA  93 31
        pheB NONE
        pheA 2804393 .. 2804422 - -10.1  -5.27476   CCGAATAAAAGAAAA       GGTCCTTTGCCGTT ATC AGCG-CAAAGGACC       TTTCTTTTATAGTGT 100 32
        nadB NONE
        nadC NONE
        nadA 2799069 .. 2799085 -  -9.5  -4.56597   CTTGTTCTCCAAAAA              GTTAACG GAT CGTTAAC              ATCCGATTCAGCGCA  91 10
        safA 2797873 .. 2797893 -  -8.3  -5.55769   GTCCACAATAAAAAA            GGAACGATA GAT CATCGTCCC            ATTCCGAATCAGTCT 100 34
        coxA 2797062 .. 2797082 - -16.9  -5.24531   AGCGCTTATAAAAAA            TTGCCGGGG AAT CCCCGGCAA            TTCCCTGCTTGTTAT 100 37
        yrbC 2796212 .. 2796238 - -10.8  -4.56607   TGATGAAGCATAAAA         GGACACCGCTAA TCT TGAGCGGCGCCC         TTTTCTTTAATGAAC  91 32
    BLi02908 2795715 .. 2795750 - -11.2  -5.96219   TATGTATAAAAAAAA    CTTGTCGACAAGGCTG AATG CAGCTTTGCCGACAAT     ATTATCATGCTGTCC 100 46
    BLi02906 NONE
        yjoA NONE
        sspH 2793551 .. 2793568 - -11.3  -5.14698   AAATCCAAAACAAAA             CCCCTTC CTCA GAAGGGG              TTTCTTTTTAATGTT  95 33
        bofC 2791872 .. 2791890 -  -8.2   -5.0538   CTGCAGCTGAAAAAA             GACATAAC AGC GTCATGTC             TTCATATCTTCTACA  88 19
        ruvA NONE
        ruvB NONE
    BLi02899 NONE
        queA NONE
         tgt NONE
        yajC 2787205 .. 2787238 - -16.1  -2.70354   CCGTGCATAAAGGCA     GCAAAAAGGGAGCGG ATGT CCGCTCCCTTTTCCC      AGTGCCCGCAGGCTT 100 183
        yrbG 2785966 .. 2785980 - -11.4  -2.55644   AAAAAGGAAGAAATC               CAGCGG TTT CCGCTG               TTCGGCCGCTGGATT  79 55
        yrzD 2784027 .. 2784053 -  -2.3   -4.5287   TTAAATCAACCAAAA        TCAACG-GCTAC CTCA GCAGCTCATCGA         GCATATCCTGCCCTT  61 6
       secDF 2781742 .. 2781765 - -11.7  -5.72207   TTCAAATCAAAAAAA          GACCGCCCG GCAGTG CGGGCAGTC           CATTATTTATTCTTC 100 32
        yrvD 2781261 .. 2781299 -  -8.2  -2.76227   GCTAACATAAATTCA  CCCCTCA-ACCACACTA TTATAC TAGAGCGGCATGAGGGG   ATTCAATTTATTTCG  62 51
        yrvE NONE
         apt 2778289 .. 2778304 -  -3.2  -4.43755   AGAAGAAATTCAAAA              GGGC TTTTGCCG GCCC               CGGAATACTTTTATG  62 96
        relA NONE
        yrvI 2775527 .. 2775542 - -10.4   -4.7629   TGACTAATTTAAAAA              GCTCCC AATC GGGAGC               TTTTTATGCTTTCGA  93 29
    BLi02883 2773321 .. 2773359 -    -6  -5.96894   ATGGAAATAAAAAAA   CCCCCGAACCTACTAT AAAACCA ATAGTAGGGACGAGAG   TTATACCCGTGGTGC 100 306
        hisS NONE
        aspS 2770150 .. 2770178 -  -8.9  -2.78025   TTAAAAATGATATCA        TACGTCCCTTTGA TTT TCAATGGGATGTA        CAGCCGTATATTTTA  68 45
        yrvM 2768986 .. 2769005 - -12.2  -4.98531   TCTTGAAACCAAAAA            CGACAGCA CCTC TGCTGTCG             TTTTTGTATTACTTA 100 34
        yrzC NONE
        yrvO NONE
        trmU 2764233 .. 2764255 - -14.8  -4.64598   GAACTATTTTAAAAA           GGCCGCCGAC ATT GCCGGCAGCC           GTTCGAGAAGCTCCG 100 63
        yrrB 2763553 .. 2763567 -    -5  -3.39895   CCCTTGATCAATCAA               GCTTCT TCT AAAAGC               TGCTTGGCGCGAATG  54 7
        yrrC NONE
        yrrD NONE
    BLi02871 2760163 .. 2760187 - -12.9   -5.7946   TCCCTAAGAAAAAAA          GGGACACCCCT TTT AAGGGTATCCC          TTTCTGCTTAAAACA 100 180
        yrrI 2758736 .. 2758777 - -13.1  -5.00138   CATGCAAATTAAAAA GCCCCCG-CCCCATGCAAAC AAC GTTTACACAGGGACGAGAGC TCCTCTCGCGGTACC 100 294
        alaS 2756068 .. 2756078 -  -3.2   -3.2511   GGCTATTTATAAAAC                 GGAT TTT ACCC                 ATTCTTCCGCAGATG  46 6
        yrzL NONE
        yrrK NONE
        yrzB 2754929 .. 2754969 - -17.3  -3.91716   TCACGCTTTAAAGAA  TGACAAAATCCTAAAAC TTCAATC GTTTTAGGATTTTGTCA  AGCAGTCTAGCCGCT 100 44
        yrrL 2753669 .. 2753689 -  -9.8  -4.63932   TATTTGCGAATAAAA            GGAGAGTA TTTTT TACTCTCC            TTTTTCCTCGTCCTG  91 17
        yrrM NONE
        yrrN 2751953 .. 2751969 -  -3.7  -2.78384   CCTCCTTTTAGTATA              CTGTTTC TTT GAAAAAG              AATCCGGTATCAATG  46 1
        yrrO NONE
         udk 2749853 .. 2749871 -  -9.6  -2.97503   TGAATATACAAGAAT             GAGGACAA CCC TTGTCCCC             TTCTTCTCTCCCATA  72 176
        greA 2749262 .. 2749284 - -14.2  -4.08042   TTCATTATAAAAACA           CCTCATCCAC ATT GTGGACGAGG           TCATCGTTTGCTAAA 100 47
        yrrR NONE
        yrrS 2746713 .. 2746737 - -11.4  -5.71983   CGAATCATAAAAAAA          GCGCCCGGTT TTAGC AACCGGCCGC          TTTTTTCTTTATTTC 100 34
        yrrT NONE
         mtn 2744932 .. 2744953 - -10.9  -4.14472   TCAAGAGGTGCAAAA           CAGAGGGGGA GCC TCCCCC-CTG           TTTTAATTGATTCTT  90 28
        yrhA NONE
        yrhB NONE
        yrhC 2742485 .. 2742513 - -10.4  -6.15828   TCGAGCAAAAAAAAA       GCAGAGA-ACCCC TTCA GGAGTCTCTCTGC        TTATGATTCTTCCAT 100 26
    BLi02851 2740472 .. 2740492 -  -7.6   -5.5762   ATCAAACATAAAAAA            TCCCTTCC GTATT GAAAGGGA            TGATCATACAAAGTT 100 40
    BLi02850 2737155 .. 2737181 - -14.6  -5.52384   TTTTGATGAAAAAAA         GAGGAACTGATA TGT CATCAGTTCCTC         CGCTATCGGATTATT 100 36
        yrhI NONE
        yrhJ 2733058 .. 2733086 -   -14   -5.1361   ACAAACTCTAAAAAA        GAGGCATCCTGA TCAAT TCAGAATGCCTC        TTTTTGTTTACGTTC 100 33
        yybE 2730229 .. 2730268 -  -4.6  -3.12351   TTTCGTCATATTTAA  TCCTCCA-ATTGATAATAA TTA TCATTATCAATATACAGGA  TATTTGTCATCTTGA  51 57
    BLi02844 2729228 .. 2729261 - -11.7   -5.1971   ATGAAAAATGAAAAA     GCGGGAAGCCGGA TCATTCTT TTCGGCTCCCCGC      TTTTCTATTTATTTT 100 30
        yjjA 2727043 .. 2727065 -  -8.5  -5.42514   TTATAAAGCAAAAAA          CGCTTCGGCT CATC AGC-GAAGCG           TTTTTCTTGTTTTTG  95 304
        ytbD NONE
        ytbE 2723669 .. 2723693 - -20.1  -3.97057   CACAATTCAATTAAA          GCCCCGTTCGA ATG TCGAACGGGGC          CGTTTTGTTAAAAGT 100 33
    BLi02835 2721681 .. 2721698 -  -8.4  -5.43414   AGTACATATAAAAAA             GGCCGA ATCATA TCGGCC              TTTCCTCTGTCACAC  95 35
    BLi02833 2720750 .. 2720770 -  -6.1  -5.54894   AAGTCATTAAAAAAA            GACCGTTGA CGA TGAACGGCC            ATTTTTTCTTCATGA  95 35
        levR 2717528 .. 2717568 -   -13  -4.98255   GTTTAAGCATAAAAA TAAACCTGTATTAAAATGG GGGT CCACT-TAATACAGGTTTA  CATGAAAAAATTGCC 100 53
        levD NONE
        levE NONE
        levF NONE
        levG 2714719 .. 2714756 -  -6.2  -3.18264   TTTTTTAGGCAGGAA   GTCCAAACAGCCGC CCCCTTTTTT GCGGCCGAATGGAC    CTGCTTCTCAAAAGC  58 65
        sacC 2712611 .. 2712635 - -18.7  -4.05788   GTCTTTTAAAGGAAA          GGCTGGAATGC CCG GCATTCCAGCC          ACATGATCATCGTTT 100 32
        ytnM 2709907 .. 2709953 -  -4.4  -5.93252   TTTAAAAATAAAAAA TCCTCTTAGTTAACAGTTCCTT TTT AAGGAACGGCAGTCTAACAGGA GCCCTTCGGTTGTCC 100 101
        cypA 2708236 .. 2708261 - -14.8  -2.74371   AAGCCGGCAAGAGGA         GTACTCCCCG TCATAT CGGGGAGTAC          GATTTTTTTATGAGC  95 160
    BLi02821 2707124 .. 2707134 -  -8.2  -3.21126   AAGTACATGTAGGAA                 GCCG AGT CGGC                 CGTTTGATCTATTTA  65 34
    BLi02820 2705023 .. 2705052 - -17.3  -4.70319   TCATCAAAACTAAAA       GCAAGCTGGCGGCA GTA TGC-GCCAGCTTGC       AGCTTTTGAGTGAAT 100 52
        ycgT 2693762 .. 2693790 -    -9  -5.27335   TGGTTTAAATAAAAA        GAGGATCTTG CCATATGTC CAAGATCCTC        TTTGACGAATCAGCC  93 69
        hxlR 2690170 .. 2690192 -  -3.5  -4.83615   TATGGTGTAGAAAAA           GATACTGTC TCTAG AACAATATC           TCAAAGTCAATTATT  70 41
        hxlA 2689378 .. 2689393 -  -3.3  -3.48395   ATCGCTTTTACATAA              TCATG GGTCTT CATGA               TTGCTGGATCATCTG  50 20
        hxlB 2688787 .. 2688812 -    -9  -5.36441   TTGGTATACAAAAAA         TCACCGTCCG AGATAG CGGATGGTGA          TTTTCTTTACATGAA  95 48
    BLi02803 NONE
    BLi02802 2687606 .. 2687644 - -17.7  -2.99393   AAAAATACACAATTA  GATGACCGGGTGTATTGC TGAA ACA-TACACCCGGTCATC   TTTATGCAGCCTTTT 100 139
    BLi02801 2686342 .. 2686359 -  -2.7  -3.67877   ATTGTCCAACAAACA             GGCCA-GA AGT TCATAGCC             GTGAGCTCCGGGGTT  50 73
    BLi02797 NONE
    BLi02796 2683529 .. 2683539 -  -2.4  -5.87996   GAATTAAGAAAAAAA                 GCGC AGT GCGA                 AACCGCGAAGGAGCT  86 175
        yrkD 2682862 .. 2682890 -  -8.4   -2.7365   AAAAAATATAAGTCA       GCTTTTTATACCC TAAA GGGTATAAAAA-C        AGCAAAATTTCTTTT  65 89
        yrkE NONE
        yrkF 2681518 .. 2681530 -  -2.7  -3.51232   TTTTGGTGAAACGAA                TGTAA AAT TCACA                TTTAAACCTCCTTAA  48 125
        yrkH NONE
        yrkI 2680114 .. 2680128 -  -8.5   -5.1356   TTCCATCAATAAAAA               GGGGG AATAG CCCCC               TTTTATCACATTTAA  90 37
        yrkJ NONE
        ydfQ NONE
    BLi02788 NONE
    BLi02787 2677050 .. 2677069 -  -2.1  -2.84978   TGACAATGGAATAAC            GAGCATG TCTTGC CATGGTC             AACCCCCATATTTTT  41 182
    BLi02786 NONE
    BLi02785 2674283 .. 2674326 -    -6  -2.86413   AAAGCGGAAACACTA TCAGTCAAGAGGCCGGGA-GT AAG ACATAGCGGCCTCTTGACTTT TTATTCCATGCGCTT  55 59
        bmrR 2673190 .. 2673208 - -11.8  -4.17701   TGCATAAATGATAAA             CCCTATAG CAA CTATAGGG             TCAAGGAGTTCGTTA  95 38
    BLi02783 2672234 .. 2672267 - -11.9   -5.0916   TTTGGAATATAAAAA     GACCGCAAAGCTTTCT TAA AGAAA-CGTTGCGGTC     TTTGGGTCTCTTTCT 100 142
        dctR NONE
    BLi02780 NONE
    BLi02779 NONE
       yccC2 NONE
       yccC1 NONE
    BLi02776 NONE
    BLi02775 NONE
    BLi02774 2665457 .. 2665498 - -19.5  -5.80364   ATTTGAAGAAAAAAA CGCAGCGCGAGATCGCGAA GGAG CTCGGGATTTCGCGCTGCG  ATGTGTCCCGGATTG 100 204
    BLi02771 NONE
    BLi02770 2662909 .. 2662919 -  -3.2  -4.52589   GCGTTGTATAGAAAA                 CGAG ATC CTCA                 TGCATTTGCGCGCAT  66 457
    BLi02768 2662028 .. 2662073 - -18.6  -4.08557   GCGCTGAAAGAATAA CAAATAAGAAAACCGGCTCA CCACTT TGAGCCGGTTTTCCTATTGG CGATAGAAGCACCGT 100 55
        yrhF 2657909 .. 2657926 -    -2  -2.72977   ACTTGAGACAGATCA             TCAAGCC CCGCC GGCT-GA             TTCGGCGACGCCTTC  40 8
        ydfB NONE
        yqeF 2655987 .. 2656007 - -10.5  -5.14563   TTTTTCATGAAAAAA            CACCTCTCT ATA AAAGAGGTG            CTATTTGAAGAATCC  93 259
        yqeG NONE
        yqeH NONE
        aroE NONE
        yqeI NONE
        nadD NONE
        yqeK NONE
        yqeL NONE
        yqeM 2650345 .. 2650367 -  -7.8  -4.77438   ATGCATTATGAAAAA           CCATCGTT ACGATTA AACGATGG           TTTTTGTTTTTTTTG  84 15
       comEA NONE
       comEB NONE
       comEC 2645400 .. 2645426 -  -9.5  -3.84246   TTTGCAATTAGTAAA        GAGAGAAGCGGA GTCA CCCGCT-CTCTC         ATTTATAATAAACGC  83 323
        yqeN 2644240 .. 2644256 - -12.3  -4.27117   TCTGCATAATAGAAA              GCTTGGC TAT GCCAAGC              TTTTTTGCTTGCGTG 100 64
         gpr 2642632 .. 2642648 - -11.5  -5.52986   ATGTCATGAAAAAAA              GCGGCCG GGC CAGCCGC              CTTGATCTTAGTGGT 100 33
      spoIIP 2641309 .. 2641319 -  -5.4   -4.3739   CATTTTCCCATAAAA                 GAAG CCA CTTC                 GATCACCTGCCTCTA  70 38
        yqxA 2640960 .. 2640979 -  -4.2  -5.93252   CCGAAAAAGAAAAAA            CGAGTCCTG CAT CCGG-CTCG            TTTTTTCTTTTACCT  90 39
        lepA 2638977 .. 2638999 - -13.4   -3.7732   CTTTTACAGGAAGAA           GCCGCAGTGT GTT ACGCTGCGGC           GGCTCATGATTATGA  95 35
        hemN 2637820 .. 2637835 -  -3.2  -2.63347   GTCAATTATAACTCA              CCCAGG AATG CCTGAA               ATACTTCATTTCCCA  43 0
        hrcA 2636659 .. 2636676 -  -9.9  -3.96624   GAGTTTCATGATAAA             GAAGGGA TTCC TCCCTTC              TGTTTGTTTTCAGGT  86 47
        grpE NONE
        dnaK 2634075 .. 2634116 - -14.7  -3.14132   TTTGTCCTTTAGGAA GAAAAAAGTCAAAGTCAAG AGAT CCTGACTTTGACTTTCATC  GCCTGTAAGGTCATG 100 82
        dnaJ 2632868 .. 2632881 -  -8.1   -2.5664   CATCCAATCATTAAT               CGCCT TTAA AGGCG                CGCTTTACTTTATCG  61 7
        yqeT NONE
        yqeU NONE
        yqeV 2629716 .. 2629742 -    -5  -5.42862   ATATTCGCAAAAAAA         GCCGGAACAC CTTTTTT GTGAACCGGC         TGAATTGATGATTTA  87 38
    BLi02734 2628955 .. 2628987 - -12.2  -3.59979   GTTTCTCATTCCAAA      CAAAAACCAGGC CCGATAAAC GCCTGGTTTTTG      TTTGATTAGTAGTCT  89 31
        rpsU NONE
        yqeY 2627185 .. 2627211 -  -9.5  -5.65177   ACACGCACAAAAAAA         GACGCCTTTAA TTGCT TAAAAGGCGTC         TTTTTCTCAAGACAG 100 32
        yqeZ NONE
        yqfA NONE
        yqfB 2624211 .. 2624252 - -14.8  -5.60993   TGCGCCATAAAAAAA GAACCCCCTT-TCATCTCAT ATGT ATGAG-TGAGAAGGGGGTTC TAATACTTAAATTTT 100 32
        yqfC NONE
        yqfD NONE
        phoH 2621719 .. 2621744 -  -6.9  -5.37593   CGGGAAACTAAAAAA         TGACCCGAT AACGGGCG ATCGGGCCA          TTCGGAGTTATTTTG  93 33
        yqfF NONE
        yqfG NONE
        dgkA 2618711 .. 2618721 -  -2.6  -4.25256   CGGGCATCAAAACAA                 TTTT GAC AAAA                 AGATAAGTAACCCAA  57 6
         cdd NONE
         era NONE
        recO 2615900 .. 2615943 - -21.3  -5.60993   TTGGGCAGAAAAAAA CTCCCGTCCCTATGCTTGT TTACCC ACAAACATAGGGACGAGAG TTCTCCCGCGGTTCC 100 243
        glyQ NONE
        glyS 2612871 .. 2612898 -  -6.3   -4.7373   CGATTTGAGCAAAAA        GACGATTGCCA GCCTGT CAGCAACCGTC         TTCTGCGGTGTTTAT  80 37
        yqzB NONE
        yqfL 2611207 .. 2611217 -  -6.8  -5.01811   CCATCAAAGCAAAAA                 CCCA GGA TGGG                 GTGTCCTGAGTTTTA  85 44
        yqxD NONE
        dnaG NONE
        sigA 2607270 .. 2607291 - -10.9  -5.40072   CTTTTGTGAAAAAAA           GAACGGATC TCCT GACCCGTTC            AAGTTTATTCGAGAA 100 30
        cccA 2606500 .. 2606542 -  -9.3  -5.38398   ACAAAAACAGAAAAA GGATTCGC-CCGAAAGCTCT TTTC AAAGCTTTCTTTGCGAATCC TTTAAGTGATTAAAC  95 63
    BLi02709 2605783 .. 2605794 -  -2.2  -3.14848   TGTCGTCATTAAAAC                CAGC TCCA ACTG                 TTTTTGATTGAGCGG  43 7
        ywqI NONE
        ywqJ NONE
    BLi02706 2602920 .. 2602949 - -10.9  -4.57755   ATCCATTAGATAAAA       TAAGAAAGCTGGA ATAT CCCAACTTTCTTA        TTTTTATTCTACACT  91 29
    BLi02705 2602246 .. 2602272 -  -5.1  -5.07107   CAAATTTCTAAAAAA         CCTTGAAAAGC ATACA GCTAATCAAGG         CTTGAAATGATTATA  79 52
    BLi02704 NONE
    BLi02703 2601041 .. 2601057 -  -2.3  -3.29649   ACGTGATCATATTAA              TACCA CCTTATT TGGTA              GCCTCAATTATTATT  45 84
    BLi02702 2600529 .. 2600539 -  -6.8  -4.29907   ACACTAGAATACAAA                 GGAC TGT GTCC                 ACAAGCTCTCCTACT  73 117
    BLi02701 2599557 .. 2599569 -  -6.3  -2.78395   AATTTGTAGGAACTA                GACTT GTA AAGTC                CTCATAAACTCCAAT  55 159
    BLi02700 2599130 .. 2599143 -  -2.3  -2.63102   ATTACCGGGACATCA               CTCCG ATGC CGGAC                AGCAAGATGTCTTAT  40 138
        ywqL NONE
    BLi02698 2598280 .. 2598313 -  -3.3  -5.39721   CTATCATATAAAAAA     TCGCTTTACT-TTCCA AGC TGGAACAGCAAATCAA     CATTCTACTCGGTCA  79 30
        yqfN NONE
        yqfO 2596365 .. 2596387 -  -9.2  -5.13016   AAGTAAAAGCAAAAA           CCTGAAGC GCTAATA GCTTCAGG           TTTTGTTTTTTATAC  90 35
        yqfR NONE
        yqfS 2592151 .. 2592170 -  -8.5  -4.48072   ATACGTATCATAAAA            GGGGAGC TGGTGT GCCCCCC             TTTTTTTATTGCTGC  85 31
        yqfU 2590787 .. 2590820 -  -6.8  -4.85599   TTTATCGCACAAAAA     GAAAATGGC-AGCCG AAAAG CAGCAAGCCATTTTC     ACGATTGACCAGTTC  84 85
    BLi02688 NONE
        yceA NONE
         zur 2588657 .. 2588683 - -12.4  -5.40072   TTTGCGTTAAAAAAA         GGCATATGGC TTTAACC GCCATATGCC         GCTCCCTTTACTGCG 100 33
        yqfX 2587501 .. 2587522 - -14.5  -6.19302   ACATAATAAAAAAAA           GCTTGACGG ATAT CCGTCAAGC            TTTTTCCGTTAGAAA 100 34
        yqgC 2584343 .. 2584376 -    -4  -3.14132   TGCCGCCTTTAGCAA     GCCTTTCCTCTT TCAATTTATC AAAAGAAAAGGC      TTGTTTCAATGGAAA  48 127
        sodA 2583649 .. 2583667 - -13.1   -5.1523   CGGACAACATAAAAA             GGCCCGC TTCTC GCGGGCC             TCTTTTCTCAAGCTG 100 43
        yqgE 2582146 .. 2582166 -  -7.6  -5.18866   TTGAAATAAAGAAAA            GACACCTT ATGAA AAGGTGCC            AAATATATTGTAAAG  90 78
        pbpA 2579957 .. 2579980 - -11.1  -5.60993   GGGCGCACAAAAAAA          CACCTGCAT GGTTCA ATGCAGGTG           TTTTAATGAAAAAGT 100 42
        pstS 2578846 .. 2578872 -   -11  -3.30629   GAACAAGTCATAAGA         GGGAAAGTGT CAGGAGC ACACTTTCCC         GCCTTCTATTGTCAT  80 40
        pstC NONE
        pstA NONE
       pstBA NONE
       pstBB 2575326 .. 2575353 - -17.8  -5.00616   CCGCCGGTGAAAAAA        GAGGCTGCCGCT TTAA AACGGCAGCCTC         TTTCTCATCCGAACC 100 30
        yqgL 2573761 .. 2573772 -  -4.4  -3.18849   GCGACAGCAGCAATA                CGTT GATC AACG                 GGGCCGCTCCTTTCC  51 20
        yqgM 2572667 .. 2572679 -  -2.7  -3.90048   GGTTTGTTAAAAAGA                CGTAT GAT ATACA                TGATGCAAAAACATA  53 4
       rpmGA 2572384 .. 2572403 -   -10  -5.36364   TTAAAAACAGAAAAA            CAGCAGGA AAAT CCCTGCTG             CTTACTTTGTTTCGC 100 27
        yqgN NONE
        yqgO 2571541 .. 2571558 -  -9.9  -5.04987   AAGAGCTTTAAAAAA             TCCCGTT TTCA AACGGGA              TTCAGAATGCCTGCT  93 27
        yqgP 2569877 .. 2569891 -  -2.8  -2.90496   GCTCCCGTCAAATGA               GTCTGT TCT AAAGAC               CATTTTTAACATAAC  42 60
    BLi02663 2568367 .. 2568392 - -12.7  -6.23209   TCAAGCAAAAAAAAA         GCCTGTTTTCC TGCC GGAAAACAGAC          ATTCAGCGGTCGGGA 100 28
    BLi02661 NONE
        glcK 2567106 .. 2567118 -  -9.1  -4.39002   AAATGCTTTATAAAA                CAGGC TGC GCCTG                GCTTTTCAGCCATTG  86 5
        yqgS 2564963 .. 2564986 - -13.9  -4.72272   TCTTGTCATTAAAAA          CAGGCCGGA ACGATA TCCGGCCTG           CTGCATCAGCTTTCT 100 57
        fhuD 2563875 .. 2563896 - -14.5  -5.75342   CGCGCGCAAAAAAAA           CTTCCGCCT GACA AGGCGGAAG            TTCTTCTATTTTGTT 100 31
        yqgT 2562614 .. 2562625 -  -2.2  -2.52464   TGGCTGTCTAATTTA                CGAT TTTC ACCG                 TGAAAAGTTTCAGCT  39 35
        yqgU NONE
        yqgV 2561101 .. 2561136 - -18.5  -4.03413   ATGCCTTTAGACAAA    GACAGCCTTATTCCG TTATTT CGGAACAAGGCTGTC     TTTCTTATTGACTGA 100 30
        yqgX 2560081 .. 2560100 - -12.2  -5.52986   AGGCCATTAAAAAAA            GACGATCC AGAT GGATCGTC             TTTTTTTATGTTTTA 100 38
        yqgZ 2559199 .. 2559237 -  -9.2  -5.08169   ACACAGGCGAAAAAA  CGAAGATATGCTGAACAT GCAAT ATGT-CAGCA-ATCTTCG  TTTTTTTCAGGAAAC  90 32
        yqhA 2558103 .. 2558113 -  -6.8  -5.12971   AATACGTAACAAAAA                 CGGA ATC TCCG                 AATACCGATTTGACT  85 75
       comGA NONE
       comGB NONE
       comGC NONE
       comGD NONE
       comGE NONE
       comGF NONE
       comGG NONE
        yqzE 2553762 .. 2553784 - -13.4  -4.27463   GAAGAATATAAATAA           GCCGCATTGC AGT GCAAAGCGGC           TTGTCTTTATTTATG 100 32
        yqxM NONE
        sipW 2551822 .. 2551847 -  -6.1  -2.91429   GAAAATCTGTATATA         TGGAGACCTGA ATGT TCAGGTGACCA          ACGAAGATTACATGG  55 33
        tasA 2550953 .. 2550969 -    -8  -5.82172   ATGAACATAAAAAAA              CGGATC ATAAA GATCCG              TTTTTTAAATTGCAC 100 43
    BLi02632 2547185 .. 2547225 -    -7  -5.26918   ATACGGCACAAAAAA GGACAGAGAAGCCCC TTTGTCAGTTTG GAGGC-TCTCTGTCC  TGGCACCTGAAAGTT  89 40
        gcvT 2545978 .. 2545994 -  -2.1  -3.53761   CAAGGTCTTGGCAAA              CTTACGG CTG CCGTTTG              TAAAATGGGGTTTTC  47 10
       gcvPA NONE
       gcvPB 2543123 .. 2543143 - -10.4  -6.02914   TTCACATAAAAAAAA            CCGGCGAA ATCGA TCCGCCGG            CTTTCTTATCATTTT 100 34
       opuAA NONE
       opuAB NONE
       opuAC 2539772 .. 2539794 -   -12  -4.40561   TTCCGGCAAAAATAA           GCCGGCGA GATGGGT TCGCCGGC           TTTGTTCGTTATTTT  95 34
        yqhM NONE
        mntR 2537488 .. 2537504 -  -7.2  -6.11229   ACGAAAAGAAAAAAA              CCGCCG TTACC CAGCGG              CTTCAGCGTGTCGAC 100 229
        yqhO 2536438 .. 2536453 -  -2.5   -5.7946   TGGTGAAGAAAAAAA              GCCAG ACCCAG CTGAC               AGTGATTGAAGGCAA  88 71
        yqhR 2534289 .. 2534307 -  -8.2  -5.48825   CATCACGCAAAAAAA             TGTCCACT TAC AGTGAACA             TTTTATCATATTGCT  93 54
        yqhS NONE
        yqhT 2532742 .. 2532752 -  -2.6  -2.70979   CTCCAATCAAACGGA                 TTAT AAA ATAA                 TTAAATCTTTCGCGG  41 15
         efp 2532112 .. 2532136 - -20.1  -5.60864   CAGACAGCAAAAAAA          GAGCCGGCTTC AAT GAAGCCGGCTC          TTTCCCGCTGTTACC 100 42
        yqhV NONE
    spoIIIAA NONE
    spoIIIAB NONE
    spoIIIAC NONE
    spoIIIAD NONE
    spoIIIAE NONE
    spoIIIAF NONE
    spoIIIAG NONE
    spoIIIAH 2526327 .. 2526347 - -11.2  -5.64274   TTAGGCATAAAAAAA            TCCCGCTT TTTGC AAGCGGGA            TAGGTTTAATCTGCT 100 31
        accB NONE
        accC NONE
        yqhY 2523863 .. 2523886 -    -6  -5.27779   CGGAACATGAAAAAA          CCAAAGGG CCGTCATT CCCCTTGG           TTCTTCCACTTCACC  87 44
        nusB NONE
        folD 2522309 .. 2522344 - -16.3  -3.86481   AAGAAGGCACAAGAA    CGTTCATCCGCC-GGC GCGAG ACCAGGCGGATGAACG    GCTGTACATTAAAGT 100 34
        yqiB NONE
        yqiC NONE
        yqiD 2519698 .. 2519722 - -10.7  -4.13561   TCGTTTGAAAAAACA          GCCGCTAACAC AAC GTGATAACGGC          GCGGCGTTTTAGAGT  88 97
         dxs NONE
        yqxC 2516741 .. 2516764 - -11.2  -5.14563   GTTTGCAGTAAAAAA          GGAATAATAG CCCA CTATTATTCC           TTTTTGCGTGCCGGC  95 78
        ahrC NONE
        recN 2514416 .. 2514442 - -12.5  -5.61596   ATGCCGACAAAAAAA         TAAGCTGTTCA AAAAA TGAACAGCTTA         TCCGCTGGTTTTGAC 100 23
      spoIVB 2512954 .. 2512973 - -13.6  -4.99134   AGGCGAAATCAAAAA            CTGCCGGA GGAA TCCGGCAG             TCAGCTTGCTTTTTC 100 26
       spo0A 2511710 .. 2511735 - -11.9  -5.40072   TTGCGGGCAAAAAAA         CGGCCTCGTTT ATAA AAACGAGGCCT          TCAAATACTGTATTA 100 174
    BLi02592 2510463 .. 2510488 - -13.5  -5.60993   TTTTGTATAAAAAAA         CGTCTTTTTTC TTAT GAAAAAAGACG          TTTTATTCGGCTTTC 100 238
        yqiH NONE
        yqiI 2509212 .. 2509230 -  -8.1  -4.02997   AACATAACACAAGAA             CCCCGGT CATAT ACCAGGG             CCCTTCTATTATTCA  75 34
        yqiK 2508349 .. 2508369 - -13.3  -5.29445   TGTGAACAAGAAAAA            GCCGCAGAC AAT ATCTGCGGC            TTTTTGCATCTCACA 100 36
        bkdR 2505798 .. 2505815 -  -2.7  -2.81543   CAGTATGAAAAAAGC             GGTTC GGTACTGT GAACC              TGTTTACAGTTTGCA  42 65
         ptb NONE
         bcd 2503692 .. 2503702 -  -3.2  -3.25604   GCATTGAATTAAAAC                 CTCC AAT AGAG                 AATAGGGGTTATGAT  46 42
         buk NONE
        lpdV NONE
       bkdAA NONE
       bkdAB NONE
        bkdB 2497823 .. 2497843 -    -6  -5.98675   TAGAAAAAGAAAAAA            GCTGACCC TAAAC GGGCCGGC            TTTTTTAATAGATGG 100 30
        yqiW 2496273 .. 2496295 - -10.6  -5.76633   TTATACACAAAAAAA           GCCTGCCA TCTGTTT TGGCAGGC           AGTTTTTCCATTATA 100 36
        yqiX NONE
    BLi02576 2495286 .. 2495304 -  -7.5  -6.22802   CTTTAGAAAAAAAAA             GTTCAAC AAAAA GTTGAAC             TTTTTACGCTTACTT 100 35
        yqiY NONE
        yqiZ 2493818 .. 2493839 - -10.3   -5.4833   TTAGTGAATAAAAAA           GAAGAAGAT CAGC ATCTTCTTC            AGCTTATTTTATAGT 100 34
        yqjA 2492759 .. 2492815 -  -5.9  -5.55695   GAAGAATAGAAAAAA CCGCACAAGCTTCTCCCTGTTTCATTA GAT TGACCAATGAAGGAGAAACTCATGCGG TTATGCAGGAGATTT  93 26
        yqjD NONE
        yqjE 2489657 .. 2489680 - -16.8  -5.86976   CTACAAAATAAAAAA          GCTTGCGCCT TTAA AGGCGCAAGC           TTTTTTGCGTTTCCC 100 158
        yqjH NONE
        yqjI 2485628 .. 2485649 - -14.5  -5.79588   CGAAAATCAAAAAAA           CCGCAAGCT TTTC AGCTTGCGG            TTTTACATCTTATTT 100 35
         gdh 2484737 .. 2484752 -    -9  -4.30576   GGCTTATGATGAAAA              GAAGGC ATCC GCCTTC               TTTTCACCCTTTTCC  85 29
        phoB 2482923 .. 2482943 -  -8.3  -5.95946   TGAACAATAAAAAAA            CCCCTCT TCTTTCC AGAGGGG            TTTTCAAATAAATTA 100 38
        ydhM NONE
        ydhN NONE
    BLi02562 NONE
    BLi02561 NONE
        ydhP 2479335 .. 2479353 -  -6.7  -5.27938   ATGCGGAAATAAAAA             GATGGCC CAACT GACCATC             TTTTAGCCCGAGTCC  89 45
        ydhQ 2478520 .. 2478535 -  -3.9  -6.14618   GACAAAACAAAAAAA              CCCGC GGTTAT GCAGG               TTTTTCATTTCCGAA 100 30
    BLi02558 2477233 .. 2477266 - -11.1   -5.0916   TGCCGAATAGAAAAA     CGATAGACCGATG TTTCATTG CAACGGTCTATCG      ATTGCCCGGGCTTAT  93 63
        rocC NONE
    BLi02556 2474700 .. 2474721 - -13.1   -5.7946   GCTTTAATAAAAAAA           CAGCCTTCA CAAT TGAAGGCTG            TTTTTTTATGCTTTC 100 31
        yqjK 2472024 .. 2472056 -  -4.9   -5.7946   GTGTCAACAAAAAAA     GCTTC-CCGTCCCG GATTGT CGGAACAAAGAAGC      TTTATAACTGCCCAT 100 40
    BLi02553 2471777 .. 2471795 - -13.2  -5.72053   CAATTAAACAAAAAA             CCAGCAGA CAG TCTGCTGG             TTTTAGTTATTTTGT 100 32
        yqjN 2468026 .. 2468056 - -10.5   -5.2696   CCAAAATTTAAAAAA      GTCGGGAAC-AGCG TTTT CGCTCGTTCCCGAT       TTTTCTTCAAGCGGT 100 49
        yqjP NONE
        yqjQ 2465029 .. 2465048 - -12.2  -5.67283   AATGCAAACAAAAAA            GGAACGGA TGAT TCCGTTCC             TTTCTTCGAGAAACC 100 42
        ymaC NONE
    BLi02545 2463158 .. 2463185 - -15.6  -3.36785   TTAGAGCGCAAGCAA        GCGGGAGGCG TTTTGATG CGCCTCCCGC         TTTCCGTTCTGTGAA 100 191
    BLi02543 NONE
    BLi02542 NONE
    BLi02541 2460129 .. 2460148 -  -7.8  -5.79595   TTGCAAAAGAAAAAA            GAGCGCAG GCGC CCGCACTC             TTTTTTCAAACGACA 100 31
        coaA NONE
        yqjT 2458495 .. 2458518 -  -8.1  -3.75051   CATTAATTGAAAACA          GGCCGGC TCGAACAAAG GCCGGCC           TTCGGCTGCCGCCCG  70 43
        uvrX NONE
        yolD NONE
    BLi02534 NONE
    BLi02533 2454132 .. 2454158 -   -21  -4.39386   CCGAAATCATTAAAA         CACCCCGGCTAA GCT TTAGCCGGGGTG         TTTACGTTTATTCTT 100 33
        yqjZ NONE
        yqkA 2444577 .. 2444589 -  -6.3   -3.1355   CTGATCGACATGGAA                GGAAA TCC TTTCC                CTGAAAAACCGGCTT  57 145
        yqkB NONE
        yqkC 2443770 .. 2443802 - -15.7  -3.91473   ACAAACCGGCACAAA      GAAGGCGAACGAG CATAAGT CTCGTCCGCCTTC      TTTTGGTGCTACAGG 100 34
        yqkE 2442439 .. 2442463 - -11.5   -4.4846   GAATTCAATAAGAAA          GCACCGTCT CTTTGGC AGACGGTGC          TTCTTTACTTATACT  93 30
        nudF NONE
        yqxK NONE
    BLi02510 2437711 .. 2437749 - -14.1  -5.41143   CATCTTCTAAAAAAA   GAACCCTTATGATCTTC ATGAA GCAAATCATAAGGGTTC   TTTCGTTTATGTTTC 100 254
    BLi02506 NONE
        ydhO 2433491 .. 2433518 - -11.3  -5.40072   CTTTTTTTAAAAAAA        GAC-GGGCGCCC GTAAA AGGCGCCCCGTC        TAAAGTTATGATTCC 100 31
      spoIIM 2432727 .. 2432746 -  -2.2  -5.01553   AATTGAGAAACAAAA            TGAATATT TTTT AATAATCA             TTATAAATTAATGCT  69 33
         fur 2432147 .. 2432172 -  -8.3  -5.26875   GTCTGAATCAAAAAA         GAACCCGCTCA TGGC TGAAAGGGTTC          TCTCCGGTTTAGGCT  93 39
    BLi02502 NONE
        xerD 2430919 .. 2430953 -  -8.6  -4.87626   CCTCAACATGAAAAA    CCGTGCTACCGCCTG TCCTTT CAGGCTAT-GCACGG     GGATGGTATTGCCTA  90 16
         drm NONE
        punA 2428679 .. 2428716 - -12.8  -4.92756   ACGACCAAAAAGAAA   GAGCCAATGCAGGCTC TCATTT GAACTTGCACTGGCTC    ATATTTCAACTTCGC 100 48
        dacF NONE
     spoIIAA NONE
     spoIIAB NONE
        sigF 2425678 .. 2425702 - -12.2  -5.74122   TACCACACAAAAAAA         CCGGAACGCTC CCAA GAGCG-TCCGG          TTTTTCATCGGACAT 100 68
      spoVAA NONE
      spoVAB NONE
      spoVAC NONE
      spoVAD NONE
     spoVAE2 NONE
     spoVAE1 NONE
      spoVAF 2420614 .. 2420639 - -16.3  -4.68593   TCGATTATTGAAAAA         GAGGCTTTTCC CCGG GGAAAAGCCTC          TTCGAATGCCGGCTT 100 40
        lysA 2418519 .. 2418541 -   -12   -5.4505   CTTTTTAACAAAAAA           CACCTCCCGA TCA CCGGGAAGTG           TTTTTCGTGCTTGAA 100 81
        yndL 2417451 .. 2417485 - -10.8  -4.21922   TCAGGCAAAATTAAA     CTACCTGTCCCC ACTGGAATACA GGGGACAGGCAG     CATAGGTGTTTTTTC  90 65
        ppiB 2414505 .. 2414524 - -10.7  -5.76633   TTACAGACAAAAAAA            CAGCCCG GCTAAG CGGGCTG             TTTTTTGCGCTCTCT 100 43
        rapA NONE
    BLi02479 2412842 .. 2412872 - -11.3   -4.9792   TAGCGGACATAAAAA      GAGCAGTGCT-GAT ATAG ACCAAGCACTGCTC       TTTTACTGAAATATT  95 39
    BLi02478 2412261 .. 2412279 -  -8.1  -5.88476   AAAACAAATAAAAAA             GATCCCC ATAAA GGGGACC             TTTTGTGTCCTTAAT 100 36
    BLi02477 2409725 .. 2409742 -  -4.9  -2.50493   CCCATGATCAAAACC             TCCAGAA CACG TTCTGAA              CTATCCTATGTTTAT  48 260
        ypuD 2409040 .. 2409059 - -13.6  -4.79949   CTTTCAAAAAAATAA            CCCCGGAT GTTG ATCCGGGG             GTTGTTTTTGTGCAT 100 336
        ribD NONE
        ribE NONE
        ribA 2406051 .. 2406066 -  -3.2  -4.62336   ATTTTAGTTTAAAAA              TGAAGC ATAT GCCCCA               ATTTTGATTTTTTCG  64 3
        ribH 2405503 .. 2405520 -  -4.3  -2.85351   TCGCTTCACATCACA             TTATAAA CATT TTTATAA              CCTTTTTAAACTCTT  48 50
        ribT 2405046 .. 2405070 - -18.7  -5.03145   CAAGCGGCGAAAAAA          GAGCAGAGGCT AGA AGCCTCTGCTC          ATTGGTTATATGTGA 100 24
        scpA 2403378 .. 2403399 -  -2.3  -2.52464   TGGCTTTCCAATTCA           CGATATCAAG CGT CATGA-ATCG           CTTCACTCCCTGTTA  39 9
        ypuH 2402758 .. 2402779 -  -5.3   -5.5762   ATTAAACATAAAAAA           TACGATAAT ATAT ATTATCATA            CTTCGATCCTTAAGG  90 46
        ypuI 2402148 .. 2402169 - -10.9  -5.16206   AAAGCAAGATAAAAA           CCCCCCTTT CATG AAAGGGGGA            GTTCCGGCTCACGGT  93 50
        dacB NONE
        spmA NONE
        spmB 2399760 .. 2399778 - -11.7  -5.18355   GCTAAAAAGCAAAAA             GCGCCTG TTGAT CAGGCGC             TTCCAAACAGCAATG 100 18
        rluB NONE
        resA NONE
        resB NONE
        resC 2395380 .. 2395420 - -11.2  -5.49568   AATTTAAAACAAAAA GCTGC-GGAAGGCCCGG TGAAAAGC CCGGACCTTCCTGCACC  GCACGGATCATGCAT 100 33
        resD NONE
       resE1 2392725 .. 2392755 - -14.1  -2.94232   TTGCCCTCAAATAAC       TGAGCACCTGTTC TGTAT GAACAGGTGCTCT       TTGTTTCGTATGGAA  95 53
    BLi02455 NONE
    BLi02454 NONE
    BLi02453 2388980 .. 2389008 - -11.9  -5.54907   TTTACAAAAGAAAAA        CCTTATTTCGG TTAAATG CCGAAATAAGG        TTTTTTTGCCTGATA 100 61
    BLi02451 NONE
    BLi02450 2386802 .. 2386826 - -12.2  -4.61747   TTAACAAGCACAAAA          GCACCCGTTC TAAAT GAACAGGTGC          CAAGGTTATAGGAGC  95 132
        sigX NONE
        rsiX 2385012 .. 2385029 -    -7  -5.60864   TATACATTAAAAAAA             GACTCC GCACAG GGAGTC              TTTTAGTTTTCTATC 100 28
    BLi02447 2384041 .. 2384078 -  -7.7  -2.88571   TTCCTTAAACAGAAG   CTGCGGAACCTGAAAAG AATT CCTTTCAGGTTCCGTTT    TTTTTTAGGAATTCT  62 30
        ypaA 2381258 .. 2381283 -  -9.7  -5.00339   ACCAACAAGCAAAAA         GAAGCCGGCTA AAGA CATCCGGCTTC          TTCTGCAGCTGACAA  93 77
        ypbB NONE
        recQ NONE
        ypbD NONE
        ypbE NONE
        ypbF 2376224 .. 2376249 -  -5.6  -4.65895   GGCTTGATGCAAAAA         GACG-TTTCTT TTAAC AAGAAAACGTC         TTTTATTTGCTTTCG  73 28
        ypbG NONE
        ypbH 2374610 .. 2374628 -  -8.9  -5.60993   TTCGGCAGAAAAAAA             CTGCTGT TTAAC ACAGCAG             AATATCTTTTTTGAA 100 47
        gudB 2373130 .. 2373151 -  -7.4  -5.37593   CGGCAAATCAAAAAA           TCTCCTAT TTTATG ATAGGAGA            TTTTTTGGGTTGTTG  93 54
        ypdA 2372060 .. 2372090 -  -8.5  -5.24129   TGTGCCGATAAAAAA      GAGAGCACA-TCTA TATA TAGAATATGCTCTC       TTTTGCCTGATACAA  93 60
    BLi02433 2371039 .. 2371049 -  -3.2  -4.50298   GAAATTGAAAAAGAA                 CAGG CCG CCTA                 ATAGCAGAATTTGTC  64 23
        ypdC 2370280 .. 2370298 -  -8.1  -6.23317   AGAAAAATAAAAAAA             CCGCCCT TTTAC AAGGCGG             CTATTGCTGAAGAGG 100 26
        sleB NONE
        ypeB 2367784 .. 2367809 -  -9.9  -4.66833   TCCGAATGCTAAAAA         GGAAAAGGC-AT GTT ATCGCCTTTTCC         CTTTGATCTATCGTT  93 42
        ypfB NONE
         cmk 2366610 .. 2366623 -  -5.3  -4.01902   ATATGTATTAAAGAA               CCATT CAAA AATGG                ATATTTGAATGTTCT  63 130
        ypfD NONE
    BLi02426 2364273 .. 2364291 -  -8.1   -5.4477   AAACCCGTAAAAAAA             CCGGCTC AAGAG AAGCCGG             TTTTTTTAACGCATG  93 31
        yphA NONE
        seaA NONE
    BLi02422 2362304 .. 2362327 -  -7.6  -4.67607   GTTTGAAGAAAGAAA          CCCTTCT-TAT TCC ATACAGAAGGG          CTTAACTCATATATT  83 72
        yphC NONE
        gpsA 2359638 .. 2359670 - -16.5  -5.77853   AAGCCGCAAAAAAAA      GCCTGAAGCAAAG AGGGGGG CTTTGCTTCAGGC      ATAATGATTGTGACT 100 200
        yphE NONE
        yphF 2358510 .. 2358541 -   -11  -5.24989   GCATACATGAAAAAA      CCTTTCTCCTCA TTGTATGC CGAGGAGAAAGG       TTCATGACTGATACT 100 59
      spoIVA 2356865 .. 2356887 -  -2.6  -5.64274   TCAGGCATAAAAAAA           GACCTCCCGT ATG ATAAGAGGCC           TTCCCTTTTATAAGA  81 33
         hbs 2356123 .. 2356140 - -11.3  -4.39386   TTTAAATTATGAAAA             GCCCCTT TGAA AAGGGGC              TTTCCTGTGAAGAAA  93 84
        folE NONE
        mtrB NONE
        hepS NONE
        menH NONE
        hepT 2352478 .. 2352494 -  -2.3  -3.33348   TTCAACACTACAACA              GAAATAT AGC ATTTTTC              AAACAATTAATCAAT  45 84
         ndk 2351963 .. 2351978 -  -7.6  -5.71712   TTCCATATAAAAAAA              TCAGCT TTTC AGCTGA               TTTTTAGTAAATCCA 100 29
        cheR 2351058 .. 2351070 -  -2.7  -2.87876   AAACTATAACATAAC                CCTTT ATA AAAAG                TCAGCTAACTTTTTT  42 30
        aroF NONE
        aroB NONE
        aroH 2348207 .. 2348230 -  -9.7  -4.67692   GGAAAACGAAACAAA          CCCAAAAGA ACAGCG TCTTTTGGG           TAGAATGAATAAACG  93 158
        trpE NONE
        trpD NONE
        trpC NONE
        trpF NONE
        trpB NONE
        trpA NONE
        hisC 2341079 .. 2341100 -  -8.1  -3.94333   CATCAATAGACTAAA           GAGGTGACTG AAT CA-TCACCTC           TTACAACATGCCGGC  73 26
        tyrA NONE
        aroE 2338619 .. 2338640 -  -9.5  -4.82901   TTCCGGGCAGAAAAA           GCCTG-AGCA CAA TGCTTCAGGC           TTTTTCTGCAAGCTT  93 20
        ypiA NONE
        ypiB 2336485 .. 2336503 - -10.3  -3.66844   CTCAGAGCTGAACAA             GCCTTGC TTTCG GCAAGGC             TTGATTGGCAGCGGA  80 41
        ypiF 2335934 .. 2335959 -  -5.5  -3.26546   CATAATATATCAATA         TTTTAGGAAGG TCAA CATTCCCAAAA          TCATTATACAAAGGA  54 57
        qcrA NONE
        qcrB NONE
        qcrC 2333766 .. 2333788 -   -12   -4.4267   GGTCAAAATTGAAAA           GGCCATCGAC ATT GTCGACAGCC           CGAGAGGCTGACTTG  95 98
        ypjA NONE
        ypjB 2332140 .. 2332163 -  -7.5  -5.16237   AAGGTCAGCAAAAAA          GAAGCT-CGC GATCA GCGGAGCTTC          TTATTTCGGCCAATC  86 26
        ypjD NONE
        dapB NONE
        mgsA NONE
        ypjG NONE
        ypjH NONE
         cca NONE
        birA 2325352 .. 2325364 -  -3.4  -5.58454   CGGACAGCAAAAAAA                CCTT CCGGC AAGG                AGAAGGATTTCGTAT  83 189
        panB NONE
        panC NONE
        panD 2323173 .. 2323193 -  -9.7  -3.91087   CCAAACGATATGAAA            GCCCCCT AAAGGCA AGGGGGC            TACAGAATGGTACGG  83 25
        dinG 2320246 .. 2320260 -  -8.5  -3.11768   CCACACCATTTAAGA               GCCGC TTTAT GCGGC               TTTTAGCCGTTTTTC  68 28
        ypmA NONE
        ypmB NONE
        aspB 2318211 .. 2318228 - -12.7  -5.14563   GTGTGCATGAAAAAA             GCGTCCG CCTG CGGACGC              TTTTTAATTTCTAGC 100 36
        asnS 2316770 .. 2316789 - -12.2  -4.60487   GATGACTGTGAAAAA            GTCTCCTG CAAT CAGGAGAC             TTTTTTCTTAAGGAT  95 33
        dnaD NONE
         nth 2315333 .. 2315359 -  -3.8  -3.02511   CGTATTCGTCCAACA        GTGAAAC-GCT TGTCAC AGCAGCTTCAC         CAGCCCTTTTTTATA  47 11
        ypoC 2314833 .. 2314856 - -12.5  -5.18357   CAATTGATCAAAAAA          GCCACTCAC AATTTA GTGAGTGGC           TTTTTTATGATTCAT 100 14
        yppC 2310441 .. 2310457 -  -8.7  -4.65895   CCGTCTACTTAAAAA              GCAAGGA GAA CCCTTGC              TTTTTTCTGTTTTCA  87 38
    BLi02364 2309901 .. 2309914 -  -3.7  -2.66274   GCCGTTACAACGAAT               CCGGC TTAA GCCGT                CTCTACCCCGGGCTC  45 17
        yppE 2309464 .. 2309493 - -12.2  -4.83615   CAGCCCTCATAAAAA       GAGAAGACCGGG ATTAGG CCCGGTCTTCTT        TTAATATATCGTCTT 100 9
    BLi02361 2308593 .. 2308615 - -11.4  -5.52384   TTCGGAGCAAAAAAA           GCATGAATGA CCT TCATCCATGC           TTTTTTTATTTGAAG 100 31
        ypqE 2307468 .. 2307486 -  -9.6   -5.1417   TGACAAAATGAAAAA             GCAGAGAA GCG CTCTCTGC             TTTTTTCTTTTACTT  93 40
        yprA NONE
        yprB NONE
       cotD1 2303199 .. 2303218 -  -9.2  -5.02074   TCACCTGCTAAAAAA            TGGGGCCG TATT CCGCCCCA             TTTTTTTAAAAATAT  90 101
        ypsA NONE
        ypsB 2301756 .. 2301776 -  -8.3  -4.50976   TTTTACATGATAAAA            GCTCTCC TACCTGC GGAGAGC            TTATACATTGTCATC  87 499
        ypsC 2300533 .. 2300555 -  -9.1  -5.65927   TATGGAAAGAAAAAA           GGCTGCCGT TTTAC ATGGCAGCC           TTTAAACTTCACTTT 100 34
    BLi02351 2299552 .. 2299567 -    -4   -3.6951   AAAGATTGAAAAAAG              GAGCAGG AAG CCT-CTC              TCAACTATTTCCGGT  54 30
        ypvA 2297520 .. 2297542 - -12.1  -5.47821   ATGCAGCCAAAAAAA           GAAAAGCGG GATGT CCGCTTTTC           TTATACATAGACTGG 100 26
        ypwA 2295896 .. 2295919 - -14.6  -4.13945   ATTCTGACCCGAAAA          CCCCTCCCAT ACAG ACGGGAGGGG           TTTTCTTTTACAAAT 100 33
         xpt 2294997 .. 2295011 -  -2.8  -3.09635   AGTTTCATGACCCAA               CCTCCT GTA AAAAGG               TAACTTTTCCACCGG  44 0
        pbuX 2293654 .. 2293670 -  -8.7  -5.94214   AACACAACAAAAAAA              CCTCACA ATC CGTGAGG              TTTTAAACGGCAGAT 100 28
    BLi02346 NONE
        bcsA NONE
        ypbQ 2291183 .. 2291218 -  -9.6  -5.29846   AATCGGAAAGAAAAA    CGAGAAAAAGCTGCCG GTTT CGGCAGCTTCAGCACG     TGTATCTATTTATTT 100 194
        ypbR 2287530 .. 2287543 -  -2.3  -2.75992   TCTGATTCAACATGA               GCGGA GCCA TTCGC                CTGCCAAGGCATGCG  41 3
        ypbS 2287169 .. 2287189 -  -5.3  -2.72991   CCACACGCGGAAGGA            TCCACCAGC TAG GCCTGCGGA            TATTTTCGGCTGACG  49 13
    BLi02341 2286927 .. 2286944 - -11.3  -4.45077   CAAAAATGATGAAAA             CAGCGTC TAGC GACGCTG              TTTCTATTTTTGGTG  93 29
        ypcP 2285965 .. 2285989 - -14.4  -3.02181   CAATACAAAACATTA          GAGAGATCGG TTTAT CCGATCTCTC          TTTTTTCGAATTTCA  95 12
        ypeP NONE
        ypeQ 2283674 .. 2283686 -  -6.2  -5.56568   ACAGCATTAAAAAAA                CCGC TGAAC GCGG                TTTTTTAGCGTGGCC  95 91
        degR 2283039 .. 2283061 - -14.2  -3.56347   AGACTTCAAATAAGA           GGAGAGGCAA TTT CTGCCTCTCC           TATTTAATTTTCAGC 100 25
    BLi02331 2281813 .. 2281829 - -10.9  -5.47218   CCCGATTCAAAAAAA              CACTTGC TCT GCAAGTG              TTTTTTTGATGCTAA 100 37
    BLi02328 2277609 .. 2277622 -  -3.8  -2.77962   GCTGATATCGTAAAT               GGAC ATGACG GTCC                CTCCTTTTTAGAATA  46 33
        bsaA NONE
        ypgQ NONE
        ypgR 2275287 .. 2275304 - -11.3  -5.71983   TGAAGCATAAAAAAA             GACGCTG TTTC CAGCGTC              TTTGTCAGCTGTCTT 100 30
        ilvD 2273220 .. 2273273 -  -9.8  -4.84527   TTGACATATTAAAAA GCCCCCTCTATAA-A-CCTTGACTAC TGAT GTTTTCAAGGATACTACAGAGGGGGC TGAATTTCAAACGCC  93 55
        yphP 2272759 .. 2272774 -    -9  -5.00616   TTTCTCCGTAAAAAA              TGCCCT TCAA AGGGCA               TTTTAGCAATGTTTT  90 28
        ypiP 2271947 .. 2271966 - -12.2  -5.58454   CGCAGATTAAAAAAA            CCCAAGGT ATAT ACCTTGGG             TTTTCATTTTTCGAG 100 29
        ypjP NONE
        ypjQ 2270502 .. 2270517 - -11.8  -5.60993   TGCCGCATAAAAAAA              CCCGCC TGAT GGCGGG               GACGGGCGAGTCTTT 100 40
        dfrA NONE
        ypkP 2269020 .. 2269044 - -14.3  -4.17089   CGTAAACGGCGAAAA          CCAGGCTTCCA TTA TGGGAGCCTGG          TTTTTTTATGCCCGA 100 31
        ilvA 2265766 .. 2265779 -  -3.1  -2.54619   TAACAAGCTATCAAT               CCTCA TTTA TGAGA                TATTTTCTTTATTAT  42 95
        ypmP 2265409 .. 2265436 -  -2.6  -3.61178   TCTAGTGAGGCCAAA        TCCGCATGAAAA ATTC TTTGCCGGCGGA         TGCCGTCTTCCGCTC  48 94
    BLi02313 NONE
        ypmQ 2263862 .. 2263890 -  -9.6  -5.81412   CCGATGTAAAAAAAA        GCCTGTTTTCCG GTGTT CAGGAAACAGGC        TTTAGCGGCAGGTCG 100 51
        ypmR NONE
        ypmS 2262390 .. 2262414 -  -2.1  -2.65527   AACAAGCTGAAATAT          GTGTAGATACG TTC CATATGTTCAC          CCCTGTAAACCCCGC  40 49
        ypmT 2262120 .. 2262134 -  -5.7  -5.83822   CATAGCGAAAAAAAA               GAGAC CCGAT GTCTC               TTTTACAGTCTGCTG 100 97
        ypnP 2259850 .. 2259860 -  -2.4  -3.64164   TTAAAAACATGACAA                 GCCC CCA GCGC                 CAAACTCATTTTATA  49 143
        yhcK 2258700 .. 2258735 -  -6.3  -5.50925   AACGAACATAAAAAA    GACAGGATAGATGAA CCTCGT TTCATCTATCCTTTT     TCATTCAGCTGAATG  91 46
        msrA NONE
        yppQ 2256540 .. 2256565 - -11.3  -5.41746   AATCCTCTAAAAAAA         GATGACCCTTT GAAA AAAGGATCATC          TTGCATGCTGCTCTC 100 42
        cgeE 2255430 .. 2255445 -    -9   -6.4275   CAAAAACAAAAAAAA              CCTTCC GGAT GGAAGG               CTTTGTGAGCATGTC 100 274
    BLi02300 2254071 .. 2254088 -  -9.9  -5.95539   TCGCAAACAAAAAAA             GGAAGGA CATG TCCTTCC              TTTTTTTCAGGGCGC 100 47
        yodT NONE
        yodS NONE
        yodR 2251288 .. 2251302 -  -3.4  -2.83403   CTCCTCTTACGAAAG               CGGCCC GTC GATCCG               GATCTTTCCCTCCGT  44 2
        yodQ NONE
        yodP NONE
        kamA NONE
    BLi02293 2247333 .. 2247346 -  -9.5  -5.54264   AAACACGCAAAAAAA               CCGGC AAAA GCCGG                CTTCATGAGGAAAAG 100 28
    BLi02292 2246995 .. 2247016 - -10.2  -5.54192   ACGAACGCAAAAAAA           CCGCAGTT CTGAAC AACTGCGG            TTTTTTTATCGCTTT 100 31
        yodN 2246065 .. 2246075 -  -3.2  -5.13521   AAATGATCCAAAAAA                 CGCT TGA AGCA                 CTTGACGGAGAAGGG  72 129
        yozD NONE
        yodM NONE
        yodL 2244630 .. 2244650 -  -8.3  -5.84432   TACAACATAAAAAAA            CTGCGGA CAGCGCT TCCGCAG            TTTTTCACTTCTTAC 100 37
        deoD NONE
        yodJ 2240730 .. 2240759 - -15.9  -3.01712   GTTTTTTTGGTAATA       TGAAAAGGCCGAT TGAT ATCGGCCCTTTCA        TTTTTATATCTTTTT 100 29
        ctpA 2238013 .. 2238047 - -10.8  -4.21922   TCAGGCAAAATTAAA     CTACCTGTCCCC ACTGGAATACA GGGGACAGGCAG     CATAGGTGTTTTTTC  90 89
        yodD 2234092 .. 2234116 - -10.8   -4.6856   TAAACATGTTAAAAA          CCTTAGTCCC AAAAA AGGACTAAGG          TTTATTTTTATGCTT  93 33
    BLi02274 NONE
    BLi02273 NONE
    BLi02272 2231812 .. 2231862 - -11.9  -3.92542   TCGATCCGGAAAGAA TGAGACGGCGGCCAAAGGC-GAAA AGAT TCGCAGGCTTTGGCCGCCGCTTCA TATTGACATCCGGCA  91 71
        yojE NONE
    BLi02268 NONE
        yojF NONE
    BLi02266 2227978 .. 2228003 -   -14  -5.13521   AAAGCATGTAAAAAA         GGTGCCGGGC TCAAAT GCCCGACACC          TTTTTTGATCATGTT 100 39
        yojL 2224157 .. 2224171 -  -5.7  -5.82316   ACCACGCAAAAAAAA               GCCAT ATAAA ATGGC               TTTTTTAAAATGAAT 100 30
        yojM 2223455 .. 2223467 -  -3.3   -4.1891   TGCCCTCAATATAAA                CGGCT TCC AGGCG                CCGATTCACTTTTTT  59 31
        yojN NONE
        yojO 2220530 .. 2220558 - -11.7  -5.31275   TTTCACGATAAAAAA        CAGATGGCCGCGA GTA TTGCTGCCATCTG        TCATATCTATCCTAT 100 32
        odhA NONE
        odhB 2216014 .. 2216039 - -14.1   -5.4182   AATGATAAATAAAAA         GCTTTGACCGT ACTT ACGGCCAAAGC          TTTTTTATGATTAAC 100 36
        yocR 2213449 .. 2213465 - -13.7  -5.14563   GTCTGCATGAAAAAA              GGCCGGA TGG TCCGGCC              TTTTAAAAACAATTT 100 45
    BLi02252 NONE
    BLi02251 2208042 .. 2208053 -  -3.6  -4.54026   TTTGAAATAAAAGAA                GCAC AGCG GCGC                 TGATCGCCGGCGGTC  64 137
        yozC 2204499 .. 2204525 -  -4.5  -5.24989   GGATACAGCAAAAAA        CCGCAGCAAG ATGTTCTG CTT-CTGCGG         TTCTCCTCTGACGTT  80 143
        yozO 2203856 .. 2203889 -  -5.2  -5.40072   TTCTCCGCAAAAAAA     GACCGTTCATTCGC AAAGGA GCGTTTGAACAGCC      TGTTGAGATTATGCA  87 34
        yocK 2203286 .. 2203300 -  -9.2  -5.63103   TTCTAACCAAAAAAA               GCACCC ATT GGGCGC               TTTATTTGGAGTCCT 100 27
        acpD 2202522 .. 2202547 - -13.4  -6.04953   ACATAAATAAAAAAA         CCCTTGTTCC GTCTTT GGAACAAGGG          TTTCACAATTAAAAT 100 34
    BLi02241 2197454 .. 2197473 -  -6.6  -2.72043   AATTTCTTTGGAAAT            GATATTAT CTCT ATAATATC             TGATTCGCTTCTTCT  56 171
        mutT 2196559 .. 2196575 -    -8   -5.1861   TTTATCAGCAAAAAA              GACTCG AACAG CGAGTC              TTTTCAATTTATTTA  91 403
        yisY 2193272 .. 2193286 -  -4.9  -3.53012   TGCTTCTGTGCCAAA               CGGAG ATACA CCCCG               ATAAAAATACTTGCA  56 163
    BLi02235 2192970 .. 2193006 -  -6.7  -5.83822   CAGAGTTAAAAAAAA    GACACTAAACGAATATT TTA AATGTTCGCTTAAAGTC    CTTCACCTCCAATGA 100 28
       cotD2 2192463 .. 2192502 - -11.7  -3.57825   CTTATAAAATAGGAA  CAGACCATA-AAAGACCC CTGCC GGGTATTTATATGGTCTG  TGAAAGTACAATTAA  89 48
    BLi02233 2190522 .. 2190538 -  -7.3  -5.56112   ACAAAAATGAAAAAA              TCCGCTT TAA AAGCAGA              CCGTGACACTGGTTT 100 390
    BLi02231 2188746 .. 2188773 - -13.6  -3.67296   GATTAGCGATTCAAA        CGGAACTAACTC TTTA AAGTTAGTTCCG         TTTGAAATTAACAAA  95 278
    BLi02228 NONE
    BLi02227 2186327 .. 2186356 -  -8.6  -3.55761   GATTGATGTTTTAAA       TGTTCCAGCGCT TTGTGC AGCGCCTGAACA        TCCAATGTCTTCATG  72 51
        ypfA 2184759 .. 2184775 -  -3.7  -2.94099   GCTTTTGAGCATAGA              CCATCTT TTT AAGACAG              ATGAGACTATCCTCT  47 237
    BLi02225 2184403 .. 2184414 -  -2.2  -3.92324   TCCTCTAATACTAAA                GTGA CATA CCAC                 GAACTGTTTTACCAC  51 34
    BLi02224 2183535 .. 2183561 -  -7.2  -5.80817   TTGAATATAAAAAAA         CCTTGAAAGGCC AAA AGCCAATCAAGG         TAGAAAAGGTGAATA 100 146
        yjgC NONE
        yjgD 2179389 .. 2179415 - -11.7  -5.14563   TCCGCTATTAAAAAA         GCACGTTTCCA GATGA TGAAAACGTGC         AACTGTAAATCAACT 100 181
    BLi02220 2178261 .. 2178276 -  -5.4   -5.7946   CCTCCAAGAAAAAAA              GCATCC ATTG AGATGC               TTTATAAATTGATAT 100 45
        yyaQ 2176867 .. 2176899 - -16.4  -3.84451   CGTTTCAAATGTAAA      GAGGCAAGCCCTTG TATGC CAAGGGTTTGCCTC      TTTTGTTAATGGCCG 100 163
    BLi02215 NONE
        yocI 2173376 .. 2173401 -  -6.3  -3.77484   TATGAAAATGTCAAA         TCAATAACAAA ACAA TTTGTTTTTGA          TTACAGTTGTTTTAC  64 163
        yocH 2172452 .. 2172479 - -11.4  -5.65678   AGAAAACAGAAAAAA        GACACTGATCAT CTTC ATGGTCAGTGTC         CATCAATGGTAAACC 100 43
    BLi02212 2170717 .. 2170744 - -13.5  -3.58428   AGGACAAAACATTAA        GGCAGAGGATG AACGCA CATCCCCTGCC         TTTTTTATTTGGCAA  95 30
    BLi02210 2168915 .. 2168942 - -12.1  -5.12474   CAGAATATACAAAAA        TTCCCCTCCTC TTGAAC GAGGAAGGGAA         CACAGGCGGGTGCCT 100 40
        yozB 2168234 .. 2168260 - -10.9  -5.79595   TGCTAAAAGAAAAAA         TCCGCTCCCCT TGTAT AAGGGAACGGA         TTTTTTTCTTTTAAT 100 36
    BLi02208 NONE
    BLi02207 2166440 .. 2166457 - -11.3  -5.12971   AAGACTTAATAAAAA             CCTTCGG AGCA CCGAAGG              TTGATTGAGAAATAA  95 41
    BLi02206 NONE
    BLi02205 2164527 .. 2164552 -  -7.5  -3.94002   GAGGAGCGAACGAAA         GCATCGCCTGC AGAC GCATGCCATGC          TTGTCATCAGTTCGC  71 72
        ymaE NONE
        yozA 2160558 .. 2160583 -  -9.1  -4.62069   CGCTCAGCTTAAAAA         GGCAAACTC GGGAAATT GAGTTTGCC          TTTTAAACTTTAGTC  88 35
        yobV 2158899 .. 2158926 - -12.9  -5.00895   TTCATCATACAAAAA        GAAACCTGACA GCATCG TGTCAGGTTTC         GTATAAATGTACAAT 100 17
    BLi02197 NONE
        yobU 2158062 .. 2158101 - -10.3  -5.83211   CATCAAAATAAAAAA  CTAATACCGTTAGTTTC CATTTT AAAACTAACAGCATTAG   TTTTACAAGCTTTAT 100 37
        yobT NONE
        yobS 2156603 .. 2156624 -  -3.6  -5.71712   GCCGACATAAAAAAA           TCCTCGGC TGTTAG GCCAAGGC            AATTAGTGGCTGGTT  87 139
        yndG NONE
        yndH 2154967 .. 2154984 -  -2.5  -5.61596   ACGCTTACAAAAAAA             CGGCGGG CTTT CATGCCG              TCTCCTCCTCCCTGT  81 18
        yndJ NONE
    BLi02190 2152764 .. 2152802 - -13.2  -3.06796   CTTGACCTCAGGCAA   GATTACGGCTTGAAGAGG TGA CCGCCTTAAGCCGCAATC   TTACTTGTAACTCCG  91 41
        yvmB NONE
    BLi02187 NONE
        ynzE 2149935 .. 2149952 -  -5.5  -2.93858   GATGACAGGGATACA             GTCAGCC GGGA GGATGAC              GATGTCGCCTCTTAT  51 425
        csaA 2148376 .. 2148407 - -10.2  -5.64421   AGGTGAAATAAAAAA      GAGAGGCTTCCT TCATTTAG AGGGAGCCTCTC       TTTTATGTATCAGCT 100 35
        expZ 2144167 .. 2144197 - -14.2  -5.64421   ACGTCAAACAAAAAA       GAACCATCTGCGTT AAA AACACAAATGGTTC       TGTTCATTTATTCTT 100 33
        yndD NONE
    BLi02180 NONE
    BLi02179 NONE
        yndF NONE
        yndE 2137547 .. 2137559 -  -3.3   -4.1413   AAGATATGTTTAAAA                GCAGC GGC GCTTC                AAATTTCGCCTCAAC  60 253
        ycgE 2135618 .. 2135640 -  -9.2  -5.28683   ATGAACATCAAAAAA           GACCGGTT GCAGCAA AACCGGTC           TTTTATCACTTCGTC  93 31
        fabG 2127790 .. 2127813 -  -8.9  -5.76949   TAGCGCGAAAAAAAA          GGACAGGCT GTTACA AACCTGTCC           TTTCCCTGCTGTTTA 100 38
    BLi02165 2118514 .. 2118530 - -10.8  -5.02074   CGAGGTTTTAAAAAA              GCCGCC AGTCA GGCGGC              TTTTCTTTTCATTTT  93 34
        gltA NONE
        gltB 2110939 .. 2110992 -  -6.7  -5.64006   ACTGAATCAAAAAAA CAAAACAGCCTGCCCCGTCAACCTAA AAA TAAGGTCG-CGGGACAGGCTTTCATT TATATGATGTGAATA 100 52
        ykoS NONE
        ykoT NONE
        yitG NONE
        yitF 2105311 .. 2105321 -  -3.2  -3.14468   GCTGATCAGATGTAA                 GACG AGC CATC                 CCACACATACGCTTC  46 5
        yitE 2104127 .. 2104138 -  -5.8  -4.00532   TGTCGAAATATCAAA                CGGA ACGG TCCG                 TCTCTCTAATAAAGA  66 471
        yitB 2102556 .. 2102566 -  -3.2  -2.53876   TCCTACCGGAATTGA                 TGCA GCC CGCA                 TTCTGTTTTTTCCTG  42 2
    BLi02153 2101162 .. 2101179 -  -2.5  -5.06103   ACAATCGTCAAAAAA             GAGCGGC GTCA GCCGAGC              TCTTCTTCGGTCAAA  70 238
        yetF 2100306 .. 2100335 - -19.4  -4.75776   AATGCAATTGAAAAA       GCGCGGGTTCGA AGCTTG TCGAACCCGCGC        CTGCCAACATCAATA 100 35
        proH NONE
        proJ NONE
    BLi02148 2096620 .. 2096664 - -11.7  -5.44119   TTCAGCCGAAAAAAA CTGCACCTCCGGATTGTCAGA TGGTG TCTGACAAACC--AGGTGCAG TTTCAGTACAGGTCT 100 47
        ydzF 2096117 .. 2096136 -  -9.3  -3.53444   TCATTCGGGCTGAAA            CAGGCTG TCAGCC CAGCCTG             TTTTTCTCCCCCCAC  74 13
        yngJ NONE
        yngI 2092417 .. 2092438 -  -2.4  -3.54741   CAGTACTTTCTTAAA           CA-AAAAGG TCCCT CCTTTTATG           TTAGTCGCGCTTGAA  47 49
        yngH NONE
    BLi02142 NONE
        yngG NONE
        yngF NONE
        yngE NONE
    BLi02138 2085537 .. 2085558 -  -7.3  -5.50723   TCATCAAAATAAAAA           GAGGAAGGA CGTG TCCTTCTTC            TTTGTTTGTAAGCCT  93 52
        yoeD 2084739 .. 2084758 -  -4.4  -3.63251   ACTACTAAATGATAA            CACTTTTT GAAC AAAAAATG             AACGTGATTGTTTCG  56 223
        yjlC NONE
        yjlD 2082855 .. 2082886 - -13.2  -6.02546   TTAAAGCAAAAAAAA      GCACCACTTATAGT TTAA ACTATAAGTAGCGC       TTCATTTCCATTAAT 100 36
        dacC 2080330 .. 2080347 -  -9.8  -5.36441   CTGTTATATAAAAAA             GCCGGC AAAATG GCCGGC              TTGCACAGAGAAATA 100 265
    BLi02132 2077815 .. 2077829 -  -4.2  -2.64933   CATCCATGGAGATCA               CCTCTT TTT ATGAGG               CGGAGCGCCTTGGTC  45 60
    BLi02131 2077007 .. 2077036 -  -6.6  -5.10767   GAGGTAAGACAAAAA       GGACAG-CTTCTT GTTAG AAAAAGTCTGTCC       GGCAAAAGCGTTTAT  85 37
        yngD 2075668 .. 2075698 -    -7  -5.21709   TTGTATATGAAAAAA      CAGGCC-AAGACA TGTCGC TGTCTTTAGCCTG       TCGTTTGAATCGCCA  89 18
        yngK 2074356 .. 2074382 - -15.4  -5.47159   TTTTAACACAAAAAA         TCCATTTTGAAC AAC GTTCAAAATGGA         TTGGTACTGTTACCG 100 48
        glcU 2073351 .. 2073398 - -14.4  -3.59315   TCAATCACGCTGAAA GGATGACAAAATCCCAAAACTA AAAG TCGTTTTGGGATTTTGTCAACA ATCTGATGACGGCTT 100 53
        ydeI 2071660 .. 2071679 -   -10  -3.98159   TACTAGAACAGTAAA            GCCTCCGA GGAC TCGGAAGC             TTTTTTATTCTCACT  86 109
        ydeT 2070901 .. 2070919 -  -3.1  -5.01042   AATGCAAATGAAAAA             GAGGG AACAGTCCA CCCTC             TTCTGTTTTAACTGC  72 33
        ydfA NONE
        arsC 2069031 .. 2069064 - -21.3   -4.1552   TATGTTTCTAATAAA     TGCAAAGCTCAGGTA TTGT TACCTGAGCTTTGCA      TTTATTCTCCTGTCT 100 27
        dctB NONE
    BLi02119 NONE
    BLi02118 NONE
    BLi02117 2061849 .. 2061866 -  -3.5   -2.6472   TAACATTCGATATCA             TCATTTC GCAT GAAATAA              CAATATATTGGAACG  43 207
    BLi02116 NONE
    BLi02115 2059763 .. 2059797 - -15.2  -4.57581   AGTTGAAATAATAAA     TCCCAATTTCTCAATG TGA CACAGAGAAATTGGGA     TTTTTATCAGTGTTG 100 72
    BLi02114 NONE
    BLi02113 NONE
    BLi02112 2057624 .. 2057651 -    -7   -4.7629   TGAGCAACGGAAAAA        GGATCAACGG TGCTGCTC CCGCCGATCC         TTAAACATTAAAATT  81 33
        manR 2055394 .. 2055404 -  -2.4  -3.89614   TTGAATTTTGATAAA                 GGTC AGC GCCC                 CGCTTTTAATAATCC  51 31
        manP NONE
        manA 2050514 .. 2050535 - -11.7  -5.26119   TTTGCAAAAATAAAA           CAGACCATA GTTT TATGGTCTG            TTCAGAAAGGGCGCC 100 50
    BLi02106 NONE
    BLi02105 NONE
        mmsA NONE
    BLi02103 NONE
    BLi02102 2044037 .. 2044059 -  -9.2  -5.60993   GTTCTTACAAAAAAA           GAGCTGAC GCTAATG GTCAGCTC           CCGCTTTTAAAACCG 100 32
    BLi02101 2043426 .. 2043449 -  -8.9  -3.46236   ATGAATAAAATGTAA          GAACCCTCC GAATTT GGAGAGTTC           TTTTTAATAGTGCCG  74 119
    BLi02100 2042211 .. 2042238 - -13.4  -4.83169   ATTTGCTGAGAAAAA        GCCGTCTCCGGC CTGC GCTGGAAACGGC         TTTTTTCTTAATTTA 100 75
    BLi02099 2041682 .. 2041694 -  -6.3   -5.7827   AACATAAAGAAAAAA                TGCTT GAA AAGCA                AAGAGTCCTGGAACG 100 158
        adhA 2040096 .. 2040120 - -11.5  -2.65376   AAAGCTAAGAAAAGC          GGCCAGTCA AATAAAA TGACTGGCC          TATCTGTTATTATAT  79 46
        brnQ 2038218 .. 2038243 - -10.5  -5.28942   CATTTGAAAGAAAAA         GGCAACCCT GGGATCAT AGGGTTGCC          TTCATATTTATGAGT 100 45
        ywoF 2036648 .. 2036680 - -13.5   -3.3692   TTGCAGTTTAAAAAT      CCCCAAAGCTACGCT GTG AAAGCAGCTTTGGGG      TATGGGGAATTCTTT  95 64
    BLi02094 2035897 .. 2035907 -  -3.2  -3.46885   TCTTAAAAAAATAAC                 TGCG GTT CACA                 ACTCAACAGTTATTT  50 21
    BLi02093 NONE
    BLi02092 2033567 .. 2033618 - -14.1   -3.9122   TACTTTCCCAAATAA TAATGGATCCACTTTTACTTTCT GTAAAG AGAACATAAGAGTGGATCCATTA AATGATAAAATACTT 100 345
    BLi02091 2031993 .. 2032021 - -10.4   -3.0362   CTGAAATATGAGAGA        GCCGATAACC GCGTAATAG GGTTATCGGC        TTTGTGTCTGTACGG  75 83
    BLi02085 2027378 .. 2027422 - -16.1  -3.16071   CTTCAGATGAATAGA TAAACAAAAAGACAGAGGA AGTAAAA TCCTCTGTCTTTTTGTTTT ATTGATTGGCTTCCG 100 24
        narK 2022466 .. 2022485 -  -2.1  -4.59109   TATAGTCCCGAAAAA            GAGCC TGGGCATATC GGCTC             AATCTCTTTTTGCAG  61 48
         fnr 2021608 .. 2021633 -    -7  -5.22039   TGCAAACGTAAAAAA         CAAGGACACTG TGCTT CA-TGTCCTTG         TTTGTTTTCGCTTTT  89 41
        arfM 2020246 .. 2020263 -    -7  -4.50902   AAAAAAGAAGAGAAA             GAAGGG GAGAGG CCCTTC              TCACACGTCGTCTTC  79 26
    BLi02077 2019025 .. 2019040 -    -4  -5.47399   GGAAGCTGAAAAAAA              TGTGAC GTAC ATCACA               TTTTTTTAGCGCAAA  82 31
    BLi02076 NONE
    BLi02075 2017446 .. 2017467 -  -7.2  -5.60993   GGGCGGACAAAAAAA           CAGCCTGC ATGGAA GCGGGCTG            TCGAATGGTTCAATC 100 35
        narG NONE
        narH NONE
        narJ NONE
        narI 2010880 .. 2010906 - -11.7  -5.64274   CTATGGAGAAAAAAA         TCCCTAAAGCC GTTTT AGCTTTAGGGA         AAATGTTTACATGCT 100 32
    BLi02070 2010426 .. 2010443 -  -8.3   -5.2422   AACCATATTAAAAAA             GGCGTCC TTGG GGGCGCC              TTTTTCTTATTTTTA  93 38
    BLi02068 NONE
    BLi02067 2008087 .. 2008118 - -14.6  -4.61284   AAGACCAAATGAAAA      GGCATGAACCC-GCA CAA TGCCGGATTCATGCC      AAACAAACTGCTTCA 100 80
    BLi02066 2007022 .. 2007049 -   -10  -3.93782   TTATTCAATACTAAA        TATGGAGGG-GAA AAC TCCGCCCTCCATA        TAGAATATAATTTTA  84 44
        araR 1999518 .. 1999556 - -13.2  -4.29905   ACCAGAGTAAAACAA   CCCAGTCCGTGTTCGC GCCTTTA GTGAACATGGACTGGG   TTTTTCTTGATCACG 100 47
        yneS NONE
        yneR 1992937 .. 1992966 - -10.1  -6.23317   AGAAAAATAAAAAAA       CTTGCAGAAAAAC GGGG GATTCTCTGCAAG        CCGTAAAAAATGATA 100 43
    BLi02055 1991477 .. 1991501 -  -8.7  -4.54727   GTTTTCAAAGCAAAA          GGACATCTT TCCGGCG AAGATGTCC          TTTGAAAATATCCAT  87 153
    BLi02054 1990878 .. 1990900 - -10.7  -2.75708   TTTTCGTAAAAAAGT           CCCTAAAAC AAGAA GTTTTAGGG           GGAAAGAGTGAGCGG  77 45
        sspO NONE
        sspP 1985291 .. 1985310 - -12.1  -5.63103   CGGTAAGGAAAAAAA            CCGCGCC GTGAAA GGCGCGG             AAAAAATGTTACATA 100 34
        cotM 1984687 .. 1984697 -    -4  -2.85013   ATGCTAGAACATAAT                 CTAT TGT ATAG                 CGATTCCCTAATCGG  46 104
        yneK 1984110 .. 1984141 - -14.7  -4.42639   ACAGGTCAATTAAAA      CAAAACCTTTCCT GAAAGA AGGAAAGGTTTTG       TTTATTTAAAAAGCT 100 27
        ynzD 1981936 .. 1981961 - -13.5  -4.39828   AACATGGTTATAAAA         TAAAAAACCCG CTTC CGGGTTTTTTA          TTTTGATCTATGATT 100 39
        lexA 1976742 .. 1976755 -  -9.5  -5.40072   TTTCGTGCAAAAAAA               CCGCC GACC GGCGG                TTTTGCTGATGAGTC 100 47
    BLi02013 1963670 .. 1963688 - -13.2   -5.0065   CAGGGATAAATAAAA             GAGATGGC GGC GCCATCTC             CTGCATGCTTTTTTA 100 38
    BLi02008 1960116 .. 1960147 - -16.2  -2.53263   TTGAGTTGGAATCCA      CTAAAAAAACGTCT GTTA AGACGTTTTTTTAG       TGATATCCATTGTTA 100 318
    BLi01997 1952910 .. 1952920 -    -4  -3.57971   AGAGCGAGTGGGAAA                 CATA TTA TATG                 AAATTTATTAAACAA  52 242
    BLi01977 NONE
    BLi01976 NONE
    BLi01975 1929803 .. 1929817 - -12.8   -4.4784   GAAATTTGAAATAAA               GGGCGG TTT CCGCCC               TTTTATTCATTTTAA 100 108
        cwlC 1928557 .. 1928587 - -11.9  -5.77632   AAAAGCATAAAAAAA       GCCTGCGATCTAT ACGAG ACAGATCGCGGGC       TTTTCTTGATGATTG 100 44
    BLi01969 1924872 .. 1924887 -    -9  -4.24002   GTTTAAATTGGAAAA              CTCGCT GATC AGCGAG               TTTTCTTTTCGTATA  85 18
        ebrA 1917118 .. 1917132 -  -4.3  -3.90762   CAGCCGCCAAAAAGA               TCATG CCTTT CATGA               CATTCGCCTCCTTAT  59 37
        ebrB 1916404 .. 1916415 -  -2.2  -4.74103   GCGGGAATTTAAAAA                CCGA AATT TCGA                 TACCAAAGGAAATGG  67 381
    BLi01956 1915705 .. 1915721 -  -5.1  -4.90525   GAACGGCAAAGAAAA              CCGCATC ACG GATACAG              TGGAACGCATCACGG  78 160
    BLi01952 NONE
    BLi01951 NONE
        yraD 1911756 .. 1911777 - -11.5   -4.3534   GTTTAAGTATGAAAA           CCCCGCTGT ATGG ACTGCGGGG            TATTCACACGTTTTT  93 42
    BLi01947 NONE
        yqeD 1906667 .. 1906688 -  -7.1  -3.71792   GCAATCGAAAACGAA           GGCGGCGGC TCTC GTTGCCGCC            TCAGCGAGTCAAGAA  68 34
    BLi01936 1897721 .. 1897745 -    -5  -4.18802   ACAGACAGGGTAAAA         GAGAGC-AGGC CTAA GCTTTGCTCTC          TATTTTTTTGACACT  65 71
    BLi01935 1897061 .. 1897080 - -12.2  -4.56775   ACCTTGGCGCAAAAA            CCCCTTGA GCAA TCAAGGGG             TTTTTTATCTATAGC  95 34
    BLi01934 NONE
    BLi01933 1895211 .. 1895227 -  -5.8  -5.44638   AGAACAAAAAGAAAA              GCAGGC AAATA ACCTGC              TTAAAAACTGATTTT  89 119
        rpmB 1761284 .. 1761319 - -16.9  -5.43514   AAAAGAACGAAAAAA    CGCCTGCCTAAAGCG TACAGT CGCTCTTGGCAGGCG     TTTATTTTTTCTTAT 100 37
        yloA 1741708 .. 1741730 - -14.2  -2.87725   TCCGAAAAAGAAGAG           GCCTGAACCC TTG AGGTTCAGGC           TTTTGGCATTATTAT  93 37
        ylbP 1680461 .. 1680482 -  -6.6  -4.89567   CTTGAAAATAGAAAA           CCGGCC-AT CCGCT ATCGGCCGG           CTTTTTTCGTTTATG  84 36
        ylbM 1677493 .. 1677512 - -10.8  -4.85433   AGATAAAGTGAAAAA            CACCTGAT GTCC ATCAGGTG             TTTTTATTTGCGCAA  93 29
        ylbJ 1674912 .. 1674935 - -12.4  -5.03747   AAAGTTTGCAAAAAA          TGAGCGGCCG TAAC CGGCTGCTCA           TTTTTTAACAGGGGC 100 23
        ylbA 1669501 .. 1669529 - -12.4  -5.10029   ATTAAGGTCAAAAAA        GGGTACAGCCTC ACCGA GGGGCTGCACCC        TTTTTTATGTACGCC 100 43
        ctaA 1662085 .. 1662105 - -10.4  -5.14563   CTTTTTATGAAAAAA            TCCCCCGC AAAAG GCGGAGGA            TCAACCGTTTATTTT  93 40
        ylaL 1654896 .. 1654910 -  -7.8  -6.23545   TGTAAATAAAAAAAA               CGGGCT TTT AACCCG               GGTTTCAACTTGCAT 100 144
        ylaJ 1652720 .. 1652738 -  -5.4  -4.56367   GATCTGACAAATAAA             TTTTCTCT ATT AGAAAAAA             GGAAAAAGCCTATAC  73 74
        ylaI 1652440 .. 1652458 -    -6  -5.82281   AAAGAGATAAAAAAA             GCATGG TGCTTGT CCATGC             TTTTATGACTTGATC 100 28
        yhjG 1650797 .. 1650824 -   -10  -2.78384   TCTGCTTTGATTATA        CCATTTTGTTAC GCGT GAAACAAAATGG         TTAAACAGATTGCAG  73 42
        yhjH 1650229 .. 1650252 - -11.1   -4.4727   CGAATACGTAGAAAA          GACATAGCC GAAGAA GGCTATGTC           TTTTCTGTATCCGCG  91 19
        ylaF 1647630 .. 1647650 -  -8.2  -4.75518   GATATAAAATCAAAA            GCCCCTTC ATTCG GTAGGGGC            TTCTTTCCTATTCAA  84 33
        yktB 1641977 .. 1641999 - -10.6  -5.49568   AATCCAAAACAAAAA           GGGATGGC ACCACCG GCCATCCC           TTTTTGATTATACCG 100 33
        speA 1639914 .. 1639941 -  -9.9  -5.55695   GAAGAATAGAAAAAA        GCATGCGGC CATTTACAGT GCCGCATGC         TTTTATGTTTTTACA 100 36
         slp 1638939 .. 1638982 -  -4.2  -4.96848   GTGCCCATAGAAAAA CACCCTCCTAAGAATCATATT GTATT AATACGATTC--AGG-GGGTG TTTTTTCCTTGTCTC  71 78
    BLi01679 NONE
    BLi01678 1637629 .. 1637658 - -12.3  -4.65263   ACGTTGTAAAATAAA       TCAAAAACCCCCT CTGC AGGGGGTTTTTTA        TGTTTTCTCTTATTC 100 136
    BLi01672 1631160 .. 1631184 - -14.4  -4.46212   CTGTGCATGATAAAA          TGACCAGCCT AAAGG AGGCTGGTCA          TGACGGATCCATCAG 100 44
         def 1630495 .. 1630512 -  -9.9  -5.42265   TGAAATCATAAAAAA             CGGATCA GAAA TGATCCG              TTTTTTTTATGACTT 100 40
        ykzG NONE
        ykqC 1627386 .. 1627407 - -14.5  -5.71983   TCAACCATAAAAAAA           CGGATGCAC CCCG GTGCATCCG            TTTTTTGCTGTATCC 100 51
       mreBH NONE
        ykpC 1621464 .. 1621488 - -16.5  -6.09196   TTGAAAAGAAAAAAA          GAAGCAGCCCG GTT CAGGCTGCTTC          TTTTTTAACGGTTGA 100 30
        ampS 1620130 .. 1620152 -   -15  -3.35001   GACACGATATAAAAG           GACCTCAGAA GTT TTCTGAGGTC           TTTTTTTGCGGAAGG 100 43
    BLi01657 NONE
        ykoA 1617243 .. 1617271 - -12.6  -4.75356   AAACAGACTGAAAAA       TGCCTGA-TGTCC ATTT GGACAATCAGGCA        TTTTTGCTTGATTTA 100 38
    BLi01645 1604232 .. 1604270 - -19.7  -3.44229   AGCGGAGGATGAGAA  CGTCGGTCGGT-TCAGGC ATAA GCCTGTCACCGACCGACG   TTTTTTTTAGAACCG 100 13
        yknT 1598808 .. 1598832 - -11.3  -4.23794   TTAAGGGAACATAAA          GGCGGCCGCTT TAT ACGCCGCCGCC          CAATCAACTGCTTGA  93 97
        ykuE NONE
    BLi01618 NONE
        ykuD 1584028 .. 1584040 -  -2.7  -2.79312   AAAGGTCCCATTATA                TCTTA ATA CAAGA                TGTTGTATTGTTCAA  42 68
        ykuC 1582658 .. 1582683 - -10.5  -5.37043   ATCCCATAGAAAAAA         CGCGCGATT TTTTATGG AATCGCGCG          TTTTCATCTTTATAA 100 35
        ykyB 1582064 .. 1582078 -  -7.1  -5.71638   CAAGAACTAAAAAAA               GCCTC GAAAG GAGGC               TTTTTTTTTTATTAA 100 37
        patA 1577415 .. 1577434 -  -9.3  -6.17669   AATAAAATAAAAAAA            CAACGGC GTAAAA GCCGTTG             TTTACGTAGTCTGTA 100 27
        ykwD 1572219 .. 1572239 - -11.2  -5.73672   AAATAACGAAAAAAA            CCACTTGC TGCAT GCAAGTGG            TTTTTTGCTGGTTCT 100 40
        ykwB 1567638 .. 1567662 - -11.6  -3.52079   GAATATTTCACATAA          CAGAGCTTTA GTTGA TAAAGCTCTG          TTTTTTGTTTTGAAA  88 44
    BLi01588 1551154 .. 1551177 -  -8.8  -5.24989   GGACAGAGGAAAAAA          CCGCCGGACCA AGG TGG-CAGGCGG          TTTTCCTTTTGTAGA  93 102
    BLi01584 NONE
    BLi01583 NONE
    BLi01582 1547249 .. 1547266 -  -6.2  -4.39375   ATTAAATTAAAATAA             GACGCC AATTAA GGCGCC              TTCATCTTGTCTTAA  74 27
        yoaS NONE
        yozG NONE
        yoaT 1544827 .. 1544844 -  -5.5  -5.16071   AATCAGCAACAAAAA             GACGCCT GCTA AGACGCC              TGAATCTCTATATGC  81 276
    BLi01578 NONE
    BLi01577 NONE
    BLi01576 1543452 .. 1543471 -  -9.2  -5.38054   CCGTAGAAATAAAAA            GCGCCCCA CATT TGGGGCGT             TTCTTACGTTTGCTT  95 144
    BLi01571 1539255 .. 1539269 -  -4.2  -4.84182   CTAAAAAAGAAGAAA               CTTTCG AAG CGACAG               AGAAGAATATAAAGC  74 496
    BLi01540 NONE
    BLi01539 1510332 .. 1510343 -  -2.2  -3.23893   AATGATATAGTAAGA                GTCC GCCG AGAC                 AAAGCGATTCGGTTG  43 203
        ligB NONE
    BLi01537 1509222 .. 1509242 -  -7.6  -4.22377   TGCAGAAGAAAAATA           GCCC-ACTC AATC GAGTCGGGC            CTTTTTCGTATTTAT  76 37
    BLi01535 NONE
    BLi01534 1507048 .. 1507064 -  -6.5  -5.96521   ATGAACGAAAAAAAA              GCGCC TTAGACT GGCGC              CTCTATCTCGTCTTA 100 28
        clpE 1498246 .. 1498267 - -13.7  -4.18197   ATGTTGTATGTAAAA           CGACCTCCG CGAT CGGAGGCCG            TTGTGTGTGTTATCT 100 35
        motA NONE
        motB 1496473 .. 1496508 - -15.6  -3.69621   ATTTATAAGGGCAAA    GAGTAAGGAAGCTGCC AAAA GACAGCTTCCTTATTC     TTTTTTATTCAGATT 100 20
        kinD 1494228 .. 1494252 -    -5  -4.90266   CGGATGAACGAAAAA         GAGC-TGCCGT AAGG AAGGCAGGCTC          TTTTACAGGAACGGG  77 47
        ykvA NONE
        yndN 1492952 .. 1492967 - -10.4  -5.64274   CCAGTCATAAAAAAA              GCGTCC CCGG GGACGC               TTTTTATTTGTTTCT 100 29
        ykrU 1487318 .. 1487342 -   -13  -6.08342   TAACAAATAAAAAAA          CCTCTTTCTC GTCGA GAGAAAGAGG          CTGATTTGTCGCGTA 100 273
        ykrT NONE
        ykrS 1485001 .. 1485035 -  -6.6  -4.33165   TCAAATCGATTAAAA    TCCGCTAAAGCGGCCT AAGTA AGG--GCTTCAGCGGA    AAACAGCGCTTCGAT  76 5
        ykrP 1480722 .. 1480747 - -16.3  -4.16443   AGAGCAAACGAGAAA         GGTCCAAATCG GAAA CGATTTGGACC          TTCATTTATTTTAAA 100 31
        ykrK 1474851 .. 1474875 -   -10  -5.47399   TGAAGGGCAAAAAAA          CGCCTGGC AATTGGCAA GCCAGGCG          CGCCGGTCGGCGATT 100 39
        sspD 1474522 .. 1474547 - -11.9  -4.22676   ACGAATAAACAAGAA         TATCCGCCGAG CGGG CCCGGCGAATA          ATCCATAGGGTATTT  95 39
        ykoW 1468723 .. 1468746 - -18.2  -5.24989   TGACAGAGGAAAAAA          GCATCCGGGC TGAA GCCCGGATGC           TTGCGGCGGTACAAG 100 69
        ykoV NONE
        ykoU 1465910 .. 1465921 -  -2.2  -3.33744   GTTTCGCTGAAAAAG                TCAG TTTT CCGA                 ACGGTTGTTTTCTTT  45 14
    BLi01492 1464692 .. 1464707 -  -5.4  -5.03747   AAACGCGCGAAAAAA              CCTGAC ATCT GTCAGA               AAATCTAACATTGTT  81 472
        tnrA 1464068 .. 1464080 -  -3.5  -2.76583   ACAACATCTTCAAAT                TTAAT GGA ATTAA                TGTCTCCTTTTGAAT  44 249
    BLi01488 1461734 .. 1461752 -  -5.2  -2.65521   TTTATATGAATTAAT             CCTATGCA TTA TGCTCAGG             GAATGTACTTAGATA  49 124
        yrkC 1461010 .. 1461026 -  -9.4  -4.32571   CAACATAAAACTAAA              GCAGGC ATTCG GCCTGC              TTTTTTGATTAATTT  90 101
        yqaE 1425683 .. 1425699 -    -8  -3.45032   GAACAACACTTAGAA              CCCTTG TGTAT CAAGGG              TTTGTCGGCATCGGA  68 475
    BLi01432 1425235 .. 1425251 -  -2.3  -5.19819   AAATAAAACTAAAAA              TTTTTTC AAA GATAAAA              CCCCCAGTTCATATT  73 110
    BLi01431 NONE
    BLi01430 1424337 .. 1424360 -  -9.6  -4.19817   GTTATTTAGTGAAAA          GAAAAGCCCC TCAT AGGGCTCTTC           TTTATGCTGCCGTCG  89 27
        yqaB NONE
    BLi01428 1422321 .. 1422333 -  -6.2  -3.74703   ACAAGATGGAAAATA                CCGG TCAGC CCGG                AACGATTGCGTTTCG  61 292
        ispA 1418587 .. 1418609 -   -17  -4.72986   CATGGCCATGAAAAA           GGCCGCCGAC ATT GTCGGCAGCC           TCCTTTAGACTGTTA 100 38
        metE 1415817 .. 1415838 - -13.7    -3.745   GGAGCCATGAAAAGA           GCCGCCCGT GTGA ACAGGCGGC            GTTTGTAGTGGATTT  95 50
    BLi01421 NONE
    BLi01420 1414601 .. 1414620 -  -7.9  -4.62783   TAGGCATGCCAAAAA            GCCTGAT GTTGGA ATCAGGC             TCCGAGGCTCCTAGC  82 36
        guaD 1413315 .. 1413333 -  -8.9  -6.09196   TTCAAAATAAAAAAA             GCTTCCT GATGA AGGAAGC             TTTTTTTAATATTCC 100 31
        ykmA 1411510 .. 1411536 - -12.3  -5.02074   TGATTTCTTAAAAAA         GAGGCGCCTTC GATAT GAAGGCGCCTT         TTTGCTGTCTTTACA 100 36
        ykgA 1400043 .. 1400064 - -12.3  -5.39721   TGATTATAGAAAAAA           GGAGCCCTA TTTA CAGGGCTCC            TCAGCGTGCCGGCAG 100 85
        htrA 1388069 .. 1388091 - -10.4  -4.52857   AGTCTTTATATAAAA           GGCATCCGGC ACA GCCGGCGGCC           CCGTAAAGGGGGGCA  91 46
        ykbA 1384552 .. 1384574 -  -9.1  -6.24157   AGGGATAAAAAAAAA           CCGCCGG GCTCATGTG CCGGCGG           CTTCGGCTCAGGCAG 100 33
        ykaA NONE
         pit 1352673 .. 1352697 - -14.3  -4.49756   TTTTAAACATGAAAA          CTCCCGTCCTA GAT TCGGACGGGAG          TGTGCTGATTAAAAG 100 34
     spoIISA NONE
     spoIISB 1351648 .. 1351672 - -12.9  -3.81879   GGGAAAACGGAATAA          GGACGGGAGAA TTT TTTTCCCGTCC          TCGTTAAGCTTTTTT 100 29
         xre 1318460 .. 1318474 -  -5.6  -4.87803   TAGCGGGAAAGAAAA               GCCCGT CAA AGGGGC               TGTCATGATTTCATG  79 150
        xkdA 1317430 .. 1317443 -  -2.3  -2.91264   CTGCTCATCGACATA               CGCTC ATCG GAGGG                ACAGATCGAAGGCGC  40 336
        yeeF NONE
    BLi01314 1314192 .. 1314209 -  -9.1  -5.64421   ATCCCAAATAAAAAA             GGCTGCC AACC GGCAACC              TTACTTTGTTAAGCA 100 154
    BLi01313 NONE
    BLi01312 NONE
        yxaF NONE
    BLi01310 1311109 .. 1311135 - -13.8  -5.38951   AACTGATATAAAAAA         TGCAGGAGGC GTTAATT GCCTCCTGCA         TTTTTTTGTCGAACG 100 45
        yoeB 1309330 .. 1309355 -  -8.4  -5.08824   GTTTGACGGAAAAAA         GCTAATGTCC GTTTTT AGACATTAGC          TTTTTCGTTTAGATG  90 34
       yoaU2 NONE
       yoaU1 1307018 .. 1307047 - -14.4  -5.44721   AGCATTTTAAAAAAA       CGCCTCAGC-CCA TTGAT TGGTGCTGAGGCG       TTTTTCTTTTTTACG 100 36
        ywfK NONE
    BLi01299 1301678 .. 1301709 - -12.3  -4.36914   TCGGGGCTGATAAAA      TATCCGCGGGAAG CAGTTT CCTCCCGCGGATT       TAAGTGCTGCTATCG 100 35
        abnA 1298694 .. 1298716 -  -9.9  -5.50925   AAGCAACAGAAAAAA           CCAAGCAGA AAACA TCTGCTCGG           TTTAATAACTAATAC 100 34
        yjcL 1294621 .. 1294654 - -15.4  -4.36914   TGCCCGTTCATAAAA     GAAGGCGCGGATTC GTCAAG GAATCCGCGCCTTT      TTTTGCCATTTATAA 100 35
    BLi01288 1291039 .. 1291059 -    -4  -3.12803   AAAAGTATCACCTAA            TCCTGACA GGTCT TGTCATGA            TTCTTAAAAAAAGTC  48 39
    BLi01287 1290348 .. 1290362 -  -5.6   -3.1875   GACAGCCTAAGTCAA               CGGCGC ACT GCACCA               TTTTCGGTCCGATGA  54 167
    BLi01286 NONE
        yjcH NONE
        yjcG NONE
        yjcF 1288237 .. 1288261 - -18.7  -5.50723   TGAGGAAAAGAAAAA          CCGTTCCGCTT AAA AAGCGGAACGG          TTACTTTTTGACCAT 100 26
        yngA NONE
        yngB NONE
    BLi01280 NONE
        yngC 1285097 .. 1285116 -  -8.5  -4.55209   GAGAGATGAAACAAA            CCCCGGC TTTTAT ACCGGGG             TTTTCGTTATTTTCT  87 32
    BLi01278 1284774 .. 1284786 -  -4.1   -4.6038   CATATCAAATGAAAA                CCGTT TAA AACAG                TAGATTTTTGGGAAT  66 17
        yjcD 1282381 .. 1282421 -  -9.7  -5.28683   ATGAACAGCAAAAAA  TAAACACCGCGCCTTCC GATAAAA GGAGGGCACGGTGTCTT  TTATTGCAGCTGAAC 100 26
    BLi01273 1280922 .. 1280932 -  -2.4  -3.45839   ATTTGGAAACAGGAA                 GGGG GAG CCCT                 GTGATACAAAGCTGG  47 53
        cotV NONE
    BLi01271 NONE
        cotX 1279342 .. 1279361 -  -9.3  -4.93177   TAAAAATGAAGAAAA            GCAGAGC TGGTTG GCTCTGC             TTTTTGAATTATAGA  90 34
        cotY 1278699 .. 1278740 - -13.1  -4.07885   CAGCTTTCGTGAAAA GACTGGCATCAAGCCGATCA TAT CGGCCGGCTTGATGC-AGCC TGACACCTTTTAACC 100 35
        cotZ 1278131 .. 1278146 -  -6.1  -5.84432   CACAAGATAAAAAAA              GTCCC GATTCA GGGAC               TTTTTAATTTGAACG 100 29
        yjbP 1267866 .. 1267878 -  -9.1  -2.99257   CTGCAAAAAAAGGGA                GCCGT CAA ACGGC                AATATCGAGCGGTCG  66 430
        yjbK NONE
        yjbJ 1264124 .. 1264145 - -14.5  -5.54894   AATGCAGGAAAAAAA           GCCGGAAAG CGTC CTTTCCGGC            TTAAGCGTAGTAATT 100 26
        yjbI NONE
        yjbH 1262550 .. 1262566 -  -9.4  -5.24129   TTGTGCGATAAAAAA              CACGGG AGAAA CCCGTG              CTATTTTTCGCATTG 100 26
    BLi01248 1261949 .. 1261974 - -14.7  -3.76224   GGCGTATGCATGAAA         GAGGCTGCCGG TCTA CCGGCAGCCTT          GTTCGCGATGATGTC 100 39
    BLi01245 NONE
    BLi01244 1256118 .. 1256134 -  -7.3  -2.68942   AGTCGTTCAGACAAG              CGATGAC ACT GTCATCA              GGAAGCCTGTCCGTG  56 180
        trpS 1242466 .. 1242496 - -17.8  -4.72272   GTTCTCTATGAAAAA       CACCTTCCGATTAT CGT ACAATCGGAAGGTG       TTTTTGGATCAGCGT 100 34
        yjzB 1230311 .. 1230332 -  -7.3  -4.64657   GCAAACGCTTAAAAA           GCCACTTTT CAGA AGAAGTGGC            TTTTTTATATGGAAA  81 30
        yjzD 1227151 .. 1227198 - -10.6  -4.85653   GACATATAAAAGAAA GCCTTAAAAAAACAGCCGTCGG TTTT CTGCCGGCTGTCTGTCTAAAGC AAAAAACCCCACTTT  93 55
        uppP 1225959 .. 1225980 - -13.1  -4.99134   ATCTTAAATGAAAAA           CAGCTGATC CATT GATCAGCTG            TTTTTAGGCGAATAT 100 29
        yitU 1214134 .. 1214149 -  -3.2  -4.07568   TGGCCGTTTTGAAAA              GCCGTT TATG AATGGC               AAATTATAAAATTAT  56 37
    BLi01202 NONE
    BLi01201 1213680 .. 1213705 - -11.9  -5.93252   CGGAAAAATAAAAAA         GGAG-CCGTGCC GAT GGCACAGACTCC         TCTCCGGCTGTCAAA 100 54
        guaC 1212487 .. 1212507 -    -9  -5.22794   ATAACCATCAAAAAA            GGCATCCC GGGAA AGGATGCC            TCTTTTGTATTCTGT  93 93
        yitS 1210107 .. 1210129 - -16.4  -3.28745   TTGTCAACAATCTAA           GGCCTGCTTT TAT AAAGCAGGCC           TCTGTTTTATCTTAT 100 37
        yitK 1207579 .. 1207599 -  -9.8  -5.92399   TAATAAAACAAAAAA            GTCTTCTG GGAAG CAGAAGAC            TTTTCAGCGACATTT 100 237
        yitJ NONE
    BLi01192 1202268 .. 1202295 - -18.4  -4.05389   GACATACATGATAAA        CCCTGCCGGCCG CAAA CGGCAGGCAGGG         TCTTCGTTTAATGAA 100 33
    BLi01190 1200258 .. 1200272 -  -6.4  -3.08658   GAAACAATCAAAGCA               GGATGA TCA TCACCC               CCTGATCTGTTTAAA  56 74
        yitI 1199658 .. 1199686 -  -6.7  -4.23298   GAAATTTAAAAAAGA       GGCCGCA-AAGC TGTAAT GCTAATGCGGCC        GAGAATGCCCCGCTT  73 55
        yisQ 1184976 .. 1184997 - -13.1  -5.30189   TATAACATGAAAAAA           CCTGCTTTC AACT GAAAGCAGG            TTATGCTGCAAATCC 100 26
    BLi01176 NONE
    BLi01175 1182949 .. 1182975 -   -13  -4.59089   TAAGCTATAAAGAAA         CGGCGGCGTTTA TTT TGAACACCGCCG         ATTTCTATGATCAGC 100 71
        yisN 1179916 .. 1179934 -  -4.6  -4.61231   TGATAGGGGGAAAAA             TGAATATG ACG CATATGCA             TATCACGTCTTGGGT  71 408
        cotH 1175673 .. 1175683 -  -3.2  -3.58343   TCTATTATCGGGAAA                 GCTC GAA AAGC                 AGGAACCGCTTCCTC  50 4
        yisI 1175225 .. 1175236 -  -3.6  -3.36166   TGTTCAAAAAACAAT                GGCC GAAT AGCC                 CAAGCTGCGACCCGA  48 105
       gerPA NONE
       gerPB NONE
       gerPC NONE
       gerPD NONE
       gerPE NONE
       gerPF 1172797 .. 1172823 - -11.7  -4.93365   TCTTATAACCAAAAA        GCAGCCTGCTTC TAAG GAAG-AGGCTGC         TTTATGCATTTCCGA 100 27
        yhjR 1158711 .. 1158729 - -10.4  -4.62069   CCGCTATTTTAAAAA             TATACCCT ATA AGGGTATA             TTGATCAAGGCGGAA  91 50
    BLi01152 NONE
    BLi01151 1156573 .. 1156589 -  -2.9  -2.62184   TTTTGGTTCAGATTA              CTGAGTA GTA TACCCGG              GAAATGTGCAAAACT  41 62
    BLi01150 1155267 .. 1155288 -    -8  -5.24129   GTCTGGTACAAAAAA           GAGGCTCT ACTTTA AGAGCCCC            TCCATTGTGTCTCTT  91 39
        yhjO NONE
    BLi01148 1152808 .. 1152833 - -14.9  -4.93696   TTTAAACAGCAAAAA         GCCGAAAATAC GACC GTATTTTCGGC          TTTTTATTTACTGCA 100 33
        yhjN 1150320 .. 1150360 -  -5.5  -5.80364   ATTTGAATAAAAAAA TAAAGCCTGAG-CGAAGG GATCAG CCTTCAACTCTGGCTTTT  TTCACGCGAGGGTGT 100 4
    BLi01138 1143373 .. 1143393 - -13.3  -4.16205   CATAATCAAAGTAAA            GAGCAGACC AGC GGCCTGCTC            TACTTTTATACGAGC 100 31
    BLi01125 1125419 .. 1125440 -  -2.3  -3.21269   TTTACTAAATATATA           GACAAAAAT GCAC ATTTGCGTC            TGCGTTTAATTTTAT  43 425
         epr 1122390 .. 1122409 -  -9.2  -4.71222   ATATGAAAATTAAAA            GGCCCGGA TGAT TCCGGGCT             TTTTTCCGTACTACT  89 36
        yhjD 1120061 .. 1120086 -  -2.5  -3.88787   GGAGAGGGGGAGAAA         CCCGCCTCAAA AATA CTTGAGACCGA          CAGGACTTTCCGCGT  52 488
        yhzC 1119449 .. 1119468 - -12.2  -4.30719   TTTTCGCATAAGAAA            GCCAATCC CTTG GGATTGGC             CGTTATGCGTGCTTT  95 28
        yhfW NONE
       hemAT 1115443 .. 1115468 - -14.9  -5.05782   ATGGATGTGAAAAAA         TACACAGGTCA TGAT TGACCTGTGTA          CGGTAACGCCTCATT 100 36
        yhfR 1114596 .. 1114616 - -11.2  -5.86465   AAGAACATAAAAAAA            GACGGCAT GCTTG ATGCCGTC            TTTTTTTAATCTGAC 100 31
    BLi01109 1108916 .. 1108936 - -10.5   -5.1963   CTGAATGAAGAAAAA            GCTAGTGCT AAA AACACTAGC            TTTTTCTATATGCCA 100 55
    BLi01104 1105143 .. 1105154 -    -3  -5.71712   GTCGACAGAAAAAAA                GATA TGAT TATC                 GTCGGCGGCTATAAT  90 293
        gltT 1100070 .. 1100099 - -11.6  -5.40474   ATTTTTTTAAAAAAA       CGTATGTCTTCC CGGGAT GGAAAACATACG        TTTTTTGATAGAAAA 100 46
        ynzH 1099687 .. 1099716 - -12.9  -5.26918   ACATGGCATAAAAAA       GCTCCCAAAGGAC CCCG GTCCCTTGGGAGT        AAAAAAAGAGTGGAA 100 70
       fabHB 1097496 .. 1097530 - -11.5  -5.54907   TGCATAAAAGAAAAA     CATCTTTTCAAGCCC GGCAA GGGCAAGAAAAGATG     TTTTTTTTGATATTA 100 38
        yhgC 1088066 .. 1088080 -   -10  -5.95539   TCGGAAATAAAAAAA               CTGCCT AAA AGGCAG               TTATTCGACAGAATG 100 26
        yhfA 1086523 .. 1086538 -  -3.3  -5.40474   ATGCGCTCAAAAAAA              TTCCT CCTTTT AGGAA               TGGTAAGTTTTTATA  79 86
        yhaA 1085251 .. 1085275 - -11.5  -2.81133   GATTGATTCATGAGA          CAGCCGGAT ATTGATG ATCCGGCTG          TTTTTTATGCTATTT  80 35
         hit 1081558 .. 1081581 - -17.4  -5.26875   TTTTGAACGAAAAAA          GGGCGCCGGC AGCT GCCGACGCCC           TTGGACAACGTCTCG 100 42
        serC 1080284 .. 1080303 -  -2.1  -3.35088   AAACTTTCGAAGGAA            TGGGGAA GCCTTT TTCGCCA             TCTTCCATCATCAGG  45 48
        yhaG 1079612 .. 1079647 - -12.8  -5.79588   TCAAAACGAAAAAAA    CCTCTTCCAAAAAAGA TATT CCTTTTCTAGAAGAGG     TTCTTGTTTTATTTG 100 34
        yhaH 1078795 .. 1078823 -  -4.6  -5.09225   ATTTTACCTAAAAAA        GGAGCGTGAA AATTTTCCA TTCACACCCC        TTTTTTAAGGTTTAT  76 58
         hpr 1077995 .. 1078008 -  -4.5  -3.86822   CAAGGTCTTTACAAA               CCGCT GATG AGCGA                ATTCATCAGCATTAT  59 59
    BLi01076 1076947 .. 1076969 -  -8.4  -3.01247   CTGAAAAAAAGGAAT           TTCCAACTGC CTA GCAGCTGGAT           TATTTTTGTATTAAA  67 25
    BLi01075 1076627 .. 1076672 - -17.9  -4.19678   GGATATGCTAATAAA CAAAAGGATAGCTGCCGGATCA ATA CGAT-CGGCAGCTATCCTTTTT CTTTACACCGTAAAG 100 28
        prsA 1075246 .. 1075275 -   -10    -5.626   CATCGCATAAAAAAA       GCTGTCCGACCCC AACGA GGGGA-GGACAGC       TTTTTTGGCGTCAGC 100 36
    BLi01065 1067099 .. 1067148 -  -5.6  -3.85698   TGTTTGGCGGATAAA GGGC-AGGCGGCGGCAGCGTGAAA CTTT TCCCCCGAAGC-GCCGCCTTACCC GTATTTTAGTCAGCT  63 35
        yheC NONE
        yheD 1057160 .. 1057184 -   -13  -4.35085   ATTTTCAAAAAAATA          CCGTGAAGAA GCAGA TTCTTCACGG          CTTGAGGTCATGCCA 100 20
        yheE NONE
        yxkF 1055856 .. 1055866 -  -2.4  -5.27923   TAAGTTTATAAAAAA                 CGGC AGG GCGG                 TGTAAATGGACATGG  73 76
        msmX 1054636 .. 1054680 - -13.8  -3.84451   CCGTTGAAATTGAAA CGACCGAAGCATAGCTGCA TAGAGAGC CGCAGC-ATGCTTCGGTCA TGTTTGAAACTGTGT 100 40
        sspB 1053939 .. 1053961 - -12.1  -3.92659   TGCCGAAAAGCTAAA           GAAGGTGCA GTATA TGCACCTTC           TGTTATCCATGAATA  91 50
        yheG 1052996 .. 1053006 -  -6.8  -3.56162   AAAAGGGGAAAGGAA                 CCCT GAT AGGG                 TAAGCCGGATCTTCA  64 48
        nhaX 1048187 .. 1048206 - -10.6   -3.8572   CATAACATGATGAAA            GGCCGGAC AACA GACCGGCC             TCTTTTAAATCGTTA  86 38
    BLi01045 NONE
    BLi01044 1043217 .. 1043242 - -13.5  -4.58663   ACCACCGCCTAAAAA         GTTCTGCTTTA ATCA TAAAGCAGAAC          AATCGGAAAAAATAT 100 54
        ydhH 1042459 .. 1042469 -  -4.6  -4.10407   AGACCAAGAAGGAAA                 CAGC ACC GCCG                 TCATTGCGGACAGCC  62 277
        nhaC 1040103 .. 1040125 - -15.6  -5.47159   TTTAACAAAGAAAAA           CGCCGTCTCC TGG GGAAACGGCG           TTTTTTTATTTGCGG 100 31
        yheN 1038001 .. 1038017 -    -8  -5.99154   GAGGAAATAAAAAAA              TCCCCT TCATC AGGGGA              TCAGACAATGGATGT 100 40
    BLi01038 1037368 .. 1037388 - -13.3  -3.85504   ATCATTAAAAAGGAA            GACGCTCCA GAC CGGAGCGTC            TTTTTTGATCTTCAT 100 40
        yhdW 1034293 .. 1034304 -    -3  -3.18155   ATAAAAACGGCAACA                TATG ATTT CATA                 CTCTTCCTTCTTTCT  44 40
        ccrB NONE
        ccrB 1033386 .. 1033426 - -14.3  -3.99013   GAAAAAGGGTAGAAA  GGGAAGAATCCATTTTGAA GCA TTCAAAATGGATTCTTGAC  ATTTAATGAGTCCGC 100 151
        yhdQ 1029594 .. 1029608 -  -6.4  -2.58544   CTCTAGCGTGAGAAT               GAAGGT AAC ACCTCC               TGTTTAGTAAAAGAT  54 44
        yhdP 1028203 .. 1028227 -  -9.4  -5.86332   TGAACGCAAAAAAAA          GAGGATACAA ATTCA TTGTATCCCC          CGGTTTGTTCACAAT 100 42
    BLi01025 NONE
    BLi01024 1026219 .. 1026236 - -12.7  -4.27316   CGCTCTAAGCGAAAA             CCGCCTG AGGA CAGGCGG              TTTTTTTAATTGCCG 100 31
    BLi01021 1023984 .. 1024027 -  -5.7  -4.77983   AACACAGCAACAAAA TAAGCCTT-TAGCATATGAAT CTTT ATTT-TATGCTAAAAGGCTTA TTTTTTTGAGGATAT  75 82
        sigM NONE
        yhdL NONE
        yhdK 1021939 .. 1021959 - -16.9  -4.98531   CTCTGAAATGAAAAA            CTCCCCGGT ATA ACCGGGGAG            TTATTAAAAGCCGAG 100 29
        ydeL NONE
        ydeE 1018975 .. 1019008 - -17.7  -4.37092   AGCGGCTGGATAAAA     TAAAGAACAGGAGGT TTGA ACCTCCCGTTCTTTA      TTTAGTTCTTACATG 100 27
        citR 1011578 .. 1011599 - -13.1  -2.61264   TGTTGCAGGGACAAG           CCCGTTCAT CATG ATGAACGGG            TTTTTTCCGTTTAGA  90 36
        yhdE 1006676 .. 1006696 - -12.7  -5.90981   TTATAGCAAAAAAAA            CGAAGGAAA CCG TTTCCTTCG            TCAACTCAATAATTT 100 26
        yhdB 1005860 .. 1005884 - -11.4  -4.66833   GCCGAATTTCAAAAA          GCCTGACGCC GACAG AGCGCCAGGC          TTATTTTATTTTACG  95 36
        yogA  994545 ..  994572 -    -7  -5.02074   GCACCGCTTAAAAAA        CGGCGGCT GATGACAAGGGA AGCCGCCG         TTTCCTGAGTTTACC  85 36
        yhcT  985544 ..  985591 - -14.4  -3.56594   GCAAAGCCGCTGAAA GGATGACAAAATCCCAAAACAA AAAG CCGTTTTGGGATTTTGTCAACA ATCTGTAAGGCTGTC 100 66
        yhcQ  977849 ..  977876 -  -9.9  -5.54192   ACGAAGCGAAAAAAA        CGGCGTTGAAG TTTCAT CTTCAATGCCG         TTTTCATGATCAATG 100 35
    BLi00977 NONE
    BLi00976  973955 ..  973987 -   -20  -5.46706   AGTGTAAAAGAAAAA     CGGCCCGCAC-AGCT TGAG AGCTCGTGCGGGCCG      TTTTTTATGAATAGC 100 30
        cspB  969172 ..  969196 - -14.4  -5.19879   TTTTAAATATAAAAA          GACTGCTGAC ATTCG GTCAGCAGTC          CTGTATGAAGATCAG 100 52
    BLi00961  959162 ..  959188 -  -3.7   -5.0133   TATGTTGTGAAAAAA         GGGATGGCT TTAAAAGTG AGCCATCCT         TTTTTCTTTTTTAAT  74 42
        yhzB  953623 ..  953643 - -10.5  -5.33785   AATCATCATAAAAAA            CCTGCTCTT TTC AAGAACAGG            TTTTTACGGAAAGAC 100 29
        yazB NONE
        ygaO  948033 ..  948049 - -10.9  -5.95539   GTTTAAATAAAAAAA              CTCCAGA CAT TCTGGAG              TTTTTTATCTGTTTT 100 30
        yxiD NONE
    BLi00934  934638 ..  934659 -    -8  -4.93547   TGAAGTAATGAAAAA           GGCCCTCT TTTCAC AGAGAGCC            TACTTTTTAAACGAA  86 56
    BLi00933 NONE
    BLi00932  931759 ..  931778 - -13.6   -5.0916   GGTTTAATACAAAAA            GGCCCTCT TTCA AGAGGGCC             TAGATTTTATAAATT 100 56
    BLi00925  930212 ..  930223 -    -3   -3.3761   GTTTTTGAACAAAAG                CTTT TTTC AAAG                 GAAAGAATGTTCATT  46 122
    BLi00924  929500 ..  929526 -    -8  -3.81137   CTGTAAACAGGGAAA         TTCGCTTGTTGC TTG GCTACAAGCTAA         GGCAGCTCATAAAAG  73 277
    BLi00923  928872 ..  928890 -  -6.6  -2.56582   ATACAACAGTAAGAG             GGCGGCTA TTA CAGCCGTC             TTTTTTATGATTTCA  56 222
        ygzB  918998 ..  919022 -  -7.8   -3.9993   AAGCCATTAAAAAGA          GCTGGCCGCT TTTTT AACGGTCAGC          TTATTTTTGTTGCAG  75 44
        gsaB  916386 ..  916403 - -11.3  -5.26316   GCATTTGATAAAAAA             GAGAGCG GATC CGCTCTC              TTTTTACATGCGCTG 100 29
        ygaE  915059 ..  915082 - -11.8  -5.85244   AAGGAAAATAAAAAA          CCGGTTAACA TATT CGTTAACCGG           TTTATTCTTCCTCAA 100 27
        yfhS  904924 ..  904938 -  -5.6  -4.45083   TCTATATCCATAAAA               GACCGG CAT CAGGTC               TTTTGGCAAACCTTT  69 347
        yfhP  902949 ..  902973 - -14.4  -5.39755   CAGAAGGAGAAAAAA          GCTTGGCTCT TAAAC AGAGCCAAGC          TTTAATTTTTTTTGA 100 10
        sspK  897556 ..  897590 - -10.1  -4.25283   ATTTCTTTATTAAAA     GAAAAGGGCTAAGAC AAAAA GCCTAAACCCTTTTC     ATAACTGCTATCTTG  89 230
        yfhF  895371 ..  895382 -  -5.8  -4.30978   TCGAACCCACTAAAA                CCAG AGAT CTGG                 TGGCGCACCATTTGC  67 132
    BLi00875 NONE
        yfhD  894215 ..  894243 - -14.6  -3.00507   ATTAACTTAAAGAAT        GAGGCCCGGAAC GTCGA ATCCCGGGCCTC        GATTATTATTTTGAC 100 31
        yfiF  885292 ..  885309 -  -4.7  -5.00884   ACGCTGGGGAAAAAA             CATGCCG AGGC CGGCCCG              CTGTTTCTGAAAGCT  80 253
        yodB  880373 ..  880396 -  -9.6  -5.50723   TCAGCAAAACAAAAA          GGCGATGCACC TGA GATGCA-CGCC          TTTTTTAATGATTTT 100 30
    BLi00859  879211 ..  879231 -  -3.2  -2.70452   TCCGGAAAGAAAATG           CGTGCGGGA AGAA TCCAGC-CG            ATAAGAAAAATAGAT  43 48
    BLi00858  878461 ..  878489 - -11.2  -2.90813   CATCTCCTGAAATGA       CACATGCAAG-CT GCAG AGACTTGCATGTG        CGATTGGGGGATGCT  80 106
        yfjF  873677 ..  873696 -  -2.8  -3.90762   TACCCCGTAAAAATA            CCGCCGCTC AGA GAGCG-CAA            AGAGGACATACCTGA  54 407
    BLi00848  866790 ..  866818 - -12.6  -4.26475   ATTGGATAAAAAAGA       GGAATGC-CGTCT TAGC AGACGAGCATTCC        CTTGGCGACTGCACC 100 8
        ybcI  866060 ..  866113 -  -2.8  -5.61824   GAAAACGTAAAAAAA GCCGGTAT-ATTCAG---GACTGGCC TATTTC AGCCAATCTTTCTGAATGATACCGGC TTATCTTTAACTCAT  81 69
        ndhF NONE
        ybcD NONE
        ybcF  861303 ..  861325 -   -12  -4.66537   GCGTTTAAGACAAAA           CGGAGCCC TGTTAAC GGGCTCCG           TTTTTGTTTAAAGCT 100 13
        yvkB  854631 ..  854654 -  -9.6  -4.46581   CAAAATGGGAGAAAA          GCATCCGCTT AGAC AAGCCGATGC           AGATTCATATTTTAC  85 294
        yfjQ  849124 ..  849137 -  -5.3  -3.10513   ATAGTCGAACAGAGA               GGAAA AAGG TTTCC                GGTTTTACTTGAAAA  53 30
    BLi00829  848460 ..  848475 -  -2.5  -4.57569   GCAGTTTCCCAAAAA              CGAGC TGTTTG ACTCG               TGTGACAGCCGTTCA  62 38
    BLi00825  844648 ..  844666 - -10.3  -5.64421   AGCCGAAATAAAAAA             GCAAGCC TTTGC GGCTTGC             TTTTTTCATACTCTT 100 31
        yfkF  840941 ..  840961 -   -14  -4.10855   AAAATTGCCTTAAAA            GGCCGGCT CCAGC AGCCGGCC            TTTTTTACATTGGCG 100 30
    BLi00817 NONE
        yfkK  837237 ..  837257 - -11.2  -5.14563   CGGCTGATGAAAAAA            GACCGGAA TAGAT TTCCGGTC            TTTTTTTATGTTTAT  95 37
        yfkN  832111 ..  832137 - -13.1  -4.89477   GGTCGAATAAGAAAA        GTGCGGTTCTGC ATAA GCAGA-CCGCAC         TTTTTATATTTAGAT 100 35
        ydeP  830860 ..  830876 -  -4.5  -3.77831   TGAGGAATACTTAAA              TAAAATC AAA GACTTTA              TCTTGAAAATCGAGC  57 48
    BLi00806  822695 ..  822713 -   -11  -5.16133   AGTATAAGAGAAAAA             CCTTCCAC AGA GCGGAAGG             CCTTATATCAGCTGG  93 28
    BLi00805  821161 ..  821173 -  -9.1  -4.12532   TTTTTTACATACAAA                TCCCG CGA CGGGA                AAGTTGTTCAACTTC  83 39
        ytcB NONE
    BLi00803 NONE
    BLi00802  818455 ..  818486 - -13.2  -5.66229   ATTAAGAATAAAAAA      TATCCCGTTCAC TATTCTCT GTGAACGGGATA       TTTTGAACTAATCAA 100 33
        yflE  802128 ..  802153 - -14.8  -5.80817   TTCAAGACAAAAAAA         GCACCCGCTT ATTTAG AAGCGGGTGC          TGTCTGTTTATTGTC 100 33
        yflG  801247 ..  801269 -    -7  -4.46926   TATTTTAGCATAAAA          GCCCGCGCT TCTATG AGC-CGGGC           TTTTTTATGCGTAAT  76 40
        yflI NONE
        yflJ  800560 ..  800583 -    -6  -4.53475   AGCGCATAAAAACAA          GCCGTGTC TGAAGAGG AACACGGC           TTTCAGCGTGTCGAC  77 222
        yflL  799497 ..  799514 -  -9.1  -5.53991   GATTTATTAAAAAAA             TCCGCCA TCTC CGGCGGA              TTTCTCAATAGCTGA 100 30
        yvbA NONE
        yvaZ  798408 ..  798452 - -12.3  -5.09762   CCTTAACAAATAAAA TCCTCAGGAAAAGCGGC TACCCAACAAT GCCGCCTTTTCTGAGGA GAAGCTAAAAGGCTC 100 66
    BLi00782  793179 ..  793198 - -12.2  -2.87944   TATCACTATACGATA            GGCGGAAT CAAC ATTCCGCC             GCAGCCGGCATACGC  80 472
        yfmB  790389 ..  790401 -  -2.7  -3.35679   TCCTTTTACTTATAA                CTTAC CAC GTAAA                AAAGAGGTTTAGCAA  46 45
        yfmJ  789299 ..  789331 - -19.3  -3.84587   ATTATTGAAAGATAA      GAAAAGAGGCCTGCC GCC GGCAGGCCTCTTTTT      ATATGAATGCTCAGG 100 36
        yfmM  786440 ..  786465 - -12.7  -5.30155   TCATTAATGAAAAAA         GCTTGTTTCCC TAAA AGGAAACAAGC          TTTTTTGTTTATAAA 100 34
    BLi00772  783744 ..  783769 -  -3.1   -5.2112   AAGACGACGAAAAAA         GGGGCTGGC TTACAGGT GCCGGCCCT          TTTTAATCTTTCTTT  76 28
        yciA  771940 ..  771958 - -12.4  -3.92324   GGCTTGAAGAGGAAA             TCGCCGCC GCC GGCAGCGA             TTTTGCCAAAATCCA  91 392
    BLi00740 NONE
        yjcK  744691 ..  744730 - -14.5  -3.42013   ATGGTATAACATCAA  CCCCTTGGAATGGACACA GGAAA TG-GTCCATTCTAAGGGG  TTTTTTCTTTGAAGA 100 408
        yerO  740507 ..  740520 -  -8.1   -5.1167   AAGGGAATATAAAAA               CAGCC ATAA GGCTG                CTTTATGAATGAAGG  88 28
        ydhT  739285 ..  739307 - -12.8  -5.40072   GCTGTTTCAAAAAAA           CCTTGGAGAA TGA CTCTCCAAGG           TTTTTTCATTATTCC 100 34
        opuE  733300 ..  733322 - -14.1  -5.14563   CGTCTGAGCAAAAAA           GCCGCCGGA TATCG CCCGGCGGC           TTTCGTAACCTGATC 100 43
        sapB  732382 ..  732401 -  -6.4  -5.54907   TTCATAAAAGAAAAA            GCAGCC TTTTTTTC GGCTGC             TTCTTTTGAATCAAG  95 48
    BLi00710  713556 ..  713601 - -15.1   -3.6222   AAAAACAAAATAAAC TGGACAAAAATAGGTCGGATCT TAG AAATCCGACCTATTTT-GTCAA CGGTCTGAAAGCACC 100 56
       tetR1  709660 ..  709679 -    -7  -4.78764   GAAAGCTATGAAAAA            GGCGCGCC GATC GGCACGCT             TGAGCCTGACATGGA  83 298
    BLi00681  684250 ..  684271 - -11.7  -5.64006   ATGCAATTAAAAAAA           CTTGCAAAG TTTT CTTTGCAAG            TTTTTTTGAATTATT 100 36
        cotA  681397 ..  681414 -  -9.1  -4.07568   TGTGCTTTTTTAAAA             GCCTCCA AATG CGGAGGC              TTTTTCTTATTGATG  83 32
    BLi00678  680259 ..  680288 -  -8.7  -4.10453   GAAAGCCGCGGAAAA       TCTTGAGCGCGGAA CGA TTCCGCG-TGAAGA       TGTGGCCGATACCAT  76 177
    BLi00674  677566 ..  677589 -  -4.7  -5.09225   ATTTTATGTAAAAAA          GCCGATT-AT CATAT ATGAATCGGC          TTTAAAGATCAACGG  76 41
    BLi00673  677130 ..  677141 -    -3   -2.5814   TATACGAAACAAAGG                GAAA TAAG TTTC                 AGGGATTTGGCATCA  41 55
        yeaA  675609 ..  675619 -  -8.2  -4.45738   GATGCGAACAACAAA                 GGCG TGC CGCC                 CGAACCGACGAATAT  80 492
    BLi00669 NONE
    BLi00668  673395 ..  673418 - -11.8  -4.49981   GACATGATGAGAAAA          GCCGG-CATCA TGA TGATGACCGGC          GCTTGTTTCAGCTAT  95 37
        ywaE  672562 ..  672590 -  -8.8  -5.60993   TTTTGTATAAAAAAA        GAACCTCATCCC GATAA GGGACGTGGCTC        AAATGCACGCGGTAC 100 222
        tyrZ  671236 ..  671272 -   -14  -5.06414   GTTTTTCAAGAAAAA   CAGCCTAATCGATCCCT TTAA AAGGAT-GATTAGGCTG    TTTGTTTATTGGTGC 100 31
    BLi00651  652898 ..  652923 - -11.9  -4.33053   ATAAACTAAAAAAGA         CCGGAAGATGC GGCA ACATCTCCCGG          AAGCAACAGAGAGGC  95 490
        yrhO  647911 ..  647932 - -15.1  -3.97088   GGTCATAACATGAAA           GGCCCGCGC TTTA GCGCAGGCC            TTTTTATTTCATATA 100 29
    BLi00639  640946 ..  640965 -  -9.2  -3.60948   GAATACATGGGTAAA            GAGGCCGC CGAA GCCGCCTC             CTCTCTGTATCCGAG  71 498
        dltE NONE
    BLi00636  638561 ..  638576 -  -4.8  -3.16202   GTCATACGAAAAGGA              TTGAAA AAAG TTTCAA               GGTCAAAGGCTTTGC  53 28
        yoaF  638208 ..  638227 -  -8.6  -4.98255   CTCGAATGATAAAAA            GCGC-AGCT AGA AGCTTGCGC            TTTAATTTTTATAAA  90 27
        yoqW  633837 ..  633852 - -10.4  -4.65895   CCGCCTAGCTAAAAA              GCCCCT TTTA AGGGGC               TTTTTTGATGAGCTC  91 17
    BLi00626  629732 ..  629757 -  -3.3  -3.41602   TCTAGTTTAGTATAA         GATGGATCT AAGGTAAG AGTTCCATC          TGCGTTTAATTTAAG  48 505
        ydiL NONE
        ydiK  625201 ..  625226 -   -12  -4.39748   GACCATACAAAATAA         GAGCCATTCT TTTTTC AGAATGGCTC          TTTTCTTTCAAATAA  95 45
        ydiF  620939 ..  620957 - -11.7  -5.60993   TTGTGGACAAAAAAA             CCGCTCC GGCTT GGAGCGG             CTCATCCTTTATTCA 100 34
        ywpD  597581 ..  597604 - -15.4  -3.84719   AGCGGTAAAGGTAAA          GGACGGAATC ACTT GATTCCGTCC           TTTTGTTGTTATAGA 100 34
        ydgF  589087 ..  589108 - -12.3  -4.99638   AGAGCCATACAAAAA           GCCCGCAGA ACTT TCTGCAGGC            GATTCGCATTTTTTC 100 40
    BLi00591  588141 ..  588185 -  -7.4  -2.62184   TTCCCCCGTAGAGGA GGCATAAAAAAGCATTGC TGTTTAAAT ACGATACTTTTTTATGCC AAGGGAGCCCCCGCG  59 55
        lysE  584752 ..  584773 -  -4.5   -5.4505   CTTCCTAAGAAAAAA           CATACCA CGTCTTGT TGGTATG            TTTTTTTTGTCCTTC  86 70
    BLi00584  582064 ..  582076 -  -6.3  -4.66833   TGTGAAGGGCAAAAA                TCATG TAA CATGA                CAAGGCGATGGAAAG  80 102
        yyaS  579190 ..  579206 -  -2.2  -3.65084   AACTAAACTTTTAAA              GGCTTG GCTCG CAATCC              CCAGATGGTTCAGAA  49 227
    BLi00579  577878 ..  577898 - -10.5  -4.89477   TGCTTAATAAGAAAA            CCTACTCAA CGT TCGAGTAGG            GAGATGGTGCAAAGC  93 181
    BLi00576  575459 ..  575490 - -13.9  -3.95219   GCCAAATTGCAGAAA      GAACCTGACGAAA TTCTTG TTCCGTCAGGTTC       ACATTTTGCTCTGGT 100 503
    BLi00575 NONE
    BLi00574  574603 ..  574636 -  -2.4  -5.24531   ACCGCTTATAAAAAA     GCCGCCAATCATCAT TCAAT ACGAGG-TTGGTGGC     TTCTTAAAATAGGAA  73 140
    BLi00573  572962 ..  572994 - -15.2  -4.40221   AAACTAAAGTTAAAA      GAAAAGCAAACTAT ATAAA ATAGTTTGCTTTTC      TTTTTGTTATGAATT 100 32
       tetR3  567036 ..  567065 - -16.5  -2.54193   TAGGACTTGAAGTCA       GCCCGCCGGAA GCTTTATT TTCCGGCGGGC        TTATCTTTTACATCG 100 33
        ydcA  555771 ..  555797 - -13.8  -5.22312   ATTCATATGAAAAAA         GAGTGAACGGTT AAA AGCCGTTCACTC         TTTTGTTTAACAATG 100 9
        ydbP  547997 ..  548020 - -12.5  -4.82901   CGTCTTGTATAAAAA          GGACATGGG GGTGCT CCCATGTCC           GGCGGTTCAGACAAA 100 61
        ydbN  547295 ..  547319 -  -7.1  -4.09685   GTCGATCCGCTAAAA          GAAGCCGTTCA AAA TCAGCGGCTTC          TTTTTTATGTTTGTT  73 30
    BLi00532  538286 ..  538309 - -16.8  -4.90455   ACAGAGGGATAAAAA          GGCTGCCGTT TGAT AACGGCAGCC           TTTCTTATAGAGTTA 100 38
        ydaT  536868 ..  536889 - -12.3   -3.6053   GCGGGGAGAAAGTAA           GACGCTCCA AAAA CGGAGCGTC            TCGCTAGTTCATCCT  90 29
        ansB  533922 ..  533933 -  -2.2  -3.85698   TCGGGCGTCTATAAA                CGCT TGAA AGCA                 TATTGAGAAAGACGG  51 45
        ydaS  533576 ..  533601 - -12.6  -5.95539   GGCCAAACAAAAAAA         CCAGCACCGC TTTCGG GCGATGCTGG          CTGGAAGTTATGCTT 100 33
        mntH  532128 ..  532143 -  -4.6   -5.5208   GTATAATATAAAAAA              GCCGAC CGAG GCCGAC               TTTTAACCAGAAAAT  86 28
        ydaF NONE
    BLi00524  531112 ..  531155 -  -4.2  -4.96848   GTGCCCATAGAAAAA CACCCTCCTAAGAATCATATT GTATT AATACGATTC--AGG-GGGTG TTTTTTCCTTGTCTC  71 87
    BLi00523 NONE
    BLi00522  529834 ..  529849 -    -4  -4.07885   GATCTGTTTGGAAAA              CCGATT TGTG AATCAG               CGGGTTTTGGTGCAA  59 118
    BLi00516  521423 ..  521435 -  -3.3  -2.87468   TTGCAGCATAGTATA                CCTCC TGT GGAGT                GATAGTCTACCTTTA  44 90
        ydzA  521088 ..  521133 - -19.3  -2.90615   ACGCTTTTTAAATGA GTGATCAA-AAAATCCGCCGGG AAA CCCGGCGGATTTTACTGATCAT ATTTTTTTAGTCCCC 100 15
    BLi00511  517610 ..  517620 -  -4.6  -5.39755   TAGAAGGAGAAAAAA                 CGGA AGC CCCG                 GCCGTTATGCCGCCG  85 237
        ydhC  494124 ..  494139 - -10.4  -5.07567   TCAGAGCTGAAAAAA              GCAGGG GGAA CCCTGC               TTTTTTAGCGTGCGG  93 30
        ycnK NONE
        ycnJ NONE
        ycnI  482020 ..  482044 - -15.8  -5.41941   GAAATGAAACAAAAA          TGCTGTCGGG TTGTT CCCGACAGCA          TTTCATTTTTTACGA 100 35
        ywfM  480436 ..  480459 - -12.4  -4.49167   AAGACAACATGAAAA          CCCGCCCG TATATCCC CGGGCGGG           TTTTTTTTACGCTTT 100 32
        gabR  474307 ..  474328 - -10.3  -2.56571   TACACAGGGAATTGA           TTGTTCGAA AATC TTCGAACAA            TTGAATCGTAACATG  72 476
        ycnE NONE
        ycnD  473168 ..  473188 - -11.9  -4.68424   GAACGCATGGAAAAA            GGCTATCGA TCA CCGATAGCC            TAAAGCATCTATTCG 100 34
    BLi00469  472178 ..  472204 -  -8.8   -4.5442   TTCGCAATGATAAAA         CTCATGGGTC ACTAAAA AACCCATGAG         TTTTCATAAATGAAA  87 65
        ycnC NONE
        ycnB  469797 ..  469822 - -17.7  -5.80817   GCGAATATAAAAAAA         CACGCCAGTTC GATT GAACTGGCGTG          ACATGATCAGCGGGC 100 32
        yclM  464394 ..  464409 -  -4.6  -5.88565   CTGACAACAAAAAAA              CCCCAT AAAA AAGGGG               CTTTTTTAAACGAGA 100 31
        tlpA  462532 ..  462554 - -19.2  -4.24745   GATGATGAATAGAAA           CCCGCCAGAC AGC GTCTGGCGGG           TTTTTGTTAATCTTT 100 32
        yclI NONE
        yclH  458042 ..  458071 - -14.3  -4.77165   TGCTTCATAATAAAA       GAAGGGGAACGGC TCAT GCCGCTCCCCTTA        TCCTGCTGATATGCG 100 23
        yczF  452851 ..  452865 -  -8.6  -3.59087   AATACGATTGTCAAA               GGAATG ATC CATTCC               CACCAAACAGATACA  69 88
        yclF  449272 ..  449293 - -15.9  -4.53705   AAGCCGCAGAGAAAA           CCCCCGGAA TTCT TTCCGGGGG            TTTTGCTTTAACAGG 100 120
         phy  447964 ..  447984 -   -14  -4.68506   AAGGAATGTGAAAAA            TCCGCGGG CATTT CCCGCGGA            TCCGTCGTTATTTGG 100 33
        ybfA NONE
        ybfB  443163 ..  443187 - -14.5  -5.21236   AATTCATAAGAAAAA          CCTGTTTTTGA ACT TCAAAAACAGG          TTTTTTCATTATTGC 100 34
    BLi00438 NONE
        yxiC NONE
    BLi00436  432211 ..  432233 -    -2  -4.23999   TTATATGTAAAATAA           CTTGCACCAA AAA TCAATGCAAA           ACCGAAATTAACAGT  56 212
    BLi00435  431187 ..  431205 -  -6.7  -4.31164   CTGAGATAAGAGAAA             GCATCCC GATGT GAGATGC             TTTGAAATGTATTTA  73 57
    BLi00434 NONE
    BLi00433 NONE
    BLi00432 NONE
    BLi00431  429222 ..  429241 -  -2.8  -3.14587   TTGTAGAAAATTAGA            CATTCGGA TCTC TCCAATTG             TAAATGATTTAAACG  44 34
    BLi00430  428750 ..  428771 - -14.5  -4.85545   AGGAAATGAAGAAAA           GGACCATGG CGAA CCATGGTCC            TTTCAATTATTTCTG 100 32
        yclA  424972 ..  424994 -  -7.7  -2.76225   AACCAATGCGAAGGA           GAGGGCATC GGCAT GATGCCTTC           TCTTTTTTTATTGGC  62 58
        rocR NONE
        yckK NONE
        yckJ NONE
        yckI  417179 ..  417210 - -11.7  -5.06414   GCCGCTGAATAAAAA      GAACAGCCTGATC TCTCTT GATCAGGCTGTTT       TGTTTATACAGGATT 100 29
        yczE  409782 ..  409800 -  -9.6  -4.98255   CCTGAACTAGAAAAA             CGGATGAA ACG CTCATCCG             TTTTTTTTCAGCGAC  93 19
    BLi00407  407000 ..  407020 -  -9.8  -5.14563   CTTCCTATCAAAAAA            GATCATGC CTTCT GCATGATC            TGCTAAAAGAATGTT 100 321
        ycxC  404867 ..  404903 -  -4.4  -4.51765   GACAATGTAAAGAAA   GCGGAAAATCGGTGTGC TGCA GCTG-CCGATTTTCCGT    TTTTTCAGCTTTTTT  69 30
    BLi00394  368840 ..  368859 -   -10  -5.36689   AAATGAAAAAGAAAA            CCCCGCTT GTGA AAACGGGG             TTTTGGACAATCTGA 100 45
        tlpC NONE
    BLi00392  367047 ..  367066 - -13.6  -4.20868   GGCGGAAAAGAAGAA            GCTGCCGT TTTA ACGGCAGC             CCTTTTTCCCTGCTA 100 38
        nucA NONE
    BLi00388  364685 ..  364695 -  -6.8  -3.57119   CAGACAGGCTTTAAA                 CGAC GGA GTCG                 ATTTAATCGGCTACT  61 249
        yckB NONE
        yckA  360220 ..  360240 - -12.5  -3.31269   TTCACAGTATAGTAA            GCCGCCGGA GTA CCCGGCAGC            TTCATATTATTTTTT  87 32
    BLi00382  359308 ..  359333 - -15.5  -2.82623   CCTTTGGTATAAGGA         GCTGCCTGTGC TGCC GCACAAGCAGC          CTAAGAAGGTCCGGC  95 76
        ycgR  356384 ..  356402 -  -3.1  -2.84195   AACATTAAAATGAAT             GTGCGAA ACATG TTCTCAC             CCCTTTACCAACAGT  44 22
        ycgQ  355521 ..  355551 -  -8.3  -5.19879   TCGTAAACAGAAAAA       GAAAAGCCGGTAC ATGAA GTGCCGGCTTTTA       ATATGTCCGATAAAC  93 23
        ycgH  345445 ..  345455 -  -3.2  -2.93723   GGCGTACGAATCATA                 CCAG CTG CTGA                 TCTGCAGTTCAGGCA  45 220
        nasA  340597 ..  340618 -  -9.4  -4.52857   ATGCCGCATAGAAAA           CCGCCCGA AAAGAA TCGAGCGG            CTACCCCTTAAATTC  91 33
    BLi00363  338746 ..  338757 -  -2.2  -2.72991   CTATATTCGGAACGA                TCGC ATAC GCAA                 ATTTTCAGAACCCTG  39 284
    BLi00353 NONE
    BLi00352  329698 ..  329720 - -19.2  -3.66178   CTTTTTAAGTTGAAA           GGGGCTGTCG CAA CGACAGCCCC           TTCAGATTATTTCAG 100 27
    BLi00349 NONE
    BLi00348  325227 ..  325250 - -13.8  -4.07868   TTATACTGAGACAAA          CGCCGTTCCC GATC GGGAGCGGCG           TTTTTATTTTACAGC 100 34
        yceB  322508 ..  322539 - -14.7  -5.06816   ACGTTCTAACAAAAA      CATCCCTTTTCAA CGGTTT TTGAAAAGGGATG       TTTTTCGTTCAAAAT 100 34
    BLi00344  321016 ..  321053 - -13.4  -3.27572   AAACATATAATAAAC   GGCGGCTGGCTGGGG TGGAAAAGC CCCCGGCC-GCCGCC   TCTTGTAAGATCAAA  93 36
         mpr  316477 ..  316489 -  -3.3   -3.1506   AAACCTGGTGAGGAA                GCGGA GTT TCAGC                TTGTCTATTATTTGC  46 167
    BLi00335 NONE
        ywbA NONE
    BLi00333 NONE
    BLi00332  307276 ..  307303 -  -7.8  -5.56264   TTCAAATATAAAAAA        GAACC-CGTTTTC AAA GGAAACGAGGTTC        TTTGCGGAAAGCATC 100 39
        ysfC NONE
        ysfD  304219 ..  304231 -  -3.3  -4.06419   GTCTCTCAGAAACAA                CCGGA CGC TCTGG                GTTTCATTGCCCGGT  58 256
    BLi00327  302211 ..  302234 - -13.2  -5.72053   TAATGAAATAAAAAA          CGACGGCTTC TAAA GAAACCGTCG           CAAACCGTCTGCTTA 100 38
    BLi00326  299983 ..  299998 -  -2.5  -4.71061   ACCCATACCGAAAAA              GAAGC CGAAGC GCTCC               TGAAAGTAAGTGAGC  67 326
        yvbK  298065 ..  298085 - -19.7  -3.44206   GAATATTGACGAGAA            GCCGCCGGG GAG CCCGGCGGC            TTCAGCGTGTCGACA 100 165
        ycgA  295277 ..  295291 -  -8.5  -2.53015   ATATGGGGGAATGCA               GCCGG GGGCA CCGGC               TGCATATTGTGGACC  64 47
        ycdA  293601 ..  293615 -  -7.1  -5.53288   TGTAATTGAAAAAAA               GCACC TCTAG GGTGC               TTTTTTTAGTTGTTG 100 31
        ytlI  288894 ..  288915 -  -6.7  -5.63103   CTTGAAGGAAAAAAA           GCAG-TGTTT GAC AAACAGCTGC           TTCACCGAGCGTTGA 100 415
        yczC  282953 ..  282979 - -13.1   -2.7419   ATAGGAGCGGAACGA        GGGGCCG-TCAT TTCC ATGATCGGCCCC         GTCCTCACCATCTTC  81 191
        ywhA  273997 ..  274020 -   -11   -5.9218   CACACAATAAAAAAA          GGCTGTCGAT TTCG ATCGACGGCC           CGTTTTACATCATCA 100 30
    BLi00279 NONE
    BLi00278 NONE
        ynaD  250736 ..  250761 - -13.4  -4.69464   AAAAGAGGTTAAAAA         GAGCTTCCTC TAAAGT GAGGAAGCTC          TTCTGCATGCCGGTT 100 39
        ybgJ  246868 ..  246879 -  -5.8  -4.66163   ATGCTGATGCAAAAA                GCCT GAAA AGGC                 GAAATTCCGTTTTTG  75 235
        yjgA  244744 ..  244755 -  -7.2  -4.34771   GAAAACCGATGAAAA                CGGG ATCG CCCG                 TTTTAACAAACACAC  78 361
    BLi00271 NONE
    BLi00270  243136 ..  243165 - -16.6  -2.83906   CGGAATTTAAAACAC       GCCGGAGCTTTT TAATGC AAAAGCTCCGGC        TCAATTTTCGTCGTT 100 7
        mmuM NONE
        ybgF NONE
        ycbP  237029 ..  237046 - -11.3  -4.45765   TCCAAAATTAAGAAA             CGTCCAG CCAA CTGGACG              TTCTTTTTTTATTGT  93 40
    BLi00262  234979 ..  234998 -  -5.1  -3.31668   CTGAAAAAGAAACCA            TTTGGAA TCAATT TTCCAAA             ATGTAATCGAATTGA  54 74
    BLi00261  234089 ..  234124 - -16.3  -5.12172   TATTAATAAATAAAA    CGAAGTCAGCCATCC GCTACA GGATGGCTGACTTTG     TTAAATTTCCACTTT 100 26
    BLi00257  229025 ..  229037 -  -3.3  -5.29782   GACATTGAGAAAAAA                GGAGA GTT TCGCC                TTCAGCAAAACTTGA  79 294
       ybfI2 NONE
       ybfI1 NONE
        ybfH NONE
    BLi00250  225944 ..  225990 - -14.9  -5.74122   TATGACATAAAAAAA TACGGAAATTGACT-C-CTTCAC TAA ATGAAGCGAAGTCAATTTCCGTA TCTTGTTTATCTCAA 100 32
    BLi00249 NONE
        ybfF  224824 ..  224845 -  -7.3  -4.06361   TGATAGAGAATCAAA           GCAGAGG TGAATGTT CCTCTGC            TTTCTAATTGAATTC  73 29
    BLi00247  223884 ..  223900 -  -9.4  -5.25656   AAAAGCATTAAAAAA              CCGGGA GTCAT TCCCGG              TTTTTTATTTTGTGG 100 449
    BLi00244  221166 ..  221198 - -10.8  -3.63782   CAATAGGATTCGAAA      GAGTGATGAACA GAATTACAG TGTTCATCACTC      TTTTTTTAAAAGATA  83 328
    BLi00242  218936 ..  218949 -  -4.5  -3.21934   TCTTGTTGATAAAAT               TGGCC GGAC AGCCA                TAAGCATCGCCTCAG  50 409
        yyaO NONE
        yyaL NONE
        ybyB  207996 ..  208015 -  -8.6  -4.47328   AACGGCAGCAGAAAA            GCTGCCAT AAAT ATGACAGC             TCATGCATCGCTATT  85 36
    BLi00226  203691 ..  203728 -  -9.9  -3.38316   TGACGATTGAAGGAA   GCAGCTGTCCTCGCGAAC ACC GCCC-CGAGAATAGCTGC   TGGCTCCTTGTGTTG  75 229
        citS NONE
        citT NONE
        yflP  200153 ..  200174 -  -9.5  -5.82281   AAATACATAAAAAAA           GTATTCCGC AGAC GCGAAATAC            CCGGTTAATCCCCAG 100 30
        citM  198567 ..  198597 -  -5.5  -5.48213   TATCCAAAAGAAAAA      GCCCGCAGAAAACA GGAG TGTCT-CTGCAAGC       TTAAAAAGGCCGCTA  89 104
        yvcC NONE
    BLi00212  189622 ..  189651 - -12.9  -2.84617   GAGCCGAAAAATCTA       GCATCCGCTCGCT GTAA AACGAGCGGATGT        TTTTTTACTCAGCTA  90 150
    BLi00208 NONE
    BLi00207 NONE
    BLi00206  185780 ..  185820 -  -7.6  -2.84051   TCATCCCCATCAAAC GCTGCACCGTAACA-ACCT GACT AGGAGTGTGACGGTGCAGT  TTTTTTATCCGAGGA  60 85
        ybbK  175587 ..  175603 -  -9.4  -4.96996   CCGAAATAAAATAAA              GCGCAG ATGAA CTGCGC              TTATGTCCTGGTACT  93 39
        ybbI NONE
        ybbH NONE
        ybbF  172265 ..  172281 -  -2.3  -3.27619   AAATTTTAAACAAAC              GTTTAAT CAA ATTCAAC              TGCCATATCGTCCTT  45 11
        ybbE NONE
        ybbD NONE
        ybbC  167656 ..  167676 - -15.5  -4.96773   CTAATCAAAAATAAA            GAAGAGCGG CTC CCGCTCTTC            CTAATAAAGCAAATA 100 26
    BLi00185  166222 ..  166250 -  -9.5  -4.04397   ATTTGGACAAAAAGA        CGAGTCTGCCCTC ATA GTTGGCAGACTCA        GATCTTGCGGGAGTT  86 477
        pbpX  163291 ..  163317 - -13.9  -2.55213   GACTTATTGAATGTA         TAAAAGCAGGC TAAAT GCCTGCTTTTA         TTTTTATCCCCATAA  91 292
        ybaN  156726 ..  156740 -  -8.6  -4.56597   CTGTTTTTTGAAAAA               GATGGA GGC TCCATC               ATTCCGTACATTTGG  83 283
        gerD  155653 ..  155672 -  -8.6  -5.66989   TAAAGAGCAAAAAAA            GCTTCCTC CGCA GAAGAAGC             TTTTAGGGAATGAAA 100 47
        yizA  152588 ..  152604 - -10.1  -3.68908   AAATACGGACTTAAA              GGCGCAC GCC GTGCACC              TCAGTTCTCAAAACG  80 95
        abrB   49073 ..   49096 - -14.6  -5.46698   TTCAAAACTAAAAAA          CCGCCCTTGC TTCG GCAAGAGCGG           TTTTTGTATAATCAA 100 46
        yaaI NONE
        ydhD   27918 ..   27938 -    -4  -5.86061   TGCCATGAAAAAAAA            CGTTCC TTTAACTTG GGAACG            TCTCTTTAACAACAT  88 12
         dgk NONE
         dck   26288 ..   26302 -  -4.4  -4.96427   GAACAATAAAATAAA               TTTTTT ATA AAAAAA               TCCCTTGACTTAAAA  74 300
    BLi00021 NONE
        ysfB NONE
        yojA   23303 ..   23316 -  -3.9  -4.41348   TCCTTTTTAAATAAA               GAATT GAAA AATTC                CAAAAATCAAAGTCG  64 3
        yaaC   14777 ..   14800 -  -9.6  -3.06261   CGCCAAGCGCTAAGA          GGACCAGCTT ATAT AAGCTGGTCT           TTTTTGTTGTTTTCT  72 10
