# Supplementary material for: Rapid, accurate, computational discovery of Rho-independent transcription terminators illuminates their relationship to DNA uptake
Source: Genome Biol. 2007 Feb 21;8(2):R22. doi: 10.1186/gb-2007-8-2-r22 (PMC1852404; doi:10.1186/gb-2007-8-2-r22)
Supplement: Additional data file 4 — Best terminators found downstream of each of the genes of the 343 organisms studied. [file gb-2007-8-2-r22-S4.zip › Bacillus_subtilis.bag]

        dnaA    1802 ..    1831 + -13.7  -4.02999   TTTTCGGAAGTCATA       CACAGTCTGTCCA CATG TGGATAGGCTGTG        TTTCCTGTCTTTTTC 100 77
        dnaN    3087 ..    3106 + -13.6  -4.69326   TTAATCCGATACACT            GCTGCCGA CCCG TCGGCAGC             TTTTCTATTCGGTAT 100 37
        yaaA NONE
        recF NONE
        yaaB NONE
        gyrB    6792 ..    6817 + -10.6  -5.24129   ATCTAATCATAAAAA         GCCTTATTTC CAATAA GAAATAAGGC          TTTTTTCTGAACAAG 100 35
        gyrA    9465 ..    9485 + -13.3  -5.39721   GAAGTGTGAAAAAAA            GCGCAGCTG AAA TAGCTGCGC            TTTTTTGTGTCATAA 100 32
        guaB   17404 ..   17428 +  -9.3   -5.9873   ACAAATTAAAAACAT          TTGACAGGGTC TCT GACTCTGTCTA          TTTTTTTTATACTGA 100 50
        dacA   18874 ..   18897 +    -6  -3.63068   TTTAATCAATTGAAA          GAGCTCTGAT GGAT GTTAGGGCTC           TTTCGCGTAATATAC  62 36
        yaaD NONE
        yaaE   20805 ..   20836 + -15.2  -5.48213   AGGGTGGCAACGCGA      GAGCTCTCGTCCCT TTAT GGGGATGAGGGCTC       TTTTTATTTTCGATA 100 274
        serS   22433 ..   22455 +  -8.4  -5.79595   TTGGAGATTGTTTTG           TCCGTTGCAT TCG GTGCGGCGGA           TTTTTTATTTTAAAG 100 303
        yaaJ   26707 ..   26726 + -10.8  -5.60689   CATCAAATTTTCAGA            CTCACCTA ATAT TAGGTGAG             TTTTTTGTTATGTAA 100 397
        dnaX NONE
        yaaK NONE
        recR NONE
        yaaL NONE
        bofA   30086 ..   30101 +  -3.2  -5.00616   ATTCTAATATACGTC              GCTGAT GACG AACAGC               TTTTTTGAAAAGAAA  69 78
        csfB   35723 ..   35736 +  -6.7  -5.70829   GCCATTATATTCATA               GACCT GAAA AGGTC                TTTTTTTGTACTCTT 100 25
        xpaC NONE
        yaaN   37640 ..   37652 +  -4.8  -2.89511   AAGGAAAGATGATTA                CCAG TAAGT CTGG                CTTTAAGTTCTGTCA  51 29
        yaaO NONE
         tdk   39775 ..   39789 +  -2.9  -3.38218   GTGATCGATGAAGCG               TTGAA AAAAA TTCAA               TTGTGACCTGTTTCC  47 5
        yaaQ   40176 ..   40192 +  -3.7  -4.13014   TATTTGTCCTTCCAG              TCGATGA ATT TCATCAA              TTTTAAGGATCTGAA  59 3
        yaaR NONE
        holB NONE
        yaaT NONE
        yabA   42863 ..   42885 +  -8.4  -4.58663   AAAAAATAGGGAAAA           GGCTTCCG CATAAGA CGGGAGCC           TTTTTCAAAGGTACT  86 32
        yabB NONE
        yazA NONE
        yabC   44803 ..   44826 +  -9.7  -5.24129   TAAGCAATAAAAAAA          CGTTCTTGT GTCATA ACAAGAACG           TTTTTTGTACAAGAA 100 31
        metG   47633 ..   47674 + -10.3  -3.34398   TTAAATAATGATAAA CAAAAGGTGTTTCACGTGT AACA ATTCGTCGAACACCTTTTG  TGTTTCGACAAGAAA  79 33
        yabD   48543 ..   48561 +  -3.8  -3.86524   AGTTCTACATGCTTT             CTTCTCCT CAT AGGATAGG             TTTGTCGACAAGTCT  55 97
        yabE   49957 ..   49977 +    -9  -5.68023   ATATACTTATGTATT            CAGAGGGT TTTGC GCCCTCTG            TTTTTTTCGTTATAA 100 42
        rnmV NONE
        ksgA   51505 ..   51522 +  -9.9  -5.45802   AACGGATTGTATAAA             GCCCTTT TCTA AAAGGGC              TTTTTGTTTTGCGCA 100 14
        yabG   52561 ..   52583 +  -9.9  -5.80951   ATTAACAGTTGAAAA           CCTGCATAG GAGAG CTATGCGGG           TTTTTTATTTTACAT 100 36
         veg   53025 ..   53047 +  -8.5  -5.46706   GTGGCATTTTAACGG           GCAGTGAAC CTTTT GTTTACTGC           TTTTTGTTTTGCCCT 100 29
        sspF   53376 ..   53398 +  -9.8  -6.09196   CGATAAGGATGTGAC           CCGGGGGACG TGC TGTTCCCTGG           TTTTTTTATTTTGGA 100 35
        ispE NONE
        purR NONE
        yabJ   55679 ..   55703 +  -8.6  -5.67283   GAAATAATAAGAAAA          GTGATTCTGG GAGAG CCGGGATCAC          TTTTTTATTTACCTT 100 34
       spoVG   56176 ..   56217 +  -5.3  -5.33848   ATAACCAAAAAGCAA GGACTGCTG--AAAGGGCT GACATA AGCCTTTTGCCGGCGGTCC TTTTTTAATTCTGAT  81 44
        gcaD NONE
         prs NONE
         ctc   59404 ..   59428 +  -7.9  -4.46926   ACAATAATAGCTTAA          GGCGTAACC CTCCCGC GGTTACGTC          TTTTGTGCTAGAATG  80 34
       spoVC NONE
        yabK   60361 ..   60389 +  -8.9   -5.1523   ATTTATTCAATAAAA        AGCTTTGGTGTAG ACA CTAGACCAAAGCG        TTTTTCTGTTCTCGC  91 28
         mfd   63979 ..   63989 +    -4  -3.83205   TTTGTTACTCTCTGG                 TGTA TAT TACA                 TTTGATGTGACGGAT  55 43
       spoVT   64668 ..   64693 +  -9.1   -4.7497   AAATAGGTATGTAAA         GAACAGC-TCTC CTT GGGACGCTGTTC         TTTTTCATGCGTGCC  88 60
        yabM NONE
        yabN NONE
        yabO NONE
        yabP NONE
        yabQ NONE
       divIC   69555 ..   69572 +  -3.5  -2.90075   GTAGCCTTGTTGACA             CTTAAAT TTTT ATTTAGG              TATAATTAAGCAAAC  45 37
        yabR   70038 ..   70061 +  -8.9  -5.58179   TATAAAATAAATGAA          GCATCCGTT CATCCC GACGGATGC           TTTTTTATTATCCTC 100 53
      spoIIE   73071 ..   73082 +  -2.2  -3.21276   GGGAATATATGAATC                TGAG AATC CTCG                 TATTCTCCAGGAGGA  43 77
        yabS NONE
        yabT   74882 ..   74893 +    -3  -3.61356   GGTTGAAAGTGTTAG                GATA TGAA TATC                 TTTAAAATACCTGCT  49 84
        yacA NONE
        hprT NONE
        ftsH   78917 ..   78936 + -11.4  -5.72616   TTCTTTCTAAAAAAA            CTGCCGGC TGAC GCTGGCAG             TTTTTTTATGTAAAT 100 47
        yacB NONE
        hslO   80745 ..   80765 + -11.9  -4.98531   TTCGTGACCAAACTA            CCCGCTAAG CTC TTTAGCGGG            TTTTTAATTTGAGAA 100 18
        yacD NONE
        cysK   82707 ..   82724 + -12.7  -5.88197   TAAAAAAAGCCAAAA             CTCCCGG TTCG CCGGGAG              TTTTTTTATATTTCG 100 38
        pabB NONE
        pabA NONE
        pabC NONE
         sul NONE
        folB NONE
        folK NONE
        yazB NONE
        yacF   88656 ..   88676 +  -5.4  -5.14894   TCTATTTGCTGCTCA            CTGCTAGT TTTAC GCTGGCAG            TTTTTCTGCTTTTTT  78 49
        lysS   90231 ..   90264 + -10.4  -4.68424   AACGCTAATAAAAAA     GAGCGGTATCCT CCATAGGGAA AGGATGCCGCTC      TTTTTAAATCCCTTA  89 33
        ctsR NONE
        mcsA NONE
        mcsB NONE
        clpC  106017 ..  106047 +  -9.9  -2.89602   TATAGAAGACGGAAA       TGAGGCATACA GCATGTAAG TGTATGCCTCA       CTTTCATATCAAGAA  75 41
        radA NONE
        yacK NONE
        yacL NONE
        ispD NONE
        ispF NONE
        gltX  112718 ..  112748 + -14.9   -5.8187   AACCGCGCGGTTAAA      GCGTCTCTGTCATG TTTA CATG-CAGAGACGC       TTTTTTTATTGGGTA 100 248
        cysE NONE
        cysS NONE
        yazC NONE
        yacO NONE
        yacP NONE
        sigH NONE
        rpmG NONE
        secE  117756 ..  117768 +  -6.9  -5.56673   TATTACTTGCCAAAA                CCCGT TCA GCGGG                TTTTTTATTGTGGCT  93 73
        nusG NONE
        rplK  119027 ..  119056 + -13.7  -3.72027   AATTTGTTTCTTGTC       GGGTTGCGAGTTT TAAC AAGTTCGCAACCC        TTATTCGTGGGAGGT 100 39
        rplA  119956 ..  119976 + -15.5   -4.9792   ATGCTTGTATATACA            GCCTCCATG TCT CATGGAGGC            TTTTTATATGGAATC 100 176
        rplJ NONE
        rplL  120998 ..  121018 +  -9.7  -5.29846   TTACCTGTAGGGGAA            GCTCGCTTT TAT GAGGCGAGC            TTTTTCTTTGCCATT 100 48
        ybxB  121806 ..  121826 +    -4   -5.8901   TTTGTTTTTGGATGT            GGTTTTCT TAATT AGAAACCC            TTTTTTCTTTTGTCT  93 161
        rpoB NONE
        rpoC  129171 ..  129206 + -14.9   -3.3353   TAACTGATTTAACTC    TCTGCTGAAAGACTG CAAAAA CAGTCTTGCAGCAGA     TATATTTATGAAAAA 100 38
        ybxF  129596 ..  129630 +  -4.4  -4.68528   TTTATAACGTACTTT     TGTTTTTGCGTCAGAT TCC ATCTTGTGTAAAGACA     TTGTTTTTTGCCTTT  68 34
        rpsL NONE
        rpsG NONE
        fusA  132811 ..  132828 +  -8.5   -3.2918   TTGTAAGATGAGGAA             GTGAAAG CTTT CTTTCAC              TTCCTATCACTCTAT  70 75
         tuf  134087 ..  134106 + -13.6  -5.72053   TAGTATGGTTTTAAA            CGAGACCC CTGT GGGTCTCG             TTTTTTGTTTGCTTA 100 41
        ybaC  135278 ..  135309 +    -5  -4.82901   GAGGTTGCTGACACA      CCCGGCCGCTTTGC CATG GCAAGGTGTTCAGG       TTTTTCTCACGGAGA  72 177
        rpsJ  135660 ..  135670 +  -2.6  -3.34962   GTGTCGATATCGAAA                 TTAA ACT TTAA                 TTCTAAAATATAGAA  46 15
        rplC NONE
        rplD NONE
        rplW NONE
        rplB NONE
        rpsS NONE
        rplV NONE
        rpsC NONE
        rplP NONE
        rpmC NONE
        rpsQ NONE
        rplN NONE
        rplX NONE
        rplE NONE
        rpsN NONE
        rpsH NONE
        rplF NONE
        rplR NONE
        rpsE NONE
        rpmD NONE
        rplO NONE
        secY  145820 ..  145845 + -10.5  -3.14132   ATTTATGAAAAACTA         GAGGAAATGGA TTTA TCCATTCCCTC          TTAATAAAGAGAGGA  78 25
         adk NONE
         map  147341 ..  147361 +  -2.6   -3.8917   CTTGGGTGAACATTG            GCAAGA CCGAATTCA TCTTGC            TTCTTGTCGTTGGAA  53 95
        infA NONE
        rpmJ NONE
        rpsM NONE
        rpsK  148865 ..  148898 +  -5.4  -3.66666   CTAAACAATGGGGAA     TTTCGGATGGAATC TCATAT GATTCTATTCGAGG      TTTCGACGTTTTGAA  59 138
        rpoA  149874 ..  149894 +  -4.7  -2.55002   CGCAAAGACGATTGA            CTAGTTTCC CTT GTGAACTAG            GATTTTCGTGTGTTT  49 26
        rplQ  150294 ..  150307 +  -3.9  -2.85346   ACGGAGCACCAATGG               CAATT ATCG AATTG                GTTTAATCACATATT  45 6
        ybxA NONE
        ybaE NONE
        ybaF NONE
        truA  153730 ..  153740 +    -4  -3.34398   AAAGTTATAAGATAA                 CATA TGG TATG                 TATTTCAACCCCACG  49 77
        rplM NONE
        rpsI  154709 ..  154731 +   -12  -5.65927   TTACGTTTTCAAAAA           GCTCTCGACC TTG GGTTGGGAGC           TTTTTTCTTTCAATA 100 43
        ybaJ  155926 ..  155949 +  -3.1  -5.14563   GTGAAAGTATGAAAA          GCAGCGACCT GTTAG AGGG-GCTGC          TTTTTTCATAACCAA  71 29
        ybaK NONE
        cwlD  157312 ..  157331 +  -7.1  -4.85396   CACAGAAAAAGGAGA            CCCTCCG GAGTAA TGGAGGG             TTTTCTTGTGGTTCT  81 13
        ybaL  158487 ..  158505 +   -11  -2.95234   GGTATAAAAGGTGAA             CCGGGATT CCA GATCCCGG             CTTTCCCTTTATTCA  79 34
        kbaA  159928 ..  159942 +  -4.2  -3.40639   ATGTAAAAGAATAAT               GTCTCC ACC GGAAAC               TTGCTTGGTCACATT  50 176
        ybaR  178528 ..  178550 +  -9.2  -5.37043   GCATAAAATAGAGAA           GCCCAGAT GAATGAG ATCTGGGC           TTTTTTATATAACAT 100 35
        ybaS  179590 ..  179609 +  -9.3   -5.1287   GAAGGCATAAAAAAA            CCGCTCA TAGGGT TGAGCGG             TTTTTTCCGTATAGC  91 31
        sigW NONE
        ybbM  196036 ..  196062 +  -8.8  -5.41143   AATCCGAACGGAGAA         GAGTAAAGCG CGTTAGC CGCTTTGCTC         TTTTTTTGCGGGCTG 100 20
        ybbP NONE
        ybbR NONE
        ybbT  199949 ..  199961 +  -3.4  -4.26938   CACATGTTGTAAAAT                CAAG CTTGT CTTG                TTCTTATTTTCTCAA  60 142
        glmS  202077 ..  202104 + -13.6  -4.11141   GTAATAAATGTTTAA        CCCCTTTGGATA AGAT TATCTAAAGGGG         TGTTTTTATGTCCAA 100 37
        ybbU  202732 ..  202748 +  -2.2  -3.82923   ACATAATTGGCTGTC              CAAGGA CCGAT TCCTCG              TATTTTAATTAAGTT  51 505
        adaA NONE
        adaB  205221 ..  205278 +  -8.1  -3.86307   TTAGTTGAAGTGAAG CCGACAATTTTCAGGATTCAATGATCTA ACA TA-ATCATTGAAATTTTGAAGTTGTCGG CTTTTTTGTTGGAAA  75 370
        ndhF NONE
        ybcC NONE
        ybcD  209499 ..  209510 +  -4.4  -3.14211   AAAATGGATGGGTCC                GACT GGCT AGTC                 TTGATCCAGAAGGAT  50 94
        ybcF NONE
        ybcH NONE
        ybcI  211111 ..  211137 +  -3.7  -5.15381   CTGTCGAAAGATCTA         ACATCCGCT GTTGTTATG AGCGGATGG         TTTTTTACATCTATT  73 204
        ybcL  213033 ..  213057 + -10.7  -5.78622   TTTCGAAAGTTCTAA          CATCCGCTCGT TAT ACAAGCGGGTG          TTTTTTTTAGCGTAG 100 41
        ybcM  213660 ..  213672 +  -4.8  -4.99043   TATAACATAATGGAC                CGTC TTTTT GACG                TTTTGTTTATAGAAC  74 230
        ybcO  214104 ..  214136 +    -5  -4.66537   TTTAACATTTGAGAA     TAGGGAGT-TGAGCG TATT TGCTTATACTCCTTA      TTTTCTCTTAAGGGG  70 36
        ybcP  215382 ..  215393 +    -3  -2.73334   AAGTCAAGGCAGGGA                TTCA GGAA TGAA                 TAGTCTATCATTGGT  42 15
        ybcS NONE
        ybcT  216868 ..  216891 +  -3.2  -2.85574   ATCAGCCAAAGCATA          CTTCACTCTAA TGA TTAG-GAGAAG          ATTTGATGCAATTGA  44 15
        ybdA NONE
        ybdB NONE
        ybdD NONE
        ybdE  220070 ..  220089 +  -7.9  -5.15634   TTATGATGAAACGGT            CCTTCCT ATAAGC AGGAAGG             TTTTTTAATGAAATA  89 77
        ybdG  221161 ..  221177 +  -2.1  -3.91983   CCGATATAAAGGGAA              CTGAGGG GAA CACACAG              TATTTATTTATATCA  52 32
        ybdJ NONE
        ybdK NONE
        ybdL  223176 ..  223201 +  -4.7  -5.71712   TTAATCCAAAAAAAG         TTCTTGTTCCG CTTT TGGGACAAGGG          TTTTTTTATGTGACC  93 37
        ybdO  226238 ..  226262 +  -9.4    -5.252   GTGTGAATTATTAGG          TAAGCTGTTC ATGTA GGACAGCTTA          TTTTTTATGAGAATC 100 27
        ybxG  227953 ..  227972 +  -7.2  -6.20267   AATAACGATAAAAAA            GAGACATT CACG GATGTCTC             TTTTTTTATTTTTCG 100 36
        csgA NONE
        ybxH  228510 ..  228530 + -16.9  -4.89521   TGAGCATGAGATTTA            GAGCCCTGC CGT GCAGGGCTC            TTTTATTTAGGATGT 100 25
        cypC  230765 ..  230809 + -12.5  -3.49295   TCAGACGAAAAAGTT AAATTAAAAAGCTCTCTTC CTTTATC GAAGAGAGCTTTTTGATTA CTTCTTTTTTTCATC  95 24
        ybeC  232962 ..  232999 + -12.9  -4.27192   AAAGAATAAAATATA   GAAGAAAACCTTGCGAT AGTT GTCGCAAGGTTTTTTGC    TTTTAATAACCCTTT 100 32
        ybeF  235884 ..  235931 + -18.9  -3.03124   TCACTTTCTAACATA TCGTTGACTAAAGCAACTATA TGTGAT TATAATTGCTTTAGTCAACGA TATTAGAAAGTGGGA 100 48
        ybfA  236861 ..  236879 +    -3  -2.61912   ACGGTGGGATTTGGA             GCTGTCAT GAA AAGACTGC             ATTATGCGTGGATCA  41 16
        ybfB  238134 ..  238165 +  -7.4  -5.63857   GAGGACAAAGGGAAA      GCATCTCTGATT TCGAGATT ATTCAGAGATGC       TTTTTTTGCATTTTT  93 42
        purT  245043 ..  245068 + -14.1  -6.02919   AAAATAGAGTTTGAA         CAGGTCTTGTC ATGG GACAAGGCCTG          TTTTTTTCTTTCTCC 100 34
         mpr NONE
        ybfJ  246479 ..  246508 +  -7.9  -5.80003   TAGTCTTCAAAGAAT       AGCAGTTTCCTTG ATTT TAAGGGAACTGCC        TTTTTTATTTATTGC 100 24
        ybfK  247604 ..  247629 +    -4  -3.21438   ATAATAATAGAATTT         GAATGCTGCT TTTTTT GGGAGCATTC          TATGTTATCATGCTT  48 93
        pssA NONE
        ybfM NONE
         psd  249532 ..  249558 +  -4.4  -5.40072   TACGAAGAATAAAAA        GAGGAGCTTGC ATAAAC GCA-GCGCCTC         TTTTTTTGAAGAAAG  81 29
        ybfN  249863 ..  249882 +  -7.2  -6.09888   GAGAATCCAGCTAAA            GCTTCTTT CAAC AGAGAAGC             TTTTTTTTGTTGGCA 100 27
        ybfO  251314 ..  251334 + -11.2  -4.70659   ATCAAGTGAGCGGTG            TCCCCTGT GGTAA ACAGGGGA            TTTTTACATATCGCA  91 32
        ybfP  252300 ..  252316 +  -2.3  -3.42775   GAGGAACTACAAAAA              TAGTTTT CAG ACAACTA              CTTTTATTAGTGAGT  46 23
        ybfQ  253476 ..  253498 + -12.8  -5.76633   TGCTGAATAAAAAAA           GAACACCTCG TAT TGAGGTGTTC           TTTTTTTCTATATAC 100 31
        ybgA  258464 ..  258520 +  -5.3  -4.27026   GAACGAAATTCACCG TAGAACAGTCATATCATTCATAAAGCA ATG TGTTTTAAGAAGGGAATGGTGGTTCTA TGTTTTTATTTACGA  68 3
        ybgB  258802 ..  258822 +  -8.3  -5.04868   GCGCTCTAAATCAAA            CAGCCAG AATAAAA CTGGCTG            TTTTCTTTAATTTCA  91 32
        ybgE  260086 ..  260107 + -14.5  -5.48213   GTGAAAATCGAAAAA           GAACCTGCC CGGA GGCAGGTTC            TTTTTATTTTGAATG 100 37
        ycbA NONE
        ycbB  267661 ..  267679 +  -6.7  -5.52384   AGGATATAAACCAAA            CAGCC-GG CTGA CCAGGCTG             TTTTTTTGCTGCGCA  90 32
        ycbC NONE
        ycbD  270309 ..  270336 + -10.6  -2.91276   GAAGCCGTAATGGTG        CTGGAAAGAGGC GTGC GTCTCTTTCCCG         GTTTATCACAACCAG  77 31
        ycbE NONE
        ycbF  273147 ..  273159 +  -2.7   -4.0127   CGGAAGCGCCCGTGT                CTTGT GCG ATAAG                TTTGATTGTAAATAT  53 14
        ycbG  273940 ..  273965 +    -4  -5.40474   AATAATGGTGAGCAA         CCGCAGTT GAAACGTAAG AGCTGCGG          TTTTTTTAAACCAAT  79 36
        ycbH  275747 ..  275763 +  -3.6  -4.77157   GGTTATCAAAAAAGA              GGGTGG CGTGC CTGCCC              TTTTTGGTGCCTTCA  68 220
        ycbJ  277040 ..  277065 + -12.6  -5.61913   GGTGGTACCGCGAGA         CCCTCGTCCT TTGCAT AGGACGGGGG          TTTTTTGTGTTTCTT 100 316
        yczA NONE
        ycbK  278283 ..  278324 +  -5.3  -5.50313   ATAATTTTTATAAAA CACACACGTT-TTTCAATTA CAA TAAGTGTAATTACGTGTGTG TTTTTTGATTTTGTA  83 37
        ycbL NONE
        ycbM  279527 ..  279545 +  -2.4  -3.55444   CGCATGACATATTAA             TCGTAAGA ATT TCTTAAGG             TTTGAGAAATAAAAA  48 26
        ycbN NONE
        ycbO  281280 ..  281302 + -13.4  -3.81339   CCAATATGTATAAAA           GGCCGATGCT GTC AGCACCGGCC           TTTCCATTATGAGTC 100 51
        cwlJ  282446 ..  282466 + -14.1  -5.27335   ATTTTAGAGACAGGA            CACCGTTCA AAT TGAACGGTG            TTTTTCTTTGAAAAG 100 34
        ycbR  283286 ..  283315 +  -9.4  -5.10004   ATAACTGATAAAGAG       CACTGAGTCATT CTGCGA AATGGCTCGGTG        TTTTTGCTTCTTTTT  91 37
        phoD NONE
       tatAD  285539 ..  285561 + -13.5  -5.60993   GGGCTGAATGCTGAT           GAGGCAGAC ACCGG GTCTGCCTC           TTTTTTTATGAAAGG 100 34
       tatCD  286381 ..  286434 + -11.8  -4.51847   ATTGTGCGGCCGTAA CAGCGGCGATTCTCAATGCCCGGACA ATCG TGTCCAGGC-T-GAGGCTCGGCGCTG TTTTGTCGATTGTTT 100 78
        ycbU  288174 ..  288196 + -10.6  -4.44797   AGTAAACATGAAAAA           GCCCCTGA ACACTAG TCAGGGGC           TTTTCATATTAATGA  89 36
        yccC  291601 ..  291618 +    -7  -5.91981   GAGTATTGAAGAAAA             GAAGGC GAATAA GCCTTC              TTTTTTTTGGCTTTT 100 32
         lip  292408 ..  292432 + -14.5  -3.93216   TAATGAAAAACAAAA          CCTTGAAGAAT GCT ATTCTTCAAGG          TTATTCTGCTTTCAG 100 38
        yccF  294137 ..  294161 + -15.9  -6.02919   TCATAATGGAAAAAA          CCTTGAAAAGC CAG GCTTTTCAAGG          TTTTTTTATTTCTGA 100 35
        natA NONE
        natB  297893 ..  297911 +  -7.5  -5.05601   AATAAACTTGCGAAA             GGAGAAA TACAC TTTCTCC             TTTTTGTATATCCTG  89 36
        yccK  298955 ..  298979 + -13.7  -4.59591   TTTTCAAATAAAAAA          GGAAATAGCCG TCA TGGCTATTTCC          TTTTGGTGTTTTATT 100 30
        ycdB  301898 ..  301928 + -14.2  -5.00895   ACAATAATAGAAAAG       GACCTTTCTTCACT TTA AATGAAGAAAGGTC       TTTTTATATAATAAA 100 123
        ycdC  303503 ..  303514 +  -4.4  -3.83561   TTCCATATCCCATAT                GATG CTGC CATC                 CTTTTTTTGAAGGGC  58 180
        rapJ  305110 ..  305132 + -12.8  -5.70829   TTTCAATAGGAAATG           GCAGAGAACT ACA GGTTCTCTGC           TTTTTTTGTGCTGTT 100 32
        ycdF NONE
        ycdG  307709 ..  307727 +  -8.8  -5.53991   TAATGATTGAAGTAG             CCCGGC ATTTTTA GCCGGG             TTTTTTTAGTACATA 100 38
        ycdH  308846 ..  308872 + -13.1  -4.55295   GGTTAAATCATAAGA         TAGTGTGCGCC GGAGG GGTGCACACTA         TTTCTTTGTGAGAAA 100 28
        ycdI NONE
        yceA  310403 ..  310426 +   -14  -5.60993   CCGATAACATGAAAA          GCAGTTTTCC CTAG GGAAAACTGC           TTTTTTTATAGAAAC 100 34
        yceC NONE
        yceD NONE
        yceE NONE
        yceF  314361 ..  314383 +  -4.8   -5.4505   AATAAAACAAAACAA           GGAGGGAGGT TCA ATGTCCTTCC           TTTTTTGTTACCGAA  82 36
        yceG NONE
        yceH  317160 ..  317188 + -13.9  -3.77219   TGCAGCAATAATAAA        AACCCCGCTTGTG GAA CATAAGCGGGGTA        TTTCAATTACATCAT 100 30
        yceI  318708 ..  318727 +  -9.3  -5.09426   TGTCAACAATCTGAG            GCACCTC TTGAAT GAGGTGC             TTTTTTACAATTGCG  91 254
       opuAA NONE
       opuAB  322666 ..  322697 +  -3.1  -2.73441   AAAAGCAGGGGGAAT      GCCTGATGCTTA AAAAAATCA TAGGCATC-GGC      GTTTCCGCCATGCTG  44 20
       opuAC  323561 ..  323579 + -14.6  -5.53288   GAAGTAATCAAAAAA             GCAGCCTG TGT CAGGCTGC             TTTTTTTGCGTTAAG 100 34
        ycgA  326332 ..  326354 + -13.4  -4.36729   GTTTTAACGATTGCT           GCCCGCCG GCTTGTA CGGCGGGC           TTTTGAGTTATTCAT 100 34
        ycgB  326999 ..  327028 +  -6.5  -3.52111   AACATTGATTTGTAT       TCACTCTGCCAAG TTGT TTTGATAGAGTGA        TTGTGATAATTTTAA  63 4
        amyE  329180 ..  329200 + -12.7   -5.5112   CGGGACTTACCGAAA            GAAACCATC AAT GATGGTTTC            TTTTTTGTTCATAAA 100 54
         ldh NONE
        lctP  331960 ..  331984 + -17.3  -5.82172   GTGTAATAGAAAAAA          GCAGTACATGC CCA GCATGTACTGC          TTTTTTTATGTTAAT 100 35
        ycgE NONE
        ycgF NONE
        ycgG  335810 ..  335826 +  -2.2  -4.62336   AGCAATCAGAACCAT              CGCTAA ATAAA TTTGCG              TTTTTCCCATGCCCT  64 183
        ycgI NONE
        nadE  338677 ..  338695 +   -16  -4.50976   AATAAGTTGAAGAAA             GCCCGCTC TCG GAGCGGGC             TTTTGTCGTGTACAG 100 36
        aroK  340138 ..  340178 + -22.1  -4.49939   GGGATCTTTATCAGC  CGATGTAAAAAGCCGTGCG CAG CGCACGGCTTTTTTTATCG  TTTTATCCCTTGTAT 100 18
        ycgK NONE
         cah  343068 ..  343088 +  -5.3  -5.60993   GATAAATGTGAAAAG            CCGCCGCAT ATC ATCAGGCGG            TTTTTTTCTGCAAAC  86 39
        ycgL  343912 ..  343937 +  -2.6  -4.67256   GTGTGGAAGGATGGA         GGAAGCTGATG TTTTT TGTC-GCTTCC         TTTTCTCCTTTATTC  62 17
        ycgM NONE
        ycgN  346598 ..  346624 +  -8.7   -3.7829   CTAAGCGGGACTAAA         TGGGCATCCTC CCTGC GGGGGTGTCCA         TTTCATCCATATACT  76 37
        ycgO  348137 ..  348175 + -16.2  -3.08032   GTCGCAATAAAGATC   GAAAGGAGGAGGAAGGGG CTG TCCCTTTTTCCTCTTTTC   TCCTTTTAAGCGGCC 100 31
        ycgP  349528 ..  349543 +  -7.6  -3.94853   GAAATAAAAAAGAAA              CCAGTA CTTG TACTGG               TTTCGTCTTCACTTA  74 34
        ycgT  353771 ..  353784 +  -6.7  -4.14739   AAAACGAACAGGATT               CATGC TTTT GCATG                TTTTCCACTGCATGG  70 368
        nasA  363771 ..  363793 +  -2.8  -3.14463   GTGAACCGATCAAAA           TAAATAGTAA TTA TTACGATTTG           TTAGTGAGAGGAGTT  44 37
        yciA NONE
        yciB  365360 ..  365372 +  -6.3   -4.4767   CCATACAATTTAAGT                CGTAA CAA TTACG                TTTTATGATAAATGG  72 72
        yciC  366823 ..  366842 +   -10  -5.52384   ATCAATAGAAAAAAA            GCCG-TCCC ATG GGGAACGGC            TTTTTTTAATGAAAC 100 33
        yckC  369235 ..  369266 + -11.8  -4.87665   TGCTGACGAAGAGAT      TAGAAAGAGCGAAT AATG GTTCGCTCTTTTTA       TTTTTATGCATAAAA 100 10
        yckD  369673 ..  369694 +  -9.5  -4.39407   ACATTAAGATTTTAA           GCATCCAAT GGGA ATTGGGTGC            TTTTGCGTTATTTAC  86 34
        yckE  371256 ..  371280 + -12.2   -4.8622   AAAGTTTATAAAGAG          TCCCTGAGAG TTATT CTCTCAGGGG          TTTTTCATTACACAG 100 30
        hxlR  375952 ..  375972 +  -8.3  -5.63857   AAAGAATCGTTGTAA            GACGCTCTT CGC AAGGGTGTC            TTTTTTTGCCTTTTT 100 26
       srfAA NONE
        comS NONE
       srfAB NONE
       srfAC NONE
       srfAD  402692 ..  402714 +  -9.9  -5.80817   CAACCGTGATCAAAA          GCGG-ACAGC TTCG GCTGTTCCGC           TTTTTTTGTGTTGAA 100 32
        ycxA  404006 ..  404056 +  -5.1  -5.96894   AAAAGAAACCCACCA TTCA-ATATAAAA-GGATCAGCACT GTC AATGCTGATCCTTTTTAAATTTGAG TTTTTTTGTTTCGGT 100 16
        ycxD  407471 ..  407489 +  -4.4  -3.15996   AGCGTCGGGAAGATC             AGGGATGC ACG GCTTCCCG             TATTCCTGCGTGCTA  50 459
        yclB  412718 ..  412737 +  -3.6  -2.73635   AACAAAAAGGAGGAG            CTTGATCA TGGC TTATCAAG             ATTTCAGAGAATTTC  45 21
        yclC NONE
        yclD  414861 ..  414880 +  -8.6  -5.74122   ACGGTAATATCGATA            G-CTGACGC CAT GCGTCAGGC            TTTTTTTATATAATG 100 34
        yclE  415768 ..  415795 + -15.6   -4.1021   TTGATCAATAAAAAA        CAGCCCGCAGAT CAAC ATCCGCGGGCTG         TTTCTGATTATAAGA 100 30
        yclG  419321 ..  419340 +  -2.7  -5.89947   GATTGTCTGAAAAAA            GCGCCCC CCTTTA GGGGTTC             TTTTTTTTCGATTTA  90 31
       gerKA NONE
       gerKC NONE
       gerKB  423678 ..  423702 +  -8.5   -5.1167   AAAAAATGATAAAAA          GAGCGGGGG GATGCGG CCGCCGCTC          TTTTTATGTTCACTT  91 32
        yclJ NONE
        yclK  428244 ..  428270 +  -8.7  -5.00616   AGCAATAGCATACAG        GGCGG-CGCATC AACT GATGCATCCGCC         TTTTTTGCACACCGC  91 33
        rapC NONE
        phrC  429661 ..  429684 + -12.5  -5.45802   TGACGTAAGAACAAG          CCCCTTCTC ATTAGC GAGAAGGGG           TTTTTCTTTTCAAAA 100 33
        yclN NONE
        yclO NONE
        yclP NONE
        yclQ  435567 ..  435591 + -12.2  -5.84381   AAGTAAAACCAAAAA         GAGCCTCCGCT AAAT AGCGG-GGCTC          TTTTTTTGTTAATCA 100 35
        yczG  439597 ..  439612 +  -6.1  -5.72616   CCGCTGGTGAATCAA              TCCCC TGTAAC GGGGA               TTTTTTTATGTCCGT 100 31
        gabT  442425 ..  442444 +  -4.2  -2.56164   TGAAGGGCTCAGCAT            CTTGGAGG CGGG CCTGCGAG             CTTAATCATTGGAAA  47 1
        gabD  443925 ..  443949 + -20.1   -5.0916   AATGCACGCTCCTGA          GAGCTGCCGGA TTT TCCGGCAGCTC          TTTTTGTGTTCCGGC 100 44
        glcU NONE
         gdh  445707 ..  445733 +    -8  -4.67607   GGTTAAACATAAAAA         GCGACCCAGA CATGACA TCTGGATCGC         TTTCTTTATTAGGCA  83 35
        ycnL  449111 ..  449130 + -13.6  -5.61881   AGAGGAAAGAGAAAA            GGCTCCTG AAAC CAGGAGCC             TTTTTATTTTTAAAA 100 17
        mtlA NONE
        mtlD  452301 ..  452323 +   -12  -5.60864   AATCAATAACCGACC           ACCCGTGACA CAA TGTCACGGGC           TTTTTTTACTATCTC 100 49
        ycsA  453455 ..  453485 + -15.5  -2.70979   AAAGCTCTGATGAAT      CAGGCCGGTGGCAG ATGG CTGCC-CCGGTCTG       TCCATTTCCTTACGA 100 31
        sipU  454227 ..  454252 +  -8.2  -5.31275   AAAATGATGATGAAA         CGGTGCGGAG CCGGCT TTCCGCCCCG          TTTTTTATGATAGAA 100 105
        ycsD  455299 ..  455322 + -11.8  -4.05861   GAAAAATGAAAAAAA          CCCTTCACAA CATT TTGTGAGGGG           TTCTATTTTGTGTCG  90 32
        ycsE  456377 ..  456398 + -10.2  -4.98531   GGTACTATAAAAAAA           GAGAGTCC TAAGAT GGACTCTC            TTTTTAGTTTGGCAG  93 31
        ycsF NONE
        ycsG NONE
        ycsI NONE
        kipI NONE
        kipA NONE
        kipR NONE
        ycsK  462625 ..  462662 +   -18  -2.79679   AAGAATTATCAGTTT   CATAGAAAACGCGCCT CATGAC AGGCGCGTTTTTTATG    TGTGATCGAAATATT 100 21
        yczI NONE
        pbpC NONE
        ycsN  466505 ..  466526 +  -9.5  -4.76312   GATATTCCATAAAAA           GCATCAGTT TACC AGCTGATGC            TTTTTCAATATTGTC  90 29
        mtlR  468782 ..  468805 + -11.8  -4.99035   TGTAAACCTGCATGG          CACACGTCAA AAAT TTGGCGTGTG           TTTTTCTGTGGATGG 100 36
        ydaB  470500 ..  470529 + -14.4  -3.66178   ACATTCATAAAAGAA       GAAGCCCGTCCAC TTTAT GTGG-CGGGCTTC       TTTGCAGTTGCACAG 100 146
        ydaD NONE
        ydaE  472647 ..  472667 +  -6.2   -5.0916   GATCCAAGAATATAA           GGAT-GGCT TAAC AGCCCATCC            TTTTTGTATTGAAAA  80 26
        ydaF NONE
        ydaG  474178 ..  474199 + -12.9   -5.7946   AAAGAATAAGACAAA           CCGCCCGGC GTAC GCCGGACGG            TTTTTTTATTGCAAA 100 421
        ydaH  475105 ..  475127 + -13.5  -4.68506   GGTTTTAATAAGAAA           GGCTGGATC ATAAA GATCCAGCC           TTTTTGCGCTTCCTT 100 33
        lrpC NONE
        topB  478307 ..  478325 + -10.3   -5.4756   TAAATAATAAAAAAA             CCTGTGC CTATC GCACAGG             TTTTTTATTGGACTT 100 34
        ydaJ NONE
        ydaK NONE
        ydaL NONE
        ydaM NONE
        ydaN  485516 ..  485536 +  -9.7  -6.20267   AGATACAGAATAAAA            CAGAGGCGA TTT TAGCCTCTG            TTTTTTTATTTTTGG 100 28
        ydaO  487820 ..  487843 + -12.5  -4.56597   AAAAGTAAAGCTCTA          GGACCAAGG GAATCA CCTTGGTCC           TTTTTAGCGGGAAAA 100 33
        mutT  488333 ..  488344 +  -2.2   -4.0348   TGATTCAGGTCTCCG                GGTT TTAA AGCC                 TTTCTCCTGTGGTAT  52 38
        ydaP  490117 ..  490137 +  -8.9  -7.14698   GTTATTTTAAAAAAA            CAGGGGCCC TAA GAGCCCTTG            TTTTTTTTTTTTTTT 100 31
        ydaQ  490680 ..  490696 + -12.3  -5.60993   GCGGAAAAATAAAAA              CCGGCTT TAG AAGCCGG              TTTTTTTATCGAAAC 100 127
        ydbA  493939 ..  493964 +  -6.1  -5.52384   ATGGAATAGCAGAAA         GCAGACGGA CACCGCGA TCCGCCTGC          TTTTTTTAGTGGAAA  89 32
        gsiB  494470 ..  494495 + -12.6  -5.79526   CCTGTAAATAAAAAA         GCGATCCGGC ACATCA GCTGGATCGC          TTTTTTTTGGAATCT 100 63
        ydbB NONE
        ydbC  495264 ..  495286 +   -15  -3.78419   GAAGGCATAATCAAA           GCCCAAAACA TCA TGTTTTGGGC           TTGTCTCTTTACTCG 100 31
        dctS NONE
        dctR NONE
        dctP  501001 ..  501018 + -12.7  -5.73672   AGTCTGAAAAAAGAA             CGGCCCA TCCA TGGGCCG              TTTTTTTAATTGTTT 100 34
        ydbI  502411 ..  502440 + -10.1  -5.24129   ACAAATGCTATAATA       CAAACAGTGCCTA ATGT TGGGCACTGTTTA        TTTTTTGTCGAAAAA 100 244
        ydbJ NONE
        ydbK  504199 ..  504210 +    -3  -4.63479   GCTCACGTAAATCAA                TATC ATTT GATA                 TTTTGGTTTATACTA  62 69
        ydbL  504587 ..  504613 + -16.6  -5.00895   CAAATCCTGTGTAAT         CGCGCTGTTCCC TTG GGGAACGGCGTG         TTTTTCTATACTGGG 100 27
        ydbM  505865 ..  505879 +  -7.1   -5.1383   GAGTCATAAAAAAAA               GAGCC TTACC GGCTC               TTTTTATGTATTGTT  85 32
        ydbO  507418 ..  507429 +  -5.8  -3.50466   TGAAAATAAGCAGGC                TGGG AATG CCCA                 TTACTTGGTATTTTT  57 144
         ddl  508884 ..  508905 +  -7.3  -5.08169   TCTAATGAAGAAGGA           CACTGCC GGTAAAAG GGCAGTG            TTTTTTCCCGTATAT  85 36
        murF  510521 ..  510560 +  -8.6  -2.63073   TCTTGGGAGCGGATG  GAGCAGCAG-CCGGCATAT TCG AGATGCCGATCTGCTTCTC  ATCTTATTGAAAAAC  67 228
        ydbR  512218 ..  512240 +   -15  -5.49569   TTTGATCGATTCAGA           GCCCAAAACA TGA TGTTTTGGGC           TTTTTTATGTTCGTG 100 41
        ydbS NONE
        ydbT  514568 ..  514591 + -12.4  -5.75342   TTTGTCAACAATCTG          AAGCGGCGGT TAAT ACCGCCGCTC           TTTTTTTTGCACGCA 100 268
        acpS NONE
        ydcC  516827 ..  516845 +  -8.9  -5.63103   GAAATAACCGCCAAA             GGCCAAA CATGA TTTGGCC             TTTTTTTCGTTAGAC 100 34
         alr NONE
        ydcD NONE
        ydcE  518867 ..  518885 +  -8.9  -6.09196   TAGACATATTTGCAG             GTTGCTC AAATA GAGCAAC             TTTTTTTGTTTTCAA 100 38
        rsbR NONE
        rsbS NONE
        rsbT  520548 ..  520560 +  -7.7  -3.05816   GGAACAGAGATACAA                GCCAT CAA ATGGC                TTCGGTAGGAGGTAA  65 5
        rsbU NONE
        rsbV NONE
        rsbW NONE
        sigB NONE
        rsbX  523824 ..  523843 +   -10  -5.81032   AAAAAACCAGAAAAA            GAAGCTGG ACAT CCGGCTTC             TTTTTTTTGCGGTTG 100 39
        ydcF NONE
        ydcG NONE
        ydcH  525218 ..  525233 +  -6.8  -5.82281   ATGAGTAAAGATACG              GGCAGC GCCA GCTGTC               TTTTTTTATGTGTTT 100 33
        ydcI  527467 ..  527484 +  -9.9  -5.21709   ATGGTAAAATAAAAG             CACTGCT TACG AGCAGTG              TTTTTTCCTATAGAA 100 29
        ydcK  528407 ..  528423 +  -6.5  -2.57931   TCGCGTAAGCGGCGC              GAGGGTT CAA ATCCCTC              CTTCTCCGCCATAAG  56 290
        sacV  531680 ..  531699 +  -2.2  -2.56596   TATTTAAACCTTCCC            TTAACAAT TGAA AATGTTAA             TGAATTACTGCGAAA  40 163
        ydcO  532307 ..  532318 +  -5.8  -3.21126   TAAGCGTGCGGAATA                GCTG TAGT CAGC                 TTGATGGCTATAATT  57 219
        ydcP NONE
        ydcQ NONE
        ydcR  535598 ..  535615 +    -7  -2.66272   TAGATTAACAGCAAT             CCAACG AGCTAC CGTTGG              TGGGTTTGGGTGAAA  59 231
        ydcS  535924 ..  535941 +  -4.2  -2.64155   ATGCATTTTACGGAG             TAAGGA CAATTT TCCTTA              TGACTTTAAAGGGGG  47 23
        ydcT NONE
        yddA NONE
        yddB NONE
        yddC NONE
        yddD NONE
        yddE NONE
        yddF NONE
        yddG NONE
        yddH NONE
        yddI  545119 ..  545129 +  -2.6  -3.01712   AGATCAATTTGTTTG                 TTTA TAC TAAA                 TATTGAAAAAGGAGG  43 51
        yddJ  545528 ..  545554 + -13.9  -4.78029   GAAGAGACAGAGTTA         GAGGAGTAAAC CGTGT GTTTACTCCTC         TTTTAGTTTTATTGA 100 17
        rapI NONE
        phrI  548146 ..  548171 +  -7.7  -5.67711   GAAAAGAGGAAAAAA         GCTTAATCTTT TTTC GAAGGTTAAGC          TTTTTCTTTTATTTA 100 53
        yddM  549682 ..  549719 + -14.5  -5.18297   TTCAAAAAAACTAAA   GGGTGATACATATTA TACATGAT TAATATGTATCACCC    TTTTCTTTCTTGTTC 100 495
        lrpA  551530 ..  551567 +  -2.7  -4.93318   TATATGCTCTAAAAA   AGCCCTAGGTTGG-ATAT GGA ATTTACCAAGCTGGGGCC   TTTTTATACATTATA  67 83
        yddQ  552768 ..  552797 + -11.6  -4.39107   CAACAACTTAAAAAA       GGATGTTCAGAA AAATAC TTCTGGACATCC        TTTATTCATTATCTT 100 92
        yddR  554044 ..  554078 +  -8.8  -3.44527   GACAAATAAATAGAA     GAAGCTCATAATTA TAAAAAC TAATCATGAGCTTC     TTCTAATAATGAATA  74 51
        yddS  555675 ..  555692 +  -2.7  -4.95547   ATGTAATGAACGGAA             GAGATAA TTAT TTATCAC              TTTTATTATTGTACG  67 178
        yddT  557001 ..  557029 + -14.1  -5.55769   TAGCTAATTTTAAAA        TCACTTTGTCTTT ATA AAGGACAAAGTGA        TTTTTTGTTATACAG 100 34
        ydeA NONE
        cspC  559029 ..  559050 +    -8  -5.77988   AATCGTTTATACAAA           CAGGCTCT TTATAT AGGGCCTG            TTTTTTTATGTCTAT 100 46
        ydeD  563084 ..  563109 +  -5.4   -5.4505   CGGCAGTATCAAAAA         TACCAAGGGT TTTGAC GCCCTAGGTA          TTTTTTCTTCAAGAA  83 104
        ydeF  565654 ..  565679 + -10.6  -5.30686   TACCTAATATTGTTT         GCCATACAAT TATGAC ATTGTATGGC          TTTTTTGTGCGTGTT 100 34
        ydeG  567061 ..  567074 +  -2.5  -4.51763   AAAGGGTAGGATTGT               TTAAT TTAC ATTAA                TTTGTTATATTGTTA  60 39
        ydeH  567705 ..  567722 +  -7.7  -5.95946   AATTATACAAAAAGA             GAAGGCT TGTG GGCCTTC              TTTTTTTGTTGTTGC 100 78
        ydeI  568550 ..  568569 +  -6.5   -5.4505   TCTATAGAAGAAAAA            CAAGCAT AGTAAG ATGCTTG             TTTTTTCTTAGGACA  89 93
        ydeL  572430 ..  572449 +  -5.1  -3.99436   CCAGGCCACGATACG            TCTGTTT AGCGAA AAACAGA             ATTTTTTATTTGCTC  61 131
        ydeM  572952 ..  572968 + -10.8  -2.52543   ACGATAACTCAGAAA              GCCCGC TTTTC GCGGGC              TCGATTGAAGCAGAT  78 34
        ydeO  575217 ..  575242 +  -9.1   -5.4111   TCTGAATCACAGAAA         TACCAAGGG CGTCAAAA CCCTTGGTA          TTTTTTCTGGTTATT 100 136
        ydeQ  576483 ..  576496 +  -3.9  -2.94747   CTGCTTATTTTTGGT               GAAAT ACTT ATTTC                TCTGTGATGAAATAA  47 162
        ydeS  578778 ..  578797 +  -7.8  -5.21709   TACTTGCAATGTAAA            CAGGCCTC TAAA GAGACCTG             TTTTTTAATATCCAG 100 326
        ydeT NONE
        ydfA  581099 ..  581129 + -13.4  -5.77734   CAATGTGTTGTTCAA       CAGGTGTCTGCG AGCTGAG TGCAGACACCTG       TTTTTGTTTTTATTT 100 384
        ydfB  582049 ..  582070 + -11.7  -5.79595   AGAACCTTAAAAGGA           GATACCAAC CGAT GTTGGTATC            TTTTTTGTTTTAGAG 100 51
        ydfD  584879 ..  584910 +   -11  -3.65199   TGACGATTCATATTC      TGGAAGCCGAATGTG TTT CAC-TTCGGCTTCGA      TTTGGATAGGGCATT  83 323
        ydfF  586135 ..  586168 + -13.4  -4.20868   GAGGCACGATATCTA     GGAGGAGTAAGATT TGTTCT AATCTTACTCCTTC      TTCTTATTTTGAAGC 100 68
        ydfH NONE
        ydfI  589171 ..  589190 +  -6.5  -5.73563   TGAAAATTGCCCAAA            CGTACAT GCCCGA ATGTACG             TTTTTTTCATTTCAT 100 51
        ydfJ  591755 ..  591777 +  -9.2   -5.0538   TTTGTCCAAGAAAAA           TAGAGTCCAT AAG AGGGACTCTA           TTTTTTGAAGTGCCC  91 345
        ydfN NONE
        ydfO NONE
        ydfP  598103 ..  598131 + -12.6  -5.10163   TACGAAAGTATGTAA        GAACAGTTGCTG CTTGT CAGTAACTGTTC        TTTTATTTTCACATT 100 41
        ydfQ  598630 ..  598645 +  -7.6  -5.95946   AATAAGGCAAAAAAA              GAACTC AAAT GAGTTC               TTTTTTTATTCTTCA 100 44
        ydfS  601601 ..  601629 +  -3.9  -4.32857   TAAACAAACGTAGAA       GCTTCGGAATCA AAAAAA TG-TTCCGGGGC        TTTATATTTGAGCAC  64 356
        ydgC  603118 ..  603130 +  -3.4  -2.63913   TAATTTACGGGATGC                TTCC GAAAG GGAA                TGATGTAAGATGATA  43 0
        ydgD  603604 ..  603621 +  -6.9  -5.60993   ATTTCTGTGTTATTC             GTCCGGC ATCA GCTGGGC              TTTTTTTATAAAGGA  93 145
        ydgE  604235 ..  604252 +  -9.9  -4.18762   ACATATAAAGAAAAA             GGACAAC AGCT GTTGTCC              TTTTCAATGCCGCTT  85 140
        ydgG NONE
        ydgH  611600 ..  611621 + -11.7   -5.1675   GAGTAATCGAGAGAA           GAGTGATGA ATGG TCATCACTC            TTTTTTCATGACTAA 100 35
        ydgK  614400 ..  614416 +    -8  -5.95449   GAATTCATAAAAAAA              CCTGAC ATGAC GTCAGG              TTTTTTGTTTTATTT 100 31
        ydhC  616106 ..  616132 +  -8.1  -5.80248   ATTTGTATGATCCGG         TACCAAGGG AGAGCAGAA CCCTTGGTA         TTTTTTTATGTATTC 100 40
        ydhD  617559 ..  617573 +  -2.8  -4.20696   CATTTGTACCTTGCA               TGGG TTGTGTT CCCA               TTTTACGATTAGTAG  58 47
        ydhE  618835 ..  618861 + -19.6  -3.52918   AACAAATAAGAAAAA         GAACTCCCGTAC CTT GTACGGGAGTTC         TTGATTTAAAACTTG 100 32
        ydhG  621938 ..  621956 +  -3.8   -3.2614   CTTCAATCGTAATAT             CATGGCCT TCA AGCTCATG             TTCATCTAACCGCTC  48 199
        ydhJ  623900 ..  623915 +  -7.5  -5.88197   CTTAAAGCAGTAATT              GCCGC CTGACA GCGGC               TTTTTTTATGTTTGG 100 28
        ydhK  624664 ..  624683 + -10.8  -5.66989   CTAAATAATAAAAAA            TCCTCCTT TTAC AAGGAGGA             TTTTTTTGCTGTTTG 100 33
        ydhM NONE
        ydhN NONE
        ydhO NONE
        ydhP NONE
        ydhQ NONE
        ydhR  631346 ..  631364 +  -3.8  -2.53831   GGCAGCATCCGGGGA             GGTGCG ATCATGA CGCATC             CATTATTTTTAGAGC  44 13
        ydhS NONE
        ydhT  633426 ..  633465 + -10.8  -2.53911   TCCGTAATGTCACAA  TTAAGAAGGTGCTCAAGA AGTT TCTTGAGCACCTTCCCAC   TGGATTAAGCATTCA  78 42
        thiL NONE
        ydiB NONE
        ydiC NONE
        ydiD NONE
         gcp  644046 ..  644065 + -12.2  -3.53783   TTCTGTGGATAAAAA            GCACCTCT AAAA AGAGGTGC             TTGACTTTTTTAATC  90 226
        moaC NONE
        ydiH NONE
       tatAY NONE
       tatCY  648254 ..  648287 + -12.7  -4.98128   TTCTGGGCAATAATA     AAAAATCCATTTCTC ATGC GAGAAATGGATTTTC      TTTATTTTTGGTTCT 100 28
       groES  649717 ..  649734 +  -6.3  -3.67597   CGTGAAAGCGACATT             TTAGCTG TTAT CGGCTAA              TTCTTAAATAAACAA  62 8
       groEL  651494 ..  651528 +   -13   -4.4727   AATAAAAAAAGAGAA     GGTCTTTCATCAGTTT ACT AAACTGTTGGGAGACC     TTTTCTCCATATTAG 100 104
        ydiM  653747 ..  653773 +  -7.4  -3.96506   ATATATGCTATCAAA         TGGAAACTGG AACAAGC TCAGTTTCCA         TTGTATTTTAGAATC  72 413
        ydiN NONE
        ydiO NONE
        ydiP  657280 ..  657303 + -13.9   -5.5762   CATACTAAAAAGTAT          CGGAGCTGG ATAAAA CCAGCTCCG           TTTTTTATCTTTAAT 100 60
        ydiQ  658008 ..  658022 +  -2.1  -5.67283   ACGATCCCATTAGAT               GGAAG TGTTC CTTTC               TTTTTTATTTGGGTT  84 114
        ydiR NONE
        ydiS NONE
        ydjA  662835 ..  662873 + -12.6  -5.24989   CATTTGCAAATTTTC   AAGGCTTCTCATGAGTTC ACC GAACTTGTGAGAAGCTTC   TTTTTTGATGTATAA 100 285
        ydjB  663604 ..  663620 +  -5.2  -3.43446   AAGTATTCTAGTTCT              GTTCTT GTTGG AAGAAC              TATTCTTAAGTATCC  56 145
        ydjC  664243 ..  664276 +   -14  -3.57406   GACTTTAATAAGAAA     CGAAAGGCCAACTG CGACTT CAGTTGGCCTTTCC      TATTTATAATAAAGA 100 51
        gutB  668083 ..  668104 +  -6.6  -3.59252   ATCGCTGAGTGAACA           GGGAGGAT CTTCGT ATTCTCCC            TCTTGTTTACTGGAA  65 33
        gutP NONE
        ydjE  670607 ..  670643 +  -2.4  -5.87996   TTGTAAATCATTGAA   GATGTTTCTTGAAAGTC TTTG GACTTTTGGGGG-CATC    TTTTTTTATTGCTTA  90 35
        pspA  671484 ..  671510 + -14.4  -3.27674   ATAAGTAATACATAG         GAGGCCGCAGCT TTC GGCTGCGGCGTC         ATTTTATCATAAAAT 100 33
        ydjG NONE
        ydjH NONE
        ydjI  674351 ..  674375 +   -10  -5.63517   ATCATACAGTGAAAA          GTCCGGAGTG ATCAG CACTCGGGAC          TTTTTTATTTAGGAG 100 43
        ydjK  677421 ..  677444 + -15.4  -4.99134   GGATAATTTAAAAAA          GAATCCGCAC CCGA GTGCGGATTC           TTTTTGGTTTCAAAT 100 35
        ydjM  679331 ..  679350 +  -6.5   -5.1244   TATATAATCTGGAAA            GCAAGAA GTCACA TTCTTGC             TTTTTCTATTGGTGG  83 47
        ydjN  680427 ..  680450 +  -8.8   -5.1675   GATTAACTAATAAAA          ACCACTCGGC ATGA GCTGAGTGGC           TTTTTTAATGGATGA  91 31
        yeaB  687387 ..  687405 + -13.2  -5.53079   AACAAAAATAATGGA             GCTTCCTG TCA CAGGAAGC             TTTTTTGTGTGTTTT 100 30
        yeaC  688836 ..  688851 +    -6  -4.95957   AATCGAGACGGAGGC              CGCGCC AAAC GGCTCG               TTTTTCCTTGGTTTA  79 364
        yeaD  689669 ..  689685 +  -4.3  -3.90744   TCGGATCATGAGGGG              CGGGCGA GTT TCGCGTG              TTGTTTAGAAAGAGA  59 1
        yebA  692015 ..  692044 +  -2.1  -4.04353   AACGGCCTTGCCAAA       GAGGGCGGA-GCGA GCT TCATATCTGTCCTC       GTTTTTTTCTGTGTC  54 183
        guaA  693649 ..  693680 + -12.4  -5.24515   ATCAATTAATGGAAA      CCATCTTTTTGGCA ATTT TGCCGGGAAGATGG       TTTTATTTGTTTATT 100 43
        pbuG  695346 ..  695365 + -13.6  -6.09888   TAAGGAATGAAAAAA            CCAGCTGC ACTG GCAGCTGG             TTTTTTTTGTTGCAA 100 38
        yebC  696347 ..  696364 + -11.3  -5.71712   GCTTTAATGAAAAAA             CCGGCTA ATCC TAGCCGG              TTTTTTTATGTCACA 100 34
        yebD NONE
        yebE NONE
        yebG  697863 ..  697908 +  -4.1  -5.86976   ACGATACATGTACCA TGCCCGGTTTGTATTGC TTCCTCATAAGT GCAATGCAGAGCGGGTA TTTTTTATTTTCTGA  93 257
        purE NONE
        purK NONE
        purB  700869 ..  700885 +  -4.4  -3.28712   AGGTTTAGCATAGAA              GAAGCT TTTAC GGCTTC              TTCTAAGCCGCCGCA  52 28
        purC NONE
        purS NONE
        purQ NONE
        purL NONE
        purF  706230 ..  706249 +  -6.4  -4.40003   GAAAAATGACATAAA            GGCAGC GCAGTTCG GCTGCC             TTTCTCTTTCTGCCC  75 46
        purM NONE
        purN NONE
        purH NONE
        purD  710765 ..  710783 + -11.7  -5.55769   AATAAGTGAGGAAAA             CCCGCAG AATAG CTGCGGG             TTTTTTGTTATCAAA 100 36
        yecA NONE
        yerA NONE
        yerB NONE
        yerC  716089 ..  716113 + -13.6  -4.55295   CTTCCAAATAAAAAA         CCGCCC-TGCC GTCT GGCAAGGGCGG          TTTCTTTATGAAACA 100 30
        pcrB NONE
        pcrA NONE
        ligA NONE
        yerH  724172 ..  724196 + -18.7  -5.09762   ATGACTGATAGAAAA          CCCTTGTGCCA TAT TGGCACAAGGG          TTTTTATGTTACAAT 100 33
        yerI  725346 ..  725371 + -14.1  -4.53163   GTGTAGATAGAAAAA         GCCAATGGGAT TCCA GTCCCATTGGC          TTTTATAATGTATCA 100 35
        gatC  728368 ..  728381 +  -2.4  -3.01162   CTGGACTAAAGGAGG               GACA CAAGAA TGTC                ATTATTTGATCATAA  42 32
        gatA NONE
        gatB  731286 ..  731303 +  -8.4  -5.67063   AACGCTAATAAAAAA             GCAGCC CTTAGA GGCTGC              TTTTTTTATGGTCAA 100 33
        yerP  735463 ..  735481 + -14.6  -3.72051   AGTAAAAAACAAAAA             GCCTCAGC TCT GCTGAGGC             TTTCAGCTTGTTGAA 100 36
        yerQ  736716 ..  736760 + -16.1  -4.12902   AGCCAAGCTCAGAAT GTTGACAAAATCCTAAAAC AGTTTTC GTTTTAGGATTTTGTCATC TTTTCAGCGTGATTG 100 55
        yefA  738621 ..  738649 +  -4.7  -5.05228   TAACACCATTAGCAA        GAGAGATAACT AAATTGG ATTTATCTCTC        TTTTTATCGTTTAAT  77 325
        yefC NONE
        yeeA NONE
        yeeB NONE
        yeeC  745314 ..  745324 +  -5.4  -3.93583   AGATGAGATTGTGAT                 GATG GTT CATC                 TTTATGACTAAATTA  63 4
        yeeG  750159 ..  750173 +  -5.7  -4.72201   ATAGAATGACAAAGA               CCCTT GCATA AAGGG               TTCTTTTTTATGAAA  74 53
        rapH  751577 ..  751591 +  -7.1  -5.24551   AGTGATCAGAAGAAA               GCCCT TAGCT AGGGC               TTTTTCTTGCTTTAC  91 14
        yeeI  752476 ..  752494 +  -8.8  -5.60993   GTGAGTAAGGAGTGA             GCAGGCTG TTA TGGCCTGC             TTTTTTTGTCCCGGA 100 33
        yeeK  753063 ..  753083 +  -9.8  -5.63857   ATGATAAAAAGAGGA            CACTCTTG CAGAT CAAGAGTG            TTTTTTTAGCTTTTT 100 49
        yezE  753739 ..  753765 +  -6.7   -3.1458   TCAGTGCTTGATTAA        CATGTGGTAAAG GATT CTTTGCC-CATG         TATGTACTTTTTGGA  60 26
        yesE NONE
        yesF  755126 ..  755148 + -13.5   -3.9461   TGAATAGTCTAGAAA           GACCTTCGG CGCTT CCGAAGGTC           TTCTTATTGAAAAAG 100 34
       cotJA NONE
       cotJB NONE
       cotJC  756383 ..  756398 +  -4.7  -3.41229   AAAATGGTCTGTTTT              TGCAG TTTGGT CTGCA               TTATAATCAAGGTGT  56 85
        yesJ NONE
        yesK NONE
        yesL NONE
        yesM NONE
        yesN  760872 ..  760904 +  -4.2  -5.58209   GAATTCAGAAGAAAA     CAGGGAGGCGCT-TCC GCA GGATAGC-CATCTCTG     TTTTTTTGACTTTCG  84 2
        yesO NONE
        yesP NONE
        yesQ NONE
        yesR NONE
        yesS NONE
        yesT NONE
        yesU NONE
        yesV NONE
        yesW NONE
        yesX  773398 ..  773411 +  -2.3  -3.60048   GAACCAATGCTCAAG               CGCTG TACG CACCG                GTTTTTTCAAGGGAA  48 106
        yesY NONE
        yesZ  776123 ..  776146 +  -6.8  -5.36441   AATTTGACAATCACA          GCTGATTC TTTGTATC GAATCAGC           TTTTTTCTATGGAGG  89 21
        yetA NONE
        lplA NONE
        lplB NONE
        lplC NONE
        lplD  783634 ..  783651 +  -2.7  -3.71649   GCATCATGCAAAGCT             GAGCT TGCCGATT AGCTC              TTTCCGGTTTAGAAA  51 24
        yetF  784427 ..  784446 +  -8.6   -5.2204   GACTCTTAGAAAAAA            GCTTGCAGC AAG GC-GCAAGC            TTTTTATTGATTGTA 100 39
        yetI NONE
        yezB  786908 ..  786943 + -15.6  -4.98531   AATAGGAAGTTTCCA    GGCATATGATTGTCCG TCAC CGGGTGATCATATGCC     TTTTTGATTTGAACA 100 36
        yezD NONE
        yetJ NONE
        yetK  788966 ..  788984 + -12.4  -5.32699   GAAAAGACGCTATAG             CCTGTCCG GAT CGGACGGG             TTTTTTAGTCTTTAA 100 26
        yetM  790774 ..  790795 + -11.7  -4.89233   TATTAAATAGGAAAA           GTCCAGAAA GTGA TTTCTGGAC            TTTTTAGTCTTGCTC 100 35
        yetO  795213 ..  795230 +  -9.9  -4.84363   GATATAGATAAAGAA             GACTGGA GACA TCCAGTC              TTTTTAGTCCTTTCG  91 34
        yfnI  797580 ..  797616 + -19.5  -5.68023   AAATAAGATGAAAAA    GAGCCTTGAGCGGGCGC ATT GCCTTCGCTCAAGGCTC    TTTTTTTGGTTATAC 100 35
        yfnH NONE
        yfnG NONE
        yfnF NONE
        yfnE NONE
        yfnD  802629 ..  802648 +   -15  -5.07567   GCTGGATTAAAAAAC            CCCCTGCC GCCT GGCAGGGG             TTTTTTCAGCTATGC 100 31
        yfmT NONE
        yfmS  808750 ..  808797 + -15.7  -2.66272   CGAAAAAGCGCTTGA GGAAGAGTAAGAGACCGGGGA CAAACA TCCCCGGTCTTTTTCTTATCC TGCATTTCCATGAAA 100 16
        yfmR  810787 ..  810808 + -10.8  -5.44721   CTGGAAAGCTAAAAA           GCGTGGCC GCAGCA GGCCGCGC            TTTTTTTCACATAAT 100 29
        yfmQ  811367 ..  811390 +  -3.1  -5.80727   AACAGGAAAGTGAAA          GACGGGT-GC TGTAT GCTGCTCGTC          TTTTTTATTGTTTTT  88 40
        yfmP  811913 ..  811928 +  -5.4  -4.72007   GAAAAGTTTGTTAAA              CGCTAT TTTT GTAGCG               TTTCTTTTAATGGAA  74 39
        yfmO  813164 ..  813185 + -10.9   -5.2204   GCATTAATAACGAAA           GACACTGCG CATA TGCAGTGTC            TTTTTATTCGTTATA 100 34
        yfmN  813689 ..  813708 +  -7.8  -5.66684   AATGGCAGTAAAAAA            CCCGCC CTTTAGCA GGCGGG             TTTTTTTATAAATTA 100 113
        yfmL  816587 ..  816599 +  -6.2  -5.88565   ACGAAATAAAAAGAA                GGGC GAAGA GCCC                TTTTTTTGTTGTAAA 100 32
        yfmK  817113 ..  817131 + -11.7   -2.5497   CATCGAAACACAAAA             GGAGGGC AAAAA GCCCTCC             CGTTTTCATCTTCAT  80 44
        yfmH  820143 ..  820171 + -14.1  -3.53091   AAAATGGTAAACACT        TAGGGAATAGCAT TTA ATGCTATTCCTTA        TTTCAACAAACAAAT 100 28
        yfmG  821723 ..  821755 + -13.7  -5.10933   GTGTAGTAATGTTCA      GCTTGTAGAAAAAAC AAT GTTTTTTCTACAAGA      TTTTATTTTAAATGC 100 81
        yfmA NONE
        yflT  827153 ..  827178 + -13.4  -5.46629   AAAGCAAGGAAAAAA         CCAAAAGGCC AATGTC GGCCTTTTGG          TTTTTTTGCGGTCTT 100 39
         pel  828605 ..  828627 +  -9.2  -5.32565   TAAGAAAGTGAAAAA           CACAAAGGGT GCT AACCTTTGTG           TTTTTTAATTAATTA 100 38
        yflS  830157 ..  830189 + -12.9  -4.24294   TAGGAATATGGTAGA      AAGAAAAAGGCAGAC GCG GTCTGCCTTTTTTTA      TTTTCACTCCTTCGT 100 27
        citS NONE
        citT NONE
        yflP  833527 ..  833542 +  -6.1  -5.52384   GACAGGAAATTAAAA              TCCCG ACATCC CGGGA               TTTTTTTCATGCCGA  89 28
        citM  835072 ..  835084 +  -2.7     -2.89   AACATTCCGGAGGTG                TCATT ATG AGTGA                TCCTTATATGCCGCT  42 76
        yflN  835872 ..  835890 + -11.7  -5.77677   TTATCGTCTATTTGA             CACCCGC ACCAC GCGGGTG             TTTTTTATTGTTTTC 100 26
        yflM  837229 ..  837240 +  -5.8  -4.56597   AAAATCTCGACACGC                CCGT CATC ACGG                 TTTTTGACCCAGCCG  72 173
        yflK  838086 ..  838109 + -11.7    -3.695   GTTGAATAGAAAAAA          GCCGCGCAT ATCAAC GTGCGCGGC           TTTGCCATATTTAAG  85 32
        nagP  841356 ..  841377 + -15.9  -5.42164   CTGTCAAATAAAAAA           GCGGAGAGG GCAA CCTCTCCGC            TTTTTCTTATTTATC 100 30
        yflD NONE
        yflC NONE
        yflB  843997 ..  844021 +  -7.1   -5.0916   TTTGTCTTGTCTGCA          GGATGGCGATT GAT AAAAGCCATCC          TTTTTATGTTCCAAG  85 41
        yflA  845980 ..  845992 +  -3.3  -3.53012   AATGGTGTATTTTAG                CGGGA CGC TCCGG                TTTGAGAAGAGAAGC  50 484
        treP  851120 ..  851155 +  -4.7  -4.36595   AACATAAATAACAAG    TGGGGAGCGGG-ACGT GTTGA ACGTTCCCTTTTCCCG    TTTTCAATTTAAATA  67 30
        treA NONE
        treR  853614 ..  853635 + -12.3  -5.69793   GGGGAAATGAGAGAG           GCGC-CTGCC TGC GGCAGCGCGC           TTTTTTGTTTGGTAT 100 31
        yfkO  854421 ..  854445 + -14.3  -5.28778   GGGTTTAAAAGAAGA          AAGCTGCTCGC ATA GCGAGCAGCTC          TTTTTTATGCCTGAT 100 33
        yfkM  859607 ..  859626 + -11.4  -5.87996   AGAAATAAGAAAAAA            CGGACGCT CTTG GGCGTCCG             TTTTTTTGTTGCTTA 100 33
        yfkJ NONE
        yfkI NONE
        yfkH  863166 ..  863190 + -16.5   -4.8622   ACCATTAGCATAAAA          GCCTCCTGACA TGA TGTCGGGAGGC          TTTTTGATTAAGAAG 100 192
        yfkE NONE
        yfkD  866470 ..  866490 +  -9.8  -6.08342   AAGATAAATAAAAAA            CTGATTCC AACTC GGAATCAG            TTTTTTTGTTTATTG 100 34
        yfjT  868796 ..  868812 +  -6.5  -5.80364   AGATTGGGAATAAAA              CCGCG TGCCCGC CGCGG              TTTTTTTATTGGCAT 100 28
        yfjS  869690 ..  869721 +  -9.5  -4.79683   CGTCTTTGTAAAAGA      GAAAGACCTCTCC TTAAAC GGAGAGGCTTTTC       TTTATTTTATACATT  90 30
        yfjP  872690 ..  872710 +  -9.8  -2.55351   GAAAAAACCATTTCA            CTTTCTGC CATCC GCAGAAAG            CTTCATATAGAAACG  73 92
        yfjO  874177 ..  874218 +  -2.2  -4.72272   TAGTTTTCCTAATAA GACCTGGATTTCGGTA AAATAAACAA TTCCGATTTCCGGGTC  TTTTTCGTGCGCAGC  64 65
        yfjN  876806 ..  876832 +  -5.9  -5.24129   TTCTTGACTAAAATA         AACCTGGATTT TCGGT AAATCCGGGTC         TTTTTTGTACGCAGC  84 93
        yfjM NONE
        yfjL  878146 ..  878164 +  -8.8  -5.82316   TCGATCATTGTCAAA             GGCCGGGT GAT ATCCGGTC             TTTTTTTTGCATGCT 100 66
        acoA NONE
        acoB  880349 ..  880361 +  -3.3  -3.17075   CACGCTTGAATTGCT                TGGCG AGC CGGCA                TTGAATTAAAGGGGG  46 4
        acoC NONE
        acoL  882989 ..  883015 +  -9.4  -5.64873   ATAATAAAGGAAAAA         GCAGGCGCAT GGATATA AGGCGCCTGC         TTTTTTATTGTTGAA 100 37
        acoR NONE
        sspH  885151 ..  885173 +   -12  -4.77165   AGGATTAAACAAAAA           TGGCCCGCTT CAT AAGCAGGCCA           TTTTGTTATCCGCGC 100 33
        malA  890713 ..  890764 +  -3.9  -2.85668   ATATCATAAATGAAA TTCCCCCATTTTCGAATCTGTAAT TGTAT ATAATAGAAA-GAAAATGGGGGGA TCTGATATGCAGCTC  45 32
        yfiA NONE
        malP  893140 ..  893157 +  -9.1  -4.55798   AATCAATAAAGACTG             CCCTCCT TTTC GGGAGGG              TTTTCGTTTGCCGTC  86 32
        yfiB NONE
        yfiC  896768 ..  896790 +  -8.5  -5.80364   CCAATTTGAGAAATA           GACCTTTGT CCTGC ACAGAGGTC           TTTTTTTGTTACAGT 100 25
        yfiD NONE
        yfiE  898209 ..  898236 + -14.9  -5.98675   GTGATTTAACTGCAA        TCCCCTTGCCG AAATAA CGGCAGGGGGA         TTTTTTATTTTTGTC 100 32
        yfiF  899285 ..  899296 +  -5.8  -3.79482   CATATGATAAAGACG                CGAG AAAT CTCG                 TTGTCTTATAATCTT  64 70
        yfiG NONE
        yfiH NONE
        yfiI  903036 ..  903063 +   -10  -5.45802   AAATGAGGGAATGCG        CCGCATATGA CATAAAGT TCATATGCGG         TTTTTATTTTCCAGA 100 39
        yfiJ NONE
        yfiK  905042 ..  905056 +  -7.1  -5.52986   ACGCTTCTCTGAAAA               GGCCT TTTAC AGGCC               TTTTTTTCATGCCCT  93 60
        yfiL NONE
        yfiM NONE
        yfiN  908465 ..  908485 + -11.2  -5.50499   TCCGAGCCTAAAAAA            CATCTGCC GTTTA GGCAGATG            TTTTTTTGCATGTGG 100 30
        lipB  910003 ..  910025 +  -3.4  -5.21709   ATCTTCAAAAAACAA           CCTGCTGT CTCCGTT ACAGTGGG           TTTTTTCGTCTGAGA  75 42
        yfiQ  911270 ..  911293 + -12.4  -4.59982   GCAGGGTGAAAAACA          AGCGGCAGGA GGGC TCCTGCCGCG           TTTCTTTACTTCTCA 100 32
        yfiT  913910 ..  913922 +  -2.6  -4.27316   CTCGCATGAATGGCG                TCGC TTATC GCGG                TTTTGACTTCAGGAA  58 140
        yfiW NONE
        yfiX  918673 ..  918696 + -15.4  -6.01187   GGCAAAAGCAAAAAA          GACTCCGTCT AATA AGACGGAGTC           TTTTTTTATTTCGTT 100 14
        yfiZ  920801 ..  920818 +  -4.1  -4.20696   TCGCAAGAAGGGGGG             CGAAGCT ATGA AACTTCG              TTTTGGCGTTACTGC  62 15
        yfhA  921848 ..  921873 + -13.5  -5.55664   TTCTTAATCGTTACA         CCCATTTTCTT AAAA AAGAAAATGGG          TTTTTTTGATAATGA 100 34
        yfhB  922871 ..  922890 +  -6.6  -3.13906   AAGATGCACTTTCCG            TTATCATT ATGA AATGATAA             TCATTTTCAATTGCA  60 61
        yfhC  923512 ..  923538 + -16.7   -4.8622   CTGAAATGTAAAAAA         CCCCTTGTCTC AAACG GAGACAAGGGG         TTTTTCATTAACGAG 100 30
        yfhG NONE
        yfhH  926090 ..  926108 + -13.2  -5.27335   AATAAAGCGTAACAG             GAGGCTGA TGA TCAGCCTC             TTTTTGTTTGCAGCA 100 36
        yfhI  927420 ..  927440 + -11.2   -4.1023   ATAAAGGGTAAAAAA            CAGCTGCA GTGTA TGCAGCTG            TTCTTCTTTACCGTT  86 30
        yfhJ  927998 ..  928019 + -10.1  -5.52347   CTTTTGCATTAAAAA           CCTGCCGTT AACG ACCGGCAGG            TTTTTTCATTTTCTT 100 29
        yfhK  928661 ..  928678 +  -5.5  -4.71061   CAAATGCGATAAAAA             GGCAGGC CGAG GCTTGTC              TTTTTGCCTATGCAT  74 29
        yfhL NONE
        yfhM  929942 ..  929960 +  -9.6  -5.01546   AATTTCTCTCCATCC             GTCTGTCA TAA TGGCAGAC             TTTTTCTGTGCGTTT  91 46
        csbB  931154 ..  931165 +  -2.2  -3.51573   ACTGAAAATACCAAG                C-GCC ATT GGCAG                TGCTTTTTTTGCGTG  46 36
        yfhO  933779 ..  933812 +  -8.1  -5.28826   TTTTATATAAGACGT     AAAAAGCCCGGCTCT ATAT AGAGCCGAGCTTTAA      TTTTTTCTGAAGTTT 100 5
        yfhQ  936163 ..  936173 +  -2.4  -3.38162   TCATTGCGCTTCATT                 CCGC CGC GCGC                 TTCAATTTCTTGCGT  45 88
        fabL NONE
        sspE  937508 ..  937532 +  -5.8  -5.56264   CTGAAACAGAAAAAA         GCACTT-CATC TTCG GGTGGAAGTGC          TTTTTTCTGTTTGAA  89 44
        ygaB  937932 ..  937957 +    -9  -5.24291   GTGTAGTGCAGGAAT         GTGCCATTCC CCGGCC GGAATGGCTC          TTTTATTTTCATTTT 100 35
        ygaC  938611 ..  938631 +  -6.9  -4.62336   ATGGTTACGTAAAAA            CCTGTTG CGGGGTA CAACAGG            TTTTTCACATGGGCT  79 40
        ygaD  940435 ..  940464 + -11.7  -5.76633   GAACTAAAACATCAA       TCTTATATCCTTT TAAC GAAGGATATAAGA        TTTTTTTGTATATAA 100 34
        ygaF  943707 ..  943720 +  -3.1  -3.09286   AAAAGTAAATCTCTA               TGAGC CTAT GCTTA                CTTTTACCCTGATAT  46 33
        perR  944258 ..  944296 + -13.4   -3.6834   AAAAAGAAAATCATT   AAAAATAAGCTGACCG CACGAAA CGGTCAGCTTATTTTA   TTTCGACATTTTCTT 100 24
        ygxA  946107 ..  946120 +  -8.1  -2.73875   GTCGAGCGGACAGAT               GGGAG CTTG CTCCC                TGATGTTAGCGGCGG  66 393
        ygzA  953833 ..  953864 + -12.4   -5.1286   TGGAGCAATAAAAAA      GAGACGGCATTTCA TTTT TGAGATCCCGTCTC       TTTTTGTGGTTTTTG 100 30
        ygaJ  955144 ..  955167 + -11.8  -5.33785   TCTTTCTGACTGTAA          CCGGGTTCAT TTAT ATGAATCCGG           TTTTTTGTGCTGGTT 100 189
        thiC  957010 ..  957035 + -14.9  -5.40072   TATCAATAAAAAAAA         TGAAGATGGAG AATG CTCCATCTTCA          TTTTTTTAGAAAAAC 100 32
        senS  958837 ..  958854 +  -6.9  -4.84529   CTAAATATAAAAAAA             CCCGCTG ACTA CAACGGG              TTTTTGCATTTCTCC  81 18
        ssuB NONE
        ssuA NONE
        ssuC NONE
        ssuD NONE
        ygaN  965139 ..  965155 +  -7.9  -3.63744   TGCATCATTAGAATG              GGCGGCT TCA GGCCGTC              TGTTTTACAAAGCGG  70 30
        yhzA  965523 ..  965548 +  -9.7  -5.85011   GCTGGTAAGAAAAAA         CTCCGGC-CGAT TAC AGCGCGCCGGAG         TTTTTTTCGTTTTTC 100 33
        yhbA  968459 ..  968478 +  -5.8   -5.4251   AGCAGAAGGAAAAAA            CACTTGAGA TCA TC-CAAGTG            TTTTTTCTCTATAAA  85 52
        yhbB NONE
        cspR  969962 ..  969984 + -15.6  -5.42862   TAAAATAGTGAAAAA           CCCGCTCATC GAT GATGGGCGGG           TTTTTTTGCGGATGT 100 33
        yhbD NONE
        yhbE NONE
        yhbF  972159 ..  972195 + -12.6  -4.18164   AACATTGTTCTGTTA   TACAAAAAGGGTGCTCT TTCA GGAGCACCCTTTTT-TA    TTCTTTTCCAGGCTT 100 41
        prkA  974395 ..  974419 +   -10  -4.46581   AACCGATAAGCAACG          TGACCCGTCC GAATA GGGCGGGTTA          TTTTGTCCCATTTTC  89 32
        yhbH  975753 ..  975766 +  -5.2  -6.25578   TTTTCGTAATGAAAA               GCCC ATTTCA GGGC                TTTTTTTTATTTAAT 100 32
        yhbI NONE
        yhbJ NONE
        yhcA NONE
        yhcB NONE
        yhcC NONE
        yhcD NONE
        yhcE NONE
        yhcF NONE
        yhcG NONE
        yhcH NONE
        yhcI  983516 ..  983539 +   -14    -5.252   AAACTAATAAAAAAA          GCTGTTTTGC TTAT GCAAAACAGC           TTTTTTGTCAAAATA 100 34
        yhcJ  985049 ..  985075 + -11.8  -5.93809   TCTTTCAGATTGGAA         GAATGAATTCGA ACA TTGAATTCATTC         TTTTTTTTCTGAAAA 100 45
        yhcL  987724 ..  987747 +   -14  -5.40072   CGTAACATATGAAAA          CGTGTAATCC AAGA GGATTACACG           TTTTTTTAACGGCCA 100 36
        yhcN  988930 ..  988961 + -15.4  -3.78329   TAACGCTGAATAAAT      GAAAGAAGCCGCACA ATT TGTGCGGCTT-TTTC      TTTGCGTTAATGACA 100 28
        yhcO NONE
        yhcP  990195 ..  990214 +  -2.2  -3.90318   CAGCATAGAAGCTTG            TGCTTT AATCGCGC AAAGCA             TTTGTCGGCTGATGA  53 206
        yhcR NONE
        yhcS  994932 ..  994951 +   -10  -4.71426   CGAGTGACTTAAAAA            GCCG-AGGC AGT GCCTGCGGC            TTTTCTTCATGAAAA  91 29
        yhcU  996384 ..  996409 + -11.3  -4.96848   ATAATCATGCGGCAA         GGGCTTTTCTA TTTT TAGAAAAGCTC          TTTTTGTATCAGAGA  93 37
        yhcV  996939 ..  996959 + -11.9   -4.1822   TTCATTAATAAGAAA            GAGCTTGCA GTG TGCAGGCTC            TTTCTTCACATAAAA  95 33
        yhcW NONE
        yhcX  999290 ..  999305 +  -7.5  -5.40072   TAATTCCCAAAAAAC              CCGCC TGAATT GGCGG               TTTTTTTAAACAAAA 100 38
        yhxA NONE
        glpP 1001753 .. 1001763 +  -4.6  -4.46576   CAAATGTTTATGCAC                 CCGT AAA GCGG                 TTTGTTGTGGTTTTT  66 123
        glpF NONE
        glpK 1004223 .. 1004271 + -21.4  -5.19879   GTCCTGAGATGAGGA GAGACCACAGCA-CCAAAGTGTA AGCA TGCACTTTGGCTGTTGTGGTCTC TTTTTCTATTTACCG 100 81
        glpD 1005980 .. 1006003 + -15.4  -4.89063   TTGAGCAATAAATCA          TAACGGGCTG TCTG CAGCCCGTTA           TTTCTTTTTACGTGC 100 30
        yhxB 1007816 .. 1007840 + -11.5  -5.69262   ATAATTCAAGTATGA          GCTGGGTCATT GTA AATGATCCGGC          TTTTTCTTTTTCTCA 100 37
        yhcY NONE
        yhcZ NONE
        yhdA 1010242 .. 1010263 + -15.9  -4.62441   CGCAAAAGCAGGAAA           TCCCGGCGT CTAA ACGCCGGGA            TTTGTTTATGTGAGA 100 13
        yhdC 1011042 .. 1011066 +  -5.6  -4.55887   AGGCTCTAATAAAAA          CTGTACAGCC GTTAA GGCCGCACAG          TTTCTGTTTTTAGAA  72 32
       spoVR 1016340 .. 1016359 + -12.2  -5.46706   TATTTATAAAAAAGA            GGATGCAG CGTT CTGCATCC             TTTTTATTTTCCAGT 100 32
        lytE 1019325 .. 1019342 + -11.3  -5.63103   AATTTTTAGAGAAAA             CCCGTTC ATTG GAACGGG              TTTTTTTCATTAGAC 100 39
        citA 1021443 .. 1021453 +  -5.4  -2.99972   AATATACCGGTGCCA                 TTCC CGA GGAA                 GTTCTTTCATAACAT  53 3
        yhdF 1022420 .. 1022435 +    -9  -5.39721   GTAATCAACGAAAAA              CCAGCT CAAG AGCTGG               TTTTTTGTGTGGTGA 100 37
        yhdG 1024068 .. 1024091 + -10.3  -4.79752   TAACCTTTTGATAAA          GAGAGCGGCC ATACA GGCCGC-CTC          TTTTCTGTTCTTGGC  91 38
        yhdH 1025533 .. 1025554 + -13.7  -5.68438   TATCATTTTAAAAAA           CAGGCTCCG TTTC CGGGGCCTG            TTTTTTATTTAATAA 100 30
        yhdJ 1027519 .. 1027536 + -11.3  -5.00616   GGTATAACGAAAAAA             GACGCCT GAAA AGGCGTC              TTTTTTAAAAGCCAA  93 34
        yhdN 1030574 .. 1030593 +   -10  -4.70879   GGAAATATAACAAAA            GCTGAGGG CGAA TCCTCAGC             TTTTTGGCGTTTAAA  91 31
        yhdO 1031337 .. 1031370 + -14.1  -3.54743   CTGAAACTGTGAAAA     TAAGAAAAGCACCCT ATAC AAGGTGCTTTTCTTA      TTATGCTTCCTGCTG 100 60
        yhdR 1034550 .. 1034574 +  -8.7  -4.96848   AGAAGGCAAAGAAAA          GAAAACAGTTT TCA AGGCTGTTTTC          TTTTTATATCCGCAA  91 40
        yhdT 1036231 .. 1036255 +  -7.2  -5.84432   TGCTGAACAGTGCAA          CCTTGAGC GAGAAATAA GCTCAAGG          TTTTTTTATATTGTG 100 9
        yhdX 1038111 .. 1038129 + -17.4   -4.4767   TGAATTGAGAAATGA             CCCCGGCG TTT CGCCGGGG             TTTTGTGCTGCATAA 100 68
        yhdY 1039339 .. 1039363 +  -8.6  -4.77036   CGGGCTTAAAAGAGA          GACTTCGTCT GACAG AGGCGGAGTC          TTTTTCATGGTAAAA  88 32
        yhdZ 1040142 .. 1040164 +  -9.1   -5.5112   TTTGGGCATGAAAAA           GTGAGCCGC TTTAT GCGCCTCAC           TTTTTTATTCATGAA 100 22
         dat 1042165 .. 1042189 +  -7.9  -5.75538   AATGAACGAAGAAAA         GAG-CCCGCT TTTTAC AGCGGGGCTC          TTTTTATTTTTTAAC 100 40
        yheJ NONE
        yheI NONE
        yheH 1048412 .. 1048433 + -11.7  -5.07011   CATAACGCTCAAAAA           CCCAAAACA ATCG TGTTTTGGG            TTTTTGGTTTATGTA 100 36
        yheB 1054044 .. 1054058 +    -5  -3.51785   GCAATGATGAAAGGA               GCTATT TAC AATGGC               TGTTAATTTTTATGA  56 108
        yheA 1054417 .. 1054438 + -11.7   -5.4833   GGCTAATAAGCAAAA           TCCCTTCTT GGAT AAGAAGGGA            TTTTTTATTCACTCA 100 35
        yhaX 1056882 .. 1056910 + -11.7  -5.03145   AACGTGTGTAAAAAA       GCCGCTCGCGCC CTGACA GGTGCG-GCGGC        TTTTTTGCCGGATTG 100 30
        hemZ 1058485 .. 1058506 + -14.5  -5.65177   TGAAAAAACGACAAA           GCAGCACTG ATTA CAGTGCTGC            TTTTTTTATCCCTGT 100 16
        yhaR 1061574 .. 1061616 + -12.3  -2.54896   AAGCGTAACAGATCA GCCGGAAAGCTGATCATCTGT GAA ACAAA--ATCAGCTTTCCGGC TGCATTGACTAAACG  85 33
        yhaQ NONE
        yhaP 1064056 .. 1064077 + -12.3  -4.67607   AAACTGATTGGAAAA           CAGCCTGGG GATT CTCAGGCTG            TTTCTTTATTGACAG 100 34
        yhaO 1065382 .. 1065392 +  -2.4  -3.63305   TGCTTGATACATGAG                 GCGG TGA CAGC                 TTTGCGAATTATATC  48 27
        yhaN 1068252 .. 1068268 +  -5.2  -2.78463   TGCATTTCATAGCAG              CCAAAT CATCC ATTTGG              TGTCATAAAAGAGGT  50 1
        yhaM 1069303 .. 1069332 + -11.6  -4.76644   TAAATAACTTAAAAA       GGACTGATGCTGA CATAT TCAGC-TCAGTCC       TTTTTGATGCGTCTT 100 34
        yhaL 1069637 .. 1069663 + -22.4  -6.01369   CATCGCATAAAAAAA         GCTGTGCGGCTC AAT GAGCCGCACAGC         TTTTTTTATTATTTA 100 31
        yhaI 1072553 .. 1072568 +  -6.8  -2.79302   TTTCCATAAAATCAT              CGCCGT AGAT ATGGCG               TATCATACACATCAT  55 162
        ecsA NONE
        ecsB NONE
        ecsC 1079424 .. 1079449 + -11.9  -5.64274   GGATATTAAAGGAAA         CAGCCGGAG AATAAACA CTCCGGCTG          TTTTTTTATAGCTGA 100 12
        pbpF NONE
        hemE NONE
        hemH NONE
        hemY 1088917 .. 1088936 + -10.7  -5.58454   TTTATTCAGCTAAAA            CCTCCGC TTTATC GCGGAGG             TTTTTTTGATGTGCA 100 28
        yhgD 1089618 .. 1089642 +  -4.4  -4.32857   TTGTATGTTGTCAAA         GGATTGTC-AG CGAA CTAGATAATCC          TTTCTCTTTGCAAGA  64 8
        yhgE 1092041 .. 1092066 + -13.5   -5.8187   CTTCATAAAGAAAAA         GAACTTGTTTC CTTG GAAACAAGTTC          TTTTTTTGTTACATC 100 33
        yhfC 1094084 .. 1094099 +  -6.2  -5.34365   GTGTTTTTTACAAGA              GAAACA ATGG TGTTTC               TTTTTCTTCTTCTCG  91 155
        yhfE NONE
        yhfF 1095832 .. 1095857 + -17.6   -4.4078   TTAAAGATTAAAAAA         GCCTGCGGGG CAAGAA CCCCGCAGGC          TTTTCATTAACCAGA 100 30
        yhfI 1098452 .. 1098462 +  -2.4  -2.77135   TGTGGGAAGGATAAA                 GGAG GAG CACC                 ATGTTATTTATAGAC  41 27
        yhfJ NONE
        yhfK 1100177 .. 1100202 +  -6.2  -5.90231   CTATGACAGTACTGA         CACTC-AGGGC TTTTT GCTCTTGAGTG         TTTTTTTCTGTTTCT 100 35
        yhfL 1101828 .. 1101860 +   -18  -4.26079   TTTGCCCCAATAAAA      TGAAAAAGCGAAGC GGTTA GCTTCGCTTTTTCA      TTTTCAATCCTTTGC 100 28
        yhfN 1103692 .. 1103717 +  -9.1  -4.93316   GCTGACAAATAAAAA         GAAGCAGGT ATGGAGGA ACCTGCTTC          TTTTTACTATTATTG  91 29
        yhfO NONE
        yhfP 1106829 .. 1106858 + -11.6  -5.24129   GCTTTAACAGGATCA       GCTTGCAGAGAA TGTTAT TTTTCTGCAAGC        TTTTTTGTGGACAGG 100 34
        yhfQ 1108016 .. 1108033 + -11.3  -5.39905   AGAAATAAAAGAAAA             GACAGGC AAAC GCCTGTC              TTTTTCTTATTTGAT 100 33
        yhxC 1115866 .. 1115886 + -14.1  -3.71888   AACGGATAATAAAAA            GCCAATCCT TGA AGGATTGGC            TTATTCGCTCTGCTT 100 32
        comK 1117003 .. 1117027 + -11.4  -3.74251   TTAGAAAAATAGGAA          GGAGCTGACC GAACA GGGCAGCTCC          TTTCATAAAGCTATG  86 37
        yhjA 1118425 .. 1118462 + -15.3  -2.71144   CCTGTGAACGGTAAA   TAAGAAAAAGCAATCTGG TGT CCAGATTGCTTTTT-TTA   TGCTTAGGCCGCCTG 100 27
        yhjE NONE
        sipV 1122071 .. 1122090 +  -3.6  -4.44525   GGAGCTATAATCAAA            ATTGTTAC CTGT GTAACAAA             TTTATATATTTTTTT  64 110
        yhjG 1123668 .. 1123678 +    -4  -3.88498   CAGCCGAGTATAATT                 CAAT TCG ATTG                 TTTCATCTGTAACAA  57 28
        yhjH 1124274 .. 1124291 + -11.3  -4.88295   TTTTTAAATAAAAAA             CACGCAC TGCG GTGCGTG              TTTTTCGCTTTGTTT  93 30
        yhjM 1130054 .. 1130074 +  -5.5  -4.68593   TTTATATAAGAAAAA            GAGGTTA TTCATTT TAACCTC            TTTTTCAATCGTAAG  72 70
        yhjP 1134534 .. 1134555 + -10.2   -5.0538   CTGTCCAAATAAAAA           GAGGGTTC TTTTTT GAACCCTC            TTTTTTACGCTGCCA  93 29
        addB NONE
        addA NONE
        sbcD NONE
        yirY NONE
        yisB 1147770 .. 1147796 +  -8.8  -4.51196   AAAAATGACTAAAAA        GCAGCC-CTCT CTTTGC AGAGCGGCTGC         TTTTATCCGTTTCCA  84 33
        yisK 1152465 .. 1152486 +  -4.3  -5.32882   GCTGAATAAAACTGG           AGGGCGG ACCCGGAC CCGCCCG            TTTTTTCTGATAATC  79 36
        yisL 1152944 .. 1152964 +    -9  -6.15717   GAAAAACCTATGAAC            CCGGCTCT TTGAT AGAGCTGG            TTTTTTTTATATTTA 100 43
        wprA 1155786 .. 1155804 + -11.7  -5.63517   AAAAGTAACCAAAAA             GCGGTGC TCGAT GCACCGC             TTTTTTATTTGCGCC 100 33
        asnO 1158438 .. 1158474 +  -6.1  -5.24129   AGATTTAAATAAGAA   GGATAGAT-GAGCA GGGAAATATA TGCTCTATCTATCC    TTTTTTGTACAACAG  84 77
        yisP 1160058 .. 1160078 +  -6.8  -3.03243   GATATCTAAAAAACA            CCCGGC CTTGATTGA GCCGGG            TGTTACGCCATACCT  58 32
        yisR NONE
        degA 1163468 .. 1163483 + -10.4  -5.32944   CGCTCAACACATGAG              CCCGCT AATG AGCGGG               TTTTTTCATTATGAC 100 27
        yisS 1164743 .. 1164764 + -11.6  -4.52142   CTTTCCGCAAAAAAA           GCAAGGGC ATTTTA GCCCTTGC            TTTCTCTTTTCTCAT 100 65
        yisV 1167884 .. 1167897 +  -5.9  -3.76402   TGTGAATGACAGCCC               CGCTG AAAT CGGCG                TTTGATAAATCGCAT  61 413
        yisY 1169162 .. 1169177 +  -6.1  -5.42131   ACTCATAAGAAAAAA              CCCGA CATTGA TCGGG               TTTTTTATATAATTC  85 33
        yitC 1172631 .. 1172641 +    -4  -2.55361   CAACGATAGAGAGGG                 TCAT AAT ATGA                 ATGATTTTTCACTAG  44 15
        yitD 1173407 .. 1173437 +  -8.3  -2.96205   TGTAAAATAGCGGCT      GCGG-GGCTCTCGT CGTG AAGAGAGCCTCTGC       CTATTATTTTTTATG  67 36
        yitL 1181709 .. 1181741 + -17.8  -5.76633   AAAATAGCATGAAAA     CGGCTCGC-CTGCAG CAGA CTGCGGAGCGAGCCG      TTTTTTTATGTCTAG 100 34
        yitQ NONE
        yitR 1185211 .. 1185240 + -13.7   -5.0133   AGTAGAGTAGAAAAA       GAAGGGCAGAG CGAAATAT CTCTGCCCTTC        TTTTTTGGGAAAATA 100 31
        nprB 1186955 .. 1187006 + -24.3  -4.63218   GCTGTCGGCATTCTA TGAGCAAACAAAAACAGTCAGGAC ACAGA GTC-TGACTGTTTTTGTTTGCTCA TTTTCTTAAAAAGAA 100 23
        yitT 1188848 .. 1188866 +  -5.2  -3.45023   TGACGAAAGCAGGTG             GAAGTCGT GAA ACGGCTGC             TTGTGATGCTCCTCC  56 38
         ipi 1189312 .. 1189334 + -17.8  -5.80364   TGAAGTCAAATAAGA           GGCTATGGCG AGT CGCCATAGCC           TTTTTTTATTGCAGT 100 28
        yitV 1191485 .. 1191499 +  -2.8   -2.6563   TGAATGGTTTGAAAC               GTACTT ATA AAGCAC               TAAGTTATTAACAAG  41 16
        yitW 1191876 .. 1191901 + -11.9  -5.03314   CAATAAAACAAAAAA         GGACAGCCTGA CATG TGAGGCTGTCC          TTTTTTACAGCTGAA 100 35
        yitY NONE
        yitZ 1194124 .. 1194144 + -15.5  -5.61596   TGATGATGATGAAAA            CAGGCTGAC GCG GTCAGCCTG            TTTTTTTATGCGGCT 100 18
        argC NONE
        argJ NONE
        argB 1197398 .. 1197414 +  -5.1  -3.91716   GTCAAAGCAAAGGAG              GCTGTTT CAT GAGCAGC              TTGTTTCAAACCTAC  61 14
        argD 1198548 .. 1198562 +  -3.5  -4.08666   AATCGCTCATCATTC               CGCTG TAAAC CAGTG               ATTTTTTTTCGATAT  57 10
        carA NONE
        carB NONE
        argF 1203721 .. 1203741 + -11.2  -5.52384   GGAATCATCAAAAAA            CTGCTGAG CCAAA CTCAGCAG            TTTTTTTGATGGCAA 100 19
        yjzC 1204004 .. 1204026 + -10.7  -4.92239   GTGACCACTAAAAAA           CCCAAAACA ATAAA TGTTTTGGG           TTTTTGGCTTTTTAA  93 37
        yjaU 1205222 .. 1205245 +  -8.8  -5.07652   AGAATATAATGACAA          CAGCCTTCTC TTTT GCGGAGGCTG           TTTTGTTTTGGGAAA  91 41
        yjaV 1205934 .. 1205949 +  -3.2  -3.48981   AAAGGAGTTGAACAT              GACTTG ATCA CAAGGC               TTGTCATGATCTTTT  49 264
         med NONE
        comZ 1207103 .. 1207122 + -10.8  -4.18697   ACAGAATAAGAAGAA            GCCACTTT TTTG AAAGTGGC             TTTTCACATGATTTT  86 32
       fabHA NONE
        fabF 1209743 .. 1209767 + -17.9  -6.02914   CATAATCAAGCCAAA          CCGGCTGCCCT TAA AGGGTAGCCGG          TTTTTTTTGTGTGCA 100 36
        yjaZ NONE
        appD NONE
        appF 1212734 .. 1212745 +  -2.2  -2.96164   GCTCCCAGCCACTTT                GTGG CTTG TCAC                 CTTTATAGCTAATGT  42 2
        appA 1214492 .. 1214513 + -10.9  -4.11027   ATTTCCCTTAAAGGG           GAGGGAGAG CGTT TTCTCCCTC            TTCTGTTTTTAATAA  86 41
        appB NONE
        appC 1216600 .. 1216612 +  -3.4    -5.252   TATCCCTTGCCTATA                CTGT GGACA ACAG                TTTTTTATAAAAGTG  75 192
        yjbA 1217398 .. 1217417 + -12.2  -5.27477   GTCAACTGAAAAAAA            CCGCTCTT TGCA AAGAGCGG             TTTTTTGATTAGCGT 100 32
        oppA 1220828 .. 1220856 + -13.3   -4.2704   AATAAAAGACCTCAA        GGTATATGGGG AGAAAAG CCCCATATACC        TTTCTTACTGATGGA 100 54
        oppB NONE
        oppC NONE
        oppD NONE
        oppF 1224772 .. 1224797 + -14.9  -5.52909   TTCATGATTCATCAA         TCCTTCAAGAG ATTT CTCTTGAAGGA          TTTTTTTGCGTCTTC 100 34
        yjbB 1226106 .. 1226122 +  -9.4  -4.25104   ACACTTCAAAATGAA              CGGAGC AGCTG GCTCCG              TTTTGCTGAAAAAAA  85 44
        yjbC NONE
        spxA 1227419 .. 1227450 + -13.2  -4.60487   AATAGATCGTATCAT      CAAAAGAAGGCTGA GTCA TCAGCCTTCTTTTA       TTTTTCAACCTGCTG 100 39
        mecA 1229042 .. 1229063 + -13.1  -5.93809   TTGCATCATAGCAAA           CCGATTTCC TTCC GGAAATCGG            TTTTTTTTATGCACG 100 30
        yjbF 1230412 .. 1230423 +    -3  -3.00145   TGAAAGGCACAAAAG                GAAA GGTT TTTC                 GTGTTTTTACTGCTT  43 88
        yjbG 1232417 .. 1232441 + -12.9  -5.01732   GTCTTAAAAAAGTAA          GCCTGTGCG GAAATGA CGCACAGGC          TTTTTTAAAACCCTT 100 34
        yjbL NONE
        yjbM NONE
        ppnK NONE
        yjbO 1238672 .. 1238694 +   -15  -5.36441   AGCAAACTGATAAAA           GGAGAGAATC ATT GATTCTCTCC           TTTTTTATATGGGGC 100 11
        yjbQ 1241708 .. 1241731 + -11.8  -6.09196   TATGCCAATTCCAAA          CCACTTTTCC TTGC GGGAAAGTGG           TTTTTTTATTTTCAG 100 221
        tenA NONE
        tenI NONE
        goxB NONE
        thiS NONE
        thiG 1245102 .. 1245116 +  -6.4  -2.87132   AACGGCAAGCAGTCC               GGGAGA AGG TCTTCC               TGTATGACAGGCAGG  57 4
        thiF NONE
        yjbV 1246963 .. 1246987 +   -13  -4.37711   TAAATACAAGCCGAT          GAGATCACCA GCTGA TGGTGATCTC          TTTTGCGTTTGCTAC 100 24
        fabI 1247893 .. 1247913 + -11.2  -5.82036   CAGGATCTATATCAA            GCAATCCC GAATA GGGATTGC            TTTTTTATTTCTTCT 100 42
        yjbX 1248675 .. 1248701 + -10.8  -5.47218   ACGAAAAAGAAAAAA         GCTGCCCGGC TGATGTT GCCGGACAGC         TTTTTTTACATAGAG 100 40
        yjcA 1252045 .. 1252073 +  -9.8  -5.40072   GCCTCAATAGCCTGG       CAAAGAAACCGGA GAAC TCCGGTTT-TTTG        TTTTTTTAACGAGGC 100 225
        yjcB 1252575 .. 1252602 + -18.6  -3.31937   TTTAAGATGTATTGA        GGAAGTACGGGT TATA ACCCGTACTTCC         TTGCCTTGTGTTTAT 100 215
        yjcC 1253002 .. 1253021 +   -15  -2.50016   TTTTTACAGTAAAAA            CCCGGCAG TAAT CTGCCGGG             CTGTTAATGATGCAA 100 76
        yjcI NONE
        yjcJ 1260095 .. 1260117 + -11.3  -5.00467   CGGTTCGTTAAAAAA           GAAGCCGGG GATAG TCCGGCTTC           TTTTATTATTGTTCG  93 30
        yjcN 1264732 .. 1264779 + -10.6  -5.75945   AAGACGGAAAGCCTG CGGACACTGATCGTTTTACAGA GAAA TTTGTGCTTCGATCGGTGTCCG TTTTTTTTCGCAACT 100 68
        yjcO 1265675 .. 1265687 +  -3.3  -3.73647   AAATGGGGGGCAGGA                TCGGC GCG GCGGA                TTATTCCTGCGTCAC  53 40
        yjcP NONE
        yjcQ 1266731 .. 1266746 +  -6.8   -5.8187   GATTAAATAATAAGA              GCATCC TGCG GGGTGC               TTTTTTTGTTCCCTG 100 31
        yjcR 1267467 .. 1267485 +  -3.1  -5.74086   AATATAACTTCTAAA             CCTTCCT ATAAA ATGAAGG             TTTTTTATTTGATTT  88 79
        yjcS 1268108 .. 1268118 +  -6.8  -3.42056   TGTTACCATCATAAT                 GGAG ATA CTCC                 TTATAAATTGGAGGT  63 229
        fabG 1268966 .. 1268998 + -12.2  -4.72497   AACTTGAAGCGAAAA     TAAGGTCCCTTCTCT TTTT AGAGG-GGGACCTTA      TTTTATTCATGCATG 100 95
        manR 1271892 .. 1271909 +  -7.7  -5.88565   TTTGGATTATTAAAA             GCAGGGA TTAT TCCTTGC              TTTTTTTGTTATAGG 100 28
        manP 1273873 .. 1273895 +  -2.8  -2.87564   GAGCGGGGGAAACCA          GCATCT-CA AAATAC TGCAGATGC           TATCTCGAAAGCTAA  42 92
        manA NONE
        yjdF 1275611 .. 1275637 +   -16  -2.72049   GGTAAATAATCCAAA         CAAAAGCAGGCG CAG TGCCTGCTTTTG         TAATTAAGGACTCTA 100 32
        yjdI 1277501 .. 1277521 +  -6.2  -4.60041   TAGGGGAACGAAAAA            GCTTAGTC ATATC GATTAAGC            TTTTTCCGCATCCCT  74 50
        yjeA 1281852 .. 1281871 + -13.6   -5.5762   AAATAAATTAGAAAA            GGCTGTCC GTAC GGACAGCC             TTTTTTCTATTTAAT 100 35
        yjfC 1283678 .. 1283696 +  -3.7   -4.8622   TTCTACATGAAAAAA             GCGTCAC ATACA GCGGCGC             TTTTTGATTCCCAAA  71 0
        yjgC NONE
        yjgD 1288419 .. 1288443 + -13.6  -5.14563   GAGATTGACCTCCCA         CCCGAGC-GGC TTCA GCCAGCTCGGG          TTTTTTGATGAAAAG 100 33
        yjhA 1289265 .. 1289294 + -14.5  -5.24129   ATGCTAATTTACAGT       TGCACGTTTTTCA TCTG TGGAAAACGTGCA        TTTTTTATAGCGAAA 100 41
        yjhB 1289959 .. 1289980 + -13.1  -5.34555   TATTTGACTAAAAAA           GAAAGAGCC TGTG GGCTCTTTC            TTTTTTATAATGTAA 100 30
        yjiB NONE
        yjiC 1293057 .. 1293077 + -12.7  -4.80455   GTAAAAACATAAAAA            CCGAAATCA ATT TGATTTCGG            TTTTCTGTTTAAATA 100 37
        yjjA 1294273 .. 1294296 + -13.2  -4.64591   TAACAAGTACAAAAA          GCCGCTTTTC CCTC GGAAAGCGGC           TTTTGTCTGTCATTC 100 38
        yjlB 1297718 .. 1297730 +    -2  -4.52502   AGAGAGTAAAGGATT                TTGA CTTAT TCAA                TTGTTTATTTTTAGA  59 210
        yjlC NONE
        yjlD 1299579 .. 1299623 + -13.9  -5.90231   CCTTTTAATGAATCT GGCATTGCCA-AAAGCATTC CTTTCC GAGTGCTTTCTGGCAATGTC TTTTTTTATGTTTAT 100 42
        uxaC NONE
        yjmB 1302646 .. 1302656 +  -2.6  -2.95102   ATATAATATAAAGAA                 TATT TAA AATA                 ATTTGTAAATAAAAT  43 43
        yjmC NONE
        yjmD NONE
        uxuA NONE
        yjmF NONE
        exuT NONE
        exuR 1309114 .. 1309134 +    -4  -4.06419   CGATTGACGACGTGA           TGTCCCGTT TTTC AGCGGG-CA            TTCTTTATACAGAAA  59 26
        uxaB NONE
        uxaA 1312131 .. 1312153 +  -9.2  -3.82604   GTTATAATAAGAAAA           GGCTATCC TTCAAGC GGATAGCC           TTCTTCATTAAATCA  79 34
        yjoB 1315041 .. 1315065 + -12.9   -5.4756   TTTCACTAAAAGAAA          GCACGGGTGTT TGA AAAACCCGTGC          TTTTTTGTTGCGGTT 100 32
        rapA NONE
        phrA 1316452 .. 1316465 +  -8.1  -5.80003   TGATGCATAAAAAAA               GACCC TTAG GGGTC                TTTTTTATTTCTTCA 100 38
        xlyB 1318007 .. 1318026 +  -3.6  -4.70169   GGAAATGCTTTTGTA            CGGAAT CGATTGAA ATTCCG             TTTTCTTGCCTGTAA  66 230
        yjqB 1318901 .. 1318912 +  -2.2  -4.42386   CGATATGTGGAAGCC                GTCA AGCT TGGC                 TTTTATACATAAAAC  59 2
        yjqC 1319847 .. 1319873 + -14.5  -3.46088   TGTTAGGTTCTCTTC         TGGGCTGAGGA ATATA TCCTCAGCCCG         TATTTGATCAGATGT 100 35
        xkdB NONE
        xkdC 1322935 .. 1322949 +  -5.6  -2.53015   TCATCCATGTCCGAA               CTGCCG GTC CGGCAC               TGACTTAACGCCTGT  50 102
        xkdD NONE
        xtrA 1323699 .. 1323744 + -19.3  -5.63517   AAGACGGAAAGCCTG CGGACACTGATCAACTGCACAG CAT TTGTGC-GTTGATTGGTGTCCG TTTTTTATTTGCCAA 100 61
         xpf 1324338 .. 1324357 + -11.4  -4.42386   AGAGCATGACACTAA            GCGGCTGG CTGA TCAGCCGC             TTTTATGAATAAACA 100 75
        xtmA NONE
        xtmB NONE
        xkdE NONE
        xkdF NONE
        xkdG 1329834 .. 1329858 +  -2.2  -2.79796   CATGCTCATTGAACC         GACTGACGTAG CTTC CTAT-TCGGTC          TATGATCGGGTGAAA  41 61
        xkdH NONE
        xkdI NONE
        xkdJ 1331593 .. 1331609 +  -5.8  -3.38812   CACGCGAAGGAACTG              TTCGGC GTTAA GCCGGA              TATTCTTCAGGGGGC  60 125
        xkdK NONE
        xkdM 1333580 .. 1333602 +   -15  -5.03314   GAATCAGCCCATACG           CAGACCTTTC TCA GAAAGGTCTG           TTTTTTAAAGATGAA 100 49
        xkdN NONE
        xkdO NONE
        xkdP NONE
        xkdQ NONE
        xkdR 1340194 .. 1340212 +  -4.5  -5.28942   TAAGGTATAGACAAA             CCGCTTC AGTAC GAAGGGG             TTTTTATTTAGCATG  79 31
        xkdS NONE
        xkdT NONE
        xkdU 1342374 .. 1342390 +  -5.1  -3.28924   AGAGCTCGCCATTGA              CGGTG CGACAGT CACCG              TTCTGACAAAACGTG  54 128
        xkdV NONE
        xkdW NONE
        xkdX NONE
        xepA 1346001 .. 1346014 +  -3.8  -2.65815   CATAATAGTCTCGGC               CCTC GGAAGG GAGG                TGATCTGCATGTGAA  45 36
        xhlA NONE
        xhlB NONE
        xlyA 1347507 .. 1347533 + -13.8  -5.64873   TGATCAAAGACCATA         AAAATCCCGGAG CCG CTCCGGGATTTA         TTTTTTCTTCTTCAA 100 38
        ykcA 1353364 .. 1353374 +  -2.4  -5.80364   TTCTTTTGCCTTCCG                 GCGC CGC GGGC                 TTTTTTTATTACCAT  84 48
        ykcB NONE
        ykcC 1356733 .. 1356757 + -17.9  -4.95155   TGTCATAACCTCAAA          CCCCCTGTCCG TAA TGGACAGGGGG          TTTTTATGCTCTGAG 100 33
        proG 1359578 .. 1359597 +  -7.2  -5.64274   TTGGTAAACAAACAT            GAATCCTT GAAA GAGGATTC             TTTTTTTATCACTGA  93 24
        dppA 1360511 .. 1360522 +  -4.4  -2.64099   CATGACTGAGCTTGC                GATG CGGA CATC                 ATTCTGCTAAAGGGG  47 4
        dppB NONE
        dppC NONE
        dppD NONE
        dppE 1365126 .. 1365153 +  -7.8  -4.97461   AGGCGATTGAGGAAA        TACTGCTTCTTT ATGC GAAGGAGCGGTA         TTTTTCCTCTTTCTT  86 44
        ykfA NONE
        ykfB NONE
        ykfC NONE
        ykfD 1369145 .. 1369172 +  -8.5  -2.60809   TAAGATAAATAAAAA        GAGTGGCTC CTTTTTACTA GAGCCACTC         CATTTGTTTATACTT  65 38
        ykhA 1371867 .. 1371889 + -10.7  -5.77632   TTGGTGAACGTTAAA           CCCAAAACA TAAGT TGTTTTGGG           TTTTTTTGTACTTTT 100 34
         hmp 1373311 .. 1373332 +  -8.8  -5.46657   AACACATACATGAAA           CTCTTCTC CTTTCA GAGAAGAG            TTTTTTATTGAGATA 100 40
        ykjA 1374478 .. 1374498 +    -4  -6.04324   ATAACAATTAAGATG            GCTCTC TCTTGTAAT GAGAGC            TTTTTTCTTTTTTAA 100 30
        ykkA NONE
        ykkB 1375735 .. 1375773 +  -6.7  -6.09196   ACGGAGGGAAAAAAG  CCCGGGAGAGTCAATCTC ATGT GAGAC-GACTGTCCGGGG   TTTTTTTGTTTTCGG 100 160
        ykkC NONE
        ykkD 1376482 .. 1376496 +  -2.9  -3.14647   ATTCTGTCATAAATT               GATTT TTATC AAATC               TTCAGTATAATGGAT  44 29
        ykkE 1377733 .. 1377766 + -13.3  -5.88565   GTGGTACCACGGAAA     CCCATTTCGTCCTTA TGAA TCAGGATGAAATGGG      TTTTTTTATTGTAGA 100 307
        proB NONE
        proA 1380181 .. 1380203 + -10.7  -5.24129   ATGTTCAATGAAAAA           GCTTATCTC ATTAC GAGATAAGC           TTTTTTATACGCGAA 100 48
        yklA 1380717 .. 1380741 + -14.4  -2.93701   CTGAATAAATAAAAA          GAGGATGCCT GTACA AGGCATCCTC          AATTTTTTTGATGAA  95 33
        ykzA 1381744 .. 1381765 + -13.1  -5.21709   TAAAATAATGACCGG           CATCCTGAG GATT CTCAGGATG            TTTTTTGGTGTCGGA 100 33
        ykoB 1387351 .. 1387371 + -14.1  -5.31275   TCATCAATAAAAAAA            TCCGCTATC TGT GATAGCGGA            TTTTTTATGATGCGA 100 31
        ykoG NONE
        ykoH NONE
        ykoI NONE
        ykoJ 1394602 .. 1394619 + -14.1  -4.77036   GATGACTAATCAAAA             CCCCCGC TGCA GCGGGGG              TTTTTCATGATAAGA 100 32
        ykzD 1394813 .. 1394830 +  -7.7  -4.69656   ACACAAACAACAGAA             TAAGGGC TTAG GCCCTTG              TTTTGTTCCGTAATT  84 23
        ykoK 1396686 .. 1396709 +  -8.1  -5.00196   TTATAAACGTAAAAA          GTCCGTCTC AACTGC GAGCCGGAC           TTTTATTATTTAACG  90 35
        ykzB NONE
        ykoL 1397656 .. 1397681 +  -9.2  -5.79588   AAATCATAAAAATTA         TCCTTATACA AGATAA TGTATAAGGA          TTTTTTTGCTTTTAG 100 10
        ykoM 1398277 .. 1398298 +  -6.6  -5.96894   TCGTTAACTATTCTA           CACTCTCT ATTTCA GGAGAGTG            TTTTTTTGTTTCCAT 100 34
        ykoP 1400042 .. 1400066 +  -2.2  -5.28481   ACCTATCAAAAAAAA         GACTGATGC CTCGGTCA GCA-CAGTC          TTTTTTGATTAAATC  72 20
        ykoS NONE
        ykoT 1403810 .. 1403832 + -12.1  -5.08601   AGTTAAACACGGAAA           GAGCTGACT TCATT AGTCAGCTC           TTTTTCTTCAACTGA 100 35
        ykoX 1409894 .. 1409904 +  -6.8  -3.41325   ACGTTGACAAATCAC                 TGCG CTG CGCA                 TATTATTGACGTATA  63 34
        ykoY 1410938 .. 1410971 + -13.3  -3.37685   GTGAACGGGCGTAAT     CTGAAAGACTCTGCT TAAA AGCAGAGTCTTTTTG      TGTTTGAAGCGTTTT 100 27
        sigI NONE
        ykrI 1413558 .. 1413580 +  -9.8  -3.03771   TCAGTTCTTCAAAAC           GGTGACGGAG ACG CTCTGTCTCC           TGTTCGGCGATCTCC  71 486
        ykrL 1415217 .. 1415238 + -13.1  -5.86976   TACAAACACATTGTT           CCTCTGAGA GAAT TCTCAGAGG            TTTTTTATTTTATCC 100 41
        ykrM 1416731 .. 1416749 + -10.3  -5.26875   ATCGGATAGGCAAAA             CACCGCA TATTT TGCGGTG             TTTTTTGATTACCAA 100 32
        ykzE 1417208 .. 1417240 + -13.6  -5.28983   AACAACAATAAAAAA     G-ACCTCTTAGGCGG CGTC CCGCTTAAGAGGTGC      TTTTTCTATTTTAAA 100 30
        kinE NONE
         ogt 1421440 .. 1421475 +  -8.3  -5.14965   AAAGAAACAAAAAAA    CCGCT-GACTCGGCTC CAAAT GAGCAAAGTCCAGCGG    TTTTTTAATGCACCT  91 234
        ykrV 1426302 .. 1426332 +  -7.7  -5.22312   GGACGAGAAACGAAA      CCTCTTTAGAC-GC GATT GCAGTTTGAAGAGG       TTTTTTGATATGGAT 100 182
        ykrW NONE
        ykrX NONE
        ykrY 1428856 .. 1428869 +  -2.3  -3.05384   GAAATTGAAAACACT               CGAGC ATCA GCTGG                TTAAATAAAAGGAGG  42 4
        ykrZ 1429439 .. 1429459 + -16.9  -5.28414   AATAAGCGTGAGATA            GCCCCGTTC ATC GAACGGGGC            TTTTTATATTTATTG 100 36
       spo0E 1430276 .. 1430296 +  -6.1  -5.60993   ATGCATATATAAAGA            GAGAGCTTT TCG GAAGCGCTC            TTTTTTTCTGGAAAA  89 52
         eag 1430770 .. 1430794 + -12.1  -2.79183   TCACGAAGATAAAAA          ACCCTCCTGAC ATG GTCAGGGGGGC          TATGATGCGGATACG  86 29
        ykvE 1432950 .. 1432976 +  -5.2  -5.38348   TAATAAGTAAAAAAA         GGAAGCCT GATATGTCACA AGGCTTCC         TTTTTTGCTATTTTT  82 31
        ykvI 1438626 .. 1438647 +  -5.1  -5.69068   AAAAAACTAAGGACG           AGCTGTATC CTTG GATACGGCC            TTTTTTATGTTTTTC  93 208
        ykvJ NONE
        ykvK NONE
        ykvL NONE
        ykvM 1441351 .. 1441369 +  -9.6  -5.49579   ACAGAAGCAGATTAA             GGCGTACA ATT TGTACGTC             TTTTCTTTTTTATCC 100 280
        ykvO 1442995 .. 1443039 +  -8.1  -3.52506   CTTGAAGAAGTCGTA TAAAAAAGTCGTTTTCCTT AAAGGAC AGGGAATTCGACTTTTTTA TATTTGAATTTGATT  71 94
        ykvP 1444744 .. 1444755 +    -3  -2.79671   CGATACATTATGGAC                GATT GCCA AATC                 CTTTGAAATTCCGGT  42 163
        ykvQ 1445974 .. 1445990 +  -3.6  -3.30007   CGGGTAAAACAGTGA              GGGCAT TCCAT AGGCCC              TTCTCCCAAAATGTT  49 355
        ykvR 1446837 .. 1446855 +  -7.4  -5.36441   GGAAATAGACAAAAA             CGCCGATT CAT GATCGGTG             TTTTTTATGTAAAAA  91 13
        ykvT 1448441 .. 1448471 +    -9  -5.58454   GTTTTTGCCGTCTAA       GCATAGAAGAGACA ATT TGTCTCAGCTGTGC       TTTTTTTCATATAAA 100 26
        ykvU NONE
        ykvV 1450443 .. 1450464 + -10.2  -5.21709   ATGGACGGAAGAATA           GCTGAGAG CATAGA CTCTCAGC            TTTTTTCATATAGAG 100 25
        ykvW 1452594 .. 1452619 + -13.3  -5.03994   GACTCCTAAAATAAA         ACCAGCAGCCT AATC AGGCTGCTGGC          TTTTTATGTATCAAG 100 27
        ykvY 1454104 .. 1454126 +  -2.6  -5.38951   AATAGAAATAAAAAA           GGACTTTGTT CTC GACATCGTCC           TTTTTTATCTGCATT  76 39
        ykvZ 1455318 .. 1455329 +  -4.4  -2.67667   TGGATTACCGTCTCA                TCGA AAGA TCGA                 CTGTTTAGTGAATGC  47 6
        glcT 1456331 .. 1456347 +  -4.4  -4.17048   ATTGAGGGAAAAAAA              CGGGAA GTTCA TTCTCG              TTCTTTTGCGCACCC  61 99
        ptsG 1458609 .. 1458634 + -14.1  -3.58365   AAGGGTGTTAGTACG         CCGTGCTTGTC AGAT GACAAGTACGG          TTGTATGATATAATA 100 39
        ptsH NONE
        ptsI 1460682 .. 1460705 + -13.2  -5.53991   AGTAATGTACAAAAA          CCAGAC-GGCC TCC GGCCTGTCTGG          TTTTTTTCATAAGTA 100 36
        splA NONE
        splB 1462108 .. 1462133 +  -9.7  -5.24129   GAATATTTCACTTAA         ACGGGCTGTTG TGAT CAACAGCTCGC          TTTTTTATAAAAAAC 100 26
        mcpC 1464911 .. 1464935 +   -13  -5.86976   TGTAATCCAATTACA          TCCCCAAACA TCATT TGTTTGGGGA          TTTTTTATTTTATAA 100 36
        ykwC 1465909 .. 1465933 +   -13  -6.04419   GGTGAAATAAAAAAA          GATTGCCTGT ACGAA ACAGGCAATC          TTTTTTTATTATTTT 100 31
        ykuA 1469173 .. 1469200 +  -7.8  -4.87892   AAAAAATAAAAAACA        GGGTGCACAA-CT AAA AGATTGTGTGCCC        TTTCTTTTATTCAAA  86 32
        kinA 1471154 .. 1471173 +  -9.3  -4.02736   CCAAAAAAATAAAAA            CAACGGC TTAAAC GCCGTTG             TTTATCGTCTGCATT  81 29
        cheV 1473825 .. 1473852 +  -9.2  -5.45802   TTGAATAAATAAAAA        CAGCCGTTGCC AGAAAGA GGC-ACGGCTG        TTTTTATTTTAAAAG 100 33
        ykuF NONE
        ykuG 1480767 .. 1480797 +    -9   -5.2894   GAATAAACTGCAAAA       CAAGCGAACGTTAA AAC TGGTCGTTCGCTTG       TTTTATTTTCTATTT 100 69
        ykuH 1481383 .. 1481393 +    -4  -3.34522   TATTGTGAAACAAAT                 GAAT AAA ATTC                 TTAATTAACCAGTAT  49 7
        ykuI 1482778 .. 1482791 +  -5.9  -5.94713   GACGGACTGATTTAA               CGGCT GAAA GGCCG                TTTTTTTTATGAAAT 100 26
        ykuJ 1483676 .. 1483694 +  -4.5  -3.54741   AAGATTCCTGAAATA             GGGGGAA CAAGC TTCCGCC             TTTGCAAAAGTAATC  55 39
        ykuK 1484375 .. 1484388 +  -3.1  -3.57615   GCGGTAGAGCTGAAA               GTAAG TTGT CTTGC                TTTCAGAGGTATTCA  51 110
        ykzF 1484639 .. 1484658 +  -6.5   -5.4505   GGACACCCTATAATT            GATACTC CACAAA GAGTATC             TTTTTTATTGAAAGG  89 43
        ykuL NONE
        ccpC 1486234 .. 1486250 +  -8.7  -6.28967   AAAATCCATTTTAAA              GACAGCG AGG TGCTGTC              TTTTTTTTATTTATC 100 27
        ykuN 1486796 .. 1486812 +  -2.2  -3.72576   GGCAGATTATATGAA              CAAGGA AAAAA TCCATG              TTTCATAAAGGGGCA  50 1
        ykuO NONE
        ykuP NONE
        ykuQ 1489010 .. 1489032 + -16.4   -3.7732   AAGTTTGATAAAAAA           GGCGTGGATA ATA TATCCACGCC           TTATTCGTATAGGCA 100 45
        ykuR NONE
        ykuS 1490492 .. 1490526 + -13.1  -4.55908   AGCAGAATTCAGTAA     TAAAAAAACCGAAGC AAAAA GCTTCGGTTCTTTTA     TTTATTCTGTTTCTT 100 26
        ykuU 1492132 .. 1492153 +  -4.4  -3.41366   CCAAGAACGAAAAGC           GGTCTAGC ATATTC GTTAGGCC            TCTCTTTTAAAATAG  53 47
        ykuV 1492657 .. 1492671 +  -5.7  -5.72622   AGTATTTCCTAAAAA               CCTGA CCTCA TCAGG               TTTTTTATTTGTGCA  95 39
         rok 1493683 .. 1493704 +  -9.5  -5.80364   AAATATAAAGAAAAA           CTGCTTG-GC ATC GCTCAAGCAG           TTTTTTTATTGAGGT 100 39
        mobA NONE
        moeB NONE
        moeA NONE
        mobB NONE
        moaE NONE
        moaD 1498976 .. 1498999 + -15.3  -5.14985   AGCGGGGGATGAAAA          CCGGACGGC ATTTCA GCCGTCCGG           TTTTTCTGTATTTCA 100 29
        yknU NONE
        yknV 1502789 .. 1502804 +  -7.6   -4.6526   GAATAATATGAAAAG              CCTTCA ATAT TGAAGG               TTTTTGGAAATTTAT  83 35
        yknW NONE
        yknX NONE
        yknY NONE
        yknZ 1506606 .. 1506626 + -14.1  -5.88197   CTGCGTTATGAGTAG            CCTCATGCA ACA TGCATGAGG            TTTTTTTATGTTTAG 100 26
        fruR NONE
        fruK NONE
        fruA 1510479 .. 1510501 +  -9.2  -5.18726   AAAATAAGAAAAAAA           GCGTCCTT GGTTCGA AAGGACGC           TTTTTCTTATCCGGC 100 34
        sipT 1511200 .. 1511226 +  -8.7  -5.45802   CAAACAAAATAAAAA        CGCCTTGCTGGC CTAG GACAGCA-GGCG         TTTTTATTTTGAAAA 100 29
        ykpA 1513307 .. 1513322 +    -9  -5.53991   ACGCCGAATAAAAAA              GCAGAG ATTT CTCTGC               TTTTTTTGATACCTA 100 30
        ykpB 1514276 .. 1514293 +  -8.4  -4.99947   AGAAAAATAAAAAAA             GGAGGC GGAAAA GCCTCC              TTTTATTTACTTAAA  90 31
         abh 1517466 .. 1517488 +  -9.9  -5.08824   AATTATGCTAAAAAA          GGCGGAG-TG ATAT CATCTCCGCC           TTTTTTGCGTGCCAA  93 41
        kinC NONE
        ykqA 1519804 .. 1519815 +    -3  -2.85351   GAATATGATAAAATT                TGAT CAAT ATCA                 TGTCATATAAAGGAG  42 54
        ykqB 1520516 .. 1520532 + -10.1  -4.90906   TAGCAGCCAAATAAG              CCGTCCT CAA AGGGCGG              TTTTTCATATTATCA  93 38
        adeC 1522395 .. 1522419 + -20.1  -5.42259   TCACTGCAATAAAAA          GAGGCACTCCC TTA GGGAGTGCCTC          TTTTTTTAAACCTCC 100 29
        ykrA 1525472 .. 1525492 + -16.9  -4.89567   TTTAAAATAAAGAAA            CGGCTGGCA TTG TGCCAGCCG            TTTTCTCTTTTAGCG 100 31
        ykyA 1527203 .. 1527221 +  -8.9  -5.47218   CTATCGTGTGAAAAA             GAGCTGA CTCGA TCAGCTC             TTTTTTTGAATGAAA 100 19
        pdhA NONE
        pdhB 1529747 .. 1529770 +  -8.2  -3.41569   AAACTGCATAATCGA          GAGGGAAGAT GAAC GTTTTCCCTC           TATTATATATCTGTT  71 43
        pdhC NONE
        pdhD 1532605 .. 1532628 + -13.2  -6.09196   TTTTCATATCAAAAA          CAGCCC-CGCT TTG AGCGAGGGCTG          TTTTTTTATTTTGAC 100 41
        yktA 1535506 .. 1535547 + -15.3  -3.85785   CGCGAAGATTAAGAT GTAAGAAAAAGAGCCGGGG GATA TCCCGGCTCTTTTTTATGC  TTGTGTTACTTTTTG 100 22
        ykzI 1536626 .. 1536645 +  -5.7  -4.65895   AAGCGATAGTGAAAA            CGAACCG CATGAA TGGTTCG             TTTTTACGTGAGAAG  72 43
        yktC 1537530 .. 1537560 +  -2.5  -2.65538   ATTTGAAGAGTATCT       TCATGCTCGGAAG TAGGC CATTTGAGCAGGA       TGATCTCAGCTTGTT  41 10
        ykzC 1538039 .. 1538059 + -14.1  -3.49924   CGGGTTCAATAAAAA            GCCTCTCAA ACA TTGAGAGGC            TTCTGATGATTTGAA 100 65
        ylaA NONE
        ylaB NONE
        ylaC NONE
        ylaD 1544209 .. 1544233 + -12.2  -5.15969   GCTGATATAAAAAAA         GCGCTTGTCCG ATTC CGG-CAAGCGC          TTTTTTACATTAAGC 100 31
        ylaG NONE
        ylaH 1547636 .. 1547670 + -17.4  -3.39727   GACAGTCTGCAAAAT     CATAAAAGACTCAGCT GAA AGCTGAGTCTTTTTTG     TGTTCTGTATGGTTA 100 21
        ylaK 1550077 .. 1550089 +  -7.7   -2.8978   AGATCAGGTCTCGCC                CAGCT TGC AGCTG                ATTTGCTGTAACACT  64 2
        ylaM NONE
        ylaN 1552010 .. 1552032 +  -4.2  -5.60993   AAATAAATGATAAAA           CTCAAACT TATTAAC AGTTTGGG           TTTTTTTATAACCGC  84 35
        ftsW 1553434 .. 1553450 +  -2.2  -2.84173   AAACAAGTGTGTACA              GGGGAA GGATA TTCCGC              TATGATAGATTATAT  41 42
        pycA 1556944 .. 1556974 + -12.8  -5.36441   AAAAGCATAAAAAAC       AAAGAGTGTATATC AAT GATATACACTCTTG       TTTTTTATATAGAAA 100 31
        ctaB 1559648 .. 1559663 +  -3.3  -2.90496   ACATAGATGGCATTT              TGAGT AAAAAA ACTCA               TAATTTAAGAGAAGA  45 140
        ctaC NONE
        ctaD NONE
        ctaE NONE
        ctaF NONE
        ctaG 1564625 .. 1564647 +  -9.9  -4.47271   GACGATATCATAAAA           GGTACAGCG AAATA TGCTGTACC           TTTTCGTTACATTTG  89 28
        ylbB 1565666 .. 1565680 +  -3.5  -2.53015   ACAAGAGATTGTGAA               TCGCC ACGGG GGTGA               TAGATTGAAAAATAT  43 83
        ylbC 1566731 .. 1566753 +  -6.9  -5.20783   GCGATGGTAATGAAA           GCCGCGGAC GAATG GTTCCCGGC           TTTTTCTATTTCCAT  91 31
        ylbD NONE
        ylbE 1567613 .. 1567629 +  -2.9  -5.15634   GACAAAAGATTAAAA              GGCCC CGAAGAA GGGTC              TTTTTTCATGCGGTC  70 28
        ylbF 1568174 .. 1568194 + -11.2   -4.2349   GATGTAAAGTGTCCT            GACGAGAC TGGCC GTCTCGTC            TTTTACATATAAGAG  88 24
        ylbG 1568515 .. 1568534 +   -15  -2.96822   TAGCTATAAAAAAAT            CCCCGCAG GCAT CTGCGGGG             TCCTTCTATTCCTTA 100 38
        ylbH NONE
        ylbI 1569863 .. 1569884 +  -5.9  -5.83226   CAAAAATTCAGACAA           GGATGAG GGTTTTGA CTCATCC            TTTTTTTGTTCCGTT 100 20
        ylbK 1572054 .. 1572065 +  -2.2  -2.97667   AAAGAAATAGAGAAT                TGGG AGGG CTCA                 TAATTTGCTACGTAA  42 11
        ylbL 1573209 .. 1573230 +  -3.6  -4.18494   GCGGCTCTTCTATCG           GCAGGCTG TAAATC CTGCTTGC            TTTTACGTCCAGATC  60 112
        ylbN NONE
        rpmF 1575289 .. 1575323 + -14.5  -5.13344   TAAAAAGTAACTAAT    GAGAAAAGCGCAGGGT GAAA GCCCTGCGCTTTT-TC     TTTTTCTCTTCCTGT 100 27
        ylbO 1576033 .. 1576058 +  -5.5  -4.40882   AACGCCTGAAATGAA         CCGGCCCTAT AGTAAGA ATA-GGCCGG         TTGTTTTGATTTCTA  69 44
        ylbQ NONE
        yllA 1579317 .. 1579333 +    -8  -4.97405   TAAAGTTTTAAAGAA              CCCTGA CTAGT TCAGGG              TTTCTTTTTATGGGT  86 43
        yllB NONE
        mraW NONE
        ftsL NONE
        pbpB 1583405 .. 1583429 +  -4.9  -5.66684   AATCCTGATTAAAAA          GAAAGCCGTCG TTA TGCAGGCTTTC          TTTTTTTATGCCTTC  85 29
       spoVD 1585443 .. 1585466 +  -8.9   -3.8165   AGAAGATGAAAAGGA          GGCAG-CCGA TTGAT TCGGGCTGCC          TATTCTTTTATTGCA  76 13
        murE NONE
        mraY NONE
        murD NONE
       spoVE 1590772 .. 1590803 + -13.2   -3.7511   TGGAAACAATTGATG      CGATAACCCTGT CCAACAAA ACAGGGTTATCG       TTATGTTATAGAGAA 100 78
        murG NONE
        murB 1592921 .. 1592946 +   -12  -4.13767   CTGTAAGCAAACGAA         CAAACGGCAT CATAGT ATGCCGTTTG          TTTTGGAATAGACAG  95 75
       divIB NONE
        ylxW NONE
        ylxX NONE
         sbp NONE
        ftsA NONE
        ftsZ 1598286 .. 1598309 + -12.6  -5.98675   GCGGCTAATGTAAAG          GACAAAATCG TTTT CGATTTTGTC           TTTTTTGTTTTTCTC 100 33
         bpr 1602893 .. 1602910 +  -9.1  -5.74122   TTAAGTGGAAAAAAA             GCTGCCG TCAT TGGCAGC              TTTTTTTATATCCTC 100 37
     spoIIGA NONE
        sigE 1604819 .. 1604831 +  -5.5   -2.7641   AACCCCTTGATTTTA                CAGGG ATT TCCTG                ATTTCGACAGTTTTT  52 57
        sigG 1605711 .. 1605748 + -18.1  -3.30039   ATATTCATCAATAAT   GAAAAGCCTTTAAAACG ATGT TGTTTTAAAGGCTTTTC    TATTGATTATGGATG 100 27
        ylmA 1606794 .. 1606818 + -10.1  -5.46698   GTTTGTTTTTATTAA          GCCGTTTCA TCACATT TGAAACGGC          TTTTTTGATTTTAAA 100 168
        ylmB NONE
        ylmC 1608577 .. 1608590 +  -2.3  -5.18561   GATGTGGTAAAATAA               GTGGG AAAT TCCGC                TTTTTTAAATGTTTG  72 141
        ylmD NONE
        ylmE NONE
        ylmF 1610612 .. 1610637 +    -2  -2.83103   GACGAACATCAGAGG         TGGTAAAGCGA GATGA TC-CTTTATCA         AGTTTTTTCGGTTTT  41 20
        ylmG 1610912 .. 1610935 + -14.6  -3.64703   TGTGACAGTTTGATA          GGGGCTTGGC AGCA GCCAAGCCTC           TTTACATAGAAGGGA 100 41
        ylmH 1611719 .. 1611733 +  -4.2  -3.55072   AGAGTTACGTTTGAA               CGACAA AAA TAGTCG               GTTTTTCAGTTTTTT  55 14
      divIVA 1612591 .. 1612620 + -12.9  -6.14618   GGTACCGCGAGATAA       GCTTTCTCGTCCC TTAT GGGATGAGAGGGC        TTTTTTTATTTTCTG 100 298
        ileS 1615435 .. 1615454 + -12.1  -5.60993   AAATAATGCAAAAGA            GCCCGGC GTAAAA GCCGGGC             TTTTTTTGTGCCAAG 100 35
        ylyA 1615925 .. 1615959 +  -8.6  -2.56728   AACGGATATCGAATA     TGGTCAGGCACTGT ATGAATA ACAGTGTCTGTCCG     GTTAATATGCCTGAT  67 4
        lspA NONE
        ylyB 1617549 .. 1617573 +  -8.6  -5.62045   CACCTTGTCCTAAAA         CCCCTCTATGC TCTG GCA-GGAGGGG          TTTTTTCTTCTATAT 100 148
        pyrR 1618239 .. 1618264 + -10.5    -5.626   GCAGGTCTTTGTATG         CCTCTTTGCGT AAAA AAGCAAAGAGG          TTTTTTTATACAGTC 100 110
        pyrP 1619712 .. 1619735 + -11.8  -5.77853   CTCTATTTAACCATA          CCCCGAGTCTA TCT TAGAC-CGGGG          TTTTTTTTCAGCCTT 100 107
        pyrB NONE
        pyrC NONE
       pyrAA NONE
        carB NONE
        pyrK NONE
        pyrD NONE
        pyrF NONE
        pyrE 1629324 .. 1629339 +  -6.8  -5.84381   TGCTGTACTTGAAAA              CAGGCT GTGA GGCCTG               TTTTTTTATTAATCC 100 79
        cysH NONE
        cysP NONE
         sat NONE
        cysC NONE
        ylnD NONE
        ylnE NONE
        ylnF 1635392 .. 1635415 + -15.4  -4.99043   AGAAGAAAGAAATAA          GCCAGAGCAT ACAA ATGCTCTGGC           TTTTCTTTATGCGGC 100 26
        yloB 1639959 .. 1639981 +  -8.5  -4.77165   ATGATATAATCTTAG           GGGTAATAG CGTGT CTATTGCCC           TTTTATTATGAGAAC  87 47
        yloC 1640938 .. 1640949 +    -3  -4.07568   CTTACTAGGCTAAAC                TAGA GACG TCTA                 TTTTACAGGGGGAAC  55 68
        ylzA NONE
         gmk 1641856 .. 1641867 +    -3  -3.09878   AGAAAATGCTGGAGG                TTGA ATAA TCAA                 TGTTAGATCCGTCAA  44 18
        rpoZ 1642080 .. 1642106 +  -9.6  -5.47218   GAATAGTAGCACAAG         TAGCAACCTATA TCA TGTAGGTTGTTA         TTTTTTTCCGTGCGG 100 35
        yloI NONE
        priA NONE
         def NONE
         fmt NONE
        yloM NONE
        yloN NONE
        prpC NONE
        prkC 1652402 .. 1652417 +  -3.2  -2.77013   AACAAGGAGGGAAAA              TATGCC TGAG GGCAAA               ATTATTAAGGCGCTA  44 39
        yloQ NONE
         rpe 1653972 .. 1653998 +  -3.1  -4.84527   AGCAGCTTTAGAAAA        GAGC-TGGGCATA CAA TA-GCCTAAGCTC        TTTTTCCTGTATGCA  67 40
        yloS NONE
       spoVM 1654865 .. 1654889 + -12.8  -3.85542   TTCACCACATAAAAA          CGCCTGCCAC ATATC GGGGCAGGCG          TTCATTTTGTTATAC  95 64
        yloU NONE
        yloV 1657398 .. 1657426 + -19.1  -3.68394   TATATAGTTTCAGCA        GAATAGAAGGGCA ATT TGCCCTTCTATTC        TTATGTCTGCTTTTA 100 20
       sdaAB NONE
       sdaAA NONE
        recG NONE
        ylpC NONE
        plsX NONE
        fabD NONE
        fabG NONE
        acpP 1664900 .. 1664911 +  -7.2  -4.25458   TCCCGCCGAAACGCG                GGGC TTTA GCCC                 TTTATTCGTGCAGTT  76 55
         rnc 1665762 .. 1665783 +  -8.7  -3.75535   TACGAAACAATAAAA           TCCCCCTTA TGAC TCAGGGGGA            TTTCAGTATGTATGC  76 28
         smc NONE
        ftsY 1670421 .. 1670470 + -14.5  -3.83844   TTAGTGGAAAAAGCC GACGATTAAGAAAAAGGCCCCAA CATC TTGGGGCCTTTTTCTTTTTTATC TTCTTACTTGATAGG 100 17
        ylxM NONE
         ffh 1672816 .. 1672836 +    -4  -3.61398   TACCTTTTATGTAAT            CGGTTATA CATGA TAAAACCG            TTGTTAAGAAAAAAC  53 27
        rpsP NONE
        ylqC 1673441 .. 1673461 +  -3.9  -5.40072   ATATTTGACTAAAAG            GGAGAGG GCCGGCA CCTCCCC            TTTTTTTACACGCAA  79 29
        ylqD 1673933 .. 1673945 +  -5.5  -2.62184   AAAAGTAATTGAAAT                TCGCC AGA GGTGA                TCATATGACAAAGCG  51 13
        rimM NONE
        trmD 1675204 .. 1675225 +  -2.3   -3.4178   GGGAAAAAGAATAGA           TTTTATTGC ATAG GCTATGAAA            TTGTGATAAGATACT  46 27
        rplS 1675706 .. 1675729 + -12.6  -5.60993   GATAACGAACGAAAA          GAGCTTGTTA CCTG TAACAAGCTC           TTTTTTTATACAGAA 100 42
        ylqF 1676678 .. 1676705 +  -9.2   -5.4833   GAACAGCCGACGATG        TAAAGGCGCGCA GAAA TGCGGGTCTTTA         TTTTTTCTTGGCTGA 100 23
        rnhB NONE
        ylqG NONE
        ylqH NONE
        sucC NONE
        sucD 1681827 .. 1681849 + -11.3  -3.31915   CGCATTAATAAAAAA           GGGACAGCC GTCAA GGCTGTTCC           TGCTTTTTCTAACAA  82 33
         smf 1682776 .. 1682794 +  -6.8  -3.57908   GGAACCCTTTTGAAT             TATCGTTT GAC AAACGGTA             TTGTAATATTTAATA  65 28
        topA 1685038 .. 1685059 + -10.9  -4.21954   AACCACAGAAGTAGC           GGTGAGCAG GGTC TTGCTCACC            TTCTTTGTGTGTTAA  88 27
         gid 1686466 .. 1686478 +  -5.5  -3.04144   TACCATTTAAAAGCC                CTTCC TGG GGAGG                TATTAGGCATGGAGA  53 72
        codV 1687399 .. 1687414 +  -6.2  -3.02856   GCATTTAAGAAAAAT              TAAAGG AGGC CCTTTA               TGTCATCTTTTCATG  56 23
        clpQ NONE
        clpY NONE
        codY 1690208 .. 1690226 +  -9.6  -5.95539   CATTAATCACAAAAA             GAACCCTT TTT GAGGGTTC             TTTTTTTATTTCAAA 100 35
        flgB NONE
        flgC NONE
        fliE NONE
        fliF NONE
        fliG 1694425 .. 1694451 +  -2.4  -2.83519   GCGGAGGGGATGATA         TTATTGTCTAAT ATC ATTAAACAAGAA         TCATCTATTTCTCCA  41 15
        fliH NONE
        fliI NONE
        fliJ 1696929 .. 1696943 +  -2.8  -2.62184   TTTATGATTCAAGGC               CATTAG GAG CGAATG               TAATGTCCGGCAAAA  41 20
        ylxF 1697598 .. 1697621 +  -8.8  -3.31144   CTTGAATTAGCCGGA          CCTTTCGTCG AGAC CGACGACGGG           TTCTGCCGCTAAAAA  72 36
        fliK NONE
        ylxG NONE
        flgE 1700278 .. 1700305 +  -9.8   -3.8823   TAAACGTTAAGGAGG        GAGGGGAGGCGA GTAA TCGCTTCTCCGC         TGTTTTATGATTAAA  83 31
        fliL NONE
        fliM NONE
        fliY 1703128 .. 1703140 +  -2.7  -2.56864   AAGGAGAGAGATAGA                TTATG GCA CATAG                AATTTTAATTGTAGA  41 49
        cheY NONE
        fliZ NONE
        fliP 1704805 .. 1704817 +  -4.1  -3.08522   ATTTAATTGTGAAAT                CTTTG CTT CAGAG                CTTTTAGGGTAGGTG  48 6
        fliQ NONE
        fliR NONE
        flhB 1706974 .. 1706986 +  -2.7  -3.53012   AAAACAAAAAGTATA                TTGAA TTT TTCGA                TTTAAAAGGAGAGAA  47 22
        flhA NONE
        flhF NONE
        ylxH NONE
        cheB 1712103 .. 1712124 +  -4.5  -2.67058   AAAAAAGAGAGGGTG           TGATTCAAA TGGA TATGAATCA            GTATTTAGATGTCTT  47 23
        cheA NONE
        cheW NONE
        cheC 1715246 .. 1715279 +  -3.9  -3.48378   GAAAAGCTCTTTGTC     GCCTTAGGTGCA-TCA TTA TGAGTACAACTGAGGC     TGTTGTTATAAAGGT  51 5
        cheD NONE
        sigD NONE
        ylxL 1717155 .. 1717167 +  -4.8  -3.48593   TTTATGCAGAGGGTG                CTGC AGGCG GCAG                TTCTGTACAAAAATG  56 98
        rpsB 1717978 .. 1718006 + -12.6  -5.00616   GTAACCTATTCAAAA        GGTGATAAGAGG GACTG CCTTTTATCACC        TTTTTTCAAGAAAAA 100 37
         tsf 1718994 .. 1719018 + -13.7  -4.61633   TCTTTTCAGGCAGTA          TAGGGGACACA TTT TGTGTTCCCTA          TTTTTAAAACTATAT 100 70
        pyrH NONE
         frr 1720404 .. 1720440 +  -2.4  -3.29038   TACAATAGATAATAG    TGAAAAGACCCTCT CATGTTTAC AGGGGGTTTTTTTG    TTAATACTGTTGATT  45 53
        uppS NONE
        cdsA 1722091 .. 1722107 +  -6.7  -2.87026   TACTTTCTGCTTGCC              CTTTTTT CAT AAAAAAG              TCTAATATGAATATG  57 14
         dxr NONE
        yluC NONE
        proS 1726361 .. 1726391 + -12.7  -2.77414   TAAAATAGAAATAAT       AGAAGGTACCTCA TTGCC TGAGGTACCTTCA       CTTATGATGTTTTTA  90 70
        polC 1730747 .. 1730769 + -13.6    -3.524   GTTCTAATATGGAAA           GCAGAATTTC TCA GAAATTCTGC           TTCTATGCATACATA 100 34
        ylxS NONE
        nusA NONE
        ylxR NONE
        ylxQ NONE
        infB NONE
        ylxP NONE
        rbfA 1736104 .. 1736130 + -10.9  -4.42976   CTGAATAAAAAAAGA         GAGGATAGGCG TATAT CGTCTGTCCTC         TTTCTTCGTTTATAA  90 33
        truB NONE
        ribC 1738055 .. 1738073 +    -6  -2.52464   GGAAGCCATCCGTTA             TTTCAGCA ATT TGCGGAAA             TAACTTGCAACGCAC  53 4
        rpsO 1738512 .. 1738527 + -10.4  -5.36965   CGATAATCGTAAAAA              GCGGGA GGAT TCCCGC               TTTTTTATCGTATTA 100 35
        pnpA 1740807 .. 1740828 +  -8.7  -4.66535   AATGAAAACATAAAA           GGAGCCTGGG AGA CCC-GGCTTC           TTTATTTTGAAGCTT  86 40
        ylxY 1741878 .. 1741888 +  -3.2  -3.64703   GAAGTAACAGATGAA                 GGCA GCT TGTC                 TTTGAATAGGAGGAA  51 34
        mlpA 1743146 .. 1743170 +  -9.9  -5.19261   CGTCTTAAAAAGGAA          AGCCTGCCCCA TAA TGGAGCAGGCA          TTTTTTAATCCCTTT 100 33
        ymxH 1743520 .. 1743540 + -11.2  -5.71712   AGAAAACATCTGAAA            CATCGGCT GCCGG AGCCGATG            TTTTTTTATATGGAA 100 72
      spoVFA NONE
      spoVFB NONE
         asd 1746350 .. 1746383 +  -8.3  -3.08996   TTCTAAAGACGAATA     GAAGAGAGTAAGGC GCTATCA GCC-TGCTCTCTTC     TGTTACGTCCGAATA  68 52
        dapG NONE
        dapA 1748559 .. 1748590 +  -4.4  -4.71418   ACAGTGAAACAAACG      CGGTCATTCTCA CATTCAGC TGAGTTTGACCG       TTTCTTTTACATATT  71 52
        ymfA 1750386 .. 1750412 + -18.2  -5.37345   AGTATAATGACTGAC         TAAAGACCGGAG CTG CTCCGGTCTTTA         TTTTTTGTCCTTCAA 100 34
        tepA NONE
     spoIIIE 1753915 .. 1753947 +  -4.8  -4.15657   TCAAAAGAGAAATAT      GATGAGCTCTCTTC TTAAT GAAGGGAGTTCCGC      TTTCTATAGTTGTCA  63 8
        ymfC 1754804 .. 1754823 +  -3.5  -5.95539   AAACGATTCTAAAAA            CGGACGC CTGTAT GTGTCTG             TTTTTTTATTTGCAC  91 29
        ymfD 1755420 .. 1755431 +  -2.2  -4.67942   CTGGCTTCTTGGTAT                TGGT TTGT ACCG                 TTTTGGTTTATTCCG  61 132
        ymfE 1756140 .. 1756158 +  -5.3  -5.49809   AGAAAAAAACTTAGG            GACGGTCT AGCC AG-CCGTC             TTTTTTTGCGCTTTC  83 16
        ymfF NONE
        ymfG 1757604 .. 1757621 +  -5.5  -2.78384   CCAATCGAATATGAA             CAGCTTC AGGA GACGCTG              TATCATGAAAAAAAG  52 86
        ymfH 1758880 .. 1758901 +    -8  -4.82901   AAATCATAAACAAAA           CATCCCTC CAGTGT GAGGGGTG            TTTTTCTGCGGAAAG  84 32
        fabG 1759658 .. 1759671 +  -6.7  -3.10141   GCTGGCACTGCTGAT               CCGAA AATA TTCGG                TGTATAGTTTCTCTT  60 27
        ymfJ 1760000 .. 1760017 +  -7.7  -5.63645   CACTCACTAGGAAGA             GAGGGGA TTTT TCCTCTC              TTTTTTATGTTTTCC 100 31
        ymfK NONE
        ymfL 1760895 .. 1760905 +    -4  -4.66833   GATCAATCCGGGTTT                 TCAA GCT TTGA                 TTTTTAAAATTGGAA  66 8
        ymfM 1761836 .. 1761857 +  -4.5  -4.65916   TAAAAAGGAAGAAAA           GTCATCT TAATTACC AGATGAC            TTTTCTTCACGTCCG  68 241
        pgsA NONE
        cinA 1763831 .. 1763844 +  -3.1  -3.86307   CGCCAAGAAAAAATC               CGAAT ATGC GTTCG                CTTTTTTCTTGGCAA  53 112
        recA 1764991 .. 1765009 +  -8.9  -5.63645   CAAATGATACAAAAG             GCTGAGT GAAAA ACTCAGC             TTTTTTGTATTTTGC 100 56
        pbpX 1766402 .. 1766418 +  -4.5  -2.80715   GTATTTCCGACACAT              TTACAAT GAA GTTGTAA              CATTTGTTTTTTTAA  48 124
        ymdA 1768140 .. 1768166 + -12.5  -5.40072   GTAGAGTATGCAAAA         TAAAGTGATGC GCTAA GCATCACTTTA         TTTTTTTGACGGCAA 100 23
        ymdB 1769151 .. 1769172 +  -5.9  -2.66711   AGCAACATCTAATAA           TGATTGTTC TAAT GAACACTCA            CTTATCCATTGTAAA  54 171
       spoVS 1769484 .. 1769512 + -16.9  -5.10877   CAAATAAAGCATTCT        CAACCTGTTTGCG TAA TGCAAACAGGTTG        TTTTTCATTTATTGT 100 44
         tdh NONE
         kbl 1771969 .. 1771990 + -13.1  -4.52101   CAGCTATTGTAACAA           GAGGAAGAG TTTA CTCTTCCTC            TTTTGATTCCTTATT 100 29
        ymcB NONE
        ymcA 1774077 .. 1774099 +  -9.9  -5.75599   GCTGTTCTCTCTAAA          CACGGTGCCT TTAC AGGC-CCGTG           TTTTTTTATCATTTG 100 27
        cotE 1774887 .. 1774917 +  -6.1  -5.49569   CTGAAGAATAAAAAA       GGGACTAGGGG AGACAGTAC CCCCAAGTCTC       TTTTTTATATTGATA  85 30
        mutS NONE
        mutL 1779503 .. 1779533 +   -20  -5.67967   TAGCGGGGGTGGTAG       GCATTGATCCATTC TCT GAATGGATCAATGC       TTTTTTTGTACTCCT 100 38
        pksA 1781810 .. 1781844 + -10.9  -5.79595   GCACTAGTGTGAAAA    GCGATTCTTGTTGGGC ATGC GTCCAA-AAGAGTCGC     TTTTTTATTTTCAAA 100 42
        pksB NONE
        pksC 1783906 .. 1783919 +  -2.3  -3.02947   CCCCGCTAAAGCATT               TGCCC CTAT GGCCA                TGTATCTCATCAATC  42 32
        pksD NONE
        pksE NONE
        acpK NONE
        pksF NONE
        pksG NONE
        pksH NONE
        pksI NONE
        pksJ NONE
        pksL 1820710 .. 1820721 +    -3  -3.59979   GGCTTCTAAAGATAT                GTTT TGGA AAAC                 TTTCAAATAAGAGAG  49 4
        pksM NONE
        pksN NONE
        pksR 1857727 .. 1857750 + -12.4  -4.32951   CTGAGAAAACACAAA          CGCCCCCTCT TTTA AAAGGGGGCG           TTTTGAATGTTATTT  95 37
        ymaC NONE
        ymaD 1863880 .. 1863904 +  -9.3  -5.47159   GGAGAATAAAGAAAA          CAGACGGTC ACTCACA GGCCGTCTG          TTTTTTATCTTCAGC 100 32
        ymaF 1865519 .. 1865536 +  -2.7  -3.11768   AAAAAAAGGGCAAAA             TGGATAG GTGG TTGTCCA              TGTTGAATGCTATAA  44 59
        miaA NONE
        ymaH 1866822 .. 1866845 + -13.8  -3.37188   CAAGACATGAGGAAA          GGCTGTCGGG GGTT CCCGGCGGCC           ATTTTTAACATGAAT 100 58
        ymzC NONE
        ymzA 1867618 .. 1867649 + -12.4  -4.13963   TAAAAACGACACCCC      GAGTAGGACGAGAG ATGA TTCTCGTTCTGCTC       TCTTTTTTGGGCCCT  95 74
        ymaA NONE
        nrdE NONE
        nrdF 1871262 .. 1871282 + -12.7  -4.19238   TTTGAAGATGAAAAA            GAGCAGATA TAA TATCTGCTC            TTTTCGGCTTGAAGG 100 14
        ymaB 1871949 .. 1871975 +   -13  -5.60993   TCTTGAATAAAAAAA         CCCGGTTTCTCG CGA TGAGGAGCCGGG         TTTTTTTATGAGACG 100 31
       spoVK 1874364 .. 1874390 + -12.4   -5.2112   GCATCTGGATCTGCA         TAGACCTCTCAG TTT TTGAGAGGTCTG         TTTTTTGCTCGTATT 100 23
        ynbA 1875661 .. 1875673 +    -2  -4.25104   AATCGGAAACGATGG                TAGA CCGCT TCTA                TTTTAATGAAGAAAA  57 95
        ynbB 1877046 .. 1877056 +  -2.6  -4.00476   AGCAATTAATTTAAA                 TTTT TTA AAAA                 TTTCTCCTGGATTTG  53 27
        glnR 1877570 .. 1877582 +  -3.4  -3.02973   TTCATTAATCCGTTA                GCAA CTGTT TTGC                TATATACATTTTTAC  45 33
        glnA 1878966 .. 1878992 + -13.8  -5.49569   GTATTAATATCTCAA         TCCCTTGGCACT AAA AGTGTCAGGGGA         TTTTTTATGTTAATA 100 34
        ynxB 1879742 .. 1879772 +  -3.4  -2.78679   TGAAACATTTGCTGA      GG-CATTTCGTGA AGCTGA TCACCAAATGACC       ATTTCCATAGAGGCA  44 192
        ynzF 1880216 .. 1880226 +    -4  -4.82855   ATAGTCATATTTCCC                 GTAA GTA TTAC                 TTTTTGGATTTAATA  68 76
        ynzG 1880675 .. 1880694 +  -2.2  -2.83112   TGACACTAGATGGTA            TTAAGAAA GCAG TTTCTAAA             TATGGTACATTCCCT  41 153
        ynaB NONE
        ynaC 1882056 .. 1882090 + -18.9  -4.08689   CAATCTTGTTGGTAA     CAAACATCCTCTTAC TTATT GTAAGAGGATGTTTG     TTTAATTCTTACATA 100 42
        ynaD NONE
        ynaE NONE
        ynaF 1884567 .. 1884577 +    -4  -3.02144   GAACGGAGACTTGCT                 TTCA ATA TGAA                 TGTTAAAAAAGCTGC  47 63
        ynaG 1885080 .. 1885092 +  -2.7  -5.38326   TGTTGTGCTAGCCAT                TATCA TTT TGATG                TTTTTCTTTAATTCA  76 257
        ynaI 1885725 .. 1885743 +  -3.9  -3.48914   TATTGAATAAATTAA             TACGGAA TTAAT TTCTGTA             TTCCCTTTTGTTTCC  51 15
        xynP 1887927 .. 1887938 +    -3  -3.57561   CAAAGTTTATTTGGA                TCAT ATTG ATGA                 TTTCAAGGCTTAAAA  49 1
        xynB 1890049 .. 1890067 +  -4.6  -4.25848   GATAGGACAGTTTTT             TCTCTTTG GTC TGAAGAGA             TTTTAATAAAGCCTT  64 491
        xylA NONE
        xylB 1894403 .. 1894429 +    -3  -5.66229   TGTTAACACACAAAT        AACCCCT-CAC ATTGAC GTGAAGGGGTG         TTTTTTATTGTTACT  80 325
        yncC 1897062 .. 1897080 +    -6  -5.72207   AATATGTTGAAAATC             TCTCTTCT TAT AGGAGGGA             TTTTTTTAGTTTCAG 100 196
        yncE NONE
        yncF 1900190 .. 1900205 +    -4  -3.28145   CCACTAATAATAAGC              CAAGTT AAAT GACTTG               TGTTCATTAATAATT  49 493
        thyA 1902376 .. 1902395 +    -8   -5.4505   ATAATACATAAAAAA            GATTAACT CTAC AGTTAATC             TTTTTTATTCAGAAG 100 134
        yndA 1905461 .. 1905476 +  -7.6  -5.64873   GAAAAAAACAAAAAA              GAGAGA TACC TCTCTC               TTTTTTATTCTTCGA 100 70
        ynzB 1906480 .. 1906502 + -13.6   -5.4505   TTGATTTCTTTAAAA           GCATGATGAA ATG TTCATCATGC           TTTTTTATTGAGAAA 100 95
        yndD NONE
        yndE NONE
        yndF 1910602 .. 1910623 +  -8.1  -4.28383   GTAATGAATCCCAAG           GAAGAGAAGG AAA CCT-CTCTTC           TCTTTTTTATGCATT  82 37
        yndG NONE
        yndH NONE
        yndJ NONE
        yndK 1914209 .. 1914232 +  -6.6  -5.58522   AGAGAAAATAAAAAG          TGCACAGGCC AAAG GGCAGGTGCA           TTTTTGTTTTGTATG  90 30
        yndL 1915193 .. 1915217 +  -7.2  -3.51091   ATAGCTACTGAAAAA          TAGGAGGC GATAAGACA GCCTCCTA          TTCCTTATGCTTCTC  66 30
        yndN 1916793 .. 1916818 + -11.2  -4.33785   TTTTTGAACAACAAA         CCCCCTC-TCC GTAAA GGAAGAGGGGG         TTATTTTATGCATCT  88 512
        yneA NONE
        yneB NONE
        ynzC 1918907 .. 1918933 + -11.7   -4.2535   ACTTCACTAATATAA         GAGGAATACGG CAATA TCGTATTCCTC         TTTTGCATATACTAT  93 31
         tkt 1921084 .. 1921105 +  -8.8  -5.42164   AGTAAGCTTTTGAAA           GAGGATGA GTCAAA TCATCCTC            TTTTTCTTGTTTATC 100 36
        yneE NONE
        yneF 1922005 .. 1922052 + -11.7  -3.14564   TGATATAGAGAAACA TGGTTATAAAATAAAAAACCC TTATAC GGGTTTTTTATTTTGCAATCA TTCATCACCCGCTAC  83 54
        ccdA NONE
        yneI NONE
        yneJ 1924176 .. 1924197 +  -8.8  -5.63517   AAATGAATTAAAAAA           CCTTTCCT CTTGTC AGGAAAGG            TTTTTTATTTGAGAA 100 30
        citB 1928630 .. 1928656 + -11.7  -4.83169   CTGATGAATCAATAG         GAAGAGAAGGC ATTTC GCTTTCTCTTC         TTTTTATGACACAAT 100 37
        yneN 1929188 .. 1929208 +  -6.2   -5.9873   GAAATGGAACAAAAA            CTGGATCT TGATT AGATTCAG            TTTTTTTTATACTCA 100 11
        sspN NONE
         tlp 1929912 .. 1929925 +  -8.1  -6.02919   ACCGTTCTTAAAAAA               CCAGG GAAA CCTGG                TTTTTTTCTTTCTGA 100 30
        yneP NONE
        yneQ 1930729 .. 1930749 + -11.2  -5.54885   TCATTTGTAAAAAAA            GAACGCAC ATGAA GTGCGTTC            TTTTTTATTGGTATT 100 31
        yneT 1932298 .. 1932329 + -14.7   -5.0925   AATAGGTGCAGAACT      GCAAAAATCCTTG TAAATT CAAGGATTTTTGC       TTTTTAATTTTAAGA 100 36
        parE NONE
        parC 1937078 .. 1937116 +  -8.5  -5.28826   CATACAGAACAATAA  TAAA--AAACCCGCTCATA CTA TATGAGCGGGTTTCGTTTG  TTTTTTATCAGCTTT 100 26
        alsT 1939549 .. 1939573 + -15.9  -4.99435   TAAATATAAAACAAA          GCTGCATTCAA TAG TTGAATGCAGC          TTTTTCATTATTGGA 100 43
        bglC 1941350 .. 1941371 + -10.2  -4.95758   TAAGCTTTTTTTTGG           CGGACATC AGTAAC GATGTCCG            TTTTTATCATCTAAT  93 42
        ynfE 1941691 .. 1941735 +  -5.2  -4.93079   GCAGTAAAATTTCAA TTTCTGTCTCACTAACTTAAG TATA CTTT-GATATTGAGACAGAAA TTTATTTATTTTGTT  74 52
        yngA NONE
        yngB NONE
        yngC 1947482 .. 1947516 +   -13  -5.63103   ACGATAGCTAGCGGA     TATGCATAGGGGTG ACTGACG CTCCCCTATGCATA     TTTTTTTACTTGCGA 100 34
        yoeB 2002398 .. 2002416 + -10.2  -5.74086   GTTATATAAGAAAAA             CGCCCGGT ATA AGCGGGCG             TTTTTTATTTGGTTT 100 32
         ggt 2005659 .. 2005683 +  -7.9  -5.14965   TAAATAAATAAAAAA          CTGTACTCGCT TCA AATGAGTACAG          TTTTTTCATGCAGAT  89 34
        yogA 2007731 .. 2007758 +   -15  -3.35616   AATGGAATAAAAAAA        GAAACCGG-CTGG CAG CCAGACCGGTTTC        TCTTATATGATAATC 100 31
        gltC 2014902 .. 2014928 + -11.7  -5.61596   AATAAAAAAAATGAA        CCCGA-GCTTCT ATAT AGAAGCTTCGGG         TTTTTTTCTGCAAAT 100 36
        yoxC 2018943 .. 2018985 +  -3.4  -4.56775   GCAGATAAGGATGAA TGAGATCCCGTTGTTACGAT CAG AATGGACAAATGGGATCTCA TTTTTCGAGGAGGCT  64 33
        yoxB NONE
        yoaA 2020343 .. 2020368 + -11.3  -2.87931   TACTTTATTGTGAAA         CCAAGAGAATG ACGG TATTCTCTTGG          TCTGTGCCACATCCC  78 51
        yoaE NONE
        yoaF 2027023 .. 2027055 + -14.2  -3.45231   GAATAAAACAAATCT      GAGGAGAGCGAGAT TCATT GTCACGCTCTCCTC      TGTTTAGCTGTATGG 100 35
        yozQ 2028848 .. 2028861 +  -6.7  -4.03586   GAAGTAAGCTGTTGA               GTTGC TGCT GCAAC                TTCTTGTATTTGAGA  70 349
        yoaI 2032105 .. 2032124 +  -7.1  -4.20024   AGAACATTGAAAAAA            CAGCGGG AAAAGA TCCGCTG             TTTCGTATTTTTTAT  76 31
        pelB 2034999 .. 2035027 + -13.1  -4.95155   GCTACTGATATAAAA        GAGGCCCTGCGTT AAA AACGCTGTGCCTC        TTTTTATACTATAGG 100 33
        yoaM 2036283 .. 2036296 +  -3.1  -4.99645   TCTTTCATCTTACAT               GAAGG TCTT CTTTC                TTTTGTTTATCCAGT  69 377
        yoaQ 2040247 .. 2040259 +  -4.1  -3.86311   TTTTTAATGATGAAA                CAGGT TGC ACTTG                TTTAGGTTTCACTGT  55 34
        yoaS NONE
        yozG NONE
        yoaT 2044205 .. 2044215 +  -8.2  -3.68738   TTTGACAAACTCATG                 CGCC GCC GGCG                 TTATCTCTTCAAATG  69 188
        yoaV 2046122 .. 2046147 + -11.3  -3.08966   TAAACAATGAAAAAA         GCTAATGTCTG CATG TAGACATTAGC          TTGGCTGGCGTTTAG  80 130
        penP 2048715 .. 2048736 +  -9.5  -4.00042   CTTTTTTAACTTCTA           CCGTTCATT TTTT GATGAACGG            TTCTTTCATAAGACC  81 77
        yobB 2050172 .. 2050187 +    -9  -5.25799   GTTTAAACTTATAAA              GGAGCT TTTT AGCTCC               TTTTTCTCTTGTTTT 100 35
        yobD 2055831 .. 2055844 +  -8.1  -4.18018   ACAACAATTAAAAAA               GCCCT CATA AGGGC                TTTTGCATAAAACAA  79 30
        yozI 2056801 .. 2056816 + -11.8  -3.06862   ATTAAGCAGATCCAA              GCCCCC ATAT GGGGGC               GTTCTTATTATTGTA  83 36
        yobE 2057696 .. 2057738 + -11.6  -5.07523   CCATATCGCTTTATA TACCACCTCCT-CTTAG CTAATATGTT CTAAGTAGGAGGTGGTA TTTTGTTTGTATCTC 100 50
        rapK NONE
        phrK 2062618 .. 2062642 +  -9.4  -5.22137   TGATTAATTAATTTA         GCCCTACTCAA ACAT TTGAGT-GGGC          TTTTATTTTATGATT 100 48
        yozM 2064665 .. 2064695 +  -2.6  -4.65168   ATTCACACGTAATCT       CTCTCTATCTTCTT TAA AAGAGGATATGTAG       TTTTTAGACTCTAAT  65 102
        yobN NONE
        yobO 2078255 .. 2078267 +  -4.9  -2.80398   AAATTCATTTCACCG                TTACT AAA AGTAA                TCCTTGCATTCCTTC  50 443
        yobW 2083953 .. 2083992 +  -2.2  -4.68994   TACAATAAAGAAAAA  GACATCCTTGC-CCGCT AACAGCG AGTTAAGCAAGGATGTC  TTTTTCAATCATGCT  61 8
        yocA 2085208 .. 2085243 + -13.5  -3.36515   AGTTTATCAATTTAC    TGACAAAAGCCCAAA AATGAA TTTGGGCTTTTGCCA     TGTTTACACGTAAAA 100 42
        yocC 2087440 .. 2087452 +  -3.4  -3.15758   CAAGATATGCTGTAA                TGGT ATAAA ACCA                TTGATGGAGGGTTCT  46 61
        yocD 2088449 .. 2088470 + -10.3   -5.0133   GATAAACATTAATCA           GCTTGTAAA TTTT TTTACAAGC            TTTTTTAGCGCAATC  93 29
         des 2089673 .. 2089702 +  -9.4  -5.29445   ATGCCTGATGATAAA       GGAGGTCTTCTA ATATAC TAGAAGGCTTCC        TTTTTATTGTTGGAG 100 33
        yocF NONE
        yocG 2091520 .. 2091543 + -13.2  -5.08601   GGTTTAAATAAAAAA          GGATCTTGGC ATCT GCCAGGATCC           TTTTTGTTAACCTGA 100 30
        yozN NONE
        yocN 2098573 .. 2098602 + -13.7  -5.03994   AACAGTGTGGTGTAA       TAAGAACAGGGCG CACA TGCCCTGTTCTTG        TTTTTATATATAAAA 100 26
        dhaS 2101297 .. 2101313 +    -8  -6.04953   TGTATGTTTAAAAAA              CTGCTG CCTGC CAGCAG              TTTTTTTCTTTCTGT 100 43
        sqhC NONE
        sodF 2104119 .. 2104137 +  -8.8  -3.37493   GCTCTATTAAAAAAA             GCCCCC TTTCCTC GGGGGC             TTCGTGTGTTAAAAA  72 31
        yocS 2106682 .. 2106709 + -14.3  -5.59534   AATATGCATCAAAAA        GGGTACATCAC TTTATC GTGATGTACCC         TTTTTTATTATCCTT 100 40
        yojI NONE
        yojH 2120810 .. 2120834 + -13.7  -4.90869   CTTAAAATTAAAAAA          GGTATAAGGCT TAA GGCCTTATACC          TTTTTGATTAATCAT 100 19
        yozR 2123698 .. 2123720 + -14.9   -5.5112   TCATCCGATAAAAAA           CGGCCTGCA ATCGA TGCAGGCCG           TTTTTTATTAATAGA 100 30
        yodA 2126165 .. 2126189 + -12.9   -5.1675   CCACAAAAAAAAGAA          GAGAGAGCTCC AAA GAAGCTCTCTC          TTTTTTCATAAATGC 100 53
        yodC 2127633 .. 2127657 + -14.4    -5.626   TAAGGATATGAAAAA          CCTTAGTCCG AAATC CGGACTAAGG          TTTTTTTATACAATC 100 38
        yodF 2131072 .. 2131094 + -17.8  -5.89947   GGGCGCATAAAAAAA           CCATACGCGG CAG CCGCGTATGG           TTTTTTTTACATTTC 100 31
        yodH NONE
        yodI 2133732 .. 2133756 + -12.2  -4.69549   ACCAGACACAATGAA          GCCCGCTTAT CTAGT GTAAGCGGGC          TTTTCATTTTAAATT 100 63
        cgeA NONE
        cgeB 2149240 .. 2149259 +  -9.4  -5.84381   CGCTTTCTTGAAAAA            TCGTTCAT TGCT ATGAACGA             TTTTTTTATTCATAG 100 30
        yodU 2151228 .. 2151243 +  -3.3  -3.08015   TGTCATTAATATCAG              TACAG ATAAAG CTGTA               TATTAAGATACTTAC  46 4
        yotL 2152449 .. 2152467 +  -3.1  -5.10461   AGTTAATTAAGTTAC             GATGTGC TCTTT GCAAATC             TTTTTCTTCAATGGC  74 107
        sspC 2155661 .. 2155681 +  -7.6  -5.17054   ATTTCATTAATTTAT           GAG-GGGGA TAAT TCCCCTCTC            TTTTTTAAGTCTTCT  89 31
        yosU 2158005 .. 2158015 +    -4  -5.88197   TTGGTTCTCCTCTCA                 TAGT TAG ACTA                 TTTTTTTCTATTTCA 100 148
        yosA 2169172 .. 2169193 +  -8.8  -5.93252   TCCCTGTTCGATAGA           CGCCATAA AACTTC TTATGGCG            TTTTTTATTTTTACA 100 73
        yoqW 2191521 .. 2191563 +  -4.4  -5.05113   CCATATCGCTTTATA TATCACCTTC-GCTTAG CTAATATGTT CTAAGTAGGAGGTGATA TTTTGTTTGTATCGC  75 50
        ligB 2192877 .. 2192892 +  -3.4  -4.24326   GTTACCTCCTTCCAT              TAAAAT AAAT ATTTTA               TTTTAAATGCTATTT  60 524
        yoqT 2193274 .. 2193284 +  -5.4  -4.08887   TCTATATTCAACCCA                 GTTG ATC CAAC                 TTTGATTTCCCTCAT  65 127
        yoqO 2194729 .. 2194755 +  -4.5  -5.31877   AAAAAGAAACCTAAC         GGTAAAGAG TGTTAATTC CTCTTTGCC         TTTTTTATGCTAAAT  79 11
        yoqM 2195467 .. 2195485 + -11.7  -4.32046   AATTATTGATTTATC             GAGGGGG TGTTC CCCCCTC             TTTCATTTTTAGGAG  93 32
        yopS 2203353 .. 2203379 +  -5.2  -4.01603   GAGATAAAAGAAAAA         TCCATTTAACCA AAA TAGTCAAATGGA         TTTCATATTTAAATG  61 179
        yonP NONE
        yonO 2224494 .. 2224504 +  -2.6  -3.82031   AATCTTTATTGTTCA                 TTTA GAA TAAA                 TTTAATAATACTTAG  51 230
        yonN 2224998 .. 2225038 +  -8.5  -3.37915   GGGTGCCGTCAATAA  TTAGTTGATTACTGATATT TGG GATATCAGTTCTCGACTAA  TGTTCATTTATGAAG  70 212
        yonK NONE
        yonJ 2227915 .. 2227945 +  -9.2  -3.38484   CGATTACATATTAAA       TTAAAGAAGGCT CCTATTA GGCCTTCTTTAA       TTAGGTTTATCTTGT  77 22
        yonH 2229096 .. 2229142 +  -5.8  -3.75933   AGCACCTTTTTAGAA CGCCCAGCGAAGATTGCGGTA CTCCCC TTCCGCTCTATT-GCTGGGCG TTTCGTAAAATGTGT  64 40
        yonG NONE
        yonF NONE
        yonE 2233402 .. 2233423 +  -2.3  -2.94232   AATCCTATTTAAAAC           TTCACTTTT GAAG GGAGGTGAA            ATTATTTGACAAAGA  42 29
        yonD NONE
        yonC NONE
        yonB NONE
        yonA 2236970 .. 2236996 + -11.7  -4.87273   GGAGTCGCTGATCCT         TCCCTTCTCTT TGACT AAGAGGAGGGA         TTTTTATGACATCTT 100 8
        yomZ NONE
        yomY NONE
        yomX NONE
        yomW NONE
        yomV 2239485 .. 2239506 +  -5.2  -5.77734   TCGAGCAATTATTTG           GAGGCTAA TTAACT TTAGTCTC            TTTTTATTTTTATTT  93 18
        yomU 2240455 .. 2240482 +  -9.2  -3.40907   TCCACTGTCCCCTTG        GAGGTTGGTC TCAATAAT GACCAGCCTC         TTAATGTTAATGTGG  77 148
        yomT 2241165 .. 2241202 +  -2.7  -4.87665   ATATGGAATAAGCTA   CAAGAG-GATGGGCTTTT TGA ATAAGTCCTCCCCTCTTG   TTTTTCTAGATAAAA  67 2
        yomS NONE
        yomR NONE
        yomQ NONE
        yomP 2243393 .. 2243407 +  -2.8  -3.02263   CACGTTATCATTGTT               TGCTCA AAA TGAGGA               TATTAAGGAGGATAT  43 42
        yomO NONE
        yomN NONE
        yomM 2245773 .. 2245788 +  -5.4   -4.5464   TATTCAGAATCAAGA              TTCCTC GTTT GAGGGA               TTTTGCTTATGTATA  72 454
        yomK NONE
        yomJ 2248285 .. 2248305 +  -5.4  -5.73978   AAGAAAGCAAACAAA            GTCGCTCA ATAAC TGAGTGGC            TTTTTTCTTTGTCCT  95 14
        yomI 2255208 .. 2255227 + -12.2  -4.50159   AATGGTAGCATGTAA            GAGTCTGC AAAA GCAGACTC             TTTATTTAACTTAAC 100 26
        yomH NONE
        yomG NONE
        yomF 2259493 .. 2259508 +    -9   -5.4505   TACAAAACTGACTAA              GATCCC CTCC GGGATC               TTTTTTATTGGAGGA 100 26
        yomE 2261570 .. 2261597 +  -5.5  -5.31275   CATACGTGAGATAAA        GAGAGATTGGG TTTAGT CCCCTTCTCTC         TTTTTTGTGCTCAAA  81 132
        yomD 2262615 .. 2262654 +  -9.4  -4.86621   GAGATTCAATTCAAC  GAGTTTCGAAATCGCTAT GAAA ATGGTGAATTCGAGGCTC   TTTTTAATTAGAAAT  91 183
        blyA 2263809 .. 2263844 +  -4.2  -4.58424   TTCAATTTTCTCGGA    GGATGTTTATTG-ATCA ATA TGTTTCAGTAAATATCC    TTTTCTATGGTACTA  68 46
        bhlA NONE
        bhlB 2264385 .. 2264413 +  -7.4  -4.00097   TTTCGGATTACCTGT        GTAACCCTCCCT CTTAC AAGGCGGGTTAC        TTCTTATTCAATTAT  72 45
        yolC 2271690 .. 2271716 +  -9.5  -4.39448   CCCCAATAAGTAAAA         TGCCCAGCT CTTTATTTA AGCTGGGCA         TTGTTTTCATTATTT  86 28
        yokF NONE
        yokE 2280558 .. 2280581 +    -6  -5.72616   GAGAGCAAACAAAAT          AAAAAGCCCG TTTT TGGGCTTTTC           TTTTTTTATATGGCT 100 24
        yokD 2281760 .. 2281788 +  -6.1   -4.8048   TGACAGTTAAATCAT        TGAGCTTGGAAGG AAA TTTTTCAAGCTTA        TTTTTAGTGTCCACC  77 104
        yokA 2285716 .. 2285738 +  -7.8  -3.08966   GCAAACCGCCACGTC           CAAAACAAAG GAA CCTTGTTTTG           TTCGGTCCGCTTTGG  65 137
        ypoP 2287822 .. 2287847 + -10.5  -4.12902   AAACGGTGAAAAAAA         GCACATACCGA TATA TAGGTATGTGC          TTTTCGCAGTGCTTC  85 32
        yplP NONE
        yplQ 2295153 .. 2295173 + -12.6    -5.252   AACAGTAACAGAAAA            GCGCAGTC TTCAC GACTGCGC            TTTTTTATGCACGTA 100 39
        metA 2305668 .. 2305680 +  -3.3   -4.0342   ATAACTCCTTACGAT                GCATG AAG CTTGC                TTGTTGTTGATTACA  55 445
        ugtP 2306872 .. 2306894 + -12.8   -5.4659   TAATGGCGTACTTGA           GAGCATACGA AAA TCGTGTGCTC           TTTTTATTTATATTC 100 38
        cspD 2307335 .. 2307354 + -13.6  -3.71107   GAGATGACAAATAGA            GGAGAGGC ATTC GCCTCTCC             TATTTGATTTTCATC 100 58
        ypzA 2307952 .. 2307992 + -17.9  -2.84098   TCAGCTGGATGAATT  CAAAGAATAAAAACCGCAG CTT CTGCGGTTTTTATTTTTAG  TGATTGGTTAAGACA 100 16
        ypdP NONE
        ypdQ NONE
        sspL 2310174 .. 2310215 +  -9.6  -3.05597   CAAAAAAAAGCAATA CAAAACGCTAGAGAGGATC TAAAC GATC-TCTCTAGCGTTCAG CTTTTCAAGCATACG  74 15
        kduI NONE
        kduD 2326656 .. 2326675 + -12.2  -5.16572   CTGACAAATAAAAAA            GCTGACGA ACGA TCGTCAGC             TTTTTTCCATTACAT 100 37
        ypqA 2337184 .. 2337208 + -14.5   -3.6471   CTTTCCAAAAAATAA          GCATGAATGAA CGA TTCATTCATGC          TTCTATCATTTAAAA 100 16
        yppF 2337994 .. 2338020 + -12.4  -3.13382   CTATAAAAACGAAAA         GAAGACAGCC TTTTACC GGCTGTCTTC         TCTTGCAATTTCATC  87 52
        sspM 2338972 .. 2338994 +   -15  -5.04249   CGCCCTTCTACGTAA           GAAGCAAGGA ATT TCCTTGCTTC           TTTATTTTTTCAGCC 100 26
        recU NONE
        ponA 2343394 .. 2343416 +   -12  -5.14563   AAATTAAACAAAAAA           GCCGTCACCT TTG GGGTGATGGC           TTTTTTGGTACACAA 100 34
        ypjC 2361083 .. 2361100 +  -4.1  -4.18908   TCATTCCATTTTTCA             TGAAAGC TTGT GCTTCCA              TTCTTTTGGACATCT  62 410
         fer 2409187 .. 2409202 + -10.4  -5.68438   AAGTAACTAAAAAAA              GCTCCC GAAC GGGAGC               TTTTTTATTTAATGG 100 41
        serA 2411867 .. 2411886 + -10.8  -5.97979   CCATAATTAAAAAAA            CTCAAGCT ATAT AGCTTGAG             TTTTTTTATTGTTCT 100 35
        ypuF 2426575 .. 2426598 +   -11  -3.60395   AACGCAGAAAAAAAA          GCAGAGACTG ATCA CAGCCTCTGC           TTAATTATTGTATGA  83 15
        ypzC 2432548 .. 2432560 +  -2.7  -3.32343   TATATTCCCGGCAGT                TGAAG ACT CTTTA                TTATAAAACTCTGAA  46 7
        ypzD 2434518 .. 2434538 + -14.1  -3.10775   TGGCCAATAAAAAAA            GCTTCCTCT CTA AGAGGAAGC            CTTTTGCCTGCCGAT  95 126
        ypuA 2436117 .. 2436132 + -10.4  -4.91657   TTCAAATAAGAAAAG              CGCCGA AAAA TCGGCG               TTTCTTTTATTGCTT  93 32
        ansR 2457018 .. 2457031 +  -2.5  -3.51563   TCAGCTGACTGCACA               TATAA TTCA TTATA                TTCTCTGCCGATTTT  48 515
        yqkF 2459444 .. 2459465 + -12.3  -4.69415   CTCATAGCAGAAAAA           CCAGCACCT GTAC GGGTGCTGG            TTTATTTATATTGAT 100 34
        yqkD 2460775 .. 2460800 +  -9.8  -5.47159   CAACAGAATAAAAAA         GCGAAAG-GCC TCTTC GGCTCTTTCGC         TTTTTTATGTTACAG 100 30
        yqzH 2465385 .. 2465398 +  -9.5  -3.27525   CTGTCAGTTCTTTCA               GCCGC TGAT GCGGC                TTCCCTTTGAAAACA  75 49
        yqjV NONE
        yqjU 2467425 .. 2467472 +  -5.6  -2.85361   AATGCCCGTCTCCTC CGGCAAAAGGATGCC-TGTCTCG GTA CAACACACGATAGCCTTTTGCCG TCAATTTTTCAGTCA  51 99
        proI 2473192 .. 2473212 + -14.1  -5.93252   ATGTAAGGACAAAAA            CAGAAGGCA CAG TGCCTTCTG            TTTTTTATTTTTCCC 100 41
        yqjM 2476058 .. 2476081 + -12.6  -6.20267   TGGTAATGCCCATAA          GAGATATCCT GTAG AGGATATCTC           TTTTTTTATTTTTAG 100 35
        yqjL 2477130 .. 2477152 + -10.8  -3.30441   ATTAACATCTCCTTA           TAAAACGTAA TGA TTACGTTTTA           TTATACAACGTCATC  82 236
         zwf 2479828 .. 2479855 + -13.6   -5.0538   AATAAGAAGAAAAAA        GCCGAAAATGTT TACA AGCATTTTCGGC         TTTTTTACGCTGAAC 100 39
        yqzJ NONE
        yqjG 2483924 .. 2483949 + -11.2   -5.5604   GGTGAAATAAAAAAG         CAACCCCGTGC AAAAA GC-CGGGGTTG         TTTTTTGTTACTTGC 100 31
        yqjF 2484827 .. 2484861 +  -8.7  -6.09196   AGGAAATGGAGCTAA    AAAAACCCGA-TGCGG GAAA TCGCACTCGGGTTTTC     TTTTTTTATTTTGCC 100 26
        bmrU 2493787 .. 2493803 +  -4.3  -3.07962   TGCAAATCCGTTGAC              TCTCCCC TAG GAGGAGG              TCTTACAGTATAAGG  50 66
         bmr 2495020 .. 2495056 + -19.7  -4.12254   GCCAGCACGTGATAA    GAAGCGCATTCTTTGTG TAC TGCAAAGAATGCGCTTC    TTCTTTATACTGATG 100 29
        bmrR 2495941 .. 2495975 + -13.2  -5.04356   TAAAGCATAGAAAAA     GAGCATTTTTTGAA ACAAAAC TTCAAAAAATGCTC     TTTTTGCTTATTTAG 100 41
        yqzF 2506459 .. 2506476 + -12.7  -5.83226   GATAGCTGAAAAAAA             GCCGGAG AATG CTCCGGC              TTTTTTTGTTGCATT 100 36
        yqiG 2516750 .. 2516773 + -15.4  -5.24449   AGATTAATGTGCAAA          GACTGCCGAA ACGA TTCGGCAGTC           TTTTTTCCCTTTATA 100 34
        yqhQ NONE
        yqhP 2541715 .. 2541733 +  -6.7  -6.19302   CTGTCCGTCTTTTAC             CTAGCTC AATCA GGGCTAG             TTTTTTTTGTTGTGT 100 66
        yqhL 2544614 .. 2544634 + -14.1  -5.48623   AAGAAATAAAGCAAA            CAGCTGTCT GGT AGACAGCTG            TTTTTATTTATCTTT 100 32
        yqhH NONE
        yqhG 2551520 .. 2551542 +  -4.2  -3.41229   CATTCGACATCATTC           TCGTTTTTTT TGA GAAAATACGA           TTATAATAAAGGTAT  53 50
        sinI NONE
        sinR 2552212 .. 2552246 + -13.8  -4.42386   AGAAAATCCCAAAAA    GAGGAGT-AGTGCCT GAGCAG AGGCACTAACTCCTC     TTTTGTCAATAACCA 100 17
        yqzG 2555072 .. 2555107 +  -8.5  -4.46835   ATATTAGAAGAATAT    C-AATAAGGTCCTCCA TTTTT TGAAGGACCTTATTCG    TTTATTTGCGGTTAT  83 20
        yqhB 2562138 .. 2562166 + -11.1  -2.80821   ATAGAAGTTAAAAAA        GCTGAATAGCC CGTGAAA GGCTGTTCAGC        TGCTATCTTTCAAGA  78 17
        yqgY 2564126 .. 2564150 +   -13  -5.44119   CATTAAATGCAGAAA          GAGACAAACC TTATC GGTTTGTCTC          TTTTTTTACAATGAA 100 35
        yqgW 2565125 .. 2565146 + -13.1  -4.97405   AACCGCACATTAAAA           CCTGTATCC GATC GGATACAGG            TTTATTTTTATGGCT 100 28
        yqzD NONE
        yqzC 2576419 .. 2576435 + -12.3  -5.52384   AACACGATAAAAAAA              CAGGCTG ACT CAGCCTG              TTTTTTTCATCCAAA 100 31
        yqgB 2586811 .. 2586823 +  -3.5  -5.04325   GTAATTAATAAAAGT                TAAAT TAT ATTTA                TTTTTATCCTTTAAG  71 33
        yqfZ 2588272 .. 2588282 +    -4   -3.9009   TCGGCGAAGACACTG                 TTAC AAT GTAA                 TTTGTAAAATAAATT  57 64
        yqfY 2589476 .. 2589512 + -16.2  -3.02511   AATTAAAAGAAGAAA   CACAAAAAGCTTGACGG GAAC CCGTCAAGCTTTTT-TG    TGTTAGAAAAATGGA 100 12
        yqfW 2590616 .. 2590648 +   -15  -2.91429   ATACGCGTCAATAAC      TGAAAAAGGAGCCC AAACC GGGCCCCTTTTTCA      TATATACGCATTTTA 100 23
        yqfT 2592485 .. 2592516 + -14.7  -3.27766   AAACAATTTACAAGC      TAAAAAATGGGGG TGTTAT CCCCCATTTTTTA       TTGCTGTAAAATCTT 100 23
        yqfQ 2595706 .. 2595721 +  -6.1   -5.1167   GAATGCAAGAATAGA              GCCGT TTGATT ACGGC               TTTTTATATTGCCTT  80 86
        yqfP 2596709 .. 2596729 + -11.2  -5.61596   AGTAAAAGCAAAAAA            CTGAGGCT GTAAA AGCCTCAG            TTTTTTTATAGAAAT 100 22
        antE 2602636 .. 2602661 +  -4.1  -2.66296   TTCATCGTTCGACAG         GATTTTTTGCA GCAG TGTAATAAATC          GTTCTCGATCTTCTT  44 153
        yqeW 2620878 .. 2620899 +  -7.3  -5.15969   GGCTAAATAAAAAAA           TCGGTACAT TTTA ATGCACCGA            TTTTTTAGGTTAAGA  85 31
        rpsT 2635313 .. 2635334 + -10.9  -5.77856   TGCATAATATAAAAA           CGATCCTCA ATAA TGGGGATCG            TTTTTTTCATTTCTT 100 34
       comER 2641316 .. 2641337 + -11.7  -5.04601   AAGCATTTTAAAAAA           CCATCGTTT TAGG AAACGATGG            TTTTTGATTTCTGCG 100 83
         sda 2647080 .. 2647090 +  -5.4   -4.3739   ACATGTGAAGCGCCT                 CCTT AAT AAGG                 TTTTATAACAGCCTA  69 268
        yqeD 2649688 .. 2649713 +  -3.9  -5.71712   GAAGGTGCCAAAAAA         ATAAGGAGGCT TGTT GGCCCCCTTAC          TTTTTTTCTGTCGCA  89 22
        yqeB 2651586 .. 2651605 +  -9.3   -4.0274   AGGATTGTAACAACA            GAGGCTC AAGAAA GAGCCTC             TTCTTTACTACTGCA  81 31
     spoIVCB 2652881 .. 2652911 +  -2.5  -6.14618   CATCGTCATCGCTTA      GGCTGATTAGCGTT AAAA GACGCTTG-CGGCC       TTTTTTTGTTTTCTC 100 217
        rapE NONE
        phrE 2659725 .. 2659740 +    -9  -5.42164   TTCTGATTCCCTTTA              GCCGTT TCAT AACGGC               TTTTTCTTATTTCTA 100 59
        yqzI NONE
        yqcG NONE
        yqcF 2662545 .. 2662571 + -13.8  -5.04868   AGAAGAGTCACTTTA         TAAGCCCCTCTC AAT GAGAAGGGCTTA         TTTTATTTAATTTGA 100 53
        yqdB 2677656 .. 2677689 + -13.4  -3.72407   GGGTAGTTTCTTTTT     TAAAAGCTAGAGTG CTGCCA CACTCTGGCTTTTA      TATTTTAGCATTTCT 100 35
        yqaP 2691814 .. 2691835 + -13.1  -4.10717   CTGCACATCCAAGCC           GAAGGAGGA GATA TCCTCCTTC            TTGTTTACCTTTTTA 100 42
        yqaE 2698597 .. 2698613 +  -3.7  -5.51353   TGAATCCTTTACAAA              CCCTT ACGTGAC AAGGG              TTTTTGTTGTTTTTC  83 153
        yqaB NONE
     spoIIIC 2701459 .. 2701476 +  -9.9  -2.71177   AACAAATAAAAAAAC             CGATGGT TTGT ACCATCG              ATCTGTTTTCTATAT  74 504
        yrkO 2705848 .. 2705860 +  -3.4  -2.55253   CAGAAATAACCCCCT                TGCA CAGAT TGCA                TGACTTCAAATTAGT  43 32
        yrkN NONE
        yrkM 2707442 .. 2707452 +    -4  -3.68435   CCAATCTCTCCGCAC                 TGTT CTT AACA                 TCTTCTTTTGAAAGA  53 371
         blt 2717394 .. 2717405 +    -3  -4.55118   ATGATGCTGCAGCTT                TGAA TTAA TTCA                 TTTTCTATAAAGTTA  62 18
        bltD 2718114 .. 2718139 + -11.3  -3.62176   TCATTGTTTAAAAAA         GCCTG-GATGAA AAT TTCATCTCAGGC         TTTAAGCATCTTATT  83 111
        yrdQ 2721958 .. 2721984 +  -6.7  -2.94454   TTCACGCAAAAAATA         GAGCAGTAA ACATGTGAG TTACTGCTC         TGCTTCGTTTATTCA  58 113
        gltR 2726052 .. 2726074 +    -7  -5.16071   GTATAGAGCAAAAAA           GCAAACTTCG GTA TGTAGTTTGC           TTTTTCTTCGTGATT  85 124
        yrpB 2737210 .. 2737232 +  -3.5  -6.17184   TTGATAGAGCAAAAA           GCAAACT TTGACAGGC AGTTTGC           TTTTTTTTTCGTAAT 100 51
        yrpC 2738379 .. 2738397 +  -8.8  -5.60993   AACATGAACTAAGAA             GCGGGCTT AAA AAGCCCAC             TTTTTTTCTAACAAA 100 73
        yrpD 2739476 .. 2739492 +  -7.9  -5.38497   TCGATAGTCTTAAAG              GGGGCTT AAC ATGCCCC              TTTTTTCATTTCAAT 100 82
        yrpG 2743180 .. 2743204 +    -8  -4.12188   TATCATATTAAGAAA         GACAAGAG-CA TGTT TGTCTCTTGTC          TTTTCCACATCGTGC  75 90
        yraM 2747146 .. 2747166 +  -8.4  -4.29845   TACTGCAAATAAAAA            GATACCAA CATCA TTGGTATC            TTTTAGATTGAGTTC  82 234
        yraL 2748761 .. 2748784 +  -8.2  -4.96848   ATAAACAAAACGGAA          GCACTGATAA AAAA TAATCAGTGC           TTTTTATATGGCGAG  90 37
        yraK 2750030 .. 2750056 + -12.4  -3.22298   TCATCGCAGCAAAAA         CCATACCAACTA TTG TTGTTGGTATGG         TTCGTCCTAGATAGG  89 480
        yraG 2752277 .. 2752288 +  -5.8  -3.69323   TCATCAATTGAAAGG                GAGG TAAG CCTC                 TTTGAATAATGATCA  62 30
        yraF NONE
        adhB NONE
        yraE NONE
        yraD 2754660 .. 2754673 +  -2.4  -4.10453   TTTTAGGCCTGCTTT               TGAG CTTTGC CTCA                TTTTCACGCAATTTC  55 341
        adhA NONE
        yraA 2757233 .. 2757257 + -12.2  -5.09426   TTAAAATAACAAGAA          GGCACAGACT GTTCG GGTCTGTGCC          TTTTTTAAAATTAAG 100 32
        aapA 2767180 .. 2767204 + -10.1  -5.07275   TGAAAATAAAAAAAA          GACAAGGGA TACTCAC TCCCTTGTC          TTTTTATATGTGTCA  93 43
        yrhO 2768907 .. 2768931 +   -13  -5.64274   CTCTTACCCCAAAAA          CAAGGCTTGT ACAAA ACAAGCCTTG          TTTTTTTATGCATAA 100 51
        sigV 2769559 .. 2769573 +    -5  -3.18264   GCGCATTCAGTTGAC               GAAGGA GGA TCTTTC               TTAATGGATAAGAGA  52 7
        yrhM 2770443 .. 2770464 +  -4.5  -4.72127   TCGATAAAATAAAAA           CATCCAT CTAAGATT ATGGATG            TTTTCTCTCTTCTCT  71 34
        yrhL 2772446 .. 2772480 +  -8.8  -4.16182   TCAGGCGATGAAATC     GTAAAAAAGAGATC CTATACA GATCACTTTTTTAC     TTTAGTTTCTGATCG  79 22
        yrhK 2773085 .. 2773107 + -16.4  -4.90471   TCATATGCAAAGCAA           TCCCGCCAAT CAG ATTGGCGGGA           TTTTATATTTTACAT 100 237
        yrhE NONE
        yrhD 2783888 .. 2783909 + -10.2  -5.84381   ACAATAACAGAAAAA           CAGCCATC TCTGAT GATGGCTG            TTTTTTTATTCGTCG 100 34
        yrzA 2788113 .. 2788145 + -19.3  -4.75954   AGCTGAAGCCTAAAA      CAAAAGCAGCCGGTT TTA ACCCGGCTGCTTTTG      TTTATTTTAGCTTTT 100 28
        glnQ NONE
        glnH 2803166 .. 2803192 + -10.9   -2.8372   GAATAACAACCATCC         CGGGATGAGCA GGCGA TGCTCATCCCA         ATTTGATAAGGAGTG  78 35
        glnM NONE
        glnP 2804545 .. 2804566 + -11.7  -4.74103   GGCAAACATAGAAAA           GGATACTCT TTGG AGAGTATCC            TTTTTGCATTAAAAC 100 30
        yrvN 2812829 .. 2812867 + -14.8  -3.08415   TGAAAAGAAAATAAA   ACAAAAAAACAGCCTTGA TCA TCAAGGCTGTTTTTATGC   ATTATTTATCCTTCA 100 27
        yrvJ 2819282 .. 2819297 + -10.4  -6.09196   CTTCCAATAAAAAAA              GCTGCC TTTT GGCAGC               TTTTTTTATTTTGAA 100 31
       spoVB 2830347 .. 2830365 +  -4.5  -3.99327   TTGATCATCCGATAA             TGGTCAC GTGCG GTGCCCA             TCTTTTTCATCAATA  59 26
        yrzE 2831598 .. 2831619 +   -13  -5.69793   CTTCCACATAAAAAA           GAGCGGGC TCACTT GCCCGCTC            TTTTTTGTTTGCTAT 100 30
        yrzF 2839725 .. 2839737 +  -3.4  -2.59569   CGCCGGGCAGCCGGA                CTGA ACCCG TCAG                ATATTCATTTGCGGA  43 22
        yrzG 2839980 .. 2840023 +   -14  -5.42514   AAAAGAAAATATTCT TAAATCAAAAAGGCAGCCGC ACAA GCGGCTGCCTTTATCATGTA TTTTTTACTTTCTGA 100 23
        yrzH 2840678 .. 2840700 +  -9.1  -5.93252   GCCTCTGTAGAAAAA           CGCAGCGTA GTCGA TACGCCGCG           TTTTTTCTTTTTCCC 100 178
        yrbD 2842302 .. 2842326 +  -8.5  -5.24531   CTGAACATACTAAAA          CCGGCCCGA TATGACC TCGTGCCGG          TTTTTTATGAACGAT 100 37
        nifS NONE
        yrxA 2850490 .. 2850503 +  -5.2  -5.71983   TAAAGACTAAAAAAA               GCCC TCTAGT GGGC                TTTTTTTATAATTGG  93 38
        ysxD 2878932 .. 2878953 + -14.5  -4.35405   ATACGATAAATAAAA           CCGGTAGAG GATC CTCTACCGG            TTTATCATTTTTTTG 100 32
        ysnD 2897200 .. 2897222 +  -2.6    -5.093   TAAAGAATACCACAA           GGGCCGAA CATCTAT TGCGGTCC           TTTTATTGTTTTAAA  70 38
        ysnE 2897826 .. 2897862 +  -6.1  -5.80817   AGACGGCTTTATAAG   GATAGATAAGTGCAGG GGAAGG TCTGT-CTTATCTATC    TTTTTTTATATTCAC 100 40
        ysnF 2898843 .. 2898867 +   -13  -5.50723   CCGACAACCAAAAAA          CCTCAAATCC TAAAT GGATTTGAGG          TTTTTCTTTTGGTAC 100 13
        yslB 2908543 .. 2908585 + -18.1  -2.71364   ATGAAAGACCCAGTG TAATCAAAAAGGCGGTGACT GCAT AGTC-CCGCCTTTTTGATTG TCATTACACAGCTGA 100 23
        rnhC 2926047 .. 2926068 + -13.1    -5.252   CGTTCATAGAAAAAA           GCTTGCAGA TTTC TCTGCAAGC            TTTTTTATCAGCCTC 100 32
        sspI 2930985 .. 2931002 + -10.5   -5.9218   GAATAAGACATGAAA             CCGGGTG ACAG CGCCCGG              TTTTTTTCTTATATA 100 35
        ysfB NONE
        ysfC NONE
        ysfD 2935001 .. 2935025 + -13.7  -4.50943   AAACATCATGAGAAA          GCCCAAAACAG ACA TTGTTTTGGGC          TTTTGTGCGTTATTC 100 30
        ysdB 2950942 .. 2950968 +   -16  -4.87665   AAACTCGCAAAAAAA         GCAGAAGAGCGT TAA ACGCTTTTCTGC         TTTTTATAAATCAAA 100 11
        yscA NONE
        yscB 2953512 .. 2953532 + -12.6  -3.41602   CATAAAATAAAAAAA            GCCAAGGC ATTCA GCCTTGGC            TTATCCTCCGATCAG  95 36
        ysaA 2958263 .. 2958288 +   -12  -5.95449   AGAGAAATAAAAAAA         GCATGATCTC TTCAAT GAGATCATGC          TTTTTTATTTTATTT 100 31
        ytbD 2969039 .. 2969057 +    -3  -4.07568   GATGGAAAAACGAGA             TCGGCAGG AAG CCTGACAA             TTTTAAAGGAGGAAA  55 10
        ytbE 2969932 .. 2969952 + -14.1   -5.5208   TTAATGGCCAAAAAA            CACCGTTCA ATA TGAACGGTG            TTTTTTGTATTATGC 100 37
        ytvI 2983321 .. 2983346 + -12.6  -5.68438   TCAGCAAAAATAAAA         CGGCAGCCGT TTTTTC ATGGCTGCCG          TTTTTTATTTGATGA 100 28
        ytrI 2994930 .. 2994952 +  -8.5  -2.73829   ACAGATGAACACTAA          GAG-AGAGGG TCTC CCCTCTACTC           GTGTTCTTTACATAA  66 319
        ytpI 2996316 .. 2996344 +  -7.5  -3.96483   GCTGAAAGAGATCAC       GCGTAAGGGGCG CCTGAA CGTCCCTTA-GC        TTCTTTCCATCAGCT  74 20
        ytlI 3008919 .. 3008944 + -11.9  -3.63968   CTGAAAAAATAAAAA         CCACCTCCTGA TTCA TCAGGAGATGG          TTTCACGGTTTAAAG  90 41
        ppnK 3021080 .. 3021109 + -18.1   -3.0558   CTTTTTTATAGAAAA       TAAAAGGACAGGC TGCT GCCTGTCCTTTTA        TGATTTCTCATATAC 100 30
        braB 3028688 .. 3028709 + -13.7  -4.46212   GTTAATGTCACAGAA           CGCCTGCGT TATT GCGCAGGCG            TTTTGTAATAAAAAA 100 36
        hisJ 3031646 .. 3031666 +  -8.3  -4.99861   AAAATGAGGCAGCGG            CAGCGTTAA ATA TTCACGCTG            TTTTTCTCCTTCCTC  91 208
        ytsP 3032708 .. 3032732 + -10.1  -6.17669   CGCAGTAATATAAAA          GCCCAAAAC TGATATC GTTTTGGGC          TTTTTTTATTTTATT 100 33
        rpsD 3035387 .. 3035409 + -12.6  -5.63504   TAATCGTTTTAAAAA           CCCCTGCCGC TAT GCGGTCGGGG           TTTTTTTATCGGCTT 100 38
        acuA NONE
        acuB NONE
        acuC 3041602 .. 3041621 +  -8.6  -5.25735   GAACAAAGTAAAAAA            CGACCTTT ACGA AGAGGTCG             TTTTTGATTTTTTAA 100 30
        ytoQ 3054249 .. 3054284 +  -4.7  -4.37886   CAGAATAAGAAAAAA    GCTTGTCGATCCGGGC TTACT GCTCGT-TCAACAAGC    TTTTATGAAACCTAC  67 33
        ytzB 3055867 .. 3055890 + -12.4  -5.60689   ACAAGCAAAAAATAG          AAGCCGCTGC CTAT GCAGCGGCTC           TTTTTTATTATATCG 100 47
        ytzH 3059893 .. 3059912 +  -9.3  -4.12188   TGCCGTACATGCTCA            GCCAGCT CTCCCA AGCTGGC             TTTTCGACGTAGTGG  80 196
        ytkP 3066436 .. 3066471 + -15.6  -4.10161   TGGTCATTTATTTAA    AAAAAGGACTGGCTTC AGCA GAAGCCGGTCCTTTTA     TTTTGCAAGCTCGTA 100 26
        ytiP 3069270 .. 3069289 + -12.2  -5.36441   AGGATAGACCAAAAA            CCCAAACG TCGC CGTTTGGG             TTTTTTATGTAAACA 100 40
        ytzE 3071764 .. 3071784 + -12.6  -4.94902   TGCTTATAAATAAAA            CCCCGCAT TCGGT ATGCGGGG            TTTTTGTCATGCTTG 100 119
        ytfP 3075655 .. 3075669 +  -8.5  -3.78124   TGCAGGGCTAAATGC               CGGGC AATAC GCCCG               TTCTTAATCATTACT  75 4
        opuD 3077411 .. 3077436 + -16.3  -5.28942   CATATTAACAAAAAA         GATCTTTCCGC GCCT GCGGAAAGATC          TTTTTATTTGCGATA 100 33
        ytdP 3084812 .. 3084836 +  -9.4  -4.67556   GAAGCATGTAAAAAA         CCCAAAACCGC TTGC GCG-TTTTGGG          TTTTTCCAATGTTAT  88 30
        msmR NONE
        msmE NONE
        amyD NONE
        amyC NONE
        melA 3101232 .. 3101253 + -10.2  -5.52347   GAATACAAATAAAAA           CTAGGGGA CCGCTC TCCCCTAG            TTTTTTGGTTTTGTT 100 29
        ytvA 3106080 .. 3106124 + -19.7  -4.12902   TGGATCTTTCAGATT GTTGACAAAATCCTAAAATGG TTT TCATTTTAGGATTTTGTCATC TTTTCAGCGTGATTG 100 61
        yttA 3108417 .. 3108435 + -13.2  -5.19879   AACGATAAACAAAAA             GCTCCAGA ATG TCTGGAGC             TTTTTCTGTTTCACA 100 33
        ytqA NONE
        ytqB 3120580 .. 3120604 +  -9.4  -5.67283   GCCATCGAAAAAAAA          GCTCAGATCA GCAAA TGATTTGAGC          TTTTTTCTTTGAATT 100 8
        ytoA 3123276 .. 3123292 +  -4.4  -4.86001   GAGCACACACAAAAA             GAGC-CC ACTG GGAGCTC              TTTTTGTCAGCTGAT  73 247
        pckA 3130169 .. 3130198 + -13.7   -4.4078   CTCGTATAAAAAACA       AAAGCCAAGAGCA ATTA TGCTCTTGGCTTG        TTTTAATTGACGGAA 100 32
        ytlA NONE
        ytlB NONE
        ytlC NONE
        ytlD 3134009 .. 3134026 + -12.7   -5.4833   GGAGGACATAAAAAA             CCCGGCA CATG TGCCGGG              TTTTTTATTCAATCC 100 30
        ytjA 3137456 .. 3137486 +  -5.5  -3.36694   AACGTTTTCAGGGAA      CAGCGGGTGATGTT TAAT AACATC-TACGCTG       TCTTTCACACTCGCT  56 109
        ythA NONE
        ythB NONE
        ythC 3141113 .. 3141139 +   -11  -4.74706   GATTTATAATTAAAA         GAAAGAGCTG CATCAGC CAGCTCTTTC         TTTTTGCATGTTGAG  91 28
        yteA 3153772 .. 3153794 + -16.4   -4.4267   ATCTCCACGCTGATT           GAACCCCCAA TTA TTGGGGGTTC           TTTTCCGTTTTCAGC 100 24
        ytcA NONE
        ytcB NONE
        ytcC 3158238 .. 3158261 +  -7.4  -5.08824   AAAACATAAAACCTA          CAGCTCGTGT TGCA AAACGGGCTG           TTTTTTCGCTACAGA  85 32
        ytaA 3162216 .. 3162232 + -10.8  -4.04579   TTAAGACCATCATTT              CCCCCG CATAT CGGGGG              TTTGATATTTATAAG  86 37
        ytaB 3162761 .. 3162777 +  -9.4  -4.63527   CTGTGAACAAAAAAA              GCCGCT TATAC AGCGGC              TTTTTCACATCATCG  88 35
        yuaJ 3178933 .. 3178957 + -17.2   -4.9755   GCGTAAAAGTAACAA          TCCCCCAGCG AATTC CGCTGGGGGA          TTTTTCGTTATCTGT 100 35
        yuaE 3182213 .. 3182260 +   -13   -3.9373   AATGAAAGAAATTAA AGAAAAGATAGAAAGGGCCTGAT TTA ATCAGACCCTTTCTG-CTTTTCG TTTGACTTTTCGCTG 100 4
        yuaC 3186354 .. 3186371 +  -9.1  -5.58454   AAGTAAAGCAGAAAA             CGCCTGG GAAA CTAGGCG              TTTTTTTGATGTAAC 100 35
        yuaB 3187095 .. 3187112 +  -9.1   -5.2696   GCAACTAATGTAAAA             GACCGGT TAAC GCCGGTC              TTTTTTGCGTTTTAC 100 33
        yuaA NONE
        yubG 3189477 .. 3189496 + -10.7  -5.37345   GTGATATCAAAAAAA            TCCGGCG TGCAGT CGCCGGA             TTTTTTATGATTCGA 100 37
        yubC 3193643 .. 3193664 +  -8.8  -4.67234   AATTGACAGAAAAAA           TAAGGCTC GGAAAA GAGCCTTA            TTTTTCGACTTACAT  86 281
        yulF 3196937 .. 3196964 +  -9.9   -5.4505   TCAAGCTTAAAAAAA       TCCGCCCGCGTGC AAAT GC-CGC-GGCGGA        TTTTTTATTAGACAA 100 31
         tgl 3212352 .. 3212400 +  -8.8  -3.62864   TGTTCCGTCTCTTTT CCGCATCGTCCGCTAAAAAGCC CCATC GCCTATTTTCCGGACGATGGGG TTTCAAATGCCTTTC  74 10
        yugO 3219184 .. 3219211 +  -9.2  -3.25169   ATGATCGTATTCCCA        GCCGC-CGTTTAT CAC ATAACCGAGCGGC        TTCATCACTTGTTCC  70 331
        yuzA 3224184 .. 3224207 +   -11  -5.22794   TGCATGAAATCAAAA          GCACCGAACA TTCC TGTCCGGTGC           TTTTTTCATGCTTAT 100 68
        yugF 3227452 .. 3227466 +  -7.1  -5.41143   CAAATAACAAAAAAA               CCGGT GCTGA ACCGG               TTTTTTTAAGGCGTG  91 34
        patB 3228996 .. 3229023 +  -7.8  -3.71848   AAATATAGCTGTAAA        CGCCTTTACG TCTTCATT TGTAAAGGCG         TTCTTAATAAAGGAA  72 39
        kinB NONE
        kapB 3230830 .. 3230851 +  -6.6  -5.08824   TTTAACCGGCCATAA           CCCAGTCT GACAAA AGATTGGG            TTTTTTACGTCGCGC  83 26
        yuxJ NONE
        pbpD 3234811 .. 3234822 +  -3.6  -3.62597   CATCTGGAAAGGAAC                GCTG CAAG CGGC                 TTATTAAAGGATCGG  53 7
        yuxK 3235301 .. 3235340 + -22.6  -3.08073   GCCATCACAGATTGT  TGACAAAATCCTAAAACG GCTT CGTTTTAGGATTTTGTCA   TCTATTCAGCGTGAT 100 63
        yufL NONE
        yufM 3238508 .. 3238532 + -12.9  -5.02502   ATATCTATAAGAAAA          CGCACTGCTTG CTT TGAGCAGTGCG          TTTTTCTGTCATATC 100 31
        yufN 3240060 .. 3240091 +  -5.3  -5.70761   GCTGAATAAGAATCG      CA-GGGATAAGG AGGTCGAGC CCTTATCCCTTG      TTTTTCTTTTATTTT  95 32
        yufO NONE
        yufP NONE
        yufQ 3243668 .. 3243692 +  -6.4  -5.67063   AAAGATAAACATTCT          CCCCTGGGAA GACGA TTCTCAGGGA          TTTTTTTCTAATCCA  90 33
        maeN 3245168 .. 3245190 +  -9.9  -6.08342   CTTCATAAACAGAAA           GAGTTCCGT TTTAT GCGGAACTC           TTTTTTTATTTATTC 100 33
        mrpA NONE
        mrpB NONE
        mrpC NONE
        mrpD NONE
        mrpE NONE
        mrpF NONE
        mrpG 3251418 .. 3251443 +  -7.6  -6.08342   ATTTATAAAAATAAG         CAGCCGGA CAGGCAGAGT TCCGGCTG          TTTTTTTATTTCTTG 100 33
        yuzC 3257531 .. 3257544 +  -3.9  -4.42386   CAGCATAATGGCCTG               TTGAA TGCT TTCAA                TTTTCTGGCTCAAAC  64 451
        yuzE 3263266 .. 3263288 +  -2.7  -4.72272   CGCTTAACTGAAAAA          TAGGACGTCC TGTT GTACG-CCTA           TTTTTCATGCGCAAG  65 23
        yukF NONE
         ald 3278495 .. 3278519 +  -5.8  -6.04324   CTTAATTCACAATAA         G-CTTGCAGAA AGAT TTCTGCAGGAC          TTTTTTATTTTTTAA 100 36
        yuxI NONE
        yukJ 3279286 .. 3279306 + -11.2  -4.74801   CGTAAGATAGAAAAA            GAGACTGC GGCAA GCAGTCTC            TTTTTGATAAGATTA  91 36
        yuiG 3293939 .. 3293960 +   -13   -4.8048   ATCATAACGAGAAAA           GGCTCCCC AGTAAA GGGGAGCC            TTTTTCCTATAAAAC 100 67
        yuiD 3297585 .. 3297606 + -11.5  -5.00196   TTCATGTAAAAAAAA           CGCTCCTGC TTTC GCTGGAGCG            TTTTATTCTTTCACC 100 32
        yumC 3301618 .. 3301643 + -12.7  -5.63517   TAAATAATAAAAAAA         GGAGCTTGTGTC TGC GACACA-GCTCC         TTTTTTATTTGAAGA 100 34
        guaC 3303059 .. 3303091 + -12.8  -4.51699   TTAATCATAAAAAAA     CGCCAAGTC-AGCGG TTCT CCGCTTGAGTTGGCG      TTTTCTGCTACTTCT 100 37
        yutJ 3308974 .. 3308992 +   -11  -4.60797   AATGATAGAGAAGAA             CCGCTGAT CAA GTCAGCGG             TTTTCTGTATACCCA  90 115
        yutI 3309755 .. 3309781 + -16.7  -5.45652   TCTTTTAATAAAGCA         GCCAGGCTGAT ATTTG ATCAGCCTGGC         TTTTTTATTAGAGAT 100 33
        yutG 3317029 .. 3317049 + -12.5  -5.08169   CGGCATACAGAATAA            GGGCACCCT TTT AGGGCGCCC            TTTTTTCAAATGTAT 100 26
        yutC 3319325 .. 3319341 + -12.3  -4.22338   TAGGAATGACAAAAA              CGCCAGA TGA TCTGGCG              TTTTGGCATTATGCT  95 16
        yunA 3321458 .. 3321499 + -10.3  -6.12458   ATACCAAAAAAAGAA GTAACAAA-AAGCCGCCTCT TCA ACAGGCGGCTTATTTGCTGC TTTTTTCTTTTTTTG 100 22
        pucR 3329408 .. 3329421 +  -2.4  -2.64472   CATTTTCTTACAAAA               CGAA TCGTTT TTCG                TCACTTTCAGCAATC  40 50
        pucJ NONE
        pucK NONE
        pucL NONE
        pucM 3334021 .. 3334045 + -17.2  -4.67234   GGGGGAGTTAAGAAG          GAAGCCCGCC TCACC GGCGGGCTTC          TTTTTGCACTTCAAT 100 30
        yurI 3344013 .. 3344034 + -14.5  -4.91109   TGGCCGTAAGAAAAA           GGTGCTCCT TTTG AGGAGCACC            TTTTTCTAATACACA 100 32
        yurK 3346258 .. 3346268 +  -3.2  -3.17443   TATAAAAGAATCTCC                 CGCT CCA AGTG                 TATCTATTATATCAG  46 230
        sspG NONE
        yurS 3353519 .. 3353539 + -10.4  -5.20333   AAGAAGAGTAAAAAA           CCGC-GGCC CCTC GGCCAGCGG            TTTTTCTTCTGCATA 100 30
        yusN 3373376 .. 3373404 +  -5.4  -5.71712   CAACATTAGTAAAAA       GGATACGATGTTC TTTC GGGCATC-TATCC        TTTTTTTGTGTAAAA  95 41
        yusO NONE
        yusP 3375616 .. 3375639 +   -16   -5.4833   CCCATTAATAGAGCA          CCCCGCGGGT ATCA ATCCGCGGGG           TTTTTTATTCAATCA 100 33
        yusT 3377794 .. 3377819 +  -7.6  -4.77216   CTGAATCACAAAAAA         GCAGTCTGCT ATAATG AACAGACTGC          TTTTTGGCTATTGTT  84 12
        yusZ 3382504 .. 3382528 + -10.3  -3.55551   AGCTATTCAGCTGAT          CTAAATTATAA TTA TTATAATTTAG          TATTGATTTTTATTT  81 27
        mrgA 3383061 .. 3383083 +  -9.9  -5.84011   TAGGGTAACAAAAAA           GCTGAACCT TAATC GGGTTCAGC           TTTTTGTTTTTTCTT 100 33
        cssR NONE
        cssS 3386778 .. 3386802 +  -8.7  -5.71712   ATAGCAGTGCCAAAA          TAGACTGTAGA TGT TTTGCAGTCTA          TTTTTTTATGTGAAA 100 23
        yuxN 3388014 .. 3388048 + -20.2  -3.08327   AACAGCAACATATTT     AGAAGAACGGCTGCTT AAA AAGCAGCCGTTCTTCC     TATTACGCCTTTGGT 100 24
       gerAA NONE
       gerAB NONE
       gerAC 3393732 .. 3393763 +    -5  -4.28049   GGCTCTCCCTTGCTT      GCGGCGCGGATGGC ATCG GCGATTTCTGCCGC       TTTTGAGGTTTTCAA  65 316
        yvrD 3404663 .. 3404683 + -12.6  -5.96219   TGTAGTATAAAAAAA            CGCATCCG TGTTT CGGATGCG            TTTTTTTTATACGTC 100 36
        oxdC 3410663 .. 3410694 + -13.8  -3.14564   AAATAAAAGACTTGC      CGCTTGCAGAGAGC ACTC GTTCTCTGCAAGCC       TTCATAAGGAGCTGA  95 35
        yvrL 3411130 .. 3411154 + -10.8   -5.1356   TCCCAGCTAAAAAAA          GAACGCATTC CAATT GGATGCGTTC          TTTTTATTCATAGCG  93 31
        fhuD 3418449 .. 3418486 + -15.8  -3.85698   GAAAGCTTGACTAAA   TAAACAAAAGAGCCGC CTGCCC GCGGCTCTTTTGCTTA    TTTATAAGGAACGGC 100 23
        yvsG 3421267 .. 3421278 +  -4.4  -4.11692   TTTTATATGCTGTTT                CATG GCCG CATG                 TTTTAAACATGAGTG  61 8
        yvgJ 3423243 .. 3423260 +  -9.9  -5.22039   TTCCGAATGAAAAAA             TCCCTCT ATCA AGAGGGA              TTTTTTACGTTTCCA 100 31
        yvgL 3425186 .. 3425202 +  -2.9  -4.56597   CACTTGCTGGAGCAT              GGATGTC ACG GGCATCA              TTTTTCGGAAAAACG  62 127
        yvgM 3425754 .. 3425770 +  -9.4  -5.26875   AACGCACTAAAAAAA              CTCCCC ATAAC GGGGAG              TTTTTTGATTAAAAC 100 31
        yvgO 3427328 .. 3427347 + -10.7  -5.68039   CTTAATATAAAAAAA            GCTGGCG CTCTAA CGCCAGC             TTTTTTTCTGCATTT 100 36
        yvaA 3444443 .. 3444464 +   -13  -4.87291   AGCACTAAAACAAAA           GCCTCCCC AAATAA GGGGAGGC            TTTTTCATTAGAATG 100 33
        yvaM 3455283 .. 3455299 +  -3.5  -5.59655   CATAGGAATAGAAAA              CGCTTGG CTT CCTTGCG              TTTTTTGTTACTTTA  81 36
        yvaN NONE
        yvaO NONE
        yvaP NONE
        yvaQ 3458808 .. 3458826 + -14.6   -5.1764   TTTAAAGAGAAAAAA             GAGGCTGG ACT CCAGCCTC             TTTTTCTATTCTATG 100 36
        yvaV 3463102 .. 3463125 +  -7.6  -5.09225   CCGAAGCCGTAAAAA          GTTCCCA-AAT TCA ATTCTGGGAAC          TTTTTTAAGTCCAAT  89 29
        yvaW NONE
        yvaX NONE
        yvaY 3465433 .. 3465460 + -18.6  -4.59773   ATCCATTATAATTGA        GTGTCTTGCGGA TTGC TCCGCAAGACAC         TTTTTCAACGTGAAC 100 40
        yvbF 3470838 .. 3470863 + -13.4  -4.68593   CGAAAACAAAAGAAT         GCAGCTCTCT AAAATA AGAGAGCTGC          TTTTTGCATCATGAA 100 9
        yvbH 3472246 .. 3472258 +  -3.5  -3.15699   AGGATTTTGGGGATG                TATTT GAG AAATA                TATTAATAACTAGAT  46 0
        yvbI 3473100 .. 3473139 +   -21  -3.06831   GTTATATGCTCTTTT  AAAAACAACCCCATCACC TGCT GGTGATGGGGTTGTTTTA   TTGAATAGACGTTAA 100 24
        yvbK 3475554 .. 3475579 +  -6.8  -5.23396   TGAAAGCATAAAAAA         G-CCGCCGAGA GAAAA TCCCGGCGGTC         TTTTTATTACTTGTT  88 38
        araR 3485795 .. 3485823 +    -9  -5.65177   GAATGAATAAAAAAA       GCAATGTA-TGGG TCTC CCCGCTACATTGC        TTTTTTTATAGCTGT 100 31
        yvbV 3488907 .. 3488932 + -19.1  -4.60258   GCACAATAATAAAAA         CCCTCTTGCCG GATG CGGCAAGAGGG          TTTCTTATTTACTGA 100 32
        rsbQ 3499401 .. 3499412 +  -5.8  -3.05384   GGAACGAAAGGGATA                GAGG TGAC CCTC                 TTAGATGGACAAACA  56 45
        rsbP 3500634 .. 3500671 + -11.5  -5.95539   TGTAAAATAAAATGA   TCCATGAGACATAACAA TGAT TTGTTACATCTCATGGA    TTTTTTTGTTTCAGC 100 31
        yvfH 3511508 .. 3511526 + -10.3  -5.05113   GATTCCTTAAAAAAA             TCCTCCC GTCTA GGGAGGA             TTTTATTTATATCGC  93 31
        yvfG 3513138 .. 3513164 + -11.7  -4.62203   GAGAATCAAAATAAA        CCTTCC-GCTCA CATG TGAGCAGGAAGG         TTTTCCTTCTTTGAG 100 27
         slr NONE
        pnbA 3531311 .. 3531342 + -20.4  -5.28414   TCAGCAAAAAGAAAA      CCCGGAAAAGAGAA GTAA TTCTCTTTTCCGGG       TTTTTATGTTTATTA 100 202
        sacB 3536469 .. 3536507 + -14.2  -4.31433   TAACAAATAAAAACG   CAAAAGAAAATGCCGATA TCC TATTGGCATTTTCTTTTA   TTTCTTATCAACATA 100 31
        yveB 3538091 .. 3538114 +   -16   -5.7946   ATTCATGAATAAAAA          CAGGGGCGGC GCAG GCTGCCCCTG           TTTTTTTATTAGGAG 100 29
        yveA 3539755 .. 3539785 +   -15  -3.90744   ATTGATTATGATAAA       TAAAGAAGCAAGAG GTT TTCTTGCTTCTTTA       TTCTTTACAAACAAA 100 23
        yvdT NONE
        yvdS NONE
        yvdR 3541367 .. 3541392 + -11.9  -4.46212   ATTGCCCCATCATTT         TGCTGCATGTC ACAA GACCTGCAGCA          TTTTCTGCTGCCGCG 100 219
        yvdO 3545031 .. 3545041 +  -2.6  -3.53031   CGTCAGCACAACTAA                 TTAT ACG ATAA                 TTCCTTTCAAATAAC  47 422
        clpP 3545866 .. 3545891 + -13.4  -5.72207   AAAGTAATAACACAA         CCTGCAAGAG CTGCGT CTCTTGCAGG          TTTTTTTCATTTCAA 100 34
        yvdC 3558987 .. 3559003 + -11.5  -5.45726   AGCATGCATAAAAAA              GCGGCCG CGA TGGCCGC              TTTTTTTAACCTGTG 100 30
        yvcT 3562582 .. 3562603 + -14.5  -3.93782   TCAATAAATCAAAAA           TCCGGTCTG ATAA CAGACCGGA            TTTCATATTACATAC 100 34
        yvpB 3589510 .. 3589520 +  -3.2  -4.98255   AATTGTCTTTACTTT                 CAGG CTG TCTG                 TTTTTATGATTAAAG  69 142
        yvpA 3590307 .. 3590330 + -12.5   -4.7889   ATTTTAACAAAAAAA          GTCCGCTGA TGTTAT TCAGCGGAC           TTTTTCAATCTTTCT 100 34
        nagA NONE
        nagB NONE
        yvoA 3597025 .. 3597037 +  -3.4  -2.87501   ACCGTTATACATTTG                TCCA CTATA TGGA                TCGTCTTTCATAAAA  44 0
        yvnA 3601583 .. 3601604 + -10.1  -2.82407   ATATATGTAAAAAGA           GTCTCACCC GCAT GGGAGAGAC            CTTTGGAATTCTATT  74 31
        yvmB NONE
        yvmA 3605769 .. 3605786 +  -9.1  -6.32976   ACCACATGTAAAAAA             GCTGCCT TTGC GGGCAGC              TTTTTTTATTTTTTT 100 30
        yvkN 3608320 .. 3608338 +  -5.4  -2.75891   CAATATCTTGCCTTT             TTTGTTTT GAA AAAACAAG             TGATTCCCTGGCTGT  52 94
        yvkC 3617336 .. 3617375 +  -6.4  -3.16564   CGTCCCCCTCTTTCT  TATACAAGCGGGGCGGGT GTAT ACTTGTCCTGCCAGTATA   TTCGTGAGGTGAAAC  60 43
        yvkB NONE
        yvkA 3619334 .. 3619373 + -15.7  -4.46212   CTCAGCGTAACACAA  AACAGCCCGGCATCGCA TCATCC TGCGGTGCCGGGCTGCC   TTTTATGATCCCGAA 100 31
        yvyE NONE
        yvhJ 3647616 .. 3647642 + -15.2  -4.56597   CATCCTATTAAAAAA         TGCCCGGTCCTT TTA GAGGATCGGGCA         TTTTTGCGCAGAAAA 100 30
        lytR 3663240 .. 3663266 + -13.8  -5.65927   AAAGTAAAACAAAAA         GAAGCTTCGCAC AAT GTGCAAAGCTTC         TTTTTTATTTGCCTG 100 34
        gtaB 3665545 .. 3665570 +   -12  -5.95539   AAATCTAAACAAAAA         GGCTATTGGA CATTCA TCCAATAGCC          TTTTTTTATTTCAAC 100 33
        tagA NONE
        tagB 3682354 .. 3682382 +  -6.9  -5.48063   AATAAGCTAAATGAT       GA-CACTTGTTC AAAACA GAACAAGTGTTC        TTTTTTCTATTGAAT  91 31
        tagC 3683798 .. 3683843 + -12.9  -4.11869   AGATTGAGGTGTGAT AAT-CAAATAGGCTGTAGCTAT TTA ATAGCTACAGCCTATTTGCAAC TTTCTAAGTTTTTTA 100 27
       gerBA NONE
       gerBB NONE
       gerBC 3691534 .. 3691555 +   -13  -5.47159   AGTAAGCAATCAAAA           GGGTGCGC ATGATC GCGCACCC            TTTTTTATGTTCCGA 100 36
        ywtF 3694239 .. 3694262 + -18.2  -4.32903   TAGGTGTATAATGAA          CGGGATGGCG ATTA CGCCATCCCG           TTTTACATATTTCCT 100 30
        ywtE 3695257 .. 3695275 +  -9.6  -5.62288   TATGCATAAAGAAAA             GACTCCAG AGA TTGGAGTC             TTTTTCTTTTATTGC 100 32
        rbsR NONE
        rbsK NONE
        rbsD 3702669 .. 3702680 +  -5.8  -3.14587   ATATGCCAACTGCAT                CCTG CAGG CAGG                 TGTACTTTTCTAGAA  57 1
        rbsA NONE
        rbsC NONE
        rbsB NONE
        ywsB 3706709 .. 3706744 + -17.8  -3.46205   ACATGACAAAATAAC    TGAGAGGGATTCCGCA TAAA TGCGGAATCCCTTTTA     TTATGAATTGATTTG 100 27
        ywsA 3707165 .. 3707196 + -11.7  -4.07568   GGATTTTTAAACAAA      TACAGCCCTG-CCG TATGT TGGACAGGGCTGTA      TTTTAAACAAAAGGC  90 31
        alsR 3711421 .. 3711445 +  -2.2  -2.86023   AACTAAAGAGAGTGA          TGCAGGTA CATGAACAA TACTTGCA          ATCTCTTTTTTCTTT  41 13
        ywrK 3712992 .. 3713017 +  -6.9  -4.54047   GTATGAAACGAAAAA         CTGCCTTCT GCTTTTCA AGAGGGCAG          TTTTGTATACACTAG  79 45
        cotG 3716874 .. 3716902 +    -6  -5.95539   TTTTCATTGTTTCAA       TAGGCTGCCG-GC GGAG GTACGGAAGCCTA        TTTTTTTATTTGCCC 100 47
        ywrF 3717737 .. 3717764 + -14.2  -4.39002   AAATATCAAAAAAAA        GAACACCCAGAG CAAG CTCGGGGTGTTC         TTTTATGAAACGTTT 100 119
        ywrE 3718462 .. 3718478 +  -5.8  -3.50393   GCCGTCTGGGTCTGC             GGCTGGC CTTC GCC-GCC              TTGTGTGCCGTACAG  57 331
        ywrC NONE
        ywrB NONE
        ywrA 3721575 .. 3721590 +    -9  -5.79595   TATTTATAGAAAAAA              GCACCT GGAC AGGTGC               TTTTTTATTTTAGCC 100 32
        ywqM 3723772 .. 3723787 +  -6.8  -2.98072   AGAAAAAAAGCCGCA              TGGGTG GCAA CGCCCA               TATGATTGTAATGCA  56 435
        ywqB NONE
        ywqA 3737259 .. 3737279 + -15.5  -5.17576   ATCATGACTAAAAAA            GCTGGCTCT AAA AGAGCCAGC            TTTTTTCCGTTCATA 100 40
        ywpF 3740701 .. 3740735 + -18.8  -3.28537   AGATATGTTCTGCAT     GAAAAAAGCTGCCGTT TTG AACGGCAGCTTTTCTC     TTCGTGCTTCACTCT 100 107
        ywpD 3742268 .. 3742288 +  -9.7   -5.4505   ATTGAGATAAAAAAA            GACGCCGTT TCT AACGGCATC            TTTTTTATTCCGGCG 100 47
        rapD 3744841 .. 3744851 +  -2.4  -3.59979   CGTTCTCATCAAGTA                 CGGG ATA CCCA                 TTTCCAGTGACGAGC  49 428
        ywoH NONE
        ywoG 3749707 .. 3749730 + -18.2  -5.15969   CAGAATAACTTGTCA          GACTGCCGGG AAAT CCCGGCAGTC           TTTTTTCCATTAAAA 100 33
        nrgA NONE
        nrgB 3757398 .. 3757420 + -12.8  -5.60993   CTTTAATATCGGTAC           GAGATTCGGA CAC TCCGGATCTC           TTTTTTTGTGCACAG 100 35
        ywoA 3758162 .. 3758189 +  -9.2  -4.05181   CTAAGAAAGACAAAA        GCCGGC-GTCT GAAATCA AGACAGCCGGC        TTTAATATTTCTCAT  82 37
        ywnH NONE
        ywnG 3760739 .. 3760769 +  -9.1  -4.07285   GATGAGACAGGACAG      GGCATGAGTTCCAT ATAA ACGGAAC-CATGCC       TATTTTATTTGACTA  79 42
        ywnE 3763145 .. 3763167 + -17.7  -4.32034   TATAAGATGCGTAAA           CCCCCGGCC TTTAC GGCCGGGGG           TTTTCCTGATGGTCA 100 36
        ywnC 3764466 .. 3764483 + -12.7  -5.64873   TATTAATGAGAAAAA             CCCGGAG CTGG CTCCGGG              TTTTTTATTATTCCG 100 35
        ywmA 3780064 .. 3780084 +  -9.8  -5.72254   GCGTTCATAAAAAAA            TCCTTCTC ATAAA GAGAAGGA            TTTTTTCTTATTTCC 100 31
        ywlA 3794867 .. 3794885 + -13.2   -5.4505   TTTACTGCAAAAAAA             GGAAGCCT AAG AGGCTTCC             TTTTTTATTAAAACA 100 16
        ywkD NONE
        ywkC 3798375 .. 3798391 + -12.3   -5.7946   AACCTAAAGCAAAAA              GCTCCCT TAA AGGGAGC              TTTTTTTGTTACGCA 100 34
        ywjG 3809679 .. 3809708 +  -5.8  -5.57396   GAAACAAATAAAAAA       GACTTGCCCGCTT TTGAC AAAC-GGCAAGTC       TTTTTTATTACTTCT  89 70
        ywjE NONE
        uvsE NONE
        ywjC 3818217 .. 3818236 + -10.8   -5.2291   CTTACATACAAAAAA            GGATAGAC ATCT GTCTATCC             TTTTTCTTATGCTCT 100 41
        ywiC 3830509 .. 3830528 + -10.8  -5.47821   CACAAGGTAAAAAAA            CAAGGACA CCGC TGTCCTTG             TTTTTTTCAGTCAAT 100 31
        sboA NONE
        sboX NONE
        albA NONE
        albB NONE
        albC NONE
        albD NONE
        albE NONE
        albF NONE
        albG 3842454 .. 3842466 +  -6.3  -3.86897   CTGGGAAATTCAAAT                GTATC TAT GATAC                TTTCTACCAACTGCC  66 461
        rapF NONE
        phrF 3846273 .. 3846289 + -10.8  -5.15634   CGAGGAATGATTTAA              CCGCCG TCCAT CGGCGG              TTTTTTCGTCCCCTC  93 26
        ywhH 3846850 .. 3846870 + -14.1  -4.14764   CTGGGAATAAAAAAA            CATCCAGAC ATC GTCTGGATG            TTTACTTATTTCACA 100 31
        ywhE 3850919 .. 3850945 +   -13  -3.33762   CGACATCATTGAAAA         TAACCCGGCTCC TCG GAGGCCGGGTTA         TTCGTATGGTTCCTT  95 160
        ywhB 3852707 .. 3852727 +  -9.6  -4.79955   AATAATCTCTATAAA            GCCGGCGC TTCGC GCACCGGC            TTTTATTATCCCTAT  90 36
        rsfA 3861246 .. 3861271 + -12.7  -4.13014   AATGACATAGAAAAA         TCCCAAAACGG GCAG CTGTTTTGGGA          TTTTCGCCATGTGCA 100 36
        ywfI 3866389 .. 3866410 +  -8.6  -4.78752   TATGTATAATATCCC           CGCCCGCC CTATCC GGCGGGAG            TTTTTCAATTCTCCT  88 32
        ywfH 3867298 .. 3867319 + -14.5  -4.35483   AAAAGCATATAAAAA           CATCCCGCT TTTT AGCGGGATG            TTTCTTGTAATGACC 100 29
        ywdL 3893011 .. 3893038 + -12.2  -5.72622   CAAGATAAGAAAAAA        GCCAATCACTCAT ATG ATGAG-GATTGGC        TTTTTTGTTTATAGA 100 33
        ywdH 3896683 .. 3896699 +  -9.4  -4.60889   TACTCAAATAAAAAA              GCGCAG ATCAC CTGCGC              TTTTTACAAATCCTT  88 30
        ywdC 3899907 .. 3899921 +  -5.8  -3.27475   TTGTCAAATGATTCC               TATAGA TCT TCTATA               TATTGTGATACAGAG  58 98
        thiD 3900805 .. 3900829 + -13.6  -4.65895   CAATCATAAAAAAAG          GGGCTGCCTT ACAGA GAGGCAGCCC          TTTTTAAATCACCGA 100 32
        ywcJ 3905594 .. 3905612 +  -8.8  -3.00046   CTCTTTTACATGTCC             GATCGCCC ACA GGCCGATC             TCATATTCTTTTTTA  66 493
         vpr 3909294 .. 3909314 + -18.3  -4.60041   GTTGAATAAGAAAAA            GCCCTGCCG ATT CGGCAGGGC            TTTTTAAAGATCAGT 100 32
        ywcE 3913309 .. 3913328 + -12.2  -5.55695   GAAGACAGCAAAAAA            CCCTCTTC CACT GAAGAGGG             TTTTTTGTATTATTC 100 39
        ywzA 3918054 .. 3918079 + -15.5  -4.67048   GGATAAAAGCAGCAG         CACCCGAAGCG TCAG CGCTTTGGGTG          TTTGTTTTGCCATAA 100 35
        ywcB NONE
        ywcA 3924794 .. 3924811 +    -7  -4.97312   ACAGGAATAAAAAAA             GCTCTC TTTATC GAGAGC              TTTTTCCTTACTTTT  83 31
        ywbH NONE
        ywbG NONE
        ywbF NONE
        ywbE 3934817 .. 3934837 +  -9.7  -5.10004   TCTACATAAAAAAAA            GCTGCCC CTGAACA GGGCAGC            TTTTTCATTATTTTT  93 32
        ywbC 3936544 .. 3936569 + -11.3   -5.4251   AGCGGTAAAAATAAA         GAACGTACATT TTGT GATGTACGTTC          TTTTTTATCTATACC 100 33
         epr 3940835 .. 3940865 + -12.1  -5.68023   AAAAGTAACCAAAAA       CCTTTAAGATTTG CATTC CAAGTCTTAAAGG       TTTTTTTCATTCTAA 100 33
        sacX NONE
        sacY 3943544 .. 3943566 + -10.7  -5.75478   GAGACAAACAAAAAA           CGCTTTTGA TCATC TCAAAAGCG           TTTTTTTATCTGATT 100 39
        ywaE 3946122 .. 3946149 +  -9.9  -5.59879   GGTACCGCGTGCATT        GAGCCACGTCCC TTATT GGGATG-GGCTC        TTTTTTGTGTTTGTA 100 217
        tyrZ 3947436 .. 3947461 +  -7.7  -5.42862   TCTGATATTCCGAAA         CGCTTATGA CCCTTCAT TCATAAGCG          TTTTTTTGCAGGTAT 100 41
        ywaD 3948949 .. 3948968 + -13.6  -5.16237   TATCAAATAAAAAAA            GACGGCAC TTGG GTGCCGTC             TTTTTTAATCCACTT 100 31
        dltA NONE
        dltB NONE
        dltC NONE
        dltD NONE
        dltE 3956259 .. 3956281 + -12.1  -5.22312   CGAGCAAATGAACAC           GCAGGAGAA TTAAT TTCTCCTGC           TTTTTTCATATGAAT 100 13
        ywaA 3957511 .. 3957531 + -11.1  -5.47399   GCAAGTAAGAAAAAA            GCCGGCC CATTACA GGCCGGC            TTTTTTTACGCTTCA 100 33
        katX 3965671 .. 3965692 + -10.9  -6.23317   ATTAACAACAGCGAA           CAGGGCTTT TTTA GAAGCCCTG            TTTTTTTATTTTTCT 100 36
        yxlH NONE
        yxlA 3971437 .. 3971459 + -12.1  -5.37345   GGGGTATCAAGAAAA           GCTGTCTTC TCTCT GAAGACAGC           TTTTTTATCATTCAA 100 10
        yxkJ 3980134 .. 3980163 + -10.9   -5.1287   TATTGATCCCCGCAA       GCAAGTTC-TTCGT CAA ACGAAAGAGCTTGC       TTTTTTGCATGTCCA  93 35
        yxkI NONE
        yxzE 3982181 .. 3982200 + -12.1  -6.01187   TGTGGCGGCGGAGGG            GGCGGCG ATTAAA CGCCGCC             TTTTTTTATTTCATT 100 14
        aldY 3986914 .. 3986938 + -10.1   -5.5454   TTCTAAATGAAAAAA          TCCCTCTGT TTCAAGT ACAGAGGGA          TTTTTCTTTATTTAG 100 35
        yxkC 3988900 .. 3988925 + -17.7  -3.90744   TCAAATAACAGCTAA         CAAGGGTGCCT GTTT AGGCACCCTTG          TTCTTTAAAAAAGGC 100 33
        yxjO 3991623 .. 3991638 +    -4  -2.86291   TATAGAGCTGAAAAA              TCAATC TGCC GGTTGA               CGTTTTTCTTTCCTA  45 36
        yxjN NONE
        yxjM NONE
        yxjL NONE
        pepT 3995335 .. 3995356 + -11.6  -5.36441   AGCATAACGCCAAAA           GCCAGTCC AAAAAA GGACTGGC            TTTTTTGTGTGAAAA 100 34
        yxjJ 3996132 .. 3996151 +  -8.6  -4.26634   TATTTCAAACGAAAA            GGCTGC-TG AAT CACGCAGCC            TTTTAAAATTGTTTT  83 46
        yxjI 3996919 .. 3996943 +   -13   -4.7078   GATTTGATCGTTCAA          GCTCTTCCTT ACACA AAGGAAGAGC          TTTTTACATGCTTAA 100 216
        yxjH 3998307 .. 3998331 +   -13  -5.56264   GAGATTGTCACGCAA          GCTCTTCCTT ATCCA AAGGAAGAGC          TTTTTTATATTTGAA 100 327
        yxjG 3999518 .. 3999547 +    -8  -4.84274   AAGCAAAGAAAAAAA       CACACTTGATTCC CTAGC GGAG-CAAGTGTG       TTTTTAATGTCATTG  84 39
        yxjA 4005971 .. 4005998 + -14.3   -4.5774   TGTGGTAGAAACATT        GAGCCATATCC CTTTTC GGATATGGCTC         TTTTCATTATTGATA 100 33
        citH 4010821 .. 4010845 + -11.5  -3.71917   TCATTACAATCATAA          GAGCCTGCT ATATTGC AGCAGGCTC          TTTCACATTTGGCAT  86 144
        yxiO 4014971 .. 4015000 + -10.1  -3.37654   CAGCCAGCAGCAAAA       TGACCTGC-CCC TTTAACT GGGAGCAGGTCA       TTCATCATTTATTCG  78 10
        hutP 4040983 .. 4041021 + -10.5  -4.96848   GATCTTAGACGATAG  GGGGCTATGC-GTGAA AACAGAAG TTCACAGCATAGCTCC   TTTTTGTATGGGCGC  93 52
        hutH NONE
        hutU NONE
        hutI NONE
        hutG NONE
        hutM 4047988 .. 4048022 +    -5  -5.60689   ACATCCTATAATTAA     AAAAGCACACCCCG CTCAGCA TGGGATGTGCTTTA     TTTTTTATTCTGTAA  85 30
        yxeE 4065144 .. 4065159 +  -2.6  -4.78077   GGAAAATAATTGTAG              TTCC-TC TTT GACGGAA              TTTCTTTTCATTCAA  65 192
        yxeD 4065588 .. 4065614 + -12.4  -4.92777   CAGTAACATATAAAA         GGCTCAACAC AATGCGA GTGTTGAGCC         TTTTTCCTTACTGTT 100 35
        yxeB 4067169 .. 4067192 + -10.3  -5.37345   TTAAAAATAAAAAAA          CGGCACAGT CATGAC GCTGTGCCG           TTTTTTATGATTCAC 100 37
        iolR NONE
        iolS 4085568 .. 4085592 + -18.7    -5.626   CGCATAAGAAGAAAA          CAGCCTTCTCC AAT GGAGAAGGCTG          TTTTTTTGTGCGATA 100 34
        yxcE NONE
        yxcD 4086800 .. 4086820 +  -7.6   -5.5943   AATGTCTTAATCAAA            CCTTACTC CGCGC GGGTAAGG            TTTTTTTAATGGTTT 100 42
        csbC 4088413 .. 4088439 + -15.3  -5.19879   TACATTATAAAAAAA         GGAATCGTCTC CTTAT GAGACGATTCC         TTTTTCTGTTTACAC 100 31
        yxbG 4091687 .. 4091704 + -11.3  -5.28983   GAAGAAACGAAATAA             GAGAGGG AGCC CCCTCTC              TTTTTGTCTTTTAAA 100 26
        aldX 4094352 .. 4094373 + -10.9  -4.79352   ATCGCATGATCAAAA           GGCGCTTCCT TAG AGGA-GCGCC           TTTTATTGTAACTCC  91 40
        yxbB NONE
        yxbA NONE
        yxnB NONE
        asnH NONE
        yxaM 4101405 .. 4101433 + -14.8  -2.85947   TTTGTATCACAGTAA        GAAGACCTTCTT ATTAA AAGAAGGTCTTC        TGCTATTCTATTCAG 100 45
        yxaI 4103927 .. 4103962 +   -12  -4.88918   TGTATAAATAATAGA    AAAAAGTCTAGACGCC AATA GGCATCTAGACTTTTG     TTTTCTTTGCAATAG 100 30
        yxnA 4108171 .. 4108196 +  -3.4  -4.66953   TGACCATAAGAAAAA        CCCATGCTGTTC CAGC GAAC--CATGGG         TTTTTCAGCTGTTAA  64 45
        yxaC 4109942 .. 4109964 + -10.6  -4.98531   TATTTAACAAAGAAA           GACTGCCC CGGGGGA GGGCAGTC           TTTTTCGTTTAAGAA  93 34
        gntR NONE
        gntK 4114726 .. 4114739 +  -6.7  -2.54687   TGACATGAAGGGGAG               GGCAT TACC ATGCC                GTTAATCATCGTTGC  56 45
        gntP NONE
        gntZ 4117524 .. 4117548 +  -9.4   -5.9218   AACCTGTATTAAAAA         CACGG-TCAGT TTCA ACTGAACCGTG          TTTTTTTCTTCTATC 100 39
        ahpC NONE
        ahpF 4120090 .. 4120122 + -15.7  -5.69262   AACTAATATAAGAAA      TCCGCTATATTGCCA GAT TGGCAGGATAGCGGA      TTTTTCTTTTTCTAC 100 35
        yydK 4123215 .. 4123235 + -12.7  -2.75825   AGGTGCACATAAAAA            GCTACTTCA TTG TGAAGTAGC            TCCCTTTATTAAAGG  90 313
         fbp 4129563 .. 4129583 +  -8.3  -3.04242   TAAAACAGGTTAAAA            GGAAGTTCT ATA AGAACTCCC            TAGTTTAATATTATT  67 520
        yycS 4134791 .. 4134814 + -13.2  -5.54338   ATTACCAGCAATAAA          GCCGG-CGTTC TGA GAACGTCCGGC          TTTTTCTTTTACTTC 100 27
        rapG NONE
        phrG 4140508 .. 4140526 + -13.8  -3.27525   TGGATAAATGAAAAA             CCCCCGCG GGA TGCGGGGG             TTCAATTTAACGAAA 100 34
        rocR 4146517 .. 4146541 + -10.7  -5.83822   TATATCCTTTTTCAA          CTGAACGGGCG TGA CCCCTGTTCAG          TTTTTTTTGCATATC 100 386
        yycD 4158240 .. 4158257 +  -9.1  -5.06103   TTTAATGAATGAAAG             CCTTCGC TGCA GCGAGGG              TTTTTTAGCGGTTAT  91 36
        yycC NONE
        yycB 4160024 .. 4160042 +  -8.1  -5.65927   GAAATTCAGCATAAA             GCGGGGA AGATA TCTCCGC             TTTTTTCTTTGAATA 100 27
        yycA 4162185 .. 4162218 + -15.5   -3.1315   TATCTCGTGGAATAA     AAAAAGAGGCTTGGA TGAA TCCAAGCCTCTTTTC      TATTAAGCTTCTTCT 100 26
        cotF 4166622 .. 4166646 + -14.4  -3.58864   AATGAAATAAAACAA          GCAGCAAAGG AGTTC CCTTTGCTGC          TATTTCTGCTGATCC 100 31
        ppaC 4168145 .. 4168202 + -18.1  -3.50047   TGTCTTAACAGACGC AATGGCTGAATAAGCAAAAAGCATCCCG CGT CGGGATGCTTTTT-CTTATTCACCCAGC TTCTCAATTTGTCCC 100 13
        yybO 4170509 .. 4170522 +  -8.1  -5.26875   CCTGCTCTATCTGTT               CGAGC ACCT GCTCG                TTTTTTCCTTGAAGA 100 158
        yybN 4172630 .. 4172654 +  -8.8  -5.50774   CGAAAAAATTTAGAA          TGATAATCTT TTTAT AAGATTATCA          TTTTTATTTATTCTA 100 80
        yybM NONE
        yybL NONE
        yybK NONE
        yybJ 4175880 .. 4175901 +  -8.8  -4.87665   TTAAACTGGAATAAA           GAGTGCTT GCTGAA AAGCACTC            TTTTTCTGCATCGAA  91 356
        yybG 4178159 .. 4178175 +  -5.1   -5.1861   ATTGGAAATAAAAAA              GGACC CGCTAAC GGTCC              TTTTTTACTGATCAA  79 30
        yybE NONE
        yybD 4180953 .. 4180963 +    -4  -3.30443   TGTCACTTATGAGCA                 TGAA CGG TTCA                 TTGGTATACTAATCA  49 55
        yybC 4181563 .. 4181578 +  -4.6  -5.93252   CCGCAAAAGCCTCTG              CGGCAG GCAG CTGCCA               TTTTTTCTTTTTGGG  93 103
        yyaT NONE
        yyaS 4184079 .. 4184097 +  -4.6  -3.35679   TATCAAAGAATAGAA             GAGGTT ATTAAGA AACCTC             TTCTCGATCCAAAAA  52 15
        yyaQ NONE
        yyaP 4186244 .. 4186270 + -13.1  -3.31269   TCTTATTGAACTAAA         GGGGAATCCAT AAATA ATGGGTTCCCC         TTAATATACTATGGA 100 71
        yyaO 4188723 .. 4188751 +  -2.4  -6.01187   ATTCATTTTCTAAAA       CCTGTAATC-CGT AACC ACGCGGTAGCAGG        TTTTTTTATTTGCTT 100 79
        yyaN NONE
        yyaM 4190166 .. 4190176 +  -2.6  -3.13788   AGAAATAGGGAGTAT                 TTTT GAG AAAA                 TGTGTTAAGTTAAAT  44 41
        yyaL 4192274 .. 4192307 +  -8.9  -5.10877   GCGATCCACACATTA     ATAAGCAGCAGGGAT TAAG ACCCTTGCTGCTTAC      TTTTTGATTTCTTAT  91 8
        yyaJ 4194774 .. 4194796 + -13.5  -2.92246   ACAGATTTAAAAAAG           TCAGTGCGG ATCTG CCGCACTGA           TCTCATTACAATTGC  95 31
        yyaC 4204550 .. 4204570 +  -5.5  -5.42514   CATATAAAATAAAAA            CCATCTT CGTTTGA AAGATGG            TTTTTTCATTTATGA  83 34
        yyaB 4206896 .. 4206918 + -13.5  -4.01088   TTAAAAATATAAAAA           GCTCTCCTG CTTTT CAGGAGAGC           TTCTATTTTGGTATG 100 51
        rpmH 4214256 .. 4214279 -  -8.9  -5.11033   CATAACGTGAAAAAA          GACCACTGA CATTAT TCAGTGGCC           TAAGCTGATAATACT  91 25
        rnpA 4213673 .. 4213684 -    -3  -2.75844   TCTTTTATTGCAAAG                CATA CTTG TATG                 TATTTTAGCATCTTT  42 118
     spoIIIJ NONE
         jag 4212189 .. 4212216 - -11.4  -5.71712   TCGGATACAAAAAAA        CCGAAATCCAAT TTTT ATCGGACTTCGG         TTTTATGCTATCTTT 100 33
        thdF NONE
        gidA NONE
        gidB NONE
        yyaA 4206896 .. 4206918 - -13.5  -5.36364   TTAAAAATATAAAAA           GCTCTCCTG CTTTT CAGGAGAGC           TTCTATTTTGGTATG 100 28
         soj NONE
       spo0J 4204550 .. 4204570 -  -6.2  -5.58522   CATATAAAATAAAAA            CCATCTTC GTTTG AAAGATGG            TTTTTTCATTTATGA  89 35
        yyaD 4202225 .. 4202243 -  -9.6  -2.59447   TCGGAATCATAACAC             TGTGAGAG CAT CCCTCACA             CTTAATTCGAATATC  71 230
        yyaE 4200050 .. 4200082 -  -7.1  -4.13945   AGGTTCACTGGAAAA      GACAAGCTGACAA AAAAGCA TTTTCAGCTTGCC      AATCCCTTTGATTAT  73 37
        yyaF 4198807 .. 4198817 -  -2.6  -3.27476   ATGGGCAAGGAGCAA                 TAAT TCT ATTA                 CTCACAATTTTATAT  46 75
        rpsF NONE
         ssb 4197917 .. 4197931 -  -4.2  -2.69433   TAATCACATTAGAAT               GGAAGA TCA TCATCC               GAGATGTCAATCGGT  47 4
        rpsR 4197588 .. 4197613 - -14.1  -5.24129   CCCCCCTATAAAAAA         GAGCAAGAACC CGAA GGTCCTTGCTC          TTTACATATCAGCTT 100 39
        exoA 4196772 .. 4196796 -  -5.8  -5.71712   TTTCATATAAAAAAA          GCAGTAAG TGTAAAATC CTTACTGC          TATCTCATCATATAT 100 33
        ccpB 4195794 .. 4195807 -  -3.9  -2.61602   TGAAGTTATAAGGTA               TGAAA TGCA TTTCA                GTTCAAGCTTTTTTC  45 28
        yyaH NONE
         maa 4194774 .. 4194796 - -13.5  -3.67602   ACAGATTTAAAAAAG           TCAGTGCGG ATCTG CCGCACTGA           TCTCATTACAATTGC 100 31
        yyaK 4192275 .. 4192306 - -12.4  -3.32993   CGATCCACACATTAA      TAAGCAGCAGGGAT TAAG ACCCTTGCTGCTTA       CTTTTTGATTTCTTA  89 7
        tetL NONE
        tetB 4186660 .. 4186694 -  -6.6  -5.26316   TCATTTTACAAAAAA     GGATCAACCTTG AATTACTTTCA CAAGATTGATCC     TTTCACTCATTTAGC  88 36
        yyaR 4184076 .. 4184100 -  -8.7  -3.59252   TCTTATCAAAGAATA          GAAGAGGTT ATTAAGA AACCTCTTC          TCGATCCAAAAAACG  74 109
        yybA 4182331 .. 4182343 -  -4.1  -2.94888   AATTCACGCAAACCA                TCTCC TGT GGAAA                TTTTTTGATAGTTTT  47 151
        yybB 4181494 .. 4181516 -  -9.9  -4.81359   AATTTAAATAGAAAA           GGAGTGAGC CTGAC ACTCACTCC           TTTTGCTCATGAATC  91 169
        yybF 4178152 .. 4178182 - -11.4  -3.59979   CCTGCCCATTGGAAA       TAAAAAAGGACC CGCTAAC GGTCCTTTTTTA       CTGATCAATTCAATC  85 30
        yybH NONE
        yybI 4175880 .. 4175901 -  -8.8  -4.23104   TTAAACTGGAATAAA           GAGTGCTT GCTGAA AAGCACTC            TTTTTCTGCATCGAA  83 48
        yybP 4168147 .. 4168200 - -25.1  -3.19175   TCTTAACAGACGCAA TGGCTGAATAAGCAAAAAGCATCCCG CGT CGGGATGCTTTTT-CTTATTCACCCA GCTTCTCAATTTGTC 100 15
        yybR 4166622 .. 4166646 - -15.1  -4.57791   AATGAAATAAAACAA          GCAGCAAAGGA GTT CCCTTTGCTGC          TATTTCTGCTGATCC 100 25
        yybS NONE
        yybT NONE
        rplI 4162190 .. 4162213 - -15.4   -5.7946   CGTGGAATAAAAAAA          GAGGCTTGGA TGAA TCCAAGCCTC           TTTTCTATTAAGCTT 100 33
        yyzB 4158240 .. 4158257 -  -6.9  -2.99727   TTTAATGAATGAAAG             CCTTCGC TGCA GCGAGGG              TTTTTTAGCGGTTAT  61 45
        dnaC 4156473 .. 4156493 - -15.5  -5.63103   TTCGAATGAAAAAAA            CCCCAAGAG CAG CTCTTGGGG            CTTATGCGCCGGGCG 100 27
        yycE 4155848 .. 4155858 -  -2.6  -3.38361   AAATCCGAACATTAA                 TTTA TTG TAAA                 TCTATATTCGTTCGC  47 122
        purA 4154420 .. 4154442 - -13.5  -5.63517   CTTTCAAACAAAAAA           CAAGCCCCT TAAAT AGGGGCTTG           CAGACATATTCTATT 100 40
        yycF NONE
        yycG NONE
        yycH NONE
        yycI NONE
        yycJ 4147790 .. 4147823 -  -3.3  -2.52676   CACGTTCGTAATCCA     CCATATT-CCATCCTT TCC AAGAACGTTAATATGG     TTATATTGTGGGTTA  43 64
        yyxA 4146561 .. 4146584 - -13.2  -4.34402   TTTTGCATATCAAAA          CAGCCTGGCA ACGA TGCCAGACTG           CTTTTATTAACTGCC 100 32
        rocD 4143308 .. 4143323 -  -3.9    -2.508   AAACGAAGTGAATAT              CCCGC CATGGT GCGGA               TTTATGCGTTTCGCA  44 27
        rocE NONE
        rocF 4140508 .. 4140526 - -13.1  -5.04601   TGGATAAATGAAAAA             CCCCCGC GGGAT GCGGGGG             TTCAATTTAACGAAA 100 234
        yycN 4138682 .. 4138696 -  -7.1  -4.96848   TCGTTTACAGAAAAA               GGCCT TTATC AGGCC               CTTTTCGTTAAAGCT  83 33
        yycO NONE
        yycP NONE
        yycQ 4136354 .. 4136372 -  -4.6   -5.7946   GGTTCAACAAAAAAA             GAGACT TCACACC AGTCTC             TTCATAAACAGAGAT  90 40
        yycR 4134791 .. 4134814 - -13.2  -4.27441   ATTACCAGCAATAAA          GCCGG-CGTTC TGA GAACGTCCGGC          TTTTTCTTTTACTTC 100 34
        yydA NONE
        yydB NONE
        yydC NONE
        yydD 4129563 .. 4129583 - -10.5  -4.23434   TAAAACAGGTTAAAA            GGAAGTTCT ATA AGAACTCCC            TAGTTTAATATTATT  87 44
        yydF 4126490 .. 4126506 - -10.9  -3.76534   CCAACAAATGGTAAA              GGAGAGT TAG ACTCTCC              TTTGTACCCCTCTAA  84 41
        yydG NONE
        yydH NONE
        yydI NONE
        yydJ 4123215 .. 4123235 - -12.7   -4.9725   AGGTGCACATAAAAA            GCTACTTCA TTG TGAAGTAGC            TCCCTTTATTAAAGG 100 34
        yyzE NONE
        bglA 4120090 .. 4120122 - -13.5  -4.48583   AACTAATATAAGAAA      TCCGCTATATTGCCA GAT TGGCAGGATAGCGGA      TTTTTCTTTTTCTAC 100 93
        yxaA NONE
        yxaB 4109942 .. 4109964 - -11.3  -4.69214   TATTTAACAAAGAAA           GACTGCCCC GGGGG AGGGCAGTC           TTTTTCGTTTAAGAA  91 34
        yxaD 4108171 .. 4108196 -  -3.4  -5.22006   TGACCATAAGAAAAA        CCCATGCTGTTC CAGC GAAC--CATGGG         TTTTTCAGCTGTTAA  75 37
        yxaF 4106362 .. 4106380 -    -6  -3.97834   TAATTGTAGGAGAAA             GGATAACA AAA TGCTACCC             TTTTTTCCTCACCAG  66 20
        yxaG 4105162 .. 4105218 -    -3  -3.15147   TGTAATGAAGACATA GCCATCACGCTCCTTTTTTCTGTACC TTAAG GGTAGGAAAAAATGAAGCGCGGTAAC ATCGATTTAGGTGTC  44 75
        yxaH 4103932 .. 4103957 - -14.1  -5.57729   AAATAATAGAAAAAA         GTCTAGACGCC AATA GGCATCTAGAC          TTTTGTTTTCTTTGC 100 20
        yxaJ NONE
        yxaL 4101405 .. 4101433 - -14.8  -3.29471   TTTGTATCACAGTAA        GAAGACCTTCTT ATTAA AAGAAGGTCTTC        TGCTATTCTATTCAG 100 41
        yxbC 4094883 .. 4094923 -  -7.1  -5.08601   TTAGCTGAACAAAAA  TAAGAGAATTAACAACCTA TTT TATGTCATTAATCCCCTTA  TCTAGTATTTACTAG  85 37
        yxbD 4094352 .. 4094373 - -10.9  -4.30844   ATCGCATGATCAAAA           GGCGCTTCCT TAG AGGA-GCGCC           TTTTATTGTAACTCC  88 28
        yxbF 4091687 .. 4091704 - -11.3  -4.21086   GAAGAAACGAAATAA             GAGAGGG AGCC CCCTCTC              TTTTTGTCTTTTAAA  88 36
        yxcA 4090486 .. 4090506 -  -5.4    -5.252   CATTCTCATAAAAAA            GAGAGGCT TCATC ATCCTCTC            TTTTTTTCTGTGTCA  81 16
        htpG 4088413 .. 4088439 - -15.3  -5.69473   TACATTATAAAAAAA         GGAATCGTCTC CTTAT GAGACGATTCC         TTTTTCTGTTTACAC 100 35
        mmsA 4081898 .. 4081928 -  -7.6  -2.83271   CTATTGGCAGAATGA      GTCCGAACAGCGC ACATGG ACGCCGTTCGG-C       TGTTCGTCGTTTAGT  62 36
        iolB NONE
        iolC NONE
        iolD 4078108 .. 4078118 -  -6.8  -3.01712   GCCTCCCCTCTAATA                 CTGC TTC GCAG                 ATTCCAGCTTTTTCT  58 9
        iolE NONE
        iolF NONE
         idh NONE
        iolH 4073860 .. 4073903 - -13.3  -3.32022   CGTTTTAGATATGAA GGGAGTTCGGCAGGA-A-GGC TGTC GCCATATCCCGCCGAACTCCA TGCTCAGCTTATGCC 100 34
        iolI NONE
        fbaB 4072069 .. 4072084 -  -3.2    -5.626   CACCGCACAAAAAAA              CACGCCA TCT CGGCG-G              TTTCTGGTCTCTTTA  81 38
        yxdJ NONE
        yxdK 4070257 .. 4070289 -  -5.7   -5.0916   CGTTCAACATAAAAA      TCCCCTTGACA TAAATCCATGT TATCAAGGGGA      AACAAAGCGGGCTAT  78 61
        yxdL NONE
        yxdM NONE
        yxeA 4067169 .. 4067192 -  -9.6  -6.20267   TTAAAAATAAAAAAA          CGGCACAGTCA TGA CG-CTGTGCCG          TTTTTTATGATTCAC 100 37
        yxeC 4065588 .. 4065614 - -12.4   -4.6955   CAGTAACATATAAAA         GGCTCAACAC AATGCGA GTGTTGAGCC         TTTTTCCTTACTGTT 100 33
        yxeF NONE
        yxeG NONE
        yxeH 4062670 .. 4062694 - -11.5  -4.81644   CAAATAAAACGAAAA          GATCCAGCCTT TAG AAGGCTGGATT          TTTTATTATTTAGCC 100 31
        yxeI NONE
        yxeJ NONE
        yxeK NONE
        yxeL NONE
        yxeM NONE
        yxeN NONE
        yxeO NONE
        yxeP NONE
        yxeQ NONE
        yxeR 4053352 .. 4053374 -  -4.8  -4.20516   TCCCGATTGAACAAA           GTTGAAACAG CTC CTGCCTCAGC           TATGGCTGGCTGAGA  66 21
        yxxB 4052396 .. 4052409 -  -3.7  -2.78384   TTTGCTTTTATTATA               CAGGC TGGC GCCGG                CTTTCATCCACCTGA  45 44
        deoR 4051410 .. 4051421 -  -2.2  -3.35467   GTCACAAATCATTAA                CAAG CGCC CTCG                 CGGTATGCTGGTCAA  45 0
         dra 4050592 .. 4050612 - -11.9  -4.36914   TGTTTCCTCAGAAAA            CGGAAAGCA GTC TGCCTTCCG            TCAGCTCTTAATAGT 100 68
        nupC NONE
         pdp 4047992 .. 4048018 -  -7.3  -5.32944   CCTATAATTAAAAAA         GCACACCCC GCTCAGCAT GGGATGTGC         TTTATTTTTTATTCT  91 34
        yxiA 4038456 .. 4038473 -  -7.7  -5.63504   AAGCTCATAAAAAAA             CACCTTC CCTC GAAGGCG              CTTCTCCATCTTATT 100 36
        yxiB NONE
        yxiC NONE
        yxiD NONE
        yxxD NONE
        yxxE 4034733 .. 4034783 -  -9.9  -5.94214   AAGAGAATAAAAAAA CCTAAATGACACAGATTGCGAGAG TCTC CTCCTGC-ACCTGCACCATTTAGG TTTTGCCTGCTTTCG 100 250
        bglP NONE
        bglH NONE
        yxiE 4030788 .. 4030801 -  -9.5  -6.23545   TCTAAATAAAAAAAA               GCGCC CAAG GGCGC                TTTTTTTACAAATCT 100 39
        yxxF 4029703 .. 4029715 -  -6.2  -6.09196   CCTAAAACAAAAAAA                GGCC GCATA GGCC                TTTTTACATTTTTTA 100 38
        wapA 4022519 .. 4022558 -  -2.8  -3.64703   TCCTCCTCATTTAAA  GTTTAAGTGAGGGTAG TTGTCATC CCCCCCTCGCTTAACC   TTATTAACGCCTTCT  49 29
        yxxG 4021847 .. 4021871 -   -13  -5.00884   ATTTGTTCTAAAAAA          GCTTGTATCG CTTAT CGATACAAGC          TTTATCTTCAACTGC 100 226
        yxiF NONE
        yxzC NONE
        yxiG 4020362 .. 4020372 -  -2.6  -3.93819   ATGAAATGATAAGAA                 TAAA CCA TTTA                 TTAGCTATTAGTAAC  53 100
        yxiH 4019920 .. 4019932 -  -4.1  -3.74381   ATCTAACGTAAAACA                CCACA CAC TATGG                CCGTTGGGATTCTCA  55 88
        yxzG NONE
        yxiI NONE
        yxiJ NONE
        yxiK 4018096 .. 4018107 -  -2.2  -2.84878   TCGTTTAATGTAAAT                GGAC CTGT ATCC                 TCATCAGAAAGATGC  41 84
        yxiL 4017804 .. 4017829 -    -7  -4.24123   TCAAGAAGGGGAAAA         TCA-GTGTGAC TTCTT GTCACACTTGA         TCACATCCCAACCTC  76 53
        yxiM 4016532 .. 4016548 -  -7.9  -4.29396   AATGATGTATTAAAA              GCCAGCG ATT CCCTGGC              GTTTTAGCTCCTGAA  79 3
        deaD 4014971 .. 4015000 - -11.5   -4.3129   CAGCCAGCAGCAAAA       TGACCTGCCCC TTTAACTG GGAGCAGGTCA        TTCATCATTTATTCG  93 30
        yxiP NONE
        licT 4011739 .. 4011791 -  -5.8  -5.86609   TGAAAAAAATAAAAA CCTAAATTACCATCAGCACAGA-CA GAGA TGATCCGCACTCATTGCAATTTAGG TTTTGCCTGCTTTAT 100 118
        bglS 4010821 .. 4010845 - -12.2  -3.57783   TCATTACAATCATAA          GAGCCTGCTA TATTG CAGCAGGCTC          TTTCACATTTGGCAT  90 40
        katE 4007133 .. 4007151 -  -6.8  -4.25104   TGCTCCTTATGAAAA             GTATCTTC CTT AAAGATAC             AGGAGCCGATCAAAT  73 35
        yxiS 4006799 .. 4006815 -  -7.3   -5.7946   TTTCCAATAAAAAAA              GAGACAC AGG ATGTCTC              TTTTTTTACTGTTTG 100 31
        yxiT 4005970 .. 4005999 - -10.8  -2.70946   GTGTGGTAGAAACAT       TGAGCCATATCC CTTTTC GGATATGGCTCT        TTTCATTATTGATAA  78 460
        yxjB 4003271 .. 4003297 - -12.4  -5.14965   ATTCCGATTAAAAAA         GGAAAGCTCC TTTTTTC GGAGCTTTCC         TCTACCATTCATTTC 100 34
        yxjC NONE
        scoA NONE
        scoB NONE
        yxjF 3999518 .. 3999547 -  -5.8  -6.01187   AAGCAAAGAAAAAAA       CACACTTGATTCC CTAGC GGAG-CAAGTGTG       TTTTTAATGTCATTG 100 35
        yxkA NONE
        galE 3988938 .. 3988959 - -14.5  -5.00616   TTGTTCTTTAAAAAA           GGCCTTCTC AATT GAGAAGGCC            TCCATTCTTATTCCG 100 33
        yxkD 3986914 .. 3986938 - -10.1  -5.37593   TTCTAAATGAAAAAA          TCCCTCTGT TTCAAGT ACAGAGGGA          TTTTTCTTTATTTAG 100 33
        yxkF NONE
        msmX 3983119 .. 3983140 - -14.5  -5.27779   TTCAATAGCAAAAAA           CCGGACATG TCTC CATGTCCGG            TTTTTTTGATCTTAT 100 37
        yxkH 3982071 .. 3982086 -    -6  -5.26119   CCTCGAAAAACAAAA              GCCGCC AGCA GGCGGA               CAGCGGGTATTTCGG  87 145
        cydA NONE
        cydB NONE
        cydC NONE
        cydD 3972361 .. 3972380 -  -9.3  -5.63517   TTTTCAAACAAAAAA            GACAGCC TTTTAG GGCTGTC             TTTTATTTTACAGGA 100 28
        yxkO 3971437 .. 3971459 - -12.1  -4.71426   GGGGTATCAAGAAAA           GCTGTCTTC TCTCT GAAGACAGC           TTTTTTATCATTCAA 100 33
        sigY NONE
        yxlC NONE
        yxlD NONE
        yxlE NONE
        yxlF NONE
        yxlG 3966865 .. 3966886 -  -2.3  -3.33744   TCTTGCCGGAAAAAT           CGCACAGC TTATCGG GCT-TGCG           GGAGTTTTTTATGGA  45 99
        yxlJ NONE
        yxzF 3963102 .. 3963121 - -10.7  -5.64274   TGACCTATAAAAAAA            CAGCCGG GATCAG CCGGCTG             TTCTAGATGCGGACA 100 15
        licR 3960955 .. 3960974 -  -6.6  -2.82516   GTTGCTATCATCATA            TTATGAAA TCGC TTTCATAA             ACACTCAGGGTTTTT  57 74
        licB NONE
        licC NONE
        licA NONE
        licH 3957511 .. 3957531 - -12.5   -5.5604   GCAAGTAAGAAAAAA            GCCGGCCCA TTA CAGGCCGGC            TTTTTTTACGCTTCA 100 31
        menA 3949719 .. 3949739 -  -6.7  -5.80364   ATTGTAACAAAAAAA            GACCGCATG AAA CGAGCGGTC            TTTTTTATTATCGGA 100 33
        ywaC 3948949 .. 3948968 - -13.6  -5.99154   TATCAAATAAAAAAA            GACGGCAC TTGG GTGCCGTC             TTTTTTAATCCACTT 100 30
        ywaF 3944540 .. 3944560 -  -5.5    -3.494   GAATGTGTGATACAA            CAAAAAAGG TGT CATTTTTTG            AAGATGCGATAAAGC  57 16
        gspA 3943544 .. 3943566 - -10.7  -5.76237   GAGACAAACAAAAAA           CGCTTTTGA TCATC TCAAAAGCG           TTTTTTTATCTGATT 100 40
        ywbA 3937296 .. 3937325 -   -13  -3.34398   CTTTCGTTTGAAAGA       GATGATCAGCCC TATGAC AGGCTGATCATC        TATCACATCACATTT  95 28
        ywbB 3936544 .. 3936569 - -10.6  -4.86385   AGCGGTAAAAATAAA         GAACGTACAT TTTGTG ATGTACGTTC          TTTTTTATCTATACC  93 30
        ywbD 3934817 .. 3934837 - -10.4  -6.02914   TCTACATAAAAAAAA            GCTGCCCC TGAAC AGGGCAGC            TTTTTCATTATTTTT 100 33
        ywbI NONE
        thiM NONE
        thiE 3929688 .. 3929708 -  -7.6  -5.22312   ATGGACAGCAAAAAA            GCTGTCCT TTTAC AGAACAGC            CCTTTGAAGGAAAAT 100 47
        ywbL NONE
        ywbM NONE
        ywbN 3925685 .. 3925702 -  -9.9  -3.59262   GTCGACACGCTGAAA             GAAGCCT GTAA AGGCTTC              TTTTATGATTCCAGC  80 28
        ywbO 3924794 .. 3924811 -    -7  -5.85737   ACAGGAATAAAAAAA             GCTCTC TTTATC GAGAGC              TTTTTCCTTACTTTT 100 33
        ywcC NONE
        ywcD 3920891 .. 3920906 -  -2.6  -2.58418   TCTTCATAGAAAACG              GCAG-AT CAT ATGCTGC              AGTCCTCTCATACCC  41 33
        galK NONE
        galT 3918107 .. 3918129 - -13.5  -5.30575   TAAAAATCGAAAAAA           GCCTCAACC CTAGC GGTTGAGGC           TTTTGACTGGTTTGG 100 12
        qoxA NONE
        qoxB NONE
        qoxC NONE
        qoxD 3913309 .. 3913328 - -12.2  -5.27399   GAAGACAGCAAAAAA            CCCTCTTC CACT GAAGAGGG             TTTTTTGTATTATTC 100 35
        rodA 3911327 .. 3911348 - -10.9  -5.60993   CTCTGCACAAAAAAA           GACAGCCTC TGTA AAGGCTGTC            TGCATATCAAGAATT 100 32
        nfrA 3910476 .. 3910493 -  -9.1  -5.19879   CGTGAAACATAAAAA             CCCCTCC AGAC GGAGAGG              TTTGCTTTAGTTTTT 100 32
        ywcH 3909294 .. 3909314 - -18.3  -5.29445   GTTGAATAAGAAAAA            GCCCTGCCG ATT CGGCAGGGC            TTTTTAAAGATCAGT 100 36
        ywcI NONE
        sacT 3905132 .. 3905155 -    -6  -5.84381   TGATCAATAAAAAAA          CTTCCAGAGA TCAC TCCCTGCAAG           TCAAAGCGGTTATTC 100 35
        sacP NONE
        sacA 3901218 .. 3901232 -  -2.9  -4.84311   TTTCACATAAGAAAA               TAGAA GGATT TTCTA               CATAAGTGTCCAAAT  65 23
        ywdA 3900864 .. 3900882 - -13.2  -5.36441   TTTTCACAGAAAAAA             CTGCCGAT CCC ATCGGCAG             CCTGTTTATTTGATT 100 31
        ywdD 3898872 .. 3898884 -  -3.4  -5.14477   TATATACCTAAAAAA                TCAG ACAAG CTGA                CGCCTGCCAATATAA  71 13
        ywdE NONE
        ywdF NONE
         ung 3896683 .. 3896699 - -10.1  -5.65927   TACTCAAATAAAAAA              GCGCAGA TCA CCTGCGC              TTTTTACAAATCCTT 100 29
        ywdI NONE
        ywdJ NONE
        ywdK 3893011 .. 3893038 - -12.2  -5.64304   CAAGATAAGAAAAAA        GCCAATCACTCAT ATG ATGAG-GATTGGC        TTTTTTGTTTATAGA 100 63
        spsA NONE
        spsB NONE
        spsC NONE
        spsD NONE
        spsE NONE
        spsF NONE
        spsG NONE
        spsI NONE
        spsJ NONE
        spsK NONE
        spsL 3881959 .. 3881983 -  -3.6  -5.51165   AAAAGGGCAAAAAAA         GTCGAAGATGC CTCT GC-TCTTCGAT          TGATCACGTTCCTAT  83 43
        yweA 3881172 .. 3881194 - -11.4  -5.66684   GAATCCACAAAAAAA           GAGACTGAAA ACA TCTCAGTCTC           TGACTACAAATCTAT 100 44
        rocG 3879732 .. 3879748 -  -3.7   -5.0666   TACGCAAAAAACAAA              TGCAAAA TTA TTTTGCG              GAGGCTTCTCAAATT  73 39
        rocA 3877944 .. 3877971 - -12.1  -3.81062   ATCAAAAAGTTGAAA        TCGTGCGATCC GCTAAA GAATCGCACGA         TTTTATTTCTCTCAA  90 42
        rocB NONE
        rocC 3874775 .. 3874796 - -15.9  -5.52909   TAACACGTAAAAAAA           GCTCTCCGG CCTC CCGGAGAGC            TTTTTCTATTGCGCC 100 31
        ywfA 3873310 .. 3873323 -  -6.7  -6.04953   ATACAAACAAAAAAA               CCCTT TAAA AAGGG                TTTTTAATTATAGGA 100 56
        ywfB NONE
        ywfC NONE
        ywfD NONE
        ywfE NONE
        ywfF NONE
        ywfG 3867298 .. 3867319 - -14.5  -5.07941   AAAAGCATATAAAAA           CATCCCGCT TTTT AGCGGGATG            TTTCTTGTAATGACC 100 15
         pta 3864337 .. 3864360 - -14.6  -5.11033   CAGAAGCGCAAAAAA          GGCAGCCCTC GGTC GAGAGCTGCC           ATTGTCTTCAATTTT 100 42
        ywfK NONE
        ywfL 3862400 .. 3862428 - -11.7  -5.36441   GCTTGAGATAAAAAA        TGCATGCCGGC ATATACA GCCGGCATGCG        AAGAACGTTCACCCA 100 34
        ywfM 3861246 .. 3861271 - -10.5  -5.06505   AATGACATAGAAAAA         TCCCAAAACGG GCAG CTGTTTTGGGA          TTTTCGCCATGTGCA  93 133
        ywzC 3859982 .. 3860002 -  -5.4  -5.26875   TTGTGAAGCAAAAAA           GCCT-GACC TGAG GGCCGAGGC            TAAGAAAAAATATGT  81 43
        ywfO NONE
        ywgA 3857985 .. 3858011 - -13.2   -5.7946   TTGTCAATAAAAAAA         GCAAAAGAAACG GAT CATTTCTTTTGC         TTGGTATGGTTAACA 100 35
        ywgB NONE
         mmr 3855741 .. 3855771 - -11.2  -5.96894   ATTCAAATAAAAAAA       CACACCCATCCCTC TAA AAGGGACGAATGTG       TTGATCATCCGTGGT 100 293
        thrZ 3853257 .. 3853268 -  -4.4  -4.86862   GTCAAAAAAGCAAAA                TGTG AATT CACA                 GCTTTTATCCTACAT  73 35
        ywhA 3852707 .. 3852727 - -11.8  -3.90729   AATAATCTCTATAAA            GCCGGCGC TTCGC GCACCGGC            TTTTATTATCCCTAT  90 37
        ywhC NONE
        ywhD 3850919 .. 3850945 -   -13  -4.22652   CGACATCATTGAAAA         TAACCCGGCTCC TCG GAGGCCGGGTTA         TTCGTATGGTTCCTT 100 288
        speE 3847778 .. 3847798 -    -9  -5.00616   CTTTCCTGTAAAAAA            GCGCAAGA TTCGC TCCTGCGC            CATACCTTCATTATT  91 36
        speB 3846850 .. 3846870 - -14.1   -5.7946   CTGGGAATAAAAAAA            CATCCAGAC ATC GTCTGGATG            TTTACTTATTTCACA 100 31
        ywhK 3843422 .. 3843434 -  -4.1  -3.85817   ACGTCCTTTTAGAAA                TGCAC AAC ATGCA                GCGGTTAAATCGTAA  55 30
        ywhL 3841534 .. 3841582 -  -6.8  -3.91164   AATCCGTGAAAAACA TGACAGCAGCTTTTCAGAAACT CACAC AGTCTCATCAAAGCTGCTGTGA CTTTCAGCAACACAA  68 467
        ywiB NONE
        argS 3832637 .. 3832660 - -11.8  -5.60993   TTTCTCATAAAAAAA          GGACAAAGCC CGAA GACTTTGTCC           TTTTGATCGTGATTA 100 38
        narK NONE
         fnr 3830509 .. 3830528 - -10.8  -5.55698   CACAAGGTAAAAAAA            CAAGGACA CCGC TGTCCTTG             TTTTTTTCAGTCAAT 100 32
        arfM 3829154 .. 3829174 -    -9   -5.9663   AAAGATCAAAAAAAA            CCGGCTCT ATTTA AGAACCGG            GCTCAGCGTTTTCAT 100 15
        narG NONE
        narH 3823836 .. 3823854 -  -4.4  -4.06781   ATCAAAAGTTAGAAA             CAGGAGCC GGG GCCGCCTG             AAAATGATAAGCCGC  61 0
        narJ NONE
        narI 3822559 .. 3822576 -  -9.1  -5.24129   CCTTGGCAGAAAAAA             CCCCCTC TTGC AAGGGGG              ATTTTCACGAGCGTT 100 30
        ywiE 3820601 .. 3820616 -  -6.8  -3.48276   TTTTTTCTTACAGAA              CACCTG AAAA CAGGCG               GGCAAACGACTCTTT  63 2
        ywjA NONE
        ywjB 3818206 .. 3818247 - -15.5  -2.52795   AAGCGCTCTAACTTA CATACAAAAAAGGATAGAC ATCT GTCTATCCTTTTTCTTATG  CTCTTACATAATGGA 100 21
        ywjF NONE
        acdA 3812142 .. 3812154 -  -3.4   -3.0516   TATCAATAATGAAAG                CGAT TTTGT ATCG                TTCTTATACAAACCA  45 140
        rpoE 3811437 .. 3811464 - -17.2  -4.67697   GGTGAAAATAAGAAA        GCTCCCTTTCAA TTTC TTGAAAGGGAGC         ATAACGTACTATGTT 100 126
        pyrG 3809679 .. 3809708 -    -8  -5.85425   GAAACAAATAAAAAA       GACTTGCCCGCTT TTGAC AAACGG-CAAGTC       TTTTTTATTACTTCT 100 33
       spo0F NONE
        fbaA 3807491 .. 3807513 - -13.4  -4.27861   AAGATAGACGGAAAA           CCGCCTGTCA AGC TGTCAGGCGG           CTATAAAAAGTTCCA 100 47
        ywjH 3806735 .. 3806771 -  -8.8  -4.32857   TCGGTGAAATACAAA   GGCCGCGGCAAACAG GCATAAAG CTGTTTGCCGCC-CC    TTTCATTATTTGTTC  83 31
       murAB NONE
        ywjI 3804085 .. 3804100 -  -8.2  -3.92659   TCTGCAAAAGTTAAA              GCGGGC TCAC ACCCGC               TTTTTCTGTTTGTTA  77 38
         rho NONE
        rpmE 3802066 .. 3802088 -  -9.2  -5.53436   AGACAATATAAAAAA           CAGGCAAG ACTGCTG CTTGCCTG           TTGAGAAATCTATTA 100 41
         tdk 3801379 .. 3801399 -  -5.4  -6.12328   AGAATATAAAAAAAA            CACCGG TGTTTTTAG CCGGTG            CATTCTATCTTTATA 100 54
        ywkA 3799409 .. 3799423 -  -4.2  -3.50133   TAGCTTTACAAAAAG               CTTTCC CTC GGACAG               AAAAATTTACTCGCT  53 43
        ywkB 3798375 .. 3798391 - -12.3  -5.01042   AACCTAAAGCAAAAA              GCTCCCT TAA AGGGAGC              TTTTTTTGTTACGCA 100 34
        prfA NONE
        ywkE NONE
        ywkF 3794867 .. 3794885 - -13.2  -5.44119   TTTACTGCAAAAAAA             GGAAGCCT AAG AGGCTTCC             TTTTTTATTAAAACA 100 33
      spoIIR 3793679 .. 3793690 -    -3  -3.69094   AATCTATGAGGCAAA                TCTA TTTT TAGA                 CCAGATGATTAGGAA  49 34
        ywlB 3793122 .. 3793154 - -12.1  -4.63218   TGTCCTGTAATAAAA      CAAGCGTTATCCACA AAT TGTGGACAACGCTAA      TAAAGAAGTGGATAA 100 60
        ywlC 3791921 .. 3791975 -  -6.6  -4.17296   TCCGACATACATAAA TAACCCCCTT-GGACACGC-CCCGCT TTTTT AGCCTATGCGTGTCCAAAAAGGGTTA GAACATCTGACTGCT  71 42
        ywlD 3791324 .. 3791342 -  -4.6   -5.5353   TATATGAAGAAAAAA             GAAACG GCGACTT CGTTTC             TTTTATTGGTATATT  84 39
        ywlE 3790804 .. 3790815 -  -2.2  -2.91873   AGGATTTGCAAATGA                CCTG TTTG CAGA                 TTTTCTGACAACTTA  42 38
        ywlF NONE
        ywlG 3789643 .. 3789668 -  -8.4  -5.09259   TATCTTAAAATAAAA         GAAAAGACTG GCTATG CAGTCCTTTC          ATTCGCACTCATAAA  91 24
        glyA 3788178 .. 3788202 - -11.4  -5.04987   AACATCGTCAAAAAA         CCCGCC-GGGC ATAA GCCCAAGCGGG          TTTTAGGATCTTAAT 100 36
         upp 3787421 .. 3787444 - -11.8  -5.63504   AACTGGATAAAAAAA          TGAAACCCCC TTTT GGGGATTTCA           TTTTTTATTTTGTTC 100 30
        atpI NONE
        atpB NONE
        atpE 3785584 .. 3785615 -    -3  -3.67481   TCAGACATAAAGCAA      TGGCGAAGGTTCTCT TGG AATGATC-TTCGCCA      TTTTTAGTTCATATA  49 53
        atpF NONE
        atpH NONE
        atpA 3782861 .. 3782887 - -13.2  -4.57569   TCATCTGCGTAAAAA         GAGAGAAAAAGA GAA CCTTTTTCTCTC         ATCAGCATTCGAGTT 100 39
        atpG 3781971 .. 3781983 -  -6.2  -3.59979   TCTTTCTATTCTAAA                GCGG CTGCT CCGC                CGACAATTTCCGTAA  62 3
        atpD NONE
        atpC 3780064 .. 3780084 -  -9.8  -5.60993   GCGTTCATAAAAAAA            TCCTTCTC ATAAA GAGAAGGA            TTTTTTCTTATTTCC 100 33
        ywzB 3779181 .. 3779198 -  -2.1  -4.16921   TAATAATGTTCAAAA             CCTAT-TA AAA TAGATAGG             GAAGCTGCTGTGAAT  54 12
        ywmB NONE
       murAA 3776934 .. 3776958 - -10.1  -6.07374   ACAAAAAATAAAAAA          CCAGTATGCCA GAG TGACATACTGA          TTTTCAAGTAAGTTT 100 39
      spoIID 3775715 .. 3775747 - -16.5   -3.2247   AAAGATATTCAGGAA      CAGAAAAAGACGCCC AAT GAGCGTCTTTTTCTA      CTTTTTCGCCATATA 100 23
        ywmC 3774647 .. 3774668 -  -8.7  -5.03994   TGTTACATACAAAAA           GAGGCTGAC CATC ACCAGCCTC            TTTTTTCTTATTTAG  91 33
        ywmD 3773645 .. 3773662 -  -6.2  -5.59655   TAAACCAATAAAAAA             GGCGCC TGGGGG AGCGCC              TGATCTTTAGGTTCC  89 41
        ywmE 3773258 .. 3773279 -  -5.1  -5.03994   TCTGAGACACAAAAA           GAGCCCTCT ATAT AAAGGGCTT            TTACAGGATGTGATG  76 169
        fdhD NONE
        moaA 3771311 .. 3771334 -  -8.9  -5.46657   GATTCTAATAAAAAA          GCTTACCGG ACAGTG CCGATAAGC           TTTTGACTTCAAATT 100 39
        rapB 3769998 .. 3770015 -  -9.9  -6.22802   TTGCATAAAAAAAAA             CCATCTG CCAG CAGATGG              TTTTGTCTCATACTT 100 33
        ywmF NONE
        csbD 3769090 .. 3769114 -  -7.9  -6.17292   AAAGCGAAAAAAAAA          GACAAGAAACA TTT CGTTTCCTGCC          TCTTCCGTACGATTA 100 38
        ureA NONE
        ureB NONE
        ureC 3765708 .. 3765728 -   -14  -3.68988   TTTTAGTCAATAGAA            CGGCCGGA TGCAC TCCGGCCG            CGTCTTATCAAAATA 100 33
        ywnA 3765187 .. 3765212 -  -9.9  -2.57931   GTTAGCGGTGAGAAG         TCATCCCTTTT GATT AAAAGAGATGA          TTCATAACATCTTTT  74 13
        ywnB 3764466 .. 3764483 - -12.7  -4.99861   TATTAATGAGAAAAA             CCCGGAG CTGG CTCCGGG              TTTTTTATTATTCCG 100 33
         mta 3763145 .. 3763167 - -17.7  -3.61774   TATAAGATGCGTAAA           CCCCCGGCC TTTAC GGCCGGGGG           TTTTCCTGATGGTCA 100 13
        ywnF 3760960 .. 3761000 -  -9.7  -5.47218   CTGCATGCAAAAAAA  CACACCCGGATCGTCTGGA AAA TCTCAACAATCCGGGTGCA  GATCTTCTTTAATAC 100 34
      spoIIQ 3758694 .. 3758714 -  -5.4  -5.82172   AGTAACAGAAAAAAA            CGCCCATC ACAAG GATAGACG            TTTTCTTCATTAAGA  95 35
        ywnJ 3758162 .. 3758189 -  -9.2  -4.89838   CTAAGAAAGACAAAA        GCCGGC-GTCT GAAATCA AGACAGCCGGC        TTTAATATTTCTCAT  91 27
        ywoB NONE
        ywoC NONE
        ywoD 3752927 .. 3752950 -  -7.4  -5.38549   CTTAAACAAGAAAAA          GAGACAGACC TCAG AGCCCGTCTC           TTTCTTAAGATGCAG  91 30
        ywoE 3751236 .. 3751246 -    -4  -3.07755   ATAGATTTCTAAAAC                 CATT ATA AATG                 TTCTATTTATGGAAA  48 81
        ywoF 3749748 .. 3749779 - -15.9  -3.73042   TTTTCCATTAAAACA      CGGCGCCCTCTCG GTTGAA CGAGAGAACGCCG       CTTATAGCAATTATT 100 36
         usd NONE
     spoIIID 3747301 .. 3747311 -  -5.4  -3.04517   ATCCTCCTTGAAAAT                 CTGT TTC ACAG                 TAAATATCCACATTG  53 157
         mbl 3746244 .. 3746266 - -10.7  -5.60993   TTTTTCATAAAAAAA           CCTCATTCT TTTTC AGAATGAGG           TTTGTGAAATCAGCT 100 35
        flhO NONE
        flhP 3744093 .. 3744104 -    -3  -4.07437   AAAAGTATTAAAGAA                TCAA GAAT TTGA                 AATGAATTCACCAGT  56 382
        ywpB 3742723 .. 3742748 -  -6.9  -5.95539   TTGTAAAGAAAAAAA         GACAAATGTGCC GCT GGC-CATCTGCC         TTTTTTCAATTATTC 100 61
        mscL 3742268 .. 3742288 - -11.9  -5.72616   ATTGAGATAAAAAAA            GACGCCGTT TCT AACGGCATC            TTTTTTATTCCGGCG 100 30
        ywpE 3740708 .. 3740728 - -15.5  -5.14563   TTCTGCATGAAAAAA            GCTGCCGTT TTG AACGGCAGC            TTTTCTCTTCGTGCT 100 55
        ywpG 3739645 .. 3739657 -  -3.3  -4.67168   AAAAACGCTTAAAAA                TGGCT TTC AGCCT                CTGTTTTTATCTTTC  64 19
        ywpH 3739146 .. 3739162 -    -8  -4.52502   GGCAAAAAGAAAGAA              CCAGTC TGGTC GACTGG              TCAATTTTGAGGGGA  80 96
        glcR NONE
        ywpJ 3737259 .. 3737279 - -15.5  -5.19212   ATCATGACTAAAAAA            GCTGGCTCT AAA AGAGCCAGC            TTTTTTCCGTTCATA 100 116
        ywqC NONE
        ywqD 3730823 .. 3730851 - -11.9  -4.56597   CTTTTTTCGCAAAAA        TAAATAACGGGCA CGA TGCACGTTATTTA        TTTTTGCATGAAATT 100 23
        ywqE 3729860 .. 3729874 -  -5.6  -2.85503   CTCCAACAGTTAAAT               TGCTGC TTT GCAGCT               TCCGTAATATCGTAT  52 183
        ywqF 3728484 .. 3728502 -  -6.7  -5.62219   AATAGATGAAAAAAA             GACTGGT GCGCA ACCAGCC             TTTCTTTTTCATCTA  90 38
        ywqG 3727397 .. 3727421 - -10.1  -3.62864   TAAAGGCACTTGAAA          GAGGCAGAT GTTGTTG ATCTGCCTC          TTTCGGCGCTGAGCT  80 142
        ywqH NONE
        ywqI NONE
        ywqJ NONE
        ywqK NONE
        ywqL 3723421 .. 3723446 -  -5.5  -6.06529   CACATACAAAAAAAA         CACTTGATGACT TAG AGCC-CCAAGTG         TTACACGTGATTTTT 100 26
        ywqN NONE
        ywqO 3721575 .. 3721590 -    -9  -5.38047   TATTTATAGAAAAAA              GCACCT GGAC AGGTGC               TTTTTTATTTTAGCC 100 30
        ywrD 3717737 .. 3717764 - -14.2   -5.9663   AAATATCAAAAAAAA        GAACACCCAGAG CAAG CTCGGGGTGTTC         TTTTATGAAACGTTT 100 422
        cotH NONE
        cotB 3713731 .. 3713753 -  -3.4  -4.74103   CCTTTAACTGAAAAA           GGGCATCA CTTTATC TGATGCTC           CTCCATTATCTATTA  67 38
        ywrJ 3712992 .. 3713017 -  -4.7  -5.01811   GTATGAAACGAAAAA         CTGCCTTCT GCTTTTCA AGAGGGCAG          TTTTGTATACACTAG  76 37
        alsS NONE
        alsD 3707791 .. 3707815 -  -7.2  -5.31519   AGAGCCAAATAAAAA          GAAAGCCC TGCTAAAAG GGGCTTTC          TTTTTTTCTTTTATT  91 36
        ywrO 3707165 .. 3707196 - -12.4  -4.42806   GGATTTTTAAACAAA      TACAGCCCTGCC GTATGTTG GACAGGGCTGTA       TTTTAAACAAAAGGC 100 28
        ywsC NONE
        ywtA NONE
        ywtB NONE
        ywtC 3696633 .. 3696656 -   -14  -5.27335   CTGGGCAAATAAAAA          GAGAGTGTCT CATC AGACACTCTC           TTTTTTGAATTATTT 100 35
        ywtD 3695257 .. 3695275 -  -8.9   -5.0065   TATGCATAAAGAAAA             GACTCCA GAGAT TGGAGTC             TTTTTCTTTTATTGC  91 34
        ywtG 3691534 .. 3691555 - -13.7  -4.50193   AGTAAGCAATCAAAA           GGGTGCGCA TGAT CGCGCACCC            TTTTTTATGTTCCGA 100 30
         pmi 3686603 .. 3686625 -  -7.1   -5.7946   TTTCTAATAAAAAAA           CTTAACCTC GAAGT GAGATTAAG           TTTAAATATGAGACA 100 27
        lytD 3683800 .. 3683840 - -21.5  -3.30243   ATTGAGGTGTGATAA  TCAAATAGGCTGTAGCTAT TTA ATAGCTACAGCCTATTTGC  AACTTTCTAAGTTTT 100 41
        tagD 3679546 .. 3679571 - -12.1  -4.81083   TGTAAGCATCAAAAA         GTACTTCTTAT TTCA ATAAGAAGTAC          TTTAATTAGATATTG 100 65
        tagE NONE
        tagF 3675144 .. 3675163 -   -10  -4.71382   ACAAGTATCTAAAAA            GCTGCCGA AAAA TCGACAGC             TATACATTTTATAAA  91 51
        tagG NONE
        tagH 3672563 .. 3672588 - -12.7  -5.34381   AAATCTAAACAAAAA         GGCTATTGGAC ATTC ATCCAATAGCC          TTTTTTTATTTCAAC 100 31
        ggaA 3669018 .. 3669028 -  -2.6  -3.28405   ACAAGAGAGTACTAA                 TTTT TGC AAAA                 CAATTTTAATTTAGT  46 62
        ggaB 3666181 .. 3666202 -  -6.7  -4.32046   CTTTTAAAAAGTAAA           GAGAAG-TCT CGC AGAACTTCTC           CCAACATTTGAAGTG  73 62
        yvyH 3663240 .. 3663266 -   -16  -5.56372   AAAGTAAAACAAAAA         GAAGCTTCGCAC AAT GTGCAAAGCTTC         TTTTTTATTTGCCTG 100 30
        lytA NONE
        lytB NONE
        lytC 3658115 .. 3658142 - -11.5  -5.37043   ATTTCATATAAAAAA        GAGACAAATCT GTGATT AGATTTGTCTC         TTTCGATTATCTGTA 100 32
        tuaA NONE
        tuaB NONE
        tuaC NONE
        tuaD NONE
        tuaE NONE
        tuaF NONE
        tuaG NONE
        tuaH 3648885 .. 3648910 -  -2.6  -3.78682   GTATAATCAAAAAAC         GCGCA-TCCCA ATTTA TAGGACTACGC         ATGTTTTTGAATCCC  51 20
        tagO 3647661 .. 3647680 - -10.7  -5.60993   TTGCGCAGAAAAAAA            CTCCGGC ACATAA GCCGGAG             TTTTTAATTCCTTTT 100 29
        degS NONE
        degU 3643603 .. 3643626 -  -8.9  -5.44119   GGCAGCCTAAAAAAA          GACCTGCCT AGTAAA AGGCAAGTC           TCCTATTATACTATC 100 36
        yviA 3642666 .. 3642686 -  -8.3  -5.86465   AAGAATATAAAAAAA            TCTCCGCTC TAA AAACGGAGA            TTTGGCCTTATTTAA 100 33
       comFA NONE
       comFB NONE
       comFC 3640146 .. 3640164 -  -3.1  -4.84761   ATATCGGCATAAAAA             CAGAATC ATTTA GCTTCTG             ATCAAGGTAAAAGAT  67 16
        yvyF NONE
        flgM NONE
        yvyG NONE
        flgK NONE
        flgL 3636349 .. 3636367 -  -3.1  -5.71983   TGAACTATAAAAAAA            GCGAACTC CTAA GAGC-CGC             TTACTTTAAAAAGTC  88 26
        yviE NONE
        yviF NONE
        csrA 3635073 .. 3635093 -  -6.9  -6.23317   ACAAAAATAAAAAAA            TCCTCAC TTTTTTT GTGAGGA            TAATGCGGAGATCAC 100 8
         hag 3633986 .. 3634006 - -13.3  -4.59424   AAATTTAAATTAAAA            GACCCTGGC AAC GCCAAGGTC            TTTTTTAAAATTAAC 100 36
        yvyC NONE
        fliD 3631936 .. 3631948 -    -2  -2.73124   TGTCATCCTCCAAAT                TACA TTTAT TGTA                CAAGAAGCTGTGATA  41 18
        fliS 3631517 .. 3631536 -    -2  -2.64735   AGTTGATCTATATTA            TTCATGCG ATCC CGCCTGAT             CCGTGCCGGTCCTTC  40 7
        fliT 3630910 .. 3630921 -  -2.2  -3.82656   GGGAAAAGAGAAAGA                GACC AATT GATC                 AAACTCCGCAAAAAT  50 284
        yvyD 3630000 .. 3630022 - -11.3  -5.74684   TAAGAAAAACAAAAA           CCTTCCGCG GACAT CACGGAAGG           CTTCTCTTCATTATT 100 36
        secA 3627293 .. 3627317 -   -15  -2.83772   ACCTCATTAAAAGAT         CCGCAGGCGCC TGCA GGCGCC-GCGG          TCAGTAAACTTGCCG 100 48
        prfB 3626137 .. 3626159 -    -7  -6.08342   TAAGAAATAAAAAAA           CACACCCG TATGCAT CAGGTGTG           TTTTTCAGCTTATGA 100 35
        yvjA NONE
        cccB 3624736 .. 3624762 - -13.1  -4.91712   GTCAAGGCATAAAAA         CATCCTTGCCA GCACT CGGCAAGGATG         TTTTTATCTTACTTT 100 34
        ftsE 3623858 .. 3623868 -    -4  -2.76453   CGAGAATTTTAATCA                 TATG AAC CATA                 CTCCCCTCTTGACTC  45 8
        ftsX 3622931 .. 3622965 - -14.5  -3.95126   GAAAAAGAAGGCAAA    TG-AAAAGCCGTCCCG AAAA CGGAACGGCTTTTTCA     CTTTATACTCGCAGA 100 28
        yvjB 3621365 .. 3621384 -  -8.6  -3.91213   AAGCACAAAGAAACA            GGAGATGA AATA CCATCTCC             TTTAATTGACAAATA  79 27
        yvzD NONE
        yvjD 3619336 .. 3619371 - -20.5  -4.67608   CAGCGTAACACAAAA    CAGCCCGGCATCGCA TCATCC TGCGGTGCCGGGCTG     CCTTTTATGATCCCG 100 30
        csbA 3614091 .. 3614115 - -11.6  -5.24129   TTTGTGTATAAAAAA          CCTGCTTTTA AAACG TAAAAGCAGG          TATTCAGTCTTTATA 100 56
        uvrB NONE
        uvrA 3609033 .. 3609071 - -11.1  -5.27335   TGCCGTAAAGAAAAA  GCTTGCCTGCTAAGCCCA AGGA TGGACTT-GCCGACAAGC   TGTCCCCTCTTAACA 100 48
        yvzB 3608378 .. 3608417 -  -7.9  -5.80364   ATTGTAACAAAAAAA  GCCTGCCGGCACA-TCCA GTTAA TGGACTCTGTCGGCAAGC  TGTAACTATCAGAAA 100 58
        yvlA NONE
        yvlB NONE
        yvlC NONE
        yvlD 3605769 .. 3605786 -  -8.4  -5.13473   ACCACATGTAAAAAA             GCTGCC TTTGCG GGCAGC              TTTTTTTATTTTTTT  91 31
        yvmC NONE
        cypX 3601583 .. 3601604 - -10.1  -3.97602   ATATATGTAAAAAGA           GTCTCACCC GCAT GGGAGAGAC            CTTTGGAATTCTATT  83 39
        yvnB 3597056 .. 3597084 - -14.7  -5.60993   TCTTTCATAAAAAAA        GCCTCCAACCCTT TTT AAGGATTGGAGAC        ATGGCGAAAATCAAA 100 11
        hprK NONE
         lgt NONE
        yvoD NONE
        hprP NONE
        yvoF 3590307 .. 3590330 - -12.5  -5.80364   ATTTTAACAAAAAAA          GTCCGCTGA TGTTAT TCAGCGGAC           TTTTTCAATCTTTCT 100 13
        hisZ NONE
        hisG NONE
        hisD NONE
        hisB NONE
        hisH NONE
        hisA NONE
        hisF NONE
        hisI 3581946 .. 3581964 -  -8.8  -5.54907   TTCACAAAACAAAAA             GAGCCGTA TCA TCCGGCTC             TTTACTCTTCAATCT 100 27
        yvcA NONE
        yvcB 3579061 .. 3579073 -  -3.4  -3.09908   CTTTCTGAAAATAAG                GAAG TCACT CTTC                ATATTCCTCCTAAGA  46 35
        yvzA 3578674 .. 3578700 -  -8.1  -5.50723   TGATCAAAATAAAAA         TCTCCCACTCA TTGTT TGAATAGGAGA         TTTTTGTGTTAGACA 100 34
        yvcC 3576723 .. 3576745 -  -8.5   -4.1964   CTCAATAGTTCAAAA           GGAAGGATT GGGAA AATCCCTCC           TCTTTTTTATTGGCT  79 55
        yvcD 3575161 .. 3575183 -  -7.1   -5.8187   TATCTAACAAAAAAA           GAGTCGATT AAATA AATCAACTC           TTTAAAATTTACTAT 100 37
        yvcE 3573357 .. 3573380 -  -8.9  -4.68209   ATGTTAATAAAGAAA          GAGCCTTCT GTTTAT AGAAGGCCC           TTGTCATATTTATTA  86 38
        trxB 3572082 .. 3572109 -  -3.5  -5.64274   TTATGGACAAAAAAA        GGACACGGAT AACTGGAGA ATCCGTG-CC        AAAAAAGTGTATTCA  81 153
        yvcI NONE
        yvcJ NONE
        yvcK NONE
        yvcL NONE
         crh NONE
        yvcN 3567528 .. 3567548 - -11.9  -5.18726   TGTTCATAAGAAAAA            GCTTGCAGA TAA CCTGCAAGC            TTTTCACGTTACAAA 100 34
        yvcP NONE
        yvcQ 3565338 .. 3565351 -  -2.3  -4.91109   TCTTTATTATAAAAA               GGAAG TCAG CATCC                TCCCATCGAACTTTC  66 62
        yvcR NONE
        yvcS 3562582 .. 3562603 - -14.5  -5.09521   TCAATAAATCAAAAA           TCCGGTCTG ATAA CAGACCGGA            TTTCATATTACATAC 100 33
        yvdA NONE
        yvdB 3558987 .. 3559003 - -10.8  -5.28778   AGCATGCATAAAAAA              GCGGCC GCGAT GGCCGC              TTTTTTTAACCTGTG 100 31
        yvdD 3557861 .. 3557883 -  -9.2   -5.7827   AAGAGAAATAAAAAA           GAGATTTCCC TTA AGGAAACCTC           ACTTTGTTAAAAACA 100 112
        yvdE 3556806 .. 3556816 -    -4  -3.76568   TTACCGATAACAGAA                 TAAG GCG CTTA                 CAGCGTTGATTCTCG  55 23
        yvdF 3554869 .. 3554879 -    -4  -3.62849   TTTACGAAACTATAA                 CAAT TGT ATTG                 TCCTATAGAAAGCGG  53 78
        yvdG NONE
        yvdH NONE
        yvdI NONE
        yvdJ NONE
        yvdK NONE
        malL NONE
        pgcM 3545866 .. 3545891 - -13.4  -3.88015   AAAGTAATAACACAA         CCTGCAAGAG CTGCGT CTCTTGCAGG          TTTTTTTCATTTCAA 100 37
        yvdP 3541822 .. 3541866 -  -3.8  -5.04868   TGAAATGAAACAAAA CAAAAAAGACAA-GA-GTGGCA AGT TGCCAAACCATTGTCTTTCCTG TTGTTTGATTGGACG  73 132
        yvdQ 3541180 .. 3541201 - -11.7  -3.75115   TCTTCATAAAATCAA           GGCATATAC AGCT GTATATGCC            TTTGCCATTAAGCTT  86 33
        pbpE NONE
        racX 3532416 .. 3532441 -   -12  -5.82172   AGGAACATAAAAAAA         CAAGGACTGT TTGAAG ACAGTCCTTG          TCTGAAGCTAGCTTT 100 33
        yveF NONE
        yveG NONE
        padC 3531306 .. 3531347 - -20.5  -4.76041   CATACTCAGCAAAAA GAAAACCCGGAAAAGAGAA GTAA TTCTCTTTTCCGGGTTTTT  ATGTTTATTATAATC 100 33
        yveK NONE
        yveL 3527415 .. 3527433 -  -7.4  -3.10894   ACGACCAGCATCTAA             GGCAGC AACTTCA GCTGCC             CACAGCAGAGCCGAG  62 84
        yveM NONE
        yveN NONE
        yveO NONE
        yveP NONE
        yveQ NONE
        yveR NONE
        yveS NONE
        yveT NONE
        yvfA 3517644 .. 3517656 -  -5.5  -4.69559   AAACGTTAAAATAAA                CAGCA CAC TGCCG                ATTAAAATCGACAAA  74 72
        yvfB NONE
        yvfC NONE
        yvfD NONE
        yvfE NONE
        yvfF 3513138 .. 3513164 - -11.7  -4.80487   GAGAATCAAAATAAA        CCTTCC-GCTCA CATG TGAGCAGGAAGG         TTTTCCTTCTTTGAG 100 7
        sigL 3511508 .. 3511526 - -10.3  -5.41143   GATTCCTTAAAAAAA             TCCTCCC GTCTA GGGAGGA             TTTTATTTATATCGC 100 28
        yvfI 3508786 .. 3508809 -  -9.6  -4.65895   GCTGCCATGTAAAAA          GACTGAACCA TTTG CGGCTCAGTC           TCAGTTGTTCGTATC  88 78
        lacR 3507667 .. 3507686 -  -9.4  -5.65927   TACCTAAATAAAAAA            TGACTTAG TGTC CTAAGTCA             TCCTTAATTCATACT 100 29
        yvfK NONE
        yvfL NONE
        yvfM NONE
        lacA 3502024 .. 3502042 -  -8.8  -4.77122   CTATAGAAAAAAGAA             TCCGCCCA TAT CGAGCGGA             GCATCAGCCTAATGT  88 34
        yvfO 3500632 .. 3500673 - -13.3  -3.65475   GATGTAAAATAAAAT GATCCATGAGACATAACAA TGAT TTGTTACATCTCATGGATT  TTTTTGTTTCAGCGT 100 34
        yvfR NONE
        yvfS 3496603 .. 3496618 -    -9  -4.79756   GATATAAGGGAAAAA              CCCGAA TTCC TTCGGG               AAAATAGATATTGCC  88 52
        yvfT 3495500 .. 3495519 -  -3.6  -3.72374   CCTCAGCAATAAACA            GACGAA TCATTCTT TTCGTC             CTCCAATCATTCTGC  55 32
        yvfU 3494764 .. 3494784 - -12.7  -2.75528   ATCCCCAATATATGA            TCAGGTCAT CTG ATGACCTGA            GTTAAAATAACTATA  90 148
        yvfV NONE
        yvfW NONE
        yvbY 3491797 .. 3491818 -   -13   -4.8622   TTTTTCAAGCAAAAA           GCCCGGCA TATGCC TGCCGGGC            TTCCTGAGTTCAGCG 100 35
        yvbX 3490324 .. 3490368 - -10.9  -5.93252   TTCAAAAACAAAAAA GCCCGCCGTCTC-CTACCTA ATCTAA TAGATAAAGAGACGACGAGC CTTCGGCTGACCGCG 100 343
        yvbW 3488907 .. 3488932 - -19.1  -5.34365   GCACAATAATAAAAA         CCCTCTTGCCG GATG CGGCAAGAGGG          TTTCTTATTTACTGA 100 34
        yvbU 3486955 .. 3486975 -  -4.1  -4.72497   CATTCAGGAATAAAA            GAATTTGAT TCG ATGAAATTC            GAACAATATAAAACG  68 55
        yvbT 3485795 .. 3485823 -  -6.8  -5.87996   GAATGAATAAAAAAA       GCAATGTA-TGGG TCTC CCCGCTACATTGC        TTTTTTTATAGCTGT 100 40
        araE 3483063 .. 3483086 - -13.2  -4.20368   GCATCCCAATATAAA          CAGCCCTTCC CGTA GAAAGGGCTG           TTTCATTAAAGCGTT 100 42
        cggR NONE
        gapA 3480639 .. 3480663 - -12.2  -4.65895   GTCTTCATGGAAAAA          GGGAAAGGGA GTCCG TCCCCTTCCC          TTGTCCGCTTTCATT 100 91
         pgk NONE
        tpiA NONE
         pgm NONE
         eno 3475554 .. 3475578 -  -9.2  -5.42265   TGAAAGCATAAAAAA          GCCGCCGAGA GAAAA TCCCGGCGGT          CTTTTTATTACTTGT 100 33
        yvbJ 3473105 .. 3473134 - -20.9  -4.56775   ATGCTCTTTTAAAAA       CAACCCCATCACC TGCT GGTGATGGGGTTG        TTTTATTGAATAGAC 100 28
        yvbG 3470838 .. 3470863 - -13.4  -3.36251   CGAAAACAAAAGAAT         GCAGCTCTCT AAAATA AGAGAGCTGC          TTTTTGCATCATGAA 100 34
       opuCA NONE
       opuCB NONE
       opuCC NONE
       opuCD 3466562 .. 3466590 -  -7.5  -5.47218   GTTTATTTAAAAAAA        CCACCTCTGTT GTATTTA AATAGAGGTGG        TTTTTCTATCAGCTA 100 12
        yvbA NONE
        yvaZ 3465433 .. 3465460 - -18.6  -2.61727   ATCCATTATAATTGA        GTGTCTTGCGGA TTGC TCCGCAAGACAC         TTTTTCAACGTGAAC 100 30
       opuBA NONE
       opuBB NONE
       opuBC NONE
       opuBD 3458808 .. 3458826 - -14.6  -5.56264   TTTAAAGAGAAAAAA             GAGGCTGG ACT CCAGCCTC             TTTTTCTATTCTATG 100 36
        yvzC 3455283 .. 3455299 -  -3.5   -4.7219   CATAGGAATAGAAAA              CGCTTGG CTT CCTTGCG              TTTTTTGTTACTTTA  67 38
        secG 3454055 .. 3454078 -    -4  -5.71983   TTAATCAGAAAAAAA          CGTTT-TGAAT ATC ATCCAGAAACG          TGAAAAAGGCCTGAC  89 70
        yvaK NONE
         rnr 3450854 .. 3450881 - -10.7  -4.41348   TGTTTCCGAAAGAAA        GCAAATAGAGC GCTGCG GCCCTATTTGC         TGGTTGAGCTGCTAT  89 37
        smpB 3450243 .. 3450275 -  -8.6  -2.92175   CGTGAACACAGTATA     GCACAG-GCCTGATT TTCG AATCAAGCACTATGC      CTTTAGAAGCCTTTT  69 28
        yvaG 3448742 .. 3448760 - -10.3  -5.80248   CAATATATAAAAAAA             CCTCTCC TATTG GGAGAGG             TTTAAAAGACACTGC 100 27
        yvaF NONE
        yvaE NONE
        yvaD 3447268 .. 3447288 -  -6.9  -5.67063   CGCACGATAAAAAAA            CAGAGAC TTATACC GTCTCTG            CTTCATTACATCAGT  93 62
        yvaC 3445212 .. 3445227 -  -4.8  -4.66625   ATAGAGACAAAGAAA              TTTACT TTCA AGTAAA               ACATCTCGAATTAAA  70 65
        acpD 3444438 .. 3444469 - -13.1  -4.30576   GCTGGAGCACTAAAA      CAAAAGCCTCCCC AAATAA GGGGAGGCTTTTT       CATTAGAATGTTTTT 100 28
        yvgZ 3442896 .. 3442906 -  -4.6  -2.79796   TTTCATCCTACCATA                 CCCC CGT AGGG                 TATTACAATAAAAAA  48 45
        yvgY 3442610 .. 3442635 - -14.1  -4.71307   TAAAAATGAAAGAAA         TATCGCGCCTC CCTA AAGGCGCGATA          CCTTGAATCACTTGG 100 33
        yvgX 3440132 .. 3440146 -  -8.5  -5.67529   AATGAAAAACAAAAA               CCGGC ATATA GCCGG               TTTTTCATTTTACTT 100 30
        yvgW 3437795 .. 3437820 -  -7.6  -5.46698   TTTAAAATTAAAAAA         GAAGCGGATC GCAATT GACCCACTTC          TTTATTTTAACAAGA 100 88
        bdbD NONE
        bdbC 3436645 .. 3436665 - -11.1  -5.37593   TGCGAAATTAAAAAA            GCGCCCG GCATACG CGGGCGC            TTTTTTTGTTATTCA 100 34
        yvgT 3435847 .. 3435867 - -10.5  -5.64274   TTATGCAGAAAAAAA            CCGATTTCA CTT CGAAATCGG            TTTTTTTGCTATTAA 100 37
        yvgS 3433338 .. 3433355 -  -9.9  -5.56264   TGTAAATAGAAAAAA             GAGAAGG ACTC CCTTCTC              TTCATTCAGCAATCT 100 27
        yvgR 3431382 .. 3431392 -  -6.8   -2.7709   AATCAATATACATCA                 CGCT GAT AGCG                 TTTTTGCTGCTGCAT  57 2
        yvgQ 3429590 .. 3429614 - -15.1  -5.43487   AAATTATAGAAAAAA          GAGACAGGAAG CTA CTCCCTGTCTC          TCGTCTTTCTTTCTC 100 39
        yvgP 3427328 .. 3427347 - -11.4  -5.80817   CTTAATATAAAAAAA            GCTGGCGC TCTA ACGCCAGC             TTTTTTTCTGCATTT 100 39
        yvgN 3425754 .. 3425770 - -10.1  -5.54894   AACGCACTAAAAAAA              CTCCCCA TAA CGGGGAG              TTTTTTGATTAAAAC 100 34
        yvgK 3423243 .. 3423260 -  -9.9  -5.26875   TTCCGAATGAAAAAA             TCCCTCT ATCA AGAGGGA              TTTTTTACGTTTCCA 100 30
        sspJ 3420463 .. 3420489 - -13.8  -3.66883   GGAACAGATGGGAAA         TACGGATAGAGC CAA GCCCTATCCGCA         TGTGGTTATCGATTA 100 31
        yvsH 3418657 .. 3418679 - -12.1  -5.26316   TGATTTTATAAAAAA           GACACCTGA GCAAA TCAGGTGTC           TTTTCATTATGCTTG 100 32
        fhuB NONE
        fhuG 3415219 .. 3415230 -    -3  -2.57132   TGTTCCGTTGATAAT                GAAT TCAT ATTC                 GGCCCCCTCCTCTAA  41 37
        fhuC 3414393 .. 3414411 -   -11  -6.09888   GCCGAATAAAAAAAA             TCCCGGCT TCA AACCGGGA             TTTTTTCATACAGTA 100 31
        yvrP NONE
        yvrO NONE
        yvrN 3411130 .. 3411154 -  -9.4  -5.47218   TCCCAGCTAAAAAAA         GAACGCATTCC AATT GGA-TGCGTTC          TTTTTATTCATAGCG 100 29
        yvrI NONE
        yvrH NONE
        yvrG NONE
        yvrE 3404663 .. 3404683 - -12.6  -5.67063   TGTAGTATAAAAAAA            CGCATCCG TGTTT CGGATGCG            TTTTTTTTATACGTC 100 32
        yvrC NONE
        yvrB NONE
        yvrA NONE
        yvqK 3399522 .. 3399547 - -12.6  -6.20267   TGAAAAACAAAAAAA         GCCGGCATGT ATTTGA ACACGCCGGC          TTTCCTTTTCACTTT 100 41
        yvqJ 3398085 .. 3398105 - -12.6  -5.61596   ATTGGCACAAAAAAA            CGCCATGC ACGAG GCATGGCG            TTTTAAAACCCTTTA 100 38
        yvqI NONE
        yvqH 3396726 .. 3396737 -  -3.6  -5.42259   CGACGGCGAAAAAAA                CCAG AATA CCGG                 CAGTGATCAACAGTT  79 160
        yvqG NONE
        yvqF NONE
        yvqE NONE
        yvqC 3393414 .. 3393426 -  -4.1  -2.88544   TGTGATTGTCAGAGA                CTTCG GAA CGAAA                GGCGCAAACAAATAG  45 48
        fumC 3388007 .. 3388055 - -19.1  -3.55966   TTATTAAAACAGCAA CATATTTAGAAGAACGGCTGCTT AAA AAGCAGCCGTTCTTCCTATTACG CCTTTGGTTTTACCA 100 21
        yvtA 3383061 .. 3383083 -  -9.2  -5.46657   TAGGGTAACAAAAAA           GCTGAACC TTAATCG GGTTCAGC           TTTTTGTTTTTTCTT 100 39
        yusY NONE
        yusX 3379701 .. 3379723 - -11.2  -4.82333   AGAAGAATTGAAAAA           GCCGGGGCAT TTA ACGCCACGGC           TTTTTCTTTAAGATT  91 33
        yusW 3379115 .. 3379129 -  -3.6  -2.90028   TGTAGCAGAAAACAC               TGACTT TGA AAATCA               TTTTCAATTAGTTTT  47 80
        yusV 3378096 .. 3378132 - -14.7  -5.00616   TTCCTTTCGAAAAAA   CAGC-AAGGAGCTTTC TCAATT GAAAGCTCCTTCGCTG    CGTTATTTATCCATG 100 32
        yusU 3377794 .. 3377819 -  -9.8  -5.37345   CTGAATCACAAAAAA         GCAGTCTGCT ATAATG AACAGACTGC          TTTTTGGCTATTGTT 100 33
        yusS NONE
        yusR NONE
        yusQ 3375616 .. 3375639 - -13.8  -2.77148   CCCATTAATAGAGCA          CCCCGCGGGT ATCA ATCCGCGGGG           TTTTTTATTCAATCA  93 30
        yusM 3371567 .. 3371583 -  -6.5  -2.54632   GAAGCCTATAAAAGT              CGGGC AACTTAA GCCCG              GAGGTGAAGGGAATG  56 209
        yusL NONE
        yusK NONE
        yusJ 3366037 .. 3366058 - -15.9  -5.00616   GTGCTTCTTAAAAAA           GAGCTCCGC GCAT GCGGAGCTC            ATGGCCAATCAGACA 100 34
        yusI NONE
        gcvH 3365094 .. 3365111 -  -2.7  -2.64155   GTTTGTCGAAAGCCA             TATTGGA CACC TCCCATA              ACGTTAGCGTGTCCA  41 64
        yusG NONE
        yusF NONE
        yusE 3364067 .. 3364077 -    -4   -2.9652   TTATAAAACGAACGA                 CAAT TTC ATTG                 GATATGCTGAGAAAT  47 44
        yusD 3363379 .. 3363406 - -14.2  -5.07652   TTCTGCAAAAGAAAA        GCCTTTCTGCAC ACTT GAGCAGAAAGGC         TTATATAAAATGCCT 100 264
        yusC NONE
        yusB NONE
        yusA 3360765 .. 3360785 -  -9.7  -5.46629   AATACGCGAAAAAAA            CCCCGGA ATTCTCA TCCGGGG            TTTCAGTCTTATTCA 100 34
        yurZ 3359964 .. 3359979 -  -6.8  -5.63236   ATTGAAAAAGAAAAA              GAGTGG ATTC CCACCC               TTTTTTAAAAGATTG  90 378
        yurY NONE
        yurX NONE
         csd NONE
        yurV NONE
        yurU 3354512 .. 3354538 - -16.8  -5.26119   CTCTGAAAAATAAAA         GAAGACGAACTT CAA AAGTTCGTCTTC         TACAATCAAATTCGG 100 107
        yurT 3353519 .. 3353539 - -10.4  -5.31545   AAGAAGAGTAAAAAA           CCGC-GGCC CCTC GGCCAGCGG            TTTTTCTTCTGCATA 100 64
        yurR 3351773 .. 3351783 -  -3.2  -5.24647   ATACAGAAAAGAAAA                 GCTA GAA CAGC                 TTTATTATATTTGTT  75 58
        yurQ 3351286 .. 3351310 - -10.8  -4.55128   ATGCCCAAATCAAAA          GCCAGAACTT GACTT AAGCTCTGGC          TTCGCTGTTCAATCC  90 54
        yurP 3350081 .. 3350108 -   -13  -2.62184   CTCCTCTGGACATTA        GACTATAATGTT ATAT AACATTATAGTC         TAATGCATAATGGTT  89 54
        yurO 3348756 .. 3348781 -  -7.7  -4.82901   TCTCCTTTATAAAAA         GAAAAGGTG CGAAGCTT CACCTTTTC          TTTGATTTATTCAGC  84 32
        yurN NONE
        yurM NONE
        yurL 3345686 .. 3345711 -  -2.5  -3.66666   CCGAAAAGCTTCAAA         TCCAACCCGAG AGCC CTGTGGTTGAA          TTAAAACGGATTTTA  50 392
        yurJ 3344013 .. 3344034 - -14.5  -5.06414   TGGCCGTAAGAAAAA           GGTGCTCCT TTTG AGGAGCACC            TTTTTCTAATACACA 100 31
        yurH NONE
        yurG 3340167 .. 3340186 - -13.6  -4.61231   TCATATCGTTAAAAA            GCTTGCGG AGTT CCGCAAGC             TTTTCTTTACACCGC 100 32
        pucA NONE
        pucB NONE
        pucC NONE
        pucD NONE
        pucE 3334768 .. 3334789 - -14.5  -5.05782   ACTGAGGCTAAAAAA           GTCCGGCTT TTAA AAGCCGGAC            TCCCGTCTACCCCCG 100 13
        pucH 3326250 .. 3326271 - -14.4  -5.40004   GAGGAAATCAAAAAA           CCCGGCGG TAAAAT CCGCCGGG            CTTACGAAGGAACGA 100 27
        yunG NONE
        yunF 3324953 .. 3324966 -  -2.3  -4.64861   CTTTTCTAAAATAAA               TCGAG CTGT CTCGG                AGCAAGTCCGCTGTA  61 2
        yunE NONE
        yunD 3322640 .. 3322672 -  -2.1  -2.74012   TTACCACGTCAACCA     CTCCCTTCATTCAT CACTTT ATG-ATGAAGGGCA      CAGCTTGTTGTGGGC  41 49
        yunC 3322259 .. 3322298 - -10.2  -4.63486   ATCTTGGCAAGAAAA  TCCCCCCTTACATATCACA ATG TATGCT-TGTAAGAGGGGA  CATAGTAATAGCCGG  89 53
        yunB 3321455 .. 3321502 -  -8.6  -5.63374   TGAATACCAAAAAAA GAAGTAACAAA-AAGCCGCCTCT TCA ACAGGCGGCTTATTTGCTGCTTT TTTCTTTTTTTGAAT 100 12
        lipA 3319319 .. 3319347 - -14.7  -2.82291   AATCGATAGGAATGA        CAAAAACGCCAGA TGA TCTGGCGTTTTGG        CATTATGCTTGTGCT 100 28
        yutD NONE
        yutE NONE
        yutF 3317029 .. 3317049 - -14.7  -3.92996   CGGCATACAGAATAA            GGGCACCCT TTT AGGGCGCCC            TTTTTTCAAATGTAT 100 31
        yutH 3315200 .. 3315212 -  -2.7  -2.96779   CTTGGAAAAGACAAT                TGTTA ACT CAACA                CAGACATATAAGTTA  43 169
         hom NONE
        thrC NONE
        thrB 3311833 .. 3311859 -  -6.5  -5.86061   CTCCAGCAAAAAAAA        GCGC-CCTCCGC TGAC GCTGAGGAACGC         TTGGCATGATCTATA 100 36
        yuxL 3309755 .. 3309781 - -16.7  -3.10244   TCTTTTAATAAAGCA         GCCAGGCTGAT ATTTG ATCAGCCTGGC         TTTTTTATTAGAGAT 100 33
        yuzD 3308974 .. 3308992 - -10.3   -3.9467   AATGATAGAGAAGAA             CCGCTGA TCAAG TCAGCGG             TTTTCTGTATACCCA  85 19
        yuzB 3307371 .. 3307386 - -10.4  -5.79595   CGGCAAAATAAAAAA              GGGCCT GTCC AGGCCC               TTTTCTTTAAAACAT 100 32
        yutK 3306004 .. 3306037 - -17.7  -2.87132   CCCGTTTTTCATACA     TAAAAGCTCCTTGCA CTGA CGCAAGGAGCTTTTA      TCGTTTATATAAACA 100 30
        dapF NONE
        yutM 3304557 .. 3304593 -   -11  -5.18726   TCCCCATAATAAAAA    CGCCTCCCTTAACGAT GATTT ATCGCTAAGAAAAGCG    TCAGTAATAGTTGCT 100 56
        paiA NONE
        paiB 3303059 .. 3303091 - -12.8  -5.71983   TTAATCATAAAAAAA     CGCCAAGTC-AGCGG TTCT CCGCTTGAGTTGGCG      TTTTCTGCTACTTCT 100 55
        yuzG 3301618 .. 3301643 - -12.7  -6.01369   TAAATAATAAAAAAA         GGAGCTTGTGTC TGC GACACA-GCTCC         TTTTTTATTTGAAGA 100 30
        yumB 3299042 .. 3299055 -  -9.5  -5.09762   TTTTAATAAAGAAAA               CCCGC TTCC GCGGG                TTTTTAGAAAAACTT  91 29
        yuiA 3298691 .. 3298740 -  -5.9  -2.65521   GGCAGACTAATCAAC CTATTCCACCCCCCTGCGTT GTTTTTAGTGT AACGC-GGGGGCTGAAATAA AGTCAACGGCTGGAA  54 28
        yuiB 3298345 .. 3298363 - -10.4  -5.66684   GAACGCATAAAAAAA             GCTTTCTT TAG AAGAAAGC             GGCATTTAAAACATT 100 31
        yuiC 3297585 .. 3297606 - -11.5  -5.81412   TTCATGTAAAAAAAA           CGCTCCTGC TTTC GCTGGAGCG            TTTTATTCTTTCACC 100 28
        pepA 3295410 .. 3295434 - -12.9   -5.4505   TTTCGGAAGAAAAAA          TCCCTGCCGCA TCA TACAGCAGGGA          TTTTTCATTACTCGT 100 33
        yuiF 3293939 .. 3293960 -   -13  -4.59069   ATCATAACGAGAAAA           GGCTCCCC AGTAAA GGGGAGCC            TTTTTCCTATAAAAC 100 32
        yuiH 3292508 .. 3292531 -  -5.4   -5.4505   TTCCCGAATAAAAAA          GGCACCTTGAT CAA AT-AAGGTACC          TGCAGACTATCAATA  83 92
        yuiI 3291502 .. 3291520 - -10.3  -3.27525   TTTTTTTAAAGGCAA             GGCTGAG TATGT CTCAGCC             CATTGATAGATGCGG  79 20
        dhbA NONE
        dhbC NONE
        dhbE NONE
        dhbB 3286711 .. 3286723 -  -2.6   -3.0353   CCTTTTATAAATAAT                CCGC GTTTG GCAG                CACTTGCTGGCTGCG  43 2
        dhbF 3279286 .. 3279306 - -11.2  -5.10064   CGTAAGATAGAAAAA            GAGACTGC GGCAA GCAGTCTC            TTTTTGATAAGATTA  93 263
        yukE 3275113 .. 3275150 -  -9.1  -2.88861   GATCACCCTTACATA   GAAAGAGCGCCGTCTTC TTTT GAATCAGGCGCTCCTTC    CCTTTCATACTGTTA  68 112
        yukD NONE
        yukC NONE
        yukB NONE
        yukA NONE
        yueB 3265685 .. 3265721 -   -11  -3.16088   AGAGGGTATGAAAAG    GGAAAAGGAGAGCATA CAAAT CATGATCCCCTTTTCC    ATGCTGCGATCACGC  80 35
        yueC 3265175 .. 3265188 -  -3.1  -4.08706   CGGTGATGATATAAA               GTTCC ATTG GAAAC                CTCCTTTTCCGTTAT  57 81
        yueD 3264432 .. 3264450 -  -8.9  -5.93809   TTTGTATAAAAAAAA             GAGCAGA AAATA TCTGCTC             TACAAAAACTCTTTA 100 25
        yueE 3263604 .. 3263615 -  -5.8  -2.97245   TTATGGATAATGACA                CAGG CTTA CCTG                 ATAAAACAAAGGGGT  56 132
        yuzF 3263266 .. 3263288 -  -2.7  -4.74103   CGCTTAACTGAAAAA          TAGGACGTCC TGTT GTACG-CCTA           TTTTTCATGCGCAAG  65 46
        yueF NONE
        yueG 3261349 .. 3261377 - -13.3  -5.60689   TTATACAATAAAAAA        GCAACAGCCTCTT GTG AAAAGGCTGTTAC        CCGTTAAACGAAACT 100 22
        yueH NONE
        yueI 3260562 .. 3260580 - -11.8   -5.1356   TGCCATGAACAAAAA             GACAAACG GTC CGTTTGTC             TCTTACGATTTCAGT 100 28
        yueJ NONE
        yueK 3258405 .. 3258449 - -14.7  -3.17888   AAAATAATATATACA TAAAGAAAA-CTGGCCCTTC GCGAAT GAAAGGCCAGTTTTTCTTTA TTCTTCCTCAAGCTC 100 23
        yuxH 3256642 .. 3256665 -  -4.5   -4.7889   ACAAACACCGAAAAA          GACCGCAAC GCTAAA GTTGTGGCC           TTTTCGCTTTGTCAT  71 441
        degQ 3256116 .. 3256131 -  -7.6  -5.98781   TAGAACGAAAAAAAA              GACTTG TTTC CAAGTC               TTTTTCACGAAATTT 100 30
        comQ NONE
        comX NONE
        comP 3252535 .. 3252554 - -12.2  -5.26316   CCATTTTATAAAAAA            GACTTGGC CTGT GCCAAGTC             GTTTCCGTTATAAAT 100 44
        comA NONE
        yuxO 3251418 .. 3251443 -  -7.6  -3.31603   ATTTATAAAAATAAG         CAGCCGGA CAGGCAGAGT TCCGGCTG          TTTTTTTATTTCTTG  67 31
        yufS 3245168 .. 3245190 -  -9.2  -4.40003   CTTCATAAACAGAAA           GAGTTCCG TTTTATG CGGAACTC           TTTTTTTATTTATTC  86 31
        yufK 3235458 .. 3235485 - -17.2  -3.64682   CACCAAACGCTGAAA        TGGCTAGCTTAC ACAG GTAAGCTAGCCA         TTATGCTATTATAAA 100 6
        kapD 3230353 .. 3230366 -  -2.3  -4.58663   AGCAGCTTCCAAAAA               GGCAC TACG GTGAC                CATTAAGCTTCCCGC  61 515
        yugE 3227452 .. 3227466 -  -7.1  -6.01369   CAAATAACAAAAAAA               CCGGT GCTGA ACCGG               TTTTTTTAAGGCGTG 100 31
        alaR NONE
        alaT 3224734 .. 3224775 -  -3.7  -4.81551   TATGCACAGCAAAAA GGGGGTAAACTGAAAATACC AAA GGCTTTCT-AGTATTCCCCC CTTTTATTGGATGCG  68 63
        yugI 3224184 .. 3224207 - -13.2  -4.58773   TGCATGAAATCAAAA          GCACCGAACA TTCC TGTCCGGTGC           TTTTTTCATGCTTAT 100 37
        yugJ 3222480 .. 3222505 -  -9.7   -5.8096   GACAAAAAAGAAAAA         GGGAAGCAGCC AAAC GGCTATTTCCC          CTTTTTTTATAGTGA 100 32
        yugK 3221205 .. 3221228 - -12.5   -4.4846   CAAGTCAAGAAGAAA          GGGCGGAAT GACTGG ATTCCGCCC           TTTGGGTTTATAGAG 100 33
         pgi 3219736 .. 3219759 - -12.4  -4.85599   CTGATTTTATAAAAA          GCCGACCGGC AAAT GCCAGTCAGC           TTTCTCACATTAATC 100 35
        yugM NONE
        yugN 3218809 .. 3218832 -  -6.7  -5.72616   AGGCATACAAAAAAA          GGAGGGG CCGATGCTTT CCCCTCC           TCTTACATACAAGGT 100 68
        yugP 3216495 .. 3216518 -  -9.6  -5.43514   AAAATAAGCAAAAAA          GCCCTTACCA TAAA TGGTAAGGGG           CCACCTCCTTAACGT 100 40
        yugS 3215173 .. 3215193 -  -5.4  -5.39721   TGATGACACAAAAAA            CAGCCG TTTGTTCCC CGGCTG            TTTTTTATCAAAAAT  83 33
        yugT 3213390 .. 3213408 -  -8.8  -6.14618   GATAAAACAAAAAAA             CTCCAGTC TAA GGCTGGAG             TTTAGCACCATAGAT 100 27
        yugU 3212372 .. 3212400 -  -9.6  -3.33744   TCGTCCGCTAAAAAG        CCCCATCGCC TATTTTCCG GACGATGGGG        TTTCAAATGCCTTTC  75 517
        mcpB 3209454 .. 3209472 - -10.3  -5.74122   TACCATATAAAAAAA             CAGCGCT TTGAT AGCGCTG             TTTTTCGGTTTTTAC 100 37
        tlpA NONE
        mcpA 3205173 .. 3205197 - -11.5  -6.11019   AAAAACTAAAAAAAA          CACCCAAGC GCAACAA GCTTGGGTG          TTAAGGCTTATTATT 100 36
        tlpB 3203074 .. 3203097 - -11.8   -5.7946   TTTTTAACAAAAAAA          GAAAGCAGCA GATA TGCCGCTTTC           TCGTTTCATTATGAT 100 34
        yuxG NONE
        yulB NONE
        yulC NONE
        yulD NONE
        yulE 3196937 .. 3196964 -  -9.9  -5.47399   TCAAGCTTAAAAAAA       TCCGCCCGCGTGC AAAT GC-CGC-GGCGGA        TTTTTTATTAGACAA 100 33
        yubA 3194546 .. 3194558 -  -5.5  -3.48593   TATTTTTTTACATAA                CGGGA GCT TCCCA                TAAATGGAAAGCCCG  57 64
        uppP 3193643 .. 3193664 -  -8.8  -5.38951   AATTGACAGAAAAAA           TAAGGCTC GGAAAA GAGCCTTA            TTTTTCGACTTACAT 100 35
        yubD 3190841 .. 3190873 - -10.9  -4.23434   GAAAAGATTGCAAAA      TAAAAACCTTTTC GCTCAAT GAAAAGGTTTTTA      CCATGTTTCTATTTT  88 34
        yubE 3189804 .. 3189837 -  -5.3  -2.72973   TTAAAAAGTGATAAC     TTCCGTGGAATATTA TACC TCAAATTCCCCGGAA      TGGAACAAAGAATTA  52 61
        yubF 3189477 .. 3189496 - -10.7  -5.58454   GTGATATCAAAAAAA            TCCGGCG TGCAGT CGCCGGA             TTTTTTATGATTCGA 100 30
        gbsA NONE
        gbsB 3182877 .. 3182899 - -10.6  -5.06451   CATTATCCCAAAAAA           TCCCGCTC TGTAAAG GAGCGGGA           TTTTGATTATACCGT  93 32
        yuaD 3182214 .. 3182259 - -16.5  -4.28115   ATGAAAGAAATTAAA GAAAAGATAGAAAGGGCCTGAT TTA ATCAGACCCTTTCTG-CTTTTC GTTTGACTTTTCGCT 100 6
        yuaF NONE
        yuaG NONE
        yuaI 3178926 .. 3178963 - -14.3  -4.26189   TGACAAAGCGTAAAA   GTAACAATCCCCCAGCGA ATT CCGCTGGGGGATTTTT-C   GTTATCTGTTAAGAA 100 27
        glgB NONE
        glgC NONE
        glgD NONE
        glgA NONE
        glgP 3162761 .. 3162777 -  -9.4   -5.7946   CTGTGAACAAAAAAA              GCCGCT TATAC AGCGGC              TTTTTCACATCATCG 100 30
       cotSA NONE
        cotS NONE
        ytxO 3158290 .. 3158311 -  -7.4  -5.55698   GAGAACTTAAAAAAA           GGCATAAA TGTGAC TTTATGCC            TTGCGCTTTACAGTT  93 19
        ytdA 3153775 .. 3153791 - -12.3  -3.06183   TCCACGCTGATTGAA              CCCCCAA TTA TTGGGGG              TTCTTTTCCGTTTTC  87 16
        menF NONE
        menD NONE
        ytxM NONE
        menB 3147900 .. 3147926 -  -8.1  -5.10933   GTATTGAAAAGAAAA        CAGCTTG-GACC GCAA AGTCTCAAGCTG         TTGGTTTACTAGATA  91 48
        menE NONE
        menC 3145181 .. 3145200 - -10.7  -5.72616   ATTTACATAAAAAAA            CCGGCTG GGTCAG CAGCCGG             TCCAAACGAGAAGGG 100 111
        mntA NONE
        mntB NONE
        mntC NONE
        mntD 3141113 .. 3141139 -   -11  -4.50058   GATTTATAATTAAAA         GAAAGAGCTG CATCAGC CAGCTCTTTC         TTTTTGCATGTTGAG  90 11
        ytiA 3138006 .. 3138025 -  -4.2  -5.88565   GTCATAATAAAAAAA            GACAAACC CTCA GGCCTGCC             TTATTTCCCCATGTT  93 26
        ytiB 3137257 .. 3137277 -  -5.5  -2.57192   ATGGAATCGAAGCGA            TTAAAACAC ATG GCGCTTTAA            AAGGCGGATGGCTGA  50 117
        luxS 3136506 .. 3136533 - -12.9  -5.26918   AGACGTCACAAAAAA        GACCTTTTTGC TTAAGC GCAAAAAGGTC         CTTTCTATTTTAGCC 100 35
        ytkA 3135963 .. 3135981 -  -2.4  -3.42699   ATTGATCCACCACAA             GAAAATCA CTC TGATTCAC             ACAATCAATGATGAT  46 30
         dps 3135242 .. 3135269 - -16.4  -5.38839   GATACAAAAAGAAAA        GCCGGACGTCTT TTTT AAGACATCCGGC         CGTTCTATTTTTGAA 100 42
        ytkC 3134668 .. 3134682 -  -2.7  -3.53224   TACTTTTGCCGGAAA               GTGCG ACCGA CGCTC               TGGGCTTTATTATGA  47 59
        ytkD 3134009 .. 3134026 - -12.7  -5.39721   GGAGGACATAAAAAA             CCCGGCA CATG TGCCGGG              TTTTTTATTCAATCC 100 30
        ytmA NONE
        ytmB 3130172 .. 3130195 - -15.4  -5.49579   GTATAAAAAACAAAA          GCCAAGAGCA ATTA TGCTCTTGGC           TTGTTTTAATTGACG 100 31
        metK 3126846 .. 3126866 - -11.2  -4.08285   GATAAAAAAGGGAAA            GCCGCTTA ACCAG TAAGCGGC            TATAAAATTATTCTC  86 33
        asnB 3124788 .. 3124821 - -21.3  -3.78096   GAAATAAAAGGATAA     CAACAAGGCTTTCGA CTAC TCGAAAGCCTTGTTG      TCTGTTACACAAAGA 100 30
        ytnA 3123270 .. 3123298 - -12.6  -2.96216   TTCTATGAGCACACA        CAAAAAGAGCCC ACTGG GAGCTCTTTTTG        TCAGCTGATATTTCG  91 26
        ytpA NONE
        ytpB 3120580 .. 3120604 -  -7.2  -5.81412   GCCATCGAAAAAAAA          GCTCAGATCA GCAAA TGATTTGAGC          TTTTTTCTTTGAATT 100 8
        ytzC 3118587 .. 3118608 - -14.5  -5.60993   TTTTTTACAAAAAAA           CGGACCCTT TTAA AAGGGTCCG            TTTTCCTACACATCA 100 31
        ytrA NONE
        ytrB NONE
        ytrC NONE
        ytrD NONE
        ytrE NONE
        ytrF 3113000 .. 3113018 -   -16  -4.96848   TGCGCTATAGAAAAA             GCCGGCTG TCT CAGCCGGC             TCGTTCGCATTATAA 100 35
        ytsA NONE
        ytsB 3111223 .. 3111246 -  -9.6  -5.55001   GAACAAAAAAGAAAA          GCATGTGACA TTTT CGTCACACGC           TTATGACATGTTCAA 100 18
        ytsC NONE
        ytsD 3108417 .. 3108435 - -13.2   -5.4182   AACGATAAACAAAAA             GCTCCAGA ATG TCTGGAGC             TTTTTCTGTTTCACA 100 36
        yttB 3106090 .. 3106114 - -10.2  -4.38154   AGATTGTTGACAAAA          TCCTAAAATG GTTTT CATTTTAGGA          TTTTGTCATCTTTTC  89 192
        ytvB 3104189 .. 3104217 -  -7.4  -6.02546   CCAAACTAAAAAAAA        CTCCCTCATCCC AAAAA GGGACGAGAGAC        TTTCGTTTTCCCGCG 100 327
        leuS 3101646 .. 3101665 - -10.8  -5.86965   ACTGATGAAAAAAAA            TCCCCTTT TGGC AAAGGGGA             TTTTTTCTAGGCTTA 100 38
        ytwF 3101232 .. 3101253 - -10.2   -5.4659   GAATACAAATAAAAA           CTAGGGGA CCGCTC TCCCCTAG            TTTTTTGGTTTTGTT 100 22
        ytaP 3094670 .. 3094692 - -10.7  -5.43974   AAAAGGAAACAAAAA           GACCGTTTT CACAC AAAACGGTC           TTTTTCGATTTCTTT 100 47
        bioW 3093728 .. 3093740 -  -6.3  -3.72576   CTTTTTTCTATCAAA                TCATG AGT CATGA                TCTTCCTCCCACTCT  64 13
        bioA NONE
        bioF NONE
        bioD NONE
        bioB 3089495 .. 3089515 -  -6.9  -5.61881   GTTCAAAAATAAAAA            CAATCGACA TCA TACCGATTG            CTTTTATTGATTCTT  93 41
        bioI 3088098 .. 3088109 -    -3  -3.64703   GCTTTGCCATCGAAA                TGAT CTTT ATCA                 AGCACAGTCACTTCA  49 191
        ytbQ 3087416 .. 3087444 -    -9  -5.64321   ATAACAAAAGAAAAA        GAGCATAATCTT AGAAA ATGATTATGCTC        CGTTCTCCTCCTCGT 100 18
        ytcP NONE
        ytcQ 3084812 .. 3084836 -  -9.4  -5.12617   GAAGCATGTAAAAAA         CCCAAAACCGC TTGC GCG-TTTTGGG          TTTTTCCAATGTTAT  91 37
        yteP 3081873 .. 3081883 -  -5.4  -4.03978   AATGCGGGATATAAA                 TCAG CGT CTGA                 ACAAATTTTTTAAAG  65 35
        yteQ NONE
        yteR NONE
        yteS NONE
        yteT NONE
        yteU 3077653 .. 3077664 -  -4.4  -2.56596   TTCTCTATCAATCTA                TTCC GTTT GGAA                 CAGCGTTATGATAGA  47 51
        yteV 3077411 .. 3077436 - -16.3   -5.5353   CATATTAACAAAAAA         GATCTTTCCGC GCCT GCGGAAAGATC          TTTTTATTTGCGATA 100 29
        ytgP 3072536 .. 3072552 - -10.1  -4.77173   CCTTTATAAAAGAAA              GCCCGCA GCA TGCGAGC              CCTCAGTTTCATCAT  91 51
        ytzG NONE
        ytzF 3071764 .. 3071784 - -12.6  -4.99043   TGCTTATAAATAAAA            CCCCGCAT TCGGT ATGCGGGG            TTTTTGTCATGCTTG 100 32
        ythP NONE
        ythQ 3069270 .. 3069289 - -12.2  -4.85129   AGGATAGACCAAAAA            CCCAAACG TCGC CGTTTGGG             TTTTTTATGTAAACA 100 30
        ytjP 3066441 .. 3066466 - -13.3  -5.47821   ATTTATTTAAAAAAA         GGACTGGCTTC AGCA GAAGCCGGTCC          TTTTATTTTGCAAGC 100 28
        ytlP NONE
        ytlQ NONE
        ytlR NONE
        amyX 3060628 .. 3060667 -  -2.3  -5.98675   TATAAAAATAAAAAA  GACAGCTATTGA-GAG TCTCATATG CTAATCAATAGCCGTC  CTTTAAATTTTAGCG  90 58
        ytmP 3059348 .. 3059372 -  -3.5    -5.626   GAGCGCATAAAAAAA          GAGGGTCCC GTCTGCT GGAACACTC          CTTTCCCATGTATAA  81 376
        ytmQ 3058573 .. 3058592 -  -8.6  -5.93809   GGCCCATAAAAAAAA            CAGACTCC TGTC AGAGTCTG             TCTTTACGTTCTCCA 100 29
        ytnP 3057668 .. 3057679 -    -3  -3.61922   AACATGCAGGGTAAA                CATA AAAA TATG                 CTATCGCTTCATTCG  49 26
        malS 3055864 .. 3055892 -  -9.6  -5.32944   CGGACAAGCAAAAAA       TAGAAGCCGCTGC CTAT GCAGCGGCT-CTT        TTTTATTATATCGCG 100 31
        ytoP 3054249 .. 3054284 -  -4.7  -5.68489   CAGAATAAGAAAAAA    GCTTGTCGATCCGGGC TTACT GCTCGT-TCAACAAGC    TTTTATGAAACCTAC  93 37
        ytpP NONE
        ytpQ 3052401 .. 3052415 -  -2.2  -2.59323   AAAAGCGTTCATAAG               TAAAAA TCC TTTCTA               ATCCTTTTTCGGACG  40 23
        ytpR 3051728 .. 3051751 - -13.2   -3.6363   ATCAGCAGAAACCAA          GCCGCTAAAC AAGG GCTTAGCGGC           TTTTCACATGATTCG 100 66
        ytpS NONE
        ytpT 3048604 .. 3048618 -  -3.4  -4.07568   CGCGGCGGCTGAAAA               GCCTCC CTT AGCGGC               GTATTTTATATGTTT  57 182
        murC 3047199 .. 3047226 - -14.4  -4.08706   TTCCCATCAGATAAA        TAAAAAGCAGTG AGAT CACTGCTTTTTA         TTATGCCATGACGTT 100 26
        ytxG NONE
        ytxH NONE
        ytxJ 3045770 .. 3045791 -  -9.5  -5.93809   TTTTTACAAAAAAAA           GCG-CCAGAT GAT ATCTGGACGC           TTTTTTCTATGACAA 100 32
        aroA 3044456 .. 3044470 - -12.8  -5.75599   GAAAGCATAAAAAAA               GGCCGC ACG GCGGCC               TTTTGGATTGTTCAA 100 41
        ccpA 3043165 .. 3043194 -  -5.8  -5.14563   CTCCCCATGAAAAAA       GCAAGAATTCACC ATAAA GGTGAAG-CTTGC       TCTTTGTTTTTCTTA  80 38
        ytxD NONE
        ytxE 3041602 .. 3041621 -  -6.4  -5.46129   GAACAAAGTAAAAAA            CGACCTTT ACGA AGAGGTCG             TTTTTGATTTTTTAA  89 12
        acsA 3036948 .. 3036973 - -15.5  -5.85244   AATTAAAATAAAAAA         CGCCCCTTCGT TTAC ACGAAGGGACG          ATTGATTATCGCGGT 100 307
        tyrS 3035611 .. 3035638 - -14.3  -5.27335   TGCGGTAAACAAAAA        GATCCTTTGCC TTCAGT GGCAAAGGATC         TTTTTCTTATTTATA 100 32
        ytrP 3032708 .. 3032732 - -10.1  -4.70583   CGCAGTAATATAAAA          GCCCAAAAC TGATATC GTTTTGGGC          TTTTTTTATTTTATT  91 31
        yttP 3031073 .. 3031084 -  -5.8  -3.37487   GCATACCTTCAAAGA                GCTG ATTT CAGC                 CTGCGGAAGCATTGA  56 401
        ezrA 3028688 .. 3028709 -   -13  -3.52192   GTTAATGTCACAGAA           CGCCTGCG TTATTG CGCAGGCG            TTTTGTAATAAAAAA  95 88
        nifZ NONE
        ytbJ 3024721 .. 3024734 -  -5.3  -3.54475   CTTGTGAGTATAGAA               TGTGT CAAA ACACA                TGGCTTCATTCAGAA  57 211
        sspA 3024439 .. 3024458 - -13.6  -5.25735   GTAAAAAATGAAAAA            GAGTGGGG ATAC CCCCACTC             CTAAGCCATTATGTG 100 51
        ytcI NONE
        ytcJ 3021080 .. 3021109 - -18.1  -4.52589   CTTTTTTATAGAAAA       TAAAAGGACAGGC TGCT GCCTGTCCTTTTA        TGATTTCTCATATAC 100 23
        sppA NONE
        yteJ 3018543 .. 3018567 -  -9.4  -5.43866   CAATTCCTAAAAAAA         TAAACCCGGAC GGAA GTCCGGG-TTA          TCGGTTATTTGCGGT 100 30
        ytfI NONE
        ytfJ 3017317 .. 3017341 -   -13  -5.78622   TTATGCCAAAAAAAA          GTTAACTGCG GCCAG CGCAGTTAAC          CTTTTTTTAATAATT 100 32
         tpx 3016702 .. 3016722 -    -9  -5.14563   CTTGCCATGAAAAAA           GCTCC-GGC GGCA GCCTGGAGC            TTTTTTCCCTGCTTA  91 38
        ytxK 3015630 .. 3015678 -  -9.1    -4.208   CTTCAAAAGCATAAA TAAAAGCAGCTTAGGCATC GACCTCATACG GCTGTCTAAGCTGCTTTTA AAACACTTACTTTTC  83 32
        ackA 3014119 .. 3014138 - -10.8   -5.5112   TGCATCAACAAAAAA            GCACATTC AAGA GAATGTGC             TTTCATGCGATTTAT 100 37
        moaB 3013511 .. 3013533 - -11.4  -5.93809   CTTTTATAAAAAAAA           CTTCACCTAA ATT TCAGGTGAAG           TTTCATAGTATTTAT 100 45
        argG NONE
        argH NONE
        ytzD 3010576 .. 3010593 -  -7.7  -5.71712   TGGCATACAAAAAAA             GCTGCCT GTAC AGACAGC              TTATTCTGCAGGAGA 100 26
        fabG NONE
        ytkL 3008919 .. 3008944 - -14.1  -5.75538   CTGAAAAAATAAAAA         CCACCTCCTGA TTCA TCAGGAGATGG          TTTCACGGTTTAAAG 100 35
        ytmI 3007291 .. 3007304 -  -3.7  -2.62184   GGCTGCCTCACATCA               TGCCC AGCT GGGCG                CACCTAAAAGCGTTG  45 9
        ytmJ NONE
        ytmK NONE
        ytmL NONE
        ytmM NONE
        ytmN NONE
        ytmO NONE
        ytnI NONE
        ytnJ NONE
        ribR NONE
        ytnL 2998730 .. 2998742 -    -2  -2.64225   GCAAAAACGATTAAT                TTCT TCATC AGAA                CACCCCATCTATATC  40 39
        ytnM 2997744 .. 2997760 -    -8  -5.79595   CTGGAAAATAAAAAA              GAAGCC CGACC GGCTTC              TTACAGCGTTGATTT 100 100
        ytoI 2996096 .. 2996107 -  -5.8  -3.57263   AGGCGTACGGGCAAA                GCCA TCTT TGGC                 AAAAGAAATATGTTC  59 258
        ytqI 2994930 .. 2994952 -  -8.5  -3.41309   ACAGATGAACACTAA          GAG-AGAGGG TCTC CCCTCTACTC           GTGTTCTTTACATAA  71 20
        dnaE NONE
        ytsJ 2988824 .. 2988873 - -14.6  -3.76749   AAAAATAATGTTAAA CCCGGCTGAAATTTTTTTAAGG CTAACC CCCTAAAAAAATTTCAGCCGTC AGTTTAACTTGAGAA 100 91
        accD NONE
        accA 2986741 .. 2986768 - -12.2  -5.27923   GAATGTCACAAAAAA        TAAACGTG-AGCC AAA GGCTTCACGTTTA        TTTAGTTTACCCCGA 100 27
        pfkA NONE
         pyk 2983795 .. 2983812 - -11.3  -4.85822   ATGATAAAGAGAAAA             GGAAGGG ATTC CCCTTCC              ATTTTCACCTGTAAT  93 40
        ytzA 2983321 .. 2983346 - -10.4   -5.3104   TCAGCAAAAATAAAA         CGGCAGCCGT TTTTTC ATGGCTGCCG          TTTTTTATTTGATGA 100 30
        ytwI 2981620 .. 2981635 -  -7.5  -5.93809   TTTGCATAAAAAAAA              GCGGC TTTAAG GCCGC               TTTTTTTTATGAAGT 100 32
        citZ 2980065 .. 2980096 -  -5.5  -4.45083   TTCATATTTAGAAAA      CATTTTATTTTTCT TATAT AGA-AAATAAAATG      ATTTTTCCTAACATT  69 119
         icd NONE
         mdh 2977735 .. 2977764 -    -8  -4.81551   CATTTATAGTAAAAA       GAGAAAGGCT GTATTAAGCA AGCCTTTCTC        TCTTTTTATTAGGAT  84 34
        phoP NONE
        phoR 2974987 .. 2975013 -  -5.9  -5.48787   AGAAGACACAAAAAA        GGACGGGAAC ACAAATAG GTTCCCG-CC         GTCAAAATTGGCTCC  85 119
        polA NONE
        mutM 2971357 .. 2971371 -  -4.2  -2.58249   GACAGCTTGGACAAT               GAAGCA TTA TGCTAC               TTTTTTGTCTGGCAC  47 22
        ytaF 2970723 .. 2970737 -  -3.5  -3.41051   CGATGCTCATCACAA               TCGGC GAAAA ACCGA               GAATGGCTGCGCTAT  49 5
        ytaG 2969932 .. 2969952 - -14.1    -5.055   TTAATGGCCAAAAAA            CACCGTTCA ATA TGAACGGTG            TTTTTTGTATTATGC 100 35
        ytcD 2967266 .. 2967290 - -14.3  -4.99435   CGTAAGAACCAAAAA          GCAGCCAGCGC TCC GCACTGACTGC          CCTCATGCTTTATGA 100 35
        gapB NONE
        speD 2965387 .. 2965432 - -13.5  -5.35224   TTTATAAAAATAAAA GGAGCATAAGCTAAAAAGCGCA TAA TG-GCTTTCTAGCTTCAGCTCC CTTTGTGTTCGCAAT 100 46
        ytcG 2964695 .. 2964718 -  -6.8  -4.50976   TTGCACATGAGAAAA          GAGCTA-GAAG AAT CCTCTTAGCTC          TTTTAACGCTCTTTC  75 28
        dnaB NONE
        dnaI NONE
        ytxB NONE
        ytxC 2960260 .. 2960285 - -11.1  -4.96848   TTTTGCATATAAAAA         CCCCGCCCCCT ATGA AAGGGACGAGG          TTGAATAAACGGAAT  93 366
        thrS 2958263 .. 2958288 -   -12  -6.04953   AGAGAAATAAAAAAA         GCATGATCTC TTCAAT GAGATCATGC          TTTTTTATTTTATTT 100 35
        lytS NONE
        lytT 2954816 .. 2954839 -  -5.3  -4.81249   GCTGAAATGCAAAAA          GCCGC-CCAT CAAAT ATGGAGCAGC          TTTTTCAATTCCTTC  74 10
        ysbA NONE
        ysbB 2953512 .. 2953532 - -12.6  -6.14618   CATAAAATAAAAAAA            GCCAAGGC ATTCA GCCTTGGC            TTATCCTCCGATCAG 100 26
        infC NONE
        rpmI NONE
        rplT 2951268 .. 2951288 - -12.6  -5.03994   CTTTATATAGAAAAA            GCCGCTCT GCTGG AGAGCGGC            TCTATATGATTACTT 100 35
        ysdA 2950942 .. 2950968 - -13.8   -5.4477   AAACTCGCAAAAAAA         GCAGAAGAGCGT TAA ACGCTTTTCTGC         TTTTTATAAATCAAA 100 29
        ysdC 2949259 .. 2949286 -  -9.2  -5.76633   GTACAGACAAAAAAA        TAGAATCCACCT CAAT AGGCGGATTCTT         CCGTATCTTTATTGG 100 34
        abnA 2948102 .. 2948120 -  -8.8  -5.40072   TTTCTTTTAAAAAAA             GCCGGG GGCAGAG CCCGGC             TTTTTATTCAATAGG 100 62
        araA NONE
        araB NONE
        araD NONE
        araL NONE
        araM 2942085 .. 2942098 -  -3.1  -2.91264   CGGGCTATTCATATA               GACCA TGGT TGATC                AGCGTTTTGTTTTCA  45 1
        araN NONE
        araP NONE
        araQ NONE
        abfA 2937368 .. 2937387 - -13.6  -3.82946   GCAGTTGAAAGACAA            GCCGGAGA GAAA TCTCCGGC             TTTGCTATTCTTATG 100 36
        cstA 2935308 .. 2935325 -  -9.1  -2.93747   ATCAAATTCGACATA             CGTGCCG TGTT CAGCACG              AATCGGCAGTCCTAA  69 150
        ysfE 2935001 .. 2935025 -   -13  -4.02456   AAACATCATGAGAAA          GCCCAAAACA GACAT TGTTTTGGGC          TTTTGTGCGTTATTC 100 35
        ysgA 2929598 .. 2929621 - -13.2  -6.34616   GGAAAATAAAAAAAA          CCCGTCCCTT GTAC AAGGGACGAG           TTGTGGCCGCGGTAC 100 299
        pheS NONE
        pheT 2926047 .. 2926068 - -13.1  -5.36441   CGTTCATAGAAAAAA           GCTTGCAGA TTTC TCTGCAAGC            TTTTTTATCAGCCTC 100 33
        yshA NONE
        yshB 2924144 .. 2924162 -  -5.3  -5.45726   CATACTTGAAAAAAA             CTTCTCC GGACA AGAGAAG             TTTTTTTATGCCCCG  83 31
        yshC NONE
       mutSB NONE
        yshE 2919461 .. 2919488 - -10.1  -5.78622   GGACGGCAAAAAAAA        GAAAAAGAAAG GTAAAT CTTTCTTTTTC         TCATAATATGAACAG 100 122
        lcfA 2917635 .. 2917652 -  -7.1  -4.03234   TCCTTCCTATAGAAA             TGAATGA CTAT TCATTCA              TAATTTCATGATAAG  72 87
        ysiA NONE
        ysiB NONE
        etfB NONE
        etfA 2914405 .. 2914425 - -15.5  -5.34055   ATAAATATGAAAAAA            CCCGGACTT TTA AAGTCCGGG            ATTTCCTTTATGAGT 100 33
         xsa 2912694 .. 2912720 - -12.3   -4.7416   TTAAAACCTGAAAAA         GAGCGCCGG CATGAAGCT CCGGCGCTC         TTGCGCGATTAAGAA 100 34
        trxA 2912047 .. 2912068 -    -8   -5.7946   TGGCGAATAAAAAAA           GCGATCCC TCAATC GGAATCGC            TCTGGCATGTAAGCA 100 49
        uvrC 2910130 .. 2910151 -  -2.3   -2.6062   TTCACCATATAACAC           GATCTAACT ATGA AATTAGTTC            ACATTTTATCAGATC  40 34
         ask 2909885 .. 2909909 -   -13  -5.88565   TCCACAATAAAAAAA          GCAATGAGAG GAATA CTCTCATTGC          TTATCAATTAATCAT 100 107
        lysC 2908553 .. 2908575 -  -9.9  -4.87291   CAGTGTAATCAAAAA          GGCGGTGACT GCAT AGTC-CCGCC           TTTTTGATTGTCATT  93 39
        sdhC 2907208 .. 2907218 -  -3.2  -3.25202   TACTCTTAAACAAAT                 GCAA AAA TCGC                 TTTTAAGCCTACGTA  48 5
        sdhA NONE
        sdhB 2904608 .. 2904627 -   -10  -5.41143   TATTGTTTAAAAAAA            CCTCTCCC ATGC GGAAGAGG             TTTTTTCTTACATTA 100 38
        ysmA 2904124 .. 2904138 -  -2.9  -3.31263   AGGTGACGTTTACAA               GATAA TTAGT TTATC               GTGTATGAAGAAGCG  46 21
        gerE 2903626 .. 2903638 -  -4.1  -4.63218   CTTTTTTGAAGAAAA                TGCAA GAC TCGCA                GGAGAGAAATAGAGG  66 181
        ysmB NONE
        racE 2902257 .. 2902277 - -13.3   -5.9362   CAAAACAGAAAAAAA            CCCGCAACA TAC CGTTGCGGG            GGAAAACTATCTTTT 100 32
        gerM 2901012 .. 2901042 -    -7   -4.2528   CCGGAATTGAATAAA      GAAAGAGG-CAGC CGGAAC GCTAACCTCTTTC       TTCCTAGTATATCAA  76 51
         rph NONE
        ysnA NONE
        ysnB 2898843 .. 2898867 -   -13  -5.32944   CCGACAACCAAAAAA          CCTCAAATCC TAAAT GGATTTGAGG          TTTTTCTTTTGGTAC 100 244
        ilvB NONE
        ilvH NONE
        ilvC NONE
        leuA NONE
        leuB 2890066 .. 2890086 -  -8.3   -3.1355   TCTACCTAGAGCTAA            GACCGCTTA ACG TAAGCTGTC            ACACATTAGAAATTG  68 24
        leuC NONE
        leuD 2887978 .. 2888000 -  -7.6  -5.48825   CACCAGGCAAAAAAA           GCCGCCGG ACAAATA CCGGCCGC           TTTTTCAGGCTTGAA 100 30
        ysoA 2886842 .. 2886852 -  -2.6  -2.89079   AATACAACCACTATA                 TTAT AAC ATAA                 CACATAGCGCTTTCA  42 56
         tig 2885327 .. 2885351 - -12.9  -4.28762   ATAATTGTACGAAAA          CAAGGCACGAA TGA TTCGCGCCCTG          TTTTATTAGTACTAT 100 55
        clpX 2883807 .. 2883832 - -17.7  -5.47218   TTGCATGCAAAAAAA         CCTCCTGAGTG TTAC CACTCAGGAGG          TTTGTGCTTATCTTT 100 39
        lonB 2882016 .. 2882034 -  -7.5  -5.52384   CCTTCATGAAAAAAA             CCCTATT ATCAA AATAGGG             TTTAAACGGATTCTT 100 27
        lonA NONE
        ysxC 2878932 .. 2878953 - -14.5  -5.03227   ATACGATAAATAAAA           CCGGTAGAG GATC CTCTACCGG            TTTATCATTTTTTTG 100 19
        hemA NONE
        hemX NONE
        hemC NONE
        hemD NONE
        hemB NONE
        hemL 2871910 .. 2871935 - -10.5  -5.20216   GAGAGCACGAAAAAA         CCGGCA-CAAGG AGT CCTTGATACCGG         TTTTCACTCTTATCT 100 35
      spoVID NONE
        ysxE 2868576 .. 2868609 - -13.3  -5.32944   CTGAGAACGAAAAAA     GAGCTCTTCATCCCT GTAA AAGGACGAAAAGCTC      TTTCGCGGTACCACC 100 445
        valS 2865857 .. 2865878 - -14.5   -3.7511   TCTTTTATAAGACAA           GGCGGTTTC TCTA GAAACCGCC            CCGGCTTTTCATTAA 100 37
        folC 2864498 .. 2864524 - -12.4  -5.60864   TACACATGAAAAAAA         CGGCAGAATC TTTTTTT GATTCTGCCG         GAGCCGGATGCTTTT 100 39
        comC 2863599 .. 2863623 -  -4.3  -5.96894   AGGCAAAGAAAAAAA          GAACAAGAC TTTTGTC GCCTTGTCC          AAAAAACGTTCGTCA  93 54
      spoIIB NONE
         maf NONE
        radC 2861007 .. 2861020 -  -2.3  -4.98531   TTCTTAAAGCAAAAA               TACCC TAAA GGGAA                AAACTCATAAACTCT  66 71
        mreB NONE
        mreC 2859043 .. 2859074 -  -4.4   -4.0251   AGCATCATAACGAAA      GGGAGAAGGAAACGT TTC ACGAT-CCTTCCTCC      TCTGTATCGACAGTC  59 10
        mreD 2858533 .. 2858546 -  -2.5  -4.34482   TTCGTCAAAAAAAGA               TAAAA TCCT TTTTA                CTCATCTCTCAATTC  58 23
        minC NONE
        minD 2856954 .. 2856979 -  -8.3  -6.60239   AAAAACAAAAAAAAA         CCTGACACAGC ATAT GCTTTGTCAGA          TTCTTCTCTTTGATT 100 49
     spoIVFA NONE
     spoIVFB NONE
        rplU NONE
        ysxB NONE
        rpmA 2854072 .. 2854093 -  -8.7  -5.79526   ATATTGCAAAAAAAA           CTCCAGTCA TCAT CGACCGGAG            TTTTTTGAATCATTA 100 38
       spo0B NONE
         obg 2851848 .. 2851869 - -14.5  -3.63744   CCCCCCTTTAAAATA           GAGAGCCTG GCAC CAGGCTCTC            TTTTCAGCCAACATT 100 43
        pheB NONE
        pheA 2850482 .. 2850511 - -12.4  -2.72166   TTTTTAATTAAAGAC       TAAAAAAAGCCC TCTAGT GGGCTTTTTTTA        TAATTGGTAAGACTG  85 23
        nadB NONE
        nadC NONE
        nadA 2845172 .. 2845193 -  -2.4  -3.75653   AAGGAAGGGAAAATA           TTTCTGATC TACGT GATC-GAAA           GCATTCGATTCAGGG  50 12
        safA 2843874 .. 2843893 - -10.8  -6.09196   TTGAAAACAAAAAAA            GGAACGAT TTAC ATCGTTCC             GAACGATCACTCATT 100 32
        coxA 2843121 .. 2843147 - -11.6  -5.30616   TGATGCAAAGAAAAA         GGCTGCCGAA TATCACT TCCGGCAGCC         CTTCCTTCCTAGCGG 100 34
        yrbC 2842302 .. 2842326 -  -8.5  -4.43213   CTGAACATACTAAAA          CCGGCCCGA TATGACC TCGTGCCGG          TTTTTTATGAACGAT  83 30
        yrbE NONE
        csbX 2836693 .. 2836707 -  -2.1  -3.45324   TAGTTTGACCAAAGA               GGCTA CTGCT TAACC               GTTTTATCAAAATTT  46 13
        bofC 2836104 .. 2836119 -  -7.6  -5.86061   TTTCACGAAAAAAAA              GACATG AATA CATGTC               TTCAATCAGCGGACG 100 41
        ruvA 2835368 .. 2835387 -  -2.8  -2.63596   CTTCACTTGAGACGA            GCCGTTCA TCCA TGAACATC             ACCTTACTTTAATAG  41 29
        ruvB 2834292 .. 2834314 -  -4.8  -4.03995   TTTTTTACAAAAATA           TCTCCCGGCA TCT TGCCGACAAA           ATGCAAAACTGCTCC  63 87
        queA NONE
         tgt NONE
        yajC 2831598 .. 2831619 -   -13  -5.36441   CTTCCACATAAAAAA           GAGCGGGC TCACTT GCCCGCTC            TTTTTTGTTTGCTAT 100 56
        yrbG 2830104 .. 2830120 -  -2.2  -3.93369   GCAACCGTAAGCAAA              GTGCTG CCGAT CAGCAT              CAAAATCAAGGAGTA  53 255
        yrzD 2828375 .. 2828389 -  -6.4  -2.60075   CCTGTGCGAATCAAC               CTGCTA TCT CAGCAG               TTCTTCCAATGCTTC  56 14
       secDF 2826093 .. 2826118 - -15.5  -5.12707   TGAAACTTCAAAAAA         CAGGCTGCCCT GCAG AGGACAGCCTG          ATATTTTTTATTGCG 100 33
        yrvC 2825443 .. 2825469 -    -3  -3.23853   CTTTCCCAATCAAGA         CTGGTTTTAAAC ATG GCTTAACACTAG         GTTAAGCTCCCTTTG  46 27
        yrvD 2825013 .. 2825051 - -10.4  -2.76227   GCTAACATAAATTCA  CCCCTCAACC-ACCCTA TTATAC TAGAGCAGGCTGAGGGG   TTTCAAATAATATTC  76 46
        yrvE NONE
         apt 2822087 .. 2822105 -  -3.8  -5.31545   AACAATAGGAAAAAA             GCACCC TGACATG GAGTGC             TTTTTCGTTATGCGG  76 47
        relA NONE
        yrvI 2819282 .. 2819297 - -10.4   -5.7946   CTTCCAATAAAAAAA              GCTGCC TTTT GGCAGC               TTTTTTTATTTTGAA 100 31
        yrzK 2817102 .. 2817138 - -18.2  -5.79588   TGAAAATGAAAAAAA    CTCCCGCCCCTACTAT ACATG ATAGTAGGGACGAGAG    TTATACCCGTGGTGC 100 304
        hisS NONE
        aspS 2813676 .. 2813694 -  -8.8   -3.2511   TTTCATCTATAAAAT             GGCTGATC CAT GAGCAGCC             GTTTTTTCTGCGCAC  72 300
        yrvM 2812825 .. 2812871 - -16.2  -5.18643   TTAATGAAAAGAAAA TAAAACAAAAAAACAGCCTTGA TCA TCAAGGCTGTTTTTATGCATTA TTTATCCTTCACACG 100 23
        yrzC NONE
        yrvO NONE
        trmU 2808610 .. 2808628 -  -6.7  -5.14563   CCTTTCATTAAAAAA             CCCCAAC TCAGT GTTGAGG             TTTTTCATCTTTTAT  83 37
        yrrB NONE
        yrrC 2805491 .. 2805508 -  -9.1  -6.02546   GCAAATGAAAAAAAA             CTCCCGC TTGC ACGGGAG              CATTTTATTGCTGTT 100 30
        yrrD 2804545 .. 2804566 - -11.7  -4.74013   GGCAAACATAGAAAA           GGATACTCT TTGG AGAGTATCC            TTTTTGCATTAAAAC 100 390
        yrrI 2800089 .. 2800131 - -12.9  -5.22312   AGTGACAGCAAAAAA GCCCTC-CCCCTATGCAAAC CAAC GTTTACACAGGGACGAGAGC TGTCTCGCGGTACCA 100 262
        alaS 2797410 .. 2797420 -  -3.2   -3.3217   GGCGAATTATAAAAC                 GGAT TTC ACCC                 AATCTTCTACAGAAG  48 6
        yrzL NONE
        yrrK NONE
        yrzB 2796286 .. 2796307 -   -13  -5.43621   ATAAAGCAGAAAAAA           GCCGGAGC AGTATA GCTCCGGC            TTTGGTTTGGCGCGA 100 45
        yrrL 2795088 .. 2795116 - -12.6  -3.27525   CTTGCGGAAAGCGAA        CAAAAGGAGAGC TTTTT GCTCTCCTTTTA        TTTCTCATTTTTTGA  95 23
        yrrM NONE
        yrrN NONE
        yrrO NONE
         udk 2791373 .. 2791396 -  -9.7  -3.83324   TTATAAACAGGGAAA          GAAGGGAAT TCGCAC ATTCCCTTC           CTGCCTATACATAAT  81 74
        greA 2790675 .. 2790701 - -15.2  -5.61596   ATCTTCATAAAAAAA         CACCTCACCCAC ATT GTGGACGAGGTG         TTTCGCTGCTAAACA 100 45
        yrrR NONE
        yrrS 2788113 .. 2788145 - -19.3  -4.19506   AGCTGAAGCCTAAAA      CAAAAGCAGCCGGTT TTA ACCCGGCTGCTTTTG      TTTATTTTAGCTTTT 100 27
        yrrT NONE
         mtn 2786334 .. 2786354 -  -7.6  -4.96848   GTTTTTAGAGAAAAA           CGGAGGAGA ACGT TCTCC-CCG            TTTTAATGAATTCGT  86 28
        yrhA NONE
        yrhB 2784186 .. 2784204 -  -2.4   -3.4529   ATACGACTATTATAA             TATAATCC GGC GGCTTACA             GAGAAAGTAATTCTA  46 49
        yrhC 2783888 .. 2783909 - -10.2  -5.21506   ACAATAACAGAAAAA           CAGCCATC TCTGAT GATGGCTG            TTTTTTTATTCGTCG 100 31
        yrhF 2779550 .. 2779596 - -11.1  -5.52096   AAAGGCAATAAAAAA GGCAGCACTCAAATAACCTGTGT CAA AC-CAGGCG-TTTGAATGCTGCC TAACTTGTATGCATA 100 181
        yrhG 2778377 .. 2778417 -  -9.8  -5.27335   GCGGGCAAATAAAAA CCGCAGACAAAAGAAGACA CCAA TGCCT-CTACTGCCTGCGG  GGAGTTGCGTATGTC 100 297
        yrzI 2777805 .. 2777827 - -13.6  -5.75342   TTTTCCGAAAAAAAA           GCAGAAAACA TAA TGTTTTCTGC           CCTCTTTCTAATGCC 100 348
        yrhH 2777044 .. 2777096 -  -2.3  -6.04324   GCAAAAAATAAAAAA TTAAGAAAATATACCCAA-ATCCT AATACG AGGATCTTGGATATATTTCCCGAG AAATTTTTTATTTAA 100 33
        yrhI NONE
        yrhJ 2773085 .. 2773107 - -16.4  -3.55866   TCATATGCAAAGCAA           TCCCGCCAAT CAG ATTGGCGGGA           TTTTATATTTTACAT 100 35
        yrhP 2767180 .. 2767204 - -10.1  -6.34616   TGAAAATAAAAAAAA          GACAAGGGA TACTCAC TCCCTTGTC          TTTTTATATGTGTCA 100 90
        levR 2762193 .. 2762233 -   -13  -5.79588   TTAAAACGAAAAAAA TAAACCTGTATTAAAATGG TGTT CCATTT-AATACAGGTTCA  TATGAAAAAACTGTT 100 42
        levD NONE
        levE NONE
        levF NONE
        levG 2759348 .. 2759358 -  -3.2  -3.40622   CACTTTCAAAAGAGA                 CTGC TGC GCAA                 GCTGGTCCGTTTCTG  49 125
        sacC 2757233 .. 2757257 - -11.5  -4.20953   TTAAAATAACAAGAA          GGCACAGAC TGTTCGG GTCTGTGCC          TTTTTTAAAATTAAG  93 36
        yraB 2754551 .. 2754584 -  -9.7  -4.42386   TCTTGATGGAGAAAA     CAGGCCAGAAACAAA ATCC TTCGTTTTTGACCTG      CCCTCTTCACACGCA  89 48
        yraH 2751269 .. 2751282 -  -3.8   -3.0636   GGACACCATACAAAT               CAGC GTAAAT GCTG                CAAGTTCAGTGTCCG  48 135
        yraI NONE
        yraJ 2750030 .. 2750056 - -12.4   -4.7373   TCATCGCAGCAAAAA         CCATACCAACTA TTG TTGTTGGTATGG         TTCGTCCTAGATAGG 100 77
         csn 2747146 .. 2747166 -  -9.1  -5.28942   TACTGCAAATAAAAA            GATACCAAC ATC ATTGGTATC            TTTTAGATTGAGTTC 100 69
        yraN 2744748 .. 2744760 -  -2.7   -3.1505   ATGACTTTTGATTAA                CATAT CTC ATACG                GTGTAATAAGTTAAA  44 85
        yraO 2743180 .. 2743204 -    -8  -4.30177   TATCATATTAAGAAA         GACAAGAG-CA TGTT TGTCTCTTGTC          TTTTCCACATCGTGC  79 210
        sigZ 2741446 .. 2741476 - -10.6  -3.60098   ATGGCCTATTTTAAA       GGAATAACTGACTA TGT TCATCAGTTATTCC       TTTAAAATACGAAAG  81 19
        yrpE 2740308 .. 2740337 - -14.5   -5.4492   TAGACATATAAAAAA       CCGCAAAGCTTTCT TGA AGA-AGCTTTGCGG       TTTTTGGGTCTCTTC 100 271
        aadK 2734812 .. 2734825 -  -5.3  -3.60234   GTAGACATTCTTAAA               CGTAA CGAT TTACG                CATCTTTTTACAAAC  59 108
        yrdA 2734102 .. 2734138 -  -5.3   -5.9003   AAACGAACAAAAAAA    GAACATGTTTTGAAAAA AGA TTGATCAAAACATCTTC    TTATATGTTGTCATA 100 66
        yrdB 2732968 .. 2732984 -  -3.7  -5.68489   GAGAATAATAAAAAA              CACTC TAATAAC GAGTG              CTGAAATGAAAAACT  89 39
        yrdC 2732151 .. 2732174 - -14.6  -3.98173   GGAAATCGAATTAAA          GCGCCCTTCC TATT GGAAAGGCGC           CTGCCGTTTTACTGT 100 57
        yrdD 2731633 .. 2731648 -    -4  -4.12188   GGACGATTTGTAAAA              TGATCC ATTG AGATCA               GTATTCATGATAAGG  59 335
        cypA 2730151 .. 2730175 -  -4.3  -5.88476   AAAACAAATAAAAAA          CACCGATAG GATGAAA CTATTGGTG          TTTGCAAGACATCTT  93 183
        yrdF 2729506 .. 2729525 -    -8  -4.03769   ATACAATTTAAATAA            TAACGAAT TTTT ATTCGTTA             ATCAAATATTATTTA  75 286
        azlB NONE
        azlC NONE
        azlD 2727846 .. 2727858 -  -6.3  -2.58887   GTTAAATAAAAGCAT                GATCA TTT TGATC                GTTTCCGATATCGGT  54 40
        brnQ NONE
        yrdK 2726052 .. 2726074 -  -6.3  -5.24989   GTATAGAGCAAAAAA           GCAAACTTC GGTAT GTAGTTTGC           TTTTTCTTCGTGATT  84 62
        yrdN 2724259 .. 2724285 - -16.7  -5.59879   TATAAACATAAAAAA         GCGGAGCAAAC ACATG GTTTGCTCCGC         TACCCTAGTTTCTCT 100 80
        czcD 2723055 .. 2723066 -  -4.4  -2.79492   CCGCCAATTTCAAAT                TGTC AGTA GACA                 GAATCTGCAAAATCC  48 77
        trkA 2721956 .. 2721986 -  -4.1  -5.09895   TATTCACGCAAAAAA       TAGAGCAGTAA ACATGTGAG TTACTGCTCTG       CTTCGTTTATTCACC  73 32
        yrdR 2719704 .. 2719725 -  -8.7  -5.56372   AAAGCAAAATAAAAA           CACACCTGA ATTT TCTGGTGTG            TTTCAATAATACCCA 100 213
        yrkA 2718114 .. 2718139 - -11.3  -5.02074   TCATTGTTTAAAAAA         GCCTG-GATGAA AAT TTCATCTCAGGC         TTTAAGCATCTTATT  93 71
        bltR 2715236 .. 2715250 -  -2.9  -4.25957   ACACAACAGAAACAA               TTTTC CATAT GAAAA               TCTCGTAATTTTACA  58 36
        yrkB NONE
        yrkC 2713998 .. 2714019 - -11.7  -3.96681   CGAATAAAGCAATAA           GCCGATTTA ATTT TAAATCGGC            TTTATTTATCAATTA  90 165
        yrkD 2713138 .. 2713182 - -13.1  -2.84745   GGGGTATAATATAAC GCATATAAAAATTCGTCAACC TTA GGTTGATGAATTTTTATCGGC TCTTTACCAATAAGT  93 18
        yrkE NONE
        yrkF 2711733 .. 2711758 -  -4.7  -3.35934   TTACAGACTTTATAA         GCATCAAACAG ACCG CTATTTGCCGC          AATAATCGCTACTCT  54 70
        yrkG 2711272 .. 2711283 -  -2.2  -3.40522   ACTTCTTTATCAGAA                GGAA TTTT CTCC                 AAGATATCTTCTACG  46 93
        yrkH NONE
        yrkI 2710040 .. 2710062 -  -4.9  -4.34402   CCTTTCATAGGAAAA           GGGTATC TTTCTATTC GATACCC           TTTCACATTCATTAG  66 37
        yrkJ 2709087 .. 2709100 -  -5.3  -3.14468   TGGTACTATAGTCAA               GACTT GTCC AAGTC                ACCATTATCAAAATG  54 153
        yrkK 2707913 .. 2707928 -  -6.2  -3.57039   GATGTATAACGATAA              CTAATG TTTT CATTAG               ACTGATTATCCTTTC  62 266
        yrkL 2706990 .. 2707048 - -21.4  -2.96329   GGAAGGTAATAATGA TGTTTAAAAGGTGTTTTGATCCCTGTCT CAT AAACAGGGGTCAAAACACCTTTGAATCA TCGGTTTCTTTTCTG 100 378
        yrkP NONE
        yrkQ NONE
        yrkR 2701458 .. 2701477 -  -8.6  -6.11392   AAACAAATAAAAAAA            CCGATGGT TTGT ACCATCGA             TCTGTTTTCTATATC 100 462
        yrkS 2700991 .. 2701010 -  -6.4  -3.86481   AATAATGCAGAAGAA            GCCGGA TCTCATAC TCCGGC             TTTCTCTATTTGAAA  67 220
        yqaC 2699099 .. 2699111 -  -3.4  -4.68424   CAACTGATCCAAAAA                CTTC CTTAT GAAG                GACAATCTCTTCTCT  64 173
        yqaD 2698597 .. 2698613 -  -5.1  -3.87869   TGAATCCTTTACAAA              CCCTTAC GTG ACAAGGG              TTTTTGTTGTTTTTC  61 148
        yqaF 2697676 .. 2697691 -  -2.6  -2.73875   CTTTTTTCAAGATGA              CTTTCA TAAT TAAAAG               GCCTCCTTTGTGAAT  42 46
        yqdA NONE
        yqaG NONE
        yqaH NONE
        yqaI 2696297 .. 2696316 -  -3.5  -3.91984   ATAGCCTTTAAAGAA            GTCCACT TTGCCG AGTGGGC             TTTTTTATTGCGCGT  55 30
        yqaJ NONE
        yqaK NONE
        yqaL NONE
        yqaM 2692675 .. 2692693 -  -3.8  -3.03443   TTATCAGCAGAGACA             CGACTGCT TTA AGCACTCA             GCATCCGCTCCATTT  47 155
        yqaN 2692126 .. 2692148 -  -3.3  -3.77588   AGTTCATATCAAGAA           CACTGAGGC TAAGC GCTTCGGTG           TTTTTTATTTTTAGG  53 36
        yqaO 2691820 .. 2691832 -  -5.5   -2.7566   ATCCAAGCCGAAGGA                GGAGA TAT CCTCC                TTCTTGTTTACCTTT  52 64
        yqaQ 2690110 .. 2690129 -  -3.6  -3.40622   TATCGGCAAAAGAGA            GCGATACAG GTA CTAT-TCGC            AAAATTTGTCGAACG  51 111
        yqaR 2689591 .. 2689606 -  -5.4  -5.79595   TTTGAAAATAAAAAA              GCTCCT CAAA AGAAGC               TTAAATATGTTTTTT  95 26
        yqaS NONE
        yqaT NONE
        yqbA NONE
        yqbB NONE
        yqbC 2684383 .. 2684400 -  -8.5    -5.093   CTTAAAATAAGAAAA             GACTTCT AATT AGAAGTC              TCACCAGCTGTATTC  91 13
        yqbD NONE
        yqbE NONE
        yqbF NONE
        yqbG NONE
        yqbH NONE
        yqbI NONE
        yqbJ 2680298 .. 2680349 -  -3.8  -4.89233   TATGAACATGAAAAA GAGCACCGTC-A-AACACCTCGGG TTTTAC CCCAAAGAGCTCTCGACTGTGCTC TCGCAAATCCTTAAT  71 79
        yqbK 2679238 .. 2679248 -  -5.4  -3.32844   TTCCCCATTTGACAA                 TCGT TCA ACGA                 TTTCGTCGTTGTCAA  56 74
        yqbL NONE
        yqbM 2678188 .. 2678202 -  -4.2  -2.53213   GAAGTTGTTAAGCCA               GCCC TCTTGAT GGGC               CAACATTTATACTGA  47 192
        yqbN NONE
        yqbO NONE
        yqbP NONE
        yqbQ NONE
        yqbR NONE
        yqbS NONE
        yqbT NONE
        yqcA 2667994 .. 2668007 -  -4.5  -2.90194   AGCTGTGTAATCATA               CAAGG ACCA CCTCG                TTATTATTGAGCGTG  49 7
        yqcB NONE
        yqcC NONE
        yqcD NONE
        yqcE 2666013 .. 2666024 -    -3  -3.17699   GAAAATTGAAAACTA                TATG ATGC CATA                 ATAAATCCTCCTTGC  44 112
        yqxG 2665117 .. 2665146 -  -9.9  -5.65927   GAGGCAAATAAAAAA       GGACAGCCGGATC TTAT GAGACGGCCGTCC        CTCTAACTGAAAAGT 100 9
        yqxH 2664654 .. 2664674 - -11.1  -5.82172   AGTAAGATAAAAAAA            GCCACTGGC TTA GCCAGCAGC            TTTGTCTGCGTTATT 100 14
        cwlA 2663765 .. 2663791 - -12.4  -3.03755   AAATAAACATAAGTA         TCTCCTTGAGAA AGA TACTCAAGGAGA         CTATTTATTTACTTC  87 34
        yqxI NONE
        yqxJ 2662548 .. 2662568 - -13.3  -3.33671   AGAGTCACTTTATAA            GCCCCTCTC AAT GAGAAGGGC            TTATTTTATTTAATT 100 235
        yqcI 2656940 .. 2656959 -  -2.2  -3.33298   TGCAAGCAAATAAAT            CAATTTAT TTTG ATTAATTG             TAAAACCCGCTAAAA  45 298
        arsR 2656530 .. 2656546 -  -6.7  -2.59565   AATTTGATATAATAC              CTAAAAA ATT TTTTTAG              CAGCAATCTCCTTCA  56 22
        yqcK NONE
        arsB NONE
        arsC 2654508 .. 2654529 -  -5.9  -5.85737   ACATTAATAAAAAAA           GGACACATA TAAA TATGCATCC            TTTAACAAAAGAGTT 100 44
     spoIVCA 2652576 .. 2652595 -  -9.2  -4.54821   ATTGTAATTACAAAA            GGGGGGTG CATA CACCCCTC             TTTAATACGTTTCAA  88 27
        nucB 2651586 .. 2651605 -  -9.3  -3.40878   AGGATTGTAACAACA            GAGGCTC AAGAAA GAGCCTC             TTCTTTACTACTGCA  77 33
        yqeC 2649689 .. 2649712 -  -8.9  -5.41746   AAGGTGCCAAAAAAA          TAAGGAGGC TTGTTG GCCCCCTTA           CTTTTTTTCTGTCGC 100 23
        cwlH 2648080 .. 2648108 -    -6  -5.34857   CCAAAGAAAAGAAAA        TAACCTGAATCC GCACT GGAAACAGGTTA        TCCGTTAAATCCTGC  85 43
        yqeF 2646941 .. 2646958 -  -7.7  -5.14965   ATTTTCAGCAAAAAA             CACCCCT AAAA AGAGGTG              TTTTAAAGGGCCGGT  89 210
        yqeG NONE
        yqeH NONE
        aroE NONE
        yqeI NONE
        nadD NONE
        yqeK NONE
        yqeL NONE
        yqeM 2641316 .. 2641337 - -11.7  -5.07053   AAGCATTTTAAAAAA           CCATCGTTT TAGG AAACGATGG            TTTTTGATTTCTGCG 100 12
       comEA NONE
       comEB NONE
       comEC 2636612 .. 2636626 -  -2.8  -5.42259   TGATTTTGAAAAAAA               CGTTCA AAG CAAACG               AAATGATGCTGTAGA  76 165
        yqeN 2635313 .. 2635334 -  -8.7   -5.1523   TGCATAATATAAAAA           CGATCCTCA ATAA TGGGGATCG            TTTTTTTCATTTCTT  91 10
         gpr NONE
      spoIIP NONE
        yqxA 2632054 .. 2632074 -  -4.7  -4.25859   TTCAATGTAAAACAA            GAAAGAGAA AAG TTCCCTATC            ATATCTGGGTTGCTT  66 56
        lepA 2630107 .. 2630127 - -12.6  -4.14627   TCTTTACAGAAAGAA            GCCGCAGT ACAAG ACTGCGGC            GGCTTCTATTGTTTT 100 31
        hemN NONE
        hrcA 2627786 .. 2627806 - -11.9   -2.7728   CTCAAAGTGTAAGGA            GAAGGACAG GTG CTGCCCTTC            GATAAAATTTGCCAA  86 48
        grpE NONE
        dnaK 2625229 .. 2625257 - -10.4   -5.7946   CGGGCAAGAAAAAAA        GTCAAAGCCAAG AGATG CCTGACTTTGAC        TTTCTAATCATTGAA 100 103
        dnaJ 2624022 .. 2624035 -  -2.3  -2.72459   CATCCAATAATTAAT               CGCCT TTAA ACGCG                CGTTTTACCTTGTCA  40 7
        yqeT NONE
        yqeU NONE
        yqeV 2620878 .. 2620899 -  -9.5  -5.95539   GGCTAAATAAAAAAA           TCGGTACAT TTTA ATGCACCGA            TTTTTTAGGTTAAGA 100 35
        rpsU NONE
        yqeY 2619105 .. 2619127 - -11.4  -5.64274   TTATGTATAAAAAAA           GACATCTCTC TTA GAAAGATGTC           CTTTTCTTTGCCATT 100 40
        yqeZ NONE
        yqfA NONE
        yqfB 2616188 .. 2616229 - -13.9  -4.96848   TGCCCCATACAAAAA GAACCCCCTTTCATCTCAT GTGT ATGATTTGAAAGGAGGTTC  TAACACTTTAATTTT 100 33
        yqfC NONE
        yqfD NONE
        phoH 2613695 .. 2613720 -  -9.1  -5.00765   AAGCAATCATAAAAA         TGACCCGAT AACGGGCG ATCGGGTCA          TTCAGCATTAATTTT  91 33
        yqfF NONE
        yqfG NONE
        dgkA NONE
         cdd NONE
         era NONE
        recO 2607936 .. 2607978 - -17.9  -5.30155   GCAGCAACCAAAAAA CTCCCGTCTCTATGCTTGC CAGCC GCAAACATAGGGACGAGAG TTCTCCCGCGGTTCC 100 226
        glyQ NONE
        glyS 2604925 .. 2604952 -  -4.1  -4.18161   TATAAATGGGGAAAA        GACGATTACCG ATCACA CAGCAACCGCC         TTTTCTCTCTTTATT  59 36
        yqzB NONE
        yqfL 2603333 .. 2603353 -  -4.7  -4.70659   TGGCACAGCCAAAAA            CCCAGGA TAGAGCG TCCTGAG            TTATATGTTTTTTGT  72 26
        yqxD NONE
        dnaG NONE
        sigA 2599417 .. 2599446 -  -8.7  -5.40474   ATCTTTTTAAAAAAA       GA-AGAACGGATCT TCA AGACCCGTTCCATC       TTATTCAAGGAAATC 100 26
        cccA 2598701 .. 2598725 -  -9.9   -5.2853   CAGTCAAAAATAAAA          GGCTGTCGAGA ACA TCTCGGCGGCC          TGTGAATGTATAAAG 100 56
        yqfN NONE
        yqfO 2596709 .. 2596729 - -11.2  -5.48054   AGTAAAAGCAAAAAA            CTGAGGCT GTAAA AGCCTCAG            TTTTTTTATAGAAAT 100 31
        yqfR 2593408 .. 2593419 -  -2.2  -3.15544   GCCTATTCTCAGCAA                CAGG TTCC CCTA                 CTTTCTTTTCTTAGA  43 23
        yqfS 2592492 .. 2592509 -  -8.4   -5.1925   TTACAAGCTAAAAAA             TGGGGG TGTTAT CCCCCA              TTTTTTATTGCTGTA 100 30
        yqfU 2591150 .. 2591184 -    -8  -4.76041   CACATGTATGAAAAA    GAAAATGGC-AGCTG TCTGTC CAGCAAGCCATTTTC     TTTACTGCAGATAAA  84 77
         zur 2590615 .. 2590649 - -14.4  -3.63341   AATACGCGTCAATAA     CTGAAAAAGGAGCCCA AAC CGGGCCCCTTTTTCAT     ATATACGCATTTTAC 100 37
        yqfX 2589484 .. 2589505 - -14.5  -5.28414   GAAGAAACACAAAAA           GCTTGACGG GAAC CCGTCAAGC            TTTTTTGTGTTAGAA 100 35
        yqgA 2587139 .. 2587163 -   -10  -4.65895   GTTGCTATTTAAAAA          GCCAGGTACC AATAG GGCACCTAGC          ATTCAGAATTAAATC  89 91
        yqgC 2585310 .. 2585321 -  -5.8   -2.9462   TATGTACTGAAATGA                CGCT TCAC AGCG                 AGCCTTTCTTCATTC  56 157
        sodA 2584633 .. 2584656 - -10.4  -5.80248   GAAGACATAAAAAAA          CAAGGTCC-CA TAA TGAGGACCTTG          TTTGTGCCATTATTT 100 35
        yqgE 2583185 .. 2583204 -  -5.7  -5.05113   TTTACAGAAAGAAAA            GACACTC AAGTAA GAGTGCC             AGTTTTCATTTTAAA  78 88
        pbpA 2580978 .. 2580996 -   -11  -5.93809   TTTGTATAAAAAAAA             CGCCCACA TCA TGTGAGCG             TTTTTTTTAGTTATC 100 32
        pstS NONE
        pstC NONE
        pstA NONE
       pstBA NONE
       pstBB 2576419 .. 2576435 - -12.3  -5.70829   AACACGATAAAAAAA              CAGGCTG ACT CAGCCTG              TTTTTTTCATCCAAA 100 32
        yqgL NONE
        yqgM 2573841 .. 2573852 -  -2.2  -3.37912   GACTTATATATAATA                CCAC TATA ATGG                 ACGGAATGCTAGGCT  45 46
       rpmGA 2573584 .. 2573609 - -10.5  -5.80817   CGGAATAGAAAAAAA         GCCAGAACCTT TTTC AAAGCTCTGGC          TTTTTTCTTACACCT 100 56
        yqgN NONE
        yqgO 2572733 .. 2572749 -    -8  -5.38497   ACTGAAAGCAAAAAA              TCCCGT TTTTC ACGGGA              TTTTAGAAAGCTTGC 100 28
        yqgP 2571101 .. 2571118 -  -4.8  -3.53566   AGTCAAGAAGAAAAC             GCTGAC AAAAAA GCCAGC              TTCCTTTCCATATTC  56 46
        yqgQ NONE
        glcK 2569790 .. 2569800 -  -2.6  -3.94333   CATTAACACATCAAA                 TTAA ATC TTAA                 CCTGAGCACAACAAA  53 63
        yqgS 2567771 .. 2567798 - -10.6  -5.21683   ATTTAAAAAAAGAAA        GCCTCCCGC-TCA CTT CGATGCGGGAGAC        ATTGTGATTATGATG 100 33
        yqgT 2566580 .. 2566590 -    -4  -5.24129   CTTCGGCAGAAAAAA                 GAAA AAG TTTC                 AGTTACTCATGAAAA  76 28
        yqgU NONE
        yqgV 2565125 .. 2565146 - -13.1  -4.35518   AACCGCACATTAAAA           CCTGTATCC GATC GGATACAGG            TTTATTTTTATGGCT 100 62
        yqgX 2564126 .. 2564150 -   -13  -4.03204   CATTAAATGCAGAAA          GAGACAAACC TTATC GGTTTGTCTC          TTTTTTTACAATGAA 100 31
        yqgZ 2563212 .. 2563251 -   -13  -4.64766   TGGACAGGTGAAAAA  CCGAAGATAAGCTGATTC GTAT AAATCAGCGGATCTTCGG   TTTTTCATCATGCAG 100 33
        yqhA 2562138 .. 2562166 -  -9.6  -5.20154   ATAGAAGTTAAAAAA        GCTGAATAGCCC GTGAA AGGCTGTTCAGC        TGCTATCTTTCAAGA 100 58
        yqxL 2559485 .. 2559507 - -14.2  -5.72622   CCTATAAATAAAAAA           GCAGACATGG TCA CCATGCCTGC           TAGATTCCATTTTCA 100 240
       comGA NONE
       comGB NONE
       comGC NONE
       comGD NONE
       comGE NONE
       comGF NONE
       comGG NONE
        yqzE 2554890 .. 2554911 -  -2.9  -6.00814   AAGAAGCAAAAAAAA           GGTACCCGC TCGC ACAGGTACT            GTTCAAACAAAAAGT 100 174
        yqxM NONE
        sipW 2553137 .. 2553148 -  -5.8  -3.71378   GATTTTATATCGAAA                CCTG TTGC CAGG                 TTTACAACTGAAGTT  64 39
        tasA 2552262 .. 2552299 - -17.1  -2.93073   TTTTGTCAATAACCA   TCGAGACGGCCCAGTAT ATGA ATACTGGGCCGTCTCTT    TTTTTTGCTGTTATT 100 39
        gcvT NONE
       gcvPA NONE
       gcvPB 2544614 .. 2544634 - -14.1  -4.30977   AAGAAATAAAGCAAA            CAGCTGTCT GGT AGACAGCTG            TTTTTATTTATCTTT 100 33
        yqhM 2543160 .. 2543173 -  -2.4  -3.43071   GTTTACACTAATGAA               CTTG AAAAAA CAAG                GATGCTCCGCGGGTC  46 52
        mntR 2542647 .. 2542668 - -10.1  -5.15634   CAGCGTATTAAAAAA           GACGGCCTC CTTC GAGACCGCC            TTTTTACTGATTATG  93 29
        yqhO 2541610 .. 2541625 -  -2.5   -5.7946   TTCTCAAGAAAAAAA              GCCAG ACTCAG CTGAC               TGTTATAGAAGGGAA  93 71
        yqhR 2539473 .. 2539491 -  -7.5  -5.08824   TTCTCATGTAAAAAA             TGTTCAC TTCTC GTGAACA             TTTTATCATACTGGA  89 54
        yqhS NONE
        yqhT 2537932 .. 2537951 -  -2.2  -2.74563   CCTATATTCCAATCA            CAAAATAA TAAG TTCTTTTG             GGGAATGGGTGATTG  41 3
         efp 2537309 .. 2537332 -   -11  -5.60993   TTGGGCACAAAAAAA          GCCTGCTCCC ATTT GGGAACAGAC           TTCTTTTTTCCTTTC 100 40
        yqhV NONE
    spoIIIAA NONE
    spoIIIAB NONE
    spoIIIAC NONE
    spoIIIAD NONE
    spoIIIAE NONE
    spoIIIAF NONE
    spoIIIAG NONE
    spoIIIAH 2531543 .. 2531575 -   -15  -2.59154   TAATATGACAGCAAC      GCAAAAAGCCCGCT TGTTT AGCGGGCTTTTTTC      CCTCATTCTTATTTA 100 34
        accB NONE
        accC NONE
        yqhY 2529118 .. 2529140 -    -7  -5.43866   TAACGTGTAAAAAAA           CCAAAGGG CCGCCCT CCCCTTGG           TTTCGTGTTAAGCCA  91 42
        nusB NONE
        folD NONE
        yqiB NONE
        yqiC NONE
        yqiD 2524840 .. 2524854 -  -6.4  -4.42386   CCTGTATTGATAAAA               GATCCA AAG CGGATC               AACTCACTTTCAGCA  75 264
         dxs NONE
        yqxC 2522085 .. 2522108 - -11.2  -5.31456   TGAATGCAGAAAAAA          GGAATAATAG CGCC CTATTATTCC           GGTACATCTGCTTTT 100 56
        ahrC NONE
        recN 2519766 .. 2519790 - -14.4  -5.52384   TGTGCACGAAAAAAA          TAAGCTGCGC TTCTC GCGCAGCTTA          CCCAGTTGTTTTGAC 100 23
      spoIVB 2518317 .. 2518335 - -14.6  -6.11229   ATCAAAATAAAAAAA             CTGCCGGA AAC TCCGGCAG             TCAGCTTGCTTTTTC 100 26
       spo0A 2516750 .. 2516773 - -15.4  -3.62032   AGATTAATGTGCAAA          GACTGCCGAA ACGA TTCGGCAGTC           TTTTTTCCCTTTATA 100 509
        yqiH NONE
        yqiI NONE
        yqiK 2513322 .. 2513344 -  -7.7  -5.32565   GAATGAATGAAAAAA           GAAGGCTGC GTCAA ACAGCCTCC           TTCTAACAACTATTC 100 46
        mmgA 2511945 .. 2511958 -  -9.5  -4.53303   CATCCGCACATAAAA               GCCGC GTCG GCGGC                TGTTTGAGCAATTCC  88 113
        mmgB 2511158 .. 2511171 -  -5.3  -3.08679   CCCCCGGATGGAATA               GACTT CAGG AAGTC                TTCTCCTCATAGTCA  54 16
        mmgC NONE
        mmgD NONE
        prpD NONE
        yqiQ 2506459 .. 2506476 - -12.7  -5.45726   GATAGCTGAAAAAAA             GCCGGAG AATG CTCCGGC              TTTTTTTGTTGCATT 100 39
        bkdR NONE
         ptb NONE
         bcd NONE
         buk NONE
        lpdV 2499306 .. 2499316 -  -6.8  -3.80855   GCTTTTAAAAATGAA                 TGGC TTT GCCA                 TCTGCGGCAAGCGCA  67 56
       bkdAA NONE
       bkdAB NONE
        bkdB 2495941 .. 2495975 - -14.6  -5.06585   TAAAGCATAGAAAAA     GAGCATTTTTTGAAAC AAA ACTTCAAAAAATGCTC     TTTTTGCTTATTTAG 100 37
        yqiW 2492219 .. 2492242 -  -7.4  -5.64274   TTATGCACAAAAAAA          CCCGGGCTGCT TTG AGCATCC-GGG          TTGTTCGTCTTTATA  93 36
        yqiX 2491187 .. 2491208 - -10.2  -5.10461   CCTATTCAATAAAAA           GGCTCAAC GAAAAA GTTGAGCC            GCTTTTTTTTACTTC  93 34
        yqiY NONE
        yqiZ 2489729 .. 2489750 -  -5.2   -5.4505   TTCTTCAATAAAAAA           GAAG-AGGC GGCCA GCCTTCTTC           TTTTTTATATTCTAT  82 37
        yqjA 2488667 .. 2488720 -  -7.1  -5.64304   GAACATAAGAAAAAA CGCATAAGCTCCTCCTTTTTCATTAG GTTGA CCAATGAA---GGAAGAGCTCATGCG AATCATCCGAGTGAT  93 28
        yqjB 2488105 .. 2488124 -  -2.9  -3.15544   CTGTACTCTCAGGAA            TCGTCAT GTTTCT ATAACGA             TAAAAAAGCAGGCGC  44 42
        yqjC NONE
        yqjD 2486006 .. 2486018 -  -7.7  -2.89602   CCCTCCATATTAAAG                CGGTA TGT TACCG                TGCTTTTTTTTCGGT  64 7
        yqjE 2484832 .. 2484842 -  -8.2  -5.47821   ATGGAGCTAAAAAAA                 CCCG ATG CGGG                 AAATCGCACTCGGGT 100 50
        yqjH 2481387 .. 2481397 -  -2.6  -4.17023   TTAATCATTTTAAAA                 TTTA AAT TAAA                 ATAAAATGATATTTA  55 84
        yqjI 2479901 .. 2479926 - -15.5  -4.89477   TCCTTAATAACAAAA         CCCCCAAAGCT TAAG AGCTTCGGGGG          TTTCTATTGATTACT 100 36
        yqjK 2476930 .. 2476955 -  -4.7  -5.54192   ATTAACGTAAAAAAA         GACCGGG CCGTAAGGGATT CCCGGTC          TTTTATATTATTTTG  85 265
        yqjN 2473192 .. 2473212 - -14.1  -4.98857   ATGTAAGGACAAAAA            CAGAAGGCA CAG TGCCTTCTG            TTTTTTATTTTTCCC 100 30
        yqjP NONE
        yqjQ 2470095 .. 2470124 -  -2.2  -2.55378   AAGCAGAGCATGAAG       GACTTCTGAATG AACTGA CATTCAACAATC        TCTCCCTTCCACTAT  39 92
        dsdA 2468728 .. 2468748 -  -6.9  -4.13767   CTCTGTAGGTTAAAA            CCCTTACAA AGA TTGTAACGG            AAAACCTTTTCACTG  73 46
        coaA NONE
        yqjT 2467151 .. 2467173 -  -9.9  -5.63517   GCTTTAAATAAAAAA           CGGAAGAGA ATGAA TCTCTCCCG           CAAACATGAGGTGAA 100 200
        yqjW NONE
        yqjX 2463286 .. 2463298 -  -3.5  -3.28712   CTCTTTTTCTCACAA                TATAA AAA TTATA                TTTTGCCTGGCTGGA  48 143
        yqjY NONE
        yqjZ NONE
        yqkA NONE
        yqkB NONE
        yqkC 2460775 .. 2460800 -  -9.8  -5.64304   CAACAGAATAAAAAA         GCGAAAG-GCC TCTTC GGCTCTTTCGC         TTTTTTATGTTACAG 100 35
        yqkE 2459444 .. 2459465 - -11.6  -4.95155   CTCATAGCAGAAAAA           CCAGCACC TGTACG GGTGCTGG            TTTATTTATATTGAT 100 27
        nudF NONE
        yqxK 2456378 .. 2456423 -  -9.1  -4.99043   CCGCGAGAAACAAAA GCAGACTGCTCCTCA-GGCCA TAGAAT TGGCCACGTGGAGCAGCCT-C GACTTTACCATTTCT  93 139
        ansA NONE
        ansB 2453482 .. 2453519 - -10.2  -3.55444   TCCCTATGTTGTAAA  CAGCTTATTCA--TCCGA CTAT TCGGAGATGAATAAGCTG   TATTTTATACAAATT  80 41
        mleN NONE
        mleA 2450616 .. 2450639 - -13.2  -5.89921   ATGATAAGAAAAAAA          CAGCACCTGC TACG ACAGGTGCTG           TTTAGCTACATTTAT 100 37
        yqkK NONE
      spoIIM NONE
         fur 2448991 .. 2449011 -  -8.3  -5.34055   AGAAACAGCAAAAAA            CCCTTTCCC CAT GAGAAAAGG            TTCGCGCTCGGCACC 100 43
        xerD 2447763 .. 2447780 - -12.7  -5.63517   GCTCTAAACAAAAAA             GCCGCAG CCAC CTGCGGC              TATGCTCGCGGATGA 100 25
         drm NONE
        punA 2445553 .. 2445582 - -12.3  -5.60993   TTGGGCATAAAAAAA       GACAGCTGTGT GATATCAG ACACAGCTGTC        TTTTGGTCCTGCATT 100 50
        dacF 2444240 .. 2444251 -    -3  -3.06183   TCGATTTCGACGGAA                TGAA TTCC TTCA                 CCGTGACAAAACTAG  44 57
     spoIIAA NONE
     spoIIAB 2443404 .. 2443415 -    -3   -2.7186   AAATCTCCTTAATTA                CAAA GCGC TTTG                 CTTTTTGATAAGTGC  41 7
        sigF 2442600 .. 2442622 - -14.2  -5.24129   CTTTTGCACAAAAAA           GCTAGCCTGC ACT GCAGACTAGC           CATCCGTATGATCCA 100 21
      spoVAA 2441879 .. 2441891 -  -3.4  -2.64704   GAACAATACACTAAC                GATC ATGCA GATC                CTTTATGGTTTCTTG  43 28
      spoVAB NONE
      spoVAC NONE
      spoVAD 2439972 .. 2439984 -  -3.4  -3.20078   TAGTCCATATTAAGA                TGCA CCTCC TGCA                CGCTCAAATACAACC  46 7
      spoVAE NONE
      spoVAF 2437492 .. 2437512 -  -6.9  -3.76224   CGCTTATGGATGAAA            GGACAGT TTTATGG ACTGTCC            CTTCATAATTAAGAC  70 77
        lysA 2436116 .. 2436133 -  -6.9    -5.011   ATTCAAATAAGAAAA             GCGCCGA AAAA TCGGCGT              TTCTTTTATTGCTTT  83 31
        ppiB 2434518 .. 2434538 - -14.1   -5.7946   TGGCCAATAAAAAAA            GCTTCCTCT CTA AGAGGAAGC            CTTTTGCCTGCCGAT 100 40
        ypuB NONE
        ypuC 2432910 .. 2432920 -  -8.2  -2.64888   AACTCAGCCAAACAC                 CGCC GAA GGCG                 TAACCCGCAGCAACA  65 74
        sipS 2431482 .. 2431502 -  -6.8  -5.82281   AAAGATATAAAAAAA            GCAGCCCC AATGG GAAGCTGC            TTGATCCTAATTTGT 100 32
        ypuD 2430894 .. 2430930 - -16.1  -4.88388   ACAATTTGAGAAAAA    CAAAACATCACCCTTCG ATC CGAAAGGTGATGTTTTT    TAATCATTCACTTTT 100 25
        ypuE NONE
        ribD NONE
        ribE NONE
        ribA NONE
        ribH NONE
        ribT 2426575 .. 2426598 - -13.2  -5.97575   AACGCAGAAAAAAAA          GCAGAGACTG ATCA CAGCCTCTGC           TTAATTATTGTATGA 100 26
        scpA NONE
        ypuH NONE
        ypuI 2423821 .. 2423841 - -11.2  -5.88197   GCAAACATAAAAAAA            CTCTCCCT GAAAA AGGGAGAG            TAAACGTTATCTGAT 100 32
        dacB NONE
        spmA NONE
        spmB 2421447 .. 2421461 -  -4.2  -5.89947   CAAATCTAAAAAAAA               CGCC GTTTTCA GGCG               CTCCCAAATAATAAC  93 19
        rluB NONE
        resA NONE
        resB NONE
        resC NONE
        resD NONE
        resE 2414546 .. 2414566 - -12.6  -5.52384   TGGCTATTAAAAAAA            CACCCGCT CAGTC AGCGGGTG            TTTCTTATGGAACAA 100 68
        sigX NONE
        rsiX 2412760 .. 2412775 -  -6.1  -5.31059   ATAGCAACTAAAAAA              GAGCC TTAAAG GGCTC               TTTTTAGTTTAAGGA  84 29
        aroD 2411867 .. 2411886 - -10.8  -5.68023   CCATAATTAAAAAAA            CTCAAGCT ATAT AGCTTGAG             TTTTTTTATTGTTCT 100 39
        ypzE 2409852 .. 2409872 -  -4.7   -5.8187   CAGCCAATAAAAAAA            CCGCTTC ATATATA AAAGCGG            GGTTTCGAAAATTAG  93 42
        ypaA 2409187 .. 2409202 - -10.4  -5.66868   AAGTAACTAAAAAAA              GCTCCC GAAC GGGAGC               TTTTTTATTTAATGG 100 34
        ypbB NONE
        recQ NONE
        ypbD NONE
        ypbE NONE
        ypbF 2404248 .. 2404259 -    -3  -3.29144   CCATTCTTTTTAGAA                CTTA TCAA TAAG                 ACGGACAATAAAAAA  46 74
        ypbG 2403317 .. 2403336 -  -6.6  -4.04206   CTACTTGCACACAAA            TCATATAA CACA TTATATGA             GATGATGAGTCATAG  71 132
        ypbH 2402669 .. 2402684 -    -9  -5.95166   TTTAACGAAAAAAAA              CTGCTG AAAT CAGCAG               TTTTCCGTTGCATTC 100 41
        gudB 2401215 .. 2401236 -  -7.4   -5.7946   TTCCGAATAAAAAAA           TCTCCTAT TTTATC ATAGGAGA            TTTTTTATTTTTATG 100 53
        ypdA 2400149 .. 2400173 -  -9.4  -5.86609   TTAAAAAAACAAAAA          GAGCATACGA ATGCA TCATATGCTC          CTCATCTTTAATGGT 100 33
        ypdC 2399382 .. 2399402 - -12.5  -5.37043   ACTGCACACAAAAAA            GCCGCACGG TTG CTGTGCGGC            TTCTATACTTGCATC 100 28
        sleB NONE
        ypeB 2396931 .. 2396953 -  -8.5  -5.64006   ACGTAATGAAAAAAA           GGAAAAGAC ATTTA GTCCTTTCC           TCCTGTTTTTATAGG 100 34
        ypfA NONE
        ypfB 2396000 .. 2396016 -  -3.7  -2.73203   TGATGAATAATTAAT              GTTTGAA GGT TTCAATC              CTATTGTTTTCCTCC  45 4
         cmk 2395110 .. 2395134 -  -9.5  -4.01902   ATATGTATTAAAGAA          TCATCCAAAAA AGT TTTTTGAATGA          TCAATAAAAAGTTTT  81 133
        ypfD 2393677 .. 2393703 - -12.4  -4.87665   TTGCATTGATAAAAA         TCGGCGAACT GCTTGAA AGTTCGCCGA         TTTTTGTGGAAATAT 100 183
        ypgA 2392765 .. 2392789 -  -9.4  -5.16133   ATCATAATACAAAAA         GCCC-AAACCA CATA TGGTTTTGGGC          TTTTATCATTTATCG  91 35
        yphA NONE
        seaA 2390805 .. 2390820 -    -9  -4.72007   TTTTATGAAAAGAAA              CCCTTC AGAG GAAGGG               CTTAACTCATTTATT  88 263
        yphC NONE
        gpsA 2388118 .. 2388147 -  -9.4   -5.9218   GATAGAACAAAAAAA       CTGAAGCAAAGA GGGGGA CCTTCGCTTCAG        TCAACTTGACTATAT 100 226
        yphE NONE
        yphF 2387017 .. 2387049 -  -9.3  -5.82172   ATTAATATAAAAAAA      CCTTTCTCCCT ATTTGTATGCA AGGGAGAAAGG      TTCATTCCTTTTTCA 100 27
      spoIVA 2385360 .. 2385383 -  -3.2  -5.69793   AGAGCAAAGAAAAAA          GACCTC-CCAT TCT ATAAAGAGGTC          TACCGGTATTACAGG  88 34
         hbs 2384658 .. 2384686 - -14.7  -3.34715   CATGCTCTTGAAATA        TGAAAAGCCCCTT AGA AAGGGGCTTTTCT        GTGAAGAAATAAAGT 100 79
        folE NONE
        mtrB 2383716 .. 2383730 -  -2.7  -3.01924   CATTTGCTTTTAACA               GCGGG GACAG CCAGC               TTATTTTTTTTCGCT  43 26
        hepS NONE
        menH NONE
        hepT 2381082 .. 2381092 -  -6.8  -3.48064   CTGATAATTAATCAA                 TCCG GGG CGGA                 GAAATTTCTTAATAT  63 50
         ndk 2380396 .. 2380411 -  -7.6   -5.7946   GTTTCAATAAAAAAA              TCAGCT TTTC AGCTGA               TTTTAGATCGTTGGG 100 166
        cheR 2379525 .. 2379538 -  -2.5  -3.21036   GACTACTATAACATA               TTTTT CAGC AAAAA                GTCAGTCTATCTTTT  44 32
        aroF NONE
        aroB NONE
        aroH 2376687 .. 2376710 - -12.6  -4.76087   TATATAACAAATAAA          CCCAAAAGAA AGAC TTCTTTTGGG           TAGAATAAACATAAT 100 146
        trpE NONE
        trpD NONE
        trpC NONE
        trpF NONE
        trpB NONE
        trpA NONE
        hisC 2369590 .. 2369610 -  -9.8  -3.88498   GGTTTATAGACTAAA            GAGGTGAT ATTTG ATCACCTC            TTATAAAATTTCAGC  83 26
        tyrA NONE
        aroE 2367135 .. 2367155 - -12.7    -5.252   GATCTGCATAAAAAA            TCCTGAAGT AAA ACTTCAGGA            TTTTTTCGAAAGCTT 100 20
        ypiA NONE
        ypiB 2364902 .. 2364923 - -10.9  -3.65046   CCTTTACGGCAACAA           GCCTTGCAA TTCA CTGCAAGGC            TGGTCATATTATGTG  83 34
        ypiF NONE
        qcrA NONE
        qcrB NONE
        qcrC 2362244 .. 2362260 -    -8  -5.36441   TGTCCATATAAAAAA              GCTGAC GCCGG GTCAGC              TTTTGATAATAAAAG 100 72
        ypjA NONE
        ypjB 2360715 .. 2360731 - -10.8  -5.48063   ATGTAATAGAAAAAA              GGCGGC TGACC GCCGCC              CCTCATCCTTATTTA 100 34
        ypjD NONE
        dapB 2358511 .. 2358522 -    -3   -2.8372   CATGCGCGATCAAAG                CAAT TTTC ATTG                 TTTATCCCCCCGTCT  42 39
        mgsA NONE
        ypjG NONE
        ypjH NONE
         cca NONE
        birA 2353930 .. 2353950 -  -6.2  -5.15969   CTGCAAGCCAAAAAA           CCTTC-CGT TACA ACGAGAAGG            ATTCTTCACTTTCTA  80 190
        panB NONE
        panC NONE
        panD 2351765 .. 2351780 -  -7.5  -5.10163   AATCTTAAAAGAAAA              CCCCC GATAAA GGGGG               CTTTTCTTCTACAAA  89 34
        dinG 2348851 .. 2348865 -  -8.5  -4.16943   TCCCACACCGCAAAA               GCCGC TTTAT GCGGC               TTTTATTCTTTTTCC  79 28
        ypmA NONE
        ypmB NONE
        aspB 2346826 .. 2346845 -  -6.4  -5.00642   CAATGCAGATAAAAA            GCGGCT TTTCTGTC AGCCGC             TTTTTGATCTGTTAG  81 37
        asnS 2345379 .. 2345396 -  -7.7  -4.62069   CCTTTACTGTAAAAA             GTCTCCC TTGC AGGAGAC              TCTTTTTTGTTTCAT  83 50
        dnaD NONE
         nth NONE
        ypoC 2343439 .. 2343458 -   -10  -5.60689   GTACACAATAAAAAA            CCTCCCGT TTTA ACAGGAGG             TTTTATCGATTCATC 100 28
        yppC 2338972 .. 2338994 -   -15  -3.05384   CGCCCTTCTACGTAA           GAAGCAAGGA ATT TCCTTGCTTC           TTTATTTTTTCAGCC 100 27
        yppD 2338426 .. 2338436 -  -2.4  -2.71325   TCACTCACAAATTCA                 GCCG ATG CGGT                 ATACCTTCTCAAACG  40 12
        yppE 2337994 .. 2338020 - -12.4  -4.82678   CTATAAAAACGAAAA         GAAGACAGCC TTTTACC GGCTGTCTTC         TCTTGCAATTTCATC 100 11
        yppG 2337181 .. 2337211 - -12.8  -5.00616   TTTCTTTCCAAAAAA       TAAGCATGAATGAA CGA TTCATTCATGCTTC       TATCATTTAAAAAAG 100 28
        ypqE 2336112 .. 2336129 -  -9.1  -5.80364   AGTTGAATAAAAAAA             GCAAGGC ATAC GCCCTGC              TTATTTCGCTTTTAT 100 26
        yprA NONE
        yprB 2332525 .. 2332539 -  -8.6   -3.1855   CCGGGGAATATTTAA               GAGGAA TAT TTCCTC               TTTAGCCGGGCAATT  70 7
        cotD 2331914 .. 2331933 -   -10  -5.00884   ACCTGCTTTAAAAAA            TGGGGCTCC CGT GG-GCCCCA            TTTGTTGTGCTGCAT  93 73
        ypsA NONE
        ypsB 2330474 .. 2330494 -  -8.3  -4.66537   CTTTTCAAGATAAAA            GCTCTCC TTATACG GGAGAGC            TTGTTTTCATCATTT  86 507
        ypsC 2329246 .. 2329268 -  -9.2  -4.00532   GGCTGAAAGATGAAA           GAAGACGC ATGCAGA GCGTCTTC           TTTTTATGCGTTTTC  81 29
        yptA 2328686 .. 2328700 -   -10  -5.64304   GAATACAATAAAAAA               CTTGGC AAT GCCAAG               TTTTTTGCAGTTTAC 100 37
        ypvA 2326656 .. 2326675 - -12.2  -5.72622   CTGACAAATAAAAAA            GCTGACGA ACGA TCGTCAGC             TTTTTTCCATTACAT 100 35
        kdgR NONE
        kdgK NONE
        kdgA NONE
        kdgT 2321136 .. 2321161 -  -4.7  -4.37092   ATTGTTTGTATAAAA         GGCTGCC GGTATGTTTTGT GGCAGCC          TTTTTATTCAGTTGA  67 33
        ypwA 2319253 .. 2319285 - -12.1  -5.89921   ATGAGAATAAAAAAA      GCATTGCCCGCTC AAATAAA GAGCAAGCAATGC      TGATATCACAAAAAA 100 292
         xpt NONE
        pbuX 2317308 .. 2317323 - -10.4  -5.83822   TATATGCAAAAAAAA              CTCCGC CGCG GCGGAG               TTAGACTGCTGTTTT 100 26
        bcsA NONE
        ypbQ 2315423 .. 2315439 -  -7.9   -5.5208   GGAGAATAGAAAAAA              GCCGCCA TTA CGGCAGC              TTCTATAAAAGAAAA 100 229
        ypbR NONE
        ypbS 2311145 .. 2311170 - -10.6  -5.93252   CCCAAAAATAAAAAA         CAGTATCTCT TTAATT AGAGATACTG          TTTGAATATTTATCA 100 259
        ypcP 2310179 .. 2310210 - -12.5  -4.77629   AAAAGCAATACAAAA      CGCTAGAGAGGATC TAAAC GATC-TCTCTAGCG      TTCAGCTTTTCAAGC 100 7
        ypeP NONE
        ypeQ 2307959 .. 2307985 - -16.8  -4.02051   GATGAATTCAAAGAA         TAAAAACCGCAG CTT CTGCGGTTTTTA         TTTTTAGTGATTGGT 100 29
        degR 2307335 .. 2307354 - -13.6  -3.37299   GAGATGACAAATAGA            GGAGAGGC ATTC GCCTCTCC             TATTTGATTTTCATC 100 25
        bsaA NONE
        ypgQ NONE
        ypgR 2301896 .. 2301912 -    -8  -5.38951   AATTCACATAAAAAA              GGTGCA TGATC TGCACC              TTTTTTATCTTTATT 100 36
        ilvD 2299859 .. 2299907 -  -9.2  -5.72616   ATTGACATAAAAAAA GCCCCCTC--TAGTATCCTTCA TCTGAAG TAAAGGATACTATAGAGAGGGC CGGATTTCAAATGTT 100 76
        yphP 2299399 .. 2299415 -  -9.4  -5.26119   CTCCCAAAAAGAAAA              TGCCCG GAGAA CGGGCA              TTTAGCAGTGCGCAT 100 27
        ypiP 2298588 .. 2298609 - -14.5  -4.24075   ACCGATTAACAGAAA           GCCCGTGAT ATGA ATCACGGGC            TTGTTTGAATGACGC 100 18
        ypjP NONE
        ypjQ 2297147 .. 2297168 - -10.3  -5.64304   TAACACAATAAAAAA           TCATTTCTG AACC CAGAAATGA            TTTTTTTATAGTCAG 100 37
        thyB NONE
        dfrA NONE
        ypkP 2295153 .. 2295173 - -12.6  -4.73094   AACAGTAACAGAAAA            GCGCAGTC TTCAC GACTGCGC            TTTTTTATGCACGTA 100 30
        ilvA 2291921 .. 2291937 -  -2.1  -2.71268   TTCTATTATATATGA              TGCCAGC CGG GCTGTCT              GTCATTTTGCGCGGT  40 53
        ypmP 2291569 .. 2291614 -  -6.9  -5.86965   ACTGAGCAAAAAAAA TCCTGCATGCCTCCCCATTA ACGATTA CAAAGGAG-GGCATGCAGGT AAAAAACGGCATGTT 100 39
        ypmQ NONE
        ypmR NONE
        ypmS NONE
        ypmT 2289249 .. 2289268 -  -2.1  -5.23316   GACCACACGAAAAAA            GAGACGT TGTTTC ATGTCTC             TTTTTTCATGACTTA  72 31
        ypnP 2287822 .. 2287847 - -10.5   -5.4477   AAACGGTGAAAAAAA         GCACATACCGA TATA TAGGTATGTGC          TTTTCGCAGTGCTTC 100 43
        msrA NONE
        yppQ 2286253 .. 2286281 -  -9.6  -4.98758   AAAAAGGCATAAAAA        CAAGCCTGTCTA TCCAT TAGGCAGGCCTG        TTTTTAACAGTTTAT  91 37
        yokB 2282888 .. 2282917 -  -9.4  -4.43909   AGGTTAATAAAAGAA       GCCAGAGAGT ATGTGAGGGA ACTCTCTGGC        CTATAGTGGTTGATA  86 162
        yokC 2281887 .. 2281910 -    -3  -4.52873   TCGTTATAAAAATAA          GCGCTCTCCC CTTC GGAAATACGC           CTGGCTATTTATTAC  62 447
        yokG 2277617 .. 2277631 -  -2.9  -5.14819   AAAGTAAAAAAGAAA               TTCAA AGAAG TTGAA               GCTACTTTCGGAAAA  70 192
        yokH 2276685 .. 2276704 -  -8.6   -5.2015   TGAATAACAGAAAAA            GACAGCCA GAAC TGACTGTC             TTATACATCACACTA 100 38
        yokI NONE
        yokJ NONE
        yokK NONE
        yokL 2272995 .. 2273019 - -10.7  -2.87344   CAGCTTTTGTACAGA          GCCAGGGTGCT ACC AACACCCTGGT          CTTTTTATTTTATGC  76 191
        yolA NONE
        yolB 2271690 .. 2271716 - -10.2  -4.56133   CCCCAATAAGTAAAA         TGCCCAGCTC TTTATTT AAGCTGGGCA         TTGTTTTCATTATTT  89 39
        yolD NONE
        uvrX NONE
        yolF 2269150 .. 2269173 -  -9.7   -5.4492   TATAGATACAAAAAA          GTACCTTCT ATTGTA AGAAGGTAC           TTTTTTATGTTCAAA 100 36
        sunA 2268682 .. 2268706 - -14.5  -2.60496   CCCCGCTTTAAATAT          GAGGGAATATT TAA AATATTCCCTC          TACAAATGTTTTATC  95 36
        sunT NONE
        bdbA NONE
        yolJ NONE
        bdbB 2264333 .. 2264356 -  -5.4  -5.86609   GGAAAAAAACAAAAA          CAAGTTCT AAAAAAAG AGAACTTG           TTTAAATAGCTTTTT 100 90
        yomL 2245814 .. 2245843 -  -8.7  -4.48317   GTATAAAACAAAGAA       TCACTTTGTCCCC CGAT AAAGACAAAGTGA        TTTTAAAATTAGCTA  84 34
        yozP 2244924 .. 2244936 -  -5.5  -2.72092   AGAAATATTAGATTA                CCCTG TTC CAGAG                GGTCAGTCATACGTG  50 436
        yonI 2227663 .. 2227673 -    -4  -5.65496   GATTAAAAACAAAAA                 GAAT GCC ATTC                 GTGACATCTCACAGA 100 304
        yonR 2220262 .. 2220272 -  -5.4  -2.53255   AGAATAGCTACTAAT                 GTTC TTC GAAC                 TCTTTTTTTAAAAGA  50 10
        yonS 2219510 .. 2219524 -  -7.8  -4.87133   ATTTTCTAAAGAAAA               GCCCCA AAA TAGGGC               TTGTTTTTAATGCTC  86 32
        yonT 2218945 .. 2218971 - -10.3  -3.16668   TAATATGGGTAGGAA         CTAAAGGAGAA GTTCA TTCCCCTTTAG         CTTAGCTCTCATCGG  78 34
        yonU 2218434 .. 2218458 -  -7.2  -4.44608   TGTATCGAAAAATAA          GGAACGATAA TTGCC TTACCGCTCC          CTTATTTATAACGCA  78 44
        yonV 2217105 .. 2217121 -  -4.4  -4.39426   GAGACCCCTATAAAA              CCCTTA TGTAC CAAGGG              TTTCAAAAACGATTT  66 67
        yonX 2216248 .. 2216262 -  -2.9  -3.46336   ATCTGAAGCTAAACA               TTCTT TATTC AAGAA               AAGAATCGCTGCTTT  47 92
        yopA 2214459 .. 2214478 -  -7.9   -5.4251   CTGATACATAAAAAA            GACCAAG ATAAGA CTTGGTC             AATAATGCATAAATC 100 203
        yopB NONE
        yopC NONE
        yopD 2211933 .. 2211952 -  -6.5  -4.72272   GTGTGGCATGAAAAA            GAGCATT TAGTGT AATGCTC             TTTTTGTTTAAAACA  79 352
        yopE NONE
        yopF NONE
        yopG NONE
        yopH 2210474 .. 2210485 -    -3  -2.62263   ATTTCTCCTATATTA                TTCA AATT TGAA                 TATTTCCTTTCTGTA  41 45
        yopI NONE
        yopJ 2209481 .. 2209506 -   -12  -2.92246   CCAATTTTAACTAGA         CACAATGAGG ACTAAA CCTCATTGTG          TTCTTCTAAAGCAAA  87 46
        yopK NONE
        yopL 2207957 .. 2207984 - -12.8  -4.67635   CTTAAAACTACAAAA        GACGCTTAGCTC AAAA GAGCCAAACGTC         TTCCTTTTCTCTGTT 100 92
        yopM NONE
        yopN NONE
        yopO NONE
        yopP 2205810 .. 2205822 -  -4.1  -2.90349   TTGCTAAATTTAAAG                TTACC AAA GGCAA                TCTGGTTAATCAAGA  47 81
        yopQ NONE
        yopR 2203353 .. 2203379 -  -9.6  -5.58522   GAGATAAAAGAAAAA         TCCATTTAACCA AAA TAGTCAAATGGA         TTTCATATTTAAATG 100 34
        yopT NONE
        yopU 2202275 .. 2202301 -  -8.8  -2.72227   AATATCTGTCAATTA         GATTCGGCCA ATTTATG TGACCGAATC         TAATTTTAATCTGAG  67 31
        yopV NONE
        yopW NONE
        yopX NONE
        yopY NONE
        yopZ NONE
        yoqA NONE
        yoqB NONE
        yoqC NONE
        yoqD NONE
        yoqE NONE
        yoqF NONE
        yoqG NONE
        yoqH NONE
        yoqI NONE
        yoqJ NONE
        yoqK NONE
        yoqL 2195134 .. 2195164 -  -2.6  -4.56597   TGCCTTCTTTAAAAA       CCATATAATGTAAT TGC AATACATTAAAAGG       AAATGGAGATGGTTC  62 446
        yoqN NONE
        yoqP NONE
        yoqR NONE
        yoqS 2192882 .. 2192892 -  -2.6  -4.25104   CTCCTTCCATTAAAA                 TAAA TAT TTTA                 TTTTAAATGCTATTT  58 382
        yoqU 2192240 .. 2192256 -  -3.7  -3.48064   TGCAGAACGAACTAA              GTTCCAC TCT ATGAAAC              AAGTTAAGTCTGAAT  52 213
        yoqX NONE
        yoqY NONE
        yoqZ 2189155 .. 2189176 -  -3.7  -3.68569   GGATTTATTCAACAA           TGTCATGGTG CTA CACCA-GCCA           TACAATACACATTTT  53 6
        yorA 2187372 .. 2187387 -  -3.2  -4.06781   ACCAAAACCCATAAA              GGGAAC AAGT GTTCTC               GTTAAGAATTTTTTA  57 38
        yorB 2186981 .. 2187007 - -12.4  -3.41051   TTATTCGTATGATAA         CTAGGCTAATCT TAG AGACTAGCCCAG         CATTGCCTTATAAAT  90 33
        yorC 2186561 .. 2186577 -  -2.3  -3.45231   TTATATAGGTAAAGA              GTTTG CTATTTT CAAAC              AAGCTCACTCCACAA  46 20
        yorD 2186161 .. 2186175 -  -4.9  -4.36595   TATTTAAATTTAAAA               GCCCC AATAA GGGAC               TCTTGTTAGTTTGTT  67 31
        yorE NONE
        yorF NONE
        yorG 2183622 .. 2183643 - -13.1  -2.78073   ATCACTCCTAATAAG           GAGGAGAGA ATAA TCTCTCCTC            TTTTATTCTGCTAGA  93 28
        yorH 2183141 .. 2183152 -    -3  -2.62184   CTCCTTCCTATAGCA                TTGA GATA TCAA                 CTAGCCCTCTTTTCT  41 6
        yorI 2181590 .. 2181602 -  -6.9  -3.64599   TTATCATACTTCAAA                GGGCG CTA CACCC                CTCATCCTGCTTTTA  67 27
        yorJ NONE
        yorK NONE
        yorL NONE
        yorM NONE
        yorN NONE
        yorO NONE
        yorP NONE
        yorQ 2173145 .. 2173157 -  -3.5  -3.65812   GCCCCTCCAAGATAA                TTAAT GTC ATTAA                TCCTCCACCTTCCTT  51 22
        yorR NONE
        yorS NONE
        yorT 2171948 .. 2171970 -  -2.2  -2.90486   AACAACCTCCATATA           TTTTATTT TTACTCT AAATAAAA           TTGATCTTTTATTTT  42 34
        mtbP NONE
        yorV NONE
        yorW 2169977 .. 2169987 -    -4  -3.43651   AAACAATTTAATGAA                 TCAA GCC TTGA                 TATGTATTTGGTTTA  51 7
        yorX NONE
        yorY NONE
        yorZ 2169172 .. 2169193 -  -9.5  -2.87132   TCCCTGTTCGATAGA           CGCCATAAA ACTT CTTATGGCG            TTTTTTATTTTTACA  72 60
        yosB NONE
        yosC NONE
        yosD NONE
        yosE NONE
        yosF 2167165 .. 2167175 -  -2.6  -4.08064   AATTTCGGCTTAAAA                 TAAA ACT TTTA                 TTTAGACTTATTGTC  55 23
        yosG NONE
        yosH NONE
        yosI NONE
        yosJ NONE
        yosK NONE
        yosL NONE
        yosM NONE
        yosN 2161003 .. 2161019 -  -5.3  -3.46068   CTTTCAATTGAAATA              TTTTTTT CCG AAAAAAA              TGCAGTGAATTTAAA  57 312
        yosQ NONE
        yosP NONE
        yosR NONE
        yosS 2158407 .. 2158423 -  -3.1  -2.80922   AAAAAGGTAATATGA              TTAAAAA TGT TTTTCAA              GATGACTTTTAAAAT  44 68
        yosT 2157897 .. 2157920 -  -8.1  -3.08465   ACTTATACATATATA          GGAGGTGGG AAATTA CCCACCTTC           TTTATTGGATAGGAA  68 27
        yosV NONE
        yosW 2156537 .. 2156553 -  -4.5  -3.84185   TGCAGCTAAACACAA              TTTCACA TTA TATGAAA              AATAATACTCAAAGC  57 11
        yosX NONE
        yosZ 2155660 .. 2155680 -  -5.3  -2.57092   AATTTCATTAATTTA            TGAGGGGGA TAA TTCCCCTCT            CTTTTTTAAGTCTTC  51 182
        yotB NONE
        yotC NONE
        yotD NONE
        yotE NONE
        yotF NONE
        yotG NONE
        yotH 2153269 .. 2153283 -  -5.8  -4.59773   CTGTATCTTTAAAAA               TTTCAA TCA TTGAAA               TAATCCTCCCCAAAT  74 17
        yotI 2152865 .. 2152887 -  -2.2  -3.16668   TAATACCTCCACTAA           TTTTATTT TTATTCT AAATAAAA           GACCGATTTTATCCT  43 54
        yotJ NONE
        yotK 2152134 .. 2152149 -  -2.6   -5.1287   TGCATAGTGAAAAAA              CAA-TGG AAA CCAGTTG              ATTCAAGACTCAATG  73 245
        yotM NONE
        yotN 2150848 .. 2150881 -  -4.1  -3.57908   CAGCAAACAGCAGAA     CTAAAACCATTTT TCCATAAC AAAACAGTTTTAG      TCACTGGCGGAACGG  53 428
         phy 2149281 .. 2149297 -    -8  -5.38047   TATTCATAGAAAAAA              GCAGCT GCACA AGCTGC              TTTCTATTCTAGCCG 100 34
        cgeC 2147331 .. 2147353 -  -6.9  -5.19879   CGTCAAACATAAAAA           CGGCTCCGC AGCAA GCAGAGCCT           CTGTCATCATTTAAA  91 36
        cgeD NONE
        cgeE 2144977 .. 2145000 - -15.4  -4.96848   TTTTTCACATAAAAA          GAGCCTTCCT AATA AGGAAGGCTC           TTTTGAAATTTCAGC 100 236
        yodT NONE
        yodS NONE
        yodR NONE
        yodQ NONE
        yodP 2140056 .. 2140072 -  -2.3  -2.62184   TTTCGGTTTATACCA              TTTGTTT TTC AAACGAA              CTCCTCCTCGCGCAT  40 49
        kamA 2138374 .. 2138390 -    -3  -3.48144   AAGAATACTGAAACA              TGACTC AGGAG AAGTCA              AAATAGTTGCGTTTC  47 287
        yozE 2138038 .. 2138055 - -11.3  -5.72616   ATGGACATAAAAAAA             TCCGCAG TGAT CTGCGGA              TGAAACAGCTATTAT 100 37
        yodN NONE
        yozD 2136768 .. 2136796 - -16.2  -3.84873   ATAGAACATGAATAA        TAAAACCGGAGC TGACC GCTCCGGTTTTA        AGCCTCACTCATCTT 100 30
        yodM NONE
        yodL 2135710 .. 2135725 - -10.4  -4.46581   TAAAACTGCAGAAAA              CTGCGG GTTT CCGCAG               TTTTCTTTTCATTAT  89 37
        deoD 2134633 .. 2134658 - -11.9  -4.09117   CGCATGCATAAAGAA         GAGGC-TGCCGG CAC CCAGCACGCCTC         TTGATATATTTTATT  95 36
        yodJ 2133732 .. 2133756 - -11.5  -3.52717   ACCAGACACAATGAA          GCCCGCTTA TCTAGTG TAAGCGGGC          TTTTCATTTTAAATT  85 34
        ctpA 2131072 .. 2131094 - -17.8  -5.60993   GGGCGCATAAAAAAA           CCATACGCGG CAG CCGCGTATGG           TTTTTTTTACATTTC 100 32
        yodE NONE
        yodD 2127633 .. 2127657 - -15.1  -4.84274   TAAGGATATGAAAAA          CCTTAGTCCGA AAT CCGGACTAAGG          TTTTTTTATACAATC 100 31
        yodB 2126162 .. 2126192 - -13.4  -5.93809   TCCCCACAAAAAAAA       GAAGAGAGAGCTCC AAA GAAGCTCTCTCTTT       TTTCATAAATGCGGA 100 377
        yojA NONE
        yojB NONE
        yojC 2123259 .. 2123281 -  -2.8  -3.44146   CCTTTCCACAATCAA           TTTTCTAAAG AAG CATTAAAAAA           AGCTGATCCGAAAGA  48 330
        yojE 2122221 .. 2122243 -  -3.4  -3.93061   AGCTGAAAAGCCAAA           GGCCTCAA TGGCTTT TTGACGCC           CGTTTCCACTTCACT  55 7
        yojF NONE
        yojG 2120810 .. 2120834 -   -13  -5.46698   CTTAAAATTAAAAAA          GGTATAAGGC TTAAG GCCTTATACC          TTTTTGATTAATCAT 100 33
        yojJ 2117614 .. 2117635 -  -8.1   -5.0916   TCTTCAAGACAAAAA           GCATTCAGCT TGA AGC-GAATGC           TTTAATAAAGATGCG  91 96
        yojK 2116221 .. 2116245 -   -13  -4.71482   ATGAAATGGCAAAAA          GCCTGTTCTT TCGAT AAGAACAGGC          TTTTACACTATGCAT 100 33
        yojL 2114596 .. 2114608 -  -4.8  -5.72622   GGTATAAACAAAAAA                GCCT ATAAA AGGC                TTTTTGTCATACTCA  93 44
        yojM NONE
        yojN NONE
        yojO 2111024 .. 2111049 -  -7.7   -4.7339   AACAAACGCCAAAAA         GCATAGGAT TAAGGGCT ATCCTATGC          TTTTATGAAGCAGTT  84 15
        odhA NONE
        odhB 2106682 .. 2106709 - -14.3  -4.76644   AATATGCATCAAAAA        GGGTACATCAC TTTATC GTGATGTACCC         TTTTTTATTATCCTT 100 33
        yocR 2104119 .. 2104137 -  -8.8  -5.52384   GCTCTATTAAAAAAA             GCCCCC TTTCCTC GGGGGC             TTCGTGTGTTAAAAA 100 34
        yozC 2099290 .. 2099306 - -13.7  -5.71983   TTAACCACAAAAAAA              CCGCAGC TGA GCTGCGG              TTTTATGTATCGACT 100 78
        yozO 2098576 .. 2098599 - -12.5  -3.61517   AGTGTGGTGTAATAA          GAACAGGGC GCACAT GCCCTGTTC           TTGTTTTTATATATA  95 84
        yocM NONE
        yocL NONE
        yocK 2096300 .. 2096328 -  -8.9  -5.75342   TTTTTTCAAAAAAAA        GCAAGTACATCTA ATA TCGGTGTACTTGC        TTGGCATTTTTACTT 100 35
        acpD 2095465 .. 2095486 -  -2.3  -6.17268   TTACAATAAAAAAAA           TAGCCTTTA TTGC TAAAAGCGA            ATGATTATTTTCTTC 100 100
        yocI NONE
        yocH 2092067 .. 2092089 -  -9.2  -5.89921   AGCAGAACAAAAAAA           GACACAAGCC AAA AGCTTATGTC           TTTTATCACAATCTA 100 46
        yocB 2085922 .. 2085945 - -14.6  -3.66139   TAGACACACTTCAAA          GGCCGGAGGCT ATT AGCC-CCGGCC          TGTTAGGTTTACGCC 100 34
        yozB 2085262 .. 2085278 - -10.9  -5.50499   TTACACGTAAAAAAA              GCCATAC TGA GTATGGC              TTTTAATAATACGGT 100 28
        yozA 2083953 .. 2083992 -  -4.4  -5.50774   TACAATAAAGAAAAA  GACATCCTTGCCC-GCT AACAGCG AGTTAAGCAAGGATGTC  TTTTTCAATCATGCT  81 30
        yobV 2082259 .. 2082286 - -12.9  -4.16904   AAGATTATAGACAAA        GAAACCTGACA GCAGTG TGTCAGGTTTC         ATATATTTTTTGCAT 100 17
        yobU 2081689 .. 2081726 - -14.5  -5.06414   TCCTCCTAACAAAAA   CTAATGGTGTTAGTT TTATTATT AACTAACACCATTAG    TTTTTCAAGAGTTTA 100 41
        yobT NONE
        yobS NONE
        yobR NONE
        yobQ 2078803 .. 2078817 -  -2.9  -2.63455   GGAGATATACAATAT               TCTTT TAACT AAAGA               GCCATCATTTTTTAT  41 30
        csaA 2078392 .. 2078414 - -16.4  -3.76373   GCCTCAATACGCAAA           GACGTTTGCC TTA GGCAAACGTC           TTTTTTTGCGTTATC 100 36
        yobM 2072836 .. 2072854 -  -9.6   -5.2015   TGAATAACAGAAAAA             GACAGCCA AAA TGACTGTC             TTATACATCACACAC 100 40
        yobL NONE
        yobK 2070408 .. 2070440 - -15.9  -3.19936   AATTATTTAATCCAA      TAAAATAAGCTCTCA TTG CGAGAGCTTATTTTA      TTTAGATTGAGGATG 100 82
        yobJ 2068943 .. 2068963 - -10.5  -5.48063   ATTGAATACAAAAAA            GAACCTGCA TTT TGCAAGTTC            CTTTCACGTTGTCAA 100 517
        yobI 2064502 .. 2064514 -  -3.5  -4.90013   GAAGCCAAGGAAAAA                TATAA GAT TTATA                TATTCAAGGATGATA  72 146
        yozL NONE
        yozK NONE
        yobH 2062618 .. 2062642 -  -9.4  -2.61216   TGATTAATTAATTTA         GCCCTACTCAA ACAT TTGAGT-GGGC          TTTTATTTTATGATT  71 104
        yozJ 2059250 .. 2059269 -    -5  -2.91593   GATCTTTTTACAAAT            TGGACTTT TGAT AAAGTCCT             GGATTATACACTAGC  51 204
        yobF 2057698 .. 2057736 -  -9.8  -2.87683   ATATCGCTTTATATA  CCACCTCCT-CTTAG CTAATATGTT CTAAGTAGGAGGTGG   TATTTTGTTTGTATC  74 215
        yozH 2055831 .. 2055844 -  -8.1  -5.39221   ACAACAATTAAAAAA               GCCCT CATA AGGGC                TTTTGCATAAAACAA 100 41
        xynA 2053287 .. 2053311 -  -9.4   -5.0916   TGTGCAATATAAAAA         GAACCTGG-GA AATT TCACCAGGTTC          TTTTCTTAATTTCCA  91 523
         pps 2050172 .. 2050187 -    -9  -4.02132   GTTTAAACTTATAAA              GGAGCT TTTT AGCTCC               TTTTTCTCTTGTTTT  79 377
        yobA 2049111 .. 2049122 -  -4.4  -3.71686   TTCAATGCAATAGAA                CAAC ATTT GTTG                 TCTCAGAGGTTATCT  57 63
        yoaZ 2046838 .. 2046859 -  -6.6   -5.4492   GACACATATAAAAAA           TGCTCCTA TAAGTT CAGGAGCA            CTACAAAAAACTGCT  89 51
        yoaW 2046122 .. 2046147 - -10.6   -5.4148   TAAACAATGAAAAAA         GCTAATGTCT GCATGT AGACATTAGC          TTGGCTGGCGTTTAG 100 68
        yoaU 2043901 .. 2043917 -  -2.2  -3.05011   ATATCCAAACCAAAT              CGATAC ATGGA GTCTCG              TACACCTTGGAAAGG  42 274
        yoaR NONE
        yozF 2040312 .. 2040352 -  -9.3  -2.74514   TGAAATGCGCAATCA  GTCACAAAGTCTCTATT CGTATTC AATAAAGACTTTGTGAT  CATCGACAAACATTT  72 459
        yoaP NONE
        yoaO 2038075 .. 2038094 -  -8.6  -5.63517   TCCGCAAATAAAAAA            GTGACCAC CAAT GTGATCAC             AAATACATCAAATAA 100 42
        yoaN 2036707 .. 2036729 -  -7.1  -4.98857   ATTCAAGCAGAAAAA           CCCTACATA ACGTA TATATAGGG           ATTTAATAAAACACA  83 106
        yoaK 2033068 .. 2033082 -  -7.1  -4.17109   AATAACGAAATGAAA               CAGGC TGTTG GCCTG               ATAACAGCTATACAG  73 47
        yoaJ 2032105 .. 2032124 -  -6.4  -5.17054   AGAACATTGAAAAAA            CAGCGG GAAAAGAT CCGCTG             TTTCGTATTTTTTAT  83 37
        yoaH 2028591 .. 2028626 -    -7  -4.39889   ACAACCACAGTAAAA   GTAGCCAACCCCCACC GAATAA GATGGGGGTTG-C-AC    GTAAGTAGCCTGTTT  78 39
        yoaG 2027020 .. 2027058 -  -8.8  -4.87892   GGTGAATAAAACAAA   TCTGAGGAGAGCGAGA TTCATTG TCACGCTCTCCTCTGT   TTAGCTGTATGGATC  91 353
        yoaD NONE
        yoaC 2021758 .. 2021768 -  -3.2  -2.78508   GATTCCTCAAAACAG                 CAGA AAT TCCG                 TCTTAAATTAATACT  44 28
        yoaB 2020406 .. 2020425 -  -8.5  -5.36364   TTAAAAAGATAAAAA            GCGCCCC TCAAAC AGGGCGC             TTTCTAATTAAGATG 100 33
        fabG 2017738 .. 2017753 -    -9  -5.96894   ATTCAAATAAAAAAA              CCTGTC GAAA GACAGG               TTTTCATTTTTAAGG 100 35
         rtp 2017058 .. 2017084 -    -5  -4.68539   ATGAAAAGCAGAAAA         CACCCGGTTC ACACTTG GCGCCGGGTG         TTTGTTTCTATTAAA  70 36
        proH NONE
        proJ 2014898 .. 2014932 -  -6.5  -6.13503   TATCAATAAAAAAAA    TGAACCCGA-GCTTCT ATAT AGAAGCTTCGGGTTTT     TTTCTGCAAATTAAT 100 36
        gltA NONE
        gltB 2007731 .. 2007758 -   -15  -5.83226   AATGGAATAAAAAAA        GAAACCGG-CTGG CAG CCAGACCGGTTTC        TCTTATATGATAATC 100 49
        yofA 2005659 .. 2005683 -  -7.9  -5.85425   TAAATAAATAAAAAA          CTGTACTCGCT TCA AATGAGTACAG          TTTTTTCATGCAGAT 100 93
        yoeD 2003451 .. 2003471 - -11.3  -5.82281   AAATATACAAAAAAA            GACACAATT TCA AATTGTGTC            CTAATCCTCATCCTT 100 26
        yoeC 2002443 .. 2002469 - -12.4  -4.55295   GTTTGCATAAAGAAA         GACAACAGGC GAAAAGT GCCTGTTGTC         TTTTTGTGAATATAA 100 425
        yoeA 2000134 .. 2000157 - -11.1  -5.99154   TATCAAATAAAAAAA          CACCGTTCA AACTTA TGAACGGTG           TGATTCGGAGGCTAT 100 37
        yoxA NONE
        dacC 1997516 .. 1997538 - -10.7  -5.77988   ACAGACATAAAAAAA           CCTGTTTTC TCTTG GAAAACAGG           TCTCCCGCTATTATT 100 36
        ppsA 1989486 .. 1989501 -  -3.3  -3.92659   TTTTCAAAAGTTAAA              GATCT TTCACG AGATC               TTCGATGCTAGATAA  55 5
        ppsB NONE
        ppsC NONE
        ppsD 1963264 .. 1963276 -  -3.4  -4.21462   ATTCATTAGTGAAAA                CTGA GCATA TCAG                CGATCTCTTGCAGGG  60 3
        ppsE 1959373 .. 1959396 - -13.2  -4.10863   ATACAAAAAGAAAGA          CGGACAGAGA ATGG CCTCTGTCCG           CTAATCCGCTTTATC 100 36
        yngL 1958878 .. 1958910 -  -5.8  -5.48163   AAATAAACGAAAAAA     GTCCT-AAAGCATGTT GTG AAC-CGCTTTTAGGAC     TTTTTATCATTCATC  85 19
        yngK 1957206 .. 1957224 -  -9.6  -5.41143   CACTTTTTAAAAAAA             GACGACTT AGA AAGCCGTC             CTTCTCATTTCTTAT 100 37
        ynzE NONE
        yngJ NONE
        yngI NONE
        yngH NONE
        yngG NONE
        yngF NONE
        yngE 1948857 .. 1948877 -  -9.7  -4.27886   TTGTAAATATATAAA            GGAGCGC TTTTTTT GCGCTCC            TAAGTTCTTGCTTTT  86 39
        yngD 1947150 .. 1947161 -    -3  -2.56601   TTGATTAAAAAGCAT                CATA TCGA TATG                 TCGGAAAACTGGTTT  40 386
        xynD NONE
        ynfF 1941859 .. 1941882 - -11.8  -5.92399   CAACAAAATAAAAAA          GCGATTTCCC AATC GGAAAATCGC           CAATTCAGACACTCT 100 66
        ynfC 1937085 .. 1937107 - -16.4  -5.70522   AACAATAATAAAAAA           CCCGCTCATA CTA TATGAGCGGG           TTTCGTTTGTTTTTT 100 193
        yneS 1931046 .. 1931061 -  -3.3  -3.26722   GTCATATTCATAACA              GAACA CCCCTT TGTTC               TTCATTTGAATTTTC  48 93
        yneR 1930729 .. 1930749 - -11.2  -5.42259   TCATTTGTAAAAAAA            GAACGCAC ATGAA GTGCGTTC            TTTTTTATTGGTATT 100 30
        sspO 1925495 .. 1925507 -  -4.1   -2.8272   TCATAAAATGAGAAC                CTCCT TAA AAGAG                TTCGGTGTTATTGAT  45 33
        sspP 1925315 .. 1925330 -  -4.7  -5.66684   GAACGCATAAAAAAA              CAGAC ACTAAG GTCTG               CTTTTCTTACATATC  85 32
        cotM 1924825 .. 1924854 -  -9.5  -5.47821   ATGGACGGAAAAAAA       GTCACTTTCAT AATAGGGG ATGAAAGTGAC        TTTTTATGTTTAGCT 100 35
        yneK 1924176 .. 1924197 -  -8.8  -5.33921   AAATGAATTAAAAAA           CCTTTCCT CTTGTC AGGAAAGG            TTTTTTATTTGAGAA 100 30
        ynzD 1922016 .. 1922041 -  -9.2  -4.39828   AACATGGTTATAAAA         TAAAAAACCC TTATAC GGGTTTTTTA          TTTTGCAATCATTCA  86 34
        lexA 1916793 .. 1916818 - -12.6  -4.44667   TTTTTGAACAACAAA         CCCCCTCTCC GTAAAG GAAGAGGGGG          TTATTTTATGCATCT 100 55
        yndM 1915193 .. 1915217 -  -9.3  -4.67755   ATAGCTACTGAAAAA          TAGGAGGCGAT AAG ACAGCCTCCTA          TTCCTTATGCTTCTC  88 23
        yndB 1905454 .. 1905483 - -11.7  -5.40474   ACCCTTGGAAAAAAA       CAAAAAAGAGAGA TACC TCTCTCTTTTTTA        TTCTTCGACAGCCTT 100 23
       tatAC 1904546 .. 1904566 -    -9  -4.84353   ACAAATCAAAATAAA            GAGCCGAT TTTTC ATCGGCCC            AAACGATTTATCCTA  88 38
        cotC 1904156 .. 1904171 - -11.8  -4.49311   CACAAACAAAAAAGA              CCCGGC AATA GCCGGG               GGAAAGTAAAAACGA 100 58
        yncM 1902376 .. 1902395 -    -8  -5.48787   ATAATACATAAAAAA            GATTAACT CTAC AGTTAATC             TTTTTTATTCAGAAG 100 350
        ynzH 1900105 .. 1900124 -  -3.6  -4.00042   TTGTCGATGAAACAA            GCATCTCT ATAA AGAAATAC             TTTTATCTAAATTTT  57 227
        yncD 1897102 .. 1897128 - -16.8    -5.252   TAGTTTCAGAAAAAA         CAAAATCCCTCT GGT AGAGGGATTTTG         ATTCAGCATTTTAAG 100 46
        yncB 1894405 .. 1894426 -  -8.7  -4.21954   TTAACACACAAATAA           CCCCTCACA TTGA CGTGAAGGG            GTGTTTTTTATTGTT  83 185
        xylR 1889683 .. 1889700 -  -8.5  -5.88565   CCTAGAATAAAAAAA             CTCATCT TTAA AGATGAG              CTGTCCATTCCATAA 100 45
        cwlC 1871949 .. 1871975 -  -7.9   -5.7946   TCTTGAATAAAAAAA         CCCGGTTTCTC GCGAT GAGGAGCCGGG         TTTTTTTATGAGACG 100 57
        ymaG 1864681 .. 1864699 - -13.2  -4.72846   TCACACACTTAAAAA             GACCCCTT TTT AAGGGGTC             TTTTGCGTTTAATAA 100 34
        ebrA NONE
        ebrB 1863880 .. 1863904 -  -7.1  -5.14682   GGAGAATAAAGAAAA          CAGACGGTC ACTCACA GGCCGTCTG          TTTTTTATCTTCAGC  85 8
        aprX 1860537 .. 1860566 - -10.1  -5.38497   ATTCAAACGAAAAAA       CCGGCAGTTCTGCT GAG AG-AGAATTGCCGG       CTTTTGATGATGTTT 100 39
        ymaE NONE
        ymzB 1859148 .. 1859181 - -18.3  -4.03413   ACGGCTCGATATAAA     GCAGCGCCTTTGAAC GAAA GCTCAAAGGCGCTAC      GCTGTATTATTTTGA 100 53
        pksS 1857727 .. 1857750 - -14.6  -4.51238   CTGAGAAAACACAAA          CGCCCCCTCT TTTA AAAGGGGGCG           TTTTGAATGTTATTT 100 129
        ymcC 1780462 .. 1780485 - -12.4  -5.52347   AACAAAACCAAAAAA          GGCCCTTTCC ACTG GGGAAGGGCC           TTTTTCATCATGTTA 100 38
        ymzD 1779374 .. 1779399 -  -6.2  -4.12225   AACGACGAAATCAAA         GCGCTTCTGGA CGACC TCC-GAAGCAC         ATCAGACCCATTTAC  68 514
        ylqB 1670436 .. 1670455 - -13.6  -5.15167   GACGATTAAGAAAAA            GGCCCCAA CATC TTGGGGCC             TTTTTCTTTTTTATC 100 36
        rpmB 1654865 .. 1654889 - -13.5  -5.00895   TTCACCACATAAAAA          CGCCTGCCACA TAT CGGGGCAGGCG          TTCATTTTGTTATAC 100 35
        yloA 1635389 .. 1635418 - -13.7   -4.7458   ATGAGAAGAAAGAAA       TAAGCCAGAGCAT ACAA ATGCTCTGGCTTT        TCTTTATGCGGCTCA 100 38
        ylbP 1575610 .. 1575628 -  -3.1   -4.4009   TCGTATGTGAGAAAA             CAATACC AGTCA GGTATAG             AGCTTGCAAAAAAGC  62 468
        ylbM 1573090 .. 1573102 -  -7.7  -2.70017   CTGAAAGCGAAACAG                CCTGA TTC TCAGG                TGCTTTTTCTATACA  62 34
        ylbJ 1569863 .. 1569884 -  -5.9  -3.61591   CAAAAATTCAGACAA           GGATGAG GGTTTTGA CTCATCC            TTTTTTTGTTCCGTT  62 20
        ylbA 1564625 .. 1564647 -  -9.2  -4.52047   GACGATATCATAAAA           GGTACAGC GAAATAT GCTGTACC           TTTTCGTTACATTTG  86 32
        ctaA 1557307 .. 1557332 - -13.4  -5.48787   ACAAGACATAAAAAA         GACCAAAGCC GCCTAA GGCTTTGGTC          TTGAGTCCTTATGAT 100 34
        ylaL 1550056 .. 1550076 -  -2.5  -4.11484   GTGAAGCTGTTAAAA            GGTGAGA GATCAGG TCTCGCC            CAGCTTGCAGCTGAT  55 53
        ylaJ 1547967 .. 1547987 -  -5.4   -5.4593   CCAAAATAAGAAAAA            GCTAAAGC GCAAG GCTATAGC            TTAGTCATTGTTGTT  83 26
        ylaI 1547636 .. 1547670 - -17.4  -3.06073   GACAGTCTGCAAAAT     CATAAAAGACTCAGCT GAA AGCTGAGTCTTTTTTG     TGTTCTGTATGGTTA 100 51
        ylaF 1545072 .. 1545090 -  -7.4  -5.13137   TAAAGAAATGAAAAA             CACCGC TTTCTTT GCGGTG             TTTTTTGATTACAAT  85 62
        ylaE 1544209 .. 1544233 - -12.2  -5.71712   GCTGATATAAAAAAA         GCGCTTGTCCG ATTC CGG-CAAGCGC          TTTTTTACATTAAGC 100 35
        nprE 1539013 .. 1539040 - -12.2  -5.24531   ATCCTCCACAAAAAA        TAAGATTCCCCT GGCC AGGAGAATCTTA         TTATACATACAAATA 100 328
        yktD 1538039 .. 1538059 - -14.1  -5.06414   CGGGTTCAATAAAAA            GCCTCTCAA ACA TTGAGAGGC            TTCTGATGATTTGAA 100 43
        yktB 1535516 .. 1535537 -   -13  -5.12971   AAGATGTAAGAAAAA           GAGCCGGG GGATAT CCCGGCTC            TTTTTTATGCTTGTG 100 30
        speA 1533553 .. 1533575 - -17.8  -5.94597   GAAGAGTAAAAAAAA           GCATGCGGCT TAA AGCCGCATGC           TTTTTATTTTTTATT 100 36
         slp 1532605 .. 1532628 - -13.2   -4.8048   TTTTCATATCAAAAA          CAGCCC-CGCT TTG AGCGAGGGCTG          TTTTTTTATTTTGAC 100 31
         def 1525472 .. 1525492 - -16.9   -4.8743   TTTAAAATAAAGAAA            CGGCTGGCA TTG TGCCAGCCG            TTTTCTCTTTTAGCG 100 35
        ykzG NONE
        ykqC 1522395 .. 1522419 - -20.1  -5.08601   TCACTGCAATAAAAA          GAGGCACTCCC TTA GGGAGTGCCTC          TTTTTTTAAACCTCC 100 31
       mreBH 1515841 .. 1515853 -  -3.4  -4.67552   GTGAGGAAAAAAGAA                GCAA GAAAT TTGC                CGCGTGTGAGAATTT  64 53
        ykpC 1515614 .. 1515634 - -11.9  -4.81249   GCCCAAAGTGAAAAA            CCCAAAACG ACA CGTCTTGGG            TTTTTTCAATATTAT 100 37
        ampS 1514276 .. 1514293 -  -8.4  -6.23317   AGAAAAATAAAAAAA             GGAGGC GGAAAA GCCTCC              TTTTATTTACTTAAA 100 36
        ykoA 1511189 .. 1511237 -   -20  -3.59627   ACGAAATGCGTCAAA CAAAATAAAAACGCCTTGCTGGC CTAG GACAGCA-GGCGTTTTTATTTTG AAAAAGAAGCGACCA 100 18
        yknT 1493683 .. 1493704 -  -9.5  -5.48623   AAATATAAAGAAAAA           CTGCTTG-GC ATC GCTCAAGCAG           TTTTTTTATTGAGGT 100 31
        ykuT 1490492 .. 1490526 - -15.3  -3.23979   AGCAGAATTCAGTAA     TAAAAAAACCGAAGC AAAAA GCTTCGGTTCTTTTA     TTTATTCTGTTTCTT 100 27
        ykuE NONE
        ykuD NONE
        ykuC 1474410 .. 1474437 - -12.2  -4.75174   TATTGAATGTAAAAA        TGCGCTTTTTTC TAAG AAAAAAAGCGCA         TTTTTAACCTGCATT 100 39
        ykyB 1473825 .. 1473852 -  -9.2  -5.47159   TTGAATAAATAAAAA        CAGCCGTTGCC AGAAAGA GGC-ACGGCTG        TTTTTATTTTAAAAG 100 34
        patA 1471154 .. 1471173 -  -9.3  -5.86609   CCAAAAAAATAAAAA            CAACGGC TTAAAC GCCGTTG             TTTATCGTCTGCATT 100 13
        ykwD 1465909 .. 1465933 -   -13  -5.95539   GGTGAAATAAAAAAA          GATTGCCTGT ACGAA ACAGGCAATC          TTTTTTTATTATTTT 100 34
        ykwB 1462109 .. 1462132 -   -11  -3.66646   AATATTTCACTTAAA          CGGGCTGTTG TGAT CAACAGCTCG           CTTTTTTATAAAAAA  83 173
        ykvS 1446872 .. 1446887 - -10.4  -5.08824   TTTTTATGTAAAAAA              GCTGCC GGCC GGCAGC               TTTTGAGAAAGCGAA  93 108
        ykvN 1441396 .. 1441418 -  -3.5  -5.64421   ATCCGAAAGAAAAAA           TGCCTAT CTAGAGATC ATAGGCA           TTAAATATTATTATC  81 262
        clpE 1434907 .. 1434929 - -14.2  -6.04378   AAAGTATAAAAAAAA           GCGGCTTCCT AAA AGGAAACCGC           TGATTGTTATTTTGC 100 32
        motA NONE
        motB 1432950 .. 1432976 -    -8  -5.71638   TAATAAGTAAAAAAA         GGAAGCCTGATA TGT CACAAGGCTTCC         TTTTTTGCTATTTTT 100 33
        kinD 1430771 .. 1430793 - -13.4  -5.49569   CACGAAGATAAAAAA           CCCTCCTGAC ATG GTCAGGGGGG           CTATGATGCGGATAC 100 26
        ykvA 1429439 .. 1429459 - -16.9  -2.90486   AATAAGCGTGAGATA            GCCCCGTTC ATC GAACGGGGC            TTTTTATATTTATTG 100 35
        ykrU 1423791 .. 1423815 - -18.7  -5.00616   TGTGGCCGTAAAAAA          GCCTCCTTCTC AGA GAGAAGGAGGC          TTAACATCTATGTCC 100 285
        ykrT NONE
        ykrS 1421440 .. 1421475 - -10.5  -6.11392   AAAGAAACAAAAAAA    CCGCT-GACTCGGCTC CAAAT GAGCAAAGTCCAGCGG    TTTTTTAATGCACCT 100 30
        ykrP 1417208 .. 1417239 - -11.6  -5.70522   AACAACAATAAAAAA      GACCTCTTAGGCGG CGTC CCGCTTAAGAGGTG       CTTTTTCTATTTTAA 100 32
        ykrK 1413404 .. 1413423 - -12.8  -5.35224   TGGAGAAAAATAAAA            CCCCGGCC TCTG AGCCGGGG             TGGCGCAGACTATAG 100 35
        sspD 1413073 .. 1413094 - -12.3  -3.49107   AGCTAAAAATGAAGA           TTCGCCGAG TGCC CCCGGCGAA            TAAAGACCTGAATTT  90 39
        ykoW 1406627 .. 1406649 -  -7.6  -5.41143   TATGGGTGAAAAAAA           GCCGGCGC TGTTATT GCGACGGC           TGTTCAATAATGAAT 100 13
        ykoV NONE
        ykoU 1403810 .. 1403832 - -12.1  -3.81539   AGTTAAACACGGAAA           GAGCTGACT TCATT AGTCAGCTC           TTTTTCTTCAACTGA  90 19
        ykoQ 1400042 .. 1400057 -  -3.2  -5.86965   ACCTATCAAAAAAAA              GACTGA TGCC TCGGTC               AGCACAGTCTTTTTT  91 43
        ykoN 1397785 .. 1397807 -    -2  -4.83169   ATTTTTTTATAAAAA           TCCTATATAC GAG GTAGATATGA           TGAGATTATCGTTTA  66 501
        tnrA 1396686 .. 1396709 -  -8.8  -4.84529   TTATAAACGTAAAAA          GTCCGTCTCA ACTG CGAGCCGGAC           TTTTATTATTTAACG  88 35
        ykoF NONE
        ykoE NONE
        ykoD 1388229 .. 1388239 -  -3.2  -4.36914   TGTTTCTTGAGAAAA                 CAAC TGC GCTG                 GAGATCCGTCAAAGG  62 73
        ykoC 1387351 .. 1387371 - -14.1  -5.84381   TCATCAATAAAAAAA            TCCGCTATC TGT GATAGCGGA            TTTTTTATGATGCGA 100 30
        ispA 1384994 .. 1385019 - -14.1  -5.18726   TTCTCACAACAAAAA         GCCTCTTTCCC ATGA GAGAAAGAGGC          TTTTCTACGTAAAAC 100 336
        metE 1382595 .. 1382615 - -11.2  -5.74122   TATTATAGAAAAAAA            CCATCTGC CAAAT GCAGATGG            TTTTTTCAAATTATA 100 36
        guaD 1381956 .. 1381980 -  -9.3  -4.15703   TTGGAGAAATAACAA          GGACCAGGC CGCGCAT GCCTGATCC          TTTTAATATTCTTTC  82 28
        ykmA 1380717 .. 1380741 - -14.4  -5.47159   CTGAATAAATAAAAA          GAGGATGCCT GTACA AGGCATCCTC          AATTTTTTTGATGAA 100 24
        ykzH 1373311 .. 1373332 -  -9.5  -3.92869   AACACATACATGAAA           CTCTTCTCC TTTC AGAGAAGAG            TTTTTTATTGAGATA  81 66
        ykgA 1370336 .. 1370350 -  -5.6  -2.71011   ATTCGCCTCGAATCA               GCGGCA TTG TGCAGC               ACCTGAAGGAGCCGC  51 64
        ykgB 1369145 .. 1369172 -  -9.2   -5.4659   TAAGATAAATAAAAA        GAGTGGCTCC TTTTTACT AGAGCCACTC         CATTTGTTTATACTT 100 33
        htrA 1357207 .. 1357234 - -15.6  -5.10461   TTTATCTAATAAAAA        GCCTCAGACCGC TTTT ACGGCCTGAGGC         ATTATGTCTTACGAA 100 34
        ykbA 1350658 .. 1350680 - -13.5  -5.14563   TGTTTCACCAAAAAA           CGGTTCCCT AAACA AGGGAACCG           TTTTATCAGCTTGCT 100 31
        ykaA NONE
         pit 1348752 .. 1348772 -    -9  -5.52384   GTTCCATCAAAAAAA            CCGCTCCT TTGAC AGAAGCGG            TGTGACATTAAAATA 100 47
     spoIISA NONE
     spoIISB 1347511 .. 1347529 - -14.6  -5.00846   CAAAGACCATAAAAA             TCCCGGAG CCG CTCCGGGA             TTTATTTTTTCTTCT 100 250
         xre 1320527 .. 1320539 -  -2.6  -4.15066   TAGCGAGAAAGGAAA                GCCC GTATA GGAC                TGGAAGGTAGTGTAG  55 126
        xkdA 1319595 .. 1319612 -  -4.1  -3.86252   CTGGAGGAAAGAGAA             CGGGA TATTGTCG TCCCG              ACGACGTTTCCGCGT  57 294
        yjqA 1317611 .. 1317635 -  -2.9  -4.47551   ACGCAAGGGACAAAA          GTAAAGCAG GTGCAGA CTGCTTTAG          CCGCTCTTTATTTTT  63 229
        yjpA 1316452 .. 1316465 -  -8.1  -5.64274   TGATGCATAAAAAAA               GACCC TTAG GGGTC                TTTTTTATTTCTTCA 100 30
        yjoA 1313114 .. 1313133 -  -6.5  -5.77853   AAGGCGCAAAAAAAA            GATACCT CTTAAC AGGTATC             TTTTTTCTTGTTTAC 100 42
        yjnA 1312131 .. 1312153 -  -9.2  -4.95547   GTTATAATAAGAAAA           GGCTATCC TTCAAGC GGATAGCC           TTCTTCATTAAATCA  91 33
        yjlA 1295896 .. 1295921 -  -8.3  -4.59342   GGTAGCACAAATAAA         GGAGAACAGGC TTTC ACCCATTCTCC          TGCAGATGCTACGCA  86 34
        yjkB 1295049 .. 1295062 -  -5.3  -4.24623   TTAAAGAGAGAGAAA               GGTAA TCCA TTACC                GAGTGCCTCCCTTCA  68 21
        yjkA 1294273 .. 1294296 - -11.8  -5.03945   TAACAAGTACAAAAA          GCCGCTTTTCC CTC GGAAA-GCGGC          TTTTGTCTGTCATTC 100 35
        yjiA 1289959 .. 1289980 - -13.1  -5.15634   TATTTGACTAAAAAA           GAAAGAGCC TGTG GGCTCTTTC            TTTTTTATAATGTAA 100 30
        yjgB 1284155 .. 1284170 - -10.4  -5.14563   TTGTCCACTAAAAAA              GCGGCT GAAT AGCCGC               GTAGGGTGTTTATTT  93 35
        yjgA 1283678 .. 1283696 -  -3.7  -5.21709   TTCTACATGAAAAAA             GCGTCAC ATACA GCGGCGC             TTTTTGATTCCCAAA  76 10
        yjfB 1282437 .. 1282467 -  -5.3  -4.44667   TTTGTGAACAATAAA       GGCGGCCGGGA GGATGGAGT TCTTGGCCGCC       TCTGGTATGAGGTTA  69 38
        yjfA 1281852 .. 1281871 - -13.6  -4.68612   AAATAAATTAGAAAA            GGCTGTCC GTAC GGACAGCC             TTTTTTCTATTTAAT 100 36
        cotT 1279900 .. 1279920 -  -4.7  -6.09196   TTTAAAACAAAAAAA           TGGGGAGC TGGACT GC-CCCCA            TTTTGATATGTGGCG 100 42
        ctaO 1278795 .. 1278816 -  -4.4  -5.63517   TTTCCAAACAAAAAA           GAGTCACA TTAATG TGTGGCTC            TTTTTGCATCATCTG  84 34
        yjdJ 1277501 .. 1277521 -  -4.7  -4.87291   TAGGGGAACGAAAAA            GCTTAGTCA TAT CGATTAAGC            TTTTTCCGCATCCCT  74 380
        yjdH 1276208 .. 1276235 -    -2  -2.98105   ATAACATATAACAAT        TTTCTCTGGTAC CTTG GCAGTAGAGAAA         GATGAAAAAATTGAG  42 178
        yjdG 1275611 .. 1275637 - -15.3  -3.89435   GGTAAATAATCCAAA         CAAAAGCAGGC GCAGT GCCTGCTTTTG         TAATTAAGGACTCTA 100 38
        yjdB 1268966 .. 1268998 -   -10  -4.28432   AACTTGAAGCGAAAA     TAAGGTCCCTTCTCT TTTT AGAGG-GGGACCTTA      TTTTATTCATGCATG  86 72
        yjcM 1262926 .. 1262952 - -11.6  -5.04325   TTTAAATTACAAAAA         TCCCCTGAACCA CTC TAGATCAGGGGA         TTGCTTTCCCAACAG 100 87
        yjcL 1260732 .. 1260749 -  -2.7  -3.51234   AGGGAAATGCAAATA             TCCTTTT TATA AGAAGGA              AGAAAACCAATTTCC  47 14
        yjcK 1260095 .. 1260117 - -10.6  -5.00616   CGGTTCGTTAAAAAA           GAAGCCGG GGATAGT CCGGCTTC           TTTTATTATTGTTCG  93 31
        yjcH NONE
        yjcG NONE
        yjcF 1255721 .. 1255742 - -13.1  -4.76041   TATATGCAGTAAAAA           TCCGGATCT CAAA AGATCCGGA            TGCGTTCAGTCCTTC 100 31
        yjcE 1255362 .. 1255373 -    -3  -4.37502   ACTATCATATCAAAA                GAAA TGTG TTTC                 AAAAAGTAAGTTTAA  60 37
        yjcD 1253002 .. 1253021 -   -15   -4.8048   TTTTTACAGTAAAAA            CCCGGCAG TAAT CTGCCGGG             CTGTTAATGATGCAA 100 29
        cotV NONE
        cotW NONE
        cotX 1249938 .. 1249958 -  -8.3   -5.4593   GGAAAATAAGAAAAA            GCAGAGC GTTTTTA GCTCTGC            TTTTAGGTCCTAGAG 100 35
        cotY NONE
        cotZ 1248675 .. 1248701 -   -13  -5.95286   ACGAAAAAGAAAAAA         GCTGCCCGGC TGATGTT GCCGGACAGC         TTTTTTTACATAGAG 100 78
        yjbP 1238667 .. 1238699 - -15.1  -2.69042   ACATGAGCAAACTGA      TAAAAGGAGAGAATC ATT GATTCTCTCCTTTTT      TATATGGGGCGAAAT 100 25
        yjbK NONE
        yjbJ 1234452 .. 1234474 -  -6.3  -5.41143   CACTTCGCAAAAAAA           CCAGAGG GAAAGAGCA CCTCTGG           TTACGCGTAATAAAC  85 26
        yjbI NONE
        yjbH 1232417 .. 1232441 - -12.9  -3.93166   GTCTTAAAAAAGTAA          GCCTGTGCG GAAATGA CGCACAGGC          TTTTTTAAAACCCTT 100 510
        yjbE 1227424 .. 1227445 - -13.1  -4.30844   ATCGTATCATCAAAA           GAAGGCTGA GTCA TCAGCCTTC            TTTTATTTTTCAACC 100 28
        trpS 1217398 .. 1217417 - -12.2  -5.53288   GTCAACTGAAAAAAA            CCGCTCTT TGCA AAGAGCGG             TTTTTTGATTAGCGT 100 34
        yjzB 1207103 .. 1207122 - -10.8  -4.14147   ACAGAATAAGAAGAA            GCCACTTT TTTG AAAGTGGC             TTTTCACATGATTTT  86 29
        yjzD 1204004 .. 1204026 - -10.7   -5.1861   GTGACCACTAAAAAA           CCCAAAACA ATAAA TGTTTTGGG           TTTTTGGCTTTTTAA 100 37
        yitU 1189310 .. 1189336 - -15.2   -4.0098   TTTGAAGTCAAATAA         GAGGCTATGGCG AGT CGCCATAGCCTT         TTTTTATTGCAGTTT 100 483
        yitS 1186969 .. 1186992 -  -6.1  -5.34309   ATGAGCAAACAAAAA          CAGTCAGGAC ACAGA GTC-TGACTG          TTTTTGTTTGCTCAT  84 37
        yitP 1183093 .. 1183114 -  -3.7  -3.33671   AGATTCATTTTACAA           GCTGGAT-AG CTG CTGATCCCGC           TGGCTGGCTTCATAA  49 158
        yitO NONE
        yitN NONE
        yitM 1181709 .. 1181741 - -15.6  -4.37971   AAAATAGCATGAAAA     CGGCTCGC-CTGCAG CAGA CTGCGGAGCGAGCCG      TTTTTTTATGTCTAG 100 37
        yitK 1179951 .. 1179969 -  -8.2  -6.04953   AGAGAAATAAAAAAA             GTCCTCTT AAG AAGAAGAC             TTTGTCAGTGATTTT 100 270
        yitJ 1178028 .. 1178052 - -15.1  -4.57341   AATCTCGTTGAAAAA          GACTGCCCGAT TCG ATCAGGCAGTC          TTTTGGAAATTAATG 100 35
        yitI NONE
        yitH 1176635 .. 1176657 -  -9.9  -5.24989   TCAGACAGCAAAAAA           CCGAACAGA AGATA CCTGTTCGG           GAAAAAAGAGGGTTA 100 38
        yitG NONE
        yitF 1174157 .. 1174181 - -10.7   -4.8743   CTCAAAATAAAGAAA          TGGCCCAGCTT AAT AGGCTGAGCCA          TCCCACTTGTAGCGA  93 10
        yitE 1172989 .. 1173017 -  -3.1  -4.59342   CCGATGACAAATAAA        GAGAAAGCGGC TTACATT GCCGATTTTTC        TGATGAATTTCTTGT  66 449
        yitB NONE
        yitA NONE
        yisZ 1169162 .. 1169177 -  -6.8  -5.56673   ACTCATAAGAAAAAA              CCCGAC ATTG ATCGGG               TTTTTTATATAATTC  90 30
        yisX 1167458 .. 1167481 -   -11  -3.75461   GAAACTGGCATTAAA          GCGGCA-GCTG AAA CAGCACGCCGC          CTGATGATGTCCTAG  84 48
        yisU 1165325 .. 1165335 -  -3.2  -4.19238   CCTTCAATTGCAAAA                 GAGT GAC ACCC                 CAAAATATCCTGCCG  57 3
        yisT 1164743 .. 1164764 - -11.6  -5.40072   CTTTCCGCAAAAAAA           GCAAGGGC ATTTTA GCCCTTGC            TTTCTCTTTTCTCAT 100 15
        yisQ 1160000 .. 1160028 - -14.7  -3.06492   CGATGTATTTCAATA        TCACTTCGCTCTC ACA GAGACCGAAGTGA        AGCAGATTCTGTCTG 100 78
        yizA 1158438 .. 1158474 -  -6.1  -4.11346   AGATTTAAATAAGAA   GGATAGAT-GAGCA GGGAAATATA TGCTCTATCTATCC    TTTTTTGTACAACAG  68 67
        yisN 1155786 .. 1155804 - -11.7  -4.97312   AAAAGTAACCAAAAA             GCGGTGC TCGAT GCACCGC             TTTTTTATTTGCGCC 100 30
        yisJ 1150431 .. 1150447 -  -2.9  -5.16237   AATTTGACTAAAAAA              GCGACAA TTT TTGCTGC              GGCCTTTTTTAATGG  70 49
        yisI 1149829 .. 1149840 -  -5.8  -3.97388   ATAGCTTATGACAAA                CGCA CATA TGCG                 TGAGAGAAATTTTAA  66 340
       gerPA NONE
       gerPB 1149267 .. 1149280 -  -3.7  -3.24747   CTTTCATATGATTAA               CGGCC AGGA GGCTG                GAGCGGGACCAATGA  49 8
       gerPC NONE
       gerPD NONE
       gerPE 1148021 .. 1148035 -  -2.1  -3.86194   AATTGCTGGCATAAA               CGACA CCCTT TATCG               AAGTCTCTGTTTATT  50 39
       gerPF 1147770 .. 1147796 -  -8.8  -4.88129   AAAAATGACTAAAAA        GCAGCC-CTCT CTTTGC AGAGCGGCTGC         TTTTATCCGTTTCCA  91 28
        yhjR 1134986 .. 1135000 -  -5.7  -2.93382   GGGGATATGTACATA               TACCC TGAAT GGGTA               TATCTAACGTTCCAT  53 29
        yhjQ 1134534 .. 1134555 - -10.2  -5.27335   CTGTCCAAATAAAAA           GAGGGTTC TTTTTT GAACCCTC            TTTTTTACGCTGCCA 100 30
        yhjO NONE
        yhjN 1130048 .. 1130080 - -12.3  -3.49951   TATATCTTTATATAA      GAAAAAGAGGTTA TTCATTT TAACCTCTTTTTC      AATCGTAAGTCGTCA  90 168
        yhjL NONE
        yhjK NONE
        yhjJ 1125656 .. 1125675 -  -7.9   -4.8048   CCCCTATATGAAAAA            GCAGGAA AGTAAA TTCCTGC             TTTTTTAGTAACTTC  84 54
        glcP 1124274 .. 1124291 - -11.3  -5.63517   TTTTTAAATAAAAAA             CACGCAC TGCG GTGCGTG              TTTTTCGCTTTGTTT 100 161
        yhjD 1120187 .. 1120201 -  -2.8  -3.11341   AAGCGTACTGAAAAT               GATGTC GCA GATATC               GCAGCACATGTCATT  44 164
        yhjC NONE
        yhjB 1118425 .. 1118462 - -15.3  -3.66178   CCTGTGAACGGTAAA   TAAGAAAAAGCAATCTGG TGT CCAGATTGCTTTTT-TTA   TGCTTAGGCCGCCTG 100 29
        yhxD 1116999 .. 1117031 -   -12  -4.08042   GGTATTAGAAAAATA      GGAAGGAGCTGACC GAACA GGGCAGCTCCTTTC      ATAAAGCTATGCCGT  95 32
        yhzC 1115866 .. 1115886 - -14.1  -5.21236   AACGGATAATAAAAA            GCCAATCCT TGA AGGATTGGC            TTATTCGCTCTGCTT 100 26
        yhfW 1113341 .. 1113358 -  -8.5  -5.10077   AAATATTTGAAAAAA             CGTTCAT TAAA ATGAACG              GTTTAATCGAGATCT  91 28
       hemAT 1111894 .. 1111913 -  -4.2  -5.54192   ATGAACGCAAAAAAA            CCGGCC GTATGGCA GACCGG             TTTTTGATGGTTATT  84 36
        yhfU NONE
        yhfT NONE
        yhfS NONE
        yhfR 1108011 .. 1108038 - -11.4  -5.09762   TGCTAAGAAATAAAA        GAAAAGACAGGC AAAC GCCTGTCTTTTT         CTTATTTGATAAAGC 100 27
        aprE 1103692 .. 1103717 -  -9.1  -5.38054   GCTGACAAATAAAAA         GAAGCAGGT ATGGAGGA ACCTGCTTC          TTTTTACTATTATTG 100 35
        yhfM 1101828 .. 1101860 -   -18  -4.63218   TTTGCCCCAATAAAA      TGAAAAAGCGAAGC GGTTA GCTTCGCTTTTTCA      TTTTCAATCCTTTGC 100 29
        yhfH 1097388 .. 1097418 - -16.3  -4.63089   TATGTGAAAAAATAA       GAAAATCCCACGC GTAAG GCGCGGGATTTTC       GCTCATTACAAATCG 100 31
        gltT 1095832 .. 1095857 - -18.3  -5.32699   TTAAAGATTAAAAAA         GCCTGCGGGGC AAGA ACCCCGCAGGC          TTTTCATTAACCAGA 100 32
        yhfD 1093959 .. 1093985 -  -8.1  -2.62244   TGTTTCAATAAAAGG        TCCAAGC-AGCA GCAA TGCCCGCTTGGA         AAAATGTGAATGGAA  65 85
       fabHB 1092041 .. 1092066 - -13.5  -5.38054   CTTCATAAAGAAAAA         GAACTTGTTTC CTTG GAAACAAGTTC          TTTTTTTGTTACATC 100 34
        yhgC 1082514 .. 1082534 -   -14  -4.43307   CTCCCAATAAAATAA            GCTGCCGG ACATG CCGGCAGC            TATTCGACAGCGAAA 100 25
        yhgB NONE
        yhfA 1080694 .. 1080706 -  -2.7  -2.74094   TTGTATAGAAAAAGT                CTGAA TAT TTCAA                CTCATGCTGTTTTAA  42 37
        yhaA 1079424 .. 1079449 - -11.9  -4.12738   GGATATTAAAGGAAA         CAGCCGGAG AATAAACA CTCCGGCTG          TTTTTTTATAGCTGA  95 31
         hit 1075810 .. 1075833 -  -8.2  -5.18371   GTTCACAAAATAAAA          TAACCTCATC TTAT GATGAGGCCA           GGCGTTTTGCGATAG 100 12
        serC NONE
        yhaG 1073916 .. 1073937 - -12.3  -5.40072   CTCTGTTCAAAAAAA           CCTCTCCCG GAAG CGGAAGAGG            TTTTGTGTGACAATT 100 39
        yhaH 1073157 .. 1073179 -  -6.3  -5.75342   TTCGGCCAAAAAAAA          TACGGGTCCA ATTT TGG-CCCGCA           TTTTTTTCTTTTGAA 100 48
         hpr 1072258 .. 1072294 -    -3   -5.0916   CTGGCAACACAAAAA   GCGCAAGGATTTGTAAC CTTT GATA-AGCTCCTTGCGC    TTTTTGCCGGACAGC  73 144
        yhaJ NONE
        yhaK 1071012 .. 1071056 -   -16  -3.39895   GGCTGTACTAATCAA CATAAAAAAGCATAGCTGCT TAATC AGCAGCTATGCTTTCTTTCG TATTTACACTGTAAA 100 319
        prsA 1069637 .. 1069663 - -22.4    -5.626   CATCGCATAAAAAAA         GCTGTGCGGCTC AAT GAGCCGCACAGC         TTTTTTTATTATTTA 100 34
        yhaS NONE
        yhaT NONE
        yhaU 1058485 .. 1058506 - -14.5   -4.3179   TGAAAAAACGACAAA           GCAGCACTG ATTA CAGTGCTGC            TTTTTTTATCCCTGT 100 31
        yhaY NONE
        yhaZ 1054417 .. 1054438 - -11.7  -4.56133   GGCTAATAAGCAAAA           TCCCTTCTT GGAT AAGAAGGGA            TTTTTTATTCACTCA 100 38
        yheC NONE
        yheD 1050092 .. 1050115 -  -8.9  -3.89695   TTTGGATAAAGATAA          GCCCGCTTT ATTAAA AAAGCGGAC           AGGTTACGAAGGCCA  79 29
        yheE 1049731 .. 1049751 - -11.2  -6.02919   TGAGAAATAAAAAAA            GCTTAGCC GTTTA GGCTAAGC            TAGTCATAAATATGA 100 25
        sspB 1049296 .. 1049318 -   -17  -4.77173   GGGTGACAAAATAAA           GAGAGCGCGG AAA CCGCGCCCTC           TATAGCCATATATTG 100 46
        yheF 1049104 .. 1049120 -  -2.3  -3.20028   TTCATTATAAAAGGA              TGTTC TCAGTTT GAACA              GCGCGGGAAAGAATA  43 14
        yheG 1048412 .. 1048433 - -11.7  -4.63542   CATAACGCTCAAAAA           CCCAAAACA ATCG TGTTTTGGG            TTTTTGGTTTATGTA 100 42
        nhaX 1043664 .. 1043684 - -11.9  -4.45115   ATGAATATAAAAGAA            GTGAGCACA GGG CGTGCTCAC            TTTACAATCAGGACG 100 22
        nhaC 1042165 .. 1042189 -  -7.9  -4.81082   AATGAACGAAGAAAA         GAG-CCCGCT TTTTAC AGCGGGGCTC          TTTTTATTTTTTAAC  84 29
        yheN 1040142 .. 1040164 -  -9.1  -4.72272   TTTGGGCATGAAAAA           GTGAGCCGC TTTAT GCGCCTCAC           TTTTTTATTCATGAA  88 30
        yhdW NONE
        ccrB NONE
        ccrB 1036019 .. 1036035 -  -6.5  -3.42256   ATCGATTCAAGAAGA              CGTCGAT ACG ATCGGCG              GGCTGATATTAAAAG  59 251
        yhdS 1034550 .. 1034562 -  -4.9  -4.94962   AGAAGGCAAAGAAAA                GAAAA CAG TTTTC                AAGGCTGTTTTCTTT  74 138
        yhdQ 1032712 .. 1032738 -  -7.4  -3.51329   TATGTCCAATTAGAA         CCTTCACTCT AGCAATG AGAATGAAGG         TAACACCTCCTGTTA  66 53
        yhdP 1031337 .. 1031370 - -16.3  -4.17089   CTGAAACTGTGAAAA     TAAGAAAAGCACCCT ATAC AAGGTGCTTTTCTTA      TTATGCTTCCTGCTG 100 26
        sigM NONE
        yhdL NONE
        yhdK 1027519 .. 1027536 - -11.3  -5.32944   GGTATAACGAAAAAA             GACGCCT GAAA AGGCGTC              TTTTTTAAAAGCCAA 100 30
        yhdI 1025533 .. 1025554 - -11.5  -5.06451   TATCATTTTAAAAAA           CAGGCTCCG TTTC CGGGGCCTG            TTTTTTATTTAATAA 100 34
        citR 1019325 .. 1019342 - -11.3  -4.53705   AATTTTTAGAGAAAA             CCCGTTC ATTG GAACGGG              TTTTTTTCATTAGAC  90 13
        phoA 1016338 .. 1016361 -  -9.6  -5.29782   GATATTTATAAAAAA          GAGGATGCAG CGTT CTGCATCCTT           TTTATTTTCCAGTTT 100 27
        ygxB 1013215 .. 1013230 -  -4.6  -3.14982   GGAATTAAAAAACAT              GCACCC AGCT GGGTGT               TTTTTGCTTACATGT  50 33
        yhdE 1012681 .. 1012704 -  -5.4  -5.63504   AAGGGCATAAAAAAA          GAAGGAAT CTTAATCT ATTCCTTC           ATTTTTAAAAGCTTC  86 16
        lytF 1011042 .. 1011066 -   -10  -5.06816   AGGCTCTAATAAAAA          CTGTACAGCC GTTAA GGCCGCACAG          TTTCTGTTTTTAGAA  93 35
        yhdB 1010242 .. 1010263 - -15.9  -3.93057   CGCAAAAGCAGGAAA           TCCCGGCGT CTAA ACGCCGGGA            TTTGTTTATGTGAGA 100 31
        yhcT  994932 ..  994951 -   -10  -4.67353   CGAGTGACTTAAAAA            GCCG-AGGC AGT GCCTGCGGC            TTTTCTTCATGAAAA  89 32
        yhcQ  989906 ..  989942 -  -2.4  -5.51165   AAAATTTGAAAAAAA   CAGTGCGGCATTGGATAG TAT CTATCCAATGC--CTTTG   TTATTAGTGAAGTCC  81 29
        yhcM  987724 ..  987747 -   -14  -4.43213   CGTAACATATGAAAA          CGTGTAATCC AAGA GGATTACACG           TTTTTTTAACGGCCA 100 31
        yhcK  984829 ..  984844 -  -2.4  -5.68023   TCAGAAGCAAAAAAA              GCGGGC TTGA ACCCGA               AAAAGCATACGCTAA  86 251
        cspB  983559 ..  983578 - -12.2  -5.45802   TTGTCAAAATAAAAA            CTGCAGGT TTGC ACCTGCAG             TTTTTCATATCAATT 100 46
        yhzB  966545 ..  966563 -  -8.9  -4.62069   TTTTTATGTGAAAAA             GAACACG GTATT CGTGTTC             TTTTACGTAAGCCAA  86 28
        ygaO  965523 ..  965548 -  -9.7   -5.4505   GCTGGTAAGAAAAAA         CTCCGGC-CGAT TAC AGCGCGCCGGAG         TTTTTTTCGTTTTTC 100 10
        katA  958837 ..  958854 -  -9.1  -5.88197   CTAAATATAAAAAAA             CCCGCTG ACTA CAACGGG              TTTTTGCATTTCTCC 100 42
        ygaK  957010 ..  957035 - -14.9  -6.13503   TATCAATAAAAAAAA         TGAAGATGGAG AATG CTCCATCTTCA          TTTTTTTAGAAAAAC 100 31
       spo0M  952639 ..  952660 - -13.1  -4.16943   CGGTATACTGGAAAA           CCCGTTTCT TAAC AGAAACGGG            TTTTTATTTTTTATT 100 72
        ygzB  944263 ..  944291 -   -14  -4.86773   GAAAATCATTAAAAA        TAAGCTGACCGC ACGAA ACGGTCAGCTTA        TTTTATTTCGACATT 100 28
        gsaB  941749 ..  941767 - -13.2    -5.626   GATTCCATAAAAAAA             CAGGAGCT CAA AGCTCCTG             TTCAAGGTATTTGAT 100 42
        ygaE  940485 ..  940502 -  -9.1  -5.71712   TTGTATATAAAAAAA             CCCGGCT GTTT AACCGGG              TTACTCTTCTGTTTC 100 26
        yfhS  936074 ..  936093 - -10.7  -3.42346   AAGATGGCAGGAGAA            GCAGCCG CCATCT CGGCTGC             TCCGTAAACCATTCT  81 40
        yfhP  933784 ..  933807 - -14.6  -4.76312   TATAAGACGTAAAAA          GCCCGGCTCT ATAT AGAGCCGAGC           TTTAATTTTTTCTGA 100 10
        sspK  927420 ..  927440 - -11.2   -5.1361   ATAAAGGGTAAAAAA            CAGCTGCA GTGTA TGCAGCTG            TTCTTCTTTACCGTT  93 33
        yfhF NONE
        yfhE  923768 ..  923782 -  -5.8  -3.87956   AAAAGTGATATCAAA               CAAATA TAG TATTTG               GTTTTAAGGGGCTAT  66 47
        yfhD  923512 ..  923538 - -16.7  -5.22039   CTGAAATGTAAAAAA         CCCCTTGTCTC AAACG GAGACAAGGGG         TTTTTCATTAACGAG 100 33
        yfiY  918673 ..  918696 - -15.4  -5.46698   GGCAAAAGCAAAAAA          GACTCCGTCT AATA AGACGGAGTC           TTTTTTTATTTCGTT 100 31
        yfiV  915421 ..  915450 -  -7.1  -5.95539   TGTCAAATAAAAAAA       GCCTG-CTCCCGCA GTT TGCGGATGACAGAC       TTACTGATTTATTCT 100 34
        yfiU  913415 ..  913428 -  -3.8  -2.88663   AGCCAGCTTGACACA               CCGT ACCGGG ACGG                TGGATGGACCGTTCG  46 389
        yfiS NONE
        yfiR  911271 ..  911292 - -15.9  -4.41633   CAGGGTGAAAAACAA           GCGGCAGGA GGGC TCCTGCCGC            GTTTCTTTACTTCTC 100 32
        padR  908465 ..  908485 - -11.2   -5.0538   TCCGAGCCTAAAAAA            CATCTGCC GTTTA GGCAGATG            TTTTTTTGCATGTGG  93 73
        yfjA NONE
        yfjB NONE
        yfjC NONE
        yfjD NONE
        yfjE  885554 ..  885564 -  -5.4  -2.85606   TTATAGAGGAGGAGA                 GCTT TTA AAGC                 TTCGGATGATTCTCA  52 19
        yfjF  885151 ..  885173 - -14.2  -5.34309   AGGATTAAACAAAAA           TGGCCCGCTT CAT AAGCAGGCCA           TTTTGTTATCCGCGC 100 31
        yfjQ  870663 ..  870681 -  -6.7  -5.55769   GCTTACAACAAAAAA             GAACAGC TGCTC GCTGTCC             TCATTTAAAAATATT  90 26
        yfjR  869696 ..  869715 -  -9.3  -3.82656   TGTAAAAGAGAAAGA            CCTCTCC TTAAAC GGAGAGG             CTTTTCTTTATTTTA  79 33
        yfkA  867962 ..  867975 -  -2.3  -4.08945   ATCATTTTTTCAAAA               TAGCG CGCG CGCTG                TTCGAAGGTCGGTTT  54 49
        yfkB NONE
        yfkC  866470 ..  866490 - -10.5   -5.7827   AAGATAAATAAAAAA            CTGATTCCA ACT CGGAATCAG            TTTTTTTGTTTATTG 100 35
        yfkF  863166 ..  863190 - -14.3  -4.49311   ACCATTAGCATAAAA          GCCTCCTGACA TGA TGTCGGGAGGC          TTTTTGATTAAGAAG 100 33
        yfkK  860894 ..  860917 -  -8.8  -5.42265   GGAAATGATAAAAAA          GACTCGCCGA GTTT CCGGCCAGTC           TCCATTATTTACGAA 100 30
        yfkL  859607 ..  859626 - -10.7  -5.74288   AGAAATAAGAAAAAA            CGGACGC TCTTGG GCGTCCG             TTTTTTTGTTGCTTA 100 38
        yfkN  854423 ..  854443 - -16.9  -4.67697   GTTTAAAAGAAGAAA            GCTGCTCGC ATA GCGAGCAGC            TCTTTTTTATGCCTG 100 32
        yfkQ NONE
        yfkR NONE
        yfkS NONE
        yfkT NONE
        yflE  841356 ..  841377 - -15.9  -5.63517   CTGTCAAATAAAAAA           GCGGAGAGG GCAA CCTCTCCGC            TTTTTCTTATTTATC 100 32
        yflG  839048 ..  839067 -  -3.4  -3.62096   TTGGAGGAGGTTAAA            CCTGCCGG AAGC CCGGAATG             TGTTTTACAGTTTCG  51 30
        yflH  838648 ..  838668 - -15.4  -4.34759   GACAATATCAAGAAA            GCCGGGCG CATAT CGCCCGGC            TCATGTTTTATTGTT 100 33
        yflI NONE
        yflJ  838086 ..  838109 -   -11  -5.47159   GTTGAATAGAAAAAA          GCCGCGCA TATCAACG TGCGCGGC           TTTGCCATATTTAAG 100 36
        yflL  837033 ..  837045 -  -2.7  -3.40403   CCGCTCCTATGATAA                CTCAA TCG TTAAG                CCGAACTATTTTTAT  46 52
        yfmB  826167 ..  826190 -  -3.1  -3.72893   TATTTTTTTAGTAAA          GAAAGCTGC GTTTTT ACTGCTTTC           TCATGAAAGCATCAT  53 15
        yfmC  825092 ..  825114 - -10.6  -3.80855   GGTTGCAAAAACGAA           GAAGCAAGGA TTC CCCTCGCTTC           TCATTTGTCCTATTT  83 35
        yfmD NONE
        yfmE NONE
        yfmF  822197 ..  822219 -  -9.8  -3.72395   ATAAGGGAAAATGAA           GGCTGTCACG TTT CTCGACAGCC           CTAGGGAATTCCTCT  81 46
        yfmI  818580 ..  818590 -    -4  -4.15044   CTTTTGGTCAATAAA                 GTAA TGT TTAC                 TTATTAATTAAACAC  59 83
        yfmJ  817113 ..  817131 - -11.7  -4.80455   CATCGAAACACAAAA             GGAGGGC AAAAA GCCCTCC             CGTTTTCATCTTCAT 100 41
        yfmM  813689 ..  813708 -  -8.5  -5.16237   AATGGCAGTAAAAAA            CCCGCCC TTTAGC AGGCGGG             TTTTTTTATAAATTA  91 38
        yfnA  804759 ..  804782 - -14.6  -5.31158   TAAAAAAAGGAAAAA          GCCGGCGGGTG AGG CACC-GCCGGC          TGAAAAGAGATTATT 100 36
        yfnB  803980 ..  804009 - -11.6  -4.49556   TTCTTATGAAAGAAA       TACCGTCAGCCTG ATTAG CAG-CTGACGGTA       TTTTCGATATTCAAA 100 10
        yfnC  802628 ..  802649 - -11.5  -5.14965   AGCTGGATTAAAAAA           CCCCCTGCC GCCT GGCAGGGGT            TTTTTCAGCTATGCC 100 30
        yetN  790774 ..  790795 - -11.7  -4.51363   TATTAAATAGGAAAA           GTCCAGAAA GTGA TTTCTGGAC            TTTTTAGTCTTGCTC 100 29
        yetL  788924 ..  788945 - -14.5  -5.72622   GTCATAAAGAAAAAA           CAGCCGGAT GCGT ATCCGGCTG            CAGAAGAAAAGACGC 100 69
        yetH  784845 ..  784873 - -13.1  -4.46233   TCAATGTCAAAGAAA        GCGCAGGGCGG AATCGAA CCGCCGTGCGC        AACAGTTTATTCTTT 100 32
        yetG  784427 ..  784446 -  -8.6    -5.252   GACTCTTAGAAAAAA            GCTTGCAGC AAG GC-GCAAGC            TTTTTATTGATTGTA 100 29
        yeeF  746381 ..  746406 -  -6.9  -5.24129   TTGGTTTATAAAAAA         TAGCTCAGC AGAGTAGG GCTGAGCCA          TTTTTTAATTATAGA  91 34
        yezA NONE
        yeeD  745496 ..  745515 -  -2.1  -5.78622   CGACCGCAAAAAAAA            TTTTCGG TGCTGT CCGCAAA             AGGGAGTTTGGGTGT  84 107
        yefB  738118 ..  738132 -  -5.6  -4.63932   GACCCGCCAAGAAAA               GGCTGC GAC GAAGCC               CTCCTGCGGACAATT  74 227
        yerO  731286 ..  731303 -  -9.1   -5.4756   AACGCTAATAAAAAA             GCAGCCC TTAG AGGCTGC              TTTTTTTATGGTCAA 100 15
        opuE  726149 ..  726171 - -14.2  -4.57533   AACAAGAGCACAAAA           GCCACCAAGC TGC GCTTGATGGC           TTATTGCTTACTTTT 100 33
        sapB  725346 ..  725371 - -13.4  -5.03994   GTGTAGATAGAAAAA         GCCAATGGGA TTCCAG TCCCATTGGC          TTTTATAATGTATCA 100 28
        yerD  716082 ..  716121 - -13.9  -3.53224   GAGTCTTCTTCCAAA TAAA-AAACCGCCC-TGCC GTCT GGCAAGGGCGGTTTCTTTA  TGAAACAAATTGATG 100 23
        yezC  710765 ..  710783 - -11.7  -4.32651   AATAAGTGAGGAAAA             CCCGCAG AATAG CTGCGGG             TTTTTTGTTATCAAA  93 199
        gabP  684668 ..  684691 -   -14  -5.14949   AAGAAAATAACAAAA          TCCTAAACGG CAGG CCGTTTAGGA           TTTGATCAGCATTAA 100 37
        cotA  682982 ..  683000 -  -8.9  -5.72622   TTCATAAAGAAAAAA             CTTGCCT GCTAG AGGCAAG             TTTGTCGGGTTATTT 100 35
        yeaA NONE
        ydjP NONE
        ydjO  680428 ..  680449 - -10.1  -5.20534   ATTAACTAATAAAAA           CCACTCGGC ATGA GCTGAGTGG            CTTTTTTAATGGATG 100 379
        ydjL  677421 ..  677444 - -15.4   -5.1925   GGATAATTTAAAAAA          GAATCCGCAC CCGA GTGCGGATTC           TTTTTGGTTTCAAAT 100 40
        ydjJ  674351 ..  674375 -   -10  -4.26589   ATCATACAGTGAAAA          GTCCGGAGTG ATCAG CACTCGGGAC          TTTTTTATTTAGGAG  86 30
        gutR  664243 ..  664276 -   -14  -4.45738   GACTTTAATAAGAAA     CGAAAGGCCAACTG CGACTT CAGTTGGCCTTTCC      TATTTATAATAAAGA 100 72
        ydiL NONE
        ydiK  648259 ..  648282 - -12.6  -5.64873   GGCAATAATAAAAAA          TCCATTTCTC ATGC GAGAAATGGA           TTTTCTTTATTTTTG 100 32
        ydiF  644046 ..  644065 - -12.2  -4.82901   TTCTGTGGATAAAAA            GCACCTCT AAAA AGAGGTGC             TTGACTTTTTTAATC 100 35
        ydhU  633430 ..  633461 - -20.4  -3.45832   TAATGTCACAATTAA      GAAGGTGCTCAAGA AGTT TCTTGAGCACCTTC       CCACTGGATTAAGCA 100 34
        ydhL  624664 ..  624683 - -10.8  -5.72254   CTAAATAATAAAAAA            TCCTCCTT TTAC AAGGAGGA             TTTTTTTGCTGTTTG 100 14
        ydhI NONE
        ydhH  621735 ..  621748 -  -4.5  -2.58427   AATATTCTGGACAAG               GCGGA CTGC TCCAC                TTTTTGGCGGAAATG  47 117
        phoB  619602 ..  619628 - -11.7  -3.57901   TCCATTAAAAAGAGA         TCCCGTTACTT CATAC AAGCAACGGGA         CACCTTGTATTCTTT  85 40
        ydhF  618835 ..  618861 - -19.6  -5.44198   AACAAATAAGAAAAA         GAACTCCCGTAC CTT GTACGGGAGTTC         TTGATTTAAAACTTG 100 31
        ydhB  614199 ..  614213 -  -3.4  -4.19817   CCTAGCCATGGAAAA               GCAGGG GCA CCGCGC               CGGAAGTGCAAGTGC  60 201
        ydgJ NONE
        ydgI  611701 ..  611733 - -21.5  -4.65895   GGCTGTACTTAAAAA      CAAAGAGCCCGGAAA ACA TTCCCGGGCTCTTTG      TTTTATTTCCATTCT 100 28
        dinB  607765 ..  607786 -   -13   -5.0133   TATTTCCCGAAAAAA           GCGGCTCC ATTTAG GGAGCCGC            TTTTTTATGCTTTTT 100 30
        ydgF  606207 ..  606233 - -11.7  -5.52384   TTTTCATCAAAAAAA        CTCCTGCTCTCA TTTT TGAG-GCAGGAG         TTTTGAGTCTTATTG 100 35
        expZ  604235 ..  604252 -  -9.9   -5.4433   ACATATAAAGAAAAA             GGACAAC AGCT GTTGTCC              TTTTCAATGCCGCTT 100 53
        ydgB NONE
        ydgA NONE
        cotP  600891 ..  600901 -  -3.2  -4.37067   CAAATATGAGGAAAA                 TGCG TTA CACA                 CTTGATTATTTAAAT  62 409
        ydfR  599430 ..  599440 -  -5.4  -4.13945   ATTTTTACGCTAAAA                 GCTT GGA AAGC                 AGCTCTTGGATCGCA  65 358
        ydzH  598630 ..  598645 -  -7.6  -5.57054   AATAAGGCAAAAAAA              GAACTC AAAT GAGTTC               TTTTTTTATTCTTCA 100 31
        ydfM  594632 ..  594648 -  -7.3  -5.73978   AGCATAAAGAAAAAA              CTCCTTC TAA AAAGGAG              CTTTTCATTCTTCGA 100 30
        ydfL  593682 ..  593700 -  -5.3  -5.13354   TGCATAAAAAATAAA             CCCTCTA GTTAG TAGAGAG             TCAAGGGAGATCAAA  78 55
        ydfK  592900 ..  592914 -  -5.8  -2.56391   ACGATTGAAACAGAT               TATTGA AAA TCAATA               TAACAGAATATTAAC  54 62
         nap  591755 ..  591777 -  -9.2  -5.06414   TTTGTCCAAGAAAAA           TAGAGTCCAT AAG AGGGACTCTA           TTTTTTGAAGTGCCC  91 95
        ydfG  585694 ..  585704 -    -4  -3.97356   AAAGCAAAAGTCAAA                 TCTT TAA AAGA                 GTCAAAAGAGAAAAA  57 493
        ydfE  584617 ..  584645 -  -3.2  -5.14563   TGTTTCACTAAAAAA        GAGATCAAGC CTAATGATC GCTTGATCTG        ATAATAACAAGGGTT  71 79
        ydfC  582049 ..  582070 - -11.7   -3.1169   AGAACCTTAAAAGGA           GATACCAAC CGAT GTTGGTATC            TTTTTTGTTTTAGAG  83 35
        ydeR  576489 ..  576512 -  -2.6  -3.34517   ATTTTTGGTGAAATA          CTTATTTC-TC TGT GATGAAATAAA          GCAAAGCGATGACCG  46 3
        ydeP  575217 ..  575242 -  -9.8   -4.1347   TCTGAATCACAGAAA         TACCAAGGGC GTCAAA ACCCTTGGTA          TTTTTTCTGGTTATT  85 39
        ydzF  573660 ..  573674 -  -2.7  -2.69468   TAGCTTTACATATGA               GGCCC TCCTT GTGCC               ATTCCCCACTTACAC  41 1
        ydeN  572952 ..  572968 - -10.8  -4.00468   ACGATAACTCAGAAA              GCCCGC TTTTC GCGGGC              TCGATTGAAGCAGAT  86 53
        ydeK  569843 ..  569867 - -11.5  -4.54047   CGATCGCATACAAAA          TACCAAGGGCC AGC AACCCTTGGTA          TTTTTATACCTTCAT 100 73
        ydeJ  568550 ..  568569 -  -6.5  -5.24796   TCTATAGAAGAAAAA            CAAGCAT AGTAAG ATGCTTG             TTTTTTCTTAGGACA  88 290
        ydeE  562776 ..  562786 -  -5.4  -4.82901   GGTTCTTCATAAAAA                 GCTT GGA AAGC                 CTCTCTCCAAAAGAA  76 397
        ydeC NONE
        ydzE  560692 ..  560714 -  -9.3  -4.28432   AAGGTTAATTGAAAA           GCAAACTAT ATAAA ATAGTTTGC           TTTTTTTTGTTATGA  85 35
        ydeB NONE
        lrpB  551531 ..  551566 -    -4  -5.02476   ATATGCTCTAAAAAA    GCCCTAGGTTGG-ATAT GGA ATTTACCAAGCTGGGGC    CTTTTTATACATTAT  73 54
        yddN  549677 ..  549724 - -10.2  -5.40474   ATTCGTTCAAAAAAA CTAAAGGGTGATACATATTA TACATGAT TAATATGTATCACCCTTTTC TTTCTTGTTCAACAA 100 84
        yddK  545620 ..  545634 -  -4.4  -4.58644   AATTAAGAATGAAAA               TTATAA GGT TTATAA               GTTGGAAACTAAATC  68 118
        ydcN NONE
        ydcM NONE
        ydcL  528988 ..  529013 -   -12  -2.77899   CGGCCGCATCAATGA         TACCAAGGGT TTTGAC ACCCTTGGTA          TTTTTTTGTGTTTAT  86 78
        ydcA  514517 ..  514561 - -19.7  -4.12902   CAATCACGCTGAAAA GATGACAAAATCCTAAAATGA AAA CCATTTTAGGATTTTGTCAAC AATCTGAAGCGGCGG 100 41
        ydbP  507243 ..  507270 -  -9.3  -5.26907   GAAGACAAAATAAAA        CATGAACACGA TGTCAC TCATGTTCATG         TTCATGTAGAGCCTG 100 69
        ydbN  505865 ..  505879 -  -7.1  -5.96219   GAGTCATAAAAAAAA               GAGCC TTACC GGCTC               TTTTTATGTATTGTT 100 29
        dctB NONE
        ydbD  495264 ..  495286 -   -15  -4.01939   GAAGGCATAATCAAA           GCCCAAAACA TCA TGTTTTGGGC           TTGTCTCTTTACTCG 100 34
        ydaT  492486 ..  492499 -  -3.9  -3.87075   ATCACCTCTCATAAA               TGATT TACC AATCA                ATAACCGCTCCTGAT  55 70
        ydaS  492165 ..  492191 - -12.4  -4.96848   GGTCCCATATAAAAA         GACATCGTTTCA TTT CGAAACGATGCC         TCCTGTATCTAATGA 100 43
        mntH  490674 ..  490702 - -13.3  -4.56597   GCTTTTGCGGAAAAA        TAAAAACCGGCTT TAG AAGCCGGTTTTTT        TATCGAAACGTATCT 100 25
        ydzA  475105 ..  475127 - -13.5  -4.44667   GGTTTTAATAAGAAA           GGCTGGATC ATAAA GATCCAGCC           TTTTTGCGCTTCCTT 100 39
        ydaC  470497 ..  470532 - -12.7  -4.45083   TGTACATTCATAAAA    GAAGAAGCCCGTCCAC TTTAT GTGG-CGGGCTTCTTT    GCAGTTGCACAGACG 100 7
        yczJ  462634 ..  462653 - -10.7  -4.53303   CAGTTTCATAGAAAA            CGCGCCT CATGAC AGGCGCG             TTTTTTATGTGTGAT  89 425
        yczH  453826 ..  453837 -  -5.8   -4.9218   CATTCATGACAAAAA                GAGC GGCC GCTC                 ATTTGTCAAACGTTT  78 445
        ycnK NONE
        ycnJ NONE
        ycnI  445707 ..  445733 - -11.6  -5.19879   GGTTAAACATAAAAA         GCGACCCAGACA TGA CATCTGGATCGC         TTTCTTTATTAGGCA 100 34
        gabR  439395 ..  439421 -  -2.3  -5.85244   AAGCAAAAGAAAAAA        CGTGCAGCACCT GTGC AGATG-TGCAGG         TTGCCAAATCGACTT  91 197
        ycnE NONE
        ycnD  438049 ..  438073 - -17.9  -4.06055   ACCGGGTAAATGAAA          GGCCTGCCGGA AAA TCCGACAGGCC          GAATAAGAGCTTATT 100 36
        ycnC NONE
        ycnB  435567 ..  435591 - -12.2  -5.13016   AAGTAAAACCAAAAA         GAGCCTCCGCT AAAT AGCGG-GGCTC          TTTTTTTGTTAATCA 100 38
        yclM  430158 ..  430179 - -15.9  -5.71712   GGTGATATAAAAAAA           TAGCGGGCG CTGC CGCCCGCTA            TTTATGTACGATTAA 100 37
        yclI NONE
        yclH  423669 ..  423711 -  -7.8  -5.65513   GAGGAAGCAAAAAAA TGATAAAAAGAGCGGGGG GATGCGG CCGCCGCTCTTTTTATGT TCACTTCTATATAAA 100 90
        yczF  418893 ..  418921 -  -7.4  -2.71144   GACGCGTTTGAAGCA        GTGCCGGAATCA TATTC TGTTTCCGTCAC        AAACAATGCCGGCGC  58 435
        yclF  415768 ..  415795 - -17.8   -5.5112   TTGATCAATAAAAAA        CAGCCCGCAGAT CAAC ATCCGCGGGCTG         TTTCTGATTATAAGA 100 33
        yclA  411074 ..  411090 -  -2.3  -5.65927   TATTGAAATAAAAAA              TTAGCTT ACA AATCTAA              AGGATAACTTTTTTT  79 81
        yckK NONE
        yckJ NONE
        yckI  408698 ..  408738 - -18.7  -4.12902   CAATCACGCTGAAAA  TCACAAAATCCTAAAACGA ATA TCGTTTTAGGATTTTGTCA  ATAATCTGAAACAGG 100 64
        yczE  407791 ..  407809 -  -9.6  -6.14618   GAGAAAATAAAAAAA             CAAAGCCA AGG CGGCTTTG             TTTTAGTGTACAGGC 100 28
         sfp  406900 ..  406915 -  -4.7  -4.65838   CATAGACTGGAAAAA              CAAGG GGTTCT CCTTG               AGGCGATAGACCGTC  71 320
        ycxC NONE
        ycxB  404018 ..  404042 - -13.7  -4.68724   CCATTCAATATAAAA          GGATCAGCACT GTC AATGCTGATCC          TTTTTAAATTTGAGT 100 13
        hxlA NONE
        hxlB  374131 ..  374151 - -16.9  -5.49579   TTAGAAAAAATAAAA            CCGGCCTGA TCT TCAGGCCGG            TTGTGTGATGCTATT 100 36
        tlpC  372330 ..  372348 -  -5.3  -2.59458   AATGATAGTAAGTCA            TC-AGCCG TTTT CGGCTTGA             TTAATCATTTTAAAT  51 7
        nucA NONE
         nin  371256 ..  371280 -   -10  -2.73034   AAAGTTTATAAAGAG          TCCCTGAGAG TTATT CTCTCAGGGG          TTTTTCATTACACAG  74 33
        yckB  367562 ..  367578 -  -5.1  -2.97475   CGTCCGATTACAAAT              CAACGTC CTG AACGTCG              GCATCAATTTTTTTT  51 1
        yckA  366823 ..  366842 - -11.4  -5.82172   ATCAATAGAAAAAAA            GCCGTCCC ATGG GGAACGGC             TTTTTTTAATGAAAC 100 47
        nasB NONE
        nasC  357850 ..  357860 -  -2.6  -4.66264   GAAAAGTTCTAAAAA                 TTTT ATG AAAA                 ATTTAAATAGGTATG  62 28
        nasD NONE
        nasE  354941 ..  354961 -  -7.6  -3.93769   ACTGTAAAAAATGAA            GGACCACT AGAAA AGTGATCC            GGTCTTTTGATCAAT  74 36
        nasF  353431 ..  353452 - -10.2  -4.99043   GGTGCATAAATAAAA           CAGCCCTT GAGGAA AAGGGCTG            CTTGCCATCAGGTGT  93 33
        ycgS  351288 ..  351307 -  -3.6  -3.94438   CAGCTGAAGAAAAGA            TGATTGTG CTGT CACAATAA             AACCTCCGCTCATGT  57 120
        ycgR NONE
        ycgQ  349524 ..  349547 - -12.6  -5.88476   AAAAGAAATAAAAAA          GAAACCAGTA CTTG TACTGGTTTC           GTCTTCACTTAAAAT 100 34
        ycgJ  340149 ..  340167 -   -16  -4.66609   CAGCCGATGTAAAAA             GCCGTGCG CAG CGCACGGC             TTTTTTTATCGTTTT 100 31
        tmrB  338677 ..  338695 -   -16  -4.22591   AATAAGTTGAAGAAA             GCCCGCTC TCG GAGCGGGC             TTTTGTCGTGTACAG 100 46
        ycgH  335275 ..  335294 - -13.6  -3.30412   AAGACGAAAAAGAAT            GGCCGGAA GACA TTCCGGCC             GATCCTGAGCATTAT 100 415
         mdr  331960 ..  331984 - -17.3  -5.47159   GTGTAATAGAAAAAA          GCAGTACATGC CCA GCATGTACTGC          TTTTTTTATGTTAAT 100 299
        amhX  323561 ..  323579 - -14.6  -5.32565   GAAGTAATCAAAAAA             GCAGCCTG TGT CAGGCTGC             TTTTTTTGCGTTAAG 100 17
        yceK  319966 ..  319980 -  -4.2  -4.61868   TATGTATAGAGAAAA               CCCTTT GTT AGAGGG               TTTCCAAAAAGCCAG  68 18
        yceJ  318485 ..  318504 - -12.2  -4.46656   GCTAGAATAGGAAAA            GCACCTCT TAAA AGAGGTGC             TTTCAGCGTGTCGAC 100 253
        yceB  310403 ..  310426 -   -14  -4.46656   CCGATAACATGAAAA          GCAGTTTTCC CTAG GGAAAACTGC           TTTTTTTATAGAAAC 100 31
        ycdD  303262 ..  303280 -  -4.5  -2.63596   CCTGATTTTACAGCA             GGCAGTG ACCAG CACTGCA             AACTTGTCTATAAGC  46 101
        ycdA  298955 ..  298979 -   -13  -5.63517   TTTTCAAATAAAAAA          GGAAATAGCC GTCAT GGCTATTTCC          TTTTGGTGTTTTATT 100 36
        yccH NONE
        yccG  294137 ..  294161 - -15.9   -5.1925   TCATAATGGAAAAAA          CCTTGAAAAGC CAG GCTTTTCAAGG          TTTTTTTATTTCTGA 100 31
        yczC  292408 ..  292432 - -14.5  -5.34655   TAATGAAAAACAAAA          CCTTGAAGAAT GCT ATTCTTCAAGG          TTATTCTGCTTTCAG 100 26
        lmrA NONE
        lmrB  288174 ..  288196 - -10.6    -4.946   AGTAAACATGAAAAA           GCCCCTGA ACACTAG TCAGGGGC           TTTTCATATTAATGA  93 34
         pcp  286314 ..  286324 -  -8.2  -3.70709   ATGAGGGAAGAAACA                 GCGG CGG CCGC                 TTAGTGCAGCGTACC  73 26
        ycbP  281280 ..  281302 - -15.6   -4.4727   CCAATATGTATAAAA           GGCCGATGCT GTC AGCACCGGCC           TTTCCATTATGAGTC 100 32
        ybgJ NONE
        ybgH  262681 ..  262719 - -11.1  -4.86939   CAATAAACGCAAAAA   GAGAAAGGTGTTCAGCC CATAT GTCTGAACACCCTTTTC   TTATGATATTTGTTT  93 26
        mmuM  261571 ..  261595 -  -9.4   -5.4505   CTTCCTAATAAAAAA          TCTCATGTCA GAAAG TGACACGAGA          CTCCGGCGAACCGGC 100 74
        ybgF  260086 ..  260107 - -14.5  -4.87318   GTGAAAATCGAAAAA           GAACCTGCC CGGA GGCAGGTTC            TTTTTATTTTGAATG 100 29
        gamA NONE
        gamP  254870 ..  254890 -  -9.7  -4.57073   TATGTTGGCGAAAAA            GTCCCCC GCAGCAG GGGGGAC            TTTTTTACTTCATTT  89 30
        gltP  253476 ..  253498 - -12.1   -5.7946   TGCTGAATAAAAAAA           GAACACCTC GTATT GAGGTGTTC           TTTTTTTCTATATAC 100 33
        ybfI NONE
        ybfH  241896 ..  241915 -  -8.6  -6.14618   GACAAAATAAAAAAA            TGGATGCC GTTA AGCATCCA             TTTTACATCCGTTCT 100 15
        ybfG  239585 ..  239618 -  -8.3  -5.75822   GATAAACTAAAAAAA     CTGCATGAGCATA TTTTAACT TATGTTCATGCAG      TTTTGTATTAAAGTT 100 39
        ybfF NONE
        ybfE  238134 ..  238165 -  -7.4  -3.90286   GAGGACAAAGGGAAA      GCATCTCTGATT TCGAGATT ATTCAGAGATGC       TTTTTTTGCATTTTT  72 12
        glpT NONE
        glpQ  232970 ..  232991 - -10.2  -4.91357   AAATATAGAAGAAAA           CCTTGCGA TAGTTG TCGCAAGG            TTTTTTGCTTTTAAT  93 36
        ybyB  230775 ..  230799 - -10.1  -5.01042   AAGTTAAATTAAAAA          GCTCTCTTC CTTTATC GAAGAGAGC          TTTTTGATTACTTCT  93 33
        ybxI  228506 ..  228534 -  -7.3  -2.82516   GTTTTGAGCATGAGA        TTTAGAGCCCTGC CGT GCAGGGCTCTTTT        ATTTAGGATGTAATC  60 28
        ybdN  224037 ..  224054 - -12.7  -5.56673   ACGGAGAATAAAAAA             GAGCCGG ATAA CCGGCTC              GGTATAAGTTAAAAC 100 34
        ybdM  222824 ..  222838 -  -4.2  -2.81642   AGATTATTGAGGATA               CATGCA GGC TGCTTG               CGATTACTTATGAGC  45 394
        alkA  202371 ..  202383 -  -5.5  -3.90318   TTAGCATGCTAGAAA                TCCGA AAA CCGGA                GAGCCTATTGGAATG  63 175
        ybbK NONE
        ybbJ NONE
        ybbI NONE
        ybbH NONE
        ybbF NONE
        ybbE  188372 ..  188384 -  -4.1  -2.56011   TAAGCGGAAAGACAG                GTCTC ATA GAAAC                TTCCTCCTATCGTCT  44 47
        ybbD NONE
        ybbC  185115 ..  185140 -  -9.1  -5.55664   TTAGCATGAAAAAAA         CCCTTACTTAT GTGT AAAAGTAAGGG          TCTTTCGTTCAATAA 100 77
        ybbB  183390 ..  183417 -  -2.9  -3.42083   TGAACAGATATAACA        CCATGGACAAAT TCCTG ATTTAT-CATGG        ACAATCTCCGGATAG  47 20
        feuA NONE
        feuB NONE
        feuC NONE
        ybbA  179590 ..  179609 -  -9.3  -5.66684   GAAGGCATAAAAAAA            CCGCTCA TAGGGT TGAGCGG             TTTTTTCCGTATAGC 100 10
        ybaN  159603 ..  159617 -  -2.8  -3.23921   TATAAAGCAAAAGCA               GTCCTC TAA GAAAAC               ATTTGTGTCATCGTT  45 186
        gerD  158481 ..  158511 -  -7.5  -4.42653   AGTGCAGGTATAAAA       GGTGAACCGGGAT TCCAG ATCCCGGCTTTCC       CTTTATTCACTTTCT  80 28
        abrB   44803 ..   44826 -  -9.7  -5.87996   TAAGCAATAAAAAAA          CGTTCTTGT GTCATA ACAAGAACG           TTTTTTGTACAAGAA 100 45
        yaaI NONE
        yaaH   23854 ..   23878 -  -7.2  -5.52384   CCCCCATGAAAAAAA          GACGTTTCCA AATTA TCGAAACGTC          TTTTTGACAACATTA  93 13
         dgk NONE
         dck   22476 ..   22497 - -11.7  -5.28942   TATTTTAAAGAAAAA           GTGAATCTC GACT GAGATTCAC            TTTTTTTGATTATCA 100 22
        yaaC   14815 ..   14833 - -14.6  -3.69434   CCAAGCAAGCTTAAA             CCCAGCTC AAT GAGCTGGG             TTTTTTGTTTGTTAA 100 37
