# Supplementary material for: Rapid, accurate, computational discovery of Rho-independent transcription terminators illuminates their relationship to DNA uptake
Source: Genome Biol. 2007 Feb 21;8(2):R22. doi: 10.1186/gb-2007-8-2-r22 (PMC1852404; doi:10.1186/gb-2007-8-2-r22)
Supplement: Additional data file 4 — Best terminators found downstream of each of the genes of the 343 organisms studied. [file gb-2007-8-2-r22-S4.zip › Bacillus_thuringiensis_konkukian.bag]

        dnaA    1788 ..    1813 +  -9.1  -4.77986   CCCTTGTTTTACGCA         CAGTCTATCCA CATG TAGATAGACTG          TTTTTACATCTTTCA  93 64
        dnaN    3076 ..    3111 +  -8.4  -4.33653   TTACTAAGTAAGAAA    TAAGGGTTGCTAGTTT TCAG ATGCTAGTAGCCCTTA     TTTGATTTTTGGGTA  83 34
 BT9727_0003    3405 ..    3422 +  -6.3  -4.42062   TTCCAAGTTCAGTCA             TAAAGGG GGAG CCCTTTG              TTTATTTCAGAAATA  74 23
        recF    4538 ..    4553 +  -2.5  -3.64822   AGATTGTGAAATAGA              TAGGG CGTAAT CCCTG               TTTAAATGGAAAAGT  48 16
        gyrB    6518 ..    6541 +  -9.7  -3.39803   ATTTAAATGAGTAAT          GACAGGAAT CTGAGT ATTCCTGTC           TTCTACATATAAATC  80 35
        gyrA    9066 ..    9092 +  -6.7  -5.67967   GTTTCTTCAGAAGAA        TAA-GAGGGGAG ATAT CTCCTCTCTTTA         TTTTTTTATAATAAT 100 23
        guaB   16954 ..   16980 + -12.5  -6.25242   TGTCTTATATACAAA         TAGACAGAGAT TTGAT ATCTCTGTCTA         TTTTTTTTTGATTAT 100 41
        dacA   18362 ..   18379 +  -4.8  -5.31855   AGGTTGGTTTTAAAA             GCTCCT CATTGT AGGGGC              TTTTTCTTATTCCTA  79 28
        pdx1 NONE
        guaA   20280 ..   20307 + -17.1  -5.65678   GGCAACGCGGGTTAA        CTCCCGTCCCT TTATAT AGGGACGGGAG         TTTTTTGTGTTTTAT 100 288
        serS   21683 ..   21710 +  -7.1  -3.74652   CAGTGCTATAATATA        GGAGGGGAAAA GTAAAA TTTTCCTTTCC         TTATAATTTATTTTA  70 89
 BT9727_0014   22433 ..   22465 +   -13  -4.17089   GAAGAAATAATTTAG     TAGAAAAACCCGTGC GTAT GCACGGGTTTTT-TA      TTTTACAAGTTTACG 100 31
 BT9727_0018   25408 ..   25429 +  -9.5  -5.36441   TATATGTATACAAAA           CTCACCTTA ATAC TAAGGTGGG            TTTTTTGTATAGAAA 100 391
        dnaX NONE
 BT9727_0020 NONE
        recR NONE
 BT9727_0022   28409 ..   28431 + -12.1  -5.67711   GGAACAATGGTAAAA           GGTTCTGCT GAAGA AGCAGAACC           TTTTTATTTTATTTC 100 28
        bofA   28881 ..   28904 +    -9  -5.41143   TTAAGCTTTACATTA          TGCCAAGATA AATT TATTTTGGCA           TTTTTTTAAAAAGTG 100 15
         cad NONE
         tdk NONE
        holB NONE
 BT9727_0028 NONE
 BT9727_0029   38835 ..   38864 + -15.3  -5.28176   AAATAAAAAGTGAAA       TTACCTTTCCAAT TATT ATTGGAAAGGTAA        TTTTTTATACATGAG 100 28
 BT9727_0030 NONE
 BT9727_0031 NONE
 BT9727_0032   40807 ..   40842 + -13.6   -2.6621   TCTATCATGTCGATA    AAAAATAAGCTTCTCA TAAT TGAGAAGCTTATTTTG     CTGTTTCGATATAAT 100 18
        metG   43602 ..   43646 + -11.7  -4.65168   AAGTAATTAAGACAA GAAAAGAGATGTTTCACGTGT AAC ATGTGTGAAGCGTCTTTTTTC TTTTTACACTCTCAT 100 35
        tatD   44528 ..   44545 +  -7.7  -6.23317   TGGTGTTGAATAAAA             GAGTGGG AGGA CCCATTC              TTTTTTTATTTTTGT 100 28
        rnmV NONE
        ksgA   46183 ..   46207 + -17.3  -4.45577   CATAAGAATACAAAA          GGGACAGTTCA ATT TGAACTGTCCC          TTTTGTCACCTTTCT 100 36
 BT9727_0038   47147 ..   47168 +  -9.5  -5.63517   CATTATGAAGAATAA           GCAAGGTAC ATAT GTATCTTGC            TTTTTTATTTGGAGA 100 26
         veg   47944 ..   47964 + -15.5  -4.95155   TTCTATGCTACGGTA            GCCGAGGAA TGA TTCCTCGGC            TTTTTGTACTATAAA 100 324
        ispE   48986 ..   48996 +  -5.4  -3.72242   ACGCTTGAATAAAGA                 CGTA TAA TACG                 TTATGATTTGTTTAG  59 29
        purR   49889 ..   49909 +  -8.4  -5.94214   GAGGCTGAGTAAAAA            GATAAAGC AAATA GCTTTATC            TTTTTTTATTCTATT 100 29
        purR   50435 ..   50449 +  -4.4  -4.59853   CAATTACATTAAAAA               TTTTTA TCT TAAAAA               TTTTTAAAAAATTAA  68 78
       spoVG   50876 ..   50905 + -14.5   -6.2845   CCTATAATTTTGCAA       CAAACTCCTGTAA GCAT TTACAGGGGTTTG        TTTTTTTTTGTAGTT 100 73
        gcaD NONE
         prs   53518 ..   53541 +   -14  -4.34402   AATTGGATAGAATGA          GACGTAACCA AGAT TGGTTACGTC           TTTTCGTATCGAAAA 100 39
       spoVC   54150 ..   54162 +  -4.9  -3.91506   TAAGGGTATGATTAG                GAATA TTT TATTC                TGTTTTTACCCATAC  60 38
 BT9727_0047   54441 ..   54461 +  -5.4  -5.34632   GCAATAAAATGTTGT            CGCTTTGG CGTGT CCAAAGCA            TTTTTCTGTTTTCTT  84 34
         mfd NONE
       spoVT   58834 ..   58850 +  -8.7  -5.28481   TGTATATTGAATGAA              GGTAGCG CTT TGCTACC              TTTTTTCATTGAATA  95 118
 BT9727_0050 NONE
 BT9727_0051 NONE
        hslR   62346 ..   62389 +    -4  -3.67296   TTCTAAAATCGATTA TCCTTTCATACATTACTATT AGCT AGTATAAATGTATGGGGGGA TTTACGTGAATAATG  53 35
 BT9727_0053 NONE
 BT9727_0054 NONE
       divIC   63714 ..   63726 +  -3.4  -2.64739   TTTCTAAGTAGAGTA                TGTC TTATT GACA                CTATATTTTAGGATT  44 30
 BT9727_0056   64607 ..   64628 +  -8.8   -5.8187   CGGGTCATCTAAAAA           GATCATGC AAATGC GCATGATC            TTTTTTTGTTAAATA 100 353
      spoIIE   67373 ..   67390 +  -9.9  -5.75822   TTTTCTTTCTAAAAA             CCTAGGT GAAT ACCTAGG              TTTTTTTGCTTTATA 100 69
        mesJ NONE
        hprT   69560 ..   69570 +    -4   -3.1207   GTCACAATTGTATAG                 GAAA GTT TTTC                 TATGTTACGATTTAC  48 53
        ftsH   71528 ..   71547 + -12.2  -5.72622   TAAGTAAGAGATGAA            GGAGTGAC GATA GTCACTCC             TTTTTTATTTGTAGA 100 34
 BT9727_0061 NONE
        hslO NONE
        cysK   74461 ..   74480 + -10.8  -5.63236   CATGTGATTGAAAAA            GCATCCTT GAAA AAGGATGC             TTTTTCTTTTTGGAT 100 44
        pabB NONE
        pabA NONE
        pabC NONE
         sul NONE
        folB NONE
        folK NONE
 BT9727_0070 NONE
 BT9727_0071   80465 ..   80497 + -13.6  -2.75064   ATTACGTGAAAGAAA      GAAGAACTGCCAGT TAGTT GCTGGCAGTTTTTC      TAGTTGAGTAGAAAA 100 84
        lysS   82066 ..   82087 + -13.1  -5.96894   CATAAACAAGACTAA           GCTTTGGAG ATTT CTCCAAAGC            TTTTTTTATTTGGGT 100 26
        ctsR NONE
 BT9727_0076 NONE
        karG NONE
        clpC   97869 ..   97889 + -11.2  -4.30719   GTATAGACAAACTAA            GAGGGCTA CGAGA TAGCCCTC            TTTCTTGTACGAGAA 100 41
        radA NONE
 BT9727_0080 NONE
 BT9727_0081 NONE
        ispD  102390 ..  102417 + -16.4  -3.87815   AATGATTATAGCGAA        GAAAAGCTCGGC AACA GCCGGGCTTTTC         TTTATAAGGATAGCG 100 45
        ispF NONE
        gltX  104792 ..  104820 + -16.1    -5.626   GAACCGCGCTTATAA        GGCGTCTCTGTCA ATA TGACAGAGGCGTC        TTTTTTTATACCGTA 100 309
        cysE NONE
        cysS NONE
 BT9727_0087 NONE
 BT9727_0088 NONE
 BT9727_0089  108642 ..  108663 +  -7.3  -4.58297   AAATTAAGAAGAGGA           GAGCGTTGA AGCA TTGACGCTC            TTTGTCTTTTTACTG  80 17
       spo0H  109387 ..  109406 +    -5  -5.35224   TAATAACAAGAGCTA            CAGGTG TAAAAAAT CACCTG             TTTTCTTTTTGTAGA  82 38
        secE  109926 ..  109938 +  -6.2  -5.37593   TAAGAACGTGTAAAG                CCCG GTGAA CGGG                TTTTTTCATTTGCGC  88 72
        nusG  110583 ..  110602 +   -10  -5.03747   TCTTTTAAGTCAGTA            CGTCTTCG TTAT CGGAGACG             TTTTTTGAAAGATTT 100 77
        rplK  111145 ..  111175 +  -9.1  -4.35885   TTTGTTTTTTAAAAA      GGTTGCGGGTCTGG AATT CCA-ATTCGCAACC       TTTATTATCGTAAAT  89 46
        rplA  112143 ..  112171 + -11.8  -4.75404   TTCTGTGACTATATG        CCTCCATGTCTA CAAGT TGGGCATGGAGG        TTTTTAGTGCACTTT 100 175
        rplJ  112712 ..  112722 +  -2.4  -3.93166   GCAGATCAAAAGGAA                 GAGC AAG GCGC                 TTAATTTTTTAAAAG  51 11
        rplL  113178 ..  113195 +  -8.4     -6.13   GATGCTTTAAAAAAA             GCTCGC TCTCAT GCGAGC              TTTTTTTTTAACTGT 100 50
 BT9727_0097  114070 ..  114089 +  -9.4  -4.00038   ATTTATTTGTGATTT            TGCACAAA TTTT TTTGTGCA             TTTATAATACTCATG  86 266
        rpoB NONE
        rpoC NONE
 BT9727_0100  121672 ..  121712 +   -15  -4.67048   TAATAAGTTAAAACT GTTTTTGTGAGGAGAGAGC ATTT GCTCTC-CCTTGCAAAAAC  TTTGTTTTCAACTAA 100 30
        rpsl NONE
        rpsG  122768 ..  122784 +    -8  -3.90588   ATGGAAGTGTGGAGA              GGGAGA ATGCC TCTCCC              TTTCGTTGGGCGCTC  77 89
        fusA NONE
         tuf  126315 ..  126337 + -15.6  -5.34381   AACTGATATAAAAAA           CCCCGAGGGA TTT TCCCTTGGGG           TTTTTGTTTGCGTTT 100 45
        rpsJ  126998 ..  127008 +  -2.6  -2.53581   ATATCGAAATCAAAC                 TATA ATT TATA                 TAACTTAAAAATGTA  40 21
        rplC NONE
        rplD NONE
        rplW NONE
        rplB NONE
        rpsS NONE
        rplV NONE
        rpsC NONE
        rplP NONE
        rpmC NONE
        rpsQ NONE
        rplN NONE
        rplX  132486 ..  132496 +  -2.6  -2.54841   AAAAAATCTGGTGAA                 TTAT TAG ATAA                 ATAATTTTCTTAAGA  40 11
        rplE NONE
        rpsN NONE
        rpsH NONE
        rplF NONE
        rplR NONE
        rpsE  135181 ..  135193 +  -3.4  -2.52464   TTACGCGGTAAATCT                GTAG AAGAG CTAC                TAGGTTAAGGAGGGA  44 5
        rpmD NONE
        rplO  135852 ..  135868 +  -2.3  -2.87501   TTGAAGCAGCTGGCG              GATCA GTTGAGG TGATC              TAATGTTTCGTACAA  41 6
        secY  137170 ..  137206 +  -6.7  -2.85351   GGGTTTATCAAGCAG   TGAGTAAGT-GGGAAG TATTGT CTTCCCTACATGCTCA    TGTACTCTGAGGGGG  61 23
         adk NONE
         map  138656 ..  138667 +    -3  -2.96695   GGATTTCAGAGCAGT                GTAA AATG TTAC                 TGATTTGATGAAGGG  43 56
        infA NONE
        rpsM NONE
        rpsK  139976 ..  140012 + -13.9  -2.79518   TGCCTAAGGGGGACT    TTCGGTTAGACAGAGGT TAT ACCTTTGTTTAACCGGG    GTTTCGACGTTTTGA 100 139
        rpoA NONE
        rplQ  141425 ..  141435 +  -2.4  -5.83822   TCTTTTCAAGAAACT                 GGTC ATG GCCC                 TTTTTTTTAAATATA  79 65
 BT9727_0134 NONE
 BT9727_0135 NONE
 BT9727_0136 NONE
        truA  144770 ..  144786 +  -4.5  -4.06419   AGAAACTCAAAAGTA              TATCATA ACA TATGGTA              TTGTTTCTAAAACCA  60 67
        rplM NONE
 BT9727_0139  145750 ..  145770 + -15.5  -5.88197   TTTGCGAACTACAAA            CCCCAACCA TTT TGGTTGGGG            TTTTTTTATGTTTCA 100 43
 BT9727_0140 NONE
        cwlD  147091 ..  147109 +  -3.8  -5.59564   CACGGAAAAAGGAAA             TCCTCC AGAATAA GGGGGA             TTTTTTTGAGTTTCT  81 13
         mrp  148307 ..  148365 + -12.3   -4.8083   ACAGCTTTTGCGCAA AAATAA-AATAATAATGAGTGGACGATA CATA TATTGTCCACTCATTATTAGTGTTATTA TTTTTACTGCTGTTC 100 20
        kbaA  149794 ..  149824 +  -8.4  -5.03994   ATCGGGATGAAAAAA       GCTCCATTACCT GAATGAA AGGTAATAGAGC       TTTTTATGTGTAAAA  91 82
 BT9727_0146  150985 ..  150999 +  -5.8  -3.10464   ACGTAAGAAAAAGAA               CTTTTT ATT AAAAAG               TGTTGACGTTCATGG  57 15
        garK  158116 ..  158135 +  -2.1  -5.70522   ATAGCATCAGAAAAA            CACTTCT AAATGG GGGAGTG             TTTTTTATTATTATT  74 17
        rocF  159239 ..  159254 +  -7.6  -5.95539   ATAAATGTAAGAAAA              GCAACT GAGA AGTTGC               TTTTTTTATTTGAAA 100 37
 BT9727_0150 NONE
 BT9727_0151 NONE
        glmM  163122 ..  163159 + -13.8  -3.82519   ATAATTTGATAAATT   TATTGAAAAAGGAGCAC AAAAA GTGCTCCTTTTTCA-TA   TGTTTTATAGATGAT 100 37
        glmS  165550 ..  165573 +   -14  -5.53288   GTTTCGATGACATTA          CAGAAGACAC CGAG GTGTCTTCTG           TTTTTTTAAATTAAG 100 177
 BT9727_0155  168679 ..  168708 + -10.8  -4.44608   TGAACAACTAAAAAA       GCAGCTACCTCT CCATTT AAAGGTAGCTGC        TTCTTTTTACATAGA 100 169
        gntR NONE
        gntK NONE
        gntP NONE
        gntZ  174349 ..  174374 + -10.6  -4.88407   ATATAAAATAATAAA         TGGACTAAGA TTAAAT TCTTAGTCCA          TTTTTCATTCCATAA 100 35
 BT9727_0160 NONE
 BT9727_0161  177351 ..  177368 +    -7  -5.42164   GGAGTAAACAAAAAA             GAGCCT ATACGC AGGCTC              TTTTTCTTATTTATA  93 45
        fabG  179751 ..  179807 + -22.2  -5.09259   TTCAGAAGGTGGATT TA-AAAGATAAGAAGAAGGTATCTCAC CAGG GTGAGATACCTTCTTCTTATCCTTATA TTTTATTTTAAGGTA 100 16
 BT9727_0166  181642 ..  181665 + -12.5  -5.57729   AACAGTTTTGATAAG          GAGGGACCT AAAATA AGGTCCCTC           TTTTTTGTATTCTTT 100 39
 BT9727_0167 NONE
 BT9727_0168 NONE
 BT9727_0169  185508 ..  185526 + -11.8  -5.75945   ATTTGAACAAGTAAA             GCGATAGA GAT TCTATCGC             TTTTTTTTACAAAAT 100 27
        tcaB  186889 ..  186934 + -17.4  -4.44046   TAGAGGTTTAATGTA T-AAAGAAGAGCTGATTCAAA TATTT TTTGAATCAGCTCTTCTTTCA TTTCTTTGAAATAAC 100 30
 BT9727_0171  187636 ..  187657 + -11.7  -5.64873   GCAGAAACGAAAAAA           TAACCTTGC CTGT GCAAGGTTA            TTTTTTCTTCTTGCC 100 23
        oppB NONE
        oppC NONE
        oppD NONE
        oppF NONE
        oppA  193557 ..  193608 + -17.8  -4.90321   AGCTTACGATACGCT AAAAAATAAAATAAAGAAGTAGGC GGTT GCCTACTTCTTTATTTTATTTCTC TTTTATATTCTTTTT 100 17
 BT9727_0179  195171 ..  195184 +  -3.9  -3.82665   CTCAAATATGTAAAA               CTAAT AAGT ATTAG                TTTAGTAATATCGTC  56 62
 BT9727_0180  195970 ..  195993 +  -4.6  -4.44046   TAATATTGTTTTATA          TGCTAGGG CATTAAGA CCCTAGTA           TTTATTTAAAATAAA  65 4
 BT9727_0181  197198 ..  197217 +  -8.6  -5.08088   AGCATAAAATAAAAA            GGTATCCT CGGT GGGATACC             TTTTTATTAGCACTT  95 34
        pnuC  203793 ..  203818 + -13.3  -3.80461   ATTAGAATTAAAAAA         CCCCTGAAGCA TATG TGCCTCAGGGG          TTTACTAATAGATTA 100 47
 BT9727_0190  207565 ..  207598 + -19.1  -3.34013   AATAAAGTGAAACTT     TAATCAGTGGGGGGT CTTC ATCCCCCACTGATTA      TTAGTTGAACCAATC 100 31
 BT9727_0192  210260 ..  210283 +  -9.6  -5.03994   AGAAACATTTAAAAA          GACGACCG GGCATAGA CGGTCGTC           TTTTTCTATATAAAG 100 191
 BT9727_0193  211232 ..  211269 + -12.9  -3.51406   AATCAAATCAAAAGT   AAGAAAAGACGACCG GGCATAGA CGGTCGTCTTTTCTA    TTACTATTTATAATA 100 24
 BT9727_0194  212689 ..  212722 +  -6.9  -5.79526   TCTACAGTGTAATTT     TAATCCGTTATGTGT ATAA GTACATAATGGATTG      TTTTTTTTGAAATAT 100 29
 BT9727_0195 NONE
 BT9727_0196  214122 ..  214145 +   -14  -5.64873   TAAAGCGAGCTAAAA          GGTGAACGAA TAAA TTCGTTCACC           TTTTTTATTCTTACA 100 28
 BT9727_0197  214687 ..  214710 +  -9.6   -5.9218   TAAGGGTCATAAAAA          ACCTTAGTCC AGAG GGACTAAGGC           TTTTTTTATTATATA 100 99
 BT9727_0198  216165 ..  216189 + -12.3  -5.20333   TTCACTTTATTTGAA          GAGATAGGAGA GTT TCTCTTATCTC          TTTTTATTATGGATA 100 52
 BT9727_0199  217774 ..  217806 + -16.5  -3.11559   TTTGGTTTAAGTTAA      AAAAACCACCAAGCA TTT TGCTTGGTGGTTTTG      TATTAGGATTCTAAT 100 26
 BT9727_0201  220235 ..  220261 +  -2.3  -5.28778   ATAAAGGTGTAATTA         AAGAGTAGG CTTTTGATA CCTACTCTA         TTTTTTGTGGATCAT  68 18
 BT9727_0203  221932 ..  221957 +  -9.8  -5.47159   TTTCTATGCCGAAAA         CCATGGGGAA TGTTTC TTTCCCATGG          TTTTTTATATTGAAA 100 97
 BT9727_0204  223876 ..  223907 + -11.8  -5.32882   AGTGAAAAATGAAAA      GCGAATTCTTTCAGT TTT ACTGAA-GGATTCGC      TTTTTTATACTGCTA 100 36
        oppA  226508 ..  226564 +  -4.9   -4.1466   AGAAGAATGTATAAG TAGAAG-ACATTTTTTC-ATTCGGT TAGAAATGT GCCGATTTGAAAAAATGTTCTTCTA TTTTAAGCATTAGAT  62 43
        oppB NONE
        oppC NONE
        oppD NONE
        oppF  230450 ..  230474 +   -13  -5.99154   ATGTATAAAAGAGAA          GGACTCTTTC AAATA GAAAGAGTCC          TTTTTTTATTTACTA 100 33
 BT9727_0211  231661 ..  231686 +  -5.5  -3.36273   TTTACGTAATTATAT         TGCAACGTAAC AATA GTTATGTTACA          TTAATGTTACAAACG  56 32
        hppD  233948 ..  233981 + -11.1  -4.23781   AATTTATAAAATTTA     TATCCACCAGCAATA ATTC TTTTGCTGGTGGAAA      TTTCATTTTCATAGG 100 32
 BT9727_0214 NONE
 BT9727_0215  236110 ..  236138 + -14.7   -4.4009   TGAAATAAATAAAAA        GAGGCATGCTC AATAACG GAGCATGCCTC        TTTTATGGAATCGAC 100 33
 BT9727_0216  237921 ..  237933 +  -3.4  -4.83615   ACATTTTATTTCAAA                TAGG AACTA CCTA                TTTTTATAAAAAGTG  66 339
         ddl  239084 ..  239117 + -19.1  -2.88427   AATCTAACAAAAAAG     GAGGAGGCACTATTC GCAG GAATAGTGCTTCCTC      TATGTAAGGAGTGTT 100 34
        murF  240748 ..  240774 +  -7.4  -5.48825   AGCATTCAGGAAAAG        GGC-TTTTCCG CAAATT CGGAAAACGCC         TTTTTTTAAATGATA 100 261
        deaD  242416 ..  242440 + -10.1  -6.04953   TTAATAATAAAAAAA          GAGAATGCC CTTTGCC GGCATTCTC          TTTTTTTATTTCTGT 100 37
        uvsE NONE
        acpS  244527 ..  244542 +  -5.4  -2.75997   TTGTGGTAGCGATAA              GGAAGG TACA TCTTCC               ATTCATTTATAGGGG  52 72
 BT9727_0223  245596 ..  245622 +  -9.5  -4.84642   GAAGTAAACTTCTTA         GACGTGGTG ATATATGTG CACCACGTC         TTTTCTTAGTTTGAA 100 34
         alr  247111 ..  247121 +  -5.4  -3.40611   TCTTTGCAACAGGCT                 CCAT ACA ATGG                 TATTATTACAATAGG  58 261
 BT9727_0225 NONE
 BT9727_0226  247841 ..  247862 +  -6.6  -5.88565   AAATCGGCAGTTTAA           GTTGCTCT CTTTGA AGGGCAAC            TTTTTTTATTATAGA 100 39
 BT9727_0227  250074 ..  250091 +    -7  -5.60993   AATAGTAAGAGAAGA             GAGCAG ATGAAA CTGCTC              TTTTTTTATAGGGCA 100 36
 BT9727_0228  250971 ..  250997 +  -2.4  -4.44667   CTCTTGACTTACGAT         GAGAATTTTTAT AAG ATACAAATTGTC         TTTATTATTCCGCAG  58 105
 BT9727_0230 NONE
 BT9727_0231 NONE
        rimI NONE
         gcP  259981 ..  260016 +   -18  -3.64466   ACCACAGCTTGTGGA    TAAAACCCATATTATC TGTT GATAATATGGGTTTTA     TTGTGTATATAAAAT 100 56
 BT9727_0235  263103 ..  263146 + -14.1  -5.72622   TTTTTAAAGAATTAT CCACAATAAAACGCAGAGG AAGCGA CCTCTGCGTTTTATTATTG TTTTTTCTTTGTGAA 100 17
       groES NONE
       groEL  266456 ..  266481 + -13.5   -5.9667   ATTTGCCCTAAAAAA         CATCCATTTCT ATAT AGAAATGGATG          TTTTTTTATGTTTTT 100 45
        guaA  268388 ..  268434 + -19.3  -2.91807   GTGGGAATAGTATTA TAATAAAAGATCCATCTATTGC TCAT GCAATAGATGGATCTTTT-TTA ATTTGAGTTTAATAC 100 31
 BT9727_0241  270109 ..  270135 +  -9.5   -5.1615   AGGGGTTTTTTGAAA         GGTCTAGACTT AAGGG GAGTCTAGGCC         TTTTTTGCGTCTTCA 100 42
 BT9727_0242 NONE
 BT9727_0243  272457 ..  272480 +  -4.6  -5.44837   GGTATATGATAAAAA          GGCTTATTTT AAAA GGGATAAGCC           TTTTTATATTTTTTT  81 55
 BT9727_0245  278525 ..  278556 + -11.1  -5.24799   TTAGATTTATATATA      CGATAATCAGAAG GCGATA CTTTTGATTATCG       TTTTTCTATTTATAA 100 108
        frnE  279422 ..  279449 + -11.4  -3.78442   TTTTTATGATGGAAA        GCAACCCATAGA GTAT TATATGGGTTGC         TTATATATTCTTATA  95 41
        galE  285284 ..  285301 +  -4.1  -4.09685   CAACATCTAATGTAG             CAACTTC AATT GAAGATG              TTTTCAGAGATAGGA  58 71
        galE  285964 ..  286019 + -27.5  -5.05037   AGATCCTATATAGTA TAAAATAATAAGCCGTGCCCTACTT CTGTAT AAGTAGGGCATGGCTTATTATTTTA TTTCTTTTTGTATTA 100 18
 BT9727_0257  303067 ..  303084 +  -4.1  -5.95539   ATTTAAATAAAAAAA             CACCTAA TATA TAAGGTG              TTTTTTTATTTGGCA  90 58
        purE NONE
        purK NONE
        purB  312683 ..  312710 + -12.9  -4.06419   GCATAAAATTTCATA        TGGCACAGAAT AGAGTC ATTCTGTGCCA         TTCTTTATAAAAACA 100 35
        purC NONE
        purS NONE
        purQ NONE
        purL NONE
        purF  318026 ..  318051 + -10.5  -2.84096   AGAAAAATGAAAAAA         GCTTCTACTTC TTTT GATGTAGAAGC          TAGCTTCTTTTTTAT  81 40
        purM NONE
        purN NONE
        purH  321368 ..  321394 + -14.6  -3.07858   ATTGATATGAAAAAA         CAAACTAGGAGC ATA GCTTCTAGTTTG         TACTTATTTAATTAT 100 91
        purD  322705 ..  322726 + -14.5  -5.30686   GTTAATATGTAAAAA           TCCCGCTGA TTCC TCAGCGGGA            TTTTTTATGCATCTT 100 36
 BT9727_0274 NONE
        pcrA NONE
        ligA NONE
 BT9727_0277  330875 ..  330895 + -12.6   -5.8187   AGATTAAGTAGAAGG            GCCGTTCC TTTAT GGAACGGC            TTTTTTTCTTGGGTA 100 34
 BT9727_0278  331730 ..  331755 +  -9.9  -5.94214   TATACTCATATTTTG         TAGAGTTATAC ATTT GTATAACTCTG          TTTTTTTATTATATT 100 23
        rocA  333446 ..  333472 + -18.2  -5.41746   TAAGAAATAGTAGAA         GAGATCTTCGCA GTC TGCGAAGATCTC         TTTTTTTGAAAAATT 100 38
 BT9727_0281 NONE
 BT9727_0282 NONE
 BT9727_0283  337720 ..  337743 +   -14   -5.1356   TGTTAAGTAGAGTAA          TAGACCAGGA GTTT TCCTGGTCTA           TTTTTATTACTGAAA 100 171
 BT9727_0287  340677 ..  340694 +  -9.9  -5.71712   AGAGTAAATCGTAAA             GAAAGGC GTTT GCCTTTC              TTTTTTTATGTAAAA 100 34
        gatC NONE
        gatA NONE
        gatB  344042 ..  344069 + -13.6  -2.56596   TTTAAAGATTAAGCA        GAAAAACACCCG TACA TGGGTGTTTTTC         TAGGTTAATCAAACG 100 52
 BT9727_0291  345379 ..  345399 +  -9.7  -5.24796   TCCTGAACATCAAGA            GGATGCCCT GTA AAGGCATCC            TTTTTATTATATAGA 100 13
 BT9727_0292  346281 ..  346319 + -19.3  -5.24129   AATGTGTAAGAAAAA   TAAGTCTATAAAGACTC TTAAT GAGTCTTTATAGACTTA   TTTTTTATGGCGAAA 100 32
        gabT NONE
 BT9727_0294 NONE
        gadD  350724 ..  350765 +  -2.5  -2.76589   GGACTATAAGTAGTA TACTAGAATCTCTAT AAGGTAACAGAG AAGGAGATTCTAGTA  TGGTATATTGGCTAT  40 32
 BT9727_0296  351085 ..  351122 + -15.1  -4.65916   GGTATCATCTGCATC   ATAAAAGGCTATCTTCC ACTG GGGAGATAGCCTTTTAC    TTTTGTTAAAATGCC 100 22
 BT9727_0299  354821 ..  354846 +    -7   -5.4833   ATGATAATAAAAAAA         TCACC-TTGCT GTCTA AGCAAAGGTGA         TTTTTTATTAAATAA  93 44
 BT9727_0301  357860 ..  357891 +  -6.6  -5.09521   TGGTATAATAAAAAA      GCAGTTGATATAGG AAAA TCTATACCATCTGC       TTTTTGGTTTATTGA  85 33
 BT9727_0302  359184 ..  359207 +  -9.6  -3.68222   TCAGGCTGATAATAA          GTGGGGGGATG AAT CA-CCCCTCAC          TTATTAAAGTTGCAC  82 271
 BT9727_0303 NONE
 BT9727_0304  361904 ..  361927 +  -8.2  -5.77632   ATGATATAATAGGTA          GAGTAGGGTG TTCG TATCCTACTC           TTTTTTTATCCTTTT 100 61
 BT9727_0305  363875 ..  363905 + -11.2  -2.80511   GTGTTCGAACTCAAG       CCCCCACTGAAA CGTTTTA TCTCAGTGGGGG       TAGTTGACTTGTAAA  83 275
 BT9727_0306  364814 ..  364837 + -11.1  -5.26316   AAAGGATCGAAAAAA          GGAGATGTC ACAGCA GACATCTCC           TTTTTTCTAGCGTAG 100 191
 BT9727_0309  368300 ..  368317 +  -6.3  -3.61398   GTAGTCCTTTTTCTG             TGTATGC ATTC GCGTACA              TTCTTGAAGGAACAA  61 286
        amhX  370835 ..  370854 +   -10  -5.67967   GAAAGTGTTAGAAGA            CAGGGGCT AGAG AGCTCCTG             TTTTTTTGTAGTAAT 100 16
 BT9727_0312  371609 ..  371628 + -13.6  -5.52986   TAGGATTATAAAAAA            GCAGGTGC CTTG GCACCTGC             TTTTTTTACTCACGT 100 30
        mtrK NONE
 BT9727_0316 NONE
        fucA  377336 ..  377362 + -13.1  -4.48743   GCAGTAGAATAAAAA         CACCCTCAAGG AAAGA TCTTGAGGGTG         TTTCTTTACGCTTTT 100 34
        trxB  381776 ..  381823 +   -15  -4.03321   TAAAGGAACAAGTAT ACCCCCATTTACTTCTCTATTC GAAT GACGAGAGAGGTAAATGGGGGG TTTCCTGTTTACTAT 100 41
 BT9727_0323  382757 ..  382796 + -13.9  -5.95539   ATTAACTATGGGAAA  TCCCTTATGAAGATATG CAGAAA TGTATCTTCATAAGGGA   TTTTTTTGTTTAAAG 100 36
        cotB NONE
        cotB NONE
 BT9727_0326  384817 ..  384857 +  -7.1   -3.8535   TAAGCTAGTTGAAAG GGCT-GGCTTTTTCTTTT ATATGC AGAAGAAAAGGTCGAGCC  TATTTGTTTAACTTG  72 38
 BT9727_0327  386310 ..  386346 + -16.8  -3.36968   GATGGATATAAGTTG   TGACGAAAAGGAAGGGG AAAT CCCCTTCCTTTTCG-CG    TTATAAGGTTACATA 100 30
 BT9727_0328  387488 ..  387511 + -10.4   -6.0427   ATAAAAAATATAGAA          GCAAAGGTCA ATGA TGATCTTTGC           TTTTTTTTGTATCAT 100 12
 BT9727_0330  389643 ..  389665 + -10.6  -3.79993   AAAGAATTTTGGCAA           GCTGTCGGGA ATT TTCTGACAGC           TATTTTAGTATGTAG  89 46
 BT9727_0331  390515 ..  390536 +  -2.9  -5.86976   GAAGTATACAAAAAA           GAGCACGAG TAAA TTTGTGCCC            TTTTTTATTTTGTAG  81 14
 BT9727_0334  394309 ..  394328 + -12.2  -5.18726   TGTTGCAGTGAAAAA            GCAAGCCA TCTC TGGCTTGC             TTTTTCTTATAAAGA 100 52
        mcpA  400209 ..  400234 + -14.9  -5.47821   ATTTTCAATGTAAAA         GAGAAGAACAG AATA CTGTTCTTCTC          TTTTTTTAGCTAGAT 100 28
        argR  400818 ..  400847 + -13.9  -5.64274   TATTTAGATGCAAAA       TCCTGTTTTTAAT TTTT ATTAAAAACAGGA        TTTTTTTGTAAATAC 100 34
        arcA NONE
        arcB  403345 ..  403384 + -16.8  -2.91322   TACTTTAGGGAACAT  GGAGTAAAGAAGAAAGGGA GTT TTCCTTTCTTCTTT-CTCC  TCCTTTAGACACTAT 100 19
        arcD NONE
        arcC  405898 ..  405920 +   -10  -5.48514   ATTATTAGCAAAAAA           GAATGAGGTT AGT AACTTCATTC           TTTTTATTTATTAAT 100 57
 BT9727_0345  406798 ..  406821 +  -7.6   -5.2696   TCGTATATTAATAAG          GTTCTTTATA TATT TATAAGGAAC           TTTTTTACGTTTTCC  91 68
 BT9727_0346  407642 ..  407679 +  -9.3  -5.60689   GAAAATCAACTTGAA   TCATCCAACATGCTG CGAGGTAA CGGCATATTGGATGA    TTTTTTATTGTATAC 100 89
 BT9727_0347  409641 ..  409657 + -10.9  -5.93809   TTCATAATAAAAAAG              GATGCTC TTA GAGCATC              TTTTTTTTATAAAAA 100 34
        ptsG NONE
 BT9727_0349  412281 ..  412309 +  -7.5  -5.41143   ATATAATAGAAGAAA        TCCTCACAGAT GATGAAA AGCTGTGAGGA        TTTTTTTGAGGAATA 100 35
 BT9727_0350  415447 ..  415472 + -13.4  -5.33405   TTCACTAAAATAAAA         GGTTCCTACC GACAGA GGTAGGAACC          TTTTTGTTTAATCAA 100 33
        thiM NONE
        thiE  419638 ..  419668 +  -6.3  -5.27335   CGTTTGATTAAAAAA      GCACAAACCCTGTA AATT TGTAGG-TTTGTGC       TTTTTCTTTAAAACA  84 103
        cheW  423435 ..  423459 + -17.3    -5.093   ATAACTTGCATACAA          GGCTTTCCTAC GTG GTAGGAAAGCC          TTTTCTTATTTTAAA 100 222
 BT9727_0356 NONE
 BT9727_0357 NONE
 BT9727_0358 NONE
 BT9727_0359  426314 ..  426352 +  -5.4  -5.71712   GAAAAAATAGAAAAA   GCCTTTTAACAGTTTTTG GTA TAATTACTGTTAAAAGGA   TTTTTTTATATAGGG  91 31
 BT9727_0360  427345 ..  427370 + -16.3  -4.84017   TACGATAATATGTAA         TGGGTAAGGTG TATT CACCTTACCCA          TTTTTATGCACAATT 100 221
 BT9727_0361  428994 ..  429037 + -22.2  -2.74756   GCTGAACAATATGAA TAAAGAAAAGGCATTAGCTT GTAT AAGCTAATGCCTTTTCTTTG TGATTAACATGATTT 100 23
 BT9727_0363 NONE
 BT9727_0364  432555 ..  432567 +  -3.5  -4.57057   AATAAGGGAGGCTTT                TAAAT GGA ATTTA                TTATTTTTATACTAT  63 36
 BT9727_0365  432810 ..  432828 +  -6.7  -4.85782   GGTGATTGATGAAAA             TGCGCCT TATAT AGGCGTA             TTTCTTTTTAAACAA  83 32
 BT9727_0366  433724 ..  433747 +  -4.6  -4.63932   TTGTTAAAAGGAATG          GCAGCTGA ATAATAGG TCAGTTGC           TTTTCTTACAAAATA  68 14
 BT9727_0367  435044 ..  435061 + -11.3  -5.27335   AAATAACTATTGTAA             GGGAGCA GAAG TGCTCCC              TTTTTCTTTGGCGAA 100 35
 BT9727_0368 NONE
 BT9727_0369  435752 ..  435767 +  -4.7  -5.19328   GTTATAGATAAAAAA              GATCC CCTGGA GGATC               TTTTTCTTATAGCGT  79 30
 BT9727_0372  439213 ..  439239 +    -8  -5.65678   GGTAACGCCGGCAAA        GCTCG-GTCCC TATTTT GGGACGCGGGC         TTTTTTGTATTTTCT 100 312
        proS  440730 ..  440766 + -11.1  -4.74012   GATAGATAATGAAAA   GGACTTTGGG-TGCAT AAAAAA ATGCAATCCAAAGTCC    TTTTAGTTTTATAAT 100 51
 BT9727_0375  443015 ..  443031 +  -5.9  -3.00946   GAGAAGAATACAATA              TTTTCCG CCT TGGAAAA              TGCTTTGTAGAAAGG  57 112
        terD NONE
        terD  444270 ..  444308 + -12.8  -5.09426   AGAGTAATAGATTGA   TATATCCATCGGTAAA ACAGATG TTTACTGATGGATATA   TTTTTTAAGATTAAA 100 34
 BT9727_0378  444925 ..  444943 + -11.8  -5.49809   TGGATGCATAAGAAG             GGAAACGA TAT TCGTTTCC             TTTTTTTGACCTTTC 100 30
 BT9727_0379  445792 ..  445818 +  -4.5  -5.28176   CATAAATAATTGAAA        TGGGTTTGCTCGT TTT ACGAGC-G-CCCA        TTTTTTATAACTAAA  77 32
 BT9727_0380  447503 ..  447516 +  -3.8  -3.49419   TCACAAACAATAAAA               GGAC TATTTC GTCC                ATTTTTATAAGGAAA  51 2
 BT9727_0381  448630 ..  448665 + -16.4   -2.8585   ATTGCAAGGATAAAT    GAAAAGGCAATGAGGA TTAA TCCTCATTGCCTTTTA     GTTTCGCTTCACTAA 100 28
         ptp NONE
 BT9727_0385 NONE
         rbn  453990 ..  454011 + -12.3  -4.63107   TACCATTAAAAAAAG           CGGGTCCTT TATG AGGGACCCG            TTTTAATTGTTTCCT 100 186
 BT9727_0389  457184 ..  457203 +  -9.4  -5.71712   AAAACGATTACAATG            GAAGAACA GTAC TGTTCTTC             TTTTTTTGTATAGAA 100 49
 BT9727_0390  457966 ..  458007 +   -22  -5.16841   TGTGGGAATATAAAA GGATACTCTCCAAATAGT AGATAG ACTATTTGGAGAGTATCC  TTTTTGTTACTATGC 100 28
         sip  459033 ..  459056 +  -9.7  -5.48063   AATTAACGTAAAAAA          CCAAGCAAA CTGAAA TTTGCTTGG           TTTTTTCTGTTAAAT 100 35
 BT9727_0394  462890 ..  462902 +  -6.2  -5.47218   AAAGAAAAAGAAAAA                CCGC GAGTA GCGG                TTTTTTTAGCTGAAA  88 16
 BT9727_0397 NONE
 BT9727_0398  466272 ..  466317 + -12.9  -2.90633   TCTTCTCACTCGCAA TAACATAAAAAAACGTCAGCT TATA AGCTGACGTTTTTTTATAATG TAATATTTGCTGTTT 100 23
 BT9727_0400  467845 ..  467869 +  -9.3   -4.9725   ATAATATATTAAAAA          GGCTGCCAATT CCA ATTTGGTAGCC          TTTTTCTGTGCGGAT  95 37
        fumA  469568 ..  469592 + -15.9  -5.60864   TTAAGTAAACAAAAA          TGCATCTCGAA TGA TTCGAGATGCA          TTTTTTTGGTATATA 100 33
 BT9727_0402  470464 ..  470485 + -10.9  -4.49981   GTAAAAAGCAATCAA           CCGTAAGCA TGTA TGCTTGCGG            TTTTCTCATGCTATA 100 20
        alkA NONE
 BT9727_0404  472793 ..  472817 + -14.5  -4.52589   AGTAAAGTGTATTCA          TATTCCCTCAT GAT ATGAGGGAATA          TTTTCTGTGAAGGAG 100 36
        truA  473591 ..  473609 +  -6.7  -5.63645   ATAATCAGTAAAAAA             TCGAGCT GTGTA GGCTCGA             TTTTTTATGTTTTGG 100 40
 BT9727_0408 NONE
        rocE  477383 ..  477408 +  -4.8  -5.61596   ATACTGAGTAATTTA         GAGACTGT AAAATTGTAA ACAGTCTC          TTTTTTTGTGAAAAT  85 40
        argE  478754 ..  478779 + -11.3  -5.52986   ATTAGTATGTTGAAA         TCGTACAGGTA TGTA TACTTGTACGA          TTTTTTTAGTGAACT 100 41
 BT9727_0412  480509 ..  480524 +    -9  -5.08169   GAAAAAACATTAAAA              GCACCT ACAT AGGTGC               TTTTTTACCGTATAT  95 301
        nagE  483815 ..  483863 +  -6.4  -5.80817   TAAATAATTAGATAA GAGGATA-TC-CAAAAAGATTGAT AAC ATCAATTTTTTAGAGGGTATCCTC TTTTTTTATGTTAAA 100 38
        pbpX  485300 ..  485315 +  -5.4   -5.7946   TTGAAGTGTAAGAGA              CTATCC TTTT GGGTAG               TTTTTTTATTGAGGA  91 30
 BT9727_0417  486207 ..  486228 + -11.7  -5.95946   TAAGAGTTAAAAAAA           GATAGATGG GATG CCATCTATC            TTTTTTTATTGTTAG 100 38
 BT9727_0418 NONE
 BT9727_0419 NONE
 BT9727_0420 NONE
 BT9727_0421 NONE
        galE NONE
 BT9727_0423  492269 ..  492307 + -13.5  -2.62735   GAGATATTTTATAGG   TAACAAAAAAGTGTACA ACATA TGTACACTTTTTTGTTC   TGCTATAAAAACTAT 100 27
        pflB  494866 ..  494901 +  -6.8  -3.40597   ATGTAAATGAAAAAA    GTGTCCCTCTGCATTT TATA AACAGCAGAGGGAGGC     TGTTTCAATAAAGGA  65 35
        pflA  495646 ..  495682 + -14.7  -3.25946   GCAAGACATATTTTA    CAAGCAGTCTAATCCAA ATA TTGGATTAGACTTTTTG    CTTTCTTTACAATAA 100 14
        ugtP  497496 ..  497517 + -11.7  -5.35459   ATCCACATAAAAAAA           GGTTCCTTA TTTA TAAGGAACC            TTTTTTCTACTCTAT 100 285
        recX NONE
 BT9727_0431  502355 ..  502371 + -12.3  -3.00017   ATTGTGCCGTTAGGT              CGCTTCG AAG CGAAGCG              TGATTTCGCTTTCGG  90 353
 BT9727_0432  502840 ..  502853 +  -8.1  -5.58454   GAAACATTAAAAAAA               GCGAC TTAA GTCGC                TTTTTTTAATGTGGA 100 31
        mutY  505096 ..  505116 + -14.1   -5.1861   CAATAAACAAAAAAA            GTGTTCCCA GGT TGGGAACAC            TTTTTTAATCGTAAG 100 35
        sspE  505764 ..  505787 +  -6.8  -5.06089   GTAATGAAAGAAAAA          CACTTCTC TAACTCGT GAGAAGTG           TTTTCTTTGTGCTTT  85 37
 BT9727_0437  506228 ..  506257 + -10.9  -5.97979   ATCTTCAGATAAAAG       GCCCTTCTTTA CATGGAAA TAAAGAAGGGC        TTTTTTTATTCTTAT 100 52
 BT9727_0438  506967 ..  506997 + -16.2  -2.73875   GTACAGAAATTAACA       CAAACCTGCAGGGG ATT TCCCGGCAGGTTTG       TCCTATTAGAGGGGG 100 28
 BT9727_0439  508763 ..  508788 +   -12  -5.54885   AACATATAACAGAAA         CAGCTCCTTT AGCGTA AAAGGAGCTG          TTTTTTATTCGTCTT 100 9
 BT9727_0443 NONE
 BT9727_0444 NONE
 BT9727_0445 NONE
        lctB NONE
         bcp  519878 ..  519894 +  -8.7  -5.76633   ATGATAGTATTCCAA              GTGCGAT TAT GTCGCAC              TTTTTTTCTATGTAA 100 136
        perR  520499 ..  520546 + -20.3  -2.90714   ATAAGGCGTAATATA TAATAAAGAAAGAGGCTGACG GCTTTA CGTCAACCTCTTTCTTTATTA TATATGGGAATTTCG 100 30
 BT9727_0453  529272 ..  529298 +   -16  -5.14965   ATAATACTGATAGAA         GCCCCTATTCGT TTA ATGAATAGGGGC         TTTTTTAATGAAGGT 100 37
        mutT  529879 ..  529914 +  -4.2  -5.40625   AGATTGTAAAGAAAA    GAGTAGCCGATTTGA GATACAG TCAAATCA-CTACTC    TTTTTTGTATACTGT  77 32
 BT9727_0455  531138 ..  531159 +  -9.5  -5.47821   AGCAGTGAGCTAAGG           GAAGTTCCT ACAT AGGAGCTTC            TTTTTTTGAATAAAT 100 28
        bdbD  531964 ..  532001 + -13.7  -5.09225   AGCAATTGATAAAGA   ATTGAAAAAGTGATGAG TCCT CTCATCACTTTTTCGAC    TTTTTTCGATAAAAT 100 13
 BT9727_0457  533503 ..  533517 +  -2.8  -3.53459   AGCGCAGAAAAAAGA               GTAGAT AAT ATCTCC               CTTTTTCATATTGTA  46 22
 BT9727_0458 NONE
        cspR  534988 ..  535003 + -10.4  -5.61596   AATTGTTTATTAAAA              GTCGCC ATAT GGCGAC               TTTTTTTCTAAAAAT 100 28
 BT9727_0460  537193 ..  537216 +   -14  -5.03994   AATAATTGATAAAAA          GTGATGTGCT AAGA AGCACATCAC           TTTTTATGTGTACCG 100 36
        prkA  539483 ..  539511 +  -5.3  -4.80959   AGTTTGATAACAAAA        CGCTGTCTC TTGTATTTTGC GGGACAGCG        TTTTATTATCCGTTC  74 39
 BT9727_0462  541088 ..  541108 +  -6.9  -5.63504   GGAGAGAAAATGGCA            TAACCTCTT TTA AAGAGGTTC            TTTTTTTGTAAACTT 100 23
 BT9727_0463  544092 ..  544138 +  -9.9  -4.96848   ATGAGTTTTTGAGAA GACATTATCATG-GCG-ATTTCA TTT TGAAATATGCATATGATAATGTC TTTTTGTATGAGAGA 100 76
 BT9727_0464  545069 ..  545114 + -16.6   -3.7256   CTATATAATAGAGTA AAAAACCCATTCATATGAAA ATGATA TTTCATATGAATGGGTTTTA TTCATTTACTTTTTT 100 25
        colA  549971 ..  550002 + -12.4  -4.61482   ATATCGGTTATTTTC      TAGGAGGAGCCTGT CACA ATAGGCTTCTCCTG       TTCTTTTTTAGAGGC 100 107
 BT9727_0467 NONE
 BT9727_0468  552283 ..  552313 + -10.6  -3.58231   ATAGTATAGTGAATG       GAGCCTCTAGTA AGTGAGA TACTAGAGGTTC       TTCTGTGAATTATTT  87 37
        cheW  554498 ..  554526 + -11.2  -5.60993   AATAATAAATGTTAA        GAAACGAGGTAA TAATT TTACTTCGTTTC        TTTTTTTATGAAGAG 100 39
        citS NONE
 BT9727_0471  556946 ..  556971 + -10.5   -5.8901   CTTCATAATAAAAAA         CAGTAGCGGAT ATAT GTCTGCTACTG          TTTTTTATTTTATAT 100 33
 BT9727_0473  558799 ..  558822 +  -7.5  -5.62045   TTGTGAATGATGAGA          GGTGTGTAG AGAGGA CTACACATC           TTTTTTGTTCTATAT 100 31
 BT9727_0474  559429 ..  559468 +   -19  -3.17763   GGCGGGCATCATTAA  TACTAGAAAAAGACAACT GTAT GGTTGTCTTTTTCTAGTA   TTACTCAGGTGTAAA 100 26
 BT9727_0475  560678 ..  560688 +  -2.6  -2.90496   TGAATGGGATTTTTG                 TTTT GGA AAAA                 TCATTTGAAGAGAGG  42 116
        glpP NONE
 BT9727_0477 NONE
 BT9727_0478  563727 ..  563737 +    -4  -2.77344   GCTGAGAGAAAGGTG                 CATT ATA AATG                 ATTGTTAAACAGTGG  46 14
 BT9727_0479 NONE
 BT9727_0480  565957 ..  565989 + -20.1  -2.87564   GAGTGAAAAATAAGA      GAAAGCCGTATCCTT AAA AGGGATACGGCTTTC      TCTATAGGGAGATAA 100 28
        pphA  567074 ..  567109 + -13.6  -5.06414   TGTACGTAGTAAAAA    GTTGAAAGAGATAAGG AGAA TCTTATTTCTTTCAAC     TTTTTATTAAGCAAA 100 21
        llrF NONE
 BT9727_0483  569154 ..  569179 + -11.9  -5.40072   GAATATAAGTGAGAA         GACGACCTTGT TTTT ACAAGGGCGTC          TTTTTTTAAGGGAAA 100 33
 BT9727_0484 NONE
 BT9727_0485  571001 ..  571041 + -24.5  -5.37345   TTTTTTGTACAGAAA  TAAGAGAACTTGAGCTTAT TCT ATAAGCTCAAGTTCTCTTA  TTTTTTATGATTAAA 100 92
        mcpA  573181 ..  573212 +    -6   -5.0916   TATAATAACAGCAGA      TAAGTAAGGTGAGA ATAA TATCACGTTACTTA       TTTTTCTATTCAGCA  80 36
 BT9727_0487 NONE
 BT9727_0488  575552 ..  575582 + -18.6  -5.63103   AAAATAGAGTTTTAC       GTATAAGCGACTTA TTA TAAGTCGCTTATAC       TTTTTTTAATTACAA 100 20
        maeN  577035 ..  577058 + -12.6  -3.36492   TTCATGATCAAACAA          GCTAGCTATA TAAA TATAGCTAGC           TTGTCAAATTAAGGG  90 34
        sfcA  578295 ..  578315 + -15.5   -5.0538   TATTAATAGCTAAAA            GCAGTGCCT AAA AGGCACTGC            TTTTTTGAGATAAGA 100 35
 BT9727_0493  581673 ..  581694 +  -5.9  -5.74288   GAAAAAAGTAAAAAA           CATCCTC ATACACGA GAGGATG            TTTTTTATTATTTAT  95 30
        fdhF NONE
 BT9727_0500  590686 ..  590706 +  -6.9  -5.35354   GAGTAGATGAAAAAA            GTGATGG GGAGTAA CCATCAC            TTTTTTCATTGTATG  93 40
        glpQ  592686 ..  592712 + -16.7  -5.24129   TATTTATAAGTTATC         CAGCTGCTAGC TAAAT GCTAGCAGCTG         TTTTTTATAAAAAGA 100 12
         ald  594253 ..  594279 +   -11  -3.61398   AAACCAACATGATAA         GAGCTAAGAG TGAATAT CTCTTAGCTC         TTCTTGGCAAAAGGG  89 77
 BT9727_0504  595753 ..  595781 +   -14  -5.58522   ATATAAGTATAGTAA       GCCTTGTGCGTCT AGGG AG-CGCACAAGGC        TTTTTCTTTTGTGTA 100 58
        arsR NONE
 BT9727_0506  598749 ..  598791 +   -18   -3.2594   ATTACGAGTGAAAGA TTTATAAAAAAGAGGACGCG AAC CGCGTCCTCTTTTTTATTGG TGATTTTGTTGAAAT 100 19
        nprR  602031 ..  602052 + -14.5   -4.7889   GAATCGTAATAAAAA           CCCCTTTCC AACC GGAAAGGGG            TTTTTCAATATTTGT 100 162
         npr  603928 ..  603955 + -15.8  -5.68039   AAAATACCTCAAAAA        TAAAGAAGGAGC ATAG GCTCCTTCTTTA         TTTTTTTCTCCATTT 100 64
 BT9727_0511 NONE
 BT9727_0512  605673 ..  605703 + -17.1  -5.08169   AGTATTATTGCAAAA       GAAAAAGGCGTGA TTTAC TCACGCCTTTTTC       TTTTTTGAAATGTGT 100 13
 BT9727_0514 NONE
 BT9727_0515  608606 ..  608624 +  -4.6  -3.81472   ATGTTCTTGTAGTGT             TGTCGATA TAT TATTGACG             CTTTTTTCATTTGGA  57 142
        gloA NONE
 BT9727_0519  612983 ..  612995 +  -4.1  -4.56597   TGAAAAATTCTTCTA                CATGA TAC TCGTG                TTTTTAGAGAGCGAA  65 117
        aspA  614492 ..  614523 + -14.6  -4.59511   AGAAGATGTAATGTG      AAAAACACCGATCC ATTT GGATCGGTGTTTTA       TTTTTAAAAGATATT 100 30
        arsR  617289 ..  617307 +  -3.8  -6.08342   AATATTATGGAAAAA             GGCGTGTG GGA TATACGTC             TTTTTTTATTTGTTA  90 47
        sspH  617643 ..  617673 + -14.2  -4.22554   AGGAGAAGTAATAGA       AAAGACGCTTCTAA TAT TTAGAAGCGTCTTC       TTATTTATTCCATCA 100 30
 BT9727_0526 NONE
        fecD NONE
        fecE  623448 ..  623467 + -10.8  -5.79595   TGAGATAAAGAGAAA            GACGATGA GGAA TCATCGTC             TTTTTTATTTTCGAC 100 33
        bioF NONE
 BT9727_0531  626618 ..  626653 + -16.4  -4.45168   TTAGTGATGAATTAA    TAGGAAGGGTCGATTC TTAG GAATCGACCCTTTTTA     TTTGTATTTTAGGAA 100 26
        pyrE NONE
 BT9727_0533  627679 ..  627731 + -14.6  -3.10975   CAACCAGAAACAAAA TGATT-AAAAGAAAAAACAGGAGCG TTGT TGCTCCTGTTTTTTCTATTCAATCG TCTTCAGTAATAACT 100 23
 BT9727_0537 NONE
 BT9727_0538  632930 ..  632977 + -14.6  -3.88703   CAACAAACAACATAT CCGTATTAAATAAAAAAAGAGG CTAT CCTCTTTTTTTATTTAATAAAG TATTTATTTATAAAA 100 17
 BT9727_0539  635007 ..  635027 +  -5.4  -5.13521   GACTTCTAATAAAAA            AGAGAAGC CAGAA GCTTCTCC            TTTTTTAACTCATTT  80 32
        treR  637593 ..  637620 +  -8.5  -5.60993   CGCGGAGAAAATAAG        GAGATGGGACG AAATAA CGTTTCATCTC         TTTTTTTATAAAAAA 100 27
        treB NONE
        treC  640833 ..  640869 + -19.8  -4.07687   TATCGATATAAGAAA    TAAAAGGTTGTATGCC TGCGT GGCATACAACCTTTTA    TTTTAAGACACCACT 100 23
 BT9727_0547 NONE
 BT9727_0548  646409 ..  646437 +  -9.1  -5.60993   ACATTTTGTTCAAAA        CAAAGTATACA AAATAAA TGTATACTTTG        TTTTTTTATACAAAA 100 42
        alsT  648029 ..  648049 + -14.1  -5.60993   AATAGAAATGAAAAA            GCAAAGGGA AAA TCCCTTTGC            TTTTTTTATGAGCAA 100 44
        glnQ NONE
        glnH  649732 ..  649753 + -13.1  -3.78934   AGATAGTAAAAGTGA           GAGGATGAG AGTA CTCATCCTC            TTCTTGTAAAGAAAG 100 39
        glnP NONE
        glnP  651083 ..  651103 +  -8.4  -5.05712   TTAGAACTTCGTTAA            CTCTTACA ATATA TGTAAGAG            TTTTTCCTTGTTTCT  91 26
        rocE NONE
 BT9727_0556  653063 ..  653099 + -15.5  -4.07568   ATTAATAAAGTGAAA    CATAAAAACGTGAGA ATACGGC TCTCACGTTTTTATG    TTTTAGAGAGAGGAG 100 28
 BT9727_0557  653604 ..  653637 +  -6.9  -5.94214   TTCTAATAAACAAAA     GCTCAATTTCTC-ATT TAA AATAGGGGAATTGGGC     TTTTTTTATTCTATT 100 72
        rpoD NONE
 BT9727_0559  655701 ..  655719 +  -7.4  -5.28683   CAAAGAGACTAAAAA             GCTGCTTA TAT TTAGCAGC             TTTTTTCGTCTTCAT  91 44
 BT9727_0561  657298 ..  657328 + -17.8  -3.92075   AAGTAAAATGATAAA       GAAACACGACTACT GAT GGTAGTCGTGTTTC       TTTATAGATGGCAAT 100 30
 BT9727_0564  660824 ..  660843 +    -5  -5.27335   AATGAAATGAGAAAA            GATGCTAC TAAG GTAGTGTC             TTTTTCTTTAGGAAA  79 39
 BT9727_0565  662422 ..  662439 + -11.3  -4.41114   AATTGCTAGTTAGAA             GCCTCCT TTTT AGGAGGC              TTTATTATATAATAC 100 28
        uspA  663303 ..  663336 + -13.3  -3.36237   ATTGTAAATAAAAAA     TAGCTCCTGGCATGT ATGT AGATGCTAGGAGCTA      CTTTTGCTTATTTAG 100 421
 BT9727_0573 NONE
 BT9727_0574  672979 ..  672998 + -13.6   -5.1287   ATTCGTAATGAAAAA            GCATCGCC TTAT GGCGATGC             TTTTTTGAGTATAAC 100 33
        rbsR NONE
        rbsK NONE
        rbsD  675362 ..  675373 +  -2.2  -3.68256   GCCAATGTAATTTTA                CATG CAGG CGTG                 ATTTTTTAATAAAGG  47 5
        rbsA NONE
        rbsC NONE
        rbsB NONE
         tal  679458 ..  679484 + -10.3  -5.88197   ATAATAGAAAATCAA         GAATCCTAGTT TAAGT GACTAGGATTC         TTTTTTTGTATTTAA 100 37
         inA  682174 ..  682199 + -12.7  -4.78149   GTTAATAACAGAAAA         GCACATTCTTC ATAT GAAGAGTGTGC          TTTTTAAATTGTACA 100 36
 BT9727_0583  682847 ..  682875 +  -9.8   -5.4387   TTATCATTAAAAAAA       GACAATGAT-GGA ATTA TCCTATCATTGTC        TTTTTTACTTTGTCT 100 49
        adhB  685327 ..  685358 + -13.2  -5.71712   ATAGAATAGTAAAAA      GTAGCTCTTTTCTA GAAA TAGAAGAGGGCTAC       TTTTTTTCTATACAG 100 42
 BT9727_0586  685768 ..  685793 + -13.5  -5.54192   TCGAATAGAAAAAAA         GAGTAAAGCAT GTGG ATGCTTTACTC          TTTTTTTACATTAGT 100 20
         plc NONE
         spH  687963 ..  687985 +   -10  -5.86976   AAGTAGTCTTAAAAA           GTTTCTTCTT AAT AGGAAGAAAC           TTTTTTATTTTGTAG 100 35
 BT9727_0589 NONE
 BT9727_0590  690530 ..  690553 +  -9.7  -5.59357   CGATTATGAAAAAAA          GCTGACAAA GTATTA TTTGTCAGC           TTTTTTTAGTATGAT 100 21
 BT9727_0592  692074 ..  692105 + -11.7  -4.62475   TATACGCATAAAAAA      GCGAGTCATGCTA GTGTAA TAGAATGACTCGC       TTTTGATTTGTAAGT 100 30
 BT9727_0595  695507 ..  695533 + -15.4  -5.61596   TAAGCTAACACAAAA         TCCAACTTTACA TAT TGTAAAGTTGGA         TTTTTTTGTGAAAAT 100 33
 BT9727_0596 NONE
 BT9727_0597  696289 ..  696340 + -24.2   -2.8474   TGTACAGAAATAAGT TAGTCTGAAAAGAAACCTTCTTGC ACCG GCAAGAAGGTTTCTTTTCAGCTTA TACTTGTACATACAG 100 18
 BT9727_0598  697051 ..  697070 + -12.2  -5.53991   GAAGAAATAAAAAAA            GATGAGGG AAAT CCCTCATC             TTTTTTTAATCCATC 100 31
        brnQ  700018 ..  700051 +    -9  -5.75342   TAAGAAGAAATAAGT     AAGAGGTGTTTTCC TATTTC GGAAAACACCTTTC      TTTTTTTTGGAAAAA 100 28
 BT9727_0601  701878 ..  701899 + -10.2  -5.05712   AGAGAAGTAGAAAAA           GGCAATCC ATATCC GGATTGCC            TTTTTCATTATTTCT 100 31
 BT9727_0604  706617 ..  706638 +  -6.5  -5.43414   ATAGATATAGGAGAG           GGGGCTTCT TATG AGGGGCTCC            TTTTTTGTGTATAAT  88 42
 BT9727_0605 NONE
 BT9727_0606  707371 ..  707418 + -14.6  -4.41206   AAAAAGTGAAGATTG AAATATAAGAAAAGCTTTCCCGT ATT GCGG-AAAGCTTTTCTTATATTC TTTTATACAGTACTT 100 25
 BT9727_0615  715247 ..  715275 +  -7.6   -4.7889   ACTATTTTATAAAAA        TGAAAAGTCATC TTTTT GATGGCTTTTTA        TTTTTAAATATTTAT  87 29
        amaA NONE
 BT9727_0617 NONE
 BT9727_0618  718229 ..  718254 + -11.3  -5.77988   AGTAATTCTATGCTA         GAGCTATCTTT GAAA AGAGATAGCTC          TTTTTTTGTATATAT 100 36
       gerLA NONE
       gerLB NONE
       gerLC  722210 ..  722233 + -12.6  -3.72695   TGATGTGCAAAAAAA          GAAACCTGAA TGAT TTCAGGTTTC           TTTCGTGCAAAGCAT  95 162
        pstS  726062 ..  726083 + -10.1  -3.36283   GTAATAAAATTTATG           GGGCTGGCT GCAA GGCCAGTCC            TGTTCATTTCAATTT  82 37
        pstC NONE
        pstA  727946 ..  727973 +  -7.8  -4.88222   ATAAGTTACAAAGAA        GAACTCTCTATT TATA AGTAGGGGGTTC         TTTTTGCGTTTTAAT  87 37
 BT9727_0628  728652 ..  728679 + -15.8  -5.00138   GTAGGTAGAGAAAAA        GCGTTATCTTCA TTCG TGAAGATAACGC         TTTTTCATTTAAATA 100 33
 BT9727_0631  739809 ..  739829 +  -4.1  -2.89657   TAGATATAAGTATTA            TGTTAGATT TCG AATATAACA            ATATTTATTATTAAT  47 231
 BT9727_0632  741076 ..  741099 + -11.1  -5.84381   TATATAAATAAAAAA          GGATCTCAC ATAAAC GTGAGATCC           TTTTTTTGTTAGTAA 100 52
        tenA NONE
 BT9727_0636 NONE
 BT9727_0637 NONE
 BT9727_0638 NONE
        thiE NONE
        goxB NONE
        thiS NONE
        thiG NONE
        thiF NONE
        thiD  751146 ..  751163 +  -6.3  -5.88197   TGTAAAGAAAAGAAA             GTCAGTT TTAT AACTGGC              TTTTTTTCTGTTTAC 100 36
 BT9727_0645  752109 ..  752155 +    -4  -5.37171   AATAGTGAAAAAAAA GAGCGAATG-T-T-AAGTGCAAC AAGC GATGCACTTCATGTCATTCGCTC TTTTTATTTCGTATT  77 287
        kdpA NONE
        kdpB NONE
        kdpC  757173 ..  757209 + -16.1  -3.53091   ATAATGAAATAGTAA    CAGTGCTACCTCAATCT AAT GGATTGAGGTAGTATTG    TTTCAAAAGAAAGGT 100 29
        kdpD  758427 ..  758445 +    -9  -3.12999   GCTTTTTGTAAAGCA             TGAAAATG TAG CATTTTCA             TTGCGTATAAAATGA  74 72
 BT9727_0652  760191 ..  760207 +  -2.3  -4.43221   ATTTGGAAATATAAT              TGGAA GAAAAAA TTCCA              TTTTCTCAAGTCTTT  57 27
 BT9727_0653  761179 ..  761206 +  -6.3  -5.50925   CAAAAATAATAATTA        GGCTGTGGAGA TGGGAT TCTCTGCAGTC         TTTTTTGTATTGCTT  88 32
 BT9727_0654  761845 ..  761869 +  -6.5  -3.48276   ATATTTGGATAAGAA          GAAGGGGAT ATTCATC ATCTCCTTC          TTATCTAAAAGGAGC  62 98
 BT9727_0655 NONE
 BT9727_0656 NONE
 BT9727_0657 NONE
 BT9727_0658  765180 ..  765204 + -10.1  -5.67283   GGTATAAAGGGAAAA          TAGAGCATCGA AAT TCGATACTCTA          TTTTTTATTTACGTT 100 101
 BT9727_0663 NONE
 BT9727_0664  772265 ..  772287 + -10.6   -4.1851   TAATGTTCCGTAATA           GCTACCGTAT TAT AGACGGTAGC           TTATTTCTACTTTGA  95 28
 BT9727_0665  772611 ..  772648 + -15.9  -3.17051   TGATTTTTGGAGGGG   AATGTAAAAGCATACGA TTAC TCGTATGCTTTTACATC    TGTTAATGATGGAAG 100 19
 BT9727_0679  785124 ..  785150 +  -5.9  -5.19328   AAGGTTAATAGATGA         GACATTCTCGT TTTTT ATGAGGGTGTC         TTTTTATTATGCAAT  83 33
       spoVR  786657 ..  786684 + -17.2  -5.63517   TATGTGTGATGGAAA        GAACGGACATAG AATG CTATGTCCGTTC         TTTTTTATTTGGAAC 100 32
 BT9727_0681  788086 ..  788128 +   -24  -4.07568   GTGTGATTTTGTTAA GTCAACGTAATTAATAATGA TTA TCATTATTAATTACGTTGAC TTTTAAAAAAAGAAA 100 82
 BT9727_0682 NONE
 BT9727_0683  789055 ..  789076 +  -8.1  -5.49569   GAACTATACGTAAAA           GAACTTGGA GATA TCTAAGTTC            TTTTTTATCTTGCTA 100 213
         ndh  791124 ..  791137 +  -6.7   -2.7924   TAGGGGTTTACAAAA               TACCC TACA GGGTA                TAATATATTGTCATA  61 141
 BT9727_0685  791458 ..  791482 +  -6.6   -4.0896   GTAAAAAGCCGATAA         TCTGTCAA-AC GTAA GTGTTGACAGA          TTTTCAAAAACATTT  71 26
 BT9727_0686 NONE
 BT9727_0687 NONE
 BT9727_0688 NONE
 BT9727_0689 NONE
 BT9727_0690 NONE
 BT9727_0691  794762 ..  794773 +    -3  -4.01071   CTTCGGATGGGAATG                TGAA CTTA TTCA                 TTTAATTCATCTTCT  55 9
 BT9727_0692  795574 ..  795608 + -15.3  -3.86346   GATATGATATCGAAA    TAAAAGGATGGTGCTG CTTG CAGC-CCATCCTTTTA     TTTATGCCCAAATCA 100 23
 BT9727_0698  804072 ..  804103 +  -6.6  -5.07275   ATAGATAAAATAAAA      GGGAAAAACTACTG ACTT CAGCAGCTTTTTCC       TTTTTATATATATAG  85 37
        licT  806090 ..  806109 + -10.8   -5.5762   AAAAGTATGTAAAAA            CTTCCGTT ACAC AACGGAAG             TTTTTTATGTTTAAT 100 42
        celC NONE
        celA  806828 ..  806840 +  -3.5  -2.58398   TTATATTTTTTTAAA                TATAA ACA TTATA                ATGTTATAACTTTAT  44 41
        celB NONE
 BT9727_0703 NONE
 BT9727_0704  809547 ..  809569 + -14.2  -4.91511   TAGAGAAGTATAGGA           GGCTGTCCAA ATT TTGGGCAGCC           TTTTTATCATAAAGT 100 38
 BT9727_0710  815497 ..  815533 + -13.3  -2.96638   AGAAGGGCATACACA    TAAAGAATCACTAGGAT CAT AACCTAGTGATTTTTTA    TGTGTGAATATTTAC 100 4
        oppB NONE
        oppC  817483 ..  817521 + -15.5  -4.77173   ATACGATGTGAAAAT   AAAAAGCAGCAAGCGTG TATCT CATGCTTGCTGCTTTTC   TTTATTTTGTAGAAA 100 30
 BT9727_0717 NONE
 BT9727_0718  821375 ..  821412 + -10.8  -4.91357   ATGTAATCCGCTTTA   AAGAAAAAGAGGTCAA TTTTAT TTGGCCTCTTTTTCTG    TTTTATTATCTCTTT 100 25
 BT9727_0720 NONE
        dedA NONE
 BT9727_0722 NONE
 BT9727_0723  824305 ..  824324 +  -8.6   -5.7946   CAATTTCATAAAAAA            GCATACCG TAAA TGGTATGC             TTTTTTTATTGAAAA 100 30
 BT9727_0724  824792 ..  824806 +  -2.8  -3.77413   TATTCAATACAACCC               CTCCTT TTT AAGTAG               TCTTTTACTACTATT  51 261
 BT9727_0726  827609 ..  827630 +  -8.1  -5.58179   TAAGAGAGAAGAAAA           GAAGCTTAT CATG ATAGGCTTC            TTTTTTGTTATACTA 100 38
 BT9727_0727  828049 ..  828096 + -10.7  -5.49569   CGAAAAAATATAATT GTACAGAAAGATAGCTCGCCG CTAAAA CGGCGAGCTATTTTGTTATGC TTTTTTCTGTTCATC 100 195
        napA  830905 ..  830929 + -10.1   -5.7946   TCGTGTAAAGAGGAA          GAGCTTATCTG AAG TAGGTAAGCTC          TTTTTTTATTGGAAA 100 33
 BT9727_0730 NONE
 BT9727_0731  832234 ..  832249 +    -9  -5.47218   AAGCTGAAATGAGAA              GATGGG GAAA CCCATC               TTTTTTTGCATACGG 100 29
 BT9727_0732 NONE
        scrA  834657 ..  834676 + -10.8  -5.24799   GGCAGAAAACATATA            GAGAAAGG GATT CCTTTCTC             TTTTTCTATTTATAG 100 25
 BT9727_0734  835802 ..  835824 +  -7.8  -5.95449   TATTTTGTAAGAAAA           CATTATCCGT AAA AGGGATAATG           TTTTTTGTTTTCTTT 100 57
        yfiD NONE
 BT9727_0736 NONE
 BT9727_0737  837381 ..  837403 +  -6.2  -5.26875   AAGAGAAAATAAAAA           CATCGCCAAC CCA GATGACGATG           TTTTTTCATTAAGAA  84 29
 BT9727_0739  839007 ..  839030 +  -3.9  -5.76237   ATACGAAATGAGGAA          CCGAGC-ATC GATTA GATTGCTTGG          TTTTTTGTTTGTATA  86 11
 BT9727_0740  839747 ..  839770 +  -9.6  -3.07816   TATATATACAAAGAA          GAGCCTGATA TGGC TCTCAGGCTC           TTCCCTCAATAGCAA  76 167
 BT9727_0741 NONE
 BT9727_0742  841295 ..  841317 + -10.7  -5.18726   TAAAGCTATACTGTA           TCTCCTAAC AAGTC GTTAGGAGA           TTTTTATTGTAAAAA 100 38
 BT9727_0743  841996 ..  842021 +  -9.1  -4.56775   AAAGAAATAGTGGGA         TGAACCTGTCT GAAA AGGTAGGTTCA          TTTTTGAGGAAAACT  90 31
         blT  843409 ..  843428 + -12.2  -5.04601   TGCGAAGTAATAAAA            CCCCTTAC GATG GTAAGGGG             TTTTTGGTTTATAAG 100 31
 BT9727_0746 NONE
 BT9727_0747  845070 ..  845104 + -11.6   -4.4767   TTTATATTTGTATGT     GAAGAAGGTACTAC TATGGAT GTAGTACCTTCTCC     TTTTATAATGAATCG 100 44
        emrB  848231 ..  848263 + -15.1  -2.74605   TATTGGATAAAACTA      TATGAAAAGCGATGC TGA GAATCGCTTTTCATA      TGAATTTTAAAACGG 100 31
        racE NONE
 BT9727_0756  856721 ..  856748 + -15.8  -4.87786   AGTATATATAGAAAA        GAAGCTGATCTA AAAA TAGATCAGCTTC         TTTTTATAAGATTAA 100 64
 BT9727_0758 NONE
 BT9727_0759  862561 ..  862583 + -13.6  -5.18357   AATAGGTATGGGGAG           GAACTTGTGA TTT TCACAAGTTC           TTTTTTAGTGAATTA 100 39
 BT9727_0760 NONE
 BT9727_0761  864301 ..  864318 +  -2.7  -5.69262   CTACACATTAAAATA             ATCCTTT TACA AAAGGAG              TTTTTGTTTTTATGA  75 25
 BT9727_0762  865073 ..  865098 + -17.7  -4.65838   ACAGTAAATAAGGAA         GGTCTCAAGGC ATAT GCCTTGAGACC          TTTTTGCCATATATA 100 34
 BT9727_0764  865929 ..  865954 + -12.7  -5.71295   CGTGTAAATAGAAAA         CTTCCACCTTA TGAA TGAGGTGGAAG          TTTTTGTTTTTGTAT 100 34
        yheB NONE
        yheA  870249 ..  870270 +  -9.5  -5.82036   AGCGTAATGAGAGAA           GACG-CCCTA GTA TAGGGGCGTC           TTTTTTGTTTGTTAT 100 34
        alsS NONE
        alsD  874333 ..  874362 + -13.1  -5.03227   TGCAGAGTAAAAAGG       GAGAGACTGTTCCA TTT TGGAACAGTCT-TC       TTTTATTTGTAATGT 100 31
 BT9727_0774  876160 ..  876208 + -14.8  -5.46698   GCTTTTTGGCTACGT TTTTTCAGAGTGTTGGGAAACCC TTTA GGGTT-CCCAACACTCTGGAATC TTTTTTGATTTTAGC 100 53
        hemN  879378 ..  879404 + -15.2   -5.5208   TTGCATAAGAAGAAA         GGAGCTGTTCCG AGT CGGGACAGCTTC         TTTTTTATCTTGTCA 100 33
        fadD  881239 ..  881265 + -13.9  -5.30616   AAAGGGGCAAAAAAA         TAGAAAGTGGG GGATG CCCACTTTCTA         TTTTTATTTACGTGA 100 23
 BT9727_0780  883589 ..  883610 +  -8.1  -4.84363   AATTTAGTGAAAAAA           GAATCCTTA GAAT TGAGGATTC            TTTTTCGTAGTTTGG  90 214
 BT9727_0781  884009 ..  884036 +   -15  -2.96991   CATTGGTGAAATAAA        GGGCATCGTTCT AATA AGAATGATGCCC         TAATTATATTATGCA 100 127
 BT9727_0782  884647 ..  884676 +   -13  -4.90266   TTTTACATAAGAAAA       CACGTCGTATTC ATAAAC GGATACGACGTG        TTTTTGATTACTCGA 100 47
        csaA NONE
        csaB  890934 ..  890956 +  -7.8  -5.85737   TCATATAGAAAAAAA           CACTCTAC AGAAAAA GTAGAGTG           TTTTTTTGTTAGTGT 100 7
   lytB/lytA  894525 ..  894548 +  -9.6  -5.38054   TAAAGAAAACAAAAA          GACTGATCAC TTAG GTGAGCAGTC           TTTTTGTTTGTCGAA 100 41
 BT9727_0789  897725 ..  897752 + -18.6  -5.05601   TATTATTGATGAAAA        CCCCTTGTAGGA AATT TCCTACAAGGGG         TTTTTCTATATAATG 100 57
         crt  900453 ..  900486 + -11.2  -5.42259   GGTAAAGGGGAGAAA     GTGCTAACACATTT TAGTAT AATTGTGTTAGCAC      TTTTTTTAGGAGTAA 100 75
 BT9727_0792  900805 ..  900819 +  -2.8  -3.04144   TGGTTATTTTATAAG               GCAG AGCTCGG CTGC               TATTAAACATAGGAG  43 5
 BT9727_0793  901183 ..  901209 + -13.9   -5.4756   AGATTTGTAGGGAAA         GCATAGCGTTA CTCAT TAACGCTATGC         TTTTTTGTTGCAATT 100 39
        yhfE  902559 ..  902603 + -22.7   -5.1361   TAATTTCGTAGAAAA TAAAGAGGACTGATTGAAAAT GTT ATTTTTAATCAGTCCTCTTTA TTTTTTGAGATTTAT 100 38
 BT9727_0796  904398 ..  904450 + -16.8  -4.50993   AACGTATCTTCTTTC CGTTAATACATCAAAAGAGATTGCC AATA GGCAGTCTCTTTT-ATTTATTAACG TTTCTCTTTATTTCC 100 20
 BT9727_0797  905498 ..  905517 + -13.6  -5.69793   TGAATAAGGAAGAAA            GGTCACCC GTTT GGGTGACC             TTTTTTGTTTGGTAT 100 34
        prdF NONE
        arcB  908036 ..  908053 +  -5.5  -5.47218   GATTGAGTTTTGAGG             GACTGCC TTTT GGTGGTC              TTTTTTTGCATGGAA  84 28
 BT9727_0801  908544 ..  908583 + -17.5  -3.05384   TATATAACAAGCATT  TCAAATGAGCCATACAG CTTATA TTGTATGGCTCATTTGA   TTGCATGCCCAGCGA 100 55
 BT9727_0802 NONE
 BT9727_0803 NONE
 BT9727_0804 NONE
 BT9727_0805 NONE
 BT9727_0806 NONE
 BT9727_0807 NONE
 BT9727_0808  912262 ..  912273 +  -2.2  -2.88663   TTCCTGCTACATATC                TTCC ATCA GGAG                 TATATAAACCTAAAT  41 463
 BT9727_0810  913463 ..  913477 +    -5  -3.05463   ACCGGACGAATGCAA               CTCGTA GAT TATGAG               TTGCATAGAAAAACT  52 19
 BT9727_0811  914032 ..  914056 + -12.3   -4.9181   GAGTAACAAAGGTAA          GACTTATGTGT ATT ACGCATAAGTC          TTTTTAATATTATCT 100 49
 BT9727_0812 NONE
 BT9727_0813  914940 ..  914956 +  -2.3  -3.50684   AAAGTTTACTTAAAT              GAAATAT TAC ATATTCC              TTCCGTTTTTGTATC  46 50
 BT9727_0814  915655 ..  915671 +    -3  -3.07501   AGCGTTAAAAATAAC              TCTTCT TTAAT AGAAGG              TATTAAAAATTATGT  45 16
 BT9727_0815  916002 ..  916032 +  -5.4  -2.54723   TTACGTGGAACTAAA       TTAGTTCATCACCA TAT TGGTGGTGATCAAG       CTGTTGGTGTTCCGA  51 126
         syd  916795 ..  916823 +  -5.4  -5.71712   AACATCAACGTAAAA        CATGATCTTGGT ACTAC ATCAAAATCATG        TTTTTTTATATGCAA  91 224
 BT9727_0817  917595 ..  917610 +    -9   -5.7946   GTGTTTATTTATGAA              GAGGAG AGGG CTCCTC               TTTTTTTGTTACAAG 100 40
 BT9727_0818  920314 ..  920329 +  -3.2  -3.55072   CCGATAGATTCGATA              CCGG CAAAATCT CCGG               CTTTTTGAATTTTTT  48 169
 BT9727_0819  921449 ..  921472 +  -9.6  -2.65354   GCAAGACAATATAGA          GGGAATTGCT AAGA AGCACTTCCC           TAAGTTTCAGATGAA  74 274
 BT9727_0820  922470 ..  922507 + -13.7  -4.83169   AGTAGATTGTCTTTG   TTTGTCCCTTATTTTCC AATT GGAGAATAAGGGATGAA    TTTTTATGAAGGAGT 100 270
        oppA  924791 ..  924812 +  -9.5  -3.75153   ATAAGAAACAGTAAA           GAAGCTGGT GGAA ATCAGCTTC            TTTAGCTTGAGGGGG  82 37
        oppB NONE
        oppC NONE
        oppD NONE
        oppF  928634 ..  928653 +  -7.8  -5.86976   TGTTTTAGAGGAAGA            GCACTGGG GGGA CCTGGTGC             TTTTTTCTTTTGTAG 100 33
 BT9727_0827 NONE
 BT9727_0828 NONE
 BT9727_0829 NONE
 BT9727_0830 NONE
 BT9727_0831 NONE
 BT9727_0832 NONE
 BT9727_0833 NONE
 BT9727_0834  939792 ..  939817 + -14.9  -5.56264   AAACTATACAGCGTG         GCTCCATTCAT TATC ATGAATGGAGC          TTTTTTATATTTCGA 100 54
 BT9727_0835  941244 ..  941278 + -12.3  -3.48593   AAAATTGAAAAATAA     CACCCCTTAAAGAGA AAAAA TCTTTTTGGGGGGTG     TTATATAAAGAGGTC  91 192
        citS NONE
        citT NONE
 BT9727_0839  946250 ..  946281 + -12.6  -3.50684   GCAGTTTATATAATT      CTTCTCTTATTTTT AGTT GAAAATAAGAGAAG       TTGAATTTTTCTCTA  91 155
       hpaII  949310 ..  949324 +  -2.9  -4.36343   TTCTTTATTTTATAT               TCATA AAATC TATGA               TTTCTTCCTTGATTG  60 469
 BT9727_0843  952220 ..  952268 +    -9  -5.79595   AAAGTATTCTCTTCT TTTTACAGAGTGTCGGGAAATCC TTTA GGG-TTCCCAACACTCTGTAATC TTTTTTATTTTAGGG 100 47
 BT9727_0845 NONE
 BT9727_0846  955945 ..  955969 +    -8  -4.94972   AAAAGTAGCAATGAA          GCAGTTTAAC ACCTA GTTAAATTGC          TTTTTCATTATAATA  91 10
 BT9727_0847 NONE
 BT9727_0848 NONE
        dnaB  958893 ..  958913 +  -9.8  -5.94713   ATCTCATTAACAGAG            GAGCAATG TCCGT CATTGCTC            TTTTTTTTATGCGCT 100 243
 BT9727_0851  960005 ..  960015 +  -5.4  -4.43208   GGTGTTTAGCTCTAG                 CAAC TAG GTTG                 TTTGTTTGAAAATGT  69 82
 BT9727_0852  960206 ..  960235 + -15.3  -3.76373   TTCACATTAAATGTT       TAAAAAAGACACC AATT GGTGTCTTTTTTA        TTTAGATGTTGAACA 100 23
 BT9727_0854  962541 ..  962564 + -10.4  -4.84311   ACGGTAGCAGTTAGG          GAAGAGATGT TAGC GCATCTCTTC           TTTTATTATATGCCA 100 393
 BT9727_0860  966026 ..  966045 +  -7.8  -5.94743   ATTATAAAATAAAAA            GCAGCACA TTTT TGTGCCGC             TTTTTATTTTTTTTA 100 29
 BT9727_0861  967099 ..  967110 +  -4.4  -4.70887   ACTTTGGTTTTCCAG                TTGC ACTA GCAA                 TTTATTTATTAATAA  68 103
 BT9727_0865 NONE
 BT9727_0866  969223 ..  969238 +  -3.3  -3.21218   TTTAGAAAATATAAA              GAACA GAAAGG TGTTC               TTAATGATACAAAAT  48 46
 BT9727_0867  969852 ..  969878 +  -7.2  -2.85769   AGGTCTGCAAAACCT         TGATCGCCGGTT CAA ATCCGGCTATCG         CCTTTTTATTATTCT  63 342
 BT9727_0868  970861 ..  970878 +  -6.9  -5.73339   ATATTATTTTTTGAG             CGCCCCA GTAA TGGGGCC              TTTTTTTATAATTGT 100 279
 BT9727_0870  973380 ..  973401 +  -7.4  -5.53079   TGAAGAAGTTTAGGG           GATCAACT TATAGC AGTTGATC            TTTTTTATGTATTTT 100 28
 BT9727_0871  974120 ..  974140 +  -9.8  -4.46212   AATAGTTTAAACTGA            TCCCTACA CATGA TGTAGGGA            TTTTCTCGTAAAAGA  91 97
 BT9727_0872  976394 ..  976415 + -13.1  -4.84527   AATAATAAGCAAAAA           GTCCCTTCA AATT TGAAGGGAC            TTTTTAGTATATAGA 100 255
        licT  979580 ..  979638 +  -5.5  -5.86976   GTTTGGCAGGCAAAA CCTAAATTGACTTGTAATGGAGTGATTC GTAT GTATCGCACCGTTATG-GTTAGTTTAGG TTTTTTCTTTTATAA  91 59
        bglP  981611 ..  981651 +  -4.2  -3.23183   TCATACTGGTTCACA  CGAAGAAAGGTATT CTTTGAGAATCGT AATACCTTTCCTCG  TTAAATCTTATATAA  49 51
        bglH  983130 ..  983153 +  -8.2  -5.26875   TCTTAAGTAAGGGGA          GGAGACATCT TAAT GGATGTCTTC           TTTTTTCATTGCGAA  93 35
        marR NONE
        pssA NONE
        atpI  984979 ..  985015 +  -6.7  -2.91126   ATTAAGCTCGGCCGA   TCCGGC-AGGCCCGTTA AGAAA TAA-GGGCCTAGCCGAA   TATCATCTAGTTTCT  61 320
 BT9727_0886  987762 ..  987787 + -10.6  -4.81814   TTCAATTTGCAAAAA         GCCTTTAACT TGTTAT AGTTAAAGGC          TTTTATTATCATAAT 100 76
        dhaL  991333 ..  991358 +  -9.7  -4.62002   AATAGGAATGAGAAA         GTCCCTTTGCC TTAA GGTGAAGGGGC          TTTTATATAGTTGGT  93 36
 BT9727_0890  991930 ..  991950 +  -9.1  -5.74122   TCTGGATATATTGAA            CTAATCTCT TTT AGGGATTAG            TTTTTTTGTCTCCTA 100 60
 BT9727_0892  993401 ..  993449 + -15.1   -2.6155   TTATTGTGTTGTTAT TGTATAAG-AAAAGAAGACATC GATTAA GATGTCTTCTTTTACTTGTACA CTTGGTGTTAAGAAG 100 107
 BT9727_0895  996428 ..  996458 + -11.3  -5.71295   CGGTAGCAAGAAAAA       GGCGAATTCCT ACTTTCAAA AGGAATTCGCC       TTTTTCTTTTTCTAT 100 132
 BT9727_0897  997863 ..  997894 + -10.3  -2.62111   TAAATAAGGCACATA      AAGAAAAGGTACC CATATA GGTACCTTTTCTA       ATAGTTTTTTAGCAG  80 135
 BT9727_0898  998859 ..  998879 +  -9.8  -5.14698   AAATAGTGGATTTTT            GAACCTCA TTTAT TGAGGTTC            TTTTATTTTGAGTTT 100 35
 BT9727_0900 1002885 .. 1002914 + -13.1  -5.86332   GTTTATGTAAAAAAG       CAACCTAGATTCCA TGT TGGA-TCTAGGTTG       TTTTTTTTAACTTAA 100 31
 BT9727_0901 NONE
 BT9727_0902 1003970 .. 1003997 + -10.6  -5.17576   AGATGATAGGAGAAA        TCCCCTTAGGGC TGAC GCTTTGAGGGGA         TTTTTTGAGTTCGTA 100 35
 BT9727_0903 1005362 .. 1005393 + -13.2  -2.95162   TAAAATCAACAAGTA      AAAAAGAGGAGTGA AATT TCACTCCTCTTTTA       ATTATGTTATTTCTA 100 25
        yflT NONE
 BT9727_0908 1008190 .. 1008210 +  -9.8  -3.18582   ATACATGTTTATCAA            GCTTTGGT TACAT ACCAAAGC            TTGATAAATCCAATA  78 40
        ydaS 1008580 .. 1008605 +  -8.5  -5.40625   AATATACATAAAAAA         GCATCC-AATTA AAC TAATTTGGATGC         TTTTTTATGTAATCT 100 103
        rsbV NONE
        rsbW NONE
        sigB NONE
 BT9727_0914 1011175 .. 1011216 + -14.7  -2.87931   GTGGAAATTTATAGA GTGAAAGAACAAACTCTCA TTTC TGGGGGTTTGTTCTTTTGC  TGTATAAAAAATAGG 100 43
        rsbU 1012474 .. 1012516 + -15.2  -4.20875   AAACGAATGCGAAAT AAAAAGCGTATGAAATCC AAATAGA GGATTTCATACGCTTTTA TTGTATTTTTTGATA 100 24
 BT9727_0919 NONE
 BT9727_0920 1017809 .. 1017829 +  -3.3  -3.62224   AGTGCTTTATTAAAA            TGAAACATA ATG TGTGGTTCA            TTCTTACAAAACTGT  52 28
 BT9727_0921 1018280 .. 1018307 + -11.3  -5.55698   ATAAAAAACAGGCTC        ACCCCTCGAAG ATTATG CTTCGAGGGGA         TTTTTTTGGATTATG 100 45
       mrsR2 NONE
       mrsK2 NONE
        mrsF NONE
        mrsG NONE
        mrsE 1023600 .. 1023645 + -17.3  -4.73864   ACTACGTGTATTAAT AAAAAGAGCTAAGTTTATTCT TAAT AGGATAAACTTAGCTCTTTTA TTTTATCTTGCTTAG 100 102
 BT9727_0929 1025602 .. 1025618 +    -8  -5.42259   TAGTAGAGTGAAAAA              GAAGCG GATGA CGCTTC              TTTTTTTAGCGCTGG 100 30
 BT9727_0931 NONE
        yhaN NONE
 BT9727_0933 1031225 .. 1031255 + -11.2  -3.74238   TTATTAAAAAGCTAA       GAGCCTTACTACAT TCT ACGTAGCAAGGCTC       TTTAAAGTTGTTTCA  89 124
 BT9727_0934 1032927 .. 1032940 +  -6.7  -5.23316   AATTTGAAAAAAAAA               GACAC TTCG GTGTC                TTTTTTAATATCATC  88 104
 BT9727_0935 NONE
 BT9727_0936 1035338 .. 1035394 + -16.3   -2.9652   TAAAAGTAGAGGTAA TAAGTAGGAGAGCAAGTAGTTTTAGCT GAT AGCTGGAACTGCTTGCTTTTTTATTTA TCTCATTAAGTTTTC 100 38
 BT9727_0937 1036665 .. 1036677 +  -4.9  -3.55801   AGATAGAGAGAGGAG                CATTA AAA TAATG                TTTAAAAAAATTGGT  56 15
 BT9727_0938 1036989 .. 1037009 +    -9  -5.26119   ATAATAACAAAGAAA            GGGACCTC ACAAC GAGGTCTC            TTTTCTTTTTACGAC  95 37
 BT9727_0939 NONE
        yhaL 1038376 .. 1038414 +  -3.8  -5.86609   ATAGAAATGTTGAAA   GGCTATTATCTAGTAGAA GTT TACATCTAGGTGGTAGCC   TTTTTCTTTTTTTGG  86 40
 BT9727_0941 1039424 .. 1039449 +  -9.9   -5.0538   TTTCCCTTAAGTTGA         GAAGTTAACAA TTTA TTGTTAGCTTC          TTTTTTCGCGTAGAA 100 61
 BT9727_0942 NONE
 BT9727_0943 1041406 .. 1041448 + -14.5  -3.65638   AAAACAATAAATAAT CG-GCAAAAAACTCTGTAAT AAAT GTTACAGGGTTTTTTGCTCG TTCTAATTTCATTAT 100 31
 BT9727_0944 NONE
        glpP 1043204 .. 1043215 +    -3  -3.15231   TCTTTTGACAAAAAC                GAAT GGCC ATTC                 ATTTTACCTCTATCA  45 190
        glpF NONE
        glpK 1045647 .. 1045697 + -11.5  -5.32944   GGTAGGAGATTTGGA GAGACCAC-AACAC-GCTATAGA GGCGAAA TCTATAGCGGAGTTTGTGGTCTC TTTTTTCGTTATCAA 100 79
        glpD 1047419 .. 1047443 + -10.8  -5.48063   GCATAAAAAGAGAAA          CACCTGAAGG AGAGC CCTTTAGGTG          TTTTTTCTCTTGACT 100 35
 BT9727_0950 NONE
 BT9727_0951 1048612 .. 1048635 +  -5.3  -4.98531   AGTGTTAGAAAGAAG          GAGGACTCA ATGAAA TGGGTTCTC           TTTTTCATTTAGCGA  76 33
 BT9727_0953 NONE
        lstR NONE
 BT9727_0955 1051752 .. 1051786 +   -10  -4.87133   AGCTTAAAAAACAAA     CCACCTAGTCCCTATA TTT TTTAGGGTGTAGGTGG     TTTTATTTACACACT 100 34
 BT9727_0957 1052999 .. 1053028 +  -8.8  -3.55453   GTACGATAAAAATGA       TATCCTCATTAT AATAAA ATAGTGAGGATA        TTCATTATGTTGATA  76 92
 BT9727_0958 NONE
 BT9727_0959 1055966 .. 1055997 + -15.4  -4.46587   AGTTAAGGGGCGAAG      TAAAGAGGGTATGCC GAG GGC-TACCCTCTTTA      TTATTTTGTTCCTAC 100 35
        yhaI NONE
        ecsA NONE
        ecsB NONE
        ecsC 1066565 .. 1066601 +   -24  -3.53224   AAATAGGAATTAAAA    GGAAGGCGTCCTACAT GTGTA ATGTAGGACGCCTTCC    TTTAGAAGCCAAGTC 100 28
 BT9727_0971 NONE
 BT9727_0972 NONE
        ydbS NONE
 BT9727_0974 1069728 .. 1069759 +  -6.1   -5.9873   AGCTTTAAATAAAAA      TGTTATTACTC GATTTAACAA GAGTAATAACA       TTTTTTTTGTAGTGA 100 118
 BT9727_0975 1070972 .. 1071012 + -10.1  -5.10154   CTCATTTTTGAAAAA TACGCTATTCTTT-CTGT AAGCTC ATAGGAAAGAATAGCGTA  TTTTTCATTTTAAAT 100 65
 BT9727_0976 1072720 .. 1072744 +  -6.5  -4.72846   TAGAGATAATAAAAA          GGTATCCTT TAAGTAC GAGGATACC          TTTTTACATGTATGA  76 107
 BT9727_0978 1074492 .. 1074516 + -11.5   -5.0538   AAAACGCACTTTAGA          GCATCCTCAAA GTA TGTGAGGATGC          TTTTTTAGCATAAAA 100 40
 BT9727_0979 NONE
        ydbS NONE
        ydbT 1076968 .. 1076995 + -14.3  -5.39721   TGGTACAAAGAAAAA        GGAAACACCGT CGTGTA ACGGTGTTTCC         TTTTTTGTGTCGTGA 100 8
        pbpF 1080003 .. 1080014 +    -3  -2.83668   TTAATGAACAACGTA                CATA ATAT TATG                 CATTTTGTTTTTACA  43 108
        hemE NONE
        hemH NONE
        hemY 1083545 .. 1083567 +   -15  -4.84262   CACAATAAAGAGAAA           CGCCTTCAAT CAT ATTGAAGGCG           TTTTGTTACTTATTC 100 33
 BT9727_0988 1087546 .. 1087569 +   -14  -4.93877   CATCTTAAAGTAGGG          GAACGCTTAG GTAA CTAAGCGTTC           TTTTATTTGATAAAA 100 33
 BT9727_0989 1088004 .. 1088045 + -13.4  -3.51825   TAAAAGGATAGTAAA TAAACCTCTAATTTCC AAGATAGTAA GGAAATTAGAGGTTTA  TTATACTTGAAATGA 100 59
 BT9727_0991 1089770 .. 1089802 +  -8.7   -3.7941   TTGAACTTTATTTAT      TAAAAGGATTGTC AAACTAA GATAATCCTTTTA      TTATTATAAAAAGTG  79 6
        yhgE 1092782 .. 1092796 +  -7.1  -5.83211   GAAGCATAGAAAAAA               GCACC TTTTC GGTGC               TTTTTTATTTTAATA 100 32
 BT9727_0993 NONE
 BT9727_0994 1093470 .. 1093509 + -12.5  -4.19678   AAGTGGGAGGAGTTA  AAATAAAAAGCTCTGTT ATGGAA AACAGAGCTTTTTATTA   TTTATTCGGATGTAA 100 20
        cytR 1098826 .. 1098848 + -12.8  -5.88197   ATACGATGTTATTAG           CCTAGTAGAC TAT GTCTGCTAGG           TTTTTTTCTGTTTAC 100 21
        yhfI NONE
        lplA 1100920 .. 1100943 + -13.2  -5.47821   CTTCTAAAAATAAGA          GAGGCTGC-CG TAA CGAGCAGCCTC          TTTTTTTGCGTAAAT 100 34
 BT9727_1002 1101709 .. 1101732 +    -4  -4.38712   TTTTAATATAATTAA          TTTAGAATTT TTAA ATATTCTAAA           TTTTATAAAGGTGGG  62 142
        fadD 1103288 .. 1103327 + -13.8  -5.10029   CGATGCAAGTTTAAA  TATAGGGGCAACCATCTT TATG AAGATGGTTGCCTTTCTA   TTTTTTAGCATTGGT 100 27
 BT9727_1004 1103682 .. 1103696 +  -7.2  -3.70848   TGATATTGATAATCA               CTATCA ATA TGATAG               TTGTGTTAAGTATAT  70 57
 BT9727_1005 NONE
 BT9727_1006 1104872 .. 1104899 +  -8.4   -5.3472   TATTTCAATAAAAAA        CCGAACCACCAT CTAA ATGGCAGTTCGG         TTTTATTTATTTTTT 100 136
 BT9727_1009 1107348 .. 1107368 + -10.5  -4.59773   AATAAGTGTATGTAA            TAGAGAGCT AAT GGCTCTCTA            TTTTTACAAATAAAA  95 36
        ydhJ 1108533 .. 1108559 +   -11  -4.62783   ATTTCGGATTAAAAA         GTAGAGCATC TAGGAGT GATGCTCTAC         TTTTTCACATCACTG 100 29
 BT9727_1013 1111229 .. 1111252 +  -8.2  -5.00616   AATAATAGATTGAGA          GCGAGTCATT GAGA AATGGTTCGC           TTTTTTACAAAGGGA  91 36
 BT9727_1014 1111657 .. 1111686 +  -9.5  -5.28176   AGCTGAAATATGGAG       TGACCTTTCATAG TGAG TTATGAAAGGTTA        TTTTTTATGAGTGGA 100 39
 BT9727_1015 1111995 .. 1112019 + -12.9   -2.9652   AGCTTTAGTTGCAGT          GACGGGGTGTT GGA AGCACCTCGTC          TACTTCATTTTATGC 100 33
 BT9727_1018 NONE
 BT9727_1019 NONE
 BT9727_1020 1116606 .. 1116625 +  -6.5  -6.02914   TAAAGGTAGGTAAAA            CTCTTCT TTATGT AGAAGAG             TTTTTTTTATGTAAA 100 228
        yhfN 1117990 .. 1118020 + -18.6  -4.36127   GAACAATATGAAAAA       GAAAAGAAGCAGTA GTG TACTGCTTCTTTTC       TTTTGGGTTATTCGA 100 11
        yxxF NONE
 BT9727_1023 1120023 .. 1120062 + -20.4  -4.57063   GAAATAGGAAAGGGG  TTGTC-CCAAAAGGTCGTT AAA AACGACCTTTTGGAGACAA  TTTCTTATGTTTTAC 100 44
 BT9727_1025 1121878 .. 1121901 +  -8.2  -5.37043   TAGAATGTATAAAAA          GGTCATTGTT GTAT AACAGTGGCC           TTTTTTGTATGGAAT 100 50
        aceB NONE
        aceA 1124947 .. 1124977 + -12.6  -4.61482   TTTACGAAATAAAAG       GAAGGGGCACCTTT TGA AATGGTGCCCCTTG       TTATTTTTTGAACGA 100 29
        cspA 1126488 .. 1126505 + -11.3  -5.88565   TTATTATGAAAAAAA             GGATGGC TGCT GCCATCC              TTTTTTTGTTGTGGA 100 50
        comK 1128220 .. 1128263 + -17.1  -4.57073   TATTGAGTCTTTTAA TATATGCGTCTTTCCGAAA AATACA TTTCGGAAAGACACATATA TTTTTCGGGAGAATA 100 71
        comP NONE
        comA 1131601 .. 1131616 +  -3.3  -4.37737   CAATCACTTCTTTTT              CTTGT TTTCCT ACAAG               TTTACTTTTTCATTC  61 86
 BT9727_1036 NONE
 BT9727_1037 1132685 .. 1132718 + -18.5  -5.51353   ATTGAAATTCAAAAA     GGACTACTTCAAAAT TATA ATTTTGAAGTAGTCC      TTTTTATTATTTTTG 100 61
        yhjE NONE
        sipT 1134330 .. 1134349 +  -6.5  -5.23316   AGAAGTATAGAAAAA            GACAAAC TACTCC GTTTGTC             TTTTTTCGTGTCCTA  84 51
        addB NONE
        addA NONE
 BT9727_1042 1141972 .. 1141990 + -11.8  -5.46629   AAAATAAAAGAAAAA             GTAGGAGA TAT TCTCCTAC             TTTTTTTACGCTGTT 100 39
 BT9727_1050 1145797 .. 1145829 + -13.6  -3.40878   ACTACTAAAAAAAGA      AAGAGTCTGTCCTA ACGTG TAGGACAGACTCTC      TATTATTACGATAAT 100 418
        yisL 1147554 .. 1147590 +  -8.2  -5.80951   TAATAAAAAATAAAA   CCACCTTATAATCTCAA ATGT TTGGGAG-ATAAGGTGG    TTTTTTATTTTAGGT 100 38
        asnO 1150247 .. 1150271 + -15.9  -5.10461   AAGAATAGGAGAAAA          GCGACTTACTT TAT AAGTAAGTCGC          TTTTTATTAAATAAA 100 33
        hemH NONE
        katB 1152923 .. 1152946 + -11.8  -5.90981   AAATAAATAGGAAAA          GACGACTGTT ATGA AACGGTCGTC           TTTTTTTTAGTGTAA 100 35
 BT9727_1058 NONE
 BT9727_1060 1155953 .. 1155984 + -13.2   -4.9792   CGTTGCTCTTAAAAA      CAGGTTAAAGAGAA GAAT TTCTCCTTAACCTG       TTTTTCTGTGAAGTA 100 84
 BT9727_1061 1157054 .. 1157076 +   -15  -4.21936   TATAGTACAATAAAA           CCTACAGGAA AAG TTCCTGTAGG           TTTTACACTTATAAA 100 50
 BT9727_1065 1161058 .. 1161089 + -15.4  -5.41359   TAAAGGAAATAAAAA      GCACAACCTTATTT AAAA AGATAAGGTTGTGC       TTTTTTAATTTCCTT 100 38
 BT9727_1067 1163171 .. 1163190 + -12.2  -5.22312   TTCGAAAAGATTAAA            GAGGACCA AAGT TGGTCCTC             TTTTTTAATGTAAAT 100 27
 BT9727_1071 1165126 .. 1165145 + -12.2  -5.63103   AAAACCGTAACAGGA            GCCGCAAT CGTT ATTGCGGC             TTTTTTTCATTACGC 100 31
        clpB 1167937 .. 1167959 + -12.8  -5.56568   ATGTGAAATAAAAAA           GAGTTCGGAT AAA ATCCGGACTC           TTTTTTTAGTGCTGT 100 30
 BT9727_1074 1169041 .. 1169065 +  -3.6  -3.81557   AAGAAGAATTGTGAA         GCTCC-CATAT ACAT AAATGAGGAGC          TATTTGTTTCAAGGA  54 27
 BT9727_1075 NONE
        comZ 1170354 .. 1170385 + -15.2  -5.19879   TTTAGATGGAAGAGA      GGCCCGAACCGT GGATAGAA GCGGTTCGGGCC       TTTTTATATTTCGAA 100 208
       fabH1 NONE
        fabF 1172774 .. 1172813 + -22.6  -4.86385   AAATAATAGATAAAA  TAAGGAGTTTTTTCGCAA CATA TTGCGAAAAAACTCCTTA   TTTATTTTTACGCCT 100 35
 BT9727_1079 1173665 .. 1173682 +  -3.4  -5.63374   TCATATATAAAAAAA             CAGGAG CTCTCT TTCCTG              TTTTTTTAGTATTAA  79 31
 BT9727_1080 1174554 .. 1174567 +  -9.5  -5.57054   AGGTAAATTAAAAAA               CCGCC GATT GGCGG                TTTTTTTAACTTGTT 100 30
        oppA 1178568 .. 1178602 + -13.8  -4.08767   GGTTTCCATCATGAA     TAAGGGTATATGCCTA TGA TGGGCATATGCTCTTA     TTTTAAAAAAATAAA 100 45
        oppB NONE
        oppC NONE
        oppD NONE
        oppF 1182617 .. 1182646 +    -8  -5.35459   TCAATAATAAAAAAG       GCCATTCTTC TATTATTACT GAAGAATGGC        TTTTTTCTACTATAT 100 34
        oppA 1186210 .. 1186225 +    -9  -5.53991   AGAAATAAGAAAAAA              GCAGGT GATT ACCTGC               TTTTTTTAATACGTA 100 33
        spxA 1187441 .. 1187466 +  -8.5   -5.9663   ATAATAATATGAAAA         CCTTCTACCTAT TAT ATAG-TAGAAGG         TTTTTTTTAATGTTT 100 43
        mecA 1189158 .. 1189183 +  -9.1  -4.96848   CCTGCTAAAACGTAG         GCCGATTTC TGTAGTAT GAAATCGGC          TTTTTATATGAAGAA  95 26
         cls 1190778 .. 1190802 + -11.5  -5.40072   CCTTTATTATAAAGA          GAGATGTCCGA AAT TGGGACATCTC          TTTTTTTAAAAGGAA 100 29
        coiA NONE
        pepF 1193974 .. 1194016 + -15.9  -3.76183   TATTATTTGAAGAGA AGT-AACAAAAAGACGAGGG ATTT CCCTCGTCTTTTTGTTTACA TGTTATTTTGTCGAT 100 21
 BT9727_1100 NONE
 BT9727_1101 NONE
        ppnK NONE
        rluD 1199467 .. 1199504 + -15.3   -5.4505   AGACAGACTTAAAAA   GGGAACAAAATTCTT-AT GTA ATGAAGAATTTTGTTCCC   TTTTTTCTTAGCGGA 100 29
 BT9727_1111 1208181 .. 1208200 +  -5.8  -3.93236   GTAAAGTATCGGTAA            TGTAACCA GCAA TGGTTATA             TTTATAGACTTCATA  64 98
 BT9727_1112 NONE
 BT9727_1113 NONE
 BT9727_1114 NONE
        rfbA NONE
        rfbC NONE
        rfbB NONE
        rbfD 1213475 .. 1213500 +  -6.3  -5.67283   TTATAGAAACCAAAA         GTCATTAAC AATTTTAA GTTAATGAC          TTTTTTGTTTGCCTT  93 18
        fabI 1214382 .. 1214409 + -11.4  -5.52807   ATATTAATTTTTAAA        GGACAATCTCTA CATG TTGAGATTGTCC         TTTTTATTTGTTCTT 100 46
 BT9727_1120 1215418 .. 1215430 +  -6.3  -3.49475   AGGGCGTGTATTTGC                TACTG ATG CAGTA                TTGTGTGCGCCTAAA  61 395
 BT9727_1122 NONE
 BT9727_1123 1216385 .. 1216411 + -14.6  -4.75372   TATACATATAAAAAA         GCGGTATTTCTG TAT TAGAAATACCGC         TTTTTACTAGCTAAT 100 71
 BT9727_1130 1222769 .. 1222788 +  -6.5  -5.54907   TAGTAGAGGAGAAAA            GAGAAGT TGTGAT ACTTCTC             TTTTTGTTTTATCCC  93 41
 BT9727_1132 1223294 .. 1223325 + -16.8  -3.90286   ACACATTGAAATAAG      GTAAAAGAGTGGCT ACGA GGCCACTCTTTTAC       TTTGGGTTTGTCATA 100 22
 BT9727_1135 1225995 .. 1226030 + -14.1  -5.03994   TTAAGGTGGCACCAC    GGGAGTACCCGTCCT TTCTAT AGGATGAGTACTCCC     TTTTTGTGTATAAAA 100 71
        trpE NONE
        pabA NONE
        trpD NONE
        trpC NONE
        trpF NONE
        trpB NONE
        trpA 1232699 .. 1232740 + -21.3  -2.82987   AATTCATACAGGCAA CAAAACAAAAAGAAGAGGC GTAA GTCTCTTCTTTTTGTTTTG  TGTAATAAATGTTAA 100 3
 BT9727_1143 1233165 .. 1233178 +  -8.1  -5.04987   GAGTGATCCAAAAAA               GAGCC AAAC GGCTC                TTTTTTGAAACTGTT  91 35
        lldP 1234773 .. 1234792 +  -7.2  -6.13503   TTGAGAAATTAAAAA            TTCTCCTA TATT TAGGAGGA             TTTTTTTTGTTACTG 100 29
 BT9727_1146 1235549 .. 1235579 + -11.9  -4.30995   AGGAATAATTGAGAA       GAAGAGGGCGTTC AAAAA GAACGCTCTCCTC       TTATTTTATAAAACC 100 29
 BT9727_1148 1237683 .. 1237723 + -11.4  -4.14627   TAAAGAGAATAGAAC  ACGTGAAAAAGGTACAGT GCGTA ACTGTACCTTTTTTATGG  TTATTTATCTGAACC 100 333
 BT9727_1150 1239685 .. 1239703 + -10.4  -5.63103   GCAAGGCGAGCGGAA             TAGCACTT TTT AAGTGCTA             TTTTTTTCGTTAAAG 100 23
 BT9727_1151 1240365 .. 1240378 +  -2.5  -2.84257   ATAGTACGTATCGCT               TATAT TGTC ATATA                GTATTTAGTTTTTAA  42 110
 BT9727_1152 1240845 .. 1240862 +  -7.7  -5.65513   ATCTAGTAAAAAAAG             CAGACCT TAAA GGGTCTG              TTTTTTTACTTGGTC 100 35
 BT9727_1159 NONE
 BT9727_1160 NONE
 BT9727_1161 1253001 .. 1253016 +  -7.6   -5.4182   AATGTAAAAATGTAA              CCTTAC TTGA GTAAGG               TTTTTCTTTATAGTT 100 41
 BT9727_1162 NONE
 BT9727_1163 1253768 .. 1253791 +  -6.8  -5.17488   ATAAATAAGAGATAA          CCTAGCAATCT TAA AG-TTGCTGGG          TTTTATTTTGCTATT  88 26
 BT9727_1164 1254403 .. 1254429 + -14.5  -3.53779   GGATTGATAGAAGAG         GGGCCTTGTAG GAAAG CTGCAAGGCCC         TTAATATTTTGGGAA 100 34
 BT9727_1165 1255167 .. 1255190 +   -14  -5.24129   GACTTACATAAAAAA          GAGACACCAT ATCT ATGGTGTCTC           TTTTTTATGACCCCG 100 43
 BT9727_1168 1257299 .. 1257321 + -10.8  -5.62045   GATTGATGAGAAGGA           TAAGAAAGAA TAA TTCTTTCTTA           TTTTTTATTGTATAT 100 13
        dacF 1258769 .. 1258796 + -17.2   -5.5208   ATTACTAGTTTAAAA        GGACTGTGAAGA GACT TCTTCACAGTCC         TTTTTTATATTGTAA 100 41
        sigW NONE
        calY 1260172 .. 1260210 +   -17  -3.12378   AGAAAGATAAATATA   TTATAAAAGGGGCTATCA ATT TGATAGCCCCTTTTACAG   TTAAATAGTGTGATT 100 31
 BT9727_1172 1261164 .. 1261195 + -10.2  -3.61089   AAAGAATGATGTATA      TGAGTGTGAGGGAA TAGT TGCCCTCGCACTTA       TTATGCTTCTTAAAA  86 32
        calY 1262034 .. 1262048 +  -8.5  -5.93809   AAATAATAAAAAAAA               GCGGG TATCC CCCGC               TTTTTTTTATAAAGA 100 35
         ina 1265380 .. 1265404 + -15.9  -5.60993   GCTAATACAGTAAAA          CTACCGAAAGA TTC TCTTTCGGTAG          TTTTTTTGTGAGCAA 100 36
 BT9727_1176 1266948 .. 1266967 +  -9.3   -5.0916   GCCGTATGATAATAG            CCCCTTC GCAATG GAAGGGG             TTTTTCTGTTCGACA  95 65
        potA NONE
        potB NONE
        potC 1269762 .. 1269775 +  -4.5  -3.96148   GGTGAAGAAAACTCT               GGAGG ACAC CTTCC                TTTATAATACGAACG  60 5
        potD 1270880 .. 1270904 + -12.3   -5.1861   AAATAAGTAAGGAAA          TGCGGTTTCTA AAG TAGAAATCGCA          TTTTTTCATAGTAGG 100 35
        pbpB 1271583 .. 1271618 + -19.4  -5.63517   AGAGAGATAGAAAAA    CGTCTAGAAAAACTAT TATT ATAGTTTTTCTAGACG     TTTTTTGTTTGCAGG 100 31
 BT9727_1182 1273885 .. 1273905 + -11.3  -5.28176   AATCATCATAAAAAA            TACTCATCT ATA AGATGAGTA            TTTTTTATGAATAGC 100 30
 BT9727_1183 1274398 .. 1274425 +  -9.9  -3.91506   AGGCGTAGAGCATGA        GGGGGCAGTCT ATTATA AGACTGTCCTC         TATTTTTGACGGTGC  87 26
        rluD 1275501 .. 1275511 +  -5.4  -3.17763   TAAGAGAAAAGAGGG                 GTGA GAA TCAC                 TTGATCAAATATAAA  54 106
 BT9727_1185 1276117 .. 1276151 +   -16    -2.606   AAGTTATGAAACATA     AAAAAGAGTCTTCTCA TTA TGAGAAGACTCTTTTA     ATCTATTTACTTCGT 100 25
 BT9727_1190 NONE
        resD NONE
        resE 1284573 .. 1284601 + -15.5   -4.1891   AGTACAGAATGAGGA        GAGCATGTTCTAA TTT TTAGAGCATGCTC        TTTATATTGAAGACA 100 13
 BT9727_1193 1285576 .. 1285605 +    -3  -3.97444   TCTTTAGAAGAGGGA      GAGGA-TAGGC-CA TGGT TGAGCCTACTCTTC       TTTCCTTAGTCATCT  55 99
 BT9727_1194 1286398 .. 1286408 +    -4  -2.88663   CTCATGAAGGGGGAA                 CATA AGC TATG                 TCTATGAAAATCAGT  47 34
 BT9727_1195 NONE
 BT9727_1196 1288549 .. 1288569 + -12.6  -5.15634   ATAAAAGAGGGGAAA            GCAGGCCA GAAAA TGGCCTGC            TTTTTTAATAGAATA 100 37
        comC NONE
 BT9727_1198 1289696 .. 1289728 + -13.7  -3.50588   AAATATGTGGGGAGC      TAAAAACTCCAAAGT AAA ACTTTGGAGTTTTAA      TGTTTCATATGCGCT 100 23
        phaR 1295916 .. 1295926 +  -3.2  -4.64844   CAGATAAAAGAGAGA                 GGGA GAA TCTC                 TTTTCTATGTATAAA  62 60
        fabG 1296789 .. 1296819 +  -3.4  -5.40072   TAATGAAGTAAGAAA      AAAGTGCATATCC ATAGCA GGA-ATGCACTTC       TTTTTTTAAAAGGAA  76 38
        phaC 1297955 .. 1297979 + -10.1  -5.60993   AGTAAAAATGAAAAA          TCCAACTAGCG TTG TGTTAGTTGGA          TTTTTTTATGGAAAA 100 36
 BT9727_1209 NONE
        ktrB 1300614 .. 1300640 + -16.8   -5.2189   TTGGATAGTATGAAA         CCATTCTACCTA TGT TAGGTAGAATGG         TTTTTTAGTCGTTAA 100 33
        afuA NONE
 BT9727_1213 NONE
        afuB NONE
        phnX NONE
        phnW NONE
        lys1 NONE
 BT9727_1218 1309310 .. 1309334 +  -9.3   -4.3534   GTTAAATACATTGAA          CTTCCACCTGA TTT TAAGGTGGGAG          TTTTACTGCTTGCAA  89 36
 BT9727_1219 1309571 .. 1309590 +  -7.8   -5.8096   TACGATAAGTAAAAA            GGCCCTCT GAAT AAAGGGCC             TTTTTATTTTTTATC 100 16
        inlA 1312023 .. 1312055 + -10.9   -5.4251   TAAAAGATGAGAAAA      TACGTTATTCTTT CATTGGA AAAGAATAACGTA      TTTTTTATGTATAAA 100 38
 BT9727_1221 NONE
 BT9727_1222 1313647 .. 1313677 + -10.5  -5.38497   ATTTAAGCTAAAAAA       GGGAGTAATTTGC TATAT GCAAATGGCTCCC       TTTTTTAGTTTGAGT 100 35
 BT9727_1224 1315093 .. 1315127 +  -8.8  -3.02649   GGTTTTATGAAATAA     GTATAATTACCCTTTT GGG ATAAGGATAATTATAC     TATGTGTAATGGAAT  72 26
 BT9727_1226 1317273 .. 1317296 +  -7.5  -5.65927   GTATATTCCAAAGGA          GCTTTGGAT ACAGAA ATCCAAGGC           TTTTTTATTTACATG 100 43
        pepF 1319194 .. 1319219 + -10.5  -4.07568   ATTCAGAATACTAAA         GAGGTGTTTCT AATA AGGAGCACCTC          TTTTCACCAACAAAA  91 109
 BT9727_1228 1319791 .. 1319808 +  -9.9   -5.1675   GCGATAAGTCAGACG             GAAGTGG GAGA CCACTTC              TTTTTTCATACGTGC 100 34
 BT9727_1230 NONE
        ygcM NONE
 BT9727_1232 NONE
        folE 1323947 .. 1323999 + -29.9  -3.53787   TGACAATCGTTAATA TATAATAGAAAGAAAGGATCTGTAT AAC ATACAGATCCTTTCTTTCTATTATA TTATGCATTTTGATT 100 28
 BT9727_1235 1325298 .. 1325323 + -12.7  -4.85782   GAATTTAACATAAAA         GCACACGATTT ATAT AGATCGTGTGC          TTTCTTTTTAAGAAA 100 28
 BT9727_1237 NONE
 BT9727_1238 1326867 .. 1326892 + -10.5    -3.786   TTCTTTTTTGCGTGA         TGCTGGAGAAA TAAA TTCCTCCAGCA          TTTGCCGTTTTATGA  89 199
       nrdIB NONE
        nrdE 1328520 .. 1328536 +  -3.7  -4.53349   TCACCGGAGGCGAGA              TTCCATG AAC TGTGGAA              TTTATTTGATAATTA  61 262
        nrdE 1330096 .. 1330127 + -13.2  -2.62718   TAAAAAGTGAGACAT      G-ATGAGCAGGGTTT TCT GAACCCTGCTCATGC      TCAGTTATGAATTTT 100 43
        nrdF 1331148 .. 1331197 + -24.9  -4.90778   ATTTTTAATATATGA TCATAAAGAAAAGCTGTCTTATT CATT GATAAGACAGCTTTTCTTTATGA TTTTGTTTACATAAC 100 33
 BT9727_1243 NONE
 BT9727_1244 NONE
 BT9727_1245 NONE
        bcrA NONE
        bcrB 1334920 .. 1334941 +  -8.7  -5.10461   TTATAATAGAAGAAA           TCCCCGCTT GTAA AAACGGGGA            TTTTTATTACATAAC  95 35
 BT9727_1248 1336134 .. 1336152 + -13.2  -5.05505   ATAGATAATTAAAAA             GTAGCTCC TTA GGAGCTAC             TTTTTAATTTGTAAT 100 33
 BT9727_1251 NONE
 BT9727_1252 1337988 .. 1337998 +  -2.6  -2.74019   GAAGCATTAAAATTA                 TTTT AAG AAAA                 TAATTGCGAATTATG  40 20
        sseB 1338481 .. 1338502 + -13.1  -4.98531   CTATTATAAATAAAA           GGAAAAGCG TAAT CGCTTTTCC            TTTTTAATTTGAACA 100 28
        fabK 1340623 .. 1340647 + -11.5   -4.5287   ATGTATATAGAAAAA          GACCACTTGAA TAA TTCAAGCGGTC          TTTTCATTAGTTTGC 100 12
        amaA 1346494 .. 1346517 + -12.5  -5.18866   GAAATATAAAAAAAG          GCAACTGCG CTCTAT CGCAGTTGC           TTTTATTTCTTTCCG 100 42
        fldA NONE
 BT9727_1263 1348119 .. 1348136 +  -9.9  -5.95946   ATATTGTACATTAAA             GGATGCA AATT TGCATCC              TTTTTTTGTTGTTGA 100 27
 BT9727_1265 1350054 .. 1350065 +  -4.4  -4.40963   CTGCATACCCTTTTT                CTGT TTTC ACAG                 TTCTTTTTGAACGAT  65 194
 BT9727_1266 1350354 .. 1350377 +  -4.6   -4.3487   TATGCATAAAGAAAA          CAACCGCT-AT ATT ATGAGCGGCTG          TTTTGCGTTGTATAT  62 9
        uppP 1352696 .. 1352737 + -15.5  -2.60854   TCTATTTCTTCATTA TGTAATAAAAAAACTGCCG AGTT CGGCAGTTTTTTTATTTTA  CTACTTTTTCTATCA 100 21
 BT9727_1272 1354402 .. 1354431 + -17.3  -4.13995   TTACGTAATGAAAGA       GGAGACCTTCCTT ATAT GAGGAAGGTCTCC        TTTCGTTTGTAAAAG 100 63
        ktrB 1358449 .. 1358484 + -15.6  -4.56597   GAAGATGTATTTACA    GGATAAGGTATCTCGC ATAA GCGAGATACCTTTTTC     TTTTTAAAAAAGGGA 100 20
 BT9727_1276 1359754 .. 1359774 +  -2.6  -4.98531   AGCTCCATTCTAAAA            CAGACA AACCGTTAC TGTCTG            TTTTTAATTTGCAAA  66 226
 BT9727_1279 1361122 .. 1361141 +  -2.1  -4.67982   ACATAGGAGGCGCTT            TCCAGTG AACGAG CAATGGA             TTTTCTTAAATGGAG  59 163
        ilvE 1362014 .. 1362026 +  -3.4  -4.85599   TACGAAGAAAATAAA                GTTG GATAA CAAC                TTTTTATAACATAAG  66 17
        alsS NONE
        ilvH NONE
        ilvC NONE
        leuA 1367093 .. 1367105 +  -2.7  -3.46647   AAATCTTTTATCCAG                CTTGT GAA ATAAG                TGTTTGATAGGTGAG  46 14
        leuB NONE
        leuC NONE
        leuD 1370411 .. 1370443 + -15.8  -5.49568   CTACACGCTACGAAA      GAGCCTTGTAGGTA TATTT TATCTACAAGGCTC      TTTTTATTTTCGGTT 100 237
        hisZ NONE
        hisG NONE
        hisD NONE
        hisB NONE
        hisH NONE
        hisA 1375574 .. 1375584 +    -4  -3.01712   AAGAAGTGCTAGAGG                 TAAC AAA GTTA                 TGTTAGCGAAACGCA  48 9
        hisF 1376336 .. 1376350 +  -2.8  -4.08692   AAACGTCGAGGTGCG               GTTATG AAA CCTAAC               TTTTCAAAAGGATTA  53 19
        hisI NONE
        hisE NONE
        hisK 1378250 .. 1378269 +  -5.7  -5.14563   AAAAGCGTAAAAAGA            GGGGAGA CTTGCA TCTCCTC             TTTTTTCATGGAAAA  83 266
        serA 1379354 .. 1379403 + -18.3  -4.60648   CAAAAAGTATTCGTT ACAAAATAAAAAGAAACCTTCCG GAAC CGGAAGGTTTCTTTTTATTTTTC TTTATTTGCTCTTTT 100 17
 BT9727_1301 1383160 .. 1383183 +  -9.6   -5.4492   TTTCCTAATAAGAAA          CGCGTGTGAAC ATT GTTC-CGCGCG          TTTTTTGTCTATCTA 100 377
        lysA 1385049 .. 1385084 + -15.7   -5.0925   ACTAGAAAAACTAGA    GGCGGTTTTAACCTA TTTTAT TAGGTTAAAACCGTC     TTTTTGCTTTTACAG 100 493
        cysH NONE
         sat NONE
 BT9727_1305 NONE
        nirA NONE
 BT9727_1307 1389470 .. 1389495 +  -6.9  -3.87551   ATGAAGAAATGAAAA         CTTCCATTCAT ATAT AAGGATGGAAG          TTTCACTTTAATAGT  69 54
        cysG 1390300 .. 1390322 +  -2.1  -3.02471   AAGTAAGTGGAGTGT           TATAAAATG AAAGC CATCTTATA           TATATGTCATGGAAG  42 21
 BT9727_1309 NONE
        cysG 1391955 .. 1391986 +   -16  -6.14618   AACATTACATATATC      GTCCTCTACATGCA TATT TGCGTGTAGGGGAC       TTTTTTTATTTTCTA 100 327
 BT9727_1311 1393485 .. 1393535 + -11.2  -4.58685   ACAGCATTAAAAAGA CTAAGCAGCCATCGAGATTCGATA TTC TATCGGAGCTCGATGGTTGAGTCG TTTTTGGAAACGTTT 100 79
        gltT 1398063 .. 1398095 + -12.9  -2.87132   TTAATTATAATTTGA      AAAAAGCTCTCACAT AAT ATGTGAGGGCTTTTC      TATATAGAAGGGAAG 100 37
 BT9727_1316 1398887 .. 1398910 + -11.8  -4.95167   CTTATAGATGTATAA          GACCTCTTCT CGTT GGAAGAGGTC           TTTTGTTATTCATTA 100 275
        nhaC 1400306 .. 1400333 +  -9.8    -5.626   TTAAAAGTAACGAAA        GCCGTTCGGAGA ATGT TCTCTGTGCGGC         TTTTTTTGTGCGATA 100 56
        yvqI NONE
 BT9727_1319 1401613 .. 1401647 + -10.9  -3.08197   TATGATATAGTGATA     GGAGAAAAGGTGTTG GAAAG CAATGCCTTTTCTTC     TGTGTATATGTGACA  84 65
        yvqF NONE
 BT9727_1321 NONE
 BT9727_1322 1404118 .. 1404147 + -14.5  -3.51232   GATACAGTGAAACTT       TAATCAGTGGGGA GCTA TTCCCACTGATTA        TTAGTTTGCACCGAA 100 39
 BT9727_1323 1404506 .. 1404519 +  -8.1  -5.44721   TCAAAAGTAAAAAAA               CTCCC TTTT GGGAG                TTTTTTTAGGATGCT 100 31
 BT9727_1325 1406675 .. 1406723 + -12.7  -3.73775   TTGCAAAATTAGATT ATGAAAG-AAGGAAGCCTCACA TTATTT TGTGAGGCTTCCTTCCTTACAA TTTCATGGCGCTCCA 100 22
 BT9727_1326 1408524 .. 1408553 + -12.3  -4.20136   CTTTCCTAGGAAATG       ATAATAGAGAGGG GGGC CCCTCTCTATTAC        TTTGCTTTTGCAGAT 100 95
 BT9727_1329 NONE
 BT9727_1330 1410630 .. 1410657 +  -7.8  -5.19275   ATACAGTCTAAATAA        TAAGCGAGCTAG CATT CTAGTTGGCTTA         TTTTCTTTTGTAAGT  91 26
         hmp 1412023 .. 1412042 +  -9.3  -5.82036   AATAAGCAAAAAAAA            CGAGGTG TTATTT CACCTCG             TTTTTTATTTGTTCT 100 51
 BT9727_1333 1412944 .. 1412960 +  -9.5   -5.7946   TTCTTCATTAAAAAA              GATGTCA ATA TGACATC              TTTTTTTATTAAACC 100 30
       pbp2A 1418143 .. 1418166 + -11.1  -5.36441   TTTTGGTAAAAGAAA          GAGGCGAAT AAAGAA ATTCGCCTC           TTTTTTGTATGAAAA 100 32
        yunF 1423487 .. 1423527 + -15.6  -2.87132   AGTGATAATAAACAA  GAAAGGCACTGTACAAAC AGGGG GAATGTACAGTGCCTTTC  TATATGAAAAAGAGG 100 36
 BT9727_1346 1429361 .. 1429391 + -14.8   -2.8084   GTGTTCTAACTCAAG       CCCCCACTGAAATG TTT TATCTCAGTGGGGG       TAGTTGACTATTTGT 100 274
 BT9727_1347 1430265 .. 1430296 + -11.8  -4.90136   TACAAGTTCAAAAAA      GAAAAAACAGCTAA CTAT TTAGCTGTTTTTCC       TTTTTCCTATTAATT 100 12
 BT9727_1349 NONE
 BT9727_1350 1433963 .. 1433996 + -11.9  -4.43859   ACAAATATTAACTGC     GAAAAAGAAGCTGAG GGGA CTTAGCTTCTTTTCC      TTTTGTACAGTTATA 100 30
        sodF 1434978 .. 1434996 +   -11   -5.4505   ATGGACACCGTATTA             GACGCAGG TTT TCTGCGTC             TTTTTTATTGGAAGG 100 25
        dacB NONE
        spmA NONE
        spmB 1437375 .. 1437402 + -11.5    -5.626   ATAATACGTATACGA        CCACTATTAAG GTGTTG CTTAATAGTGG         TTTTTTTATGCGGTA 100 70
        rluB 1438366 .. 1438391 + -14.1  -4.16016   GATATTGTGAAAATT         TCACCAGTGGA ATGC TCCGCTGGTGA          TTTATTAAAAAATAC 100 43
        resA 1438987 .. 1439005 +  -3.8  -3.28269   AGCCTTTACATACAA             GGTGCT TACCTAT AGCGCC             TTCGGTTTAAAAATT  49 48
        resB NONE
        resC 1441889 .. 1441923 + -13.9  -4.90296   ATACGCATAGAGAAA     TAAAATAGGAGAGTG CATGT CACTTTCCTATTTTA     TTTTTGTCAACTTTT 100 31
        resD NONE
        resE 1444709 .. 1444762 +  -7.8  -5.66684   TTGATAATGAATAAA GTTCTACTGTTTTTTATTTTTTTG TAAAAT CAATTAAATAAATAATAGTAGAAC TTTTTTTCTAACTTA 100 57
        yvqK 1445384 .. 1445405 +  -5.9  -5.75478   TGATAAGAAAGAGAA           GGAAGTGGA GTGA TTCACTTTC            TTTTTTTGTATACTT  95 13
 BT9727_1362 1446102 .. 1446122 +  -9.8  -5.00616   TGTAAAGTAAAAAAA            GAGCTAGT TTAAC ACTAGCTC            TTTTTTACCAAAAAA 100 31
        ypaA 1447954 .. 1447980 + -12.5  -5.14563   AAATATAAAATAAAA         CCATTAGTAGT ATGTA ACTACTAATGG         TTTTTTAATAAGGAG 100 40
 BT9727_1366 NONE
        recQ NONE
 BT9727_1368 NONE
 BT9727_1369 NONE
 BT9727_1370 NONE
 BT9727_1371 1453967 .. 1453982 +  -3.4  -3.46081   CTATTTTCTATTTCA              TATAAT AAAA ATTATA               TTCATTGGTTGCGTA  50 59
 BT9727_1372 1454605 .. 1454640 + -13.6  -5.85244   TACTTTGTGAAAAAA    CAAAACCTTAGCTA ATATAACA TAGCTAAGGTTTTG     TTTTTTATTTTACTT 100 11
        gdhA 1456192 .. 1456216 + -11.5  -5.80364   TATATTGTGAGAAAA          CGTGATTCCTT TCG AGGGGATCACG          TTTTTTTGTTGAAGT 100 44
 BT9727_1374 1456480 .. 1456502 +  -6.3  -2.69178   AAAAAACAAAAAGAA           CGCTTGTTC TATGC GAACAAACG           TGCTATAATCTCCTT  57 44
 BT9727_1375 1456847 .. 1456861 +  -4.2  -3.23216   AAGAAGTAAGGTAAT               CTTCTG AAG CGGGAG               TTGGTAGTAATGGCG  49 81
 BT9727_1376 1457438 .. 1457455 +  -5.6  -5.80727   CAATAAAGATAGGTG             CCTACT GCTGTA AGTAGG              TTTTTTCTTGTTTTT  91 62
        trxB 1458495 .. 1458524 + -15.2  -5.55664   AGAGAAATGTAAAAA       GAAGCTGTCGAA ATAAAC TTCGACAGCTTC        TTTTTTTAATCATGC 100 29
         cmk 1460665 .. 1460684 +  -8.6  -5.76237   TGTTTGCGAAATAAA            GAAAGGGG GTAG CCTCTTTC             TTTTTTGTTTATATA 100 27
        rpsA NONE
         fni 1463472 .. 1463522 + -13.1  -2.54955   AGTAAAAATTATGAG GAATATGTAAAAGACGGTTTCG-TA CAA TATCGAAACCGTCTTTT-TGTATTC ATTAGTGCTGATTCT 100 290
 BT9727_1383 NONE
        yphB NONE
 BT9727_1385 1465514 .. 1465534 +  -9.8   -5.1101   TTCTGGAATGCAAAT            CCCTTCTT GCACA AAGAAGGG            TTTTTTACATAATAA 100 85
 BT9727_1386 1466898 .. 1466923 +  -3.4  -2.71144   AGACTAATGGAGAGG         ATGTGATTTT ATGACA AAAATCACAG          TAGTTGGAGCAGGTA  44 34
        gpsA 1467937 .. 1467966 + -19.5  -5.75538   TTACTTTAAAGAAAA       GCGACAGAAGTAC AATT GTACTTCTGTCGC        TTTTTATTTTTTGGG 100 32
        yjcC 1468381 .. 1468407 + -13.8  -5.24799   GGCATATTTGGTCAA         CCGAAGCGAG AGGATAC CTCGCTTCGG         TTTTTATGTTTATGG 100 110
        yphE NONE
 BT9727_1390 1469554 .. 1469587 +  -6.2  -5.47159   ATCATAAGTCATGAA     CCTTTCTTTTAG TGAATAAGTT CTAGAAGAAAGG      TTTTTTATGTTACAC  88 34
      spoIVA 1471274 .. 1471293 +  -7.9  -5.79588   TATTATAAGAAAAAA            TCCCTCT CATCGT AGAGGGA             TTTTTTTAATTTTCA 100 33
         hup 1471859 .. 1471885 + -13.9   -5.0925   CATATTAACAGGGAA         GAAGAGTTTCC TTTTT GGAAACTCTTC         TTTTTGCTTTTAAAA 100 47
        folE 1472529 .. 1472550 +  -5.9  -7.00209   TTAAAACGAAGTAAA           GAAAAGTGG GAAA CTGCTTTTC            TTTTTTTTTTTTTGT 100 27
        hepS NONE
        menG NONE
        hepT NONE
         ndk 1475850 .. 1475881 + -15.4  -6.04953   TGATAATAGTAGAAA      GTGCAAGGAGAATA GGGG TATTCTTCTTGCAC       TTTTTTTATTTCTAT 100 77
        aroC NONE
        aroB NONE
        hisC 1479588 .. 1479606 +  -6.7  -5.27923   TTAAGAGATTGTGAA             GGCTCCT ATTAG AGGAGTC             TTTTTTATCGCATTA  88 37
 BT9727_1401 NONE
        ypiB 1481808 .. 1481837 + -12.4  -5.54264   TTCAGACTTTTTCAA       GAAAAACTACCT TAATAT AGGTAGTTTTTC        TTTTTTTACCTCTTT 100 72
        ypiF NONE
        qcrA NONE
        qcrB NONE
        qcrC 1484519 .. 1484543 + -15.9  -5.50723   AAAAAGTAATAGGGA          GCTGACTACAA AAT TTGTAGTCAGC          TTTTTATTTTGATGA 100 32
        ypjA 1485194 .. 1485206 +  -4.9  -4.02022   GCTTACGTGAGAACC                GAAAA CAA TTTTC                TTTATGATAGTTAGA  62 6
 BT9727_1408 1485914 .. 1485931 +  -4.2  -6.02919   ATGTCAAATAAAAAA             TTCTCT GCTTAA AGAGAA              TTTTTTTGTTTGTAA  90 14
 BT9727_1409 1486802 .. 1486818 +  -3.7  -2.66964   AAAGAAAAAGTAATG              TCCATTC TAA GAATAGA              TAATGTAATAAATAA  44 6
        yugP 1487616 .. 1487635 +  -9.4  -6.01369   GTAGTGACGACTAAA            GACTATCA ATTT TGATAGTC             TTTTTTTGTTGTTTG 100 27
         ung 1488354 .. 1488379 + -13.5  -3.95348   ATATGTAATAAAAAA         CTAGAAAAGCT AAAA AGCTTTTCTAG          TTATGTTTATGTATG 100 22
        ypjD NONE
        dapB NONE
        mgsA NONE
        ypjG NONE
 BT9727_1417 NONE
        pcnB NONE
        birA 1495207 .. 1495228 +  -8.8  -5.65927   CGAAATTAAGTAAAA           GAAGTTCC TCTTTT GGAACTTC            TTTTTTATTTCCATA 100 28
        panB NONE
        panC NONE
        panD 1498190 .. 1498212 + -11.4  -5.30686   ATTATAAGTAAGGTG           GCTATCTCTA TTA TGGAGATAGC           TTTTTTGTGCATCTT 100 34
        dinG 1501171 .. 1501195 +  -5.1  -3.88232   GCGTAAAAAATGTGG          GTAGGAGGAAT TTT ATTTTTCTTAC          TTCTTGTATACAAAA  60 82
        ypmB NONE
        aspB 1503283 .. 1503303 +  -7.6  -5.41746   ATGCAATGCAAAAAA            CCTTCCTA CATAA TAGGGAGG            TTTTTTTGACGAATT 100 56
        dnaD NONE
         nth NONE
 BT9727_1429 1505248 .. 1505279 + -11.1  -5.80817   AATGATAACAAAAAA      GAAGTCCTGTTCTC GTTAA GAGAA-AGGACTTC      TTTTTTTGTATTAAG 100 7
 BT9727_1432 1509788 .. 1509821 + -22.7    -3.272   TGATATAATAAAAAA     GAAGTCCCGTCTTCA TTTA TGAAGACGGGACTTC      TTAATGTGAAGTAAT 100 33
 BT9727_1433 NONE
        yppE 1510769 .. 1510788 + -12.2  -5.73339   GAGCAATGTAAGTAA            CAAGAGGG GAAA CCCTCTTG             TTTTTTTATGCTTCT 100 26
 BT9727_1436 NONE
        cotD 1512235 .. 1512255 + -10.5  -5.71983   GTAAATGATATGTTA            GAACTAGCG AAA TGCTAGTTC            TTTTTTTGTAATTGG 100 37
        ypsA 1512828 .. 1512852 +  -2.9  -3.05647   ACAGTGGAATAATGC          TGAGTAATATG TAA TATAGTACTCG          TATATATGATTGACA  45 19
      divIVA 1513319 .. 1513331 +  -4.9  -3.64599   TAGAAAAAAACATTG                CAAAA TCT TTTTG                TTTCCACTATACTAA  58 74
 BT9727_1440 NONE
 BT9727_1441 1515320 .. 1515341 +  -8.9  -5.92337   TAATATAGAAGAAAA           TTTTCCTTT TTCG AAAGGAAAA            TTTTTTTTCGTGTAT 100 33
        dinG 1517395 .. 1517412 + -11.3  -5.84432   AATTATAAGGAGAAA             GCTTGGC GCTT GCCAAGC              TTTTTTTCTATTATA 100 33
 BT9727_1443 1519016 .. 1519035 +  -9.3  -5.40072   CGAGTTATAAAAAAA            GAGCTGC TTACTT GCAGCTC             TTTTTTTAAAGGGGA 100 31
 BT9727_1444 1519525 .. 1519565 + -13.8  -3.07655   TTATATATGTAAAAA T-AACTAAAAAACAGAAGA GAGT TCTTCTGTTTTTTAGTTTA  ATGTTTTTTAAGCAA 100 19
         map 1522010 .. 1522058 +    -9   -5.4833   TTCTTTTTTGCGAAA CTCCAAAAGCGCGTCTCTCACTTG TAA CGAGTG-GTGGCGA-CTTTTGGAG TTTTTTATTGCATAA 100 272
         xpt NONE
        pbuX 1524014 .. 1524049 + -19.4  -5.19879   GAAGCGTAAAATTGA    TAAAAGGTTCAAATCG TATG CGATTTGAACCTTTTA     TTTTTGTATTTCAAA 100 32
 BT9727_1451 1529718 .. 1529752 +  -9.5  -3.54424   TTGTCCATGGTGAAT    CCCTCCTT-TCTATTA CTTA TGGTAGACAAGGAGGG     TTTAGAACAATAGAG  80 291
 BT9727_1453 NONE
 BT9727_1454 NONE
 BT9727_1455 1531626 .. 1531640 +  -4.9  -4.64657   CTGTGAGGGCATCCA               CCTGC GAGTA GCGGG               TTTTTGGACATTTAC  69 271
 BT9727_1456 1533774 .. 1533790 +  -6.5  -2.82023   TACTCGACTTGTCGG              GGCTTGT AGC ACACGCC              TGATTCATCTGAGTG  58 64
 BT9727_1458 NONE
 BT9727_1459 NONE
 BT9727_1460 1536482 .. 1536513 +   -14  -4.86773   GGTTGTATAACTTAT      TAAAAGCCTTACGT TTAA ACGTAAGGTTTTTA       TTTTTACTAATTTTG 100 23
 BT9727_1461 1537982 .. 1538007 +  -9.1   -4.8487   GGTAATCTATTTATA         TAACCTTACGT AATG ACGTGGGGTTA          TTATTTTTTTGGTAG  93 105
 BT9727_1462 1539208 .. 1539221 +  -3.9  -4.55689   TTATAAGAACAACCA               GATAA TTCT TTATC                TTTTATATAAATCAT  65 334
 BT9727_1463 NONE
 BT9727_1464 NONE
        cpsD NONE
 BT9727_1466 NONE
 BT9727_1467 NONE
 BT9727_1468 NONE
 BT9727_1469 NONE
 BT9727_1470 1547443 .. 1547465 +  -8.5  -6.17268   TATATATGAATTAAA           CAAATGACC GTACA GGTCGTTTG           TTTTTTTTATTATAG 100 19
 BT9727_1471 1549153 .. 1549188 +   -15  -5.41941   AAAGGTAATGAAAAA    GAGATTGTAATTTGGT TTCA ACCAAACTACAATCTC     TTTTTGTTTCATTTA 100 89
 BT9727_1475 1565242 .. 1565264 +  -6.4  -5.33921   TTTTTGGCTAAAAAA           GAATCCTT TTCACGT AAGGATTC           TTTTTTCGTTCATTT  88 30
 BT9727_1477 1566287 .. 1566300 +  -2.3  -6.09196   CAAGCGTAACTTCAC               GCAGC CTGC GCTTC                TTTTTTTGTTTTGGA  81 32
 BT9727_1481 1569209 .. 1569232 + -11.8  -5.13473   ATGTAATAGATGAAA          GAGCTATTCC TATA GGGATAGCTC           TTTTTTACATGTGAT 100 35
 BT9727_1482 1570207 .. 1570230 +   -14  -5.27399   TTGTCATGAAAAAAA          CATCCAGAGA AAAT TCTCTGGATG           TTTTTTAGTGTCTTG 100 221
 BT9727_1485 1571792 .. 1571812 +  -6.9  -4.35581   AAGATAGAAAAGTAA            GAGCCAT CACCTAA ATGGCTC            TTTTGCATATTTTGG  78 26
 BT9727_1486 NONE
 BT9727_1487 1572901 .. 1572933 + -15.1  -4.07568   ATAAGATATAGAAAA      GAAATAGTCGTAACG ATA TGTTGCGACTATTTC      TTTTGAAAAGGGGGG 100 51
 BT9727_1488 1573568 .. 1573596 + -12.6  -4.25104   AAAAGGAAAAAGAGA        CAAAAGTAGTGC GTTAA GCACTGCTTTTG        TTTTAATGAGGAAAA 100 9
 BT9727_1489 NONE
 BT9727_1490 1575709 .. 1575737 +    -9  -5.56263   TCGCATTAAAAAAGA        GGAGCTTTTC GATAGATAA GAAAAGCTCC        TTTTTCTTTTGTCCT 100 32
        bioA 1577250 .. 1577272 + -16.4  -5.03227   TATTTAATGAATGAA           GCGAGCTGTA CTA TACAGCTCGC           TTTTGTTTATGATGT 100 34
 BT9727_1492 1577620 .. 1577651 + -15.4  -4.68705   AGATAAAACAAAAAA      GGAGATTGCTATCT TATA AGATAGTAATCTCC       TTTTATTAAAATTAT 100 41
 BT9727_1494 1580845 .. 1580864 +  -7.2  -6.09196   AATAATGAATAAAAA            GAATTCTC GTAT GGGAATTC             TTTTTTTGTTTTGAA 100 39
 BT9727_1495 1581837 .. 1581855 + -11.8  -3.63627   TTAATTCTCTCTTGA             CCTTCAAG TTA CTTGAAGG             TTTAAACTGTGAACA  95 103
 BT9727_1496 1583263 .. 1583284 +  -6.6  -6.12458   ATATAATGAAGAAAA           TCCCCTTG AGCAAG TAAGGGGA            TTTTTTATTTTTTTA 100 35
 BT9727_1498 1584703 .. 1584726 + -16.8  -5.00884   ATATAGTGAAAGTGA          TCCCGCCTAG CATT CTAGGCGGGA           TTTTTTGAGCGAAAT 100 35
 BT9727_1499 1585330 .. 1585351 + -11.7  -5.01535   AGACGTTTTAAAAAA           GAGCAATTC AAAA GAATTGCTC            TTTTTGTGCTTATAA 100 199
 BT9727_1500 1586172 .. 1586195 + -11.8  -5.00616   AGAAATGAGTAAAAA          GGCAGACCTA AATG TAGGTTTGCC           TTTTTTGGGAGGAGA 100 33
 BT9727_1501 1586816 .. 1586858 + -18.8  -5.14682   TAGTTTAATTGTTAA TACCTAAGTTCAGAATGTAG ATA CTACTTTCTGAATTTAGGTA TTTTGTTTGTTATCA 100 42
 BT9727_1502 NONE
 BT9727_1503 1588150 .. 1588165 +  -7.5  -5.39755   ATTTGAAAATAAAAA              GCGGC ATAATA GCCGC               TTTTTTATCGTTATC 100 146
 BT9727_1510 NONE
         hfq 1593622 .. 1593653 + -21.8  -5.03994   TGAGTGTCTTATTTC      CAGGCTGTGGAGAA AGTC TTCTCCACAGCCTG       TTTTTGTGTCTGAAC 100 52
 BT9727_1512 1594348 .. 1594360 +  -3.4   -4.7254   TATAAGTACAACGGA                TCCA GATAG TGGA                TTTTTAATGAGAGAT  63 81
 BT9727_1513 1595181 .. 1595215 + -13.8  -3.81146   GTTTCCCAACACTCT     GGAAATAAGACACTCG TGC TGAGTGTCTTATTTCA     TTATTGCTTACAAGC 100 111
        motA NONE
        motB 1597568 .. 1597578 +  -2.6    -3.273   AAAATACGAAAATTC                 TTTT AAA AAAA                 TATTAAATTTTATCA  44 70
        cheY NONE
        cheA 1600191 .. 1600218 + -14.2   -4.9445   TAGGAATGAAGGAAA        GCTCCCCACTTG TATA CAATTGGGGAGC         TTTTTAGTTAATTGT 100 41
        cheC NONE
 BT9727_1520 NONE
 BT9727_1521 1604108 .. 1604150 + -11.7  -5.14563   TTTTAATTCGAGTTA TATAAAA-AGGTCGTCAC TTTGCGTT GTGACGACCTCTTTTATA TTTTTTCGTAGAAGA 100 21
 BT9727_1524 NONE
 BT9727_1525 NONE
        flgK 1608003 .. 1608018 +  -5.4   -4.4634   TAGTTAAGGGGAGAG              CCGGAA ATAA TTCTGG               TTTCTTCTTCAAATT  69 170
        flgL NONE
        fliD NONE
        fliS NONE
 BT9727_1530 1610984 .. 1611018 +  -7.8  -4.46112   TAGTGATAGAGTATA     GAAACGGATTCCCCCT TTA AGAGGGGATCCATTCC     TTTATTTAAATAAAG  82 38
        flgB NONE
        flgC NONE
        fliE NONE
        fliF NONE
        fliG NONE
 BT9727_1536 NONE
        fliI 1617085 .. 1617109 + -11.6  -6.28401   ATGCACCATATCGTA          TAAGACCTCT GCCCA AGAGGTCTTA          TTTTTTTGTTTTTTA 100 23
 BT9727_1538 NONE
 BT9727_1539 NONE
        flgD NONE
        flgE 1620627 .. 1620643 +  -2.3  -3.12606   AGATGAAGTATTAAA              TGAAGTT GTA AACTTAA              TTCGATAATATATCA  42 1
 BT9727_1542 1621032 .. 1621054 +  -6.4  -2.83103   TCGAGTTGTTGAAAA           GCTCTTAAAA AGC TTTTAAAAGC           CCTTTTTTAGGTTTT  58 18
 BT9727_1543 1621808 .. 1621842 +  -5.9  -5.32599   TTTTAAAATAAATCG     TTCGACTATCTATAT TTTTT ATATAGGTAGTTGAC     TTTTTCTCTTTTATA  86 46
        cheV 1622995 .. 1623030 +  -9.9  -5.20154   TTTAGTAGGGAGGAG    GGAACTAGCCACGTGT AAGTA GTAC-TGGCTAGTTCC    TTTTTTGCATTCTAT 100 204
 BT9727_1545 1624420 .. 1624458 + -13.5  -4.54047   AATTTGGGTACAAAA   TAAAAGGGAGATACATA GTTTA TATGTATTTCCCTTTTG   TTTTGTATGGAATCG 100 44
         slt NONE
        fliN NONE
        fliM NONE
        fliN NONE
        fliN NONE
        fliP 1630431 .. 1630441 +  -3.2  -2.94416   AAACGGTCGCCTGAA                 GCGT TTG ATGC                 TATGTGATAGGAGTC  43 27
        fliQ NONE
        fliR NONE
        flhB NONE
        flhA NONE
        flhF NONE
        flhG 1636806 .. 1636824 +  -8.9  -4.89562   AATATTGAGATAGGA             GACTCCT AATAA AGGAGTC             TTTTATTAATTTTAA  93 28
 BT9727_1560 NONE
 BT9727_1561 NONE
        azlC NONE
 BT9727_1563 1639725 .. 1639755 +  -8.4  -5.10767   AAGGTAAACATAAAA       GGAAGAAAAGTTGA ATG TAGGCTTTTCTTCC       TTTTTCTATTACATC  91 245
 BT9727_1568 1644138 .. 1644148 +    -4  -4.03909   CAAATTAGTATTTTA                 GTTT TTG AAAC                 TCTTTTTCATGTATG  58 65
 BT9727_1569 1644736 .. 1644773 + -15.2  -4.09117   ATAAATAGATTCATA   GTGTAAAAGGCTGTCGT GTATA ACGACAGCCTTTTA-AC   TTGTTTCTGCATAAG 100 33
 BT9727_1571 NONE
 BT9727_1572 NONE
 BT9727_1573 NONE
 BT9727_1574 NONE
 BT9727_1575 1651627 .. 1651649 + -10.7  -5.04597   AGTAAATAGTAAAAA           GGAATCCAT ATGCC ATGGATTCC           TTTTTATATATGAGT 100 36
 BT9727_1577 1653257 .. 1653304 + -17.5  -3.15658   ACAAATAACACCATG TGAAATAGAATAACTCTTCCT TTTTTT AGGAAGAGTTATTCTATTTTG TATAATTTTGTAATA 100 13
 BT9727_1578 NONE
        ynaE 1655175 .. 1655200 +  -9.8  -4.75472   GTCTATTTTAATTGA         GGGAAATACC ATATGA GGTGTTTCCC          TTTTATTAATATGAA 100 46
         gpm NONE
 BT9727_1581 1656358 .. 1656379 + -10.9  -5.93252   TGAATAGATAAGTAA           GGAAGCAGC TTTA GTTGCTTCC            TTTTTTATTTTTAGG 100 34
 BT9727_1585 1658947 .. 1658975 + -13.3  -5.06816   CTAATTAATATAAAA        GGAGTTCAAGG TTTTTGT CCTTGAACTCC        TTTTTGTTAAGCAAT 100 33
 BT9727_1587 NONE
 BT9727_1588 1662812 .. 1662852 + -12.7  -2.77538   AAAAAGAGTATTATG  CCACGGTCTTTTCCTGATA TTC TATCGAGGAAAGACCGTGA  AGTTTTTCTTGGAAC  95 98
        topB NONE
 BT9727_1590 1665449 .. 1665467 +  -4.6  -3.83205   TATTTCATTTGTGAT             TTTGCATA TAT TGTGCGAA             TTTAATATAGCAAAT  58 248
 BT9727_1592 NONE
 BT9727_1593 1667603 .. 1667623 +  -7.6  -5.00895   AAGTTATTATATGGA            CTCTTTCC AATAC GGAAGGAG            TTTTTATATGATGAA  89 496
 BT9727_1594 1668814 .. 1668831 +  -3.5  -4.77173   ATAAATATAAGAGAA             TATATCA TTCA TGATATG              TTTCTTTTATAACAA  66 365
 BT9727_1595 1669943 .. 1669960 +  -8.5  -3.07523   AAACAATATAAAAAA             GGAAGAA GCAA TTCTTCC              CTTTAATTTAATATT  72 360
 BT9727_1597 1672476 .. 1672492 +  -9.5  -5.61596   TAACAAGAAAAAAAA              CCTAGAA AAT TTCTAGG              TTTTTTTATCAGAAT 100 179
 BT9727_1598 NONE
 BT9727_1599 NONE
 BT9727_1600 NONE
 BT9727_1601 1677202 .. 1677255 + -31.7  -4.83169   CTCCATATACAGTTT TATCAACATCAAATTAAAAGCAGCC GTAT GGCTGCTTTTAATTTGATGTTGATA TTTTTATAAGGAAAT 100 266
 BT9727_1602 1678037 .. 1678051 +  -2.2  -3.37895   GTTTAATTGATAATT               TGTAAT CTG ATTATA               TTGATGTATATTAAA  46 339
 BT9727_1603 1680224 .. 1680235 +  -4.4  -3.53444   AAACAAAGATTATGA                TGAG ATAC CTCA                 TTTAACAGGAAATGA  54 153
 BT9727_1604 NONE
 BT9727_1605 1680879 .. 1680897 +  -5.4  -4.08216   AATTTAAGAATCAAA             TTATTAGT AAT GCTAATAA             TTTTGAGGACAGTAA  64 54
        czcD 1682611 .. 1682656 + -15.1  -3.75015   AACTATATATATTAG TAAAAAGAGAGCTGGTTACGAT TTT AT-GTAGCCAGCTCTCTTTCTA TTTCGTAGAAATTAT 100 404
        ycgR NONE
        ycgQ 1687739 .. 1687749 +    -4  -3.73756   TGCAATAAAAAAGAA                 TGAA TTC TTCA                 TATTTTCATGAAATA  53 33
 BT9727_1613 1688511 .. 1688536 +  -9.1  -5.36441   ATAAATAAAAGTGGA         GCATGCATCAT TTGA ATGATGTGTGC          TTTTTTGTGTGGGGA 100 33
        nhaC 1690248 .. 1690274 + -14.6  -5.86976   GTCATAAATAAAAAA         TCACCTTCTACG TGT TGTAGAAGGTGA         TTTTTTATTTTGTAG 100 34
        fumC 1692975 .. 1693002 + -10.7  -5.34055   AGAGTAATAAAAAAA        GCCGAGATTCT TTGTTT AGAATCTTGGC         TTTTTTAATATTTAT 100 34
 BT9727_1620 NONE
        matE 1697131 .. 1697158 + -12.9  -4.10188   GTTAAATCATGAAAA        TGTCCCTAAGT TATTAT ACTTAGGGACA         TTATTTGTAAGTGTA 100 36
 BT9727_1623 NONE
 BT9727_1624 NONE
 BT9727_1625 1700025 .. 1700041 +  -6.6  -4.08216   TTTTTTAAGAATTAA              CACTAC TTATT GTAGTG              TTTTAGGGGGAATAA  71 46
        ccdA NONE
 BT9727_1627 NONE
         lgt 1702046 .. 1702077 + -13.8  -5.12068   CCGAAAAGATAAAAA      TAGCCATGTACGGA GGAA TCCGCACGTGGCTA       TTTTTATTACATCTA 100 29
 BT9727_1630 NONE
        dsdA 1706033 .. 1706052 + -10.8  -5.22312   ACAATATTAGAAAAA            TGAGGCTA GTTG TAGCCTCA             TTTTTTCATGTACAT 100 23
 BT9727_1632 1707435 .. 1707454 + -13.6  -5.93252   ATTATATGAGAAAAA            CCTTCCGC AATT GCGGAAGG             TTTTTTATTTTTCGA 100 32
 BT9727_1637 NONE
 BT9727_1638 1712471 .. 1712501 +    -2  -5.40464   ATTCTCATGTGAAAA      GAGTGAACTTCTGC ACTGA GCAG--GTTCATTC      TTTTTGTTTATACTA  71 66
 BT9727_1639 1713512 .. 1713532 +    -4  -3.19293   GAGAAAAGGTAAAGG            GAGGTTCA TCAAT TGAACATC            TTCAATATTGCAATT  49 51
 BT9727_1640 NONE
 BT9727_1641 1715789 .. 1715811 +  -7.7  -5.36441   TGTTTAATATGAAAA           GGGTGTGAC GTTAA GTCGCATCC           TTTTTTGTATGAAGC 100 34
         cls 1717182 .. 1717212 +   -12  -4.40732   CAAGTAGAGAAGTGA       GAAGGAACCTTCAA AAA TAGAAGGTTCTTTC       TTGTTTTATAGTTTA 100 104
 BT9727_1643 NONE
 BT9727_1644 NONE
        yeeF NONE
 BT9727_1646 1720433 .. 1720459 +  -5.1  -3.77491   TACGATAAAACTTAA         GTCCCCTTGTT ATACA AAGTAGGGGAC         TATTTATTCTGCATT  60 76
        gltT NONE
        aspA 1724454 .. 1724472 +  -7.4  -5.64421   GAAAAATTAAAAAAA             GAGGGG GGACAAG CCCCTC             TTTTTTGTTTACAAT 100 31
 BT9727_1650 1726244 .. 1726266 + -12.8  -3.99986   CAATATAGAAATAAA           GCCCGTTTAT AAT ATAAGCGGGC           TTTCACTTTTATTAC 100 33
 BT9727_1651 NONE
 BT9727_1652 1728539 .. 1728558 +  -7.2   -5.8187   GAGATAGAGTGAAAA            GGTGCTTA TAAA TAAGCATC             TTTTTTTGTTAAATC 100 29
 BT9727_1653 1731856 .. 1731885 +   -13  -4.94972   GATTTAATAAAGAAA       GCTATGCCTTCA AATATA TGAGGGCATAGC        TTTTTCGTTGTAATA 100 34
 BT9727_1654 1732722 .. 1732754 +  -5.6  -5.83226   TACCGCGGAACCAAA     GCCTTTC-GTCCCAG TTTT TTGGGAAAGAAGGGC      TTTTTTTGTTGGCTT  91 400
        asnA 1733799 .. 1733831 + -12.9  -5.60864   TATTTTAATAGAAGA      GAGAGAATAGCTTAA ATA TAGAGCTATTCTCTC      TTTTTTTACTGTGTA 100 33
 BT9727_1657 1734615 .. 1734651 +   -14  -5.40464   TTAATATTTTAAAAA    GCTGTTTGTATAGAGT CTTGA AATCTATACAAACAGC    TTTTTATTTATAATA 100 115
        yndG NONE
        yndH NONE
        yndJ 1739681 .. 1739699 +  -9.6  -5.50499   AGAGAAATAAGAAAA             GCTTGGAG AGA TTCCAAGC             TTTTTTTACGTGTGG 100 31
 BT9727_1663 NONE
 BT9727_1664 NONE
 BT9727_1665 1741893 .. 1741923 + -14.2  -3.37344   GGTTTTGTAAATAAA       GAGTAAGCCCTAAT CAA ATTAGAGCTTACTC       TTCATTAAATACAAA 100 20
        cstA 1744060 .. 1744083 + -10.4  -5.34555   AATTAGAGAAGGAAG          CTGTGTAGAG ATTT TTCTACACAG           TTTTTTCTAATGTGA 100 18
 BT9727_1668 1745003 .. 1745037 + -15.3  -4.78848   AATATAAAGTAGAAA     CACCCTGTAATTTTG AACAA TAAAATTACAGGGTG     TTTTATATTTAGAAA 100 59
 BT9727_1669 NONE
 BT9727_1670 1747476 .. 1747493 +  -3.4  -6.09196   GAAGTGTAAAGAAAA             CAGGCT AATAGC AGTCTG              TTTTTTTGTTTTCCC  88 32
 BT9727_1671 1748951 .. 1748977 + -16.8  -5.51046   TAACGAAATTGAAGT         GAGGTTCTAGTT ACT AACTAGAACCTC         TTTTTTATATGTTTA 100 38
 BT9727_1673 1751131 .. 1751148 +    -7  -5.95286   ATCCGTTTACGAAAA             CACAGG CAGTGA CCTGTG              TTTTTTATTTTTCGT 100 453
        hflX 1752444 .. 1752491 + -27.6  -3.54475   AAGCGTTTTGCAATT TAAGAAATAAGGCGATCCTAAA ATGT TTTAGGATCGCCTTATTTCTTA TTCTGTAATAGAGGC 100 23
         fsr NONE
        cysK 1756516 .. 1756547 +  -7.4  -4.36206   TGAAATTAATAGGAA      CCCCTTAATGGT GAAAGAGA GCTATTAAGGGG       TTTGTTGTAGGTTAT  79 38
 BT9727_1679 NONE
 BT9727_1680 1758004 .. 1758034 + -17.1  -6.01187   ATGCGAAGTAAGAAA       GAAGGGATGTAAC AATGC GTTACATCCCTTC       TTTTTTTATTTAATT 100 30
 BT9727_1682 1761764 .. 1761792 + -16.9  -5.46706   TTATTTAAAAAGAAA        GGTAGCGTATCGT TTT ATGATACGCTACC        TTTTTATTTTGCACT 100 33
        yraL 1763102 .. 1763135 +   -17  -4.98531   CTAAATGAAATAAAA     GAGTCTCGTTCAAA TATCAT TTTGAACGAGACTC      TTTTTGCTTTGCCCG 100 33
 BT9727_1685 NONE
 BT9727_1686 1764720 .. 1764745 +  -9.8  -5.08255   AGAAATAAAATGGAA         GACCTCTAGT GCTTAA ACTGGAGGTC          TTTTATTTTGAAAAT 100 33
        ilvE NONE
        ilvB NONE
 BT9727_1692 1770398 .. 1770409 +    -3  -3.29144   AAGGAGTGTATGGAG                TATG AAAA CATA                 TTATGAGCAAGATGC  46 39
        ilvC NONE
        ilvD NONE
        ilvA 1774453 .. 1774490 +  -4.4  -5.37345   CACCCAAATAAAAAA   GATAGATACAAGCGA GGAAATATA TTGCTTGT-TCTATC   TTTTTTATAGTTAAA  81 58
        ydfK NONE
 BT9727_1698 1777681 .. 1777704 +  -8.2  -4.77165   ATCATGGATTATTAA          CCAACTTCAT TTAG GTGGAGTTGG           TTTTATTATGAAAAA  90 26
 BT9727_1699 1779075 .. 1779109 +   -16  -3.63627   TTAACTAAGTGAATG     AAAAAGGATGAAGCAA TGA TTGCTTCATCCTTTTC     TTTAAAATGTAAGAC 100 37
 BT9727_1701 1781011 .. 1781034 + -11.8  -3.96252   AGGTAAGAAAGATAA          GCCCAAACTG TTTG TAGTTTGGGC           TTGTATTTATATATT 100 35
         pfs 1781828 .. 1781848 + -10.5   -5.1101   TTGCATGATAGGAAA            CCTCACTTT TTA GAAGTGAGG            TTTTTTAGGTAATGG 100 48
 BT9727_1703 NONE
 BT9727_1704 1784384 .. 1784407 +  -7.6   -5.1848   GAATTATAAAAGTAA          TCTCTTATTT ACGG AAATAAGAGG           TTTTTTAAATTAATT  91 149
 BT9727_1705 NONE
        yunG 1785298 .. 1785343 +  -5.7  -2.50994   TTATCTTTTGACTCT TAATCTTTAATAAGTTACTAT AATG GTGGTAACTTATTAAAGGGAA CTTCATAGAGTTGAA  54 23
 BT9727_1707 1786687 .. 1786718 + -18.2  -5.03994   AAAGATAGGTATTTT      TAGGCTGTGGAGAA AGAC TTCTCCACAGCCTG       TTTTTGTGTCTGAAC 100 33
        oppA 1790437 .. 1790457 +  -8.4  -5.40072   AATAAATACAAAAAA            CCTTACTT ATTAA AAGTAAGG            TTTTTTTACAGAGGA 100 36
 BT9727_1710 1791182 .. 1791196 +    -5  -2.85069   AGTTAGAATTACTTC               CAATAG GAT CTGTTG               TAATGTTTAAAGGTT  51 58
 BT9727_1711 1791899 .. 1791925 + -11.6  -3.94333   TAAGCTATGAAAAAA         CGGCAAGTGG AATGCAC CCGCTTGCCG         TTTCCATTTTCAGTT  95 31
 BT9727_1712 1794349 .. 1794388 + -16.2  -3.01712   GCAGAGATGTTAATA  TAAATACCCCTTTAGA-TA ATT TAGTCTAAAGGGGTATTTA  TATTAAAAAAAGAGA 100 107
 BT9727_1713 1795665 .. 1795694 + -13.7  -5.36314   AAAGAACATAAAAAA       GGGCTATGAGTAA AAGC TTACTCACAGCCC        TTTTTTAATGTTTTA 100 13
 BT9727_1715 NONE
        vanS NONE
 BT9727_1717 1799190 .. 1799218 + -13.3  -5.06414   TAATTCAAACAAAAA        GGGTATTCCAAAT TGA AATTGGAATACCC        TTTTTATTAACCCAC 100 49
 BT9727_1719 1801960 .. 1802001 + -14.8   -2.5502   GCAGGGAAGTAAAAG GGAAAAGGCTAATCTAAA TTTTAT TTTGGATTAGCCTTTTTC  ATATTCGATTTGTTT 100 29
 BT9727_1721 1804072 .. 1804082 +  -3.2  -2.87344   AAAAGTAATGAATAC                 GCTT AAT GAGC                 TCTCTAAGAAAGGTG  43 44
 BT9727_1722 1805712 .. 1805742 +    -9   -2.7674   GTGTTCTAACTCAAG       CCCCTACTGAAACA TTT TATCTCAGTGGGGG       TAGTTGACTACTGTA  72 275
        panE 1806142 .. 1806169 + -10.8  -5.24531   TGAAAAAATAAAAAA        GAAAGCAATATA TAAG TGTATTGCTTTC         TTTTTTATGACAAAT 100 38
 BT9727_1724 NONE
 BT9727_1725 NONE
 BT9727_1726 1808580 .. 1808607 + -13.6  -5.03994   AAGAAGGTCTTTTAA        GGATAGCTTTAC GTAA GTGAAGCTATCC         TTTTTGTGTATACGC 100 39
        nheA NONE
 BT9727_1728 1811607 .. 1811632 + -14.1  -4.88388   GATGAATGATTTGAA         GCTCCTGTTCA GTTG TGAGCAGGAGC          TTTTTATACCCTTAT 100 72
        nheC 1812745 .. 1812771 +  -6.7  -5.70829   GAAGGTGTGGAAAAA         TAAACAGTGGA CTAGT TCTGCTGTTTA         TTTTTTTATCCTGTT 100 23
 BT9727_1730 1813553 .. 1813580 + -10.8  -4.29119   TATGTATATGAAAAA        GAGAAATAATCA ATAG TGGTTATTTCTC         TTATTTATTCTAATA 100 42
        deoR 1814845 .. 1814886 + -19.9  -4.60797   AAAAAAGGTTAGAAA TAAAAGGCTTTCTCAAGAT ATTC ATTTTGAGAAAGCCTTTTA  TTTTGTATGTAGGAA 100 29
        deoC 1815837 .. 1815870 + -12.7  -3.60792   TTAATGAAGTCAAAA     GCAATAGATACAC AAAGTAAA GTGTATCTATTGC      TTTAACAATTAAAAG 100 44
        nupC 1817091 .. 1817105 +  -2.2   -3.0636   GCGACAATCGTAGGC               TTATTA TTT TAATAG               ATTTATATCATATAA  42 14
         pyn NONE
         cdd 1818877 .. 1818907 + -12.8  -5.27335   TAAAATAAGTTAAAA       GCCATTTTGCGATT AGT AATTGTAAAATGGC       TTTTTGTTTGGAACA 100 33
        ccdC 1819083 .. 1819114 + -12.4  -5.34632   AAAAAACAATAAAAA      GAGCTGGAATTTCT ATAT AGGAAATCCAGCTC       TTTTTATGTTTTATT 100 6
        pepP 1822918 .. 1822938 +  -5.4  -5.08255   ATAATAATCAGGAAT           GG-CGCTCA ATTT TGGGCGTCC            TTTTATTTTGCCCAT  76 37
 BT9727_1741 1824713 .. 1824737 +    -5  -4.63586   TATTAATGATGTAAA          GCAGTTATCT TTAAT AGGTGGCTGC          TTTTATATGTCATGT  69 59
 BT9727_1742 1827111 .. 1827150 + -16.7  -3.54743   ATAAAAATAATGAAA  TCGATCCCCTCTAGTAT GATGAA ATAGTAGAGGGGATCGA   TTATAGTTGCTAATG 100 157
        topB 1830219 .. 1830263 + -16.1  -5.47821   ATGATAATTAAATTA TATCCTATAGAATAGACGCTT AAA AAAAGTCTATTCTATAGGATA TTTTTTTGAATAAGT 100 62
 BT9727_1745 1830889 .. 1830899 +    -4  -3.01984   ACCCCAAAAAAGTTT                 CATT AGA AATG                 TGTCTAATTGGATTA  48 20
 BT9727_1746 NONE
 BT9727_1747 1833853 .. 1833875 +  -7.8  -5.42265   ATGGGTATAAGTAAA           CCTTCTTC TTATTTT GAAGAAGG           TTTTTTGTCATTTAA 100 282
 BT9727_1748 1835208 .. 1835244 + -13.3  -3.13565   TATGAGATTTTTCAA    AAATAAAAAACGTCCTG CTA TAGGACGTTTTTTATTA    TGTATATTGCTGCTT 100 47
        acpD 1837220 .. 1837241 + -13.1  -5.28755   GTAAAAATGGAAAAA           CCAACATGG ATGA CCATGTTGG            TTTTTTAGTCTATTT 100 51
        brnQ 1838801 .. 1838823 +  -7.9  -5.85737   AGGTTAAATAAAAAA           GTTATAGAA CTTGT TTCTATAAC           TTTTTTTGTTACTAT 100 34
 BT9727_1752 1839316 .. 1839339 +  -6.8   -5.4433   AGATATTTTTAAAAA          GATGTTACGT AATA AAGTAACATC           TTTTTATTTATGTAT  93 46
 BT9727_1753 1841288 .. 1841309 + -10.1  -3.61398   AAAGTGAAACTCTAA           TCAGTGGGG TATC CCCCCCTGA            TTATTAGCCCGCCCC  86 39
        ycnI 1842028 .. 1842051 + -10.4  -5.19251   TAAGTAATATTGAAA          GGTCTCATTG AAAA TAATGAGACC           TTTTTATTAATATTA 100 46
 BT9727_1757 1844969 .. 1844994 +  -4.1  -5.04222   GCAGAATAAAAAGAG         GTGTCTCGTATA TTA TA-ATGGGACAC         TTTTTAATTTACTTA  70 32
 BT9727_1758 1845512 .. 1845524 +  -3.5  -4.36993   GAAAAAATGAATGCT                TAAAT CAT ATTTA                TATTTTTTTAACATT  61 23
 BT9727_1759 1846214 .. 1846233 +  -2.2   -2.8237   TTGAAGGTATGCAAT            GTAATA-CC GAT GGATATTGC            TAATTCGCTTGTTAT  41 3
 BT9727_1760 1846919 .. 1846943 + -10.1  -5.32882   AATATGTAACGAGAA          GGAAGCTGT GCTTAAA ACAGCTTCC          TTTTTTGTAGTGGTG 100 48
        gatA 1848963 .. 1848984 +  -4.5   -3.5947   AAAGAAAAAAAGGAT           TCTTTCTAA TTAG TAAGAAAGA            TTGTCTATAGAAGTT  56 113
        ydbI 1850083 .. 1850106 +  -9.7  -4.65838   AAAATAAACAAAAAA          GCAATCCAA AATAAA TTGGATTGC           TTTTTCACATATATG  93 41
 BT9727_1764 1852754 .. 1852766 +  -6.3  -2.81966   ATAATAAATATAAAT                CGTAA TTA TTACG                CTTTGAATACGTTTT  58 75
        cobW 1853741 .. 1853764 + -11.2  -5.01497   TAATTAAGGTGAAAA          GACTAACTTA AAAA TAAGTTAGTC           TTTTTGTATGGTCAT 100 34
 BT9727_1766 1855231 .. 1855264 + -11.9  -4.53349   GAATTTTCTGTTGTT     TTTGTATAAAGAGGG GACA CCCTCTTTATACGTA      TTTCTTTCATACTTA 100 44
        livG NONE
        livF NONE
        livH NONE
        livM 1858666 .. 1858693 +  -9.3   -5.5604   TATAAAATATGAAAA        TCCCTCTTTTA GATTCG TAAAGGAGGGA         TTTTTTATTAATTAA 100 52
 BT9727_1772 1860221 .. 1860233 +  -6.3  -4.82756   ATTCAAGTAATAATT                GTTCA AAA TGAAC                TTTTCTTAATTATCT  80 88
 BT9727_1774 NONE
 BT9727_1775 NONE
 BT9727_1776 1863831 .. 1863857 + -11.7  -5.80248   AAATAATTTGAAAAA         TACCGAGAGTC TAATC GATTCTCGGTA         TTTTTTTATGTATTG 100 35
        cydA NONE
        cydB NONE
        cydD NONE
        cydC 1870315 .. 1870345 +  -7.8  -5.42975   GTTGATTTTTTTTAA       GTATTCATTCTT CATAAAA AAGAATGAATGC       TTTTTATTTATATCC 100 53
 BT9727_1781 NONE
 BT9727_1782 1871342 .. 1871364 + -10.6  -5.65678   GGACAATAATAAAAA           GCTCCGTTTG TGA TGAACGGAGC           TTTTTTATATTTTCT 100 32
        dacA 1873616 .. 1873656 + -15.8  -5.65496   CATCATTATATGAAA  GGCGATTTATTGTTAC GTATTATCA GTAACAATAAATCGCC  TTTTTATTTTTAATA 100 60
 BT9727_1785 1874445 .. 1874471 +   -11  -5.28778   GTAGAAACGATAAAA         GGTGAACAGA AATATAA TCTGTTCACC         TTTTTTATACGTAAT 100 42
 BT9727_1787 1876645 .. 1876670 + -11.9  -4.98857   TTCGAATAGAGAAAA         GGCTTTCCAGG GAAA CTTGGGAAGCC          TTTTTATAGTTGAGT 100 62
 BT9727_1789 NONE
 BT9727_1790 NONE
 BT9727_1791 1881300 .. 1881341 + -22.7  -3.58536   ATTCCAAATTATGAA GAGAAATAGTGTTAGGAGG GAAT CCTTCTAACACTATTTCTC  TTTAAGAATACATTT 100 17
        fabG 1882853 .. 1882899 + -16.2   -5.4251   GATACATGTATAAAC AAAAGAAGGGACATCTATTTTG TAA TGAAGTAGATGTCCCTTCTTTA TTTTTTGTATATGAG 100 43
        aadK 1884094 .. 1884122 + -11.9  -5.38958   AATAATAGTCAGCAG        TAAGACTGTCC AAATGAC GGACAGTCTTA        TTTTTGTTTATGAAT 100 39
        pdaA NONE
 BT9727_1796 1885444 .. 1885476 +  -9.3  -3.81755   ACAATAATGAAAAAA     TAGGACTCCACGCA ATATTA TGTG-GGAGTCCTA      TTCTATTTACAAACT  81 34
 BT9727_1797 1887261 .. 1887291 + -12.7  -6.04378   GTGGAACCACGAAAA       CACATTCGTCCCT TTCTT AGGGATGAGTGTG       TTTTTTTTATAGTTT 100 474
         hom NONE
        thrC NONE
        thrB 1891011 .. 1891045 +   -16  -3.49898   AAGAACATATTGGAT     TATAAAGAGAGCTAGC ATC GCTAGCTTTCTTTATG     TTGTAAATATTTTTT 100 21
 BT9727_1802 1891469 .. 1891493 +  -3.5  -5.41746   ATATAATACCCAAAA          CAGAGCTAGCG TTA TGCTGGTTCTA          TTTTTTTGCCACATT  76 149
 BT9727_1803 1893961 .. 1893978 +  -8.5  -2.71011   GGATTTATGATGTAA             CCTTACA AAAT TGTAAGG              TAATTGAAAGGAAAT  69 136
 BT9727_1804 1895064 .. 1895081 +  -9.9  -5.61596   ATGAATAATAAAAAA             GATTGGC TTCT GCCAATC              TTTTTTTATCAGAAT 100 33
 BT9727_1805 NONE
        phoP NONE
 BT9727_1807 1898533 .. 1898549 +  -2.4  -2.66634   TCCCATTATAATACA              TATAAA GTCTG TTTATA              TAGTGTAATAAAATA  40 30
 BT9727_1808 NONE
 BT9727_1809 1900148 .. 1900179 +  -8.9  -5.16572   AAGCGTAATAAAAAG      CCGGAGAAACATT GTCACA AATGTTTTTTCGG       TTTTTTACGTTAAAT  95 52
        sapB 1900968 .. 1901000 +    -8  -4.42765   AGTAGATAATTGTAA      TAAAAAAGGGTGAA GTAAA TTTACTCTTTTTTA      TTTGGTTTTTTAAGG  85 32
 BT9727_1811 1901591 .. 1901626 + -12.1  -3.85184   TGTAAACTAAATGTT    TGAAAGAGGTATACC AATTAA GGTATACCTCTTTTG     TTTAACTATTTTGGA 100 36
 BT9727_1812 NONE
 BT9727_1813 NONE
 BT9727_1814 NONE
 BT9727_1815 NONE
 BT9727_1816 NONE
 BT9727_1817 1908982 .. 1909003 +  -8.8  -5.04987   TATAAAATGATGAAA           GAGTCTCT CATTGT AGAGACTC            TTTTTTAAAAATATT  95 41
        sspA 1909317 .. 1909338 + -11.7  -6.40073   TAGAAGGTTATAGGA           GAAAGGAAG GATT CTTCCTTTC            TTTTTTTTTTCAATT 100 44
 BT9727_1819 1910768 .. 1910814 + -16.2  -3.06183   ACCTACTTCATAATT TGAAAGAGAATTGCATGATGTT TTC AGTAACATGCAATTCTCTTTCG TTCACTAAGAATAAA 100 28
 BT9727_1822 1914099 .. 1914151 +   -19  -3.34962   ATAATCTCATATGAC CTATACGAAAAAGTATTGTATACT CTGAA ACTATACGATACTTTTTCGTATAG TTATAGAATATAAGG 100 94
 BT9727_1823 1915348 .. 1915368 +  -7.6  -6.08563   TTAATCGGTTAAAGA            GAGCATCT GTAAA GGATGCTC            TTTTTTTTATGTATT 100 37
 BT9727_1824 NONE
 BT9727_1825 1916129 .. 1916172 + -14.3  -4.32678   TAGGGGTATATCGTT AACATAAAAAAGAAGCTAA ATGAGA TTAGCTTCTTTTTTATGTG TTATTTATTTCCACC 100 24
 BT9727_1827 NONE
        abrB 1919600 .. 1919627 +  -7.9  -4.58644   ATTCTTTAAAGACAA        TAAAAGGACCA ATTTAG TGGTTCTTTTA         TTTTGGTTATTGGTT  82 74
         isp 1920777 .. 1920825 + -14.4  -3.70848   TTATTGAAAGAATAA CAATTACTAAAAAACATCTCATA TTTT TATGAGATGTTTTTTAGTA-TGG TTCTGTTGCATGTAT 100 26
 BT9727_1831 1922176 .. 1922187 +  -5.8  -5.71712   AGATTAGTTGAAGGA                GGGA TAGT TCCC                 TTTTTTTATATAAAA  95 34
 BT9727_1832 1923554 .. 1923595 + -13.3  -3.54146   GAAAAATAACATAAT AAAAAGCACTGTTTTAGCT AATG AACTAAAACAGTGCTTTTC  TCTTTGATTGAACAG 100 188
 BT9727_1835 NONE
        yloQ 1926192 .. 1926214 +  -9.9  -5.24799   AAAAAAATGTGAAAA           GTCAAAGGG TGATT CCCTTTGGC           TTTTTGTATTTGTAA 100 29
        mcpA 1928383 .. 1928423 + -14.4  -5.94713   AAGTTTAATAGAGAA CAGACTACTCCAAAATAGCA GTA TGCTATT--GGAGTAGTCTG TTTTTTTTGTGAAAT 100 33
 BT9727_1838 1928876 .. 1928899 + -10.4  -5.21709   GGGAAATTCTTTTAA          GGAGAGTGAT GTAA ATCACTCTTC           TTTTTTGATGTGAGC 100 26
 BT9727_1839 1929501 .. 1929536 + -12.9  -5.11937   TTGTGAATGAATATA    TATAAAAAGCATCCA ATAACA TGGATGCTTTTTATG     TTTTTTGAAGTTGTT 100 31
         dps 1931280 .. 1931304 + -10.2  -5.47914   AATATAAAGAAAAAA          GTCATTGAAA AATTC TTTCAATGAC          TTTTTTGTGATTTTT 100 48
 BT9727_1842 1931830 .. 1931853 +  -5.4  -5.78622   GGTAGATGTATGGAG          AACAACAATA AATA TATTGTTGTC           TTTTTTTTGAGGTGA  91 36
 BT9727_1843 1933001 .. 1933028 + -13.6   -4.6902   TAAGTAGTAAGAAAA        GGAGATGCATCA TATG TGATGTATCTCC         TTTTTAAAATTATAA 100 34
 BT9727_1846 NONE
 BT9727_1847 1936635 .. 1936660 +  -9.8  -5.12474   AATACATATGAAAAA         GAAGAGCTGT AAAGAA ACGGCTCTTC          TTTTTGTGTATTATG 100 14
 BT9727_1849 1938687 .. 1938711 +  -7.2  -5.09426   GAGGAGTGTGTGAAA          TAAGTCTGCG TTTAC TGCAGGCTTA          TTTTTTGGACTTAAC  88 23
 BT9727_1852 1941534 .. 1941572 + -19.3  -4.05816   ATTACAACGATAGAA   TAAATAAAACCGAGAAG AAAAG CTTCTCGGTTTTATTTA   TTTGTACTGATTTTC 100 23
         ogt NONE
 BT9727_1855 1944153 .. 1944178 +  -6.1  -5.51046   ATGCTATTTAAGAAA         GCGGCTGGAAA GAAA TTTCCGATCGC          TTTTTTCTATGTTTG  88 30
        oppA 1945954 .. 1945985 +   -14  -4.03234   AAAAAAATAGTATAA      TAAAAGATGAGTGA ATTT TCGCTCATCTTTTA       TTTGTATAGGAGGAA 100 31
        fosB NONE
 BT9727_1858 NONE
         pgm 1947616 .. 1947630 +  -8.5  -5.61596   AATAAACGTAAAAAA               GGCCG CAAAA CGGCC               TTTTTTTGTAGGCAT 100 36
        cotH 1949460 .. 1949482 +  -5.6  -5.74122   GGATTAATTTTGAAA           GAGATTGGAA CAT TATCAATCTC           TTTTTTTGTATAATA  91 34
 BT9727_1863 NONE
 BT9727_1864 1950883 .. 1950902 +  -7.2  -6.11392   AAGCAGCACGTTAAA            GTCAATGA TTTT TCATTGGC             TTTTTTTATTTGTTT 100 27
 BT9727_1865 1952373 .. 1952390 +  -7.7  -5.56573   ACATAAGCTTTTTAA             GGCAGAG AGCA CTCTGTC              TTTTTCTTTGTTTAT 100 35
        corA 1953500 .. 1953537 + -17.9  -5.21709   TTTAACGATAAGAAA   GCTGCTCTAGCATAGTT GTGT AACTGCGCTAGAGCAGC    TTTTTTGCTATGAAA 100 36
 BT9727_1867 1954587 .. 1954601 +  -3.6  -3.29576   GATGGGGTGGTAGGT               TATGTT TCG AGCATA               TATATTATTAGGTTT  48 28
        ycgQ 1955447 .. 1955469 +  -5.6  -5.26316   AATATGTATTTAGAG           GAGCCGAT TGATAAC ATCGGTTC           TTTTTTATGGACTAA  80 15
 BT9727_1869 1956209 .. 1956251 + -14.5  -5.14965   ACCGAAATGTTTTTC ATATGAAAAGCGGACACCTA AAAG TAGGTGTCCGCTTTT-ATAG TTTTTTCATCCACAT 100 75
         cls NONE
 BT9727_1871 1958211 .. 1958236 +  -6.2  -5.95286   AATTTGCATAAGAAA         CTAAGGCG GAAAGATAGG CGCCTTAG          TTTTTTATTTTTCGT 100 30
 BT9727_1872 1958585 .. 1958608 +  -9.6  -5.56673   TAATGTAATAATAGA          GCTTCCTCTT ATAT ATGAGGAAGC           TTTTTTGTTGTAAAT 100 38
 BT9727_1873 1959429 .. 1959442 +  -5.9  -5.31456   ACTCCTACTAGAAAA               GCGTC TTTT GGCGC                TTTTTTATGCATTAA  89 159
 BT9727_1877 1963089 .. 1963141 + -24.7  -2.93367   AAGTTGAAACGATAG AGTAACATAACAAAATCCGTCTAAT TAT GTTAGACGGATTTTGTTATGTTACG TGTATAAAATTATTC 100 21
        brnQ 1964856 .. 1964877 + -10.9  -5.40072   AAGTGAACTACAAAA           GAAAGGTGC TTAG GCGCCTTTC            TTTTTTTAAAGGGGA 100 13
        csaA NONE
 BT9727_1880 NONE
      spoIIP 1967665 .. 1967683 +  -8.2  -5.73978   TGGGAGTCTGAAAAA             CGTAAGTG TAA TACTTACG             TTTTTTCTTTGTAAT 100 58
 BT9727_1884 NONE
 BT9727_1885 NONE
 BT9727_1886 1969581 .. 1969614 + -10.4  -5.61881   TGTAAAGTAAGAAAA     GAGTCTGAAGCGGA CGTTTA TACGTTTCAGACTC      TTTTTATTTTTCAGG 100 31
        gatA 1971245 .. 1971276 + -14.6  -4.34223   TCATAAGTAAAATAT      ACAAAAAGGACAGG AATT CCTGTCCTTTTTGC       TTTATTGATTACATT 100 35
 BT9727_1889 NONE
 BT9727_1890 1974189 .. 1974210 + -11.7  -5.55769   AATAAGAGTGAAAAA           GAGAAATGG GATG CCATTTCTC            TTTTTTGTTATAGAA 100 36
 BT9727_1891 NONE
 BT9727_1892 1975652 .. 1975687 + -12.8  -2.70585   AAAAGCATTATGTCG    TCTAACGTACCTTTAT TGAA AGAAAGGTACGTTAGG     ATCTTTAATGTGCTC  95 21
         dal 1977469 .. 1977487 +  -8.2  -6.20267   TATACTAAGAAAAAA             CTGAATCG TTA TGATTCAG             TTTTTTTATTTTTGA 100 22
 BT9727_1898 1981593 .. 1981620 +  -6.3  -3.06133   AAATAAATGCTTGAG        GCACACTTACT ACAATG GGGAAGTGTGC         TTCAATAAAAAATTA  59 35
        yqfU 1982601 .. 1982645 + -21.1  -3.53012   CAGAAAAATAGTGCA TAAAAATAGCTCCACGTAAGT ATA ACTTGCGTGGAGCTATTCTTA TTTAGGGAACCACGC 100 30
 BT9727_1901 1984604 .. 1984635 + -11.8  -5.27023   CGTTATAATATTAAG      TAGGTTCCGTATGT AAAA ATATATGGAACCTA       TTTTCTTTTTCAGAT 100 33
 BT9727_1902 NONE
 BT9727_1903 1985899 .. 1985919 +  -6.9  -5.83226   AATATTTAGTTGAAA            TAGGAGG GAGGCAA CCTCCTA            TTTTTTTATTACCTT 100 28
 BT9727_1907 1987273 .. 1987283 +  -3.2  -4.38273   GGTGGATTATGAAAA                 TGGT TCT GCCA                 TTTCTTCTAGTATAT  60 51
 BT9727_1908 NONE
 BT9727_1909 NONE
 BT9727_1910 NONE
 BT9727_1911 1989800 .. 1989822 +  -7.2  -3.54779   TTTAAATTATTGATA           TAATCAATTT GTA GAATTGATTA           TTGGTTAATTTTACT  68 282
        yfjA 1990183 .. 1990223 + -14.3  -3.57462   ATAAAAAAGAAATAT  ATAATTTAGCCATGCAACT ATA GGTTGTATGGCTAAATTAC  TTTAAAACTAGAGTA 100 46
 BT9727_1913 NONE
 BT9727_1914 NONE
 BT9727_1915 1994638 .. 1994651 +  -2.5  -2.78371   ATTTCTTACTTTTAG               TTATT TGAA AATAA                GTTATTACGGGTATA  40 46
 BT9727_1916 NONE
 BT9727_1917 NONE
 BT9727_1918 NONE
 BT9727_1919 NONE
 BT9727_1920 NONE
 BT9727_1921 NONE
 BT9727_1923 NONE
 BT9727_1924 2004712 .. 2004723 +  -2.2  -4.17048   TTAGTAGTAAGGGGC                CTAC ATAT GTGG                 TTATTTTCAAAAGAA  54 153
 BT9727_1925 2006140 .. 2006154 +  -5.8  -2.55544   ATATTGAAGATAGAA               TGAATA CAT TATTCA               TAAATTAACTAGTAG  54 72
 BT9727_1926 2006623 .. 2006642 +    -3  -3.13566   TTGTATATAAATTAA            TGCTATTAA AAA TTAA-AGCA            TCTTCAATATAATCT  45 92
 BT9727_1927 2007658 .. 2007669 +  -4.4  -3.99481   AGTGAAAAATAGTTA                CTGT GATA ACAG                 TTATGTTTTGCTGAG  60 104
 BT9727_1928 NONE
 BT9727_1929 NONE
 BT9727_1930 2010909 .. 2010921 +  -7.7  -3.80733   TCGTTTATAAATTCG                TCCAG CAG CTGGA                TTGTTATAAAATAAA  72 366
 BT9727_1932 2012199 .. 2012218 +   -10  -5.58179   GAAATCCTTTAAAAA            CGCCTGCT CACG AGCAGGTG             TTTTTTCTTGTAATC 100 29
 BT9727_1933 2013127 .. 2013166 +  -9.6  -4.08216   TGGCAATGGGTTGTG  GACTAAGAAAACTTGGC GCATGCA GTCAAGTTTTCTT-GTC  TTTTGAAAGGAGTAC  86 20
 BT9727_1934 2013495 .. 2013516 +  -8.1  -6.02345   TTTTGTTTCAGAGAA           GACTTTCTA GTAA TAGAAGGTC            TTTTTTTTATGCTTA 100 16
 BT9727_1935 2013788 .. 2013810 +   -15  -5.40474   TGTATCACGAATGAA           CACACCAAGT ATA ACTTGGTGTG           TTTTTTTAAAACGCT 100 27
 BT9727_1937 NONE
         fhs 2016869 .. 2016896 +  -9.8  -5.00884   CTATATATACATCAA        GTGGCGCCTTTC CATC GAAAGGCGCCTG         TTTTTTGGAGGAAAT 100 72
 BT9727_1939 NONE
 BT9727_1940 2018641 .. 2018664 + -10.4  -5.73978   ATAAATGATGGGGAA          GGCGTAACTA TTTG TAGTTACGTC           TTTTTTGTTTGTAAT 100 37
 BT9727_1941 NONE
 BT9727_1942 2019678 .. 2019702 +   -10  -3.24289   TTGTTATGTGAAAAT          CCCCCCTCAA ATATA TTGAGGGGGA          TTACATATTTGAAGT  82 46
 BT9727_1945 NONE
 BT9727_1946 2022823 .. 2022852 + -13.7  -4.16016   AGGTAAGATAAGTTA       GAAAGCTCATAGC TTTT GCTTTGAGCTTTC        TTTATTGAAACGTAA 100 30
        bsaA 2025521 .. 2025562 + -12.6  -3.76839   AGTTTCACTTTATTA AAAAATGTCTCAAAGAAC TATTTT GTTCTTTGAGGCATTTTA  TTTACATTCACATTG 100 46
        narG NONE
        narH 2035584 .. 2035594 +    -4  -4.21974   AGGTGGTCCAGGTTC                 TTGT ATG ACAA                 TTTCTTAAATAATGG  60 7
        narJ NONE
        narI 2036889 .. 2036924 + -16.3  -3.39803   TTTCGTAATTTATAA    GGAAAGCCGAGATCT AATTGG AGACCTCGGCTTTCC     TTATAGGTATAAGTA 100 55
        moaA NONE
        moeB NONE
        moeA NONE
        moaE NONE
        moaD 2042024 .. 2042040 +  -5.8  -3.68798   GTCGTAGCAATGATT              CCGCCA GTAAG TGGTGG              TTGATTCTTTTCAGC  62 5
        narK 2043305 .. 2043334 + -15.9  -4.25283   ATTAATAAGGAAAAA       GAACCGTTCCAAA GTAT TTTGGGACGGTTC        TTTTAGTAACAGGCT 100 36
 BT9727_1965 NONE
 BT9727_1972 2052030 .. 2052074 + -11.8  -4.62069   ATTAGATCTTATACG TAACAGTAAAAAAGAAGCTT ACTAG AAGCTTCTTTTTTACTACTA TTTTTCACATGCAAC 100 108
 BT9727_1974 2053801 .. 2053832 +   -14  -3.36131   TAACAAAATATAAAA      TAAAGCAGATTCTA AATA TGGAATCTGCTTTA       TTATGAAATACTTTT 100 68
 BT9727_1976 2056863 .. 2056895 +  -8.5  -5.34055   AGAATGAGAAAAAAA      GTACCGAACTTTTGT AGT AGAAGAGCTCGGTAC      TTTTTTCATGTTTAT 100 44
       spoVS 2057873 .. 2057896 +    -9  -4.91977   ATAAAGTAATAAAAA          GACCACTCTCA TTT TGA-AGTGGTC          TTTTGTATTTTCGTA  93 79
 BT9727_1979 2058723 .. 2058769 + -19.8  -4.11141   TATAACGTGAAAAAT AAAAAGTGCCACAAATGTTTGT ACA GCAGACATTTGTGGCACTTTTA TCTTTTTATATAGCA 100 58
 BT9727_1981 NONE
 BT9727_1982 NONE
 BT9727_1983 2063030 .. 2063050 +  -9.8  -6.09196   ATGACTAATAAAAAA            TCCTGCAT GAAAA ATGCAGGA            TTTTTTTATTTTCAA 100 33
 BT9727_1984 2063388 .. 2063420 + -15.9  -6.14618   TGAAGTATAAATTTT      GAAACCTTACATGTT TAA AATATGTAAGGTTTC      TTTTTTTCTTTTATA 100 31
         ssb 2064144 .. 2064154 +  -5.4  -3.90286   TTTTTAATTCATTTT                 CTAC TAA GTAG                 TTTGACTTTATAATC  63 290
 BT9727_1988 NONE
 BT9727_1989 NONE
 BT9727_1990 2068041 .. 2068061 +    -9  -5.05113   AGAATTGCTAAAGAA            GGGGGAGA GTAAA TCTCCCTC            TTTTCTTTATATAGA  95 30
        pcmT 2069106 .. 2069128 + -12.1  -5.63645   TACCACGGGTTCAAA           CTCGTCTCT TTTTT AGAGACGAG           TTTTTTGTGTTTTAA 100 269
        argS 2070860 .. 2070889 +  -2.2   -5.8901   GATGTAACATAAAAA       GGTGTATGTATC ATTACA GATATGTATGCC        TTTTTTATTTTGTAT  78 34
 BT9727_1993 2071942 .. 2071953 +  -4.4  -3.05521   AAATGTCGTTTAATG                TCGA TAAG TCGA                 TATTCGACATATAAT  50 62
 BT9727_1994 2076816 .. 2076838 + -13.5  -5.75478   GTATCGCGGGTAAGC           CCGTCCCTA CTTTA TAGGGACGG           TTTTTTTGTGTGCTT 100 352
        ileS 2079991 .. 2080015 + -15.9  -5.00895   TCAGTAAAGAAAAAA          GGAAGTTGGAA TGA TTCCAACTTCC          TTTTTGTGTGCTGGA 100 34
 BT9727_1996 2081828 .. 2081851 +   -11  -5.05577   GAATTAATATAAAAA          GTCGTGGCAT TGAT AAGCCACGAC           TTTTTAATTTGCTTT 100 34
        murF 2084118 .. 2084141 + -13.2  -5.23765   GGTACCGCGGAAAAA          TCCGTCCCTA TTTA TAGGGGCGGA           TTTTTGTATTCTTTG 100 292
        aspS 2085882 .. 2085919 + -18.7  -5.86976   ACCGCGTTAAGCAAA   TGGCTTAGCGTCTCTTT ATAT AAAGAGATGCTGAGCCA    TTTTTTATTTTATAG 100 371
 BT9727_2000 2087350 .. 2087363 +  -2.5  -2.59527   TAAATGTAATAGGGG               TTATT TAAG AATAA                ATGTTATAATATTCA  40 18
         pip 2088310 .. 2088336 +  -8.8  -4.04319   TTGAAATGAAGAAAA         GGGTGCTTCT CTAAATA AGAAGCATCC         TTTCTAAATTTCTGG  82 32
         gph 2090639 .. 2090652 +  -2.4  -5.63517   TCCCTTTATAACGTA               CGAT GATGAA ATCG                TTTTTTGTTTAAAGG  75 57
        gntP NONE
        gbsB 2093586 .. 2093612 + -11.2  -2.59714   AACGTAAAGTCTTGC         TTTATTATGTAT AAT ATACATAATAAA         ATGTTGTAATTAACT  82 100
        racD 2094414 .. 2094427 +  -3.9  -3.53444   GAAAATATTTTATAA               TGTAA GTGG TTACA                TTTAAGGGGGAATGC  51 82
 BT9727_2008 NONE
 BT9727_2009 2095367 .. 2095405 + -19.2  -3.83154   TTAAATAATAATAGA   TTAAAAGAGGCGCTTTCA TTT TGAAGGCGTCTCTTTTAA   TTTGCATTATAGTTG 100 37
 BT9727_2012 NONE
 BT9727_2013 2098462 .. 2098478 +  -5.8  -4.96762   TTTACCATAAAAAAA              GAGCCG GAAAA TGGCTC              TTTTTCTAATCTGTC  80 31
        ypjP 2099330 .. 2099349 +  -7.2  -5.90231   TGGCTTTCTTAAAAA            GAACGAGA GAAA TCTTGTTC             TTTTTTTATGTTTAT 100 29
         gph NONE
 BT9727_2016 NONE
 BT9727_2017 2101401 .. 2101433 +  -6.3  -5.73339   AATGAATATGAAATA      GAAAAGGTAGGTGTG ATT CACAGCTACCTGTTA      TTTTTTTATCATTCT 100 25
        ramA 2106151 .. 2106169 +  -3.2  -3.13475   TGATTAAATTTACTA             TTTTTCAT GTT ATGATAAA             TTGCATATAAGATTG  45 79
        thyA NONE
        dfrA 2107676 .. 2107701 + -11.3  -5.42975   AACAATAATCCCAAA         GATTGATGTGA ATAT TCGCATCAATC          TTTTTATTTGTATCC 100 33
        pbp3 2109828 .. 2109844 +  -5.9  -2.80817   GTAATAAAAGACTAG              CTCTATA ATT TGTAGAG              TGATATTATCCCCTT  56 44
 BT9727_2023 NONE
 BT9727_2024 2111295 .. 2111309 +  -4.3  -4.15396   ACTTTTTATATTATA               CTTAC ATAAG GTAAG               TTATTTACTTTCAAA  60 196
        acpD 2112026 .. 2112050 + -11.6  -5.80727   TATCATACTTAAAAA          TGTCCAAACA CTTGC TGTTTGGACA          TTTTTTCTTCTTTTT 100 43
        plsC 2112847 .. 2112872 + -14.9  -5.58179   ATAAGTAATAAAAAA         GGTTTCAGCTT ATAT AAGCTGAAACC          TTTTTTATTATGCTG 100 33
        tatA NONE
        tatC 2114708 .. 2114727 +  -2.1  -6.11392   AAAGCCAGTCGAAAA            GTGCC GCGTTATAAA GGCAC             TTTTTTTATTTATTT  84 12
        ypmP 2115327 .. 2115347 +  -5.4  -5.10154   ATGATATAGAGTGTG            GACAGGGT CAAGA GCTCTGTC            TTTTTCATTTTAGAT  76 37
 BT9727_2031 2116319 .. 2116344 + -13.5  -5.38047   AGAGTAATAAAAAAA         GCTACTTGAAA TTTA TTTCAAGTAGC          TTTTTTATGTGAATA 100 34
 BT9727_2033 2118411 .. 2118438 +  -8.5  -5.54192   TTAGCAGAATAAAAA        GAAGGGTGC AGATTATAAA GCACCCTTC         TTTTTTTACATTAGT 100 29
        asnB 2121039 .. 2121064 + -12.7  -5.53991   GTTTAATTAGAAAAA         CCTTAAGATCG CATA CGGTCTTAAGG          TTTTTTTCATAAATA 100 35
 BT9727_2036 NONE
 BT9727_2037 2121848 .. 2121866 +  -8.1  -5.73339   ACAAAATGATAGCAA             CCGCCTT ACTTA AGGGCGG             TTTTTTTGTAATTGT 100 13
 BT9727_2038 2123269 .. 2123295 + -11.7  -5.62288   TAAATGAATAATCGA         GTGCATCACTT TAAAT AGGTGATGCAC         TTTTTATTTTGTTAA 100 38
        daaA 2124269 .. 2124303 + -14.6  -2.69964   TACGAACTAATACTA     TGAAAAAAAGCTGG TATTCCT CCAGCTTTTTTTCA     TGATATAATTCAAGC 100 31
 BT9727_2040 2125008 .. 2125061 + -14.2   -3.0281   CAACGTTTGTTTTTT AAAGCCCAAAATAAAAAGACATTG AATGAA CAATGTCTTTTTATTTTGGGCAGG TATGTAATTAATCTG 100 24
 BT9727_2041 2125770 .. 2125796 +  -3.8  -5.67283   TAATAAGGATAAAAA         GTACATTACT CAAAAAA AGTAGTGTGC         TTTTTTATTTGGATT  81 38
 BT9727_2042 NONE
        pncA 2126745 .. 2126765 + -10.5  -4.81851   AGTGAAGTAAAAAGA            GAGGCCTTT AAA AAAGGTCTC            TTTTTACGTTTAAAT 100 31
         hsp 2127890 .. 2127908 +  -8.9  -5.73339   TAATATTGAATAAAA             GAGCTGA TAAAT TCAGCTC             TTTTTTTGTACTTAT 100 28
 BT9727_2046 2129153 .. 2129172 +  -7.2  -5.04601   ATTGATTTAAAAAAA            GAGCTGAA GGAA TTCAGTTC             TTTTTAATTTGTAGA  88 98
        yhcY NONE
        yhcZ 2131114 .. 2131131 +  -5.5  -2.70354   TGGCTCTGGTATTAT             TGCGACG GATG CGTAGCA              TAAGTTTATGAGAAC  52 147
 BT9727_2049 2131521 .. 2131564 + -16.4  -3.32819   CGATTTCGATGAGGC GAAAATAAGAAAAGCTCTTC AAAT GAAGTGCTTTTTTTATTTTC TTGTAGAAATATGTG 100 18
        adhB 2132923 .. 2132951 +    -9  -5.16133   AGACGGTATAAAAAA        GATGATCTCTGT ATTCA ATAGGGATCATC        TTTTTATATTCTACT  95 93
 BT9727_2053 2136746 .. 2136758 +  -2.7  -2.53208   CAAAAAGGAAAAACG                GATAA GTT TTGTC                ATAGTTTTATAGTTT  40 42
 BT9727_2055 2138404 .. 2138440 +    -9  -5.99154   TAAAATGAAAAAATA   CGCTATTCTTT-CTATA GAAT TATAGGAAAGGATGGCG    TTTTTTTATTTAATC 100 215
        gntK NONE
        gntK NONE
 BT9727_2058 NONE
 BT9727_2059 2141699 .. 2141722 +  -6.8  -6.02919   CAAAGTAATTGTGCG          AAACTCATAC GAAA GTATGAGTTA           TTTTTTTGTTTATCA 100 33
         azr NONE
 BT9727_2061 2143613 .. 2143660 +  -5.9   -3.0353   TGTTTAAAAAACACT TCTGC-CTTCCTTTCTTTTTTT ATATA ATAAAAAGAAAGGAAGTGTAAA CTTATTTATGAACAA  57 34
 BT9727_2062 2144225 .. 2144242 +  -9.9    -5.626   ATTGTTAGACCGTTA             GAGCTCA AATG TGAGCTC              TTTTTTTGTAGAATA 100 25
       opuCA NONE
       opuBB 2146829 .. 2146850 + -11.7  -5.64274   ATATGTATGAAATGA           CCGTTCATT ACAA AATGAACGG            TTTTTTTGTGCATAC 100 64
        arcD 2148434 .. 2148453 +  -4.3  -5.76237   TATAAAAATGTAAAA            GTCCTTT TCATTT AAAGGGC             TTTTTTCTTTGTCTA  87 28
 BT9727_2066 2148788 .. 2148806 +  -8.1  -5.73978   CGATTTCATTTTGAC             CCTGGCG GATAA CGTCAGG             TTTTTTGTTTCTAGT 100 45
 BT9727_2067 NONE
 BT9727_2069 2152541 .. 2152557 +  -5.2  -5.53288   AAGAAGTAAAAGAAA              TCCTTT TTTAT AAAGGA              TTTTTTTAGATTAAG  87 32
 BT9727_2070 2153829 .. 2153843 +  -7.2  -5.09225   TTTTTAATTCTTCAA               CATCAT TTG ATGATG               TTTTTTGAGTAGGGT  90 447
        corC 2155757 .. 2155774 +  -7.7  -5.76949   AAATTAGTTCGTAGA             CTCTGCT AGAT GGCAGAG              TTTTTTTTGAGCATA 100 27
        gabD 2157346 .. 2157376 +  -5.5  -5.48054   TAGCGCAATAAAAAA      CGAGTA-GGAAATG TTTA CGATTCCATACTCG       TTTTTTACTTTTGCT  84 58
        kinA 2159191 .. 2159220 + -15.2  -4.62475   CATTTCAAAAATAAA       CAGTCTACACCA AATAAA TGGTGTAGACTG        TTTTAATTTGTAAGT 100 27
 BT9727_2077 NONE
        atoD NONE
        atoA NONE
        argE NONE
 BT9727_2081 2165615 .. 2165634 +  -8.6  -2.68782   ATAATCGCACATAGG            TATGCCGG AAAT TCGGCATA             GTATTTGCTGAATTT  69 75
        rocR 2167040 .. 2167057 +  -9.1  -5.14985   GTAAGTACGACAAAA             CCGCCGA ATAA TTGGCGG              TTTTTGTGTGTTTGC  95 15
        kamA NONE
 BT9727_2084 2168951 .. 2168966 +  -6.1  -6.28401   TATTTCGACTTTTAA              CCAGC TTTTAT GCTGG               TTTTTTTCTTTTTTG 100 26
 BT9727_2085 2169267 .. 2169284 +  -3.4  -5.55698   TTTTTTCGACATGAA             GCTAGT CTATTT GCTAGC              TTTTTTTACGTTGTA  79 54
 BT9727_2086 2170338 .. 2170352 +  -5.8  -2.68612   ATGACCTATAAAAAA               GAAAAA CTA TTTTTC               TAATCTCATATACAT  54 272
        yozD NONE
 BT9727_2089 NONE
 BT9727_2090 NONE
       spo0M NONE
        pgpB 2173142 .. 2173163 +  -7.4  -4.77896   ACGTTCATTAAAAAA           GAACCTAT GTCATA ATAGGTTC            TTTTTCCATTGGTTC  86 11
 BT9727_2099 NONE
 BT9727_2100 2179592 .. 2179609 +  -7.7  -5.97575   AACAATAACAAAAAA             CGACTGT AAAA ACGGTCG              TTTTTTTTATGACTT 100 33
 BT9727_2103 2181051 .. 2181063 +  -7.7  -2.87931   AATAAGGGATATATA                CCCTT TAT AAGGG                TATATGGGGAGTGGA  66 291
 BT9727_2104 NONE
 BT9727_2105 2183050 .. 2183065 +  -3.2  -3.30507   TTAACAACTACTGGC              TCCTCG CTTG CGATGA               TGTCTTTGAATTCCT  46 240
 BT9727_2108 2186566 .. 2186577 +    -3  -3.93148   TATAGGGTGATATAG                GTAA TTTG TTAC                 TGTTTTTAAGCTCGT  52 128
 BT9727_2109 NONE
 BT9727_2110 2188336 .. 2188351 + -10.4   -4.7497   GAATAAATTAAAAAA              GAGGGC TTAA GCCCTC               TTTTTAATAAATGCC 100 109
 BT9727_2111 2189133 .. 2189157 +  -9.4  -4.38154   TATAGTAGTGAAAAA          TAAAGCATCC GTTTA GGGTGCTTTA          TTTTGTGGAGAATGT  91 46
 BT9727_2112 2189700 .. 2189720 +  -3.2  -3.61715   AGTAGAGAAAAATAA            GGGTGC AAGAATAGG GCGCCC            TTATTAGAAAAAATA  50 40
 BT9727_2113 2190381 .. 2190402 +  -4.3  -5.51353   TATGTTTAGTTAATC           CCCTTCACC AAAT GGTGGGGGA            TTTTTATTGTTTTTC  81 65
        prsA 2192742 .. 2192777 + -18.6  -3.33708   AAATAATGACTGTAA    TTAGAAAAGGGAACCT TTAA AGGTTCCCTTTTCTAG     TTAGTGTGTGAGTTA 100 35
 BT9727_2116 2193505 .. 2193554 +    -2  -5.22039   TAAATTGCTCTCTTT TCATA-GAAATTTATAAGGAA-CGA GTT TTGATTCTTTATAAATTTCATA-GA TTTTTTGAATTTAGG  68 75
 BT9727_2117 2194076 .. 2194098 + -10.6  -5.30155   GGTGATTAGAAAAAG           CGACTTCTCT TTA AGTGAAGTCG           TTTTTTAGTTGATAC 100 54
 BT9727_2118 2194803 .. 2194852 + -18.3  -3.12351   TGCGGATATTATTGA AATAACGTAAAGTAAGCTAAAAG TTAA CTCTTAGCTTACTTTACGTTATG TTAGGTGTGGAACAG 100 16
 BT9727_2120 NONE
 BT9727_2121 2196326 .. 2196349 +  -8.9  -5.33848   AAATGATTTTAAAAA          GAAAGGGGG GGACTG CCTCCTTTC           TTTTTTCATTCTGGT 100 51
       pbp1A 2199576 .. 2199611 + -14.4  -5.28481   AAAAAATATTAAAAA    GCACTTAAGATTTGTAA AAA TTACAA-TCTTAAGTGC    TTTTTTCGTTAAATG 100 52
        glpT NONE
 BT9727_2124 2201692 .. 2201715 + -11.8  -5.99154   ATATAATGCGAAAAA          CGGGCTGTAT ATGA ATACAGCTCG           TTTTTTTATTTAGTA 100 102
        mmgD 2203169 .. 2203193 + -10.8  -2.52516   TAGCACCGCCCGCCA          GATGGGTGTT TGACC GACACCCATC          ATTAATAATAACGAA  82 59
        prpD NONE
        prpB 2205614 .. 2205627 +  -2.4  -3.53012   TAAAACAACTAAGGC               GATG AGAATA CATC                TTTAGCAAGACGAAC  46 42
        mmgC NONE
        garR NONE
        mmsA 2209898 .. 2209929 + -14.6  -4.04023   AATCAATTATTAAAT      GAAAACCACCACTA TTAA TTGTGGTGGTTTTC       TTCTTGTTAATTGCT 100 58
 BT9727_2133 2212379 .. 2212404 +  -9.2  -4.62783   GACTTTCTCCAAAAA         TAAAGATGTC ACATGA GACATCTTTA          TTTTTGGAATAAATA  90 23
 BT9727_2134 NONE
        sbcD NONE
        sbcC 2217346 .. 2217369 + -11.1  -4.61231   GTAATAAAATAAAAA          CAAGCTCTC AATACC GAGAGCTTG           TTTTTCAGGCTGTGG 100 308
 BT9727_2137 2218101 .. 2218113 +  -3.4   -4.7254   TATAAGTACAACGGA                TCCA GATAG TGGA                TTTTTAATGAGAGAT  63 81
 BT9727_2138 2218940 .. 2218963 + -11.1  -5.61881   CAACACTCTGAAAAA          CAAGCTCTC AATACC GAGAGCTTG           TTTTTATTTTTACGA 100 30
        arsR 2220446 .. 2220485 + -13.8  -4.30995   AATGAAGTATTTTCA  TATAAAATAGCCACTGCT GGTA AGCAGGGGCTATTTTGTG   TTGTTTTATCCCGCG 100 39
 BT9727_2142 2222621 .. 2222667 +   -22  -4.28762   AGCTTCTATCACACT AAATTACGAAAAAGCATCCTGT TAA ACAGGGTGCTTTTTCGTAATTA TTTTAATGAGGTTAT 100 49
        entA NONE
        entC NONE
        entE 2226834 .. 2226852 +  -7.5  -3.70902   CCGGAAGGAAGTGAT             TAGATGG CTATT CCATCTA             TTTCAGTATACAAAA  73 47
        entB NONE
        entF NONE
        mbtH NONE
        imrB 2236571 .. 2236588 +  -2.7  -2.68823   AAAGCACTTGTCAAT             GAATAAC AATT GATATTC              GTTATATAAAGGAGA  40 20
         sfp 2237349 .. 2237360 +    -3  -3.08187   CAGTAGCGCTTTTAA                CTTA TAAA TAAG                 TTAAATAAAATATTT  45 15
 BT9727_2151 2237940 .. 2237973 + -16.3  -4.42464   ATTACTTAAATAAAA     CAAGAAACCAGCCTAT AAA AT-GGCTGGTTTCTTG     TTTATTTCACAGCTT 100 28
 BT9727_2153 NONE
        dinB 2239769 .. 2239807 + -14.8   -4.4767   AGTAATATAGTTTGT   AAGAAGGAGAGACTTTCA TTG TAAAAGTCTCTCCTTCTA   TTTTATCCTGCATGA 100 36
 BT9727_2158 2244155 .. 2244179 +  -5.8   -5.1925   TGAAGATTAGCTAAA          GGTGTAATTC ATTAA GAGTTACATC          TTTTTTGCATTCTGA  83 31
        ydbC 2245018 .. 2245029 +    -3  -2.77899   TAATAAAGATATTTT                CTTA TAAA TAAG                 TAATTAATAGAAGAC  42 69
 BT9727_2160 2245880 .. 2245905 + -12.1   -5.8187   TAAAATTGAGAAGAA         GAAACCAAAAA TCTA TTTTTGGTTTC          TTTTTTTATTAAATA 100 38
        thrS 2248449 .. 2248481 + -15.1  -5.15969   AATAGATTTAAAAAA      GAAAACACACCAATT CAA AAATGGTGTGTTTTC      TTTTTTACCTTACAA 100 36
 BT9727_2162 NONE
 BT9727_2163 2251364 .. 2251386 + -13.6  -5.73978   TAGATTAATAAAAAA           GTCCTTGTTT TGA AAACAAGGAC           TTTTTTATTTGTAAT 100 38
 BT9727_2164 NONE
 BT9727_2165 2253396 .. 2253441 +  -2.5  -3.09681   GACCTAGATTTCTAA C-TCAAGCCCCCCACTGAAACG TTT CAATTCAATGGGGGAGTTGACG TTAAATGAAGTTTTA  43 258
        oppC 2254047 .. 2254077 + -16.4  -6.01187   ACAAAAATAAAAAAA       GATAGCTGAAGACA AAT TGTTTTCAGCTATC       TTTTTTTGTTTAATT 100 31
 BT9727_2168 NONE
 BT9727_2169 2256761 .. 2256786 +  -9.2  -4.88228   TAGACTACATAAAAA         GAGTATTGAA AGTTAA TTCAATACTC          TTTTTAATATTAAGT  93 65
        yybC 2259361 .. 2259398 + -20.1   -3.5365   AGTAAAACAGTGACA   TGTACAAAGAGGGGTGC AAAT GCAACCCTCTTTGTACA    TTCTATAAGCTTTAC 100 230
        rimI NONE
 BT9727_2175 2261531 .. 2261557 +  -6.7   -5.4505   CTAAATTATAAAAAA         ACATGTTTGAA AAAGA TTCAAACATGC         TTTTTTATTAAAGGA  93 74
 BT9727_2177 2264561 .. 2264589 + -16.2  -3.67389   TGGATGCATAGTTAA        GAAAGCCAAGGA TATTT TCCTTGGCTTTC        TTCTATGTAGTTTAT 100 30
         cat 2265681 .. 2265707 +  -5.2   -5.5604   AAATGAATAAAAGAA         GAGAACATGT TTTTATT ACATGGTCTC         TTTTTTATTCATTAA  87 69
 BT9727_2180 NONE
        rimI 2267635 .. 2267675 + -23.1  -4.35604   TAATTGGGTAGGTAA  GAGCATAATACAAAAAACA ACA TGTTTTTTGTATTATGCTC  TTTATTATGAATTCA 100 77
 BT9727_2184 NONE
 BT9727_2185 2272180 .. 2272190 +  -8.2  -3.97911   CTAGGGTCTTTCAAT                 CCCC ATA GGGG                 TTTAATATGTTTACT  77 417
 BT9727_2187 2274590 .. 2274623 + -10.5  -4.18018   CAAATTAAACAAAAA     TAGCCATAATCTATT TATA ATTAGATTGTGGCTA      TTTTAAGTGGCCCAA  95 134
 BT9727_2188 2276152 .. 2276173 + -10.9  -2.82635   GAAAAAATAAAAAGA           GCAGTTAGC TTTT GCTAGCTGC            TCTAATCATGGACGT  83 39
 BT9727_2191 2280028 .. 2280071 +  -6.8  -5.27923   ATTGTACGTATTAAA CCAGATTAGCCGATTTCCTGT AAA ACAAGGAACCGGCT-ATCTGC TTTTTTATGGAGTTG  88 287
 BT9727_2194 NONE
 BT9727_2195 2282376 .. 2282419 + -25.8  -4.94972   AACAAGTAAAAAAAA CACCTCTTACTATCGTATTT ATTA AAATACGATAGTAAGAGGTG TTTTTAGTTATAATA 100 41
 BT9727_2196 2283221 .. 2283246 +  -2.7  -4.86731   AAAAATCTGTTCAAA         CATAAAGTACT TTGA ATTATTTTATG          TTTTATTTCAAGGAA  63 21
 BT9727_2197 2284961 .. 2284982 + -13.1  -2.88249   TTAAAACATAAAAGA           CGAGCACTT CGGA AAGTGCTCG            TCTGTAAAGACTATC 100 410
        tnpR 2290090 .. 2290119 +  -8.7  -5.00412   TTTAACCATGAAAAA       GTCGCTTTCCT GTACGCTG AGGAAAGTGAC        TTTTTGGTTATCTTT  95 50
 BT9727_2202 NONE
        chrA 2291836 .. 2291854 +  -2.4  -5.85244   TGATTCTGTTTTAAA             CTACCA TTATATT TGGTGG             TTTTTTATTTTACTT  79 47
 BT9727_2204 NONE
 BT9727_2205 NONE
 BT9727_2206 2293823 .. 2293834 +  -4.4  -3.08088   GTTTTTTTTAGGAAT                CCAA TCCA TTGG                 TATATTGAAACATTT  50 171
 BT9727_2207 2295614 .. 2295654 + -17.3  -5.38054   GAAAATATGGAAAAA  GCAATGTATTATACATCTA ATA TAAATGTATAATACATTGC  TTTTTATTTATCAAC 100 61
 BT9727_2209 NONE
 BT9727_2210 2298786 .. 2298818 +  -5.8  -5.63517   TTTTTAAAATAGAAA      GAACTATGACAT GATGTGAAA ATGTTATAGTTC      TTTTTTATTTGGAAA  90 336
 BT9727_2211 NONE
        hemY 2301088 .. 2301131 +   -20  -4.45664   CAAATTAATATAGAA TAAATAAAATGTCCCTCCAT TATA ACGGAGGGACATTTTATTTA TTTTACTTGAATTGA 100 33
        rimI 2302798 .. 2302823 +  -7.7  -5.38549   GTTATATATTAAAAA         GGTTGTTAACCG TGC TGGT-AACAACC         TTTTTATTGTTTGAA 100 296
 BT9727_2217 NONE
 BT9727_2218 2304961 .. 2305011 + -26.6  -3.16743   TGGTTAAAAGAAAAT CGCGCATAAAAAGAACGAGTACCT GTA AGGTACTCGTTCTTTTTATGCGTA TTGAATATGTAAGTT 100 17
 BT9727_2220 2306615 .. 2306642 +  -7.8   -5.4505   AGAGATATGTTGAAA        CACCTTTGTTGT CATT ATTACAAAGGTG         TTTTTTATTGACACA 100 40
 BT9727_2221 2307140 .. 2307168 + -13.5  -4.07526   TTGAATTAAATATAG        TAAAAATGTAACA CTC TGTTACATTTTTA        TTTATATAAATACTT 100 32
 BT9727_2222 2308938 .. 2308962 +  -2.1  -2.66602   ATAACCGCAAAAACG          TCAGGCAAT CAATTAA GTTGCCTGC          TACGTTCTTGCATGG  40 493
 BT9727_2225 2311316 .. 2311331 +    -9  -5.52384   CGGGAAAATAAAAAA              GAGAGC TAAT GCTCTC               TTTTTTTAGTGGCAC 100 98
         asd 2315031 .. 2315062 +   -11  -5.54907   TTAGTATTAAGGAAA      CTAGGGAACTGTTA AAGA TTACAGTTTCCTAG       TTTTTATTTTATAAC 100 37
 BT9727_2229 NONE
 BT9727_2230 2316943 .. 2316959 +  -4.5    -4.564   AAAGATTCCATTGTA              CTAATTT CTA AAATTGG              TTTTGGTTTAAAGTT  68 347
        yflK 2318534 .. 2318557 +  -2.6  -4.16909   TTTATATTATAAACT          TATTAATATT CAAA AATCTTAATA           TCTTTTTATTCGACT  55 104
 BT9727_2233 NONE
 BT9727_2234 2320240 .. 2320265 +  -8.4  -5.08178   CATATAGATGAAAAA         CCGTATTCTT TTCATT AAGAATGCGG          TTTTTATATGTATAT  91 34
 BT9727_2235 NONE
 BT9727_2236 2324014 .. 2324042 +   -14  -5.24799   AGAACTTTGATCTAG        TGCGGTTTCTCT AGAAA GGAGAAACCGCA        TTTTTATATTTGTAA 100 43
 BT9727_2237 2325390 .. 2325415 +  -3.4  -4.66833   TTCCGCCCAAAAAAA         GAGGA-TACTT TTAAT GAGTAATCCTC         TTTTTGAAATTAAAG  63 78
 BT9727_2239 2326731 .. 2326757 + -11.1  -5.37345   AGAAAGGGGTAATGG         TAAAACCATCT ATAAG AGATGGTTTTA         TTTTTTATAATTCAC 100 65
        bclA 2328946 .. 2328974 +  -8.3  -4.82154   TTATTAATTAAAAAA        GACAGATTCTT AAATAAA AAGGATCTGTC        TTTTTGCTCTACATT  90 30
        exsH 2331088 .. 2331122 + -17.5  -4.57073   AAACAGGGGTTCGTA     TATAGTCCTTCCTAA TAAAT TTAGGAAGGACTATA     TTTTTGGGGGAAATA 100 66
 BT9727_2246 2332821 .. 2332865 +  -7.3  -4.77165   TATTTTTATGTCACA TCCCTCTTTAATCGTTCGTC TTGTAT GTAGAACGAT-AAGGAGGGA TTTTATTATGAAGAA  86 67
 BT9727_2247 NONE
        rpoE 2335035 .. 2335054 + -10.8  -6.12458   TAAAAATATAAAAAA            CGCATTTC TTCA GAAATGCG             TTTTTTGTTTTTTTA 100 30
 BT9727_2249 2336319 .. 2336330 +  -5.8  -2.80512   AGAAACAGGGAATGA                CTGC ATAA GCAG                 GTATTTCTTGAAAAT  56 218
 BT9727_2250 NONE
 BT9727_2251 2338417 .. 2338449 +  -9.3  -5.49234   AATAAATAAAAAAGG      CGCCTTAAAGC ATTAATACTTA GCTTTAAGGCG      TTTTTTATTAGCTGT 100 32
        celA 2340537 .. 2340547 +  -2.6  -2.60075   CTTTATTAAAGACTG                 TAAA TGA TTTA                 ATTCGTTAGGGGGAA  40 6
        celB 2341873 .. 2341895 + -11.4  -3.96618   TGCTTTATTTTGTGA           GTGATAGGCA TTT TGTCTATCAC           TTCTTTCACATTAAG 100 47
 BT9727_2255 2342173 .. 2342183 +    -4  -3.24698   GATCGGTTGTACATT                 TGTA ACT TACA                 TGATTGTTTTTTAGT  49 1
 BT9727_2256 NONE
 BT9727_2257 NONE
 BT9727_2258 2344980 .. 2345008 +  -6.8   -5.4833   AATGAAATAAACATT        TAATAAGTGGGG TTAAT CTCCACTTATCA        TTTTTTATTAAATAG  93 36
 BT9727_2259 NONE
        tdcB 2347714 .. 2347760 +  -9.8  -3.52113   TGAAGTGAAATAGTT TTATGAAAAAGGAGCTAA GTGAAATTATA TTAGCTCCTTTTTCATTA TGTTTGTGCGGGAGT  80 28
 BT9727_2266 2351232 .. 2351248 +  -2.3  -3.10493   CGCCCTGTAACCATG              TTTCCAT AAC ATTGAAA              TATATGTATTGGAGG  42 305
 BT9727_2268 NONE
        deaD 2352984 .. 2353005 +  -7.3  -6.04953   AGTTATAATTGTAAA           GAGTCGCAA AATA TTGTGGCTC            TTTTTTTGTTTGTAT 100 43
 BT9727_2270 2353520 .. 2353530 +  -5.4  -2.75228   AGAACTACGCATAAA                 CAGA AAA TCTG                 CTTGTAATTAGTTTT  52 136
 BT9727_2272 2356226 .. 2356240 +   -10  -2.52464   TGTTTGTGTATTATA               GACCGA CAG TCGGTC               TAAATTAAAGGAAGG  77 50
 BT9727_2273 NONE
 BT9727_2274 NONE
 BT9727_2275 2360640 .. 2360658 +  -5.3   -5.7827   TTTTAAAGAGAAAAA             CTCCTAT TGAAT GTAGGAG             TTTTTTCTTTGTCTT  91 35
 BT9727_2276 NONE
 BT9727_2277 2362039 .. 2362070 +  -3.9  -5.04597   AATAACATTAATAAA     GGTATTCC-AA-CTG TCAA CAGGTTTGGAATGCC      TTTTTATGTGTAAGT  70 98
 BT9727_2278 2363145 .. 2363194 + -17.6  -3.28204   GGTTCTTAAAATAGT ATATATAAAAGGAAAAGGGTGG CACCTT CCATCCTTTTCCTTTTATATAA TTAGGTTATGCTTTT 100 78
        marR 2365637 .. 2365650 +  -2.4  -3.44051   CAATAAAATTCACAT               TTCC GAGAGG GGAA                TTATAATGATAAAAC  46 174
         gpm 2366387 .. 2366401 +  -2.2   -3.5393   TCCGAAACATATTAC               TTTTTA ACA TGAAAA               TTTGAAACCCATGCT  46 19
 BT9727_2282 2367320 .. 2367340 + -12.7  -4.32482   TATTTTAGTAAATAA            GGACAGAAA TTT TTTCTGTCC            TTTTCACTTATACAT 100 26
        pepD 2369441 .. 2369466 + -13.5  -5.37043   TTCATAAAATGAAGA         GTAGCCTATAA AATT TTATAGGCTAC          TTTTTTGTATAGAGT 100 43
 BT9727_2286 2370980 .. 2371000 + -12.7  -5.36441   ATATTTTCTGTTGCA            GAACCCTTA GTA TAAGGGTTC            TTTTTTGTATCAAAA 100 80
        rpoD NONE
 BT9727_2288 2372502 .. 2372527 +   -12  -5.74684   CTATTTGGTAAAAAA         GGAAGGTTCA CTTTAA TGAACCTTCC          TTTTTGTTTTTATTC 100 30
        pbpA 2376851 .. 2376885 +  -8.8  -4.72497   AGATGAAATGTGAAA     TAAGAGATAGCAGC GGTCATA GTTGTTATCTCTTA     TTTTATTAATAACTG  89 104
         bla 2377979 .. 2378007 + -14.1  -5.82172   ATATGAACTTGGAAA        GCGATTCTTTTTA ATA TGAAAAGAATCGC        TTTTTTTGTATTCCT 100 75
 BT9727_2293 2379775 .. 2379822 + -17.4  -3.44991   CCTATTTGAATGTAA CAAAAGAAGGTCATCGTAACTA AATA TAGTTAGGATGACCTTCTTTTA TATTTAGGATTTATA 100 56
 BT9727_2295 NONE
        iolC NONE
        iolA 2385347 .. 2385381 +  -4.4   -4.8048   GTAAAACATAAGAAG     GAAGTATTAGGAGT CTATCGA ATTCCTGATACTCC     TTTTTCATATGCAGA  70 99
        iolD 2387339 .. 2387353 +  -5.7  -2.66329   GAGTAAAGTAAGTAA               CTTGC AACAG GCAAG               ATCTTATTAGATTAG  55 1
        iolE NONE
        fbaA 2389360 .. 2389370 +    -4  -3.43151   AACAGAGCATAATCA                 GAAA AAT TTTC                 TTCATTACTAGTTAG  51 29
        iolB 2390614 .. 2390630 +  -8.7   -3.2946   GGCATCCGATGGGAC              GCGAGCA ATC TGTTCGC              TTACTAGCTTTTCTT  73 386
 BT9727_2303 2391535 .. 2391560 + -10.6  -4.21319   ATAATTAATATACAA         CAAAGTAGTG TAAATT CACTACTTTG          TTTATTGCCCTTAAT  95 101
        cpdC 2393778 .. 2393808 +  -4.9   -5.0916   TATATACGCAAAAAA      GAGCACTCCTAT ACATGGCG ATAGGA-TGCTC       TTTTTATGTTAAGAA  75 85
 BT9727_2306 2396443 .. 2396464 +  -4.4  -5.69473   GTAAGGTCATAAAAA           GTCTTGGT TTGGTC GCCAAGGC            TTTTTTTATGCTGTA  83 478
        dacA 2398003 .. 2398040 + -17.3  -5.06451   CAGTTTTTTACTAAA   TAACAGGGCATCATTCT AATT AGAATGATACCCTGTTA    TTTTTTAGCATAATC 100 210
 BT9727_2310 2400656 .. 2400699 + -17.4  -3.02916   TTTTTTTGCATTTTT TTTAAACAATAATTTTAAAT ATGA ATTTAAAATTATTGTTTAAA TCGTTATTCTGTGTT 100 87
       hlyII 2402223 .. 2402249 +  -9.5  -4.82661   CTGTATAACGTAACG         AAAGGACCAGA TAAAC TCTGGTCCTTA         TTATTTTTTGTTCAT 100 110
      hlyIIR 2403192 .. 2403226 + -11.6  -4.66264   TTTTCCTATTAAAAA     GCCTAATTTCTCAATG TAT TGTAGAGAAATTAGGC     TTTTTCGACATTTTA 100 66
 BT9727_2314 2408520 .. 2408544 +   -13  -5.33331   AGTAAAGTGAGAAGA          CGTTCTACTC ATATG GAGTAGAACG          TTTTTCTTATATTTA 100 60
 BT9727_2315 2409693 .. 2409713 +  -3.3  -3.14051   CATCAGTACATATGA            TAGAGCTAT GTA ATGGATCTA            TATTGATAACGGTCA  46 148
 BT9727_2316 NONE
 BT9727_2317 NONE
 BT9727_2318 NONE
        gloB NONE
 BT9727_2320 2413804 .. 2413831 + -12.9  -4.52589   AGGCCAGAACTTGTA        GTCGTACAGTT AAATTG AACTGTACGAC         TTTTCTATACAGAAA 100 8
 BT9727_2321 2414303 .. 2414353 + -19.4  -4.11363   AATATATAATTTAAA TGAAACAGAGTCGACTTTAGGA AATGAAA TTCTAATGTCGACTCTGTTTCA TTGTTTAATATTGTT 100 46
 BT9727_2322 NONE
 BT9727_2323 NONE
 BT9727_2324 2416928 .. 2416957 + -10.9  -4.60678   ACATTTAAGTAAAAT       AATAAATCGCCTT TAAA AAGGCGATTTATA        TTTGTTATATTTTTG 100 67
 BT9727_2326 2418530 .. 2418575 + -11.5  -2.56596   AATTACATAATTCGA CAAGAAAACTCCTATGTTGTT GTAG AACAATGTAGGAATTTTTTTG TGCATTAGTACAGAA  86 47
        acdA NONE
         pcc 2421209 .. 2421224 +  -2.6  -2.74792   TTTGTAACGAAACAA              CTTGTT AAAA AATAAG               ATTTAAAAATACTAA  40 11
        accB NONE
        mvaB NONE
         crt NONE
        pccB 2424738 .. 2424751 +  -8.1  -4.24342   TTATCCAGTTTAAAA               GCCCT ATTT AGGGC                TTTCTTGCTCAAAAA  83 28
         acs 2426749 .. 2426773 + -15.9  -5.03994   CATGTATAATGTGAA          CTGACCTCTAA TAA TTAGAGGTCAG          TTTTTATGTATACAG 100 49
 BT9727_2334 2427256 .. 2427281 + -13.5   -4.6038   GGGCTATGTTTTTTG         TAAAGCCATTC TTAT GAATGGCTTTA          TTTTCATTTCGTATA 100 57
 BT9727_2335 2427878 .. 2427894 +  -2.3  -2.98062   TGAATGGGGCGATAA              AAAACAA TAG TTGTTTA              TAATTATGTTATGTC  41 16
         udk NONE
 BT9727_2337 NONE
 BT9727_2338 2429701 .. 2429725 +  -9.3  -4.18674   TATAAATTTAGAAAA          CGGCTTGCACT GTA AATGCAAGCTG          TTCTTTATATATAAG  88 36
 BT9727_2342 NONE
 BT9727_2343 NONE
         pfs NONE
 BT9727_2345 NONE
 BT9727_2346 2436495 .. 2436516 +  -7.3  -5.69262   GTATTGTTGTAAAAA           GCGGAAGGA ATTA TTCTTTCGC            TTTTTATTTTTGTAC 100 29
 BT9727_2347 2437043 .. 2437071 +    -9  -4.74103   ATTACATATTGAAGA        GGTGACTTTTGT TGATT ACAGAAGTCATC        TTTTTACATTAGAAA  93 95
         npr 2439892 .. 2439911 +  -2.2  -5.18726   TCATGAACTGAATAT            CGAATT TCTTCCTT AATTCG             TTTTTGTTATAGCAA  68 101
 BT9727_2349 2440617 .. 2440634 +  -9.1  -5.38958   ATTCTATAAATTTAT             GAGTCGC AAAT GCGGCTC              TTTTTATTTGTGCGT 100 64
 BT9727_2350 2441454 .. 2441498 + -19.2  -4.02334   GTCTGTTTTTTTGCA TTTAACAGAAATATATACTT GAATG AAGTATATATTTCTGTTAAA TTTATCCTATGGATA 100 152
 BT9727_2351 NONE
 BT9727_2352 NONE
 BT9727_2353 2443863 .. 2443873 +    -4  -3.61103   CAGTTGACTCTCACA                 CAAT GTC ATTG                 TTTAAGATGAAGTTG  53 86
 BT9727_2354 2444732 .. 2444779 + -13.1  -3.38966   GTTATCCAGTTAAAT GATGATAAAGAAAAAAGGCAT TATAAT ATGCCTTTTTTCTTTATAAAC TTATCCATAAATTTT 100 24
 BT9727_2356 2447037 .. 2447048 +  -4.4  -3.05343   CAAGGGGGAATGTAA                TGTG ATTA CACA                 TATTACAGATATAAA  50 206
 BT9727_2357 2447814 .. 2447849 + -16.4  -5.74122   TCCGAGTAAATTAAA    CTTACCGCTTTCTATT TAAG GATGGAAAGCGGTAAG     TTTTTTTGTATAGTC 100 7
 BT9727_2358 2448735 .. 2448777 + -13.1  -4.62872   CAGCTAATTAATAAA CGCTGTTGTTTAACTA-AAG TTTC CTTGTAGTTAAACAACAGCA TTTTTAAACATTGAT 100 58
        araC 2451131 .. 2451163 +  -9.2  -3.70751   TAATAAAATAAAGAA      GAAAGCTGAACCTA AAATA TAGGAACAGCTTTC      TTGTTACAATTGTTC  80 4
 BT9727_2362 2453691 .. 2453710 +  -2.2  -4.10657   CTGAAGGAGGTGTAA            TATGTATA AGTA TTTACATA             TTTTAAACGATATAG  52 95
        gntR 2455076 .. 2455098 +  -7.7  -5.45802   AAATTGATATTTTTA           GAGCACCCA ATGGC TGAGTGCTC           TTTTTATTTTGGACA 100 39
 BT9727_2364 NONE
 BT9727_2366 2456122 .. 2456134 +  -4.9  -3.80115   TAATTATATAAAACC                TAAAG TTG CTTTA                TTATGTATTCTTTCG  60 145
        adhB 2457039 .. 2457062 +  -5.4  -4.05035   TTCTCTTGAGAAAAG          CCAATACT ACAACGAA AGTATTGG           TGTTTTGATTTTTTT  64 354
 BT9727_2368 2458158 .. 2458168 +  -2.6  -4.07533   ATATTTTGATATTTT                 TTAT ATT ATAA                 TTATTGTCTTGTTTT  53 276
 BT9727_2369 2458417 .. 2458464 + -15.2  -3.95787   CTTAATACATATATG TTTATAGAAGCGACTGTTTCTT TTAA AAGATACGATCGCTTCTATAAA TTTGTCAATGTAATG 100 36
        murE 2461277 .. 2461303 +  -8.8  -5.34632   GATTACTAATAAAAA         CCATGCTTTTAT GAT ATTGAAGCATGG         TTTTTGTGTTTTGTT 100 159
 BT9727_2374 2463625 .. 2463661 + -12.4   -5.8187   CCGCGAAGCTAACAA    CTCTCGTCCTCAAGAT GAATA ATCTTGGGGGTGGGAG    TTTTTTTATTGCATA 100 341
        lysS 2465318 .. 2465328 +  -5.4   -3.1582   GAATTTTCTAGGTAC                 TTGC GTT GCAA                 ATTTTACTACCGTGA  54 68
 BT9727_2377 2466840 .. 2466872 +  -3.6  -3.02791   GAATAATAAAAGTAT      CCTTTTTTGATTTA CGGAT TATATAAAAAAAGG      TAGTATTTATTTTAT  46 45
 BT9727_2378 NONE
 BT9727_2379 2468631 .. 2468663 + -10.1   -4.9725   AAAATAAGTAATCTA      GGCTAAAGAACTT TGGAGAT AAGTTTTTTAGCC      TTTTTGTATAGCGGT 100 40
        expZ NONE
 BT9727_2382 2472340 .. 2472359 +  -7.9  -4.46155   CGTTGAGTAGTAAAA            GACCGAT AAAGCA ATCGGTC             TTTTCTCAGTATATA  82 41
 BT9727_2383 NONE
 BT9727_2384 NONE
 BT9727_2385 2475997 .. 2476035 +   -17  -5.04601   GAAAAATCTTAAAAA   AAGTTCGAGCTTGATAGA ATC TTTATCAAGCTCGAACTC   TTTTTGGTTTATAGA 100 29
        lipA 2477911 .. 2477948 + -13.6  -3.65812   ACCGAAATAGATAGT   AATAAAGCGCTCTCGA TGGAAT TCGAGGGCGCTTTATA    TTATATTGAAAGAGG 100 31
         hom NONE
 BT9727_2389 2480597 .. 2480629 + -12.2  -3.34013   AATAAAGTGAAACTT     TAATCAGTGTGGGGG TTCA TCCCC-CACTGATTA      TTAGTTGAACCAATC  90 31
         ddl 2481882 .. 2481905 + -11.2  -5.88565   ATACTGTCAATTTCA          CTTTCTTTAC GCCT GTAAAGAAAG           TTTTTTTATTATAAA 100 233
        tenA 2482672 .. 2482706 + -11.7  -5.59502   ATAAGATAAAGAAAA    GAGGTATTG-CTATAC GTAT GTATGGGCAATACCTC     TTTTTTAGTTTTTTG 100 32
 BT9727_2392 2483550 .. 2483565 +  -7.6  -3.39895   ACATATGCAAGAGTG              CCATCA GGTA TGATGG               TTACTTGATCAGGGG  67 280
 BT9727_2395 2487848 .. 2487860 +  -2.7  -3.53012   AACACAGAAGGAAAT                GTGAT GGA ATTAC                TTTCAACAAAAGAAC  46 143
 BT9727_2396 2488454 .. 2488473 +  -7.8   -5.3671   TAATATTGTCTCCGT            GTCCTACC AAAT GGTGGGGC             TTTTTTAATTCTATT 100 129
 BT9727_2397 2489263 .. 2489282 +  -8.6  -5.81412   CCTTAATTTATATTT            GACCTGTG TAAA TACAGGTC             TTTTTTTTCGATAAA 100 81
 BT9727_2398 2490474 .. 2490490 +  -2.2  -4.96848   AGCGGCGGGGGATAT              GGTGCT TAAGT AACACC              TTTTTATATCGCCAA  65 489
 BT9727_2399 2491228 .. 2491240 +  -3.5  -4.35189   TGAAAAAATCCCTTC                TATTA CGG TAATA                TTGTTTATTTCCCTT  61 116
        ftsK 2491768 .. 2491783 +  -6.8  -5.54907   TTTAGCAAATAAATA              GCATCC ATTT GGGTGC               TTTTTATTTTGTACA 100 25
        xtmA 2492665 .. 2492678 +  -2.5  -5.14894   TGGTTTAAAGTGATT               TAATT AAGT AATTA                TTTTTCTAGTTTTTT  69 223
 BT9727_2402 2495127 .. 2495164 +  -5.7  -5.22312   GATTTAAATAATAGT   AGACAAATCCTGTTC-AT TAT ATCGGTCAGGATTTGTCA   TTTTTTCATGTAAAT  83 34
 BT9727_2403 2496115 .. 2496138 + -11.2  -5.71983   AGAGATTTTAGTAAA          CCTTTAATGA TTTA TCATTAAAGG           TTTTTTTGTAATTAC 100 40
 BT9727_2404 NONE
 BT9727_2405 2497006 .. 2497019 +  -6.7   -6.0427   TGTGTACATAAAAAA               CATCC AGGG GGATG                TTTTTTTTATATGAT 100 44
 BT9727_2407 2498811 .. 2498839 +  -2.4  -5.15969   TATTTAAACAAAAAA        TCCGCTTCTATT AAAGA ATTAGAAGAGGG        TTTTTTGAATTGAAA  69 41
 BT9727_2408 2499256 .. 2499292 + -13.3  -2.91888   GTGCTTTGCTTAGTG    CAAATAGGAGAGATTTA TTA TGGATCTCTTCTATTTG    TAGTTTGCAACATTT 100 28
 BT9727_2409 2499811 .. 2499841 + -16.4  -5.93252   GCTTTGCATAAAAAA       GTGAGAGAGTAGAA GTA TTTTACTCTCTCAC       TTTTTTATTTTTCAA 100 30
        cypA 2501432 .. 2501461 +    -8  -5.36441   CATATGATTTGTGCT       GCCTCCTGT-TCA GAACA TGAAATAGGAGGC       TTTTTTATGTCGACA 100 258
 BT9727_2411 NONE
         vat 2503609 .. 2503631 +  -7.7  -4.81852   GTATAAATTTTTGAA           GGGTAGCCA AATCG TGGTTGCCC           TTTTATTAATTATAG  87 261
        cypA 2505563 .. 2505587 +  -6.5  -6.02919   CAATAAACTGTTCAG          CAAGGTGCA AATTTAC TGTACCTTG          TTTTTTTATTTCTCA 100 35
 BT9727_2415 2506279 .. 2506328 + -13.8  -5.46698   TCTTTAAAAAGAAAA GCTTCTCAGAGTGTCGGGAAACCC TTTA GGGTT-CCCAACACTCTG-GAATC TTTTTTGATTTTAGC 100 59
 BT9727_2418 2508881 .. 2508896 +  -6.2  -6.23317   ATAAAAAGAAAAAAA              GAATCT AAAT AGATTC               TTTTTTTCTTTTTAT 100 42
 BT9727_2419 2511138 .. 2511176 + -21.4  -5.23644   TCTTAAATTATTAAA   TACCCAATAACGAAAAGT TAA GCTTTTCGTTATTGGGTA   TTTTTGTGTTTAATT 100 35
 BT9727_2420 2513659 .. 2513680 + -13.1  -5.28481   TCCTTATCACGGTTA           GGCATCTAC TTAT GTAGATGCC            TTTTTTAATTAAATA 100 207
 BT9727_2421 2514999 .. 2515041 + -18.9   -3.4072   AATAAATAGTGTAAA TCATATAAAAGCATAGAGG CTCAA CCTTTATGCTTTTATATGA TTATCCTGCAAACTG 100 32
 BT9727_2423 NONE
 BT9727_2424 NONE
        cbiQ 2519488 .. 2519525 + -20.3  -3.33969   ACTTATGTATCGAAA   CAAATAAAAAAGGAGCA TAAT TGCTCCTTTTTTATTTG    TTATCAGATGAGTTC 100 330
        yqkA 2522430 .. 2522458 +  -4.6  -5.64321   AAAAATTAAAAAAAC        CTCCTTCCTATG TTATT TATAGGGAGGAA        TTTTTCTTTTGTTAT  83 59
 BT9727_2429 2523587 .. 2523610 +  -6.2  -3.26844   ACCTATGTTTTTATA          TGTATATGTT ATGT AATATATACA           CTTTTAGTTAGTGGA  61 56
 BT9727_2430 2524453 .. 2524478 +  -6.1  -5.60689   TAGTTTAGGAAAAAA         TCCCCCTTTGG AAAT TCAGAGGAGGA          TTTTTTGTTGTATAC  93 61
 BT9727_2431 2526884 .. 2526902 +  -8.2  -5.71983   ATTAGGATATGTGAA             GGGTCTAT ATA ATAGACTC             TTTTTTTATGGTTCA 100 40
 BT9727_2432 2528781 .. 2528800 + -12.2  -2.89191   TCTTACGATGTTCAA            TAGGAGGG TTAT CCCTCCTA             TATATGGAAATATAA  90 62
 BT9727_2433 NONE
 BT9727_2434 NONE
 BT9727_2435 2531194 .. 2531220 +  -7.4  -5.72622   AATGTAAGATAAAAA         GAAAATCGAGCA AAT TTCTTGATTTTC         TTTTTTATTTGTGAA 100 39
 BT9727_2436 2532195 .. 2532213 +   -11  -5.95539   TTATTAAGAAGAAAA             CCCGTGAA TAA TTCGCGGG             TTTTTTTATTTAAAA 100 34
 BT9727_2438 2534128 .. 2534146 +    -9  -3.64487   GATTTTTCAGCAAGT             GACTTTTT TAT AAAAAGTC             TTCTTCCAACTATAG  80 305
         adP 2536628 .. 2536664 + -18.3  -5.27335   ACTACCCTGTGATTT    GAACTATAACTTTGCCA TTT TGGCAAGGTTATGGTTC    TTTTTGTTTACGGCA 100 231
 BT9727_2441 2536919 .. 2536933 +  -2.2  -4.78107   CAGGAACCGAGTGAA               TATTGA GGT TTAATA               TTTTTGATACTCATA  62 27
 BT9727_2442 2538328 .. 2538345 +  -7.7  -5.18866   CATTTTTCGGAAAAA             GATGGGG TTAA CTCCATC              TTTTATTTATTTCCC  91 15
 BT9727_2443 2539770 .. 2539791 + -14.5  -3.63018   AATAATATCGAAATA           GCGCAGGAT CATC ATCCTGCGC            TTATCTATCGTAATT 100 40
 BT9727_2445 2541790 .. 2541803 +  -2.5  -3.28791   ATTTGAAAATCGACA               TTTAT TTGA ATAAA                TTATCCAAGCCAAAT  44 13
        glpQ 2542752 .. 2542775 + -11.2  -5.31519   TAGTTTATAGAAAAA          GAATCCAATA CTTT TATTGGATTC           TTTTTATTTAGCTAT 100 66
 BT9727_2448 2544008 .. 2544029 +  -3.7  -5.19328   TAAGATACATAAAAA           CTCTTCTAT AGAA AAAGAGGAG            TTTTTGTTATGCCGT  72 42
 BT9727_2450 2546547 .. 2546584 + -16.7  -3.68619   TCTATTTAGAAATGA   TAATTCCCTGTTTTTTA TAAT TAAGAAACAGGGAATTA    TTTCACTACGTTGAA 100 43
        bltD NONE
 BT9727_2452 NONE
 BT9727_2453 2548133 .. 2548143 +    -4  -2.64155   GATAAATGGAGGGGT                 TTCA TAA TGAA                 TCAGTTTCAACAAGA  46 223
 BT9727_2454 2548429 .. 2548474 + -16.5  -3.23684   CATCAAAGATATTTT GCTTGAAGGAAAGGTGTGAAA ACTA TTTTGCACTTTTCTTTCAAGC TGTAATTTTTATGTG 100 49
 BT9727_2455 2549846 .. 2549866 +  -9.8  -5.07275   ATATAACCTGCAAAA            GACACTTC TTTAT GAAGTGTC            TTTTTGTGTATATGA 100 348
 BT9727_2456 2551189 .. 2551219 + -12.1   -3.0264   AAAGTAGCTTAAGTT       TAAAAAGAGTCCT CATAA AGGGCTCTTTTTA       TATTACACAACATTT  89 29
 BT9727_2457 2552135 .. 2552163 + -13.3   -4.7416   CAAACGCGGTAAAAA        GCCGTACTACA AATAAAA TGTAGTACGGC        TTTTTACAATTTTAG 100 78
 BT9727_2458 NONE
 BT9727_2459 NONE
        dnaN NONE
 BT9727_2461 NONE
 BT9727_2462 2556087 .. 2556145 + -15.1  -3.35695   TATAGTGAAATAAGT TTAAAAACAGAAAAAGAGCGAATTC-CT TATA AGAGAGTTCGCTCTTTTTCTATTTATAA TTAAATTTCTCTCCA 100 28
 BT9727_2465 2558305 .. 2558326 +  -8.1  -4.99134   TAAAAATGTAAGAAA           CCTTAGTAT ATCT ATGCTAAGG            TTTTTAATTTGGGAT  91 38
 BT9727_2466 NONE
 BT9727_2467 2560057 .. 2560094 +  -7.9  -5.77677   TATGAATCATATCCA   TGCAATTCGTTTAATGT GTTC ATTTAAAACGAATTGCA    TTTTTTATTGTTTTA 100 55
        yjqA 2565849 .. 2565875 +  -8.8   -5.1471   AAAATAACATAAAAA         GGTAAAGCGTAT TTT AAATGCTTTACC         TTTCTTTTTTGTAAT  95 125
 BT9727_2480 2570013 .. 2570038 +  -9.1  -5.87996   ATTCTAAATAAAAAA         CAATCCCAGTA TATG TACTAGGATTG          TTTTTTTATTACTTA 100 40
 BT9727_2485 NONE
 BT9727_2486 2573993 .. 2574021 + -15.5  -4.14345   ACATAAAAAAGATTA        GGACCGTACATAT CTA ATATGTATGGTCC        TTTCGTTTGCTATTG 100 69
 BT9727_2495 2581243 .. 2581264 +  -7.3   -4.7889   ATACTTGAAGAAAAA           GAGTCCCAT TTAT ATAGGACTC            TTTTTCGCTATTTGT  86 40
 BT9727_2496 2582079 .. 2582119 +  -9.9  -4.89852   CCCTAAAAAGAAAAA  GGCGTTATTCTTTCTGA GAAATCA TAGGAAAGGATAACGCC  TTTTTATCAATATGA 100 116
        secY 2592658 .. 2592683 +  -9.1  -4.94972   GAATTAAGTAAAAAA         CACAGTTGG TTATTTTT CCAACTGTG          TTTTTAATTCTACTG  95 34
        gntR 2596366 .. 2596378 +  -4.9  -4.16943   AAAAAATAAATACCC                CAAAA TAT TTTTG                TTTTGGGGTATAAAG  64 67
        estA 2597638 .. 2597679 + -18.3  -3.12351   ATAATAGATAAATAA CGAATAAAAGGGGCACG CCACAATT TGTGCCCCTTTTATTCG  TTACATGTAAAAAAG 100 26
 BT9727_2510 2599935 .. 2599968 + -14.8  -3.74238   GATTTAAAAATATAA     GAGCCTTGCTACAA AACATA TTGTAGTAAGGCTC      TTTAAAGTTGTTTAA 100 84
 BT9727_2519 2606685 .. 2606725 + -20.1    -4.005   GACGAGTAGATAAAA  TGAAAACCTCACTGTTTAT AAT GTGAACAGTGAGGTTTTCA  TTTCTAAATTACTTT 100 28
 BT9727_2524 2611389 .. 2611418 + -10.2  -4.26188   ACTGGTTTATATAAA       TAGCACACCTTCA ATACA TGA-GGTGTGCTA       TTTTACATCTATAAA  93 23
 BT9727_2526 2612742 .. 2612767 +   -12  -4.31085   CTTCAAACAGTAAAA         GCGTTACTCA CGGAAT TGAGTAACGC          TTTTACCTTAATATA 100 3
        ydfG NONE
        yqkA 2626636 .. 2626675 + -18.4  -3.52147   AATACATGCTTAAAT  TAAATAAGAAACCATTTA GTAG TAAATGGTTTCTTATTTA   TTAGTTATCTCATTA 100 28
       opuAC 2633203 .. 2633235 + -13.6  -3.08046   AAAAGATTAATAAAA      CAGGCTAGAGAATA TACTT TACTCTCTAGCCTG      CTTTCTGCTATTTTT 100 31
         fdx NONE
        rpiA 2635669 .. 2635687 +  -8.9  -5.65678   GGAATTATAATGAAT             GCTGACT CTTAC AGTCAGC             TTTTTTATATTTTCT 100 31
 BT9727_2555 2636212 .. 2636252 +  -7.2  -5.72622   TTATCATAATAAAAA AGGCAGTATATGAA-AC-TA CTT TATGTATTCATATACTGCCC TTTTTTATTTGTAGA 100 32
 BT9727_2561 NONE
 BT9727_2562 2641286 .. 2641309 +   -11    -5.252   TTGAATAGTAAAAAA          GAGCCCTCCA AAAC TGGACGGCTC           TTTTTTGTACAAATG 100 33
 BT9727_2573 2649860 .. 2649882 + -10.7  -5.52347   CTATAGAAGCAAAAA           GAGTAAGGA ATTAA TCCTTACTC           TTTTTTACTTTTATT 100 35
 BT9727_2577 2655022 .. 2655045 + -11.1  -3.71991   TTTCAATAACAACAA          GCCGATTTG AAAAAA CAAATCGGC           TTGTTAAGCTTTCTA  89 32
 BT9727_2578 2655516 .. 2655541 + -10.6  -5.36441   TGAAAATACTAAAAA         GAAAGCATCT AACTTC AGATGCTTTC          TTTTTTATCTAGAAC 100 41
 BT9727_2579 2656102 .. 2656118 +  -6.6  -5.31855   CCTTATAAAATGAAA              GAGTAC TTAAC GTACTC              TTTTTATTATTAATA  91 41
 BT9727_2583 2658102 .. 2658125 + -12.6  -4.50193   ACGAATAAACAGTTA          TAAGGATAGC GAAT GCTATCCTTA           TTTTAATTCATTGAT 100 23
 BT9727_2587 2663110 .. 2663134 + -10.2  -5.80817   ATTTCACATAAAAAA          CGTTTTAAAC ATAAA GTTTAAAACG          TTTTTTTCTATTCAA 100 57
 BT9727_2596 2672601 .. 2672612 +    -3  -3.18274   CCACTTTATATAACC                GTTT AAAA AAAC                 TTGGATTACAATAAA  46 0
 BT9727_2597 NONE
        soxA NONE
        soxA 2674525 .. 2674552 + -12.8  -4.78107   TGCCCATACTAAAAA        GAGCTGCTGAGA TTAC TCTCAACAGCTC         TTTTTCCTACTCATC 100 16
        ykrK 2676333 .. 2676352 + -10.8  -5.60993   TGAAACCGTAAAAAA            TAGGAGCA GAAA TGCTCCTA             TTTTTTTATGAGAAA 100 30
 BT9727_2603 2677172 .. 2677227 + -15.3  -4.32571   AATCTTGCGTAAAAA TATATAATAAAAACCGCTATACATTC ATTAC GAATGT-TAGCGGTTTTTATTATAGG TTTGATTTTGTATTA 100 29
 BT9727_2605 2678068 .. 2678088 +  -9.7  -4.84017   TCTATACTAAAAAAA            GGAACAGCT TAT AGCCGTTCC            TTTTTCTCCACACTT 100 31
 BT9727_2617 2688310 .. 2688331 +  -9.5  -4.16284   CTTTCAATATGTAAA           GAGCTTACT ATAC GGTAAGCTC            TTTATTCACAACTAT  90 47
 BT9727_2622 2694308 .. 2694319 +    -3  -3.39286   CCTTCTTCTTTACTC                TCTT GAAC AAGA                 TATTTGAACTCATAT  46 463
 BT9727_2630 2701522 .. 2701547 + -17.7  -4.52589   TTCCCCCTTGGAGAG         GAGCAGCTAGC TTTT GCTAGCTGCTC          TTTTATGTACAACGA 100 518
 BT9727_2631 2702521 .. 2702544 +   -11  -4.87893   CGTACATACGAAAAA          GCTCCCTTCC AATT GGAAAGGAGC           TTTTTCATTACGCTT 100 49
 BT9727_2637 2709453 .. 2709492 +  -5.9  -5.89921   TTACACCCCAAAAAA  GGATGTCAC-ATAGTC ATCGATTTC GACTTTTGTGACATCC  TTTTTTTATTATCCT  95 56
 BT9727_2646 2716000 .. 2716024 +  -4.4  -6.20267   TTATATTTGAGAAAA         GTAAG-ACGTA GTAT TACGTTCTTGC          TTTTTTTATTTTTAA  95 58
 BT9727_2647 2717445 .. 2717478 +  -4.7  -5.36441   TATAACATAAACAAA     GAAGCATGGGT CCTATTAGATTA ATCCATGCTTC      TTTTTTATATAAAAC  82 36
 BT9727_2649 2718433 .. 2718458 +  -9.1  -5.45802   ATTACTCTTCATTTA         AAACGCAGAAA ATAT TTTCTGCGTTA          TTTTTATTTTACAAA 100 40
        aspB 2720160 .. 2720182 +   -12  -3.49048   AAATTAGTTCCCACT           CCCCTGCTTA ACT TTAGCAGGGG           TATTATTCATTGGAG  91 34
        fabZ NONE
 BT9727_2652 2721525 .. 2721540 +    -9   -5.0133   CTACGAATAAAAAAA              GCTGAC TTTT GTCAGC               TTTTTTGCAACGGTA  95 21
 BT9727_2661 2729970 .. 2729992 +  -8.4    -5.626   AATTTACGATGAAAA           CCCGCAAGTG ATT TACTTGCGAG           TTTTTTTATCCCGTA 100 453
 BT9727_2674 2740595 .. 2740626 + -13.2  -4.17789   AAAACGCTATATGAA      CAAAGAGCTCATCA AAAA TGATAAGCTCTTTG       TTTCATTTATCCTTC 100 40
         pgd 2748797 .. 2748827 +  -7.8  -5.09245   GTATGTAATGAAAAA      GACTTGATTTCCT TTATAT AGGAA-TCAAGTC       TTTTTATCGTTTTAG  89 33
 BT9727_2686 2749644 .. 2749667 +  -8.3  -4.38219   ACAGTAAGAAATTAT          GGATTGAAT ATACAA ATTCAATCC           TATTTTTTATATTAT  85 58
 BT9727_2687 2750412 .. 2750451 + -16.8  -4.50159   TGATGTTATATTTAC  AAACAAAAGACACTATTC CTAT GAATAGTGTCTTTTGTTA   TTTATTTAGCTTCCC 100 44
        yndM 2772952 .. 2772972 + -11.2  -2.66098   CTTCTAAATAAAAAA            CTGCCTCT TATTT AGAGGCAG            TCACTTTCAAATCTT  82 188
 BT9727_2704 2774972 .. 2775008 +   -14  -2.90232   ATGATGTGATGGTAC    GAAAATAAGACCGACA GAATA TGTCAGTCTTATTTTC    ATTATGTTATATTCT 100 18
 BT9727_2706 2777496 .. 2777535 + -22.6  -3.72453   ATATATTTAACTAAA  TAGAAGAAGGCAATACTA CTAG TAGTATTGCCTTCTTCTA   TTTACCATTATTCAT 100 31
         mqo 2786868 .. 2786886 + -10.3  -5.30155   ATGAAGAAATAAAAA             CGTCCGA TACAT TCGGACG             TTTTTTCGTTACTAG 100 40
 BT9727_2717 NONE
        ydeV NONE
 BT9727_2719 NONE
        fbaA 2795285 .. 2795305 +  -6.9   -4.4784   TTACTATAAGGAAAA            GCCCATA CATAACA TATGGGC            TTTCTTTGACATTTC  78 86
 BT9727_2722 2796714 .. 2796764 + -20.3  -3.30474   TGAAATACAGTTGGG CTAAAAAGAGCGTAATCTAGTTAA AAAA TTGACTAGATTACGCTCTTTT-AG TTGCTACTTATACAG 100 22
 BT9727_2728 NONE
        nupC 2803281 .. 2803313 +  -8.7  -5.46706   AAATAATTTTTAAAA     TAAAAGACAC-CCA AACAAA TGGAGTGTCTTTTA      TTTTTATTTTCGAAT 100 39
        proC 2807280 .. 2807324 + -13.3  -4.56314   TAGAAACGCACTACA TGATAAAAGGCTAAACTCGA ATATAC TTGAGTTTAGCCTTTT-TCA TTTTAATTATATTAA 100 91
        rocC 2811537 .. 2811578 + -16.9  -2.89714   AATACTCTGCTTATA TAAAAGACCGCACATGG CTTTTACT TCATGTGCGGTCTTTTA  TCCTTCTAATTCGCT 100 39
        yoaS NONE
 BT9727_2740 2816950 .. 2816973 + -11.1  -5.08088   GAAAGCGAATAAAAA          GAGTCCTTC ATACGA GAAGGACTC           TTTTTATTGCACATT 100 29
 BT9727_2746 2821758 .. 2821787 +  -9.5  -3.80461   ACTCTAAAAAATTAA       GACTGTATCTT CAAATGGA AAGATACAGTC        TTTAATAATCACTTA  83 50
 BT9727_2751 2824469 .. 2824500 + -12.5  -5.65927   ATAATGTCATTACTA      TCCCTTGTAGAAA TAGATT TTTCTACAGGGGA       TTTTTTCTTTAAATA 100 40
        moxR NONE
 BT9727_2755 NONE
 BT9727_2756 2829261 .. 2829282 + -11.7  -5.01535   ATAACACAATAAAAA           GACTCCTAT TTTC ATAGGAGTC            TTTTTATACTTCTAC 100 37
 BT9727_2758 2833070 .. 2833086 +  -9.5  -5.22039   TAACAAAATAAAAAA              GATGGTT TGT AACCATC              TTTTTTACCTTTACA 100 94
        katX 2842349 .. 2842374 +  -7.7  -5.24129   TGAGAATATAAAAAA         CGTCATTTTCA ATCT TTAAAATGACG          TTTTTTATGGCGAAA  91 38
        tetP 2873197 .. 2873215 + -10.3  -4.74453   CTTATTAAAGTAAAA             GAGGTGC AATTC GCACCTC             TTTTTGCATGTGTTG 100 33
 BT9727_2808 2877323 .. 2877348 +  -9.1  -5.52023   TTTATATACGAAAAA         CGCCTTGTT TCTTTATT AACAAGGCG          TTTTTTCTTGATACT 100 42
 BT9727_2819 2886084 .. 2886110 +  -9.5  -4.88228   TTACGAAATGAAAAA         GGATCTCCTTC TATAT GAAAGAGATCC         TTTTTACTGTTAACT 100 8
 BT9727_2820 2888644 .. 2888683 + -13.3  -3.34424   TAATTCATTTTTAAC  TAAGTACATAAACTAAA CAACAC TTTAGTTTATGTACTTG   TATTGGTTCATTTTT 100 71
        yqxD 2890523 .. 2890533 +    -4   -3.6692   TTTATGTAATTTTCT                 CTAA ACT TTAG                 TATTTTCAAATGAAA  53 480
 BT9727_2831 2898727 .. 2898748 +  -5.8   -5.9362   TTAATTACTAAAAAA           CCGCTCAA CTTACT TCGAGCGG            TTTTTTTCTATTTTC 100 37
        lysP 2901452 .. 2901475 +   -14   -5.4505   TCGGATAAAGTGAAA          CGAGCAAACA AATT TGTTTGCTCG           TTTTTTATTGCAAAC 100 186
 BT9727_2835 NONE
        yhaZ 2902678 .. 2902719 + -20.5  -3.10597   TTTAATTATTTTAAA CAAAACCGCTTATGCTTCA AAAA TGAAGCATAAGCGGTTTTC  CTTTTGAATACAGAA 100 36
 BT9727_2838 2905183 .. 2905204 +  -5.1  -4.60924   CGCAGCTAACAAAAA           GGAGATTGGC TTT GCCAC-CTCC           TTTTTGCCCCGTTTA  69 32
 BT9727_2840 2906636 .. 2906663 +  -8.5   -3.6075   AAAGTGAAACGTTAA        TAAGTGGGGAT AGAGAA AACCCCACTTA         TTCTATGATCTTCAT  77 34
 BT9727_2853 2918444 .. 2918480 +    -8  -5.54907   GAATAATAGGAAAAA    GGAGTAACCCCTAGAA CTTCA TACTAGGTGTCACTCC    TTTTTATTTTATAAA 100 35
 BT9727_2856 2921233 .. 2921263 + -15.6  -3.53563   TCCCACACATAAAAA       GCACGTGTTCGATT ACT AATCAAACACGTGC       TTTCAAAACAACTAT 100 161
 BT9727_2861 NONE
 BT9727_2862 NONE
 BT9727_2867 2931699 .. 2931735 + -19.7  -3.90856   CAAGTATATATGAAA    CAAAGGATCATCCACTA TAA TAGCGGATGATCCTTTG    TTTCATTACAACATT 100 43
 BT9727_2870 2935872 .. 2935896 +    -5   -5.0925   TTCTTATCATAAAAA          GAGCGGTCAT AAGAA ATAACTGCTC          TTTTTACTTTTAACA  75 203
 BT9727_2874 NONE
 BT9727_2875 2940553 .. 2940563 +  -6.8   -3.6579   TTAGCAAACATTGCA                 GGTG CAT CACC                 TTCTTCAGCTAAGTT  66 460
 BT9727_2878 2942851 .. 2942879 +  -8.4  -5.47159   GATACATCTAAAAAA       TAAAAAA-GTGGC CAAC GCCACTTTTTTTA        TTTTTGTTTATTAAG 100 23
        adhB 2945320 .. 2945346 + -11.1   -5.4505   TATTCTTAATGAAAA         GATAAGATTAC ATTTC GTAATCTTATC         TTTTTTATTAAAACA 100 54
 BT9727_2882 2946486 .. 2946506 +  -6.8  -4.47007   CTATATTGTAAAAAA            GAGGAGGA GCTTG TCCCCCTC            TTCTTTTAATTTTTC  78 136
        ansR 2949658 .. 2949668 +  -4.6   -3.8917   ATTCTTAGCAGCTGG                 CCTC ATT GGGG                 TTCTTATACTTGGAA  58 121
 BT9727_2909 2985085 .. 2985119 +    -8  -4.36262   ATTACTTTAGAAAAA     CCCAAATATCTCAG CATTCAA TTGAGAAATTTGGG     TTTTAATATAGGTAT  85 48
 BT9727_2911 NONE
 BT9727_2912 2987672 .. 2987683 +    -3  -4.02315   TATTATCTAAGACTA                TAGT TACA ACTA                 TTTCAATTTTTAATT  55 148
 BT9727_2916 2994245 .. 2994269 + -14.5  -4.27316   GTAGATAGTATAAAA          TTAGTGCTGAT TAA ATCAGCACTAA          TTTTAAATTAAAAAG 100 80
 BT9727_2917 NONE
 BT9727_2918 NONE
 BT9727_2919 2997450 .. 2997480 + -13.4  -3.89346   CTTTGCTTTCTAAGT       CAAAACCACCGGTA TAA TGCCGGTGGTTTTC       TTTATGCAATAAGAA 100 28
 BT9727_2929 3006857 .. 3006885 +  -6.1  -3.79747   CTATTCGCTTGTAAA        CTTCACCTTTT GCATCTG AATAGGTGAAG        TTTACTAATACATAG  66 441
 BT9727_2932 3008910 .. 3008933 + -11.8  -4.42974   GGCAAATAAATAAAA          GAGCCAATTC GTAC GAGTTGGCTC           TTTATTATCTCTCCC 100 28
 BT9727_2944 NONE
 BT9727_2945 NONE
 BT9727_2946 3025168 .. 3025214 + -20.5  -3.28712   TTATACCAAGGGGTT AAAAAGGAGTTCATGACCTGT ATATA GCAGGTCATGAACTCCTTTTA TTATACAAAAACCCC 100 106
         sat 3026500 .. 3026537 +  -4.9  -5.27335   AAAGTCAAAATAAAA   CCCCCAATCTCTCTAAAT TAA AATT-GAGAAACTGGGGG   TTTTTATTTAAAACA  79 61
 BT9727_2953 3032143 .. 3032170 +  -9.9  -3.78042   ATTTTCCAAAAGAAA        GTCCGTTGCTC ACATTC GAACAACGGAC         CTTTTTTATAGTAAC  87 283
 BT9727_2956 NONE
        salY 3037218 .. 3037248 +  -9.9  -3.07534   GTAAAAAACTATAAA       TAAAGCTGATGAT AAAAA AACATCAGCTTTA       TCTGTATGTAATCTA  81 37
        salK 3038850 .. 3038860 +  -2.6  -3.19642   AGGAGACGATTCCTA                 TAAA CAT TTTA                 TTAATAGATGATCAT  44 4
        salR 3039459 .. 3039482 +   -11  -4.42721   CTACTTATCATTAAA          GAGCCTACTC AAAC GAGTTGGCTC           TTTCTTCTCTACTTA 100 27
 BT9727_2961 3041392 .. 3041404 +  -2.7  -4.13767   TATTGTTTCAATATC                TATGC AGT GTATA                TTTTCAAATACAAAC  55 320
        bltD 3046625 .. 3046648 + -11.2  -3.55205   CATTTGAAATCGATT          TTTCTTTACC AAAA GGTAAAGAAA           TGTTTACTATATTAC  87 45
         lpr 3051363 .. 3051381 + -13.2  -2.72511   TCCACAAAAGAAAAA             GGAGTGGA TTA TCCACTCC             CTTTAACCACCTACC 100 62
        gloA 3055915 .. 3055927 +    -2  -3.81307   ATTTGATATACTATT                TTCA TAAAT TGAA                TATTTTACATTTTAG  50 264
 BT9727_2977 3056439 .. 3056485 + -10.5  -4.48987   GGCGATAGATTAATC TGTACCCTATAGAATAAAT TTTTTAATT GTCTATTCTATAGGGTACA TTTTAATTATCCCCC  95 45
 BT9727_2983 3064715 .. 3064740 + -11.9  -5.48054   AGCCCAGACTTAAAA         CCCGGTTCCTT TACG AAAGAACCGGG          TTTTTTAATTTTGAT 100 68
 BT9727_2990 3074723 .. 3074740 +  -9.9  -4.81083   AGTATATAACAAAAA             GCATTGG ATAC CCAATGC              TTTTTCATACTTACG 100 166
 BT9727_3005 3089442 .. 3089454 +  -4.9  -3.32268   AATTTCAAAATTACA                TAATC ATA GATTA                TTATGCAAATCCTTC  54 44
 BT9727_3006 3090725 .. 3090748 + -13.9   -5.4659   AAACAATTATACAAA          GGCCAACCG CATGTA CGGTTGGCC           TTTTTCTTTATATTA 100 59
        arsR 3093295 .. 3093305 +  -5.4  -5.81412   AAAGAAGAAGAAAAA                 TCGT AAT ACGA                 TTTTTTTTGCATAAA  91 20
 BT9727_3010 NONE
 BT9727_3011 3095378 .. 3095401 +  -7.6  -4.54026   CATAAAAATGACGTC          TTTAATTTGC TTCT GCAAATTGAA           TTCTTTTATTTGCAA  84 414
 BT9727_3017 3100612 .. 3100632 +  -8.4  -5.24647   TTCAATTCTAAAAAA            TACACCTA TTAGC TAGGTGTA            TTTTATTTTATCTCT  93 115
 BT9727_3018 3102176 .. 3102190 +  -5.8  -2.90075   ATGAATGTGAATGGA               TACTTT TTA AAAGTA               TATAATTGGAGGGAG  56 62
 BT9727_3019 3102637 .. 3102665 + -11.1   -5.1356   ATAATGTAGTGGAAA        GGACATTTCTTGT AAT ACTAGGAATGTCC        TTTTTGTTGATGAGC 100 52
 BT9727_3037 3121202 .. 3121228 + -10.3  -4.87893   AAAGATTCGTATTAG         GGTGTCAATTT GATAA AGATTGACACC         TTTTTCATTCAGGTT 100 42
 BT9727_3043 3125145 .. 3125163 + -10.3  -3.57279   TATATAACACAAACA             CCCTAGC TCTTC GCTAGGG             TATTCTTAGTTTTAT  87 151
 BT9727_3079 3152463 .. 3152492 +  -8.7  -5.07523   TAAAGCATAAAAAAA       TCCTTCAAGAACA TGCC TTTTCTTGAGGGA        TTTTATTTGTCTCTA  95 66
 BT9727_3081 3153759 .. 3153784 +  -8.4    -3.885   TGTTAAAAATAAAAA         CGCTATTGAT ATTGAA ATCAGTAGCG          TTCTTATGTGACCAT  77 35
 BT9727_3085 NONE
        norA 3158100 .. 3158133 + -14.2  -4.93454   TCCGCTTAACTTTTA     TAAGGAAAGTAAAC TTCCCC GTTTACTTTCCTTA      TTTTGTATTTCTTTC 100 32
 BT9727_3087 3159534 .. 3159569 + -16.4  -4.37348   AACATCAATATATCT    AAAAAGGAGCTCTCTT CATA AAGAGAGCTCCTTTTC     TTATTTCTTCTTCTT 100 106
 BT9727_3091 3162496 .. 3162527 + -13.1   -3.2313   ATATACATAATACAA      GCCGATGCTTCCT TACTAT AGGAATCATCGGC       TATCTTCATTTCGAA 100 50
        atoE 3168682 .. 3168698 +  -6.6   -5.1101   TTATTTAAACGAAAA              GCTAGT TTTAT ACTAGC              TTTTTTACATAATAA  85 33
 BT9727_3102 3171081 .. 3171102 + -10.9   -5.0538   ACAAGATTGAAAAAA           CTTCCCATC ATAA GGTGGGAAG            TTTTTTCAAATGGCA 100 31
        hisS 3189376 .. 3189393 +  -8.4  -5.32599   TATTTATAATACAAA             CCACCC TCGTTT GGGTGG              TTTTTCTATTTTATA 100 32
 BT9727_3118 3189941 .. 3189961 +  -9.9  -5.37593   CTAACACCCAAAAAG            GATTTACTT TTT AAGTAAATC            TTTTTTAATTTCAAA 100 124
 BT9727_3119 3190719 .. 3190753 +  -8.8  -3.55548   GTAAAAATACAGAAA     TAAAAGGTGTCTTC ACATATG GAAAACACCTTTTA     TTTCCACAACTCTTA  76 37
 BT9727_3121 3191998 .. 3192010 +  -2.7  -3.74697   TATACCCATACGAAA                GAAGT AGA ATTTC                ATTTTTCTTATGTAT  48 65
 BT9727_3122 3192400 .. 3192423 +   -11  -5.63236   TAGAATGAAACACAC          GAGGACGGAT ACAT ATCCGCCCTC           TTTTTATTTTTCACT 100 38
 BT9727_3129 NONE
 BT9727_3130 3198837 .. 3198868 + -13.2  -5.04601   AGGATGAATAAAAAA      TACCGGCATTCTTT TTAC AAAGAATACCGGTA       TTTTTCATTTATACA 100 30
 BT9727_3133 3201563 .. 3201587 +  -7.1  -3.00214   ATAAACAATAAGAAA          AGGAGGCTAAT CCA ATCAGCCTCCC          TCCTCTTTATTTATC  64 89
 BT9727_3136 NONE
 BT9727_3137 3204996 .. 3205028 + -10.7  -5.04325   ACAGTAATATAAAAA      CCTCATTTCTCGT CATTACA ACGCGAAATGAGG      TTTTTATCGTTTACC 100 64
         dxr 3213821 .. 3213850 + -13.8  -4.76644   ATTGTTAATAAAAAA       GAGCTAAAACAG ATAATA CTGTTTTAGCTC        TTTTTCCTACGTATT 100 19
 BT9727_3147 3216330 .. 3216361 + -13.9  -5.17786   TAACCTTTAATAAAA      TACAGCGTACGCT TTTTTC AGTGTACGCTGTA       TTTTTCATTTTCTTG 100 470
 BT9727_3150 3219022 .. 3219051 +  -7.9  -5.20333   ACCTATAACGAAAAA       GATTCGACCATCA TATT TGACAGTCGAATC        TTTTTATTGTCCATA  91 49
 BT9727_3152 NONE
 BT9727_3153 3220986 .. 3221017 + -11.8  -4.88918   ACTATTTATAAAAAA      GAGAGAAATCTACT TAAA AATAGATTTCTCTC       TTTTCTTTACGATAC 100 63
 BT9727_3158 3225431 .. 3225453 +   -15  -3.06162   AAGAAATAAAAAGCA           GGCAGAGATT CTT AATCTCTGCC           TGTTCGCATACACTC 100 32
         qor 3239716 .. 3239750 +   -11  -3.76641   CAAGTAAAAAAATAA    CAGCCGAATTTTTCT TATAAC AG-AAAATTCGGCTG     TTTGCATGTTGCAAT  90 153
 BT9727_3182 3255285 .. 3255313 + -13.3  -5.30686   ATTGAAGACAAAAAA        TAGGTTGAGGC AATACGC GCCTCAACCTA        TTTTTTATGCCTCTT 100 57
         fdh 3261178 .. 3261205 + -17.2  -3.53444   AATAAATTGAAACCT        TAATCAGTGGGG CAAT CCCCACTGATTA         TTTACCCGCAAATAC 100 36
 BT9727_3189 3261675 .. 3261707 + -15.1  -5.09895   TGAACTACTAAAAAA      CAACGAAAAGCCA AGCGATA TGGCTTTTCGTTG      TTTTTTAGGTACATA 100 38
 BT9727_3193 3264559 .. 3264585 + -10.2    -5.252   TATTGAACAGATAGT         GAAAGTCCGG ATGTATG CCGGGCTTTC         TTTTTTATCCCGCTA 100 27
 BT9727_3200 3270567 .. 3270603 +  -6.1  -6.09133   TTTAAAAGTTAAAAA   CGCTATTCTCTC-TAT AAAAAC ATAGGAAAGAATAGCG    TTTTTTTTTGAAATA 100 209
 BT9727_3208 3280572 .. 3280621 + -13.9  -4.59109   TTTATAGACTTAAAT TGAATACCCTTCCCATAAAAAGT ATTT ACTGTTTATGAGAAGGGTATTAA TTTTTAGCAACTGTA 100 61
 BT9727_3210 3282797 .. 3282823 + -14.6  -5.09762   TAATACAACAAAAAA         GGTGTGAACTAG CTT TTAGTTCACACC         TTTTTATATTAGAGT 100 56
 BT9727_3217 3289323 .. 3289347 + -17.3  -5.79595   TATAGTTAGAAAAAA          GCGAGGAGAAA TTG TTTCTCCTCGC          TTTTTTATTTTAACA 100 430
 BT9727_3221 3291727 .. 3291746 +  -6.4  -4.86902   GGTGCATTGAAAAAA            GATCACCC AAAT GGATGATC             TTTTCTTATAATTTA  80 31
 BT9727_3223 3292369 .. 3292389 +  -5.5  -5.71295   GAATTAACTAAAAAA            CTTCATC TTTGATC GATGAAG            TTTTTCTTTTTCTCT  87 34
         pbp 3293516 .. 3293544 + -11.9  -3.55323   CGTTATAATGAAAAA        GAAAGAAGCTG TTCCTTT CAGCTTCTTTC        TTATATAACATTTTT  91 33
 BT9727_3229 NONE
 BT9727_3230 NONE
 BT9727_3231 3297972 .. 3297995 + -11.1  -4.65838   TATTTAACCGAAAAA          GTCATGAGC ACGTAA GCTCATGAC           TTTTTGCACTATATA 100 34
 BT9727_3233 3299973 .. 3299999 + -13.9  -4.90217   TTTTAATAACAAAAA         GTCCGATTTCT CATTT AGAAATCGGAC         TTTTTACTATCTTTA 100 35
 BT9727_3236 3304363 .. 3304375 +    -2  -4.13945   TCTTTTTGCTCCGCC                TTGA GACTG TCAA                TTTTAGCGTAAACAT  53 224
 BT9727_3243 3309429 .. 3309464 + -14.9  -3.36289   TATAAAGTGAAACTT    TAATCAGTGGGGGTT TTGTTC ATCCCCCACTGATTA     TTAGTTGAACTAATC 100 452
 BT9727_3248 3314248 .. 3314271 + -12.6  -5.23396   TTGTCTACAGTCCGA          GGTTGAGAAA GTAT TTTCTCAACC           TTTTTATTCGTTGTT 100 257
 BT9727_3252 3317830 .. 3317858 + -10.5  -3.10474   ATGAATACAAATCGA        GCATGTTTTGA AAACCAA TCAAAACATGC        TCTTAAAATATTCTA  83 57
         qor 3321197 .. 3321230 + -14.1  -3.73008   CATAATTCATAAAAT     GAAAAGGAAGCTAGA TTTC TCTATCTTCCTTTTC      TTATCTCTATTTGAG 100 36
 BT9727_3260 NONE
        yvcN 3328601 .. 3328621 +  -9.7   -5.0925   ATTATAATTTTTTTA            GCCTTGCCT TTT AAGCAAGGC            TTTTTAATTTTCAGC 100 34
        pepF 3330505 .. 3330524 + -12.2  -4.36903   CTTTATAAAAAAGAA            GAGCCTCT CGCT AGAGGCTC             TTTCTCTTTCATGCC 100 33
 BT9727_3265 3332700 .. 3332722 +  -4.1  -3.66018   ACTGAAAATACTGTT           CCGGCTACA ATAGA TGTAATCGG           TTGTTCCCCTGCTAA  54 473
 BT9727_3267 NONE
 BT9727_3268 NONE
 BT9727_3269 3335712 .. 3335735 +  -8.2  -4.59207   AGCATAATAGAAAAA          GGTATACCAA AACG TCGGTATACC           TTTTCTCCTATTTAT  85 34
 BT9727_3272 3339609 .. 3339650 +  -9.6  -3.93262   TCCGATTGGTGAGGG CTGATAATCAGTGGGGGAT GAAGA ACCCCCCACTGATTAA-AG TTTCACTTTATTGAA  83 62
 BT9727_3273 3340685 .. 3340717 + -13.7  -3.55486   AAAATAAAATAATAA      TAAAGACTCCATTTT CTT AAGATGGGGTCTTTA      TATTTACTGTTAAAT 100 29
 BT9727_3274 3342376 .. 3342403 + -14.4  -3.91352   AATCACAAACTTAAA        CAAGTCACAAAT TATA ATTTGTGACTTG         TTTAATTACCCATGT 100 89
 BT9727_3288 NONE
 BT9727_3289 3361398 .. 3361425 + -14.3  -4.81814   ACGTATCAAAAAGAA        GCGAGAAAGTG ATTATA CACTTTCTCGC         TTTTCTTATGCTACT 100 14
 BT9727_3292 3364156 .. 3364174 + -14.6    -3.551   AAAAAAATATATGAA             GGAAGGGG CTC CCCCTTCC             TTATATAAATTGACG 100 51
 BT9727_3293 3365422 .. 3365441 +  -9.4  -5.06735   CATTTATATGAAAAA            CTGATTCT ACTA AGAATCAG             TTTTTCTACTTTATA 100 108
 BT9727_3295 3366416 .. 3366447 + -10.3  -3.39803   CCACTATATTTCCAA      CTAGACTTCAGCA ACTTAA TCCTGAAGTCTAG       TTGTACATATGAATA  85 78
 BT9727_3304 3371542 .. 3371591 + -19.7  -4.93454   AAAGAATCTACATGA TTAATGCAGAAAGAGCATCCT TCTCTTAC AGGATGCTCTTTCTGCATTTA TTTTCTCTTTATTTG 100 26
 BT9727_3306 3379922 .. 3379966 + -20.3  -3.49951   GTTATTAGAATTGAT GAATAACAAAAAGGCGTGCTA AAT TAGCACGCCTTTTTGTTCTAC TTCTCTAAAAATATA 100 20
        dhaS 3388235 .. 3388259 +   -10  -4.55544   TAAATTAACAAAAAA          GAACCTGACC TATCC GGCCAGGTTC          TTTTCATTATGTATT  93 33
       gerKA NONE
       gerIB NONE
       gerQC 3409068 .. 3409108 + -14.4  -3.79451   TTAAATAGCAAAAAA CACGCTACTTGTTCTTATA CGTT TA-AAGAATAAGTAGCGTG  TTATCATTTTATTTT 100 33
 BT9727_3338 3415993 .. 3416016 +  -8.2  -5.63012   ATTTAACATAGTAAA          GAGTTGACTA CCTT TAGCCAACTC           TTTTTCTTTATTTTT 100 35
 BT9727_3341 NONE
 BT9727_3342 NONE
 BT9727_3343 3420418 .. 3420429 +  -4.4  -2.78813   CTCTGCTTTTCCTAA                CGTT TCCC AACG                 CTTCTTCGGATCAGA  48 255
 BT9727_3352 3431096 .. 3431124 + -16.3  -4.45485   TCTGTTCCACAAAAA        TAAAAAGACACGA AAC TCGTGTCTTTTTA        TTTTATAAATATGAT 100 23
 BT9727_3361 NONE
 BT9727_3362 3443235 .. 3443252 +  -6.9  -6.07374   ATGAAAAATAAAAAA             ACGTGGC TTCT GCCACGC              TTTTTTATTTTTTCT 100 30
 BT9727_3364 3445072 .. 3445091 + -13.6  -4.93318   TACGATTACGAAAAA            GGGCTGAC AAAA GTCAGCCC             TTTTTGTACATTCTG 100 19
 BT9727_3368 3448001 .. 3448046 + -17.3  -3.03243   GAGTATCAAATAAAT GACGCTGAATAAAGATAAGAGC AAT GCTCTTATCTTTATTCA-CATC TCTTAAAAAATGAAT 100 14
        cotM 3454813 .. 3454839 + -15.3  -4.89521   AAATAAATACAAAGA         TAAGCCCCAGT CATCT ACTGGGGCTTA         TTTTATTTCGCATGT 100 40
        alaS 3456932 .. 3456959 +  -8.6  -2.59797   TCTAAAACCTGTTTA        T-GAAGGATAGCT AAC GGCTATCCTTCCA        CTATATTTATAGGCC  69 36
 BT9727_3378 3458325 .. 3458340 +  -5.4  -4.42806   ACAAGCTACAACTTT              TGAGGC GAAT GCTTCA               TTTATTTCAAAATAA  70 255
 BT9727_3384 3464857 .. 3464869 +    -2   -3.0464   CTCTTTTTCAACCTA                TTCA TCATT TGAA                TATTCAAACTAAATT  42 88
 BT9727_3385 3465263 .. 3465290 + -15.8  -2.87683   ATCATTTTAAAACGA        CAAATAGATGCC TCAA GGCATCTATTTG         TCTATAAACAACTAT 100 111
 BT9727_3387 3467995 .. 3468007 +  -3.3  -4.75967   AAAATTGCTGAATTT                GTGCT ACA AGCTC                TTCTTTTTTATCATT  67 338
 BT9727_3391 3470294 .. 3470313 + -12.2  -5.48213   GAAAAGGTTAAAAAA            CTAGGTGG ATTT CCACCTAG             TTTTTATTTTCCATA 100 30
        kinA 3472455 .. 3472495 + -24.5  -5.39755   TCCAGTCTTAAAAAA  TAAAAGAAGCATCTGCTAA TGA TTAGCAGATGCTTCTTTTA  TTTTTTGTACTTATA 100 30
 BT9727_3407 3488985 .. 3489000 +    -9  -4.49337   GTCAAAAAGAAAAAA              GCTAGC ATTA GCTAGC               TTTTATACATTCTCA  89 21
 BT9727_3410 3490708 .. 3490730 + -16.4  -3.95007   TTGTTTAAATGATAA           CGCTTGGTCA AAA TGACCAAGCG           TTCTTGCTTTCTATG 100 33
 BT9727_3411 3491249 .. 3491269 +  -8.4  -5.15969   CTACCTCATAAAAAA            GATTGCTA GCTTA TAGCAATC            TTTTTTAACTTACAG  93 30
 BT9727_3414 3501306 .. 3501327 + -10.2  -5.54907   AATATAAAATAAAAA           GACAGCGT CAAAAA ACGCTGTC            TTTTTATTTTATACA 100 42
 BT9727_3418 3504057 .. 3504084 + -13.6  -4.97957   TGGCAGCATAAACGA        GAGAGGATTTTC ATTT GAGAATCCTCTC         TTTTATTATTGTATA 100 30
 BT9727_3419 3505290 .. 3505318 +   -14  -5.53288   AATTTGCATAAAAAA        GGAGCCGTTAAG ACATA TTTAACGGCTCC        TTTTTTTAAGTTAAA 100 30
 BT9727_3424 NONE
 BT9727_3425 3510172 .. 3510191 +  -6.4  -5.76237   GATACATTAAAAAAA            GCAAGTGT TCAA ACACTCGC             TTTTTTATTTATGTA 100 31
 BT9727_3427 3510931 .. 3510951 + -11.2  -3.83998   TTGAACAAAAAGAAA            GCTGACCA TAAAT TGGTCAGC            TTTCATATCCGATCA  90 21
        cpdC 3528678 .. 3528694 + -12.3  -4.65819   ATAATAAATAAAAAA              GATGGGC TTC GCCCATC              TTTTAGTTTAATTTT 100 46
        lexA 3530415 .. 3530446 + -10.4  -5.63645   AAAGTAATAAAAAAA      GATAATTACCTTAT TTAT ATACGGTAATTATC       TTTTTTGTATTTTGA 100 40
 BT9727_3453 3537748 .. 3537770 + -10.7  -5.56263   TAAATAGCAATCCAA           CCTCTTTAC AAATC GTAAAGAGG           TTTTTCTTTTCTAAT 100 34
 BT9727_3455 3540023 .. 3540057 + -20.4   -5.4505   TCAATACGCAGAAAA     TAGAAAAAACGCCTTA TCA TAAGGCGTTTTTTCTA     TTTTTTCTTCAAACA 100 4
 BT9727_3456 3543700 .. 3543716 + -12.3   -5.9218   TAACAAATAAAAAAA              GAGCGAG AAA CTCGCTC              TTTTTTTGTTATGTA 100 61
 BT9727_3460 3545374 .. 3545419 + -13.6  -3.21354   TCCTTTTCAATAATC CATAAAAGGCGGTTGCTT ACATACTTTC AAGCAACCGCCTTTTATA TTAATACATATATAC 100 28
        chiA 3555853 .. 3555882 + -10.2  -5.72622   AAAAATAATAAAAAA       CAACAATAGGTT TTATAT GACCTATTGTTG        TTTTTTATTTATACA 100 33
 BT9727_3470 3556283 .. 3556294 +    -3   -4.0371   TTGCAAATCAACCGG                GTAA CGAG TTAC                 TTTATCTACAACATC  55 233
        fdhC NONE
         hup 3558371 .. 3558396 + -14.1  -5.64006   TAAAATAATGAAAAA         TAGCCTTCTCG TTTA CGAGAGGGCTA          TTTTTTTCATTACAT 100 33
        adaA NONE
         ogt NONE
        alkA 3571007 .. 3571032 +  -6.1  -4.63993   ATTATACTAAAAAAA         CCAAGTAGCAC ATCT GCACTACTTGG          TTCTTTTTTAAGCTT  76 31
 BT9727_3489 3573128 .. 3573161 +  -8.9  -4.94262   TTAATACAAATCAAA     CACCCTATTTACGAT TCTC ACCGCAGATAGGGTG      TTTCTTTTTCATCTG  95 49
 BT9727_3494 3579021 .. 3579045 +  -7.2  -5.75599   TACATACAAGAAAAA          GAAAGAAGAG CCCGT CTCCTCTTTC          TTTTTTTGTGCTTTG 100 47
 BT9727_3495 NONE
 BT9727_3496 3580689 .. 3580706 +  -5.6  -3.63991   GCATAAAAAAATAAA             GAGATC ATTATA GATCTC              TTCTTAAGCATAATC  59 27
        cwlJ 3587732 .. 3587756 +  -7.2   -5.4251   ATTTAAAATCATTAA          CAGACCTCTT CACTT AAAAGGTCTG          TTTTTTATATGTAAG 100 42
 BT9727_3504 3589449 .. 3589506 + -22.6  -2.53396   ATGTAACATAACTAT GTATGTAAAACGATTGACATTCAATT CTAATA AATTGAATGTCAATCGTTTTACAAGC CTCTATTCATTTCAC 100 158
 BT9727_3505 3591714 .. 3591749 + -13.5  -3.77808   AAATAATGTAAATAT    GAAAAGGGAGCAACT CATTAC AGTTGCTCCCTTTTA     TTCTCTTCTAATACA 100 35
 BT9727_3507 3595380 .. 3595418 + -14.9  -4.04579   ACATAGATAATAGAA   GAACAAAAAAGTATGGA TATTT TCCACACTTTTTTGTTC   TTTACTATTTATAAA 100 163
 BT9727_3539 3633226 .. 3633248 + -10.7   -5.4505   CATACAAATAAAAAA           TGACCTAGT TCTAC ACTAGGTCA           TTTTTTATTAACGAG 100 30
        rpmB 3696294 .. 3696307 +  -8.1  -5.58454   TAATAATAAAAAAAA               GAGCC GCTA GGCTC                TTTTTTTACTATGAA 100 38
 BT9727_3616 3716169 .. 3716190 + -10.9  -5.72254   GCTTAAATACAAAAA           TGCGTTGCT TATA AGCAGCGCA            TTTTTTATTCTTTCC 100 35
        pepQ 3717566 .. 3717579 +  -5.3  -2.78141   TTGTTAAAATCATGA               CCTTT TTTA AAAGG                AGTTTTTCTCTTCAC  52 34
 BT9727_3618 3718166 .. 3718195 +  -9.4  -4.78572   TCATTCAGTAAAGTA       AAAAATGCCACC GAATAA GGTGGCATTTTC        TTTTATTCATTAACG 100 25
 BT9727_3621 3720500 .. 3720525 +   -12  -5.32944   ATGTTTATTCTATAG         CGTAAGCAAG TGTTCT CTTGCTTACG          TTTTTTGCTTGTAAA 100 26
 BT9727_3622 NONE
 BT9727_3623 3721627 .. 3721648 + -11.6  -4.26398   AATAATATAAAAAAA           CGACTGCG TTCCCC CGCAGTCG            TCTTTTTTCGTGTTA 100 31
 BT9727_3663 3766107 .. 3766147 + -18.7  -4.18644   GAAGAGTCTGCATAA  GAAATAAAAAAACAGCTAC ATA GCAGCTGTTTTTTTATTTC  TTTAATTTCTCTAAT 100 26
        ylbM 3768915 .. 3768931 +  -5.9  -6.08342   TCCTATAAAAAAACC              TCTCTTT TTC AGAGAGA              TTTTTTTATTTATTC 100 33
 BT9727_3670 3772072 .. 3772091 +  -9.3   -3.6834   AGCAACAAAGAAAAA            CCCCGTT CACTTT AACGGGG             TTTGAAACTTTTCTT  80 11
 BT9727_3673 3774057 .. 3774080 + -15.4  -5.10767   ATTTCAAATAAAAAA          TCCCCTGCTA AAAT TAGCAGGGGA           TTTTTATATTAGCTA 100 47
 BT9727_3681 3778148 .. 3778195 +   -24  -3.92542   GAATTCCAAATCATT GAGTAAATAGAACAAGCGCATCA ATA TGATGCGCTTGTTCTATTTA-TC TTATTTAAGAATGAA 100 20
        ctaA 3786779 .. 3786801 + -12.8  -5.03314   CAAAATAAATGAAAA           TACCTTGCCG AAT TGGCAAGGTA           TTTTTTCGCAATAAA 100 33
 BT9727_3693 3792868 .. 3792889 + -14.5  -4.62302   ATTATTTAAAGAAAA           GGAGTGAGC TTTT GCTCACTCC            TTTTTCAGAGTGTTG 100 32
 BT9727_3698 3796865 .. 3796906 + -10.6  -4.67904   AGACGATTGGTAAAA TGTAAATAAGTCCTTAATC ATATA GAT-AAGGACTTATTTATA TTTTTCGGGTTCATG  95 28
 BT9727_3702 3799822 .. 3799848 +  -2.3  -5.87996   TAATAACGTCAAAAA         GTAAGAAGC CTATTTACA GCCTCTTAC         TTTTTTTGTTACTTC  78 38
 BT9727_3705 3801766 .. 3801785 + -10.8  -5.01845   ATCGATAGTAGAAAA            CGGACAAT TTAT ATTGTCCG             TTTTTAGTTGTTATC 100 33
         cad 3803936 .. 3803953 +  -9.9   -5.4477   GATCAAAGAGTACAA             GCCTATC AGTT GATAGGC              TTTTTTTCACCCTTT 100 13
         tgl 3804859 .. 3804878 +  -7.8  -5.95539   AGTTTATTAAAAAAA            GCACCTAC ATAT GTAGGCGC             TTTTTTTATTTAAGC 100 31
 BT9727_3711 3806806 .. 3806844 + -14.8  -2.65106   CAGTTTATTAAAATA   AAAAATAGCCCATCTCTT TTA AAGAGACGGGCTATTTTC   ATTACTTAAATTATT 100 440
         def 3813121 .. 3813141 +  -7.6  -4.90906   GCGATAATAAAAAAA           GGCGGAAGA TGAT TCT-CCGCC            TTTTTACTATTATGA  87 34
 BT9727_3718 NONE
 BT9727_3719 3816382 .. 3816425 + -16.5  -3.03619   ATCATTATGGAAATA TAAGA-AAAAGGACAATACC TTTAT GGTATTGTCCTTTTCTCTTA TCTTAAAAAGTGCTT 100 23
 BT9727_3729 3823872 .. 3823903 + -17.6  -3.33087   CAACTACTTAATATA      GAATAGGAATAGGT AAAG ACCTATTCCTATTC       TTATCCCGCTATATT 100 20
 BT9727_3733 NONE
 BT9727_3734 3828457 .. 3828508 +   -25  -3.64755   GAACATACAATAAGT AGAGAACAAAGTAAAAACCTCTTT TTAA AAAGAGGTTTTTACTTTGTTCTCA TTATTCAGCATCTGT 100 147
 BT9727_3737 3832898 .. 3832934 + -18.3  -5.57729   ACTTATACAAAAAAA    TAAAACAGTTTGGCCAA TTG TAGGCCAAACTGTTTTA    TTTTTTCTCTTCTTT 100 23
 BT9727_3740 3835293 .. 3835313 +  -6.9  -5.01535   ATCTTCACTAAAAAA            GGAACCT TCCATAC AGGTTCC            TTTTTATCATTGTCG  85 30
 BT9727_3742 3837801 .. 3837832 + -14.6  -4.05389   TATATAGAAAAGAAA      CGGCATATCCCTTT ATGA AAACGGATATGCCG       TTTATAATATGTATA 100 41
 BT9727_3743 3838499 .. 3838527 + -12.5  -2.67501   TACCTAAAACAAGCA        TACCCCCGTTCTA ATT TAGGACGAGGGTA        TCATATAGCTGTTTA  89 90
        metE 3841656 .. 3841682 + -13.9  -5.39905   AACGCATAATAAAAA         TGGGTTATCCT CCAAA AGGATAACCCA         TTTTTATTCTTTACT 100 32
 BT9727_3747 3843565 .. 3843583 +  -4.6  -4.85618   TATATAAAATAAAAA             GTTACC TTCCATC GGTAAC             TTTTATTCCTTATTT  70 58
 BT9727_3749 3845373 .. 3845387 +  -7.8  -5.84432   GTACGGATATTAAAA               GTCGCT GAC AGCGGC               TTTTTTTCTATTATC 100 28
 BT9727_3750 3846645 .. 3846665 + -12.7  -5.94713   TTTCTACAAAAAAAA            GCTAAGAGT TAA ACTCTTAGC            TTTTTTTTGTAGAAT 100 14
        nplT 3853537 .. 3853561 + -14.5  -5.38549   TGGTAACAAAAAAAA          TCCTTATACCA AAG TGGTATAAGGA          TTTTTCTTATTTCAA 100 35
 BT9727_3757 3856641 .. 3856663 +  -6.9  -4.59414   TAGCATACAAAAAAA           CCGTCCACA TATAT TGAGGGCGG           TTTTCATTATTATCC  79 60
 BT9727_3760 3858530 .. 3858559 +  -5.8   -5.8187   AAAGAACAAAAAAAA       CAGTCAGCAT AATATTGTAA GTGCTGACTG        TTTTTTTCTTACATG  95 14
 BT9727_3763 NONE
 BT9727_3764 3861304 .. 3861323 + -12.2  -4.94902   AATTCTTAAAAAAAA            GAAGCAGC GATT GCTGCTTC             TTTTTATAGTGCTTC 100 32
 BT9727_3768 3864266 .. 3864285 +  -9.4  -3.63336   TTGCAAAGAAAAAAA            CAGTAACA ATTT TGTTACTG             TTTAAAATAATATAT  82 20
 BT9727_3773 3867490 .. 3867518 + -13.4   -5.4505   CCGCTCAATAAAAAA        TAAAGTTTGCTC ACGAA GAGCAAACTTTA        TTTTTTATTGCGAGG 100 30
 BT9727_3777 3872537 .. 3872555 +    -6  -5.96894   CTGGTTGTAAAAAAA             CCTCTC CTTAGCT GAGAGG             TTTTTTTATTTAACT 100 214
        rbcL NONE
 BT9727_3779 NONE
 BT9727_3780 NONE
 BT9727_3781 3875690 .. 3875722 + -12.2  -5.86976   ACATCCTCCTATGGA      GCAGGCTTATTTCA AAATA TGAAATAAGCCTGA      TTTTTTATTTTCTCA 100 105
 BT9727_3782 3876216 .. 3876249 + -17.1  -4.77567   TTAAATATACTTAAA     TAAATAAAAGTCCTC ATTT GAGGACTTTTATTTA      TTTTCTTCTAGAAAT 100 49
 BT9727_3786 3880183 .. 3880211 + -13.3  -4.95155   ATATCAGATAGAAAA        GAAGCGAAGGTAG AAA TTACCTTCGTTTC        TTTTTGTCCTGTCAC 100 83
 BT9727_3787 3880625 .. 3880665 +  -2.7  -5.69473   ATAAAAGCAAAAAAG  TGTAAAGGCTACCTA TTTCATTCATT TTGGTGGTCTTTACA  TTTTTTTGTGATATC  75 21
 BT9727_3788 3881246 .. 3881273 +  -7.8  -5.87996   TTCTCATAGAAAAAA        CCTGAGACCGATT TCA AATCGA-CTCAGG        TTTTTTTATTAATTA 100 83
 BT9727_3793 3887602 .. 3887632 + -12.1  -5.65927   TGCTCATAATAAAAA      TACGACTCATTCCT TGTA AGGA-TGAGTCGTA       TTTTTTCTTTACATG 100 7
 BT9727_3800 3893824 .. 3893851 +  -9.4  -3.57119   ATTACAAAAAAGAAA        GCAGAGATAA-TA AAC TACTTATCTCTGC        TTTCACGAATGTATA  82 16
 BT9727_3803 3896187 .. 3896209 + -16.4  -4.31433   TTATTCAAGTAAAAA           GAAGCTCGTC ACT GACGAGCTTC           TTTCTTATGCAAGTA 100 29
 BT9727_3817 NONE
 BT9727_3818 NONE
 BT9727_3819 NONE
 BT9727_3820 3910403 .. 3910427 +   -13  -3.71213   GAATTTTAAATAAAA          TAACCTCCTC TTATT GAGGAGGTTA          TTTCACATTCTCTCT 100 28
 BT9727_3823 NONE
 BT9727_3824 3913755 .. 3913776 + -14.5  -5.63103   TTGGTTAAGTAAAAA           CACCGAGGA AAAT TCCTCGGTG            TTTTTTTACTTAAAC 100 33
 BT9727_3834 3922552 .. 3922570 + -14.6  -4.17556   AAATTAATTAAAAAA             CACTCGCC TTT GGCGAGTG             TTTATTCAGGCTGTG 100 30
 BT9727_3835 3923303 .. 3923315 +  -3.4   -4.7254   TATAAGTACAACGGA                TCCA GATAG TGGA                TTTTTAATGAGAGAT  63 81
 BT9727_3836 3924139 .. 3924165 + -13.8  -5.01535   TCCCGACACTCTGAA         AAAACACTCGCC TTT GGCGAGTGTTTA         TTTTTGTAGTTGTAA 100 114
 BT9727_3838 3925877 .. 3925899 + -16.4   -4.8667   TTACATCGTTAAAAA           GACGCTACCA TAC TGGTAGCGTC           TTTTTATAACGTATC 100 29
 BT9727_3842 3929775 .. 3929789 +  -2.8  -5.75478   ATTTCTTTATTAATA               GAAAAG GTA CGTTTC               TTTTTTTCTGTACTT  81 293
 BT9727_3844 NONE
 BT9727_3845 3932680 .. 3932710 + -11.3  -6.07374   TGCCGCGATTACATT       ATAAAAGGTGCGT TTTAT ACGCACCTTTTAC       TTTTTTATTTTTTCT 100 22
 BT9727_3848 3935145 .. 3935162 +  -9.9  -5.80364   AAAAGAAACAAAAAA             CAGGCTT GCAT AAGCCTG              TTTTTTTATTGCGCT 100 13
 BT9727_3849 3935772 .. 3935793 +  -8.8  -5.93252   TAATTTTACATGTGA           CATGCACA TTTTTT TGTGCATG            TTTTTTCTTTTTAAC 100 38
        ribD NONE
        ribE NONE
        ribA NONE
        ribH 3939834 .. 3939859 + -13.5  -5.88061   AATGGGCATAAAAAA         TAAAAAGAGGC TGCG GCCTCTTTTTA          TTTTTTTACTTTTTT 100 30
        nhaC 3948644 .. 3948665 +  -8.8  -5.24799   ATAATATACGAAAAA           GGATTACC TTAATC GGTAATCC            TTTTTATATTTCTCG  95 37
 BT9727_3865 NONE
 BT9727_3866 3952687 .. 3952716 + -16.7   -2.8076   TTGAAAACAAATGTA       TAAAGCTGCTTCT AAAT AGAAGCAGCTTTA        TGATTCGTAATAATT 100 23
 BT9727_3880 3963815 .. 3963842 + -15.8  -4.34737   TGAAAAATAAAAAAA        TAGGAGATTTCC ATAT GGAAATCTCCTA         TTTCTTACTTAATGA 100 31
        proC 3966602 .. 3966635 +   -17  -3.33087   ACAAAAGAAAAATAA     GAAATGGAGCTCAA TCTTAC TTGAGCTCCATTTC      TTATAAACATATATT 100 26
 BT9727_3888 3970323 .. 3970350 + -14.4  -4.17537   TCTCTTAATCTATCG        TAAAAAGCACTG GTTA CAGTGCTTTTTA         TTTATACTTATTTAG 100 33
 BT9727_3890 3972124 .. 3972151 + -15.8  -5.64304   GAATCAAAGTAAAAA        GCGTGTAAATCA CAAT TGATTTACACGC         TTTTTTGTTATATTA 100 29
 BT9727_3911 3992604 .. 3992656 + -13.1  -2.85813   GGAAAGTCCTACTAT TTATAAATAAAAAAATGAGACCGCT TGT AACGGTCTCATTTTTTTATTGGCAA TAATGTTCTTGCCAT 100 40
 BT9727_3937 NONE
 BT9727_3938 4017437 .. 4017459 + -16.4  -5.21709   TTTTCTATAAAAAAA           GCACTCGTGA TAA TCACGAGTGC           TTTTTTACTATGCAC 100 31
 BT9727_3943 4021271 .. 4021283 +  -3.3  -3.82031   TAATTATTTAAAAAT                GGTGT TCA ACTCC                TTTCCTCATCGTTAA  54 38
 BT9727_3944 4021718 .. 4021754 + -15.3  -4.47679   TAAAAAAAACAAAAA    GAAAGACCGTGCTTCCT TTT AGGAGATACGGTCTTTC    TTTATATTTTGCATT 100 4
 BT9727_3947 NONE
 BT9727_3949 NONE
 BT9727_3950 4026043 .. 4026053 +  -5.4  -5.95946   GTGAGCAATTATTTT                 TCGT TAT ACGA                 TTTTTTTATTATTAC  95 176
 BT9727_3951 4026953 .. 4026978 + -11.9  -5.37345   TTTACTATAAAAAAA         TAAGAGGCGGC AATT GCCACCTCTTA          TTTTTTATAATTCCA 100 31
 BT9727_3953 4028380 .. 4028400 + -12.7  -5.37593   AATAACATACAAAAA            CTAGCTGAA CGA TTCAGCTAG            TTTTTTCATTTGAAA 100 39
 BT9727_3954 4029597 .. 4029616 +  -8.6  -4.66953   GATACTGTCTAAAAG            GAGCGTTA CCTA TAGCGCTC             TTTTTCAGCTCTTCA  89 29
 BT9727_3955 4030269 .. 4030296 +  -6.3  -4.60924   CGAGGCCTTTCAAAC        TGACGGATTGC TCCTTT GCAATGCGTCG         TTTTTAAGCCCTTTA  76 23
 BT9727_3956 NONE
 BT9727_3957 NONE
 BT9727_3958 4031240 .. 4031270 +  -4.7  -5.50925   TAAGTTATTTAAAAA       GGACAGTACTTCT GAAAA AGAGTAACTGTCC       TTTTTTATATTCATT  82 1
 BT9727_3960 4031696 .. 4031715 +   -10  -4.23007   GTCGTTATTGAAGAA            GGTGCCTT TTAT AGGGCACC             TTTTAAAATTCTCTC  93 30
 BT9727_3972 NONE
 BT9727_3973 4043226 .. 4043248 +  -8.4   -5.1925   TTTCTATCTTAAAAA           GCCCCTTCTG TTT TAGAAGGAGC           TTTTTTGAGTTATCC  93 29
 BT9727_3975 4044670 .. 4044710 + -23.7  -4.26344   AGTCTATGCAGTAAA  TGAAAATCCCCTAGTAGTA TGA TGCTACTAGGGGATTTTCA  TTTTGCTACACATAT 100 27
 BT9727_3986 4051251 .. 4051308 + -18.3  -3.62096   TATAAACTAACAATT TAATTATTCATATAAAAAGAAGCCAAT TATA ATTGGCTTCTTTTTATATGAACGAATA TTTACAATAGTAAGA 100 23
 BT9727_3987 4051624 .. 4051640 +  -8.7  -5.63103   GGCTGGACATTAAAA              GGTGGCA TTT TGCCATC              TTTTTTTAATTCCGG 100 28
 BT9727_3988 4053130 .. 4053156 + -15.3  -5.43514   GCTTCATAATAAAAA         GGACGCTAACA AAAAC TGTTAGCGTCC         TTTTTTAGTTCTTTT 100 32
 BT9727_3990 4054108 .. 4054162 + -17.7  -3.63516   CTAGATGATAAAATT ATTATAATGTAAAAAAAGAACGTGA GGTGA TCACGTTCTTTTTTTACATTATACG TTCATCTTTTCTTTC 100 14
        metC NONE
        metC 4064725 .. 4064754 +   -11   -4.7078   TGCATAGAATGAACA       GAAGATATGAAA TTAAGT TTTCATATCTTC        TTTTTACATAGTTCA 100 34
 BT9727_3999 4065426 .. 4065447 +  -8.8  -5.27023   CATTTTCACCATAAA           GAAGCTGA TTACAT TCAGCTTC            TTTTCTTTTTAACCT  95 97
 BT9727_4000 4066192 .. 4066218 + -12.4   -5.9362   AGTCGTATTAAAAAA         CAAGACACAGAA CTA TGCTGTGTCTTG         TTTTTTTATATTTTC 100 138
 BT9727_4002 4068361 .. 4068382 + -14.5   -4.3534   GATTTCGCACAAAAA           GAGGAAGGG TTTC CCCTTCCTC            TTTTCATAGTTCACA 100 67
 BT9727_4016 4083647 .. 4083660 +  -6.7  -6.34424   ATAAGAACGAAAAAA               TGCCT AAAT AGGCA                TTTTTTTTTTGGACA 100 37
 BT9727_4017 4084131 .. 4084143 +  -5.5  -4.04474   ATAGTAAAAGTGAAA                CCGAG CAC TTCGG                TTTCTATAGCCCTGT  64 84
        gcpE 4085344 .. 4085376 + -17.9  -4.36914   CAAGAACAATAAAAA      GAAGGTTGCCCACAA TAT TTGTGAGCAACCTTC      TTTTATACGCAAAAA 100 29
 BT9727_4023 4088976 .. 4088993 + -12.7  -3.71321   CAACTACTAAAATAA             GGAGGGG ATAT CCCCTCC              TTATTGCGCTTTAAT 100 26
        vrrA NONE
        lytB 4093381 .. 4093414 + -12.7  -5.18726   AAAAAAGAACAATAA     TAAAAACCGTTGC CTATATGA GCAACGGTTTTTA      TTTTTCTTATACAAA 100 26
        rpsT 4124808 .. 4124823 +    -9  -5.71712   AAGGCGTTTAAAAAA              CGATCC ATTT GGATCG               TTTTTTTATATCCAA 100 39
       comER 4130996 .. 4131032 +   -14  -2.92714   ATTACAGCTCCTTTA    CAAAACAAAAGCAACC TTCTC GGTTGCTTTTGTTTTA    TCCGTTTTTCTTCGC 100 163
 BT9727_4075 4139576 .. 4139623 + -13.3  -2.50575   GAACAGGCAAATTAT AAAAATAAAAAGAGTTATTTT CTTTGA AAAATAACTCTTTTTATTTTA CTTGCTCCAAATTTT 100 24
 BT9727_4076 NONE
 BT9727_4078 4142688 .. 4142710 + -10.8  -3.23734   TTAAAGATCGCAAAC           TAAATCGTAA TGA TTACGATTTA           TATATTATATAACTT  85 262
 BT9727_4080 4144432 .. 4144451 +  -8.6  -5.32699   ACCACTATAAAAAAA            GGTTCTCG CCAA TGAGAACC             TTTTTTGCTATTTAC 100 31
 BT9727_4083 NONE
 BT9727_4084 4148389 .. 4148413 + -17.3  -4.43213   GAAAAATAACATAAA          CGGGTATCTCA TTT TGAGATACCCG          TTTTCATATATTAAG 100 32
 BT9727_4087 4151045 .. 4151097 +   -27  -3.53811   AATAAAACACATAAA TAAGAATAAAAAACCTGCCTAAAA TTATC TTTTAGGCAGGTTTTTTATTCTTA TTTCACCGAGATAAC 100 216
         vpr 4155599 .. 4155625 + -19.6  -5.14477   ACCGCGATTTTTATC         GTCCCTATCGGA TTT TCCGATAGGGAC         TTTTTTGCGTCTGTC 100 315
         pah NONE
        dcoH 4158100 .. 4158125 +  -7.6  -5.09259   ATAAGAAAGTGAAAA         AGAGAAGCCT TTATTT AGGCTTCTCC          TTTTATTTTGAAATG  89 29
 BT9727_4094 4160107 .. 4160127 +  -7.6   -4.9934   TTTATTAAACAAAAA            GAAGCCTG TAAAT TAGGCTTC            TTTTTATCCTCTTAT  89 33
 BT9727_4109 4172311 .. 4172362 + -22.8  -3.54741   AAATTAAAGAAATTA CGCT-AACTAAAAAAGAGAAGCTCC TAA GGAGCTTCTCTTTTTTAGTTTAGAG TTTGAACAAGTACTG 100 20
 BT9727_4122 4185272 .. 4185307 + -19.2  -3.06583   CAACTCTCTAAATAA    CGAAGGCCCTCTACTT TTTT AAGTAGAGGGCCTTCC     TATTACACATCTTCT 100 26
 BT9727_4124 4186772 .. 4186791 +  -7.9  -5.11033   AAGCACATAAAAAAA            CTCCCTT ATCATG AAGGGAG             TTTTTTACGCTTATA  89 31
 BT9727_4131 4194789 .. 4194805 +  -4.3  -3.23274   AACATAAGCGAAAAC              GTCACCA TTA TGGAGGC              TTCGCTTATGAAAAC  52 39
        rsfA 4195458 .. 4195493 + -17.8   -5.4833   GCAGAGAATTAAAAA    CAGGGGTGTCACTT TTTTGATT AAGTGACACCCCTG     TTTTTTCTTCGATAA 100 29
 BT9727_4133 4195939 .. 4195971 +  -6.4  -5.34365   TTAAAATATAATAGA      AAAAGCATATACCC TTGAC GGATATATGCTTTC      TTTTTATTCTTGTCC  88 37
       spoVB 4212337 .. 4212361 +  -8.7  -3.24324   TTTTTGAAGTAAACA          GGCTTACTA CGTCGTA TAGTAAGCC          TCTAGTTTTCTTTTA  74 29
 BT9727_4148 4213501 .. 4213525 + -12.9  -3.32228   AAAATAATTAAAAAA          GGCCCTGCA CATTTCA TGCAGGGCC          TTCCTCATTAGTTTT 100 30
        fhuD 4218997 .. 4219036 + -17.6  -4.15006   TTAGCTAAGAATAAA  TAAG-AAAAAAGCAGCTCA CCA TGAGCTGCTTTTTTTCTTA  TTTTGCACTGCGTAT 100 23
 BT9727_4159 4221862 .. 4221883 + -14.5  -5.16132   ACGACGATGAATAAA           GAGGAAGGG CTCA CCCTTCCTC            TTTTGTTTTGCTATC 100 27
        nifS NONE
 BT9727_4166 4230283 .. 4230311 +  -3.2  -5.20216   GTTTATTAATGTAAA        GCACAGAG TTTTTTTATCATT CTCTGTGC        TTTTTTAATGATATA  71 32
 BT9727_4167 4231010 .. 4231030 +  -8.3  -5.06016   AGTTAAAATAAAAAA            TCCCACC ATTTATA GGTGGGA            TTTTATTTATATACT  91 30
        ohrR NONE
        ohrA 4265803 .. 4265822 +  -9.2  -5.98675   GTATAAAGAAAAAAA            CGCGCGAC ATTC GTCACGCG             TTTTTTGTTTTTGTA 100 45
 BT9727_4210 4276736 .. 4276759 + -12.6  -5.03314   TAACTAAACAGAAAA          CCTTGTTATC AAAA GATAACAAGG           TTTTTTCAGCGTCCC 100 34
 BT9727_4212 4277760 .. 4277770 +    -4  -3.67141   AAATGTTGAGAAATA                 TTGA AAT TCAA                 TTTCCATCAAATTCT  53 224
 BT9727_4214 4279064 .. 4279093 +  -4.9  -5.38951   TTTATTAAAGACGCA       GGACGCTTACCTA CTCT TAGGGTGGCGTTC        TTTTTTATCTAACTT  82 160
 BT9727_4215 4280100 .. 4280126 +  -3.7  -4.11346   ACTGTTAAGGCTTCA         CCGATATAGTG TCGTC CACTTTATAGG         TTCTTGTTTCCCTAT  56 517
 BT9727_4222 4286965 .. 4286995 + -12.1  -5.02074   ACATGTAATAAAAAA      GCAGGTTTTCC-AT TACT ATAGGAAAACCTGC       TTTTTTACGAAATCA 100 33
        oppC 4297207 .. 4297219 +  -3.4  -2.96288   AAAAAATAGAAAGGG                GCAT TATAT ATGC                TAATGTTTATATTTC  45 32
        oppB NONE
        oppD NONE
        oppF NONE
 BT9727_4236 NONE
 BT9727_4237 NONE
 BT9727_4238 NONE
 BT9727_4239 4303450 .. 4303473 + -12.6  -5.00616   TGGAAATATAAAAAA          TCACCTATAG CATT CTATAGGTGA           TTTTTTCACGAAGAA 100 62
 BT9727_4241 4305122 .. 4305152 +  -9.8  -5.55769   AAACAGCCTAAAAAA       GAGTATGGTTCTAT AGC AAAGAACCACACTC       TTTTTTATTGTCCCC 100 30
        aqpZ 4305954 .. 4305980 +    -5  -5.72254   TCTGAACAAAAAAAG         ACGAGCCCCC ATTAAGA GGAGGCTCGC         TTTTTTATTCTTTCA  90 54
 BT9727_4246 4309809 .. 4309848 + -18.2  -3.11962   TAAAATCATTTGATA  CAAAATAAAGAGGATGGC GTTC GCCATCCTCTTTATTTTA   CTTTCTCTGTTAAAG 100 18
        dacF 4312456 .. 4312478 + -11.4  -5.31519   ATGGAAGACAAAAAA           TAAGAGAGCG TTT TGCTCTCTTA           TTTTTCTTTCACTCT 100 23
 BT9727_4254 4316983 .. 4317010 +  -9.3  -4.98616   GTAGCATTACCCGCG        GTCAACTAGAC ATATAA GTTTAGTTGAC         TTTTTCGTATTTTCA  95 37
        fhuD NONE
        fhuB 4329331 .. 4329354 + -11.8  -5.32565   GGTTAATTAAAAAAA          GAGGCTTCTT ATGT GAGAAGCCTC           TTTTTTAATTCATTC 100 31
 BT9727_4266 4329954 .. 4329976 +  -8.5  -5.00642   GTAACTACAAAAAAA           GACAAGGTG TTTGC CATCTTGTC           TTTTTCTGTAACTTG  95 37
 BT9727_4273 4335732 .. 4335765 + -16.9  -4.23104   AATATCGTTCAATAA     GAAAAGGAGCTCAAG TAAA CTCGAGCTCCTTTTC      TTTATTACCCTTTAA 100 26
 BT9727_4276 4339562 .. 4339603 + -20.5  -5.62219   TATTTCTTTTTTAAA GTATAGAATAGGAGAAGCG TTAC CACTTCTCCTATTCTATAC  TTTTTTTACTGTCTT 100 44
         rnh 4355958 .. 4355977 +    -5  -5.86976   TAGTATCGACAAAAA            CAGGAG CCTACAAA CTCCTG             TTTTTTGTTTTATCC  90 38
 BT9727_4290 NONE
 BT9727_4291 4356582 .. 4356619 + -13.8  -3.43414   TAAAAAGATGTAACA   CATAAAAAAGGAGAGTC GCCAA GACTCTCC-TTTTTATG   TTAGCTTTGTTTCTG 100 28
        sspI 4363633 .. 4363656 +  -9.6  -5.89921   TAAGCAATTTGAGAA          TCACCTTTGC ATAA GCTAAGGTGA           TTTTTTTCTTCTCCT 100 38
        yqfF 4364344 .. 4364369 +  -8.3  -5.12916   GTTATCAATAAGAAA         GAGGCATCACT ATAG GGTGATACCTC          TTTTATTATTTTATG  93 30
 BT9727_4298 4365311 .. 4365354 + -12.1  -4.21974   TTTATTAATACTATT CAAAATA-AAAAGCAGGGAA ATTAA TTCCCTGCTTTTCTATTTGG TTTATTGCCTGATGG 100 143
 BT9727_4301 4368716 .. 4368751 + -15.8   -3.3941   GACCTTTTTAAAACA    TA-AAAAAGCGAAGGAG AGG CTCCTTCGCTTTTTCTA    TTAATTAAATGTAAT 100 30
 BT9727_4325 4395912 .. 4395938 + -16.8  -3.51694   CAAAAAACTTACATG         TAATCAGTGGGA AAT TCCCACTGATTA         TTCCTTGTACTTATT 100 62
 BT9727_4334 NONE
 BT9727_4335 4408262 .. 4408288 +  -8.8  -4.49389   AGAAAGAAAAATAAA        GAAGGAG-GGC TTTAGC GCCACTCCTTC         TTTTCGTTCTAACAT  88 27
 BT9727_4337 4409785 .. 4409820 + -16.5   -2.6999   AAGTCTATGAAACAA    CGTAAAAAAGCATCA ACACTA TGATGCTTTTTTACG     TCCTCTAACTTTTAA 100 21
 BT9727_4342 4413435 .. 4413462 +  -8.5  -4.84146   TACACACGTAAAAAA        CCCTTCACTTG TCTTTT CAAATGAAGGG         TTTCTTTTCTATAGT  93 30
        pepQ 4415431 .. 4415475 +   -13  -4.35313   TAATTGCTGCCTTTT TATCAGAGTGTCGGGAAACCC TTTA GGGTT-CCCAACACTCTGGAA TCTTTTTTGATTTTA 100 55
 BT9727_4349 4418715 .. 4418738 +    -9  -3.84587   ATATTATTAAAAAAA          GAAGGCCACTT AGA AAGTG-CCTTC          TTCTATTTCACTAAT  81 31
        uspA 4425306 .. 4425329 + -13.2  -4.99134   AATTTATAAATAAAA          CACCAAGTCC ACAC GGGCTTGGTG           TTTTTCATTTCACAT 100 39
 BT9727_4361 4426315 .. 4426345 +   -17  -3.05384   ATTAATCAATACATT       TTAGGCCTAGAGCA AAT TGCTCTAGGCCTAC       TTACATCCACACGAA 100 36
 BT9727_4362 4426963 .. 4426994 + -12.5  -3.58905   ATCTAAATACAAAAA      GGTAAGGTGCTTT CTATAA AAAGCATCTTACC       TTCTATCTCACACAT  95 58
 BT9727_4365 4430092 .. 4430120 +  -5.9  -5.67063   ACACCAATGAAAAAA        GCATGCCCCTCAA TTA TTTTGGGTCATGC        TTTTTTTGTCGTAAC  90 31
 BT9727_4367 4431834 .. 4431855 + -10.1  -6.00086   CAACAAATTAAAAAA           GCGAAAGGC CTCG GCCTCTCGC            TTTTTTTTATGCTCT 100 30
 BT9727_4369 NONE
 BT9727_4370 4433954 .. 4433977 +  -9.6  -4.76191   ATCAAAAAGAAAAAA          GACGAAATCC TATA GGACTTCGTC           TTTCTTTTCATATAT 100 11
        ppnK 4439370 .. 4439407 + -23.1  -4.41348   TTTATAAGATTAAAA   TAACCGCAGAATTATGG TAGT CCATAATTCTGCGGTTA    TTTATTTACCCCGAC 100 34
 BT9727_4385 4450067 .. 4450093 +  -9.5   -5.1287   AAGAAAGCACAAAAA         TCCCCACCT CCGTTCGTT AGGTGGGGA         TTTTTTACATATGAA 100 6
 BT9727_4387 4451371 .. 4451419 + -12.6  -5.87996   ATATGTAACAAAAAA GAGCTAGTTATCGATTGAGTAC ATTAC GTACAAAACCGATAGCTAGCTC TTTTTTTATTGATTA 100 33
        rpsD 4453604 .. 4453639 + -13.6  -4.13246   TTCTACTCTCGTTAA    TGACAAAAAGCCAATCC TGT GGATTGGCTTTTT-TCG    TTTATATATAAAATA 100 26
 BT9727_4390 4454255 .. 4454290 +    -9  -3.00214   ATCCATACATAAAAA    CCCCGAATCATAGACT TTTC AGCCTACAATTCGGGG     TACTATTTGTTTATA  74 41
        acuA NONE
        acuB NONE
        acuC 4461571 .. 4461595 +  -5.8  -5.14682   TGTACTAAACGAAAA         GGAGGCTCGTT TTTG AAT-AGCCTCC          TTTTATTTATTGTCG  83 33
 BT9727_4398 4462617 .. 4462643 +  -9.4  -5.00616   TTATTATTAAAAAAA         GCTCACAGCCTC TAT GAGACTATGAGC         TTTTTTCAAAAGAAA 100 31
 BT9727_4402 NONE
 BT9727_4403 NONE
        mscL 4467578 .. 4467601 +   -11  -5.40625   TTGAACGGATAAAAA          GGCATGTCCC GAGA GGAACATGCC           TTTTTTATATGCTAT 100 41
 BT9727_4407 NONE
 BT9727_4408 NONE
 BT9727_4409 4469017 .. 4469038 + -14.5  -5.38249   TGAATATAAATAAAA           GCTCACAGC AATC GCTGTGAGC            TTTTTTATACTTACT 100 28
        ampS 4473916 .. 4473954 + -13.5  -2.84218   GAGAACTTAAAATAA  TAATAAAAACGCTCGGAG TTTT CTCTGAGCGTTTTT-TTA   ATATTTTAATAAGTC 100 26
 BT9727_4418 NONE
 BT9727_4419 4476791 .. 4476814 +   -11  -5.57396   GAACACAACAAAAAA          GACGCACAGC CACC GCTATGCGTC           TTTTTTATTACTTCT 100 48
        ytzB 4488648 .. 4488671 +    -3  -4.73828   TAGCAGCATAAACAG          GAGGGTTCCC ATTA GGTGAACCTC           TTATTTTTTAATTGT  62 30
        ytzH 4491038 .. 4491091 +  -4.8  -5.60689   CTTAAGTATTACTCT GAAGCAAGTAGTTGCTGTAAATATTG ATGC CAATA-TT-CAGCTTCTGCTTGCTGC TTTTTTGTTGTATGC  85 36
 BT9727_4437 4497001 .. 4497030 + -12.3  -4.38712   ATGTAAATAAATACA       TACCCCTTTCTAA CTCA TTAGAAAGGGGTC        TTTTCTGCGCCTAAA 100 55
 BT9727_4440 4501006 .. 4501025 + -10.8  -5.64274   GCAGTATTAAACTGA            GAAACAGG GACT CCTGTTTC             TTTTTTTATAGGTAC 100 31
 BT9727_4441 4502706 .. 4502730 + -14.4  -4.46404   GTGAGCAATAAGAAA          GAGGATGACC ATTTC GGTCATCCTC          TTTTACTCTTCATTC 100 30
 BT9727_4444 4504141 .. 4504179 + -22.1  -3.87075   TTGTCCCAACATAAA   GCATAAAAAAGAGCTGG CTCAT CCAGCTCTTTTTTATGC   TTTATAAACGATCAT 100 27
 BT9727_4447 4505379 .. 4505414 + -13.5  -3.02511   TATTTTTTTTTGTAA    AAAAAGGACGAAGAG ATAAAA CTCTTCGTCCTTTTC     TATTACCCACGTCCA 100 60
        moaC 4510673 .. 4510707 + -15.2  -3.14262   TCTTGATCCTCTCTC     TGTTGAACCTAAAGGG TTT CTCTTTAGGTTCAACC     TATGTATCTTGTATA 100 35
 BT9727_4462 NONE
       gerHA NONE
       gerHB NONE
       gerHC 4523416 .. 4523450 +  -2.8  -5.48213   TGAGAAATGATTGAA     CTCCTCTCCCCG GCATGATACAA CGGAAAGAGGAG     TTTTTATTTTAGATA  72 38
 BT9727_4467 4523688 .. 4523714 +  -7.2  -4.90302   AAAATAACGAGCAGG         GCCGTCCCAAAA ATA TTCCGGGATGGC         TTTCTTTTATTAATG  86 34
 BT9727_4468 4524284 .. 4524303 + -12.2  -5.62045   AGAAGCTGAAAAAAA            CTGCTAGG AACT CCTAGCAG             TTTTTTATTATGTCT 100 19
 BT9727_4481 NONE
        mraW 4538737 .. 4538757 + -11.2  -5.34365   AACATAACAAAAAAA            GACGTGCA CTCAT TGCACGTC            TTTTTGTTATTCTCC 100 143
 BT9727_4483 NONE
 BT9727_4484 NONE
 BT9727_4485 NONE
 BT9727_4486 4541620 .. 4541657 + -13.7  -2.71001   ATTTAAAACTATAAA   TAAGCATAGTACCGTTC TTAC GGATGGTATTATGCTTA    CTTAATTTCCAAATC 100 60
        cysJ 4544606 .. 4544631 + -10.6  -5.37171   GATCATAATGAAAAA         GCATTTGTAC TCCCAT GTACAAATGC          TTTTTATTTACTATT 100 33
 BT9727_4493 4547409 .. 4547428 +  -9.3  -5.37043   AAAAATGATTTTACA            GCTGCCA TAATAC TGGCAGC             TTTTTTATATAAAAT 100 33
        pgpB NONE
 BT9727_4495 4549243 .. 4549265 +  -9.2  -4.33248   GCTTAAATAGAAAAA           CTCCCTTC AAAAAAC GAAGGGAG           TTTATTATACAATTG  88 35
 BT9727_4499 4551766 .. 4551813 + -18.3  -3.29461   ATTCCAACGTAATTA TATAT-AAAAAAAGCTTTGCGC TCACT GCGCAAAGCTTTTTTTCATATA TTATAGACCAGCTTG 100 19
        pckA 4555244 .. 4555270 + -13.9  -4.22949   CACTTACATAAAAAA         GAAGCTTACGT TTTTT ACGTAAGCTTC         TTTCTATATCTTATA 100 150
 BT9727_4502 4555686 .. 4555710 +  -4.3  -5.36364   CTATTCATTGCTGGA          GCCTCTATT CCATCTA AAAAGAGGC          TTTTTATCTTTTTAG  81 104
 BT9727_4504 4556604 .. 4556637 + -16.3  -4.36931   CCAAAAATAAAAAAA     TAGGAAAGCAGATCA TAGG TGATCTGTTTTCCTA      TTTTGATATAGGTTC 100 23
 BT9727_4507 NONE
 BT9727_4508 4559557 .. 4559586 +  -6.5   -4.1196   TTTATTCACAAAAAA       GGGAAATCACT CTCAACTA AGTGATCTCCC        TTTTAAAAATACCTT  68 179
 BT9727_4511 4563353 .. 4563376 + -11.2  -5.71295   AAATACTATAAAAAA          GAACTTGTAT CGTT ATACAAGTTC           TTTTTGTTTTTCTAT 100 176
 BT9727_4514 NONE
 BT9727_4516 NONE
 BT9727_4517 4568993 .. 4569028 +  -7.1  -4.88646   TTGGGAAACGAAAAA    GAAGCTGACT-TAG AGCGATAGA CTATAGTCAGCTTC    TTTCTTTTACTTTTT  86 18
 BT9727_4520 4571366 .. 4571391 +  -7.6  -3.39589   AAGACAATAGTAAAA         GGAGGC-TTCG TTTCC CGGACGCCTCC         TCTTCCTTTATGATT  71 31
 BT9727_4524 4574074 .. 4574091 +  -4.1  -5.16841   CATGACAAAAAAAAA             CTGCC CTTTCACA GGCAG              TTTTTCTTCCTATCC  74 494
 BT9727_4526 4575298 .. 4575312 +  -2.8  -2.95111   CAAATGGATGTGAAA               TAACAG CGC CTGCTA               CTTTAATAATTTTCA  43 384
        cydA 4577061 .. 4577073 +  -6.3  -2.91452   TGAAGGAGGTGCGGC                TCATG TCT CATGA                TATGCTTGCAATCAT  58 13
        cydB 4578102 .. 4578121 + -10.8  -5.04385   ACTAAAATGAAAAAA            GACACTTC GTTT GAAGTGTC             TTTTTTCAGAGTGTC 100 36
 BT9727_4534 4582690 .. 4582712 +   -15   -4.4204   ATTTTCTTAATAGCA           TCCCATCCTT TGA AAGGATGGGA           TTTCTTATACTTATT 100 31
 BT9727_4535 4583758 .. 4583787 + -17.3  -4.22535   ATCGTTATGAAAAAC       GAGGGTGTGCCAA TATA TTGGCACACCTTC        TTCTTTTACCATTGT 100 40
 BT9727_4541 4587643 .. 4587690 + -21.2  -3.33009   TCAATTAGTTAAAAT TAAATAAGAAAAAAGCTTTGCGA ATT TCGCAAAGCTTTTTTCT-ATTTA TTATGAGCAATTTTC 100 19
 BT9727_4544 4591125 .. 4591143 +   -11  -5.59357   AAATGCAAACAAAAA             GGGCGCTT AAT AAGCGCTC             TTTTTTTCATATCGT 100 16
         hpt 4596860 .. 4596899 +  -9.4  -3.75153   AGCGCCTTATTAATA  GGAAGAAGCTGTTCTG CAATACAT CGGAACAGCTCCTTTC   TTTCCATTACAAAAA  82 211
 BT9727_4552 4597844 .. 4597875 + -12.5   -5.4505   TGTGTAATACAAAAA      GACGAGCTAAAGT TTTAAC ATTTTAGCTCGTC       TTTTTTATTACAAAG 100 34
 BT9727_4554 4598936 .. 4598948 +  -4.9  -2.60714   CCGAGAACACGCAAA                TGATA AAT TATCA                ATTCTAGACATTTCA  50 6
 BT9727_4555 4599739 .. 4599772 +  -8.3  -3.57852   AATAATAATAAAAGC     GAAAGAGAACATAAT TTTT ACTATGCTCTCTTTC      TCTCTTTTCTATTTA  75 36
 BT9727_4562 4606440 .. 4606473 + -12.6  -2.84554   AATGCTTTCCTAATA     GAAGGTGAGATAGT TAGCAT ACTAGCTCACCTTC      ATTCATTTATTCTTC  90 156
 BT9727_4563 4607055 .. 4607087 + -19.4  -5.86976   TTAGATCGTAAAAAA      GCCATTCACCTCAT AAAAA ATGAGGTGAATGGC      TTTTTTATTTTCTCA 100 58
 BT9727_4566 4610999 .. 4611044 + -14.3  -2.61562   CGGTTTTGAAGAAAT AAAAATAAAGCTGCTTTTCCT TTTT AGGAAGGGCAGCTTTGTTTTA CATTTTAGTTCTTTT 100 24
 BT9727_4567 NONE
 BT9727_4568 4612945 .. 4612968 +  -8.3   -5.0538   CATATGCAAGCAAAA          TGTATGAGA ACTCAC TCTCATACA           TTTTTTGCAATAAAA  91 47
 BT9727_4569 4615002 .. 4615040 + -13.3  -2.94293   ATTAAAAAGGTTATT   ACATGAAAAAGGTGGGA TCTCT TCCCTCCTTTTTCATGC   TCATTATATTAGGAG 100 36
 BT9727_4570 NONE
 BT9727_4571 NONE
 BT9727_4572 4619774 .. 4619800 + -16.7  -4.28589   AAAATATGAATAAAA         TGGCCTTGTGC AATAC GCACAAGGCCA         TTTTCAATAGTTTTT 100 32
        menA 4639443 .. 4639462 + -11.4   -4.8048   ATATTTCCTTTAAAA            GGAGCTGC TAAT GCGGCTCC             TTTTTCATATACCAA 100 28
 BT9727_4591 4640288 .. 4640308 + -14.1  -4.88067   AAAGAATAAAAAAAA            GCATTCCGA AAA TCGGAATGC            TTTTTATCGCTAGCT 100 32
 BT9727_4593 4641633 .. 4641661 + -11.1  -4.27617   TTAGATGGGAAAGAG        TAAAAAGGGCCCT TAT GGGGCGCTTTTTA        TTTTGGTAAACTATA 100 23
 BT9727_4594 4642748 .. 4642772 + -15.9  -4.74653   AGCAAAAAAAGAAAA          CCGAGCTTAAT GAG ATTAAGCTCGG          TTTATTTATTAATTT 100 251
        mgtC 4663219 .. 4663239 +  -2.6   -5.8096   GTAACGCAAAACAAA            CTCTCT TTTAAAATT AGAGAG            TTTTTCTTTTTTCTA  79 37
         kch 4664772 .. 4664808 + -25.5  -4.11371   GGCTTTTCGACGAAA    TAATAAAAAGCGGCCGG AAT CCGGCCGCTTTTTATTA    TTTTAAACGCTCTTC 100 499
 BT9727_4609 4666743 .. 4666786 + -20.7  -3.06679   ATATATATCATAAGA TAAAGTAAAAGAGGAACGC TCATAT GCGTTCCTCTTTTACTTTG TTAACTCGGACTCTT 100 102
 BT9727_4613 4670188 .. 4670212 + -17.3  -5.80364   ATGGAATAAACGAAA          GGCAAGATGAC ATC GTCATCTTGCC          TTTTTTTGTTAACAT 100 42
 BT9727_4614 4671298 .. 4671316 +  -7.4  -2.69354   TCATCAAACACACTT             GCGACGTT CAC AACATCGC             TCGCTTCTGTTTCAT  60 203
        patB 4672856 .. 4672873 +    -7  -4.86293   ACACTACACAAAAAA             GCTACC ATGCAC GGTAGC              TTTTACTTTTTCTTC  83 211
        kapB 4674221 .. 4674251 +   -12   -3.3382   TTTAAAAAAACAAAA       CGACCAAATTACAT ACT GTGCAATTTGGTCG       TTACTGTGTGCTCAC  89 36
        arsB 4676483 .. 4676536 + -21.5  -3.61103   TTTATTTACGCTACC T-TATGTAGTAGAAAAAGCGCTCTGA TAA TCAGGGCGCTTTTTCTACTACACATA TTTAAAATAAACTTA 100 18
 BT9727_4623 4678065 .. 4678100 + -16.9   -5.9667   GGAACCGCGGGCAAA    CGCTCGTCCCTAGGC AATTAA GCCTTGGGATGAGCG     TTTTTTTATGTTTTT 100 242
        glyS 4679583 .. 4679605 +  -9.9  -5.46698   TCTAATTACAAAAAA          GAGGC-GCTC TATT GAGCCGCCTC           TTTTTTACTTTTCAC 100 36
 BT9727_4626 4680882 .. 4680898 +  -2.3  -4.35926   ACAGGAGGTTAACAT              TATGAGA AGA TTTCATG              TTTTAGATTTAGCAT  57 75
        bioY 4681514 .. 4681545 + -21.8  -5.03994   GTTAAGATAACTCTT      CAGGCTGTGGAGAA AGTC TTCTCCACAGCCTG       TTTTTGTGTCTGAAC 100 63
 BT9727_4628 4682240 .. 4682252 +  -3.4   -4.7254   TATAAGTACAACGGA                TCCA GATAG TGGA                TTTTTAATGAGAGAT  63 81
 BT9727_4629 4683031 .. 4683077 + -13.9  -2.84309   CTAAAATCAAAAAAG ATTCCAGAGTGTTGGG-AACCC TAAA GGGTTTCCCAACACTCTGAAGA GTTATCTTACTATGT 100 69
 BT9727_4632 4686627 .. 4686652 + -11.9  -3.79482   ATATATCAATAAAAA         GGCTGTTCCAA AATG TAGGAACAGCC          TTCTCTTATAATCTT 100 69
 BT9727_4637 4690230 .. 4690256 + -13.8  -4.96762   TACTATACGAAAAAA         GCAGAAACAGCT CTT AGCCGTTTCTGC         TTTTTCTACTATATA 100 9
        trxB 4692947 .. 4692970 + -15.4  -4.75518   ATATACAAAAATAAA          GCTCCTTCCA CGCA TGGAAGGAGC           TTTTCCTTTTATATC 100 40
 BT9727_4641 4704401 .. 4704422 + -11.7  -5.37345   CTAAACGACAAAAAA           GAAGATACC ATTT GGTATCTTC            TTTTTTGTCGTTAAA 100 37
 BT9727_4642 4705819 .. 4705844 + -11.2  -4.57569   TTTGATTAACTACTT         GGAGTCATGC ATTTAC GCATGGCTCC          TTTTTAAACGGATCA 100 32
 BT9727_4644 4707244 .. 4707268 +  -8.7  -5.48787   TTGAAAATCAAAAAA          GGAATTGAC CCTGTTC GTCAATTCC          TTTTTTCTATCTTAT 100 18
 BT9727_4650 4711039 .. 4711061 +  -8.5  -3.84304   GGTTAATACTTAAAA           GGCTGTCTA CTAAT TAGACAGTC           TCTTTTATGAGTTAA  79 35
 BT9727_4651 NONE
 BT9727_4652 NONE
 BT9727_4653 4713076 .. 4713097 + -11.6  -5.38326   ATGACATAATAAAAA           GAGGAGGC CTATAC GCCTCCTC            TTTTTATTTACTTAC 100 173
        nifU 4717341 .. 4717360 + -12.2  -5.96894   AGTCACTTGCTAAAA            GGAGACCA AATT TGGTCTCC             TTTTTTTATTTAAAT 100 181
 BT9727_4660 4717735 .. 4717770 + -15.1  -4.62069   CATACAGTTGTGGTA    TATAAAAAAGAGACC TCACTC GGTCTCTTTTTTATA     TTTTTAAGATAACCA 100 48
        ltrC 4719390 .. 4719428 + -20.6  -3.06183   GCATTCGGAATAAAA   TATGAAAGACCGTCAGTG TCA TACTGACGGTCTTTCGTA   TTCCATGAGCATAAA 100 28
 BT9727_4666 4724527 .. 4724547 + -11.2  -5.01811   ATTTTAATAAAAAAA            CTCCGGTT TTAAC AACCGGAG            TTTTTCATTTCATCA 100 34
         fbp NONE
 BT9727_4672 4728631 .. 4728651 + -14.1   -5.1861   ATAATTTATCTTAGG            CACCAGCTA TTT TAGCTGGTG            TTTTTTCGTCGTAAG 100 37
 BT9727_4673 4729966 .. 4729981 +  -6.1  -2.74192   GGTCTGGTTTAGGAG              GGGCA ATGAGA TGCCC               TCATCTTGAAGACTG  57 51
 BT9727_4674 4730632 .. 4730687 +   -18  -4.30576   AATTTGTTTATAAGC GAGAATATGTAAAAAAATCCTCTTAC AATC GTAAGAGGATTTTTTTACTTCTTCAC TTTTCGTAATACGAA 100 28
 BT9727_4676 4731670 .. 4731702 + -13.6  -5.34055   GATATGATAAAAAAA      TAAAGAAGGCGGAG AAAAC CTCCACCTTCTTTA      TTTTTTACTATTTAT 100 23
 BT9727_4677 4733347 .. 4733370 +   -14  -5.38951   TGCCGGAGTAAAAAA          TAACCCACCA AAAT TGGTGGGTTA           TTTTTTATATGAATT 100 30
        gpmA NONE
        ybaK 4735045 .. 4735065 +  -8.3  -5.43514   GAGTATAAACAAAAA            GAGAGCTAA TCG TTAGCTCCC            TTTTTTCATTATTTT 100 17
 BT9727_4683 4737141 .. 4737165 + -15.9  -5.72622   GCAAATACAAAACGA          TAACCGTAGCA CAT TGCTACGGTTA          TTTTTTATTTATGGC 100 23
 BT9727_4687 4740183 .. 4740206 + -10.4   -5.0916   GTAGGATTCGGATTT          TAGAGCTAGT TATT GCTAGCTCTA           TTTTTATGTTGCGGG 100 23
 BT9727_4704 4754741 .. 4754751 +    -4  -3.62644   CTTGCGTGAACTTCT                 CAAT CAC ATTG                 TTATATGCTTCTACA  53 389
 BT9727_4706 4756125 .. 4756149 + -10.7   -5.4251   CATAAAATGTAAAAA          GCAGACTGTGG CTT CTTCAGTCTGC          TTTTTTCTATATAAA 100 29
        vanY 4769781 .. 4769808 + -15.8  -5.03314   TTTCAGCAATTAAAA        TAACCAAGGAGT ATTT ACTCCTTGGTTA         TTTTTTAACCATACC 100 23
 BT9727_4725 4774663 .. 4774680 +  -4.1  -5.97575   GAGATACTAAAAAAA             CGCCT CTATTACA AGGCG              TTTTTTTTCTACATT  90 31
 BT9727_4733 4783800 .. 4783826 + -18.2  -4.45738   GGTCAATACATGAAA         GGGCATCACATA TAA TATGTGATGCCC         TTTGTTATTCAACTC 100 45
 BT9727_4735 NONE
 BT9727_4736 4785917 .. 4785947 +  -2.5  -3.97674   GCGACATAGAAAAAA       GAGGATACCTCAC CCATC GTAAGATACCCTC       TTCTTTAGCTGCTCA  53 151
 BT9727_4740 4788900 .. 4788919 + -13.6  -3.23711   ACATAAAATAAAAAA            GGCAGTGC TTTT GCACTGCC             TTCCTAAATTCTGAC 100 30
 BT9727_4742 4790390 .. 4790402 +  -2.7    -2.752   AATAAAGTATTACGA                GGATT GCA AATTC                ATTGTATGTAAGACT  40 2
 BT9727_4743 4790929 .. 4790950 +  -6.7  -4.62561   CGCGATTTACGTGTA           GCCAAGA-AT TTT ATGTCTTGGC           TTATTTTATTTCTTC  79 49
 BT9727_4744 NONE
        resE 4793437 .. 4793466 + -15.8  -5.72254   TGACTCTGTTTCGTT       CGCCCGTTATCC TTATTT GGATAGCGGGCG        TTTTTTATTATTTAA 100 107
 BT9727_4746 4794403 .. 4794426 +  -9.7  -5.07275   TACTGCATAACAAAA          GACCTTTCA TTTACT TGAAAGGTC           TTTTTCTCTATCTCA 100 31
 BT9727_4748 4797310 .. 4797332 +  -6.2   -4.7078   ACAGCATGCAAAAAA           GGATCCCTTC ACG GATAGGATCC           TTTTTGCATGCTTAC  76 8
 BT9727_4749 4799567 .. 4799598 + -13.2  -4.05875   TCCTAAAGGAAAGAA      GAAAGCTTTGTTCC ATCT GGAGTAAAGCTTTC       TTTCAATTTTTTAAA 100 157
 BT9727_4750 4801364 .. 4801385 +  -5.9  -5.44721   ATAGCCTTTAAAAAA           TATCCCTCT TCCA AAAGGGATA            TTTTTTTGAGCTCAT  86 37
 BT9727_4751 4801797 .. 4801818 + -10.2  -5.21506   GACTAAATACAGAAA           GACCTGAC ATCCTA GTCAGGTC            TTTTTCTCTTATTAT 100 35
 BT9727_4758 4809100 .. 4809125 + -13.5  -5.27335   ATATATCAAACAAAA         TCCCTATTACT CTAC AGTAATAGGGA          TTTTTATTTACACAG 100 79
 BT9727_4759 4809962 .. 4809980 +  -8.1  -5.37043   ATTTTAAAAGCGGAA             GCGGCTC GTTCA GAGTCGC             TTTTTTCTATGAAAT 100 288
 BT9727_4760 4810489 .. 4810514 +  -6.2  -3.65535   AATCAAAATGATAAA         GGCATTCC AAAATAATAC GGAATGCC          TTCCTTATTGTTTCC  64 11
 BT9727_4763 4811910 .. 4811920 +  -2.6  -3.48378   TGAGAATATTATCAA                 TTAT GGT ATAA                 TATTCTTGTCACAAT  46 38
 BT9727_4764 4812466 .. 4812491 +  -9.2  -6.08342   TGAGTAGTATTTCAA         TCACCTTAAT GAATGG ATTAAGGTGA          TTTTTTTATTTCTTC 100 34
 BT9727_4769 4818190 .. 4818245 + -18.2  -3.79678   GTTGTTTCTGAAGCT GAATAATAA-AAAAAGCTCGTAAAACA TAG TGTTTTACGAGCTTTTTATTATTGTAC TTGTTCTAAACCATT 100 20
 BT9727_4774 4826405 .. 4826438 +  -9.8  -5.97979   GAATAATAGGAAAAA     GGAAAAAACGAACA TGAATT TGTTCATTTTTTCC      TTTTTTTCTTATTAT 100 35
 BT9727_4775 NONE
 BT9727_4776 4828504 .. 4828536 + -17.1  -4.84017   TACTAATCTGAATAT      AAGCCCGAATCATGC CCT GCATGGTTCGGGCTA      TTTTTATCCGAAATT 100 35
        ccrB NONE
        ccrB 4837538 .. 4837555 +    -7  -5.93809   GCGGAATATAAAAAA             GCGACT CTTATC AGTCGC              TTTTTTTTATAAGAA 100 30
 BT9727_4791 4841750 .. 4841786 + -13.1   -4.7173   TATTCGAAACATGAA    TTAGCATAAGCTGACCG TTT TGGTCAGCTTATGCTTC    TTTTTACATGTAATA 100 68
 BT9727_4805 4856300 .. 4856313 +  -6.7  -5.71638   CATAAAACAAAAAAA               GAACC TTAG GGTTC                TTTTTTTACTTATTC 100 74
 BT9727_4813 4864188 .. 4864215 + -12.8  -3.18517   ATTTTAACATAAAAA        AACAGACCGTGA TTTC TCACGGTCTGTC         GTTATTTTCTACAAT 100 34
 BT9727_4822 4873714 .. 4873758 +   -11  -3.19026   GGATTCGTCATGCTG TGAAATAGAAAAAGGATGAT ATGCA GTCATCCTTTTTCTATCACA TTACATATTGCAATA  85 42
 BT9727_4823 NONE
      spoVAC NONE
      spoVAD NONE
      spoVAE NONE
 BT9727_4827 NONE
 BT9727_4828 4877265 .. 4877288 +  -4.6  -5.45813   GAATAGATATCGAAA          GAACGCTT CAGTAAAA AGGCGTTC           TTTTCTTTTTTCCTA  81 35
        clpP 4878213 .. 4878231 + -11.7  -5.71983   TGGATACATAAAAAA             GCGCCCT CTCAC AGGGCGC             TTTTTTTATACTTAG 100 160
 BT9727_4855 4901057 .. 4901076 + -10.8  -3.67954   AAAAAACAGCATTGA            CCTTCACA TTAG TGTGAAGG             TTTACAATATGTTTA  89 26
       merR2 NONE
 BT9727_4857 4902261 .. 4902283 + -12.8  -5.65177   AAGGGCGACGTTTAT           CCTCTCTAGT GAA ACTAGGGAGG           TTTTTTTATGACTAT 100 260
         vba 4903994 .. 4904023 + -13.7  -3.01726   CTTCGACATAGAATA       TAAAAAGCCGTGC ACCA GCACGGCCTTTTA        CTTTATATACGGACA 100 94
 BT9727_4876 4923096 .. 4923106 +  -2.6  -2.83677   ACTAGTTTATCACCT                 TTAA AAA TTAA                 TGTAGTAAATTACTT  42 46
        lytR 4924284 .. 4924309 + -14.1  -5.80003   CAGCAATAAAAAAAA         GGGCCAAATCG CATG CGATTTGGCTC          TTTTTTATTTATTAA 100 32
 BT9727_4880 4928474 .. 4928503 + -13.8  -5.57396   TATGAAATATTCAAA       TAGCATCCTCTT TCTTAT AAGAGGATGCTA        TTTTTTATTCATTAT 100 62
        pdaA 4929376 .. 4929403 + -11.5  -5.40873   GACACAAGATTGTAA        CAGCTTTAGTA CCTATA TACTAAAGCTG         TTTTATTTTTCTCTT 100 26
        levR 4932336 .. 4932375 + -15.4  -3.09117   AAAATTCGCACCTTA  TAGCAGAAAAGGCTGTTCA ATA TGAACAGCCTTTTTT-CTA  CTTCTTTACTTTCCT 100 206
        chrA 4934166 .. 4934187 +  -9.5   -5.0916   TTTGTAAATAAAAAA           CGACGGCATA ATG TA-GCCGTCG           TTTTTCTATTAAAAC 100 34
        speE NONE
        speD 4940456 .. 4940510 +  -6.6  -3.09328   CATTTGTAAAAAGGA GGA-GTGTAAATACCATCAGTGGAA CGAACA TTCCACTGATGGTACAGACACATAC ATATTTTTTCACCTT  62 55
        gltT 4944908 .. 4944932 + -14.4  -5.63374   CTTAATAGATAGAAA          GAGGATGCTC CTAAC GAGCATCCTC          TTTTTTTGATGTTAA 100 36
 BT9727_4898 4946234 .. 4946246 +  -3.4  -2.79023   TACAAGAAAAGAAAG                TAGG ATACA CCTA                TGATTAATCAAATTG  45 56
        glxI 4946631 .. 4946659 + -13.3  -4.19735   AACGCAAATAAAAAA        GAAGCTATCCG AAAAAAC CGGATAGCTTC        TTTCATTTTAGGAAA 100 30
 BT9727_4901 4949703 .. 4949737 +  -7.9  -3.83486   AATGATATCAATAAA     TAAAAGATGCCATCC CGATA GGGTGGCACCTTCTA     TTGTTCACTTTTCTC  74 41
        cydA NONE
        cydB 4955594 .. 4955631 + -11.3  -4.14615   AAAAATAATATTGTG   GGGGGCCTGTTCCAAAA GGTA TTTCGGGATGGGCTCCC    TTTGTCATGTTTTGT 100 33
        arsB 4957300 .. 4957337 + -17.2  -3.77906   GCCTTATAAACGACA   GAAGCCCACTTTGCTA CCGTCT TAGCAAAGCGGGCTTC    TTCTATATTTAAGTT 100 32
 BT9727_4910 4961761 .. 4961786 + -16.3  -5.84432   ATTAATAAGAAAAAA         CCGTCCCAAAA TACT TTTTGGGACGG          TTTTTTTATCTTCTG 100 58
 BT9727_4913 4965162 .. 4965184 +  -8.5  -6.15717   TAAAGAAGAAAAGAA          GAGCGCTGAG TAAT CTCAGC-CTC           TTTTTTTTATATTTC 100 13
         dat 4966590 .. 4966613 +    -9  -5.58179   GTATTTAAATGGAAA          TCAAGGTATA GATT TATGCCTTGA           TTTTTTCTTGTAATC 100 78
 BT9727_4915 4968505 .. 4968526 + -13.1  -5.25893   ATTAATAGTTTCAAA           GCCTTCTAG ATTA CTAGAAGGC            TTTTTTAATGTGTGT 100 40
 BT9727_4916 4970056 .. 4970079 + -15.4  -5.35365   ATAAAATAAAGCAAA          GTCCCCTCTT TCTA AAGAGGGGAC           TTTTTATTATATTTT 100 37
 BT9727_4917 4971047 .. 4971065 +  -3.2  -3.26868   AAGGACAGACGTTAT             TATGATGA CAC TCGTTATA             CTTCTTTTATTCCTC  46 21
 BT9727_4918 4972353 .. 4972383 + -14.9  -4.19678   AAAGATAAATAAAAA       TAAGCACAGAGCG CCGTA TGCTCTGTGCTTA       TTTATTGCCGTATAA 100 29
 BT9727_4920 4975977 .. 4976011 +  -6.6  -5.67063   ATAACCAATGACTGC    TAAA-GCCGGTTCTC TTTGTT GAGAGCTGGCTTTTA     TTTTTTTATAATAGC 100 37
 BT9727_4921 4976487 .. 4976513 + -18.2   -2.9155   TAGCTACAAAATAAA         GAGGCTGTTCAA ATA TTGAACAGCCTC         TCTCATATTAACGAG 100 165
 BT9727_4925 NONE
 BT9727_4926 4984485 .. 4984510 + -14.9   -5.0916   GGTGTATAAACAAAA         GGAGCTAATCT CACA AGATTAGCTCC          TTTTTCTATTCCAAA 100 32
 BT9727_4928 NONE
 BT9727_4929 4985602 .. 4985631 + -15.2  -5.45652   CTTTATAAACAAGAA       GACGAATCTGCA TCATTT TGCAGATTCGTC        TTTTTTCTTCGGCAT 100 33
 BT9727_4931 4986725 .. 4986756 + -10.3  -3.48378   TTAACAAAATAAGTA      GAATGGAAAGCAA TATCCC TTGCCTTCCATTC       TTATGATACTATTTA  85 37
 BT9727_4938 NONE
 BT9727_4939 4993180 .. 4993205 +   -12  -4.62336   TATAAAAATATAAAA         GCTATCCAGT ATAAAA ACTGGATAGC          TTTTTAAAATGAAAT 100 95
 BT9727_4983 5040211 .. 5040239 + -11.8  -4.08644   TTTCTACAAAAAACA        CCCAGTATGAAC CAATA GCTCATACTGGG        TATTTTTATCATACT 100 8
 BT9727_5002 5054637 .. 5054659 +  -6.4  -4.08164   TTCCATTTTTACAGT           TTCTAATCCA ACG TGGATTAAAA           TTTCTGTACCGTTTT  70 243
 BT9727_5004 5055710 .. 5055740 + -12.8  -5.00895   GAGATTGTTTAGATG       GAACTTACTTCATT ATT ATTGAAGTAAGTTC       TTTTTATGTAATAAA 100 57
 BT9727_5005 5056611 .. 5056651 + -13.4  -3.67597   CTGACCAGCTAAGGT  TCTCTCGCACAAAAGGTG CTTTT TACCTTTCGTGCGGGAGG  TTCTTAGATGCGAAG 100 187
 BT9727_5021 5071628 .. 5071645 +  -6.3  -6.15536   TGAATATTAAAAAAA             GCGCCCTA TTT TA-GGCGC             TTTTTTTTATTACTT 100 31
         cls 5083080 .. 5083103 +  -3.2  -2.61681   ATAGGAAAGATAATG          CATAAAGGAT GTGT ATTCATTATG           ATTATGCGGTTCGGA  42 37
        uvsE 5084033 .. 5084071 + -19.3  -5.40072   GATAAAAAGAATAAG   TAGCTCAACATTACAAT GGTAA ATTGTAATGTTGAGCTA   TTTTTTTCAAAAAAA 100 4
 BT9727_5032 5086851 .. 5086873 + -12.1  -5.63374   TACTCCACAAAAAAA           CAACCGTCT AAGTA AGACGGTTG           TTTTTTTAATATTCA 100 15
         map 5093014 .. 5093049 +   -10  -5.18355   ATATAAAATTAAAAA    TGACCGTTTT-TTAGAA TTT TTCTACTAAAACGGTCA    TTTTTAATTTTTGGA 100 35
 BT9727_5039 5103824 .. 5103853 +  -6.6  -5.60993   TAAATAATGTTTTCA       CATCCAATCA TATTCTTACT TGATTGGATG        TTTTTTTATACAAAA 100 34
 BT9727_5040 5105713 .. 5105736 +   -14  -4.63218   TAATCATTTTTGAAA          GACCACTGAT AAAG ATCAGTGGTC           TTTTATTGAGAAAAA 100 38
 BT9727_5041 5106229 .. 5106244 + -10.4  -4.15514   TATTCAATAGAAAAA              GGCCCT TTAC AGGGCC               TCTTTTATTTCTCTT  95 31
 BT9727_5047 5111300 .. 5111334 + -10.1  -5.41787   CACTATTTTAACGCA     CTAAAAAAGGAGCGA ATGAG TCGCTCCTTTTATCG     TTTTTCTATTTTTTC 100 22
        pfoR 5112971 .. 5112999 + -14.8  -5.47431   TTGCATAAAAAAAAA        GAGCTATTCTCA TCGTT TGAGAATAGCTC        TTTTTTGTGTGTTAC 100 33
        glpQ 5117858 .. 5117880 +  -5.6  -5.45802   AGCACGTGCCTTTGA           GCTCCTTT CTTAATT GAAGGAGC           TTTTTGTTTTCAAAA  84 13
 BT9727_5055 5120029 .. 5120056 + -10.8   -4.4204   CTTGGTGAAACACGA        GGCTATTCCA-AT AAA ATGTGGAATAGCC        TTTATTGTCATTCTT 100 33
 BT9727_5057 5121767 .. 5121793 + -16.8  -5.15969   TTTCAAGTTCTTTCA         TAAGAAGCAGCT CTT AGCTGCTTCTTA         TTTTTTCCCTTCGAG 100 41
 BT9727_5065 5128792 .. 5128810 + -11.8   -5.1963   ATTGCAGAGTAAAAA             GGATGCAT TAC ATGCATCC             TTTTTGTTAGTTCAC 100 29
        lplA 5130427 .. 5130459 + -22.3  -3.82098   CTTGGCTTAGAAAAA      TAAAGACCGTCGCTA TAA TAGCGACGGTCTTTA      TTTCAATTCATTATA 100 23
 BT9727_5069 5132478 .. 5132508 +   -15  -3.52909   TACACATATAAATCG       TGAAAAAGGAACGA AAT TCGTTCCTTTTTTA       TTATCCTCTATATTT 100 30
 BT9727_5070 5133954 .. 5133969 +  -6.8  -6.09196   TTTTTTAATAAAAAA              GCTGGC TCAC GCTAGC               TTTTTTTATTTTCCA 100 33
        cwlJ NONE
 BT9727_5072 5135013 .. 5135028 + -10.4  -5.05116   AAGACCATAAAAAAA              GCTGGC ATAT GCCAGC               TTTTGTTCTTTATAG 100 31
 BT9727_5076 5138184 .. 5138210 + -13.9  -3.95653   AGTTGTTACGATAAA         TTATCATGGGC AATAC GCCCATGATAA         TTTATCCACTTCTTT 100 76
 BT9727_5077 5139145 .. 5139173 + -13.4  -5.30616   TTTCCACCCATAAAA        CCTATTTGAAGT CAAAT ACTTCAAATAGG        TTTTTATTTAAATCA 100 43
 BT9727_5078 5139632 .. 5139665 + -12.7  -3.59995   ACGAACAACAATAAT     AAAAAGGTAGTTAAC GACT GTTAACTACCTTTTC      TATTTATAAATTTGG 100 27
 BT9727_5084 5144836 .. 5144866 + -15.7   -4.2461   AGTTTAAATAGAAAA       GAACCTATTAAGC AAGCC GCTTAATAGGTTC       TTTATTAGTGGAGAT 100 2
 BT9727_5089 5150454 .. 5150487 + -15.6  -3.65827   AGCTAAAAATATAAA     GAAACAGCATTAAC ATAAAC GTTAATGCTGTTTC      TTTGAGTGACGATTA 100 27
        thiD 5154541 .. 5154576 +  -6.2  -5.26918   CTAACTAAACGAAAA    CACCCACAGAGT TCATATATTTCC TCTCTGTGGGTG     TTTTTTATAAGCTCT  84 37
 BT9727_5102 5164834 .. 5164863 + -13.9  -4.14193   AATTAATAAAGGCCA       TTAAGAGAATTCT AACT AGAATTCTCTTAA        TTTATATACTATTCT 100 22
 BT9727_5103 5166342 .. 5166358 +  -9.5  -5.54907   TTCCATGAAAAAAAA              GAATCCA AAC TGGATTC              TTTTTATTTTCTGAA 100 96
 BT9727_5105 5168512 .. 5168540 + -13.4  -5.37043   GTAATAACTGATTTA        CCTTCCTTTTTA CAAAT TAAAAAGGAAGG        TTTTTTATATAAAAT 100 37
 BT9727_5106 5169646 .. 5169661 +  -3.4  -3.18796   GTACGCATCAAATTT              TTATTT TCTT AAATAA               TTGAATATGCTTTTA  48 14
 BT9727_5107 5171224 .. 5171261 + -13.6  -5.29846   TATTCCGAGATAAAG   GTCGCTTTCTTCCTCG AATTTA TGAGAAAGAAAGCGAC    TTTTTATTTACCATT 100 77
 BT9727_5108 5173012 .. 5173040 + -17.7  -3.66654   AATCACCTGAAACCA        TCCTTTTACACAC CTA GTGTGTAAAAGGA        TTTCCCCTTAAAATA 100 39
 BT9727_5109 5174601 .. 5174633 + -11.3   -5.4433   AATGAAATAGAAAAA      GGCATGATTCCGGTG CAA TACCGAACTCATGCC      TTTTTATTTATATCT 100 80
 BT9727_5111 NONE
 BT9727_5112 5177844 .. 5177871 + -11.5  -5.16133   ATGCATAATAAAAAA        GGTAACAATGA AAACTA TCATTGTTACC         TTTTTATATTGTAAT 100 33
 BT9727_5114 5182004 .. 5182026 + -12.1  -5.63517   CAAAATAACAAAAAA           TAACCTCGC TAACT GCGAGGTTA           TTTTTTATTTCCAAA 100 33
 BT9727_5124 5191518 .. 5191547 +  -7.2  -5.24515   TGAATAAATAGTAAA       GAGGAAGCATTT CATTTA AGACGCTTCCTC        TTTTATTTGTTTATT  91 95
        sodA 5195468 .. 5195490 +   -12  -4.17537   CGAAATCCTCCAGAA           TCCCCCGG ATTGCCA CCGGGGGA           TTTATGATTATTTCG 100 84
 BT9727_5130 5197962 .. 5197976 +  -5.8  -2.91269   CAAACGCTATGGTCA               GTAATA TTT TATTAC               ATTCTCTTTCCTAAA  56 84
 BT9727_5133 5200736 .. 5200763 +  -9.4  -3.60412   TTTCAAAATAAAAAA        GTACATTTTGTCT ACT AG-CAAAATGTAC        TTCTCTCTAAAATTA  82 101
        guaC 5206190 .. 5206213 + -10.4   -5.4251   TAAACTTAACTCGAA          GGACAAGTAT TTTT ATGCTTGTCC           TTTTTTATATATAGA 100 45
 BT9727_5138 5208127 .. 5208151 + -10.8  -3.81154   ATCAAGAATAAAAAA          TAAGCCCTCG CTTTA TGAGGGCTTA          TTTCATACCTATTTT  90 30
 BT9727_5159 5228446 .. 5228477 +  -9.7   -5.2197   TGTGCATTAAAAAAA      GCAAACCATC-TAT AAATA ATAAGATGGTTTGC      TTTTTAGTTTTTCTG 100 11
        rnpA NONE
     spoIIIJ NONE
         jag 5235440 .. 5235472 - -13.7  -5.08824   TCCTCATGTAAAAAA      CACTAAACTTATTCA CAG TGGATAAGTTTAGTG      TTTTTTAGTTATCCA 100 87
        trmE NONE
        gidA NONE
        gidB 5231194 .. 5231209 -  -6.2  -4.37886   CTATTCTCCATAAAA              TGTTTC CTTT GAAACA               TTTACGTTTTCATTT  74 70
       spoOJ 5230237 .. 5230263 - -10.3  -4.48903   GAAAATATACTAAAA        GAGACCT-ATCC AATA GGATTAGGTCTC         TAGCACGCCATTATT  95 39
         soj NONE
       spo0J 5228446 .. 5228477 -  -9.7  -5.52384   TGTGCATTAAAAAAA      GCAAACCATC-TAT AAATA ATAAGATGGTTTGC      TTTTTAGTTTTTCTG 100 29
 BT9727_5158 NONE
 BT9727_5157 5226471 .. 5226497 -  -8.1  -5.72207   TCCAAACGAAAAAAA         GTAACAGCTAC CCACT GCAACTGTTAC         TTTCTCTCTATTCTT 100 33
        ychF 5225227 .. 5225255 - -11.9   -5.4251   CCCATACATAAAAAA        CTTGGCAAACACA TAA TATATTTGCCAAG        TTCATATCTTTATTT 100 59
        rpsF 5224770 .. 5224783 -  -5.3  -3.30731   CCAACGAGGATAACA               CGATT CATC AATCG                AACCACTCTCCCTTA  56 49
         ssb NONE
        rpsR 5223928 .. 5223977 - -18.3  -5.42198   TTTCAAAAAAGAAAA GCATAGCAAAATGCACAGTAGAGT CCG ACTCTACTGTGCATTTCA-TACGC TATTATTCACCAACA 100 28
 BT9727_5152 5222910 .. 5222929 -  -2.2  -4.61873   TCCTATAAAGTAAAA            CTAACT TATCTTCC AGTTAG             TTAAACAGATTAAAA  59 60
 BT9727_5151 NONE
        rplI NONE
        dnaC 5219034 .. 5219064 -  -2.7  -6.30182   TTATATAAAAAAAAA       GAAACACATCT TATTATAAG AAATGCGTTTC       TTTTTTATACTATCT  87 41
        purA 5217540 .. 5217555 -  -7.6  -5.66338   AAAGATAAGAAAAAA              CTCATG CGGA CATGAG               TTTTTCTCAAAAATA 100 45
 BT9727_5147 NONE
 BT9727_5146 NONE
 BT9727_5145 NONE
 BT9727_5144 NONE
 BT9727_5143 NONE
 BT9727_5142 5209931 .. 5209949 - -10.3  -4.73682   TTCTACAATAGAAAA             CAGGAGG TAGGC CCTCCTG             TTTTTAATACTTTTG  95 29
 BT9727_5141 NONE
 BT9727_5140 5209141 .. 5209158 -  -9.1  -4.74917   AGGAAATATAGAAAA             CGGCCAC ATCT GTAGCCG              TTTGAATGTATTATT  93 42
 BT9727_5139 5208127 .. 5208151 - -10.1  -5.66229   ATCAAGAATAAAAAA          TAAGCCCTC GCTTTAT GAGGGCTTA          TTTCATACCTATTTT 100 34
 BT9727_5136 5203868 .. 5203893 - -11.9  -4.67697   TTTTAAAATAATAAA         GGGCAGCCTTA ATAA TAAGTCTGCCC          TATCTATACTATATT 100 47
        deaD 5202249 .. 5202273 -  -4.4   -5.8187   TATTTAATAAAAAAA         CTACCCACCTA TTTA TA-GTGGATAG          TTTTTGTTTACTTAT  87 33
 BT9727_5134 5200736 .. 5200763 -  -9.4  -5.79595   TTTCAAAATAAAAAA        GTACATTTTGTCT ACT AG-CAAAATGTAC        TTCTCTCTAAAATTA 100 47
 BT9727_5132 5199184 .. 5199213 -  -5.8  -5.38047   TATTTATATAAAAAA       GAGCCACATAAC CTTTAC GTTATGCAACTC        TTCAACATACATATG  86 100
        galE 5197559 .. 5197575 -  -5.1  -3.44284   GGTGTATTAACAAGA              GAACCTG CAA CAGTTTC              AGCAGTAATAAACAT  55 497
 BT9727_5129 5196439 .. 5196466 - -12.2  -5.10064   GCTAACATATAAAAA        GCATGGAATTCGT TTA ACGA-TTCCATGC        TTTTCTACAGAAAAT 100 44
 BT9727_5128 5195468 .. 5195490 -   -12  -3.32294   CGAAATCCTCCAGAA           TCCCCCGG ATTGCCA CCGGGGGA           TTTATGATTATTTCG  89 33
         nos 5193328 .. 5193349 - -10.3  -5.24291   AAAAGCAAAATAAAA           GACCTTATA TTTC TATAAGGTC            TTCGAAACAGAAATT 100 172
        opuD 5191518 .. 5191547 -  -7.9  -4.07859   TGAATAAATAGTAAA       GAGGAAGCATTTC ATTT AAGACGCTTCCTC        TTTTATTTGTTTATT  77 43
        lytS NONE
        lytR 5187326 .. 5187349 -  -9.6  -4.82128   GGATGAAATACAAAA          GCTGCTTCTT AAAT ACGAAGCAGC           TTCTTGAGTTCTTTT 100 10
 BT9727_5121 NONE
 BT9727_5120 5185977 .. 5186015 - -11.9  -5.09762   ACTGTAACATAAAAA   GCAAGCTATCAGTAGAA ATCTG TCCTACAAATAGCTTGC   TTTTCTCATTTTTTT 100 53
 BT9727_5118 5184648 .. 5184664 - -10.9  -4.84761   ACAGCCTGAGAAAAA              GCATCGA ACA TCGATGC              TTTTTCTTTTCTTCG 100 43
 BT9727_5117 5183902 .. 5183914 -  -3.4   -4.7254   ATCTCTCATTAAAAA                TCCA CTATC TGGA                TCCGTTGTACTTATA  63 81
 BT9727_5116 5183051 .. 5183079 - -17.7  -4.40804   CATCATGTTATAAAA        GAAAAAGCATCGA ACA TCGATGCTTTTTC        TCAGAGTGTTGGGAA 100 113
        msrA 5181988 .. 5182042 -  -5.9  -5.93252   TTCAAAAAGAAAAAA GCAAAATAACAAAAAATAACCTCGC TAACT GCGAGGTTATTTTTTATTTCCAAAC AAGATTAGGAAATCA 100 7
 BT9727_5113 5177844 .. 5177871 - -11.5  -5.56673   ATGCATAATAAAAAA        GGTAACAATGA AAACTA TCATTGTTACC         TTTTTATATTGTAAT 100 21
 BT9727_5110 5174601 .. 5174633 - -12.8  -5.23644   AATGAAATAGAAAAA      GGCATGATTCCGGT GCAAT ACCGAACTCATGCC      TTTTTATTTATATCT 100 19
 BT9727_5104 5166342 .. 5166358 -  -9.5  -5.86061   TTCCATGAAAAAAAA              GAATCCA AAC TGGATTC              TTTTTATTTTCTGAA 100 29
 BT9727_5101 5162499 .. 5162524 -  -9.9  -4.81212   TTTACTATAACAAAA         TAAAAGCTAAC ATAT GCTAGCTTTTA          TTTTTCTATCATTCA 100 34
 BT9727_5100 NONE
        tarA 5160585 .. 5160602 -  -7.7  -5.72622   TGGACAAATAAAAAA             GTAGCGA TATT CCGCTAC              TTTTTCGAACGCATA 100 22
 BT9727_5098 5159033 .. 5159051 -  -6.7  -5.72118   AAAAAACAGAAAAAA             GGAAACC TTCAC GGTTCCC             CCTGCCTTTTTATTC 100 103
 BT9727_5097 5158191 .. 5158213 -  -2.1  -5.44721   ATCATGTTAAAAAAA           TTGCATTAT CTGCT ATAATTCAA           TTTTATTTCGAAGTC  71 15
        cstA NONE
 BT9727_5095 5155782 .. 5155809 -   -10  -5.66989   GAAACAGCAAAAAAA        TAAAAAGGACGA AAAT TCGTCCTTCTCA         TTAACAACAGCGTGA 100 26
 BT9727_5094 5154541 .. 5154576 -  -6.2  -4.62054   CTAACTAAACGAAAA    CACCCACAGAGT TCATATATTTCC TCTCTGTGGGTG     TTTTTTATAAGCTCT  76 57
 BT9727_5092 NONE
 BT9727_5091 5151289 .. 5151309 -  -8.3  -5.60993   TTTTCCATAAAAAAA            GTCCACCTT CTA AAGGCGAAC            TAGGTCTTACGACTT 100 46
        acpD 5150454 .. 5150487 - -16.3  -4.56791   AGCTAAAAATATAAA     GAAACAGCATTAACA TAAA CGTTAATGCTGTTTC      TTTGAGTGACGATTA 100 50
 BT9727_5088 5148942 .. 5148972 -  -7.7  -5.75822   TACAAATTAAAAAAA      TAGGCAGTAGGGAC AAAA GTTC-TACTGCCTA       TTTTTATTACACACG 100 32
        cysD NONE
        metA 5146233 .. 5146254 -  -5.3  -5.20216   TATATGAGTAAAAAA           TCTGAAAAAC AAT GTTTTTC-GA           ACATTCGGAATAATA  80 91
         hom 5144836 .. 5144866 - -16.4  -4.79451   AGTTTAAATAGAAAA       GAACCTATTAAGCA AGC CGCTTAATAGGTTC       TTTATTAGTGGAGAT 100 42
 BT9727_5083 5143136 .. 5143146 -  -3.2   -4.1466   ACGCAATTTTGAAAA                 GCGA TTT TCAC                 ACCTTATCTATTATG  55 36
 BT9727_5082 NONE
 BT9727_5081 NONE
 BT9727_5080 NONE
         ung 5139637 .. 5139660 - -12.6   -5.3798   CAACAATAATAAAAA          GGTAGTTAAC GACT GTTAACTACC           TTTTCTATTTATAAA 100 34
 BT9727_5075 NONE
 BT9727_5074 NONE
 BT9727_5073 5135013 .. 5135028 - -10.4  -5.70829   AAGACCATAAAAAAA              GCTGGC ATAT GCCAGC               TTTTGTTCTTTATAG 100 35
         pta 5130427 .. 5130459 - -22.3  -4.82901   CTTGGCTTAGAAAAA      TAAAGACCGTCGCTA TAA TAGCGACGGTCTTTA      TTTCAATTCATTATA 100 44
 BT9727_5066 5128792 .. 5128810 - -11.8  -4.80882   ATTGCAGAGTAAAAA             GGATGCAT TAC ATGCATCC             TTTTTGTTAGTTCAC 100 32
 BT9727_5064 5127557 .. 5127579 -  -7.1  -5.61596   ATGGGCATAAAAAAA           GAAGAGTAA TCTGT TCACTCTTC           TTTTCCTTACTTATT 100 32
        fhuB NONE
 BT9727_5062 NONE
 BT9727_5061 5124248 .. 5124281 -  -8.5  -2.82788   TATAAGAAACAAGAT     TAACAATTAATCAAT ATAT ATTTATTAATTGTTA      TTTATGTCCCGTTCT  71 122
 BT9727_5060 5123204 .. 5123227 -    -9  -5.98675   TATAAAAAGAAAAAA          TCACCTTTAC CGAA GTAAAAGTGA           TTTTTTGCTATATAT 100 40
 BT9727_5059 5121770 .. 5121790 - -14.1  -3.29461   CAAGTTCTTTCATAA            GAAGCAGCT CTT AGCTGCTTC            TTATTTTTTCCCTTC 100 26
 BT9727_5058 5120788 .. 5120800 -  -3.3  -2.74157   TAATGATTATATAAG                GCCAA AAA TAGGC                GCAATGATACTGTTT  44 4
 BT9727_5056 5120199 .. 5120236 - -12.9  -5.49568   AAGCCAAAATAAAAA   GGATGTCAC-CTAGTCAA CAA TCGACTAGCGAGACATCC   TTTTCTTTTATTCAC 100 33
 BT9727_5053 NONE
 BT9727_5052 5115410 .. 5115427 -  -9.9  -5.08483   TAAAAGGAAAGAAAA             CCCTTTC TTAA GAAAGGG              CTTTTGTCTCTATTT 100 15
        speE NONE
        speB 5113156 .. 5113201 - -15.8  -2.75993   TTACCGACACATAAC GACAAAATAAGAGCCCCCTA ATCATA TAGGAGACTCTTATTTTATC TAGCTACAGCGGCTA 100 137
 BT9727_5048 5111308 .. 5111326 - -10.3  -5.18357   TAACGCACTAAAAAA             GGAGCGA ATGAG TCGCTCC             TTTTATCGTTTTTCT 100 28
 BT9727_5046 NONE
        argS 5107819 .. 5107844 -   -12   -4.9725   ATTTCCATATAAAAA         GGCAATCACA ACATTG TGTGATTGCC          TTTTACTGAAAAACG 100 188
 BT9727_5044 NONE
 BT9727_5043 NONE
 BT9727_5042 5106229 .. 5106244 - -10.4  -5.10767   TATTCAATAGAAAAA              GGCCCT TTAC AGGGCC               TCTTTTATTTCTCTT 100 30
 BT9727_5037 NONE
 BT9727_5036 NONE
 BT9727_5035 NONE
 BT9727_5034 5088659 .. 5088685 -  -9.6  -5.24416   GAATTACAAGAAAAA         GAAGTTTACC ATTCATA GGTAAACTTC         CTTTCATATCCATCC 100 29
        plcR NONE
        papR 5086851 .. 5086873 - -12.1    -5.626   TACTCCACAAAAAAA           CAACCGTCT AAGTA AGACGGTTG           TTTTTTTAATATTCA 100 31
         fdx 5079408 .. 5079428 - -14.1  -3.31144   TTGTTACGCTGAGAA            GAGGTGCAA TGA TTGCACCTC            TCTCTAAAGTTGTAT 100 54
        atoB NONE
         hbd 5077274 .. 5077286 -  -5.5  -3.57792   GGATTTATTCGTAAA                CGTAG AAA CCACG                ACCTGTTTTACGTCC  59 2
        mmgC NONE
 BT9727_5025 5074871 .. 5074890 -  -9.3   -4.8622   TTTTGGAAGGAAAAA            GCGTAGG AAAATA CCTACGC             CTTCGATCCTACTTC  93 34
 BT9727_5024 5074047 .. 5074058 -  -3.6  -3.06341   AATATTGCTTAAAAT                CCAC TTAT GCGG                 CACTTCCTTTCATCA  46 172
        rpoE 5073384 .. 5073432 - -10.7  -6.07374   ACAAAAAACAAAAAA GAAAATTGCTCCC--CTCATCAC ATAAA GTAATAAGTAGGGAGCAATTTTC TTTTATATTTACACT 100 113
        ctrA 5071628 .. 5071645 -  -6.3  -5.63374   TGAATATTAAAAAAA             GCGCCCTA TTT TA-GGCGC             TTTTTTTTATTACTT  93 35
       spo0F NONE
 BT9727_5019 5069413 .. 5069442 - -15.2  -4.05245   CATTATACAACGAAA       GGAAACCGTCTA AAAGAG TAGACGGTTTCC        AAAACGGAATTTTAT 100 43
       murA2 5067788 .. 5067838 - -13.5  -3.85698   TGTTTTTTCTATAAA GTG-TACTTCCGCAAGTAGTGATGC TTC GCTTC-CCCCTTGCGGAAGTATCAC TTATGCGTTCTTCAT 100 26
         fbp 5066529 .. 5066554 -   -12   -4.0777   ACACAAATACAAGAA         GCGAAGACAA GAAAAT TTGTCTTCGC          TTTTTATTTAATCCA 100 227
         rho 5065051 .. 5065074 - -11.8  -5.72118   AAAAAACATAAAAAA          CTCGCTTACC ACAA AGTAAGCGAG           TCCCAATCTTTTCCC 100 42
        rpmE 5064102 .. 5064129 -    -7  -5.75342   TTTTCGCAAAAAAAA        CAGACAAGCGAA TAGA TACACTTGCCTG         TTTTATGTTTTTATT 100 39
         tdk 5063427 .. 5063444 -  -2.6  -5.42259   CTATTCTGAAAAAAA             CCCGCC TTGCAC AGCGAG              TTTTACTTATCTTTG  72 28
        prfA NONE
 BT9727_5012 5061362 .. 5061387 - -10.6  -5.60993   TTTTCCACAAAAAAA         TAGAGTAAGG TGTAAT CCTTACTCTA          TTTCTGCAAATACCA 100 18
      spoIIR 5060358 .. 5060387 -  -5.7  -3.83026   CTTCTTCATAGTAAA       TCCCTCCTCTTTT TTAT ATATGAGAAGGGA        TTTACGAATAGTACT  64 39
 BT9727_5010 5059860 .. 5059892 - -12.9  -4.46775   TATCCAAAAGACAAA      CAAGGTTTATCCACA AAA TGTGGATAAACCTAA      TTAATCCGTGGATAA 100 26
        sua5 NONE
 BT9727_5008 5058091 .. 5058103 -  -6.3  -2.79289   TACCATTCCAATAAC                GTGTT CAT AACAC                CCTCCCCCTTAAAAT  58 40
 BT9727_5007 NONE
 BT9727_5006 5056858 .. 5056900 - -17.5  -4.05027   TAGAAGTAACAATAA TAT-AAAAGGGTGTACCAAA TTAA TTTGGTACACCCTTTTCATA GAAGAAGAAAAATAA 100 209
 BT9727_5003 5054362 .. 5054395 -  -9.7   -5.3658   ACTACAAAAACAAAA     TAAGGAATCCATTTC ATAC GAAACGGATTCCCTT      CATGTAATAATTATT 100 36
 BT9727_5001 5053699 .. 5053713 -    -5   -3.0464   AAGTGATCTCCAATA               TCGTAT TAT ACACGA               AACATCAACCTTCTG  52 30
         rpi NONE
 BT9727_4999 5052462 .. 5052504 - -19.6  -2.62616   TGACTTTCTATATCA TAAAAGAAAAAAAAGACCGA AAA TCGGTCTTTTCTTTCTTCTA TGATAAAGTCAGACA 100 60
        glyA 5051039 .. 5051068 - -10.1    -5.252   TATGTCCACAAAAAA       GACTGCCAAAACA ATTA CGTTTCAGCAGTC        TTCTTCAATCTATTA 100 38
         upp 5050149 .. 5050169 - -16.9  -5.66684   CAAGGTACAAAAAAA            CGAGAGGGG AAT CCCCTCTCG            TCAGTTGTCTTACTT 100 35
 BT9727_4996 NONE
        atpI 5049031 .. 5049050 -  -2.2   -2.6585   AGAAATTCAACTAAT            TTACC-GTG TTC CACTAGTAA            TTCACCTCTCTTCCC  40 27
        atpB NONE
        atpE 5047995 .. 5048028 - -11.1   -3.6053   TCGTTCATAAAGCAA     TGGCGAAGAAAGTTC GGAA AAACACTCTTCGCCA      TCTATGTAAGGGGAG  89 47
        atpF NONE
        atpH NONE
        atpA NONE
 BT9727_4989 5045074 .. 5045103 - -14.5  -3.09516   TTGCTCATGATTGAA       GGAAAAGAATAGG TGCA CCTACTCTTTTCC        TTTACATAACCGTCA 100 73
        atpG 5044005 .. 5044021 -  -7.3  -2.54896   TTTTTATTGAATCTA              GTTCCAG CGG CTAGAAC              AGTCGGTCATTTCGC  62 125
        atpD NONE
        atpC 5041896 .. 5041920 - -13.7   -6.0427   ACTACATAAAAAAAA          TCCGTAAAGAC AAA GCCTTTACGGA          TTTTTTTATTTCATA 100 31
 BT9727_4985 5041008 .. 5041020 -    -2  -3.40522   ATGTTCCTACTACAA                TTCA TCTTT TGAA                ATATAGCGATAAAAA  46 7
 BT9727_4984 5040209 .. 5040241 - -14.3  -5.25803   AATTTCTACAAAAAA      CACCCAGTATGAACC AAT AGCTCATACTGGGTA      TTTTTATCATACTAT 100 85
        nuoA NONE
        nuoB NONE
        nuoC NONE
        nuoD NONE
        nuoH NONE
        nuoI NONE
        nuoJ NONE
        nuoK NONE
        nuoL NONE
        nuoM NONE
        nuoN 5026653 .. 5026686 -  -8.3  -4.54047   GTAGTTCACACAAAA     TAAAAAGCGCAGAGT AACG ACTCCACACCTTTTA      TTTTCACTATTGTAC  85 32
 BT9727_4971 NONE
 BT9727_4970 NONE
        murA 5024107 .. 5024136 - -15.9  -5.57054   AATAACCCAAAAAAA       TAGCCTCTACGTC AAAA GACGTAGAGACTA        TTTCAATTAAGCGTG 100 32
      spoIID 5022876 .. 5022905 - -11.5  -5.27709   TTATAAAAAAAGAAA       GACCGTCCCAACA TACC TCTTAGGACGGTC        CCTTTTACTCTACTT 100 35
 BT9727_4967 5021718 .. 5021742 -  -8.7    -3.745   TTACGCAGTAAAATA          CCGGTAAAA GGAGTAT TTTTACCGG          TGAATGAATCATATT  77 62
        bcrA NONE
 BT9727_4965 5020031 .. 5020048 -    -7  -6.07374   AGAAAAAAGAAAAAA             CTGAGC GTTTCG GCTCAG              TTTTTAGTCTAATTG 100 29
      spoIIQ 5018949 .. 5018971 -  -8.5  -6.23317   ATAAAAATAAAAAAA           TCAGCTCTC CTAGT GAGAACTGA           TTTTTTCACTTTCTT 100 39
     spoIIID 5018000 .. 5018014 -  -6.4   -4.2349   CCTCGATATTCAAAA               TCAGGT TAC ACCCGA               ATTCTTTTACACCTA  70 143
         mbl 5016937 .. 5016960 - -12.6   -5.9667   AAAAATACAAAAAAA          GAACTAAGGT TTAC ACCTTAGTTC           CTTTCACTTTATCGT 100 34
        fabZ 5015927 .. 5015975 - -20.1  -5.45652   ATTTCGAACAAAAAA GAGTAATAAAAAATCCTTCTGCA TTT CACAAAAGGATTTTTTATTACTC TCTATTCTTTTTTAT 100 27
 BT9727_4960 5014888 .. 5014907 -  -7.2  -5.23016   AAATAATTCAAAAAA            GCTAGCAA AAAA TTACTAGC             TTTAAAAAATACTAT  91 56
        capA NONE
 BT9727_4958 5013146 .. 5013199 - -18.5  -3.85698   CCTCTCTCCTATAAA GATCTTTTTCCCCTTGAATATGAGA GATC TCTCATATTCAAGGGGAAAAAGGAG ATATGTTTCAACCAT 100 56
        epsC 5012147 .. 5012204 - -19.7   -3.7104   ATTTATATGTAACAA TAACAAAAACCCTACCTATAGAGTCAT GTTT ATAACTCCATAGGTAGAGTTTCTATTA GAAATAAATTATGGG 100 171
        gtaB NONE
        epsE NONE
 BT9727_4954 NONE
 BT9727_4953 NONE
 BT9727_4952 NONE
 BT9727_4951 NONE
 BT9727_4950 NONE
 BT9727_4949 NONE
        cysE NONE
        lytR 5000655 .. 5000679 - -14.4  -4.89063   TCACGCAAAAATAAA          CCCAACTCCT ACCAA AGGAGTTGGG          TTATTACATATTACT 100 36
 BT9727_4946 4999736 .. 4999757 - -11.7  -4.46212   TCTCTTATTATAAAA           GGTATACGA TTGC TCGTATACC            TTTTGTGTACCTTTA 100 41
        galE 4998633 .. 4998674 -   -11  -5.63504   AATCTTATAAAAAAA GAGAGGGTATTGTCGAACA TATAT TGAACGACAATACCC-CTC TTTCACTTATTATAT 100 42
        lcoR 4997868 .. 4997887 -  -2.2  -2.86011   CAATTCCAAACACCA            TATTTCTT TTTA AAGACATA             CCATCACCACTTAAC  41 36
        resE NONE
 BT9727_4942 NONE
 BT9727_4941 NONE
        glpT 4993175 .. 4993210 - -12.1  -4.03995   CCTCGTATAAAAATA    TAAAAGCTATCCAGT ATAAAA ACTGGATAGCTTTTT     AAAATGAAATATTAT 100 37
 BT9727_4937 NONE
 BT9727_4936 NONE
 BT9727_4935 4988881 .. 4988939 - -25.5   -2.7094   TTCCATTTATATAAC CCGTTCTAACGGGCGGTTCACTTCCTC ATATA GAGGCTATGAACCGCCCACTAGAACGG TAGTGTGTAGTTCTA 100 53
 BT9727_4934 NONE
 BT9727_4933 4987419 .. 4987438 -   -10  -5.93252   GGTAAAAATAAAAAA            GGTGACTC CGAA GAGCCACC             TTTTCAAAACAATAT 100 42
        rpoD 4986725 .. 4986756 - -12.5  -3.17906   TTAACAAAATAAGTA      GAATGGAAAGCAA TATCCC TTGCCTTCCATTC       TTATGATACTATTTA  90 38
 BT9727_4930 4985602 .. 4985631 - -15.2  -4.15703   CTTTATAAACAAGAA       GACGAATCTGCA TCATTT TGCAGATTCGTC        TTTTTTCTTCGGCAT 100 8
 BT9727_4927 4984480 .. 4984515 -   -15  -3.85698   TGCTCGGTGTATAAA    CAAAAGGAGCTAATCT CACA AGATTAGCTCCTTTTT     CTATTCCAAAACCAA 100 13
 BT9727_4924 NONE
 BT9727_4923 NONE
 BT9727_4922 4976487 .. 4976513 - -18.2   -4.7878   TAGCTACAAAATAAA         GAGGCTGTTCAA ATA TTGAACAGCCTC         TCTCATATTAACGAG 100 33
        opuD 4972877 .. 4972897 -  -9.8  -5.36441   CTTCTATATAAAAAA            GAGCTGAT ACATA ATCAGCTC            TTTTTCCTTCTATTA 100 38
 BT9727_4912 NONE
 BT9727_4911 4961761 .. 4961786 - -16.3  -5.66229   ATTAATAAGAAAAAA         CCGTCCCAAAA TACT TTTTGGGACGG          TTTTTTTATCTTCTG 100 31
        lldP 4959220 .. 4959253 - -15.4  -5.46706   ATGCCAAAATAAAAA     GAGCCAGGTCCATA AAAAAA TAAGGACCTGGCTC      ATAAAGACATCATTA 100 227
        thiC 4957295 .. 4957341 -   -14  -3.85698   TCTTTGCCTTATAAA CGACAGAAGCCCACTTTGCTA CCGTCT TAGCAAAGCGGGCTTCT-TCT ATATTTAAGTTAGGT 100 79
 BT9727_4904 4952271 .. 4952281 -    -4  -3.01984   TAATCCAATTAGACA                 CATT TCT AATG                 AAACTTTTTTGGGGT  48 20
 BT9727_4903 4950962 .. 4950992 -  -2.4  -2.95204   CTATTGTGAAAGAAT       GACGGCAGGTTCCT GTT AGGAACGATCTGTC       CTTGCATACTACCAT  42 101
 BT9727_4902 4949703 .. 4949737 - -10.9   -4.3078   AATGATATCAATAAA    TAAAAGATGCCATCCC GATA GGG-TGGCACCTTCTA     TTGTTCACTTTTCTC 100 23
 BT9727_4900 4946631 .. 4946659 -   -14  -5.67283   AACGCAAATAAAAAA        GAAGCTATCCGA AAAAA CCGGATAGCTTC        TTTCATTTTAGGAAA 100 33
        celA NONE
        celB NONE
        celC 4941493 .. 4941508 -    -9  -5.88197   CGAAACATAAAAAAA              CCTTGC ATAA GCAAGG               TTCATTCAGTCACTG 100 27
 BT9727_4893 NONE
 BT9727_4892 4940466 .. 4940499 - -17.7   -3.6284   AAGGAGGAGTGTAAA     TACCATCAGTGGAAC GAAC ATTCCACTGATGGTA      CAGACACATACATAT 100 45
        licB NONE
        celB 4936737 .. 4936780 - -13.4  -4.13591   TGAACATGATATAAA GGTGATTGTCCTCACAGATA GTGT TATCTGTGAGAACAATTACT GTGTTACATAGGTAC 100 29
        celC NONE
        celF 4934929 .. 4934947 -  -6.7  -5.94214   AATAGAATAAAAAAA            GCGG-GCT AAAT AGCGCCGC             TTTATTTCTCTACCT 100 27
 BT9727_4885 4934166 .. 4934187 -  -9.5  -5.63517   TTTGTAAATAAAAAA           CGACGGCATA ATG TA-GCCGTCG           TTTTTCTATTAAAAC 100 34
 BT9727_4883 4932341 .. 4932371 - -14.2  -2.63596   TCGCACCTTATAGCA       GAAAAGGCTGTTCA ATA TGAACAGCCTTTTT       TCTACTTCTTTACTT 100 27
         ugd 4925516 .. 4925526 -  -3.2  -2.88366   TTTTTAACGAATAAC                 GGAA AAA TCCC                 TCTTATAAATACTTT  43 3
 BT9727_4878 4924284 .. 4924309 - -11.9  -6.13503   CAGCAATAAAAAAAA         GGGCCAAATCG CATG CGATTTGGCTC          TTTTTTATTTATTAA 100 30
        degV 4921325 .. 4921342 -  -6.3  -5.42862   ATATCCGTAAAAAAA             CCCTCTT CCGA AAGAGAG              CTTTTTATATCTTTA  88 41
 BT9727_4874 4920815 .. 4920832 -  -7.7  -6.01187   AAGCAAAGAAAAAAA             CGCAAGG TTCC CCTTACG              TTTTATTAAATATAC 100 63
 BT9727_4873 4919227 .. 4919262 -  -7.8  -5.30575   TAAAAACTCAAAAAA    GCCGATAACCTACTTAT AAA AT-AGTAAGCTATCGAC    TTTATACACGTTTTT  91 57
       comFA NONE
       comFC 4917018 .. 4917029 -  -7.2  -3.25166   TCACTCTAAAAATCA                GGGC ATTC GCCC                 CATAATTTGACTATA  66 109
        cspC 4916706 .. 4916727 -  -4.4  -5.19328   ATTTTATAACAAAAA           CCCCTTGC AAAAAA ACAAGAGG            TTCTACTACATATAT  77 87
 BT9727_4869 4915892 .. 4915912 - -14.7   -5.0538   TTTTAGCTCAAAAAA            GCGCAGCCA TTT CGGCTGCGC            TTTTGAATTATTATT 100 36
        secA 4913046 .. 4913070 -  -8.6  -3.92716   TGAAAACAAGGGAAA          CTCTCTCCAC TTATG ACGGAGAGAG          TTTAATCCTTCTTAA  79 94
        prfB NONE
 BT9727_4866 4911590 .. 4911604 -  -4.4   -3.6968   TGAGAACCCTAATAA               TATAAA GCT TTTATA               AGTTGTTTCAATTCT  56 135
        cccB 4911096 .. 4911120 -  -9.4  -4.10795   CCAAAAAAAGGGAAA          CGAGTTGACT ATATG AATCAACTCG          TCCATTTTATGCCTT  86 41
        ftsE NONE
        ftsX 4909205 .. 4909227 - -16.4  -4.25104   GGTGGTGTAGCAAAA           GGCATCACAC AGC GTGTGATGCC           TTTACCTATTTCTAC 100 78
 BT9727_4862 4907688 .. 4907725 - -13.7  -3.01791   AGCGTTTGTTTAACA   CAAAAAAATACAGGCAG CAAA CTGCCTGTATTTCTTTT    TATTTCGCCATTAAT 100 25
 BT9727_4861 4906398 .. 4906421 - -14.6   -5.7946   CCCCCAACAAAAAAA          GGGCGTCACC TCAA GGTGACACCC           TCACTTCTATTACAT 100 35
 BT9727_4860 NONE
 BT9727_4859 4903994 .. 4904023 - -15.9  -3.37198   CTTCGACATAGAATA       TAAAAAGCCGTGC ACCA GCACGGCCTTTTA        CTTTATATACGGACA 100 28
 BT9727_4854 4898947 .. 4898980 - -17.7  -4.54553   TATAAACATAAGAAA     GAAGCTGTCCCAAAA TATC TTTTGGAACAGCTTC      TTCTTCCTACTACAT 100 35
 BT9727_4853 NONE
 BT9727_4852 NONE
 BT9727_4851 NONE
 BT9727_4850 NONE
 BT9727_4849 4897107 .. 4897150 - -10.7  -5.75342   CTTTTGTAAAAAAAA TACA-AAAAGCTGTTTATAC TCTTT GTATAAACAGCTTTTATGGA AATAACCCCTTGTGT 100 19
         mta NONE
 BT9727_4847 4895654 .. 4895677 - -10.4  -4.16943   TTGTATACCGCAAAA          GCTACTTTCC CCTA AGAAAGTAGC           TTCTCTTTCCCTTTC  95 13
 BT9727_4846 4895155 .. 4895177 -  -7.1  -5.08178   ATATACATAGAAAAA          GGAAGG-AGT ATAT ACTTCCTTCC           TCTACTAACTCTATT  88 36
        uvrB NONE
        uvrA 4890136 .. 4890170 - -17.4  -3.14132   TTCTCCCCCTATGAA     CGAAAAACCGAGTG TTATTTC CACTCGGTTTTTCG     TAATCCCCTTATTGT 100 34
 BT9727_4843 4889612 .. 4889624 -  -3.3  -3.26668   TAATAGATAATAAAC                GCAAG TAT CATGC                AAACACTTATATCAA  48 71
 BT9727_4842 4889140 .. 4889162 -  -5.7  -5.90231   ATAAATAGAAAAAAA           CATTTCATA CACAT CATGAAATG           TTTTTCTTTTTGTCA  95 38
        hprK NONE
         lgt 4887214 .. 4887252 - -13.4  -2.60496   CTCTTTCCTAAATAT   GAAAGAAGCAGCATCTTA TAA TAAGATGCTACTTGTCTC   TAATTTTCCGAATAT 100 25
 BT9727_4839 NONE
 BT9727_4838 4885938 .. 4885948 -    -4  -4.32882   GTAAAAAACAAAACA                 GTAT ATT ATAC                 TCAATTATTTCCTTT  60 75
 BT9727_4837 NONE
        trxB 4883258 .. 4883286 - -11.2    -5.252   CATTTTCATAAAAAA       GAAGAAAGCT-CC TATC GGTAGCTTTCTTC        TCAAAAGGTATGTTA 100 45
 BT9727_4835 4882298 .. 4882327 - -13.7  -4.79826   ATATAGCATGAAAAA       TCCCCTTAACGAT TTTT ATCGCCAAGGGGA        TTAAAGCCGTTATTT 100 35
        mutT NONE
 BT9727_4833 NONE
 BT9727_4832 4879758 .. 4879791 - -10.3  -2.89602   TGTCCTATATGAAAT     GAGGAGCGTTACCTC AAAC GAGATAACGCACATC      TACAACAGTGAATAT  81 25
 BT9727_4831 NONE
        ptsH 4878453 .. 4878474 - -10.9  -5.92399   TAACAAAACAAAAAA           GCTATCGCA CATG CGCGATAGC            TTTTTTACTGTACAT 100 30
        sigL NONE
 BT9727_4820 4871349 .. 4871374 -  -2.6  -2.67047   GTTAAAAAAATAATC         CCTGCTAC GTGTATTATT GTAACAGG          AGATAGAAACTTATT  40 40
        cggR 4870230 .. 4870240 -  -6.8  -3.86202   GGGGATTATATTAAA                 GGGT AAT ACCC                 TTTGTTAACTGTTTT  69 10
         gap 4869134 .. 4869161 - -13.5  -4.21465   TTTAAAACGAAAGAA        GAGAGAGAGGG AACAAA CCCTCTCCCTC         GTTTTGTCATTGATA 100 58
         pgk NONE
        tpiA NONE
        gpmI 4865556 .. 4865566 -  -2.6  -4.04174   TTTTATATAAGCAAA                 TTAT TTA ATAA                 TTGTTTTACCTGTCA  53 15
         eno 4864190 .. 4864213 - -15.4  -5.80817   TTTAACATAAAAAAA          CAGACCGTGA TTTC TCACGGTCTG           TCGTTATTTTCTACA 100 42
 BT9727_4812 NONE
        lrgB 4861711 .. 4861735 -   -10  -4.55721   AAATTCTATAGAAAA          GCGAGAGCTA TACAG TCGCTCTCGC          TTTTCTTCTCTTACA  93 36
        secG 4861375 .. 4861409 -  -9.5  -6.09196   GGCAAAACAAAAAAA     GAAGAACCATTAGTA CATCT TACTAACGCTTCTTC     TTTCCATTCTATAAG 100 34
         est 4860502 .. 4860534 -  -5.6  -5.52384   TCCTTATGAAAAAAA      GAGGCAACTAGACC TTACC AATCTAGTTGCTCC      AAGAAGTTATATACA  87 7
        vacB 4857924 .. 4857948 - -10.8  -5.84011   AATAAAAAAGAAAAA          GCCTCGCTTT TCATC AAAGCGAAGC          CATCCTTTTCTTACT 100 36
 BT9727_4807 NONE
        smpB 4856501 .. 4856521 -  -6.9   -5.8901   ACACAAAATAAAAAA            CCACCAA ATATGTA TTGGTGG            AGACGGTGGGAGTCG 100 501
 BT9727_4804 4854308 .. 4854334 -  -9.6  -5.54907   GTTACAAAATAAAAA         GGTGAAATTC TTTATCC GAATTTCACC         TTTTTGTTTCAGATA 100 89
 BT9727_4803 NONE
 BT9727_4802 NONE
 BT9727_4801 NONE
 BT9727_4800 4850573 .. 4850593 -  -9.8  -5.79526   ACATTGCAAAAAAAA            GAACCCTT CTTAT AAGGGTTC            TTTTTGTAATACTAT 100 91
 BT9727_4799 NONE
 BT9727_4798 NONE
 BT9727_4797 4847344 .. 4847366 - -10.7  -4.98255   CTCCAACCACAAAAA           TACCGAGTA GGATA TACTCGGTA           TTTTTACTATCGTTC 100 32
 BT9727_4796 4845877 .. 4845893 -  -2.3  -3.33151   CCGCCTAAACCAATA              TTGATAA TCA TTTTCAA              TTGAACATCCTGTTA  44 267
 BT9727_4795 NONE
        fhuG NONE
        fhuG NONE
 BT9727_4792 4841880 .. 4841908 - -18.3  -5.63103   CTTCAAGTAAAAAAA        GCTGCTGCCTATA AAA TACAGGCAGCAGC        TACAGTATACATTTT 100 45
 BT9727_4790 NONE
        phoH 4838886 .. 4838911 - -12.7  -5.80248   CAAGATATAAAAAAA         GTAGTGCAAAC TTAT GTCTGCACTAC          TACTCTTTTCTCAAA 100 25
        speG 4838214 .. 4838239 - -12.1  -5.31275   TCGCATGACAAAAAA         GCTATAGATAA AATA TTATCTATAGC          TCTTCCAATTAGTTA 100 38
 BT9727_4787 4837788 .. 4837803 -  -4.8  -4.93296   CTACCACTATAAAAA              TAATGA TTCA TCATTA               TTCAACTCACTTATG  72 102
 BT9727_4786 4837538 .. 4837555 -    -7  -5.47159   GCGGAATATAAAAAA             GCGACT CTTATC AGTCGC              TTTTTTTTATAAGAA  93 32
 BT9727_4783 NONE
        mcpA 4833834 .. 4833852 -  -5.3  -5.37593   TTTTAAATGAAAAAA             GAGCACA GACGT TGTACTC             TTTTTAAGTGATATT  84 39
 BT9727_4781 4833223 .. 4833254 - -21.8  -5.03994   GTTCAGACACAAAAA      CAGGCTGTGGAGAA GACT TTCTCCACAGCCTG       AAGATGCTTTTACCT 100 75
 BT9727_4780 4832516 .. 4832528 -  -3.4   -4.7254   ATCTCTCATTAAAAA                TCCA CTATC TGGA                TCCGTTGTACTTATA  63 81
 BT9727_4779 4831688 .. 4831738 - -12.2  -4.19817   TTTACCTATGTAAAA GCATCCTCAGAGTGTCGGGAAACCC TTTA GGGTT-CCCAACACTCTG-GAAT-C TTTTTTGATTTTAGC 100 68
        murB 4830080 .. 4830102 -   -15  -6.04324   TTAAAAAACAAAAAA           TCCCTATGTC TAT GACATAGGGA           CGATTATTCACCGTG 100 330
        tyrS 4828506 .. 4828534 - -17.5  -3.69069   CTAATCTGAATATAA        GCCCGAATCATGC CCT GCATGGTTCGGGC        TATTTTTATCCGAAA 100 274
 BT9727_4773 NONE
 BT9727_4772 4823623 .. 4823640 -    -7  -5.64274   TTATGCACAAAAAAA             GAGTGC TTTTAC GCACTC              TTTTTCTTACCTTAA 100 43
 BT9727_4771 4822602 .. 4822621 - -10.8  -5.03994   GTTCATATATAAAAA            GCATTGGT TAAC ACCAATGC             TTTCATCCTTACCTT 100 34
 BT9727_4770 4818204 .. 4818230 - -16.8  -5.95946   TGAATAATAAAAAAA         GCTCGTAAAACA TAG TGTTTTACGAGC         TTTTTATTATTGTAC 100 32
 BT9727_4768 4815791 .. 4815817 - -16.8  -6.32017   AATAAACAAAAAAAA         TGAGCATCAAGT TTC ACTTGATGCTCA         CCTCATTATATCGCT 100 31
 BT9727_4767 4814314 .. 4814338 - -15.1  -5.31877   ATTTACCATAAAAAA          TAGCCCTAGCT ATG AGCTAGGGCCA          TCTTTTCTATAACAT 100 32
        nupC 4812758 .. 4812804 - -13.3  -5.00895   TTTATCATACAAAAA TAAAAAAGCCGTTCATCCCTC TAGGC GAGAGATAAACGACCTCTTTA CTATTTATTAAAGCA 100 33
 BT9727_4765 4812431 .. 4812442 -  -4.4   -4.1347   GCTGAATTAGAGAAA                CGTA CATT TACG                 CCTCCAGCTGAGTAG  60 66
 BT9727_4762 4810865 .. 4810895 -  -8.4  -5.04222   TAACCAAATTAAAAA       CACATGCCTTTTCA AGA TAAAATGACATGTG       TTTCCAAAAATCTCT  91 52
 BT9727_4761 4810489 .. 4810514 -  -8.3   -4.2331   AATCAAAATGATAAA         GGCATTCCAAA ATAA TACGGAATGCC          TTCCTTATTGTTTCC  83 30
 BT9727_4757 NONE
 BT9727_4756 4805447 .. 4805470 -   -14  -5.80364   ATGCCAATAAAAAAA          GGGATCTATG TCGA CATAGATCCC           TTTTTCATACATATT 100 63
 BT9727_4755 4804839 .. 4804849 -    -4  -4.00124   TAGTTTAGAACTAAA                 CTTT ATA AAAG                 TCAATTACTTATTTT  58 85
 BT9727_4754 4804353 .. 4804366 -  -3.1  -2.63596   CTTCACCTCATATTA               TCTCG AATT CAAGA                TTTATTCCAAAAATT  42 45
        pirA 4803597 .. 4803620 - -13.2  -5.47218   TTCCACTCAAAAAAA          GAGGACATCC TATC GGACGTCCTC           TTTTTTATAAACATT 100 41
        nprB 4801797 .. 4801818 - -10.2  -4.29493   GACTAAATACAGAAA           GACCTGAC ATCCTA GTCAGGTC            TTTTTCTCTTATTAT  93 37
        metG 4794403 .. 4794426 -  -9.7  -4.78237   TACTGCATAACAAAA          GACCTTTCA TTTACT TGAAAGGTC           TTTTTCTCTATCTCA 100 38
        dedA 4788900 .. 4788919 - -13.6   -5.8901   ACATAAAATAAAAAA            GGCAGTGC TTTT GCACTGCC             TTCCTAAATTCTGAC 100 58
 BT9727_4739 NONE
 BT9727_4738 NONE
        cylI 4785917 .. 4785947 -  -9.1   -5.4251   GCGACATAGAAAAAA       GAGGATACCTCAC CCATC GTAAGATACCCTC       TTCTTTAGCTGCTCA 100 4
 BT9727_4734 4783800 .. 4783826 - -18.2  -3.93262   GGTCAATACATGAAA         GGGCATCACATA TAA TATGTGATGCCC         TTTGTTATTCAACTC 100 79
 BT9727_4732 NONE
     spoIIIJ 4781480 .. 4781516 - -13.9  -3.13164   TCCTTAACGACTTAA    CAAAAAAACACCGCTCA TCA CGAGCGGTGTTTCTCTA    AGCTTTTTGTAATTG 100 23
 BT9727_4730 4780491 .. 4780527 - -13.1  -4.00262   AAAAAACGACAATAA    GTAAGGGGAGACTTTCT AAA AGAAAGTCTCCCCACAT    ACATACCTTCCGGTT 100 67
 BT9727_4728 4778628 .. 4778650 - -16.4   -4.8048   TTTTTACAGCAAAAA           GGTAGGCGTA TGA TACGCCTACC           TTTCAATTATGACAC 100 32
 BT9727_4727 4777359 .. 4777380 -  -8.1  -5.72622   TTTACAAATAAAAAA           GAACCTATC AAAC GATAGATTC            TTCCTTCGTAAACTG 100 11
 BT9727_4726 4774663 .. 4774680 -  -4.8  -5.60864   GAGATACTAAAAAAA             CGCCTC TATTAC AAGGCG              TTTTTTTTCTACATT  85 34
        mcpA 4771612 .. 4771630 -  -2.4  -2.66106   TACTGGAATAATCGA             TACGTCAA CAA TTGCCATA             GTAGTCTTCCTCCTA  40 102
 BT9727_4723 4771304 .. 4771320 - -12.3  -5.21709   TCCTATATGAAAAAA              GCAGCGA AGA TCGCTGC              TTTTCTTTATAATTT 100 32
 BT9727_4722 4770924 .. 4770953 - -16.7  -3.93695   TTTACTAGGCACAAA       TAAGCATGTCGAA AATA TTCGACATGCTTA        TAAAACCCTTTATAT 100 105
        putA 4769781 .. 4769808 - -15.8  -4.45544   TTTCAGCAATTAAAA        TAACCAAGGAGT ATTT ACTCCTTGGTTA         TTTTTTAACCATACC 100 23
        fadB NONE
        acaB 4764731 .. 4764760 - -10.1  -3.32343   TTCATATTTTCATAA       GCC-GCTTCTCTCA TTT CGAAAGAAGCTGGC       TCTCCCGTTTATTTT  82 164
        acdA 4762878 .. 4762907 - -15.9  -5.24129   TTTTTTCAGAAAAAA       GAACAGTAGCCGT ATAA ACGACTACTGTTC        TTTAAAAATATTAAA 100 36
 BT9727_4716 NONE
 BT9727_4715 NONE
 BT9727_4714 4760794 .. 4760813 -  -9.4  -5.17353   ATATGCATTAAAAAA            CCTTAGAA TCGC TTCTAAGG             TTTCCGGCTATCCAT 100 43
 BT9727_4713 NONE
 BT9727_4712 4760100 .. 4760137 - -13.7  -3.14548   AATAATATCATTTAA   TAAAAAAGAGCCTCTAA ACCA CTAGAGGCTCTTTCTCA    TCTAATATCTTCTTT 100 27
 BT9727_4711 4758951 .. 4758983 - -15.9  -4.53303   CACGTGCATACAAAA      TAAAAGATGAATAGC TAA GCCATTCATCTTTTA      TACTGGTTATGTATT 100 46
 BT9727_4710 NONE
 BT9727_4709 NONE
         ldh NONE
 BT9727_4707 4756125 .. 4756149 -  -8.5  -4.89729   CATAAAATGTAAAAA          GCAGACTGTGG CTT CTTCAGTCTGC          TTTTTTCTATATAAA  93 55
 BT9727_4705 4754775 .. 4754801 -    -3  -5.71712   TTCTACATAAAAAAA         TAAGAAGCCT CGTTTAC AGGCTCCTTC         ATCATCTATTCAAAT  81 27
 BT9727_4703 4753290 .. 4753307 -  -6.3  -5.06414   TGTTGCCAAGAAAAA             GCCATGT ATAC ACATGAC              TTTCATAGCATGATT  82 166
 BT9727_4702 4752700 .. 4752721 -  -7.3  -5.95539   CTGCAAAGAAAAAAA           GACGCATTT AAAT AGATGCGTC            TTTTGGCGATGTTTC 100 11
        arsC 4751807 .. 4751819 -  -3.4   -4.7078   TTAATTATGTAAAAA                TACC TTATT GGTA                CTTTTTCCACACACT  63 17
        gcvH 4751351 .. 4751370 -  -9.3   -5.8901   ACATAAAATAAAAAA            GGACAGC ACAAAG GCTGTCC             TTCAGTTGACTATAA 100 41
 BT9727_4699 NONE
 BT9727_4698 4750276 .. 4750304 -  -7.6  -2.80244   TTTCCCAAGAAATAT       GTCGAGGCGGCAAA AAC TTTGCCGCCT--AC       TTTAATTCCGTATAT  66 22
 BT9727_4697 4749510 .. 4749536 - -11.7  -6.01369   CAAACAACAAAAAAA         CCTTTCCGCTT TAGAG AAGCAGAAAGG         TTTATATGCGTATAT 100 291
 BT9727_4696 NONE
 BT9727_4695 NONE
 BT9727_4694 4746842 .. 4746861 - -11.4  -5.28176   TGTAGGTATAAAAAA            GGGCTGGC ATAT ACCAGCCC             TTTTCAGCAATTATT 100 36
 BT9727_4693 4745958 .. 4745978 -  -6.1  -5.76237   TATATAAAGAAAAAA            GGACTGAAA AAT TACCAGTCC            TTTCCTTCATATTTA 100 38
        sufC NONE
        sufB NONE
         csd NONE
        nifU NONE
        sufB 4740416 .. 4740436 - -18.3  -6.19302   ACACAATAAAAAAAA            GCGCCCTGC ACA GCAGGGCGC            TTCCTTTATATATTA 100 160
 BT9727_4686 NONE
 BT9727_4685 4737919 .. 4737953 -    -8  -5.65177   ATACTCATAAAAAAA     CCTCCTTCTTATAT CATTTCT ATGCAAGAAGGAGG     GACGATATATGCTTA 100 38
 BT9727_4684 4737138 .. 4737168 -  -9.8  -4.78848   CGCGCAAATACAAAA       CGATAACCGTAGCA CAT TGCTACGGTTATTT       TTTATTTATGGCTAA 100 37
        lipA 4735045 .. 4735065 - -10.5  -5.40464   GAGTATAAACAAAAA            GAGAGCTAA TCG TTAGCTCCC            TTTTTTCATTATTTT 100 34
 BT9727_4679 4733347 .. 4733370 -   -14  -5.14563   TGCCGGAGTAAAAAA          TAACCCACCA AAAT TGGTGGGTTA           TTTTTTATATGAATT 100 23
        tipA 4731670 .. 4731702 - -16.5  -5.69473   GATATGATAAAAAAA      TAAAGAAGGCGGAGA AAA CCTCCACCTTCTTTA      TTTTTTACTATTTAT 100 33
 BT9727_4675 4730634 .. 4730685 - -19.2  -2.59431   TTTGTTTATAAGCGA GAATATGTAAAAAAATCCTCTTAC AATC GTAAGAGGATTTTTTTACTTCTTC ACTTTTCGTAATACG 100 16
 BT9727_4670 4726731 .. 4726768 - -10.8  -3.58726   CTCCCTCACATACAA   TATAAGACCCCCAAAA GGCTTT CTCTGGGGATCTTATA    AGCATAATTATTCTG  89 33
 BT9727_4669 4726044 .. 4726060 -  -9.5  -6.02919   TTACAAAGAAAAAAA              CGCTTTA CCT TAAAGCG              CCCCATAACGTTCAT 100 37
 BT9727_4668 4725167 .. 4725190 - -11.1  -5.64274   TTATGCATAAAAAAA          CAGGTAACC TATTCC GGTTACCTG           CATTTCATTACATCT 100 33
 BT9727_4667 4724527 .. 4724547 - -11.2  -5.80364   ATTTTAATAAAAAAA            CTCCGGTT TTAAC AACCGGAG            TTTTTCATTTCATCA 100 30
 BT9727_4665 NONE
 BT9727_4664 4720247 .. 4720265 -  -8.9  -5.80951   ACTCAAAATAAAAAA             GCACTCT TGGCT AGAGTGC             TTTTTACTTTCAAAT 100 150
 BT9727_4663 4719390 .. 4719428 - -17.7  -4.64676   GCATTCGGAATAAAA   TATGAAAGACCGTCAGT GTCAT ACTGACGGTCTTTCGTA   TTCCATGAGCATAAA 100 5
        cotS 4717341 .. 4717360 - -12.2  -4.09864   AGTCACTTGCTAAAA            GGAGACCA AATT TGGTCTCC             TTTTTTTATTTAAAT 100 439
 BT9727_4658 NONE
 BT9727_4657 4715552 .. 4715575 -  -8.3  -5.88197   TTAAATATAAAAAAA          GACAATACA CCCAAC TGTATTGTC           CGTTTTCTGCCCTAC 100 37
 BT9727_4656 4714780 .. 4714812 - -12.9  -3.84585   ACTTACTATAAAATA      GAAAAGACGCCCTTT TCA AAAGGACGTCTTTTT      ACAGTTGAAAATTTA 100 24
 BT9727_4655 4713640 .. 4713662 -  -7.8  -5.63517   TTTCCAAATAAAAAA           GAAGAACCTT CAC AAGATTCTCC           TTTTCAAAATAAACG 100 49
        phnA 4713067 .. 4713106 - -15.3  -3.28457   CGACAAAAAATGACA  TAATAAAAAGAGGAGGC CTATAC GCCTCCTCTTTTTATTT   ACTTACGCCTTCTTA 100 28
 BT9727_4649 4709347 .. 4709367 -    -9  -5.71295   ATAGAAAAAGAAAAA            GGTGCTGC CGATT GCAACACC            TTAAAACATTGGATT 100 26
        dapF NONE
 BT9727_4646 4707802 .. 4707839 - -10.7  -5.09259   TACGGCAAAAGAAAA   GACCTCCTTAACGATTG CACT CCATCGCTAAAAAGGTC    TTTCTCTATTTCACC 100 48
 BT9727_4645 4707244 .. 4707268 -  -8.7  -5.46698   TTGAAAATCAAAAAA          GGAATTGAC CCTGTTC GTCAATTCC          TTTTTTCTATCTTAT 100 37
 BT9727_4643 4705661 .. 4705674 -  -3.8  -3.21747   TTATGCTATCATCAA               TGGG CTTTAT CCCA                CTCTCTTATGCATTC  48 174
 BT9727_4640 4692992 .. 4693039 - -13.1  -4.50976   TTTTATATCAGAAAA CG-AAAGCACAATGAATCCGAT ACAAA ATCGAACTCATTGTGCTTTTCA TCTAAAAAGAATTAT 100 37
 BT9727_4638 4690230 .. 4690256 -   -16  -5.23316   TACTATACGAAAAAA         GCAGAAACAGCT CTT AGCCGTTTCTGC         TTTTTCTACTATATA 100 41
 BT9727_4636 NONE
 BT9727_4635 4688988 .. 4689012 - -13.1  -5.52909   GAATATGCAAAAAAA          TAATCTCCAAT TGC ATTGGAGATTA          AAACATTTGATATCC 100 23
 BT9727_4634 4688275 .. 4688297 -  -5.6  -5.50313   TATAAAATTAAAAAA           GTCTAGCG TAATTAC CACTAGAC           TATCTTTGTTTTAAA  84 25
        pepA 4686627 .. 4686652 - -11.9  -5.17744   ATATATCAATAAAAA         GGCTGTTCCAA AATG TAGGAACAGCC          TTCTCTTATAATCTT 100 39
        manB 4684057 .. 4684082 -   -12  -3.58726   TTTCCTTACATAGAA         CAAAAGGGAG GTTTCG CTCCCTTTTG          TTTCCTACTACTTAA  95 53
        gtaB 4683030 .. 4683078 - -10.4  -5.46698   GCTAAAATCAAAAAA GATTCCAGAGTGTTGGG-AACCC TAAA GGGTTTCCCAACACTCTGAAGAG TTATCTTACTATGTT 100 61
        comA 4679583 .. 4679605 -  -9.9  -5.37345   TCTAATTACAAAAAA          GAGGC-GCTC TATT GAGCCGCCTC           TTTTTTACTTTTCAC 100 30
 BT9727_4622 4676499 .. 4676519 - -11.1   -4.9218   TATGTAGTAGAAAAA            GCGCTCTGA TAA TCAGGGCGC            TTTTTCTACTACACA 100 55
        kapD 4674221 .. 4674251 - -13.5  -5.55855   TTTAAAAAAACAAAA       CGACCAAATTACA TACTG TGCAATTTGGTCG       TTACTGTGTGCTCAC 100 26
 BT9727_4618 4673393 .. 4673415 -  -2.1  -4.15114   AATAGTAAACAACAA           CTGAAAAAA AGCCG TTTTTTCAT           TTCATTCCCTCCAAA  52 94
        sodC 4672856 .. 4672873 -  -7.7  -5.40625   ACACTACACAAAAAA             GCTACCA TGCA CGGTAGC              TTTTACTTTTTCTTC 100 28
 BT9727_4615 4671128 .. 4671150 - -17.8  -4.30014   CGCAGTAATGTAAAA           GGCTGTCGGA AAT TCCGACAGCC           TACAATGAACAACTT 100 25
 BT9727_4612 NONE
        aspC 4667335 .. 4667373 -  -3.2  -2.74371   AATTCTCCAATATTA   GGGTAGAATACTAACA CATGGCT TTCTAGTATTCCCCCC   CTTTTATGGACAAAA  42 29
 BT9727_4610 4666747 .. 4666782 - -19.3  -4.29907   ATATCATAAGATAAA    GTAAAAGAGGAACGC TCATAT GCGTTCCTCTTTTAC     TTTGTTAACTCGGAC 100 22
 BT9727_4608 NONE
         pgi 4664772 .. 4664808 - -25.5  -3.72576   GGCTTTTCGACGAAA    TAATAAAAAGCGGCCGG AAT CCGGCCGCTTTTTATTA    TTTTAAACGCTCTTC 100 23
 BT9727_4606 4663927 .. 4663937 -  -4.6  -4.19506   ATTTTAACCGCAAAA                 GGGC TCA ACCC                 AAACATTCACTGCAT  63 373
 BT9727_4602 NONE
 BT9727_4601 4653337 .. 4653373 -  -6.1  -5.36965   TAACAGCATAAAAAA   CGCCATCCTTTCTGTA TATTTC TACA-AAAGAATAGCG    TTTTTTAATTATATG  88 151
         ldh 4651814 .. 4651840 -   -11  -4.68451   AAAAATAATAATAAA         GAGCACTCTA TGTAAAG TAGAGTGCTC         TTTTCTATAAACGAC 100 163
        glgB NONE
        glgC NONE
        glgD 4646893 .. 4646911 -  -8.1  -2.78738   TTAAAACTTTAATCA             GTGGAGG AAAGA CCCCCAC             TGATTTCTTAAGAAT  67 33
        glgA NONE
        glgP 4642743 .. 4642777 - -11.6  -5.63103   TCTTAAGCAAAAAAA     GAAAACCGAGCTTAAT GAG ATTAAGCTCGGTTTAT     TTATTAATTTCAATT 100 197
        cspD 4640288 .. 4640308 - -14.1  -6.25741   AAAGAATAAAAAAAA            GCATTCCGA AAA TCGGAATGC            TTTTTATCGCTAGCT 100 43
        menF NONE
        menD NONE
 BT9727_4587 NONE
        menB 4633401 .. 4633425 - -12.3  -4.49556   CTTTCATGAAAGAAA          GAGACTTGATA TGA CATCAAGTCTC          TTAGTTGTTTTGTTT 100 50
        menE NONE
 BT9727_4584 4630629 .. 4630648 -  -6.4  -4.46656   TGTACAATACGAAAA            GGCTACCC GTTA GAGTAACC             TTTGTAAATAAAATT  74 199
        vanR NONE
        vanS NONE
        vanY 4627796 .. 4627818 -  -8.4  -4.39166   TCTTATATACGAAAA           GGTCGCTCCA AAG CGGAACAACC           TCTTTTTCTATTCCT  85 33
 BT9727_4580 NONE
        selA NONE
 BT9727_4578 NONE
        kdgK NONE
 BT9727_4576 4622816 .. 4622831 -  -6.8    -5.626   TACTTTATAAAAAAA              GAGGGA AAAT CCCCTC               TTTTTTATACGTCAT 100 30
 BT9727_4575 NONE
        gntP 4620158 .. 4620175 -  -8.5  -5.52384   GCTTCATCAAAAAAA             GATACCT ATTC AGGTATC              TTTTAAAGAAACATA 100 28
 BT9727_4573 4619769 .. 4619805 - -17.5  -3.65109   ACATAAAAATATGAA    TAAAATGGCCTTGTGCA ATA CGCACAAGGCCATTTTC    AATAGTTTTTAATTA 100 38
 BT9727_4565 NONE
 BT9727_4564 4607055 .. 4607087 - -19.4  -5.07567   TTAGATCGTAAAAAA      GCCATTCACCTCAT AAAAA ATGAGGTGAATGGC      TTTTTTATTTTCTCA 100 53
 BT9727_4561 NONE
 BT9727_4560 4603526 .. 4603555 - -18.1  -5.74288   AGAAACAACAAAAAA       GGCTGTTCCAAAA TGTA TTTTGGAACAGCC        TCCTCTACTTACTAA 100 30
 BT9727_4559 4602878 .. 4602910 - -15.8  -4.35042   TTTACCATAAAATAA      CAAACCCGATTCTC TCATC GAGAATCGGGTTTA      TATTTACAATCCTAA 100 29
 BT9727_4558 4602576 .. 4602599 -  -9.7   -5.4111   AATAATCATAAAAAA          TTCTGCAGT TGTTAC ACTGCAGAA           TTTCAAATGTTTAAT 100 85
 BT9727_4557 NONE
 BT9727_4556 4599737 .. 4599774 - -11.5  -5.00467   TGAATAATAATAAAA   GCGAAAGAGAACATAAT TTTT ACTATGCTCTCTTTCTC    TCTTTTCTATTTACT 100 32
 BT9727_4553 4597844 .. 4597875 - -10.3   -5.0916   TGTGTAATACAAAAA      GACGAGCTAAAGT TTTAAC ATTTTAGCTCGTC       TTTTTTATTACAAAG 100 46
 BT9727_4550 4595744 .. 4595766 -  -5.7  -5.80003   GTAAGAAACAAAAAA          CCTTCAC-TA TGCC TATGTGAAGG           TCTCTTATTTCTTAT  95 30
 BT9727_4549 4595211 .. 4595229 -  -5.3  -6.28401   TAAAAAATAAAAAAA             CATCGCA ATATA TACGATG             TTTTTTCGGGTGTGT  95 51
 BT9727_4548 4594566 .. 4594584 -  -8.9  -4.62069   CCTCCATGCCAAAAA             TGGTAGG AATAA CCTACCA             TTTTTAATATATGAA  90 73
 BT9727_4547 4593921 .. 4593931 -    -4  -2.75769   TTTCGAAACTACAAT                 TTCA TTT TGAA                 TAACTACCAGTTAAC  46 16
 BT9727_4546 NONE
 BT9727_4545 4591125 .. 4591143 -  -8.8  -5.34381   AAATGCAAACAAAAA             GGGCGCTT AAT AAGCGCTC             TTTTTTTCATATCGT 100 225
        feoA NONE
        feoB 4587642 .. 4587691 - -17.7  -4.23892   CTCAATTAGTTAAAA TTAAATAAGAAAAAAGCTTTGCGA ATT TCGCAAAGCTTTTTTCT-ATTTAT TATGAGCAATTTTCT 100 205
        pspA 4585959 .. 4585986 -  -4.2  -4.77629   AAAAGTAATAGAAAA        CCGACATG AATTTGTTTAGA CATGTCGG         TTCATTTGTCTCTAT  68 47
 BT9727_4539 NONE
 BT9727_4538 4584958 .. 4584984 -  -2.3  -3.14136   TCACGAACGATTTAA         TCATGGTAAAC AATCG GTTTGACATGA         TTACGCCCCCTTACG  42 36
 BT9727_4537 4584132 .. 4584160 - -11.1  -5.31275   TCCCAGGATAAAAAA        GACCGAAAAGCAA ATT CCACTTTTCGGTC        TCTACACTATCTTCT 100 32
 BT9727_4536 4583757 .. 4583788 - -11.6  -4.73388   AATCGTTATGAAAAA      CGAGGGTGTGCCAA TATA TTGGCACACCTTCT       TCTTTTACCATTGTC 100 88
 BT9727_4533 4580144 .. 4580160 - -10.9  -5.55769   TTCCATAAGAAAAAA              GCACTCA GGC TGAGTGC              TTTTTCTTATTTACT 100 32
 BT9727_4532 4579694 .. 4579713 - -10.8  -5.04385   CACAGCCTGAAAAAA            GACACTTC GTTT GAAGTGTC             TTTTTTATACGTATG 100 162
 BT9727_4531 4578949 .. 4578961 -  -3.4   -4.7254   ATCTCTCATTAAAAA                TCCA CTATC TGGA                TCCGTTGTACTTATA  63 81
 BT9727_4530 4578102 .. 4578121 - -10.8  -5.48054   ACTAAAATGAAAAAA            GACACTTC GTTT GAAGTGTC             TTTTTTCAGAGTGTC 100 118
         can 4574602 .. 4574631 - -12.4  -3.17075   CCGCTTTTAATTTAA       TTCCGTTATATC CAATAT GATATAACGGAA        ATGCACATTAGTAAA  90 330
        luxS 4574074 .. 4574091 -  -4.8  -6.26417   CATGACAAAAAAAAA             CTGCCC TTTCAC AGGCAG              TTTTTCTTCCTATCC  95 35
 BT9727_4523 4572614 .. 4572627 -  -3.9  -2.77007   AATATTATCCAATTA               TAATC CATT GATTA                TTCCCATTTGCGCGA  46 9
 BT9727_4522 4572034 .. 4572070 - -16.1    -5.626   GATCTTATAAAAAAA    GAAATCGGCCACTTTAC TTC GTAAAACAGCCGATTTC    TTCTATATGTTTCAT 100 2
 BT9727_4521 4571366 .. 4571391 -  -6.1  -4.49167   AAGACAATAGTAAAA         GGAGGCTTC GTTTCCCG GACGCCTCC          TCTTCCTTTATGATT  74 33
 BT9727_4519 4569425 .. 4569448 -    -9  -5.49569   TATCAACATAAAAAA          CGTAAAGAAC TACA ATTCTTTACG           TTTTCTTAGCTAACA 100 54
 BT9727_4518 4568993 .. 4569028 -  -7.1  -4.98531   TTGGGAAACGAAAAA    GAAGCTGACT-TAG AGCGATAGA CTATAGTCAGCTTC    TTTCTTTTACTTTTT  88 32
 BT9727_4515 NONE
 BT9727_4513 4565704 .. 4565727 -  -8.2  -4.91285   ATTAACATAAGAAAA          GAACCTATCA ACAA TGACAGGTCC           TCCTTCATTTTAACA  90 57
 BT9727_4512 4563353 .. 4563376 - -11.2  -5.38321   AAATACTATAAAAAA          GAACTTGTAT CGTT ATACAAGTTC           TTTTTGTTTTTCTAT 100 37
 BT9727_4510 NONE
 BT9727_4509 4559557 .. 4559586 -  -9.4  -5.28176   TTTATTCACAAAAAA       GGGAAATCACTC TCAACT AAGTGATCTCCC        TTTTAAAAATACCTT 100 42
 BT9727_4506 4557799 .. 4557828 - -15.9  -5.60689   TTATACAATAAAAAA       GGTGGCTCCAAAA TACG TTTTGGAACCACC        TTTTCTTTACTACAC 100 35
 BT9727_4505 4556604 .. 4556637 - -14.1  -6.20267   CCAAAAATAAAAAAA     TAGGAAAGCAGATCA TAGG TGATCTGTTTTCCTA      TTTTGATATAGGTTC 100 23
        atpI 4555244 .. 4555270 - -13.9  -5.38047   CACTTACATAAAAAA         GAAGCTTACGT TTTTT ACGTAAGCTTC         TTTCTATATCTTATA 100 477
        metK 4551763 .. 4551816 - -16.6  -3.18274   TTTATTCCAACGTAA TTATATAT-AAAAAAAGCTTTGCGC TCACT GCGCAAAGCTTTTTTTCATATATTA TAGACCAGCTTGCTC 100 23
 BT9727_4498 4550742 .. 4550755 -  -5.3  -3.54906   ATAACCCACAAAAAG               GAAAG TGTA CTTTC                TTATACTCCTTAGAC  58 50
        mobB NONE
        mobA 4549510 .. 4549529 -  -6.5  -5.71712   CTGTATACAAAAAAA            CCTTTCA TTCATT TGAAAGG             TCTTTTTGAGCCTGC 100 10
 BT9727_4492 4546003 .. 4546021 -  -4.7  -2.54896   CCTCTATTCAATGTA             CAAATAA TTTAC TTATTTG             TTTCTATTATGTTAT  50 15
 BT9727_4491 NONE
 BT9727_4490 4544606 .. 4544631 - -10.6  -4.94972   GATCATAATGAAAAA         GCATTTGTAC TCCCAT GTACAAATGC          TTTTTATTTACTATT 100 29
 BT9727_4488 NONE
 BT9727_4487 4541620 .. 4541657 -  -7.1  -4.21402   ATTTAAAACTATAAA   TAAGCATAGTACCGTTC TTAC GGATGGTATTATGCTTA    CTTAATTTCCAAATC  76 96
 BT9727_4480 4536529 .. 4536549 -    -9  -5.16132   TATAGCAAAATAAAA            CCAGGTCA TATTT CGACCTGG            TCTACTCTGATTGTT  95 192
 BT9727_4479 4535355 .. 4535382 - -12.1  -4.27519   AGCTGACAATATAAA        TAGGCTGTTCC ACAAAA GGAACAGCCCA         CTACTCTCTTTATTT 100 35
 BT9727_4478 NONE
 BT9727_4477 4532377 .. 4532416 - -20.4  -4.08216   GTATTTTTCTGAAAA  TAATAAAAGAACCGAGCA GTTT CGCTCGGTTCTTTTATTA   ATCTTCTTTCGGAAG 100 23
 BT9727_4476 NONE
        trkA NONE
        napA 4529693 .. 4529741 - -27.3  -4.07515   AAACGACAACAATAA CAATATATAAAGAGGCTGCATGA AGT TCATGCAGCCTCTTTATATATTA CCCAACTTCTTTTTC 100 23
 BT9727_4473 4527799 .. 4527826 - -16.4  -5.63645   CCAAAATACAAAAAA        CCTCTCATCCCT AGAA AGGGACGAGAGG         TTATAGATTCCCGCG 100 417
        leuS 4525298 .. 4525321 - -11.8  -5.36441   TTTCTACACAAAAAA          GCTCAGAGCA TAAA TACTCTGAGC           TTTTATTTAGAATAA 100 42
        vrrB 4524284 .. 4524303 - -12.2  -5.48303   AGAAGCTGAAAAAAA            CTGCTAGG AACT CCTAGCAG             TTTTTTATTATGTCT 100 57
        metX NONE
 BT9727_4461 4516859 .. 4516880 -  -8.1  -6.09196   TGCAAAAGAAAAAAA           CTTGAAACA AACA CGTTTCAAG            TTTTTTAAACTACTT 100 39
 BT9727_4460 NONE
 BT9727_4459 4516233 .. 4516258 - -12.7  -4.41348   CTTTTTCCAAATAAA         GACTCCCCTAA TTTC TTAAGGGAGTC          CCGCAGTTGAATCTA 100 15
        bclA 4512884 .. 4512907 -  -6.7  -5.42131   TAAGGAGATAAAAAA          CCTTGAAGC ATAAAA GCCCCAAGG           TTTTCTTCTTATTAA  93 37
        moaA NONE
        moeB 4510296 .. 4510306 -  -2.6  -4.49556   TCGTTACGAAAGAAA                 TTTA CGA TAAA                 ATCTCTCATAATGAA  60 421
        moeA NONE
        mobB NONE
        moaE NONE
        moaD 4507581 .. 4507605 - -10.8  -5.63504   AACGCCATAAAAAAA          CGACTTTCCC TATAT AGGAAAGTCG          TTTTAATGAATCCAA 100 43
 BT9727_4450 NONE
        glcU NONE
         gdh 4505384 .. 4505409 - -13.4  -5.40072   TTTTTTGTAAAAAAA         GGACGAAGAG ATAAAA CTCTTCGTCC          TTTTCTATTACCCAC 100 33
        yusG NONE
 BT9727_4445 4504137 .. 4504183 - -25.7  -3.01924   CATGTTGTCCCAACA TAAAGCATAAAAAAGAGCTGG CTCAT CCAGCTCTTTTTTATGCTTTA TAAACGATCATTGCT 100 16
        yndB NONE
        arsR 4502706 .. 4502730 - -15.1  -4.48713   GTGAGCAATAAGAAA          GAGGATGACCA TTT CGGTCATCCTC          TTTTACTCTTCATTC 100 28
 BT9727_4439 4497813 .. 4497831 -  -6.7  -4.57755   ATTTATCATAGAAAA            GGGGACGT AATT ACG-CCCC             TTTTGATTTCAACTT  79 17
 BT9727_4438 4497003 .. 4497028 - -14.9  -3.30662   GTAAATAAATACATA         CCCCTTTCTAA CTCA TTAGAAAGGGG          TCTTTTCTGCGCCTA 100 50
 BT9727_4436 4494945 .. 4494967 -   -12  -3.26042   TCAGGTAAAAAGAAG           CCGCCCTCCA AAA TAGAGAGCGG           TCATTATTTATATAT  89 44
 BT9727_4435 4494246 .. 4494265 -  -5.1   -3.6003   GAAACGAGCTGCAAA            TGATAAG GCTTTT CTTATCA             GCGAAGCCCTATACA  58 97
        amyX 4491934 .. 4491949 -  -7.6  -5.22258   TAAATGAAAAGAAAA              TTTGGC ATAA GCCAAA               AACTCTCTATTTTAT  91 134
 BT9727_4433 4490597 .. 4490618 -  -4.4  -5.68438   CTACCAAACAAAAAA           CCAAGTAC GTACGA GCACTCGG            TCCGTTTCTTTCAAG  83 438
 BT9727_4431 4489855 .. 4489874 - -10.8   -5.4251   TTTAGATACAAAAAA            CCTATGCA TTAC TGCATAGG             CTCTGTACGATATTT 100 14
 BT9727_4430 4488899 .. 4488932 -  -3.1  -5.55769   GCCGACAATAAAAAA     GAGGTCACTCCAGCA AATA TTCTGGAACAACCTG      CTCTTTTTATGCTTC  77 32
 BT9727_4428 4486950 .. 4486995 - -15.7  -3.23216   CGCCACCATGACCAA TTACTCGATTACCTCTTCACT CTAA AAAGAAGAGGTGATCGAGTAA CATTGCGGACCTCTA 100 140
 BT9727_4427 4486335 .. 4486358 -    -3  -2.62184   CTTTCTTTTATACTA          CCATACATCG CGCA CGGTGCAAGG           TTTATGCTTGCTTTT  42 27
         trx 4485909 .. 4485935 -  -2.9  -5.40072   TCCCTTCCAAAAAAA         TAACCTCCCCC GCGAA GGTAGAGGTTG         TTTTACAATTCAATT  74 52
        ytpQ NONE
 BT9727_4424 4484417 .. 4484444 - -14.2  -5.56263   ATGACAAAATAAAAA        GAGAGGCTGCCC AAAA GGACAACCTCTC         TTTTCTTATATCAAT 100 40
 BT9727_4423 4483712 .. 4483735 - -11.8  -5.03994   TTTCATATAGAAAAA          CGCAGCCTTA CATG TAAGACTGCG           TTTAAGCTTTACTCT 100 93
        ftsK NONE
        pncB 4478349 .. 4478372 -  -6.8  -5.16133   ATGATAACAGAAAAA          CTGATAGG GTCAATCA CCTATCAG           TTTTTCTCTCTTTTA  88 38
        murC 4476791 .. 4476814 - -13.2  -5.64304   GAACACAACAAAAAA          GACGCACAGC CACC GCTATGCGTC           TTTTTTATTACTTCT 100 33
 BT9727_4417 4475040 .. 4475057 -  -6.3  -5.66684   TAATTCATAAAAAAA             GGCCATT TCTA AATGACC              TCTTTAAACCATATA  93 43
 BT9727_4416 4474564 .. 4474574 -  -2.6  -4.88405   AATTTCCAAACAAAA                 TAAA GGT TTTA                 CATATTTCATTTCTT  63 32
 BT9727_4415 4473907 .. 4473963 -   -15  -2.74196   TTAAATCCAGAGAAC TTAAAATAATAATAAAAACGCTCGGAG TTTT CTCTGAGCGTTTTT-TTAATATTTTAA TAAGTCTTTCGCCAC 100 14
        ytxG NONE
        ytxJ 4471736 .. 4471780 - -13.2  -5.09204   ATATTTCAACAAAAA CAAAAAAAAAGAAGCAAGCA CCTTT CGCTTGCTTCTTTTTATTTA ATATTCTCTTCTAAA 100 19
 BT9727_4411 4470617 .. 4470634 -  -5.6  -5.88565   TTTACAATAAAAAAA             GACAGT TTAAAC ACTGTC              TTTTTTATAAGAAGG  91 30
        ccpA 4469012 .. 4469043 - -14.6  -4.19624   TATCCTGAATATAAA      TAAAAGCTCACAGC AATC GCTGTGAGCTTTTT       TATACTTACTTCGTT 100 31
 BT9727_4406 4467578 .. 4467601 - -13.2  -4.91712   TTGAACGGATAAAAA          GGCATGTCCC GAGA GGAACATGCC           TTTTTTATATGCTAT 100 37
 BT9727_4401 NONE
 BT9727_4400 4463030 .. 4463049 -  -8.6  -5.74122   GATCACATAAAAAAA            CCTGCCAA AGCT TTGACAGG             TTCCCTACACGTTAA 100 30
 BT9727_4399 4462617 .. 4462643 - -13.8  -5.55664   TTATTATTAAAAAAA         GCTCACAGCCTC TAT GAGACTATGAGC         TTTTTTCAAAAGAAA 100 45
        acsA 4457173 .. 4457206 - -12.6   -4.2828   TGCTATTCACCAAAA     GAAAGGCCTGAACA CTATTT CGTTCAGACCTTTC      TCTCTTAATCTTCCA 100 30
 BT9727_4393 4456542 .. 4456571 -  -7.3  -5.26119   GGTGTAAAAATAAAA       GCCTTACTACACT TACT AATGTAATAAGAC        TTATTAAAATCGTTT  91 83
 BT9727_4392 4455632 .. 4455654 -  -9.9   -5.9667   AAAAACATAAAAAAA           TCGCCCCTT CAAAT AAGGGACGA           TTTTGATTATCGCGT 100 286
        tyrS 4454255 .. 4454290 - -15.6  -5.04597   ATCCATACATAAAAA    CCCCGAATCATAGACT TTTC AGCCTACAATTCGGGG     TACTATTTGTTTATA 100 52
        megL 4451371 .. 4451419 - -13.3  -5.49234   ATATGTAACAAAAAA GAGCTAGTTATCGATTGAGTACA TTA CGTACAAAACCGATAGCTAGCTC TTTTTTTATTGATTA 100 31
 BT9727_4386 4450058 .. 4450101 -  -9.9  -4.96996   GGCAAAGAAAAGAAA GCACAAAAATCCCCACCT CCGTTCGTT AGGTGGGGATTTTT-TAC ATATGAACAGCTCTT 100 22
 BT9727_4384 4448042 .. 4448052 -  -4.6  -4.88736   CATTATGTATAAAAA                 GGGA ATT CCCC                 TATATTTAACAACTA  70 148
        ezrA 4446248 .. 4446269 - -11.7  -5.75478   AATTACACAAAAAAA           CAAACCCTT ATGA AAGGGTTTG            TTCATTGTCTACATA 100 11
 BT9727_4382 NONE
        thiI NONE
        sasP 4443402 .. 4443427 - -17.7  -5.47159   TCGCAACATAAAAAA         GAAAGAGCGGG AGAA CCCGCTCTTTC          TAAGCCATCATATGG 100 43
        acsA 4441598 .. 4441623 - -12.1  -2.52464   TCTTTTTTTAATTTA         TAAAAACGAAC TTGT GTTCGTTTTTA          TATTATCATTGTTTG  87 78
 BT9727_4378 4441109 .. 4441130 -  -7.3  -5.94713   ATTGTATAAAAAAAA           GCACCATTT CAAA ACATGGTGC            TTTTCTAAACATTAC 100 37
 BT9727_4377 4439370 .. 4439407 - -23.1  -4.46656   TTTATAAGATTAAAA   TAACCGCAGAATTATGG TAGT CCATAATTCTGCGGTTA    TTTATTTACCCCGAC 100 122
        ytfI NONE
        ytfJ 4437269 .. 4437302 - -12.7  -5.64274   TTATTTACAAAAAAA     TTAAAGAAGCTAATC CATT GATTAGCTTCTTTAT      TCGTTAAATTTGAAA 100 29
         tpx 4436622 .. 4436670 - -15.6  -3.19602   GGTTCCATAGCAATA CATGAGAGAAGATGACCTCTTT CTTAC AAAGAGGTCATCTTCCTTCACA TTATTTTGCCGATTT 100 26
 BT9727_4372 4435424 .. 4435437 -  -3.9  -4.72846   GTATATATTTAAAAA               TATGA CATA TCATA                TAAAACTGTACTACA  65 73
        ackA 4433954 .. 4433977 - -11.8  -5.95286   ATCAAAAAGAAAAAA          GACGAAATCC TATA GGACTTCGTC           TTTCTTTTCATATAT 100 40
 BT9727_4368 4431834 .. 4431855 - -12.3  -5.46129   CAACAAATTAAAAAA           GCGAAAGGC CTCG GCCTCTCGC            TTTTTTTTATGCTCT 100 32
 BT9727_4366 4430092 .. 4430120 -  -5.9  -5.31059   ACACCAATGAAAAAA        GCATGCCCCTCAA TTA TTTTGGGTCATGC        TTTTTTTGTCGTAAC  83 6
        argG NONE
        argH 4426963 .. 4426994 -   -11  -5.20783   ATCTAAATACAAAAA      GGTAAGGTGCTTTC TATA AAAAGCATCTTACC       TTCTATCTCACACAT 100 40
 BT9727_4360 4425306 .. 4425329 -   -11  -5.01553   AATTTATAAATAAAA          CACCAAGTCC ACAC GGGCTTGGTG           TTTTTCATTTCACAT 100 30
        fabG 4423822 .. 4423835 -  -3.1  -3.84712   TAATTTTATATTAAA               GGACA GTAT TATCC                GCACCTATCAGCATA  52 85
         ald 4422512 .. 4422533 -    -8  -4.88918   TTATTTTAAATAAAA           GCCCTCCT AAAAAA AGGAAGGC            TACATATATTTTAAT  90 40
 BT9727_4356 4422187 .. 4422226 - -11.8  -5.37593   TCTGAAATCAAAAAA  GATCTCTAATCTTTCCTA ACTA TAAGAAAAATTAAAGATC   TTTTTTTCATTTTAT 100 32
 BT9727_4355 NONE
 BT9727_4354 NONE
 BT9727_4353 4420579 .. 4420598 -  -7.9  -5.29445   TTTTAATAATAAAAA            GCACATC CATTTT GATGTGC             TTCTCTCAAAAATAC  91 48
 BT9727_4352 NONE
 BT9727_4351 NONE
 BT9727_4350 4418715 .. 4418738 -    -9  -5.56568   ATATTATTAAAAAAA          GAAGGCCACTT AGA AAGTG-CCTTC          TTCTATTTCACTAAT 100 11
 BT9727_4348 NONE
 BT9727_4347 4416962 .. 4416993 - -21.8  -5.03994   GTTCAGACACAAAAA      CAGGCTGTGGAGAA GACT TTCTCCACAGCCTG       TAAAAAAGGCAGCTT 100 54
 BT9727_4346 4416255 .. 4416267 -  -3.4   -4.7254   ATCTCTCATTAAAAA                TCCA CTATC TGGA                TCCGTTGTACTTATA  63 81
 BT9727_4345 4415409 .. 4415426 -  -8.4  -5.77677   TAAAATAATAAAAAA             GGCAGC TTAATT GCTGCC              TTTTTATCAGAGTGT 100 32
 BT9727_4343 4413435 .. 4413462 - -10.7  -5.14477   TACACACGTAAAAAA        CCCTTCACTTG TCTTTT CAAATGAAGGG         TTTCTTTTCTATAGT 100 34
 BT9727_4341 4411679 .. 4411705 - -10.2  -6.58542   TTCTAAAAAAAAAAA         TGGAACAAACCA AAG CGGCTTGCTCCA         TCTTTTTATTTATCA 100 31
 BT9727_4340 NONE
 BT9727_4339 4410128 .. 4410139 -    -3  -2.88054   GTCTAGAATCTAAAT                GAAT TAAT ATTC                 TGTTTTTTTATCACA  43 36
 BT9727_4338 4409785 .. 4409820 - -16.5  -4.01158   AAGTCTATGAAACAA    CGTAAAAAAGCATCA ACACTA TGATGCTTTTTTACG     TCCTCTAACTTTTAA 100 8
 BT9727_4336 4408258 .. 4408292 -    -8   -5.4433   ATAGAGAAAGAAAAA    TAAAGAAGGAG-GGC TTTAGC GCCACTCCTTCTTTT     CGTTCTAACATATAA 100 45
        dnaE 4403938 .. 4403962 -  -2.1  -3.21099   TGGTCTGACCACGAA          CACTACTACTA TAA TAATCGAAGTG          TAGGGAAATTGTCCA  44 41
         mdh NONE
        gntR 4401833 .. 4401875 - -12.2  -3.65224   AGGTTAGCGTAAGAA GAAAATTGGGCTAACACCAA AGT TTGATGTTAGCCTTATCTTC TCAATCTGTCTAATA  95 127
        accD NONE
        accA 4399928 .. 4399953 -  -6.9  -5.18726   TTTTCATAATAAAAA         CGTGCATTC GCGAAGTG GAACGCACG          CTTTTCTTATTTTAT  88 32
        pfkA 4398854 .. 4398874 -  -2.5  -3.54935   GAAACCGTTCCCAAA            TATCCGACA TTA TGCCGATTA            GATGGATAATTCTTT  46 23
        pykA 4397029 .. 4397050 -  -9.5  -5.75342   TTTGTGTAAAAAAAA           GAGAAGGAC TCCG ATCCTTCTC            TCCGTATTACTTATA 100 36
        fxsA 4396444 .. 4396474 - -12.1  -6.25242   ACAAGCAAAAAAAAA       TAGTGCTTAGATC GCTAT AATCTAAGCACTA       TTTCTGCACAATAAT 100 23
 BT9727_4324 4393707 .. 4393745 - -12.8  -4.91109   GTTTTATGATAAAAA   CAACATAAAACAATATCA TTA TAAAATTGTTTTATGTTG   TTTTTATTTTATCTG 100 155
        citZ 4392218 .. 4392237 -   -10  -3.78022   TTCATATGTATGAAA            CTGAGGGA ATAA CCCCTCAG             TTCAAACCGTTAGTC  87 127
        citC NONE
         mdh 4389877 .. 4389916 - -18.2  -3.89903   AAACATTTGTATAAA  TAGTAGAAAAAGATTCGG GGCC CCGAATCTTTTTCTACTT   ATATTTAATGATTAA 100 37
 BT9727_4320 4389185 .. 4389221 -   -11   -4.8622   TTCTTCAACTAAAAA   TAGCGCTAGCCC-CCTT ATGA AAGGTATGCTAGCGCTA    TTCACATTTTCATGT 100 42
        phoP NONE
        phoR 4385841 .. 4385896 -  -7.3  -5.71712   TTTCACAGAAAAAAA CCGTT-TCTTTCCTCTCTCTAT ATTAACATGACTA ATAGAGAGAAGAAAAATAACGG TTATTTTCTTTCATA 100 204
        polA NONE
        mutM NONE
        ytaF 4381579 .. 4381602 -   -11  -4.77165   CTCCTCATAATAAAA          GGCGCGAAAC TAAT GTTCCACGCC           CGTACTTACATTTTC 100 31
        coaE NONE
         gap 4379779 .. 4379803 - -11.5  -6.47325   AAAAAATAAAAAAAA          GAGGGCAAATA TTC CACTTGCCCTC          TCCCTTATTCACTTA 100 38
        speD 4378995 .. 4379013 -  -9.6  -5.42514   TTATAAACTAAAAAA             GAGGTGCA TTA TACACCTC             TTTACATTTTAAATC 100 55
 BT9727_4311 4378224 .. 4378249 -  -6.1  -4.65895   TTTCTTAGCGAAAAA         GAGCTATTAGC TTTC GCTTCTAGCTC          TCTTATCTCATTACT  76 72
        dnaB NONE
        dnaI 4375767 .. 4375788 -  -9.5  -5.58074   TAACTACGAAAAAAA           GAGCAAGCT TCTC AGCTTACTC            TTTACTTATGACGAC 100 27
 BT9727_4308 4374355 .. 4374381 - -11.6  -5.79595   TCTCAAAATAAAAAA         CACTCATCCCGT AAA AAGGGACGAGTG         TTGAATTCGTGGTTC 100 272
        thrS 4372354 .. 4372381 - -14.2  -2.98223   TACTCATATTACACA        GAAAAGCCGCGG TATA CCGCGGCTTTTT         CTTATCGTTTTCCTT 100 27
        infC NONE
        rpmI NONE
        rplT 4370831 .. 4370854 - -12.6  -6.11392   AAACAAATAAAAAAA          CCTTAGAAGA AAAA TCTTCTAAGG           TTTCAACTAATTAAT 100 40
 BT9727_4303 4369886 .. 4369898 -  -4.9  -4.30161   TTATACAAAAGGAAA                TTGAA ATA TTCAA                AAATTAAATTAGTAT  64 34
        yhfE 4368716 .. 4368751 - -15.8   -3.6422   GACCTTTTTAAAACA    TA-AAAAAGCGAAGGAG AGG CTCCTTCGCTTTTTCTA    TTAATTAAATGTAAT 100 26
        emrA NONE
        emrB 4365322 .. 4365342 - -11.2  -5.48213   TATTCAAAATAAAAA            GCAGGGAA ATTAA TTCCCTGC            TTTTCTATTTGGTTT 100 14
        spoU 4362243 .. 4362266 -  -8.9  -6.20267   TTAAAAATAAAAAAA          CCTCGCTCCC AAAAA GGGA-CGAGG          TAAATTCGCGGTACC 100 290
        pheS NONE
        pheT 4358709 .. 4358729 - -11.2  -5.54894   AATCCACTAAAAAAA            TTGCCGGA ATAAA TCCGGCAA            TTTCTTATTACTTAC 100 33
        asnS 4356816 .. 4356835 -   -10   -5.8901   ATACAAAATAAAAAA            GCGAGAGA AAAC CCTCTCGC             TTTTTCATATTTTAG 100 37
 BT9727_4288 NONE
        cvpA 4354051 .. 4354074 -    -9  -5.71712   TTTCATAGAAAAAAA          CTTCTCTTTC CGAA AAAAGAGAAG           TTATACTCTGCTACC 100 26
 BT9727_4286 NONE
 BT9727_4285 4349754 .. 4349793 - -10.2  -4.41353   TCATATATATTAAAA  GCGTCAATCTATGGCAA TATTACT CTGCCAC-GATTGACGC  TCGTTTACTTTGCAA  93 153
 BT9727_4284 4348659 .. 4348685 - -14.5  -5.23016   AAAGAACGCAAAAAA         CACCCGTCCCT AACAA AGGGACGAGTG         TTGAAATCGTGGTTC 100 376
        brnQ 4347202 .. 4347226 -   -13  -5.60993   TTTTCTACAAAAAAA          GAGGCTTTCT TTCAT AGAAAGCCTC          TTTTCTCTATTTTTC 100 32
 BT9727_4282 NONE
 BT9727_4281 4343089 .. 4343118 - -15.9  -4.11363   AACAATATGAAACAA       GTCTTGATGCACG CAAA CATGCATCAAGAC        TCCCAAAATTACAAT 100 34
 BT9727_4280 4342172 .. 4342186 -    -5  -4.34402   TCCTTTATATGAAAA               TGCATC ACG GATACA               TCATTTTTTTCAATT  64 15
        fhuB NONE
        fhuC NONE
 BT9727_4277 4339562 .. 4339603 - -22.7  -3.53224   TATTTCTTTTTTAAA GTATAGAATAGGAGAAGCG TTAC CACTTCTCCTATTCTATAC  TTTTTTTACTGTCTT 100 31
 BT9727_4275 4337023 .. 4337043 -    -9  -5.12617   GAAGCACTTAAAAAA            CGAGACTG AAAAA CAGCCTCG            TTTCACTATACCATA  95 41
 BT9727_4274 4335732 .. 4335765 - -19.1  -3.63341   AATATCGTTCAATAA     GAAAAGGAGCTCAAG TAAA CTCGAGCTCCTTTTC      TTTATTACCCTTTAA 100 30
 BT9727_4272 4334494 .. 4334504 -  -2.6  -3.14998   TACCTATTAACAAAT                 TAAT CAT ATTA                 CATCACTTCCAGCTT  43 23
        resE 4333539 .. 4333565 -  -7.4  -5.02074   TTACGCTGCAAAAAA         GCTTGTAGAA TCTACTT CTCTACAAGC         TAAAACTGCATCTTT  88 25
 BT9727_4270 NONE
 BT9727_4269 NONE
 BT9727_4268 NONE
 BT9727_4267 4329943 .. 4329987 - -13.2  -3.38281   GCACCTAAAATGTAA CTACAAAAAAAGACAAGGTG TTTGC CATCTTGTCTTTTTCTGTAA CTTGTTTCATGTGAA 100 44
 BT9727_4263 4324612 .. 4324625 -  -3.9  -4.94262   TACATCAAAAATAAA               TGAAT GTTC ATTCA                TGAGGTTGTTTTCAT  70 167
        lcfA 4322888 .. 4322899 -  -7.2  -4.85782   TTTTTCAAAAAGAAA                GGGC CTTA GCCC                 GTTTGCTCATCCTCA  86 19
        tetR NONE
        phaB NONE
        etfB NONE
        etfA 4319472 .. 4319496 -  -7.2    -4.946   ATTAAATACTAAAAA          GATGAGAGAC AGGGG ATCTCTCACC          TTTTTCTATATATAG  88 74
        trxA 4318994 .. 4319009 -    -9  -6.11229   AGGAAAATAAAAAAA              GCTACC AAAT GGTAGC               TCCTTTATTTTAGAA 100 35
        uvrC 4317070 .. 4317100 - -10.6   -5.2422   AATTATACCAAAAAA       TAGAAGACATTGTA AAC TACAACGTCTTCTT       ATCTGTTAAATAAGT 100 11
        sdhC NONE
 BT9727_4252 NONE
        sdhB 4312993 .. 4313037 - -13.2   -5.0707   AAACAGAAAAATAAA GTTATAAATATTGCCTCTTC GATAT GAAGAGGCAATATTTATTAA TAGTTATTGTCGCTA 100 22
 BT9727_4250 4312456 .. 4312478 - -10.7  -5.48063   ATGGAAGACAAAAAA           TAAGAGAGC GTTTT GCTCTCTTA           TTTTTCTTTCACTCT 100 42
        motA NONE
        motB 4309814 .. 4309843 - -18.1  -4.54047   TCATTTGATACAAAA       TAAAGAGGATGGC GTTC GCCATCCTCTTTA        TTTTACTTTCTCTGT 100 23
 BT9727_4245 NONE
 BT9727_4244 4306499 .. 4306523 -    -8   -5.4433   ATACATAAAGAAAAA          GCATGATTTC AATAG AAAATCATGC          TTTTCTCTCATTATT 100 36
 BT9727_4243 4305953 .. 4305980 -    -7   -5.7946   TTCTGAACAAAAAAA        GACGAGCCCCC ATTAAGA GGAGGCTCG-C        TTTTTTATTCTTTCA 100 30
 BT9727_4240 4303450 .. 4303473 - -12.6  -5.56264   TGGAAATATAAAAAA          TCACCTATAG CATT CTATAGGTGA           TTTTTTCACGAAGAA 100 31
        oppA 4294352 .. 4294409 - -12.5  -5.41941   CAAACGAAACAAAAA CAGATAAAAATTTCTATCAGTGTAAAA TCAT TTTTACACTGATAGAATTTTCTATTTT ACTGTAGCTCTACAC 100 24
 BT9727_4230 NONE
 BT9727_4229 4291727 .. 4291753 -  -5.9  -4.61482   TCTCGTAAAAAAGAA         GGATTCCTATT CTTTC ATTAGGAACCC         TTGAAAAAATATATA  74 62
 BT9727_4228 NONE
        yieG NONE
        gerE 4289041 .. 4289064 - -11.8  -4.23487   ATAAACAGAAAAATA          GCCGACTCTT TTAC AAAAGTCGGC           TTTCTTTTTATAACT 100 33
 BT9727_4225 4288521 .. 4288568 - -19.6  -5.17576   TAGCAAGCGAAAAAA CGATAACAATAAGCTGACCTTT TGTA AAAAGTGAGCTTATTGTTATCG TTTGAATTCTTTCAT 100 68
 BT9727_4224 4287760 .. 4287787 -  -6.3  -4.38171   TATACTATAGCAAAA        TGCCCGCTACC TTTATG AGTAACGAGCA         CTTTTTCTATACTTT  74 32
 BT9727_4223 4286965 .. 4286995 - -12.1  -5.49234   ACATGTAATAAAAAA      GCAGGTTTTCC-AT TACT ATAGGAAAACCTGC       TTTTTTACGAAATCA 100 30
        bctl 4284536 .. 4284558 -  -9.9  -4.62708   AAGACAGAAAAATAA           CCGACCTTC TATAG GAAAGTCGG           TTTCTTCTATATAAA  93 49
        murI 4283522 .. 4283539 -  -7.7  -5.72622   CCTATAAACAAAAAA             CCCCTGA TTTC TCAGGAG              TTCACTTATATGGAT 100 48
        gerM 4282274 .. 4282285 -    -3  -2.57881   TAACCTCCTCATAAC                TACT TGTT AGTA                 TAGCCAAATTTAAAT  42 122
         rph NONE
 BT9727_4217 NONE
 BT9727_4216 4280353 .. 4280398 - -10.8  -3.24118   TACATAAAGTCAACA CCTTTTTTAAAAGAGGATAA TTTTTC TTATCCTCTTTTAAAAACTG CTTGTTCAACTAGCT  85 6
 BT9727_4211 4276731 .. 4276764 - -12.7  -3.63559   ATTAATAACTAAACA     GAAAACCTTGTTATC AAAA GATAACAAGGTTTTT      TCAGCGTCCCAGGAG 100 73
 BT9727_4209 4275519 .. 4275541 -  -5.6  -4.69027   AAAGGGATTGAAAAA           GCACCTCA TATCGCT TGAGGTAC           TTTCACGGAATTTCT  71 28
 BT9727_4208 4274977 .. 4274999 -  -2.6  -5.38958   ATGTACAAACAAAAA           CCCTCAGC GATGAAA GCAGAGGA           TTTATCATTAATGGA  72 33
 BT9727_4207 4273730 .. 4273743 -  -8.1  -3.51934   CTTCTCTTACAAACA               GGCAG ATTT CTGCC                TTTTGCAACCCTTAC  73 93
         tig 4272190 .. 4272215 - -14.1  -4.45083   TCTATATTTATAAAA         CAAGGCACGAT TAAA ATCGCGCCTTG          TTATTTTATTATGCA 100 34
        clpX 4270660 .. 4270692 -   -13  -4.35646   ATAGCTAAACATAAA      GAAAAACAGCAATT ATAAA AATTGCTGTTTCTC      CTTCGCATTATGCAG 100 33
        lonB 4268864 .. 4268897 -    -9  -5.83211   TACGAAAAGAAAAAA     GACTCCGCTTAAGC ATACAA ACTTAAACGAAGTC      TGGCAAATACTATTA 100 51
        lonA NONE
 BT9727_4202 4265803 .. 4265822 - -11.4  -6.02919   GTATAAAGAAAAAAA            CGCGCGAC ATTC GTCACGCG             TTTTTTGTTTTTGTA 100 19
        hemA 4263142 .. 4263181 -  -4.4  -2.78405   GTTATTTAAAAAACT  CATCCGAT-CATCCTTCCA AAT TATAAAGATGGAACGGATG  GTGTCCACACTCTTT  48 6
        hemX NONE
        hemC NONE
        hemD NONE
        hemB NONE
        hemL 4258267 .. 4258306 - -18.2  -3.16683   AGCTGACTTTATGAA  TAAAAAAAATCGCTCCCC TTAT GGAGAGCGATTTTCTTTA   TTCAATTAAGCTTTT 100 31
      spoVID 4257204 .. 4257227 - -12.6  -4.83615   TAGCCTTTAGAAAAA          TAAGTGAGTG AAAA CACTCACTTA           TTTCGCTTTTGCTCT 100 23
 BT9727_4192 4256106 .. 4256135 - -10.2   -5.4833   CGAGCTAATAAAAAA       GAAGATAAGTAG CATCCT CTACTTATCTCC        TTTATCCGTTCCCTT 100 27
        valS 4253059 .. 4253083 - -13.7  -4.92385   TATACGCAAAGAAAA          GAGACTCACCA ATA TAGTGAGTCTC          TAAAAAACATTTTTA 100 38
        folC 4251683 .. 4251704 -  -8.1  -5.88565   TGTAGAACAAAAAAA           CTAGATAGC AAAG ACTATCTAG            TTTTTCTCGCGAATA 100 22
 BT9727_4189 4250529 .. 4250552 -    -9   -5.2894   AAACACAAAAGAAAA          GAAAGAAGTA CCTA TACTTCTTCC           TTCGTCATTTCATTA  95 46
         maf 4249765 .. 4249786 -    -8  -3.51557   TCTCTCAAAGAAAAT           CCCATGCA ATTTTA CGCATGGG            TTACATCAATATTAA  73 15
        radC NONE
        mreB NONE
        mreC NONE
        mreD 4246424 .. 4246438 -  -2.9  -3.22094   TTCGACATAAAATTA               GAAAA TCCTT TTTTC               TTTTTCTTCCATCGC  46 8
        minC NONE
        minD 4244869 .. 4244900 - -12.4   -5.4505   CGTGTGAAGAAAAAA      GAAAGCACTCCGCA AATA TGCGAAGTGCTTTT       AACGGATTCCAAAGA 100 24
     spoIVFA 4244023 .. 4244040 -  -2.7  -3.12351   CCTCTCTATATTTAA             TCAAATG AAAT CACCTGA              ATCGGGTCAATAAAT  43 4
     spoIVFB 4243146 .. 4243171 -  -9.1  -4.95547   TTTACAATAATAAAA         GGTTAGTGCTA ACGT CAACACTAACC          GATTAATTCTTCAAC  95 20
 BT9727_4179 4241678 .. 4241697 -    -5  -3.21925   AGATGTTATCATGAA            TCATAGAC GGTT GTCAATGA             AAGTTCTACTAACTA  54 38
        rplU NONE
 BT9727_4177 NONE
        rpmA 4240538 .. 4240573 - -18.6  -3.07522   ATACTCCTTAATATA    GAAAAACTCTAACCTG CACT CAGGTTAGAGTTTTCC     GTGAGTTCTTATGCT 100 34
       spo0B NONE
         obG 4238663 .. 4238683 - -12.6  -5.74122   TACGATATAAAAAAA            GACTGCCG TATTT CGGCAGTC            TTAGTCGATAAATTC 100 26
 BT9727_4173 NONE
        yvcQ NONE
 BT9727_4171 NONE
 BT9727_4170 4233985 .. 4234002 -  -9.9  -4.72846   CTACATAGGCAAAAA             GCTAGAG ATTT CTCTAGC              TTTTCACGTGTTTCA  93 21
 BT9727_4169 4232023 .. 4232040 -  -9.9   -5.1615   CGAATATTTAAAAAA             GACTAGC ATTC GCTAGTC              TAAATGTTTCCTATA 100 20
        pheA 4231010 .. 4231030 -  -8.3  -5.80951   AGTTAAAATAAAAAA            TCCCACC ATTTATA GGTGGGA            TTTTATTTATATACT 100 82
        nadB NONE
        nadC NONE
        nadA 4224901 .. 4224919 - -12.4  -5.53991   CATGTATGAAAAAAA             GCAACGGG AAT CCCGCTGC             TTCACACACGCTCTA 100 27
        safA 4222696 .. 4222713 - -11.3   -5.4251   TCTACATACAAAAAA             GGTGGGA ATCA TCCCACC              TTTTTAAACTTCTTC 100 29
 BT9727_4160 4221862 .. 4221883 - -14.5  -4.27441   ACGACGATGAATAAA           GAGGAAGGG CTCA CCCTTCCTC            TTTTGTTTTGCTATC 100 36
        arsR 4220616 .. 4220637 -  -6.7  -3.90112   CCCCTTTTAAGTAAA           CAAGTTCAA AAGT TTAAACTTG            TTTACTTGTTAGTTA  69 48
 BT9727_4157 NONE
        bofC 4218997 .. 4219036 - -17.6  -4.46854   TTAGCTAAGAATAAA  TAAG-AAAAAAGCAGCTCA CCA TGAGCTGCTTTTTTTCTTA  TTTTGCACTGCGTAT 100 1
        ruvA NONE
        ruvB NONE
 BT9727_4152 NONE
        queA NONE
         tgt NONE
        yajC 4213501 .. 4213525 - -14.3  -5.43514   AAAATAATTAAAAAA          GGCCCTGCACA TTT CATGCAGGGCC          TTCCTCATTAGTTTT 100 33
 BT9727_4147 4212337 .. 4212361 -  -9.4  -3.54146   TTTTTGAAGTAAACA          GGCTTACTAC GTCGT ATAGTAAGCC          TCTAGTTTTCTTTTA  80 27
 BT9727_4145 4210066 .. 4210076 -  -2.6  -3.67517   TACTAACACTTCAAA                 TAAA TCT TTTA                 CGATTCACTTTTACA  48 253
       secDF 4207739 .. 4207764 -  -5.5  -5.42514   CCACAAACGAAAAAA         GA-GATGCCTCC TAA AGAGACATCATC         TTTTTTATACTTGCG  84 30
        czcD 4206625 .. 4206668 - -14.2  -3.92324   GGTTGTAACACGAAA TCACCCCTTAACCTGT-TCAT TAT ACAAGACAGATTAAGGGGTGA CAATATAATGCAAAC 100 79
        recJ 4204261 .. 4204278 -  -2.7   -4.2349   TCCTCAGATCTAAAA             GGTTTGT AAAT ACAAATC              CTTTACCCTAACTGT  55 28
         apt 4203657 .. 4203689 -  -6.9    -4.614   TTCAATTATACAAAA      GTACCCGCTCCTCTC CAA GAGATTCACGGGTAC      TTCTTATCACCGTAG  79 57
        relA NONE
         dtD 4200835 .. 4200856 - -13.1   -5.3236   ACAATGTATAAAAAA           GAGAGGATG ATAT CATCCTCTC            TTTTTAAGTAACACT 100 39
 BT9727_4138 4200199 .. 4200234 - -14.8  -6.23317   ATAAAAATAAAAAAA    CTCCCGCCTCTACTGT TTGA ACAGTAGGGACGAGAG     TATTATACCCGTGGT 100 297
        hisS NONE
        aspS 4197054 .. 4197084 - -14.2  -5.41746   AACCTCTCAAAAAAA       GTCTAGACGGCTAT AGT ATAACCATCTAGAC       TTTTTTCTTACTTCT 100 33
 BT9727_4134 4195943 .. 4195967 -  -9.4  -5.18995   AATATAATAGAAAAA          GCATATACCC TTGAC GGATATATGC          TTTCTTTTTATTCTT 100 33
 BT9727_4130 4192781 .. 4192797 -  -2.3  -2.66274   CGTTTCACAAGGAAT              TAAATGT AAA ACATATA              GCCCCCGTGATTTTC  40 8
 BT9727_4129 NONE
        trmU 4190430 .. 4190461 -  -8.1  -4.18018   TCGCCTTATGTAAAA      GAAACCTCTAACCG CGAAT CGGC-AGAGGCTTC      TCGTTTTATCCTAAA  83 31
 BT9727_4127 4189647 .. 4189670 -  -9.6  -2.84687   TTAATGAGCAGTACA          TCCCCCACCT CTTT AGATGAGGGA           TAACTACCCATTAAA  75 52
        recD 4187242 .. 4187287 -  -5.7  -2.73771   TTATACGTTTGAAAG TTTCACTATATAATTTCACCT TGTT ACATGAAATCATACGGTGAAA TGTTTTCCACGTCCA  55 3
 BT9727_4125 4186772 .. 4186791 -  -7.9  -5.75478   AAGCACATAAAAAAA            CTCCCTT ATCATG AAGGGAG             TTTTTTACGCTTATA 100 183
 BT9727_4123 4185272 .. 4185307 - -19.2   -3.9243   CAACTCTCTAAATAA    CGAAGGCCCTCTACTT TTTT AAGTAGAGGGCCTTCC     TATTACACATCTTCT 100 28
        alaS 4181754 .. 4181780 - -12.4  -2.83345   CTTATATAGTAAGTA         TAGGGAGAAGAA CTT CTCCTCTCCCTA         CCATTGTACACTACT  90 47
 BT9727_4120 NONE
 BT9727_4119 NONE
 BT9727_4118 4180716 .. 4180737 - -10.9  -5.76633   TTACATATAAAAAAA           GATGGACGA TATA TCGTCCACC            TTTTCAGTACTTATT 100 39
        pabC 4179426 .. 4179456 -  -6.2  -5.31275   TTTTACCACAAAAAA      GAGGGATGTGCGA CCTTTT TCGCT-ATCCCTC       CCCATTTCACTGCTT  84 32
 BT9727_4116 NONE
 BT9727_4115 NONE
 BT9727_4114 NONE
         udk 4175488 .. 4175512 -    -5  -5.40474   ATCCCCCGAAAAAAA          GAGGAGTTCC ATATG AAAACTCCCC          CGCTTATATAGAGAG  82 240
        greA 4174943 .. 4174964 -  -6.6  -6.04953   ATACAAATAAAAAAA           TCACTCGC TTTTAC ACGAGTGA            TTTTTAATTATTTTA 100 33
         pbp 4173084 .. 4173104 -  -6.3  -3.84639   GAACATTTACAATAA            TATTTTCAT GAA ATGAAAACA            TTTTACTATAAATTG  66 46
 BT9727_4110 4172308 .. 4172365 - -16.7  -4.62772   TTTAAATTAAAGAAA TTACGCT-AACTAAAAAAGAGAAGCTCC TAA GGAGCTTCTCTTTTTTAGTTTAGAGTTT GAACAAGTACTGGTT 100 12
 BT9727_4108 NONE
        mtnA NONE
        cysM NONE
        metC 4168443 .. 4168466 -    -9   -4.9934   ATAATATGATAAAAA          TGCACTGCCTA TAC TA-GCAGTGCA          TTTTTACTATGCTAA  95 32
 BT9727_4104 4165579 .. 4165598 -  -7.1  -5.45802   TTTCCAAAAGAAAAA            GAGCCGC TTTACT GCGACTC             TTTCATAACCATTAC 100 37
 BT9727_4103 4165208 .. 4165241 - -10.6  -5.69262   CTAGAAAAACAAAAA     GCGTTACAAAAAAGA TTCCT TCT-TTTTGTAACGC     TCTATTTATCAATAT 100 40
        fhuD NONE
        fhuG NONE
        fhuC NONE
 BT9727_4099 4161774 .. 4161800 - -12.4  -5.23016   AAAGAATTTAAAAAA         GGCAGTAGACAA ATA TTGTCTACTGCA         TCCATATCATAACTA 100 173
 BT9727_4098 NONE
 BT9727_4097 NONE
        maoC 4160107 .. 4160127 -  -6.9  -5.33405   TTTATTAAACAAAAA            GAAGCCT GTAAATT AGGCTTC            TTTTTATCCTCTTAT  93 29
 BT9727_4095 NONE
 BT9727_4093 4158101 .. 4158124 - -11.1  -4.86939   TAAGAAAGTGAAAAA          GAGAAGCCT TTATTT AGGCTTCTC           CTTTTATTTTGAAAT 100 15
 BT9727_4089 4151045 .. 4151097 -   -27  -4.37721   AATAAAACACATAAA TAAGAATAAAAAACCTGCCTAAAA TTATC TTTTAGGCAGGTTTTTTATTCTTA TTTCACCGAGATAAC 100 23
 BT9727_4088 NONE
 BT9727_4086 4149147 .. 4149188 - -15.5  -2.80071   AAATGTGAGTTAAAT GTG-AAACGCGTTTATTCGA ATA TAGAATAAACGCGTTTTCAC TATTTATAGAATTGA 100 25
 BT9727_4085 4148389 .. 4148413 - -17.3  -4.48869   GAAAAATAACATAAA          CGGGTATCTCA TTT TGAGATACCCG          TTTTCATATATTAAG 100 36
 BT9727_4082 4144971 .. 4144989 -   -11  -5.26119   CTCCTAAAAAGAAAA             GTGAGGCA TTT CGCCTCAC             TCTCATTTATAATTA 100 38
 BT9727_4081 4144432 .. 4144451 -  -7.9  -5.67967   ACCACTATAAAAAAA            GGTTCTC GCCAAT GAGAACC             TTTTTTGCTATTTAC 100 54
 BT9727_4079 4142401 .. 4142451 - -11.2  -4.58685   AAACGTTTCCAAAAA CGACTCAACCATCGAGCTCCGATA GAA TATCGAATCTCGATGGCTGCTTAG TCTTTTTAATGCTGT 100 373
 BT9727_4077 4139587 .. 4139612 -  -8.5  -5.69262   TTATAAAAATAAAAA         GAGTTATTTTC TTTG AAAAATAACTC          TTTTTATTTTACTTG 100 34
        sigK 4137751 .. 4137775 -  -5.8  -5.26119   TTTCCAAAAAGAAAA         GCAGCC-CATT TTAA AATATGGCTGC          TTGTAATGTACATTA  83 38
         psd 4136604 .. 4136623 - -12.2  -4.62872   ACTAACTTGTAAAAA            GAGCCATC CTGC GATGGCTC             TCGAATAAACAAGTA 100 111
 BT9727_4072 NONE
 BT9727_4071 NONE
        aroE NONE
 BT9727_4069 4133374 .. 4133385 -  -4.4  -4.88736   TACTAGTGATAAAAA                TAGC GTAT GCTA                 TTTTTATCGAGGAAG  70 29
        nadD NONE
 BT9727_4067 NONE
 BT9727_4066 NONE
 BT9727_4065 4131001 .. 4131027 - -13.9  -4.37092   AGCTCCTTTACAAAA         CAAAAGCAACC TTCTC GGTTGCTTTTG         TTTTATCCGTTTTTC 100 28
       comEA 4129331 .. 4129348 -  -2.7  -3.06796   TTGTAGTGTAGCGAA             TGAAGAA AAAC TTCGTCA              ATCTTTTACGGAATA  43 31
       comEB NONE
       comEC 4125961 .. 4125984 -  -7.4   -4.1021   TTTTACAAGTACAAA          GGAACAGGCT GTAT AACCCGTCCC           TTTATTTATATTAAA  74 438
 BT9727_4060 4124843 .. 4124865 - -16.4   -5.1287   TTTATATCCAAAAAA           GTTCACGTGC TAA GCACGTGAAC           TTTTTGTATCATCAC 100 37
         gpR NONE
 BT9727_4057 4122845 .. 4122874 - -10.1  -4.81249   TTTCAAATTTAAAAA       CGGCCGTCTTACA AATC TGTAAAACAACCG        TCCTCCGTTTGACTC 100 41
        lepA 4120819 .. 4120838 -  -6.4  -5.43414   ATTATACATAAAAAA            GAAGCCGC ATAA ACGACTTC             TTTTTTCATTCTAAA  88 43
 BT9727_4055 4120327 .. 4120343 -  -5.1  -5.26119   TTTCTAAAAAGAAAA              CCTCC GCGCTCG GGAGG              CTTCTTTTACTTCTC  79 32
        hemN 4119127 .. 4119139 -  -4.9  -4.01158   AACGTCACGAAATAA                TGAAA CTT TTTCA                CGTTCATGGAACATG  62 44
        hrcA 4117913 .. 4117925 -  -3.4  -4.08767   TTCACCTCCTTAAAA                GGTA TTAGG TACC                ATGTTAAACACAATT  56 108
        grpE NONE
        dnaK 4115401 .. 4115429 - -10.4  -5.02074   TCATTCGTGAAAAAA        GCCAAAGCCAAG GCACG CTTGACTTTGAC        TTTTTGTCATCTTAC 100 61
        dnaJ NONE
        prmA 4113050 .. 4113093 - -23.6  -2.80291   AATCACCTTAGTAGA GTTTCGTTCCTTTCGTAAGT CAAC ACTTACGAAAAGAACGAAAC GTTATCATTTTTCAT 100 110
 BT9727_4048 NONE
 BT9727_4047 4110887 .. 4110921 -  -9.5  -5.93809   TCTCCACAAAAAAAA    GAAAGCATGCAAATCG TTTC CG-TTTGCATGCTTTT     TTTTATGCGCTTGCT 100 28
        rpsU NONE
 BT9727_4045 4109933 .. 4109953 -  -9.8  -5.77632   AAAAGCATAAAAAAA            CGTCTCAT ACGAA ATGAGACG            TTTTTTTATGCTAAT 100 31
 BT9727_4044 4109527 .. 4109539 -  -3.4  -4.37157   AATCATTAGAATAAA                GAAG AAAAA CTTC                ACATACGGAAGTTTC  61 43
       spoIV NONE
        phoH 4107196 .. 4107224 -  -8.3  -5.09762   ACCTTAATACAAAAA        GAAATGATCCT GACAAAT AGGATCATTCC        ATTTTATCATATGCC  91 19
 BT9727_4041 NONE
 BT9727_4040 NONE
        dgkA 4104038 .. 4104050 -  -3.4   -3.5882   TACAGCACCTTCAAA                GCTT AATAA AAGC                TTTGGAATGCAACTA  52 38
         cdd NONE
         era 4102619 .. 4102651 - -15.1  -3.88603   ACTCATAAAAACCAA      TAATCAGCGGATG AACAAAA CATCCGCTGATTA      CAGCTTTACTCTATT 100 41
        recO 4101547 .. 4101562 -  -8.2  -4.72386   GAAAGGATGTAAAAA              GGACCG TATA CGGCCC               CAAATTATATTTGAA  85 30
        tlyC NONE
 BT9727_4034 4099961 .. 4099985 - -13.7   -5.1101   TCACGAGCGAAAAAA          GCACATTCACC TTT GGTAAATGTGC          TAAAACATTTTTTGG 100 25
        dnaG NONE
        sigA 4096117 .. 4096142 - -13.5  -5.92399   TAACAAAATAAAAAA         GTTTACTTCAC AAAG GTGAAGTAAAC          TTAAAGGTAGCCTAT 100 37
        cccA 4095372 .. 4095399 -   -15    -5.186   GAAAATACAGAAAAA        CAAGCCCTTTGC ATAA GCAAAAGGCTTG         TAACACAAAACTTTA 100 38
 BT9727_4030 NONE
 BT9727_4029 4093378 .. 4093417 - -11.7  -4.40692   GTGAAAAAAGAACAA  TAATAAAAACCGTTGCC TATATG AGCAACGGTTTTTATTT   TTCTTATACAAATGT 100 29
        deaD 4090090 .. 4090139 - -14.2  -3.88583   TAAAGCTCTCACAAA TAGCTGAATAAAAAAAGATAAGGG AAAT CCCTTATCTTTTTTTATT--GCTA TATTTTCTCTTCACT 100 7
         nfo 4088973 .. 4088996 - -15.4  -4.36411   CAGCAACTACTAAAA          TAAGGAGGGG ATAT CCCCTCCTTA           TTGCGCTTTAATTTT 100 23
 BT9727_4022 4087587 .. 4087605 - -11.8  -5.22006   CTATTATAACAAAAA             GCAGAGAA AAA TTCTCTGC             TTTCGAAAAATATTC 100 113
 BT9727_4021 NONE
        znuB NONE
 BT9727_4019 4085393 .. 4085418 - -16.3   -5.1287   TTTATACGCAAAAAA         GCTCGTCAGTT CCAT AACTGACGAGC          TTTTACTTTGCACAT 100 28
        sodA 4081689 .. 4081708 - -12.2  -5.43487   AAAGCATAGAAAAAA            GCTAGGAG CATT CTCCTAGC             TTTTTTATCGTTATT 100 45
 BT9727_4014 4080263 .. 4080284 - -10.2  -2.79968   TATGTAATGTGAAAG           GGACACCT TCATAC AGGTGTCC            TCACTGCTGTCTTAC  79 76
        pbpA 4078057 .. 4078082 - -11.3  -6.02345   GAACCATAAAAAAAA         GCACACTATCT TTTC AAATAGTGTGC          TTTTTTTACAACTTC 100 42
        pstS 4076823 .. 4076842 -  -3.6  -3.82083   TCATTATAAGCCAAA            GATGAAAA CCCC TTTCCACC             CTGACATTACCTTTT  54 32
        pstC NONE
        pstA NONE
        pstB 4074114 .. 4074133 - -10.8  -4.76802   GGTAAAAATAAGAAA            TACCCTCT GTTA AGAGGGTA             TTTGCTCTTATCCTT 100 51
        phoU 4073312 .. 4073331 - -12.2  -5.52384   TTTTGACTAAAAAAA            GCAGGTGA TGTT TCACCTGC             TTTTTCCTTATTCAT 100 33
 BT9727_4007 4070363 .. 4070392 -  -8.7  -5.83226   AATCGAATAAAAAAA       GAAACAGTAGGAA AATA TTCCTACTGCTTA        CTTTGTTTCACGGTG 100 242
 BT9727_4006 NONE
 BT9727_4005 NONE
        glcK 4068361 .. 4068382 - -14.5  -4.83615   GATTTCGCACAAAAA           GAGGAAGGG TTTC CCCTTCCTC            TTTTCATAGTTCACA 100 43
 BT9727_4003 NONE
 BT9727_4001 4066192 .. 4066218 - -12.4  -5.14965   AGTCGTATTAAAAAA         CAAGACACAGAA CTA TGCTGTGTCTTG         TTTTTTTATATTTTC 100 31
        metE NONE
        metH NONE
        murG 4055533 .. 4055558 -   -12  -4.26903   TTCATCCTACTAAAA         GAGGCATGAT TGTTTC ATCATGCCTC          TGAAATATGGTGAAT 100 17
 BT9727_3993 NONE
 BT9727_3992 NONE
 BT9727_3991 4054107 .. 4054163 - -14.2  -3.30505   ACTAGATGATAAAAT TATTATAATGTAAAAAAAGAACGTGA GGTGA TCACGTTCTTTTTTTACATTATACGT TCATCTTTTCTTTCA 100 18
 BT9727_3989 4053130 .. 4053156 -   -16  -5.18726   GCTTCATAATAAAAA         GGACGCTAACAA AAA CTGTTAGCGTCC         TTTTTTAGTTCTTTT 100 209
       comGA NONE
       comGB 4048295 .. 4048307 -    -2  -3.58726   GCCTCCTATATAGAA                TTCA TCATT TGAA                ACATTGGCATAATCA  47 3
       comGC NONE
       comGD NONE
 BT9727_3981 NONE
       comGF NONE
       comGG 4046280 .. 4046296 -  -2.3  -2.64091   AATGATTGGATAGCA              TGAATAT ATC ATATTCT              TTCTACCTTTCTCTT  40 148
 BT9727_3978 4045544 .. 4045578 -  -9.5   -5.8187   TATTTAATAAAAAAA     CGTTTTGTTCTCC TTATGCATT GAAGAACAAAACG     TCACATACACACTTT 100 40
        aroK NONE
 BT9727_3976 4044670 .. 4044710 - -21.5  -3.76402   AGTCTATGCAGTAAA  TGAAAATCCCCTAGTAGTA TGA TGCTACTAGGGGATTTTCA  TTTTGCTACACATAT 100 51
 BT9727_3974 4043465 .. 4043489 - -13.7  -5.47218   CCTTATGCAAAAAAA          TAAGAGCAGCC ATC GGCTACTCTTA          CTCACTCACATATTT 100 23
        gcvT NONE
 BT9727_3970 NONE
 BT9727_3969 4036392 .. 4036412 -    -9  -5.71712   CTCCATACAAAAAAA            GAACCCGC ATATA GCGAGTTC            TTCTTTTGTTATTCT 100 43
 BT9727_3968 NONE
 BT9727_3967 4035637 .. 4035658 -  -8.8   -5.7946   TTGGCAAGAAAAAAA           GACCAACA TTTTCC TGTTGGTC            TTTCGTATATGTATC 100 39
 BT9727_3966 NONE
 BT9727_3965 NONE
 BT9727_3964 NONE
 BT9727_3963 NONE
 BT9727_3962 NONE
 BT9727_3961 4031696 .. 4031715 -  -7.8  -3.67597   GTCGTTATTGAAGAA            GGTGCCTT TTAT AGGGCACC             TTTTAAAATTCTCTC  73 28
 BT9727_3959 4031240 .. 4031270 -  -4.2  -4.68424   TAAGTTATTTAAAAA      GGACAG-TACTTCT GAAAA AGA-GTAACTGTCC      TTTTTTATATTCATT  65 36
        lplA 4026953 .. 4026978 - -14.1  -5.67063   TTTACTATAAAAAAA         TAAGAGGCGGC AATT GCCACCTCTTA          TTTTTTATAATTCCA 100 23
        splB 4022998 .. 4023021 -    -9   -5.8901   ATATAAAACAAAAAA          GAATCTGTAT TTGC ATACAGACTC           CTCTTAAGTAAAGTA 100 29
 BT9727_3946 4022432 .. 4022450 -  -6.7  -5.65927   GATTGAAATAAAAAA             GGAAACG ACGTA CGTTCCC             CTTAATTACTTTTCT 100 27
 BT9727_3945 4021718 .. 4021754 - -13.1  -5.94743   TAAAAAAAACAAAAA    GAAAGACCGTGCTTCCT TTT AGGAGATACGGTCTTTC    TTTATATTTTGCATT 100 7
 BT9727_3942 4019564 .. 4019579 -  -2.6  -3.07487   TCATATGCTTAAAAC              TCCTTA ATAT TAAAGA               TCTATATAACATTTT  43 51
        aroQ NONE
        pepQ NONE
         efp 4017437 .. 4017459 - -16.4  -5.60993   TTTTCTATAAAAAAA           GCACTCGTGA TAA TCACGAGTGC           TTTTTTACTATGCAC 100 33
 BT9727_3936 NONE
    spoIIIAA NONE
    spoIIIAB NONE
    spoIIIAC 4014380 .. 4014390 -  -5.4  -2.60219   GACAATTTGTATAAT                 TTCG ATT CGAA                 CCGCCCCCTTTACTG  52 35
    spoIIIAD NONE
    spoIIIAE NONE
    spoIIIAF NONE
    spoIIIAG NONE
    spoIIIAH 4010787 .. 4010823 - -21.8  -4.77036   TCCGATTACTAAAAA    CGAATAATCCGCGGAG GATTT CCCCGCGGATTATTCG    TTTTATTTTGTTGGT 100 28
        accB NONE
        accC NONE
 BT9727_3925 4007764 .. 4007785 -  -8.8  -5.42265   TGAAACGATAAAAAA           GATGCCTA TGTTAC TAGGCATC            TTTTTCATTCTTACA 100 36
        nusB NONE
        folD NONE
        xseA NONE
        xseB NONE
        ispA 4003545 .. 4003573 -  -8.1  -5.52986   AGGCGATGAAAAAAA        TAGCCGCTAACAC GAA GTGATAACGGCAA        TGTAATCTACATATA 100 129
         dxs NONE
 BT9727_3918 4000625 .. 4000648 -  -8.2  -5.24416   CAATTACAACAAAAA          GAGGAACAAC ATAT GTTATTCCCC           TTTCCCTTTTTGTTT  93 17
        argR 4000000 .. 4000039 - -11.6  -4.07789   TAACCCATAAAAATA  TCCTGTTCACTTTCCACT TTAC AGAGGAAAGCAAACAAGA   TTTTTTTGTTACAGC 100 34
        recN 3998033 .. 3998052 - -10.8    -5.626   CATTTGAGAAAAAAA            GCTATCCA TTAC TGGATAGC             CTCTGCTGTCTGTTT 100 14
      spoIVB 3996603 .. 3996637 - -21.8  -3.04501   ACGAATTTTTCAATA     GAAAAGCGAGCTAATT ATT AATTAGCTCGCTTTTC     TTTCTTGATCATAAA 100 12
       spo0A 3995415 .. 3995442 -  -9.3  -5.38326   CGAAGTAAATAAAAA        GACCAACGAAT TCTAAC ATTCATTGGTC         ATTACATAAAAAGTT 100 125
 BT9727_3913 3993692 .. 3993722 - -21.4  -4.44548   TATAGTCAATTAAAA       GATCCCCCTCTTTT AAT AAAAGAGGGGGATC       ACTCAAATTATACAT 100 33
        glpQ 3992619 .. 3992641 - -12.8  -6.02919   TTATAAATAAAAAAA           TGAGACCGCT TGT AACGGTCTCA           TTTTTTTATTGGCAA 100 23
 BT9727_3910 3990122 .. 3990154 - -13.7  -2.62263   AGTTTTTGTATACCA      TGCAATAAATTGCAC GGT ACGCAATTTATTGCA      TGCTATTTTTTGCAC 100 18
         ptb NONE
        dhlE 3987852 .. 3987898 -  -5.9   -4.2461   ACCTCCACTAATAAA TTCAAAAGGAGGTGGAAACCTC ATAA GAGGTAACCACA-CCTTTTGTA AAAGTAATATATGAA  69 44
        ackA NONE
       bfmbC NONE
      bfmbAa NONE
      bfmbAb NONE
 BT9727_3903 3981910 .. 3981937 - -15.8  -2.94103   GAAGAAATAAGATGA        TAAAAAGCTCGC ATAA GCGAGCTTTTTA         TTTAATATACAGATG 100 27
 BT9727_3902 3980388 .. 3980413 - -14.9  -5.14477   CATATATGTAAAAAA         GCTGATTCGTT TAGA AACGAATCAGC          TTTTTTTACTTAACG 100 31
 BT9727_3901 3979697 .. 3979708 -  -7.2  -3.73262   AAAAAATTAGAAATA                CGGG ACAT CCCG                 GAGGGGGAAGGTTAC  70 105
 BT9727_3900 3979223 .. 3979257 - -23.2  -2.88544   TTGTATTTGGATATA     GAAAAGGTGTTAGAGC CCT GCTCTAACACCTTTTC     TTAATGACCACGATG 100 26
 BT9727_3899 3978657 .. 3978690 - -16.8  -5.82036   ATAACAAATAAAAAA     GGCGCTACACCCAC TTAATT GTGAGCGTAGCGCC      TTTTCAATTTTTTAT 100 37
 BT9727_3898 3977666 .. 3977686 -  -5.4  -3.98312   CACAGAAAAGTGAAA            GGCAGC TTATTTTTC GCTGCC            AAACCATTTCTTCAC  64 11
 BT9727_3897 NONE
 BT9727_3896 3976209 .. 3976227 - -11.8  -5.67063   GTTAGTATAAAAAAA             GGATGACA CAA TGTCATCC             TTTTCTACTTATTAT 100 59
 BT9727_3895 NONE
 BT9727_3894 NONE
 BT9727_3893 3974279 .. 3974316 - -20.3  -3.58905   ACTTTTTACACATAA   TAAAATAAACCATCTCG AAAT CGAGATGGTTTATTTTA    TGTAAAGCACAATCG 100 18
        rimI 3973372 .. 3973402 -  -4.9  -5.53436   ATACAAGACAAAAAA      CAGATGGTTTATAT GTCT AGAT-AACCATCTG       CTTTCTATTACTCAT  85 33
        pepT 3972124 .. 3972151 - -15.8  -5.04222   GAATCAAAGTAAAAA        GCGTGTAAATCA CAAT TGATTTACACGC         TTTTTTGTTATATTA 100 38
        dinP 3970329 .. 3970344 -    -9  -4.63184   AATCTATCGTAAAAA              GCACTG GTTA CAGTGC               TTTTTATTTATACTT  90 218
 BT9727_3887 3968916 .. 3968934 -  -3.1  -6.02919   TTAGAAATAAAAAAA             TGGCAAC CTTTC GTCACCA             TTTTTTCACAACATT  85 42
 BT9727_3886 3968258 .. 3968274 -  -3.6  -3.17212   TTACTATTCTATTAA              GCTACC GGATT GGTTGC              TTTTCCAGTTGTACT  46 39
        sdhB 3967531 .. 3967541 -  -2.4  -2.60496   TGCGTTCCGAAACAT                 GGTG TGT CCCC                 CCTGCAATTATTCCA  40 33
        sdhA 3966599 .. 3966638 - -19.7  -5.62288   CTAACAAAAGAAAAA  TAAGAAATGGAGCTCAA TCTTAC TTGAGCTCCATTTCTTA   TAAACATATATTTTT 100 39
 BT9727_3882 NONE
 BT9727_3881 3963815 .. 3963842 - -15.8  -6.20267   TGAAAAATAAAAAAA        TAGGAGATTTCC ATAT GGAAATCTCCTA         TTTCTTACTTAATGA 100 23
        argC NONE
        argJ NONE
        argB NONE
        argD NONE
        argF 3958186 .. 3958221 -   -12  -5.37345   TTTAACCATAAAAAA    CACCCCAGTTGTTA TTCGTATC TAGCAACTGGGGTG     TACATCCTTTAGGAA 100 34
 BT9727_3874 NONE
 BT9727_3873 3956887 .. 3956906 -  -2.8  -3.67597   CCTCTTACTTAATAA            GTTTGGAA TTTT CTCCATAC             TCTACCAACCACCGA  48 153
 BT9727_3872 NONE
 BT9727_3871 3955246 .. 3955277 -  -4.6  -2.55657   TATAAAATGCAACAC      TTCATACACTTATA AAAT TATACGTGTATCAA       CTTATTTCTACGCTA  48 397
 BT9727_3870 NONE
 BT9727_3869 3953669 .. 3953712 -   -20  -5.47159   TTTCAATATAAAAAA GTGCACCTCAAATTGTTA TTTGTGTC TAACAATTTGAGGTGCAC TTTAGTTGGGCGGCT 100 403
 BT9727_3868 3952965 .. 3952977 -  -7.7  -3.36216   TTCAAAGGAGAAAAT                GAGTG TGA CACTC                TTTATATTTGCACGA  69 27
 BT9727_3867 3952679 .. 3952723 - -11.8   -4.1466   ATTTAATTTTGAAAA CAAATGTATAAAGCTGCTTCT AAAT AGAAGCAGCTTTATG-ATTCG TAATAATTACCATAA 100 16
        ushA 3948644 .. 3948665 -  -8.8  -4.88711   ATAATATACGAAAAA           GGATTACC TTAATC GGTAATCC            TTTTTATATTTCTCG  93 42
 BT9727_3862 3946237 .. 3946264 - -14.4  -5.02074   GTAGTTCTTAAAAAA        GAACAACTTATC ATAC GATAAGTTGTTC         TACTTTCCATGTTGT 100 25
        bioA NONE
        bioD NONE
        bioF NONE
        bioH NONE
        bioC NONE
        bioB 3940204 .. 3940220 -  -3.8  -3.13553   CAACCCAATATAAAT              TACATA TTTAC TATGTA              CAATTGGCGCTTGGA  48 165
 BT9727_3855 3939834 .. 3939859 - -13.5  -5.25803   AATGGGCATAAAAAA         TAAAAAGAGGC TGCG GCCTCTTTTTA          TTTTTTTACTTTTTT 100 23
 BT9727_3850 3935145 .. 3935162 -  -9.9  -5.88476   AAAAGAAACAAAAAA             CAGGCTT GCAT AAGCCTG              TTTTTTTATTGCGCT 100 31
 BT9727_3847 NONE
        rbsR 3932681 .. 3932709 - -14.8  -2.66316   GCCGCGATTACATTA        TAAAAGGTGCGT TTTAT ACGCACCTTTTA        CTTTTTTATTTTTTC 100 23
 BT9727_3843 3929598 .. 3929629 -    -6  -4.81249   TGTGAAACCTAAAAA      GGATACT-CGTTCTT ACA ATGAACATAGTATCC      TTTTCTTTAGTTATC  78 32
 BT9727_3841 3927420 .. 3927443 -  -7.5  -5.40474   AGCTCGTCAAAAAAA          TGATCAGCG TTATTT CACTGATCA           TTTTCGTTATTATTT 100 35
 BT9727_3840 3926809 .. 3926825 -  -3.8  -3.83717   CAAAAAGTCAAAACA              TATGTA CAGTT TACATA              ATAAATTTATACATA  56 59
 BT9727_3839 3925877 .. 3925899 - -16.4  -4.61231   TTACATCGTTAAAAA           GACGCTACCA TAC TGGTAGCGTC           TTTTTATAACGTATC 100 29
        nudF 3924143 .. 3924161 - -14.6  -5.04385   GACACTCTGAAAAAA             CACTCGCC TTT GGCGAGTG             TTTATTTTTGTAGTT 100 27
      spoIIM 3921159 .. 3921171 -  -3.4  -2.67992   TACACCATTATATCA                GAAG AAGGG CTTC                TGTCAAAAGAAAAAC  44 77
         fur 3920635 .. 3920660 -  -8.4  -5.65927   TATTCAAATAAAAAA         CCTCTTCCTA GTTAAA TAGGAAAAGG          TTATTTTTCATCCGT 100 26
 BT9727_3831 NONE
        xerD 3919419 .. 3919437 - -11.8  -5.18357   GAATCTATGAAAAAA             GAGCATAG TAA CTATGCTC             TCGGATGAAACTGTT 100 18
 BT9727_3829 3918520 .. 3918537 -  -7.7  -5.98675   GATAAAAATAAAAAA             GCAGCTC TAAA GAGCTAC              CTTTTTTATTTTACC 100 31
        deoB NONE
        deoD NONE
         pdp 3914775 .. 3914797 - -11.3  -5.69023   AAAATAGCAAAAAAA           GCCAAGGAG AAATA CTCCCTGGC           CCTTCTTTATTATTC 100 35
        corA 3913755 .. 3913776 - -14.5   -4.8622   TTGGTTAAGTAAAAA           CACCGAGGA AAAT TCCTCGGTG            TTTTTTTACTTAAAC 100 31
 BT9727_3822 3911039 .. 3911065 - -10.3  -5.48213   TATTCAAAAGAAAAA        GGATAGGAAAGC TTTT GCTT-CCTATCC         TCATTTATTATAATA 100 33
 BT9727_3821 3910398 .. 3910432 - -15.3  -3.66178   TCTTGGAATTTTAAA     TAAAATAACCTCCTC TTATT GAGGAGGTTATTTCA     CATTCTCTCTTCTTT 100 18
        dacF 3905628 .. 3905646 - -13.2   -4.7219   CATACGAATAGAAAA             GCGGCAAA ATA TTTGCCGC             TATTTTGATGTTGAA 100 25
     spoIIAA NONE
     spoIIAB NONE
        sigF 3903899 .. 3903930 -   -14  -5.65177   ACATTCATAAAAAAA      GATCGAATAGATAA CTAT TCATCTATTCGATC       TTTCATCTGTTTTAA 100 8
 BT9727_3812 3902117 .. 3902141 - -13.7  -5.60993   TTTTTCACAAAAAAA          CATCTGTACCA TTT CGGTACAGATG          TTTTTTTGCTTATGC 100 133
      spoVAA NONE
      spoVAB NONE
      spoVAC 3900540 .. 3900550 -  -2.6  -3.06696   CCCTCCTTTAAGACA                 TAAA AAT TTTA                 AAAGTATATCTTATT  43 7
      spoVAD NONE
      spoVAE NONE
      spoVAE NONE
      spoVAF 3897093 .. 3897116 -  -6.8  -5.40072   TTTTTGCTAAAAAAA          TAAACGGG TGTATAAT CCCGTTTA           TTTTTGTCTTTTTAC  93 23
 BT9727_3804 3896187 .. 3896209 - -16.4  -4.88407   TTATTCAAGTAAAAA           GAAGCTCGTC ACT GACGAGCTTC           TTTCTTATGCAAGTA 100 30
        ppiB 3894663 .. 3894678 -    -9  -5.95286   ATTAAAAATAAAAAA              GAGAGC AATA GCTCTC               TTTTCTCATTAAATT 100 39
        ribT 3893820 .. 3893855 - -14.4   -5.4111   AACAATTACAAAAAA    GAAAGCAGAGATAA-TA AAC TACTTATCTCTGCTTTC    ACGAATGTATATTTT 100 24
        scpA 3892100 .. 3892123 -  -3.9  -5.25893   ATACACATCAAAAAA          CCGAATCACA ATCAA TGCG-TTCGG          TTCAATATTTTTTCT  74 110
        scpB 3891456 .. 3891474 - -11.8  -5.76633   TGATATACAAAAAAA             GCTTAGCA AAA TGCTAAGC             TTTTATTTCGATATC 100 28
 BT9727_3797 3890394 .. 3890418 - -10.9  -2.95093   ACATTCTAATGAAAT          TTCCTCTTTGT TTA ACAAAAAGGAA          GTTTCGTACGTCTCT  83 103
        nagA NONE
        nagB NONE
 BT9727_3794 3887602 .. 3887632 - -12.1  -5.18726   TGCTCATAATAAAAA      TACGACTCATTCCT TGTA AGGA-TGAGTCGTA       TTTTTTCTTTACATG 100 84
        glcT 3885533 .. 3885582 -  -3.7  -3.79295   GAGGAAAAAAAGATA GAACGATAGCTATACAAAGGG-TA GTA TATCCCTTTCTCTAGCTTACATTC CTTACTTTTCTCCAC  54 243
        ptsG 3883337 .. 3883366 -    -8  -3.50572   ATCTATTGTATATAA       TAGGCGATGT TCGGTCAACC ACATCGCCTA        TTATAATTATAAACA  73 56
        ptsH NONE
        ptsI 3881246 .. 3881273 -   -10  -5.36441   TTCTCATAGAAAAAA        CCTGAGACCGATT TCA AATCGA-CTCAGG        TTTTTTTATTAATTA 100 38
 BT9727_3785 3877861 .. 3877879 - -11.8   -6.0427   ATTAGACAAAAAAAA             TCGCAACA ATT TGTTGCGA             AAAATCACTTTTTTT 100 30
 BT9727_3784 NONE
 BT9727_3783 3876216 .. 3876249 - -17.1  -3.78962   TTAAATATACTTAAA     TAAATAAAAGTCCTC ATTT GAGGACTTTTATTTA      TTTTCTTCTAGAAAT 100 19
 BT9727_3776 3870035 .. 3870056 -  -9.5  -4.87665   TCTGACGTAGAAAAA           CCTCTTTCC ACTA AGAAAGAGG            TTTGAAGTTTATCTT 100 260
        mtnK NONE
 BT9727_3774 3867490 .. 3867518 - -13.4   -5.4505   CCGCTCAATAAAAAA        TAAAGTTTGCTC ACGAA GAGCAAACTTTA        TTTTTTATTGCGAGG 100 259
 BT9727_3772 NONE
 BT9727_3771 NONE
 BT9727_3770 3864575 .. 3864587 -  -2.7  -3.97602   CAATATACCTAGAAA                TATAC TTT GCATA                TTTGTTCTCCTCTTA  53 76
 BT9727_3769 3864266 .. 3864285 -  -9.4  -5.95539   TTGCAAAGAAAAAAA            CAGTAACA ATTT TGTTACTG             TTTAAAATAATATAT 100 27
 BT9727_3767 3863173 .. 3863188 -  -6.8  -5.95539   TTTTAAAGAAAAAAA              GGAAGC TTTC GCCTCC               TTTTTTCACCTTTAT 100 37
 BT9727_3766 3862625 .. 3862644 -  -6.5  -5.29716   TTAATATAATAAAAA            TAGAAGG AATTAA CCTTCTA             TTCTGTTAATGCGTA  84 23
         thl 3861304 .. 3861323 - -12.2  -5.77853   AATTCTTAAAAAAAA            GAAGCAGC GATT GCTGCTTC             TTTTTATAGTGCTTC 100 29
 BT9727_3762 NONE
 BT9727_3761 3858530 .. 3858559 -  -5.1  -6.25741   AAAGAACAAAAAAAA       CAGTCAGCA TAATATTGTAAG TGCTGACTG        TTTTTTTCTTACATG  95 55
 BT9727_3759 3857472 .. 3857530 - -24.7  -3.45073   ATCCATTAAAATATA TGTGTATAACAAAAAAGAGACCTTTTTA TATA TAAAAAGGTCTCTTTTTTGTTATACA-A GACTTATCACTTTCG 100 18
 BT9727_3758 3856641 .. 3856663 -  -4.7  -5.74122   TAGCATACAAAAAAA           CCGTCCACA TATAT TGAGGGCGG           TTTTCATTATTATCC  90 35
        malL 3853522 .. 3853576 - -16.2  -4.34402   TTCTCCATATTAAAA TGGTAACAAAAAAAATCCTTATACCA AAG TGGTATAAGGATTTTTCTTATTTCAA TTTGAATACCATTGC 100 17
 BT9727_3754 3850148 .. 3850175 - -12.1  -3.48276   TTTCTTGGGAGAGAA        TTCGTGCCCCT CATATT AGAGGCACGAA         TTTCACCTTATTTTT  91 33
        malC NONE
        malD 3847946 .. 3847974 - -17.7  -4.36262   ATAGGGAGATGAAAA        GAAAAATGGGACA TAA TGTCCCATTTTTC        ATCCTTTTGTACCTC 100 24
        malR 3846627 .. 3846683 - -22.1  -3.30124   TGTGACCGTTTAGAA GCCTTTCTACAAAAAAAAGCTAAGAGT TAA ACTCTTAGCTTTTTTTTGTAGAATGAT CGCAAGTTTGACGCT 100 3
        kinB 3843565 .. 3843583 -  -4.6  -5.58522   TATATAAAATAAAAA             GTTACC TTCCATC GGTAAC             TTTTATTCCTTATTT  83 28
        comI NONE
        comJ 3841656 .. 3841682 - -14.6  -5.21236   AACGCATAATAAAAA         TGGGTTATCCTC CAA AAGGATAACCCA         TTTTTATTCTTTACT 100 29
 BT9727_3741 3835293 .. 3835313 -  -6.9  -5.14965   ATCTTCACTAAAAAA            GGAACCT TCCATAC AGGTTCC            TTTTTATCATTGTCG  88 32
 BT9727_3739 3834143 .. 3834182 -   -14  -3.60234   TCATATATTTTTAAA  GACTTTTATTACAAAAAA AGTC CCTTTTGTAATAAAAGTC   AAAAAAATGTTACAA 100 92
 BT9727_3738 3832898 .. 3832934 - -18.3  -5.72616   ACTTATACAAAAAAA    TAAAACAGTTTGGCCAA TTG TAGGCCAAACTGTTTTA    TTTTTTCTCTTCTTT 100 23
         ppx NONE
         ppk 3828455 .. 3828509 - -19.9  -3.98649   GAGAACATACAATAA GTAGAGAACAAAGTAAAAACCTCTTT TTAA AAAGAGGTTTTTACTTTGTTCTC-AT TATTCAGCATCTGTG 100 25
 BT9727_3732 3826107 .. 3826121 -  -7.2  -5.47399   TTAACCGTAAAAAAA               TGAATG AAA CATTCA               TTTTCTTATCCCTTT 100 40
 BT9727_3731 3824643 .. 3824662 - -10.8  -5.88476   AAAACAAACAAAAAA            TGCACGAA TCTC TTCGTGCA             TTAAAATAAAACATC 100 26
 BT9727_3730 3823868 .. 3823906 - -14.3  -3.16822   ACAACAACTACTTAA  TATAGAATAGGAATAGGT AAAG ACCTATTCCTATTCT-TA   TCCCGCTATATTTTG 100 111
 BT9727_3728 3823136 .. 3823157 - -14.5  -5.52347   AATAAAACTAAAAAA           GGTGTTGCC ATAT GGCAACACC            TTTTTTATATGTATC 100 39
 BT9727_3727 NONE
 BT9727_3726 3821900 .. 3821917 -  -2.7  -6.12328   ACAACATAAAAAAAA             GACTACCA TTC CGGTAG-C             GCTTAATACCCTTTA  85 28
 BT9727_3725 3821269 .. 3821295 -  -5.8  -5.86965   ATGCACGAAAAAAAA         GTGACTTCTCCG TTT CTATGAAGTCAC         TTTTCTCACTTTATC  95 36
 BT9727_3724 NONE
 BT9727_3723 3819447 .. 3819474 - -12.8  -4.87665   CTCTATCTATAAAAA        GCGTAAGAGCCT GTTT ATGCTCTTACGC         TTTTATGTTTTTATT 100 36
 BT9727_3722 3818152 .. 3818184 - -16.5  -3.47804   ATAAGCGATAATGAA      TAATGAGCAGCGGCT CAA AACCACTGCTCATTA      TTTTATCTATTTGTA 100 134
        cydB NONE
        ktrA 3816380 .. 3816427 - -13.9  -3.70037   CAATCATTATGGAAA TATAAGA-AAAAGGACAATACC TTTAT GGTATTGTCCTTTTCTCTTATC TTAAAAAGTGCTTGA 100 21
 BT9727_3717 3813121 .. 3813141 -  -7.6  -5.88565   GCGATAATAAAAAAA           GGCGGAAGA TGAT TCT-CCGCC            TTTTTACTATTATGA 100 59
        pdhA NONE
        pdhB 3809602 .. 3809640 - -17.1  -3.10796   CTTTATTATGGAATA  TG-GCAAAAGAAATCAGC ATGT GCTGATTTCTTTTGCACA   TGAATAAGTAAAAAT 100 40
        pdhC NONE
        pdhD 3806811 .. 3806839 - -16.9  -5.83211   TATTAAAATAAAAAA        TAGCCCATCTCTT TTA AAGAGACGGGCTA        TTTTCATTACTTAAA 100 41
 BT9727_3710 3805493 .. 3805505 -  -3.5  -3.20322   TTTTAGTATAACACA                TTAAA TAT TTTAA                ATTTAAATTAGTATG  48 95
 BT9727_3709 3804859 .. 3804878 -   -10  -5.52986   AGTTTATTAAAAAAA            GCACCTAC ATAT GTAGGCGC             TTTTTTTATTTAAGC 100 199
 BT9727_3706 3801766 .. 3801785 - -10.8  -4.51378   ATCGATAGTAGAAAA            CGGACAAT TTAT ATTGTCCG             TTTTTAGTTGTTATC 100 80
 BT9727_3704 3800686 .. 3800705 -  -8.6  -5.36441   TGTTCACAGAAAAAA            CGAACCCT TTAT AAGGTTCG             CACCAACTAATTTTT 100 57
        suhB 3799822 .. 3799848 -  -5.2  -4.70626   TAATAACGTCAAAAA         GTAAGAAGCC TATTTAC AGCCTCTTAC         TTTTTTTGTTACTTC  71 34
        typA 3797614 .. 3797638 - -12.3  -5.90231   ATAAACATAAAAAAA          CAGCTACCTTA AAT TAAGATAGCTG          TTCTATTTTTTACGC 100 35
 BT9727_3700 NONE
 BT9727_3699 3796865 .. 3796906 -  -8.4  -4.12456   AGACGATTGGTAAAA TGTAAATAAGTCCTTAATC ATATA GAT-AAGGACTTATTTATA TTTTTCGGGTTCATG  79 17
 BT9727_3697 3795851 .. 3795887 -  -8.2   -3.3506   TTTAAATTTGTAGAA   CAAGGGTTTCATCCATA ACAA TATGGACGA-ACCATTG    TTATAATTATATGTA  71 199
 BT9727_3696 3794460 .. 3794481 - -14.5  -4.10657   CCACAGCCTGGAAAA           GGAGTGAGC TTTT GCTCACTCC            TTTTTATAGTAAATC 100 29
 BT9727_3695 3793716 .. 3793728 -  -3.4   -4.7254   ATCTCTCATTAAAAA                TCCA CTATC TGGA                TCCGTTGTACTTATA  63 81
 BT9727_3694 3792863 .. 3792894 - -14.6  -3.72984   TTACAATTATTTAAA      GAAAAGGAGTGAGC TTTT GCTCACTCCTTTTT       CAGAGTGTTGGGAAA 100 25
 BT9727_3692 3791886 .. 3791908 -  -8.5  -5.42975   TTATACAAATAAAAA           GCCCAAACT TTTTC AGTTTGAGC           CCCCTTATTTGAACC 100 43
        ftsW 3790590 .. 3790615 - -12.7  -6.04324   TTAAAAAACAAAAAA         CACATCGTGCT CTAA AGCACAATGTG          TTTTTATTTTACAAC 100 29
         pyc 3786820 .. 3786839 -  -8.6   -5.4505   TTTCGCAATAAAAAA            GAGCTGTG TTTC CACAACTC             TTTTTTATTTTAGTG 100 35
        ctaB NONE
        ctaC NONE
        ctaD NONE
        ctaE NONE
        ctaF 3780377 .. 3780401 - -10.8  -3.28842   CACATAATATGAAGA         GGGAGC-TGTG ACAA CACAAGCTCCC          TTATTCTTCACTTTT  85 40
        ctaG 3779402 .. 3779421 - -10.8   -5.1166   TAGTAAAACTAAAAA            GTGTATGG AAAC CCATACAC             TTTTTACTTCGTCTG 100 29
 BT9727_3682 3778155 .. 3778189 - -23.2  -3.78312   AAATCATTGAGTAAA     TAGAACAAGCGCATCA ATA TGATGCGCTTGTTCTA     TTTATCTTATTTAAG 100 36
 BT9727_3680 3776451 .. 3776488 -  -9.1  -6.13503   TAGTAAGAAAAAAAA   GGCGCATGGTTCGCCTA TTTT CAGACGATTCATGCACC    TTTTTTTCTTCCTAT 100 83
 BT9727_3679 NONE
 BT9727_3678 NONE
 BT9727_3677 3775004 .. 3775021 -  -4.9  -3.73072   AAGTGTCTCACTAAA             TAGAAAG ATAT CCTTCTA              ACTATTTTGCACATT  58 55
 BT9727_3676 3774473 .. 3774489 -  -9.4  -5.02074   CTATCTTCCAAAAAA              CGGGGT GATTT ACCCCG              TTTTTTTACAACCAC 100 18
 BT9727_3675 3774057 .. 3774080 - -15.4  -5.64421   ATTTCAAATAAAAAA          TCCCCTGCTA AAAT TAGCAGGGGA           TTTTTATATTAGCTA 100 34
 BT9727_3672 NONE
        coaD 3772072 .. 3772091 -  -9.3  -5.48514   AGCAACAAAGAAAAA            CCCCGTT CACTTT AACGGGG             TTTGAAACTTTTCTT 100 12
 BT9727_3669 NONE
         lon 3768913 .. 3768931 -  -5.3  -5.61596   ATTCCTATAAAAAAA             CCTCTCT TTTTC AGAGAGA             TTTTTTTATTTATTC  87 31
 BT9727_3666 NONE
        rpmF 3766738 .. 3766765 - -14.4  -6.12328   ATAAGACAAAAAAAA        TAAACGTAGAAG ATAT CTTCTACGTTTA         TTTCCCCGCAATTAC 100 37
 BT9727_3664 3766107 .. 3766147 - -20.9  -3.31248   GAAGAGTCTGCATAA  GAAATAAAAAAACAGCTAC ATA GCAGCTGTTTTTTTATTTC  TTTAATTTCTCTAAT 100 19
        panE 3764357 .. 3764370 -  -5.3  -2.56596   TCTCTCACCAATCCA               CATTG TAGT CAATG                TTTCACGTAAAAGCA  51 52
 BT9727_3661 3762674 .. 3762703 - -10.9  -5.29716   TCAACAGAATAAAAA       TAAAATCCTGCTC CTAA GAGCAAGATTCTA        TAGTTTTATAACGTG 100 23
        mraW NONE
        ftsL NONE
 BT9727_3658 3758763 .. 3758810 -  -5.8  -2.90763   GTTACATTTGATACA CGCATATTGGAACAAGCC TCCCTTACGCCT AGCTTGTTCCAATATATG CTTGTACTTATTTAA  56 64
       spoVD 3756696 .. 3756731 -  -9.9   -3.3516   TATTAATAAGCAACA    CGCT-ACCTCCTAATT ATGTA AAATAGGAGGTAAGCG    CTACTGTGTCTAATA  82 145
        murE NONE
        murY NONE
        murD 3752774 .. 3752809 - -17.9  -3.05384   TTTTGCCCTATGTAA    CAAAACATCAGTAGG TGTTAG CCTACTGATGTTTTG     ATTTACTTTATATAA 100 33
       spoVE 3751614 .. 3751633 -  -8.6  -4.84527   CGCACATACGAAAAA            CCCTGTCT TATA AAACAGGG             TTTAGTAGCGAGAAT  93 27
        murG NONE
        murB 3749395 .. 3749419 - -14.4  -4.21607   CCTACGTAACATAAA          GAACGGCATG TTCCT CATGCCGTTC          TTATCTTCTTATTAT 100 74
        ftsQ NONE
        ftsA NONE
        ftsZ 3745674 .. 3745689 -    -9  -5.86976   GTATAAAACAAAAAA              GGAGCA TGAA TGCTCC               TTTTCTTTTATCGTC 100 33
     spoIIGA NONE
        sigE 3743689 .. 3743728 - -13.8  -4.04174   CCTCATACAACGAAA  GAGAATAAGACCAGCC TACATAAC GGCTGGTCTTATTCTT   TACACCATTTTATTA 100 25
        sigG 3742767 .. 3742790 -   -14  -5.05601   TATGACATATAAAAA          GGTTTCACCA TAAA TGGTGAAACC           TTATCCTTGAATTGT 100 26
 BT9727_3644 NONE
 BT9727_3643 NONE
 BT9727_3642 NONE
 BT9727_3641 NONE
 BT9727_3640 3739964 .. 3739980 -  -2.3  -3.07816   TGCTCATTCATCTAA              CCTCTTA CTA TAAGAAA              TAGCCGAATAAAGTT  42 16
 BT9727_3639 3739161 .. 3739178 -  -4.1  -4.36914   TTTTCTTCGACAAAA             TAGGAGG ATTT CCTTCTA              AAAAACCAATCATTT  62 35
      divIVA 3738299 .. 3738335 - -20.4  -5.52096   AAACGGAATAAAAAA    GAGACTTTCTCATCCC AAAAA GGGACGAGAAAGTCTC    CCGCGGTACCACCCT 100 282
        ileS 3735449 .. 3735471 - -12.1   -5.7946   CTGTTAACAAAAAAA           TGACTGCAC TTTAC GTGCAGTCA           TTCCTTATTATTTTA 100 33
 BT9727_3636 NONE
        lspA NONE
        rluD 3733347 .. 3733371 - -10.8  -5.63504   AATGGTATAAAAAAA         GTCCTCTCAGC GTGT GC-GAGAGGAC          TTTTGAAAAAGGGTA 100 152
         upp 3732648 .. 3732671 -   -14   -5.7946   TTTGCAATAAAAAAA          CTCTTTGTGC CTGT GCACAAAGAG           TCCTACACTTTCGTA 100 107
        uraA 3731246 .. 3731267 - -10.2  -4.03995   CTTTGCATAAAAATA           CCCTAGTC GTGTAA GACTAGGG            TGCAAGAAAGAAGCC  90 81
        pyrB NONE
        pyrC NONE
        carA NONE
        carB NONE
        pyrK 3723925 .. 3723939 -  -2.1  -2.62515   AATCTGTTCATAGTA               CAACC TCCCC GATTG               GAAATACTGGTCCGT  40 3
        pyrD NONE
        pyrF NONE
        pyrE 3721627 .. 3721648 - -11.6  -5.86465   AATAATATAAAAAAA           CGACTGCG TTCCCC CGCAGTCG            TCTTTTTTCGTGTTA 100 38
 BT9727_3620 NONE
 BT9727_3619 3718171 .. 3718190 -  -9.3  -5.40004   CAGTAAAGTAAAAAA            TGCCACC GAATAA GGTGGCA             TTTTCTTTTATTCAT 100 33
        pacL 3711564 .. 3711589 -  -8.4  -4.90013   TAACTCAATGAAAAA         GGTAATAGAG ACAAGG CTCTACTACC          TTCTGTAAATTATAT  90 60
 BT9727_3614 NONE
 BT9727_3613 NONE
         gmk NONE
        rpoZ 3709390 .. 3709417 - -10.8  -5.44119   CCTATCGTAAAAAAA        TAACAACCTACT TGTA AATAGGTTGTTA         CCGTTACATAGAAAA 100 79
         dfp NONE
        priA NONE
         def NONE
         fmt NONE
         sun NONE
 BT9727_3605 NONE
 BT9727_3604 NONE
 BT9727_3603 3699039 .. 3699074 -  -9.2  -3.23042   AACAGGCAGGAGTAA    TACATTCCATTCTCTC TAGA AAGAAAGTGGAATGTA     TTATTATTGTGTTGG  77 29
 BT9727_3602 NONE
         rpe 3697170 .. 3697195 - -11.9  -4.62069   CTTCTATTGTAAAAA         GGCAATCTGCC AGTC GGTAGATTGCC          TTTTTACATATTTTT 100 111
 BT9727_3600 3696294 .. 3696307 -  -8.1  -6.22691   TAATAATAAAAAAAA               GAGCC GCTA GGCTC                TTTTTTTACTATGAA 100 220
 BT9727_3598 NONE
        dhaK 3693512 .. 3693537 -  -8.3  -4.99568   CAACACGAAAGAAAA         GAGCCTCACTA TTAG CAGCAAGGCTC          TTTTTTATCTTCAAT  91 141
        recG NONE
 BT9727_3595 NONE
        plsX NONE
        fabD NONE
        fabG NONE
        acpP 3687610 .. 3687629 -  -7.8  -3.39005   GATATAAGCCGAGAA            GCCCCGCT AAAA AACGGGAC             TTCATTCAAGCATTA  71 38
        rncS 3686817 .. 3686845 - -15.4  -3.36327   TCATTCTATGCACAA        GGAATCCCCCTC ATTCA AAGGGGGATTCC        TTATAGTTGTTCTTT 100 26
         smc NONE
        ftsY 3682099 .. 3682118 -  -7.1   -4.9725   ATTTTTATAGAAAAA            GAAGCGG AAAATA CCGCTCC             TTTCACTTATACTTC  88 32
 BT9727_3587 NONE
        ftsY 3680230 .. 3680240 -  -2.6  -3.00022   TTTATTTCACACAGA                 TAAT TAT ATTA                 GCAAAAAGACTATTG  43 82
        rpsP 3679927 .. 3679945 -  -3.9  -2.71364   TCATTGCCTCAATTA             CTTACCT TGTTT AGATAAG             TGGAATTTCTCCATG  46 4
 BT9727_3584 3679650 .. 3679672 -   -12  -5.12707   TTAAATGTTAAAAAA           GGGAGAGGAA TAA TTCCTCGCCC           TTTTTACGTTTATTG 100 35
        rimM NONE
        trmD 3678268 .. 3678280 -  -6.3  -3.34233   GCACAAGTGTTATAA                TAGCA TAT TGCTA                GGGCTGTTGCAATAG  61 57
        rplS 3677786 .. 3677811 - -13.4  -4.65838   TATAGATTGGAAAAA         GGGAGCTTGT GCATTT ACAAGCTCCC          ATACATGTCTTATCG 100 35
        sipS NONE
 BT9727_3579 3676239 .. 3676256 -  -7.7  -5.51612   ATACAAAAAAGAAAA             GACGTAC AAAC GCACGTC              TTATACTTCTTCTAC 100 26
        rnhB 3675413 .. 3675434 - -13.1  -5.79595   TGTGAAAATAAAAAA           TAAGCTGCG TTTT CGCAGCTTA            TTTTTGAATCATATC 100 23
        sucC NONE
        sucD 3673122 .. 3673145 - -11.1  -4.60255   AGAAGTTTGTAAAAA          GACACCTTC AAGCAA GAAGGTGTC           TTTCAACAGATTAGT 100 36
         smf 3672171 .. 3672185 -  -2.9  -2.77344   CCATTTGTCAATAAT               TGTTT AATAA AAACA               TAAAAATATAAGATT  42 39
        topA 3669961 .. 3669980 -  -8.6  -5.40072   TCTTCCCGAAAAAAA            TGTGAGCA GTTA CGCTCACA             TTTGTTGTTCTTCTT 100 21
        gidA 3668574 .. 3668604 - -14.2  -4.18488   ATTCACCTCAATAAA       GGCTACTAAATCGT ATC ACAACTTAGTAGCC       TTTGCAAGAAATTTA 100 42
        xerD 3667606 .. 3667618 -  -2.7  -3.55444   GTTGTAGCGTGGAAA                TTTCC CAT AGAAA                AAACTCCTTTATATG  46 63
        hslV 3667045 .. 3667057 -  -3.4  -2.96184   GAGTAAAATGTAAAT                GCAT ATAAA ATGC                CTCCCTTACGATTCT  45 39
        hslU NONE
        codY 3664768 .. 3664790 -  -9.9  -5.76633   TTATACACAAAAAAA           CTCCCCTCA AAGAA TGAGGAGAG           TTTTATAAATTAGTT 100 35
        rpsB 3663706 .. 3663734 - -11.1  -5.07567   TTATACCTTAAAAAA        GGTGATAAAAGGC CGA ACCCCTTATCACC        TTTCCAACTTTGTTA 100 38
         tsf 3662728 .. 3662746 - -13.2   -5.0538   CTTTATTTTAAAAAA             GGGAACAC AAT GTGTTCCC             TAATCTGTATTAGTT 100 35
        smbA NONE
         frr 3661365 .. 3661385 - -11.9   -4.7416   CTAAAAGTGTAAAAA            GACCCCCTT AAG AAGAGGGTC            ATATTTGCGAAGGTA 100 47
        uppS NONE
        cdsA NONE
         dxr NONE
 BT9727_3561 3657228 .. 3657253 - -11.2  -4.29738   TTACACGCAGGAAAA         CCCCTCACCT CGAGTT AGGTGAGGGA          TTTTATTCTACGAGC 100 69
        proS 3655456 .. 3655486 - -11.2  -4.55697   ACGTTTACAAAGAAA       GAGAAGGTACCTCA TTA CGAGGTACCTCTTC       CTATTTTAAAATATT 100 26
        polC 3650956 .. 3650973 - -11.3  -3.96093   GATAGTAACACGAAA             GAGTGGG TTTC CCCACTC              TTCTTTTCACACAAT 100 113
 BT9727_3558 NONE
        nusA NONE
 BT9727_3556 NONE
 BT9727_3555 NONE
        infB 3646461 .. 3646484 - -11.8   -2.9175   TACACTCGAATGAGA          GCGAAGCGAT AATC ATCGCTTCAC           TTCTTCCATAATGTA  88 14
 BT9727_3553 NONE
        rbfA 3645801 .. 3645822 - -11.7   -5.1287   TTTACATTGAAAAAA           TGGATAGAC AAAT GTCTATCCA            TTATTCTTCACGTTT 100 26
        truB NONE
        ribC 3643741 .. 3643755 -  -2.7  -3.19463   CCGATTACCTAGCAA               GCGTC GGTGA GTCGC               AATGCCAAGCAATGG  44 68
        rpsO 3643397 .. 3643426 - -15.9  -3.06501   TATATTTTTACCTAA       CAAAAAAGCGGGA ATAT TCCCGCTTCTTTG        ACTATCGACGTAAGC 100 27
        pnpA 3641108 .. 3641122 -   -10   -5.9218   TACATAACAAAAAAA               GCCAGT TAA ACTGGC               TTTTGCTTATTGCTG 100 32
 BT9727_3547 NONE
 BT9727_3546 3638697 .. 3638728 - -13.2  -5.29782   TATATCCACAAAAAA      TAACCGTATCTCGT TTAA AAGAGATACGGTTA       TTTTTAAATCATATA 100 47
 BT9727_3545 3638351 .. 3638369 -  -9.6  -5.87996   GAATGAACAAAAAAA             GATGACCA AAA TGGCCATC             TTTTACTTCAAATTT 100 28
        dapA NONE
        dapB 3636492 .. 3636520 - -11.9  -3.45054   TTCTATAACTTAGAA        TCAGAAGGAGTAT AGA ATACCCCTTCTAA        TCTTAATAACGTTAA  91 104
         asd NONE
        dapG NONE
        dapA 3633226 .. 3633248 - -10.7  -5.76237   CATACAAATAAAAAA           TGACCTAGT TCTAC ACTAGGTCA           TTTTTTATTAACGAG 100 33
 BT9727_3538 3630795 .. 3630814 -  -8.6  -5.93252   TTTAAAAAGAAAAAA            GATCACCC GTAA AGGTGATC             TTTTTTATACTTCCA 100 30
        tepA NONE
 BT9727_3536 3629690 .. 3629708 -  -8.8  -4.55908   AATAAACAGAAGAAA             GCAGCCCT CTC ATGGCTGC             TCAACCGTCTTGTTT  89 83
        ftsK 3627132 .. 3627178 - -13.5  -3.31191   TATATAACAAAACCA GCATATAAAAAAGCCTAATTGT AAAA ACAATTAGGCTTTTTT-TATGA ACTTTTTTCTTGTAC 100 20
 BT9727_3534 NONE
 BT9727_3533 3624707 .. 3624739 - -16.5   -2.8937   AGATATTTTTATATA      TGCAAAGGTTAGTTC TAT GAACTAACCTTTGCT      ATTTCTCTATTATTA 100 38
 BT9727_3532 NONE
 BT9727_3531 NONE
 BT9727_3530 3621070 .. 3621089 - -11.4  -5.09225   AGTCTATGTAAAAAA            GCCCGCAC TAAT GTGCGAGC             TTTTTTATACTTATC 100 36
 BT9727_3529 NONE
 BT9727_3528 3618282 .. 3618327 - -17.3  -4.55295   TTCCCTACAAATAAA TAATACCCTCATCTTACAATT TATC AATGATAAGATGAGGGTATTA TTATAAAACCTTTTA 100 38
        fabG NONE
 BT9727_3526 3617172 .. 3617194 - -12.8   -6.0427   ATTATACAAAAAAAA           TAGAGAGGAG AAT CCCCTCTCTA           TTTTTTACTTATGTT 100 30
 BT9727_3525 NONE
 BT9727_3524 3615322 .. 3615338 - -10.9  -5.08824   TGTTCATTGAAAAAA              GTCATCG AAG CGATGAC              TGTTATTGTGCAGGT 100 28
        pgsA NONE
        cinA 3613428 .. 3613455 - -12.2  -5.58074   TAACCATTAAAAAAA        GCTAGAAGAAAC TTAT ATTTCTTCTAGC         TTTTTATATAAATGA 100 10
        recA 3612674 .. 3612686 -  -6.3  -2.52635   ATCTTTACGATTAAG                CAACT TGT AGTTG                ATTTCCGAACATAAC  56 8
        recA 3611897 .. 3611943 - -15.7  -3.30338   AGAACGCTTTCATAA TGATACAAAAATAAAAGACACG AAGC CGTGTCTTTTATTTTTA-ATCA AGAAGATTTTGATCT 100 19
 BT9727_3519 3609872 .. 3609894 - -13.6  -5.80817   TCCAACACAAAAAAA           TAAAGTGGTG TTT CACCACTTTA           TTTTGCGTATTCCAC 100 23
 BT9727_3518 3608875 .. 3608903 -  -4.1  -2.72144   GTATTCCTGCTAAAT        TTCTGTAATTTTT CTA AAAAATTAAAAAA        TAATAACTTATCTAA  46 54
       spoVS 3608486 .. 3608514 - -19.1  -4.91109   CCTCCATTATAAAAA        CAACCTGTTTGCA TAC TGCAAACAGGTTG        TTTAAAACTTAACGA 100 34
 BT9727_3516 NONE
        porA NONE
        porB 3604671 .. 3604688 - -11.3   -5.1675   TTACTTATTAAAAAA             GGTTGCC AAAT GGCAACC              TCCTCTTCTTACATT 100 39
 BT9727_3513 NONE
 BT9727_3512 3602287 .. 3602307 - -10.5  -5.54894   AATCCACTAAAAAAA            GAGATGTCA TTT CGACATCTC            TTTAACAACCACAAT 100 27
        cotE 3601606 .. 3601640 -   -16  -2.80056   ATCACTTATGTAAAG     TAAAAAGCTAGGAAGA ACT TCTCCCTAGCTTTCTA     TTACTCTTCTTCTGC 100 26
        mutS NONE
        mutL 3596779 .. 3596801 -  -7.8  -5.67283   AATGCAAATAAAAAA           GAAGCGAT TTATTTC ATCGCTTC           TTTTTATTAGATCAT 100 59
        cbaH 3595380 .. 3595418 - -17.1  -3.82664   ACATAGATAATAGAA   GAACAAAAAAGTATGGA TATTT TCCACACTTTTTTGTTC   TTTACTATTTATAAA 100 198
 BT9727_3506 3591714 .. 3591749 - -13.5  -2.70451   AAATAATGTAAATAT    GAAAAGGGAGCAACT CATTAC AGTTGCTCCCTTTTA     TTCTCTTCTAATACA 100 66
 BT9727_3502 3584756 .. 3584775 - -10.8  -4.03085   TTAGAAAAATTTAAA            GGAACTTC ATCT GAAGTTCC             TTTCGTTTACTTTAT  93 32
 BT9727_3501 3583416 .. 3583441 - -10.5  -5.61881   CTTTAAAAATAAAAA         GCAACTGAACA CGTA TGATCAGTTGC          TTTTTTGCAGGATTA 100 199
 BT9727_3500 3582924 .. 3582935 -  -2.2   -3.2327   TCAATTTATTACTAA                CAGT ATTT ACCG                 TAAAAATAGTATTAA  44 155
 BT9727_3499 NONE
 BT9727_3498 NONE
 BT9727_3497 3580689 .. 3580706 -  -5.6  -5.27709   GCATAAAAAAATAAA             GAGATC ATTATA GATCTC              TTCTTAAGCATAATC  80 29
 BT9727_3493 3575391 .. 3575421 -  -6.3  -5.56112   ACAAAAACCAAAAAA       CTTCCTCCTAT TCTTATTTC ATAGAAGGAAG       CTAATTTAATTTTAC  93 45
 BT9727_3492 3574401 .. 3574412 -    -3  -3.66117   CTAACCATATAAATA                TATG TATT CATA                 CTTCCTCCTTGAAAA  50 55
         pgm 3573648 .. 3573660 -  -3.4  -4.23794   CCAATTGAATATAAA                TCCA TCGTT TGGA                ATTTTGTCATATTTA  58 201
 BT9727_3490 3573128 .. 3573161 - -11.1  -4.21322   TTAATACAAATCAAA     CACCCTATTTACGAT TCTC ACCGCAGATAGGGTG      TTTCTTTTTCATCTG 100 59
        pepT 3571007 .. 3571032 - -10.5  -5.59357   ATTATACTAAAAAAA         CCAAGTAGCAC ATCT GCACTACTTGG          TTCTTTTTTAAGCTT 100 33
        exoA 3568036 .. 3568067 - -14.6  -5.29385   AACTGAATTAAAAAA      GAAGTATCCGCCTA ATGT TAGGTGGATACTTC       TTTTTTTAGAAATTT 100 31
        feuA NONE
        fecD NONE
 BT9727_3481 NONE
 BT9727_3480 NONE
 BT9727_3479 3562975 .. 3563009 - -23.2  -4.09685   TTCTACTTGTCAAAA     CAAAAGGCTATGGAGA ATT TCTCCATAGCCTTTTG     TTTGCACTTTATTAA 100 110
 BT9727_3478 3562430 .. 3562468 - -16.3  -5.00616   CCTTTTTTCAAAAAA   CAATAATAAGCGGGGAT TGTCC ATCCCCGCTTATTATTC   ATCCCAAAATATAAA 100 92
 BT9727_3477 3561915 .. 3561937 -  -8.5  -6.02919   GGATAAAGAAAAAAA           CAAGCCAGT TACAT ACTAGCTTG           TTTTTACGCTTTTGA 100 29
        copP 3561497 .. 3561526 - -11.7  -4.33105   TAATTATTAGCAAAA       TAAATCGTACTTC CTAT AAAGTACGATTTA        TTTCCATATCTAAAA 100 45
 BT9727_3475 3558963 .. 3558984 -    -6  -5.76237   TATATAAACAAAAAA           CAATACTT ATTTCA AAGTATTG            TTTTTTGTTTAAAAG  95 74
 BT9727_3474 3558371 .. 3558396 - -11.9  -5.07971   TAAAATAATGAAAAA         TAGCCTTCTCG TTTA CGAGAGGGCTA          TTTTTTTCATTACAT 100 12
 BT9727_3471 3555853 .. 3555882 -  -9.5  -5.80727   AAAAATAATAAAAAA       CAACAATAGGT TTTATATG ACCTATTGTTG        TTTTTTATTTATACA 100 186
        gabP NONE
 BT9727_3467 3552338 .. 3552379 - -11.3  -5.29716   GCAAGATAAGAAAAA GA-AAAATCCTTCTTAATAA AAC TTCTTAAGAAGGATTTTATC GCTTTATTATTCAAA 100 188
 BT9727_3466 3551664 .. 3551683 -   -10   -5.7946   TGCCTAACAAAAAAA            TCCCAGCC TACA GGCTGAGA             TTTTTTATTGATAAT 100 30
        bdhA 3550360 .. 3550393 - -15.6  -5.74288   ATAAACAACAAAAAA     GAAACCCATTTGAT TGTGAT ATCAAATGGGTTTC      TTTACTCAATTCACT 100 40
        fruR NONE
        fruB NONE
        fruA 3546680 .. 3546703 -  -8.2  -5.06414   TTTTTGTAATAAAAA          GGAGCAACTT ATAA AAGCTACTCC           CTTTACACGTATTAT  91 37
 BT9727_3461 3545373 .. 3545420 - -14.4  -2.76815   ATCCTTTTCAATAAT CCATAAAAGGCGGTTGCTTACA TACT TTCAAGCAACCGCCTTTTATAT TAATACATATATACT 100 39
        miaA NONE
         hfq 3543688 .. 3543729 - -14.1  -3.30243   ATTTATTTTTTATAA CA-AATAAAAAAAGAGCGAG AAA CTCGCTCTTTTTTTGTTATG TACAATAATTCATTA 100 41
       spoVK 3537997 .. 3538026 -  -8.6   -5.4251   CTTATATAGAAAAAA       CAGACGCACAGC TTACGT ACTGTGCGTCTC        CTCTTCAAGCATCAA 100 8
        hflx NONE
 BT9727_3451 3534461 .. 3534478 - -11.3   -5.0538   TTTCACGCGAAAAAA             GCTGTCG AAAT CGACAGC              TTCCCTTTAAGAAAT 100 32
 BT9727_3450 NONE
        glnA 3532503 .. 3532526 - -15.4  -5.80003   CCAATAAATAAAAAA          GCCCTGATAC CGTA GTATCAGGGC           TTCCTCACCTCTTAG 100 37
 BT9727_3448 NONE
 BT9727_3447 NONE
 BT9727_3446 3530415 .. 3530446 - -10.4   -5.9003   AAAGTAATAAAAAAA      GATAATTACCTTAT TTAT ATACGGTAATTATC       TTTTTTGTATTTTGA 100 81
 BT9727_3445 3528962 .. 3528973 -    -3  -3.24146   CCTTCTAATCAAAAC                TGAT TATT ATCA                 TACAATAGTTACTCT  46 34
 BT9727_3443 3528678 .. 3528694 - -12.3  -5.82036   ATAATAAATAAAAAA              GATGGGC TTC GCCCATC              TTTTAGTTTAATTTT 100 28
        phnD 3525897 .. 3525937 -  -4.9  -4.30014   TCTATGAATTCAAAA CGGCAAACTAACTGAAAA CATACC TTTCCAGCTAG-CTGCCA  TTTCCATATGTATTA  64 38
        phnC NONE
        phnE NONE
        phnE 3523360 .. 3523376 -  -6.6  -3.11761   ATGGGAAAACCAAAT              GTTTGG TTACG CCAAAC              CGAAATCCATCTCCC  62 148
 BT9727_3437 3521888 .. 3521909 -  -8.9  -3.04428   AAAAAGAAAGAGAAT           TATCTGTAT ATTT ATACAGATA            TACAAAATTCTTCTA  74 204
         tkt 3519655 .. 3519673 -  -7.4  -5.04597   ATTTACATAGAAAAA             CCTCTCCA TGC CGGAGAGA             TTTTTCTAAAATCAT  88 40
 BT9727_3435 NONE
 BT9727_3434 3518758 .. 3518786 - -14.8   -5.1963   TGTAACTAACAAAAA        GAAAAGACACTC TTAGC GAGTGTCTTTTC        GCGCTTATTTCATTT 100 30
 BT9727_3433 NONE
 BT9727_3432 3515141 .. 3515162 -  -9.5  -4.20531   CACACGCAGTCAAAA           GACCTTGTA ATTC TACAAGGCC            TTTTGTAAACTTCCT  90 16
 BT9727_3431 NONE
 BT9727_3430 3513408 .. 3513428 - -11.3  -5.47159   TTGGAATATAAAAAA            GAAGCTATA ATA TATAGCTTC            TCTCTACGGTTCTTT 100 39
 BT9727_3429 3512389 .. 3512408 -   -10  -5.93252   TTGAAAAATAAAAAA            GCACTCGC AAAA GCGAATGC             TTTTTTATTAATTAC 100 33
 BT9727_3428 3510927 .. 3510955 - -16.2  -5.06414   GTTTTTGAACAAAAA        GAAAGCTGACCA TAAAT TGGTCAGCTTTC        ATATCCGATCATATT 100 321
        nudG 3510172 .. 3510191 -  -8.6  -5.60864   GATACATTAAAAAAA            GCAAGTGT TCAA ACACTCGC             TTTTTTATTTATGTA 100 14
 BT9727_3423 3507997 .. 3508045 - -22.9  -5.69379   ATAGAACTAAAAAAA GAACACTAAAGCGGAAATGCAAT ATA ATTACATTTCCGCTTTAGTGTTT AATGAGGTGTACTTT 100 49
 BT9727_3422 3507252 .. 3507269 -  -9.9  -4.87318   TGTAAAATCGAAAAA             GGCATGA TTTC TCATGCC              TTTTCCTTGAAATGA 100 19
        bcrA NONE
        bcrB 3505290 .. 3505318 - -13.3  -5.25803   AATTTGCATAAAAAA        GGAGCCGTTAA GACATAT TTAACGGCTCC        TTTTTTTAAGTTAAA 100 31
        ccdA NONE
        ccdC 3501293 .. 3501340 - -22.6  -3.63837   AGAAGGTGTTAACAA TATAAAATAAAAAGACAGCGTC AAAA AACGCTGTCTTTTTATTTTATA CATATACAGTTTTTA 100 38
 BT9727_3413 3492326 .. 3492348 -  -3.5  -3.38725   AAGCTTGAACAAAAG           CCAATAGAA TTCAC TCCTATTAG           GATAAAAAATTTTAT  50 56
 BT9727_3412 3491249 .. 3491269 -  -8.4  -5.26316   CTACCTCATAAAAAA            GATTGCTA GCTTA TAGCAATC            TTTTTTAACTTACAG  93 30
 BT9727_3409 NONE
        thiJ 3488985 .. 3489000 -    -9  -5.93252   GTCAAAAAGAAAAAA              GCTAGC ATTA GCTAGC               TTTTATACATTCTCA 100 28
        hutP 3487328 .. 3487380 - -23.2   -4.4874   CTTAAAAAGGCAAAA GGGGGCCTTA-TCTTTTTAAGACAG ACTT CTGTCCTAAAAAAAGTAAGGCCCCC TTCTAACTAATAGAC 100 51
        hutH NONE
        hutU NONE
        hutI 3482824 .. 3482838 -  -2.8  -3.34517   ATTTTTCTTTAAATA               GTGG CCGTGCT CCAC               GATTGTTCACCTCTT  44 4
        hutG 3481796 .. 3481823 - -11.5  -4.96848   CTTTTTACATAAAAA        CACATTACTAC ATATGA GTAGTAATGTG         TTTTTTATACAGAAT 100 69
 BT9727_3401 3480672 .. 3480691 - -10.8  -5.04385   CACAGCCTGAAAAAA            GGTTTCCT GAGT AGGAAACC             TTTTTTATTTACCAT 100 458
 BT9727_3400 3479927 .. 3479939 -  -3.4   -4.7254   ATCTCTCATTAAAAA                TCCA CTATC TGGA                TCCGTTGTACTTATA  63 81
 BT9727_3399 3479080 .. 3479099 - -10.8  -5.72622   GCTATAAATAAAAAA            GGTTTCCT GAGT AGGAAACC             TTTTTTCAGAGTGTT 100 118
 BT9727_3398 3477784 .. 3477816 - -16.6  -3.40382   TATGAAATCCCATAA      TAAAAGGAGAACAC TCCAT GTGTTCTCCTTTTA      TCTTTATTCAAATCA 100 33
        gltB 3476146 .. 3476163 -  -6.3  -4.63592   TTTTAATAAAAATAA             GCCATAC AAAT GTATGAC              TTTTAATCTATTAAA  76 50
        opuE 3474385 .. 3474413 - -11.9  -5.28942   CATTTTAAATAAAAA        GAGAGTAAACG CCAGTTT CGTTTACTCTC        TTCGCTAATCATTTC 100 34
 BT9727_3395 NONE
 BT9727_3394 3472455 .. 3472495 - -24.5  -5.03314   TCCAGTCTTAAAAAA  TAAAAGAAGCATCTGCTAA TGA TTAGCAGATGCTTCTTTTA  TTTTTTGTACTTATA 100 36
 BT9727_3392 3470294 .. 3470313 - -12.2  -5.15117   GAAAAGGTTAAAAAA            CTAGGTGG ATTT CCACCTAG             TTTTTATTTTCCATA 100 22
 BT9727_3390 3468540 .. 3468554 -  -3.6  -3.33744   CCTCCCCTTAAAAAT               CAATCA TTA TAATTG               TCTTATCATCTGGTC  48 3
        cwlC NONE
 BT9727_3388 3467723 .. 3467766 - -14.8  -5.89921   ATGACAATAAAAAAA TGTCACGGCCTTTTTCAA ATAAAACA TCGGAAAAGGCCGTGACA TAACACTTATTTTAT 100 54
 BT9727_3386 3465260 .. 3465293 - -15.5  -4.18697   AAAATCATTTTAAAA     CGACAAATAGATGCC TCAA GGCATCTATTTGTCT      ATAAACAACTATTTT 100 114
 BT9727_3383 3463395 .. 3463428 -  -7.6    -5.252   TATTGTTATAAAAAA     CAAAAACTCCCTCA TTTATT TAAAGGAGTTTTCG      ATATGAAATATTCCA  91 223
        alkK 3461314 .. 3461330 -  -2.3  -3.57144   TCTCCTATTTGTAAA              CTCAAAA TGG TTTTTAG              GTAACATATTATAGG  47 110
        bioY NONE
        fadD NONE
        mmgA 3458084 .. 3458114 -  -9.2  -3.86015   TATGTTCCTCAGAAA       GTAGAAAACTAG TTCCTTT CTAGTCTTCTAC       TTTCTCAAATAATAG  81 14
 BT9727_3377 3456936 .. 3456954 -  -8.9   -3.1506   AAACCTGTTTATGAA             GGATAGC TAACG GCTATCC             TTCCACTATATTTAT  74 37
 BT9727_3375 NONE
 BT9727_3374 3454811 .. 3454841 - -12.7  -4.54608   TAAAATAAATACAAA       GATAAGCCCCAGT CATCT ACTGGGGCTTATT       TTATTTCGCATGTAC 100 7
 BT9727_3372 3453751 .. 3453778 -  -7.1  -3.57418   CATTTATTAAAGTAA        TAAGGTTGTCG AATACA CAACAACCTCA         TTTACTTTTCTAATT  70 27
 BT9727_3371 3452974 .. 3453001 - -12.8  -4.90869   ACCAGTAACGAAAAA        TCCCAAAAGGAG CATT CACCTTTTGGGA         TTTTTTCTAATGTTT 100 32
        citB 3449755 .. 3449784 - -16.7  -4.36914   TCCCTTTCCATAAAA       TAAGGAAGCTAAC AGTT GTTAGCTTCCTTA        TCATTCATTTCAATT 100 43
 BT9727_3369 3447996 .. 3448051 - -17.4  -3.79747   CTATCGAGTATCAAA TAAATGACGCTGAATAAAGATAAGAGC AAT GCTCTTATCTTTATTCA-CATCTCTTA AAAAATGAATGACTA 100 10
 BT9727_3367 3446887 .. 3446925 - -11.2  -4.63527   TCACTACGTGAAAAA   GAAAAGGCAGAAATGG CTACTTT CCACCTCTACCTTTTC   GCCTTTATTTTAATT 100 30
        dnaE 3445835 .. 3445862 - -12.1  -5.42862   ATACTCCTAAAAAAA        CTCCGTGTACA ATAAAA CGTACACGGAG         TTTTTCATACCATAA 100 30
 BT9727_3365 3445072 .. 3445091 - -13.6  -4.78107   TACGATTACGAAAAA            GGGCTGAC AAAA GTCAGCCC             TTTTTGTACATTCTG 100 41
 BT9727_3363 3443236 .. 3443251 - -10.4  -6.20267   TGAAAAATAAAAAAA              CGTGGC TTCT GCCACG               CTTTTTTATTTTTTC 100 31
        nrdD NONE
        pflA NONE
 BT9727_3358 NONE
        htrA 3437521 .. 3437551 - -18.6  -3.91412   AGTATAGCCGATAAA       GAAAGTCTCTTTCA ATA TGAAAGAGACTTTC       TTTTATTCCGATTAT 100 37
 BT9727_3356 3436814 .. 3436833 -  -6.5   -5.0916   TTTTCAATAGAAAAA            TCCTTGT TTTTTC ACAAGGA             TTCCTCTAGGCTACT  82 262
        parE NONE
        parC 3432271 .. 3432299 - -16.2  -5.24129   GTTGCCTAGAAAAAA        GCATCTTGCCAT TATTC ATGGCAAGATGC        TTTTTTTATTCTGGT 100 31
 BT9727_3353 3431096 .. 3431124 - -16.3  -4.82901   TCTGTTCCACAAAAA        TAAAAAGACACGA AAC TCGTGTCTTTTTA        TTTTATAAATATGAT 100 23
        berA NONE
 BT9727_3350 3428620 .. 3428638 -  -6.7  -5.72622   TTTACAAATAAAAAA             GCCCACT TTCTC AGTGGAC             TTTCTACTCTACAAC 100 34
 BT9727_3349 NONE
 BT9727_3348 NONE
        lytR 3425840 .. 3425856 -  -6.5  -5.27206   TAGACATAATAAAAA              GCAGACA TTT CGCCTGC              TTCAATTTTCCTCAA  84 27
        dctA 3424378 .. 3424392 -   -10  -5.98675   TACAAAAATAAAAAA               GTCAGC AAA GCTGAC               TTTTTATCCGGCCAT 100 29
        oppA 3422197 .. 3422235 - -19.2  -4.78839   AATCTCATAACAAAA   GAGCACTCCAAAAGTAAA TAG TCTACTTTTGGAATGCTC   TATCATTTTATCTTT 100 126
        oppA 3420145 .. 3420169 - -10.1  -4.81851   AGGCAAATTTAAAAA          TGAGTCCGATA CAA TACCGAACTCA          CTTTTATCAAGCTGC 100 109
        oppA 3416802 .. 3416820 - -14.6  -4.98522   AAGTGCATAGAAAAA             GGGGCGTA TTG TACGCCCC             CCATCTTACTTATCC 100 31
 BT9727_3339 3415993 .. 3416016 - -10.4  -3.93664   ATTTAACATAGTAAA          GAGTTGACTA CCTT TAGCCAACTC           TTTTTCTTTATTTTT  89 33
 BT9727_3337 3415044 .. 3415073 -    -3  -5.35354   TATATAAGTAAAAAA       GCCTGT-TTAAGC TCTAC ACTTAAAACAGAC       TTTTCCTACTTTTCA  74 70
 BT9727_3336 NONE
 BT9727_3335 3409068 .. 3409108 - -12.2  -5.32699   TTAAATAGCAAAAAA CACGCTACTTGTTCTTATA CGTT TA-AAGAATAAGTAGCGTG  TTATCATTTTATTTT 100 249
        fdhF NONE
 BT9727_3330 3401348 .. 3401398 -    -5  -4.27617   TATATTTTACCAAAA TGAGCCTTC-CGCCCAAACTATTT CGTAC AAACA-TTCGGGCGAAAAGGTTCA CTTCATGAAGTTTAT  64 37
 BT9727_3329 NONE
        fdhD NONE
        moaA 3398942 .. 3398986 -  -7.3  -5.63517   TCTCCAAATAAAAAA GCAGCTTCAAAAAACCTCT TCAAAAT AAAGGTTTTTGAATGCTGC TTAATTTCTCTGCAC 100 138
 BT9727_3326 NONE
        moeB NONE
        moeA NONE
        moaE NONE
        moaD NONE
         mrp NONE
 BT9727_3320 NONE
 BT9727_3319 NONE
 BT9727_3318 NONE
        rarD 3391811 .. 3391830 -  -7.9  -5.40464   CAGTATAAAGAAAAA            TGCGTAG AAAATA CTACGCA             TTATGATACTTTTGC 100 26
 BT9727_3316 3391303 .. 3391325 - -10.7  -5.10033   TGAATACAAAGAAAA           GCAGAACAT ATAAA ATGTTCTGC           TCATAAACAATATCC 100 26
        sqhC 3389345 .. 3389380 -   -15  -3.10164   GGACCTACTACCCAA    CAAAATAAACCGAGAG ATAT CTCTCGGTTTATTTTC     TATATTTTTTTAAAT 100 18
        fabG 3388235 .. 3388259 - -12.2  -5.59655   TAAATTAACAAAAAA          GAACCTGACC TATCC GGCCAGGTTC          TTTTCATTATGTATT 100 44
 BT9727_3312 NONE
        panF 3384719 .. 3384739 - -11.9  -5.22312   ATTTATACGAAAAAA            CGCAGTCCT GTA AGGACTACG            TTTTTCATCTAACCT 100 34
 BT9727_3310 3383632 .. 3383677 - -21.7  -5.44119   TCTATCTTAAAAAAA CAAAATAATGGAGATGGTTAT TTGA ATAACCATCTCCATTATTTTA ACTTGTATACTCCCA 100 47
 BT9727_3309 3382447 .. 3382475 - -16.2  -4.96848   GCTTGTACACAAAAA        TAAACTCGGTGC TCTCT GCACCGAGTTTA        TTTAATAAAAGTCGC 100 23
        argH NONE
 BT9727_3307 3379925 .. 3379963 - -20.6  -3.23979   ATTAGAATTGATGAA   TAACAAAAAGGCGTGCTA AAT TAGCACGCCTTTTTGTTC   TACTTCTCTAAAAAT 100 25
 BT9727_3305 3371546 .. 3371587 - -20.5  -3.25491   AATCTACATGATTAA TGCAGAAAGAGCATCCT TCTCTTAC AGGATGCTCTTTCTGCA  TTTATTTTCTCTTTA 100 27
 BT9727_3303 NONE
 BT9727_3302 NONE
 BT9727_3301 3369398 .. 3369425 - -13.6    -5.626   TACTTCATAAAAAAA        GCACAGATGACT ATAC AATCATCTGTGC         TTTTTTATTACTTTT 100 33
 BT9727_3300 NONE
 BT9727_3299 NONE
 BT9727_3298 3367797 .. 3367845 -    -4  -5.60864   CAGACATTAAAAAAA CTGCAAC-TCTGAGGAGATTTAAC ATT GCTAT-CCTCCTCGGAAGTTACAG CTCATTTAAATCTCT  81 111
        cspB 3367473 .. 3367512 - -14.6  -5.10461   GTTATTCAATAAAAA  TGCAAAAAAAAAGAAGGG CAAG CCCTTCTTTTTTTCCACA   ATTACTTCTTGTTAA 100 27
 BT9727_3296 3366409 .. 3366454 -  -9.2  -2.83715   GCTATTACCACTATA TTTCCAACTAGACTTCAGCA ACTTAA TCCTGAAGTCTAGTTGTACA TATGAATAAAATAGA  73 49
 BT9727_3294 3365422 .. 3365441 -  -9.4  -4.81551   CATTTATATGAAAAA            CTGATTCT ACTA AGAATCAG             TTTTTCTACTTTATA 100 222
 BT9727_3291 3362473 .. 3362503 -  -7.7   -5.4505   TTTCGTAATAAAAAA       GCCACCTCTTCTA GTTTT TAGAAAAGATGAC       TTTATAATTCTTATC 100 36
 BT9727_3290 3361395 .. 3361428 - -12.6  -4.75372   ATTACGTATCAAAAA     GAAGCGAGAAAGTG ATTATA CACTTTCTCGCTTT      TCTTATGCTACTTCT 100 28
 BT9727_3287 3358960 .. 3358993 -  -6.9  -5.58454   TTTATATCAAAAAAA     GATAGATAATAGCGAA ATT CCCGCTAC-ATCTATC     CTCGTTTTCAAAACT 100 39
        colA 3355825 .. 3355867 - -13.7  -4.49353   GGACAATACAAGAAA TACCCTATCGAATTGAC TTTTTAATT GTCTATTCGATAGGGTA CACTTTTCCTTTTTC 100 46
        caiD NONE
 BT9727_3284 NONE
 BT9727_3283 NONE
        vioB 3350213 .. 3350238 -    -2  -3.31598   AGAAAGGGATAGTAA         TGTGTTATAA CCTTCT TTATAACAAA          TAAGACTACATATAA  44 127
 BT9727_3281 NONE
        rfaG 3347216 .. 3347233 -  -9.9  -4.84527   GTTATATAGTAAAAA             CTCCTAG TCAC CTAGGAG              TCATTGTATAAGCAT 100 295
 BT9727_3279 3346711 .. 3346736 -  -9.1   -5.7946   TTTCGAATAAAAAAA         GAACTTGCAAC AATT ACTGCAAGTTC          TTTTCTATAAAACTA 100 38
 BT9727_3278 NONE
 BT9727_3277 NONE
 BT9727_3276 3343784 .. 3343816 -  -9.4  -3.63073   TATATTTCTCAACAA      TTGAACGAAATTCA TTCAC TGAATTTTGTTCAA      TATTTTAATAAACCC  82 64
        rapE 3342370 .. 3342409 - -15.4  -4.08546   ACTATTAATCACAAA  CTTAAACAAGTCACAAAT TATA ATTTGTGACTTGTTTAAT   TACCCATGTTCAATA 100 221
 BT9727_3271 3336907 .. 3336956 -    -9   -5.8187   CATCCAATAAAAAAA GCCATAAATT-ATTTAGAGGGCAC TTCT GTATCC-CTAAATAAATTTATGGC TTATCTCAAATATCT 100 150
        glpQ 3335712 .. 3335735 - -10.4  -5.16133   AGCATAATAGAAAAA          GGTATACCAA AACG TCGGTATACC           TTTTCTCCTATTTAT 100 37
 BT9727_3266 3332194 .. 3332217 -  -5.3  -6.08342   CAACAAATAAAAAAA          GAAATGTCG CTCACT CGGCATTTC           TTTATATTTTCTTCA  95 57
         bla 3330502 .. 3330527 - -10.5  -5.27923   CAACTTTATAAAAAA         GAAGAGCCTCT CGCT AGAGGCTCTTT          CTCTTTCATGCCCCG 100 31
        amyS 3326007 .. 3326040 -  -5.3  -5.21506   ATAACAATATAAAAA     GAAGAGGAAAACTTA TATT TCAGTCTACCCCTTC      TTTTCTATTAACAAT  80 41
        mutS NONE
 BT9727_3258 3322051 .. 3322086 - -11.4   -5.4505   TCGCTTAATAAAAAA    CGCTACCTTTCTGTAT ATCC ATACAAAAAGATAGCA     TCTTTTATGATTATA 100 58
 BT9727_3257 3321197 .. 3321230 - -14.1  -3.28879   CATAATTCATAAAAT     GAAAAGGAAGCTAGA TTTC TCTATCTTCCTTTTC      TTATCTCTATTTGAG 100 47
 BT9727_3255 3319120 .. 3319152 - -12.9  -4.79451   ATTTCAAACATAAAA      GAACCGATACTTG TTACATG CAAGCATCGGTTC      TTTATACAAAATTGC 100 77
 BT9727_3254 NONE
 BT9727_3253 3317827 .. 3317861 - -10.2  -3.14124   AGGATGAATACAAAT     CGAGCATGTTTTGA AAACCAA TCAAAACATGCTCT     TAAAATATTCTACCT  81 60
 BT9727_3251 3316559 .. 3316606 - -14.6  -3.63569   CTAATCCTTCAAGAA GTTATACAAAAAAGGTAGATAA TAAT TTATCTACCTTTTTTGTATATA TATTATTTAACAATA 100 75
 BT9727_3250 3315407 .. 3315419 -  -4.1  -3.26545   GTTACACATTATGAA                CTACT ACT AGCAG                AGGAAGTTGCTACAG  49 6
 BT9727_3249 3314207 .. 3314237 -  -8.5  -5.73978   ATTACAAAGAAAAAA      GACAAAGCATC-GA ATAA TCAGATACTTTGTC       TACAGTCCGAGGTTG 100 82
        fhuB NONE
        fhuG NONE
 BT9727_3245 3309961 .. 3309982 - -10.1   -5.3798   TAACAATAACAAAAA           GGCCCTCCA AATT CAGAGGGCC            TTTCCTAATAGCAAA 100 47
 BT9727_3244 3309140 .. 3309164 - -10.8   -5.2422   AACGACACTAAAAAA          GGTATGCAGC GTTAA ACTGCATACC          TTTTTCATCACCAAA 100 33
 BT9727_3242 NONE
 BT9727_3241 3306325 .. 3306346 - -14.5  -5.63504   AATGGCACAAAAAAA           GCACCGTCA CAAG TGACGGTGC            TTTTTCTATGTAAGA 100 65
 BT9727_3240 3305294 .. 3305321 -  -9.9  -5.24129   TTTCTTTATAAAAAA        TAGCCTGCCTA TTTCTG TAGGCGGGCTA         TATCTTTATTACACC 100 331
 BT9727_3239 3304599 .. 3304624 - -10.5  -4.08853   TGTAACAGCAAACAA         GGTGCTCTC CAGCATAC GAGAGCACC          TAAGATAATTTCTAT  91 119
 BT9727_3238 3303933 .. 3303954 -  -8.9  -3.45592   AACCTGTATGAAAGA           CTTTATAGA GGCA TCTATAAAG            AATAAAAATATATTA  73 244
 BT9727_3235 3301988 .. 3302021 - -17.1  -3.80133   CATTTTCATAAAATA     TAAAAGAGTCTCATT AAAA AATGAGACTCTTTTA      CCATTTCATATTTAA 100 37
 BT9727_3234 3299973 .. 3299999 - -13.9  -5.29445   TTTTAATAACAAAAA         GTCCGATTTCT CATTT AGAAATCGGAC         TTTTTACTATCTTTA 100 38
 BT9727_3232 3297972 .. 3297995 - -11.1  -4.75174   TATTTAACCGAAAAA          GTCATGAGC ACGTAA GCTCATGAC           TTTTTGCACTATATA 100 34
 BT9727_3228 NONE
 BT9727_3227 3295225 .. 3295252 -  -3.4  -5.80951   ACTCAAAATAAAAAA        GAGCAGTTTACC ATAA AGTAAACGCCTC         TTCGTTGTAACCCCC  84 59
        noxC 3293848 .. 3293859 -  -4.4  -3.24122   AAAAACCCAATTTAA                GGAA ATAA TTCC                 TATATAGACTATATC  52 237
 BT9727_3225 3293516 .. 3293544 - -11.9  -4.93365   CGTTATAATGAAAAA        GAAAGAAGCTG TTCCTTT CAGCTTCTTTC        TTATATAACATTTTT 100 26
 BT9727_3222 3291727 .. 3291746 -  -8.6  -5.08824   GGTGCATTGAAAAAA            GATCACCC AAAT GGATGATC             TTTTCTTATAATTTA  95 31
 BT9727_3220 NONE
 BT9727_3219 3290233 .. 3290252 -  -9.4   -5.8187   TATTTAACAAAAAAA            GTGTACAA CATG TTGTACAC             TTTAAAACTTAATCT 100 34
         bla 3289323 .. 3289347 - -17.3  -5.29782   TATAGTTAGAAAAAA          GCGAGGAGAAA TTG TTTCTCCTCGC          TTTTTTATTTTAACA 100 30
         hcp 3286260 .. 3286294 - -13.1  -4.24933   TAAGAAAAGAAAATA     CCCCAAAACAATAAT TCTAC ATTTTTGTTTTGGGG     CGCTATAAGCTAGCT 100 72
 BT9727_3215 NONE
 BT9727_3214 NONE
        drrA NONE
        drrB 3283453 .. 3283473 - -11.9  -3.80461   GAATGTATTATTAAA            GCACGGAAA ATC TTCCCGTGC            TTTTTCAAAAAAATA 100 66
 BT9727_3211 3282797 .. 3282823 - -13.9  -5.64304   TAATACAACAAAAAA         GGTGTGAACTA GCTTT TAGTTCACACC         TTTTTATATTAGAGT 100 55
 BT9727_3209 3281158 .. 3281182 -  -9.4  -4.62783   TACTCACGTCAAAAA          GGCCAACAAT TCAAG ATTGTTAGCC          TCTACATTCCATAAT  93 57
 BT9727_3207 3278643 .. 3278685 -    -8  -3.29511   CCTATTTTTTTATAA TATTCAACTGCATGTGTC TCTCTAT GACATATGCAATTAAATA AAAGGAATAAAATTG  71 19
 BT9727_3206 3278165 .. 3278188 - -10.4  -5.36441   CCTCTATATAAAAAA          CCACAGTTTA CACC CAAACTGTGG           TTTTTTGACGTACAA 100 141
 BT9727_3205 3276691 .. 3276711 -  -9.8  -5.19879   CTTGAAATAGAAAAA            TGGTCACT AAACA AGTGACCA            TTCAACCACAGTTTC 100 520
       fliA3 NONE
 BT9727_3203 3274524 .. 3274538 -  -5.8  -4.39226   AGAACTATAAAATAA               TAAAGT GCA ACTTTA               AGCAGCCCAACTCCC  72 146
 BT9727_3202 3271113 .. 3271133 -  -9.7  -5.59655   TAAATCAATAAAAAA            GAGAGCAGA TAA CCCGCTCTC            TTAAGATGCCTCCTT 100 26
 BT9727_3201 3270567 .. 3270603 -    -9  -4.87318   TTTAAAAGTTAAAAA   CGCTATTCTCTC-TATA AAAA CATAGGAAAGAATAGCG    TTTTTTTTTGAAATA  93 52
 BT9727_3199 3269359 .. 3269401 - -15.2  -4.88163   TGAATATAAAACAAA TAATAAACAGCCATTTACTT CAC AAGTAAATGGCTGTTTCTTC TTATATATTAGAATA 100 26
 BT9727_3198 3267715 .. 3267741 -  -8.8  -5.03994   TTTGATAGACAAAAA         CCCAGTCATG TTTTATG CATAACTGGG         TTCTTCATCATTTAA  95 49
 BT9727_3197 NONE
 BT9727_3196 NONE
 BT9727_3195 NONE
 BT9727_3194 3264635 .. 3264657 -  -8.5  -3.30124   GGTGAGGGCTGATAA          TCAGTG-GGG ATGC CCCTCACTGA           TTAAAGTTTCACTTT  74 39
 BT9727_3192 NONE
 BT9727_3191 NONE
 BT9727_3190 3261675 .. 3261707 - -15.1   -5.2189   TGAACTACTAAAAAA      CAACGAAAAGCCA AGCGATA TGGCTTTTCGTTG      TTTTTTAGGTACATA 100 213
 BT9727_3187 3259344 .. 3259375 - -14.7  -4.96848   CCCTCTATACAAAAA      GAAAAAACGAACG TATTCT CGTTCGTTTTTTC       CTTCTTTATTCAGCT 100 31
 BT9727_3186 3258817 .. 3258839 -  -9.2   -5.1287   TTTATACTGAAAAAA           CACCACCT CATCAAT AGGTGGTG           TTTCAATATTACATA  95 49
         cfa 3257252 .. 3257288 - -15.4  -5.06505   AATTATATATAAAAA    GTCGAAATGGAAATCA TTTTC TGATTCCCATCTCGAC    TTTAAGTTATAGACT 100 105
 BT9727_3184 NONE
 BT9727_3183 3255285 .. 3255313 -   -14  -5.48063   ATTGAAGACAAAAAA        TAGGTTGAGGCA ATACG CGCCTCAACCTA        TTTTTTATGCCTCTT 100 30
        spxA 3253950 .. 3253964 -  -3.6  -3.42437   GAACGTTAAAATATA               TAAGAA CCA CTCTTA               GCATAAAGAGATAAA  50 505
 BT9727_3180 3253379 .. 3253397 -  -4.7  -3.22451   AAAACAAAATCAAAC             TGTAATA TTTTC TATTACA             TTTAAACAGTAAGAA  54 70
 BT9727_3179 3252893 .. 3252927 -  -4.5  -3.24747   TTTTCATACCATCAA     TCACCTCTTTTAT TAAAGTGCG ACAAAAGAGATGA     TATTATTGCTTATTG  52 77
 BT9727_3178 3252124 .. 3252156 -  -9.4  -4.83759   AACTAAACGCAAAAA     TATAATAAGCTGCCC ATAT GGACAGCTTATT-TA      CATAATAATCGTTAT 100 70
        sdaC 3249791 .. 3249823 - -11.4   -5.1675   TCACTCATTAAAAAA     GGGACAAAC-TCTCC AAAC GGAGAAGCCTGTCCC      AAAATCGTTCTATTT 100 70
 BT9727_3176 3249242 .. 3249261 -  -7.9  -5.65177   ACATGCATAAAAAAA            CCAGTTG ATTGAG CAACTGG             TTCGCTAAAAGTGTC 100 39
 BT9727_3175 NONE
 BT9727_3174 3248079 .. 3248096 -  -9.9   -5.8901   ATAGAAAATAAAAAA             GAGTGCA GCTT TGCACTC              TTTTTACTCATTCTT 100 46
 BT9727_3173 3246542 .. 3246572 - -12.7   -5.1861   TTGATGATCAAAAAA       GCCAGGTAACATG AATAA CACATTACCTGGC       TTTTTACATTGTAAA 100 89
 BT9727_3172 3245547 .. 3245570 -   -14  -5.31059   ACATGAATTAAAAAA          CACGAAGACT TAAA AGTCTTCGTG           TTTTTTGAAATATAC 100 109
 BT9727_3171 3243087 .. 3243099 -  -2.7  -3.23975   ATTTTTCAAAAATCA                CTCAT TAT ATAAG                CTATCTTTATATTTA  44 10
         npr 3241141 .. 3241163 - -11.4  -5.08169   ATACATTCTAAAAAA           CCTTGCAGAA AAA TTCTACAAGG           TTTTTGCCTACATAT 100 94
 BT9727_3169 3239713 .. 3239753 -  -9.3  -5.71638   CAACAAGTAAAAAAA TAACAGCCGAATTTTTCT TATAAC AG-AAAATTCGGCTGTTT  GCATGTTGCAATTTG 100 122
 BT9727_3167 3236793 .. 3236819 - -11.2  -3.36839   TTACGAAATAACATA         TATTTAATTACT TTT AGTAATTAAATA         ATCTTATGTCTAGTA  85 424
         zwf NONE
         tkt 3233015 .. 3233059 -  -7.3  -2.67188   TCATATCACTACAAT CTG-GAATACCTTGCAGCAC TGATAT GTACGGAAAGGTATTCACAG TCATAGCTTAAGAAT  62 33
         gnd NONE
         tal 3231095 .. 3231148 -  -2.5  -5.00642   TAATTTATATAAAAA GAATCTCCCTTACCAGAGATA-CATG TTA CCTACTCTCTCTGATAAGGGGATTTC TCTTTCATAATTGTA  66 226
 BT9727_3162 NONE
        gntK 3227980 .. 3227994 -  -4.3  -2.84801   TATGTTGAAAGAGTA               TCCAA AAAAA TTGGA               GTACCTCTTTATACG  49 68
 BT9727_3160 3226658 .. 3226695 - -16.5  -4.89966   AGACCGAAAAAGAAA   CAGTAAAAAGCAAAGCG ATAT CGCTTTGCTTTTCTCTG    TTTTTGAGGATTTGA 100 179
 BT9727_3159 3225428 .. 3225456 - -14.7  -5.59962   GAAAAGAAATAAAAA        GCAGGCAGAGATT CTT AATCTCTGCCTGT        TCGCATACACTCTTT 100 39
 BT9727_3157 3223571 .. 3223594 -  -8.2  -2.60901   ATATTTCCAATGAAT          CCCCTTAGTT AAAA AACTAAGGTG           TCCACCTCCTGTATA  67 116
 BT9727_3156 3222229 .. 3222251 - -12.1  -4.78237   TACTTTAGAAGAAAA           GCAGCAACT TACAC AGTTGCTGC           TTTTTCTTCTTCTTG 100 11
 BT9727_3155 3221748 .. 3221765 -  -5.5  -5.92399   CAATAAAATAAAAAA             GGAACCC CATT AGGTCCC              TTTCATCATAGCTCT  95 31
 BT9727_3154 3220986 .. 3221017 -   -14  -5.28778   ACTATTTATAAAAAA      GAGAGAAATCTACT TAAA AATAGATTTCTCTC       TTTTCTTTACGATAC 100 32
 BT9727_3151 3219022 .. 3219051 - -12.3  -4.93968   ACCTATAACGAAAAA       GATTCGACCATCA TATT TGACAGTCGAATC        TTTTTATTGTCCATA 100 29
 BT9727_3149 NONE
        ubiE 3216330 .. 3216361 - -11.7  -4.65747   TAACCTTTAATAAAA      TACAGCGTACGCT TTTTTC AGTGTACGCTGTA       TTTTTCATTTTCTTG 100 30
 BT9727_3146 3215000 .. 3215026 - -13.9  -2.71144   CACCTCTTCGAATGA         TGAAAAGCCCT TATTC AGGGCTTTTCA         TCATAATCTATATAT 100 41
 BT9727_3145 3213821 .. 3213850 - -13.8  -5.45652   ATTGTTAATAAAAAA       GAGCTAAAACAG ATAATA CTGTTTTAGCTC        TTTTTCCTACGTATT 100 32
        trpS 3211270 .. 3211294 -  -8.5  -5.40072   TTTTTTGTAAAAAAA          CAAGGGAACGC TCA GCGTCCCCTCT          CAAATCCAATCTGTT 100 12
 BT9727_3142 NONE
 BT9727_3141 3207580 .. 3207605 -  -9.3   -2.7386   AAGTGACTTTAATTA         TACTTATTAAA GATG TTTAATAAGTA          ATCCTATAGTAGCAT  72 239
         maa 3206552 .. 3206573 -  -7.5  -3.18634   ACCTTAATCAACATA           CTTATTAAA CCCT TTTAATAAG            TTGCGTTGACAATAT  69 401
 BT9727_3139 3205475 .. 3205485 -    -4  -2.89081   TATTCAACTAACAAT                 TGAA TGC TTCA                 TTGCCAGTACATTTA  47 38
 BT9727_3138 3204996 .. 3205028 - -12.1  -5.13344   ACAGTAATATAAAAA      CCTCATTTCTCGTCA TTA CAACGCGAAATGAGG      TTTTTATCGTTTACC 100 53
 BT9727_3135 NONE
 BT9727_3134 3201564 .. 3201586 - -12.8  -5.04082   TAAACAATAAGAAAA           GGAGGCTAAT CCA ATCAGCCTCC           CTCCTCTTTATTTAT 100 33
 BT9727_3132 NONE
 BT9727_3131 3198837 .. 3198868 - -15.4  -5.52023   AGGATGAATAAAAAA      TACCGGCATTCTTT TTAC AAAGAATACCGGTA       TTTTTCATTTATACA 100 45
 BT9727_3128 3197853 .. 3197869 -  -2.3  -4.04927   TTAATTACCAAATAA              CTATATT AAC ATTATAG              CATACTTCTATTTTT  52 64
 BT9727_3127 NONE
 BT9727_3126 3195413 .. 3195434 -  -9.5  -3.92869   CCACCTATGGATAAA           TCCTCTGCA CGAA TACAGAGGA            TCTATCTTTTTATTC  83 35
        fabG 3194481 .. 3194529 - -15.7  -5.50723   GTAGGAAAAGAAAAA GAGTATATTGTCACATGAAGA ATTACGA TCTTCATATGACGATATACTC TTCTATCAAATTTTT 100 125
 BT9727_3124 3193558 .. 3193577 -  -8.6  -5.53288   CTCAACGTAAAAAAA            GCCTACTC ACAC AAGTAGGC             TTTTGAAACTACGAA 100 34
        pykA 3192400 .. 3192423 - -13.2   -2.6127   TAGAATGAAACACAC          GAGGACGGAT ACAT ATCCGCCCTC           TTTTTATTTTTCACT 100 36
 BT9727_3120 3190711 .. 3190761 -   -13  -5.18355   GTTAAAAAGTAAAAA TACAGAAATAAAAGGTGTCTTC ACATATG GAAAACACCTTTTATTTCCACA ACTCTTAACTATTAT 100 30
 BT9727_3116 3187210 .. 3187242 -  -8.5  -5.55664   TCAGTAGCAAAAAAA      GGATAATTAGCCC CCATAAT GGGCTAACTAACC      TATAAAACTAGAACT 100 58
 BT9727_3115 3185323 .. 3185362 - -16.8  -5.08824   CCTTTACTGAAAAAA  TAAAAGAACTTGTAGCAA GGCC CCGCTACAAGTTCTTTTA   GCCAAACACTTTAAC 100 352
 BT9727_3114 3184035 .. 3184063 - -20.5  -4.19735   GTCTCTAAAATCAAA        GGCAGGGACATAT TTA ATATGTCCCTGCC        TTTTTATTGTGGGGT 100 482
 BT9727_3113 NONE
 BT9727_3112 3181729 .. 3181771 - -14.3  -5.39755   GACAATTACAAAAAA GCCCGATTGGTGTAGGATTC ATAG GTACCC-ACACCAATCAGGC TTTTACAAGCAGTTA 100 28
 BT9727_3111 3179644 .. 3179675 - -12.4  -4.81851   ACTGAAACTCAAAAA      CAGGCAATGGAGAA AATG CTGTCCATTGCCTG       GGAATACATGAGATA 100 68
 BT9727_3110 3178903 .. 3178937 - -13.2  -3.28592   CCAAGTGAAAAATGA     CAAAAAGGATTGATTA TAG TAATCAATCCTTTTCA     CTTTCATCTCTCAAA 100 42
        rraA 3177932 .. 3177946 -  -5.6  -5.72616   ATTCACACAAAAAAA               GGCCCT TCA AGGGCG               TGCAATTGACACTCT  91 310
 BT9727_3108 3176078 .. 3176101 - -12.6   -4.8048   CTTTCATATTAAAAA          TTAGGAGCAA ATAA TTGCTCCTAA           TTTTTGTTAAGCTGC 100 32
 BT9727_3107 NONE
 BT9727_3106 NONE
 BT9727_3105 NONE
 BT9727_3104 3171933 .. 3171957 - -12.3  -5.55769   TTTGACAATAAAAAA          TGCTCCTTACA ATA TGTAAGAAGCA          TGAAAGAGGCAAACG 100 82
 BT9727_3103 3171081 .. 3171102 -  -8.7  -5.17054   ACAAGATTGAAAAAA           CTTCCCATC ATAA GGTGGGAAG            TTTTTTCAAATGGCA  95 31
 BT9727_3101 3170299 .. 3170313 -  -7.8  -5.45726   CATACTTCAAAAAAA               GAGAGC TTA GCTCCC               TTTTCTCGCTTTATA 100 17
 BT9727_3100 3169663 .. 3169685 -  -2.1  -3.29461   CAACTCCCTTTATAA           GTTAAAG TTTCCCCTT CTTTAAC           ATCTTCTCTACAATT  44 4
 BT9727_3099 NONE
 BT9727_3098 3168682 .. 3168698 -  -6.6  -4.56914   TTATTTAAACGAAAA              GCTAGT TTTAT ACTAGC              TTTTTTACATAATAA  79 42
 BT9727_3096 3165353 .. 3165372 - -11.4  -5.28481   CACCTAAGTAAAAAA            GCGCCCTA TAAA CAGGGCGC             TTTGCTCCAACCTAA 100 37
 BT9727_3095 3164373 .. 3164392 -  -7.2  -4.57073   TACTTCTGCTAAAAA            GACAC-CCT TAT AGGAGTGTC            TTTTCTACTCTCTTT  80 13
 BT9727_3094 NONE
 BT9727_3093 NONE
 BT9727_3092 3162496 .. 3162527 - -13.1  -3.82664   ATATACATAATACAA      GCCGATGCTTCCT TACTAT AGGAATCATCGGC       TATCTTCATTTCGAA 100 142
 BT9727_3090 NONE
 BT9727_3089 NONE
 BT9727_3088 3159539 .. 3159564 - -16.3  -4.74453   CAATATATCTAAAAA         GGAGCTCTCTT CATA AAGAGAGCTCC          TTTTCTTATTTCTTC 100 337
        pcaD 3155334 .. 3155360 -  -4.5  -5.24129   TTTTTCCACAAAAAA         GAAGCTAGACA CATGT CATCTAACTTC         TTCCTCCCCCTACTT  77 35
 BT9727_3083 NONE
        yebG 3153753 .. 3153790 -  -9.4  -4.59109   TATATTTGTTAAAAA   TAAAAACGCTATTGAT ATTGAA ATCAGTAGCGTTCTTA    TGTGACCATATGTTT  93 84
 BT9727_3080 3152463 .. 3152492 -  -6.5  -5.75599   TAAAGCATAAAAAAA       TCCTTCAAGAACA TGCC TTTTCTTGAGGGA        TTTTATTTGTCTCTA 100 87
 BT9727_3078 NONE
 BT9727_3077 NONE
 BT9727_3076 NONE
 BT9727_3075 NONE
 BT9727_3074 NONE
 BT9727_3073 3146654 .. 3146691 -  -4.3  -5.65927   TATTTAAAGAAAAAA   GATAACTGTCTACTA AATATAGA TAGTAGATTGTTATC    TTCTTTTCGTTTTCT  83 226
 BT9727_3072 3145668 .. 3145699 - -12.5   -5.4833   CTATCTAATAAAAAA      GCGCTTG-TTGTCT TTCGT AGACAATCAAGCGC      TTTAAGTTCATTTGT 100 370
 BT9727_3071 NONE
 BT9727_3070 NONE
 BT9727_3069 3143348 .. 3143358 -    -4  -2.79589   ATTATAGTAACATCA                 CTTA TCT TAAG                 CCTTCAGGTAATGAA  47 16
 BT9727_3068 3142459 .. 3142490 -    -6   -5.2696   CTAAAACGCAAAAAA      GCACTTG-TTGCC TTTAATT GACAATCAAGTGC      TTTAAGTTCATATGT  83 442
 BT9727_3067 NONE
         tpn NONE
 BT9727_3065 NONE
 BT9727_3064 NONE
 BT9727_3063 3138093 .. 3138124 -  -8.9  -5.28176   CCTATCTATAAAAAA      GCACTTG-TTGCCT TTCGT AGACAATCAAGTGC      TTTAAATTTATATGT  95 185
 BT9727_3062 NONE
 BT9727_3061 3136541 .. 3136551 -  -2.6  -2.88398   ATAAATTTATAAGTA                 TTTT AGT AAAA                 GTATGACACCTTATA  42 232
 BT9727_3060 3135582 .. 3135598 -  -6.7  -3.02632   CAAGCGGACAAACTA              TAATATC AAT GATATTA              ATATTATTGAGGATT  62 383
 BT9727_3059 3134684 .. 3134714 -   -20  -3.62616   TATCATTACACATAA       TACTCCATGATGGT ACA ACCATCATGGAGTA       TATAGTTCAAATATC 100 97
 BT9727_3058 3133746 .. 3133774 -  -8.4  -5.24449   CACAAATTTAAAAAA       TCCACAGT-ATAA AAGT TTATCACTGTGGA        TTCTAACATTTATTT  93 35
 BT9727_3057 NONE
 BT9727_3056 3132249 .. 3132278 - -10.2   -5.8187   TATCTAATAAAAAAA       CGCTTG-TTGTCT TTCGT AGACAATCAAGCG       CTTTAAGTTCATTTG 100 390
 BT9727_3055 NONE
 BT9727_3054 3130663 .. 3130673 -  -2.6  -2.87683   ATACTGTTTCAGATA                 TAAT GTA ATTA                 GGTTCTTAATTTCTT  42 317
 BT9727_3053 NONE
 BT9727_3052 3129370 .. 3129404 -  -2.2  -5.73978   ACGATAAATAAAAAA     CATCCATCTTGAAAAA AGA TTGATCAAAATGGATT     CTTCTTCAACAGATT  78 134
 BT9727_3051 NONE
 BT9727_3050 NONE
 BT9727_3049 NONE
 BT9727_3048 NONE
 BT9727_3047 3126750 .. 3126761 -    -3  -2.83677   AATTAATCTATCATA                GTAA ACCA TTAC                 TTTCTAATAACTGAT  43 9
 BT9727_3046 NONE
 BT9727_3045 3125604 .. 3125614 -  -2.6  -3.02698   TTATTTTATATAAAT                 TTAT TAA ATAA                 CCTCTTTACAAATCT  43 52
 BT9727_3044 3125143 .. 3125165 -  -9.9  -4.31766   ACTATATAACACAAA           CACCCTAGC TCTTC GCTAGGGTA           TTCTTAGTTTTATCT  93 60
 BT9727_3042 NONE
 BT9727_3041 3123651 .. 3123661 -    -4  -3.53174   ACATTTGCAGAAACA                 TGAA TTA TTCA                 ACCGAAGATTTATAA  51 19
 BT9727_3040 3122699 .. 3122709 -  -2.6    -3.272   ACCATTTCATATGAA                 TAAT ATT ATTA                 ATCATGTAACTTATT  44 23
 BT9727_3039 3121805 .. 3121818 -  -2.4  -3.16742   GTTAACTTCCATCAA               CACT TAACAG AGTG                CCATAGAATGTTTTA  43 64
 BT9727_3038 3121100 .. 3121111 -  -2.2  -5.95946   GTAATAATAAAAAAA                GCAG TTTG CTAC                 ATGCTACAGAAAGTA  83 188
 BT9727_3036 NONE
 BT9727_3035 3119298 .. 3119312 -  -2.9  -2.75993   GTATCTATAGATAAC               TTGTA GCAGT TACAA               AATTAAAACCTTCAC  42 0
 BT9727_3034 3118623 .. 3118662 - -12.5  -4.09864   ATGTACTTTTTAAAA  TGAATCAACGGCATTTTC ATATA AAAAATGCCGTTGAT-CA  TAATTTCATGATAAG 100 65
        amiB 3116505 .. 3116538 -  -6.1  -4.96848   GGGCTTATATAAAAA     GGAGCTGTTCCAAATT CTC ATTTTGGAT-AGCTCC     TTTATCATTCTTTCT  82 39
 BT9727_3032 NONE
 BT9727_3031 3112928 .. 3112960 - -12.9  -3.76373   TTTCGAATATGGAAA      CAGCCCACTATCA AATTAAA TGATAGTAGGCTG      GCTGTTAAAATTATT 100 125
        araC NONE
        ydbB 3111107 .. 3111124 -  -9.1  -6.04953   AGATAAATAAAAAAA             GGAACGG GTTT CCGCTCC              TTTTTTATCTTTTTA 100 47
 BT9727_3028 3109834 .. 3109853 -  -3.6  -3.23393   CCCTAGGTGATAAGA            TGGTGAAA GGCC TTTCACTA             GAAATATATGTAGTG  48 70
 BT9727_3027 3109567 .. 3109594 - -12.2  -5.42131   TAACCATACAAAAAA        GTGTTAAGTACA TAAT CGTACTTAACAC         TCTAGTAATAAAAGA 100 48
        sigM NONE
 BT9727_3025 NONE
 BT9727_3024 3107477 .. 3107496 - -10.8  -5.76633   TTACACATAAAAAAA            GAGCGAAT CTAC ATTCGCTC             TTTTCCACATATTTA 100 38
        serC NONE
        serA NONE
 BT9727_3021 3103646 .. 3103666 -  -4.7   -5.4593   CCAAAATAAGAAAAA            CCGAAACTA AAA TCATTTCGG            TTTTTCAAACTAATG  82 51
 BT9727_3020 3102637 .. 3102665 -  -8.9  -3.62418   ATAATGTAGTGGAAA        GGACATTTCTTGT AAT ACTAGGAATGTCC        TTTTTGTTGATGAGC  80 410
 BT9727_3016 3098715 .. 3098756 - -22.7   -5.8901   ATACAAAACAAAAAA GTACCTAGCAAATAGTCAT GTGT ATGACCATTTGCTAGGTAC  TGAATAATCCATTTA 100 59
 BT9727_3015 3098267 .. 3098290 -    -9  -2.98878   GTACAAAACAAATAG          GCGAAG-CTAT AAA ATAGGCTTCGC          ATCAAGCATTTGATT  74 76
        yitT 3097085 .. 3097121 -  -9.8  -5.06414   TTTTTGCAAGAAAAA    GAATCTATTTTGAA AACAGATGA TTCAAAATAGATTC    TTACGTTTTAGTATT 100 67
 BT9727_3013 NONE
 BT9727_3012 3094930 .. 3094957 -   -15  -5.14894   AAAAAACGACAAAAA        GAAGAGGCCGTT CCCA AACAGCCTCTTC         CATCTATTTCGGAAG 100 29
 BT9727_3008 NONE
 BT9727_3007 3090725 .. 3090748 - -14.6  -4.18167   AAACAATTATACAAA          GGCCAACCGC ATGT ACGGTTGGCC           TTTTTCTTTATATTA 100 33
        yktD 3087415 .. 3087443 - -17.6  -4.15044   TTTCTCTTCAACAAA        GAGCCAGTTCTC TACTT GAGAACTGGCTC        TTTTCGCATGAGAAT 100 289
        fabH 3086301 .. 3086313 -  -3.3  -3.09516   TTTCTTAGTATTCAA                GAAGG ATG CCCCC                GATAGAAAGTCCCGC  46 2
 BT9727_3002 NONE
 BT9727_3001 NONE
 BT9727_3000 NONE
 BT9727_2999 NONE
 BT9727_2998 3080675 .. 3080716 - -24.1  -4.85599   TTCATTTTATAAAAA GAAGAACCCCACACATTTT GAGT AAAATGTGTGGGGTCCTTC  TGGCTTCTCTAAGTT 100 142
 BT9727_2997 3078863 .. 3078876 -  -3.9  -3.03124   TTCTAGCCTTTAACA               TTACA TACA TGTAA                ATTTTGATGTTAATT  48 12
 BT9727_2996 NONE
        orfX NONE
        orfY NONE
 BT9727_2993 3076080 .. 3076103 -  -7.4   -5.1523   TCGACAACACAAAAA          GGCCCACTCT TTAA AAAGCAGGCC           CTTTTCCAATCACTT  91 35
 BT9727_2992 3074723 .. 3074740 -  -9.9  -5.25699   AGTATATAACAAAAA             GCATTGG ATAC CCAATGC              TTTTTCATACTTACG 100 36
 BT9727_2991 NONE
 BT9727_2989 3071286 .. 3071330 -   -11  -5.65927   TATTTAAACAAAAAA CACCTCCATTGCATTTGCACAC TTA GTATGCGAATGCAA-G-AGGTG TTTTTTCCATGTACC 100 89
 BT9727_2988 3070813 .. 3070848 - -12.8  -4.21974   TCACTATTGAATAAA    TAAAACCCCAGAAATCC AAA GG-TTTCTGGGGCTTCA    TTATATATTTAGCTC 100 26
        tetV NONE
 BT9727_2986 3067020 .. 3067036 -  -6.7  -3.72576   CTCGTCGCTATCAAA              CTAAAAT TTC ATTTTAG              GGAAGAATGTATTTC  67 273
 BT9727_2985 3065805 .. 3065839 - -19.6  -3.73914   ATTACTTACGAATAA     TAGGAAAGGATCTTCC ATC GAAAGATCCTTTCCTA     TTGCTCATCTAACTT 100 379
 BT9727_2984 3064715 .. 3064740 - -14.1  -4.23758   AGCCCAGACTTAAAA         CCCGGTTCCTT TACG AAAGAACCGGG          TTTTTTAATTTTGAT 100 72
 BT9727_2982 3062089 .. 3062112 - -11.2   -4.8622   GTTGCTAATGAAAAA          GGATTTGATA TTCA TATCAAATCC           TTTTTCATTCTGTGT 100 112
 BT9727_2981 3058336 .. 3058360 -  -5.8  -4.25754   TTAAAAATAAGGAAA          TCCCGTAT TGAATAAAC ATACGGGA          TTTTTATTAATGAGT  69 100
 BT9727_2980 3057655 .. 3057667 -  -2.7  -4.41616   ATTCCTCCAAACAAA                CTACA TGC TATAG                CATATATAATACCTA  58 91
        ydgD NONE
 BT9727_2978 3056398 .. 3056420 -    -8  -3.71148   TAAAACTGATTTAAA           TTTATTTTTT GAT AAAAAATAAA           AAAGGCGATAGATTA  75 138
 BT9727_2975 3052630 .. 3052656 - -13.9  -5.08824   TTTTCACGTAAAAAA         GCCTCTTTCTA AAAGA TAGAAAGAGGC         TTCTGTATATACAGT 100 232
 BT9727_2974 NONE
        amaA 3051363 .. 3051381 - -13.2  -5.54907   TCCACAAAAGAAAAA             GGAGTGGA TTA TCCACTCC             CTTTAACCACCTACC 100 36
        ydfG 3049873 .. 3049919 - -22.2  -2.94099   CTTCTTTATCATATA TAAATTACTAGTTATGAAACAA GGA TCGTTTCATAACTAGTAATTTA CTTGATTAGCTTGAT 100 59
 BT9727_2970 3049027 .. 3049045 -  -4.6  -5.81412   TTGATGTAAAAAAAA             TGCTTC TTTTATC GAAGCA             ATTTTAAAAAATGAT  87 15
 BT9727_2969 3046777 .. 3046833 - -13.3  -4.30809   CAAGAGCTATCAAAA GTGCTACTTCGCCCGTTTTGCTGT TCAACCTCTT ACAGCAAAACGGGCGAAA-AACTC ATAGGTATGAGAATA 100 312
 BT9727_2967 3044536 .. 3044565 -  -9.6  -3.05816   TGAGTCTTTATGCAA       CTAATTAATCAA TTTTTT TTGATTAATTAG        TTGCATCATATCTTT  76 371
        arsR 3044123 .. 3044150 -  -5.1  -2.87132   CCTCCTCTTTACATA        TCATTAATCAA TTTTTT TTGATTAATAA         CTCAAAATTTTAACA  51 35
 BT9727_2965 NONE
        acr3 NONE
        arsC 3042129 .. 3042161 -  -8.5  -5.62045   ATATATAATAAAAAA      GAGCCAATCTCCAAC ACA ATAGAAGATTGACTC      TTTCCTTTATTTACT 100 36
 BT9727_2962 3041123 .. 3041136 -  -9.5  -5.76237   GACACAAATAAAAAA               GCCGC ATTT GCGGC                TCGTAAACTTATAGA 100 77
 BT9727_2960 3039459 .. 3039482 -   -11  -3.79747   CTACTTATCATTAAA          GAGCCTACTC AAAC GAGTTGGCTC           TTTCTTCTCTACTTA  90 6
        cgeB 3033094 .. 3033110 -    -3  -2.94322   ATTGGATGTAAATTA              GTTTGA ATGCA CCAAAC              GCTTATCATTTAAGT  43 52
 BT9727_2954 3032143 .. 3032170 - -12.8  -4.65263   ATTTTCCAAAAGAAA        GTCCGTTGCTCA CATT CGAACAACGGAC         CTTTTTTATAGTAAC 100 31
 BT9727_2952 NONE
 BT9727_2951 3028388 .. 3028405 -  -6.3  -5.18726   TTGCCATAAGAAAAA             GAGTTAC CGCA GTAACCC              TATTGCTTATAATAC  84 90
 BT9727_2950 3027493 .. 3027503 -    -4  -3.03214   ATTTTAAGTATAAAT                 TACT AGC AGTA                 TCTTTCTATCTATAT  48 409
        menA 3026500 .. 3026537 -  -9.3  -5.14698   AAAGTCAAAATAAAA   CCCCCAATCTCTCTAAAT TAA AATT-GAGAAACTGGGGG   TTTTTATTTAAAACA  95 33
 BT9727_2947 3025173 .. 3025209 - -19.7  -4.59853   CCAAGGGGTTAAAAA    GGAGTTCATGACCTG TATATAG CAGGTCATGAACTCC    TTTTATTATACAAAA 100 518
 BT9727_2943 3020975 .. 3021001 - -10.3  -5.71295   ATATAAAAATAAAAA         CAAAGAGATGT GTTTA ACATCCCTTTG         TTTTTCAATAAACTA 100 321
 BT9727_2942 3019920 .. 3019932 -  -4.1   -2.5805   ACGATGTTTTATAAC                GATAG TCT CCATC                ATACTGACTCCACTG  45 24
 BT9727_2941 NONE
 BT9727_2940 3017968 .. 3018001 - -13.3  -4.26393   GACATAATACATAAA     CGAAAGAGCCTACTC TGAT GAGTAGACTCTTTCT      CTTTTTAATAGCTCT 100 153
 BT9727_2939 3016838 .. 3016895 - -21.1  -5.93809   TTTCCATAAAAAAAA CCGACAACTTCCATAATTCAATGAT TTTATATC ATCATTGAATTATGGAGATTGTCGG TTTCACTTCAACTAA 100 493
        ndhF NONE
        ybcD NONE
 BT9727_2936 3011837 .. 3011851 -  -5.8  -3.95836   ACTCTTAAAACATAA               TAAAGT GAA ACTTTA               ATCAACCCGATCCCC  64 146
[truncated: 113,876 more chars]
