# Supplementary material for: Rapid, accurate, computational discovery of Rho-independent transcription terminators illuminates their relationship to DNA uptake
Source: Genome Biol. 2007 Feb 21;8(2):R22. doi: 10.1186/gb-2007-8-2-r22 (PMC1852404; doi:10.1186/gb-2007-8-2-r22)
Supplement: Additional data file 4 — Best terminators found downstream of each of the genes of the 343 organisms studied. [file gb-2007-8-2-r22-S4.zip › Bacteroides_fragilis_NCTC_9434.bag]

      BF0001     605 ..     621 +  -2.3  -3.68761   AATAGTCTTGTAGAT              GATCTTT GTT AAATATC              TTATGGTTTTAGAAT  49 36
      BF0002 NONE
      BF0003 NONE
      BF0004 NONE
      BF0005 NONE
      BF0006    6467 ..    6501 +  -7.2  -2.82291   GAAAATGGATTCCAT     GAACCTTTTCTCCGAA ATA TTCGGAAAAAAGGTGG     TACTTCCTCTGACTT  61 24
      BF0007    8619 ..    8634 +  -4.8  -2.60211   ATCAAAAATAGATCT              CAATAT ATGA ATATTG               CATTTTTAACAACAT  49 175
      BF0008 NONE
      BF0009 NONE
      BF0010 NONE
      BF0011   14204 ..   14215 +  -4.4  -3.82097   TAAATGCTTTTACCA                GTTC ATAA GAAC                 TTTGATGGCTTTGCC  58 294
      BF0013   16787 ..   16798 +    -3  -3.17598   CAAATGCAGCTGCGT                CTAA AGTT TTAG                 TAATTTTGTAGAAAT  45 14
      BF0014   17617 ..   17635 +  -4.6  -3.72231   AGGACTTTCGGCATC             TGCTTCTT ATT GAGAAGTA             TTCTTAAATGTATCA  57 13
      BF0015 NONE
      BF0016   20254 ..   20266 +  -3.3   -2.8655   CCGGCTTTTCTTCCA                CTTGC GCG GCCAG                TATACTGTAAGTCCG  44 468
         rbr   25696 ..   25725 + -10.8  -5.24647   TGCATTTTGCAGAAA       GGTGGAGCTATA CTTAAA TATAGCCCCACC        TTTTCTTTTATCTCT 100 46
      BF0022 NONE
        pdhD   29240 ..   29267 +  -2.1  -2.80338   AGATTAATCATGTAG        CGAACTGC-AGT CCGTA ACTTGTAGTTTG        TCATTCGTAGCTTGT  41 79
        dacB   30693 ..   30749 +   -14  -2.74514   GATACTGGCAAACCA TCAATGACGAACGATGAACCCTCTGTGG AAA CCACAGTCGGTTCATCGT-CC-CATTGA TCGTTAACGGTTTAC  93 19
      BF0027   34372 ..   34402 +  -7.7  -4.30793   TATATAAGATAAAAA       GGTGTAGTCAT CAGGAAGGT ATGACTGCACC       TTGTTTGTTATATGG  78 53
      BF0028 NONE
      BF0029   38147 ..   38172 + -10.7  -4.10781   TAAATTTCTGATAAA         CAGATAAAAAT TCGG ATTTTTATCTG          TTTATATCCATTATT  89 122
      BF0031   42382 ..   42405 +    -4  -3.03036   ACAGTTTTTATGCAA          TGTAATAAAT TGTA ATGTATTACA           TGATATTTTATTGGT  47 47
      BF0032   42719 ..   42736 +  -4.9  -2.64155   AAGTTGGCTCAGTAT             TTCTTCT TGAA AGAGGAA              TCGATTTAGGAAAGG  49 40
      BF0033 NONE
      BF0034   43968 ..   43982 +  -4.2  -4.08692   GTAAGCTGGTTGTGA               CGTTTG CTT CAGGCG               TTTTGGAACCGATTG  61 37
      BF0035   44533 ..   44549 +  -8.1  -4.82901   AATTTATTGGAATGA              GTAAATG TAG CATTTAC              TTTTTCTACGGCGGA  86 203
      BF0037 NONE
      BF0038 NONE
      BF0039   46172 ..   46186 +  -2.8  -5.46657   ATCATTATTATTGTT               ATCAGT TAA ACTGAC               TTTTTTATTAGGGTG  77 12
      BF0040 NONE
      BF0041   47963 ..   47974 +  -2.2  -4.56961   GGATTTAGTCTTGGG                GAGT GAGT GCTC                 TTTTATATAAATCTT  61 20
      BF0042   48144 ..   48160 +  -8.1  -5.40072   AAATAATTGGAATGA              GTAAATG TAG CATTTAC              TTTTTTTACGGAGGA 100 81
      BF0043 NONE
      BF0044 NONE
      BF0045 NONE
      BF0046   50917 ..   50957 +  -6.4  -3.20662   ATTCTTATAAAAAGT GGGGATAGAAAT-ATTAGT TTTG ACTAGTCAATTTTATCCCC  TAATTTATTATTATG  61 40
      BF0047 NONE
      BF0048   53093 ..   53107 +  -2.8  -4.87291   ATCATTATTATTGTT               ATCAGT TAA ACTGAC               TTTTTGGTTAGGGTG  65 12
      BF0050 NONE
      BF0051   55261 ..   55277 +  -8.1  -4.82901   AAAAAATTGGAATGA              GTAAATG TAG CATTTAC              TTTTTCTACGGAGGA  95 159
      BF0052 NONE
      BF0053 NONE
      BF0055   57370 ..   57384 +  -2.8  -4.87291   ATCATTATTATTGTT               ATCAGT TAA ACTGAC               TTTTTGGTTAGGGTG  65 12
      BF0056 NONE
      BF0057   57804 ..   57835 +    -3   -4.2123   TTATTCTTTATTATA      GAGTTTGGAGGTTGT TTG GTAGCCTCCCA-CTC      TTTATTAAGTCAATA  57 46
      BF0058 NONE
      BF0059 NONE
      BF0060 NONE
      BF0061 NONE
      BF0062 NONE
      BF0063 NONE
      BF0064   64245 ..   64258 +  -2.4   -3.5627   AATGCCTGTCCGCTA               TGTG GGGGCG CACA                TTTGAAACGTGCTAT  47 51
      BF0065 NONE
        ftsX NONE
      BF0067 NONE
      BF0068 NONE
      BF0069 NONE
      BF0070 NONE
      BF0071   69326 ..   69341 +  -5.4   -3.8901   CATAAGACGATTAAA              GAGCTA TTTC TGGCTC               TTTCGTGATTTGCGA  63 2
        metK   71054 ..   71105 + -16.8  -4.38322   CAGCTATTTATTATA GAAGGCTGCACTTGTTTTTAACCCG ATA TGGGGAGAAAACAAG-GCAGCCTTC TTCTTTTCTCCTTGA 100 55
      BF0073 NONE
      BF0074 NONE
      BF0075   73350 ..   73407 +  -5.9  -3.77136   AAATGAAACGGTAAA CAATAAATGGTGAACGATGAACAAGCTA AGT TATCT-GTCCGTTGTTTACTGTTTATTG TTTACCGTTTGTTAT  63 39
        rnpA   73803 ..   73823 +    -2  -3.31329   TTAGTGAGAAACTGG           TATGA-AAC GCCT GTTGTCATA            TATATTGTTGCTTCC  45 21
      BF0077   74003 ..   74017 +  -4.2  -3.42407   ATCCCTGGGGTGGAT               CGGGAT ACG ATCCGG               TTCCTTAATAGTCTA  53 3
      BF0078   74661 ..   74674 +  -3.1  -3.65046   TAACGTCTTTTTTAG               GCAAT AAGA GTTGC                TTGTTACGATAAAGA  52 19
        tyrS   76077 ..   76135 + -16.7  -2.59883   CGGAAGAAGTGAAGT TTCG--CTATAAATAAAAAGGATGGATTC TTA GAATCCATCCTTTTTATTTATAGAGTGGA TAGGTTAATGCTTTT 100 75
      BF0081   81561 ..   81577 +  -2.3  -4.16016   AGATTGATTTATTCA              TGATAAT TGG AGTATCA              TTTATTCCCAAATCC  53 34
      BF0082   82564 ..   82575 +    -3  -2.63858   ATGAAAGTGAGATAA                GTTT TTAA AAAC                 ATTATAAGTATGGTA  41 71
         gno NONE
      BF0084   84727 ..   84758 + -13.8  -3.27129   AGCCCGCTATATTTG      GCCCTCTTC-ACGGC ACT GCCTTTGAAGAGGGC      TCTGTATTTCTCTTC  93 105
      BF0088   92034 ..   92069 + -11.4  -3.68024   TGCGGAGAGTAAAAA    TGATGTTTCAAAAGAC GTAC GTTTTTTGAAACACCA     TTGTGTATTCAAGAC  91 371
      BF0089 NONE
      BF0090   94718 ..   94766 + -17.6   -4.9792   AGGATTGTGCAAAAA CTCCGCCCTGCATCACTTCA CATAAAAGA TGAAGCAATGCAGGGCGGAG TTTTTCTATGGAATA 100 122
      BF0100 NONE
      BF0101  107830 ..  107862 + -12.1  -4.57533   TTAACTGGTTGGGTA      AAGCCGGAGCTTTTT GTG AAAAAACTCCGGCTA      TTTTATGATGTTGTT 100 222
      BF0102  108241 ..  108251 +  -5.4  -4.30987   ATATAATTGGCTAGG                 GAAG AGC CTTC                 TTTCTTATAAACGGT  70 305
      BF0105  112535 ..  112553 +  -7.6  -3.80745   TGTGGTCGATCGTGA             TAAATAAG TTT CTTATTTA             TTTCAGTGTTCTCTT  72 19
      BF0107  113646 ..  113656 +  -5.4  -2.73635   ATGACATATTTGATT                 GCTA ATG TAGC                 CTTTAGAAAAATTTC  51 192
      BF0114  122251 ..  122291 +  -9.9  -4.20806   TACAATGTTTAAGAT  GTTATCTCTTTTCTTCTTT TTA GAAGAAGAAATGTGGTAAC  TTTGCTTTTGAAATA  86 124
      BF0115 NONE
      BF0116 NONE
      BF0117  124563 ..  124603 +   -10  -4.86731   ATATTTAACTATAAA GATGGGAT-GGAATGATTGC CAT GCA-TGATTCCTATCCCATC TTTTATTTGAGGGAG 100 259
      BF0119  125455 ..  125469 +  -4.3  -3.38072   TTTGCAAATGACAAT               TATCC AGGTC GGATA               TTACTATTACATACA  53 119
      BF0120 NONE
      BF0121  127165 ..  127178 +  -2.4  -3.85698   ACTGGAAAGTATATG               GGAT ATCAAC ATCC                TTTGTACGCAAGGGA  51 229
      BF0122  127471 ..  127511 +   -10  -3.41359   AAACTATAATAAAAA TGGCATATG-AGATGATAT TAGC AAGTCATCTTCATATGCCA  TCTTACTTTTAAAGA  78 32
      BF0124  129943 ..  129961 +  -5.3   -4.3129   TCGGCAATCAGTCCG             CACGTGA CCGCA TTACGTG             TTTTCGTGATGCCTA  68 209
      BF0126 NONE
      BF0127  132200 ..  132224 +    -3  -2.70946   ACTCTGCCTTACTAT         GTAGCGAA-AT CTAT ATCTTTGCTAC          CTATTTATAAAAAAG  41 71
        ruvB NONE
      BF0129 NONE
      BF0130 NONE
      BF0131  138555 ..  138600 +  -4.8  -3.33922   TACACAAACAGCTGT CACCGGCTCCATGGCTC CAAGTACGGAAGT GAGC-GTGGAGCCGATG CTTTTTACCGCCCGT  54 186
      BF0139  146871 ..  146905 +  -8.6  -3.19175   GCTAAATAAGGATAT     GCCTGAGCGCAAATAC ATC GTATTTTTGTGCAGGC     TTAACTCTGTTACGG  71 205
      BF0141  147990 ..  148006 +  -4.5  -3.95787   AAGTCGGCTGACCCT              TGTACAA ACC TTGTATA              TTTGTCGATATACTA  59 30
      BF0148  155668 ..  155684 +  -6.5   -3.3785   TGCCCGCTGAAAATG              CGGGG TGAGATT CCCCG              TTCTAAATCCATTCG  62 83
      BF0149  156762 ..  156778 +  -8.7  -3.24076   AAGTTTCGGAAACTT              TTCGGTG ATG CACCGGA              TGTCTTCTATGGTCA  67 525
      BF0152  159530 ..  159566 + -13.1  -4.36914   CTCGATACTACTAAA    AAAGGTGTAGCCTTCTT TCT GAGATGGCTACACCTTC    TTTTATAAGCAGAGA 100 68
      BF0158 NONE
      BF0159  172841 ..  172898 + -14.2  -3.82117   TCTGTTCTGAATTAG CCACAGAGGACGCGGAGCATACAAAG CTATTA CTTTGTTCCCTCCGCATCCTCTGTGA TGTTTTCTAAATACA 100 442
      BF0166  178376 ..  178427 +  -8.3  -5.37171   GCTAAATATAGGTAG TCAACCTTGGATCATTGCATT GGAACCTATA AATGTTATGGTTCAAGGTTGA TTTTTATTTAATATT 100 160
      BF0167 NONE
      BF0168 NONE
      BF0169  182218 ..  182236 +  -5.3  -4.04319   CTAATTTGTTTCTAA             CTACCTT CTCAT AAGGTGG             TTTGTACCTTTGTGG  65 107
        mgtA NONE
      BF0171 NONE
      BF0172  187311 ..  187324 +  -5.3   -4.4009   TGATAAAACGGTAAG               CAATC ACCT GATTG                TTTTGTCCGATACGG  68 221
      BF0174  191644 ..  191662 +  -3.8  -4.11484   AGTATCATTGCGAAT             TTCTCGAT GGA ATCGGGCA             TTTTGGCAAATTCAA  59 311
        pfkA  194374 ..  194392 +  -2.4  -4.58946   GCCTTCGATTCGCAC             TTCTGTCT GGA ATACAGGA             TTATTTTCTTTGTCG  61 290
        purN  197468 ..  197478 +  -6.8  -4.03234   TTCCGGAGGAGTAAT                 CCGA TAG TCGG                 TTTCTATCCGGAAGA  70 252
      BF0182 NONE
      BF0183  200365 ..  200377 +  -6.3   -3.1552   GTCGTATTGCAAACG                GGAAT AGT ATTCC                TCTTCGTCACTACCG  57 498
      BF0188 NONE
      BF0189  207718 ..  207728 +  -6.8  -4.55689   TGCATGCAGCGTCCA                 CAGC GAG GCTG                 TTTTCTATGACTGCT  77 409
      BF0191  208824 ..  208881 +   -20  -2.58663   GCATCCTTATCCGAG TTTGCATGCCTGTGCTCATAAGCCCG CATATT CGGGCTCATGGACACAGGCATGCGGG CTTATGGGCCTCCGT 100 160
      BF0192  210143 ..  210161 +  -3.8  -4.45083   CGGCCAATATTACTA             TCTTGCAG TCG CTGTGAGG             TTTTATGCCTGTCAG  63 104
      BF0193 NONE
      BF0194 NONE
      BF0195 NONE
      BF0196  217559 ..  217611 +  -9.4  -2.61727   ACGAACAACAAACGA CGAGCTACAAGTTACGAATACTGCAT GAT AT-CAGTC-TCGTTTCTTGTAGCTCG TGGCTTGTAATCCGT  72 63
      BF0197 NONE
      BF0198 NONE
      BF0199 NONE
      BF0200  220086 ..  220110 + -12.1  -4.85822   ACTAACTAAATAAAT          GGGCTACCGCG TGA TGCAGTAGCCC          TTTTATGTTTATACT 100 126
      BF0203  223022 ..  223041 +  -2.1  -3.74872   CCACGACAAATATGA            CGGCA AATGCCAAAA TGCCG             TTTCCTACCATAAAT  51 522
      BF0205  224266 ..  224305 +  -2.3  -2.75239   TTGTATTTGAGAATT  TTGTATAAGCTTTCGGA TCTGCT TTCGGAGGTTTATATAG   GCTTTTATTGTTTGT  40 44
      BF0206  224798 ..  224808 +  -2.6  -2.74604   TTCTTGAAATATGAA                 TTTT AAA AAAA                 ATATTTATGAATTAT  41 188
      BF0207  225103 ..  225128 + -14.8  -4.36554   CTTGTTCAAATGTTA         CCGGAAGAGG TGTTTT CCTCTTCCGG          TTTATTCTAATAATA 100 47
      BF0208 NONE
      BF0209  226874 ..  226892 +  -4.6  -3.26792   GTCAATAGATTTAGA             TTTCTTGT AAC ACAAGGGA             TGCTTTTCTATATTT  51 16
        fucR  228057 ..  228074 +  -3.5  -4.10925   GAGGTCAGGTTAAGG             GCTTCTTT ATA AAAGA-GC             TTTTCAGACCTGTGT  57 14
        fucI NONE
        fucO NONE
        fucA NONE
        fucK NONE
        fucP  234498 ..  234513 +  -4.8  -3.02324   GAACGAGGCTAATAT              CATTAA GAGT TTAATG               TATCGTTTGGCTAAA  52 29
      BF0217 NONE
      BF0218 NONE
        infB  240134 ..  240168 + -12.2  -4.68645   GAAACTGAAAATATA     CGGAGGCACAGAGT GATTACA ACTCCGTGTCTCCG     TTTTCGTTTTACATA 100 48
      BF0220 NONE
      BF0221 NONE
      BF0222  242909 ..  242919 +    -4  -3.04144   AGATAATGAAATAAT                 TGAT AAG ATCA                 TGTTAGAGATAAAAG  47 39
      BF0223 NONE
      BF0224 NONE
      BF0225  246275 ..  246302 + -11.4   -5.5762   TGACAGATATTGAAG        TGTCGTGAAAGC TGTT GCTTTTGCGACA         TTTTTTATGTTTGAT 100 54
      BF0226  246868 ..  246921 + -17.7  -3.81258   GAATAACAAAGTAAT CATAAAGACCATACGGGTGTTACGG AAGT CTGTAACACTCGTATGGATTATATG TTTACCTATTGTTAA 100 35
      BF0234 NONE
      BF0235 NONE
      BF0237  262901 ..  262920 +  -4.4  -3.72695   GCATCTGATTAATCG            GGAATGAAG TAT CTT-ATTCC            TTTCCTACAGAAAAT  57 19
        rnhB  264176 ..  264193 +  -7.7  -2.73364   CATTATTGGAGATGA             TGGATGC AAAG GCGTCCA              TGGTTCCGGTGAGAA  60 242
        gpmI  266732 ..  266771 + -14.5  -5.38047   CTATCAGCATAAAAT  GAAGTGTTTTCGGGAGG CTTATA CCTCTTGAAGACACTTC   TTTTTTATCTAAATG 100 64
      BF0242 NONE
      BF0243 NONE
      BF0244 NONE
      BF0245  273799 ..  273834 + -16.2   -3.8591   GGAATTCAAAGAAAA    GCGCCGGT-CCGAAGGA TTT TCCTTCAGCGCCGGCGC    TTCTTCGTTGTAAGA 100 49
      BF0248  277840 ..  277854 +  -6.4  -4.27316   CTGTAAGGGTGTCAT               TAGCTC CCG GAGCTG               TTTTAGCTTCCAAAA  70 458
      BF0264  294791 ..  294823 + -11.4  -3.14564   TGCCGGATAATAAAA      AGAGCAGAAAGGGA ATCAC TCTCTTTCTGCTCC      TTGATACACAACTAA  84 31
      BF0266 NONE
      BF0267 NONE
      BF0268  298693 ..  298742 +  -5.7  -4.41422   CCTGAATATGAGTGG GGCCATACCGACGGATGAGGAGTT AGA AAATCC-CGTCCCCAGGTATGGTC TTCTTTTGTGTGTCG  70 55
      BF0269 NONE
      BF0270  300849 ..  300879 + -11.9  -4.79373   AAATATAATCGAGCA       CCGCCTGTACTCT CTCGT AGAGTGCAGGCGC       TTTTATATTATATTG 100 83
         dut NONE
      BF0273 NONE
      BF0274 NONE
      BF0275 NONE
      BF0276  310451 ..  310495 +   -16  -3.01712   CTTAAACAATCAGTA CCCTCTTTACTCTTTTTCCA TCAAC TGAAAGGAGAGTAAAGAGGG TATTGACAAAGAGGG 100 108
      BF0283 NONE
      BF0284 NONE
      BF0285  327711 ..  327748 +  -7.9  -5.63517   AGGGTTTATTATCAA   GGGTTGTATCAAAAGC TTGTTTT GCTTG-GATACAACCC   TTTTTTCTTTCCAAG 100 60
      BF0288 NONE
      BF0289 NONE
      BF0290  340120 ..  340150 +   -14  -3.41341   TCAATGTTTAATGTG       GGGAGGGTGTCGGG TTT CCTGGCACCCTTTC       TGTTTAAATAAACTT 100 47
      BF0291 NONE
      BF0292  341796 ..  341831 + -12.5  -3.14132   TAATCTTTATCTTGT    CCCGCGTACCCGGGC TGCCGT GCCCGAGTACGTGGA     TTCATGGGCACAGGC  90 108
      BF0295 NONE
      BF0296 NONE
      BF0297 NONE
      BF0298  350951 ..  350962 +  -2.2  -2.53263   ATTTCCCGTATTCGT                TCTC TAAA GAGG                 TACGTTGAGGCTGGA  40 6
      BF0299  352524 ..  352540 +  -2.1  -4.57569   TTCACCACAGAGTAG              CACAGAG TCC CACTGAG              TTTTTAGACAGATGA  61 69
      BF0300  353814 ..  353862 +  -7.6  -4.12748   TTTTTTAGTTGTATT GGCATAAGGAATATAGGGTCTGG CAGA TCTGCTTCTATAT-CCTTATGCC TCTTTTTATATCCTG  76 50
      BF0301  355092 ..  355105 +  -2.3  -3.11192   GGTGCCGTTGTCAAG               GCGTA AAGC TTCGC                TTGGATAATAATGTG  42 4
      BF0302 NONE
      BF0303  359228 ..  359260 +  -6.4  -4.89477   GTTGTTCGATAAAAA     GGGTGTAGCTATC TATATGGT GA-GGCTACACCC      TTTTGTTGTTGGGGC  82 97
      BF0305 NONE
      BF0306 NONE
      BF0307  361828 ..  361858 + -12.8  -5.04385   GTATCTACTCTAAAA       GAAGTAAGCAATTT CTG AAAATGCTTACTTC       TTTTTTGAAAATCTC 100 352
      BF0309  362137 ..  362154 +  -4.1  -3.55071   ATGTGCTGAAATAAT             CAAACCT GAGA AGGGTTG              TTTAGCAAACTGTCA  52 27
      BF0310  363366 ..  363377 +    -3  -2.55216   TAGGTATTAGCTGAA                TCTT GCTG AAGA                 ATATTCTGACTAATG  41 38
      BF0311  363478 ..  363530 + -23.2  -3.59966   ATTCTTCCATAATGA GAGTTGCAGTGAATTCAC-TTAAGG CCTA CCTTAAAGTGATTTCACTGCAACTC TTCTATCTCAGCTAT 100 4
      BF0314  367426 ..  367440 +  -2.8  -3.59946   ATGATTCCGAAGTCT               TTTCCC GGT GCGAAA               TTCTGTAGTTGGGCC  50 364
      BF0316 NONE
      BF0317  372939 ..  372951 +  -2.7  -2.57877   CGTATACGATTGTTG                TACTT AAA AAGTG                AGTTGTTTTTATGAA  41 12
      BF0318  376041 ..  376061 +  -4.8  -3.64822   AACGGGCTTCAGCTT            TACAAGAG ATATG CTTTTGTA            TTTCAGTAAACAACT  57 465
      BF0320 NONE
      BF0321  380031 ..  380061 + -10.5  -6.01187   ATAACAGAATTGTAA       CATCCTCCGGA TTTTTCTGC TCCGGGGGATG       TTTTTTTATTTCCTT 100 43
      BF0322 NONE
      BF0323 NONE
      BF0324 NONE
      BF0325 NONE
      BF0326  386415 ..  386454 + -12.4   -4.5774   AACCCAAAACATAAA  TAGCCCTATCG-AACTCTA TTT TAGAGTAATGATAGGGCTA  TTTTCGTTGTTGATA 100 127
      BF0335  403326 ..  403338 +  -4.1  -5.00616   CGTAATATCGCCAAA                GTTCT TCT GGAAC                TTTTTTCGCGCCAGA  74 189
      BF0342  416015 ..  416054 +   -10  -2.99762   TGGACCGGCCATAAA  TAATTCGCCCGGGTGATA TTTC TATCATCCGGGCGAAACC   GTTTAAATTTTTACT  76 114
      BF0345  417908 ..  417923 +  -6.2  -4.85599   CACTTAAGGATCTTG              GCAAAA AACT TTTTGC               TTTTTCTAAAATGGA  80 116
      BF0347  419056 ..  419094 + -11.9  -4.11472   ACCAGTTAGCTCGCC  GAACCGCTGTCACTCT ATCCCCCC GGAG-GACAGCGGTTC   TCTTTTTGCTTTGCA  93 106
      BF0349 NONE
      BF0350  425444 ..  425454 +  -5.4  -3.15544   GACAACGCATGTGGT                 TGAC AAA GTCA                 TTGGTCGCACTGAAA  54 432
        glyS NONE
      BF0355  432085 ..  432123 + -10.4  -2.63303   AATATGTAATAGAAT   CTCCCTGATTATTAATGC AAT GGAAGAATAATCAGGGAG   GATTTTGTATGTTAA  76 42
      BF0359  436006 ..  436021 +  -4.8  -3.82117   TTTTTCTTTCGCAAA              TGTAAT CTGG ATTACA               TCTTTTATAAATGAA  59 96
      BF0360 NONE
        nrfA NONE
      BF0362  439410 ..  439431 +  -2.3  -3.40689   GAAAGGAGGACAACA           CATGAGTTG GGAT CAATTTGTG            ATTTTTGCCATTGTA  45 21
      BF0363 NONE
      BF0364 NONE
      BF0365  442230 ..  442262 + -22.3  -2.96873   ACTCAAAGAATATAT      CTGAAACGGTATCTG CTA CAGATACCGTTTCAG      TGCTTTACTCCAGAT 100 22
      BF0385 NONE
      BF0386 NONE
      BF0387  475813 ..  475844 +  -4.4  -3.27298   CTTTGAGCCGTTCGA      TACCGGTTCGGTTGA TAT TCAGCCGT-CGGGTA      TTGCTGGTTGCCACG  50 193
      BF0390  478521 ..  478538 +  -7.7  -2.78463   GTTCCTTTATCACTT             CCTGTGC ATTG GCATAGG              TGTGATAAGGAGGAT  60 131
        gadB NONE
        glsA  483688 ..  483703 +  -7.6  -5.96894   GTCGATTAGAAGTAG              CGGTAA CGCT TTACCG               TTTTTTTGTTTAGGT 100 32
        folP  486766 ..  486776 +  -2.6  -2.97171   CTGATACCCGTATAC                 TTAA CCC TTAA                 TACTTTAGTCCCGTG  43 37
      BF0397  487600 ..  487610 +  -2.6   -4.8743   CTTCAAATTTGGTGG                 TAAA TTC TTTA                 TTTCTTTATTTTCAA  65 72
      BF0400 NONE
      BF0401 NONE
      BF0402 NONE
      BF0403  490744 ..  490756 +  -6.3  -4.18494   AGTTTGATTTAGAAG                GCAAT TGG ATTGC                TTTTCCGTGGAAATG  69 85
      BF0404  491196 ..  491222 + -15.4  -3.29043   AGCTTCATGTCGTAA         TGGAATATATCG ATT CGATATATTCCA         TTATAAAAAAACATT 100 140
      BF0405  492395 ..  492408 +  -2.4  -4.70046   GTTTTCACAGATAGT               GAAG AAAGTA CTTC                TTTTGTCGTTTTATG  61 91
      BF0406 NONE
      BF0409 NONE
      BF0411 NONE
      BF0412 NONE
      BF0413 NONE
      BF0414  500176 ..  500211 +  -2.7  -3.87627   AGACAACAGCTATAC   CCGTTACTCGATTATCC TTCC GGGCAAT-GAG-AACGG    TATTTTGTGTCAAGG  54 492
      BF0420 NONE
      BF0421  504526 ..  504536 +  -2.6   -2.6952   CCGAATCACTGACCG                 TTAA TCA TTAA                 TCACTTATTATGATG  41 47
      BF0422  506121 ..  506156 + -14.3  -3.25341   TAAATATTATAATAA    TTGCAAGTTCGGGGTA AAAAA TACCCCGAA-TTGCAA    TGTTGATATTGCAAT 100 44
        ptaA NONE
        ackA  508498 ..  508531 +  -8.2  -5.36441   AATTATAGATAAAAA     GCCGG-AGGCGGAGA TCTAC TCTCTGTTTTCCGGC     TTTTTTATATGAGGC 100 53
      BF0425  510122 ..  510132 +    -4  -3.30979   CCTCAATATTCTCTA                 TCTT TCA AAGA                 ATTTCTTTAGCTTTG  50 54
      BF0426 NONE
      BF0427  511364 ..  511416 +  -5.7  -4.96848   AAACTATAAAAGCAA CCGTCGCAGACAATG-ACATGATC CACCAA GGTGATGTTCATCGTTTGCGACGC TTTTTGTATGGCGCC  78 92
      BF0432  514463 ..  514488 +  -9.1  -5.45802   GCAAACGAATAAGAA         GAAGTGAAGGA GGAT TCCTTTGCTTC          TTTTTGTTTTAGAAC 100 53
      BF0433 NONE
        rluD NONE
         ddl  517397 ..  517432 +  -2.5  -2.99558   AGCTACAGTCGGCAA    GCCGCACCGATTCCGT ACGGG ATAGAG-CGGTGCAGC    CTTTGTAGCTTATCG  43 60
      BF0436  518643 ..  518662 +  -2.8  -3.14944   AACTATTTGGCCGCT            CGTCAATG AGAA TATGGACG             TTACATATCGTCCTG  45 17
      BF0437  519326 ..  519336 +  -2.6  -3.32333   TACGTACCCAGTCAC                 TTAA CCA TTAA                 TTACTAATTATATGT  46 8
      BF0438  519769 ..  519816 +  -7.2  -4.33819   TTATTGAACAATGAA TGATCAACGATGAACAGGCTATG TAT TATTATC-GTTCGTCGTTGATCA TTTATTATGGATCGT  75 51
      BF0453 NONE
      BF0454  535299 ..  535311 +  -2.7  -3.48342   TCCATTTCCGTATTT                TTGCA TCC TGTAA                TTATCATAGTTAGTT  48 88
        pyrE  536003 ..  536041 +   -14  -5.72622   ATTAAAATATAGAAA   GAAGAGCCATTCGGACAG AAT CTGTTCGGATTGTTCTTC   TTTTTTCTTTATAAG 100 58
      BF0456 NONE
        argH  538148 ..  538185 + -15.1  -4.91459   CCGCTTCGAGTACTT   GA-AGGGACGAACGGTGA TTT TCACTGTTCGTCTCTCTC   TTTTTATCCCTATTA 100 344
      BF0463  542008 ..  542018 +    -4  -2.75268   CGATATTGTGGAGAT                 TGAA ATA TTCA                 CTTCTGTAACTTTTG  45 23
      BF0465 NONE
      BF0466  544541 ..  544566 + -11.2  -3.90586   AAGAAGTGAGAGTGT         TAAGCGGTGG TATTTT CCACCGCTTG          TTTATAAGATAATAT  89 87
      BF0470  547948 ..  547959 +  -4.4  -3.61443   TAATAAGAGATTTGC                CCAA TCTA TTGG                 CTTTTCTTCTTTCTC  55 309
      BF0474  553571 ..  553598 +  -9.9  -4.11623   TCAATCAAAAAAAAA        GCCGGAATGCA ACACGA TACATTCCGGC         TTTACTTTCCTAATC  86 101
      BF0486  563740 ..  563786 + -14.6  -3.91911   ATTTATGAAAAATAA GAGGTTGTATCCGGTAGAATAT AGA ATAAACTTTCGGATACAACCTC TTTCATTCAGGTAGA 100 45
      BF0488  566546 ..  566556 +  -6.8  -3.27744   GTAACTTGCATAAGT                 GAGC GTA GCTC                 TCTTCCATTTCTTTT  61 206
      BF0491  568560 ..  568584 + -15.1  -4.98436   AATAGATAGAATCAT          TAGGGTGGGGA GTT TCCTCACCCTA          TTTTTGTGATATTAG 100 67
      BF0492 NONE
      BF0493 NONE
      BF0494  570898 ..  570927 +  -9.5  -3.17571   AGTTGAACCAGTCAG       GATAAGAGGTCAGA ACA TCT-ACCTCTTGTC       TTGGCTTCGAGGCTT  75 93
      BF0496 NONE
      BF0497  575304 ..  575317 +  -2.4  -4.45544   ATCGGAGCACTAACT               TCAC CGATAT GTGA                TTTTAATTGGTAAGC  61 404
      BF0512  593873 ..  593894 + -14.5  -5.76633   GATTATTTAGCGAGA           GCTCCGGAA GTCA TTCCGGAGC            TTTTTTTGTCTGTAC 100 56
      BF0514 NONE
      BF0515  596824 ..  596834 +  -3.2  -3.16683   AGGACGTTGTAAAAA                 TCTG TGG CGGA                 TTCCTGAAATACCGT  47 42
      BF0516 NONE
      BF0517  602980 ..  603008 + -12.5  -4.13246   TCTATTATACATCAA        TTCCTGATAGAGC GTT GCTCCGTCAGGAA        TTTGTGTATAACGTC  95 57
      BF0518 NONE
      BF0519  608834 ..  608857 +  -4.6  -3.47573   TGAAATAGTAAAATA          TAGGTTATCC GCAT GGATAGTCTG           TTATAATCTGAGTGA  55 117
      BF0520  610461 ..  610487 + -10.2  -4.65446   GCTTTTAAAAAGGAA         GAGGCTGTCATG TGA TATAACAGCCTC         TTTTGTATATATAGT  91 89
      BF0523  613415 ..  613443 +  -2.4  -4.24002   TGTAACCTGTGGTGA        CCTCTGATGTTA CAAAC TTATATCAGTGG        TTTTAACATTTCCGG  56 167
      BF0527  619678 ..  619710 +   -18  -4.85653   ACCTTTTCATAATGA      TAGGGTATCTTCGT ACAAG ACGAAGATACCCTA      TTTGTTTTATATCTC 100 100
        kdpA NONE
        kdpB NONE
        kdpC NONE
        frrB  625207 ..  625234 + -12.8  -3.34962   AAAGTGGTTAGTCAA        CCCGTGGCAGTA GCGA TACTGTTACGGG         TTATGCAGTATAAAA  93 66
        kdpD NONE
        frrD  627901 ..  627915 +  -5.8  -2.72632   GTGATTCTGTGGGAT               TTTTTC CTA GAAAAA               CTATTTATGACATTA  54 69
        rpoE NONE
        frrF  629717 ..  629732 +  -6.8  -3.57185   TGTCCTATTGTAAAA              GCCG-CC AAA GGACGGC              TATTGTTTAACTAAA  64 101
        frrG NONE
        frrH  634673 ..  634690 +  -2.7   -3.6445   CAGGTCATTCAGAAT             GAAGGAT ACTA ATGCTTC              TTTAGAGATTATTAT  48 14
        frrI  637223 ..  637279 + -17.7  -4.03995   AATAACTCCTGTTAA TCCCATATACTCATAAGACGAAACATA CGA TATGTTTCAGTTTGTGAGTGTATGGGA TATTTTTATGAGAAA 100 47
      BF0539  640343 ..  640354 +  -2.2   -3.0464   TTTTTAATTAACATT                CTTG CATG CAGG                 CTTTCTATGAATATT  42 46
      BF0540  641330 ..  641355 +  -8.5  -4.79752   TTTACCGGCAAAAAA         CAAGTCTTT-AG CAT CTCAAAGACTTG         TTTTCTATTATTAAA  95 172
      BF0542 NONE
      BF0543 NONE
        ribA  647304 ..  647315 +    -3  -3.05384   AATATTATAGTTTAT                TTTG CAAT CAAA                 TTCACTCAACAACAA  43 66
       aspC1  648598 ..  648610 +  -2.7  -4.08887   AGGTGCATCCTTCTT                TACTT TTA GAGTA                TTTGGTTTCGATACT  55 84
      BF0546  651430 ..  651467 + -16.5  -5.45652   GTCTGAAAAGAAATA   AATAAAGGCTGCTTTCC ATTA GGAAGGCAGCCTTTATC    TTTTTTGTTGGGGAT 100 51
        metA NONE
      BF0549 NONE
      BF0550  655601 ..  655637 + -16.7  -4.13945   GAGTTTACCCAGAGA    GGTAAGGGGCATTGGTT TTA AACCAACACCCCTTACC    TTTTAAACTAAAAAT 100 98
        thrA NONE
      BF0559  668113 ..  668124 +    -3  -3.35433   CAGATTACACGGATT                TTCA CAGA TGAA                 TGATTTATTTTTATT  46 67
        thrC  669527 ..  669543 +    -3  -2.65112   GCAAGTAGAGACTCT             CCCT-TG AGGG CACAGGG              TGATGTAGATGACTT  41 33
      BF0561  669848 ..  669858 +  -6.8  -3.06138   AATCGTAATCTGCTT                 TCCG CTC CGGA                 CTTTATCGTCTTTCT  60 54
      BF0562  671100 ..  671115 +    -4  -3.55071   TGCTTTCATATAGTC              TATCAG CAGA CTGATG               TTTCCCAGGGTATGG  52 243
      BF0566  675374 ..  675403 +  -7.1   -4.6526   ATGAATATTCAAAAA       GGGTGGCTACTTC TGAA GAAGCAATCACCC        TTTTTGCAAATTTAT  81 40
      BF0568  676381 ..  676394 +  -2.4  -3.14307   ATTCATTTTTTAGAG               TGAG CAGCAA CTCA                TACTTTTAAGTTGAT  43 23
      BF0569 NONE
      BF0570  680106 ..  680124 +  -6.2  -2.91027   TTATATAGAAAGGCC             TTTTTATA AAC TATAAAAA             TAATTAATTTAATAC  55 79
      BF0571 NONE
      BF0572 NONE
      BF0573 NONE
      BF0574 NONE
      BF0575  692521 ..  692549 +  -3.1  -4.43307   TTCAATCTGTGGCGA        TTTCAGGTATATG GCA CATTTACCAGAAC        TTATTTTGTTCGGCA  62 202
      BF0581  698123 ..  698149 + -12.5  -4.10085   ACCAGAAAAAAGAAA         TCCCTGATAAT GCTTG ATTATCAGGGA         TTTGATTGATTTTTC  95 402
      BF0584 NONE
      BF0585 NONE
      BF0586  702605 ..  702635 + -11.2  -4.43351   ATTATAGCTGATAAG       GGCACGGATTGC ACAGCAA GTAGTCCGTGCC       TTCTTTTTGAACTGT  95 54
      BF0587 NONE
      BF0588  704089 ..  704123 + -14.4  -4.28774   ATTATTTAAGGAATA     AAATGCCCGGATTACA TAG TGCAATCCGGGCATTC     TTTTCGATTGGGTCA 100 55
      BF0594 NONE
      BF0595  720439 ..  720465 + -11.7  -5.45652   ATAACATAATCAAAA        GGCTGCTTTCCT AAAA AGGAA-GCAGCC         TTTTTTATTACACAT 100 51
      BF0596 NONE
      BF0597  725331 ..  725356 +  -7.6  -5.83211   ATAAATAATAAAGAA         TCGCTCAGGT AGAAAC ACTTGGGCGA          TTTTTTCTTTTAGTA 100 48
      BF0598 NONE
      BF0599  728746 ..  728763 +  -4.2  -2.65271   TACATATCTTATTTG             GAATGA TCGGGT TCATTC              TGCTGTCCGGTTGTA  47 77
      BF0600  731329 ..  731351 +  -9.2  -5.72616   TAGAATGCCATAGAA           GAGGAAGC CCGCGAA GCTTCCTC           TTTTTTTGTATCCCT 100 117
        fumB  733363 ..  733392 +  -9.4  -4.10612   TTAACTCGAGTGAGA       GGCGTCTGTATG CTGTGT TATACAGATGCC        TTTCTCATTATAAAT  85 81
      BF0602 NONE
      BF0603  736782 ..  736819 +  -3.5  -2.78463   GACTTTTCTACCACA   GATAACACAGGTCATTG TTTT TGATAATCTGTGTAATC    TGTGGTGAAAACAGT  44 41
      BF0625  764546 ..  764586 + -17.8  -3.22774   ATGAAGAATGAAGAA  CGGGTTAACAGGTAGAAG TATTC CATCTACTTGTTAACCCG  TTCATAATAAGTGTA 100 206
      BF0629  768225 ..  768251 +  -5.2  -2.94912   TAACAAAGAGTCAGG         CTCACAAATATT GAA AATAATAGTGAG         TATGTGACTTGGGAA  52 44
      BF0630  768990 ..  769015 + -16.3  -5.09685   AAGCTTATAGAAAAA         GAGGTGAACAG ATAA CTGTTCACCTC          TTTTTCTATATGTTG 100 11
      BF0636 NONE
      BF0637  773181 ..  773195 +  -7.2  -4.81249   AAACTTACCTTATTA               TCTTTC CAA GAAAGA               TTTTTGAATTTCAGA  83 519
        dnaE NONE
        trxA NONE
      BF0643  779185 ..  779208 + -11.8  -5.49234   ACCAAGAGATAAAAA          GCGTGTAGAA ACAC TTCTGCACGC           TTTTTTGTTGCATGT 100 55
      BF0647 NONE
      BF0648 NONE
      BF0649 NONE
      BF0650 NONE
      BF0651 NONE
      BF0652  787586 ..  787603 +    -7  -3.33865   TGATAGATCAGTTCT             CCGTTC TCGTCC GAACGG              TATTCGTTTACAATG  61 455
      BF0657 NONE
      BF0658  791464 ..  791497 +  -4.5  -3.03124   TAAATAAAATGCAAG     GGGGATGTGTCGAAA CTCT TTTCACCACAGCCTC      TGTTAGAAAATAAAA  50 120
      BF0659 NONE
      BF0660  796846 ..  796876 + -17.2  -3.86346   GAGATATTTAGAAAA       GAAGTAAGCATTTT CCG AAAATGCTTACTTC       TTTCTGACCAAATGC 100 359
      BF0661 NONE
      BF0662 NONE
      BF0663  803128 ..  803139 +    -3  -3.21879   GACCGCATGTGACGA                TAAG CGAA CTTA                 ATTTATTCTGATATA  45 3
      BF0664  804663 ..  804710 +  -4.2  -3.82864   GTTGAATATAGGTTT GGGCTGTATCACACAGGCAGA CATAGGT TTTGTTGGCG-GATACAGCCC TTGGTTTTCTTCCCT  59 58
      BF0665  808360 ..  808413 + -21.4  -3.60502   TTGAATCTGTTTGAA G-TTTTGCGCCCTGCTC-CTCAAAGT CGGA ACTTTGAGAGAGCAGGGCGCAATATC TTTCGAAGTGTGTCT 100 83
      BF0667 NONE
      BF0668  812146 ..  812199 + -11.1  -5.07652   GCGGAAACAATGATC CCACGTTGGCACTTCGACAGATAGA TCTT TTTGTCTGTCGGGGTGCCAACATTC TTTTATTTTAGACAG 100 149
      BF0669  814284 ..  814311 +  -9.3  -4.91778   ACTCAATAAGATAGA        GG-GAGTTAAGC CGCGT GCTTAACTCTCC        TTTCTTTTATATTTA 100 48
      BF0673  818310 ..  818322 +  -4.9  -3.32354   TTAAAAGATAATTGT                GTTTA AAT TAAAC                CTTTTGCTTTGAAGG  55 30
      BF0674  821318 ..  821368 +   -28   -3.6943   TTAACACAGGCAACT TCCCTCCGGACCGATGCAAAAT CTCTTTA ATTTTGTATCGGTCCGGAGGGA TTATCGTTTTGAATC 100 53
         cls  823156 ..  823169 +  -4.5  -3.62518   ATCTCCACGGATAGG               CAGGC ATTT GTCTG                TTTGCACCTCTTTCA  55 289
      BF0679  826454 ..  826474 +  -8.2  -4.02348   ACTATAAATAAGACA            GGGAACCC ATCTC GGGCTCCC            TATTTCTTTTGTGTA  79 45
      BF0688  843306 ..  843328 + -14.2  -3.72893   GGAATAAAATAGAAA           GAGTCCGGTG CAG TACCGGACTC           TTTACTCGGAGAGTC 100 156
      BF0690 NONE
      BF0691  847472 ..  847529 + -28.1  -4.28187   GATGGGTTTTCAACA AGACGGGAAGAGGAGCAATGAGTGATT GTTC AAGCACTCATTGCTCCTCTTCCCGTTA TTTAATTTATTGTTT 100 5
      BF0697 NONE
        surE NONE
      BF0699  856144 ..  856163 +  -5.7  -6.02919   ATAATAAACAGGAGA            CCGGTGCA GTAAA TGC-CCGG            TTTTTTTATTTATAG  95 52
      BF0700  856972 ..  857030 + -16.3  -4.89054   TAGTTAAAAGAATAA CGGGCTACAAACAATAAGT-TTCTGCTA TCTT TTGCAGGGTACTTGGTGTTTGTAGCCCG TTATTTTTTTGTGAC 100 49
      BF0707  866343 ..  866361 +  -2.4  -4.73092   GAACTTTTTTTATTT             GAATTTCT TCC GGTAATTC             TTTCTTTTCCATTCT  64 104
      BF0708  867907 ..  867945 + -14.8  -4.91573   AAGTCCATTGATAGT   GAAAAGAGGTAAGCGT GGTGTAA ACGCTTTCCTCTTTTC   TTTTTAGTGTCTTTT 100 44
      BF0713  880913 ..  880951 + -11.2  -5.95286   ACTCTGTCTTTTTTT   AAGATGCAGATACTTGGA TTA TGTAAGTATCTGCATCTC   TTTTTTATTTTTAGT 100 46
      BF0714 NONE
      BF0715 NONE
      BF0716 NONE
      BF0717 NONE
      BF0718 NONE
      BF0722 NONE
      BF0723  890813 ..  890824 +  -5.8  -3.85698   GAGCAAGTATAAAAT                CTCC AGAA GGAG                 TTTCTAACAAAGAGA  65 360
        upgY NONE
        upgZ NONE
      BF0733 NONE
      BF0734 NONE
      BF0735 NONE
      BF0736  900056 ..  900068 +  -4.1  -2.96101   GAATATCTAAAGCTA                CTTGG AAT CTAAG                ATATTTATTATTTTT  47 14
      BF0737 NONE
      BF0738  902763 ..  902773 +  -2.6  -3.86307   GAAATAAATGTTTAT                 TTAT ATA ATAA                 CTTTTTTGTTAGGAA  52 42
      BF0739 NONE
      BF0740 NONE
      BF0741 NONE
      BF0742 NONE
      BF0743 NONE
      BF0744  909552 ..  909578 +    -5  -3.74158   AGTGTATGAATAAAT         TGTTGCTCGGCC CAT GTCCGTGCAAAA         TTTAAATATACTTCC  59 51
      BF0747 NONE
      BF0748 NONE
      BF0749 NONE
      BF0750  915674 ..  915691 +  -2.8  -2.74019   AAAGAATATTGTATC             TTTGTA AATGGA TACAAA              TGATTGGGCATTATG  41 70
      BF0752 NONE
      BF0753 NONE
      BF0754 NONE
      BF0755  918659 ..  918700 + -18.3   -3.8917   TTTCGGTTGAAAAAA TAAATGCCGGTATCTGTTC GGAA GAATGGGTACCGGCATTTA  TTATTATGGTTAGCA 100 55
      BF0756  920586 ..  920597 +    -3  -4.69656   TACCTGCCACTTCAT                TCAA TGCT TTGA                 TTTTATTGAATACTT  65 287
      BF0758  924040 ..  924050 +    -4  -3.97183   AATTGCATAAGTGAA                 TGAT AAA ATCA                 TATTTGTTTGTTCTG  56 321
      BF0759 NONE
      BF0760 NONE
      BF0761  930156 ..  930183 +  -6.4  -4.67011   GTAGAGTTGGTAAAA        GAGGGA-AGTTTT TAT GGAACTATCCCTC        TTTTTAACTCAGCTT  78 84
      BF0762 NONE
      BF0763 NONE
      BF0764  936525 ..  936539 +  -5.7   -3.1919   GGCGTGCACTTCTCC               TCAGG TTTCT CCTGA               TCCTTTTGTCCGTGT  55 211
      BF0766 NONE
      BF0767  941599 ..  941625 +    -6  -3.30816   ACAATAAATTTATGT         TAGGTAATCTTT AAG AAAGAGTATCTA         TATATTATTAATCTT  59 160
      BF0768 NONE
      BF0769 NONE
      BF0770  944052 ..  944067 +  -4.6  -3.11922   TATTGTACTTGTTTT              CAAGGG GGAA CCCTCG               TACTTTTGCATAGTA  51 64
        manA NONE
      BF0772 NONE
      BF0773 NONE
      BF0774  949062 ..  949072 +    -4  -5.09245   CTGTTTCGTTAGATT                 GTTT TCC AAAC                 TTTTTGTACTTTTGG  74 53
      BF0775 NONE
      BF0776 NONE
      BF0777 NONE
      BF0778  954118 ..  954129 +  -7.2  -4.29326   ATCCTTGGGTCCACT                CCGG ATAA CCGG                 TTTCTTCCCTTTCGC  74 346
      BF0782  962378 ..  962430 + -14.5  -3.93963   CGGTCCGGCTATAAA CAACAAACGGTGAACAACACATAC TATACT GTATGCCT-GTTCACCGTTTGTTG TTTATAGCTGATCGT 100 45
      BF0801  980965 ..  980978 +  -6.7  -3.70505   ATTTGATTTCGTCCG               GCCAT GGGC ATGGC                TTTCCGGTTGCTTTG  66 122
      BF0808  997391 ..  997419 +  -7.3  -3.04715   CTCCTCCTGCCATAC        CGCCAATACCGGT GAT GCTGGCAATGGCG        CTTTTAGGAAACATA  60 404
      BF0810 NONE
      BF0811 1001776 .. 1001795 +   -10  -4.83759   GAAGCATAAAAAAAA            GCCTCTTC TCAC GAAGGGGC             TTTTTAGGTTTACTT 100 118
      BF0820 NONE
      BF0821 NONE
      BF0822 NONE
      BF0823 1018043 .. 1018059 +  -3.8  -4.75954   CCCGTATTTCGTATC              TTATTG TATTT CAATAA              TTTGTTTTGCGTTTT  71 347
      BF0842 1036342 .. 1036373 + -13.8  -3.90738   CGATGAACGAATCAA      CGATGAACGGGCTG CGCT CAGCCTATTCATCG       TTTACTACTTATTTA 100 58
      BF0845 NONE
      BF0846 1041718 .. 1041765 +  -5.6  -5.18866   TATCAATTAAAGCAG TATCTTTGCACGCAAAAACC AAGTGAAC GGAATGAGCGTGCAAAGATA TTTTATTTATTTAGC  81 75
        truA NONE
      BF0848 NONE
      BF0849 1044122 .. 1044144 +  -4.1  -3.83262   AGACACTCTTTGATG           TATGCCTCC ATTTC GGGGGTATG           TTCTTCTACGCTTTG  56 28
      BF0859 1063426 .. 1063438 +  -7.7  -3.01791   TGCTTCTGTTTTTTA                TCCGT CAT ACGGA                TGTTGAGGCCCGAAT  62 493
      BF0869 1086241 .. 1086255 +  -4.4  -4.87133   TAACTTCCCTTTTAT               TTTAAA GAA TTTAAA               TTTTCTTTGGGGGAT  71 68
      BF0870 1087489 .. 1087518 +  -9.5   -3.6239   AATGACGTTAACCTG       GTACAGTGATACTT CAG AAGTATC-CTGTGC       TTACTTTATCAATCT  78 204
      BF0871 NONE
      BF0872 1092786 .. 1092815 + -20.1  -4.56961   TTAAAGGTTGAAAAA       GGGGGTGTCGGTT ATCA GACCGACACCCCC        TTTTCTGTAAATCTT 100 62
      BF0873 1095189 .. 1095218 +  -7.1  -3.54951   TAAGGTGAATATAAA       GGCGGACCAGTGA TAAA TTAATAGTCCGCC        TTATATGATAAAGTG  67 45
      BF0877 NONE
      BF0878 1099690 .. 1099722 + -16.5  -4.06419   TTCTTTTATAATAAA      TGAAGGCTTTGTTTG TAT CAAACGGAGCCTTCA      TTCTTTATGAACAGA 100 48
        mscL 1107669 .. 1107679 +    -4  -3.18239   AAGAAAAGCAGTAAT                 TTTG CGC CAAA                 TTCATAACATATCTA  48 27
        guaA 1109264 .. 1109307 +   -12  -4.95155   TTTATATTGATATTT GAAATCAGCATTTTAAGTAA ATGA TTGCTTAATCTGCTGATTTC TTTTTATGATATCGG 100 68
      BF0894 NONE
      BF0895 NONE
      BF0896 1125064 .. 1125083 +  -7.2  -3.67622   TCGACAATGAACAGA            TAGACCAA ACGA TTGGTCTG             TTCGTTTTCAAAATG  67 178
      BF0901 NONE
      BF0902 1131308 .. 1131340 + -14.9  -4.42386   TATGAACAGGTGAAA      GGGTGTAGCCATACG ATG CGGATGACTACACCC      TTTTATGCCTAGGGC 100 52
      BF0903 1132612 .. 1132623 +  -4.4  -4.00445   TTGCAAGCTGAGAGG                TACC GTTG GGTA                 TTGTTGTTACTCGTA  61 87
      BF0904 NONE
        nagB 1134737 .. 1134780 + -14.8  -3.95073   ACAGGCATAAAAATA AAGAAGAGGATAGGCCGGAA GAAC TTTTGGCTTATCCTCTTCTC TTTATCAGTCTGACA 100 42
      BF0911 NONE
      BF0912 NONE
      BF0913 NONE
      BF0914 1146014 .. 1146029 +  -3.3  -3.29739   CAACCCCCACGAAAA              GGATA GAGTGA TATCC               TTCCTCTAACTTACA  48 90
      BF0915 1146786 .. 1146807 +  -2.4  -3.16654   TCTCTCAATGTGTCC           CAAAATGA AACGGA TTATTTTG            TCTTCAATGTCTTTG  44 236
      BF0917 1148130 .. 1148155 +  -4.7  -3.50302   TCCATTTCGATATTA         TCTGTTTCATC TGTT GCTGAGACGGA          TTCCTCTTCTTGTTC  54 112
      BF0919 NONE
      BF0920 NONE
      BF0921 1153598 .. 1153638 + -13.4  -3.98804   CGTAAACTAAAGCGG  TGGAAAGGGGCTGTCCAA AAAAG TTGGATAGCCCCTTACTG  TTATTTACAGTTTAA 100 64
        panC NONE
        panD 1157783 .. 1157811 + -10.4  -5.46657   TGTGGAATATGAAAA        TCCCTGCTAATT ATCCA ATTTAGCAGGGA        TTTTTTATTAGGATC 100 54
      BF0946 1182809 .. 1182826 +  -5.7  -2.96873   CAAAGATAAAGGGAT             TTATGTT ATAT AACATAA              TGATTTGATGAAAAT  53 317
      BF0950 NONE
      BF0951 NONE
        trxB 1189738 .. 1189795 + -11.6   -4.8667   TGTGTCCGGAAATAA AGCGGAGGACGCAGAGTTTATATTTTCA GAAA TGGA-ATA-ATACTCTGTGTCCTCCGCG TTTTTGTGGAGTATG 100 97
      BF0957 1198102 .. 1198113 +  -4.4  -4.23391   GTGCAGTCGCCTCAT                GAAC TCAG GTTC                 TTTCTGGTTTCTTTA  63 127
      BF0958 1199403 .. 1199419 +  -2.4  -3.38446   ATCTTTGCGCCCGAT              TTATAT AATCA ATATAA              TGTCTTATTTAATTA  45 109
        rpsA 1201277 .. 1201307 +  -9.9  -5.47431   TTTCTCAGATAAACT      GAA-GGGTATTCCT GCAA AGGAGTACCCTTTC       TTTTTTGTATCTTGG 100 48
      BF0960 NONE
      BF0961 1202939 .. 1202951 +  -3.5  -2.91239   TTTGGAAGAGGCCAA                TTAAA CCT TTTAA                TATGTACAATGTCTA  44 22
      BF0962 NONE
      BF0963 1203903 .. 1203950 + -10.7  -5.47218   GCAAATCATTATATA GATGAGGGTGTATCAAGACTC TGTGGT GAGTGGTGACATACCCTCATC TTTTTTTGAATCCGG 100 53
        valS 1208609 .. 1208633 +  -5.8  -5.21709   AGATAAAAACAGAAA          GGTACTCT AAAAATAAC AGAGTACC          TTTTTTCGTATACGG  83 57
      BF0967 1210675 .. 1210685 +  -5.4  -4.23213   CGGAAGCAAATGCGT                 GTCA ATC TGAC                 TTTGTTGGGTGTACA  67 103
      BF0970 1213033 .. 1213064 +  -2.4  -3.64812   AAAGTCCACCGTCAG      TTTGTTTGGCG-ACA AAC TGTGCGGCAAATAGA      ATTTTTTAAATCAAA  49 146
      BF0971 1216447 .. 1216459 +  -3.5  -3.45031   CACCCGTTATTTAGG                TTTTA ATG TAAAA                TTGGATTTTTAAAAG  48 1
      BF0972 1218035 .. 1218049 +  -5.6  -2.54298   AGGTGAGTGCAGAAT               GGAGAG AAA CACTCC               CTGTTCTCACCTCTG  51 55
      BF0973 1219099 .. 1219109 +    -4  -2.71364   CCGTAATGGCTACTT                 TTTC CCT GAAA                 TAATTCGGAGAATAC  45 12
      BF0974 1220754 .. 1220768 +  -8.6  -3.77014   TTCTCATAAAATAAT               GTATCG GCA CGATAC               TTTACCTCCTTTTGT  75 509
      BF0976 NONE
      BF0977 NONE
      BF0978 NONE
      BF0979 1228995 .. 1229024 +  -9.3  -5.02476   CCGCTGAGGTATTGA       AGAGGGTGTGTCT CGTG AGGCACACTCTCG        TTTTTTAAGGGATAT 100 50
      BF0980 1230726 .. 1230754 + -18.3  -4.40237   ACTGTATATCAAAAA        GAGGCTATCCGAA TCA TTCGGATGGCCTC        TTTTACTATATAATG 100 49
      BF0989 NONE
      BF0990 NONE
      BF0991 NONE
      BF0992 NONE
      BF0993 NONE
      BF0994 1246885 .. 1246914 + -17.3  -4.87037   ATCGTTTTAATATAC       GAAAGGCTGTTCC GCAC GGAACGGCCTTTC        TTTTTGCTATCTCTT 100 65
      BF0995 NONE
      BF0996 NONE
      BF0997 NONE
      BF0998 NONE
      BF0999 NONE
      BF1000 NONE
      BF1001 1253209 .. 1253252 + -19.3   -5.0538   CTTTTTAAGAAACGA TAAGCGAAGCTGCAA-TTTC AAACC GAAACTTGCAGCTTCGCTTA TTTTTTGCCGTAAAA 100 50
      BF1002 NONE
      BF1003 1255159 .. 1255205 + -23.4  -3.59979   CGGCTGATTTAAAAA TGAAGTGCACCCTAAAAGTTAA ACA TGAACTTTTGGGGTGCACTTCA TTTAAGATCGGCCGG 100 81
      BF1007 1260328 .. 1260356 +  -9.1  -3.19921   TCTTGCAATTACGAA        GTTAATATTAACG TAC TGTTAATGTTAAC        TTCCTACAGTTCTCT  71 152
        upcY 1261486 .. 1261524 +  -5.3  -2.77926   GGCGATAACAATATA   TGTAACGGGTGATAACA ATATA TGTAATGCCCCGTTACG   TCGTTAGATATAATT  52 78
        upcZ NONE
       rmlA2 NONE
       rmlC1 NONE
        wcfA NONE
        wzx2 1265531 .. 1265541 +  -2.6  -3.11281   ATAGTCTTTAATTGA                 TATA TGT TATA                 TGTAATTTTACGTGG  45 26
        wcfB NONE
        wcfC 1267543 .. 1267554 +    -3  -4.48664   AATTAGTTGTTATTA                TCAT TGGA ATGA                 TTTATTATCTATTTA  60 35
        wcfD NONE
        wzy2 NONE
        wcfE NONE
        wcfF NONE
        wcfG NONE
        wcfH 1273367 .. 1273380 +  -2.4  -4.32048   CCATAAAAAATAGGG               GACT TTAATT AGTC                TTTTCGATCTTGTTC  56 28
        wcfI 1274634 .. 1274648 +  -3.6  -3.86944   CAATTACTAAATAAA               GAAAGA TAG TTTTTC               TTTCATAGTTATGAA  56 17
        wcfJ NONE
        wcfK NONE
        wcfL 1277490 .. 1277513 + -12.6  -5.66868   CTATAAGCAAAAAAA          TAAGGATGCA TTAA TGCATCCTTA           TTTTTTTGCTTCGTT 100 116
      BF1031 NONE
         adk 1283174 .. 1283224 + -10.7  -2.75064   TAATTATAAAATATG TGTGCTGATATGCTCCATGCGCTA TTTA TAGCCAATGGA-CATATTGGCACA TGATTACATCGAAAA  76 38
         obg NONE
      BF1034 NONE
      BF1035 NONE
      BF1036 1286783 .. 1286805 +  -3.4  -3.34113   ACCATGTCCGGCGAT           AGGTACCTTT TTC AAAGATACCG           TTAGCTTTATAAATT  48 152
        dinB NONE
      BF1044 1295853 .. 1295874 + -11.7  -5.14563   TGATATATTAAAAAA           GGAAGAAGT CTGA ACTTCTTCC            TTTTTTAATGGAGGA 100 83
      BF1047 1300817 .. 1300840 + -13.2  -5.75599   TTATATGAATAAGAA          GCGGGGAATC GGAT GATTCTCCGC           TTTTTTTGTCATTTA 100 57
      BF1048 1301367 .. 1301378 +  -5.8  -3.97636   CTGTATTGAAGTGAT                TGGG TAAC CCCA                 TTTATCCATTCCGAT  65 59
      BF1049 NONE
        mmdB 1303290 .. 1303306 +  -3.7  -3.38435   TCTGTTTAAATTTTA              CTTGAGA TTG TCTTGAG              ATTTGTTTTCAAAGA  50 175
      BF1052 NONE
      BF1053 1306444 .. 1306457 +  -2.3  -3.29511   ATTGATCGGCTGTAT               CAAGC GTAT GCCTG                TTGTAAGCGGATAAC  45 104
      BF1059 1321265 .. 1321289 + -20.1  -5.28942   GGAGGCAAATAAAAA          GCTGCCCGGAA ATT TTCCGGGCAGC          TTTTTATTTGGAGTA 100 73
      BF1061 1323058 .. 1323081 +  -8.2  -3.22874   TACCTGATGTGAATT          GTGTGGCAAA GGTA TTTGTCACGC           CTTTCTTGTCTGCAA  69 503
      BF1066 NONE
      BF1067 NONE
      BF1068 1327575 .. 1327587 +  -2.7   -3.3353   TATCTACACCCATAC                TGATA TAA TGTCA                TATATTTGTACCAAC  46 113
      BF1069 1328356 .. 1328387 +  -8.2  -5.18371   AAAATATAAACTGAA      TAGTTGGAGAGTTT TACC GAACTTTTCAACTA       TTTTGTTTTATACCC 100 369
      BF1070 NONE
      BF1071 NONE
      BF1072 1331199 .. 1331248 +  -2.9  -3.04501   CGCTTAAATTGAGGA GGCTGGCTCTT-GCCTTAATCA TAGTCAT TGACAAAGGCTAAGAGTCGACC TCTTCAAAACTTGGT  43 41
      BF1073 NONE
      BF1074 1333070 .. 1333108 + -20.6   -4.7373   AAGACAGGATTGAGG   TATTATGCTGCACAAGCA TTA TGCTCGTGCAGCATAATA   TTTTTGATAAGGTGA 100 135
      BF1076 NONE
      BF1077 NONE
      BF1078 NONE
      BF1079 NONE
      BF1080 NONE
      BF1081 NONE
      BF1082 NONE
      BF1083 1343559 .. 1343580 + -10.2  -4.57353   TCGGAGTGACGATGT           TGCTGGTG ATGAGA CACCAGCA            TTTTGTGTAATAGAG  91 32
      BF1088 1345266 .. 1345278 +  -6.3  -4.65153   GTTACTGACATAAAA                TTGTG TTG CACAA                TTTTCGTTTCTATCG  76 137
      BF1089 NONE
      BF1090 NONE
      BF1091 1346427 .. 1346437 +  -2.6  -3.28712   GGCTTGATGAAAAGG                 TTTT ATG AAAA                 TTGTCGGAAGAAAAC  45 18
      BF1092 1346576 .. 1346600 +  -5.2  -3.53012   TGTTTTCATAAAAAT         GG-TTATGTAT AGCT ATACATAAGCC          TTTGAAAACCAAAGG  57 14
      BF1096 1348311 .. 1348322 +  -4.4  -3.64703   ACGCAGACAACCCAC                CGTA CTTG TACG                 TTTGGATAGAGGGAA  57 159
      BF1097 1350027 .. 1350083 +  -3.7   -4.6644   AGCAACAAGGAGTAA TG-CGGGTAAGATCTTGCGCTACGGG ATCGAA CCCGTAGCGCAAGATGTCGCATAACG TTTTTCGGGTATATT  66 92
      BF1100 NONE
      BF1101 1352557 .. 1352581 +  -3.7  -2.88249   TAAAAATGGACACAT          TATAAAAAAGA GGG TCTTTTATGTA          TATATCGAAGGTATC  46 126
      BF1102 NONE
      BF1103 1356503 .. 1356514 +  -4.4  -4.04719   TGATTGTTGTATCGT                CACA TATA TGTG                 TTTCTACTGTATCGT  61 95
      BF1104 1360101 .. 1360126 +  -9.1  -3.11192   TGAAACAGAACGAGA         TACCAGTAACT GGTG AGGTACTGGTA          TTAGCTGGTGATATA  70 228
      BF1107 1361581 .. 1361604 +  -3.9  -2.78384   TGATATTGAAGCGTG          GTCTTTG-GC TATTC GCTCAAGGAC          TGTAATACGAACAGG  46 38
      BF1108 NONE
      BF1109 1367609 .. 1367628 +  -2.2  -2.55074   GAGATAGGAAGTTGA            TTGTGATT GTAC AATGACAA             TGACTTAAGATTAGG  40 9
      BF1110 1368005 .. 1368026 +  -3.1  -2.89859   CTGTATTATAGTGGT           TGATTATAA TGGC TTATTATCA            GTGTTTTATGACTTA  44 30
      BF1111 1368331 .. 1368347 +  -7.3  -3.61603   AGATATGATTCAGTC              TGGCTTT GGC GAAGCCA              TCTCTTTTTCTCCCT  67 39
      BF1116 NONE
      BF1117 NONE
      BF1118 NONE
      BF1119 NONE
      BF1120 NONE
      BF1121 NONE
      BF1122 1382065 .. 1382092 + -13.6  -3.66237   AAATAACACAATCAT        CCATGTAGAGGAG CCA CTCC-CTACATGG        TATTTGATTCTTTGA 100 35
      BF1123 1385256 .. 1385269 +  -3.1   -2.5409   TAAGAAATAAAAATT               TGGCA CTTT TGCTA                TGGATTCGCAGTTAT  43 31
      BF1124 NONE
      BF1125 NONE
      BF1126 1389705 .. 1389747 + -12.8  -4.00782   GATATAGAGTAAAAA GCAACGAGTTTCAATCCTGA TTT TCAGGTTTAAGACTCGTCGC TTTGTAGTAATCTGC  95 43
      BF1139 1400637 .. 1400647 +    -4  -3.55447   AATGCAACAATTTAT                 CATA TAG TATG                 TTCTGTAGTAAATAA  52 64
      BF1140 1401644 .. 1401671 + -12.8  -3.70773   TAGATGGCATGAAAT        C-CCGGGAGTGAC TCT GTCATTCCCGGCG        TTATTCCATGTACAA  95 334
      BF1146 NONE
      BF1147 1407343 .. 1407389 + -16.2  -2.71422   TCTGTGCCGGTCATT C-TGAATACCTGCTCCCATGG GGCCGG TTATGGGAGCAGGTATTCACG CTATTTGTCAAGATA 100 314
        susB 1417274 .. 1417307 +   -12  -5.05505   TTTTTTGAAATGACA     GAGTCCGGA-TATAT TGAGT ATATAATCCGGACTC     TTTTTAATTTATAGT 100 74
      BF1160 NONE
      BF1161 1420664 .. 1420700 + -13.8  -3.25378   AAGTTTTGACCTCTA    TCTCCATCCGGCTGAT AAGCC ATCGGCCGGGTGGATA    ATTTTATAAATAAAT 100 32
      BF1166 NONE
      BF1167 NONE
      BF1168 NONE
      BF1169 NONE
      BF1170 1426576 .. 1426616 + -18.7   -5.9218   TACCACACTTTTAGT  TAAAAGCACAATGTCCTTT ATT AAAGGGTATTGTGCTTTTA  TTTTTTTATTATATC 100 44
      BF1171 1427324 .. 1427336 +  -2.6  -4.25064   TACCATAAGGCATAC                CGGC AAATC GCTG                TTGTTTATTACCTTT  57 66
      BF1173 NONE
      BF1174 1431667 .. 1431679 +  -3.5  -3.07994   CATCATAACAAAAAG                TTATA GAG TATAA                TTAGATGCAATTGGC  45 20
      BF1175 1432758 .. 1432816 +   -21  -4.70046   AATTTCAGGATAAAT -AGTTATTATACAATAAGGTACGATGT ATTTGG GCATCGTACCTTATTGTATAATAACTA TTTTATGATTTTCTA 100 39
      BF1179 1434922 .. 1434956 + -11.5  -4.27694   AAGATATATAATAAA    CGATCGGCGGTTGTCC GATA GAACA-CTGCCGATCG     TTGTTTATTGATTAC  91 39
      BF1184 1440055 .. 1440100 + -30.9  -2.80113   CTTATTAGTGATATA TTCAAACGCAAAGGGGATGCT TACA AGCATCCCCTTTGCGTTTGAA TATAGTAGGCTGATG 100 69
      BF1187 NONE
      BF1188 1445739 .. 1445770 +  -9.6   -4.6313   TTTTCATCTCAACGA      TAATTCCTCG-TCTG TTA CAGGGCGGGGAATTA      TTATTTTATTTTCCC  91 189
        dnaK 1447946 .. 1447976 + -13.4  -5.37593   GGTCTACATACAAAA       GGCCGTTACAAG ACAAGTG CTTGTGACGGCC       TTTTTTCGTTTGAAC 100 56
      BF1190 1450133 .. 1450147 +  -5.7   -3.1944   ATCTTGTTGAGATGG               CTTCC CGGAT GGAAG               TTCAGTAATTTTAAT  54 521
        ktrB NONE
        ktrA 1454670 .. 1454728 +  -8.3  -3.35237   AGATTGTTGTTCTTT CTTTATGTAAATGCGCCTCAAATGTAA CGGAA TCACATTTGAGGCGCATATCGAAGAAG TTAGATTATTCTTTC  70 59
      BF1197 NONE
      BF1198 1461074 .. 1461088 +    -5  -3.28924   TGTAGCCGGTTTTGT               TATCGG GCA TCGATA               TTGTAAACGGAGGTG  53 159
      BF1200 1462400 .. 1462410 +    -4  -4.07107   TACTTTAGAATGATG                 TAAG GTT CTTA                 TTTATAATGTGTTAT  58 121
      BF1203 NONE
      BF1204 NONE
      BF1205 1468894 .. 1468904 +    -4  -3.63744   AATGTGGATTCTCCA                 GTAA ACA TTAC                 TCTTTTGAAGACAAG  52 22
      BF1206 NONE
      BF1207 NONE
      BF1208 1472173 .. 1472186 +  -3.7  -3.58533   ATCCGATCCTCGAAT               GCGGC TAAT GCGGC                TTTGGCGCCTTCTCC  53 206
      BF1211 1474943 .. 1474955 +  -3.4  -3.64703   GCTCTTTTCTTTCTT                GAAG AACCG CTTC                TTTGCATAGAAACAG  52 55
      BF1212 1475774 .. 1475832 + -24.2  -3.27298   AGATAAGCTTCAGCA TTGATGATTAGTGATGGGGCGGGCATCG ACA TGGTGACCGGTCCATCACTAATCATCAA TTACTAATTACCAAA 100 35
      BF1213 NONE
      BF1214 1477008 .. 1477024 +  -2.9  -2.52933   TACCAAAGACGGTAA              GTTTCGT AAA GCGGAGC              ATTGATAAATTGGAA  41 4
      BF1215 1477605 .. 1477651 +    -6    -2.924   CATGTGAATAGTAAA AACAAGAGGATGTGC-AATCT GTGGTG AGTTTTGCACATCCTCTTGCG CTTTATGGGGAATTG  55 63
      BF1219 1484261 .. 1484305 +  -8.2   -4.2461   GTATCTATAAAATAG GTATATAGGGAAACTTATCACA AAT TGTGATAAG-T-CCCTTTATGC TTTATTACTCACCAT  81 26
      BF1220 1484903 .. 1484924 + -10.9  -4.75174   TATTCGGTTGTCTAA           GGGGTGTCA CCAG TGATACCCC            TTTTTCAGTTCCCTA 100 51
       radC2 1485577 .. 1485592 +    -9  -5.84381   AGTTTTGCAGACGAG              GGGCTT ATCT AAGCCC               TTTTTTTGTTACTGG 100 14
      BF1222 NONE
      BF1223 NONE
      BF1224 NONE
      BF1225 1487535 .. 1487552 + -14.1  -2.53379   TCGGTTAATAAAGAA             CGGCGGC AAAT GCCGCCG              CTACTTTCTTTCTGT  91 33
      BF1226 1487861 .. 1487886 +  -7.5  -3.65068   GGTAAGTAATAAAAA         CCACTACCGAA TATA TCCGGCAGTGG          TTATAATGTTTTTAT  72 32
      BF1230 1489897 .. 1489929 +  -9.1  -3.76492   TTTTCATTAAAGAAT      GACAACCCGGCGG AAATTAC CCGGCGGATTGTC      TTTCATCACATTACG  78 42
      BF1248 NONE
      BF1249 NONE
      BF1250 1506760 .. 1506780 +  -4.8  -3.84715   TTATAAATGGATTGA            TAGGCATT ATTCG AATGTCTA            TTCTTCCTGTATTTT  59 430
      BF1253 NONE
         exc 1514194 .. 1514216 + -14.8  -5.22794   ATTTTTGTGGTTGAA           GCACCCGGAG GGA CACCGGGTGC           TTTTTTAATCATTCT 100 98
        bexA NONE
      BF1263 1520751 .. 1520765 +  -2.9  -4.53705   GAATATCGTGCTAAG               GAAAT TCATC ATTTC               TTTTATCTCCACATT  63 208
      BF1270 1526626 .. 1526653 + -15.8  -5.24799   GAAAAGTAAAAGTAA        GTCCCGTAAAAT CTTG ATTTTACGGGAC         TTTTTATATTTATGC 100 330
      BF1271 NONE
      BF1272 NONE
      BF1273 1528524 .. 1528543 +  -4.4  -2.66969   GATATTGGTAGAAGA            CAATT-GTC TGA GACTAATTG            TGAGTTCTATTCCTC  47 334
      BF1277 NONE
      BF1278 NONE
      BF1279 1533057 .. 1533077 +  -3.3  -5.52384   TCTTTCGCTTTTTGT            TGGTTTGTT TTT GACAGATCA            TTTTTTTCGTAAGGA  86 258
      BF1281 1537210 .. 1537240 +  -2.8   -2.6528   ATTTAAAATGCTTCC      TTTGTAGTGTACT AATTAA AG-ACACTATAAA       TAAATTCATTTATGT  41 148
      BF1282 1538273 .. 1538290 +  -2.1  -2.80958   TAAAACTCCTTGCTC             CTGTCTTA ATG TAAGA-AG             ATGTTTCTTCCGGTC  41 12
      BF1283 NONE
      BF1284 1540793 .. 1540819 +   -11  -5.03715   ATCATTAAAATAAAA         GCGCATTGAT ATTCTCA ATCAATGCGC         TTTTTTGAAGGTAAT 100 33
      BF1287 NONE
        purF 1544389 .. 1544419 + -20.6  -5.58209   TTATGTATAAAAAAA       GAGCCGTGAATTGC TTG GCAGTTCACGGCTC       TTTTTTTACCTTTAC 100 67
        pepT NONE
        gcvT 1546848 .. 1546877 + -15.1  -5.30616   AATAAAGCGTTGAAA       TCCCTCTCTGTCT TTAA AGGCAGAGGGGGA        TTTTTGTTTAAATGG 100 51
      BF1291 NONE
      BF1292 1550288 .. 1550308 +  -2.7   -5.2015   GGGGAGATGAGTAGA            TTATAAAGT GTG ATTTTATAG            TTTTTCTGTTGTTAG  70 20
      BF1293 NONE
      BF1294 NONE
      BF1295 1553928 .. 1553939 +  -4.4   -4.7219   GAGTAGTACAGGGCT                CCAT AGAG ATGG                 TTTTCTCTTAATATC  71 61
        rmlD NONE
        prfC 1556520 .. 1556557 + -12.8  -4.04318   AAGACCGGATCAAGA   CGGTGGACGAGTTGCA GTGCAG TGCTATTTGTCCACCG    TTTGTCGTATATGGC  95 55
      BF1298 1556950 .. 1556960 +  -2.4  -4.63044   GCATCTTCTGTGAGT                 CCGG ACG CAGG                 TTTCTTTCTGTACCT  61 46
      BF1299 NONE
      BF1300 NONE
        menD NONE
      BF1302 NONE
        menB 1562942 .. 1562961 +  -7.8  -5.06016   CCATAAGCAGACAGA            GGCCTTCT TGAT GGGAGGCC             TTTTCTTTATATCAT  89 35
      BF1304 NONE
        menE 1565087 .. 1565111 +    -5  -5.72254   CCGGCAACTTGCCCT          CACTTATCGG ACAGA TCGCTAAGTG          TTTTTTCTTCTTTAG  88 4
      BF1306 NONE
      BF1307 1568156 .. 1568184 +   -14  -4.57482   ACGATAATTGATTGT        TTGCGGAGAGAC GTTCA GTTTCTCCGCAA        TTTCTTTATGAGTCA 100 107
      BF1309 1569858 .. 1569887 + -10.1  -5.84432   CCTAAATCACGAAGA       GGGGGCTGTTTCT GTAA AGAAATAGTTCCC        TTTTTTTATCTTCTG 100 57
      BF1310 NONE
      BF1311 NONE
      BF1312 NONE
      BF1313 NONE
      BF1314 1578298 .. 1578329 +    -8  -3.77846   GTAGATAAGGGGCGA      GAGGCATCGGGGAT GAAA GTCTTCGGTGCTTC       TTTGCGTGTATTGTA  72 54
      BF1315 NONE
      BF1316 1580857 .. 1580889 + -22.9  -4.53034   CGAATAAAACAGAAA      GGGTGTAGCTATCCC GCC GGGATGGCTACACCC      TTTTGCTTGTATGGC 100 43
        oxyR 1582494 .. 1582524 +  -8.3  -4.49673   GTATAATACAAAAAC       GACGGCGATATTT TTCAC AAACATCGCCGCC       TTATTTCTTTTATGT  86 35
      BF1320 1584062 .. 1584072 +  -5.4  -2.75307   AAAGTGAAAGAATGG                 TTGG TGA CCAA                 TGGTTGACATGTATT  51 8
      BF1321 1585426 .. 1585478 + -16.7  -4.57755   TATGCCGGTTACATT ATCTCCCTGTTCTTGCCTTGTATT GTAATG AAT-TAAGGCAAGAACAGGGAGAC TTTTATATCGTGACT 100 58
      BF1325 1589659 .. 1589669 +    -4  -3.23737   ATGAGTGATGAAAAT                 CAAA GCT TTTG                 TCTATCTTTGTAAAT  48 90
      BF1326 1590338 .. 1590350 +  -9.1  -5.31456   TTCTCTGTATTCTTT                CGGGA GAT TCCCG                TTTTTTATCAATTCC 100 187
      BF1329 NONE
      BF1330 1593435 .. 1593450 +  -2.6  -3.76183   AGAAAAAAATATAAT              GAAAGA ATCT TTTTTC               TATTCTTTTCTGAAT  50 69
      BF1331 NONE
      BF1332 1595376 .. 1595413 +  -9.3  -4.94992   GGGCCGATAAAACAA   GAAAAGCCACACTGT-CA ATA TGTACAGCGTGGCTTTTG   TTTTTGTAAGTTTAA 100 46
      BF1337 NONE
      BF1338 1602126 .. 1602184 + -23.1  -3.29096   AAAATGCCAATATAT -GTAATGCCCCATAACAATATATGTAAT CGAA ATAACATATATTGTTATGGGGCATTACA TTACTACTTCGTGGA 100 146
      BF1341 NONE
        metY NONE
        trmU 1605930 .. 1605945 +  -4.6  -3.85567   CGGTACGAAAGTGTG              CACGGC TGAA GCAGTG               TTTACATTTCCACTT  58 387
      BF1353 NONE
      BF1354 1623916 .. 1623954 + -10.7  -5.93252   GAACCTCTTAAAAAA  CTCTTGTAAC-TA-ACTGA ATT TCAGTATATGTTACAAGAG  TTTTTTCTTTTTAGG 100 158
      BF1356 1625525 .. 1625542 +  -4.1  -4.49377   CTGAATTCGGGATCG             TCCCTAA ATTT TGAGGGA              TTATTTTATTATGCA  63 170
      BF1357 NONE
      BF1358 NONE
      BF1359 1627232 .. 1627242 +  -3.2  -3.87994   TTGATGTCAGGAGCC                 GTCA GCC TGGC                 TTTATCAGCGTCAAT  55 514
      BF1361 NONE
      BF1362 1632508 .. 1632522 +  -5.7  -2.93869   AATAATTACGATTCG               CTGCA GATTA TGCAG               GTTTGTACACTCCTC  53 48
      BF1363 1633892 .. 1633908 +    -3   -4.4874   TATTCGTCATACTTT             TCTGGAG TTTT CTCC-GA              TTTTCACTTTTTCCA  60 308
        upaY NONE
        upaZ 1635971 .. 1635984 +  -2.4  -4.45083   AGGATGAATTTTCTA               CCTT CTTTTA AAGG                TTTTATGAATATGAA  58 53
        wzx3 NONE
        wcfM NONE
        wcfN NONE
        wzy3 NONE
        wcfO NONE
        wcfP NONE
        wcfQ NONE
        wcfR NONE
        wcfS 1645692 .. 1645747 + -15.8  -3.25192   TTTCGAAGAGAAGTT AATTCAATAAAAAAGAAAGGATCAGC AATT GCCGATCCTTTCTTTTTTATTGAGCC TCTTGTCGGATTCGA 100 125
        pdiA 1646564 .. 1646603 +  -3.6  -5.54907   AAATAAGTTGAACAA  GCAGGGGTGATTTTCTGTT TTT AACATAGA-TCACCCCATC  TTTTTATTTTATGGC  81 35
      BF1379 1648488 .. 1648518 +  -8.3  -3.51934   GTTTTAGTCTTTTAG       GGAGGGACGGTTT ATTGG AAACATTCCCTCC       TGTTTATAAGGCAAC  72 34
      BF1381 1649554 .. 1649608 +  -8.7    -3.965   GTAAATAACGAATAA CGATGAACGATAAACTCACTGCG ATATCAACG CACAGCCTGTTTATCGTTCATCG TTATTCGTTTTAAAG  80 37
      BF1387 1655639 .. 1655664 + -15.5   -3.8211   ATGTACAGTACCCAA         TCTGCCGGGAG GTCT CTCTCGGCAGA          TTATTCTCGATAAGG 100 152
      BF1388 1656447 .. 1656479 +  -7.8  -3.01712   GGCAAACCTAATAAG     GT-CTGCCGCTTCTT TCGC AGGAAGCGGTGGCAC      TATTGCAACCGAAGC  65 181
      BF1390 1659293 .. 1659322 + -10.8  -5.59357   TATAAACCTCAAAAA       GGGATCGGATAG ACTAAA TTATCCGGTCCC        TTTTTTTGATATACT 100 70
      BF1394 1662628 .. 1662677 +   -17  -3.21704   GATGTCCTATTCTGA CGGGGCATTACATTATA-TGTTAT TCCG ATAACAATATA-TGTAATGCCCCG TTACATATATTGTTA 100 78
      BF1395 NONE
      BF1396 1664170 .. 1664180 +  -2.6  -2.59431   AAGTAAAAGAAACCG                 TTAA TTA TTAA                 TAGATTATGACCGAA  41 22
      BF1397 1665127 .. 1665142 +  -3.2  -4.15044   AGGGTTGTTTTCATT              CAAGTG CAAA CTCTTG               TTTATTGCACAAAAA  57 510
      BF1399 NONE
        nadC 1666601 .. 1666620 +  -3.7  -4.78121   TTGAGGACCTTGATC            GTTAAAA CGATTA TTTTAAC             TTCTTTTTTCATTTT  69 180
      BF1401 NONE
      BF1402 1668272 .. 1668286 +  -2.8  -3.08327   TTTAACCTGATTTGC               GGTC TGCGTAT GACC               TATTAACCATTTAGT  43 5
      BF1403 NONE
      BF1404 NONE
      BF1405 NONE
      BF1407 1673587 .. 1673604 +  -4.1  -2.64803   AACGAAACAACGGTT             CGAGACA CCTT TGTCTGG              TAGCTTTCCGGATAA  45 5
      BF1408 NONE
      BF1409 1677137 .. 1677166 +  -5.2  -4.10429   AGTGAAGAAGTCACT       GGGTATTTAAAG GAGCTA TTTTAAATACTC        TTTTGACGGATACTT  63 16
      BF1411 1677875 .. 1677910 +    -3  -3.98606   AATGATAATTAGCCA    TTTTACTATCATAATAT ATA ATATTAT-ATATTAAAA    TCTTTTTAAATGTTC  52 367
      BF1412 1678660 .. 1678676 +  -5.1  -2.93893   AAAGGGACATTAATA              CATTGTC ATG GACAAAG              ATTTACTATATAATT  52 71
      BF1413 1679652 .. 1679672 +  -3.3  -3.02263   AATGATCTAAGTTAA            CCTATTG AGAATGC CGATAGG            TGTTCCCGCACCTAT  45 75
      BF1415 NONE
      BF1416 NONE
      BF1417 1685398 .. 1685433 + -12.9  -3.59431   ATTACTGATTGAAAT    GATGAAGGAAGATAT GTAATA ATATTTTCCTTCATC     TGTTATTATATTATT  95 64
      BF1418 1687126 .. 1687136 +    -4  -3.52321   GTTGTGCAAAAGTTC                 TTTC ACA GAAA                 CTTTTTAATTCCGTG  52 175
      BF1421 1688452 .. 1688463 +  -3.6  -4.72188   ACACAGGTTTATGAT                CCTG AGGA CGGG                 TTTCTTTTCGATTCG  69 75
      BF1428 1695761 .. 1695793 + -14.2  -4.13767   ACGTTGACAATAAAA      GGGTGTAGCCTTCC CTCAC GGATGGTTACACCC      TTTTGCCGTCGGGGC 100 74
      BF1429 NONE
      BF1430 1697333 .. 1697360 +   -10  -3.51708   AGATTTTAAACTAAA        GGCCT-GTTGGTT TTA AACCAACGAGGTC        TTGGTTTAAAAGGTA  80 75
      BF1431 NONE
      BF1432 NONE
      BF1433 NONE
      BF1434 NONE
      BF1435 NONE
      BF1436 1705603 .. 1705613 +  -3.2  -3.77832   ACTGTGGGCAATTTT                 TCGT TTG GCGA                 TTGTTCACTTTGGAA  53 444
      BF1438 NONE
      BF1439 1708676 .. 1708700 +  -2.1  -3.89346   AGATTGTATGCCACT         C-CGCTCGGT TTTGAT ACCGAGCACG          TTTATCGGGTAAAAC  51 172
      BF1443 NONE
      BF1444 NONE
      BF1445 NONE
      BF1446 1713872 .. 1713929 +  -6.6  -3.47806   TATTTTATCATCTAT CTGCGTTGTTTTCAAGATTAT-AACGTA TATT TGCGTTCACAATCCTGATA-CAACGCAG ATTTTTGCTATGAAC  64 54
      BF1447 1716756 .. 1716770 +  -7.1  -3.97283   CGCTACCTTTCACCG               GAGGG TGTAT CCCTC               TCTTTTCTGTTCATT  71 230
      BF1448 1717146 .. 1717157 +  -5.8  -3.63515   AGTAGCTCTGAATGA                GCTG AAGA CAGC                 TTATTGGGAGTACCG  61 80
      BF1449 1718507 .. 1718530 +  -8.2    -3.695   CTTTTTAAACAGGAG          GGCTGTTGGTT TCA GACCAAC-GCC          TCTTTGGTTTTAAAC  74 54
      BF1451 1721646 .. 1721662 +  -3.6  -3.79508   GGGCTTTCAAGCGAC              GCCGGA TAATC TCCTGC              ATTTTGTTTTTATAC  53 358
      BF1454 1726096 .. 1726113 +  -4.1    -4.208   TGGTATAAATATTAT             CATAGGA CTAT TCCTTTG              TTTATGCTTTTACAA  61 313
      BF1457 NONE
      BF1458 NONE
      BF1459 NONE
      BF1460 NONE
      BF1461 1734044 .. 1734057 +  -6.7  -3.34517   CTTCCACTTCCAGCA               GTCGT GTCC ACGAC                TATTTAAAAGAACAT  62 229
      BF1464 NONE
      BF1465 1734938 .. 1734948 +  -2.6  -2.63723   AATTAGCTGATTTTA                 TTTT ATC AAAA                 CTTAATTCCTAACCG  41 3
      BF1466 1735145 .. 1735159 +  -5.6  -3.14463   TAGGCATTTGCCATT               GTCGCC AGT GCCGAC               TTGATAAGAAACATT  55 62
      BF1467 NONE
      BF1468 NONE
      BF1469 1737581 .. 1737593 +  -3.5  -2.83822   GAATTCTTTGAGAAC                TATAA CAA TTATA                TGCTTATGACATCAC  44 39
      BF1470 NONE
      BF1471 1739367 .. 1739382 +  -4.6  -3.28712   CCAAATCAGACATGC              CCCCAC TGAC GTGGAG               TTATGGGGCGAAGAA  51 99
      BF1473 NONE
      BF1474 NONE
      BF1475 NONE
      BF1476 NONE
      BF1477 NONE
      BF1478 1741834 .. 1741846 +  -4.8  -3.60098   AGTAATATATAGAAT                CAGG ATACC CCTG                TTTAAAGTGACACAT  57 78
      BF1479 NONE
      BF1480 NONE
      BF1481 NONE
      BF1482 NONE
      BF1483 NONE
      BF1484 NONE
      BF1485 NONE
      BF1486 NONE
      BF1487 NONE
      BF1488 NONE
      BF1489 NONE
      BF1490 NONE
      BF1491 NONE
      BF1492 NONE
      BF1493 NONE
      BF1495 NONE
      BF1496 NONE
      BF1497 NONE
      BF1498 NONE
      BF1499 1760269 .. 1760295 +  -8.7   -3.3344   ATCATAAATAATGAA        G-CCCCGGTGCA TCAC TGCAGCGGGGAC         TTCTCCACCTTAAAT  73 137
      BF1503 NONE
      BF1504 1765102 .. 1765135 +  -3.2  -4.61231   CCTTGAATTCTTCTC    CAGCGGATACTCCG GATGTAGA CGGGG-A-CCGCTG     TTTTTGGGCATGTCG  64 58
      BF1505 1765360 .. 1765374 +  -4.2  -3.30124   ATTGCTCTGTTCCAT               GTGCCT GAA ATGCAC               TTCTACACCCTGCCG  53 44
      BF1507 1765848 .. 1765861 +  -4.5  -3.47011   AGTGGTCTATTCCTT               GGGGA TATG TCCTC                TTCCTTGCATTTTTC  55 48
         cbh 1767485 .. 1767499 +  -2.9  -2.85297   CTAATAATAACTATA               TTTTG TTTTT CAAAA               TCATATTTGACATCG  42 417
      BF1516 NONE
      BF1517 1778954 .. 1778990 + -15.5  -4.36903   CATGTTTTTTGAATT    TACTTGTTTACTTGAGT CCT GCTTAAGTAAACAAGTA    TTTCTCTTTAATGAC 100 66
      BF1518 NONE
      BF1519 1783012 .. 1783025 +  -5.3   -2.8547   GGGCAGGAACAGGGC               TTTCC AGAC GGAAA                TGTAGTATGACACAT  52 7
        mobC 1785084 .. 1785098 +  -2.7  -4.56597   TGCCTTCAAGTATCT               GCCGG TTTCC CCTGC               TTTTTGACAGCGGGG  63 383
      BF1524 NONE
      BF1525 1788055 .. 1788084 + -15.1  -5.84011   TTTATTATTACACCT       CCCCGTTTTTCCT TTCA AGGGAAGACGGGG        TTTTTCTTTTTTGTT 100 55
      BF1526 NONE
      BF1527 NONE
        satG NONE
        rteA NONE
        rteB 1792504 .. 1792533 +    -3  -3.74077   GATTGAAGTATAAAT       TTCAGCAACCATA GCCGG TA-GTTTGCTGAA       TTTGGCTATATACAA  50 12
        tnpA NONE
        tnpB NONE
      BF1536 1798371 .. 1798389 +  -8.9  -3.49475   CCAACATATTATGCA             GGGCTTT GGATG AAAGCCC             TTGTATGCCAATGCC  73 94
      BF1538 1800534 .. 1800566 +  -6.4  -2.52896   GGTAAATTGAAATCA      GTAGATTAGGCGAT TTGGT ATCAACTAATCTAC      TGACTTAAAAAATAG  57 36
      BF1539 1800836 .. 1800885 + -16.7  -4.12942   TGTTATTATACTTAA TCCGGGATAGTTTTGATAGATCC AGTT GGAGCTATCAAAGCTATCTCAGA TTTTAGACAATTTCC 100 79
      BF1548 1806648 .. 1806668 +  -3.4   -4.1552   ATTTCTTTTATTTTG            TTAATAAC TAAAT GTTGTTAA            TTTGTTGCAAAGGTA  57 60
        upfY NONE
        upfZ NONE
       rmlA1 NONE
       rmlC2 NONE
      BF1553 NONE
      BF1554 NONE
      BF1555 NONE
      BF1556 NONE
      BF1557 NONE
      BF1558 NONE
      BF1559 NONE
      BF1560 1817716 .. 1817739 +  -3.2  -2.94519   AAATCGAAAATGGAA          TCGAATTTTT AATG AAAAATCCGG           CGTTTTTCTTTTCTT  45 14
      BF1561 NONE
      BF1562 NONE
      BF1563 NONE
      BF1564 NONE
      BF1565 1822453 .. 1822482 + -15.1  -5.35815   GGTGGGAAATAAAAA       GAAAGGCGACTTG ATTG CAAGCCGCCTTTC        TTTTTATTTAATCTC 100 51
      BF1569 NONE
      BF1570 1827473 .. 1827483 +    -4  -3.34947   ATAAAACTTATAGAG                 CTTT ATA AAAG                 TTGTAACAATTCTTG  50 18
         ssb 1828004 .. 1828020 +  -7.2  -4.36411   CTTCGCAAGATAATT              CGGCGG ATGAC CTGCCG              TTTTAATGGTTAATG  79 3
      BF1572 1829493 .. 1829505 +  -7.7  -2.66481   CGAGCCTTCCACAGA                GGAAG AAG CTTCC                TGATATCAGCTTTTG  63 10
      BF1573 NONE
      BF1574 1832564 .. 1832599 + -13.4  -4.44099   GAGGAAATATAAAAG    TCGCCGGGAATATCGT TTGA AAGATGTTTCCGGCGA     TTTATCTTATTTCTT 100 68
      BF1577 NONE
      BF1578 NONE
      BF1579 NONE
      BF1580 1838048 .. 1838077 + -15.9  -2.82856   TATTAAAAAATAAAA       GGGGTTGTGTCAA AACG TTGATACAACCCC        ATATTTGTATTAATT 100 35
      BF1588 1848024 .. 1848051 +    -4  -4.24204   TACCTCGTTCACGAT        GTTGGTCACCAG GACA CTGATGTCCATC         TTTTCCATGTCGATC  62 457
      BF1592 1851837 .. 1851853 +  -3.7  -3.01712   TTGTTGTACTTTTGC              CGTTCAA TAT TTGGATG              TATTCCAAACACACG  47 153
      BF1593 NONE
      BF1594 1853772 .. 1853795 + -13.2  -5.70829   AGATGATGATTGGAA          CAGCCGGTTC GTGA GAATCGGCTG           TTTTTTTATGCTATT 100 68
      BF1595 NONE
      BF1596 NONE
      BF1597 NONE
      BF1598 1858309 .. 1858349 +  -8.9  -4.90455   GAAAACAGCTTGGGA  CACCGGGGCTCCGTCTGCA CGA TACAGATAGGTTCCCGGTG  TTTTTATACATATCT  93 76
      BF1601 1863028 .. 1863063 +  -9.9  -2.63539   ACATAATCAAAGCAA    TTCAGTTTCCTCTTC CGGAGC GAAGGGGAAATTGAG     GCTTTCTTATTTTCT  74 67
      BF1602 1864698 .. 1864729 +    -5   -4.4078   GTTGCATCCGTATCA      CGGCATCCGGTGAG GTCT CTACCCGGGTGTTG       TTTTCATTGGCAACC  68 420
      BF1607 1870817 .. 1870855 +  -8.9   -2.6381   GTGAAGAGTGATGGA   CGAGTTGTACAACTCGT CGTAT ACCAGTTGCTCAACTCG   TCATGTACCAGTTGT  68 30
      BF1608 NONE
      BF1609 NONE
      BF1610 NONE
      BF1611 1878164 .. 1878177 +  -3.7  -4.12188   CCACATCACCCAAGC               CAGCC ATCC GGCGG                TTTTGAAACTACTGA  59 416
      BF1618 NONE
      BF1619 1891073 .. 1891114 +  -9.6  -5.29782   ATATAATAGACGAAA GGTGTGTCATAACTCT ACGGTGAATA AGAGTTGCGACACACC  TTTTTTATCAATATC 100 96
      BF1623 NONE
       accC1 NONE
      BF1625 1898828 .. 1898857 + -12.2  -3.49114   GAGTAGAAACCGCAA       GGGCTCTGGAAG TATGAT CTTTCAGGGCCC        TTATCGTATGATGTA  90 44
      BF1628 NONE
      BF1629 1904220 .. 1904234 +  -4.2  -5.09895   ATATATACTAACAGA               CGTTCA CCC TGATCG               TTTTTTACATACATA  76 345
         lpd NONE
        lplA 1907050 .. 1907078 +  -8.3  -3.95219   TTTGTATTTGATGTA        CAGATAGGATG TATCTGT TATCCTATCTG        TTTATACCATTTAAA  77 174
      BF1635 1908848 .. 1908871 +  -6.8  -2.85874   ATCGTTGCGGAACTT          GTTTGGGGAT CTTT ATCCTTAAAC           TGTGATCATCTGTGT  58 96
      BF1636 NONE
      BF1637 1911500 .. 1911537 +  -5.6  -2.87344   CGGTCATACCGCAGA   GTAGCACAGGACTGAC TGTTAT GTCGTTCGTGTGTTAC    TCTATGGCAGGCCTG  52 43
      BF1639 1913691 .. 1913720 + -15.9  -4.53602   TAATTTGTTGACGTT       TCCCCGCTTCTTA TCAC TAAGAAGTGGGGA        TTTGTTTCATCTGGA 100 344
      BF1640 NONE
      BF1641 1916410 .. 1916428 +   -11   -3.5944   TCTTATAAAGAATAA             GGCGACTG AAT TAGTCGCC             TTTAACACTATAGCT  84 47
      BF1642 1917450 .. 1917460 +    -4  -3.27503   TGCGAAAGAGCTATT                 CATA TTT TATG                 TGTATTGTCTCTTAA  48 382
      BF1643 NONE
      BF1644 1920855 .. 1920886 +  -8.7  -4.16305   TTGTGTGTATAGAAA      TCCCCGAAGGACG ATGCAG TGTTCTACGGGGA       TTCTTGTTTATCAGT  81 71
      BF1664 1939373 .. 1939404 + -13.8  -5.62219   CGTATTTATATTAGA      CGCCCGGATATGCA ATGA TGTATGTCCGGGTG       TTTTTTTAATATCTT 100 54
      BF1669 1942824 .. 1942848 +  -3.7  -2.50387   AAAAGACTGCTGAGG          TATCTAAAAAA GTG TTTTTTAGGAA          GATTGTTTTGTGGGG  45 28
      BF1670 1943487 .. 1943512 + -12.7  -5.63517   TTGTCTCCCGGTAAA         GAAGGTATCCT GTGA AGGATGCCTTC          TTTTTTGTTTCACCA 100 79
      BF1671 1944993 .. 1945010 +  -6.9  -4.08317   TTCCCGGTCGTATAT             CTGGGGG AAGT CTCCCGG              TTTACTTTCCAATTC  70 455
      BF1673 NONE
      BF1674 NONE
        cysC NONE
        cysD NONE
        cysN 1953568 .. 1953580 +  -4.8  -3.86822   GGTGTGCCGATATGC                CTGC TGCAT GCAG                TTTGTCGGCACATTA  61 51
      BF1678 NONE
      BF1679 1955732 .. 1955747 +  -3.2  -3.78141   AGATTAAATTTTATA              TGGGTT TATT GACCCG               TTTAGAGTTTCTTTC  52 61
      BF1685 1963407 .. 1963465 + -28.2  -3.16676   TTCTATATATTAATA TCCTGCATTTACAAAGTTAACTTTAA ACCTGTG TTAAAGTTAACTTTGTAAATGCAGGA TATTAACTTCGTAGA 100 157
      BF1686 NONE
      BF1687 NONE
      BF1688 NONE
      BF1689 1968361 .. 1968395 + -14.5  -3.37344   TAGTCCGATAAATTT     TAGAAAGGGTATCCG AACAA CGGATACCCTTTTTG     TTGCTTAAATAGGCG 100 60
        ruvX NONE
         def 1969479 .. 1969521 +   -26  -5.02476   CTCTTTGAAATAAAA GTAACGGGTAAAGTTGATCG TAT CGATCAATTTTACCCGTTAC TTTTTTAGGAAATAT 100 50
      BF1693 NONE
        thrS 1975212 .. 1975228 +  -2.4  -3.73224   AAAGACAGCTTTTAC              TTTAAT ACATA ATTAAA              TTTGGTAGACAATAA  49 84
        infC 1975890 .. 1975919 +  -2.9  -3.04817   GAAGAGTAAGAAAAA       TGCGTAACGCGC AGGTATA GTGCGTTGC-CA       TATCATTTAATAATT  43 32
        rpmI NONE
        rplT 1976625 .. 1976650 + -14.1  -4.87626   TTAAGATTTAGAAAA         TGCCGGGTACA ATAA TGTATCCGGCA          TTTTTCGTCTTAAAG 100 53
      BF1698 1977845 .. 1977878 +  -5.4  -4.47786   TGATAAGTGAAAAAA     CCTTTGTATGATCT GTTTAG AGAAAATACAAAGG      TTTCTTTGGATAGTT  70 53
      BF1706 1989460 .. 1989479 +  -5.2  -3.32997   GGAATGAAATAAATG            TATATTAT GAAA ATAATATA             TTACCTTTGTGGCCG  55 59
      BF1707 NONE
      BF1708 NONE
      BF1709 NONE
      BF1710 1994664 .. 1994678 +   -10  -4.39568   GGTGTGGCCGAATTC               TCCGGA AAA TCCGGA               TTTTCCTGTATAAAT  87 508
      BF1712 NONE
      BF1713 NONE
      BF1714 NONE
      BF1715 1999558 .. 1999592 + -20.4  -5.56673   TGAGTTATATAATTA     CCACCCTAATTATTAA ATA TTAATAATTAGGGTGG     TTTTTTATTGTCACT 100 59
      BF1718 2004963 .. 2004987 + -10.1  -5.31855   ATACCATCAATATAA          GCCAACTGA CAATAAA TCAGTTGGC          TTTTTATTGTTAATC 100 75
      BF1719 2008914 .. 2008924 +  -5.4  -3.60094   CAGTTTTATTCGGTT                 TGTC AGT GACA                 TTCTAATTATATATG  58 9
      BF1720 2010571 .. 2010596 +  -9.8  -3.40299   TGACTGAAAAAAGAA         GCTGCCTCCAA GAGTA TTGG-GGCAGC         TTCTACATGTAATAA  78 67
      BF1724 2017927 .. 2017959 +  -2.5  -3.16232   ACGTCCAATAAAAGA      GGTGGTCGAAGAATC CGG GGAGCTTCGGCCGAC      TGGTTCTTTTATGTG  45 133
      BF1725 NONE
      BF1726 2019135 .. 2019151 +  -4.5  -3.85114   TCGGCAGGACATCTA              TTGCAAA CAA TTTGTAA              TTTCGTGTAAGATTT  59 188
      BF1727 2020092 .. 2020131 +  -6.4  -3.65902   TCCGGAGCCGATTGG  CGGACAATCCGAATCC GGCGGTGA GGATTCAGAACGTCCG   TTTCCCTGCCGTCCG  66 77
      BF1728 2021068 .. 2021105 + -17.8  -5.02476   CAGGACACGGGAAGG   GAGCGTCCGAAGGGCT GGAAAG AGCCTTCCGGACGCTC    TTTTTTACCCCGTCT 100 69
      BF1729 NONE
      BF1730 NONE
      BF1731 2024126 .. 2024155 + -12.1  -3.85416   CTTTTAGTGGATGAA       GCCCTGCCGGATC GTGA GATTAGGCGGGGC        TATTGTTTTGTTATT  93 63
      BF1732 2025182 .. 2025210 + -19.1  -3.52877   AATTTGAAGTATAAA        CAAAAGGTGCATC AAT GATGCACCTTTTG        TTCTAATATATTAAT 100 218
        xerC 2032512 .. 2032528 +  -3.6  -2.79248   TTAAATAAGAAAATA              ACAGCG AAAAC CGCTGA              TAATTACATGTTAGT  46 33
      BF1739 NONE
      BF1740 NONE
      BF1741 NONE
      BF1742 NONE
      BF1743 2036406 .. 2036419 +  -3.1  -3.28791   ACAAGCGGATCAATC               TCCTT TAAT GAGGA                TTATCCACCGAACAT  47 53
      BF1744 NONE
      BF1745 2038121 .. 2038132 +    -3  -3.47349   AAGGAGCTAAATATT                CTTT TGTC AAAG                 TTATAAATTTGCAAC  48 8
      BF1746 NONE
      BF1747 NONE
      BF1748 2040386 .. 2040403 +  -2.6  -3.28791   TAACAAGCGGATGAA             TCGCCC CGAAAA GGTCGA              TTATCCACCGGACAT  45 51
      BF1749 NONE
      BF1750 NONE
      BF1751 NONE
      BF1752 NONE
      BF1753 NONE
      BF1754 NONE
      BF1755 NONE
      BF1756 2046266 .. 2046297 +    -5  -4.92783   ATACCCGATAAAAAG      AACCTCGCCGGC TTGTTCTT GCCGACGGGGTA       TTTTTATCCTCACTT  76 507
        traA NONE
        traB NONE
        traD NONE
        traE NONE
        traF NONE
        traG NONE
        traH NONE
        traI NONE
        traJ NONE
        traK NONE
        traL NONE
      BF1773 NONE
        traM NONE
        traN NONE
        traO 2063390 .. 2063406 +  -3.1  -2.87344   TGATTCGATAACTGC              TATATTA TAA TAATGTA              TATATGAGGACAATG  44 30
        traQ NONE
      BF1778 NONE
      BF1779 2065405 .. 2065420 +    -9  -4.70659   CGGACGAAATGGAAA              GCATCC TTCG GGATGC               TTTTTCCATATCCGC  90 48
      BF1786 NONE
      BF1787 NONE
      BF1788 NONE
      BF1789 2074694 .. 2074724 +  -4.1  -5.06451   ACAGATCCGATAACC      TGCAATACGGGAAA GGCT TTTTCCGT-TTGCC       TTTTTTCAAGTCGTC  76 509
      BF1791 2075922 .. 2075932 +  -6.8  -3.28447   ATTTATAATCCAAGC                 GGCA CGA TGCC                 TGTTCTCCTGAATCG  61 272
      BF1792 NONE
      BF1793 NONE
      BF1794 2077141 .. 2077188 + -22.2  -3.28712   GTGTGCATCGGGAAA TGCAGCAAAGGCAGGAAC-ACCG CAT CGGAAGTTCCTGCCTTTGCCGCA TTCTGCGCCGGGGAA 100 51
      BF1799 2086906 .. 2086920 +  -2.8  -3.29995   ATTAGAGGATATGTA               GTAGAT TGA ATCTCC               CTTTTATCAATTTGC  46 25
      BF1800 2087268 .. 2087293 +  -5.6  -2.76696   TTTGTTTTCAAGAAA         TTAATTTCGT ATCTGC ACGAAGTTAA          CTTCTTGAAAACACA  52 109
      BF1801 2089157 .. 2089171 +  -5.8  -3.96327   ACGTTGTCCTTCTTG               GATAAA TTC TTTATC               TTTCTCATGCAAAAT  63 335
      BF1804 NONE
      BF1805 2099862 .. 2099894 + -12.9  -4.89063   CGAAATAAGATAAAG      GAGAGGGATGTTG CTCGAGA TAACATCCCTCTC      TTTGTTTTTAAATAC 100 61
        nanH NONE
        nahA NONE
        estA NONE
        estS NONE
        bmnA NONE
        nahB NONE
      BF1812 2112706 .. 2112721 +  -2.6  -4.58724   TAATGATTGACTAAT              TG-CAGA TAA TCTGACA              TTTTACTTATATTTG  62 27
        nahC NONE
      BF1814 NONE
        bgaA 2119693 .. 2119720 +   -12  -5.94214   GATAGAGTAAGAAAG        GAGGGCATCCGG GCAA CCAGATGCTCTC         TTTTTTTGTTATATT 100 49
      BF1816 2122493 .. 2122503 +  -2.6  -4.72272   ACCTATACTCTCGGT                 TTAA GTA TTAA                 TTTTTAATGGGAGGA  65 8
      BF1817 2124269 .. 2124305 + -12.4  -2.53918   TGTTCAGATATAAAA   TTGCCCGGGC-AACATC AGGA GATGTAAGTCCGGGCAA    CATTTTATAGGGTAC  82 138
      BF1820 2128056 .. 2128094 + -13.3  -6.23545   TTTTTGAACGATAAA  CGATGAACAGGCTGCACA TAAA TGGGT-GCCTGTTCATCG   TTTTTTTTGTTTGCA 100 51
      BF1821 NONE
      BF1822 NONE
      BF1823 2130382 .. 2130396 +  -2.1  -4.59919   TGTGTGCTCTGTGGT               GAGTT CTGAC AGCTC               TTGTTTTTATCGTTT  61 144
      BF1825 2132579 .. 2132598 +  -4.4  -4.65895   ATTATAACACTTGCA            TCAATGTA TGTT TATATTGA             TTTTTCCATAACAGA  68 205
      BF1832 NONE
      BF1833 NONE
      BF1834 2140891 .. 2140921 +   -12  -5.63504   CGCATAATTCTAAAA      GCAAGCACATCCG CCGCAT CGGA-GTGCTTGC       TTTTTTTATGGGGTT 100 394
        hsdR NONE
      BF1837 NONE
        hsdM NONE
      BF1839 2148909 .. 2148929 +  -6.2  -4.26792   GAGAATTGAATGCAA           CCC-TCTTG AAAC CAAGAAGGG            TTTTGCACTTTATAT  70 257
      BF1841 2149930 .. 2149971 + -13.3  -2.92928   TACTCAAAAATCATT CTTACTAACCAAGATGTTT ATAT AAACATCTTGGTTAGCAAA  TACTGTTTCTGCTTT  90 1
      BF1843 2152087 .. 2152109 +  -9.2   -3.9373   AAATAGAAAGAGTCA           GGCTGTTC AATAAAA GAACAGCC           TTTGGCTTTTGCATA  83 35
      BF1844 2153493 .. 2153513 +  -3.9  -2.85276   AGTGAAATTGGGAAG            CTGCCAACA TAT TGATAGCAG            GTGTTGTTTTACTTT  46 122
      BF1845 2154919 .. 2154929 +  -2.6  -5.38549   TTTTTATTTCTAATG                 TAAA ATA TTTA                 TTTTTCTTCTTTCAC  74 173
      BF1847 NONE
      BF1848 NONE
      BF1849 NONE
      BF1850 2160139 .. 2160165 + -13.7  -3.50488   TCTTTTTTATATAAT         CCGGGGCGGAT GGAAA GTCCGCTCCGG         TTGATATCTTTTTCT 100 49
      BF1851 NONE
      BF1852 NONE
      BF1853 NONE
      BF1854 NONE
      BF1855 NONE
      BF1856 NONE
      BF1857 NONE
      BF1858 NONE
      BF1859 NONE
      BF1860 NONE
      BF1861 NONE
      BF1862 NONE
      BF1863 NONE
      BF1864 2175564 .. 2175575 +    -3  -2.74012   GGACGCAAACGGGAA                TACT TAAA AGTA                 TGATTCGCCTAATGG  41 43
      BF1865 NONE
      BF1866 2178108 .. 2178122 +  -3.5  -2.92102   AAATGATAGGAGAGG               CTCGC TAAGT GTGAG               GTTTATACGGGCTAT  44 54
      BF1867 NONE
      BF1868 NONE
      BF1869 NONE
      BF1870 2182953 .. 2182964 +  -4.4  -3.20662   CGATAAAAGTATGTA                CAAC AGTG GTTG                 TCGTTTATTCTTGTC  51 84
      BF1872 NONE
      BF1873 NONE
      BF1874 NONE
      BF1875 2189935 .. 2189955 +  -4.5  -5.14626   TTCACCACATAATCG            GTGGTGGGC TAT GCTCTCCTC            TTTTCTTTTACTCAT  76 66
      BF1876 2192413 .. 2192424 +  -4.4  -3.80625   TTTTATTCATATCTT                TGTG ATAT CACA                 TTTGAATTCTAAAAA  57 49
      BF1877 2193232 .. 2193261 + -20.9  -5.71638   GTGTCTGATAAAAAA       CAGGCAGCGTCAA ATAG TTGACGCTGCCTG        TTTTTTTAATTGTTA 100 47
      BF1879 2195977 .. 2195992 +  -4.6  -3.06162   GCAATGGCTTCATAA              GGCCGT AACC ACAGCC               TGTTACCATGCAATA  50 104
      BF1881 2197017 .. 2197053 + -11.1  -4.37991   ATATAGATAATTGCA    GGCGGATTGATATAT TCTTGAT ATATGTCAATCCGTC    TTTTCAGTGTTTTTA  95 52
      BF1882 2198476 .. 2198512 +  -3.9   -3.3785   GCTATCTTTGCCGAC   GCTAATGCATCC-TTA TGCGTT TAACGGATACATTGGC    TTATGGATACATTGG  50 47
      BF1883 NONE
      BF1884 2202265 .. 2202316 + -11.8  -2.95942   TTCACCACAGAATAA CACAGCGTCTTACAGAG-GAATAAT TTT AATATAAACTCTGTGAGACGCTGTG TCGTTTGGCTGTGAA  83 46
      BF1889 2209180 .. 2209237 + -25.3  -3.26718   AATATCATAATTTTA CGAAGTTAAAATCGTATCTTCGGGAAG TTAA CTTCCTGAAGTCACGATTTTAACTTCG TATTAGTGCTTTTTG 100 118
        upbY NONE
        upbZ 2212589 .. 2212599 +  -5.4  -3.75884   GTACAGCGAACTACA                 CGAA TGA TTCG                 TTCCTTTCTTTCCCG  60 19
        wcfT NONE
        wcfU 2214581 .. 2214593 +  -4.9  -2.83068   GCACATCATCCGCTA                TTGTT AAA AACAA                ATCTTTTCCATATAT  50 19
        aepX NONE
        aepY NONE
        aepZ NONE
         wzx NONE
        wcfV NONE
        wcfW NONE
        wcfX 2222729 .. 2222741 +  -3.5  -3.33737   TTGGTATAAAGAATT                TTATA ATC TATAA                TTATGAAGATTGCTA  48 13
        wcfY 2224111 .. 2224121 +  -2.6  -4.09542   TTATATTAGTACAGT                 TTAA TAA TTAA                 TTTATATAGATATTT  55 70
        wcfZ 2225359 .. 2225371 +  -2.7  -2.73459   TATGCTCTTTGAATA                TAATG TTA CATTG                ATTAGTGTTTTAATT  41 12
        wcgQ NONE
         wzy NONE
        wcgR NONE
        wcgS NONE
        wcgT NONE
        wcgU 2231665 .. 2231678 +  -2.5  -3.89354   CTATACCGAACTCTA               TATTT ATGA AAATA                TTATTGGTTTCCCAA  52 17
        wcgV NONE
        wcgW NONE
        wcgX 2234842 .. 2234862 +  -6.9  -2.81313   TTTATGAAGCGTTTC            TTTTGCTTG CAT CAAGCGAAG            TGATATTGTCAATAT  61 2
      BF1917 2236507 .. 2236536 + -13.6  -5.61881   ACCAAACAGGGTGAA       CTCCCGATAGCC ATTAGA GGCTTTCGGGAG        TTTTTCTTTTTCCCA 100 203
         gnd NONE
         zwf NONE
         pgl 2241544 .. 2241567 + -12.4  -5.00412   AAGAAATAAAAAAAA          CGTCCGACCT TCAC AGGCCGGACG           TTTTTCGTTCTATTT 100 39
      BF1922 2242168 .. 2242198 +  -6.3  -3.37513   CACTTGATTTCTGTG       GAAAAATTCTACA GAAAA TGTGGAATATTTC       TTCGTATTCCACTAT  59 82
      BF1923 2242714 .. 2242739 + -14.7  -4.58773   ACTTAATTTATGTCA         GGCCCCGACTC GAAA GAGTCGGGGCG          TTTTAGTTTCATCAG 100 68
      BF1924 2245052 .. 2245076 + -10.7  -3.54848   TTGTATTTATGAACA          GAGGCGGCC CCGATAA GGCTGCCTC          TATTTGTAAGATATT  82 57
      BF1925 2246093 .. 2246111 + -12.4  -4.98911   TTGTAAAACGGATAT             GGCGGCTT ATC AGGCCGCC             TTTCTTTTTATAATA 100 86
      BF1926 NONE
      BF1927 2248729 .. 2248756 +    -2  -4.27026   GCTTATAATCTGATT        GATGTCAGTGGTA TAA TGCC-CTGATAGC        TGTTTTTGTTTAAGC  57 202
      BF1930 2251879 .. 2251898 +  -7.2  -3.96841   AAACTATTCTATTCT            TGGAAGTT TCAC AACTTCCG             TTCTGTTTGTTACAA  71 140
        cydA 2260801 .. 2260812 +    -3   -2.6933   AATAATTATTTAAAC                TATG GGTA CATA                 CATTTTTCTACAACA  41 50
        cydB 2262005 .. 2262042 +   -13  -5.38047   TTATTTTTGCAGTAA   TGCTTATCTGTTTTTG GAGAAA CAAAGGCAGATAAGCA    TTTTTTATATCAGTA 100 80
      BF1939 NONE
      BF1940 NONE
      BF1941 2264967 .. 2264977 +  -2.6  -3.29511   ATATACGGTGCCTTA                 TAAA CAC TTTA                 TTCTCAGAAAATGAA  46 1
      BF1942 NONE
      BF1943 2268035 .. 2268052 +  -6.9  -3.24825   GGTCATGCTCGTTGA             CCAGCGG ACCA CGGCTGG              TATTGATTAAAATGG  59 267
      BF1949 2277234 .. 2277244 +  -6.8   -4.1552   TGAAGGGGGAATAAA                 GTCG GTA CGAC                 TTTATTCCGGCAATA  70 27
      BF1954 2280443 .. 2280472 + -13.7  -4.26881   AGTTGTGCAAAAGAA       GGAGTAAGTGAGGG ACC CCCTC-CTTGCTCC       TTTACTTTTGTGACA 100 100
      BF1955 2282424 .. 2282460 +   -11  -5.01732   TTGTTATAGAGTGGA   TAAAGGCCGTTTCCGGT GTAA ACCGG-AGCGGTCTTTG    TTTTTTAGCGCCATT 100 57
      BF1956 NONE
      BF1957 2288502 .. 2288534 +  -9.9  -5.48787   TTTACATAAATCTCC      GGGGCTGCTTCTG ATTTTTG CAGAAGTGGCCTC      TTTTTTCTATATTAT 100 49
      BF1961 2293053 .. 2293070 +  -6.2  -3.65542   GAGTCAACTCGAATC             GTGCCC GGAGCA GGGCGC              TGTTTTCCGAGTCGA  62 466
      BF1967 2298589 .. 2298601 +  -6.3  -3.83262   TTTTGCCGGATACAA                GGAAT TTT ATTCC                TTATTGTGGGATTTG  65 491
      BF1969 NONE
      BF1970 NONE
      BF1971 2301708 .. 2301737 +  -7.3  -3.93256   CTTTGCAAAAAAATG       CAGGATATATTGG GTTA CTGATATATTCTG        TTGTTTAGGAGTCTG  71 407
      BF1972 NONE
      BF1973 NONE
      BF1974 NONE
      BF1975 2305703 .. 2305728 +  -9.8  -3.38178   AACCATTTCTAAATT         GAAGGGGTAT CTTAAA ATGCCCCTTC          TTCTAAAATTAATTC  78 40
      BF1976 NONE
      BF1977 2308961 .. 2308971 +  -4.6  -2.66912   GTTGTCAGGCCTAAA                 TGGG CTC CCCG                 TAGTATAAATTGAAT  47 2
      BF1978 2312289 .. 2312312 +  -9.6  -4.33105   TCGTTTCTTTCATGG          GGCTATCCAA AAAG TCGGATAGCC           TTTTACTGCTACTTA  86 98
      BF1979 2314117 .. 2314158 +  -8.1  -5.77853   AGATTGGAATAGAAT AAAAACGCATGGATTTTGC AATA GCATGATTCGTGCGTTTTG  TTTTTTTTAAAGATT 100 97
      BF1980 NONE
      BF1981 NONE
      BF1982 2316537 .. 2316549 +  -9.1  -3.33037   GCCTGTTTGATGCGG                TCGGC CAT GCCGA                TTCCTCCTTTGAGAT  71 168
      BF1987 NONE
      BF1988 2326617 .. 2326646 + -10.1   -5.5074   TGTATAAAACATAAA       GGCGGCAAGAACA ATTC TGTTTTTGTTGCC        TTTTTTGTTCCGTTG 100 57
      BF1989 2327784 .. 2327812 +   -11   -5.0916   AAGAATCATATAAAG        GCCGGATTAGGG GGCTA TCCTATTCCGGC        TTTTTATCTTGGCAA 100 58
      BF1990 2328476 .. 2328487 +  -4.4  -3.65294   TAAGCAGGTAATACC                GCTA TCCG TAGC                 TTGATTTCTGTAAAG  57 10
      BF1991 NONE
      BF1992 NONE
      BF1993 NONE
      BF1994 NONE
      BF1995 NONE
      BF1996 NONE
      BF1997 NONE
      BF1998 NONE
      BF1999 NONE
      BF2000 2344265 .. 2344277 +  -7.7  -2.56661   GAAAGGATACAGTTC                TCTGC CCG GCAGA                CTGTGTTATTGAATT  59 305
      BF2028 2373519 .. 2373558 + -14.4  -2.93853   TATTGTCATACAAAT  AATAGGAGGGTATCCGAA ATGT TTCGGATACCCTCCTGGA   CTTTAATTCCACAAA 100 51
      BF2031 2377646 .. 2377660 +  -4.2  -4.78848   TTAACCTATTCTTCT               ATCCGA GGA TCGGAA               TTTTGTCTTTCAGGC  71 37
      BF2032 2378482 .. 2378506 +  -5.7  -2.85896   TTACTCCTTATTAAA          GCGTTAAACAG TCC CCATTTAACGC          TGATTGCTTGCTGAC  52 19
      BF2035 NONE
      BF2036 NONE
      BF2037 NONE
      BF2038 2382142 .. 2382155 +  -6.7   -3.0169   TAACAACGAAAGATA               GCATC TGAC GATGC                TCCTTTCTAACCATT  60 18
      BF2039 2382771 .. 2382786 +  -3.3   -2.7535   ATATCTTTGGAGCGT              CATCA AATTAA TGATG               TAATGTCTTGGCAGA  43 172
      BF2040 NONE
      BF2041 2384377 .. 2384387 +  -3.2  -3.19921   GATATATAAGAAGTT                 CTGG AAA TCAG                 TTAATAACATTGTAT  47 223
      BF2043 2386960 .. 2386982 + -14.9  -5.68438   CTTAACAATATGTAA           GCCCCGCAA TCAAT TTGCGGGGC           TTTTTTGTTTCATAG 100 43
      BF2044 2389910 .. 2389920 +  -2.6   -4.0162   ACTTATAGCTTGAGA                 TTAA AAG TTAA                 TTTCTAATCTAAAAA  55 8
      BF2045 2391872 .. 2391903 +  -9.4  -4.73682   TCATTTATAATTAAG      AAAGGCCGCTCTGA GTAA TCAGGACGGCCTTC       TTTTATATTATAACG 100 51
      BF2064 2416662 .. 2416694 +   -12   -5.0916   AACATAGAAATGAAA      GGGTGTAGCCATAC GGGAA GGAGGGCTACACCC      TTTTTGTGTTAAGGC 100 142
        nqrA NONE
        nqrB NONE
        nqrC NONE
        nqrD NONE
        nqrE NONE
        nqrF 2422989 .. 2423013 + -12.9  -6.38655   TCATCATAAAAGAAA          CTGCTTTCGGG TTG TCCGGAAGCAG          TTTTTTTTTATCTTT 100 52
        dbpA 2424593 .. 2424606 +  -5.2  -3.60009   ACAGCTTTCCGGTTT               CCGG CTCTTC CCGG                CTTTTGTTCTTCTTT  57 240
        serC 2425954 .. 2425964 +    -4  -2.90496   GAATTTGAAAAACTT                 CATT AAT AATG                 TGATTTCACCACAGA  46 20
        serA NONE
      BF2074 NONE
      BF2075 NONE
      BF2076 NONE
      BF2077 NONE
      BF2078 2431667 .. 2431679 +    -2  -3.91084   TCGGCTTCACCGTTT                TTCA CTTCC TGAA                TTTCATTCCAGATGG  53 386
      BF2083 NONE
      BF2084 NONE
      BF2085 2439856 .. 2439866 +  -5.4  -3.74658   AAACGGACAAGAAGT                 GAAC ATT GTTC                 TTTACCTCATTGTTT  60 24
      BF2086 2442611 .. 2442621 +  -5.4  -3.75505   GGCAGATTTCTTCCT                 TACG GTT CGTA                 TTGTGGTTTTTCGAG  61 517
      BF2088 2443926 .. 2443948 +  -5.4  -5.32396   ACTGAACGGATAAAA           TCGCCTTCCT TGC GGGTTGGCGA           TTTTGTTTTTGATAT  87 84
      BF2096 2453149 .. 2453159 +  -4.6  -3.11767   CAGAGCCCGGTTAAA                 TCCG GCC CGGG                 ATTGTTTTGAGATCT  51 106
      BF2097 NONE
      BF2098 NONE
      BF2099 2457731 .. 2457788 +   -24  -2.98034   ACGGAGAACAGACGA TGAAAAGTTTTGAACGATGAATGATC ACCGCC GATCATTCATCGTTCAGAACCTTTCA TCGTTTCAATTCATA 100 23
        recR NONE
      BF2107 NONE
      BF2108 2464314 .. 2464344 +  -2.6  -5.15634   GGAAAAAGCGTATCT       TTCCTTTTATAGGG TTT CCTTGTAAAATGTA       TTTTTTGATAGCATC  73 234
      BF2111 2467957 .. 2467970 +  -3.1  -4.09746   TTTTGACATATTACA               CCAGT AACT ATTGG                ATTTTTTGTTTTATA  57 182
      BF2118 2472173 .. 2472188 +    -9  -2.66733   GCAAACAAATTACAG              GGTAGC ATAC GCTACC               TCGTATAAATTGACG  68 502
      BF2125 NONE
      BF2126 NONE
      BF2127 2479986 .. 2480014 + -10.4  -3.97057   CTCGATTTTTCTGAA        GTTCCGGTAATC GATAA GGTTATCGGAAC        TTTCGTTCCCTTATA  88 51
      BF2131 2482496 .. 2482507 +  -2.2  -3.54741   GCTGAAACTCTGGGA                CGAG AAAA CTTG                 TTTCACAGACTAATG  47 1
      BF2132 NONE
      BF2133 2485191 .. 2485207 +  -6.5  -3.10537   TAAATCGTCTACAAG              CGGATCA TTT TGAACCG              TGTAATTTTGCAATG  60 76
      BF2134 NONE
      BF2135 NONE
      BF2136 NONE
      BF2137 2489078 .. 2489088 +  -6.8  -3.34043   ACAGTTTGAGCCTTA                 CAGC AAA GCTG                 TTGTGGAATAATACC  62 59
      BF2138 NONE
      BF2139 2490593 .. 2490610 +  -2.1  -3.40403   TCTAAAAACGACAGA             TATG-GAA AAT TTCGCATA             TTATACTCCGACCCG  45 36
      BF2140 2490847 .. 2490857 +  -2.6  -2.62515   TCTGTCTGTTTATTA                 TTTA TTA TAAA                 TGATATGGAAGAATT  41 12
      BF2141 NONE
      BF2142 2492370 .. 2492403 + -18.3  -3.37533   TCTTGACAAAGAACG     TTGAGCCTCGCAGCA AAGT TGTTGCGGGGCTCAA      TTCGTAATTTTGCAC 100 87
      BF2143 2493569 .. 2493590 +  -2.3  -3.64822   CTTTGCAGCAAAATT           GTTGCG-GGA CTC TCTTCGTAAC           TTTGCATCAGAACAT  49 249
      BF2144 NONE
      BF2145 2495605 .. 2495624 +  -2.1  -3.72395   CGTAATTTGTCTACC            GGCAG AGCGGAGAAG CTGCC             TTACTTTTGCATTAT  49 68
      BF2146 NONE
      BF2147 2497422 .. 2497432 +  -2.6  -3.75863   AAATAGGCTTTAAAT                 TTTT AGT AAAA                 TTTGGTAGGAATTTT  50 35
      BF2148 NONE
      BF2149 2499853 .. 2499878 + -10.4  -3.87583   GGCAAAACAAATTGA         GCCTCGCAGC AAAGAC GTTGCGGGGC          TTTGCCTTTACCTTT  88 98
      BF2151 2502401 .. 2502430 +  -2.1  -3.83559   TAATATCTGCTATTC       TTTCCGGTAACTG TAAT CAGTTACCTCCAA        TATTTATCTTTTGAT  51 68
      BF2152 NONE
      BF2153 NONE
      BF2154 NONE
      BF2155 NONE
      BF2156 2508716 .. 2508727 +    -3  -2.95298   ATTACCGCTTGATAT                TCTA TCAA TAGA                 TGTATACTGAATAGA  43 110
      BF2160 2514752 .. 2514764 +  -2.6  -3.72621   TAATAGACAGTTATA                GGGG AATCA CCTC                TTCATTTCTATTTAA  50 25
      BF2161 2516265 .. 2516287 +  -7.1  -2.81517   ACAATTGGAGAAAAG           CTCTTAAGA AGAAG TCTTAGGAG           ATGTTTATAATTTTT  61 6
      BF2162 2516890 .. 2516929 +  -7.3  -3.50893   ATTTAAAGTTCTAAA  GGAGTTAAGGAGGAGTTT TTAGT GAATACC-CCTTAACTCC  TTATCCTATATAATT  67 86
      BF2163 2517762 .. 2517778 +    -3  -3.19668   CTAAGAAAGACCAAG              GAAAGG CCTAA TCTTTC              TTCCGTTGCATAATA  45 15
      BF2164 NONE
      BF2165 2520907 .. 2520932 +  -4.7  -3.60661   TGATAGAAATAGTTG         CATGCCGTC-CT GTC AGTGGCGCCATG         TTGTATAATTAAGTA  57 53
      BF2166 NONE
      BF2167 2522831 .. 2522875 + -21.1   -4.0098   TTTTATATTCATATA CCAATGAAAAAATCCGGTTCG TTA TGAACCGGATTTTTTCATTGA TTCTTTGCATTCAAA 100 65
      BF2169 2524205 .. 2524232 + -12.2  -5.60993   CCGGATTAAAATTGA        GAAGAGAATCTT TACG AAGGTTCTCTTC         TTTTTTTGTGAACGA 100 74
      BF2170 NONE
      BF2171 NONE
      BF2172 2528962 .. 2528981 +    -5  -4.99645   GCATTCGGTCCATCG            GTTATGCA TGGT TGCAAAAC             TTTTATTTATGGAGT  76 302
      BF2174 2531957 .. 2531981 +  -4.9  -3.74841   CCAAGTATAGGAATC          GGCAGTTGTGT TAT GCCCAAATGCC          TTTCACCTTGTTTAT  59 316
      BF2176 2532893 .. 2532907 +  -8.6  -2.88252   GTATTTTTATGGAGT               CATCCA TCA TGGATG               TCTGATACTTCCTTT  65 147
      BF2179 NONE
      BF2180 NONE
      BF2181 2536543 .. 2536560 +  -6.3  -3.33509   TGCCTCTCTGTTTGT             CCGAATCG CAA CG-TTCGG             TTACCTTATTTGCGG  59 125
      BF2182 NONE
      BF2183 NONE
      BF2184 NONE
      BF2185 2541486 .. 2541522 + -15.4  -4.84761   ACACCCTAATGCCGA    TATGGCTACACCCT ACAGAAGAA AGGGTGTAGCCATA    TTTTTATACAGGTAT 100 74
      BF2188 2544264 .. 2544283 +  -6.4  -3.30903   GAGCAGAATTAGAAA            GCTGG-CGT AGT ACGTCCGGC            TTATAAAAGAATTTT  62 0
      BF2189 NONE
      BF2190 2546651 .. 2546697 + -14.9  -3.53444   GATGTCTTAACATAA T-AAGTAAACCCCGAAAGTT GGACAAAA AACTTTCGGGGTTTACTTCA TTTCGACACAGCTCC 100 146
      BF2194 NONE
      BF2195 NONE
      BF2196 2562125 .. 2562154 +  -6.4  -4.91873   CACACACAACCCCAA       GCCGTAGAGTTT ATAAAA GGACCCTACGGC        TTTTTAATTAATATA  82 59
      BF2199 NONE
      BF2200 2566904 .. 2566928 +  -5.7  -4.33274   TTCTTCGCTGTTTTC          TCAAACTCCTC GAA GTGGATTTTGA          TTTTAGTAATCTGAC  70 86
      BF2203 2572050 .. 2572068 +  -2.4   -3.2241   ACCCTGCTGTCAGGA             TTACCG TATCTGC CGGTAG             CTTTTCTGCAAACTC  44 523
      BF2210 NONE
      BF2211 NONE
      BF2212 NONE
      BF2213 NONE
      BF2214 NONE
      BF2215 2589798 .. 2589840 + -21.6  -3.00498   AATGTTTCAATTCCA TGAAAGAAAGGCTCGGTTTC GCT GAAACCGGGCCTTTCTTTTG TCTGTATCAAGTCTC 100 39
      BF2217 2592027 .. 2592038 +  -5.8  -3.29591   TTGAATAGCATCTCA                GGGA AGAA TCCC                 TTAGCTTTGCATGGT  59 50
       pyrD2 NONE
      BF2219 2593796 .. 2593806 +  -3.2   -4.3586   ATGAACTACAAAAAT                 GGTT GCT GACC                 TTTTAATGTGGATCC  59 9
        panB 2594728 .. 2594740 +  -5.5  -2.59927   AGAACAATATTAATT                GTCGT ATG GCGAC                TAAATTATGGACATT  51 28
      BF2221 2595920 .. 2595969 + -22.5  -5.24989   ATATAATTATGAAAA GCGGACTCCGTATATT-TGCAACG AAT TGTAGCATAATATACGGAGTCCGC TTTTTTAATGTATCA 100 46
      BF2224 2600232 .. 2600256 +   -13  -5.39905   AAGGAAAATAAAAAA          GGGGATATTC ACGGC GAATATCCCC          TTTTTATTATTTAAT 100 44
        purT 2602703 .. 2602722 +  -3.6  -4.10164   TGGGCAGAGGATAGA            GCGTATTG GCTC TAATATGC             TTTGTATAGTAGTAA  58 386
        atpD NONE
        atpC NONE
      BF2229 NONE
      BF2230 NONE
        atpE NONE
      BF2232 NONE
      BF2233 NONE
        atpA NONE
        atpG 2610234 .. 2610291 +  -9.7  -3.01918   CCACACCAAAGTATA CAAAGGTCACGGAATG---GTTATTAAT GAAAA GTTGATAACCTTCATTCCGTGACCTTTG TGGTTTCTACCGTGA  76 45
      BF2236 2613040 .. 2613050 +    -4   -3.1706   GGTTTCGATACCCCT                 TCAT TAA ATGA                 TTGATCCGGTAAATT  48 159
      BF2238 NONE
      BF2239 NONE
      BF2240 NONE
      BF2241 NONE
      BF2242 2621214 .. 2621228 +  -2.8  -4.19735   AAGTGAGAGTTGTCT               TCGCAT AAT ATACGA               TTTACTTTTCCGGGG  57 18
      BF2243 2622253 .. 2622263 +  -3.2  -4.57482   AGGCATAATTATTAA                 GGAT TGA GTCC                 TTTGTTTATAAGTAG  64 199
      BF2246 NONE
      BF2247 NONE
      BF2248 2628628 .. 2628645 +  -4.9  -4.49311   TGATAGATGCCGTTG             GCTGTATG AAA CAT-CAGC             TTTTCTACTCCTACT  71 394
      BF2254 2635628 .. 2635646 +  -5.3  -3.86194   GTTCCGGCAAGTCAA             TCCGATA GTCTA TATCGGG             TTTATGAGACCGATT  61 414
         fhs 2639194 .. 2639244 +   -10  -2.88822   CTTCAAATATAAGAA TCCCCTTGTTCTAGCCTTGTATT GTAATA GAT-TAAAGCTAGAACGAGGGGA TCATTATATCCGAAC  75 108
      BF2263 2646207 .. 2646217 +    -4  -5.69793   TTGTTTCAAGTTTAT                 CAAT ACG ATTG                 TTTTTTCTTTACTGT 100 446
      BF2266 2649428 .. 2649449 +  -2.3  -2.79116   TTCATTAAACGCCAC           GGATTCTTT CCTG AAAAAGTCC            ATCTTTGTATCTGAG  41 149
      BF2267 2651644 .. 2651670 +  -6.6  -3.53224   GTAGAAACTGTACTA         TATGGAGAGTAA CTA TTACTCTCCGAG         TTTAGCAAGCAGATC  64 14
      BF2271 2659254 .. 2659266 +  -4.9  -3.85698   TGAAGGATAATTTCT                TGAAT ATA ATTCA                TTTGTAGAGCAAGCC  59 254
      BF2275 2663870 .. 2663912 + -13.5  -5.29385   AGGGCATGAGTGTAT GGCTTCCGGTTGGTTCC TCAATAAAC GGGAACGACCGGAAGCC TTTTTTGCTTCGCTT 100 87
      BF2276 2666439 .. 2666494 +  -5.4  -4.00042   TGGCTCGTAGGAGAC TGACGGCTCTGTTCCCCTCT-ATCCGT TTT ACGGGTGAGCAGGAGACAAGGCCGTTA TTCTTTCGTAACCCG  63 112
      BF2278 NONE
      BF2279 2669323 .. 2669344 + -11.7  -6.19302   TAATAAATAAAAAAA           CGTAGAACT TTTC AGTTCTACG            TTTTTTTTATTGTCT 100 54
      BF2281 NONE
      BF2282 2675682 .. 2675702 +  -3.3  -2.69381   ATGAAGAGTAAATGG           CGTATGCC ACATCC GGCA-ACG            ATGTTCTTCCTGTTT  43 30
      BF2283 2677289 .. 2677329 + -14.3  -3.16033   GCTTCGGAATCACAA CGTAAAGGCAAGTAGTCT ATAAAA AGACTGCTTGCCTTT-CG  TCATTTTGCTGGTTA 100 193
      BF2284 2679073 .. 2679099 + -10.2  -4.13206   TCACCTTGCCATTTA         TCCCGGTCATGT CTA ATATTACCGGGA         TTGTTGTTTCGTAAT  82 470
      BF2301 2699904 .. 2699931 + -17.2  -4.20367   ATAATATGTAAGAGA        GTAGGGGTATCA ATGC TGATACCCCTAC         TTGTTTATTAAAAGC 100 240
      BF2309 NONE
      BF2310 NONE
      BF2311 2707961 .. 2707977 +  -6.5  -2.81312   ATGGGTTTTGTATTG              ATCCGGA TTG TCCGGAG              TATCGTCAGTACCTT  53 508
      BF2332 2724820 .. 2724837 +  -7.7  -5.79595   CGGAATCACAAAAAA             GACAGTC TATT GGCTGTC              TTTTTTATTTTACCA 100 104
      BF2334 2726678 .. 2726703 +   -12  -5.72616   AGATGATGAAGAAAA         TAGGGTTGCT CAAATC AGCAACCCTA          TTTTTTTGTATGCAT 100 52
      BF2335 NONE
      BF2336 2728507 .. 2728530 + -10.3  -5.65177   GATAAATGTGTTAAA          GTGTCGGCT CTTTGC AGCCGACGC           TTTTTTTATACCTGT 100 200
      BF2337 NONE
      BF2338 2731393 .. 2731428 + -10.7  -4.66537   AAGTAAATAAAGTAA   TAGCCCTTGC-ATC-GA TTAT TCTGATTGCAAGGGCTA    TTTTATATTCAGAAG  95 49
      BF2343 2738133 .. 2738168 + -13.6  -3.75897   TAAAGAAACTCATTT    TAATGCGGATTGAA TGTTATAT TTCAATCCGCATTA     TTTAGATTCGCACTT 100 43
      BF2344 NONE
      BF2345 NONE
      BF2346 2740306 .. 2740344 + -23.5  -5.00616   TCCAAATCATAAAAA   CATAATGGGGCGTATTG CTTGA CAATACGCCCCATTATG   TTTTTTAGACCCAGA 100 29
     BF2347A 2740953 .. 2740976 +  -5.2  -4.61527   TCCGGTATTAAAAAA          GGAGCCTGAA TGAT TCCAGCCTCC           TTTTTCAAACGTTTT  71 154
     BF2347B 2741440 .. 2741464 + -11.5    -4.614   ATTTCCTTTGAAAAA          GCCCGTACA GTTTTTA TGTACGGGC          TTTTCTGTGATTAAA 100 329
      BF2354 NONE
      BF2355 NONE
      BF2356 2749798 .. 2749828 + -18.4  -2.71011   TAAGTCCGTATTTCA       CGGTCTGCAGGC TCTTGTT GCCTGCAGACCG       TAATTCAAAAAAGCT 100 38
      BF2357 2751431 .. 2751483 + -28.1  -4.21275   GCGTAGCAAACCATA GTCGGTAGTTTCACCCCTTTCAG CTTGCTT CTGAAAGGGGTGGAGCTACCGAC TTTTAGATGAATTAA 100 158
      BF2359 2754713 .. 2754732 +  -6.6    -3.646   AGCCTTAATAGATTT            TATCTATT AACC AATAGATA             TTATATATCATTAAA  64 33
      BF2360 2755481 .. 2755506 + -11.3  -4.56607   ATCTGTAAAAAAAAA         GGGCGTTTATT GAAA AATAAATGCCC          TTTTATAGTTGATAA  95 50
         rbp 2755938 .. 2755960 +  -6.3  -4.87592   ACATAAAATTAAAAA           GGATACCCT TTAAC AGAGTATCC           TTTTCTTATATCTAC  78 51
      BF2365 NONE
        ileS NONE
      BF2368 2765865 .. 2765879 +  -4.3  -3.63435   GAAACAAGGGTTTCA               CACAA CTATA TTGTG               TTCCTCTTTTTGATT  55 69
      BF2369 NONE
      BF2370 NONE
      BF2371 2768193 .. 2768203 +    -4   -3.2032   CAAGTCCGGTAAAGC                 TGTA TAA TACA                 CTTTTACTCTGGCAA  48 252
      BF2373 2769583 .. 2769613 + -14.9  -5.27335   AATCATCTATAAAAA      TGCCGGAAGATGCT TTTC AGC-TCTTCCGGCA       TTTTTATTTCCCAAA 100 44
      BF2374 2772030 .. 2772062 +  -9.3  -4.59774   GATAGATACAAAAAA      GATGAAACTTACTCT CAG AGTTTAAGTTTCATC      TTTATATTTTATTTA  91 57
      BF2378 2776660 .. 2776718 +  -4.7  -3.50877   ATCCTATAGAGAGGC TGGATCACCATTTGCGATTCTTTAC CGATGATAA GTAAAGAAGCACGAACGGTGATCAG CTTTTTATCAAATAA  57 82
       rfbC2 NONE
        rkpK NONE
      BF2387 2787328 .. 2787342 +  -6.4  -4.28713   TTATTATTTTTTCTA               TTTCCG TTC CGGAAG               TTTCTTCCTCCTCTT  70 151
      BF2390 2790701 .. 2790739 +   -16  -3.17868   GAATACAACAAAAAA   TTCCGCCCGCACTTGTGG ATT TCACAGGAGCAGGCGGAA   ATTCTTATTTTTAGA 100 113
      BF2394 2796442 .. 2796477 +  -8.5  -3.83502   TAGCACAAAATGAAA    TAAGAGTAACCACAT TGACAT GTGTGATTACTCTTA     TTTCCTGTCGGGGTA  77 93
      BF2402 2801788 .. 2801802 +  -4.2  -2.74461   ATATACCAGTAGCGG               ACGCAT AAA ATGCGG               ATTTCGCCGTGAGTC  47 142
      BF2403 NONE
      BF2404 NONE
      BF2405 NONE
      BF2406 NONE
      BF2407 2803525 .. 2803546 + -11.5  -3.17075   ATTTTGCAAACCACC           CCCCGGGGA GAAG TCCCCGGGA            TTCGGTTCCCCCGAA  84 94
      BF2409 2804450 .. 2804460 +  -2.6  -2.76941   TAAGCGGAGATATGT                 TTTT CAG AAAA                 TAAATTTGTTAAATT  42 96
      BF2410 NONE
      BF2411 NONE
      BF2412 2805282 .. 2805292 +  -6.8  -2.58427   AATTCAATCCTAAAC                 CGGT TAA ACCG                 CTTGTCAAACCTCTT  57 114
      BF2413 NONE
      BF2414 NONE
      BF2415 NONE
      BF2416 2807593 .. 2807606 +  -2.3  -2.57931   TATCAGGCCCGTGTA               AAGGC CAAA GCCTC                CTTGTAAACCATGAA  40 5
      BF2417 2808325 .. 2808337 +  -3.4  -3.54717   TAGCATATATTTCAC                CTAC CAAGC GTAG                TTAATTGTCCTTTTT  50 38
      BF2418 2808865 .. 2808878 +  -5.3  -3.54935   CGAGGCCTATCACAG               TCCTT TCTA AAGGA                TTTGCAAAAGGTTTC  58 16
      BF2419 NONE
      BF2420 2812029 .. 2812050 + -17.3  -4.77157   GCTGATAATTTATCA           CCAGGGGGG GGAT CCCCCCTGG            TTTTTCATCACTTAA 100 36
      BF2421 2812946 .. 2812987 + -10.3  -5.13521   ACCATTCCACTTTCA GGCAATTGCCTTGTTTT CCCTTTAC GGGGCAAGGCAATTGCC  TTTTTTCAGTCCTTT 100 75
      BF2422 2814109 .. 2814119 +  -5.4  -3.41795   CGAAAACTGGATAAC                 GAGA TCC TCTC                 TTGTAATAACCGTTT  57 142
      BF2423 NONE
      BF2424 NONE
      BF2425 2816846 .. 2816868 + -14.9   -5.7946   CTTGTTTTGCCTGAC           CGCTTCCGG AAATA CCGGAAGCG           TTTTTTTGTTCCCAC 100 54
      BF2426 NONE
      BF2427 NONE
      BF2428 NONE
      BF2429 NONE
      BF2430 2820602 .. 2820620 +  -6.7  -2.89055   TGTCCTTACGGTTGT             TTTCCGG TGAAT CCGGGAA             TGTCTACCGGATTTG  58 16
      BF2431 NONE
      BF2432 NONE
      BF2433 NONE
      BF2434 NONE
      BF2435 NONE
      BF2436 2824251 .. 2824292 +  -4.5  -2.91144   GAAGAATAGCAACAA CAAAGAGAGGTACGCGTG GAAGAGA CATGC-TCCCTCCCTTTG TCCTTTACCCCATGG  48 32
      BF2437 NONE
      BF2438 2830686 .. 2830701 +  -7.6  -2.72344   ACAACCCCCGGCGTG              GAAAGG CGAT CCTTTC               TGCTTGAGAATACCC  63 211
      BF2439 NONE
     BF2439A 2832685 .. 2832723 +  -7.4  -3.85864   CTTAAGAGGTAAAGA   GAAAGGATAGGAAGCG CCTAAAT CGCGACCTATCCTTGC   TTCTTATGATACTGC  71 36
      BF2440 2834038 .. 2834052 +  -2.9   -4.3739   ATAGTATGCAGGAAT               GTATT AATGA AATAC               TTTTGTGCAAAAATA  60 118
      BF2441 2834226 .. 2834253 + -15.6  -4.65263   AATTTTTATATGTAT        CCCCGCCACTTA GTGA TAAGAGGCGGGG         TTTGTTTTGGAAAAT 100 70
      BF2442 2834924 .. 2834935 +    -3  -5.66989   CATTCACTATGTGAC                GAAA TCAA TTTC                 TTTTTTTAATCTTTA  81 52
      BF2443 2835269 .. 2835296 + -11.4  -5.16132   ATCTTTTTTATTCTA        TCCCGCTTCTTA GTGA TAAGAGGTGGGA         TTTTGTTTTCATATC 100 136
      BF2447 2838797 .. 2838809 +  -3.4   -2.5178   AACATAGTGAACCAA                CCAT CTGTA ATGG                CGTTTATATTATTAT  43 41
      BF2448 2839014 .. 2839032 +  -9.6  -3.01791   CATGAGCGGATTGGA             TAGGGGTT AAC AGCCCCTA             TCTTCCCGGAAACAT  74 16
      BF2451 NONE
      BF2452 2844839 .. 2844850 +  -4.4  -3.25877   GCACAGGGTTACACA                GAGA TAGT TCTC                 TCTTAATATCTTAAT  51 72
      BF2453 2847442 .. 2847487 +  -9.9  -3.85698   CAAGCACATAAATAA TAGTGTTTCAACAAGTTGGCT TTTT GGCATACTTCTTGAAACACTA TTTGTAAAAACAAGA  85 108
      BF2454 NONE
      BF2455 NONE
      BF2456 NONE
      BF2457 NONE
      BF2458 NONE
      BF2459 2860067 .. 2860080 +  -5.3  -3.36991   TTCGATGGTCAAGTT               GTAAC AGAA GTTAC                TATTTAACACTCCTC  57 5
      BF2460 2860571 .. 2860585 +  -4.4  -2.93637   AAAATAAGACACTGA               TTTTTA GGG TAAAAA               TATAATCTTCCATTT  50 34
      BF2462 2863288 .. 2863298 +  -2.4  -2.61086   ACCTTTGGAAATAAC                 ACGG AAT CCGA                 ATTAATATGTACTTT  40 41
        aspS NONE
      BF2464 2865520 .. 2865548 + -10.3  -5.60993   TAAGATAATGAAAAA        TCCCGCAGAGTGT AAA AAACTCTACGGGA        TTTTTTTATCAGAGA 100 50
      BF2468 NONE
      BF2469 NONE
      BF2470 2870036 .. 2870049 +  -2.5  -3.29096   TATCAATATTTACTA               TATTT GTGC AAATA                TTAATAATTAATCGA  46 74
      BF2471 2870949 .. 2870960 +    -3   -4.4648   TATCTTTTTCTTATA                TTTG CAGG CAAA                 TTTTCTACTAAAAAT  60 513
      BF2473 NONE
      BF2474 2872954 .. 2873001 + -15.3  -5.38054   ATAATACTATTTAAA CCCATAATTTTACTATAATTC CTAATT GAATTTTAGTAAAGTTATGGG TTTTTGTTTATGAAA 100 81
      BF2475 NONE
      BF2476 NONE
      BF2477 2878877 .. 2878915 + -13.2  -4.16837   CTTTTTCATTTCACA   GCCTATTGTCACCGGACA GAG TTTCGGGTGTCAATAGGC   TTCTTTATAGTTGTC 100 75
      BF2479 NONE
      BF2480 2881520 .. 2881573 +  -6.2  -2.95476   CAATTTATTTCAGTA TCTGCTCCCTATATCATACTTTTA CCAATA TCGAAGTGTGGTATGGGGAGTAAA TGTATCCTCCGTAAT  56 45
      BF2481 NONE
        pyrK NONE
       pyrD1 2885076 .. 2885104 + -14.8  -5.36441   TATTTCATAAAAAAA        GAATGCCTTTCT CCATT AGAAAGGCATTC        TTTTTTATATACAAC 100 194
        ligA 2887941 .. 2887954 +  -3.9  -3.39429   AGAAAATATTCGTAC               TTTTG CGAG CAAAA                TATTTAGAGATTATT  50 90
       dapA2 2888924 .. 2888975 +  -3.9  -4.81083   CATCAACTTACGGAA TAAAGGAGAGTGCGTCATAACTT ACCACA GAATTTTGACATATTCTCCTTTA TTTTTCCTAATTCAG  69 76
      BF2489 2891379 .. 2891401 + -13.6  -3.84406   AAGGAAAGCAAAAAA           CCTCCATAAT TTG ATTATGGAGG           TTCTTGTGATCGCGA 100 91
        gyrA NONE
      BF2494 2903143 .. 2903175 +  -9.2  -5.96521   AAGATTTTTGTGAAA      GGGGTTGCCTGATT CGAGA AATTGGGCAGCCTC      TTTTTTTTGCTTGAT 100 65
      BF2513 2925770 .. 2925793 +  -6.8  -3.58504   AATCGGAAATGAAAA          GAGAGCAT CCAATGTA ATGCTCTC           TGTCTTTTTACTGAT  64 9
        cobP NONE
      BF2519 NONE
      BF2520 2934923 .. 2934933 +    -4  -2.77876   CTTTCTACCTGGGAA                 TAGT TAT ACTA                 ATGTTTATATAGTCA  46 3
      BF2521 2935530 .. 2935548 +  -6.6  -4.30177   TCAGTACCTCTGCCT             GCCGATTG ACA CAGACGGC             TTTCTTCATATCCTC  74 62
      BF2525 2940770 .. 2940787 +  -4.9  -4.26344   ACACAACCGTCTTTC             GGAGTAA ATGC TTACTTC              TTTTGGTCGAAATAT  65 428
      BF2526 NONE
      BF2527 NONE
      BF2528 NONE
      BF2529 2944430 .. 2944443 +  -3.1  -3.34398   CACAGAGTTTTAATC               TCTTG TTTA CAGGA                TGTTTAAGAGAAAAG  48 79
      BF2530 NONE
      BF2531 2947316 .. 2947334 + -10.4  -2.62184   TCAAACGATCCCGCA             TCGATCTT TGA AAGATCGA             TGATATCCGAAAACA  70 475
      BF2539 2958445 .. 2958480 + -11.3  -3.16683   TCTTTATTCTTGTTA    GTTTCCCTCTTC-TGC TCTGC GCACGAAGGGGGGAAC    TTCGTGGCCTCCGAT  80 62
      BF2540 NONE
      BF2541 NONE
      BF2542 NONE
      BF2543 2967096 .. 2967106 +    -4  -2.91027   CGTAAAAAATAAGTT                 TATG GAA CATA                 TCATTCATTTACTAA  46 29
      BF2544 NONE
      BF2545 NONE
      BF2546 NONE
        cobJ NONE
      BF2548 NONE
      BF2549 NONE
      BF2550 2975384 .. 2975402 +  -5.4  -2.94365   AATATAATCCAAGCA             GTAATAAA AGG TTTATTGC             ATTTATAGAATATAA  53 215
      BF2551 2976051 .. 2976095 + -18.9  -2.89564   CGGGCGAGGTTTACA GTTTGTATTTGCCCCGATGAA TAT TTCATCAGGACAAATACAAAC TGTCTACAATCAGGA 100 199
        sodB 2983209 .. 2983229 +  -2.6  -3.05667   GCAGTTAGTACTGCC            GAAGGGAT TGTGT ATTTCTTC            CGTTTTTTCTTTTTC  43 301
      BF2557 NONE
        thiE 2984162 .. 2984175 +  -2.4  -3.22298   ACACAGAGTTCCACA               GAGA TGGTTT TCTC                TTAATACTCCATAAA  43 69
        thiG NONE
        thiC NONE
      BF2561 NONE
        thiH NONE
      BF2563 NONE
      BF2564 2989919 .. 2989949 + -11.3  -3.90588   ACAGACAAAATAAAA      TAGGGTGATTCTCC TTGC GGAG-GTCACCCTA       TTTCGTTGAAACCTA  89 52
      BF2568 NONE
      BF2569 2997078 .. 2997099 +  -4.5  -2.59668   AGATACCGTTCTTAC           CGTAATTCA ATAC TAAATTACG            ATTATAAGAATCTTC  46 304
      BF2576 NONE
      BF2577 NONE
      BF2578 NONE
      BF2584 3010121 .. 3010141 +  -4.7  -3.90744   ATGATCGGAGTGAAC            GGCGTTGTT CAG AATAACGGC            TTCTTTCAGCAAAGA  59 69
      BF2587 3012660 .. 3012697 + -20.9  -4.96848   CGGTTTATATAAAAA   TAAGAGAGGCGGTCAACT TTG AGTTG-CCGCCTCTCTTA   TTTTTATATACAGCC 100 46
      BF2610 NONE
      BF2611 3040444 .. 3040498 +  -7.6  -4.62622   TAAAACAATAACAAA CTAAATATTTTGGTTATTTAACTG CATATAA TAGTTTAATCACTAAAATATTTAG TTTATTTGTCCTTCA  84 45
      BF2612 3041824 .. 3041855 +   -19  -5.37043   GTAAAATAATAACGA      CTCTCCTCTTTGAA CTCC TTCAAAGAGGAGAG       TTTTTTCTATCCAAT 100 32
        pyrG 3053125 .. 3053135 +    -4  -2.52933   GATCGTTATCGTATA                 GATT ATT AATC                 ATTAATCACTTAAAA  45 42
      BF2625 3055043 .. 3055071 + -15.4  -4.84353   CTTAAATACCGAAGA        GCCGGACAAGCA GTGTA TGTTTGTCCGGC        TTTCTTTTCCTTTAT 100 55
      BF2626 NONE
      BF2627 3058635 .. 3058667 + -19.4  -4.15044   TGTGTTGTCAACAAA      TAAAGGCTCTGTCC CTGCC GGACAGAGCCTTTA      TTTGTTGACAACAGA 100 45
      BF2631 3061982 .. 3062031 + -18.4  -3.89956   GGCCAATAGGAGAAA CGCCCCGTTACATATA-TTGTTAT CGAA ATAACAAGTA-ATGTAACGGGGCG TTTGGTGTATAGTCA 100 58
      BF2635 NONE
      BF2636 3070013 .. 3070067 + -24.1  -4.13816   AGCATATATACAAAA TCGCCACAAAGGATTTAGAGTTTAT AGAGA ATAATTTCTAAATCCTTTGTGGCGA TTCTATTTTTATCGG 100 44
        uvrB 3076075 .. 3076092 +  -9.9  -5.75599   AGGTTAACAAAGGTT             GGAGCAA GGTG TTGCTCC              TTTTTTTATGCTTTC 100 222
      BF2643 NONE
      BF2644 NONE
      BF2646 3078851 .. 3078890 + -11.5  -3.75581   AGGGATTAAAGATCA  CCCCGGAATCAT-CTCCC CATTA GAGAGAAAGATTCCGGGG  TATTCTTTTATAAAA  91 74
      BF2655 3090571 .. 3090582 +  -5.8  -3.33361   AGGAATATCAAAAAA                GGTG AATT CACC                 TTGATATCCTTACTG  59 21
        asnB 3100994 .. 3101032 +    -4  -3.67364   TTTTATAGCTTTGTT   TAACGCAGATTAGC ATCCTTATCCG GCTAAATTGCGTTA   CTTTTTATATCTTTG  54 199
      BF2662 3101864 .. 3101895 + -13.8  -5.78622   CATTTTTTTACATTC      TCCCTTGAGTGAGT ATCC ACCCGCTCAAGGGA       TTTTTTTTCGGGTCC 100 56
      BF2663 NONE
      BF2664 NONE
        dapF NONE
      BF2666 3107149 .. 3107165 +  -8.7  -3.01712   CTCCGCATCCTCAAT              CTCTCCT TTC AGGGGAG              TCTTGGGACGACGGC  66 185
      BF2668 NONE
      BF2669 3111097 .. 3111118 +  -5.1  -3.86653   TCTCGCCATATCTCA           CGCCACGTTC ATT GAA-GCGGCG           TTCTATTTCGTCAAT  61 286
        trpB NONE
        trpE 3116191 .. 3116207 +  -5.1  -2.95298   GAAAATATCTTCTCT              GTGAAAC TCT GTGTCAC              TCTGTGGTGAATCCC  52 109
        trpG NONE
        trpD NONE
        trpC 3118718 .. 3118728 +  -5.4  -3.33744   CAGAGTGACACAGAG                 TCTC ACT GAGA                 ATTTTTCAAAGAAAA  57 17
        trpF NONE
        trpA 3120268 .. 3120278 +    -4  -3.61178   GCTATTTTGAATTTA                 TCAT CCA ATGA                 TTTGAGATAAATCAA  52 5
        ansA 3121740 .. 3121752 +  -2.7  -3.42341   CTAAACCATATACCT                CAATT TAT AGTTG                TATATTTGTATTGCA  46 182
      BF2681 3124241 .. 3124268 +   -12   -5.4251   AACAAACAATTGTGT        GAGCCGGGCAAT AAAC GTTTCCCGGCTC         TTTTTTATGTCTAAA 100 41
      BF2682 NONE
      BF2683 NONE
      BF2684 NONE
      BF2685 3127653 .. 3127677 + -10.7  -4.79955   GAGTAAAAGAAACAA          TCCCGCCGAAG TGA TTTCGTCGGGA          TTTTGTTATGAATCT 100 168
      BF2688 3130843 .. 3130861 +  -4.6  -4.84918   ATAGCTACCCTGCTA             TTTCCATT ATA AATGGGGA             TTTTCTATTTCTGCC  71 71
        fldA NONE
      BF2690 3132080 .. 3132092 +  -6.3  -4.77173   TTATTCCCGTAGTAT                TTTCC GTT GGAAA                TTTGTTTTATAAGAA  78 291
      BF2692 NONE
      BF2693 NONE
      BF2694 3134562 .. 3134576 + -11.4  -3.87815   ATGATCGGTAAACAG               CGTGCG ATG CGCACG               TTTGTCACGGTCCAG  91 495
      BF2706 NONE
      BF2707 NONE
      BF2708 NONE
      BF2709 NONE
      BF2710 NONE
      BF2711 NONE
      BF2712 3157444 .. 3157501 +   -13  -3.40622   AGATTATCCTTAAAA TGCAGACAAACGCATCTTTCATCCGCC CATCC GGCA-ACGAAAGATGTATTTGTCTGCA TCTCTTTTACAAGTC  93 49
      BF2713 NONE
      BF2714 3161746 .. 3161769 +    -6  -3.02511   AAAGACGCAATTCAA          GGGTGTGTCA TTAT TCACACATCC           TCTTCCCCCACTCAA  56 297
      BF2715 NONE
      BF2716 NONE
      BF2717 3163482 .. 3163532 + -13.8  -2.81162   TTATAGATAAATATC TAAAATGGCGAATAGGGATCTGTT TTTAC AAC-G-TCTCTATTCGCCATTTTA ATTACTTTCTTGCCT 100 52
      BF2720 3166798 .. 3166808 +  -6.8  -3.01791   AATAAAAGCGTATGT                 GGAG TAT CTCC                 TGTTCCCACAAACAT  58 231
      BF2723 3171420 .. 3171432 +  -3.3  -2.70022   TCCTCTACGACATAA                ACCAC CTC GTGGG                CTTCTGTCAACTGAG  43 480
      BF2728 3177588 .. 3177599 +  -4.4  -2.90075   AGACGGGAAAGCCGC                TCTC TATG GAGA                 TGTGCTTCACGCCGG  48 441
      BF2730 3179813 .. 3179831 +  -3.9  -2.61452   CTTATCTTTGCACCC             GCTATTA CGAGT TAGTAGC             ATTAATTCAAATCAT  45 120
        rpsP 3180460 .. 3180483 +   -11   -5.4833   ATTAAAACAATAAAA          TCCTCTCCGG TCCG CTGGGGAGGA           TTTTTTATTGGATCA 100 69
      BF2739 3189111 .. 3189125 +  -3.4  -2.72152   AAGCCCCCATGGGAG               CCTCCT TAC GGGCGG               TAGCTTTATACTGAA  43 460
      BF2751 3208483 .. 3208509 +    -5  -3.36823   ACCTTTTAAACCAAG         GAGGGCTAGCTT TTA AACCAAGCCCCC         TTACCTTTTAAACCA  55 396
      BF2753 NONE
      BF2754 3212724 .. 3212736 +  -4.9  -4.11216   GTATCAAAATGGAGA                GAATT CCC AATTC                TTTTCAGAATCGACC  63 257
      BF2755 NONE
      BF2756 3214104 .. 3214149 +   -15  -5.03945   GAGTTTATCTGATAA ACAAAGAGGTGTGTCATC ATTCACCACA GATGACACACCTCTTTGC TTTTTCTAATTCTTA 100 29
      BF2765 3225274 .. 3225288 +  -2.8  -3.36823   CCGATATCGATCAAC               GGAAAA TGT TTTCCC               TTCAGTTTTCCGCCC  46 499
      BF2772 NONE
        glnS NONE
      BF2774 3234756 .. 3234769 +  -2.4  -3.40191   CCACAGAGTTCCACA               GAGA TTATTT TCTC                TTCATATCTTATAAA  45 50
      BF2775 3235609 .. 3235625 +  -3.7  -3.00661   AACTCTAAGAACTTT              GTATTAC TCT GTATTAC              TCTCTACTCTCTATT  47 128
      BF2776 3236567 .. 3236599 + -11.9   -4.2772   TACCCGCATGAAAAA      GTCCGTGCTCTCCCC CCC GGAGTGAACACGGAC      TTTCTGTTCCTTGAA  93 106
      BF2778 3238206 .. 3238218 +  -7.7  -3.30443   TCCGAACGCGAATCC                CAGCA CCT TGCTG                TTGATGTCGTCCTGA  65 422
      BF2780 3239703 .. 3239733 + -10.6  -2.88991   GAGGAGTGATAATAG       CTGTTCTCTTACTT ATT AGGTAATAGAACAG       ATTCATTTGTTTTAT  77 32
      BF2782 3241666 .. 3241692 +    -8  -2.54794   CTGTGAAACTCTGTG         TACTCTGTGGTG AGC CACCCCATAGTA         ATATTCTAAAATTAA  62 134
      BF2783 NONE
      BF2784 3245146 .. 3245184 + -11.1  -3.67989   GTTCAGGTCCGGACT  CAG-ATCCCGGTGGCC ACACACAC GGCTGCCGGGATACTG   TTTCAATAACGTTTT  83 251
      BF2787 3246848 .. 3246878 +   -15  -5.14563   GTCTTTTCCTCTAAA       CTCTTAAGTCTTTT CGG AAAAGGCTTAAGAG       TTTTTTCATACAAAG 100 201
      BF2790 3250585 .. 3250597 +  -3.4  -4.37092   CCCTATTAATACAGC                TAGG CAACC CCTA                TTTTATGGGAAAACT  62 113
      BF2791 NONE
      BF2792 3253286 .. 3253310 + -10.7  -3.41051   CCAAATACGACTGTT          GCGGGTGTACA GCC TGTACCTCCGC          TTGTAATAGGGGTGC  80 58
      BF2793 NONE
      BF2794 NONE
      BF2795 NONE
      BF2796 NONE
      BF2797 NONE
      BF2798 NONE
      BF2799 NONE
      BF2800 NONE
      BF2801 NONE
      BF2802 NONE
      BF2803 NONE
      BF2804 NONE
      BF2805 NONE
      BF2806 NONE
      BF2807 NONE
      BF2808 NONE
      BF2809 NONE
      BF2810 NONE
      BF2811 NONE
      BF2812 3273584 .. 3273616 +  -4.2  -2.89881   CCACAGATTAGCACA     GATCATTCCACGAGA CTAA TC-CGTGAAACGATC      TGTGTAAACTCCGTG  48 55
      BF2813 NONE
      BF2814 NONE
      BF2815 NONE
      BF2816 NONE
      BF2817 3278227 .. 3278258 + -19.6  -5.61596   TGTTTTGTTTGTGTG      TGTTCCTCCGGCCA GGCG TGGTCGGAGGAACA       TTTTTTTATGCCCGT 100 126
      BF2824 3286320 .. 3286341 +  -4.5  -3.11208   CCACAGATTGACACA           GATTAACAC AGAT GTTTTAATC            TAATTTTCAATGAAA  50 69
      BF2825 NONE
      BF2826 3288134 .. 3288169 +   -20  -5.14563   TAAGATGATAATAGC    GAGTGGTGAACAAGCT TCAC AGTTTGTTCACCACTC     TTTTTTAATCCACAG 100 38
      BF2845 NONE
      BF2846 3307928 .. 3307948 +  -4.7  -3.54307   AAATTTCTCAAAACC            GATGCTGAT TCA ATCAGTAGC            TTTCAAAGAGGTATT  57 39
      BF2847 3308455 .. 3308486 + -12.5  -3.52102   GAATACATAAAAAAA      TCCGAAGCTATAG TTGAAT CTATAGTTTCGGA       TTATATAAATAAGAT  95 51
      BF2850 3313773 .. 3313783 +  -2.6  -3.52113   ATCTTATTTAATTCA                 TTAA TAA TTAA                 TATTTATAGCAAAGT  48 381
      BF2858 3322045 .. 3322091 + -22.6  -4.09685   CAAGCTTTGGCAGAA GGCATAAAACCCCGAAAGTTCT TCA AGATCTTTCGGGGTTTTATACC TTTTACGGGGTCAGG 100 46
         kbl NONE
      BF2865 3329390 .. 3329423 + -13.1  -4.07568   ACCCATACACAGAAA     GTTCCGTCCTCTCCC CATC GGGATCGGGCGGAAC      TTTTACAAACAAAAC 100 65
      BF2878 NONE
      BF2879 3344182 .. 3344194 +  -6.2  -2.74012   CACCGTCTGATAATG                CCGC TCCGT GCGG                TCGTTCAGATCGTAG  53 315
      BF2882 3346530 .. 3346543 +  -5.9  -2.81072   AATGCCTTCATCCTT               CGGGC ATTC GCCTG                CTTCTCTTCCATACG  50 391
      BF2892 3355781 .. 3355795 +    -5  -3.16218   AACTTCTTGAGTTCC               TCCTTT ACG GAAGGA               TCTATATTCATTATC  52 338
      BF2894 3358280 .. 3358301 +  -4.5   -3.1541   AAAAAATACATTTTT           TTTTGCTCA CTCC TGAACAAAA            TGATTTCTTCTGCGT  51 371
      BF2911 NONE
      BF2912 NONE
      BF2913 3383257 .. 3383273 +  -3.7  -3.60627   CTAACTGGAAAAGAG              GAGAAGA AAA TATTCTC              TTTACGATCCCCTAA  52 130
      BF2915 NONE
      BF2917 NONE
      BF2918 3388671 .. 3388684 +  -2.3  -3.92373   GTACGCCATCGTTTC               CGGGA TGCA TGCCG                TTTATCAATACCATA  53 208
      BF2920 3389899 .. 3389925 +  -3.8  -4.52589   GCAAGTTCCGGAAAG         CATGTTTTAACA TAG TATTAAAACTTG         TTTTCTATAAACAAA  63 163
      BF2921 3390511 .. 3390531 + -14.1  -3.35467   CTTTTGCAGATGTGA            GTGAGGGAA TTA TTCCCTCAC            TTCCTGCTTTATCAA 100 22
      BF2926 3397670 .. 3397689 +  -2.8  -3.53091   GAGCCTGCATTGGAA            GGAAAGTA ACGG TGCATTCC             TTTCAAAACAACGGT  48 282
      BF2930 NONE
      BF2931 3402792 .. 3402807 +  -4.6  -3.64703   AGAAAAAAATAGCAA              GATCGG ATAA CCGCTC               TTTCAGTAAAACCCG  57 16
      BF2932 NONE
      BF2933 3404013 .. 3404025 +  -4.1   -4.3739   TGGGCAACAGTCAGC                TTCCT CCG AGGGA                TTTTATGACGGAATG  63 47
      BF2944 3422287 .. 3422301 +  -4.2  -3.36578   CATAGCTGTGCACTT               CAGCTT CAT AAGCGG               CTTTCTTTGCTTTGA  50 346
      BF2948 3430370 .. 3430424 +   -15  -3.42283   GCCTTATGAAGCAAA GGGTGTAGCCATCCGGACAATAGGGT GTA GCTCTGCCTTGCGGATGGCTACACCC TATTTCGGTCCCTTC 100 71
      BF2949 NONE
      BF2950 3431378 .. 3431394 +  -6.5  -3.16421   AAAACATCCCGAGAA              CTTCTCC ATT GGAGACG              TTGAATGATTATTCA  61 1
      BF2951 NONE
      BF2952 3433508 .. 3433543 + -13.4  -4.63048   GTTTTTGAGCGATAA    CGATTAACAGGCTGTG CCGG TGCAGCCCGTTAATCG     TTTATTATTTATCGC 100 50
      BF2953 3435779 .. 3435821 + -24.6  -3.53012   ATTAGTGAAATAAAA CAAAAGAAGAGTGAGGAGTT TGG AACTCTTCACTCTTCTTTTG TTTAAACAGAAAAGA 100 50
      BF2954 3436607 .. 3436620 +  -8.1  -5.13137   TCAGCCAATGACTTA               TCGGC AATT GCCGA                TTTTTCATTTATTTC 100 61
      BF2955 3439963 .. 3439986 +  -5.4  -3.90318   TAGAGTCTTCTAATC          TGATTATTTG TGCC CGGATAATCA           TTTGTAGCGTACTAC  63 406
      BF2957 NONE
      BF2958 NONE
      BF2959 NONE
      BF2960 NONE
      BF2961 NONE
      BF2962 3443916 .. 3443935 +    -5   -3.5774   CAAACTATACGGAAA            GAGGAAAT GACA ACTTCCTC             TTTCCACACTTCACT  57 16
      BF2964 NONE
      BF2965 NONE
      BF2966 3449973 .. 3449986 +  -5.3  -2.56715   GAATATTCAAGCATG               TTTGC AGAC GCAAA                TGAATTAATGAAACT  51 4
      BF2967 NONE
      BF2968 3452419 .. 3452433 +  -4.3  -2.92192   TGTAAGGGCCGAAAC               TGAAC ACCAG GTTCA               TATCATTCCCTACCC  48 498
      BF2973 3456212 .. 3456225 +  -4.5  -4.98531   CTCCATTCCCCATTG               GCATC AAAT GGTGC                TTTTTGATTTCGACA  75 404
      BF2975 NONE
      BF2976 NONE
      BF2977 NONE
      BF2978 NONE
      BF2979 3462823 .. 3462853 +  -9.9  -4.65838   GCATTTGGTCCGAAA       GAAGTAAGCATTT CCCCA ATATGCTTACTTC       TTTTTCAAATATCTC  91 307
      BF2983 3468399 .. 3468448 + -10.9  -3.63744   AACACTGGTAAAAAA TGAACGATGAACAAGCTGCATTGA CTA TCGCA-CAGCTCGTTCATCGTTCA TCTTTTAAGAGCACC  84 59
      BF3005 3495984 .. 3495999 +  -3.4  -3.39803   TCTAAACTAAAATTA              TTTATT CTAC AATAAA               TTGTCCATATACATA  48 510
      BF3009 NONE
      BF3010 NONE
      BF3011 3505075 .. 3505085 +  -3.2  -5.06103   CCAGGTCTTCCATGG                 TCTG TTC CAGG                 TTTTTTACCGCTTCT  74 182
      BF3015 NONE
      BF3016 3508105 .. 3508134 +    -5  -5.00895   ATTCAATAATAAAAA       AGGCATGGTTTT CTCAAC GGAACCATGCCC        TTTTTATATGCTGCC  76 51
        nadE 3515085 .. 3515143 +  -5.4  -2.57211   AATTGTAACAAAGAC GATACCTCTTTTTAACATGACACTGCGA TCT TTGCAGCACCATATTAAAAAGAGGTAAA GTTATGAAAAGACAT  51 33
      BF3023 NONE
      BF3024 NONE
      BF3025 NONE
      BF3026 3521547 .. 3521598 +  -8.5  -2.57501   TAGGTGATTTACAGA TTATCCCTCCAACCTATAAT AAACACTTATCGA ATTATA-GTTGGAGGGATAA ATCTATTTGGTAAAA  65 88
      BF3032 3527555 .. 3527590 +  -7.6  -4.15222   CATTTCGCAAAAGAA    TAAAAGGCTGCCTCCA ATAG TGAAGACAGCCCTTTA     TTTATTGAGAACACT  76 52
         udk NONE
      BF3036 3532595 .. 3532608 +  -3.7  -2.61582   ACATTAGTCAATTTA               CCACG TGAA CGAGG                CTTGTAAGTACCATA  44 494
      BF3045 NONE
      BF3046 3542771 .. 3542797 + -12.5  -4.96501   ATCAAATGATATAAA         CTCCTGTAATT TTGAC AATTACAGGAG         TTTCTTTTTATAAAC 100 54
      BF3047 NONE
      BF3048 NONE
      BF3049 3547213 .. 3547228 +  -4.8  -3.68359   CCAATTTACCGTACA              CTAAAA TCAT TTTTAG               TTATACTTTTCACAA  59 492
         rho 3550661 .. 3550687 + -13.9  -5.34381   AAAATATAGTAAAAA         GAGTGAGATTC TGTTT GAATCTCACTC         TTTTTATTTAGCTTT 100 59
      BF3053 NONE
      BF3054 NONE
      BF3055 3555960 .. 3555978 +  -4.6  -2.75536   ACAAAAAGATATAAA             GTACGAGA GAT TTTTGTAC             ATTTGCGGCTGATTT  47 27
         ffh 3557527 .. 3557548 + -10.9  -5.72616   TAGAATGCAATAGAA           GGAGGAAGC CGCT GTTTCCTCC            TTTTTTTATGTACCT 100 123
      BF3057 NONE
      BF3058 3559826 .. 3559863 + -15.7  -4.21922   CTATCAATAACCCAT   TCCTCCGTTTCCCTCTT CATA GAGGGGGAAACGGAGAA    TTTGCTTTTCAATAC 100 31
      BF3059 NONE
      BF3060 3562807 .. 3562844 + -21.7  -4.03413   CCATCTGCCACCCAA   CAAAGAGAGGAAATTCA TTAT TGAATTTCCTCTCTTTG    TTTATATAAGGCAAT 100 182
      BF3072 NONE
      BF3073 3576481 .. 3576493 +  -4.9  -4.14739   AGAAAAAGAACTTTC                CAAAT AGA ATTTG                TTTTCCGATAGGTAA  63 19
        pepD 3582655 .. 3582671 +  -3.7  -3.41309   ACTCCGTATTACTCT              GTATTAC CCT GTATTAC              TTCGTGTTACTCTGT  50 120
      BF3080 3583821 .. 3583836 +    -4   -3.6834   CAAAGATATCGGACT              GGATAC GTTC GTATTC               TTTCCAGATTTTATT  53 84
      BF3087 3596857 .. 3596868 +    -3  -3.34398   GTTCTTATGCTCCGG                CAAT GTCC ATTG                 TATTTCGGACAAAGC  46 274
      BF3089 3601496 .. 3601550 + -15.9  -2.98942   GCCATCCGCCAATTA GGGTGTAGCCATCCGGACTG-CATGGT TAC ACCCTGTCTGTC-GGATAGCTACACCC TCTCTATCAGGCAAT 100 40
      BF3092 3606444 .. 3606478 +  -8.5  -3.85817   AACACATCCATCCAC    CACTCGCAGG-CAGCC ATCT GGCTTTCCTGCGGGCG     TTTGTACAAACCGAT  75 456
        pheS 3624563 .. 3624619 +    -9  -3.27022   TGCCGCAGACATGAA CACAGAGTCTCACAG-GGTTTTCTT AAAATTAA AAGAGGCTCTCTGTGAGACTTTGTG TTACTCTGCGGTCCA  71 48
      BF3105 NONE
      BF3106 NONE
         pgk 3627902 .. 3627923 + -10.1  -5.00616   CTATAAGACAGAAAA           GGCAACCCC GCTC GGAGTTGCC            TTTTTTAAAAGCCGG 100 56
      BF3108 NONE
      BF3109 NONE
      BF3110 NONE
      BF3111 3633393 .. 3633449 +    -6  -5.14563   AAAGAAAAACAGAAT GATCAGAGTGTGGCAGGAGT-TGATCA CTAA TTAACAGATTCCTGAGGCACTCTGATC TTTTTTAATAACCCG  83 47
      BF3112 NONE
      BF3113 3634374 .. 3634405 + -17.6  -4.03234   TGCTTTGGATATAAA      CAACAAGTCTTTGA TACA TCAAAGACTTGTTG       TTTATATCCGGAAAA 100 78
      BF3115 NONE
      BF3116 NONE
      BF3117 NONE
      BF3118 NONE
      BF3119 3640604 .. 3640615 +  -5.8  -3.18274   TGTATAATTTCTGAA                TGGG AAGT CCCA                 TTACATTGAAGTAGC  54 253
      BF3126 3645296 .. 3645310 +  -7.2  -4.12902   TAAACCCATGCACCT               TAGGTT TTA AACCTA               TTTTCACCATAATTA  73 128
      BF3127 3645917 .. 3645935 +  -6.8  -2.84878   GGTTGTCAATCGTCC             GGTTGTAA ATA TTATAACC             CTTTAAATTAAGAAA  58 112
        mmdA NONE
      BF3129 NONE
         bcc NONE
        mmdB 3650091 .. 3650120 + -12.3  -5.86332   TTCATTAGTAAGGTA       GACGTTCTTCTTT TCGC AAAGAAGGGCGTC        TTTTTTTTGCGTTAA 100 52
      BF3132 NONE
      BF3133 3653139 .. 3653169 +  -6.9  -3.08211   CGTAGCCGAAGTTAC      GGTGCTG-CGTAGC CGAA GCTATGACGGCATC       TCCTTTTCCGGACGT  62 311
      BF3134 3655238 .. 3655273 + -14.8    -4.053   AACCGCATAAGCAAA    GGGCACAAAGGATTTC ACCC GACATCCTCTGTGCCC     TTTGTGTAGCCTAAT 100 56
      BF3135 NONE
      BF3136 NONE
      BF3137 3658505 .. 3658526 +  -8.7  -3.66844   AAGAGATACAAAAAA           GCCACCCAA TTGC TTGAGTGGC            TTCTTAAAATATAAA  78 45
        rpmE 3661336 .. 3661363 + -12.8  -5.44119   CCGATTGATAAAAAA        TAAGCTGCCCCA ATAT TGAGGCAGCTTA         TTTTTTTGCCCTAAA 100 54
      BF3141 NONE
      BF3142 3664464 .. 3664496 +   -15  -4.16842   TTAAAATGCCATAAA      GGGTGTAGCCATAC AACCG GTATAGCTACACCC      TTTATTACAGATGGC 100 49
      BF3147 NONE
      BF3148 3676522 .. 3676558 +  -7.3  -4.07568   CTTTTGAGTTTAAAA    GAGAGGGGGTATTGGTT TAA AATCAAAGTACCCTCTC    TTTTAAACCAAAGGC  73 95
      BF3149 3679265 .. 3679282 +  -2.7  -5.50313   TATGAAATATACAAA             CCGGAAA ACTG TTTTTGG              TTTTTTAGTTTTATA  77 170
      BF3150 3680580 .. 3680591 +    -3  -3.82824   ACACGGATTAACACA                GATT TTTT AATC                 TTATTATCAATAATA  52 81
      BF3151 NONE
      BF3152 3685024 .. 3685064 + -24.4  -3.48395   AAGCTTCATTCTATA  CAAACAGAGGCTCAATTC CGGGT GAATTGAGCCTCTGTTTG  TTGTATAGGAAGGCT 100 45
      BF3153 3686592 .. 3686638 +    -9  -5.70829   TTTGTTTGATTTGTT TTTCAGCCTACC-CGG-TCA TTCCCCCCT TGACCCGTGGTAGGCTGAAG TTTTTTTATAGTATT 100 78
      BF3154 3690437 .. 3690482 + -14.9  -3.14931   TAATAAGATAAATAA TGATGATAAAGGGCGGGCCTA CAGA TAGGTTCGCCCTTTTTTGTCA TTCGTCAACCGTAAC 100 38
      BF3155 3694613 .. 3694626 +  -2.5  -3.04322   ATAAGAACAATACGT               TAAAT GAAT ATTTA                TCTTGAAGCATTCGG  43 50
      BF3156 NONE
      BF3157 3695894 .. 3695908 +  -2.9  -2.95234   CATCCCCTCATCTTT               TGTAA TACAT TTACA               GTTTCACTTTCTTAC  43 187
       uvrA2 3700765 .. 3700777 +  -7.7  -2.94561   ATAATATCTTCCACC                CACAC CCA GTGTG                TACTTATCTTCCGGT  61 431
      BF3163 NONE
      BF3164 3707193 .. 3707206 +  -8.1  -3.58343   CTCCGTCTCCAAAGA               GACGG ACAA CCGTC                TTTGCAACTCCTCCC  69 381
      BF3166 NONE
      BF3167 NONE
        nifJ 3714175 .. 3714206 + -10.9  -4.56775   ATAATAACTTTCGAA      GGGGGAAGGGACT AAAAGA GGTTCTTTCCCCC       TTTTTGAACAAAAAT  95 53
      BF3169 3715282 .. 3715297 +  -7.6  -3.14962   TCAAGACCATAATCC              CCGATA GCCT TATCGG               TAGTTTTCATAATAC  62 455
      BF3182 3733693 .. 3733717 +  -3.6  -4.53602   TTCACTTCCGCCCCA          TGAGGCAACT TCAAT AGTTTCTTCA          TTTGTTTGCTGTCAA  64 131
      BF3188 NONE
      BF3189 3742909 .. 3742931 +    -7  -3.38522   CCTTCACCGTAAACG           TACCGGTTTC ATC GAAATCGGCA           TCTTTACGGTCAATA  61 197
      BF3194 NONE
      BF3195 3751397 .. 3751416 +    -5  -4.09739   ATTGAAAATGATGCG            TAACCGGG AAAC TTCGGTTA             TTTTCCGAAGATTGA  63 303
      BF3198 3754472 .. 3754483 +    -3  -3.01712   GATTTTAAAGAAATA                CATT TTAT AATG                 TATTAAAAAAGAACA  43 423
      BF3199 NONE
      BF3200 3759846 .. 3759868 + -13.5  -5.88197   TTGCTTTTTAGTTAG           TCCCCGGAA CGAGT TTCCGGGGA           TTTTTTTATCTTTGC 100 41
      BF3201 3761796 .. 3761814 +    -6  -3.17361   CCAATAACAACATTA             TTCCGG AGGTATG CCGGAA             GTTTTCATAAATCTG  58 34
      BF3202 NONE
      BF3203 NONE
      BF3204 3765821 .. 3765852 + -12.4  -4.74103   TTTACTCCAATACTA      AAAAAGGGATTCGG ACGA CCGGATCCCTTTTC       TTTTTGCATTACGGG 100 45
      BF3205 3770080 .. 3770134 + -29.1  -4.11404   GGCAAGCATAAAAAA CAGAGCCTTTATC-AGGGCGGAACAGA CAC TCTGT-CCGCCCTTGATAAAGGCTCTG TTTATATGATATAGA 100 46
      BF3211 3779799 .. 3779811 +  -4.1  -3.24232   ATAGAAGAAATAAGT                TTGCA GCA TGCGA                TCTGTTTCGGCACGG  48 256
      BF3215 3782583 .. 3782596 +  -5.2  -3.21785   ATTGCCAAACTTTTC               CGGC ATTCAA GCCG                ATTTCATTTTTATCC  52 336
        poxB 3784779 .. 3784790 +  -4.4   -2.7263   AATCTATGTAATCTG                TCGT GAAT ACGA                 GTTTCGACACATCCT  47 211
      BF3224 NONE
      BF3225 NONE
      BF3226 NONE
      BF3227 NONE
      BF3228 3796102 .. 3796113 +    -3   -3.5393   GAAACAATCATACCT                TAAC TCCG GTTA                 TTTAACACAACTAAT  48 23
      BF3229 NONE
      BF3230 3798945 .. 3798956 +  -5.8   -2.7497   TCAATCTGATGCCGC                GCCT CAAC AGGC                 ATTTCCGGATAATGT  50 258
      BF3236 NONE
      BF3237 3809634 .. 3809671 + -14.3    -4.614   AAAGACTTATAAAAA   AGAACGGGGCCTTTGGTT TTA AACCAA-GGTCCCGTTCC   TTTTATCTCCTTACC 100 180
      BF3239 3812647 .. 3812661 +  -3.6  -3.34517   ACTCTAAAACGCCAT               TTATAG AAT CTATGA               TGTTTGGGGCAACCT  50 89
      BF3245 3820331 .. 3820341 +  -5.4   -3.2056   GAGCATAAGGCAAAT                 TCTG AAA CAGA                 TTCATACATGTCAGT  54 458
       recQ2 3825582 .. 3825604 +  -9.8  -4.48903   ATGAGTACGAAAAAA           GGGAGAAGCT GTC GGCTTCCCCC           TTTTACTGTATTTTA  91 298
      BF3252 NONE
      BF3253 3830220 .. 3830255 +   -12  -2.75022   CCACTTCGTCTCCCA    TTGTCGGAATTAGGGT ACTT ACCCTATTTCCGGTAA     CTTGTATATACGGCA  83 46
      BF3254 NONE
      BF3255 NONE
      BF3256 3834111 .. 3834160 + -13.3  -4.09276   AATCGGTTATAAAAA GCCGACGGCAACGTAT--TTCTTC TTTAT GAAGAATGATACGTT-CCGTCGGC TTATTATCTTTATTA 100 136
      BF3270 3857159 .. 3857190 +  -3.8  -3.53012   TTTCAGGGATGGAAA      GAACAAAGCTTTTG CTTC TAAAAGACTTGTTC       TTTGAAAACAAAAGA  52 232
      BF3271 3858225 .. 3858255 +  -6.2  -5.44198   CTTCAGAAATAGAAA       GAGGAAATACCC CACCTGA GGCTGTTTCCTC       TTTTTATTGTTTATT  91 51
        sppA NONE
      BF3273 NONE
        punA NONE
      BF3275 3863183 .. 3863216 + -15.6  -5.46657   ATTCCGAAAGAAAAA     CACTGATAATAAGC AGAATA GCTTATTATCAGTG      TTTTTTATTACCCTA 100 44
      BF3282 3870011 .. 3870025 +  -3.5   -4.5442   CACCGATAACGATTA               CGGTT AACAC AGCCG               TTTTATAATTGGCAC  64 19
      BF3283 3871446 .. 3871467 +  -7.3  -2.74415   TAGGGGAGCAAGGTT           ATGTTTCGG TAGA CCGAAACAC            CTTGCTTTGCTCATC  60 84
        bmgB NONE
        bmgA NONE
      BF3286 3873549 .. 3873578 +  -4.2  -3.70636   CATAGAAAAGAGAGA       GCCGGAGCAAGTG ATACC CACCA-CTCCGGC       TTATCTGTCTTACTT  57 36
      BF3293 NONE
      BF3294 3879279 .. 3879291 +  -2.7  -4.08216   AAAATAAACGGAAAT                TTTCA TGA TGAGA                TTTTAAAGAGCATCC  55 34
      BF3295 NONE
      BF3296 3883999 .. 3884022 +  -7.5  -5.76237   CTTCAAAATAAAAAA          CGTTGTGAA TCATCT TTCGCAACG           TTTTTTATTTATCTC 100 207
      BF3300 3886827 .. 3886847 +  -6.9  -3.24694   TAAGTTATACAAGTT            TCAGACG CCCTATT CGTCTGA            TATCTTCTCCTTCTT  63 50
      BF3303 3895258 .. 3895300 +  -5.2  -4.43844   ATTGTTCTCATAAAA TACCCTCAT-CCTTT-GT CACTGTTAA ACGAAAGGTATGAGGGTA TTTTGTAAATGCTGA  68 40
      BF3309 3905618 .. 3905632 +  -4.9  -2.82933   CCGCTGTCAGATATA               CTGCC AGAGA GGCGG               TATAATGACTTAGCA  49 110
      BF3311 NONE
      BF3312 NONE
      BF3313 3909192 .. 3909227 +  -6.9  -3.23216   ATCTTCAAAAGAATA    TAGGCAGGCAAG-GCA TTTTC TCCTCTTGCCGGCCTA    TTGGTACTACTGCAA  63 41
      BF3314 3911372 .. 3911420 +  -7.8  -4.94487   GCATAGCATACAGAA TCTAAAGTTTAGGTCAGTAACGGT GAT AGCGAT-CT-ACCTAAACTTTAGA TTTTATATTTTATCG  89 51
      BF3315 3912114 .. 3912131 +  -4.9   -2.9911   TTAAGAATAGGTTTA             GGATACAG ATT CTG-ATCC             TCCTATTTTAATTGT  52 11
        hdhA 3916958 .. 3916968 +  -2.6  -2.88677   ATACAGCGAATATTA                 TTTT AAC AAAA                 TGTGCTCCTTCTCTC  42 146
      BF3331 3930674 .. 3930688 +  -7.2  -3.98009   TCAGGTTGTAAATCA               GTAGTT TTT AACTAC               TTTGTGAAGTTTTGT  71 22
        pncB 3934731 .. 3934760 + -15.1  -2.81535   TGCCTGTCTATACGA       CTTGCGGTTGGAG TAAC CTCCAACCGCAAA        TACATTTTATCATAA 100 10
       accC2 NONE
      BF3338 NONE
      BF3339 3943137 .. 3943177 +   -10  -3.92746   ATGGAGTAATCATAA GAGAGAGGAGG-GT-GAA TACCAGT TTCAACACCTCCTCTCTC TCTTTTTAACCTGAC  85 52
      BF3342 3946167 .. 3946225 + -10.8  -2.58398   TCTGATACGGAACAG GCGGACTGAAACGGACCTCCGGAGGG TATGTAC CCCACCTGGAATCCGCATCAGTCCGC CTGTTCTACATTTAT  78 296
      BF3346 3949009 .. 3949021 +  -3.4  -3.13403   GAAAACGACATCCCG                TTGC GAACA GCAA                TATTCGTGCACCAGA  46 319
      BF3348 NONE
      BF3349 NONE
      BF3350 3955668 .. 3955707 +  -6.4  -4.07678   GGCTGTACAGAAAAA  GCCCGTACTACCTCTT CTCTAACA AAAAGGATGTACGGGC   TTTCCTGTTTTAAAC  70 113
      BF3352 NONE
      BF3353 3959711 .. 3959723 +  -2.6  -3.92075   CAAAAACAGAAACAC                CTGC ATGGG GCGG                TTTCTGAATCCGGCT  54 433
      BF3355 NONE
      BF3356 3961395 .. 3961409 +  -2.1  -3.90586   GATAAACACTACCTT               TGTTG GAATA CAACG               TTTCTAACCTAATAT  51 277
      BF3357 3962088 .. 3962100 +  -3.3  -3.01791   TCACTTCAACAAAAG                GGGAA TAG TGCCC                TCTTCAAAGAAAAAT  45 241
      BF3358 3965187 .. 3965200 +  -2.3  -3.51904   CAGGGTGTTGATGCG               CCCCA AGGC TGTGG                TATTTGCATTTCCTG  47 247
      BF3360 3965912 .. 3965929 +  -5.5  -3.60006   TAATCTGTAACATAC             GGTTCCG TTGA CGGAAAC              TTTGGAAATGTGGTT  58 48
      BF3362 3967777 .. 3967811 +  -6.5  -2.89564   CTCATAACACGCAGG    TTGTGCAGGAGATGGC GACA GCTATATCC-GCGCAA     TCTGTCACATCAAGA  58 46
      BF3363 3968992 .. 3969023 +  -8.7  -2.75022   TGGGCAAAAAAGGCT      GAGCGCAACCGGTC CGCCT GTTCGG-TGCGCTC      CTTCTCTATACACAG  64 354
      BF3370 NONE
      BF3371 3979547 .. 3979559 +  -4.9  -3.04322   TGATCCGGATCGGAC                TACTT CAT AAGTA                TCTTACCCCCTTCGA  52 16
      BF3374 3987080 .. 3987095 +  -4.7  -3.60627   AAATCAGCCACCGCT              GATCG GCAAAA CGATC               TTTAAAGTGACCTAC  55 303
      BF3378 3991119 .. 3991142 +  -7.4  -4.55016   CTGTAAAACAAAAAA          GCCGGTTTCA AAAT TGAGACCGAC           TTTTCCATTTTTTCT  81 140
      BF3380 NONE
      BF3381 NONE
      BF3382 3994344 .. 3994364 + -12.6  -5.94214   AGCACGAATAGCAAA            GCGGAGGT TTTCT ACCTCCGC            TTTTTTTGTTATATT 100 81
      BF3383 3996984 .. 3997002 +  -4.6  -3.28924   ACTGGCCACTCCTGT             CAATTGAA TGA TTCCATTG             TTCTGAGCAAAAATA  52 488
      BF3386 NONE
      BF3387 3999852 .. 3999881 + -15.1  -4.90266   CCCGTGCAGAAAAAA       TCCCGCTTAGGTC ACAT GACTTAGGCGGGA        TTTTTCATTAATCAA 100 173
      BF3393 NONE
      BF3394 4006483 .. 4006524 + -14.6  -2.91593   GTGCACGTTTAAAGG GCGAAAAGCACTGTTTCC AATCAG GGGAGCAGTGCTTTTCCC  GTTTATGGAGGAATG 100 43
      BF3402 4013648 .. 4013704 +  -9.6  -2.62184   ATGGGATAAAGAACA AGCATTTACGGGTGAATGGAAAGA TATTCGGAC TCCTTCCATCCACCCGTAAATCCA TAATATGAAGAAAGC  72 32
        maeB 4020227 .. 4020260 + -16.3  -5.38054   TTTATTCCTTTTTTG     CGGCATAAAATATCA ATTT TGATGTTTTATGCCG      TTTTTCTTTATAAAA 100 220
       gdhB2 4021736 .. 4021773 + -14.3  -4.09685   TAATGTCATAGTAAA   AGAAAGCCCGTTTCTCCT AAA AGGAG-GACGGGCTTTCA   TTTTAAACAATCCAC 100 57
      BF3410 NONE
      BF3411 4024043 .. 4024060 +  -2.7  -4.58395   TCTGAATTCTTTGCG             TTAAAGC TTAT GCTTTAC              TTTTTGGGAAATAAA  62 139
      omp117 NONE
      BF3413 NONE
      BF3414 NONE
      BF3415 NONE
      BF3416 4032385 .. 4032417 + -13.5  -3.34013   TATTCACGCCGTGAA      GGGGCGGGACT GTTATTTCATA AGTCCCGCCCC      TTCCTTAAAACCATG  95 61
      BF3417 NONE
      BF3418 NONE
      BF3419 4035137 .. 4035188 +  -6.2  -4.48333   GTACTGGTAAGCAAA TAGATGCTGG-GGAAAGAAAGAAAT AAT ATCTCTTTCTTTTCGTCAACATTTA TTTTAGTTAGTCTAT  76 99
      BF3422 4036369 .. 4036407 + -15.4    -3.885   GTAGCCATACCGGGG   TTAGGGTGTAGCTATCGG TCC CGGATGGCTACACCCTAC   TTATTATGTGCAAGT 100 95
      BF3423 NONE
      BF3424 4039340 .. 4039380 + -15.7  -4.25104   AATATTTAAACCCAG  AATGGTTTTGACAGATTCA GCT TGAACCTGTCAAAACCATC  TTTTAATAAGGAAAG 100 45
      BF3427 4042475 .. 4042487 +  -4.7  -4.13654   TTCCTTACTGAACCA                GGCCG ATC CGGAC                TTTATAATTTCCGGA  63 78
        gdhB 4056589 .. 4056631 + -12.8  -5.24129   TATTTGTATTTATGG TTTGCGTTATCCATCTCCTG AGA CAGGACATGGGTAACGCTAC TTTTTTATAAAAAGG 100 80
      BF3438 4057958 .. 4057997 + -26.8    -5.252   CCGCAACAATAAAAA  GAATCGGGAGAGCACTTT CAAA AAAGTGCTCTCCCGATTC   TTTTTTATACCACTA 100 115
      BF3443 4065836 .. 4065848 +  -4.9  -3.56092   TCCATGCTCTCACTC                TTCAT CTC ATGAA                TTTCCCCAATAATAC  57 234
      BF3444 NONE
      BF3445 NONE
      BF3446 NONE
      BF3447 NONE
      BF3448 4075939 .. 4075949 +  -2.4  -3.72027   GAAACCTCGATATGA                 GAGG CAT CCAC                 TTCTTCCTCAAGCCT  49 498
      BF3468 NONE
      BF3469 4095123 .. 4095181 + -18.8  -4.17211   TATTTTTCAAAAACA ---ACTTTCATCTGGGTCGCAAATACCTA AATT TAGGTATTTGCGACCCAGATGAAAGTTCG TATTTTTGTATTCAG 100 362
      BF3470 NONE
      BF3471 4097383 .. 4097413 + -15.7  -2.88118   TGTATCATCTTATTT       TTGAACTTGTGCA TAAAT TGCACAAGTTCAA       CTTCTTATCAAATCC 100 145
      BF3473 4098581 .. 4098639 + -25.1  -2.62396   TGAACTTGTAGGCAA CGAAAACTAAATGGGAGAGGTGATATC CGCGT GGTATCACCTTTCCCATTTAGTTTTCA TACTATCAACCGCTC 100 159
      BF3476 4101204 .. 4101226 +  -4.2  -2.87463   AGAACTATAAGTGAG           CAAACATTGT GTG GCAATATTTG           TATATACAAGAAATT  48 106
      BF3477 NONE
      BF3478 NONE
      BF3479 4103020 .. 4103032 +  -3.3  -4.11346   TAATGACTTTCTCCA                CCGGA GCA TCGGG                TTCTTCTTTCAATAT  57 200
      BF3481 4104694 .. 4104751 +  -4.6  -2.96609   AGACAAGGAAAGGAC GACCGCAGA---TTCTCTTTTTAATTATC ACC GATAATCGAAAAGATAAAAATCTGCGGTC ATCTTTTATTAGATA  50 74
      BF3482 4105467 .. 4105485 +  -3.8  -4.12532   TTTTTCTCTCCAAAA             GTTTCCCG TTT TGGAAAAC             TTTCTGTATCAGGAA  58 55
      BF3483 4105628 .. 4105642 +  -2.1     -2.89   TGTGCAAATCGGCGA               CAGTA CCCGC TGCTG               TAATTCTCTGAGAAT  41 0
      BF3484 NONE
      BF3485 4108855 .. 4108873 +  -3.2  -2.61264   TTTTTGTAGCACTTC             CATAAAAA AGT TCTTTATG             ATTCTACATACACAA  43 244
      BF3486 4110518 .. 4110530 +  -4.8  -3.17713   CCGATATTACCGATA                CGGA AAGTA TCCG                CTTTTGAAATTTTTC  52 266
      BF3490 4113824 .. 4113838 +  -5.8  -3.55486   AATTGTTTAGCTCCC               TCTTTT GAG AAAAGA               TATTTCATGTTGCCT  57 447
      BF3499 NONE
         gmk NONE
        nadD 4123916 .. 4123926 +  -2.4  -4.35524   CATCACTCCATAAGT                 CCCC ATT GGAG                 TTTTGACTTTAGCCA  59 524
      BF3503 4125785 .. 4125828 +  -2.6  -3.59023   GTTCTGCCATCAGGC GATGAATCGTTGCGATTGTTA ATT TTACAATCTCAA-GATTAGTC TTCTCGTTATGTCCG  50 341
         ppk NONE
      BF3508 4132951 .. 4132968 +  -7.7  -3.21595   TCTTCACGAATAATC             CGGGTTG CTTC CAATCCG              TTCATAATCGGCATT  64 365
      BF3510 4134904 .. 4134930 +  -2.2   -3.6579   ATGGATTCGTTACGT         GAATTGGAGAAA TGA TATCTCCGGATC         TTATTCCCGTAAATT  49 11
      BF3511 NONE
      BF3512 NONE
      BF3513 4141767 .. 4141790 +  -3.2  -3.51804   TTACACGGATTAACA          CAGATAAATA TCTC TGATTATCTG           TTGATTAATTTCATT  50 79
      BF3519 NONE
      BF3520 NONE
      BF3521 4147501 .. 4147522 + -10.9  -5.69473   TAATATGAGGTAAAA           GGGAGAAGT TTCA GCTTCTCCC            TTTTTTTATGGTATC 100 168
      BF3522 4149102 .. 4149118 +  -2.2  -3.03589   CTTATTCACACCATT              CCTGTA AGTTA TTCAGG              CTGTTTTTGTAACTT  42 19
        thyB NONE
        dfrA 4150506 .. 4150517 +  -7.2  -2.53409   CGTATCTACCATAAT                CGGC ATCT GCCG                 CTTGATGGCTTCATG  57 49
      BF3526 4152849 .. 4152872 + -12.5  -3.38183   ACTCATAAAAAAAAA          GCCGTCTGA TTATCC TCAGACGGC           CTTTTCTATGTGTAG  93 488
         cmk 4159745 .. 4159777 + -16.4   -5.1861   GCCATCCTAAAGAAA      GGGTGTAGCCATCC GGTCA GTATGGCTACACCC      TTTTTTAATCATACA 100 78
      BF3536 NONE
        pfkA 4161751 .. 4161800 + -15.3  -3.85698   AGTACAACAGTAATA AGATAAACGGTGGACGGTAAACA TACA TGTTTATGGTTCACCGTTTATCA TTTATCGGCAAGAAG 100 45
      BF3544 4172040 .. 4172072 + -17.1  -3.50393   TTTAAAACCATAAAA      TAAGGGGCTGTCGGA TTT TCGGACAGCCCCTTG      TTCTATAGCATAAAA 100 79
      BF3558 4192268 .. 4192303 + -10.7  -4.79352   TTATAAAACGAAAAA   CGGTGAACATAC--TGC AACT GCATCGTATGTTCACCG    TTTTATTATACCTAA 100 55
      BF3561 4195606 .. 4195626 +  -5.5  -3.27525   TGTAGGCATTCAAAT            GTATCTTTT CAA AAAAGAAAC            TTAACTTTGCAGCCA  55 85
      BF3562 NONE
      BF3563 4197638 .. 4197672 +  -8.7  -4.77165   TCCGCAAATTATCGA     GTAGGAGGATAAC AGTCAAAAA GTTTTCCTCCTAC     TTTTGTTCTCGGACC 100 74
        aroC NONE
      BF3585 4230373 .. 4230415 + -14.6  -2.91912   CCACTGCGGATAACA CAGATTAATACAGAATTT TTTAGTT GAATTCTGTATTAATCTG TATCTGCCTCGGTAG 100 46
      BF3591 4236865 .. 4236894 + -15.2   -4.4204   GGATAGAACCCAAAA       GAGGCGAAGTAT AAAAAA ATACTTCGCCTC        TTTATTGTCATTCTT 100 75
      BF3594 4242907 .. 4242946 + -10.2   -4.1523   ACCCTGATACAGCAA  TGGCCAGTTACCATGT TTTTATTT ACATAGTAATTGGCCA   TTTCTATATGGTAAC  86 50
      BF3596 4245124 .. 4245152 +  -7.6  -2.52742   CGCCGATGATACGTA        TCTTTGCATC ATTCAAACA GATGCAAAGA        GTCTTATGGAAACAT  62 32
      BF3597 4245764 .. 4245775 +  -5.8  -2.77222   CAGAGCGGGTGAAGA                CCTC AACA GAGG                 CTTTGCCATACTCCT  55 62
      BF3598 4246678 .. 4246716 +  -6.7  -3.85817   CTGCGGCAAAGGAGA  CCGGTCCGGG-ACAAG CTCTCTGT CTCGTTCCCGAACCGG   TTTATCAAAAGACAT  68 200
        lysS 4252356 .. 4252414 +  -8.9  -3.00457   AAATAAATTAAGAAT GAAGAATGGCGATGAGGAG-CCGGAG CATTTGAC CTCCGGCCTTCCCTGCACCATTCTTC ATTCTTCATTTTTAA  70 35
      BF3603 NONE
        pgiA 4254851 .. 4254890 + -17.5  -3.49475   AAAACAGGTATATAA  TAGAAAAGAGCGGTACT ATCGGA AGTATCGCTCTTTTCTA   TTATATACCGATCCG 100 50
      BF3606 4256263 .. 4256290 + -14.4  -4.59342   CCAATAAAACTAAAA        TGGCTGATAATT GTTT AATTATCAGCCA         TTTCTTTGTACTCCC 100 45
        asnA NONE
         ung 4258325 .. 4258380 + -26.8  -2.79098   TCAAACGATAGTCGA TAAACAGCCGGCAATTTATGCTATAGA AAT TTTA-AGCATAAATTGCCGGCTGTTTA TCGTTCGTCCATCAG 100 54
      BF3611 4264602 .. 4264619 +  -2.1  -4.17698   AGATCGAACTTAATC             TATTATT GATA AATGATA              TTTATCTGTGTAAAT  53 119
      BF3612 4264963 .. 4264978 +  -3.2  -2.99319   TATGCTCCCCCCAAG              GGTGAT AGCA ATCTCC               TATATATACAAAATT  45 82
      BF3615 NONE
      BF3616 4268631 .. 4268641 +  -5.4  -3.60948   TACCAAACGAGGATA                 GGAT GAA ATCC                 TTTAAAAGTCTATTC  58 79
        dnaA 4270539 .. 4270551 +  -3.3  -4.14004   CATCCGTGAATACTT                GGGGC AGA GTCTC                TTTCTGATTCTCTTC  57 208
      BF3619 4274053 .. 4274084 + -14.6  -3.78775   TATGTAAGCAAAAAG      TGTTGAAAGGAGCC CATA GGCTCCTTTCAATG       TTTAATCATACAAAG 100 63
      BF3620 4276947 .. 4276993 + -19.9  -4.23723   TAAGAAGAAAAAGAA CAAAGAGAGAAGAGTGAAA CCAAGTGTT TTTCACTCTTCTCTCTTTG TTTTCAGTAATATTC 100 57
      BF3621 4278074 .. 4278084 +  -2.6  -2.77414   ACACAACAAGGATCA                 TAAT TGC ATTA                 ATTATCCTATTTTTG  42 23
      BF3622 NONE
      BF3623 4280062 .. 4280087 + -16.3  -5.32882   ATTAAAGTACGGTAA         TAGGGAGAAGC ATTG GCTTCTCCCTA          TTTTTTATACTACTA 100 147
      BF3628 NONE
      BF3629 4286778 .. 4286804 +  -7.3  -5.75478   TAGAGAGAATTGAAA        GTCTG-CCGTGC CAAA GCACGTACAGAC         TTTTTTTGTGTCCTT 100 54
      BF3633 4289096 .. 4289119 + -15.4  -5.76237   GCAAGAAATAAAAAA          GCCGGAAAAC GAAT GTTTTCCGGC           TTTTTTATTTCTATA 100 367
      BF3638 NONE
      BF3639 4296557 .. 4296570 +  -4.5  -2.77013   ACTTTTATTTGCACA               CTTCC GATA GGGAG                ATTCTTCAAACGCTC  48 86
      BF3640 NONE
      BF3641 NONE
      BF3642 NONE
      BF3643 4302042 .. 4302060 +  -8.8  -3.66018   GTCTCTTTCTTCATT             GTCGGCAC TCT GTGCGGAC             TTCTTCAGCTGATCC  78 383
      BF3646 4303251 .. 4303292 + -11.9  -4.84359   TGATGAATAAAAGGA TAAAAGACCGGTGTC-GT CGAATGA ACTGACATCGGTCTTTTA TTTTTATGCCAATCA 100 50
     BF3649A 4306116 .. 4306127 +    -3  -3.38118   AAAATCAAACGATTT                TCAA CAAT TTGA                 TTATGAGTGAATTGT  46 174
      BF3650 4306495 .. 4306517 +  -5.6  -2.52529   CGGTATTCAGAAAGA           TCGTTTTGCT AAA ATCAGAACGA           GTATTAGTCCTTGTC  51 14
      BF3651 4307767 .. 4307785 +  -6.8  -3.86015   AACTGGGGAGGTACA             GGGAATTA TCG TAATTCTC             TTTATCAAAGGAATA  68 472
      BF3654 NONE
      BF3655 4312073 .. 4312084 +  -4.4  -4.07568   TCCCCCAAAGAAGCT                GTGT AGAG ACAC                 TTTTCACCACAGAAC  61 20
      BF3658 NONE
      BF3659 NONE
      BF3660 NONE
      BF3661 NONE
      BF3662 NONE
      BF3663 NONE
      BF3664 NONE
      BF3665 4327606 .. 4327639 + -13.3  -4.00782   TCCACTGACAACAAA     CGCCTTATGAGACAC GATC GTATTTCATAAGGCG      TTTATGCTCCTGTCA 100 33
      BF3676 4342047 .. 4342077 + -12.7   -5.3658   AGAAAAAATAAATAA       TCCTCCGTAGATA CCTTT TTTCTACGGAGGA       TTTTGTTTTTCTCCT 100 30
      BF3700 4362192 .. 4362202 +    -4   -3.0806   ACTTACCTTTGGGGC                 GATA ATT TATC                 TATTAACCCTTTAAA  47 85
      BF3701 4362601 .. 4362612 +    -3  -4.80077   CAGATTACACGGATT                TTCA CCGA TGAA                 TTATTTTTATTTTGA  65 51
      BF3702 4363704 .. 4363722 +  -6.8  -3.86508   TCTGCAGAAGCTTTA             TTTTAACG TTA CGTTAAAG             TTCGTTTTTCGTCTG  68 182
      BF3705 NONE
      BF3706 4368281 .. 4368293 +  -2.7  -2.64155   AAGCAACAGGGTTAT                GTGAT GAA ATTAC                TACATTTGCAACCAA  41 42
      BF3707 4369302 .. 4369360 + -17.8  -3.21993   GTAAACTAACCGTTC TGATAC-AGTCATTTCCCGGACCGGAA CCTTAC TCCCTGTCCGGGAAATGATTTGTATCA TTCCATATTATCCGT 100 37
      BF3715 NONE
      BF3716 NONE
      BF3717 NONE
      BF3718 4384536 .. 4384570 +  -8.7  -3.28878   CTTTATCATAAGTAT     GAGGGGATGTC ATCATTCATCACA GACATCCCCTC     TCCTTTCTTTTCTAA  71 45
      BF3719 NONE
      BF3720 4387425 .. 4387436 +  -5.8  -3.66784   TTCTTATAGAGAGCC                TCCG CTAC CGGA                 TTGTATTGAGGATCG  59 184
        ppnK 4410208 .. 4410224 +  -3.6  -3.90588   AAGTGTTATCCGGAG              GGCAGC CTGGC GCTCCC              TTTCCTTCCCCCCTG  56 243
      BF3744 NONE
      BF3745 NONE
      BF3746 NONE
      BF3747 NONE
      BF3748 NONE
      BF3749 4426873 .. 4426886 +  -3.9  -3.66908   TATAGGGTTCTTTCT               GATAA TCTT TTATC                TTGATTTTCCACCAG  53 153
      BF3754 4435041 .. 4435099 + -31.5  -3.64257   TAAAAACATATACTT TAAAGAGGATGTGCCAGAAGCCGGTCA CTTAA TAACCGGTTTCTGGCACATCCTCTTTA TTACTTTAATTCTAT 100 46
      BF3759 NONE
      BF3760 NONE
      BF3761 NONE
      BF3762 4444781 .. 4444800 +  -3.5  -2.97747   TACGTGTGCATATTT            ATTCCGG ATTTAC CCGGAAA             TGTCTGCTATGACAG  45 46
      BF3763 4446964 .. 4446980 +  -5.1  -2.97188   TGAAAAAGTTTCTCT              GTGAAAC TCT GTGTCAC              TCTGTGGTGATATGA  52 103
      BF3764 NONE
      BF3765 4448636 .. 4448654 +  -2.4   -4.0162   ACTTCACTTTGTTTA             GTTACG ACCGTTC CGTAGC             TTTGTAATATAAACG  53 176
      BF3766 NONE
      BF3767 4450782 .. 4450800 +  -2.2  -2.63723   ACCCGATTCACACTT             CCGGTCCG CTT CCGTCTGG             CTTAGTTCCTAAGCA  40 2
      BF3768 4452776 .. 4452819 + -11.8  -2.90615   ACAAACAATAAACAA AGAACGATCGGCTCC-TGCCT ATG AGACAAGGAACCGATCGTTCA TCATTTAAAAGCGCT  82 52
      BF3777 NONE
      BF3778 4462768 .. 4462779 +  -2.2  -3.47322   AAGAATGGCATTCTC                GTTG GCAG CAGC                 TTCATTATACTCCGG  47 364
      BF3783 4465927 .. 4465954 + -16.4  -4.28067   GACAGTCACAAAAAA        CGGCCGCTACAGA CTT TCTGT-GCGGCCG        TTTCTATATTCTTGA 100 162
      BF3788 4469644 .. 4469658 +  -4.2   -4.4009   CCTTTCAGATTAGCT               GGCTTA AAG TTAGCC               TTTTGTGCCATCACA  64 435
      BF3796 4480913 .. 4480931 +  -4.6  -4.22748   TACAAGAGCTTTCTC             TTTCCTGT AAT ACACGAAA             TTTCATTTGTTGCTG  64 265
        trpS 4499664 .. 4499694 +   -14  -4.64861   ATCTATAAAAAAAGA       ACGCCCTGTTACCG GAT CGATAACAGGGCGA       TTTCTTTTAAAGAAA 100 73
      BF3839 4531572 .. 4531624 + -19.4   -5.5454   TGGCCGTCTAAGACC GACCAAAAGGAATGCCCCTTCAGCC GGCA GGCCGGAGGGACATTCCTTTTG-TC TTTTTCTTTATTTCC 100 30
      BF3864 NONE
      BF3865 NONE
      BF3866 4559182 .. 4559210 + -11.1   -5.1615   TGCGAGTAACTATTT        TATGTGCCGGG ACTATTA TCCGGCACATA        TTTTTTCCGTATTGA 100 328
      BF3867 4559570 .. 4559598 +  -9.5  -4.49937   TGACCGTATTAAAAA        GTCGGGCCGTCCT TAT AGGATTGCCCTAC        TTTTAATATTCTTAC  91 66
      BF3880 4569559 .. 4569572 +  -3.9  -2.66538   CAAGATAATAGATTC               CTATT CCAG AATAG                ATTGTCCTACCTTCT  44 303
         ubb 4570787 .. 4570805 +  -8.2  -4.69027   CAATAGCGTGTTTAA             CTGAAAAC TTC GTTTTCGG             TTTTTACATCACTTT  88 271
      BF3897 4588756 .. 4588782 +  -6.7  -6.08563   GAAATTAAAAAGAAA         CCTTTTACC CAAAGAGCC GGTAAAAGG         TTTTTTTTATGTATT 100 53
      BF3899 NONE
      BF3900 4591218 .. 4591248 +  -9.8  -2.81584   CAGACTGAAATAGAA       GGGCTCATGAAT CATCACA ATTCACGAGCCC       ACTTTTTGTTATAAA  75 49
      BF3907 4602908 .. 4602939 +  -9.6  -3.53012   TTTCCAGGACGGAAA      TAACAAGGCTTCTG CTTC TAAAAGCCTTGTTA       TTTGGAGACAAAAGA  78 23
      BF3908 NONE
      BF3909 NONE
      BF3910 NONE
        gldH NONE
      BF3929 4636882 .. 4636902 + -14.1  -3.10843   TCTAAAGAACACCAA            GGTGTGGAA TAT TTCCACACC            CTTTTCCACATTTTC 100 36
      BF3930 4637673 .. 4637688 +    -9  -3.55444   TTTCAAATCACCTTT              GATGGG ACAT CCCATC               TTTGCCAACTGGCAA  73 330
      BF3956 4670777 .. 4670787 +    -4  -3.66784   CAGAATATTGCTCAG                 GAAT AAC ATTC                 TTCTATTCAAAATAA  53 262
      BF3972 4691444 .. 4691461 +  -4.1  -3.12351   GTACGGCGGCAAACT             TTCTGTC TTCG GACAGCA              TTACATCTAAACGCA  47 185
      BF4009 4711518 .. 4711534 +  -2.2  -4.13304   TTTTCTTTCACCTCA              GTCGCT TTATC AGCTAC              TTTTCCGGCTACTTT  55 200
      BF4012 NONE
      BF4013 4714040 .. 4714066 +  -5.1  -4.65168   ATAAACTAAAAAAAA         GAGCAATCACC TTTAC GGCAATTGCTC         TTTTTCAGCTATAGT  71 47
      BF4027 4730720 .. 4730730 +  -5.4  -2.76671   AGTTATTTATGCAAG                 TCAG CGG CTGA                 ATTTGAAATAAGTAT  52 81
      BF4028 4731521 .. 4731536 + -10.4  -3.39288   CCAATGACATAATTA              CCGGCA TTCG TGCCGG               TCTTCTTCAGGAATG  76 275
      BF4031 4736846 .. 4736899 +   -11   -2.8655   TAAAGATATAAAAAT CCGCATGCAACAACGTGCCGCATGG ATCTC CCA-GCTACGCGTTTCTGCATGCGG TATCATATAAGTACA  79 509
      BF4038 NONE
        ansB NONE
      BF4040 4749238 .. 4749281 + -25.8  -4.22214   TGTTCTGACCTGAAA TAAAATAGTCCCGATAAACC GGAT GGTTTATCGGGACTATTTTA TTATTTTCAATCAAT 100 33
      BF4042 4752124 .. 4752146 +  -2.1  -4.08692   ATATGTAGGACGGAG          TGTTTT-TCC TAAC GGATGAAACA           TTTTGGGACAAGTTG  53 295
       nanH2 4763819 .. 4763868 + -15.9  -4.46112   ACTTATGCACAATTT CAGTGGTAAAAGGGGCTGTCCAA AAAG TCGGATAGCCCCTTTTTCTATTG TTTATTTCGGTAAAA 100 104
      BF4052 4765582 .. 4765594 +  -5.5  -2.76399   GGCATCCTTTTCAGA                CACCT TCC GGGTG                CTTCGTTTCATTACG  52 53
      BF4053 NONE
      BF4054 NONE
      BF4055 4769047 .. 4769062 +    -9  -3.09556   TGAACTGTGACTTTT              GGGGAT CTGA ATCCCC               CTTTATTACAAAATT  70 235
      BF4056 NONE
      BF4057 4773986 .. 4774033 +  -2.8  -4.29981   AAGAAGAATAAATGA GGGTATCCGGTTGGAG-GGGA AGGTATG TCTTATTCCAACCGGATGTAC TTTTCCGTGTATTTA  57 30
      BF4058 4775023 .. 4775054 + -12.4  -3.18032   TGATCTCTATTGAAA      GGATTTGTCGGCAT TGTT GTGTCGACAAGTCC       TCTTCGGTATTCTTG  87 146
      BF4059 NONE
      BF4060 4778786 .. 4778825 +   -13  -2.93335   GAATATATAAGGATT  GTCGGGGAGGAAGTGATGA TGG TCATC-CTTCGTCCCGGAC  CTTATGTTTGTGCCG  86 401
      BF4061 NONE
      BF4062 4784625 .. 4784641 +  -8.7  -2.64666   CCCCAAGAACATTCA              CATTCGG TCT CCGGATG              AATTTTTAAATCTAA  68 0
      BF4063 4786289 .. 4786338 + -24.6  -4.27861   ATTTTTTATTTTAAG CCAGAGG-GCTACCCGCCAATCA CCTGT TGATTGGCGGGTAGCTCCTCTGA TTTTCAATGTATATT 100 40
      BF4064 NONE
      BF4065 4789697 .. 4789716 +  -5.8  -2.64872   GTCGTACAAGTAATT            GTTCA-GCA CTG TGCCTGAAC            CTATTGTTCCGTCAA  54 245
      BF4069 NONE
      BF4070 4793218 .. 4793241 +  -8.2  -3.14564   AAGTAAACAATACGG          TAAAGTCCTG TTGG CAGGCCTTTA           TTCCTAAAGCCGTAG  64 486
      BF4084 4806682 .. 4806698 +  -5.1  -3.67188   GACTCCACCCGATTG              GAGATCA GAC TGATCGC              TCTTTTAGCGTACAT  59 68
      BF4089 4815049 .. 4815080 +  -6.7  -3.35679   GTTGAAAGAGGTGTC      CAACC-GGGGTTTG CAGCT CAAATTCCTGGTTG      TTCTCCATCAAAACG  61 456
      BF4099 4830384 .. 4830408 +  -2.9  -4.88918   TTTTGACATGACATT          ACAAAATAAGG AAT CATTATTTTGC          TTTTCTTTGCAGTGA  70 243
      BF4102 4831440 .. 4831451 +  -4.4  -2.87647   TGAAAAAGTGTTCCG                GGTA TATT TACC                 TCTAATATAGTGGCT  48 4
      BF4103 NONE
      BF4104 NONE
      BF4105 4835244 .. 4835284 +  -3.9  -3.00946   GAACCTTCACCCAAC  GGGGCGTTGCCGATTTA TATGACT TATTTCGGCAAGACCCC  TCCTTTATGAAAGGA  47 110
      BF4106 4837446 .. 4837456 +  -2.6  -3.69663   TGGGAGGAATTAATA                 TTAA CTT TTAA                 TTATTACATCATAAT  50 15
      BF4107 4838457 .. 4838469 +  -3.3   -4.0162   GCATCAGACCGGCCT                GATCG AAA CGTTC                TTTATACTCTCCGAC  57 497
      BF4110 4840386 .. 4840402 +  -2.3  -3.66178   GCTCCGTTGGCGGAA              GCTAT GGCACGG ATAGC              TTTAGGATTCCCCAA  49 227
      BF4113 4842740 .. 4842774 +  -6.5  -3.85698   AACTTTTTCTGATAA     TAATGGAGGAACTAC ATCAC GTAACTCCTCCATTG     TTTCTACGACAACAG  68 42
      BF4117 NONE
      BF4118 NONE
      BF4119 NONE
      BF4120 4848736 .. 4848771 +    -4  -4.43877   TAAATAGTACAAAAA    CACCCGGCTTTACATT ATTG GGTATAAAACTGGGTG     TTTATTTGCCAATTA  63 34
      BF4124 4852149 .. 4852191 + -11.7   -4.1721   AAATAGGTACTCAAA TAAAAGTTGGCGAAA-AG TCTTCTTT CTCTTTCGCCAACTTTTA TTTTGCGATATCGAT  91 35
      BF4125 4854299 .. 4854344 + -29.5  -3.72576   GTGCCACGAAGTTAA TAATAGTAAAGGGGCTGAACG TTGC CGTTCAGCCCCTTTACTATTA TTTAATGAAGGAAAA 100 131
        pnpA 4858966 .. 4858994 + -14.1  -5.60993   TTACTGACAGAGTGA        TAACCTGGCTATT ATT AATAGTCAGGTTA        TTTTTTTATGGACAA 100 54
      BF4130 4859692 .. 4859703 +  -5.8  -3.58726   CTTTTAGGGTTGTCC                CAGG GTAT CCTG                 TTATATATACAGAAG  61 56
      BF4131 4860927 .. 4860942 +  -4.8  -3.39784   TTATGCCCAAAAAAT              TTTGTT TCAA AACAAA               TATTGTTAGCCATGA  55 258
      BF4132 NONE
      BF4133 4865984 .. 4865998 + -11.4   -5.4505   AGGGGCAAAGTCGAG               GGGGAC TTT GTCCCC               TTTTTTATTAAAAAC 100 106
      BF4134 4868128 .. 4868162 +  -8.7  -4.48449   GTAAATTACAAAACA     CAAGGCAACTAATTC ATTTC GAATCAGTTGCCTTA     TTTATATTTTAATCA  90 129
      BF4135 NONE
      BF4136 4871602 .. 4871616 +    -5  -3.57144   AATTCGTTTCTTCAA               TTCATC TTT GGTGAA               TTTCCCGCTGAAACA  57 496
      BF4139 NONE
      BF4140 NONE
      BF4141 NONE
        sufE 4877131 .. 4877141 +  -2.6    -3.441   TTACTATTATAGCCA                 TAAT TCT ATTA                 ATTTTTCAATATTCG  48 380
      BF4146 NONE
     BF4146A 4879527 .. 4879552 + -12.1  -4.07568   GTGGCAAACAAAAAA         TACAAAATGTC AATT GACATTTTGTA          TTTTCCCCAAAAGCG  93 110
      BF4152 4889536 .. 4889551 +  -6.1  -4.08279   GACTTTACAAATACC              GGCTC CGGAGA GAGCC               TTATTTGTAGAATCT  67 74
      BF4153 4891357 .. 4891396 +  -5.8   -4.5774   TCCATAAACATAAAA  GAGCCATATCATTACTCAA AAA TAGAGTT-TGACATGGCTC  TTTTCATTGTTCATA  76 104
      BF4160 NONE
      BF4161 NONE
      BF4162 4903016 .. 4903026 +    -4  -3.28878   CACAGATTACACAGA                 TTCT CAC AGAA                 CTTTTAATCTTATTA  48 92
        purE NONE
      BF4164 4905772 .. 4905794 +  -6.2  -2.70932   TGAATCCGGGATAGT           TGAAAGCCGG ATT CCAGCTTCCA           TGATTGCAACCGGGA  53 265
      BF4179 4940034 .. 4940049 +  -6.2  -3.67517   TTACTCCCATAAACA              TTACCT ATAA AGGTAA               TTTGAGCTATTAATA  63 128
      BF4180 NONE
        pflD 4942963 .. 4942976 +  -4.5  -2.82015   TCACGTTATCAATCG               GATCG AATT CGGTC                TATAATACATCTGCA  48 7
      BF4182 NONE
      BF4183 NONE
      BF4184 NONE
      BF4185 4947946 .. 4947973 +  -9.9    -4.005   AACTTTTTAAATAGA        TACGAGGGTGC TTCAAT GCACCCTCATA         TTTATCACTTCATTT  86 31
      BF4188 4950380 .. 4950415 + -14.9  -3.67188   CTGACTATGAAGAAA    GGGCTATCCGGTA CCGCCAATTT TACCGGATAGCCC     TATTTTACAATCAAT 100 57
      BF4202 4965568 .. 4965590 +    -2  -2.69471   TCCCAAATAACAGGC           TATTAGTTCC GCA GCTACTAATA           CTTATATAAAAATCA  40 20
      BF4214 NONE
      BF4215 NONE
      BF4216 4985009 .. 4985031 +  -2.8   -4.0896   TCTCTATATTATAAG           GTAAAGAAAA CGT TTTTTTCTAC           TTTTGCGGGCAATTT  55 245
        topA 4987443 .. 4987500 +  -9.6  -3.66605   CCCGACTGAAAAGTA CAAATAATACAGATTATACTTACTTT CTCTAA AAAGTAGATAAGGTCTGTATTATTTG TACTTTTTTTGTTTT  81 55
      BF4218 4988589 .. 4988638 +   -13  -4.40358   AATAACCGGTCATTA TTGGCAGTGGCGATCCATGGCAT AAAAA GTGCT-TGGATCGCCACTGTCTG TTTTATCCCCTACCT 100 46
      BF4221 NONE
      BF4222 NONE
      BF4223 4993829 .. 4993844 +  -6.2  -2.53213   CAAACGACAATCCCT              TTCAGA AGAA TCTGAA               TAGCTTCGCCCGTTA  54 44
      BF4225 4997671 .. 4997698 +  -9.8  -5.54907   ATAAGGTATAAAAAA        GCCTCCTCCGCG TAAT TGTGGAAGAGGC         TTTTTATTTTCTGAC 100 51
      BF4233 NONE
      BF4234 5012171 .. 5012181 +  -6.8  -2.92712   AAGCATGTTTTGTCA                 GGGT TTT ACCC                 TCGTTATCTATCCTA  58 159
        porA NONE
        porB 5017382 .. 5017417 +  -9.2  -5.27477   ATCCCTATAAAGTAA    GAA-GGAGTGTCATATA ACG TTTGTGACACTCCTTTC    TTTTTTAATTCGGCT 100 54
        pckA 5023188 .. 5023217 + -17.3  -5.69473   CAACTTTAAATAATC       GAAAGGCGACTCT GCAA AGGGTCGCCTTTC        TTTTTTTGTCCTGTA 100 55
      BF4246 NONE
      BF4247 5029784 .. 5029823 + -13.7   -4.4521   ACTAAGCTAAAAAAT  CTTACCCAAGTTTACGC AGTTCA GCGTATTCTTGGGTAAG   TTGTTTTTAAATGGT 100 141
      BF4248 NONE
      BF4249 NONE
      BF4250 5036362 .. 5036413 + -14.1  -3.38224   TATCAGATGTTCTCT GAAGCCGTCGGGTAAACATATTTAT GGAA ATAAATA-G-TAACCCGGCGGCTTC TATTTAGCCTCAAGT 100 101
      BF4251 NONE
      BF4252 5039959 .. 5039971 +  -4.7  -5.40072   TGATATCGGACTTTA                CACGC AGG GCGCG                TTTTTTTCGCCCGGA  84 512
      BF4254 5043140 .. 5043150 +    -4  -3.06183   CCCCCGGAAAGGTTG                 GATA ATT TATC                 TTACCTCCGAGTAAA  47 1
      BF4255 5045773 .. 5045806 + -17.7  -5.09521   TCTATCAAATAAAAA     TATCCCCGGAAGAAA AGTA TTTTTTCCGGGGATA      TTTTTGCTTTATTAC 100 55
      BF4256 5050067 .. 5050077 +  -2.6  -2.57132   GTCATTTCAGTCGGT                 TTAA ATG TTAA                 CTTCTAAAAAACACC  41 8
      BF4257 5052243 .. 5052262 +   -10  -5.55695   GGAAAATTGGGAAAA            GGGCATCC GTGA GGATGTCC             TTTTTTATATTATTA 100 142
        rpsO 5054604 .. 5054641 + -20.9  -5.59879   ACTGCGAACAAAATT   TAAAAGCCGTTTCCTCT CTAT GGAGGAAACGGCTTTTA    TTTTTTATCTTTCTC 100 47
      BF4260 NONE
      BF4261 5057010 .. 5057058 + -13.6   -3.6692   TTATATAAAGCAGAT ATG-CA-TGATAAGTGATTAGCGT CTG ACGCTAATCACTTATCACTGTCAC TATTTTGCCATAGGC 100 33
        sahH NONE
      BF4264 5063154 .. 5063173 +  -2.2  -3.15663   CTTCTTTTAGCATTC            TGTCAAAA TGTA TTTTGAGA             TTCCTCAGAATCAAT  43 328
      BF4265 5063463 .. 5063480 +  -7.1  -3.21962   TCATCAGAATACAGA             CTTCTTA TTCA TAAGAAG              TTAACTTCCTACTCT  63 76
      BF4271 5072783 .. 5072796 +  -5.3  -2.74701   CTTACATAACAATTC               TCTCT TCAC AGAGA                TACTATTAACACTAT  51 136
        xerD 5078518 .. 5078544 +  -2.2  -3.08679   TTAATATCTTTGCGT         GGCATTTATGGG CAA TCCACAGATGCA         TATTGAATAGACAAA  42 161
      BF4280 5080317 .. 5080348 + -13.9  -6.22802   AAAACATAAAAAAGA      GAGTTGTCCGTCA CACAAA TGACGGACAATTC       TTTTTTTTTATCCAC 100 58
      BF4281 NONE
      BF4282 NONE
      BF4283 5084750 .. 5084765 +  -3.2  -3.27408   GGATAGTATTTGTCC              GCCTAT CCGA AGAGGC               TATATTTACATAACC  47 35
      BF4284 5086166 .. 5086208 +  -6.4  -3.01779   TTTTATTTTTAGATA CAGAAGACCGGTAATATTC CTAATA GAACGTTACCGGCCT-CTG ATTGTTTCACTTATT  60 78
      BF4295 NONE
      BF4296 5101239 .. 5101276 + -15.7  -3.96068   TTCTTCATATAACAG   CCCCATACTCTGCATTG AATT CAACGAAGAGTATGGGG    TTATTATTCAAATCA 100 50
        metG 5103431 .. 5103471 +  -9.1  -4.91852   AAATAACTAAAGTAA GGGTGTATTCAGGACTCT ATGAAA GGAGACC-GGATACACCC  TTTATTTTTACTAAC 100 39
      BF4298 NONE
      BF4299 5106119 .. 5106132 +  -3.1  -3.37344   TGTGGATGGAAACTT               TCCGT AAAC ATGGA                TTAATTAAATAGGAG  48 0
      BF4300 NONE
      BF4301 NONE
      BF4302 5109071 .. 5109087 +    -8  -3.25073   AGCACGGAACTGAAA              GGGGAA TAAAC TTCCCC              TCTTCCTCTTGCCCG  66 17
      BF4305 NONE
      BF4306 5113719 .. 5113732 +  -3.1  -2.70932   TCAGATAGATTTCCG               CGTTT CGGG GAACG                TAGTTAAGCAGCCCC  43 90
        fklB NONE
      BF4309 5116269 .. 5116294 + -19.1    -5.252   AAAAAGAACAGGAGA         GATGCCGGACG TAAT CGTCCGGCATC          TTTTTTATCCGGATA 100 61
      BF4310 NONE
      BF4311 5117377 .. 5117416 + -16.8  -4.62984   CCCTAGTTGGCCCAC  TGAAATCGACTATAGATC AAAT GATTTATAGTCGATTTCG   TTTTATATATACTCC 100 197
      BF4318 5130880 .. 5130906 + -11.1  -3.28712   TTTGGAAACAAAAGG         CTTGATTTAAC AGAGG GTTAAATCAAG         TTATAGGAAGAGGAA  80 16
      BF4319 NONE
      BF4320 5133318 .. 5133344 + -16.6  -4.06678   AGCATAAAATGAGGA         GAGGCAACGTCG TCC CGACGCTGCCTC         TTTCTCTCAATCAAT 100 34
      BF4328 NONE
      BF4329 5150761 .. 5150797 + -15.9  -4.63048   AATGCACAATTTTGA    AAGAGCCGGCTTCTTCG TGA CGAAAGAGCCGGCTCTG    TTTATTATTTATCAG 100 56
      BF4331 5153725 .. 5153752 +  -8.6  -3.35775   AGTTTTTAGTTTTCG        TACGTGGTAATT TAAA GATTATCACGTA         TCTTTGCCCCCTCAT  73 57
      BF4332 NONE
        parE NONE
        coaD NONE
      BF4335 5158912 .. 5158966 +   -19  -2.81312   TAACGGAAAACGATA TACGGTGAATGACGAACAGACCATGC TTCCT GCA-GC-CTGTTCGTCATTCACCGTA TGTCGTCAATAACTT 100 49
      BF4337 5160814 .. 5160828 +  -2.9  -4.10164   CTTGCTATCTTTAGT               GAAAA TGGTC TTTTC               TTTATCTCCTCCTGC  55 253
      BF4339 5161945 .. 5161965 +  -6.1  -2.66711   TTCTTCGTTAAATCG            TTGGCATGC GGT GCTTGCTAA            ATTGTAAATTGTAAA  54 5
      BF4340 NONE
      BF4341 5164766 .. 5164789 + -16.8  -5.03994   TAATAAGTAGGAAAA          TTCCCCACCG GTAT CGGTGGGGAA           TTTTTGTATATGGAG 100 60
      BF4353 5178844 .. 5178859 +  -4.8  -4.76087   GTATATGTGTACGAA              CTTTAT TTTA ATAAAG               TTTATTTATTCTCTG  74 109
      BF4357 NONE
      BF4358 5184487 .. 5184514 + -10.6  -2.59971   GAGCGCTTATCGAAT        CCAAAAAGTCCG CCTC CGGGCTCTTTGG         CTTCCTATCTGCTCC  76 178
      BF4359 NONE
      BF4360 NONE
      BF4361 5186777 .. 5186787 +  -3.2  -3.55761   CACGACTGGTGCGGA                 TGGC ATC GTCA                 TTTCCCACCTGCCTG  50 317
      BF4364 5190178 .. 5190189 +  -2.2  -4.70879   AACGGAATATTATCA                GAGT AATT GCTC                 TTTTTCAACTTTACA  61 155
      BF4365 5191416 .. 5191427 +  -5.8  -4.09864   TAAACCGAAGAGGAA                GGGT CATA ACCC                 TTTTCACCACTGAGT  67 69
      BF4366 NONE
      BF4367 NONE
      BF4368 5194335 .. 5194348 +  -2.3  -3.02511   TTTCACAATACTTTT               AGGCA TGCC TGCCA                TCTTGGCCACATGGA  42 281
      BF4370 NONE
      BF4371 5198520 .. 5198551 + -13.2  -3.52207   AAAATAATAAAGAAA      TCGGGATATAGTCT TTGT AAACTATATCCCGA       TTCGTTATCCTTTCA 100 34
        leuS 5201643 .. 5201653 +    -4  -3.76224   CCCGAAGAAGATTGT                 TAAC ATT GTTA                 TTTAATACCTACACA  54 10
      BF4373 NONE
      BF4374 5203399 .. 5203441 + -20.2  -2.79796   CTAAGCTTACATTAC AAAAACATCCGGATGTTCTG CAT TAGAACATCCGGATGTTTTA TATCATAACATGGGG 100 257
        nadA 5203661 .. 5203694 -  -9.1  -5.64873   GTTAATAACAAAAAA     TCGTATTATACCTTT ATAT ATAAGTATAATACGA      TTCTTTTATATGATA 100 89
        mutS 5193786 .. 5193797 -  -2.2  -3.84394   TACACAGAAGCCAAA                GCCA TCAT TAGC                 GGAATAGATCCGGAT  51 308
      BF4363 5187634 .. 5187651 -  -9.1  -2.54812   ATTCATACTACGAAT             GAGGGAG AAGC CTCCCCC              TTAAAAACATCAACC  68 52
        cysK 5186341 .. 5186351 -  -4.6  -3.67052   AGATCCGGAAGAGAA                 GCGC GAG GCAC                 TCAATATACTGATGC  55 257
      BF4356 NONE
      BF4355 NONE
      BF4354 5178844 .. 5178859 -  -4.8  -3.16191   GTATATGTGTACGAA              CTTTAT TTTA ATAAAG               TTTATTTATTCTCTG  53 77
      BF4352 5177214 .. 5177229 -  -7.6  -3.65317   AGTCACAAATTATAA              GTTACG GAGT CGTAAC               TACTTACTGAACATA  72 29
      BF4351 NONE
      BF4350 NONE
      BF4349 5174067 .. 5174119 - -12.7  -2.94099   TGTCTCTACGACATA CGTTGTCCGACATGGGGGTGTCAGA CCG TCCGACACCCCCATGTTAAACCTCC CGACATCCCCATGTC  88 312
      BF4348 NONE
      BF4347 NONE
      BF4346 5170657 .. 5170678 - -10.9  -5.87996   GAAGGAATAAAAAAA           TAGCCCTAC TTGA GCAGGGCTA            TCAAATGCATCATTT 100 144
      BF4345 5169709 .. 5169721 -  -3.4  -3.21909   CAATGATAAAACAAT                CTCT CTTCC AGAG                GCCTGTCTCATTCGG  47 33
      BF4344 NONE
      BF4343 5165957 .. 5165972 -  -3.9  -2.56596   TCTCCTATCAATCCA              GACGG AAGAAA CCGCC               GACAAACGTGGTTGA  45 2
      BF4342 5164766 .. 5164789 - -16.8  -4.39133   TAATAAGTAGGAAAA          TTCCCCACCG GTAT CGGTGGGGAA           TTTTTGTATATGGAG 100 48
      BF4336 5158910 .. 5158968 - -18.6  -3.14977   TATAACGGAAAACGA TATACGGTGAATGACGAACAGACCATGC TTCCT GCA-G-CCTGTTCGTCATTCACCGTATG TCGTCAATAACTTAT 100 29
      BF4330 5150763 .. 5150795 - -18.5  -3.62591   TGCACAATTTTGAAA      GAGCCGGCTTCTTCG TGA CGAAAGAGCCGGCTC      TGTTTATTATTTATC 100 32
      BF4327 5144882 .. 5144910 -  -5.3  -3.69685   ATAATACATATATAA        GACGTCCTG AAGCAAAGAAA CAGGACGCC        TTTTCCGGAAAAAAT  60 130
      BF4326 5142018 .. 5142030 -    -2  -2.70946   CGTTGTGATAAAGAG                TTCT TCACT AGAA                TCTTTTCATCGCAAA  40 93
      BF4325 NONE
      BF4324 NONE
      BF4323 5135509 .. 5135525 -  -3.1  -3.37344   ATGACAGAAATAAAC              TATAAAA GGT TTTCATA              CTATTTCTATTTAAA  48 36
      BF4322 NONE
      BF4321 5133312 .. 5133351 - -12.2  -4.64846   TGAGAAAGCATAAAA  TGAG-GAGAGGCAACGTCG TCC CGACGCTGCCTCTTTCTCT  CAATCAATTTATAGA 100 29
      BF4317 5129860 .. 5129873 -  -5.3  -3.72576   CCGGTCGCCAGCAAA               GAAAG CAAG CTTTC                TTCCTGATGCCCCTC  60 349
      BF4316 NONE
      BF4315 NONE
      BF4314 NONE
      BF4313 NONE
      BF4312 5117382 .. 5117411 - -10.9  -3.64703   GTTGGCCCACTGAAA       TCGACTATAGATC AAAT GATTTATAGTCGA        TTTCGTTTTATATAT  88 57
        cobB 5113119 .. 5113137 -  -7.4  -3.72532   CAATGAACAAAGGAA             TCGCCC TGGCAAC GGGCGA             CTATCTCTGCTTTCT  69 476
      BF4304 NONE
      BF4303 5109071 .. 5109087 -    -8  -3.77219   AGCACGGAACTGAAA              GGGGAA TAAAC TTCCCC              TCTTCCTCTTGCCCG  72 69
      BF4294 5098280 .. 5098292 -  -4.9  -3.01269   AACCTGCAAAGGACA                TTAAC AAT GTTAA                TTGAAGAAAGGTATA  52 478
      BF4290 5096267 .. 5096281 -  -5.8  -3.34988   TCATTCACAAATATA               TTGTTT TAG AAACAA               CCGACAAACAAATCT  59 163
      BF4289 NONE
      BF4288 NONE
      BF4287 NONE
      BF4286 5088313 .. 5088323 -    -4   -4.0044   AATGATGATGACAAA                 GTTA CCC TAAC                 CGGCAGTTCTTTTAT  58 117
      BF4285 5085866 .. 5085880 -  -2.8  -5.60993   TGGTTGACAAAAAAA               CATTGC ATG GCAATT               ATGTGCGGCTTTACA  83 374
        aroQ NONE
         pyk NONE
      BF4276 NONE
      BF4275 5074513 .. 5074529 -    -3  -3.75437   AATTATTTTATCAAA              CAAGCA ATTAG TACTTG              TTACAATAGAACACA  50 16
      BF4274 NONE
      BF4273 5072681 .. 5072713 - -16.3  -2.92669   ATTATAAATGAAGTA      GCGCTGCTCTTCCCC GTT GGGACAGAACAGCGC      CGATCATCAGTTTTT 100 228
      BF4270 5070931 .. 5070945 -  -7.8  -4.37092   ACGCCTGTCAGAAAA               CGCCTG TTA CAGACG               CTAAAACATAGTCTC  82 91
      BF4267 NONE
      BF4266 5063719 .. 5063757 -  -3.2  -5.33405   GCTATCAAATAAAAA  GCGCTATCCTTC-CTCT GAATAG AGGGTAAAAGACAGCGC   TTGATCTATCACTAA  76 49
      BF4262 5057011 .. 5057057 - -17.1  -3.09538   TATATAAAGCAGATA TG-CA-TGATAAGTGATTAGCGT CTG ACGCTAATCACTTATCACTGTCA CTATTTTGCCATAGG 100 26
        typA 5052310 .. 5052331 -    -8  -4.87328   TATATAAACAGAAAA           GGCTGTGC CAAATT ACACAGCC            TTTCGTTAGATAGAT  88 52
      BF4253 5039587 .. 5039606 -  -7.8  -4.29153   TCAGGAGAAAAAAGA            GCCGAACG GCAG CTTTCGGC             AGTGAAAAGTCGGGC  78 193
      BF4245 5023192 .. 5023213 - -10.1  -3.89435   TTTAAATAATCGAAA           GGCGACTCT GCAA AGGGTCGCC            TTTCTTTTTTTGTCC  85 271
      BF4243 5020555 .. 5020607 - -15.2  -5.26316   GCATTTTATAAAAAA CAACCTGCCTTTTTTCTCCC-CAAT CCAC ATTCCGGGAGCAAAAAGACAGGTTG TCTTACAATCAGTTA 100 51
        ugpQ 5019428 .. 5019447 -  -7.1  -3.72576   CTGCTTTGTAGTAAA            CGCCTCA CTTTAT CGAGGCG             GAAAAATCCGATTCC  69 216
      BF4241 5017385 .. 5017413 -  -8.9  -3.93401   CCTATAAAGTAAGAA        GGAGTGTCATATA ACG TTTGTGACACTCC        TTTCTTTTTTAATTC  80 204
      BF4236 5013528 .. 5013541 -  -2.5  -4.07568   TTTTCTTCTCCAAAA               TAAAT TATT ATTTA                TAGATTCATTATATT  55 39
      BF4235 5012075 .. 5012124 -  -7.6  -3.28712   GGTTGCTTTGGATAA GTGATTCTT-TTTG-CAGGTGCA TTATCTT TGC-CCTGTCAAACAAGAATCAC TAAAGTAGAGTTTTG  66 185
      BF4232 NONE
      BF4231 NONE
      BF4230 5007257 .. 5007293 - -11.7  -3.84931   TAAGAAACATTCAAA   TTGTATCCGGTGCGGG GTATTT CCCGCACCGGAAA-AA    GACAGAGTAAAGTTA  91 38
      BF4229 NONE
      BF4228 NONE
      BF4227 4998267 .. 4998277 -    -4  -3.30925   AATTATTAAATAAAC                 GTTT CAA AAAC                 TACTGTCTCACACAT  50 25
        hup4 4997836 .. 4997874 - -14.1   -4.9792   CATCGCATACAAAAA  GTAAGTGCATTCTTGCCC CGCC GGG-AAGAATGCACTTGC   ACACAAACAAAACAA 100 97
      BF4224 4993976 .. 4993996 -  -3.9  -4.52873   TCTTTACAAAAAGAA            TGCCCAACC GGA GGCCGAACA            GGAAGAAAACCGGGT  63 295
        hup3 4990586 .. 4990605 - -11.4  -5.82281   AAAGATACAAAAAAA            GGAGACGC TAAA GCGCCTCC             TCTCTTAATTTCTTT 100 55
        argS 4988682 .. 4988727 - -13.5  -3.41024   CCCCGTAATACAACA TACGGGATCTCTTTAGCAG TTGTGTCC CGGCTAAAGAAACCCCGTA GTTTCTATTTTTGTT  95 52
      BF4213 4977549 .. 4977571 - -13.5  -3.84996   AACACAGAAGCCAAA           TGCAGCGCA TTTTT TGCGCTGCA           TGAATCTTCATCCGA 100 106
      BF4212 4975496 .. 4975522 -  -9.6  -2.68719   TTATTATATCACAAC         CTTTGATCTGTA TTA TACAGATCAAAT         TCAGCAGACCACATA  72 128
      BF4211 4974107 .. 4974119 -  -6.3  -2.63382   CCGGACAGTTACAAG                CTTGT AAT ACAAG                TCAATTTTACCATTA  54 176
      BF4210 4973481 .. 4973502 -  -6.7  -3.31144   TTTTCACGGCTACAA           TATACTACA TTTT CGTAGTATA            TAATCTTTTTTTGCA  62 77
      BF4209 NONE
      BF4208 4970673 .. 4970705 -  -2.2   -3.3782   TACCTATTTAATGAA     TAAGAAGGT-GAATA CGAG TATTCCAACTTCTCA      ATAATAATTCTTCTA  45 38
      BF4207 NONE
      BF4206 NONE
      BF4205 NONE
      BF4204 4966778 .. 4966790 -  -4.9  -3.79909   TTAAATGATTAATAA                TGATA ATA TATCA                AAATGGGATTATCTC  59 6
      BF4203 4965548 .. 4965567 -  -5.7  -3.06737   CATTAATGCGCAATA            GCCTGTC CCAAAT AACAGGC             TATTAGTTCCGCAGC  53 92
      BF4200 4962749 .. 4962777 -  -4.6  -2.73268   AATACTATAAATTCA       GC-AGAGTGGCCT TTCA AATCCACTCTAGC        TCTTTCATTCCCTCT  47 10
      BF4199 4962449 .. 4962463 -  -5.8   -3.0682   TCTAAGCATAAACTA               CTTATT TAC AATAAG               CACAGATTTTTCATC  56 39
      BF4198 NONE
      BF4197 NONE
      BF4196 NONE
      BF4195 NONE
      BF4194 NONE
      BF4193 NONE
      BF4192 4954333 .. 4954347 -  -5.8  -3.25522   GTATACAAAGATACA               TTTTCA ATT TGAAAA               ATCACTTAAAATCAA  58 98
      BF4191 NONE
      BF4190 NONE
      BF4189 4950380 .. 4950415 - -14.9   -4.2704   CTGACTATGAAGAAA    GGGCTATCCGGTA CCGCCAATTT TACCGGATAGCCC     TATTTTACAATCAAT 100 42
        suhB NONE
      BF4186 4947946 .. 4947973 - -12.1  -3.24976   AACTTTTTAAATAGA        TACGAGGGTGC TTCAAT GCACCCTCATA         TTTATCACTTCATTT  87 39
      BF4178 NONE
      BF4177 NONE
      BF4176 4929098 .. 4929108 -  -6.8   -2.7044   TACCGAAGGATACTA                 CGGT TTT ACCG                 AAACCTTCACACTGC  57 12
      BF4175 NONE
      BF4174 4923623 .. 4923643 - -11.2  -5.28683   AGGAAGAGCAAAAAA            GGTTCGTC AACAA GACGAACC            TTTTTTTGTTTATAC 100 114
      BF4173 NONE
      BF4172 4920600 .. 4920611 -  -5.8  -3.15592   AACTTCTACGAAAAT                CGGA GTTA TCCG                 TGGTGTTCTGATCCG  58 54
      BF4171 4917574 .. 4917594 -  -5.5  -6.20267   GGAAAAACAAAAAAA            GAAGTAC TGCATTG GTACTTC            TTTCCATATCAAACA 100 53
        bglX 4914981 .. 4915006 - -14.9  -4.84017   AATTTTGTATAAAAA         GAAAACCGCTA CTTG TAGCGGTTTTC          CGTATAATATATAAT 100 169
      BF4169 4911347 .. 4911357 -  -5.4  -3.10977   TTTAAAAGGAAATCA                 TCTC TGT GAGA                 CTCTGTGTTACTCTG  53 75
      BF4168 4909645 .. 4909655 -  -3.2  -3.00022   TGCACGTCAGAGACA                 CGGA GAT TCCA                 TCGTGCAGTGGGGAT  45 150
      BF4167 NONE
      BF4166 NONE
      BF4165 4905272 .. 4905293 -  -3.6  -3.90744   GCCCGCGTCAAAGAA           GCCACCTC GCACTT GAAGGGGC            TCAAGATAGGCATCA  55 457
      BF4158 4898572 .. 4898599 - -18.6  -5.97575   AATCGATAAAAAAAA        GATTGCCCGGAT TCAC ATCCGGGCAATC         CCATATTAACAAAAT 100 144
      BF4157 4897621 .. 4897638 - -12.7   -5.7946   TTTGTAATAAAAAAA             GCCGCTG TTCC CAGCGGC              TTATCTAAAGTTATA 100 60
      BF4156 NONE
      BF4155 4893409 .. 4893420 -  -5.8  -2.68612   AGGCACAGGAGAGGA                GCTC TACG GAGC                 GTGACCTGCAGAACG  54 327
      BF4154 4891357 .. 4891396 -    -8  -4.84918   TCCATAAACATAAAA  GAGCCATATCATTACTCAA AAA TAGAGTT-TGACATGGCTC  TTTTCATTGTTCATA  88 134
      BF4151 4885968 .. 4886019 -  -3.3   -3.2115   TAAACGATTCATTAA CGATGAACGAT-AAGCGATGAGCACT CTC AATTA-CA-CGCTTTATCGTTCATCG TTCATCACTTTTCTC  47 39
      BF4150 4883947 .. 4883962 -    -4   -3.6392   TACATTAAATTAGAA              GTTGCA AAAG TACAAC               ATAAATCCGGTATAA  52 49
      BF4149 NONE
      BF4148 NONE
        ribF 4879527 .. 4879552 - -12.1  -5.63517   GTGGCAAACAAAAAA         TACAAAATGTC AATT GACATTTTGTA          TTTTCCCCAAAAGCG 100 9
      BF4145 NONE
      BF4144 NONE
      BF4143 4876443 .. 4876459 - -10.1    -3.767   TATCGACTTAGGAAA              CGAGCAG GAA CCGCTCG              ACGAGAAATATAAAA  80 470
      BF4138 NONE
      BF4137 4871193 .. 4871206 -  -8.1  -3.29511   TGCAGTTCTGCACAA               GGTGC CGGT GCACC                CCTGCACAATGCGGC  70 61
      BF4128 4855328 .. 4855356 - -11.1   -5.8901   ATATAAAACAAAAAA        GAATTCCAACATG AGT CATGCTGGAACCC        TCTTTTCAATTATTT 100 132
        greA 4854787 .. 4854812 - -10.4  -3.94954   CTAATATATAAAATA         GGGCAAGCCC GAATAT GGACCTGCCC          TCATGTTAAAACGAA  88 31
      BF4126 4854299 .. 4854344 - -29.5  -3.20723   GTGCCACGAAGTTAA TAATAGTAAAGGGGCTGAACG TTGC CGTTCAGCCCCTTTACTATTA TTTAATGAAGGAAAA 100 44
      BF4116 4845389 .. 4845411 -  -2.6   -4.6759   AACACTTGAAGAAAA           GGACAGAATT ATC AATGCCGACC           TATCAGCCACTCCGC  62 103
      BF4115 NONE
      BF4114 4842743 .. 4842771 - -11.1  -3.78934   TTTTTCTGATAATAA        TGGAGGAACTACA TCA CGTAACTCCTCCA        TTGTTTCTACGACAA  88 150
      BF4112 4841036 .. 4841072 -  -9.6  -4.81752   AAAAATATCTAAAAA   GGCTGCG-TCATCATGA CTCT TCATCATGAACACAGCC    CTTCATTTTACCGGT 100 56
      BF4111 4840136 .. 4840146 -  -3.2  -3.96216   GCTTCAGGTAAAGAA                 CTCC ATT GAAG                 CTTGCAGAATTGCCA  55 120
        lacA NONE
      BF4108 4838032 .. 4838066 -  -3.8  -5.71983   CCAACCACAAAAAAA    TGGAAGATATGAC TTTCCGAACC GTC-TATCTTCCA     TTCTGCTTATTTATT  85 36
      BF4101 4830520 .. 4830542 -  -2.6  -3.08934   TCATATATCCCAATA           TAGCCTGCAC CCC GTGGGAGCTA           AACTCTTTGGAACCA  43 23
      BF4100 4829861 .. 4829871 -  -5.4  -3.89346   GGCGTATGTGAGAAA                 GAAG ACG CTTC                 ACCACTTGTTTCGGC  63 465
      BF4098 NONE
      BF4097 NONE
      BF4096 NONE
      BF4095 NONE
      BF4094 4820877 .. 4820887 -  -3.2  -3.11604   TATCAAAATTACATA                 TCCG TAA CAGA                 AGGTTTTGAGCCTAG  47 8
      BF4093 NONE
      BF4092 4818721 .. 4818762 - -13.1  -2.96216   TTCCATCATTATACA GAAAGGGAGTCCATGCCGA TATC TCTACATGTACTCCCTCTC  TTAGAATAGTGTTTA  93 60
      BF4091 4815825 .. 4815841 -  -2.9  -3.21684   GTATAAGGATGAAGA              CACCG GTTCAGG CGGCG              TAAACTCACTTCCGA  45 189
      BF4090 4814809 .. 4814819 -  -3.2  -3.93288   CGGTATGTAACCAAA                 TACG CAA CGCA                 ATGAACAGGACTGAA  55 43
       tsr26 4811337 .. 4811353 -  -5.9  -4.34488   GACACTTACAATAAA              GTTACCT ACA AAGTAAC              TCCACATAAATCAGC  69 44
      BF4087 NONE
      BF4086 4807444 .. 4807478 -  -7.9   -5.3236   ATAAGTTATAAAAAA    TCACCCCATACGTACC CGAG GGCA-GAACGGGGTGA     TCTTTTCGCAATATT  95 51
      BF4085 4806736 .. 4806763 -   -12  -5.32699   GGAAATACCAAAAAA        CCGGAAACCTCC TCAC GGAGCCTTCCGG         CGTAACACTAAAAGT 100 100
      BF4083 NONE
      BF4082 NONE
      BF4081 4803973 .. 4804015 - -15.1  -3.59315   CCAAGCACCCTTAAA CACCAGCGCGACAAACAAA TTACC TTTATCTGTCGCGCTGATA TTTAATTGTTTAGAC 100 54
      BF4080 4802429 .. 4802445 -  -2.3  -3.57406   TTTGTAGCATAAATA              TTTCAAT TAC ATAGAAA              ATAGAAACAAAAACT  47 65
      BF4079 4801741 .. 4801760 -  -8.6  -5.40464   GATTATAAACAAAAA            GAGTAGCC AGAC AGCTACTC             AAAAAACTTATCGAT 100 20
      BF4078 NONE
      BF4077 NONE
      BF4076 4798625 .. 4798644 -  -2.1  -4.65895   GCTGTCAGGCAAAAA            GTCCTTA TTATGT TATGGAC             TTTCTTATAAATTCC  61 58
      BF4075 4796912 .. 4796927 -  -4.8  -3.14528   ATATAAATTGCAACA              CAAATT TGGA AATTTG               GATAAAATACATTTG  53 83
      BF4074 NONE
      BF4073 4795099 .. 4795121 -    -7  -2.72639   ACTCTGAAAGAATAT           TGTCAACGGT ATG ACGGCTGACA           TGAAGTTCACGAAAG  60 220
      BF4071 4792705 .. 4792717 -  -2.7  -4.19238   GTTGGAACTCGAAAA                TCATC AAT GATAA                ATTAGCTGACACCAT  58 161
        tnpB NONE
      BF4048 4755132 .. 4755142 -  -2.4  -4.17023   CGAACTATCCGAAAA                 GCAG TTC CAGC                 TCCGCTACACGGGCG  53 313
      BF4041 4749238 .. 4749281 - -25.8  -3.59979   TGTTCTGACCTGAAA TAAAATAGTCCCGATAAACC GGAT GGTTTATCGGGACTATTTTA TTATTTTCAATCAAT 100 490
        aspA 4743775 .. 4743804 - -11.5  -5.93252   CCTAAAAATAAAAAA       GAAGGAGATACCC GAAC GGTCATCTCCTTC        CTCCTACTTACTGAA 100 64
      BF4036 4742074 .. 4742116 - -13.7  -2.82933   TCCTAAGGCAGCATA TACCAGTTATACAACTCGT CATAC ACCAGTTGCACAACTGGTA TCGTCCGGGTTGCCC 100 445
      BF4035 4741249 .. 4741270 - -13.7  -5.51046   CAAAGATACAAAAAA           TCCCCGACG CAAG CGCCGGGGA            TTCGTTTATCATAAA 100 55
      BF4034 NONE
      BF4033 4736845 .. 4736900 - -10.4   -5.1634   ATAAAGATATAAAAA TCCGCATGCAACAACGTGCCGCATGGA TCT CCCA-GCTACGCGTTTCTGCATGCGGT ATCATATAAGTACAG 100 50
      BF4032 4736159 .. 4736173 -  -4.9  -3.30771   GCAGACTCCGTAGAA               GCCGC CTCAC GCAGC               TTGCCGGAGTATACC  54 189
        gltX NONE
        kdtA 4731231 .. 4731243 -  -2.7  -4.56093   AACTGAACCAGAAAA                TAGCT CAC AACTA                CCTGATGTATTCTGA  63 242
      BF4025 4728489 .. 4728502 -  -3.9  -4.31379   ACGAATGTATGAAAA               GAATT CAAT AATTC                AAAGGAAATTACGAA  61 44
      BF4024 NONE
      BF4023 4727170 .. 4727207 -  -6.2  -5.08824   TTTTTACTTAAAAAA   TGCAACCGTCACGTCC TAACGC GAGCGAAACGGCTGCA    AATTTAGTTATTTAT  83 70
         tuf 4725459 .. 4725488 - -15.9  -3.48276   CCCGTTTGTACATAA       TCAGTTCCCGATA TTAC TACCGGGAACTGA        TTAATATTTGGTTTT 100 39
        secE NONE
        nusG NONE
        rplK NONE
        rplA NONE
        rplJ NONE
        rplL 4722384 .. 4722416 - -14.4  -5.08178   ATATATACACAAAAA      GGTTAAGAATCCTC TTGTG AAGGATTCTTAACC      GAATTACCTGATAAC 100 51
        rpoB 4718471 .. 4718514 -    -7  -3.84514   ATGCTAATTATGAAA TGCC-ACA-GCCAATGTACC TTGATC GATACATTGGCATATTGGCA CATTAGTTCATTATT  71 36
        rpoC 4714040 .. 4714066 -  -9.5   -6.0458   ATAAACTAAAAAAAA         GAGCAATCACC TTTAC GGCAATTGCTC         TTTTTCAGCTATAGT 100 54
      BF4011 4711801 .. 4711816 -  -6.1  -3.51934   TCGTTGCGAGAAATA              CTCCC CTCACC GGGAG               CGGCTGAAGAAGGAG  61 16
      BF4010 4711242 .. 4711274 - -14.3   -4.3851   TATAGTAAAGACAAA      TGCCTTGCACTCTTT TCC ATAGAATGCAAGGCA      TACGAAAACAATTTT 100 235
      BF4008 4710754 .. 4710765 -    -3  -3.08211   ATTTCCGGAAAATCA                TTTC ATCA GAAA                 GATTTTTAGGTGTAG  43 119
        rpsL 4710193 .. 4710209 -  -2.9  -3.45088   TTAAAATAAATCGAA              TTCGGAA TCA CTCCGGA              TTATTTCTTCTTAGC  46 26
        rpsG NONE
        fusA 4707359 .. 4707392 -  -8.2  -4.42743   TATAAATAAGATAAA     GCGGCAGGCTAA-GA GTCAT TCGCTAGCCTGCTGC     TTAAGATATTTTAGA  86 36
        rpsJ NONE
        rplC NONE
        rplD 4705765 .. 4705775 -  -2.6  -3.19602   CTTTTTAGATTAAGA                 TATT GTC AATA                 GCCTTCAAAGAGCTT  45 4
        rplW NONE
        rplB NONE
        rpsS NONE
        rplV NONE
        rpsC NONE
        rplP NONE
        rpmC NONE
        rpsQ NONE
        rplN NONE
        rplX NONE
        rplE NONE
        rpsN 4700596 .. 4700606 -  -2.6  -5.38047   CAGTCATATAAAAAA                 TAAT TAA ATTA                 ATCAGGACTACCCTG  74 61
        rpsH NONE
        rplF NONE
        rplR 4699241 .. 4699251 -  -2.6  -2.82623   CTCCTGCCATAATGA                 TTAA AAT TTAA                 GTCCACCGTTACGAG  42 15
        rpsE NONE
        rpmD NONE
        rplO NONE
        secY NONE
         map NONE
        infA NONE
        rpmJ 4695518 .. 4695538 -  -4.2  -3.89212   TAGCCATATACTAAA            TTATTTTT TTTGC AAAAATAA            TAAATTATCCTTGAC  59 30
        rpsM NONE
        rpsK NONE
        rpsD NONE
        rpoA NONE
        rplQ 4692458 .. 4692479 -  -8.7  -5.61689   AAAATCAACAAAAAA           GGCCACTCT TTTC AGAGCAGCC            TTTTTTATATCTATA 100 56
      BF3974 4691977 .. 4691988 -  -3.6  -3.52874   TCCTATACAATAATA                CGCC TTAG AGCG                 AAAACATAGTATTCG  52 1
      BF3973 4691259 .. 4691290 -   -11  -5.52384   TCCTGATGAAAAAAA      TGGGAAT-AGCCGTC ATC GACGACTAATCCCCA      TTTCGTATTGAAGCT 100 51
      BF3971 4688252 .. 4688266 -   -10  -3.05343   TGTATAGTGGCAAGA               CAGCAG TCC CTGCTG               CTGATCGAAACGCTA  76 38
        hutU NONE
        ftcD NONE
        hutI 4683829 .. 4683845 -  -2.3  -3.03159   TCAATTCTGCTAACA              TAATTCT TCA AGTATTA              TCGGGTTTATATCTC  42 44
      BF3967 NONE
        hutH 4681593 .. 4681628 -  -9.9  -3.39365   GAGGATACAAAGATA   GGGCGAGGAAATACCCT TATA AAGGTATT-CC-CGCCC    ATCGGAAGAGAAAAA  78 104
      BF3965 NONE
      BF3964 NONE
      BF3963 4678273 .. 4678284 -  -2.2  -3.97368   CTTTCAACTTATAAA                GCTG TACA CAAC                 ATACGGTTACATTGA  51 45
      BF3962 NONE
      BF3961 4674669 .. 4674709 - -20.7  -4.97402   TAAAACCCATAAAAA  GAGAGGAGAATCTGCATGA AAT TCACGCAGATTCTCCTCTG  ATGTTATCTGTGTAG 100 49
      BF3960 4673223 .. 4673234 -  -2.2  -4.55798   CACCGGAAAGCAAAA                GGAT CAAC ACCC                 CCAGCCATCTATTCA  61 34
      BF3959 4672333 .. 4672348 -    -6  -3.64599   GGATTATATTTGAAA              GCCTCC AACA GGCGGC               TGAAATCAATATCAA  61 37
      BF3958 4670858 .. 4670872 -  -2.9  -4.41817   CAAAATAAGCTAAAA               TACTT TCAAG AAGTA               AAGGCGATAACTACT  60 39
      BF3957 4670562 .. 4670577 -  -4.8  -2.83565   AATTATCAATATAAC              TCTTTT ATAA AAAAGA               CGCAAAATAAATACT  50 0
      BF3955 4669989 .. 4670011 -  -4.3  -2.92499   TCCATAAATAAACAT           GATAATAAA AATTA TTCATTATC           TTTGGGTCACTAATT  48 21
      BF3954 NONE
      BF3951 4663641 .. 4663661 -  -2.5  -4.29738   CGATATTCATTAAAA            CGATCCATA ATC TATCGTTCG            GGATAGGAAATTCTC  57 16
      BF3950 4663284 .. 4663311 - -15.8  -3.02263   AGACTGTTTCCAACA        CAAAATCTCGCA TTAA TGCGAGATTTTG         TATTCTAGAACAACT 100 30
      BF3949 4659712 .. 4659725 -  -5.3  -3.72576   CCGGTCGCCAGCAAA               GAAAG CAAG CTTTC                TTCCTGATGCCCCTC  60 349
      BF3948 4653706 .. 4653725 -  -7.2  -2.54617   CATGCTAAAAATGAG            GCTGTATT GTCA AACACAGC             AGTATAGTAAGTTAG  60 44
      BF3947 NONE
      BF3946 NONE
      BF3945 NONE
      BF3944 NONE
      BF3943 NONE
      BF3942 4648191 .. 4648221 -    -9  -5.48163   AAAGAAACTAAAAAA       GGAGGAGCTAAGAA TCA CTCTCCACTCCTCC       TACACGACAAACAAC 100 52
      BF3941 NONE
      BF3940 NONE
      BF3939 NONE
      BF3938 NONE
      BF3937 NONE
      BF3936 NONE
      BF3935 4641904 .. 4641914 -  -2.6  -3.62255   GTTAACAAGAACGAA                 TATT GCA AATA                 TAAGCATTCTTACCA  48 115
      BF3934 4639871 .. 4639904 - -16.3  -4.06096   AACTAAATAGAAGAA     GAAAGGCTGATAATC GATT AATTATCAGCCTTTC      TTATTTTATATCGAG 100 469
      BF3933 NONE
        fabG 4638176 .. 4638186 -  -6.8  -2.62184   TGTCTTCGTATATGA                 CGGT CAT ACCG                 AATATTACATATTCA  57 30
      BF3931 4637051 .. 4637072 -  -7.5  -3.66148   TAACCAAATGAAAGA           TAAAACTAA AGAG TTAGTTTTA            TAGTAGTAGCAATGT  72 470
      BF3928 NONE
      BF3927 NONE
      BF3926 NONE
      BF3925 4629638 .. 4629653 -  -3.3  -4.13805   AAAAAGTGATACAAA              GGAAA CAAAAT TTTCC               GGAAAAAGATTAAAG  57 89
      BF3924 4625062 .. 4625081 -  -2.8  -2.84098   GTTGTTAATCAATTA            CTGATGTGC TTC GC-CGTCAG            ACGGGGCTTTTTGCG  42 3
      BF3923 4622690 .. 4622702 -  -3.3  -2.60079   CTATTTTAGAACGGA                TAGCC TAC GGCAA                AGTGTAGTCCCAACC  43 3
      BF3922 4621590 .. 4621613 -  -9.6  -5.21709   CCTGATATTAAAAAA          GGGACATCTT CGCA AAGACGCCCC           TTTCAAAATCTACAT 100 63
      BF3921 4620853 .. 4620872 -  -2.8  -4.44099   AATAAAGAATATAAA            TATCCGAC ACAT ACCGGACA             TTCACCCTTTTCTCA  60 137
      BF3920 NONE
      BF3919 NONE
        pepO 4615531 .. 4615560 - -14.4  -5.52023   ATTATTAATAAAAAA       GCGCTGACTCAC AATTGA ATGAGTCAGCGC        CATTTTTACTTTTAT 100 59
        purH NONE
        mreB NONE
      BF3915 NONE
      BF3914 NONE
        mrdA NONE
        mrdB 4607738 .. 4607750 -  -7.7  -3.68569   GGATGGATGGAAGAA                GAGTG ATA CACTC                TTTTTCAACGTGCCT  69 359
      BF3906 4601781 .. 4601794 -  -5.3  -3.72576   CCGGTCGCCAGCAAA               GAAAG CAAG CTTTC                TTCCTGATGCCCCTC  60 351
      BF3905 4595630 .. 4595656 - -14.4   -2.8577   ATCTAATACTTAAAG         CAGCCGGAGAGC AAT GCCCTCTGGCTG         TTTGATAAGTATAAG 100 255
        fabH 4594529 .. 4594552 -  -3.8  -5.72616   ATTGAGACAAAAAAA          CGCATCGAAT CGAA ATAGGATGCG           TTTTATGTGATTTAT  85 58
      BF3903 NONE
      BF3902 4592191 .. 4592212 -  -7.3  -4.86385   ACGGGCAAAAAGAAA           GCCGGAT TCTTCATC ATCCGGC            TCTTATATTCATATA  83 63
      BF3901 4591218 .. 4591248 - -13.4  -3.85256   CAGACTGAAATAGAA       GGGCTCATGAATCA TCA CAATTCACGAGCCC       ACTTTTTGTTATAAA 100 203
      BF3898 4588756 .. 4588782 -  -6.7  -5.00388   GAAATTAAAAAGAAA         CCTTTTACC CAAAGAGCC GGTAAAAGG         TTTTTTTTATGTATT  82 90
      BF3896 NONE
      BF3895 4585822 .. 4585852 -  -8.4  -5.77988   AGAGACACAAAAAAA       CACAGAGTTATAAT TTT ATAAAAACTCTGTG       TTTCTGTGACTTTAT 100 61
        clpP NONE
        clpX 4583786 .. 4583799 -  -2.5   -3.2326   ATAATCAGACTAATA               TTTTT CAAG AAAAA                ACGGTAACCGCCTCC  45 64
       recQ1 4581423 .. 4581471 - -11.2  -3.23708   TGCGTTTAAAAATTA TTGCGTGCAAATATACAGTTTT TATTC AAGACTGCATAAGTGCACGCAA TTTTTTTCGCTTTTT  80 41
        guaB 4579821 .. 4579870 - -14.3  -6.34616   TCAAAACAAAAAAAA TGAGCGGATGTTACGGAGCACCT CCAA AGGTGATCCGTTCAACCCGCTCA ATCGATATTTTCAAA 100 80
      BF3890 4578187 .. 4578197 -    -4  -2.93991   GTCAACTGAATTATA                 CTTA ATT TAAG                 GTACGAAGATAATAC  47 55
      BF3889 NONE
      BF3888 NONE
      BF3887 NONE
      BF3886 4573940 .. 4573954 -  -4.2  -3.94409   TATAGGACTTAGAAA               GACCAA CTG CCGGTC               TGCAAATAATGCCAC  59 4
        mutL 4571852 .. 4571880 - -11.9  -4.71186   ATTAGGAATACAAAA        GCCAACTAATCCA TAG TAGATTAATTGGC        CTAATTCATTTTATT 100 164
      BF3884 4571144 .. 4571156 -  -3.4  -2.93382   CTGCACAGGCAGACA                CTCT CTCTC AGAG                GTGTTTTTATTGAAA  44 437
      BF3882 NONE
      BF3881 4569003 .. 4569024 -  -4.4  -2.86185   AAAGTTAACTAATCA           TGAGGAGA TTTCGG TCTCCTCT            TTCTGTTTGTTCACA  48 417
      BF3879 4567936 .. 4567950 -  -7.2  -3.38603   AAACATGCCGAAATA               TACGAA TAA TTCGTA               GAATATCATTTTTTA  65 211
      BF3878 4566440 .. 4566454 -  -7.2  -3.08706   AAGCATATCGCAAGA               TACGAA TTA TTCGTA               GAATGTTATTCTTTT  62 226
      BF3877 NONE
      BF3876 4563935 .. 4563947 -  -3.4   -4.8543   CAACCGCCACAAAAA                GACA GAAAA TGTC                AAATTGAGACAAAAA  67 291
      BF3873 NONE
      BF3872 NONE
      BF3871 4561050 .. 4561084 - -17.4  -3.83026   CTGCCTTACAGCAAA     GTCCCCTATAAACATT ATA ATTGTTTATAGGGGAC     TTATCTTTTAATACG 100 216
      BF3863 NONE
       dapA1 NONE
      BF3861 NONE
      BF3860 NONE
       aspC2 4548667 .. 4548679 -  -2.7  -3.03701   TCCCATTAAATCAGA                TTCTA TAC CAGAA                GTTCCAAAGCACTCT  43 15
      BF3858 NONE
      BF3857 NONE
      BF3856 NONE
      BF3855 4543375 .. 4543405 -  -9.9  -5.75478   AATCAGACAAAAAAA       GGAATAGCACCTT TTTAC AAGATACTATTCC       TTGTTCCTAATCCAA 100 140
      BF3854 NONE
      BF3853 NONE
      BF3852 NONE
      BF3851 NONE
      BF3850 4536265 .. 4536285 - -14.1  -4.41548   GTAGATTGTATAAAA            TTCGTCCGA AAA TCGGACGAA            TTTTATATTAGGCGA 100 28
      BF3848 NONE
      BF3847 NONE
      BF3846 NONE
      BF3845 NONE
      BF3844 NONE
      BF3843 4532350 .. 4532407 -  -5.3  -3.04267   AACGGTAAAGTAAAC GGTATGAAGAAAGGCTTGTATCCCTA-TG TTTC CACTATGGA--CAAGCCTTTCCTC-TACC ATCTGCTACCTTATA  53 36
      BF3842 NONE
      BF3841 NONE
      BF3840 4531580 .. 4531617 - -18.5  -4.30809   TAAGACCGACCAAAA   GGAATGCCCCTTCAGCC GGCA GGCCGGAGGGACATTCC    TTTTGTCTTTTTCTT 100 40
      BF3838 4529701 .. 4529715 -  -3.6  -3.54129   GATATTTGTTTTAAA               TTATAG ATT CCATAA               AGAGAATTCAATCTT  52 33
      BF3837 4528217 .. 4528228 -    -3  -3.39936   ACCTAAATTTTACAA                GTAT TATT ATAC                 TTACTGATTACGTCC  46 99
      BF3836 NONE
      BF3835 4526601 .. 4526631 -   -15  -4.30576   TCCTTATCACCAAAA       GACTTGCTTTAACA GTG TGTTAAAACAAGTC       TTTTACCGGTAAACA 100 138
      BF3834 NONE
      BF3833 4524508 .. 4524540 -  -7.1  -4.44667   TTCTTTAATAAGAAA      CCCGCCATTGA TGTGGACTTTG TCAATGACGGG      CAGTTTAGATTATTC  79 169
      BF3832 4524276 .. 4524287 -  -4.4   -3.6217   ACGCAGCAGATATAA                GATG ATTT CATC                 TGTCTTCAAATATAA  55 31
      BF3831 4522446 .. 4522467 -  -3.8  -4.17701   GCCATAAAGCAGAAA           TACATCTT TCCACG AAGACGTA            TAATTAACATAAAAA  58 60
      BF3830 4521909 .. 4521931 -  -4.8  -3.90856   AACTCCCTAACCAAA           GAGTTGTGCA TAA TGAACTACTC           TATTATTCCAACCGG  61 28
      BF3829 4521317 .. 4521329 -  -2.7  -2.71101   GCTCCAAATAACTCA                TAGAT TGT ACCTA                TTCATACATTTTTCA  41 10
      BF3828 NONE
      BF3827 NONE
      BF3826 4518621 .. 4518637 -  -2.3  -3.57389   AAGATCACCACATAA              TAGTATT CAA AAAACTA              AATCAAAGACAGCAA  47 48
      BF3825 4518036 .. 4518074 -  -9.8  -3.32333   ACATATAATTATTAA   GAACAGTACTATTAAATA TTT CATATAACAGTACCGTTC   TATTTTACCCTATTT  78 39
      BF3824 NONE
      BF3823 4516235 .. 4516269 - -17.5  -3.21593   TAGCTTTCCACAAGA     GTAATACTGCTGAAA GTTAA TTTCAGCAGTATTAC     AAAATAAAGGACTAC 100 87
      BF3822 NONE
      BF3821 NONE
      BF3820 NONE
      BF3819 4510824 .. 4510838 -  -8.6  -3.29829   GATATTCCTGTACAA               CTTCCA GGC TGGAAG               CCTCATCCCTTGCAC  73 283
      BF3817 NONE
      BF3816 NONE
      BF3815 4505963 .. 4505974 -    -3  -4.68124   CTAATATACATAAAA                TGAA GTTG TTCA                 GCTCCCTGCCATCCC  62 44
      BF3814 NONE
      BF3813 NONE
      BF3812 NONE
      BF3811 4500914 .. 4500928 -  -3.6  -2.87463   AATCTTTTTCATATA               CCTTAA TAG TTAAAG               TGGTTATTACAAATC  46 177
        ompA 4499662 .. 4499696 - -13.6  -5.64274   TTATCTATAAAAAAA     GAACGCCCTGTTACCG GAT CGATAACAGGGCGATT     TCTTTTAAAGAAAGT 100 52
       carB2 4494919 .. 4494947 - -15.4  -5.39755   TATAATCATAAAAAA        GGGGAAAAACCG TTTAT CGGTTTCTCCCC        TCTCTCCTATTATTT 100 58
      BF3807 4494318 .. 4494353 -  -4.8  -3.11559   ACCACAATTGGAATA    GACCGAACCGGC-TCTT CTC AAGACACCGCTTCAATC    ATTTCTCAGTATCCA  53 24
       tsr15 4492971 .. 4493027 -  -3.9   -5.0133   TACGGTCTTAAAAAA GACAATAAAATCCTTTCCCATCTTTCA ACC TGAAAAATGGAAATATCTTTTGTTGCC TTTTCCGAAAGACAA  72 190
        aapA 4491461 .. 4491479 -  -6.6  -2.78547   TTATTTCATTAATCA             CCTCCGAG GTC CTCGGGAG             CAGCAAGCATTTCTG  58 91
        aapB NONE
        aapC NONE
        aapD NONE
        aapE 4485488 .. 4485518 -  -7.7  -3.32844   CTTCTGAGCGGACAA       GAATACCTTACAC TCGAG ATGCAAGGCATTC       TTCTCCCCAAGAATC  67 44
        aapF NONE
        aapG NONE
        aapH 4480703 .. 4480739 - -17.6  -4.08767   CTTATCTGTGCAAAA   GCCCCTTCCGATATTTT CGCT AAAATA-CGGAAGGGGC    GCACACAAACAAAAC 100 158
      BF3795 NONE
         maa 4476939 .. 4476990 -  -3.6  -5.37345   TTCAATTATAAAAAA CAAGCATACAGAGTCTCCCCGAAC GTAT GTCCGGAAATACAATGGAGGCTTG ACTTACAGGATTACA  78 36
      BF3793 4474360 .. 4474412 - -13.2  -3.91984   ACAGTCTTTAAACAA TCAACGATGAACTA-CTTGCA TTTTACCATCGT TGCAAGATAGTTCATCGTTGA TCATTCATCATTCAA 100 60
        purB NONE
      BF3791 4471321 .. 4471377 - -18.8   -3.0371   ACATTATTATATATA GTAGCCAGAAGTCAGCAACCGGGAGT GACAA ACGCCCGGTTACTGACCACTGACTGC CATCTTCTAAATTCT 100 45
        asnS 4469824 .. 4469849 - -10.5  -5.82281   AAAGACATAAAAAAA         CTCGCATAATC AAAA GAATATGCGAG          TTTCTTATCATTTGT 100 63
      BF3789 4468963 .. 4468981 -  -3.1  -2.51464   TCACCACTTATCAAC             CTTCCCC GGACA AAGGAAG             ATTAACTTGCTATGA  42 285
        rplM NONE
        rpsI 4468035 .. 4468048 -  -2.3  -2.71329   TTAGATACTAAACAT               CTTCC GTCA GGCAG                CCCATTAACGCTTGC  40 30
        rpsB 4467042 .. 4467069 -  -3.4  -4.41047   ATCTGCCAATCAAAA        TGCCCACAC-CCT TAC AGATGCGTCGGCA        CATTAGCAAATTGGC  62 52
         tsf 4465927 .. 4465954 - -16.4  -5.29782   GACAGTCACAAAAAA        CGGCCGCTACAGA CTT TCTGT-GCGGCCG        TTTCTATATTCTTGA 100 51
      BF3782 NONE
      BF3781 4463973 .. 4463993 -  -5.4  -3.16736   TAAATGAATAAAGGA            GTATCCGG ACTTA CCGGATAT            AGAAATCAAGCAACT  55 15
        ispF 4463461 .. 4463478 -  -4.9  -2.57468   GTTTAGGAGATGAAT             TCAATCA CACG CGATTGA              TCAGCACGGTTGCAT  49 12
      BF3779 4462378 .. 4462404 -  -8.9  -2.68279   CACGTACGAAAGTTA        TGGCTCAAA-GT ATAC ACGTTTGAGCCA         TGTGAAGTTTCATCC  68 47
      BF3776 NONE
      BF3775 NONE
      BF3774 4456841 .. 4456878 -  -9.1  -2.96216   TTTTACTATTATACA   GGAAACCCCTCCTCC-GC AGA GCAGGCAGAGAGGTTACC   GGATGATTTGGAAAA  70 61
      BF3773 NONE
      BF3772 NONE
      BF3771 4454674 .. 4454688 -  -6.4   -2.5937   AGACATGCGGATAAC               TTGCCA TAT CGGCAA               ACTTCTCTAATTTAT  57 60
        trmB NONE
      BF3769 4452777 .. 4452818 - -19.7  -4.82212   CAAACAATAAACAAA GAACGATCGGCTCCT-GCCT ATG AGACAAGGAACCGATCGTTC ATCATTTAAAAGCGC 100 47
      BF3757 4436604 .. 4436638 -  -7.3  -3.13382   CACGAAACCGGAATA     TCGTTAATTTTGCCA TAAGC CGACAAAATTAGCGA     TAATTCTTTTATCAG  63 46
      BF3756 NONE
      BF3755 4435045 .. 4435095 - -28.6  -3.66541   AACATATACTTTAAA GAGGATGTGCCAGAAGCCGGTCAC TTA ATAACCGGTTTCTGGCACATCCTC TTTATTACTTTAATT 100 73
         mdh 4432942 .. 4432983 -  -8.8  -5.59357   AGCATATTAAAAAAA GCAAGACCCCACAGCCCTT GTAAA AAGAGTTGTGAGG-CCTGC ATATTCTATTTTCAG 100 62
      BF3752 4429569 .. 4429595 - -10.9  -3.93398   ATTCACATATAAGAA         GAGGCCGCCTT TAAAT AAGACGACCTC         TCAGTTCAAATATAC  89 56
      BF3751 NONE
      BF3750 4426754 .. 4426768 -  -2.1  -3.91737   GGAATAAAAATAACA              GGC-AC GGAT GTAGCC               GAAAAACAGATATTT  51 98
      BF3743 NONE
      BF3742 4416335 .. 4416361 - -11.1  -2.83668   TTTAAAAACAAAAGG         CTTGATTTAAC AGAGG GTTAAATCAAG         TTATAGGAAGAGGAA  79 21
     BF3741A 4415305 .. 4415318 -  -5.3  -3.72576   CCGGTCGCCAGCAAA               GAAAG CAAG CTTTC                TTCCTGATGCCCCTC  60 350
      BF3740 NONE
      BF3739 NONE
      BF3738 NONE
      BF3737 4406218 .. 4406236 -    -4  -3.27774   CACCCTAAGCATTAA             TTATTTCA AAT TAAAATAA             TAAGTAATTGTTCCC  48 7
      BF3736 NONE
        ispD 4404934 .. 4404944 -  -3.2  -2.79248   TTAAATCGAACATTA                 CAAC AAG GCTG                 AAGCTACTTTCAAAT  44 12
      BF3734 4402788 .. 4402799 -    -3  -4.00463   GAATAAGAGAAAATA                TGTT ATGC AACA                 TGTTTATGTAAAAAA  55 61
      BF3733 NONE
      BF3732 4401194 .. 4401225 - -13.9  -5.36689   AAAGTAAAAAGAAAA      GAGGGCACTCTAA ATTATA TTAAAGTGCCCTC       TTCCGACTATGTAGT 100 48
      BF3731 4400542 .. 4400567 -  -3.2  -3.82656   CTGAAAAGATAAACA         CCCCTGCCAGC GCAAA GC-GGCACAGG         TTAGTCCATACTTTC  55 59
      BF3730 NONE
        tpiA 4398419 .. 4398469 - -12.9  -3.43961   TTATAAGATTGAGAA TTGGGGTATTAAAAACCGGCAAAT TACT ATTCTCCGGCTTTTAAC-CCCCAA TTTTAATTAATTGAA  93 32
      BF3728 NONE
        folE NONE
      BF3726 NONE
      BF3725 4395530 .. 4395544 -    -5  -4.18018   TCTTTTTAGGGAAAA               GAAGAA TGT TTCTCC               TTTTAGCTGGCAGGT  63 130
      BF3724 NONE
      BF3723 4390432 .. 4390456 - -12.2  -4.23723   TAAGACCATTCAAAA          GAGGAGCGCT TGACG AACGCTCCTC          TCCAAACAATCACTT  93 54
      BF3722 NONE
      BF3721 4386796 .. 4386822 -  -2.8  -3.75105   TTAACGGATGAAGAA         GGCAACGAAGTC CCG GTCACCGTTGTC         GAGTATGTCATCAAT  52 504
      BF3714 4379399 .. 4379411 -  -7.7  -2.87931   GCCATCCTCCAGATA                TTCCC CAA GGGAA                TGCTAAAATTCTGTT  64 63
      BF3713 NONE
      BF3712 NONE
      BF3711 4373420 .. 4373459 -  -3.1  -4.25283   ACTTCCGTATCAAAA  GAACTGTGTAAAAGTA TATAACAGC TAC-TCCACACAGTTC  CTTCTTTTTATATTC  59 40
      BF3710 NONE
      BF3709 NONE
      BF3708 4369309 .. 4369352 - -14.7  -2.87463   AACCGTTCTGATACA GTCATTTCCCGGACCGGAA CCTTAC TCCCTGTCCGGGAAATGAT TTGTATCATTCCATA 100 31
         tag 4363792 .. 4363807 -  -5.4  -4.55093   GCAGACAAGAACAAA              GCCATC GGAA AATGGC               ATTAACAATGTTAAC  73 92
        updY NONE
        updZ 4360021 .. 4360038 -  -4.2  -3.72315   ATTACACCTAAAACA             TGTAGA ACACAA TCTACA              ATAGATTATTACAAT  57 44
      BF3697 NONE
      BF3696 NONE
      BF3695 NONE
      BF3694 NONE
      BF3693 NONE
      BF3692 NONE
      BF3691 NONE
      BF3690 NONE
      BF3689 NONE
      BF3688 NONE
      BF3687 NONE
      BF3686 NONE
      BF3685 NONE
      BF3684 4348232 .. 4348253 -  -3.1  -2.87725   CCGTAAAAAGAAGAT           TCATTTTAA ATAT TTAAAAAGA            GATTTATTCAAATCT  44 4
      BF3683 4347282 .. 4347308 -  -3.8  -2.90494   CACAAAGAAAAGCTA         CGAGAATAATTA CAA TAAGTATTCCCA         AAATCCAGCAAATAA  46 56
      BF3682 4345934 .. 4345950 -  -2.2  -3.39018   CCATCACCTGAAACA              TTCCCC ATGAA GTGGAA              GCGTCAGCAGCTTCT  45 348
      BF3679 4344699 .. 4344732 -  -7.5  -4.86822   AACCATATAATAAAA     TGCCGCTATCCATTC TTTC AAACAGACAACGGCA      TTTATTATTTCAACC  88 176
      BF3677 4342044 .. 4342080 -   -11  -5.26158   GAAAGAAAAAATAAA    TAATCCTCCGTAGATA CCTTT TTTCTACGGAGGATTT    TGTTTTTCTCCTTAA 100 37
      BF3675 NONE
      BF3674 4339120 .. 4339154 -  -8.6  -3.81951   CTGCAGATTACGAAA     GTAACGAATTGCCTGC AAA GCACACTATCCGTTAC     ATACGGCCATCGCCG  78 46
         fmt 4337988 .. 4338002 -  -4.2  -4.55661   ATTAACAAAAAAACA               TCAGGG CTC CCCTCA               ATAACAATTTATTTG  68 129
      BF3672 4337289 .. 4337300 -  -5.8  -2.55508   GAAAGTTCACAAGAC                GGCT CTAC AGCC                 CTTTCATGGCGTGAA  54 18
      BF3671 NONE
      BF3670 4334096 .. 4334118 -  -3.5  -2.53911   CCAACCGTCAACTTA           CCACTTT ATTCTTTCA AAAGTGG           TTTATATTTCTCCAA  43 8
      BF3669 NONE
      BF3668 4331843 .. 4331866 -  -9.6  -5.67967   ATTATGATAAAAAAA          GGCTGCATCG TTAC CAATACAGCC           TTTCGTATATTTATT 100 48
      BF3667 4329196 .. 4329234 - -14.1  -3.66556   AATTGGGTAATATAA   TTAGGCTGTGAATGTCA AATGA TAACATTCACAGCCTAT   CACTATCCAACTAAC 100 126
      BF3666 4327602 .. 4327643 - -14.7  -3.35679   CCTTTCCACTGACAA CAAACGCCTTATGAGACAC GATC GTATTTCATAAGGCGTTTA  TGCTCCTGTCATCTA 100 101
      BF3657 NONE
      BF3656 4312037 .. 4312053 -  -5.1  -4.28488   AGTGAAATAGATAAA              GTAGAGA TTT TCTCTTC              TACTTCCCCCAAAGA  65 167
      BF3653 4309122 .. 4309154 - -12.3  -4.33576   GAACAAAGACACAAA      TTATACATCAACGTA TAA TACATCGATGTATAA      TTTTAAAGATTATCT  93 65
      BF3649 4305545 .. 4305557 -  -5.5    -2.962   AGGCAAAAGAAATAC                CCCCT ATT AGGAG                TCCTATAATCCCCCA  53 63
      BF3648 4304490 .. 4304522 -  -5.9  -4.48987   CCGCCATAACTAAAA      TTATTATATTTATAA TTA TTGCAAATATAATAA      TTATCTTTTAGGTAA  73 26
      BF3647 4303251 .. 4303292 - -10.4  -3.27725   TGATGAATAAAAGGA TAAAAGACCGGTGTC-GTC GAATG AACTGACATCGGTCTTTTA TTTTTATGCCAATCA  79 84
     BF3637A 4294331 .. 4294361 -   -15  -4.08394   ACATTCCGTGCAAAA       GAAGTAAGCATTTC CGG AAAATGCTTACTTC       TTTCGGGTGAGATGT 100 41
      BF3637 4294078 .. 4294089 -    -3   -4.0031   AGTGTTACTAAACAA                TGTT ATGT AACA                 TACAGCCTTCGACAA  55 6
      BF3636 4291704 .. 4291743 -  -8.7  -4.43669   ACCTAAAAAAGTAAA  GCTACGAGTAGCTGCACA TTCAT TGCACA-CTTCTCGTAGC  CTTATCATTTAGTAG  90 83
        rprX NONE
        rprY 4289096 .. 4289119 - -15.4  -5.80003   GCAAGAAATAAAAAA          GCCGGAAAAC GAAT GTTTTCCGGC           TTTTTTATTTCTATA 100 55
        rpsF NONE
        rpsR NONE
        rplI 4287019 .. 4287042 -  -8.2  -5.59357   AGGATACTAAAAAAA          GGGCATTCTC TTTC AAGAATACCC           TTTCCTTATATCTCG 100 55
      BF3627 NONE
      BF3626 NONE
      BF3625 NONE
        mgsA 4280064 .. 4280085 - -14.5   -3.0873   TAAAGTACGGTAATA           GGGAGAAGC ATTG GCTTCTCCC            TATTTTTTATACTAC 100 445
      BF3618 4270230 .. 4270263 -  -6.1  -2.94962   AGGCAATAAAGATCA     TGCCACCGTTTTGCA TGCA TGCAAAACAGTAAAA      GGGCAATGTGAGGTT  55 206
      BF3614 NONE
      BF3613 4264534 .. 4264557 -   -14  -2.74681   CAAAGGATAAATTGA          CATGACACAC AAGG GTGTGTCATG           ATCCACCACAGAGTA  93 390
      BF3610 NONE
      BF3609 4258329 .. 4258376 -   -21  -3.91412   ACGATAGTCGATAAA CAGCCGGCAATTTATGCTATAGA AAT TTTA-AGCATAAATTGCCGGCTG TTTATCGTTCGTCCA 100 49
      BF3605 4254842 .. 4254899 - -26.2  -3.94438   GAGCCCAATAAAACA GGTATATAATAGAAAAGAGCGGTACT ATCGGA AGTATCGCTCTTTTCTATTATATACC GATCCGTCAGATCAA 100 37
      BF3601 4249123 .. 4249137 -  -7.1  -2.54896   TTGCCACCGAAGTCA               GGCAG CCTGT CTGCC               ATGGATACGGAACAA  60 8
      BF3599 4246678 .. 4246716 - -11.1  -3.00525   CTGCGGCAAAGGAGA  CCGGTCCGGG-ACAAG CTCTCTGT CTCGTTCCCGAACCGG   TTTATCAAAAGACAT  79 30
      BF3595 4242903 .. 4242950 - -10.8   -2.8937   ATACACCCTGATACA GCAATGGCCAGTTACCATGT TTTTATTT ACATAGTAATTGGCCATTTC TATATGGTAACAGCT  79 45
        mutA NONE
        mutB 4236865 .. 4236894 - -15.2  -4.34267   GGATAGAACCCAAAA       GAGGCGAAGTAT AAAAAA ATACTTCGCCTC        TTTATTGTCATTCTT 100 53
      BF3590 4233052 .. 4233088 -  -8.3  -2.61582   CATTGTATTCATAAG    GCTCGTTATTAAT TGATAAGTGGT ATTAATAACGAGC    TTTTTATAAAATAGT  65 75
      BF3589 4231937 .. 4231956 -  -6.4  -3.92467   AACAACAACGAACAA            GCAGAACA CTTC TGTCCCGC             ATTACCAAAAACTGA  68 395
      BF3586 4230373 .. 4230415 - -13.9  -3.21924   CCACTGCGGATAACA CAGATTAATACAGAATT TTTTAGTTG AATTCTGTATTAATCTG TATCTGCCTCGGTAG 100 47
      BF3583 NONE
      BF3582 4225690 .. 4225723 -  -6.8  -2.78891   AGTTTAATCTAATCA     GGGGTTGGATGATA TGAGGG TATTATCCAACCCT      TTCTTTTAAAATTTA  58 67
      BF3581 NONE
      BF3580 NONE
      BF3579 4218862 .. 4218899 - -15.2  -4.49352   ACACTAAAATATAAA   TGCGAGTTAATAATTG AATTTA CAACTATTAACTCGCA    TTATTAATTTATTTA 100 43
      BF3576 NONE
      BF3575 4212619 .. 4212658 - -16.6  -3.37881   CCAAGAGAAAGTTAA  CATCGTGAGAGCAGGAAG TTAA CTTCCTGCTTCCACGATA   TCTGTCTTCCAGAAA 100 392
      BF3574 NONE
      BF3573 4210427 .. 4210452 -  -5.5  -3.05483   AAAAAAACTCAGAGA         TAGGTAAGTGC TGCA ACATTTACCTA          TTTTTTTGCTTGGAT  53 91
      BF3572 NONE
      BF3571 4205046 .. 4205085 -  -3.6  -4.43477   GTCACTTAACGAAAA  CAAG-AGGGCCCCTTCA TTACTGC CGAAGCAGCCCTTCCTG  TTTTCTGATTAAGAT  63 45
      BF3570 NONE
      BF3569 4201554 .. 4201595 - -13.9  -3.70622   TTATTGAAAATAATA CATGGAGATATGACAGAAG TTAC CTCCTGTCACACCTCCACA  AAAAGAATTAATTAT 100 37
      BF3568 4200250 .. 4200294 -  -8.7    -4.371   CTGATTATACGAAAA CAAGGGTAGGAGATCCTATCT ATC AAAAAAGATCTCTTACCCTTC ATCTGCTTTCACACA  90 321
      BF3567 4198024 .. 4198061 -  -9.9  -4.58213   CAAGTAATGACAAAA   CAAGAAGGGCCACCCAA TTTC TTGTGCGGCCCTTTTTA    TTCATCGACTTACAA  91 71
      BF3560 NONE
      BF3559 4192268 .. 4192303 - -10.7   -5.1417   TTATAAAACGAAAAA   CGGTGAACATAC--TGC AACT GCATCGTATGTTCACCG    TTTTATTATACCTAA 100 52
      BF3557 NONE
      BF3556 NONE
      BF3555 4186976 .. 4186988 -  -2.7  -2.67021   GTTTTAAAGATTAAT                CTTCT TTC AAAAG                CCGTACACTGTAGCC  41 8
      BF3554 4184810 .. 4184826 -  -3.7  -2.93532   AGTTAAATTAATAAT              TTGCATC CCG GACACAA              CGAATGCTGTTACCT  47 1
      BF3553 4182633 .. 4182665 - -13.6  -4.50976   TGTTATAGCACAAAA      CATCCGGATGTTTT ATACA ACAACATCCGGATG      TTTTTACGCAAAGAG 100 70
      BF3552 4180844 .. 4180873 - -15.1  -3.90112   TTCCTTTTAAGTAAA       GAGCCTTCCCCAC TGTA GTGAGAAAGGCTC        TAAATCATATCTTCT 100 297
        ilvD 4179028 .. 4179038 -  -3.2  -2.60075   CTGTGGTTAATCAAT                 CAGT CTC ACCG                 CTCCTTTATCGGCAG  43 6
        ilvB NONE
      BF3549 NONE
      BF3548 NONE
      BF3547 4175284 .. 4175312 -    -4  -4.07568   CTTTTTGTTTTAAAA       GTCTTGT-TCCGT TCGG ACGAAAACAAAAC        CGATTATTAATAATT  58 59
      BF3546 4174164 .. 4174195 - -17.6  -4.52781   TAATTACAAGCAAAA      TAAAAGGAGGAAAC AGCA GTTTCCTCCTTTTA       TCATAAGTTGTATAA 100 51
      BF3545 4172032 .. 4172080 - -19.1  -4.18018   TGTTTCCATTTAAAA CCATAAAATAAGGGGCTGTCGGA TTT TCGGACAGCCCCTTGTTCTATAG CATAAAAACGACATC 100 44
         acn 4167463 .. 4167489 -  -5.8  -3.90112   GTGTTCCGAAGTAAA         GGTTCGTTGGTT TAG AACCAACACTCC         TTACCTTTTAAACTA  65 116
         icd 4166227 .. 4166237 -  -2.6  -2.52676   CATGTCCTGAAGGTA                 TTAA TTT TTAA                 TTCGGTTAATGATTT  41 15
      BF3541 4164754 .. 4164769 -  -3.3  -3.27674   AGCGTATCACAAAAG              TCTGT TCTACC ACAGA               TTGGCAGACGGTACA  47 127
      BF3540 NONE
      BF3539 NONE
      BF3538 4161752 .. 4161799 - -14.4  -3.84271   GTACAACAGTAATAA GATAAACGGTGGACGGTAAACA TACA TGTTTATGGTTCACCGTTTATC ATTTATCGGCAAGAA 100 14
      BF3534 4158120 .. 4158142 - -10.6  -4.44548   GAGATTGAATGAAAA           GAGGCTGC TTGGACG GCAGCCTC           TCTTCTTATACTATA  95 47
      BF3533 NONE
      BF3532 NONE
      BF3531 4155493 .. 4155503 -  -3.2  -6.04378   AAATTACAAAAAAAA                 TGCG AAC CACA                 AGCGTTTTCAGCTAC  93 134
      BF3530 NONE
      BF3529 NONE
      BF3528 NONE
      BF3527 4152849 .. 4152872 - -12.5  -6.24157   ACTCATAAAAAAAAA          GCCGTCTGA TTATCC TCAGACGGC           CTTTTCTATGTGTAG 100 48
      BF3525 4150406 .. 4150443 -  -6.3  -5.15634   TATGGCACGAAAAAA   GCAGAGAAGTTCATCCT GCCG ATGAAAAACATCTCTGC    TCGTATGCTTTTGTA  83 61
      BF3518 NONE
      BF3517 NONE
      BF3516 NONE
      BF3515 NONE
      BF3514 4141645 .. 4141656 -  -4.4  -3.86202   GTCTATCAGAGCAAA                CAGA ACTA TCTG                 CAACTGGAGAATCAG  59 246
      BF3509 4132411 .. 4132425 -  -3.4  -3.65581   AGCAATCTTGAAGAA               GACCTG CAC CGGGCC               AATGATCTGAACTCA  51 376
      BF3506 NONE
       rffH2 NONE
        rffG 4125386 .. 4125428 - -10.9  -5.04385   CATAGTGGCAAAAAA TTAAACAGCATATTGGGCGA AACT TCACGCAATATGCTGTT-AA TGGGAATCCTATTGT 100 71
      BF3502 4123105 .. 4123116 -  -2.2  -3.63464   CCTGAAACAAGAATA                TCCC GAAA GAGA                 ATTCCAGTTGATTAT  49 330
      BF3497 4119520 .. 4119532 -  -3.5   -2.9462   CATGTAGTTAAATTA                TATTT TAA AAATA                GTAAATCAAAAAAGG  45 52
      BF3496 NONE
      BF3495 NONE
        rimM NONE
      BF3493 NONE
      BF3492 NONE
      BF3491 4113521 .. 4113537 -  -3.7  -3.29263   ATACTTTTCCGAGAA              CTCTCCT ATC AGAAGAA              GAATCTCAATATATC  50 17
      BF3488 NONE
      BF3487 4110174 .. 4110194 -  -2.4  -2.82586   TACACGAGAAGAGTA            CGGCGGTC TGTCT GATAGCCG            GCAGCGGATTTGCTT  40 273
        ruvA 4102828 .. 4102838 -    -4  -3.12931   ATAACCCAATATACA                 TGTA CCG TACA                 AATTTAAACTCACAC  48 169
      BF3475 4099370 .. 4099384 -  -2.8  -3.20078   CATTTCATACTAACA               CTTGTT TAT AACAGG               TAACAACTTATTTCA  45 154
      BF3474 4098581 .. 4098639 - -23.7  -3.06831   TGAACTTGTAGGCAA CGAAAACTAAATGGGAGAGGTGATATCC GCGT GG-TATCACCTTTCCCATTTAGTTTTCA TACTATCAACCGCTC 100 47
      BF3472 4097301 .. 4097315 -  -3.6  -2.57472   AAAAGAGAAAAGTAC               GAACAA AAT TTATTC               CGGCTACTTTTATCT  45 174
        uphY 4090903 .. 4090915 -  -7.7  -3.35597   TTTACTGTTTAAAGA                TCGAG CGG CTCGA                TTAGAGAGGGATGGA  67 6
        uphZ NONE
      BF3464 NONE
      BF3463 NONE
      BF3462 4086812 .. 4086825 -  -3.9  -2.58579   CTAATGTCTTATAAT               TCATT TAAT AATGA                TACGTATTGGTAGTT  45 16
      BF3461 NONE
      BF3460 4084579 .. 4084591 -  -3.5  -4.45771   ATCTCAAAATAGAAA                TTATA AAA TATAA                TTATTTTCTATCAAA  62 26
      BF3459 NONE
      BF3458 NONE
      BF3457 NONE
      BF3456 NONE
      BF3455 4079756 .. 4079773 -  -2.8  -3.78208   ACCGACATTAAAACA             CTAAAT TTTTCC ATTTAG              AAGATTACTATATAT  50 8
      BF3454 NONE
       rffH1 NONE
       rfbC1 NONE
      BF3451 4076734 .. 4076767 - -15.4  -5.02502   GATATTATATAAAAA     CAGCCGGAATCACC TGTTAC GGTAATCCCGGCTG      CCGCCTAAAACACGA 100 51
      BF3450 4076470 .. 4076482 -  -2.6  -3.06831   CCAATCGTGATGGAA                CCGG AATTG CCAG                ATAGCGCAATCACTT  43 35
      BF3449 4075457 .. 4075469 -  -2.7  -3.66883   CGAAGACATGGTAAA                CAGTT ACT AACTA                CCGAAGCCTTCGTCC  50 251
      BF3442 NONE
      BF3441 NONE
      BF3440 NONE
      BF3439 4057958 .. 4057997 - -26.8  -5.29445   CCGCAACAATAAAAA  GAATCGGGAGAGCACTTT CAAA AAAGTGCTCTCCCGATTC   TTTTTTATACCACTA 100 56
      BF3435 4051762 .. 4051789 -  -9.2  -4.68601   AGGTAAAACAAGAAA        GTCCTGCATTTC TTAT GAAAAACAGGAC         TTTTTTTATACAACG  91 49
      BF3434 NONE
      BF3433 NONE
      BF3432 NONE
      BF3431 NONE
      BF3430 NONE
      BF3429 NONE
      BF3428 4042147 .. 4042204 - -20.3  -4.78237   TACCCTATAATAAAA CTTTGCGTGCAAACTATTAACTGTTTA TCGC TAAACCATTAACCGTTTGCACGCAAAG AGTCATTTTTGGGTA 100 285
      BF3426 NONE
      BF3425 4040007 .. 4040027 -  -3.9  -2.79823   TTCCGGAAAAGCAAG            GCTCTACCG ACT CAAAAGAGC            GGTTCTTCGCCAAAG  46 218
      BF3421 NONE
      BF3420 4034871 .. 4034888 -  -2.1   -3.2048   GGCAAATGCCACTAA             GACTT-AT GTT ATAAAGTC             TATTGTGGATAAGTA  44 237
      BF3407 NONE
      BF3406 4016722 .. 4016773 - -10.4  -5.48623   AAATATAAATAAAAA CGCACTGCCA-A-ATACCCGAGAG CTTCCT CTTTCGGGCATCTTTAGCAGTGCG TGGATTTTCTTTATA 100 54
      BF3405 4015112 .. 4015129 - -11.3  -5.32944   CGGAGAATTAAAAAA             GGGCGAA TTGC TTCGCCC              TTATCCTAAACATTT 100 54
      BF3404 4014306 .. 4014318 -  -6.3  -3.35522   GAACCGGCTCAAATA                CTCTT TTA AAGAG                AAGAAGTAATACTCT  59 18
      BF3403 4013649 .. 4013703 - -17.5  -4.15703   TGGGATAAAGAACAA GCATTTACGGGTGAATGGAAAGA TATTCGGAC TCCTTCCATCCACCCGTAAATCC ATAATATGAAGAAAG 100 41
      BF3401 4011377 .. 4011435 -  -9.9  -4.80729   AAAGATAATACAAAA GATAGTTTTCATTCAGCGAGAAAAG TTATTTTTC CTATTTTTGCCGAATGAAAACTATC TGTATTATATTAGGT 100 343
      BF3400 NONE
      BF3399 NONE
      BF3398 NONE
      BF3397 NONE
      BF3396 NONE
      BF3395 4006482 .. 4006524 -   -10  -2.74263   AGTGCACGTTTAAAG GGCGAAAAGCACTGTTTCC AATCAG GGGAGCAGTGCTTTTC-CC GTTTATGGAGGAATG  74 167
      BF3392 NONE
      BF3391 NONE
      BF3390 NONE
      BF3389 NONE
      BF3388 3999852 .. 3999881 - -10.7  -5.24129   CCCGTGCAGAAAAAA       TCCCGCTTAGGTC ACAT GACTTAGGCGGGA        TTTTTCATTAATCAA 100 37
      BF3385 NONE
      BF3384 3996530 .. 3996586 -  -4.6  -4.63952   ATTATAAACAACAAA CAGTGAACAATAAACAGCCTCCTAAT ATATA ATGCGTATCCTGTTTATTATTCACTG TTCATCACTCTTTGC  68 51
      BF3377 NONE
      BF3376 3987578 .. 3987595 -  -3.5  -3.21909   AGATAAAAAGAATCA             TAACAAT CTCA ATCGTTA              AAAACAAATGATAAC  47 16
      BF3375 3986411 .. 3986428 -  -8.5  -3.53855   TCTTTCAAAAACAGA             TAGTCAG AGGA CTGACTA              CAGCGGCAGGGATTT  71 402
      BF3373 NONE
      BF3372 3979535 .. 3979545 -  -6.8  -2.55267   AAACACGGCAACTGA                 TCCG GAT CGGA                 CTACTTCATAAGTAT  57 26
      BF3369 3976954 .. 3976968 -  -6.4  -3.52909   TTAAATTAGTAAACA               CTTGGC AAT GCCAAA               AAGGATCAGTAAAGT  64 169
      BF3368 3973106 .. 3973126 - -14.1  -3.63805   AGGGGACATTCCAAA            TATCCGGGA ATG TCCCGGATA            GCCATCAGGGAGTAT 100 61
      BF3366 NONE
      BF3365 3969734 .. 3969750 -  -2.1  -3.48276   GTTCGCTCTACAGAA              CTCAGTG TTG CTCTGTG              GTGAATTTTGACACA  47 74
      BF3364 3968613 .. 3968623 -  -4.6   -3.5525   ACATATCTGGTGAAA                 CCCA CTT CGGG                 TAATTTCCAACCGGG  54 66
      BF3361 3965806 .. 3965829 -  -3.8  -3.64822   ATTCTGGTATTCAAA          GAACCTGCCGG CTT CTGG-AGGCTC          TTCTTTATAGTGATG  53 205
      BF3354 3959321 .. 3959332 -  -7.2  -3.53012   GTCTGCTCCGGTAAA                CGGG ACCG CCCG                 TGCCGGCAATGCAAA  67 44
      BF3351 3955668 .. 3955707 -  -9.3  -4.96848   GGCTGTACAGAAAAA  GCCCGTACTACCTCTTC TCTAAC AAAAAGGATGTACGGGC   TTTCCTGTTTTAAAC 100 47
      BF3347 3948673 .. 3948686 -  -3.1  -4.77216   AACAACATCGAAAAA               GTCTC TGAA AAGAC                CCGTGTTTAACGAGA  69 81
      BF3345 3947909 .. 3947921 -  -4.8  -3.69068   TCAGGGCAATAAAGA                GGAG ACTCA CTCC                CTGAAAGCACGCCAT  59 121
       impDH 3946178 .. 3946214 -  -3.6  -3.65529   ACAGGCGGACTGAAA   CGGACCTCCGG-AGGGT ATGT ACCCCACCTGGAATCCG    CATCAGTCCGCCTGT  54 103
      BF3340 3943137 .. 3943177 -   -10  -3.54297   ATGGAGTAATCATAA GAGAGAGGAGG-GT-GAA TACCAGT TTCAACACCTCCTCTCTC TCTTTTTAACCTGAC  80 63
      BF3336 3936686 .. 3936697 -    -3  -4.07568   GTGCTTCTGTCAAAA                TGAA AATT TTCA                 TCTGAATCGTTTGTC  55 58
      BF3335 3934731 .. 3934760 - -17.3  -2.62184   TGCCTGTCTATACGA       CTTGCGGTTGGAG TAAC CTCCAACCGCAAA        TACATTTTATCATAA 100 35
      BF3333 3932181 .. 3932203 -   -12  -2.71681   TAATTTTGTTAACGA           GCCTCCTGTT TAC ATCAGGAGGC           TACAGTATACCGGAC  83 306
      BF3332 3930807 .. 3930826 -    -8  -3.30212   AATATGAAGTATTAA            TCTCTATT ATAG AATAGAGA             AATACAGAGGAACTC  67 39
      BF3330 3928139 .. 3928181 -  -9.9  -3.16647   GTTACCGATTAAAAG CGGAAGTGCGCCCGAATGCA GATT TACAATCGGGCACA-TACCG ATTTTATTGAATGTT  77 77
      BF3328 NONE
      BF3327 NONE
      BF3326 3923637 .. 3923647 -    -4  -3.51032   ATTTTCTAATCATAA                 GAAT ATT ATTC                 ATTCATGAAATTATA  52 49
      BF3325 NONE
      BF3324 NONE
      BF3323 NONE
      BF3322 NONE
      BF3321 3916969 .. 3916997 - -11.2  -4.66318   ATTATTTTAACAAAA       TGTGCTC-CTTCT CTCT AGAAGCGAGCACA        TCTGAATAAAACAAA  95 269
      BF3319 NONE
      BF3318 3913820 .. 3913842 -  -8.6  -2.63208   CTTTATTTAAAAATG           TACATCTTTG CCA CAAAGATATA           TTTTTTTTAGATAAG  68 47
      BF3317 3913139 .. 3913153 -  -5.8  -3.00704   AGGTCGGAAATGAGA               TACAAA TAA TTTGTA               ACCAATGTTACAGGA  56 208
      BF3316 3912180 .. 3912202 -    -7  -5.36441   GTCTTATACAAAAAA           TGGCTACTCA TCC CGAGCAACCA           ATCTTTTGTTAACCT  95 197
      BF3310 3905243 .. 3905256 -  -5.2  -3.61356   ATTACTGACCCCAAA               CGGG AAAATA CCCG                GACACGTATGTTGGG  57 310
      BF3308 NONE
      BF3307 NONE
      BF3306 NONE
      BF3305 NONE
      BF3304 3895258 .. 3895300 -  -5.9  -4.37092   ATTGTTCTCATAAAA TACCCTCAT-CCTTT-GTC ACTGTTA AACGAAAGGTATGAGGGTA TTTTGTAAATGCTGA  73 82
      BF3302 3891009 .. 3891020 -  -5.8  -2.96321   TCTATCAAAATAGTA                TCCG AATC CGGA                 CTTGCTCCACAACTT  56 115
      BF3301 3886332 .. 3886355 -  -3.2  -4.13304   AAACTACTCGTAAAA          CCT-ATGATTG AAG CCATCATCAGG          GAATACGTCAATAGA  57 506
      BF3299 NONE
      BF3298 NONE
      BF3297 3883999 .. 3884022 -  -5.3  -5.79595   CTTCAAAATAAAAAA          CGTTGTGAA TCATCT TTCGCAACG           TTTTTTATTTATCTC  91 84
      BF3292 NONE
      BF3291 NONE
      BF3290 NONE
      BF3289 3874674 .. 3874706 - -11.4  -3.06583   ATAATATTTGTAATA      TGGAAGTTCTGCCA GAATT TGACAGAACTTCCC      GTTGAGAGGACTATT  83 36
      BF3288 3873986 .. 3874000 -  -4.3  -2.50345   AGTTGAGAAAACCAG               CGTAA AGAAA TTACG               GGGTAGCACATGGAA  47 70
      BF3287 3873549 .. 3873578 -  -9.3  -3.32432   CATAGAAAAGAGAGA       GCCGGAGCAAGTGA TAC CCACC-ACTCCGGC       TTATCTGTCTTACTT  76 35
      BF3281 NONE
      BF3280 NONE
      BF3279 NONE
      BF3278 3864828 .. 3864860 - -16.5  -3.09289   TACTACTGTAACATA      TTAGGGAGAAGATGA AGT TCATCTTCTCCCTAC      AGTATAGCAATAATT 100 39
      BF3269 3856109 .. 3856122 -  -5.3  -3.72576   CCGGTCGCCAGCAAA               GAAAG CAAG CTTTC                TTCCTGATGCCCCTC  60 351
      BF3268 3850641 .. 3850674 - -11.3  -5.28176   TTCACCTACAAAAAA     TGGGAATAAAGTA-CT GTC AGATACCTTATTCCCA     TTTAATTATACGGTC 100 53
        leuA NONE
        leuC NONE
        leuD NONE
      BF3264 NONE
        leuB 3844012 .. 3844047 - -11.4  -5.16133   ATTAGAATATAAAAA    GAATGCCGGAGAAAGAT AAG AT-TTTCTCCGGCATTG    TTATCTGTTTTATAA 100 55
      BF3262 NONE
      BF3261 NONE
      BF3260 NONE
      BF3259 3839838 .. 3839876 -    -9  -5.88565   CTTATAATAAAAAAA   CTGTTTTTGCCATCAATA ATT TCCGGATAGCAAAAACAG   TTTATCTTTTTTAAA 100 55
      BF3258 NONE
      BF3257 3834111 .. 3834160 - -13.3  -4.84017   AATCGGTTATAAAAA GCCGACGGCAACGTAT--TTCTTC TTTAT GAAGAATGATACGTT-CCGTCGGC TTATTATCTTTATTA 100 87
      BF3251 NONE
      BF3250 3825582 .. 3825604 - -11.3  -5.19212   ATGAGTACGAAAAAA           GGGAGAAGC TGTCG GCTTCCCCC           TTTTACTGTATTTTA 100 125
      BF3248 3822745 .. 3822779 -  -4.4  -5.86976   TTATAAAACAAAAAA     GGAAATATCTCAAA GACATAG CCTGAGATAATTCC     TTTTTATTCCGTTTC  91 52
      BF3247 NONE
      BF3246 3819927 .. 3819981 - -11.3  -3.43187   TATAAAAACGATGAA TGGTGAACAATAAA-GGGT-ATATT CGTAATC AATACCACCCGTTTATTGTTCACCA TCCGTCATTTATAAT  82 40
      BF3244 NONE
        purA 3816260 .. 3816305 -  -8.9  -5.40464   TATTATAAATAAAAA GGCCTCACTTCGAGCCTCTCC GGAA AGAGAGGGAGGAAGAAAGGCC TCATTTTAAATCAAT 100 99
      BF3242 3814879 .. 3814918 - -10.2  -4.85782   CTTGCCAAAAATAAA  CAAAAGCGACGTACAGGGA GTT TACC-GTACATCGCTTTTA  TGAAGAATTAGCTAA 100 44
      BF3241 3814071 .. 3814116 - -27.3  -2.87683   ACACTTCCCTATACA CAATAAAAGAGGCTCCGCAGA AAAA TCTACGGAGCCTCTTTTATTG TGTATAGATGAAAGA 100 41
      BF3240 3812584 .. 3812594 -  -3.2  -3.99374   CCTTATCAAGAATAA                 GCCT AAA AGAC                 CAAACGATATTATCC  55 117
        hisS 3809635 .. 3809670 - -15.6  -5.30686   AAGACTTATAAAAAA    GAACGGGGCCTTTGGTT TTA AACCAA-GGTCCCGTTC    CTTTTATCTCCTTAC 100 90
      BF3235 NONE
      BF3234 3801765 .. 3801778 -  -3.7  -3.53091   ACTCTTCGGGCGAAA               GCCGG GATA CCTGC                TTTTTTGTCAACTAT  52 479
      BF3233 NONE
      BF3232 NONE
      BF3231 3798752 .. 3798764 -  -3.5  -4.57837   ATAGTTCTCTAAAAA                TTTTA TGT TAAAA                AGCAAGCGGATGAAT  64 160
       groES 3789645 .. 3789657 -  -4.8  -3.75051   TATTAACCCAAAACA                GCGA GAACA TCGC                TCTGACGCATAATGA  59 0
       groEL NONE
      BF3221 3786643 .. 3786661 -  -2.4  -5.75342   CCCCCCCAAAAAAAA             GATGAACT ACA ACTCCATC             ACCATCAATATCGGA  80 13
      BF3220 NONE
      BF3219 3785575 .. 3785595 -  -3.2  -2.78124   GAAAAGAAAACAGAG            CGGCCCAA TATCC TTGACCCG            TTAAGGATTAATCTG  44 26
      BF3218 3784386 .. 3784396 -    -4  -3.89131   GGAAGAAGTATTAAA                 TACA TTA TGTA                 ACGCTTTCGAGCTGG  57 452
      BF3216 3782280 .. 3782302 -  -2.6   -4.9072   AGAAATAAAAAATAA           TCCCCGGAAT GTA ATGCCGGCAA           TTGATGTGTCCCCCA  68 118
      BF3214 NONE
      BF3213 3780755 .. 3780765 -    -4  -4.84359   TTATTCGCAGAAAAA                 GAAA GGA TTTC                 ACCACAGAGTGCCCC  69 51
      BF3212 3779593 .. 3779648 -  -6.9  -3.19463   TTCACCACGGAGTAA CACAGAGTCCCACAGAGTTTTAATT TCTATT ATTTTTCCCTCTGTGAGACTCTGTG TTACCCTGTGATGAG  63 65
      BF3210 NONE
      BF3209 3773666 .. 3773682 -  -3.6  -3.06831   GTAATCTGTAGTGAA              TCCTGC TCCTT GCCGGA              TTGCACGTTAGCCCG  47 47
      BF3208 3771725 .. 3771736 -  -5.8  -3.77806   GGCCAGATCAAAACA                GACC TTCA GGTC                 CATCCGGCAAATACT  63 63
      BF3207 NONE
      BF3206 3770080 .. 3770134 - -29.1  -5.37345   GGCAAGCATAAAAAA CAGAGCCTTTATC-AGGGCGGAACAGA CAC TCTGT-CCGCCCTTGATAAAGGCTCTG TTTATATGATATAGA 100 95
      BF3197 NONE
      BF3196 3751002 .. 3751019 -  -8.5  -4.06419   TTGGGGTACAAACAA             CAAGTAC AAAG GTACTTG              GTATGCTTCTAAAGC  78 307
      BF3193 NONE
      BF3192 NONE
      BF3191 3743215 .. 3743225 -  -2.6    -2.924   TAAGTTTTTATAAAT                 TAAT CTT ATTA                 TATAATATACCTGCC  42 7
      BF3190 3742443 .. 3742453 -  -6.8  -3.29325   CTTCGAGAACCAACA                 CCGA TTG TCGG                 CAGGCACAGCCTATA  61 311
      BF3187 3738496 .. 3738522 - -13.8  -3.36823   GGGTTTAAAAGGTAA         GCCCCGTTAATT TAA AACCAACGGGGC         AGTGCTTCGAAACCT 100 463
      BF3186 NONE
      BF3185 NONE
      BF3184 NONE
      BF3183 3733413 .. 3733431 -    -3  -2.54504   ACTGGGGAAATATAC             CACTAAGG CAT CCGGAGTG             CTGACAATGGGAGTC  40 178
      BF3181 NONE
      BF3180 3728568 .. 3728605 - -13.6    -4.431   TATTTATTTATAAAA   TCGTCCACCCGGCCGAT GGCCT ATCAGCCGGATGGA-GA   TAGAGGTCAAAACTT 100 32
      BF3179 3727929 .. 3727939 -    -4   -3.8125   TTCCCAACTAAAAGA                 TTTG TTT CAAA                 GGCTGCTAATTTTGT  54 187
      BF3178 3725556 .. 3725568 -  -4.1  -3.85092   ACGATTGATACCAAA                CTCCT GTC AGAAG                CGGATACTGGCAGCC  56 19
        scrL 3723570 .. 3723580 -    -4  -2.59177   AGGCGATAGAGGAAC                 TACA ACC TGTA                 TATCTTGCACCGATC  45 14
      BF3176 NONE
      BF3175 3721268 .. 3721305 - -11.4  -4.57353   GGTTATTACATAAAA   GGTTCCGGAGGCAAAT ATAACA ATTTCCCTCCGGAATC    TCCCACCTGCTTGGT  95 155
      BF3174 NONE
      BF3173 3717966 .. 3717980 -   -10  -2.82834   TACCCGATTATTACA               GACAGG ATT CCTGTC               AACAGATAGTTTACT  75 195
       opuAA NONE
       opuAB NONE
      BF3170 3714756 .. 3714772 -  -3.7  -4.18094   TAAAGTACTCCAAAA              CATTCTC CTA AAGAACG              GTTTCACCTATTGTG  62 147
      BF3165 3706751 .. 3706761 -  -5.4  -5.00895   CTGATCATAGAAAAA                 CTTC AGG GAAG                 GCTATCATTACGGTC  78 106
      BF3162 NONE
      BF3161 NONE
      BF3160 3700353 .. 3700365 -  -6.3  -2.83346   GGAGAAACTGAACCA                CTTGT AAA ACAAG                CAAGGGTTCTCTAAT  55 188
      BF3158 3695579 .. 3695603 -  -2.2  -3.14132   TCTGGTCTTGATGAA         TGTGGA-AAAC TTCG GTTCGCCCACA          GACGATACTTATACT  44 326
      BF3146 NONE
      BF3145 NONE
      BF3144 3667443 .. 3667471 -   -14  -5.37043   ATTGTATATAAAAAA        GGATGCCAACCT TATGC AGGTTGACATCC        GAAGTATCTTCCTGG 100 71
      BF3143 3664455 .. 3664505 - -20.1  -4.13767   GTTGCTATCTTAAAA TGCCATAAAGGGTGTAGCCATAC AACCG GTATAGCTACACCCTTTATTACA GATGGCTACACCTTC 100 71
      BF3139 3659659 .. 3659684 -  -3.1  -3.11962   TTTGAATAGAGAAAC         CCTCGGGCGGA AATA TCCGTTTGAGG          AGCGTAATTCAATTC  47 106
         fba 3658505 .. 3658526 - -10.9  -5.46276   AAGAGATACAAAAAA           GCCACCCAA TTGC TTGAGTGGC            TTCTTAAAATATAAA 100 79
      BF3125 3643509 .. 3643527 -  -4.4   -3.1505   AGGACTTTGCATGAA             TCGGCGCG CTC CGTGGCGA             TTCGGGCGCAAAGAT  51 48
      BF3124 NONE
      BF3123 NONE
      BF3122 NONE
      BF3121 NONE
         maf 3640140 .. 3640151 -  -4.4  -4.15396   GCGGAAATCAAAGAA                GACA ATAG TGTC                 ACTGTACAAATCAAA  64 443
      BF3114 3634374 .. 3634405 - -17.6  -4.03234   TGCTTTGGATATAAA      CAACAAGTCTTTGA TACA TCAAAGACTTGTTG       TTTATATCCGGAAAA 100 70
      BF3103 3621436 .. 3621461 - -14.1  -2.87229   ATTTCATCATTAAAG         TGGGGAAATCC GTGA GGACTTCCCCA          TTTTGTTTTTCCAGG 100 122
      BF3102 NONE
        ruvC NONE
      BF3100 NONE
      BF3099 3617445 .. 3617455 -  -5.4  -3.15257   CGCCAAACACACACA                 GTTC AAA GAAC                 ACTTTTTTTTATATA  55 52
      BF3098 NONE
      BF3097 NONE
      BF3096 3610865 .. 3610894 -  -7.9  -4.62069   TTTTGAGTGCAAAAA       CTGTCCAAAGATA AGAT TTTCTCCGGACAG        TTTTTTATCACACGG  84 69
      BF3095 NONE
      BF3094 NONE
      BF3093 3605903 .. 3605917 -  -7.1  -3.67976   CGCATTAACGGCAAA               CCGGT AGATA ACCGG               ACGGATATGGAAACC  67 263
        gpmA NONE
        fbaB 3601496 .. 3601550 - -18.1  -2.71731   GCCATCCGCCAATTA GGGTGTAGCCATCCGGACTG-CATGGT TAC ACCCTGTCTGTC-GGATAGCTACACCC TCTCTATCAGGCAAT 100 32
      BF3088 3596414 .. 3596432 -  -5.3  -3.65827   CAAGCCGTACGCAAA            GGACC-GT GGAA ACTGGTCC             ACATGAATGTTCGTG  57 324
      BF3086 NONE
      BF3085 3590776 .. 3590792 -  -2.9  -4.61873   TTTTATAAAGTAAAA              GCGGACT CTT ATTCCAC              AATTATTTCGTCAAA  62 17
      BF3084 NONE
      BF3083 3585759 .. 3585776 -  -4.1  -3.07501   AGATAACCCGGAACA             GTTGTTC AACA GAACGAC              TTACTTCTGCAAGCG  47 26
         tal 3584996 .. 3585029 -  -9.7  -5.64421   AGTCCAAATAAAAAA     GGCTGCACTGAAAACG ATA CGTT-CCAATACAGCC     TTTTTTTATCTGTCA 100 51
      BF3081 3583606 .. 3583626 -  -6.1   -5.8187   TACCGAAGAAAAAAA            GGCAAACGT AGC ATGCTTGCC            TTTCCTTCTGACAAA 100 146
      BF3078 3580700 .. 3580711 -    -3  -2.60194   AGTTTTTTAATTAAT                TAGT TCAT ACTA                 TCGTTTAAGGCTTTT  41 13
      BF3077 3580010 .. 3580037 -  -5.6  -5.63103   TCTTAACTAAAAAAA        GAGGCAACCC GGTAATTG GAATTGCCTC         TTCTATTCTATAGTA  88 54
      BF3076 NONE
      BF3075 NONE
      BF3074 3576536 .. 3576551 -  -5.4  -3.49835   GTCAACAAGACAACA              GTCGGCA GGA TGCCG-C              ATTATCATTTTAAAT  58 30
      BF3071 3573792 .. 3573806 -  -2.8  -3.35438   TATTAGACGTTACAA               CAACAC AAA ACGTTG               CATGGCCGATCCTCT  46 71
      BF3070 3572690 .. 3572739 - -13.1  -3.24365   CTACAGGGGATAATA GACGAAGCGCCCCCTAACAAT GGATGTTT ATTGTTAGGAGACGCTTTATC CGTCTTGCCTGTCGG  95 57
      BF3069 3572491 .. 3572501 -  -5.4  -3.92869   GTATCTATTCACAAA                 TAGG ATA CCTA                 CATTTAGGTGTTTAC  63 37
      BF3068 NONE
      BF3067 NONE
      BF3066 NONE
      BF3065 NONE
      BF3064 NONE
      BF3063 NONE
      BF3062 NONE
      BF3061 3562915 .. 3562950 - -15.6  -5.32882   CAGGATTATAAAAAA    TCTGCAGAAGCAGGAT CAAA ATCCCGCCTCTACAGA     AAACTGTAAACCATT 100 70
      BF3050 3546463 .. 3546476 -  -5.3  -4.67641   ATGCCAAAATCAAAA               GCAAA GACG TTTGC                ATCGGAGCTGTTGTA  73 310
      BF3044 3540136 .. 3540160 - -11.7  -2.84962   CTATCATCAAAACAT          TTGTTTTAACA GTG TGTTAAAACAA          GCCTTTTACCGACAA  82 231
      BF3043 NONE
      BF3042 3538401 .. 3538411 -    -4  -2.89602   GGCCGGAGAGGAAAT                 CAAT GAC ATTG                 CTATTTGAAATAATG  46 55
      BF3041 NONE
      BF3040 NONE
        metH NONE
      BF3038 3533967 .. 3533991 -    -5  -6.01725   AATAAAAATAAAAAA          GCTGCCTC GTTTTATCA GAAGCAGC          TTTCAGAAAAGCCAA  95 49
      BF3037 3532139 .. 3532163 -  -9.4  -4.21827   TGAAATAGGGCAAAA          GCTCGCAATT ATAAG AATTGCAAGC          CCTTGACAGCATATA  86 48
      BF3034 NONE
      BF3033 3527555 .. 3527590 - -14.2  -4.17762   CATTTCGCAAAAGAA    TAAAAGGCTGCCTCCA ATAG TGAAGACAGCCCTTTA     TTTATTGAGAACACT 100 48
      BF3031 3526014 .. 3526034 -    -9   -5.8901   ATAGAAAATAAAAAA            GGCTCACC TTATC GGTAAGCC            TCGTATTCTATCATA 100 199
        hisG NONE
        hisD NONE
      BF3028 NONE
        hisB 3521161 .. 3521179 - -13.2  -4.05788   TCGTTCGAAACCAAA             CGTTACGG AGA CCGTAACG             AAAAAGAATGCAGTC 100 469
      BF3021 NONE
      BF3020 3510347 .. 3510374 - -13.6  -5.22289   GATTAAACAGAAAAA        CGGCATACAAAA TTGC TTTCGTATGCCG         TTTCTTATGACAATA 100 52
      BF3019 NONE
      BF3018 3509180 .. 3509207 -  -9.9  -5.52096   AAATTTAACAAAAAA        GGCCTGTATCC CAAACC GGACACAAGCC         TTTCTCTATAAATCA 100 51
      BF3017 3508106 .. 3508133 -  -7.1  -5.64873   TTCAATAATAAAAAA        GGCATGGTT TTCTCAACGG AACCATGCC         CTTTTTATATGCTGC 100 352
      BF3014 NONE
      BF3013 NONE
      BF3012 3504925 .. 3504961 -  -7.4   -5.3798   GAAGAATAATAAAAA    GACAGGGTACAC TTCCGTTCAAACG GCGTACCCTGTC    TCTTTTGATTATCAA  95 89
      BF3008 3498307 .. 3498332 -  -4.1  -3.15544   GTTCATTTTCATTAA         GTTTTTTCGCA AAAA TACGAAAAAAA          CTTATTAGCTAATGG  48 34
      BF3007 3496537 .. 3496548 -    -3  -3.75153   TCCCCTCAAGCCAAA                CTAA TATT TTAG                 CAAAAAAACGTCCAA  50 14
      BF3006 3495525 .. 3495555 - -12.6  -5.47964   ATAAAATAATAAAAA       GTATGCGGGATACA TCA CGCACCCCGCACAC       AACAACCATTTAAGT 100 455
      BF3004 NONE
      BF3003 3492891 .. 3492902 -  -3.6  -3.65902   TTGACTTTAGCCAAA                GCGG AACT CCAC                 AATGGGTTGGTCGTT  54 5
      BF3002 3492392 .. 3492422 -  -2.7  -4.33767   ATAAAGTTACCAAAA       GATGTGTCA CAAATATTACAAC TGACACATC       CTTTTTATTAAATTT  57 40
      BF3001 NONE
      BF3000 3490357 .. 3490369 -  -3.5  -2.82569   AATAACACATATAAG                TATTT CAT AAATA                TCTACTAATTTATAT  44 30
      BF2999 3489272 .. 3489283 -  -2.2  -3.78934   TTTCCTGTACAAGAA                CAGC ACAA GCTA                 CCGACTAACAGCACC  49 240
      BF2998 3488849 .. 3488861 -  -2.7  -3.95911   AATATAAACCAATAA                CTTCA TTT TAAAG                GCTGAGATTCATATA  52 84
      BF2997 NONE
      BF2996 NONE
      BF2995 NONE
      BF2994 3484982 .. 3485001 -  -7.8  -4.16182   TGATTAGAAAGCAAA            CGGCCTGA TACT TCAGGCTG             TCATCTTTATAATGA  76 95
      BF2993 3483147 .. 3483162 -  -5.4  -3.96148   GCTCTCGATTATAAA              CCGAGAC AGA GTC-CGG              CAGATATTCTTGCTT  63 73
      BF2992 NONE
      BF2991 NONE
      BF2990 NONE
      BF2989 NONE
      BF2988 3477582 .. 3477613 -  -2.3  -3.04501   ATTAATCCGTCAAGA      TTCGGATAGGAAA ACTGCA TTTCATTCCCGAA       TCTTATTTGTAGTTC  42 201
      BF2987 NONE
      BF2986 NONE
      BF2985 NONE
      BF2984 3468399 .. 3468448 - -15.3  -5.04987   AACACTGGTAAAAAA TGAACGATGAACAAGCTGCATTGA CTA TCG-CACAGCTCGTTCATCGTTCA TCTTTTAAGAGCACC 100 73
      BF2982 NONE
      BF2981 NONE
      BF2980 3462823 .. 3462853 - -10.6  -3.53444   GCATTTGGTCCGAAA       GAAGTAAGCATTTC CCC AATATGCTTACTTC       TTTTTCAAATATCTC  82 19
      BF2974 3455818 .. 3455834 -  -9.5  -3.82218   AGTGATAGGAGCAAA              GTTATGC GAG GCATAAC              GGGAAGGTAAACAGG  81 92
      BF2972 3455202 .. 3455217 -  -6.8  -2.91924   TGATTCTCTACAAAT              CCGGAG TATC CTCCAG               CCGGTATAAAGGAAA  58 2
      BF2971 NONE
      BF2970 3453065 .. 3453095 -  -5.6  -3.19789   ACATTCAACATCCAA      TTATCCGTTTCCG CTTCAT CAGAAACGG-TAA       ATGACTCCCAAGGTA  55 13
      BF2969 3451974 .. 3451987 -  -2.3  -4.23892   TTTAAGCATTGAAAA               CACAC AAAA GAGTG                AAGAGAAAAGGGGTG  56 185
      BF2963 3443910 .. 3443941 - -13.2  -3.09766   GATAGACAAACTATA      CGGAAAGAGGAAAT GACA ACTTCCTCTTTCCA       CACTTCACTTACTCT  93 34
      BF2956 3439565 .. 3439579 -  -3.6   -4.4261   GCGGCAATACTAAAA               TTCTTC GGA GAAAAA               TAAATATCCCAATCC  63 67
      BF2947 NONE
        acrD NONE
      BF2945 3421609 .. 3421619 -    -4  -4.25104   TTTCTTGGATGAAAA                 CAAA AGT TTTG                 AAGGCTACCTCTTTA  62 391
      BF2943 NONE
      BF2942 NONE
      BF2941 NONE
      BF2940 3413535 .. 3413557 -  -4.8  -3.22298   CGTATTTAGCATCAA           TCTGACAACC ATA GGTGGCCAAA           TTCATACTACATTAT  53 250
      BF2939 NONE
      BF2938 3408665 .. 3408713 - -15.5  -2.57026   GATATTCAGATGAAC TAAAAACCCACCGAAGGGAATTG AAT CAATCCGCCCCGATGGGTTTCTA CTATTGTAATGCGGG 100 48
      BF2937 NONE
      BF2936 NONE
      BF2935 NONE
      BF2934 3403952 .. 3403964 -  -3.4  -2.62613   GGCCATTGCAAACAT                GAAG CAATT CTTC                CCAATGCTGAAAAGG  42 331
      BF2929 3399673 .. 3399683 -  -5.4  -3.12595   TTCAAGTATCGAACA                 GTGA TCA TCAC                 CCTACCATTTTGATA  55 105
      BF2928 3398012 .. 3398026 -  -2.2  -3.23734   AAGTGATAGAATATA               CAAAAT GAC ATTTTA               TCGCTGCGGATGTTT  43 59
      BF2927 3397315 .. 3397327 - -10.5  -3.89055   ATACACTGCTACAAA                CCCGC CAT GCGGG                AACAGATGAGACGGG  82 390
      BF2925 NONE
      BF2924 3394769 .. 3394788 -  -2.2  -2.89971   TCACCACAGATTACA            CGG-ATTCT CAC AGAATTCCA            TTGAGAATTCAGACC  41 90
      BF2923 NONE
      BF2922 3390008 .. 3390020 -  -4.9  -3.41393   ACCATATATTCAGAA                TTAAC ATT GTTAA                CAGGAAAACAATACA  55 525
      BF2919 3387968 .. 3387979 -  -2.2  -4.03179   CACAGGATAATGAAA                GCAA AGAG CTGC                 TTAGAGGTTTTCTTA  55 521
      BF2916 3383402 .. 3383433 - -17.6  -2.62184   TCTTCCGGCAGATTA      TTATGCGACTCTTT TTCA AAAGAGTCGCATAA       CAAGAACGTCATCTC 100 325
      BF2910 NONE
      BF2909 NONE
      BF2908 3379524 .. 3379534 -  -2.6  -3.41569   GTACTGATTTAAAGA                 TTTT CTT AAAA                 GATAACTTAAATTCG  46 124
      BF2907 3376159 .. 3376171 -  -3.5  -3.03459   CATATCTATAAATCA                TTTAA GGT TTAAA                AATTAAGATTCACTC  45 21
      BF2906 3374347 .. 3374391 - -18.2  -3.11339   ACTACGGAACAGATA CTGAGCTACCACGTAGTGGCT GTAG AGCCACTACGTAATAG-TCAG CCAACCACTTCTATA 100 92
      BF2905 3371707 .. 3371719 -  -2.7  -2.75844   TTCTTGATTTTAAAT                CTTGT TCA ACAAA                GTTATATTAAGTGTT  42 7
      BF2904 NONE
      BF2903 3369741 .. 3369756 -  -2.6  -3.02698   CCAGTCCAGACAAAT              GTCTTTC CAT GAAAG-C              TCTTTATAGCGGAAA  43 47
      BF2902 NONE
      BF2901 NONE
      BF2900 NONE
      BF2899 3361556 .. 3361575 -  -8.6   -5.9003   AAATGAATAAAAAAA            CTACGAGA AGAA TCCCGTAG             TTTTCTATTTACACA 100 146
      BF2898 3360467 .. 3360483 -  -6.5  -3.10545   CACACCGCAAAAGTA              GGGCAAA GCA TCCGCCC              CGGATAGTAAAAAAC  60 46
      BF2897 3360013 .. 3360027 -  -5.7  -3.24232   TTTCGGGCAAATATA               GTGAG AATCA CTCAC               ACCTGCTATTTATCC  55 31
      BF2896 3359127 .. 3359142 -  -3.2  -3.74781   AAACCAAATCCGAAA              CGCTTT TCTA AAGGCG               ATTTCCTTTATCACC  52 52
      BF2895 3358516 .. 3358526 -  -2.6  -3.76167   TGAGAAGCTAAAAGA                 TTTA CCA TAAA                 AGAAGCAGAATACAG  50 50
      BF2893 3355446 .. 3355489 - -11.3  -6.02919   CCAGAAATAAAAAAA TAACTTTTGCCCAGCATAT TTAAAT ACATGCCGAACAAAAGTTA TTCATAGCAGACTAC 100 58
        hisH 3353894 .. 3353904 -  -6.8  -4.09864   ATTTACGGTTTAAAA                 TCCC GGA GGGA                 CTAAAGCTCCAGGAA  70 26
        hisA NONE
        hisF 3352194 .. 3352207 -  -2.4  -3.40191   TTTATAAGATATTAA               GAGA AAACCA TCTC                TGTGGAACCCTGTGC  45 110
        hisI NONE
        ftsE NONE
      BF2886 3349294 .. 3349310 -  -2.3  -3.08867   TGAATGGGGAATACA              GTTTTCA TTT TGAAAAG              TTACTAATCAGTTTT  42 173
      BF2885 3348082 .. 3348095 -  -5.3  -5.24449   GAGAAAGTGAAAAAA               GAAGA GAAA TCTTC                CTTAAATCATCCGGA  81 68
        ftnA 3347440 .. 3347487 - -15.1  -2.90615   ACCGCCTTTAAACCA TAAACGATGAACAGGCCACGC TGCATC GCATAGCTTGTCCATCGTTTA CTGTCCATCATTCAG 100 59
      BF2883 3345992 .. 3346011 -  -7.8  -2.56391   ATGACGGAAACAGAG            GGTCCGGA AGAG TCCGGACG             AGGCTCGGTTTCACC  59 462
      BF2881 NONE
      BF2880 3343429 .. 3343439 -  -6.8  -3.28537   ATAGCCAAGGAGGAA                 GAGG CTG CCTC                 ACCACAAGCCCCCCG  61 486
       tsr25 3341780 .. 3341800 -  -8.3  -3.14132   TTGTTGTGTGATCAA            CCGTTACTT TGT AGGTAACGG            CATTTAACAGATAAC  69 367
      BF2876 NONE
      BF2875 NONE
      BF2874 NONE
      BF2873 NONE
      BF2872 3337609 .. 3337625 -  -2.1  -4.32482   AGCGAGAACTTAAAA              CTCTGTG AGA CTCAGTG              TTACTCCGTGGTGAA  56 83
      BF2871 NONE
      BF2870 NONE
      BF2869 3333729 .. 3333742 -  -2.4  -2.67803   TTTTTATTAAATTCA               CCAT TCATCT ATGG                GCCCGGAGTCGGTTC  40 20
      BF2868 NONE
      BF2867 3330464 .. 3330497 -  -2.5  -3.66356   ACTTTTAATCTTAAA     GACCACC-GGGATTAA TCA TTAATCGGTGGTGATC     GGTATAATCGGTGGT  50 47
      BF2866 3329390 .. 3329423 - -10.9  -4.17698   ACCCATACACAGAAA     GTTCCGTCCTCTCCC CATC GGGATCGGGCGGAAC      TTTTACAAACAAAAC  89 92
      BF2863 NONE
      BF2862 NONE
        murB NONE
      BF2860 NONE
      BF2859 3322045 .. 3322091 - -24.8  -3.29461   CAAGCTTTGGCAGAA GGCATAAAACCCCGAAAGTTCT TCA AGATCTTTCGGGGTTTTATACC TTTTACGGGGTCAGG 100 36
      BF2857 NONE
      BF2856 NONE
         dfp NONE
        recN NONE
      BF2853 NONE
      BF2852 3314005 .. 3314030 - -15.5  -4.96501   CTCCATAAAAAGAAA         GAGGCTATCGC AATG GCGACAGCCTC          TTCTTTTTTAGATTT 100 51
      BF2851 3313329 .. 3313360 -  -6.6  -5.55769   CCGCACAAGAAAAAA      GCCTCCC-GGAAGAC CTG ATCTTCGTAGGAGGC      AGTAGCTTTATTGTA 100 50
      BF2849 3310543 .. 3310570 - -10.6  -4.67556   ATAACAGTGCAAAAA        GGGGGTGGAA TCCTTCTC TCCCACCCCC         TCCAAGATATAGATA  95 41
      BF2848 3308455 .. 3308486 - -10.3  -5.80248   GAATACATAAAAAAA      TCCGAAGCTATAG TTGAAT CTATAGTTTCGGA       TTATATAAATAAGAT 100 59
      BF2844 NONE
      BF2843 NONE
      BF2842 NONE
      BF2841 NONE
      BF2840 NONE
      BF2839 NONE
      BF2838 3296990 .. 3297000 -  -2.6  -2.94924   GTTTGATTTAGAAAT                 TATA CAA TATA                 CTGGCGGAAATCCAC  43 7
      BF2837 NONE
      BF2836 3293577 .. 3293602 -  -3.5  -3.65199   AACTTTTCATCCAAA         TAAAAACAAAT ATAA ATTCATTTTTA          ATACTGAAATAAAAA  52 65
      BF2835 3292884 .. 3292903 -    -2  -3.92001   CAGAGTACACAATAA            CTGCCGGA TGCT TCCAGCCA             TAAGATTTCATCCAG  51 189
      BF2833 NONE
      BF2832 NONE
      BF2831 NONE
      BF2830 NONE
      BF2829 NONE
      BF2828 NONE
      BF2827 3288133 .. 3288170 - -14.3  -2.59527   GTAAGATGATAATAG   CGAGTGGTGAACAAGCT TCAC AGTTTGTTCACCACTCT    TTTTTAATCCACAGT  95 90
      BF2823 3284506 .. 3284521 -  -4.8  -2.53074   TAAGGATAACAAACT              GTATTT ATAA AAATAC               TTTCTTGTATCAGAG  49 140
      BF2822 3282019 .. 3282068 - -35.5  -5.06052   TTAAAAAACACAAAA GCGATCAGGCGGCTCAAAATGTA ATTA TACATTTTGAGCCGCCTGATCGC TTTTGTCTTAGCTCT 100 47
      BF2821 NONE
      BF2820 NONE
      BF2819 3278401 .. 3278437 - -15.4  -5.75599   TAAAGTATAAAAAAA   GCTTCCGG-TCCTTCTT TTAA AAAAAGGAACCGGAAGC    TTTTATACAAATTAA 100 142
      BF2818 3277786 .. 3277810 -  -3.6  -4.25458   AACGCGAGGAAGAAA         GC-GTGAAGAA GCTA TTCCCCACTGC          CGAAAGTATCTCGAT  60 355
      BF2789 NONE
      BF2788 3246292 .. 3246302 -  -3.2  -2.81089   ATTTCAAAGATACGA                 CACC CCC GATG                 CTCCAATGACAAAGA  44 438
      BF2786 3245545 .. 3245564 -  -3.6  -2.90511   CACTGAGAAACATCA            GGAATG CAATCACC CATTCC             AAGATTCTTTGTAAC  46 241
      BF2785 3244992 .. 3245028 - -14.7  -4.23781   TCCATGAAAAGCAAA    CCGCCAAAAGAGTTAAT TTA ATTAACCCTTTTGACGA    TTCATAATCAATTCT 100 47
         mpi 3237422 .. 3237460 -  -6.7  -3.21099   CTTCTCCATCAGTAA  CCGGCGAGGCATCTCGTCC TGG GGATG-G-TACCTCGCAGG  CGGTATCATCGATCT  59 513
         tpx 3236567 .. 3236599 - -16.3  -4.72986   TACCCGCATGAAAAA      GTCCGTGCTCTCCCC CCC GGAGTGAACACGGAC      TTTCTGTTCCTTGAA 100 60
      BF2771 NONE
        pstA 3228167 .. 3228177 -    -4  -3.14564   GTACTCCGTCACTAA                 GAAA CAG TTTC                 TAATTCATTTTTACT  48 25
        pstB 3227373 .. 3227387 -  -2.8  -3.15544   CTGCATGCCGATCAA               TCGTAT GTC ATCCGA               AACGTCCGGTTATAT  45 18
      BF2768 3226531 .. 3226556 -   -12  -5.78622   TCATTTCAAAAAAAA         CTCCTGTAAC CGAACC GTTACAGGAG          ACAAATATATGACAT 100 84
        ribE NONE
      BF2766 3224601 .. 3224613 -  -4.8   -5.1675   TCACCGATCAAAAAA                GCGA GGATA TCGC                ATACCAGCCTTCCAT  79 457
      BF2764 3221530 .. 3221541 -  -4.4  -3.36327   TGAGTTTAGTTATAA                TACG GATT CGTA                 ACGGTGGTATTTAAA  53 4
      BF2763 NONE
      BF2762 3218898 .. 3218950 - -15.2  -5.48787   AGAAGACAGAAAAAA GACTTAAGCGTTTCCCTCGAAAGAC TAAA GTCTTTTT-GAGAAACGCTTAAGTC TTTCCGGAAAACGCT 100 64
      BF2761 NONE
      BF2760 NONE
        sigA NONE
      BF2758 3215377 .. 3215399 -  -4.9  -6.08342   TAATAAAGAAAAAAA           GAGATGC AAACAAACG GCATCTC           TTTGCTATATTTTAT  95 53
      BF2757 3214105 .. 3214148 - -18.5  -3.89524   AGTTTATCTGATAAA CAAAGAGGTGTGTCATC ATTCACCACA GATGACACACCTCTTTG CTTTTTCTAATTCTT 100 32
      BF2752 3209093 .. 3209103 -  -6.8  -2.77029   TAAAGACCGCCAAAT                 CGGT GCG ACCG                 GAAGGTGCAAGGCGT  58 113
      BF2749 NONE
      BF2748 3200143 .. 3200154 -  -5.8  -2.54193   TATTACCTGAATTCA                GCAG GAAT CTGC                 ACTTCATTCTTCAGT  54 1
      BF2747 NONE
      BF2746 NONE
      BF2745 NONE
      BF2744 NONE
      BF2743 3193956 .. 3193986 - -12.8  -5.69473   CAGAGCATAAAAAAA       GACTTAAGTGTTTT CGG AAAACGCTTAAGTC       TTTTCAGAAAACACT 100 88
      BF2742 NONE
      BF2741 3189480 .. 3189522 - -14.5  -3.35992   ATCGACTTTAAGCAA TAAAGGGCTGTCTTGACAGT ATAC ACT-TCAAAACAGCCCTTCA AAATAAATCTGGTAA 100 63
      BF2740 3188433 .. 3188446 -  -2.3  -4.85433   ATATAAAGGCAAAAA               CTTCG AAAT CGTAG                GTGTATCTCTGGATC  66 388
      BF2738 NONE
      BF2737 NONE
      BF2736 3184428 .. 3184438 -  -8.2  -3.53012   GTCTCTCGCTTTAAA                 CGGC GAG GCCG                 ACCAACGTCAGGTAT  72 40
      BF2735 3182743 .. 3182757 -  -2.2  -5.08824   TGTTCATTGAAAAAA               TAATTA ATA CAATTA               ATAAAATTTGTTATC  69 218
      BF2734 3182298 .. 3182323 - -15.5  -5.77632   AAAATCATAAAAAAA         GATGCCCGGAA CAAA TCCCGGGCATC          TCCTCTATAAGTCTG 100 68
      BF2733 NONE
      BF2732 3180460 .. 3180483 -  -6.6  -5.10656   ATTAAAACAATAAAA          TCCTCTCCGG TCCG CTGGGGAGGA           TTTTTTATTGGATCA  86 73
      BF2729 NONE
      BF2727 NONE
      BF2726 NONE
      BF2725 NONE
      BF2724 3171050 .. 3171062 -  -2.7  -3.14132   TCTGTTTGCGATCAA                CTTAT ACC ACAAG                GGGGCGAGGCGATCG  45 364
      BF2722 NONE
      BF2721 3166349 .. 3166364 -  -6.8  -3.03441   CATCATCGGTGAATA              CCTGCA ACAA CGCAGG               AAAAGTGATTTCAGC  58 317
      BF2719 NONE
      BF2718 3163478 .. 3163536 -  -8.6  -4.16301   CATATTATAGATAAA TATCTAAAATGGCGAATAGGGATCTGTT TTTAC AAC-G-TCTCTATTCGCCATTTTAATTA CTTTCTTGCCTCGGC  81 23
      BF2705 3147113 .. 3147125 -  -2.7  -3.17206   CAATACCTACTAATA                TCTAA TTA TCAGA                CAACCGATAGCCACA  45 273
      BF2704 3146668 .. 3146692 -  -3.7  -3.12895   TGCTCGATTAAGATA          TTTATCTATTC TAA AAACAGACAAA          CCGGCAGATTAGTTC  48 34
      BF2703 3145382 .. 3145418 - -11.7  -2.57863   AAAAAAGGGAGTAAC    CATCCGGCCAGTATG CCGTAAC CATACTTACCGGATG    AAGTAATCATCCGGT  81 352
      BF2702 3143394 .. 3143444 -   -14  -3.22618   CGGCTATAGAAGACA CGGAGGGCACAGAGCGCTATTCCT GGG AATAGTTATGCTCTGTGCCCTCCG CAGTATCTTTTTATG 100 51
      BF2701 NONE
      BF2700 3141066 .. 3141086 -  -5.4  -2.61322   TTACAGAAACAAACT            CAGGCC TCAACTCCC GGCCTG            CTTCATGCTATCCTT  51 33
      BF2699 3139681 .. 3139715 - -16.6  -5.76633   GCATATATAAAAAAA     CGGGGTGTGTCATC TGTGAAT AATGACACACCCCG     TTTCCATAGATACGG 100 66
      BF2698 NONE
      BF2697 3136731 .. 3136763 - -13.6  -4.07568   TCTGTCCGGGCAAAA      TAAAGGCTCTGTCC GGTCG GAACAGAGCCTTCA      TCTCGACCGAACAGA 100 70
      BF2696 3135325 .. 3135351 -  -9.4  -5.51046   GAAAGAGATAAAAAA         GTCCGGTCGA AATCACA TCGCCCGGAC         CCCTCTAAACAGCTT 100 87
      BF2695 3133789 .. 3133804 -  -3.2  -4.30844   AGCCGACTACGAAAA              CCATTC CAAA GAGTGG               AAGTATCTGGGTGAC  62 366
      BF2687 NONE
      BF2686 3127800 .. 3127827 -  -4.3  -6.26417   GAGCATAAAAAAAAA        CGAGTAAATTCT TAAGT AGAATT-ACCCG        CCCCACATCAGAAAA 100 308
      BF2670 3110756 .. 3110779 -  -6.8  -2.79831   GCAACGGGGATCACA          GTCCCGACAAT CGG ACTGTCGG-AC          GGTATCATCGACAGC  55 275
      BF2667 3107058 .. 3107083 -  -7.7  -3.11073   TATTTCATTGAAAAT         CAGATTAAAAC ATCT GTGTTAATCTG          TGTAATCTGTGGTGA  65 64
      BF2659 NONE
        carA NONE
       carB1 3091488 .. 3091501 -  -2.3  -2.72028   GGCAGCAGAAAAAGT               TCCGG TTTT CAGGA                TTGTTAAGCAAAAGT  40 156
      BF2656 3091074 .. 3091105 - -18.2  -4.56367   TAGCCCATAAACAAA      CTACCCGATATAGC GTAA GCTACATCGGGTAG       AAAATACAAAACGGC 100 56
      BF2654 3088097 .. 3088141 - -10.2  -5.71712   TCCCACATAAAAAAA GT-ATGGGGATGTGTCAAAAT CCGT ATGATGACACACCCCCATCAC ATCTGGGAATAATAG 100 80
      BF2652 NONE
      BF2651 NONE
      BF2650 NONE
      BF2649 NONE
      BF2648 3082049 .. 3082061 -  -2.7  -3.07912   CATTTACAGAGAAAT                TTAAG TCT CTCAA                CCACTTTTCGGAGGC  43 64
      BF2647 3078846 .. 3078895 - -13.7  -3.83169   TACAAAGGGATTAAA GATCACCCCGGAATC-ATCTCCCC ATT AGAGAGAAAGATTCCGGGGTATTC TTTTATAAAACAAGA 100 28
       paaK1 NONE
      BF2640 3071848 .. 3071868 -  -2.7  -3.48498   AAACCAATTAATCAA            TGTTTTTTA AGA TAAAAAAGA            ATGGAAGAATAGAGT  48 134
      BF2639 NONE
      BF2638 NONE
      BF2637 3070013 .. 3070067 - -21.9  -4.65446   AGCATATATACAAAA TCGCCACAAAGGATTTAGAGTTTAT AGAGA ATAATTTCTAAATCCTTTGTGGCGA TTCTATTTTTATCGG 100 34
       uvrA1 3064333 .. 3064360 -   -10   -3.1886   ATGTAACTTTACGAA        GTTAACTTCCTG CAAT CACGAAGTTAAC         CTCGGACAAATACGA  77 181
      BF2633 3063762 .. 3063794 -  -5.1  -3.54129   GATATTTTTTGCAAA      TATATACTTTTTACT GAA ATTAAACAGTATATA      ATACACAAACTTCCG  57 12
      BF2632 3061982 .. 3062031 - -18.4  -4.06384   GGCCAATAGGAGAAA CGCCCCGTTACATATA-TTGTTAT CGAA ATAACAAGTA-ATGTAACGGGGCG TTTGGTGTATAGTCA 100 55
      BF2630 NONE
      BF2629 3059803 .. 3059829 -  -8.7   -5.9873   TTATTACAAAAAAAA         TGCCTCCCGGA CACAC TACGGGAAGCA         TTTCTATGATCATCA 100 59
      BF2628 3058635 .. 3058667 - -19.4  -4.15044   TGTGTTGTCAACAAA      TAAAGGCTCTGTCC CTGCC GGACAGAGCCTTTA      TTTGTTGACAACAGA 100 74
      BF2623 3051136 .. 3051146 -    -4  -4.31433   CATTTTTATAACAAA                 TTTG GGG CAAA                 TTTACATTAAATAGT  61 84
      BF2622 3049626 .. 3049652 - -11.6  -3.55946   TCACCGGAAAGAAGA         GAGCCAACTGAA GAT TCCAGTCGGCCC         CTATTTCATATATTT  87 63
      BF2621 3049049 .. 3049065 -  -5.8  -5.20783   ATGGAAACAGAAAAA              GCAGGC TTTTC ACCTGC              TTTACTAAGAAAATG  83 117
      BF2620 NONE
      BF2619 3047572 .. 3047583 -    -3  -3.03903   AAAATGTCTTCAACA                TACA ATTC TGTA                 TTTTATCTGTTTATT  43 51
        rnfC NONE
        rnfD NONE
        rnfG NONE
        rnfE NONE
        rnfA 3043313 .. 3043351 - -13.1  -5.25799   AAAATAACAGAAAAA   GCGGCGGAAGAACTACC CCACC GGTAGCCTATCCGCCGC   TCCATCCTTCAGTTG 100 55
        galE 3041923 .. 3041950 -   -15  -6.17268   TTATAATAAAAAAAA        CAGTACCACGAC TCAC GTCGTAGTACTG         TCACAACACAAACAC 100 217
      BF2609 3036603 .. 3036615 -  -2.7  -2.93149   AAATTAAATAAATAT                CTCTT TTA AAAAG                GCAGAGGTCCGTCAT  42 18
      BF2608 NONE
      BF2607 3033349 .. 3033383 - -15.2  -4.47888   GGAATGGAAAAAGAA     GTCGACGAGAGATAAA ACC CTTACCTCTCGTCAAC     CAATACTATTTTTAT 100 37
        upeY NONE
        upeZ 3031210 .. 3031224 -  -4.4  -3.41979   TGAATAAAGAAGATA               TTTTTA TAT TAAAAA               AATATTAATCAATAT  53 30
      BF2604 NONE
      BF2603 NONE
      BF2602 NONE
      BF2601 NONE
        rfbE NONE
      BF2599 3025044 .. 3025066 -  -3.6  -2.99273   TGTATTATCACAAAG           TTATATTTTA TTC TAAAATTTAA           ATACGGATAAGTAAT  47 22
      BF2598 NONE
      BF2597 3022952 .. 3022967 -  -2.6  -3.36341   AATATTTCTGAAATA              TAGATT CTAA AATCCA               TGAACTAATCTTGAC  46 16
      BF2596 NONE
      BF2595 NONE
      BF2594 NONE
      BF2593 3018452 .. 3018463 -    -3  -4.87786   GTAATTTCATAAAAA                TGTT ATAT AACA                 CTTACGACATATAAA  65 27
      BF2592 NONE
      BF2591 3016416 .. 3016448 - -14.9  -5.61596   ATGGTTATAAAAAAA      CTCCCGGTCAGCTTT AAA AAAGATGGCCGGGAG      GCATTTTCTATCAGA 100 56
        pheT NONE
      BF2589 NONE
      BF2588 3012660 .. 3012697 - -20.9  -4.96848   CGGTTTATATAAAAA   TAAGAGAGGCGGTCAACT TTG AGTTG-CCGCCTCTCTTA   TTTTTATATACAGCC 100 117
      BF2586 NONE
        exoA 3009823 .. 3009833 -  -2.4  -3.27246   ACTATCAACGAAAAT                 GCCG ATC CGGA                 CGTGCGTCATGACTT  44 271
      BF2583 3009022 .. 3009036 -  -2.8  -4.23054   AGACATGAGTTAAAA               CCCGAA CAA TTCAGA               TTTTATTTCGACTGC  57 122
      BF2582 3008725 .. 3008757 -  -6.5  -5.84432   CAGAACATAAAAAAA     TGCGCTGATAACAT ATCATA ATG-TATCAACGCA      TTTTTTTATTGGGGA  93 54
      BF2581 NONE
      BF2580 NONE
      BF2579 3004114 .. 3004135 -  -6.7  -3.40646   AACAAACAACTAACA           CTATTAGTT ATTC AACTAACAG            CATAAATTATTTACC  62 87
      BF2575 2999351 .. 2999367 -  -5.1  -3.80831   GCAAAATAAATAACA              GGAGAAA GCA TTACTCC              CCGCTTTAAAACAGA  59 307
      BF2573 2998582 .. 2998596 -  -2.8  -3.73914   ATTACTTAGTAATAA               GCCAAA TGC TTTTGC               AGAAAATTGCTTTTC  50 188
      BF2572 2997908 .. 2997926 -  -3.8  -5.40464   TAGGATAAATAAAAA             CATTTCCC AAA GGATAATG             GGGGATGTTGCTAGC  78 511
      BF2571 NONE
      BF2570 2996469 .. 2996483 -  -4.2  -2.87132   GTCCTGGCTGACAGA               CCGTAC CTT GTACGT               CAGCTCAAGCAGCTA  46 504
        ppdK 2991416 .. 2991446 - -13.3  -5.08178   AGATATATACAAAAA       GGCGAGGCTACCC TCTTG GAGTAGCCTCGCA       CAAACCAGTTAATCT 100 45
      BF2566 2990629 .. 2990654 -  -8.4  -5.48054   AGCAAAATGAAAAAA         GCCGCTTGTAA TTGAT TTACA-GCGGC         TTTTCTATTTAAATA 100 55
      BF2565 2989919 .. 2989949 -  -9.1  -5.24647   ACAGACAAAATAAAA      TAGGGTGATTCTCC TTGC GGAGG-TCACCCTA       TTTCGTTGAAACCTA 100 46
      BF2555 2979785 .. 2979798 -  -5.3  -2.73364   GTGGGATCTTAAGGA               GAGAA AAAT TTCTC                TGTGCGGCTCTGTGT  51 61
      BF2554 2978298 .. 2978314 -  -6.5  -2.87211   ATGCCTCTCGACACA              CGCACCT GAA ACGTGCG              CGTCTACCAATTCCG  58 279
      BF2553 2977413 .. 2977452 - -10.8  -2.94099   TGCTTTCATCACAGA  GTAGCACAGAGTGGACCC TACA AGATCGACTCTGTGTTAC   TTTGTGGTAATCAGT  79 49
      BF2552 2975975 .. 2975987 - -10.5  -3.41878   CTTTGCAATGTAGAA                GCCCG ATC CGGGC                GCATCCACTCTACGC  80 143
      BF2538 NONE
      BF2537 NONE
      BF2536 2952086 .. 2952100 -  -3.6  -2.52946   GTTTTCCAGAAAATC               TCCATA AAA TATAGA               TTCTTTATTTAATAG  45 50
      BF2535 NONE
        cobB 2949959 .. 2949974 -  -2.6  -3.68351   GTTTCATCATTCAAA              CAATTT AAGT AAATCG               ATCTCTCCCCAGTAT  50 1
      BF2533 NONE
      BF2532 2946798 .. 2946809 -  -4.4  -2.92175   CCGGAATACATTACA                CTGT GGAT ACAG                 GTGATCGTCTATTTC  48 45
        cbiP NONE
      BF2523 NONE
      BF2522 2934996 .. 2935012 -  -3.7  -2.90813   GATGTTCCTAAAGGA              GTCTG TTATGGC CAGAC              TAATGTACCTTTGCG  46 484
      BF2517 2928980 .. 2928997 -  -5.6  -3.61517   ATCTGTGGTGAACAA             GCCTTT TGCTAC AAAGGC              TTATAAGTTTATTTA  58 34
      BF2516 2928018 .. 2928041 -  -2.4  -3.53224   TATGGTTTCTCTAAA          GACAAGAGAT CACC ATTTCCTGCC           CTTCTCTTCCAACGG  47 124
        proS 2926292 .. 2926324 -  -6.9   -6.2845   AATGATAAAAAAAAA      GGTCGGAAGTTCACA TTT CGGGTACCTCCAACC      TTTTCTTTCTATACC 100 53
      BF2514 2925770 .. 2925793 -  -7.5    -4.564   AATCGGAAATGAAAA          GAGAGCATC CAATGT AATGCTCTC           TGTCTTTTTACTGAT  84 114
      BF2512 NONE
      BF2511 2918850 .. 2918862 -  -3.5  -3.22162   TGTATATAAAACAAG                TATTT CCT AAATA                AATTCATTATTGAGC  47 53
        rpmB NONE
        rpmG 2918059 .. 2918085 - -10.2  -5.77853   AATTGGCAAAAAAAA         TCCCCTCAATGA ATA TCAGTGAGAGGA         TTTTTCGGATTGCTA 100 233
        ftsY NONE
      BF2507 NONE
        hup2 NONE
      BF2505 2913854 .. 2913887 - -12.6  -3.97926   ATAACATAAACACAA     CACCCGAATGTATA AACTTG TATACACCCGGGTG      ATCACATTAGACTGT  95 40
      BF2504 2912664 .. 2912681 -  -4.9  -3.24414   ATTCTCAACTAAAAT             TAAGGCA CTTC TACCTTA              TTCAATATTTTGCTG  53 7
      BF2503 NONE
      BF2502 2910651 .. 2910667 -  -3.8   -4.4836   CAATAAAAGTCAAAA              TCTATT ATCCA AATAGA              TTATAGAGTTGCAAC  63 13
        batA NONE
        batB NONE
        batC NONE
        batD NONE
        batE 2905082 .. 2905119 - -12.9  -4.49353   TTATAATACAATAAA   GTCCGCCTCCAATAAATC TTA GAT-TATTGAGGGCGGAC   TTTGATGAAATATTT 100 54
      BF2496 2904610 .. 2904633 -  -9.7  -4.67968   TCAACAAATAAGAAA          TCCCAATTG TTTTGC CAATTGGGA           TTCTGACTTTATCTC  91 45
      BF2495 2903357 .. 2903389 - -13.7   -4.9448   AGGGATTAAATAAAA      GAGGCAATTTACT ATATATA AGTAAATTGCCTC      TTTCTTATTAAACAT 100 89
        clpB 2896342 .. 2896364 - -12.8  -6.06529   TAGAGACAAAAAAAA           TGCCAGACCA TGC TGGTCTGACA           TTTTGACGTATGTTT 100 57
        htpG 2894151 .. 2894185 - -11.7  -5.26875   TTTCTAATGAAAAAA    GAGCATTACGATACAT TTTC ATGCA-CGTAATGCTC     TTTGAATGATATTAT 100 60
      BF2490 2891379 .. 2891401 - -13.6  -5.41359   AAGGAAAGCAAAAAA           CCTCCATAAT TTG ATTATGGAGG           TTCTTGTGATCGCGA 100 374
      BF2488 2889703 .. 2889715 -  -2.7  -3.57901   CCGATGAAAAATAGA                CTTTG ACA CAAAA                TTACTCCATATCTAT  48 56
      BF2487 2888786 .. 2888798 -  -4.9  -3.39595   GGGAATGATCGAGAA                TAAAC TCC GTTTA                CCACTAGTACCGACA  54 252
        trmD 2885076 .. 2885104 - -14.8    -5.626   TATTTCATAAAAAAA        GAATGCCTTTCT CCATT AGAAAGGCATTC        TTTTTTATATACAAC 100 46
      BF2478 2879033 .. 2879089 - -21.5  -3.78778   TTATTATACGAACAA TCCATCATTACGAAGTTAACTTTAATA GTG TGTTAAAGTTAACTTCGTAATGATAAA CAATTAACTTCTTGC 100 108
      BF2472 2870179 .. 2870191 -  -3.4  -3.37531   TGAAAAGTATATCAA                TCCT AAAAA AGGA                TTTGAATCTTATTTC  48 288
      BF2467 NONE
      BF2466 NONE
      BF2465 2865520 .. 2865548 - -12.5  -4.99056   TAAGATAATGAAAAA        TCCCGCAGAGTGT AAA AAACTCTACGGGA        TTTTTTTATCAGAGA 100 52
      BF2461 2860691 .. 2860721 -  -5.5  -5.04249   CTTTTAAAAAAGAAA       GAGGTAATAAAGC CTTTC ACCTTACCACCTC       TTCTTTAAGCATTCC  78 114
      BF2450 NONE
      BF2449 2838872 .. 2838883 -  -4.4  -4.98672   CCGAAAAAGAGAAAA                CTTC ATCA GAAG                 AACAAAAAAAGGCTG  75 172
      BF2445 2837819 .. 2837847 - -13.2  -4.28994   GATTACTCATTAAAA        GAGTCCCGGTTC TGATG GAATCGGGACTC        TTTTACCAAACAAAC 100 53
      BF2444 2836017 .. 2836046 - -16.7  -2.81464   TTAGTATTCAGTATA       TATTGCCTACGTT GGGA AACGTAGGCAATA        TTATTCTTTTCTTCA 100 49
     BF2439B 2832689 .. 2832719 -  -6.8  -4.35646   AGAGGTAAAGAGAAA       GGATAGGAAGCG CCTAAAT CGCGACCTATCC       TTGCTTCTTATGATA  73 33
      BF2408 2803422 .. 2803439 -    -7  -2.51535   TCATCATAAAAGGAG             TCCTGC TTAAAT GCAGGA              AACATGTTAAACAAT  60 92
      BF2400 NONE
      BF2399 2798988 .. 2799023 -  -2.6  -2.86217   TTCAAAGTTAAGAAT    TATGCACTTTTACC ATTCATTG GGTATCAGCGCATA     TCCATTATTTAGTGT  42 34
      BF2398 NONE
      BF2397 2797936 .. 2797947 -  -2.2  -4.00589   TTAAAATAGAGGAAA                GCAT AGCT ACGC                 CCAACTCAATAAAAG  53 199
      BF2396 2797212 .. 2797229 -  -4.1  -2.52896   TTATCTTTTAATCCA             TTTGCGA CAAC TCGCAAG              CGATCATTTAAACTC  45 108
      BF2395 2796438 .. 2796481 -   -15  -3.30505   ACCATAGCACAAAAT GAAATAAGAGTAACCACA TTGACATG TGTGATTACTCTTATTTC CTGTCGGGGTAGCGG 100 165
         lon NONE
         tgt NONE
      BF2391 2790701 .. 2790739 - -15.3  -5.64304   GAATACAACAAAAAA   TTCCGCCCGCACTTGTG GATTT CACAGGAGCAGGCGGAA   ATTCTTATTTTTAGA 100 65
      BF2389 2788622 .. 2788633 -    -3  -3.74077   TCTTACATATTCAAA                TAAG AGTC CTTA                 AATCCCAGGAAGTAA  50 1
        rhlE 2787254 .. 2787285 -  -3.8   -5.1244   GTATTAAGAGAAAAA      GGGCAGAAAA GCTTTACGCTTA TCTTCTGCCC       GATCTGGGTGCCGTA  74 13
      BF2384 NONE
      BF2383 2782488 .. 2782513 -  -7.7  -2.77895   CCTATTTCCAAGAAG         TTAACTTCCTA CATA TAGGATGTTAA          TATCGTATTCTTAAG  64 120
        uxaC 2780745 .. 2780777 -  -3.3  -5.11836   ACATCTAAAATAAAA      GCCGGAAAAAGGCTT GCA AAGCGAATTCCCGAC      TCAGTTTATTGTAAC  73 58
      BF2381 2779216 .. 2779248 -  -7.1  -3.75153   TCTTTTTAATGCAAA      TTGCCGGCAACTT TTATGGC AAATTGTCGGCAA      ATATACATAAAAAAG  69 48
      BF2380 2778203 .. 2778222 -  -9.4  -5.65496   CACCAAAAACAAAAA            GGAGATTA TTTA TAATCTCC             TTTTGTACACCCTCA 100 192
      BF2379 2776743 .. 2776755 -  -3.4  -2.92472   AAATAAATGATCAGA                GGAT AACCA ATCC                CATATCTATTTACTT  44 31
      BF2377 2773481 .. 2773505 -  -7.9  -4.88918   TGACTTCAAAGAAAA          TGCATTGCTTC AAA AAGGCAATGCA          TTTTTTATCGGTATT  88 269
      BF2376 2772678 .. 2772699 -    -6  -2.92026   TACGTTAATATTATA           GATCATTT ATATAA AAATGATC            CAGTTATATGCTGCA  55 89
      BF2375 2772030 .. 2772062 -  -9.3   -5.4492   GATAGATACAAAAAA      GATGAAACTTACTCT CAG AGTTTAAGTTTCATC      TTTATATTTTATTTA 100 50
      BF2372 2767810 .. 2767859 -  -9.7  -3.07232   ACAAGAAGAATCAGA TATAAATACTTTGTTTAACTTTA CTAA TATAGAAAAACAAAGTATTTATA TTCCGAAAGTTACCA  71 86
      BF2366 2760225 .. 2760240 -  -6.2  -4.40237   TATTATATATCAAAA              CTGATT TAAA AATCAG               TTCATACTCAAAACG  73 492
      BF2364 NONE
      BF2363 NONE
         ccp 2755938 .. 2755960 -  -8.5  -5.15526   ACATAAAATTAAAAA           GGATACCCT TTAAC AGAGTATCC           TTTTCTTATATCTAC 100 51
      BF2358 2751715 .. 2751762 - -12.4  -4.86133   TAGAGATATTAAAAA GAGAATCCACCTATATATATTT CAGT AAATACATATAGATGGATTTCC TTTTTAAAAACGCTG 100 116
        thiD 2744830 .. 2744843 -  -5.3  -3.17075   TGTTTTTTAATTTAA               TTTGC GGGT GCAAA                GTTATATATTTTTGC  55 95
        fabD 2743856 .. 2743898 - -22.3  -5.46706   ACCTTAAAACAAAAA CACACAGCACCGGAATCCT ACATA AAGATTCCGATGCTGTGTG TTAAGAGTGGTCTAT 100 49
        sucC NONE
        sucD NONE
      BF2349 NONE
      BF2348 2740953 .. 2740976 -  -7.4  -5.14563   TCCGGTATTAAAAAA          GGAGCCTGAA TGAT TCCAGCCTCC           TTTTTCAAACGTTTT  90 306
      BF2347 2740306 .. 2740344 - -24.2  -5.04325   TCCAAATCATAAAAA   CATAATGGGGCGTATTGC TTG ACAATACGCCCCATTATG   TTTTTTAGACCCAGA 100 64
         fsr 2735116 .. 2735129 -  -2.4  -4.39226   ATAAGGATAAAATAA               GGAA AAGTGA TTCC                GGATTTTACAAAGTC  58 74
      BF2341 NONE
      BF2340 NONE
      BF2339 2731393 .. 2731428 - -10.7  -3.78394   AAGTAAATAAAGTAA   TAGCCCTTGC-ATC-GA TTAT TCTGATTGCAAGGGCTA    TTTTATATTCAGAAG  86 42
      BF2331 NONE
      BF2330 2723562 .. 2723576 -  -4.2  -3.74462   AAGTATAACATATAA               CCGG ATTCGCA CCGG               GCACATTCCTTATAT  57 47
     BF2329A NONE
      BF2329 NONE
      BF2328 2722327 .. 2722345 -    -6   -3.1505   ATTAGTGCTTAGCAA             CGCTCT CGCCTAC AGAGCG             TTGCTCAAAAGGCAT  58 291
      BF2327 NONE
      BF2326 2720843 .. 2720855 -  -6.3  -4.05788   CGGGGTCAAATGAAA                CCATT TAC AATGG                ATTGGCAGAGGACTG  67 257
      BF2325 NONE
      BF2324 NONE
      BF2323 NONE
      BF2322 2716534 .. 2716568 - -10.7  -5.12617   GAACGACGGAAAAAA    CAAAGCCGCGATACGC TGAT GCGTACCGCGGCCG-G     ATAAATGCTCCGACT 100 45
      BF2321 NONE
      BF2320 NONE
      BF2319 NONE
      BF2318 NONE
      BF2317 NONE
      BF2316 NONE
      BF2315 NONE
      BF2314 NONE
      BF2313 NONE
      BF2312 2707793 .. 2707806 -  -5.2  -3.59979   GGGCGGGATTTTAAA               CGCC TGAAAT GGCG                GTTGTTTGACGTAAT  57 66
      BF2308 NONE
      BF2307 2704195 .. 2704213 -    -3  -3.00298   TCGTGTAATCAGACA             TCTCCGGA TTT TCCTGGGA             GCATACTCACCTATT  43 191
      BF2306 NONE
      BF2305 NONE
      BF2304 2700879 .. 2700915 - -13.4  -3.83347   ACACTGCAAATATAA    TAACGATTTGTTTATT GTGCA AATAAACAAACCGTTA    TTTTTTATGCGAGAG 100 48
      BF2303 2700635 .. 2700673 -  -7.4  -2.59668   GAAGATGTTGATAAG   GTTGATGGTAGGGATTCA TAA TGAATCCCTACCTTTTTC   ATTCTTCGTTGAAGC  60 24
      BF2302 2699902 .. 2699933 - -14.6  -3.18634   AAATAATATGTAAGA      GAGTAGGGGTATCA ATGC TGATACCCCTACTT       GTTTATTAAAAGCCG 100 257
      BF2300 2698291 .. 2698312 -  -4.6   -2.6356   ATTCATATTTATAAT           TAATTTAG TTTCTG CTAAATTA            CAAAATAATTTAAAG  47 182
      BF2299 2697446 .. 2697459 -  -2.5  -4.12296   CCCATAATTAAATAA               TTTAA AGTA TTAAA                ATGATTTTAATTTGT  55 265
      BF2298 2696945 .. 2696962 -  -3.4  -5.61596   ATGGGCATAAAAAAA             GCCCAT CTATTT ATGAGC              ATTATCCGTTGCTCT  84 148
      BF2297 2696026 .. 2696046 - -12.6  -4.99035   TTATGGAGACAAAAA            TAGCCCGC GGAGA GCGGGCTA            TAAAGGACAGGTCAG 100 476
      BF2296 NONE
      BF2295 NONE
      BF2294 NONE
      BF2293 2688959 .. 2688978 -  -5.8  -3.60151   TGCGGCAAAGGACAA            CTAAAGCA GTTC TGCTTTAA             CGGAAAGCCCGTAAG  61 6
      BF2292 NONE
      BF2291 NONE
      BF2290 2682555 .. 2682568 -  -2.3  -2.94747   GGATTCGATTATATA               CCGCC ATTA AGCAG                CCCTCCTTTCTAATT  42 18
      BF2289 NONE
      BF2288 NONE
      BF2287 NONE
      BF2286 2679207 .. 2679232 -  -8.3  -3.90318   GTACCATCTTATAAA         CTGTACGATTC GTGA GAACCGTGCAG          TTTTATTTTTTAGTC  77 35
      BF2285 2678359 .. 2678370 -  -2.2  -5.34655   CAAGGAAAAAGAAAA                GAAG GACA CCTC                 TTTACTTCATTGCAA  77 379
         prs 2669323 .. 2669344 - -11.7  -6.08342   TAATAAATAAAAAAA           CGTAGAACT TTTC AGTTCTACG            TTTTTTTTATTGTCT 100 57
      BF2274 NONE
      BF2273 2660314 .. 2660326 -  -2.7   -3.3344   ATGGAAGGCGTATAA                CAAAA AAT CTTTG                ATGCGTCAGGAGAGG  46 55
      BF2272 2658931 .. 2658941 -  -5.4  -3.13593   AGTATAATACAGACA                 CTGA GTT TCAG                 TTGTTTTATGCTCCG  54 197
      BF2270 2654938 .. 2654948 -  -2.6  -2.80533   TGGTAAAATTAGAAG                 TTAA CAT TTAA                 GCCGATAGAAATCGT  42 8
      BF2269 NONE
      BF2268 2651646 .. 2651668 -  -9.2  -2.82234   AGAAACTGTACTATA           TGGAGAGTAA CTA TTACTCTCCG           AGTTTAGCAAGCAGA  73 16
      BF2265 NONE
      BF2264 2645702 .. 2645714 -  -4.1  -3.55444   CCTTTATTCCGGAAA                GGATA TGA TACCC                GTTGCCATTTTTCAT  52 98
        pyrB NONE
        pyrI NONE
      BF2260 NONE
      BF2259 2641682 .. 2641698 -  -2.3  -5.06414   CTTTTTGAAGAAAAA              GTTATTT AAA ATATAAC              TCCGAGTGAAAAACT  66 14
        glyA 2640230 .. 2640263 -  -6.7  -5.69023   AAAAGAGCAAAAAAA     TGCCCGCAACTTTCT TCAC AGAGAATTGCGAGCC      CACGTATGTTATTGT  93 61
      BF2257 2639347 .. 2639379 - -13.5  -4.47183   GATTAGTCAAATAAA      TCCCCGCTATTCTTT CTG AACGAATGGCGGGGA      TGACGGATATATAGA 100 51
      BF2255 2635203 .. 2635233 -  -8.3  -3.90097   AGGCTATAAAGAGAA       GAAACGGGAGGGA GTGGA TACCTCACGTTTC       AAATAGTTCTGTGTT  77 58
      BF2253 NONE
      BF2252 NONE
      BF2251 NONE
      BF2250 NONE
      BF2249 2628251 .. 2628263 -  -3.3  -3.35597   GGGAGTGCCGAAAGA                GCCGT TTA ACCGC                TGAGGGGCATCCCAA  48 155
      BF2245 2624091 .. 2624146 - -17.2  -2.64794   TGTAATCGTAGACGA GTTGTACAACTGGTACACGACGAGTT GTGC AACTGGTGATGTACGAGTTGTACAAC TCGTATGTGCCGGGA 100 88
      BF2244 2622096 .. 2622112 -  -7.9  -2.88249   TACAGCCGTTACAGA              GCGGCTG CGG CAGCCGG              CAATGATATTTACCC  64 182
      BF2237 2612598 .. 2612613 -  -4.7  -3.71687   TTAAAAGAGGCTAAA              TCGGT GAAAGA ACCGA               AGCCTGATACCAAAG  58 476
      BF2225 2600232 .. 2600256 - -13.7  -5.85244   AAGGAAAATAAAAAA          GGGGATATTCA CGG CGAATATCCCC          TTTTTATTATTTAAT 100 52
        relA NONE
      BF2222 2595920 .. 2595969 - -21.8  -4.38129   ATATAATTATGAAAA GCGGACTCCGTATATT-TGCAAC GAATT GTAGCATAATATACGGAGTCCGC TTTTTTAATGTATCA 100 42
      BF2216 2589803 .. 2589835 - -19.3  -3.76492   TTCAATTCCATGAAA      GAAAGGCTCGGTTTC GCT GAAACCGGGCCTTTC      TTTTGTCTGTATCAA 100 58
      BF2209 NONE
      BF2208 2577282 .. 2577296 -  -3.6  -4.04071   AAATACGAATAATAA               TTTGTC GGC AACAAA               GTTAGCAACATTTCC  58 115
      BF2207 NONE
      BF2206 2574525 .. 2574535 -    -4  -3.46144   ATATTATTAATAACA                 GAAA TCT TTTC                 TTATTGTTTGCCGGA  50 97
      BF2205 2573516 .. 2573530 -  -7.1  -2.57211   ACGTTGCTCCATAAG               CGGAC CTTCT GTCCG               GGTGATACAGACAGG  60 321
         hcp 2571236 .. 2571259 -  -3.8  -3.81414   ATCCTCAAGTAATAA          GAATAGCGGC GATT ACGGCCATTC           TGTTTTCCGTAATCG  55 445
      BF2202 2568553 .. 2568567 -  -4.4  -4.14615   AAAAACTGCGCAAAA               TTAATA TTC TATTAA               CGGAAACCGAATTCT  61 185
      BF2201 2566471 .. 2566488 -  -4.9  -4.42619   CAACATGCCAGAAAA             GCATATT TATG AATACGC              CGTTGTTCGGATAGT  68 386
      BF2198 NONE
      BF2197 2562465 .. 2562482 -  -9.9  -5.76237   GATAGAAATAAAAAA             GGAGTAC CGCC GTACTCC              AACCTTTGTTAACCT 100 136
      BF2193 NONE
      BF2192 NONE
      BF2191 2546654 .. 2546693 - -18.2   -3.9644   GTCTTAACATAATAA  GTAAACCCCGAAAGTT GGACAAAA AACTTTCGGGGTTTAC   TTCATTTCGACACAG 100 95
      BF2187 2542686 .. 2542704 - -13.2  -5.98781   GAGAATGAAAAAAAA             CAGATGGC ATT GCCATCTG             TTTCCGATAATTGTC 100 82
      BF2186 2541441 .. 2541479 - -21.2  -2.73681   GATGGAGTTTAAGTA   TCAGGGTGTAGCTATCCG TTC CGGATGGCTACACCCTAA   TGCCGATATGGCTAC 100 98
      BF2178 NONE
      BF2177 2532376 .. 2532393 -  -5.6  -3.95456   AAAGTGAACACTAAA             GAGCTT TCTGAG AAGCTC              CATATATCAAAAACG  63 445
      BF2175 2531309 .. 2531323 -    -5  -2.81547   TGTGTATATCAATGA               TCCTCA GGC TGAGAA               GAGTCTGAAGTTTAC  49 412
      BF2173 2528725 .. 2528753 -  -5.3   -3.8698   GAAGTGAAATGCAAA       CTTCACATCCGG ACTGTG CCGGATG-GATG        AAAAGAGGTGCTTTT  63 256
      BF2168 2522831 .. 2522875 - -22.6  -2.93382   TTTTATATTCATATA CCAATGAAAAAATCCGGTTC GTTAT GAACCGGATTTTTTCATTGA TTCTTTGCATTCAAA 100 48
      BF2159 NONE
      BF2158 2510525 .. 2510537 -  -7.7  -2.76291   TAATTTTAAAATTTA                TAGGC AAC GCCTA                ACGATATGATGTTTG  64 3
      BF2157 2508645 .. 2508675 -  -8.3  -3.15249   GATATGGTTTAGGAA       GTCCTGCATGAAC GATAA GTTTCTGCAGGAC       TACAAAAAATCACAC  69 177
      BF2150 2499823 .. 2499836 -  -2.3  -5.57396   ATAATCAAGAAAAAA               GGTAG TGAA CTTCC                TGGCAAAACAAATTG  76 508
      BF2128 2479734 .. 2479761 -  -5.5  -3.05535   GCAAATATGATAAAT        CGGCAGCACAG GTCGTA CTGCGCTGGCA         CTTACAGCGCGGAGT  52 386
      BF2124 NONE
      BF2123 NONE
      BF2122 2472846 .. 2472872 - -14.6   -4.1347   TGGGAATTATAGAAA         GAAGTCCTACCA ACG TGGTAGAACTTC         CTTTTTTAATAAGTT 100 39
      BF2121 NONE
      BF2120 2472167 .. 2472194 -  -4.8  -4.57304   AGGGAAGCAAACAAA        TTACAGGGTAGC ATAC GCTACCTCGTAT         AAATTGACGCTAAAC  71 47
      BF2119 2471721 .. 2471751 -  -8.4  -5.75538   GCCAAAAAAGAAAAA       TCCCGAAGTTAC CACGTGT ACAACTTCGGGA       TAGTTTCTTTCTTAT 100 37
      BF2117 NONE
      BF2116 NONE
      BF2115 NONE
      BF2114 2469236 .. 2469250 -  -5.8  -3.61652   CTTTCAAAGAACGAA               TACTTT GCA AAAGTA               TAGAATAAAATAGTA  61 276
      BF2113 NONE
      BF2112 2467627 .. 2467637 -  -3.2  -2.91467   AAACGCTTAACTACA                 CATG TGG CACG                 CCATACTGCGGCTAC  44 197
      BF2110 NONE
      BF2109 2464107 .. 2464117 -  -2.6  -2.76037   ATCCCAAACGATAAT                 TTTA GTT TAAA                 GAAGGAACTTGCGGG  42 16
      BF2105 2461711 .. 2461764 -  -4.7  -2.78499   ATAAAATCAAAAAGG CGGTTTTATAAGTCACTCTGTGGG GGCATGA CCCGC-GATTTGCTTATAAAACCG TTTTTCGTTTATAAA  50 34
      BF2104 2460566 .. 2460585 -  -3.6  -4.27617   CATATCCCATCAAAA            GACCACCCA GTA TAGGTG-TC            AGAGTGCCGAGTGTT  61 415
      BF2102 NONE
      BF2101 NONE
      BF2100 2457731 .. 2457788 - -24.7  -2.78793   ACGGAGAACAGACGA TGAAAAGTTTTGAACGATGAATGATCA CCGC CGATCATTCATCGTTCAGAACCTTTCA TCGTTTCAATTCATA 100 23
      BF2095 NONE
      BF2094 2448755 .. 2448809 - -14.2  -2.87132   GCTGTCCGGTATATA GGGTGTAGCCATGCGAGGCTTAGGGC TAC ACCCTGTGCACCGTATGGCTACACCT CTTTAGAATACGCCC 100 28
      BF2093 2448188 .. 2448209 -  -9.5  -6.23209   GTAAGCAAAAAAAAA           GGAGAATCC CGAA AGATTCTCC            TCATTGTTGTTATTA 100 49
      BF2092 2446044 .. 2446070 -  -2.2  -3.85698   CCGTTGGGCCATAAA         GGCAGCTCAA CGGGCTT TTGTGCTGAC         AAGCCGGTAGCCATG  51 69
      BF2089 2443790 .. 2443816 -  -3.6  -3.71848   TCGCTTCAGCAAGAA         CTTGGCCATAGC ATC GATATGGCGGAG         GTGAAAGAACGGTTG  53 80
      BF2087 2441943 .. 2441960 -  -4.1  -4.52266   AAGCAAACAGTAAAA             CTGATTC ACCA GAATCTG              TTTTGGGCGTTTATC  66 362
      BF2082 NONE
        gidB NONE
      BF2080 2434351 .. 2434361 -  -6.8  -3.65046   CTCTTACCTGAAGAA                 CGGA TTT TCCG                 CCTTCTCTATTCCGA  66 3
      BF2079 2431208 .. 2431220 -  -4.9  -3.05046   GGAGTGCCCGAAAAT                CATAA AGT TTATG                GTTGCGTAGCTTTGG  51 252
      BF2063 2413528 .. 2413538 -  -5.4  -4.55295   TTTTTTAGAAATAAA                 GCAT CGA ATGC                 AGTAATATTTTATTT  73 218
      BF2062 NONE
      BF2061 NONE
      BF2060 NONE
      BF2059 2408072 .. 2408101 -  -7.3  -3.49951   CAGAGTTTTACAGAA       TCCTATAGAATCTC AGA GAG-TTCCACAGGA       TTTCACTTTCTCGTT  67 107
      BF2058 NONE
      BF2056 2405344 .. 2405370 -  -3.6  -2.64803   TTATTTTTAAAGCTA         CTCTGCTTTTCC AAT GGAGAAGGTGAG         GGCGTTGGATTTATA  45 61
      BF2055 NONE
      BF2054 NONE
      BF2053 NONE
      BF2052 NONE
      BF2051 NONE
      BF2050 NONE
      BF2049 NONE
      BF2048 NONE
      BF2047 2393139 .. 2393153 -  -2.8  -2.95091   AGCGGAATTCAGACA               GACTCC GAG GAAATC               CGTGTCAATCCGTGT  43 59
      BF2046 2391875 .. 2391900 - -11.1  -4.36596   TTTATAATTAAGAAA         GGCCGCTCTGA GTAA TCAGGACGGCC          TTCTTTTATATTATA  95 86
      BF2030 NONE
      BF2029 2373622 .. 2373655 - -14.1  -2.80975   ATCTATTACTTAAAT     TTCGTGAAAGTTTAC CATG GTAAACTTTCACGAT      GGTAAAAAAGTAGTA 100 88
      BF2027 2371018 .. 2371059 -  -7.6  -4.29905   ATTATATGAAAAGAA TAATGGCAATA-CC-TTCGT CTTT ACGTATGGATATTGCCATTA AATATATTGCTGAAT  78 100
      BF2026 2370265 .. 2370280 -  -3.2  -5.60864   CACATATTAAAAAAA              CAGCAG ATGG CTTCTG               TTACCTACATGATTA  84 49
      BF2025 NONE
      BF2024 NONE
      BF2023 NONE
      BF2022 NONE
      BF2021 NONE
      BF2020 NONE
      BF2019 NONE
      BF2018 NONE
      BF2017 NONE
      BF2016 NONE
      BF2015 NONE
      BF2014 NONE
      BF2013 NONE
      BF2012 NONE
      BF2011 NONE
      BF2010 NONE
      BF2009 NONE
      BF2008 NONE
      BF2007 NONE
      BF2006 NONE
      BF2005 NONE
      BF2004 NONE
      BF2003 NONE
      BF2002 NONE
      BF2001 2343710 .. 2343721 -    -3  -3.41738   TATCCTAATACAATA                CTTT ATCA AAAG                 GGGAGTAATCTTGAC  46 493
      BF1986 NONE
      BF1985 NONE
        hemN NONE
      BF1983 2315983 .. 2315997 -  -7.1  -2.78384   TCGTGCGTCAGTAGA               GGAGC ATGGA GCTCC               TAAGGTCGGTACTTT  58 525
      BF1966 2297026 .. 2297036 -  -5.4  -5.56112   AGAAAAATGAAAAAA                 CTTC AAT GAAG                 AGTCTTTTTCAAGGA  88 54
      BF1965 NONE
      BF1964 NONE
      BF1963 NONE
      BF1962 NONE
      BF1960 2290160 .. 2290171 -  -4.4  -4.08689   TAGTTAATAATTAAA                TGGA TACT TCCA                 TTTTATAAAAACGTG  61 135
      BF1959 2289427 .. 2289438 -  -5.8  -4.41548   GCACATGGCATAAAA                CACC TGGG GGTG                 TATTATGAAATCGTT  73 39
        mtgA 2288060 .. 2288086 -    -6  -3.30918   ATGTACACGATAAGA        CAATCA-GCCT GAAAGA AGGCATGATTG         ATGAAATGCTGTCAC  59 521
      BF1953 NONE
        htpX NONE
      BF1951 NONE
      BF1950 2277234 .. 2277244 -  -6.8    -4.183   TGAAGGGGGAATAAA                 GTCG GTA CGAC                 TTTATTCCGGCAATA  73 27
      BF1948 2275422 .. 2275445 - -11.1  -2.71364   TGACTCCTGTAAGGA          GGGGGAATA TGGTAT TATTCCCCC           AATAATATTTGTACA  78 16
      BF1947 NONE
      BF1946 NONE
      BF1945 NONE
      BF1944 2267740 .. 2267768 -  -6.8  -3.79021   GAAAAGTTGAGGAAA        CTATCGGGAT ATGTTCTGA ACCCCGATAG        TATTCCTGTATTTTT  66 53
      BF1936 NONE
      BF1935 NONE
      BF1934 NONE
      BF1933 2253789 .. 2253803 -  -8.6  -2.92653   CCACAAGGGCACAGA               GACAGA GTT TCTGTC               ATCCTATCCGGTATA  69 101
      BF1932 NONE
      BF1931 2251801 .. 2251833 -  -6.3  -4.40605   AGGGATAAATAGAAA      GGGCTTCTAAATC CTCCTCT GAGGTAGAAGCCC      TTCAACACAAAAACT  73 185
      BF1929 NONE
      BF1928 2248500 .. 2248518 -  -4.6   -2.9099   AGAAAAGAGGGAAAC             TCTTTCAT ATC ATGAATGA             CTCTTCTTTTTGGAT  48 173
      BF1918 2236501 .. 2236542 -  -7.2  -2.77051   TTAATAACCAAACAG GGTGAACTCCCGATAGCC ATTAGA GGCTTTCGGGAGTTTTTC  TTTTTCCCATGATCT  61 3
      BF1915 2234961 .. 2234975 -  -3.6  -2.66625   GTTACAAAACAAATG               GTAACT AAT AATTAC               GATGATTCATATTCA  45 76
      BF1892 2210672 .. 2210708 -  -8.1  -3.37493   TTTTGAATAGACTAA    TCCTGTAAAAGTACTTT AGA AAGGGGCTTTTACAGGA    TTTTAACAATCGGTT  70 39
      BF1891 NONE
      BF1890 2209184 .. 2209233 - -18.9  -3.19653   TCATAATTTTACGAA GTTAAAATCGTATCTTCGGGAAG TTAA CTTCCTGAAGTCACGATTTTAAC TTCGTATTAGTGCTT 100 173
      BF1888 NONE
         fcl NONE
      BF1886 2203517 .. 2203568 - -15.5  -3.80625   TTTTTAGAACGCAAA TTACGCAGATTTGCACGGATTAT CCTATT AAAATCTATGCAAATCTGCGTAA TCGATGTTTTTTTAA 100 59
      BF1885 2202265 .. 2202316 -  -9.6   -3.9093   TTCACCACAGAATAA CACAGCGTCTTACAGAG-GAATAAT TTT AATATAAACTCTGTGAGACGCTGTG TCGTTTGGCTGTGAA  83 45
      BF1878 2193232 .. 2193261 - -20.9  -5.24129   GTGTCTGATAAAAAA       CAGGCAGCGTCAA ATAG TTGACGCTGCCTG        TTTTTTTAATTGTTA 100 147
      BF1871 2182708 .. 2182722 -  -2.8  -3.86524   AGAGTGGGCGACAAA               GGCA GTGTATA TGCC               GCAGGGATGGATCGT  54 331
      BF1846 2154799 .. 2154819 -  -6.9  -5.96219   GAGGGATAAAAAAAA            CTCTTTCTT ATA ATGAAAGAG            CTACTCAAGAGATTC 100 375
      BF1842 2149910 .. 2149921 -    -3  -3.86897   TTTATTCTTGATAAA                TTGA ATAC TCAA                 AAATCATTCTTACTA  54 51
      BF1840 2148182 .. 2148204 -  -7.8  -3.60098   ACTTCTGATTCCAAA           TAGCAATTGG CAA CCAACTACTA           TCGGACAAGTACTAA  69 491
      BF1831 2138196 .. 2138214 -  -6.8  -3.37493   CGGTCAATACAGTAA             GATTTGAA AAT CTCAAATC             CGTCTTCTTATGCGA  62 48
      BF1830 2137532 .. 2137545 -  -3.7  -3.34005   AATCAATGTTTATAA               CCAGC CCAT GCAGG                CGAGTATACTCTGAT  50 189
      BF1829 NONE
      BF1828 NONE
      BF1827 NONE
      BF1826 2132550 .. 2132562 -  -7.7  -5.40279   CAAAACAAAATAAAA                GCTGT ACA ACAGC                CATTATAACACTTGC  95 108
      BF1824 2129897 .. 2129925 -  -6.8  -3.47526   CTATCAACCTAAAGA       TGATGATCCGGAT CCTG ATCCGGAAC-TCA        TTTGCCAATTGCTCG  62 503
        grpE NONE
        dnaJ 2124269 .. 2124305 - -10.2  -4.60797   TGTTCAGATATAAAA   TTGCCCGGGC-AACATC AGGA GATGTAAGTCCGGGCAA    CATTTTATAGGGTAC  91 78
      BF1803 NONE
      BF1802 2088886 .. 2088912 - -13.8  -5.10933   CTATTTAAAAGAAAA         GCGGAATACACA TTA CGTGCATTCCGC         CCTCTACCATAATCG 100 66
      BF1798 NONE
      BF1797 2080104 .. 2080147 - -11.3  -5.59655   CAAACTAATAAAAAA GATTCTTAGTAATAGCATG TTTTGG CATGCTATTACTAAGAAAA GAGTATCAAAAATTA 100 91
      BF1796 2078766 .. 2078780 -  -4.4  -3.25823   TGCGCCTTATACCAA               TTTTTT CGT AAAAAA               CACCTCTTTCACTGC  51 2
      BF1795 2077141 .. 2077188 - -24.4  -3.57144   GTGTGCATCGGGAAA TGCAGCAAAGGCAGGAAC-ACCG CAT CGGAAGTTCCTGCCTTTGCCGCA TTCTGCGCCGGGGAA 100 46
      BF1790 2074155 .. 2074190 -  -9.8  -2.71763   CGTACAACGACACCA    CGTTGTACAAGCCTGTC AAG GA-AGGCTGGTACATCG    AGTTAGACCATTCAC  74 239
      BF1785 NONE
      BF1784 2069830 .. 2069840 -  -8.2   -4.6902   CGACAAGGCGAAAAA                 CCGC CCT GCGG                 TGGTGGTGAGGAAAT  88 156
      BF1783 2069117 .. 2069142 -  -8.3  -4.49556   GGCTCACGAAAGAAA         GTAGCGGGCGGA AAA TCCGCCCT-TAC         GGGGCTACCTGCGGT  86 30
      BF1782 2067253 .. 2067275 - -11.3  -3.20639   TCACGAAAGAAAGTA          GC-GGGCGGA TTTC TCCGCCCTGC           CCTTTGTCCTTAGGC  80 35
      BF1781 2066294 .. 2066328 - -17.3  -5.40072   GGGCGGGTAAAAAAA    GAAGTCCGGG-CGGAT CGCT ACCCGTCCCGGACTTC     CGGCGATGAAACACA 100 270
       radC3 2065526 .. 2065546 - -13.3  -5.17353   ATAGCGAGCAAAAAA            GGGGACGCT TAA AGCATCCCC            TCGTCCATGTAGCTG 100 13
      BF1761 2050396 .. 2050411 -    -9  -3.05224   ACATGGTCTGAAAAC              GCCGTA TGCC TACGGC               TCTCCCCCGTGAGCA  70 19
      BF1760 NONE
      BF1759 2048466 .. 2048478 -  -3.3  -4.72696   GCTAAAGAAAAAGAA                TTGCC TAC GGCGA                AAGTCCTACGTTCGG  67 184
      BF1758 2046268 .. 2046295 -  -7.6  -4.53475   ACCCGATAAAAAGAA        CCTCGCCGGC TTGTTCTT GCCGACGGGG         TATTTTTATCCTCAC  82 37
      BF1757 2045648 .. 2045664 -  -3.7  -3.40175   AGTTGCGAAAAGATA              TAGGATA TGG TAGCCTA              ACTATAAAAGGTAAC  50 157
      BF1737 2029517 .. 2029543 - -15.3  -4.37658   AACGGTTTGACAAAA         GTTATCCCGTC CGAGC GACGGGATAAC         CGGGTAATTCATTTA 100 58
        top1 2027374 .. 2027390 -  -2.2  -3.06183   GCCACGGTGATCCAA              CCGATG CCGTT CATCGC              CTGCGCTCCTTTCCT  42 19
      BF1735 NONE
      BF1734 NONE
      BF1733 2025182 .. 2025210 - -19.1  -4.06562   AATTTGAAGTATAAA        CAAAAGGTGCATC AAT GATGCACCTTTTG        TTCTAATATATTAAT 100 53
      BF1723 2016353 .. 2016383 - -16.4  -4.62475   ATCGATAAATCAAAA       CAGGCCGTATATAT CCT ATATATACAGCCTG       TAAAAATCAATACTC 100 95
      BF1722 NONE
      BF1721 2010568 .. 2010599 - -13.9  -5.11613   ATATGACTGAAAAAA      GAAGCTGCCTCCAA GAGTA TTGG-GGCAGCTTC      TACATGTAATAAATA 100 69
      BF1711 1994163 .. 1994197 -  -6.6  -2.92463   CCGAGTATTTATACA    GC-GAATGCTTGAGC TTTAAC ACTCAAACATTCTGC     TCCTTGCAAGCATGC  58 6
      BF1705 1984659 .. 1984687 -  -6.7  -3.00525   TGCCTGCAAATGATA        CCGCCTTTGTAAA ACT TTTACGCAGACGG        TTTATGCATTAGCGG  60 229
      BF1704 NONE
      BF1703 NONE
      BF1702 NONE
      BF1701 1979896 .. 1979933 -  -9.4  -3.40191   GGGATAATATATCAA   GGTGATAATGCGA-CGA TTGTT TCAATCACATTATCACC   TTTTCCCATATTCAA  76 51
       paaK2 1978494 .. 1978526 -  -2.2  -3.03159   TTAATGTGCCTAATA      TACCAATGTA TTTATGAATGGTG TACATTGGTA      TATTTAGGTTCATTG  42 46
      BF1699 1977845 .. 1977878 -  -5.4   -5.1925   TGATAAGTGAAAAAA     CCTTTGTATGATCT GTTTAG AGAAAATACAAAGG      TTTCTTTGGATAGTT  81 39
      BF1692 1969474 .. 1969526 - -23.9  -3.54424   CCTGACTCTTTGAAA TAAAAGTAACGGGTAAAGTTGATCG TAT CGATCAATTTTACCCGTTACTTTTT TAGGAAATATCCTGA 100 63
      BF1684 NONE
      BF1683 NONE
      BF1682 NONE
      BF1681 1956513 .. 1956535 - -13.5  -5.27779   CGGAAGAGTAAAAAA           GAGTGCGTC TCAGC GACGCACTC           TTTAAAGTATAGAGC 100 78
      BF1680 1955450 .. 1955472 -  -2.8  -3.65832   AAATGGTTCAAAATA           CGATATCA TGTATGG TGATATCA           CGAAAGATCCGGCGT  50 519
      BF1672 1944534 .. 1944550 -  -3.1  -2.88861   TATTATGGCTATACA              TTTTTTA TTG CAAAAAA              GATAAGGCTGTAATT  44 291
      BF1668 NONE
      BF1667 NONE
      BF1666 NONE
      BF1665 1939373 .. 1939404 -  -7.2   -2.8655   CGTATTTATATTAGA      CGCCCGGATATGCA ATGA TGTATGTCCGGGTG       TTTTTTTAATATCTT  61 31
      BF1663 NONE
      BF1662 NONE
        galK 1934390 .. 1934421 -  -8.2  -5.24796   TTTACATAACAAAAA      GA-AAGGCACATC TGTTTAG GATGTGCCTTGTC      TTCTGAATATTAGTT 100 50
        tktB 1932224 .. 1932273 - -18.9  -3.66556   AATGTGCTAATATAA TGAATGTGCTAATGCACTGATCC TGCC GGATTAGCGCATTAGCACATTTA ATGATTGATCAGAGC 100 34
        rpiB 1931654 .. 1931706 - -15.8  -4.83169   AGGGGGCTATAAAAA GGGGAGTGTATCAAAAGTTCGCTA ATTTG CAGTGAACCCTTGATACACTCCCA TGTTGTTATTAAAGT 100 84
      BF1658 NONE
      BF1657 NONE
      BF1656 NONE
      BF1655 NONE
      BF1653 NONE
     BF1652A 1928162 .. 1928210 -  -2.7  -2.88321   ATTGAGAATTGAAAT TTAAAAATTATCCGCTATCTC TGCCTGT GGCATAGCTAATAATTTTTAA ATTCCGATTCTCAAT  42 52
      BF1652 NONE
      BF1651 1925156 .. 1925194 -   -14  -2.63102   ACCACTCGTACACGA   CCAGTTGCTCAACTCGTA CTG TACCAGTTGTACAACTGG   TAACTGTTATCTTTA  93 70
      BF1650 1923974 .. 1923985 -  -4.4  -3.08996   TAGTGTGAGGTAAGA                CGAT CTCT ATCG                 TTTATGGTTGATCGT  50 54
      BF1649 NONE
      BF1648 NONE
      BF1647 NONE
      BF1646 1921378 .. 1921433 -  -8.1  -5.37043   ATGTGATATAAAAAA TCTATCGTTAATATTGTTATACGTTT TTTGC AAATATA-AACAATATGAACGATAGA TTGTTTTTTCCGGCA 100 124
      BF1645 1920855 .. 1920886 -  -5.8  -4.03234   TTGTGTGTATAGAAA      TCCCCGAAGGAC GATGCAGT GTTCTACGGGGA       TTCTTGTTTATCAGT  67 36
        prmA 1911413 .. 1911430 -  -5.6  -4.24204   CATTGACATCGAAAA             TCAGTC GGAAAT GACTGA              TAAGCGAATAAAAGA  67 154
      BF1630 1903699 .. 1903709 -  -5.4  -3.30452   CAACAACAGTATGAA                 GTTG CAT CAAC                 AGCAGTGCATTTACT  56 397
      BF1627 1900416 .. 1900438 -  -7.9  -3.11795   TTAAAATGAAATAAT           TAGAAAGTT CTAAT AACTTTCTA           CATTGCAGTGTTTAT  66 23
      BF1626 1898823 .. 1898863 -  -6.9   -3.0375   AGTAAGAGTAGAAAC CG-CAAGGGCTCTGGAAG TATGAT CTTTCAGGGCCCTTATCG  TATGATGTATCAACT  62 77
      BF1622 NONE
      BF1621 1892753 .. 1892783 - -14.1  -5.95539   CGTTAAATAAAAAAA       GGTGTAGCCCTCC GCATG GAAAGGCTACACC       CTTTGGTCCGGATAG 100 84
        lctP 1891073 .. 1891114 -  -9.6  -3.96051   ATATAATAGACGAAA GGTGTGTCATAACTCT ACGGTGAATA AGAGTTGCGACACACC  TTTTTTATCAATATC  83 49
        bioA NONE
        bioF NONE
      BF1615 NONE
        bioD NONE
      BF1613 1879435 .. 1879455 -  -2.5  -2.89971   TCACCATAGATTATA            CAGATTACC GCA GGTAGTTTG            TGCTGACAATCGGTC  42 43
         ndh NONE
      BF1606 NONE
      BF1605 1866569 .. 1866584 -  -6.2  -3.82551   AAATAAAAAGGAGAA              TAGAGA TTCC TCTCTA               TTTATAACATTACAC  65 60
      BF1604 1865497 .. 1865511 -  -2.2  -2.53271   TTACTCTTACAAGAT               TTTTAT GTC ACAAAA               GTACATAATTTTTTC  40 66
      BF1603 1864152 .. 1864164 -  -4.1  -3.57263   AGCTCGACCCCGAAA                CCTAC TAT GTAAG                TATGGTGCCGGTCTC  53 170
      BF1600 1860333 .. 1860371 -   -14  -2.53345   TGTATATATTAATAG   GGCCGAACGAATCAGAAA AAG TTTCTGACCCGTTCAGTC   TCTGTGTGGCTATTC  91 35
      BF1599 1858052 .. 1858063 -    -3  -3.81279   ACACCGGACAAAATA                GATA TGTT TATC                 AACGATTCCCTGACC  52 235
      BF1590 NONE
      BF1589 1847529 .. 1847551 -  -3.2  -3.28712   GGTGGCTCTTGACAA           CCTTACCGGA AAT TCCGGACTGG           GGAATCTGGATACCA  48 72
      BF1587 1844636 .. 1844685 - -12.5  -4.39407   CGAAAGAACGGAAAA TA-GAGAGGTCGGATTATCATTCT GTC AAAATGATAACCCGACCTTCCGTA TGTCTTTGGAGTGAA 100 64
      BF1584 NONE
        btuB NONE
      BF1582 NONE
      BF1581 1838048 .. 1838077 - -13.7  -5.45813   TATTAAAAAATAAAA       GGGGTTGTGTCAA AACG TTGATACAACCCC        ATATTTGTATTAATT 100 39
        hup1 NONE
      BF1567 1824145 .. 1824181 -  -6.1  -4.46112   GGGCATTTAAACAAA   GAACAAACTCG-AAAG ACATAG CTTCACAAGTTTGTTC    TTTATTTCTGTCCAG  73 55
         rne 1822453 .. 1822482 - -17.3  -5.27335   GGTGGGAAATAAAAA       GAAAGGCGACTTG ATTG CAAGCCGCCTTTC        TTTTTATTTAATCTC 100 29
      BF1547 NONE
      BF1546 1805780 .. 1805791 -    -3  -3.18509   TTAAAATAGAAATCA                TTCA TCTG TGAA                 AATCCGTGTAATCTG  45 51
      BF1545 1804390 .. 1804405 -  -6.2  -5.47159   GGGCAAGATAAAAAA              TACCTA ATTG TAGGTA               TTTGTTGGAGGTGTG  91 371
      BF1544 1803746 .. 1803756 -  -5.4  -3.11341   AACTTCAGTGAAAAC                 CGAT AAC ATCG                 CAGATATACATATAT  55 187
      BF1543 1803487 .. 1803499 -  -2.7   -3.3761   CTTGCTCAATAAAAG                GATAA GTT TCATC                TTTACATGATCCCCA  46 27
      BF1542 NONE
      BF1541 NONE
      BF1540 1800836 .. 1800885 - -14.5  -3.14468   TGTTATTATACTTAA TCCGGGATAGTTTTGATAGATCC AGTT GGAGCTATCAAAGCTATCTCAGA TTTTAGACAATTTCC 100 106
      BF1537 1797928 .. 1797951 - -14.6  -5.13521   AAATTACCTAAAAAA          GTGGCGCACA AATT TGCGCGCCAC           AATAATGGCAATTTA 100 359
      BF1533 1794325 .. 1794359 -  -3.7  -2.72043   AATGCCGTCTGAAAT    CAT-CGACACGAGTTCT TTT AGG-CTCATGTCGTATG    TATTGAAGTCGACTT  45 347
      BF1532 NONE
      BF1531 1792577 .. 1792606 -  -5.9   -2.9585   ATAAAGTGAACTACA       CCTCAAAAGTT AGACACAA AACTTTTGAAG        GTAACCATACTATTT  56 119
      BF1523 1786272 .. 1786282 -  -5.4  -3.51806   TTATAAAAAAATAAG                 TACC AAA GGTA                 AACTTATTATTTTTT  58 254
        mobA NONE
        mobB 1784442 .. 1784456 -  -7.1  -5.08483   GAAAAGGAAAGAAAA               TCCCG GAGCA CGGGA               AAAAGCGGCAGCAGT  86 312
      BF1514 1775989 .. 1776000 -  -4.4   -3.0701   ATAATGGCGACTGAA                GGAA GGGA TTCC                 CTAGTGTTGATTCAG  50 64
      BF1513 1774899 .. 1774911 -  -7.7   -2.9155   TTGTTTAAGATCAGA                TGGCT TCA AGCCA                CGGGCGGTATTATTT  64 113
      BF1512 NONE
      BF1511 1769747 .. 1769794 -  -3.7  -3.89085   ACAATTAAAAAGTAA GTCCCTATACT-CGAT-GACG ACACCAAG CATCCATCATAGCATAGGGAC CCAACAAATATTAGG  56 55
      BF1510 1768116 .. 1768161 - -12.1  -3.10522   ATTTTATTTAAGATA CCCGTTGGCAGAGTTAAATATA TAC TA-AGTTAATTCCGCCAACGGG TTTAATTAGTTGTCT  85 31
      BF1509 1766981 .. 1766994 -  -6.7  -3.25896   GTACCATGTACAACA               GCAAC ATCC GTTGC                ATTGATTTGAAAACG  59 437
      BF1506 1765049 .. 1765066 -  -5.5  -3.87075   ATCATGCTCTACAAA             GACCTGCC AAG GGC-GGCC             TGAGAAAGCCCTATA  63 418
      BF1502 NONE
      BF1501 NONE
      BF1500 1760266 .. 1760298 - -12.8   -3.0663   ATCATCATAAATAAT     GAAG-CCCCGGTGCA TCAC TGCAGCGGGGACTTC      TCCACCTTAAATTCA  88 120
      BF1494 1755481 .. 1755502 -    -8  -5.20333   GATGGAGAAGAAAAA           GTCCCGGA TAATGG TCCGGAAC            CTGAAAAGTAAACAA  91 199
      BF1453 1722998 .. 1723010 -  -2.7  -3.48276   TCTGTTTCTACATAA                GTAAT ACG ATCAC                TACTCCCCAGATAAT  48 5
      BF1452 1721152 .. 1721178 -  -8.8  -4.34402   CCCGGTATATCAAAA         GAGACTGAAG CAAAACT CTTCAGTCCC         TTCTTTTCTACCAAA  84 149
      BF1437 1704886 .. 1704907 -  -5.8  -2.66733   TGGGAATTTACATGA           CGATGGGG TCTACT CGCCATCG            GTTGATCCGGCAATT  50 450
         cdd NONE
      BF1426 NONE
      BF1425 NONE
      BF1424 1691172 .. 1691204 - -15.8  -5.09426   GGTAACTGCAAAAAA      GAGAGGGAAGAAAT CGGAT ATTTCTCCCCTCTC      CAAATGAAAAGGTTG 100 71
      BF1423 NONE
      BF1422 NONE
      BF1419 1687006 .. 1687017 -  -2.2  -3.18602   ATTAAATATTTAACA                GGCA CTTA TACC                 GCAAATTTAATTCTG  43 60
         ald 1670563 .. 1670582 -  -5.7  -3.85698   CTGCCGGGTTATAAA            CAGTGCC GGGAGA AGCACTG             CGGATTTCACCACGG  63 100
      BF1398 1664633 .. 1664661 - -10.4  -3.14564   CCACCGGTTGATGAA        TCATGAATAGGG GATGA CCCTATTCATGG        TGATAGGGTCCGCCG  79 16
      BF1393 1660448 .. 1660470 -  -5.6  -4.58466   TGGAGAATTATAAAA           GTATCCTTCC CGA GGAAGAATAT           CGGGTGCTGAGTAAA  73 174
        ldhA 1656385 .. 1656409 -  -2.8  -4.63218   TTTCGTCTAAGAAAA          GGAATGATTG ATGAA CAGCCATCCC          GGACATTATACGTTA  62 126
      BF1386 NONE
        pdxH 1652004 .. 1652017 -  -2.3   -3.8917   GCGCAAGTACAATAA               CCGGA AATA TCAGG                GAGCAAGCCTCTCTT  51 21
      BF1384 NONE
      BF1383 1650051 .. 1650108 -  -3.6  -2.66034   ATAAAGTTTACACCA CAGGTTACACGGA-TGATTTATGGC AATGATCCG GTCAAAACTCAATCTGTGTAACCTG TGGTGACTGATTTAT  45 37
      BF1382 1649554 .. 1649608 - -13.1  -3.93237   GTAAATAACGAATAA CGATGAACGATAAACTCACTGCG ATATCAACG CACAGCCTGTTTATCGTTCATCG TTATTCGTTTTAAAG 100 35
      BF1380 NONE
      BF1364 1633303 .. 1633322 -    -2  -3.79906   CGACTGGTACAACAA            GAGTGTGC AAGT GTTCACTC             CGTCGAAAATGGAGA  51 389
      BF1360 1626914 .. 1626925 -  -5.8  -5.26247   GGAAAAGAAAGAAAA                TCCG ATAC CGGA                 AAATTTTGTTTTTTA  89 232
      BF1355 1623916 .. 1623954 - -10.7  -5.03145   GAACCTCTTAAAAAA  CTCTTGTAAC-TA-ACTGA ATT TCAGTATATGTTACAAGAG  TTTTTTCTTTTTAGG 100 272
      BF1352 1619601 .. 1619613 -  -3.5  -3.80279   TTCACAAAGATACAA                TTTAT CCT ATAAA                GAGTTTACTATTTGC  52 71
      BF1351 1613789 .. 1613800 -  -4.4  -2.76696   GTGTGGCTTAAGAAT                CTGA TTCA TCAG                 TTTTCTTATTCGATG  48 31
      BF1350 NONE
      BF1349 NONE
      BF1348 1609771 .. 1609785 -  -2.8  -3.33922   ACCTCTGTGAAAAAC               GAGC GGAGAGA GCTC               TTGCATGGGTACTAA  46 37
      BF1347 NONE
      BF1346 NONE
      BF1345 1606389 .. 1606430 -  -9.6  -5.60993   CTGTCCATAAAAAAA CTCCGTTGCAAAT-GTACA CTTTT TGTGCGATTTGCAGCGGAG TTATGTGAATTAGTT 100 71
      BF1344 1605329 .. 1605339 -    -4  -3.15861   CAGTATGGTTATGAA                 TTCA GGA TGAA                 AGACTTCAATTTTAT  48 379
      BF1340 1602130 .. 1602179 - -24.1  -3.19175   TGCCAATATATGTAA TGCCCCATAACAATATATGTAAT CGAA ATAACATATATTGTTATGGGGCA TTACATTACTACTTC 100 68
      BF1336 NONE
      BF1335 1597331 .. 1597371 - -17.6  -4.58283   GAATTTTTTCAAAAA  TACCGAGGCCGGACCTCA TATAT TGGGATCCGGCCTCGGTT  AAACTCAGTTTTGTG 100 51
      BF1334 NONE
      BF1333 1595381 .. 1595408 - -11.4  -5.12916   GATAAAACAAGAAAA        GCCACACTGT-CA ATA TGTACAGCGTGGC        TTTTGTTTTTGTAAG 100 58
      BF1327 1590195 .. 1590224 -  -4.2  -4.82998   GGAAAGTAAAAGAAA       GGTGGCTTCGCGG TTATT CCGT-ATGCCACC       TTTTTTAGTAAACTT  71 159
      BF1324 NONE
        pflB NONE
        pflA 1585427 .. 1585477 -   -18  -2.62263   ATGCCGGTTACATTA TCTCCCTGTTCTTGCCTTGTATT GTAATG AATT-AAGGCAAGAACAGGGAGA CTTTTATATCGTGAC 100 174
      BF1319 1582493 .. 1582525 -  -9.2   -5.1523   GGTATAATACAAAAA      CGACGGCGATATTT TTCAC AAACATCGCCGCCT      TATTTCTTTTATGTA 100 90
      BF1317 1580851 .. 1580894 - -20.6  -4.72029   CTGAATCGAATAAAA CAGAAAGGGTGTAGCTATCCC GCC GGGATGGCTACACCCTTT-TG CTTGTATGGCTACAC 100 74
      BF1308 1567947 .. 1567966 -  -6.4  -2.92475   CTGATGGTGAGAAAG            CTGATTGG AAAA CCAATCCG             ACAGAGTATCAGATT  55 110
      BF1286 1542051 .. 1542071 -  -3.2  -3.61894   AATTGTTTTTAATAA            TCCGGCGT TTGAT ACGCCTAA            TTCGCAAAACGGTCG  50 22
      BF1285 1540793 .. 1540819 -   -11  -5.14626   ATCATTAAAATAAAA         GCGCATTGAT ATTCTCA ATCAATGCGC         TTTTTTGAAGGTAAT 100 51
      BF1280 1532492 .. 1532503 -    -3  -4.68424   TAAGTTATTTAAAAA                CATA CCGA TATG                 GAAGAGAAAAAAGAA  65 464
      BF1275 1529489 .. 1529500 -    -3   -4.5464   CATACAGAATTAAAA                TTTG AGCG CAAA                 GGTAGGTTACAGGGA  62 66
      BF1274 1528267 .. 1528279 -  -4.9  -2.99319   AAGGGGGGAGACAGA                TTCTT AGA AAGAA                TGACCGTTATTGTGA  52 303
      BF1269 NONE
      BF1268 1524024 .. 1524039 -  -4.7   -2.9914   CAGTGGGCATAGACA              TGCCA CAACTT TGGCA               AATTCTCTGTTTCAT  52 89
      BF1267 1523322 .. 1523380 - -23.7  -3.63266   AAAAGTTACCCTAAA TAGCTATTCTTGTTTTCGTATGATAAG ACAAA CTTTTCATACGAAAACAAGAATGGCTA CATTATAACACGATG 100 28
      BF1266 NONE
      BF1265 NONE
      BF1264 1520154 .. 1520183 -  -2.9  -4.45664   CGAATCCAATCAAAA       TCCAATTGATGCT ATTG AACATGAATTGGT        TAGACAAGTGTACAA  63 449
      BF1260 NONE
      BF1259 NONE
      BF1258 NONE
      BF1257 1515264 .. 1515291 -  -3.4  -6.19302   ATACAATAAAAAAAA        TCCTGCCTTATC TCAC GGCAAAACAGGA         TTGAAAGCCATTAGA 100 51
      BF1256 NONE
      BF1255 1514197 .. 1514213 -  -9.3  -2.70932   TTTGTGGTTGAAGCA              CCCGGAG GGA CACCGGG              TGCTTTTTTAATCAT  72 37
      BF1252 NONE
      BF1251 1506125 .. 1506136 -  -4.4  -3.86973   ATAGAGCAGAAAATA                TTCC ATGC GGAA                 ATTATGGTGGATAAC  59 248
      BF1247 NONE
      BF1246 NONE
      BF1245 NONE
      BF1244 1499877 .. 1499905 -  -6.6  -2.74461   TATTGATTTTTAAAT        TGCCGGACGG TTGGATAGT CCGCCCGGCG        GAGTGATTAATAATT  57 138
      BF1243 NONE
      BF1242 NONE
      BF1241 NONE
      BF1240 NONE
      BF1239 1495692 .. 1495703 -    -3  -3.31461   TACTTATTTTTAGAA                GTTA CCAG TAAC                 GTTCATCCGCCGAGC  46 15
      BF1238 NONE
      BF1237 NONE
      BF1236 NONE
      BF1235 NONE
      BF1234 NONE
      BF1233 NONE
      BF1232 NONE
      BF1231 1489893 .. 1489933 - -12.6  -3.72893   TAGCTTTTCATTAAA  GAATGACAACCCGGCGGA AATTA CCCGGCGGATTGTCTTTC  ATCACATTACGCTTT  95 117
      BF1218 NONE
      BF1217 NONE
        tdcG 1477607 .. 1477649 -   -13  -4.87626   TGTGAATAGTAAAAA CAAGAGGATGTGC-AATCT GTGGTG AGTTTTGCACATCCTCTTG CGCTTTATGGGGAAT 100 47
        ahpC 1473754 .. 1473776 -  -8.5   -5.1615   TCAAGAGCTAAAAAA           GACCGATAT GGGGG ATACCGGTC           TTCATAGGATTGCTG 100 42
        ahpF 1471663 .. 1471674 -  -4.4  -2.95521   TGGACAGTAACTACA                TTGC TAGA GCAA                 AACGGGTTTGTGGAT  48 493
        cepA 1460814 .. 1460835 -  -3.7  -3.52652   TCCACTGAATGATAA           TG-CACGCGA TCA TCGTGTGACA           TGCATTGATAAAATG  52 314
      BF1196 1456622 .. 1456650 - -11.8  -2.89742   TGTAATTTGTATATA        TCGTCGACAGAA ATACA TCCTGCCGACGA        TATTGGTGATATTAT  82 40
        katA 1454681 .. 1454717 - -19.7  -3.64703   CTTTCTTTATGTAAA    TGCGCCTCAAATGTAAC GGA ATCACATTTGAGGCGCA    TATCGAAGAAGTTAG 100 42
        trpB 1450519 .. 1450577 - -26.7  -2.58243   TCCATAACAATATAT GTTTTGCCCCATAACAATATATGTAAT CACTC ATTACATATATTGTTATGGGGCAAAAG CTCAGATGGTCTTAA 100 44
         nfo 1449527 .. 1449557 -  -8.3   -3.2234   GACAGGAAAGATATA      CCCCCGGCA-AAGC AGAA ACTTGTTCCGGGGG       ATCAGGTGCAGATCG  67 99
      BF1186 NONE
      BF1185 1440055 .. 1440100 - -30.9  -2.92463   CTTATTAGTGATATA TTCAAACGCAAAGGGGATGCT TACA AGCATCCCCTTTGCGTTTGAA TATAGTAGGCTGATG 100 133
      BF1183 1437788 .. 1437802 -  -2.9  -3.77953   TTAAGAATTTAAGAA               TTGTT GATGG AACAA               ATATACGGCATTATT  50 68
      BF1182 1436500 .. 1436544 -  -5.2  -4.44667   TCTTCCAATAATAAA TATGCCGATTGACT-TACTTA GGGT TAGGCATAGCCAATAGGCATA TTGTTATGTTGATTA  68 38
         bcp NONE
        recA 1434922 .. 1434956 - -11.5  -4.45484   AAGATATATAATAAA    CGATCGGCGGTTGTCC GATA GAACA-CTGCCGATCG     TTGTTTATTGATTAC  95 43
      BF1178 NONE
      BF1177 NONE
      BF1176 1432757 .. 1432815 - -20.3  -3.97834   TAATTTCAGGATAAA TAGTTATTATACAATAAGGTACGATG TATTTGGG CATCGTACCTTATTGTATAATAACT- ATTTTATGATTTTCT 100 39
        clpB 1427297 .. 1427332 -  -8.2  -5.81032   GAACTTTAAAAAAAA    GAAAAGCCGGTATACC ATAA GGCATACCGGCAAATC     GCTGTTGTTTATTAC 100 52
      BF1165 1422604 .. 1422615 -    -3  -3.34398   TTTCTTTCTGAAATA                TCAA AGAA TTGA                 TGCCTTTAATTATTC  46 35
      BF1164 1421815 .. 1421854 -   -16  -4.08557   TGTTTTAAATAAGAA  CGCAGATTAACACAGATC GTAA AATCTGCATTAATCTGCG   TTTGAATGATATCTT 100 61
         pth NONE
        hslR 1420711 .. 1420730 -  -2.3   -3.9398   GGATAATTTTATAAA            TAAATAA GTCCAT TTATTTA             TACCTCCCCGGTGTC  51 63
      BF1159 1417274 .. 1417307 -   -12  -3.00525   TTTTTTGAAATGACA     GAGTCCGGA-TATAT TGAGT ATATAATCCGGACTC     TTTTTAATTTATAGT  85 355
        crcB NONE
      BF1156 NONE
         eno 1412251 .. 1412273 -    -9  -4.86862   CTCAAAAAAGGAAAA           GCATCTCGGC ACT GCCGGGGTGC           TTTTTTTGCGTTTAT 100 163
      BF1153 1411313 .. 1411325 -  -7.7  -3.07856   ATATTACAAACTATA                GAGGT TGC ACCTC                CGGTGATTTGGGCTT  65 8
      BF1152 NONE
      BF1151 NONE
      BF1150 NONE
      BF1149 1408482 .. 1408495 -  -2.5  -3.12668   GAGGTTGATAGCTAA               TTATT AAAA AATAA                GTGTTCGATTAATAT  45 8
        apbE 1407350 .. 1407381 - -11.7  -3.04144   CGGTCATTCTGAATA      CCTGCTCCCAT GGGGCCGGTT ATGGGAGCAGG       TATTCACGCTATTTG  83 34
      BF1145 NONE
      BF1144 NONE
      BF1143 NONE
      BF1142 NONE
      BF1141 NONE
      BF1138 1397109 .. 1397127 -  -8.9  -4.89567   TGTTAAAACAGAAAA             GTCACTG ATACA CAGTGAC             TTTATTCTAAATGAT 100 70
      BF1137 1395943 .. 1395954 -  -4.4  -3.21416   TATGGTTATTATTAA                TTCG TCGG CGAA                 ACTCTATAATGTAGT  51 103
         int 1394728 .. 1394780 - -15.3  -3.62275   ACGTATCATGCTAAA TATC-ACGGTCAGAGTATGATTTT TCACAT AAAATCATACTCTGACCGCAGAAA TCGAGGACGAAACGG 100 44
      BF1134 NONE
         xis NONE
      BF1132 1391991 .. 1392047 - -14.8  -3.22388   GAGGGAACTGAGCAA GCGAGA-GTGCCAATGTACAACCGTAAC GCA GTGA-GGTTATACATTGGCATATCTCGC AACAGTTACCTGTTG 100 214
      BF1129 NONE
      BF1128 NONE
      BF1127 1389705 .. 1389747 -   -15  -4.86133   GATATAGAGTAAAAA GCAACGAGTTTCAATCCTGA TTT TCAGGTTTAAGACTCGTCGC TTTGTAGTAATCTGC 100 40
      BF1114 NONE
      BF1113 NONE
      BF1112 1368666 .. 1368680 -  -8.6  -3.29144   CTATGCCTTTCACAA               GACAAG GCA CTTGTC               CGGAGCAAAACCATT  73 5
      BF1106 1360504 .. 1360547 - -16.2  -3.51924   GTTTGAGGGACATAA TTTTGTCCCCAGTCTGACTT TTAG AGGACAAACTGGGGACAAAA TTATAAAATTTAATA 100 242
      BF1099 NONE
      BF1098 1350038 .. 1350071 - -21.2  -3.03159   GTAATGCGGGTAAGA     TCTTGCGCTACGGG ATCGAA CCCGTAGCGCAAGA      TGTCGCATAACGTTT 100 185
      BF1095 1347496 .. 1347537 - -13.3  -3.90762   TACGTTGTAAAAATA GCAAATTTTCGGCACTA TTTCTATT TAGTGCCGAAAATTTGT  TGTTTGCAATCTTGA 100 51
      BF1093 1346599 .. 1346615 -  -7.3  -2.76261   ATAGCTATACATAAG              CCTTTGA AAA CCAAAGG              ACAGCCTGCCTCTTC  61 157
      BF1064 1322836 .. 1322860 -  -2.1  -4.06903   AAGTTCTAAACTAAA          TGGCTTTTATA AGC TCCCAAAGCCA          TACCTATTTTTCTTT  53 293
      BF1062 NONE
      BF1060 1321253 .. 1321301 - -23.5  -2.52464   CGTTGTTTGAACGGA GGCAAATAAAAAGCTGCCCGGAA ATT TTCCGGGCAGCTTTTTATTTGGA GTATCATTTAAATAG 100 151
      BF1058 NONE
      BF1057 NONE
      BF1056 NONE
      BF1055 NONE
      BF1054 1306098 .. 1306116 -  -2.5  -3.05844   TTTTTCATCTTAACA            GCTAAGAT ACGG ATCTT-GC             GGTTAAATATGAAGT  43 293
      BF1051 1303190 .. 1303214 -  -2.2  -2.92712   GACTATAGAGAATCA         TTCGGTGGTTA TTGG TAACC-CGGAA          AGATTGAAATCTATA  41 255
      BF1046 1298843 .. 1298853 -  -5.4   -3.1149   ACGGAACTCTAAAAT                 CCAT TCA ATGG                 GAAAAGTACCGTGGG  55 8
      BF1045 1295853 .. 1295874 - -11.7  -5.24989   TGATATATTAAAAAA           GGAAGAAGT CTGA ACTTCTTCC            TTTTTTAATGGAGGA 100 69
      BF1040 1289399 .. 1289411 -  -9.1  -2.54193   GATTAGCTTAATCCA                GGCAC CAG GTGCC                AGGACGAGACATCAC  68 37
      BF1038 NONE
      BF1037 1286535 .. 1286570 -  -2.7  -4.12942   TTAAAGCTTTGAAAA    GCGAAAAAGTCCT TCCTAAATAT AAAACTCTTTCGC     CTTTCCTATATGAAC  56 50
      BF1029 1279695 .. 1279706 -    -3  -2.94825   TTAGTTTAATTAAAG                TGTA TAAT TACA                 TGCGATAAAATAGTT  43 8
      BF1028 NONE
      BF1027 1277490 .. 1277513 - -12.6  -5.68023   CTATAAGCAAAAAAA          TAAGGATGCA TTAA TGCATCCTTA           TTTTTTTGCTTCGTT 100 12
      BF1006 1257872 .. 1257882 -    -4  -2.61004   CTACTTGGAAAAATC                 TTCA TGG TGAA                 CTTTCATTTTAAGTT  45 63
      BF1005 NONE
      BF1004 1255159 .. 1255205 - -21.2  -4.65895   CGGCTGATTTAAAAA TGAAGTGCACCCTAAAAGTTAA ACA TGAACTTTTGGGGTGCACTTCA TTTAAGATCGGCCGG 100 57
      BF0985 NONE
      BF0984 1235950 .. 1235966 -  -6.6  -2.90496   TTTGTGCGGAAAGTA              TTACCG GATGT CGGTAA              TCGGAGTTGCCGAAC  58 9
        secA 1232448 .. 1232486 - -18.4  -3.06696   TTTTGGTTGAATATA   GAAAAGCCTCGAACAGTT TTT AACCGTTCGAGGCTTTTA   TTAAGGAGTTGTAAG 100 52
      BF0982 NONE
      BF0981 1230726 .. 1230754 - -16.1  -4.80882   ACTGTATATCAAAAA        GAGGCTATCCGAA TCA TTCGGATGGCCTC        TTTTACTATATAATG 100 53
      BF0975 1220359 .. 1220372 -  -3.1  -3.38951   TTATCAATAGATTAA               GCTCAC TCT GTG-GC               ACTCTATGTTATTCT  48 127
      BF0969 1211109 .. 1211128 -  -8.6  -2.63596   CCCCATGTCAGACTA            TCCGACAC CCGG GTGTCAGA             TATCGTATGCTACTG  68 98
      BF0965 NONE
      BF0964 1203903 .. 1203950 - -10.7  -2.99473   GCAAATCATTATATA GATGAGGGTGTATCAAGACTC TGTGGT GAGTGGTGACATACCCTCATC TTTTTTTGAATCCGG  78 53
        glnA 1193296 .. 1193337 - -12.5  -3.32354   CCGGGAAATGAAAAG CTCCCCATAAG-AGATCTTT GAA AAGGACCTTCTTACGGGGAG ACATCAAGTATGGCT  93 40
      BF0954 NONE
      BF0953 1189739 .. 1189794 - -10.7  -4.41348   GTGTCCGGAAATAAA GCGGAGGACGCAGAGTTTATATTTTCA GAAA TGGAA-TA-ATACTCTGTGTCCTCCGC GTTTTTGTGGAGTAT  95 51
      BF0949 NONE
      BF0948 NONE
      BF0947 1182731 .. 1182750 -   -10  -6.28967   TACAAATAAAAAAAA            GGCTATCC TCCC GGACAGCC             AATCTTTATTAACCT 100 175
      BF0944 NONE
      BF0943 NONE
      BF0942 NONE
      BF0941 NONE
      BF0940 NONE
      BF0939 1174261 .. 1174271 -  -2.4  -3.16055   CAAAGGTTGGAGCAA                 GGCG TTG CTCC                 TTTTTTTATGCCCTA  43 48
      BF0938 1173154 .. 1173174 -  -4.7  -2.64155   GCTTCGCCAAAGTTA            CTAAAACTC TTT GAGTTTCTG            CTTTACAAAGTTAAT  49 5
      BF0937 NONE
        kdsA 1171042 .. 1171053 -  -3.6  -2.61912   TTATGTATTGAGAAT                CCGG ACTT CCAG                 CATCTCCTGAGATGA  45 89
      BF0935 1168085 .. 1168139 -  -5.9  -5.24531   AGTTTCGACAAAAAA GAGCACGCAGATAATACAACT TCTTATCTGTTTG GGTTGCATCATCTGCGTGCTG CAAGGTCTTATTATT  83 36
      BF0934 NONE
      BF0933 NONE
      BF0932 NONE
      BF0931 1164427 .. 1164455 -  -7.4  -4.07568   TTCTTTTTGCGAAAA       GTCAGGCTTTCCG AGCC CGGAA-GCCCGTC        TTTTCGGCCTCTAAA  73 167
      BF0930 NONE
        rpmA 1163144 .. 1163169 - -12.7  -5.49579   GTATAAAAAAGAAAA         GAGACGCAATC AACC GATTGCATCTC          TTTCTTCAATTTCTT 100 66
        serS NONE
      BF0927 1160319 .. 1160340 -  -7.3  -5.43329   AAAAACAAAAGAAAA           GCCATCC TTTTGAGG GGATGGC            TTTATTATCAGTGTA 100 53
      BF0926 1157783 .. 1157811 - -10.4   -4.4261   TGTGGAATATGAAAA        TCCCTGCTAATT ATCCA ATTTAGCAGGGA        TTTTTTATTAGGATC  95 151
      BF0923 NONE
      BF0922 1153879 .. 1153918 - -16.8  -4.95758   ATGAGACCATAAAAA  TTAAGGCGATGTAAATGA TTCT TTATTTACATCGCCTTAA   TTGTATTATATACTG 100 52
      BF0918 1147758 .. 1147772 -  -5.6  -3.79419   GGGGCCGATAAAAGA               GGCAAC GCT GGTGCC               TTTAGTATTCCCGTT  61 334
      BF0916 1146064 .. 1146091 -    -4  -2.81464   CGACTACGTATCAGA        GCCGGGAAGCAT GATT ATGCCCTCCGGG         AAGGGATGCAATGGC  46 522
      BF0910 NONE
      BF0909 1138702 .. 1138722 -  -3.4  -2.94872   GTGAAATAGATTACA            GAAATAAA CTTAC CTTATTTC            TTCTTTTTTCGTAGT  45 19
      BF0908 NONE
      BF0907 NONE
      BF0906 1134739 .. 1134778 - -10.8  -4.97405   AGGCATAAAAATAAA  GAAGAGGATAGGCCGGAA GAAC TTTTGGCTTATCCTCTTC   TCTTTATCAGTCTGA 100 61
      BF0899 1126967 .. 1127024 - -11.7  -2.53249   CTCCACAGAAGACAC GGAGTACACAGAGTTTTATTTTAA-AAT TCA ATCATTAAAATAATCCTCAGTGTACTCC GTGTCCTCTCTGTGG  80 54
      BF0898 1126038 .. 1126048 -  -3.2  -4.65933   TACTTGTAAAACAAA                 CAAG GAG CCTG                 TTATGTTCTTACTAC  64 37
      BF0897 1124727 .. 1124749 -  -7.8  -4.06678   AGCTATTTATAGAAA           CACCTTATCG TAA CAATAAGATG           GTGGAGGATATTCTG  74 153
      BF0893 1118132 .. 1118142 -  -3.2  -2.70354   TTTTTTAGAAATTTA                 CGGT TAA ACCA                 ATTGCAATTACTTTC  43 4
      BF0892 1115943 .. 1115960 -  -7.7  -5.86332   TGAACGCAAAAAAAA             GGTATCC TCAC GGACACC              CTTTTTCAATTTTCC 100 130
      BF0890 1111873 .. 1111883 -  -2.6  -2.73554   TCAATGAATTAGAAG                 TTAA CGT TTAA                 GCCGATTGAAATAGT  41 8
      BF0889 1109678 .. 1109699 -  -6.5  -4.91977   GAGTAAAATAGAAAA           GGGAGATCC TCAC GGACTTCCC            TTCCCTTTTCCTTTT  82 152
      BF0888 1109268 .. 1109303 -  -4.8  -3.64103   TATTGATATTTGAAA    TCAGCATTTTAAGTAA ATGA TTGCTTAATCTGCTGA     TTTCTTTTTATGATA  57 246
         gap 1106027 .. 1106067 - -16.4  -4.34402   CTTGGGAGAGGAAAA  TAAAAAAAGCTGTTCCGG GGAAA CCGGAACAGCTTTTCGTA  TATTGTATCTTAGCT 100 44
         dcp NONE
      BF0883 NONE
      BF0882 NONE
      BF0881 NONE
      BF0880 NONE
      BF0879 1099690 .. 1099722 - -12.1  -4.30719   TTCTTTTATAATAAA      TGAAGGCTTTGTTTG TAT CAAACGGAGCCTTCA      TTCTTTATGAACAGA  93 93
      BF0876 1097370 .. 1097393 -  -9.6  -5.40072   GTTGGTTGAAAAAAA          GCTACCCAGA TTGG TTTGGGTAGC           TTTCTATATAATAAG 100 56
        ribH 1096579 .. 1096602 -    -9  -5.71712   TTGTATATAAAAAAA          GAGAATCTAA TTTC TCAGATTCTC           TTTAGAGCGGAAGAC 100 267
      BF0874 1095189 .. 1095218 -  -7.1  -4.21439   TAAGGTGAATATAAA       GGCGGACCAGTGA TAAA TTAATAGTCCGCC        TTATATGATAAAGTG  75 73
      BF0868 NONE
      BF0867 1079572 .. 1079602 - -13.5  -4.18367   TATTACATATAGAAA       GAGGCCTATCTAT AACTA ATAGATAAGCCTC       ACATTTTTTATAAAA 100 66
      BF0866 NONE
      BF0865 1074097 .. 1074124 - -13.5   -5.3236   ATAAGGCATAAAAAA        GCCCGTCCATG TGTTAC CATGAACGGGC         TTTAACCCTCAATAA 100 54
      BF0864 NONE
      BF0863 1068814 .. 1068854 -  -4.8   -3.9644   GGTGGAAGATAATAA GTGA-AATGAGGGCATTCC AAAT AGAATGCCCCCATTATCTA  AAACACTATTATTAA  61 37
      BF0862 NONE
      BF0861 1065808 .. 1065856 - -11.4  -2.73243   AGTGATGTTGCAAAG TTCTAAAAAAGAGGGCTT ATTGCAAAATAGA AAGCCCTCTCTTTTAGAA TAAAGTGTGTTAAAT  81 40
      BF0860 1062915 .. 1062929 -  -6.4  -3.51924   TGTTCAGCCAGATAA               TGGGAA TGT CTCCCA               GGGAATATAAAAAGG  60 209
      BF0858 NONE
      BF0857 1057237 .. 1057247 -    -4  -2.78596   GATTGTTTCATGATA                 GAAT GGT ATTC                 ATTAATTTCCGGTGA  46 7
      BF0856 1054402 .. 1054433 - -12.4  -3.01244   TTATAAATACAATGA      GAATAGCAGTCACC ATAG AGCGACCGCTATTC       TTTTAATGTATTTTA  85 53
      BF0855 1051986 .. 1052018 - -15.8  -4.88918   TCACCGCAAAGAAAA     CTACCCGGATATAGC AGAA GCTATA-CCGGGTAG      AAAATACAAAATGAC 100 77
      BF0854 1051152 .. 1051187 -    -9  -2.87132   CTGTCGGTCTACAGA    GATGGCTGCTTCTGTT CTTT AACGGAAGTTGCCATC     TCTGCAGCAGGCTGG  69 8
      BF0853 NONE
      BF0852 1048576 .. 1048592 -  -2.3  -3.10905   TGATAATTTATTTAA              CTTTTAT ATG ATCAAAG              CCTTCTCCGTATACG  42 1
      BF0851 NONE
      BF0850 1044037 .. 1044067 - -16.2  -4.89966   ATATGGAAAAAGAAA       CGGCGGAAAAACTG AAA CCGTTTCTCCGCCG       TTCAATAGTTTACAC 100 58
      BF0844 NONE
      BF0843 1036342 .. 1036373 - -13.8  -3.46824   CGATGAACGAATCAA      CGATGAACGGGCTG CGCT CAGCCTATTCATCG       TTTACTACTTATTTA 100 45
      BF0841 NONE
        hemH NONE
        ubiE NONE
        aroE NONE
      BF0837 NONE
      BF0836 NONE
      BF0835 1029131 .. 1029180 -  -3.6  -4.74103   GTGGGAATGTAAAAA TCCCCTGACTCTTGCCTTGTATCG TGAT CGACT-AAGGCCAAAG-CAGGGGG ATTTTTATATCGGAA  69 154
      BF0834 NONE
      BF0833 1027564 .. 1027582 -  -4.6  -2.53345   CCTATACATTAATAT             CTGAATTC ACC GAATTCAC             TTTTGATAATCAGTT  47 0
        prfA 1026370 .. 1026384 -  -4.3  -3.24245   CGATTTACAATTGAA               GTAAC CGTCC GTTAC               AATTCACTCTCTTTC  51 22
      BF0831 NONE
      BF0830 NONE
        lpxD NONE
        lpxC NONE
        lpxA 1020941 .. 1020965 - -13.7  -5.26316   TTATTCCACAAAAAA          GGAGGATGCTT GGA AAACATCCTCC          TCTTCTTATTGATTT 100 49
      BF0826 1020262 .. 1020274 -  -4.8  -2.61735   GTAAGATGTCATAAC                CCAC CGGAT GTGG                TCACATGGGCATATT  49 43
        miaA 1019200 .. 1019210 -  -2.6  -4.04813   AAGATACTAAAAATA                 TTAT GTA ATAA                 CGCTTCCTTTGCAAC  55 105
      BF0824 1017769 .. 1017784 -  -3.2   -3.3506   CGTAAACCGGGATAA              CCGTTT GGGT AATCGG               TGGCGTTGGAGATAT  48 58
      BF0818 1012563 .. 1012605 - -11.5  -4.91109   TTGGCAGGATAAAAA GAACCGCTG-CTCTTTACGG GGGG CAATAAAGAAACAGCGGTTC GCATCAACTGGTTGA 100 100
      BF0817 1010602 .. 1010615 -  -5.9  -3.09015   TGCACATTTATTGAA               GCGCC AATC GGCAC                ATGTTTGTTTCTTTT  56 4
      BF0816 1008001 .. 1008051 -  -2.1  -4.82901   CCGGGCTCATAAAAA CGAAAAGTGAAAAGCTGAAGGA GGTTAATG TCCGTTA-CTTTTCACTTTTCC GACTGAATCTTTTGG  64 43
      BF0815 NONE
      BF0814 1006742 .. 1006764 -  -4.8  -2.81162   ATGGAATAAATGAAT           TGTGGCTTGA TAT TCAAGCCGTA           TCGAGAGAAACTGAT  50 70
      BF0813 1005463 .. 1005486 -  -2.5  -4.03909   CATACAGCAAAAATA          CATGATAAT TCCCGG ATTTTCATG           CGGACGGATGAAAAT  55 100
      BF0812 1001776 .. 1001795 -  -7.8  -6.02345   GAAGCATAAAAAAAA            GCCTCTTC TCAC GAAGGGGC             TTTTTAGGTTTACTT 100 234
      BF0809 NONE
      BF0807 NONE
      BF0806  987500 ..  987527 - -11.4   -3.8211   TTTTATTGATAATAA        GATCTCCTCC TTTTGGGG GGAGGAGATC         TTGTCTTGAGTAAGA  91 59
      BF0805 NONE
      BF0804 NONE
      BF0803 NONE
      BF0802  980876 ..  980923 -  -5.1  -4.52589   TTGTTTGATAGAAAA CAGAAAGGAGAACCGAAAGA TGCGTAATG TCTTA-GGTTCTCCTCTCTA TAAAAAGTAATTATA  68 50
      BF0800 NONE
      BF0799  978112 ..  978142 - -10.6  -4.86731   TCTTTGCAAACAAAA       CGCTTGTTTTAACA CTC TGTTAAATCAAGCA       TTTTATATACTGAAA 100 262
         dxs  975938 ..  975953 -  -3.2  -3.14564   GTATTGGGGGATTAA              GAATGG GTAG CCATGC               AGCTTTCCACAGGAG  47 6
      BF0795 NONE
      BF0794  973061 ..  973077 -  -2.3  -2.71268   CTCTACTATATATTA              TCTTGTA TGA TACAACA              ATGAAGCTTCTCTAC  40 47
      BF0793  972431 ..  972466 -  -7.6  -2.62513   ATAATCTGAAGTAAG    CAATAAGTTGACACAC CTCT GAGTGACAACTGATTG     AAAGAGTATTGACAG  63 94
        nuoA NONE
        nuoB NONE
        nuoC NONE
        nuoH NONE
        nuoI NONE
        nuoJ NONE
        nuoK NONE
        nuoL NONE
        nuoM NONE
        nuoN  962378 ..  962430 - -18.9  -3.85698   CGGTCCGGCTATAAA CAACAAACGGTGAACAACACATAC TATACT GTATGC-CTGTTCACCGTTTGTTG TTTATAGCTGATCGT 100 50
      BF0781 NONE
      BF0780  955236 ..  955263 -  -8.4  -3.88464   TGAAAAACAGGTAAA        GCACCGGGCCAGC AGG ACTGTCC-GGTGC        TTCATTCTGTGAGTG  77 51
      BF0779  953672 ..  953702 - -10.6  -3.57792   GCATTTACTCCGAAA       GAAGTAAGCGTTTC CCG AAAATGCTTACTTC       TTTTCGAAATATCTC  83 391
      BF0757  920356 ..  920367 -  -4.4  -2.76313   ATAATCTGAATATTA                CACA TCTG TGTG                 ATCTGTTAATCTGTG  48 53
      BF0751 NONE
      BF0746  910001 ..  910015 -  -5.7  -3.04461   TATTCATTTGTAAGA               TGCAG GGGGG CTGCA               TTGCAATACTTTAAG  53 139
      BF0730 NONE
      BF0729 NONE
      BF0728  893490 ..  893501 -    -3   -4.1851   TCAAAGTATAAATAA                TTCA TCCG TGAA                 AATCCGTGTAATCTG  57 51
      BF0727  892335 ..  892355 -  -9.1  -4.10744   GCATTTAAAGAACAA            GCTTTAACG TAG CGTTAAAAC            AAAGCTTTGGGCGAG  81 182
      BF0726 NONE
      BF0724  891112 ..  891130 -  -5.3  -5.42259   TCATTTTGAAAAAAA            CAG-AGCC CATT GGCTGCTG             TAGGAATATTGTAAA  86 379
      BF0719  885433 ..  885468 -  -9.1  -4.17537   TGAAATAATGATAAA    GGTGTGTCAAAATTC TGTGGT GAGTTATGACACACC     TTCCAAATCTGCTTT  81 14
      BF0712 NONE
      BF0711 NONE
      BF0710 NONE
      BF0709  868458 ..  868489 -  -9.6  -3.35901   AAATGAAATGATGAA      GTGGGGATACACT AAATAAA AGTGT-TCCCCAC      TTTTTTTATTTTGAC  76 78
        ksgA  864313 ..  864333 -  -3.4  -3.06501   TACAGCCTTACTTAA           CTTCCT-AT AATA ATAAGGAAG            ATAAGTTTTGTATAT  45 87
      BF0705  862860 ..  862877 -  -4.2  -3.73042   GTTTTTAGGAAAACA             GGATTT GTCTTT AAATCC              ATTAGATCACAAATT  57 102
      BF0704  860915 ..  860961 -   -22     -2.55   TAACACTTGAATTTA GAAAAGGCGTATCAAAGAGATT CAA AATCCCTTTGATACGCCTTTTA CATAGAACTAAAATT 100 49
      BF0703 NONE
      BF0702 NONE
      BF0701  856972 ..  857030 -  -9.7  -4.22475   TAGTTAAAAGAATAA CGGGCTACAAACAATAAGT-TTCTGCTA TCTT TTGCAGGGTACTTGGTGTTTGTAGCCCG TTATTTTTTTGTGAC  86 58
        parA NONE
        parB NONE
      BF0694 NONE
      BF0693 NONE
      BF0692  847473 ..  847528 - -29.4  -3.61517   ATGGGTTTTCAACAA GACGGGAAGAGGAGCAATGAGTGATT GTTC AAGCACTCATTGCTCCTCTTCCCGTT ATTTAATTTATTGTT 100 44
        alaS  843306 ..  843328 - -13.5  -4.56159   GGAATAAAATAGAAA           GAGTCCGGT GCAGT ACCGGACTC           TTTACTCGGAGAGTC 100 119
      BF0687  840782 ..  840803 -  -2.3  -3.60884   TTGAAAAGAGGAGAA           CCGTT-GCTT TAA AAGCCAAAGG           ATTGTTGGTTTTAAA  47 200
      BF0686 NONE
      BF0685  837665 ..  837679 -  -2.9  -2.94823   AATCTTTAAAAACAC               TTATC TATTT GATAA               AAAATAGTAGAAATA  43 15
      BF0684 NONE
      BF0683  834297 ..  834312 -  -3.3  -3.32819   TACATATTCGTATAA              TCTGT GATGAA ACAGA               GTACTTTCTTAGGGT  48 34
      BF0682  831806 ..  831829 -  -4.6  -4.65916   TTGATGTTAATAAAA          CAAGTGTCCC GAAA GAAACACTTA           CTTCAGTTACTAACT  68 144
      BF0681 NONE
      BF0680  826452 ..  826476 - -10.7  -3.64882   GGACTATAAATAAGA          CAGGGAACCCA TCT CGGGCTCCCTA          TTTCTTTTGTGTAAC  86 79
      BF0678 NONE
      BF0677 NONE
      BF0676  822899 ..  822923 -  -9.4  -4.48987   TTGCTATAAGGAAAA          CCTTCTTCAA TCTAT CTGAAGAAGG          AAAAATTGACACTTC  91 12
        aroB NONE
      BF0671  816204 ..  816260 - -20.1  -2.74293   ACAAAGAACAAGTGA TCTGTTTCTAAAAGATTAGTTTTAACA GAG CGTTAAAACTAATCTTTTAGAAATAAA TAATTAACAATATAA 100 60
      BF0670  814329 ..  814368 - -14.3  -3.70902   TCTTTTATATTTAAA  GTTGAGCCCCTGGCCGG TATATT CCGATCAGGGGCTCAAT   TGCTATTTATCTATT 100 154
        aroA  808303 ..  808314 -  -4.4   -3.5361   GAACCATTGAGATAA                GGAT TGTT ATCC                 GGACAAGGAGACCTA  55 159
      BF0656 NONE
      BF0655 NONE
      BF0654 NONE
      BF0653  786688 ..  786699 -    -3  -2.72344   GGTTACGTTTAACGA                GTAT TTCG ATAC                 GTTTGTTCCTGCTTC  41 474
      BF0644  779185 ..  779208 -  -9.6  -5.10968   ACCAAGAGATAAAAA          GCGTGTAGAA ACAC TTCTGCACGC           TTTTTTGTTGCATGT 100 195
      BF0640 NONE
      BF0639  773022 ..  773032 -    -4  -3.05597   TGCATTGTTTAAAAT                 TTGT AGT ACAA                 CAAACGTGCCAGAAG  47 47
      BF0638  772683 ..  772696 -  -6.7  -2.73875   TTGCTGCTAAGAGGA               GGTGA TAGT TCACC                ACTGCCCCTATTCTT  57 33
      BF0634  771519 ..  771533 -  -4.2  -3.13039   AAACTCTAAAATAAT               GGCG GATAAAA CGCC               TCTTTTATATGTTCA  51 1
      BF0633 NONE
      BF0632  770349 ..  770367 -  -3.2  -4.30995   GTTTTCATAAAAGAA             TGTTTTTT TAT AAAGAACA             CAGGGTCAAAGATAA  59 65
      BF0631  768977 ..  769028 -   -22  -4.63952   ATTAGAAAGAATAAA GCTTATAGAAAAAGAGGTGAACAG ATAA CTGTTCACCTCTTTTTCTATATGT TGTTACCGGGCTGTG 100 28
        dinF NONE
      BF0626  764543 ..  764589 - -19.7  -3.57816   AAGATGAAGAATGAA GAACGGGTTAACAGGTAGAAG TATTC CATCTACTTGTTAACCCGTTC ATAATAAGTGTAGTT 100 48
      BF0624 NONE
       dnaK1 NONE
      BF0622 NONE
      BF0621 NONE
      BF0620 NONE
         frr NONE
      BF0618  753414 ..  753426 -  -4.8  -3.40403   TTTTTTGTAGGAGAA                GCAG TTGCT CTGC                CAAGTGAAGCATTAA  55 79
      BF0616  752567 ..  752577 -  -2.6  -3.14132   CTTGGTTTTCAGTAA                 TAAT AAA ATTA                 TTATTTTGTTAATAT  45 99
      BF0615 NONE
      BF0614  749720 ..  749730 -  -2.6  -3.67634   TATGACGGGAAAACA                 TATT TTT AATA                 TTCTTCAATTTTATC  50 20
      BF0612 NONE
      BF0611  748362 ..  748376 -  -5.8  -2.64155   CTTTCTTTAAACGTA               TTTCTT TTT AAGAAA               AAAATAAATAATATA  54 2
      BF0610 NONE
      BF0609 NONE
      BF0608 NONE
      BF0607 NONE
      BF0606  738901 ..  738933 - -12.9  -3.70019   ACCAACGTGAAAATA      CCTTTAAAACCAAAG CCC CGTTGGTTTCAAAGG      AAAGGGGGCTTGGTT  95 146
      BF0604  736755 ..  736780 -  -2.5  -3.07291   AAGCAGGTGATGCAA         GCGGTTGAATA AGAC TTTTCTACCAC          AGATAACACAGGTCA  43 104
      BF0593  714054 ..  714082 -   -12  -3.18264   TTTTGCATGTAGGAA        GTTAGTTTTAAC TCAAT GTTAAAACTAAC        TTCCTACATGCAAAG  87 154
      BF0592 NONE
      BF0591  709155 ..  709198 -   -15  -4.19483   TCATATAGATATAAA TAATAAGACTACTATATCCA GTTT CAGATATAGTAGCCTTATTA TTAAATGGTAAATAC 100 59
      BF0590 NONE
      BF0589  704092 ..  704120 - -18.3  -4.79174   ATTTAAGGAATAAAA        TGCCCGGATTACA TAG TGCAATCCGGGCA        TTCTTTTCGATTGGG 100 68
         tdk NONE
      BF0582  698119 ..  698153 - -11.7  -5.31877   ACCTACCAGAAAAAA     GAAATCCCTGATAAT GCTTG ATTATCAGGGATTTG     ATTGATTTTTCTTTT 100 216
      BF0578 NONE
      BF0577 NONE
      BF0576  692094 ..  692108 -  -8.6  -3.59315   GTAATGATGGTCAAA               CGATTG AAA CAATCG               ATCGTTTTGAAGGGA  72 457
      BF0567  675374 ..  675403 -  -9.3  -4.75308   ATGAATATTCAAAAA       GGGTGGCTACTTC TGAA GAAGCAATCACCC        TTTTTGCAAATTTAT 100 51
      BF0565 NONE
      BF0564 NONE
      BF0563  670456 ..  670472 -  -2.9  -3.33696   TCTGGTGGCAAGTAA              CCGAATC CTG AAGTCGG              TCGGAATGTTTACAG  46 389
      BF0556  662414 ..  662438 -  -4.3  -2.59797   TGTGTAGAAAGACAG          TGATCCGGA AATGGAA TCCGGATAA          ATACTCCCGGATAAC  47 457
        radA  660848 ..  660864 -  -2.2  -2.52464   TCTGTGGTGAACTCA              CCCGAA GAGCG TCCGGA              ATGCTTCTTCCACCT  40 6
      BF0554  660387 ..  660403 -  -5.1  -2.94218   ATGGTTTACCACAGA              GTGACAC AGA GTTTCAC              TGAGTCTTTTTTAAT  52 40
      BF0553  658783 ..  658798 -  -2.6  -2.65298   GTGATTCATCATAAG              TCTATG GATT CATAAA               TTGTGCTACTGCTTC  41 11
      BF0552 NONE
      BF0551  655601 ..  655637 - -21.1  -2.91582   GAGTTTACCCAGAGA    GGTAAGGGGCATTGGTT TTA AACCAACACCCCTTACC    TTTTAAACTAAAAAT 100 70
      BF0547  650994 ..  651004 -  -8.2  -3.10612   TGGAATGGTAATACA                 GCCG ATC CGGC                 TATGAATTCTGCCAA  62 420
      BF0541  641936 ..  641968 - -10.8  -4.67982   TGTTAGGCAATAAAA      CAGCGTTTAAGA GTCTAAATT TCTTAAACGCTG      ATTTCTGGGTGTTAA  95 196
      BF0526  616509 ..  616541 -   -18  -3.48276   TGTTCTTGTATACAA      CATGGGGATGTTTT GCACT AAAACATCCCCATG      TTGTTCAATCTCCCA 100 75
      BF0525 NONE
      BF0524  612978 ..  612994 -  -3.7  -4.30844   ACCTTACCATTAAAA              CCAGTAA AGA TTACTTG              AAGCGTTTGATGCTT  64 463
      BF0522 NONE
      BF0521  610461 ..  610487 - -11.7  -3.80855   GCTTTTAAAAAGGAA         GAGGCTGTCAT GTGAT ATAACAGCCTC         TTTTGTATATATAGT  91 59
      BF0513  594539 ..  594565 - -10.3   -5.5112   GTTACGAATAAAAAA         GAGGAAATCTT GCCGG AAGATTCCCTC         TTTTTTATCTCGAAT 100 57
      BF0511 NONE
      BF0510 NONE
      BF0509 NONE
      BF0507 NONE
      BF0506  586807 ..  586834 -  -9.2  -5.28826   AAAGGTGATAAAAAA        TAAGGGTAGAAC CATT GTCCCACCCCTA         TCACTTACAATAATA 100 57
      BF0505 NONE
      BF0504 NONE
      BF0503  585778 ..  585790 -  -3.4  -2.67705   TCATAATTTATACGA                GTTC TTGAT GAAC                GTTTTTTACTCCGTT  43 95
      BF0502  584619 ..  584643 -  -2.9  -3.30235   AAAGGAATAAAACTA          TCATTTTCATA GTA TGTGAAATTGA          TTTATTTACGATTTT  46 219
      BF0501 NONE
      BF0500  579640 ..  579650 -    -4  -3.53811   TTTATTTTTGTTAAA                 TGAA CTG TTCA                 GGTTATCTCTATATC  52 101
      BF0499 NONE
      BF0498  574850 ..  574872 -  -4.8  -3.01712   GCCGGTGGGCGAATA           TGGGATAACG GTT CGTAATCCTA           ATTCTTTGGATGAAA  51 252
      BF0495  570903 ..  570922 -  -5.8  -3.43264   AACCAGTCAGGATAA            GAGGTCAGA ACA TCT-ACCTC            TTGTCTTGGCTTCGA  59 53
      BF0489  566394 ..  566426 -   -15  -5.03715   AGTATGCCTAAAAAA      TACTGCCCATCTGC ACGTA GCAGACAGGCAGTA      TCCCAACTAATTAAA 100 56
      BF0487  563737 ..  563789 - -10.7  -4.76041   CAGATTTATGAAAAA TAAGAGGTTGTATCCGGTAGAATAT AGA ATAAACTTTCGGATACAACCTCTTT CATTCAGGTAGATAG 100 49
        argR NONE
      BF0482 NONE
        argG NONE
        argC NONE
        argD  557091 ..  557125 -  -7.2  -4.93968   AGGTATAAGTAAAAA     GTGAAAATACGAGCAA ACG TGGCAGGTATTTTCAC     TTTTTCACTTTCCTT  85 57
      BF0478 NONE
      BF0477 NONE
      BF0476  553895 ..  553909 -    -5  -3.05384   TGTTTGTTCATTTAA               GAACAA TTT CTGTTC               AGATTATAACACTTT  52 100
      BF0475  553571 ..  553598 - -12.1  -6.23209   TCAATCAAAAAAAAA        GCCGGAATGCA ACACGA TACATTCCGGC         TTTACTTTCCTAATC 100 62
      BF0473 NONE
      BF0472 NONE
      BF0471  547775 ..  547789 -  -2.8  -4.53034   TTGATATAATGAAAA               TAAGTG TAT CACTTT               ATATCTGTAAGAGGA  60 145
      BF0469 NONE
      BF0468 NONE
      BF0467  544233 ..  544252 -    -3  -3.71848   TTTCTTTATGAAGAA            CGTAAAGTA CCC TACTTTA-G            CACAAGAAAGTAATA  52 377
      BF0462  541236 ..  541253 -  -5.6  -2.71731   GTGATTGTTGAAGTA             CTGAGT TTACTT ACTCAG              TACTATTAAAGCGGT  51 18
      BF0458  538000 ..  538016 -  -8.1  -2.62616   TCAGTTGGTAGAGCA              TAACCTT GCC AAGGTTA              GGGTCGCGAGTTCGA  65 23
      BF0452 NONE
      BF0451 NONE
        uppS NONE
      BF0449 NONE
        ompH NONE
      BF0447  526765 ..  526822 - -11.5  -2.84171   ATGGTTAAAAAGTTA CGAGCTACAAGTAACAAGTCATAACGCA TTT TGCATGGT-ACTTGTAGCTTGTAGCTCG TAACTTATTGCTCTT  82 46
        murI NONE
      BF0445 NONE
        proB NONE
        proA  522993 ..  523016 -  -8.8  -5.20328   CTGTAAAAAAAGAAA          GGGGAGAAGC AAGA GCCTTTCCCC           ATTATCGCATTTTAA 100 138
      BF0441 NONE
      BF0440  520822 ..  520840 -  -6.1  -3.29325   TTGTTAGAATGAATA             TACCTTT TCCGC AAAGGTA             TGATAAAATTTTCAA  59 37
      BF0439  519769 ..  519816 -  -4.3  -3.54902   TTATTGAACAATGAA TGATCAACGATGAACAGGCTAT GTATT ATTATC-GTTCGTCGTTGATCA TTTATTATGGATCGT  55 51
         efp  513447 ..  513488 - -21.1  -4.02581   GGCGATAAAATAGAA CTCCCTGCATTCCAACCGGA TAT TCCGG-CAGAATGCAGGGAG GCTGTGTTAATGAGT 100 51
      BF0429 NONE
       radC1  511105 ..  511125 -  -2.5  -3.25823   GGTGCTTTATACCAA            GGAATACTT GAA AAGTCATCC            TAATATTAACTTCTT  45 227
      BF0418 NONE
      BF0417  501737 ..  501761 -  -2.4  -2.88579   TTAACTGTTTATATA         TAACAAAGATA AAGC TAT-TTTGTTA          GAGAATTCCTAATAA  41 23
      BF0416 NONE
      BF0415 NONE
      BF0395  483687 ..  483704 -  -4.1  -2.86271   CGTCGATTAGAAGTA             GCGGTAA CGCT TTACCGT              TTTTTTGTTTAGGTT  46 88
      BF0392 NONE
        murF  478214 ..  478229 -    -9  -2.90763   GGCACACCGTAGAGA              CCACAC TCCG GTGTGG               CATGCTTGGGTAGGA  67 216
      BF0389 NONE
      BF0388  475406 ..  475420 -   -10  -3.44289   CATAAACCGAATGAA               CTCTCC GGC GGAGAG               AAACAGCGGGTAGCT  77 251
         asd  470852 ..  470880 -  -9.6  -5.35224   TTTATAAAAAGAAAA        TCTCAGCCGGAT TGACT ACCTGGCTGAGA        TGAATTGAAATATTA 100 82
      BF0382  469570 ..  469586 -  -2.3   -4.2074   CTTTTAAGAGATAAA              TTGTTTA TTA TTAACAA              AGGTTTAGAAACTCT  56 228
      BF0381 NONE
      BF0380  464194 ..  464238 - -13.2  -4.17089   GCTAAAGGTGTAAAA TTCTTCCTAATTCCATAG-CT ATCA AGACTATGGAAACAGGAAGAA TCTCTGTATTTACCA 100 52
      BF0379 NONE
      BF0378 NONE
      BF0377  458196 ..  458213 -  -2.7  -3.13033   TACGAATATAGAAAG             TCTTCTA TTCA TAGATGA              TGATTTTATTTGTTA  45 115
      BF0376 NONE
      BF0373 NONE
      BF0372 NONE
      BF0371 NONE
      BF0370 NONE
      BF0369 NONE
      BF0368 NONE
      BF0367 NONE
      BF0366  442229 ..  442263 - -18.8  -3.35723   CACTCAAAGAATATA     TCTGAAACGGTATCTG CTA CAGATACCGTTTCAGT     GCTTTACTCCAGATT 100 7
      BF0358  433658 ..  433672 -  -8.6  -4.46581   TAAAAGTTCATAAAA               CTCCTT CTG AAGGAG               AGCTTTCATTAAAGA  90 3
      BF0357  433114 ..  433130 -  -4.5  -4.68593   GTTATTATTTAAAAA              TAAAATC TCA GATTTCA              TTTGTTGTAAATTCT  68 16
      BF0356  432085 ..  432123 - -10.4  -2.82187   AATATGTAATAGAAT   CTCCCTGATTATTAATGC AAT GGAAGAATAATCAGGGAG   GATTTTGTATGTTAA  77 82
      BF0353 NONE
      BF0352  426243 ..  426255 -  -4.8  -3.01712   GCTTTTCTGTTAATA                GGCT CTGAC AGCC                GGTGGCAGGGGAGTG  52 7
      BF0351  425098 ..  425114 -  -3.7  -3.31461   TATGTAGTCGTATAA              CCAGA TCCTAAG TCTGG              TGCGACTACCGGTTA  50 104
      BF0346  417823 ..  417838 -  -3.2  -3.10493   CCCCCAATAGATATA              CGTACC TACC AGCACG               CACATGATCGATTTT  45 66
      BF0344 NONE
      BF0343  416018 ..  416051 - -18.3  -4.06687   ACCGGCCATAAATAA     TTCGCCCGGGTGATA TTTC TATCATCCGGGCGAA      ACCGTTTAAATTTTT 100 31
      BF0341 NONE
      BF0340 NONE
      BF0339  408023 ..  408036 -  -2.4  -3.31269   TTTATAGCATATTAA               GAGA AAATCA TCTC                TGTGGAACTCTGTGT  45 88
      BF0338 NONE
      BF0337  405785 ..  405812 -  -3.4  -4.74787   ATAAACAGAAATAAA        CCTCCCTGGTATG TAA CAGAT-AGGGAGG        CTTGTGGAGGAAATC  67 47
      BF0336  403111 ..  403131 -  -6.1  -3.85785   TAAAAATCAATATAA            CGTTACTCC GAT GGAATATCG            CAAAGGAGCTAAACA  64 150
      BF0334 NONE
      BF0333 NONE
      BF0332 NONE
      BF0331 NONE
      BF0330 NONE
      BF0329 NONE
      BF0328 NONE
      BF0327  386415 ..  386454 - -10.2  -4.47679   AACCCAAAACATAAA  TAGCCCTATC-GAACTCTA TTT TAGAGTAATGATAGGGCTA  TTTTCGTTGTTGATA  91 165
      BF0319  375745 ..  375768 -  -2.5  -2.80816   TGGTGAGTTATGACA          CCT-TCATCC TATAC GAATGACAGG          GAGAGGGGAAAATCA  42 38
      BF0315  367106 ..  367124 -  -6.1  -2.77013   TACGGTCTCAACAAT             GTATTTC AGTTG GAAATAC             GTTAGAAATTGGCAC  55 149
      BF0313  364802 ..  364828 -  -3.9  -3.66908   GGCTTGCAAAATGAA        GT-TCTTTTGCT TAAA AGCAAAAAAGAC         CGGCCGGGAGCTATT  54 36
      BF0312  363475 ..  363533 - -17.1  -3.29511   TGGATTCTTCCATAA TGAGAGTTGCAGTGAATTCAC-TTAAGG CCTA CCTTAAAGTGATTTCACTGCAACTCTTC TATCTCAGCTATGTG 100 80
      BF0287 NONE
      BF0286  327711 ..  327748 -  -7.9  -3.21218   AGGGTTTATTATCAA   GGGTTGTATCAAAAGC TTGTTTT GCTTG-GATACAACCC   TTTTTTCTTTCCAAG  66 102
      BF0282 NONE
      BF0281 NONE
      BF0280 NONE
      BF0279  314343 ..  314353 -    -4  -3.53012   GTCCTCTGTGGTAAA                 TCTA TAT TAGA                 GTTCGCTGATTTCCG  52 21
      BF0278  311676 ..  311689 -  -3.8  -3.14211   ACGTTTTGGGACGAA               CGGA GACACG TCCG                GCTCAAGTTTAGACT  48 44
      BF0277  310445 ..  310501 - -16.2  -3.91716   TCACCGCTTAAACAA TCAGTACCCTCTTTACTCTTTTTCCA TCAAC TGAAAGGAGAGTAAAGAGGGTATTGA CAAAGAGGGGATGTA 100 74
         dgt  300727 ..  300759 -  -9.9  -3.50219   AAGATTGCCAGATAA      CTTCCGGGGTGAATA AGG TTTTCACACCGAAAG      TCGTTACACCGCAGG  75 29
        sigE  294792 ..  294822 - -13.4  -5.18726   GCCGGATAATAAAAA       GAGCAGAAAGGGAA TCA CTCTCTTTCTGCTC       CTTGATACACAACTA 100 87
      BF0263  293764 ..  293779 -  -2.5  -4.15453   TAAGCGACCGTAAAA              GTAGG TATTTC CCCAC               AATTCCCCACAATTT  55 86
        mraZ NONE
        mraW NONE
      BF0260 NONE
        ftsI NONE
        murE NONE
        mraY NONE
        murD NONE
        ftsW NONE
        murG NONE
        murC NONE
        ftsQ NONE
        ftsA NONE
        ftsZ NONE
      BF0249  277459 ..  277494 - -12.7  -5.01553   AAGCCATAAACAAAA    TAC-CCCGGATGCGAG TCTGG CTTGCATCCGGGGGTA    GAAAGTATTTCTGTT 100 48
        rpsT  275957 ..  275976 -   -10  -5.04325   TTGAAAGCATAAAAA            GCCGAACT GAAA AGTCCGGC             TTCTAATATTATATA 100 64
      BF0246  273799 ..  273834 - -16.2  -4.94058   GGAATTCAAAGAAAA    GCGCCGG-TCCGAAGGA TTT TCCTTCAGCGCCGGCGC    TTCTTCGTTGTAAGA 100 67
      BF0240  263863 ..  263892 -  -7.2   -4.7373   TTATCCTACGAAAAA      GCACCGTG--CGGC TATT GCCGGGCACGGTAC       TACTCCGTATCATCG  82 100
      BF0238  262732 ..  262748 -  -3.7  -3.36117   CCAACGAGATAAAAG              CATATCA AAT TGATCTG              AAATTACGGGAGGGG  50 263
      BF0233  255988 ..  256013 - -12.6  -4.15066   TAGCCATAAATGAAA         GGCGGAACAC TGTCAG GTGTCCCGCC          TTTGGTATCTGTTTG  95 60
      BF0232 NONE
      BF0231 NONE
      BF0230 NONE
      BF0229 NONE
      BF0228  248551 ..  248592 - -12.5  -4.27316   TTTTGTAAGGTAAAA TAGCCTGTATATCCCTGTCC GGT GGT-AGGTATATACAGGCTA ATTTATATTATTAGG  95 50
      BF0227  246876 ..  246913 - -15.7  -3.63843   AAGTAATCATAAAGA   CCATACGGGTGTTACGG AAGT CTGTAACACTCGTATGG    ATTATATGTTTACCT 100 45
      BF0204  222206 ..  222225 -  -3.6  -2.81088   AAGTGATTGAAGAAG            CTTTGC GACGGAAT GCAAAG             ATTATCTTGCCTCCC  43 487
      BF0202 NONE
      BF0201  220081 ..  220115 - -13.7   -4.1144   AAAAAACTAACTAAA     TAAATGGGCTACCGC GTGAT GCAGTAGCCCTTTTA     TGTTTATACTACGTT 100 83
        rnh1  206850 ..  206861 -  -4.4  -3.97388   AGAGTTCAGTACAAA                CGTT GATG AACG                 GTGCCGTAGGGGCAG  59 502
      BF0187  202676 ..  202708 -  -7.1  -4.21462   AGTTATTATTTAAAA      CCGGAAAAAGCTTTA TGT TACAGCTTCTTCCAA      GGTGAGGATGATACA  75 90
      BF0186 NONE
      BF0185 NONE
      BF0184  199817 ..  199845 - -18.3   -3.0752   CATATTAGCCGAAGA        GTACGCCAAAGCC CGT GGCTTTGACGTAC        AAACTTGTTTGGAAC 100 41
        pdxB NONE
        acpP NONE
      BF0178 NONE
      BF0177  193727 ..  193739 -  -6.3  -3.02677   AAAATATAGGAGATA                CGATT TTA AATCG                CTTGAAGAAAGGAAA  56 414
      BF0175  191057 ..  191076 -    -5  -4.64861   TTTTCGTAAAAGAAA            TCCATCCG GAAA CGAATGAA             GTGGTATTGGCATCC  73 367
      BF0173  186674 ..  186688 -  -2.9  -3.47303   AAAAGTGAAAATAGA               TTATC GGTCT GATAA               AATGAAGATCGTTAA  48 499
      BF0165 NONE
      BF0164 NONE
      BF0163  174806 ..  174863 -   -22  -2.57132   GTCTGTGCCCATAAG CCCGCATACCTGTGCCCATGAGCCCG TATACC CGGGCCCACCGGCCCGGGTATACGGG CTGAGATAAGTTTAG 100 121
        cysS  172840 ..  172898 - -15.5  -2.71011   ATCTGTTCTGAATTA GCCACAGAGGACGCGGAGCATACAAAGC TATT ACTTTGTTCCCTCCGCATCCTCTGTGA- TGTTTTCTAAATACA 100 56
      BF0160  171902 ..  171914 -  -4.7  -4.21194   CGTCATGACTGAAAA                GCTGG AAC CCCGC                TATTTTCGGAAGGGA  64 525
      BF0157  166426 ..  166453 - -16.4  -5.70829   AAGATGATAAAAAAA        CAGTGATCCGGA AAAT TCCGGACCACTG         TCCCTGTTGTCATGG 100 50
      BF0156 NONE
      BF0155 NONE
      BF0154 NONE
      BF0153  159533 ..  159563 - -14.1  -5.20216   GATACTACTAAAAAA       GGTGTAGCCTTCT TTCTG AGATGGCTACACC       TTCTTTTATAAGCAG 100 51
      BF0151 NONE
      BF0150  156462 ..  156477 -  -6.1   -4.2558   CATTTTTTATCAAAA              TGCCG AACGGA CGGCA               ATGTTGTATTTGGCA  69 4
      BF0147 NONE
      BF0146 NONE
      BF0145 NONE
      BF0144  150363 ..  150376 -  -2.3  -3.30439   AAGAGGGAAATTCAA               GGGGA TCGC TCCCT                TTTATTGAGAATCGG  45 27
        uxuB NONE
        uxuA NONE
      BF0140  146806 ..  146822 -  -2.1  -5.75822   TATAAACTAAAAAAA              CATCCTG GTG CGGGCTG              TATATGAACCTATAG  80 60
      BF0138 NONE
      BF0137 NONE
         frk  143220 ..  143232 -  -2.7  -3.20435   GTAATTAGCTACGAA                TTGCA GGC TACAA                GCTACAGGTAACCGT  45 92
      BF0135 NONE
      BF0134  139888 ..  139940 - -19.9  -3.66178   TGTCGGAACGGGAAA GCCCGGCTCTCCGTCTCACTCAG ACGGTAG CTGAGTGGGATGAAGCGCCGGGC TTTCGTTCGGGATCT 100 139
      BF0133 NONE
      BF0132  138055 ..  138078 -  -3.1  -3.76167   CGAGAAGGTAAAAGA          GCACAG-CGG CGATC CCGACTTTGC          CGTGCAACCCGAGGT  53 391
      BF0125  129403 ..  129438 - -11.4  -3.68024   GTCTTGAATACACAA    TGGTGTTTCAAAAAAC GTAC GTCTTTTGAAACACAA     TCTTTAGTTCTCGCA  91 463
      BF0123  127471 ..  127511 -  -7.9  -5.25772   AAACTATAATAAAAA TGGCATATGA-GATGA TATTAGCAAG TCATCTTCATATGCCA  TCTTACTTTTAAAGA  95 143
      BF0118  124563 ..  124603 -   -10  -4.07306   ATATTTAACTATAAA GATGGGAT-GGAATGATTGC CAT GCA-TGATTCCTATCCCATC TTTTATTTGAGGGAG  86 43
        gidA NONE
         apt  117218 ..  117242 - -18.7   -5.1675   GTATCCATGAAAAAA          GGGCATAGCGA TTA TCGCTATGCCC          TGCAAATATATTCAT 100 46
        uvrC NONE
         dtd NONE
      BF0109 NONE
      BF0108  113592 ..  113631 -  -4.3  -5.27335   TTTCTTAAATAAAAA  TACCGTGTCACCCCACAT GAATA AAG-AGGACGACACGGCA  TGACATATTTGATTG  81 53
      BF0106  112347 ..  112357 -  -8.2  -4.13767   GCCCTTAGGGTAAAA                 GCCG GTA CGGC                 TACAGTAGACGAAAT  74 219
        polA  108577 ..  108605 -  -8.9  -4.84359   GTATGCTGACAAAAA        GATATCCGGCAGA TTG TTTGCCGGATATT        TATATAAACAGTAAG 100 94
      BF0103  107931 ..  107953 -  -7.6  -5.71712   CGTGACACAAAAAAA           GACCGAAGCT GTT AGCAACGGTC           TTTTTTAGAGTATTT 100 81
      BF0099  103775 ..  103786 -  -7.2  -3.33696   TGTTCCGGTAATGAA                CCGG GCGA CCGG                 CGCTTTAATGTTGTT  65 48
      BF0098 NONE
      BF0097 NONE
        purD   98812 ..   98825 -  -5.2  -3.34455   TCATTATAAATCGAA               GCCG ATGTCG CGGC                GATAATTCTTGTCTT  55 0
      BF0095 NONE
      BF0094   97355 ..   97365 -  -2.4  -3.48276   TTCTTCTTTACATAA                 CCAG GTT CAGG                 GCTTCCTGCATGGCT  47 7
      BF0093 NONE
      BF0092 NONE
      BF0091   94718 ..   94766 - -24.1  -4.58663   AGGATTGTGCAAAAA CTCCGCCCTGCATCACTTCACAT AAA AGATGAAGCAATGCAGGGCGGAG TTTTTCTATGGAATA 100 53
      BF0087 NONE
      BF0086 NONE
      BF0085 NONE
      BF0080   76094 ..   76116 -   -15  -5.38054   CGCTATAAATAAAAA           GGATGGATTC TTA GAATCCATCC           TTTTTATTTATAGAG 100 49
      BF0049   52816 ..   52826 -  -5.4  -2.53677   AATCAATCTACTAAC                 GAAG TGT CTTC                 TGTTAATGTCTCTAC  49 314
      BF0036   44422 ..   44471 - -13.8  -3.88559   AATTAGGGTTAGAAA GGGAGTGAACGAT-CTACGTCCT GGGAA AAGTCTTAGAATCGTTCACTCCC GGATAACCTTTAAAA 100 35
      BF0030   38275 ..   38308 - -18.2  -2.87132   TGTCCCGGGTACACA     GGCCCATCAGCCCG GGTATG CGGGCCGATGAGCC      CGGGTATATGGACTC 100 159
      BF0026 NONE
      BF0025   30704 ..   30740 - -18.1  -3.29364   ACCATCAATGACGAA    CGATGAACCCTCTGTGG AAA CCACAGTCGGTTCATCG    TCCCATTGATCGTTA 100 60
        nadB   25696 ..   25725 - -13.7  -3.86897   TGCATTTTGCAGAAA       GGTGGAGCTATAC TTAA ATATAGCCCCACC        TTTTCTTTTATCTCT 100 59
      BF0019   23094 ..   23129 - -14.2  -4.76087   TATATAATAAAGAAA    GCGGATGAAAGTGA TGATTTAT TCACTTCCATCCGC     TTCGTGTGTGCAGAT 100 53
      BF0018   20469 ..   20480 -    -3  -4.64861   CGCCTGTAAAACAAA                TGAT GCTG ATCA                 GGATCCCTGCCGGTA  62 87
      BF0017   19851 ..   19909 -  -9.3  -4.09511   AAGATGTGTTGAAAA CACCGCAAATTACACAGATTAACATA GAAATGAT TAT-TAAATCTGTGAAATTTGCGGTA GCGGGCTATAGTAAT  85 31
      BF0012   14011 ..   14030 -  -4.4  -3.82191   TGAATTTGAGAATAA            CCTATTACT CAA AGT-ATAGG            AAATGAATCTGGAAG  57 47
        finB     827 ..     885 + -10.4    -3.273   CCCTTCTAAGGTATA TCCAATGCTTTGCTTTTTTCACCGCTTC TAT GAAGCACCTACAAAGGCAAGGCATTGGA TATTCGGTTTTATAG  79 130
  pBF9343.02    2165 ..    2185 + -10.4  -4.61482   TTGCTTAAAGGTTCC            TTCCCCCC TCATT GGGGGGAG            TTCTTTTTTCAAACG  95 33
  pBF9343.03 NONE
  pBF9343.04 NONE
  pBF9343.05    4146 ..    4162 +  -6.5   -4.4078   AGAAGGATAGAAATA              TCACTCG TAT CGGGTGG              TTTTGATTCAAAACA  76 3
  pBF9343.06 NONE
  pBF9343.07 NONE
  pBF9343.08 NONE
  pBF9343.09 NONE
  pBF9343.10 NONE
  pBF9343.11 NONE
  pBF9343.12    7307 ..    7321 +  -7.2  -4.43307   TTACATAAACCCATA               GAAAAG GAA CTTTTC               TTATTTTCTTAACAC  79 282
  pBF9343.13    8893 ..    8928 +  -5.8  -4.39998   GGGAAAAATATTATA    TATATAAATAATATAT GAAT ATATAATATTTGTATA     TTTATTATATGAATA  73 345
  pBF9343.14 NONE
  pBF9343.15 NONE
  pBF9343.16   11964 ..   12001 + -13.1   -3.7319   TTTAAAGTAATATTG   AAAAATAAAAGAGAGTA TTTA TACTCTCTTTTATTTTA    TTATATATTATGGCT 100 287
  pBF9343.30   22303 ..   22325 +  -9.9  -3.90316   AAATAGTTCTCAAAA           GAGGATTGG AAAAG CCAGTCCTC           TCTTTTTGGAAGAAT  85 35
 pBF9343.48c   36176 ..   36193 -  -2.1  -2.89655   TTTTTGAAAAAAACT             TTTTCAT TTGA ATAAAAA              TTAGTTGTTTATTTG  41 34
 pBF9343.47c NONE
 pBF9343.46c NONE
        bctA NONE
 pBF9343.44c NONE
 pBF9343.43c NONE
 pBF9343.42c NONE
 pBF9343.41c   29710 ..   29721 -    -3  -2.61695   TTTATGTTTAAACAG                TTTC ATTA GAAA                 TTCTTTTTTACTTTA  41 19
 pBF9343.40c   29296 ..   29308 -  -3.5  -3.07935   ACGCTATTTATTTAA                TTTAT TAT ATAAA                TCTTTTATTCGCAAA  45 1
 pBF9343.39c NONE
 pBF9343.38c NONE
 pBF9343.37c NONE
 pBF9343.36c NONE
 pBF9343.35c   25457 ..   25488 - -15.3  -4.50976   TTCCAGACTATAAAA      CAAAGACCGAGAG TTTAAC CTCCCGGTCTTTG       TTAATAGAAATCTCT 100 45
 pBF9343.34c NONE
 pBF9343.33c NONE
 pBF9343.32c NONE
 pBF9343.31c   22303 ..   22325 -  -7.7  -4.11773   AAATAGTTCTCAAAA           GAGGATTGG AAAAG CCAGTCCTC           TCTTTTTGGAAGAAT  76 40
 pBF9343.29c NONE
 pBF9343.28c NONE
 pBF9343.27c NONE
 pBF9343.26c NONE
 pBF9343.25c NONE
 pBF9343.24c NONE
 pBF9343.23c   15820 ..   15833 -  -2.5  -3.46982   TGCATATCAATAATA               TTTAA TTAC TTAAA                TCACTTAAAACAATT  48 13
 pBF9343.22c NONE
 pBF9343.21c NONE
 pBF9343.20c   14592 ..   14620 -  -9.7   -4.5852   TAATTCAAATGAAAA        TACCACTCTTTTA TGT CATAAGAGTGGTA        TTGTTTTTTATTTTT  91 150
 pBF9343.18c NONE
 pBF9343.17c   11969 ..   11996 -   -13  -4.75308   AGTAATATTGAAAAA        TAAAAGAGAGTA TTTA TACTCTCTTTTA         TTTTATTATATATTA 100 38
