# Supplementary material for: Rapid, accurate, computational discovery of Rho-independent transcription terminators illuminates their relationship to DNA uptake
Source: Genome Biol. 2007 Feb 21;8(2):R22. doi: 10.1186/gb-2007-8-2-r22 (PMC1852404; doi:10.1186/gb-2007-8-2-r22)
Supplement: Additional data file 4 — Best terminators found downstream of each of the genes of the 343 organisms studied. [file gb-2007-8-2-r22-S4.zip › Bacteroides_fragilis_YCH46.bag]

     BFp0002    1012 ..    1037 +  -9.8  -5.60993   ACACTAAAAATATGA         GGTTGTGTCA AAACGC TGACACAGCC          TTTTTTTATGCGCAA 100 63
     BFp0003    2822 ..    2857 +  -7.6   -5.9218   GAACTGTAAAATATA    AAAGAGGTTGTGCCAA CGTT TTGACACAACCTCATA     TTTTTTTATTCTCTG 100 59
     BFp0004 NONE
     BFp0005    5329 ..    5356 +  -7.2   -4.7268   TAATATTAAGTAATA        GGATATTTTTTT GATG AATAAAATATCC         TTTTCTTGAATATTT  83 28
     BFp0006 NONE
     BFp0007 NONE
     BFp0008 NONE
     BFp0009 NONE
     BFp0010 NONE
     BFp0011 NONE
     BFp0012 NONE
     BFp0013   11990 ..   12001 +  -5.8  -4.04927   GTGGTGGCGTTATGG                CTGC AAAA GCAG                 TTGTTTAATCATTAA  67 6
     BFp0014 NONE
     BFp0015 NONE
     BFp0016 NONE
     BFp0017 NONE
     BFp0018 NONE
     BFp0019 NONE
     BFp0020 NONE
     BFp0021   17172 ..   17199 + -17.2    -4.431   AATTACTTAAATAAA        GAAAGGGTTGCA ATGA TGCAACCCTTTC         TTTTATGCCTACCTG 100 31
     BFp0024 NONE
     BFp0025   18640 ..   18659 + -10.8  -3.50721   GCAATGGCAAAAGAA            TAAAGCCC GAAA GGGCTTTA             TCTTCTTAATTCATT  87 93
     BFp0027 NONE
     BFp0028 NONE
     BFp0029 NONE
     BFp0030 NONE
     BFp0031 NONE
     BFp0032 NONE
     BFp0033 NONE
     BFp0034   25356 ..   25370 +  -5.8  -3.77119   AAGAATGCGCTATCT               TTAAAG TGG CTTTAA               TTCTATTAATTAATA  65 11
     BFp0035   25892 ..   25920 + -10.3  -5.63374   AGCAAATGAAAATGA        TACCACTCTTTCG CTC CGTTAGAGTGGTA        TTTTTTTAATATTAA 100 124
     BFp0036 NONE
     BFp0037   28323 ..   28350 + -17.2    -4.431   AATTACTTAAATAAA        GAAAGGGTTGCA TCAT TGCAACCCTTTC         TTTTATGCCTACCTG 100 27
     BFp0040   30033 ..   30050 +  -6.9  -4.79949   CAGCTTAAAATAAGA             CTCCCCC GTAA GAGGGAG              TTCTTTTTTTGCACA  83 33
     BFp0041   30747 ..   30759 +  -2.7  -3.66356   AGAACAGTAAGAATA                TTATG GCA CGTAA                TTTCACATTGAGACT  48 168
     BFp0042 NONE
     BFp0043   31264 ..   31279 +  -5.4  -4.32436   AGAAAAACATTATCC              TCACCT GTAT AGGTGG               TTTTAATAATAATAT  69 68
     BFp0044 NONE
     BFp0045 NONE
     BFp0046 NONE
     BFp0047   33254 ..   33266 +  -4.1  -4.85599   AGTTGGGTTTTTGTC                CCTAA AAG TTGGG                TTTTTGTCCCCTGAA   0 43
     BFp0039 NONE
     BFp0038   27838 ..   27848 -    -4  -4.29981   GAAAGAGAGCGAAAA                 TTAC AAA GTAA                 TTATAAACGAATAAA  64 487
     BFp0026   18640 ..   18659 - -10.8  -4.21933   GCAATGGCAAAAGAA            TAAAGCCC GAAA GGGCTTTA             TCTTCTTAATTCATT 100 23
     BFp0023 NONE
     BFp0022   17055 ..   17067 -  -3.4  -3.88787   TTATAGCCCCAGAAA                GTCT GATAT AGAC                TTTTCAGAAGTAAGT  55 117
     BFp0001 NONE
      BF0001     665 ..     694 +  -3.9   -3.2268   ATTATTAAAAATAAA       TAAATAGAAATAGT AAT ATTAT-TCTATTTA       TATGGTTTTTATGAT  49 96
      BF0002 NONE
      BF0003 NONE
      BF0004 NONE
      BF0005 NONE
      BF0006 NONE
      BF0007    8259 ..    8282 +  -2.6  -3.87869   TCACTTTCAGCGGAT          TAAATTATGA TTTT TAATAATTTA           TTTATAAACCATTAA  51 94
      BF0008   10407 ..   10422 +  -4.8  -2.60211   AAAAAAAATAGATCT              CAATAT ATGA ATATTG               CATTTTTAACAACAT  50 16
      BF0009 NONE
      BF0010 NONE
      BF0011 NONE
      BF0012   15992 ..   16003 +  -4.4  -3.82097   TAAATGCTTTTACCA                GTTC ATAA GAAC                 TTTGATGGCTTTGCC  58 294
      BF0014   18575 ..   18586 +    -3  -3.17598   CAAATGCAGCTGCGT                CTAA AGTT TTAG                 TAATTTTGTAGAAAT  47 14
      BF0015   19408 ..   19420 +  -2.7  -3.95324   ACTTTCGGCATCTGC                TTCTT ATT GAGAA                TTATTCTTAAACGTA  53 16
      BF0016 NONE
      BF0017   21648 ..   21688 +  -2.2  -3.59979   TGAAAACACCGCAAA TTTCACAGATTTA-ATA ATCATTTC TATGTTAATCTGTGAAA  TTTGCGGTAGCGGAC  47 74
      BF0021   27484 ..   27513 + -10.8  -5.24647   TGCATTTTGCAGAAA       GGTGGAGCTATA CTTAAA TATAGCCCCACC        TTTTCTTTTATCTCT 100 46
      BF0023 NONE
      BF0024   31028 ..   31041 +  -2.3  -2.65206   AGATTAATCATGCAG               CGAAC CGCA GTCCG                TAACTTGTAGTTTGT  40 79
      BF0025   32488 ..   32532 + -14.3  -2.56164   GCAAACCATTAATGA CGAACGATGAACCCTCTGTGG AAA CCACAGTCGGTTCATCGTCCC ATTGATCGTTAACGG  93 29
      BF0028   36160 ..   36190 +  -7.7  -4.30793   TATATAAGATAAAAA       GGTGTAGTCAT CAGGAAGGT ATGACTGCACC       TTGTTTGTTATATGG  81 53
      BF0029 NONE
      BF0030   39936 ..   39961 + -10.7  -4.10781   TAAATTTCTGATAAA         CAGATAAAAAT CCGA ATTTTTATCTG          TTTATATCCATTATT 100 123
      BF0035   44198 ..   44208 +  -3.2  -3.85165   ATATGATGTTTTATT                 GGTT AGT AGCC                 TTTAACTTTGCAGTG  52 83
      BF0036 NONE
      BF0037   45709 ..   45726 +  -2.7  -2.61199   TTCACATGTCATTGG             AGTGATA ACCC TATCACC              ATTGGTTGGAGCTTG  41 64
      BF0038   46014 ..   46028 +  -4.2  -4.08692   GTAAGCTGGTTGTGA               CGTTTG CTT CAGGCG               TTTTGGAACCGATTG  62 37
      BF0039   46579 ..   46595 +  -8.1  -4.82901   AATTTATTGGAATGA              GTAAATG TAG CATTTAC              TTTTTCTACGGCGGA  86 203
      BF0041 NONE
      BF0042   48218 ..   48232 +  -2.8  -5.09204   ATCATTATTATTGTT               ATCAGT TAA ACTGAC               TTTTTATTAGGGTGT  69 12
      BF0043   49979 ..   49989 +    -4  -3.71148   TGATGATATGAAAAA                 CATA GTT TATG                 TTTGCATACATTTTA  55 63
      BF0044   50385 ..   50401 +  -8.1  -5.40072   AAATAATTGGAATGA              GTAAATG TAG CATTTAC              TTTTTTTACGGAGGA  93 159
      BF0045   50768 ..   50780 +  -2.7  -3.99805   GTTATACCAAAAGTT                TAGAG TTT CTTTA                TTTCCCTTTTTAAAA  53 54
      BF0046 NONE
      BF0047   52924 ..   52951 +  -4.2   -3.0094   TGTCTTTGATAGTCG        CTGTAGTC-GCAA CTT TTGCAGGCTACAA        TATATATCAGTCACA  50 95
      BF0048   53170 ..   53181 +    -3   -2.6176   TGGGGATAGAAATAT                TAGT TTTG ACTA                 GTTATGAATAAAATT  43 54
      BF0049 NONE
      BF0050   55308 ..   55322 +  -2.8  -4.87291   ATCATTATTATTGTT               ATCAGT TAA ACTGAC               TTTTTGGTTAGGGTG  66 12
      BF0051   56481 ..   56493 +  -4.1  -3.56142   AGGGTAGCACGGAGG                CGATT TTA AGTCG                TTGATTATTAATAAA  55 62
      BF0052   58631 ..   58656 +  -8.3  -3.12668   CCAAATTCGGGTGGA         GTGTGTCCTGA CGTT TCGGGGTACAC          TTAAATATGCAGATA  68 128
      BF0053 NONE
      BF0054   60544 ..   60565 +  -3.7  -2.99661   AAAACGAACTTCATT           CTGCT-TGCT ATC GGCATGGCAG           TGGTTATTCTGGGTT  47 111
      BF0055 NONE
      BF0056 NONE
      BF0057 NONE
      BF0058 NONE
      BF0059   63793 ..   63808 +  -5.4   -3.8901   CATAAGACGATTAAA              GAGCTA TTTC TGGCTC               TTTCGTGATTTGCGA  61 2
      BF0061   65518 ..   65575 + -10.7  -4.54821   TTACAGCTATTTATT ATAGAAGGCTGCACTTGTTTTTAACCCG ATA TGGGGAGAAAACAAG-GCAGCCTTCTTC TTTTCTCCTTGAAAT 100 52
      BF0062 NONE
      BF0063   67240 ..   67252 +  -5.5  -3.37654   GCTGTTATATTTACA                TCGCG TCA TGCGA                TTGATCATTTCTTCC  57 219
      BF0064 NONE
        rnpA   68270 ..   68290 +    -2  -3.31329   TTAGTGAGAAACTGG           TATGA-AAC GCTT GTTGTCATA            TATATTGTTGCTTCC  44 21
      BF0066   68470 ..   68484 +  -4.2  -3.42407   ATCCCTGGGGTGGAT               CAGGAT ACG ATCCGG               TTCCTTAATAGTCTA  53 3
      BF0067   69128 ..   69141 +  -3.1  -3.65046   TAACGTCTTTTTTAG               GCAAT AAGA GTTGC                TTGTTACGATAAAGA  50 19
      BF0068   70561 ..   70583 +   -15  -5.38054   CGATATAAATAAAAA           GGATGGATTC TTA GAATCCATCC           TTTTTATTTATAGAG 100 92
      BF0070   76029 ..   76045 +  -2.3  -4.16016   AGATTGATTTATTCA              TGATAAT TGG AGTATCA              TTTATTCCCAAATCC  54 34
      BF0071   77032 ..   77043 +    -3  -2.63858   ATGAAAGTGAGATAA                GTTT TTAA AAAC                 ATTATAAGTATGGTA  43 71
      BF0072 NONE
      BF0073   79195 ..   79226 + -13.8  -3.27129   AGCCCGCTATATTTG      GCCCTCTTC-ACGGC ACT GCCTTTGAAGAGGGC      TCTGTATTTCTCTTC  93 105
      BF0077 NONE
      BF0078   87069 ..   87117 + -17.6   -4.9792   AGGATTGTGCAAAAA CTCCGCCCTGCATCACTTCA CATAAAAGA TGAAGCAATGCAGGGCGGAG TTTTTCTATGGAATA 100 122
      BF0088 NONE
      BF0089  100181 ..  100213 + -12.1  -4.57533   TTAACTGGTTGGGTA      AAGCCGGAGCTTTTT GTG AAAAAACTCCGGCTA      TTTTATGATGTTGTT 100 222
      BF0092  104886 ..  104904 +  -7.6  -3.80745   TGTGGTCGATCGTGA             TAAATAAG TTT CTTATTTA             TTTCAGTGTTCTCTT  73 19
      BF0102  114945 ..  115003 + -14.9  -4.13014   TACCGCATAGCTGGA GAAAAGGGCATTGCCTCA-C-GCCTAAAC GAT GTTTAGACAGATGAAGCAATGCCCCTTTC TTTTGCGCCTATGCC 100 467
      BF0104 NONE
      BF0105 NONE
      BF0106 NONE
      BF0107 NONE
      BF0108  118307 ..  118319 +  -6.3  -3.48276   GCCACCCCATAGACA                GAGAA TTG TTCTC                TTGTGTCAAACCCAC  62 181
      BF0109 NONE
      BF0110  119012 ..  119035 + -11.6  -4.46112   ACACGCTTTTGAGTG          GCGGGGCGGC GAGA GCCGCCCTAC           TTTCTTTCAGTGAGC 100 29
      BF0130  133590 ..  133605 +    -9  -5.09762   AAGGTATTTTCCCAA              TCCGTC CCCT GACGGA               TTTTTATGTTCACCT  95 93
      BF0131 NONE
      BF0132 NONE
      BF0133  137533 ..  137580 + -10.9  -2.57931   ATCCCTATCGAAGTT TGAAGTGACCCCC-AAA-AGTTG GATA CAATTTTTTTGGGGGGCACTTCA GTTCTGACGGGTAAA  80 63
      BF0148 NONE
      BF0149  161454 ..  161466 +  -3.3  -3.10724   TGTCGGCACGCTCTA                TCCGC ACG GCAGA                TGATTTGATTTATTC  45 10
      BF0150  161824 ..  161861 +   -15  -3.75824   CGGTTTCATGAAAAA   GTAAACGGGTGACACC TTTTGT GGTGCTACCCGTTTAC    TTGTCTTATGGGGTA 100 43
      BF0153 NONE
      BF0154 NONE
      BF0155  166089 ..  166129 +   -10  -4.86731   ATATTTAACTATAAA GATGGGAT-GGAATGATTGC CAT GCA-TGATTCCTATCCCATC TTTTATTTGAGGGAG 100 259
      BF0157 NONE
      BF0158 NONE
      BF0159  168691 ..  168704 +  -2.4  -3.85698   ACTGGAAAGTATATG               GGAT ATCAAC ATCC                TTTGTACGCAAGGGA  50 229
      BF0162  173726 ..  173750 +    -3  -2.70946   ACTCTGCCTTACTAT         GTAGCGAA-AT CTAT ATCTTTGCTAC          CTATTTATAAAAAAG  43 312
      BF0163 NONE
      BF0164 NONE
      BF0165 NONE
      BF0166  180081 ..  180126 +  -4.8  -3.33922   TACACAAACAGCTGT CACCGGCTCCATGGCTC CAAGTACGGAAGT GAGC-GTGGAGCCGATG CTTTTTACCGCCCGT  54 186
      BF0174  188397 ..  188431 +  -8.6  -3.19175   GCTAAATAAGGATAT     GCCTGAGCGCAAATAC ATC GTATTTTTGTGCAGGC     TTAACTCTGTTACGG  73 205
      BF0176  189516 ..  189532 +  -4.5  -3.95787   AAGTCGGCTGACCCT              TGTACAA ACC TTGTATA              TTTGTCGATATACTA  59 30
      BF0183  197194 ..  197210 +  -6.5   -3.3785   TGCCCGCTGAAAATG              CGGGG TGAGATT CCCCG              TTCTAAATCCATTCG  62 83
      BF0184  198288 ..  198304 +  -8.7  -3.24076   AAGTTTCGGAAACTT              TTCGGTG ATG CACCGGA              TGTCTTCTATGGTCA  67 525
      BF0187  201056 ..  201092 + -13.1  -4.36914   CTCGATACTACTAAA    AAAGGTGTAGCCTTCTT TTT GAGATGGCTACACCTTC    TTTTATAAGCAGAGA 100 68
      BF0193 NONE
      BF0194  214367 ..  214424 + -14.2  -3.82117   TCTGTTCTGAATTAG CCACAGAGGACGCGGAGCATACAAAG CTATTA CTTTGTTCCCTCCGCATCCTCTGTGA TGTTTTCTAAATACA 100 442
      BF0201 NONE
      BF0202 NONE
      BF0203 NONE
      BF0204  222495 ..  222521 + -13.2  -4.72986   ATTTTAGTCCTTTTA         GAATAAGCTCTT GGA AAGGGCTTATTC         TTTTTAATAAAACTA 100 40
      BF0205 NONE
      BF0206 NONE
      BF0207  225025 ..  225076 +  -8.3  -5.37171   GCTAAATATAGGTAG TCAACCTTGGATCATTGCATT GGAACCTATA AATGTTATGGTTCAAGGTTGA TTTTTATTTAATATT  90 165
      BF0208 NONE
      BF0209 NONE
      BF0210  228867 ..  228885 +  -5.3  -4.04319   CTAATTTGTTTCTAA             CTACCTT CTCAT AAGGTGG             TTTGTACCTTTGTGG  63 107
      BF0211 NONE
      BF0212 NONE
      BF0213  233960 ..  233973 +  -5.3   -4.4009   TGATAAAACGGTAAG               CAATC ACCT GATTG                TTTTGTCCGATACGG  68 221
      BF0215  238293 ..  238311 +  -3.8  -4.11484   AGTATCATTGCGAAT             TTCTCGAT GGA ATCGGGCA             TTTTGGCAAATTCAA  59 311
        pfkA  241023 ..  241041 +  -2.4  -4.58946   GCCTTCGATTCGCAC             TTCTGTCT GGA ATACAGGA             TTATTTTCTTTGTCG  61 290
      BF0221  244117 ..  244127 +  -6.8  -4.03234   TTCCGGAGGAGTAAT                 CCGA TAG TCGG                 TTTCTATCCGGAAGA  70 252
      BF0223 NONE
      BF0224  247014 ..  247026 +  -6.3   -3.1552   GTCGTATTGCAAACG                GGAAT AGT ATTCC                TCTTCGTCACTACCG  57 498
      BF0229 NONE
      BF0230  254367 ..  254377 +  -6.8  -4.55689   TGCATGCAGCGTCCA                 CAGC GAG GCTG                 TTTTCTATGACTGCT  77 409
      BF0232  255476 ..  255528 + -13.5  -3.31461   TCCTTATCCGGGTTC GCATG-CCTGTGCTCATAAGCCCG CATACT CGGGCTCATGGACACAGGGCAGGC TTATGAGCCTCCGTA 100 163
      BF0234 NONE
      BF0235  256842 ..  256853 +    -3  -4.54821   TAGCAAGCTAAATTT                TAAG AAAC CTTA                 TTTTCTGCTTCAGCT  62 30
      BF0236 NONE
      BF0237 NONE
      BF0238 NONE
      BF0239  264329 ..  264387 +  -9.1  -2.65476   ACAACGAACAACAAA CGACGAGCTACAAGTTACGAATACTGCAT GAT AT-CAGTC-TCGTTTCTTGTAGCTCGTGG CTTGTAATCCGTGGT  72 60
      BF0240  265219 ..  265232 +  -3.1  -2.74605   ATAATTCAAAAAAAA               CAGGA GTAC TTCTG                TAACTTTTCACCAGC  43 37
      BF0241 NONE
      BF0242 NONE
      BF0243  266859 ..  266883 + -12.1  -4.85822   ACTAACTAAATAAAT          GGGCTACCGCG TGA TGCAGTAGCCC          TTTTATGTTTATACT 100 126
      BF0246  269795 ..  269814 +  -2.1  -3.74872   CCACGACAAATATGA            CGGCA AATGCCAAAA TGCCG             TTTCCTACCATAAAT  51 522
      BF0248  271039 ..  271078 +  -2.3  -2.75239   TTGTATTTGAGAATT  TTGTATAAGCTTTCGGA TCTGCT TTCGGAGGTTTATATAG   GCTTTTATTGTTTGT  40 44
      BF0249  271692 ..  271708 +  -6.5  -3.29144   ACTCTATCTGGAATA              GAAGCTG TAG CAGCTAC              TTATGAAAACAGTCC  61 309
      BF0250 NONE
      BF0251  273634 ..  273652 +  -4.6  -3.26792   GTCAATAGATTTAGA             TTTCTTGT AAC ACAAGGGA             TGCTTTTCTATATTT  51 16
      BF0252  274817 ..  274834 +  -3.5  -4.10925   GAGGTCAGGTTAAGG             GCTTCTTT ATA AAAGA-GC             TTTTCAGACCTGTGT  57 14
      BF0253 NONE
      BF0254 NONE
      BF0255 NONE
      BF0256 NONE
      BF0257 NONE
      BF0258 NONE
      BF0259 NONE
      BF0260  285004 ..  285019 +  -3.9  -5.95946   CGGATGAAAGGTGGA              GGGGC GATTAA GCTCC               TTTTTTTGTTCTTAA  93 122
      BF0261 NONE
      BF0262 NONE
        infB  289968 ..  290002 + -12.2  -4.68645   GAAACTGAAAATATA     CGGAGGCACAGAGT GATTACA ACTCCGTGTCTCCG     TTTTCGTTTTACATA 100 48
      BF0264 NONE
      BF0265 NONE
      BF0266  292743 ..  292753 +    -4  -3.04144   AGATAATGAAATAAT                 TGAT AAG ATCA                 TGTTAGAGATAAAAG  47 39
      BF0267 NONE
      BF0268 NONE
      BF0269  296109 ..  296136 + -11.4  -5.88197   TGACAGATATTGAAG        TGTCGTGAAAGC TGTT GCTTTTGCGACA         TTTTTTTATGTTTGA 100 54
      BF0270  296709 ..  296762 + -17.7  -3.81258   GAATAACAAAGTAAT CATAAAGACCATACGGGTGTTACGG AAGT CTGTAACACTCGTATGGATTATATG TTTACCTATTGTTAA 100 35
      BF0276  306496 ..  306516 +  -2.7  -3.79071   GGGAATAGGAGAAAA            TATTAAAAA CGC TTTTGAATA            TTTGGCTATTCTCGG  51 20
      BF0277  306968 ..  306984 +  -2.3  -3.48772   GCTTTTGTCTCATTA              GTACATA AAT TATATAC              TTGTATCACACCATT  47 245
      BF0279  308443 ..  308453 +    -4  -4.92756   AAAATTGAGTTTAAA                 GAAA TCA TTTC                 TTTCTTTTTCATACT  70 94
      BF0283  311684 ..  311697 +  -2.5  -3.62522   GAAGAATGGATCTGA               TATAT TCGA ATATA                TTGTTAGGCAGGTTC  48 112
      BF0284  312561 ..  312578 +  -7.7  -3.85082   GCCTGAATGAAAAAA             CGCATTC TACT GGATGCG              TTTGATGATGTATTT  71 482
      BF0288 NONE
      BF0289  318587 ..  318599 +  -3.4   -3.3363   GCAAAACGGCTGATG                GCAT GACGA ATGC                TTGCCTTCTTCTTCA  47 157
        rnhB  319493 ..  319510 +  -7.7  -2.73364   CATTATTGGAGATGA             TGGATGC AAAG GCGTCCA              TGGTTCCGGTGAGAA  60 242
      BF0292  322049 ..  322088 + -14.5  -5.38047   CTATCAGCATAAAAT  GAAGTGTTTTCGGGAGG CTTATA CCTCTTGAAGACACTTC   TTTTTTATCTAAATG 100 64
      BF0293 NONE
      BF0294 NONE
      BF0295 NONE
      BF0296  329116 ..  329151 + -16.2   -3.8591   GGAATTCAAAGAAAA    GCGCCGGT-CCGAAGGA TTT TCCTTCAGCGCCGGCGC    TTCTTCGTTGTAAGA 100 49
      BF0299 NONE
      BF0300  333157 ..  333171 +  -6.4  -4.27316   CTGTAAGGGTGTCAT               TAGCTC CCG GAGCTG               TTTTAGCTTCCAAAA  70 458
      BF0317 NONE
      BF0318 NONE
      BF0319  353956 ..  353976 +    -4  -3.06915   AGAGGGAGAACATCA            CCATGATG AACAC CATCATGA            TTAAATAGAATACCT  47 1
      BF0320 NONE
      BF0321 NONE
      BF0322  356166 ..  356196 + -11.9  -4.79373   AAATATAATCGAGCA       CCGCCTGTACTCT CTCGT AGAGTGCAGGCGC       TTTTATATTATATTG 100 83
      BF0324 NONE
      BF0325 NONE
      BF0326 NONE
      BF0327 NONE
      BF0328  365768 ..  365812 + -13.8  -3.01712   CTTAAACAATCAGTA CCCTCTTTACTCTCCTTTCA GTTGA TGGAAAAAGAGTAAAGAGGG TATTGACAAAGAGAG  90 108
      BF0335 NONE
      BF0336 NONE
      BF0337  383029 ..  383066 +  -7.9  -5.63517   AGGGTTTATTATCAA   GGGTTGTATCAAAAGC TTGTTTT GCTTG-GATACAACCC   TTTTTTCTTTCCAAG  93 60
      BF0340 NONE
      BF0341 NONE
      BF0342  393328 ..  393361 + -15.5  -4.67011   TCAATGTTTAATAGG     GAAAAGGGTATCGGG CTTT CCTGATACCTTTTTC      TTTTTCAATAAACTT 100 47
      BF0343  393859 ..  393903 +  -6.8  -4.87052   CTGGTTAAAACTAAA GTCCCCTATATTTGGGTTTATT TTT GATAAACT-GAATA-AGGGGAC TTTTCTTAATTTATA  83 49
      BF0344 NONE
      BF0345  395331 ..  395351 +  -4.8  -4.11346   GTCCTCAAAAGCTTT            GTTTTAAC ACAGA GTTAAAGC            TTGTTCTTTGGATGT  64 255
      BF0346  395643 ..  395658 +  -4.6  -2.69649   TTTTCGTATGAGAGA              CGTCCG GTTT CGGAAG               ATTCTGTGGAACTCT  47 73
      BF0347 NONE
      BF0348 NONE
      BF0349 NONE
      BF0350  404142 ..  404153 +  -2.2  -2.53263   ATTTCCCGTATTCGT                TCTC TAAA GAGG                 TACGTTGAGGCTGGA  39 6
      BF0351 NONE
      BF0352  407038 ..  407086 +  -7.6  -4.12748   TTTTTTAGTTGTATT GGCATAAGGAATATAGGGTCCGG CAGA TCTGCTTCTATAT-CCTTATGCC TCTTTTTATATCCTG  78 50
      BF0353  408316 ..  408329 +  -2.3  -3.11192   GGTGCCGTTGTCAAG               GCGTA AAGC TTCGC                TTGGATAATAATGTG  42 4
      BF0354 NONE
      BF0355  412452 ..  412484 +  -6.4  -4.89477   GTTGTCCGATAAAAA     GGGTGTAGCTATC TATATGGT GA-GGCTACACCC      TTTTGTTGTTGGGGC  83 97
      BF0356 NONE
      BF0357 NONE
      BF0358  414746 ..  414772 +  -4.6  -2.89743   CTTGGGACAACGAAG        GCT-CTTATGT GTTTAA ACATAAGGAGC         TGTACTATATGGCTT  48 115
      BF0359  415251 ..  415281 + -12.8  -5.04385   GTATCTACTCTAAAA       GAAGTAAGCAATTT CTG AAAATGCTTACTTC       TTTTTTGAAAATCTC 100 352
      BF0361  415560 ..  415577 +  -4.1  -3.55071   ATGTGCTGAAATAAT             CAAACCT GAGA AGGGTTG              TTTAGCAAACTGTCA  55 27
      BF0362  416788 ..  416799 +    -3  -2.55216   TAGGTAGTAGCTGAA                TCTT GCTG AAGA                 ATATTCTGACTAATG  42 38
      BF0363  417015 ..  417032 +  -2.7  -2.73007   CAAGTACATATTATT             GTTTCTT ATTC AGGAAGC              GTTTAGCCAGATATT  41 43
      BF0367  420847 ..  420861 +  -2.8  -3.59946   ATGATTCCAAAGTCT               TTTCCC GGT GCGAAA               TTCTGTAGTTGGGCC  50 363
      BF0369 NONE
      BF0370  426360 ..  426372 +  -2.7  -2.57877   CGTATACGATTGTTG                TACTT AAA AAGTG                AGTTGTTTTTATGAA  41 12
      BF0371  429462 ..  429482 +  -4.8  -3.64822   AACGGGCTTCAGCTT            TACAAGAG ATATG CTTTTGTA            TTTCAGTAAACAACT  57 465
      BF0373 NONE
      BF0374  433452 ..  433482 + -10.5  -6.01187   ATAACAGAATTGTAA       CATCCTCCGGA TTTTTCTGC TCCGGGGGATG       TTTTTTTATTTCCTT 100 43
      BF0375 NONE
      BF0376 NONE
      BF0377 NONE
      BF0378  439836 ..  439875 + -12.4   -4.5774   AACCAAAAACATAAA  TAGCCCTATCG-AACTCTA TTT TAGAGTAATGATAGGGCTA  TTTTCGTTGTTGATG 100 127
      BF0388  456747 ..  456759 +  -4.1  -5.00616   CGTAATATCGCCAAA                GTTCT TCT GGAAC                TTTTTTCGCGCCAGA  74 189
      BF0395 NONE
      BF0396  469436 ..  469475 +   -10  -2.99762   TGGACCGGCCATAAA  TAATTCGCCCGGGTGATA TTTC TATCATCCGGGCGAAACC   GTTTAAATTTTTACT  77 114
      BF0399  470255 ..  470287 +  -5.6  -3.34398   TCGCACAAAGATAGG     GCGCAGACGTTCATT CATC AATGACCG-CTACGC      TATTTCAGCACAAAA  57 2
      BF0400  470443 ..  470462 +  -6.4  -3.36251   AATTATGTGCACCTT            TGTGTGTG ATTC CACACCCA             TATTAATTTCGTAAT  62 17
      BF0401  471885 ..  471914 + -13.1  -3.91897   TTTGTTTTACACTAA       CTGTAGGTGTATA ATTT TATATACCTACAG        TTTCTGGATAAAAAC 100 508
      BF0402  472493 ..  472531 + -11.9  -4.11472   ACCAGTTAGCTCGCC  GAACCGCTGTCACTCT ATCCCCCC GGAG-GACAGCGGTTC   TCTTTTTGCTTTGCA 100 106
      BF0405  473357 ..  473394 + -24.5  -2.88579   CTTATCTGTTACAGA   CAGAAACCCGCTAAAAC TACA GTTTTAGCGGGTTTCTG    TCTGTAAAACATTGA 100 12
      BF0406  473860 ..  473873 +  -3.9  -2.64274   ATTGGAGTATAAATG               CAAAT AGGT ATTTG                TAGATTTAAAAGGAT  45 43
      BF0407 NONE
      BF0408  478691 ..  478703 +  -4.8  -3.84712   TTAATTCATCTTCTT                GCAG CATAT CTGC                TTTGATGTCCGGTTC  59 246
      BF0412 NONE
      BF0413  485517 ..  485557 +  -9.1  -3.40043   GAATATGTAATAGAA  TCTCCCTGATTATTAATGC AAT GGAAGAATAATCAGGGAGG  ATTTTGTATGTTAAG  79 41
      BF0418  489434 ..  489449 +  -4.8  -4.44608   TTTTTCTTTCGCAAA              TGTAAT CTGG ATTACA               TTCTTTTTAAATGGA  67 95
      BF0419 NONE
      BF0420 NONE
      BF0421  492838 ..  492859 +  -2.3  -3.40689   GAAAGGAGGACAACA           CATGAGTTG GGAT CAATTTGTG            ATTTTTGCCATTGTA  45 21
      BF0422 NONE
      BF0423 NONE
      BF0424  495658 ..  495690 + -22.3  -2.96873   ACTCAAAGAATATAT      CTGAAACGGTATCTG CTA CAGATACCGTTTCAG      TGCTTTACTCCAGAT 100 22
      BF0441 NONE
      BF0443  524594 ..  524604 +  -3.2    -3.885   TCACCTTTGGCAAAA                 GCTT CAC GAGC                 TTCTTCTATCGAAAT  55 311
      BF0445 NONE
      BF0446 NONE
      BF0447  529308 ..  529321 +  -3.9  -2.94705   GGGGCGGAGCTTTTC               TACAT TGAG ATGTA                TCTCCTTCAATTGTG  46 263
      BF0450  531946 ..  531963 +  -7.7  -2.78463   GTTCCTTTATCACTT             CCTGTGC ATTG GCATAGG              TGTGATAAGGAGGAT  60 131
      BF0454 NONE
      BF0455  537113 ..  537128 +  -7.6  -5.96894   GTCGATTAGAAGTAG              CGGTAA CGCT TTACCG               TTTTTTTGTTTAGGT 100 32
      BF0457 NONE
      BF0458  541405 ..  541415 +  -3.2  -5.26918   CTTCGGGCGAAAGCC                 GGGA TAC TTCC                 TTTTTTGTCAACTAT  74 452
      BF0461  543028 ..  543046 +  -2.4  -4.14627   ACTATTGGACTTATC             GGGCTATT GCT AATAGGTC             TTGTTTCTGTGAGAA  55 124
      BF0463  544169 ..  544181 +  -2.7  -4.18494   AGTTTGATTTAGAAG                GTAAT TGG ATTGC                TTTTCCGTGGAAATG  55 85
      BF0464  544514 ..  544530 +  -2.3  -3.86995   TTCTACTTGGGGTAC              TTGCAAG TAA TTTGTAA              TTATTATAGATTTAC  50 16
      BF0465  545838 ..  545852 +  -4.3   -4.7153   ATCAATTAAAAGATG               GAGAA GTTGA TTCTC               TTTTTAAAGTTGTTT  70 207
      BF0466  546345 ..  546360 +  -3.2  -4.38154   AAAAAAAAACTATCC              GGCTTT TGCA ACAGCC               TTTTATGGAAAATAT  60 178
      BF0467 NONE
      BF0468  547655 ..  547667 +  -3.5  -3.32294   GCGGTATTTACTGGT                TATAA TTT TTATA                TTATGAAAAATTTCA  47 72
      BF0469 NONE
      BF0470  551193 ..  551215 +    -2  -3.51934   TGTCAGCAAACAACT           CGTTGATA TACGAGC TATCATCG           TGTTTATAGACAACA  47 493
      BF0475 NONE
      BF0476  555587 ..  555597 +  -2.6   -2.6952   CCGAATCACTGACCG                 TTAA TCA TTAA                 TCACTTATTATGATG  41 47
      BF0477  557182 ..  557217 + -14.3  -3.25341   TAAATATTATAATAA    TTGCAAGTTCGGGGTA AAAAA TACCCCGAA-TTGCAA    TGTTGATATTGCAAT  95 44
      BF0478 NONE
      BF0479  559559 ..  559592 +  -8.2  -5.36441   AATTATAGATAAAAA     GCCGG-AGGCGGAGA TCTAC TCTCTGTTTTCCGGC     TTTTTTATATGAGGC  90 53
      BF0480  561183 ..  561193 +    -4  -3.30979   CCTCAATATTCTCTA                 TCTT TCA AAGA                 ATTTCTTTAGCTTTG  49 54
      BF0481 NONE
      BF0482  562425 ..  562477 +  -5.7  -4.96848   AAACTATAAAAGCAA CCGTCGCAGACAATG-ACATGATC CACCAA GGTGATGTTCATCGTTTGCGACGC TTTTTGTATGGCGCC  78 92
      BF0487  565521 ..  565546 +  -9.1  -5.45802   GCAAACGAATAAGAA         GAAGTGAAGGA GGAT TCCTTTGCTTC          TTTTTGTTTTAGAAC 100 53
      BF0488 NONE
      BF0489 NONE
         ddl  568455 ..  568490 +  -2.5  -2.99558   AGCTACAGTCGGCAA    GCCGCACCGATTCCGT ACGGG ATAGAG-CGGTGCAGC    CTTTGTAGCTTATCG  43 60
      BF0491  569701 ..  569720 +  -2.8  -3.14944   AACTATTTGGCCGCT            CGTCAATG AGAA TATGGACG             TTACATATCGTCCTG  45 17
      BF0492  570384 ..  570394 +  -2.6  -3.32333   TACGTACCCAGTCAC                 TTAA CCA TTAA                 TTACTAATTATATGT  45 8
      BF0493  570827 ..  570874 +  -7.2  -4.33819   TTATTGAACAATGAA TGATCAACGATGAACAGGCTATG TAT TATTATC-GTTCGTCGTTGATCA TTTATTATGGATCGT  78 51
      BF0508 NONE
      BF0509  586354 ..  586366 +  -2.7  -3.48342   TCCATTTCCGTATTT                TTGCA TCC TGTAA                TTATCATAGTTAGTT  47 88
        pyrE  587058 ..  587096 +   -14  -5.72622   ATTAAAATATAGAAA   GAAGAGCCATTCGGACAG AAT CTGTTCGGATTGTTCTTC   TTTTTTCTTTATAAG 100 58
      BF0511 NONE
      BF0512  589204 ..  589238 + -14.4  -5.25803   CGCTTCGAGTACTTG     AAGGGACGAACGGTGA TTT TCACTGTTCGTCTCTC     TTTTTTATCCCCATT 100 345
      BF0517  593094 ..  593110 +  -2.3  -3.84514   GTAATTACTGAATAT              TAATTGA TTA TCAATGA              TTTACTAATTAGAGT  50 54
      BF0518  593836 ..  593846 +  -2.4  -3.74251   AAAACCTTCTATTGG                 ACCC AAT GGGC                 TTTCATAGCCATATC  51 100
      BF0521  596814 ..  596824 +  -3.2  -4.17608   CGCTATAATAAAATA                 TCGA TGT TCGG                 TCTTTTTTAAATGAC  57 189
      BF0522  597347 ..  597364 +  -3.5   -3.9693   TAAGGGAATATGGAT             TTTCTTT AATT AGAGAAA              TTGTTTAAATGAATA  55 0
      BF0523  599073 ..  599084 +  -2.2  -5.42164   TGATAAGAGGTCTGC                CCAG TCTA TTGG                 TTTTTCTTCTTTCTC  77 297
      BF0526  603772 ..  603799 +  -9.9  -4.11623   GTCAATCAAAAAAAA        GCCGGAATGCA ACACGA TACATTCCGGC         TTTACTTTCCTAATC  93 100
      BF0536 NONE
      BF0537  614027 ..  614054 +  -9.9  -4.04206   GGTGAAAAAGAAAAA        GCGACAACCGA TTTTGC TCGTTTGTCGC         TTTCTGTCGGAATGA  87 121
      BF0538  615914 ..  615960 + -14.6  -3.91911   ATTTATGAAAAATAA GAGGTTGTATCCGGTAGAATAT AGA ATAAACTTTCGGATACAACCTC TTTCATTCAGGTAGA 100 45
      BF0540  618721 ..  618733 +  -3.3  -3.47498   GTAATTTGCATAAGT                GAGTG TAG CTCTC                TTCCATTTCTTTTTG  50 207
      BF0542  620735 ..  620759 + -15.1  -4.98436   AATAGATAGAATCAT          TAGGGTGGGGA GTT TCCTCACCCTA          TTTTTGTGATATTAG 100 67
      BF0543 NONE
      BF0544 NONE
      BF0545  623073 ..  623102 +  -9.5  -3.17571   AGTTGAACCAGTCAG       GATAAGAGGTCAGA ACA TCT-ACCTCTTGTC       TTGGCTTCGAGGCTT  77 93
      BF0547  625296 ..  625308 +  -3.3   -4.1347   GGTGTCTGGAAGAGT                GGCTG GTT CACCC                TTTGTCTGATTGAAA  57 0
      BF0548 NONE
      BF0549  627479 ..  627492 +  -2.4  -4.45544   ATCGGAGCACTAACT               TCAC CGATAT GTGA                TTTTAATTGGTAAGC  61 404
      BF0562  646043 ..  646064 + -14.5  -5.76633   GATTATTTAGCGAGA           GCTCCGGAA GTCA TTCCGGAGC            TTTTTTTGTCTGTAC 100 57
      BF0564 NONE
      BF0565  648994 ..  649004 +  -3.2  -3.16683   AGGACGTTGTAAAAA                 TCTG TGG CGGA                 TTCCTGAAATACCGT  47 42
      BF0566 NONE
      BF0567  655150 ..  655178 + -12.5  -4.13246   TCTATTATACATCAA        TTCCTGATAGAGC GTT GCTCCGTCAGGAA        TTTGTGTATAACGTC 100 57
      BF0568 NONE
      BF0569  661006 ..  661025 +    -5  -3.30918   AAATAGTAAAATATA            GGTTATCC GCAT GGATAGTC             TGTTATAATCTGAGT  54 119
      BF0570  662631 ..  662657 + -10.2  -4.65446   GCTTTTAAAAAGGAA         GAGGCTGTCATG TGA TATAACAGCCTC         TTTTGTATATATAGT 100 89
      BF0573  665585 ..  665613 +  -2.4  -4.24002   TGTAACCTGTGGTGA        CCTCTGATGTTA CAAAC TTATATCAGTGG        TTTTAACATTTCCGG  54 167
      BF0577  671848 ..  671880 +   -18  -4.85653   ACCTTTTCATAATGA      TAGGGTATCTTCGT ACAAG ACGAAGATACCCTA      TTTGTTTTATATCTC 100 100
      BF0578 NONE
      BF0579 NONE
      BF0580 NONE
      BF0581  677377 ..  677404 + -12.8  -3.34962   AAAGTGGTTAGTCAA        CCCGTGGCAGTA GCGA TACTGTTACGGG         TTATGCAGTATAAAA  93 66
      BF0582 NONE
      BF0583  680071 ..  680085 +  -5.8  -2.72632   GTGATTCTGTGGGAT               TTTTTC CTA GAAAAA               CTATTTATGACATTA  55 69
      BF0584 NONE
      BF0585  681887 ..  681902 +  -6.8  -3.57185   TGTCCTATTGTAAAA              GCCG-CC AAA GGACGGC              TATTGTTTAACTAAA  64 101
      BF0586 NONE
      BF0587 NONE
      BF0588  689392 ..  689448 + -37.3  -4.03995   AATAACTCCTGTTAA TCCCATACACTCACAAACTGAAACATA CGA TATGTTTCAGTTTGTGAGTGTATGGGA TATTTTTATGAGAAA 100 47
      BF0589  692512 ..  692523 +  -2.2   -3.0464   TTTTTAATTAACATT                CTTG CATG CAGG                 CTTTCTATGAATATT  42 46
      BF0590  693499 ..  693524 +  -8.5  -4.79752   TTTACCGGCAAAAAA         CAAGTCTTT-AG CAT CTCAAAGACTTG         TTTTCTATTATTAAA  93 172
      BF0592 NONE
      BF0593 NONE
      BF0594  699473 ..  699484 +    -3  -3.05384   AATATTATAGTTTAT                TTTG CAAT CAAA                 TTCACTCAACAACAA  45 66
      BF0595  700767 ..  700779 +  -2.7  -4.08887   AGGTGCATCCTTCTT                TACTT TTA GAGTA                TTTGGTTTCGATACT  55 84
      BF0596  703599 ..  703636 + -16.5  -5.45652   GTCTGAAAAGAAATA   AATAAAGGCTGCTTTCC ATTA GGAAGGCAGCCTTTATC    TTTTTTGTTGGGGAT 100 51
      BF0598 NONE
      BF0599 NONE
      BF0600  707770 ..  707806 + -16.7  -4.13945   GAGTTTACCCAGAGA    GGTAAGGGGCATTGGTT TTA AACCAACACCCCTTACC    TTTTAAACTAAAAAT 100 98
      BF0608 NONE
      BF0609  720282 ..  720293 +    -3  -3.35433   CAGATTACACAGATT                TTCA CAGA TGAA                 TGATTTATTTTTATT  48 67
      BF0610  721876 ..  721907 +   -16  -5.48825   TGGGGGTGGAAAAAA      GTGGCGGGACTTTT TTAA AAAACTCCCGCCAC       TTTTTTTGCCTGCTG 100 213
      BF0612  723275 ..  723290 +    -4  -3.55071   TGCTTTCATATAGTC              TATCAG CAGA CTGATG               TTTCCCAGGGTATGG  52 243
      BF0616  727549 ..  727578 +  -7.1   -4.6526   ATGAATATTCAAAAA       GGGTGGCTACTTC TGAA GAAGCAATCACCC        TTTTTGCAAATTTAT  83 40
      BF0618  728556 ..  728569 +  -2.4  -3.14307   ATTCATTTTTTAGAG               TGAG CAGCAA CTCA                TACTTTTAAGTTGAT  42 23
      BF0619  729644 ..  729675 + -10.2  -5.47218   TTATTATTCTATAGA      TAGATGCAGACCCT GTTC AGGAGCTGCATCTA       TTTTTTTAGATAAGC 100 51
      BF0620  732281 ..  732299 +  -6.2  -2.91027   TTATATAGAAAGGCC             TTTTTATA AAC TATAAAAA             TAATTAATTTAATAC  56 79
      BF0621 NONE
      BF0622 NONE
      BF0623 NONE
      BF0624 NONE
      BF0625 NONE
      BF0626  745383 ..  745396 +  -3.1  -3.91072   TGTCCATTGATAAGT               CGG-GT CGA ACTCCG               TTTCTCCGGCTTTGA  55 478
      BF0630  750298 ..  750324 +  -8.1  -4.10085   GTCTGAAAAAAGAAA         TCCCCGATAAT GCTTG ATTATCAGGGA         TTTGCTTGATTTTTC  81 402
      BF0652  767411 ..  767428 +  -3.5  -3.38786   ATCTCACCACTTCCA             GACAGTTT TTA AAAC-GTC             TCTTGATTCTTCTTT  48 133
      BF0653 NONE
      BF0654 NONE
      BF0655  768627 ..  768639 +  -6.3  -4.09739   TTACCTTTGTCAATG                CTTCA TAT TGAAG                TTTTGGAAAACTTAC  71 211
      BF0660 NONE
      BF0661 NONE
      BF0662  774618 ..  774648 + -11.2  -4.43351   ATTATAGCTGATAAG       GGCACGGATTGC ACAGCAA GTAGTCCGTGCC       TTCTTTTTGAACTGT 100 54
      BF0663 NONE
      BF0664  776105 ..  776133 + -16.1  -4.21812   ATTTAAGAAATAAAA        TGCCCGGATTACA TAG TGCAATCCGGGCA        TTCTTTTCGATAGGG 100 58
      BF0667  782729 ..  782757 + -12.7  -3.18264   CTTTGCATGTAGGAA        GTTAGTTTTAACG CAA TGTTAAAACTAAC        TTCCTACATGCAAAA  91 154
      BF0668 NONE
      BF0669  787589 ..  787614 + -14.1  -5.45652   ATAACATAATCAAAA         GGCTGCTTTCT AAAA AGGAAGCAGCC          TTTTTTATTACACAT 100 51
      BF0670 NONE
      BF0671  792480 ..  792505 +  -7.6  -5.83211   ATAAATAATAAAGAA         TCGCTCAGGT AGAAAC ACTTGGGCGA          TTTTTTCTTTTAGTA 100 48
      BF0672 NONE
      BF0673 NONE
      BF0674  798478 ..  798500 +  -9.2  -5.72616   TAGAATGCCATAGAA           GAGGAAGC CCGCGAA GCTTCCTC           TTTTTTTGTATCCCT 100 117
      BF0675 NONE
      BF0676  800512 ..  800541 +  -9.4  -4.10612   TTAACTCGAGTGAGA       GGCGTCTGTATG CTGTGT TATACAGATGCC        TTTCTCATTATAAAT  89 81
      BF0677 NONE
      BF0678  803931 ..  803968 + -10.1  -2.78463   TACTTTTCTACCACA   GATTACACAGATCATTG TTTT TGATAATCTGTGTAATC    TGTGGTGAAAACAGT  76 41
      BF0685  812430 ..  812447 +  -4.3  -3.27661   TCAATCTTGGAAACG             TAAAAAA TTCT TTTTTTA              TTAATGATATGTCTT  50 505
      BF0695  824954 ..  824994 + -17.8  -3.22774   ATGAAGAATGAAGAA  CGGGTTAACAGGTAGAAG TATTC CATCTACTTGTTAACCCG  TTGATAATAAGTATA 100 207
      BF0699 NONE
      BF0700  828633 ..  828659 +  -5.2  -2.94912   TAACAAAGAGTCAGG         CTCACAAATATT GAA AATAATAGTGAG         TATGTGACTTGGGAA  52 44
      BF0701  829398 ..  829423 + -16.3  -5.09685   AAGCTTATAGAAAAA         GAGGTGAACAG ATAA CTGTTCACCTC          TTTTTCTATATGTTG 100 11
      BF0707 NONE
      BF0708  833589 ..  833603 +  -7.2  -4.81249   AAACTTACCTTATTA               TCTTTC CAA GAAAGA               TTTTTGAATTTCAGA  83 519
      BF0712 NONE
      BF0713 NONE
      BF0714  839593 ..  839616 + -11.8  -5.49234   ACCAAGAGATAAAAA          GCGTGTAGAA ACAC TTCTGCACGC           TTTTTTGTTGCATGT 100 55
      BF0717 NONE
      BF0718 NONE
      BF0719 NONE
      BF0720 NONE
      BF0721 NONE
      BF0722  847996 ..  848013 +    -7  -3.33865   TGATAGATCAGTTCT             CCGTTC TCGTCC GAACGG              TATTCGTTTACAATG  61 458
      BF0727 NONE
      BF0728  851874 ..  851907 +  -4.5  -3.03124   TAAATAAAATGCAAG     GGGGATGTGTCGAAA CTCT TTTCACCACAGCCTC      TGTTAGAAAATAAAA  50 120
      BF0729 NONE
      BF0730  857256 ..  857286 + -17.2  -3.86346   GAGATATTTAGAAAA       GAAGTAAGCATTTT CCG AAAATGCTTACTTC       TTTCTGACCAAATGC 100 359
    BF0731.1 NONE
    BF0731.2  858467 ..  858479 +  -6.2  -4.24891   TATAACATATACAAT                GCCG TATTC CGGC                TGTTTTTTAGTATCT  69 52
    BF0731.3  860215 ..  860228 +  -2.3  -4.38712   AATCTCGCCTAAACA               CGGGA AAAC TACCG                TTTTATGCCAATCAA  57 51
    BF0731.4  860604 ..  860615 +  -4.4  -3.42809   AGTTAAAAAGAGTCA                GCAA CGCC TTGC                 TTGATTCCTAATGTT  53 197
      BF0732 NONE
      BF0733 NONE
      BF0734 NONE
      BF0735  868020 ..  868067 +  -4.2  -3.82864   GTTGAATATAGGTTT GGGCTGTATCACACAGGCAGA CATAGGT TTTGTTGGCG-GATACAGCCC TTGGTTTTCTTCCCT  57 58
      BF0736  871717 ..  871770 + -21.4  -3.60502   TTGAATCTGTTTGAA G-TTTTGCGCCCTGCTC-CTCAAAGT CGGA ACTTTGAGAGAGCAGGGCGCAATATC TTTCGGAGTGTGTCT 100 83
      BF0738 NONE
      BF0739  875503 ..  875556 + -11.1  -5.07652   GCGGAAACAATGATC CCACGTTGGCACTTCGACAGATAGA TCTT TTTGTCTGTCGGGGTGCCAACATTC TTTTATTTTAGACAG 100 149
      BF0740  877682 ..  877730 +  -9.7  -4.27886   CCTTTCTTTTATATT TA-AAGTTGAGCCCCTGGCCGG TATATT CCGATCAGGGGCTCAATTGCTA TTTATCTATTTAAAG 100 89
      BF0744  881667 ..  881679 +  -4.9  -3.32354   TTAAAAGATAATTGT                GTTTA AAT TAAAC                CTTTTGCTTTGAAGG  54 30
      BF0745  884675 ..  884725 + -22.2   -3.6943   TTAACACAGGCAACT TCCCTCCGGACAGATGCAAAAT CTCTTTA ATTTTGTATCGGTCCGGAGGGA TTATCGTTTTGAATC 100 53
      BF0746  886513 ..  886526 +  -4.5  -3.62518   ATCTCCACGGATAGG               CAGGC ATTT GTCTG                TTTGCACCTCTTTCA  55 289
      BF0750  889809 ..  889833 + -11.4  -4.83243   GGACTATAAATAAGA          CAGGGAACCC ATCTC GGGCTCCCTG          TTTCTTTTGTGTAAC 100 43
      BF0760  906662 ..  906684 + -14.2  -3.72893   GGAATAAAATAGAAA           GAGTCCGGTG CAG TACCGGACTC           TTTACTCGGAGAGTC 100 156
      BF0762 NONE
      BF0763  910828 ..  910885 + -28.1  -4.28187   GATGGGTTTTCAACA AGACGGGAAGAGGAGCAATGAGTGATT GTTC AAGCACTCATTGCTCCTCTTCCCGTTA TTTAATTTATTGTTT 100 5
      BF0769 NONE
        surE NONE
      BF0771  919500 ..  919519 +  -5.7  -6.02919   ATAATAAACAGGAGA            CCGGTGCA GTAAA TGC-CCGG            TTTTTTTATTTATAG  93 52
      BF0772  920328 ..  920386 + -16.3  -4.89054   TAGTTAAAAGAATAA CGGGCTACAAACAATAAGT-TTCTGCTA TCTT TTGCAGGGTACTTGGTGTTTGTAGCCCG TTATTTTTTTGTGAC 100 49
      BF0779  929699 ..  929717 +  -2.4  -4.73092   GAACTTTTTTTATTT             GAATTTCT TCC GGTAATTC             TTTCTTTTCCATTCT  62 104
      BF0780  931263 ..  931301 + -14.8  -4.91573   AAGTCCATTGATAGT   GAAAAGAGGTAAGCGT GGTGTAA ACGCTTTCCTCTTTTC   TTTTTAGTGTCTTTT 100 44
      BF0786  944319 ..  944331 +  -2.7  -3.56142   AGAGTAACACAGAGG                CAATT TTA AGTTG                TTGATTCTTGATGAA  48 96
      BF0787 NONE
      BF0788 NONE
      BF0789 NONE
      BF0791  948554 ..  948565 +  -4.4  -2.78679   GTGATATTGCAACCA                GCTA TAAG TAGC                 ATTTAACTAAAACAC  48 15
      BF0792 NONE
      BF0793 NONE
      BF0794  952091 ..  952102 +  -5.8  -3.85698   GAGCAAGTATAAAAT                CTCC AGAA GGAG                 TTTCTAACAAAGAGA  61 360
      BF0802  955811 ..  955831 +  -5.6  -3.13323   AGATAGATATCTATG            GATAAAAA TCTCT TTTTTATC            TGTCTGCTTTTATGT  54 253
      BF0803 NONE
      BF0804  957169 ..  957183 +  -5.8  -2.87931   AAAGATAATGATTTT               TAAGTA TGA TACTTA               TCTGTAAGCACTCAA  56 54
      BF0805 NONE
      BF0806 NONE
      BF0807 NONE
      BF0808  961287 ..  961302 +  -4.8   -2.8084   ATAATAAGAAAGAAC              TCATAA GCAC TTATGA               TAATTAAATCTTTGT  51 20
      BF0809 NONE
      BF0810 NONE
      BF0811 NONE
      BF0812 NONE
      BF0813  966768 ..  966779 +    -3  -2.98942   CATACTATTTTAACT                TCAA TAAA TTGA                 TATGTCTAAAACGGT  45 14
      BF0814 NONE
      BF0815 NONE
      BF0816  970004 ..  970020 +  -2.9  -2.96695   ATACCTATAAAAATG              CGGAACA ATA TGTATCG              TAGTTTCATAAAGCG  43 6
      BF0817 NONE
      BF0818 NONE
      BF0819 NONE
      BF0820  972550 ..  972564 +  -2.2  -3.53174   ATTATTTGTTTAGAT               TTAATA GAA TATTAG               TCTTTATGGAAATAT  47 11
      BF0821 NONE
      BF0822 NONE
      BF0823 NONE
      BF0824 NONE
      BF0825 NONE
      BF0826 NONE
      BF0827  978451 ..  978491 + -16.5  -4.85396   ATAAATAAATACTGT G-CTCCCACTTTTATACC ATATCG GGTATAAAAGTGGGAGTC  TTTTATTATACTTGT 100 59
      BF0828  979424 ..  979465 + -18.3   -3.8917   TTTCGGTTGAAAAAA TAAATGCCGGTATCTGTTC GGAA GAATGGGTACCGGCATTTA  TTATTATGGTTAGCA 100 169
      BF0830  981348 ..  981359 +    -3  -4.69656   TACCTGCCACTTCAT                TCAA TGCT TTGA                 TTTTATTGAATACTT  65 284
      BF0832  984801 ..  984811 +    -4  -3.97183   AATTGCATAAGTGAA                 TGAT AAA ATCA                 TATTTGTTTGTTCTG  57 320
      BF0833 NONE
      BF0834 NONE
      BF0835  990917 ..  990944 +  -6.4  -4.67011   GTAGAGTTGGTAAAA        GAGGGA-AGTTTT TAT GGAACTATCCCTC        TTTTTAACTCAGCTT  80 84
      BF0836 NONE
      BF0837 NONE
      BF0838 NONE
      BF0839  997126 ..  997138 +  -2.7   -3.1355   AATAATATCATGGAA                TGCTA AGA TAGTA                TTAGGTATACATCCA  43 52
      BF0840 NONE
      BF0841 NONE
      BF0842 1002353 .. 1002379 +    -6  -3.30816   ACTATAAATTTATGT         TAGGTAATCTTT AAG AAAGAGTATCTA         TATATTATTAATCTT  59 160
      BF0843 NONE
      BF0844 NONE
      BF0845 1004806 .. 1004821 +  -4.6  -3.11922   TATTGTACTTGTTTT              CAAGGG GGAA CCCTCG               TACTTTTGCATAGTA  50 64
      BF0846 NONE
      BF0847 NONE
      BF0848 NONE
      BF0849 1009816 .. 1009826 +    -4  -5.09245   CTGTTTCGTTAGATT                 GTTT TCC AAAC                 TTTTTGTACTTTTGG  73 53
      BF0850 NONE
      BF0851 NONE
      BF0852 NONE
      BF0853 1014872 .. 1014883 +  -7.2  -4.29326   ATCCTTGGGTCCACT                CCGG ATAA CCGG                 TTTCTTCCCTTTCGC  74 346
      BF0858 NONE
      BF0859 1023132 .. 1023184 + -14.5  -3.93963   CGGTCCGGCTATAAA CAACAAACGGTGAACAACACATAC TATATT GTATGCCT-GTTCACCGTTTGTTG TTTATAGCTGATCGT 100 45
      BF0874 1039478 .. 1039491 +  -2.3  -4.21936   TGTAATGTCGAATGT               GTCTG TACC CAGCC                TTTTCACGTTGTCCA  57 481
      BF0877 1041636 .. 1041671 +  -7.8   -2.9914   GATAGAAAACAGAAA    GGAGAATCGAAAGATGT GTA ATGTCTTT-GGTTCTCC    TCTCTATAAAAAGTA  66 39
      BF0884 1058149 .. 1058177 +  -7.3  -3.04715   CTCCTCCTGCCATAC        CGCCAATACCGGT GAT GCTGGCAATGGCG        CTTTTAGGAAACATA  60 404
      BF0886 NONE
      BF0887 1062534 .. 1062553 +   -10  -4.83759   GAAGCATAAAAAAAA            GCCTCTTC TCAC GAAGGGGC             TTTTTAGGTTTACTT 100 118
      BF0896 1073535 .. 1073548 +  -2.3  -3.93963   GTGGCGGTGCAGATC               TGCCG GATA CGGGA                TTTATACCTAGTGAT  53 502
      BF0898 NONE
      BF0899 1076261 .. 1076275 +  -3.5  -2.80816   GTCAAAACTCACCAT               GGAGG ACAAG CCTTC               TATCCTCGGTCGGAA  44 81
      BF0900 1078811 .. 1078827 +  -3.8  -4.75954   CCCGTATTTCGTATC              TTATTG TATTT CAATAA              TTTGTTTTGCGTTTT  71 347
      BF0902 1080400 .. 1080413 +  -6.7   -5.9218   CTATTTTTAGGATGT               GGAAC GGGC GTTCC                TTTTTTTGTTGTGTA 100 503
      BF0920 1097115 .. 1097146 + -13.8  -3.90738   CGATGAACGAATCAA      CGATGAACGGGCTG CGCT CAGCCTATTCATCG       TTTACTACTTATTTA 100 58
      BF0923 NONE
      BF0924 1102491 .. 1102538 +  -5.6  -5.18866   TATCAATTAAAGCAG TATCTTTGCACGCAAAAACC AAGTGAAC GGAATGAGCGTGCAAAGATA TTTTATTTATTTAGC  79 75
      BF0925 NONE
      BF0926 NONE
      BF0927 1104895 .. 1104917 +  -4.1  -3.83262   AGACACTCTTTGATG           TATGCCTCC ATTTC GGGGGTATG           TTCTTCTACGCTTTG  57 28
      BF0939 1124199 .. 1124211 +  -7.7  -3.01791   TGCTTCTGTTTTTTA                TCCGT CAT ACGGA                TGTTGAGGCCCGAAT  62 493
      BF0950 1147013 .. 1147027 +  -4.4  -4.87133   TAACTTCCCTTTTAT               TTTAAA GAA TTTAAA               TTTTCTTTGGGGGAT  73 68
      BF0951 1148261 .. 1148290 +  -9.5   -3.6239   AATGACGTTAACCTG       GTACAGTGATACTT CAG AAGTATC-CTGTGC       TTACTTTATCAATCT  80 204
      BF0952 NONE
      BF0953 1153558 .. 1153587 + -20.1  -4.56961   TTAAAGGTTGAAAAA       GGGGGTGTCGGTT ATCA GACCGACACCCCC        TTTTCTGTAAATCTT 100 62
      BF0954 1155961 .. 1155990 +  -7.1  -3.54951   TAAGGTGAATATAAA       GGCGGACCAGTGA TAAA TTAATAGTCCGCC        TTATATGATAAAGTG  68 45
      BF0958 NONE
      BF0959 NONE
      BF0960 1160902 .. 1160914 +  -3.3  -3.81027   GGATGTGCCAGGTAG                GCGAA CAG TCCGC                TTTCCATTCCTTCGA  53 305
      BF0968 1168441 .. 1168451 +    -4  -3.18239   AAGAAAAGCAGTAAT                 TTTG CGC CAAA                 TTCATAACATATCTA  49 27
        guaA 1170036 .. 1170079 +   -12  -4.95155   TTTATATTGATATTT GAAATCAGCATTTTAAGTAA ATGA TTGCTTAATCTGCTGATTTC TTTTTATGATATCGG 100 68
      BF0972 NONE
      BF0973 NONE
      BF0974 1179614 .. 1179633 +  -7.2  -3.67622   TCGACAATGAACAGA            TAGACCAA ACGA TTGGTCTG             TTCGTTTTCAAAATG  67 178
      BF0979 NONE
      BF0980 1185858 .. 1185890 + -14.9  -4.42386   TATGAACAGGTGAAA      GGGTGTAGCCATACG ATG CGGATGACTACACCC      TTTTATGCCTAGGGC 100 52
      BF0981 NONE
      BF0982 1187162 .. 1187173 +  -4.4  -4.00445   TTGCAAGCTGAGAGG                TACC GTTG GGTA                 TTGTTGTTACTCGTA  59 87
      BF0983 NONE
      BF0984 1189288 .. 1189331 + -14.8  -3.95073   ACAGGTATAAAAATA AAGAAGAGGATAGGCCGGAA GAAC TTTTGGCTTATCCTCTTCTC TTTATCAGTCTGACA 100 42
      BF0990 NONE
      BF0991 NONE
      BF0992 NONE
      BF0993 1200565 .. 1200580 +  -3.3  -3.29739   CAACCCCCACGAAAA              GGATA GAGTGA TATCC               TTCCTCTAACTTACA  47 90
      BF0994 1201337 .. 1201358 +  -2.4  -3.16654   TCTCTCAATGTGTCC           CAAAATGA AACGGA TTATTTTG            TCTTCAATGTCTTTG  44 236
      BF0996 1202681 .. 1202706 +  -4.7  -3.50302   TCCGTTTCGATATTA         TCTGTTTCATC TGTT GCTGAGACGGA          TTCCTCTTCTTCTTC  54 112
      BF0998 NONE
      BF0999 NONE
      BF1000 1208149 .. 1208189 + -13.4  -3.98804   CGTAAACTAAAGCGG  TGGAAAGGGGCTGTCCAA AAAAG TTGGATAGCCCCTTACTG  TTATTTACAGTTTAA 100 64
      BF1003 NONE
      BF1004 1212334 .. 1212362 + -10.4  -5.46657   TGTGGAATATGAAAA        TCCCTGCTAATT ATCCA ATTTAGCAGGGA        TTTTTTATTAGGATC 100 54
      BF1029 1237374 .. 1237391 +  -5.7  -2.96873   CAAAGATAAAGGGAT             TTATGTT ATAT AACATAA              TGATTTGATGAAAAT  54 317
      BF1033 NONE
      BF1034 NONE
      BF1035 1244303 .. 1244360 + -11.6   -4.8667   TGTGTCCGGAAATAA AGCGGAGGACGCAGAGTTTATATTTTCA GAAA TGGA-ATA-ATACTCTGTGTCCTCCGCG TTTTTGTGGAGTATG 100 97
      BF1038 1248188 .. 1248200 +  -6.3  -4.02535   ATTACTTCGTATTCT                TCTTC AGA GAAGA                TTTCCTTCATTCTGC  69 439
      BF1041 1252667 .. 1252678 +  -4.4  -4.23391   GTGCAGTCGCCTCAT                GAAC TCAG GTTC                 TTTCTGGTTTCTTTA  62 127
      BF1042 1253968 .. 1253984 +  -2.4  -3.38446   ATCTTTGCGCCCGAT              TTATAT AATCA ATATAA              TGTCTTATTTAATTA  45 109
      BF1043 1255842 .. 1255872 +  -9.9  -5.47431   TTTCTCAGATAAACT      GAA-GGGTATTCCT GCAA AGGAGTACCCTTTC       TTTTTTGTATCTTGG 100 48
      BF1044 NONE
      BF1045 1257504 .. 1257516 +  -3.5  -2.91239   TTTGGAAGAGGCCAA                TTAAA CCT TTTAA                TATGTACAATGTCTA  44 22
      BF1046 NONE
      BF1047 1258468 .. 1258515 + -10.7  -5.47218   GCAAATCATTATATA GATGAGGGTGTATCAAGACTC TGTGGT GAGTGGTGACATACCCTCATC TTTTTTTGAATCCGG 100 53
      BF1050 1263173 .. 1263197 +  -5.8  -5.21709   AGATAAAAACAGAAA          GGTACTCT AAAAATAAC AGAGTACC          TTTTTTCGTATACGG  84 57
      BF1051 1265239 .. 1265249 +  -5.4  -4.16842   CGGAAGCAAATGCGT                 GTCA ATC TGAC                 TTTGTTGGGCGTACA  67 103
      BF1054 1267555 .. 1267576 +  -3.7  -2.88544   ACAAAAAAACATACA           GGAAGATAT TGGC GTATCTACC            TGTATGAAAGTCCAC  46 104
      BF1055 NONE
      BF1056 1271012 .. 1271024 +  -3.5  -3.45031   CACCCGTTATTTAGG                TTTTA ATG TAAAA                TTGGATTTTTAAAAG  48 1
      BF1057 1272600 .. 1272614 +  -5.6  -2.54298   AGGTGAGTGCAGAAT               GGAGAG AAA CACTCC               CTGTTCTCACCTCTG  51 55
      BF1058 1273665 .. 1273675 +    -4  -2.71364   CCGTAATGGCTACTT                 TTTC CCT GAAA                 TAATTCGGAGAATAC  45 12
      BF1059 1275319 .. 1275333 +  -8.6  -3.77014   TTCTCATAAAATAAT               GTATCG GCA CGATAC               TTTACCTCCTTTTGT  75 508
      BF1061 NONE
      BF1062 NONE
      BF1063 NONE
      BF1064 1283560 .. 1283589 +  -9.3  -5.02476   CCGCTGAGGTATTGA       AGAGGGTGTGTCT CGTG AGGCACACTCTCG        TTTTTTAAGGGATAT 100 50
      BF1065 1285291 .. 1285319 + -18.3  -4.40237   ACTGTATATCAAAAA        GAGGCTATCCGAA TCA TTCGGATGGCCTC        TTTTACTATATAATG 100 49
      BF1071 1293964 .. 1293978 +  -7.2  -3.93256   CGCTTTTCGACCGGA               CTTCTA TGG TAGAAG               TTGTTTACGACTCTA  73 80
      BF1072 NONE
      BF1073 NONE
      BF1074 1297315 .. 1297352 + -12.3  -5.28831   ATTAAATAAAAGTTT   G-AGCATAACAATTGTCT TCG GGGCAATTGTTATGCTTC   TTTTATTTTCTTCCT 100 71
      BF1075 NONE
      BF1076 NONE
      BF1077 1301449 .. 1301478 + -17.3  -4.87037   ATCGTTTTAATATAC       GAAAGGCTGTTCC GCAC GGAACGGCCTTTC        TTTTTGCTATCTCTT 100 65
      BF1078 NONE
      BF1079 NONE
      BF1080 NONE
      BF1081 NONE
      BF1082 NONE
      BF1083 NONE
      BF1084 1307773 .. 1307816 + -19.3   -5.0538   CTTTTTAAGAAACGA TAAGCGAAGCTGCAA-TTTC AAACC GAAACTTGCAGCTTCGCTTA TTTTTTGCCGTAAAA 100 50
      BF1085 NONE
      BF1086 1309723 .. 1309769 + -23.4  -3.59979   CGGTTGATTTAAAAA TGAAGTGCACCCTAAAAGTTAA ACA TGAACTTTTGGGGTGCACTTCA TTTAAGATCGACCGG 100 81
      BF1090 1314892 .. 1314920 +  -9.1  -3.19921   TCTTGCAATTACGAA        GTTAATATTAACG TAC TGTTAATGTTAAC        TTCCTACAGTTCTCT  77 152
      BF1091 1315139 .. 1315161 +  -6.4  -2.51225   TGCTTTCCTTATTTG           CAAAGAGATA AAT TATGTCTTTG           ATATTCAGTTATATA  56 66
      BF1092 1316050 .. 1316088 +  -5.3  -2.77926   GGCGATAACAATATA   TGTAACGGGTGATAACA ATATA TGTAATGCCCCGTTACG   TCGTTAGATATAATT  52 78
      BF1093 NONE
      BF1094 1317526 .. 1317552 +  -2.4  -4.95547   TATCGTTAATTTTTG         GTATTTATGGGT AAT ATTTGTAAATAC         TTTTGTTGTTGTAAA  65 92
      BF1095 NONE
      BF1096 1320423 .. 1320436 +  -2.5  -4.48987   TTTGAAACTTTTAGC               TTATT GATT AATAA                TTTTAATTGTAAAAA  60 36
      BF1097 NONE
      BF1098 NONE
      BF1099 NONE
      BF1100 NONE
      BF1101 NONE
      BF1102 NONE
      BF1103 NONE
      BF1104 NONE
      BF1105 NONE
      BF1106 NONE
      BF1107 NONE
      BF1108 1332702 .. 1332717 +  -2.6  -3.89614   AAATCCTGATAATAT              CGAAAT GAAT ATTTTG               TTTCTGACCCTTAAC  51 32
      BF1109 NONE
      BF1110 NONE
      BF1111 NONE
      BF1112 1336296 .. 1336326 + -14.2  -5.47159   TCATTGCAAAGAGAA       TCGGCTGGAATATT CTA AATGTTTCAGCCGA       TTTTTTATATTCAGC 100 55
      BF1113 1337154 .. 1337177 +  -6.8  -4.19258   CATCAAACTTAAATT          CCATTACATA GATA TATGTATTGG           TTTTCAATACCATGT  72 362
      BF1118 NONE
      BF1119 NONE
         adk 1344625 .. 1344675 +  -8.5  -2.75064   TAATTATAAAATATG TGTGCTGATATGCTCCATGCGCTG TTTA TAGCCAATGGA-CATATTGGCACA TGATTACATCGAAAA  69 38
      BF1121 NONE
      BF1122 NONE
      BF1123 NONE
      BF1124 1348229 .. 1348251 +  -3.4  -3.34113   ACCATGTCCGGCGAT           AGGTACCTTT TTC AAAGATACCG           TTAGCTTTATAAATT  48 152
      BF1129 1354427 .. 1354453 +    -8  -2.64572   TAAATTATAAAGGGT         TCGTTTCGGGAG GTT CTTCCGAGACAA         TGAGTTGGTTATTTA  66 38
      BF1130 1355476 .. 1355511 + -14.1  -4.69053   AATTTATAGACCGAC    AGAAGACCGGTAAGG GAGCCA CCTTGCCGGTCTTCA     TTTTATTAACTAATC 100 32
      BF1131 NONE
      BF1132 1357295 .. 1357316 + -11.7  -5.14563   TGATATATTAAAAAA           GGAAGAAGT CTGA ACTTCTTCC            TTTTTTAATGGAGGA 100 83
      BF1135 1362809 .. 1362820 +  -5.8  -3.97636   CTGTATTGAAGTGAT                TGGG TAAC CCCA                 TTTATCCATTCCGAT  67 59
      BF1136 NONE
      BF1137 1364689 .. 1364702 +  -2.3  -2.83867   GTGCCGTGGTAAGAA               GAGTG ATGA CACAC                CTTCTTGATAGGTAG  41 132
      BF1138 1365077 .. 1365090 +  -2.3  -3.29511   ATCGATCGGCTGTAT               CAAGC GTAT GCCTG                TTGTAAGCGGATAAC  45 71
      BF1144 1379898 .. 1379922 + -20.1  -5.28942   GGAGGCAAATAAAAA          GCTGCCCGGAA ATT TTCCGGGCAGC          TTTTTATTTGGAGTA 100 73
      BF1147 NONE
      BF1148 NONE
      BF1149 NONE
      BF1150 1385364 .. 1385379 +  -6.2  -4.67011   ATTTAGAACGGTAGT              TTCTGA AAGT TCAGAA               TTTTTCCATAAACTT  77 106
      BF1160 1399225 .. 1399267 + -27.4  -3.50492   ATATTAGCACAACGA TAATCCTGTAACCGCCGTAA CTG TTACGGCGGTTACAGGATTG TTATAGTCTCTGATA 100 69
      BF1170 1407895 .. 1407907 +  -4.7  -2.91264   TCGTATCACTGGTCT                CCCGG ATA CCGGC                TGTATCGATAAAACG  51 508
      BF1172 1410800 .. 1410810 +    -4  -3.55447   AATGCAACAATTTAT                 CATA TAG TATG                 TTCTGTAGTAAATAA  52 64
      BF1173 1411807 .. 1411834 + -12.8  -3.70773   TAGATGGCATGAAAT        C-CCGGGAGTGAC TCT GTCATTCCCGGCG        TTATTCCATGTACAA  95 334
      BF1179 NONE
      BF1180 1417361 .. 1417380 +  -3.6  -3.15663   GGAGCTTATCTTGAA            CC-ACATGC CGG GTATGTAGG            TTCGTGAACCTGCGT  49 169
      BF1181 1417982 .. 1417998 +  -3.8  -4.78764   CCACCAGTTCGCCAC              CTATAT CTACC ATATAG              TTTTTGATACCTTTG  71 358
      BF1191 1427435 .. 1427468 +   -12  -5.05505   TTTTTTGAAATGACA     GAGTCCGGA-TATAT TGAGT ATATAATCCGGACTC     TTTTTAATTTATAGT 100 74
      BF1193 NONE
      BF1194 1430829 .. 1430866 + -13.6    -4.431   AAGTTTTGACCTCTA   TC-TCCATCCGGCTGAT AGGCC ATCGGCCGGGTGGACGA   TTTTATAAATAAATA 100 32
      BF1199 NONE
      BF1200 NONE
      BF1201 NONE
      BF1202 NONE
      BF1203 1436741 .. 1436781 + -18.7   -5.9218   TACCACACTTTTAGT  TAAAAGCACAATGTCCTTT ATT AAAGGGTATTGTGCTTTTA  TTTTTTTATTATATC 100 44
      BF1204 1437488 .. 1437500 +  -2.6  -4.25064   TACCATAAGGCATAC                CGGC AAATC GCTG                TTGTTTATTACCTTT  55 66
      BF1206 NONE
      BF1207 1441831 .. 1441843 +  -3.5  -3.07994   CATCATAACAAAAAG                TTATA GAG TATAA                TTAGATGCAATTGGC  45 20
      BF1208 1442924 .. 1442982 + -19.6   -3.9392   TTTCAGGATAAATAG -TTATTATACAAAATAAGGTACGATGT ATTTGG GCATCGTACCTTATTTTGTATAATAAC TATTTTATGATTTTC 100 41
      BF1212 1445087 .. 1445127 + -14.2  -4.32951   ATTAAGATATATAAT AAACGATCGGCGGTTGTTC GATA GAACA-CTGCCGATCGTTG  TTTATTGATTACACT 100 36
      BF1217 1450223 .. 1450268 + -29.5  -2.80113   CTTATTAGTGATATA TTCAAACGCAAAGAGGATGCT TGTA AGCATCCTCTTTGCGTTTGAA TATAGTAGGCTGATG 100 69
      BF1221 NONE
      BF1222 NONE
      BF1223 1455419 .. 1455434 +  -6.1  -2.83119   ACAAATAGCTCGTTG              CGTCC TTATTT GGACG               TCATTGTCCGACATT  56 70
      BF1224 1455907 .. 1455938 +  -9.6   -4.6313   TTTTCATCTCAACGA      TAATTCCTCG-TCTG TTA CAGGGCGGGGAATTA      TTATTTTATTTTCCC 100 189
        dnaK 1458117 .. 1458145 + -11.9  -5.55855   AACAACAATAGCGAA        TCCGCAGTAAA CAATTGA TTTACTGCGGA        TTTTATTTTTTTGAA 100 59
      BF1226 1458986 .. 1459010 +  -5.7  -4.03888   GTTTACTTCAATCCT          TATATGAACGG AGA CCGTCCAGATA          TTCTTATTATGCGTA  63 161
      BF1227 1460908 .. 1460920 +  -3.3  -3.57441   ACGAGTTACTATACA                CAGGT ATT ACCCG                TTGTCGTTCTAACTT  50 40
      BF1228 NONE
      BF1229 NONE
      BF1230 NONE
      BF1231 1464066 .. 1464112 +   -22  -5.95539   ATATCAGTATTTTAA GTGTTTTCGCTGTGTTTTTC CCGTGTC GAGAAACACAGCGAAAACAC TTTTTTTCTTTGCAC 100 75
      BF1232 NONE
      BF1233 1465615 .. 1465626 +  -2.2  -2.78679   CTAAACCAAGTATAG                CGGT TTAA ACTG                 GTTTACGTACCGACC  41 87
      BF1234 1466689 .. 1466701 +  -2.6  -4.07568   GGTTTATCCGCCACC                GTCC CCGAT GGGC                TTTTAAAGAAAAGCC  53 63
      BF1235 1468159 .. 1468169 +    -4  -3.24232   ATTCGATTTGTTTTT                 CTAA GAT TTAG                 TATCTTTGACAAGCA  49 40
      BF1236 1469524 .. 1469544 +  -5.5  -4.53705   CCTGTTTGTAAGTGA            GGTGAAATT AGT AATTTCAGC            TTTTATCTCCCGCTT  71 63
      BF1237 NONE
      BF1238 NONE
      BF1239 1471548 .. 1471578 + -13.4  -5.37593   AGTCTACATACAAAA       GGCCGTTACAAG ACAAGTG CTTGTGACGGCC       TTTTTTCGTTTGAAC 100 309
      BF1240 1473735 .. 1473749 +  -5.7   -3.1944   ATCTTGTTGAGATGG               CTTCC CGGAT GGAAG               TTCAGTAATTTTAAT  54 521
      BF1243 NONE
      BF1244 1478271 .. 1478329 +  -8.3  -3.35237   GAGATTGTGTTCTTT CTTTATATAAATGCGCCTCAAATGTAA CAGAA TCACATTTGAGGCGCATATCGAAGAAG TTAGATTATTCTTTC  72 58
      BF1248 NONE
      BF1249 1484675 .. 1484689 +    -5  -3.28924   TGTAGCCGGTTTTGT               TATCGG GCA TCGATA               TTGTAAACGGAGGTG  54 159
      BF1251 1485946 .. 1485988 +  -6.4  -3.63068   TAGTGAAAATGGTCA GTTTCT-TATCTCGTCCCG CATACC CGGGCTGAGATAAAGATAC TTTAGAATGATGTAA  64 66
      BF1252 NONE
      BF1253 NONE
      BF1254 1492495 .. 1492505 +    -4  -3.63744   AATGTGGATTCTCCA                 GTAA ACA TTAC                 TCTTTTGAAGACAAG  52 22
      BF1255 NONE
      BF1256 NONE
      BF1257 1495774 .. 1495787 +  -3.7  -3.58533   ATCCGATCCTCGAAT               GCGGC TAAT GCGGC                TTTGGCGCCTTCTCC  53 206
      BF1261 1499375 .. 1499433 + -24.2  -3.27298   AGATAAGCTTCAGCG TTGATGATTAGTGATGGGGCGGACATCG ACA TGGTGGCCGGTCCATCACTAATCATCAA TTACTAATTACCAAA 100 35
      BF1262 NONE
      BF1263 1500608 .. 1500624 +  -2.9  -2.52933   TACCAAAGACGGTAA              GTTTCGT AAA GCGGAGC              ATTGATAAATTGGAA  41 4
      BF1264 1501205 .. 1501251 +    -6    -2.924   CATGTGAATAGTAAA AACAAGAGGATGTGC-AATCT GTGGTG AGTTTTGCACATCCTCTTGCG CTTTATGGGGAATTG  56 63
      BF1268 NONE
      BF1269 NONE
      BF1270 1509141 .. 1509177 + -11.1  -5.03145   TAGTTATAGTATTAC    TTGACGGGAAGAATA TGTTTTT TATTCTTCCCGTTAG    TTTTTTAGAGCATTA 100 75
      BF1271 1509763 .. 1509773 +    -4  -5.14626   TTGTTTACAGCTCTT                 GTAT GTT ATAC                 TTTTATTTTCATGCT  73 271
      BF1272 1510656 .. 1510666 +  -5.4  -3.46965   TTCGGATGTTTGATT                 CTCT TTC AGAG                 TTGTAGTAATGTGTT  57 77
      BF1273 1511327 .. 1511352 + -10.7  -3.28791   AATGGTTATTTGTGA         TAAAATACCAA TTAA TTGGTATTTTA          TTGTACAGGAAAAAT  86 48
      BF1274 1512258 .. 1512270 +  -3.5  -3.29829   TATTCAGTATTAACC                TTAAT TAT ATTAA                TTATGAAACAGTATG  47 43
      BF1275 NONE
      BF1276 NONE
      BF1277 1516002 .. 1516014 +  -4.1  -4.38712   AGTTCCAGCCGATTG                TCGTA TTC TGCGA                TTTTCTGCCGGTAGC  64 510
      BF1284 NONE
      BF1285 NONE
      BF1286 1524521 .. 1524540 +  -4.4  -2.66969   GATATTGGTAGAAGA            CAATT-GTC TGA GACTAATTG            TGAGTTCTATTCCTC  47 334
      BF1289 NONE
      BF1290 NONE
      BF1291 NONE
      BF1292 1529054 .. 1529074 +  -3.3  -5.52384   TCTTTCGCTTTTTGT            TGGTTTGTT TTT GACAGATCA            TTTTTTTCGTAAGGA  86 258
      BF1294 1533208 .. 1533238 +  -2.8   -2.6528   ATTTAAAATGCTTCC      TTTGTAGTGTACT AATTAA AG-ACACTATAAA       TAAATTCATTTATGT  41 148
      BF1295 1534297 .. 1534309 +  -4.1   -3.0003   TAAGAAGATGTTTCT                TTCGG TCT CTGAA                TATCCTTGATTCTTT  50 38
      BF1296 NONE
      BF1297 1536791 .. 1536817 +   -11  -5.03715   ATCATTAAAATAAAA         GCGCATTGAT ATTCTCA ATCAATGCGC         TTTTTTGAAGGTAAT 100 33
      BF1300 NONE
      BF1301 1540386 .. 1540416 + -20.6  -5.58209   ATTATGTATAAAAAA       GAGCCGTGAATTGC TTG GCAGTTCACGGCTC       TTTTTTTACCTTTAC 100 66
      BF1302 NONE
      BF1303 1542845 .. 1542874 +  -9.3  -5.30616   AATAAAGCGTTGAAA       TCCCTCTCTGTCT TTAA AGGGAGAGGGGGA        TTTTTGTTTAAATGG 100 51
      BF1304 NONE
      BF1305 NONE
      BF1306 1546285 .. 1546305 +  -2.7   -5.2015   GGGGAGATGAGTAGA            TTATAAAGT ATG ATTTTATAG            TTTTTCTGTTGTTAG  69 20
      BF1307 NONE
      BF1308 NONE
      BF1309 1549925 .. 1549936 +  -4.4   -4.7219   GAGTAGTACAGGGCT                CCAT AGAG ATGG                 TTTTCTCTTAATATC  70 61
      BF1310 NONE
      BF1311 1552517 .. 1552554 + -12.8  -4.04318   AAGACCGGATCAAGA   CGGTGGACGAGTTGCA GTGCAG TGCTATTTGTCCACCG    TTTGTCGTATATGGC 100 55
      BF1314 NONE
      BF1315 NONE
      BF1316 NONE
      BF1317 NONE
      BF1318 1558939 .. 1558958 +  -7.8  -5.06016   CCATAAGCAGACAGA            GGCCTTCT TGAT GGGAGGCC             TTTTCTTTATATCAT  88 35
      BF1319 NONE
      BF1321 NONE
      BF1322 NONE
      BF1323 1564153 .. 1564181 +   -14  -4.57482   GCGATAATTGATTGT        TTGCGGAGAGAC GTTCA GTTTCTCCGCAA        TTTCTTTATGAGTCA 100 107
      BF1325 1565855 .. 1565884 + -10.1  -5.84432   CCTAAATCACGAAGA       GGGGGCTGTTTCT GTAA AGAAATAGTTCCC        TTTTTTTATCTTCTG 100 57
      BF1326 NONE
      BF1327 NONE
      BF1328 NONE
      BF1329 NONE
      BF1330 1574295 .. 1574326 +    -8  -3.77846   TAGATAAGGGGGCGA      GAGGCATCGGGGAT GAAA GTCTTCGGTGCTTC       TTTGCGTGTATTGTA  75 55
      BF1331 NONE
      BF1332 1576854 .. 1576886 + -22.9  -4.53034   CGAATAAAACAGAAA      GGGTGTAGCTATCCC GCC GGGATGGCTACACCC      TTTTGCTTGTATGGC 100 43
      BF1334 1578491 .. 1578520 +  -9.3  -4.49673   GTATAATATAAAAAC       GACGGCGATATTT TCAC AAACATCGCCGCC        TTATTTCTTTTATGT  93 35
      BF1336 1580057 .. 1580067 +  -5.4  -2.75307   AAAGTGAAAGAATGG                 TTGG TGA CCAA                 TGGTTGACATGTATT  51 8
      BF1337 1581421 .. 1581473 + -16.7  -4.57755   TATGCCGGTTACATT ATCTCCCTGTTCTTGCCTTGTATT GTAATG AAT-TAAGGCAAGAACAGGGAGAC TTTTATATCGTGACT 100 58
      BF1340 1586434 .. 1586460 + -13.8  -3.46509   AATCTTGATTATTGG         GAACTGGTCACA ATT TGTGACCAGTCC         TTACTATTATTCCAA  95 39
      BF1341 1587102 .. 1587127 + -13.3  -5.43487   TACATTCTTCCACCT         TGCGGGCAGTC CACC GACTACCCGCA          TTTTTTATATCCTTT 100 92
      BF1342 1587404 .. 1587416 +  -4.8  -3.05597   AGGCAAAGGTAGTTA                CGTG TTCTT CACG                ATTTTGCAAGGTCGA  52 51
      BF1343 NONE
      BF1344 NONE
      BF1345 NONE
      BF1346 1589004 .. 1589022 + -13.1  -3.69809   CCAGTTGATAGAGGA             CGGCGGC TGCTT GCCGCCG             TTACTTTCTTCCGTG  95 33
    BF1364.1 NONE
    BF1364.2 1602464 .. 1602476 +  -6.2  -4.24891   TATAACATATACAAT                GCCG TATTC CGGC                TGTTTTTTAGTATCT  69 52
    BF1364.3 1604212 .. 1604225 +  -2.3  -4.38712   AATCTCGCCTAAACA               CGGGA AAAC TACCG                TTTTATGCCAATCAA  57 51
    BF1364.4 1604669 .. 1604690 +  -3.8  -4.49906   CAATCACTCTTTCCT           GATTGGAA TATTTC TTTCAATC            TTTCTTTCAATCTTG  65 265
      BF1365 1604912 .. 1604926 +   -10  -3.94846   TCACGCTAACCCCAA               TCCGTC CGT GACGGA               TTTCGATTTTCGTCA  87 15
      BF1366 NONE
      BF1367 1606721 .. 1606731 +  -2.4  -2.52543   AAAAGAAGCGCACAA                 GGCG CAT CGAC                 TAACTTAAAAAACAT  39 12
      BF1368 1608786 .. 1608822 +  -8.9  -4.80167   TAATAATGTATGGAG    TGAAGAACAGCCG ATGTAGCTTTA CGGTTGTTCTTCA    TTTTGCTTTTTGGTG  93 48
      BF1371 NONE
      BF1372 NONE
      BF1373 1614584 .. 1614608 + -14.3  -5.47431   TGAAATTTTAGTGGT          TGCGCCCGG AGGGAAA CCGGGCGCA          TTTTTTATATGTTCC 100 94
      BF1394 1629024 .. 1629036 +  -9.1  -5.31456   TTCTCTGTATTCTTT                CGGGA GAT TCCCG                TTTTTTATCAATTCC 100 190
      BF1397 1634059 .. 1634096 +  -9.3  -4.94992   GGGCCGATAAAACAA   GAAAAGCCACACTGT-CA ATA TGTACAGCGTGGCTTTTG   TTTTTGTAAGTTTAA 100 46
      BF1402 NONE
      BF1403 1640809 .. 1640866 + -29.1  -2.57136   AAAATGCCAATATAT GTAATGCCCCATAACAATATATGTAAT CGAA ATAACATATATTGTTATGGGGCATTAC ATTACTACTTCGTGG 100 146
      BF1405 NONE
      BF1406 NONE
      BF1407 1644613 .. 1644628 +  -4.6  -3.85567   CGGTACGAAAGTGTG              CACGGC TGAA GCAGTG               TTTACATTTCCACTT  58 387
      BF1417 1662599 .. 1662637 + -10.7  -5.93252   GAACCTCTTAAAAAA  CTCTTGTAAC-TA-ACTGA ATT TCAGTATATGTTACAAGAG  TTTTTTCTTTTTAGG 100 367
      BF1418 1664209 .. 1664226 +  -4.1  -4.49377   CTGAATTCGGGATCG             TCCCTAA ATTT TGAGGGA              TTATTTTATTATGCA  67 171
      BF1419 1665915 .. 1665925 +  -3.2  -3.87994   TTGATGTCAGGAGCC                 GTCA GCC TGGC                 TTTATCAGCATCAAT  55 514
      BF1422 NONE
      BF1423 1671190 .. 1671206 +  -2.2  -3.90586   GAATAATTACGATTC              GCTGCA GATTA TGCAGG              TTTGTACACTCCTCT  52 47
      BF1424 1672575 .. 1672591 +    -3   -4.4874   TATTCGTCATACTTT             TCTGGAG TTTT CTCC-GA              TTTTCACTTTTTCCA  62 308
      BF1428 NONE
      BF1429 NONE
      BF1430 NONE
      BF1431 NONE
      BF1432 NONE
      BF1433 NONE
      BF1434 NONE
      BF1435 NONE
      BF1436 NONE
      BF1437 1682149 .. 1682160 +    -3  -4.77567   ATAGTCTGATATGAA                CAAA TGGT TTTG                 TTTTGTTCTAAGGCT  65 90
      BF1438 NONE
      BF1439 NONE
      BF1440 1685856 .. 1685869 +  -2.5  -2.80252   CTATGAATTTCAACT               TATTT AAAT AAATA                TCATATTATGAAGAT  42 15
      BF1441 NONE
      BF1442 1688108 .. 1688118 +  -2.6  -3.00661   TTAAAAAAGATATTA                 TATA AAT TATA                 TCTATGCTATATGTT  43 21
      BF1443 NONE
      BF1444 NONE
      BF1445 1690899 .. 1690954 + -21.6  -3.25192   TTCCGAAGAGAAGTT AATTCAATAAAAAAGAAAGGATCGGC AATT GCCGATCCTTTCTTTTTTATTGAGCC TCTTGTCGGATTCGA 100 125
      BF1446 1691771 .. 1691810 +  -3.6  -5.54907   AAATGAGTTGAACAA  GCAGGGGTGATTTTCTGTT TTT AACATAGA-TCACCCCATC  TTTTTATTTTATGGC  79 35
      BF1447 1693695 .. 1693725 +  -8.3  -3.51934   GTTTTAGTCTTTTAG       GGAGGGACGGTTT GTTGG AAACATTCCCTCC       TGTTTATAAGGCAAC  72 34
      BF1455 1700846 .. 1700871 + -15.5   -3.8211   ATGTACAGTACCCAA         TCTGCCGGGAG GTCT CTCTCGGCAGA          TTATTCTCGATAAGG 100 152
      BF1457 NONE
      BF1458 1702044 .. 1702076 +  -7.8  -3.01712   GGCAAACCTAATAAG     GT-CTGCCGCTTCTT TCGC AGGAAGCGGTGGCAC      TATTGCAACCGAAGC  66 77
      BF1460 1704889 .. 1704918 + -10.8  -5.59357   TATAAACCTCAAAAA       GGGATCGGATAG ACTAAA TTATCCGGTCCC        TTTTTTTGATATACT 100 70
      BF1461 1706494 .. 1706511 +  -2.6  -4.07535   CCATCCCAACATGGG             GAGCGT CTGCAT ACGCCC              TTCTTTCTCCGGATT  56 393
      BF1463 1708224 .. 1708273 +   -17  -3.21704   GATGTCCTATTCTGA CGGGGCATTACATTATA-TGTTAT TCCG ATAACAATATA-TGTAATGCCCCG TTACATATATTGTTA 100 78
      BF1464 NONE
      BF1465 1709766 .. 1709776 +  -2.6  -2.59431   AAGTAAAAGAAACCG                 TTAA TTA TTAA                 TAGATTATGACCGAA  41 22
      BF1466 1710723 .. 1710738 +  -3.2  -4.15044   AGGGTTGTTTTCATT              CAAGTG CAAA CTCTTG               TTTATTGCACAAAAA  57 510
      BF1468 NONE
      BF1469 1712236 .. 1712251 +    -9  -2.77658   TTTTTCATTTTCGTT              TGCAGC ATTC GCTGCA               TCCTTGCGTCTAATA  69 219
      BF1470 NONE
      BF1471 1713868 .. 1713882 +  -2.8  -3.08327   TTTAACCTGATTTGC               GGTC TGCGTAT GACC               TATTAACCATTTAGT  43 5
      BF1472 NONE
      BF1473 NONE
      BF1474 NONE
      BF1476 1719183 .. 1719200 +  -4.1  -2.64803   AACGAAACAACGGTT             CGAGACA CCTT TGTCTGG              TAGCTTTCCGGATAA  47 5
      BF1477 NONE
      BF1478 1722733 .. 1722762 +  -5.2  -4.10429   AGTGAAGAAGTCACT       GGGTATTTAAAG GAGCTA TTTTAAATACTC        TTTTGACGGATACTT  66 16
      BF1479 1723528 .. 1723538 +  -2.6  -3.92522   TTAAATGTTCTTTGT                 TTAA TAA TTAA                 TTTGTGACCTTCGCA  53 424
      BF1480 1724257 .. 1724273 +  -5.1  -2.93893   AAAGGGGCATTAATA              CATTGTC ATG GACAAAG              ATTTACTATATAATT  51 71
      BF1481 1725249 .. 1725269 +  -3.3  -3.02144   AATGATCTAAGTTAA            CCTATTG AGAATGC CGATAGG            TGTTCCCGCACCTAC  45 75
      BF1482 NONE
      BF1483 NONE
      BF1484 1730995 .. 1731030 + -15.8  -3.59431   ATTACTGATTGAAAT    GATGAAGGAAGATATT TGAG AATATTTTCCTTCATC     TGTTATTATATTATT 100 64
      BF1485 1732723 .. 1732733 +    -4  -3.52321   GTTGCGCTAAAGTTC                 TTTC ACA GAAA                 CTTTTTAATTCCGTG  51 175
      BF1487 1733990 .. 1734002 +  -3.4  -4.46926   GGAAGAGTTGACAAT                CTTC GAATA GAAG                TTTTGTAATCAAATA  62 16
      BF1488 1734220 .. 1734232 +  -3.3  -2.74523   GGTATAGAAGTTCCC                GGAGC TGA GCTCG                TCATCTTGCAGGTGG  43 46
      BF1495 1741358 .. 1741390 + -14.2  -4.13767   ACGTTGACAATAAAA      GGGTGTAGCCTTCC CTCAC GGATGGTTACACCC      TTTTGCCGTCGGGGC 100 74
      BF1496 NONE
      BF1497 1742930 .. 1742957 +   -10  -3.51708   AGGTTTTAAACTAAA        GGCCT-GTTGGTT TTA AACCAACGAGGTC        TTGGTTTAAAAGGTA  81 75
      BF1498 NONE
      BF1499 NONE
      BF1500 NONE
      BF1501 NONE
      BF1502 NONE
      BF1503 1751128 .. 1751139 +  -5.8  -3.57263   GCAATTTTTCGTTTG                GCGA TTGT TCGC                 TTTGGAAATAGACAT  59 373
      BF1505 NONE
      BF1506 NONE
      BF1507 NONE
      BF1508 NONE
      BF1509 NONE
      BF1510 NONE
      BF1511 1759391 .. 1759448 +  -6.6  -3.47806   TATTTTATCATCTAT CTGCGTTGTTTTCAAGATTAT-AACGTA TATT TGCGTTCACAATCCTGATA-CAACGCAG ATTTTTGCTATGAAC  62 54
      BF1512 1762095 .. 1762107 +  -6.3  -3.04398   AGGACGTCCGTCTCC                GAACA AAC TGTTC                ATTTTCGGACAGCAG  59 50
      BF1513 NONE
      BF1514 1764026 .. 1764049 +  -8.2    -3.695   CTTTTTAAACAGGAG          GGCTGTTGGTT TCA GACCAAC-GCC          TCTTTGGTTTTAAAA  73 54
      BF1515 1765484 .. 1765513 +  -5.1  -2.58767   GGAGAAATATGATAT       CGGTGATAAGTAA CCCG TTGCTTATCATGG        TCCGTTAATCGTTAA  50 13
      BF1516 1767278 .. 1767321 +  -5.2  -3.89215   AATCCGGCGGTGTGG TTCAGAG-CTACCTGGCGGCT GTC AGCCACCAGGCGGTCGATGAA TTTCAGTTTCTCGGG  61 471
      BF1519 1771348 .. 1771358 +    -4   -4.1347   TGATGAAAAGCTGAA                 TTTC TGA GAAA                 TTTCTATCATTAAGG  59 46
      BF1521 1772099 .. 1772123 +    -3  -4.20148   ATGAAAAGGCTGGAT         TTATGTGGCTC CGTT GAGT-ACATAA          TTATTTTAAACTGCT  57 158
      BF1528 NONE
      BF1529 NONE
      BF1530 NONE
      BF1531 NONE
      BF1532 1781559 .. 1781569 +  -3.2  -3.18264   GCGGACGCTATATAT                 GCGA AGC TTGC                 TTAATAAATGACAGG  47 11
      BF1533 1783101 .. 1783115 +  -5.8  -2.61383   AAAATATTGAATAGA               GATTAA TCT TTAATC               ATTATAGATCAAAAT  55 20
      BF1534 NONE
      BF1535 NONE
      BF1536 NONE
      BF1537 1786312 .. 1786322 +  -2.6  -2.78725   TGAAAGATGTGATTT                 TTAA ATA TTAA                 TCATTACTCAAATAT  42 15
      BF1538 NONE
      BF1539 NONE
      BF1540 NONE
      BF1541 1790561 .. 1790576 +    -6   -3.2375   ATCAATTAACGGATA              ACCGCC TTTT GGCGGA               TTACCTTATGCGATA  59 50
      BF1542 NONE
      BF1543 1793114 .. 1793124 +    -4   -3.6422   TATGCCAATAGTTAA                 TCAA GCG TTGA                 TATTTTAACAAAATA  52 370
      BF1544 1794160 .. 1794176 +  -2.4   -3.9281   TGATTTGGAGAAGAA              TATTTA AAAAG TAAATA              TTGTTTACCAATAAT  52 12
      BF1545 NONE
      BF1546 1797011 .. 1797024 +  -2.5  -3.19509   CGTCTATTTTCTTGA               TAATA TGAA TATTA                TATATGTTATTACGG  45 26
      BF1547 1798101 .. 1798111 +  -2.6  -2.99325   GATCTTTATTTGGGC                 TATT TGC AATA                 ATTTAATTCTACAGA  43 14
      BF1548 NONE
      BF1549 NONE
      BF1550 1801581 .. 1801628 +  -3.7  -3.80625   GCCTATGAATGTTCT GAAAAATTTTCGGATAGAATA AGGAGG TGTTCTAAATGGAAATTTTTC TTTGGATTATAGGAA  55 4
      BF1551 1802694 .. 1802723 + -15.1  -5.35815   GGTGGGAAATAAAAA       GAAAGGCGACTTG ATTG CAAGCCGCCTTTC        TTTTTATTTAATCTC 100 51
      BF1554 NONE
      BF1555 1807714 .. 1807724 +    -4  -3.34947   ATAAAACTTATAGAG                 CTTT ATA AAAG                 TTGTAACAATTCTTG  51 18
      BF1556 1808245 .. 1808261 +  -7.2  -4.36411   CTTCGCAAGATAATT              CGGCGG ATGAC CTGCCG              TTTTAATGGTTAATG  78 3
      BF1557 1809734 .. 1809746 +  -7.7  -2.66481   CGAGCCTTCCACAGA                GGAAG AAG CTTCC                TGATATCAGCTTTTG  63 10
      BF1558 NONE
      BF1559 1812805 .. 1812840 + -13.4  -4.44099   GAGGAAATATAAAAG    TCGCCGGGAATATCGT TTGA AAGATGTTTCCGGCGA     TTTATCTTATTTCTT 100 68
      BF1562 NONE
      BF1563 NONE
      BF1564 NONE
      BF1565 1818506 .. 1818516 +  -2.6  -4.21194   TTTTCGACTTGTGGC                 TTTT CGT AAAA                 TTTTAAATCATAAGA  58 252
      BF1574 1829504 .. 1829518 +  -2.7  -4.59109   AATACAAACTCCAGA               CCGCC TCCCT GGCTG               TTTTTGGCCGATATG  63 68
      BF1577 NONE
      BF1578 1833706 .. 1833722 +  -3.7  -3.01712   TTGTTGTACTTTTGC              CGTTCAA TAT TTGGATG              TATTCCAAACACACG  47 153
      BF1579 NONE
      BF1580 1835641 .. 1835664 + -13.2  -5.70829   AGATGATGATTGGAA          CAGCCGGTTC GTGA GAATCGGCTG           TTTTTTTATGCTATT 100 68
      BF1581 NONE
      BF1582 NONE
      BF1583 NONE
      BF1584 1840178 .. 1840218 +  -8.9  -4.90455   GAAAACAGCTTGGGA  CACCGGGGCTCCGTCTGCA CGA TACAGATAGGTTCCCGGTG  TTTTTATACATATCT  93 76
      BF1588 NONE
      BF1589 1846567 .. 1846598 +    -5   -4.4078   GTTGCATCCGTATCA      CGGCATCCGGTGAG GTCT CTACCCGGGTGTTG       TTTTCATTGGCAACC  68 420
      BF1594 1852679 .. 1852708 +  -5.7  -4.03234   TTGCCCGGTGAAGAG       TGATGGACGAGTT GTAC AACTCGTACACCG        TTTCTCTACGGCCCG  63 23
      BF1595 NONE
      BF1596 NONE
      BF1597 NONE
      BF1598 1859987 .. 1860000 +  -3.7  -4.12188   CCACATCACCCAAGC               CAGCC ATCC GGCGG                TTTTGAAACTACTGA  59 416
      BF1605 NONE
      BF1606 1872896 .. 1872937 +  -9.6  -5.29782   ATATAATAGACGAAA GGTGTGTCATAACTCT ACGGTGAATA AGAGTTGCGACACACC  TTTTTTATCAATATC 100 96
      BF1611 NONE
      BF1612 NONE
      BF1613 1880651 .. 1880680 + -12.2  -3.49114   GAGTAGAAACCGCAA       GGGCTCTGGAAG TATGAT CTTTCAGGGCCC        TTATCGTATGCTGTA  90 44
      BF1615 NONE
      BF1616 1886042 .. 1886056 +  -4.2  -5.09895   ATATATACTAACAGA               CGTTCA CCC TGATCG               TTTTTTACATACATA  76 345
      BF1618 NONE
      BF1619 1888873 .. 1888888 +  -6.2  -3.76607   TTTGTGTTTGATATA              CAGATA GATG TATCTG               TTTCCCTATCTGTTC  65 174
      BF1621 1890670 .. 1890693 +  -6.8  -2.85874   ATCGTTGCGGAACTT          GTTTGGGGAT CTTT ATCCTTAAAC           TGTGATCATCTGTGT  58 96
      BF1622 NONE
      BF1623 1893322 .. 1893359 +  -5.6  -2.87344   CGGTCATACCGCAGA   GTAGCACAGGACTGAC TGTTAT GTCGTTCGTGTGTTAC    TCTATGGCAGGCCTG  52 43
      BF1625 1895238 .. 1895261 + -11.8  -2.98545   ACTCTACTTTCTATA          GCCCTGATTT TTAA AGATCAGGGC           TGATTATTCTCGCAA  85 69
      BF1626 1895955 .. 1895973 +  -4.6  -4.63172   AACTGATAATCTGTT             GTCTAATA ATG TATTTGAC             TTTTATCATTTGCTG  67 370
      BF1628 NONE
      BF1629 1898233 .. 1898251 + -10.3   -3.5944   TCTTATAAAGAATAA             GGCGACT GAATA AGTCGCC             TTTAACACTATAGCT  86 47
      BF1630 1899343 .. 1899353 +    -4  -2.58272   TAGATTTGCCATAAT                 TTGT TCT ACAA                 TAAATTGATAATGTA  45 436
      BF1632 NONE
      BF1633 1902585 .. 1902616 +  -9.5  -4.15703   TTGTGTGTATAGAAA      TCCCTGAAGGACG ATGCAG TGTTCTTCGGGGA       TTCTTGTTTATAAAG  89 73
      BF1634 1904074 .. 1904124 + -14.5  -3.88603   CTCTTGAAATTATGC TTTTATACAGGGCT-TTTCTATTT TTTG AGGTAGAAATAGCCCTGTATAAAG TTCATTTTTATCAGT 100 42
      BF1642 NONE
      BF1656 1922611 .. 1922642 + -13.8  -5.62219   CGTATTTATATTAGA      CGCCCGGATATGCA ATGA TGTATGTCCGGGTG       TTTTTTTAATATCTT 100 54
      BF1661 1926062 .. 1926086 +  -3.7  -2.50387   AAAAGACTGCTGAGG          TATCTAAAAAA GTG TTTTTTAGGAA          GATTGTTTTGTGGGG  45 28
      BF1662 1926725 .. 1926750 + -12.7  -5.63517   TTGTCTCCCGGTAAA         GAAGGTATCCT GTGA AGGATGCCTTC          TTTTTTGTTTCACCA 100 79
      BF1663 1928231 .. 1928248 +  -6.9  -4.08317   TTCCCGGTCGTATAT             CTGGGGG AAGT CTCCCGG              TTTACTTTCCAATTC  70 455
      BF1665 NONE
      BF1666 NONE
      BF1667 NONE
      BF1668 NONE
        cysN 1936803 .. 1936815 +  -4.8  -3.86822   GGTGTGCCGATATGC                CTGC TGCAT GCAG                TTTGTCGGCACATTA  59 51
      BF1670 NONE
      BF1671 1938929 .. 1938944 +  -2.6  -3.54304   TGTAAAACTGATCTA              TTAAGT CCCT GCTTAA               ATTTTTCTAGATTAA  48 22
      BF1677 1946642 .. 1946700 + -28.2  -3.16676   TTCTATATATTAATA TCCTGCATTTACAAAGTTAACTTTAA ACCTGTG TTAAAGTTAACTTTGTAAATGCAGGA TATTAACTTCGTAGA 100 157
      BF1679 NONE
      BF1680 NONE
      BF1681 NONE
      BF1682 1951596 .. 1951630 + -14.5  -3.37344   TAGTCCGATAAATTT     TAGAAAGGGTATCCG AACAA CGGATACCCTTTTTG     TTGCTTAAATAGGCG 100 60
      BF1683 NONE
         def 1952723 .. 1952765 + -29.6  -5.02476   ACATTTGAAATAAAA GTAACGGGTAAAGTTGATCG ACA CGATCAACTTTACCCGTTAC TTTTTTAGGAAATAT 100 59
      BF1686 NONE
      BF1687 1958456 .. 1958472 +  -2.4  -3.73224   AAAGACAGCTTTTAC              TTTAAT ACATA ATTAAA              TTTGGTAGACAATAA  50 84
        infC 1959134 .. 1959163 +  -2.9  -3.04817   GAAGAGTAAGAAAAA       TGCGTAACGCGC AGGTATA GTGCGTTGC-CA       TATCATTTAATAATT  43 32
      BF1689 NONE
      BF1690 1959869 .. 1959894 + -14.1  -4.87626   TTAAGATTTAGAAAA         TGCCGGGTACA ATAA TGTATCCGGCA          TTTTTCGTCTTAAAG 100 53
      BF1691 1961089 .. 1961122 +  -5.4  -4.47786   TGATAAGTGAAAAAA     CCTTTGTATGATCT GTTTAG AGAAAATACAAAGG      TTTCTTTGGATAGTT  71 53
      BF1700 1972327 .. 1972346 +  -5.2  -3.32997   GGAATGAAATAAATG            TATATTAT GAAA ATAATATA             TTACCTTTGTGGCCG  55 59
      BF1701 NONE
      BF1702 NONE
      BF1703 NONE
      BF1704 1977537 .. 1977551 +   -10  -4.39568   GGTATGGCCGAATTC               TCCGGA AAA TCCGGA               TTTTCCTGTATAAAT  87 508
      BF1706 NONE
      BF1707 NONE
      BF1708 NONE
      BF1709 1982431 .. 1982465 + -20.4  -5.56673   TGAGTTATATAATTA     CCACCCTAATTATTAA ATA TTAATAATTAGGGTGG     TTTTTTATTGTCACT 100 59
      BF1710 NONE
      BF1711 1987836 .. 1987860 + -10.1  -5.31855   ATACCATCAATATAA          GCCAACTGA CAATAAA TCAGTTGGC          TTTTTATTGTTAATC 100 75
      BF1712 1989220 .. 1989230 +    -4  -5.02421   AGCTGAAATAAGTAT                 TGAA ATC TTCA                 TTTGTTTTTGGTTTT  73 454
      BF1713 NONE
      BF1714 1994353 .. 1994379 + -13.8  -5.10933   CGATTATGGTAGAGG         GCGGAATGCACG TAA TGTGTATTCCGC         TTTTCTTTTAAATAG 100 66
      BF1718 NONE
      BF1719 2003117 .. 2003167 + -13.1  -4.25681   TCGACTTCTGTTGGA TAGTATTTCTTAGTAATAGCATGT TTCT ACATGCTATTACTAAGAA-TCTTA TTTATTAGGTTGCAT 100 90
      BF1720 2004797 .. 2004827 + -11.3  -4.37013   GAGTATTGATTTTTA       CAGGCTGTATATG GAGAG TATATACGGCCTG       TTTTGATAGTTAGTT 100 95
      BF1722 NONE
      BF1723 2011044 .. 2011075 + -13.9  -5.11613   TATTTATTACATGTA      GAAGCTGCC-CCAA TACTC TTGGAGGCAGCTTC      TTTTTTCAGTCATAT 100 69
      BF1726 NONE
      BF1727 2021967 .. 2021999 + -12.9  -4.89063   CGAAATAAGATAAAG      GAGAGGGATGTTG CTCGAGA TAACATCCCTCTC      TTTGTTTTTAAATAC 100 61
      BF1728 NONE
      BF1729 NONE
      BF1730 NONE
      BF1731 NONE
      BF1732 NONE
      BF1733 NONE
      BF1734 NONE
      BF1735 2034808 .. 2034823 +  -2.6  -4.58724   TAATGATTGACTAAT              TG-CAGA TAA TCTGACA              TTTTACTTATATTTG  60 27
      BF1736 NONE
      BF1737 NONE
      BF1738 2041787 .. 2041830 + -12.6  -4.05861   TCTGTTCAGATAGAG TAAGAAAGGAGGGCATCCGG GCAA CCAGATGCTCTCTTTTTTTG TTATATTTTATATGC 100 41
      BF1739 2044595 .. 2044605 +  -2.6  -4.72272   ACCTATACTCTCGGT                 TTAA GTA TTAA                 TTTTTAATGGGAGGA  63 8
      BF1740 NONE
      BF1741 2049233 .. 2049269 + -12.4  -2.53918   TGTTCAGATATAAAA   TTGCCCGGGC-AACATC AGGA GATGTAAGTCCGGGCAA    CATTTTATAGGGTAC  86 47
      BF1744 2053020 .. 2053058 + -13.3  -5.96894   TTTTTGAACGATAAA  CGATGAACAGGCTGCACA TAAA TGGGT-GCCTGTTCATCG   TTTTTTTGTTTGCAT 100 51
      BF1745 NONE
      BF1746 NONE
      BF1747 2055348 .. 2055362 +  -2.1  -4.59919   TGTGTGCTCTGTGGT               GAGTT CTGAC AGCTC               TTGTTTTTATCGTTT  59 147
      BF1749 NONE
      BF1750 2058623 .. 2058634 +  -2.2  -2.76689   AAAATTAGTGGAATA                TCTC ATTG GAGG                 TAATATCTATTGATG  40 1
      BF1751 2059673 .. 2059697 +  -3.7  -4.06361   ATAAACAATTAAAAA          TATCATAAGTT ATA GACTTATTATA          TTTACTTCTATATAA  57 29
      BF1752 2062947 .. 2062957 +    -4  -3.71848   GTATTTTCTTTTGGT                 GTTA AAC TAAC                 TTATTAATAAAAACA  55 8
      BF1753 NONE
      BF1754 2067546 .. 2067560 +  -2.2  -3.17212   ATTCCTACTTCAGCC               TTGTTT GTA AAATAA               TTAATGACATAATGC  44 11
      BF1755 NONE
      BF1756 NONE
      BF1757 2071278 .. 2071290 +  -3.3  -4.15044   CTATGAAAAGAAATA                TGTCG CGG CGTCA                TTTCTTGAAAACAGG  57 51
      BF1758 NONE
      BF1759 2074280 .. 2074297 +  -4.1  -3.94333   TCAATAGTTATCATT             GGACATC ATCT GGTGTTC              TTTCCTGTATTCATA  59 54
      BF1762 2077200 .. 2077219 +  -4.4  -4.65895   ATTATAACACTTGCA            TCAATGTA TGTT TATATTGA             TTTTTCCATAACAGA  70 205
      BF1772 NONE
      BF1773 2086576 .. 2086590 +  -8.6  -3.37487   CATACGTCAAACACC               TCCTGT CCA ACAGGA               TATTTCGAAATGTCA  75 191
      BF1774 2088178 .. 2088218 +  -4.2  -5.71983   AGGCTGTAATTTAAA CTGTGTCAGCAAGAAATGA AATA TTAATT-TTGCTAACACAG  TTTTTTTATGATTAA  85 319
      BF1776 2090363 .. 2090381 +  -3.9  -2.72866   TTGGCAGCTCTTTTA            CATC-TCG CTGC CGAAGATG             TGCATTTATCGTCTC  45 42
      BF1777 2090929 .. 2090942 +  -2.3  -4.22554   TCAAACGGAGAAAGG               CAGAG TTTG CGCTG                TTGTTTATTCCGTGA  54 279
      BF1780 2095846 .. 2095866 +  -3.9  -2.85276   AGTGAAATTGGGAAG            CTGCCAACA TAT TGATAGCAG            GTGTTGTTTTACTTT  46 122
      BF1781 2097271 .. 2097281 +  -2.6  -4.62203   TTTTTATTTCTAATG                 TAAA ATA TTTA                 TTTTCCTTCTTTCAC  60 172
      BF1782 NONE
      BF1783 NONE
      BF1784 NONE
      BF1785 2102492 .. 2102518 + -10.8  -4.11897   TCTTTTTTATATGAT         CCGGGGCGGG CAGAAAA TCCGCTCCGG         TTTATATCCCTTTCT 100 49
      BF1786 NONE
      BF1787 NONE
      BF1788 NONE
      BF1789 NONE
      BF1790 NONE
      BF1791 NONE
      BF1792 NONE
      BF1793 2111144 .. 2111155 +  -4.4  -3.09327   TAAGGTCAATGGCGG                GGAT AAAT ATCC                 TGTTGAATAAAATCA  50 4
      BF1794 NONE
      BF1795 NONE
      BF1796 NONE
      BF1797 NONE
      BF1798 NONE
      BF1799 NONE
      BF1800 NONE
      BF1801 2120421 .. 2120435 +  -3.5  -2.92102   AAATGATAGGAGAGG               CTCGC TAAGT GTGAG               GTTTATACGGGCTAT  44 54
      BF1802 NONE
      BF1803 NONE
      BF1804 NONE
      BF1805 2125266 .. 2125277 +  -4.4  -3.20662   CGATAAAAGTATGTA                CAAC AGTG GTTG                 TCGTTTATTCTTGTC  51 84
      BF1807 NONE
      BF1808 NONE
      BF1809 NONE
      BF1810 2132248 .. 2132268 +  -4.5  -5.14626   TTCACCACATAATCG            GTGGTGGGC TAT GCTCCCCTC            TTTTCTTTTACTCAT  76 66
      BF1811 2134728 .. 2134739 +  -4.4  -3.80625   TTTTATTCATATCTT                TGTG ATAT CACA                 TTTGAATTCTAAAAA  57 49
      BF1812 2135547 .. 2135576 + -20.9  -5.71638   GTGTCTGATAAAAAA       CAGGCAGCGTCAA ATAG TTGACGCTGCCTG        TTTTTTTAATTGTTA 100 47
      BF1814 2138292 .. 2138307 +  -4.6  -3.06162   GCAATGGCTTCATAA              GGCCGT AACC ACAGCC               TGTTACCATGCAATA  50 104
      BF1815 2138770 .. 2138781 +  -2.2  -4.07486   TTTAGGCGATTCCCT                CTGC AGAT GTAG                 GTTTTTTCTTTTCAT  52 282
      BF1816 2139332 .. 2139368 + -11.1  -4.37991   ATATAGATAATTGCA    GGCGGATTGATATAT TCTTGAT ATATGTCAATCCGTC    TTTTCAGTGTTTTTA 100 52
      BF1817 2140791 .. 2140827 +  -3.9   -3.3785   GCTATCTTTGCCGAC   GCTAATGCATCC-TTA TGCGTT TAACGGATACATTGGC    TTATGGATACATTGG  51 47
      BF1818 NONE
      BF1819 2144580 .. 2144631 + -11.8  -2.95942   TTCACCACAGAATAA CACAGCGTCTTACAGAG-GAATAAT TTT AATATAAACTCTGTGAGACGCTGTG TCGTTTGGCTGTGAA  84 46
      BF1824 2151495 .. 2151552 + -25.3  -3.26718   AATATCATAATTTTA CGAAGTTAAAATCGTATCTTCGGGAAG TTAA CTTCCTGAAGTCACGATTTTAACTTCG TATTAGTGCTTTTTG 100 118
      BF1828 NONE
      BF1829 2154903 .. 2154913 +  -5.4  -3.75884   GTACAGCGAACTACA                 CGAA TGA TTCG                 TTCCTTTCTTTCCCG  61 19
      BF1830 NONE
      BF1831 NONE
      BF1832 NONE
      BF1833 NONE
      BF1834 NONE
      BF1835 NONE
      BF1836 NONE
      BF1837 NONE
      BF1838 2165043 .. 2165055 +  -3.5  -3.33737   TTGGTATAAAGAATT                TTATA ATC TATAA                TTATGAAGATTGCTA  48 13
      BF1839 2166425 .. 2166435 +  -2.6  -4.09542   TTATATTAGTACAGT                 TTAA TAA TTAA                 TTTATATAGATATTT  55 70
      BF1840 2167673 .. 2167685 +  -2.7  -2.73459   TATGCTCTTTGAATA                TAATG TTA CATTG                ATTAGTGTTTTAATT  41 12
      BF1841 NONE
      BF1842 NONE
      BF1843 NONE
      BF1844 NONE
    BF1844.1 NONE
      BF1845 2173979 .. 2173992 +  -2.5  -3.89354   CTATACCGAACTCTA               TATTT ATGA AAATA                TTATTGGTTTCCCAA  51 17
      BF1846 NONE
      BF1847 NONE
      BF1848 2177156 .. 2177176 +  -6.9  -2.81313   TTTATGAAGCGTTTC            TTTTGCTTG CAT CAAGCGAAG            TGATATTGTCAATAT  62 2
      BF1851 2178818 .. 2178847 + -13.6  -5.45802   ACCAAACAGGGTGAA       CTCCCGATAGCC ATTAGA GGCTTTCGGGAG        TTTTTCTTTTCCCCA 100 203
      BF1853 NONE
      BF1854 NONE
      BF1855 2183855 .. 2183878 + -12.4  -5.00412   AAGAAATAAAAAAAA          CGTCCGACCT TCAC AGGCCGGACG           TTTTTCGTTCTATTT 100 39
      BF1856 2184479 .. 2184509 +  -6.3  -3.37513   CACTTGATTTCTGTG       GAAAAATTCTACA GAAAA TGTGGAATATTTC       TTCGTATTCCACTAT  62 82
      BF1857 2185025 .. 2185050 + -10.3  -4.58773   ACTTAATTTATGTCA         GGCCCCGACTC GAAA GAGCCGGGGCG          TTTTAGTTTCATCAG 100 68
      BF1858 2187363 .. 2187387 + -10.7  -3.54848   TTGTATTTATGAACA          GAGGCGGCC CCGATAA GGCTGCCTC          TATTTGTAAGATATT  89 57
      BF1859 2188404 .. 2188422 + -12.4  -4.98911   TTGTAAAACGGATAT             GGCGGCTT ATC AGGCCGCC             TTTCTTTTTATAATA 100 86
      BF1860 NONE
      BF1861 2191040 .. 2191067 +    -2  -4.27026   GCTTATAATCTGATT        GATGTCAGTGGTA TAA TGCC-CTGATAGC        TGTTTTTGTTTAAGC  57 202
      BF1864 NONE
      BF1865 2194770 .. 2194797 +  -4.8  -2.93332   TAAGTTTAATATCAA        TTGCCCTAACTC TTTG GAGGTGAGGCAA         ATTCTTATGTGCCTA  51 46
      BF1866 2195379 .. 2195389 +  -2.6  -5.77734   GCCATAATTTCTTTG                 TAAT TAG ATTA                 TTTTTGTTTTTGTTT  86 440
      BF1874 NONE
      BF1875 2204545 .. 2204556 +    -3   -2.6933   AATAATTATTTAAAC                TATG GGTA CATA                 CATTTTTCTACAACA  43 50
      BF1876 2205749 .. 2205786 +   -13  -5.38047   TTATTTTTGCAGTAA   TGCTTATCTGTTTTTG GAGAAA CAAAGGCAGATAAGCA    TTTTTTATATCAGTA 100 80
      BF1877 NONE
      BF1878 NONE
      BF1879 2208711 .. 2208721 +  -2.6  -3.29511   ATATACGGTGCCTTA                 TAAA CAC TTTA                 TTCTCAGAAAATGAA  45 1
      BF1880 NONE
      BF1881 2211779 .. 2211796 +  -6.9  -3.24825   GGTCATGCTCGTTGA             CCAGCGG ACCA CGGCTGG              TATTGATTAAAATGG  59 267
      BF1887 2220978 .. 2220988 +  -6.8   -4.1552   TGAAGGGGGAATAAA                 GTCG GTA CGAC                 TTTATTCCGGCAATA  71 27
      BF1891 2224187 .. 2224216 + -13.7  -4.26881   AGTTGTGCAAAAGAA       GGAGTAAGTGAGGG ACC CCCTC-CTTGCTCC       TTTACTTTTGTGACA 100 100
      BF1892 2226168 .. 2226204 + -13.2  -5.01732   TTGTTATAGAGTGGA   TAAAGGCCGTTTCCGGT GTAA ACCGG-AGCGGTCTTTA    TTTTTTAGCGCCATT 100 57
      BF1894 NONE
      BF1895 2232268 .. 2232300 + -14.2  -5.48787   TTTACATAAATCTCC      GGGGCTGCTTCTGC TTTTT GCAGAAGTGGCCTC      TTTTTTCTATATTAT 100 49
      BF1899 2236819 .. 2236836 +  -6.2  -3.65542   GAGTCAACTCGAATC             GTGCCC GGAGCA GGGCGC              TGTTTTCCGAGTCGA  62 466
      BF1909 2245514 .. 2245561 +   -29   -3.7319   TTTCATTCCGTGAAA TTAATATCCTGAAAGCAGGAAG TTAA CTTCCTGCTTTCAGGATATTAA TTATCTCTTGTCAGT 100 334
      BF1910 NONE
      BF1911 NONE
      BF1912 2246784 .. 2246796 +  -9.1  -3.33037   GCCTGTTTGATGCGG                TCGGC CAT GCCGA                TTCCTCCTTTGAGAT  71 244
      BF1918 NONE
      BF1919 2256864 .. 2256893 + -10.1   -5.5074   TGTATAAAACATAAA       GGCGGCAAGAACA ATTC TGTTTTTGTTGCC        TTTTTTGTTCCGTTG 100 57
      BF1920 NONE
      BF1921 2258347 .. 2258363 +  -8.1  -4.57353   TGATAAAAGCCGTTT              TTGAACT GTA AGTTCAA              TTTTATGTGATCCGG  84 127
      BF1923 NONE
      BF1924 NONE
      BF1925 NONE
      BF1926 NONE
      BF1927 NONE
      BF1928 NONE
      BF1929 NONE
      BF1930 NONE
      BF1931 NONE
      BF1932 2274512 .. 2274524 +  -7.7  -2.56661   GAAAGGATACAGTTC                TCTGC CCG GCAGA                CTGTGTTATTGAATT  59 305
      BF1959 NONE
      BF1960 2302446 .. 2302485 +  -7.8  -2.93853   TATTTTCATACAAAT  AATAGGAGGGGGTCCGAA ACGT TTCGGATACCCTCCTGGA   CTTTAATTCCACAAA  64 51
      BF1963 NONE
      BF1964 2306623 .. 2306650 + -12.2  -5.62552   TAAAACATAAAAAAA        GTCCTACAATAT TAAC GTATTGTAGGAC         TTTTTTCCTTTTTTT 100 87
      BF1965 2307708 .. 2307733 +  -4.7  -2.85896   TTACTCCTTATTAAA         GCGTTAAACAG TCCA CCATTTAACGC          TGATTGCTTGCTGAC  51 19
      BF1966 2309002 .. 2309019 +  -7.7  -3.69283   ATTAGAGATTAGGAA             CTACACC ATAA GGTGTGG              TTATTGAATACATTA  71 174
      BF1967 NONE
      BF1968 NONE
      BF1969 NONE
      BF1970 2311269 .. 2311286 +  -6.9  -3.02043   ATAACAAGTGAATGA             GCTGCCC TAAC GGTCAGC              TATTCACAACCCATT  63 68
      BF1971 NONE
      BF1972 2312796 .. 2312811 +  -3.3   -2.7535   ATATCTTTGGCGCGT              CATCA AATTAA TGATG               TAATGTCTTGGCAGA  43 172
      BF1973 NONE
      BF1974 NONE
      BF1975 NONE
      BF1976 2315112 .. 2315139 + -11.4  -2.97436   GTACGAAAGTTTTTT        GGAGTAGCAAAA TAAA TGTTGCTACTCC         CTTTCTGAATCTGTG  84 438
      BF1983 NONE
      BF1984 NONE
      BF1985 2326946 .. 2326984 +  -2.5  -4.26602   AATCACGCATCTGTA  C-ATTAACAGGAACGG ATACTTTG CCGTTCCCGCTAATCG   TTATTATTCTTTTTT  58 253
      BF1990 2331939 .. 2331961 + -14.9  -5.68438   CTTAACAATATGTAA           GCCCCGCAA TCAAT TTGCGGGGC           TTTTTTGTTTCATAG 100 43
      BF1991 2334889 .. 2334899 +  -2.6   -4.0162   ACTTATAGCTTGAGA                 TTAA AAG TTAA                 TTTCTAATCTAAAAA  53 8
      BF1992 2336851 .. 2336882 +  -9.4  -4.73682   TCATTTATAATTAAG      AAAGGCCGCTCTGA GTAA TCAGGACGGCCTTC       TTTTATATTATAACG 100 51
      BF2010 2360693 .. 2360725 +   -12   -5.0916   AACATAGAAATGAAA      GGGTGTAGCCATAC GGGAA GGAGGGCTACACCC      TTTTTGTGTTAAGGC 100 142
      BF2011 NONE
      BF2012 NONE
      BF2013 NONE
      BF2014 NONE
      BF2015 NONE
      BF2016 2367020 .. 2367044 + -12.9  -6.38655   TCATCATAAAAGAAA          CTGCTTTCGGG TTG TCCGGAAGCAG          TTTTTTTTTATCTTT 100 52
      BF2017 2368616 .. 2368628 +  -4.7  -3.05294   GTGGTGAAACAGCTT                TCCGG TTT CCGGC                TCTTCCCGGCTTTAG  52 232
      BF2018 2369985 .. 2369995 +    -4  -3.08032   GAATTTGAGAAACTT                 CATT AAT AATG                 TGATTTTACCACAGA  47 20
      BF2019 NONE
      BF2020 2372481 .. 2372494 +  -2.4  -3.34398   GACTATTCAAATATG               TACG TTTTTC CGTA                TCTTTGCCGCCGAAG  45 222
      BF2021 NONE
      BF2022 NONE
      BF2023 NONE
      BF2024 2375700 .. 2375712 +    -2  -3.91084   TCGGCTTCACCGTTT                TTCA CTTCC TGAA                TTTCGTTCCAGATGG  53 388
      BF2029 NONE
      BF2030 NONE
      BF2031 2383889 .. 2383899 +  -5.4  -3.74658   AAACGGACAAGAAGT                 GAAC ATT GTTC                 TTTACCTCATTGTTT  61 24
      BF2032 2386643 .. 2386653 +  -5.4  -3.75505   GGCAGATTTCTTCCT                 TACG GTT CGTA                 TTGTGGTTTTTCGAG  61 516
      BF2034 2388200 .. 2388230 + -11.3  -3.53444   GAGATAATTTGAAAA       GACGTAAGCATAT TCTGT AAATGCTTACGTC       TTTCGGACCGAATGC  90 326
      BF2035 2388779 .. 2388790 +    -3  -4.60924   GCCATTTGGGCTACG                TTCT CCGG AGAA                 TTTTTCAACGATTTG  65 387
      BF2042 2397163 .. 2397192 +  -7.1  -4.20817   ACGGAATATGGATAG       TCTCAGGGCCCGGT TAA ATCCGGCCC-GGGA       TTGTTTTGAGATCTG  75 88
      BF2043 NONE
      BF2044 NONE
      BF2045 NONE
      BF2046 2401764 .. 2401821 +   -24  -2.98034   ACGGAGAACAGACGA TGAAAAGTTTTGAACGATGAATGATC ACCGCC GATCATTCATCGTTCAGAACCTTTCA TCGTTTCAATTCATA 100 23
      BF2051 2405977 .. 2405987 +  -6.8  -3.41134   AAATGAAAGTGGCAA                 CTCC GGT GGAG                 TTAGTTAATGCATAT  61 193
      BF2053 NONE
      BF2054 NONE
      BF2055 2408345 .. 2408375 +  -2.6  -5.15634   GGAAAAAGCGTATCT       TTCCTTTTATAGGG TTT CCTTGTAAAATGTA       TTTTTTGATAGCATC  73 234
      BF2058 2411944 .. 2411958 +  -4.2  -3.93367   ATCTCCACACCTGCG               CTACGC TCC GGGTAG               TATTTTCTTCCAAAG  59 133
      BF2059 2413172 .. 2413190 + -11.7   -4.1021   AATTCTGAATTTTAA             CGGCAGG TTATT CCTGCCG             TTTCTCATTGTAAGA 100 33
      BF2064 2414874 .. 2414889 +    -9  -4.10552   CACCTCAAAACCTTG              CCACCT GATA AGGTGG               TTTGGTTTACTCCGA  85 248
      BF2065 2415854 .. 2415879 + -11.9  -2.57795   GGGAAGCAAACAAAT         TACAGGGTAGC ATAC GCTACCCCGTA          TAAATTGATGCTAAA  84 497
      BF2071 NONE
      BF2072 NONE
      BF2073 NONE
      BF2074 NONE
      BF2075 2423875 .. 2423903 +  -6.8  -3.97057   CTCGATTTTTCTGAA        GTTCTGGTAATC GATAA GGTTATCGGAAC        TTTCGTTCCCTTATA  69 51
      BF2077 2424958 .. 2424971 +  -2.3  -3.08934   TAAGATCAATGAAAT               CTACG ATGA CGAAG                TATTGCAGTATATCG  42 60
      BF2078 2425484 .. 2425495 +  -2.2  -3.65314   TTATGGAGGGAGCTT                CGTA CTTT TGCG                 TTGTTACAAGTTGAA  47 305
      BF2079 NONE
      BF2080 NONE
      BF2081 2429077 .. 2429093 +  -6.5  -3.10537   TAAATCGTCTACAAA              CGGATCA TTT TGAACCG              TGTAATTTTGCAATG  59 76
      BF2082 2429538 .. 2429557 +  -2.1  -3.72395   CGTAATTTGTCTACC            GGCAG AGTGGAGAAG CTGCC             TTACTTTTGCATTAT  50 68
      BF2083 NONE
      BF2084 2431354 .. 2431366 +  -3.5  -3.18429   GAAATAGGCTTTAAA                TTTTT AGT AAAAA                TTGGTAGGAATTTTC  47 34
      BF2085 NONE
      BF2086 2433786 .. 2433811 + -10.4  -4.24432   GGCAAAACAAATTGA         GCCTCGCAGC AAAGAC GTTGCGGGGC          TTTGCTTTTACCTTT 100 98
      BF2088 2435156 .. 2435185 +  -2.1  -3.83559   TAATATCTGCTATTC       TTTCCGGTAACTG TAAT CAGTTACCTCCAA        TATTTATCTTTTGAT  50 68
      BF2089 NONE
      BF2090 NONE
      BF2091 NONE
      BF2092 NONE
      BF2093 NONE
      BF2094 2441471 .. 2441482 +    -3  -2.95298   ATTACCGCTTGATAT                TCTA TCAA TAGA                 TGTATACTGAATAGA  44 110
      BF2097 NONE
      BF2098 2447507 .. 2447519 +  -2.6  -3.72621   TAATAGACAGTTATA                GGGG AATCA CCTC                TTCATTTCTATTTAA  51 25
      BF2099 2449033 .. 2449044 +  -4.4  -3.15941   AGCTCTTAAGAAGAA                GTCT TAGG AGAC                 GTTTATAATTTTTGT  51 19
      BF2100 2449645 .. 2449684 +  -7.3  -3.50893   ATTTAAAGTTCTAAA  GGAGTTAAGGAGGAGTTT TTAGT GAATACC-CCTTAACTCC  TTATCCTATATAATT  66 86
      BF2101 2450517 .. 2450533 +    -3  -3.19668   CTAAGAAAGACCAAG              GAAAGG CCTAA TCTTTC              TTCCGTTGCATAATA  47 15
      BF2102 2452946 .. 2452961 +  -2.5  -2.52586   GATTATTCAAAACCC              TCTGC TTTTGT GCAGG               CTGTCTTCTACTGTC  41 50
      BF2103 2453662 .. 2453687 +  -4.7  -3.60661   TGATAGAAATAGTTG         CATGCCGTC-CT GTC AGTGGCGCCATG         TTGTATAATTAAGTA  57 53
      BF2104 NONE
      BF2105 NONE
      BF2106 2455881 .. 2455896 +    -4  -4.21098   AGCTTGTGCCTGCGT              TTCTAC TGCC GTAGAG               TTTTCAACTTCCTGT  62 199
      BF2109 2456959 .. 2456986 + -12.2  -5.60993   CCGGATTAAAATTGA        GAAGAGAATCTT TACG AAGGTTCTCTTC         TTTTTTTGTGAACGA 100 74
      BF2110 NONE
      BF2111 NONE
      BF2112 2461443 .. 2461453 +    -4  -3.52102   TGGACATTATAGTGG                 GTTA TTG TAAC                 TTATATGAATGAAGT  51 29
      BF2113 2461717 .. 2461736 +    -5  -4.99645   GCATTCGGTCCATCG            GTTATGCA TGGT TGCAAAAC             TTTTATTTATGGAGT  75 44
      BF2115 2464712 .. 2464736 +  -4.9  -3.74841   CCAAGTATAGGAATC          GGCAGTTGTGT TAT GCCCAAATGCC          TTTCACCTTGTTTAT  59 316
      BF2117 2465648 .. 2465662 +  -8.6  -2.88252   GTATTTTTATGGAGT               CATCCA TCA TGGATG               TCTGATACTTCCTTT  65 147
      BF2120 NONE
      BF2121 NONE
      BF2122 2469203 .. 2469215 +  -5.5  -2.80791   CTACTCGTTAAAGTT                TGCCT TGC AGGCG                TGGATTTTATAGATG  52 30
      BF2123 2469453 .. 2469475 +  -2.8  -3.62291   GAAATGAATACAATT          TC-CGGAAT GATACA ATTCCGCGA           TATTTGTCATATTCA  48 86
      BF2124 NONE
      BF2125 NONE
      BF2126 NONE
      BF2127 2474241 .. 2474277 + -15.4  -4.84761   ACACCCTAATGCCGA    TATGGCTACACCCT TTCTTCTGT AGGGTGTAGCCATA    TTTTTATACAGGTAT 100 74
      BF2131 2477067 .. 2477079 +  -3.5  -3.09273   TTTAGAATCAGTTTC                TTTTT ATT AAAAA                TATATGTTCGAAAAA  45 48
      BF2132 NONE
      BF2133 2479406 .. 2479452 + -14.9  -3.53444   GATGTCTTAACATAA T-AAGTAAACCCCGAAAGTT GGACAAAA AACTTTCGGGGTTTACTTCA TTTCGACACAGCTCC 100 146
      BF2137 NONE
      BF2138 NONE
      BF2139 2494880 .. 2494909 +  -6.4  -4.91873   CACACACAACCCCAA       GCCGTAGAGTTT ATAAAA GGACCCTACGGC        TTTTTAATTAATATA  83 59
      BF2142 NONE
      BF2143 2499659 .. 2499683 +  -5.7  -4.33274   TTCTTCGCTGTTTTC          TCAAACTCCTC GAA GTGGATTTTGA          TTTTAGTAATCTGAC  70 86
      BF2146 2504343 .. 2504400 +  -5.1  -2.58861   TGTCAGTGCTCATAT TCACCACAGGATTACACAGA-TAAAT AGATTAA GTTCACTCTGTGTTACTCTGTGGTGA ATTATAACGCTCCTC  50 61
      BF2153 NONE
      BF2154 NONE
      BF2155 NONE
      BF2156 NONE
      BF2157 NONE
      BF2158 2522553 .. 2522595 + -21.6  -3.00498   AATGTTTCAATTCCA TGAAAGAAAGGCTCGGTTTC GCT GAAACCGGGCCTTTCTTTTG TCTGTATCAAGTCTC 100 39
      BF2160 2524782 .. 2524793 +  -5.8  -3.29591   TTGAATAGCATCTCA                GGGA AGAA TCCC                 TTAGCTTTGCATGGT  59 50
      BF2161 NONE
      BF2162 2526551 .. 2526561 +  -3.2   -4.3586   ATGAACTACAAAAAT                 GGTT GCT GACC                 TTTTAATGTGGATCC  60 9
      BF2163 2527483 .. 2527495 +  -5.5  -2.59927   AGAACAATATTAATT                GTCGT ATG GCGAC                TAAATTATGGACATT  51 28
      BF2164 2528675 .. 2528724 + -22.5  -5.24989   ATATAATTATGAAAA GCGGACTCCGTATATT-TGCAACG AAT TGTAGCATAATATACGGAGTCCGC TTTTTTAATGTATCA 100 46
      BF2167 2532987 .. 2533011 +   -13  -5.44198   AAGGAAAATAAAAAA          GGGGATATTC ACGGC GAATATCCCC          TTTTTATTATTTATT 100 44
      BF2169 2533627 .. 2533676 + -11.7  -3.17941   ACGTATTTATACGAA GTTAATATCGTATCTGCAGGAAG TTAA CTTCTTGGAACTACGATATTAAC TTCGTAAAATCTCCT  87 101
      BF2170 2535457 .. 2535476 +  -3.6  -4.10164   TGGGCAGAGGATAGA            GCGTATTG GCTC TAATATGC             TTTGTATAGTAGTAA  59 386
      BF2171 NONE
      BF2172 NONE
      BF2173 NONE
      BF2174 NONE
      BF2175 NONE
      BF2176 NONE
      BF2177 NONE
      BF2178 NONE
      BF2179 2542988 .. 2543045 +  -9.7  -3.01918   CCACACCAAAGTATA CAAAGGTCACGGAATG---GTTATTAAT GAAAA GTTGATAACCTTCATTCCGTGACCTTTG TGGTTTCTACCGTGA  77 45
      BF2180 2545794 .. 2545804 +    -4   -3.1706   GGTTTCGATACCCCT                 TCAT TAA ATGA                 TTGATCCGGTAAATT  49 159
      BF2182 NONE
      BF2183 NONE
      BF2184 NONE
      BF2185 NONE
      BF2186 2553968 .. 2553982 +  -2.8  -4.19735   AAGTGAGAGTTGTCT               TCGCAT AAT ATACGA               TTTACTTTTCCGGGG  55 18
      BF2187 NONE
      BF2188 NONE
      BF2189 2555007 .. 2555017 +  -3.2  -4.57482   AGGCATAATTATTAA                 GGAT TGA GTCC                 TTTGTTTATAAGTAG  62 26
      BF2192 NONE
      BF2193 NONE
      BF2194 2561382 .. 2561399 +  -4.9  -4.49311   TGATAGATGCCGTTG             GCTGTATG AAA CAT-CAGC             TTTTCTACTCCTACT  71 394
      BF2200 2568382 .. 2568400 +  -5.3  -3.86194   GTTCCGGCAAGTCGG             TCCGATA GTCTA TATCGGG             TTTATGAGACCGATT  61 414
      BF2202 2571948 .. 2571998 +   -10  -2.88822   CTTCAAATATAAGAA TCCCCTTGTTCTAGCCTTGTATT GTAATA GAT-TAAAGCTAGAACGAGGGGA TCATTATATCCGAAC  76 108
      BF2209 NONE
      BF2210 2578961 .. 2578971 +    -4  -5.69793   TTGTTTCAAGTTTAT                 CAAT ACG ATTG                 TTTTTTCTTTACTGT 100 446
      BF2214 2582182 .. 2582203 +  -2.3  -2.79116   TTCATTAAACGCCAC           GGATTCTTT CCTG AAAAAGTCC            ATCTTTGTATCTGAG  41 149
      BF2215 2584398 .. 2584424 +  -6.6  -3.53224   GCAGAAACTGTACTA         TATGGAGAGTAA CTA TTACTCTCCGAG         TTTAGCAAGCAGATC  64 14
      BF2220 2592008 .. 2592020 +  -4.9  -3.85698   TGAAGGATAATTTCT                TGAAT ATA ATTCA                TTTGTAGAGCAAGCC  59 254
      BF2224 2595747 .. 2595757 +  -6.8  -3.73775   GCTATCCGGTCATTA                 GGGT TAC ACCC                 TTTGCTCCGGATAGC  66 255
      BF2225 NONE
      BF2226 2596625 .. 2596667 + -16.5  -5.29385   AGGGCATGAGTGTAT GGCTTCCGGTTGGTTCCC CAATAAAC GGGAA-CGACCGGAAGCC TTTTTTGCTTCGCTT 100 87
      BF2227 2599116 .. 2599126 +  -2.4  -2.74926   TAATTAATGTAATGT                 GAGC GAT GCAC                 TCCTGTCTGATTTGT  40 34
      BF2228 2599529 .. 2599542 +  -2.5  -3.15008   TAAGAATATATGAGT               TTTTT ACAG AAAAA                TAGTTTATTATGAAC  45 65
      BF2229 NONE
      BF2230 2602079 .. 2602100 + -11.7  -5.89921   AATAAATAAAAAAAA           CGTAGAACT GGAA AGTTCTACG            TTTTTTTATTGTCCT 100 55
      BF2232 NONE
      BF2233 NONE
      BF2234 2610047 .. 2610064 +  -7.7  -5.79595   CGGAATCACAAAAAA             GACAGTC TATT GGCTGTC              TTTTTTATTTTACCA 100 197
      BF2236 NONE
      BF2237 2610993 .. 2611004 +  -2.2   -3.6716   TGAACCATTAGAATA                CCGA TCAA TTGG                 CTTTTTCTTGCATTC  47 61
      BF2238 2611905 .. 2611930 +   -12  -5.72616   AGATGATGAAGAAAA         TAGGGTTGCT CAAATC AGCAACCCTA          TTTTTTTGTATGCAT 100 52
      BF2239 NONE
      BF2240 NONE
      BF2241 NONE
      BF2242 NONE
      BF2243 2616620 .. 2616655 + -10.7  -4.66537   AAGTAAATAAAGTAA   TAGCCCTTGC-ATC-GA TTAT TCTGATTGCAAGGGCTA    TTTTATATTCAGAAG 100 49
      BF2249 2623361 .. 2623396 + -13.6  -4.20025   TAAAGAAACTCATTT    TAATGCGGATTGAA TGTTATAT TTCAATCCGCATTA     TTTATATTCGCACTT 100 43
      BF2250 NONE
      BF2251 NONE
      BF2252 2625534 .. 2625572 + -23.5  -5.00616   TCCAAATCATAAAAA   CATAATGGGGCGTATTG CTTGA CAATACGCCCCATTATG   TTTTTTAGACCCAGA 100 29
      BF2260 NONE
      BF2261 NONE
      BF2262 2635025 .. 2635055 + -18.4  -2.70932   TAAGTCCGTATTTCA       CGGTCTGCAGGC TCTTGTT GCCTGCAGACCG       TAATTCAAAAAAAGC 100 38
      BF2263 2636659 .. 2636711 + -28.1  -4.21275   GCGTAGCAAACCATA GTCGGTAGTTTCACCCCTTTCAG CTTGCTT CTGAAAGGGGTGGAGCTACCGAC TTTTAGATGAATTAA 100 158
      BF2265 2639917 .. 2639928 +  -4.4  -2.56591   ATGTATATGAAGTGC                GCTT CAAG AAGC                 CTTAATAGATTTTGT  47 9
      BF2266 2640709 .. 2640734 + -11.3  -4.56607   ATCTGTAAAAAAAAA         GGGCGTTTATT GAAA AATAAATGCCC          TTTTATAGTTGATAA 100 50
      BF2267 2641166 .. 2641186 +  -9.7  -4.87592   ACATAAAATTAAAAA            GGATACCCC CAT GGAGTATCC            TTTTCTTATATCTAC 100 51
      BF2271 NONE
      BF2272 NONE
      BF2273 NONE
      BF2275 NONE
      BF2276 2651093 .. 2651107 +  -4.3  -3.63435   GAAACAAGGGTTTCA               CACAA CTATA TTGTG               TTCCTCTTTTTGATT  55 69
      BF2277 NONE
      BF2278 NONE
      BF2279 2653421 .. 2653431 +    -4   -3.2032   CAAGTCCGGTAAAGC                 TGTA TAA TACA                 CTTTTACTCTGGCAA  48 252
      BF2281 2654811 .. 2654841 + -14.9  -5.27335   AATCATCTATAAAAA      TGCCGGAAGATGCT TTTC AGC-TCTTCCGGCA       TTTTTATTTCCCAAA 100 44
      BF2282 2657258 .. 2657290 +  -9.3  -4.59774   GATAGATACAAAAAA      GATGAAACTTACTCT CAG AGTTTAAGTTTCATC      TTTATATTTTATTTA  93 57
      BF2285 2659136 .. 2659146 +  -5.4  -4.26076   CTTCAGCATATTCCC                 GAAG TTT CTTC                 TTTTCATGCCCATAC  67 271
      BF2287 2660043 .. 2660078 + -10.6  -4.78149   TGAAATAATTAAAAA    GGAAAAGCCCTAAAAA ATGA TTTTCAGAGCTTTTCC     TTTTTAACTTGTACA 100 153
      BF2288 NONE
      BF2289 2661884 .. 2661942 +  -4.7  -3.50877   ATCCTATAGAGAGGC TGGATCACCATTTGCGATTCTTTAC CGATGATAA GTAAAGAAGCACGAACGGTGATCAG CTTTTTATCAAATAA  55 82
      BF2296 NONE
      BF2297 NONE
      BF2298 2672550 .. 2672564 +  -6.4  -4.28713   TTATTATTTTTTCTA               TTTCCG TTC CGGAAG               TTTCTTCCTCCTCTT  70 151
      BF2301 2675919 .. 2675965 + -10.8  -4.40963   AAATGAATACAACAA AAAATTCCGCCCGCACTTGTGG ATT TCACAGGAGCAGGCGGAAATTC TTATTTTTAGACCCT 100 109
      BF2305 2681664 .. 2681699 +  -6.5  -3.83502   TAGCACAAAATGAAA   TAAGAGTAA-C-CACAT TGAC ATGTGCGATTACTCTTA    TTTCCTGTCGGGGTA  66 93
      BF2313 NONE
      BF2314 2686576 .. 2686600 +  -4.2  -2.78596   ATATCCACGACCGGA         TCGGCGGGCGG GCTT CCTCCT-CCGA          TGTGGTGAAGGAGTA  48 163
      BF2315 NONE
      BF2316 2687800 .. 2687821 + -11.5  -3.17075   ATTTTGCAAACCACT           CCCCGGGGA GAAG TCCCCGGGA            TTCGGTTCCCCCGAA  87 326
      BF2318 NONE
      BF2319 2689899 .. 2689933 +  -2.1  -4.50976   ATGTCCCCCTTGGAC    GACGGCGCTGTGAGTGT AAT GCGCGTAC-G-GCCGTC    TTTTATAGTGTACAG  61 261
      BF2321 NONE
      BF2322 NONE
      BF2323 NONE
      BF2324 2691647 .. 2691658 +  -2.2  -2.61004   TTTTTTAGCTGATAA                TCTG CTTA CGGA                 AATTTTTGAAGCTGG  40 182
      BF2325 2692246 .. 2692257 +  -2.2  -2.61004   TTTTTTAGCTGATAA                TCTG CTTA CGGA                 AATTTTTGAAGCTGG  40 182
      BF2326 NONE
      BF2327 2692994 .. 2693006 +  -4.9  -2.70774   CACCGAAAGAAATTG                TATCT AAA AGATA                ATTATACTTCAAATG  50 104
      BF2328 NONE
      BF2329 2694592 .. 2694605 +  -2.3  -2.57931   TATCAGGCCCGTGTA               AAGGC CAAA GCCTC                CTTGTAAACCATGAA  39 5
      BF2330 NONE
      BF2331 2695324 .. 2695336 +  -3.4  -3.54717   TAGCATATATTTCAC                CTAC CAAGC GTAG                TTAATTGTCCTTTTT  50 38
      BF2332 NONE
      BF2333 NONE
      BF2334 2699027 .. 2699052 + -17.5  -4.77157   GGCTGATAATTTATC         ACCGGGGGGGG ATCT CCCCCCCCGGG          TTTTTCATCACTTAA 100 35
      BF2335 2699949 .. 2699990 + -10.3  -5.13521   ACCATTCCACTTTCA GGCAATTGCCTTGTTTT CCCTTTAC GGGGCAAGGCAATTGCC  TTTTTTCAGTCCTTT 100 75
      BF2336 2701112 .. 2701122 +  -5.4  -3.41795   CGGAAGCTGGATAAC                 GAGA TCC TCTC                 TTGTAATAACCGTTT  57 142
      BF2337 NONE
      BF2338 NONE
      BF2339 2703849 .. 2703871 + -14.9   -5.7946   CTTGTTTTGCCTGAC           CGCTTCCGG AAATA CCGGAAGCG           TTTTTTTGTTCCCAC 100 54
      BF2340 NONE
      BF2341 NONE
      BF2342 NONE
      BF2343 NONE
      BF2344 NONE
      BF2345 2709046 .. 2709059 +  -2.3   -4.2651   ATAATTGGTATAAAA               GGGTA TTCT TTCCC                TTATTTTCCCTATTT  57 283
      BF2347 NONE
      BF2348 NONE
      BF2349 NONE
      BF2350 NONE
      BF2351 NONE
      BF2352 NONE
      BF2353 NONE
      BF2354 2721919 .. 2721932 +  -5.9   -3.5944   ACAGACCCTCCTTCT               CCGGG TAAA TCCGG                TTTAGAGGTATCCAT  59 490
      BF2356 2723009 .. 2723036 + -15.6  -4.65263   AATTTTTATATGTAT        CCCCGCCACTTA GTGA TAAGAGGCGGGG         TTTGTTTTGGAAAAT 100 306
      BF2357 2724049 .. 2724076 +   -15  -5.16132   AATCTTTTTATTCTA        TCCCGCTTCTTA GTGA TAAGAGGCGGGA         TTTTGTTTTCATATC 100 394
      BF2362 NONE
      BF2363 2727791 .. 2727809 +  -9.6  -3.01791   CATGAGCGGATTGGA             TAGGGGTT AAC AGCCCCTA             TCTTCCCGGAAACAT  77 16
      BF2367 NONE
      BF2368 2733616 .. 2733627 +  -4.4  -3.25877   GCACAGGGTTACACA                GAGA TAGT TCTC                 TCTTAATATCTTAAT  51 72
      BF2369 2736152 .. 2736165 +  -8.1  -2.83894   TAAATTTGTATTTTT               GTGCG CATG CGCAC                TATGATCGTGCTAAT  67 41
      BF2370 NONE
      BF2371 NONE
      BF2372 NONE
      BF2373 NONE
      BF2374 NONE
      BF2375 2748844 .. 2748857 +  -5.3  -3.36991   TTCGATGGTCAAGTT               GTAAC AGAA GTTAC                TATTTAACACTCCTC  57 5
      BF2376 2749468 .. 2749498 +  -2.6     -3.94   CTTTAAAAAAAGAAA       GAGGTAATAAAG CCTTTCA CTTTACCACCTC       TTCTTTAAGCATTCC  53 154
      BF2378 2752065 .. 2752075 +  -2.4  -2.61086   ACCTTTGGAAATAAC                 ACGG AAT CCGA                 ATTAATATGTACTTT  40 41
        aspS NONE
      BF2380 2754297 .. 2754325 + -10.3  -5.60993   TAAGATAATGAAAAA        TCCCGCAGAGTGT AAA AAACTCTACGGGA        TTTTTTTATCAGAGA 100 50
      BF2384 NONE
      BF2385 NONE
      BF2386 2758815 .. 2758828 +  -2.5  -3.29096   ATCAATATTTACCTA               TATTT GTGC AAATA                TTAATAATTAATCGA  45 75
      BF2387 2759728 .. 2759739 +    -3   -4.4648   TATCTTTTTCTTATA                TTTG CAGG CAAA                 TTTTCTACTAAAAAT  62 513
      BF2389 NONE
      BF2390 2761733 .. 2761779 + -18.5  -5.38054   ATAATACTATTTAAA CCCATAATTTTACTATAATTC CTATT GAATTTTAGTAAAATTATGGG TTTTTGTTTATGAAA 100 81
      BF2391 NONE
      BF2392 NONE
      BF2393 2767655 .. 2767693 + -13.2  -5.39755   CTTTTTCATTTCACA   GCCTATTGTCACCGGACA GAG TTTCGGGTGTCAATAGGC   TTTTTTATAGTTGTC 100 75
      BF2395 NONE
      BF2396 2770469 .. 2770488 +  -3.7  -3.91897   TAATCAAAATAAGGG            TCTATTT CCCATA AAATAGA             TTTCTCAGTAAAAGC  57 216
      BF2398 NONE
      BF2399 NONE
      BF2400 NONE
      BF2401 2774350 .. 2774363 +  -4.5  -3.13899   TTCATCATAATCACG               CTCTG CTTT CAGGG                TATTAATACACCGTT  50 438
      BF2403 2776719 .. 2776732 +  -3.9  -3.39429   AGAAAATATTCGTAC               TTTTG CGAG CAAAA                TATTTAGAGATTATT  51 90
      BF2404 2777702 .. 2777753 +  -7.5  -4.81083   CATCAACTTACGGAA TAAAGGAGAGTGCGTCATAACTT ACCACA GAATTTTGACACATTCTCCTTTA TTTTTCCTAATTCAG  83 76
      BF2407 2780157 .. 2780179 + -13.6  -3.84406   AAGGAAAACAAAAAA           CCTCCATAAT TTG ATTATGGAGG           TTCTTGTGATCGCGA 100 91
      BF2411 NONE
      BF2412 2791921 .. 2791953 +  -9.2  -5.96521   AAGATTTTTGTGAAA      GGGGTTGCCTGATT CGAGA AATTGGGCAGCCTC      TTTTTTTTGCTTGAT 100 65
      BF2427 2807420 .. 2807436 +  -9.5  -5.06414   TGATCCAGCAGTCCT              GTTCTAC ATA GTAGAAC              TTTTTGTTAAACAAG  93 367
      BF2432 2814548 .. 2814571 +  -6.8  -3.58504   AATCGGAAATGAAAA          GAGAGCAT CCAATGTA ATGCTCTC           TGTCTTTTTACTGAT  64 9
      BF2435 2816974 .. 2816992 +    -3  -2.87132   GAGCAAAATCTCCCT             TTACCGGA TCA TCCGGCCA             TATCTCCCGCAACGC  42 138
      BF2476 2853149 .. 2853164 +  -6.2  -2.51815   ATCACGATGCAAATA              TATAGG ATTC CCTATA               GTATTCATAATTAAA  54 83
      BF2477 NONE
      BF2478 NONE
      BF2479 2854693 .. 2854703 +    -4  -2.78216   TGCAAGCAACATAAT                 GTTT TAT AAAC                 TAATTGCTCCAAATA  46 59
      BF2480 NONE
      BF2481 2856317 .. 2856336 +  -6.6  -3.36096   TAATCTACCCCTCTT            TGATATTA AAAT TAATATCA             TTAACTTTGTATCGT  62 143
      BF2482 NONE
      BF2483 2857035 .. 2857060 +    -9  -4.42806   AAATTCACCTGATCA         GCCCCGGA ACCCAGTCAG TCCGGGGC          TTTATTTAAAGATAA  89 54
      BF2485 NONE
      BF2486 NONE
      BF2487 NONE
      BF2488 2861557 .. 2861575 +  -6.6  -4.30177   TCAGTACCTCTGCCT             GCCGATTG ACA CAGACGGC             TTTCTTCATATCCTC  74 62
      BF2492 NONE
      BF2493 2867157 .. 2867174 +  -4.9  -4.26344   ACACAACCGTCTTTC             GGAGTAA ATGC TTACTTC              TTTTGGTCGAAATAT  65 428
      BF2495 NONE
      BF2496 NONE
      BF2497 NONE
      BF2498 2870817 .. 2870830 +  -3.1  -3.34398   CACAGAGTTTTAATC               TCTTG TTTA CAGGA                TGTTTAAGAGAAAAG  48 79
      BF2499 NONE
      BF2500 2873703 .. 2873721 + -10.4  -2.62184   TCAAACGATCCCGCA             TCGATCTT TGA AAGATCGA             TGATATCCGAAAACA  70 475
      BF2509 NONE
      BF2510 NONE
      BF2511 NONE
      BF2512 NONE
      BF2513 NONE
      BF2514 2893483 .. 2893493 +    -4  -2.91027   CGTAAAAAATAAGTT                 TATG GAA CATA                 TCATTCATTTACTAA  46 29
      BF2515 NONE
      BF2516 NONE
      BF2517 NONE
      BF2518 NONE
      BF2519 NONE
      BF2520 NONE
      BF2521 2901600 .. 2901617 +  -3.4  -3.76125   CCTGTCTAAGTTAAA             TCGGTC ATAAAA GATCGA              TTTAACTTAGACTGA  52 44
      BF2522 2902438 .. 2902482 + -18.9  -2.89564   CGGGCGAGGTTTACT GTTTGTATTTGCCCCGATGAA TAT TTCATCAGGACAAATACAAAC TGTCTACAATCAGGA 100 199
      BF2527 NONE
      BF2528 NONE
        thiE 2910548 .. 2910561 +  -2.4  -3.22298   ACACAGAGTTCCACA               GAGA TGGTTT TCTC                TTAATACTCCATAAA  44 69
        thiG NONE
      BF2531 NONE
      BF2532 NONE
      BF2533 NONE
      BF2534 2915615 .. 2915639 +  -5.1  -3.76492   TCACTATAAAGGTTG          GTTTCTGATTA AGT TAATTAGTAAC          TTTGCTAAACTTAAC  59 32
      BF2535 2916305 .. 2916335 + -11.3  -3.90588   ACAGACAAAATAAAA      TAGGGTGATTCTCC TTGC GGAG-GTCACCCTA       TTTCGTTGAAACCTA  93 52
      BF2539 NONE
      BF2540 2923464 .. 2923485 +  -4.5  -2.59668   AGATACCGTTCTTAC           CGTAATTCA ATAC TAAATTACG            ATTATAAGAATCTTC  46 304
      BF2551 NONE
      BF2552 NONE
      BF2553 NONE
      BF2559 2942657 .. 2942677 +  -4.7  -3.90744   ATGATCGGAGTGAAC            GGCGTTGTT CAG AATAACGGC            TTCTTTCAGCAAAGA  59 69
      BF2562 2945196 .. 2945233 + -20.9  -4.96848   CGGTTTATATAAAAA   TAAGAGAGGCGGTCAACT TTG AGTTG-CCGCCTCTCTTA   TTTTTATATACAGCC 100 46
      BF2589 NONE
      BF2590 2978625 .. 2978679 +  -9.8  -4.62622   TAAAACAATAACAAA CTAAATATTTTGGTTATTTAACTA CATGAAA TAGTTTAATCACTAAAATATTTAG TTTATTTGTCCTTCA 100 45
      BF2591 2980005 .. 2980036 +   -19  -5.37043   GTAAAATAATAACGA      CTCTCCTCTTTGAA CTCC TTCAAAGAGGAGAG       TTTTTTCTATCCAAT 100 32
      BF2602 2991306 .. 2991316 +    -4  -2.52933   GATCGTTATCGTATA                 GATT ATT AATC                 ATTAATCACTTAAAA  45 42
      BF2603 2993224 .. 2993252 + -15.4  -4.84353   CTTAAATACCGAAGA        GCCGGACAAGCA GTGTA TGTTTGTCCGGC        TTTCTTTTCCTTTAT 100 55
      BF2604 NONE
      BF2605 2996816 .. 2996848 + -19.4  -4.15044   TGTGTTGTCAACAAA      TAAAGGCTCTGTCC GGCAG GGACAGAGCCTTTA      TTTGTTGACAACAGA 100 45
      BF2609 3000163 .. 3000212 + -18.4  -3.89956   GGCCAATAGGAGAAA CGCCCCGTTACATATA-TTGTTAT CGAA ATAACAAGTA-ATGTAACGGGGCG TTTGGTGTATAGTCA 100 58
      BF2613 NONE
      BF2614 3008194 .. 3008248 + -24.1  -4.13816   AGCATATATACAAAA TCGCCACAAAGGATTTAGAGTTTAT AGAGA ATAATTTCTAAATCCTTTGTGGCGA TTCTATTTTTATCGG 100 44
      BF2620 3014105 .. 3014115 +  -2.6  -3.40899   ATCAAAGTGAACTCT                 TTAA CTC TTAA                 TTATCCTAACAAATT  47 71
      BF2621 NONE
      BF2622 NONE
      BF2623 NONE
      BF2624 NONE
      BF2625 3017032 .. 3017071 + -11.5  -3.75581   AGGGATTAAAGATCA  CCCCGGAATCAT-CTCCC CATTA GAGAGAAAGATTCCGGGG  TATTCTTTTATAAAA  90 74
      BF2633 3028752 .. 3028763 +  -5.8  -3.33361   AGGAATATCAAAAAA                GGTG AATT CACC                 TTGATATCCTTACTG  59 21
        asnB 3039174 .. 3039212 +    -4  -3.67364   TTTTATAGCTTTGTT   TAACGCAGATTAGC ATCCTTATCCG GCTAAATTGCGTTA   CTTTTTATATCTTTG  52 198
      BF2640 3040044 .. 3040075 + -13.8  -5.75342   CATTTTTTTACATTC      TCCCTTGAGTGAGT ATCT ACCCGCTCAAGGGA       TTTTTTTTCGGGCCC 100 56
      BF2641 3041784 .. 3041798 +  -5.8  -3.18274   TTTCGACACATCTCC               TCTTTT ATA AAAAGA               TTCAATTGACCTGAA  59 262
      BF2642 NONE
      BF2643 3044319 .. 3044335 +  -8.7  -3.01712   CTCCGCATCCTCAAT              CTCTCCT TTC AGGGGAG              TCTTGGGACGACGGC  66 185
      BF2645 NONE
      BF2646 3048267 .. 3048288 +  -5.1  -3.86653   TCTCGCCATATCTCA           CGCCACGTTC ATT GAA-GCGGCG           TTCTATTTCGTCAAT  61 286
      BF2648 3049963 .. 3049985 +    -5  -4.57569   ACGATTTAAAGTACA           TGTATAATAT AAT ATATTTTACA           TTTTTCAAAAAATGA  69 32
      BF2649 3050493 .. 3050521 + -21.1  -5.75342   AACAGAATTTAGAAA        GAGCCCTGTCGCA ACC TGCGACGGGGCTC        TTTTTTTTAACCCCA 100 156
      BF2650 NONE
      BF2651 NONE
      BF2652 NONE
      BF2653 NONE
      BF2654 3055889 .. 3055899 +  -5.4  -3.33744   CAGAGTGACACAGAG                 TCTC ACT GAGA                 ATTTTTCAAAGAAAA  57 17
      BF2655 NONE
      BF2656 3057439 .. 3057449 +    -4  -3.61178   GCTATTTTGAATTTA                 TCAT CCA ATGA                 TTTGAGATAAATCAA  52 5
      BF2657 NONE
      BF2658 3058910 .. 3058922 +  -2.7  -3.42341   CTAAACCATATACCT                CAATT TAT AGTTG                TATATTTGTATTGCA  47 182
      BF2659 3061411 .. 3061438 +   -12   -5.4251   AACAAACAATTGTGT        GAGCCGGGCAAT AAAC GTTTCCCGGCTC         TTTTTTATGTCTAAA 100 41
      BF2660 NONE
      BF2661 NONE
      BF2662 NONE
      BF2663 3064823 .. 3064847 + -10.7  -4.79955   GAGTAAAAGAAACAA          TCCCGCCGAAG TGA TTTCGTCGGGA          TTTTGTTATGAATCT 100 168
      BF2666 3068018 .. 3068036 +  -4.6  -4.84918   ATAGCTACCCTGCTA             TTTCCATT ATA AATGGGGA             TTTTCTATTTCTGCC  73 76
      BF2667 NONE
      BF2668 3069255 .. 3069267 +  -6.3  -4.77173   TTATTCCCGTAGTAT                TTTCC GTT GGAAA                TTTGTTTTATAAGAA  80 291
      BF2670 NONE
      BF2671 NONE
      BF2672 3071738 .. 3071752 + -11.4  -3.87815   ATGATCGGTAAACAG               CGTGCG ATG CGCACG               TTTGTCACGGTCCAG  91 495
      BF2684 3084650 .. 3084661 +  -5.8  -2.72881   TATTTTTACAGATCA                TGGC ACAG GCCA                 CTCTTTCGTTCCCTA  55 167
      BF2685 NONE
      BF2686 NONE
      BF2687 NONE
      BF2688 3090077 .. 3090107 +  -3.3  -2.83403   AGCGGAAAAGGCTAA      GCCAG-CGGAT-ATC TCC GATCGTCCGGCCGGC      ATTTAGTAAGAACGA  44 39
      BF2689 NONE
      BF2690 NONE
      BF2691 NONE
      BF2692 3096153 .. 3096210 +   -13  -3.40622   AGATTATCCTTAAAA TGCAGACAAACGCATCTTTCATCCGCC CATCC GGCA-ACGAAAGATGTATTTGTCTGCA TCTCTTTTACAAGTC  93 49
      BF2693 NONE
      BF2694 3100455 .. 3100478 +    -6  -3.35597   AAAGACGCAATTCAA          GGGTGTGTCA TTAT TCACACATCC           TCTTTCCCCACTCAA  61 297
      BF2695 NONE
      BF2696 NONE
      BF2697 NONE
      BF2698 3102196 .. 3102236 +  -9.3  -4.53774   GATAAATATCTAAAA TGGCGAATAGGGATCTGTT TTTAC AAC-G-TCTCTATTCGCCA TTTTAATTACTTTCT  93 57
      BF2701 3105507 .. 3105517 +  -6.8  -3.01791   AATAAAAGCGTATGT                 GGAG TAT CTCC                 TGTTCCCACAAACAT  58 231
      BF2704 NONE
      BF2705 NONE
      BF2706 NONE
      BF2707 3110380 .. 3110393 +  -3.1  -3.85698   AAGATAGATCCGGGC               CTGTT CTTT AGCAG                TTTGTGCCACCCAGC  53 277
      BF2712 NONE
      BF2713 3116298 .. 3116309 +  -4.4  -2.90075   AGACGGGAAAGCCGT                TCTC TATG GAGA                 TGTGCTTCACGCCGG  48 441
      BF2715 3118523 .. 3118541 +  -3.9  -2.61452   CTTATCTTTGCACCC             GCTATTA CGAGT TAGTAGC             ATTAATTCAAATCAT  45 120
        rpsP 3119170 .. 3119193 +   -11   -5.4833   ATTAAAACAATAAAA          TCCTCTCCGG TCCG CTGGGGAGGA           TTTTTTATTGGATCA 100 69
      BF2724 3127816 .. 3127829 +  -4.5  -3.33815   GAACGGGTACCATAA               GC-CCC CAT GGGAGC               TTCCTTACGGGCGGT  52 456
      BF2736 NONE
      BF2737 3151368 .. 3151380 +  -4.9  -4.11216   GTATCAAAATGGAGA                GAATT CCC AATTC                TTTTCAGAATCGACC  64 257
      BF2738 NONE
      BF2739 3152748 .. 3152793 +   -15  -5.03945   GAGTTTATCTGATAA ACAAAGAGGTGTGTCATC ATTCACCACA GATGACACACCTCTTTGC TTTTTCTAATTCTTA 100 29
      BF2749 3163893 .. 3163907 +  -2.8  -3.36823   CCGATATCGATCAAC               GGAAAA TGT TTTCCC               TTCAGTTTTCCGCCC  46 499
      BF2757 NONE
      BF2758 NONE
      BF2759 3173386 .. 3173399 +  -2.4  -3.40191   ACACAGAGTTCCACA               GAGA TTATTT TCTC                TTCATATCTTATCAA  45 60
      BF2760 NONE
      BF2761 NONE
      BF2762 3175197 .. 3175230 + -10.9   -4.2772   TACCCGCATGAAAAA     GTCCGTGCTCTCACC CCCC GGAGTGAACACGGAC      TTTCTGTTCCTTGAA 100 106
      BF2764 3176836 .. 3176848 +  -7.7  -3.30443   TCCGAACGCGAATCC                CAGCA CCT TGCTG                TTGATGTCGTCCTGA  65 422
      BF2766 3178544 .. 3178574 +  -8.5  -3.71917   AAATATTAGTCATAA      TTCCTGTTTGATGT AATT AC-TCAAACAGGAG       TTTACAATTTGCAAT  79 243
      BF2767 3180328 .. 3180354 +    -8  -2.54794   CTGTGAAACTCTGTG         TACTCTGTGGTG AGC CACCCCATAGTA         ATATTCTAAAATTAA  66 134
      BF2768 NONE
      BF2769 3183808 .. 3183846 + -11.1  -3.67989   GTTCAGGTCCGGACT  CAG-ATCCCGGTGGCC ACACACAC GGCTGCCGGGATACTG   TTTCAATAACGTTTT  83 251
      BF2772 3185492 .. 3185522 +   -15  -3.53012   GTCTTTTCCTCTAAA       CTCTTAAGTCTTTT CGG AAAAGGCTTAAGAG       TTTAGAGGAAAAGAC 100 183
      BF2775 NONE
      BF2776 NONE
      BF2777 NONE
      BF2778 NONE
      BF2779 NONE
      BF2780 NONE
      BF2781 NONE
      BF2782 NONE
      BF2783 NONE
      BF2784 NONE
      BF2785 NONE
      BF2786 NONE
      BF2787 3200927 .. 3200943 +  -2.9  -5.52807   CGTTTTCTGTTGCTT              TGCTCTT TTT AGGTGCA              TTTTTGTTTCTTGTT  76 105
      BF2788 3202186 .. 3202238 + -21.7  -2.98223   CAGATATGTAATCAC TTATAAGGGTGTTGTTCCGACAGGA TTC TCTTATCGGAGCAACACTCTTATAA TATATCATATAAATC 100 56
      BF2789 3203155 .. 3203167 +  -3.3   -3.3879   ACTCACGCTGACCTT                TTGGG TTG CCCTA                TCTTTGACCTCCGTT  48 118
      BF2790 NONE
      BF2791 3204726 .. 3204736 +  -2.4  -3.02385   ATGAAGAATGAGAGC                 GGGC GCG GGCC                 TATATAATTCAGTTT  42 30
      BF2792 3205733 .. 3205754 + -10.1  -5.71712   CAACCCGCTCCCTAA           GCCCTCCTT CATC ACGGAGGGC            TTTTTTTATATCCCG 100 42
      BF2793 NONE
      BF2794 NONE
      BF2795 NONE
      BF2796 3207524 .. 3207560 + -15.8  -3.44848   ATTGATTGTTGAACG    CGGGCGGGTCCGCCTC CAGCC GAGGCAGACCTGCCCC    TATTTAATGAACGAA 100 77
      BF2797 NONE
      BF2798 NONE
      BF2799 NONE
      BF2800 NONE
      BF2801 NONE
      BF2802 NONE
      BF2803 NONE
      BF2804 NONE
      BF2805 NONE
      BF2806 NONE
      BF2807 NONE
      BF2808 NONE
      BF2809 NONE
      BF2810 NONE
      BF2811 NONE
      BF2812 NONE
      BF2813 NONE
      BF2814 NONE
      BF2815 3226256 .. 3226282 + -12.4  -4.93365   ATAAAAACAACAAAA         GAGGATGTGTCA AAA TGATGCATCCTC         TTTTTCGTTATAGAA 100 69
      BF2818 3229094 .. 3229110 +  -2.3  -5.05606   TGATGTTGTCCATTG              TCATGAA ATT TTAATGA              TTTATTTTTCTTCCC  71 269
      BF2820 NONE
      BF2821 3229882 .. 3229893 +  -5.8  -4.08546   AATTAGAAAATCCCT                GCGA ATAA TCGC                 TTTCTGCTTGCTCGT  65 362
      BF2824 3233263 .. 3233293 + -11.2  -5.42259   ACAGATTTAAAAGAA       CGGTAAGCGAGG AACATAC CCTCACTTACCG       TTTTTTTCCAAATAC 100 75
      BF2833 NONE
      BF2834 NONE
      BF2835 NONE
      BF2836 NONE
      BF2837 NONE
      BF2838 3247999 .. 3248010 +  -2.2  -3.97368   GAGGCTCAAAAGAAA                CGAT CATG GTCG                 TTTATAGGTTGAGCG  52 2
      BF2839 NONE
      BF2840 NONE
      BF2841 NONE
      BF2842 NONE
      BF2843 3253484 .. 3253519 +   -10  -5.14477   TCATCCGGAGGCTGA    GAGGAAATTTCAAAAA ATCG TTTTTGAGGTTTTCTC     TTTTTTGCATCTATA 100 420
      BF2844 3254035 .. 3254077 + -14.9  -3.70902   CCTAAATCAAAACAT TTGTC-AGGCCGTCCGACGG ACTT CCGCCGGGCGGCTTTGGCAA TTTGGATATAAACCG 100 61
      BF2845 NONE
      BF2846 3257293 .. 3257311 +  -5.2  -3.25304   CGAATATGCCTATGC             GAACCCTA AAG TGGGGTAC             TTAGTAGTAATCTTT  55 62
      BF2847 NONE
      BF2849 NONE
      BF2850 NONE
      BF2851 NONE
      BF2852 NONE
      BF2853 3273052 .. 3273065 +  -3.9  -3.06515   TCGTAAATACCAAAC               GAATA AGCC TATTC                CTTTTCAAGATGAAC  47 82
      BF2854 3274853 .. 3274871 +  -7.4   -4.4767   GTCTGACTGCTTTAA             CCAAGGCG AAA TGTCTTGG             TTTTATAATAAATAA  82 313
      BF2855 NONE
      BF2856 NONE
      BF2857 3277689 .. 3277701 +  -4.8  -3.77464   GCCTGCGGTTGTTCG                GCCT CTTTC AGGC                TTTCATCAATCCTGT  59 316
      BF2859 NONE
      BF2860 3284191 .. 3284211 +  -3.3  -3.09516   AACTAAAAGACGTTA            TGGCATTAT TAA ATAATGGCG            TTAAATCATAGGGAA  45 10
      BF2861 3284597 .. 3284633 + -14.8  -3.76402   TTCCATACAGAAAAA    TACATAAGTTTCCAAT CGTAA ATTGGGAACTTATGTA    TTTAGTAGGTCAAAT 100 43
      BF2864 3286175 .. 3286187 +  -7.7  -3.05844   GATATACATATTATA                CGTTC ACT GAACG                TCTTGGAATAGAAAA  66 2
      BF2865 3286890 .. 3286911 + -13.1  -4.06419   GATATTATAGCAAAA           GTGCAGCAA CCAA TTGCTGCAC            TTATTTATAAAAAGA 100 52
      BF2871 NONE
      BF2872 3290497 .. 3290508 +  -7.2  -2.73364   TGAAATTTACTCTTT                CCCG TAAA CGGG                 TCCTTACGGTAGCCA  58 413
      BF2874 NONE
      BF2875 NONE
      BF2876 NONE
      BF2877 NONE
      BF2878 NONE
      BF2879 NONE
      BF2880 NONE
      BF2881 NONE
      BF2882 3298770 .. 3298789 +  -6.4  -2.78384   TCCAGAGCTTTGACA            TACCGAGA GCAG TCACGGTA             TATCCTGACCGGGCC  58 86
      BF2883 NONE
      BF2884 NONE
      BF2885 NONE
      BF2886 NONE
      BF2887 3304878 .. 3304898 +  -3.9  -2.91997   AGTTCAACAACAAAT            CATGGCAAC ACA GTTGTCGGG            TGATTATGTATCACA  46 56
      BF2888 NONE
      BF2889 3307240 .. 3307264 +  -7.8  -4.76213   GATAAAACGGAAAAA          GATGCGGAGC TGTTT GCTCCGTACC          TTTTCTTGAATTTAT  83 36
      BF2894 NONE
      BF2895 3309842 .. 3309872 +  -9.2  -2.73771   AGTTCAAGTGTTTCA      TCAC-ACGGAAAC CAAACT GTTTCCGTTGTGA       ATTTCAAGAATGTCA  72 274
      BF2898 3311289 .. 3311306 +  -8.5  -4.07568   TTAAACATCAATTAT             GCGAAAT TTCT ATTTCGC              TTTTGGAAAAAACAA  82 52
      BF2906 3318829 .. 3318847 +  -5.2  -3.64236   ATTCTGGGTTGTCGG             CAAGCTCT TGA AGGGCGTG             TTTGGCGGTTTCAGT  59 159
      BF2907 3319508 .. 3319519 +  -5.8  -2.53392   CCATTGAATGACTTT                CAGG TCGT CCTG                 TGAATTGAACGGTTT  54 419
      BF2917 3325108 .. 3325123 +  -2.6  -3.54424   TGGCATAATATTCGG              CAATAT GTCC ATGTTG               TTTCACGAAATACCG  48 374
      BF2921 3326398 .. 3326408 +    -4  -3.37612   TCTCTTTATGAGCTG                 CAAA TAA TTTG                 TTAGTTAAAGTTAGG  51 210
      BF2922 3327135 .. 3327151 +  -2.3  -3.97102   TAAAAAAGAAGTAAT              TTTCTAT GAA AAAGAAA              TTATTAATTTTCCAT  52 27
      BF2923 NONE
      BF2924 NONE
      BF2925 NONE
      BF2926 NONE
      BF2927 NONE
      BF2928 NONE
      BF2929 NONE
      BF2930 3335246 .. 3335278 +  -4.2  -2.89881   CCACAGATTAGCACA     GATCATTCCACGAGA CTAA TC-CGTGAAACGATC      TGTGTAAACTCCGTG  48 55
      BF2931 NONE
      BF2932 NONE
      BF2933 NONE
      BF2934 NONE
      BF2935 3339889 .. 3339920 + -19.6  -5.61596   TGTTTTGTTTGTGTG      TGTTCCTCCGGCCA GGCG TGGTCGGAGGAACA       TTTTTTTATGCCCGT 100 126
      BF2940 3346032 .. 3346050 +  -2.5  -4.58585   TCAGTAAAAGCTTTG             TTTTAAC ACAGA GTTAAAG             TTTATTCTTTGGATG  60 505
      BF2943 3350561 .. 3350572 +    -3  -4.03413   TATTTTATTTCTTTG                GAAA AATG TTTC                 TTTATATGGAACCAT  55 206
      BF2944 NONE
      BF2945 3351302 .. 3351326 +  -4.4  -5.00895   CGGATATAAAAAGAA          TAGTCTATAT AAACC GTATAGGCTA          TTTTTGTATAATCAG  73 43
      BF2946 NONE
      BF2947 NONE
      BF2948 3352680 .. 3352701 +  -4.5  -3.11208   CCACAGATTGACACA           GATTAACAC AGAT GTTTTAATC            TAATTTTCAATGAAA  50 69
      BF2949 NONE
      BF2950 3354494 .. 3354529 +   -20  -5.14563   TAAGATGATAATAGC    GAGTGGTGAACAAGCT TCAC AGTTTGTTCACCACTC     TTTTTTAATCCACAG 100 38
      BF2969 NONE
      BF2970 NONE
      BF2971 3374815 .. 3374846 + -12.5  -3.52102   GAATACATAAAAAAA      TCCGAAGCTATAG TTGAAT CTATAGTTTCGGA       TTATATAAATAAGAT  93 51
      BF2974 3380133 .. 3380143 +  -2.6  -3.52113   ATCTTATTTGATTCA                 TTAA TAA TTAA                 TATTTATAGCAAAGT  47 381
      BF2982 3388406 .. 3388452 + -22.6   -4.4009   CAAGCTTTGGCAAAA GGCATAAAACCCCGAAAGTTCT TCA AGATCTTTCGGGGTTTTATACC TTTTATGGGGTCAGG 100 46
      BF2988 NONE
      BF2989 NONE
      BF2990 3396036 .. 3396059 +    -3  -3.85817   CATATAATAGTAGCG          GTAAAGGGGG GCTG TCCCCAATAC           TTTGTCGGCACCGAT  52 192
      BF3003 NONE
      BF3004 3411426 .. 3411461 +  -8.2   -2.7566   CAGGCTAAATAAAAA    CTGCCGCCGGAATCGT AAAT GCAATTCCGGCGACAA     TCCTTAAACTTAAAT  66 33
      BF3005 NONE
      BF3007 NONE
      BF3008 3416558 .. 3416604 + -14.1  -4.08689   ATTCAAAATCCGTAA TGCTCATCTTGCCTACTTTCAA ATCA TTGAAAGCAG-CAAGATGAGTA TTTAGTTGTTCAGTA 100 120
      BF3013 NONE
      BF3014 NONE
      BF3015 3420849 .. 3420864 +  -7.6  -3.53224   GGTCCCCGGAAATGC              GGTTCA AATA TGAACC               TTTAGCAGCAACGTA  65 373
      BF3037 3439623 .. 3439644 +    -6  -4.28774   GTTACCTGATATTAA           TTAAACAG AAATAA CTGTTTAA            TTTTCAATTAGATAG  72 12
      BF3039 3441100 .. 3441112 +  -6.3  -2.81223   ATTACCAAGCCTCTG                CTCTT TAA AAGAG                TAATGTGTTGTTGGG  58 94
      BF3044 3443441 .. 3443461 +  -3.3  -3.53224   AAACCATTTGGTATC            TTCGGAAGA AAG TTTTCGGAA            TTTGGAAAAAGGATA  50 57
      BF3045 3444407 .. 3444423 +  -6.7  -5.20331   ACCGCAAATTCGACT              GATATAT TTT ATATATC              TTTTGTTTATTATTT  84 249
      BF3075 3481154 .. 3481170 +  -3.7  -3.60627   CTAACTGGAAAAGAG              GAGAAGA AAA TATTCTC              TTTACGATCCCCTAA  52 130
      BF3076 3481904 .. 3481917 +  -5.3  -3.32022   TCACCTTCCTCCACT               TTTCC ACCC GGAAA                TTCATATCTGAAAGA  54 310
      BF3078 3482471 .. 3482481 +  -2.4  -3.15056   GCATAAAAGAGGAGT                 GGAG CCC CCCC                 TATTAAATTGGCACT  44 9
      BF3079 NONE
      BF3080 NONE
      BF3081 3484401 .. 3484427 +  -3.8  -4.52589   GCAAGTTCCGGAAAG         CATGTTTTAACA TAG TATTAAAACTTG         TTTTCTATAAACAAA  66 163
      BF3083 3485013 .. 3485033 + -14.1  -3.35467   CTTTTGCAGATGTGA            GTGAGGGAA TTA TTCCCTCAC            TTCCTGCTTTATCAA 100 22
      BF3088 3492181 .. 3492200 +  -2.8  -3.53091   GAGCCTGCATTGGAA            GGAAAGTA ACGG TGCATTCC             TTTCAAACCAACGGT  48 281
      BF3092 NONE
      BF3093 3497302 .. 3497317 +  -4.6  -3.64703   AGAAAAAAATAGCAA              GATCGG ATAA CCGCTC               TTTCAGTAAAACCCG  55 16
      BF3094 NONE
      BF3095 3498523 .. 3498535 +  -4.1   -4.3739   TGGGCAACAGTCAGC                TTCCT CCG AGGGA                TTTTATGACGGAATG  64 47
      BF3106 3515622 .. 3515634 +  -3.4  -3.33671   GTTCACAAAAGAATA                GTTC CTTTA GAAC                TTATCCAATAAATAT  48 2
      BF3107 3516705 .. 3516719 +  -4.2  -3.36578   CATAGCTGTGCACTT               CAGCTT CAT AAGCGG               CTTTCTTTGCTTTGA  50 346
      BF3111 3524786 .. 3524844 + -18.2  -3.69333   TAGCCTTATGAAGCA AAGGGTGTAGCCATCCGGGCAATAGGGT GTA GCCCTACCGTGCGGATGGTTACACCCTA TTTCGGTCCCTTCTC 100 69
      BF3112 NONE
      BF3113 3525796 .. 3525812 +  -6.5  -3.16421   AAAACATCCCGAGAA              CTTCTCC ATT GGAGACG              TTGAATGATTATTCA  61 1
      BF3114 NONE
      BF3115 3527926 .. 3527961 + -13.4  -4.63048   GTTTTTGAGCGATAA    CGATTAACAGGCTGTG CCGG TGCAGCCCGTTAATCG     TTTATTATTTATCGC 100 50
      BF3116 3530202 .. 3530234 + -18.7  -4.86731   TGAAATAAAAATAAA      GAAGAGTGAGGAGTT TGG AACTCTTCACTCTTC      TTTTGTTTAAACAGA 100 55
      BF3117 3531025 .. 3531038 +  -5.9  -5.13137   TCAGCCAATGACTTA               TCGGC AATT GCCGG                TTTTTCATTTATTTC  83 61
      BF3118 NONE
      BF3119 3534381 .. 3534404 +  -5.4  -3.90318   TAGAGTCTTCTAATC          TGATTATTTG TGCC CGGATAATCA           TTTGTAGCGTACTAC  63 143
      BF3120 NONE
      BF3121 NONE
      BF3122 NONE
      BF3123 NONE
      BF3124 NONE
      BF3125 NONE
      BF3126 3538333 .. 3538352 +    -5   -3.5774   CAAACTATACGGAAA            GAGGAAAT GATA ACTTCCTC             TTTCCACACTTCACT  57 16
      BF3128 NONE
      BF3129 NONE
      BF3130 NONE
      BF3131 NONE
      BF3132 3546825 .. 3546839 +  -4.3  -2.92192   TGTAAGGGCCGAAAC               TGAAC ACCAG GTTCA               TATCATTCCCTACCC  48 487
      BF3138 3550619 .. 3550632 +  -4.5  -4.98531   CTCCATTCCCCATTG               GCATC AAAT GGTGC                TTTTTGATTTCGACA  75 404
      BF3140 NONE
      BF3141 NONE
      BF3142 NONE
      BF3143 NONE
      BF3144 NONE
      BF3145 3557230 .. 3557260 +  -9.9  -4.65838   GCATTTGATCCGAAA       GAAGTAAGCATTT CCCCA ATATGCTTACTTC       TTTTTCAAATATCTC 100 307
      BF3148 3562806 .. 3562855 +  -5.1  -3.63744   AACACTGGTAAAAAA TGAACGATGAACAAGCTGCATTGA CTA TCGCA-CAACTCGTTCATCGTTCA TCTTTTAAGAGCACC  57 59
      BF3166 3588232 .. 3588265 +  -4.7  -2.80966   CACTTACTTCCGACA     TATAGCTTATCTCCT TTCC AGTAAATGAGCTATA      TCCTCTTGATTGCCT  51 401
      BF3170 NONE
      BF3171 NONE
      BF3172 3597280 .. 3597320 +  -3.3  -5.20333   TAGAAGAATAATAAA  AAGACAGGGTACACT TCCGTTCAAAC GGCGTACCCTGTCTC  TTTTTATTATCAATG  71 30
      BF3175 NONE
      BF3176 3600463 .. 3600490 +  -8.5  -3.59814   TTCAATAATAAAAAA        GGCATGGTTTT CTCAAC GGAACCATGCC         CTTTTTATATGCTGC  77 52
        nadE 3607442 .. 3607500 +  -5.4  -2.57211   AATTGTAACAAAGAC GATACCTCTTTTTAACATGACACTGCGA TCT TTGCAGCACCATATTAAAAAGAGGTAAA GTTATGAAAAGACAT  51 33
      BF3183 NONE
      BF3184 NONE
      BF3185 NONE
      BF3186 3613904 .. 3613955 +  -8.5  -2.57501   TAGGTGATTTACAGA TTATCCCTCCAACCTATAAT AAACACTTATCGA ATTATA-GTTGGAGGGATAA ATCTATTTGGTAAAA  68 88
      BF3192 3619912 .. 3619947 +  -4.7  -4.15222   CATTTCGTAAAAGAA    TAAAAGGCTGCCTCC AATAGC GAAGACAGCCCTTTA     TTTATTGAGAACACT  64 52
      BF3195 NONE
      BF3196 3624952 .. 3624965 +  -3.7  -2.61582   ACATTAGTCAATTTA               CCACG TGAA CGAGG                CTTGTAAGTACCATA  44 494
      BF3206 NONE
      BF3207 3635125 .. 3635151 + -12.5  -4.96501   ATCAAATGATATAAA         CTCCTGTAATT TTGAC AATTACAGGAG         TTTCTTTTTATAAAC 100 54
      BF3208 NONE
      BF3209 NONE
      BF3210 3639140 .. 3639167 +    -5  -3.65754   GTGACGATTCATTCT        CAGTATCACGACA TGT TTTCGT-ATACTG        TTTCAGATGCTTTCT  57 65
         rho 3643011 .. 3643037 +  -9.5  -5.34381   AAAATATAGTAAAAA         GAGTGAGATTC TGTTT GATTCTCACTC         TTTTTATTTAGCTTT 100 59
      BF3214 NONE
      BF3215 NONE
      BF3216 3648310 .. 3648328 +  -4.6  -2.75536   ACAAAAAGATATAAA             GTACGAGA GAT TTTTGTAC             ATTTGCGGCTGATTT  47 27
      BF3217 3649877 .. 3649898 + -10.9  -5.72616   TAGAATGCAATAGAA           GGAGGAAGC CGCT GTTTCCTCC            TTTTTTTATGTACCT 100 123
      BF3218 NONE
      BF3219 3652176 .. 3652213 + -17.2  -4.21922   CTATCAATAACCCAT   TCCTCCGTTTCCCTCT CTATGA AGAGGGAAACGGAGAA    TTTGCTTTTCAATAC 100 31
      BF3220 NONE
      BF3221 3655157 .. 3655194 + -21.7  -4.03413   CCATCTGCCACCCAA   CAAAGAGAGGAAATTCA TTAT TGAATTTCCTCTCTTTG    TTTATATAAGGCAAT 100 182
      BF3233 3668832 .. 3668844 +  -4.9  -4.14739   AGAAAAAGAACTTTC                CAAAT AGA ATTTG                TTTTCCGATAGGTAA  64 19
      BF3239 3674974 .. 3674990 +  -2.9  -2.65223   TAACAAAAAGACTTT              GTGTCAC TCT GTGTTAC              CTTGTGGTGAACTTC  41 90
      BF3240 3676143 .. 3676158 +    -4   -3.6834   CAAAGATATCGGACT              GGATAC GTTC GTATTC               TTTCCAGATTTTATT  53 84
      BF3248 3689193 .. 3689204 +    -3  -3.34398   GTTCTTATGCTCCGG                CAAT GTCC ATTG                 TATTTCGGACAAAGC  46 288
      BF3250 3693832 .. 3693886 + -15.9  -2.98942   GCCATCCGCCAATTA GGGTGTAGCCATCCGGACTG-CATGGT TAC ACCCTGTCTGTC-GGATAGCTACACCC TCTCTATCAGGCAAT 100 40
      BF3253 3698779 .. 3698813 +  -8.5  -3.85817   AACACATCCATCCAC    CACTCGCAGG-CAGCC ATCT GGCTTTCCTGCGGGCG     TTTGTACAAACCGAT  75 455
        pheS 3716900 .. 3716956 +    -9  -3.27022   TGCCGCAGACATGAA CACAGAGTCTCACAG-GGTTTTCTT AAAATTAA AAGAGGCTCTCTGTGAGACTTTGTG TTACTCTGCGGTCCA  73 48
      BF3267 NONE
      BF3268 NONE
      BF3269 3720239 .. 3720260 + -10.1  -5.00616   CTATAAGACAGAAAA           GGCAACCCC GCTC GGAGTTGCC            TTTTTTAAAAGCCGG 100 56
      BF3270 NONE
      BF3271 NONE
      BF3272 NONE
      BF3273 3725730 .. 3725786 +   -11  -5.14563   AAAGAAAAACAGAAT GATCAGAGTGTGGCAGGAGTCTATCA CTAAT TAACAGATTCCTGAGGCACTCTGATC TTTTTTAATAACCCG 100 47
      BF3274 3726712 .. 3726743 + -17.6  -4.03234   TGCTTTGGATATAAA      CAACAAGTCTTTGA TACA TCAAAGACTTGTTG       TTTATATCCGGAAAA 100 274
      BF3276 NONE
      BF3277 NONE
      BF3278 NONE
      BF3279 NONE
      BF3280 3732941 .. 3732952 +  -5.8  -3.18274   TGTATAATTTCTGAA                TGGG AAGT CCCA                 TTACATTGAAGTAGC  54 253
      BF3287 3737633 .. 3737647 +  -7.2  -4.12902   TAAACCCATGCACCT               TAGGTT TTA AACCTA               TTTTCACCATAATTA  75 128
      BF3288 NONE
      BF3289 NONE
      BF3290 NONE
      BF3291 NONE
      BF3292 3742427 .. 3742456 + -15.9  -5.86332   TTCATTAGTAAGGTA       GACGTCCTTCTTT TCGC AAAGAAGGGCGTC        TTTTTTTTGCGTTAA 100 51
      BF3293 NONE
      BF3294 3745536 .. 3745566 +  -6.9  -3.08211   CGTAGCCGAAGTTAC      GGTGCTG-CGTAGC CGAA GCTATGACGGCATC       TCCTTTTCCGGACGT  63 377
      BF3295 3747635 .. 3747670 + -14.8    -4.053   AACCGCATAAGCAAA    GGGCACAAAGGATTTC ACCC GACATCCTCTGTGCCC     TTTGTGTAGCCTAAT 100 56
      BF3296 NONE
      BF3297 NONE
      BF3298 3750902 .. 3750923 +  -8.7  -3.66844   AAGGGATACAAAAAA           GCCACCCAA TTGC TTGAGTGGC            TTCTTAAAATATAAA  77 45
      BF3301 3753842 .. 3753869 + -12.8  -5.44119   CCGATTGATAAAAAA        TAAGCTGCCCCA ATAT TGAGGCAGCTTA         TTTTTTTGCCCTAAA 100 54
      BF3303 3755760 .. 3755792 +   -15  -4.16842   TTAAAATTCCATAAA      GGGTGTAGCCATAC AGCCA GTATAGCTACACCC      TTTATTACAGATGGC 100 49
      BF3308 NONE
      BF3309 3767818 .. 3767854 +  -7.3  -4.07568   CTTTTGAGTTTAAAA    GAGAGGGGGTATTGGTT TAA AATCAAAGTACCCTCTC    TTTTAAACCAAAGGC  73 95
      BF3310 3770559 .. 3770576 +  -2.7  -5.50313   TATGAAATATACAAA             CCGGAAA ACTG TTTTTGG              TTTTTTAGTTTTATA  76 170
      BF3311 NONE
      BF3312 NONE
      BF3313 3776318 .. 3776358 + -24.4  -3.48395   AAGCTTCATTCTATA  CAAACAGAGGCTCAATTC CGGGT GAATTGAGCCTCTGTTTG  TTGTATAGGAAGGCT 100 45
      BF3314 3777886 .. 3777932 +    -9  -5.70829   TTTGTTTGATTTGTT TTTCAGCCTACC-CGG-TCA TTCCCCCCT TGACCCGTGGTAGGCTGAAG TTTTTTTATAGTATT  95 78
      BF3315 3781731 .. 3781776 + -17.1  -3.14931   TAATAAGATAAATAA TGATGATAAAGGGCGGACCTA CAGA TAGGTTCGCCCTTTTTTGTCA TTCGTCAACCGTAAC 100 38
      BF3316 3785907 .. 3785920 +  -2.5  -3.04322   ATAAGAACAATACGT               TAAAT GAAT ATTTA                TCTTGAAGCATTCGG  43 50
      BF3317 NONE
      BF3318 3787188 .. 3787202 +  -2.9  -2.95234   CATCCCCTCATCTTT               TGTAA TACAT TTACA               GTTTCACTTTCTTAC  42 187
      BF3320 3792059 .. 3792071 +  -7.7  -2.94561   ATAATATCTTCCACC                CACAC CCA GTGTG                TACTTATCTTCCGGT  61 431
      BF3325 NONE
      BF3326 3798487 .. 3798500 +  -8.1  -3.58343   CTCCGTCCCCAAAGA               GACGG ACAA CCGTC                TTTGCAACTCCTCCC  69 381
      BF3328 NONE
      BF3330 NONE
      BF3331 NONE
      BF3332 3805468 .. 3805499 + -10.9  -4.56775   ATAATAACTTTCGAA      GGGGGAAGGGACT AAAAGA GGTTCTTTCCCCC       TTTTTGAACAAAAAT 100 52
      BF3333 3806581 .. 3806596 +  -7.6  -3.14962   TCGAGACCATAATCC              CCGATA GCCT TATCGG               TAGTTTTCATAATAC  62 455
      BF3337 3809574 .. 3809584 +  -2.4  -3.05816   ATCCGGGCACTAATC                 GGCC TAT GGCA                 TTGACTACCCGATGA  42 238
      BF3350 3826985 .. 3827009 +  -3.6  -4.53602   TTCACTTCGGCCCCA          TGAGGCAACT TCAAT AGTTTCTTCA          TTTGTTTGCTGTCAA  64 131
      BF3357 NONE
      BF3358 3836035 .. 3836046 +  -5.8  -3.34227   TCCAATAAATCAATC                GAGG AACA CCTC                 TTCCTGCTTTAATAC  61 33
      BF3363 NONE
      BF3364 3844690 .. 3844709 +    -5  -4.09739   ATTGAAAATGATGCG            TAACCGGG AAAC TTCGGTTA             TTTTCCGAAGATTGA  63 303
      BF3367 NONE
      BF3369 NONE
      BF3370 3853139 .. 3853161 + -11.3  -5.88197   TTGCTTTTTAGTTAG           TCCCCGGAG CGAGT TTCCGGGGA           TTTTTTTATCTTTGC 100 41
      BF3371 3855089 .. 3855107 +    -6  -3.17361   CCAATAACAACATTA             TTCCGG AGGTATG CCGGAA             GTTTTCATAAATCTG  59 34
      BF3372 NONE
      BF3373 NONE
      BF3374 3859114 .. 3859145 + -12.4  -4.74103   TTTACTCCAATACTA      AAAAAGGGATTCGG ACGA CCGGATCCCTTTTC       TTTTTGCATTACGGG 100 45
      BF3375 3863374 .. 3863428 + -29.1  -4.11404   GCAAGCATAAAAAAA CAGAGCCTTTATC-AGGGCGGAACAGA CAC TCTGT-CCGCCCTTGATAAAGGCTCTG TTTATATGATATAGA 100 47
      BF3382 NONE
      BF3383 3872780 .. 3872831 +  -4.4  -3.08438   CACCACGGAGTAACA CAGAGTCCCACAGAGTTTTAATTA CTAT TATTTTTCCCTCTGTGAGACTCTG TGTTACCCTGTGATG  50 52
      BF3387 3875768 .. 3875781 +  -5.2  -3.21785   ATTGCCAAACTTTTC               CGGC ATTCAA GCCG                ATTTCATTTTTATCC  52 336
      BF3389 3877955 .. 3877966 +  -4.4   -2.7263   AATCTATGTAATCTG                TCGT GAAT ACGA                 GTTTCGACACATCCT  47 202
      BF3397 NONE
      BF3398 NONE
      BF3399 NONE
      BF3400 NONE
      BF3401 NONE
      BF3402 NONE
      BF3403 3892121 .. 3892132 +  -5.8   -2.7497   TCAATCTGATGCCGC                GCCT CAAC AGGC                 ATTTCCGGATAATGT  50 259
      BF3409 NONE
      BF3410 3895288 .. 3895298 +  -2.4   -5.2422   CAATGTTCCTATCAT                 GGCG AAA CGAC                 TTTTTTGCTGTAATT  70 2
      BF3413 NONE
      BF3415 3902811 .. 3902848 + -14.3    -4.614   AAAGACTTATAAAAA   AGAACGGGGCCTTTGGTT TTA AACCAA-GGTCCCGTTCC   TTTTATCTCCTTACC 100 180
      BF3417 3906208 .. 3906219 +    -3  -3.17723   CCTTGATAACAGAAC                TGAT TCAA ATCA                 TTACATTGGAACTGA  45 473
      BF3423 3913440 .. 3913451 +  -4.4  -3.08073   CTATGGTGAGATAGC                CACA CACT TGTG                 TATATTCCGCCTCAT  49 389
      BF3427 3918467 .. 3918478 +  -4.4  -3.25823   AAAGATTTTGTTGCC                CTGA TCCG TCAG                 TTCGTATAGCAAAAA  51 5
      BF3428 3918954 .. 3918967 +  -3.8   -3.5772   AGCTTTTTCGAAGTC               CGCT TTTGCC AGCG                ATTTCTTTTTCTGAT  53 181
      BF3431 NONE
      BF3432 3923499 .. 3923514 +  -6.2  -3.32844   TATCTAAAAGGGATA              TACCTA CATA TAGGTA               TTGTACACTACCGCA  59 147
      BF3433 NONE
      BF3434 NONE
      BF3435 3927289 .. 3927338 + -13.3  -4.09276   AATCGGTTATAAAAA GCCGACGGCAACGTAT--TTCTTC TTTAT GAAGAATGATACGTT-CCGTCGGC TTATTATCTTTATTA 100 136
      BF3438 NONE
      BF3439 3933016 .. 3933054 +  -6.2  -4.64992   CTTATAATAAAAAAA   CTGTTTTTGCCATC AATAATTTCCG GATAGCAAAAACAG   TTTATCTTTTTTAAA  77 168
      BF3450 3951310 .. 3951352 +  -9.4  -4.15698   TAGTTTCTTCAGAAA TAGAAAGAGGAAATACCC CACCTGA GGCTGTTTCCTCTTTTTA TTGTTTATCTCCATA  89 45
      BF3451 NONE
      BF3452 NONE
      BF3453 NONE
      BF3454 3956458 .. 3956481 + -10.4   -5.1634   ACCACTTGAAAATCA          GAGAGTTACT ATTT AGTAGCTCTC           TTTTTATGTCTTTAT 100 228
      BF3455 3957763 .. 3957789 + -10.2  -5.06116   TAATTATCAACAAAT         TCCCACTTGCCA TAA TTGTAAGTGGGA         TTTTCTTATTATTTT 100 38
      BF3456 3958623 .. 3958635 +  -2.7  -2.62977   AAAAGATGATTATTA                GATAG AAT TTATC                CATTTTGCTTTTACA  41 25
      BF3457 3959557 .. 3959586 + -13.7  -4.94487   TACACTATAACAAGA       GCCTTGTTTCTCA AATA TGAGAAGCAGGGC        TTTTCTCTTTTATAC 100 53
      BF3458 NONE
      BF3459 NONE
      BF3460 NONE
      BF3461 3963062 .. 3963083 +  -7.4  -5.40004   GAAATTATACCTCAA           CTCCATAT CACCAA ATATGGAG            TTTTTTCATTTCATA  93 84
      BF3462 3964435 .. 3964464 +  -8.7   -5.0133   ATTGATTTTACACAG       TGGGAGATATTCA GTAA TGGGTATCTCTCA        TTTTTTACAAACATC  95 36
      BF3464 3965442 .. 3965452 +  -3.2  -5.40474   GTTCCGTAACGGAGT                 GGGA GAT TCTC                 TTTTTTTAAAGGCAT  77 134
      BF3465 3965888 .. 3965909 +  -7.3  -5.65177   CATATATCAAAATCA           GAGTTTGCG GAAA CGTGAACTC            TTTTTTTATGCCTAT  93 48
      BF3466 NONE
      BF3467 NONE
      BF3468 NONE
      BF3469 NONE
      BF3470 NONE
      BF3471 NONE
      BF3472 3970121 .. 3970138 +  -2.7  -3.10611   TATTTCAAAATCAAA             CGAAATG AAAA CATTTAG              ATTTATTGGAATGGC  43 42
      BF3473 3970752 .. 3970767 +  -4.8  -4.58297   AAAGCTAGTTTTATC              TTCTTT TTCA AAAGAA               TTTCTATTTTTGCTC  69 233
      BF3474 NONE
      BF3475 3972855 .. 3972891 + -10.9  -3.01712   TAGCTCAGTTGGTTG    CCTTTGAAAGTCGAGCC GTA GGCGAGGCTTTTAAAGG    TCTTGAGAGCAAAGG  83 419
      BF3476 3973853 .. 3973873 +  -5.4  -3.81137   GTTCCGGGTATTTGA            TACGCCAT TCGAT AAGGCGTA            TTTCGGTGTTTAGAA  61 491
      BF3482 NONE
      BF3483 NONE
      BF3484 NONE
      BF3485 3978827 .. 3978843 +  -2.3   -5.5112   TGCAATATTTATAAA              TTATCTG AAT CAAATAA              TTTTTTATTAATCAA  74 43
      BF3490 3983365 .. 3983384 +  -4.4  -3.55061   ACTTAGCAATTCCAC            TTGTAAAT CGGG ATTTGCAA             TATTCTTCTCTATAA  54 359
      BF3493 3991496 .. 3991538 +  -5.2  -4.43844   ATTGTTCTCATAAAA TACCCTCAT-CCTTT-GT CACTGTTAA ACGAAAGGTATGAGGGTA TTTTGTAAATGCTGA  69 40
      BF3499 4001081 .. 4001105 +  -2.1  -5.47218   TTTCTTTTTTGGTAA          CGGGGATTTAT TAC ATCGATTCCTG          TTTTTTTGCCTCAAA  74 83
      BF3500 4001856 .. 4001870 +  -4.9  -2.82933   CCGCTGTCAGATATA               CTGCC AGAGA GGCGG               TATAATGACTTAGCA  49 110
      BF3502 4003746 .. 4003765 +  -2.1  -5.28755   TAGAAGAATAATGTA            TCAGGTA AGTTTA TTCCTGA             TTTTTTAATATCTTT  70 71
      BF3503 NONE
      BF3504 4005429 .. 4005464 +  -6.9  -3.23216   ATCTTCAAAAGAATA    TAGGCAGGCAAG-GCA TTTTC TCCTCTTGCCGGCCTA    TTGGTACTACTGCAA  65 41
      BF3505 4007645 .. 4007657 +  -4.9  -4.94487   GGTGATAGCGATCTA                TCTAA ACT TTAGA                TTTTATATTTTATCG  75 87
      BF3506 4008351 .. 4008368 +  -4.9   -2.9911   TTAAGAATAGGTTTA             GGATACAG ATT CTG-ATCC             TCCTATTTTAATTGT  52 11
      BF3511 4013204 .. 4013214 +  -2.6  -2.88677   ATACAGCGAATATTA                 TTTT AAC AAAA                 TGTGCTCCTTCTCTC  42 146
      BF3521 4026920 .. 4026934 +  -7.2  -3.98009   TCAGGTTGTAAATCA               GTAGTT TTT AACTAC               TTTGTGAAGTTTTGT  73 22
      BF3524 4030977 .. 4031006 + -15.1  -2.81535   TGCCTGTCTATACGA       CTTGCGGTTGGAG TAAC CTCCAACCGCAAA        TACATTTTATCATAA 100 10
      BF3526 4032600 .. 4032611 +  -4.4  -3.57825   AGAAGTTAGTCTTTT                CTTC AGAA GAAG                 TTAGTCTTTTGTCCG  55 106
      BF3528 NONE
      BF3529 NONE
      BF3530 NONE
      BF3531 4039382 .. 4039422 +   -10  -3.92746   ATGGAGTAATCATAA GAGAGAGGAGG-GT-GAA TACCAGT TTCAACACCTCCTCTCTC TCTTTTTAACCTGAC  87 52
      BF3534 4042413 .. 4042471 +  -7.2  -2.58398   TCTGATACGGAACAG GCGGACTGAAACGGACCTCCGGAGGG TATGTAC CCCACCTAAAATCCGCATCAGTCCGC CTGTTCTACATTTAT  60 296
      BF3538 4045252 .. 4045264 +  -3.4  -3.13403   GAAAACGACATCCCG                TTGC GAACA GCAA                TATTCGTGCACCAGA  46 317
      BF3541 NONE
      BF3542 NONE
      BF3543 NONE
      BF3544 4051903 .. 4051942 +  -6.4  -4.07678   GGCTGTACAGAAAAA  GCCCGTACTACCTCTT CTCTAACA AAAAGGATGTACGGGC   TTTCCTGTTTTAAAC  69 113
      BF3546 NONE
      BF3547 4055946 .. 4055958 +  -2.6  -3.92075   CAAAAACAGAAACAC                CTGC ATGGG GCGG                TTTCTGAATCCGGCT  54 433
      BF3549 NONE
      BF3550 4057630 .. 4057644 +  -2.1  -3.90586   GATAAACACTACCTT               TGTTG GAATA CAACG               TTTCTAACCTAATAT  52 277
      BF3551 NONE
      BF3552 NONE
      BF3553 4058674 .. 4058691 +  -2.7  -3.68292   CTTCCACTGAATTCT             TCCAATA AACT TATCGGA              TTCTATATTCAAAAT  50 31
      BF3555 4061448 .. 4061483 +    -2   -3.7511   TGTTGATGCGCCCCA    AGGCTTTGGA-AGTA CACCGCC TACTCTTCAAAGCCA    TTCTCTTGTGCAACC  51 252
      BF3558 4063279 .. 4063313 +  -6.5  -2.89564   CTCATAACACGCAGG    TTGTGCAGGAGATGGC GACA GCTATATCC-GCGCAA     TCTGTCACATCAAGA  58 46
      BF3559 4064494 .. 4064525 +  -8.7  -2.75022   TGGGCAAAAAAGGCT      GAGCGCAACCGGTC CGCCT GTTCGG-TGCGCTC      CTTCTCTATACACAG  64 354
      BF3565 NONE
      BF3566 4075047 .. 4075059 +  -4.9  -4.42788   TGATCCGGATCGGAC                TACTT CAT AAGTA                TTTTATCCCCTTCGA  67 16
      BF3569 4082580 .. 4082595 +  -4.7  -3.60627   AAATCAGCCACCGCT              GATCG GCAAAA CGATC               TTTAAAGTGACCTAC  57 303
      BF3573 4086619 .. 4086642 +  -7.4  -4.55016   CTGTAAAACAAAAAA          GCCGGTTTCA AAAT TGAGACCGAC           TTTTCCATTTTTTCT  82 140
      BF3575 NONE
      BF3576 NONE
      BF3577 4089844 .. 4089864 + -12.6  -5.94214   AGCACGAATAGCAAA            GCGGAGGT TTTCT ACCTCCGC            TTTTTTTGTTATATT 100 81
      BF3578 4092484 .. 4092502 +  -4.6  -3.28924   ACTGGCCACTCCTGT             CAATTGAA TGA TTCCATTG             TTCTGAGCAAAAATA  52 488
      BF3581 NONE
      BF3582 NONE
      BF3583 4095352 .. 4095381 + -15.1  -4.90266   CCCGTGCAGAAAAAA       TCCCGCTTAGGTC ACAT GACTTAGGCGGGA        TTTTTCATTAATCAA 100 173
      BF3589 NONE
      BF3590 4101983 .. 4102024 + -14.6  -2.91593   GTGCACGTTTAAAGG GCGAAAAGCACTGTTTCC AATCAG GGGAGCAGTGCTTTTCCC  ATTTATGGAGGAATG  95 43
      BF3597 4107287 .. 4107300 +  -2.3  -3.02263   TGAAAAAGTGAGATA               AGCCT GCAC AGGCA                TCTTCCAAACGGTCT  42 30
      BF3599 4109144 .. 4109200 +  -9.6  -2.62184   ATGGGATAAAGAACA AGCATTTACGGGTGAATGGAAAGA TATTCGGAC TCCTTCCATCCACCCGTAAATCCA TAATATGAAGAAAGC  75 32
      BF3605 NONE
      BF3606 4115722 .. 4115755 + -16.3  -5.38054   TTTATTCCTTTTTTG     CGGCATAAAATATCA ATTT TGATGTTTTATGCCG      TTTTTCTTTATAAAA 100 47
      BF3607 4117232 .. 4117267 + -17.8  -4.58395   AATGTCATAGTAAAA    GAAAGCCCGTTTCTCCT AAA AGGAG-GACGGGCTTTC    TTTTTAAACAATCCA 100 58
      BF3608 4117740 .. 4117757 +  -4.3   -4.2181   AAAAAGAGGTCTCTT             TTTTTAA TCTA TTAAAAA              TTTGCTTGTTTGTTT  62 260
      BF3609 NONE
      BF3610 4119541 .. 4119556 +  -6.2  -3.34716   CTGAATTCTTTGCGT              TAAAGC TTAT GCTTTA               CTTTTTGGGAAATAA  61 140
      BF3611 NONE
      BF3612 NONE
      BF3613 NONE
      BF3614 NONE
      BF3615 4127882 .. 4127914 + -13.5  -3.34013   TATTCACGCCGTGAA      GGGGCGGGACT GTTATTTCATA AGTCCCGCCCC      TTCCTTAAAACCATG  95 61
      BF3617 4129063 .. 4129101 + -15.4    -3.885   GTAGCCCTACCGGGG   TTAGGGTGTAGCTATCGG TCC CGGATGGCTACACCCTAC   TTATTATGTGCAAGT 100 95
      BF3618 4129656 .. 4129670 +  -8.6  -2.78609   TGAGCATATCTAAGC               CTTTCG TAA CGAAAG               CATTTTTGTTAAATC  69 145
      BF3619 4130133 .. 4130173 + -15.7  -4.25104   AATATTTAAACCCAG  AATGGTTTTGACAGATTCA GCT TGAACCTGTCAAAACCATC  TTTTAATAAGGAAAG 100 45
      BF3621 4130617 .. 4130642 +  -3.3  -3.30635   AGGATACTTTCCTGC         GAGCAACGGG AAGAAAA TCCGT-GCTC         TTATCGCCCGATTTG  47 114
      BF3622 4131061 .. 4131082 +  -2.3  -2.61383   GAATACCGTTTTTCT           GATAAAATG ATGT CATCTTGTC            CTTATAGCTGACCCT  39 138
      BF3634 4145863 .. 4145894 +  -5.3  -4.64157   ATGAAAATGAAATAC      TGACATAAATATC CGAATA GGTATTTTTGTCA       TTTTATCATTATTTA  71 23
      BF3635 4147407 .. 4147449 + -12.8  -5.24129   TATTTGTATTTATGG TTTGCGTTATCCATCTCCTG AGA CAGGACATGGGTAACGCTAC TTTTTTATAAAAAGG 100 80
      BF3636 4148778 .. 4148817 + -22.4    -5.252   CCGCAACAATAAAAA  GAATCGGGAGAGCACTTT TTTG AAAGCGCTCTCCCGATTC   TTTTTTATACCACTA 100 117
      BF3641 4156452 .. 4156485 + -17.7  -3.15999   AATAAATTTTCCTTT     TTTCATAAGTCGCTC AGTG GGGCGACTTATGAAA      TTACATCTATACACA 100 36
      BF3642 4157907 .. 4157952 +  -9.9  -3.47387   TATTAAACAAAAATA TCCCCAGCTAC-CTTACTAAGT ATC ACTCAGTAAAAGTAACTGGGGA TTATCCCTATTTTCA  81 35
      BF3669 NONE
      BF3670 4184138 .. 4184196 + -11.3  -3.13141   GAAGGAAATAGAAGA -GAAATGCCCCGTAAGAATATATGTAAT CGAA ATAACATATATTCTTACGGGGCAGGACA TATATTGGCGTTTTA  81 53
      BF3672 4185484 .. 4185506 +  -4.1  -2.60711   CTCTAAAACAATATA          GGGAGG-TAC TGTT GAATCCTCCC           ATATATTATTTAAAT  47 344
      BF3676 4187589 .. 4187647 + -25.1  -2.62396   TGAACTTGTAGGCAA CGAAAACTAAATGGGAGAGGTGATATC CGCGT GGTATCACCTTTCCCATTTAGTTTTCA TACTATCAACCGCTC 100 159
      BF3681 NONE
      BF3682 4193062 .. 4193078 +    -5  -4.11183   CCCGCTTCCCCCTCG              GCCACC ATGTC GGGGGC              TTCTTTGTCCTCCGG  63 58
      BF3684 4194078 .. 4194101 +  -5.4  -2.73875   GTAGTCGGTACACGT          TTGTTCAAAA ATCG TTTTGGGCAA           TGGTGTTCCAACGGA  51 145
      BF3685 4195013 .. 4195035 +  -4.2  -2.87463   AGAACTATAAATGAG           CAAACATTGT GTG GCAATATTTG           TATATACAAGAAATT  48 106
      BF3686 NONE
      BF3687 NONE
      BF3688 4196829 .. 4196841 +  -3.3  -4.11346   TAATGACTTTCTCCA                CCGGA GCA TCGGG                TTCTTCTTTCAATAT  57 200
      BF3690 4198503 .. 4198560 +  -4.6  -2.96609   AGACAAGGAAAGGAC GACCGCAGA---TTCTCTTTTTAATTATC ACC GATAATCGAAAAGATAAAAATCTGCGGTC ATCTTTTATTAGATA  50 74
      BF3691 4199276 .. 4199294 +  -3.8  -4.12532   TTTTTCTCTCCAAAA             GTTTCCCG TTT TGGAAAAC             TTTCTGTATCAGGAA  59 55
      BF3692 NONE
      BF3693 4202664 .. 4202682 +  -3.2  -2.61264   TTTTTGTAGCACTTC             CATAAAAA AGT TCTTTATG             ATTCTACATACACAA  43 244
      BF3694 4204327 .. 4204339 +  -4.8  -3.17713   CCGATATTACCGATA                CGGA AAGTA TCCG                CTTTTGAAATTTTTC  52 266
      BF3697 4207633 .. 4207647 +  -5.8  -3.55486   AATTGTTTAGCTCCC               TCTTTT GAG AAAAGA               TATTTCATGTTGCCT  57 447
      BF3705 NONE
      BF3706 NONE
      BF3707 NONE
        nadD 4217724 .. 4217734 +  -2.4  -4.35524   CATCACTCCATAAGT                 CCCC ATT GGAG                 TTTTGACTTTAGCCA  59 524
      BF3710 4219593 .. 4219636 +  -2.6  -4.53034   GTTCTGCCATCAGGC GATGAATCGTTGCGATTGTTA ATT TTACAATCTCAA-GATTAGTC TTTTCGTTATGTCCG  63 341
      BF3714 NONE
      BF3715 4226759 .. 4226776 +  -7.7  -3.21595   TCTTCACGAATAATC             CGGGTTG CTTC CAATCCG              TTCATAATCGGCATT  64 365
      BF3717 4228712 .. 4228738 +  -2.2   -3.6579   ATGGATTCGTTACGT         GAATTGGAGAAA TGA TATCTCCGGATC         TTATTCCCGTAAATT  47 11
      BF3718 4229266 .. 4229277 +  -2.2  -5.75538   CGTGGTAAAAAGTAC                GACG CATC TGTC                 TTTTTGTTTTTTAAG  86 171
      BF3720 4229836 .. 4229850 +  -4.2  -4.07687   GAAGTTCCTTTAAAA               CCAACG ACG CCTTGG               TTTTAAGCCAAAGGT  59 101
      BF3721 NONE
      BF3722 NONE
      BF3723 4235546 .. 4235569 +  -3.2  -3.51804   TTACACGGATTAACA          CAGATAAATA TCTC TGATTATCTG           TTGATTAATTTCATT  48 79
      BF3730 NONE
      BF3731 NONE
      BF3732 4241282 .. 4241303 + -10.9  -5.69473   TAATATGAGGTAAAA           GGGAGAAGT TTCA GCTTCTCCC            TTTTTTTATGGTATC 100 169
      BF3733 4242883 .. 4242899 +  -2.2  -3.03589   CTTATTCACACCATT              CCTGTA AGTTA TTCAGG              CTGTTTTTGTAACTT  42 19
      BF3734 NONE
      BF3735 4244288 .. 4244299 +  -7.2  -2.53409   CGTATCTACCATAAT                CGGC ATCT GCCG                 CTTGATGGCTTCATG  57 49
      BF3737 4246627 .. 4246650 + -12.5  -5.07275   AACCCATAAAAAAAA          GCCGTCTGA TTATCC TCAGACGGC           TTTTTCTATGTATAG 100 484
      BF3747 4253524 .. 4253556 + -16.4   -5.1861   GCCATCCTAAAGAAA      GGGTGTAGCCATCC GGTCA GTATGGCTACACCC      TTTTTTAATCATACA 100 78
      BF3748 NONE
        pfkA 4255531 .. 4255580 + -15.3  -3.85698   AGTACAACAGTAATA AGATAAACGGTGGACGGTAAACA TACA TGTTTATGGTTCACCGTTTATCA TTTATCGGCAAGAAG 100 45
      BF3756 4265820 .. 4265852 + -20.7  -3.50393   TTTAAAACCATAAAA      CAAGGGGCTGTCGGA TTT TCGGACAGCCCCTTG      TTCTATAGCATAAAA 100 79
      BF3770 4286048 .. 4286083 + -10.7  -4.79352   TTATAAAACGAAAAA   CGGTGAACATAC--TGC AACT GCATCGTATGTTCACCG    TTTTATTATACCTAA 100 55
      BF3773 4289386 .. 4289406 +  -5.5  -3.27525   TGTAGGCATTCAAAT            GTATCTTTT CAA AAAAGAAAC            TTAACTTTGCAGCCA  55 85
      BF3774 NONE
      BF3775 4291389 .. 4291421 + -12.9  -3.66139   TGCATTTTAATTTAA      GATGACTTCAGAGTA ATA TCTTCTGAAGTCATC      TTTAACATATCTCTC  95 31
      BF3786 4312926 .. 4312963 +   -13  -3.99091   ACACTAAAATATAAA   TGCGAGTTAATAATTG AATTTA CAACTATTAACTCGCA    TTATTAATTTATTTA 100 59
      BF3792 NONE
      BF3793 4324438 .. 4324480 + -13.9  -2.91912   CCACTGCGGATAACA CAGATTAATACAGAATT CAACTAAAA AATTCTGTATTAATCTG TATCTGCCTCGGTAG  89 46
      BF3799 4330929 .. 4330957 + -16.2   -4.4204   GGATAGAACCCAAAA        GAGGCGAAGTAT TTTTC ATACTTCGCCTC        TTTATTGTCATTCTT 100 75
      BF3802 4336970 .. 4337009 + -10.2   -4.1523   ACCCTGATACAGCAA  TGGCCAGTTACCATGT TTTCATTT ACATAGTAATTGGCCA   TTTCTATATGGTAAC 100 50
      BF3804 4339187 .. 4339215 +  -7.6  -2.52742   CGCCGATGATATGTA        TCTTTGCATC ATTCAAACA GATGCAAAGA        GTCTTATGGAAACAT  63 32
      BF3805 4339827 .. 4339838 +  -5.8  -2.77222   CAGAGCGGGTGAAGA                CCTC AACA GAGG                 CTTTGCCATCCTCCT  55 62
      BF3806 4340741 .. 4340779 +  -6.7  -3.85817   CTGCGGCAAAGGAGA  CCGGTCCGGG-ACAAG CTCTCTGT CTCGTTCCCGAACCGG   TTTATCAAAAGACAT  66 200
        lysS 4346419 .. 4346477 +  -8.9  -3.00457   AAATAAATTAAGAAT GAAGAATGGCGATGAGGAG-CCGGAG CATTTGAC CTCCGGTCTTCCCTGCACCATTCTTC ATTCTTCATTTTTAA  71 35
      BF3811 NONE
      BF3812 4348914 .. 4348953 + -17.5  -3.49475   AAAACAAGTATATAA  TAGAAAAGAGCGGTACT ATCGGA AGTATCGCTCTTTTCTA   TTATATACCGATCCG 100 50
      BF3814 4350327 .. 4350354 + -14.4  -4.59342   CCAATAAAACTAAAA        TGGCTGATAATT GTTT AATTATCAGCCA         TTTCTTTGTACTCCC 100 45
      BF3815 NONE
      BF3816 4352400 .. 4352447 +   -21  -3.29096   TCGATAAACGATAAA CAGCCGGCAATTTATGCT-TAAA ATT TCTATAGCATAAATTGCCGGCTG TTGATCGTTCGTCCA 100 65
      BF3819 4358745 .. 4358757 +  -4.8  -3.54109   AGTTTAGGTACACCC                TCCG ATACA CGGA                TTATAATTCAGTTCC  57 190
      BF3820 4359035 .. 4359050 +  -3.2  -2.99319   TATGTTCCCCCCAAG              GGTGAT AGCA ATCTCC               TATATATACAAAATT  45 82
      BF3823 NONE
      BF3824 4362703 .. 4362713 +  -5.4  -3.60948   TACCAAACGAGGATA                 GGAT GAA ATCC                 TTTAAAAGTCTATTC  59 79
        dnaA 4364745 .. 4364759 +  -4.2  -3.36569   ATAATGCCCTCTATC               GGCAGA CGG TCTACC               TGTTTCGGAGATTCC  50 342
      BF3827 4368125 .. 4368156 + -14.6  -3.78775   TATGTAAGCAAAAAG      TGTTGAAAGGAGCC CATA GGCTCCTTTCAATG       TTTAATCATACAAAG 100 63
      BF3828 4371019 .. 4371065 + -19.9  -4.23723   TAAGAAGAAAAAGAA CAAAGAGAGAAGAGTGAAA CCAAGTGTT TTTCACTCTTCTCTCTTTG TTTTCAGTAATATTC 100 57
      BF3829 4372146 .. 4372160 +  -2.2  -3.01831   ACACAACAAGGATCA               TAATTG CAT TAATTA               TCCTATTTTTGCCGG  42 23
      BF3830 NONE
      BF3831 4374253 .. 4374311 + -15.7  -3.25942   AGGAATCCGGCTTCA --TCTTGGCGGTTGAGATGTGTATCTCGG CCG CTAAGATACACATCTCAGCTGCCAAGATG TTCATCTCGGCAGCT 100 266
      BF3857 NONE
      BF3858 NONE
      BF3859 4401403 .. 4401426 +  -5.3  -4.06361   AGGATACTAAAAAAA          GGGCATTCT CTTTCA AGAATACCC           TTTCCTTATATCTCG  63 103
      BF3863 4403480 .. 4403503 + -15.4  -5.76237   GCAAGAAATAAAAAA          GCCGGAAAAC GAAT GTTTTCCGGC           TTTTTTATTTCTATA 100 367
      BF3869 NONE
      BF3870 4410941 .. 4410954 +  -4.5  -2.77013   ACTTTTATTTGCACA               CTTCC GATA GGGAG                ATTCTTCAAACGCTC  47 86
      BF3871 NONE
      BF3872 NONE
      BF3873 NONE
      BF3874 4416084 .. 4416100 +  -3.7  -4.31166   AGAAACCACTATCTT              TGTGC CCTAAAA GCACA              TTTATATGTTTATAA  62 41
      BF3875 NONE
      BF3876 4417109 .. 4417124 +  -4.8  -4.28488   CTTTCTTTGCGCTTT              TATGTT GAAT AACATA               TTTGTATATTTGCAT  67 142
      BF3877 4417635 .. 4417676 + -11.9  -4.84359   TGATGAATAAAAGGA TAAAAGACCGGTGTC-GT CGAATGA ACTGACATCGGTCTTTTA TTTTTATGCCAATCA 100 50
      BF3884 NONE
      BF3885 4424371 .. 4424382 +  -4.4  -4.07568   TCCCCCAAAGAAGCT                GTGT AGAG ACAC                 TTTTCACCACAGAAC  59 20
      BF3888 NONE
      BF3889 NONE
      BF3890 NONE
      BF3891 NONE
      BF3892 NONE
      BF3893 NONE
      BF3894 NONE
      BF3895 4439904 .. 4439937 + -13.3  -4.00782   TCCACTGACAACAAA     CGCCTTATGAGACAC GATC GTATTTCATAAGGCG      TTTATGCTCCTGTCA 100 33
      BF3906 4454346 .. 4454376 + -12.7   -5.3658   AGAAAAAATAAATAA       TCCTCCGTAGATA CTTTT TTTCTACGGAGGA       TTTTGTTTTTCTCCT 100 30
      BF3926 4475299 .. 4475309 +    -4   -3.0806   ACTTACCTTTGGGGC                 GATA ATT TATC                 TATTAACCCTTTAAA  47 85
      BF3927 4475708 .. 4475719 +    -3  -4.80077   CAGATTACACGGATT                TTCA CCGA TGAA                 TTATTTTTATTTTGA  65 51
      BF3928 4476705 .. 4476718 +  -3.1  -2.75022   AAGCAAGTATACCGG               TTTCC ATAC GGAAG                GTTCTCTGTCGGGAA  43 76
      BF3929 4477256 .. 4477275 +  -2.2  -4.59773   TTGCATTTGTGATGG            TCGATTTGA TCT TCAGA-CGA            TTTTTCACAATGCCA  64 362
      BF3931 NONE
      BF3932 NONE
      BF3933 4481388 .. 4481400 +  -2.7  -2.64155   AAGCAACAGGGTTAT                GTGAT GAA ATTAC                TACATTTGCAACCAA  41 42
      BF3934 4482408 .. 4482466 + -17.8  -3.21993   GTAAACTAACCGTTC TGATAC-AGTCATTTCCCGGACCGGAA CCTTAC TCCCTGTCCGGGAAATGATTTGTATCA TTCCATATTATCCGT 100 37
      BF3942 NONE
      BF3943 NONE
      BF3944 NONE
      BF3945 4497641 .. 4497675 +  -8.7  -3.28878   CTTTATCATAAGTAT     GAGGGGATGTC ATCATTCATCACA GACATCCCCTC     TCCTTTCTTTTCTAA  73 45
      BF3946 NONE
      BF3947 4500530 .. 4500541 +  -5.8  -3.66784   TTCTTATAGAGAGCC                TCCG CTGC CGGA                 TTGTATTGAGGATCG  59 184
        ppnK 4523314 .. 4523330 +  -3.6  -3.72695   AAGTGTTATCCGGAG              GGCAGC CTGGC GCTCCC              TTTCCTCCGCCCCGT  55 243
      BF3969 NONE
      BF3970 NONE
      BF3971 NONE
      BF3972 NONE
      BF3973 NONE
      BF3974 4540043 .. 4540056 +  -3.9  -3.66908   TATAGGGTTCTTTCT               GATAA TCTT TTATC                TTGATTTTCCACCAG  53 153
      BF3979 4548211 .. 4548269 + -31.5  -3.64257   TAAAAACATATACTT TAAAGAGGATGTGCCAGAAGCCGGTCA CTTAA TAACCGGTTTCTGGCACATCCTCTTTA TTACTTTAATTCTAT 100 46
      BF3983 NONE
      BF3984 NONE
      BF3985 NONE
      BF3986 NONE
      BF3987 4557950 .. 4557969 +  -3.5  -2.97747   TACGTGTGCATATTT            ATTCCGG ATTTAC CCGGAAA             TGTCTGCTATGACAG  45 46
      BF3988 4560134 .. 4560150 +  -5.1  -2.97188   GAAAAAAGTTTCTCT              GTGAAAC TCT GTGTCAC              TCTGTGGTGATATGA  52 104
      BF3989 NONE
      BF3990 4561806 .. 4561824 +  -2.4   -4.0162   ACTTCACTTTGTTTA             GTTACG ACCGTTC CGTAGC             TTTGTAATATAAACG  52 176
      BF3991 NONE
      BF3992 4563952 .. 4563970 +  -2.2  -2.63723   ACCCGATTCACACTT             CCGGTCCG CTT CCGTCTGG             CTTAGTTCCTAAGCC  40 2
      BF3993 4565950 .. 4565985 +  -9.1  -3.32769   ACAATAAACAAAGAA   CGATCGGCTCC-TG-CC TATG GGACAAGGAACCGATCG    TTCATCATTTAAAAG  77 56
      BF4002 NONE
      BF4003 4575960 .. 4575977 +  -2.7  -3.43492   TGACCACCAAAATTC             CAAACTT TACT AAGTTCG              TTGTAGTCACTGTCA  48 386
      BF4005 4577306 .. 4577317 +  -5.8  -3.05997   AGGAACACACTAAAT                GCCA AAAT TGGC                 TATAATTTCTAGAAA  57 2
      BF4009 4579931 .. 4579958 + -16.4  -4.17417   ACAGCCACAAAAAAA        CGGCCGCTACAGA CTT TCTGT-GCGGCCG        TTTCTATATCCTTGA 100 162
      BF4014 4583648 .. 4583662 +  -4.2   -4.4009   CCTTTCAGATTAGCT               GGCTTA AAG TTAGCC               TTTTGTGCCATCACA  64 435
      BF4022 4594917 .. 4594935 +  -4.6  -4.22748   TACAAGAGCTTTCTC             TTTCCTGT AAT ACACGAAA             TTTCATTTGTTGCTG  64 265
      BF4036 4613685 .. 4613715 +   -14  -4.64861   ATCTATAAAAAAAGA       ACGCCCTGTTACCG GAT CGATAACAGGGCGA       TTTCTTTTAAAGAAA 100 72
      BF4060 NONE
      BF4061 4639665 .. 4639676 +  -4.4  -3.48994   TAGATAGCAACAATG                GGAT TATC ATCC                 TTATGAATCTTTTTG  53 64
      BF4067 NONE
      BF4068 4647876 .. 4647934 + -36.8  -3.15346   TGTACGAAGTTAATA TCCTTTCTGTACGAAGTTAACTTTAACA CAA TGTTAAAGTTAACTTCGTACAGAAAGGA TATTAGTAACATATT 100 375
      BF4081 NONE
      BF4082 4664805 .. 4664831 +  -6.7  -6.08563   GAAATTAAAAAGAAA         CCTTTTACC CAAAGAGCC GGTAAAAGG         TTTTTTTTATGTATT 100 53
      BF4084 NONE
      BF4085 4667267 .. 4667297 +  -9.8  -2.81584   CAGACTGAAATAGAA       GGGCTCATGAAT CATCACA ATTCACGAGCCC       ACTTTTTGTTATAAA  76 49
      BF4092 NONE
      BF4093 NONE
      BF4094 NONE
      BF4095 NONE
      BF4114 4714362 .. 4714384 + -10.6  -4.19276   CTCTAAAGAACACCA           AGGTGTGGAA TAT TTCCACACCC           TTTTCCACATTTTCC 100 35
      BF4115 4714537 .. 4714548 +    -3   -4.4891   AAATGAAAGATAAAA                CTAA AGAG TTAG                 TTTTATAGTAGTAGC  62 35
      BF4116 4715154 .. 4715169 +    -9  -3.55444   TTTCAAATCACCTTT              GATGGG ACAT CCCATC               TTTGCCAACTGGCAA  73 330
      BF4150 NONE
      BF4151 4759805 .. 4759822 +  -4.1  -3.12351   GTACGGCGGCAAACT             TTCTGTC TTCG GACAGCA              TTACATCTAAACGCA  47 185
      BF4189 NONE
      BF4190 4782402 .. 4782428 +  -5.1  -4.65168   ATAAACTAAAAAAAA         GAGCAATCACC TTTAC GGCAATTGCTC         TTTTTCAGCTATAGT  72 47
      BF4203 4799082 .. 4799092 +  -5.4  -2.76671   AGTTATTTATGCAAG                 TCAG CGG CTGA                 ATTTGAAATAAGTAT  51 81
      BF4204 4800045 .. 4800055 +  -6.8  -3.24924   AATGCCATATACAGC                 CGCT TCA AGCG                 TATTGTGAATCCCGA  59 437
      BF4207 4805194 .. 4805247 +   -11   -2.8655   TAAAGATATAAAAAT CCGCATGCAACAACGTGCCGCATGG ATCTC CCA-GCTACGCGTTTCTGCATGCGG TATCATATAAGTACA  81 509
      BF4214 NONE
      BF4215 NONE
      BF4216 4817608 .. 4817651 + -25.8  -4.22214   TGTTCTGACCTGAAA TAAAATAGTCCCGATAAACC GGAT GGTTTATCGGGACTATTTTA TTATTTTCAATCAAT 100 33
      BF4218 NONE
      BF4219 NONE
      BF4220 4820494 .. 4820516 +  -2.1  -4.08692   ATATGTAGGACGGAG          TGTTTT-TCC TAAC GGATGAAACA           TTTTGGGACAAGTTG  54 33
      BF4221 NONE
      BF4222 NONE
      BF4223 NONE
      BF4224 4822885 .. 4822897 +  -4.1  -4.67353   CTCAAACATTACGCA                GAAGT CCA GCTTC                TTTTTAGATACATCC  70 136
      BF4226 NONE
      BF4227 NONE
      BF4228 4824533 .. 4824565 +  -3.3  -5.10933   GATTTGAATATTCAG      AGAGAGGTTATTGCT TGG AGCTTTAACCACTCC      TTTTATTTTGGGTGG  71 44
      BF4229 NONE
      BF4230 NONE
      BF4231 4825633 .. 4825683 +    -6  -4.19746   TCTATATCACACCGT TTCCCGAACAGCTTTGTCCGTCAG TCA CGGTTGGGCATCGTTATTCGGGAA TTATTTTGCAATGAC  69 68
      BF4232 NONE
      BF4233 4827231 .. 4827246 +    -9  -4.04071   ATATAAGAATCGGCT              CCGGAT TTAT ATCCGG               TTGTTATTCCTGTTT  82 381
      BF4236 NONE
      BF4237 4831911 .. 4831923 +  -6.2  -4.24891   TATAACATATACAAT                GCCG TATTC CGGC                TGTTTTTTAGTATCT  69 52
      BF4238 4833659 .. 4833672 +  -2.3  -4.38712   AATCTCGCCTAAACA               CGGGA AAAC TACCG                TTTTATGCCAATCAA  57 51
      BF4239 4834216 .. 4834250 +  -9.5  -3.27489   GCCTTATAACCCGCT    TTCACTGCTTCATGGA TAAG TCC-TGAAGCAATGAA     TGTCTTTCCGGTTCC  77 365
      BF4242 4838085 .. 4838134 + -18.1  -4.56702   ACTTATGCACAATTT CAGTGGTAAAAGGGGCTGTCCAA AAAG TCGGATAGCCCCTTTTGCTATTG TTTATTTCGTTAAAA 100 104
      BF4243 4839848 .. 4839860 +  -5.5  -2.76399   GGCATCCTTTTCAGA                CACCT TCC GGGTG                CTTCGTTTCATTACG  51 53
      BF4244 NONE
      BF4245 NONE
      BF4246 4843313 .. 4843328 +    -9  -3.09556   TGAACTGTGACTTTT              GGGGAT CTGA ATCCCC               CTTTATTACAAAATT  71 235
      BF4247 NONE
      BF4248 NONE
      BF4249 4849289 .. 4849320 + -12.4  -3.18032   TGATCTCTATTGAAA      GGATTTGTCGGCAT TGTT GTGTCGACAAGTCC       TCTTCGGTATTCTTG  91 146
      BF4250 NONE
      BF4251 4853052 .. 4853091 +   -13  -2.93335   GAATATATAAGGATT  GTCGGGGAGGAAGTGATGA TGG TCATC-CTTCGTCCCGGAC  CTTATGTTTGTGCCG  87 401
      BF4253 NONE
      BF4254 4858897 .. 4858909 +  -5.5  -2.85763   CCAAGAACATTCACA                TTCGG TCT CCGGA                TGAATTTTTAAATCT  52 2
      BF4255 4860559 .. 4860608 + -24.6  -4.27861   ATTTTTTATTTTAAG CCAGAGG-GCTACCCGCCAATCA CCTGT TGATTGGCGGGTAGCTCCTCTGA TTTTCAATGTATATT 100 40
      BF4256 4860875 .. 4860898 +    -6  -3.61715   GTCATTTGTGACCTG          TTTCCGGCAT GGCA GTGCTGGGAA           TTATTGACAAAGGTA  62 44
      BF4258 NONE
      BF4259 4863967 .. 4863986 +  -5.8  -2.64872   GTCGTACAAGTAATT            GTTCA-GCA CTG TGCCTGAAC            CTATTGTTCCGTCAA  55 245
      BF4260 NONE
      BF4261 NONE
      BF4262 4865603 .. 4865614 +    -3  -3.61894   TGTGAAACGTTGCGA                GAAA TTTA TTTC                 TTCTTCCAGCCGATT  50 95
      BF4263 4865861 .. 4865880 +  -3.5  -4.43844   ACAACAAGACAAGGT            GGTAGAC AGTGAA GCCTACC             TTTTGTAACTCGTAA  60 21
      BF4264 4866318 .. 4866335 +  -2.1  -3.60048   ACGTAAAAGATACGA             TATAC-CT GCA AGAGTATA             ATTTTTTGCAGCAAC  47 7
      BF4265 NONE
      BF4266 4867126 .. 4867138 +  -4.1  -4.30441   ACCTAAAGATAAAAG                GAGAC TGG GTTTC                TTTTACATATTCTGA  64 121
      BF4278 4878532 .. 4878555 +  -6.7  -2.64735   TCTTCCCTAACCGAT          GCCGA-GCGT TTTCC GCGCCTCGGC          CTGTTGATTTTCGCT  57 194
      BF4282 4882976 .. 4882992 +  -2.3  -5.41359   GAATTATTTTCTCTC              TGTCTTT GAA AAAGATG              TTTTTTAATTTGCTT  74 142
      BF4284 4886355 .. 4886401 +  -3.7   -4.1585   TTTCATGATCGATAA TAGGGTCAGGAGAGGAATG GCCTATCTA CTTTTCTCCCCTGATCCCA TTTTCAAACTTATCC  59 48
      BF4289 4892677 .. 4892687 +  -6.8  -3.57825   CTTTTCATGAAACTG                 CCGA ACT TCGG                 TTCCTCTTTTATAAG  64 188
      BF4292 4896914 .. 4896936 +  -3.6  -3.52628   TTTGACATGACATTA           CAAAATAA GAAATCA TTATTTTG           CTTTTCTTTGCAGTG  52 245
      BF4293 4897978 .. 4897992 +  -4.2  -2.53449   TTCCGGATATATTTA               CCTCTA ATA TAGTGG               CTGTTATGAAAGTAT  47 14
      BF4294 NONE
      BF4295 NONE
      BF4296 NONE
      BF4297 4903979 .. 4903989 +  -2.6  -3.69663   TGGGAGGAATTAATA                 TTAA CTT TTAA                 TTATTACATCATAAT  48 15
      BF4298 4904990 .. 4905002 +  -3.3   -4.0162   GCATCAGACCGGCCT                GATCG AAA CGTTC                TTTATACTCTCCGAC  57 497
      BF4301 4906919 .. 4906935 +  -2.3  -3.66178   GCTCCGTTGGCGGAA              GCTAT GGCACGG ATAGC              TTTAGGATTCCCCAA  49 227
      BF4303 4907568 .. 4907604 + -13.2  -2.80091   AAAAATATCTAAAAA   GGCTGTG-CCATCATGA CTCT TCATCATGGACACAGCC    CTTCATTTTACCGGT  87 39
      BF4305 4909275 .. 4909303 +    -6  -4.06419   TTTTTCTGATAATAA        TGGAGGAACTAC ATCAC GTAACTCCTCCA        TTGTTTCTACGACAA  67 45
      BF4311 NONE
      BF4312 NONE
      BF4313 4915267 .. 4915302 +  -6.2  -4.43877   TAAATAGTACAAAAA    CACCCGGCTTTACATT ATTG AGTATAAAACTGGGTG     TTTATTTGCAAATTA  72 34
      BF4317 NONE
      BF4318 4917909 .. 4917931 + -12.1  -3.72576   TGCTTGGCTTAGAGA           TTTGGCGGT CGGCA ACCGCCAAA           TTTACTACACCCAAA  91 330
      BF4320 4918680 .. 4918722 + -11.7   -4.1721   AAATAGATACTCAAA TAAAAGTTGGCGAAA-AG TCTTCTTT CTCTTTCGCCAACTTTTA TTTTGCAATATCGAT 100 35
      BF4321 4919369 .. 4919396 +   -15  -3.05384   GAGTAGAAAAGAAAA        GCGGAGAGAGTT TTTC AACTTTCTCCGC         TTCAGTACCCAGACC  95 220
      BF4322 4920839 .. 4920864 + -19.1  -4.04415   AGTTAATAAGAAAAA         GGGGCTGAACG TTGC CGTTCAGCCCC          TTTACTATTATTTAA 100 140
      BF4326 4925496 .. 4925524 + -14.1  -5.60993   TTACTGACAGAGTGA        TAACCTGGCTATT ATT AATAGTCAGGTTA        TTTTTTTATGGACAA 100 54
      BF4327 4926222 .. 4926233 +  -5.8  -3.58726   CTTTTAGGGTTGTCC                CAGG GTAT CCTG                 TTATATATACAGAAG  62 56
      BF4328 4927457 .. 4927472 +  -4.8  -3.39784   TTATGCCCAAAAAAT              TTTGTT TCAA AACAAA               TATTGTTAGCCATGA  55 258
      BF4329 NONE
      BF4330 4932514 .. 4932528 + -11.4   -5.4505   AGGGGCAAAGTCGAG               GGGGAC TTT GTCCCC               TTTTTTATTAAAAAC 100 106
      BF4331 4932860 .. 4932899 + -10.9  -2.52986   AGTTGTATCAAACAG  TCTTTACCGACTTATAC CCTTAT GTATAAGTCGGGCAAGA   GATTTTGATCTGATT  80 70
      BF4332 4934661 .. 4934689 + -10.4  -4.32763   AATTACAAAACACAA        GGCAACTAATTC ATTTC GAATCAGTTGCC        TTATTTATATTTTAA 100 132
      BF4333 4935202 .. 4935228 + -11.6  -3.20858   CAGCCTGCCATAGCC         GGCCTGCCCATT CTT AATGGGAAGGTC         TTGCTGAGTATGATC  87 195
      BF4334 NONE
      BF4335 4938141 .. 4938155 +    -5  -3.57144   AATTCGTTTCTTCAA               TTCATC TTT GGTGAA               TTTCCCGCTGAAACA  57 496
      BF4338 NONE
      BF4339 NONE
      BF4340 NONE
      BF4341 4943670 .. 4943680 +  -2.6    -3.441   TTACTATTATAGCCA                 TAAT TCT ATTA                 ATTTTTCAATATTCG  48 380
      BF4350 4952719 .. 4952730 +  -4.4  -3.36557   CACATCCAGGATATT                CTGA TTCT TCAG                 TTGGTTACGATAGTT  52 250
      BF4352 4956075 .. 4956090 +  -6.1  -4.08279   GACTTTACAAATACC              GGCTC CGGAGA GAGCC               TTATTTGTAGAATCT  67 74
      BF4353 4957896 .. 4957935 +  -5.8   -4.5774   TCCATAAACATAAAA  GAGCCATATCATTACTCAA AAA TAGAGTT-TGACATGGCTC  TTTTCATTGTTCATA  74 104
      BF4361 NONE
      BF4362 NONE
      BF4363 4969556 .. 4969566 +    -4  -3.28878   CACAGATTACACAGA                 TTCT CAC AGAA                 CTTTTAATCTTATTA  49 92
      BF4364 NONE
      BF4365 4972312 .. 4972334 +  -6.2  -2.70932   TGAATCCGGGATAGT           TGAAAGCCGG ATT CCAGCTTCCA           TGATTACAACCGGGA  53 265
      BF4371 4981408 .. 4981425 +  -9.9  -4.64657   TTACCCCCTATAAAA             TCATCGC TTAA GCGATGA              TTTTTCAAGATTTAA 100 129
      BF4381 5006577 .. 5006592 +  -6.2  -3.67517   TTACTCCCATAAACA              TTACCT ATAA AGGTAA               TTTGAGCTATTAATA  62 128
      BF4382 NONE
      BF4383 NONE
      BF4384 NONE
      BF4385 NONE
      BF4386 NONE
      BF4387 5014486 .. 5014513 +  -9.9    -4.005   AACTTTTTAAATAGA        TACGAGGGTGC TTCAAT GCACCCTCATA         TTTATCACTTCATTT  87 31
      BF4390 5016918 .. 5016957 + -12.3  -4.15006   ACCTGACTATGAAGA  AAGGGCTATCCGGTA CCGCCAATTT TACCGGATAGCCCTA   TTTTACAATCAATCT 100 55
      BF4403 5032143 .. 5032165 +    -2  -2.69471   TCCCAAATAACAGGC           TATTAGTTCC GCA GCTACTAATA           CTTATATAAAAATCA  40 20
      BF4416 NONE
      BF4417 NONE
      BF4418 5052078 .. 5052100 +  -2.8   -4.0896   TCTCTATATTATAAG           GTAAAGAAAA CGT TTTTTTCTAC           TTTTGCGGGCAATTT  55 245
      BF4419 5054512 .. 5054569 +  -4.5  -3.66605   CCCGACTGAAAAGTA CAAATAATACAGATTATACTTACTT CCTCTAAA AAGTAGATAAGGTCTGTATTGTTTG TACTTTTTTTGTTTT  55 55
      BF4420 5055658 .. 5055707 +   -13  -4.40358   AATAACCGGTCATTA TTGGCAGTGGCGATCCATGGCAT AAAAA GTGCT-TGGATCGCCACTGTCTG TTTTATCCCCTACCT 100 46
      BF4423 NONE
      BF4424 NONE
      BF4425 5060898 .. 5060913 +  -6.2  -2.53213   CAAACGACAATCCCT              TTCAGA AGAA TCTGAA               TAGCTTCGCCCGTTA  54 44
      BF4426 5061489 .. 5061505 +  -3.7   -2.7976   GAGAGTCGAAAAAAA              GAAAACT GGG AGGTTTC              ATTTGACATATTGCC  46 3
      BF4428 5064739 .. 5064766 + -19.2  -5.54907   TATAAGGTATAAAAA        GCCTCCTCCGCG TAAT TGCGGAGGAGGC         TTTTTATTTTCTGAC 100 50
      BF4436 NONE
      BF4437 5079266 .. 5079276 +  -6.8  -2.92712   AAGCATGTTTTGTCA                 GGGT TTT ACCC                 TCGTTATCTATCCTA  58 159
      BF4440 NONE
      BF4441 5084480 .. 5084508 +  -8.9  -5.12785   CCTATAAAGTAAGAA        GGAGTGTCATATA ACG TTTGTGGCACTCC        TTTCTTTTTTAATTC  95 57
      BF4446 NONE
      BF4447 5090417 .. 5090442 +  -6.3  -3.61902   CCTATATGCAAACAA         CAAGTCTTTTG CGCC TAAAAGATTTG          TTATCTGTCATCAAA  64 92
      BF4448 NONE
      BF4449 5096879 .. 5096918 + -13.7   -4.4521   ACTAAGCTAAAAAAT  CTTACCCAAGTTTACGC AGTTCA GCGTATTCTTGGGTAAG   TTGTTTTTAAATGGT 100 141
      BF4450 5097257 .. 5097268 +  -4.4  -3.88641   AGGACCAGTTAACCA                TTGC ATTT GCAA                 TTATTAGTATTTATT  57 72
      BF4451 NONE
      BF4452 NONE
      BF4453 5103457 .. 5103508 + -14.1  -3.38224   TATCAGATGTTCTCT GAAGCCGTCGGGTAAACATATTTAT GGAA ATAAATA-G-TAACCCGGCGGCTTC TATTTAGCCTCAAGT 100 100
      BF4454 5105436 .. 5105449 +  -2.4  -2.50291   CAAATAATCCCTTAC               GCTT ATGAAA AAGC                CTTCATCAACTCCTT  39 34
      BF4455 5107055 .. 5107067 +  -4.7  -5.40072   TGATATCGGACTTTA                CACGC AGG GCGCG                TTTTTTTCGCCCGGA  84 513
      BF4458 5110236 .. 5110246 +    -4  -3.06183   CCCCCGGAAAGGTTG                 GATA ATT TATC                 TTACCTCCGAGTAAA  47 1
      BF4459 5112869 .. 5112902 + -17.7  -5.09521   TCTATCAAATAAAAA     TATCCCCGGAAGAAA AGTA TTTTTTCCGGGGATA      TTTTTGCTTTATTAC 100 55
      BF4460 5117163 .. 5117173 +  -2.6  -2.57132   GTCATTTCAGTCGGT                 TTAA ATG TTAA                 CTTCTAAAAAACACC  41 8
      BF4461 5119339 .. 5119358 +   -10  -4.93316   GGAAAATTGGGAAAA            GGGCATCC GTGA GGATGTCC             TTTTTCATATTATTA 100 142
      BF4464 5121700 .. 5121737 + -20.9  -5.59879   ACTGCGAACAAAATT   TAAAAGCCGTTTCCTCT CTAT GGAGGAAACGGCTTTTA    TTTTTTATCTTTCTC 100 47
      BF4465 NONE
      BF4466 5124105 .. 5124156 + -12.9  -4.13767   ATTATATAAAGCAGA TA-TG-CA-TGATAAGTGATTAGCGT CTG ACGCTAATCACTTATCACTGTCACTA TTTTGCCATAGGCAG 100 32
      BF4468 NONE
      BF4469 5130250 .. 5130269 +  -2.2  -3.15663   CTTCTTTTAGCATTC            TGTCAAAA TGTA TTTTGAGA             TTCCTCAGAATCAAT  44 328
      BF4470 5130559 .. 5130576 +  -7.1  -3.21962   TCATCAGAATACAGA             CTTCTTA TTCA TAAGAAG              TTAACTTCCTACTCT  65 76
      BF4476 5139770 .. 5139815 +  -2.6  -2.96157   TCCTTTCATTATAAA TGAAGTAGCGCTGCTCT-TCCC CGTT GGGACAGAACAGCGCCGAT-CA TCAGTTTTTTATGAA  42 27
      BF4477 5140023 .. 5140034 +    -3  -3.09933   TTCTCTACATTTTTA                GTAA ACGT TTAC                 TTAGATACCTTACCG  45 46
      BF4484 5145708 .. 5145724 +  -2.2  -3.55973   TCAAGAAGTTGTATT              TGCCTT TACTT ATGGCA              TTGGTTGTTGCATTG  47 255
      BF4485 5147413 .. 5147444 + -13.9  -6.22802   AAAACATAAAAAAGA      GAGTTGTCCGTCA CACAAA TGACGGACAATTC       TTTTTTTTTATCCAC 100 58
      BF4486 NONE
      BF4487 NONE
      BF4488 5151846 .. 5151861 +  -3.2  -3.27408   GGATAGTATTTGTCC              GCCTAT CCGA AGAGGC               TATATTTACATAACC  47 35
      BF4489 5153581 .. 5153592 +  -4.4  -3.83026   GGTTCGCTATACTCT                TTGG AAAG CCAA                 TTTAGTATAGAAGCA  58 397
      BF4500 NONE
      BF4501 NONE
      BF4502 5168536 .. 5168551 +  -8.2  -3.05022   ACGGCCCCGTCCATA              TCGGCC ATTT GGCCGG               TGTATATGTACCGGC  68 120
      BF4503 5170522 .. 5170562 +  -9.1  -4.91852   AAATAACTAAAGTAA GGGTGTATTCAGGACTCT ATGAAA GGAGACC-GGATACACCC  TTTATTTTTACTAAC 100 39
      BF4504 NONE
      BF4505 5173210 .. 5173223 +  -3.1  -3.37344   TGTGGATGGAAACTT               TCCGT AAAC ATGGA                TTAATTAAATAGGAG  48 81
      BF4506 NONE
      BF4507 NONE
      BF4508 5176162 .. 5176178 +    -8  -3.25073   AGCACGGAACTGAAA              GGGGAA TGAAC TTCCCC              TCTTCCTCTTGCCCG  70 17
      BF4511 NONE
      BF4512 5180807 .. 5180820 +  -3.1  -2.70932   TCAGATAGATTTCCG               CGTTT CGGG GAACG                TAGTTAAGCAGCCCC  43 90
      BF4514 NONE
      BF4515 5183357 .. 5183382 + -19.1    -5.252   AAAAAGAACAGGAGA         GATGCCGGACG TAAT CGTCCGGCATC          TTTTTTATCCGGATA 100 61
      BF4516 NONE
      BF4517 5184465 .. 5184504 + -16.8  -4.62984   CCCTAGTTGGCCCAC  TGAAATCGACTATAGATC AAAT GATTTATAGTCGATTTCG   TTTTATATATACTCC 100 197
      BF4523 NONE
      BF4524 5200416 .. 5200442 + -16.6  -4.06678   AGCATAAAATGAGGA         GAGGCAACGTCG TCC CGACGCTGCCTC         TTTCTCTCAATCAAT 100 34
      BF4530 5209408 .. 5209434 + -11.6  -3.20858   CAGCCTGCCATAGCC         GGCCTGCCCATT CTT AATGGGAAGGTC         TTGCTGAGTATGATC  87 53
      BF4531 5211542 .. 5211577 + -15.8  -3.68024   TGCGGAGAGTAAAAA    TTGTGTTTCAAAAGAC GTAC GTTTTTTGAAACACAA     TTGTGTATTCAAGAC 100 484
      BF4533 NONE
      BF4534 5214144 .. 5214177 + -14.7  -4.60143   CCGGCACATTTCATA     TCGTCCCGCATTGAG AAAA TTCAATGCGGGACAA      TTTTGTATAATGTGT 100 52
      BF4538 5219050 .. 5219060 +    -4  -3.62775   TCTTACTCCTCTACT                 TTTG CAT CAAA                 TTATTAACGCATACT  52 8
      BF4539 NONE
      BF4540 NONE
      BF4541 5222997 .. 5223033 + -15.9  -4.63048   AATGCACAATTTTGA    AAGAGCCGGCTTCTTCG TGA CGAAAGAGCCGGCTCTG    TTTATTATTTATCAG 100 56
      BF4543 5225961 .. 5225988 +  -8.6  -3.35775   AGTTTTTAGTTTTCG        TACGTGGTAATT TAAA GATTATCACGTA         TCTTTGCCCCCTCAT  75 57
      BF4544 NONE
      BF4545 NONE
        coaD NONE
      BF4547 5231148 .. 5231202 +   -19  -2.81312   TAACGGAAAACGATA TACGGTGAATGACGAACAGACCATGC TTCCT GCA-GC-CTGTTCGTCATTCACCGTA TGTCGTCAATAACTT 100 49
      BF4549 5233050 .. 5233064 +  -2.9  -4.10164   CTTGCTATCTTTAGT               GAAAA TGGTC TTTTC               TTTATCTCCTCCTGC  55 253
      BF4551 5234181 .. 5234201 +  -6.1  -2.66711   TTCTTCGTTAAATCG            TTGGCATGC GGT GCTTGCTAA            ATTGTAAATTGTAAA  55 5
      BF4552 NONE
      BF4553 5237002 .. 5237025 + -16.8  -5.03994   TAATAAGTAGGAAAA          TTCCCCACCG GTAT CGGTGGGGAA           TTTTTGTATATGGAG 100 60
      BF4561 5246512 .. 5246529 +  -9.9  -6.17292   GGTTAACAAAAGGTT             GGAGTCA GGCG TGACTCC              TTTTTTTTTGCCTTT 100 213
      BF4566 5250984 .. 5250999 +  -4.8  -4.76087   GTATATGTGTACGAA              CTTTAT TTTA ATAAAG               TTTATTTATTCTCTG  72 109
      BF4570 NONE
      BF4571 5256628 .. 5256654 +  -3.8  -2.59177   AGCGTTTATCGAACC        CCAAA-AGTCC ACCTCC GGGCTCTTTGG         CTTCCTATCTGCCCT  44 179
      BF4573 NONE
      BF4574 NONE
      BF4575 5258916 .. 5258926 +  -3.2  -3.55761   CACGACTGGTGCGGA                 TGGC ATC GTCA                 TTTCCCACCTGCCTG  50 317
      BF4578 5262317 .. 5262328 +  -2.2  -4.70879   AACGGAATATTATCA                GAGT AATT GCTC                 TTTTTCAACTTTACA  62 155
      BF4579 5263555 .. 5263566 +  -5.8  -4.09864   TAAACCGAAGAGGAA                GGGT CATA ACCC                 TTTTCACCACTGAGT  69 69
      BF4580 NONE
      BF4581 NONE
      BF4582 5266474 .. 5266487 +  -2.3  -3.02511   TTTCACAATACTTTT               AGGCA TGCC TGCCA                TCTTGGCCACATGGA  42 281
      BF4584 NONE
      BF4585 5270654 .. 5270685 + -15.4  -3.52207   AAAATAATAAAGAAA      TCGGGATATAGTTT ACAA AGACTATATCCCGA       TTCGTTATCCTTTCA 100 34
        leuS 5273777 .. 5273787 +    -4  -3.76224   CCCGAAGAAGATTGT                 TAAC ATT GTTA                 TTTAATACCTACACA  55 10
      BF4587 NONE
      BF4588 5275533 .. 5275575 + -20.2  -2.79796   CTAAGCTTACATTAC AAAAACATCCGGATGTTCTG CAT TAGAACATCCGGATGTTTTA TATCATAACATGGGG 100 257
      BF4589 5276255 .. 5276267 +  -3.3  -3.38112   GGGATGCGCCAATAC                TACCG CAT CGGGA                TATTGTGCTTTCAGT  48 420
      BF4590 5275795 .. 5275828 -  -9.1  -5.64873   GTTAATAACAAAAAA     TCGTATTATACCTTT ATAT ATAAGTATAATACGA      TTCTTTTATATGATA 100 89
      BF4583 5265925 .. 5265936 -  -2.2  -3.84394   TACACAGAAGCCAAA                GCCA TCAT TAGC                 GGAATAGATCCGGAT  51 308
      BF4577 5259773 .. 5259790 -  -9.1  -2.54812   ATTCATACTACGAAT             GAGGGAG AAGC CTCCCCC              TTAAAAACATCAACC  72 52
      BF4576 5258480 .. 5258490 -  -4.6  -3.67052   AGATCCGGAAGAGAA                 GCGC GAG GCAC                 TCAACATACTGATGC  55 257
      BF4572 5256256 .. 5256282 -    -5  -4.55697   ATGGGCACAAAGAAA         GATCGCTTTCCC TAC GGGTTAGCGATT         TTCTTTTTATTATCC  71 185
      BF4569 NONE
      BF4568 NONE
      BF4567 5250984 .. 5250999 -  -4.8  -3.16191   GTATATGTGTACGAA              CTTTAT TTTA ATAAAG               TTTATTTATTCTCTG  54 77
      BF4565 5249354 .. 5249369 -  -7.6  -3.65317   AGTCACAAATTATAA              GTTACG GAGT CGTAAC               TACTTACTGAACATA  71 29
      BF4564 NONE
      BF4563 NONE
      BF4562 5246207 .. 5246259 - -12.7  -2.94099   TGTCTCTACGACATA CGTTGTCCGACATGGGGGTGTCAGA CCG TCCGACACCCCCATGTTAAACCTCC CGACATCCCCATGTC  82 312
      BF4560 NONE
      BF4559 NONE
      BF4558 5242890 .. 5242936 - -11.1  -5.03201   AACAATAACTAAAAA GTCAGTAGTACCTCCACTACA CCCTT TAGAATGGAAATACTACTGAC CTTTAATTAGACTTG 100 48
      BF4557 5241945 .. 5241957 -  -3.4  -3.21909   CAATGATAAAACAAT                CTCT CTTCC AGAG                GCCTGTCTCATTCGG  47 33
      BF4556 NONE
      BF4555 5238193 .. 5238208 -  -3.9  -2.56596   TCTCCTATCAATCCA              GACGG AAGAAA CCGCC               GACAAACGTGGTTGA  45 2
      BF4554 5237002 .. 5237025 - -16.8  -4.39133   TAATAAGTAGGAAAA          TTCCCCACCG GTAT CGGTGGGGAA           TTTTTGTATATGGAG 100 48
      BF4550 5232643 .. 5232669 -    -8  -4.09554   AGCAAGAAAAGAGAA         GGCATCCTGGAA GAC CTCCAGCATACC         AAACAACGGATCACC  81 55
      BF4548 5231146 .. 5231204 - -18.6  -3.14977   TATAACGGAAAACGA TATACGGTGAATGACGAACAGACCATGC TTCCT GCA-G-CCTGTTCGTCATTCACCGTATG TCGTCAATAACTTAT 100 29
      BF4542 5222999 .. 5223031 - -18.5  -3.62591   TGCACAATTTTGAAA      GAGCCGGCTTCTTCG TGA CGAAAGAGCCGGCTC      TGTTTATTATTTATC 100 32
      BF4537 5217074 .. 5217102 -  -5.3  -3.69685   ATAATACATATATAA        GACGTCCTG AAGCAAAGAAA CAGGACGCC        TTTTCCGGAAAAAAT  59 130
      BF4536 5214222 .. 5214246 - -12.3  -2.63715   ACGGATCGTATACTA          CTCTATATACG TAC CGTATACAGAG          TTGCATGCGGTGCGT  86 66
      BF4535 5213763 .. 5213791 -  -5.1  -3.01924   TATCGGTGGTGAAGA        CGCCGCCACCCGT GCT ACGGACGGTAGTG        CAACTGCGGGACGTA  52 210
      BF4532 5211236 .. 5211281 - -16.5   -4.1851   CGAAATGAGAAACAA GATTCTTTGCTATGGACAGAA AGCG TTTTGTCTATAGCAAAGAATC TGACATTGAATAAAT 100 11
      BF4529 NONE
      BF4528 NONE
      BF4527 5202607 .. 5202623 -  -3.1  -3.37344   ATGACAGAAATAAAC              TATAAAA GGT TTTCATA              CTATTTCTATTTAAA  48 36
      BF4526 NONE
      BF4525 5200410 .. 5200449 - -12.2  -4.64846   TGAGAAAGCATAAAA  TGAG-GAGAGGCAACGTCG TCC CGACGCTGCCTCTTTCTCT  CAATCAATTTATAGA 100 29
      BF4522 NONE
      BF4521 NONE
      BF4520 NONE
      BF4519 NONE
      BF4518 5184470 .. 5184499 - -10.9  -3.64703   GTTGGCCCACTGAAA       TCGACTATAGATC AAAT GATTTATAGTCGA        TTTCGTTTTATATAT  89 57
      BF4513 5180207 .. 5180225 -  -7.4  -3.72532   CAATGAACAAAGGAA             TCGCCC TGGCAAC GGGCGA             CTATCTCTGCTTTCT  73 476
      BF4510 NONE
      BF4509 5176162 .. 5176178 -    -8  -3.77219   AGCACGGAACTGAAA              GGGGAA TGAAC TTCCCC              TCTTCCTCTTGCCCG  75 69
      BF4499 NONE
      BF4498 NONE
      BF4497 5165220 .. 5165230 -    -4  -2.99871   TCTTAGACTAAACCA                 TTGA AAA TCAA                 TATCTTTAAAAAGTA  47 53
      BF4496 NONE
      BF4495 5163363 .. 5163377 -  -5.8  -3.34988   TCATTCACAAATATA               TTGTTT TAG AAACAA               CCGACAAACAAATCT  61 163
      BF4494 NONE
      BF4493 NONE
      BF4492 NONE
      BF4491 5155409 .. 5155419 -    -4   -4.0044   AATGATGATGACAAA                 GTTA CCC TAAC                 CGGCAGTTCTTTTAT  57 117
      BF4490 5152962 .. 5152976 -  -2.8  -5.60993   TGGTTGACAAAAAAA               CATTGC ATG GCAATT               ATGTGCGGCTTTACA  83 374
      BF4483 NONE
      BF4482 NONE
      BF4481 NONE
      BF4480 5141609 .. 5141625 -    -3  -3.75437   AATTATTTTATCAAA              CAAGCA ATTAG TACTTG              TTACAATAGAACACA  52 16
      BF4479 NONE
      BF4478 5139777 .. 5139809 - -16.3  -2.92669   ATTATAAATGAAGTA      GCGCTGCTCTTCCCC GTT GGGACAGAACAGCGC      CGATCATCAGTTTTT 100 228
      BF4475 5138107 .. 5138120 -  -2.5  -2.80791   GATTGATAAAAGCGA               TTATT TATA AATAA                TGATTTTCTGTGTTT  42 12
      BF4474 NONE
      BF4473 NONE
      BF4472 5130815 .. 5130853 -  -3.2  -5.33405   GCTATCAAACAAAAA  GCGCTATCCTTC-CTCT GAATAG AGGGTAAAAGACAGCGC   TTGATCTATCACTAA  74 49
      BF4471 5130535 .. 5130550 -  -5.4  -4.48987   TTTCGAGAAGGAAAA              CCGATG CTTT CATCAG               AATACAGACTTCTTA  71 74
      BF4467 5124107 .. 5124153 - -17.1  -3.09538   TATATAAAGCAGATA TG-CA-TGATAAGTGATTAGCGT CTG ACGCTAATCACTTATCACTGTCA CTATTTTGCCATAGG 100 26
      BF4463 5119406 .. 5119427 - -10.9  -4.87328   TATATAAACAGAAAA           GGCTGTGCA AAAT TACACAGCC            TTTCGTTAGATAGAT 100 52
      BF4462 5118647 .. 5118666 -  -7.8  -4.18762   AAGGTCGACGGAAAA            GCAGCCCA ATAC TGGACCGC             TATCCGCAAACGTGG  78 510
      BF4457 5106804 .. 5106818 -  -5.8  -2.76509   CCGGAAAGAAGTAAG               CATTTT CCT AAAATG               TCCTTATGTTCCGGA  55 77
      BF4456 5106345 .. 5106357 -  -9.1  -3.07856   AGACTACAAAGGACA                CAGCC GCG GGCTG                AACTGGTTGAAAATA  74 172
      BF4445 5087650 .. 5087702 - -15.2  -5.26316   GCATTTTATAAAAAA CAACCTGCCTTTTTTCTCCC-CAAT CCAC ATTCCGGGAGCAAAAAGACAGGTTG TCTTACAATCAGTTA 100 51
      BF4444 NONE
      BF4443 5086523 .. 5086542 -  -7.1  -3.72576   CTGCTTTGTAGTAAA            CGCCTCA CTTTAT CGAGGCG             GAAAAATCCGATTCC  70 15
      BF4442 5084391 .. 5084406 -  -3.3  -4.81851   AGTGAAAGCCAAAAA              GAAGT ATCATA ACTTC               CAGGAATTGCTGATG  69 306
      BF4439 5080623 .. 5080636 -  -2.5  -4.07568   TTTTCTTCTCCAAAA               TAAAT TATT ATTTA                TAGATTCATTATATT  53 39
      BF4438 5079170 .. 5079219 -  -7.6  -3.28712   GGTTGCTTTGGATAA GTGATTCTT-TTTG-CAGGTGCA TTATCTT TGC-CCTGTCAAACAAGAATCAC TAAAGTAGAGTTTTG  67 185
      BF4435 5077226 .. 5077238 -  -6.3  -3.00766   AACATTTTATAGATA                CGATA CCC TATCG                ATATAGTGACGAACT  59 90
      BF4434 NONE
      BF4433 5074355 .. 5074391 - -11.7  -3.84931   TAAGAAACATTCAAA   TTGTATCCGGTGCGGG GTATTT CCCGCACCGGAAA-AA    GACAGAGTAAAGTTA  90 38
      BF4432 NONE
      BF4431 NONE
      BF4430 5065335 .. 5065345 -    -4  -3.30925   AATTATTAAATAAAC                 GTTT CAA AAAC                 TACTGTCTCACACAT  49 25
      BF4429 5064965 .. 5064985 -  -9.7  -4.30308   CAAAACAAACAATAA            GCCGATCTG TCA CAGATGGGC            ATTGGCCTTAATTAG 100 54
      BF4422 5057655 .. 5057674 - -11.4  -5.82281   AAAGATACAAAAAAA            GGAGACGC CAAA GCGCCTCC             TCTCTTAATTTCTTT 100 55
      BF4421 5055751 .. 5055796 - -13.5  -3.41024   CCCCGTAATACAACA TACGGGATCTCTTTAGCAG TTGTGTCC CGGCTAAAGAAACCCCGTA GTTTCTATTTTTGTT  95 52
      BF4415 5044618 .. 5044640 - -13.5  -3.84996   AACACAGAAGCCAAA           TGCAGCGCA TTTTT TGCGCTGCA           TGAATCTTCATCCGA 100 106
      BF4414 5044365 .. 5044414 - -10.9  -3.34227   TCATGAAAGGAGTAA GTTAACTTCCTGTCGGTAGAAAA CTAA TTCTTTGCCAACAGGATGTTAAC TTGCTAAAAACGGAG  87 21
      BF4413 5042556 .. 5042582 -  -9.6  -2.68719   TTATTATATCACAAC         CTTTGATCTGTA TTA TACAGATCAAAT         TCAGCAGACCACATA  75 128
      BF4412 NONE
      BF4411 5040992 .. 5041016 -  -3.6  -2.70143   ATTTGAATTACATCA         CTCAAAAAGGG ACCT CCCTCCTTG-G          TTCAAAGTTAAATCA  45 38
      BF4410 5040536 .. 5040557 -  -6.7  -3.31144   TTTTCACGGCTACAA           TATACTACA TTTT CGTAGTATA            TAATCTTTTTTTGCA  61 76
      BF4409 NONE
      BF4408 5037726 .. 5037736 -  -4.6  -3.75153   TTCCTTCAACTCAAA                 CGGC CAA ACCG                 AAGAAAAAAAACTTT  57 62
      BF4407 NONE
      BF4406 NONE
      BF4405 5033362 .. 5033373 -  -5.8  -3.60412   TAATGTGATATAGAA                CCGA ACAA TCGG                 ACAATCAGATGGCAC  62 194
      BF4404 5032123 .. 5032142 -  -5.7  -3.06737   CATTAATGCGCAATA            GCCTGTC CCAAAT AACAGGC             TATTAGTTCCGCAGC  54 92
      BF4402 NONE
      BF4401 5028995 .. 5029024 -  -8.7  -4.17316   AGGTCCTCAAAACAA       TTACATCAACAGC TTAA GCCTTTGATGTAA        ACCCATTTATTTAGA  85 32
      BF4400 5027590 .. 5027601 -  -4.4  -3.59979   TTTCTCTATTTTAAA                GTTG CAAT CAAC                 AAAATCGGATTGCTA  55 4
      BF4399 5026131 .. 5026142 -    -3  -3.63837   ATAATGTTTGAATAA                TGTT AGGC AACA                 ATAATAGATGATAGT  50 16
      BF4398 5024831 .. 5024841 -  -2.6  -4.11371   CAATAGCTGGGAAAA                 TATA GAT TATA                 AAATCAAACTTACGA  55 66
      BF4397 NONE
      BF4396 NONE
      BF4395 NONE
      BF4394 5020873 .. 5020887 -  -5.8  -3.25522   GTATACAAAGATACA               TTTTCA ATT TGAAAA               ATCACTTAAAATCAA  59 98
      BF4393 NONE
      BF4392 NONE
      BF4391 5016920 .. 5016955 - -14.9   -4.2704   CTGACTATGAAGAAA    GGGCTATCCGGTA CCGCCAATTT TACCGGATAGCCC     TATTTTACAATCAAT 100 42
      BF4389 5015246 .. 5015265 -  -4.3  -2.54574   CAGTTTAATCAATAC            CCGGAAA GTTACA TTTCCAG             TGGAGGCATCTCTTT  47 14
      BF4388 5014482 .. 5014517 - -11.3   -3.5936   TTGAAACTTTTTAAA    TAGATACGAGGGTGC TTCAAT GCACCCTCATATTTA     TCACTTCATTTATTC  90 35
      BF4380 NONE
      BF4379 NONE
      BF4378 4995641 .. 4995651 -  -6.8   -2.7044   TACCGAAGGATACTA                 CGGT TTT ACCG                 AAACCTTCACACTGC  57 12
      BF4377 NONE
      BF4376 4990166 .. 4990186 - -11.2  -5.28683   AGGAAGAGCAAAAAA            GGTTCGTC TTGTT GACGAACC            TTTTTTTGTTTATAC 100 114
      BF4375 NONE
      BF4374 4987140 .. 4987151 -  -5.8  -3.04894   AACTTCTGCGAAAAT                CGGA GTTA TCCG                 TGGTGTTCTGATCCG  57 54
      BF4373 4984114 .. 4984134 -  -5.5  -6.20267   GGAAAAACAAAAAAA            GAAGTAC TGCATTG GTACTTC            TTTCCATATCAAACA  95 53
      BF4372 4981521 .. 4981546 - -14.9  -4.82901   GCTTTTGTATAAAAA         GAAAACCGCTA CAAG TAGCGGTTTTC          CGTATAATATATAAT 100 169
      BF4370 4977887 .. 4977897 -  -5.4  -3.10977   TTTAAAAGGAAATCA                 TCTC TGT GAGA                 CTCTGTGTTACTCTG  54 75
      BF4369 4976185 .. 4976195 -  -3.2  -3.00022   TGCACGTCAGAGACA                 CGGA GAT TCCA                 TCGTGCAGTGGGGAT  45 150
      BF4368 NONE
      BF4367 NONE
      BF4366 4971812 .. 4971833 -  -3.6  -3.90744   GCCCGCGTCAAAGAA           GCCACCTC GCACTT GAAGGGGC            TCAAGATAGGCATCA  55 457
      BF4360 4965109 .. 4965136 - -18.6  -5.97575   AATCGATAAAAAAAA        GATTGCCCGGAT TCAC ATCCGGGCAATC         CCATATTAACAAAAT 100 143
      BF4359 4964160 .. 4964177 - -12.7   -5.7946   TTTGTAATAAAAAAA             GCCGCTG TTTC CAGCGGC              TTATCTAAAGTTATA 100 60
      BF4358 NONE
      BF4357 NONE
      BF4356 NONE
      BF4355 NONE
      BF4354 4957896 .. 4957935 -    -8  -4.84918   TCCATAAACATAAAA  GAGCCATATCATTACTCAA AAA TAGAGTT-TGACATGGCTC  TTTTCATTGTTCATA  90 134
      BF4351 4952507 .. 4952558 -  -3.3   -3.2115   TAAACGATTCATTAA CGATGAACGAT-AAGCGATGAGCACT CTC AATTA-CA-CGCTTTATCGTTCATCG TTCATCACTTTTCTC  47 39
      BF4349 4950486 .. 4950501 -    -4   -3.6392   TACATTAAATTAGAA              GTTGCA AAAG TACAAC               ATAAATCCGGTATAA  52 49
      BF4348 NONE
      BF4347 NONE
      BF4346 4946066 .. 4946091 -  -9.9  -5.63517   GTGGCAAACAAAAAA         CACAAAATGTC AATT GACATTTTGTA          TTTTCCCCAAAAGCG 100 9
      BF4345 4945636 .. 4945650 -  -2.1  -4.93661   ACAGGAAGAAGAAAA               TGCAT ACAAG ACGCA               TATAACATGCAATAA  65 152
      BF4344 NONE
      BF4343 NONE
      BF4342 4942982 .. 4942998 - -10.1    -3.767   TATCGACTTAGGAAA              CGAGCAG GAA CCGCTCG              ACGAGAAATATAAAA  80 470
      BF4337 NONE
      BF4336 4937732 .. 4937745 -  -8.1  -3.29511   TGCAGTTCTGCACAA               GGTGC CGGT GCACC                CCTGCACAATGCGGC  70 61
      BF4325 4921858 .. 4921886 - -11.1   -5.8901   ATATAAAACAAAAAA        GAATTCCAACATG AGT CATGCTGGAACCC        TCTTTTCAATTATTT 100 132
      BF4324 4921317 .. 4921342 - -10.4  -3.94954   CTAATATATAAAATA         GGGCAAGCCC GAATAT GGACCTGCCC          TCATGTTAAAACGAA  93 31
      BF4323 4920839 .. 4920864 - -19.1  -5.30348   AGTTAATAAGAAAAA         GGGGCTGAACG TTGC CGTTCAGCCCC          TTTACTATTATTTAA 100 54
      BF4315 NONE
      BF4314 4915267 .. 4915302 -  -6.2  -5.00846   TAAATAGTACAAAAA    CACCCGGCTTTACATT ATTG AGTATAAAACTGGGTG     TTTATTTGCAAATTA  81 84
      BF4310 4912566 .. 4912576 -  -3.2  -2.72463   ACTTATTGGCAATTA                 TCCA AAA CGGA                 AACGGCAACATCAAG  43 48
      BF4309 4911921 .. 4911943 -  -2.6   -4.6759   AACACTTGAAGAAAA           GGACAGAATT ATC AATGCCGACC           TATCAGCTACTCCGC  63 103
      BF4308 NONE
      BF4307 NONE
      BF4306 4909275 .. 4909303 - -11.1  -3.78934   TTTTTCTGATAATAA        TGGAGGAACTACA TCA CGTAACTCCTCCA        TTGTTTCTACGACAA  90 150
      BF4304 4907568 .. 4907604 - -13.2  -4.81752   AAAAATATCTAAAAA   GGCTGTG-CCATCATGA CTCT TCATCATGGACACAGCC    CTTCATTTTACCGGT 100 56
      BF4302 4906669 .. 4906679 -  -3.2  -3.96216   GCTTCAGGTAAAGAA                 CTCC ATT GAAG                 CTTGCAGAATTGCCA  55 120
      BF4300 NONE
      BF4299 4904565 .. 4904599 -  -3.8  -5.71983   CCAACCACAAAAAAA    TGGAAGATATGAC TTTCCGAACC GTC-TATCTTCCA     TTCTGCTTATTTATT  84 36
      BF4291 4893214 .. 4893258 -  -6.5  -3.41051   GCACCCCTAGCACAA GGACGAGTA-AGCCCGTACC AATACA GATACAGGCTACGCTCATCC GGATGCTAGATTTCA  62 181
      BF4290 4892550 .. 4892563 -  -4.5  -4.19177   AGGGTGGAAGATAAA               CGGCT AAAA AACCG                CATCTTTCACCCTAT  62 63
      BF4288 4889386 .. 4889398 -  -7.7  -4.18908   ATATTGTCAAAAGAA                GCGAT TAT ATCGC                AATAAATACTTATAC  78 108
      BF4287 NONE
      BF4286 4886174 .. 4886191 -  -6.3  -2.66941   GAAAACGGTAAACAG             CTGGACTG TTA CAG-CCAG             GAAGTCGAGGCCACA  53 271
      BF4283 4883051 .. 4883067 -  -5.9  -4.34488   GACACTTACAATAAA              GTTACCT ACA AAGTAAC              TCCACATAAATCAGC  72 44
      BF4281 NONE
      BF4280 4879129 .. 4879163 -  -7.9   -5.3236   ATAAGTTATAAAAAA    TCACCCCATGCGTACC CGAG GGCA-GAACGGGGTGA     TTTTCGTAGTATTCT  89 56
      BF4279 4878420 .. 4878447 -   -12  -4.93696   CGGAAATACCAAAAA        CCGGAAACCTCC TCAC GGAGCCTTCCGG         TGTAACACTAAAAGT 100 101
      BF4277 NONE
      BF4276 NONE
      BF4275 4875697 .. 4875739 - -15.1  -3.59315   CCAAGCACCCTTAAA CACCAGCGCGACAAACAAA TTACC TTTATCTGTCGCGCTGATA TTTAATTGTTTAGAC 100 54
      BF4274 4874153 .. 4874169 -  -2.3  -3.57406   TTTGTAGCATAAATA              TTTCAAT TAC ATAGAAA              ATAGAAACAAAAACT  47 65
      BF4273 4873465 .. 4873484 -  -8.6  -5.40464   GATTATAAACAAAAA            GAGTAGCC AGAC AGCTACTC             AAAAAACTTATCGAT  95 20
      BF4272 NONE
      BF4271 NONE
      BF4270 4870349 .. 4870368 -  -2.1  -4.65895   GCTGTCAGGCAAAAA            GTCCTTA TTATGT TATGGAC             TTTCTTATAAATTCC  62 58
      BF4269 4868636 .. 4868651 -  -4.8  -3.14528   ATATAAATTGCAACA              CAAATT TGGA AATTTG               GATAAAATACATTTG  52 83
      BF4268 NONE
      BF4267 4866978 .. 4866990 -  -2.7  -4.19238   GTTGGAACTCGAAAA                TCATC AAT GATAA                ATTAGCTGACACCAT  58 75
      BF4257 4860562 .. 4860605 - -24.9  -2.53876   TTTTATTTTAAGCCA GAGG-GCTACCCGCCAATCA CCTGT TGATTGGCGGGTAGCTCCTC TGATTTTCAATGTAT 100 444
      BF4241 NONE
      BF4240 4833753 .. 4833766 -  -2.3   -4.2651   AAATAGGGAAAATAA               GGGAA AGAA TACCC                TTTTATACCAATTAT  57 273
      BF4234 4826455 .. 4826465 -  -2.4  -4.17023   CGAACTATCCGAAAA                 GCAG TTC CAGC                 TCCGCTACACGGGCG  57 313
      BF4225 4822337 .. 4822348 -  -2.2  -3.94188   AGCCAGTTGAAACAA                GCCT TAAT AGAC                 CATTTGCAACAATTT  53 145
      BF4217 4817608 .. 4817651 - -25.8  -3.59979   TGTTCTGACCTGAAA TAAAATAGTCCCGATAAACC GGAT GGTTTATCGGGACTATTTTA TTATTTTCAATCAAT 100 490
      BF4213 4812146 .. 4812175 - -11.5  -5.93252   CCTAAAAATAAAAAA       GAAGGAGATACCC GAAC GGTCATCTCCTTC        CTCCTACTTACTGAA 100 64
      BF4212 4810777 .. 4810813 -    -6  -4.67552   GTCACCAAAAAAGAA   GAGATGCACCG-AGA AATAAGAA TCTACGGCACATCTC    TTTTTTTATGTCAAA  77 119
      BF4211 4809597 .. 4809618 - -13.7  -5.51046   CAAAGATACAAAAAA           TCCCCGACG CAAG CGCCGGGGA            TTCGTTTATCATAAA 100 55
      BF4210 NONE
      BF4209 4805193 .. 4805248 - -10.4   -5.1634   ATAAAGATATAAAAA TCCGCATGCAACAACGTGCCGCATGGA TCT CCCA-GCTACGCGTTTCTGCATGCGGT ATCATATAAGTACAG 100 50
      BF4208 4804507 .. 4804521 -  -4.9  -3.30771   GCAGACTCCGTAGAA               GCCGC CTCAC GCAGC               TTGCCGGAGTATACC  54 189
        gltX NONE
      BF4205 4799593 .. 4799605 -  -2.7  -4.56093   AACTGAACCAGAAAA                TAGCT CAC AACTA                CCTGATGTATTCTGA  63 228
      BF4202 4796851 .. 4796864 -  -3.9  -4.31379   ACGAATGTATGAAAA               GAATT CAAT AATTC                AAAGGAAATTACGAA  62 44
      BF4201 NONE
      BF4200 4795532 .. 4795569 -  -6.2  -5.08824   TTTTTACTTAAAAAA   TGCAACCGTCACGTCC TAACGC GAGCGAAACGGCTGCA    AATTTAGTTATTTAT  83 70
         tuf 4793821 .. 4793850 - -15.9  -3.48276   CCCGTTTGTACATAA       TCAGTTCCCGATA TTAC TACCGGGAACTGA        TTAATATTTGGTTTT 100 39
      BF4198 NONE
      BF4197 NONE
        rplK NONE
      BF4195 NONE
      BF4194 NONE
      BF4193 4790746 .. 4790778 - -14.4  -5.08178   ATATATACACAAAAA      GGTTAAGAATCCTC TTGTG AAGGATTCTTAACC      GAATTACCTGATAAC 100 51
      BF4192 4786833 .. 4786876 -    -7  -3.84514   ATGCTAATTATGAAA TGCC-ACA-GCCAATGTACC TTGATC GATACATTGGCATATTGGCA CATTAGTTCATTATT  70 36
      BF4191 4782402 .. 4782428 -  -9.5   -6.0458   ATAAACTAAAAAAAA         GAGCAATCACC TTTAC GGCAATTGCTC         TTTTTCAGCTATAGT 100 54
      BF4188 4780162 .. 4780177 -  -6.1  -3.52906   TCATTGCGAGAAATA              CTCCC CTCATC GGGAG               CGGCTGAAGAAGGAG  62 16
      BF4187 4779603 .. 4779635 - -14.3   -4.3851   TATAGTAAAGACAAA      TGCCTTGCACTCTTT TCC ATAGAATGCAAGGCA      TACGAAAACAATTTT 100 235
      BF4186 4779115 .. 4779126 -    -3  -3.08211   ATTTCCGGAAAATCA                TTTC ATCA GAAA                 GATTTTTAGGTGTAG  45 119
      BF4185 4778554 .. 4778570 -  -2.9  -3.45088   TTAAAATAAATCGAA              TTCGGAA TCA CTCCGGA              TTATTTCTTCTTAGC  47 26
      BF4184 NONE
      BF4183 4775720 .. 4775753 -  -8.2  -4.42743   TATAAATAAGATAAA     GCGGCAGGCTAA-GA GTCAT TCGCTAGCCTGCTGC     TTAAGATATTTTAGA  83 36
      BF4182 NONE
        rplC NONE
      BF4180 4774126 .. 4774136 -  -2.6  -3.19602   CTTTTTAGATTAAGA                 TATT GTC AATA                 GCCTTCAAAGAGCTT  45 4
      BF4179 NONE
      BF4178 NONE
        rpsS NONE
      BF4176 NONE
      BF4175 NONE
      BF4174 NONE
        rpmC NONE
      BF4172 NONE
      BF4171 NONE
        rplX NONE
        rplE NONE
      BF4168 4768957 .. 4768967 -  -2.6  -5.38047   CAGTCATATAAAAAA                 TAAT TAA ATTA                 ATCAGGACTACCCTG  72 61
      BF4167 NONE
      BF4166 NONE
      BF4165 4767602 .. 4767612 -  -2.6  -2.82623   CTCCTGCCATAATGA                 TTAA AAT TTAA                 GTCCACCGTTACGAG  42 15
      BF4164 NONE
      BF4163 NONE
      BF4162 NONE
      BF4161 NONE
      BF4160 NONE
        infA NONE
    BF4158.1 4763879 .. 4763899 -  -4.2  -3.89212   TAGCCATATACTAAA            TTATTTTT TTTGC AAAAATAA            TAAATTATCCTTGAC  57 30
      BF4158 NONE
      BF4157 NONE
      BF4156 NONE
      BF4155 NONE
      BF4154 4760819 .. 4760840 -  -8.7  -5.61689   AAAATCAACAAAAAA           GGCCACTCT TTTC AGAGCAGCC            TTTTTTATATCTATA  95 56
      BF4153 4760338 .. 4760349 -  -3.6  -3.52874   TCCTATACAATAATA                CGCC TTAG AGCG                 AAAACATAGTATTCG  52 1
      BF4152 4759620 .. 4759651 -   -11  -5.52384   TCCTGATGAAAAAAA      TGGGAAT-AGCCGTC ATC GACGACTAATCCCCA      TTTCGTATTGAAGCT 100 51
      BF4149 4756611 .. 4756625 -   -10  -3.05343   TGTATAGTGGCAAGA               CAGCAG TCC CTGCTG               CTGATCGAAACGCTA  77 38
      BF4148 NONE
      BF4147 NONE
      BF4146 4752188 .. 4752204 -  -2.3  -3.03159   TCAATTCTGCTAACA              TAATTCT TCA AGTATTA              TCGGGTTTATATCTC  42 44
      BF4145 NONE
      BF4144 4749948 .. 4749990 -    -8  -4.11235   GAATGAGGATACAAA GATAGGGCGAGGAAATACCCT TATA AAGGTATT-CC-CGCCC-ATC GGAAGAGAAAAATCG  81 101
      BF4143 NONE
      BF4142 NONE
      BF4141 4746632 .. 4746643 -  -2.2  -3.97368   CTTTCAACTTATAAA                GCTG TACA CAAC                 ATACGGTTACATTGA  52 45
      BF4140 NONE
      BF4139 4743028 .. 4743068 - -22.9  -4.97402   TAAAACCCATAAAAA  GAGAGGAGAATCTGCATGA AAT TCATGCAGATTCTCCTCTG  ATGTTATCTGTGTAG 100 49
      BF4138 NONE
      BF4137 NONE
      BF4136 4738952 .. 4738964 -  -4.8  -3.95475   GACGCAAAATAAATA                CCGT GCCAT ACGG                ATACCTTCAGCCACC  62 306
      BF4135 4731187 .. 4731206 -  -7.2  -2.54617   CATGCTAAAAATGAG            GCTGTATT GTCA AACACAGC             AGTATAGTAAGTTAG  60 44
      BF4134 NONE
      BF4133 NONE
      BF4132 NONE
      BF4131 NONE
      BF4130 NONE
      BF4129 4725672 .. 4725702 -    -9  -5.48163   AAAGAAACTAAAAAA       GGAGGAGCTAAGAA TCA CTCTCCACTCCTCC       TACACGACAAACAAC  95 52
      BF4128 NONE
      BF4127 NONE
      BF4126 NONE
      BF4125 NONE
      BF4124 NONE
      BF4123 NONE
      BF4122 4719396 .. 4719407 -    -3  -3.41302   CGAATATTGCAAATA                TAAG CATT CTTA                 CCACTTGCCGAACAA  48 103
      BF4121 NONE
      BF4120 4717352 .. 4717385 - -15.6  -4.06096   AACTAAATAGAAGAA     GAAAGGCTGATAAT TAATCG ATTATCAGCCTTTC      TTATTTTATATCGAG 100 26
      BF4119 NONE
      BF4118 4715657 .. 4715667 -  -6.8  -2.62184   TGTCTTCGTATATGA                 CGGT CAT ACCG                 AATATTACATATTCA  57 30
      BF4117 4714532 .. 4714553 -  -7.5  -3.66148   TAACCAAATGAAAGA           TAAAACTAA AGAG TTAGTTTTA            TAGTAGTAGCAATGT  71 470
      BF4113 NONE
      BF4112 NONE
      BF4111 NONE
      BF4110 4707119 .. 4707134 -  -3.3  -4.13805   AAAAAGTGATACAAA              GGAAA CAAAAT TTTCC               GGAAAAAGATTAAAG  57 89
      BF4109 4702543 .. 4702562 -  -2.8  -2.84098   GTTGTTAATCAATTA            CTGATGTGC TTC GC-CGTCAG            ACGGAGCTTTTTGCG  42 3
      BF4108 4700171 .. 4700183 -  -3.3  -2.60079   CTATTTTAGAACGGA                TAGCC TAC GGCAA                AGTGTAGTCCCAACC  43 3
      BF4107 4699071 .. 4699094 - -11.8  -5.21709   CCTGATATTAAAAAA          GGGACATCTT CGCA AAGACGTCCC           TTTCAAAATCTACAT 100 63
      BF4106 4698622 .. 4698652 -  -9.2  -4.07568   GTCTTCGGGTGAAAA       GAAGTAAGCATTTC CCG AAAATGTTTACTTC       TTTTCTGAATATCTC  85 191
      BF4105 4698334 .. 4698353 -  -2.8  -4.45253   CGAAAAGAATATAAA            TATCCGAC ACAT ACCGGACA             TTCACCCTTTTCTCA  58 137
      BF4104 NONE
      BF4103 NONE
      BF4102 4691570 .. 4691599 - -14.4  -5.52023   ATTATTAATAAAAAA       GCGCTGACTCAC AATTGA ATGAGTCAGCGC        CATTTTTACTTTTAT 100 59
        purH NONE
      BF4100 NONE
      BF4099 NONE
      BF4098 NONE
      BF4097 NONE
      BF4096 4683777 .. 4683789 -  -7.7  -3.68569   GGATGGATGGAAGAA                GAGTG ATA CACTC                TTTTTCAACGTGCCT  69 359
      BF4091 NONE
      BF4090 4671679 .. 4671705 - -14.4   -2.8577   ATCTAATACTTAAAG         CAGCCGGAGAGC AAT GCCCTCTGGCTG         TTTGATAAGTATAAG  93 56
      BF4089 4670578 .. 4670601 -  -3.8  -5.72616   ATTGAGACAAAAAAA          CGCATCGAAT CGAA ATAGGATGCG           TTTTATGTGATTTAT  84 58
      BF4088 NONE
      BF4087 4668240 .. 4668261 -  -7.3  -4.86385   ACGGGCAAAAAGAAA           GCCGGAT TCTTCATC ATCCGGC            TCTTATATTCATATA  88 63
      BF4086 4667267 .. 4667297 - -13.4  -3.85256   CAGACTGAAATAGAA       GGGCTCATGAATCA TCA CAATTCACGAGCCC       ACTTTTTGTTATAAA 100 203
      BF4083 4664801 .. 4664835 -  -5.9  -5.05577   AAACGAAATTAAAAA     GAAACCTTTTACC CAAAGAGCC GGTAAAAGGTTTT     TTTTATGTATTCTAT  83 86
      BF4080 NONE
      BF4079 4661871 .. 4661901 -  -8.4  -5.77988   AGAGACACAAAAAAA       CACAGAGTTATAAT TTT ATAAAAACTCTGTG       TTTCTGTGACTTTAT 100 61
      BF4078 NONE
      BF4077 4659835 .. 4659848 -  -2.5   -3.2326   ATAATCAGACTAATA               TTTTT CAAG AAAAA                ACGGTAACCGCCTCC  45 64
      BF4076 4657472 .. 4657520 - -11.2  -3.23708   TGCGTTTAAAAATTA TTGCGTGCAAATATACAGTTTT TATTC AAGACTGCATAAGTGCACGCAA TTTTTTTCGTTTTTT  87 41
      BF4075 4655870 .. 4655919 - -14.3  -6.34616   TCAAAACAAAAAAAA TGAGCGGATGTTACGGAGCACCT CCAA AGGTGATCCGTTCAACCCGCTCA ATCGATATTTTCAAA 100 80
      BF4074 4654236 .. 4654246 -    -4  -2.93991   GTCAACTGAATTATA                 CTTA ATT TAAG                 GTACGAAGATAATAC  46 55
      BF4073 NONE
      BF4072 NONE
      BF4071 NONE
      BF4070 4649989 .. 4650003 -  -4.2  -3.94409   TATAGGACTTAGAAA               GACCAA CTG CCGGTC               TGCAAATAATGCCAC  59 4
      BF4069 4647876 .. 4647934 - -36.8  -3.16676   TGTACGAAGTTAATA TCCTTTCTGTACGAAGTTAACTTTAACA CAA TGTTAAAGTTAACTTCGTACAGAAAGGA TATTAGTAACATATT 100 159
      BF4066 4645179 .. 4645193 -  -7.2  -3.08706   AAGCATACCGCAAGA               TACGAA TTA TTCGTA               GAATGTTATTCTTTT  63 226
      BF4065 NONE
      BF4064 4642523 .. 4642539 -  -3.8  -3.27259   TATACATATCATTAA              TTCATA TCGTT TATGAA              AAATCACTAATCAAC  49 114
      BF4063 4641132 .. 4641146 -  -3.6  -3.36228   TTCACCACAAATACA               TCATGA CTA TCATAA               CCCGGTCTATTTCTT  51 119
      BF4062 4639425 .. 4639455 -   -15  -4.30576   TTCTTATCATCAAAA       GACTTGCTTTAACA GTG TGTTAAAACAAGTC       TTTTACCGACAAACA 100 365
      BF4059 4638343 .. 4638359 -  -3.7  -5.10765   AAATAAAGAATAAAA              TAAGTTC TAT GAACCCA              TTCCTCAAAAGTACA  73 50
      BF4058 4636467 .. 4636488 -  -3.8  -4.17701   GCCATAAAGCAGAAA           TACATCTT TCCACG AAGACGTA            TAATTAACATAAAAA  59 60
      BF4057 4635930 .. 4635952 -  -4.8  -3.90856   AACTCCCTAACCAAA           GAGTTGTACA TAA TGAACTACTC           TATTATTCCAACCGG  62 28
      BF4056 4635338 .. 4635350 -  -2.7  -2.71101   GCTCCAAATAACTCA                TAGAT TGT ACCTA                TTCATACATTTTTCA  41 10
      BF4055 NONE
      BF4054 NONE
      BF4053 4632642 .. 4632658 -  -2.3  -3.57389   AAGATCACCACATAA              TAGTATT CAA AAAACTA              AATCAAAGACAGCAA  47 48
      BF4052 4632057 .. 4632095 -  -9.8  -3.32333   ACATATAATTATTAA   GAACAGTACTATTAAATA TTT CATATAACAGTACCGTTC   TATTTTACCCTATTT  79 39
      BF4051 NONE
      BF4050 4630256 .. 4630290 - -17.5  -3.21593   TAGCTTTCCACAAGA     GTAATACTGCTGAAA GTTAA TTTCAGCAGTATTAC     AAAATAAAGGACTAC 100 87
      BF4049 NONE
      BF4048 NONE
      BF4047 NONE
      BF4046 NONE
      BF4045 NONE
      BF4044 NONE
      BF4043 NONE
      BF4042 4619984 .. 4619995 -    -3  -4.68124   CTAACATACATAAAA                TGAA GTTG TTCA                 GCTCCCTGCCATCCC  65 44
      BF4041 NONE
      BF4040 NONE
      BF4039 NONE
      BF4038 4614935 .. 4614949 -  -3.6  -2.87463   AATCTTTTTCATATA               CCTTAA TAG TTAAAG               TGGTTATTACAAATC  46 177
      BF4037 4613683 .. 4613717 - -13.6  -5.64274   TTATCTATAAAAAAA     GAACGCCCTGTTACCG GAT CGATAACAGGGCGATT     TCTTTTAAAGAAAGT 100 52
      BF4035 4608941 .. 4608969 - -15.4  -5.39755   TATAATCATAAAAAA        GGGGAAAAACCG TTTAT CGGTTTCTCCCC        TCTCTCCTATTATTT 100 58
      BF4034 4608340 .. 4608375 -  -4.8  -3.11559   ACCACAATTGGAATA    GACCGAACCGGC-TCTT CTC AAGACACCGCTTCAATC    ATTTCTCAGTATCCA  52 24
      BF4033 4606993 .. 4607049 -  -3.9   -5.0133   TACGGTCTTAAAAAA GACAATAAAACCCTTTCCCATCTTTCA ACC TGAAAAATGGAAATATCTTTTGTTGCC TTTTCCGAAAGACAA  70 190
      BF4032 NONE
      BF4031 4605482 .. 4605500 - -12.4  -2.78547   TTATTTCATTAATCA             CCCCCGAG GTC CTCGGGAG             CAGCAAGCATTTCTG  86 92
      BF4030 NONE
      BF4029 NONE
      BF4028 NONE
      BF4027 NONE
      BF4026 NONE
      BF4025 NONE
      BF4024 NONE
      BF4023 4594707 .. 4594743 - -17.6  -4.08767   CTTATCTGTGCAAAA   GCCCCTTCCGATATTTT CGCT AAAATA-CGGAAGGGGC    GCACACAAACAAAAC 100 158
      BF4021 NONE
      BF4020 4590943 .. 4590994 -  -3.6  -5.37345   TTCAATTATAAAAAA CAAGCATACAGAGTCTCCCCGAAC GTAT GTCCGGAAATACAATGGAGGCTTG ACTTACAGGATTACA  76 36
      BF4019 4588364 .. 4588416 - -13.2  -3.91984   ACAGTCTTTAAACAA TCAACGATGAACTA-CTTGCA TTTTACCATCGT TGCAAGATAGTTCATCGTTGA TCATTCATCATTCAA 100 60
      BF4018 NONE
      BF4017 4585325 .. 4585381 - -18.8   -3.0371   ACATTATTATATATA GTAGCCAGAAGTCAGCAACCGGGAGT GACAA ACGCCCGGTTACTGACCACTGACTGC CATCTTCTAAATTCT 100 45
      BF4016 4583828 .. 4583853 - -10.5  -5.82281   AAAGACATAAAAAAA         CTCGCATAATC AAAA GAATATGCGAG          TTTCTTATCATTTGT 100 63
      BF4015 4582967 .. 4582985 -  -3.1  -2.51464   TCACCACTTATCAAC             CTTCCCC GGACA AAGGAAG             ATTAACTTGCTATGA  42 285
      BF4013 NONE
        rpsI 4582039 .. 4582052 -  -2.3  -2.71329   TTAGATACTAAACAT               CTTCC GTCA GGCAG                CCCATTAACGCTTGC  40 30
      BF4011 4581046 .. 4581073 -  -3.4  -4.41047   ATCTGCCAATCAAAA        TGCCCACAC-CCT TAC AGATGCGTCGGCA        CATTAGCAAATTGGC  60 52
         tsf 4579931 .. 4579958 - -16.4  -5.65177   ACAGCCACAAAAAAA        CGGCCGCTACAGA CTT TCTGT-GCGGCCG        TTTCTATATCCTTGA 100 51
      BF4008 NONE
      BF4007 4577977 .. 4577997 -  -5.4  -3.16736   TAAATGAATAAAGGA            GTATCCGG ACTTA CCGGATAT            AGAAATCAAGCAACT  55 15
      BF4006 4577306 .. 4577317 -  -5.8  -2.95877   AGGAACACACTAAAT                GCCA AAAT TGGC                 TATAATTTCTAGAAA  56 177
      BF4004 4575548 .. 4575574 -  -8.9  -2.68279   CACGTACGAAAGTTA        TGGCTCAAA-GT ATAC ACGTTTGAGCCA         TGTGAAGTTTCTTAT  69 122
      BF4001 NONE
      BF4000 NONE
      BF3999 4570011 .. 4570048 -  -9.1  -2.96216   TTTTACTATTATACA   GGAAACCCCTCCTCC-GC AGA GCAGGCAGAGAGGTTACC   GGATGATTTGGAAAA  74 61
      BF3998 NONE
      BF3997 NONE
      BF3996 NONE
        trmB NONE
      BF3994 4565947 .. 4565988 - -16.8  -4.82212   CAAACAATAAACAAA GAACGATCGGCTCCT-GCC TATGG GACAAGGAACCGATCGTTC ATCATTTAAAAGCGC 100 47
      BF3982 4549774 .. 4549808 -  -7.3  -3.13382   CACGAAACCGGAATA     TCGTTAATTTTGCCA TAAGC CGACAAAATTAGCGA     TAATTCTTTTATCAG  63 46
      BF3981 NONE
      BF3980 4548215 .. 4548265 - -28.6  -3.66541   AACATATACTTTAAA GAGGATGTGCCAGAAGCCGGTCAC TTA ATAACCGGTTTCTGGCACATCCTC TTTATTACTTTAATT 100 73
      BF3978 4546112 .. 4546153 -  -8.8  -5.59357   AGCATATTAAAAAAA GCAAGACCCCACAGCCCTT GTAAA AAGAGTTGTGAGG-CCTGC ATATTCTATTTTCAG  95 62
      BF3977 4542739 .. 4542765 - -10.9  -3.93398   ATTCACATATAAGAA         GAGGCCGCCTT TAAAT AAGACGACCTC         TCAGTTCAAATATAC  93 56
      BF3976 NONE
      BF3975 4539924 .. 4539938 -  -2.1  -3.91737   GGAATAAAAATAACA              GGC-AC GGAT GTAGCC               GAAAAACAGATATTT  52 98
      BF3967 NONE
      BF3966 NONE
      BF3965 NONE
      BF3964 4519279 .. 4519301 -  -3.4  -3.91144   TTTAGATGTTACAAA           CTTAAAGCGC CCG GCCTTTTAAG           GGTGCGGCACCCTAA  55 48
      BF3963 NONE
        ispD 4518040 .. 4518050 -  -3.2  -2.79248   TTAAATCGAACATTA                 CAAC AAG GCTG                 AAGCTACTTTCAAAT  44 12
      BF3961 4515894 .. 4515905 -    -3  -4.00463   GAATAAGAGAAAATA                TGTT ATGC AACA                 TGTTTATGTAAAAAA  55 61
      BF3960 NONE
      BF3959 4514300 .. 4514331 - -13.9  -5.36689   AAAGTAAAAAGAAAA      GAGGGCACTCTAA ATTATA TTAAAGTGCCCTC       TTCCGACTATGTAGT 100 48
      BF3958 NONE
      BF3957 NONE
        tpiA 4511525 .. 4511575 - -12.9  -3.43961   TTATAAGATTGAGAA TTGGGGTATTAAAAACCGGCAAAT TACT ATTCTCCGGCTTTTAAC-CCCCAA TTTTAATTAATTGAA  93 32
      BF3955 NONE
        folE NONE
      BF3953 NONE
      BF3952 4508636 .. 4508650 -    -5  -4.18018   TCTTTTTAGGGAAAA               GAAGAA TGT TTCTCC               TTTTAGCTGGCAGGT  64 130
      BF3951 NONE
      BF3950 4503538 .. 4503562 - -12.2  -4.23723   TAAGACCATTCAAAA          GAGGAGCGCT TGACG AACGCTCCTC          TCCAAACAATCACTT 100 54
      BF3949 NONE
      BF3948 4499901 .. 4499927 -  -2.8  -3.75105   TTAACGGATGAAGAA         GGCAACGAAGTC CCG GTCACCGTTGTC         GAGTATGTCATCAAT  52 504
      BF3941 4492504 .. 4492516 -  -7.7  -2.87931   GCCATCCTCCAGATA                TTCCC CAA GGGAA                TGCTAAAATTCTGTT  64 63
      BF3940 NONE
      BF3939 NONE
      BF3938 4486526 .. 4486565 -  -3.1  -4.25283   ACTTCCGTATCAAAA  GAACTGTGTAAAAGTA TATAACAGC TAC-TCCACACAGTTC  CTTCTTTTTATATTC  57 40
      BF3937 NONE
      BF3936 NONE
      BF3935 4482415 .. 4482458 - -14.7  -2.87463   AACCGTTCTGATACA GTCATTTCCCGGACCGGAA CCTTAC TCCCTGTCCGGGAAATGAT TTGTATCATTCCATA  95 31
      BF3930 4476899 .. 4476914 -  -5.4  -4.55093   GCAGACAAGAACAAA              GCCATC GGAA AATGGC               ATTAACAATGTTAAC  71 92
      BF3925 NONE
      BF3924 4473141 .. 4473155 -  -2.1  -3.25877   ACTAATATATCAAGA              CG-CCA TTTT TGGACG               CTTACTAATCAGCCT  44 34
      BF3923 NONE
      BF3922 NONE
      BF3921 NONE
      BF3920 NONE
      BF3919 NONE
      BF3918 NONE
      BF3917 4464576 .. 4464586 -  -2.6  -3.25567   ACAGCTTAAAAATTA                 TAAA TGA TTTA                 ATAAGTGAATCAACT  45 12
      BF3916 NONE
      BF3915 NONE
      BF3914 NONE
      BF3913 NONE
      BF3912 NONE
      BF3911 NONE
      BF3910 4457902 .. 4457943 - -18.2  -3.90291   ACCCGTTTAACGAAA TGTCCCCGGTTTTATACC TGGCAT GGCATAAAACCGGGGACG  AAACAAAAATCTATA 100 63
      BF3909 4456998 .. 4457031 -  -7.5  -4.86822   AACCATATAATAAAA     TGCCGCTATCCATTC TTTC AAACAGACAACGGCA      TTTATTATTTCAACC  88 176
      BF3908 NONE
      BF3907 4454343 .. 4454379 -   -11  -5.26158   GAAAGAAAAAATAAA    TAATCCTCCGTAGATA CTTTT TTTCTACGGAGGATTT    TGTTTTTCTCCTTAA 100 37
      BF3905 NONE
      BF3904 4451419 .. 4451453 -  -8.6  -3.81951   CTGCAGATTACGAAA     GTAACGAATTGCCTGC AAA GCACACTATCCGTTAC     ATACGGCCATCGCCG  79 46
         fmt 4450286 .. 4450301 -  -3.2  -4.55661   ATTAACAAAAAAACA              TCAGGG CTCC CCCTCA               ATAACAATTTATTTG  62 129
      BF3902 4449587 .. 4449598 -  -5.8  -2.55508   GAAAGTTCACAAGAC                GGCT CTAC AGCC                 CTTTCATGGCGTGAA  54 18
      BF3901 NONE
      BF3900 4446394 .. 4446416 -  -3.5  -2.53911   CCAACCGTCAACTTA           CCACTTT ATTCTTTCA AAAGTGG           TTTATATTTCTCCAA  42 8
      BF3899 NONE
      BF3898 4444141 .. 4444164 -  -9.6  -5.67967   ATTATGATAAAAAAA          GGCTGCATCG TTAC CAATACAGCC           TTTCGTATATTTATT 100 48
      BF3897 4441494 .. 4441532 - -14.1  -3.66556   AATTGGGTAATATAA   TTAGGCTGTGAATGTCA AATGA TAACATTCACAGCCTAT   CACTATCCAACTAAC 100 126
      BF3896 4439900 .. 4439941 - -14.7  -3.35679   CCTTTCCACTGACAA CAAACGCCTTATGAGACAC GATC GTATTTCATAAGGCGTTTA  TGCTCCTGTCATCTA 100 101
      BF3887 NONE
      BF3886 4424335 .. 4424351 -  -5.1  -4.28488   AGTGAAATAGATAAA              GTAGAGA TTT TCTCTTC              TACTTCCCCCAAAGA  65 167
      BF3883 4421420 .. 4421452 - -12.3  -4.33576   GAACAAAGACACAAA      TTATACATCAACGTA TAA TACATCGATGTATAA      TTTTAAAGATTATCT 100 65
      BF3882 4420906 .. 4420931 -  -7.7  -2.76087   AACACAGTGTTAAAG         CTTGTTCTTTG GATG CAAATAACAAG          TGTTTTAAATGCAAA  63 126
      BF3881 4420653 .. 4420685 -  -5.9  -4.48987   CCGCCATAACTAAAA      TTATTATATTTATAA TTA TTGCAAATATAATAA      TTATCTTTTAGGTAA  74 26
      BF3880 4419280 .. 4419295 -  -4.8  -4.81357   ATATCATAAAATAAA              TTATCA AATT TGATAA               TTACACAATATTGTT  72 244
      BF3879 NONE
      BF3878 4417635 .. 4417676 - -10.4  -3.27725   TGATGAATAAAAGGA TAAAAGACCGGTGTC-GTC GAATG AACTGACATCGGTCTTTTA TTTTTATGCCAATCA  83 133
      BF3868 4408462 .. 4408473 -    -3   -4.0031   AGTGTTACTAAACAA                TGTT ATGT AACA                 TACAGCCTTCGACAA  55 116
      BF3867 NONE
      BF3866 4405958 .. 4405971 -  -3.9  -3.81846   ATAAAAAATTAAAGA               TTTCT CTTC AGAAA                ATCTACTTTCTTTAA  55 37
      BF3865 NONE
      BF3864 4403480 .. 4403503 - -15.4  -5.80003   GCAAGAAATAAAAAA          GCCGGAAAAC GAAT GTTTTCCGGC           TTTTTTATTTCTATA 100 55
        rpsF NONE
      BF3861 NONE
      BF3860 4401403 .. 4401426 -  -8.2  -5.59357   AGGATACTAAAAAAA          GGGCATTCTC TTTC AAGAATACCC           TTTCCTTATATCTCG  93 55
      BF3856 NONE
      BF3855 NONE
      BF3854 NONE
      BF3853 4394844 .. 4394873 - -16.5  -4.47271   TAAAGGTAACTAAAA       GGGCTGACACCTC CTCT GAGATGCCAGCCC        TGGTTTTAGGCTCTT 100 39
      BF3852 4393420 .. 4393434 -  -4.3  -2.83249   TTTGATACAATATTA               GACTT TCAAT AAGTC               AAGTTTTTTATTCCA  48 111
      BF3851 NONE
      BF3850 4390934 .. 4390944 -  -2.6  -3.09327   GCAGGGCAGTTAAGA                 TATT GAA AATA                 GGAAAAGCCTCTGTT  43 81
      BF3849 NONE
      BF3848 4388439 .. 4388465 -  -3.1  -2.91199   CAACTTTCAACTATA         CAATTGCTAAT ATTCA ACTATCAATTG         ACATCAATGTCTCCG  44 19
      BF3847 4387451 .. 4387463 -  -2.6  -3.24232   GGTCCTGTAAATATA                GGCG GTCGT CACC                TCGTCACTCGGCATC  45 29
      BF3846 NONE
      BF3845 4384460 .. 4384474 -  -2.8  -3.82202   TATCTCGAAAGATAA               TACTCG CTG CGATTA               CTGCCCGCTATATCC  51 23
      BF3844 NONE
      BF3843 4383384 .. 4383394 -  -2.6  -3.44146   GTCTGCCATAATCAA                 TTAA AAT TTAA                 ATGTTAATAAAAGTG  47 52
      BF3842 4382757 .. 4382788 -  -5.8  -4.18934   CACCAGCCCAATAAA      GATGGAAGAACGCA AATG CACGTTCCTCCGCC       TTTATCGGTTTCTTA  69 48
      BF3841 NONE
      BF3840 NONE
      BF3839 NONE
      BF3838 4378527 .. 4378545 -  -6.8  -3.43654   CAAAGATACGCACAA             TTCCTTGT AGC ACAAAGAA             ATGCGGTAGAAAGTT  62 164
      BF3837 4377696 .. 4377732 - -19.6  -4.67651   ATATTGGAAAACAAA    CGTCCCACAAAGGAGC AACAG GCTTCTTTGTGGGACG    AGAAACGTTCTTTCG 100 54
      BF3836 4375675 .. 4375703 -    -6   -3.6682   CTTCATCCATGTAAA        GACGGAAGCATA TATTC TATCCTCCCGCC        TTTATCGGTTTCTTA  62 217
      BF3835 NONE
      BF3834 NONE
      BF3833 NONE
      BF3832 4373629 .. 4373639 -  -3.2  -4.10161   GAGGATGCGGTAAAA                 CCCT TTA AAGG                 TAAAGTTGTCTATAT  57 481
      BF3826 4364302 .. 4364335 -  -6.1  -2.94962   AGGCAATAAAGATCA     TGCCACCGTTTTGCA TGCA TGCAAAACAGTAAAA      GGGCAATGTGAGGTT  55 206
      BF3822 NONE
      BF3821 4358606 .. 4358629 -   -14  -2.74681   CAAAGGATAAATTGA          CATGACACAC AAAG GTGTGTCATG           ATCCACCACAGAGTA  93 390
      BF3818 NONE
      BF3817 4352400 .. 4352447 - -23.2  -4.17701   TCGATAAACGATAAA CAGCCGGCAATTTATGCT-TAAA ATT TCTATAGCATAAATTGCCGGCTG TTGATCGTTCGTCCA 100 49
      BF3813 4348906 .. 4348961 - -23.9  -4.43909   AGCCCAATAAAACAA GTATATAATAGAAAAGAGCGGTACT ATCGGA AGTATCGCTCTTTTCTATTATATAC CGATCCGTCAGATCA 100 38
      BF3809 4343182 .. 4343196 -  -5.6  -3.05816   GCAGTTGCCACCGAA               GTCAGG CAG CCTGTC               TGTCATGGATACGGA  54 12
      BF3808 NONE
      BF3807 4340741 .. 4340779 - -11.1  -3.00525   CTGCGGCAAAGGAGA  CCGGTCCGGG-ACAAG CTCTCTGT CTCGTTCCCGAACCGG   TTTATCAAAAGACAT  83 30
      BF3803 4336970 .. 4337009 - -10.2    -3.322   ACCCTGATACAGCAA  TGGCCAGTTACCATGT TTTCATTT ACATAGTAATTGGCCA   TTTCTATATGGTAAC  83 49
      BF3801 NONE
      BF3800 4330929 .. 4330957 - -16.2  -4.34267   GGATAGAACCCAAAA        GAGGCGAAGTAT TTTTC ATACTTCGCCTC        TTTATTGTCATTCTT 100 53
      BF3798 4327116 .. 4327152 -  -8.3  -2.61582   CATTGTATTCATAAG    GCTCGTTATTAAT TGATAAGTGGT ATTAATAACGAGC    TTTTTATAAAATAGT  66 75
      BF3797 4326358 .. 4326370 -  -3.4  -2.73203   TCACCAATAATCAAT                CATC TTTTT GATG                TTTTTCCAGAAGTCG  43 45
      BF3796 4325804 .. 4325815 -  -2.2  -2.96329   TCAAGGGAACAAGTA                CGGT ACTA ACCA                 TGATTCTCCCGGTTC  42 66
      BF3795 NONE
      BF3794 4324436 .. 4324482 - -14.2  -3.30243   ATCCACTGCGGATAA CACAGATTAATACAGAATTC AACTAAA AAATTCTGTATTAATCTGTA TCTGCCTCGGTAGAC  95 45
      BF3791 NONE
      BF3790 4319754 .. 4319787 -  -6.8  -2.78891   AGTTTAATCTAATCA     GGGGTTGGATGATA TGAGGG TATTATCCAACCCT      TTCTTTTAAAATTTA  58 67
      BF3789 NONE
      BF3788 NONE
      BF3787 4312926 .. 4312963 - -15.2  -4.49352   ACACTAAAATATAAA   TGCGAGTTAATAATTG AATTTA CAACTATTAACTCGCA    TTATTAATTTATTTA 100 43
      BF3785 NONE
      BF3784 4306678 .. 4306728 - -14.3  -4.23674   TCTTACCAAGAGAAA GTTA-ACATCGTGAAAGCAGGAAG TTAA CTTCCTGCTTTCACGATATCTGTC TTCCAGAAAGAAAAG 100 386
      BF3783 NONE
      BF3782 4304490 .. 4304515 -  -5.5  -3.05483   AAAAAAACTCAGAGA         TAGGTAAGTGC TGCA ACATTTACCTA          TTTTTTTGCTTGGAT  54 91
      BF3781 NONE
      BF3780 4299109 .. 4299148 -  -3.6  -4.43477   GTCACTTAACGAAAA  CAAG-AGGGCCCCTTCA TTACTGC CGAAGCAGCCCTTCCTG  TTTTCTGATTAAGAT  62 45
      BF3779 NONE
      BF3778 4295615 .. 4295660 - -11.3  -4.22883   TATTATTGAAAATAA TACATGGAGATATGACAGAAG TTAC CTCCTGTCACACCTCCACAAA AAGAATTAATTATTT 100 35
      BF3777 4294313 .. 4294357 - -13.1    -4.371   CTGATTATACGAAAA CAAGGGTAAGAGATCCTATCT ATC AAAAAAGATCTCTTACCCTTC ATCTGCTTTCACACA 100 321
      BF3776 4292389 .. 4292427 - -11.2  -4.26305   AAAAGGTAAGAGAAA  GAGCCGTATCA-AACTC TGTTTC GAGTAATGATACGGCTC   TTTTAGATTTAGCAG 100 111
      BF3772 NONE
      BF3771 4286048 .. 4286083 - -10.7   -5.1417   TTATAAAACGAAAAA   CGGTGAACATAC--TGC AACT GCATCGTATGTTCACCG    TTTTATTATACCTAA 100 52
      BF3769 NONE
      BF3768 NONE
      BF3767 4280756 .. 4280768 -  -2.7  -2.67021   GTTTTAAAGATTAAT                CTTCT TTC AAAAG                CCGTACACTGTAGCC  41 8
      BF3766 NONE
      BF3765 4276413 .. 4276445 - -13.6  -4.73682   TGTTATAATACAAAA      CATCCGGATGTTTT ATACA ACAACATCCGGATG      TTTTTACGCAAAAAG 100 70
      BF3764 4274624 .. 4274653 - -15.1  -3.90112   TTCCTTTTAAGTAAA       GAGCCTTCCCCAC TGTA GTGAGAAAGGCTC        TAAATCATATCTTCT 100 297
      BF3763 4272808 .. 4272818 -  -3.2  -2.60075   CTGTGGTTAATCAAT                 CAGT CTC ACCG                 CTCCTTTATCGGCAG  43 6
      BF3762 NONE
      BF3761 NONE
      BF3760 NONE
      BF3759 4269064 .. 4269092 -    -4  -4.07568   CTTTTTGTTTTAAAA       GTCTTGT-TCCGT TCGG ACGAAAACAAAAC        CGATTATTAATAATT  57 59
      BF3758 4267944 .. 4267975 - -17.6  -4.52781   TAATTACAAGCAAAA      TAAAAGGAGGAAAC AGCA GTTTCCTCCTTTTA       TCATAAGTTGTATAA 100 51
      BF3757 4265812 .. 4265860 - -24.9  -4.18018   TGTTTCCATTTAAAA CCATAAAACAAGGGGCTGTCGGA TTT TCGGACAGCCCCTTGTTCTATAG CATAAAAACGACATC 100 44
      BF3755 4261243 .. 4261269 -  -5.8  -3.90112   GTGTTCCGAAGTAAA         GGTTCGTTGGTT TAG AACCAACACTCC         TTACCTTTTAAACTA  67 116
      BF3754 4260007 .. 4260017 -  -2.6  -2.52676   CATGTCCTGAAGGTA                 TTAA TTT TTAA                 TTCGGTTAATGATTT  41 15
      BF3753 4258534 .. 4258549 -  -3.3  -3.27674   AGCGTATCACAAAAG              TCTGT TCTACC ACAGA               TTGGCAGACGGTACA  47 127
      BF3752 NONE
      BF3751 NONE
      BF3750 4255532 .. 4255579 - -14.4  -3.84271   GTACAACAGTAATAA GATAAACGGTGGACGGTAAACA TACA TGTTTATGGTTCACCGTTTATC ATTTATCGGCAAGAA 100 14
      BF3746 4251899 .. 4251921 - -10.6  -4.44548   GAGATTGAATGAAAA           GAGGCTGC TTGGACG GCAGCCTC           TCTTCTTATACTATA 100 47
      BF3745 NONE
      BF3744 NONE
      BF3743 4249271 .. 4249281 -  -3.2  -6.04378   AAATTACAAAAAAAA                 TGCG AAC CACA                 AGCGTTTTCAGCTAC  93 134
      BF3742 NONE
      BF3741 NONE
      BF3740 NONE
      BF3739 4246627 .. 4246650 - -12.5  -5.97575   AACCCATAAAAAAAA          GCCGTCTGA TTATCC TCAGACGGC           TTTTTCTATGTATAG 100 48
      BF3738 4246006 .. 4246017 -  -2.2  -3.54475   TCCGGTAGCAGATAA                GGAC AAAT ATCC                 CATAGGCGTATACGA  47 377
      BF3736 4244188 .. 4244225 -  -6.3  -5.15634   TATGGCACGAAAAAA   GCAGAGAAGTTCATCCT GCCG ATGAAAAACATCTCTGC    TCGTATGCTTTTGTA  83 61
      BF3728 NONE
      BF3727 NONE
      BF3726 NONE
      BF3725 NONE
      BF3724 4235424 .. 4235435 -  -4.4  -3.86202   GTCTATCAGAGCAAA                CAGA ACTA TCTG                 CAACTGGAGAATCAG  59 246
      BF3719 4228967 .. 4228981 -  -2.1  -4.26475   ATGTGACAAAAAAGA               CAGCA AAGCA TACTG               TAAAAAGGAAGAAAA  57 258
      BF3716 4226219 .. 4226233 -  -3.4  -3.65581   AGCAATCTTGAAGAA               GACCTG CAC CGGGCC               AATGATCTGAACTCA  51 376
      BF3713 NONE
      BF3712 NONE
      BF3711 4219194 .. 4219236 - -10.9  -5.04385   CATAGTGGCAAAAAA TTAAACAGCATATTGGGCGA AACT TCACGCAATATGCTGTT-AA TGGGAATCCTATTGT 100 71
      BF3709 4216913 .. 4216924 -  -2.2  -3.63464   CCTGAAACAAGAATA                TCCC GAAA GAGA                 ATTCCAGTTGATTAT  49 330
      BF3704 4213329 .. 4213341 -  -3.5   -2.9462   CATGTAGTTAAATTA                TATTT TAA AAATA                GTAAATCAAATAAGG  44 52
      BF3703 NONE
      BF3702 NONE
        rimM NONE
      BF3700 NONE
      BF3699 NONE
      BF3698 4207330 .. 4207346 -  -3.7  -3.29263   ATACTTTTCCGAGAA              CTCTCCT ATC AGAAGAA              GAATCTCAATATATC  49 17
      BF3696 NONE
      BF3695 4204209 .. 4204223 -  -2.8  -3.65812   TTGTGGTGAATATAA               GTTTCT TGA AGACAC               CTCCATGTCAATCAA  48 53
        ruvA 4196637 .. 4196647 -    -4  -3.12931   ATAACCCAATATACA                 TGTA CCG TACA                 AATTTAAACTCACAC  47 169
      BF3683 4192945 .. 4192965 -  -5.5     -3.54   ATCATTTGACAAAGA            GTTTCAACC TGA AATTGAAAC            ATTGGCTTCATTCAT  57 91
      BF3680 4189782 .. 4189793 -  -5.8   -3.9009   AACTCACGCGAGAAA                TCCG GTTA CGGA                 AAAAGATTGCGCCGT  67 141
      BF3679 NONE
      BF3678 4188378 .. 4188392 -  -2.8  -3.20078   CATTTCATACTAACA               CTTGTT TAT AACAGG               TAACAACTTATTTCA  45 33
      BF3677 4187589 .. 4187647 - -23.7  -3.06831   TGAACTTGTAGGCAA CGAAAACTAAATGGGAGAGGTGATATCC GCGT GG-TATCACCTTTCCCATTTAGTTTTCA TACTATCAACCGCTC 100 47
      BF3675 4186362 .. 4186412 - -35.2  -3.85698   GTTCTGTCTGACAAA CTTTACCCTCAGCAGTTGCCGCAA ATT TTGCGGCAACTGCTGAGGGTAAAA AATTAGCGATGTATT 100 85
      BF3674 NONE
      BF3673 4185477 .. 4185514 -    -3  -4.11692   TATCGATCTCTAAAA  CAATATA-GGGAGGTACT GTTG AAT-CCTCCCATATATTA   TTTAAATGCGTCTTT  57 23
      BF3671 4184004 .. 4184019 -  -5.4  -3.36569   GCAAGCGTGTAAACA              TCCATG GCAT CACGGA               GTATGCCGTAGTGGA  56 70
      BF3668 4181330 .. 4181351 -  -7.3  -3.90291   ACCCCGTTAAGTAAA           TAGGTCAGG TATA CCTTACCTA            TTTGTTTGACGGAGC  73 19
      BF3667 4180227 .. 4180239 -  -7.7  -3.35597   TTTACTGTTTAAAGA                TCGAG CGG CTCGA                TTAGAGAGGGATGGA  69 6
      BF3666 NONE
      BF3665 NONE
      BF3664 NONE
      BF3663 NONE
      BF3662 NONE
      BF3661 NONE
      BF3660 NONE
      BF3659 NONE
      BF3658 NONE
      BF3657 NONE
      BF3656 NONE
      BF3655 NONE
      BF3654 NONE
      BF3653 NONE
      BF3652 NONE
      BF3651 NONE
      BF3650 4164715 .. 4164733 -  -3.2  -5.77571   ATTAAAAAACAAAAA             CTTATTTA GAA TAAAAAAG             AATCAAAGTTTTCAT  89 37
      BF3649 NONE
      BF3648 NONE
      BF3647 NONE
      BF3646 4161135 .. 4161168 - -15.4  -5.02502   GATATTATATAAAAA     CAGCCGGAATCACC TGTTAC GGTAATCCCGGCTG      CCGCCTAAAACACGA 100 51
      BF3645 NONE
      BF3644 4159306 .. 4159318 -  -2.6  -3.11687   CCAATCATGATGGAA                CCGG AATTG CCAG                ATAGCGCAATCACTT  43 159
      BF3643 4158190 .. 4158212 -  -2.7  -4.12188   CTATTATTGGCAAAA           GAAACTTCG TAAGT CGAATCTTC           CTATCCAAAGTTTTG  55 344
      BF3640 NONE
      BF3639 NONE
      BF3638 NONE
      BF3637 4148778 .. 4148817 - -24.6  -5.29445   CCGCAACAATAAAAA  GAATCGGGAGAGCACTTT TTTG AAAGCGCTCTCCCGATTC   TTTTTTATACCACTA 100 56
      BF3633 4142580 .. 4142607 -  -9.2  -4.68601   AGGTAAAATAAGAAA        GTCCTGCATTTC TTAT GAAAAACAGGAC         TTTTTTTATACAACG 100 49
      BF3632 NONE
      BF3631 NONE
      BF3630 NONE
      BF3629 NONE
      BF3628 NONE
      BF3627 NONE
      BF3626 4133266 .. 4133278 -  -4.7  -2.75064   TTCCTTACTGAACCA                GGCCG ATC CGGAC                TTTATAATTTCCGGA  50 2
      BF3625 4132938 .. 4132995 - -20.3  -4.78237   TACCCTATAATAAAA CTTTGCGTGCAAACTATTAACTGTTTA TCGC TAAACCATTAACCGTTTGCACGCAAAG AGTCATTTTTGGGTA 100 28
      BF3624 NONE
      BF3623 NONE
      BF3620 4130080 .. 4130094 -  -8.6  -2.96296   AACAACAGTGACATA               TGACGA ATC TCGTCA               GGTCATTGGAAGAGA  71 54
      BF3616 4127561 .. 4127574 -  -3.9  -3.68222   CTCCAACGCGAACAA               TTATC TGAC GATAA                TTCTACCGGAAAAAC  53 466
      BF3604 NONE
      BF3603 4112217 .. 4112268 - -10.4  -5.48623   AAATATAAATAAAAA CGCACTGCCA-A-ATACCCGAGAG CTTCCT CTTTCGGGCATCTTTAGCAGTGCG TGGATTTTCTTTATA 100 54
      BF3602 4110607 .. 4110624 - -11.3  -5.32944   CGGATAATTAAAAAA             GGGCGAA TTGC TTCGCCC              TTATCCTAAACATTT 100 54
      BF3601 4109802 .. 4109814 -  -6.3  -3.35522   GAACCGGCTCAAATA                CTCTT TTA AAGAG                AAGAAGTAATACTCT  62 18
      BF3600 4109145 .. 4109199 - -17.5  -4.15703   TGGGATAAAGAACAA GCATTTACGGGTGAATGGAAAGA TATTCGGAC TCCTTCCATCCACCCGTAAATCC ATAATATGAAGAAAG 100 41
      BF3598 4106873 .. 4106931 -  -9.9  -4.80729   AAAGATAATACAAAA GATAGTTTTCATTCAGCGAGAAAAG TTATTTTTC CTATTTTTGCCGAATGAAAACTATC TGTATTATATTAGGT  91 343
      BF3596 NONE
      BF3595 NONE
      BF3594 NONE
      BF3593 NONE
      BF3592 NONE
      BF3591 4101982 .. 4102024 -   -10  -2.74263   AGTGCACGTTTAAAG GGCGAAAAGCACTGTTTCC AATCAG GGGAGCAGTGCTTTTC-CC ATTTATGGAGGAATG  75 167
      BF3588 NONE
      BF3587 NONE
      BF3586 NONE
      BF3585 NONE
      BF3584 4095352 .. 4095381 - -10.7  -5.24129   CCCGTGCAGAAAAAA       TCCCGCTTAGGTC ACAT GACTTAGGCGGGA        TTTTTCATTAATCAA 100 37
      BF3580 NONE
      BF3579 4092030 .. 4092086 -  -4.6  -4.63952   ATTATAAACAACAAA CAGTGAACAATAAACAGCCTCCTAAT ATATA ATGCGTATCCTGTTTATTATTCACTG TTCATCACTCTTTGC  67 51
      BF3574 4086619 .. 4086642 -  -7.4  -5.79595   CTGTAAAACAAAAAA          GCCGGTTTCA AAAT TGAGACCGAC           TTTTCCATTTTTTCT 100 51
      BF3572 NONE
      BF3571 NONE
      BF3570 4081911 .. 4081928 -  -8.5  -3.53855   TCTTTCAAAAACAGA             TAGTCAG AGGA CTGACTA              CAGCGGCAGGGATCT  71 402
      BF3568 NONE
      BF3567 4075035 .. 4075045 -  -6.8  -2.55267   AAACACGGCAACTGA                 TCCG GAT CGGA                 CTACTTCATAAGTAT  56 26
      BF3564 4072456 .. 4072470 -  -6.4  -3.52909   TTAAATTAGTAAACA               CTTGGC AAT GCCAAA               AAGGATCAGTAAAGT  64 170
      BF3563 4068608 .. 4068628 - -14.1  -3.63805   AGGGGACATTCCAAA            TATCCGGGA ATG TCCCGGATA            GCCATCAGGGAGTAT 100 61
      BF3562 NONE
      BF3561 4065047 .. 4065059 -  -4.1  -2.86475   CAATTGCATAGTACA                CATCC GAA AGATG                TTTGTTGAAGTACAA  48 267
      BF3560 4064115 .. 4064125 -  -4.6   -3.5525   ACATATCTGGTGAAA                 CCCA CTT CGGG                 TAATTTCCAACCTGG  54 66
      BF3557 NONE
      BF3556 4060960 .. 4060972 -  -6.9  -4.87389   CATCCGAAAAATAAA                CGGAG CCA CCCCG                AGAGTGATTGCCCTG  88 349
      BF3554 4058259 .. 4058273 -  -7.1  -3.97674   GCACGACCCAAAGAA               GGCAG TCAGC CTGCC               GAAGAGAAAAAACCT  70 351
      BF3548 4055556 .. 4055567 -  -7.2  -3.53012   GTCTGCTCCGGTAAA                CGGG ACCG CCCG                 TGCCGGCAATGCAAA  68 44
      BF3545 4051903 .. 4051942 -  -9.3  -4.96848   GGCTGTACAGAAAAA  GCCCGTACTACCTCTTC TCTAAC AAAAAGGATGTACGGGC   TTTCCTGTTTTAAAC 100 47
      BF3540 4045628 .. 4045644 -  -2.2  -3.23447   TCAAGGCTGATAACA              GCACCC GGAAG GAGTAC              AACCTAGGTATTTAC  44 29
      BF3539 4044871 .. 4044890 -  -4.3  -4.57569   TCATCCGTGGAAAAA            GGATGTGG GGAAA CCAC-TCC            GCATGCTTGGAAAAC  69 120
      BF3537 4044155 .. 4044167 -  -4.8   -3.6761   TCGGGGCAATAAAGA                GGAG ACTCA CTCC                TGAAAGCGCGCCATG  57 120
      BF3536 4042424 .. 4042460 -  -4.4  -3.65529   ACAGGCGGACTGAAA   CGGACCTCCGG-AGGGT ATGT ACCCCACCTAAAATCCG    CATCAGTCCGCCTGT  55 103
      BF3535 4041957 .. 4041969 -  -5.5  -2.65298   CTGATGCAGGACAAC                CCGAG TAT CTCGA                TCGAACTGCCGCTGA  50 275
      BF3533 NONE
      BF3532 4039382 .. 4039422 -   -10  -3.54297   ATGGAGTAATCATAA GAGAGAGGAGG-GT-GAA TACCAGT TTCAACACCTCCTCTCTC TCTTTTTAACCTGAC  82 63
      BF3527 4032932 .. 4032943 -    -3  -4.07568   GTGCTTCTGTCAAAA                TGAA AATC TTCA                 TCTGAATCGTTTGTC  55 58
      BF3525 4030977 .. 4031006 - -17.3  -2.62184   TGCCTGTCTATACGA       CTTGCGGTTGGAG TAAC CTCCAACCGCAAA        TACATTTTATCATAA 100 35
      BF3523 4028427 .. 4028449 -   -12  -2.71681   TAATTTTGTTAACGA           GCCTCCTGTT TAC ATCAGGAGGC           TACAGTATACCGGAC  84 306
      BF3522 4027053 .. 4027072 -    -8  -3.30212   AATATGAAGTATTAA            TCTCTATT ATAG AATAGAGA             AATACAGAGGAACTC  70 39
      BF3520 4024385 .. 4024427 -  -9.9  -3.16647   GTTACCGATTAAAAG CGGAAGTGCGCCCGAATGCA GATT TACAATCGGGCACA-TACCG ATTTTATTGAATGTT  79 77
      BF3519 NONE
      BF3518 NONE
      BF3517 4019891 .. 4019902 -    -3  -2.88645   ATCATAAGAATATTA                TTCA TTCA TGAA                 ATTATATGATGTCGT  44 40
      BF3516 NONE
      BF3515 NONE
      BF3514 NONE
      BF3513 NONE
      BF3512 4013215 .. 4013243 - -11.2  -4.66318   ATTATTTTAACAAAA       TGTGCTC-CTTCT CTCT AGAAGCGAGCACA        TCTGAATAAAACAAA 100 269
      BF3510 NONE
      BF3509 4010058 .. 4010080 -  -8.6  -2.63208   CTTTATTTAAAAATG           TACATCTTTG CCA CAAAGATATA           TTTTTTTTAGATAAG  69 47
      BF3508 4009376 .. 4009390 -  -5.8  -3.00704   AGGTCGGAAAGGAGA               TACAAA TAA TTTGTA               ACCAATGTTACAGGA  57 209
      BF3507 4008417 .. 4008439 -    -7  -5.36441   GTCTTATACAAAAAA           TGGCTACTCA TCC CGAGCAACCA           ATCTTTTGTTAACCT  89 188
      BF3501 4001481 .. 4001494 -  -5.2  -3.61356   ATTACTGACCCCAAA               CGGG AAAATA CCCG                GACACGTATGCTGGG  57 310
      BF3498 NONE
      BF3497 NONE
      BF3496 NONE
      BF3495 NONE
      BF3494 3991496 .. 3991538 -  -5.9  -4.37092   ATTGTTCTCATAAAA TACCCTCAT-CCTTT-GTC ACTGTTA AACGAAAGGTATGAGGGTA TTTTGTAAATGCTGA  72 82
      BF3492 3987247 .. 3987258 -  -5.8  -2.96321   TCTATCAAAATAGTA                TCCG AATC CGGA                 CTTGCTCCACAACTT  57 115
      BF3491 3982561 .. 3982584 -  -3.2  -4.13304   AAACTACTCGTAAAA          CCT-ATGATTG AAG CCATCATCAGG          GAATACGTCAATAGA  57 506
      BF3489 NONE
      BF3488 NONE
      BF3487 3980228 .. 3980251 -  -5.3  -5.79595   CTTCAAAATAAAAAA          CGTTGTGAA TCATCT TTCGCAACG           TTTTTTATTTATCTC  91 84
      BF3486 3978827 .. 3978843 -  -4.5   -3.9777   TGCAATATTTATAAA              TTATCTG AAT CAAATAA              TTTTTTATTAATCAA  59 2
      BF3481 3975840 .. 3975859 -  -4.4  -3.52111   TCAAAAGTATGATAA            TAAAGAAA AATA CTTCTTTA             AGATAATGATTTTCT  53 23
      BF3480 NONE
      BF3479 3974153 .. 3974177 -  -7.2  -2.58069   TTCATATCAGAATAT          TAAAGCCGCC AAATA AACGGCTTTA          GATGAATGTTTAACA  60 59
      BF3478 NONE
      BF3477 3973388 .. 3973399 -  -5.8  -3.47494   ATTCAAGGAGCATAA                CGAC AACT GTCG                 AAAGCTAATCGGGAC  61 132
      BF3463 3964478 .. 3964490 -  -4.9   -3.5241   CATTTTTTACAAACA                TCTAA AAT TTAGA                ATTATGGCACAGGGA  57 72
      BF3449 3943819 .. 3943852 - -11.3  -5.28176   TTCACCTACAAAAAA     TGGGAATAAAGTA-CT GTC AGATACCTTATTCCCA     TTCAATTATACGGTC 100 53
      BF3448 NONE
      BF3447 NONE
      BF3446 NONE
      BF3445 NONE
      BF3444 3937193 .. 3937222 - -13.1  -4.11048   AGAATATAAGAAGAA       TGCCGGAGAAAGAT AAG AT-TTTCTCCGGCA       TTGTTATCTGTTTTA 100 58
      BF3443 NONE
      BF3442 NONE
      BF3441 NONE
      BF3440 3933016 .. 3933054 -    -9  -5.88565   CTTATAATAAAAAAA   CTGTTTTTGCCATCAATA ATT TCCGGATAGCAAAAACAG   TTTATCTTTTTTAAA 100 55
      BF3437 3928857 .. 3928877 -  -5.4  -2.78935   ATACGCCGGAGTACA            TGACCGAA TAAGT TCCGGCCA            AAGCCGATTCAAAGT  52 180
      BF3436 3927289 .. 3927338 - -13.3  -4.84017   AATCGGTTATAAAAA GCCGACGGCAACGTAT--TTCTTC TTTAT GAAGAATGATACGTT-CCGTCGGC TTATTATCTTTATTA 100 87
      BF3430 NONE
      BF3429 3918760 .. 3918782 - -14.2  -5.22794   ATAAGTACGAAAAAA           GGGAGAAGCT GTC AGCTTCCCCC           TTTTACTGTATTTTA 100 125
      BF3426 3915923 .. 3915957 -  -4.4  -5.86976   TTATAAAACAAAAAA     GGAAATATCTCAAA GACATAG CCTGAGATAATTCC     TTTTTATTCCGTTTC  91 52
      BF3425 NONE
      BF3424 3913105 .. 3913159 -  -5.5  -3.43187   TATAAAAACGATGAA TGGTGAACAATAAA-GGGT-ATATT CGTAATC AATACCACCCGTTTATTGTTCACTA TCCGTCATTTATAAT  57 40
      BF3422 NONE
      BF3421 3909438 .. 3909483 -  -8.9  -5.40464   TATTATAAATAAAAA GGCCTCACTTCGGGCCTCTCC GGAA AGAGAGGGAGGAAGAAAGGCC TCATTTTAAATCAAT  95 99
      BF3420 3908057 .. 3908096 - -10.2  -4.85782   CTTGCCAAAAATAAA  CAAAAGCGACGTACAGGGA GTT TACC-GTACATCGCTTTTA  TGAAGAATTAGCTAA 100 44
      BF3419 3907249 .. 3907294 - -27.3  -2.87683   ACACTTCCCTATACA CAATAAAAGAGGCTCCGCAGA AAAA TCTACGGAGCCTCTTTTATTG TGTATAGATGAAAGA 100 41
      BF3418 3905679 .. 3905707 -  -3.7  -2.90194   AGTTCCGGAAGGATA        CAGTAGCAATGGA AAG CCCGGTGCCACCG        CCTACGACTCACATA  46 180
        hisS 3902812 .. 3902847 - -15.6  -5.30686   AAGACTTATAAAAAA    GAACGGGGCCTTTGGTT TTA AACCAA-GGTCCCGTTC    CTTTTATCTCCTTAC 100 90
      BF3412 NONE
      BF3411 3894942 .. 3894955 -  -3.7  -3.53091   ACTCTTCGGGCGAAA               GCCGG GATA CCTGC                TTTTTTGTCAACTAT  52 479
      BF3408 3894387 .. 3894398 -    -3  -3.18044   TAGTCGATAAAACCA                GAAA ATAG TTTC                 AGCAAAAAAGAAATA  47 200
      BF3407 NONE
      BF3406 NONE
      BF3405 NONE
      BF3404 3891928 .. 3891940 -  -3.5   -5.0133   TAGTTCTCTAAAAAA                TTTTA TGT TAAAA                AGCAAGCGGATGAAT  68 160
       groES 3882823 .. 3882835 -  -4.8  -3.75051   TATTAACCCAAAACA                GCGA GAACA TCGC                TCTGACGCATAATGA  59 0
       groEL 3881081 .. 3881104 - -13.2  -6.11243   AGCCAACAAAAAAAA          GCTGCTTCCG TTTC CGAAAGCAGC           TTCTTTTTTCAATCT 100 51
      BF3394 3879821 .. 3879839 -  -2.4  -5.40072   TCCCCCCCAAAAAAA             GATGAACT ACA ACTCCATC             ACCATCAATATCGGA  74 13
      BF3393 NONE
      BF3392 NONE
      BF3391 3878751 .. 3878771 -  -3.2  -2.78124   GAAAAGAAAACAGAG            CGGCCCAA TACCC TTGATCCG            TTAAGGATTAATCTG  44 26
      BF3390 3877571 .. 3877581 -    -4  -3.89131   GGAAGAAGTATTAAA                 TACA TTA TGTA                 ACGCTTTCGAGCTGG  57 443
      BF3388 3875465 .. 3875487 -  -2.6   -4.9072   AGAAATAAAAAATAA           TCCCCGGAAT GCA ATGCCGGCAA           TTGATGTGTCCCCCA  66 118
      BF3386 NONE
      BF3385 3873940 .. 3873950 -    -4  -4.84359   TTATTCGCAGAAAAA                 GAAA GGA TTTC                 ACCACAGAGTGCCCC  70 51
      BF3384 3872778 .. 3872833 -  -9.8  -3.19463   TTCACCACGGAGTAA CACAGAGTCCCACAGAGTTTTAATTA CTAT TATTTTTCCCTCTGTGAGACTCTGTG TTACCCTGTGATGAG  79 65
      BF3381 NONE
      BF3380 NONE
      BF3379 NONE
      BF3378 3865019 .. 3865030 -  -5.8  -3.77806   GGCCAGATCAAAACA                GACC TTCA GGTC                 CATCCGGCAAATACT  65 63
      BF3377 NONE
      BF3376 3863374 .. 3863428 - -29.1  -5.71983   GCAAGCATAAAAAAA CAGAGCCTTTATC-AGGGCGGAACAGA CAC TCTGT-CCGCCCTTGATAAAGGCTCTG TTTATATGATATAGA 100 95
      BF3368 3847433 .. 3847443 -  -3.2  -2.58699   TAAGAAGCGAACTCA                 CCAC CAA GTAG                 CTAATACCGGACAAA  42 115
      BF3366 NONE
      BF3365 3844295 .. 3844312 -  -8.5  -4.06419   TTGGGGTACAAACAA             CAAGTAC AAAG GTACTTG              GTATGCTTCTAAAGC  78 307
      BF3362 NONE
      BF3361 NONE
      BF3360 3836508 .. 3836518 -  -2.6    -2.924   TAAGTTTTTATAAAT                 TAAT CTT ATTA                 TATAATATACCTGCC  42 7
      BF3359 3835733 .. 3835743 -  -6.8  -3.29325   CTTCGAGAACCAACA                 CCGA TTG TCGG                 CAGGCACAGCCTATA  61 311
      BF3356 NONE
      BF3355 3831786 .. 3831812 - -13.8  -3.36823   GGGTTTAAAAGGTAA         GCCCCGTTAATT TAA AACCAACGGGGC         AGTGCTTCGAAACCT  95 132
      BF3354 NONE
      BF3353 3828443 .. 3828454 -  -4.4  -2.93723   TCTTTAGCAACCAGA                TCTG TCAT CAGA                 GGGTTTCAAGCTGCC  48 21
      BF3352 NONE
      BF3351 3826565 .. 3826579 -  -5.6  -3.07005   AAGCAACTGGTAATA               GCCTCC ATC GGAGCC               ATCGTACTACTCGTG  52 322
      BF3349 NONE
      BF3348 3823129 .. 3823178 - -31.3  -3.53012   GCTTTTTTTCTGAAA GTTAATATCCTGAAAGCAGGAAG TTAA CTTCCTGCTTTCAGGATATTAAC TTTCTCTTGCCAAGA 100 514
      BF3347 3822387 .. 3822403 -  -5.1  -4.26903   TCTATTCTATCAAAA              TTGGCTA TAT TTGCCAA              TTGCCAATGGTTAAC  64 195
      BF3346 NONE
      BF3345 3819866 .. 3819903 - -13.6    -4.431   TATTTATTTATAAAA   TCGTCCACCCGGCCGAT GGCCT ATCAGCCGGATGGA-GA   TAGAGGTCAAAACTT 100 32
      BF3344 3819228 .. 3819238 -    -4   -3.8125   TTCCCAACTAAAAGA                 TTTG TTT CAAA                 GGCTGCTAATTTTGT  55 186
      BF3343 3816855 .. 3816867 -  -4.1  -3.85092   ACGATTGATACCAAA                CTCCT GTC AGAAG                CGGATACTGGCAGCC  57 19
      BF3342 3814869 .. 3814879 -    -4  -2.59177   AGGCGATAGAGGAAC                 TACA ACC TGTA                 TATCTTGCACCGATC  45 14
      BF3341 NONE
      BF3340 3812567 .. 3812604 - -11.4  -4.57353   GGTTATTACATAAAA   GGTTCCGGAGGCAAAT ATAACA ATTTCCCTCCGGAATC    TCCCACCTGCTTGGT 100 155
      BF3339 NONE
      BF3338 3809265 .. 3809279 -   -10  -2.82834   TACCCGATTATTACA               GACAGG ATT CCTGTC               AACAGATAGTTTACT  71 195
      BF3336 NONE
      BF3335 NONE
      BF3334 3806055 .. 3806071 -  -3.7  -4.18094   TAAAGTACTCCAAAA              CATTCTC CTA AAGAACG              GTTTCACCTATTGTG  62 147
      BF3329 3799811 .. 3799831 -  -3.9  -4.41348   CCTTTTTCAAATAAA            TACCGGCAG AAA CTACCGAAA            ACAAAAAACAATATT  64 111
      BF3327 3798045 .. 3798055 -  -5.4  -5.00895   CTGATCATAGAAAAA                 CTTC AGG GAAG                 GCTATCGTTACGGTC  78 106
      BF3324 NONE
      BF3323 NONE
      BF3322 NONE
      BF3321 3791647 .. 3791659 -  -6.3  -2.83346   GGAGAAACTGAACCA                CTTGT AAA ACAAG                CAAGGGTTCTCTAAT  58 188
      BF3319 3786873 .. 3786897 -  -2.2  -3.14132   TCTGGTCTTGATGAA         TGTGGA-AAAC TTCG GTTCGCCCACA          GACGATACTTATACT  44 326
      BF3307 NONE
      BF3306 NONE
      BF3305 3758739 .. 3758767 -   -14  -5.37043   ATTGTATATAAAAAA        GGATGCCAACCT TATGC AGGTTGACATCC        GAAGTATCTTCCTGG 100 71
      BF3304 3755784 .. 3755834 - -19.2  -2.82491   CATACAGCCAGTATA GCTACACCCTTTATTACAGATGGC TAC ACCTTCCGGAACAAAGGGTGTAGC CCTTTTATAGAATCA 100 38
      BF3302 3753563 .. 3753578 -  -2.6  -4.47307   AAACGAATATTAAAA              TGAAAA AAGG TCTTCA               TCCTGAATCATACCG  63 229
      BF3300 3752056 .. 3752081 -  -3.1  -3.11962   TTTGAATAGAGAAAC         CCTCGGGCGGA AATA TCCGTTTGAGG          AGCGTAATTCAATTC  45 106
      BF3299 3750902 .. 3750923 - -10.9  -5.38951   AAGGGATACAAAAAA           GCCACCCAA TTGC TTGAGTGGC            TTCTTAAAATATAAA 100 79
      BF3286 3735846 .. 3735864 -  -4.4   -3.1505   AGGACTTTGCATGAA             TCGGCGCG CTC CGTGGCGA             TTCGAGCGCAAAGAT  51 48
      BF3285 NONE
      BF3284 NONE
      BF3283 NONE
      BF3282 NONE
         maf 3732477 .. 3732488 -  -4.4  -4.15396   GCGGAAATCAAAGAA                GACA ATAG TGTC                 ACTGTACAAATCAAA  64 443
      BF3275 3726712 .. 3726743 - -17.6  -4.03234   TGCTTTGGATATAAA      CAACAAGTCTTTGA TACA TCAAAGACTTGTTG       TTTATATCCGGAAAA 100 70
      BF3265 3715268 .. 3715289 -  -5.9  -3.05997   TTTGCAGAAATCAGA           TGCAGAGTAC GAA GCACTC-GCA           ATTTACATAATAATA  57 296
      BF3264 3713771 .. 3713798 - -10.6  -3.09834   TATTTCATCATTTAA        GTGGGGAAATCC GTGA GGACTTCCCCAT         TTTGTTTTTTCCAGG  80 122
      BF3263 NONE
        ruvC NONE
      BF3261 NONE
      BF3260 3709780 .. 3709790 -  -5.4  -3.15257   CGCCAAACACACACA                 GTTC AAA GAAC                 ACTTTTTTTTATATA  55 52
      BF3259 NONE
      BF3258 NONE
      BF3257 3703200 .. 3703229 -  -7.9  -4.62069   TTTTGAGTGCAAAAA       CTGTCCAAAGATA AGAT TTTCTCCGGACAG        TTTTTTATCACACGG  82 69
      BF3256 NONE
      BF3255 NONE
      BF3254 3698239 .. 3698253 -  -7.1  -3.67976   CGCATTAACGGCAAA               CCGGT AGATA ACCGG               ACGGATATGGAAACC  67 262
      BF3252 NONE
      BF3251 3693832 .. 3693886 - -18.1  -2.71731   GCCATCCGCCAATTA GGGTGTAGCCATCCGGACTG-CATGGT TAC ACCCTGTCTGTC-GGATAGCTACACCC TCTCTATCAGGCAAT 100 32
      BF3249 3688736 .. 3688754 -  -5.3  -3.65827   CAAGCCGTACGCAAA            GGACC-GT GGAA ACTGGTCC             ACATGAATGTTCGTG  57 338
      BF3247 NONE
      BF3246 3683098 .. 3683114 -  -2.9  -4.61873   TTTTATAAAGTAAAA              GCGGACT CTT ATTCCAC              AATTATTTCGTCAAA  60 17
      BF3244 NONE
      BF3243 3678081 .. 3678098 -  -4.1  -3.07501   AGATAACCCGGAACA             GTTGTTC AACA GAACGAC              TTACTTCTGCAAGCG  50 26
      BF3242 3677318 .. 3677351 -  -9.7  -5.64421   AGTCCAAATAAAAAA     GGCTGCACTGAAAACG ATA CGTT-CCAATACAGCC     TTTTTTTATCTGTCA 100 51
      BF3241 3675928 .. 3675948 - -11.9   -5.8187   TACCGAAGAAAAAAA            GGCAAACGT AGC ACGCTTGCC            CTTCCTTCTGACAAA 100 146
      BF3238 3673049 .. 3673060 -    -3  -2.60194   AGTTTTTTAATTAAT                TAGT TCAT ACTA                 TCGTTTAAGGCTTTT  43 13
      BF3237 3672362 .. 3672389 -  -5.6  -5.58454   CTTACACTAAAAAAA        GAGGCAACCC GGTAATTG GAATTGCCTC         TTCTATTCTATAGTA  86 54
      BF3236 NONE
      BF3235 NONE
      BF3234 3668887 .. 3668902 -  -5.4  -3.49835   GTCAACAAGACAACA              GTCGGCA GGA TGCCG-C              ATTATCATTTTAAAT  57 30
      BF3232 NONE
      BF3231 3666141 .. 3666155 -  -2.8  -3.35438   TATTAGACGTTACAA               CAACAC AAA ACGTTG               CATGGCCGATCCTCT  47 72
      BF3230 3665045 .. 3665082 - -12.9  -3.40191   GGGATAATAGACGAA   GCGCCCCCTAACAAT GGATGTTT ATTGTTAGGAGACGC    TTTATCCGTCTTGCC  93 63
      BF3229 NONE
      BF3228 NONE
      BF3227 NONE
      BF3226 NONE
      BF3225 NONE
      BF3224 NONE
      BF3223 NONE
      BF3222 3655265 .. 3655300 - -15.6  -5.32882   CAGGATTATAAAAAA    TCTGCAGAAGCAGGAT CAAA ATCCCGCCTCTACAGA     AAACTGTAAACCATT 100 70
      BF3212 3639647 .. 3639705 -  -3.6  -3.42236   TTCATAAAAAATAAT TCTTGGGATACAAATAACAAGT-TATTA AAATA CAAAAGACTTGTTATTTGCA-CACAAGA ATCAAATTATAAGGA  51 123
      BF3211 3638817 .. 3638830 -  -5.3  -4.67641   ATGCCAAAATCAAAA               GCAAA GACG TTTGC                ATCGGAGCTGTTGTA  73 309
      BF3205 3632490 .. 3632514 - -11.7  -2.84962   CTATCATCAAAACAT          TTGTTTTAACA GTG TGTTAAAACAA          GCCTTTTACCGACAA  83 231
      BF3204 NONE
      BF3203 NONE
      BF3202 3630758 .. 3630768 -    -4  -2.89602   GGCCGGAGAGGAAAT                 CAAT GAC ATTG                 CTATTTGAAATAATG  46 55
      BF3201 NONE
      BF3200 NONE
      BF3199 NONE
      BF3198 3626324 .. 3626348 -    -5  -6.01725   AATAAAAATAAAAAA          GCTGCCTC GTTTTATCA GAAGCAGC          TTTCAGAAAAGCCAA  93 49
      BF3197 3624496 .. 3624520 -  -9.4  -4.21827   TGAAATAGGGCAAAA          GCTCGCAATT ATAAG AATTGCAAGC          CCTTGACAGCATATA  89 48
      BF3194 NONE
      BF3193 3619912 .. 3619947 -   -12  -4.17762   CATTTCGTAAAAGAA    TAAAAGGCTGCCTCCA ATAG CGAAGACAGCCCTTTA     TTTATTGAGAACACT 100 48
      BF3191 3618371 .. 3618391 -    -9   -5.8901   ATAGAAAATAAAAAA            GGCTCACC TTATC GGTAAGCC            TCGTATTCTATCATA 100 199
        hisG 3617459 .. 3617475 -  -2.3  -3.25093   AGAGTTCAACCAACA              GATTTTA CTA TATAATC              ATCTTCTCAATAGGC  44 16
      BF3189 NONE
      BF3188 NONE
      BF3187 3613518 .. 3613536 - -13.2  -4.05788   TCGTTCGAAACCAAA             CGTTACGG AGA CCGTAACG             AAAAAGAATGCAGTC 100 469
      BF3181 3603258 .. 3603277 -  -2.8  -3.67597   CCTTTCACCCAACAA            CATAGTGC CAAA GCCCTATA             CAAGCCGATCTATAG  48 35
      BF3180 3602704 .. 3602731 - -13.6  -5.22289   GATTAAACAGAAAAA        CGGCATACAAAA TTGC TTTCGTATGCCG         TTTCTTATGACAATA 100 52
      BF3179 NONE
      BF3178 3601537 .. 3601564 -  -9.9  -5.52096   AAATTTAACAAAAAA        GGCCTGTATCC CAAACC GGACACAAGCC         TTTCTCTATAAATCA 100 51
      BF3177 3600463 .. 3600490 -  -7.1  -5.64873   TTCAATAATAAAAAA        GGCATGGTT TTCTCAACGG AACCATGCC         CTTTTTATATGCTGC  93 352
      BF3174 NONE
      BF3173 3597282 .. 3597318 -  -7.4   -5.3798   GAAGAATAATAAAAA    GACAGGGTACAC TTCCGTTCAAACG GCGTACCCTGTC    TCTTTTTATTATCAA  89 268
      BF3169 3590665 .. 3590688 -  -7.6  -3.73775   TTCATTTTCATTAAA          TTTTTTCGCA AAAA TACGAAAAAA           ACTTATTAGCTAATG  73 35
      BF3168 3588894 .. 3588905 -    -3  -3.75153   TCCCCTCAAGCCAAA                CTAA TATT TTAG                 CAAAAAAACGTCCAA  52 14
      BF3167 3587882 .. 3587912 - -12.6  -5.31072   ATAAGATAATAAAAA       GTATGCGGGATACA TCA CGCACCCCGCACAC       AACAACCATTTAAGT 100 455
      BF3165 NONE
      BF3164 3585251 .. 3585262 -  -3.6  -3.65902   TTGACTTTAGCCAAA                GCGG AACT CCAC                 AATGGGTTGGTCGTT  52 5
      BF3163 3584752 .. 3584782 -  -2.7  -4.33767   ATAAAGTTACCAAAA       GATGTGTCA CAAATATTACAAC TGACACATC       CTTTTTATTAAATTT  58 40
      BF3162 NONE
      BF3161 3582717 .. 3582729 -  -3.5  -2.82569   AATAACACATATAAG                TATTT CAT AAATA                TCTACTAATTTATAT  44 30
      BF3160 NONE
      BF3159 NONE
      BF3158 3577552 .. 3577567 -  -5.4  -3.96148   GCTCTCGATTATAAA              CCGAGAC AGA GTC-CGG              CAGATATTCTTGCTT  63 73
      BF3157 NONE
      BF3156 3575921 .. 3575932 -    -3  -4.59773   TCTTATTCGTAAAAA                CATT ACCA AATG                 TTTTACTTAAAGTTC  62 32
      BF3155 NONE
      BF3154 NONE
      BF3153 3571989 .. 3572020 -  -2.3  -3.04501   ATTAATCCGTCAAGA      TTCGGATAGGAAA ACTGCA TTTCATTCCCGAA       TCTTATTTGTAGTTC  42 201
      BF3152 NONE
      BF3151 NONE
      BF3150 NONE
      BF3149 3562806 .. 3562855 - -11.7  -5.04987   AACACTGGTAAAAAA TGAACGATGAACAAGCTGCATTGA CTA TCG-CACAACTCGTTCATCGTTCA TCTTTTAAGAGCACC 100 73
      BF3147 NONE
      BF3146 3557230 .. 3557260 - -10.6  -3.60627   GCATTTGATCCGAAA       GAAGTAAGCATTTC CCC AATATGCTTACTTC       TTTTTCAAATATCTC  86 326
      BF3139 3550225 .. 3550241 -  -9.5  -3.82218   AGTGATAGGAGCAAA              GTTATGC GAG GCATAAC              GAAAAGATAAACAGG  81 92
      BF3137 NONE
      BF3136 NONE
      BF3135 NONE
      BF3134 NONE
      BF3133 3546234 .. 3546251 -  -2.1  -3.24289   ATTTGAAATATGGAA             GCATT-AT CTG ATCAATGC             CTCTTTCCAGCACGG  44 151
      BF3127 3538327 .. 3538358 - -13.2  -3.09766   GATAGACAAACTATA      CGGAAAGAGGAAAT GATA ACTTCCTCTTTCCA       CACTTCACTTACTCT  88 34
      BF3110 NONE
      BF3109 NONE
      BF3108 3516027 .. 3516037 -    -4  -4.25104   TTTCTTGGATGAAAA                 CAAA AGT TTTG                 AAGGCTACCTCTTTA  62 391
      BF3105 NONE
      BF3104 NONE
      BF3103 NONE
      BF3102 3507953 .. 3507975 -  -4.8  -3.22298   CGTATTTAGCATCAA           TCTGACAACC ATA GGTGGCCAAA           TTCATACTACATTAT  54 250
      BF3101 NONE
      BF3100 3503083 .. 3503131 - -15.5  -2.57026   GATATTCAGATGAAC TAAAAACCCACCGAAGGGAATTG AAT CAATCCGCCCCGATGGGTTTCTA CTATTGTAATGCGGG 100 48
      BF3099 NONE
      BF3098 NONE
      BF3097 NONE
      BF3096 3498462 .. 3498474 -  -3.4  -2.62613   GGCCATTGCAAACAT                GAAG CAATT CTTC                CCAATGCTGAAAAGG  42 341
      BF3091 3494182 .. 3494192 -  -5.4  -3.12595   TTCAAGTATCGAACA                 GTGA TCA TCAC                 CCTACCATTTTGATA  54 105
      BF3090 3492521 .. 3492535 -  -2.2  -3.23734   AAGTGATAGAATATA               CAAAAT GAC ATTTTA               TCGCTGCGGATGTTT  44 59
      BF3089 3491827 .. 3491839 - -10.5  -3.89055   ATACACTGCTACAAA                CCCGC CAT GCGGG                AACAGATGAGACGGG  82 349
      BF3087 NONE
      BF3086 NONE
      BF3085 NONE
      BF3084 3484510 .. 3484522 -  -4.9  -3.41393   ACCATATATTCAGAA                TTAAC ATT GTTAA                CAGGAAAACAATACA  55 525
      BF3082 3483979 .. 3483992 -  -3.1  -3.65902   GGTACGCTACGCAAA               CTCAG CAGC CTGAA                AGGTAAGAAAGTAAC  51 174
      BF3077 3481299 .. 3481330 - -17.6  -2.62184   TCTTCCGGCAGATTA      TTATGCGACTCTTT TGAA AAAGAGTCGCATAA       CAAGAACGTCATCTC 100 325
      BF3074 NONE
      BF3073 3478112 .. 3478122 -  -2.6  -3.41569   GTACTGATTTAAAGA                 TTTT CTT AAAA                 GATAACTTAAATTCG  47 124
      BF3071 3474754 .. 3474766 -  -3.5  -3.03459   CATATCTATAAATCA                TTTAA GGT TTAAA                AATTAAGATTCACTC  45 21
      BF3070 3472942 .. 3472986 - -18.2  -3.11339   ACTACGGAACAGATA CTGAGCTACCACGTAGTGGCT GTAG AGCCACTACGTAATAG-TCAG CCAACCACTTCTATA 100 92
      BF3069 3470302 .. 3470314 -  -2.7  -2.75844   TTCTTGATTTTAAAT                CTTGT TCA ACAAA                GTTATATTAAGTGTT  41 7
      BF3068 NONE
      BF3067 NONE
      BF3066 NONE
      BF3065 NONE
      BF3064 NONE
      BF3063 3460151 .. 3460170 -  -8.6   -5.9003   AAATGAATAAAAAAA            CTACGAGA AGAA TCCCGTAG             TTTTCTATTTACACA 100 146
      BF3062 3459063 .. 3459079 -  -6.5  -3.10545   CACACCGCAAAAGTA              GGGCAAA GCA TCCGCCC              CGGATAGTAGAAAAC  59 46
      BF3061 3458609 .. 3458623 -  -5.7  -3.24232   TTTCGGGCAAATATA               GTGAG AATCA CTCAC               ACCTGCTATTTATCC  55 31
      BF3060 3457723 .. 3457738 -  -3.2  -3.74781   AAACCAAATCCGAAA              CGCTTT TCTA AAGGCG               ATTTCCTTTATCACC  52 52
      BF3059 3457112 .. 3457122 -  -2.6  -3.76167   TCAGAAGCTAAAAGA                 TTTA CCA TAAA                 AGAAGCAGAATACAG  51 50
      BF3058 NONE
      BF3057 NONE
      BF3056 3454042 .. 3454085 - -11.3  -6.28967   CAGAAATAAAAAAAA TAACTTTTGCCCAGCATAT TTAAAT ACATGCCGAACAAAAGTTA TTCATAGCAGACTAC 100 58
      BF3055 3452488 .. 3452498 -  -6.8  -4.09864   ATTTACGGTTTAAAA                 TCCC GGA GGGA                 CTAAAGCTCCAGGAA  71 26
      BF3054 NONE
      BF3053 3450788 .. 3450801 -  -2.4  -3.29471   TTTTTAGGATATTAA               GAGA AAACCA TCTC                TGTGGAACCCTGTGC  44 110
      BF3052 NONE
      BF3051 NONE
      BF3050 3447888 .. 3447904 -  -2.3  -3.08867   TGAATGGGGAATACA              GTTTTCA TTT TGAAAAG              TTACTAATCAGTTTT  42 173
      BF3049 3446676 .. 3446689 -  -5.3  -5.24449   GAGAAAGTGAAAAAA               GAAGA GAAA TCTTC                CTTAAATCATCCGGA  82 68
      BF3048 3446031 .. 3446084 - -14.8  -3.54459   TGAACCGCCTTTAAA CCATAAACGATGAACAGGCCACGC TGCATC GCATAGCTTGTTCATCGTTTACTG TCCATCGTTCAGGCT 100 56
      BF3047 3444982 .. 3445001 -  -4.2  -3.08073   ACGAGTTTTAACACA            TCCCCCAT GAAT AGAGGGGA             AGACAGAATAAGACG  50 54
      BF3046 3444131 .. 3444146 -  -6.2  -2.59608   ATCGAAATCATGAAG              GAATAG AAAA CTATTC               TGTATTTGTAGGTTA  53 316
      BF3043 NONE
      BF3042 NONE
      BF3041 3441967 .. 3441978 -  -3.6  -3.23279   TCCATAAAGATAAAG                CCCG GTAT CAGG                 ATCGTGAAAACGTCG  49 169
      BF3040 3440789 .. 3440799 -  -6.8  -3.28537   ATAGCCAAGGAGGAA                 GAGG CCG CCTC                 ACCACAAGCCCCCCG  61 421
      BF3038 3439623 .. 3439644 -    -6  -3.27022   GTTACCTGATATTAA           TTAAACAG AAATAA CTGTTTAA            TTTTCAATTAGATAG  59 33
      BF3036 NONE
      BF3035 3437859 .. 3437879 -  -3.9    -3.694   ATGGAAAACAAGTAA            GGGAATGGA AGT TCCGTTGCC            GCATGGATGCAGGTG  52 99
      BF3034 3437267 .. 3437298 - -15.3  -5.61913   AACAAACACAAAAAA      TTCCCGTTCGTGC GGACTT ACACGAACGGGAA       TATGTCTGTCTTCAA 100 202
      BF3033 3436262 .. 3436293 -  -7.3  -4.53475   ATTTTAGAAAAATAA      CAGGGATACCCCC GACAGA AGGGATATCCTTG       TATTCTTTTTATTGT  80 34
      BF3032 NONE
      BF3031 3432308 .. 3432333 - -11.9    -5.252   CATTCGGATAAAAAA         GAGTACCCGAA TCAT TACGGGTACTC          TGGTTAAGGTATAAG 100 43
      BF3030 NONE
      BF3029 NONE
      BF3028 NONE
      BF3027 NONE
      BF3026 NONE
      BF3025 3425475 .. 3425498 -   -11  -3.32963   ATTCCTATTGGAGAA          TGTTGTCCCC ATTA GGGGACAGCA           AGTTGTGTTTTCGTT  86 202
      BF3024 3425096 .. 3425111 -  -2.5  -2.91064   TGTAGAAGTAACAAT              CCGTC AAAGGA GACAG               TGAAGGAAGGCCATA  42 13
      BF3023 3424784 .. 3424803 -    -5  -3.72152   GAAGGAAAACCATAA            GGCATACA CGGT TACATGCC             CATTCTCCATTTGCA  59 63
      BF3022 3424391 .. 3424411 -  -5.3  -3.00071   ATAAAAAAAGAAGAG            GACAGGACG GAA CCACCTGTC            ACTTATAGTCATCCA  54 132
      BF3021 NONE
      BF3020 NONE
      BF3019 NONE
      BF3018 NONE
      BF3017 NONE
      BF3016 3420514 .. 3420533 - -13.6  -3.50639   TAATCCATAAGAATA            GGGGCTGA GCAG TCAGCCCC             GACGAGCTTTCCATG  95 252
      BF3012 NONE
      BF3011 NONE
      BF3010 NONE
      BF3009 3416119 .. 3416139 -  -8.3  -2.89081   TATGTAATGAACAAT            GCCTGTTAT ATT ATGACAGGC            GATCATTTGGATTAT  65 346
      BF3002 3408126 .. 3408146 -  -8.3  -3.14132   TTGTTGTGTGATCAA            CCGTTACTT TGT AGGTAACGG            CATTTAACAGATAGC  68 422
      BF3000 NONE
      BF2999 NONE
      BF2998 NONE
      BF2997 3403956 .. 3403972 -  -2.1  -4.32482   AGCGAGAACTTAAAA              CTCTGTG AGA CTCAGTG              TTACTCCGTGGTGAA  57 83
      BF2996 NONE
      BF2995 NONE
      BF2994 3400089 .. 3400102 -  -2.4  -2.67803   TTTTTATTAAATTCA               CCAT TCATCT ATGG                GCCCGGAGTCGGTTC  40 20
      BF2993 NONE
      BF2992 NONE
      BF2991 3395750 .. 3395783 - -10.9  -4.17698   ACCCATACACAGAAA     GTTCCGTCCTCTCCC CATC GGGATCGGGCGGAAC      TTTTACAAACAAAAC  88 92
      BF2987 NONE
      BF2986 NONE
        murB NONE
      BF2984 NONE
      BF2983 3388406 .. 3388452 - -24.8  -4.08692   CAAGCTTTGGCAAAA GGCATAAAACCCCGAAAGTTCT TCA AGATCTTTCGGGGTTTTATACC TTTTATGGGGTCAGG 100 36
      BF2981 NONE
      BF2980 NONE
      BF2979 NONE
      BF2978 NONE
      BF2977 NONE
      BF2976 3380366 .. 3380391 - -15.5  -4.96501   CTCCATAAAAAGAAA         GAGGCTATCGC AATG GCGACAGCCTC          TTCTTTTTTAGATTT 100 51
      BF2975 3379689 .. 3379720 -  -6.6  -5.55769   CCGCACAAGAAAAAA      GCCTCCC-GGAAGAC CTG ATCTTCGTAGGAGGC      AGTAGCTTTATTGTA 100 50
      BF2973 3376903 .. 3376930 - -12.8  -4.67556   ATAACAGTGCAAAAA        GGGGGTGGAA TCCTTCTC TTCCACCCCC         TTCAAGATATAGATA 100 41
      BF2972 3374815 .. 3374846 - -10.3  -5.80248   GAATACATAAAAAAA      TCCGAAGCTATAG TTGAAT CTATAGTTTCGGA       TTATATAAATAAGAT 100 59
      BF2968 NONE
      BF2967 NONE
      BF2966 NONE
      BF2965 NONE
      BF2964 NONE
      BF2963 NONE
      BF2962 3363350 .. 3363360 -  -2.6  -2.94924   GTTTGATTTAGAAAT                 TATA CAA TATA                 CTGGCGGAAATCCAC  42 7
      BF2961 NONE
      BF2960 3359937 .. 3359962 -  -3.5  -3.65199   AACTTTTCATCCAAA         TAAAAACAAAT ATAA ATTCATTTTTA          ATACTGAAATAAAAA  50 65
      BF2959 NONE
      BF2958 NONE
      BF2957 NONE
      BF2956 NONE
      BF2955 NONE
      BF2954 NONE
      BF2953 NONE
      BF2952 NONE
      BF2951 3354493 .. 3354530 - -14.3  -2.59929   ATAAGATGATAATAG   CGAGTGGTGAACAAGCT TCAC AGTTTGTTCACCACTCT    TTTTTAATCCACAGT  93 90
      BF2942 3345968 .. 3345985 -  -3.5  -3.62957   CCTAAGAAGTAAAGA             TCAGACTT AAC AAG-CTGA             AATACAAACTATTCA  50 346
      BF2939 3343682 .. 3343731 - -26.1  -5.06052   TTAAAAAACACAAAA GCGATCAGGCGGCTTAAAATGTA ATTA TACATTTTGAGCCGCCTGATCAC TTTTGTCTTAGTTCT 100 47
      BF2938 NONE
      BF2937 NONE
      BF2936 3340063 .. 3340099 - -15.4  -5.75599   TAAAGTATAAAAAAA   GCTTCCGG-TCCTTCTT TTAA AAAAAGGAACCGGAAGC    TTTTATACAAATTAA 100 142
      BF2920 3325435 .. 3325460 -  -6.9  -3.60473   CACAGATGAAACGAA         CAGTGATTTTG TTGT CGAAATCACCG          ACAATCGTTCCATCC  68 105
      BF2919 NONE
      BF2918 3324701 .. 3324728 - -12.1  -3.45404   GGAAAATGGAAGTAA        GGCTGAAATGG GTGATT CCATTCCAGCC         AGTCGATGATATTTG  88 50
      BF2916 NONE
      BF2915 3323637 .. 3323652 -  -6.8  -5.14626   ATGAGCAAAACAAAA              GCGACC AAAA GATCGC               TTTGTTCATGATAAG  84 48
      BF2914 3322551 .. 3322562 -  -4.4   -4.6526   ATAAATGTGTAAAAA                GGAA TAGT TTCC                 CACCACATTTTATGC  70 123
      BF2913 NONE
      BF2912 3321832 .. 3321847 -  -8.2  -2.91255   TGACCACAAAGAGCA              GCCGAC AAAA GCCGGC               TTTCTTTTGTTCCTG  67 59
      BF2911 NONE
      BF2910 3320887 .. 3320922 -    -7  -4.17048   CTTCGGGCAAAAGAA    GATACCATACCGAT AGGATTTA ACCGATACGGTATC     TCTTTGGTAGTCATC  75 65
      BF2909 3320043 .. 3320080 -  -3.6  -4.30704   AATATAAAAGAAGAA   TGCTATTCCTTTTGCA GAAATA TAAAAAAGGAATAGAA    TGATATAATTATAAA  62 161
      BF2908 3318980 .. 3318990 -  -6.8  -4.46072   TGGAATAAATATAAA                 CGGA GCT TCCG                 GCAACAGGAGTCCAG  77 99
      BF2905 NONE
      BF2904 NONE
      BF2903 NONE
      BF2902 NONE
      BF2901 NONE
      BF2900 NONE
      BF2899 3311229 .. 3311254 - -13.3   -4.7173   TACCATATCGAAAAA         GCCTCTTCGCT TCAC AGCGGAGAGGC          TTCATTGATTATGAC 100 69
      BF2897 NONE
      BF2896 3309420 .. 3309452 -  -4.1   -3.9279   ACTGAAGGCGACAAA      GTCTCCCCAATCTGC ATG GCAAATCAGAGAAGC      TTATCGGATAATGAT  59 96
      BF2893 3308535 .. 3308557 -   -12  -3.53933   ATAGGAAGATGATAA           CCACCCGC TTGAGTT GCGGGTGG           CTTTAAAAAAATTAT  91 49
      BF2892 NONE
      BF2891 NONE
      BF2890 3307240 .. 3307264 -  -7.8  -4.89729   GATAAAACGGAAAAA          GATGCGGAGC TGTTT GCTCCGTACC          TTTTCTTGAATTTAT  88 45
      BF2873 3289835 .. 3289847 -  -4.8  -3.97947   GCGATGCACGAGAAA                GCCT GCATG AGGC                CAAAGGTGGAGAGAA  61 320
      BF2870 NONE
      BF2869 3288395 .. 3288413 -  -3.9  -3.75817   CGGGGACAAGAAATA            CGCTCTGA CGTG TCAGAG-G             AAGATTTTTCGTTCC  55 181
      BF2868 NONE
      BF2867 3287141 .. 3287157 -  -2.2  -3.79687   ATGGCTGACAAAACA              GCCTTT ACATG AATGGC              AAAGGAGTCACCGCT  50 73
      BF2866 3286890 .. 3286911 - -13.1  -4.38171   GATATTATAGCAAAA           GTGCAGCAA CCAA TTGCTGCAC            TTATTTATAAAAAGA 100 30
      BF2863 NONE
      BF2862 3284597 .. 3284633 - -13.3  -5.03994   TTCCATACAGAAAAA    TACATAAGTTTCCAATC GTA AATTGGGAACTTATGTA    TTTAGTAGGTCAAAT 100 111
      BF2858 3277585 .. 3277619 - -13.6  -5.44119   CGGAGCGCAAAAAAA     TCCCTCTGCCCAGTCA TCG CGACCATGCAGAGGGA     ACGGTTGAATTATGA 100 46
      BF2832 NONE
      BF2831 3238337 .. 3238376 - -13.8  -3.88291   CATGACCCTGATAAA  TGATTTACAGATGGGCAT AGTT ATGCCCATCTGTAAATTT   AAAATTATTCAATAC 100 40
      BF2830 3237644 .. 3237662 -  -3.2  -2.99813   AGTACATAGTATATA             TTTTATGT TAC ACATAAAT             CTTATCTCCTTTTTA  45 27
      BF2829 3236815 .. 3236825 -  -3.2  -2.85668   TATTGCTATATTATA                 GGAA AAT CTCC                 AATTTGAAAAAAGAG  44 283
      BF2828 3235416 .. 3235453 -  -9.3  -2.53831   CTTTGAAAAATAACT   TGACGCACTTTATGTAA CGCG CTACACAAAGCGTGTCA    GATTTTTCTTGTAGC  72 309
      BF2827 3234385 .. 3234416 -  -7.6  -3.98658   ATTTTACTAAAAAGA      GTATTTTAGTAT TTACTACT ATACTAAAATAC       TAATAGACTAAATGT  76 150
      BF2826 NONE
      BF2825 3233260 .. 3233296 - -12.4  -4.26188   GTCACAGATTTAAAA    GAACGGTAAGCGAGGA ACATA CCCTCACTTACCGTTT    TTTTCCAAATACTCC 100 13
      BF2823 NONE
      BF2822 3229549 .. 3229582 - -13.3  -3.35869   ATTACAAATTAGGAA     CGAATAGAGGACAGA TTAC TCCACCCTCTATTCG      TTGGTTACTGATTAT  93 43
      BF2819 3228620 .. 3228631 -  -2.2  -3.54424   TGCCATGTCGGTAAA                GAAG AAAA CCTC                 GTCATAGATTCTTTC  47 210
      BF2817 3228072 .. 3228097 -  -9.1  -5.93809   TTGTCATAAAAAAAA         GAGGGTATG-CA TTT TGACACACCCTC         TTACTACTAACTAAT 100 74
      BF2816 3226256 .. 3226282 -    -8  -5.18715   ATAAAAACAACAAAA         GAGGATGTGTCA AAA TGATGCATCCTC         TTTTTCGTTATAGAA  90 125
      BF2774 NONE
      BF2773 3185477 .. 3185535 - -18.1  -3.24021   CCTCGAAACATCCAA GTCTTTTCCTCTAAACTCTTAAGTCTTTT CGG AAAAGGCTTAAGAGTTTAGAGGAAAAG-- ACAGGCACCCTTCCA 100 75
      BF2771 3184207 .. 3184226 -  -3.6  -2.90511   CACTGAGAAACATCA            GGAATG CAATCACC CATTCC             AAGATTCTTTGTAAC  46 241
      BF2770 3183649 .. 3183695 -   -14  -4.26903   CTTATTCCATGAAAA GCAAACCGCCAAAAGAGTTAAT TTA ATTAACCATTTTGGCGATTCAC AATCAATTCTAAAAC 100 42
      BF2765 3176052 .. 3176090 -  -6.7  -3.21099   CTTCTCCATCAGCAA  CCGGCGAGGCATCTCGTCC TGG GGATG-G-TACCTCGCAGG  CGGTATCATCGATCT  59 513
      BF2763 3175197 .. 3175230 - -13.1  -4.72986   TACCCGCATGAAAAA     GTCCGTGCTCTCACC CCCC GGAGTGAACACGGAC      TTTCTGTTCCTTGAA 100 59
      BF2756 NONE
      BF2755 3166787 .. 3166797 -    -4  -3.14564   GTACTCCGTCACTAA                 GAAA CAG TTTC                 TAATTCATTTTTACT  47 25
      BF2754 3165993 .. 3166007 -  -2.8  -3.15544   CTGCATGCCGATCAA               TCGTAT GTC ATCCGA               AACGTCCGGTTATAT  45 18
      BF2753 3165150 .. 3165175 -   -12  -5.78622   TCATTTCAAAAAAAA         CTCCTGTAAC CGAACC GTTACAGGAG          ACAAATATATGACAT 100 85
      BF2752 NONE
      BF2751 NONE
      BF2750 3163220 .. 3163232 -  -4.8   -5.1675   TCACCGATCAAAAAA                GCGA GGATA TCGC                ATACCAGCCTTCCAT  79 280
      BF2748 3161387 .. 3161401 -  -3.6  -3.45324   CATTTTTAGCAAAGA               TAGAAA CTC TTTCCA               TTTTAGATATATATT  51 296
      BF2747 3160158 .. 3160169 -  -4.4  -3.36327   TGAGTTTAGTTATAA                TACG GATT CGTA                 ACGGTGGTATTTAAA  53 4
      BF2746 NONE
      BF2745 3157526 .. 3157578 - -11.6  -5.48787   AGAAGACAGAAAAAA GACTTAAACGTTTCCCTCGAAAGAC TAAA GTCTTTTT-GAGAAACGCTTAAGTC TTTCCGGAAAACGCT 100 64
      BF2744 NONE
      BF2743 NONE
      BF2742 NONE
      BF2741 3154021 .. 3154043 -  -4.9  -6.08342   TAATAAAGAAAAAAA           GAGATGC AAACAAACG GCATCTC           TTTGCTATATTTTAT  93 53
      BF2740 3152749 .. 3152792 - -18.5  -3.89524   AGTTTATCTGATAAA CAAAGAGGTGTGTCATC ATTCACCACA GATGACACACCTCTTTG CTTTTTCTAATTCTT 100 32
      BF2735 3147586 .. 3147614 - -10.4  -3.29421   GTAAATAGAAAACTA        CAGGATTCAGGT TTTAT ACTTGAATCCTG        TTTTCAAATATAGTA  83 246
      BF2734 NONE
      BF2733 3138861 .. 3138872 -  -5.8  -2.54193   TATTACCTGAATTCA                GCAG GAAT CTGC                 ACTTCATTCTTCAGT  54 1
      BF2732 NONE
      BF2731 NONE
      BF2730 NONE
      BF2729 NONE
      BF2728 3132716 .. 3132747 - -11.8  -4.37092   AGTCTTTTCAGAAAA      CACTTAAACGTTCT GTCG AAAACGCTTAAGTG       TTTTTTATAAATCAT 100 45
      BF2727 NONE
      BF2726 3128198 .. 3128240 - -14.5  -3.35992   ATCGACTTTAAGCAA TAAAGGGCTGTCTTGACAGT ATAC ACT-TCAAAACAGCCCTTCA AAATAAATCTGGTAA 100 63
      BF2725 3127142 .. 3127155 -  -2.3  -4.85433   ATATAAAGGCAAAAA               CTTCG AAAT CGTAG                GTGTATCTCTGGATC  66 397
      BF2723 NONE
      BF2722 NONE
      BF2721 3123137 .. 3123147 -  -8.2  -3.53012   GTCTCTCGCTTTAAA                 CGGC GAG GCCG                 ACCAACGTCAGGTAT  73 40
      BF2720 3121452 .. 3121466 -  -2.2  -5.08824   TGTTCATTGAAAAAA               TAATTA ATA CAATTA               ATAAAATTTGTTATC  67 218
      BF2719 3121007 .. 3121032 - -15.5  -5.77632   AAAATCATAAAAAAA         GATGCCCGGAA CAAA TCCCGGGCATC          TCCTCTATAAGTCTG 100 68
      BF2718 NONE
      BF2717 3119170 .. 3119193 -  -6.6  -5.10656   ATTAAAACAATAAAA          TCCTCTCCGG TCCG CTGGGGAGGA           TTTTTTATTGGATCA  84 73
      BF2714 NONE
      BF2711 NONE
      BF2710 NONE
      BF2709 NONE
      BF2708 3109680 .. 3109695 -  -2.4  -3.27475   TTTGTTATGACAACA              GCGCGA TATA CCGCCC               CATTATGACAGTTTC  44 440
      BF2703 NONE
      BF2702 3105058 .. 3105073 -  -6.8  -3.03441   CATCATCGGTGAATA              CCTGCA ACAA CGCAGG               AAAAGTGATTTCAGC  58 317
      BF2700 NONE
      BF2699 3102187 .. 3102245 -  -8.6  -4.16301   CATATTATAGATAAA TATCTAAAATGGCGAATAGGGATCTGTT TTTAC AAC-G-TCTCTATTCGCCATTTTAATTA CTTTCTTGCCTCAGC  85 23
      BF2683 3083844 .. 3083868 -  -3.7  -3.12895   TGCTCGATTAAGATA          TTTATCTATTC TAA AAACAGACAAA          CCGGCAGATTAGTTC  47 34
      BF2682 3082557 .. 3082595 - -10.4   -3.3158   CAAAAAAGGGAGTAA   CCATCCGGCCAGTATG CCGTAAC CATACTTACCGGATGA   AGTAATCATCCGGTC  83 351
      BF2681 3082316 .. 3082333 -  -4.2    -4.371   TCGACTATAGCAAAA             GAAGAA GTTATT TTCTTC              GCCAAACCCCAAAGC  64 91
      BF2680 3080570 .. 3080620 -   -14  -3.22618   CGGCTATAGAAGACA CGGAGGGCACAGAGCGCTATTCCT AAG AATAGTTATGCTCTGTGCCCTCCG CAGTATCTTTTTATG  95 51
      BF2679 NONE
      BF2678 3078242 .. 3078262 -  -5.4  -2.61322   TTACAGAAACAAACT            CAGGCC TCAACTCCC GGCCTG            CTTCATGCTATCCTT  51 33
      BF2677 3076857 .. 3076891 - -16.6  -5.76633   GCATATATAAAAAAA     CGGGGTGTGTCATC TGTGAAT AATGACACACCCCG     TTTCCATAGATACGG 100 66
      BF2676 NONE
      BF2675 3073907 .. 3073939 - -13.6  -4.07568   TCCGTCCGGGCAAAA      TAAAGGCTCTGTCC GGTCG GAACAGAGCCTTCA      TCTCGACCGAACAGA 100 70
      BF2674 3072501 .. 3072527 -  -9.4  -5.51046   GAAAGAGATAAAAAA         GTCCGGTCGA AATCACA TCGCCCGGAC         CCCTCTAAACAGCTT 100 87
      BF2673 3070965 .. 3070980 -  -3.2  -4.30844   AGCCGACTACGAAAA              CCATTC CAAA GAGTGG               AAGTATCTGGGTGAC  62 366
      BF2669 3068549 .. 3068571 -  -5.4  -4.20042   ACGAAGATGGCAAAA           CCGACGAGCG TAT CGCTCAATGG           ACTGAAGCCTTGAAA  67 480
      BF2665 NONE
      BF2664 3064823 .. 3064847 -   -10  -4.45807   GAGTAAAAGAAACAA          TCCCGCCGAA GTGAT TTCGTCGGGA          TTTTGTTATGAATCT 100 458
      BF2647 3047926 .. 3047949 -  -6.8  -2.79831   GCAACGGGGATCACA          GTCCCGACAAT CGG ACTGTCGG-AC          GGTATCATCGACAGC  55 275
      BF2644 3043984 .. 3043995 -  -2.2  -4.60041   ATTTATGGGTAAAAA                CTCC AAAC GGAA                 CAAGCTCGTGGCGCT  64 322
      BF2638 NONE
      BF2637 NONE
      BF2636 3033078 .. 3033094 -  -2.9  -2.94099   TTGGTTTACCACAGA              GTGACAC AGA GTTCCAC              AGAGATTATTTTCTC  42 137
      BF2635 3029701 .. 3029716 -  -3.2  -3.41708   TTAAGCAAAAGTGAA              TGTACC GGAA GGTCCA               CCGCAGATTAACCGA  48 122
      BF2634 3029255 .. 3029286 - -18.2  -4.56367   TAGCCCATAAACAAA      CTACCCGATATAGC GTAA GCTACATCGGGTAG       AAAATACAAAACGGC 100 56
      BF2632 3026278 .. 3026322 - -10.2  -5.71712   TCCCACATAAAAAAA GT-ATGGGGATGTGTCAAAAT CCGT ATGATGACACACCCCCATCAC ATCTGGGAATAATAG 100 80
      BF2631 NONE
      BF2630 NONE
      BF2629 NONE
      BF2628 NONE
      BF2627 3020230 .. 3020242 -  -2.7  -3.07912   CATTTACAGAGAAAT                TTAAG TCT CTCAA                CCACTTTTCGGAGGC  43 64
      BF2626 3017027 .. 3017076 - -13.7  -3.83169   TACAAAGGGATTAAA GATCACCCCGGAATC-ATCTCCCC ATT AGAGAGAAAGATTCCGGGGTATTC TTTTATAAAACAAGA 100 28
      BF2619 NONE
      BF2618 3010029 .. 3010049 -  -2.7  -3.48498   AAACCAATTAATCAA            TGTTTTTTA AGA TAAAAAAGA            ATGGAAGAATAGAGT  47 134
      BF2617 NONE
      BF2616 NONE
      BF2615 3008194 .. 3008248 - -21.9  -4.65446   AGCATATATACAAAA TCGCCACAAAGGATTTAGAGTTTAT AGAGA ATAATTTCTAAATCCTTTGTGGCGA TTCTATTTTTATCGG 100 34
      BF2612 3002514 .. 3002541 -   -10   -3.1886   ATGTAACTTTACGAA        GTTAACTTCCTG CAAT CACGAAGTTAAC         CTCGGACAAATACGA  79 181
      BF2611 3001943 .. 3001975 -  -5.1  -3.54129   GATATTTTTTGCAAA      TATATACTTTTTACT GAA ATTAAACAGTATATA      ATACACAAACTTCCG  57 12
      BF2610 3000163 .. 3000212 - -18.4  -4.06384   GGCCAATAGGAGAAA CGCCCCGTTACATATA-TTGTTAT CGAA ATAACAAGTA-ATGTAACGGGGCG TTTGGTGTATAGTCA 100 55
      BF2608 NONE
      BF2607 2997984 .. 2998010 -  -8.7  -5.93809   TTCTTACAAAAAAAA         TGCCTCCCGGA CACAC TACGGGAAGCA         TTTCTATGATCATCA 100 59
      BF2606 2996816 .. 2996848 - -19.4  -4.15044   TGTGTTGTCAACAAA      TAAAGGCTCTGTCC GGCAG GGACAGAGCCTTTA      TTTGTTGACAACAGA 100 74
      BF2601 2987807 .. 2987833 - -15.2  -3.55946   TCACCGGAAAGAAGA         GAGCCGACTGAA GAT TCCAGTCGGCCC         CTATTTCATATATTT 100 63
      BF2600 2987230 .. 2987246 -  -5.8  -5.04597   ATGGATACAGAAAAA              GCAGGC TTTTC ACCTGC              TTTACTAAGAAAATG  83 117
      BF2599 NONE
      BF2598 2985753 .. 2985764 -    -3  -3.03903   AAAATGTCTTCAACA                TACA ATTC TGTA                 TTTTATCTGTTTATT  45 51
      BF2597 NONE
      BF2596 NONE
      BF2595 NONE
      BF2594 NONE
      BF2593 2981494 .. 2981532 - -13.1  -5.25799   AAAATAACAGAAAAA   GCGGCGGAAGAACTACC CCATC GGTAGCCTATCCGCCGC   TCCATCCTTCAGTTG 100 55
      BF2592 2980103 .. 2980130 -   -15  -5.88565   TTTATAATAAAAAAA        CAGTACCACGAC TCAC GTCGTAGTACTG         TCACAACACAAACAC 100 218
      BF2588 2974784 .. 2974796 -  -2.7  -2.93149   AAATTAAATAAATAT                CTCTT TTA AAAAG                GCAGAGGTCCGTCAT  42 18
      BF2587 NONE
      BF2586 2971530 .. 2971564 - -15.2  -4.47888   GGAATGGAAAAAGAA     GTCGACGAGAGATAAA ACC CTTACCTCTCGTCAAC     CAATACTATTTTTAT 100 37
      BF2585 NONE
      BF2584 NONE
      BF2583 NONE
      BF2582 NONE
      BF2581 NONE
      BF2580 NONE
      BF2579 NONE
      BF2578 2962558 .. 2962568 -  -2.6  -3.01125   ATTTGGGAGAAATCA                 TAAT TCA ATTA                 TTTGGTACCAGGTAT  43 23
      BF2577 NONE
      BF2576 NONE
      BF2575 2959390 .. 2959413 -  -3.3  -2.99661   AACTCATAATAATTA          GAAATTTAT TTTCTC ACAAATTTC           TGTTTTATTCGAGAA  45 7
      BF2574 NONE
      BF2573 NONE
      BF2572 2956192 .. 2956203 -    -3  -2.91239   TAGAGACTTTATACA                TTAG CATC CTAA                 TTAAGAACAAAAAAT  44 26
      BF2571 NONE
      BF2570 NONE
    BF2569.1 NONE
      BF2569 NONE
      BF2568 2950977 .. 2950997 -  -2.7  -2.72639   ACCGGTAAATAAGAG            TTTCATTAA TCT TTAATCAAA            TAACTGATAATATTT  41 17
      BF2567 NONE
      BF2566 2948952 .. 2948984 - -14.9  -5.61596   ATGGTTATAAAAAAA      CTCCCGGTCAGCTTT AAA AAAGATGGCCGGGAG      GCATTTTCTATCAGA 100 56
        pheT NONE
      BF2564 NONE
      BF2563 2945196 .. 2945233 - -20.9  -4.96848   CGGTTTATATAAAAA   TAAGAGAGGCGGTCAACT TTG AGTTG-CCGCCTCTCTTA   TTTTTATATACAGCC 100 117
      BF2561 NONE
      BF2560 2942359 .. 2942369 -  -2.4  -3.27246   ACTATCAACGAAAAT                 GCCG ATC CGGA                 CGTGCGTCATGACTT  44 271
      BF2558 2941558 .. 2941572 -  -6.4  -4.23054   AGACATGAGTTAAAA               CCCGAA CAA TTCAGG               TTTTATTTCGACTGC  71 122
      BF2557 2941261 .. 2941293 -  -6.5  -5.84432   CAGAACATAAAAAAA     TGCGCTGATAACAT ATCATA ATG-TATCAACGCA      TTTTTTTATTGGGGA  95 54
      BF2556 NONE
      BF2555 NONE
      BF2554 2936650 .. 2936671 -  -3.8  -3.24598   AACAAACGACTAACA           CTATTAGT TATTCG ACTAACAG            CATAAGTTATTTACC  49 87
      BF2550 NONE
      BF2549 NONE
      BF2548 NONE
      BF2547 NONE
      BF2546 2927002 .. 2927059 -  -2.9  -3.04196   TCAAATTCATATATA GCTTTTTTATTTCA-TAGGTGAGGTAGA TGA TCTCCCTCACCTAATAAAACTAACATAC CCTATTTCTGAGTTT  43 27
      BF2545 NONE
      BF2544 NONE
      BF2543 2924807 .. 2924821 -  -4.2  -3.73512   ACAATTAATACACAA               CAGGAA CTT TGCCTG               TACTGCTTGGAACGA  57 412
      BF2542 NONE
      BF2541 2922855 .. 2922869 -  -4.2  -2.87132   GTCCTGGCTGACAGA               CCGTAC CTT GTACGT               CAGCTCAAGCAGCTA  46 504
      BF2538 2917802 .. 2917832 - -13.3  -5.08178   AGATATATACAAAAA       GGCGAGGCTACCC TCTTG GAGTAGCCTCGCA       CAAACCAGTTAATCT 100 45
      BF2537 2917015 .. 2917040 -  -8.4  -5.48054   AGCAAAATGAAAAAA         GCCGCTTGTAA TTGAT TTACA-GCGGC         TTTTCTATTTAAATA  93 55
      BF2536 2916305 .. 2916335 -  -9.1  -5.24647   ACAGACAAAATAAAA      TAGGGTGATTCTCC TTGC GGAGG-TCACCCTA       TTTCGTTGAAACCTA 100 46
      BF2526 2906172 .. 2906185 -  -5.3  -2.73364   GTGGGATCTTAAGGA               GAGAA AAAT TTCTC                TGTGCGGCTCTGTGT  51 61
      BF2525 2904685 .. 2904701 -  -6.5  -2.87211   ATGCCTCTCGACACA              CGCACCT GAA ACGTGCG              CGTCTACCAATTCCG  58 279
      BF2524 2903797 .. 2903840 -  -8.2  -2.78715   AATGCTTTCATCACA GAGTAACACGGAGTGTACCC TACA AGATCGACTCTGTGTTACTC TGTGGTAATCAGTTC  67 47
      BF2523 2902362 .. 2902374 - -10.5  -3.41878   CTTTGCAATGTAGAA                GCCCG ATC CGGGC                GCATCCACTCTACGC  85 143
      BF2508 NONE
      BF2507 NONE
      BF2506 NONE
      BF2505 2878473 .. 2878487 -  -3.6  -2.52946   GTTTTCCAGAAAATC               TCCATA AAA TATAGA               TTCTTTATTTAATAG  45 50
      BF2504 NONE
      BF2503 2876346 .. 2876361 -  -2.6  -3.68351   GTTTCATCATTCAAA              CAATTT AAGT AAATCG               ATCTCTCCCCAGTAT  48 1
      BF2502 NONE
      BF2501 2873185 .. 2873196 -  -4.4  -2.92175   CCGGAATACATTACA                CTGT GGAT ACAG                 GTGATCGTCTATTTC  48 45
      BF2494 2866596 .. 2866614 -  -8.8   -2.5294   GACCTTCTACAATAC             GCCACCCA GAA CGGATGGC             AAAGCCTGAGACGCT  63 472
      BF2491 NONE
      BF2490 NONE
      BF2489 2861451 .. 2861461 -  -3.2  -3.18321   ACTGAGAATGGAAGA                 CGCT TTT AACG                 CACTGACACCTTACG  47 62
      BF2484 2856958 .. 2856982 -  -2.1  -5.06052   CGAAAAAATACAAAA          TGCTCTGCAAA ACT TTGGCAAAGAA          TTAAGTCATGTGAAC  67 109
      BF2475 2852035 .. 2852068 -  -3.1  -2.69471   CTACTCCGAGATAAG     CCATAGCCTCTTGCTT ACT AAGCCAGCG-CTTTGG     AACTGATTCTACTTT  43 51
      BF2474 NONE
      BF2473 NONE
      BF2472 NONE
      BF2471 NONE
      BF2470 NONE
      BF2469 NONE
      BF2468 2847563 .. 2847579 -  -2.9  -3.46285   AAATATAAAACTTAA              CCGGG GCACACT CCCGA              CGGCATCCTTTAGTA  47 92
      BF2467 NONE
      BF2466 2845880 .. 2845892 -  -9.1  -3.30441   TATCAGCCCTTATAA                GTCGG TTC CCGAC                AACCCTGCGGGCTGT  77 169
      BF2465 2845498 .. 2845518 -  -2.5  -2.79183   TGTATTCTTATCAGA            GCCGGAATA TCG TATACCAAC            TCAATCATTATTTCT  42 66
      BF2464 NONE
      BF2463 NONE
      BF2462 2843661 .. 2843687 -    -8  -2.56914   GATTTGAGTAATTGA         GGGGGTGATA AAAAAAA TATCCCCCCC         CCTACTCTTCGAAGA  66 27
      BF2461 NONE
      BF2460 NONE
      BF2459 NONE
      BF2458 2839306 .. 2839320 -  -4.4  -3.54424   TTTCATTTCTCTAAA               TATTAA TAG TTAATA               ATAAAATTCTCGTTT  55 20
      BF2457 NONE
      BF2456 NONE
      BF2455 NONE
      BF2454 NONE
      BF2453 NONE
      BF2452 2835792 .. 2835816 - -16.5  -4.87665   TTTGAGTTAGAAAAA          GAAAAGGCGGG ATT CCCGCCCTTTC          CATCGTTTACGCGGT 100 32
      BF2451 2835413 .. 2835437 -  -6.3  -3.05268   TAATCAGGCGCAATA          CCGCCCTCACC TAC AACGAGGGCGT          AGAGTTCCCGGATAC  59 11
      BF2450 NONE
      BF2449 NONE
      BF2448 NONE
      BF2447 NONE
      BF2446 2826477 .. 2826495 -  -4.6  -5.32882   TACGAGCAGAAAAAA             TACCATCG CTT CAATGATA             CACCGGAATGCTTTT  79 210
      BF2445 NONE
      BF2444 2825345 .. 2825366 -  -2.3  -5.63012   AAAAATAAAGAAAAA           CACAAAAGC AATT ACTTCTATG            TTCATCTCAGAGAAT  78 40
      BF2443 NONE
      BF2442 NONE
      BF2441 2823323 .. 2823333 -  -2.6  -3.09749   TAGCGTTAACATAGA                 TTTA TTA TAAA                 GACAGACATATTACA  43 199
      BF2440 NONE
      BF2439 2821343 .. 2821376 - -16.1  -4.08974   ATCCCACTATATAAA     GTAAGGCTCCGAGCC TTTC AACCCGGAGCCTTAC      ACATTCTGTTAAAAT 100 167
      BF2438 NONE
      BF2437 2817761 .. 2817778 -  -5.6  -3.61517   ATCTGTGGTGAACAA             GCCTTT TGCTAC AAAGGC              TTATAAGTTTATTTA  59 34
      BF2436 2816799 .. 2816822 -  -2.4  -3.53224   TATGGTTTCTCTAAA          GACAAGAGAT CACC ATTTCCTGCC           CTTCTCTTCCAACGG  47 124
      BF2434 2815073 .. 2815105 -  -6.9   -5.8096   GATAAAAAAGAAAAA      GGTCGGAAGTTCACA TTT CGGGTACCTCCAACC      TTTTCTTTCTATACC 100 53
      BF2433 2814548 .. 2814571 -  -7.5    -4.564   AATCGGAAATGAAAA          GAGAGCATC CAATGT AATGCTCTC           TGTCTTTTTACTGAT  82 114
      BF2431 NONE
      BF2430 2807628 .. 2807640 -  -3.5  -3.22162   TGTATATAAAACAAG                TATTT CCT AAATA                AATTCATTATTGAGC  47 53
      BF2429 NONE
    BF2427.1 2806837 .. 2806863 - -10.2  -5.77853   AATTGGCAAAAAAAA         TCCCCTCAATGA ATA TCAGTGAGAGGA         TTTTTCGGATTGCTA 100 233
      BF2426 NONE
      BF2425 NONE
      BF2424 NONE
      BF2423 2802632 .. 2802665 - -12.6  -3.97926   ATAACATAAACACAA     CACCCGAATGTATA AACTTG TATACACCCGGGTG      ATCACATTAGACTGT 100 40
      BF2422 2801442 .. 2801459 -  -4.9  -3.24414   ATTCTCAACTAAAAT             TAAGGCA CTTC TACCTTA              TTCAATATTTTGCTG  54 7
      BF2421 NONE
      BF2420 2799429 .. 2799445 -  -3.8   -4.4836   CAATAAAAGTCAAAA              TCTATT ATCCA AATAGA              TTATAGAGTTGCAAC  65 13
      BF2419 NONE
      BF2418 NONE
      BF2417 NONE
      BF2416 NONE
      BF2415 2793860 .. 2793897 - -12.9  -4.49353   TTATAATACAATAAA   GTCCGCCTCCAATAAATC TTA GAT-TATTGAGGGCGGAC   TTTGATGAAATATTT 100 54
      BF2414 2793388 .. 2793411 -  -9.7  -4.67968   TCAACAAATAAGAAA          TCCCAATTG TTTTGC CAATTGGGA           TTCTGACTTTATCTC 100 45
      BF2413 2792135 .. 2792167 -  -7.9   -4.9448   AGGGATTAAATAAAA      GAGGCAATTTACT TATATAT AGTAAATTGCTTC      TTTCTTATTAAACAT  88 89
      BF2410 2785120 .. 2785142 - -12.8  -6.06529   TAGAGACAAAAAAAA           TGCCAGACCA TGC TGGTCTGACA           TTTTGACGTATGTTT 100 57
      BF2409 2782929 .. 2782963 - -11.7  -5.26875   TTTCTAATGAAAAAA    GAGCATTACGATACAT TTTC ATGCA-CGTAATGCTC     TTTGAATGATATTAT 100 60
      BF2408 2780157 .. 2780179 - -13.6  -5.85244   AAGGAAAACAAAAAA           CCTCCATAAT TTG ATTATGGAGG           TTCTTGTGATCGCGA 100 374
      BF2406 2778482 .. 2778494 -  -2.7  -3.57901   CCGATGAAAAATAGA                CTTTG ACA CAAAA                GTACTCCATATCTAT  48 56
      BF2405 2777702 .. 2777753 -    -9  -3.10409   CATCAACTTACGGAA TAAAGGAGAGTGCGTCATAACT TACCACAG AATTTTGACACATTCTCCTTTA TTTTTCCTAATTCAG  71 75
        trmD 2773854 .. 2773882 - -14.8    -5.626   TATTTCATAAAAAAA        GAATGCCTTTCT CCATT AGAAAGGCATTC        TTTTTTATATACAAC 100 46
      BF2397 2770817 .. 2770837 -  -2.6  -3.71873   GCATTTATATGGAAA            TAATGCAA TATTT TGGCATTA            TAGCCTATATGTAAA  51 58
      BF2394 2767811 .. 2767867 - -21.5  -3.78778   TTATTATACGAACAA TCCATCATTACGAAGTTAACTTTAATA GTG TGTTAAAGTTAACTTCGTAATGATAAA CAATTAACTTCTTGC 100 108
      BF2388 2758958 .. 2758970 -  -3.4  -3.37531   TGAAAAGTATATTAA                TCCT AAAAA AGGA                TTTGAATCTTATTTC  48 288
      BF2383 NONE
      BF2382 NONE
      BF2381 2754297 .. 2754325 - -12.5  -4.99056   TAAGATAATGAAAAA        TCCCGCAGAGTGT AAA AAACTCTACGGGA        TTTTTTTATCAGAGA 100 52
      BF2377 2749468 .. 2749498 -  -7.7  -5.20328   CTTTAAAAAAAGAAA       GAGGTAATAAAGC CTTTC ACTTTACCACCTC       TTCTTTAAGCATTCC  88 114
      BF2366 NONE
      BF2365 NONE
      BF2364 2727649 .. 2727660 -  -4.4  -4.98672   CCGAAAAAGAGAAAA                CTTC ATCA GAAG                 AACAAAAAAAGGCTG  75 172
      BF2361 NONE
      BF2360 2726599 .. 2726623 -   -10   -5.1675   TTACTCATTAAAAAA          GTCCCGGTTC TGATG GAATCGGGAC          TCTTTTACCAAACAA 100 55
      BF2359 2724796 .. 2724825 - -16.7  -2.81464   TTAGTATTCAGTATA       TATTGCCTACGTT GGGA AACGTAGGCAATA        TTATTCTTTTCTTCA 100 49
      BF2355 2721472 .. 2721502 -  -3.2  -4.43283   GGATATAAAGAGAAA       GGATAGGAAACG TCTAAAT CGCAACCTATCC       TTTTTTCTTATGATA  60 33
    BF2345.4 NONE
    BF2345.3 2710889 .. 2710901 -  -6.2  -4.24891   AGATACTAAAAAACA                GCCG GAATA CGGC                ATTGTATATGTTATA  69 52
    BF2345.2 2709140 .. 2709153 -  -2.3  -4.38712   TTGATTGGCATAAAA               CGGTA GTTT TCCCG                TGTTTAGGCGAGATT  57 51
    BF2345.1 2708710 .. 2708731 -    -3  -3.74077   TTTCAGACAGGTAAA           CGACACCCC TTTCT GGGATGT-G           ATGCTATACATTTAT  52 230
      BF2320 2689562 .. 2689580 -  -5.8  -3.81951   TTGGAGATCATGAAA             CTCACCGG ACA CCGGAGTG             AGCATAACTTCTTCC  61 268
      BF2317 2687697 .. 2687714 -    -7  -2.51535   TCATCATAAAAGGAG             TCCTGC TTAAAT GCAGGA              AACATGTTAAACAAT  60 92
      BF2312 NONE
      BF2311 2684210 .. 2684245 -  -2.6  -2.86217   TTCAAAGTTAAGAAT    TATGCACTTTTACC ATTCATTG GGTATCAGCGCATA     TCCATTATTTAGTGT  42 34
      BF2310 NONE
      BF2309 2683280 .. 2683294 -  -3.6  -2.63112   AAACGTCTTATATTA               CACTAT AGC ATAATG               CAAATAAAAATACGG  45 74
      BF2308 2682918 .. 2682928 -    -4  -2.80443   TTATATTCTATTAGA                 TTTG TTT CAAA                 GTTAAGGATTATACA  46 184
      BF2307 2682434 .. 2682451 -  -4.1  -2.52896   TTATCTTTTAATCCA             TTTGCGA CAAC TCGCAAG              CGATCATTTAAACTC  47 108
      BF2306 2681659 .. 2681704 -  -9.3  -4.52047   CACCATAGCACAAAA TGAAATAAGAGTAACCACA TTGACATG TGCGATTACTCTTATTTCC TGTCGGGGTAGCGGG  93 164
      BF2304 NONE
      BF2303 NONE
      BF2302 2675923 .. 2675961 - -15.3  -5.64304   GAATACAACAAAAAA   TTCCGCCCGCACTTGTG GATTT CACAGGAGCAGGCGGAA   ATTCTTATTTTTAGA 100 65
      BF2300 2673844 .. 2673855 -    -3  -3.74077   TCTTACATATTCAAA                TAAG AGTC CTTA                 AATCCCAGGAAGTAA  52 1
      BF2299 2672476 .. 2672507 -  -3.8   -5.1244   GTATTAAGAGAAAAA      GGGCAGAAAA GCTTTACGCTTA TCTTCTGCCC       GATCTGGGTGCCGTA  73 13
      BF2295 NONE
      BF2294 2667710 .. 2667735 -  -7.7  -2.77895   CCTATTTCCAAGAAG         TTAACTTCCTA CATA TAGGATGTTAA          TATCGTATTCTTAAG  64 120
      BF2293 2665967 .. 2665999 -  -3.3  -5.11836   ACATCTAAAATAAAA      GCCGGAAAAAGGCTT GCA AAGCGAATTCCCGAC      TCAGTTTATTGTAAC  71 58
      BF2292 2664439 .. 2664471 -  -7.1  -3.75153   TCTTTTTAATGCAAA      TTGCCGGCAACTT TTATGGC AAATTGTCGGCAA      ATATACATAAAAAAG  70 48
      BF2291 2663425 .. 2663444 -  -9.4  -5.65496   CACCAAAAACAAAAA            GGAGATTA TTTA TAATCTCC             TTTTGTACACCCTCA 100 193
      BF2290 2661967 .. 2661979 -  -3.4  -2.92472   AAATAAATGATCAGA                GGAT AACCA ATCC                CATATCTATTTACTT  44 31
      BF2286 2658709 .. 2658733 -  -7.9  -4.88918   TGACTTCAAAGAAAA          TGCATTGCTTC AAA AAGGCAATGCA          TTTTTTATCGGTATT  87 267
      BF2284 2657906 .. 2657927 -    -6  -2.92026   TACGTTAATATTATA           GATCATTT ATATAA AAATGATC            CAGTTATATGCTGCA  56 89
      BF2283 2657258 .. 2657290 -  -9.3   -5.4492   GATAGATACAAAAAA      GATGAAACTTACTCT CAG AGTTTAAGTTTCATC      TTTATATTTTATTTA 100 50
      BF2280 2653038 .. 2653087 -  -9.7  -3.07232   ACAAGAAGAATCAGA TATAAATACTTTGTTTAACTTTA CTAA TATAGAAAAACAAAGTATTTATA TTCCGAAAGTTACCA  71 86
      BF2274 2645451 .. 2645466 -  -6.2  -4.40237   CATTATATATCAAAA              CTGATT TAAA AATCAG               TTCATACTCAAAACG  73 494
      BF2270 NONE
      BF2269 NONE
      BF2268 2641166 .. 2641186 - -11.9  -5.15526   ACATAAAATTAAAAA            GGATACCCC CAT GGAGTATCC            TTTTCTTATATCTAC 100 51
      BF2264 2636943 .. 2636990 - -12.4  -4.86133   TAGAGATATTAAAAA GAGAATCCACCTATATATATTT CAGT AAATACATATAGATGGATTTCC TTTTTAAAAACGCTG 100 116
      BF2259 2630057 .. 2630070 -  -5.3  -3.17075   TGTTTTTTAATTTAA               TTTGC GGGT GCAAA                GTTATATATTTTTGC  55 95
      BF2258 2629083 .. 2629125 - -22.3  -5.46706   ACCTTAAAACAAAAA CACACAGCACCGGAATCCT ACATA AAGATTCCGATGCTGTGTG TTAAGAGTGGTCTAT 100 49
      BF2257 NONE
      BF2256 NONE
      BF2255 2626279 .. 2626301 - -10.7  -2.92171   CATAGCCCCAAATCA           TAGAATCGG AACTA CCGATTCTA           TCGAACAATCTTTTT  81 208
      BF2254 2625873 .. 2625883 -    -4  -3.28537   ATATTTAACTACGAA                 GTTT TTA AAAC                 GTATTTTTATCATGG  49 82
      BF2253 2625534 .. 2625572 - -24.2  -5.04325   TCCAAATCATAAAAA   CATAATGGGGCGTATTGC TTG ACAATACGCCCCATTATG   TTTTTTAGACCCAGA 100 64
      BF2248 NONE
      BF2247 NONE
      BF2246 NONE
      BF2245 NONE
      BF2244 2616620 .. 2616655 - -10.7  -3.78394   AAGTAAATAAAGTAA   TAGCCCTTGC-ATC-GA TTAT TCTGATTGCAAGGGCTA    TTTTATATTCAGAAG  90 42
      BF2235 2610047 .. 2610064 -  -5.5  -5.37345   CGGAATCACAAAAAA             GACAGTC TATT GGCTGTC              TTTTTTATTTTACCA  82 369
      BF2231 2602079 .. 2602100 - -11.7  -6.32017   AATAAATAAAAAAAA           CGTAGAACT GGAA AGTTCTACG            TTTTTTTATTGTCCT 100 55
      BF2223 NONE
      BF2222 NONE
      BF2221 2591423 .. 2591435 -  -3.4  -2.84732   CCCAAAGTTACTACA                GTTG ATTGG CAAC                GAAAGGGAGACTATC  44 457
      BF2219 2587692 .. 2587702 -  -2.6  -2.80533   TGGTAAAATTAGAAG                 TTAA CAT TTAA                 GCCGATAGAAATCGT  42 8
      BF2218 NONE
      BF2217 NONE
      BF2216 2584400 .. 2584422 -  -9.2  -2.82234   AGAAACTGTACTATA           TGGAGAGTAA CTA TTACTCTCCG           AGTTTAGCAAGCAGA  73 16
      BF2213 NONE
      BF2212 NONE
      BF2211 2578456 .. 2578468 -  -4.1  -3.55444   CCTTTATTCCGGAAA                GGATA TGA TACCC                GTTGCCATTTTTCAT  52 98
        pyrB NONE
      BF2207 NONE
      BF2206 NONE
      BF2205 2574436 .. 2574452 -  -2.3  -5.06414   CTTTTTGAAGAAAAA              GTTATTT AAA ATATAAC              TCCGAGTGAAAAACT  67 14
        glyA 2572984 .. 2573017 - -10.3  -5.69023   AAAAGAGCAAAAAAA     TGCCCGCAACTTTCT TCAC AGAGAATTGCGGGCC      CACGTATGTTATTGT 100 61
      BF2203 2572101 .. 2572133 - -13.5  -4.47183   GATTAGTCAAATAAA      TCCCCGCTATTCTTT CTG AACGAATGGCGGGGA      TGACGGATATATAGA 100 51
      BF2201 2567957 .. 2567987 -  -8.3  -3.90097   AGGCTATAAAGAGAA       GAAACGAGAGGGA GTGGA TACCTCACGTTTC       AAATAGTTCTGTGTT  79 58
      BF2199 NONE
      BF2198 NONE
      BF2197 NONE
      BF2196 NONE
      BF2195 2561005 .. 2561017 -  -3.3  -3.35597   GGGAGTGCCGAAAGA                GCCGT TTA ACCGC                TGAGGGGCATCCCAA  48 155
      BF2191 2556845 .. 2556900 - -17.2  -2.64794   TGTAATCGTAGACGA GTTGTACAACTGGTACACGACGAGTT GTGC AACTGGTGATGTACGAGTTGTACAAC TCGTATGTGCCGGGA 100 88
      BF2190 2554850 .. 2554866 -  -7.9  -2.88249   TACAGCCGTTACAGA              GCGGCTG CGG CAGCCGG              CAATGATATTTACCC  61 182
      BF2181 2545352 .. 2545367 -  -4.7  -3.71687   TTAAAAGAGGCTAAA              TCGGT GAAAGA ACCGA               AGCCAGATACCAAAG  58 476
      BF2168 2532987 .. 2533011 - -13.7  -5.85244   AAGGAAAATAAAAAA          GGGGATATTCA CGG CGAATATCCCC          TTTTTATTATTTATT 100 51
      BF2166 NONE
      BF2165 2528675 .. 2528724 - -21.8  -4.38129   ATATAATTATGAAAA GCGGACTCCGTATATT-TGCAAC GAATT GTAGCATAATATACGGAGTCCGC TTTTTTAATGTATCA 100 42
      BF2159 2522558 .. 2522590 - -19.3  -3.76492   TTCAATTCCATGAAA      GAAAGGCTCGGTTTC GCT GAAACCGGGCCTTTC      TTTTGTCTGTATCAA 100 58
      BF2152 NONE
      BF2151 2510037 .. 2510051 -  -3.6  -4.04071   AAATACGAATAATAA               TTTGTC GGC AACAAA               GTTAGCAACATTTCC  57 115
      BF2150 NONE
      BF2149 2507280 .. 2507290 -    -4  -3.46144   ATATTATTAATAACA                 GAAA TCT TTTC                 TTATTGTTTGCCGGA  51 97
      BF2148 2506271 .. 2506285 -  -7.1  -2.57211   ACGTTGCTCCATAAG               CGGAC CTTCT GTCCG               GGTGATACAGACAGG  60 321
      BF2147 2503991 .. 2504014 -  -3.8  -3.81414   ATCCTCAAGTAATAA          GAATAGCGGC GATT ACGGCCATTC           TGTTTTCCGTAATCG  55 445
      BF2145 2501308 .. 2501322 -  -4.4  -4.14615   AAAAACTGCGCAAAA               TTAATA TTC TATTAA               CGGAAACCGAATTCT  62 185
      BF2144 2499226 .. 2499243 -  -4.9  -4.42619   CAACATGCCAGAAAA             GCATATT TATG AATACGC              CGTTGTTCGGATAGT  68 386
      BF2141 NONE
      BF2140 2495220 .. 2495237 -  -9.9  -5.76237   GATAGAAATAAAAAA             GGAGTAC CGCC GTACTCC              AACCTTTGTTAACCT 100 136
      BF2136 NONE
      BF2135 NONE
      BF2134 2479409 .. 2479448 - -18.2   -3.9644   GTCTTAACATAATAA  GTAAACCCCGAAAGTT GGACAAAA AACTTTCGGGGTTTAC   TTCATTTCGACACAG 100 95
      BF2130 NONE
      BF2129 2475306 .. 2475321 -  -6.2  -3.33583   ATAATATTGCGAGAA              TCACAA TGGC TTGTGA               CATATGCAAATATAG  59 10
      BF2128 2474196 .. 2474234 - -21.2  -2.73681   GATGGAGTTTAAGTA   TCAGGGTGTAGCTATCCG TTC CGGATGGCTACACCCTAA   TGCCGATATGGCTAC 100 98
      BF2119 NONE
      BF2118 2465131 .. 2465148 -  -5.6  -3.95456   AAAGTGAACACTAAA             GAGCTT TCTGAG AAGCTC              CATATATCAAAAACG  63 445
      BF2116 2464064 .. 2464078 -    -5  -2.81547   TGTGTATATCAATGA               TCCTCA GGC TGAGAA               GAGTCTGAAGTTTAC  49 412
      BF2114 2461467 .. 2461484 -  -4.9  -3.43338   ACTTATATGAATGAA             GTGAAAT GCAG ACTTCAC              ATCCGGACTGTGCCG  55 280
      BF2108 NONE
      BF2107 2455586 .. 2455630 - -23.3  -2.93382   TTTTATATTCATATA CCAATGAAAAAATCCGGTTCA TAA CGAACCGGATTTTTTCATTGA TTCTTTGCATTCAAA 100 48
      BF2096 2443280 .. 2443292 -  -7.7  -2.76291   TAATTTTAAAATTTA                TAGGC AAC GCCTA                ACGATATGATGTTTG  63 3
      BF2095 2441400 .. 2441430 -  -8.3  -3.15249   GATATGGTTTAGGAA       GTCCTGCATGAAC GATAA GTTTCTGCAGGAC       TACAAAAAATCACAC  70 177
      BF2087 2433756 .. 2433769 -  -2.3  -5.57396   ATAATCAAGAAAAAA               GGTAG TGAA CTTCC                TGGCAAAACAAATTG  74 353
      BF2076 2423623 .. 2423650 -  -5.5  -3.05535   GCAAATATGATAAAT        CGGCAGCACAG GTCGTA CTGCGCTGGCA         CTTACAGCGCGGAGT  52 386
      BF2070 NONE
      BF2069 2416535 .. 2416555 - -10.5  -4.18421   GAATTATAGAAAGAA            GTCCTACCA ACA TGGTAGAAC            TTGCTTTTTTAATAA 100 42
      BF2068 NONE
      BF2067 2415853 .. 2415880 - -10.6  -4.57304   AGGGAAGCAAACAAA        TTACAGGGTAGC ATAC GCTACCCCGTAT         AAATTGATGCTAAAC 100 47
      BF2066 2415407 .. 2415437 -  -8.4  -5.75538   GCCAAAAAAGAAAAA       TCCCGAAGTTAC CACGTGT ACAACTTCGGGA       TAGTTTCTTTCTTAT  93 37
      BF2063 NONE
      BF2062 NONE
      BF2061 NONE
      BF2060 2413090 .. 2413122 -  -4.2  -2.63616   ATGATCAATAGGAAT     GCTATCAG-ATTAGG GAGA CCTATTGCTGTTAGC      TGTGGAGCGACGGGA  44 82
      BF2057 NONE
      BF2056 NONE
      BF2052 2405743 .. 2405795 -  -5.7  -2.64584   GATAAAATCAAAAGG CGGTTTTATAAGTCACTCTGTGGG GCATGA CCCGC-GATTTGCTTATAAAACCG TTTTTCGTTTATAAA  51 34
      BF2050 2404599 .. 2404618 -  -3.6  -4.27617   CATATCCCATCAAAA            GACCACCCA GTA TAGGTG-TC            AGAGTGCCGAGTGTT  62 415
      BF2049 NONE
      BF2048 NONE
      BF2047 2401764 .. 2401821 - -24.7  -2.78793   ACGGAGAACAGACGA TGAAAAGTTTTGAACGATGAATGATCA CCGC CGATCATTCATCGTTCAGAACCTTTCA TCGTTTCAATTCATA 100 23
      BF2041 NONE
      BF2040 2392787 .. 2392841 - -10.6  -2.87132   GCTGTCCGGTATATA GGGTGTAGCCATGCGAGGCTTAGGAC TAC ACCCTGTGCACCGTATGGCTACACCT CTTTAGAATACGCCC  79 28
      BF2039 2392220 .. 2392241 -  -9.5  -6.23209   GTAAGCAAAAAAAAA           GGAGAATCC CGAA AGATTCTCC            TCATTGTTGTTATTA 100 49
      BF2038 NONE
      BF2037 NONE
      BF2036 2388200 .. 2388230 - -11.3  -4.23007   GAGATAATTTGAAAA       GACGTAAGCATAT TCTGT AAATGCTTACGTC       TTTCGGACCGAATGC  93 267
      BF2033 2385976 .. 2385993 -  -4.1  -4.52266   AAGCAAACAGTAAAA             CTGATTC ACCA GAATCTG              TTTTGGGCGTTTATC  66 361
      BF2028 NONE
      BF2027 NONE
      BF2026 2378384 .. 2378394 -  -6.8  -3.65046   CTCTTACCTGAAGAA                 CGGA TTT TCCG                 CCTTCTCTATTCCGA  64 3
      BF2025 2375239 .. 2375251 -  -4.9  -3.05046   GGAGTGCCCGAAAAT                CATAA AGT TTATG                GTTGCGTAGCTTTGG  51 254
      BF2009 2357738 .. 2357748 -  -5.4  -4.55295   TTTTTTAGAAATAAA                 GCAT CGA ATGC                 GGTAATATTTTATTT  71 39
      BF2008 NONE
      BF2007 NONE
      BF2006 NONE
      BF2005 2352390 .. 2352402 -  -4.1  -3.10344   CTGTCACTCAACACA                GCTTC CAG AAAGC                CTTCACTCCGTGCCA  50 5
      BF2003 2350571 .. 2350584 -  -5.3  -3.53012   CGCTTTTGTGGGAAA               CATAG CGAA CTATG                TGATAGATAAAAAAT  59 378
      BF2002 NONE
      BF2001 NONE
      BF2000 NONE
      BF1999 NONE
      BF1998 NONE
      BF1997 NONE
      BF1996 NONE
      BF1995 NONE
      BF1994 2338118 .. 2338132 -  -2.8  -2.95091   AGCGGAATTCAGACA               GACTCC GAG GAAATC               CGTGTCAATCCGTGT  42 59
      BF1993 2336854 .. 2336879 - -11.1  -4.36596   TTTATAATTAAGAAA         GGCCGCTCTGA GTAA TCAGGACGGCC          TTCTTTTATATTATA 100 86
      BF1989 2329560 .. 2329570 -    -4  -2.82623   CTTGGCTCATAATCA                 TCAA TTT TTGA                 GTGTAAAATTAAGTT  46 97
      BF1988 NONE
      BF1987 NONE
      BF1986 2326376 .. 2326413 - -16.6  -3.54424   GCCCACGCCGTTAAA   CGATAAAAGCACATCC GAAAGA AGATGTGCTTTTATCG    TTATTGGAACTATGC 100 313
      BF1982 2324744 .. 2324760 -  -8.7  -4.98531   GTTTGAAAGCAAAAA              TCCGCCT TTA AGACGGA              TTAATAAGTTAGCAG  95 115
      BF1981 NONE
      BF1980 NONE
      BF1979 NONE
      BF1978 2316216 .. 2316238 -  -2.7  -4.57073   TATTTTCTTCAAAAA           CGGTAAAGT TCCAC ACCTCACCA           ACGAAGAGTTGCTTT  60 39
      BF1977 2314911 .. 2314948 -  -5.5  -3.29511   GCCATTTTCCGACAA   TCGTACCCCCTAATC GTTTTTTA GGGAAGGGGGTACGA    TTTGGATACATAATT  55 210
      BF1962 NONE
      BF1961 2302448 .. 2302483 - -10.4  -4.14627   TTTTCATACAAATAA    TAGGAGGGGGTCCGAA ACGT TTCGGATACCCTCCTG     GACTTTAATTCCACA 100 187
      BF1958 2299945 .. 2299986 -  -7.6  -4.29905   ATTATATGAAAAGAA TAATGGCAATA-CC-TTCGT CTTT ACGTATGGATATTGCCATTA AATATATTGCTGAAT  81 100
      BF1957 2299192 .. 2299207 -  -3.2  -5.92337   ACATATTAAAAAAAA              CAGCAG ATGG CTTCTG               TTACCTACATGAATA  89 49
      BF1956 NONE
      BF1955 NONE
      BF1954 NONE
      BF1953 NONE
      BF1952 NONE
      BF1951 NONE
      BF1950 NONE
      BF1949 NONE
      BF1948 NONE
      BF1947 NONE
      BF1946 NONE
      BF1945 NONE
      BF1944 NONE
      BF1943 NONE
      BF1942 NONE
      BF1941 NONE
      BF1940 NONE
      BF1939 NONE
      BF1938 NONE
      BF1937 NONE
      BF1936 NONE
      BF1935 NONE
      BF1934 NONE
      BF1933 2274016 .. 2274026 -  -3.2  -3.53012   CGGCGGCTTCGGAAA                 CCAG GCA CTGA                 AGCGACATATTTATG  50 435
      BF1922 2258031 .. 2258059 - -10.3  -3.09274   AAGAATCATATAAAG        GCCGGATTAGG GGGGTAT CCTATTCCGGC        TTTTTGTCTTGGCAA  80 106
      BF1917 2252844 .. 2252860 -  -2.2  -2.71712   GGGTTTGCGGCAAAG              GTAGGG CATGT CCCTAG              AGTTGGCAATCCTCA  40 53
      BF1916 NONE
      BF1915 NONE
      BF1914 NONE
      BF1913 2246638 .. 2246669 -  -7.5  -2.85378   GCAAGAATATATAAG      TCGTATAAGATCT TTCAAC AGATTTTATACGA       AAATATTAGGTATAC  64 100
      BF1908 2243141 .. 2243151 -  -2.6  -2.73781   CATAATGATACATGA                 TATA TGT TATA                 ATGAAGTGATTGTTT  41 40
      BF1907 NONE
      BF1906 2241723 .. 2241738 -  -3.2  -3.60419   ACTTCGAAACCACAA              TTGGTC AATA GTCCAA               TTTACTGATCCATTC  50 14
      BF1905 2241403 .. 2241426 -  -2.4  -4.16016   TTATTTTTTAATAAA          TC-AGCAGGCA GGA TACCGGCTCGA          AAAATAGATTCTCAA  54 2
      BF1904 2240792 .. 2240802 -  -5.4  -5.56112   AGAAAAATGAAAAAA                 CTTC AAT GAAG                 AGTCTTTTTCAAGGA  84 54
      BF1903 NONE
      BF1902 NONE
      BF1901 NONE
      BF1900 NONE
      BF1898 2233926 .. 2233937 -  -4.4  -4.08689   TAGTTAATAATTAAA                TGGA TACT TCCA                 TTTTATAAAAACGTG  62 135
      BF1897 2233193 .. 2233204 -  -5.8  -4.41548   GCACATGGCATAAAA                CACC TGGG GGTG                 TATTATGAAATCGTT  72 39
        mtgA 2231826 .. 2231852 -    -6  -3.30918   ATGTACACGATAAGA        CAATCA-GCCT GAAAGA AGGCATGATTG         ATGAAATGCTGTCAC  59 521
      BF1893 NONE
      BF1890 NONE
      BF1889 2221541 .. 2221555 -    -5  -4.67943   TCGGAAGAGATAAAA               TGTACA AAG CGTACA               AATGATTTAATATTA  72 238
      BF1888 2220978 .. 2220988 -  -6.8    -4.183   TGAAGGGGGAATAAA                 GTCG GTA CGAC                 TTTATTCCGGCAATA  71 27
      BF1886 2219166 .. 2219189 - -11.1  -2.71364   TGACTCCTGTAAGGA          GGGGGAATA TGGTAT TATTCCCCC           AATAATATTTGTACA  81 16
      BF1885 NONE
      BF1884 NONE
      BF1883 NONE
      BF1882 2211484 .. 2211512 -  -6.8  -3.79021   GAAAAGTTGAGGAAA        CTATCGGGAT ATGTTCTGA ACCCCGATAG        TATTCCTGTATTTTT  66 53
      BF1873 NONE
      BF1872 NONE
      BF1871 NONE
      BF1870 2197535 .. 2197549 -  -8.6  -2.89191   CCACAGGGGCACAGA               GACAGA GTT TCTGTC               ATCCTATCCGGTATA  69 101
      BF1869 NONE
      BF1868 2195547 .. 2195579 -  -6.3  -4.28323   ATCAATTAATAGAAA      GGGCTTCTAAATC CTCCTCT GAGGTAGAAGCCC      TTCAACACAAAAACT  74 185
      BF1867 2195012 .. 2195033 - -12.3  -5.61596   ACCGGCATAAAAAAA           GTGAGGGGA ACCA CCCCCTCAC            TAAAGTCAAACCAAA 100 62
      BF1863 NONE
      BF1862 2190811 .. 2190829 -  -4.6   -2.9099   AGAAAAGAGGGAAAC             TCTTTCAT ATC ATGAATGA             CTCTTCTTTTTGGAT  48 173
      BF1852 2178812 .. 2178853 -  -7.2  -2.77051   TTAATAACCAAACAG GGTGAACTCCCGATAGCC ATTAGA GGCTTTCGGGAGTTTTTC  TTTTCCCCATGATCT  61 3
      BF1850 NONE
      BF1849 2177274 .. 2177288 -  -3.6  -2.66625   GTTACAAAACAAATG               GTAACT AGT AATTAC               AATGATTCATATTCA  45 76
      BF1827 NONE
      BF1826 NONE
      BF1825 2151499 .. 2151548 - -18.9  -3.19653   TCATAATTTTACGAA GTTAAAATCGTATCTTCGGGAAG TTAA CTTCCTGAAGTCACGATTTTAAC TTCGTATTAGTGCTT 100 173
      BF1823 NONE
      BF1822 NONE
      BF1821 2145832 .. 2145883 - -15.5  -3.80625   TTTTTAGAACGCAAA TTACGCAGATTTGCACGGATTAT CCTATT AAAATCTATGCAAATCTGCGTAA TCGATGTTTTTTTAA 100 59
      BF1820 2144580 .. 2144631 -  -9.6   -3.9093   TTCACCACAGAATAA CACAGCGTCTTACAGAG-GAATAAT TTT AATATAAACTCTGTGAGACGCTGTG TCGTTTGGCTGTGAA  87 45
      BF1813 2135547 .. 2135576 - -20.9  -5.24129   GTGTCTGATAAAAAA       CAGGCAGCGTCAA ATAG TTGACGCTGCCTG        TTTTTTTAATTGTTA 100 147
      BF1806 2125098 .. 2125112 -  -5.6  -2.80994   GGCAACTTTACGATA               TCCGCG CTA CGCCGA               CTATCTATCTGCTTG  50 254
      BF1779 NONE
      BF1778 2090752 .. 2090775 -  -7.6  -3.48438   AACTATTATAATCAA          CATTATGTAA AAGC TTACATAACG           TGGGACCGTACCGAC  69 281
      BF1775 2088277 .. 2088289 -  -3.5   -4.3898   AGCAGTCTTACAAAA                TATAT ACT ATATA                ATCATTGACTTCTTA  60 109
      BF1771 NONE
      BF1770 NONE
      BF1769 NONE
      BF1768 NONE
      BF1767 NONE
      BF1766 NONE
      BF1765 NONE
      BF1764 NONE
      BF1763 2077026 .. 2077054 -  -6.8  -5.95946   CGAACAATAAAAAAA       TGTCCC-ATGTTC CGCT GAACTTTGGGACA        TTGATAAAACAAACA 100 236
      BF1761 2075728 .. 2075743 -    -4  -2.71144   TATGCTTCCTAAGGA              GTTGCCC CTT GGG-AAC              CAGCCAAATGTCATC  45 36
      BF1760 2074077 .. 2074097 -  -8.9  -2.82623   GGTTGTTGATAACGA            CGGTGGACA TAG TGCCCGCCG            CGCCGAAGGAAAAAT  66 193
      BF1748 2054860 .. 2054888 -  -6.8  -3.47526   CTATCAACCTAAAGA       TGATGATCCGGAT CCTG ATCCGGAAC-TCA        TTTGCCAATTGCTCG  62 506
      BF1743 NONE
      BF1742 2049233 .. 2049269 - -10.2  -4.60797   TGTTCAGATATAAAA   TTGCCCGGGC-AACATC AGGA GATGTAAGTCCGGGCAA    CATTTTATAGGGTAC 100 78
      BF1725 2012720 .. 2012730 -  -5.4  -3.60094   CATATATAATTAGAA                 TGTC ACT GACA                 AACCGAATAAAACTG  59 9
      BF1724 2011047 .. 2011072 -  -9.8  -3.40299   TTATTACATGTAGAA         GCTGCC-CCAA TACTC TTGGAGGCAGC         TTCTTTTTTCAGTCA  81 68
      BF1721 2004416 .. 2004428 -  -4.1  -5.56372   AAATCAAAAGAAAAA                CACTA CGT CAGTG                GAGATGCAATCTTGA  88 474
      BF1717 1996359 .. 1996383 -  -2.1  -2.54896   GGGGGATTCAATCTA          CTACATATCCT CTA ATGATAAGCAG          ACTGTGTTTATTTGA  39 1
      BF1716 1995932 .. 1995945 -  -5.3  -3.37761   ACTGGAAGATATTAA               CTGAT TAAA ATCAG                AATGTTAACTTTGTG  57 161
      BF1715 1994094 .. 1994108 -  -5.8  -3.96327   ATTTTGCATGAGAAA               GATAAA GAA TTTATC               CAAGAAGGACAACGT  63 335
      BF1705 1977036 .. 1977070 -  -6.6  -2.92463   CCGAGTATTTATACA    GC-GAATGCTTGAGC TTTAAC ACTCAAACATTCTGC     TCCTTGCAAGCATGC  58 6
      BF1699 1969746 .. 1969771 -  -3.4  -4.15396   CCTTAAACTAAAGAA         CAAGAACA AGGGAGGAAA TGTTCTTG          ATGCCATTGAGCACA  57 109
      BF1698 1967902 .. 1967930 -  -6.7  -3.00525   TGCCTGCAAATGATA        CCGCCTTTGTAAA ACT TTTACGCAGACGG        TTTATGCATTAGCGG  59 229
      BF1697 NONE
      BF1696 NONE
      BF1695 NONE
      BF1694 1963139 .. 1963176 -  -9.4  -3.40191   GGGATAATATATCAA   GGTGATAATGCGA-CGA TTGTT TCAATCACATTATCACC   TTTTTCCATATTCAA  79 51
      BF1693 1961738 .. 1961770 -  -2.2  -3.03159   TTAATGTGCCTAATA      TACCAATGTA TTTATGAATGGTG TACATTGGTA      TATTTAGGTTCATTG  42 46
      BF1692 1961089 .. 1961122 -  -5.4   -5.1925   TGATAAGTGAAAAAA     CCTTTGTATGATCT GTTTAG AGAAAATACAAAGG      TTTCTTTGGATAGTT  79 39
      BF1685 1952718 .. 1952770 - -29.7    -3.695   TTGAAACATTTGAAA TAAAAGTAACGGGTAAAGTTGATCG ACA CGATCAACTTTACCCGTTACTTTTT TAGGAAATATCCTGA 100 63
      BF1676 NONE
      BF1675 NONE
      BF1674 NONE
      BF1673 1939748 .. 1939770 - -13.5  -5.64873   CGGAAGAATAAAAAA           GAGTGCGTC TCAGC GACGCACTC           TTTAAAGTATAGAGC 100 78
      BF1672 1938686 .. 1938708 -  -2.8  -3.65832   AAATGGTTCAAAATA           CGATATCA TGTATGG TGATATCA           CGAAAGATCCGGCGT  50 518
      BF1664 1927772 .. 1927788 -  -3.1  -2.88861   TATTATGGCTATACA              TTTTTTA TTG CAAAAAA              GATAAGGCTGTAATT  44 291
      BF1660 NONE
      BF1659 NONE
      BF1658 NONE
      BF1657 1922611 .. 1922642 -  -7.2   -2.8655   CGTATTTATATTAGA      CGCCCGGATATGCA ATGA TGTATGTCCGGGTG       TTTTTTTAATATCTT  62 31
      BF1655 NONE
      BF1654 NONE
      BF1653 1917632 .. 1917654 -  -9.2  -5.09221   CATAACAAAAAGAAA           GGCACATC TGTTTAG GATGTGCC           TTGTCTTCTGAATAT 100 55
      BF1652 1915462 .. 1915511 - -18.9  -3.66556   AATGTGCTAATATAA TGAATGTGCTAATGCACTGATCC TGCC GGATTAGCGCATTAGCACATTTA ATGATTGATCAGAGC 100 34
      BF1651 1914892 .. 1914944 - -15.8  -4.83169   AGGGGGCTATAAAAA GGGGAGTGTATCAAAAGTTCGCTA ATCTG CAGTGAACCCTTGATACACTCCCA TGTTGTTATTAAAGT 100 84
      BF1650 NONE
      BF1649 NONE
      BF1648 NONE
      BF1647 NONE
      BF1646 NONE
      BF1645 1911400 .. 1911448 -  -2.7  -2.88321   ATTGAGAATTGAAAT TTAAAAATTATCCGCTATCTC TGCCTGT GGCATAGCTAATAATTTTTAA ATTCCGATTCTCAAT  42 52
      BF1644 NONE
      BF1643 1908394 .. 1908432 -   -14   -2.6381   ACAACTCGTACACGA   CCAGTTGCTCAACTCGTA CTG TACCAGTTGTACAACTGG   TAACTGTTATCTTTA  93 70
      BF1641 NONE
      BF1640 NONE
      BF1639 NONE
      BF1638 NONE
      BF1637 NONE
      BF1636 1904616 .. 1904671 -  -8.1  -5.37043   ATGTGATATAAAAAA TCTATCGTTAATATTGTTATACGTTT TTTGC AAATATA-AACAATATGAACGATAGA TTGTTTCTTACGGCA  90 124
      BF1635 1903773 .. 1903801 -  -3.9  -2.94912   TCCGTAATTGATATA        TCATCATGGCAAC AGA GTTGTGATGATAA        TAATATGACTTTAGT  46 359
      BF1631 1898709 .. 1898719 -  -3.2  -3.90045   TAAGAGGAAATATAA                 GCCT TGG AGAC                 AAATCTCCTTCTATA  55 370
      BF1627 1895637 .. 1895652 -  -6.2  -3.91897   TGTTTTATGTATAAA              TACCTA AGAG TAGGTA               TTGGCGATTTACCAT  67 93
      BF1624 1893235 .. 1893252 -  -5.6  -4.24204   CATTGACATCGAAAA             TCAGTC GGAAAT GACTGA              TAAGCGAATAAAAGA  67 154
      BF1620 1888873 .. 1888888 -  -6.2  -2.87132   TTTGTGTTTGATATA              CAGATA GATG TATCTG               TTTCCCTATCTGTTC  56 48
      BF1617 1885521 .. 1885531 -  -5.4  -3.30452   CAACAACAGTATGAA                 GTTG CAT CAAC                 AGCAGTGCATTTACT  56 397
      BF1614 1880646 .. 1880686 -  -6.9   -3.0375   AGTAAGAGTAGAAAC CG-CAAGGGCTCTGGAAG TATGAT CTTTCAGGGCCCTTATCG  TATGCTGTATCAACT  63 77
      BF1610 NONE
      BF1609 1874576 .. 1874606 - -14.1  -5.95539   CGTTAAATAAAAAAA       GGTGTAGCCCTCC GCATG GAAAGGCTACACC       CTTTGGTCCGGATAG 100 84
      BF1608 1872896 .. 1872937 -  -9.6  -3.96051   ATATAATAGACGAAA GGTGTGTCATAACTCT ACGGTGAATA AGAGTTGCGACACACC  TTTTTTATCAATATC  87 49
      BF1604 NONE
      BF1603 NONE
      BF1602 NONE
      BF1601 NONE
        bioD 1861258 .. 1861278 -  -2.5  -2.89971   TCACCATAGATTATA            CAGATTACC GCA GGTAGTTTG            TGCTGACAATCGGTC  42 282
      BF1599 1859680 .. 1859694 -  -5.8    -3.254   CACGGATTTACAAGA               TAGATT TTT AATCTA               CTGATAACCAATAAT  59 99
      BF1593 NONE
      BF1592 1848438 .. 1848453 -  -6.2  -3.82551   AAATAAAAAGGAGAA              TAGAGA TTCC TCTCTA               TTTATAACATTACAC  65 60
      BF1591 1847366 .. 1847380 -  -2.2  -2.53271   TTACTCTTACAAGAT               TTTTAT GTC ACAAAA               GTACATAATTTTTTC  39 66
      BF1590 1846021 .. 1846033 -  -4.1  -3.57263   AGCTCGACCCCGAAA                CCTAC TAT GTAAG                TATGGTGCCGGTCTC  53 170
      BF1586 1842202 .. 1842240 -   -14  -2.53345   TGTATATATTAATAG   GGCCGAACGAATCAGAAA AAG TTTCTGACCCGTTCAGTC   TCTGTGTGGCTATTC  93 35
      BF1585 1839921 .. 1839932 -    -3  -3.81279   ACACCGGACAAAATA                GATA TGTT TATC                 AACGATTCCCTGACC  52 235
      BF1576 NONE
      BF1575 1829398 .. 1829420 -  -3.2  -3.28712   GGTGGCTCTTGACAA           CCTTACCGGA AAT TCCGGACTGG           GGAATCTGGATACCA  48 72
      BF1573 1826505 .. 1826554 - -12.5  -4.39407   CGAAAGAACGGAAAA TA-GAGAGGTCGGATTATCATTCT GTC AAAATGATAACCCGACCTTCCGTA TGTCTCCGGAGTGAA 100 64
      BF1572 1826273 .. 1826291 -  -6.6  -4.26344   ATATTGTCATGAAAA             CCGGGACT TAT AGCTCCGG             GTTTTGTTCCGGTTG  71 103
      BF1571 1825873 .. 1825883 -  -2.6  -4.67478   CAAAGATAAAAAGAA                 TATT AGA AATA                 GCATACTAATTTGTG  63 17
      BF1570 NONE
      BF1569 NONE
      BF1568 NONE
      BF1567 1819919 .. 1819944 - -10.6  -3.63515   GTTTAGGTTGAATAA         TCGAGTGTTT TTAAAT AAACACTCGA          TTATATTTGTATTAA  86 41
      BF1566 1818421 .. 1818452 -  -2.4    -5.626   CATTGGAGAAAAAAA      TAT-TGGTATTGGCT AGA AGTCATTACCATATA      CATTAGAATAGCCGA  78 6
      BF1561 NONE
      BF1560 1812805 .. 1812840 -    -9  -3.48193   GAGGAAATATAAAAG    TCGCCGGGAATATCGT TTGA AAGATGTTTCCGGCGA     TTTATCTTATTTCTT  75 32
      BF1553 1804386 .. 1804422 -  -6.1  -4.46112   GGGCATTTAAACAAA   GAACAAACTCG-AAAG ACATAG CTTCACAAGTTTGTTC    TTTATTTCTGTCCAG  74 183
      BF1552 1802694 .. 1802723 - -17.3  -5.27335   GGTGGGAAATAAAAA       GAAAGGCGACTTG ATTG CAAGCCGCCTTTC        TTTTTATTTAATCTC 100 29
      BF1526 1775159 .. 1775170 -    -3  -4.80077   TCAAAATAAAAATAA                TTCA TCGG TGAA                 AATCCGTGTAATCTG  65 51
      BF1525 1773781 .. 1773796 -  -6.2  -5.47159   GGGCAAGATAAAAAA              TACCTA ATTG TAGGTA               TTTGTTGGAGATGTG  86 372
      BF1524 1773197 .. 1773220 -  -2.4  -4.03413   ATTTGTCGACATAAA          TCCCCAAG AATTGTAG CTTCGGGA           ATCCACCCGGCATCT  52 114
      BF1523 NONE
      BF1522 1771889 .. 1771907 -  -4.6  -3.78235   GCAGAATTAATAGAA             CTTTATCT TGA AGAAAAAG             GAATGAGCCAAAAAC  58 377
      BF1520 1770920 .. 1770937 -  -6.9  -2.76696   CCTTTCTTGAAGAAG             CGCGCAG TCCG CTTCGCG              GAACTTCACAAAGAA  55 456
      BF1518 1768517 .. 1768529 -  -2.7  -3.48276   TCTGTTTCTACATAA                GTAAT ACG ATCAC                TACTCCCCAGATAAT  47 5
      BF1517 1766671 .. 1766697 -  -8.8  -4.34402   CCCGGTATATCAAAA         GAGACTGAAG CAAAACT CTTCAGTCCC         TTCTTTTCTACCAAA  84 149
      BF1504 1750482 .. 1750503 -  -5.8  -2.66733   TGGGAATTTACATGA           CGATGGGG TCTACT CGCCATCG            GTTGATCCGGCAATT  50 372
      BF1494 NONE
      BF1493 NONE
      BF1492 NONE
      BF1491 1736769 .. 1736801 - -15.8  -5.09426   GGTAACTGCAAAAAA      GAGAGGGAAGAAAT CGGAT ATTTCTCCCCTCTC      CAAATGAAAAGGTTG 100 71
      BF1490 NONE
      BF1489 1733990 .. 1734002 -  -3.4  -2.61735   GGAAGAGTTGACAAT                CTTC GAATA GAAG                TTTTGTAATCAAATA  43 150
      BF1486 1732603 .. 1732614 -  -5.8  -3.18602   ATTAAATATTTAACA                GGCA CTTA TGCC                 GCAAATTTAATTCTG  59 305
      BF1475 1716159 .. 1716178 -  -5.7  -3.85698   CTGCCGGGTTATAAA            CAGTGCC GGGAGA AGCACTG             CGGATTTCACCACGG  61 100
      BF1467 1710232 .. 1710254 - -10.7  -2.77899   CCGGTTGATGAATCA           TGAATAGGG GATGA CCCTATTCA           TGGTGATAGGGCCCG  81 19
      BF1462 1706045 .. 1706065 -  -9.1  -2.60904   GGAGAATTATAAGAG            TATCCTTCC CGA GGAAGAATA            TCGGGTGCTGAGTAA  66 175
      BF1459 1702067 .. 1702088 -  -4.3  -3.14132   CTTCTTTCGCAGGAA           GCGGTGGCA CTAT TGCAACCGA            AGCTTCTTTTTGATG  50 44
      BF1456 1700725 .. 1700735 -  -5.4   -5.1925   GGACAAGTGAAAAAA                 TGAG AGA CTCA                 AAGTGAAAAAATGAG  79 23
      BF1454 NONE
      BF1453 1697211 .. 1697224 -  -2.3   -3.8917   GCGCAAGTACAATAA               CCGGA AATA TCAGG                GAGCAAGCCTCTCTT  50 21
      BF1452 NONE
      BF1451 1695258 .. 1695315 -  -3.6  -2.66034   ATAAAGTTTACACCA CAGGTTACACGGA-TGATTTATGGC AATGATCCG GTCAAAACTCAATCTGTGTAACCTG TGGTGACTGATTTAT  45 37
      BF1450 1694761 .. 1694815 - -13.1  -3.93237   GTAAATAACGAATAA CGATGAACGATAAACTCACTGCG ATATCAACG CACAGCCTGTTTATCGTTCATCG TTATTCGTTTTAAAG 100 35
      BF1449 1694508 .. 1694530 -    -2  -2.56839   AAGATAGGGAATTCA           CAGAAAAAGA GTA TCTTTGTCCA           CGGAAAATATAGAAT  39 62
      BF1448 NONE
      BF1427 1672889 .. 1672909 -  -4.8  -4.11346   ATATCCAAAGAACAA            GCTTTAAC TCTGT GTTAAAAC            AAAGCTTTTGAAGAC  64 245
      BF1426 NONE
      BF1425 1671986 .. 1672005 -    -2  -3.79906   CGACTGGTACAACAA            GAGTGTGC AAGT GTTCACTC             CGTCGAAAATGGAGA  51 389
      BF1421 1665722 .. 1665740 -  -4.6  -4.10161   TATTAGCTTCGAAAA             TTAGACTG AGT CAGTTTAA             AAATGGAGGTGTGCC  62 100
      BF1420 1665033 .. 1665046 -  -3.9  -3.74047   AACCATTAAGAAAGA               TATCT TTGG AGATA                CTGTCATTGAGGACA  55 476
      BF1416 1658284 .. 1658296 -  -3.5  -3.80279   TTCACAAAGATACAA                TTTAT CCT ATAAA                GAGTTTACTATTTGC  52 71
      BF1415 1652472 .. 1652483 -  -4.4  -2.76696   GTGTGGCTTAAGAAT                CTGA TTCA TCAG                 TTTTCTTATTCGATG  47 31
      BF1414 NONE
      BF1413 NONE
      BF1412 1648454 .. 1648468 -  -2.8  -3.33922   ACCTCTGTGAAAAAC               GAGC GGAGAGA GCTC               TTGCATGGGTACTAA  47 37
      BF1411 NONE
      BF1410 NONE
      BF1409 1645072 .. 1645113 -  -9.6  -5.60993   CTGTCCATAAAAAAA CTCCGTTGCAAAT-GTACA CTTTT TGTGCGATTTGCAGCGGAG TTATGTGAATTAGTT 100 71
      BF1408 1644012 .. 1644022 -    -4  -3.15861   CAGTATGGTTATGAA                 TTCA GGA TGAA                 AGACTTCAATTTTAT  48 379
      BF1404 1640813 .. 1640862 - -24.1  -3.19175   TGCCAATATATGTAA TGCCCCATAACAATATATGTAAT CGAA ATAACATATATTGTTATGGGGCA TTACATTACTACTTC 100 68
      BF1401 NONE
      BF1400 1636014 .. 1636054 - -17.6  -4.58283   GAATTTTTTCAAAAA  TACCGAGGCCGGACCTCA TATAT TGGGATCCGGCCTCGGTT  AAACTCAGTTTTGTG 100 51
      BF1399 NONE
      BF1398 1634059 .. 1634096 - -11.5  -4.30995   GGGCCGATAAAACAA   GAAAAGCCACACTGT-CA ATA TGTACAGCGTGGCTTTTG   TTTTTGTAAGTTTAA 100 53
      BF1396 NONE
      BF1395 1628882 .. 1628911 -  -8.6  -4.82998   GGAAAGTAAAAGAAA       GGTGGCTTCACGG TTATT CCGT-ATGCCACC       TTTTTTAGTAAACTT  93 158
      BF1393 1627624 .. 1627650 - -12.5  -3.54744   AAAACAAAGTTATAA         GTCCTTGAATT TCAAT AATTCAAGGAC         TTTCTTTTTTTAGTA  95 10
      BF1392 1627356 .. 1627369 -  -2.5  -2.73542   TGCAAGGTGCAAGTA               TATAT TTAT ATATA                TAGCTTGCACCTTGC  41 63
      BF1391 1626598 .. 1626624 -  -2.5  -3.10146   ATAAGATAAAAATAC        CATTATTTGAAC ATCT GTTCAAA-AATA         ATCGAGGTTAAAAAA  43 53
      BF1390 1625408 .. 1625424 -  -4.4   -2.6176   AATGTTATTTATAAC             CG-CACC TTAT GGTGTCG              TTCCTACACTTCTAT  47 50
      BF1389 NONE
      BF1388 NONE
      BF1387 1623571 .. 1623583 -  -7.7  -3.14132   TGGTTTGGTGAGGAA                CAGCA TTA TGCTG                TTATCTCGACCTTGT  66 49
      BF1386 NONE
      BF1385 NONE
      BF1384 NONE
      BF1383 NONE
      BF1382 NONE
      BF1381 1620468 .. 1620478 -    -4  -3.92577   CAACCCCGAAAAAGA                 TACA ACC TGTA                 ATAATGAAAGCCCAA  57 159
      BF1380 NONE
      BF1379 NONE
      BF1378 1617987 .. 1618012 - -15.5  -5.26119   TCCTGAAAAATAAAA         CGCCACAGATG TACC CACCTGTGGCG          AAATAAATTTTGTTA 100 53
      BF1377 NONE
      BF1376 1615521 .. 1615556 -  -2.1  -2.83233   CAAGCATATGAATTA   CACAAGTTTCATCCATA CGCT TATGGAC-AA-CTTGCG    TTCCTTTGAAGATTA  41 10
      BF1375 1615204 .. 1615217 -  -3.8  -5.45056   CCAAAAAAAAAGAAA               GCGT GGCATG ACGC                TGTTTCGATGCGAGG  79 78
      BF1374 1614255 .. 1614270 -  -4.6  -3.53012   TGCCCCTGCCCGAAA              TGCGGC AGCG GGCGCA               TCCTGTTCTACCCGA  54 368
      BF1370 NONE
      BF1369 1608622 .. 1608635 -  -3.7  -3.36327   CGACTTCACCGACAA               GGACG GCAA CGACC                GGATGCAGGAAGAGA  50 197
      BF1364 NONE
      BF1363 NONE
      BF1362 1599690 .. 1599704 -  -6.4  -2.92114   TATATTATAGGAAAT               CGTTCA TGT CGAACG               CTTCGTGTTCCTCGC  58 0
      BF1361 NONE
      BF1360 NONE
      BF1358 NONE
      BF1357 NONE
      BF1355 NONE
      BF1354 NONE
      BF1353 NONE
      BF1352 NONE
      BF1351 NONE
      BF1350 NONE
      BF1349 NONE
      BF1348 NONE
      BF1347 1589097 .. 1589124 - -16.3  -3.68351   TCCCTATCATGGAAA        CAGCCCGCCGA TGCTTC CCGGCGGGCTG         TCTGCCCGATATTTA 100 101
      BF1339 NONE
      BF1338 1581422 .. 1581472 -   -18  -2.62263   ATGCCGGTTACATTA TCTCCCTGTTCTTGCCTTGTATT GTAATG AATT-AAGGCAAGAACAGGGAGA CTTTTATATCGTGAC 100 174
      BF1335 1578490 .. 1578521 - -10.2   -5.1523   GGTATAATATAAAAA      CGACGGCGATATTT TCAC AAACATCGCCGCCT       TATTTCTTTTATGTA 100 90
      BF1333 1576848 .. 1576891 - -20.6  -4.72029   CTGAATCGAATAAAA CAGAAAGGGTGTAGCTATCCC GCC GGGATGGCTACACCCTTT-TG CTTGTATGGCTACAC 100 74
      BF1324 1563944 .. 1563963 -  -6.4  -2.92475   CTGATGGTGAGAAAG            CTGATTGG AAAA CCAATCCG             ACAGAGTATCAGATT  55 110
      BF1313 1552740 .. 1552758 -    -3  -3.05384   CCGGTTGGTAGGTAA             GAGAGGGC ATC GACCTTTC             TGTCCATACAAAAAC  45 47
      BF1312 1552459 .. 1552510 -  -6.9  -3.92746   TGGATTTCAAAAATA TCCGGTTCCACTTTAC-AAGCGAAT TCTG ATTCGCTTCATAAAAAAGA-CCGGA TCAAGACGGTGGACG  73 9
      BF1299 1538049 .. 1538069 -  -3.2  -3.61894   AATTGTTTTTAATAA            TCCGGCGT TTGAT ACGCCTAA            TTCGCAAAACGGTCG  50 22
      BF1298 1536786 .. 1536822 - -11.1  -4.37971   AAAAGATCATTAAAA    TAAAAGCGCATTGAT ATTCTCA ATCAATGCGCTTTTT    TGAAGGTAATATAAT 100 46
      BF1293 1528489 .. 1528500 -    -3  -4.68424   TAAGTTATTTAAAAA                CATA CCGA TATG                 GAAGAGAAAAAAGAA  65 464
      BF1288 1525486 .. 1525497 -    -3   -4.5464   CATACAGAATTAAAA                TTTG AGCG CAAA                 GGTAGGTTACAGGGA  62 66
      BF1287 1524264 .. 1524276 -  -4.9  -2.99319   AAGGGGGGAGACAGA                TTCTT AGA AAGAA                TGACCGTTATTGTGA  52 303
      BF1283 NONE
      BF1282 1519966 .. 1520002 -    -6  -2.71144   TACGGGTGGTAAGGA   TGTG-GATAGCGTGA ATGGAGTA TCACGCTATCTCACT    AAATATCAGAAGATA  55 112
      BF1281 NONE
      BF1280 1518263 .. 1518273 -  -2.4  -4.12738   CCAGACTAAAGTAAA                 GCGG TTT CCGG                 TCTGTGCCGTCATGG  54 223
      BF1279 1517063 .. 1517075 - -10.5  -3.53224   GACGGGGTTTCCAAA                GGGGC GGC GCCCC                TATGGCTCGTTGGGG  86 124
      BF1278 1515445 .. 1515456 -    -3  -4.19123   TATAAACCATATAAA                TGTA TATT TACA                 GTATTATGTGACACA  58 219
      BF1267 NONE
      BF1266 NONE
      BF1265 1501207 .. 1501249 -   -13  -4.87626   TGTGAATAGTAAAAA CAAGAGGATGTGC-AATCT GTGGTG AGTTTTGCACATCCTCTTG CGCTTTATGGGGAAT 100 47
      BF1260 1498176 .. 1498186 -  -6.8  -3.61105   AGAAAGAGAAGAATA                 TCCC TTG GGGA                 GTAACCGGGTCTTTT  64 51
      BF1259 1497355 .. 1497377 -  -8.5   -5.1615   TCAAGAGCTAAAAAA           GACCGATAT GGGGG ATACCGGTC           TTCATAGGATTGCTG  95 42
      BF1258 1495264 .. 1495275 -  -4.4  -2.95521   TGGACAGTAACTACA                TTGC TAGA GCAA                 AACGGGTTTGTGGAT  48 493
      BF1250 1484415 .. 1484436 -  -3.7  -3.52652   TCCACTGAATGATAA           TG-CACGCGA TCA TCGTGTGACA           TGCATTGATAAAATG  52 314
      BF1247 NONE
      BF1246 1479930 .. 1479964 -  -5.9  -2.62667   TCAATCCGTAAATAG     GTAATATCTATTTCT ATCAA AGATATTGATATTAC     TTGAATATAATAGGT  55 97
      BF1245 1478282 .. 1478318 - -19.7  -4.03234   CTTTCTTTATATAAA    TGCGCCTCAAATGTAAC AGA ATCACATTTGAGGCGCA    TATCGAAGAAGTTAG 100 42
      BF1242 1474121 .. 1474179 - -26.7  -2.58243   TCCATAACAATATAT GTTTTGCCCCATAACAATATATGTAAT GAGTG ATTACATATATTGTTATGGGGCAAAAG CTCAGATGGTCTTAA 100 44
      BF1241 1473129 .. 1473159 -  -8.3   -3.2234   GACAGGAAAGATATA      CCCCCGGCA-AAGC AGAA ACTTGTTCCGGGGG       ATCAGGTGCAGATCG  67 99
      BF1220 NONE
      BF1219 1450223 .. 1450268 - -29.5  -2.92463   CTTATTAGTGATATA TTCAAACGCAAAGAGGATGCT TGTA AGCATCCTCTTTGCGTTTGAA TATAGTAGGCTGATG 100 133
      BF1218 1449993 .. 1450003 -  -4.6  -3.76634   ATTTGAAACAGATAA                 GGAG AAT CCCC                 GTTCCATTTCTTTCC  58 107
      BF1216 1447956 .. 1447970 -  -2.9  -3.77953   TTAAGAATTTAAGAA               TTGTT GATGG AACAA               ATATACGGCATTATT  51 68
      BF1215 1446668 .. 1446712 -  -5.2  -4.44667   TCTTCCAATAATAAA TATGCCGATTGACT-TACTTA GGGT TAGGCATAGCCAATAGGCATA TTGTTATGTTGATTA  69 38
      BF1214 NONE
        recA 1445090 .. 1445124 - -13.7  -4.45484   AAGATATATAATAAA    CGATCGGCGGTTGTTC GATA GAACA-CTGCCGATCG     TTGTTTATTGATTAC 100 43
      BF1211 NONE
      BF1210 NONE
      BF1209 1442924 .. 1442981 - -24.9  -2.74122   TTTCAGGATAAATAG TTATTATACAAAATAAGGTACGATG TATTTGGG CATCGTACCTTATTTTGTATAATAA CTATTTTATGATTTT 100 41
      BF1205 1437461 .. 1437496 -  -8.2  -5.81032   GAACTTTAAAAAAAA    GAAAAGCCGGTATACC ATAA GGCATACCGGCAAATC     GCTGTTGTTTATTAC 100 52
      BF1198 1432769 .. 1432780 -    -3  -3.34398   TTTCTTTCTGAAATA                TCAA AGAA TTGA                 TGCCTTTAATTATTC  48 35
      BF1197 1431980 .. 1432019 -   -16  -4.08557   TGTTTTAAATAAGAA  CGCAGATTAACACAGATC GTAA AATCTGCATTAATCTGCG   TTTGAATGATATCTT 100 61
      BF1196 NONE
      BF1195 1430876 .. 1430895 -  -2.3  -3.90318   GGACGATTTTATAAA            TAAATAA GTCCAT TTATTTA             TACCTCCCCGGTGTC  52 63
      BF1192 1427435 .. 1427468 -   -12  -3.00525   TTTTTTGAAATGACA     GAGTCCGGA-TATAT TGAGT ATATAATCCGGACTC     TTTTTAATTTATAGT  85 355
      BF1190 NONE
      BF1189 NONE
         eno 1422412 .. 1422434 -    -9  -4.86862   CTCAAAAAAGGAAAA           GCATCTCGGC ACT GCCGGGGTGC           TTTTTTTGCGTTTAT  95 163
      BF1187 1421474 .. 1421486 -  -7.7  -3.07856   ATATTACAAACTATA                GAGGT TGC ACCTC                CGGTGATTTGGGCTT  66 8
      BF1186 NONE
      BF1185 NONE
      BF1184 NONE
      BF1183 1418597 .. 1418614 -  -2.7  -3.20721   AAGTAAGCAACAAAT             CTGTTTA TGAT TACACAG              CCTTTTGTTGTTTGA  45 50
      BF1182 1417364 .. 1417405 -  -7.4  -2.72344   GCTTATCTTGAACCA CATGC-CGGGTATGTAGGTT CGTG AACCTGCGTACCCGAGC-TG AGATAAAGATGCTTT  63 171
      BF1178 NONE
      BF1177 NONE
      BF1176 NONE
      BF1175 NONE
      BF1174 NONE
      BF1171 1407272 .. 1407290 - -10.3  -4.84918   GGTATAAATAGAAAA             GTCGCTG AAATA CAGCGAC             TTTATTCTAAATGGT 100 70
      BF1169 1405505 .. 1405515 -    -4  -3.61715   TATTGTTGTTAATAA                 TTTG CTG CAAA                 CCAACGAAATGGTTC  52 72
      BF1168 1404288 .. 1404337 - -16.1  -4.65747   CAATTTTTAAGAAAA TATAGGCTTAGAGTATGATAATCC ATC GGAA-ATCATACTCTAAGCCTATG AAATGGAGTAAAATA 100 48
      BF1167 1403317 .. 1403331 -  -2.1  -3.35597   TTTATTTGTTAAACA               TGCTG CAAAC CAACA               CAATGATGCTATGCA  45 110
      BF1166 NONE
      BF1165 NONE
      BF1164 1401583 .. 1401626 -  -5.4  -3.10796   TCTGAGCAGGTAAGA GTGCCAATGTACAACCGTAAC GCA GTGA-GGTTATACCTTGGCAT ATCTCGCAACAGTTA  54 12
      BF1163 NONE
      BF1162 NONE
      BF1161 1399228 .. 1399264 - -26.9  -3.57783   TTAGCACAACGATAA    TCCTGTAACCGCCGTAA CTG TTACGGCGGTTACAGGA    TTGTTATAGTCTCTG 100 97
      BF1159 NONE
      BF1158 NONE
      BF1157 NONE
      BF1156 NONE
      BF1155 NONE
      BF1154 NONE
      BF1153 NONE
      BF1152 NONE
      BF1151 1385248 .. 1385261 -  -2.3  -3.08776   AATCTGTTAAAATCA               GCCCT TGAG ACGGC                AACAATAATCGTGTG  42 442
      BF1146 1381312 .. 1381324 -  -3.4  -3.20051   CCAAAAGAAAAATAG                TTCG CTTGC CGAA                TGTCTTTCTTTCTCC  47 53
      BF1145 1379886 .. 1379934 - -23.5  -2.52464   CGTTGTTTGAACGGA GGCAAATAAAAAGCTGCCCGGAA ATT TTCCGGGCAGCTTTTTATTTGGA GTATCATTTAAATAG 100 151
      BF1143 NONE
      BF1142 NONE
      BF1141 NONE
      BF1140 NONE
      BF1139 1364991 .. 1365010 -  -5.8  -3.08032   CTGTTGGGAAAATCA            GTGCACAGA CCA TCT-TGCAC            CCAATGTCAGAAACT  57 32
      BF1134 1360285 .. 1360295 -  -5.4   -3.1149   ACGGAACTCTAAAAT                 CCAT TCA ATGG                 GAAAAGTACCGTGGG  54 8
      BF1133 1357295 .. 1357316 - -11.7  -5.24989   TGATATATTAAAAAA           GGAAGAAGT CTGA ACTTCTTCC            TTTTTTAATGGAGGA 100 69
      BF1128 1350839 .. 1350851 -  -9.1  -2.54193   GATTAGCTTAATCCA                GGCAC CAG GTGCC                AGGACGAGACATCAC  72 37
      BF1127 NONE
      BF1126 NONE
      BF1125 1347981 .. 1348016 -  -2.7  -4.12942   TTAAAGCTTTGAAAA    GCGAAAAAGTCCT TCCTAAATAT AAAACTCTTTCGC     CTTTCCTATATGAGC  56 50
      BF1117 1341146 .. 1341157 -    -3  -2.94825   TTAGTTTAATTAAAG                TGTA TAAT TACA                 TGCGATAAAATAGTT  44 8
      BF1116 NONE
      BF1115 1338941 .. 1338964 - -12.6  -5.68023   CTATAAGCAAAAAAA          TAAGGATGCA TTAA TGCATCCTTA           TTTTTTTGCTTCGTT 100 12
      BF1114 1336948 .. 1336961 -  -3.9  -3.58564   ATAGGAGGAAAGTAA               TTGTA TACT TACAA                CTTGTTGTGTATTAG  52 63
      BF1089 1312436 .. 1312446 -    -4  -2.61004   CTACTTGGAAAAATC                 TTCA TGG TGAA                 CTTTCATTTTAAGTT  45 63
      BF1088 NONE
      BF1087 1309723 .. 1309769 - -21.2  -4.65895   CGGTTGATTTAAAAA TGAAGTGCACCCTAAAAGTTAA ACA TGAACTTTTGGGGTGCACTTCA TTTAAGATCGACCGG 100 57
      BF1070 NONE
      BF1069 1290515 .. 1290531 -  -6.6  -2.90496   TTTGTGCGGAAAGTA              TTACCG GATGT CGGTAA              TCGGAGTTGCCGAAC  58 9
      BF1068 1287013 .. 1287051 - -18.4  -3.06696   TTTTGGTTGAATATA   GAAAAGCCTCGAACAGTT TTT AACCGTTCGAGGCTTTTA   TTAAGGAGTTGTAAG 100 52
      BF1067 NONE
      BF1066 1285291 .. 1285319 - -16.1  -4.80882   ACTGTATATCAAAAA        GAGGCTATCCGAA TCA TTCGGATGGCCTC        TTTTACTATATAATG 100 53
      BF1060 1274925 .. 1274938 -  -3.1  -3.38951   TTATCAATAGATTAA               GCTCAC TCT GTG-GC               ACTCTATGTTATTCT  48 126
      BF1053 1265673 .. 1265685 -  -4.7  -2.63596   CCCCATGTCAGACTA                TCCGG CAC CCGGG                TGTCAGATATCGTAT  50 105
      BF1052 NONE
      BF1049 NONE
      BF1048 1258468 .. 1258515 - -10.7  -2.99473   GCAAATCATTATATA GATGAGGGTGTATCAAGACTC TGTGGT GAGTGGTGACATACCCTCATC TTTTTTTGAATCCGG  83 52
      BF1040 NONE
      BF1039 1247709 .. 1247721 -  -3.4  -2.82193   AGGAGAGTGAGCATA                CTCT TTCTG AGAG                CAAGAAGCGCAATAT  43 85
      BF1037 NONE
      BF1036 1244304 .. 1244359 - -10.7  -4.41348   GTGTCCGGAAATAAA GCGGAGGACGCAGAGTTTATATTTTCA GAAA TGGAA-TA-ATACTCTGTGTCCTCCGC GTTTTTGTGGAGTAT 100 51
      BF1032 NONE
      BF1031 NONE
      BF1030 1237296 .. 1237315 -   -10  -6.28967   TACAAATAAAAAAAA            GGCTATCC TCCC GGACAGCC             AATCTTTATTAACCT 100 175
      BF1028 1235021 .. 1235033 -  -3.4  -3.89346   CTTCTATTGTATAAA                TGAC TAAAT GTCA                GAAATAAACCTGCAA  52 470
      BF1027 NONE
      BF1026 NONE
      BF1025 NONE
      BF1024 NONE
      BF1023 NONE
      BF1022 1228815 .. 1228825 -  -2.4  -3.16055   CAAAGGTTGGAGCAA                 GGCG TTG CTCC                 TTTTTTTATGCCCTA  44 48
      BF1021 1227708 .. 1227728 -  -4.7  -2.64155   GCTTCGCCAAAGTTA            CTAAAACTC TTT GAGTTTCTG            CTTTACAAAGTTAAT  50 5
      BF1020 NONE
      BF1019 1225596 .. 1225607 -  -3.6  -2.61912   TTATGTATTGAGAAT                CCGG ACTT CCAG                 TATCTCCTGAGATGA  45 89
      BF1018 1222640 .. 1222690 -  -8.5  -4.25873   TTTCGACAAAAAAGA GCACGCAGATAATACAACT TCTTATCTGTTTG GGTTGCATCATCTGCGTGC TGCAAGGTCTTATTA  85 38
      BF1017 NONE
      BF1016 NONE
      BF1015 NONE
      BF1014 1219127 .. 1219139 -  -7.7  -3.16564   CTGTTATTCGATGAA                CGGAT GTC ATCCG                GTTGGATTGTTCAGA  67 36
      BF1013 1218984 .. 1218996 -  -4.8  -2.74605   TTTTGCGAAAAGTCA                GGCT TTCCG AGCC                CGGAAGTCCGTCTTT  50 10
      BF1012 NONE
      BF1011 NONE
      BF1010 NONE
      BF1009 NONE
      BF1008 NONE
      BF1007 1216082 .. 1216102 -  -6.1  -2.85545   TGGCGAAGAACATGA            TGCCGATAA ATG CTAACGGCA            GAGCAAAGTTTTTTT  56 253
      BF1006 1214870 .. 1214891 -  -7.3  -5.43329   AAAAACAAAAGAAAA           GCCATCC TTTTGAGG GGATGGC            TTTATTATCAGTGTA  93 53
      BF1005 1212334 .. 1212362 - -10.4   -4.4261   TGTGGAATATGAAAA        TCCCTGCTAATT ATCCA ATTTAGCAGGGA        TTTTTTATTAGGATC 100 151
      BF1002 NONE
      BF1001 1208430 .. 1208469 -   -19  -4.95758   ATGAGACCATAAAAA  TTAAGGCGATGTAAATAA AGAA TCATTTACATCGCCTTAA   TTGTATTATATACTG 100 52
      BF0997 1202309 .. 1202323 -  -5.6  -3.79419   GGGGCCGATAAAAGA               GGCAAC GCT GGTGCC               TTTAGTATTCCCGTT  61 334
      BF0995 1200615 .. 1200642 -    -4  -2.81464   CGACTACGTATCAGA        GCCGGGAAGCAT GATT ATGCCCTCCGGG         AAGGGATGCAATGGC  46 522
      BF0989 NONE
      BF0988 1193253 .. 1193273 -  -3.4  -2.94872   GTGAAATAGATTACA            GAAATAAA CTTAC CTTATTTC            TTCTTTTTTCGTAGT  44 19
      BF0987 NONE
      BF0986 NONE
      BF0985 1189290 .. 1189329 - -10.8  -4.97405   AGGTATAAAAATAAA  GAAGAGGATAGGCCGGAA GAAC TTTTGGCTTATCCTCTTC   TCTTTATCAGTCTGA 100 61
      BF0978 1183930 .. 1183940 -  -5.4  -5.26875   TGGTTAACGAAAAAA                 CAGA GTC TCTG                 TTTGATACGGACAGA  82 3
      BF0977 1181517 .. 1181574 - -11.7  -2.53249   CTCCACAGAAGACAC GGAGTACACAGAGTTTTATTTTAA-AAT TCA ATCATTAAAATAATCCTCAGTGTACTCC GTGTTCTCTCTGTGA  82 54
      BF0976 1180588 .. 1180598 -  -3.2  -4.65933   TACTTGTAAAACAAA                 CAAG GAG CCTG                 TTATGTTCTTACTAC  65 37
      BF0975 1179277 .. 1179299 -  -7.8  -4.06678   AGCTATTTATAGAAA           CACCTTATCG TAA CAATAAGATG           GTGGAGGATATTCTG  74 153
      BF0971 1172645 .. 1172655 -  -2.6  -2.73554   TCAATGAATTAGAAG                 TTAA CGT TTAA                 GCCGATTGAAATAGT  41 8
      BF0970 1170450 .. 1170471 -  -6.5  -4.91977   GAGTAAAATAGAAAA           GGGAGATCC TCAC GGACTTCCC            TTCCCTTTTCCTTTT  83 152
      BF0967 1166799 .. 1166839 - -16.4  -4.34402   CTTGGGAGAGGAAAA  TAAAAAAAGCTGTTCCGG GGAAA CCGGAACAGCTTTTCGTA  TATTGTATCTTAGCT 100 44
      BF0966 NONE
      BF0965 NONE
      BF0964 NONE
      BF0963 NONE
      BF0962 NONE
      BF0961 1160462 .. 1160494 - -12.1  -4.30719   TTCTTTTATAATAAA      TGAAGGCTTTGTTTG TAT CAAACGGAGCCTTCA      TTCTTTATGAACAGA 100 93
      BF0957 1158142 .. 1158165 -  -9.6  -5.40072   GTTGGTTGAAAAAAA          GCTACCCAGA TTGG TTTGGGTAGC           TTTCTATATAATAAG 100 56
        ribH 1157351 .. 1157374 -    -9  -5.71712   TTGTATATAAAAAAA          GAGAATCTAA TTTC TCAGATTCTC           TTTAGAGCGGAAGAC  95 267
      BF0955 1155961 .. 1155990 -  -7.1  -4.21439   TAAGGTGAATATAAA       GGCGGACCAGTGA TAAA TTAATAGTCCGCC        TTATATGATAAAGTG  75 73
      BF0949 1145655 .. 1145667 -  -6.3  -3.05816   TCATGTTCTACTTAA                GTTCT TCG AGAAC                TATGGCGTTTTTTCC  59 182
      BF0948 NONE
      BF0947 1140344 .. 1140374 - -13.5  -4.18367   TATTACATATAGAAA       GAGGCCTATCTAT AACTA ATAGATAAGCCTC       ACATTTTTTATAAAA 100 66
      BF0946 NONE
      BF0945 1134870 .. 1134897 - -13.5  -5.48787   ATAAGACATAAAAAA        GCCCGTCCATG TGTTAC CATGAACGGGC         TTTAACCCTCAATAA 100 54
      BF0944 NONE
      BF0943 1129587 .. 1129627 -  -4.8   -3.9644   GGTGGAAGATAATAA GTGA-AATGAGGGCATTCC AAAT AGAATGCCCCCATTATCTA  AAACACTATTATTAA  62 37
      BF0942 NONE
      BF0941 1126581 .. 1126629 -  -7.8  -2.73243   AGTGATGTTGCAAAG TTCTAAAAAAGAAGGCTT ATTGCAAAATAGA AAGCCCTCTCTTTTAGAA TAAAGTGTGTTAAAT  63 40
      BF0940 1123688 .. 1123702 -  -6.4  -3.51924   TGTTCAGCCAGATAA               TGGGAA TGT CTCCCA               GGGAATATAAAAAGG  60 209
      BF0938 NONE
      BF0937 1118010 .. 1118020 -    -4  -2.78596   GATTGTTTCATGATA                 GAAT GGT ATTC                 ATTAATTTCCGGTGA  46 7
      BF0936 1115175 .. 1115206 - -10.2  -3.01244   TTATAAATACAATGA      GAATAGCAGTCACC ATAG AGCGGCTGCTATTC       TTTTAATGTATTTTA  80 53
      BF0935 NONE
      BF0934 1112759 .. 1112791 - -15.8  -4.88918   TCACCGCAAAGAAAA     CTACCCGGATATAGC AGAA GCTATA-CCGGGTAG      AAAATACAAAATGAC 100 77
      BF0932 1111925 .. 1111960 -    -9  -2.87132   CTGTCGGTCTACAGA    GATGGCCGCTTCTGTT CTTT AACGGAAGTTGCCATC     TCTGCAACAGGCTGG  69 8
      BF0931 NONE
      BF0930 1109349 .. 1109365 -  -2.3  -3.10905   TGATAATTTATTTAA              CTTTTAT ATG ATCAAAG              CCTTCTCCGTATACG  42 1
      BF0929 NONE
      BF0928 1104810 .. 1104840 - -16.2  -4.89966   ATATGGAAAAAGAAA       CGGCGGAAAAACTG AAA CCGTTTCTCCGCCG       TTCAATAGTTTACAC 100 58
      BF0922 NONE
      BF0921 1097115 .. 1097146 - -13.8  -3.46824   CGATGAACGAATCAA      CGATGAACGGGCTG CGCT CAGCCTATTCATCG       TTTACTACTTATTTA  95 45
      BF0919 NONE
        hemH NONE
        ubiE NONE
      BF0916 NONE
      BF0915 NONE
      BF0914 NONE
      BF0913 1089903 .. 1089952 -  -3.6  -4.74103   GTGGGAATGTAAAAA TCCCCTGACTCTTGCCTTGTATCG TGAT CGACT-AAGGCCAAAG-CAGGGGG ATTTTTATATCGGAA  67 154
      BF0912 NONE
      BF0911 NONE
        prfA 1087142 .. 1087156 -  -4.3  -3.24245   CGATTTACAATTGAA               GTAAC CGTCC GTTAC               AATTCACTCTCTTTC  51 22
      BF0909 NONE
      BF0908 NONE
      BF0907 NONE
      BF0906 NONE
      BF0905 1081713 .. 1081737 - -13.7  -5.26316   TTATTCCACAAAAAA          GGAGGATGCTT GGA AAACATCCTCC          TCTTCTTATTGATTT 100 49
      BF0904 1081034 .. 1081046 -  -4.8  -2.61735   GTAAGATGTCATAAC                CCAC CGGAT GTGG                TCACATGGGCATATT  50 43
        miaA 1079972 .. 1079982 -  -2.6  -4.04813   AAGATACTAAAAATA                 TTAT GTA ATAA                 CGCTTCCTTTGCAAC  53 105
      BF0901 1078537 .. 1078552 -  -3.2   -3.3506   CGTAAACCGGGATAA              CCGTTT GGGT AATCGG               TGGCGTTGGAAATAT  48 58
      BF0897 1073321 .. 1073363 - -11.5  -4.91109   TTGGCAGGATAAAAA GAACCGCTG-CTCTTTACGG GGGG CAATAAAGAAACAGCGGTTC GCATCAACTGGTTGA 100 100
      BF0895 1072493 .. 1072512 -  -7.2  -3.38046   TCCTGATTTGAAATA            CCATCTTC TGCA AAAGATGG             TTCTTCTTCAAATTT  66 54
      BF0894 NONE
      BF0893 1071360 .. 1071373 -  -5.9  -3.09015   TGCACATTTATTGAA               GCGCC AATC GGCAC                ATGTTTGTTTCTTTT  57 4
      BF0892 1068760 .. 1068808 -  -4.8  -3.49419   CGGGCTCATAAAAAC GAAAAGTGAAAAGCTGCAGGA GGTTAATG TCC-GTTACTTTTCACTTTTC CGACTGAATCTTTTG  55 44
      BF0891 NONE
      BF0890 1067500 .. 1067522 -  -4.8  -2.81162   ATGGAATAAATGAAT           TGTGGCTTGA TAT TCAAGCCGTA           TCGAGAGAAACTGAT  51 70
      BF0889 1066221 .. 1066244 -  -2.5  -4.03909   CATACAGCAAAAATA          CATGATAAT TCCCGG ATTTTCATG           CGGACGGATGAAAAT  53 100
      BF0888 1062534 .. 1062553 -  -7.8  -6.02345   GAAGCATAAAAAAAA            GCCTCTTC TCAC GAAGGGGC             TTTTTAGGTTTACTT 100 234
      BF0885 NONE
      BF0883 NONE
      BF0882 1048257 .. 1048285 - -10.4  -4.22475   TATTGAAAATAATAA        GATCTCCTCC TTTTTTGGG GGAGGAGATC        TTGTCTTGAGTAAGA 100 59
      BF0881 NONE
      BF0880 NONE
      BF0879 NONE
      BF0878 1041630 .. 1041677 -  -3.7  -4.52589   TTGTTTGATAGAAAA CAGAAAGGAGAATCGAAAGA TGTGTAATG TCTTT-GGTTCTCCTCTCTA TAAAAAGTAATTATA  65 50
      BF0876 NONE
      BF0875 1038868 .. 1038894 -  -9.6  -4.05678   TTTGCAAACAAAACA         CTTGTTTTAACA CTC TGTTAAATCAAG         CATTTTATATACTGA  81 264
      BF0873 1036692 .. 1036707 -  -3.2  -3.14564   GTATTGGGGGATTAA              GAATGG GTAG CCATGC               AGCTTTCCACAGGAG  45 6
      BF0872 NONE
      BF0871 1033815 .. 1033831 -  -2.3  -2.71268   CTCTACTATATATTA              TCTTGTA TGA TACAACA              ATGAAGCTTCTCTAC  40 47
      BF0870 1033185 .. 1033220 -  -7.6  -2.62513   ATAATCTGAAGTAAG    CAATAAGTTGACACAC CTCT GAGTGACAACTGATTG     AAAGAGTATTGACAG  63 94
      BF0869 NONE
      BF0868 NONE
      BF0867 NONE
      BF0866 NONE
      BF0865 NONE
      BF0864 NONE
      BF0863 NONE
      BF0862 NONE
      BF0861 NONE
      BF0860 1023132 .. 1023184 - -18.9  -3.85698   CGGTCCGGCTATAAA CAACAAACGGTGAACAACACATAC TATATT GTATGC-CTGTTCACCGTTTGTTG TTTATAGCTGATCGT 100 50
      BF0857 NONE
      BF0856 1015990 .. 1016017 -  -8.4  -3.88464   TGAAAAACAGGTAAA        GCACCGGGCCAGC AGG ACTGTCC-GGTGC        TTCATTCTGTGAGTG  75 51
      BF0855 NONE
      BF0854 1014251 .. 1014283 - -16.5  -2.83903   TCTTTCAAAAAGGTA      TGAAATGCGCTGTTT GAC AAACAGCGCATTTCT      TTTTTCAGGTCCGTC 100 338
      BF0831  981118 ..  981129 -  -4.4  -3.11559   ATGATAATCTGAATA                CACA TCTG TGTG                 ATCTGTTAATCTGTG  50 53
      BF0829  979013 ..  979023 -  -4.6  -3.38072   GTTATTGAACAGTAA                 GACG GTA CGCC                 TGGAAGGGTTGGGTA  52 288
      BF0801 NONE
      BF0800  954664 ..  954675 -    -3   -4.1337   TCATAGTATAAATAA                TTCA TCCG TGAA                 AATCCGTGTAATCTA  57 51
      BF0799 NONE
      BF0798  953509 ..  953529 -  -9.1  -3.82604   GCATTTAAGGAACAA            GCTTTAACG TAG CGTTAAAAC            AAAGCTTTGGGCGAG  81 105
      BF0797 NONE
      BF0796 NONE
      BF0795  951474 ..  951487 -  -3.1  -3.45742   CCATTATCAAGAAGA               GATCC GCCT GAATC                AGCTGGCCGATATGG  50 297
      BF0790  946711 ..  946746 -  -9.1  -4.17537   TGAAATAATGATAAA    GGTGTGTCAAAATTC TGTGGT GAGTTATGACACACC     TTCCAAATCTGCTTT  89 14
      BF0785 NONE
      BF0784 NONE
      BF0783 NONE
      BF0782 NONE
      BF0781  931268 ..  931296 -  -8.9  -4.24204   CATTGATAGTGAAAA        GAGGTAAGCGT GGTGTAA ACGCTTTCCTC        TTTTCTTTTTAGTGT  85 441
        ksgA  927669 ..  927689 -  -3.4  -3.06501   TACAGCCTTACTTAA           CTTCCTGTA ATAA TA-AGGAAG            ACAAGTTTTGTATAT  45 87
      BF0777  926216 ..  926233 -  -4.2  -3.73042   GTTTTTAGGAAAACA             GGATTT GTCTTT AAATCC              ATTAGATCACAAATT  57 102
      BF0776  924271 ..  924317 -   -22     -2.55   TAACACTTGAATTTA GAAAAGGCGTATCAAAGAGATT CAA AATCCCTTTGATACGCCTTTTA CATAGAACTAAAATT 100 49
      BF0775 NONE
      BF0774 NONE
      BF0773  920328 ..  920386 -  -9.7  -4.22475   TAGTTAAAAGAATAA CGGGCTACAAACAATAAGT-TTCTGCTA TCTT TTGCAGGGTACTTGGTGTTTGTAGCCCG TTATTTTTTTGTGAC  93 58
      BF0768 NONE
      BF0767 NONE
      BF0766 NONE
      BF0765 NONE
      BF0764  910829 ..  910884 - -29.4  -3.61517   ATGGGTTTTCAACAA GACGGGAAGAGGAGCAATGAGTGATT GTTC AAGCACTCATTGCTCCTCTTCCCGTT ATTTAATTTATTGTT 100 44
      BF0761  906656 ..  906691 -  -9.9  -4.68103   TGAAGGGGAATAAAA    TAG-AAAGAGTCCGGT GCAGT ACCGGACTCTTTACTC    GGAGAGTCTATGATG 100 112
      BF0759 NONE
      BF0758 NONE
      BF0757 NONE
      BF0756  901022 ..  901036 -  -2.9  -2.94823   AATCTTTAAAAACAC               TTATC TATTT GATAA               AAAATAGTAGAAATA  42 15
      BF0755 NONE
      BF0754  897654 ..  897669 -  -3.3  -3.32819   TACATATTCGTATAA              TCTGT GATGAA ACAGA               GTACTTTCTTAGGGT  47 34
      BF0753  895163 ..  895186 -  -4.6  -4.65916   TTGATGTTAATAAAA          CAAGTGTCCC GAAA GAAACACTTA           CTTCAGTTACTAACT  70 144
      BF0752 NONE
      BF0751  889807 ..  889835 - -11.7  -4.11183   CCGGACTATAAATAA        GACAGGGAACCCA TCT CGGGCTCCCTGTT        TCTTTTGTGTAACTT 100 77
      BF0749 NONE
      BF0748 NONE
      BF0747  886256 ..  886280 -  -9.4  -4.48987   TTGCTATAAGGAAAA          CCTTCTTCAA TCTAT CTGAAGAAGG          AAAAATTGACACTCC  93 12
      BF0743 NONE
      BF0742  879561 ..  879617 - -25.9  -2.74293   ACAAAGAACAAGTGA TCTGTTTCTAAAAGATTAGTTTTAACA GAG CGTTAAAACTAATCTTTTAGAAACAAA TAATTAACAATATAA 100 60
      BF0741  877686 ..  877725 - -14.3  -3.70902   TCTTTTATATTTAAA  GTTGAGCCCCTGGCCGG TATATT CCGATCAGGGGCTCAAT   TGCTATTTATCTATT 100 154
      BF0737  871681 ..  871691 -  -6.8  -2.83271   TTATCCGGACAAGGA                 GACC GAT GGTC                 GTTGCGGATGTTGAA  58 139
      BF0731 NONE
      BF0726 NONE
      BF0725 NONE
      BF0724 NONE
      BF0723  847095 ..  847106 -    -3  -2.72344   GGTTACGTTTAACGA                GTAT TTCG ATAC                 GTTTGTTCCTGCTTC  41 474
      BF0716 NONE
      BF0715  839593 ..  839616 -  -9.6  -5.10968   ACCAAGAGATAAAAA          GCGTGTAGAA ACAC TTCTGCACGC           TTTTTTGTTGCATGT 100 195
      BF0711 NONE
      BF0710  833430 ..  833440 -    -4  -3.05597   TGCATTGTTTAAAAT                 TTGT AGT ACAA                 CAAACGTGCCAGAAG  47 47
      BF0709  833091 ..  833104 -  -6.7  -2.73875   TTGCTGCTAAGAGGA               GGTGA CAGT TCACC                ACTGCCCCTATTCTT  57 33
      BF0706  831927 ..  831941 -  -4.2  -3.13039   AAACTCTAAAATAAT               GGCG GATAAAA CGCC               TCTTTTATATGTTCA  50 1
      BF0705 NONE
      BF0704  830757 ..  830775 -  -3.2  -4.30995   GTTTTCATAAAAGAA             TGTTTTTT TAT AAAGAACA             CAGGGTCAAAGATAA  60 65
      BF0703 NONE
      BF0702  829385 ..  829436 -   -22  -4.63952   ATTAGAAAGAATAAA GCTTATAGAAAAAGAGGTGAACAG ATAA CTGTTCACCTCTTTTTCTATATGT TGTTACCGGGCTGTG 100 28
      BF0698 NONE
      BF0697  824954 ..  824994 - -15.6  -3.90559   ATGAAGAATGAAGAA  CGGGTTAACAGGTAGAAG TATTC CATCTACTTGTTAACCCG  TTGATAATAAGTATA 100 51
      BF0696  824583 ..  824609 -  -7.3   -3.6761   CTTTTCTAATAAACA         CCGGGTTGC ATTGGGACA GCAACCCGA         AAAATCTGTAGATGA  67 213
      BF0694 NONE
      BF0693 NONE
      BF0692 NONE
      BF0691 NONE
      BF0690 NONE
         frr NONE
      BF0688 NONE
      BF0687  813532 ..  813544 -  -6.2  -2.58663   ATGCAGGCTTATAAG                CCCG GGTAG CGGG                GATGGGATGAAGAGC  54 127
      BF0686 NONE
      BF0684 NONE
      BF0683 NONE
      BF0682  806048 ..  806084 - -10.3  -4.20696   GTACCAACGTGAAAA    TACCTTTAAAACCAAAG CCC CGTTGGTTTCAAAGGAA    AGGGATCTTGGTTTT 100 144
      BF0681  805839 ..  805859 -  -3.1  -3.56562   AAACCCACCACAGAA            GACGCAGAG TAA CACTGAGCC            GATTCTAAGTTGTTG  50 64
      BF0679  803931 ..  803968 - -10.9  -2.78596   TACTTTTCTACCACA   GATTACACAGATCAT TGTTTTTG ATAATCTGTGTAATC    TGTGGTGAAAACAGT  81 65
      BF0666 NONE
      BF0665  776096 ..  776141 - -18.7  -3.11634   TTGGATATTATTTAA GAAATAAAATGCCCGGATTACA TAG TGCAATCCGGGCATTCT-TTTC GATAGGGTCAATACT 100 60
      BF0659 NONE
      BF0658  770136 ..  770162 - -12.5  -5.04249   GCCGGAAAAAAGAAA         TCCCTGATAAT GTCTG ATTATCAGGGA         TTTGCTTGATTTTTC 100 220
      BF0656  768668 ..  768699 -  -4.6  -5.46706   ACCTTAAAAGAAAAA      GGTTGAGAA-AATGA AAT TCATTCTTCCCAATC      CTTTTTCTATATTGC  82 53
      BF0651 NONE
      BF0650 NONE
      BF0649 NONE
      BF0648 NONE
      BF0647  763788 ..  763818 - -14.1  -3.97331   AATGGATGCAAATAA       GTTAGGGGTGTAG TATAT CTACTCCCCTAAC       AATTGTTGGTAAGTT 100 47
      BF0646  763333 ..  763358 -  -6.1  -4.27519   AGGTGACAACACAAA         GAAATAGCCCG CACA CAGGCTTCTTC          CCTCTACTGCGTTTT  72 45
      BF0645  763181 ..  763199 -  -8.9  -2.78935   ACAGGTGTCATTACA             GCGTGTT CTTGT AACACGC             TAAAGCCGAAGGCTT  69 2
      BF0644 NONE
      BF0643  761484 ..  761495 -  -4.4  -4.74103   TTTGTAAGCGAAAAA                GAAG AAAT CTTC                 TAAAACCCAAAGGGC  70 99
      BF0642  761262 ..  761273 -  -2.2  -3.07537   ATTCATAAATAATTA                GCAC AAAT GTAC                 GAAATGTGTTCGTAA  42 11
      BF0641 NONE
      BF0640 NONE
      BF0639 NONE
      BF0638 NONE
      BF0637 NONE
      BF0636 NONE
      BF0635 NONE
      BF0634 NONE
      BF0633  750738 ..  750754 -  -5.1  -3.06862   TATAAGAATAATAAT              TGGGGAT CAC ATCTCCA              TTCTTCATGATAATT  52 39
      BF0632  750298 ..  750324 - -10.3  -5.04249   GTCTGAAAAAAGAAA         TCCCCGATAAT GCTTG ATTATCAGGGA         TTTGCTTGATTTTTC 100 266
      BF0631  749556 ..  749568 -  -2.7  -3.71848   GCTGGGCAGGAAGAA                GAAAA TTA TCTTC                ATTGCTCATGTACTA  52 300
      BF0629 NONE
      BF0628 NONE
      BF0627  744589 ..  744600 -  -4.4  -3.13907   GCAGAGTAACATAGA                GTTC CACA GAAC                 GAATTTAACCTATTG  50 412
      BF0617  727549 ..  727578 -  -9.3  -4.75308   ATGAATATTCAAAAA       GGGTGGCTACTTC TGAA GAAGCAATCACCC        TTTTTGCAAATTTAT 100 51
      BF0615 NONE
      BF0614 NONE
      BF0613  722631 ..  722647 -  -2.9  -3.33696   TCTGGTGGCAAGTAA              CCGAATC CTG AAGTCGG              TCGGAATGTTTACAG  46 389
      BF0611  721181 ..  721196 -  -4.6  -4.56597   CTTGTTCGGCAAAAA              GATGGG CTTG CCCGTC               CGCCGTTTTATCGCC  69 499
      BF0607 NONE
      BF0606  714583 ..  714607 -  -4.3  -2.59797   TGTGTAGAAAGACAG          TGATCCGGA AATGGAA TCCGGATAA          ATACTCCCGGATAAC  47 209
      BF0605  713017 ..  713033 -  -2.2  -2.52464   TCTGTGGTGAACTCA              CCCGAA GAGCG TCCGGA              ATGCTTCTTCCACCT  39 6
      BF0604  712556 ..  712572 -  -5.1  -2.94218   ATGGTTTACCACAGA              GTGACAC AGA GTTTCAC              TGAGTCTTTTTTAAT  51 40
      BF0603  710952 ..  710967 -  -2.6  -2.65298   GTGATTCATCATAAG              TCTATG GATT CATAAA               TTGTGCTACTGCTTC  41 11
      BF0602 NONE
      BF0601  707770 ..  707806 - -21.1  -2.91582   GAGTTTACCCAGAGA    GGTAAGGGGCATTGGTT TTA AACCAACACCCCTTACC    TTTTAAACTAAAAAT 100 70
      BF0597  703601 ..  703634 - -16.9   -4.8743   CTGAAAAGAAATAAA     TAAAGGCTGCTTTCC ATTA GGAAGGCAGCCTTTA      TCTTTTTTGTTGGGG 100 47
      BF0591  694105 ..  694137 - -10.8  -4.67982   TGTTAGGCAATAAAA      CAGCGTTTAAGA GTCTAAATT TCTTAAACGCTG      ATTTCTGGGTGTTAA 100 196
      BF0576  668676 ..  668714 - -26.4  -2.87564   GGATGTTCTTATATA   CAACATGGGGATGTTTTG CAC CAAAACATCCCCATGTTG   TTCAATCTCCCATTA 100 72
      BF0575 NONE
      BF0574  665486 ..  665497 -  -5.8  -3.01857   TAGAAAAGTTACAGA                GGTG TTTT CACC                 ACAGATTACACAAAC  57 130
      BF0572 NONE
      BF0571  662631 ..  662657 - -11.7  -3.80855   GCTTTTAAAAAGGAA         GAGGCTGTCAT GTGAT ATAACAGCCTC         TTTTGTATATATAGT  90 59
      BF0563  646709 ..  646735 - -10.3   -5.5112   GTTACGAATAAAAAA         GAGGAAATCTT GCCGG AAGATTCCCTC         TTTTTTATCTCGAAT 100 57
      BF0561 NONE
      BF0560 NONE
      BF0559 NONE
      BF0558 NONE
      BF0557 NONE
      BF0556 NONE
      BF0555  637953 ..  637965 -  -3.4  -2.67705   TCATAATTTATACGA                GTTC TTGAT GAAC                GTTTTTTGCTCCGTT  43 95
      BF0554  636794 ..  636818 -  -2.9  -3.30235   AAAGGAATAAAACTA          TCATTTTCATA GTA TGTGAAATTGA          TTTATTTACGATTTT  45 219
      BF0553 NONE
      BF0552  631815 ..  631825 -    -4  -3.53811   TTTATTTTTGTTAAA                 TGAA CTG TTCA                 GGTTATCTCTATATC  52 101
      BF0551 NONE
      BF0550  627025 ..  627047 -  -4.8  -3.01712   GCCGGTGGGCGAATA           TGGGATAACG GTT CGTAATCCTA           ATTCTTTGGATGAAA  51 252
      BF0546  623078 ..  623097 -  -5.8  -3.43264   AACCAGTCAGGATAA            GAGGTCAGA ACA TCT-ACCTC            TTGTCTTGGCTTCGA  61 53
      BF0541  618568 ..  618600 - -10.7  -5.03715   AGTATGCCTAAAAAA      TACTGCCCATCTG TACGTAG CAGACAGGCAGTA      TCCCAACTAAATTAA 100 57
      BF0539  615911 ..  615963 - -10.7  -4.76041   CAGATTTATGAAAAA TAAGAGGTTGTATCCGGTAGAATAT AGA ATAAACTTTCGGATACAACCTCTTT CATTCAGGTAGATAG 100 49
      BF0535 NONE
      BF0534 NONE
      BF0533 NONE
      BF0532 NONE
      BF0531  607292 ..  607326 -  -7.2  -4.93968   AGGTATAAGTAAAAA     GTGAAAATACGAGCAA ACG TGGCAGGTATTTTCAC     TTTTTCACTTTCCTT  88 57
      BF0530 NONE
      BF0529 NONE
      BF0528  604096 ..  604110 -    -5  -3.05384   TGTTTGTTCATTTAA               GAACAA TTT CTGTTC               AGATTATAACACTTT  52 100
      BF0527  603772 ..  603799 - -12.1  -5.95166   GTCAATCAAAAAAAA        GCCGGAATGCA ACACGA TACATTCCGGC         TTTACTTTCCTAATC 100 62
      BF0525 NONE
      BF0524  598901 ..  598915 -  -7.2   -5.4833   GCACTTAATAAAAAA               TAAGTG TAC CACTTA               TATCTGTAAGGTGAT  93 111
      BF0520 NONE
      BF0519  593473 ..  593489 -  -4.5  -4.05747   TATAGTGGATATAAA              TGAAAAA TGT TTTCTCA              GTAGAAAGAAGACTG  61 294
      BF0516  592291 ..  592308 -  -5.6  -2.71731   GTGATTGTTGAAGTA             CTGAGT TTACTT ACTCAG              TACTATTAAAGCGGT  51 18
      BF0515 NONE
      BF0514 NONE
      BF0513  588447 ..  588462 -    -4  -3.47751   TGTAATAAGTTACAA              TC-GCTG CCG CAGCAGA              TTATGATGATTGCCA  52 517
      BF0507 NONE
      BF0506 NONE
      BF0505 NONE
      BF0504 NONE
      BF0503 NONE
      BF0502  577819 ..  577876 - -11.5  -2.84171   ATGGTTAAAAAGTTA CGAGCTACAAGTAACAAGTCATAACGCA TTT TGCATGGT-ACTTGTAGCTTGTAGCTCG TAACTTATTGCTCTT  83 46
      BF0501 NONE
      BF0500 NONE
      BF0499 NONE
      BF0498  574047 ..  574070 -  -8.8  -5.20328   CTGTAAAAAAAGAAA          GGGGAGAAGC AAGA GCCTTTCCCC           ATTATCGCATTTTAA  95 138
      BF0497 NONE
      BF0496 NONE
      BF0495  571880 ..  571898 -  -6.1  -3.29325   TTGTTAGAATGAATA             TACCTTT TCCGC AAAGGTA             TGATAAAATTTTCAA  59 37
      BF0494  570827 ..  570874 -  -4.3  -3.54902   TTATTGAACAATGAA TGATCAACGATGAACAGGCTAT GTATT ATTATC-GTTCGTCGTTGATCA TTTATTATGGATCGT  55 51
      BF0486  564500 ..  564552 - -12.2  -4.37658   AAGGTGGCGATAAAA TAGAGC-TCCCTGCATTCCAACCGGA TAT TCCGG-CAGAATGCAGGGAGGCTGTG TTAATGAGTCTGTGT 100 45
      BF0485 NONE
      BF0484 NONE
      BF0483  562166 ..  562186 -  -2.5  -3.25823   GGTGCTTTATACCAA            GGAATACTT GAA AAGTCATCC            TAATATTAACTTCTT  45 227
      BF0474 NONE
      BF0473 NONE
      BF0472 NONE
      BF0471  550389 ..  550411 -  -3.5  -3.10537   GATTGCAAAATTAGA           GTATGTTAC AGATG GTAATATAC           TGACTTATTTTCAGG  45 433
      BF0462  542924 ..  542949 - -10.6  -3.42347   AAATCAGTGAAAAAT         CAGTGAGAAA TCAGTC TTTCTCACTG          GCGGTGGGCGGGATA  85 10
      BF0460  541277 ..  541297 -  -4.8  -4.11346   ACATCCAAAGAACAA            GCTTTAAC TCTGT GTTAAAAC            AAAGCTTTTGAGGAC  64 155
      BF0459  540538 ..  540564 -  -2.2  -5.84011   AACAAAAAAGAAAAA         CTCCAGCATGAT GAT ATCATGCCGATT         GTGATGGCTTGCATC  91 494
      BF0456  537112 ..  537129 -  -4.1  -2.86271   CGTCGATTAGAAGTA             GCGGTAA CGCT TTACCGT              TTTTTTGTTTAGGTT  48 88
      BF0453 NONE
      BF0452 NONE
      BF0451  531639 ..  531654 -    -9  -2.90763   GGCACACCGTAGAGA              CCACAC TCCG GTGTGG               CATGCTTGGGTAGGA  67 216
      BF0449 NONE
      BF0448  528831 ..  528845 -   -10  -3.44289   CATAAACCGAATGAA               CTCTCC GGC GGAGAG               AAACAGCGGGTAGCT  77 251
      BF0444  524277 ..  524305 -  -9.6  -5.35224   TTTATAAAAAGAAAA        TCTCAGCCGGAT TGACT ACCTGGCTGAGA        TGAATTGGAATATTA 100 82
      BF0442  522995 ..  523011 -  -2.3   -4.2074   CTTTTAAGAGATAAA              TTGTTTA TTA TTAACAA              AGGTTTAGAAACTCT  54 228
      BF0440 NONE
      BF0439  517622 ..  517666 - -13.9  -4.17089   GCTAAAGGTGTAAAA TTCTTCCTAATTCCATAGT TATCAAT ACTATGGAAACAGGAAGAA TCTCTGTATTTACCA 100 52
      BF0438 NONE
      BF0437 NONE
      BF0436  511624 ..  511641 -  -2.7  -3.13033   TACGAATATAGAAAG             TCTTCTA TTCA TAGATGA              TGATTTTATTTGTTA  43 115
      BF0435 NONE
      BF0434 NONE
      BF0433 NONE
      BF0432 NONE
      BF0431 NONE
      BF0430 NONE
      BF0429 NONE
      BF0428 NONE
      BF0427 NONE
      BF0426 NONE
      BF0425  495657 ..  495691 - -18.8  -3.35723   CACTCAAAGAATATA     TCTGAAACGGTATCTG CTA CAGATACCGTTTCAGT     GCTTTACTCCAGATT 100 7
      BF0417 NONE
      BF0416  487091 ..  487105 -  -8.6  -4.46581   TAAAAGTTCATAAAA               CTCCTT CTG AAGGAG               AGTTTTCATTAAAGA  89 3
      BF0415  486547 ..  486563 -  -4.5  -4.65895   GTTGTTATTTAAAAA              TAAAATC TCA GATTTCA              TTTGTTGTAAATTCT  70 16
      BF0414  485518 ..  485556 - -10.4  -2.82187   AATATGTAATAGAAT   CTCCCTGATTATTAATGC AAT GGAAGAATAATCAGGGAG   GATTTTGTATGTTAA  79 82
      BF0411 NONE
      BF0410  479676 ..  479688 -  -4.8  -3.01712   GCTTTTCTGTTAATA                GGCT CTGAC AGCC                GGTGGCAGGGGAGTG  52 7
      BF0409  478531 ..  478547 -  -3.7  -3.31461   TATGTAGTCGTATAA              CCAGA TCCTAAG TCTGG              TGCGGCTACCGGTTA  49 104
      BF0404 NONE
      BF0403  472276 ..  472288 -  -6.3  -3.86194   AACTTCTTTTAGAAA                TTCAC AAG GTGAA                ATATTCACATTTAAA  66 454
      BF0398 NONE
      BF0397  469439 ..  469472 - -18.3  -4.06687   ACCGGCCATAAATAA     TTCGCCCGGGTGATA TTTC TATCATCCGGGCGAA      ACCGTTTAAATTTTT 100 51
      BF0394 NONE
      BF0393 NONE
      BF0392  461444 ..  461457 -  -2.4  -3.31269   TTTATAGCATATTAA               GAGA AAATCA TCTC                TGTGGAACTCTGTGT  44 88
      BF0391 NONE
      BF0390  459206 ..  459233 -  -5.6  -4.74787   ATAAACAGAAATAAA        CCTCCCT-GCTAT GCA ACAGATAGGGAGG        CTTGTGGAGGAAATC  74 47
      BF0389  456532 ..  456552 -  -6.1  -3.85785   TAAAAATCAATATAA            CGTTACTCC GAT GGAATATCG            CAAAGGAGCTAAACA  64 150
      BF0387 NONE
      BF0386 NONE
      BF0385 NONE
      BF0384 NONE
      BF0383 NONE
      BF0382 NONE
      BF0381 NONE
      BF0380 NONE
      BF0379  439830 ..  439881 - -10.4  -4.94972   GATTACAACCAAAAA CATAAATAGCCCTATC-GAACTCTA TTT TAGAGTAATGATAGGGCTATTTTCG TTGTTGATGAGGGTG 100 159
      BF0372 NONE
      BF0368  420661 ..  420685 -  -7.1  -3.83026   GGTTGGTACATGAAA          TCCGGACCTTA AAG TGAGTTCCGGA          TATCCAACTTCCAGG  70 9
      BF0366 NONE
      BF0365  418224 ..  418250 -  -3.9  -3.66908   GGCTTGCAAAATGAA        GT-TCTTTTGCT TAAA AGCAAAAAAGAC         CGGCCGGGAGCTATT  52 36
      BF0364  416897 ..  416955 - -14.9  -3.29511   TGGATTCTTCCATAA TGAGAGTTGCAGTGAATCCAC-TTAAGG CCTA CCTTAAAGTGATTTCACTGCAACTCTTC TATCTCAGCTATGTG 100 80
      BF0360  414746 ..  414772 -  -4.6  -2.66274   CTTGGGACAACGAAG        GCT-CTTATGT GTTTAA ACATAAGGAGC         TGTACTATATGGCTT  46 297
      BF0339 NONE
      BF0338  383029 ..  383066 -  -7.9  -3.21218   AGGGTTTATTATCAA   GGGTTGTATCAAAAGC TTGTTTT GCTTG-GATACAACCC   TTTTTTCTTTCCAAG  67 206
      BF0334 NONE
      BF0333 NONE
      BF0332 NONE
      BF0331  369660 ..  369670 -    -4  -3.53012   GTCCTCTGTGGTAAA                 TCTA TAT TAGA                 GTTCGCTGATTTCCG  52 21
      BF0330  366993 ..  367006 -  -3.8  -3.14211   ACGTTTTGGCACGAA               CGGA GACACG TCCG                GCTCAAGTTTAGACT  47 44
      BF0329  365762 ..  365818 - -18.4  -3.91716   TCATCGCTTAAACAA TCAGTACCCTCTTTACTCTCCTTTCA GTTGA TGGAAAAAGAGTAAAGAGGGTATTGA CAAAGAGAGGATGTA 100 74
      BF0323  356044 ..  356076 -  -9.9  -3.50219   AAGATTGCCAGATAA      CTTCCGGGGTGAATA AGG TTTTCACACCGAAAG      TCGTTACACCGCAGG  75 29
      BF0316  350109 ..  350139 - -13.4  -5.18726   GCCGGATAATAAAAA       GAGCAGAAAGGGAA TCA CTCTCTTTCTGCTC       CTTGATACACAACTA 100 87
      BF0315  349081 ..  349096 -  -2.5  -4.15453   TAAGCGACCGTAAAA              GTAGG TATTTC CCCAC               AATTCCCCACAATTT  55 86
      BF0314 NONE
        mraW NONE
      BF0312 NONE
      BF0311 NONE
        murE NONE
      BF0309 NONE
      BF0308 NONE
      BF0307 NONE
        murG NONE
        murC NONE
      BF0304 NONE
      BF0303 NONE
      BF0302 NONE
      BF0301  332776 ..  332811 - -12.7  -5.01553   AAGCCATAAACAAAA    TAC-CCCGGATGCGAG TCTGG CTTGCATCCGGGGGTA    GAAAGTATTTCTGTT 100 48
      BF0298  331274 ..  331293 -   -10  -5.04325   TTGAAAGCATAAAAA            GCCGAACT GAAA AGTCCGGC             TTCTAAATTATATAG 100 63
      BF0297  329116 ..  329151 - -16.2  -4.94058   GGAATTCAAAGAAAA    GCGCCGG-TCCGAAGGA TTT TCCTTCAGCGCCGGCGC    TTCTTCGTTGTAAGA 100 67
      BF0291  319180 ..  319209 -  -4.3   -4.7373   TTATCCTACGAAAAA       GCACCGTGC AGCTATTGCCGG GCACGGTAC        TACTCCGTATCATCG  71 100
      BF0287  313130 ..  313150 -  -3.9  -2.73159   TGAATTCCGGCAAAT            CCCCAAATT TAG AATAGGGGG            CTTATGGATCGTTCT  45 45
      BF0286 NONE
      BF0285  311968 ..  311997 -  -7.2  -2.63631   CCAATGGGCAGATCA       TCCCTCACGGCAT TTACG ATGCCACG-GGGA       ATGTTGAATATGTGA  57 513
      BF0282 NONE
      BF0281 NONE
      BF0280  308118 ..  308154 -  -9.7  -2.72799   TTTTCATACATATTA    GAAGAATAGATATCTAT TTT AGAAATACCTATTCTTC    ATTTAAATTGGCTAC  69 358
      BF0278  306496 ..  306516 -  -2.7  -4.55023   GGGAATAGGAGAAAA            TATTAAAAA CGC TTTTGAATA            TTTGGCTATTCTCGG  60 287
      BF0275 NONE
      BF0274  303776 ..  303803 -  -5.7  -2.87261   TAAAAAGTCATTAGA        GTCGGATAATA TGGGCG TATTATCCGAT         TTTCTTTTTTTATCC  52 103
      BF0273 NONE
      BF0272  298392 ..  298433 - -12.5  -4.27316   TTTTGTAAGGTAAAA TAGCCTGTATATCCCTGTCC GGT GGT-AGGTATATACAGGCTA ATTTATATTATTAGG 100 50
      BF0271  296717 ..  296754 - -15.7  -3.63843   AAGTAATCATAAAGA   CCATACGGGTGTTACGG AAGT CTGTAACACTCGTATGG    ATTATATGTTTACCT 100 45
      BF0247  268979 ..  268998 -  -3.6  -2.81088   AAGTGATTGAAGAAG            CTTTGC GACGGAAT GCAAAG             ATTATCTTGCCTCCC  43 487
      BF0245 NONE
      BF0244  266854 ..  266888 - -13.7   -4.1144   AAAAAACTAACTAAA     TAAATGGGCTACCGC GTGAT GCAGTAGCCCTTTTA     TGTTTATACTACGTT 100 83
      BF0233  255213 ..  255226 -  -4.5  -2.96517   ATCGATGAAGAAGTA               CGCCA TACC TGGCA                TTTGCCTGAAGAGTG  48 130
      BF0231  253499 ..  253510 -  -4.4  -3.97388   AGAGTTCAGTACAAA                CGTT GATG AACG                 GTGCCGTAGGGGCAG  59 502
      BF0228  249325 ..  249357 -  -7.1  -4.21462   AGTTATTATTTAAAA      CCGGAAAAAGCTTTA TGT TACAGCTTCTTCCAA      GGTGAGGATGATACA  75 90
      BF0227 NONE
      BF0226 NONE
      BF0225  246466 ..  246494 -   -14   -3.0752   CATATTAGCCGAAGA        GTACGCCAAAGC TCGTG GCTTTGACGTAC        AAACTTGTTTGAAAC  87 41
      BF0222 NONE
      BF0220 NONE
      BF0219 NONE
      BF0218  240376 ..  240388 -  -6.3  -3.02677   AAAATATAGGAGATA                CGATT TTA AATCG                CTTGAAGAAAGGAAA  56 414
      BF0216  237706 ..  237725 -    -5  -4.64861   TTTTCGTAAAAGAAA            TCCATCCG GAAA CGAATGAA             GTGGTATTGGCATCC  73 367
      BF0214 NONE
      BF0200 NONE
      BF0199 NONE
      BF0198  216332 ..  216389 -   -22  -2.57132   GCCCGGGCCCATAAG CCCGCATACCTGTGCCCATGAGCCCG TATACC CGGGCCCACCGGCCCGGGTATACGGG CTGAGATAAGTTTAG 100 121
      BF0197 NONE
        cysS  214366 ..  214424 - -15.5  -2.71011   ATCTGTTCTGAATTA GCCACAGAGGACGCGGAGCATACAAAGC TATT ACTTTGTTCCCTCCGCATCCTCTGTGA- TGTTTTCTAAATACA 100 56
      BF0195  213428 ..  213440 -  -4.7  -4.21194   CGTCATGACTGAAAA                GCTGG AAC CCCGC                TATTTTCGGAAGGGA  64 525
      BF0192  207952 ..  207979 - -16.4  -5.70829   AAGATGATAAAAAAA        CAGTGATCCGGA AAAT TCCGGACCACTG         TCCCTGTTGTCATGG 100 50
      BF0191 NONE
      BF0190 NONE
      BF0189 NONE
      BF0188  201059 ..  201089 - -14.1  -5.20216   GATACTACTAAAAAA       GGTGTAGCCTTCT TTTTG AGATGGCTACACC       TTCTTTTATAAGCAG 100 51
      BF0186 NONE
      BF0185  197988 ..  198003 -  -6.1   -3.4072   CATTTTTTATCACAA              TGCCG AACGGA CGGCA               ATGTTGTATTTGGCA  61 4
      BF0182 NONE
      BF0181 NONE
      BF0180 NONE
      BF0179  191889 ..  191902 -  -2.3  -3.30439   AAGAGGGAAATTCAA               GGGGA TCGC TCCCT                TTTATTGAGAATCGG  44 27
      BF0178 NONE
      BF0177 NONE
      BF0175  188332 ..  188348 -  -2.1  -5.75822   TATAAACTAAAAAAA              CATCCTG GTG CGGGCTG              TATATGAACCTATAG  78 60
      BF0173 NONE
      BF0172 NONE
      BF0171  184746 ..  184758 -  -2.7  -3.20435   GTAATTAGCTACGAA                TTGCA GGC TACAA                GCTACAGGTAACCGT  45 92
      BF0170 NONE
      BF0169  181414 ..  181466 - -19.9  -3.66178   TGTCGGAACGGGAAA GCCCGGCTCTCCGTCTCACTCAG ACGGTAG CTGAGTGGGATGAAGCGCCGGGC TTTCGTTCGGGATCT 100 139
      BF0168 NONE
      BF0167  179581 ..  179604 -  -3.1  -3.76167   CGAGAAGGTAAAAGA          GCACAG-CGG CGATC CCGACTTTGC          CGTGCAACCCGAGGT  53 391
      BF0161  170929 ..  170964 - -11.4  -3.68024   GTCTTGAATACACAA    TGGTGTTTCAAAAAAC GTAC GTCTTTTGAAACACAA     TCTTTAGTTCTCGCA  90 463
      BF0160  168997 ..  169037 -  -7.9  -5.25772   AAACTATAATAAAAA TGGCATATGA-GATGA TATTAGCAAG TCATCTTCATATGCCA  TCTTACTTTTAAAGA  89 143
      BF0156  166089 ..  166129 -   -10  -4.07306   ATATTTAACTATAAA GATGGGAT-GGAATGATTGC CAT GCA-TGATTCCTATCCCATC TTTTATTTGAGGGAG  87 43
      BF0152 NONE
      BF0151  161824 ..  161861 -   -15  -4.72272   CGGTTTCATGAAAAA   GTAAACGGGTGACACC TTTTGT GGTGCTACCCGTTTAC    TTGTCTTATGGGGTA 100 48
      BF0147 NONE
      BF0146 NONE
      BF0145 NONE
      BF0144 NONE
      BF0143 NONE
      BF0142  149841 ..  149861 -  -2.5  -3.76968   AAGTTACTTATCAAA            TTCAGCCTC TTT GAGGGTCAA            ATATGGTTTTGCAAA  51 255
      BF0141 NONE
      BF0140 NONE
      BF0139 NONE
      BF0138  143630 ..  143650 -  -7.6  -5.09426   GGCAAGGGTAAAAAA            GTAGCGTG CAATT CACACTAC            CTTCAAGCGATGGCT  88 251
      BF0137  143022 ..  143050 -  -5.3  -5.86976   GCAGAAAATAAAAAA        TCCAACACTCAAT TTT ACAAAGTGCTGGA        TTTCAGAGGTATAAA  91 149
      BF0136  142283 ..  142305 -  -5.7  -5.56372   AAATGAAAATAAAAA          GACAGGA-TA CGAG TATTCCTGTC           TTCTCATATGTAATG  84 50
      BF0135 NONE
      BF0134  137453 ..  137479 -  -3.7  -3.28472   GCGTATCAAAAACGA        TCCGGT-GCTGT GTAA ACTGCTACCAGA         TAATGAGACTGTCTA  49 173
      BF0129 NONE
      BF0128 NONE
      BF0127 NONE
      BF0126  130786 ..  130801 -  -2.6  -2.98823   TTGTTGTCATACATA              GTTGCGA ATG TCG-AAC              TCCTCGATGTTGTCC  43 1
      BF0125 NONE
      BF0124 NONE
      BF0123 NONE
      BF0122 NONE
      BF0121 NONE
      BF0120 NONE
      BF0119 NONE
      BF0118 NONE
      BF0117 NONE
      BF0116 NONE
      BF0115 NONE
      BF0114 NONE
      BF0113 NONE
      BF0112  119440 ..  119478 - -17.7  -2.95884   CTATCAAGTGATAGA   GCAAAAGACGTGCCA AGTTAAATA TGGCACGTCTTTTGC   CAGTTTTGTCAGTCC 100 43
      BF0111  118730 ..  118750 -  -7.5  -2.98986   ATATTACAGCAGATA            GGCGGAAAA CGC TTCACCGCC            ATGACAGGTAGCCGT  66 317
      BF0103  114487 ..  114498 -  -5.8  -5.99154   GATTAAAGAAAAAAA                TGGC TGAA GCCA                 ATTGAACAAGCCCTC  95 299
      BF0101  112336 ..  112363 -  -8.6  -3.58564   AGATGACCAAATGAA        GTTAACTTCATA CTTC TGTGAAGTTAAC         CTTCTGTCGATAGGA  77 238
      BF0100 NONE
      BF0099  109569 ..  109593 - -18.7   -5.1675   GTATCCATGAAAAAA          GGGCATAGCGA TTA TCGCTATGCCC          TGCAAATATATTCAT 100 46
      BF0098 NONE
      BF0097 NONE
      BF0096 NONE
      BF0095  105943 ..  105982 -  -4.3  -5.27335   TTTCTTAAATAAAAA  TACCGTGTCACCCCACAT GAATA AAG-AGGACGACACGGCA  TGACATATTTGATTG  79 53
      BF0094 NONE
      BF0093  104698 ..  104708 -  -8.2  -4.13767   GCCCTTAGGGTAAAA                 GCCG GTA CGGC                 TACAGTAGACGAAAT  74 219
      BF0091  100928 ..  100956 -  -8.9  -4.84359   GTATGCTGACAAAAA        GATATCCGGCAGA TTG TTTGCCGGATATT        TATATAAACAGTAAG  95 94
      BF0090  100183 ..  100211 - -16.9  -3.53343   AACTGGTTGGGTAAA        GCCGGAGCTTTTT GTG AAAAAACTCCGGC        TATTTTATGATGTTG 100 174
      BF0087   96126 ..   96137 -  -7.2  -3.33696   TGTTCCGGTAATGAA                CCGG GCGA CCGG                 CGCTTTAATGTTGTT  66 48
      BF0086 NONE
      BF0085 NONE
      BF0084 NONE
      BF0083 NONE
      BF0082   89706 ..   89716 -  -2.4  -3.48276   TTCTTCTTTACATAA                 CCAG GTT CAGG                 GCTTCCTGCATGGCT  45 7
      BF0081 NONE
      BF0080 NONE
      BF0079   87069 ..   87117 - -24.1  -4.58663   AGGATTGTGCAAAAA CTCCGCCCTGCATCACTTCACAT AAA AGATGAAGCAATGCAGGGCGGAG TTTTTCTATGGAATA 100 53
      BF0076 NONE
      BF0075 NONE
      BF0074 NONE
      BF0069   70561 ..   70583 -   -15  -5.42975   CGATATAAATAAAAA           GGATGGATTC TTA GAATCCATCC           TTTTTATTTATAGAG 100 49
      BF0060   63435 ..   63464 -  -9.3  -2.93816   ACAAAAAATAGAGGA       GCGGATAGGGAAA ATCA TTTCTCTTTCCGC        TTTTTATGCTACTGC  67 357
      BF0040   46468 ..   46517 -  -5.9  -3.88559   AATTAGGGTTAGAAA GGGAGTGGAACGA-TCTACGTCC GAGAAA AGTCTTAGAATCGTTC-ACTCCC GGATAACCTTTAAAA  65 35
      BF0034   42334 ..   42345 -  -2.2  -4.55295   GTGGGTAGAAAGAAA                CCTCC AAC GG-GG                TATTTTCTCTAGTTG  59 253
      BF0033 NONE
      BF0032   40137 ..   40161 -  -2.9  -4.04174   TGCCATATAAGGAAA          TAACATTCTTA TTG TAAGCGTGTTA          TGAAAAGAAGATTAT  53 95
      BF0031   39936 ..   39961 - -10.7  -3.88583   TAAATTTCTGATAAA         CAGATAAAAAT CCGA ATTTTTATCTG          TTTATATCCATTATT  90 36
      BF0027 NONE
      BF0026   32492 ..   32528 - -18.1  -3.29364   ACCATTAATGACGAA    CGATGAACCCTCTGTGG AAA CCACAGTCGGTTCATCG    TCCCATTGATCGTTA 100 60
      BF0022   27484 ..   27513 - -13.7  -3.86897   TGCATTTTGCAGAAA       GGTGGAGCTATAC TTAA ATATAGCCCCACC        TTTTCTTTTATCTCT 100 59
      BF0020   24882 ..   24917 - -14.2  -4.76087   TATATAATAAAGAAA    GCGGATGAAAGTGA TGATTTAT TCACTTCCATCCGC     TTCGTGTGTGCAGAT 100 53
      BF0019   22339 ..   22350 -    -3  -2.63208   CTTCATTTAAAAATG                GTAA GAGA TTAC                 TGCTGAGAAATTACG  43 5
      BF0018   21639 ..   21697 - -14.4  -4.09511   AAGATGTGTTGAAAA CACCGCAAATTTCACAGATTTA-ATAA TCATTT CTATGTTAATCTGTGAAATTTGCGGTA GCGGACTATAGTAAT 100 31
      BF0013   15799 ..   15818 -  -4.4  -3.82191   TGAATTTGAGAATAA            CCTATTACT CAA AGT-ATAGG            AAATGAATCTGGAAG  57 47
