# Supplementary material for: Rapid, accurate, computational discovery of Rho-independent transcription terminators illuminates their relationship to DNA uptake
Source: Genome Biol. 2007 Feb 21;8(2):R22. doi: 10.1186/gb-2007-8-2-r22 (PMC1852404; doi:10.1186/gb-2007-8-2-r22)
Supplement: Additional data file 4 — Best terminators found downstream of each of the genes of the 343 organisms studied. [file gb-2007-8-2-r22-S4.zip › Bacteroides_thetaiotaomicron_VPI-5482.bag]

      BT0001     726 ..     768 + -14.4  -5.00616   TTGTTGAATAATTTG GAGCCGTATAAAAGAGGGA TTAGCC TCCCTCT-TTATTCGGCTC TTTTTTGAAGAAAAA 100 41
      BT0002    1795 ..    1826 +  -8.1  -4.26076   GCTTTGGTACTTAAA      GC-CCTCCGATAAA ATTAA TTAATCGGAGGTGC      TTTTCCTAAAAATGA  81 42
      BT0003    2627 ..    2638 +  -4.4  -3.60098   CAGTGATGGAAACTT                GGAT GAGA ATCC                 TTTAGGATAAAGCCT  55 4
      BT0004 NONE
      BT0005 NONE
      BT0006    4832 ..    4854 +  -2.6  -3.53224   AAGAAACTCCGATAC           TCTTCGGGGA GGA TGCACGGAGA           TTTGAAGCGCGGATG  48 323
      BT0008    5531 ..    5571 + -24.2  -4.26881   ACATATTCTTTATTT  CCGTCCCGCTAACCAACG AAAGA CTTTGGTTAGCGGGACGG  TTTCGTTTTGTCCCA 100 53
      BT0009 NONE
      BT0010 NONE
      BT0011 NONE
      BT0012 NONE
      BT0013 NONE
      BT0014 NONE
      BT0015   14602 ..   14617 +  -4.6  -3.04398   CCGCGTGTCCGGCTT              CCGTAC ACGT GTCCGG               CTTTTACACGACACA  50 41
      BT0016 NONE
      BT0017 NONE
      BT0018 NONE
      BT0019 NONE
      BT0020   18512 ..   18553 +  -6.8  -4.54821   AAACTGGTGAGGGGT GG-AATGCTCGTTA-CTGCA TGGA TGCAGGTAACAGGCATTTCC TTTTATGATTGAGAT  77 369
      BT0022   19723 ..   19754 +  -5.9  -5.33866   GGTAAACCAGTTTTT      CAAGGGTG-GTGTC GTTAG GGAACACACCCTTG      TTTTTTGTCACTTTC  87 414
      BT0028 NONE
      BT0029 NONE
      BT0030 NONE
      BT0031 NONE
      BT0032   29552 ..   29570 +  -2.4  -2.52742   GCTATGCCTATGTTA             TCGTCT CTCAAGA AGGCGA             CTGTTATCGAGGAAT  39 171
      BT0033   30034 ..   30060 +  -6.7  -5.51046   ATAAGAAAAATTAAG         GCAACTAATTT ATTGC GAGTTAGTTGC         TTTTTTGTATCTTTA  87 89
      BT0034   31847 ..   31863 +  -5.2  -2.60219   TAAAATACTTAATTA              TAAACG ATTTA CGTTTA              ATTATCACCATTCTG  51 380
      BT0036   33695 ..   33713 +  -8.2  -2.92192   TTGAGTAAAAATTGT             CGTCTCTT CAT AAGAGATG             TATAATTGAATGCAA  67 194
      BT0037   35221 ..   35233 +    -2  -3.54129   AAACTGTTATTGGTA                TACT CGAAA AGTA                TTCATGTTTCTATTG  47 104
      BT0038   35872 ..   35884 +  -4.9  -3.05384   AGGAATTCCTTTCCT                TATAG GCC CTATA                TTGGATACAAAAAAA  52 194
      BT0039   36421 ..   36435 +  -3.6  -3.21747   ATATTTAGGTAATAA               TTTACA GAT TGTAGA               TTCGTCGTCAGATAA  49 29
      BT0040 NONE
      BT0041 NONE
      BT0042 NONE
      BT0043 NONE
      BT0044 NONE
      BT0045 NONE
      BT0046 NONE
      BT0047   44075 ..   44091 +  -3.7  -2.74515   GGGGTAATCGGTACG              TCTGC ACCTTCA GCAGA              ATTTGAAAGCTGTTT  45 34
      BT0048 NONE
      BT0049 NONE
      BT0050 NONE
      BT0051   47534 ..   47557 +  -4.8  -2.64293   TTTGTTTACGGAATA          CTATACAAATG ATT CATTT-TATAG          CTATTATATTAACGG  50 14
      BT0052 NONE
      BT0053 NONE
      BT0054 NONE
      BT0055 NONE
      BT0056 NONE
      BT0057   53552 ..   53571 +  -4.2  -3.13343   AAGATGGGGCTGCTG            TC-CCGGCG GGG CACCGGCGA            TTGAATGCTTACACT  50 2
      BT0058 NONE
      BT0059 NONE
      BT0060 NONE
      BT0061 NONE
      BT0062   59079 ..   59109 + -18.4  -3.36878   GATACGGGGGCGTAT       GCTGCCCTATACGG AAG CCGTATAAGGCAGC       TTATCACTAAATAAG 100 1
      BT0063 NONE
      BT0064   61559 ..   61600 + -13.9  -3.48276   TATTCTGATTCCTTT TTA-CCTGCAAGGCTGCACG GCC CGTGCAGCCTTGCAAACTAA TTCTATAGAAAAGAA  95 33
      BT0065   64166 ..   64183 +  -8.5  -2.73565   AGCAGTAAGCCTGGC             TCTTGCT TCTA AGCAAGA              AATTTTCTTATTCTT  69 33
      BT0066   65669 ..   65702 + -15.5  -4.40003   GAAAAGCGCGGGGAT     TGTAAGGAAGGCGGA AGAC TCTGTCTTCCTTACA      TTTCTATTTGTCAGA 100 219
      BT0067 NONE
      BT0068   66607 ..   66617 +  -6.8  -3.18274   CTGTCACAACTGTGG                 GGCA GTG TGCC                 TTACATTACGGTGCC  61 61
      BT0075   72950 ..   72972 + -13.6  -6.11243   GTAAGTGGACAAAAA           CCTACAAATC AGC GATTTGTAGG           TTTTTTTTATTGCCT 100 252
      BT0076   74426 ..   74454 + -13.3  -4.06562   AAATAGGTATATAGG        GGAACTTATCACA ATT TGTGATAAGTCCC        TTTATGCTTCCAATT 100 35
      BT0077   75025 ..   75046 + -10.9  -4.75174   TATTCGGTTGTCTAA           GGGGTGTCA TCAG TGATACCCC            TTTTTCAGTTCCCTA 100 51
      BT0078   75699 ..   75714 +    -9  -5.60864   AGTTTTGCAGACGAA              GGGCTT TTAT AAGCCC               TTTTTTTACTCTCTC  95 14
      BT0079 NONE
      BT0080 NONE
      BT0081   77036 ..   77053 +  -2.7  -4.77173   GAAAATCCGGCAGGA             GAAATCT AGCC AGACTTC              TTTCTTTTGTGAGCC  63 44
      BT0099 NONE
      BT0100 NONE
      BT0101 NONE
      BT0102   95013 ..   95035 + -11.3  -5.06414   GATTTTTCAGACAAA           CGGCAGCTT TTTAC AGGCTGCCG           TTTTTATTGGCAGGG 100 43
      BT0103 NONE
      BT0104 NONE
      BT0105   99041 ..   99063 + -14.8  -5.12617   ATTTTTGTGGTTGAA           GCACCCGGAG GGA CACCGGGTGC           TTTTTTAAATCATTC 100 99
      BT0122  112651 ..  112680 +  -9.3  -2.93623   ACCCCAAAGAAGATG       CGTGACATATCGG ATAC CCGATACGTCACA        TCCTCTTTTGAAGGG  73 21
      BT0126  120343 ..  120355 +  -3.5   -3.1211   TTGTTCGTAATACTA                TAAAA GAA TTTTA                TTCGATAATATCATG  45 145
      BT0127  123716 ..  123727 +    -3  -3.86524   GGAGTAATTAACGTA                TTAC TCAA GTAA                 TTTGTAGGAAAATAT  52 80
      BT0128  124287 ..  124318 + -12.4  -5.09895   TATGATAGATAAAAA      GAAGGGAGATGTTA AATA TGACTTCTCCCTTC       TTTTTTGCATCAATG 100 69
      BT0131  127668 ..  127678 +  -2.6  -3.18429   ATGGGCCAAGTTTAT                 TTAA TTT TTAA                 TTCGTCCCAATTTTA  45 15
      BT0132  130319 ..  130339 +  -6.1  -2.57463   TAACTCTTCCCATCC            GCGGGACAT ATC ATCTTCCGC            ATTCTCGACGGGATT  53 492
      BT0136 NONE
      BT0137  135673 ..  135718 + -14.9  -2.63208   TTGAGTAAATACTTC CGCCTCTTCGTATTTGTCTAT TAGC ATCAGCAAATACGGAGAGGCG ACTTTTTAGATAAGG  95 82
      BT0138  138958 ..  138994 +  -8.3  -3.80174   CGCTTGTCAAAAACA    GGTGATAATAGAA ATCAAGAACTA TTCTATTATCACC    TTATTATCACCATCT  75 398
      BT0139 NONE
      BT0140 NONE
      BT0141  144991 ..  145001 +    -4  -2.78523   ATAAAAAAGAAAAAA                 TATG AAA CATA                 TAGCTTTCTTATCAG  46 54
      BT0142 NONE
      BT0143  147790 ..  147815 + -14.1  -3.35197   GGAATATTTTTGCGA         GGGGATTAGGT ATTT ACCTGATCCCC          TTCGTATATATAAGC 100 52
      BT0144  148192 ..  148218 +  -2.1  -2.61602   TTCCTATACTTCATT         CCCGTGATCTG GTAAA CTGGTCGCTGG         TGAATTATGCGTTGC  40 19
      BT0145 NONE
      BT0146  150941 ..  150974 + -18.3   -4.3534   TCCCTTTTAACGAAA     TCATCCTCGCCACAG ATAG CTGTAGCGAGGATGA      TTTTACTGGTTAGGA 100 67
      BT0151 NONE
      BT0152  157705 ..  157726 +  -9.5  -5.74122   TAAACTACGATAGAA           GGAGGAAGT GAAA ACTTTCTCC            TTTTTTTGTGTACTA 100 112
      BT0155  161824 ..  161854 + -12.6  -3.49618   CACATTGTTGACTCC       CAGCTTCCGGAAGA TAT TCTTTCGGTGGCTG       TTGATTGTATGAAAG  93 133
      BT0165 NONE
      BT0166  176431 ..  176455 +  -5.8  -3.87956   GGAATGAACGATAGC          TCATTTGTTG CAAAT CAACAGATGG          TTTAATCTGGCTTTT  65 27
      BT0175  184436 ..  184466 + -10.6  -4.33182   TAGTATATTACAGAA       TGAGAGATACTTTT TAA ATAGGTATCTCTCA       TTATTTTCTCCCTAG 100 161
      BT0176  185566 ..  185589 +    -4  -4.36596   TAATAAAGTAAACGA          TGCAG-TATTT TTT AAGTATCTGCA          TTTATTAATTGTGAA  62 30
      BT0177  186454 ..  186464 +    -4  -2.89602   AATTATTTAATATAG                 CAAT GAA ATTG                 ATTTCCTCTCCGGCC  46 50
      BT0178 NONE
      BT0179 NONE
      BT0180 NONE
      BT0181  190917 ..  190927 +    -4  -3.70331   ATCAGTATTAGTAAA                 CAAA AGT TTTG                 TCTTTTCAATAAATT  52 30
      BT0182  193006 ..  193022 +  -4.4  -2.74999   TATGAAGTTGAGCCG              TTCCTG TTTGT CAGGGA              TCATATTGAAACTTC  47 375
      BT0185 NONE
      BT0186  197268 ..  197303 + -18.4  -3.65902   ATATAACTATCAATG    AGAAGCGGTCTCACTC TGTA GAGTGGGACCGCTTCA     TTTAAATAGAATAGA 100 48
      BT0188  198834 ..  198844 +  -2.6  -3.17229   TCTACTTTGTCTGAA                 TTTA TAA TAAA                 TGTTAATCATACCCT  45 19
      BT0189  199998 ..  200014 +  -6.5  -3.48276   CCTAAAAAGATAGAA              GCACTCC TAA GGAATGC              TTCTATCCGCAACCC  62 112
      BT0190 NONE
      BT0191 NONE
      BT0192 NONE
      BT0193 NONE
      BT0194 NONE
      BT0195 NONE
      BT0196  211249 ..  211285 + -10.9  -3.53012   ACTTTTTCTTTTAAA    GGAACGGGCTCTTGGTT TAA AACCAACGACCTGTTCC    TTTAAAACCAACGGG  89 73
      BT0197  212220 ..  212232 +  -4.9  -3.10464   CTTTTGCTTTTGGCA                TTTCA GAA TGAAA                TGTTGGAGTTGATGA  52 186
      BT0198 NONE
      BT0199  215018 ..  215039 + -14.5  -6.02919   TATAAAGATAACGAA           GGCTTACCG AATA CGGTAAGCC            TTTTTTTATTTCTGA 100 203
        hisG NONE
      BT0201 NONE
      BT0202 NONE
      BT0203  219496 ..  219543 +  -2.2  -3.04792   ATTTATCGGGATAGT GATGTCTTTTTCG-GTTTATGGT CAA AACATAAACGCTGAAAAGATAAC TGTTCCCGATAGTAA  42 115
      BT0204  220119 ..  220129 +    -4  -4.02911   AAGAAAGATCAAAGA                 GATT ATA AATC                 TTCTATTTCTTTAAG  57 138
      BT0206 NONE
      BT0207 NONE
      BT0208 NONE
      BT0209 NONE
      BT0210 NONE
      BT0211 NONE
      BT0212 NONE
      BT0213 NONE
      BT0214  238341 ..  238362 +  -9.5  -5.36441   ATATCAATGTCTAAA           GGTCATCTT TATT AAGATGGCC            TTTTTTGTATGGAAG 100 55
      BT0215 NONE
      BT0216  239538 ..  239565 +  -4.9   -5.7827   AAATAACTTTTAAAA        GGTTTGTGTTC TATAGT GAATGCAGACC         TTTTTTGTTTATATT  91 52
      BT0217  240267 ..  240299 + -19.4  -5.16133   TTCTGCATATAAAAA      TGGTGACACTATCC ACACC GGATAGTGTCACCA      TTTTTATATTATAAT 100 47
      BT0221  242922 ..  242932 +  -2.6  -3.36878   GCAAGGATAATCATT                 TTAT TAT ATAA                 TTATGCATAAATCCA  47 31
      BT0222  244014 ..  244025 +  -2.2  -2.86426   ATTTCAGCGCAAGAC                GTCT GAAA AGGC                 TCATTATGGATATTG  41 79
      BT0223  244721 ..  244775 + -23.3  -2.89267   AAATGGTTGGAGAAA TAACAAGATGGTGTGCATTCTATGT TTCTT GCGTAGAATGCACACCCTCTTGTTA TATAATGTCGTTAAA 100 23
      BT0235  257710 ..  257762 +  -5.9   -4.9755   ATGGAAAATGGATAA TGGATAATGGAGAATTGATGATGC CATTCT GCAT-AGAGATTTTCCATTATCCA TTTTTCATTATCTAT  81 226
      BT0239  264305 ..  264316 +  -2.2  -3.42229   TAAAACTCAAGATAA                GATG AAAA CGTC                 CTTTTCTATTCGTAT  45 68
      BT0240 NONE
      BT0241  266611 ..  266627 +  -2.3  -2.59876   TAGTAATAGAGTAAA              TAAGG AACTAGA CCTTA              ACTTTTATATAATGA  40 27
      BT0242  267159 ..  267184 + -13.3  -4.21141   AAGACTGGTTAGGTA         TGCGGGGGTGC GTGA GTATCCCCGCA          TTTCGTTTCTTACCG 100 69
      BT0244 NONE
      BT0245  272679 ..  272692 +  -6.7  -3.51234   CATGATTCCCTAAAA               TGGAG TAGA CTCCA                TCTTTGGCTTTCAGT  62 521
      BT0252 NONE
      BT0253  282406 ..  282435 + -15.1   -4.0342   ATTAATTAAACAAAA       TGGGGTGAAATCC TTGT GGACTTCACCCCA        TTCTTATTCCTTACA 100 288
      BT0262 NONE
      BT0263  294781 ..  294809 +  -5.4  -4.91511   GATGCAAAATGAAAA       GCCAGTCAAC-AT TTAA ATAGTTAACTGGC        TTTTTCTAATACACT  77 95
      BT0267  304008 ..  304034 + -11.7  -4.26188   ACTTAAAATACACAA         GTACGCGTCTT AATGG AAGATGCGTAC         TTTTCCATATATCAA 100 57
      BT0268 NONE
      BT0269 NONE
      BT0270  309646 ..  309656 +  -2.4  -2.77781   TAGTTTGGATGCTTT                 CGAC AGA GACG                 TCAATTTTACTACAA  41 107
      BT0271 NONE
      BT0272 NONE
      BT0273 NONE
      BT0274 NONE
      BT0275 NONE
      BT0276 NONE
      BT0277 NONE
      BT0278  323574 ..  323604 +  -4.9   -3.3785   CTGGAATTAATGGAG      GAGTATCGAT-TAA ATAT TTATGTCGGTACTC       TTCTCACTCAATTAA  55 71
      BT0279  324429 ..  324451 +  -4.2  -3.87869   ATTTGAAACCATAGT           TAATACGGAA TAG TTCTGTATAA           TTTATCAGCCCTTCA  57 27
      BT0280  326049 ..  326065 +    -3  -2.95884   CCGATACCCTGTAAT             TAC-CCG GAAC CGGAGTA              TATATCGGTTGATAG  42 316
      BT0282  328229 ..  328241 +  -2.6  -2.78816   TTTGGGAATGTGTAT                CGGG TAGTC TCCG                TCTGATGGGAGGTGA  42 8
      BT0283 NONE
      BT0284  330111 ..  330143 + -14.3  -4.44277   ATTTTTATCAACTTT      GCCACTGTGAATCAT TCG ATGATTTGCGGTGGC      TTTTAAATTTTAATA 100 192
      BT0285 NONE
      BT0286 NONE
      BT0287 NONE
      BT0288  334161 ..  334192 + -10.4  -4.05091   TTTAAAGAACAAAAA      GGAAATGATGTA GTTGTGGA TACATCATTTCC       TTCTCTTTTATAATT  93 236
      BT0290  339616 ..  339655 +   -21  -4.41494   ATTAAGTTATGAAAA  TCAGAAAGCGACTTTCAC GTGA GTGAGGGTCGCTTTCTGA   TTTTCGTTCGAAATA 100 86
      BT0291  340860 ..  340897 +  -2.2  -3.39483   ATAAGATAAAAATAG   CCTAGAACATGAAAGAA CCCTT TTCTT-CATATTCTAAG   ATTTTTACGTCCCAT  45 162
      BT0292 NONE
      BT0293 NONE
      BT0294  344660 ..  344689 + -10.1  -4.61873   TATGGGATATGAGGA       GGAAGAGGTCACT GTGA AGTGGTTTCTTCC        TTTTCGTTTATGAGA 100 115
      BT0295  345745 ..  345761 +  -4.5  -2.63715   TAAACACGATATGCT              GATATGA CCT TTATATC              TAATATACAATCGGT  47 38
      BT0296 NONE
      BT0297 NONE
      BT0298  351646 ..  351666 +  -5.4  -4.11216   CAAAAGTAAATCATG            GATGCGAT ATATG AACGCATC            TTTTGAAAATAGGAA  66 32
      BT0299 NONE
      BT0300 NONE
      BT0301 NONE
      BT0302  360288 ..  360329 +  -9.6  -4.93296   CTGCGATGAGAAAAA ATTCTCACTATGATGAGA AAAAAG TCTCATCGCAGTGAGAAC  TTTTTCTCATCATGG 100 79
      BT0304 NONE
      BT0305 NONE
      BT0306  368617 ..  368627 +  -3.2  -3.84246   GCAGCGAAATAAAAT                 GAGG GCT TCTC                 TTTCATAATTCGAGG  52 54
      BT0307  370445 ..  370455 +    -4   -4.1552   GGATTGACGCGGTTT                 TAGT TAT ACTA                 TTTCTTAAAACCGTG  59 107
      BT0308  371455 ..  371494 +  -3.9   -3.8594   TCTCTTCTCTCATTT  GTT-ATAATCGTATTATT ACTAA AAAGATACGATTATGAAC  TTTGATATAGCTATT  55 66
      BT0309 NONE
      BT0310  373552 ..  373562 +  -2.6  -2.69725   TCCGGTTAAAAATAC                 TTTA ACT TAAA                 ACTTTCTTTTTCAGC  41 42
      BT0311  374990 ..  375007 +  -2.1   -3.3482   GAAAACTGGAAGGGC             TGATAACA GAT TGTT-TCA             TTCATTAAGAACTTC  45 23
      BT0312 NONE
      BT0313  377686 ..  377724 + -19.8  -2.87564   AAAGGATGGTATGTA   CCAGATGCTCATCTCGTA CAC TACTGGATGAGCATCTGG   TGTATAACAAGATGA 100 105
      BT0315 NONE
      BT0316  381878 ..  381914 +   -14  -4.77442   TTTTGTGTGTTAGAG   TCCCTGGAA-TGCTG-AG TGT CTACAGCAGTTCCAGGGA   TTTCTTTATTATCTT 100 71
      BT0317  385321 ..  385335 +  -2.9  -3.11768   GGGATTCAATGTAAA               TGTTA AGTTC TAACA               TCTTAAATACTGTAA  43 13
      BT0318 NONE
      BT0319  386955 ..  387003 +  -9.2  -4.71061   ATAAGTAATAAAGTG TTATA-AATAAGTCGGTCGG-CTC TTG GGGACTGACCGGCTTATTATATAG TTTTTAGGTCTAAAT 100 33
      BT0335 NONE
      BT0336 NONE
      BT0337  402735 ..  402789 + -20.4  -3.53012   TAGTTACTGACTTAA TAGAGCCTGTGTTTATCTCAAACAAA GGT TCTGTTTGGAATAAACACAGGCTCTG TTTGAGGCAAACAGA 100 287
      BT0338 NONE
      BT0339 NONE
      BT0340  409276 ..  409290 +  -2.2  -3.77722   GATGGGGAAAAGAGA               TTAAGA ATA TTTTAA               TTGTTAATACTTGAA  50 22
      BT0341 NONE
      BT0344 NONE
      BT0345  415049 ..  415081 + -15.9  -4.97402   CTCATGTTTTAAAAA      TAAGGTGGGATATTT ATT AAATATTCCACCTTA      TTTTTATAGATTTTC 100 162
      BT0357  430634 ..  430647 +  -6.7  -4.48221   TTATAGAAGTGAACG               GCTGT TGCT ACAGC                TTTTCTGACTTCCTG  77 185
      BT0367 NONE
      BT0368 NONE
      BT0369  455380 ..  455415 + -10.5  -4.12899   TTTGTTAATTGAAAA    GTAAGGGCGTCCTTCC ATTCC GGAAAGACGCCCT-GC    TTATTTAATTCTGAT 100 84
      BT0373  460336 ..  460362 + -19.6  -3.80625   AAAAGTATAGACCGG         GCAGGCGAGAAA AAC TTTCTCGCCTGC         TTTGCGTTGTAGAAA 100 62
      BT0374  462131 ..  462154 +  -8.8  -2.90496   TAAAAATGGATTTAG          CCGTTGTGCG GAGT CGTACATCGG           TCGTTTACGAAAAGA  69 158
      BT0375  463092 ..  463118 +  -7.4  -2.67803   GTCAGTATGGATCTG         TTTCTGTTACTT CTT AGGTAACGGAAG         TAAATTTGATGCAAA  63 60
      BT0376 NONE
      BT0377  464364 ..  464378 +  -2.2  -3.11504   CATAGTAAATCTACT               TTTTTT GAA AAAAGA               CTTTATAATTTATTG  42 36
      BT0378 NONE
      BT0379 NONE
      BT0380  468753 ..  468765 +  -3.3  -2.69471   GGCACATTCAAATAC                CATCC ATA GGTTG                ATTATATAAAAATAA  43 17
      BT0381 NONE
      BT0382 NONE
      BT0383  472673 ..  472701 +  -9.6  -4.25389   TACATCCTCGCTTGC        GTCAGTTGTTCG ACTTA CGTACAACTGGC        TTTGTATATTGTAAT  93 444
      BT0384 NONE
      BT0385 NONE
      BT0386 NONE
      BT0387 NONE
      BT0388 NONE
      BT0389 NONE
      BT0390  480499 ..  480510 +    -3  -4.21933   GAATGTTTAATAATT                TTTC GGGG GAAA                 TTCTTTTAAAATTCA  57 179
      BT0391 NONE
      BT0392 NONE
      BT0393 NONE
      BT0394 NONE
      BT0395  485127 ..  485138 +    -3  -4.91285   TCCGATATTATATTT                TATG ATAA CATA                 TTTTATTATATTCAT  68 207
      BT0396 NONE
      BT0397 NONE
      BT0398 NONE
      BT0399 NONE
      BT0400  490223 ..  490256 +  -8.8  -5.67967   CATTCAACAAAAAAA     CTACGGGAGGCAGC ACTTTC GCCATCTCCCGTAG      TTTTTTTATAATCCT  95 381
      BT0402  491075 ..  491089 +  -4.2  -3.04792   ATTCCTTCTCCGTTG               CGGTAG CCG TTGCCG               TCTTAAGACTCATGC  47 257
      BT0405  494440 ..  494450 +  -3.2  -3.84406   GATGGGACGGGGTAG                 GGGT CTG ATCC                 TTCTTGTCATACCCG  52 18
      BT0409 NONE
      BT0410  496974 ..  496995 +  -9.5  -5.45652   TCCCGAAATAAGAAG           GCGGTAACT GGGA AGTTACTGC            TTTTTTGTTACACAT 100 81
      BT0411 NONE
      BT0412 NONE
      BT0413 NONE
      BT0414 NONE
        cysN NONE
      BT0416 NONE
      BT0417  504680 ..  504708 +   -12  -5.81622   GGAAAAAATAAGGGA        TAACCAATGATA TAGAT TATCATTGGTTA        TTTTTTTGCTTTTAT 100 51
      BT0418  506147 ..  506171 +  -8.6  -5.69068   TAATAGAATAAAAGA          GACGTTTCCT TTCGC GGGAAGCGTC          TTTTTTGTATTTTTG  95 54
      BT0419 NONE
         def NONE
      BT0421  509359 ..  509376 +  -2.7  -2.82352   TTTTGATAAAAAATA             GAAAACT CAAA AGATTTC              GTTACTTTTGCGTTC  42 46
      BT0422 NONE
        infC  512049 ..  512078 +  -4.3  -3.78419   ATAAAAAAGAATGAA       TGCGTGGCGCGC AGGTATA GTGCGTCAC-CA       TTATATATTTAATAA  57 84
      BT0424  512349 ..  512361 +  -2.7  -3.37522   AGTATTAACCGAATG                CTTTA GCC TGAAG                TTCGTTGCGTGAAGT  47 66
      BT0425  512784 ..  512812 + -16.9  -5.27476   TTTAGGATTTACAAA        GTGTCAGTTATCG ATC CGATAACTGGCAC        TTTTCTTTTGTTAGG 100 51
      BT0426  514051 ..  514064 +  -3.8  -3.64703   CTATGAGGTCGAGAA               TGCC TAATGC GGCA                TTTCCGTAGGCAAGG  53 189
      BT0434 NONE
      BT0435 NONE
      BT0436 NONE
      BT0437 NONE
      BT0438 NONE
      BT0439 NONE
      BT0440 NONE
      BT0441 NONE
      BT0442  538224 ..  538261 +   -13  -4.12037   TATAATAATCATTTG   GATAATATGCTGATGG AATCTG CCATCAGCATATTATA    TTTATACTGTTTATA 100 36
      BT0443 NONE
      BT0444 NONE
      BT0445  541149 ..  541196 + -16.2  -2.87344   ATTAAGACTTACCAT GTTATATAATTATCAAAATGGCA TTT TGTCATTTTGATAATTATA-AAC TCTCTAACGGGCGTA 100 36
      BT0455  559080 ..  559103 +  -8.2  -4.62471   AAAACTGAAAGATTT          GATTCGATGA AAAG TCTTCGAATC           TTTTTGGGGATTGCA  84 16
      BT0456 NONE
      BT0457  563163 ..  563173 +  -5.4   -4.1899   TGCCTGCTTCGACAT                 TTCG TGC CGAA                 TTTTCGATGAAATGA  66 0
      BT0458 NONE
      BT0459 NONE
      BT0460  570311 ..  570324 +  -2.5   -3.1371   TAATCAGATGTATAA               TTTAT GACT ATAAA                TATTAGATACTTATT  43 38
      BT0461  572858 ..  572894 + -13.2  -5.27335   TTGTAATATGTGTAA    TTCCTCTAAGTGTTTC ATTGC GATACACTTAGAGGAG    TTTTTGTTTAAGCAG 100 50
      BT0462  573839 ..  573872 + -11.1  -3.11272   TAAAATATTCATTTT     TTTGAGTGGAAGGAT ATAT ACCCTGCCACTCAAA      TCTTGAGTACTAATA  83 143
      BT0463  574786 ..  574796 +  -2.6  -4.12188   AACACAGAAATAAAC                 TTAA TAC TTAA                 TTTTCAAAATAATCA  55 28
      BT0464 NONE
      BT0465 NONE
      BT0466  577351 ..  577362 +    -3  -3.87627   TCCATATATAGGAAT                GAAT GAAT ATTC                 TCTTTTATATAGAGC  52 20
      BT0467 NONE
      BT0468  580222 ..  580232 +  -5.4  -3.91897   AGAAAACTCCAATAA                 TAGC CAA GCTA                 TTTATGGGTGAACAA  63 26
      BT0469 NONE
      BT0470 NONE
      BT0471  583970 ..  583980 +  -2.6   -2.7204   GAAATGTTGAAACGA                 TAAT GAG ATTA                 TGAATTTATCGGTTG  41 23
      BT0472 NONE
      BT0473  585691 ..  585709 +    -4   -3.6608   TTCTATATTTTTGAC             TATATGAA TAA TTTATATA             TTTCAATAAAATGAT  52 27
      BT0474 NONE
      BT0475 NONE
      BT0476 NONE
      BT0477 NONE
      BT0478  589771 ..  589784 +  -2.5  -3.70505   TCTATATATTTAGTT               TAATA GATA TATTA                TTTGGAATTAATTTA  48 122
      BT0479 NONE
      BT0480 NONE
      BT0481 NONE
      BT0482  595523 ..  595548 +   -12   -4.4768   GTCAGATATAGCCGA         CCGCTTGATT TTCCCC AATCAAGCGG          TTTGTTGTATTCATC 100 124
      BT0483 NONE
      BT0484  600432 ..  600447 +  -4.8  -2.77222   TTGTAGGCTCACGAC              CTAATA AATG TATTAG               CTGTTTCTCCTTCAT  50 286
      BT0485  601566 ..  601605 +  -9.4  -3.27639   ATGTCTATATACAAA  CTTACCCAAGGATACG TTAATGTT CGTAAACTTGGGTAAG   ATTTTATAGATATTG  77 109
      BT0488  605527 ..  605539 +  -4.8  -2.73542   TGGTGACGCAAGCGG                TCGC GTACA GCGA                TAGTTGAGAGTTGAG  50 10
      BT0489  606416 ..  606451 +  -9.2  -6.13503   GGTGTTTAAAGGGGA    TAAGTCATCGGAATGA GTGA TCATTTTGGTGACTTG     TTTTTTTTGTTGGTC 100 163
      BT0499 NONE
      BT0500 NONE
      BT0501  620459 ..  620495 +  -7.3  -2.64561   TCCGTCATTTGAACC    GATGGTATCCTGCTTTA TGG TAAAGCGGGAAGTCCTC    ATCTGTTTGTTCACA  61 29
      BT0502  622916 ..  622942 +  -8.1  -3.24232   AAATCCTTATAAATG        GGGATTGTTTCG GAAC CGG-ACAATCCC         TATCTTTGCCGCAGA  70 69
      BT0503 NONE
      BT0504  625808 ..  625844 +  -8.9  -4.42386   TCAGAACATTTTATG   CATCCGGGAATGTGAT AAAACG ATTGC-TTCCCGGATG    TTTTATAAATAAGCG  89 62
      BT0505  626670 ..  626680 +  -5.4  -2.53164   TAGTCTGATGGAAGC                 GATG GAG CATC                 ATTAGTAGTAAATCA  51 74
      BT0506  629168 ..  629179 +  -2.2  -3.35597   TCTTGTTGAAATATC                CCTA TAAA TGGG                 TATTTCCCAAATCAA  45 90
      BT0507  629821 ..  629850 + -15.9  -5.41746   TGAAACGGCAGGTTG       GAAGGAGCTCATG AATG TATGAGCTCCTTC        TTTTTTTGAACGATT 100 4
      BT0508 NONE
      BT0509  633484 ..  633517 + -14.7  -3.78351   CATCAGAGATAAAAC     GAAAAGGTCCGGCTT TCAC AAGCCGGGCCTTTTG      TTTACTAGAATTTAT 100 49
      BT0519 NONE
      BT0520  643419 ..  643447 +  -2.5  -5.72622   TTTCTGATGCTGCGG       CGAGT-GGTTCC CTTCTA GGAATTGACTCG        TTTTTTGTTTATAGA  80 315
      BT0535  659356 ..  659391 + -16.4  -3.44844   ATAGTCGGTTCTATC    TTTCATTCTCCTCCTT CCCG AAGGAGGAGAATGGAG     TTACTATTGTGTACT 100 73
      BT0538 NONE
      BT0539  663336 ..  663381 + -21.5    -3.524   ATTAGTATAACGTTT TAGCAACTGCCTTGTAGTCTG ATAT CAGATTACAGGGCAGTTGTTA TTATATCAATAGATG 100 54
      BT0542  667950 ..  667978 + -13.3  -5.19003   TAATTTCTATCTTAA        TGCTGAATGAAGA TAT TCTCCATTCAGCA        TTTCTTTTTTATCTT 100 110
      BT0549  675902 ..  675944 + -13.8  -3.64466   TTGAATTTTATGTAA GAAGCACCATTATACA GCAAATAAATA TGTATAATGGTGCTTC TTGTATCTATCGAAT 100 48
      BT0554 NONE
      BT0555 NONE
      BT0556 NONE
      BT0557  693512 ..  693537 +  -8.2  -5.97575   TAATAAGTTGGAAAA         GTCGTTCCCG TGCATT CGGGGGCGGC          TTTTTTTTATGAATT 100 60
      BT0558  694935 ..  694961 + -13.9  -2.67667   CTTTAGCCTCTAGTA         TAATGGACTGG TTTAT CCAGTCCATTA         CTGTTTGCTGGCTGG  86 175
      BT0560 NONE
      BT0561 NONE
      BT0562 NONE
      BT0563  700603 ..  700616 +  -2.5  -2.97475   ATTGGAATAAAGGAA               TTTAT TATG ATAAA                ATTTCTGATAGAAAA  43 31
      BT0564  701749 ..  701781 +  -7.8  -5.40014   TGATTATATAAAAAA      CAGCTCTTATCC TTATTGGTT GGAAAAGAGCTG      TTTTTATTATTGTTT  93 50
      BT0569  705390 ..  705416 +  -6.6  -4.87786   AGTGTAGATAAAAAA         TGCCCTTTGATA AGA TTTCAAGGGGTA         TTTTTGTAGGATTGG  83 51
      BT0571  709149 ..  709169 +  -7.5   -3.1577   GGTATTATCGTAGCT            GCAACATGG AAT CCGTGTGGC            TATTACCTATTACCT  67 66
      BT0572 NONE
      BT0573 NONE
      BT0574  711072 ..  711121 +  -2.3   -4.1235   TAACGAAAGAATTGA TAGTCAAGTAGTAAGCGGGAAGCA TTT TCCTATTC-CTTATTGCTTGGCTA TTATTGTTTAACTTA  54 50
      BT0575  711644 ..  711702 +    -9  -3.02902   TGATAGAATAAAACA GGCGCGAATTTCGC-AG-ACTCACGG AAATATAAA CCGTAGGTTCGAGCGAGATTCGCGCC TGATCTTTTTGGGTA  71 72
      BT0578 NONE
      BT0579  717740 ..  717756 +  -3.1  -2.90194   AAATCCAAAAAAGTA              TATATTT GCA GAATATA              TGTCATTAGAAAAAT  44 39
      BT0580  719342 ..  719382 + -14.3  -4.64591   TAATAAATAAACGAA TGCCCCGGAACATTGATTG AGTAA CAATC--TGTTCCGGGGCA TTTTGTATATGGTTA 100 51
      BT0582 NONE
      BT0583  721566 ..  721593 +  -7.8  -5.72622   TCTTTTTCTGAGAAA        TGTGCCCC-GATA GTG TGTCTGGGGTACA        TTTTTTGTTTGTCCC  93 77
      BT0584 NONE
      BT0585  723186 ..  723202 +    -8  -6.28401   CGAAAATATTTGGGA              GGGAGA TTAAT TCTCCC              TTTTTTTATTTTTTA 100 16
      BT0586  724086 ..  724127 + -10.2  -4.25957   TTTTAGATGTAATGC AGAAGGCTCTGAACTCAA TTTGAT TTGAGAACAGAGCCTTCA  TTATTTGTCTTATAT 100 107
      BT0591  733013 ..  733023 +    -4  -3.58037   TGATATACCTTCCCG                 GATT ATC AATC                 TTTCCCCACTTGGTG  53 156
      BT0595  736083 ..  736098 +  -2.5  -4.73388   TCTCAACCCTCATTA              GTCGG TACTTT TCGAC               TTTTTCCTCCCGATT  63 283
      BT0596 NONE
      BT0597  737125 ..  737139 +  -2.2  -3.11504   CATAGTAAATCTACT               TTTTTT GAA AAAAGA               CTTTATAATTTATTG  42 36
      BT0598 NONE
      BT0599 NONE
      BT0600 NONE
      BT0601 NONE
      BT0602  744270 ..  744299 +  -3.1  -2.59191   AAACAATGAAAAGAG       TTGGATTATTAATA GCT TA-TAAAAATCCAA       ATTATGGCACTATGC  43 128
      BT0603 NONE
      BT0604 NONE
      BT0605 NONE
      BT0606 NONE
      BT0607  749903 ..  749917 +  -2.8  -3.16414   TTAAAAGAAATGTTC               CTGCAT GGA ATGAAG               TATAATTTATTTGTA  45 6
      BT0608  751504 ..  751514 +  -5.4  -2.57211   GAGGCGCAGTTGTTG                 CATG TGG CATG                 GTTGTAACAAGAGAT  51 431
      BT0609  752745 ..  752755 +    -4  -2.87931   GAATGCAGCTAAAGC                 TACT ATT AGTA                 TATATAGAAAATAAA  46 1
      BT0610  754042 ..  754052 +  -5.4   -3.8397   TAGTTAGGAAAAATC                 TGCT CCT AGCA                 TTATTATGAGTATCT  61 86
      BT0611  755816 ..  755832 +  -2.3  -3.04398   AACTTTTAAAACATA              CAGTA AAATGAG TACTG              ATTTTAAAAAAAGGA  42 46
      BT0612 NONE
      BT0613 NONE
      BT0614  760767 ..  760780 +  -9.5  -5.44638   TTTCTCAGAAAAAGA               GCCCC GCAA GGGGC                TTTTCTTTTTGTTAT 100 68
      BT0615  761567 ..  761593 + -18.8  -4.41114   GGTTAGATAAGACAG         GCAGGCGGGAAG AAC TTTCCCGCCTGC         TTTGTTGTATGCTAA 100 193
      BT0616 NONE
      BT0617  763084 ..  763095 +    -3  -3.03903   AATAACAGAATAAAA                TACA GAAT TGTA                 TGTTAAAGACATTTT  45 39
      BT0618 NONE
      BT0619 NONE
      BT0620 NONE
      BT0621 NONE
      BT0622  767366 ..  767414 +  -5.5   -5.4433   ATAATTAGATAAAGA GGCTGGAAAC--TCTGTC-GTATG GCAA CATACAGGCAGTTTGTTTCCGGCC TTTTTCTTTATATCT  84 53
      BT0623  768821 ..  768848 + -16.4  -5.54885   GTGTTTGTGTTGTGA        CGGTACTACGAC GGGA GTCGTGGTACCG         TTTTTTGTTACTCTT 100 215
      BT0625  771493 ..  771518 + -13.4  -2.84096   GTCAGATGAAAATAA         CCGCTCGATT TACTCC AATCGAGCGG          TCGATTATTTTTTAT  89 78
        pheT NONE
      BT0627 NONE
      BT0628  775289 ..  775314 + -14.8  -5.55769   TAAAATATACACTGG         CCTCCGGCAA TTCATT TTGCCGGAGG          TTTTTTATTGTGCCG 100 57
      BT0629 NONE
      BT0630 NONE
      BT0631  778327 ..  778360 +  -6.9  -5.80817   TAAGCAATAAAAAAA     TGCGTTGGT-ACATGA TTA TAATGTTATCAACGCA     TTTTTTTATATTCCG 100 412
      BT0632  780212 ..  780266 + -10.4  -5.14563   AGCTGGATTAAAAAA TGAACCGCAAG-CGATTT-TTCAGAG AGTTA TTCTGAACAAATCGGCTTGCGGTTAG TTTTTTAATACACCA 100 30
      BT0633  781504 ..  781515 +  -2.2  -2.86164   TGGGTGAAAAACTTG                GCTT TAAG GAGC                 TATAATGATTAAAAA  41 2
      BT0634  782934 ..  782944 +  -4.6  -5.62045   ATCGGATATTCATCA                 GGCG ATA TGCC                 TTTTTTATTGTATAT  85 67
      BT0635 NONE
      BT0636  785441 ..  785455 +  -5.6  -3.91364   TCTTCCAGTTGGTCA               CCGGCA CTT TGCAGG               TTCTTCTGTACCTTT  63 270
      BT0641  790671 ..  790723 +  -2.1  -5.47964   GATTTTTTATAAAAG TTCCCCTTA-TTGAAGGCTAATCT ATGTAC AGAGTTGTCAGCAAATAAGGGGAA TTTTTATTATTTTAT  74 81
      BT0644  796069 ..  796103 + -13.1   -5.4833   ACTTTCTGATAATTG    GGCTGTAATCG-TCTC GTGA GAGAATGATTACAGCC     TTTTTTGTTGGATGA 100 65
      BT0645  796829 ..  796863 + -15.2  -4.16301   GATAATAAAAAATAG     GAAAGGGGATTCTCTG AAA TAGGGAATTCCCTTTC     TTTGTGTGTAATCTC 100 51
      BT0646  797589 ..  797614 +  -9.1  -4.83246   TTACTAAAAAGTAAA         CCGCTGTAA AAGATTAC TTACAGCGG          TTTCTTTATTTATGA 100 49
      BT0657 NONE
      BT0658  811670 ..  811728 + -27.2  -3.17212   AAATATTCGATTTGT TATAGTGACAGTATGTGCTCGGGATAGT GAC ACTATCCTTGGCACATACTGTCACTATG TTAATGGGATGGTGA 100 56
      BT0661  816134 ..  816154 +  -4.1  -3.47975   AGCTAATAACCGTGA            TTTCCTATT CAG AATAGAAAA            TATTCTATTATATGA  53 68
      BT0662 NONE
      BT0663  818698 ..  818715 +  -2.7   -3.0682   TGATAAACAGGGACT             TAGGGTT AGAT AACCGTA              TATATGTATAATAAA  43 13
      BT0664 NONE
      BT0665 NONE
      BT0666 NONE
      BT0667 NONE
      BT0668  824496 ..  824518 +    -2  -4.82154   ACAAACCAATAAATA           CGATGAAAAA TAA TTTTACATGG           TTTTTACTGTGCCTT  62 155
      BT0669 NONE
      BT0670 NONE
      BT0671 NONE
      BT0672  833499 ..  833542 + -10.6  -4.77438   GAAGCCTTGAAGAAA TAAATTAGCTATTAGCATAT TTCG ATTAGCTAATAGCTAATTTG TTTTTGCTAATAGCT 100 31
      BT0674  835705 ..  835721 +  -6.5  -2.87211   CGGAATTGGTAGACG              CGCACGT TTC AGGTGCG              TGTGTCGAGAGGCAT  58 276
      BT0675 NONE
      BT0676  839165 ..  839177 +  -4.9  -4.65032   CATATTTCCTGTTTT                TAATG ATT CATTA                TTTATTTCTACTTTG  72 519
      BT0678 NONE
      BT0679 NONE
      BT0680  845018 ..  845063 +   -10  -5.19879   GGTAGAAGTGAGGAA GGGACAAAAGT-CGGTTGAATC AGAA GAT-CACCCGTACTTTTGTTCC TTTTTCTATTTCCGA 100 104
      BT0683  849321 ..  849351 +  -8.4  -5.74684   GTTAGACTGAAAAAA      CGGTGGACAGAGT TTTGAT AC-CTGTTCACCG       TTTTTGTTTTTATTG  93 145
      BT0686  854271 ..  854315 + -10.1  -3.04792   GTGTCAAGGTTAATA GTAACTAAACTAGGACCGACT TTT AATCAGCCCCAGTTTAGTTAC TATTGACACTCCTCC  77 66
      BT0693 NONE
      BT0694 NONE
      BT0695  867000 ..  867015 +  -5.4  -3.99347   TTTATTCCGCCACTT              TATCCG CTAT CGGATG               TTCTTTCGATACTTT  63 177
      BT0697  869182 ..  869227 +  -6.2  -6.01725   TATCTTCTTGATTTG TCCTTTTGGCCGCCTTCTCA TTAACT TGGGGAGGTGTTTGAAAGGA TTTTTTCTTTTTCTT  95 52
      BT0698 NONE
      BT0699  871374 ..  871407 + -11.9  -5.06414   TATCATAAATAAAAA     GACTGGCGTTATC-CT GAC GGAGATAATGCCAGTC     TTTTTATTAAAGACC 100 74
      BT0701  875433 ..  875490 + -23.9   -4.2558   GAGGCTGACTAAAAA GTCAGTACTATCTTAAATCTCCTCCTT CCCG AAGGAGGAGATTTAAGATACTGCCGAC TTTTAGTCAGCCCTA 100 164
      BT0702 NONE
      BT0703 NONE
      BT0704  878672 ..  878725 + -10.6  -2.70946   CTAAATAAAAAAGAA TGAGAGTGAGTCAAAAGCAAAA GGATAGTGAA TATTGCTTTTGATTCTCTCTCA TCATCTCCTCTTATA  78 37
      BT0705  879806 ..  879816 +    -4  -4.56883   TCTCTCTCGCGTTTA                 TAAC ATT GTTA                 TTTCTTTGATCTTAC  65 134
      BT0708  881609 ..  881652 +  -9.8  -4.77438   TCTGTAAGGAAGAAA CAAATTAGCTATTAGCATAT CGAA ATTAGCTATTAGCTAATTTG TTTTTGCTAATAGCT 100 88
      BT0711 NONE
      BT0712 NONE
      BT0713 NONE
      BT0714 NONE
      BT0715 NONE
      BT0716 NONE
      BT0717 NONE
      BT0718  891676 ..  891686 +  -2.6  -3.72984   GACACACACTCATTC                 TTAA TTC TTAA                 TTTAAATAGTTATGG  51 93
      BT0719  892701 ..  892727 +  -5.2  -2.50816   TTATTTGAGAGGTGA         GATTGTTTTGAT GGG AACAAAACAAAC         CTTGATAACTAACAA  51 132
      BT0720  894785 ..  894821 + -13.9  -5.85425   GTTCTGATTTGATCC   GGTCCCGGTGTACTTC AAGCGA GAAG-ATACCGGGACC    TTTTTTGTTTATTTG 100 84
      BT0721  897529 ..  897584 + -12.4  -2.66634   ATTTTAATAAAAAAA TAATGTCCGAAAAGC-TA-CTGAC AGAATGATAG GTCAGATATGCTTTTCGGACATTA TGGTATGATGGGGTA  86 48
      BT0726  900496 ..  900510 +  -4.2  -4.89605   GTTCTTAATGAGTAG               CTGCAT ACC ATGCTG               TTTCTTCTTTTTTTG  73 262
      BT0730  905176 ..  905223 + -22.6  -2.82516   TATCCTATTAGCATA TCCTGATTAGCTATTAGC-TAAT CGG ATTATGCTAATAGCTAATCAGGA TATGCTAATAGCCGA 100 85
      BT0734  910668 ..  910686 + -10.4  -3.15544   GCGGATTGTAGGTCT             TTTGCAGA TAG TCTGCAAA             TTCATCACCGTAGAA  74 223
      BT0737  916003 ..  916028 + -12.7  -3.36492   AAATAAAAAAGAAAA         GCCTGTTTTCT TCAC AGAAAGCAGGC          TTATAAAATTCAAAA  93 294
      BT0743 NONE
      BT0744 NONE
      BT0745 NONE
      BT0746 NONE
      BT0747  926625 ..  926658 + -19.1  -4.31815   ATTATAGATAAATAA     GAAAGCCGGCTAAAT TCAA GTTTAGCCGGCTTTC      TTTATCTTATCCTTT 100 49
      BT0749 NONE
      BT0750 NONE
      BT0751  934398 ..  934432 + -13.1  -3.98826   GGTTATAATTCACGA     TTCAAAGTTCCGGTT TTAAT AACCGGAATTTTGAG     TTTCTGAATTAATCG 100 33
      BT0752  935093 ..  935143 +  -4.3  -2.97951   CGGTTTTCTTTTAAA CGTTTCTTTTTTTATTGCGTATCT AGTT ATATACACCATAGAAAAAG-AACG GTTTATGATAGAATA  50 47
      BT0753 NONE
      BT0754 NONE
      BT0755  941547 ..  941571 +    -8   -3.0806   AAAACAGAGGCAAGA          CCTGTAATAT TTTGT ATATTGCAGG          TCTTGAAAATTTAAA  68 52
      BT0756 NONE
      BT0757  945201 ..  945222 +  -6.6  -4.33487   ATCCCTTAATTCATA           CTCTGGCA TATTCT TGTCAGAG            TTATTTTCATATTCT  74 134
      BT0758  945980 ..  946007 + -12.7  -5.15381   AGACTTATTTTTGTG        TGGGGCTGTCC AAAATC GGACAGCCCCC         TTTTTTAGATGTATT 100 117
      BT0761  951917 ..  951942 +  -9.9  -5.67711   AATCACTGATGTAAA         CGTTGATTATT TAAT AATAGTCAACG          TTTTTCTTTTGTTTG 100 463
      BT0763 NONE
      BT0764 NONE
      BT0765  956387 ..  956422 + -10.6   -4.2131   AAACTATTTGAATAT    CACTCCTTTCG-CTGAA TTA TTGAGGCGGAAGGAGTG    TCTTTTTTCCTCCCT 100 50
      BT0766  957339 ..  957366 +  -8.4  -5.57396   AATTCCAGATAGAAA        GGGTTGCCGGGG AACA TTTTGGCAACCC         TTTTTTATTGCTTCT  93 47
      BT0767 NONE
      BT0768  959187 ..  959210 +  -9.6  -5.75478   GATAAATGTGTTAGA          GCATCGGTTT TACC AGGCCGATGC           TTTTTTTATGTCCTT 100 203
      BT0769 NONE
      BT0770 NONE
      BT0771  962502 ..  962534 + -19.3  -5.61596   ATAAAAAATAAGAAA      GCCCTTGCCGAGCAT TTA ATGTTTGGCAAGGGC      TTTTTTTATAAGAAT 100 49
      BT0779  971109 ..  971145 + -10.9  -3.19442   AAAGTAATAACTCAT    AGAGAGGTTCCGGTTCG TGA TGAATTGGGACCTCTCG    TTCGATGTATTAGGT  86 48
      BT0782  973066 ..  973076 +  -2.6  -3.89938   GCACTCACTAAACAA                 TAAA AGG TTTA                 TTTCGATTTGATTAT  53 315
      BT0784  973467 ..  973497 + -18.5  -4.13995   ATCAGTATATAAAAA       GAAGGTGTGTTGG TGATC CCAACACACCTTC       TTTCGTTTCTGCAGA 100 55
      BT0785  975157 ..  975199 + -21.7   -3.4382   ATAAAAATACTACAA CTAAAAGAGGGGTGCACTTC ACAT GAAGTGCACCC-TCTTTTAG TTAATCTTCATTATT 100 61
      BT0786  976282 ..  976335 + -15.6  -4.46775   TATTGGTACATAAAA TAGAACCACACGGAGAAACAAAAGC CCAAA GCTCTA-TTTCTCCGTGTGGTTCTG TTTATCTTTTCAGTA 100 73
      BT0791  981442 ..  981458 +  -3.7  -3.17685   AGTAATAGGTAATAA              GTGAACA GGC TGTTTGC              TTAAATATATAATTC  49 64
      BT0792 NONE
      BT0793  984326 ..  984370 + -16.5  -4.91109   CTAATTAATATTTAA AACAGGCGGTAAAGCAGCGGT AGG GCTGCTGCTTTATCGCCTGAC TTTTTCTAATCCAAC 100 37
      BT0794  985919 ..  985957 + -13.4  -2.95894   GACGTGAGATTATTC   AGATTATGACATCATGCA AAT TGTATGGTGTCATAATCA   TATATGGATATTATA  89 73
      BT0796  988471 ..  988483 +  -4.8  -3.15324   TATACAGTAGAGCAG                GAGC AGATA GCTC                GTTTTGCTAAAGCTA  54 203
      BT0797  988755 ..  988773 +  -8.9  -5.76949   ATGTACAGGAACATC             GTGCTGT GGATA ACAGCAC             TTTTTTTTAAGAATA  95 13
      BT0798 NONE
      BT0799 NONE
      BT0800 NONE
      BT0801 NONE
      BT0802 NONE
      BT0803  993481 ..  993493 +  -2.7   -2.8005   AAAAACACTATTAAA                GTATA AGC TGTAC                CTTTGCACTGTCTTT  42 122
      BT0804  995506 ..  995516 +  -6.8  -3.67976   CAAGCATGATGTATC                 CGGT AGT ACCG                 TTTGCACTTCCTGAA  64 466
      BT0806 NONE
      BT0807 1000408 .. 1000466 + -13.3  -4.16182   TAGCTACAAGCTACG GATGACGAGCTACAAGTAGCTGCGC AATGTTTAC GCACGGCAACTTGTAGCTCGTTATG TTTAATTTATGATGA 100 45
      BT0808 NONE
      BT0809 NONE
      BT0810 1003050 .. 1003065 +  -7.6  -2.93623   GCGGTTGCTCGAAAA              CAGCAA GTAC TTGCTG               TGGTGTTTTCAGCAG  59 479
      BT0812 NONE
      BT0813 1005260 .. 1005297 +  -3.5  -2.52516   ACATAGTCAGTAATA   TATAGGTATTAGCAAAG CATA CCTTGCAAATTTCTATA    ATTCGTGGTGAAAAG  42 82
      BT0814 1007755 .. 1007786 + -13.9  -5.40464   ATTGCTAATAAAAAA      GGAGATGAAACTG GTTGTA CGGTTTCATCTCC       TTTTTGTTTATGGTA 100 47
      BT0819 1012980 .. 1013023 + -14.8  -5.14163   GATCTCCTCAGAAAA TGCATAATGCACTCTGAAGCG ATG TGCC-CGGAGTGCATTATGCA TTTTTATTAATGGAT 100 52
      BT0821 1015002 .. 1015032 +  -9.2  -4.44277   TTTTTTATGTATATT      TGCCGTC-ACTTT GCTGTA AAAGTTGACGGCA       TTTTGCATTTTAATA  93 49
      BT0822 1016143 .. 1016161 + -10.4  -6.04953   TGTACAAAGAATGAA             GAAGTAAC TTA GTTACTTC             TTTTTTTGTTTATAT 100 303
      BT0824 NONE
      BT0825 1021157 .. 1021189 + -15.7  -5.08178   AATATCATATAAAAA      CAGCGTCACTGTTCG TTG TGAATGGTGACGCTG      TTTTTATGTGTATAT 100 47
      BT0828 NONE
      BT0829 NONE
      BT0830 1025740 .. 1025752 +  -3.3  -5.57054   TTGCAGGAGAAGAGG                GGCGG TTA TTGCC                TTTTTTTCCATTGTT  77 60
      BT0833 1029132 .. 1029180 + -14.7  -4.26019   GAAATGGATACAACA AAAAAGTTCCGCCTGTACTTGCT TTC GGCAAGAATAGGCGGAACTTCTA TTTTAGATCTCCTTG 100 121
      BT0838 1034858 .. 1034876 +  -3.1  -5.86061   CATAAACAAAAAAAA             GAGCTAC TTAAT GTAACTC             TTTTTTTTCGTCGGG  89 49
      BT0839 NONE
      BT0847 1039303 .. 1039321 +  -2.4  -4.88918   ATTCTTAACCTCGTC             CTGTCT TACGTGT AGACGG             TTTTGTTTCAGATGG  65 33
      BT0849 NONE
      BT0850 NONE
      BT0851 1040884 .. 1040898 +  -4.3  -3.05769   CTAATGCAACTAACC               GTATG ACCCA CATAC               TCTATCATTTCGCCG  50 20
      BT0852 1041236 .. 1041252 +    -8  -2.93113   AATACCCTCTTTATT              TACCCC AAAAC GGGGTA              TAATTGTGTCTAATT  67 133
      BT0854 1042720 .. 1042747 + -10.7  -4.18197   TACAAATAGTTTGGG        TAGCAGAGGAT GATTGA GTCCTCTGCTA         TTTTAAGTAGACGAT 100 13
      BT0857 NONE
      BT0858 NONE
      BT0859 NONE
      BT0860 NONE
      BT0861 NONE
      BT0862 NONE
      BT0863 NONE
      BT0864 1061772 .. 1061799 + -13.6  -3.17723   TCGGACAAAATAAAA        GCTACTCTCTTT GGGG GAAGAGAGTAGC         TTGACTTCAAGATAC  93 152
      BT0868 NONE
      BT0869 1069853 .. 1069888 +  -9.8  -5.35222   TGTAGAATTAAAAAA    GCTACTTTCCTGATGA TTTG TCTTTCGGAAAGTAGC     TTTTTTATAGCTTTT 100 50
      BT0871 NONE
        aspS 1074218 .. 1074259 + -11.8  -3.25061   TTCTCTTTATAATAC CACCCTGTCACTCATAAT TAATTT ATTATTAGTGATGGGGTG  CTTTATTCTCTGTCG  89 58
      BT0873 1076137 .. 1076149 +  -3.3  -3.99324   AATGAAAGAATCAGT                GCGCA TAT TTCGC                TTTATAGTAATCGGA  55 36
      BT0874 1076529 .. 1076573 +  -6.5  -3.94648   AAAGGATATAATACG GAGGTCCACAAGAGTTG CTATTCAGGCT TTTCTCTTGTGGACCTC TTGTATTATTTCTAT  69 42
      BT0878 1080043 .. 1080062 +  -3.4  -3.39162   TTATAATTTATTTAT            TGGCTTGC TATT GCTTGCCA             TTCCGTTCTTTTATC  48 98
      BT0879 NONE
      BT0880 1081450 .. 1081465 +    -4  -4.05788   CATCGATTGACTCAT              CGGAAT TCTG ATTCTG               TTTCATTTGGCAGGA  59 401
      BT0882 NONE
      BT0883 1083591 .. 1083610 + -11.4  -6.08342   AATATGTATTCGAAA            GCCTCGCA TTAT TGCGGGGC             TTTTTTTATTTCTTC 100 54
      BT0884 NONE
      BT0885 1086257 .. 1086281 +  -3.6  -3.64959   GCGGTCGGCTTGTTG          GTTATCTTCA GACGA TGCAGGTAAC          TGTTTGTCCTTATAT  52 42
      BT0886 1089527 .. 1089575 +   -12  -3.41229   ATGGTGTCACTATGT GCTTGGGATACTTACACTATGT GTGTG GTATAGTGTAAGTATCCTGACC TTATAGTGACACTAT  90 83
      BT0888 1090874 .. 1090891 +  -7.7  -3.15249   AAACACTTGAAATTC             GACTGGT AACT GCCAGTC              TTCCTAAAAAATATA  67 17
      BT0889 1091956 .. 1091994 + -10.4  -4.18674   TCTAAATAAACAAAA   GGCATATACTTTTACTGT AAA ACAGATTAAGTATATGCC   TTCTTTATATATAGC 100 54
      BT0890 NONE
      BT0891 NONE
      BT0892 1095543 .. 1095575 + -10.1  -5.31519   GAATATAAATAAAAA     CGACGGTGA-AAAT TCTCAT ATTTCTCACCGTCG      TTTTTATTTACATAT 100 191
      BT0894 NONE
      BT0895 1099353 .. 1099409 +  -2.5  -6.00814   TTATAAATAGGTATT CCCCCTTCACCTTTTTGTTATGCCT CCCATGAAC AGGCA-GATACAA-GGTGAAGGGGA TTTTTTTTAGTTCTT  91 75
      BT0899 1110385 .. 1110404 +  -2.2  -2.55912   ATCAAACAACAATCA            TGAAAAGA GTAT TATTTTCA             ATGGTTTTATTGATG  39 59
      BT0900 1111627 .. 1111656 + -10.9  -5.61881   TCAGTTATTATAAAA       GACTATCCCAA AATTTAAA TTGGGATAGTC        TTTTTATTTTTACAA 100 51
      BT0921 1136134 .. 1136167 +  -8.4  -5.34857   AGGAATAAAAATAAA     TAGTGACACTAT ACCATAACCG ATAGTGTCACTA      TTTTATTTTATTTGA  90 33
      BT0924 NONE
      BT0925 NONE
      BT0926 1140661 .. 1140698 + -12.8  -4.01597   TAGTACCCTATTAAT   TCTGCCATCCAGCACA TTGTCT TGCTCTGGATGGCAGA    TGTTTTATTAATTGT 100 91
      BT0930 1145360 .. 1145372 +  -6.3  -3.00017   TGGTCTTAAAGAAGT                CAAAC ATT GTTTG                TAATTTAGGTTTGGA  56 311
      BT0932 1146927 .. 1146948 +  -7.3  -2.69449   CAGCTTCATAGATTC           TTCTGACCT CATA GGGTCAGGA            ATTACTTCTCTAGAG  61 192
      BT0936 1148762 .. 1148777 +  -5.4  -4.72497   CCTGCCACTCTTCTT              CTGGAA GGTC TTCCGG               TTTTATTACTGGATA  74 471
      BT0938 1149308 .. 1149327 + -10.8  -3.66541   TGTCGGGCTCCAAGA            GAGTAGGT ATTA ACCTACTC             TTTAGCCTCTATATT  89 20
      BT0946 1156371 .. 1156383 +  -3.3  -3.18737   CAATCTCTGATATGT                TGCTG TAG CTGCA                TATTAATCCTAATTG  46 415
      BT0954 NONE
      BT0955 NONE
      BT0956 NONE
      BT0957 NONE
      BT0958 1173212 .. 1173251 + -21.2  -5.26875   TTCAGATGAATAAAA  TAATAAGCTGCTTTTTCT TTGC AGAAAAAGCAGCTTATTA   TTTTTTAATTAGAGA 100 28
      BT0970 1189658 .. 1189668 +  -2.4  -3.72893   ATCACGACATGGCCC                 GGTG AAC CTCC                 TTTGATAAACACATC  51 318
      BT0972 1191220 .. 1191236 +  -8.1  -5.27335   GCCTTGAAACTGTTG              GTTTCAA CGG TTGAAAC              TTTTTGTTTCAAGCA  90 54
      BT0976 1194936 .. 1194952 +  -6.5  -2.72379   TGTTCCCTGAAATAA              GTTTCCC ATT GGGAGGC              TGCTTCCGGAGTTAC  53 292
      BT0991 1222900 .. 1222923 +  -2.4  -3.91294   TGAATTACAAAAAAA          GGTACCCAACG CAA TGT-GAGTACC          TCTTTATTTCATTTA  52 7
      BT0994 1231142 .. 1231161 +   -15  -2.74061   GGAAGCAATGACTTC            CAGCGGGG TATT CCCCGCTG             CCTTTTTAATTGTTG  89 190
      BT0998 NONE
      BT0999 1242588 .. 1242618 + -11.2  -3.26449   TTTAAGCAACAAAAA       GGGCTGCAATTC CCATAAA GAATCGCAGCCC       TTAGCTTGTGTCAGA  87 275
      BT1005 1253254 .. 1253268 +  -5.6  -3.30159   ATAAACTTCCTCAAA               CGGTAC CCT GCACCG               TTCTCCCCAAATTCC  56 79
      BT1010 NONE
      BT1011 NONE
      BT1012 NONE
      BT1013 1266145 .. 1266177 + -10.7  -3.64703   TCTCTGTTATCATTA      TACCGCACTGACA ATTATCG TATCAGTGCGGTA      TTTCAATCAAAAAGC  89 65
      BT1015 1269396 .. 1269434 +    -6  -3.20348   ACTGCTATCAGAATA   TCCCCTTCCGTACGAT GCACCTG ATTCAGCGGAAGGGGA   TTCAGTATTCCTCCG  57 278
      BT1042 NONE
      BT1043 NONE
      BT1044 NONE
      BT1045 1324919 .. 1324942 + -10.3  -4.94262   TGTACATATAGAAAA          GGCTGCCTT TGGAAT GAGGCAGCC           TTTGTTTTTACTATA 100 59
      BT1046 1327879 .. 1327890 +    -3  -2.65884   CAATATAGGATTTAA                TGTA AAAG TACA                 ATTCTAAATTAATGA  43 7
      BT1047 NONE
      BT1048 1330602 .. 1330612 +  -2.6  -3.12351   CTACCAAACCGTTAA                 TTAA ATA TTAA                 TTCACTATGAAACAG  43 15
      BT1049 NONE
      BT1050 1332775 .. 1332815 +  -7.8   -4.9725   CAATTAAATATCGGA  CAAGAGCAGACTTACA AGAAAAATG TATAAGTTTGCTCTTG  TTTTTATATAGAGCT  88 66
      BT1051 1335197 .. 1335219 + -16.4  -5.48303   AATAAAACTTAAAAA           GGTATGTCGC TGG GCGACATACC           TTTTTTTAACATTCT 100 36
      BT1053 NONE
      BT1054 NONE
      BT1055 NONE
      BT1056 NONE
      BT1057 1345033 .. 1345048 +  -7.6  -3.38812   CGATCTTCAGGTATT              TCCACA GCAA TGTGGA               TATTCTTCAGCCCGG  63 523
      BT1060 1347970 .. 1347990 +    -4   -5.1925   TTCCAAATCATGAAA            GTAGACAA GCTTA TTGCCTAC            TTTTTTCCATTATAC  73 85
      BT1061 1349120 .. 1349147 + -12.7  -3.42056   TCTCTAAAGTACAAA        CAGCCCGGATC ATTATC GACCCGGGCTG         TTCTCCCTTCAGGAT  93 34
      BT1072 NONE
      BT1073 NONE
      BT1074 NONE
      BT1075 NONE
      BT1076 1363888 .. 1363903 +  -4.8  -3.41738   CAATAGCAAGAGTAT              CTTTTT TCTG AAAAAG               TGTGTTTATTAAGAA  55 320
      BT1077 NONE
      BT1078 1366327 .. 1366339 +  -7.7  -2.58231   CAATCGTCCCCAATA                TCCGA TGA TCGGA                CTTACTCATTATCAT  59 333
      BT1082 NONE
      BT1083 NONE
      BT1084 1370707 .. 1370719 +  -3.3  -3.30038   AGAGAAGAAAGAATT                TCGCC GCC GCCGA                TTCACTTTCGGTGTA  47 186
      BT1085 1371660 .. 1371679 + -10.8   -6.4753   TAGACATAACGTAAA            GGAGAATC TTTC GATTCTCC             TTTTTTTTTGTTTAC 100 48
      BT1086 NONE
      BT1087 NONE
      BT1088 1376353 .. 1376363 +  -6.8  -3.20723   TCACTTCGTCCATAG                 GCAC TTC GTGC                 TTCAGTTCCTGACGA  59 164
      BT1090 1378261 .. 1378279 +  -4.6  -3.85817   GGCACTTGCCAGCAT             CGGATT CAGCAAC AATCCG             TTTATAGGGAACAAT  58 404
      BT1111 1398215 .. 1398225 +    -4  -3.25204   TAACCCACTCTTCCG                 TAAG TAT CTTA                 TCTATTTGACAATAA  49 295
      BT1112 1399632 .. 1399647 +  -5.4  -3.43033   GTTGATGACGCACGA              GTTGGG GATG TCCAAC               TGTTCTATATTCGTG  57 159
      BT1120 1409269 .. 1409283 +  -2.8  -4.16943   AAGAAATAATAAAAA               GGTTAA ATC TTCACC               TTTTAGAATGTACCC  55 46
      BT1123 1413922 .. 1413935 +  -3.7  -3.92746   GAACGAGATTGTATT               GGGTG AGTT CCCCC                TGTTTTTCAGATAAG  57 499
      BT1128 1417663 .. 1417673 +  -3.2  -3.09933   TTGAAATTCAGGACG                 TTCC GCC GGGA                 TTCACTAAATTGCGG  45 401
      BT1129 NONE
      BT1130 1418452 .. 1418489 + -16.4  -4.86731   GTACGGGATCGTGAA   TGAAGGGGCGGTCGGT TGTCAT ACCGGTCGCTCCTTCA    TTTTCTTTCCACCGG 100 50
      BT1131 NONE
      BT1132 1419556 .. 1419574 +  -7.4  -3.41878   GAGCATGAACATCCG             GTACTCCT CGT AGGAGAAC             TTCTGCCTTACGAAA  63 351
      BT1136 1421722 .. 1421754 +  -6.5  -2.98823   CCCGTCTTCCACTCT     TTTTTCCGGA-ATG TTCCTC CATATCCGGAAAAG      TCTGTGTCACGCCAC  59 44
      BT1137 1422456 .. 1422469 +  -2.3  -3.51091   ACCGGAAATACATGA               CCGTC CTTG GACAG                TTCCTTATACTTCTC  47 362
      BT1141 1426812 .. 1426826 +  -2.8  -3.61652   TTCGATAGCTCGGTT               TACCCA TAA TGGCTA               TTACTTCTTTAGAAG  50 403
      BT1144 1428481 .. 1428526 +  -2.8  -3.81339   AAGATTGAACACCAA TGAATATCCTGTTGTTATTGC CCCGT GTGATG-CAGAAGGATATTCA TTTCACTTATAAATC  51 52
      BT1145 NONE
      BT1146 1429910 .. 1429923 +  -5.3  -3.58932   AGCTGCCAGTATATT               TATCC GCAT GGATA                TTACTTATTACTTAT  59 87
      BT1147 1432855 .. 1432895 + -14.1  -4.15044   ATCCGTACATGAAAA  AATAAGCCCGGAGCTCA GCAAATG TGAGCTCCGGGCTTACC  TTTGTTAAGCACCGA 100 60
      BT1162 NONE
      BT1163 NONE
      BT1164 1453319 .. 1453337 +  -3.2  -2.75471   ACTATTGGCAGGAGG             ATTGTATA TAT TATACAAA             ATGTTCTTTCGTACT  43 110
      BT1165 NONE
      BT1166 NONE
      BT1167 1457240 .. 1457263 +  -7.4   -3.1978   CTTTCGCATGAGCTC          CTATCCGTTC AATG GGGCGGGTAG           TCTTGATGTCGCCAT  67 450
      BT1169 NONE
      BT1170 1458918 .. 1458930 +  -6.3  -3.70149   CATTCAGCACACGGA                GAAGA ATC TCTTC                TTTGACTAATATAAA  64 160
      BT1174 NONE
      BT1175 NONE
      BT1176 NONE
      BT1177 NONE
      BT1178 NONE
      BT1179 NONE
      BT1180 NONE
      BT1181 NONE
      BT1182 NONE
      BT1183 NONE
      BT1184 1477960 .. 1477976 +  -8.1  -3.07222   GCATAGACCATGCAC              TACCAAT GGT ATTGGTA              TATTGCCATGATGAT  62 181
      BT1187 NONE
      BT1188 NONE
      BT1189 1485387 .. 1485409 +  -5.6   -4.2687   TTGCGTTTCTTCACT           TCTTCTACGA GTT TCGTAAAGGA           TTTCTCCTTTTTACG  67 166
      BT1193 1490390 .. 1490408 +    -3  -4.68601   ATCTGCCTTCCGTGT             CAACAAGG TAG CCGTGTCG             TTTGTTATTTTACAT  65 15
      BT1194 NONE
        mtgA 1491988 .. 1492045 +  -3.6  -5.23016   AGAAAAAGAAATAAA GCAATCCCTTTATCACAGTC-TATTTC ATCAA GAAACAAGACAAGGATAAAGGGATTTC TTTTTTCCGTTATTT  76 27
      BT1198 NONE
      BT1199 1496322 .. 1496338 +  -3.7  -2.52731   GAAACGCATCTCCAT              TCTGGAA CAG TTCTAGG              GATTTCTGTTTAATT  45 10
      BT1200 NONE
      BT1202 NONE
      BT1203 1498911 .. 1498933 +  -8.6  -4.11216   CAAGGCATGAAACTT           TTTGTTTCAA CCG TTGAAACAGA           TTTTGGAACTACGGA  85 207
      BT1204 NONE
      BT1205 NONE
      BT1206 NONE
      BT1207 1504413 .. 1504441 +  -6.1   -4.0162   GAATAATACGGAAAA        GGCTGTTTC TTTTTTATTTT GAAACAGCC        TTTATACTCTACCCC  67 55
      BT1208 1504954 .. 1505005 +    -9  -2.76492   TATAATTAAAAGAAC TCCCCTTATGTAAGTCAA-CTCCAT ATC ATAGAAATTGCCTTATATAAGGGGA ATTTCCGGTAAATCC  69 88
      BT1212 1509747 .. 1509759 +  -3.3  -3.83844   CCAAGGAGACAAACT                GGCAT TAT AAGCC                TTCTTCCTTACTAAA  52 16
      BT1213 NONE
      BT1214 NONE
      BT1215 NONE
      BT1216 NONE
      BT1217 1515111 .. 1515144 + -10.4   -5.4433   TAGTTTTTGTGTTGA     GTGCTTCCTCG-TCG GCGGA CGATCTAGGAAGCAC     TTTTTATTTATCTAT 100 178
      BT1218 1516284 .. 1516335 + -20.4    -4.614   GTTCAAAGAGTAAAA CGTGGTGGGAAATCCGGAAAACAT AACC ATCTTTTCCGAACTTCCCACCACG TTTTATCTAGTTCGC 100 231
      BT1223 NONE
      BT1224 1524024 .. 1524035 +  -5.8  -3.23492   TGAGATGCGCATAAC                CGGA GTAA TCCG                 TGTTCATATATGATA  59 95
      BT1225 1525156 .. 1525171 +  -5.4   -2.7159   CTATCCGCATTGGGG              CTGACT AAAA AGTCGG               TAGTATCTACATTCT  51 53
      BT1226 NONE
      BT1227 1528798 .. 1528832 +  -5.9  -3.27774   CCTGAGCTTGTCGAA    GGATCTCCTCTTTTGT AGTC ACAAA-GAAGAGATTC     TTCCTCCTTACAGTC  59 218
      BT1230 1533818 .. 1533838 +  -8.3  -5.70829   GTTAACAAAAAGATT            GGCTGTCTG GGA TAGATAGCC            TTTTTTTATGCTCTT  93 520
      BT1232 1534708 .. 1534721 +  -3.9  -3.81141   AAGATTTAATAATTA               TTTGA GCAT TCAAA                GTTTTTTCTGTAAAA  55 92
      BT1234 1536260 .. 1536285 +  -7.7  -2.86343   AAGCTATCTGCTTTT         CCGGTAT-TCTT TGG GAGACATACCGG         TATAATGCTTAAAGT  64 55
      BT1238 1543228 .. 1543259 +    -6  -3.11173   TCAGTACTGTACAAA     TGAGCG-AGCCTTC AAACCC GAAGGCTCCGC-CA      TTCAGTACGTTCTCT  56 92
      BT1240 1545273 .. 1545308 + -10.7  -3.87551   ATTAGCATATTTCGA    TTAGCTATTAGCTAA TTTGTT TTTGCTAATAGCTAA     TTTCGATTTGCTCAT  90 116
      BT1241 1546204 .. 1546241 +  -2.8  -4.42806   ATATACAAAAGGAAA  GGGAAAAGCAATG-TGAC GACA GTCAACAA-GCATTTCCC   TTTATTTAACAGTAA  58 173
      BT1243 NONE
      BT1244 1550037 .. 1550076 +  -9.4    -4.128   CAATATCTATAAAAT  CTTACCCAAGTTTACG AACATTAA CGTATCCTTGGGTAAG   TTTGTATATAGACAT  89 126
      BT1252 NONE
      BT1253 NONE
      BT1254 1561110 .. 1561142 + -13.7  -3.36569   ACTATCACAGAGACA      TAGTGACACTATC GTGACGG GATAGTGTCACTA      TATTTAAGCCGTTAA  95 106
      BT1257 1562867 .. 1562896 + -15.9  -5.15682   AGAGCAACCATGATA       TGGGGCAATAGTC GGAT GATTATTGCCCCA        TTTTGTTTATATTTT 100 201
      BT1259 1565052 .. 1565075 +  -3.2  -2.85508   TCACGCACCACACCA          CTGACTTCCAT TTC AAGGAAGT-AG          TCATTCTCCAATTTA  44 172
      BT1260 NONE
      BT1261 1567815 .. 1567831 +  -5.9  -4.75063   GGCAATTCCCTGTCG              GGTGAAA GTT TTTCATC              TTTTTAACGTTTTGT  76 403
      BT1263 1568655 .. 1568669 +   -10  -4.07568   GTCCTTCCTTTAAAA               CCAACG AGC CGTTGG               TTTTAAAGGAAAAAC  87 155
      BT1264 1572114 .. 1572128 +  -5.7  -4.09685   ATTGTATTGCTATAG               GGGAA ATCAA TTCCC               TTTTGGAAGATAACA  66 26
      BT1270 NONE
        rpsP 1581639 .. 1581662 + -13.2  -6.25578   GGAAAAAGCTATAAA          TCCTCTTCGG TTCG CCGAAGGGGA           TTTTTTTTATTTCCT 100 69
      BT1272 NONE
      BT1273 1584657 .. 1584709 + -10.3  -3.05463   TAATAATTTAACTTT GCCGT-ATCATAGTGGAAGCT-GTCT TCAA ACACAAGCTTCCACTAT-ATGACGGC TTAAATAAAAACACT  80 67
      BT1274 NONE
      BT1275 NONE
      BT1276 NONE
      BT1277 1588601 .. 1588637 + -17.5  -6.07374   TCAGCATCCCACTCA    TATAGTGACACTATCCG GAC CGGATGGTGTCACTATC    TTTTTTCTTTTTTAT 100 83
      BT1278 1589283 .. 1589294 +    -3  -2.62018   TGCTGTTCCCTTAAG                TAAG CTGC CTTA                 GTTAATTGAAGTATT  43 27
      BT1279 1590464 .. 1590478 +  -7.2  -3.18274   CAAGATTCTCAATAT               TAGAGT TTT ACTCTA               TTCAATTACCGTGAA  65 162
      BT1280 1593840 .. 1593851 +    -3  -3.29511   AACATCGGGTTTAAT                GTTA AGTT TAAC                 TTCTAAAACCATGAA  47 8
      BT1281 NONE
      BT1282 NONE
      BT1283 NONE
      BT1284 1599490 .. 1599519 +  -6.5  -3.28712   CAAACACGTATCCTA       TCAATGCCAAAGA CATG TCTTCCGCATTGA        TTATAAGAAAAGAAA  61 147
      BT1285 1600529 .. 1600559 + -14.9  -2.92613   GAAGTATTAAAATAA       CTTCTCCCTCTTT CAACA AAAGAGGGGGAAG       TAGTTTAAAGTGAGA  95 69
      BT1286 1603652 .. 1603692 +  -8.4  -5.65927   AAAGCATGTCCGAAT GTACTCCAG-CACGGTCTT CACG GAGAAAGTGACTGGAGTAC  TTTTTTATTTCCATG  93 62
      BT1287 1604489 .. 1604516 + -10.6  -5.93809   ATAAAATGTAAAAGA        GAGTGTGTCTGC GAAA GAAGACGCACTC         TTTTTTTTATAGACG 100 65
      BT1292 1610497 .. 1610538 + -16.2  -4.52589   ATTGAGATATAAAAA GATAGCCCCTGCAATTTCGA TCGC TCGAA-TTGCAGGGGCT-TC TTTTATATAGGGACG 100 265
      BT1315 1641851 .. 1641907 + -22.7  -3.40297   GCGTTGGTTTTAAAG GAAAGCCTCGTTGGTTTTAAAGGAA CGGCTTC TTCCTTTTAAACCAACGAGGCCTTC TCTTATATATCTACT 100 158
      BT1318 NONE
      BT1319 1645250 .. 1645271 +  -9.5  -4.87318   ATAGAGCAAAAAAAA           TGGGGCTTT TCAC AAAGCTCCA            TTTTTCAGTTTTCAA 100 153
      BT1324 1650131 .. 1650144 +  -3.9  -2.58427   TAGCCTATAAATAGA               GTTAA CATT TTAAC                GTTATGACAGATATT  45 60
      BT1325 1651892 .. 1651903 +  -5.8  -3.14132   TCAATAAATAATTCA                GCCT TCAC AGGC                 TTGGTAACAACAAAA  57 30
      BT1326 NONE
      BT1327 1654426 .. 1654438 +  -3.4  -4.32951   TATTAGTGGTCAGCG                TGGT GGAGA ACCA                TTTATTAATTGCCAT  62 261
      BT1330 NONE
      BT1331 NONE
      BT1332 NONE
      BT1333 1658799 .. 1658854 + -10.1  -3.90559   ATGAAGAATTAAGAA TGAAGAATGAAGAAT-TACTTGCAGCA TAAA TGC-GCTAGCGGATTCTTCATTCTTCA TTCTTAATTCTTCAT  87 63
      BT1335 1662109 .. 1662119 +  -2.4  -4.66163   CTATAAGGACCGATA                 GCTC CCG GTGC                 TTTTTCACTGCAAAT  64 330
      BT1365 1693734 .. 1693761 + -12.8  -5.29782   AATCTGCATAAAAAA        CTCCCGATGGAA CTAT TTCTGTCGGGAG         TTTTTTATGACTGTC 100 52
      BT1371 1701019 .. 1701038 +  -6.4  -2.69288   GGTAATAATCGTAGC            TGCCGGTA GCTT TACCCGCA             TGACTTATTACTTAT  57 61
      BT1372 1701546 .. 1701577 +  -4.5  -3.41394   AGTAAGATAAAAAAA      GAAGCTGTCTG AATATAAACC CAAACAGCTTC       TCTTATATAATTTTC  53 60
      BT1382 1710996 .. 1711031 + -14.2  -4.39828   ACGTTCCAATATTCC    GAATCGTCAGAAGAGA TTAA TCTTTCCTGACGATTC     TTTTCTAAACATCTT 100 161
      BT1396 1724175 .. 1724195 +  -4.7   -4.3295   CCGAATCAATTCCGC            TTAACGGGA TAT TGCCGTTGA            TTTCATTTTGTTACG  67 5
      BT1403 1732557 .. 1732601 + -11.1  -3.71792   TCATTATATATTTCA TGTAGGTTGATGT-ATCC GTTCGTTATG GGATCACATCAACCTACA TTCATTTTCACTTAA  90 56
      BT1405 1734734 .. 1734744 +    -4  -3.40622   GTTTGTCCTGCTGAA                 TGAT TAT ATCA                 TGTATTTTGGGAATA  50 428
      BT1411 1745359 .. 1745373 +  -4.2  -3.48276   TCAGCATAGTGACAC               CATCCT GAA AGGTTG               TTATATAAGACGGGA  53 169
      BT1413 1746917 .. 1746947 + -12.6   -5.1764   TATAATAAAAAGAAA       GTGGCACAGCCTAA ATT TAATGCTGTGCCAC       TTTTTATATTCTATC 100 36
      BT1422 NONE
      BT1423 1756656 .. 1756668 +  -6.3  -3.14136   GTTCGTCCTGCTCCC                CTCTT GCG AAGAG                TTCCCTCCTTGATGA  57 97
      BT1428 1760513 .. 1760548 +  -5.5  -5.14563   AGCCTAAACATAAAA    GAGAAAAACAGTCCT TACTTT GGGAATGTCTTTCTC     TTTTTTCGTACACAA  79 74
      BT1431 1762605 .. 1762646 + -10.4   -3.6215   ATGAGCAATATAAAA GACACTACCACTATTATT ACTGTC AATAATAGCCGTAGTGTC  TTTAAAATAGATTGC  86 57
      BT1438 1769625 .. 1769637 +  -4.8  -3.30619   ACCGCCTTCTGATTA                CGGA GTACA TCCG                TTATACCGAATCCTT  54 315
      BT1441 1775383 .. 1775395 +  -6.3  -2.64651   TATCGCTTGCTTATC                CAAAG AAT CTTTG                TACATTTGCCCCGTT  57 94
      BT1442 NONE
      BT1443 NONE
      BT1444 NONE
      BT1445 NONE
        bioD 1781226 .. 1781250 +  -8.5  -3.36492   CGTGACAAAGTCATT          GCAGCCGGCTT CCA AAGCCTGCTCC          TTGTCCGCTTCGAAA  69 119
      BT1451 NONE
      BT1452 1789794 .. 1789808 +  -2.9  -4.90381   GAGTCACATATCCAT               CAAAA CGACC TTTTG               TTTTGTTATATTAAG  66 200
      BT1453 1791670 .. 1791701 +  -8.1  -3.54029   TCAGCGGTTCCCGAA      TCACCTTC-ACGGG ATTCC CCCGTTGAAGATGA      TTATGATTACTCCAG  73 336
      BT1456 1794688 .. 1794726 +  -9.7  -3.18517   TTTCTTGATATGCAA  CTACCCTCTATCAG-CAT TCTA ATGACTGACAGAGGGCAG   ATTCTTTTATAAACT  79 55
      BT1461 1801642 .. 1801654 +  -6.3   -3.9941   TGCATTAAAAAAAGA                TATCG CAA CGATA                TTTGATTATGCAGAG  69 204
      BT1462 1802386 .. 1802431 + -11.3  -2.85565   GACAGCTGTTTCTTT TTCGTCTAACAACTGTCAGAC GAAA GTTCAACAGTTGTCAGACGAA TAATCTTTCGCATAT  83 163
      BT1464 1804079 .. 1804092 +  -6.7  -3.14308   CATATCTTAACGAAC               GAGCA GGTT TGCTC                ATTATTATTTTCATT  59 399
      BT1469 NONE
      BT1470 1812819 .. 1812837 +  -3.2  -2.91912   CTTTTTCCACTGTTC             TTTTGTTT ATA AAGCAGAA             TATCTAAATACATAA  44 77
      BT1471 1813910 .. 1813925 +  -3.2  -2.70022   AATACGTACTTTTGC              AGTCGT AAAA ACGACA               CTTATATCCAATGGA  43 56
      BT1472 1815171 .. 1815198 + -11.4  -4.84527   ATCATGATAATAGTT        TGGCTTTACTCC CACG GGAATAAAGCCA         TTTTTCATATATAGC 100 88
      BT1477 1821243 .. 1821283 + -22.9  -3.28791   AGGCTCTGTTATAGA  TAAATGCAGGCTCTGTCAG CAG TTGACGGAGCCTGCATTTA  TTATAAACAGAAGCT 100 54
      BT1482 NONE
      BT1483 1829038 .. 1829058 +  -5.3  -3.75153   AATCTGCTTCAGAGC            TTCTTCGGC GGT GCCGGTGAG            TTTAAATTCGAACAC  59 183
      BT1485 1831924 .. 1831950 +  -9.6   -3.3506   TTCAAGAAGCATTAA         CTCATTTATTGG CTA CTAATAGATGAG         TTATCAGCCTTTAAC  81 299
      BT1486 NONE
      BT1487 1835412 .. 1835431 +  -2.9  -4.30014   AAGATATTGGTATCT            GA-TGGCT ATAGC AGCCACTC            TTTTGGCTTCCTGCA  58 60
      BT1488 1836619 .. 1836651 + -16.4  -4.78149   TGCCAAGTTTATTAT      GATGTCCGGTCGAA GTGAG TTCGCCCGGACATC      TTTTTACATTATGAA 100 410
      BT1489 NONE
      BT1490 NONE
      BT1491 1841690 .. 1841720 +  -9.1   -5.1244   TATCAAGTAACTAAA       GAGCCAGATTTCA TTTCC TGAGATCTGACTC       TTTTTATATTAATAC 100 169
      BT1492 NONE
      BT1493 NONE
      BT1494 1843922 .. 1843960 + -18.5  -3.95073   GTAACCAAAGATAAG  CGGTGAATAATG-GTGGA CCAT TCCACTCATTATTCACCG   TTTATCAATATGCAA 100 37
      BT1499 1848483 .. 1848521 +  -6.3  -4.46514   ATCAAACAGAATAAA  GAACAAACTTGCGAAG CTACATGT CTTT-CAAGTTTGTTC   TTTGTTTAAGTAGCT  76 180
      BT1500 1850193 .. 1850217 +  -7.8  -4.96848   TTAAATAACAGAAAA          GGCGGCCCAT TCAGT ATGAGTCGCC          TTTTTGTATAAAAGA  88 33
      BT1504 1856967 .. 1856995 +  -2.3  -4.37534   TTGTTCCGTCACTAC        CGGTTCCGGTT CGTAATA GACCGGGGCGG        TTTTAGTGTAGCTTT  59 425
      BT1508 1862205 .. 1862218 +  -6.7  -2.72344   CTAATAATTGCCCCA               GCAAC AACA GTTGC                TGATTGAAGCTGCGC  55 242
      BT1510 1864053 .. 1864104 + -13.4  -4.05208   TAAATATCCCATATT GTAAGATGAAGATCAAAGGTTAACT TTA AGTTTGC-TTTGATCTTCATCTTTC TTATTTAATGTAAGT 100 73
      BT1514 1871694 .. 1871748 + -15.2   -3.6106   TCCAAAATGACCGAA CAGAGGCTTCGTTTACTATAAACAGA GGC TCTGTTCGCATCAAACGAAGCCTCTG TTTCACAATCTTCCC 100 241
      BT1515 NONE
      BT1516 1873965 .. 1873975 +  -2.6  -4.30559   TATATTACATAATAT                 TATT TCT AATA                 TTTTCCGATTTTATT  58 61
      BT1517 1874911 .. 1874927 +  -5.1  -2.69468   CTCAGGTTCGTCGCT              TCGCTCA GAA TGAGAGA              TACTATATCGAACTA  50 298
      BT1518 NONE
      BT1519 1875810 .. 1875848 +  -6.1  -4.04319   CTATAAACAAGAAAA  CTCCAATTGC-CCGAC CAAACTAA GTCGAAGCAGTTGGAG   TTTCTACCTTTATAA  67 74
      BT1520 NONE
      BT1539 NONE
      BT1540 NONE
      BT1541 1901015 .. 1901031 +  -6.5  -2.94032   GAAAAAAAGCTGATT              CTGTCCG CTA CGGACAC              CTTTGCTTCCCGGAT  58 28
      BT1542 1902577 .. 1902634 + -13.7  -3.85698   ATTTTTATGGCAATA ACAGTTATCCCCAGTCGCACATTTGAGT AAT ACTTAGATGTACGACTGGGGAAAA-TGA TTTATGCAAGAAAAA 100 113
      BT1543 NONE
      BT1544 NONE
      BT1545 1906086 .. 1906099 +  -2.3  -4.51891   TTTAAGCCGCCTGCG               CTCCG AATC CTGAG                TTCTTTTTAATCTAT  59 13
      BT1546 NONE
      BT1547 1908644 .. 1908680 + -15.3  -4.65458   GCGGTTACATAAAAG    AAACGCCTCCATAATCT TCG AGACTATGGAGGCGTTA    TTTATTATTTCTCTA 100 252
      BT1551 NONE
      BT1552 NONE
      BT1553 1921496 .. 1921523 +  -9.2  -4.77157   TTCTGCTCTTAAACA        TCCCCTTGCG AATAACAA CGTAAGGGGA         TTTTTCGTACATTGG 100 59
      BT1554 1922706 .. 1922753 + -11.6  -5.42862   ACTTTCTGAAGTAGT AAAGTTCTGAAGTAGTCAGGTTT TCC AAACCC-ACTACTTCGGAACTTG TTTTTTTACCAATAT 100 57
      BT1562 1928962 .. 1928985 +  -3.9  -2.86828   GGCATTATCAGACTG          GGGTATC CATAACTTCA GATACCC           TCCTTCTGCATATTT  46 165
      BT1565 1930589 .. 1930602 +  -5.3  -3.52841   AAAACACGTTTTTAG               TCTCT ATGT AGAGA                TATTATTGATTCTTC  59 54
      BT1573 1937865 .. 1937898 + -14.7  -3.83998   GTATATATAATATGA     GAAGCCGCCTCTGAAC AAT GTTC-GAGACGGCTTC     TTTAATATAAAATCG 100 63
      BT1575 NONE
      BT1576 NONE
      BT1577 NONE
      BT1578 NONE
      BT1579 NONE
      BT1580 1944366 .. 1944399 + -25.5  -4.88388   GTAACCTTATAAAAA     GAAGCGGGGCAGGAT GATC ATCCTGCCCCGCTTC      TTTTTATAAGGTTGT 100 37
      BT1582 1945964 .. 1946000 + -11.1  -4.30719   TAACCATACTAACGA    TATAGTGTCACCATC CCAGTAT GATAGTGACACTATA    TTTATTGTGCCCGCA 100 106
      BT1585 NONE
      BT1586 1949125 .. 1949143 +  -3.8  -3.62591   TTTCAATTTTCATTT             TTTTCGCG TTT TGCGCAAA             TTTCGGCATTGTCCC  53 334
      BT1590 NONE
      BT1591 1955561 .. 1955585 +  -8.6  -4.43189   AAGAGAAAAGAAAAA          CCCTCTCAGA GATCA TCTGAAAGGG          TTTTATGAGGTTCCT  89 482
      BT1593 1960305 .. 1960316 +  -7.2  -4.12942   AAGGGGTACGGGGAA                GCGG AGTT CCGC                 TTTTACGCAGTTTGA  72 252
         rho 1963330 .. 1963378 + -12.1  -5.04325   ACGATCATAAATAAG GAACGGTGAATATACTGGACGAT GAATA ATCG-C-AGTTTATTCACCGTTC TTTTTATGATTTCCA 100 51
      BT1596 1965052 .. 1965080 + -10.4  -5.59962   TAATTCTATAAAAAA        GAGTGAAGATTG CTTGC CAGTCTTCGCTC        TTTTTATTTCTTTTG 100 38
      BT1597 NONE
      BT1598 NONE
      BT1599 1969501 .. 1969511 +  -3.2  -2.56095   CATATGGACTATGCA                 CTGA TTT TCGG                 TAAATTCGGTCTGCC  42 22
      BT1600 1970308 .. 1970320 +  -2.7  -2.64472   AAAAAGATATAAATA                CAAGA GAT TTTTG                TACATTTGCAGGCTC  41 29
      BT1601 1972005 .. 1972021 +  -2.3  -3.86194   TAATAATGCTATTTC              TTTGCTT GTA AAGTAGA              TTTCTGAAGAGAGTT  53 345
      BT1603 1974663 .. 1974702 +  -9.4  -3.27639   ATGTCTATATACAAA  CTTACCCAAGGATACG TTAATGTT CGTAAACTTGGGTAAG   ATTTTATAGATATTG  77 109
      BT1604 NONE
      BT1605 NONE
      BT1606 1978228 .. 1978260 +   -15  -5.10461   TCTGATTGATGTAAA      CAGAGCCTCCGTTT CACCT AAACAGAGGCTCTG      TTTTTCTTGCCTGAA 100 80
      BT1607 1979316 .. 1979341 + -14.9  -4.45664   AAGTAGAATATTGAA         GGACAGTGAAA TGTA TTTCACTGTCC          TTTTCCTTCCCTTAA 100 35
      BT1608 1980758 .. 1980791 +  -9.7   -5.5112   AGAAAGACTAAAAGA     CAAGTCCTGTAAAGC GAAA GATTTACAGGACTTA      TTTTTTATTAATACA 100 186
      BT1609 1981063 .. 1981102 + -10.2  -3.22475   TTAGTATTGCTTTCA  TATCCATCCGGAGCATTTA CTT TAAA-GATCCGGATGGAAA  TCTTATAGAGGTCCG  83 37
      BT1612 1984167 .. 1984187 +  -2.5  -4.68655   AGCTCTTTCGGGTGA            AAGGAAAGC ATT GCTTTCATA            TTTCTTTTGGAATTC  65 412
      BT1615 1986357 .. 1986398 +  -8.2  -5.32882   AGACATCATAGAAAA GATGATGGTGATAGCAGA AAAATA TTTGTTATGACCGTCATC  TTTTTTATAATGCTC  90 51
      BT1616 NONE
      BT1617 1988187 .. 1988204 +  -4.9  -3.26387   AGCATAGAGACTGTG             CGTAATT AATC AGTTACG              TATCTTATATATGTA  54 49
      BT1618 NONE
      BT1619 NONE
      BT1620 1994789 .. 1994810 +  -2.3  -2.67021   CAGGACAAGCATTTC           GTCATT-AGC GTG GCTGAAAGAC           CTTGATATTTGACAC  40 129
      BT1621 NONE
      BT1622 1998161 .. 1998182 + -10.1  -3.41229   AACAGCTTGGCACGG           CCGTGCCAC AGGC GTGGCACAG            TTGTGCTAAGCCTGT  81 133
      BT1635 NONE
      BT1636 2027677 .. 2027704 +  -4.8  -3.58869   TTATAAAAATATTCA        CATTAGTTCGGA TATG TCCGAACTGCCG         TTATATCACTTTGTC  57 504
      BT1637 2028433 .. 2028459 +  -5.2  -2.59431   ACGAATGATCAACTT         CAATTGTCAATT ATC ATTTGTCAATTG         TCAATTCTAAAAAAA  51 50
      BT1638 2030422 .. 2030450 + -10.5  -3.55444   TTTAGATACCATAAA        GCTATGCTTTA GAAGTCG TAAAGCATAGC        TTTAGCCAATACAAA  86 126
      BT1640 2031482 .. 2031507 + -10.6  -2.72463   CTGAACCCTGCCAAA         GTCTTTAGCT TATCCC AGCTAAAGAC          TCATTAAAAATCAAT  78 49
      BT1641 2032109 .. 2032142 + -11.1    -5.093   ATCAAGCTCTTCAAT     GATTTGTCCCGAC CACAAACT GCCGGGACAAATC      TTTTATTATTTTACC 100 63
      BT1661 2054465 .. 2054481 +  -2.2  -3.85817   TCGCAGATGGCCATT              TGTTCC GGCTG GGGACG              TTTGTAAAGCCCGAT  51 421
        pheS 2062268 .. 2062314 +  -8.3  -3.78022   CAGAATTTACCAGTA TGCCAATGTGCCAATAAAACCAT CTG ATGGTA--ATTGGGACATTGGCA TTTAATCAATATACC  75 49
      BT1670 NONE
      BT1671 NONE
      BT1672 2065650 .. 2065677 + -11.4  -4.18674   TAATTTTAGATACGA        GGGCAGTTCTTT GTGA AAAGAGTTGCCC         TTATTTATATCTGAC 100 57
      BT1673 NONE
      BT1674 NONE
      BT1675 2069992 .. 2070027 +  -7.6   -3.7511   TTTATTATAACTTCT    TCAG-CTCCCCGTACAG TTT CTGTATGGGGAGTCCCA    TTATATTATAAAAGC  73 31
      BT1684 2080407 .. 2080419 +  -3.4  -4.61852   AATATTTCTTTATTA                GACA AGAAA TGTC                TTTCTTTGTGCTGTT  62 125
      BT1685 NONE
      BT1686 2082463 .. 2082475 +  -3.4  -4.19238   ACATGGTAATATTCC                GTTG TAATC CAAC                TTTTCACATTAAAAC  57 19
      BT1687 NONE
      BT1688 2083856 .. 2083872 +  -2.3  -3.11634   TTCTGTTCTTGAAGG              TAATGAC CTC GTAATTA              TTGAATAATATGGGA  42 1
      BT1689 2085057 .. 2085092 + -13.5  -3.61812   GGGACAAAATATTAG    GTGCGGATATTGC TGTTTTAGAT GCAATATCCGCAC     TTATCATTATGTTAT 100 40
      BT1690 2086578 .. 2086604 + -15.2   -4.1523   ATATTACGTAAAAAA         GGCTGCAACCGT CAA ACGATTGCAGCC         TTTCTATATAATAGG 100 52
      BT1692 2088317 .. 2088344 + -13.6  -5.01811   GTTAAGATGAAAAAA        GAGGAGATTTCC GGTT GGAAATTTCCTC         TTTTTCGTTTCATAG 100 52
      BT1693 NONE
      BT1694 NONE
      BT1695 2094382 .. 2094415 +  -5.4  -3.88291   GGATGACACGGATTT     CACGGTTTTAAG AGTTGAGTAA CTAAAAACCGTG      TTTATCCGCGTAATC  61 61
      BT1702 2100732 .. 2100744 +  -4.9  -3.25072   ATGACCCACAAGCAC                TATTC AGA GAATA                TTAAATTATAATCAC  54 9
      BT1703 2102630 .. 2102647 + -11.3  -3.01712   AAAGGTACTTACGCG             CACGCAC GCGT GTGCGTG              TGTTAGGGAAGGGCC  84 2
      BT1705 2103834 .. 2103859 +  -8.4  -2.72463   CCTGAACCCCGCAAA         GTCTTTAGCT TATCAC GGCTAAAGAC          TCATTAAAAATCAAT  66 48
      BT1706 2104490 .. 2104507 +  -7.1  -4.38712   TTCTTTCAATTGGGG             CAAATCA TTTT TGATTTG              TTTTCTACACATAGA  78 92
      BT1733 2135112 .. 2135143 + -12.5  -4.23486   TCTATCATTGAAACG      GAGGCTGTTATTT GTTATA AAGTAACAGCCTC       TTGTTTTAACTCCTT 100 49
      BT1734 NONE
      BT1735 NONE
      BT1736 2140514 .. 2140526 +  -4.8   -4.1822   ATCGCCTGCGGGATT                GCAG GACTA CTGC                TTTATTAAAATAAAG  64 5
      BT1739 2147110 .. 2147150 +  -8.4  -4.32482   TTGCTTAATGAATAA TGGATAATG-GCTATGCAG TAAA CAGCGCAGCTCATTATCCA  TTTTCAATTATCCAT  83 33
      BT1744 2153165 .. 2153188 +   -14  -2.79183   TCAGGACGATGCAGA          GTGAGAGCAA GTCC TTGCTCTCAC           TCTGCTACCACTGGA  93 470
      BT1746 2155829 .. 2155842 +  -2.5  -4.16205   TATACTAAAAAGATT               TATTT ACTT AAATA                TTTAATTTAGTTATG  55 33
      BT1747 2159442 .. 2159470 + -12.6  -5.76237   TTGTACATAATAAAA       GGCAGGAATCCTG GAAA CAG-ATTCCTGCC        TTTTTTGTTTATATC 100 55
      BT1748 2159792 .. 2159806 +  -7.8  -3.83323   GTTCTTCCATCCATT               GACGGG CAG CCTGTC               TTTCCGTTGTCTGCG  71 92
      BT1752 2164471 .. 2164482 +  -2.2  -5.06414   AGAAACTTCTTCTGC                CAGC AAGA GTTG                 TTTTTGTTCCACCCA  71 60
      BT1756 2170528 .. 2170567 +  -9.4  -3.27639   ATGTCTATATACAAA  CTTACCCAAGGATACG TTAATGTT CGTAAACTTGGGTAAG   ATTTTATAGATATTG  77 109
      BT1764 2184468 .. 2184484 +  -2.2  -3.90316   GCGGTCGTGCGCCTC              GATCTC GTGCG GAGAGC              TGTTTTTCCCGAAAT  53 494
      BT1767 2189491 .. 2189507 +  -3.7  -2.80464   TTTATCCTCTCTTTT              TAATGGT TCG ACCTTTA              CTTTGCCCTTGATAA  46 148
      BT1768 NONE
      BT1769 2195096 .. 2195153 + -15.4  -2.85545   TCTAGCGATTAAGCG CAAGAGGT-TTGTCGAAGAATCA TCGAAATAACATC TGATTCTTCGACAATACCTCTTG TCATATTCTTCGGAC 100 47
      BT1770 2198308 .. 2198338 + -14.8  -5.24551   TCTGATACAAGCTAA       GGGCTGCGATTCTT TAT GGGAATTGCAGCCC       TTTTTGTTGCTTTAA 100 475
      BT1776 2213817 .. 2213848 + -16.6  -5.34655   GTTTTTCCATTCTTC      CTGCCCGTCTTCCC ATTA GAGGAGACGGGCAG       TTTTGTTTTTAATTA 100 67
      BT1784 2231709 .. 2231746 + -14.4  -3.38768   CGAAAGGCAATAAAT   AATAGAAAAGGGTACC GCTGAG GGTACCCTTTTCTATA    TTATAAATGCTCTCC 100 24
      BT1787 NONE
      BT1788 2235963 .. 2235998 + -13.5  -5.00895   AAATAAATGTAGAAA    GAGGAAAAGGTGATC ACATAC GATTGCCTTTTCCTC     TTTTTGTATAGTAAA 100 35
      BT1789 2237341 .. 2237376 +   -12  -4.42386   CCTCCTTTATATAAA    AAAGCCTCAGAAGTCA ATAA TTACTTCTGAGGCTTC     TTTTATGGCTGAACA 100 49
      BT1798 NONE
      BT1799 2254288 .. 2254313 + -17.7  -5.72616   AGATTACTGGTTAAA         TCTGTCGGGGA GACT TCCCCGACAGA          TTTTTTTATATACAT 100 52
      BT1800 NONE
      BT1801 NONE
      BT1802 NONE
      BT1803 2261282 .. 2261326 + -16.7  -2.97171   GCAGCTTGGAACCAT TAGTTTCAAGGCGTTGGAACC ATT GGTTTCAAGGCTTTGGAACTA TAGTTTCATCGCATG 100 159
      BT1804 NONE
      BT1805 NONE
      BT1806 2265470 .. 2265494 +  -9.4  -5.70829   TGACTAACGATAAAA         GCATCC-CTTC CAAC GAAGCGGATGC          TTTTTTTGTCCTCTT 100 52
      BT1807 NONE
      BT1808 NONE
      BT1809 NONE
      BT1810 2273423 .. 2273455 + -16.4  -3.84825   ACCGCCCGAATAAAA      CAGAGGCTCTGTTC ACGTA GATCAGAGCCTCTG      TTTGCTATAAATAGA 100 56
      BT1818 2280551 .. 2280588 + -11.3  -3.95449   AATAAAAAACCAAAA   TCCCCGAAGCCTCATCT ACAA AGATGTAACTTCGGGGA    TTTAATCTGTTCTCA  93 36
      BT1820 NONE
      BT1821 2283420 .. 2283430 +  -2.6  -3.18429   ATGGGCCAAGTTTAT                 TTAA TTT TTAA                 TTCGTCCCAATTTTA  45 15
      BT1822 2284203 .. 2284249 +  -2.6   -5.4251   GATTATCTTCAGAAA GGTATAATCTGATCTCATT ACAGACTAAC AATGA-ATCAGATTCTGCC TTTTTTATATATCCA  76 85
      BT1823 NONE
      BT1824 NONE
      BT1825 2286682 .. 2286705 +  -6.6  -4.36127   CAGTAATATACGAAA          GCCCAGACTT TCGC AAGCCCGGGC           TTTTGCATTCTTAAG  74 35
      BT1831 2297249 .. 2297277 +  -2.4   -3.2056   CCTTTTCATTCCATT       CAGCCA-TGTTTC AGTC GACACAATGGCCG        TTCCTGCATCTGACT  44 116
      BT1832 2297989 .. 2298022 +  -4.7  -2.87683   TACTTTATCGGCAGG     GTAAACCAGAAACAAG AAC CTT-TCTCTGGTTCAC     TATCTACGCCAATCT  51 96
      BT1834 NONE
      BT1835 NONE
      BT1836 2305023 .. 2305049 +  -3.6  -2.78996   AAAAGAGATTTCAGA         TTTTAAGGGGCA AGG TGCCCCTGCCAA         GTTTCCATGCGGATA  46 20
      BT1837 2306412 .. 2306427 +  -3.2  -3.85817   AATGAAAAAGAGAAC              TATGGC TTTG GCCATC               TTTCTGGCAACCGGT  52 128
      BT1838 2308950 .. 2309000 + -16.5  -5.75945   ATTTATGATAAATAC GTATCCCCGGTCGTACA-C-AAGAG TAA TTCTTGGATATACGACCGGGGATAC TTTTTTTTGAGCAAT 100 40
      BT1848 NONE
      BT1849 2322687 .. 2322703 +  -3.7  -3.33696   AGATAGCCTGAGAAA              TACCACA ACA TATGGTA              TTCGTTCCAAAAACA  50 471
      BT1853 NONE
      BT1854 NONE
      BT1855 2328631 .. 2328642 +  -2.2  -2.66522   GCATCTTTGTAGTCG                GGTT CCAT AGCC                 TAAATTCTGTTCCAT  39 255
      BT1863 2342561 .. 2342580 +  -2.1  -5.97979   AACTTTTAGCTTTAT            CTTCCAA ACTTTA TCGGAAG             TTTTTTTGTTCTTAT  87 42
      BT1869 2348009 .. 2348022 +  -2.3  -3.52459   CAGAGGTACTCATCC               CGACG CAAA CGTGG                TTGTATAAAGTTCCT  47 55
      BT1870 2349196 .. 2349223 + -10.1  -3.53811   TTCTCCTGCTTGGAA        CTAAAGTTTCA TCGGCT TGAAACTTTAG         TTTCAAAGCCGTGAA  82 349
      BT1879 NONE
      BT1880 NONE
      BT1881 NONE
      BT1882 2370033 .. 2370066 + -11.2  -5.72622   TTTCATTCCATACAA     CACTGATAATAAGC AAAGTA GCTTTTTATCAGTG      TTTTTTATTTATAGA 100 68
      BT1888 2376598 .. 2376622 +  -7.9  -2.88236   TCTCAAAATACCCAT          CGTATCGGGAA CCT TTCCGGATATG          TATCATATCAATTTG  61 247
      BT1890 2379167 .. 2379181 +  -6.4  -3.95071   TTCATCGAATAATTC               CCATCA AGA TGGTGG               TTATTTGCCCGTTTA  69 29
      BT1891 2379671 .. 2379714 +  -6.9  -4.04806   AAACAATAAAAAGGC TTTGTAAAGGGAGGCATGCC TATAC GGTG-GTCTCTCTTTGCAAA TTGTTTGGTGTAACA  73 32
      BT1892 2380651 .. 2380684 +  -3.3  -3.53012   CTAGCGGGATAGAAA     GAGGAAAAAGGGTGAG TTC CTT-TCTTTTTTCTTC     TTTCAAAGAGAAGAG  50 86
      BT1894 NONE
      BT1895 NONE
      BT1896 2386376 .. 2386434 +  -2.2  -4.81306   ATGATTTATCTGAAT TTT-CGGTTATCATTGTAA-AAGTCGAT TCCAC ATCTGCTTTTTATGATGATAATCGGAAA TTCTTTTTTATTCGG  62 40
      BT1897 NONE
      BT1898 2388141 .. 2388161 +  -2.6  -3.31931   AACCCGTTTTATATG            TCGAACTT AATAG AGGTTTGA            TTGATACTTCTATAG  45 60
      BT1901 NONE
      BT1902 2392931 .. 2392956 +  -6.2  -3.98484   ATTATACATTAAAAA         GAGTTACCCT ATACAC AGAGTAACTC          TTTCTAAATTCAGTT  67 142
      BT1903 2393328 .. 2393342 +  -2.9  -3.19003   TCGAAACTAAGATAG               CTATT TTAAT AATAG               TTCATAACATATTCT  45 45
      BT1904 2394481 .. 2394511 +  -9.9  -3.61609   GGATTTAAAAATAAA       TGAGACTGCAT CCATAAAAA ATGCAGTCTCA       TTCTACTTTCGCTCA  82 44
      BT1907 2397280 .. 2397317 +  -4.8  -3.81349   ACAAAACATAAAATA   TGCCTCGCCTGGGTAT AATATA ATAGCCAGGCAAGGGG    TCTTATTTTTCAAAT  59 30
      BT1909 NONE
      BT1910 2399882 .. 2399896 +  -3.6  -2.65987   AAATAAGCAACTTCA               TGTTAA CAT TTAGCA               GTCTTCTTAAATATT  45 243
      BT1911 2400909 .. 2400924 +  -7.6  -3.49102   GTAACTAAACTGAGG              CTGACT AAAA AGTCAG               TTGTATCCACACTCT  69 107
      BT1913 2403179 .. 2403198 +  -4.9  -3.48593   GCTCTTCCCAATCTT            TCCAGCG TCAGTT CGCCGGA             TTGTCTCCAGAGCTG  56 275
      BT1915 NONE
      BT1916 NONE
      BT1917 2407622 .. 2407668 + -16.9  -5.58454   TTACCTATAATAAAA GAGACTGTTTCAGTA-CAGGTG CCCC CACCTGTTTCTGAAACAGTTTC TTTTTTTCATATAAA 100 52
      BT1918 2409506 .. 2409528 +  -4.8  -2.71325   TAAAAGAGCCAGTAC           GAAAGGTTTG GCT CCGGCCTTTC           TGAATTTATCGATGC  49 270
      BT1920 2411290 .. 2411305 +  -3.2  -4.45738   TCATATTGTTTGCCA              GCCG TTTGCTTT CGGC               TTTCTTATTGGAATG  60 280
      BT1923 2413515 .. 2413540 +  -9.1  -4.45168   ATAACAAACAGCAAA         GGCACAGGA-CA TTT TGATTCTGTGCC         TTTCTCTTTTCACCA  93 58
      BT1924 2414825 .. 2414838 +  -3.8  -4.67943   TATCTCTTTAGTAAT               TCCG AAAAAC CGGA                TTTTATCTGTTCCAC  69 387
      BT1928 NONE
      BT1929 2422439 .. 2422474 +  -8.2   -2.7566   CAGGCTAAATAAAAA    CTGCCGCCGGAATCGT AAAT GCAATTCCGGCGACAA     TCCTTAAACTTAAAT  66 33
      BT1931 2427234 .. 2427247 +  -8.1  -3.83026   CGAGTCTGTGATTTC               CTGCG TTTA CGCAG                TTTGCTATAAGCAAG  71 62
      BT1933 2428830 .. 2428842 +  -6.3  -2.79574   CGCATAACGACGGAT                CAGTT CAT AACTG                TCGTTCATGGCTGTC  58 521
      BT1944 NONE
      BT1948 2448367 .. 2448396 + -10.7  -3.61652   TTAACGAAAACAGGA       CGGTTTAACGGAG AATA CACCGATAAACCG        TTACTTATTTCAAGC  89 462
      BT1963 2464495 .. 2464510 +  -6.2  -3.41051   TATTTCTCAATGCGA              TGAGAA AATG TTCTCA               TTGTGGTGAGAATAA  61 295
      BT1968 2472198 .. 2472215 +  -2.7  -2.67428   ATAACTTTTATTCCT             ACATTTG CAGC CAAATGA              TAACTTATTAATAAA  41 170
      BT1969 2474730 .. 2474763 + -13.5  -5.38054   TTTTCTGAGTTTTAA     TGCAATAAAATATCA AATT TGATGTTTTATTGCA      TTTTTCTTTATAAAA 100 221
      BT1970 2476250 .. 2476278 + -15.4  -5.84432   TTTTTAAGATAAAGG       CTCCCG-CCTTCC GAAA GGAAGGACGGGAG        TTTTTTTATGTTGTA 100 69
      BT1971 2478245 .. 2478271 +  -8.1  -5.95449   AACTATTTAAAAAAA         GTTCTGCTTTT CCAAT GAGAGCAGAAC         TTTTTTGTTTTATTT 100 194
      BT1973 2482984 .. 2483024 + -18.3  -5.47399   ATTTGTATTTGTGGT  TTGCGCTGCTCGCCTCCTG TGA CAGGACGCGGGTAGCGCTA  TTTTTTTGAGATTAA 100 61
      BT1974 2484417 .. 2484438 + -13.1  -2.76162   CTCGGTCTGCGACCA           CTCCTCCTT CCCG AAGGAGGAG            ATTTGAGATAGAATC  87 178
      BT1979 2490356 .. 2490381 +  -9.8  -5.60993   CTGAAATAAAAATGA         GGTTGTGTCA AAACGC TGGCACAACC          TTTTTTTATGCACAA 100 57
      BT1980 2492173 .. 2492202 +  -4.9   -4.2577   ATATTAAAAAAAGAA       GGGGATGTGCC TTAGTTTT GACACAGCCCC        ATTTTTTTTATCTTT  64 66
      BT1981 NONE
      BT1982 NONE
      BT1983 2493747 .. 2493766 +  -9.3  -2.66249   TTACTCCAATGGCTA            CAGCCAG TTCTTC CTGGCTG             ATATTCTTCATCGCC  66 205
      BT1986 2495283 .. 2495296 +  -5.3  -3.50541   CTGCACTCAATAAAA               TAGTG AAAG CACTA                TTCTCCCTTCTTTAT  57 137
      BT1987 2498085 .. 2498107 +  -3.4  -5.02074   GTATGAACAGCAGCA           GAGATAAAGA ACT TCATTCTCTC           TTTTTTCAAGGCTCG  68 323
      BT1989 2499707 .. 2499752 + -17.1  -4.91852   GAACGAATCGTTCCA TTCCCTGATGTGAACTGAACA GTAT TATTCAGCTCGCATCAGGGAA TTTCTTTTTAATCCC 100 75
      BT1990 NONE
      BT1991 2501024 .. 2501034 +  -6.8  -2.96452   ATGGCAATGAAGAAA                 TCCC TTT GGGA                 TATGATTCTGAAAGT  59 125
      BT1992 NONE
      BT1993 NONE
      BT1994 2508622 .. 2508634 +  -4.1  -2.54523   CATAGAACAATATAT                TCCTA CAT TAGGG                TAGATTCAAGTCTCA  47 41
      BT1995 2509297 .. 2509335 +  -9.7   -5.4833   TAACTATTAGATTAT   TACCCTGGCATGAAACT AAAAC ATTTACATGTCAGGGTA   TTTTTTCTTGGCTAA 100 62
      BT1996 2510965 .. 2510977 +  -3.4  -3.83169   CCCTTTTCAGGTTCC                GAAG CAGTT CTTC                TTTCCTCGCTTTATA  52 340
      BT1998 2514180 .. 2514190 +  -3.2  -3.33261   CGGAAGAAAAGGATC                 GTGT GAA GCAC                 TTATAAAAGTTGAGA  47 9
      BT1999 2514938 .. 2514966 +  -2.4  -4.96468   AAAAAACTTATATTT        CAAAGAAGATTG AAACA CGTACTTCTTTG        TTTTGTTTACATTTA  65 160
      BT2000 2516705 .. 2516726 + -13.1  -2.77787   CTCCCCCTACGGGTA           CTCCTCCTT CCCG AAGGAGGAG            ATTTAAGATACTATT  87 301
      BT2008 2525112 .. 2525149 + -16.7  -3.81741   ATTATTTAATAGTAA   GTTGAAAATTGAAAATG TCGA CATTTTCAGTTTTCAAC    TTTCAATTCTCAATT 100 40
      BT2009 NONE
      BT2010 NONE
        nadD 2526851 .. 2526867 +  -3.7  -2.87132   TTTTGTAAAAGGAAA              TCCAG TTCTCCT CTGGA              TGTATCCGAAGACCA  46 181
      BT2014 NONE
      BT2015 2530401 .. 2530414 +  -8.1  -3.12936   TGTTGATCCAGTCAA               CGGAG ATTT CTCCG                TCTTCACCTTTCACT  62 260
      BT2019 2534938 .. 2534981 +  -4.1  -4.01939   GTTAAACTCCGTTCT TTGCCTCCATAAATAAA CATACACAAC TTTCTTTATGGAGACAA TTTACTTATGCATTA  59 64
      BT2020 2537325 .. 2537355 + -13.4  -4.98255   CGGAAAAAGCAAGAA      GGGCTGCTCCCAA GCAGAA TTGGG-GCAGCCC       TTTTTATGATTGGAC 100 126
      BT2022 2539579 .. 2539594 +  -3.3  -4.22883   ATCGCTGATAAGCTG              CAACA GGAGTG TGTTG               TTGTTTTCAATGATG  60 523
      BT2026 NONE
      BT2027 NONE
      BT2028 NONE
      BT2030 NONE
      BT2031 NONE
      BT2032 NONE
      BT2033 2553391 .. 2553414 +   -11  -4.67038   GGAAACGAACAGAAA          TAGGCCGACC GTGA GGTCCGCCTA           TTTTACTTTTACAGC 100 110
      BT2035 2555990 .. 2556004 +  -7.2  -2.76492   ATATTTGTCACATAA               TATCTG AAA CAGATA               ATTTAAAATGGATGA  61 91
      BT2036 NONE
      BT2037 2557306 .. 2557332 +  -5.9  -3.40685   GTTTTTGCATAATGA         CGTAAATGCAA GCAAG TTGCATCTGCG         TTACTCTATCTTTGT  61 29
      BT2038 NONE
      BT2039 NONE
      BT2040 NONE
      BT2041 2564282 .. 2564310 +  -7.4   -4.2828   AAGATATAACCACGA        GGGGCTGTTTCC GACAA GGTAATAGCCTC        TTTTCGTAAATAAGC  74 239
      BT2043 NONE
      BT2044 2567358 .. 2567379 + -13.1  -3.28791   ATGCTTGTCACACAA           CTGTGCCAA GGAC TTGGCACAG            TTGTGACACCGCACT  91 356
      BT2046 NONE
      BT2047 NONE
      BT2048 2570261 .. 2570272 +  -7.2  -2.98814   AATGTCGACCATAAT                CGGC ATCT GCCG                 CTTTATGGCTTCATG  60 75
      BT2050 2572166 .. 2572176 +    -4  -3.32993   ATGTAGGAATTCTTT                 TTCT TTT AGAA                 TTCCTGTCTGACTCC  49 51
      BT2051 2572991 .. 2573014 + -16.8  -3.66896   GAAGCTAAAAAGAAA          GGGCGTCCAA TTGC TTGGACGCCC           TTCTCTATATATCAA 100 159
      BT2060 NONE
      BT2061 2580828 .. 2580840 +  -3.4  -2.64472   ATGAAACACTGCTTT                CAAC TTTTT GTTG                TACATTTGCCACGTC  43 103
        pfkA 2581893 .. 2581932 + -15.2  -3.96216   ATAAGGTAATATAAA  GAACGGTGGACGCAATGAG AGA TTCAATG-GTCCACCGTTC  TTGTTTCAATAAAGC 100 59
      BT2069 2591439 .. 2591467 + -20.5  -3.91897   CATCGGTTGTAGAAA        CGCCCTTTTAACG TAG CGTTAAAAGGGCG        TTTCTACCTGCCAGG 100 143
      BT2073 2599026 .. 2599050 +  -8.6  -4.10007   TATCTACATAGAAAA          AGCGGGAAAA TACGC TTTTCCCGCC          TTTTGAAAAACTTAT  85 503
      BT2079 2606132 .. 2606182 +  -5.1  -5.63504   AGTAATAGGTAATAA GTATTAAGTATTAATTCCATGC GGATATAG GCG-GAAGTTAATACTTAATAC TTTTTTTATGCCGTT  86 46
      BT2081 2608740 .. 2608751 +  -2.2  -3.17194   GAACTAATCTATCGC                TCGG AAGA CTGA                 TTCCATTCGACCAAT  44 14
      BT2082 2609709 .. 2609728 +    -5  -3.29593   CACGGTCTGCTTCAA            TGCAGGTA CTTT TACCTGAA             TATTCATTGTAGCAT  54 107
      BT2084 NONE
      BT2085 2612949 .. 2612987 + -11.9  -3.63367   ACGAAGATAAAAGGA  GAACGGTAGACAAGCGGA TAAA TCC-TTTGCCTACCGTTC   CTTTTTATTCAAAAA  91 67
      BT2087 2615261 .. 2615299 + -14.2  -2.52795   ACCAGTTTCGACCTT   TGAAACTTTTAGTTTCAA GCG TTGGAACTAATAGTTTCA   TGCCTTGAAACCATT  93 79
      BT2092 2624192 .. 2624230 + -11.9  -3.81022   AATTTAATTAATAAA   TAAAGCCGACCAAATTC AGAAA GAATTTAGCCGGCTTTA   TTATTATCGGGATTT  91 49
      BT2097 2632099 .. 2632136 +  -8.5  -5.22104   GTTAGATTCAATACA   TTCACCTCCC-AGCGAAA CTT TCTCGTAAGGGAGGTGAA   TTTTCTTCTTTTTTA  95 135
      BT2098 NONE
      BT2099 NONE
      BT2100 2635133 .. 2635146 +  -3.9  -4.39287   CATGACAGGCGGAAA               TTATC AAAT GATAA                TTTTAATCTCCTTAC  62 72
      BT2101 2636546 .. 2636565 +  -7.2  -2.54504   ATTTCAAAGATCGCT            TCATGGTC CACC GACTATGA             GTATATTTGCAACAT  60 6
      BT2102 2637123 .. 2637136 +  -2.4  -3.53189   CGCAGTCGCTGAGCA               GGAT TCGGGC ATCC                TTATAATCTTCACTT  47 6
      BT2104 NONE
      BT2105 NONE
      BT2106 2645155 .. 2645165 +  -2.6  -3.01912   TGCTTTAAATATATA                 TATT TGC AATA                 TGTATATACATATAG  43 108
      BT2107 NONE
      BT2108 NONE
      BT2109 NONE
      BT2110 2652882 .. 2652940 +  -6.6  -3.12364   TGATAACAGTTGAAT TTG-TTTTTGCATAGGAGTGTATACA AAAAAAGAA TG-ATACATTCCTATGTAAAAAACAA ATTTGTATCTTGAAT  59 38
      BT2111 NONE
      BT2112 2657170 .. 2657188 +  -2.5  -3.21934   ACGAATTCTAATTAA            GATATAGC AACG GC-ATATC             ATTTTCTAAAAGGAA  45 30
      BT2113 2661091 .. 2661119 +  -6.2  -3.41125   TAGCCAACACATTCT       TTCTCACTTTCAG TCCT CTGAGA-TGAGAA        TTATAAATCTGTAAC  59 482
      BT2115 2662167 .. 2662180 +  -2.4  -3.40141   TTTAATAAAATTCAA               TAGG AATGAG CCTA                TTGATTGACCTTTTA  45 287
      BT2120 2669969 .. 2669986 +  -5.5  -3.31792   GCGGAATAAACATTC             CCATCAG AAAA CCGATGG              TTGTAACAATGGTCG  56 350
        lysS 2672842 .. 2672858 +  -5.2  -3.43042   AGTTGAGAATTGAAA              GTTGTT ACTTG AACAAC              CTTTTTAATGACCAA  57 54
      BT2123 NONE
      BT2124 2675385 .. 2675432 + -14.4   -4.0075   TAATATCCAATAACT GACAATAAAAAGAAGCGGCCTC TCCG GAGACCGCTTCTTTTTATTATA TTTCCTTCGTTACGT 100 38
      BT2126 NONE
      BT2127 NONE
      BT2128 2680580 .. 2680608 + -13.3  -4.96848   ATATAAGAACAAAAA        TCCCTTGATAACC ACT GATTATCAAGGGA        TTTTTATGTGACCCC 100 51
      BT2129 NONE
      BT2130 2682915 .. 2682928 +  -5.3  -2.63257   CTACAAAATATACAA               TGAAC TATT GTTCA                TAAATTCTATAGAAT  51 326
      BT2131 2683423 .. 2683446 +  -7.5  -4.08945   CTTTTCTTACAGAGA          GAGTGTGTT GTCCGG AGCACACTC           TTTTAAACAAATACT  78 52
      BT2132 2684673 .. 2684686 +  -2.4  -3.04248   TCGAATAGCGATTAA               TAGG CTTAGT CCTA                TCTTCACGAATATTA  42 327
      BT2135 2689364 .. 2689382 +    -3   -4.4595   CCGTCGAACATCCAG             CGTACGGC AAG GTTGTTCG             TTTTACCTTTTATAG  63 447
      BT2141 NONE
      BT2142 NONE
        dnaA 2699074 .. 2699084 +  -2.6  -4.08945   TCTTATTTTCTTCTA                 TAAA CTG TTTA                 TTTTCCGGCAGTGAT  56 230
      BT2145 2702552 .. 2702580 +  -9.7   -5.4505   ATATAAACAAAAGAT        TAAAAGGAGTCCT AAT ACGGCTCCTTTTA        TTTTTTATTCAAAAA 100 63
      BT2146 2705345 .. 2705403 +    -5  -2.91912   ATCTTTAGGCACGGG TGACACGGATTAACACGTTTTTTAGA CCTATAATC TCTTAAAA-C-TGTAAATCCGTGTCA TCTGTGCCTGAATAA  51 43
      BT2147 2706580 .. 2706591 +    -3  -4.00124   GCAAGCCAAACTTTT                CTTA ACTC TAAG                 TTTAATTATCAAATA  55 52
      BT2148 2707646 .. 2707659 +  -2.4  -3.88583   GAATTACATAGCTGA               TGAG TACAAT CTCA                TTTATAAAGCCTTTC  50 52
      BT2149 2708504 .. 2708517 +  -6.7  -4.64861   ACCGATTCTACAGCT               TCCGT TACC ACGGA                TTTGTTTTCGAACCG  79 398
      BT2154 2714000 .. 2714010 +  -3.2  -2.60802   AAGGTATCTATATAA                 CAGT ATA GCTG                 TCGATTAGTATGTTT  43 7
      BT2155 2714427 .. 2714454 +  -7.8  -5.97575   TAGAGAGAATTGAAA        GTCTG-ACATGCT AAA AGCATGCACAGAC        TTTTTTTTATGCCTT 100 53
      BT2164 2723041 .. 2723085 + -17.6  -2.83271   TAATTTATTAGAAAT C-AATAAAAAATCCCGGGAAC GAAT GTTTCCGGGATTTTTTATTTG TGGTTATCGGAGTGC 100 354
      BT2168 NONE
      BT2169 NONE
      BT2170 NONE
      BT2171 NONE
      BT2172 NONE
      BT2173 2735350 .. 2735401 +   -11  -3.14132   ATTTATTTATCTTTT CATGCTTGGGCAAGTAGCCTTGTTG CGG CAGGAAGGCTA-TTGTCCTTGCATG TTGGTAAGGAGCCGA  78 458
      BT2176 NONE
      BT2177 2737072 .. 2737091 +    -3  -2.82434   TGTTTCAGAATAAGG            T-CTTTTTG TAT CAAAAAGCA            GTTGATTTCTTGATT  44 103
      BT2178 2737665 .. 2737698 +  -9.6  -5.00895   ATCATATAGCAAGAG     AAAGGGTGGAGACC GGTCAA GTTCTCCACCCTTC      TTTTTATCTCATCCC 100 47
      BT2180 2739866 .. 2739887 +  -3.7  -3.07787   ATGCAGCGCAGTATT           TCCTTTTCG CGTT CTGAAAGGA            TATTGCGGTGCTCTT  47 232
      BT2182 2741383 .. 2741406 +  -7.6   -3.9716   ACAAGTATTCCATCA          GCCAA-AATGA TCG TCATTCTTGGC          TATTTTCTTCCGTTG  76 182
      BT2184 NONE
      BT2185 NONE
      BT2186 2745209 .. 2745228 +  -3.6  -3.45849   TTGCCGGATTCCAAG            TGATAAAC GAAG GTTAATCA             TTGTCGTACTGTGGA  51 9
      BT2187 2745811 .. 2745828 +  -7.1  -4.64676   AGTTCGGAAGTAAAT             TCTTGAT TTCA ATCAAGA              TTTTATTCAGACTCC  80 28
      BT2188 2746928 .. 2746940 +  -2.6  -4.44667   AATAGACGACATGTT                TCGG TTGTT CCGG                TTTATTGTTGCGACC  63 354
      BT2205 NONE
      BT2206 NONE
      BT2207 NONE
      BT2208 NONE
      BT2209 NONE
      BT2210 2779180 .. 2779193 +  -3.8  -4.07885   CACCAAAAGTAGTCT               GCTG GCTATA CAGC                TTTTCAAGCAGCGTC  59 412
      BT2222 2791983 .. 2791995 +  -4.9  -2.60075   TCTTGCATTAAATGG                TATTG TTC CAATA                GTTCATTAAGACAAC  48 509
      BT2224 NONE
      BT2226 NONE
      BT2227 2796479 .. 2796508 + -13.8  -3.39643   GGATGGAAAAAGAAA       TAGCCTGAAAGA CGCGAA TCTTTCAGGCTA        TATTCCTTTCATTTA  95 41
      BT2231 NONE
      BT2232 NONE
      BT2233 2803058 .. 2803094 +  -3.8  -3.57873   AATATAATATAGAAA    GTGGTTAGTAACGTGT AGTCA GCAACTTACTAATCAC    TGTTTCATCTTCTCT  52 39
      BT2236 NONE
      BT2237 NONE
      BT2238 NONE
      BT2239 2807153 .. 2807187 + -20.2  -2.94416   TCCCGTTATTAAATA     GAAAGAGGTGAACCGC TCA GCGATTCACCTCTTTC     TCTATCCTCAAAATC 100 51
      BT2241 NONE
      BT2242 2810091 .. 2810143 +  -5.6  -2.76711   CCCTGCCAATATACC CGGGGCCGACTAAAAAGGATATAA TCAGC TTTCAGACTTTTTAGTCAGTCCCG ATTACTTTCTCCCTC  51 49
      BT2243 2812717 .. 2812752 +  -9.8  -2.82023   CAGAATAATCTTCCA    TGAGACTTTATCGGAT ACCG GTCCGGTGAAGTCCCA     TAATTGATATCCATC  76 55
      BT2248 NONE
         frr 2819156 .. 2819206 +  -5.7  -3.45321   CGGTTTAATGGAAAA TGGAGAATGGACAAT-GGAT AATTACTATGCA GTCCCATTGCCCATTCTCCA TTATCCATTCTCCAT  57 33
      BT2250 NONE
      BT2251 NONE
      BT2252 NONE
      BT2253 2825987 .. 2826021 +  -6.6  -4.85599   ATTCTCCTGTTTTCA    TTGGGCTAATCATCT GATAAA AGC-GATTAGCCCAA     TTTTTATGCCATAAA  83 48
      BT2254 2827243 .. 2827295 + -17.5  -4.28018   GAGGGGATGTCAAAA GTCAATAGTAACTAAACTCTCCTC CTTCCT GAAG-GAGTTTAGTTACTATTGAC TTTTGATAACCTCTT 100 59
      BT2265 2844993 .. 2845009 +  -4.4  -3.01848   AAAACAGCAGATCTA              CGGATG AAATA CATCTG              TCCGTTTTTTGTTTC  50 301
      BT2266 2845561 .. 2845586 +  -2.5    -4.128   CAGTCGTTATATTTG         CACCACTATAT ATCA ATAAGGTGGCG          TTTGTATGTCGGGCT  56 230
      BT2268 NONE
      BT2269 2851605 .. 2851642 + -11.4  -5.49568   GAAACCATTTTAATA   ACAAGCCCGTTTAACT GCTTAA AGTTAAACGGGCTCGC    TTTTTATTTTCCATT 100 47
      BT2275 NONE
      BT2276 2857617 .. 2857643 + -14.6   -5.4505   ACAAACTAAGACAAA         GCTCTTTAAACC AGT GGTTTAAGGAGC         TTTTTTCTTACCCGC 100 232
      BT2277 NONE
      BT2278 2859596 .. 2859629 +  -4.6  -4.83169   AAACCTGTAAATAGC     GA-GCCTTACCCG AAAATCCAA CGGGCAAGGCCTC     TTTTTCTCCCGAAAT  70 50
      BT2279 NONE
      BT2280 2861253 .. 2861264 +  -5.8   -4.1196   TTCAATGTCCGAACT                GCGT CCAA ACGC                 TTTTCCACATCACTT  65 309
      BT2282 NONE
      BT2283 NONE
      BT2284 NONE
      BT2285 NONE
      BT2286 2864123 .. 2864162 +   -18  -3.48479   AAATAATACAGGAAC  AAGCTCCCCTTACCGG AATGGAAA CCGGTAAGGGGAGCTA   TCTTATTAGATTTTC 100 35
      BT2305 2880640 .. 2880652 +  -4.9  -2.63289   CCCGTATTACATAAG                TATCA AGA TGATA                ACTTTTTAAAATTCA  50 42
      BT2306 2883138 .. 2883149 +  -3.6  -4.95155   GATATAGGCATAGCA                GGGC AAGT GCTC                 TTTTTGTGCTGTGCG  72 481
      BT2320 2897473 .. 2897484 +  -4.4  -3.16564   TATTTTATCTGCTAT                GTGA TTAT TCAC                 TTCGTCCAGTACCGA  51 266
      BT2323 NONE
      BT2324 NONE
      BT2325 NONE
      BT2326 2909056 .. 2909094 + -13.9  -4.50976   AAGCCATAAAAACAA  CCCCACTCCGCCGGCTTC CCAT GAAA-CAGCGGAGTGGGG   TTTTATACTATACAG 100 53
      BT2335 2919081 .. 2919091 +  -5.4   -4.1552   TGCAAGGTTCGTAGA                 CTGA CAT TCAG                 TTTCTTGGAAACCTC  67 185
      BT2338 2920701 .. 2920711 +  -2.6  -2.55987   GTCCGATTTTTCCTA                 TTTT TGA AAAA                 CTCTATGTTTTAACT  41 44
      BT2339 NONE
      BT2340 NONE
      BT2341 NONE
      BT2342 NONE
      BT2343 2924417 .. 2924432 +  -4.6  -3.43965   GCAGCCATGCTTTTT              GGGGGT GATG ACCCAC               TTATGCATTCCGTTT  53 428
      BT2345 NONE
      BT2346 2925818 .. 2925844 +  -4.3  -2.55551   AAGACTTTGCCGATT         GGGAAGGAGCG TACAT TGCTCCCTACC         TGAATTACGGTTGTG  47 99
      BT2347 NONE
      BT2348 2926871 .. 2926886 +  -2.6   -5.2015   CAGACCTTGTTTAAG              TAAGAG TTTT TTCTTA               TTTTTGTATTGTTCA  69 59
      BT2349 2928522 .. 2928558 +  -9.6  -3.05997   CATATTATAAACAGA    GAATCGCTATAAACTT ATTAG ATGTATATAGCGATTC    TATAATTTATACGAG  77 59
      BT2350 NONE
      BT2351 NONE
      BT2352 2931320 .. 2931335 +  -7.6  -4.52143   CATAACAGAACTATC              CTGTTC TGAG GAACAG               TTTGTTATATTTAAA  82 236
      BT2356 NONE
      BT2357 2938436 .. 2938452 +  -6.7  -3.40299   GTCTGCAAAATCTTC              TGATATT TAT AATATCA              TTATCACTATAATAA  61 339
      BT2359 2940863 .. 2940886 +  -8.8  -3.66365   GGCTATAGGCAAACT          TGCGTCCGGC TATA GTCGGACGAA           TTAATTTATGTACTG  77 358
      BT2362 NONE
      BT2363 2947401 .. 2947411 +  -5.4  -3.96624   GTACGATAATCCATA                 TAGC CAC GCTA                 TTTATCGTACCAATG  63 72
      BT2364 NONE
      BT2365 2952273 .. 2952316 + -16.4  -3.34517   GCCTCTTCCCGATAT CAAAGAAGGTACATTTCA CCAAAGAA TGAAGTGTACCTTCTTTG TCTTTCAGCAGCAGT 100 98
      BT2366 2953080 .. 2953093 +  -4.5   -2.8082   TTAAACTTATAAATT               CCGTA TTTT TGCGG                CTTCTTCAATGACTA  48 79
      BT2367 2954468 .. 2954478 +  -5.4  -2.68361   TTATCCGAAAGAAAA                 GTCA AAA TGAC                 CTTCATTATAAATTT  51 209
      BT2370 2956540 .. 2956573 + -14.9  -3.61894   TGATATAGTAGAGGA     CAGAGATAAGAAGAT TAAT ATTTTCTTATCTCTG      TTATTGCAGCAGATT 100 57
      BT2372 2958467 .. 2958506 + -11.6  -4.55295   ACTCCCCTTTTAACG  AAATCATCTTCGCCACAG ATAG TTGTAGCGAAGATGATTC   TTTATTTATGAAGGG 100 87
      BT2375 2962320 .. 2962338 +  -2.4  -4.08767   ATCCTCCGTTTCTCA             CCGAGA AATGCCC TCTTGG             TTTTAAAGAAATGGG  54 44
      BT2376 2963395 .. 2963408 +  -2.4  -5.14985   TTTTACCTCCTGCCA               GGAT ACAAAC ATCC                TTTTTGTATCTTTGC  67 280
      BT2380 2969681 .. 2969691 +  -5.4  -2.64735   ACAACGAAATAGCCG                 GAAG ATT CTTC                 TCATATACATCGAGT  50 250
      BT2382 2971710 .. 2971756 + -17.7  -4.59081   CAAAACTATCAAAAA CCACCGTTAAATTGTCAGA-AG CCTC CTATCTAACAATTTAACGGTGG TTTTATGTCAATTTC 100 58
      BT2383 2972389 .. 2972440 +   -13  -2.79183   GAGAGTAATCTGAGA CCCGGGTGTCAGCATGTATGAGAC CCGG GTGTCAGACATACCAACACCCGGG TGTCATGCAACTCAC  87 60
      BT2385 2974471 .. 2974483 +  -5.5  -2.91274   AACATTCGGTCACTT                CGGGA ATG TCCTG                TATGATTCGGGTAAA  51 255
      BT2387 NONE
      BT2388 2976626 .. 2976672 + -16.3  -3.16203   CAGACAATTTGTTCA TA-TAAAACGAGAGAGTCTCAC CGAA GTGAAACTCTCTCGTTTTAGTA TATATCTTATAGTGA 100 63
      BT2390 2980089 .. 2980115 +  -6.6  -4.07437   CAAACAGATAAGACA         GAAGCCGC CAACATGGAAC GCGGCTTC         TTATTTCCTCATTTT  69 52
      BT2392 NONE
      BT2393 NONE
      BT2394 NONE
      BT2395 2991992 .. 2992043 + -21.3  -5.00616   ACACGACAAATGAGG AGAAGAGGAGATTTCA-CGGCATT GCAAA AATGCCGCTGAAATCTCCTCTTCG TTTTTTCAACGGAGG 100 42
      BT2396 NONE
      BT2397 NONE
      BT2398 2993876 .. 2993919 +  -6.9  -4.04806   AAACAATAAAAAGGC TTTGTAAAGGGAGGCATGCC TATAC GGTG-GTCTCTCTTTGCAAA TTGTTTGGTGTAACA  73 32
      BT2399 2995178 .. 2995216 +  -8.5  -3.05816   AAAGTTTCTTCAGCT  TGAAACTATTGGTTTCAA GGCT TTGGAACT-ATAGTTTCA   TTGCATGGAAACTAA  71 408
      BT2404 3002928 .. 3002949 +  -5.3  -4.41241   ACTTTATAAGGACCT           TTTGTTTAA TGCA TTGAACAAA            TTTTATCCGAATTTG  69 32
      BT2405 NONE
      BT2406 NONE
      BT2407 NONE
      BT2408 NONE
      BT2409 3010664 .. 3010699 + -11.2  -4.07885   TCGTTTCCCGGTGAG    GGAACGGCCGT-TCCTT TTA ATGGAAACGACCGTTCC    TTTTAAAGGGAACTG  93 288
      BT2414 3015502 .. 3015525 + -13.2  -5.86976   CGACAAAAAAGTATA          GGCTGCTTTC TACG GAAGGCAGCC           TTTTTTATTTTATCG 100 47
      BT2426 3036562 .. 3036581 +  -2.1  -5.97979   AACTTTTAGCTTTAT            CTTCCAA ACTTTA TCGGAAG             TTTTTTTGTTCTTAT  87 42
      BT2430 3041414 .. 3041426 +  -4.7  -2.68942   TATCATAATATACTC                CCGTC ACT GCCGG                CTTCTGTACAAACAT  50 33
      BT2431 3043537 .. 3043557 +    -4  -5.26918   TTGATGAAATGCACA            GGAGTCAA ATCCG TTGGCTTC            TTTTTTCTACCATAT  79 473
      BT2434 NONE
      BT2435 3050569 .. 3050607 + -11.1  -4.15841   TGCAGAAGAATAAAA   CGGTGAACCGCCTGT TCATATATT ACAGGTTGTTCACCG   TTTCTCGTTTCGTCA 100 72
      BT2437 NONE
      BT2438 3053364 .. 3053399 + -10.4  -5.74086   ATTTTACATTAATAA    GCAAGAGCCCCTCTAC TTCG GCAGAGGGGCTCTTCA     TTTTTTATTTGCTTT 100 57
      BT2446 NONE
      BT2447 3066411 .. 3066422 +    -3  -4.06335   TCCTTCCATTTCTTG                CTTT TTTA AAAG                 TTATTGCTTTTTCTT  55 410
      BT2450 NONE
      BT2451 NONE
      BT2452 3070646 .. 3070688 + -15.2  -2.91824   CAAAAGGCCAAAGAA TAAATAAAAAGGTGGAGACT GCT ATTCTCCGCCTTTTTGTTTA CTTACTTTTTAGTTC 100 23
      BT2453 NONE
      BT2454 3071478 .. 3071496 +    -6  -2.62613   GGTCTAATGGAATCA             GCAGAC TCCTCAT GTCTGC             ATATTTGAAATACCC  53 247
      BT2464 3086231 .. 3086256 +  -9.7  -3.76641   AAACGAAAACACAAC         TTGCTGTCCCC TAAT GGGGACAACGA          TTTGAATATTACGCT  83 332
      BT2465 NONE
      BT2466 NONE
      BT2467 3089132 .. 3089151 +  -5.6  -2.68823   GCTAGGGCTGATAGC            CTGTCCGC ACAG GTGGACCG             CTTGTATGAAAAAAA  51 234
      BT2468 3089721 .. 3089758 + -13.6   -4.0802   TTCAATACTCAAGAA   TGCCGGCCGGAACC-AT TAAAC ATCGGTTTCGGCTGGCA   TTTCATTATTCGGAT 100 48
      BT2470 NONE
      BT2471 3091555 .. 3091568 +  -2.5   -3.4878   AATCAGGGATCAGAT               TATAT TGTA ATATA                TTCGTTATAGTATGA  48 507
      BT2482 3104565 .. 3104588 +  -2.4  -3.61517   AATTCAAATGATAAC          TCTTGAACAA TTGG TTGCTCCAGA           TTCTTGGGCAAGGAT  47 85
      BT2483 3106150 .. 3106168 +    -3  -4.16016   GGGCAGAAGAGTTAC             GGTCAGCA TTC TGCCGGTC             TTTCTTCGGCGATAA  58 256
      BT2487 3112155 .. 3112172 +  -5.5  -4.25283   CCGGCAAAAGAGTCA             CAGTCAG CATT CTGCCTG              TTTTCCTCCGACGAT  67 392
      BT2489 3113367 .. 3113425 + -15.1  -4.22009   AAGCTGAACTCTGAG -ATTCGAAATAAAAAAGAGGAAGTTCCG GTAA CGGGATTTCCTCTTTTTTATTTCAAGTC TTTCTCTTCCATACT 100 39
      BT2490 3114257 .. 3114269 +  -4.8  -3.05384   TAATATTGCTATTTC                CTGC CAATT GCAG                TTCAATAAAGAGCCA  51 216
      BT2494 3117255 .. 3117265 +  -2.6  -3.06796   AATAGGTAATAAGTA                 TTAA GTA TTAA                 TTCCATGCGGTCACA  43 43
      BT2495 NONE
      BT2496 NONE
      BT2497 NONE
      BT2498 3122395 .. 3122439 + -16.2  -3.88442   AGCTATTTATCAAAA TCCTTAAAAATAGAATACAT CGGAA ACGTATTCTATTTTTAAGGA TTTACTCATGTTTTC 100 52
      BT2499 3123619 .. 3123649 +  -7.6  -4.67942   CAGATACAATAAAAA      CGGCGGATT-CCC TCGTTT GGGTAATCCACCG       TTTTCGTTTGTTAAA  83 71
      BT2501 3126907 .. 3126917 +  -6.8  -3.60792   AGACGGTCGTTCATT                 GACC GAA GGTC                 TTTCAGAGTTGGAAG  64 444
      BT2506 NONE
      BT2507 NONE
      BT2508 NONE
      BT2509 3134268 .. 3134278 +  -3.2  -3.89695   CGATGAACAATCGGA                 CGAT TAA GTCG                 TTATCTTTGTAGCGG  52 271
      BT2510 3135361 .. 3135400 + -13.1  -5.46706   CATTAATATAATAAA  CACCGGAACTC-AACG ATATTTTTC CGTTCGAGTTCCGGTG  TTTTTCTTTTACCAT 100 48
      BT2513 3139672 .. 3139715 +    -6  -5.30686   ACTTATCTTTGCATA CACCTTTCTCC-CCGTCAGCG TGA CGTGAATGTAGGAGAAAGGTG TTTTTTATAAATATT  87 264
      BT2516 3140821 .. 3140857 +  -8.3  -3.13504   AGGTGGTGATAATAA   GGTGATAATAG-AACT TTTTCT GGTTTCTATTATCACC    TGCTTTTAATAAGAA  68 122
      BT2522 3147959 .. 3147992 +   -12  -3.90744   ATTCACATAAAACGA     TAAATGCCTGTACT ACAACA AGTATAGGCATTTA      TTATTTCAAGGGGAC  95 69
      BT2523 NONE
      BT2524 NONE
      BT2525 3155845 .. 3155864 +  -5.6  -4.65916   ATTCTTTTAGTCTTC            CCATTCCG ATTT CGGGAAGG             TTTTCTTCCCATACC  74 204
      BT2528 3159916 .. 3159966 + -15.2  -5.63517   AGGAACTCAATCAAA GAAATGGATAGCCAA-TTTATGC GTTGCA GCATAAAATTGACTATCCATTTC TTTTTTATTTCCACA 100 47
      BT2529 3161389 .. 3161401 +  -3.5  -3.61988   ATGCGGATAATCGTT                TAATT TTA AATTA                TTACTTTATGAATCG  50 89
      BT2530 NONE
      BT2531 NONE
      BT2532 3167915 .. 3167925 +  -2.4  -2.86338   ACTGCCTTCTCTCGA                 CCAG AAT CCGG                 GTTATTAATCTAAAT  41 7
      BT2533 3168958 .. 3168997 + -12.8  -2.78463   GAAAAAAGAACTATA  GTTCCCCTTGTGTCCCAC TCTA GTGGTCCGCACGGGGAAC   TGTAGTAGAACGAAT  86 127
      BT2534 3169819 .. 3169842 +  -2.4  -3.32727   ACTTAGAGAAAATAA          CAGCGGAATAT TAA ATGA-CCGCTG          TTAGTATAATGTTAG  44 153
      BT2535 3170211 .. 3170228 +  -2.5  -2.87463   CTAACAAGTAGATAA             GCAGCCC TAAC GGTCAGC              TATCTACAACCCATT  42 30
      BT2536 3170725 .. 3170750 +  -3.3  -2.62184   ACTTGGCACTTACCA         TCATAGGGACAA TTG TCG-CCCTGTGA         TGGTATCGAAACGAC  43 0
      BT2538 3172105 .. 3172130 + -12.7  -5.56568   GCTGAAACGCAAAAA         TGACCGG-AAGC ACT GCTTTCCGGTCA         TTTTTTTAATAATCT 100 69
      BT2540 NONE
      BT2541 NONE
      BT2542 NONE
      BT2543 NONE
      BT2544 NONE
      BT2545 NONE
      BT2546 3180580 .. 3180598 +  -5.2  -3.42359   CGGCTCTGACAGCCT             TCGATCAG ATT CTGTTCGG             TCTTATACTTTTCGT  56 424
      BT2551 NONE
      BT2552 3185896 .. 3185915 +    -5  -2.64107   GCCTCCACAGTGATT            TGATAGCA GTTT TGCTCTCA             TGCTCTAACAGTTTA  50 157
      BT2555 3188863 .. 3188893 + -10.5  -2.75577   CTTTTTTTATCCCCA       CGGCCTCTTTCTT TTTAT AAGGAAGGGGTCG       TCCCTTTTAAAATAA  78 65
      BT2556 3189475 .. 3189488 +  -2.3  -3.52459   CAGAGGTACTCATCC               CGACG CAAA CGTGG                TTGTATAAAGTTCCT  47 55
      BT2557 3190619 .. 3190646 +    -4  -3.75153   TTTCCTCGGAGGAAA        CGCCAGTTCCCT TTAA AAGGAACGGTCG         TTTCCATTAAAAGGA  55 306
      BT2558 3192602 .. 3192618 +  -3.5  -3.19192   ACTTATTAAAGAAAA              GAGGAGC GAA GCCCCCC              TTGACTTCACTCCCC  47 208
      BT2564 3203290 .. 3203318 + -13.3  -5.76237   AAATAATTGAAGAGA        GGGTTCCAACATG TGC CATGTTGGAATTC        TTTTTTGTTTATATG 100 132
      BT2565 3203835 .. 3203859 +   -10  -4.41422   TCAATTTAACAGAAA          GGCAGGTCTC CGTGT GAGGCTTGCC          TTCTTTTATCTATCA 100 32
      BT2566 3204296 .. 3204321 + -16.1  -5.59357   TGACGACATAAGCGA         GCGGGCACCCT GAGA AGGGCGCCCGC          TTTTTTTCATATCAT 100 48
      BT2569 3207334 .. 3207361 +  -9.2  -5.67283   CAGCGAATAGCCAAA        GGCAAGAGGG AAACAACC CCTTCTTGCC         TTTTTTATTTCCGTT 100 93
      BT2570 NONE
      BT2571 3209973 .. 3210001 + -13.3  -4.51378   ATGAGAAAAACAAAA        GGTTGCTATCCTT CAA AGGGATAGTAACC        TTTTCTACTATCAAT 100 53
      BT2573 3212901 .. 3212940 + -16.8  -3.40593   TATTGTTTACATAAA  TAATCCCACCTTGAAT ATTTCCTG ATTCAAGGTGGGATTA   TTCATATCTTATCAT 100 51
      BT2575 NONE
      BT2576 3216188 .. 3216230 +  -8.7  -2.80816   TATCTACGGCATGTT ATTATAAGAGTTCGAAAGG GTATA CTTTTCAAACTCTTATAAC TCTGATCCATACGAA  69 43
      BT2581 NONE
      BT2582 NONE
      BT2583 NONE
      BT2584 NONE
      BT2585 NONE
      BT2586 3229018 .. 3229028 +  -8.2  -2.70932   TGAATGCGCAAGGCA                 GCCC TGC GGGC                 TGGTTGACAGAAAAA  66 95
      BT2587 3230196 .. 3230248 + -14.2  -3.61715   CACCATGAAGAGGAA GGACTGACCCTGCGTCTTGCCGAAG GTTT CTTCGAAAAGACGCAGGG-CAGCCA TTATTACGACAAGTG 100 75
      BT2588 NONE
      BT2589 3232038 .. 3232060 +  -4.8  -3.39841   ACATATAATATTTTA           TAGACATACC GCC GGTATGCCAA           ATTTATTTATTAACC  55 95
      BT2590 3233538 .. 3233552 +  -3.6   -3.3487   GTCTATAAATTTACA               CAGAAA CTT TTTTTG               TATCTTTGCTTCCCT  51 313
      BT2591 3234062 .. 3234088 +  -8.1  -3.53012   GTTCAAACTCCCTCT        TCCGCCTTGTCA ATCA TGG-AAGGCGGA         TTTCCGGCACGGGCG  73 112
      BT2592 3235085 .. 3235099 +  -7.8  -3.12999   GGCCGCCGGCTATCT               TGTCCG CTA CGGGCA               TTGCCTCTACCGTGA  66 299
      BT2606 3248128 .. 3248157 + -17.9  -4.34402   AACGAAAAAATAAAA       GCGCATCCCGGCA TTTG TTCCGGGATGCGC        TTTTGGTATACCCGA 100 61
      BT2610 3250600 .. 3250619 +  -3.6  -2.60079   CCGCTTCACCTGACA            TGACATGT CATC AGATGTCA             TCACTTGTCACATAA  45 44
      BT2611 NONE
      BT2612 3251415 .. 3251427 +  -9.1  -2.90496   ACGGCTGAAATACTC                TCCGG CAA CCGGA                TGATTTCAGACCGCC  73 100
      BT2613 NONE
      BT2614 3254703 .. 3254734 +  -8.1   -5.0925   TTTTGAAAGAATCGA      GTAGGAGGAAAAC GAATTG GTATTCTTCCTAC       TTTTTCGTTTTCCGA  90 63
      BT2616 3257061 .. 3257072 +    -3  -3.35143   CATTACTCCGACTTG                TCAA TTCT TTGA                 GTTTTGATTTCATCT  46 366
      BT2629 NONE
      BT2630 3285519 .. 3285535 +  -2.3  -3.48517   CACCACACAACCCGA              TATTCCT ATG AGAAATA              TATGTTTTGTAGCCT  45 71
      BT2631 NONE
      BT2632 NONE
      BT2633 3288814 .. 3288833 +    -5  -2.91242   TGGGAAAAGAACACA            TTACGTGG TATA CCACATAA             CATTTTTTATGTTGG  51 276
      BT2638 3291550 .. 3291562 +  -2.7  -2.87344   TGTTTTAATGATACT                TCTGT TAT ATAGA                TATCTGAGAAAAGTC  42 272
      BT2642 NONE
      BT2643 NONE
      BT2644 3297843 .. 3297862 +  -8.6  -5.72622   TATAGGAACGGGAAA            TGCAGGCT GAAA AGTCTGCA             TTTTTTATTTATCAG  95 49
      BT2645 NONE
      BT2646 NONE
      BT2647 NONE
      BT2648 NONE
      BT2649 3302561 .. 3302610 +    -2   -4.5536   ATAAGCCATGTGAAA CAGACAGCCGCCCTTGCCGCCAAC AGTT GCTG-CGGCAAGGGAAGCA-TCGG TATTTTTTTTCAATC  59 37
      BT2652 NONE
      BT2653 3304978 .. 3305004 +   -11  -5.69262   GCAAGACAATATTAA         TCCCTGATTTTT TTC AAAATTCAGGGA         TTTTTCTTTTTCTGG 100 365
      BT2654 3306563 .. 3306584 + -11.6  -3.68366   AAAAGAGTATTGACG           GGGCTGAC CCAAAA GTCAGCCC            TTAGTTTTCCAATGC  90 47
      BT2662 NONE
      BT2671 3325637 .. 3325647 +  -5.4  -2.59564   GGCTTCGTACTTAGA                 TGCT TTC AGCA                 CTTATCCAATCCCGA  51 69
      BT2672 3330813 .. 3330832 +  -2.1  -5.97979   AACTTTTAGCTTTAT            CTTCCAA ACTTTA TCGGAAG             TTTTTTTGTTCTTAT  87 42
      BT2673 3331953 .. 3331996 +  -6.9  -4.04806   AAACAATAAAAAGGC TTTGTAAAGGGAGGCATGCC TATAC GGTG-GTCTCTCTTTGCAAA TTGTTTGGTGTAACA  73 32
      BT2674 3333182 .. 3333209 + -10.1  -3.53811   TTCTCCTGCTTGGAA        CTAAAGTTTCA TCGGCT TGAAACTTTAG         TTTCAAAGCCGTGAA  82 335
      BT2677 3336193 .. 3336208 +  -6.2  -3.96216   CATAGTTCCGGATAG              GATACA GAAA TGTATC               TTATTTGGATACACA  67 26
      BT2684 3345822 .. 3345835 +  -2.5  -4.07089   CATATTTCTTTTCTG               TTATT TCTT AATAA                TTTCATCTTTATGTT  53 328
      BT2696 3359915 .. 3359972 +  -6.6  -3.43042   GGGTTGACTAAAAAG TCGGTAGTATCTCCAA--TTC-CCCTCCC TTC GGGAAGGAGAAGATTTAAGATACTACCGA CTTTTTAGTCAGCCC  62 48
      BT2697 3362479 .. 3362491 +  -9.1  -3.14683   AAAAAATGGGGATTG                CCGTC ATC GACGG                TTAATCCCCACATGT  74 9
      BT2743 3399200 .. 3399244 + -24.5  -2.70932   TTTAAAACAGCTTTT GTCTGACACCCGGGTGTTG AGCATAC CGACACCCGGGTGTCAGGC TGCTTGAGACCCGGG 100 36
      BT2744 3400313 .. 3400328 +  -6.2  -3.47652   GGATCAGCTAATATC              CATGAA GGAG TTCATG               TATTCATTTGTTTTA  61 487
      BT2745 NONE
      BT2746 3403351 .. 3403384 + -15.5  -2.60075   CTTATAAATTAAAAA     TCATCTTCGCTACAG ATAG TTGTGGCGAAGATGA      ATTCGTTAAAAGGGG 100 90
      BT2749 3408950 .. 3408982 +  -9.4  -3.00298   TTAATAATTGACAGG      CTTCATTCGTTT CTATTATCA AAACGAATGAAG      TATCTGATTGGCCCG  74 495
      BT2756 NONE
      BT2757 NONE
      BT2758 3420552 .. 3420582 +   -12  -5.10064   CATGAGAATAAAAAA       TACCCGATAGCTGT GTG AAAGTTATCGGGTA       TTTTTATATGTTCGG 100 46
      BT2775 3441297 .. 3441313 +  -2.2  -3.66379   CTTCAGAGCCTCTTT              CACAGC TGCAC GCTTTG              CTTTTCTTTTAGCTT  49 275
      BT2778 NONE
      BT2779 3447176 .. 3447191 +  -3.3  -2.93708   ACAAAAGTCATATTT              TGTTC TTTATT GAACA               GTATTTTTCCAAAAC  44 131
      BT2780 3448481 .. 3448511 +  -9.9  -5.02231   TGAGAGATAAGAAAA       GGTGCAATTCA CTTTTACGA TGAATTGCACC       TTTTTAGTATTTTTG 100 48
      BT2781 3449995 .. 3450047 + -15.2   -5.4148   GAAGAACTAAAAAAA GAAGAATGAAGAATT-GCTATGCAG CATA CAGCGCAGCTAATTCTTCATTCTTC TTTTTTAATTCTTTA 100 45
      BT2784 NONE
      BT2785 3456129 .. 3456150 +  -8.1  -4.98616   AAGCCAATAAAAAAA           CCG-TTCTCA ATG TGAGAAACGG           TTTTTAATCTTTTCG  90 52
      BT2787 3458427 .. 3458451 +  -8.5  -5.19879   GAGATAATGCAGAAA          GCCCGCCGGAT TTT ATTTAGCGGGC          TTTTTCTATTTCCAG  95 51
      BT2791 3462446 .. 3462457 +  -4.4  -3.15249   CTTACGGATAATCGC                CTTG AATA CAAG                 TTCCTGCACCGTATA  50 188
      BT2802 NONE
      BT2803 NONE
      BT2804 NONE
      BT2805 NONE
      BT2806 NONE
      BT2807 NONE
      BT2808 NONE
      BT2809 3489847 .. 3489886 + -10.2  -3.27565   TATCAATATAAAAAG  AATCACCCCAAAAGT-TAG AAA CTAAACTTTTGGGGTGAAA  TTCAATTCTATGATT  83 73
      BT2815 3497545 .. 3497555 +  -2.6  -2.73903   TAAAGATTTAAATGA                 TTAT AAA ATAA                 CTTTCAAAGGGTTTT  41 250
      BT2816 NONE
      BT2817 3502395 .. 3502436 + -11.9  -5.66229   AAGAACCAATCAGAT GCCCATCCTGTTA--TTGC CTATGT GCAACATAACAGGATGGGC TTTTTTATTGTTCCT 100 63
      BT2818 3505901 .. 3505911 +  -2.6  -2.57132   GTATATAGCTTCGGT                 TTAA ATC TTAA                 CTTCTAAAAAACGAC  41 8
      BT2819 NONE
      BT2820 NONE
      BT2821 NONE
      BT2822 NONE
      BT2823 3515280 .. 3515307 + -14.2  -3.72893   ATTGACAAAGAAAAA        GTACCTGCCTGT ACAA ACTGGCAGGTAC         TTTACTACCAACGTA 100 51
      BT2824 3516513 .. 3516554 + -10.3  -3.94471   GAACTTCTAAAGAAG GAGGAATGGAAGTATAGAG ACTA TTCAAAACTTTCATTCCTC  TATTTGTTTTCGGGT  93 69
      BT2825 3518030 .. 3518067 + -10.9  -2.89039   ATTTTGCGTAGAAAA   CAATGAGAGATACCTTAT AGA AGAA-GTATCTCTCATTG   TATATCACACTGATT  81 417
      BT2827 3524728 .. 3524759 + -11.7  -4.95302   CAATGAGACATCAAA      GTCCGGTAACC TATATCAACT GGTTACCGGAC       TTTTGTTGTATTTAC 100 51
      BT2828 3526962 .. 3526973 +    -3  -3.68324   AATCCCTATCATTAA                CTTT ACCC AAAG                 TCTTTCTTAAAGATA  50 67
      BT2831 NONE
      BT2832 NONE
      BT2833 NONE
      BT2834 3534216 .. 3534242 +  -8.8   -3.7104   TAAAACGGCAAAAAA         GCCCTTAAACAT CAA ATATTTGAGGGC         TTATTACATATGAAT  77 38
      BT2835 3537411 .. 3537460 + -21.1  -3.61715   GAATAATAAATTCCA GAAATAGAAAAAGCCTCTTCCGA ACAT TCGGAAGAGGCTTTTTCTATTGA TTATTAAAACAAATA 100 35
      BT2836 NONE
      BT2837 3540742 .. 3540774 +  -7.1  -5.42975   AGAAAAAATAGAAAA     GCGCAGGTAAAGGAG TTCGT CTCCT--GCCTGCGC     TTTTTGTTTATATAG  93 53
      BT2843 3546234 .. 3546252 +  -3.1  -3.97741   ACAAAGAAGTTGTAC             TTGCCTT TACTC ATGGCAA             TTGTTGTTGCACTTT  55 182
      BT2844 3547937 .. 3547969 + -18.7  -6.06529   TATTTTAGATATTGA      GAATTGCTCGTCATT ACA AATGACGGGCAATTC      TTTTTTTTATCTGTA 100 55
      BT2845 NONE
      BT2846 3550813 .. 3550844 +  -3.8  -3.31144   TATTACCCCCTATTT      CTACTCATCG-GATG GCT TATCATGCTGAGTAG      TTGTCAACCTGCCCC  49 151
      BT2847 3552463 .. 3552473 +  -2.6  -3.75292   GAAAACAAACGCATA                 TATA CAT TATA                 TTATTAATAATCAAT  51 77
      BT2848 3553933 .. 3553954 + -13.1  -2.77043   CTCCCCCTGCGGGTA           CTCCTCCTT CCTG AAGGAGGAG            ATTTAAGATACTACC  87 140
      BT2849 NONE
      BT2850 3557091 .. 3557118 + -12.8  -4.39166   TTATAATACAAAAAA        GGCTGCAAACCT CACA AAGTTTGCAGCC         TTTTCCTATATCGAA 100 276
      BT2889 3609607 .. 3609623 +  -3.7  -3.31983   TCTTATTTTGCAACA              TCGCT ATTATTA AGCGA              TTGATATACTCTCTA  49 112
      BT2891 3611702 .. 3611729 + -12.8  -3.66139   TTTTAAGACAAAAAA        GGCTGCAAACTT CATA AAGTCTGCAGCC         TTTAGCCTATATCTG  95 302
      BT2931 3687385 .. 3687396 +    -3  -3.33865   ATTTTTATTTCTAAT                TTTG AAAT CAAA                 TATTCATTTCGAATA  48 149
      BT2932 3688281 .. 3688293 +  -4.8  -4.10453   TGTAAAAACGGCACA                GGCT AAACA AGCC                TTTTCCACAGATTTC  64 36
      BT2933 3690627 .. 3690650 +   -11  -2.97743   CCCCGGCTTTCAGCC          ACCCCTCCTT CCTG AAGGAGGGGA           ATTTAGTTACTACTG  83 199
      BT2934 NONE
      BT2935 NONE
      BT2936 NONE
      BT2937 NONE
      BT2938 3697174 .. 3697198 +  -7.1  -2.83715   TCACAAAAAAGGGCG          GAGAAGAGATG CTG CATCACTTCCC          TGTGATAATAATGAG  58 409
      BT2940 NONE
      BT2941 NONE
      BT2942 3703614 .. 3703647 + -11.7   -4.8622   TGATCCTAATGAAGA     AGGGCTGCCGGAGAA GTGA TTCTCTGACAGCCCG      TTTTTCGTTAGAGGC 100 68
      BT2946 NONE
      BT2947 3710979 .. 3710995 +  -2.3   -5.1101   CAGATAGTATTTATT              GACTATA TCA TATATTC              TTTTTTGAGTCATCC  71 431
      BT2957 3725760 .. 3725775 +  -4.7  -3.25823   AGGGGTAAGCAAAGA              GAGGA AGAATC TCCTC               TTACTGTACAAGAGA  54 150
      BT2960 NONE
      BT2972 3753113 .. 3753152 +  -8.6  -4.19799   AGATAATCATTATCT  GTGCCGGAGAAGTTGGC AAGATAG GACAACT-CTCCGGCTC  TTATTATTCTTTATT  85 35
      BT2973 NONE
      BT2974 3754104 .. 3754123 +  -2.1  -3.89346   AATGAGGGTTATACG            GGTCTCT GCTGGA ACAGACC             TTTGTCAACTCACCA  53 368
      BT2976 3755489 .. 3755499 +    -4  -3.35798   TATTTGAAGTAGAAT                 TACT CGA AGTA                 TTATAAATAAAAAAT  51 9
      BT2977 3756432 .. 3756454 + -12.8  -6.11019   AATAGAAAAAGGAAA           GGGGTGCAAA GTC TTTGCACTCC           TTTTTTTTGCTTTTT 100 56
      BT2978 NONE
      BT2979 3757521 .. 3757545 +  -9.4  -5.63517   TCCACAAAACTAAAA         GGCTG-ATTCC TAAC GGAATACAGCC          TTTTTTGTTTGCAGA 100 204
      BT2980 3758926 .. 3758961 + -10.7  -5.24449   TGGTAAGTAAGCTAA    TAATTCCTCACTTGCA GCAAA TGCAGGTGAGGA-TTA    TTTTTTAACTTTGTA 100 31
      BT2981 NONE
      BT2982 3760905 .. 3760923 +  -5.2  -3.54653   GTAACCTGTTCGATA             GCCCATGT GAC AGGTGGGC             TTCTCTACTCCAAAT  59 37
      BT2983 3762918 .. 3762955 +  -9.3  -4.57882   AAAGACATAGGACAG   CCTAAGATGCAAGCGAA GAAA TTCACTTGTGTTTTAGG    TTTGTTCTTGTTAAA  93 272
      BT2984 3764048 .. 3764079 + -10.3  -4.12532   TGTTGATTGAGAGAG      GAAAGGGCAGCTA TTCAAT TAGTTGTCCTTTC       TTTATATCTACCAGC 100 47
      BT2985 3764570 .. 3764595 +  -6.9  -4.06786   TATAATAAGGTAGAG         GGCACTCAATT TCTA AGTTGGGTGTC          TTTATCATATTCACT  73 36
      BT2986 3765358 .. 3765372 +  -3.6  -2.84839   CGGTTCTGTCCCAAA               TCAATG AAA TATTGA               GTTTAGATATATCTA  46 86
      BT2987 NONE
      BT2988 NONE
      BT2989 3768367 .. 3768389 + -12.8  -5.54885   CACAAAGGAAATCAA           GCAGTTACGA ATT TCGTAGCTGC           TTTTTTCTTGCTCTT 100 315
      BT2990 3770531 .. 3770544 +  -5.3  -3.62597   CAATTTGAGGAAGGA               GCATA CGGA TATGC                TTATTCGCGCATGGA  59 93
      BT2991 3771723 .. 3771747 +  -6.5  -4.58943   TGGACAATCTGTTTT          GAGGAGTGT AAATAAC ACATTCCTC          TTATTTTTCTATCCA  76 11
      BT2992 3773630 .. 3773641 +    -3  -3.09004   TTACCAAGTGAACCG                GAAT TACC ATTC                 TAATTTTCAAAATAA  45 11
      BT2993 3775016 .. 3775030 +  -5.8   -2.9155   AGATACAGTAAAATG               TACTAT GTT ATAGTA               TGTAGTGTTACAAGA  56 48
      BT2994 NONE
      BT2995 NONE
      BT2996 3777670 .. 3777690 +  -3.9  -4.57474   GACCTTCAAGTAAGA            GTGTGGCAT ACA GTTCCACGC            TTTTATGTAGGTTAA  65 319
      BT2997 NONE
      BT2998 NONE
      BT2999 3781917 .. 3781927 +  -5.4   -3.7108   ACGGTAACAGAAATT                 GATG GGT CATC                 TTTCCATATGAGAAT  59 383
      BT3003 3787190 .. 3787214 + -11.6  -6.02914   CTGGTCCACAAAAAA          GGTTGTAACA CAAGT TGTTACAACC          TTTTTTTTATATCCG 100 346
      BT3004 NONE
      BT3005 3792339 .. 3792350 +  -2.2  -5.04325   TAATAGGTAATATTG                CTTG GTAT CAGG                 TTTTTATCATTTCAG  67 59
      BT3006 3795542 .. 3795557 +  -3.4   -3.2327   ATCCAACAAACAGCG              TAAAAA AGGC TTTTTA               TTGGTGCTAAATTCA  47 218
      BT3007 NONE
      BT3008 NONE
      BT3011 NONE
      BT3012 NONE
      BT3013 NONE
      BT3014 NONE
      BT3015 3812029 .. 3812056 + -15.6  -3.05596   ATCGGGTTAGGTATC        GAAGGGTGTCCG CAGG CGGGCGCCCTTC         TTGCGTAACACAATC 100 73
      BT3016 3815042 .. 3815078 + -16.7  -3.53012   CCCGTTGGTTTTAAA    GGAACGGGGTCTTGGTT TTA AACCAACGCCTCGTTCC    TTTAAAACCAAAAGA 100 83
      BT3017 3816134 .. 3816170 + -11.5  -4.36554   AAAAACACACACGAC    AAAGGGCGTCTCCTTCG CGA TGAAGGGGGCGCCCTGA    TTTATTATAGTACTC 100 75
      BT3019 3819232 .. 3819257 +  -7.5  -3.97308   TACCCAACAATAAAA         GGCTACCGGTA ATCA TACCCGAAGCC          TTTCACTTTTATCAT  76 53
      BT3021 3822346 .. 3822370 + -14.5  -3.41878   ATCAGCGTCTTATAA          TAGTTTCCAGT CGC ACTGGAAACTA          TTGTCCATTCACACC 100 47
      BT3023 3823927 .. 3823953 +  -8.8  -5.76237   AATAGGATGGGAAAA         GGAGAAGCTA AAATAAC TGGCTTCTCC         TTTTTTATTTATCTA  95 56
      BT3024 NONE
      BT3025 NONE
      BT3026 NONE
      BT3027 3832097 .. 3832113 +  -2.2  -3.92694   CAAGTAATACAAAAA              GGATCG CAAGC CGATGC              TTTACTCTAATTTTA  52 174
      BT3028 3833414 .. 3833449 + -16.3  -3.03124   TGCAGGGTATTAACA    GCTGACACGTCAAGT ATTAAC ACCTGACGTGTCAGC     TATTAAAGCCTGAGA 100 111
      BT3029 3835473 .. 3835485 +  -3.5  -3.53444   TATCAGCATAATTAA                TTTAT ATC ATAAA                TTTAGGCACGGATGA  50 42
      BT3030 3838481 .. 3838492 +  -5.8  -4.14243   GCACTGAAGTTATAC                TGGG GTGT CCCA                 TTTTGGGATACCCTA  65 445
      BT3032 NONE
      BT3033 NONE
        coaD NONE
      BT3035 NONE
      BT3036 NONE
      BT3037 NONE
      BT3038 3848647 .. 3848659 +  -6.2   -2.9961   AGCACCTTTTATCTT                CGGG CAAAT CCCG                TCTACTCTTGTTTCC  57 197
      BT3040 NONE
      BT3041 3851679 .. 3851699 + -12.7  -3.13164   TGTCCTCTATCTGAA            CATGTGCAA TTT TTGCACATG            TTGAATCCTTCACCA  87 113
      BT3049 3868794 .. 3868809 +  -3.2  -3.54755   CCGTCCTGCACAAAA              CTGAAG TAAG CCTCAG               TCTTCTTTGAGCCAT  50 214
      BT3051 3871877 .. 3871893 +  -8.1  -2.52795   AGAAGTTTCATTACT              TGAAACA GTT TGTTTCA              TGCCTTGAAACACTT  66 482
      BT3052 3873043 .. 3873062 +  -4.4    -4.015   CGGAAAGATCACCGA            TTAAGGAA TTAT TTCTTTAA             TTCTTTGGTCAATCA  59 22
      BT3053 NONE
      BT3054 NONE
      BT3055 3876711 .. 3876738 +   -17  -4.91852   GATTAATAGCATAAA        TCCCCCGTCGGC GTTA GCTGGCGGGGGA         TTTCTTTTTACTGAC 100 56
      BT3056 3878254 .. 3878277 +    -3  -3.09784   TCTCTGCATTGATCC          GGATGTGCGG CAGA CAGCTCATTC           CTTTCTTCCGGATCG  43 209
      BT3063 3885888 .. 3885916 + -13.3  -4.39386   TTATGCAACAAAAAA        GGCTGCAAACT CCGTAAA AGTTTGCAGCC        TTTTGCTCATTTCCG 100 460
      BT3066 NONE
      BT3067 3891442 .. 3891477 + -10.5  -3.90112   ATATTAATTAAAAAT    CCATCCTCGCCACAA AGATAG TTGTAGCGAGGATGA     TTTCGTTAAAAGGGG  93 34
      BT3068 3892804 .. 3892843 +  -9.4  -3.27639   ATGTCTATATACAAA  CTTACCCAAGGATACG TTAATGTT CGTAAACTTGGGTAAG   ATTTTATAGATATTG  77 109
      BT3073 3898487 .. 3898497 +  -3.2  -3.69333   TAATCGCCGATGGCC                 GGGA AAA TTCC                 TTTAGATACATTATC  51 383
      BT3077 3902555 .. 3902574 +  -5.7  -2.57211   AATAGTATACTCTTC            TGTGCCA CCCTAT TGGCACG             CTTGTGCCAAAGGCT  51 65
      BT3078 3903222 .. 3903279 +  -9.4   -3.1552   TATCAGGCATTAATA CTCAAGTTCTCAGGTGTTAATACCTG ATACGA CAAGTATTAACATCTGAGAAGTCAAG TGTTAATGACTGAGA  77 104
      BT3085 3913289 .. 3913315 + -15.2  -2.62933   CTGAAATGAATGACA         GCGTGACGGCAA ATC TTTCCGTCACGC         TGCTGTCACAGGTTG 100 220
      BT3097 NONE
      BT3098 NONE
      BT3099 3940164 .. 3940185 +  -9.5  -2.68338   TTAGGCTATATACAG           CAGCAAACG TATA TGTTTGCTG            TCCCTTTCCATTGCT  72 144
      BT3110 NONE
      BT3111 NONE
      BT3112 3961751 .. 3961768 +  -2.8  -3.14564   AAAAAAGCAATAAAT             TGATTT AAATCA AAATCA              TTCCTGACGAACTCA  43 28
      BT3113 3963112 .. 3963129 +  -2.7  -3.28188   AACAAAACATACTTT             TCTGC CGCCAAAC GCAGA              TTAATGGGTTTTAAT  45 122
      BT3114 3966733 .. 3966752 + -10.8  -4.41494   AAAATAATTCTGAAA            GGAGAGAA TATT TTCTCTCC             TTTTGCTTGAAAATC 100 88
      BT3115 3970654 .. 3970672 +  -6.8  -3.02807   AATAGGATGTATCAA             TATGCAGA CTA TTTGCATA             TCATTTCCGTTTTAT  59 243
      BT3116 NONE
      BT3117 NONE
      BT3118 NONE
      BT3119 NONE
      BT3120 3976337 .. 3976362 + -12.7  -3.67976   TCGTTAGTATCTCCA         TTCTCCTCCTT CCGG AAGGAGGAGAG          TTTAAAGTTACTAAC  95 129
        leuS NONE
      BT3127 NONE
      BT3128 3988565 .. 3988584 +  -2.2  -4.41348   ATAAAAGAATTTTTG            TAATCTTC AGAA GAAAATTA             TTTCTTTGCAAAAAA  57 141
      BT3129 3989465 .. 3989496 + -11.8  -3.48276   ATAAGAAAATAATAA      TAAGAGACTGTC AGGAGGTA GACAGTCTCTTA       TTATATAGAAACAAG  90 37
      BT3135 NONE
      BT3136 NONE
      BT3137 4005048 .. 4005060 +  -2.7  -4.75372   CGAAGAATATAATGG                TGTAG CAA TTACA                TTTTTCATCAATGAT  63 21
      BT3138 4005733 .. 4005785 + -11.5  -3.51232   GTATAGCCAATAAAA CGAGGCGACAACCTATAAC-AGCC ATACTC GGTAAGTTATACGTTGTCGCCTTG TTCATTTCACCCCAC  89 211
      BT3141 4007510 .. 4007533 +  -3.1  -3.14848   GAACCCCAAAACGCC          TCGCTCCACC ATGAG GGCGGAG-GA          ATTTTGCTCCCGACG  45 130
      BT3142 NONE
      BT3143 4008928 .. 4008944 +  -2.9  -2.84527   AGAAAAAGAAGAAAC              GCAGAAG AGG CTTTAGC              CTTTGATGCAAGTTA  42 3
      BT3144 4009783 .. 4009821 + -14.8  -3.51637   TATAATGCAATTCAA   CCTCCCATTATATAGCAG ACT TTTCTATATAGTGGGAGG   TTCTGATGTATCTCT 100 70
      BT3155 4020788 .. 4020800 +  -3.5  -3.72395   TAGTTGCCTGAAATG                TATTA ACC TAATA                TTAATTTTAAATTAT  52 204
      BT3156 NONE
      BT3157 NONE
      BT3158 NONE
      BT3159 4028609 .. 4028639 + -14.2  -3.86202   TCTTATAAAAATAAA       CCCTGGAAGTTTGT ATT ATAAATTTCCAGGG       TTTACTATAATCAAA 100 78
      BT3161 NONE
      BT3162 NONE
      BT3163 4034382 .. 4034425 +   -25  -3.03124   TGGTACACTCCAATA CATTAAACGGTACCATCCAG TATG TTGGATGGTACCGTTTAATG TATTGGAAGGTACCG 100 109
      BT3165 4036611 .. 4036640 +  -5.9  -2.64218   AGATGGCATCACAGC       TATTAATAGCTGA CTTC TCAACTGTTAATA        CTTCTCATGCAGACT  55 225
      BT3167 NONE
      BT3168 4040533 .. 4040543 +  -6.8  -3.92869   ATTGACCTCCGCTTA                 TCCC TAT GGGA                 TTTGTGAATAAATAA  69 110
      BT3169 4044596 .. 4044627 + -11.6  -4.06055   TGATATATAACAAAA      GAGGATGCCTGTGG GGAA CTATTGGCATCCTC       TTTGCTTTAAGAGCT  93 61
      BT3170 4045546 .. 4045593 + -11.4  -3.16475   AGAATTTATTAGTTA CATACAGGAGCTATATGCCCAA CATA TTGGATATATAGCTCCTGCGCG TTGGATATATAGCTC  87 39
      BT3174 NONE
      BT3175 4059663 .. 4059673 +  -2.6  -2.56271   ATAAATACCTCATTT                 TATA AAC TATA                 CTATTATGATAAAAA  41 37
      BT3176 4061571 .. 4061605 + -13.7  -4.68908   AATCCGTATTATCAA     TCATCCGGGGAATCC CGCAA GTATTCTCCGGATGA     TTTCTTTTAAATCAA 100 46
      BT3177 NONE
      BT3178 NONE
      BT3179 NONE
      BT3180 4069814 .. 4069853 +  -7.3  -4.68511   CTCTTAAAATAAAAA  GAGCCATTTTA-ATCCCG AAAAG CAGGAGATAAAATGGCTC  TTTCTTTATGTTGGA  83 60
      BT3182 4072402 .. 4072441 + -22.5  -4.17132   GTGTTTATTAGATAA  TAAAAGTGCCGCTTGCA TATGAT TGCAAGCGGCACTTTTA   TTTATTAAGACATTT 100 50
      BT3185 NONE
      BT3186 NONE
      BT3187 4077752 .. 4077780 +  -3.9  -2.52602   CTTTGCTCGCGTGTA        TGCTTTGTCAGAA CGG TTCTAATTAAGCA        ATGTTGAATTTAATA  45 118
      BT3188 4078994 .. 4079018 +  -4.4  -2.80727   TTAATTTCTAATCGT          TCTTCTCATA AAGAC TATGAAAAGA          CTTATATATATATTA  48 30
      BT3189 NONE
      BT3190 NONE
      BT3191 4081894 .. 4081917 +  -3.9  -3.73402   CCGGGAAGTCGGGAC          CGTTGATTA TAAAAT TAATCATCG           TTTGCTCAGGCATAT  55 385
      BT3194 4084384 .. 4084411 +  -2.6  -5.44119   ACATTTTGTTATGAA        AAAAGGGCAGCT TCAC AGCTCCCCTTAA         TTTTTTTAACCTAAA  76 77
      BT3195 4086147 .. 4086194 + -13.7  -3.71917   GAAGGTATTTCAAAA TGAAATGAACCCCGAAAGT CAGACAATAA ACTTTCGGGGTTCACTTCG TTTAAACTTTGCCCT 100 161
      BT3197 NONE
      BT3198 NONE
      BT3199 NONE
      BT3200 4089879 .. 4089893 +  -5.6  -3.11272   TTATCGCGGTAGCGT               CGGCTG TGG CAGGCG               TATTGGGTGCTAATG  54 83
      BT3201 NONE
      BT3202 NONE
      BT3203 4097778 .. 4097803 + -14.9  -5.05113   ATTTATGAAAATATT         TAGAGGATGTG TTAT CACATCCTCTA          TTTTGTTTGTGTACA 100 80
      BT3204 4098195 .. 4098212 +  -2.7  -3.26471   ATCAAGTTCGGTAAG             TAATGCT GTGC AGCCTTA              TTAGTATAACGGTAA  45 4
      BT3205 NONE
      BT3206 4100298 .. 4100319 +    -3  -3.18582   TGGTATGATTATGGG           GCGC-GTAT GTATG ATGCAGCGC           TTGGTAGATGGCATG  47 264
      BT3207 NONE
      BT3208 4101496 .. 4101509 +  -2.5  -3.83262   TAGTTCTGATGGAGG               TAATT ACTC AATTA                TTCTTATGGAATTTG  51 224
      BT3209 NONE
      BT3210 NONE
      BT3211 NONE
      BT3212 4105768 .. 4105811 +  -2.6  -4.10188   TGGCAGTAATTATTA CGCAGTTGTAAGTCGTGAGT CATTTT ACTCCC-ACTCACAACT-CG TTATTTATAACTCTA  55 15
      BT3213 NONE
      BT3214 NONE
      BT3215 NONE
      BT3216 NONE
      BT3219 4110473 .. 4110516 + -17.7  -4.89477   TTTAGTCCATAGTGA GCCGCAATCTCATCTCTTCT TATAC GGGAGAGATG-GATTGCGGC TTTTGTTATTCGGGC 100 75
      BT3222 NONE
      BT3223 NONE
      BT3224 NONE
      BT3225 4117230 .. 4117260 +  -3.2  -3.53091   TATGGCGTAAAAATA       GATTTCCGGCCGTT TAT AAAGGTCGAGAGTC       TTTCGGCGAAAGAAT  50 123
      BT3226 NONE
        rnpA NONE
      BT3228 NONE
      BT3229 NONE
      BT3230 4120831 .. 4120865 + -17.4  -5.75478   GTAGGACAACCAAAA     GGAAGCTCTGATAATC ATT GATTATTGGAGCTTCC     TTTTTTTATATCGTT 100 211
      BT3231 NONE
      BT3232 4122794 .. 4122845 + -12.6  -5.10767   GATAACAAGAGATTA TTATAAGGTGATAGGGTGGTAAGGA GAT TCTTTACCGCC-TGTCACCTTATCG TTTTTCTGTTGAATA 100 42
      BT3233 4124234 .. 4124290 + -17.1  -3.15996   GACAGGTCTTAATAT C-TGACTTCTCAGGTATTAATACTTG TCGCGT CAGTTATTAATACCTGAGAAGTCAAG TATTAATAGCTGATA 100 85
      BT3240 NONE
      BT3241 NONE
      BT3242 NONE
      BT3243 NONE
      BT3244 4142482 .. 4142513 + -11.8  -2.68471   TGCATTAATTGATCC      TAAGAGCTATTATC GTAA GGTAGTAGCTCTTA       ATATTTAAATATTTA  84 100
      BT3257 NONE
      BT3258 4161264 .. 4161302 + -16.9  -4.20749   CTCCTTAAGATAGAT   GCGAAAACGCCGTTTCT TCATC AGGAACGGCGTTTTCTC   TTTGTTAGAATATTA 100 47
      BT3261 4166097 .. 4166115 +  -6.7  -3.54424   AAACTTTTGTCTATT             TCTTCCG GTGTG CGGAGGA             TTTCGGAACATAACG  62 132
      BT3269 4175160 .. 4175183 +  -2.4  -3.81755   GAAGTGACTGTGATG          TGGCTTATTT AAGT GGATGAGCCG           TTATGTTTAACAGGT  50 75
      BT3270 NONE
      BT3271 4180183 .. 4180199 +  -5.1  -2.68636   ATTCACGGTCTTTTG              CAGCTTC GGT GAAGATG              AGTTTTTAATAGTTT  50 0
      BT3272 NONE
      BT3273 NONE
      BT3274 NONE
      BT3275 NONE
      BT3276 4189438 .. 4189481 + -14.8   -4.3739   TGCAATATTGAGCAT TTTTCACCCGGGTTTACATT GTCG AATGTAAATCCGGGTGAATC TTTTATAGGCGGATA 100 124
      BT3277 4190218 .. 4190238 +  -9.1  -5.23396   GTTAACACCTGTTTG            CAATGAACA AAA TGTTCGTTG            TTTTTCTTGATTATT 100 72
      BT3278 NONE
      BT3279 NONE
      BT3280 NONE
      BT3281 NONE
      BT3282 4200111 .. 4200141 +   -14  -3.18044   CTTAGATACTTGGGG       GCACCTCGTCGCAG TGA TTGTGGCGGGGTGC       TAATTTTATCCGGTC  95 49
      BT3285 4203481 .. 4203491 +  -5.4  -2.62735   AAAACCTTGTTTAAT                 GACT GAT AGTC                 TGATCTGACGGCTGT  51 20
      BT3286 NONE
      BT3287 NONE
      BT3288 NONE
      BT3289 4209537 .. 4209576 +  -7.3  -2.57003   ACATACGGCAGTTAC CGGCTCCATAGCTC-CC AATACAGA GGTGAG-TGTGGAGCCG  ATGCTTTTTACTGCT  57 172
      BT3291 4212802 .. 4212847 + -18.7  -3.52073   CTGATTAAAGGGATA TTCAGCCCGTCGATATAATTCG ATT TGAA-TATATTGACGGGCTGAA TTATACTATTAGCAA 100 50
      BT3293 4219209 .. 4219242 +  -9.7  -5.24531   GTGTTATGAAAAAGA     GAGACTGCCT-CATTT TTT GATTGGAGGCAGTCTC     TTTTTTATGGGAGAT 100 56
      BT3302 4239738 .. 4239770 + -17.9  -4.84914   CTTGTATATAAGAAA      CAGGCTGCAAACTTT TGA GAGGTTTGCAGCCTG      TTTTGTTATATAAAT 100 219
      BT3308 NONE
      BT3309 4248413 .. 4248438 +  -3.3     -3.81   ACTTGCTGTTTATTA         GTGGTTTGTAT GTTT GTATAATCCAC          TTATTATACCCTCAT  52 88
      BT3310 NONE
      BT3311 NONE
      BT3312 NONE
      BT3313 NONE
      BT3314 4259037 .. 4259081 +    -6  -5.27335   TAAAACAGATTGCTG GGAGAATGTTGTTA-TCTT ATAAAAGA GAGAGTCACAACATTCTCC TTTTTCTTTGAAACG  84 75
      BT3315 4259438 .. 4259448 +  -2.6  -3.78934   TTAATTTATTCACCA                 TTTA ATT TAAA                 TTCTTATGAAGGAGG  51 21
      BT3316 4260056 .. 4260092 +  -9.7  -3.15758   AGGTGGTGACAATAG    GGTGATAATAGAGAA AAATCGC TTTTCTATTGTCACC    TTCATAAGAGATTCT  79 175
      BT3321 4266186 .. 4266207 +  -4.5  -3.91541   ATTCGATGGCCTTAT           GGGATAT TTCTTCGT ATATCCC            TTGTTGGTTTAATAC  59 498
      BT3323 4269152 .. 4269175 + -11.1  -4.50159   TTTGTACGATTTGAA          CCCCTCTTT CCAACA AAAGAGGGG           TTTCTTTGCATTCGG 100 105
      BT3324 4272680 .. 4272733 + -19.3  -2.66602   TCAACTGTTAACGTT TGATCTCTCAGCCATTAATAATTGA GAAA TCAGCTATTAATGACTGAGAGATCA TCCATTATTGACTAA 100 357
      BT3335 4294482 .. 4294509 + -11.4  -4.12532   TTGAATAAATAAGAA        GGGTGATGTC CGTAAAAA GACATCACCC         TTTCTCTATGAAAAG 100 33
      BT3341 4306489 .. 4306506 +  -8.4  -2.73221   AACCAAAACCGTAAC             CGTCGC TAATTT GCGACG              TCATCTAATTGTTGG  66 17
      BT3342 4307702 .. 4307712 +  -2.6     -2.54   TCGGCGAACAGGTCC                 TTTT TAA AAAA                 CTCTTGTGGGGTCAT  40 410
      BT3348 NONE
      BT3349 4319166 .. 4319194 + -16.7  -2.78816   TCATACATGCTGACA        CCCGGGTGTCGTG CAT CCTGACACCCGGG        TGTGGTAAGAACTGC 100 101
      BT3350 4322138 .. 4322167 + -14.4  -2.58686   TTTCATACCTTGAAA       GAGGGTCGGTTC AGCGAA GAATCGACCCTC        AGTTTTATATGCGGT  93 73
      BT3354 4329111 .. 4329141 +  -7.6  -3.08278   GGTAATACAAAAAAG       TCCCACAGTGCATA TTA TGTACACTGTAGGA       TACTTTCTGTCATAT  66 161
        pfkA 4331925 .. 4331935 +  -6.8    -4.053   TCGACCTCATTAACA                 GTCG TTT CGAC                 TTTGTCTGCAGTCGT  70 109
      BT3360 4335428 .. 4335443 +  -2.5  -4.51097   TCCGGCGATATGCGG              GGTGC CTATCA GTACC               TTTTCTAATAATTCA  63 386
      BT3362 NONE
      BT3363 NONE
      BT3364 NONE
      BT3365 4341839 .. 4341854 +  -3.3  -2.55085   GATTGTATTATCGAA              TCACA GACAAG TGTGA               AATTTATTTAAAATC  42 70
      BT3366 4343043 .. 4343072 +  -2.7  -3.52341   TGCTGAATATCATTG       TCGTATGCTGGCC GAAA GGCTGGTTAACGA        TTATGATGTTGAAGT  47 101
      BT3367 4344310 .. 4344339 +  -4.4   -3.4678   GGCTGAATATCATTG       TCAGATGTTAGC AGAACG GTTAGTATCTGA        TTATGATGTGGAAGT  53 125
      BT3368 4345452 .. 4345507 +    -5  -3.22841   TGATTATGGGGCGCT TAAAGCAAGCTATCAAGAGTATCTAA ATCT TTATATATTTTCGATAACATGCTTTA GTTTATTCATTATTA  54 0
      BT3370 NONE
      BT3371 4349150 .. 4349164 +  -5.8   -4.1897   ATCAATGGTCGATAA               TATGAA TCT TTCATA               TTTCTGTATATCATT  67 351
      BT3377 4354969 .. 4354979 +    -4  -3.86202   ATTGCACCTTAGATA                 TCAT TCT ATGA                 TTTAATCTAATGGAG  55 88
      BT3378 NONE
      BT3379 NONE
      BT3380 4357782 .. 4357801 +  -2.2  -3.42354   CTGATTGATTAGTAT            TCATTTGT GATA ATAGATGA             TTGTCAGTTAAGATG  45 29
      BT3381 NONE
      BT3382 NONE
      BT3383 4362032 .. 4362068 + -16.9  -4.42653   AACTAGGATATTATA    GAATGAGAGATACTTTT TAC AGAGGTATCTCTCATTC    TTTTCTCACTGGAAT 100 166
      BT3385 4365545 .. 4365555 +  -5.4  -4.91357   GAAAGAAACCTTCAA                 CTGT TAG ACAG                 TTTTATTGTATCTTT  77 107
      BT3386 4367435 .. 4367445 +  -2.4  -2.60615   ATGCAAGCATTATAG                 GCTG TGG CTGC                 ATATTTGCAGCAACT  40 26
      BT3387 NONE
      BT3388 NONE
      BT3389 NONE
      BT3390 4372239 .. 4372262 +    -3  -5.80364   AAGCAGGCAGTGTAT          CGGAACCGGT TCGG GCAGCTTCCG           TTTTTTTCTTCGCAT  93 457
      BT3392 4373222 .. 4373257 + -15.2  -2.84803   TTCTTCATTATTCAT    TAAATGATTAATTTTG TGAG CAAAATTAATCATTTA     TGGTTCGTATCTTCC 100 51
      BT3393 4373760 .. 4373777 +  -2.7  -2.64912   ATCATCTGTGCAACG             TCT-GCAG GAA CTGCTGGA             ATTATAAATTAAGAC  41 1
      BT3394 4375809 .. 4375819 +  -3.2  -2.52543   ACCGACAAGGTGCCG                 GAGC TGA GTTC                 TCCATTCGGCAAACT  42 40
      BT3395 NONE
      BT3396 NONE
      BT3397 4377788 .. 4377812 + -12.1  -4.98672   ACTAACTAAATAAAT          GGGCTACCGCG AGA TGCAGTAGCCC          TTTTATGTTTTTGGG 100 149
      BT3399 4379576 .. 4379590 +  -2.8  -4.84311   CGCTGAGATCGAAAA               CGGA TGCTATT TCCG               TTTTATTGTCTACAA  68 142
      BT3401 4381405 .. 4381420 +  -3.9  -5.97979   TGGATGAAAGGTGGA              GGGGC GATTAA GCTCC               TTTTTTTGTTCTTAT  93 138
      BT3402 NONE
      BT3403 NONE
        infB 4386435 .. 4386469 + -14.3  -5.45802   GAATCGAGAATATAC     GGAGGCACAGAGTGG ATTTA CAACTCCGTGCCTCC     TTTTTCTTTTAAAAA 100 49
      BT3405 NONE
      BT3406 NONE
      BT3407 NONE
      BT3408 NONE
      BT3409 4391801 .. 4391824 +  -9.7  -6.25741   TTCTAAAGATATTAA          TCGCTATTC CTGCAA GAATAGCGA           TTTTTTTTATTCTTT 100 35
      BT3410 4392446 .. 4392473 +  -6.9  -4.93661   TTATTGTATGAGAAA        GGGGATTCACC ACGAAC GGTGTTTCCCC         TTTTGTTCTTAATGT  88 50
      BT3411 4395414 .. 4395443 + -14.4  -4.12397   TGTTTATTGAAGAGG       GCGATAGCCGGA GATAAG TCCGGTTATCGC        TTTCTGATTATATAG 100 54
        rnhB NONE
      BT3413 4398149 .. 4398199 +  -4.1   -5.4492   AAAAACGTATTGTGT GCAGCCTGTCA-TC-GCTGACCT TGAATTC AGGTCTTAAGAATGACAGGCTGC TTTTTTATGTCTCTG  82 91
      BT3415 4399707 .. 4399720 +  -3.9  -3.79096   AATATCGTCTTTTCA               TCTTA TTAA TAAGA                TATTTATCTTTCATT  55 40
      BT3416 4401018 .. 4401045 +  -2.1   -2.7558   GAAGTATAAAGGCAT        GATGAGCTA AAAGCATTGG TAGCTTATC         GTATTTGTGGTATAA  40 67
      BT3419 4405816 .. 4405845 + -15.1  -5.20222   GATACTGTAATAATG       AAAGGGGGCACTT CGCA AAGTGCCCCCTTA        TTTTGTTTCTTTAAT 100 48
      BT3420 NONE
      BT3421 NONE
      BT3422 4411696 .. 4411712 +  -2.3  -2.85337   GGCTACTGTCTAAGA              TTTGTAT GAG ATGCAGA              TACTTGATTCGGTAT  41 89
      BT3423 4412512 .. 4412522 +    -4  -3.13081   ACTTAAGAGATTATA                 TTCA ATT TGAA                 GTTTTAAAATTCTCT  47 74
      BT3424 NONE
      BT3425 4417060 .. 4417070 +    -4   -3.2027   CATTAGTTTGACTAA                 CATT CAT AATG                 TCTCTAGTTTTTTTA  49 35
      BT3426 NONE
      BT3427 4418229 .. 4418265 +  -4.4   -3.8591   TTAAGACATAGAAAA   GCGCCGAC-A-CGGAGGA TTT TCCTTCGCTTGCCGACGC   TTCTTCGTTGTAAGA  57 318
      BT3431 4422282 .. 4422301 +  -2.2  -4.74103   AATCCATTCGCTTGC            TGCATACTG TTT CAGT-TGTA            TTTTTGCATTGGACA  66 129
      BT3433 NONE
      BT3434 4426530 .. 4426551 +  -4.5  -3.32066   ATAACCGATTATAGC           GAAACTTAT CCAA AAAAGTTTC            TTCTCCGAAATTATT  52 316
      BT3458 NONE
      BT3459 4455656 .. 4455686 +  -8.3  -4.79373   ATATATAATCAAGTA       CCGCCTGTATTCT TTCGT AGAGTACGGGCGA       TTTTATATTGTATTG  89 83
      BT3461 NONE
      BT3462 NONE
      BT3463 NONE
      BT3464 4461113 .. 4461124 +  -3.6  -3.14404   AAAGAAAAGTTGAAT                CCGG AACC CTGG                 TTGAATCGTTAATCT  47 2
      BT3465 4465400 .. 4465430 +    -9   -5.1963   TCTGATACAAGCTAA       AGGCTGCGATTCTT TAT GGGAATTGCAGCCC       TTTTTGTTGCTTAAA  95 228
      BT3467 4467002 .. 4467037 + -11.2  -2.81089   CTACTGTCACTTGTC    TTACTCCTTCCAGTGG TTTG CCACTTGAAGGAGAGA     TAATGTGTTTGCGAT  77 143
      BT3478 4484744 .. 4484756 +  -6.2   -3.3375   GGCGGGACCACCCGT                CCCG ACGAG CGGG                TATTATGCTGTTAAT  61 455
      BT3481 4486994 .. 4487006 +  -3.5  -3.47349   GAATAATCAGTAATT                TAAAT CTA ATTTA                TTATGAATTTAAAAA  48 28
      BT3482 NONE
      BT3483 4491685 .. 4491695 +  -2.6  -2.61681   TCTATAACACTCGGT                 TTAA GCG TTAA                 CTTATAAAATTCAGA  41 8
      BT3484 NONE
      BT3485 4494869 .. 4494905 +  -9.7  -4.72617   TTATCAAATATAAGA    GATAGAGAAGAAC ATATGACCGGA GTTCTTCTCTATC    TTTATTCTTTTGTGA 100 73
      BT3486 NONE
      BT3487 NONE
      BT3488 NONE
      BT3489 4501209 .. 4501231 +  -6.4  -5.18409   CAATCCCAGAACTTG           TGTCTCAATA TCA TATTTAGACA           TTTCTTTTTGTTTTA  87 141
      BT3491 4503586 .. 4503596 +  -2.6   -5.1287   CAATATAATATTTTA                 TTAA TCA TTAA                 TTTTTTACGTATGAA  69 127
      BT3492 NONE
      BT3493 NONE
      BT3494 NONE
      BT3495 NONE
      BT3496 4511385 .. 4511418 + -13.3  -5.22006   AATTTAAAAAAAGAA     GGGAAGGAAACTTTA ACCT TGAAGTTACCTTCCC      TTTTTATTCTAATAC 100 50
      BT3497 NONE
      BT3498 NONE
      BT3499 4513674 .. 4513687 +  -2.3  -3.40611   CTTTATTGATTTTAA               GTCTG CTTG CAGCC                TGTTCTTCGGATAAG  45 75
      BT3500 NONE
      BT3501 4516985 .. 4516997 +  -2.7  -3.49562   TGGAGGGGATAGCTA                GGTTA GAA TAATC                TTGGTTGGTATTTTC  47 15
      BT3502 4517459 .. 4517470 +  -4.4  -2.74292   ACAACACAAATACAA                CATC GATC GATG                 TAATATGCTTGTTTA  47 117
      BT3503 NONE
      BT3504 NONE
      BT3505 NONE
      BT3506 NONE
      BT3507 4526113 .. 4526155 + -14.5  -4.18164   CTAATCTAATGATTC AAGAAGAGGGTGAAGTTCAA GTTA TTGAA-TTCACCCTCTTCTC TTATTTTGAAAAGTT 100 54
      BT3509 4529900 .. 4529912 +  -4.8  -3.65314   CAGCAGGAGCATGGT                GGCT CTCTT AGCC                TTGTTGCCGATTCAC  57 186
      BT3510 NONE
      BT3511 4530846 .. 4530887 + -10.4  -3.06696   AATGATATGAAAAAA GACAAACAGCATCTTTTAC GCTAG GCAAAAGG-GCTGTTTGTC TATATTCAACGAGGA  80 52
      BT3514 4538520 .. 4538551 + -12.4  -4.40963   TGTTTTTTATGAATA      GGGGAACCGGATGGC CTT GCCAT-TGGTTCCTC      TTCTTTTTGAGGGGT 100 44
      BT3516 4541813 .. 4541865 +    -6  -3.50684   AAAGTATTGGGGAAA TTGCAAAGAGAAAA-CTATT-TATCT ATA GGAAATGATGGCTTTTCTCTTTGCAA TTAACTTTTTCTATA  61 148
      BT3517 NONE
      BT3518 4543953 .. 4543963 +  -2.6  -2.80074   CCTGTAAGTATTAAG                 TTAT AAA ATAA                 TAATATTATGAGAAA  42 144
      BT3519 NONE
      BT3520 NONE
      BT3521 NONE
      BT3522 NONE
      BT3523 4553402 .. 4553434 + -15.7  -5.49729   AATTATATCAGTGCT      TCCCTTTGCTTTGCA TAA TGCAGGGCAAGGGGA      TTTTTTTAAGTCATT 100 69
      BT3524 NONE
      BT3525 NONE
      BT3526 NONE
      BT3527 NONE
      BT3528 NONE
      BT3529 4564515 .. 4564555 +  -3.9  -2.93623   TATCATTAGTTTATC  CTATCCTGTCATTCAGAGC GTA GCGAAGAGTGACAGGATGA  TACTATTTTAGAAGC  46 55
      BT3530 4566604 .. 4566619 +  -5.4  -2.69151   CGAATTAAAACAAGG              CTGACT AAAA AGTCGG               TAGTATCTCCAAAAA  51 43
      BT3531 4568885 .. 4568895 +  -5.4  -3.04836   ATCTAAATAAAAGAT                 GTTC GTT GAAC                 TAATTTATAATAATA  54 202
      BT3532 4570147 .. 4570178 + -10.3  -3.18044   TAGATGAATAATGAA      TGAGAGATACCTT CGGAGC AGGGTGTCTCTCA       TCGTTTTATCCCATA  83 116
      BT3536 4575238 .. 4575265 +  -8.6  -3.30006   TATAACTATAAAAAA        CACAATGGTT TGGATTAT AACCATTGTG         TTGATGTCCATTGAT  73 72
      BT3537 NONE
      BT3538 4576875 .. 4576890 +  -3.4  -3.85786   TCCCCCACATTATAT              TATATA AGAT TATATA               TTTAACTATTTTCAT  53 279
      BT3541 4578762 .. 4578773 +    -3  -2.80589   GGAACAACCATGGGG                GAAA CATG TTTC                 GTTTGCAGATTTTTG  44 58
      BT3542 4580417 .. 4580427 +  -2.6   -3.1268   ATAAGTAAATAATTA                 TTAA TGA TTAA                 ATTTTAAAATTATGA  43 135
      BT3543 NONE
      BT3544 4581465 .. 4581477 +  -2.7  -2.90374   ATACTTAATGTTTTG                TGGTT TAT AATCA                ACTTTTTATTTATTC  42 68
      BT3545 NONE
      BT3546 NONE
      BT3547 4587164 .. 4587194 + -14.2  -4.46675   GTTGTTTTTCTTTGA       TTTAGCCACCGTTA TTA TGATGGTGGCTAAA       TTTCTTATCTTAGAT 100 362
      BT3548 4588973 .. 4588987 +  -4.2  -4.59773   GAGTGCCTGCATTGA               TGACCG TAA CGCTCA               TTTTTACCGGTCCGA  69 416
      BT3550 4591605 .. 4591649 +  -9.6  -4.18674   CCTGATGATAAACGA TAAACGGTGAACAAGC-TGC ATATTTG GCAAGCT-GTTCACCGTTTG TTCTTTGTGTATCAA  93 58
      BT3552 4595899 .. 4595925 +  -7.4  -3.35996   GATTTGTTTTTACTT         TGTTAGCGTTGA ACT TTAAAGCTAACA         TTATGGGTAAAAGTA  69 80
      BT3553 NONE
      BT3554 NONE
      BT3555 4599234 .. 4599253 +  -2.2  -3.45621   ACTGGCTTATATTTT            GTTTTTTT GAAT AAAGAAGC             TATCTTTGTATTTAG  45 86
      BT3556 4599981 .. 4599994 +  -3.7  -4.66388   GTAAAATCATATCAT               GCTGC TTTA GCTGC                TTTGTTTCTGATTTT  67 360
      BT3560 NONE
      BT3561 NONE
      BT3562 4609353 .. 4609382 +  -8.1  -5.00884   GATATAAGGTAATAA       GGAGTATACTGATG TAA TAT-AGTATACTCC       TTTTTTAACAAAAAT  90 51
      BT3563 4610317 .. 4610369 +  -4.5  -4.34267   ATAGATATAATTAGA CCTTCATCTTCCAC-TT-CT-TCCTA TCGA TAGGAGATTAAAGTGGGGGATGAAGG TTTTGGGTTATATAG  64 58
      BT3565 4615123 .. 4615164 +   -11  -3.28189   GCGAAGGTGGGAATA CAG-GTG-GAGGAGGTGGTC AGTA GACCACTTCCACGCACGCTG TGATTTCTTTATTTC  86 3
      BT3570 4625590 .. 4625602 +  -2.7  -4.30719   CAGTCGAGATCCATA                GTTAT CTT GTAAC                TTTATTGTGACCAGG  58 87
      BT3571 4626085 .. 4626101 +  -5.9  -3.47012   TTTTAGTCTTAGTGA              CAAGAAG TAA CTTTTTG              TGTTCCTTTTCTGTA  61 74
      BT3572 NONE
      BT3573 4627375 .. 4627415 + -12.3  -4.17657   AACATAAAATAATTA GTCGTATGAATTGATAAT TAGAAT ATT-TCAATTCATACGAC  TTTTCAAATATAGTA 100 34
      BT3574 NONE
      BT3575 4628737 .. 4628795 + -17.1   -3.0395   AGGAGAAAAAAGTAG TTAATAAACAGAGCGCTGTTTCATCCT TTTTC AAGATAAAACAGCGCTCTGCTTATTGA TATTAACGCCTGTAT 100 183
      BT3610 NONE
      BT3611 NONE
      BT3612 4681869 .. 4681897 + -11.2  -6.22691   TCTATATGTAAAAGG        TGCTGTATCTAT ATTAC GTAGATACAGCA        TTTTTTTTATTATTC 100 54
      BT3614 NONE
      BT3615 NONE
      BT3616 NONE
      BT3617 4687378 .. 4687400 + -16.4  -2.89569   TGAAGAAAGAATGAT           CCCGTTGGTT TTA AACCAACGGG           TCGTTCCTTTAAAAC 100 89
      BT3638 NONE
      BT3639 NONE
      BT3640 4718017 .. 4718050 + -11.2  -5.76633   GTTTTGTTTGTGTGT     GATGCATTCTTGTC TGGTGT GATAGGAATGCATC      TTTTTTTATATATCA 100 165
      BT3643 4720901 .. 4720958 + -19.5  -4.29153   TAATGCATAATCATA CTCATGCCTATGAGAAAAAATTCTCAT TGCA GTGAGAAAATATTCTCATAGGCATGAG TATTTTTTCTCATCG 100 51
      BT3646 NONE
      BT3647 NONE
      BT3648 4727810 .. 4727821 +    -3  -3.53012   TGGAGAGAACTAGAA                GTAA ATGC TTAC                 TTTAAAAAGACGAAC  50 28
      BT3649 4729182 .. 4729234 + -23.1  -2.92026   TTTGAATAGACTTAA GTAATGGTCAGGAGATGATGGTCAT AAA ATGGAGATCATCTCCTGACCATTAC TGTAATATTACCCTC 100 49
      BT3650 4730055 .. 4730068 +  -4.5  -4.11692   GAAATTATCAGAACA               GCTTC GTTC GGAGC                TTTTACGGGTAAATG  62 68
      BT3651 NONE
      BT3652 NONE
      BT3653 4732705 .. 4732719 +  -6.4  -3.40112   TTGGTACCTGCGGTT               TAGGTG AAT CGCCTA               TCTTTGCCGTATACT  62 258
      BT3654 NONE
      BT3655 NONE
      BT3656 4738677 .. 4738687 +  -2.6  -3.89346   TTTTTTGCAGAGATC                 TTAT ATT ATAA                 TTTATACCATGAAAC  51 77
      BT3657 4741205 .. 4741221 +  -3.6  -2.85668   GGTTAGTTTATTTTG              GGGGAG GGGTG CTCACC              TATCATCTCCCCCTG  46 57
      BT3658 4742012 .. 4742057 + -16.4  -3.52147   TTTTTTACTAAGGAA CACGAGTTCGATATAATCCA ACAAGA TGGACCATATCGAACTCGTG TTAGTTATCTGATTA 100 362
      BT3661 4749585 .. 4749597 +  -3.5  -2.76046   GGTATTGTCTTATCG                TAAAT CGT ATTTA                TCCTATTAAACTTAC  43 85
      BT3662 4751212 .. 4751234 +  -3.3  -3.29987   GAGAATGGACAACTT           GGGGCGATC AGGGA GATGGCACC           TATTGTAATCCTGTC  47 155
      BT3663 NONE
      BT3664 4754711 .. 4754738 +  -4.2  -2.70946   TCACTAAAAAAGCGC        TACGTTTGCATT ATAT AATTCAATCGTA         ATATTTATGAAAGCA  47 110
      BT3665 NONE
      BT3666 4756830 .. 4756854 +  -2.9  -5.71983   CGTGTTGAGAAAAAA          GGAATAGTG TGAAAGT TGCTATTCC          TTTTTTTCTGCTTAA  80 66
      BT3668 NONE
      BT3669 NONE
      BT3670 NONE
      BT3671 NONE
      BT3672 NONE
      BT3673 4766549 .. 4766559 +  -2.6  -4.08064   AATGGCTGATTGATA                 TAAT AAT ATTA                 TTTTAGGCACGGATT  53 28
      BT3676 NONE
      BT3677 4773731 .. 4773756 + -12.7  -5.43414   GAAATATGAGAAGTG         TGCAGTGGGAA TATT TTCCCACTGTA          TTTTTTATGTATAAT 100 45
      BT3678 4778292 .. 4778349 +  -9.3  -3.08996   CATTAGCTAATTCGT TCCACTATAGTTATCTTTTCGTTCTAC TATA GTGGTGCGTAAAGGGAACTATAGTGCA TCTTGCGTACCACTA  74 227
      BT3679 NONE
      BT3680 4783178 .. 4783188 +  -2.6  -4.07526   AGAAAACAAATATTA                 TAAA GAC TTTA                 TTTCTGTCGATGGTT  53 60
      BT3681 NONE
      BT3682 4786110 .. 4786144 +  -5.7  -4.04576   TATATAGGTAGTAAA     TGCAGGGGATGAGAT GATTG AACTTGTCTCCTGCG     TTTGATTATATGACT  63 55
      BT3683 4788305 .. 4788329 + -11.7  -3.58726   CGGATATACTTTTCA          TATTTATTGCT TTC AGCAATAAATA          TTCTCTATGAGAAAG  89 62
      BT3685 NONE
      BT3686 NONE
      BT3687 4792109 .. 4792124 +  -8.2  -2.65112   ATTGGTATATGTGCG              CCGGGC AAAC GCTCGG               TGCTATACATACATT  59 96
      BT3692 NONE
      BT3693 4797615 .. 4797666 + -17.7  -4.45485   AAAGTAAGAAGAACT GAGATAATAAAAAAAGGCGGCTT ATCATG AAGTCGCCTTTTTTTGTTAACTC TTTTATAAGTCTCGT 100 34
      BT3694 NONE
      BT3695 4799561 .. 4799574 +  -3.9  -3.82946   ACGAAGGGCTGCTCT               GAATA AATT TATTC                TTATCTTTGCAATAC  55 24
      BT3696 NONE
      BT3697 4800810 .. 4800863 + -20.7  -3.43931   ACCGGAAAAAGTCAA GACCACGTCTTCAGATTCATTTCAT AAGA ATAGAATAAATCTGAAGACGTGGTC TTGATGTATTTAGTT 100 103
        SusR 4816794 .. 4816831 + -11.4  -3.57971   TGAATTTCCTGCTTT   GGAAACTGTCGTTTCC CGGTGT GGGAACGATCGTTTCC    TTTAAAGGTAACTCT  90 126
      BT3710 4821087 .. 4821130 + -22.2  -4.02762   GGTAATCATCACTCA G-AAACAAAAAAGGCGGAGTT TTA AACTCCGCCTTTTTTGTTTGC TTCTATTTTCATTAA 100 36
      BT3711 NONE
      BT3712 NONE
         ddl NONE
      BT3714 NONE
      BT3715 4826145 .. 4826159 +  -5.7  -2.82519   CCGGGATTTGAATAT               GTTCC GGATG GGAAC               TGATTAATATAGTAC  52 8
      BT3716 4826720 .. 4826763 + -11.2   -4.4767   ATGCTTATGAGAAAA AATTCTCATACCTATGAGAA AAAT TTCTCAAAGGCATGAGAATC TTTTCTCATAGGTGC 100 176
      BT3720 4831435 .. 4831461 +  -6.5  -3.24902   AGTATCTTTCTCGTT         GCGGCTTCTGA TCAGT TCAGTAGCGGC         TTCGTACTGGTCTTC  61 15
      BT3729 NONE
      BT3730 4841315 .. 4841325 +    -4  -2.82082   TTCAATTTCTGTACT                 TTTG CGG CAAA                 TAATTAATAGTTAGT  46 71
        pyrE 4842017 .. 4842057 + -12.8  -4.26881   CGGAAATTTTAGTAA  GAAAGAACCATTCGGACA ATATC TGTTCGGATAGTTCTTTC  TTTGATTTTATACGA 100 57
      BT3732 NONE
      BT3733 4844206 .. 4844232 + -14.6   -5.1634   TATTCCTGATTAAAA         GCTCTGTAAATC ATT GATTTACGGAGC         TTTTTGTGTGTTTCT 100 296
      BT3734 4846290 .. 4846301 +    -3     -3.54   ATAGCTTATTAATAT                GTAA GAAG TTAC                 TATTTATAGAATGAT  50 383
      BT3738 4852153 .. 4852201 + -17.8  -5.54894   AAATTCGAAAAAGAA GAAGATGTCAAAAGCAAGATAA ATGTA TCATCCTGCTTTTGACATCTTC TTTTTTTAATAGATT 100 109
      BT3740 NONE
      BT3741 4857703 .. 4857727 +    -7  -5.22794   GCAAGTACAAGAAAA          GCCCCGAACC ATCAC GGTCCAGGGC          TTTTTTCATCATTAT  89 69
      BT3742 4859914 .. 4859933 +   -10  -4.04413   ATTTTTGAATAAAAA            GGGGGGAT TTTA ATCTCCCC             TTATTTAATGCTCTT  87 95
      BT3743 4861675 .. 4861720 +   -10  -5.43514   TATATAACAGAAAAA GCCGTTAATTCCAATTGTAT ACATTA ATGCAATTAAAATTAACGGC TTTTTTAGTTGTTTT 100 59
      BT3746 4865506 .. 4865534 +   -11  -3.99878   TACAAAGACTGAAAA        GCCGAGTGCGAT CTCCC ATCGTACCCGGC        TTTAATCTTATATGT  93 91
      BT3748 4866688 .. 4866699 +  -2.2   -4.4831   AAAAAAAGTTGTATT                TCTC ACTA GGGA                 TTATTTTTAGTGAGT  59 84
      BT3749 4867825 .. 4867851 +  -7.3  -3.02144   AAACTAAAAAAGATA         CGGGATGATAT TGGTC GTATCTTCCCG         TATTGAGCCCAGTAA  63 98
      BT3750 NONE
      BT3751 NONE
      BT3752 NONE
      BT3753 NONE
      BT3754 4875258 .. 4875283 + -19.1  -5.28176   ATAGTGAAAAGAAAA         GCCGGCTGCAA TCCT TTGCAGCCGGC          TTTTTTATAAATGGG 100 90
      BT3763 NONE
      BT3764 NONE
      BT3765 NONE
      BT3766 4887763 .. 4887796 + -13.3  -2.66593   TATCTACTTTAGCGA     CCGCAGCATTTTCTA TCGA TGGAGAATGTTGCGG      TAACTTTAAAATTAT  87 63
      BT3767 4889007 .. 4889038 + -10.2  -5.66989   TTTGTTTTTTATAAG      CATCCGGAGGATCT GGAC AGGTGCTCTGGATG       TTTTTTTACTGTTTA 100 57
      BT3768 4890089 .. 4890102 +  -5.3  -2.78523   TGGTCAAATATAATA               TTGCA ATGA TGCAA                TCGGTTTATTATCAG  52 98
      BT3769 4890623 .. 4890649 +  -3.1  -5.47159   AAGAAGAATTAAGGA         GATACTACT GATTTTTGA GGTAGTATC         TTTTTTGTATTCGGG  77 76
      BT3770 NONE
      BT3771 4892564 .. 4892574 +  -5.4  -2.62184   GAATATGTAATCGAA                 CAGT ATG ACTG                 TCGTATACGAAGACA  51 31
      BT3772 4893222 .. 4893252 +  -6.2  -5.45802   GGAAATTTATGGAAA       GGATTTGAACTG CTTTAGT CAGTGCAAGTCC       TTTTTCTTTTGCCAA  86 8
      BT3773 4895720 .. 4895757 + -14.3  -4.95547   GGTTAGGATGATGAA   CGCCTTCAAGTGTTTGC GGAA GCATATATTTGAAGGCG    TTTTCTTATTGTCAA 100 69
      BT3786 4917016 .. 4917028 +  -4.1  -3.92075   AATACTGAGTAATTG                GAGGA TTT TTCTC                TTTATCCCTACCAGT  59 98
      BT3787 NONE
      BT3788 NONE
      BT3789 NONE
      BT3790 NONE
      BT3791 NONE
      BT3792 4928275 .. 4928320 +  -4.9  -2.74292   GGGAACATATGAACA TAAAAAAGCCATCCCCG GAATAGACAAAG TAGGGATGGCTTTTTTG TAGTGTGCTTATTTA  50 59
      BT3794 4930330 .. 4930348 +    -6  -2.73854   AAAATGGGGCAGGGA             GTGTGGAA TTA TTCCACAA             TAGTGTGCTTTGCTA  55 313
      BT3795 4931930 .. 4931969 +  -9.4  -3.27639   ATGTCTATATACAAA  CTTACCCAAGGATACG TTAATGTT CGTAAACTTGGGTAAG   ATTTTATAGATATTG  77 109
      BT3800 4943204 .. 4943214 +  -3.2  -3.59979   TGATAATTGAGTAAG                 GCTT GTG AGGC                 TTTCGAGTCAAAACC  51 322
      BT3802 NONE
      BT3803 NONE
      BT3804 NONE
      BT3805 4950661 .. 4950679 +  -6.8  -4.07124   CCTATAATACTTTTT             GTAATACT GAT GGTATTAC             TTTATATACCTCCTG  69 412
      BT3806 NONE
      BT3807 4957527 .. 4957538 +  -4.4  -4.08693   ATTGATATTTGTCCT                GTTG GATT CAAC                 TATTTTTGTAAATTT  62 74
      BT3808 4958546 .. 4958569 +   -14  -5.88197   GATAAAGACCAGGAA          GCAGTCATTC ATGA GAATGACTGC           TTTTTTTGTCTTTCA 100 53
      BT3809 NONE
      BT3810 NONE
      BT3811 4962702 .. 4962732 + -13.5  -6.15536   TCTATGTGCGAAGGA      GCGTTGACT-TTCC AACA GGAACAGTCAACGC       TTTTTTTTATTAATT 100 59
        purH 4964449 .. 4964459 +  -2.6  -3.95435   CTTAATACTTTATAT                 TAAT GGG ATTA                 TTCTCTTTTACACAA  53 131
      BT3813 NONE
      BT3814 NONE
      BT3815 NONE
      BT3816 NONE
      BT3817 4970485 .. 4970497 +  -7.7  -3.57792   AGGACACTGAAAAGA                GAGTG TAT CACTC                TTTCCCCATCCCTCA  69 375
      BT3827 4980129 .. 4980160 +  -8.8  -6.11229   TTTCTGAATAAGGCA      ATGCATGCTGCTAT ATTG ATAGTGGCATGCAC       TTTTTTTATTTTAAT 100 107
      BT3828 4980856 .. 4980866 +  -2.6  -3.69323   GTAATTTTTTGACAC                 TTAA TGT TTAA                 TTTGAATAGTCATGA  48 195
      BT3829 4981823 .. 4981857 +    -5  -4.29106   ATGAACTTGCAATAA     CTTCTCGAGACTTTTA TAT TGATTATCTCGAGAAG     TTTGTTGCTATAAAA  67 85
      BT3830 4982575 .. 4982611 +  -6.5  -5.07652   TATCTTATAAAGAAT    TGGGGTTTCATATGTCC AGA GGGCGAACGAAGCCCTA    TTTTGTTTTAAGACA  84 44
      BT3832 NONE
      BT3833 4989596 .. 4989622 +  -8.7  -2.86961   ACAGTATACTCAAGA        CAGCCGAGGGGG AAAA CTCTC-CGGCTG         CTTTAAGTATTATAG  69 46
      BT3834 4990699 .. 4990722 +  -3.8  -5.71712   TTATAACACAAAAAA          CGCATCCTAT TTCG ATTCGATGCG           TTTTTTTGTCTCAAC  84 55
      BT3835 NONE
      BT3836 4993023 .. 4993059 +   -24  -5.27335   TCGTATGAATAAAAA    GAAATCGCCCGGCAAT ATTCC ATTGCCGGGCGATTTC    TTTTTATTTAAGAGG 100 50
      BT3838 NONE
      BT3839 4995456 .. 4995486 +  -8.4  -6.11243   ATAGAAGGACATAAA       AAAACTTCTGTCAT CAG GTGGCAGAAGTTTC       TTTTTTTTCTTAGCT 100 52
      BT3841 4997552 .. 4997582 +  -8.4  -5.77988   ATAAAGTCACAGAAA       CACAGAGTTTTTAT AAA ATTATAACTCTGTG       TTTTTTTGTGTCTCT 100 60
      BT3842 NONE
      BT3843 4999649 .. 4999668 +  -3.6  -3.76775   TTTGCTTGGTAATTA            CGAAGTTG TTTA TAACTTTG             TTTGGCTCTCTTGCA  55 104
      BT3844 5001936 .. 5001984 +  -6.8  -2.83903   AAAAGCGAAAAAAAT AGGCGTGCAGGTATGCTGTTTT GAATA AAAACCGTATATTTGCACGCAA TAAATTTTTAAACGC  58 41
      BT3845 5003511 .. 5003556 +  -7.7   -4.2687   ACGGTAAACGATTAG CGGTGAACGGTGAACAGGCTGT ATG GCA-TATGTTCGTTGTTCACCG TTTGTCGTTTTTAAA  78 50
      BT3846 5005111 .. 5005122 +    -3  -2.62933   GAGGTTTTAAAAACA                GTTA ATAA TAAC                 TGATGTAACCGATTA  43 11
      BT3847 NONE
      BT3848 NONE
      BT3849 NONE
      BT3850 NONE
      BT3851 5011498 .. 5011510 +  -2.7  -2.87463   AGATTATAATAACCA                CTTAA CTA TTAGG                TATATGAAAAAGATT  42 112
      BT3852 5012758 .. 5012805 + -18.8  -5.28942   ATTTATGAAAGGAAA GACTTGCTCAGGTAAAGATATCC CTC GGATA-CTTTACTTGGGCGAGTC TTTTTGTTTCCAATG 100 85
      BT3853 5015699 .. 5015724 +  -8.5  -3.20345   TAACTAGATACTTAT         GCGA-AAAGAAT GAA ATTCTTTATCGC         TATTAATCTAAAATT  73 236
      BT3854 NONE
      BT3855 NONE
      BT3856 NONE
      BT3857 NONE
      BT3858 5025956 .. 5025967 +  -4.4  -3.54424   GGATGCCGTGCCGCC                CTCT TCAG AGAG                 TTTGCCGGAATAAAG  55 1
      BT3859 NONE
      BT3860 NONE
      BT3861 5030345 .. 5030384 + -10.1  -4.15044   TGTTTTACGAACCGG  GTAGTTCCCAAGGCCGTC GGATA GCTGGCTTTGGG-ACTAC  TTTCTTAAACAAACG  93 42
      BT3862 5031592 .. 5031629 + -10.1  -3.37071   CATTTGTAATTAAAA   TGTTCTATATTTGTGAT ACAT AACTCAAATATAGAACA    TTATGGGTGAACTTT  81 66
      BT3863 5034016 .. 5034072 + -23.6  -3.55988   TGATTGAGCAGACTA TATAATAAAGTAAAGGCTGCCTGTTCG AAAG TGGAC-GGCAGCCTTTACTTTATTATA TTCGTCTTTATTATC 100 34
      BT3865 5035538 .. 5035566 +  -5.4  -6.09888   TTAGTTCTTTGGTAA       TGCGTTAATCCTT TTAC GAGGGT-AACGCA        TTTTTTTTATTGGCA  93 112
      BT3866 5038865 .. 5038906 + -23.3  -4.45083   AGCTGTATATATATT GAGGAGACTCTCTCTTTGG CATA CCAAAGAGGGAGTCTCTTC  TTTTGTAGATATGAC 100 49
      BT3869 NONE
      BT3870 5043588 .. 5043611 + -10.4  -6.08342   GCCCACGAAATAGAA          GTCTTACGAA GAAA TTCGTGAGAC           TTTTTTTATTTCTTA 100 453
      BT3871 NONE
      BT3872 5046606 .. 5046617 +  -3.6  -2.95384   GCAGAAGTAAACTAC                CTCC GCAT GGGG                 TCGTTTGAGTAATAT  46 2
      BT3873 5048084 .. 5048109 + -12.7  -5.68039   TATATTTATGTAAAA         CTCGCATAATC TTTT GATTGTGCGAG          TTTTTTTATGCATTT 100 49
      BT3874 5048726 .. 5048755 +  -7.1  -5.54907   TCTTTGTTGTTTTTT       GACCTCC-CCGG TGTCAAT CCGGAGGAGGCC       TTTTTATTTTCTGCA  93 60
      BT3875 NONE
        rpsI 5049914 .. 5049924 +  -3.2  -3.53012   CTGCTCATAGACTAC                 CCAG CGG TTGG                 TTTAGAAAAAACAAA  50 89
      BT3877 5050836 .. 5050866 +  -6.9  -3.66556   GCCAATTTGCTAGCG      TGCAGGCGTGTGGT AGTT ACCTCAT-CCTGCA       TTGTATTGGCAGATT  68 53
         tsf 5051952 .. 5051977 +  -7.6  -5.58179   AAAGATAATAGAGAA         GGGCGGAA-CT TTGAT GGTTTCCGCCC         TTTTTTATTATCCTC  93 51
      BT3880 NONE
      BT3881 NONE
      BT3882 NONE
      BT3883 NONE
      BT3884 NONE
      BT3885 5057505 .. 5057534 +  -8.5  -3.64682   CGGAGTAAACTTATA       GGCGATCCAGCTT AGAT AGGCAGGATCGAC        TTTGAGGATTTCGTG  72 477
      BT3887 5058694 .. 5058711 +  -4.1  -3.29727   TGATTGTCTGATGAT             GGCAATG GGGC TGTTGCC              TGTTCATTCATTAGG  51 74
      BT3888 NONE
      BT3889 5061270 .. 5061300 +    -4  -3.67558   AGCATACCAAATGAG       CAAAGAATAACGAA CGG TCCGCTATTCTTCG       TTGTTAGGCTATATC  52 16
      BT3890 NONE
      BT3891 NONE
      BT3892 5063898 .. 5063914 +  -2.3   -2.6621   CACATGGTTGGGTGA              CGATTGT AGA ATAATTG              ATCTTTAAGTATAAT  40 12
      BT3893 5064598 .. 5064632 + -10.3  -5.04325   ATAAATATCATTCTA    TAGAATGGAGTACGGA GCAA TCTGTACTCCATT-TA     TTTTTGTAGTTTACG 100 48
        trmB 5065491 .. 5065515 +  -3.6  -2.60079   GTAATAATAGTAATT          GGGTGGAA CTATCAATT TTCCACTC          TCAATTCTGAACTAA  45 72
      BT3895 5066659 .. 5066694 + -23.6  -4.12254   TCTATTTATTCTAAA    CACAAAAGAGGCTGGT TTAA ACCAGCCTCTTTTGTG     TTGTTTATCGTAGTC 100 54
      BT3900 5072300 .. 5072312 +  -4.8  -4.19324   AAAGGTTTGATTTTT                GTGC TGTTT GCAC                TTGTTTCTATCGTTT  65 210
      BT3906 NONE
      BT3907 5080996 .. 5081006 +  -2.6  -2.77899   CAGAGAATAGATACC                 TTAT TAA ATAA                 TGATTAATAAAAACA  42 8
      BT3908 NONE
      BT3909 NONE
      BT3910 5085521 .. 5085547 + -10.1  -4.28069   ATAGAAAAGAAAGAA         GGCTGTCCCTC ATAGC GGAGGACAGCC         TTTCTTAGCTTATAT 100 51
      BT3912 5087604 .. 5087637 + -11.1   -5.0916   AATTCAAGAAAAAAA     TGCGCCAACAAGC AGTAAAAG GCTTTTTGGCGCA      TTTTTCTATTAGAAA 100 49
      BT3913 NONE
      BT3914 5089408 .. 5089448 + -17.7  -4.24294   GTGACGGCAGTAGGT  GACGGCAGTGTGACGGCAA ATT TTGCTGTCACACTGCCTTG  TTTTCAATGGTTCCT 100 255
      BT3915 5089856 .. 5089870 +  -3.6  -2.91888   CTATTATAATGAGAT               TTGTCA GAT TGATAA               TCGTTTAAGAGCTTT  46 63
      BT3916 5091333 .. 5091346 +  -5.3  -2.90194   CTTTGGTTCTGAATT               TATCC ATTG GGATA                TATGCTTGCAAAGGT  52 447
      BT3918 NONE
      BT3919 5094512 .. 5094523 +  -4.4  -3.18023   TCAGTATGGCATCCA                TGAC GGAC GTCA                 TCTTCCTGCTGCTGA  51 123
      BT3920 5094882 .. 5094892 +  -5.4  -3.09516   AAACAAATAAAGTAA                 GTAG TTG CTAC                 TTAACTACTAAAAAA  54 31
      BT3921 NONE
      BT3922 NONE
        ispD 5097024 .. 5097035 +  -2.2   -3.4277   TTTGACCTGAAGATC                GGGA GTGC TCTC                 TTGTAAATGTTCGAT  45 8
      BT3924 5099168 .. 5099191 +  -3.2  -4.71186   TGCAGTTTATTTGCG          GGAATGTGTT GCAA AACATGTTTC           TTTTCTATTCCTCCT  65 55
      BT3925 NONE
      BT3926 5100739 .. 5100782 + -11.9   -4.9445   AATACAATAATAGCT TTGGAAGAGGGCACTTTAA TATAAT TTAGAGTGCCCTCTTTCTG TTTTTACTTAATTAT 100 47
      BT3927 5101407 .. 5101427 +  -4.7  -2.89607   ACAGGAGCGAATGTC            TGCCGTT TCCTTTT AGCGGCA            TCGTTCATCTTTTCC  51 63
      BT3928 NONE
        tpiA 5103506 .. 5103544 +  -4.7  -2.66882   AAAGTAGATAGTAAC  TCT-AAACTCTCCTCCTT CCAG AAGGAGGGGAATTGCAGA   TAGTATCGACTTTTT  50 68
      BT3930 NONE
        folE 5104632 .. 5104642 +  -3.2  -3.56643   ATTCAGCACGGCAGG                 GTGT AAT ACGC                 TTTACAAAATGTGGA  50 20
      BT3940 5116920 .. 5116933 +  -2.5  -3.49618   ATAAATGAATTAATT               TATAT CCGA ATATA                TTAGTTATATGACGG  47 37
      BT3941 5117911 .. 5117925 +  -4.4  -2.87564   TTTTGGAGAGAGGAA               TTATAT ATA ATATAA               TGTATAAGCAAGTAA  48 68
      BT3943 NONE
      BT3944 NONE
         fmt NONE
      BT3946 NONE
      BT3947 5124720 .. 5124738 +  -4.6  -2.74144   CGGTTTTTGCTCTAA             GTACGA AGAATTA TCGTAC             ATTTGCAACTCGAAA  47 26
      BT3948 5125833 .. 5125855 +  -6.4  -3.73509   AGTAGACAGAGAAAG           GTTAAAAGTT ACC AACTTTCAAC           TTTCCCCTTTCATCT  66 56
      BT3949 NONE
      BT3950 5128017 .. 5128042 + -10.5  -5.19261   GAGCATAATAAGAGA         GGGAGGACT AATAAACG AGTCCTCCC          TTTTTTCATGCCTTT 100 59
      BT3951 5132278 .. 5132299 +  -4.5  -4.18401   TATTATTCTGATATA           TAGGGTATT ATCC AGTACTCTA            TTTTACCATCTGTAC  62 150
      BT3952 NONE
      BT3953 NONE
      BT3954 NONE
      BT3955 NONE
      BT3956 5141828 .. 5141872 + -10.3  -3.74519   ATCATTGATTTTATA TAGAATCACCATCAGGTAA AGTCGTG TTTTTTGATGGTGATTCTA TTTCATCCAACTCTT  87 61
      BT3957 5146166 .. 5146205 +   -18  -2.78384   ATTCGTTCCACTATA  GTTGGGCGCAAGAGGAAC TATA GTGCTTCTTGCGTCCAAC   TATAGTGGAACGAAA 100 147
      BT3958 NONE
      BT3959 NONE
      BT3960 NONE
      BT3961 5154674 .. 5154724 +  -9.4  -5.40464   GTAACCAGTCTTTGA AAAAAGCAAGAAAGTAAAC-AGA ACATAA TCTCGATTACTTTCTTGCTTTTG TTTTTGTTTGTACTC 100 37
      BT3962 NONE
      BT3963 NONE
      BT3964 NONE
      BT3965 5162783 .. 5162803 + -11.9  -5.42259   AGATAAAAATGGAAA            GGATGAGGC TGG GCTTCATCC            TTTTTTTAGAACTGA 100 56
      BT3971 5172744 .. 5172755 +  -2.2  -4.96657   TTGGGGGTGAAAATA                CCTT TTCC GAGG                 TTTTCTTCTATTTCT  69 94
      BT3974 5175796 .. 5175819 +    -3    -3.584   AAGGGAAAGAAGAAA          TGGGAAACCT TTTA GGGAATCCCA           TTCTCCTTCATTATT  50 94
      BT3976 5177432 .. 5177444 +  -3.4   -4.0156   TTTTACGATTCTATT                TGTC AAAAA GACA                TTGTTATTACTCTAC  55 60
      BT3977 5180323 .. 5180367 +  -9.5  -5.72622   AATGAAAACGGGAAA GTCCCGATGGTAATGAACATG ACTAA CATGA-C-TTGCCATCGGGAC TTTTTTGTTTATCCG 100 57
      BT3978 5182155 .. 5182168 +  -2.3  -4.17537   ATCGCCACGGATAGG               CAGAC ATTT GTCAG                TTTGTACTTCTTTCA  57 306
      BT3982 5185478 .. 5185497 +    -3  -5.75342   CTCGTTGTGAAAAAA            TAAATATG AGAT TATATTTA             TTTTTTTTCAAAAAC  82 100
      BT3983 NONE
      BT3984 NONE
      BT3985 NONE
      BT3986 NONE
      BT3987 NONE
      BT3988 5195766 .. 5195795 + -15.9  -4.84311   GATAAGTTAATTTTA       GAGCCAGGCT-TCA TTT TGAAAGCCTGGCTC       TTTTCTTGTATAAGC 100 57
      BT3996 NONE
      BT3997 5209606 .. 5209618 +  -4.1  -2.88544   GGCAAGTTTACGGAT                GTTCA CGT TGAGC                TGTCTGGAAATGACC  46 174
        surE NONE
      BT4004 5218012 .. 5218033 +    -8  -5.76237   CTGAATAAACGTAAA           GCCGGTGCA GTAAA TGC-CCGGC           TTTTTTATTTATATA  93 51
      BT4005 5218904 .. 5218954 + -12.9  -4.51763   ACGAACACTGTGTGT GAAAAAAAAAGGTCGGAAG-TGCT TCAA AGCGGCTTCCGACCTTTTATTTTA TTTATTCTGTTATTA 100 75
      BT4009 5224099 .. 5224112 +  -4.5  -2.84865   AAAATCGTGCAAAAT               CGCAG ATTC CTGTG                CATTTTTATTGTTCA  48 165
      BT4010 NONE
      BT4011 5226659 .. 5226672 +  -5.3  -3.14848   ATTCAAAGATAAGTT               TAGGT TATC ACCTA                CTTTTGATAAACCAA  54 243
      BT4012 5227994 .. 5228052 + -24.4  -2.65521   GATTAAACAGTATAT -CCATGACTAAACTTTCGGTGTCCACA ATGAAG TGTGGACACCGAAAGTTTAGTCATGAA ATTGCTTGATATAAA 100 16
      BT4023 NONE
      BT4024 NONE
      BT4025 NONE
      BT4026 NONE
      BT4027 NONE
      BT4028 NONE
      BT4029 5243454 .. 5243495 +  -8.8  -2.72263   ACGGCGAAGCCGACC GCCGAAAGTTGTGACATT TGCGCC ATTGTCACAACTTCCAGC  CTTTAACAAGCATAT  69 12
      BT4030 NONE
      BT4031 5244743 .. 5244767 + -14.3  -5.22312   AAACCCCTGTTTTGA          GGGCTGCGG ACATACC CCGCAGCCC          TTTTTTCATGTACAT 100 266
      BT4032 5245411 .. 5245447 + -16.1  -3.68767   GTAACCATTTGAAAA    GAAAGCCTGATGAAC AGAAGAA GTTCATCGGGCTTTC    TTCGTTTTCAGCTGT 100 63
      BT4033 5246176 .. 5246231 + -10.9  -3.46659   ACGTGCAGAAGGCCA CATTATGTTGAATATTCCTCACGG-GCG GAA CGCGCCG-GAGG-ATATTAAATATAATG TTCCTTCTGCATCTC  87 113
      BT4044 NONE
      BT4045 5262781 .. 5262827 + -16.2  -3.76492   ATATAATAGGTATCA TATAGTAAAAAGGCATGGAAGA TTA TCTTCCGTGCCTTTTTGTCATA TTTGCTGCCATTGAA 100 58
      BT4047 5271584 .. 5271622 + -30.6  -5.14163   ACCGATAAGGAAGGT   GTTCCCCACCGATGAAGG TTA CCTTCATCGGTGGGGAAC   TTTTTGTTGATGAAT 100 86
      BT4048 NONE
      BT4049 5273998 .. 5274015 +  -2.1  -2.73441   ATAACTATACCCTAA             TTAATAA CCAA TTGTTAA              CTTTAACACCTGATG  40 91
      BT4050 5278085 .. 5278142 +  -3.6  -3.26792   TATAGAAGAAAAGTA TCAATGGGAATGTGTC--CCCCCTTCTA AATT TATGAGGGTTTCGACACATCCCCATTGA TGCTTTTCTCTATTT  49 54
      BT4052 NONE
      BT4053 NONE
      BT4054 5283635 .. 5283665 +  -3.2  -2.69717   CGAAAAAACAACAAC       TGTCAGACGAAAGT TTA ACTATAGTCAGACG       ATTAATTCTGTGCAT  43 231
      BT4055 5286606 .. 5286616 +  -3.2  -3.04715   AATATCAGTCTGGGA                 GTGT CGT GCAC                 ATTTTAAACCGGATA  45 8
      BT4056 5288009 .. 5288021 +  -4.8  -4.19817   ATATAATAATGAGAT                GCGT TTATT ACGC                TTTTACCTCCCTGGC  64 156
      BT4057 5290948 .. 5290986 +  -5.3  -2.55429   CGGAAGAATAGACAA  GAAT-GATGGGGCTGACT AAAA AGTCAGCCCCAAAGAGTC   GGTTTCTTATATTCC  51 30
      BT4069 5303680 .. 5303703 +  -8.9  -5.25893   AACGTCTACTTTATA          GCCTACTTC CAATAA GGAGTAGGC           TTTTTTCATCTCTAT  95 124
      BT4070 NONE
      BT4071 NONE
      BT4072 NONE
      BT4073 NONE
      BT4074 5312678 .. 5312711 + -11.2  -5.00138   CCTTTTTAATTTGAA     CACCAGAAGACA TTACCTGTCC TGTCTTCTGGTG      TTTTTAATTTCCCTC 100 64
      BT4075 NONE
      BT4076 NONE
      BT4077 5318463 .. 5318481 +  -3.8  -4.51378   ATTCTTAACAAAATA             GGCTTTGA AGA TCAAGTCC             TTTTATCGTATGAAT  65 55
      BT4078 NONE
      BT4079 5321239 .. 5321250 +    -3  -3.98653   CATTGATAAATACAG                GAAA TAGT TTTC                 ATTTTTTCTTCTTAT  55 19
      BT4080 NONE
      BT4081 NONE
      BT4082 NONE
      BT4083 NONE
      BT4084 5330459 .. 5330495 + -14.7  -5.27399   TGGTAAATTGATTTA    GAAAGTCATTTCTTCAT AAA AGGGAGAAATGACTTTC    TTTTTTAATATGTTC 100 62
      BT4085 NONE
      BT4086 NONE
      BT4087 NONE
      BT4088 NONE
      BT4089 NONE
      BT4090 5342121 .. 5342153 + -10.9  -4.86862   GGGTTTAGATAAAAA      GAGAATAATGTTT GCTATAA AAACATTATTCTC      TTTTACTTTTTTAAG 100 51
      BT4091 NONE
      BT4092 5346597 .. 5346629 +  -7.2  -3.63515   TTTTATCCGAATAGC     GAAACAGG-GTACTA TTAG TGGTATTCCTGTTTC      TTATTCGAAATAGAC  68 75
      BT4093 5348817 .. 5348830 +  -2.5  -3.28924   CCACCATCTTTTCCT               TAATT AATG AATTA                TTATAAAGAACAATC  45 23
      BT4094 NONE
      BT4095 5351552 .. 5351563 +    -3  -3.24245   TGGTGATAAAATTTT                TAGT TTAT ACTA                 TTAAATTATCCCTCA  47 53
      BT4096 5353040 .. 5353062 + -15.6  -5.43414   GAATTGGTGTATGGT           GGTGCCGGCT AAT AGTCGGCACC           TTTTTTATGTATGAT 100 65
      BT4100 5359702 .. 5359712 +  -6.8  -3.53012   TACTTACAGATAGCC                 GCTC TTT GAGC                 TTTCCGGAAGAAACC  64 95
      BT4101 NONE
      BT4102 NONE
      BT4103 5363453 .. 5363511 +  -8.3  -3.34705   TATCGTTCGTTTCCC CAAGTGTGTGTCAAAAGTCGATAGTAA CTCAA TTGAGGCTGACTTTTGACACACACATG TAATTTTTATCATAT  72 54
      BT4104 5367158 .. 5367178 +  -6.2  -5.93252   AAGTAAACCTAAAAA           GCCTTCTTC GTGA GAAGA-GGC            TTTTTTGTTTTTGGA  93 270
      BT4108 NONE
      BT4109 5373924 .. 5373949 + -10.5  -3.20901   AGTAATCCGCATGGT         TTCCCCTCCTT TTGG AAGGAGGAGAA          TTGAGTTACTCAAAT  83 58
      BT4110 NONE
      BT4111 5380766 .. 5380783 +  -2.8   -4.2828   AGAGCCTCTGTTTAA             GTAAAA TAGACC TTTTAC              TTTTAGTAAATAGAA  58 446
      BT4117 NONE
      BT4118 5393211 .. 5393268 + -32.5  -4.81212   TATCAGCTAAATTGA GTGTCCATCAGGCGGCTAGCATTTA GAGTATGA TGAATGCTAGCCGCCTGATGGACAC TTTTATTCTAATCCA 100 82
      BT4119 NONE
      BT4120 NONE
      BT4121 5400411 .. 5400425 +  -3.6  -3.39923   CTTTGAGAACTTGGT               CATTAG GTG TTAATG               TTACATTTTAATAAT  51 0
      BT4122 5402552 .. 5402593 +  -8.9   -5.3236   AGGATTAGATTAAGG GCCATAGTAAGGAAGAATT TTAT AATACTTTTCTACTATGGC  TTTTTTATGAATTAT  95 51
      BT4123 5404500 .. 5404533 + -14.7  -3.26449   CGTTTTTCTTTCGTA     GCACCTAGGTGAGAC GAAT GTATTACCTAGGTGC      TTCAGTTATCTGACC  95 122
      BT4125 NONE
      BT4126 NONE
      BT4127 5412880 .. 5412912 +  -2.6  -4.27316   GGCGATTTCACGAAT      GATGTTGTTGTCCG GCATA CGGATACCCACCTC      TTTTCGGTTGCGGAA  58 388
      BT4137 5433295 .. 5433305 +  -5.4  -3.08046   ATCGGCTTGAAAACG                 TCTG TTA CAGA                 GTTTTAAGATACAAA  54 63
      BT4138 5434572 .. 5434585 +  -2.4  -4.45127   GCTTTACACAAATCC               GGTA ACATAA TACC                TGTTTTTTATTCTTC  57 55
      BT4139 NONE
      BT4140 5436380 .. 5436404 +   -10  -6.09196   ATAACTATATTTGTG          GCGTATCTCC GCAAA GGAGCTACGC          TTTTTTTATTTTGGA 100 230
      BT4141 5437379 .. 5437406 +    -5  -4.87133   TCCCAATCGACAGTA        GTTTCAGATAGTT TCA AGC-GTCTGAAAC        TTTTGTTTCAAGGCT  75 430
      BT4142 NONE
      BT4143 5439672 .. 5439687 +  -5.4  -3.49102   CAGGCTGAAAAGAGG              CTGACT AAAA AGTCGG               TTCTATCACAACTCT  57 99
      BT4152 5455091 .. 5455107 +  -2.3  -3.22298   GGAGTACTGGTGTTT              TCAATGT AAG GTATTGA              TTAATAATAGATAAG  44 17
      BT4153 NONE
      BT4154 NONE
      BT4155 5458856 .. 5458912 +  -6.9  -4.26305   AATAGAGAATATAAA TTCCCCGAATTAAGTTTC-TTCATTA ATTAGG TAATTTTTGAAACTTGATTCGGGGAA TTTATATTACATTTT  75 46
      BT4158 5464450 .. 5464461 +  -2.2  -3.93026   TTTGCATTCAGTTGT                TGGT ATCA ACCG                 TTTGGTTGGGCTATT  52 86
      BT4159 NONE
      BT4160 5468490 .. 5468529 + -15.3  -4.02733   TAGATGGTGATAATA  GGGTGATAATAGAATAG TAACCT CTTTTCTATTATCACCC   TTATTGTATCTTTTG 100 99
      BT4162 5471666 .. 5471700 + -10.3  -3.19659   GAGGAAAAAGTAAAA     GTGACAATAGAAA GCTTTATTA TTTCTATTGTCAC     TCTATTGTCACTCTA  83 43
      BT4163 NONE
      BT4164 NONE
      BT4165 NONE
      BT4166 NONE
      BT4167 NONE
      BT4168 NONE
      BT4169 NONE
      BT4170 NONE
      BT4171 5490193 .. 5490228 + -11.4  -6.15717   TGAAGATAAATGAAT    CGATCTGAT-ATCAAGT TAG GCTTGGTTATCAGATCG    TTTTTTTTGTATTTG 100 51
      BT4172 5493730 .. 5493765 + -17.2  -3.96531   AATAGTTAGAAGAAA    GCGGTTAATGCATTGTC AGT GA-AATGCATTAACCGC    TTTATGAATATATCA 100 39
      BT4175 NONE
      BT4176 NONE
      BT4177 5500461 .. 5500509 + -14.1   -4.0386   ACCCTTAGACAGAAT TGATATCAGGGGGATGTTTGATT AAA AAACAAGCATCCTCCTGATACTA TTTATGGATTGTTTC 100 42
      BT4178 5504883 .. 5504898 +  -4.7  -3.93963   AATGAGACGGCAGAA              GCTTG AGTAAC CAAGC               TTTCTAAATGGTAGT  62 20
      BT4179 NONE
      BT4180 5507816 .. 5507853 + -12.3  -2.94199   AGAGGGTGATAATAA   GGTGACAATA-GAATGTA TCT TCCATTCTTATTGTCACC   TCTCCTTGATGAATC  86 167
      BT4183 5517377 .. 5517405 +  -9.7  -2.79831   AATAGCTGCATGATA        GATCTATGTTGAT ATA ATCCGCATAGATC        TATCGTACAGCTTGA  76 65
      BT4188 NONE
      BT4189 NONE
      BT4190 5525982 .. 5525994 +  -4.1  -3.41978   CTCTTATACAAATAA                CATCT TTC AGGTG                TTCGTATTCATCTTC  50 26
      BT4194 NONE
      BT4195 5531677 .. 5531689 +  -4.9  -3.87075   TAAGGATTATTGGAA                GATAT TCG ATATC                TTTGTGAAAAGTACT  59 61
      BT4196 5532128 .. 5532145 +  -9.9  -2.78596   TATCGTTCCACTAGA             GTGCACA GGCC TGTGCAC              TCTAGTGGAACGATG  76 131
      BT4198 NONE
      BT4199 NONE
      BT4200 NONE
      BT4201 NONE
      BT4202 5539898 .. 5539919 + -10.9  -4.45068   GTCAGATTTTGTAGA           CGGAGGTAC TCAA GTATCTCCG            TTTCTTGTTCCGGAT  93 41
      BT4223 5561237 .. 5561249 +  -4.8  -3.27149   TTTTTACAAGTGATT                CCCA GTTTG TGGG                TCTTGGTCTATTATT  52 440
      BT4229 NONE
      BT4231 5572313 .. 5572327 + -11.4  -3.62096   GGTGCTTTTTCGGGG               GCGGCT TTC AGCCGC               TTTCGCCTGCTGGCA  90 72
      BT4232 5572739 .. 5572762 +   -11  -4.45771   ATGATATAAAAAAAA          CGCACTGCCT TCTC AGGTGGTGCG           TTTGTGTTTTGGGGT 100 46
      BT4235 5576128 .. 5576157 + -13.6  -4.70353   AACAAACAATGGGAG       GCCCGCCGATTC TTTTAC GAATCAGCGGGC        TTTTACTTTATTGTG 100 191
      BT4236 NONE
      BT4237 NONE
      BT4238 NONE
      BT4239 5582985 .. 5582998 +  -3.8  -3.31208   CTCATTGATGAATGC               CACC ATCTCC GGTG                TATGTTCTTCTACGC  50 104
      BT4249 5600576 .. 5600588 +  -6.3  -3.37879   AGGAAAAGAAACAAA                GTTCT AAC AGAAC                TTAGTTGAAATTAAT  62 5
      BT4250 5601281 .. 5601312 +  -8.8  -3.95148   GGATAAAGGCTCAAA      CGTATTCATACCCA TGCT TGAGTCTGAATACG       TTTAATTGGCTATAT  82 35
      BT4255 NONE
      BT4256 5607780 .. 5607797 +  -4.1  -3.34398   TCCGATAATGGCGGT             GCAGC CTTCGTGT GCTGC              TATTTCCCAAAAAGC  53 147
      BT4264 5615512 .. 5615551 + -12.5  -2.94622   AAATAAGTACTTGTA  TAATGAATAGGAGATTC TGTTTT GAGTCTCCTATTTATTA   TATATAAGTCTCTCT  86 35
        guaA 5617256 .. 5617279 +  -8.2   -6.0427   TTGATTTATATAAAA          TTCCAGTATC GCAA GTTACTGGAA           TTTTTTTTATGTAAT 100 50
      BT4266 NONE
      BT4267 NONE
      BT4268 NONE
      BT4269 NONE
      BT4270 NONE
      BT4271 NONE
      BT4272 5631554 .. 5631611 + -11.7  -4.85545   GAATATCCCCAATCT TATATGGAATGAAGAGTAGCTTTTACT TTTG AGTAGAAGTTACTCTTTATTTCTTATC TTTTCTTCGTTTGCT 100 52
      BT4276 NONE
      BT4277 NONE
      BT4278 5637909 .. 5637946 +  -4.3    -5.252   AAGAATATAAATACA   GAATCACTATAGC TTTGTTCGATTT GCTATAGCGATTC    TTTTTTATACGGGTA  79 60
      BT4288 NONE
      BT4289 5650919 .. 5650946 + -16.4  -3.23274   ATCATATAAGTCAAG        CGCCAGTTTCCT GCTT GGGAAACTGGCG         TTCCCTTATAAGGGA 100 410
      BT4292 5654931 .. 5654974 + -19.8  -3.16971   TGAAAATAGAATAAT TGGTAGTAACGTGAGGGCAA ACGG TTGCTCTCACGCTGCTACCA TTGGATCTCTAATCG 100 27
      BT4301 5669557 .. 5669570 +  -3.1  -3.76176   TTGATATCTTCTTCC               GGAGA TTCC TCTTC                TTCTTCATCCGTTTC  53 82
      BT4303 5672307 .. 5672319 +    -2  -3.61398   TGCGTATTCTGAAGC                TACT GTCTA AGTA                TTATTAAAAAGAGGA  47 6
      BT4304 NONE
      BT4305 5675038 .. 5675071 + -12.5  -5.47431   TAAATTAACTGGTTG     TAACCGTGGGGAGAT GGGA ATCACCTCACGGTTG      TTTTTTATATATTGG 100 49
      BT4308 NONE
      BT4309 5679027 .. 5679061 + -15.1  -3.28219   AGTATCTTGTGATAA     GAAAACCCCGTTTGC ATTCA GCAGACGGGGCTTTC     TGTTATAATAAGCTT 100 43
      BT4334 NONE
      BT4335 NONE
      BT4336 5711240 .. 5711273 + -16.2  -5.60689   AATCAATAAAAAAAA     CGGTGGACATG-AGC AACAA GCTGCATGTCCACCG     TTTTTTGTTATGTCA 100 86
      BT4341 5719993 .. 5720008 +  -6.2  -2.64766   TAGAAAATAAATACC              TAGGTA TAAA TACCTA               AATTTATTTTAGTAA  55 157
      BT4342 5721415 .. 5721426 +  -5.8  -3.19255   GAGTCGGTTAATATC                TGCC GGAT GGCA                 TTGGCTGTCTCTTCG  54 240
      BT4345 5729051 .. 5729071 + -12.5  -6.09196   CTATATAATGGAAAA            GCGCTCCGG TTG TCGGGGCGC            TTTTTTTGTTTTGCC 100 50
      BT4346 NONE
      BT4347 NONE
      BT4348 NONE
      BT4349 5731592 .. 5731626 + -16.7  -5.27938   CTCTGTCAGAGTAAA    TCAGAGGCTCTA-TCC GCAT GGAATAGAGCCTCTGA     TTTTTGTTTCCGGAT 100 71
      BT4352 NONE
      BT4353 5737167 .. 5737199 +   -15  -4.58395   TAAAAATATGTAATG      GAGAGGCATCCCGA TAGAT TTGGGATGCCTTTC      TTTTTAAAAGATAAA 100 53
      BT4354 5739309 .. 5739348 + -10.2  -2.74782   TGCGATGAGAAAAAG  TTCTCACTGTGGTGAGAA AAAA TTCTCATCATGATGAGAA   TGGTTGAGAATTTAT  78 183
      BT4356 5741378 .. 5741398 +  -9.1  -2.78351   TGAATCAATTGAAAA            TGCTTGTTT GGC AGACAAGCA            TAGTTAACTCATTTT  73 128
      BT4357 NONE
      BT4358 5746915 .. 5746955 + -14.4  -4.15222   ACTGAAACACAAATT GAAAGAAGATGTG-CAAAT AACT GTTTGACACATCTTCTTTC  TTTATTAGAGCCAAT 100 47
      BT4359 5749582 .. 5749607 + -13.3  -4.21194   ACCCCGGCTTTCAGC         CACCCCTCCTT CCCG AAGGAGGGGAG          TTTTAGATACTACCG 100 244
      BT4365 5758073 .. 5758094 +  -3.9  -3.37939   GGGATAACTAATAAA           TTATATATT TAAA AATATATAG            TTCGATTTTGGCGTT  51 150
      BT4366 NONE
      BT4367 NONE
      BT4368 5761649 .. 5761687 +   -17  -4.33854   TGTTGCATAAAAGCA   TAAGCATAACAATTGCCT TCG GGGCAATTGTTATGCTTC   TTTCATTTTCTTCCT 100 71
      BT4369 NONE
      BT4370 NONE
      BT4371 5765810 .. 5765834 + -14.4  -5.19261   ACGATAACTGCAAAA          GGTCGTTCCA TGCTT TGGAACGACC          TTTTTTGCTAACTTT 100 55
      BT4372 NONE
      BT4373 NONE
      BT4374 NONE
      BT4375 NONE
      BT4376 NONE
      BT4377 NONE
      BT4378 5772262 .. 5772320 + -12.1  -3.29892   TCTCTTCATTATAGG CGCGAATTACGCGAATTACAAGAGATTCT AAT AGAATCG--TGTAATACGTGTAGTTCGCG TCTGTCTTTATTATT  89 97
      BT4379 NONE
      BT4380 5774374 .. 5774386 +  -3.4  -3.03441   TTCCGAATCCTTGAT                GATG CGTTC CATC                TCTTCCGGAGTCGTA  45 138
      BT4384 NONE
      BT4385 NONE
      BT4386 NONE
         adk NONE
      BT4388 NONE
      BT4389 NONE
      BT4390 NONE
      BT4391 5784843 .. 5784859 +  -2.3  -3.86194   TAATAATGCTATTTC              TTTGCTT GTA AAGTAGA              TTTCTGAAGAGAGTT  53 463
      BT4395 5790468 .. 5790491 +  -4.6  -4.57073   AGCAGATTAAAGTAA          GTAAGC-GGAC TGT GTCCCGTTTGC          TTTTTGAACAACATG  69 295
      BT4397 NONE
      BT4398 5796038 .. 5796090 +    -5  -3.87737   GGGTAGGAAGTATTG GTTCTTGGTTAGGACCGG-C-GTA CTCTTGT TTCAGTCCGGTGCTAACCAAGTAC TTCTTCCTGTTTATG  59 35
      BT4401 5798841 .. 5798851 +  -2.6  -3.48295   ATATATGCAAACAAG                 TATT AAT AATA                 TATCTTTATTATGTT  47 47
      BT4402 NONE
      BT4403 5800611 .. 5800628 +  -5.6  -3.79043   TTGTCCTTCTAATAT             TAGCGT ATCTCG ACGCTA              TTTCAATTGATCATA  61 129
      BT4404 NONE
      BT4405 NONE
      BT4406 NONE
      BT4407 5808006 .. 5808041 + -12.7  -5.76237   AGGTAGATTAAATAG    CGGGGGCTGAATTCT CAATGC AGAATTCAGCCCCTA     TTTTTTATTTATATG 100 58
      BT4409 5811099 .. 5811127 +  -2.5  -5.10767   AAACGAACAAAATAC        CATGAATCGAATG AAG CATTTAATTTGTG        TTTTTCTGTTAGCTA  69 320
      BT4410 5813011 .. 5813026 +  -4.8  -3.07994   ACTGGAAATTATAAG              TTTGTT ATTC AACAAA               TTAAATAGGATTCAG  52 2
      BT4411 5813802 .. 5813831 + -15.9  -4.34345   AGAAATAAAAAGAAA       GAGCGGAG-AACCA GTG TGGTTGCTCCGCTC       TTTTCATGATATATA 100 33
      BT4412 5817111 .. 5817121 +    -4  -3.29511   AAAAGAATGATTACG                 TTTG CAG CAAA                 TTATGGCAAAGTACA  49 96
      BT4413 5817588 .. 5817598 +  -3.2  -2.94551   TTTCATTGGCAGGGT                 GAGG TTT TCTC                 TCTGTCCCTCCTTTT  44 52
      BT4414 NONE
      BT4415 5819686 .. 5819706 +  -3.2   -2.9268   ATTCGTCGATATGTA            CAGTGCCG CCCAT CGATACTG            ATTCGTTTTTATACT  44 149
      BT4420 NONE
      BT4421 NONE
      BT4422 NONE
      BT4423 NONE
      BT4424 NONE
      BT4425 NONE
      BT4426 NONE
      BT4427 NONE
      BT4428 5834202 .. 5834215 +  -2.3  -2.97613   GTACAGACAAACCGG               CGGGG GTAG CTTCG                TATCATTAATTGATG  42 3
      BT4429 NONE
      BT4430 5837889 .. 5837900 +  -4.4  -4.35091   GAATTAGCCGCTTGT                GACA TTTT TGTC                 TTTATTCTAAGTATT  64 55
      BT4433 5841571 .. 5841585 +  -4.4  -3.30338   TTTATTAATTAAAAA               TTTAAA CAA TTTAAA               TTATGGCACAATTAT  51 180
      BT4434 5842068 .. 5842093 + -11.9   -4.4715   TCTTTTTACGTCAAT         GGAGAGCGCTA GTCA TGGCGCTCTTC          TTTTATAAATTCCGC 100 44
      BT4435 NONE
      BT4436 5843930 .. 5843961 + -10.2   -5.5074   GATAAACAAGTTTCT      CAAGGGC-TGTATCC GAT GGGAACACGCCCTTG      TTTTTTGTTACCTTG 100 275
      BT4438 5846313 .. 5846323 +  -4.6  -2.52208   TATGGTTATAATTTT                 CGGG AGA CCTG                 CTTAATAAATGATTT  47 10
      BT4439 NONE
      BT4440 5853368 .. 5853380 +  -4.9  -3.75332   TGGAATTGTTGATTT                TACAT ATA ATGTA                TTTAGATTAGAGCCT  59 213
      BT4442 NONE
      BT4443 NONE
      BT4444 5855550 .. 5855583 +  -7.5  -2.90219   GTTGATGCGCGTGAA     CTCGGCTATTTCT CTTAATGT GGATATAGCCGAG      TATGTGCAGATTGTA  64 70
      BT4445 5857447 .. 5857480 +  -3.8  -4.40526   TAAAATAAGAAAAAA     CAGTAGACTCAAGC AATAAA GCGTGAACCTACTG      TTTCCTTTTTCTGTA  62 43
      BT4451 5863986 .. 5864000 +    -2  -3.37556   CAAGGGAGATAATCT               TGGCGC GGA GCGGTA               TTGCCTTGTTTTCCC  45 138
      BT4453 NONE
      BT4454 NONE
      BT4455 NONE
      BT4456 NONE
      BT4457 5868133 .. 5868165 + -15.1  -3.80018   TCTGTATAAGATAAA      CAAAGGCTCTGTT GATAGGA AACAGAGCCTTTG      TTGTTGATATATAGA 100 121
      BT4458 NONE
      BT4459 5870473 .. 5870514 + -18.3  -5.29445   TTGCGATGAGAAATA ATTCTCAAGCCTATGAGAA TCTT TTCTCATGGGCTTGAGAAC  TTTTTCTTATTAAAG 100 132
      BT4465 NONE
      BT4466 5877206 .. 5877226 +  -3.2  -2.91144   AAAGACTAACATTAA            CCTCCTCA TGTAT TGAGGGGC            TGCTTTAAAAACTCA  44 32
      BT4467 5877718 .. 5877745 + -13.6  -5.03994   AACTTTCGAATGAAA        GCGGCTTCCATAT TAA AT-TGGAAGCCGC        TTTTTATATATAAAA 100 47
      BT4470 NONE
      BT4471 NONE
      BT4472 NONE
      BT4473 5886232 .. 5886246 +   -10  -3.01712   ATAATAGGGCTATGG               TGACGG GTA CCGTCA               TGTTCGAAGCGAAGA  73 334
      BT4479 5893849 .. 5893870 +  -3.9  -5.55769   TATATTTTTATTATT           TTTTTAATT TATA AATTAAAAG            TTTTTTATTATGAAC  79 488
      BT4480 5897544 .. 5897570 +  -9.5  -4.11216   ATTCAATAACAAAAA         GGGTGCTCT AATCAGAAA AGAGCACCC         TTTTCACCATAACAA  89 69
      BT4481 5898946 .. 5898981 +  -6.2   -5.4492   TCTCTGTTCCTTACA    GAGGATGCCCCT CACATTTTTCCC ACGGGCATCCTC     TTTTTTATATATATA  86 246
      BT4482 NONE
      BT4483 5901567 .. 5901591 +  -3.4  -4.62441   GTAGCCCATATGCCG          GCGGCTGTGG TCAGT CCACGGACGA          TTTGTTTCTGTAGGA  66 397
      BT4485 5902545 .. 5902565 +  -2.5  -4.22858   ATTGTCTTCATGCCC            TGACCGA TGGCAGT TCGGACA            TTCTTTGTCTCTTCT  58 149
      BT4493 NONE
      BT4494 5911884 .. 5911896 +  -7.7  -4.03995   GTTGCAATGGATATT                TGGAC ACT GTCCA                TATTTTTGTGACAAA  76 86
      BT4498 5913774 .. 5913784 +  -3.2  -5.75822   AGATAGACAGTTGCC                 GGCA CTT TGTC                 TTTTTTTGATTTATG  82 35
      BT4499 5915246 .. 5915301 + -12.9  -4.13711   CGTTGCATAATTGAA GTGTGTGTCAAAAGTCAATATAC-CC GTAGG GGAGTTTAGTTACTTTTGACACACAC TTTATCATATTTTAG 100 31
      BT4502 NONE
      BT4503 5919247 .. 5919272 + -11.9   -5.3689   GAAAAGATAAGATAA         GGCTGTTTCCT GCAA AGGAAGCGGCC          TTTTGTTTTATTTAT 100 49
      BT4504 5920096 .. 5920122 +    -3   -4.5815   ATTTCCCAGATATTC         CATCTGAATATA TTA TGAGTTCGGATG         TTCTTTCTTTTTCTT  62 8
      BT4508 5924473 .. 5924487 +  -4.3  -3.90318   TTGTTGGCTTGATAT               GGTAA AGTTC TTACC               TTTGTAAGGTCATCA  59 158
      BT4509 5925753 .. 5925788 +  -9.2  -3.08996   TGATTCCAAGCTGTT    GGAACTAAAGTTTCAA GCCT TTGAAACTATGGTTTC     TCTTCGCTGAAACTA  74 370
      BT4510 5928098 .. 5928148 + -13.5  -2.62396   GGAACAAATAATAAA TG-TGTGATTGCATTGTGACAGCA AAAA TGCCGTCACAATGCAATCACCTCC TGCTGTCACGGGCTG  89 43
      BT4512 NONE
      BT4513 5930950 .. 5930964 +  -8.6  -2.88854   GTAGATTTTGATTTC               CTCATC ATA GATGAG               CTGTTTCTTTAGCGT  65 290
      BT4515 NONE
      BT4516 5934200 .. 5934210 +    -4  -5.05153   AGTAAAGTTATAGCT                 TTGA ATA TCAA                 TTTGTTTTTTAGCAT  73 36
      BT4517 NONE
      BT4518 NONE
      BT4519 NONE
      BT4520 5941171 .. 5941209 + -12.7  -3.63744   TTGGCAAAACGATGA   CGGAATGAATGAGGA TAAACCACT TCCTTATTCATTCCG   TATTTTCCCGCAAAA  95 209
      BT4522 5942341 .. 5942362 +  -7.3  -3.71888   CTTTAGATTTAATAA           TGGAGAGTT TATA GGCTCTCCA            TTATTAAATCTAATT  70 12
      BT4529 NONE
      BT4530 NONE
      BT4531 5949928 .. 5949942 +  -4.2  -3.38201   ATAAAGATACTTGAT               GGCGTC TTG GATGTC               TCTTTGAGGGTGTTA  53 37
      BT4532 5950442 .. 5950454 +  -2.7  -4.21607   AAAAACGACATTATA                TTCAA TAA TTGAG                TTTGTATTAGGTAAA  55 165
      BT4533 5952228 .. 5952257 +  -8.8  -4.90266   CTCAATTATTTATAG       TACCTTTG-CCTA CAAAA TAGGACAAAGGTA       TTTTTGATTCATACA  95 122
      BT4534 NONE
      BT4535 NONE
      BT4536 NONE
      BT4537 NONE
      BT4538 NONE
      BT4539 NONE
      BT4540 5962777 .. 5962800 +  -6.2  -3.45027   CCTGCAGTAATTTGA          TTGTCAAACTC TTT GAGTTT-ACAA          TGTTTGCTACAGGAT  61 466
      BT4542 5963650 .. 5963662 +  -3.4  -4.54477   CCAAAGAAACAAAAT                GAGT ATCAA ACTC                TTTTCTAAGTTTTAA  64 257
      BT4544 5965668 .. 5965685 +  -9.9  -4.58395   TACAATCTTACATTT             TACGCAG TGGA CTGCGTA              TTTTTACGCACTACA 100 167
      BT4545 5966604 .. 5966620 +  -3.7  -3.46236   GAAACTTAATTGTTT              CCACAAT CTT ATTGTGA              TTCAATTTTGTTCCT  52 181
      BT4552 5975454 .. 5975487 + -11.4  -5.09204   CCAACATTCTGAAAG     TTAGATTGTTATTA AAGTAA TAATAACAATCTAA      TTTTTGTTGGAATAT 100 60
      BT4553 5976169 .. 5976206 + -11.5  -4.81212   ATATTAATGAAAAAA   TGGCTTGAAACATAC AATACAGA GTATGATTCAAGCCA    TTTTGTTATGATGGA 100 34
      BT4558 5981095 .. 5981108 +  -3.9  -2.79796   AAATAGACTGATAAT               TACTA ATTT TAGTA                TATAATAAGATGAAA  46 30
      BT4559 5981545 .. 5981595 + -15.8  -4.06687   AACAGAGGTGCTGTT TTATATAAACGGAGGCTCTATT CGTATGA AATGGAGCCTCCGTTTATATGC TTATTTGTAAAGCAT 100 81
      BT4577 5998068 .. 5998111 +  -6.9  -4.04806   AAACAATAAAAAGGC TTTGTAAAGGGAGGCATGCC TATAC GGTG-GTCTCTCTTTGCAAA TTGTTTGGTGTAACA  73 32
      BT4578 5999270 .. 5999287 +  -8.5  -2.82516   TATCGTTCCACTAGA             GTGAACA GGTC TGTTCAC              TCTAGTGATGAGAAC  69 308
      BT4580 6000908 .. 6000938 +  -4.9  -3.73859   TTGATGAGGAAATGA      TGAGAGATAACTAT TTAA AAAG-TATCTCTCA       TTCTGTATTGTGCTG  59 231
      BT4581 6003464 .. 6003499 + -11.3    -5.626   TAATAAAATTTAGAA    GTACTCCGCAAAG AAAATTAAAA CTTTGCGGAGTGC     TTTTTTTATCGGATG 100 80
      BT4582 6005003 .. 6005033 + -18.5  -5.58209   TATACTGAGAAAAAA       GAGCCGTGAATTG TTTGT CAATTCACGGCTC       TTTTTTTACCTTTAC 100 45
      BT4583 NONE
      BT4584 6007481 .. 6007519 + -17.7  -4.35644   TGAGTTTATAAAATT   TTTAGCCCCGGATAG GTTTTGATA CTATCCGGGGCTAAA   TTATTTTATGATGGT 100 45
      BT4585 NONE
      BT4586 6010377 .. 6010433 + -21.4  -4.08823   CAATAGTTGGTAAAA TAGTGAACGGTGAATAAACTTGTAAC TTCAT GCTATAAGTTTATTCACCGTTCATTA TTTACTTATCTTCGT 100 42
      BT4591 NONE
      BT4592 NONE
      BT4593 NONE
      BT4594 NONE
      BT4595 6016392 .. 6016418 + -10.2  -5.69068   AATGTAATAAGGAAA         GCGTGACAATGT TGC AAGTTGTCACGC         TTTTTTGTGTTTTTA 100 71
      BT4596 6017116 .. 6017129 +  -3.9  -4.17516   TTGTACACCTTTGAT               TTGTA AGAG TACAA                TTTGTCTGATTTCAG  62 325
      BT4598 NONE
      BT4599 6021724 .. 6021734 +  -2.6  -4.18164   TATTCTTCCAAGATA                 TATT CAT AATA                 TTGTTTTCGGACATT  58 523
      BT4602 NONE
      BT4603 NONE
      BT4604 NONE
      BT4605 6032204 .. 6032216 +  -6.3  -3.48465   ATAAAAATCAGATAG                TCGAA ATC TTCGA                TTCTAAGTTTGGATT  62 86
      BT4606 6033457 .. 6033504 +   -16  -3.57601   ATTACATTTCTTCCA TTAATCCTTTAGTAATCCAAAG ATAT CTTTAGATTGCTAAAGGATTGA TTCGTGTTCTTTTTT 100 54
      BT4607 NONE
      BT4608 6034487 .. 6034500 +  -5.3  -2.57564   ATTGTTTGCCGTACC               TTTGC ACCC GCAAA                ATTATAAAAAGATAA  51 110
      BT4609 6035522 .. 6035573 + -22.7  -3.82946   GTGTAAAAAGTGAAA GAAATGTCCCCCATCTGAATTGT ACTGCG AGGATTCAGATGGGGGACATTTC TTATGTTTAAGCTAA 100 35
      BT4614 6040727 .. 6040759 + -12.9  -5.59655   ATTATATTAAATAGG      TATGCCTGTGTCG CACATAA CGATACAGGCATA      TTTTTTATTCCTTTA 100 50
        dnaK 6042987 .. 6043024 + -18.7  -2.95459   GATAATAAACAATAA   GC-AAAAGCGTGCAGCTC AAT GAGTTGCACGCTTTTTGC   ATTTATGGGGTTCAT 100 57
      BT4616 NONE
      BT4617 6045034 .. 6045067 + -10.4  -4.50976   ATACTTACCACCGTT     TACCCCTCATGAAG CATCAA CTTTTTGAGGGGTA      TTTTGTAGTATAGAG 100 96
      BT4618 NONE
      BT4619 6046667 .. 6046685 +    -6  -3.39595   GTGTTTGAGCATCTT             CCTCCTTT TCT AAATGAGG             TTGTCAATAATTCCA  61 465
      BT4620 NONE
      BT4621 NONE
      BT4622 NONE
      BT4623 6050053 .. 6050076 +  -2.6   -4.1585   TTGTGAAGGAATTTT          TTATATTGGT GTAT ATTAATATAA           TTTTAAGAGTTATGA  55 98
      BT4624 NONE
      BT4625 6052233 .. 6052245 +  -2.6  -4.25283   AGTGATTCCCTAACA                GGCG TACAC CGTC                TTTTGATGGGAAACT  55 277
      BT4626 6053050 .. 6053081 + -14.7  -2.92386   TGGCTGGAGAATGAA      TGATAATTGGAGG ATAATC CCTCCAATTATCA       TAATCTTTCCTTTCA  95 27
      BT4642 NONE
      BT4643 NONE
      BT4644 NONE
      BT4645 NONE
      BT4646 6081083 .. 6081116 + -16.9  -5.87996   ATAAAGAGTTAACAG     CGCCTCCATGGTCTT GAAA AAGATTATGGAGGCG      TTTTTTTATTCCTTG 100 65
      BT4647 NONE
      BT4648 NONE
      BT4649 6082902 .. 6082934 + -17.2  -2.80195   TTTTGGCAGCCTATG     CACAGTCCGGCAAAG AGAG CTTTGCCGGAC-GTG      TAGTTGATGCTGACT 100 168
      BT4650 6085044 .. 6085063 +  -3.6  -4.18018   ATTCACTTCCTAAAT            TACTGC CTTGCCCC GCAGTA             TTTTCAATAACGGCC  60 419
      BT4665 NONE
      BT4666 6115816 .. 6115872 + -31.9  -2.62332   TAAATGTGGTGATAG CAACGAGTGGCAGCAGTGTGATGGCAG AAT TTGCCGTCACGCTACTGCCACTCGTTG TAGCTTAATTAGTTT 100 164
      BT4674 6130734 .. 6130766 + -12.8  -4.58395   AAAGCATTTGAGACA      AACGAAAGGCAGCC GTAAG GGTTGCCTTTCGTA      TTTTTGCACCGTCGA 100 93
      BT4675 6132024 .. 6132055 + -13.1  -5.26316   AGGTGAAGAGAGAGC      GATCCGGATGTTC CTGAGT GGGCATCCGGATC       TTTTTTATGGGGTAA 100 69
      BT4676 NONE
      BT4677 6133204 .. 6133237 +  -6.8  -2.95409   AGTAGAATTAGTTAT     GTACAGAGGAATGT GGACAG ACACTCCTCTGTAG      TCATTATATTACATT  58 36
      BT4690 6154230 .. 6154272 +  -9.5  -4.04206   TATTTATATAATTAA TTATGAAGATGCTTG-TTAC AGTT GTAATCAGGTATCTTCATGA TTTGTATGAAAGTCA  85 48
      BT4691 6155259 .. 6155310 +    -4  -3.20227   ATAGCTGATTTTGTT TTTTTTCGATAAACGGATATTTTT AAAG AAGATTATCTGTATAATGAAAAAA TATTGATGATTAAGA  49 37
      BT4692 6158573 .. 6158602 + -13.7  -3.94409   CGGAATATCATCCGT       TGAGGGGTTGGCT TTTT AGTCAACCCCTTA        TTTGTGCGTACTCTC 100 68
      BT4693 NONE
      BT4694 NONE
      BT4695 6164228 .. 6164267 +  -6.6   -4.1347   CTTTTGACAGTTAAA  TATCCGGCTTTACT ATTGTGAATTGC AGCAAAGCCGGATA   TTTGTATGGTTACCA  71 34
      BT4696 6165466 .. 6165490 +  -4.3  -3.39252   GCTGCTCTGATCTTA          TGCAGATTC ATTAATA GAATCGGCA          GTTTATTTATATGTT  53 168
      BT4697 NONE
      BT4698 NONE
      BT4699 NONE
      BT4700 NONE
      BT4701 NONE
      BT4702 NONE
      BT4703 NONE
      BT4704 6175398 .. 6175409 +  -5.8   -4.1337   TACATCCGAAACAAT                GTCC TCGC GGAC                 TTCTTTATCATCTAC  65 446
      BT4706 6176811 .. 6176829 +  -3.2  -3.90112   CGGAATCAAACCACA             GTTCATTA TAG TAATAAAC             TTTAGTTAACCGCAA  55 168
      BT4707 NONE
      BT4708 NONE
      BT4709 NONE
      BT4710 NONE
      BT4711 6185044 .. 6185089 + -11.5  -4.18018   AATAAACGGGATTGA TGAAAGTCTCTTATAATAGCT AATG AGTTATTATGAGAGGCTTTTG TTTTAAATGAAAAAA 100 36
      BT4712 6185991 .. 6186007 +  -2.9     -3.67   ACAGGATGTCAGAGT              GTTTCGG CAC CGGAAGC              TATTTTACCCGTTCC  48 174
      BT4713 6187903 .. 6187939 +  -9.5  -4.01227   TGCAGATACCTGTTG    CAGATGTGTTGCAGATA ATT TATCTGCAACACAGGGG    TTATTATATCTTTGT  85 125
      BT4714 6190546 .. 6190578 + -12.2  -4.74103   TTTATAAACATGGAA     CAGGCTGATTC-TGA ATAA TCACGAGTCAGCCTG      TTTTTCACTTAAAAC 100 70
      BT4716 6192204 .. 6192239 +  -5.5  -2.84687   CAACCATCGCCCTAT    TTCAGCTCCCTTA AAATAGATAA TGAGGGAGCTGAC     TATGATAATCATTCC  51 83
      BT4718 6193935 .. 6193960 + -11.9  -3.71745   TTATGATAAAATTAA         GGGCGAGAGTT TCAC AACTGTCGCCC          TCTTTTGCGTAATTA  91 64
      BT4720 NONE
      BT4721 6196752 .. 6196800 + -13.7  -4.52589   TAGTTGAGCTATATA TTTTAAAAGCGATATTTT-ACC AATGAC GGTTAAAATATCGCTTTTAAAG TTTTATGTGCAGAAA 100 47
      BT4722 NONE
      BT4723 6198580 .. 6198608 +  -8.8  -5.04601   ATGAAATTAGATATA        GCCATTCCTGAG TTTTC CCCCGGAATGGC        TTTTTAATTTATGAA  95 56
      BT4724 NONE
      BT4725 NONE
      BT4726 NONE
      BT4727 NONE
      BT4728 6208404 .. 6208446 + -10.7  -5.38249   TTGAAGGTATTAGTC ACCATTTCGGGAAGCA-GGC AATA GCTGTGCTTTCCGGAATGGC TTTTTTATAATTAAT 100 72
      BT4730 6209200 .. 6209247 + -13.6  -3.90048   GTTGATTTGAAAATG CGGTGAGAAATCGAAAAAAGAC GGTT GTGTTTTTCCGATTTCCCGCCG TCTTTTTGGAGAAAG 100 344
      BT4732 NONE
      BT4733 6210100 .. 6210128 +  -9.8  -4.43213   TGTAAAAACAATAAA       TGCAGAGT-ATCT GTCA AGATGACTCTGCA        TTTTGCTATATTCAC 100 36
      BT4735 6213270 .. 6213282 +  -3.3  -2.90075   GGTGATGAAGAGGCT                CCGGA CCC TACGG                TATAATTGGCAGACG  44 8
      BT4736 6213979 .. 6214012 +  -7.6  -5.08255   GAAATACTCTTTGAA    TACCTCCG--CAGCTT TTTC AAGCTGTTCGGGGGTA     TTTTCTTTTACCCCT  86 54
      BT4739 6218758 .. 6218797 +  -9.4    -4.128   CAATATCTATAAAAT  CTTACCCAAGTTTACG AACATTAA CGTATCCTTGGGTAAG   TTTGTATATAGACAT  89 81
      BT4743 6223275 .. 6223289 +  -5.8  -4.81249   TGGTACATATTAGGG               TAAGTA TAA TACTTA               TTTTTAGCTTTAACC  77 248
      BT4745 6229148 .. 6229173 +  -9.7  -4.77165   TTACTTGTTATAGAA         TAGCCGGG-GAC AGT GCCTCCCGGCTA         TTTTCTTGTCCCAAA 100 396
      BT4746 NONE
      BT4747 6229943 .. 6230000 +   -15  -3.72576   TAATTTACGGCTGAC AGACAAGGGCACGGTCGGCAAGGTCGGA TTTA TCCGGG-T-GCCGGCCGTGCCTTTGTCC TTTCCTGAAAAGCGG 100 43
      BT4750 6235863 .. 6235893 +    -9  -2.92851   CTTTCAAATAAAAAA       GGAGAGCTGACTTG AAA TAGGACAGTTCTCC       GTTGTTATCATGTTG  67 425
      BT4753 NONE
      BT4754 NONE
      BT4755 NONE
      BT4756 6242493 .. 6242514 +  -2.3  -2.83715   GAAACAAATTAATTT           TATGACGAA AATT TTTGGCATA            TATCCTACTGATAGA  41 29
      BT4757 6243385 .. 6243397 +  -7.7  -3.75629   GTGCACCTTCATCAC                CACCT AAC AGGTG                TTTGAGTTCCGGATC  71 185
      BT4760 6247229 .. 6247258 +  -6.3  -3.54424   CGACTTGGGAGAACC       GCCACCCCCGAAA GACC TTTCGGGCGAGAC        TTTGAGGGCCTGAAC  64 135
      BT4761 NONE
      BT4762 NONE
      BT4763 NONE
      BT4764 NONE
      BT4765 6250895 .. 6250913 +    -3  -2.72559   AATTTCTTTGCCAAT             CCGCAG TGAAGAT CGGCGG             TAGATTATTTGATGA  43 17
      BT4766 6251549 .. 6251593 +  -3.6  -5.15634   AGTAAACCATAAACG GCCACGG-CTGCCTTAT GGGGATAGTGAA AGGGGGCAGTCCGTGGC TTTTTTAATCACCTA  73 221
      BT4767 NONE
      BT4768 NONE
      BT4769 NONE
      BT4770 6254854 .. 6254867 +  -2.3  -2.84051   ACTCGGAGATGCGAC               CCTGA CCAA TCTGG                ATTTGCTGAACCTGA  41 101
      BT4771 NONE
      BT4772 6255377 .. 6255395 +  -2.5  -2.71712   GAACATGTGAAGTAA            CTTT-CAG GAGA CTGTAAAG             ATTTACCAGCAGGGA  41 31
      BT4773 NONE
      BT4774 NONE
      BT4775 NONE
      BT4776 NONE
      BT4777 NONE
      BT4778 6258637 .. 6258659 +  -3.3  -3.14344   ACAAAAAAGTGACCA           CCGGGGCAT GACTG AAGTTCCGG           TTGCTGGAACCGCTG  45 15
      BT4779 NONE
      BT4780 6260135 .. 6260148 +  -8.1  -2.73681   TTTCATGGAAGAGTG               GTGGC GAAC GCCAC                TACTTCACCTCGCTG   0 192
      BT4759 6245170 .. 6245186 -  -3.7  -2.77999   GACTGAGGAAGAGGA              CACAAAA CAG TTTGGTG              TAAAGCAAAGATGAA  46 266
      BT4758 6243336 .. 6243347 -    -3   -3.5771   AAAAACCGTGGGAAA                CATA CTGT TATG                 ACAAACGGCTATGCT  50 34
      BT4752 6235967 .. 6235999 -  -9.9  -3.69434   GGAAGTAATCGGAAA      TATACCCGATAACCT GAG AGGAAACCGGGTATA      TAGATTCGGTAAACG  82 58
      BT4751 NONE
      BT4749 NONE
      BT4748 6229946 .. 6229997 -  -8.7  -2.87931   TTTACGGCTGACAGA CAAGGGCACGGTCGGCAAGGTCGGA TTTA TCCGGG-T-GCCGGCCGTGCCTTTG TCCTTTCCTGAAAAG  69 116
      BT4744 6222949 .. 6222961 -  -4.1  -4.61868   GAGTGATATACAAAA                GTGAA ACA CTCAC                CCCTATGACAACTCA  69 506
      BT4742 6222112 .. 6222122 -    -4  -3.27662   TTAAATAGAGTAACA                 GATT GGC AATC                 GTTTCTGGGCTTTGT  49 290
      BT4741 6220401 .. 6220412 -    -3   -5.3236   ATAATGCATAAAAAA                CTAT TTTG ATAG                 GATCCGTAGCTGATG  74 202
      BT4740 6218758 .. 6218797 -  -9.4  -3.27639   CAATATCTATAAAAT  CTTACCCAAGTTTACG AACATTAA CGTATCCTTGGGTAAG   TTTGTATATAGACAT  77 109
      BT4738 6214677 .. 6214688 -    -3  -3.03443   TTATCATCATATAGA                GTAA TAGA TTAC                 ATACGTTCGTGGAAG  45 22
      BT4737 6213951 .. 6213962 -  -4.4  -3.39895   TTCTCCATTAATTAA                CTAC TACC GTAG                 TGAAATACTCTTTGA  53 6
      BT4734 6210100 .. 6210128 -  -9.8  -4.76802   TGTAAAAACAATAAA       TGCAGAGT-ATCT GTCA AGATGACTCTGCA        TTTTGCTATATTCAC 100 56
      BT4731 6208916 .. 6208958 -  -7.8  -5.26875   GGTTGAATTAAAAAA GTGGCGGAAATCTGGA TGGAAACTTGT TGCAGATTGCCGCCAC TTGGGTTTCTATTAC  89 105
      BT4729 NONE
      BT4719 6193935 .. 6193960 - -11.9  -3.77302   TTATGATAAAATTAA         GGGCGAGAGTT TCAC AACTGTCGCCC          TCTTTTGCGTAATTA  91 80
      BT4717 6192112 .. 6192124 -  -4.1  -4.47183   CAGTACCCAAAGAAA                TGCAA TCC CTGCA                ATCCATTCAGTACTT  67 54
      BT4715 6190546 .. 6190578 -   -10  -3.26719   TTTATAAACATGGAA     CAGGCTGATTC-TGA ATAA TCACGAGTCAGCCTG      TTTTTCACTTAAAAC  79 54
      BT4705 NONE
      BT4689 NONE
      BT4688 6149112 .. 6149128 -  -5.1  -2.98873   ACCGAGGAAAAACAG              GTTCCTC GGT GAGGAAG              AATGCGTTGGTTTTA  52 273
      BT4687 6148818 .. 6148832 -  -3.6  -3.49966   TGCTGAAAAAAAGCA               CTTTCT TAA AAAAAG               GAATATTTAATCAGC  51 57
      BT4686 6148477 .. 6148487 -  -2.6  -3.17763   TTCATACGTCATCAA                 TTAA AAG TTAA                 CACTAAATCCTGTGG  45 28
      BT4685 NONE
      BT4684 NONE
      BT4683 6143375 .. 6143399 -  -7.9  -5.56264   TGTAAACAGAAAAAA          GACTGTTCGTC TAA AAGGAACAGTC          TTTTTTCTAAACCTA  93 69
      BT4682 NONE
      BT4681 6138893 .. 6138930 - -12.3  -3.41051   TTATTCTCACCACAA   TGAGAATAATTTCTCAC TGCA ATGAGAAATTTTTCTCA    TAGGTATGAGTATTT  93 255
      BT4680 6135547 .. 6135563 -  -2.9  -4.36914   TCTCGTTTTAGAAAA              CCACTGT AAC ACAAAGG              TAGTGGTTTTCTAAA  58 75
      BT4679 NONE
      BT4678 6133089 .. 6133112 -  -3.2  -3.61178   GTGATTCAGGTGAAA          CAG-GGAAATC TGA GATTTGCACTG          TACTTTTCGCAGGAA  51 159
      BT4673 6126412 .. 6126428 -  -4.4  -5.02439   ATATAAGGATAAAAA              TAGGAC GAAAA GCCCTA              AAATGCCTCTACAGC  76 34
      BT4672 NONE
      BT4671 NONE
      BT4670 NONE
      BT4669 NONE
      BT4668 NONE
      BT4667 6116084 .. 6116142 - -39.4  -3.70102   AGCTAAAATGAAATA GCAACGTGTGACAGCAGTGTGACGACAA TAC TTGCCATCACACTGCTGTCACACGTTGC TGTCACGGTCTTATG 100 120
      BT4664 6111583 .. 6111607 - -10.7  -4.42974   CGTAGAGATAATAAA          TAAGCCCGGCA TCA TACCGGGCTTT          TATGCTTACAGAATT 100 59
      BT4663 NONE
      BT4662 NONE
      BT4661 NONE
      BT4660 NONE
      BT4659 6097769 .. 6097804 - -12.8  -3.09131   AAAATGATTTTAATA    TTCTCCAATATG-CCGT GTC ACGGGCATATTGGAGAG    AGTTTTATTCAGTTA  87 38
      BT4658 NONE
      BT4657 NONE
      BT4656 6092455 .. 6092470 -  -5.4  -2.52623   CCTGCCGCACAAGAG              CCGAGCA GGC TGC-CGG              ATGCTGCCAGTCCTA  51 105
      BT4655 6090848 .. 6090867 - -10.8  -2.69649   ACAGCTTGACACAAC            TGTGCCAA CGGC TTGGCACA             AGCAAAGCAACTGTT  81 58
      BT4654 NONE
      BT4653 NONE
      BT4652 6085796 .. 6085835 -  -4.4  -4.94168   AGACAATAAAAGAAA  GGAGCTATTCGTAAGTTTA TAA TAACCATT-GAATAGCTCC  ATATTGTGTGCCAGA  73 50
      BT4651 6084658 .. 6084682 -  -8.6  -4.67552   TTTATTAAAAAAGAA          GTGAAGCGTT TATTC AACGCTTCTC          AACCATGCAATTTCT  93 10
      BT4641 6075915 .. 6075927 -  -3.5  -2.93853   ACATATTCGAAAGTA                TAATT AAC AATTA                GATTTGGGCTCCGGG  44 72
      BT4640 NONE
      BT4639 NONE
      BT4638 NONE
      BT4637 6072782 .. 6072809 -  -9.2  -2.63913   TATCATTTTATAGTA        TTCCCTCTACAA AATA CTGTAGAGGGAT         GTTAAGAGTAGCTAT  72 83
      BT4636 NONE
      BT4635 6070649 .. 6070679 -    -4  -3.96387   AGTAATTTAATCAAA       GGCCGGATGATA TTAAGGG TATTATTCGGCC       TTATTTTTTTAAGGA  57 71
      BT4634 NONE
      BT4633 NONE
      BT4632 NONE
      BT4631 6062152 .. 6062179 - -17.2  -5.05601   TAGTATATATAAAAA        GGTGTGTCAGAA CTTT TTCTGACACACC         TTTTTGAATTTTATA 100 117
      BT4630 NONE
      BT4629 NONE
      BT4628 NONE
      BT4627 6053050 .. 6053081 - -15.4  -3.44146   TGGCTGGAGAATGAA      TGATAATTGGAGGA TAAT CCCTCCAATTATCA       TAATCTTTCCTTTCA 100 51
      BT4613 6038446 .. 6038467 -    -6  -2.54325   GCTTGGCAAATATAC           GTGATTAT TTTCAG ATAATCAC            CGCGTCGCTACTCCT  54 43
      BT4612 NONE
      BT4611 NONE
        recA 6035592 .. 6035625 -  -9.8  -4.74103   TGTTTAAGCTAAAAA     TAAGCTGTCTCA AAACATCGAA TGAGACAGCTTA      TATTATTTATAGTTG 100 57
      BT4601 6023113 .. 6023129 -  -2.3  -4.96848   CCTTCTACAGAAAAA              GAAAAAA AGA TTTTATC              TCTCATTGCTCTCAT  65 212
      BT4600 6020877 .. 6020890 -  -2.3  -2.60888   AGGAGGAGATAACAC               CTGCA GAAT TGCCG                AATATCCCTTTGGTT  39 363
      BT4597 6016821 .. 6016850 - -10.8  -5.49569   CAGGAATATAAAAAA       GCCGATATGCTC ACTTGG GAACATACCGGC        TGTCCTTATAACAAC 100 51
      BT4590 6012375 .. 6012394 -  -5.8  -3.34398   TTTTTTTTTGAAATA            TCAAAGAG TTAC CTCTTTAA             AAGTCAATATCAATC  61 22
      BT4589 6011571 .. 6011629 - -17.1  -4.62163   ATATAAAAAGAGAAA CGCAAATTAACGCAAACTAATGCAGAC TGAAC ATCTGCTTTAATCTGCATTAATCTGCG TTTTGCTATATCTCT 100 60
      BT4588 6010883 .. 6010903 -  -2.5  -2.55896   TTTATTAATTAACAG            TGTACCATG TGT CATGGTGGA            GTACTTAATGACCGT  41 81
      BT4587 6010377 .. 6010433 - -19.2  -4.11371   CAATAGTTGGTAAAA TAGTGAACGGTGAATAAACTTGTAAC TTCAT GCTATAAGTTTATTCACCGTTCATTA TTTACTTATCTTCGT 100 27
      BT4579 5998835 .. 5998848 -  -6.7  -4.48221   CAGGAAGTCAGAAAA               GCTGT AGCA ACAGC                CGTTCACTTCTATAA  77 185
      BT4576 NONE
      BT4575 5995711 .. 5995726 -  -4.7  -3.54935   CAAAGGGCGGTTAAA              GGCTA ATCCCA TAGCC               GGTGCAAAGATAGAA  57 52
      BT4574 NONE
      BT4573 5994432 .. 5994442 -  -2.6  -3.38812   TTGTTTTGAATAATA                 TTTT TGC AAAA                 GTACGGACTTGACAG  47 171
         eno 5993076 .. 5993101 - -11.1  -5.82281   AAATATATAAAAAAA         TCCCCGGACAA CACA TTGCCCGGGGG          AAAGATATCTGAAAA 100 52
      BT4571 NONE
      BT4570 NONE
      BT4569 5990870 .. 5990882 -  -4.9   -2.6927   ATCTGCTATACAGTA                TGATT ATC AATCA                TCCGGTTGAGGACTG  50 82
      BT4568 NONE
      BT4567 NONE
      BT4566 5986488 .. 5986512 -  -5.7  -5.72622   CTCAGAAAGAAAAAA          GCATTCAGGTA TTT TACTTGGATGC          TTTTTCTTTTATATC  86 56
      BT4565 NONE
      BT4564 NONE
      BT4563 5983976 .. 5983994 -  -3.8  -4.67608   GATTCCAATACAAAA             GAGGAGTA GCA CACTACTC             AATCGTAGGAGGCGT  67 20
      BT4562 NONE
      BT4561 5982683 .. 5982693 -    -4  -3.66018   TTATTATTGTAAGAA                 TAGA TGT TCTA                 TCAATATTTTTAATC  52 3
      BT4560 5981554 .. 5981586 - -12.8  -4.03234   GCTGTTTTATATAAA      CGGAGGCTCTATTC GTATG AAATGGAGCCTCCG      TTTATATGCTTATTT 100 54
      BT4557 NONE
      BT4556 NONE
      BT4555 5977246 .. 5977258 -  -3.4   -3.1739   CAGATGAACTGAATA                GGAA TCGGG TTCC                AGCGTTTGGTAGACT  47 39
      BT4554 5976169 .. 5976206 - -11.5  -5.31059   ATATTAATGAAAAAA   TGGCTTGAAACATAC AATACAGA GTATGATTCAAGCCA    TTTTGTTATGATGGA 100 50
      BT4551 5971919 .. 5971937 -  -8.1  -5.38839   CATATAAAAAGAAAA             GCCGCTG GTTAT CAGCGAC             TTTCTTCTAATTGGC  90 70
      BT4550 5970136 .. 5970146 -    -4  -3.15758   ATAATTGGTGATTAA                 TTTG TTG CAAA                 CCAATACAATGAAAC  49 94
      BT4549 5968921 .. 5968966 -  -9.3   -3.0539   ATATTCACAAATAAT TATGGTTAGAATATGAATCAT ACTC AAAAATCATACTCTAACCATA TAAAAGAGGTAATAA  74 47
      BT4548 5967992 .. 5968006 -  -2.1  -3.31854   TAATTAGAATTAATA               TGCTG CAAAC CAACA               GAATGAAATTTTGCA  44 88
      BT4547 NONE
      BT4546 5966009 .. 5966049 -  -9.8   -2.8371   AAGAACTACTGAAAT GCGCTTCTACGTGGCTGCT ATCA AACAGCCA-GCAGAGGCAC  TACACGCCAATCCGA  76 494
      BT4543 5963162 .. 5963172 -  -5.4  -3.72374   CGTCAGCAATAAAGA                 TGCT TAC AGCA                 AAACCTAATGTAAAT  61 264
      BT4541 5962312 .. 5962353 - -16.9  -2.64572   TAAACAACGAAGTTA TCTACTCCAACAGTTGTTT ATAT AAACATCTGTTGGAGTAAA  AACGCCTTCTGTTTG 100 1
      BT4528 NONE
      BT4527 NONE
      BT4526 5944518 .. 5944548 - -11.4   -4.8622   TTTGGCAAGCAAAAA       TTCAGTTATTGGAA ATT TTCGAATAACTGAA       TTTTTAAAGCCCCAA 100 128
      BT4525 5944014 .. 5944032 -   -11  -4.88293   AAGGCTAAAAAGAAA             GGCGCTCA AAA TGAACGCC             TTAATAATCGTTGAT 100 12
      BT4524 NONE
      BT4523 5942338 .. 5942365 -  -8.6  -3.12351   TGTCTTTAGATTTAA        TAATGGAGAG TTTATAGG CTCTCCATTA         TTAAATCTAATTGTG  71 9
      BT4521 5940973 .. 5941006 - -18.5  -4.76312   GATAATATTCAAAAA     TCCTTAGAAGTGTAA TTAA TTACACTTCTAAGGA      TAGATAAAACTTACC 100 36
      BT4514 5930641 .. 5930651 -  -8.2  -2.55213   GATTCACTCAATGTA                 GCCG CTG CGGC                 TGCCGTAGCTTTCTG  59 78
      BT4511 5928098 .. 5928146 - -19.2  -4.67968   GGAACAAATAATAAA TGTGTGATTGCATTGTGACAGCA AAAA TGCCGTCACAATGCAATCAC-CT CCTGCTGTCACGGGC 100 95
      BT4507 NONE
      BT4506 NONE
      BT4505 5919798 .. 5919808 -    -4  -3.69702   GAGTATCGAACAGAA                 GATA TTT TATC                 CTATCACGTTTCCTA  53 325
      BT4501 NONE
      BT4500 5915246 .. 5915301 - -14.3  -3.23274   CGTTGCATAATTGAA GTGTGTGTCAAAAGTCAATATACCC GTAGGG GAGTTTAGTTACTTTTGACACACAC TTTATCATATTTTAG  95 37
      BT4497 5913142 .. 5913152 -  -8.2  -3.20808   TTCAGGAGAATAAAT                 GGCG TAT CGCC                 TCTAAAGGGGCATAG  70 1
      BT4496 NONE
      BT4495 5911829 .. 5911842 -  -2.4  -4.19678   GGATAGTTGAATAAA               TAGG GGCTGA CCTA                AAAGTACGAAAAGTC  54 138
      BT4492 5908376 .. 5908398 -  -3.5  -3.03956   ATAATTAATGAGATA           GTAAAATGC TGGTC ACACTTTAC           ATTTCTTCGTCTTTC  45 22
      BT4491 NONE
      BT4490 5907283 .. 5907295 -  -4.9  -3.19848   TAAAAGTTAGTAATA                GATAA AAA TTATC                TGGTTCCGTATGAAC  54 21
      BT4489 5905495 .. 5905535 -  -3.5  -4.71418   AATATTCAAAACAAA GTGAAGGA-TTCAAACTT GTTCTA AAGTTTAATTTCCTCCAC  GATGTTCTGAATATC  65 145
      BT4488 NONE
      BT4487 NONE
      BT4486 5902067 .. 5902079 -  -2.7  -3.50604   AGAAATGAAGAAAAG                GATAT TTT ACATC                ATTAGTTTTCTGGTG  48 401
      BT4484 5900905 .. 5900920 -  -4.7  -3.62096   GTTCAGCATTTCAAA              GATCG TTTTGC CGATC               AGAAGTGGATTATCT  55 344
      BT4478 5891455 .. 5891469 -  -2.8  -2.58667   TGGTAGAAAAAGTAG               CAGC TCTGTAT GCTG               ACTTCTCAAAAGATG  41 31
      BT4477 NONE
      BT4476 5889203 .. 5889220 -  -8.5  -3.46174   AAAGGTACGAAAAAG             TGTTGGT TTTC ACCAACA              TTCCAAGTCCTTTTC  75 17
      BT4475 5888423 .. 5888443 -  -9.7  -5.94214   AAGATAATAAAAAAA            GCGGAAGTA TGC CACTCCCGC            TTTTCCTGCTATGCT 100 73
      BT4474 5885969 .. 5885980 -  -2.2  -3.54424   TGCCATGCGGGTAAA                GCTA CCGG CAGC                 TACGATTATTACCTA  47 45
      BT4469 NONE
      BT4468 5877762 .. 5877788 - -13.2  -5.03994   TTTTATATATAAAAA         TAGCTGTAAGCA TTA TACTTACAGCTA         TTTGACCTTGCACGG 100 174
      BT4464 NONE
      BT4463 NONE
      BT4462 NONE
      BT4461 NONE
      BT4460 5870474 .. 5870513 - -19.6  -4.11183   TGCGATGAGAAATAA  TTCTCAAGCCTATGAGAA TCTT TTCTCATGGGCTTGAGAA   CTTTTTCTTATTAAA 100 126
      BT4452 5863608 .. 5863619 -  -4.4  -3.51557   TGCTCGAAACAAAAG                GCTT CTGC AAGC                 ATTGGACGGAAGAGG  54 249
      BT4450 NONE
      BT4449 NONE
      BT4448 5859217 .. 5859229 -  -3.3  -4.58773   TGCAGGAAACTAAAA                CTCCC GCT GCGAG                ACAACAAGCTAATGG  62 96
      BT4447 NONE
      BT4446 5857447 .. 5857480 -  -8.2  -5.77677   TAAAATAAGAAAAAA     CAGTAGACTCAAGC AATAAA GCGTGAACCTACTG      TTTCCTTTTTCTGTA 100 48
      BT4441 5853038 .. 5853057 -  -8.6  -2.73441   TAGCAGGGGTGAAAT            TGAAGGGA AATG TCCCTCCA             TCTCTTGAATACAGT  64 165
      BT4437 5843746 .. 5843800 -  -5.5  -4.38712   TTTATCTCTAGAAAA CTCATCGGTCGGGGAACGGCCCGCGCC AAG GG-GCGGGAC-CACCCGTCCCGACGAG CGTAAAATTACAATA  69 33
      BT4432 NONE
      BT4431 5837869 .. 5837879 -  -2.6  -3.56092   TCATGATTCGGTAAA                 TAAT AGA ATTA                 GCCGCTTGTGACATT  48 201
      BT4419 NONE
      BT4418 5822048 .. 5822097 - -14.4  -5.42975   TTATATAAATAAAAA CGCACCGCCAAATATCAGAGCA TACATT TGCTCGGATATTGTGCAGTGCG TGGTGTTTTCTTTAT 100 61
      BT4417 5820434 .. 5820451 - -11.3  -4.84529   TGATAAATTGAAAAA             GGGCGAA TTGC TTCGCCC              TTGTATTGAATCTTC 100 55
      BT4416 5819379 .. 5819424 - -11.9  -3.60419   ACGGGGAAATTACAA TCCGGTGGTCGGTATCGCAGCC GTT AGTTGCG-TACCTACCACCGCA AAGGTCGCCCAAAAG  89 210
      BT4408 5808006 .. 5808041 - -12.7  -2.70138   AGGTAGATTAAATAG    CGGGGGCTGAATTCT CAATGC AGAATTCAGCCCCTA     TTTTTTATTTATATG  86 93
      BT4400 5797351 .. 5797378 -  -4.8  -2.82516   TCCCTTACGAGGACA        CGATGGTTTCCC GACG AGGAAACGGTCG         TTTCTCTACGGGGAT  51 97
      BT4399 5795702 .. 5795723 -  -3.7  -4.24963   TACAATGATGCAAAA           CCGGATAAA ATTT TCTATCAGG            GACTGGCTTTGTTGA  62 403
      BT4396 5790243 .. 5790266 - -11.8  -2.63435   TGAACTACCCACAAT          TCCCCTCCTT CCCG AAGGAGGAGA           GTTGGAAGTTACCAC  84 52
      BT4394 NONE
      BT4393 5785924 .. 5785951 -    -4  -2.81312   AATTGATTCACTATA        GCACTTTGATGG ACAA CCATCTGAGAGC         AAATTAAGTTTAAAC  46 58
      BT4392 5784462 .. 5784488 -  -8.6  -2.90645   AAAAAGACAATAGTA         TCTCCCCTTCCC TTC GGGAAGGAGGGG         TGGCTGAAAGCCGGG  69 158
      BT4383 5775669 .. 5775679 -  -2.6   -2.6585   ACAAAGTTAATGAAG                 TTAT TGA ATAA                 ACCGTAAGTTCTTAA  41 44
      BT4382 NONE
      BT4381 5773937 .. 5773947 -  -6.8  -4.91778   GAAAGAGAAAATAAA                 CCTC CTG GAGG                 TGATACCTTGTCGTA  82 329
      BT4364 NONE
      BT4363 5755001 .. 5755025 -  -5.7  -3.14132   GGTTTTTGTGAGGAA          TCTTTTACCGA AGA TCGGTAATAGG          AGCCGAAGAAGAAGC  54 5
      BT4362 5751481 .. 5751527 - -26.4   -3.1505   ACTATTTTGGATGAA TAAAAGAAAGCCTCAAACAGTT TTT AACCGTTTGAGGCTTTCTTTTA GATTATAATCTTACA 100 52
      BT4361 5750307 .. 5750339 -    -3  -4.53495   TAAAAAAAATAATAA     TCAATGCATGATTTC CTTA AAAATCAT-CATTAA      ATCGCTCCATTTGCA  62 9
      BT4360 5749715 .. 5749761 - -17.8  -5.50313   TATAAAACGAAAAAA GAATAATCGGAAGTAAACAGG GGAATA CCT-TTTACTTCCGATTATTC TTTTTATAAATGATA 100 79
      BT4355 5739265 .. 5739304 - -11.6  -5.37345   CGCAATGAGAAAAAA  TTCTCAATGCAATGAGAA AAGA TTCTCACTGCGATGAGAA   AAAGTTCTCACTGTG 100 262
      BT4351 NONE
      BT4350 5731592 .. 5731626 - -18.1  -3.83026   CTCTGTCAGAGTAAA     TCAGAGGCTCTATCC GCATG GAATAGAGCCTCTGA     TTTTTGTTTCCGGAT 100 144
      BT4344 5722191 .. 5722204 -  -2.4  -2.76696   CTTGTCGGCAATAAT               CTTC TCGATG GAAG                TTTCTTCTTCCGAGG  40 62
      BT4343 5720909 .. 5720928 -    -8  -2.78712   GTTTGAACCGAATCA            TCAGAAAA CCCG TTTTCTGA             ATGAGTATGACAGGA  60 334
      BT4340 5716961 .. 5717005 -  -9.6  -3.60296   TACCCCTATTTTAAA GGGGGTATT-TTCGGAAAA TGATATAT TTTTCTGAAGAATACCCCC TCCTTATAGGATTGA  82 93
      BT4339 5714657 .. 5714688 - -12.5  -4.92314   ACGAATCTATAAAAA      GATTGCACAAAAG TAGGTT CTTTCGTGCAATC       TTCAGGAGTTTTTTA 100 38
      BT4338 5713813 .. 5713833 - -11.2  -5.76237   TATAGAAATAAAAAA            GCCGATGT GACGA ACATCGGC            TTCCAGTTAAAGTTT 100 74
      BT4337 5711240 .. 5711273 - -16.2  -6.15536   AATCAATAAAAAAAA     CGGTGGACATG-AGC AACAA GCTGCATGTCCACCG     TTTTTTGTTATGTCA 100 47
      BT4333 NONE
      BT4332 NONE
      BT4331 5704130 .. 5704150 -  -8.3  -4.92669   CATATAAAAAAAGAA            GGCTATCTA TCC CAGACAGCC            AATCTTTATTAACCT  90 209
      BT4330 NONE
      BT4329 NONE
      BT4328 5701392 .. 5701406 -  -5.8  -2.76671   ACTATTTAAAAGTTA               TTATTG GTT CAATAA               GTTCATTGTGTGGCA  55 11
      BT4327 NONE
      BT4326 NONE
      BT4325 NONE
      BT4324 5695147 .. 5695159 -  -4.9  -3.93148   ATGACGGCAAAAATA                CAAAA TAA TTTTG                ACCCAGTGGGTTATT  62 123
      BT4323 NONE
      BT4322 NONE
      BT4321 NONE
      BT4320 NONE
      BT4319 NONE
      BT4318 NONE
      BT4317 NONE
      BT4316 NONE
      BT4315 5684913 .. 5684923 -  -4.6  -3.05596   GAGCTCTTTATCGAA                 CCCG TTG CGGA                 ATAATCGGGCACAAA  50 107
      BT4314 NONE
      BT4313 5684176 .. 5684212 - -11.7  -5.61596   ATCTGCATAAAAAAA    GAAAGGAGAAGCAATCC TTT GGATTACATCTCCTTTT    CTTGAATATTTTCAG 100 50
      BT4312 5682764 .. 5682801 -  -9.9  -4.21141   GGTTAATAAAGGAAA   CTCCTGTAAGGGGCAGA GATA TCTCATCCTTACAGGAG    TAGAAAGTTTCTTAG  93 37
      BT4311 5681466 .. 5681496 -   -12  -5.22289   TACGAAATATAAAAA       GAAAAGTCACTCTT TTG ATGAGTGACTTTCC       ATATCCATGTGAATA 100 48
      BT4310 5679027 .. 5679061 - -15.1   -3.2963   AGTATCTTGTGATAA     GAAAACCCCGTTTGC ATTCA GCAGACGGGGCTTTC     TGTTATAATAAGCTT 100 47
      BT4307 NONE
      BT4306 5675103 .. 5675149 - -16.3   -2.9356   AGGTACAGGTACATA TAAAA-AAACAGCGCGAATTAC CGAA GTAACCCGCGCTGTTTATTTTA TATATCTTTTTAGTT 100 35
      BT4302 5669194 .. 5669204 -  -3.2   -4.6526   AGAAATCTTCAAAAA                 TCAG GGG CCGA                 TAAAGGAAGCGACAC  66 329
      BT4300 5667886 .. 5667900 -  -5.8  -2.98014   AATTAATCAATTATA               TATAAG ACA CTTATA               CACATACATACCAAG  57 228
      BT4299 NONE
      BT4298 5662684 .. 5662694 -  -2.6   -3.3197   ATATTATTTTTAGAA                 TTTA AGA TAAA                 CCTGGAACGTGTAAG  45 9
      BT4297 NONE
      BT4296 NONE
      BT4295 5657614 .. 5657624 -  -2.6  -3.09635   ATTCTTATCATCCAA                 TTTT ATA AAAA                 AGTAAGACTGGCGAA  43 108
      BT4294 NONE
      BT4293 5654930 .. 5654975 - -14.1  -4.09656   CTGAAAATAGAATAA TTGGTAGTAACGTGAGGGCAA ACGG TTGCTCTCACGCTGCTACCAT TGGATCTCTAATCGC 100 101
      BT4291 5652142 .. 5652155 -  -2.3  -3.52459   AGGAACTTTATACAA               CCACG TTTG CGTCG                GGATGAGTACCTCTG  47 55
      BT4290 5650979 .. 5651016 - -18.6  -2.53263   GCCAGTTCCAAGGCA   GGAAACGAGCGTTTCC GATATA GGGAACGCTCGTTTCC    AAAATAAGACTGATG 100 301
      BT4287 NONE
      BT4286 5645435 .. 5645453 -  -6.7  -3.17615   CACAAATATAGAAAC             GATGGGA TAAAT CCCCATC             TTATTTGCATCTTAA  61 37
      BT4285 NONE
      BT4284 NONE
      BT4283 NONE
      BT4282 NONE
      BT4281 5640689 .. 5640700 -    -3  -2.55021   AAATAATTTATTAAT                TTTC AATT GAAA                 GATTAAACCATTGTA  42 28
      BT4280 NONE
      BT4279 5637899 .. 5637955 -  -4.2  -4.35353   AACGAAAAACAAGAA TATAAATACAGAATCACTATAGC TTTGTTCGATTT GCTATAGCGATTCTTT-TTTATA CGGGTACTTTATCGG  64 101
      BT4275 5634634 .. 5634648 -  -2.1  -3.56109   TAAAGATAGAAGTAA               TAGGA TAAAT TCCCA               TCTTATTTTTGCATC  47 41
      BT4274 5633518 .. 5633529 -  -2.2   -5.4433   ATATAGAAATAAAAA                CGCA TTGT TGCA                 TAGACAATCAATGAT  74 258
      BT4273 5631567 .. 5631598 -  -7.4  -3.39142   CTTATATGGAATGAA      GAGTAGCTTTTACT TTTG AGTAGAAGTTACTC       TTTATTTCTTATCTT  69 20
      BT4263 5613857 .. 5613878 - -13.7  -5.82172   ATGAAGACAAAAAAA           CCGCTACGG TTTC CCGCAGCGG            TTTCCTATATGTTTA 100 50
      BT4262 NONE
      BT4261 NONE
      BT4260 NONE
      BT4259 NONE
      BT4258 NONE
      BT4257 5607418 .. 5607428 -  -6.8  -3.15699   ACTGATTCAGCAATA                 CCTG CGT CAGG                 AGAGTCTGGAGTCTC  59 242
      BT4254 NONE
        ribH 5604513 .. 5604536 -    -9  -5.38951   AAGTTATACAAAAAA          GAGAATCTAA TTTC TCAGATTCTC           TTTGAAGAGCGGAAG  95 247
      BT4252 NONE
      BT4251 5601281 .. 5601312 -   -11  -3.65426   GGATAAAGGCTCAAA      CGTATTCATACCCA TGCT TGAGTCTGAATACG       TTTAATTGGCTATAT  89 49
      BT4248 NONE
      BT4247 NONE
      BT4246 NONE
      BT4245 5592722 .. 5592747 - -10.5  -4.44245   AGATGAGGTATAAAA         GGGTGAATCAA AAGT CTGACTCACCC          TTTGTCTCTCATTTA 100 41
      BT4244 5590102 .. 5590119 -  -2.8  -2.84878   TGTGTTAAGTTAAAT             TATTCT TATAAC AGAATA              CGTTTTCCGTCAGCT  42 13
      BT4243 5588401 .. 5588443 - -15.8  -3.36452   AGTGCCGAACATGAA CTTACGGATAACCTGACT TTTTCCC AGTCTGGCTATCCGTAAG TTTATATATTAATAA 100 52
      BT4242 5587409 .. 5587425 -  -2.3  -3.68962   TGTTAACAGAGAGAA              TATTCCT GCC AGTAATA              GGTGATATGATCTGT  47 71
      BT4241 NONE
      BT4240 5582833 .. 5582863 -  -9.8  -4.67651   ATATGTCAAAAGAAA       CGGCAGAAAAAC TTAAACC GTTTCTCCGCCG       TCCTATTGTTTATCA  91 114
      BT4234 NONE
      BT4233 5572739 .. 5572762 -  -6.6   -6.0427   ATGATATAAAAAAAA          CGCACTGCCT TCTC AGGTGGTGCG           TTTGTGTTTTGGGGT 100 55
      BT4230 5569921 .. 5569933 -  -6.3  -3.60814   AAACGTGATATAGAA                TCTCT TAC AGAGA                AAGGTATACTTTCTC  62 131
      BT4228 5567898 .. 5567912 -  -2.8    -3.002   ACTATTTTAGATATA               GCGAAT AGA ATTTGC               AGCTAATGTATGGGG  43 245
      BT4227 5566046 .. 5566072 - -16.8  -3.40403   TCTTTCGGAGTATAA         TTTAGGGAGAAG AGA CTTCTCCCTAAA         TTAATTTATTATAGT 100 44
      BT4226 NONE
      BT4225 NONE
      BT4224 5560529 .. 5560580 -  -6.7  -5.24129   TTTTTGCACAAAAAA TCCCC-ACCCACTCAG-CGCTACTT TCAC AAGCTGCCTCTGAGTGGATTGAGGA ACACAAACAAAACAA  87 383
      BT4222 5558805 .. 5558824 -  -3.7  -3.14344   TACCTGTGTTATCAA            TATACAA TTACTC TTGTATA             ATTTTGGGACCAATC  47 176
      BT4221 NONE
      BT4220 5556427 .. 5556453 -   -16  -5.82281   AAAGATATAAAAAAA         TGCCTACCTTCA AAA TGAAGGCAGGCA         ATCTCTATGAAATAA 100 49
      BT4219 NONE
      BT4218 NONE
        hemH NONE
        ubiE NONE
      BT4215 5551976 .. 5551999 -  -2.4  -2.73542   TGCAACTGGTAAGTA          CCAGCATGAT AATA ATAATGCTGT           AGACTGCTCTTTTCT  40 119
      BT4214 5551023 .. 5551033 -    -4  -3.25472   ACATTTGCAAATATA                 GAAA CTT TTTC                 TGTTATGATTCCAAA  49 60
      BT4213 NONE
      BT4212 5549382 .. 5549427 - -14.2  -3.01712   TCGTGGTGGTTAAGA GCTGGAATCGCCGTTATCTGA ATAAA TCAGGTAACGGCGATTCC-GA TTTTAGCTTGGAAGT  93 59
      BT4211 NONE
        prfA NONE
      BT4209 NONE
      BT4208 NONE
      BT4207 NONE
      BT4206 NONE
      BT4205 NONE
      BT4204 5540838 .. 5540884 - -12.8  -4.85599   GCCAGGGGATAAAAA TATTAGGTATTAACTGCT-TG TCACTG CATAGCAATTAATACCTAATA CTTGATACTTAATAC 100 41
        miaA NONE
      BT4197 5531915 .. 5531938 -    -3  -2.77899   CGTGGCGAGGAAGCA          GGAGGTTCCC GTTG GAGTACCTGC           TTTGCTTTTCTGATA  41 199
      BT4193 NONE
      BT4192 NONE
      BT4191 5525746 .. 5525758 -  -5.5  -4.42851   CTAAGAAACTGAAAA                CACTG GAG CAGCG                TGTCTATGCTGAAAG  70 214
      BT4187 5521305 .. 5521345 -  -9.9   -5.1848   AAGTAATTGAAAAAA  TAGCAGACCGGCTTATCTT TGG AAGATAAATTAGTCTGCTA  TTTGAGCTTTTTACT 100 79
      BT4186 5519920 .. 5519954 -    -8  -5.89947   CAAAGGTAAAAAAAA     GACTCCGCACAA AGGAGTAATAA TTGTGCAGAGTC     GGTATAAAAACTGGT 100 86
      BT4185 NONE
      BT4184 5517364 .. 5517418 - -13.8  -5.10461   GTTATTGAAGAAAAA TAGCTGCATGATAGATCTATGTTGAT ATA ATCCGCATAGATCTATCGTACAGCTT GAAGAATGAGATCTT 100 57
      BT4182 NONE
      BT4181 5507816 .. 5507853 - -12.3  -3.80174   AGAGGGTGATAATAA   GGTGACAATA-GAATGTA TCT TCCATTCTTATTGTCACC   TCTCCTTGATGAATC  95 499
      BT4174 5495387 .. 5495399 -  -7.7  -2.63631   GCAAGCTGCATATGA                TGGCT GTG AGCCA                GCATAAGCAGTGAAA  63 56
      BT4173 5493730 .. 5493765 - -17.2  -4.35091   AATAGTTAGAAGAAA    GCGGTTAATGCATTGTC AGT GA-AATGCATTAACCGC    TTTATGAATATATCA 100 55
      BT4161 5468490 .. 5468529 - -15.3  -3.22951   TAGATGGTGATAATA  GGGTGATAATAGAATAG TAACCT CTTTTCTATTATCACCC   TTATTGTATCTTTTG 100 51
      BT4157 NONE
      BT4156 5458856 .. 5458912 -  -4.7  -4.33674   AATAGAGAATATAAA TTCCCCGAATTAAGTTTC-TTCATTA ATTAGG TAATTTTTGAAACTTGATTCGGGGAA TTTATATTACATTTT  67 73
      BT4151 NONE
      BT4150 NONE
      BT4149 NONE
      BT4148 NONE
      BT4147 5445598 .. 5445651 - -16.3  -2.76885   AAGCTAAATGATAAT CAATAGTATCTTAAATCTCCTCCTT CCCG AAGGAGGAGAATGGAGATACTACTG TTTTATTCATTTTTT 100 32
      BT4146 NONE
      BT4145 5441323 .. 5441338 -  -7.6  -2.70275   GAATTGGAGATACTA              CTGACT TTTT AGTCAG               GCCCGAACTATATTG  63 78
      BT4144 5439571 .. 5439592 -  -4.5  -3.83324   GCAGAAATACGTAAA           CTTTAAAAG CAGG CTTTTACAG            CCATAGAAGAACTAG  57 170
      BT4136 NONE
      BT4135 NONE
      BT4134 5421605 .. 5421622 -  -2.6  -3.21416   TACGGTGATTACCAA             CCCGGA TTCTGT CCCAGG              TTCGGATCTTTCAAT  45 1
      BT4133 NONE
      BT4132 5419059 .. 5419086 - -15.8  -3.95435   TGTCTGAAAATAGAA        GTGGGAAGAAAA TACT TTTTCTTCCCAC         TTGATTTAATCACCG 100 48
      BT4131 NONE
      BT4130 5415878 .. 5415892 -  -7.2  -3.34947   CAATAACTTTCACAA               TCAGAA GAC TTCTGA               TACACTACCAACTTA  66 42
      BT4129 NONE
      BT4128 5412255 .. 5412266 -  -2.2  -3.05562   ACAAAGTTCCGAAGA                CAGC TCTG ACTG                 TTGGTGTAGGCACTG  42 399
      BT4124 5404361 .. 5404392 -  -3.7  -5.23765   GAAAGAATATAAAAA      GGATTCCGGAAAA ATGCTG CTTTCCGGAAATC       AGCGGAATTAACAGA  76 269
      BT4116 NONE
      BT4115 NONE
      BT4114 NONE
      BT4113 NONE
      BT4112 5381175 .. 5381206 - -13.8  -5.70522   AATAATAATAAAAAA      GATAGCGATGCCCG AATA CGAGTATCGCTATC       TTGAGAAAAGAGACT 100 93
      BT4107 NONE
      BT4106 5368975 .. 5369027 - -26.7  -4.10178   GAAGAATATGACAAA TCCGGAAAACTTCATTCTCTCCCCG TTT CGAGGAAAGAATGAAGTTTTTCGGA TCACTTGATATGTGC 100 59
      BT4105 5367224 .. 5367256 -  -8.6  -5.41746   AATTGGTTAAAAAAA     CAGGAGGACAAACTCA TGC TGAGT--GCCCTCCTG     TTTTTTATTCTATAT  95 53
      BT4099 NONE
      BT4098 NONE
      BT4097 5352903 .. 5352919 -  -2.2  -4.42806   TGATGTTTAAAGAAA              TTCGCG ACGCA CGTGAA              CAAGAGATGGATGTT  59 191
      BT4068 5301269 .. 5301303 -  -5.9  -4.65722   TTATATAGAAATAAA    CAATTAGTTTC-TCCA CACC CGGATGAAACCAACTG     TAATGAATTGACGAA  77 62
      BT4067 NONE
      BT4066 NONE
      BT4065 5298593 .. 5298604 -  -4.4  -3.29364   AGTATTAAGTATTAA                TTCC ATGC GGAA                 TATAGCGTATATCAT  51 100
      BT4064 NONE
      BT4063 NONE
      BT4062 NONE
      BT4061 5296022 .. 5296035 -  -5.3  -2.83343   ATATTTATCACGATA               TCCAT CCGA ATGGA                AATTGGGTCGTGCCG  52 49
      BT4060 5293953 .. 5293964 -    -3  -5.30686   AAGATTGATAAAAAA                TTCA TAAT TGAA                 TTATTAAGTTTTAAG  74 101
      BT4059 5292452 .. 5292462 -  -2.6  -3.93401   TTTATAAATTAAGAA                 TTAA AGA TTAA                 AAAATAAAGGTTATG  53 36
      BT4058 5290954 .. 5290979 - -17.7  -3.02916   AATAGACAAGAATGA         TGGGGCTGACT AAAA AGTCAGCCCCA          AAGAGTCGGTTTCTT 100 39
      BT4051 5277760 .. 5277774 -  -5.7  -3.56643   GTGACAGTTGCCAAA               TACCC GCATT GGGTA               GATTTGGATGCCGGT  57 428
      BT4046 5262871 .. 5262892 -  -7.5  -4.73677   CTTATAACAAATAAA           TTAATTGAT GCAA ATCAATTAA            TATGCTATAAAACAT  83 464
        ksgA NONE
      BT4042 5257955 .. 5257975 -  -3.4  -4.30995   TGGGTCACAAAATAA            TGAAATAA AACGA TTACTTCA            TACTCTTTTGCTTAT  60 62
      BT4041 5255873 .. 5255912 - -12.4  -5.24129   GCCTTTGAGAAAAAA  TTCTCACCACACTGAGAA AAAA TTCTCAATGCAATGAGAA   AATTTTCTCAAAGGC 100 162
      BT4040 NONE
      BT4039 5250638 .. 5250651 -  -2.5  -2.87881   CAATGTCTTCATATA               TATAA TGTA TTATA                TGTATTATTAGAAAG  42 33
      BT4038 5248683 .. 5248709 -  -7.4  -5.77853   AAGGCTCAAAAAAAA         GAGTCTTCCA AAATGAA TGGAAAACTC         TTTTTACATCAGCAC 100 109
      BT4037 5248025 .. 5248046 - -11.7  -3.95126   GAAAAAGAATCGAAA           CTGTCAACT TATA AGTTGACAG            TTTTAGTTAATTAAG  93 47
      BT4036 NONE
      BT4035 5247061 .. 5247072 -  -2.2  -3.87815   CTGGATCCGGAGAAA                TCCG ATAG CAGA                 TACTAAACCACCTGT  50 46
      BT4034 5246374 .. 5246384 -  -8.2   -3.6217   GGTCAATCATAAACA                 CGGG AAC CCCG                 CACCGCATGGCGGCA  73 2
      BT4022 NONE
      BT4021 NONE
      BT4020 5236967 .. 5237019 - -23.8  -5.98675   GACAAAAAGAAAAAA GGAACGGCTTACAGACGAAGCG-CA GTAT TGACACTTCATCCGTAAGCCGTTCC TTTTCTGCTCTTATA 100 124
      BT4019 5236262 .. 5236280 -  -7.4  -4.50761   ATCAATCGAAAGAAA             GACCTTTG AGG CAATGGTC             GCCAAGTTCGACCGT  82 185
      BT4018 NONE
      BT4017 NONE
      BT4016 NONE
      BT4015 5233170 .. 5233188 -    -6  -3.66489   TAAGGAGAAATAATA             CTTCTCTT GCC AAGAGACG             GATAAGCCTTCTTAT  62 239
      BT4014 NONE
      BT4013 5227993 .. 5228051 - -28.8  -2.98479   TGATTAAACAGTATA TCCATGACTAAACTTTCGGTGTCCACA ATGAAG TGTGGACACCGAAAGTTTAGTCATG-A AATTGCTTGATATAA 100 73
      BT4008 5221888 .. 5221917 -  -3.7  -3.02013   AGGGCAATAATCATA       TATAGCC-AGTTCA GAT TGAACTTGGGCATA       TTCACCTTATTATTA  47 88
      BT4007 NONE
      BT4006 5218914 .. 5218944 - -10.5  -6.06723   TGTGTGAAAAAAAAA      GGTCGGAAG-TGCT TCAA AGCGGCTTCCGACC       TTTTATTTTATTTAT 100 48
      BT4002 NONE
      BT4001 NONE
      BT4000 NONE
      BT3999 NONE
      BT3998 5209372 .. 5209399 - -11.4  -2.63902   ATAATAAGGAAGCCA        CGGTTCGCAATT ACGA AATTGTGAACCG         TCTGAAAGGTATTAA  77 85
      BT3995 5205336 .. 5205368 - -11.5  -5.95539   TCTGAAATAAAAAAA      CGTGCCTTAAAGT GCGGGTG ACTTTAAGACACG      GTTCTTGTATTGGAT 100 57
      BT3994 NONE
      BT3993 5202345 .. 5202374 -    -3  -4.70879   CTGAAACCCCAAAAA       CACTTATCTTTA ATCCAA TAAAAATAAGAG        GAGAATGAACCAAAG  65 5
      BT3992 NONE
      BT3991 5198933 .. 5198977 - -12.1  -3.93963   ATGATTATTGAGAAA CATCACGCTGTCATCCGGAGC ATA GCGAAGAATGACGGCGTGATG TCAGGTATCCGGAAT  95 46
      BT3990 5196487 .. 5196520 - -18.5  -4.76892   ATACTAACTGAAAAA     TAGCCTGAAAGTAAA GAAG TTTACTTTCAGGCTA      TCGTTTTTTTTGCCA 100 138
      BT3989 5195844 .. 5195858 -   -10  -3.17075   CTCCTCGTAAGGGAA               CCCTTG TGC CAAGGG               CTTGGCACAGTTGTG  79 171
      BT3981 NONE
      BT3980 NONE
      BT3979 5181750 .. 5181768 -  -7.5   -3.5394   AAACGGCTCTTGAAA             TGAAGGA GATAT TCCTTCA             GGATCAGCGGGAAAG  65 166
      BT3975 5175367 .. 5175387 -  -3.9   -4.2679   TAATGCTTATGAAAA            GGAGGCATC TCT GATGACTAC            CCGAAAAGATACTCG  62 489
      BT3973 NONE
      BT3972 5172628 .. 5172641 -  -6.7  -3.53012   TTTGTGGCCCCCAAA               GAGAG TCCG CTCTC                GGAAAAAATCGTTAC  62 37
      BT3970 5170808 .. 5170838 -  -5.5  -4.99312   AATATAATAATAAAA       GAGGATGCC TATGGGGTAATGC GGCATCCTC       TTGGGAGACAGTCCT  77 212
      BT3969 NONE
      BT3968 NONE
      BT3967 NONE
      BT3966 5162783 .. 5162803 -  -9.7  -4.03989   AGATAAAAATGGAAA            GGATGAGGC TGG GCTTCATCC            TTTTTTTAGAACTGA  87 102
      BT3942 5117911 .. 5117925 -  -4.4  -3.32022   TTTTGGAGAGAGGAA               TTATAT ATA ATATAA               TGTATAAGCAAGTAA  51 158
      BT3939 NONE
      BT3938 NONE
      BT3937 5111211 .. 5111234 - -12.4  -5.71712   GGTTATATAAAAAAA          TCCCGCGTCC ATAT GGAAGCGGGA           TTTATATGATTAATT 100 326
      BT3936 NONE
      BT3935 NONE
      BT3934 5107891 .. 5107948 - -12.9  -4.72272   TGGGGTGACTAAAAA GTCGATTCTATCTCTATTCTCCTCCTT CCAG AAGGAGGAGAGTTAAGATACTACCGAC TTTCTAGTCGGTCTC 100 103
      BT3933 5106977 .. 5107005 - -12.6  -5.76633   GTACATATAAAAAAA       TCCCCTGCAAAGA ACTT TCTT-GCAGGGGA        TGGTTAAATCTTATC 100 56
      BT3932 5104505 .. 5104518 -  -5.3  -3.65902   GGTAGTGGAGGCAAA               GCATA TGTG TATGC                AGATGCGCGGCGTAG  57 236
        ppnK 5091746 .. 5091763 -  -4.1  -4.56775   ATGTTTTTCTAAAAA             GGTTACT GTGA AGTACCC              GAACGGGGATAAACC  67 223
      BT3911 5085518 .. 5085550 -  -9.1  -4.83243   TGGATAGAAAAGAAA      GAAGGCTGTCCCTCA TAG CGGAGGACAGCCTTT      CTTAGCTTATATAAA 100 58
      BT3905 NONE
      BT3904 NONE
      BT3903 NONE
      BT3902 5072952 .. 5072981 - -12.3  -5.38054   TCCTATAAAGAAAAA       CGATGTATACTTC CGAA GAAGCACACATCG        TACTAAACTCTCTCC 100 53
      BT3901 5071918 .. 5071934 -  -5.9  -2.71924   GATTCTTTCGCAAAG              CTACGAA TAT TTCGTAA              TAAAGCAATAGCTAG  55 322
      BT3899 NONE
      BT3898 5069595 .. 5069620 -  -3.4  -5.28983   GCGAAAACAGAAAAA        GGAGCAGAATCG TTTA CGATT--GCTCC         TTTTTTCTGTTATTT  74 76
      BT3897 NONE
      BT3896 5066659 .. 5066694 - -23.6  -3.61178   TCTATTTATTCTAAA    CACAAAAGAGGCTGGT TTAA ACCAGCCTCTTTTGTG     TTGTTTATCGTAGTC 100 30
      BT3886 5056748 .. 5056774 -  -7.2  -3.67775   ACCCGCATGGAAGAA         GCCTGTGCTCCG AAA CTGAATACAGGC         ATGTTTGCTGCCATG  67 279
      BT3879 5051940 .. 5051989 -   -11  -4.63184   AATTTATCTCAAAAA GATAATAGAGAAGGGCGGAA CTTTGATGGT TTCCGCCCTTTTTTATTATC CTCCGACCCCTTTGG 100 21
      BT3868 5039204 .. 5039221 -  -3.5  -3.74089   ACTATAAGAGAAAGA             TACCGGTA GTA TA-CGGTA             TTTGTTGCGTAGGAT  52 502
      BT3867 5038800 .. 5038814 -  -2.8  -3.75153   TTCTGTGAACTGAAA               CTGAGT GAT ATTCAG               ATTAAGAGCTGGCAG  52 22
      BT3864 5034016 .. 5034072 - -20.7  -2.66964   TGATTGAGCAGACTA TATAATAAAGTAAAGGCTGCCTGTTC GAAAGT GGAC-GGCAGCCTTTACTTTATTATA TTCGTCTTTATTATC 100 42
      BT3840 4995460 .. 4995482 -  -6.3  -5.75478   AAGGACATAAAAAAA           CTTCTGTCA TCAGG TGGCAGAAG           TTTCTTTTTTTTCTT  89 61
      BT3837 4993023 .. 4993059 - -24.7   -5.1356   TCGTATGAATAAAAA    GAAATCGCCCGGCAATA TTC CATTGCCGGGCGATTTC    TTTTTATTTAAGAGG 100 42
      BT3831 4983035 .. 4983054 -  -2.1  -5.97979   ATAAGAACAAAAAAA            CTTCCGA TAAAGT TTGGAAG             ATAAAGCTAAAAGTT  87 42
      BT3826 4977592 .. 4977605 -  -2.3  -3.52459   AGGAACTTTATACAA               CCACG TTTG CGTCG                GGATGAGTACCTCTG  47 55
      BT3825 4976386 .. 4976421 - -11.2  -4.07885   CAGTTCCCTTTAAAA    GGAACGGTCGTTTCCAT TAA AAGGA-ACGCCCGTTCC    CTCACCGGGAAACGA  93 346
      BT3824 NONE
      BT3823 4975147 .. 4975194 - -10.8  -5.02476   ATATTTGTGAAAAAA GGCAATCTTGAAGAGAGAATGT TTTG ATATTCTCTTTTTAAGACTGCC TTTCGCTCATTCTCT 100 54
      BT3822 NONE
      BT3821 NONE
      BT3820 NONE
      BT3819 NONE
      BT3818 4969732 .. 4969747 -  -4.6  -2.56391   ATCAGTCAAAGATAG              CCATCG GTTC CGGTGG               ATTGACTGGAAAAGG  46 415
      BT3801 4942581 .. 4942592 -  -4.4  -3.89501   GAAGAGGGGGAGAAA                GAAG ATGC CTTC                 TTGCAACAACTGATT  59 342
      BT3799 NONE
      BT3798 NONE
      BT3797 NONE
      BT3796 4931930 .. 4931969 -  -9.4    -4.128   ATGTCTATATACAAA  CTTACCCAAGGATACG TTAATGTT CGTAAACTTGGGTAAG   ATTTTATAGATATTG  89 106
      BT3793 4928060 .. 4928072 -  -6.3  -3.26298   ATGACCGTAAATATA                TCGAT GAT ATCGA                AAAGTCAATGATTCA  57 286
      BT3785 NONE
      BT3784 NONE
      BT3783 NONE
      BT3782 NONE
      BT3781 4906511 .. 4906538 -  -6.4  -3.86897   TTCATCGGCGAGAAA        CCAAAGTTTCATC GGT GA-GAAACTGTGG        TTTCATCAGTGAGAA  66 206
      BT3780 4905031 .. 4905082 -   -12  -4.06866   TGATAAATATAAGAA CTGCAAGGATCAGCACAACCTCTG TTCATT CAGAA-TTGTG-TAATCCTTGCAG TTTTATTTATGTCGG  95 60
      BT3779 4903453 .. 4903464 -    -3  -2.72211   TAAGTTGAAATCAAT                TGAT ACAT ATCA                 CCCCATGATAAAGAA  43 9
      BT3778 4902360 .. 4902392 - -10.7  -2.70528   ATTATTTATAGATGA      TGATAGAGTCCAC GGTAAAA GTGGACTCTATCG      TTTCGTTCTAGGTTA  81 53
      BT3777 NONE
      BT3776 NONE
      BT3775 4899895 .. 4899906 -    -3  -3.18118   TCATTCTATAATATA                TGTT TGTG AACA                 ATGAAAGTACAGCAG  47 252
      BT3774 4895720 .. 4895757 -  -9.9  -3.23216   GGTTAGGATGATGAA   CGCCTTCAAGTGTTTGC GGAA GCATATATTTGAAGGCG    TTTTCTTATTGTCAA  79 209
      BT3762 NONE
      BT3761 NONE
      BT3760 NONE
      BT3759 4879616 .. 4879630 -  -4.2  -3.85698   TTCTGTTTTTAGAAA               GCGGAA GGT TTCAGC               CGTAATCCTACGGTT  57 4
      BT3758 4878403 .. 4878440 -  -3.4  -5.75538   GCGAAAAAACAAAAA   GCAGCCTGAATAAGAA CTGTTT TTCTGTTCGAGGCTGC    TTTTTTGTTCGCTGT  82 59
      BT3757 NONE
      BT3756 4876966 .. 4876983 -  -2.7  -3.40522   ATCTTTCTACCATAA             CGTTATT ACAT AATTACG              GCCAGAAAACGTACC  47 13
      BT3755 4875253 .. 4875288 - -19.2  -4.27259   TACAGATAGTGAAAA    GAAAAGCCGGCTGCAA TCCT TTGCAGCCGGCTTTTT     TATAAATGGGTTTTA 100 45
      BT3747 4865506 .. 4865534 -   -11  -4.33907   TACAAAGACTGAAAA        GCCGAGTGCGAT CTCCC ATCGTACCCGGC        TTTAATCTTATATGT 100 53
      BT3745 NONE
      BT3744 4861675 .. 4861720 - -12.2   -5.1764   TATATAACAGAAAAA GCCGTTAATTCCAATTGTAT ACATTA ATGCAATTAAAATTAACGGC TTTTTTAGTTGTTTT 100 67
      BT3739 4852150 .. 4852204 - -20.5  -4.70879   GCTAAATTCGAAAAA GAAGAAGATGTCAAAAGCAAGATAA ATGTA TCATCCTGCTTTTGACATCTTCTTT TTTTAATAGATTATT 100 40
      BT3737 4846662 .. 4846710 - -11.3  -4.31433   CACTTTGAGAATAAA TTGGTG-GATTCTTCAGGCAGA TTCCTG TCTGCCTGAAGAATGACACAAA CTTAACGATTCTGAA 100 233
      BT3736 4846320 .. 4846332 -  -2.7  -3.04931   TTATAGAATGATATA                CGATT AAG AATCA                GTCAAGTTTTTTACT  43 23
      BT3735 4845949 .. 4845960 -  -4.4  -4.39166   TTGCAGAGAGTAAAA                GTCA ATAG TGAC                 TCAAATCTACTTCTT  64 67
      BT3728 4838810 .. 4838830 -  -5.5  -3.16774   TTATATAAAATTATA            GATAATAAC GCT GTTTTTATC            GACGTAGAACCCCTT  55 58
      BT3727 NONE
      BT3726 NONE
      BT3725 NONE
      BT3724 4833137 .. 4833149 -  -4.7  -3.34715   GATTTTGTGCAAATA                CACCC ATT GGGAG                TGCAAGCATCAATAC  55 117
      BT3723 4832604 .. 4832642 -  -9.8  -5.22312   AGTTACATGAAAAAA  GGGAAAGAG-AAAGATG TATGAT CTTCTTTTCTCTTTCCC   TTTCGGTATTTTATA 100 53
      BT3722 4831695 .. 4831715 -    -4  -4.84921   TATAACAAAAAAGAA            GGAAAGAT TGATC AGCTTTCC            CATATTTATTCGAGA  70 31
      BT3721 4831098 .. 4831111 -  -5.2   -3.1505   AGCATCGCCCAGCAA               GCGG GAATTG CCGC                ATTGCGACAGGCTGA  52 328
      BT3719 NONE
      BT3718 NONE
      BT3717 4826724 .. 4826781 - -17.4  -2.86102   TTATGAGAAAAAATT CTCATACCTATGAGAAAAATTTCTCA AAGGCA TGAGAATCTTTTCTCATAGGTGCGAG AATAAAAGCAAGGTT 100 60
      BT3709 4820103 .. 4820130 -  -9.8  -5.52096   AAAGGTAATAAAAAA        CGGTGGAAGTGC CGAA GCAAATCCACCG         TTTCTTTATGTCATT 100 51
      BT3708 NONE
      BT3707 4817999 .. 4818012 -  -2.3  -3.52459   AGGAACTTTATACAA               CCACG TTTG CGTCG                GGATGAGTACCTCTG  47 55
      BT3706 4816661 .. 4816673 -  -3.3  -4.03234   GCTGCCGGAGATAAA                GATCG GTT CGAAC                AGGATGTAATGAATT  55 501
        SusA 4812911 .. 4812922 -    -3  -5.18726   TGTCTAGAATAAAAA                TACA AGTT TGTA                 TTAATGTTAATGTTT  71 101
        SusB NONE
        SusC NONE
        SusD NONE
        SusE NONE
        SusF 4803000 .. 4803030 -  -7.4  -3.08977   TCTTAAAAAACAGTA       GCCGCCCCGATTTC ATT GTATTCGCGACGGC       CATTCCCTGTTTCCT  66 56
        SusG 4800810 .. 4800863 - -22.9  -3.45433   ACCGGAAAAAGTCAA GACCACGTCTTCAGATTCATTTCAT AAGA ATAGAATAAATCTGAAGACGTGGTC TTGATGTATTTAGTT 100 35
      BT3691 NONE
      BT3690 4794019 .. 4794034 -  -4.8  -4.21465   CGGAAAATGAAAGAA              TTTTGT TTTT ACAAAA               CACCTAATAATCGCA  64 18
      BT3689 NONE
      BT3688 4791607 .. 4791618 -  -4.4  -3.53012   GCGGGGCTGGCGAAA                GTCT TGAA AGAC                 CTTCCGGAAACAGAT  54 428
      BT3684 4787894 .. 4787915 -    -6  -2.91582   TATCTCAGTCATACA           GGAAAATA TATCCG TATTTTCC            CTGGTGGACACAATG  55 344
      BT3675 NONE
      BT3674 4766284 .. 4766309 -  -2.5  -3.71998   CATTCATGAATATAA         TGA-CAGCCGGT ATG AACGGCAGGTCA         AATGCCATCATCTAT  52 392
      BT3667 4756501 .. 4756514 -  -5.3  -3.08996   GATTCTGATTGAAGA               GTATC GTAA GATAC                ATAGTGAAGAAAAGG  51 377
      BT3660 4744634 .. 4744647 -  -2.4  -4.42806   CTATGTTGAAACAAA               CAAC AATCAG GTTG                ATTTCTTCGCTTTCT  57 18
      BT3659 4742012 .. 4742057 - -20.8  -3.39895   TTTTTTACTAAGGAA CACGAGTTCGATATAATCCA ACAAGA TGGACCATATCGAACTCGTG TTAGTTATCTGATTA 100 49
      BT3645 NONE
      BT3644 4720901 .. 4720958 - -18.8   -2.9796   TAATGCATAATCATA CTCATGCCTATGAGAAAAAATTCTCA TTGCAG TGAGAAAATATTCTCATAGGCATGAG TATTTTTTCTCATCG 100 96
      BT3642 NONE
      BT3641 4717649 .. 4717666 -  -6.9  -3.54475   GTCGGGAGGAGAGAA             GCAACGG GTGG CCGTAGC              ACGTGCCTTGATTAA  62 439
      BT3637 NONE
      BT3636 4711295 .. 4711336 -   -11  -4.34285   GAGGCAAATAAAGAA GATCGGCTTGC-ACTGCGAC GATT GTCGT-GTAGCAAGCCGACC TTTATTTCATTTTAT 100 50
      BT3635 4710751 .. 4710794 -  -6.9  -4.04806   TGTTACACCAAACAA TTTGCAAAGAGAGAC-CACC GTATA GGCATGCCTCCCTTTACAAA GCCTTTTTATTGTTT  73 32
      BT3634 4709536 .. 4709564 -  -8.3  -3.54424   TTTCATTGCTTGAAA        CCAATGGTTTCAA AGG TTGAAACTATTAG        TTCCAAGGCATGAAA  73 336
      BT3633 NONE
      BT3632 NONE
      BT3631 NONE
      BT3630 NONE
      BT3629 NONE
      BT3628 NONE
      BT3627 NONE
      BT3626 NONE
      BT3625 4697820 .. 4697843 -  -4.6  -2.81413   TACGAATTAACACGA          TAGCTTTATG CTTT CACAACGCTA           AAACCGTGTTAATCT  48 76
      BT3624 4696349 .. 4696361 -  -3.5  -3.12446   TACAAATGTAGGGAA                TTTAT CAA ATAAA                TGCATCCTTCTTATG  45 36
      BT3623 NONE
      BT3622 NONE
      BT3621 4690859 .. 4690875 -  -4.3  -4.64861   CTTCCGCAAAATAAA              GAGTCGG AAT CCAGCTC              CACGGATTTCGATTG  70 99
      BT3620 NONE
      BT3619 NONE
      BT3618 4687371 .. 4687406 - -14.2  -4.34759   GAGAATATGAAGAAA    GAATGATCCCGTTGGTT TTA AACCAACGGG-TCGTTC    CTTTAAAACCAAGAC 100 234
      BT3613 4681868 .. 4681898 -    -7  -3.13773   CTCTATATGTAAAAG       GTGCTGTATCTA TATTACG TAGATACAGCAT       TTTTTTTATTATTCT  63 9
      BT3609 4677724 .. 4677740 -  -5.2  -2.85176   AAAAACGAAAAGCTA              TATTCG AAAAA CGAATA              ATTTATTTTTTATCT  52 35
      BT3608 4676283 .. 4676306 -  -6.7  -3.15346   AATATGGCATTAATA          TTGCCCCAT TCGCAG ATGGGGCAT           TTTATGTTTTCTAGT  61 176
      BT3607 NONE
      BT3606 NONE
      BT3605 NONE
      BT3604 NONE
      BT3603 NONE
      BT3602 4665483 .. 4665539 - -14.2  -3.65522   TAGTGACTTTAATAA CTACTTAGCAACAGTTGTGCAATTA TTCATATG TAATTGC-CAACTGTTACTGAGTAG TTTATAGATGATCTT 100 62
      BT3601 NONE
      BT3600 NONE
      BT3599 NONE
      BT3598 NONE
      BT3597 NONE
      BT3596 NONE
      BT3595 NONE
      BT3594 4651621 .. 4651668 - -10.2  -4.36914   TGGTTGTTTATAAAA GCAAT-GCAATATACATAAAAAG AAA CTTACTATGTATATTGCTATAGC TTTTATGAATATCCG 100 48
      BT3593 NONE
      BT3592 NONE
      BT3591 NONE
      BT3590 4645064 .. 4645080 -  -2.3  -2.66257   TGAAAAACGAAAAGC              TACATTC AAA AAACGTA              TCTTTTGAAGCGCCT  40 63
      BT3589 NONE
      BT3588 NONE
      BT3587 NONE
      BT3586 NONE
      BT3585 4639175 .. 4639197 - -13.6  -3.29381   CCATAACATGAGGAA           TGAATCCATG AAA CATGGATTCA           TCTGCATAATATTTT  93 74
      BT3584 NONE
      BT3583 NONE
      BT3582 NONE
      BT3581 4635218 .. 4635239 - -13.1  -2.66616   AATAGTAACAAAATT           CTCCTCCTT CAGG AAGGAGGAG            TCCCCGTAGGGGGAG  87 205
      BT3579 4631898 .. 4631908 -  -3.2   -2.7035   CGCATGTATACATTA                 GCTA AAA CAGC                 TTCATCTGTCCCGTA  43 16
      BT3578 NONE
      BT3577 4629730 .. 4629753 -  -9.6  -4.93547   GTAATCAATTAAAAA          GCCCCCAAGA TATT TCTTGAAGGC           TTTCTAGTTTATATA 100 201
      BT3576 4628741 .. 4628791 - -22.3  -3.22832   GAAAAAAGTAGTTAA TAAACAGAGCGCTGTTTCATCCT TTTTC AAGATAAAACAGCGCTCTGCTTA TTGATATTAACGCCT 100 54
      BT3569 4620580 .. 4620609 -  -2.7   -3.6502   TATTCCGCATGGAAA       CCTGGCTG-TGGCA CCT TGCCACCCGCATGG       AAACTTGGGTGTGGT  48 55
      BT3568 NONE
      BT3567 NONE
      BT3566 4615123 .. 4615164 -  -8.8  -3.04322   GCGAAGGTGGGAATA CAG-GTG-GAGGAGGTGGTC AGTA GACCACTTCCACGCACGCTG TGATTTCTTTATTTC  71 34
      BT3564 4610317 .. 4610369 -  -2.3  -3.01309   ATAGATATAATTAGA CCTTCATCTTCCACTTC--T-TCCTA TCGA TAGGAGATTAAAGTGGGGGATGAAGG TTTTGGGTTATATAG  42 112
      BT3559 NONE
      BT3558 4601413 .. 4601452 -  -6.6  -5.51046   TAAAGATACAAAAAA  GCCAACTAATTCGCAATAC TTT GTGT-ATGAATTAGTTGGC  TGATTTTGTAGTATT  87 124
      BT3557 4599825 .. 4599876 -  -7.1  -5.01732   AATGTCTCTAAAAAA TAAGA-TGGCATATGAAGATGAT AGGGCATG ACCAT-TTCATATGCCATTCTTA TTGTCATTTTTCCGT  88 126
      BT3551 4591609 .. 4591645 -  -9.5  -4.18303   ATGATAAACGATAAA    CGGTGAACAAGCTGC ATATTTG GCAAGCTGTTCACCG    TTTGTTCTTTGTGTA  89 84
      BT3549 4588584 .. 4588607 -   -14  -3.58343   TTGATGAGTGGTAAA          GACGGACTAA AGCT TTAGTCCGTC           TAACAAATCTAAATA 100 8
      BT3540 NONE
      BT3539 4576251 .. 4576263 -    -2  -4.63993   AACGGCAAAAAACAA                TTCT TCAAG AGAA                ACGGCTTCAGGAACT  64 380
      BT3535 4573051 .. 4573063 -  -3.4   -3.9392   GAAAATCACAAAAGA                GTAC TAACT GTAC                CAAGATTAATCTTGT  55 56
      BT3534 NONE
      BT3533 4570147 .. 4570178 -  -5.9  -3.57213   TAGATGAATAATGAA      TGAGAGATACCTT CGGAGC AGGGTGTCTCTCA       TCGTTTTATCCCATA  62 518
      BT3515 NONE
      BT3513 NONE
      BT3512 4530846 .. 4530887 - -10.4   -5.2422   AATGATATGAAAAAA GACAAACAGCATCTTTTAC GCTAG GCAAAAGG-GCTGTTTGTC TATATTCAACGAGGA 100 55
      BT3508 4526115 .. 4526153 - -17.1  -3.13908   AATCTAATGATTCAA  GAAGAGGGTGAAGTTCAA GTTA TTGAA-TTCACCCTCTTC   TCTTATTTTGAAAAG 100 92
      BT3490 4500743 .. 4500753 -  -3.2  -2.94076   GTAGGAGATAAGAAT                 CGTC CGG AACG                 TGCGTATGACGGAAT  44 454
      BT3480 4485609 .. 4485622 -  -2.3  -3.52459   AGGAACTTTATACAA               CCACG TTTG CGTCG                GGATGAGTACCTCTG  47 55
      BT3479 4484403 .. 4484438 - -11.2  -4.07885   CAGTTCCCTTTAAAA    GGAACGGTCGTTTCCAT TAA AAGGA-ACGTCCGTTCC    CTCACCGGGAAACGA  93 346
      BT3477 NONE
      BT3476 NONE
      BT3475 NONE
      BT3474 4473360 .. 4473370 -  -5.4   -2.5805   ATTATTCCGGATAAG                 TCCA GCC TGGA                 TTTTGAGTTAAACGT  51 1
      BT3473 4472274 .. 4472305 - -10.4  -4.28488   ATGCAAATATAGAAA      GAAGAGTAAACTTT CTAT AAAATTCACTCTTC       TTTTTATTAAAATTG 100 45
      BT3472 NONE
      BT3471 NONE
      BT3470 NONE
      BT3469 4467740 .. 4467763 - -11.8  -3.30239   ATTGAAATATTAAGA          GGGCATGCCAC TTT GTG-CATGCCC          TTCTACTCTTGATTT  89 70
      BT3468 4466767 .. 4466786 -  -5.8  -2.75343   GGGAGAGTCGGAAAG            TC-GCAATC CAC GATTGCAGA            AGATAGGATGGGATG  50 92
      BT3466 4465401 .. 4465429 -  -8.9  -3.83323   CTGATACAAGCTAAA        GGCTGCGATTC TTTATGG GAATTGCAGCC        CTTTTTGTTGCTTAA  79 77
      BT3460 4455267 .. 4455277 -  -5.4  -2.57795   CCGACGAGGAACTGA                 GAAC GTT GTTC                 TGCAAGGATACCTTT  50 318
      BT3457 4452823 .. 4452855 - -12.8  -3.37796   TGTCAGGACGTACAA     CACCCGGGTGTC-AG TATG CTCGACATCCGGGTG      TCATATAGGAGGGAT  93 150
      BT3456 NONE
        mraW NONE
      BT3454 4450719 .. 4450731 -  -2.7  -3.09017   AGAATGACAAAGAAG                TAACG GGT CATTA                TATTTTTCTTATTTA  43 84
      BT3453 NONE
        murE NONE
      BT3451 4445505 .. 4445524 -  -3.6  -2.90763   TTGATAGCGGACATA            TCCGAAAC AAAT GTTTCAAA             TCCTTTTACTTTGGC  46 266
      BT3450 NONE
      BT3449 NONE
        murG 4441690 .. 4441747 - -18.7  -3.58343   GGGATGACCCCCAAA GTCGGTAGTATTTTCATTCTCCTCCTT CTGG AAGGAGGAGAATGGAGATTCTACTGAC TTTTTAGTCAATCCT 100 75
        murC NONE
      BT3446 NONE
      BT3445 NONE
      BT3444 NONE
      BT3443 4435879 .. 4435915 -  -9.6  -4.78572   TTTGAATGAAGAAAA   GAGTGAGAGACACCTGT TTGA AAAGG-ATCTCTCACTC    TTTATATTGCTGATT 100 118
      BT3442 NONE
      BT3441 NONE
      BT3440 NONE
      BT3439 4430003 .. 4430034 - -11.9  -3.21218   ATGTTTTATTATTAA      TGTTCCTAATAAA TCTATG TTTATTAGGAACA       TTAATTCTGTTTATT  89 45
      BT3438 4429451 .. 4429474 -  -3.2  -4.06335   AATAAAAAGGAATAA          TGCATCTG-CT ATT AGACAGATGTA          AGACTCCTATTTTCA  55 85
      BT3437 4427608 .. 4427629 -  -2.3  -2.53345   TTTATATATTAACAT           GATTCTTAC ATAC ATAAGCATC            TGTTTTCAACTCTAA  39 116
      BT3436 4426815 .. 4426852 - -13.7  -3.09492   CTTTGAATTTCAATA   CCTGC-GCTCGCTAAAAT TTG ATTTTAACAAGCAGCAGG   TATTTGTAATTCAGC  90 300
      BT3435 4425785 .. 4425810 -  -2.5  -4.11216   GTGCCACTCGCAAAA         GAGGATTCGTT AAAG AAGGTATCCCC          ACTTTGGTTCCCGGT  56 499
      BT3432 4421917 .. 4421928 -  -4.4  -2.74999   GAATCTGGAAGATTA                TCAC ACCG GTGA                 TTACTTTGATTTGCT  47 280
      BT3430 4420421 .. 4420442 - -10.9  -4.84918   TTTATAAACACAAAA           GGCCGAACT TAAA AGTTCAGCC            TGAATGCTATATAGA 100 59
      BT3429 4418229 .. 4418265 -  -6.6  -4.68124   TTAAGACATAGAAAA   GCGCCGAC-A-CGGAGGA TTT TCCTTCGCTTGCCGACGC   TTCTTCGTTGTAAGA  80 75
      BT3428 4417841 .. 4417852 -    -3  -3.14132   GTGGCTGTCTACCAA                TTCT TGAA AGAA                 CCTCTGATCCGTAAA  45 86
      BT3418 4401450 .. 4401471 - -13.1  -2.77787   AATAGTATCTTAAAT           CTCCTCCTT CGGG AAGGAGGAG            TACCCGTAGGGGGAG  87 187
      BT3417 4400468 .. 4400494 -  -2.2  -4.17878   CGAAATTAAAGGAAA         CAGTACTGTCAG CAA CAGAAAGTATTG         TATCAAAAGGTACAA  57 502
      BT3414 4398235 .. 4398249 -  -2.8  -3.40071   AAGGGAGATTTAGAA               CTGC TTGAATG GCAG               TCGCTTGAATTAGAA  47 35
      BT3400 4379231 .. 4379251 -  -3.9  -4.19624   CAGCGTGAAGATAAA            CTCCAGC CAGGGAC GCTGGGG            GAGTTGCTCGGCGAG  62 273
      BT3398 4377783 .. 4377817 - -13.7  -4.04997   ATGAAACTAACTAAA     TAAATGGGCTACCGC GAGAT GCAGTAGCCCTTTTA     TGTTTTTGGGATGTT 100 48
      BT3391 4371594 .. 4371610 -  -7.3  -3.14344   CACGTTCCGTAGCAA              CCCTTCT TTG AAAAGGG              CTTTGGGATTTGGAG  62 235
      BT3384 4361908 .. 4361931 -   -11  -4.22652   CGATATTAGGTAAAA          GAGGAAGCTC ATTT GTGCTTCCTC           TTTGGGTGTTGTGAT 100 215
      BT3376 NONE
      BT3375 NONE
      BT3374 NONE
      BT3373 NONE
      BT3372 4348834 .. 4348854 -  -2.6   -5.0916   TCGTGAATAGAAAAA            GGGATATT TACTT AATATCTC            ACTAGATAGTTTTTT  69 48
      BT3369 4345126 .. 4345142 -  -2.1  -2.89564   TCCTGATGTTATATA              CACAGGC TTT GTCAGTG              ATGAGGAGAAAATGT  41 365
      BT3361 4335082 .. 4335104 -  -4.8  -3.29096   GGTATTAAGTATTAA           CCATGCGG ACTTTTG CCGAATGG           AAGTTTAAGCAACTA  54 61
      BT3359 NONE
      BT3358 NONE
      BT3357 4331515 .. 4331532 -  -5.5  -3.29144   GTAGTGGTGGCAGAA             GGCATCC TGAC GGATGGC              CGGAAACGTGCCGCG  56 378
      BT3355 4329110 .. 4329142 -  -6.3  -5.47159   TGGTAATACAAAAAA      GTCCCACAGTGCATA TTA TGTACACTGTAGGAT      ACTTTCTGTCATATA  87 65
      BT3353 4324680 .. 4324694 -  -2.8   -3.8125   GTGGTAATTAAAATA               TGCTTA GAT TATGCA               CTTTTATGGTGCAAT  51 58
      BT3352 NONE
        cysS 4322138 .. 4322167 - -12.2  -3.59262   TTTCATACCTTGAAA       GAGGGTCGGTTC AGCGAA GAATCGACCCTC        AGTTTTATATGCGGT  91 72
      BT3347 NONE
      BT3346 NONE
      BT3345 NONE
      BT3344 4307832 .. 4307845 -  -2.5  -4.29326   CGCAAATGTAATAAA               TATAT TCCC ATATA                TGGCTGTCGGATACT  58 213
      BT3343 4306904 .. 4306919 -    -4  -5.27335   TTTGCCAAACAAAAA              CGT-ACG TTC CGTGACG              GAGAAGTTCAGGAGT  79 429
      BT3340 4301212 .. 4301245 - -17.7  -4.79174   ATCTAAGGAAGAAAA     GCCGGAAACTTATTC CATG AAATAAGTTTCCGGC      TGCAAAAGTACTTTA 100 88
      BT3339 NONE
      BT3338 NONE
      BT3337 NONE
      BT3336 4294482 .. 4294509 - -12.1  -4.21772   TTGAATAAATAAGAA        GGGTGATGTCC GTAAAA AGACATCACCC         TTTCTCTATGAAAAG 100 51
      BT3334 4289472 .. 4289516 -  -2.2   -2.7806   TCTAAAGGGTTAAAT GTTTCGGGGCTACGGATGCC TTTTCCT GACATC-GTAGCCCGG-ATC TTGTGCCACGCTGTT  41 166
      BT3333 4287702 .. 4287712 -  -2.6  -2.87211   ATGTTTTTTCATATA                 TTAA AAA TTAA                 GTGATTTTGTTGAAT  42 135
      BT3332 NONE
      BT3331 NONE
      BT3330 NONE
      BT3329 NONE
      BT3328 4276962 .. 4276985 -   -11  -4.68645   TACGGAAAAGTAAAA          GAGAGGAACC TCCC GGCCCCTCTC           TTTTGGGTGTTAAAT 100 109
      BT3327 NONE
      BT3326 4274356 .. 4274379 -  -6.8  -3.55622   TTTAATTGTGCGAAA          CTACTTGATA GTGT CATCAAGCAG           AGAGATAATAGAATG  64 105
      BT3325 4272656 .. 4272713 - -14.5   -3.0752   TACAGGATGTTAATA GCTGATTTCTCAACTGTTAACGTTTGA TCTC TCAGCCATTAATAATTGAGAAATCAGC TATTAATGACTGAGA  95 455
      BT3322 4265556 .. 4265577 -  -5.9   -2.7976   TGGAAGAGTTGAAAG           CGGAGAATA ATCA TATTATCCG            GTCGTGGGGAGATGC  50 167
      BT3320 NONE
      BT3319 NONE
      BT3318 NONE
      BT3317 4260056 .. 4260092 -    -6  -2.52742   AGGTGGTGACAATAG    GGTGATAATAGAGAAA AATCG CTTTTCTATTGTCACC    TTCATAAGAGATTCT  54 347
      BT3307 NONE
      BT3306 NONE
      BT3305 4243194 .. 4243220 -  -6.7  -3.26031   TGTACTGCAAAGATA         GGAATTACC GTTAGATGT GGTAATTCC         TTTGCGATTATTAGC  61 80
      BT3304 4242035 .. 4242088 -  -3.4  -3.58932   ATAATGAATAATGAA TAATGGATAATGGATAATTAT-TGC TGCCT GCATAGCATTCTCCATTTTCCATTA ACCATTATCTATTAA  50 23
      BT3303 4239738 .. 4239770 -   -15  -4.38927   CTTGTATATAAGAAA      CAGGCTGCAAACTT TTGAG AGGTTTGCAGCCTG      TTTTGTTATATAAAT 100 286
      BT3301 NONE
      BT3300 NONE
      BT3299 NONE
      BT3298 NONE
      BT3297 NONE
      BT3296 NONE
      BT3295 4221344 .. 4221384 -  -4.2   -5.1356   GTTTATGAATAAAAA GTGACACTTATAGCGAAGTT GCT AACTAAGCTA-A-GTGTCAC TTTTTATTTGGCAAT  76 150
      BT3294 4219209 .. 4219242 -  -9.7  -3.98256   GTGTTATGAAAAAGA     GAGACTGCCTC ATTTTTTGATTG GAGGCAGTCTC      TTTTTTATGGGAGAT  87 64
      BT3292 4212800 .. 4212849 - -13.2  -2.67803   CCCTGATTAAAGGGA TATTCAGCCCGTCGATATAATTC GATTT GAAT-ATATTGACGGGCTGAATT ATACTATTAGCAAGC  87 46
      BT3290 4209351 .. 4209361 -  -3.2  -3.76411   GGAAAAGTATGGAAA                 GGCT GCT AACC                 TTATCGAGGAACTGA  53 87
      BT3284 NONE
      BT3283 4200014 .. 4200032 -  -5.2  -3.66148   GAAGCAAAGTAAATA             CGGGTGAT GCT ACTACCCG             GGCACATTATCAAAG  57 174
      BT3268 NONE
      BT3267 4171195 .. 4171215 - -15.5  -5.63517   GCGGGAAATAAAAAA            GGGCGTAGA TTC TCTACGCCC            TGCAAATATAAGCAA 100 46
      BT3266 4169188 .. 4169215 -    -7  -3.05384   TTCCCGGCGAGGGAA        CGGCCGT-TCCTT TTA ATGGAAACGACCG        TTCCTTTTAAAGGGA  63 141
      BT3265 NONE
      BT3264 NONE
      BT3263 4167008 .. 4167049 -   -14  -5.39721   TTATTATATAAAAAA TACCGCGCTT--CCTTCCAT AGGA ACGGAAGGTGAAGCGCGGTA CGGCATACTTGATTG 100 54
      BT3262 4165530 .. 4165550 -  -3.9  -4.71776   TAATACGTAAGAAAA            CAGCGGC TCTTTTT GCCGCTT            GTGCCGAGGCGGCTG  69 466
      BT3260 4161919 .. 4161943 - -14.4  -5.60993   TTGGTGACAAAAAAA          TATCCGGCAG TCAAC CTGCCGGATA          TAGAATGAAACACTT 100 160
      BT3259 4161271 .. 4161295 -   -10  -4.18802   AGATAGATGCGAAAA          CGCCGTTTCT TCATC AGGAACGGCG          TTTTCTCTTTGTTAG  93 80
      BT3256 NONE
      BT3255 4155838 .. 4155860 - -11.4  -2.97667   TTACTCATCAAATGA           TAAGATCGCA AGA TGCGACCTTA           TATTGTCTATCAATA  84 86
      BT3254 NONE
      BT3253 NONE
      BT3252 NONE
      BT3251 NONE
      BT3250 NONE
      BT3249 4148976 .. 4149012 -    -3  -3.14564   TCATTCGGTCATTAA   CGCTATGGAAGCCCG TTTTTATT CGGGGT-CCATAGGG    GTGAGAGCTTTGGCT  45 7
      BT3248 4147905 .. 4147921 -  -3.7  -3.94811   AACAGTAGGTATAAA              GATACTA ATT TTGTATC              TTTTATATTAAGCAT  57 247
      BT3247 4144277 .. 4144331 - -15.5  -3.22208   ATAAGTAACAGGTAA TAAGTAATAAGTAATAACCGTGCGGC TTAT GGCGCA-GCTTATTACTTATTACTTA ATACTTATTACTTAG 100 44
      BT3246 4143596 .. 4143636 -  -5.3   -4.5442   TCGGTAATTAGAAAA  CTTGCTGTCGGCAGGTAAA ATG TTTCTTTGCCGGCAGCTAG  AATACCTTGAACACA  71 22
      BT3245 4142479 .. 4142516 -  -3.5  -2.56715   ACTTGCATTAATTGA   TCCTAAGAGCTATTATC GTAA GGTAGTAGCTCTTAATA    TTTAAATATTTATTT  42 35
      BT3239 NONE
      BT3238 NONE
      BT3237 NONE
      BT3236 NONE
      BT3235 4125745 .. 4125778 - -11.9   -3.6943   TATGGAAAAGGATAA     TGTAAAGGGTGTCCA ATGT TGAACACCCTTTATA      TGAATAATTAATGTA  91 96
      BT3234 4124233 .. 4124290 - -13.8  -3.03771   CGACAGGTCTTAATA TCTGACTTCTCAGGTATTAATACTTG TCGCGT CAGTTATTAATACCTGAGAAGTCAAG TATTAATAGCTGATA  90 188
      BT3221 4113369 .. 4113379 -  -2.6  -2.54059   CACATATATCAAGAC                 TTAT AAT ATAA                 AACAACCGATAATAT  41 15
      BT3220 4111102 .. 4111112 -  -5.4  -3.72576   TGTGTTCTGATCAAA                 CAGA GGG TCTG                 TTTGCCTTGGATACA  61 489
      BT3218 NONE
      BT3217 4108072 .. 4108101 -  -9.3  -2.80859   GCAAAAGATAGAGGA       GCAGGTAGGGAAA GTCA TTTCCCTGTCTGC        TTTTTACATCACTGC  66 426
      BT3196 4086148 .. 4086193 - -17.9   -3.0879   AAGGTATTTCAAAAT GAAATGAACCCCGAAAGTC AGACAATA AACTTTCGGGGTTCACTTC GTTTAAACTTTGCCC 100 78
      BT3193 NONE
      BT3192 4081388 .. 4081398 -  -2.4   -3.8709   AAAGCTGTGCAGAAA                 GCGG AAC CTGC                 TTTTATCTCTATTGA  53 186
      BT3184 NONE
      BT3183 4072402 .. 4072441 - -22.5  -3.54475   GTGTTTATTAGATAA  TAAAAGTGCCGCTTGCA TATGAT TGCAAGCGGCACTTTTA   TTTATTAAGACATTT 100 43
      BT3181 4069814 .. 4069853 -  -9.5  -5.45802   CTCTTAAAATAAAAA  GAGCCATTTTA-ATCCCG AAAAG CAGGAGATAAAATGGCTC  TTTCTTTATGTTGGA 100 47
      BT3173 4051273 .. 4051316 - -17.2  -2.70128   TACCAAAGATAATAC TTTCATCATATATTCAGC CGGTTTTT GCTGAATATATGATGAAA TAGGTGCTGTTTACA 100 36
      BT3172 NONE
      BT3171 4045550 .. 4045589 - -17.4  -2.92463   TTTATTAGTTACATA  CAGGAGCTATATGCCCAA CATA TTGGATATATAGCTCCTG   CGCGTTGGATATATA 100 90
      BT3166 4036777 .. 4036789 -  -4.1  -3.34947   TAACAACGTTGATAA                CCTTA TGA CAAGG                TGAATCAGATTTGTC  53 30
      BT3164 4034382 .. 4034425 - -24.3  -3.07962   TGGTACACTCCAATA CATTAAACGGTACCATCCA GTATGT TGGATGGTACCGTTTAATG TATTGGAAGGTACCG 100 54
      BT3160 4028605 .. 4028643 - -13.4  -4.84359   TTATTCTTATAAAAA   TAAACCCTGGAAGTTTGT ATT ATAAATTTCCAGGGTTTA   CTATAATCAAATCTT 100 83
      BT3154 4017578 .. 4017611 - -13.3  -4.16943   TTGCATATTGCAAAA     TACAGAAACGAGCAG AAGT CCGCTCGTTTCCATA      TTGTTACCTATATAA 100 103
      BT3153 NONE
      BT3152 NONE
      BT3151 NONE
      BT3150 NONE
      BT3149 4013778 .. 4013789 -    -3  -2.96692   CATGACCAGCATACA                TATC TTCA GATA                 GATGTATCTTCTTTT  45 229
      BT3148 NONE
      BT3147 4011207 .. 4011246 -    -5  -3.19038   TTTAAAATTATTGAA  TGTGTCAGACGTGGACGGA TAC TCCGTCCACGCATGATT-A  TTTATTTTGTTATAT  54 27
      BT3146 NONE
      BT3145 4009783 .. 4009821 - -11.9  -3.21705   TATAATGCAATTCAA   CCTCCCATTATATAGCA GACTT TTCTATATAGTGGGAGG   TTCTGATGTATCTCT  89 226
      BT3140 NONE
      BT3139 4005733 .. 4005785 -  -7.8  -4.70169   GTATAGCCAATAAAA CGAGGCGACAACCTATAAC-AGCCA TACT CGGTAAGTTATACGTTGTCGCCTTG TTCATTTCACCCCAC  83 63
      BT3134 3998030 .. 3998071 - -10.4  -5.21683   ATGTAAAAAAATAAA GCATACCCGAATAAGAAA CCTTTT TCTCTTATTGAGGTATGC  CACAAAGGTAAGGAT 100 130
      BT3133 NONE
      BT3132 NONE
      BT3131 NONE
      BT3130 3989459 .. 3989503 - -11.2  -5.00196   GGTTAAATAAGAAAA TA-ATAATAAGAGACTGTC AGGAGGTA GACAGTCTCTTATTATATA GAAACAAGGCTATAA 100 109
      BT3125 3983386 .. 3983427 -  -9.7  -4.08706   TTTTTACCACATAAA GAAAGGAAGAGAACTTT ACTCAAAA AAAGTTTTCTCCCTTTC  TTACACTACACCCCC  93 157
      BT3124 3981230 .. 3981240 -    -4  -4.65078   ATATTTTCAACAAAA                 TTTC GCC GAAA                 GAGAACCGGTTATAC  67 116
      BT3123 NONE
      BT3122 3979114 .. 3979125 -  -3.6  -3.49618   CCGGCAGAGAATCAA                CGGA ATTT CCCG                 TTTCAATTTTCACAA  51 278
      BT3121 3976322 .. 3976379 -  -8.8  -3.14848   GGGGCTGACTAAAAG TCGTTAGTATCTCC-A-TTCTCCTCCTT CCGG AAGGAGGAGAGTTTAAAGTTACTAACGA CTTTTTAGTCAGCCC  71 62
      BT3109 NONE
      BT3108 NONE
      BT3107 NONE
      BT3106 NONE
      BT3105 NONE
      BT3104 3948206 .. 3948219 -  -3.9  -2.74461   CATTGATTGTTAAAC               CTTAT TTTA ATAAG                CCCTGTAATGTCGGG  45 13
      BT3103 NONE
      BT3102 NONE
      BT3101 3941788 .. 3941802 -  -5.8  -3.95022   CTCATCAATATCAAA               GATAAA ACA TTTATC               CTCCTGAATCCATTG  67 98
      BT3100 3940521 .. 3940544 -  -6.6  -3.61244   CAGTGCATAAATTAA          TTCGTCCGCC TATA GCCGGACGCA           AGTTTGCCTATAGCC  64 304
      BT3096 NONE
      BT3095 NONE
      BT3094 NONE
      BT3093 NONE
      BT3092 3925698 .. 3925714 -  -2.9  -2.67228   TGCAAAGATAAAAGT              CTTTCAG AAA CCGACAG              CCTTCTTTGAGAAAT  41 74
      BT3091 3923922 .. 3923958 -    -6  -4.03909   CAGATAGCAAAAATA    TAGTGGTTTATACAGT ACAAA ACAGCATAAAACACTA    ATAATAAGAATATTA  67 77
      BT3090 NONE
      BT3089 NONE
      BT3088 NONE
      BT3087 NONE
      BT3086 3913287 .. 3913317 - -18.4  -2.89837   AGCTGAAATGAATGA       CAGCGTGACGGCAA ATC TTTCCGTCACGCTG       CTGTCACAGGTTGCT 100 143
      BT3084 NONE
      BT3083 3908376 .. 3908396 -  -4.7  -2.70528   ATGATTCACAGACTA            TGAGAAACG TTA CATTTCACA            GATATTTTCCTTAAA  50 82
      BT3082 NONE
      BT3081 3906191 .. 3906206 -  -3.3  -3.83026   TTTGTTGACAGGAAA              TACCA TATATG TGGTA               AATTTATACCATCAT  52 69
      BT3080 3905098 .. 3905135 - -15.9  -5.34309   AGTATTAAATAAAAA   TGGTTACTTGGCAAA TATACGGT TTTGCCAAGTAACCA    CAGGATTATTCTCTA 100 65
      BT3079 3903222 .. 3903279 - -13.8  -3.15996   TATCAGGCATTAATA CTCAAGTTCTCAGGTGTTAATACCTG ATACGA CAAGTATTAACATCTGAGAAGTCAAG TGTTAATGACTGAGA  93 68
      BT3076 3900197 .. 3900226 -  -7.3  -3.85817   ATTCTCTCTTATAAA       CATTCCTCCTAAA TCAC CTTAGAAGGAATA        CTTTTTATTTTAATA  70 4
      BT3075 NONE
      BT3074 3898073 .. 3898100 -  -9.3  -4.18676   GCAGAAACGAAAGAA        GAATTGTTCCG GATATT CGAAACAATTC         CTGAAAAAGTAAATT  82 57
      BT3072 NONE
      BT3071 NONE
      BT3070 NONE
      BT3069 3892804 .. 3892843 -  -9.4    -4.128   ATGTCTATATACAAA  CTTACCCAAGGATACG TTAATGTT CGTAAACTTGGGTAAG   ATTTTATAGATATTG  89 92
      BT3065 3886324 .. 3886369 - -25.3  -2.72344   TTGCATCGTCAATGA CTAACAAGTTTGTTACTAACA ACTT TGTTAGTAACAAACTTGTTAG TTAATAAAAAGGCTG 100 293
      BT3064 3885888 .. 3885916 - -14.7   -5.4833   TTATGCAACAAAAAA        GGCTGCAAACTCC GTA AAAGTTTGCAGCC        TTTTGCTCATTTCCG 100 54
      BT3062 3884389 .. 3884424 - -10.6  -5.76237   TATATAAAGAAAAAA    TGCACAGAAAATCGAGT ATA AC-CGATCATCTGTGCA    TTTACTACTTCTCAA 100 89
      BT3061 NONE
      BT3060 NONE
      BT3059 3880830 .. 3880881 - -15.6  -4.30933   GAGAAAGGGAAGAAA TTTATAAAATCACTCTCGTTGCAA TATG TCGTAACGAGAATGATCTTATAAA TTCAAAACTACATAA 100 88
      BT3058 3879735 .. 3879745 -  -2.6  -3.70076   TTAAATTTACTGAAA                 TAAA AAG TTTA                 ATTTCCGTATCCGCC  48 183
      BT3057 3878079 .. 3878123 - -10.2  -2.79349   CAAATGATATATAAT TCTGTCTGTTTTGCCTAA TAGATATGC TTTGGCAAAACAGACAGT TGAAATAGTAGCACC  79 44
      BT3050 3868158 .. 3868177 -  -3.6  -3.89346   GCTTGATTCGAGAAA            GAAACTGA TTGC TCAATTCC             AGCAGACCGGAACGA  55 422
      BT3048 3861310 .. 3861322 -  -7.7  -2.62983   TTTATTGGCATATCA                GCGTT ATA AACGC                AGGAAGATAAAACAG  63 306
      BT3047 NONE
      BT3046 NONE
      BT3045 NONE
      BT3044 3853754 .. 3853794 - -14.9  -5.08088   AAGGCTGAATAAAAA  CAAACTGGCAGGTTTAAGA ATT CCTTAAACCTGCCAGTTAT  TATTTCATCGACTTA 100 102
      BT3043 3851964 .. 3851974 -    -4  -3.23047   CGTACAAATGTAATA                 CTTT AAA AAAG                 AAAAAGGCGACATAC  49 84
      BT3042 3851079 .. 3851093 -  -2.1  -4.02911   GCCAAAGAAATACAA              CAAGCG ACTT CGCT-G               ACCGAAGGAGATGTA  55 444
      BT3039 3848541 .. 3848573 -  -5.6  -2.71924   CATTGGTCGCCAAAC      TCCTTATTCATCGG GGCTT CCGATGATGAAAGA      TGATCTTTCAATCTA  51 113
      BT3031 3837564 .. 3837576 -  -9.1  -2.59431   CTCTCCGACAACGGA                CTCGG CAA CCGAG                GTGCTTCTCCGGTCT  66 524
      BT3022 3822346 .. 3822370 - -14.5   -3.2963   ATCAGCGTCTTATAA          TAGTTTCCAGT CGC ACTGGAAACTA          TTGTCCATTCACACC  95 54
      BT3020 3819232 .. 3819257 -  -7.5  -4.91084   TACCCAACAATAAAA         GGCTACCGGTA ATCA TACCCGAAGCC          TTTCACTTTTATCAT  88 54
      BT3018 3816137 .. 3816167 - -12.5  -4.05991   AACACACACGACAAA       GGGCGTCTCCTTC GCGAT GAAGGGGGCGCCC       TGATTTATTATAGTA 100 99
      BT3010 3800921 .. 3800935 -  -4.3  -3.76482   TTACATCATTAATAA               TCTGA CTACT TCAGA               AAGTCTATCTGAAAA  57 161
      BT3009 3797915 .. 3797936 - -13.1  -2.77043   GGCAGTATCTTAAAT           CTCCTCCTT CGGG AAGGAGGAG            TACCCGCAGGGGGAG  87 105
      BT3002 NONE
      BT3001 NONE
      BT3000 3781523 .. 3781543 -  -8.4  -2.88054   GGGCAGAAGTCAAAC            TTCAATCG TAATG CGATTGAA            CAAACTTACCCAATA  67 215
      BT2975 3753682 .. 3753709 - -10.6  -3.75506   AGAAGGTATTAAGAA        TCGAGTGCAGCA ATAT CACCGCACTCGA         GATTTCGGAAACACT  85 61
      BT2971 3747575 .. 3747585 -  -5.4    -4.652   AAAGCATTGCAAAAA                 TAGG AGA CCTA                 TATGACATCCATAAA  74 304
      BT2970 NONE
      BT2969 3743855 .. 3743867 -  -3.4  -4.18018   GTTTTCCATTTAAAA                GAGA TTCTT TCTC                ATTTCATTCATAGGC  57 93
      BT2968 3740644 .. 3740655 -    -3  -2.82623   TTTTTTTCATAACCA                TTCT TTTT AGAA                 ACTTACATTTACACC  44 20
      BT2967 NONE
      BT2966 NONE
      BT2965 3736636 .. 3736675 -  -6.6  -4.13767   GGGGGTATGTCAAAA  GTAACTAAATTC-CCTTCT TGA AGGAGGAGAGCTTAGTTAC  TTTTGACACACCTTC  71 76
      BT2964 NONE
      BT2963 3731479 .. 3731499 -  -2.6  -3.16177   ACTTCATATATCTAA            TACACAGA CTTAT TTTGTGTA            CATCTTCAATCGGAT  45 14
      BT2962 NONE
      BT2961 3730121 .. 3730149 -  -8.2   -5.4833   TTATGCAACAAAAAA       GGCTGCAAACCGT ATAA AAGGTT-GCAGCC        TCAAGCTTATCACCG  93 241
      BT2959 NONE
      BT2958 3725763 .. 3725803 -  -8.4  -2.60199   GGTAAGCAAAGAGAG  GAAGAATCTCCTCTTACT GTACA AGAGAGAAGAGATCCTTC  ACTGCGTTCCCTTAG  66 65
      BT2956 NONE
      BT2955 NONE
      BT2954 NONE
      BT2953 NONE
      BT2952 3717072 .. 3717084 -  -3.5  -4.42238   TCATGTGAATCAAAA                TTTAA TGT TTAAA                CCTAGCATAAGAGTT  60 7
      BT2951 NONE
      BT2950 NONE
      BT2949 NONE
      BT2948 3710518 .. 3710549 -  -5.2  -2.84919   ATGGATGGATAAGCA      CCGCAGCACA TCATGCTTGGTT TGTACTGCGG       TTGATTATCAAGCCG  52 107
      BT2945 NONE
      BT2944 3706042 .. 3706081 -  -8.8  -2.82987   TTAATACCTATCATA  TCAAATGTTAATACCTGA CTAC TCATGTGTTAACATCTGA   GCGCAGCTATGATTC  69 15
      BT2943 3703615 .. 3703646 - -15.2   -3.8186   GATCCTAATGAAGAA      GGGCTGCCGGAGAA GTGA TTCTCTGACAGCCC       GTTTTTCGTTAGAGG 100 112
      BT2939 3696371 .. 3696385 -  -3.5  -3.52906   GACAACCTCAGACAA               CAGGC AAACG ACCTG               CAACTGGCAGACAGC  50 402
      BT2930 3685785 .. 3685801 -  -2.3  -3.12788   TATAAGAAATAAGCA              TATAACA TAT TGATATA              CATATATTTATCAAA  42 47
      BT2929 3684727 .. 3684741 -  -5.6  -4.10161   CATTAGCCCCCAAAA               CGCCTG CTA CAGCCG               ACGCCACCGCGATAA  66 405
      BT2928 NONE
      BT2927 NONE
      BT2926 NONE
      BT2925 3675742 .. 3675786 - -10.3  -3.82098   TAGAATTAACTGAAA TGCCCTAATATGG-TTAACT TTATTT AGCCAATCCATATCAGGGCA AACAGAAACTGCATA  87 45
      BT2924 3673347 .. 3673370 -  -8.4  -3.34522   ATATGTCCCAATGAA          TAGAAAAATA GTCC TATTTTTCTA           TTCGGATACGCGCAT  72 15
      BT2923 3669156 .. 3669166 -  -5.4  -3.03453   GATAAGCTATATATA                 TGCA ATA TGCA                 GGATCTATATGCCCT  54 103
      BT2922 3667091 .. 3667101 -  -2.6  -2.57132   TGTCTTTCTCATAAG                 TATA ATA TATA                 GTTTTGCTATTTAGT  41 43
      BT2921 NONE
      BT2920 NONE
      BT2919 3660872 .. 3660882 -  -5.4  -2.62463   TTTACCACCCATAAT                 TCTG TAC CAGA                 TTTTTATTCGAATAT  51 1
      BT2918 NONE
      BT2917 NONE
      BT2916 NONE
      BT2915 NONE
      BT2914 NONE
      BT2913 NONE
      BT2912 NONE
      BT2911 3647228 .. 3647277 -  -8.8  -2.54723   CGGTAATACCAAGAT GTACAACTGGGTAATACCCA CATGTACTAC TGAGTATTACCGAGATGTAC GGCTGAAACGTATTA  68 65
      BT2910 3646058 .. 3646068 -    -4  -3.67188   AGTCATCTTAAAAGA                 GAAA GAC TTTC                 GATAATTGCCAGAAC  52 48
      BT2909 NONE
      BT2908 NONE
      BT2907 NONE
      BT2906 NONE
      BT2905 NONE
      BT2904 NONE
      BT2903 NONE
      BT2902 NONE
      BT2901 3630544 .. 3630571 -  -9.3  -4.39568   ATCTATATAGTAAAA        GCGTGAAATAT GTGGTA ATATTCCACGC         TTTACTTAATCTATT  93 94
      BT2900 NONE
      BT2899 NONE
      BT2898 3625923 .. 3625948 - -10.5  -4.35644   AGTAGTATAAAACAA         TAGAGGAACCG TATT CGATCCCTCTA          TCAGTTTGAATAAAA 100 306
      BT2897 3621366 .. 3621380 -    -5  -3.62857   ATTAATAATAATTAA               TAGCTT ATA AAGCCA               GTTTCTAATCTGGTA  57 259
      BT2896 NONE
      BT2895 NONE
      BT2894 NONE
      BT2893 3613677 .. 3613712 -  -9.9  -3.25061   TTATATATAACAAAT    TTTCCTCCCTAAACA GATAAA TACCTAGGGAGGAAA     TACAGTTTTATTTAT  79 37
      BT2892 3611702 .. 3611729 -   -15  -5.47159   TTTTAAGACAAAAAA        GGCTGCAAACTT CATA AAGTCTGCAGCC         TTTAGCCTATATCTG 100 230
      BT2890 3609455 .. 3609468 -  -4.5  -3.60296   TACCGCTACTTCAAA               CAGCA TTTT CGCTG                TACTCCAAAGCAATT  55 276
      BT2888 NONE
      BT2887 NONE
      BT2886 NONE
      BT2885 NONE
      BT2884 NONE
      BT2883 NONE
      BT2882 NONE
      BT2881 NONE
      BT2880 NONE
      BT2879 3598944 .. 3598959 -  -2.6  -3.07307   GAAATGCCCATTGAA              CGAATA TCAC TATTCA               CCTCTGTTTTTTTTC  43 23
      BT2878 NONE
      BT2877 3596894 .. 3596905 -    -3  -3.28712   TTTCGTTTCTCACAA                GATT GAAT AATC                 ATATTGTATAATAAA  47 24
      BT2876 NONE
      BT2875 NONE
      BT2874 NONE
      BT2873 NONE
      BT2872 NONE
      BT2871 NONE
      BT2870 NONE
      BT2869 NONE
      BT2868 3588803 .. 3588820 -  -4.3   -2.7185   ACCATTCTCCAACTA             TATTATT TATA AATAATA              CCATAAACCAGCTTA  47 10
      BT2867 NONE
      BT2866 NONE
      BT2865 NONE
      BT2864 NONE
      BT2863 NONE
      BT2862 3580692 .. 3580713 -  -2.9  -3.38609   AATTCAATATACCAA           GTTCCAACT GCAA AGTTGGGGC            TTTTTTTTCAGTTTA  47 152
      BT2861 3579032 .. 3579059 -  -7.8   -5.5208   TTATAATACAAAAAA        GGCTGCAAAACTC ATA AAGTTC-GCAGCC        TTTTCCTATATCGGA  93 433
      BT2860 3574477 .. 3574500 -  -8.3  -3.42342   GTATAATAAAAATCA          CTGCAAAAA ATACCA TTTTTGCAG           CACCAGACTACATCT  72 103
      BT2859 NONE
      BT2858 NONE
      BT2857 NONE
      BT2856 3566765 .. 3566777 -  -3.3   -4.2558   GAGCGCTTATGAAAA                CCGGA TTA TTCGG                CTATATCCGCTATGT  57 18
      BT2855 NONE
      BT2854 NONE
      BT2853 NONE
      BT2852 NONE
      BT2851 3557091 .. 3557118 -   -15   -5.5208   TTATAATACAAAAAA        GGCTGCAAACCT CACA AAGTTTGCAGCC         TTTTCCTATATCGAA 100 235
      BT2842 NONE
      BT2841 3543131 .. 3543142 -    -3  -3.12505   ATTTTAGATGTAACA                GTTA GAGA TAAC                 GATTGTTGTTAGGCA  45 15
      BT2840 NONE
      BT2839 NONE
      BT2838 3540742 .. 3540774 -  -6.2  -5.08086   AGAAAAAATAGAAAA      GCGCAGGTAAAGGA GTTCG TCTCCTGCCTGCGC      TTTTTGTTTATATAG  83 147
      BT2830 3528912 .. 3528929 -  -9.1  -5.82281   AAAGATACAAAAAAA             GGAGACG CACG CGCCTCC              CTCTTCTAATTTCTT 100 53
      BT2829 3526622 .. 3526632 -  -5.4  -3.04244   GACGTGATAAAGAAG                 CACA TAT TGTG                 AAATTCCCTCCAACA  52 474
      BT2826 3518030 .. 3518067 - -12.3  -4.37092   ATTTTGCGTAGAAAA   CAATGAGAGATACCT TATAGAAG AAGTATCTCTCATTG    TATATCACACTGATT 100 136
      BT2814 NONE
      BT2813 3494130 .. 3494144 -  -9.2  -4.35044   TGATGCAAAGATAAA               GGCGGA AAC CCCGCC               TTTGCAAAAAAAGTC  93 105
      BT2812 3493421 .. 3493454 - -18.9  -4.08767   TTCATTCTTTTAAAA     GAAGGGCCGGCAGCG TCTC CGTTACCGGCCCTTC      ACACACATTATCAAG 100 46
      BT2811 3491802 .. 3491832 -    -7  -5.64328   AAGAAAAAAATAAAA      GCCACAAGAGACT TTTTAC AATCTCT-GTGGC       CATTACTTATACAAT  93 32
      BT2810 3489846 .. 3489889 -  -9.3   -5.1244   TTATCAATATAAAAA GAAT--CACCCCAAAAGT-TAG AAA CTAAACTTTTGGGGTGAAATTC AATTCTATGATTCAA 100 58
      BT2801 NONE
      BT2800 3475088 .. 3475133 - -21.3  -3.43071   GGGTACATGAATTAA TTCGTCCGGCTATAGGCATTC TTTC GTCCGCCTATAGCCGGACGAA AGTTTGCCTATAGGC 100 184
      BT2799 3473611 .. 3473628 -  -2.1  -3.14888   AATGAGACGTAAAAG             TAACTCAA ACC TTG-GTTA             TTCCGCCAGAACCTT  42 23
      BT2798 3471819 .. 3471876 - -21.2  -3.45909   CTAACCAATATAATA TG-CATATATAAAATGCGGTGAACATC TTACT AATGTCCACCGCATTTTATATATGACA ATCAACGTTACTTCT 100 33
      BT2797 3470164 .. 3470190 -  -9.6  -2.80077   TCTTCATAAAATTGA         CAATTGACAATT GAC AATTGACAATTG         ATGGTCAACAATAAC  76 109
      BT2796 3467548 .. 3467582 - -21.7  -2.54896   TTTTTAGTGAATGCA     TAAGCGGCTCTCTTC GGGAT GAAGAGAGCCGCTTA     AGGTATATAGAGTAC 100 67
      BT2795 NONE
      BT2794 NONE
      BT2793 3463052 .. 3463064 -  -4.9  -2.56122   CTGCATCAGAAAAGG                TTCTT TTA AAGAA                GATGGAAAACAACTG  49 163
      BT2792 3462018 .. 3462032 -  -4.2   -4.4767   GTATTGACGACAAAA               CGCTGA TTA TCACCG               ATCCGATGCTGGCTA  66 283
      BT2790 3459684 .. 3459705 - -13.7  -6.04953   ATATAAACAAAAAAA           GGCGGCTCC TTTC GGAACCGCC            CACATTTTGCATTAC 100 61
      BT2789 NONE
      BT2788 3458373 .. 3458390 -  -6.9  -3.73224   TCATTCTGGACGAAA             TCGAGCG TAAA CGCGCGA              ACAAATCATAAGCAA  70 166
      BT2786 3456129 .. 3456150 -  -8.1  -5.83226   AAGCCAATAAAAAAA           CCG-TTCTCA ATG TGAGAAACGG           TTTTTAATCTTTTCG 100 52
      BT2783 NONE
      BT2782 3449995 .. 3450047 - -15.2  -5.71638   GAAGAACTAAAAAAA GAAGAATGAAGAATT-GCTATGCAG CATA CAGCGCAGCTAATTCTTCATTCTTC TTTTTTAATTCTTTA 100 42
      BT2777 NONE
      BT2776 3440792 .. 3440805 -  -3.7  -3.62539   GATGAATGAAAGTAA               CCAGG AGTT CCAGG                TGATGCCAATTGCAG  53 391
      BT2774 NONE
      BT2773 NONE
      BT2772 NONE
      BT2771 NONE
      BT2770 NONE
      BT2769 NONE
      BT2768 NONE
      BT2767 NONE
      BT2766 3426199 .. 3426217 -  -3.2  -4.63486   AGTTTCTCAATAAAA             TAAGAC ATTTTCA GTCTTA             ACTATTTGGTCTTTA  62 27
      BT2765 3425351 .. 3425380 -  -2.3  -3.16336   ATTGGAAGCTAAAAT       TAGGATCCATACAC TTA GT-TATGAATTCTA       CATTATTCCTATATG  44 44
      BT2764 NONE
      BT2763 3423448 .. 3423460 -  -2.7   -5.1471   ATGATAAAAAAGAAA                CAAAA ACA TTTCG                ACGTTTAGGCGGGAG  69 240
      BT2762 3422196 .. 3422222 -    -8  -5.09225   ATTTTATTGAAAAAA        GGGCCGGCTCC CGCGAT GGA-CCGACCC         TTTTAATCATTTATT  90 49
      BT2761 NONE
      BT2760 NONE
      BT2759 3420552 .. 3420582 -  -9.8  -5.58179   CATGAGAATAAAAAA       TACCCGATAGCTGT GTG AAAGTTATCGGGTA       TTTTTATATGTTCGG 100 55
      BT2755 3415285 .. 3415318 - -12.5  -3.91421   TAATGATACAAAACA     CAGAGACCAGCCTAT ATCA ACAGGCTGGCCTCTC      ATTTTACCCCTATGA 100 42
      BT2754 3414104 .. 3414118 -  -4.4  -3.23335   CGGGACAAAGATATA               TATTTA TAA TAAATA               AACACAAATTATTGC  51 34
      BT2753 3413425 .. 3413446 -    -8   -5.7946   CCTTGAATAAAAAAA           GAGCCTCC TTTATC GGAAGCTC            TTTCTTTGTATGATT 100 57
      BT2752 NONE
      BT2751 NONE
      BT2750 3408150 .. 3408174 -  -6.5  -3.81256   ACGGGGAAAAACGAA          GTTCTTCTATA TCT CATGGAAGAAC          GAGCACCCCGACGAG  64 306
        gltX NONE
      BT2747 3403351 .. 3403384 - -12.6  -5.04601   CTTATAAATTAAAAA     TCATCTTCGCTACA GATAGT TGTGGCGAAGATGA      ATTCGTTAAAAGGGG 100 200
      BT2742 NONE
      BT2741 3395672 .. 3395709 -  -8.4  -5.08824   GTTCTAGCTAAAAAA   TGCAACCGTCACGTTC TAACGC GAGCGAAACGGCTGCA    AATTTAGTTATTTAT  90 70
         tuf 3393878 .. 3393907 -   -13  -3.48276   CCCGTTTGTACATAA       TCAGTTCCCGAT AGTAAA ACCGGGAACTGA        TTAATTATTGTGTAT  93 40
      BT2739 3393013 .. 3393027 -  -4.2  -3.63645   CGAAGAACAACAACA               GCGTAA CAA TTCCGC               GTTATTCTTTTTCCA  55 27
        rplK NONE
      BT2737 NONE
      BT2736 NONE
      BT2735 3390796 .. 3390828 - -12.2  -5.08178   ATATATACACAAAAA      GGTTAAGAATCCTC TTGCG AAGGATTCCTAACC      GAATTACCTGATTAC 100 51
      BT2734 3386881 .. 3386923 - -10.8  -3.46873   GGAAATTGAAGAAGA TGC-GAATGTCAACAGACC TTCATC GGCCTATTGACATCCTGCA TTCTTTCATTATTTT  87 39
      BT2733 3382491 .. 3382520 - -10.1  -6.11392   AAAGAAACAAAAAAA       GGAGCAACTGCCTG CTA CAG-CAATCGCTCC       TTTTTCATATAGTCA 100 52
      BT2732 3382043 .. 3382054 -    -3  -2.69381   AAATACGAATAATAT                TTGA ATAT TCAA                 TGCGCTACAACTTTT  43 70
      BT2731 3381524 .. 3381535 -    -3  -3.39681   CCAACAAACTAAAAC                GTAA GTTA TTAC                 TTTAATTCTAATTAG  48 51
      BT2730 NONE
      BT2729 3378721 .. 3378754 -  -8.2  -4.42743   TATAAATAAGATAAA     GCGGCAGGCTAA-GA GTCAT TCGCTAGCCTGCTGC     TTTTGATATTCTTCT  83 39
      BT2728 NONE
        rplC NONE
      BT2726 3377127 .. 3377137 -  -2.6  -3.33151   CTTTTTAAATTAAGA                 TATT GTC AATA                 GCCTTCAGAGAGTTT  45 4
      BT2725 NONE
      BT2724 NONE
        rpsS NONE
      BT2722 NONE
      BT2721 NONE
      BT2720 NONE
        rpmC NONE
      BT2718 NONE
      BT2717 NONE
        rplX NONE
        rplE NONE
      BT2714 3371975 .. 3371989 -  -6.4  -3.68025   AATAAATTAAATTAA               TCAGGA CTT CCCTGA               CAATATTTAAACAAT  64 43
      BT2713 NONE
      BT2712 NONE
      BT2711 3370606 .. 3370616 -  -2.6  -2.82623   CTCCTGCCATAATGA                 TTAA AAT TTAA                 GTCCACCGTTACGAG  42 15
      BT2710 NONE
      BT2709 NONE
      BT2708 NONE
      BT2707 NONE
      BT2706 NONE
        infA 3366886 .. 3366906 -  -4.2  -3.89212   TAGCCATATACTAAA            TTATTTTT TTTGC AAAAATAA            CAAATTATCCTTGAC  57 156
      BT2704 NONE
      BT2703 NONE
      BT2702 NONE
      BT2701 NONE
      BT2700 3363825 .. 3363844 -   -10  -5.42131   TAAGGATACAAAAAA            GGCTACCC GTAT GAGTAGCC             TTTTTTATATGTATA 100 56
      BT2699 3363270 .. 3363304 -  -2.2   -4.4768   TATGAAGATAATAAA    GACTGACCGGCACTA TATAAT TAACGCCAG-CAATC     CGTAAAATAATACCA  59 53
      BT2698 3362470 .. 3362501 - -12.4  -5.63103   TCTTAATGAAAAAAA      TGGGGATT-GCCGTC ATC GACGGTTAATCCCCA      CATGTCAAATTATTC 100 210
      BT2695 3358883 .. 3358897 -  -4.3  -4.02424   ATTAAGGATTACAAA               CTGTA AGCAA TACAG               TTCTATAACTCTTCG  59 106
      BT2694 NONE
      BT2693 NONE
      BT2692 NONE
      BT2691 NONE
      BT2690 3352356 .. 3352396 - -11.4   -3.6445   AGAATAATCGGCAAA TGCCGGATAAA-TACCGAT AAGA ATCGATCGTTTATCCGGCA  ATAACAGTCACCATT  90 66
      BT2689 NONE
      BT2688 NONE
      BT2687 NONE
      BT2686 NONE
      BT2685 3345454 .. 3345490 - -17.6  -5.61689   AAAAGCAAGAAAAAA    GAAGGGAGAATCTACA TTATT TATAGATTCTCCCTTC    CGATTATTTATTCAC 100 51
      BT2683 NONE
      BT2682 NONE
      BT2681 3341130 .. 3341146 -  -3.7  -3.12923   AAAAGAAAAAGAGGA              TTCTATG TCT CATAGTA              TGTCTATTTATCTGT  47 410
      BT2680 3338065 .. 3338077 -  -3.4  -5.14965   ATTCTGATCAAAAAA                GACA GATGA TGTC                ACTATACTGACAGTA  71 85
      BT2679 3336749 .. 3336760 -  -2.2  -4.39414   AACACGAAAGACAAA                CGCT TGTA AACG                 TCTTCTCTATATACA  57 181
      BT2678 3336203 .. 3336221 -  -3.2  -4.16301   GATAGGATACAGAAA             TGTATC TTATTTG GATACA             CATGAAGAAGTACCG  57 74
      BT2676 3334895 .. 3334939 - -10.3  -4.64676   CTATGTTTAAGAAAA CAGCATTCACG-TCTTTTCC ATCAAA AGAAAAGAGCGCAAATGCTG AAATTTATATGATTA 100 56
      BT2675 3333699 .. 3333744 -  -5.1  -3.82946   TCATTTCAAATAGAA CCTTTGTTTATCTCAAA TATAAGTTCCGC TTTAAGATAAACAAAGA GTCAATGTGCACAAA  59 429
      BT2669 3324375 .. 3324407 -    -5  -2.87683   ACACTGCGCTATAGA     CCCTGTGACTTTTCA AGAA TGAAA-GTCACACAG      CTTCATACAGGGTAC  51 69
      BT2668 NONE
      BT2667 NONE
      BT2666 NONE
      BT2665 NONE
      BT2664 NONE
      BT2663 3318866 .. 3318895 -  -9.3  -6.17268   TGACAATAAAAAAAA       GGAGGAGCTAAGA TCAC TCTCCACTCCTCC        TGTCACGACAAACAA 100 54
      BT2661 3316288 .. 3316302 -  -7.2  -3.26745   GACATTTCAAATATA               TCTCTT CCT AAGAGA               AGTTTCCAATCTGTA  65 213
      BT2660 3315469 .. 3315480 -    -3  -2.96531   GTAGGAATAGCAAAC                TACT ACAA AGTA                 TTTTTGTTGTTCTAT  45 63
      BT2659 NONE
      BT2658 NONE
      BT2657 NONE
      BT2656 3309902 .. 3309913 -  -7.2  -3.28712   TTTCTTTTTTTATAA                CCCG AAAT CGGG                 TTCTAGTGTGATTTC  65 8
      BT2655 3306121 .. 3306147 -  -2.2  -4.64766   GGCATATCTGAAAAA         GAAAGATCTGCA GAA TGGAGTTCTGTC         CTATCGCAGACATAA  64 501
      BT2651 NONE
      BT2650 3302567 .. 3302605 - -13.9  -3.19285   CATGTGAAACAGACA  GCCGCCCTTGCCGCCAAC AGTT GCTG-CGGCAAGGGAAGC   ATCGGTATTTTTTTT  93 67
      BT2641 3293119 .. 3293132 -  -5.3  -3.41988   TTTCAGCGAATAACA               TGGAT TGGA ATCCA                GTTATTTTCGGTATT  57 128
      BT2640 3292475 .. 3292494 -  -6.4  -2.65884   TTAGCAATGGAGAAT            CAAGATGC ACCC GCAACTTG             GATTCTGTAACATAA  57 146
      BT2639 3291311 .. 3291323 -  -4.1  -3.09273   CTCTGTGAAGATACA                GAACA TCG CGTTC                CCAGTCTATATCGCT  50 39
      BT2637 3290688 .. 3290710 -  -2.8  -3.10958   CAGTTGAATAAACCA           TCCAACAT CCCATAT ATGTTGAA           CTAATAGGCGGTCAA  43 26
      BT2636 3290279 .. 3290299 -  -2.4  -4.56597   TGTTCTTTTCAAAAA            CAGAGGTG AGTCA CTCCTCGG            ATGGTAATCCTGTAT  59 65
      BT2635 NONE
      BT2634 3288814 .. 3288833 -  -7.2  -3.41798   TGGGAAAAGAACACA            TTACGTGG TATA CCACATAA             CATTTTTTATGTTGG  66 167
      BT2628 3277898 .. 3277910 -  -4.9   -3.4015   AGAATAAGGTGACAA                CTATT CTG AATAG                TATTCTATTTTACAA  55 54
      BT2627 NONE
      BT2626 3273006 .. 3273016 -  -2.6  -3.32343   TTCATATTCTGACAA                 TTAA AAA TTAA                 TATACATTTGTAATG  45 15
      BT2625 NONE
      BT2624 NONE
      BT2623 3268412 .. 3268426 -  -2.8  -2.93737   ATCCACAAATAGAAT               TCTATC TTT GAGAGA               CCAAGCAACCTTACA  42 66
      BT2622 NONE
      BT2621 NONE
      BT2620 3262908 .. 3262918 -  -2.6  -4.10731   AATAATACAATCAAA                 TTAT TCA ATAA                 GTGCAGCAAATCCTC  55 15
      BT2619 NONE
      BT2618 3258532 .. 3258550 - -13.1  -3.44487   GAGCATACTGAAATA             GCCCCCG TTTTC CGGGGGC             TGTCCTATATTCCCT  93 44
      BT2617 3256401 .. 3256413 -  -3.4  -4.14739   TTACTTATCCCAAAA                GAGT GAGAA ACTC                TTGGTTTTGACATCA  57 308
      BT2615 3254765 .. 3254779 -    -7  -3.39895   CCGCCGAGTAAGCAA               GGGGAG TTT CACCCC               GAGCTTCTCAATAAA  66 75
      BT2609 NONE
      BT2608 NONE
      BT2607 3248123 .. 3248162 -   -18  -5.52347   AAGAAAACGAAAAAA  TAAAAGCGCATCCCGGCA TTTG TTCCGGGATGCGCTTTTG   GTATACCCGAAAGGT 100 40
      BT2605 NONE
      BT2604 NONE
      BT2603 3243384 .. 3243396 -  -3.3  -3.67878   AGTACCGCAACATAA                CGGTA TAA TTCCG                AAGAATTATTCAACT  50 280
      BT2602 NONE
      BT2601 NONE
      BT2600 NONE
      BT2599 NONE
      BT2598 NONE
      BT2597 NONE
      BT2596 NONE
      BT2595 NONE
      BT2594 NONE
      BT2593 3234336 .. 3234347 -  -5.8  -2.71924   TAGCTGCTGCCAAAT                GGGA CACC TCCC                 CCTTTGTCATACTGG  55 434
      BT2580 3224772 .. 3224785 -  -2.3  -5.13648   GAAAGAGAAATAAAA               GTGGA ACAA TCCTC                TAAAAAGATATTTTA  67 173
      BT2579 NONE
      BT2578 NONE
      BT2577 3216195 .. 3216223 -  -6.8  -3.41602   GGCATGTTATTATAA        GAGTTCGAAAGG GTATA CTTTTCAAACTC        TTATAACTCTGATCC  62 320
      BT2574 3212901 .. 3212940 - -16.8   -4.0371   TATTGTTTACATAAA  TAATCCCACCTTGAAT ATTTCCTG ATTCAAGGTGGGATTA   TTCATATCTTATCAT 100 27
      BT2572 3210076 .. 3210119 - -22.2  -3.37245   GTACTTGAACACTAA TATTCTCATACCTTTGAGAA AAAT TTCTCAAAGGTATGAGAACA CGTTGAGAATATAGA 100 121
      BT2568 NONE
      BT2567 3204296 .. 3204321 - -18.3  -2.64051   TGACGACATAAGCGA         GCGGGCACCCT GAGA AGGGCGCCCGC          TTTTTTTCATATCAT 100 54
      BT2563 3199655 .. 3199681 - -13.8  -6.08563   AATAGACAAAAAAAA         TAGCCCGAATAC TGA GTAATCGGGCTA         TCACATTATCTAAAA 100 54
      BT2562 NONE
      BT2561 3197713 .. 3197729 -  -3.8  -3.63627   TGCTTAGATTCTAAA              CTTTTT GGGCA AAAAAG              CCCTTTCAAAGAAAT  52 259
      BT2560 NONE
      BT2559 3192602 .. 3192633 - -10.9   -4.9448   ACTTATTAAAGAAAA      GAGGAGCGAAGCC CCCCTT GACTTCACTCCCC       CACAATCTTTCTCCT 100 112
      BT2554 NONE
      BT2553 3185986 .. 3186009 -   -14  -2.78715   AACTGTGGTAGCAGA          GTGAGAGCAA ACGT TTGCTCTCAC           TGAAAGTTTCATTCG  93 90
      BT2550 NONE
      BT2549 3181820 .. 3181833 -  -2.5  -2.64877   TTCAGATAGAATGGA               TTATT AACA AATAA                ACTTTAACTCCACAT  41 15
      BT2548 NONE
      BT2547 3180128 .. 3180139 -  -5.8  -2.91695   GCTATCTGCAAAGTA                CTGG ACTG CCAG                 CCGGCAGATATACTG  51 186
      BT2539 3172105 .. 3172130 - -12.7  -4.81249   GCTGAAACGCAAAAA         TGACCGG-AAGC ACT GCTTTCCGGTCA         TTTTTTTAATAATCT 100 60
      BT2537 3170666 .. 3170678 -  -4.9  -3.31869   CAGAAAGTCAGAATA                TATTC CCC GAATA                TTGATGGCAACATTC  54 203
      BT2527 3156379 .. 3156401 -  -3.6  -2.52933   CGCGAAGTTACGAAC           TTATATTTAT ACA ATAACTATAA           ATTCCAAAATAATTC  45 60
      BT2526 3155687 .. 3155699 -  -6.9  -5.69262   GTAGAAAAAGAAAAA                CCGCC GAA AGCGG                AAGTAACTGTTATCA  93 162
      BT2521 NONE
      BT2520 NONE
      BT2519 NONE
      BT2518 NONE
      BT2517 3141292 .. 3141331 - -23.2  -4.82819   TATACTATAATAAAA  GACAGGAGTTGCCTTAAG CAAA CTTAAAGCAACTCCTGTC   TTAACTATTTAAAAG 100 50
      BT2515 3139674 .. 3139713 -  -2.8  -2.87564   TTATCTTTGCATACA  CCTTTCTCCC-CGTCAGCG TGA CGTGAATGTAGGAGAAAGG  TGTTTTTTATAAATA  42 126
      BT2514 3139288 .. 3139303 -  -3.2  -3.94188   ATGGATGTGAAATAA              GCTGTG ACAT CACATC               CGATTCTGTGAAACT  55 199
      BT2512 NONE
      BT2511 3135361 .. 3135400 - -15.2   -4.4768   CATTAATATAATAAA  CACCGGAACTC-AACGATA TTT TTCCGTTCGAGTTCCGGTG  TTTTTCTTTTACCAT 100 63
      BT2505 3129502 .. 3129526 -  -9.3  -4.95155   CTGATATCACAAAAA          TAGGGTGAGAA AAC TCCCCACCCCA          ATGATTCTCTCTATT 100 67
      BT2504 NONE
      BT2503 NONE
      BT2502 3126382 .. 3126406 - -16.5  -3.85389   GGTTAATAAGTGAAA          TCGAGGCGGAT AGT ATCCGCCCCGA          TATCCAAGTTACGGG 100 130
      BT2500 3123619 .. 3123649 -  -9.8  -5.27206   CAGATACAATAAAAA      CGGCGGATT-CCC TCGTTT GGGTAATCCACCG       TTTTCGTTTGTTAAA 100 81
      BT2493 3115304 .. 3115330 - -10.1  -5.46276   AACACATACAAAAAA         TCCCCGGAAAC TCAAC GCCCCCGGGGA         TCCAATTACCTTTAT 100 57
      BT2492 NONE
      BT2491 3113637 .. 3113649 -  -3.4   -5.1634   ATAAACAGAGAAAAA                TCTG TGTTT CAGA                CAAATTATTGCATAA  71 502
      BT2488 3111436 .. 3111469 -  -4.7  -3.97019   ACTAAGTTCAAATAA     TATTCGCCCGTTACTT TGT AGGTAACGGG-AAACA     GCCTGTAGCTACTTC  62 307
      BT2486 3108278 .. 3108309 - -11.7  -3.79138   AAGATATTTATTAAA      GAAGGGTACCCTC TCTTAT GAAGATACCCTTC       TAAAACTATTTACAA  90 48
      BT2485 3106921 .. 3106931 -  -6.8  -5.12068   GATATGCAATAAAAA                 GGGA CGT TCCC                 AGGGAAAAAGGGGAA  84 241
      BT2484 NONE
      BT2481 3103677 .. 3103690 -  -3.9  -4.33997   TATTAAAAATAATAA               TAAGT AGGT ACTTA                AACGAACACTATTTC  62 34
      BT2480 NONE
      BT2479 3100982 .. 3101032 - -14.3  -2.52676   TATCTTTTTAACGCA GATGTTGCGGAAACAACAGAATA TTCAT TATCCCACTGTTTCCGCAAAATC TGATTTCTAACAAGT  93 48
      BT2478 NONE
      BT2477 NONE
      BT2476 NONE
      BT2475 NONE
      BT2474 3094271 .. 3094288 -  -2.7  -3.01847   ATAGAAAGATAATCA             GGCATAGC TAT GC-ATACC             GCCCAGCAGATAATT  43 5
      BT2473 3091972 .. 3092004 - -10.6  -4.96762   CATAGATGAGAAAAA      GCCGAAGCAATGAA TCATG TTCTCCGCTTCGGC      TAATTTGACTTACCT 100 117
      BT2472 3091250 .. 3091266 -  -5.2  -3.53012   CTCCCCGCTGTGAAA              CGAAAA GTTTT TTTTCG              ATATGGTACACGCTA  59 78
      BT2469 3089721 .. 3089758 - -10.5   -3.7347   TTCAATACTCAAGAA   TGCCGGCCGGAACCATT AAAC ATCGGTTTCGGCTGGCA    TTTCATTATTCGGAT  87 124
      BT2463 3084877 .. 3084908 -  -3.2  -2.89793   TCATTTATATAACGA      TTCATCTTCGGTTTA CCC TAAAC-GAAAAAGAA      TATTTTTTTCAAAAG  44 68
      BT2462 NONE
      BT2461 NONE
      BT2460 NONE
      BT2459 NONE
      BT2458 3074660 .. 3074672 -  -3.4  -3.57144   TTTCGTATGTGGAAA                TCTG GCAGA CAGA                GATGTATCCTTACTT  50 35
      BT2457 3072969 .. 3072997 - -12.6  -4.24002   GGGCAAACTCCAAAA        GGCAACTAACTC GCAAT GAATTAGTTGCC        TTAAATTTTCCTATT 100 449
      BT2456 3072031 .. 3072059 -  -3.7  -3.21276   TTCGCTTGTATAACA        GCACACTTGGAGC AAT GCTACATGCGCAC        TACGTCGGGGCGAAA  49 14
      BT2455 3071019 .. 3071031 -  -2.7  -3.60798   ACGTGTACAAAGTAA                CACAT TAG ATGTA                GGAATTGATGTCCAC  50 350
      BT2449 NONE
      BT2448 3066045 .. 3066088 - -14.1  -5.36441   TGTCCAGATAAAAAA TGGGATGAGTGTCGGAATCC TTGAC AG-TCCCAACACTCATCCCA TTAAAGCCTAAAAAG 100 48
      BT2445 3062764 .. 3062798 -    -5  -3.97019   ACTAAGTTCAAATAA     TACTCGCCCGTTACTT CTT AGGTAACGGGATAATA     CATTTTCCCACTCCG  62 309
      BT2444 3061093 .. 3061104 -    -3  -3.04322   GTCAATTTGGCAACA                TTGT TCTC ACAA                 CCATAGTAATAAGTA  45 285
      BT2443 3059747 .. 3059780 - -14.1  -3.76759   ATTAACTTTATTAAA     GAAGGGTATCCTTCT TTTG AAAAAGATACCCTTC      TTATCTTTGTCGATA 100 65
      BT2442 3058448 .. 3058481 -  -3.1  -4.58395   CTTAGTGGGGAAAAA     CGACTATCAGCTTCT TCAC AGGAGCGCATAATCG      CAAAGTAGTCGCATT  62 151
      BT2441 NONE
      BT2440 NONE
      BT2439 3053364 .. 3053398 - -15.9  -3.77588   ATTTTACATTAATAA    GCAAGAGCCCCTCTAC TTCG GCAGAGGGGCTCTT-C     ATTTTTTATTTGCTT 100 31
      BT2436 3050569 .. 3050607 -  -8.9  -4.95547   TGCAGAAGAATAAAA   CGGTGAACCGCCTGT TCATATATT ACAGGTTGTTCACCG   TTTCTCGTTTCGTCA  95 38
      BT2433 3046117 .. 3046144 - -12.2   -2.7224   TCACATTACAGATCA        GTATATGAACGA TTAA TCGCTCATATAC         CCCTAAAAAAGAAAT  84 56
      BT2432 3043083 .. 3043095 -  -6.3  -3.04157   GAACGAGCACAGAGA                TTGGT AAC ACCAA                GTCATATAACCGTAT  59 82
      BT2429 3039357 .. 3039398 - -15.3  -2.77232   AGATACGTAATACGA TTCAGCAGAGTGAGAGCAA ACAC TTGCTCTCACTCTGCTACC  ATTGGATCTCTAACT 100 139
      BT2428 3038699 .. 3038742 -  -6.9  -4.04806   TGTTACACCAAACAA TTTGCAAAGAGAGAC-CACC GTATA GGCATGCCTCCCTTTACAAA GCCTTTTTATTGTTT  73 32
      BT2427 3037446 .. 3037483 -    -8  -2.94032   AGCTTGGAACTAAAG  TTCCATCGGC-TTGAAAC TAAA GTTTCAAAGCCG-TGAAA   ACAAGGTTTCGGACG  67 365
      BT2425 NONE
      BT2424 NONE
      BT2423 3025904 .. 3025914 -  -4.6   -5.0133   TATGTTTCTAAAAAA                 GAGC AGC GCCC                 TGTCCAGCCCTGTTT  73 99
      BT2422 NONE
      BT2421 NONE
      BT2420 3022324 .. 3022334 -  -2.6  -3.35775   ATTAGTCTGCAAATA                 TAAA GAT TTTA                 AAAGACGCTGCAATG  47 132
      BT2419 3020888 .. 3020926 -   -11  -5.22039   GCTAAATGCAAAAAA   TTAGCCCCCGAAAGTTTA TAT TCAGCTTCCGGGGGCTAT   TCTATTTAATGCTCT 100 47
      BT2418 3020079 .. 3020103 -  -5.9  -4.59027   AAGTAGCATAGAAAA          TTTTTAGTTGA AAG TTAACTAAAAA          CCACACGTTCTTCTC  74 19
      BT2417 NONE
      BT2416 3016890 .. 3016904 -  -2.2  -4.39166   TTCGATATATGAAAA               CAAAAT GGC ATTTTA               CTTATTAAAATGTAA  57 23
      BT2415 3015571 .. 3015604 -  -7.5  -5.75478   AATTACATAAAAAAA     CGGTAGACTTTCT TTTTCAGG AGATAGCCTACCG      TTCTATATTCTCTAA  93 47
      BT2413 NONE
      BT2412 NONE
      BT2411 3011353 .. 3011367 -  -2.9  -4.74989   AAACAAGATATAAAA               GATTA TTCAT TAATC               GCTCCGCAATGGGGG  63 13
      BT2410 3010461 .. 3010494 -  -7.6  -3.56821   AGCACAGCGCTTAAA     GAACTTCCCGAA GAATGATTGA TTCGAGAAGTTC      AGCTGTTCGCTGATC  71 354
      BT2403 NONE
      BT2402 NONE
      BT2401 NONE
      BT2400 2995496 .. 2995511 -  -3.3  -2.80796   TGTTATGAGCTAAAT              GATAG TCGGTT CTATC               TTCCATTCTCCTCCT  44 418
      BT2391 2980089 .. 2980115 -  -6.6  -3.29109   CAAACAGATAAGACA         GAAGCCGC CAACATGGAAC GCGGCTTC         TTATTTCCTCATTTT  61 26
      BT2389 2976633 .. 2976664 - -18.2  -4.52589   TTTGTTCATATAAAA      CGAGAGAGTCTCAC CGAA GTGAAACTCTCTCG       TTTTAGTATATATCT 100 49
      BT2386 2974032 .. 2974051 -  -2.9  -3.29829   TATATTTGTGCAGAA            CTGATAA TGAGCT CTATCAG             ACAAGACACCGTATT  46 263
      BT2384 2972382 .. 2972424 -   -15  -3.35197   TGCGACAGAGAGTAA TCTGAGACCCGGGTGTCA GCATGTA TGAGACCCGGGTGTCAGA CATACCAACACCCGG 100 69
      BT2381 2969499 .. 2969551 -  -8.6  -3.79906   CTACTTTTATAATAA GAAGGAAGCTCCAACATGATTGAT GAACT ATGAATTTTGTCAGAGCTTCCTCC ACTTTATATTATTTA  79 45
      BT2379 2966859 .. 2966869 -  -2.4  -5.25699   AGCATACAAGAAAAA                 CAGG CTT CCGG                 TTTAAAACCACCGGA  70 63
      BT2378 2965064 .. 2965099 - -10.8  -5.46276   AACATAGATAAAAAA    CTTCAATTTTTATC TATATTGT GATAAAAATTGAAG     TATAATCTTTCCTTC 100 100
      BT2377 2963152 .. 2963175 -  -9.7   -4.5287   GTAAAGGAAGGAAAA          GGAAGCTAT TTTTTC ATAGCTTCC           GCTCTCATATCTTTA 100 496
      BT2374 NONE
      BT2373 2958470 .. 2958503 - -14.8  -3.90112   CCCCTTTTAACGAAA     TCATCTTCGCCACA GATAGT TGTAGCGAAGATGA      TTCTTTATTTATGAA 100 109
      BT2371 2956540 .. 2956573 - -12.7  -2.69406   TGATATAGTAGAGGA     CAGAGATAAGAAGAT TAAT ATTTTCTTATCTCTG      TTATTGCAGCAGATT  86 105
      BT2369 2955204 .. 2955222 -  -8.1  -4.48877   TAAACAGCTATAAAA             GCCGGAA TTATT CTCCGGC             TTTCGTCTTTTTCTC  84 14
      BT2368 2954468 .. 2954478 -  -5.4  -4.88918   TTATCCGAAAGAAAA                 GTCA AAA TGAC                 CTTCATTATAAATTT  77 0
      BT2361 2941674 .. 2941689 -  -4.8   -3.6502   TATTTCTTAGTTAAA              TTAGTT AATC AACTAA               TAATAATCACCTTTT  57 32
      BT2360 2941147 .. 2941190 - -13.5  -3.78597   ATCTATCAATTTAAA GCTCCATTTAGTTATTC TTCAATGTCC GAACAACTAAATGGAGC TTTATCATATATTTC 100 77
      BT2358 2938150 .. 2938173 - -18.2  -4.24002   CTTTAAATTTGAAAA          GAGGGCAGGC TTGT GCCTGCCCTC           ATAACCATTAAACAA 100 226
      BT2355 NONE
      BT2354 NONE
      BT2353 2931134 .. 2931190 -  -4.2  -4.35353   AACGAAAAACAAGAA TATAAATACAGAATCACTATAGC TTTGTTCGATTT GCTATAGCGATTCTTT-TTTATA CGGGTACTTTATCGG  64 378
      BT2344 2923868 .. 2923883 -  -2.4  -5.23316   TACTATATCAAAAAA              GAGCAG AAAC CCGCAC               CTCTGATTTTGGGGT  74 309
      BT2337 NONE
      BT2336 2918463 .. 2918473 -  -5.4  -2.76815   ATTGCCCTGAACAAC                 TTGG AAG CCAA                 CTTCATTTCTAAGTT  50 500
      BT2334 NONE
      BT2333 NONE
      BT2332 2914516 .. 2914543 -  -5.6  -4.96427   GAACAAGAAAAGAAA        CTTCATCCTGTT TCAC AACTGTATGAAG         TCATTGCCATGACAA  77 112
      BT2331 NONE
      BT2330 NONE
      BT2329 NONE
      BT2328 NONE
      BT2327 2909114 .. 2909156 - -27.4  -3.66058   ATACTATACAGACAA CCGACATTTTACCGCCGTAA AAT TTACGGCGGTAAAATGTCGA TTTCCCTGAAGTTAA 100 177
      BT2322 NONE
      BT2321 2897351 .. 2897381 -  -4.9  -5.31275   CCGTATGATAAAAAA      TGACAAACAAGTGA TTTT TCACTC-TCTGTCA       TGGAGAGTAAATAGA  80 96
      BT2319 NONE
      BT2318 2893893 .. 2893908 -  -2.5  -2.90615   ACGGTCCGCAAATCA              CATGG GAACAT CCACG               TCAACGTTCTGCCAC  42 7
      BT2317 2892460 .. 2892480 -  -3.2   -5.1361   ACAAACGTTAAAAAA            GGATTTCC GACAT GGATACCC            CTTGAAAGAAAATGT  71 193
      BT2316 2889653 .. 2889665 - -10.5  -2.89069   ATCTATAAAAATCGA                CCGGC TTC GCCGG                TACTATCCCTACGGC  79 94
      BT2315 2889098 .. 2889118 -  -4.7  -2.99471   GCAGCCTTATACACA            GGCAAATTA TCA TAAACTGCC            ACTTCTCATTCATTG  52 45
      BT2314 2888327 .. 2888339 -  -4.9   -4.1021   TCGTACAAGGATAAA                TTCTT GGG AAGAA                CGCACCCCAAACCCG  64 435
      BT2313 NONE
      BT2312 NONE
      BT2311 NONE
      BT2310 NONE
      BT2309 NONE
      BT2308 2883395 .. 2883422 -  -3.4  -3.08639   AACACCGGCAAGATA        GCGAAACGAGC ACTGATA GC-CGTTACGC        TTTTTATTTGAAATA  45 67
      BT2307 2882258 .. 2882270 -  -5.5  -4.17089   GGGAAACGGCCAAAA                CCCTC AGC GAGAG                GTTCGGCAAGATACT  67 494
      BT2304 2878373 .. 2878398 -  -5.3  -3.59109   CCATACATGACACAA         TCCGGCGGACT GCAT AGCCTGTCGGA          CAAACAGGAAGATAA  59 176
      BT2303 NONE
      BT2302 NONE
      BT2301 2876267 .. 2876283 -    -3  -3.33744   CTTCTCGTGAAAAAT              GAATAG ACAAG CTATCC              GTAATCTCTTTCCTT  48 59
      BT2300 2875840 .. 2875857 -  -2.1  -2.60079   TCAGTTCATAATTCA             TATACAT TATT ATATATA              GGTGAATCCGGTTCT  40 40
      BT2299 NONE
      BT2298 2873117 .. 2873131 -  -2.7  -2.58579   CGAATGGGTTAGAAT               CCGTC TATCC GCCGG               CAGTCGTTATGTCCG  41 387
      BT2297 NONE
      BT2296 NONE
      BT2295 2870306 .. 2870317 -  -4.4  -2.64616   TTTCCATTTACAGGA                GAAC CGGA GTTC                 TCCTTTTTCTTATGA  47 35
      BT2294 NONE
      BT2293 NONE
      BT2292 NONE
      BT2291 NONE
      BT2290 NONE
      BT2289 NONE
      BT2288 NONE
      BT2287 2864125 .. 2864160 - -20.6  -3.82807   ATAATACAGGAACAA    GCTCCCCTTACCGG AATGGAAA CCGGTAAGGGGAGC     TATCTTATTAGATTT 100 102
      BT2281 2860997 .. 2861023 -  -3.7  -4.12254   TATCAGTAGAAAGAA         CGTTCCCATTC TTCCG GAACCGGAACA         ATCTTTCATCCATAC  59 158
      BT2274 NONE
      BT2273 NONE
      BT2272 2853162 .. 2853204 - -14.4  -5.73978   ATGAGAAATAAAAAA GCCAATGTGCTAATTTCT TGAATTC AGGAATCAGCACATTGGC AATTCTAACCAGGTA 100 49
      BT2271 NONE
      BT2270 2851606 .. 2851641 - -17.1  -3.67134   AAACCATTTTAATAA    CAAGCCCGTTTAACT GCTTAA AGTTAAACGGGCTCG     CTTTTTATTTTCCAT 100 96
      BT2267 2845203 .. 2845246 - -20.8  -2.77899   CTCGGTGAGTAACGA TCTGTTCCTTTTAAAGGAACG GAT CGTTCCTTTAAAAGGAA-AGA GTCCTGACATTGCAC 100 197
      BT2264 2841596 .. 2841606 -  -2.6  -3.04517   ATTCCTGTTTAAAAT                 TTAA CCA TTAA                 GTTGAAACCGAAACG  43 8
      BT2263 NONE
      BT2262 NONE
      BT2261 2838801 .. 2838825 - -10.7  -4.64766   GTTAGATTGCAAAAA          GGCTGCTCCGA TCA TTGGAACAGCC          CTCTCTATATTTAAA 100 49
      BT2260 NONE
      BT2259 2833949 .. 2833971 - -10.7  -6.62203   ATAACAAAAAAAAAA           GAGGACAAT GTTGT ATTGTCCTC           TTTTTCGTAACCATT 100 54
      BT2258 2832594 .. 2832625 -  -7.3  -3.38109   AGATAAAAATAGATA      TGTACCGCCTCCC CCAATC AGTAAGCGGTACA       TTGATTATTATTCTT  66 33
      BT2257 2830387 .. 2830426 -  -9.4  -2.92267   CGCAGAAAGGAACTA  TGCCCACCGCAACAAGAA TTTA TTCTCATTGCAGTGAGAA   CTTTTTCTCATGCCT  73 184
      BT2256 2828531 .. 2828562 -  -5.8  -5.63504   AAGTTTATAAAAAAA      GGGATACCCATACG AAAA CTGACAGGTATCCC       AAATGAATGTTTATG  88 102
      BT2255 2827243 .. 2827295 - -19.7  -4.14243   GAGGGGATGTCAAAA GTCAATAGTAACTAAACTCTCCTC CTTCCT GAAG-GAGTTTAGTTACTATTGAC TTTTGATAACCTCTT 100 62
      BT2247 NONE
      BT2246 NONE
      BT2245 NONE
      BT2244 2812603 .. 2812631 -    -6  -3.40403   TGGTCTGGAGTATAA       GAGCGGCA-CGCT GCCT AACGATGCCGTTC        TGCTCTACCTTATCA  59 87
      BT2240 2807151 .. 2807189 - -19.8  -3.72893   TATCCCGTTATTAAA   TAGAAAGAGGTGAACCGC TCA GCGATTCACCTCTTTCTC   TATCCTCAAAATCTT 100 5
      BT2235 NONE
      BT2234 2802924 .. 2802937 -  -8.1  -3.57039   CAGCTATAACCAGAA               CACGG ACAG CCGTG                CCGATAACGAAGGGG  69 187
      BT2230 2797254 .. 2797264 -  -2.6  -2.71011   ATTTCTTTTTAAGTA                 TTAA GTA TTAA                 TTATTATGTATTACT  41 70
      BT2229 2796916 .. 2796928 -  -6.3  -2.70353   ATAAGTATTAAATAT                TAGAC AAA GTCTA                GAGAAGGTTCTTCAC  57 23
      BT2228 2796479 .. 2796508 - -14.5  -4.89063   GGATGGAAAAAGAAA       TAGCCTGAAAGAC GCGA ATCTTTCAGGCTA        TATTCCTTTCATTTA 100 64
      BT2225 2793831 .. 2793843 -  -3.3  -4.72272   TCTGCTGACTAAAAA                CAGTC AGC GGCTG                GGTGATTTAGCAGCC  66 350
      BT2223 2791387 .. 2791397 -  -5.4   -2.7169   AAGTGTTACAAATAC                 TGAG CAT CTCA                 TTGACTGATAAGACT  50 172
      BT2221 NONE
      BT2220 NONE
      BT2219 NONE
      BT2218 NONE
      BT2217 2785067 .. 2785101 - -12.3  -5.12971   AATATTCAATAAAAA     GAGCAACAAAGACTA TAAAT CAGCCTTTGCTGCTC     AAAACAGACCTAAGC 100 47
      BT2216 NONE
      BT2215 NONE
      BT2214 NONE
      BT2213 NONE
      BT2212 NONE
      BT2211 2778504 .. 2778514 -    -4  -3.43848   ACAGATGCAAGAATA                 TACA GAA TGTA                 GACGATTTCTTGTTA  52 299
      BT2204 2772924 .. 2772939 -  -3.2  -3.09015   TGTACATGCATTCAA              GTGCAA TAGG CCGCAC               TGAATCGCCGTTATC  45 247
      BT2203 NONE
      BT2202 NONE
      BT2201 NONE
      BT2200 2765349 .. 2765363 -  -5.6  -2.97012   AAACCATGCAGAAAG               CCTGTG AAA CTCAGG               TTAATTAAAATACCT  54 30
      BT2199 NONE
      BT2198 2761975 .. 2761990 -  -4.7  -3.54638   AGAACTGTTTTGAAA              CGAAC TAATCT GTTCG               GATTTACTCTAAGAT  57 294
      BT2197 2760776 .. 2760803 -  -5.5   -2.5092   TAATAGCTGAGGAAT        TGGGGAGAGTG TTGCAC CACTTTCCCCC         TTTTTATTCCTCATT  51 111
      BT2196 NONE
      BT2195 NONE
      BT2194 NONE
      BT2193 NONE
      BT2192 NONE
      BT2191 NONE
      BT2190 NONE
      BT2189 2746602 .. 2746620 -    -6  -4.28254   TTGCAAGATGTAAAA             CAGCCT TTCAGTG AGGCTG             AGTTACCATGAAGCT  72 28
      BT2183 2741465 .. 2741498 - -13.9  -3.33509   GGTTAAACAACTGAA     GCACCTAGGTGACTC TTTC GTCTCACCTAGGTGC      AACGAAAAAAAAATC  93 158
      BT2181 2739595 .. 2739610 -    -9  -3.81428   ATGAAGTAACGGAAA              CGTTCG CACA CGAACG               CTTGAAACAGGTGAA  77 115
      BT2179 2737668 .. 2737695 - -11.3  -4.26463   ATATAGCAAGAGAAA        GGGTGGAGACC GGTCAA GTTCTCCACCC         TTCTTTTTATCTCAT 100 103
      BT2175 NONE
      BT2174 2734713 .. 2734726 -  -6.7  -2.64962   ATATTATGAAGGAAT               GGATG TCAT CATCC                GTTTGTTGAGTATCA  55 245
      BT2167 2725563 .. 2725592 - -11.6  -5.31519   ATAGTTAAACAAAAA       CCGCTGTCTTTT ACTTAA AAAAGACAACGG        TTTTAACAGTTTTGA 100 53
      BT2166 2723811 .. 2723824 -  -2.5  -3.25823   TCTCGTCCATATCAA               TTATT TTTT AATAA                AGGTAATGCAATAAT  45 8
      BT2165 2723051 .. 2723074 -   -11  -5.59655   GAAATCAATAAAAAA          TCCCGGGAAC GAAT GTTTCCGGGA           TTTTTTATTTGTGGT 100 55
        rpsF NONE
      BT2162 NONE
      BT2161 2720974 .. 2720999 -  -9.1  -6.00086   AGATGATAAAAAAAA         GCGATTTATCC ATCA GAACAAATCGC          TTTTTTAATATATGA 100 54
      BT2160 2719144 .. 2719161 -  -4.3  -3.76411   GCAAAACTAGCCAAA             TAAATAA CGCT TTATTTA              GTCTACACAACTTTA  57 165
      BT2159 NONE
      BT2158 NONE
      BT2157 2715450 .. 2715464 -  -4.3  -2.62184   TCGTCGGGCATATCA               TTCTG TCATT CAGAA               CTAAATGCCATGTTG  47 83
      BT2156 2714427 .. 2714454 -   -10  -3.84394   TAGAGAGAATTGAAA        GTCTG-ACATGCT AAA AGCATGCACAGAC        TTTTTTTTATGCCTT  83 39
      BT2153 2710895 .. 2710906 -    -3  -3.12606   CTATATACCAGCCAA                TAGA TAAA TCTA                 GACTTCATAATTCAT  45 23
      BT2152 NONE
      BT2151 NONE
      BT2150 2708398 .. 2708433 -   -12  -3.34236   AAAGGCATGGCACAA    GTAAGGCTGCCTCA TTTCTACT TGAAGCAGCCTCAC     ACTATCATATTTTCA  90 53
      BT2144 2698921 .. 2698931 -  -3.2  -3.03798   AGCTGCATAAACAAG                 TGCA GTC CGCA                 TAGCTATTACCTATT  45 49
      BT2140 2693733 .. 2693782 -   -14  -5.10601   ACAAAAGTACAAAAA TAATGCTGGCGAAAAGAAAACAA AGGTG TTTTTCTCTTTTCGCCAGCAT-A CATATTTTGCTGTTC 100 195
      BT2139 2692460 .. 2692470 -  -5.4  -3.05616   CATCACCATACAAAT                 CTGA TTA TCAG                 CAAATAAATCCACCT  54 150
      BT2138 2691884 .. 2691897 -  -2.3  -3.52459   AGGAACTTTATACAA               CCACG TTTG CGTCG                GGATGAGTACCTCTG  47 55
      BT2137 2690697 .. 2690738 - -10.4  -2.74514   CCAAAGTTTCAAGCA GAGGAAACTCCAGTTTCA AGACGA TGAAACTAAAGTTTCATC  AAGCAAAAAACAATT  78 321
      BT2136 2688457 .. 2688483 -    -5  -3.60818   GTAAAAGGGTGGAAA         CACGGACAGCCC TAT GCACTTCCCGTG         AAACCGTCTCCCAAC  57 473
      BT2134 NONE
      BT2133 2683941 .. 2683951 -    -4  -2.89304   TTGAAAACAGACAAC                 TGAA TGA TTCA                 TTTTGCATCCTTATA  46 442
      BT2125 2675384 .. 2675432 - -17.2    -2.836   GTAATATCCAATAAC TGACAATAAAAAGAAGCGGCCTC TCCG GAGACCGCTTCTTTTTATTAT-A TTTCCTTCGTTACGT 100 67
      BT2121 2669524 .. 2669549 -  -6.3  -3.21747   CGATCTCACCATCAA         GGAAATTGCAAC AAA GCTG-AATTTCC         CGACTCAGTCTTTCT  57 101
      BT2119 NONE
      BT2118 NONE
      BT2117 2662928 .. 2662967 -  -7.2  -2.90904   GTAGAAGCAGAATTA  TTCTCACCCCTTTGAGAA AATA TTCTCATAGGCATGAGTA   TTTTTTCTCACTGTG  62 83
      BT2116 2661564 .. 2661595 -  -8.8  -5.74122   TAGGACATAAAAAAA      CGGAACTAAGTTAA TACT CTTACCTAGTTCCG       TACCTTTTATATTAT  95 414
      BT2114 2660611 .. 2660624 -  -2.5  -4.35483   GGGTACCAGAATAAA               TTTAT AAAG ATAAA                ACGTTTTTAATCAAA  58 154
      BT2103 2636733 .. 2636757 -  -3.6  -4.85599   TTTATTTTATAAAAA          CGGGAATATG GCGGG CATATTACCA          CAAAGACGGAGCAGA  69 437
      BT2096 2628709 .. 2628721 -  -3.4  -4.33153   TTTAACAGGAACAAA                TCTG ATGAA CAGA                ATCTTTTAAAATGAC  60 86
      BT2095 NONE
      BT2094 2624935 .. 2624948 -  -3.9  -2.82681   ATAGCAAACATACGA               CTTTT TTCT AAAAG                ATGCACCATTATACA  46 140
      BT2093 2624192 .. 2624230 - -16.3  -4.34223   AATTTAATTAATAAA   TAAAGCCGACCAAATTC AGAAA GAATTTAGCCGGCTTTA   TTATTATCGGGATTT 100 56
      BT2091 NONE
      BT2090 2618064 .. 2618103 - -12.3  -5.66989   TAAAGATGAAAAAAA  CATCCCGCCTT-CAGCCC GAATG GAGCTATAAGGCGGGATA  AAAAAATAGAAAAAA 100 57
      BT2089 NONE
      BT2088 2615294 .. 2615332 - -12.6  -3.23853   GCGTTGGAACTAATA   GTTTCATGCCTTGAAACC ATT GGTTTCAAAGGTTGAAAC   CAAAAGTTTCAAGCG  91 298
      BT2086 2612949 .. 2612987 - -11.9  -3.26743   ACGAAGATAAAAGGA  GAACGGTAGACAAGCGGA TAAA TCCT-TTGCCTACCGTTC   CTTTTTATTCAAAAA  89 71
      BT2083 2609241 .. 2609256 -  -2.5  -4.21922   GGAGTCAAAACCAAA              GTCCA CACTTC CGGAC               TGACAATTCCTCTAA  58 412
      BT2080 2606132 .. 2606182 -  -4.5  -3.73872   AGTAATAGGTAATAA GTATTAAGTATTAA-TTCCA TGCGGATATAGG CGGAAGTTAATACTTAATAC TTTTTTTATGCCGTT  57 86
      BT2078 NONE
      BT2077 2601507 .. 2601517 -  -2.6  -3.58533   TCATAACTTTCTAAA                 TTAA GGA TTAA                 CATTCCAGCAACATC  48 22
      BT2076 NONE
      BT2075 NONE
      BT2074 2599027 .. 2599049 - -12.1  -5.04597   ATCTACATAGAAAAA           GCGGGAAAA TACGC TTTTCCCGC           CTTTTGAAAAACTTA 100 57
      BT2072 NONE
      BT2071 NONE
      BT2070 2591439 .. 2591467 - -20.5  -3.86015   CATCGGTTGTAGAAA        CGCCCTTTTAACG TAG CGTTAAAAGGGCG        TTTCTACCTGCCAGG 100 276
      BT2068 NONE
      BT2067 NONE
      BT2066 2587368 .. 2587387 -  -7.2  -3.34988   GTAGTGACAAATAGA            GATGCGGGA CAA TCCC-CATC            TATTGGTAAAAATAG  66 119
      BT2065 NONE
      BT2064 2583274 .. 2583288 -  -5.6  -3.03124   CCTCATTCTCGAACA               CCAGCA TGG CGCCGG               AGAAACAGATAAGCG  54 169
      BT2063 2581893 .. 2581932 - -14.5  -4.24397   ATAAGGTAATATAAA  GAACGGTGGACGCAATGA GAGAT TCAATG-GTCCACCGTTC  TTGTTTCAATAAAGC 100 84
      BT2059 2578225 .. 2578244 - -13.6  -5.20534   ATTAATGAATAAAAA            GAGGCTGC ATTC GCAGCCTC             TTAAATGTATGAGTG 100 48
      BT2058 NONE
      BT2057 NONE
      BT2056 2575520 .. 2575536 -  -7.9  -2.87132   TGTTCTGCGGAGAGA              CGGGGAT TCG AACCCCG              GATACACTTTTGGCG  64 209
      BT2055 NONE
      BT2054 2574123 .. 2574136 -  -5.3   -3.7791   TAATTACTTATTAAA               TTGAG TATC CTCAA                TTGATTATGATATTT  61 30
      BT2053 NONE
      BT2052 2572991 .. 2573014 - -16.8  -4.91473   GAAGCTAAAAAGAAA          GGGCGTCCAA TTGC TTGGACGCCC           TTCTCTATATATCAA 100 49
      BT2049 2570141 .. 2570178 -  -4.1  -5.16237   AATGGCACGAAAAAA   GCAGAGAAGCTCATCCT GTGG ATGAGAAACATCTCTGC    CCGTATGCTTTTGTA  76 78
      BT2045 2566938 .. 2566950 -  -4.7  -3.12749   GGAATAACGGGAATA                CCGGC AGG GACGG                TGAAAAGCCACCTGT  49 70
      BT2042 2563799 .. 2563809 -  -3.2  -4.36554   GAGGACGAGAACAAA                 GCCA CAC TGAC                 CCTTACTTTCTCATT  62 359
      BT2034 2553522 .. 2553578 - -27.8   -2.8806   AAACGTCCGGACACA GCTGACGGGGATAATGTGGATTTTCA TATAG TAAAAATCCATATTATCCCCGTCAGC TATTTGTTAATATCA 100 191
      BT2029 2545710 .. 2545722 -  -2.6   -4.7261   AGTTACTAAAACAAA                GCCA GGAAT CGGC                ACGACAGGCACAAAC  65 471
      BT2025 2542473 .. 2542486 -  -3.8  -2.73038   TATATTTAAATTAAT               CCGA CAAAAT TCGG                GATTTACCTTTAACA  45 107
      BT2024 2541311 .. 2541323 -  -6.3  -3.50684   TATACAAAAATGTAA                GTTCT GTA AGAAC                TTGGTAGAGCGACTT  62 487
      BT2023 2538792 .. 2538811 -  -3.4  -2.87344   TACCTGCCCCACATA            CAGCCCGC CTCC GCACGCCG             CACTCTCCGCAGCTG  44 268
      BT2021 2537619 .. 2537672 -  -6.3  -4.96848   TTTCCCATACAAAAA TCCCCT-TTATTCAACCCCATATC ATAGACA GATACGGTTTTAAATAAAAGGGGA TTCTCTAGTTTTTAA  83 236
      BT2018 NONE
      BT2017 NONE
      BT2016 2530088 .. 2530121 - -11.9  -4.42765   TGGTAAAAAATTAAA     CAGCATACTAGGTGA GACT TCACGTAATATGCTG      TTAATGGGTATTTTG  95 72
      BT2013 2528030 .. 2528044 -    -5  -4.88067   AGTCATGCATAAAAA               TGTGCT AAT AACACA               AAAAGTCGTACCTAA  75 81
      BT2012 2526530 .. 2526540 -  -8.2  -4.54727   TCCGGTAAATGAAAA                 CGGG CTG CCCG                 AAACAGTCCGTCTGG  82 143
      BT2007 2523349 .. 2523361 -  -4.8  -4.81523   AATTAAAAATTAAAA                GTCG GAGGA CGAC                GGTCACTCACTAATC  72 98
      BT2006 2522556 .. 2522571 -  -2.6  -2.70932   GTCCTCCTTCAATTA              CAAATG AAGC CATTTA               TTTTAAGTATTAAGT  41 152
      BT2005 NONE
        rimM NONE
      BT2003 NONE
      BT2002 2518531 .. 2518549 -  -2.4  -3.66095   AAAGCCTCATCCAAA             CCCTCT GCTCATA AGAGGA             AAACCGAGGCGCTTT  47 98
      BT2001 2516934 .. 2516970 - -22.6  -2.89881   CATTTATCGTATATA    GAAACGGCGCTTTAAC GTAGT GTTAAAGCGCCGTTTC    TATATATGATAAATA 100 197
      BT1997 2510567 .. 2510583 -    -3  -4.17958   AACATCTCCAAGAAA             TGGA-CG CAAC CGCTCCA              GAATTGGGCGTTAAC  58 384
      BT1988 2497912 .. 2497926 -  -2.8  -4.20454   CAAGAAAGAAGCAAA               GGTTGT ACA AGAACC               GAGAAGTACAAGTAC  55 212
      BT1985 NONE
      BT1984 2493145 .. 2493155 -  -5.4  -3.37612   GGTAAGCTGAAGGAA                 TTGC TTC GCAA                 ATTCGATCACGGGGC  56 471
        ruvA NONE
      BT1977 2487389 .. 2487399 -  -2.4  -4.52589   CCTGCCTACATAAAA                 CGGC GTA GCCT                 GACAGGTAGAAAGGG  59 209
      BT1976 NONE
      BT1975 2484298 .. 2484319 - -13.1  -2.77787   AATAGTATCTTAAAT           CTCCTCCTT CGGG AAGGAGGAG            TACCCGTAGGGGGAG  87 194
      BT1972 2478206 .. 2478232 - -13.8  -2.79823   TCCTTTAAAAGGAAT         GCCCCGTTGGTT TAA AACCAACGGAAC         TATTTAAAAAAAGTT  89 100
      BT1967 NONE
      BT1966 NONE
      BT1965 NONE
      BT1964 2464663 .. 2464692 - -10.1   -5.5454   TCAAACAAATAAAAA       GGCGTGC-CTGCTT AAA AAGCAATACACGCC       CTTCCTTTCATACAC 100 33
      BT1962 2462462 .. 2462483 -    -6  -3.27022   GTTACCTGATATTAA           TTAAACAG AAATAA CTGTTTAA            TTTTCAATTAGATAG  59 33
      BT1961 2461871 .. 2461885 -  -2.1  -4.63218   TTGGCTGTAACAAAA              CTGTCG TGGT CG-CAG               ATGTACTAGTAGTGC  59 31
      BT1960 NONE
      BT1959 2460698 .. 2460718 -  -3.9    -3.694   ATGGAAAACAAGTAA            GGGAATGGA AGT TCCGTTGCC            GCATGGATGCAGGTG  52 99
      BT1958 2460106 .. 2460137 - -15.3  -5.61913   AACAAACACAAAAAA      TTCCCGTTCGTGC GGACTT ACACGAACGGGAA       TATGTCTGTCTTCAA 100 202
      BT1957 2459101 .. 2459132 -  -7.3  -4.53475   ATTTTAGAAAAATAA      CAGGGATACCCCC GACAGA AGGGATATCCTTG       TATTCTTTTTATTGT  80 34
      BT1956 NONE
      BT1955 2455147 .. 2455172 - -11.9    -5.252   CATTCGGATAAAAAA         GAGTACCCGAA TCAT TACGGGTACTC          TGGTTAAGGTATAAG 100 43
      BT1954 NONE
      BT1953 NONE
      BT1952 NONE
      BT1951 NONE
      BT1950 NONE
      BT1949 2448367 .. 2448396 - -10.7  -2.98508   TTAACGAAAACAGGA       CGGTTTAACGGAG AATA CACCGATAAACCG        TTACTTATTTCAAGC  83 143
      BT1947 NONE
      BT1946 2446725 .. 2446742 -    -2  -4.76311   CAGAAACAAAAATAA             TGCTCCC ATCGG GGGAG-A             TCCCCTGTCATGGGG  62 50
      BT1945 2445797 .. 2445809 -  -6.3  -3.95787   CAGTACATTTATAAA                CTTGT GGC ACAAG                GCAGGCTACGGGCCT  69 108
      BT1943 2444988 .. 2444998 -    -4  -2.83522   ACTTTGCCATTAAAG                 TCAT AAT ATGA                 AATGGTTCCTATGAC  46 315
      BT1942 2444288 .. 2444305 -  -3.3  -2.91822   CAGAATAATTTAAAT             GCCGGCA GAGT TGTCAGC              TGAGTTGAATACTTG  44 2
      BT1941 NONE
      BT1940 2441170 .. 2441195 -  -8.5  -2.88667   TGGTATAAAAACGCA         TCTAATACCTA TATA TAGGTATTAAA          TATCATTGGCAATGT  69 371
      BT1939 NONE
      BT1938 NONE
      BT1937 2434820 .. 2434832 -  -3.3  -2.61997   CCGCAGAGATAATAT                GCTGC AGA GCATC                AAACTTCCAGTTATT  43 82
      BT1936 NONE
      BT1935 NONE
      BT1934 2427947 .. 2427975 - -12.6  -5.51046   TAAAGATACAAAAAA        GGCAACTAACTC GCAAT GAATTAGTTGCC        TTAAATTTTATTATT 100 331
      BT1932 2427132 .. 2427152 -  -8.3  -2.89081   TATGTAATGAACAAT            GCCTGTTAT ATT ATGACAGGC            GATCATTTGGATTAT  65 37
      BT1930 2422439 .. 2422474 - -14.1  -5.28942   CAGGCTAAATAAAAA    CTGCCGCCGGAATCG TAAATG CAATTCCGGCGACAA     TCCTTAAACTTAAAT 100 47
      BT1927 NONE
      BT1926 2415302 .. 2415328 -  -6.5  -5.26247   TGAAAAGAAAGAAAA        GCCGC-CCGCCA ATAC CAGCAGAGCGGC         TTTCACTTTTCATTT  85 65
      BT1925 2414440 .. 2414453 -  -2.3  -4.11447   GAAAAAGAAATAGAA               GTACG TATC CGTGC                TTTACAATAAAAATA  54 315
      BT1922 NONE
      BT1921 2410834 .. 2410861 -  -8.4  -6.09888   TTTTAACAAAAAAAA        CGGTACCCCGAT TCAC ATCGCAGCACCG         TCACAACACAAACAC 100 203
      BT1919 2409195 .. 2409212 -  -5.5  -3.36569   GGAATTTGTGAAAGA             CGGTCAA TTGG TTGTCCG              CAAAAAAACGATGCT  56 238
      BT1914 2402972 .. 2402989 -  -9.9  -5.61596   ACGGGCATAAAAAAA             GGAGCAA CGCC TTGCTCC              AACCTTTGTTAACCT 100 178
      BT1912 2401400 .. 2401439 - -13.8  -5.24129   GCCTTCGAGAAAAAA  TTCTCATTGCAGTGAGAA CTTT TTCTCAATGCGATGAGAA   ACTTTTCTCATAGTG 100 33
      BT1908 2397281 .. 2397316 -  -8.3  -3.01831   CAAAACATAAAATAT    GCCTCGCCTGGGTAT AATATA ATAGCCAGGCAAGGG     GTCTTATTTTTCAAA  68 36
      BT1906 NONE
      BT1905 2394481 .. 2394511 - -11.3  -4.89063   GGATTTAAAAATAAA       TGAGACTGCATCC ATAAA AAATGCAGTCTCA       TTCTACTTTCGCTCA 100 98
      BT1900 2388922 .. 2388933 -  -4.4  -3.72241   TATCAATCATTGAAA                GTAC AAAA GTAC                 ATATTCTGTTTGGAT  57 1
      BT1899 2387792 .. 2387804 -  -3.3  -3.53012   GGTTCGCGGGTGAAA                CTGGA AAA TCCGG                ATTTCGAGAAAACAT  50 410
      BT1893 2380438 .. 2380451 -  -6.7  -4.48221   CAGGAAGTCAGAAAA               GCTGT AGCA ACAGC                CGTTCACTTCTATAA  77 461
      BT1889 2376142 .. 2376160 -  -7.4  -4.67234   ACTCAATCTGAAAAA             TGGAGAGA TGT TCTCTCCT             TCTCCGTCACTGCAG  82 242
      BT1887 2374940 .. 2374960 - -10.5  -4.38154   ATAGTCTGTATAAAA            GCAGAAGAC ATT ATCTTCTGC            TTTTATTTATTCTGA 100 43
      BT1886 2373507 .. 2373526 -  -5.8  -3.52877   AGTAAGAGAGCACAA            CACATTCA ATAC TGAATATG             CAAGGTCTCCGATAT  62 40
      BT1885 NONE
      BT1884 2371704 .. 2371730 - -12.4  -5.28176   TTTACGCATAAAAAA         TCCCTTGAACCT CTG AGACTCAAGGGA         TTTTTATTTTATCAT 100 104
      BT1883 2370250 .. 2370276 - -16.8  -5.14163   ACTCAGTAACAAAAA         TCCCTTGAACTT TTG AAGTTCAAGGGA         TTTTTGTTTTATCTC 100 55
      BT1878 2362754 .. 2362782 - -13.3  -4.85433   ATATAAAGCCAAAAA        TCCCTCCAAAG AAAAAAA CTTTGGAGGGA        TCTTCTTTATACTAC 100 53
      BT1877 2362081 .. 2362107 -  -2.5  -3.18788   GTAGTCAGAAAATGA         TTTTTTTTC GCTTTACCT GAAAAAAAA         TAGTAATAGAGAAAT  45 11
      BT1876 2360772 .. 2360786 -  -2.8  -3.73106   TTAAAACTTGAATAA               CTCGTT TTA AAAGAG               ATGTATTTTGCTAAC  51 248
      BT1875 NONE
      BT1874 2355360 .. 2355370 -  -2.6  -2.74563   TTCATATCTCAATGA                 TTAT TTA ATAA                 AATACCTATTGAAAA  41 63
      BT1873 2354328 .. 2354342 -  -2.9  -3.17075   TTTCTGTCAACTGAA               TCTAT ATACA ATAGA               CGGTTCAGAAAGAAA  45 49
      BT1872 2351893 .. 2351906 -  -2.5  -4.20817   TAGATTTCAAAATAA               TTATT CCGC AATAA                AGCGCTTTGTCTGTA  55 12
      BT1871 2349734 .. 2349767 -  -9.7   -5.1523   TTTACAACACAAAAA     GTGACGGCAAAAA GCGTAAAA CTCTTGCCGTCAC      TTAGCCATCAGCATT 100 130
      BT1868 2345454 .. 2345485 -  -8.8  -6.11229   ATTAAAATAAAAAAA      GTGCATGCCACTAT CAAT ATAGCAGCATGCAT       TGCCTTATTCAGAAA 100 107
      BT1867 2344749 .. 2344759 -  -2.6  -3.69323   TCATGACTATTCAAA                 TTAA ACA TTAA                 GTGTCAAAAAATTAC  48 179
      BT1866 NONE
      BT1865 2343758 .. 2343792 -    -5  -4.29106   TTTTATAGCAACAAA     CTTCTCGAGATAATCA ATA TAAAAGTCTCGAGAAG     TTATTGCAAGTTCAT  67 85
      BT1864 2343004 .. 2343040 -  -6.5  -5.07652   TGTCTTAAAACAAAA    TAGGGCTTCGTTCGCCC TCT GGACATATGAAACCCCA    ATTCTTTATAAGATA  84 44
      BT1862 2336539 .. 2336568 - -15.1  -5.22289   CATCAAACAGAAAAA       GGGGGCATAGTGC GGAC ACACTATACCCCC        TTTTAATTTATCGTT 100 54
      BT1861 NONE
      BT1860 NONE
      BT1859 NONE
      BT1858 NONE
      BT1857 2329872 .. 2329903 -  -9.5   -5.1963   CGGAATGAACAAAAA      GAGGCTGAACTCC ATTTAA AGAATCCAGCCTC       CATATATCTTATTCA 100 51
      BT1856 2328050 .. 2328061 -    -3  -4.69868   ACAGAAGAAAAACAA                GAAA TATC TTTC                 CACCCGCTGTTTTAT  65 371
      BT1852 NONE
      BT1851 NONE
      BT1850 2322141 .. 2322189 - -17.2  -3.53945   GACCATATAATAAGA TG-AGTAAACAAAAAAGGGAAGC AATC GCTTCCCTTTTTTGTTTAATTCA AGAACATCCGATCTA 100 42
      BT1847 2319457 .. 2319493 -  -7.4  -5.03961   AATTAAATAAGAAAA    GGAATTATCCCCGAAC TTTTC ATTCAGAGGTAATTCC    TTTTGGTCAGTATCG  88 51
      BT1846 NONE
      BT1845 2316596 .. 2316606 -    -4  -4.38472   TGGAAAGCAAAAGAA                 TTTC TGA GAAA                 TAAGTAATAAGTAAT  62 121
      BT1844 NONE
      BT1843 2314707 .. 2314732 -  -7.5  -5.60556   AAGAGAAAACAAAAA         GGCGGAGTCAT TTCC ATTTCTCCGCC          TCTCATTAAGTTATA  93 75
      BT1842 2313290 .. 2313319 - -10.2  -4.85782   TTTGCCAAAAATAAA       GGGAAACTA-CGT ATGTA ACGATAGTTTCCC       TATGCTTTTATGAAG 100 54
      BT1841 2312491 .. 2312527 -   -11  -5.85737   ACATCAATAAAAAAA   GAACGCCTCCATAGTCT TTGA AAACGATGGAGGCGT-C    AAAACGATTAATCTT 100 46
        hisS 2310828 .. 2310857 - -15.9  -4.58213   TAATTAACGACAAAA       TGGGGCAATAATC ATCT GATCATTGCCCCA        TTCCAAGTTCTTCTG 100 200
      BT1839 2308949 .. 2309001 - -14.5  -3.58522   AATTTATGATAAATA CGTATCCCCGGTCGTACA--CAAGA GTAAT TCTTGGATATACGACCGGGGATACT TTTTTTTGAGCAATC 100 45
      BT1833 2297502 .. 2297542 -  -3.4  -4.28115   ATGGAGAAGAAACAA CTGCTGTATTCATCAGTAGT CTC AC-ACGGACGAA-ACAGCGG AGAGAATTATGCCAC  60 456
       groES 2295608 .. 2295620 -  -4.8  -3.14636   AATTAACCCAAGATA                GCGA GAACA TCGC                TCTGACGCATGATAA  52 0
       groEL 2293851 .. 2293880 - -16.5  -5.40474   AGCTGCGCAAAAAAA       GAACCGCCTCCCC CACA GGGAAAGCGGTTC        CATACCTTATTTTTA 100 58
      BT1828 2292064 .. 2292092 - -10.5  -3.76125   GTATGGCAACTTAAA        GCTATGCTTTA GCAACCA TAAAGCATAGC        TTTTGGATATCCAAA  87 118
      BT1827 2290207 .. 2290224 -  -4.3  -3.19102   TACTTAAAAATTACA             TTAATAA TATA TTATTAA              ACACTAAGTTTCAAT  51 363
      BT1826 2286682 .. 2286705 -   -11  -3.94333   CAGTAATATACGAAA          GCCCAGACTT TCGC AAGCCCGGGC           TTTTGCATTCTTAAG  93 392
      BT1819 2280545 .. 2280594 - -10.1  -5.74288   AGAAAGAATAAAAAA CCAAAATCCCCGAAGCCTCATCT ACAA AGATGTAACTTCGGGGATTTAAT CTGTTCTCATTAAAA 100 55
      BT1817 NONE
      BT1816 NONE
      BT1815 NONE
      BT1814 NONE
      BT1813 NONE
      BT1812 NONE
      BT1811 2273423 .. 2273455 - -16.4  -4.63486   ACCGCCCGAATAAAA      CAGAGGCTCTGTTC ACGTA GATCAGAGCCTCTG      TTTGCTATAAATAGA 100 75
      BT1797 2248777 .. 2248796 -    -3  -2.82516   CCCTTTATTATCATA            TTATAATT GCGC AATTACAA             ATATATGCCGGAAAG  44 153
      BT1796 2246721 .. 2246731 -  -2.4  -2.57877   TCCACAAAAATAATC                 GACC AAA GGAC                 TTATTTCAACGGTAA  39 50
      BT1795 NONE
      BT1794 2244721 .. 2244731 -    -4  -4.31563   TAATTATAAAAAACA                 TTCT AAG AGAA                 ACTCAGCTTACTGAT  62 17
      BT1793 2242899 .. 2242920 -  -3.9  -4.78149   TTCATAATTGAAAAA           CTTTAAATT TATA AATTTAAAA            AAATAAAAAAGTAAA  67 400
      BT1792 NONE
      BT1791 2238258 .. 2238291 -  -3.9   -5.5604   GGAATGAATAAAAAA     GAGGATGCCTG TGGGGAATAAAG GAGGCATCCTC      TTGGTGGCAAATATT  79 235
      BT1790 2237344 .. 2237373 - -13.7  -5.36441   CCTTTATATAAAAAA       GCCTCAGAAGTCA ATAA TTACTTCTGAGGC        TTCTTTTATGGCTGA 100 357
      BT1786 NONE
      BT1785 2231708 .. 2231746 - -12.8  -4.29326   CCGAAAGGCAATAAA  TAATAGAAAAGGGTACC GCTGAG GGTACCCTTTTCTAT-A   TTATAAATGCTCTCC 100 73
      BT1783 NONE
      BT1782 2227681 .. 2227711 - -12.6  -5.10461   TTTAGGCAACAAAAA       GGGCCGCAATTCCC ATA AAGAATCGCAGCCC       TTAGCTTGTACCAGA 100 268
      BT1781 NONE
      BT1780 NONE
      BT1779 NONE
      BT1778 2217567 .. 2217584 -    -7  -3.21395   AGGCTTGGCATAACA             GTGCCA GTGCGG TGGCAC              AACTGTGCCAATAGG  65 123
      BT1777 2214303 .. 2214343 - -21.5  -3.76607   GAACATAGATTCAAA  CCAAAAGGCAACTGATTCA TTG CGAATCAATTGCCTTTTGG  TTTCAGTCGTTAATA 100 90
      BT1775 NONE
      BT1774 NONE
      BT1773 NONE
      BT1772 NONE
      BT1771 2198656 .. 2198700 - -24.6  -5.10933   TGACTCAAAAGAAAA GCGGACTATCAAT-GGCGGGA ATCT TCCCGCCGACTGATAGTCCGC TCTTTTTATAGTATA 100 59
      BT1766 2186696 .. 2186716 -  -9.7  -3.53012   GTTTTTTTCCGTAAA            CCGGAATCC TGA GAACTCCGG            TTATACCACTATCTT  82 26
      BT1765 2184043 .. 2184071 -   -11  -3.83559   TGAAGAAACACAGAA       CAGCTGCCGGACC TCAC GGA-CGGCAGCTG        CCAAACACCTAATCT  90 158
      BT1763 NONE
      BT1762 2177955 .. 2177967 -  -3.4  -3.01712   TTCTTTGTTTTAAGA                TGGT TAGTT ACCA                ACCGAAATTCTGTGT  45 20
      BT1761 NONE
      BT1760 2174884 .. 2174912 - -11.7  -3.63627   TTGTTACAGTGCAAA        GATAGGCGCTTCC AAG GTTAGCGCCTATC        ACTTTTGTTTCAAAC  90 76
      BT1759 2172877 .. 2172896 -  -6.4  -3.20119   CAGTAATGAACAAAT            CGTATCAC GTAG GTGAAACG             CTATCTATCTCCCAT  61 130
      BT1758 NONE
      BT1757 2170528 .. 2170567 -  -9.4    -4.128   ATGTCTATATACAAA  CTTACCCAAGGATACG TTAATGTT CGTAAACTTGGGTAAG   ATTTTATAGATATTG  89 88
      BT1755 2167691 .. 2167702 -    -3  -3.41671   CAAACACTTAATCAA                TGTT ATAA AACA                 TAGCGTTTTACTTGG  48 168
      BT1754 NONE
      BT1753 NONE
      BT1751 NONE
      BT1750 2160554 .. 2160576 -  -7.1  -2.76046   CGAAGGTTAAGAGTA          TGCCGGCAAT AAAC ATTGCCG-CA           ATCATTTTTATCTTA  61 73
      BT1749 2159442 .. 2159470 - -12.6  -4.84311   TTGTACATAATAAAA       GGCAGGAATCCTG GAAA CAG-ATTCCTGCC        TTTTTTGTTTATATC 100 291
      BT1745 2152861 .. 2152900 -  -9.4  -3.05997   CGGTGAGAAACTAGA  GTTTCATACGCTTGAAAC TTTA GTTCCAAACGCTCGAAAC   TATCTGAAACTACTG  74 407
      BT1743 NONE
      BT1742 NONE
      BT1741 NONE
      BT1740 2147110 .. 2147150 -  -8.4  -3.81146   TTGCTTAATGAATAA TGGATAATG-GCTATGCAG TAAA CAGCGCAGCTCATTATCCA  TTTTCAATTATCCAT  75 50
      BT1738 2142186 .. 2142216 -    -7  -3.34894   AATGTGGTGCAAAGA       TAATAGATGCAGAT ACT ATCTCCAACTATTA       TTGAGGCCATTCGAC  66 23
      BT1737 2140581 .. 2140604 -  -9.6  -4.15833   AGTAGTATCTTAAAA          TCTCCTCCTT CGAG AAGGAGGAGT           ACCCGCAGGGGGAGG  93 62
      BT1732 NONE
      BT1731 NONE
      BT1730 NONE
      BT1729 2127621 .. 2127637 -  -3.7  -4.39287   CCAAGCAGACTAAAA              TTCACTT GTG AAGTGGA              ATTTAATGTGCTTGA  62 3
      BT1728 NONE
      BT1727 2125978 .. 2126003 -  -9.7  -5.28481   GATTTAATTAAAAAA         CGCCTTCCAGA GCAC TCTGAGAGGCG          TTTTTTAATTGCAGA 100 109
      BT1726 2124568 .. 2124580 -  -3.4  -3.58037   TATCAAGCTTCTAAA                TCAG ATGCA CTGA                CCTACTCCGCACCGC  50 13
      BT1725 2123660 .. 2123674 -  -4.2  -3.34398   CCCTTGCCTTAAACA               GCCG CCATAAT CGGC               TCTACATAACCGACA  53 4
      BT1724 NONE
      BT1723 NONE
      BT1722 NONE
      BT1721 NONE
      BT1720 NONE
      BT1719 2116439 .. 2116449 -  -2.6  -3.10344   TTTTCATCGAATATA                 TTTA TTT TAAA                 AAATCCATAAAATGC  43 16
      BT1718 2115237 .. 2115255 -  -3.9  -4.07877   GCACTCCAGAAATAA            CACTTTCC GGAT GGAA-GTG             TATACCACGAAGGGA  57 79
      BT1717 NONE
      BT1716 NONE
      BT1715 NONE
      BT1714 NONE
      BT1713 NONE
      BT1712 NONE
      BT1711 NONE
      BT1710 2106435 .. 2106449 -  -7.2  -2.99546   TGATAAATTTACATA               TGGATA CAA TATCCA               AAGAAACAGATATTG  63 132
      BT1709 NONE
      BT1708 2104832 .. 2104848 -  -5.9   -3.9712   TTAGTCTATTACAAA              GAAAGAA ATT TTCCTTC              AATAATCAAAGAGAT  67 118
      BT1707 2104065 .. 2104092 -  -4.8  -3.13773   CGCCAGAGGGAAAAT        CCCTCTCGGC GGAGGCTT GCCGACAGGA         TCATATCCGACATCG  52 445
      BT1704 2102622 .. 2102649 -  -5.4  -2.65354   TTGACGGTAAAGGTA        CTTACGCGCACG CACG CGTGTGCGTGTG         TTAGGGAAGGGCCGG  51 249
      BT1701 NONE
      BT1700 NONE
      BT1699 2097982 .. 2097995 -  -9.5  -4.68919   AAAGACAAAGGAAAA               GCCCC TTGA GGGGC                TCTTTTTATTTTAGG 100 121
      BT1698 NONE
      BT1697 NONE
      BT1696 2094101 .. 2094116 -  -5.4   -3.4684   GACAATATCAACGAA              GAACTG TCGG CAGCTC               TCACCAAACTGACGG  57 371
      BT1691 2086578 .. 2086604 - -17.4  -5.11613   ATATTACGTAAAAAA         GGCTGCAACCGT CAA ACGATTGCAGCC         TTTCTATATAATAGG 100 52
      BT1683 NONE
      BT1682 2073835 .. 2073866 - -18.8  -4.46514   AGGTATGGAAACAAA      GAGCCGGACAAGAG AAAT CTCCTGCCCGGCTC       CTATTAATTATGCTT 100 58
      BT1681 2073014 .. 2073034 -  -6.1  -4.40003   CCGCAGAAAGATAAA            GGCAGCC GATAAAA AGCTGCC            TTATTTTTTTCATTT  72 161
      BT1680 NONE
      BT1679 NONE
      BT1678 NONE
      BT1677 NONE
         maf 2069928 .. 2069956 -  -8.3   -2.5789   GGAAAGACGAGGAAG        CTCTTCTCAAACA AGG TATTCAAGAAGAG        GACATCCCGTTAATG  63 50
      BT1668 NONE
      BT1667 2059770 .. 2059788 -  -8.9  -5.62045   ATATACAATAAAAAA             GGACCTT TATTC AAGGTCC             TTTTTTATCACTTCA  95 13
      BT1666 2058812 .. 2058834 - -12.2  -4.73108   TCCACAAAATGAAAA           GAGTAACTTA TGA TAAGTTACTC           TTTTTTTTATTTTAA 100 80
      BT1665 NONE
        ruvC NONE
      BT1663 NONE
      BT1662 2054088 .. 2054128 -  -7.5  -3.55203   AAAATCTCTTTTAAA  TTGCTCTGTCATCCCTCAC TAA GTTCGGAATGGCAGAGCTA  AACATTATTTTTCAG  71 55
      BT1660 2051261 .. 2051276 -  -6.1   -2.9857   ATAACAATTTATATA              CAGGC GATGAA GCCTG               CTATTTTTTCTTCCC  57 26
      BT1659 2050177 .. 2050192 -  -7.6  -2.62263   ATCTTTCCTAGATCA              GGCAAT GGTT ATTGCC               GGATCGAGGTAGACA  63 7
      BT1658 2049376 .. 2049405 - -14.5  -5.43514   AAAATAACTAAAAAA       GGCTTCTAACATA CATT TATGTCAGAAGCC        TCTATCAATATAACT 100 70
      BT1657 2048327 .. 2048339 -  -3.4  -3.58037   TATCAAGCTTCTAAA                TCAG ATGCA CTGA                CCTACTCCGCACCGC  50 13
      BT1656 2047420 .. 2047434 -  -4.2  -3.34398   CCCTTGGCCTAAACA               GCCG CCATAAT CGGC               TCTACATAACCGACA  53 4
      BT1655 NONE
      BT1654 NONE
      BT1653 NONE
      BT1652 NONE
      BT1651 NONE
      BT1650 2039457 .. 2039468 -    -3  -3.75824   TATTTTATAATATAA                TGAA TAAT TTCA                 TCGTTTCCCATTATT  52 41
      BT1649 NONE
      BT1648 NONE
      BT1647 NONE
      BT1646 NONE
      BT1645 NONE
      BT1644 NONE
      BT1643 2033852 .. 2033862 -  -2.6  -3.21276   TCTTCTTTCATAACA                 TTTT CAT AAAA                 AGGAGTGACAACTTT  45 7
      BT1642 2032111 .. 2032140 - -10.1  -2.71681   CAAGCTCTTCAATGA       TTTGTCCCGAC CACAAACT GCCGGGACAAA        TCTTTTATTATTTTA  75 70
      BT1639 2030418 .. 2030454 - -14.1  -2.69151   CCGCTTTAGATACCA    TAAAGCTATGCTTTA GAAGTCG TAAAGCATAGCTTTA    GCCAATACAAAACGC  93 91
      BT1634 NONE
      BT1633 2019287 .. 2019326 - -16.6  -5.71712   TTCGAGACAAAAAAA  GAAAGGCGGCAATATCCG TTTC CGAATATCTCCGCCTTTC   ATTAACTCTAATTAC 100 51
      BT1632 NONE
      BT1631 NONE
      BT1630 NONE
      BT1629 NONE
      BT1628 NONE
      BT1627 NONE
      BT1626 2002987 .. 2003000 -  -2.5  -3.40403   GTTTGTTCATCATAA               TAAAT ATTG ATTTA                ATGCTAATGAGACAA  47 174
      BT1625 2001108 .. 2001123 -  -2.6  -2.60212   TTATTAGGTTAGAAT              GAATAA GTAT CTATTC               TCAAAGTGATGTACT  41 66
      BT1624 1999465 .. 1999503 -  -8.4  -5.75342   TTGGTTTAAAAAAAA  GACTGGC-GTC-CGATTT ACTAG AAATCAAGACCGCCAGTC  CCACTGCTACTCTCT  93 52
      BT1623 1998150 .. 1998193 -   -16  -3.08283   ACAACTATGCCAACA GCTTGGCACGGCCGTGCCAC AGGC GTGGCACAGTTGTGCTAAGC CTGTGGCAAAGATGT 100 52
      BT1614 1984506 .. 1984517 -    -3  -2.60075   TTGTTTTTAATTAAT                TAGT TCAT ACTA                 TCGTTCAAGGCTTTT  43 13
      BT1613 1983787 .. 1983816 - -10.1  -6.28967   GAGAAATAAAAAAAA       CCTGTTCAAAGCT TCTC AGTCTTGAACAGG        CATCAATTTATTAAA 100 85
      BT1611 NONE
      BT1610 1980756 .. 1980793 -  -9.3  -4.56802   AAAGAAAGACTAAAA   GACAAGTCCTGTAAAGC GAAA GATTTACAGGACTTATT    TTTTATTAATACAAT  93 354
      BT1602 1971689 .. 1971699 -    -4  -5.77571   ATGAAAAAATAAAAA                 GAAT TTT ATTC                 TGTTTCAGATAGAAG  90 109
      BT1594 1959809 .. 1959823 -  -4.3  -4.62336   ATTCCACGGGAAAAA               GAAAC CGCCT GTTTC               GATGCAGACAAATTA  71 265
      BT1592 1955561 .. 1955585 - -10.8  -5.60556   AAGAGAAAAGAAAAA          CCCTCTCAGA GATCA TCTGAAAGGG          TTTTATGAGGTTCCT 100 368
      BT1589 1950497 .. 1950514 -  -2.7  -3.72576   TTTTTCCCTAGCAAA             CTTTTGA CACC TCAACAG              CATAAACAGTATTTA  51 81
      BT1588 1949657 .. 1949669 -  -3.3  -3.42407   GATATCATCAATCAA                CCGAT CTT AACGG                TGCACTCTGCCATTT  48 65
      BT1587 1948685 .. 1948701 -  -2.2   -4.1721   ATCGACAGTGTAAAA              TGCAGC ATTCA GCTGGA              GGATTCTTATCGCAA  57 192
      BT1584 1946837 .. 1946853 -  -9.4  -3.92659   TCCTCAAAATTCAAA              TGCCGC TATAT GCGGCA              TTTTTTATATCCTTT  85 71
      BT1583 1945964 .. 1946000 - -13.3  -2.83233   TAACCATACTAACGA    TATAGTGTCACCATC CCAGTAT GATAGTGACACTATA    TTTATTGTGCCCGCA  87 68
      BT1581 1944366 .. 1944399 - -25.5  -4.87786   GTAACCTTATAAAAA     GAAGCGGGGCAGGAT GATC ATCCTGCCCCGCTTC      TTTTTATAAGGTTGT 100 40
      BT1574 1937865 .. 1937898 - -16.9  -2.84707   GTATATATAATATGA     GAAGCCGCCTCTGAAC AAT GTTC-GAGACGGCTTC     TTTAATATAAAATCG 100 54
      BT1572 1935792 .. 1935827 - -10.6  -4.15396   TTTCAAATTAAATAA    GCCTTCCTGTCA TTCGTCGTATTT TGACAGGAAGGC     TTCACTTTGACCTTA 100 69
      BT1571 NONE
      BT1570 1933017 .. 1933029 -  -4.9  -3.17763   TCCATATTCTATCAA                TTTTG TTT CAAAA                ATAATATTGTTTACG  54 62
      BT1569 NONE
      BT1568 1932114 .. 1932126 -  -4.9  -3.81741   AAGCGAGAAGGCAAA                GTTAT CCG ATAAC                TTTATTCGGGGCATG  59 43
      BT1567 NONE
      BT1566 1930343 .. 1930360 -  -7.1  -3.93556   ACCTATGGAACCAAA             GTTTCAA CCGC TTGAAAC              TTCTTGAAACAACCG  70 270
      BT1564 NONE
      BT1563 1928705 .. 1928717 -  -4.9  -3.08464   GTATCAGGTAGCTAA                TGAAA AGA TTTCA                ATGTCGAAGATGACG  51 159
      BT1561 NONE
      BT1560 1926911 .. 1926960 -   -11  -3.92542   GTGATTCGTAAATAA TAAACGGTGAACAGCTGCAG-CAC GATA GCAACAGCA-CTGTTCACCGTTTA TTTATTATCAGTTCA  93 53
      BT1559 NONE
      BT1558 NONE
      BT1557 1924574 .. 1924584 -  -2.4  -2.62184   CTTTTGGGCATAGCA                 CGCC CCT GTCG                 GCAGTACAAAGACTG  40 104
      BT1556 1923731 .. 1923750 -  -5.8  -3.25192   GCTAATCTGATAACA            TGGAACATG AGA CATGT-CCA            TATTTAATAAAACAG  59 43
      BT1555 1922709 .. 1922750 - -13.3  -3.84246   TTCTGAAGTAGTAAA GTTCTGAAGTAGTCAGGTTT TCC AAACCC-ACTACTTCGGAAC TTGTTTTTTTACCAA  95 34
      BT1550 1912267 .. 1912281 -  -6.4  -3.76379   TAATAGTTTACCAAA               CAAAGG TTT CCTTCG               AAACGGTCTGATTTC  66 3
      BT1549 1910529 .. 1910544 -  -2.6   -3.0782   CAATCCTTGAATATA              TGC-CAA GTC TTGAGCA              CACAAATGTAAAAGA  43 82
      BT1548 1908647 .. 1908677 - -19.2  -4.83243   GTTACATAAAAGAAA       CGCCTCCATAATCT TCG AGACTATGGAGGCG       TTATTTATTATTTCT 100 71
      BT1538 1897953 .. 1897982 -  -5.9  -3.33261   AGACTCATATATTAA       TCATGTTTTATCA TACA TAATAACACATGA        GTATGGCATAAAGTT  59 43
      BT1537 1896411 .. 1896440 -  -9.3  -5.68489   GAGAATAATAAAAAA       GAGAAGGTGTCCG ATAT CGGACACCTTGTA        CGAATTTACCGTTCA 100 139
      BT1536 NONE
      BT1535 NONE
      BT1534 NONE
      BT1533 NONE
      BT1532 NONE
      BT1531 NONE
      BT1530 1886753 .. 1886763 -  -2.6   -3.5241   TACTTGTGACAAAGA                 TATT GTA AATA                 CTCAATACAAGCAAC  48 59
      BT1529 NONE
      BT1528 NONE
      BT1527 NONE
      BT1526 1879926 .. 1879983 -  -5.3  -3.74587   CTCCAAAAATAAAAG TTGAAAGTTAAAAGTTGTC-TAATGC TGCAATT ACATTGCAACAACTTTCAACTCTCAA CTTTCAACTCTCCAC  61 49
      BT1525 NONE
      BT1524 NONE
      BT1523 NONE
      BT1522 NONE
      BT1521 1875810 .. 1875848 -  -6.8  -5.05116   CTATAAACAAGAAAA  CTCCAATTGC-CCGACC AAACTA AGTCGAAGCAGTTGGAG   TTTCTACCTTTATAA  84 429
      BT1513 1869545 .. 1869579 - -17.4  -2.69674   ATACAGACTATATTA     GGTTTTCCCGTTAC TCTGTAG GTAACGGGAAAACC     TTTGTACCTGCCCCA 100 310
      BT1512 1865659 .. 1865685 - -13.8  -4.34402   TTTGTTATATGAAAA         GGGTGCTCTG ACTAGAG CAGAGCACCC         TTCCTGAAATAATAT 100 75
      BT1511 1864177 .. 1864187 -  -2.4  -6.20267   GTAAAAACAAAAAAA                 GAGG ATG CCAC                 TAGGGAAAAAGGGCG  91 299
      BT1509 1861488 .. 1861505 -  -4.3  -3.05281   CATAATAAAAAAACT             TTTAATT TATA AATTAAA              TAATAAAAATATAGT  50 489
      BT1507 1858246 .. 1858270 - -14.3  -2.72344   TCTTATTGTGAAGGA          GGGTGCACCAA TGA TCGGCGCACCC          TCCTTATCAGTGTTT  93 60
      BT1506 NONE
      BT1505 1856295 .. 1856340 -  -6.3  -5.76633   TCAGATACAAAAAAA CAAAAGAGGATGCCT-CC AGGGAAAAAAG GGCAGGCATCCTCCTTGG GGCAGAATAAGGTAC 100 262
      BT1503 1854691 .. 1854727 -  -5.1   -3.0464   AACTTACTCCCAATA    CTTTTTGCCCGTTACTT CAT AGGTAACGGGCAAACCT    TTGTCCTGGCTCTCA  52 310
      BT1502 1851632 .. 1851655 - -10.3   -4.3851   TACATTAAACATAAA          GCGCCTCTC ATTAGA GAGAAGCGC           TTCATTATATTTAAG 100 52
      BT1501 1850193 .. 1850217 -  -7.8  -4.84673   TTAAATAACAGAAAA          GGCGGCCCAT TCAGT ATGAGTCGCC          TTTTTGTATAAAAGA  88 321
      BT1498 1846728 .. 1846747 -  -3.6  -2.52987   GTAATAGGTATTAAG            TATTAACC ATTC GGTTTATA             GCGCAGCTTATTACC  45 75
      BT1497 1846066 .. 1846106 - -13.5  -4.90778   TTTAGTTAAACAAAA  GATAATGTGCCAATCAGCC ATC AGCCTATTGACACATTATC  ACAGTATCTAAAACG 100 33
      BT1496 NONE
      BT1495 1843916 .. 1843966 - -20.9  -4.03137   AGATAAGTAACCAAA GATAAGCGGTGAATAATG-GTGGA CCAT TCCACTCATTATTCACCGTTTATC AATATGCAAAGATGC 100 42
      BT1484 1828817 .. 1828828 -    -3  -2.67667   CCACGGAGGAAACAT                TTCT GCCA AGAA                 TAATCAAGGCGGCGG  40 109
      BT1481 NONE
      BT1480 NONE
      BT1479 NONE
      BT1478 1821243 .. 1821283 -   -20  -2.87211   AGGCTCTGTTATAGA  TAAATGCAGGCTCTGTCA GCAGT TGACGGAGCCTGCATTTA  TTATAAACAGAAGCT 100 46
      BT1476 1818309 .. 1818333 -  -2.1  -3.22841   AATCATAACAGCCAA          CCCTATGGC AATACCA GCCATAGCA          ATGAGGACCGCAGGA  44 291
      BT1475 1817137 .. 1817151 -  -5.8  -2.91144   CTACGGTCTAAATTA               TTTTTG CAG CAAAAA               AAGAAAAGAAAAAGA  56 46
      BT1474 NONE
      BT1473 1815064 .. 1815088 -  -2.1  -3.84451   TCGCTCAAATTCAAA          CTTTACCGC TCCTTAC GCAGGAAAG          GAGACTTTATGAGAA  50 57
      BT1468 1808463 .. 1808473 -  -2.6  -2.71325   GTATCCATAAAGGTA                 TATT CAA AATA                 GGGTTGTTATTAAAT  41 68
      BT1467 NONE
      BT1466 NONE
      BT1465 1803847 .. 1803867 -  -8.3  -5.63504   AAGGGCATAAAAAAA            GGCTATCTA TCC CAGACAGCC            AATCTTTTTGTTAAC  93 217
      BT1463 1802458 .. 1802474 -  -5.1  -3.86524   ATATTGCGGGACAAA              GGATTGT GAA ACGATCC              TTAAATTTCAGTAAG  59 67
      BT1460 1797622 .. 1797632 -    -4  -3.47307   CCAACACCATGACAA                 GTAT CAG ATAC                 CGCATCCATCGGAAT  51 166
      BT1459 NONE
      BT1458 1795536 .. 1795555 -  -2.2  -2.68784   CAATAATACAATTCA            TAACGTTA TACA TAAAGTTA             CCATATACCGATTTT  40 3
      BT1457 1794688 .. 1794726 - -14.1  -3.12351   TTTCTTGATATGCAA  CTACCCTCTATCAG-CAT TCTA ATGACTGACAGAGGGCAG   ATTCTTTTATAAACT  93 116
      BT1455 NONE
      BT1454 1791379 .. 1791421 - -13.6  -4.16033   CCGAAAGAATAATAA CAGGATAATGACACTATCGC CTT GATATAGTGACATTATCCTG CATACATAAAGGCGA 100 254
      BT1450 NONE
      BT1449 NONE
      BT1448 1783533 .. 1783581 -  -9.4  -4.04474   ACATCCGGATATAAA TACGTACTTATCTGCCAAAAGT AAAGAAA ACTTTT-G-AGATAAGTACGTA AAACACCTTTATTTT  85 50
      BT1447 1781129 .. 1781147 -  -4.6  -4.00532   TCCCGAAATAGGAAA             GTGAGTAT AAT ATAATCAC             TTGTAGTTACTACCC  59 35
      BT1440 NONE
      BT1439 1769341 .. 1769375 - -13.6  -5.65177   ACAGGTATAAAAAAA     CGACCGGTATGCATCG TCA CGACGTATACCGGTCT     ACAAGTTAAGGTCAA 100 64
      BT1437 NONE
      BT1436 1766550 .. 1766560 -  -2.6  -3.20498   TAAAAATAAATTATA                 TAAA ATC TTTA                 TTTAGATTTCGAGAA  45 23
      BT1435 1765863 .. 1765878 -  -7.6   -4.4959   TTGAATTAAGCAAAA              GTGTGT GCGC ACACAC               GTTCTACTATAAAAA  82 373
      BT1434 NONE
      BT1433 NONE
      BT1432 1762605 .. 1762646 - -13.3  -4.71186   ATGAGCAATATAAAA GACACTACCACTATTATTA CTGT CAATAATAGCCGTAGTGTC  TTTAAAATAGATTGC 100 57
      BT1430 1761062 .. 1761076 -  -2.1  -3.89695   TCGCCACAAAGATAA              CGG-CA CAGA TGTCCG               TTCTATTGTAAAAAA  50 62
      BT1429 1760513 .. 1760548 -    -7  -4.79451   AGCCTAAACATAAAA    GAGAAAAACAGTCC TTACTTTG GGAATGTCTTTCTC     TTTTTTCGTACACAA  83 84
      BT1427 1758809 .. 1758829 -  -2.5  -3.21778   TCACTACAGTAAAAC            CGGTCACTA TCG CAATGACTG            CATTTCTTAATTAAT  45 150
      BT1426 NONE
      BT1425 1757339 .. 1757382 -    -9  -3.30338   ATAATCGTCTGACAA CTGTTTCTTTTTCGTCTGAC AGTT GTTAGACGAAAAGATAACAG TTGTCAGACGAAAGT  73 125
      BT1424 1756486 .. 1756496 -    -4  -3.23488   ATAAAAATACATACA                 GAAT ATT ATTC                 TTCATTATTGGAAAA  48 139
      BT1421 NONE
      BT1420 NONE
      BT1419 1752493 .. 1752512 -  -9.4  -4.78848   TTTGGAAACACAAAA            GGTGTAAT AACT ATTACACC             TTTTAAAGAAAATTA 100 116
      BT1418 NONE
      BT1417 NONE
      BT1416 NONE
      BT1415 1748265 .. 1748285 -  -4.1  -2.91042   CATAAGAACGAATGA            CCAATAAAA TGT TTTCATTGA            TATTTCAATTTAAGT  48 30
      BT1414 1746913 .. 1746951 - -11.8  -5.20333   TACTTATAATAAAAA   GAAAGTGGCACAGCCTAA ATT TAATGCTGTGCCACTTTT   TATATTCTATCAACG 100 70
      BT1412 1744992 .. 1745003 -  -4.4  -3.51124   ATGAATTATTAAACA                TTCC CTAC GGAA                 CAACGATATCTTATG  54 433
      BT1410 1743641 .. 1743651 -  -3.2  -3.45849   CGCAGATTATTATAA                 CAGA GAA TCCG                 TCTGAATCAATTTCC  48 9
      BT1409 NONE
      BT1408 1739205 .. 1739217 -    -2  -2.62983   CCTAGTTTGACACTA                TTGT CAAAC ACAA                AAGTAAGAATAAGTT  40 98
      BT1407 NONE
      BT1406 1733961 .. 1733972 -  -2.2  -3.06492   TCATTGATTTTAATA                TGGC ACTC ACCA                 GTAATCTGCATCCCG  42 392
      BT1404 1732146 .. 1732160 -  -2.7  -3.89614   CTCAATCGTTATAAA               GTCGC CCACC GCGGC               TCCAAAGTAGCAATT  54 478
      BT1402 NONE
      BT1401 NONE
      BT1400 NONE
      BT1399 NONE
      BT1398 NONE
      BT1397 1723854 .. 1723865 -  -4.4   -4.5123   AACGGAGTAAACAAA                GACA TCAT TGTC                 CGCTTCGAACATCTG  69 335
      BT1395 NONE
      BT1394 NONE
      BT1393 1720057 .. 1720084 - -13.6   -5.4833   TTATGCAACAAAAAA        GGTTGCAAACTC CATA AAGTTTGCAACC         TTTGCTCTATATTTA 100 258
      BT1392 1719085 .. 1719099 -  -4.2  -3.64822   AGGGTTTCATTTAAA               GGAAAG ACG CTTACC               ATTGCTTGTTATAAT  55 285
      BT1391 1717364 .. 1717388 - -10.7  -3.37727   GAATATATACAGCAA          GGGCTGCCC TTTTACG GAGCAGCCC          TCACCATTCTATTTA  87 53
      BT1390 NONE
      BT1389 1716150 .. 1716172 -  -2.8  -2.76422   CATTTGTAAAAAAGG           GATTTTACAA AGT TTAAAAAATC           ATCTTATCTTCGCAC  41 24
      BT1388 1715572 .. 1715617 - -17.1  -5.86976   TTACAAAATAAAAAA GTGCCGGACAAGCTGAATGAT TCAC ACCATTCATCTTATCCAGCAC TATAATTATCTATTA 100 161
      BT1387 NONE
      BT1386 NONE
      BT1385 NONE
      BT1384 1711959 .. 1711969 -    -4  -3.58505   TTATCAATAACAAGA                 TCAA TAG TTGA                 ATTGATTTTATTACA  52 113
      BT1383 1710842 .. 1710854 -  -4.8  -4.82901   TCTGTTTTATAAAAA                CGGA TTCTG TCCG                GAGTAATAAAAGCAA  72 238
      BT1381 NONE
      BT1380 1707849 .. 1707887 -  -9.3  -3.66666   CCGAAAAGCCGGAAA   TAGTTTATAATAAAC GATGACCGA GTTTATTATAAACTA   TAGCGGAGTTTATTA  80 60
      BT1379 NONE
      BT1378 NONE
      BT1377 NONE
      BT1376 NONE
      BT1375 1703403 .. 1703434 - -13.2  -4.67353   TTAGTTAGTTAAAAA      GAGCGCTTTTATCA GTAT CAATAAAAGCGCTC       GTATTATTTGTGGAA 100 41
      BT1374 NONE
      BT1373 1701546 .. 1701577 -   -11  -5.82172   AGTAAGATAAAAAAA      GAAGCTGTCTGAAT ATAA ACCCAAACAGCTTC       TCTTATATAATTTTC 100 58
      BT1370 NONE
      BT1369 NONE
        murB NONE
      BT1367 1696057 .. 1696067 -    -4  -4.99043   TTTCTACAAAGAAAA                 CAAA ACT TTTG                 CTAAAAAAATCACCA  70 45
      BT1366 1693957 .. 1693982 -  -8.3  -4.00469   TCAATAGTAACTAAA         CTCTCCTCCTT CAGG AAGGAGGAGTA          CCCGTAGGGGGAGGT  79 469
      BT1364 NONE
      BT1363 NONE
      BT1362 1689914 .. 1689924 -  -2.6  -3.54307   AACACCTTCTGTAAA                 TTAA AAA TTAA                 ACCTAAAAAATAAAG  48 42
      BT1361 NONE
      BT1360 NONE
      BT1359 1685658 .. 1685686 - -18.2  -3.75505   CCCCAAAAACGAGAA        CCCCTGCCGACT GTAGA AGCCGGCAGGGG        TTTATTTTTACTACT 100 90
      BT1358 NONE
      BT1357 NONE
      BT1356 NONE
      BT1355 NONE
      BT1354 NONE
      BT1353 1678019 .. 1678029 -  -2.6   -4.5448   TATCTATAAAAAGAA                 TATT CAT AATA                 ATATAAAAATCAGGG  60 35
      BT1352 NONE
      BT1351 NONE
      BT1350 NONE
      BT1349 NONE
      BT1348 NONE
      BT1347 NONE
      BT1346 NONE
      BT1345 NONE
      BT1344 NONE
      BT1343 NONE
      BT1342 NONE
      BT1341 NONE
      BT1340 NONE
      BT1339 NONE
      BT1338 1663578 .. 1663609 - -13.3   -3.6608   ATGATTGGATTCAAA      CATTGAGAAGATT CAATAC AATCTTCTCAATG       TTTTTTTCTTTTTAT  95 124
      BT1337 1662196 .. 1662227 - -16.8  -5.54894   AAGGTAGTAAAAAAA      TGCCTCTCGCAAAA CGAA TTTTGCAAGAGGCA       ACCATATTTCTGCTT 100 49
      BT1336 1661714 .. 1661749 -  -7.6  -5.13722   GGCAGCAAAAGAAAA    CTGCCCCCC-TAAAGAC TTC ATCTTCGTGGGAGGCAG    CAGTTTTATTGTCGC  86 48
      BT1334 1658799 .. 1658854 - -10.1  -3.90559   ATGAAGAATTAAGAA TGAAGAATGAAGAAT-TACTTGCAGCA TAAA TGC-GCTAGCGGATTCTTCATTCTTCA TTCTTAATTCTTCAT  87 43
      BT1329 1655239 .. 1655249 -  -2.6  -2.99348   ATTAAGTAATAAGTA                 TTAA GTA TTAA                 TCGAAGCCGCTTATT  43 94
      BT1328 1653817 .. 1653827 -  -8.2  -3.03338   ATAAGTTTGCCAACA                 GCCG TAT CGGC                 CATATGTGTCTGATT  62 505
      BT1323 NONE
      BT1322 NONE
      BT1321 1646272 .. 1646284 -  -2.6   -3.1855   TCCGGCAATACTTAA                CCGA AACGA CCGG                TTATATAATTCTGAG  45 9
      BT1320 1645250 .. 1645271 -  -7.3  -5.92337   ATAGAGCAAAAAAAA           TGGGGCTTT TCAC AAAGCTCCA            TTTTTCAGTTTTCAA 100 275
      BT1317 1642535 .. 1642547 -  -4.9  -3.19668   TACGATTGAAGCTAA                CAATT CCC AATTG                ACTATTTATATTGAA  54 27
      BT1316 1641851 .. 1641907 - -24.9  -2.71712   GCGTTGGTTTTAAAG GAAAGCCTCGTTGGTTTTAAAGGAA CGGCTTC TTCCTTTTAAACCAACGAGGCCTTC TCTTATATATCTACT 100 73
      BT1314 NONE
      BT1313 NONE
      BT1312 1635913 .. 1635941 -  -6.7  -5.92399   TAATAAAACAAAAAA        GAATGCCGACA AGTTGTG TGACGGCATCC        TTTTTCTATTTCATT  95 77
      BT1311 1634857 .. 1634910 -  -7.2  -4.89009   ACAGCTAAGTAAAAA GTCGCATAAG-TAC-CTTCTTCAGA TGATTAC TCC-AAGAAGTGTAACTTATGCGAC TCTAATTCTTTTTTT  88 65
      BT1310 NONE
      BT1309 1633636 .. 1633661 - -13.5  -5.88197   GCAAAGATAAAAAAA         TAAGAGATGCA AACT TGCATCTCTTA          TCATATTAACAATAA 100 46
      BT1308 1632181 .. 1632217 - -11.7  -5.56568   ATATCATTAAAAAAA    GATAGTGACACTATCCT GTT ACGATAGTGACACCATC    CAACAAAGATACTGT 100 209
      BT1307 1631838 .. 1631853 -    -9  -3.62054   ATTTCAAAGAACTAA              CGTGAC TTCT GTCACG               CAGCTTTCTTAGCGA  77 21
      BT1306 NONE
      BT1305 NONE
      BT1304 NONE
      BT1303 NONE
      BT1302 1622715 .. 1622739 -  -2.1  -4.26475   ATTTGATAAAAAAGA          GAAAGACGC AAAGAAA ACGCCTCTC          TTCTTATAAAATCAC  54 133
      BT1301 NONE
      BT1300 NONE
      BT1299 NONE
      BT1298 NONE
      BT1297 NONE
      BT1296 NONE
      BT1295 1614985 .. 1615024 - -16.6  -4.67552   GCCATGAAAAAAGAA  TATCCCCTTGCGAACGCA AAGC TGCATTCACAAGGGGATT   GAAAGATCTTTATTA 100 63
      BT1294 NONE
      BT1293 1610497 .. 1610538 - -16.2  -5.04597   ATTGAGATATAAAAA GATAGCCCCTGCAATTTCGA TCGC TCGAA-TTGCAGGGGCT-TC TTTTATATAGGGACG 100 80
      BT1291 NONE
      BT1290 NONE
      BT1289 NONE
      BT1288 1604572 .. 1604627 - -16.5  -5.32882   GAGTAGGATAAAAAA CGGTGGATGACAAACG-ATG-CCCGGT TTTA ACCGTATCATTCGTTTATCATCCACCG CTTATTACCGAGTGT 100 48
      BT1269 NONE
      BT1268 NONE
      BT1267 NONE
      BT1266 NONE
      BT1265 1572149 .. 1572162 -  -3.1  -4.06203   GAAGATAACAAAACA               GCTAA TAAT TCAGC                CACATTCTGAATGAA  55 13
      BT1262 1567435 .. 1567465 -  -6.3  -4.99947   TGGAATGAAATAAAA       TAGTGAATACTTT GTAGA ACAGTATCCACTA       CTTTATTCATAATCC  83 43
      BT1258 1562867 .. 1562896 - -13.7  -2.87404   AGAGCAACCATGATA       TGGGGCAATAGTC GGAT GATTATTGCCCCA        TTTTGTTTATATTTT  89 358
      BT1256 NONE
      BT1255 1561066 .. 1561120 -  -9.7  -4.21908   TACCATGATTGAAAA TAGTGTCACTAT-CCGCTCGTTATAGT GAC ACTATCAC-AGAGACATAGTGACACTA TCGTGACGGGATAGT  93 59
      BT1251 NONE
      BT1250 NONE
      BT1249 NONE
      BT1248 1554031 .. 1554050 -  -2.1   -2.9155   GTGTTTAAGATTAGA            TCTGTCC TACTCC GGAGAGA             ATCTGTTCTCCAGTG  41 103
      BT1247 1551196 .. 1551211 -  -4.8  -2.77222   ATGAAGGAGAAACAG              CTAATA CATT TATTAG               GTCGTGAGCCTACAA  50 218
      BT1246 NONE
      BT1245 1550037 .. 1550076 -  -9.4  -3.27639   CAATATCTATAAAAT  CTTACCCAAGTTTACG AACATTAA CGTATCCTTGGGTAAG   TTTGTATATAGACAT  77 109
      BT1242 1545840 .. 1545859 -  -4.4  -4.33582   GTCAAGAATAAATAA            GAAGACTGT TCA ACA-TCTTC            CGGTTCGTCCGGCAA  66 480
      BT1239 1542855 .. 1542871 -  -4.4  -3.37464   GCAGGAACTCGACAA             GCCGGGT CGCG ACCCG-C              GTAAAGCGATCAAGG  52 287
      BT1237 NONE
      BT1236 NONE
      BT1235 1535849 .. 1535865 -  -2.2  -4.93898   ATATTATTATAAAAA              CGGAAA AGACG TTACCG              AACACTTCTCATACG  69 408
      BT1233 1534322 .. 1534338 -  -5.1  -2.79831   CTAACGGTTAGGACA              CATGCCT CTC ACGCATG              TAATACGAGTTCGAT  51 498
      BT1231 1533682 .. 1533698 -  -3.8  -3.70741   AAACCTTAATAAACA              TTGAAT CAAAC ATTCAA              TTATTTAATCAATGT  52 171
      BT1229 NONE
      BT1228 1528823 .. 1528835 -  -6.3  -3.91897   TTTTGTAGTCACAAA                GAAGA GAT TCTTC                CTCCTTACAGTCGTC  69 119
      BT1222 1520049 .. 1520069 -  -3.3  -5.13343   CAAGGCAAAAGAAAA            GTACTCATA CAT TATAAGTCC            CCGACTTCGTCTCCC  71 9
      BT1221 NONE
      BT1220 1517401 .. 1517430 -  -9.3  -3.15999   TGGCTACATAGGCAA       GAAGCTCCCGG CTTCGACC CCGTGAGCTTC        TCTCTTCTCCAATGT  77 94
      BT1219 1516284 .. 1516335 - -24.8  -4.49756   GTTCAAAGAGTAAAA CGTGGTGGGAAATCCGGAAAACAT AACC ATCTTTTCCGAACTTCCCACCACG TTTTATCTAGTTCGC 100 54
      BT1211 NONE
      BT1210 1506259 .. 1506316 -  -7.4  -2.59971   GGTAATAAGTAATAG GTAATAAGTAATAACCAT-GCTGATAA ATCAG TCAGCAGCTACGATTATTACTTAATAC CTATTACCTATTACT  63 29
      BT1209 1504953 .. 1505006 -  -9.9  -4.35682   TTATAATTAAAAGAA CTCCCCTTATGTAAGTCAA-CTCCAT ATC ATAGAAATTGCCTTATATAAGGGGAA TTTCCGGTAAATCCC 100 84
      BT1201 1496538 .. 1496550 -  -7.7  -4.33203   GAACAGAAGAAAGAA                GCTGT CAG ACAGC                TGATCGTATCAGAAG  79 408
      BT1197 1493988 .. 1494016 - -12.6  -4.26881   TGTCACAAAATCAAA       GGAGCAAGCGAGT TTTT ACTCG-TTGCTCC        TTACCAGAATTAATT 100 65
      BT1196 1491988 .. 1492045 -    -8  -4.96845   AGAAAAAGAAATAAA GCAATCCCTTTATCACAGTC-TATTTC ATCAA GAAACAAGACAAGGATAAAGGGATTTC TTTTTTCCGTTATTT  90 51
      BT1192 NONE
      BT1191 1486523 .. 1486545 -    -7  -3.17875   AATATAGGAAAATCA           CTTCCGGAAA GAT TATCCGAAAG           TATGGAAGTTCGAAT  65 190
      BT1190 1485233 .. 1485251 -  -6.8  -3.68261   TCACAAGAGTTGAAA             TGCCTTTA CTC TAAAAGCA             AGAGAATAGTTGCCG  64 133
      BT1186 1481334 .. 1481356 - -14.2  -4.67697   TTCGAAAACAATAAA           GGCCCTGCAA TGT TTGCAGAGCC           TTTCACTTTCGTATA 100 77
      BT1185 1477846 .. 1477874 - -15.5  -5.28826   AAAGGCTACAAAAAA        GCCAGTTAACTCA TTA TGAATTAACTGGC        TTCCCATTAAAATAA 100 70
      BT1173 1461817 .. 1461834 -  -6.9  -3.61922   AACATTGAGCTGAAA             GGCAACG CTCA CGTAGCC              GGATGTCAGAGAAAT  68 47
      BT1172 1459650 .. 1459663 -  -3.9  -4.27192   AAACCGGTATCAAAA               TGAAT CACC ATTCA                ACCAGTGATCCGCAC  59 153
      BT1171 1458558 .. 1458577 -  -4.3  -3.90762   TACCCTGCAAAAACA            GGAAGAA GAAAAA TCCTTCC             AATACCGCAGCTACG  59 522
      BT1168 1456862 .. 1456895 -  -8.9  -3.43785   GATGACACGAATTAA     CACGGATTTG-GCTGC GCA GCCTCTCAAATCCGTG     TTGGCGTCCGTATCA  75 101
      BT1161 1447174 .. 1447209 - -12.1  -5.14563   TTCGGGAGGAAAAAA    GAAAGGAATTACGGA AAAATA TCCGTAATTCCTTTT     GTGTTCGCACACGTT 100 105
      BT1160 NONE
      BT1159 NONE
      BT1158 NONE
      BT1157 NONE
      BT1156 NONE
      BT1155 1441078 .. 1441121 - -15.7  -4.56367   TAGTGCATAAAGAAA GCGGGAAATCTG-AAAAG-CA CCAT TGTCTTTTACAGATTTCCCGC CAGTTTCTTTATGTT 100 82
      BT1154 1439401 .. 1439413 -  -4.8  -4.61353   GACAGAGAAAAACAA                GGGT TTCTC ACCC                TAACAAGCAACGAGA  69 300
      BT1153 1438050 .. 1438061 -    -3  -3.25223   TATTTATATTATTAA                TGAA GTTT TTCA                 AATTCCTGCATGCAG  47 10
      BT1152 1436890 .. 1436912 -   -12  -3.16203   TTAGTAGAACAGATA           CGCCCTCG CAAAAGC CGAGGGCG           AAATCTGATAACATA  89 124
      BT1151 1435531 .. 1435584 - -14.9  -4.99035   TCATTTATACAAAAA CAAGCGGTCAATCTCTCACAA ATGTCCTGTTGA TTGTGAGAGATTGACCGCTCT ATTTTCTATATAGAA 100 47
      BT1150 NONE
      BT1149 NONE
      BT1148 1432857 .. 1432893 - -21.1  -5.21709   CCGTACATGAAAAAA    TAAGCCCGGAGCTCA GCAAATG TGAGCTCCGGGCTTA    CCTTTGTTAAGCACC 100 155
      BT1143 1427036 .. 1427049 -  -6.7  -3.57144   CTTCCTACTTGCAAA               TAGGG ATTT CCCTA                TCTATGAAAAACGAC  64 120
      BT1142 1426190 .. 1426218 -  -8.8   -2.7169   AAGCGGTAGAAACAG        TTCCCGGTGCGA GCAAT CCACACCGGGTA        AGATCAAGAATGATC  64 251
      BT1140 NONE
      BT1139 NONE
      BT1138 1422088 .. 1422101 -  -5.9  -4.30448   AAACCGAAGGGAAAA               CGCGG AGTC CCGCA                GGGACGGACGAACTT  72 85
      BT1135 1420792 .. 1420803 -  -3.6  -4.71426   CCGCCATCAAGAAAA                CGGC CGGT GCCA                 TATGGCAGGTAATCG  67 104
      BT1134 1420093 .. 1420103 -  -8.2  -2.72344   TTTCACGTGCAACCA                 GCCC GAA GGGC                 CGCCTTGCGGGACCG  66 96
      BT1133 1418867 .. 1418907 - -11.1  -4.82901   GGCGGCGCATAAAAA  CAGGCACATCCTCCGGG CTCCTGT CCCGTCGGATGCACCTG  TCTCCGTCATGTCAT 100 494
      BT1127 NONE
      BT1126 NONE
      BT1125 NONE
      BT1124 1413089 .. 1413108 - -10.8  -3.19168   ATTACAAGGGAAAAT            GCCAACAA CGAT TTGTTGGC             GCGTTTTGAATTGTT  78 434
      BT1122 NONE
      BT1121 1409269 .. 1409283 -  -2.8  -5.44198   AAGAAATAATAAAAA               GGTTAA ATC TTCACC               TTTTAGAATGTACCC  76 204
      BT1119 NONE
      BT1118 NONE
      BT1117 1403500 .. 1403511 -    -3  -3.28219   AATCTTACCATAATA                GATA AAAT TATC                 CCACATCAGTGCTTT  47 107
      BT1116 NONE
      BT1115 NONE
      BT1114 NONE
      BT1113 1399585 .. 1399599 -  -4.2  -3.07994   CCTAATGTGACGGAA               CGTGAG TTC CTGACG               GAAGATGAACTGAAA  50 443
      BT1110 1397296 .. 1397306 -    -4  -2.72639   AGGCTTAAATAATAG                 GATA ACT TATC                 GGTGTAGACAAATTG  45 56
      BT1109 1396676 .. 1396700 -  -2.9  -2.72508   ACATACCAGATAGCA          TTCTGCAATAT TAA ATTTTGCATAA          CATCAATCTTAAATC  41 48
      BT1108 1395980 .. 1395993 -  -6.7  -3.61398   TCTCTTCTTTAAGAA               CAAGC ATGG GCTTG                TTTCAAGATTTCAAT  64 5
      BT1107 NONE
      BT1106 NONE
      BT1105 1393559 .. 1393569 -  -2.6  -3.81879   TTTAAAAGTTAATAA                 TTAA AAC TTAA                 AAAAAAGCATCTGCT  51 55
      BT1104 NONE
      BT1103 NONE
        pfkA NONE
      BT1101 NONE
      BT1100 NONE
      BT1099 NONE
      BT1098 1385134 .. 1385163 -  -8.7  -4.89567   CTGTAAAATATAAAA       GAGTTTGTGCCAA CGTT TTGACACAAACTT        AGCAGATTACTATTC  95 118
      BT1097 1383650 .. 1383674 -  -5.7  -2.82516   TTTTTTACCACTATA          GCATGCAGACT GCC AGTCTTCATCC          AAAGGACGCTGAATA  52 200
      BT1096 NONE
      BT1095 1382790 .. 1382802 -  -3.3  -5.03314   CTCACCTCTAAAAAA                CAGTC TGT GGCTG                GCGCACGCAAACGTC  71 111
      BT1094 1381976 .. 1381992 -  -5.1  -3.89614   GCCAACTGGCAGAAA              GAATCAG TGC CAGATTC              GTATTCTTCTCCTTA  59 271
      BT1093 NONE
      BT1092 1380435 .. 1380458 -  -3.2  -4.43844   TTAGTATTTATAAAA          CAAGCAAATA CGGG TATTTGTTCG           ATTACTTCTTATCGG  60 27
      BT1091 1378163 .. 1378183 -  -2.6  -3.76183   ATCCATAAAAGAACA            TTAAGCAG GCTCT CTTCTTAA            ATCTTCCTTCTTCCC  51 22
      BT1089 1375869 .. 1375897 -  -5.1  -3.14881   CAACCTGGGCAGCAA        GCTGGACGGACAG AAA CTGCCTGCCCGAC        TGGGACTGGGTGGTG  52 401
      BT1081 NONE
      BT1080 NONE
      BT1079 1365804 .. 1365815 -  -4.4  -4.56702   CTGCAAGGAAACAAA                GTAG ACCG CTAC                 ATCCGCTTCTTCCTG  69 226
      BT1071 NONE
      BT1070 NONE
      BT1069 1356729 .. 1356761 - -11.4  -4.78839   AATTCCATAATAAAA     CA-AGCCCCCGGATA ATCT CATCCGAGGGCTATG      TTATATACTATGATA 100 52
      BT1068 NONE
      BT1067 NONE
      BT1066 NONE
      BT1065 NONE
      BT1064 NONE
      BT1063 1350327 .. 1350351 - -17.3  -3.74519   AATATTGGGAGTAAA          GTTGTGGGAGA GTT TCTCCCACAAC          TTTTATTTGAAAAAT 100 64
      BT1062 1349120 .. 1349147 - -15.6  -4.13654   TCTCTAAAGTACAAA        CAGCCCGGATCA TTAT CGACCCGGGCTG         TTCTCCCTTCAGGAT 100 95
      BT1059 NONE
      BT1058 1344168 .. 1344184 -  -2.1  -4.50976   TTGTAGACTATAAAA              CCGGAGG AAG CCCCAAG              ACGCCTGCCAACATC  61 501
      BT1052 1335197 .. 1335219 - -16.4  -4.91084   AATAAAACTTAAAAA           GGTATGTCGC TGG GCGACATACC           TTTTTTTAACATTCT 100 52
      BT1041 1315822 .. 1315878 - -10.6  -4.43844   CTATTATTTATAAAA TGCGA-CATTACAAGATATGATTAACC ATAT GGTTAATCATATCTTGTAATGATATTA GACACAATGAGATTT 100 142
      BT1040 1312426 .. 1312436 -    -4  -3.28924   TATTCTTTTTCATAA                 TCTA AAC TAGA                 ATGTTAGTTTGACAT  49 21
      BT1039 1310816 .. 1310829 -  -2.5  -3.28712   TGCTCGTTTTCATAA               TAAAA ATTA TTTTA                ACGTTCTGATTTAAT  45 36
      BT1038 NONE
      BT1037 NONE
      BT1036 1307092 .. 1307131 - -15.4   -5.8187   TACTCAAGAAAAAAA  TCAGTTCTAAGTTTTATT AACA AAGAAAACTTAGAACTGA   TCACAACATGATATA 100 88
      BT1035 1304748 .. 1304765 -    -7  -3.91597   AGTATATAGATGAAA             GGGTCA TTTTTC TGACCC              ATCTATATATAATAC  73 83
      BT1034 1303325 .. 1303341 -  -2.3  -3.05384   GTTCTTCCCAGGGAA              TTTGAAT CTT ATTCATA              ATAATTATTTATTTA  42 77
      BT1033 NONE
      BT1032 1300024 .. 1300057 -  -8.1  -5.85178   AAGATGTAAAAAAAA     TAGGCTGCCGAACCC TGAA AAGTCCGACAGCCTT      GTCAACCCAAAAACG 100 62
      BT1031 1298812 .. 1298835 -   -14  -5.83822   CATAGTGAAAAAAAA          GTCCGAACTT TTTT AAGTTCGGAC           TTTTAATATAGTAAG 100 91
      BT1030 NONE
      BT1029 NONE
      BT1028 1291241 .. 1291285 - -18.9  -5.50499   TTATATGCAAAAAAA GGCCTCAAGACACTTTTCCT ATTAAA AGGAAA-GTGCCTTGAGGCC ACCTTTTTATATTAA 100 72
      BT1027 1290692 .. 1290702 -  -2.6  -3.88498   TTTTCATACATTAAA                 TTTA AAT TAAA                 CAATACGTTCTTATG  51 99
      BT1026 1289252 .. 1289262 -  -6.8  -3.62597   CTTACTCTTCAACAA                 GTGG AAG CCAC                 CGTGGATCACCAGTT  64 1
      BT1025 NONE
      BT1024 1283502 .. 1283554 -    -3  -4.79451   ACTTTAAATACAAAA GGACCACTTAT-TCCTTAATATTCT TTTC AAAAGATCAAAGTGATAAATGGTCC TTAGGTTTATTTCAG  65 84
      BT1023 1281611 .. 1281639 - -10.3  -3.11761   ATGCCAAAAGGAAAC        CCAGTCCCGGTAT CTT ATACCGATACCGG        TTGCAGATTACATTA  80 33
      BT1022 1280778 .. 1280798 - -11.1  -4.96762   TAGAGACGATAAAAA            GGGCGACTC TCC GAGCCACCC            TTTTCCTCCATCAAA 100 132
      BT1021 NONE
      BT1020 1276210 .. 1276248 -    -8  -2.72049   GACAGCTTTCAACGA   CCACCAGCCCTTCCTGCA TTT CGCAGGTAAGGCGGCTGA   TCGTTATATTCTTTG  66 128
      BT1019 NONE
      BT1018 1272070 .. 1272081 -  -5.8  -3.26719   TTTATAAAGATGTAA                CCTC CCAA GAGG                 TTTATTTCAGTTTCA  59 27
      BT1017 1270013 .. 1270046 - -10.5  -4.95957   TAAATGAAGCAAAAA     GCAGCAAT-CCTCT CTATGTC AGAGGTATTGCTGC     TTATAGTACGCATTA 100 63
      BT1016 1268690 .. 1268706 -  -9.5  -3.09365   CATTACAGAAACAAG              TGTCGAA GAT TTCGACA              AGATTCTTTCCGTCA  71 450
      BT1014 1266125 .. 1266135 -  -5.4  -5.62288   TGAATAAAAGAAAAA                 CAGA TTC TCTG                 TTATCATTATACCGC  86 74
      BT1009 NONE
      BT1008 1254984 .. 1255014 -    -2  -2.58579   TGAATTTCTCATAAT       TTCTTTTCATTAAA TAT TTTAATGACAAATA       TAGGAAGTATATTTC  39 58
      BT1007 1254127 .. 1254162 - -17.8  -4.88405   AATGTCTAAATAAAA    GCGGGCAAATATGTGA TAAA TAACATATTTGCCCGC     TTTCTATAAAAAATA 100 52
      BT1006 1252956 .. 1252980 - -17.3  -4.42238   TTATGTCAATTAAAA          CGGAGATATGC CAA GCATATCTCCG          CACATCTGATTATCT 100 272
      BT1004 1251699 .. 1251733 -  -6.4  -4.20516   TTTGTACTCAATAAA     GGGATGTGAAAGCTGT CCG ACAGCCTTTGCATTCC     CTTATTCCTGTTTGT  71 48
      BT1003 NONE
      BT1002 NONE
      BT1001 1245371 .. 1245412 -   -11  -4.17698   ATGCACAGATAGAAA GACCTCCGGCC-TATTGCC GCTAT AGCAATACAACCGGAGGCC TTATTTCAATCTGAA 100 48
      BT1000 1242588 .. 1242618 - -14.8   -5.1963   TTTAAGCAACAAAAA       GGGCTGCAATTCCC ATA AAGAATCGCAGCCC       TTAGCTTGTGTCAGA 100 228
      BT0997 1236334 .. 1236376 -   -18  -4.15788   AAGCTTTGGAACAAA TGGTTTCAAGGCATGAAACT AAT AGTTTCAAGCCTTGAAACTA AATAGCGGCTTACAG 100 51
      BT0996 1231954 .. 1231991 -  -7.8  -4.67697   TTTCAAAATAAGAAA   CGGGATGCAGA-AAGCT ATACA AGCTTCTTTGCGTCCCG   CTTTTTTACTACTAT  83 67
      BT0995 1230961 .. 1230992 -  -3.7  -3.59979   CTCTTCCATTTGAAA      GGCAGACAGAAGA TTAATG TCCTCTGTATTCC       TGCGGAGTGACACCG  52 7
      BT0993 NONE
      BT0992 1222900 .. 1222923 -  -4.6  -5.71983   TGAATTACAAAAAAA          GGTACCCA ACGCAATG TGAGTACC           TCTTTATTTCATTTA  85 42
      BT0990 NONE
      BT0989 NONE
      BT0988 1217436 .. 1217479 - -12.7   -3.1577   ATCTAACATTTAAGA GTTCTTGCCTCTAAATGTA TGAAAT TATTTTTAGAGGCAAGAAC TTTTGACAGGTTATC  91 103
      BT0987 1215831 .. 1215843 -  -3.5  -3.53012   TTCTCCTTGCTCAAA                TTAAA CTA TTTAA                TTTCTTAGGCAGTAT  50 61
      BT0986 NONE
      BT0985 NONE
      BT0984 NONE
      BT0983 1205761 .. 1205817 - -10.3   -4.7629   TCAGCAAGCCAAAAA TTAGCTATTAGCAAAACTGAATTTGCT ATT AGCAAAACCAGATTAGCTATTAGCTTA TTCATTTTTGCTAAT 100 112
      BT0982 1205207 .. 1205226 -  -2.2  -3.29704   CTTGCATCAAAGATA            CTATTTTA TCTT TAAAAAAG             AAACTGAATTTTATA  44 222
      BT0981 1200716 .. 1200740 -  -2.9  -4.13561   GGTTTTTAAAAAAGA          CGATTAAGAAA GTA TTTTGTAATCG          GTCTTTCTATCCTTT  55 32
      BT0980 1199007 .. 1199018 -  -2.2  -4.33675   ATCATACGATTAAAA                CAGA CTTT TCCG                 TTTGGATAAGGTATC  57 8
      BT0979 1195804 .. 1195828 - -14.4  -4.89729   TATAAAATGGAAAAA          TCCCGCTGAT CAGTC ATCAGCGGGA          TTTTTTGTTTCAGAG 100 35
      BT0978 NONE
      BT0977 1194680 .. 1194728 - -17.8  -4.74013   TGTAAATATATAAAA CACAGTCTCTCACAG-TACTTGA TCAC TCAAGCATCTGTGAAAGACTGCG TCAATCTTTTTACTA 100 73
      BT0975 NONE
      BT0974 NONE
      BT0973 1191198 .. 1191236 -  -6.1   -6.0427   ATCAGATAAAAAAAA   GTTTCATGCCTTGAAAC TGTTG GTTTCAACGGTTGAAAC   TTTTTGTTTCAAGCA  95 94
      BT0971 1189219 .. 1189230 -  -4.4  -4.46926   GACTTTATGATAAAA                GACA GTCA TGTC                 ATACCTTCCGAAACG  69 233
      BT0969 1187319 .. 1187330 -    -3  -4.58283   TAAGGTGTTGAAAAA                CAAA GCTT TTTG                 TCAGGTAATTCCGGA  62 51
      BT0968 NONE
      BT0967 NONE
      BT0966 NONE
      BT0965 NONE
      BT0964 1179305 .. 1179321 -  -2.9  -3.35679   TTCTGTCATTCAGAA              CATTTCC CTT GGTAACG              GGAGGTCTGAATGAC  47 272
      BT0963 NONE
      BT0962 NONE
      BT0961 1175670 .. 1175682 -  -2.7  -5.05606   CCGAACAAAAACAAA                CAAAC TGT ATTTG                TTTTCATATTCTGTT  69 49
      BT0960 NONE
      BT0959 1173207 .. 1173256 - -21.3  -3.28416   GATGATTCAGATGAA TAAAATAATAAGCTGCTTTTTCT TTGC AGAAAAAGCAGCTTATTATTTTT TAATTAGAGACATTA 100 38
      BT0953 1162085 .. 1162111 - -12.4  -5.08878   AATATATAAATAAAA         TCCCACCTGCAA TAA TTACAAGTGGGA         TTAATTGAAGGTACT 100 39
      BT0952 1161054 .. 1161068 -  -2.2  -2.91772   AATGTTGCCATAAAG               CTTAAT TTA ATTAAA               GTTAATAAATAATGT  41 180
      BT0951 1160575 .. 1160590 -  -3.2  -3.72576   TTTGGTTTGATTAAA              GCAGTT TCTT ATCTGC               CAAATAGTCCATTAG  52 5
      BT0950 NONE
      BT0949 1158075 .. 1158098 -  -2.4  -3.13412   AATCCAATAAAGAAC          TGTGGCATTA AGAC TACTGGCACA           ATTAGAATTATCCCA  42 414
      BT0948 1156755 .. 1156791 - -15.5  -3.26444   CTGGCTAATAATAGA    GAAAGAGTACCTATATA TAG TATATAGATACCCTTTC    AGTAGTACTATAATC 100 204
      BT0947 1155783 .. 1155805 -  -4.9  -3.42256   ATTTAGGGAAGAAGA           GTTGACTTC AGAAA GAAGTAAAC           GAATAGTGCTTGCGG  54 257
      BT0945 NONE
      BT0944 1153229 .. 1153245 -  -6.5  -2.66216   TTCCATTACTATAAC              CTGCCCA GAT TGGGCAT              TTATCTCTGACAACT  57 196
      BT0943 NONE
      BT0942 1150983 .. 1150996 -  -3.1  -3.98661   CACATTTAGCACAAA               GCTCA TCTA TAAGC                TCTATGTATTCATTC  55 326
      BT0941 1150524 .. 1150544 -  -6.2  -3.28712   CTCCTCTCTTGATAA            TCCGTACT CATCT AGTACAGA            ATTAATCCCGTTTCT  59 98
      BT0940 NONE
      BT0939 1149308 .. 1149327 - -10.8  -3.01712   TGTCGGGCTCCAAGA            GAGTAGGT ATTA ACCTACTC             TTTAGCCTCTATATT  83 188
      BT0937 1148187 .. 1148211 -  -2.2  -3.89346   CTCTCACTCTATAAA          TGCCAAAA GCTCACCTG TCTTGGCA          TCTCTTATATATCTA  53 137
      BT0935 1147579 .. 1147591 -  -3.4  -3.14977   CATAATGTAAAATTA                CTCT TTATT AGAG                GATTAAACTAGCGTA  47 47
      BT0934 NONE
      BT0933 1146565 .. 1146575 -  -3.2  -2.79098   GTCATTTACTAATGA                 CAAC CCT GCTG                 TTGGTGGACATGTAC  43 518
      BT0931 1144648 .. 1144672 -  -9.4  -5.36364   GTAAAAATATAAAAA          CAGATAGTCA TTGTC TGACTACCTG          TTTTTTCAGTGGAGC 100 483
      BT0929 1142776 .. 1142807 - -11.8  -5.68039   AAATGGATAAAAAAA      GAGTCAGATTCTCA ATTT TAAAAATCTGACTC       TTTTACTATTGAAAT 100 49
      BT0928 NONE
      BT0927 1140661 .. 1140698 -   -15  -2.50113   TAGTACCCTATTAAT   TCTGCCATCCAGCACA TTGTCT TGCTCTGGATGGCAGA    TGTTTTATTAATTGT  95 48
      BT0923 NONE
      BT0922 1136134 .. 1136167 -  -8.4  -5.06961   AGGAATAAAAATAAA     TAGTGACACTAT ACCATAACCG ATAGTGTCACTA      TTTTATTTTATTTGA  90 33
      BT0920 1130414 .. 1130426 -  -3.5  -2.56449   ATTCTATGACAATAG                TTTAT TAT ATAAA                GTGACGATGACGTTA  42 51
      BT0919 1129764 .. 1129807 -  -6.9  -4.04806   TGTTACACCAAACAA TTTGCAAAGAGAGAC-CACC GTATA GGCATGCCTCCCTTTACAAA GCCTTTTTATTGTTT  73 32
      BT0918 1128521 .. 1128562 - -20.4  -2.87132   TTTTCGTTCCATATA CGTGATCCATTCGGTTCA TGTGCG TGAGCCGAATGGATCACG  TATGTGAACTGGACG 100 351
      BT0917 NONE
      BT0916 NONE
      BT0915 1126364 .. 1126390 - -13.1  -5.57396   AGAAGCAATAAAAAA         TCCCCTCACTG TTTGC CAATGAGGGGA         TTTTGTGTTTATAGC 100 231
      BT0914 NONE
      BT0913 NONE
      BT0912 NONE
      BT0911 1122218 .. 1122256 - -14.1  -3.09878   TGTACTTACGTAACA  TTTCACCCGGCT-ATACA TTGC TGTATGAGCCGGGTGAAT   AGGTGTTTTTTGTTT  93 41
      BT0910 NONE
      BT0909 NONE
      BT0908 NONE
      BT0907 1117961 .. 1117971 -  -5.4  -3.46914   ACGATTGACGAAACA                 TTCC TAC GGAA                 TTTTCTTGAGTATTG  57 18
      BT0906 NONE
      BT0905 NONE
      BT0904 NONE
      BT0903 1113387 .. 1113410 -  -2.6  -6.23209   TTAAGCAAAAAAAAA          GATAAAACAAA TTA TTTGCT-TATC          TTTTTTCCTAAATTC  95 61
      BT0902 1112983 .. 1113006 -  -9.7  -4.71584   TAAACAAATAAGAAA          TCCCAATTG TTTGGG CAATTGGGA           TTCTTGTTTTATATT 100 41
      BT0901 1111627 .. 1111656 - -10.9   -4.4767   TCAGTTATTATAAAA       GACTATCCCAA AATTTAAA TTGGGATAGTC        TTTTTATTTTTACAA 100 196
      BT0898 1104778 .. 1104799 - -10.9  -6.06529   TAGAGACAAAAAAAA           TGCCAGACC CTAA GGTCTGACA            TTCTGGCATATTTTA 100 69
      BT0897 1102590 .. 1102622 - -10.1   -5.1861   TTTATGATGAAAAAA     GAGCATTGCAACAC GTTTTA GTGTTG-AATGCTC      TTTCATTGATTTATG 100 61
      BT0896 1099811 .. 1099845 -    -8  -5.03145   GAATGGGGTAAAAAA     CAAAATCCTCCACA AAAAAAA TGCAGAGGACTTTG     GTGATCGCGACAGGA  90 368
        trmD 1095543 .. 1095575 - -11.4   -5.4659   GAATATAAATAAAAA      CGACGGTGAAAATT CTCAT ATTTCTCACCGTCG      TTTTTATTTACATAT 100 46
      BT0887 1089402 .. 1089414 -  -7.7  -2.56715   ATTTCTATGAATTGA                TGCAG AAA CTGCA                AGAGAAGTTTAGCAG  59 204
      BT0881 NONE
      BT0877 1078641 .. 1078652 -    -3  -2.75481   TGGGAAGTCCAACCA                TGAT TCCC ATCA                 GATTATATTATATTT  43 94
      BT0876 NONE
      BT0875 1076326 .. 1076353 -  -6.4  -5.13354   CGTAGAAAAAAGAAA        GAATAATGTCTG GAAA CAGATACTATTC         TTCTGTTCTGCTTTC  83 286
      BT0870 1069853 .. 1069888 -  -7.6  -5.32944   TGTAGAATTAAAAAA    GCTACTTTCCTGATGA TTTG TCTTTCGGAAAGTAGC     TTTTTTATAGCTTTT  89 53
      BT0867 NONE
      BT0866 NONE
      BT0865 1061772 .. 1061799 - -12.9  -5.18371   TCGGACAAAATAAAA        GCTACTCTCTT TGGGGG AAGAGAGTAGC         TTGACTTCAAGATAC 100 87
      BT0856 NONE
      BT0855 1043144 .. 1043164 -  -8.3  -2.56596   TCGGTGAGCAAGGTA            GCGTTGGTT TAA AACCAACGA            GGTGTTCCTTTTAAG  66 226
      BT0853 1041284 .. 1041304 - -12.7   -5.4387   ACATAAACGAAAAAA            GCTGATACA AAC TGTATCAGC            TCAACACCATTTAAT 100 374
      BT0848 1039247 .. 1039263 -  -5.2    -3.214   CTTATCAGATGAAGA              GAAAGA AGCCA TCTTTC              CGGAGAAGTACAAGA  52 54
      BT0846 NONE
      BT0845 NONE
      BT0844 NONE
      BT0843 NONE
      BT0842 1036938 .. 1036954 -  -2.2  -4.50298   TAAAGCGAAAAATAA              GGCAAT TGATG ATAGCC              AAATGGATATTTTAT  59 37
      BT0841 1036154 .. 1036166 -  -3.5  -2.52279   CTATTAAAGACATAT                TTAAA CTA TTTAA                TTGTTCAATCAATAA  42 44
      BT0840 1035003 .. 1035013 -  -5.4  -3.26298   ACCATTTCAAAGATA                 GTTC AAA GAAC                 GCTCTTTTGGGGGCT  55 459
      BT0837 NONE
      BT0836 NONE
      BT0835 NONE
      BT0834 1029137 .. 1029175 - -16.1  -5.60689   GGATACAACAAAAAA   GTTCCGCCTGTACTTGC TTTCG GCAAGAATAGGCGGAAC   TTCTATTTTAGATCT 100 65
      BT0832 NONE
      BT0831 1025453 .. 1025463 -  -5.4  -3.44051   TGTGTACTACGATAA                 TGTG ATG CACA                 TTTGTGTGTATGAAG  57 279
      BT0827 NONE
      BT0826 1021157 .. 1021189 - -10.6  -5.03405   AATATCATATAAAAA      CAGCGTCACTGTTC GTTGT GAATGGTGACGCTG      TTTTTATGTGTATAT 100 89
      BT0823 1016940 .. 1016973 - -16.9  -6.07627   AGTTTTAAAAAAAAA     TACCGCTGT-GGAGCA TCG TGCCCCGACAGCGGTA     TTACTATTTAGTAAT 100 48
      BT0820 1012980 .. 1013023 - -14.1   -4.3739   GATCTCCTCAGAAAA TGCATAATGCACTCTGAAGC GATGT GCC-CGGAGTGCATTATGCA TTTTTATTAATGGAT 100 67
      BT0818 NONE
      BT0817 1008999 .. 1009044 - -13.5  -6.04953   ATAGAAACAAAAAAA GATACCGGAAATAAAATGACT GATC AGCCGCTTTGTTTCCGGTATC TTTTGATAAGGACAG 100 52
      BT0816 NONE
      BT0815 1007755 .. 1007786 - -11.7  -5.45652   ATTGCTAATAAAAAA      GGAGATGAAACTG GTTGTA CGGTTTCATCTCC       TTTTTGTTTATGGTA 100 48
      BT0811 1002398 .. 1002428 - -13.5  -5.92399   GAATAAAATAAAAAA       CACTGAGATGTTC AGCAA AAACATCTCAGTG       TTTCAATTTAATCTT 100 144
      BT0805  994922 ..  994939 -  -5.5  -4.19817   CCGACTGATGGAAAA             CGG-GCGG AAG CCACTCCG             AATACAGAAATGATT  67 308
      BT0795  985925 ..  985951 -  -6.6  -2.65442   AGATTATTCAGATTA         TGACATCATGCA AAT TGTATGGTGTCA         TAATCATATATGGAT  57 74
      BT0790 NONE
      BT0789  978493 ..  978518 -  -6.8  -5.73339   ATAAGCATAAAAAAA         GCGTATCGGC AAACTA GTCGACACGC          TCTATAGTTGAGAAA  89 64
      BT0788 NONE
      BT0787  976282 ..  976335 - -18.5  -4.53303   TATTGGTACATAAAA TAGAACCACACGGAGAAACAAAAGCC CAA AGCTCT-ATTTCTCCGTGTGGTTCTG TTTATCTTTTCAGTA 100 27
      BT0783  972514 ..  972528 -  -2.9  -4.18763   AATAAAGTCCGAAAA               TATAC GTTTG GTATA               CGGAGCGATGGAGCA  55 222
      BT0781 NONE
      BT0780  971202 ..  971215 -  -3.1   -4.2008   ATATACGGTAACAAA               GCAAG GAGG CTTAC                GACTTATTTTTAAGT  57 22
      BT0778  969300 ..  969328 - -17.5   -5.4505   TTTGGCAACAAAAAA        GGCTGCGATTTCC ATT GGAAGTCGCAGCC        TTCAGCTTGTATACT 100 300
      BT0777 NONE
      BT0776 NONE
      BT0775 NONE
      BT0774  964953 ..  964964 -    -3  -4.08394   ATATTTTCGGGAAAA                GTAA GGAG TTAC                 TTCCATATTTTCCCT  55 22
      BT0773  963126 ..  963183 - -14.6  -3.33744   GGGCTGCCTAAAAAG TCAATAGTATCATCAATTCCCCTCCCT TCGGG AAGGAGGAGAGTTAA-GATACTATTGA TTTATCATTTGCCTT 100 54
      BT0772  962495 ..  962541 - -12.4   -5.4833   TCAGGGAATAAAAAA TAAGAAAGCCCTTGCCGAGCAT TTA ATGTTTGGCAAGGGCTTTTTTT ATAAGAATGTTCCCG 100 24
      BT0762  951345 ..  951355 -  -6.8    -4.323   GTGAAAGAGGGAAAA                 CGTC ACG GACG                 TTACCGTGAATATCA  74 182
      BT0760 NONE
      BT0759  945554 ..  945567 -  -2.4  -2.71744   GAGCACTACAGATGA               TGCA CATTCT TGCA                CCTTTAGCTGTCAAG  40 479
      BT0748  926625 ..  926658 - -18.4  -4.19276   ATTATAGATAAATAA     GAAAGCCGGCTAAA TTCAAG TTTAGCCGGCTTTC      TTTATCTTATCCTTT 100 57
        pyrB  919449 ..  919459 -  -5.4  -2.99584   CTCATAATAAAATAT                 CGTT TTT AACG                 TCCTCTAATGTGATA  54 1
      BT0741  918980 ..  918997 -  -2.7  -3.04203   GGAATGGAGAAACTA             GAGGA TGGTGATT TCCTC              GCGTTTCTGTTCTTT  43 5
      BT0740 NONE
      BT0739 NONE
        glyA  916003 ..  916028 - -10.5  -5.58051   AAATAAAAAAGAAAA         GCCTGTTTTCT TCAC AGAAAGCAGGC          TTATAAAATTCAAAA 100 118
      BT0736 NONE
      BT0735  910437 ..  910461 -  -8.6  -5.02439   ATACAAGGAGAAAAA          GCGGGAAG AGGTGGATA CTTCCCGC          TTTAAATAATAAGTA  95 41
      BT0733 NONE
      BT0732  905884 ..  905897 -  -5.3  -4.96848   TTTCTTAGAGAAAAA               TCCTT TAAA AAGGA                GTGTGCTGCTGTCTC  77 134
      BT0731  905176 ..  905223 - -22.6  -2.82834   TATCCTATTAGCATA TCCTGATTAGCTATTAGC-TAAT CGG ATTATGCTAATAGCTAATCAGGA TATGCTAATAGCCGA 100 69
      BT0729 NONE
      BT0728  901846 ..  901863 -  -9.9  -5.72616   ATGGACATAAAAAAA             GGAGCAA CGCC TTGCTCC              AACCTTTGTTAACCT 100 178
      BT0727  900296 ..  900313 -  -9.9  -5.72616   ATGGACATAAAAAAA             GGAGCAA CGCC TTGCTCC              AACCTTTGTTAACCT 100 197
      BT0725  898803 ..  898835 -  -9.5  -3.01428   TGCAAAGATAAGAAC      TTATTGCATATTT TCAAAAT AAATATGCAATAA      TTAGAATGGGAAAGG  74 220
      BT0724 NONE
      BT0723 NONE
      BT0722  897529 ..  897584 - -12.4  -5.80364   ATTTTAATAAAAAAA TAATGTCCGAAAAGC-TA-CTGAC AGAATGATAG GTCAGATATGCTTTTCGGACATTA TGGTATGATGGGGTA 100 46
      BT0710  884165 ..  884208 -  -5.1  -3.77486   AAATATAATATATAA GTTGCCGGAAGCGGGTGGT GTAGTT ATCACGGGCTTCCGGCTGC GAAGGTAGGAACTTC  59 63
      BT0709  881628 ..  881675 - -18.9  -2.83164   TTAGCTATTAGCATA TCGAAATTAGCTATTAGCTAA TTTGTT TTTGCTAATAGCTAATTTCGA TATGCTAATAAGACT 100 121
      BT0707 NONE
      BT0706  879761 ..  879798 -  -4.1  -4.58085   AGATTTATAAATAAA   GAGAGAG-GGCAGAAGTC TGA AACTGCATCCTCTCTCTC   GCGTTTATAACATTG  67 211
      BT0700  871374 ..  871407 - -10.4  -5.40464   TATCATAAATAAAAA     GACTGGCGTTATCC TGACGG AGATAATGCCAGTC      TTTTTATTAAAGACC 100 72
      BT0696  866798 ..  866811 -  -3.1  -3.53012   TGCGTTGTGTTGAAA               GCG-TG GCA CATCGC               CAATGAGAATCCGGT  50 200
      BT0692 NONE
      BT0691 NONE
      BT0690 NONE
      BT0689 NONE
      BT0688  856218 ..  856228 -  -4.6  -2.75064   TTGGTCATTGAATCA                 GCCG GAT CAGC                 CATTCTTTCTGTAAG  47 4
      BT0687  854271 ..  854315 - -18.9  -3.09492   GTGTCAAGGTTAATA GTAACTAAACTAGGACCGACT TTT AATCAGCCCCAGTTTAGTTAC TATTGACACTCCTCC 100 88
      BT0685  851158 ..  851173 -  -7.6  -2.83899   AACGGGGGAGGAAAG              CTGACT AAAA AGTCAG               TAGTACCTTTAAATG  64 257
      BT0684  849321 ..  849351 -  -6.2   -5.1287   GTTAGACTGAAAAAA      CGGTGGACAGAGT TTTGAT AC-CTGTTCACCG       TTTTTGTTTTTATTG  83 63
      BT0682 NONE
      BT0681  844838 ..  844851 -  -3.8  -2.64616   GGCGGATTGATAGGA               GCGA CTTTCT TCGC                CCTGTTCATCTTCCC  44 211
      BT0677  838481 ..  838491 -  -5.4  -2.94454   TGAAGAAAGCAAGTA                 TTCC TTT GGAA                 GATGCTGTGCGTATG  51 327
      BT0673  833503 ..  833538 -  -9.2  -4.67607   CCTTGAAGAAATAAA    TTAGCTATTAGCATAT TTCG ATTAGCTAATAGCTAA     TTTGTTTTTGCTAAT 100 71
      BT0660 NONE
      BT0659  811683 ..  811715 -  -7.7  -2.65815   GTTATAGTGACAGTA      TGTGCTCGGGATAGT GAC ACTATCCTTGGCACA      TACTGTCACTATGTT  63 39
      BT0656  806561 ..  806577 -  -2.4  -2.58663   AGTCATGGTCATAAT              TATTAA AGACA TTAATA              TAGTATTCATATTGT  39 112
      BT0655  805905 ..  805929 - -12.9  -5.26316   TTATGCTAGAAAAAA          GGCCGCTGTGA AAT TCACAACGACC          TTTTCAATAGTATAG 100 66
      BT0654 NONE
      BT0653 NONE
        thiE NONE
        thiG  801943 ..  801965 -  -4.2  -3.25719   TTATCATATCATTAA           GAATAGTG AAACAAA CACTACTC           CCTACTTATTACCTA  51 59
      BT0650 NONE
      BT0649 NONE
      BT0648 NONE
      BT0647  797589 ..  797614 -  -9.8  -4.35327   TTACTAAAAAGTAAA         CCGCTGTAAA AGATTA CTTACAGCGG          TTTCTTTATTTATGA 100 69
      BT0643 NONE
      BT0642 NONE
      BT0640 NONE
      BT0639 NONE
      BT0638 NONE
      BT0637  785209 ..  785241 - -10.1  -3.91032   TAATTAGTTTATAAA      TAGTGTCACTATA TAGCCAG CATAGTGACACTA      TCCAATCAGCATAGT  87 95
      BT0624  768667 ..  768686 -  -6.5  -3.79203   ACATAAAAGTTTAAA            CAAATCG TTCATT CGATTTG             TTTATTAGATGCTAA  66 203
      BT0594  734242 ..  734270 -    -6  -2.78596   TATCGTGCGATGATA        GTTACACTATCC TGTCG GGATAGTGACAC        TATCTTGCTGTTATA  56 138
      BT0593  733798 ..  733808 -  -5.4  -3.52192   TTTAAGTTTATACAA                 TTGG TTT CCAA                 TCGAGAAAATTCTCA  57 7
      BT0592  732825 ..  732839 -  -4.2  -4.11751   ACCAACCGTTGAAAA               TGGCAG CTT CTTCCA               GCTGAAGGAATTGCT  59 164
      BT0590  729609 ..  729636 -  -5.6  -4.44667   TTTTTGAATAATAAA        TTGTCAATTGTC AACT GTCAATTGTCAA         TTCTTCTCGTTCTCG  69 22
      BT0589  727652 ..  727688 - -13.9  -4.03234   TGTTTTTTAGAGAAA   GAAAGCCGGACAAACC CCTTTC GGTT-GCCCGGCTTTC    TCAGAATATATCTTC 100 51
      BT0588 NONE
      BT0587  724087 ..  724126 - -13.7  -2.56095   TTTAGATGTAATGCA  GAAGGCTCTGAACTCAA TTTGAT TTGAGAACAGAGCCTTC   ATTATTTGTCTTATA  89 49
      BT0581  719338 ..  719386 -  -9.1  -4.67607   TTGGTAATAAATAAA CGAATGCCCCGGAACATTGATTG AGTAA CAATC--TGTTCCGGGGCATTTT GTATATGGTTACCTT 100 46
      BT0577 NONE
      BT0576  711644 ..  711702 -  -6.8  -4.03793   TGATAGAATAAAACA GGCGCGAATTTCGC-AGA-CTCACGG AAATATAAA CCGTAGGTTCGAGCGAGATTCGCGCC TGATCTTTTTGGGTA  69 48
      BT0570  705465 ..  705482 -  -9.9  -5.61596   ATGGGCATAAAAAAA             GGAGCAA CGCC TTGCTCC              AACCTTTGTTAACCT 100 184
      BT0568 NONE
      BT0567 NONE
      BT0566  702220 ..  702230 -  -5.4  -2.94823   AATCGTTAAAAATAC                 TTGG TAA CCAA                 CTTTGAGTTCTTCTA  52 319
      BT0565  701749 ..  701781 -  -7.8  -5.39721   TGATTATATAAAAAA      CAGCTCTTATCC TTATTGGTT GGAAAAGAGCTG      TTTTTATTATTGTTT  93 72
      BT0559  694273 ..  694292 -  -2.1  -4.88407   GCATTCAAGGAAAAA            CCGGACAG GGAGA CTG-CCGA            CAGATATCTGGCCGA  69 522
      BT0553 NONE
      BT0552 NONE
        asnB  676816 ..  676847 -  -5.9  -5.49579   TTATAAAAAATAAAA      CACAGATCAGCCT GTTATT ATGCTAATCTGCG       TTAATTGACAGCTTT  86 144
      BT0550  675902 ..  675944 - -13.8  -3.07994   TTGAATTTTATGTAA GAAGCACCATTATACA GCAAATAAATA TGTATAATGGTGCTTC TTGTATCTATCGAAT  90 86
      BT0548 NONE
      BT0547 NONE
      BT0546 NONE
      BT0545  671744 ..  671771 -  -7.6  -3.03865   CATCCGAAAGGAAAT        CTGGC-CCCGGCA CCT TGCCGGTTGCCGG        TTATCGTTCCTGTTC  66 26
      BT0544  670243 ..  670253 -  -3.2  -2.61582   TAGCTTAGTTATAAG                 CAGA TTC TCCG                 TGTTCGTAGATGTCG  43 4
      BT0543  667871 ..  667901 - -10.4   -5.9218   TATAGAATAAAAAAA       GAAGAGGACTACCG TCA CGGTACCCCTCCCC       TGCAAACTTAAAACA 100 111
      BT0541 NONE
      BT0540  664022 ..  664063 -  -6.8  -5.00642   GAATTTATAGAAAAA GGCTCCTG--ATGCAAATGA CTTA TCATTCGGATATCAGGAGCC TTTTATCTATTTATT  83 36
      BT0537 NONE
      BT0536  659091 ..  659105 -  -6.4  -2.72661   GAGTATGGGGAATTA               CTTCCG GAA CGAAAG               AAGAACGCATTGATG  57 401
      BT0534  657643 ..  657671 - -23.3  -5.27938   ACGGGCAAATAAAAA        GAGCCCTGTCGCA GGT TGCGACAGGGCTC        TTTCAAATTTGTTAT 100 358
      BT0533 NONE
      BT0532  654950 ..  654968 -  -3.2  -3.02263   AGATCGCTCTGAACA             GTTAGTTT TTT AAATTAAC             AGCTAAATCGATAGC  45 8
      BT0531 NONE
      BT0530  653256 ..  653286 -  -4.1  -3.48474   TAAATTTAGAATCAA       GGCAAAGGATA TCGCATATT CATCCTTTACC       ACTTATCATTTATAA  53 52
      BT0529 NONE
      BT0528 NONE
      BT0527  650941 ..  650961 -  -2.5  -3.90922   ATTGTTTGGAAAGAA            TGGTTATGC AAA GCAAAACGA            TACTGCCCGGCTATT  53 73
      BT0526 NONE
      BT0525  646984 ..  647014 - -12.8  -5.53991   TAGTGAGGAAAAAAA       CACGGATTTCAT TTTTTTT ATGAAATCCGTG       TTGATAAGGGAGATT 100 39
      BT0524 NONE
      BT0523 NONE
      BT0522 NONE
      BT0521  643529 ..  643553 - -10.7  -5.18371   TGGTATAAAACAAAA          TCCCGACGAAA TCG CTTCGGCGGGA          CTCTATTTCATTTTT 100 185
      BT0518  640320 ..  640367 - -13.9  -4.04579   CGGAGAAATAGGAAA TCCCCATTTATAGTG-GAATAA TTGCT TTATTCTCATTATAAATGGGGA TAGCATAACGTTTCG 100 103
      BT0517 NONE
      BT0516  639257 ..  639269 -  -6.3  -2.90322   TCTTATTAGAACAAG                TTTCC AGT GGAAA                ATGTTTTTATGAAAA  58 115
      BT0515  637941 ..  637953 -  -3.4  -3.53012   TCTCGCTCTCTGAAA                GTAG TTCTT CTAC                TCCCGGACCGGCTCT  50 252
      BT0514  636443 ..  636461 -  -2.3  -2.61274   TTTATTGCAACTAAT             GTCCGGT GGCTA ACCGACC             GTTAAGACAACTCAT  40 37
      BT0513  635951 ..  635963 -    -2  -3.20164   TCATATTTAATTCAA                TTCT TTTAC AGAA                TCCGGATTGCCATGT  44 46
      BT0512 NONE
      BT0511 NONE
      BT0510  633489 ..  633512 - -12.4  -4.75518   GAGATAAAACGAAAA          GGTCCGGCTT TCAC AAGCCGGGCC           TTTTGTTTACTAGAA 100 295
      BT0498 NONE
      BT0497 NONE
      BT0496 NONE
      BT0495  611389 ..  611402 -  -3.7  -2.72461   TAATTCCCGGTAAAT               GCCGC GTAC GCTGC                TTTCAAGGAAAGGAG  45 28
      BT0494 NONE
      BT0493 NONE
      BT0492 NONE
      BT0491  607001 ..  607041 - -12.2  -3.53012   GTGTGTTGTGCTAAA GAAGAATCTCTTCTTCTGT ACAT ACA-AAGAGGAGATTCTTC  ACGATGTTAATTGTT  91 66
      BT0490  606313 ..  606332 - -12.2  -5.72622   TCTATAAATAAAAAA            GAGGCTGA TGCG TCAGCCTC             TTCAAAATATGCCTC 100 173
      BT0487 NONE
      BT0486  601566 ..  601605 -  -9.4    -4.128   ATGTCTATATACAAA  CTTACCCAAGGATACG TTAATGTT CGTAAACTTGGGTAAG   ATTTTATAGATATTG  89 104
      BT0454  556721 ..  556745 -  -2.3  -4.08767   GCTAGTTTCTTAAAA          TCCATAATA TTGTTTT TATTATAGA          TAGGTATAGGGTACA  54 149
      BT0453 NONE
      BT0452  552267 ..  552285 -  -3.2  -3.28791   ATTTTGTTTTCATAA             TAAATCTT TTA AAGGTTTA             GAAAGTCAGAGTTAT  47 23
      BT0451 NONE
      BT0450 NONE
      BT0449  547334 ..  547382 - -12.8  -3.36299   ATACAAATAAGGCAA TTCATTAACATTAAGTCTGAACC TTGC GGCTCAGACTTAGTGCT-ATGAA TAGAAAGGAGAATAC  93 79
      BT0448 NONE
      BT0447 NONE
      BT0446  541453 ..  541503 -    -7  -2.64155   CTCCTTTTAAACGGA CTTAGCGTTGCTTTTAAAGCAATG GGA CGTTCCTTTAAAAGCAACCTTATG TTTATTTACAATCAA  61 317
      BT0433  520180 ..  520204 -   -13  -4.89477   GGGTTAATAAGAAAA          GCGCTAACTA TTCTG TAGTTAGCGC          TTTATTGTCAAGAGC 100 240
      BT0432 NONE
      BT0431 NONE
      BT0430 NONE
      BT0429 NONE
      BT0428  514529 ..  514539 -  -2.4  -2.62184   TGGGTTGGCATATTA                 GCAC ATC GGGC                 ATTTGAATATTTATT  40 36
      BT0427  513385 ..  513397 -  -6.2  -2.85351   CGTGTGGAGACGATA                CGGG GCTGA CCCG                GCAGGTGATGGAAAA  55 509
      BT0408 NONE
      BT0407 NONE
      BT0406  494152 ..  494163 -  -4.4  -3.15574   TGAACCTGATGAATA                TCGA CAAA TCGA                 TTTCGTATTCTTTTC  50 333
      BT0404  491478 ..  491509 - -11.1  -5.50313   GATAAAAGGAAAAAA      CATTGAGAAGATT GTATTG AATCTTCCCAATG       TTTGCATCCGATCAT 100 123
      BT0403  490627 ..  490651 - -18.7  -3.94746   CTACAGGGAAGGAAA          CATTGCAGCGC GTA GCGCTGCAATG          AATCACCAACAACTT 100 225
      BT0401  489677 ..  489688 -    -3  -3.09135   ATAAGGCGGAATATA                CATT GATC AATG                 AACTGTCTTTTGAGA  43 201
      BT0372 NONE
      BT0371 NONE
      BT0370  455380 ..  455415 - -11.2  -4.27316   TTTGTTAATTGAAAA    GTAAGGGCGTCCTTCCA TTC CGGAAAGACGCCCTG-C    TTATTTAATTCTGAT 100 51
      BT0366  446346 ..  446377 - -10.3  -3.37245   TCATTTTAAGACGAA      GGGCTGCTATCAT TGTTTC ATAATAGCAACCC       TTATATCAGTTATTC  85 35
      BT0365 NONE
      BT0364 NONE
      BT0363 NONE
      BT0362 NONE
      BT0361 NONE
      BT0360  431877 ..  431909 - -17.9  -3.05022   TCCGGTAGATATAGA      GCACTGTGACAGCAA AAA TTGCCATCACAGTGC      TGTCACTAGTTGCTG 100 128
      BT0359  431371 ..  431414 -  -6.9  -4.04806   TGTTACACCAAACAA TTTGCAAAGAGAGAC-CACC GTATA GGCATGCCTCCCTTTACAAA GCCTTTTTATTGTTT  73 32
      BT0358  430134 ..  430148 -    -5  -3.58343   TTCACCAGCTTGAAA               CTAAAG TTT CTTCAG               TTTGAAACTAAAGTT  57 372
      BT0356  428728 ..  428740 -  -3.5  -3.30159   CTAATGCTTCCACAA                TAAAT TTG ATTTA                TAAGTTAATATTATT  47 36
      BT0355 NONE
      BT0354 NONE
      BT0353  425610 ..  425637 -  -5.6  -3.14132   GTCCTCTCGCATTAA        TTGTCAATTGTC AACT GTCAATTGTCAA         TTATTTTATTGTCCG  54 31
      BT0352  425182 ..  425202 -  -5.5   -3.4285   TTATTGAATTGACAA            TTGACAATT GAC AATTGACAA            TGAGAGAATGTCGAA  57 67
      BT0351  423580 ..  423604 - -10.1  -3.43042   TGTGTGACTAAAAAG          TCGGTACCA ATGGAGA TGGTACCGA          TTTTTTTAAGTGGAC  81 55
      BT0350 NONE
      BT0349 NONE
      BT0348  417703 ..  417714 -    -3  -3.17146   CTTGTTTACAATACA                GTAA GTAT TTAC                 TATTAGATTACTGTA  47 33
      BT0347 NONE
      BT0346  415049 ..  415081 - -13.7  -4.58395   CTCATGTTTTAAAAA      TAAGGTGGGATATTT ATT AAATATTCCACCTTA      TTTTTATAGATTTTC 100 46
      BT0343 NONE
      BT0342  410850 ..  410895 - -13.7  -2.86343   ATCGTAACTATGATA GGGCTTTATATCTTCTTTAAT GGCC ATTAAAGAAGATATAAAGCTG ACTAAAAAGTCGATA  89 223
      BT0334 NONE
      BT0333 NONE
      BT0332 NONE
      BT0331  396836 ..  396854 -  -2.4  -5.27923   GAACCGTATAAAAAA             CTCCATCA GCT TGACAAAG             ATTGCCGCGCCGCAT  70 167
      BT0330 NONE
      BT0329  395392 ..  395450 -  -4.4  -2.66711   TTGAGAATTGAGAAT TGAGAATTGAAAATTATGTTGCATCG CGCTATTAT CTA-GCAA-ATAATTCTCAATTCTCA ATTTTAAACTCTTAA  47 45
      BT0328 NONE
      BT0327  392328 ..  392357 - -10.1  -5.08601   TCATTGTAACAAAAA       GAAAGGAGGGAAC TGTG ATTCCCTCCTTTA        CGTGTAGTTTAACTG 100 118
      BT0326 NONE
      BT0325  391028 ..  391042 -  -2.2  -2.85351   TGTTTTTATATTATA               TTATTC ATC AAATAA               AGTAGCGAACACTTC  41 11
      BT0324 NONE
      BT0323  389552 ..  389581 -  -2.3  -3.39429   AACAACTCCCAAAGA       TAAAGCTATTTTT TATT AAGAACAACTTTA        TTGATTGTTAACTGT  45 71
      BT0322  388422 ..  388478 -    -7  -5.13354   GTTATAAAAAATAAA TATCGTTAGTTTTGCTTTTA-TTGCTA CCTT TCGCAAATATAAAGAAAACTAACGATA GAATAAAGTGATTAA  88 74
      BT0321 NONE
      BT0320  387023 ..  387048 - -16.3  -4.87803   TAGGTCTAAATAAAA         GAACGGGATTC ATAC GAATCCCGTTC          TTTATATTTATATAA 100 71
      BT0314  377677 ..  377733 - -13.9  -2.96695   CTTTTCATTAAAGGA TGGTATGTACCAGATGCTCATCTCGTA CAC TACTGGATGAGCATCTGGTGTATAACA AGATGAGCATGCCGT  90 149
      BT0303  360291 ..  360348 -   -16  -2.86102   CGATGAGAAAAAATT CTCACTATGATGAGAAAAAAGTCTCA TCGCAG TGAGAACTTTTTCTCATCATGGTAAG TATAGTCCTATGTAT 100 61
      BT0289  334161 ..  334192 - -10.4  -5.38549   TTTAAAGAACAAAAA      GGAAATGATGTA GTTGTGGA TACATCATTTCC       TTCTCTTTTATAATT 100 41
      BT0281  325958 ..  325973 -  -6.8  -3.01765   AGAGTTTAAATTACA              CTCCCC AAAT GGGGAA               GAGCGGGTGAAGGGC  59 60
      BT0266 NONE
      BT0265 NONE
      BT0264  294781 ..  294809 -  -7.6  -4.68645   GATGCAAAATGAAAA       GCCAGTCAAC-AT TTAA ATAGTTAACTGGC        TTTTTCTAATACACT  83 53
      BT0261 NONE
      BT0260  291304 ..  291314 -  -5.4   -3.3449   AGGTAATAAGTAATA                 GGTA ATA TACC                 ATGCGGAGCAGCATT  57 89
      BT0259 NONE
      BT0258  288269 ..  288295 - -10.9  -6.11392   AAATAAACAAAAAAA         GAGTGGGAAGT ATCGA ACTGCCCACTC         TTCTTTGATTGTTTT 100 69
      BT0257  285143 ..  285164 - -14.5  -5.33921   AAACGAATTAAAAAA           GCCCGGATA TTTT TATCCGGGC            TTTCAGAAAATAAAT 100 59
      BT0256 NONE
      BT0255  284474 ..  284504 - -11.3  -5.56673   ACGGATAATAAAAAA       CATCCCAATGATT TTTTT ATTCATTGGGATG       TTTAACTTCAATCAT 100 53
      BT0254  282406 ..  282435 - -17.3  -5.00851   ATTAATTAAACAAAA       TGGGGTGAAATCC TTGT GGACTTCACCCCA        TTCTTATTCCTTACA 100 175
      BT0251 NONE
      BT0250 NONE
      BT0249 NONE
      BT0248 NONE
      BT0247  273376 ..  273391 -  -5.4  -2.76249   GAAATAGGCGAAGCA              GCTGAC TCTG GTCAAC               TGTCTATGATTTTAA  51 21
      BT0246  272161 ..  272188 -  -2.1  -4.76892   AGATCAATGGAAAAA        GCGTGCTTAC TGTCGTAGG GTAAGCAC-C        GTTATTTCCGGCCAT  62 4
      BT0243  267078 ..  267091 -  -5.3  -2.94679   AGGAATTGCAAATGA               TGTCT AACC AGACA                ATAAGATTTCTACAT  52 128
      BT0238  262052 ..  262070 -  -5.2  -2.69799   TTACGGTACATACCA             GCAGCGCT GTC AGCGCTAA             TAAATAAAGTCTTAG  51 81
      BT0237  259913 ..  259925 -  -4.9  -3.09842   CCAGTGAAAAAATAG                CAAAT ATA ATTTG                TTTTCTCATTTATTC  52 35
      BT0236 NONE
      BT0234 NONE
      BT0233  253659 ..  253706 - -10.8  -4.82756   ATAGAACCAACAAAA TGAGAAAAGGACTATTGGAACA CTAT CATTCCAACAGTCCTTTTCTGT GTATTATTGTCAAAT 100 43
      BT0232 NONE
      BT0231  252030 ..  252079 -  -3.6  -3.34398   TTTTTTGTGGAAATA CCTCAAGAGGGAAGCCTGAGTCC GCTAA AGACTC-GGCTTCCATGTTGATT TTATTACAGAGTTCA  51 56
      BT0230 NONE
      BT0229 NONE
      BT0228  247226 ..  247243 -  -4.2   -2.6436   GAAACGGCAAAAATG             TATTGC GAAGCG GCAATA              TATTCTTTTGAAGCA  47 136
      BT0227  246492 ..  246502 -  -3.2  -3.14745   TTGTTAGAACATATA                 TGAG AAT CCCA                 ACTGTAGGTCTTGGG  45 3
      BT0226 NONE
      BT0225 NONE
      BT0224  244721 ..  244775 - -20.4   -3.8709   AAATGGTTGGAGAAA TAACAAGATGGTGTGCATTCTATG TTTCTTG CGTAGAATGCACACCCTCTTGTTA TATAATGTCGTTAAA 100 102
      BT0220  241163 ..  241178 -  -7.6  -2.70017   CTTAAATTTAAATAT              CAGTCT TTGA AGACTG               CAAATATAATTTCTA  63 268
      BT0219 NONE
      BT0218  240267 ..  240299 - -20.1  -4.96848   TTCTGCATATAAAAA      TGGTGACACTATCCA CAC CGGATAGTGTCACCA      TTTTTATATTATAAT 100 83
        nadE  219761 ..  219786 -  -4.9  -3.38072   GTCAGTGAAGATCAA         TTGATCAATGCA TTG CGCATT-ATCAA         GAACCGCAAAGGGCC  54 360
      BT0187  197269 ..  197302 - -19.7  -2.82529   TATAACTATCAATGA     GAAGCGGTCTCACTC TGTA GAGTGGGACCGCTTC      ATTTAAATAGAATAG 100 64
      BT0184 NONE
      BT0183  192678 ..  192736 -  -7.2  -3.73872   AGTAATAGGTAATAA GTAATAGGTAATAAGCCGT-GCGGATACA CTAT TG-ATAAGCTACGG-TTATTACCTATTAC CTGATACTTATTACT  70 40
      BT0174 NONE
      BT0173  181875 ..  181901 - -11.7  -5.73978   ACCACAAATAAAAAA         CTCCTGTAATC ACATG GACTACAGGAG         TTTATTTATATAATG 100 50
      BT0172  180408 ..  180446 - -11.9  -4.42386   CTTTTATTTATAAAA   GCCGTAATTTCTCATTT TCAAG AAAAGGGAAATTACGGC   TTTGGGATATTTGTA 100 84
      BT0171  178967 ..  178978 -  -2.2  -3.66844   GTTATATTGTAATAA                CAAG TTAT CCTG                 TATAAAAGTTTTGTA  47 154
      BT0170 NONE
      BT0169  177219 ..  177237 -  -3.2  -3.86372   TCAATGCAAAGATAA             TGAATTAG TTT CTAATTAA             CAATCTTGTTTATGG  52 195
      BT0168 NONE
      BT0167  176449 ..  176464 -  -3.3  -3.51232   TTTGTTGCAAATCAA              CAGAT GGTTTA ATCTG               GCTTTTTCTATTTTT  48 120
      BT0164 NONE
      BT0163 NONE
      BT0162  167339 ..  167351 -  -2.7  -3.81755   ATGCCGCAAAGATAA                TGAAT ATC ACTCA                ACAAAGAAAGTGGTG  51 19
      BT0161 NONE
      BT0160  165616 ..  165630 -  -2.2  -2.62184   CCTTGCCGGACAGCA               CAATAA AAT TTATTA               TAAGTTTATATTTTA  40 63
      BT0159 NONE
      BT0158 NONE
      BT0157  162427 ..  162468 - -16.1  -5.65513   GATCAATTAAAAAAA CTCCGCTACAAATGTACGCA TTT TGCGCG-ATTTGTAGCGGAG TTATTCTTATATTCT 100 51
      BT0156  161315 ..  161335 -  -3.1   -4.4784   GAAACCGGAAAGAAA            GTGGGCACG CAT CGCGGCTAC            TGGTTCCATACGATC  64 436
      BT0154 NONE
      BT0153  157705 ..  157726 -  -7.3  -3.58802   TAAACTACGATAGAA           GGAGGAAGT GAAA ACTTTCTCC            TTTTTTTGTGTACTA  68 282
      BT0150 NONE
      BT0149  152964 ..  153018 - -11.9  -3.61715   GAGGGGGCTTAAGAA CAAAAGAACATATTCCGAGGTTGCA AAGTAAA TGCT-C-TCGGAATATGTTCTTTTG TAATTTCTGATCTTG  91 49
      BT0148 NONE
      BT0147  150941 ..  150974 - -20.5  -3.90112   TCCCTTTTAACGAAA     TCATCCTCGCCACAG ATAG CTGTAGCGAGGATGA      TTTTACTGGTTAGGA 100 50
      BT0135 NONE
      BT0134 NONE
      BT0133  129326 ..  129339 -  -4.5   -3.2313   GTGGAAATGAAGAGA               TGCCG GATG CGACA                CACAATACCATTCTC  50 522
      BT0130 NONE
      BT0129  124287 ..  124318 - -10.2  -5.05601   TATGATAGATAAAAA      GAAGGGAGATGTTA AATA TGACTTCTCCCTTC       TTTTTTGCATCAATG 100 56
      BT0125 NONE
      BT0124 NONE
      BT0123  112647 ..  112685 -  -9.7  -3.94634   TATGACCCCAAAGAA  GATG-CGTGACATATCGG ATAC CCGATACGTCACATCCTC   TTTTGAAGGGCGGGG  87 46
      BT0121  110586 ..  110606 -  -5.4  -5.42259   TTATTCTCAAAAAAA            GGTGCTGT TATCC ACAGCACG            ATGTACCCGTACATT  84 12
      BT0120 NONE
      BT0119 NONE
      BT0118 NONE
      BT0117 NONE
      BT0116 NONE
      BT0115 NONE
      BT0114 NONE
      BT0113  105033 ..  105047 -  -2.8  -3.96298   TATTTATTAATTAAA               TGTAGT GTC ACAACA               GCTTTCTTCCTGTTC  53 2
      BT0112 NONE
      BT0111  103768 ..  103797 - -13.1  -4.76087   TATACAATAAATAAA       TGTAGAAAGTATG TGAG CATACTTCCTACA        TTAGATAGCCAATTA 100 92
      BT0110  102672 ..  102707 - -12.9  -5.07053   AAGCATTTGAAAAAA    TAAATCTTCCAACCT CTTTCC AAGTTGGAAGATTTA     TTTTTTTGAGGATTT 100 154
      BT0109 NONE
      BT0108 NONE
      BT0107   99916 ..   99943 - -12.2  -5.32396   ACAGGAAAAAGAAAA        TCCTGTTTTATC TCAC GACAAAACAGGA         TTAAAAGCTATTAGA 100 51
      BT0106   99044 ..   99060 -  -9.3  -2.70932   TTTGTGGTTGAAGCA              CCCGGAG GGA CACCGGG              TGCTTTTTTAAATCA  72 38
      BT0098 NONE
      BT0097   89404 ..   89425 -  -2.3  -4.30719   TGTTCCGATAATAAA           CCATTTCAA CATA TCAAAACGG            CTTTTCAAATTTGCT  57 17
      BT0096   88594 ..   88622 -  -6.6  -2.74461   CATTGATTTTTAAAT        TGCCGGACGG TTGGATAGT CCGCCCGGCG        GAGTGATTAATAATT  57 138
      BT0095 NONE
      BT0094 NONE
      BT0093 NONE
      BT0092 NONE
      BT0091   84415 ..   84426 -    -3  -3.31461   TACTTATTTTTAGAA                GTTA CCAG TAAC                 GTTCATCCGCCGAAC  47 15
      BT0090 NONE
      BT0089 NONE
      BT0088 NONE
      BT0087 NONE
      BT0086 NONE
      BT0085 NONE
      BT0084   79025 ..   79056 - -11.8  -5.07941   AAAAGTAGATAAAAA      GAAACACTCAACAA TATA TTGCTGAATGTTTC       TTAACACATTTACAC 100 48
      BT0083   78072 ..   78104 -  -7.2  -2.89177   ACTGGAGACATCATA      TAAAACAAGATTGA TAATG TCAGCCTTGTTTTA      TTGTTTATAAGTTAA  62 30
      BT0082   77026 ..   77049 -    -3  -5.36689   AAAGTAAAAAGAAAA          TCCGGCAGGA GAAA TCTAGCCAGA           CTTCTTTCTTTTGTG  74 91
      BT0074 NONE
      BT0073 NONE
      BT0072   69240 ..   69270 -  -6.1  -2.82023   CACGCATAGCAATGA      TGCC-GCCTCCCCG TCGG CAGGGAAGCCGGGA       TAAGCCCCGGACTTC  56 107
      BT0071   68507 ..   68527 -  -6.7  -2.82623   CCTGGGCTACAATGA            CGAGGCGGG ATA CCTGCTTCG            CGACTGTCAGTCCGA  58 135
      BT0070 NONE
      BT0069   66555 ..   66570 -  -4.6   -3.2614   TACCGCTTACATCAA              CGAGGC GAAA GCCTTG               AGATGCATGGTCTAT  51 311
      BT0035   31641 ..   31680 -  -5.3  -5.29385   AATTGAACGAAAAAA  TCAAGAGAAAAG-CTCAC GTAAA GTAAAACTTTTCTCTTAA  TTTAGAAGAAAGAGG  82 280
      BT0027 NONE
      BT0026 NONE
      BT0025   20541 ..   20551 -  -3.2  -3.32022   TTCTTTATATACTAA                 GGCT CAA AACC                 TGAATTACGGTCACG  47 11
      BT0024 NONE
      BT0023   19318 ..   19329 -  -4.4  -3.31247   TGGAAAAAAATTATA                GAAG TTAT CTTC                 GTTAAATCAAGTGAT  51 297
      BT0021   17834 ..   17844 -  -5.4  -3.43853   TGAAGCATGGAAACA                 CGTA TTA TACG                 GGCGTTGAGACGGAC  57 432
      BT0007    4397 ..    4415 -  -4.5  -4.24342   TTTTTGAGTAACAAA             TCGTGGG ATGCA CCCAAGA             AGTCAAAGGAATATC  64 67
    p5482_01 NONE
    p5482_02    1014 ..    1043 +  -8.1  -4.45544   GTTTGATACTACATC       TACTAAAAATAGT AGAT ACTACTTTTAGTA        TTTTAGTTCGTACGC  83 35
    p5482_04    2541 ..    2586 + -18.1  -3.87104   CAAGCATACTCGTTT TACTAAAATACTAAGATAAGT CTAT ACTAATCTTAGTATTTTAGTA TTATTGTAATGTGCA 100 95
    p5482_06 NONE
    p5482_07 NONE
    p5482_08    8891 ..    8909 +  -6.7  -5.26918   GCGACATTCTACAAA             GTGTGGG ACAAC TCCACAC             TTTTTTGTGGAATAT  85 54
    p5482_09 NONE
    p5482_10 NONE
    p5482_11 NONE
    p5482_12 NONE
    p5482_13 NONE
    p5482_14 NONE
    p5482_15 NONE
    p5482_16   16498 ..   16508 +  -2.4  -3.53444   CGGTAGTCGTTACGC                 ACCG TTT CGGA                 TTTCAGACCAGATAC  47 382
    p5482_17 NONE
    p5482_18 NONE
    p5482_19 NONE
    p5482_20   18607 ..   18630 +   -11  -4.80077   GTGACGGCCTGAATG          TCCCCCGGAT GAAT GTTCGGGGGA           TTCTTTTTCTTTTGG 100 42
    p5482_21   19450 ..   19499 + -13.3  -4.08216   AAAAGAGAATTCAAT TAAACTGTGTCAGCAAAATTAATA TTT TATTGCTT-TGCTGACACAGTTTG TTTTACAGCCCCTCC 100 56
    p5482_26   22312 ..   22323 +  -7.2  -4.17296   GATATTGGAATACAG                GCCG GACA CGGC                 TTTCTCTATCTGCAA  75 433
    p5482_27 NONE
    p5482_28 NONE
    p5482_29   25510 ..   25554 + -15.2  -5.24531   TTTATTAATATCGTA CCCGTTGGCAG-GTTAAACAT ACGC AAGATTAACCCTGCCAACGGG TTTTTTATAGGGAAT 100 49
    p5482_32 NONE
    p5482_33 NONE
    p5482_34 NONE
    p5482_35 NONE
    p5482_36   30988 ..   31001 +  -5.3  -4.56729   CTTGTTCCCTGGAAT               GTAGT ATTT ACTAC                TTTTAGTATTTTAGT  71 182
    p5482_38   32872 ..   32898 +  -4.3  -3.58269   GGTGGCATGATACAA        GGAAGATCCCCC GAAA GGGGGA-CAGCC         TTTCGGGGTGAGTTC   0 31
    p5482_37   30651 ..   30666 -  -3.2  -4.66833   GGTGAACCTCAAAAA              CCTTTG GTTG CTAAGG               GACTGTATCAGGGAG  66 371
    p5482_31 NONE
    p5482_30   25266 ..   25279 -  -8.1  -4.08394   AGATCGCCTGCAAAA               TCCGG CAGT CCGGA                GCTTATCTGTTGGGT  74 421
    p5482_25   21003 ..   21017 -  -2.8  -3.41422   AAAAGAACTTTACAA               CTCTAT CTT ATAGGG               GGTTAATTTAGTAAT  47 28
    p5482_24   20574 ..   20592 -  -2.4  -3.29312   ATGGATAATGAAAAG             CACTTTTA CAT CAATAGTG             TTACGCACTGCAAAC  44 79
    p5482_23   20240 ..   20266 - -15.8  -3.25356   ATGCAAATGCAGGAA         GCCCCCAGCGAA AAC CCCGCCGGGGGC         AATATTTTTAAACAG 100 44
    p5482_22   19454 ..   19495 - -11.9  -3.97057   GAGAATTCAATTAAA CTGTGTCAGCAAAATTAATA TTT TATTG-CTTTGCTGACACAG TTTGTTTTACAGCCC  95 32
    p5482_05    2549 ..    2578 -  -9.5  -4.25104   CTCGTTTTACTAAAA       TACTAAGATAAGT CTAT ACTAATCTTAGTA        TTTTAGTATTATTGT  89 194
    p5482_03     710 ..     725 -  -6.1   -4.0371   CACTCCGCAGATAAA              CGCCT ATATCG AGGCG               AATATCTATGATACC  68 377
