# Supplementary material for: Rapid, accurate, computational discovery of Rho-independent transcription terminators illuminates their relationship to DNA uptake
Source: Genome Biol. 2007 Feb 21;8(2):R22. doi: 10.1186/gb-2007-8-2-r22 (PMC1852404; doi:10.1186/gb-2007-8-2-r22)
Supplement: Additional data file 4 — Best terminators found downstream of each of the genes of the 343 organisms studied. [file gb-2007-8-2-r22-S4.zip › Bartonella_henselae_Houston-1.bag]

     BH00010 NONE
       maf-1 NONE
        aroE NONE
        coaE NONE
        dnaQ    3689 ..    3699 +  -6.8  -3.10641   AGGGGAACACCACAA                 CGAC CCC GTCG                 TTACATAGTACCTTA  59 111
        polA    7069 ..    7084 +    -4  -4.13767   AATAGGGTGCAAAAT              GGTTTA AAGA TGAACC               TTTTCCAATCCGCCA  59 256
     BH00150   15477 ..   15502 +  -4.9  -3.08197   ATCAATACGAATCTT         TAGTTTTCTTT GATA AAAGAAAAATA          TGTATCTGTGTGAGA  52 47
     BH00160 NONE
     BH00170   17409 ..   17419 +  -3.2  -3.19789   AAAGCTCATCAAGAT                 GAGG TGG TCTC                 GTTGTTTTATCGGTT  47 488
        ptsN   18737 ..   18754 +  -3.5  -4.40572   TTAAAGAGCTAAGAA             CA-CTGAT CAC ATCAGGTG             TTTTGTAAAAATTGT  60 110
     BH00190 NONE
     BH00200   21634 ..   21647 +  -6.7  -3.78597   TAAGGAGTTTTTGTG               TGACC ATAG GGTCA                TTTGCATTAATAAAT  66 221
        lysS NONE
        prfC   27466 ..   27489 +  -7.5  -4.57569   ATAAAGAGCAAGCAA          GGAGGAGAGG CAAAA CCTCT-CTCC          TTTTTAGAAAAATCA  82 74
     BH00430   59847 ..   59857 +  -4.6  -4.07568   TGAATGGTACGACAC                 CGTG CGA CGCG                 TTTTGCAACAGCGCA  61 332
     BH00450 NONE
     BH00460   68531 ..   68541 +    -4  -3.65485   TCAAATGGTTTTTAT                 TCAA ACG TTGA                 TCTTATTTGTGATAT  52 431
     BH00500 NONE
     BH00510 NONE
        dapE   76283 ..   76294 +  -5.8  -3.75517   GCGTCCTTTGTTTGT                CGCT TTTA AGCG                 TTGGTTTTCTACCAT  60 277
        hrcA NONE
        grpE   80361 ..   80376 +  -3.9  -4.19506   AAAGAGAGTTCTAAA              GGGTG GAAGAA CGCCC               TTTTACCCTTGAAGT  59 135
     BH00630   86340 ..   86371 + -16.2  -4.43012   TACGGCATTAAAAAA      TGAGAAGTATGAAA ATTT TTTCATACTTCTCA       TTTTCATATTGAAAT 100 82
        dnaK   89748 ..   89788 +  -3.5   -3.6215   ACTGTGTTGTTCAGG TAATAAA-CCCAGCCTTT GAAATA GAGGGGTGGGCTTTATTA  TTTGAGATCAGTTGC  50 49
       dnaJ1   91120 ..   91144 +  -2.9  -4.02424   TTGGAAGGGATAACA          TTCTTTTTGCT TGA AGAGAGAAGAA          TTTCTAATGATTGAT  53 117
        argB NONE
     BH00700   96068 ..   96080 +  -2.7  -4.31608   TCGTGATATTCCACG                TGAAG AGA TTTCA                TTCTTTCTGTTTCTT  58 75
        lepA   98407 ..   98426 +  -6.4   -3.5292   GAATAAATAATGAAA            TAAGGGAG TATC CCCCCTTA             TTGATTGCTTTGTAT  64 31
     BH00730  100512 ..  100532 +  -5.4  -3.36515   GCGCGCTTGTGCATA            GAGGAAGA TCTCT TCTCCCTC            TCTTTGAACATCGAG  56 241
     BH00770 NONE
     BH00780  104724 ..  104735 +    -3  -2.63164   TTTCTGACATGCAAA                CAAA TGAT TTTG                 ATTGATTCACTATGA  43 238
         nth  106887 ..  106908 +    -8  -3.44255   AACATTGTTGGAACC           GCC-CGGCA GGGCA TGCCGTGGC           TGTTTAAATGCTTAT  72 77
        rpmI NONE
        rplT  107662 ..  107686 + -10.7  -6.09888   TCATTTATTCGGGAT          CCCGTACTGGT TAG GCTAGTGCGGG          TTTTTTTTATTCAAA 100 65
        pheS NONE
        pheT  111377 ..  111403 + -11.1  -4.15453   ATTCTCTTTAAATAT         TAGTCTTTTTC AAGGC GAAAAAGACTA         TTTTAAAATCACTTA 100 155
        yfeA NONE
        yfeB NONE
        yfeC  114121 ..  114131 +    -4   -2.8007   GCGGCAAAAAAGGTT                 TGAT GTT ATCA                 TGGTTGATCAATTAC  46 23
        yfeD  115197 ..  115221 +  -4.3  -6.34616   CATTCGTAATTAAGA          GGCTGCA TTGATTTATTC TGCAGCC          TTTTTTTTATTTTAG  95 186
     BH00900  116198 ..  116213 +  -2.6  -2.51074   TTAACTGTAAAATTG              TTTGTA TATT TACAAG               AATTTTGAATATTTT  41 406
     BH00960  131760 ..  131791 +  -3.8  -3.88559   TATTTTTTAATGATT      TCATAATGC-GCTGT ATC ACAGCAGAATTTTGA      TTTATAAAGATAATT  55 330
        ilvD  134662 ..  134677 +    -4  -4.71418   TGAGACAGTTCATAA              GAGGTA TTTT TATCTC               TTTCTTTTAAGTGTT  67 339
        maeB  141887 ..  141907 +  -6.2   -4.7254   GTTATAAAAAATAAA           GGCCTCTGA TATT TCA-AGGCC            TTTTTGATAAAAAAT  77 34
     BH01040 NONE
     BH01050  145061 ..  145075 +  -7.2  -3.27029   TCGATATTGCAACGG               CTCTTA CAT TAAGAG               TGTTGATTCATAGAG  65 470
     BH01100  150751 ..  150761 +  -2.6  -2.67973   CGGATAAGAATATAA                 TATT TGT AATA                 TAATCTACGTTGTAT  41 26
        acnA  157693 ..  157725 +  -2.1  -4.09556   GGCTGTAGAATTGCG      TTATAAACTGGCC AGTTATC GGCAACTTTATAA      TTTAATTTAGATGTG  54 142
        rpsT  158094 ..  158116 +  -9.9  -5.84381   TTTTCGAAAATCATA           CCAGCATTC TCTAT GGATGCTGG           TTTTTTTATTACTAC 100 53
        dnaA  160499 ..  160513 +  -2.9  -2.96979   TTATTTTTAATTTGA               GAATT TCTAT AATTC               TGTATGAATTATAAT  43 182
        dnaN NONE
        recF NONE
        aroQ NONE
        cyoA NONE
        cyoB NONE
        cyoC NONE
        cyoD  167885 ..  167900 +  -6.8  -2.71268   AGATTGGGTGGTTGC              TGGGCA GAGA TGCCCG               TACTATATCATCAGA  57 66
        gpsA  169799 ..  169818 +  -5.8  -2.67515   AAAATTGCTCGTGCA            GCT-GCAAT GCC ATTGCCAGC            TAATGTCCTAATAGG  51 519
        fur1  173459 ..  173470 +  -5.8  -3.24386   AAGCAAATCGCGGGA                GTGG TAAA CCAC                 TTGGTCCTAGATTTT  54 506
     BH01350 NONE
        acrD  182426 ..  182436 +  -3.2  -4.18494   TTATTATTATTTGTG                 CGTA GAT TGCG                 TTTTCAATAACCATG  57 185
         gpi  184210 ..  184226 +  -8.7  -2.90813   AGAGTTACCCCTATG              CCGCATT TCG AGTGCGG              TGCTTTCAACCACTC  69 107
        rplU NONE
        rpmA  185360 ..  185383 + -15.4  -5.20154   TCTTCAACATGAGAA          GGAAAGGCAG GATG CTGCCTTTCC           TTTTTTGCATTCTAT 100 84
        fruB  189696 ..  189712 +  -6.5  -2.87211   GAGTGGTTGAAGGCG              CACGCCT GGA ACGCGTG              TATATGGGAAACCAT  58 496
     BH01460  195076 ..  195086 +    -4  -3.67611   GTAAGTTTCAATGCG                 CTTT GTC AAAG                 TTATATTACGGTGGC  54 506
     BH01480  195950 ..  195975 +  -2.7  -4.85177   AGAAAGAGTGTAGTC         TGTCTATAGAAA ATG TTTCTAAAG-CA         TTTTTCATATAATTT  66 136
       badA1  202185 ..  202220 +  -6.2  -5.07275   ACTTGAGTAAAAATT    TCATTCACCCTTGTTT TATG AGGCAGGGGTGGATTA     TTTTTATGTCTGTAA  83 54
     BH01500  204758 ..  204770 +  -4.9  -2.72856   TGTTTTTATTATGAA                CTAAA AAT TTTAG                CTTGCTATTTTACTC  50 162
       badA1 NONE
     BH01520 NONE
     BH01530  215717 ..  215729 +  -2.7  -3.76182   ATGGTAAAATCCTTA                GAATT ATA AGTTC                ATTTTTTCTAAATGA  51 506
         ppx NONE
        ftsJ  218211 ..  218228 +  -2.1  -5.03747   AAGCAAAAACAGAAA             GAAAAGAG CAA CT-TTTTC             TTTTTTAGAAAGTTT  67 0
        cgtA NONE
        proB NONE
        proA NONE
        nadD  223580 ..  223605 +  -2.5  -4.12902   TTCCTAAAGAACGAG         GAGGAGGTCAA AAAA TTGTGCTTCTC          TTTTGAGAATGGTTC  55 300
     BH01600  224064 ..  224075 +  -4.4  -2.81547   CAATACAAAGTTAGC                TCTC TTCG GAGA                 TCATTGATATGCACG  48 7
     BH01610  224574 ..  224589 +  -3.2  -4.24364   GTTTTTAAAATTTTT              GTGCAA TTTT TAGCAC               TTATTTGTATATTTA  57 33
        filA NONE
        ctpA NONE
        invA  227870 ..  227880 +  -2.6  -3.36803   CGTAAAGATACATTC                 TATT ATT AATA                 TTATGCATAACGTTC  47 90
        invB  228526 ..  228541 + -10.4  -4.99134   AAAATAAAACAAAGG              CGGCCT TTTA AGGCCG               TTTTTAGTTTAAGCT 100 46
     BH01660 NONE
     BH01670  229823 ..  229833 +  -5.4  -3.59979   TTGGAAGAGCATTAA                 GAGA GGG TCTC                 TTTAAAATAGGCACG  59 360
         dcp  237606 ..  237623 +  -2.7  -3.92745   ATTATACCATTATAT             TCTTATC AGCA GTTAAGA              TTTATGCGAATTTTT  53 62
        galU NONE
     BH01760  242356 ..  242370 +  -4.2  -4.10566   TTTAAAGGATATTTT               TCTCGC GCA GGGAGA               TTTGTGTCCTCCTAT  62 129
     BH01780  244780 ..  244796 +  -4.5  -3.78229   TTTGCACGATTAAGG              TAGAATC ATT GATTTTA              TTGGTTTTAGTTGTT  57 368
     BH01790  246490 ..  246504 +  -2.8  -4.55287   TCTTTTCATTTTTTT               TTAAGC ATG GCATAA               TTTTGTGTCAATCCA  60 79
        guaB  248220 ..  248244 +  -5.1  -4.10179   ACAATCGGAGGGAAA          GAATTGGAG GTTAACA TTCCAATTC          TTTCTGTAAGTTATA  64 158
        sun1  250250 ..  250260 +  -2.6  -4.38712   CATCTTTTCGCATTT                 TTTA TCT TAAA                 TTTTATGAGAATGAC  58 43
        guaA NONE
     BH01830  253101 ..  253114 +  -6.7  -3.79668   GTTAAAACATGGCAT               CCTGT TCCG ACAGG                TTTGATAAGTTCAAT  69 301
        nrdH NONE
        nrdI NONE
        nrdE  264560 ..  264574 +  -2.8   -2.8805   AACAGAAGTGGATGG               CTGCGT TTC ATGTAG               TCTGTAGGAGATAAT  42 4
        nrdF  265651 ..  265665 +  -2.8  -5.07486   GCCATTTTTTTCAAA               TAAGTC GCA GACTTC               TTTTTCTTGAGAGTA  70 109
     BH02000 NONE
        argJ  273608 ..  273624 +  -2.3  -3.42373   GATATCTGTATGTTT              CTTAG CAGAGAA CTAAG              TATTTGAACTCTTTC  45 66
        mutT  274153 ..  274170 +  -2.8    -2.867   AGGCAATACTGCTGC             CAAATA AAGGGG TATTTG              TATCGTAATATTGAT  42 63
        hslV  280584 ..  280595 +    -3  -2.66656   ATGCAGAATTATCTT                CTTT AGAG AAAG                 CTATTTGAATGTGTG  43 6
        hslU  282292 ..  282304 +  -4.1   -3.9392   TAAAGATCAAGAGCA                GTGAG TTT TTCAC                TTCTTTCAAGTGCAG  57 403
     BH02120  287888 ..  287899 +  -4.4  -4.48987   CGATTTTTTTTTAGG                CTCA AACC TGAG                 TTTTCATTCTACAAA  67 224
     BH02340  311919 ..  311935 +  -6.5   -4.2408   TGTTGCATTGAAATT              GCCACCA ATT TGGTAGC              TTTCTAATTTTGTCA  71 186
     BH02370  314028 ..  314050 +  -4.8  -2.68023   TGAACTATGCCAGAA           GCGCCTATTT TAT GAAGAGGTGC           AATTGTTTTTTGTTT  50 38
     BH02380 NONE
     BH02390 NONE
     BH02400  318443 ..  318453 +  -4.6  -2.64803   CATGTTGAGAGAGTG                 CCGG GAG CTGG                 TGGATTTGGGAATAA  47 444
        gshB NONE
     BH02430  321228 ..  321239 +    -3  -2.64981   TAGAGTGATGAGTTT                GAAA TAAT TTTC                 TGGATTTACCGGTGT  43 19
     BH02440 NONE
        pstA NONE
        pstB NONE
        phoU  325840 ..  325862 +  -4.1  -5.04385   ACTGTTGATTCTGAG           TGAGCAGCG CATGT TGCTGCTAA           TTTTTTCAAACTGTG  76 255
     BH02490 NONE
     BH02500  329197 ..  329207 +  -2.6  -5.88471   AAGGGTGAATGGGCT                 TAAT AGT ATTA                 TTTTTTTTAATGGTA  86 23
        mutM NONE
     BH02520 NONE
        rnd1  332573 ..  332592 +  -5.8  -4.82855   GCGCAAAAGATATGT            TGCTAAAC ATCC GTTTAGTA             TTTTTACATTTCATG  77 372
     BH02540  333405 ..  333415 +  -2.6  -4.09348   AGTATTAAAGAGTTC                 TATT TTA AATA                 TGTTTTTAATGTTTT  55 300
        hpbC  335237 ..  335265 + -10.3  -4.89852   TAAAACGAAATGACT        AAGAGGTTCCGTT TGT AACGGGGCCTCTA        TTTTTATAACTGTGG 100 245
        hbpA  336224 ..  336248 + -12.9   -3.5697   AGATTTAAATTATAA          GAGGCTCAGTT TTT GACTGGGCCTC          TATTTATAGCTATGT  95 59
        hbpB  337890 ..  337910 + -11.1  -4.85782   ATTAAATTTTGAAGA            GGCTCTGCC AGA GGTGGAGCC            TTTATTTTTAAAGAG 100 52
        ileS  341059 ..  341094 +  -8.4  -2.79574   TAAAGGGAAAAAATA    CAGGATGAAAACAGCA TTAT TGCTGTTTGAATTCTG     TGATTGATGCCTATA  67 53
     BH02590  342164 ..  342177 +  -5.9  -2.85999   AAGCCATACGGATAA               CGCGG ATTT CTGCG                TGTCCTGTAGGATCA  52 369
     BH02610  343981 ..  343999 +  -3.1  -2.67803   GCGATTTGGAGGGTC            CCGTGCGA GTCG TCG-GCGG             TAAATTTGCTGGGCG  43 4
     BH02620  344738 ..  344750 +  -4.8  -3.18105   GTATTGATTTTTATA                GCAG TCTTT CTGC                ATTTTAATACCTTAA  54 211
        pmbA  348759 ..  348769 +  -2.6  -2.69719   ATCATTCTTCTGACC                 TAAA TCT TTTA                 CTTGATGTTTGTCGA  41 46
     BH02640 NONE
     BH02650  349983 ..  349993 +  -2.6  -3.33315   TATAAATATGGTTTA                 TAAA AGT TTTA                 TTGTGGAGATGTTAG  45 189
        kdtA NONE
        lpxK  353205 ..  353224 +  -2.2  -4.87893   TTCTATGATTTTATA            TCCATTAT TAGA ATAATGAA             TTTTTGCTTCGCGTT  67 256
     BH02700  356601 ..  356614 +  -3.1  -3.75933   AAGCATTTTAGATGA               GTTTG AAAG CGAAC                TTTGATAAAATATGT  52 26
        lldD  359039 ..  359053 +  -2.8  -3.75517   TCATATTCTATAATT               CCTATA ATA TTTAGG               TTAATTTTATGGAGT  51 477
     BH02730  360439 ..  360463 + -11.7  -2.69195   AAGGTGACTTTCAGA          TTTAGAAAAAC AAA GTTTTTCTAAA          AATTTTATTGTATCA  83 50
        pheP NONE
     BH02760 NONE
     BH02770 NONE
     BH02780  364988 ..  365009 + -10.3  -4.60949   GATAAAAAAAGATAA           CAGGATAAA GTTC TTTATCCTG            TTTCTTTGTGCTGTG 100 85
     BH02840 NONE
     BH02850  370807 ..  370818 +  -4.4   -2.7264   TAACAGGACTTTCTA                GATG CTTA CATC                 ATTTGGCAAAACTTT  47 158
     BH02860 NONE
     BH02870  371215 ..  371229 +  -2.1  -4.09243   TCCATCACTTTTATT               TATGC ATTCC GCATG               TTTTAAAAAGATATA  54 62
     BH02880 NONE
     BH02890  372905 ..  372921 +  -2.9  -3.23447   ACCTCTAATCGATAG              GAGTTCG TTA TGAACAC              TCTTATAAAAATTAC  45 44
     BH02900  373519 ..  373549 + -12.6  -3.68569   GTTTTAAAAGCGATT       TCATCTCCCCGTTT CAA AAGCGGGGAGGGGA       TTATTGGATAAATCG  95 40
       dinJ1  373891 ..  373905 +  -2.8  -3.12351   GAAGTATGTAAGTCT               GCAAAG TGA CTTTGG               TTAGCTATGCGGGAA  43 17
     BH02920  374177 ..  374191 +  -4.3   -2.7242   AACTTTTGCGGCTTG               GTTCA CATTC TGAAC               TGCGTTTATGATAAT  47 0
     BH02960 NONE
     BH02970  376505 ..  376520 +  -4.8  -3.22113   GTACATCATCTTGGA              GTTTTA AAAC TAAAAC               CTTTTCTACCAGACT  53 209
     BH03110  386851 ..  386863 +  -4.9  -3.56594   TAAACAATATGCCAT                TGATA TTA TATCA                TTTAAAGAAATTTAA  57 457
     BH03130  387489 ..  387502 +  -3.8  -4.09739   GCCGTTTCCTCCATT               GCCA CCATAC TGGC                TTTTCCCACCATTCC  59 453
     BH03210 NONE
     BH03220  396147 ..  396176 +  -8.5  -3.37368   AAGAAGCCTCTTAGC       CACCTCCCCATTT TGGA GAACGGGGAGGGG        ATTTCTGTTTTTTGA  75 219
     BH03270  399635 ..  399648 +  -6.7  -4.25658   TTTTATGAAGCAACC               CATGC CATC GCATG                TTATTTTCCTCCACT  73 402
     BH03370  407065 ..  407082 +  -2.1  -3.18264   TGGTGCCTATGAAGT             TGA-AATC GTC GATTATCA             TTGATCCGTAGGAGG  44 4
       vapA1  407445 ..  407463 +  -7.4  -3.09785   TAACAGATAATTGAC             GATCCGGT ATA ATCGGGTC             TATATTCCGGTATGC  66 71
     BH03390  407746 ..  407772 +    -6  -3.18274   TTAAAAATAATGCTT         TACAGTTGAAAT TAA ACTTCAATTGTA         TTACATTGAAATACA  59 87
       dinJ2 NONE
     BH03410  408342 ..  408373 +    -8    -3.695   AACTTGATCTTTAAA      TCACCT-CCCCACCT TAA AGATGGGGAAGGGGA      TGTTTCATTTTAAGC  73 27
       vapA2  416248 ..  416258 +  -3.2  -4.71186   TGTCTCAAATTTGAC                 CGTA TGG TGCG                 TTTTATGTTCCTAAT  65 443
     BH03620  419780 ..  419792 +  -6.3  -2.66329   AAGTGGATAGGTTTT                CAAGT ACT ACTTG                CTGTTGTTCAATTGA  54 207
     BH03650  421278 ..  421290 +  -6.3  -3.22274   TTTTTGAAAAAAATA                GTACA TTT TGTAC                TTGACTGTATTTCAT  61 171
     BH03660  421757 ..  421774 +  -6.9  -4.06993   CATTTAAATTCTAAG             GGCGCGT GTAA AAGCGCC              TTCTTTAATCTATCA  73 34
     BH03670  422206 ..  422222 +  -5.1  -2.79831   AAACAGACTGCATAG              GAGTTCA TCA TGAACAC              TCTCATAGAGATTAA  51 26
     BH03680 NONE
     BH03690 NONE
     BH03700 NONE
     BH03710  423764 ..  423792 +  -5.9  -3.05463   CAACTTTTAACAGAT        GCGTGATTCACGC CAC GGGGGAATTGCGC        TTCAATGGAGGAAAT  57 50
     BH03730 NONE
     BH03740 NONE
     BH03750 NONE
     BH03760  426146 ..  426162 +  -8.7  -2.62616   TCGAACCACGGACAC              GCGGATT TTC AGTCCGC              TGCTCTACCAACTGA  69 159
        serC  427798 ..  427824 +  -7.4  -3.19602   TTTTCTGCAAAAAAA         TATGGAAGATTA TGA TAGTCTTCCCTA         TCTTGGTATCAGACA  67 72
        purA  429640 ..  429658 +  -8.2  -2.58249   TACGGCTGGGGTTTC             TTTCCTCA GTT TGAGGAAG             ATTATAGAACATATG  66 236
     BH03800  431127 ..  431139 +  -4.8  -4.13767   GAGCAAACCTTCTGC                TGGC TCTTT GCCA                TTTTAAAATACACAA  64 126
     BH03840  437910 ..  437932 +    -7  -5.18357   AAAGAAATTAGATAA           GCTTTCTTTC GAG GACAGAGAGC           TTTTTTCCTCCATTA  88 285
     BH03850  440387 ..  440411 + -10.1  -5.20735   TGTTTTTTCCTATAT          TTTATGCGTGA AGT TCACGCATCAA          TTTATTTTTTCTTGG 100 15
        pyrD  442781 ..  442791 +  -2.6  -2.53082   AATTGTGTCATTCTT                 TTAA AAA TTAA                 GTTAATAAAGTTTTT  41 318
       glnA1 NONE
     BH03900  445669 ..  445679 +  -2.6  -2.92215   AATGATAAGCTTCTA                 TAAA TTG TTTA                 ATCTTTTATAATTGA  42 96
         zwf NONE
         pgl NONE
         edd  449975 ..  449989 +  -7.8  -2.71263   TCATTGGTCCGACTC               CTCCTG GAA CAGGGG               TGATTGCGGCAGCTT  61 171
     BH03950  453071 ..  453084 +  -5.3  -3.77832   TTCTGAAAATATTTA               GCATA TGCT TATGC                TTATTGAATTTGAGA  61 116
     BH03960 NONE
        gshA  455894 ..  455921 +  -7.1  -2.78679   ACGGGCTTAAAATGA        GGGAATTTTGA TTATAT TCAAAATCCCC         ATTTAAGTAAAAAAC  62 298
     BH03980  457796 ..  457806 +    -4  -3.73017   CTTTGAAAAATAATT                 TTCA TGG TGAA                 TCTTATGTTTTTTTT  55 28
        comF NONE
        grxC  460135 ..  460145 +    -4  -5.01535   TCTTCAGTTCTCGAG                 GTTT GAG AAAC                 TTTTTATAGTTGTGG  74 191
        lysC  462222 ..  462247 +  -2.6  -2.66602   GTGATCATTCATAGG         AGTAGGGGAGT GAAAA ACT-CCCTACA         TAAGTTGTTCAATGG  41 62
     BH04060  468740 ..  468759 +  -2.2  -5.36441   CACAACACACCAGTT            ACTTTTAA GATT TTAAAAGG             TTTTTTCTATACACA  70 314
     BH04070 NONE
     BH04080  471653 ..  471668 +  -6.8   -4.1822   TGGGGGGCAAGAATG              CCACTG TTTG CGGTGG               TTTATTCAAATAAAA  71 460
     BH04100 NONE
        ATPB NONE
        ATPE  474280 ..  474329 +  -4.5  -4.52589   GCGGTTTGATTATTT TCAAAAGGGTATATCTGCTTTCTT TAT GAGAG-GTAGGCATGCTCTTTTGA TTTTATATAAGGAAG  67 32
       ATPF1 NONE
       ATPF2  475611 ..  475625 +  -2.8  -4.08546   TTAGCTTTTAGAGTT               GATGAT TTA ATCACC               TTTCTGCTTAATGAT  53 147
     BH04190  483383 ..  483399 +  -2.2   -3.2661   GTATTTTTGGGTATT              GTAAGG TCCTC CCTTTC              TGTTGTCCCTGCTTA  44 116
        sohB NONE
       thrB1  485798 ..  485812 +  -2.8  -5.31059   CACTGTTCATTTTTT               TAAGCA ATG TGCTAA               TTTTTTAATTCCTGT  72 355
        rnhB NONE
     BH04240 NONE
     BH04250 NONE
     BH04260  490981 ..  491000 +    -5  -3.22113   GCCGCTAAGCTATTG            GCTTTCAT GACA ATGGGAGC             ATTTTCTCGACGAAT  54 223
        ubiA  493738 ..  493750 +  -6.3  -3.00525   GCGGTGGTATAGGGA                GGATA TTT TATCC                TATAGTTTAGCAAGA  59 3
       dnaJ2 NONE
       fabI2 NONE
        aroC NONE
        ribA NONE
        xseB  500002 ..  500012 +  -2.6  -4.21737   AGAGTGAAGAAGGCT                 TATT CTT AATA                 TTTCATTCTTTTAAT  55 186
         dxs NONE
        tlyA NONE
     BH04370  503991 ..  504002 +    -3  -5.52986   GAAAACTCTTTTAAA                TTCT GTTG AGAA                 TTTTTTTAATCAAGT  77 49
        cyoE  507422 ..  507434 +  -4.1  -3.54951   ATTGAATTTTTTGTT                TGGTG TTT CATCA                TTCTCTAGTACAATG  55 5
        lytB NONE
       thrB2  509618 ..  509630 +  -6.3  -3.46705   TTTCAGTAATGTAGG                TTCAC TAA GTGAA                TTAGGTTTTTAAATT  62 1
        rnhA  510185 ..  510195 +  -4.6  -2.84325   GAACGATGAATGTTC                 CGCT TAA GGCG                 TAATCTTTAAAGGAA  48 95
     BH04450  512078 ..  512093 +  -3.2  -5.24129   TTGTTCAAGAAAGTG              CGCTGA TTGT TCAGGG               TTTTTTCTCAAGACA  76 430
        ccrM  523195 ..  523214 +    -2  -5.14965   AACTTGAAGGGGTGA            GGAATCGC GACT GCGATGGC             TTTTTTCATCACGGT  67 95
     BH04550  524963 ..  524982 +  -2.2  -3.22425   GTATTTTAGATGTTT            TTCTTTAG TATA TTAAAGAG             TGTTGGATTCTTATT  44 47
     BH04560  525727 ..  525748 +  -3.1  -4.67904   ATTTGTGATCGTTGC           TCTTCTTTTC GAA GAAAAG-GGA           TTTTTCACATTGATA  65 69
        ppdK  528788 ..  528821 +  -8.3  -5.11937   TTCACCAAAACTGTA     TGATTGATCTTACCCG TTA TGGG-AAGATCAAACA     TTTTTTGAAATTGTT  90 271
     BH04590 NONE
     BH04600  531438 ..  531455 +  -5.6   -4.4009   ATTTTCACAGAAAAT             GTGCTT CCTAAA AAGCAC              TTTTATAGACTAGAG  69 72
        ptrB  534952 ..  534980 +  -6.8  -3.73224   CTTTTCTTTTTGGAA       GGCTCCAT-ATCC TCAT GAATTATGGAGCC        TTTAATACAACATAA  66 45
     BH04700 NONE
        feuP NONE
        feuQ  545689 ..  545707 +  -3.9  -4.13882   TATATGCAAAAGTTT             TATTACC AAGAA GGTAATG             TGTTTTTCCTTTGTA  59 9
        cycH NONE
        cycJ NONE
        cycK NONE
        cycL NONE
       htrA1  551582 ..  551592 +    -4  -4.46212   AATGGTAGGGCAGAA                 GTTT TGT AAAC                 TTTTGTCCTACAAAC  65 50
     BH04780 NONE
     BH04790  553702 ..  553714 +  -3.5  -3.03706   GTTTTATTATTTCCT                TAAAA GTA TTTTA                TCGTTCTATTTTGAT  45 23
        glnE  556767 ..  556788 +  -6.1  -5.14477   TGCAAAAAATATTTT           TTATAAAAT ATAA ATTTTATAA            TTTTTTAGGTCTCTG  83 67
        hbpD  558560 ..  558579 +  -7.2  -5.42198   TTAAATTTTTAAAAA            GTCTCATT TTCG AATGGGAC             TTTTCTTTTTTCAAG  93 53
     BH04820  559608 ..  559620 +  -6.3  -3.62522   TATGGGTTTTCGTGA                GTTGA TTT TCAAC                TTGTTCAAAAGGTTG  64 165
     BH04920  575242 ..  575258 +  -9.4  -3.92996   CTATGATATTATGAA              CGCGGA GAAAA TCCGCG              TTATTCTCTATGAAA  85 62
        tonB  583993 ..  584006 +  -3.1  -4.12532   TTCCATGATACGCAT               TACGT AATT ACGTG                TTTCTGTATAAGGGA  56 237
        dapA NONE
        smpB  587966 ..  587977 +  -2.2  -3.45581   GGCAAGTGTTAATTT                CTGC ACCA GTAG                 GTTTATTTTCTGGGG  47 356
        rpoZ  589372 ..  589382 +    -4  -3.09803   TTTGGTCTTTTTAAA                 TGAA ATA TTCA                 TATTGAATAAGGTTA  47 99
        spoT NONE
        pyrE  592313 ..  592327 +  -4.4  -3.08073   TCATATGGATTATTT               TATTTT CAC AAAATA               TATATTGAGAATCAT  50 89
     BH05060 NONE
        acpS NONE
        lebB NONE
        rncS NONE
         era NONE
        recO NONE
        panC NONE
        panB  598836 ..  598846 +  -4.6  -4.58395   GTACCAGAAATGGAT                 CTGG CAT CCGG                 TTTTTGAGGAATACG  67 425
       pyrC1  602652 ..  602662 +    -4  -5.08824   TAAAGTTGAGAGGTG                 TCAT AGG ATGA                 TTTTTTGCCTGGAAA  73 47
        cysS NONE
     BH05190 NONE
     BH05200 NONE
        psdA  608808 ..  608828 +  -2.6  -3.00235   TAGATTCGATTAGGA            CGAACAAT GGGAA ATTTTTCG            CTATTTTCTTCATTT  43 28
        pssA  609961 ..  609972 +    -3    -4.258   ATAAGTGACATGGAT                TGAT TTAA ATCA                 TTTGTTAATGACTAC  57 333
     BH05330 NONE
        fabD  622101 ..  622113 +  -5.5  -3.49943   GAGGAAATAGAAGCA                GCACT ACG GGTGC                TTGGTGTTTAGTCTT  57 2
        fabG  623023 ..  623035 +  -4.1  -4.30416   TTATTTTGTAGGGGA                TATCC ACA GGATG                TTTTAAATTGCTACT  64 167
       acpP1  623489 ..  623499 +  -3.2  -4.01047   TCAGGGTTGCAAAGT                 CATG AGG CGTG                 TTGTTATTACTGGTT  55 135
       fabF1  624778 ..  624797 +  -2.3  -3.65201   TTATTTGTTTCTATA            TTTTATA CTTTAT TATAAAA             TTATTAAAAATATTA  47 51
     BH05380 NONE
         gmk  626861 ..  626878 +  -4.1  -3.85698   GTGTTTTAAGATTTT             GGCGAAG CATT TTTCGTC              TTTGTCCAAAAGCAG  57 183
     BH05460  635322 ..  635333 +    -3  -3.21938   AATATTCAAACGGAG                TGAT AATG ATCA                 TTGATCGAATTTTGC  47 209
     BH05470  636055 ..  636065 +    -4  -3.09933   ATAAAATGACAATTG                 CAAA TGG TTTG                 TTGAATAACTTAACA  48 487
     BH05490  641464 ..  641478 +  -3.6  -4.43221   TATAGTTTTTAAGGA               TACAAT CTG GTTGTA               TTTTCTGAGCTGTTT  62 29
     BH05500  644511 ..  644522 +  -5.8  -3.87201   TCTGATGTAGAGATA                GTGC TAAT GCAC                 TTATGTTCTATTTAA  65 125
     BH05510  647431 ..  647445 +  -3.6  -4.43221   TATAGTTTTTAAGGA               TACAAT CTG GTTGTA               TTTTCTGAGCTGTTT  62 29
         ndk  650543 ..  650564 +  -6.7  -5.19328   ATGAAAAGCAGAAAA           TTCCGAAACA TAC TGT-TCGGAA           TTTTTCTTATGAGGT  84 53
        tatA  656762 ..  656773 +    -3  -3.64822   TAAAATAAAAAAAAT                CAAT CATA ATTG                 TTTAAATGAGGAAGT  50 33
        tatB NONE
        tatC NONE
        serS NONE
        pcm1  660197 ..  660207 +  -2.6  -3.37192   TGCTTCCTCTTTTAT                 TTTA TGA TAAA                 TTCACTTTGATTTTA  47 68
     BH05630  661746 ..  661773 +  -6.4  -4.10164   TTGCCTTTCGATAAA        GCTATAATTACA ATTG TGTAGTTATTGC         TTTGTATGATGATCC  71 271
     BH05640  662368 ..  662393 + -12.1  -4.53034   TTTATGAAAATGAGT         GGCTTTTATAT AAAT ATATAAAAGCC          TTTTCATTGTATGGA 100 79
     BH05650 NONE
     BH05660  664444 ..  664455 +    -3  -4.86731   TATCTGTCTTTTTGT                TGAA AGCA TTCA                 TTTTATTTAAAAACA  68 431
        tpiA NONE
     BH05690  668948 ..  668962 +  -5.7  -5.86976   TATAGATTGAAAAAA               GGTGA TTTTT TCACC               TTTTTTATTTTATAG  91 55
        pyrG NONE
        kdsA  671550 ..  671564 +    -5  -2.80245   GAAGACAATTGAATA               GAGAAG ATG TTTCTC               ATTATGTTAAAATGA  51 25
         eno  672863 ..  672874 +    -3  -3.23216   GGCATGTTATGCGGG                CAAT TGGT ATTG                 TTGATAGTGATAAGA  47 10
     BH05730  673451 ..  673471 +  -5.5   -4.2679   GCAATATTTCTTGGG            TTTGAGCAT TTA ATGCTGAAA            TTTTCATGAAGATTA  66 98
     BH05740  674651 ..  674669 +  -3.2  -3.45118   TGACAATTTTAACTC             CTTTAAAT GAG ATTAAAAG             TTAATTATAAACTGC  48 3
        pdhA NONE
        pdhB NONE
        pdhC  678566 ..  678577 +  -5.8   -3.6581   AAATCCATTAACAAT                GCTC ATTT GAGC                 TGTTTTAAACGTGCT  62 16
       pdhD1 NONE
        lipA NONE
     BH05800  682138 ..  682154 +  -5.8  -4.33808   TATAAGTTCAGCGCG              TACGCC AACAA GGCGTG              TTTTAGCTTCATTTG  70 404
        ntrY NONE
        ntrX NONE
        trkA  689467 ..  689502 +  -3.4  -2.84229   GAAGTATCAACAAGG    TGTTTGGTTGGATACA GATG TTTATCTGGTCAAACA     GTTTCATCCAGATGT  44 312
        clpP  690892 ..  690908 +  -6.7  -2.70525   TTATATGTCTTTTAT              TTTTTCA TTA TGAAAAA              CTTCCTTTAAAAAGG  57 142
        clpX  692291 ..  692306 +  -4.8  -2.80368   ATGGATGTTTTTGGA              CATTAT AGTC ATAATG               CTTGATTTATATGTT  51 82
        lon1 NONE
        hupB  695368 ..  695388 +  -8.3  -3.23174   ACCGCACTAAAAAAA            CCCGGTT TATTTAT AACCGGG            GTTTTCTAGAAGTGT  70 49
         tig  699098 ..  699114 + -10.1  -5.28826   ATACAAATAGAACAA              GCCCGAT GAA GTCGGGC              TTTTTTATAAGATTT 100 46
        gatB  700795 ..  700820 +  -4.1   -2.8934   ACCAAATGAAATCCT         GATAAAGTTTA CAGG TGATCTTTATC          TCTAGTAATTTCAAG  48 115
     BH05960 NONE
     BH05970  702162 ..  702172 +    -4  -4.57353   ATCTAATTTAACAAT                 CTTA GTT TAAG                 TTTTATATGGTGCAA  65 381
     BH05980  703182 ..  703192 +  -5.4  -3.64682   GCGCTATTGTTGCTG                 CGTT TGA AACG                 TTTAACGATTTAATA  60 62
         tuf  705936 ..  705964 +  -5.3  -5.00846   AGAGGATAAGAGAAT        TGTATAAGGCTGA AGA TTGGCCTTTTGCA        TTTTTATCGTATTTA  77 271
        secE NONE
        nusG  706806 ..  706821 +  -5.4  -3.10715   TCTGATTAAGCTTAG              GGTGGT TTTA ATCACC               TTGGGTACTGGTGGG  54 36
        rplK NONE
        rplA  708136 ..  708153 +  -6.3  -4.39166   GAAATATATTTAAGG             TGTCGGT TTTT ATCGACA              TTTTGCTATCTAAGC  74 85
        rplJ  708952 ..  708964 +  -3.3  -4.49311   CTCAGGAGGGTAAGG                CGGCT TAG GGCTG                TTTTGTACTCATGGT  62 18
        rplL  709445 ..  709468 +  -9.6  -5.02323   ATAAATTTGATTTTA          TCGGCGGA CTTTTATA TCCGCCGA           TTTTCTTTCTCCTGA 100 37
        rpoB  713880 ..  713903 + -10.3  -2.94293   GAACAATAATTCAAC          GAGCGCGCT GGAAAG AGTGCGCTC           TGGTTGTCTTGAAAA  79 32
        rpoC  718287 ..  718308 + -11.7  -5.50499   GGCAGTGGTAAAAAA           CGCCTAAAT AGAG ATTTAGGCG            TTTTTTTAAGTCTGA 100 55
     BH06120  719281 ..  719304 + -11.8  -4.55093   TCATCTTTGAGGATT          GCCTTTCTCT TAAA AGAGAGAGGC           TTTATTGTTCTCTCA 100 63
        pnbA  720225 ..  720236 +    -3  -4.22369   AAAATATTTCGGTGG                GAAT TCTT ATTC                 TTATTTCATTTTAAT  57 94
        sdaA  721975 ..  721987 +  -3.5  -4.15044   AAGAGAATCGCATTT                TAAAA TGA TTTTA                TTTATTGAAAAGAAC  57 93
     BH06170 NONE
        clpA  727231 ..  727241 +  -3.2  -5.03747   ACTGTTATACCATCT                 GCTT GAA AGGC                 TTTTTTGACGGCTTT  72 208
     BH06210  729173 ..  729186 +  -6.7  -4.56775   AAGCGTCCGCCGGTA               GTAGG GTTC CCTAC                TTTTTCCGCGGAGGT  76 154
        rpsB  730051 ..  730080 +  -8.6  -4.19238   ACACAAAAGGTTATA       GGCGTGCACAGA ATTTTC TTTTTGCACGCC        TTTTACAGTTACAGA  85 80
         tsf  731120 ..  731145 +  -7.5  -3.24747   TAATTATTATTAAGA         GGGCGTCACGT AGCA AAGTGGTGCCC          TTAGTGGTGTCAAAA  67 112
        pyrH NONE
         frr  732678 ..  732688 +    -4   -4.4784   TTTGGAGTGGTAGAT                 GTTT TTG AAAC                 TTTGTTTACACTTTG  65 191
       cdsA1 NONE
     BH06270  735378 ..  735391 +  -4.5  -2.87881   ATGAGTAATTAAGGG               GTGAG AAGT CTCGC                TGTGTAAAAGAATTG  48 142
       omp89 NONE
        lpxD NONE
        fabZ NONE
        lpxA NONE
       cdsA2 NONE
        lpxB  742543 ..  742554 +  -4.4  -2.58617   CATGGGTGACACACA                GCAT TGTT ATGC                 CTGTATTTGCTAATT  47 202
     BH06400  752063 ..  752077 +  -4.4  -5.25803   GTTAATTATTCTATT               TTATTA TTA TAATAA               TTTTTTATAACAATT  79 281
        rpiA NONE
     BH06420  753740 ..  753752 +  -6.3  -3.55071   ATTTAATATAAATGA                CAAGA GCC TCTTG                TTTGAGGACATATAA  64 186
         gor NONE
     BH06440  756642 ..  756656 +  -2.9  -2.88667   TTAGATAGAAAATGG               CATAA CATTT TTATG               TAGATTTTTATAAGA  42 37
        nadE  758423 ..  758437 +  -2.2  -3.68023   AATAAAAATTGAGCA               TTTTTA TGA TAAAAG               TTCGTTTTGCACCTT  47 29
        gltX  760075 ..  760093 +  -2.4  -4.79451   CTTTTTGAGCAGTTT             TCTTTGAC GAT GTTGGAGA             TTTTCTCTTTAAAAT  64 293
        hutH  764767 ..  764798 +  -6.8  -2.76242   TTAATGATATTTTGC      ATACTTAAATGAAT GTAT ATTCATTTAAGTGG       TGATATATGTTGGGT  57 111
     BH06510  765521 ..  765535 +  -2.8  -5.68489   CGAAGTTGTTTTATA               CGATAC CGT GTATAG               TTTTTTATTGTTATG  80 62
     BH06520  767635 ..  767650 +  -3.3  -3.12395   TTACGACTTTCAAAA              GCATT CACGGC AATGC               CTTTTAAATAATGGA  45 306
     BH06540 NONE
       fhaB1 NONE
     BH06560  779790 ..  779800 +  -5.4  -3.87149   GTATAAGTTGCAGGC                 TTCC AAT GGAA                 TTTACGTTTCATAAG  61 460
     BH06590  783989 ..  784003 +  -2.8  -3.43308   AAAAGTTCTCCCGTT               TCAAGC ATA GATTGA               TGATTTTTTCATCTA  46 348
     BH06640  786201 ..  786221 +  -3.2  -4.10552   GCTTGGGGAGGACGA            GGGTCTGG AAAGA CAAGATCC            TTTGCTTTGATGGCG  57 93
     BH06650  787555 ..  787581 +  -9.6  -2.53581   CATTTTACAGATAGG         TTTTGAAGGTTT CTC AAACCTCCAAAA         TACCTTCAAAATATA  75 327
     BH06660 NONE
       fhaB2 NONE
     BH06680 NONE
     BH06690 NONE
     BH06700 NONE
     BH06710 NONE
     BH06720 NONE
     BH06730  800084 ..  800121 +  -7.8  -4.72497   AACGATAATCATTAA   CA-CTCCGCCATCTC TTTTCGTTT GGGATGGCGGGGGTG   TTTTCTTGATCAATC  83 33
     BH06740  800657 ..  800671 +    -5  -3.09987   CCCTAACAACCAACA               GCATTT GCA AAGTGC               TTCAATGAGTGTTGG  52 35
       fhaB3 NONE
     BH06760  802833 ..  802873 +  -7.7  -3.71284   TGTTTGTGGAAACTA CAATCCC-CACATTCATG TGTTCC CATGCTTGTGTGGGATTG  TTCTCTTCATCCACC  73 48
     BH06770 NONE
     BH06780  803914 ..  803939 +  -2.6   -2.6933   CTGTCATTCCACAGC         GCAGTGTCAAG AAGCG CTTGA-ACAGC         CCTTTTTGTAAAAAA  41 5
     BH06790  804768 ..  804790 +  -7.1  -5.60993   TGAGTTTGAGAAAGC          CTTGTC-CGT CCTT ACGTGACAAG           TTTTTTTATGCCGCG  93 340
     BH06810 NONE
       vapA3  806596 ..  806618 +  -6.3  -4.07885   ACTGTAGCACCAGCA           TTGGCGGCA CGTGT TGCTGCTAA           TTTTCGCAAGCCATG  69 215
     BH06870  809519 ..  809529 +    -4  -4.22535   TCCCAATAAGCCATT                 TGAT GAC ATCA                 TTGTTTTAAAATTAT  61 202
     BH06940 NONE
     BH06950  813029 ..  813042 +  -2.4  -3.75517   AGAAAAAAAGTAAGT               GAGA TTTGTT TCTC                TTAGTTTTGTGAAGT  50 24
       gp11B NONE
     BH06980 NONE
     BH06990 NONE
     BH07000  816324 ..  816336 +  -6.3  -3.14564   TGGCAGAATTTAATC                CAAGT TGG ACTTG                TTCCTGAAACCATAA  58 409
        ssb2  817196 ..  817212 +  -2.1  -2.87132   ATAAGAATGTGGATT              TCCACAG ATA CGGGGGA              TGTATGAGAAAGAAA  41 59
     BH07040  817757 ..  817772 +  -3.4  -3.01791   ATAGATGATAAAATA              TTATAT TTTT ATATAA               TATTGGAAAGGGCGT  45 33
        pemI  818012 ..  818027 +    -4  -3.13522   ATGAGGATATGGAGT              GGTTTG ATGC TAAACC               TGTTGGTAGAGAGCT  47 82
        pemK  818438 ..  818451 +  -3.9  -4.20368   TGAAACGTTTTTCTG               TACAA TGCG TTGTA                TTTGTATTACAGTGA  59 82
     BH07070 NONE
     BH07080 NONE
     BH07120  820638 ..  820658 +  -3.2  -4.10552   GCTTGGGGAGGACGA            GGGTCTGG AAAGA CAAGATCC            TTTGCTTTGATGGCG  57 93
     BH07130  821992 ..  822018 +  -9.6  -2.53581   CATTTTACAGATAGG         TTTTGAAGGTTT CTC AAACCTCCAAAA         TACCTTCAAAATATA  75 327
     BH07140 NONE
       fhaB4 NONE
     BH07160 NONE
     BH07170 NONE
     BH07180 NONE
     BH07190 NONE
     BH07200 NONE
     BH07210  834522 ..  834562 +  -7.7  -3.71284   TGTTTGTGGAAACTA CAATCCC-CACATTCATG TGTTCC CATGCCTGTGTGGGATTG  TTCTCTTCATCCACC  73 48
     BH07220  835138 ..  835175 +  -7.8  -4.72497   AACGATAACCATTAA   CA-CTCCGCCATCTC TTTTTGTTT GGGATGGCGGGGGTG   TTTTCTTGATCAATC  83 33
     BH07230  835711 ..  835725 +    -5  -3.09987   CCCTAACAACCAACA               GCATTT GCA AAGTGC               TTCAATGAGTGTTGG  52 35
       fhaB5 NONE
     BH07250  838053 ..  838075 +  -7.1  -5.60993   TGAGTTTGAGAAAGC          CTTGTC-CGT CCTT ACGTGACAAG           TTTTTTTATGCCGCG  93 223
       ibpA2  842445 ..  842480 + -14.2  -4.69053   AACTTTTTTAAAAAA    TAGAAAAACGCGAGAC AAAA GTCTCGCGTTTTTATG     TTTTATTAAATAATA 100 45
     BH07400  848223 ..  848245 +  -2.1  -5.30199   TGAGGTGGGGAGCTT           TTTTAGATT GATAA AATCTAATA           TTTTTCTTACTTTTT  70 47
         hfq  862833 ..  862846 +  -2.5   -3.2614   ATCTCTTATCCCGTT               TTAAA ATGC TTTAA                TTACTATGAACAATG  45 62
        hflX  864199 ..  864218 +  -5.2  -4.06004   ACTATGAATTAAAGT            TTTAAAAA TCTA TTTTTAAA             TATTTTTACTTAAAT  63 29
     BH07510  866186 ..  866198 +  -6.3  -2.95113   TACATCTTATAAAGA                GCTAA GAT TTAGC                GTTTAAATTTTCAAA  58 107
     BH07520  867731 ..  867742 +  -4.4  -3.66178   GATTTTAATTTCTGG                CACA TGTT TGTG                 TTTAAGGTTGAGGCC  56 427
        glyA NONE
     BH07550 NONE
        ribD NONE
        ribE  872214 ..  872224 +  -6.8  -3.31144   TTCATTAATTTTTTA                 TGGG ATT CCCA                 TTATGACAATAGAAA  61 94
        ribH NONE
        nusB  873249 ..  873270 +  -2.1  -3.82218   TATAAACTTAGTCAT           GGGCCGGTA GATT TGCAGGACC            TTTAATAATCTGGAT  50 111
     BH07610 NONE
        plsX  875792 ..  875802 +  -5.4  -2.51045   GGAAAAGGTTAGCGG                 CGAA TGA TTCG                 ATCTGTTGTGCGTGG  51 72
        fabH  876772 ..  876789 +  -2.7   -3.6502   TATTCGTTGGTAGAT             TATAGTC GCTT GACCATA              TTTGAATAAAACGTA  48 28
        ihfA  877206 ..  877220 +  -2.2  -5.48623   GGTATTTTTTTTAAA               TTTTAT AAA ATAGAA               TTTTTCTTTCTGTTT  74 58
     BH07650  878209 ..  878223 +  -7.2   -4.1822   TTGCTTCGGATGTAA               TTGTTG CTA CAACAA               TTTGTTCAGGTGCAA  76 366
        folE  882017 ..  882034 +  -4.1  -3.61103   TATTAACAGCATGTA             GTACATC GCGG GCTGTAC              TTTGGCATGGGATTC  55 499
     BH07710  883256 ..  883267 +  -2.2  -3.47227   GATGTAAAAAACATT                GCTT AGGT GAGC                 TTATGATGGTTGCAC  45 147
     BH07720  883836 ..  883850 +  -2.8   -3.4764   TTTAATAGCAAACAG               TGCACT TAG ATTGCA               GTTATTTTTCTTTTT  47 94
     BH07740 NONE
     BH07750 NONE
     BH07760 NONE
     BH07770 NONE
     BH07780 NONE
     BH07790  886186 ..  886199 +  -4.5  -5.14563   CATGTCAATTAAATT               GCCTT GGAC GAGGC                TTTTTTCATCCCAAA  76 29
        divK  887680 ..  887697 +  -3.3  -3.97368   TAACAGATAAAAAAA             GCCCCGT TGAA ATGAGGC              TTTATGAATTGCACA  55 298
        recJ  890905 ..  890918 +  -2.4  -4.60041   GCATTAATAGAGACG               CGTA GCAGTG TACG                TTTTTGAGGATGCAT  61 177
     BH07890  896480 ..  896506 +  -4.4  -3.64488   GATCAAAAATATTTG         GGACTATACGGA ATT TTCGGATGGTTC         TGTTTTACACCGCTT  55 96
     BH07900  897434 ..  897448 +  -5.7   -4.2349   GTTGCATAGGTTTGC               CAGTC TATAC GACTG               TTTTCCATATGACGA  67 381
     BH07920 NONE
       fhaB6 NONE
       fhaB7 NONE
       fhaB8 NONE
     BH07960  904369 ..  904382 +  -2.4  -2.71261   TACAATCCCCACATT               CATG TGTTCC CATG                CTTGTGTAGGATTGT  40 61
     BH07970 NONE
     BH07980 NONE
     BH07990  905163 ..  905177 +  -2.8  -3.69992   AGAGATCTTCATATA               GAACCA GAT TGGTTA               TTAGTTTATATATTT  48 125
     BH08030  905850 ..  905866 +  -9.5  -2.62616   TCGAACTCCCGACCC              CCTGATT ACA AATCAGG              TGCTCTACCAACTGA  72 369
        glpD  911258 ..  911273 +    -4  -4.21462   AGAAAAGGGGTGCTG              CTGTGA TATT TTACAG               TTTTCCCTCATCAAT  59 384
     BH08090  912526 ..  912540 +  -2.8  -3.08977   TCCTGTTTTTGTTAC               CAAGCT TGA AGCTTA               TGATCTTTTTTAGAA  43 311
       cobT1  914232 ..  914245 +  -2.4  -5.04385   CGCCAACAAGGAGTG               GTAG AAAGTC CTAC                TTTTTTAGCGATATC  69 460
     BH08210  928990 ..  929014 +  -2.9  -4.25283   GAAAAAATTAGCCCT          CTATCAGAA ACCGCAA TTCCGATAG          TTTTCGTACCCAAAT  57 383
        gatC NONE
        gatA  931112 ..  931126 +  -4.3  -4.67234   AGTTATATTTAGAAT               TAGCA ACCCA TGCTA               TTTTTAAAGTTGAAT  70 88
     BH08300 NONE
     BH08310 NONE
     BH08320  939017 ..  939037 +  -5.6  -3.29043   CGTTACTGAAAGTAG            TTAAAGAA AATTA TTCTTTAA            TTATACAACAAGATT  55 230
     BH08330  939704 ..  939715 +  -4.4  -4.14764   TCTTTATCCAAAGAG                GTTC ATAT GAAC                 TTTAATTCTTTAAAG  62 68
     BH08370 NONE
        murI  944134 ..  944150 +  -5.9  -4.13571   GGCGCGTTTCCTTGA              GATTTCA CCG TGAGATC              TTGTGTTTTATTTAA  69 165
        rpsD  944901 ..  944934 + -13.5  -2.91126   TGAGTAGTATTATAT     CAAGTTTATTGTTAT TCTT ATAGCAATAAACTTG      TATAGTCTCATTTCT  89 133
     BH08400  946117 ..  946144 +  -4.1  -2.59797   CACCAACACGTAAAG        GGCGTCGTGACG ATATA TG-CACAACGCC        GTCTATTTCTGGAGC  45 198
        rlpA  951211 ..  951221 +    -4  -4.18506   CGCTAAATAAATAGT                 GAAA TCT TTTC                 TTCTTTTGCAAGTGA  59 396
       dacA2 NONE
         tmk  953147 ..  953157 +  -5.4  -3.08642   TTGTGATCAAGTAAT                 GTTG GAT CAAC                 TTCCATGAGTGATGT  54 7
        dnaC  954224 ..  954235 +    -3  -3.02581   CCGTGACAATCTGAT                TAAC AGGC GTTA                 TGTCATTGTATCTTT  45 35
        metG NONE
     BH08490 NONE
     BH08500  957562 ..  957580 +  -7.5  -3.17876   TGAGTAATGCCTTTT             TACTTGG CTTGC CCAAGTA             TCTGTCTTATAATTT  67 169
        ubiH  961703 ..  961724 +  -4.5  -2.77182   TTTTTAATTAATCAA           CGTAAATTT TAAA AATTTTACG            TCATTAAATATAAAA  47 428
     BH08560 NONE
        sodC  963373 ..  963389 +  -8.7  -3.76492   ATAATCCCAATCAAA              CTGGTGA AAT TCGCCAG              TTTGATAAAATTGAC  73 288
     BH08660  971523 ..  971535 +  -2.7  -4.38843   CTGTTTATTTGTTGC                GTTTT TTC AAAGC                TTTCTTCCTATTTTA  58 80
        tyrS  973054 ..  973068 +  -6.4   -3.4252   TTACGTTGGTTTGAT               GCGCAA GGC TTGTGC               TTCTAATGGCTAACC  62 81
         bcp  973970 ..  973988 +  -8.2  -4.09243   TAAATTGCCATTAAG             TACGGATT GGG GATCCGTA             TTTTCAACACCTGTG  75 245
         rne  982273 ..  982294 + -14.5  -4.07568   TTAAGTATAAAAAAA           CCGCCACAA ATAT TTGTGGCGG            TTTTAAAAGAAAAAC 100 37
     BH08740  985361 ..  985379 +  -4.6  -5.55769   TAAAAAATATTCTTA             TAGAAATC AGA GATATCTA             TTTTTTCTTATCGCG  82 295
     BH09010 1014402 .. 1014426 +  -9.4  -2.93447   CGCGGCATAAAAAAA         CCTTGTCACGT AAAG ACG-GACAAGG          CTTTCTCAAACTTAA  73 31
     BH09020 1015385 .. 1015395 +    -4  -2.80796   TAAAAATACTTTAGA                 GAAT AAT ATTC                 CTTTAAATGATAACG  46 60
     BH09030 1016028 .. 1016041 +  -3.7  -3.36327   CCCATAACACCAGAT               GCCGC TCCA GCAGC                TTGTGGATGAGATGA  50 382
     BH09160 1020995 .. 1021011 +  -2.3   -4.7329   AAATAAAAAATGAAA              GTAGAAA TCT TTTTTGC              TTTTTGGGTCATTTT  62 241
     BH09180 1021186 .. 1021197 +  -4.4  -4.13561   CAAATTCCGATTTTC                GCTA TTTT TAGC                 TCTTTTTTGAAAAAA  62 4
     BH09410 NONE
     BH09420 1042271 .. 1042286 +  -3.2  -2.87964   AAGCAGCTCTATTAG              CCATAG TGAT CAATGG               GCTTTTTCTTTCTGA  44 119
     BH09430 1042649 .. 1042674 +  -4.9  -3.79687   GCGCCGTATTACTCC         TTTTAATCTTT GATT AAAGATCAAAA          TATTTTATAAAAGAT  59 9
        vapD NONE
       vapA4 1045464 .. 1045474 +  -3.2  -4.71186   TGTCTCAAATTTGAC                 CGTA TGG TGCG                 TTTTATGTTCCTAAT  65 442
        purM NONE
        purN 1051419 .. 1051435 +  -2.3  -2.73875   AAAAGTAACAATATT              TAATGGA TTT TGCATTA              TACTATTCACAAACA  40 407
     BH09650 1060367 .. 1060391 +  -5.6  -3.20367   AAAATCGCTTTTAAT          CGTCGCGATA AACTC TTTCGCGTCG          TTCGTGGCGTTCTTG  55 83
         rpe NONE
        purB NONE
     BH09700 1064368 .. 1064381 +  -3.9  -3.74693   GATGGTTTTCTCCCA               TTTTC TTGC GAAAA                TTTAATCCCATAAAG  55 7
        purC NONE
     BH09720 NONE
        purQ 1066473 .. 1066483 +  -2.4  -4.70659   AAGATTTATTCAAAA                 GCCG TTT CTGC                 TTTTTGGATCTACAA  62 159
        purL NONE
     BH09750 NONE
     BH09760 NONE
     BH09770 1071320 .. 1071330 +    -4  -4.56597   AGCCCATAGCATCAA                 TCAT AGC ATGA                 TTTTTAGAGGGCAAA  65 463
        rnd2 1077987 .. 1077998 +  -4.4  -3.30771   AGTTTTAAAAAATTT                TGAG CACT CTCA                 TTCTAGAAAATATGC  51 203
     BH09830 NONE
     BH09840 1084422 .. 1084434 +  -2.7  -3.24563   AAAAACATTGTAAAA                TCAAG CTA TTTGA                TATTGTACAAATTTT  45 270
        recG NONE
         dgt NONE
        argS NONE
     BH09990 1105131 .. 1105169 + -20.7  -3.86935   TTATCACACGCTAAA   CAAATAATGCAACGGTT GTTAA AACCGTTGCATTATTTG   TTCTTCTACTGATTA 100 27
        ilvE 1107331 .. 1107349 +  -3.8  -4.57073   ATTGTATAAACTTTA             TGAGGATT ATC GATCCCCA             TTTTTGCCGCGCGTG  66 347
        icdA NONE
     BH10060 1114992 .. 1115004 +  -4.1   -3.4331   AGAAAAAAATATCAA                TGGTG AAA TACCA                ATTTTTACTGCCAAT  50 409
        uvrA 1127551 .. 1127571 +  -3.3  -2.98729   TTTTTGAATTTTCCG            TGTAGAAAG TAT CTTTTAACA            TATCTCATAGTTGTC  45 212
        glnB NONE
       glnA2 1129519 .. 1129536 +  -2.7  -3.69359   TATTCTCATCAAAGA             GCACAAA TAAC TTTTTGC              TTATGTGCTTTTACT  48 99
     BH10170 1130568 .. 1130584 +    -3  -3.86897   TTCACATTGTCGCTG              TACCAA CTCTT TTGGTG              TTTGTGCGCGATAAA  53 451
        txpA 1135130 .. 1135142 +  -4.1    -2.705   CCCATAAAAGAAATG                CCATT GAT GATGG                TAATATCCTCTTGAT  45 433
       xthA1 NONE
        ybeJ 1163367 .. 1163405 +  -3.3  -5.26247   TAGAATTTTAAAAAA   GCACAATCACACT CTTTAGAAAATTA AGTGTCATTGTGC   TTTTGTTTATTTTGC  74 38
        gltJ NONE
        gltK NONE
        gltL 1166036 .. 1166046 +  -4.6  -4.63218   AGCATCGCTTGAGCA                 GGGG GAT TCCC                 TTTTCTTGCAGAAAG  69 333
     BH10820 NONE
        secD NONE
     BH10840 NONE
     BH10850 1190701 .. 1190714 +  -3.9  -3.55444   TACGAGCAATAATTT               GAAAA AATT TTTTC                TTTAAAAAATGCAGA  52 404
        cycA 1195943 .. 1195960 +  -9.9  -4.87665   AGGCATATCAAAAAA             GGGTAAC CAAA GTTACCC              TTTTTGTACATAAAG 100 54
       kgtP1 1211307 .. 1211336 + -16.7  -3.00022   TAACTTTATACTATA       CAAAAAAGCTCAG TACT CTGAGCTTTTTTG        TGTGTATCAAATAAA 100 38
       kgtP2 1213612 .. 1213627 +    -9   -4.9218   TACAAACAATAAAAA              GCCCAA AAAA TTGGGC               TTTTTATAATAAATG  95 46
       kgtP3 1215465 .. 1215480 +    -9  -5.33785   TCCATTAAACGAAAA              GCCCAA TAAC TTGGGC               TTTTTTGTAATGATT  95 47
     BH11040 NONE
     BH11050 NONE
     BH11060 1217510 .. 1217523 +  -3.9  -5.03314   CTGAAGATGTTGTTT               CTTTT AAAG AAAAG                TTTTTTAGACCTAGC  73 83
        uvrD NONE
     BH11090 NONE
        prmA NONE
     BH11110 1224339 .. 1224349 +  -3.2  -4.52857   ATAAGGGCTTCCTCT                 GTTG TCA CAGC                 TTTTGTATGCCAGAT  62 299
     BH11390 NONE
        pncA 1258898 .. 1258910 +  -4.9  -2.86288   TGTTCTTGCAACGTA                TGAAA AAT TTTCA                ATTTACTCAGATTTA  51 58
     BH11420 1260911 .. 1260958 + -11.6  -4.59591   AAAACAAAGAAAAAC TTTATCAGCATGAGAAAAAATA AGAA TAGTTTTTCCCATGCTGATTAA TTTTGATATTTTATT 100 64
     BH11430 1261673 .. 1261685 +  -3.4  -4.08216   TGAATATATCAAGAA                GCAA TGTTT TTGC                TTTTCGGGCAAGTGA  55 230
     BH11470 1266262 .. 1266272 +    -4  -4.84262   TAATACGCGGTAAAA                 CTTT CTC AAAG                 TTTTCTTCATTCTTC  70 104
     BH11510 1270217 .. 1270245 + -13.2  -3.08073   AGTAAAATAATCTCA        TCACCGGCCTTC ACAAA GAATGCCGGTGA        TATATTGAAGGTAAT  88 65
     BH11550 1278377 .. 1278392 +  -2.6  -3.62695   ATACACTTCAATTCG              TCAATT TTGA GATTGA               TCTTCTTTATGACAA  48 45
     BH11560 1280400 .. 1280412 +  -3.5  -3.64371   GAAAAATTATATTCA                TAAAT AAA ATTTA                TTTAAAATATAAATT  50 325
     BH11570 NONE
        ubiC 1283663 .. 1283674 +  -4.4  -4.97158   AATAATGCATTTTTC                CTCT ATAG AGAG                 TTTTCTTTAGTCTCA  73 310
        carA 1285787 .. 1285807 +  -4.1   -3.6793   ATCGAAGGAGTTTAT            TTTTTGG ATTTTTA CCAAAAA            TTATAGTGTTTTTTT  55 40
     BH11610 1288602 .. 1288612 +    -4   -5.4588   TGCGTACGCTATAGA                 GATA CAA TATC                 TTTTTTATAATTTTA  79 108
        carB 1292953 .. 1292965 +  -7.7  -4.58283   GTGACTTTCTTTCCT                GTGCA ATC TGCAC                TTTTTACGAAACTTA  82 298
     BH11630 1293307 .. 1293328 + -10.3  -5.64274   ACATTTTTTTAAAAA           TCTTCGTTT ATAA AAACGAAGA            TTTTTTTATAAGTAA 100 56
        aatA 1294997 .. 1295027 +    -7  -4.43669   TATAGATTAGATTTC       TGATTTCTCTCTCA TAT TGAGAAAAAAATCA       TTTGCTTTTTTAACT  78 246
        trkH 1299429 .. 1299447 +  -2.5    -3.794   GAACTATTCACCCCA             GTAAAAT CTATA ATTTTGC             TTTGCTAAATTACCG  51 276
     BH11710 1302689 .. 1302704 +  -2.6  -2.72166   ATCATTTATCGCGAT              TAAGTT GTAA AACTTG               GTGTTTCCTTCAAAA  41 216
        uvrB 1305499 .. 1305509 +  -2.6  -4.71223   TCTTGATCACGCTCC                 TATA TTT TATA                 TTTTATGTATTATGA  63 460
     BH11730 1306799 .. 1306814 +  -2.4  -2.94925   AATAAATGACATGAC              CAGGGG AATG TCCCGG               TGTATGGTAAACTCT  42 330
        ompR NONE
        envZ 1309505 .. 1309519 +  -4.2  -3.85698   ACAAAGTATACTGGA               GTGCCT TGC AAGCAC               TTTCTCCAGACCAAG  57 116
         lgt NONE
     BH11810 NONE
     BH11820 1313751 .. 1313761 +  -6.8  -3.16071   TACGGTACTTTTTTA                 GCAC AAA GTGC                 TCTCTTAATGTAGAG  61 122
        prsA 1315314 .. 1315337 +  -5.2  -3.36742   GAGATATACAAAATG          CGCTTCCAGT TTTC ACTGACAGCG           GTTTCTTTATCTACA  54 296
        rplY 1317452 .. 1317471 + -13.6   -3.6053   GAATAAACTCCATCA            GGCGGGAA CCTT TTCCCGCC             TTAATTTATGAGAAA 100 35
         pth 1318405 .. 1318434 +  -4.4  -4.58283   TAGATATTTATCAAT       CCTAATTTCAAA AAGAGA TCTGAAATTGGG        TTTTTAAAACGCTTG  67 327
     BH11880 1321484 .. 1321496 +  -6.3  -4.08285   AAAGACAATAAACTC                GAAAC AGA GTTTC                TTTCCATTTTTTCTA  69 184
     BH11920 1325615 .. 1325625 +  -3.2  -4.46212   TCCATAGTGTTTCTA                 GTTC TTT GAGC                 TTTTGTCCTAAAAGC  62 301
     BH11940 NONE
     BH11950 NONE
     BH11960 NONE
     BH11970 1334220 .. 1334235 +  -3.2  -2.97934   AACTTTCAATTATAA              AGACAG GCTT CTGTCG               TGCTTTCCTACCTCT  45 355
     BH11990 1336506 .. 1336522 +  -5.2  -4.38154   ATTATCAAATTCTGC              TTGAAG AACAC CTTCAA              TTTTATCGCAAATCT  68 215
     BH12030 1340877 .. 1340904 +    -5  -5.95539   TATTAAAATATAAAA        TAGCCAAATT AATTATCA AGTTTGGCTA         TTTTTTTCTTTCAGC  91 67
        ctrA 1342701 .. 1342735 +  -4.2  -3.08813   AGTGAAATGCACATT     GTAAAATCTCGGGGTG TAG CGGGCCGAGGTTTTTC     TCTGTTACAGTAAAA  50 43
     BH12070 1344753 .. 1344767 +  -7.2  -2.84878   TAAACCAACATGGAA               TCCATT TTA AATGGA               CTTTCAATTAAAAAG  62 16
     BH12080 1345524 .. 1345534 +    -4   -4.4261   CATCTTTCATAATTA                 CAAA GAA TTTG                 TTTTCGTATTAAGAG  62 79
     BH12200 NONE
     BH12250 1366336 .. 1366348 +  -3.3  -2.78384   TTCGAAAAACAAAAC                GGCAT AAC AAGCC                TGTACTAACAGCCAC  44 71
        etfB NONE
        etfA NONE
     BH12310 1373488 .. 1373510 +  -2.7  -4.21922   CTCATGAACCCGACA          GTCACC-CTC ATGA GAGAGGTTAC           TTTCCTTTTCAATAA  57 499
        rpmH 1379732 .. 1379749 + -11.3  -3.76492   GTTGTGAACCTTCAA             TGCCTGC TTTT GCAGGCA              TTTAGTAAAATTGCG  90 101
        rnpA NONE
     BH12410 NONE
        cgpA 1382661 .. 1382673 +  -6.3   -3.1169   CTTGCTGTTATTAAG                GGTTT ATT AAACC                TAATTTTCAGCTTCT  59 46
     BH12430 1383584 .. 1383609 +  -3.4  -3.18452   TAATCTTGCCTTCTC         CATAATACAT ATAAAA ATGTATTAAG          TTACATTCACATCAT  47 137
        dapB NONE
        gpmA 1385509 .. 1385522 +  -5.3   -3.7456   AAAACTAAAATCAGA               CATTG ATGA CAATG                TATTTCTTAATATAG  61 282
        mccB NONE
        mccC 1389203 .. 1389215 +  -4.9  -2.60496   TATAAATGCACGCAC                GTTTT ACA AAAAC                ATCTTTCAAGACCCC  50 192
     BH12500 1392667 .. 1392687 +  -7.6  -6.20267   TTCGATTAAAAAAAA            CTGGCAAC TTATT GTTGTCAG            TTTTTTTGTTTTTAA 100 51
     BH12580 1403882 .. 1403900 +  -9.6  -5.77853   TGAAAGTGATAAAAA             GCTGTACA GTC TGTGCAGC             TTTTTTTTGCCAATT 100 61
     BH12680 1415214 .. 1415226 +  -3.5  -2.87683   AGCAAGAAAATACTT                TATTT ACG AAATA                TCTATGCGAAACTAT  44 251
     BH12690 1415703 .. 1415718 +  -3.2  -2.76589   ATGGCAAAATAATTT              GTCTGC ACTT GCAAAC               TCATATATTGAATAT  43 29
        vceA NONE
        vceB 1418751 .. 1418777 +  -3.9  -4.11869   TTCGTTGAGCAGAAA         GAAATAAGA GAAATGCAG TCTTATTTC         TTTATCCGTTTTTTG  59 215
         eda 1425439 .. 1425456 +  -4.8  -3.64703   TCGCATAATTAAACT             CATCCC ATTTAC GGGGTG              TTTGAATAAGAACGA  57 320
         alr 1431085 .. 1431097 +  -3.3  -2.90349   CACTTCTCTAGGAAA                ACGCT ATA AGCGC                ATTTACATTTAAAAC  44 1
        lon2 NONE
     BH12860 1437408 .. 1437442 +  -7.5   -4.7078   AACTGTTATCAGTCA    GTT-C-TCCATAAAGAA ATA TTCTTTATGGACGTAAC    TTTTTCAATAGTTGG  83 72
     BH12870 1439991 .. 1440002 +  -5.8  -4.26903   AATACTTAAAGAAAA                GCGT AAAA ACGC                 TTTTCATGAACTGCC  69 390
         asd 1442221 .. 1442254 +  -6.7   -3.5486   CAAAATAAATAAAAA     CGGCAGCATGAAACA AAAA TGCCTTATGCTGCTG      TATTTCCTTCCGATC  64 325
        yaeC 1444267 .. 1444285 +  -2.4  -3.37935   CAGCCCAAACATCTT             GGTAATTG TGC CAAATATC             TTGGTAATTTTGAAT  45 21
     BH12920 NONE
     BH12930 1446366 .. 1446382 +  -5.1  -3.16217   ATTATCCAAAGATAA              TGGGG AACTTCA CCCCA              TATCTTAGCTTTGAC  54 406
     BH12960 NONE
     BH12970 NONE
     BH12980 NONE
     BH12990 NONE
     BH13120 1485064 .. 1485082 +  -3.1  -4.44277   TCACTTTCACAAAAA             GGCAG CACAGTACA CTGCC             TTTTAACTTTTGATA  60 98
     BH13140 1488970 .. 1488988 +  -3.1  -4.44277   TCACTTTCACAAAAA             GGCAG CACAGTACA CTGCC             TTTTAACTTTTGATA  60 98
     BH13160 1492552 .. 1492584 +   -10  -4.91712   TTTCTTTTTGAAATC      TAAGCAACGCTG AAATGTAAG CAGCGTTGCTTG      TTTTTGTGCATTGCA 100 53
     BH13170 1493886 .. 1493898 +  -4.1  -3.21099   GCTCTTACACTACAA                GTGGT AAG ACTAC                TTGGTAATGCCAAAC  51 197
     BH13180 1497604 .. 1497632 + -13.3  -3.93673   AATATATAATTTTGT        TAAAAGGCAGCAC GGT GTGTTGCCTTTTG        TTTATGCAATCTTTC 100 48
     BH13210 1506227 .. 1506237 +  -6.8  -5.02716   AATGGCTGTACTGCC                 GCCA AAA TGGC                 TTTTGCTTTTTTTTT  85 332
       virB2 NONE
       virB3 NONE
       virB4 NONE
     BH13290 NONE
       virB6 1517209 .. 1517242 + -22.6  -3.10344   CCTAGTTCTTATCTT     CACGGTGTGTGCGC TGTTAT GCGCACACACCGTG      TATATTGCATGAAAC 100 64
     BH13310 NONE
       virB8 NONE
       virB9 NONE
      virB10 NONE
      virB11 NONE
     BH13360 NONE
     BH13370 1523458 .. 1523468 +  -4.6  -4.19974   GCTGCCCATAAAAAA                 GCGT TCA GCGC                 TTTATTACCGATTTT  62 113
        traG 1525876 .. 1525887 +  -5.8  -3.13164   AACACTCATGAATTT                GAGG GATC CCTC                 TTCCCTCGTTCAAAG  57 449
     BH13390 1527847 .. 1527861 +  -4.3  -2.83449   GTTGTTTATCTTAGA               TGAAG TGGAC CTTCA               TGGTTATAGGAATAT  48 250
     BH13400 1530489 .. 1530503 +  -5.8  -3.05596   CTCTTTTGGTACAAG               TCATTT TAT AAATGA               TTGCGTGAAAAAATG  57 224
     BH13410 1532408 .. 1532448 +  -4.1  -3.25079   TTTGCCTTTCGTTGA  TTTCTTGGTGCAATTAA AATAAGA TGATTTGCGCCAAGAAG  TGTTATGAAATGTTA  51 65
     BH13420 1534113 .. 1534123 +  -6.8  -3.77607   ACGCTCAGCGCGCAT                 CAGC TTT GCTG                 TTTCATGAGATTGTT  66 50
     BH13430 1536947 .. 1536958 +  -2.2  -2.88398   TGCATCAGCTTTCAT                CTGA CCTT TCGG                 TACTTATCACTTTAT  41 44
     BH13440 NONE
        mviN 1543602 .. 1543622 +  -4.7  -2.91276   CGCCTATAAATATTT            TGTCTTGCT TTC AGCAAGAGG            CTTTGTCAAAAAAAC  51 32
        trpS NONE
     BH13480 NONE
     BH13490 1546405 .. 1546426 +  -2.9  -4.37886   GGCATCAACGATATT           GGAAGCAGA AGTA TCTTCGTCC            TTTTGTGGCCACTCA  60 498
        fumC 1551288 .. 1551312 + -15.9  -5.10064   CCCTTTTTGTAAAAA          CATCGGACTAT CCC ATAGTCCGATG          TTTTTGTATGTTAAA 100 70
     BH13580 1556402 .. 1556435 +  -9.7  -5.45802   TTAAACAAAACTTCA     CGGCACAACTTTCTT CGCA AAGGAATTTGTGCTG      TTTTTATTTTACGAA 100 63
     BH13650 1567102 .. 1567120 +  -9.6  -5.77853   TGAAAGTGATAAAAA             GCTGTACA GTC TGTGCAGC             TTTTTTTTGCCAATT 100 61
     BH13700 1573891 .. 1573909 +  -9.6  -5.77853   TGAAAGTGATAAAAA             GCTGTACA GTC TGTGCAGC             TTTTTTTTGCCAATT 100 61
     BH13800 1585134 .. 1585165 +  -6.9  -4.40561   ATAAATTAATTCTTC      CA-TAAATTGCAAT CAAAA ATTGCAATTTAGTG      TTATTTTTGGAAAAA  78 162
     BH13810 1587643 .. 1587654 +  -2.2  -3.73435   CCTCATTATCGATGA                TGAG ATCT CTCG                 TTAATTTCTTACTTT  50 185
     BH13850 NONE
     BH13860 1593175 .. 1593185 +  -5.4  -3.61908   TCTACTCTCATAAGC                 GGAA CAT TTCC                 ATTTTTTACCGCTCT  59 306
     BH13870 NONE
     BH13880 1595223 .. 1595235 +  -3.3  -2.59254   TGCATTCTTTTTCTC                CCCGT ACA ACGGC                CATTTTCTGATGTTT  43 421
        fdhE 1598635 .. 1598649 +  -5.7  -3.30903   TGCTCCTTATGAACC               CTCTC AATGC GAGAG               TTGTCACAACATTTT  55 484
     BH14080 1618787 .. 1618803 +  -2.2  -4.76233   CTGCAGCTGTAAGAA              GGGCTT CATTA AAGCGC              TTTGTTGTTTTATTC  64 248
     BH14150 1626303 .. 1626317 +  -2.8  -3.92746   ACTAAAAGCAAAAAG               CTGACT CGG ATTCAG               TATTTTTAGACTCCC  53 22
     BH14160 1626771 .. 1626783 +  -7.7  -2.82635   TTTAAAATATGCTTA                GAGTG TTT CACTC                TCTGCTCATAAACAT  64 36
     BH14170 1627324 .. 1627335 +    -3  -3.97308   AGTTTTTCTGTTTTT                TCTT TTTC AAGA                 TTTACGTTTTATCGT  55 292
     BH14200 NONE
     BH14220 1632173 .. 1632187 +  -2.8  -3.65542   ACTAAAAGCAAAAAG               CTGACT CGG ATTCAG               TATTTTCAAGCTCCC  48 22
     BH14230 1632805 .. 1632829 +  -8.6  -4.55295   TTCCCTTACGAAAAA          GTGCATCTCG CACAA CAAGATGCAC          TTTCTTTATCAAGAG  89 260
     BH14250 1634241 .. 1634251 +  -2.6  -3.71848   TTTTAGAGGGATTGC                 TTTT ACT AAAA                 TTATTAGTGAAGAAA  51 403
        purE NONE
        purK 1638577 .. 1638602 +  -2.7  -2.60496   CCAAGCAGTGACCTA         TGTGA-GAAAGA ATA TATTTCATCACA         CTGTTTGAACACAGG  41 57
     BH14310 NONE
     BH14320 NONE
     BH14330 1640085 .. 1640104 +  -6.4  -5.56263   TGAAATGTGTTAATG            CGTGCCTT ATTA AAGGTGCG             TTTTTCTTTTGTGAT  87 145
        rpmJ 1640397 .. 1640430 +  -3.8  -4.98616   ACGTCAGGGCTGATG     GTTTTTGTGCCTGC TTTTTT GCAGGCATTAGACC      TTTTTGGTCTTTTGG  70 28
     BH14350 1641696 .. 1641706 +    -4  -4.50627   CTTCTTGATTATTTT                 GAAT GAA ATTC                 TTTATTTCATCAGTG  65 417
     BH14370 1642898 .. 1642915 +  -5.5  -4.84527   CTTATTATGTGAGCT             TTCCTGG AATT CCGGGAG              TTTTTGCTATGTCCA  77 345
     BH14380 1643751 .. 1643770 +  -7.8  -4.39166   TCCCACTGATGTGGG            TATCCCGG AATT CCGGGAGA             TTTTGCTATGTCCAG  81 386
     BH14390 1645995 .. 1646007 +  -4.9  -3.87373   AAAAAATCACTCTGA                TCTTT TTA AAAGA                TTTGTGAGAGCTCTC  59 6
     BH14400 NONE
     BH14410 1647693 .. 1647705 +  -9.1  -3.69354   AAGAGCCCCCTTCAT                CCCCT TTC AGGGG                TTTGGGATTATCCCC  80 168
     BH14490 NONE
     BH14500 NONE
     BH14510 NONE
     BH14520 1662107 .. 1662126 +  -2.1  -3.21099   TGCATCTCTATATAA            GCAAACC CAAGAT GCTTTGC             TTCCTCATAAACAAA  44 391
     BH14530 NONE
     BH14540 1669429 .. 1669440 +    -3  -3.15078   TATACTCTCGTACCT                TTAG CACT CTAA                 GTTCTTCTTTTATAA  47 47
     BH14560 NONE
     BH14580 1677156 .. 1677170 +  -3.6  -4.15044   GTACAGTTACACGCT               TGTTTT AAA GAAACA               TTTCTTAGCGCACAA  59 490
     BH14590 NONE
     BH14600 NONE
     BH14610 1680526 .. 1680537 +  -4.4  -2.74514   ATAAATAAGCGTTCT                TCCT GTGA AGGA                 TGGTTGCCCATTTAC  47 33
     BH14620 1681226 .. 1681240 +  -2.1  -4.72986   AAAACTAAATTAAGA               CGCAA AAGGA TTGTG               TTTTTAATCAACATA  62 383
     BH14650 NONE
     BH14660 NONE
     BH14670 NONE
     BH14680 1686058 .. 1686073 +  -3.2  -4.62783   TCAAACTTTTTTGAA              TGGAGA ACCC TCTCCC               TTTTTAGCATGCATC  62 225
         dut NONE
     BH14720 NONE
     BH14730 1690378 .. 1690410 +  -8.5  -4.51174   CAATTCATCTCTTCC      GAGGTACTTTCTC CATGCGA GAGAAAGCGCCTC      TTTTGCTTCTCATCC  89 60
     BH14810 1702099 .. 1702111 +  -4.9  -2.92653   TGCGGATGTCTACTG                CAATA CCA TATTG                ATTTATAAAGATAAT  51 303
       thiE2 1714510 .. 1714530 +  -5.5  -3.12606   TCAATAAAATGAGAT            GAAAAAGCT AGC ATCTTTTTC            TTACATAATATATAG  54 186
     BH14950 NONE
     BH14960 1715961 .. 1715975 +  -2.8  -3.92746   ACTAAAAGCAAAAAG               CTGACT CGG ATTCAG               TATTTTTAGACTCCC  53 22
     BH14970 1716764 .. 1716778 +  -7.2  -4.38927   ATTAGCATAGTTATC               GAAAAG TTG CTTTTC               TTTCTTGTGTAGGAA  78 371
     BH14980 1717483 .. 1717501 +  -4.6  -4.64766   AGTAGCTGAATAGCT             TGCTATAT CTC GTGTAGCA             TTTTTAGGGTATCGA  69 276
     BH15010 1719155 .. 1719178 +  -5.4  -4.58283   CTTCAAATCTATAAA          TTTTCACAAA AATC TTTGTGCAAA           TTTTTAAAAGCCTTG  71 70
         efp NONE
        suhB 1721217 .. 1721241 +  -5.8   -4.4959   ACCCCCATACCAACC          CCGCTTAT GACAAGCAA ATAAGCGG          TTTTAATTGGTTCAA  74 510
        rpmE 1723926 .. 1723948 + -16.4  -5.36441   GTATAAAAATGAGTG           CCCCGCTTTA AAT TAAAGCGGGG           TTTTTTATGTACCAC 100 212
     BH15100 1733716 .. 1733727 +  -2.2  -2.79098   TTAAGGCGATGGAAA                CGAT TCGT GTCG                 TAATTGATAGATAAA  41 0
     BH15110 1734245 .. 1734255 +  -5.4  -3.28712   TAATAACCACAGAGA                 CACA GCA TGTG                 TTCTGAAAGAAAAGA  55 139
     BH15140 1738237 .. 1738252 +  -4.8  -4.28548   TAAAGATTTGATTTA              TAATGA TAAT TCATTA               TTTTACTACGTGAAT  67 207
     BH15200 1746023 .. 1746043 +  -7.5  -5.00884   GCTTTTACCCTCTTC            CTTCTCCCT TGT AGGGTGAGG            TTTTTTCACACAGAT  88 244
     BH15220 NONE
        fdxA 1749802 .. 1749816 +   -10  -4.30448   AGAACATTCAACGTT               CAGGCT TTT AGCCTG               TTTTCCGTTACATTT 100 275
     BH15240 1750474 .. 1750498 +  -5.7  -5.60993   CTTTTGATCATAAAA          TAAAACCAGCG AAA TGCTGGTTTCG          TTTTTTTATCAAGGC  86 54
        ispA 1752546 .. 1752557 +  -4.4   -3.9941   ACACATGAAAACAGC                GCTT TTAT AAGC                 TTTGCTTGTCAAGCA  59 178
     BH15280 1759314 .. 1759333 +  -7.8  -5.14985   CAGCACATTTTTCAA            TGCCCGCT TTAA AACGGGCA             TTTTTCTATATTTCC  88 70
        talC 1772581 .. 1772594 +  -6.7  -3.24423   CTTGTGCGCATCTTT               CTCTG CTTG CAGAG                TTGCATATTCTTGGC  60 382
     BH15400 NONE
         acs 1781069 .. 1781086 +  -4.2  -3.51934   AAGGAGATTTTCAAG             GTTTCT AAAAAA AGAAAC              TCTTTCTCAACAACA  53 363
        ftsE NONE
     BH15430 NONE
     BH15440 1783782 .. 1783792 +  -2.6  -3.04792   AAACTTTCACACCGG                 TTTT GTG AAAA                 TCTTGCACCTGCTGA  43 40
     BH15520 1801492 .. 1801502 +    -4  -2.73799   AATTGCCCAATCTTT                 TTGA TCT TCAA                 TGCGTTCTTTATAAA  45 252
     BH15540 1803042 .. 1803053 +  -2.2  -3.04461   ATTGATAAATTTTTC                CATC ATAG GGTG                 TATTGCGCATGACTA  42 2
        trwN 1803838 .. 1803848 +    -4  -2.70932   TTAGTAAGATTGGAC                 GAAA TCT TTTC                 TAATTGAGGGCCAGA  45 133
        korA NONE
       trwL1 NONE
       trwL2 NONE
       trwL3 NONE
       trwL4 NONE
       trwL5 NONE
       trwL6 NONE
       trwL7 1806916 .. 1806938 +  -2.8  -2.78266   AACATAACTCAAGTT           TTTTCATTTT TTC AAAATGAAGC           TCCTATTCATCAGTT  42 60
       trwL8 NONE
        trwM NONE
        trwK NONE
       trwJ1 1810936 .. 1810949 +  -2.5   -3.7319   GTCTATACGGTAAAG               TTTTT ATGA AAAAA                TTATCTATTATAAAT  51 28
       trwI1 NONE
       trwH1 NONE
       trwJ2 1813078 .. 1813089 +    -3  -3.48395   GTGTAATATTCAATT                TTGT TCCC ACAA                 TTGTGTGGGGGGCAT  48 118
       trwI2 NONE
       trwH2 NONE
        trwG 1815128 .. 1815145 +  -2.1  -3.29461   GGAAATACTTTTGAA             TAATTAA GGAA TTGATTA              TTATGAAAAAACTTG  44 19
        trwF NONE
        trwE NONE
        trwD 1818218 .. 1818238 + -11.9  -4.88217   AGAGCTTTCAAAAAA            GCCGCAAAG TTT TTTTGCGGC            TTTTGCTTTTTTAAT 100 66
     BH15840 NONE
        xerC 1828166 .. 1828189 +  -6.8  -3.35358   TCAAGCTTTTGCGGA          CAAAAAGCAT CCTG AAGCTTTTTG           TTAATCGTTGTTTGA  62 265
     BH15870 1829076 .. 1829091 +  -3.2  -3.31799   TAACTACCTTCACAA              CAGCAC TTCT GTGATG               TTCTAAACGCTTATA  47 142
        cobS NONE
       cobT2 1832643 .. 1832657 +  -7.2  -2.57996   TTTTTAGCTGTGTTT               CTTGTT TTA AACAAG               CTCTTGTAACTTTCC  60 440
       surF1 1835982 .. 1835998 +  -3.7  -4.45544   TTATAAAAAACAAGT              CTTTTAC CAA GAAAAAG              TTTTCCTTAATAAAG  62 182
     BH16010 1846544 .. 1846570 + -15.4  -2.90615   CGACTTTTAAAAAAC         GCATGTTGATTT AAA AAATCAACATGC         TCCTTTAAAGAGGAT 100 243
     BH16060 1855268 .. 1855278 +  -2.6  -3.16683   TTAAATTGCCATCAA                 TTTT TGG AAAA                 TTAATAAACTCAGGT  44 423
     BH16110 1861250 .. 1861261 +    -3  -4.20918   CATAACTCTTGAACT                TTAG GTAA CTAA                 TTTCTTGCCATTCAA  57 121
     BH16120 1863267 .. 1863297 +  -6.4  -3.55548   GTATTATAACTTGAA      TGAGAG-ATCTTA ATACCG TAAGATTCTCTCA       TTTCAAACCCTCTTA  64 421
     BH16140 1865038 .. 1865049 +    -3  -3.24232   CAAAATAAAGAAGAT                TCAA CACT TTGA                 TCTATTTGGAAAACC  47 104
     BH16180 NONE
        plsC 1884487 .. 1884513 +  -5.3  -3.09327   ATTTATAAAGATAAT         CTCTCAATTTA CCTTT TAAATTGAGAA         TATTAAATACGGTAA  54 40
       dacA3 NONE
     BH16310 1887602 .. 1887616 +  -5.8  -2.68667   TGGAGAACCCACTGC               TTATTC CAG GAATAA               AATTTTAGTTTTTTC  55 3
     BH16320 1888273 .. 1888283 +    -4  -3.61178   TCCCAGCATTTTAAC                 TTCT TGA AGAA                 TTTAAAATACATAAG  52 256
        aroK NONE
        aroB 1893370 .. 1893380 +    -4  -2.98014   GCGGAAATTGGTTAA                 TTCA TAT TGAA                 TATAATTGATTCGTT  47 26
     BH16390 NONE
     BH16400 1894625 .. 1894636 +  -4.4  -5.37345   AACCGCACTGGCTTT                CATC GCAT GATG                 TTTTTTCTGATTCGG  79 63
        nspC NONE
     BH16490 1903929 .. 1903947 +  -8.8  -5.00616   GAGAGATGCAGAAAA             CCGCTCCT AAA AAGAGCGG             TTTTTTAAAAAACAG  95 68
     BH16510 1906182 .. 1906201 +    -5  -3.55815   AATCTCTTGCCTGAA            GATAAAGG GAAA CCTTCATC             TTTGAGCGCATATTT  57 315
        dapF NONE
     BH16610 NONE
        ftsY NONE
        ispZ 1921854 .. 1921866 +  -3.5  -2.77685   ATTCTTAAACAAATA                TAAAA TTA TTTTA                TAGATTTATTACTGT  44 33
        gloB 1922979 .. 1922991 +    -2  -4.63527   GTAAAGATAAAGCCA                TTGT ATACC ACAA                TTTTTAAGCTCATGA  59 339
         rho NONE
        thdF NONE
       gidA2 NONE
        gidB NONE
       parA2 NONE
        parB 1923288 .. 1923304 -  -5.3  -3.54177   GCTAAAATTAACGAA              TATTTTT TAA AAAAATA              ATCTCACACCTAAAG  59 201
     BH16590 NONE
     BH16580 1915636 .. 1915683 -  -8.2  -2.94924   TGTGTATCGATAAAG TGAATTTAAAAAAAATACAACA AAAT TATTACACTTCTTTTAAATTCA AAGAGTTATTGTTTT  67 40
         mdh NONE
        sucC NONE
        sucD 1912159 .. 1912171 -  -6.3  -3.60792   TTTGCAATCTTTAAA                TGCTT ATA AAGCA                AATGAGGGTTAGAAA  64 116
        sucA 1909100 .. 1909116 -  -4.5  -3.31983   CATACATCAGAGTAA              TTAAGTT AAG AACCTAA              CGCGTCTTCAAGAAA  51 14
        sucB 1907865 .. 1907877 -  -3.4  -3.23452   ACTTTTACAAGTCAA                GAAC CAGGC GTTC                CGGATCTTCTAAACT  47 2
       pdhD2 1906088 .. 1906098 -  -6.8  -3.45768   CATCATAATCCACAA                 TGCC TTT GGCA                 ACCGCTTTCAAAACC  62 342
     BH16470 1900684 .. 1900700 -  -8.1  -3.01791   ATCCTGCCTTTAACA              TTTTGTC GAT GACAAAA              TGAAAATTTGCATTA  68 171
        phaA NONE
        phaC NONE
        phaD NONE
        phaE NONE
        phaF NONE
        phaG 1894139 .. 1894155 -  -3.7  -5.90981   CCAGAGGAAAAAAAA              CCTATAC TCT GTACAGA              TGAATCAATCTTATT  90 475
        xerD 1890413 .. 1890423 -  -2.6  -3.00946   TTGCTTTATAAAGTA                 TTTT TCA AAAA                 CATCTTCTTTACCTA  43 34
        accA NONE
     BH16330 1888596 .. 1888619 -  -3.4  -5.18561   GAAAGAGGCAAAAAA          TCTCTATTTTA CGA TAAAATA-AGA          CTCATGGTTTTAAGG  71 27
       thiD2 1882640 .. 1882654 -  -2.8  -3.29109   GAAACATACAACAGA               GCAGAA AAT TTTTGC               TTTACAATTATTTGT  45 42
     BH16270 1881231 .. 1881244 -  -3.1  -4.59109   CACAGCTTCTAAAAA               CTGTA CCCC CACAG                CTGCACAATAATGAT  62 206
     BH16250 NONE
     BH16240 NONE
     BH16230 1877098 .. 1877113 -  -3.4   -4.4078   TTTTCTGAACCAAAA              TATTAA TCCA TTAATA               GTTCATCATCATCAA  60 12
     BH16220 1875843 .. 1875860 -    -2  -4.73635   TAGAATGTAAGAAAA             TACCAA GCCTTT TTGGCA              AAATCTTAGAATTAT  62 208
        tyrC 1874314 .. 1874341 -  -5.8  -4.89477   GTTTCAACAAGAAAA        TTAATGATTTAT AATG ATAAATCAATAA         GTTGCCTCTAAGGCA  81 228
     BH16200 NONE
     BH16190 1871444 .. 1871462 -  -2.4  -5.00616   CTTCTCCTGAAAAAA             TTCAGCAA TTT TTACAGAA             TATTAATGCTGATAA  67 235
        lysA 1869014 .. 1869032 -  -4.6  -4.94672   AAATAAGACCAAAAA             CATTGAAC AAT GTTCAATC             TCATCTGAACTCAAA  73 36
     BH16160 NONE
     BH16150 1865475 .. 1865488 -  -6.7  -2.64333   CCTCAAAATCAAGAG               GAGAG AGAG CTCTC                ACGCGCTTGTGGCAA  57 5
     BH16130 1863640 .. 1863657 -  -2.1   -5.8096   GATAAAAAATAAAAA             TGCTTTCA ACC TGAAA-CA             ATAATTGTAGTCTGT  83 13
     BH16100 NONE
     BH16090 1856914 .. 1856926 -  -4.9  -2.83255   AGAATATTCACTATA                GTTTT TTT AAAAC                AACCGAAATTTCTTT  51 19
     BH16080 1855960 .. 1855972 -  -3.4  -4.00463   CAACAAGACAAAACA                TTCC ACAAA GGAA                ACGGCTTAAAGAAAG  55 136
     BH16070 1854656 .. 1854675 -  -2.8  -3.67051   AAACCAAAGCAAATA            TTACCGAA AGTT TACGGCAA             ATTGTTATGAAAATC  50 217
        cynT 1849032 .. 1849066 - -11.4  -3.02516   ACAAACCAACCAAAG     CAGCATCCGAGAACGC ACC GCGCCGTCGGATGTTG     ACCTCTGAGATCTCT  84 186
         ffh NONE
        tyrA NONE
        rpsP 1846543 .. 1846571 - -11.9  -5.03715   ACGACTTTTAAAAAA        CGCATGTTGATTT AAA AAATCAACATGCT        CCTTTAAAGAGGATC 100 124
     BH16000 NONE
        sun2 NONE
     BH15980 1841808 .. 1841823 -  -7.6  -3.03525   TTCACTTACATAAAG              GAGCAA ATCA TTGCTC               TAACGAACGACGGAT  66 17
        purH 1839944 .. 1839954 -  -2.4  -4.29928   AATCAACATGGAAAA                 TGCG AAA CGCT                 TATGCAAAAGTGATC  57 102
     BH15960 1839504 .. 1839518 -  -5.8  -3.09516   CCCCCCATCACCGAA               CTTAAA AAA TTTAAG               CGCCATGATCTCCTG  57 102
        rpmB 1834463 .. 1834474 -  -7.2  -4.67607   CCTGCAATAAACAAA                GGCG ATTA CGCC                 GCTTTTTCAGCTTTT  83 19
     BH15910 1833261 .. 1833290 -  -5.9   -4.4959   TTGAACCAATCAAAA       TCAT-TCGCTTGCA CGT TACAAACGAGATGA       GCGTGTGGATAAAAA  74 418
        bolA 1827477 .. 1827491 -  -6.4  -2.63631   GGAATGCGGATATCA               GAAGCT TTA AGCCTC               ACACCAGAACAATTT  54 474
        rimM NONE
        trmD 1824426 .. 1824437 -  -2.2  -4.72029   TGGAACTCAATAAAA                CCCT TCAC AGGA                 AAACTGTTTAAAAAG  62 74
        rplS 1823820 .. 1823836 -  -2.2  -3.85698   CCGCTTTTTCATAAA              TTCTGC CAGAT GCTGAA              TTTATTCAGTAGCGT  50 27
        sdhC NONE
        sdhD NONE
        sdhA NONE
        sdhB 1819424 .. 1819453 -  -2.9  -5.56112   ATAAAAATCAAAAAA       CTTTGAGAGATTA CGTA CACTATCTCAAAG        ACTACAAAAACATGA  76 461
        korB 1801677 .. 1801693 -  -5.9  -4.67607   TGCGCAATAAAGAAA              CCTTATG CCT CATAAGA              AGAGGAAGCAAATGC  77 353
        ftsK 1796940 .. 1796951 -  -4.4  -4.52589   CGTTTTTATATAAAA                TGCT CCCA AGCA                 ATTAGGTGTTTACCT  67 120
     BH15500 NONE
       xthA2 NONE
     BH15480 NONE
     BH15470 NONE
     BH15460 1789891 .. 1789909 -  -2.4  -3.54408   CTTCATCTAAATGAA             GGCATA ACAAAAA CATGCC             TCAATTGGTGACTGC  47 271
     BH15450 1784031 .. 1784043 -  -5.5  -4.37886   TTACGTTTCATAAAA                GTGCA AGC CGCAC                TCTCAAACTATAACG  69 396
        leuS NONE
     BH15380 1772090 .. 1772106 -  -6.5  -3.95036   AATCACGTCAAAGAA              GCAGCAC TAA GTGGTGC              AGATGTTGCCACCAT  66 419
        priA 1768354 .. 1768372 -   -11   -3.3761   GCCCTCGAACAAAAG             CCCGTGGA GCT TCCACGAG             ACCCATCAAAGAGAT  87 225
        ATPH NONE
        ATPA 1765435 .. 1765456 -  -4.5  -2.56914   CATTCCATCAACTCA           TTACGAAAA ATTC TTTGCGTAA            GTATTAAGAACAACG  47 4
        ATPG 1764508 .. 1764519 -  -7.2  -3.75153   CCTTTTCAATTTAAA                GCGC TTCA GCGC                 CCGCAATAATTTCGA  70 9
        ATPD 1762870 .. 1762894 -  -2.9  -4.25873   TCTCTACAAAAAACA          TTCATTACAGA TTT TCTTTTATGAA          GAAACTTCTGCAATA  55 19
        ATPC NONE
     BH15300 NONE
     BH15290 1759208 .. 1759233 -  -2.6  -4.30559   AAGAAAACCCTAAAA         CAACCCTTGCG TTAGC CGCA-GGATTA         GCTTTAGCTGGCTTC  57 501
        gcpE 1757116 .. 1757126 -    -4  -3.35597   GTGAGTTTTTAAAGA                 TAAG TAC CTTA                 GACAATCTGCACAGT  51 382
        rpmF 1750479 .. 1750493 -  -7.1  -5.20781   GATCATAAAATAAAA               CCAGC GAAAT GCTGG               TTTCGTTTTTTTATC  88 519
       rpoH1 1745720 .. 1745734 -    -5   -3.3705   AAATATACCGCACAA               CGAAAA ACT CTTTCG               TATTCTTAATTCGCT  54 428
     BH15190 NONE
     BH15180 NONE
     BH15170 1740896 .. 1740920 -  -4.4  -2.50077   GTCTCACAAAATTAT          GAAGATGT TTCTTTTCC ACATCTTC          GCACATTTACTGTCT  47 207
     BH15130 NONE
        pykA 1735077 .. 1735091 -  -2.8  -4.07568   TCCCCCTTGGCAAAA               GCCTTC TTG AAAAGC               AATCGCAGCCGCACG  53 525
        tktA 1731103 .. 1731117 -  -4.2  -4.32034   CCACGATGATCAAAA               TGGTTC ATA GCACCA               TGAGCATTTATTTCA  64 33
         gap 1729765 .. 1729782 -  -6.9  -4.82901   TTTTTTTTATAAAAA             GAGGACC TGAA GGACCTC              TCATTTTATATTGTT  83 31
         pgk 1728017 .. 1728030 -  -3.1  -4.14392   TCTTAATTTCCAAAA               GCGTGC AAT GCAC-C               AGCACACCCTCCATA  57 83
        fbaB 1726546 .. 1726566 -  -4.7  -3.04517   ATTGGGCTTTAAAAT            CATGCCCTT AAA AAGAACACG            TGCTTCAAATAATTC  52 408
     BH15040 1721381 .. 1721392 -    -3  -3.40309   GAGAATCATCCATAA                GAAT GCGT ATTC                 TGCTAAAGAGTGAGA  48 173
     BH15000 NONE
     BH14990 1716945 .. 1716955 -    -4  -4.24963   GAGAATGAGGCAAAA                 TTAG TCG CTAA                 CGATTTTATTAGCAA  61 430
        opgC 1712307 .. 1712320 -  -2.4  -2.94827   ACAAAAATCACGACA               CTCA ACGAAA TGAG                GGATAAAAAGTTTCC  41 139
     BH14920 1711492 .. 1711504 -  -7.7  -5.63517   CTTCTAAACAAAAAA                GGGAA CCA TTCCC                TCAATGCCAACCGCC  93 271
        ruvC NONE
        ruvA NONE
        ruvB 1708997 .. 1709011 -  -4.2  -3.61398   CTTTTTGGGGAAGAA               TTCCCC TAC GGGCAA               ATAGGCTTATAATTC  55 93
     BH14880 1708324 .. 1708340 -  -6.7  -3.36823   TTTCTTAAAATTCAA              TAAAACA GAT TGTTTTA              TAGTTTCTAAATTTA  62 109
        tolQ NONE
        tolR 1706986 .. 1707012 -  -2.2  -3.36766   CAGAGATAAAGCCAA         GCCTCGTTTCAT GCT ATGATAAGAGTC         TCTGTTCATCTCCAT  45 113
        tolA 1705791 .. 1705801 -  -5.4  -2.57132   GCGTGTCGTCATAAT                 CATC ATG GATG                 TGTATCCTTTTACTG  51 64
        tolB 1704169 .. 1704201 -  -4.1  -3.58199   ACTAAAGGCACATAA      GCACAAAGGGTTTTC ATC AAAAAACCTAAGTGC      AAAAATCCTAAAAGA  55 289
     BH14830 1703139 .. 1703154 -  -7.6  -2.93703   ACAATCAGCTAGACA              GCCTAT CATC ATAGGC               AGCAGAGCAACGGAC  64 193
     BH14800 1699855 .. 1699877 -  -6.5  -3.35867   TTAATCCCTAATGAA           GAAAAAATA TTTTT TATTTTTTC           CCTGACCATTCTTTT  62 112
         pal 1699220 .. 1699231 -    -3  -3.08283   AGAATCAGTCCAATA                GTTT AAGC AAAC                 CATTTTTTTAATTAC  45 33
     BH14780 1698246 .. 1698265 -  -6.6  -4.14576   TCAAAAACACAAGAA            TAAAAAGA AGAG TCTTTTTA             TCAAAAAACCGATGG  71 200
     BH14760 1696006 .. 1696017 -    -3  -3.40558   TACAGATCCTAAATA                GTTA CCCC TAAC                 ATATAACCTTGTCAG  48 93
        ftsH 1693758 .. 1693788 -  -2.6  -4.16681   AAGAGTATTTCAAAA       CCTTAAGGCAAATT AGC ACCTTGTCTTAAAG       AATTTGGCGTAGGAT  55 60
        mrsA 1691362 .. 1691372 -  -6.8  -3.19837   CATACAAGCTAAAAT                 CTGC AAA GCAG                 CTACTAAACCATCAC  61 277
        exbB NONE
        exbD 1687591 .. 1687611 -  -2.6  -4.58395   TCGAGGCGCCAAAAA            CTAAATGC TATGG GAATTTAG            CACAACAGAACACAC  60 84
     BH14570 1675247 .. 1675264 -  -6.3  -5.21236   AAGGCATAACAAAAA             CCGCTTT TTCA AAAGCAG              ATGACCATTTTTTCC  85 458
     BH14550 1671051 .. 1671090 -  -2.4  -4.19974   AAAATTTTTAAGAAA  TTCTTGAGCA-CATAAAAA AGC TTTTTATGTTCCCCAACAA  TGGGTTTCTTTCAAC  54 334
     BH14480 1655740 .. 1655751 -  -2.2  -4.00066   TTTAGAACTGATAAA                GTAC TGGC GCAC                 TCTTGATTTAAAAAC  52 52
     BH14470 1655089 .. 1655099 -  -5.4  -2.53715   TTTACCACCAGTAAT                 CGTT CAA AACG                 TCACATGGGCGCAAA  51 1
     BH14460 1654867 .. 1654877 -    -4  -4.81212   GCTACCATAACAAAA                 GATT TTC AATC                 ACGCTGTTGCACAAC  67 20
     BH14450 NONE
     BH14430 1650912 .. 1650926 -  -3.6  -3.44146   TGGTTTTAGAACGAA               TTCCAA ACT TTAGAA               CGAATCATGAAGAAG  51 75
        murA 1649487 .. 1649515 - -13.1  -3.65135   CCTAAACAAGGAGAA        CCCTCTACCCCCC GAA GGGGGGTGAAGAG        AGTAGAGAGGAAATT  95 39
     BH14360 1641444 .. 1641454 -  -8.2  -4.09864   ACCCATGCTCTAAAA                 CGCG AAC CGCG                 CAATTATATAGCATT  81 279
       vapA5 1634874 .. 1634887 -  -5.3  -4.25104   GTCCGCTCACCAAAA               TCATG AAAT CATGA                CCCGTATTTGTTGAG  66 303
     BH14240 1632805 .. 1632829 - -11.5  -4.72272   TTCCCTTACGAAAAA          GTGCATCTCGC ACA ACAAGATGCAC          TTTCTTTATCAAGAG 100 61
     BH14210 1631008 .. 1631021 -  -2.4  -4.08317   GAATTTCAAAGCAAA               GCAT CTCAGC ATGC                GCTTACTTTTTCATG  53 199
     BH14190 NONE
     BH14180 1630074 .. 1630089 -  -7.6  -5.16237   AAGTTTATTAAAAAA              CCTCTT TAAG AAGAGG               AAGGAAACCAATAAG  88 15
        infA 1624874 .. 1624898 -  -5.1  -2.77523   CTTTTAGGAACACTA          TTGCTGCTTTT AGA AAAAGTAACAA          CCACAGATGAACTAC  51 37
       maf-2 NONE
     BH14120 1623680 .. 1623693 -  -2.3  -3.75153   CCTGTTCAACCCAAA               GCCGG ACTT CCAAC                GCTTCTCAAGACTAG  50 50
        clpB 1619715 .. 1619725 -  -3.2  -4.37092   ATCTGCTTCACAAAA                 GCAC AGA ATGC                 TGATTGTATCATTAT  60 174
     BH14100 1619001 .. 1619011 -  -5.4  -3.92625   CAGAGGCCAATCAAA                 TAGC TTT GCTA                 GCCTTTATATGACGA  63 10
     BH14090 1618375 .. 1618385 -    -4  -4.60797   CTTGCACAGACAAAA                 TCTT TAC AAGA                 AGCGAAAAACTGTTC  66 185
     BH14070 NONE
     BH14060 NONE
     BH14050 1614543 .. 1614559 - -10.9  -3.05463   AGCGCTGTCACGTAA              TGGAGCA CTT TGCTCCA              CTAAGCTCTGTTTTG  83 218
     BH14040 NONE
     BH14030 NONE
     BH14020 1612243 .. 1612259 -  -5.7  -5.38047   TATTGACATAAAAAA              CCCGGCA AAG CGCCGGT              TGTTAACACTCCACA  82 348
     BH14010 1611029 .. 1611040 -  -4.4  -4.12198   GACAAGCTGTTAAAA                CCAA TGGC TTGG                 ATCCGCTCTCCCAAC  62 77
     BH14000 1610012 .. 1610024 -  -6.3  -5.52023   ATGATGAAGAAAAAA                GCTTT TTA AAAGC                TCATGGGCAGAATAT  87 18
     BH13990 1607630 .. 1607649 -  -6.4  -4.05446   GTCTTTAATCACAAA            GACATGCA TTAT CGCATGCC             GGCAGACTGCAATTC  69 14
     BH13980 NONE
     BH13970 NONE
     BH13960 1604372 .. 1604406 -  -6.6  -2.85545   CTCCTAATAACATGA     GCAAAGATGCATATAA ATT TTAAATACACCTTTAC     GTATGCATTTTTCTT  58 382
     BH13950 1603003 .. 1603013 -  -5.4  -2.87146   TTGTTGCATAATAAT                 CTGT TTC ACAG                 TCTTTACGGACCTTT  52 29
     BH13940 1602017 .. 1602031 -  -7.1  -5.24531   AGCGTCCATAAAAAA               GCTGC TCAAC GCAGC               ACCAAGCATAAAGAA  89 70
     BH13920 1599700 .. 1599714 -  -2.8  -3.68674   AAAACCTTTAAAAGA               CAATAG TTT CCATCG               CGAGGGCCACACTAT  48 125
     BH13890 1595592 .. 1595607 -  -3.3  -3.62096   TTTCATCACGGCAAA              CAGAT TGCGGC ATCTG               CTCAACCTTTCTCCT  50 133
     BH13840 NONE
        sigH NONE
     BH13820 1588258 .. 1588275 -  -7.7  -3.38218   TGAAACAGTTCATAA             GAGGCAC AATG ATGCCTC              TTTTTGACTTCTTTC  69 231
        pyrF 1564516 .. 1564527 -  -5.8  -4.96848   TTTGGCATATAAAAA                CTGC AACA GCAG                 AGAAAACCGTTATCC  81 199
     BH13620 1562492 .. 1562507 -  -4.6  -3.09516   GTTTGCATTATGTAA              GGAGCA AAGC TGCACC               ATCATTCTCTTTGCC  50 307
        hisS 1560661 .. 1560672 -  -4.4  -4.18018   TTTTCCCACTTAAAA                GGAT TTCC ATCC                 TATACTGCGCAACTA  62 163
     BH13590 1558596 .. 1558608 -  -4.1  -4.91873   GAGAGGAAGTAAAAA                GATAC CCA GCATC                TAAACAGCACTCTTT  73 297
         pgm 1553660 .. 1553676 -  -8.7  -3.35349   AAATAAGGTTTAGAA              TCCCCCA TCA TGGGAGA              AAAAATTAACTATCT  75 360
     BH13560 1551840 .. 1551851 -  -2.2  -5.24129   GGTGTGCATAAAAAA                CACA ATGG TGCG                 CTGTTTTTCATGGGA  70 133
       groES NONE
       groEL 1547586 .. 1547602 - -10.8  -5.68039   AAACCTACAAAAAAA              CGGGCC AGAGA GGCCCG              TTTTCTTTTATCTTT 100 50
        phnA 1545696 .. 1545710 -  -2.8  -4.93365   TTTTATAACGAAAAA               GACG CCGATAT CGTC               TTAACAATTAAGGAA  68 510
     BH13250 1511508 .. 1511527 -  -7.8  -2.94896   AAAAATTAAACATCA            CTGCAGTG TCCA CACTGCCG             TTTATGGTACAATGA  64 167
     BH13230 1507139 .. 1507150 -    -3  -2.99998   ACCAAAGGAAGCATA                TCAA TCCC TTGA                 AGACGCAAAAAATCA  45 45
        ribF 1506025 .. 1506035 -    -4  -3.89611   CAAAAGAGAAGACAA                 TGAT GAA ATCA                 GATCTGCAAACATTC  55 159
       parA1 1503566 .. 1503578 -  -6.3  -3.43492   TTACATTTATGATAA                CTTCT TAA AGAAG                ATGAAATTCAATCAA  62 295
     BH13190 1498957 .. 1498974 -  -2.7  -4.30253   CACAAATACAAACAA             CATTCCT CATA AAGAACG              GCATTTTGTATAAAA  58 374
     BH13090 1474166 .. 1474176 -    -4  -5.52986   AGCGTATCAAAAAAA                 CTTT TTA AAAG                 TAAGTATTTTAAAGA  79 350
     BH13030 1463003 .. 1463025 - -17.8  -4.13995   GTTTTATAAATCAAA           GAGGCAGCAC ATT GTGCTGCCTC           TCATATCAAAGTACA 100 64
     BH13020 NONE
     BH13010 1459236 .. 1459252 -  -6.5  -4.35405   GAAAAAAATTATAAA              GCATCAC ACT GTGCTGC              CTTCTATATCAAAAT  74 58
        nodN 1447773 .. 1447785 -  -4.8  -3.03007   AAGATTGGGGGAATA                TGGC GATCT GCCA                TGACTAGCAGCGTTA  52 156
     BH12900 1442221 .. 1442254 -  -6.7  -5.59962   CAAAATAAATAAAAA     CGGCAGCATGAAACA AAAA TGCCTTATGCTGCTG      TATTTCCTTCCGATC  89 71
        gcvT 1434603 .. 1434616 -  -2.5  -3.09908   CTTGTGTAAAATAAG               TTTTA GACA TAAAA                AAATTATCCTTTAAA  43 29
        gcvH NONE
        gcvP 1430978 .. 1430988 -  -6.8    -5.252   GATCTCGATAAAAAA                 CCTC AAA GAGG                 TGATTGGGTAGAGCT  89 480
         fpr 1425521 .. 1425531 -  -6.8  -2.76583   ATAAGACTTGCAAAG                 GGAG AAA CTCC                 TGTCACTATTGAGAG  57 130
     BH12760 1423341 .. 1423359 -    -6  -4.81852   TCACAACCAACAAAA             GACTGG GTAATGG CCAGTC             TTATAAAATACTTGT  77 118
     BH12740 NONE
     BH12730 NONE
     BH12720 1419769 .. 1419781 -  -4.1  -3.61268   CACTCAACGCTTAAA                CTTCC CAA AGAAG                ACATCGCGGAAAAAA  55 63
     BH12560 1399012 .. 1399029 -  -5.6  -4.99035   TCATTCATACAAAAA             GCATCA AAAGCA TGATGC              TCTCTTTATTATCAT  77 41
     BH12550 1397519 .. 1397534 -  -3.2  -4.96848   TGCTCTATACAAAAA              CGCGTC TGTA AACGCA               CCGTGTATGCTGCCT  68 525
     BH12530 NONE
     BH12520 1395631 .. 1395643 -  -4.9  -5.06451   GAGTACCCTAAAAAA                TAAGA TTT TCTTA                AAGTTAATCAGAAAA  77 270
     BH12510 1393070 .. 1393091 -  -3.7  -4.51799   AGCAAAGGCAGAAAA           GTGCG-TGTT TTT AGCATCGCAC           TTCCTGTTTCTTGGA  65 509
         mrp 1377568 .. 1377578 -  -2.6  -3.52896   TTACGATTTAGACAA                 TTTA GTC TAAA                 CTGTTCTCATTATAG  48 275
     BH12360 NONE
     BH12350 NONE
     BH12340 NONE
        proC 1374194 .. 1374206 -  -4.9  -3.93009   TAAGAGAAATTGAAA                TAAGA AAA TCTTA                CTGTATTAAGCGTTT  62 231
     BH12320 1372799 .. 1372811 -  -2.7  -4.91109   GCCTCATTAGAAAAA                CAAAA AAA TTCTG                AATATGCAATCTATG  68 453
     BH12280 1368084 .. 1368102 -    -6    -3.494   GAATTTTTTAGATAA             TTCGAGAG CTC CTCTCCAA             TAAGCCTCTTCTACA  61 140
     BH12270 NONE
     BH12260 1366288 .. 1366307 -  -2.2  -5.00884   ATTTTCCGCAAAAAA            TAAAAACT ATAG AGTTTTTC             TCTCACTAATCTTTT  65 31
     BH12230 1363175 .. 1363221 -  -3.7  -3.14647   ATTTATCACAGTTAA CCTTCGACGTATTGCAAAG TTTTTAACC CTATGCGAAACGCCGAAGA TATCATAATCACGCT  47 71
        xseA NONE
         tag 1360782 .. 1360796 -  -2.2  -2.82962   AAAATTTTAAAACAC               TATTCT TGA AAAATA               ACTCACTGAATTTTT  41 214
     BH12180 1355883 .. 1355905 -  -9.2  -3.02434   CTTAATAAAATATTA           GTGTGGCA CCCCTCT TGCCACAC           AGTCAAAAATTTATA  74 62
     BH12170 NONE
     BH12160 NONE
        oppD NONE
     BH12140 1351868 .. 1351884 -  -3.7  -4.40184   CCAATGAAATACAAA              GCCATTA TCC TAACGAC              CTGTTGTTATTTCTT  62 333
     BH12100 NONE
     BH12090 1345707 .. 1345724 -  -2.7  -4.67038   GCTTGAAAAGTAAAA             GCATTCT TTCA AGAATGG              TAAAAATCTCTTATT  63 16
     BH12060 1342866 .. 1342877 -  -4.4  -3.53091   ACGGTTTTTTTTAAA                GAGA CATC TCTC                 AACATACCACACCCA  55 464
     BH12040 1340877 .. 1340904 -  -5.8  -4.91977   TATTAAAATATAAAA        TAGCCAAA-TTAA TTA TCAAGTTTGGCTA        TTTTTTTCTTTCAGC  81 145
        trmU 1338617 .. 1338627 -  -5.4  -3.53012   TGGCGCTGCTCTAAA                 GGTA CCC TACC                 TATACGCAAGGTGCT  59 360
     BH12000 1336132 .. 1336146 -  -2.8  -5.01811   TTATTAAAGGAAAAA               TGGGAA AAA TTCCTA               TTGTGGGTGTTGCTT  70 292
        pcnB 1325354 .. 1325365 -  -4.4  -5.20633   AAAAAGATACAAAAA                CCTT ATTA AAGG                 ATTCAATATATTGAT  76 204
     BH11890 1321964 .. 1321992 -  -9.7  -5.27335   TCTCTTAAATAAAAA        CAGCGCTATTATA GAG TATGATAGCACTG        TTATATTTACAAAAA 100 55
     BH11870 1318741 .. 1318762 -  -2.2   -4.5002   AAAATACATAAGAAA           CCTTCCCA TCTTTT CGCGAAGG            GATTATACTATTTCT  59 469
     BH11840 1314900 .. 1314919 -  -3.6  -4.15669   AACTCAGAAATGAAA            GAATTAGT TATT ACGAATTC             AATTATGCCGACAGA  59 146
     BH11790 1310129 .. 1310157 -  -2.5  -3.01712   CTTCCTGCGGCAACA        CGCTTGATAAT AAAGGGA ATCATCAAGCC        TTTTCAGTGTATTGA  43 222
     BH11780 NONE
     BH11770 1309155 .. 1309169 -  -8.6  -3.07043   TTTATTACGCCAACA               CTGTCA AAC TGACAG               CTATATCCCAACAAG  67 323
     BH11740 1306107 .. 1306123 -  -3.7  -3.16068   TGTCGAACGCAAAAT              TACAACG CAT CGTCATA              TCTATGAACATCATG  48 462
        greA 1301374 .. 1301388 -  -2.9   -2.9857   ATAATAATTTAGATA               TATTG GACTT CAATA               ATTTCATAATTATGA  43 4
        lpcC 1300307 .. 1300325 -  -3.2  -3.70902   TTTTGCATATTTAAA             GTGTTT TTTGCGC AAACAC             TGTCTCATAAACATT  50 2
        trxB NONE
     BH11650 1295350 .. 1295370 - -12.6  -6.06723   TCTTTCAAAAAAAAA            GCCGGACA AATAA TGTCCGGC            AAGTTTGGAAAATCT 100 211
        dnaG 1274881 .. 1274910 -  -6.5  -4.99035   TCATTCACAGAAAAA       CG-CGGGAAAACTC CAG AAGTTTCCCCGACA       CCTCTCAGCCTTTCT  83 182
        rpoD 1272573 .. 1272583 -    -4   -4.6821   AACTGTAATACAAAA                 TAAC AAA GTTA                 AGAGAAACTTTTGAT  67 157
     BH11520 1269793 .. 1269803 -    -4   -4.8487   TCACGAAAAAAAGAA                 CAAT GGA ATTG                 TCTATCATGTTTCAA  71 439
     BH11460 1264582 .. 1264593 -  -5.8  -4.85195   AAAAGAATGCAAAAA                GGCA TATC TGCC                 AAGTGTGATAAATCA  81 170
     BH11440 NONE
     BH11410 1258682 .. 1258697 -  -2.5  -3.86524   ACATGGTTTTACAAA              GCTCGC TATGT GCG-GC              TTAGCAACGGATTTT  53 241
     BH11380 1255625 .. 1255657 -    -3  -4.66833   TTGTAATCGGAAAAA     TTATATATGAAAACT TACA AGTCTCCAT-TATAA      CTTGATGAGGAATAA  65 241
     BH11370 1253997 .. 1254018 -  -8.9  -3.21036   CATTACCATAACAGA           TAATGATCA ATAA TGATCATTA            CAGACATTTCCTCGC  73 498
     BH11360 1252393 .. 1252407 -  -3.4  -3.58242   AAACAGGTACAAACA               GATCGG TTT CCGGCC               GTATAGCAAAGTTTA  50 388
     BH11350 1251214 .. 1251232 -  -3.1  -3.36878   TTTAGGCATTGACAA            GCGCGGCT GCCC AGCCG-AC             TGATACTTTATTTAT  48 123
        mraW NONE
     BH11310 1249157 .. 1249167 -    -4  -3.18509   CGAAAAGAGAAAGTA                 TGAT TTC ATCA                 CCGCACACCTTTTCG  49 23
        ftsI NONE
        murE NONE
        murF 1244542 .. 1244553 -  -2.2   -3.1033   AAATTACAGAGAAAC                CACT TTAT AGCG                 ATCAAGCAATGCACT  42 2
        mraY 1243427 .. 1243440 -  -3.9    -3.273   TTATAAAACGCAATA               GAAAT CAAA ATTTC                ACCGCAATTTAAGTG  49 24
        murD 1241971 .. 1241983 -  -2.7  -2.66695   TTTTTTAGCAAACAC                TTCAA AAA CTGAA                TTACATGAGAAAAGA  41 76
        ftsW NONE
        murG NONE
        murC NONE
        murB 1237098 .. 1237112 -  -2.1   -2.7173   ATATACAGGAAAGAC               CAAGA TTTAC CCTTG               CGAATCAATAACCTA  40 166
         ddl NONE
        ftsQ NONE
        ftsA 1233861 .. 1233880 -    -5  -3.21276   TTCCTTCTCATAAGA            CATCGC AAGTCAAA GCGATG             AAATTTAACTTTATC  54 54
        ftsZ 1231964 .. 1231990 - -14.6  -4.05208   ATTCATAGCAAATAA         TAAACCCGCTTA TTA CAAGCGGGTTTA         TAAACAACAGAGTCT 100 129
        lpxC 1230921 .. 1230941 -  -2.6  -4.09243   CATATTGTGTCAAAA            GCCACTAA CCAAT TTAATAGC            TTAAGATTAATCATC  55 97
        comL NONE
        recN NONE
        ligA 1225928 .. 1225938 -    -4  -3.83262   CAAATCCCACAACAA                 TATG CCC CATA                 AGAGAGAAATAGTGA  55 85
         cat 1219502 .. 1219517 -  -3.3  -3.45742   GTAGGACTAACAAGA              GCAAA AAAACA TTTGC               ATATATGGTTTGTAT  50 479
     BH11020 1215411 .. 1215423 -  -9.1  -4.33153   CCGAATATGAATAAA                GGAGG ATA CCTCC                AAAATGATAAAACTC  93 123
        thyA NONE
        folA 1208424 .. 1208437 -  -2.3  -3.41602   CTCATCTCATTACAA               GGCAA CTGA TAGCC                TCTTTTCACTTAATT  45 49
        hflK NONE
        hflC 1206125 .. 1206164 -  -5.1  -4.32903   ACTAAATACTGAAAA  GAGCCACACCAAATTTA TCTCTG CAAAATCAGTATGGCTC   AATACCCATTTTCAT  67 109
       htrA3 1204468 .. 1204491 -    -3  -4.63527   TTACTATTTTAAAAA          CTGGAGAGAA AAAA CTCTCACCTG           TCCCATATCTTTATA  62 114
        miaA 1202857 .. 1202871 -   -10    -5.626   GAGCCCATAAAAAAA               GGCTCT TAG AGAGCC               TACTACACACAAAAC 100 221
        ilvB NONE
     BH10910 NONE
        pdxJ 1198415 .. 1198434 -  -2.2  -5.04908   AAAATAAAAAAATAA            CTTAAAAA TATT TTTTTTAG             CTTTACTGAAAGCTT  67 237
        ilvC 1195943 .. 1195960 -  -9.9  -5.22312   AGGCATATCAAAAAA             GGGTAAC CAAA GTTACCC              TTTTTGTACATAAAG 100 75
     BH10860 1190708 .. 1190723 -  -3.4  -5.11937   AATAATTTGAAAAAA              TTTTTT CTTT AAAAAA               TGCAGAAATAAAACA  71 306
     BH10810 NONE
     BH10800 1181422 .. 1181446 -  -4.5  -3.96379   AATTTAAAATAAATA          TATTTTAATAA AGC TTATAAAAATA          AAAACTTAGAAGAGT  59 297
        ilvA 1177802 .. 1177821 -  -3.6   -3.8377   AAGTTTGAGAGTAAA            TGATATGA TCTT TCATCTCA             AGCGTAGTCGAAATC  55 421
        rhlE 1175489 .. 1175506 - -11.3  -5.60993   TTCTCCATAAAAAAA             GCCTCAC AAAA GTGAGGC              TGTCTAAAAGATAAT 100 517
     BH10740 1174863 .. 1174874 -  -5.8  -2.76003   GAAGACAATCACAAT                GCCT GTAC AGGC                 GGCTAAAACCATAAT  55 28
     BH10730 NONE
     BH10720 1174083 .. 1174097 -  -2.8  -3.69992   AAATATATAAACTAA               TAACCA ATC TGGTTC               TATATGAAGATCTCT  48 323
        pcm2 NONE
     BH10650 1170685 .. 1170701 -  -5.9  -4.02532   CAACAACAAACAGAA              TCACACT TTT AGTGTAA              GCAAAAGAATCATAA  67 224
     BH10640 1170087 .. 1170103 -  -3.8  -5.73339   ATAATGAGAAAAAAA              TTAAGA CGACT TCTTAA              TTGCCCTAACGATCT  84 9
        valS 1167015 .. 1167026 -    -3  -4.17186   CAAAACAAAAGAGAA                TGAT GCTA ATCA                 CTAACTAATTCATAA  57 227
        exoR 1165822 .. 1165847 -  -2.7  -4.61284   AACATTAAAGTAAAA         TATTCAAAAAC TGTT GTTTTTTAACA          TATCAGCAACGAGTG  60 3
        rpsL NONE
        rpsG NONE
        fusA 1157980 .. 1157990 -  -2.6  -2.91342   AATCAAGGACTAAAG                 TTAA AAA TTAA                 TTACGCTACCTAAAA  42 41
         tuf 1156727 .. 1156746 -  -7.2  -4.18018   CCTTGTTATGCAAAA            CGCCTTTA ACAA TAAAAGCG             CTCTTTCAACAACCA  75 45
        rpsJ NONE
        rplC NONE
        rplD 1155015 .. 1155028 -  -2.3  -3.10597   TTTTTCATTTAAAAC               GCTCC TCAA GGACC                TCGACAGCCGCTTTT  42 1
        rplW NONE
        rplB NONE
        rpsS NONE
        rplV NONE
        rpsC NONE
        rplP NONE
        rpmC NONE
        rpsQ NONE
        rplN NONE
        rplX NONE
        rplE NONE
        rpsN NONE
        rpsH NONE
        rplF NONE
        rplR 1148461 .. 1148472 -    -3  -3.54459   TCAATTTCTCCTAAA                TAAG GTAC CTTA                 GAAGTTTAAACCACC  50 23
        rpsE NONE
        rpmD NONE
        rplO 1147027 .. 1147038 -  -4.4  -3.34488   AATTCTCCCAAAAAG                CTTC AAAT GAAG                 TACACATATTTCCTT  53 68
        secY NONE
         adk 1144880 .. 1144906 -    -3  -3.79864   TTTACAGAAGAAACA         GATCCGGCAA TAAACAT TTTCCGAATC         CTAATCATTTTAATG  52 114
        rpsM 1144367 .. 1144379 -  -4.9  -4.57073   TATTCTTGTTAAAAA                TTCTT AAC AAGAA                ATAGAACACTAAAAA  69 91
        rpsK 1143871 .. 1143886 -  -5.4  -3.11291   CGGACAATGTGAACA              TCAGAG AAGC CTCCGA               CAACGAAAAACAACA  54 46
        rpoA NONE
        rplQ 1142293 .. 1142309 - -10.1  -5.93809   TGGTCACAAAAAAAA              CCGCCCT GGA AAGGCGG              CTTTCTAAAATTTAA 100 62
       htrA2 NONE
     BH10240 1139219 .. 1139245 -  -6.1  -3.23684   TATACAAAAAGCAGA        GCTT-TTATTCT ACGA AGAATAATAAGC         GTTTAAGACATAACA  59 122
        recA 1137503 .. 1137513 -  -3.2   -4.5477   GAATACAGCATAAAA                 CGCT AAA AGCA                 AAATCGCCTCTCATT  62 195
        alaS 1134577 .. 1134596 -  -3.7  -3.08738   AACAAGGTCACTTAA            TTGAAAA AGGAAG TTTTCAA             GAATTAATTGCTAAA  47 240
        rluC 1131421 .. 1131437 -  -5.2  -3.14931   TGGAGGCCGCATTAA              TTGACA CTATT TGTCAA              TATACTTAACAGCGG  55 301
     BH10180 1129705 .. 1129715 -  -6.8  -4.57837   ATAGCCTTTGAAAAA                 GCAG CAT CTGC                 ATACAGTAAAGCACT  79 497
        ssb4 1123568 .. 1123579 -    -3  -3.83155   TACGAAGAGCAAGAA                TAAG AGCA CTTA                 TTAAGAATCATTAAA  52 36
        gyrA NONE
        kdtB NONE
       ppiB2 NONE
       ppiB1 1118448 .. 1118473 -  -4.1  -3.38056   ATCTTCAAAAAAGCA         TAGATACGAAA ATCT TCTCCTATCTA          CTTTCAAGAAACACA  53 474
         tgt 1116405 .. 1116426 -  -4.5  -3.99062   AACAGTCATCATAAA           CAGAAAAAA CTGT TTTTCTCCG            GATCAGGTAGCGCGT  59 239
     BH10070 1114199 .. 1114209 -  -6.8  -3.25942   ATTCCCCCATATTAA                 GCCT ATT AGGC                 GTATGCACTCTTTTA  60 469
        metM 1108209 .. 1108223 -  -3.6  -3.59024   TGACAAAGATGAGAA               CTTTCT ACA AGAAAA               AAAGCACTCAAGCTT  52 76
        glpX 1107036 .. 1107055 -  -8.6  -3.82202   TATTTCTAAACACAA            CCCTCATG CTTC CATGAGAG             CATCTCTTAGAACCT  79 105
     BH10000 1105131 .. 1105169 - -20.7  -3.64599   TTATCACACGCTAAA   CAAATAATGCAACGGTT GTTAA AACCGTTGCATTATTTG   TTCTTCTACTGATTA 100 176
     BH09960 NONE
     BH09950 1097991 .. 1098010 -  -2.8  -3.21276   CCGTTTTCTATAACA            GTTTATGC ACAT GCACAACC             ATCAATCGATTTCTT  45 27
     BH09940 1097168 .. 1097184 -  -3.7  -4.46212   CTTCTCATCATAAAA              CTCATCA AAC TAACGAG              AAAAACCTAAAAAAT  65 18
        glmU 1095773 .. 1095788 -  -2.6  -4.37658   AAGCCTCTTACAAAA              TTATAG ATCA CCATAA               AACAAAGAAAATAGA  58 51
        glmS 1093429 .. 1093439 -  -5.4  -3.09018   TTACTAGCTCAAAAT                 GTTG CGA CAAC                 CCTTGCATTAAGATG  54 404
        dnaE 1084281 .. 1084299 -  -3.1  -2.92499   GTCATAAACAAACAC             CAACGCT CACCC AGTGTTG             CCTCTACTCTCTCAC  44 345
         ppk NONE
     BH09810 1078329 .. 1078339 -  -2.4  -4.16943   TGCTATATCTGAAAA                 GCGG ACA CCTC                 ATCAAAATCGCTACT  54 372
        aspS 1074380 .. 1074414 -  -9.7  -3.45941   ATAAAAATCATAATA     TTGAATATATTTAAT AATTA ATTAAATATACTCAA     GATAAAATTAAAAAA  81 341
        parC 1071540 .. 1071561 -    -3  -3.97051   AAATATGCCAAATAA           CTTGCC TGACAATAAG GGCAAG            ATCACATTCTTGAAC  55 279
        nmoB 1060991 .. 1061003 -  -6.3  -4.18802   ACACATACTCCAAAA                CCTAT AAA ATAGG                AAAATGCAAACATTG  71 109
        dksA 1060166 .. 1060188 -  -2.8   -6.0427   ATTACAGAAAAAAAA           CCTTTTTC CGTCAGT GAAAAAGA           GCATATACAAGACGC  88 199
     BH09640 1056858 .. 1056884 -  -2.3  -4.65182   TAGAAATTAAAGAAA        GTTAATG-GCCT AATG AGGCACACTCAC         TACGATGCATGCTAG  62 178
     BH09620 1053374 .. 1053396 -  -3.4  -5.80951   ATCTAAAATAAAAAA           CTTCCTCCTC CCT GATGAAGAAA           TATGAGTTCCTCATA  89 86
     BH09610 1052733 .. 1052758 -  -5.6  -5.60993   CGTGGTATAAAAAAA         CCTTGTCATAT ATGGA ATA-GACAAGG         CTCTCTAATTTAACA  86 229
        perM NONE
     BH09540 1046947 .. 1046958 -    -3  -5.46129   GAATAAATTAAAAAA                CAAA CGTT TTTG                 CATTTAAGTCATATA  77 356
     BH09520 1045875 .. 1045888 -  -2.3  -3.34715   GATTCCTCTTAAACA               TGGCG ATCC CGACA                GGATTCGAACCTGTG  45 127
     BH09500 1045087 .. 1045105 -  -2.5  -3.63744   TTTTCGCTTAAAACA             CATCAAA TGTTT TTTGATA             ATTTTTTAATTTCTC  48 9
        ssb3 1043769 .. 1043785 -  -2.1  -2.87132   TTTCTTTCTCATACA              TCCCCCG TAT CTGTGGA              AATCCACATTCTTAT  41 59
     BH09460 1043263 .. 1043273 -  -2.6  -3.75911   GCGAAAGAAACAACA                 TAAA ACA TTTA                 CCATTTATTTTTTTT  51 23
     BH09450 1042740 .. 1042760 -  -5.5  -3.71279   AACAGCCAAAACTAA            TACGACAAG CTC CTTATCATA            GAGTTCACAAAGTAT  61 212
     BH09400 NONE
     BH09390 1039795 .. 1039809 -  -4.2  -2.62463   GTTATGACTTAGAAT               GCCATC CAT GATGCC               GCTTCTCTTTCTATA  47 4
     BH09380 NONE
     BH09370 1036774 .. 1036785 -  -2.2  -4.07568   TTCTTGGTTTTAAAA                CTCGC CTT GCG-G                CTACCCCAAACGATA  52 81
     BH09360 NONE
     BH09350 1035123 .. 1035148 -  -3.2  -3.32202   TATTTTGAGAGAAGA         GGGGACGC AAAAAAACAA ACGCCCCC          TTGCGCCTTTAACGA  47 34
     BH09340 NONE
     BH09330 NONE
     BH09320 NONE
     BH09310 NONE
     BH09300 NONE
     BH09290 NONE
     BH09280 1026484 .. 1026497 -  -3.9  -4.08546   ACGACCAATCATAAA               TATCA GACA TGATA                AGCCCCCGTTCTTCT  57 14
     BH09270 NONE
     BH09260 NONE
     BH09250 NONE
     BH09240 NONE
     BH09230 NONE
     BH09220 NONE
     BH09210 1021899 .. 1021910 -  -4.4  -2.86689   AAAATTTGACCAAAT                GATG TAAG CATC                 TAGAAAGTCCTGTTA  48 157
     BH09200 1021506 .. 1021522 -  -8.7  -2.52676   GAGCGGTTTAAGGCA              CCGGTCT TGA AAACCGG              CGTGCAGGAGACTGT  68 104
     BH09140 1019749 .. 1019772 -  -2.4  -3.62046   TCAGCTTCTGAATAA          GGATTAAAGA TTTC TCTTTTTTCC           TCTGGGATCTATAAA  47 41
     BH09130 NONE
     BH09120 1019165 .. 1019178 -  -2.4  -4.60041   ATTCATTGCGAAAAA               GGTT TTCAGC AACC                TCTATAAGCGCAGCA  59 27
     BH09110 1018649 .. 1018661 -  -7.7  -2.87211   ACTCTCTGCCAGACA                CCCAA CAA TTGGG                TAAAAATTCGTTCCT  64 167
     BH09100 NONE
     BH09090 NONE
     BH09080 NONE
     BH09070 NONE
     BH09060 NONE
     BH09050 NONE
     BH09040 1015461 .. 1015473 -  -5.5  -3.14931   CCCATTCCTTATGAA                GTCGC ATT GCAAC                AAAATGGTTGGGGGG  54 198
     BH08990 NONE
     BH08980 1012069 .. 1012084 -  -5.4  -3.40597   TTTCTGATCTAAATA              CAGTTG AGAC CAACCG               ATACAAGAAAAGCTT  57 41
        nuoA NONE
        nuoB NONE
        nuoC NONE
        nuoD NONE
        nuoE 1007615 .. 1007634 -    -3  -4.70046   GATAAAATGATAAAA            TATCTTTT CAAG AAAAAATA             TTCACTATGCTCCCA  65 30
        nuoF NONE
        nuoG NONE
        nuoH NONE
        nuoI 1002405 .. 1002426 -  -4.5  -4.12043   CAATTAATCAAACAA           TCGGTATAA TACT TCATACCAA            ATTACAATTTATCGA  62 74
        nuoJ 1001744 .. 1001754 -  -2.4  -2.64993   ATGCATAATATCAAT                 GTGC ATA GCCC                 CCCCTAAATACCCTT  40 29
        nuoK NONE
        nuoL NONE
        nuoM NONE
        nuoN  996539 ..  996549 -  -6.8  -3.14672   TTTCATTAAAACAAT                 GCAG TAG CTGC                 TCGTTCTGCCAAGTC  59 5
        birA  995731 ..  995742 -  -2.2  -3.01329   TCAATTAATAACAAC                CTGC ATTT ACAG                 AAGCAGACGAACCAA  42 3
     BH08800  993947 ..  993963 -  -3.8  -3.38201   GAATACTTGCAAACA              TAACAA TTTTT TTGTTA              AAAAGTTTATGTTCT  51 57
        proS NONE
        lolC NONE
        lolD  990550 ..  990560 -  -2.6   -3.3344   ACGCAATTTGTAGAA                 TAAA TTT TTTA                 CCTTAGCTCTAGGGA  45 34
     BH08760 NONE
         mfd  986638 ..  986665 -  -4.4  -3.14218   GACTTAGTAAAAGTA        TATTTTTATAGA CTAT TTTATAAAAATA         ACTGAAGTAAAAATA  50 51
     BH08730  982273 ..  982294 - -14.5  -5.71983   TTAAGTATAAAAAAA           CCGCCACAA ATAT TTGTGGCGG            TTTTAAAAGAAAAAC 100 81
        amiB NONE
       mrcA2  975147 ..  975169 -   -10  -5.07567   CTATACTGCAAAAAA           CAGAGAAAAA TTC TTTCTCTCTG           CCAGTTACCTAAAAA 100 54
        prfB  973502 ..  973512 -  -2.6  -5.04265   AAAAAACATGAAAAA                 TTTA AAA TAAA                 ACACGCGCTTGATAT  70 396
       nifS2 NONE
     BH08640 NONE
     BH08630 NONE
     BH08620 NONE
       nifS1 NONE
     BH08600 NONE
     BH08590  963647 ..  963676 -  -3.6  -2.92642   ACTATCAGCTAGATA       CTTCCATCATCC ACAAGA AAATGATGGAGG        AGTTCTAGCCTATCT  46 76
     BH08580  962953 ..  962976 -  -3.1  -3.56142   TCGATGAACAAGGAA          GAGCGACGA TGAGTG TTATCGCTC           CACGACTCAAAAAGC  50 298
        pcsA NONE
     BH08520 NONE
     BH08510  957186 ..  957202 -  -3.7  -5.41746   AATTTCCTAAAAAAA              CATTACC AAA GTTAATG              AATTTGAATGTTTTA  82 384
        lexA  947536 ..  947558 -   -15   -3.9223   AAAAAAATACTTAAA           CCCTCTATTC ATT GAATAGAGGG           TTTTTTTCAGTAACT 100 51
     BH08410  945935 ..  945945 -  -2.6  -4.62069   TTTTGATTTTAAAAA                 TTTA TTC TAAA                 GATTAAATATTCATG  60 120
        sfsA NONE
         map NONE
        radC  939282 ..  939297 -    -4  -4.14257   TTTAACAATGATAAA              CCCTTT TAAT AAAGGA               TATTAAGCAAAAGTT  59 434
        livJ  935158 ..  935172 -  -2.9  -3.18264   TTCCGCATTTATTAA               TTCAT ATAGA ATGAA               AGAAGTAACCACAAG  45 107
        livH NONE
        livM NONE
        livG NONE
        livF  931210 ..  931225 -  -4.8  -3.95647   TAAAAGAACGAACAA              TCATAA AAGA TTATGA               AATAAGCCATGAAAT  62 323
     BH08220  928408 ..  928418 -  -5.4  -3.82218   ATTGAGATTATTAAA                 TCTG CTG CAGA                 AATGGCATCGGCAAA  63 224
        pyrB NONE
       pyrC2 NONE
     BH08180 NONE
        dprA  922419 ..  922433 -  -4.4  -3.60971   ACCCGAATGTTGAAA               TAAAAA ATT TTTTTA               TAAACTTCTTTTCCA  55 369
        topA NONE
        vacB  917239 ..  917255 -  -5.2  -3.28497   TGACTTTAAAGTTAA              GAGAAA GTGAA TTTCTC              CATTGCAGATTTTTT  55 329
        rpmG  915678 ..  915694 -  -4.5   -4.3898   ATTATTTCGATAAAA              TTAAGTA TAT TACTCAA              TGCTCTATTAAACAT  64 274
     BH08130  915014 ..  915026 -  -4.9  -3.73816   AATACTATACGGAAA                GAAAA ATA TTTTC                TTTATTCTGTTCGAG  59 27
     BH08120 NONE
     BH08110  913807 ..  913823 -  -8.1   -2.7371   ATTTAAGAATAATAG              TGATCTT ATC AAGATCA              AAAAATCTTTAAGAA  66 34
     BH08070 NONE
        accB NONE
        accC  905810 ..  905822 -  -4.8  -5.03227   ACATGAGAAATAAAA                GCAC ATATG GTGC                CCCCAGAGAGACTCG  77 293
     BH07910 NONE
        lemA  894636 ..  894654 -  -3.2  -4.37886   CTACGTTGCATAAAA             TATTGAAA GAA TTTCATTA             ATTAAAATTAACCTT  60 23
     BH07860  893720 ..  893731 -    -3  -3.17529   TTATAGAGTAAGATA                TGAA ATTC TTCA                 TTAAAATTGGGTAAT  47 95
        lipB NONE
        parE  890335 ..  890345 -  -2.6  -4.03085   CGACAAAAATTGAAA                 TTTT TCG AAAA                 TGGCTGGAAGAGAGA  55 455
        rplM NONE
        rpsI  887680 ..  887697 -  -3.3  -5.80248   TAACAGATAAAAAAA             GCCCCGT TGAA ATGAGGC              TTTATGAATTGCACA  89 51
     BH07730  884173 ..  884198 -  -2.7  -3.05561   ATATATGAAACCACA         GATCTCT-TG TTTTCTT CAGAGAGATC         ACGATAAAAACTCAT  43 37
     BH07680 NONE
     BH07670  879948 ..  879959 -    -3  -4.07687   ATGGCTTCGTGAAAA                CTTA GTAA TAAG                 CAATTAAGGCCAATT  55 81
        thrS NONE
     BH07600  872840 ..  872861 -  -4.5   -4.2558   TATCGTTTAGGAAAA           GATATTGAT GGAG ATCAGTATC            TTGATGCTGATTTTC  63 405
        argC  867332 ..  867354 -  -4.3  -4.67982   TGCTATTGAATAAAA          GTCTAAACTT AGAG AAGTTTAG-C           TCTGTGACAGCATTA  70 21
     BH07480  857278 ..  857298 -  -9.1  -5.61881   TCGGAAAAAGAAAAA            GTGGAAAAA ATT CTTTTCCAC            TTTTTTGTTGTCTAT 100 37
     BH07470  853961 ..  853982 -  -3.9  -2.98447   TTATTTAGTATAAAT           TCTTTTAGTT TTT AAC-AAAAGA           CTTAACTATGGAAAA  47 107
       acpP2 NONE
       fabF3 NONE
       fabF2 NONE
         adh NONE
     BH07420 NONE
        mazG  848069 ..  848086 -  -4.1  -2.65112   AACGCAGGTAGATTA             TGAAGTG ACAA CACTTCG              TTCCGGTTTTGTATT  45 191
     BH07290  840342 ..  840352 -  -5.4  -4.36914   TTCTTTCTTATAAAA                 GCTT ATT AAGC                 GCTTTTTGGTACTTC  69 418
     BH07280  838685 ..  838698 -  -6.7  -3.55815   AAACAGCCTTTGAAA               GGTCT TTGA AGACC                TTTTGAGAACCCCTT  64 389
     BH07110 NONE
     BH07100  819378 ..  819393 -  -3.2  -2.87964   TCAGAAAGAAAAAGC              CCATTG ATCA CTATGG               CTAATAGAGCTGCTT  44 119
     BH07090  818990 ..  819015 -  -4.9  -3.79687   ATCTTTTATAAAATA         TTTTGATCTTT AATC AAAGATTAAAA          GGAGTAATACGGCGC  59 9
        yacA NONE
        yacB  815743 ..  815758 -  -3.2  -4.10188   AATGAAAATATCAAA              CAGCGT TCAC AAGCTG               GTGGTGAGATAGACA  56 212
     BH06930  811703 ..  811749 -  -9.8  -5.35224   TTTATAAAAATAAAA TACGTTTATCGTAATTAATT GTCAAGA AAAAAATTACGATAAACGTA TTTATGTGTATTTAT 100 159
     BH06920  811240 ..  811261 -  -6.5  -3.08522   TATTGATGGGAAAAG           GGGGCGCTT TTTC AAACGCCCT            TAAGAATTTTAAAGT  59 34
     BH06910 NONE
     BH06900 NONE
     BH06890 NONE
     BH06880  809286 ..  809314 -  -5.9  -3.05463   ATTTCCTCCATTGAA        GCGCAATTCCCCC GTG GCGTGAATCACGC        ATCTGTTAAAAGTTG  57 50
     BH06860 NONE
         exo NONE
     BH06840 NONE
     BH06830  805943 ..  805966 -  -3.2  -3.55071   CTACATGCCCTGAAA          TGTTAAAAGC ACCT GCCTTTAAAA           TGCATCCTCTTAAAG  50 522
     BH06630 NONE
     BH06620  784557 ..  784581 -  -2.2  -4.20516   CGCGTATTCAACAAA          TCCTTTGG TGTGATTTT CCAAAAGA          TACTCAATTACCAGA  54 448
     BH06600  783606 ..  783617 -  -4.4  -3.44527   GATGTATCAGCATAA                GCTT ACCA AAGC                 TGGTTTTAGCGGAAT  54 164
     BH06580  780607 ..  780618 -  -5.8  -3.39908   TGGCTGTAAAAGAGA                GGCT TGGT AGCC                 GATTTCTCATGCATT  61 223
     BH06480 NONE
     BH06470  759796 ..  759823 -    -2  -2.83701   GAAAGACTGATTATA        CAAGGGGAAT AAAAACGA ATACCCCTTA         TTGTATTGGTTTGAG  41 86
        gltX  747761 ..  747771 -  -2.6  -2.85999   TTATGTGAGAGTAGA                 TTTA CTC TAAA                 AGTTGGTACATGCAA  42 170
        gltA  746325 ..  746342 -  -6.3  -3.73775   TTGATTCTGATTAAA             GCTCCAA TTTA TTGAAGC              TTTAATGAGGGGTTA  66 49
     BH06370 NONE
     BH06360 NONE
     BH06350  743183 ..  743198 -  -3.4  -3.18264   TCTTTCATTGATGAA              TAAATT GATT AATTTA               ATATTTTAGTGGTAA  47 63
     BH06340  742134 ..  742146 -  -4.9  -3.34398   CTGCTCTTCCAAATA                TTATC TCT GATAA                GCCTATTGTGCCGGA  54 264
     BH06200 NONE
     BH06190  726999 ..  727024 -  -5.6  -5.23765   TAAAGAACAGAAAAA         CAGCACGTTTT AGCAA AAAACGTG-TG         GGAAGAAAAAGCTCA  82 57
       dacA1  722732 ..  722744 -  -4.1  -3.68445   AAAAACCTTTAATAA                GCTAC AGT ATAGC                AGTTAAAATTTGCTT  55 6
     BH06150  722152 ..  722167 -  -6.2  -2.73542   TCCAATGGGGAAGTA              CCTTTT TATA AAAAGG               TATGTAGGCTAATGT  55 272
     BH05990  702765 ..  702778 -  -3.8  -3.01712   TTTTGGGTCTTAACA               GCAG CTATTT CTGC                GTTGACTTATTTTGC  47 382
       gidA1  695368 ..  695388 -  -8.3  -5.52986   ACCGCACTAAAAAAA            CCCGGTT TATTTAT AACCGGG            GTTTTCTAGAAGTGT  93 516
     BH05830  683426 ..  683448 -  -7.7  -3.94634   CAGTATGGCAAATAA           CCGGCTCTT GTCCT AAGAGTCGG           TATTGTTTTGGTTTT  76 126
     BH05820 NONE
        cinA  681505 ..  681529 -    -3  -3.23452   ACTTTTACAACTCAA         GTCTTT-CTTC AACC GAAGGAAAAAC          GCATAGAGGTTAAAT  44 343
        ppiD  665346 ..  665357 -    -3    -3.695   TTTAAATACCCTAAA                GAAA CGCT TTTC                 TAAATTTCATTCGTC  50 241
     BH05560  653444 ..  653456 -  -3.3  -3.34431   AAAACAGTTTTATAA                GTAGG CCA CCTTC                AGTTCATGAACTGAT  48 220
        uvrC  651188 ..  651201 -  -3.9  -3.86397   TTGGAAAAGAAAAAG               TATGA TTTT TCATA                AAATTATTTTCAATT  55 99
        pgsA  650543 ..  650564 -  -6.7  -4.68539   ATGAAAAGCAGAAAA           TTCCGAAACA TAC TGT-TCGGAA           TTTTTCTTATGAGGT  80 80
     BH05520  647493 ..  647504 -  -4.4  -3.05844   TTTGTGAGTTTAATA                CTCA GTGA TGAG                 AGAGTTTTCTGTGAG  50 226
        yhjE  635538 ..  635557 -   -10  -3.11359   CTTTGAAAATGAAAT            TGGCAGCA TTTC TGCCGCCA             GCATTCATTTTATTT  75 58
     BH05450 NONE
     BH05440 NONE
     BH05430  629580 ..  629597 -  -2.8  -2.65081   TGACTTAAAATATAC             GTTTTT TTTTAT AAAAAC              AATGGTAAGTTATAT  41 56
     BH05420 NONE
        pdxA NONE
        ksgA  626694 ..  626705 -    -3  -4.09685   GCTTATTGCTGAAAA                GATT GATT AATC                 TCCTTATCGTTTTGA  57 62
        rpsF NONE
        rpsR  619473 ..  619496 - -10.2  -4.86822   AATCATATAAGAAAA          GCGGCTGAGG AGTT CCCCAGCTGC           AGAGACGCATTTTTT 100 39
     BH05300 NONE
        rplI  617649 ..  617681 - -12.3  -3.85864   TTATTATGATAATAA      TAAAATACTCAGC TTTTAGT GCTGAGTATTTTA      TGAAATACCAATTTA  95 85
        dnaB NONE
        radA  613150 ..  613164 -  -2.2  -2.87931   TTTATTCCTTATACA               TAAAAT TGC ACTTTA               TTTAAATGGCATGCA  41 137
        cvpA NONE
        purF NONE
     BH05230  609849 ..  609859 -    -4  -4.17048   TCTTTTTGAAAACAA                 TAAG AAG CTTA                 ATCAATCTTTTCAGC  59 395
     BH05170  602579 ..  602593 -  -4.3  -2.79492   GTGGGAAGGTGAAAT               TGTGA CACCT TCACA               GGGTGAACCTGTTAA  48 291
     BH05150 NONE
     BH05140  599693 ..  599716 -  -5.4  -2.52635   ATTCGGATCATGAAG          CTAAAATACT ATGG AGTGTTTTAG           GTTGTGACAAAAGGT  51 59
     BH05020  587463 ..  587474 -  -4.4  -3.17075   GTTTTTTTAATGCAA                CTTC TCGT GAAG                 GAATGACACTTGTTC  51 233
         slt  583745 ..  583758 -  -3.9  -2.50761   ACCACCATCAAAAGT               GAATA AAAT TATTC                GAGTATCCTTAATAT  45 176
        hutA  580379 ..  580404 -  -9.1  -3.34267   AATTTCAAAGCAATA         GTTTGAACCTT TTTA AGGGTTCAAAC          CATTTTACCCAATAA  79 192
        hemS NONE
        hutB NONE
        hutC NONE
        hmuV  575939 ..  575955 -  -4.5  -4.59342   CTCATTATAAAGAAA              TATCATC ATA AATGATA              GCATTATCATATATA  67 525
        thiC NONE
        thiO NONE
       thiG1 NONE
        thiG NONE
       thiE1 NONE
       thiD1  565822 ..  565835 -  -2.5  -5.19328   ATCCTATAATAAAAA               TTTTT CCTC AAAAA                AGTTATATAAATTAA  69 222
     BH04850 NONE
        pepN  561963 ..  561996 -   -12  -2.63631   GGAACTTTCACATGA     CCTATAAACAGGTA TTTTAT TACCTATTTATAGG      CTTATTATGATCGAA  84 100
     BH04830  559294 ..  559310 -  -6.6  -3.27653   AGCGTTAGCACAACA              CATTGG TATGC CCAATG              CTTTTCGTGCAGTTG  62 180
       mrcA1 NONE
     BH04680 NONE
     BH04670  539713 ..  539723 -  -5.4  -2.95316   CGTATAGAGAACAAG                 CTGT TGT ACAG                 TCGTAAGACGGTGTG  52 44
     BH04660  538096 ..  538120 -  -5.9  -4.37658   AACCTTGTGATAAAA          TCAATTTATTA TGC TATTAAATTGA          GAACGCGAATTCAAG  72 221
        sodB  534626 ..  534646 -  -9.8  -3.60792   GCCTGAATGGGGAAA            TCCTCTTG AATCA CAAGAGGA            TTACAATCTTATCGC  77 392
     BH04610  531093 ..  531110 -  -7.7  -4.56597   CGGTTTTTCCAAAAA             GCGC-TCG AAA CGATGCGC             ACAAAGTTCCTGGTT  82 410
     BH04580  528656 ..  528670 -  -4.2  -2.73356   AAATAGTATATATGA               GAGAGG AAG CCTATC               TTTGTAAATTTATGA  47 100
        mutY  522808 ..  522826 -  -4.6   -3.5332   AAACCTTTAAACGAA             CCAGAATT AGC AATTTTGG             ATAGAAAAAAAGCAG  54 372
     BH04520  520881 ..  520891 -  -2.6  -5.54192   ATCAAGGCAAAAAAA                 TTTT AGT AAAA                 ATATTACTGAAAAAC  76 73
     BH04510  519558 ..  519589 -  -2.3  -4.34759   TATAATATCAAGAAA      CACATAATGAAGC TTATAT GATTCTTTATGCG       TTATTTGAAGAATGA  57 26
     BH04500 NONE
     BH04490  518384 ..  518412 -  -6.1  -5.65678   ATAAAATACAAAAAA       CAGTCTG-CCCA ATTATG TGAGACAGACTG        CAATTTAAAAAATAT  88 78
        thrC NONE
     BH04470  514652 ..  514662 -    -4  -2.55074   TTTAATTTTAATTTA                 TCTT TTC AAGA                 AAATACGTCCACCTT  45 415
     BH04460  511588 ..  511601 -  -6.7  -3.53012   GTTTTCTTTTCGAAA               GCGAT TTGA ATCGC                AAATATGATGAAAGT  64 145
     BH04440  510169 ..  510185 -  -3.7  -2.94099   GGGTTTGATTACAGA              GGAAC GATGAAT GTTCC              GCTTAAGGCGTAATC  46 2
     BH04390 NONE
        tldD  503778 ..  503799 -  -2.3  -3.84514   ACGTGAATTAGCAAA           GACAACA ATCCCTCG TGTCGTC            ACTATTTCGTGTAAT  51 257
        pdxH  494434 ..  494448 -  -7.2  -3.28712   TTTTCTCCTTTATAA               GAAAAC AAA GTTTTC               ATTCTTTAAAGCTTG  65 46
        purD  491375 ..  491398 -  -5.4   -5.2189   CGAATTATCAAAAAA          GAATATTCAA AGGA TTGAATTTTC           TCGCGCAACAGCTCG  82 8
        ispB NONE
     BH04170 NONE
        glyQ NONE
        glyS  476168 ..  476181 -  -5.3  -2.99947   TAAGGGGTAGACAGA               GTCTA AATT TAGAC                TACAAGTTTTGAGAA  54 20
     BH04050  464520 ..  464557 - -10.9   -3.2614   TATTTTCTACATGAA   CTCTTTTGTATGGTA TTCTCTTG TACCATACAAAAGAA    AAAAGAAGGATAAAG  86 92
        nhaA  462775 ..  462787 -  -6.3   -4.2558   GACTGTTCATTAAAA                CCTTT TGA AAAGG                TTACAATAGATAATT  71 346
        ubiG  459587 ..  459600 -  -3.7   -4.4261   GCTGCAACATTAAAA               CGTGC AGGG GCGCG                TCAAGTTGATGTGCT  64 417
     BH03990  457796 ..  457806 -    -4  -2.53831   CTTTGAAAAATAATT                 TTCA TGG TGAA                 TCTTATGTTTTTTTT  45 28
        folD  449748 ..  449762 -  -4.2  -3.38135   TTCAAAGAATGAATA               TGGCGT TGG ACGCGA               ACTTTTTCGTATTTT  50 149
        mscL  439978 ..  440004 -  -5.2  -3.81488   TTTCTTGAAACACAA         GCGAATTATAAT GGT ATTATTATGCGC         ATTGTTGCACCAGTT  61 434
        aldA  433247 ..  433261 -  -2.8  -3.17219   TACAATTCCTATTAA               GCTTTT CAT AAGAGC               CTTATTACCAGTATG  45 30
        rluD NONE
       rpoH2  431106 ..  431138 -  -9.2  -4.24397   ACAACCTAATACAAA      GACAAAGAGCAAAC CTTCT GCTGGCTCTTTGCC      ATTTTAAAATACACA  89 73
     BH03720  423549 ..  423559 -    -4  -4.22535   ATAATTTTAAAACAA                 TGAT GTC ATCA                 AATGGCTTATTGGGA  61 202
     BH03640 NONE
     BH03630  419118 ..  419130 -  -6.3  -4.03995   CTTCCCACAAAAATA                TGAAG GCA CTTCA                CGCGTTAGGGTGAAA  69 502
       gp11A NONE
     BH03600 NONE
     BH03590 NONE
     BH03580  416374 ..  416384 -  -3.2  -4.18197   ACTTTTCACTGAAAA                 GGAT TTA ACCC                 AATCTTCGGTTTTTC  57 5
     BH03570  415870 ..  415888 -  -2.5  -3.63744   TTTTCGCTTAAAACA             CATCAAA TGTTT TTTGATA             ATTTTTTAATTTCTC  48 64
        ssb1 NONE
     BH03530  414002 ..  414019 -  -4.2  -3.36492   TCCCTAATCTCATAA             TGTGTA TATATT TACACA              CTATACTTTTTCTTA  53 85
     BH03520 NONE
     BH03510  413404 ..  413416 -  -4.7  -3.47029   TGAGCTAAATATTAA                GCTCG TGA CGGGC                TGCTGTTGCCAAAAA  55 2
     BH03500  413024 ..  413045 -  -4.5  -2.78342   AATAAAAACAGTAAG           TTAAGCCCT CTTG AAAGCTTAA            GATTTTATCAAATTT  48 159
     BH03490 NONE
     BH03480  411959 ..  411971 -  -3.4  -3.97741   AAATTGCAATAAGAA                TAGG TAATG CCTA                AACTCATAAAGATAT  55 72
     BH03470  411415 ..  411429 -  -2.8  -2.74563   CTGATATTTTAATGA               GAGTCA TTG TGAATC               CCTAGTTGTTAGATG  41 34
     BH03460  410886 ..  410900 -  -6.4  -2.71144   GACGTTTCTTAATGA               CACTCC AAA AGAGTG               CCGGGTGCTAAGAAA  57 4
     BH03450  409987 ..  409997 -    -4  -2.85813   ATCGGAATAAGAGTA                 TTCA TAA TGAA                 CTCCTATCGATTAGA  46 36
     BH03440  409485 ..  409498 -  -3.1  -3.90048   GGGTGCTCAAAAACA               CGGTAC ACA GT-CCG               TCGTTACGCTTTCCC  55 3
     BH03430 NONE
     BH03420  408345 ..  408369 - -12.9  -2.91695   TTGATCTTTAAATCA          CCTCCCCACCT TAA AGATGGGGAAG          GGGATGTTTCATTTT  87 39
        gp13 NONE
        gp15 NONE
     BH03340  403951 ..  403962 -  -2.2  -2.85361   TTATTGAAAAAGCCA                GCCA TTAA TAGC                 CCCTAGAGATATTTA  41 18
        gp17 NONE
        gp18 NONE
     BH03310 NONE
        gp19 NONE
        gp20  399634 ..  399649 -  -3.2  -2.63901   ATTTTATGAAGCAAC              CCATGC CATC GCATGT               TATTTTCCTCCACTG  43 25
     BH03280  398945 ..  398964 -    -5  -4.24294   AGGAAGGATGTAAAA            TGCTTCAA GAAC TTGACGCA             AGTGAGTATGATTAT  65 355
     BH03250 NONE
     BH03240 NONE
     BH03230  395948 ..  395964 -  -6.7  -3.54129   TATATTTCTTCTAAA              CTTTAAA GCT TTTAAAG              GCGGCTTATACGCAC  64 255
     BH03200 NONE
        gp24 NONE
        gp25 NONE
        gp26 NONE
        gp27 NONE
     BH03150 NONE
     BH03140  387293 ..  387303 -  -5.4  -5.81412   GTCAGTCAAAAAAAA                 CCTT TAA AAGG                 GCTTTGAAAGATCAA  91 79
     BH03120  386177 ..  386190 -  -3.1  -5.08824   CGCGCATTTAAAAAA               GCTCT CGTT AAAGC                TTTTTATGATTTAAG  72 300
        gpFI NONE
       gpFII NONE
     BH03070  383375 ..  383391 -  -2.2  -2.64472   CATCTCTGAAAGGGA              CCAATG GAACA CAATGG              CAATATCGGCTATCA  40 38
     BH03060 NONE
         gpU NONE
         gpX NONE
         gpD  378764 ..  378779 -  -3.2  -3.41325   GATATCGGAATAAGA              GTGTTC ATGA GAACTC               CTTATCGTTAAATGT  48 329
     BH03020  378230 ..  378244 -  -5.7  -2.71144   GACGTTTCTTAATGA               CACTC AAAAA GAGTG               CCGGGTGCTAAGAAA  51 4
     BH03010  377560 ..  377575 -  -3.3  -4.37658   AATGTGCGGAGAAAA              GATTG TATCGG CAATC               TATCCGCTATTGGTT  60 73
     BH02990 NONE
     BH02980  376301 ..  376314 -  -2.4  -4.81083   TGTAAGGAGCAAAAA               GCTT TAGAAG AAGC                CTCTTAATCCCCTCC  62 76
     BH02950  374890 ..  374908 -  -2.4  -3.24924   TTTTCATCCATAAGA             TCATAAAC GGT GTTCCTGA             AAACGTTTAGCAACA  44 7
     BH02940  374637 ..  374647 -  -5.4  -4.41348   GCCTCTCTAAATAAA                 TTGG TAA CCAA                 CCAACACAAGAGACA  69 44
     BH02930  374053 ..  374074 -  -2.3  -4.10429   AACGAGCTCCTAAAA           GTGCAGTG GAGAGAT CAC-GCAC           TAACAGGGCAATGGC  53 276
     BH02740  361089 ..  361099 -  -2.6  -2.79183   TTTATGTGTACGAGA                 TTTT GTG AAAA                 GGCTTTGGTTTTTTG  42 1
        mutL  353336 ..  353356 -  -3.4  -2.90345   AAGTCGAGAGTAAAT            TAAAAAAG TATTT CTTTCTTA            CCAAAATGGTGAAGG  44 45
     BH02680  352759 ..  352771 -  -4.9  -3.12895   TTCTTTACCAATACA                GATTT AAA AAATC                TTGTCCAAAGGGCTA  53 273
     BH02600  341419 ..  341432 -  -2.4  -4.18762   AAGCCTCATCCAAAA               CTTG TGATGC CAAG                CTCTAGTGCTCTTCG  56 476
        moeB  318051 ..  318061 -    -4  -3.37071   AAATTGCACTGATAA                 TCTA TTA TAGA                 GGAGGTTTTTCTCTA  51 211
        kdsB NONE
        pheA  311356 ..  311368 -  -2.7  -2.75358   ATAAATATGAAAGAT                TGAAT TTG ACTCA                GAAATGCAGGGCTAA  41 423
     BH02330  310828 ..  310844 -  -2.2  -2.66962   TGATTATGAAAAAGG              CCCACC TAAGC AATGGG              GTAGACCTGTTAAAA  40 64
        dnaX NONE
     BH02310  307295 ..  307308 -  -3.1  -2.99649   ATATGTTTAGACATA               CTCTG TTTC CAAAG                AATTCAGTAAAATTT  45 45
        recR NONE
     BH02290  305103 ..  305120 -  -2.8   -3.7347   GCGAATAGCCAACAA             TATCTT TCTTAT AAGATA              TGGTGAGTGTTTATT  51 472
     BH02280 NONE
     BH02270 NONE
     BH02260  302396 ..  302407 -    -3  -2.96538   ATAAGGCATGAGAGA                TATG CTTA CATA                 TTTGTCATTTCACCG  45 19
        phoH NONE
     BH02240 NONE
        tlyC NONE
         lnt  297811 ..  297836 -  -3.3  -3.57462   CACTTTACTTCCAAA         TCAACGTCAGA TTTA TGTGAGGTTGA          TTTATCATACAATAA  50 110
     BH02210  297305 ..  297324 -  -4.4  -3.97834   CAATCCCATGACAAA            TCATCAAT GTTG ATTGATAA             GGTGAGCGAGAGAAA  59 57
        metK NONE
     BH02190  295161 ..  295183 -  -7.7  -5.39721   TTATGACATAAAAAA          GAGCGGGTCC AGAC GG-CCCACTC           TTCATCATAAGACCA  93 111
     BH02180  294469 ..  294483 -  -2.8  -2.66316   CTTTGTACCACACGA               TGGG CATTGAT CCCA               GTGATATTAATTCTT  41 32
        nusA NONE
     BH02160 NONE
        infB NONE
        rbfA NONE
        truB  287707 ..  287722 -  -6.2  -3.42985   ATAAGAGAGCTAGAA              CAGTTT TTTG AAACTG               TAAAATATGTATGAT  61 461
        rpsO  285396 ..  285411 -  -7.6  -3.56092   TCATTAGTTTTTAAA              GCTTTC AACT GAAAGC               AGAAAGCCGAAAAAA  71 83
         pnp  282955 ..  282977 - -10.6  -4.96848   TCTTTTAGAGAAAAA           TGCCATTCCA ATT TGGGATGGCA           TTTAATTTCATGAAA 100 52
        rsmC  281451 ..  281470 -  -2.9   -4.0342   TTGAAGGAACAACAA            TTGCCACA AAATA TG-GGCAA            ATCAAAACAGATCAT  55 489
        ansA NONE
        coaA NONE
        pepA  276202 ..  276218 -  -3.7  -3.60792   TTTTTAACCTTTAAA              CAGATTT ATC AAAACTG              TATCTATACAATTTT  52 135
     BH02030  275041 ..  275062 -  -3.8  -3.72893   GATGTTTTCATCAAA           GCTC-TTCA GTAGT TGAATGAGC           TCGTTTCCAAAATAT  55 286
        secA NONE
        fur2  267696 ..  267710 -  -4.4  -3.05982   ACACATGAGAAACTA               TAATTT TAA AAATTA               CGTTTTTTCCCATAA  50 16
        prfA NONE
        hemK  265057 ..  265068 -  -2.2  -3.68569   TGACCCACTCAAGAA                GAAG ATTG CCTC                 GACTTTACTTGAAAG  49 521
     BH01910 NONE
     BH01900 NONE
     BH01890  258461 ..  258473 -  -4.9   -3.8046   TGCAAAAATTTGAAA                TAAGA AAG TCTTA                GGGTATTGGAACGCG  59 111
        ugpB NONE
        ugpA NONE
        ugpE NONE
        ugpC  252784 ..  252796 -  -4.1  -3.31365   CATTATATCACAACA                GATCA ACC TGACC                TTGCTATACAATTAC  50 173
     BH01770  242162 ..  242176 -  -5.6  -2.78018   AGCTTTTATTAATGA               GCACCA TAT TGGGGC               TTTTTTCGTGGTTGA  52 288
     BH01740  238781 ..  238799 -  -4.6   -4.1899   GTATCGGACGGAAAA             GGAACAAA CAC TTTACTCC             AGATTATTGTTTTCG  62 29
     BH01730 NONE
        mgtE  233428 ..  233438 -  -5.4  -3.42366   TTGAAAACTTGACAA                 TCTC TCT GAGA                 AAAATAAACACCCAA  57 403
        typA NONE
         ppa  229915 ..  229932 -  -7.7  -4.14724   AAAGAAAAGATGAAA             GCCTGCT CAAA AACAGGC              TTAGATTTTTCTGAA  78 45
     BH01470  194587 ..  194597 -  -2.4  -4.66833   GTTGAAGCTGAAAAA                 GCAC ACT GAGC                 GACCACAGAGGACAT  62 279
     BH01450 NONE
     BH01440 NONE
     BH01430  192808 ..  192833 -  -7.6  -2.74183   AGAACGTAAAGCAAT         GAGGCAATCT TGCCTT AGATAGCCTC          TATATTCTATTAATT  63 35
        rpsU  174619 ..  174643 -  -2.9  -3.73909   CATATAGGAAAAAAT          CACCCATTATC GCA GATAACAGATA          CAATAGACGTCCCTA  51 155
     BH01310  172792 ..  172806 -  -4.3  -3.06837   AGAAGGTTCTAAAAC               TTGGT TTGAT ACCAA               TACATCTGATCACTA  49 253
        fabA NONE
        fabB  170465 ..  170476 -  -4.4  -3.36878   CCTATTTATCCATAA                CGTT GGAA AACG                 AGCGTTGCATTGGTA  53 4
       fabI1  169205 ..  169230 -  -3.4  -3.91027   CAATTACAGAGCAAA         TTTACCAC GTGCTCTATT GTGGTAAA          AGTGTATCCGAAGCG  54 383
        ccmA NONE
        ccmB NONE
        ccmC NONE
     BH01120 NONE
        dsbE  151249 ..  151259 -  -5.4  -3.53012   TCCGTGTGTCTTAAA                 GGAA TAA TTCC                 CTCATAAAGGATAGA  59 377
        argD  148327 ..  148340 -  -5.3  -2.52464   TTTTCTCTCAAGTGA               CACAT ACTC ATGTG                AGATAAAATATATGC  51 217
        hslO  146497 ..  146519 -  -3.5  -2.54276   AGTTGTAATTAATAT           GTACTTATT TATTT AGTAAGTAC           TTATTTGTGAAGAAT  42 46
     BH01030  142454 ..  142475 -  -5.2  -3.43773   TTTTAGATCTAAAGA           CAAGGC-TG GTTAT CACGCCTTG           CAGAAGGTTGCAAGA  57 101
        secB  141887 ..  141907 -  -6.2  -5.13354   GTTATAAAAAATAAA           GGCCTCTGA TATT TCA-AGGCC            TTTTTGATAAAAAAT  83 47
        mutS  136280 ..  136300 -  -4.8  -3.02632   TAAGTCGAGAAAGCA            CTTCTAAA GTTTG CTTAGAAG            AGAGTTTTTCAGGAT  52 352
        aroA NONE
         cmk  128844 ..  128855 -  -2.2  -3.30124   GGTTAGTGTTGATAA                GAAG TAAT CTCC                 TAGCTTTTTCCTTAA  44 86
        rpsA  127003 ..  127020 -  -4.1  -4.34267   CTAGACAATTGAAAA             TGCAATC AGGT GTTTGCA              TTGAAAAATAAAAAA  64 88
     BH00920  118275 ..  118289 -  -2.8  -3.86935   CAAGGACTATAACAA               CTCTAA GTT TTTGAG               CAAGAGTAAAAAAAG  51 60
        pncB  116762 ..  116784 -    -5  -3.32963   AGGGTGAGTGGATAA           TTTTTTGC TTTTATT GCAAAAAA           AGCATCCTGTACTGG  54 130
       ibpA1 NONE
     BH00790  105242 ..  105253 -  -4.4  -3.72893   TACTTTCTCATGAAA                GATC AGCA GATC                 TTATAAAATACCCAA  57 59
         def  101998 ..  102014 -  -2.3  -3.41587   CCCCATAAAACTTAA              CCGTAAT ACC ATTACAA              AACTGCTTCCTGTGT  45 20
         fmt NONE
        truA  100111 ..  100125 -  -4.2  -3.10732   ACATTAACTCTAATA               CAGACG GGA CGTATG               AAACGGGTTCCGATT  48 229
        dapD   98407 ..   98426 -  -8.6  -4.20454   GAATAAATAATGAAA            TAAGGGAG TATC CCCCCTTA             TTGATTGCTTTGTAT  85 76
     BH00640   86340 ..   86371 - -16.2  -5.15634   TACGGCATTAAAAAA      TGAGAAGTATGAAA ATTT TTTCATACTTCTCA       TTTTCATATTGAAAT 100 66
        batR   84647 ..   84659 -  -2.7  -2.71924   GATTGCCGTTCAAAT                TTCTG CGA CAAAA                TAGCATTATACCTCG  41 31
        batS NONE
        hprK   82225 ..   82235 -  -2.6  -2.74012   GCACGAGTCCAATCA                 TTTT ATA AAAA                 CTCCTGTTAAGTAAA  41 143
     BH00590   81732 ..   81748 -  -6.5  -2.83119   AATTTTGCAGAAGCA              CGTGCGT GCA ACCCACG              TTTATTACAGATATT  58 104
        ptsH   81016 ..   81028 -  -4.8  -5.38839   TATAGAAAAAGAAAA                GCCA AAAAA TGGC                GTGCGTAATTATGAA  80 509
     BH00570   80286 ..   80297 -    -3  -4.13767   CTTCTGACCTCAAAA                TATG GCAA CATA                 TGTAACTTTTCCACT  57 107
     BH00540 NONE
        hemN   75725 ..   75748 -  -3.2  -4.74504   AGTGCAATCGAAAAA          CAATAACGGT CAAT ACCCTTATTA           TCAGCTTGAGTGGAT  67 506
        infC   72318 ..   72334 -  -6.6  -2.75521   ATCATATTCCTAAAC              CAACTC TAGAT GAGTTG              TATTCTCTATATTAC  57 53
        msbA   70234 ..   70244 -  -2.6  -2.64962   AAAATCCTAAAAACG                 TATT TTC AATA                 AATCGTCAAACTTTT  41 154
        comM   59413 ..   59429 -  -6.6  -3.15861   TATTAGGGCGAGGAA              TGCAAC TTGCT GTTGCA              AAGAAGAACGAGCAA  60 148
        gyrB NONE
        ubiE NONE
        aarF NONE
         dfp   49312 ..   49322 -  -5.4  -3.17194   AGGCTCTGAATGCAA                 CCAA CTT TTGG                 AAGAGAGCGCATTGG  55 184
     BH00360   47458 ..   47468 -    -4  -2.78384   GGGTTTGTGATGAGA                 GAAT CTT ATTC                 GGGGTTCTAATTCAA  46 185
        accD NONE
        folC NONE
     BH00320   42903 ..   42913 -  -5.4  -4.32046   TTGGCAAAAAGCAAA                 CCAA GAA TTGG                 CTCTAAAGAGTCATG  69 444
        ahcY NONE
     BH00300   37653 ..   37678 -  -4.1  -3.72453   ATGAATAATTTCAAA         TTGCGC-AAGTT GAT AACTTTGAGCAA         GAGTAAAAGTAGGGC  57 276
     BH00280 NONE
        addA   27915 ..   27927 -  -4.9  -3.76586   TTGCAAAGATAAATA                GAAAA AGC TTTTC                TCAGCTTATCAAGCA  59 34
        trxA   27466 ..   27489 -  -8.2  -3.48558   ATAAAGAGCAAGCAA          GGAGGAGAGGC AAA ACCTCT-CTCC          TTTTTAGAAAAATCA  72 53
     BH00210   21376 ..   21386 -  -5.4  -3.75153   TGTGGTCAACTTAAA                 TCTG CTT CAGA                 ACGGTTACGAAAGTC  60 82
        ihfB NONE
     BH00130 NONE
     BH00120 NONE
     BH00110 NONE
        lspA   11096 ..   11110 -  -3.6  -4.10925   ATATACTCTGTAAAA               GAAACA GCA TATTTC               CAAGAAAAAGAGAAA  59 506
     BH00090    9034 ..    9050 -  -8.1  -3.51721   AATATAAATCTATAA              CTTATAG GAT CTATAAG              AAAATCTTCAATAAT  72 190
     BH00080    7775 ..    7798 - -10.4  -5.54079   TCAAAAACTAAAAAA          CCTTGTTTCC TTTA AGAAACAAGG           TTTTTTAATTGAGAA 100 54
     BH00070    6542 ..    6564 -  -4.8  -3.33492   GCAGCTAGTCCACAA           GTTCGTTCCT TTA ATGAACGAGC           TGCTATCAATGCACC  54 315
