# Supplementary material for: Rapid, accurate, computational discovery of Rho-independent transcription terminators illuminates their relationship to DNA uptake
Source: Genome Biol. 2007 Feb 21;8(2):R22. doi: 10.1186/gb-2007-8-2-r22 (PMC1852404; doi:10.1186/gb-2007-8-2-r22)
Supplement: Additional data file 4 — Best terminators found downstream of each of the genes of the 343 organisms studied. [file gb-2007-8-2-r22-S4.zip › Bartonella_quintana_Toulouse.bag]

     BQ00010 NONE
       maf-1 NONE
        aroE NONE
        coaE NONE
        dnaQ    3666 ..    3700 +   -10  -2.90392   AAAGCTAAAAAAATA     CGGTCGTTGTGGGG AGGGGAA CACCACAACGACCC     TGTCGTTACACCGTA  76 85
        polA    7029 ..    7045 +  -5.1  -2.85668   AAACGAGAGGGAAAG              CTTGGCA CAG TTCCAAG              TGTGCTATCAAAATA  50 210
     BQ00140 NONE
     BQ00150 NONE
     BQ00160   15366 ..   15414 + -12.1  -2.85378   TTATTTTTGATATAC TTTTCTTTCACATAAAGTAAGAA TAA TTATTACCTTATGTGAAAGAAAC TATAATGATCTCATT  84 154
        ptsN   17002 ..   17012 +  -5.4  -2.73875   TTTTGAAGAAATCAC                 TTCC AAA GGAA                 TCGTCTTGAAGAAAA  51 148
     BQ00180 NONE
     BQ00190 NONE
        lysS NONE
        prfC   25325 ..   25336 +    -3  -3.83998   TGATCTGGCCTTGCA                TTTC TGTT GAAA                 TTTCATCTAAAATCG  53 309
     BQ00380   53829 ..   53842 +  -2.4  -3.69483   GCGGTGATAGGCGCG               TGCA GAAAGA TGCA                TCTTTTCACTCACAT  49 173
     BQ00400 NONE
     BQ00410   62551 ..   62576 +  -2.5  -4.52873   ATTTCACTATCATGA         AGCATTGCTCT GGCG ATAGCGATGCG          TTGTTTTTGTCCACC  62 328
     BQ00440 NONE
     BQ00450   66731 ..   66744 +  -3.1  -3.75153   TAATAATTCTAATTT               TTGAG AACT CTCAG                TTTAGATTGGAAAAG  52 214
        dapE   68029 ..   68039 +  -2.6   -2.7644   GACAGGTTGGAGCGA                 TAAA GAT TTTA                 GTTTGCGAGTTGGCT  41 117
        hrcA   71278 ..   71302 +  -5.9  -3.67611   GTTAAAACGATCAAA          TGAATATTTGT ACT ATAAATGTTCA          TTATATTAAGATACG  62 36
        grpE   72150 ..   72163 +  -8.1  -3.22215   TCAAAGAGTTCTAAA               GGGTG TTAA CACCC                TCCTTTTATCCTTGA  70 121
     BQ00570   78102 ..   78121 +  -9.4  -3.36671   AAACAAAAATAAGAA            GTGTGAAA AAGT TTTCACAC             TTCTAAAGTTGAAAT  79 97
        dnaK   81525 ..   81565 +  -7.2   -3.6215   ACTGTGTTGATCAGG TAATAAA-CCCAGCCTT-TG AAA CATAAGGATGGGCTTTATTA TTTGAGATGAGTTGC  68 49
       dnaJ1   82938 ..   82952 +  -4.3    -3.762   TTTTACTGGTTATTT               TAGGA TGCGT TCCTA               TTGTTGGATTGGTTT  57 161
        argB NONE
     BQ00630   86433 ..   86458 +  -2.6  -5.44198   TATGATTTTATTTCG         TGATATTTCC ACTTGA GGAGATTTCA          TTTTTGTTGTTTCTT  76 75
        lepA   88803 ..   88814 +  -4.4  -4.96388   TTCTCCCTCATTAAT                TGCA CTTT TGCA                 TTTTGTTTCCTGGTT  73 55
     BQ00660   90985 ..   90995 +    -4  -3.34488   AGTGGTGAAATCATG                 TTGT CCT ACAA                 GTTTTTGAGCAGCTT  50 343
     BQ00700 NONE
     BQ00710   95049 ..   95059 +  -2.6  -4.13561   TGATGTAAAGGATAT                 TTTT ATA AAAA                 TCTTTTTTGAAAAGA  55 201
         nth   97940 ..   97953 +  -3.1   -3.1886   CCGTGGCTATTTAAA               TGCTT GTTC AAGCG                TTGGTCCGCTTGAGT  47 107
        rpmI   98197 ..   98218 +  -2.9   -3.4557   TTCAATATTATTTGC           CGAATGGTT TTTA AACCTTGCG            CTTTTGATTTTTAGG  47 12
        rplT   98683 ..   98708 +  -5.3  -6.09888   ACATTCATTCGGGAT         CCCGTTCTGGT TTTT GCTAGTGCGGG          TTTTTTTTATTCAAA  93 63
        pheS NONE
        pheT  102303 ..  102324 + -10.9  -4.63993   ATTATTTTATAAAGC           GGGAGCACT TTTG AGTGCTCTC            TTATTTTTTGGCATT 100 57
        yfeA NONE
        yfeB NONE
        yfeC NONE
        yfeD  106210 ..  106234 +  -4.3  -6.09196   ATTCGTTAATTAAGA          GGCTGCA TTGATTTATTC TGCAGCC          TTTTTTTATTTTGGG  93 192
     BQ00830  107319 ..  107338 +  -3.6  -4.08216   GGATCACCGATGGTT            TTTTCAGG GTTA TCTGAAAG             TTTTACGGCAGGTCG  56 503
     BQ00890  121886 ..  121896 +    -4  -4.03811   TCTCGTTCTAAAAAT                 TCTT CTT AAGA                 TTGTTTACTACTATC  57 98
        maeB  130595 ..  130608 +  -8.1  -3.11073   GGGTCAATCCATAAA               GGTGG AAAA CCACC                ATTTTGGGTGGCATC  65 165
     BQ00970  132926 ..  132939 +  -2.5  -4.40804   CAGGAAGGAGCCTAT               TTTTT CTTG AAAAA                TTTTCTACAATACTC  58 447
     BQ01020  138472 ..  138487 +  -4.6  -3.15366   TGAATGAGAAATTCT              GCCTTC AAGG GGGGGC               TATTCAAGTTTTACC  51 227
        acnA  145143 ..  145160 +  -2.1  -3.27667   GATATGCAGTTATCA             GC-AAATT TAT AATTTGGC             TTAGATTCGTTTATA  44 162
        rpsT  145526 ..  145549 + -16.8  -5.48163   TTTTTTAAAATTTAG          GCCAGCACCT CTAC AGGTGCTGGC           TTTTTTGCTTTCTTT 100 52
        dnaA  147921 ..  147935 +  -2.9  -3.23979   TGTTTTCAATCTAGA               GAATT CCTAT AATTC               TTGGTAAATTATAAT  45 179
        dnaN  149076 ..  149087 +  -2.2  -3.11366   GCTGATGCCCATCCG                CGTT TAGG GACG                 ATTGTTTTGCAATGC  42 19
        recF NONE
        aroQ  150729 ..  150741 +  -2.7  -3.08996   ACGATTTAATTATAA                TTGTT AAA AGCAA                TGTTGGATAAGAGTA  43 19
        cyoA  151845 ..  151867 +  -6.3  -3.61371   ATATTAATAGAAAAA           GAGCCCTTT GAAAA AGAGGGTTC           TTTAAACTGAAATTT  64 42
        cyoB NONE
        cyoC NONE
        cyoD  155217 ..  155228 +    -3  -3.68557   TAGTCATTAGGGGTT                TTGT CATT ACAA                 TTTGGAGTATATTTT  50 154
        gpsA  156996 ..  157007 +  -7.2  -2.76737   AATGTTTACGTTACG                GCGC AGGG GCGC                 ATTTCGGCGTTGATA  60 478
        fur1  160308 ..  160321 +  -8.1  -3.14564   TCATCAGGATAGATT               CCCCA TAAC TGGGG                TTGATGAAGCCATCC  65 116
     BQ01280 NONE
        acrD  168937 ..  168951 +  -8.6  -3.07876   CGCTTAATAAGAGAA               TTCAGC TAA GCTGAA               TGATTTATCTGGTAG  71 17
         gpi  170900 ..  170916 +  -8.7  -2.90813   AGAGTTGCCCCTATG              CCGCATT TCG AGTGCGG              TGCTTTCAACCACTC  69 109
        rplU NONE
        rpmA  172061 ..  172082 +  -5.2  -6.19443   TTTAGCACTAGAAAG           GAAAGGCA AGATGG TGTCTTTC            TTTTTTTTTACTCTA  95 87
        fruB  176424 ..  176440 +  -6.5  -2.87683   GAGTGGTTGAAGGCG              CACGCCT GGA ACGCGTG              TATATAGGAAACTAT  58 500
       badA1  183088 ..  183124 + -11.6  -4.28361   TATTGTAGTAAGATT    CCGTTCACCTCTGCCT AAATA AGGCAGAGGTGAGGAG    TTTTGATAGAATTAA 100 56
       badA2  186298 ..  186334 + -11.6  -4.28361   TATTGTAGTAAGATT    CCGTTCACCTCTGCCT AAATA AGGCAGAGGTGAGGAG    TTTTGATAGAATTAA 100 56
       badA3 NONE
     BQ01420  190273 ..  190291 +  -3.2  -2.67441   TAAAATCATAAAGCT             TTCTCTAT GTA ATAGAAAA             TCAGTTTAGAGTTTT  43 189
        ftsJ  194025 ..  194036 +    -3   -4.2461   ATTCCTCGGTGAGCA                TTTC CAAT GAAA                 TTTCTTGATCAAGCT  57 188
        cgtA NONE
        proB NONE
        proA  197509 ..  197525 +  -3.7  -2.63715   GTCTTGAAACAGCCA              TTTCTCC GGT GGAAAAA              TCGTATGCCATACGT  45 34
        nadD  198142 ..  198160 +  -7.5  -3.69405   TTTTATAAGATTCTG             CTTCTCT TTGTT AGAGAAG             TTCCTCTTTTTTCTA  71 44
        filA NONE
        ctpA NONE
        invA  202402 ..  202416 +  -2.2  -3.62775   TTTTATAGATGCCTT               TTATAT TAT GTATAA               TTGTTAAAAAATAAT  47 65
        invB  203052 ..  203066 + -11.4  -4.98531   TTAAAAATAAAAAAG               CGGCCT TTA AGGCCG               TTTTTAATTTGAGCG 100 43
     BQ01560  203654 ..  203669 +  -4.8  -2.54896   CGCTTATGCGGGTAT              GTATTT CTAA AAATAC               TACATTAGGTGAACG  49 16
     BQ01570  204010 ..  204028 +  -4.5  -3.88001   CGCACAAAAATGAAA             GCCTGCT CAAAA AACAGGC             TTGATTTTTCTGAAA  57 3
        galU NONE
     BQ01650  216379 ..  216393 +    -5  -4.05607   GACTTCCATCAGAAG               GAGAGA TTT TTTCTC               TTCTTGTTATGCTAT  62 241
     BQ01670  218612 ..  218629 +  -2.7   -5.1285   GTGTGGATTTTGTTT             GCTAAAA TCAT TTTCAGC              TTTCTTTTCTTTTTT  69 191
     BQ01680  220466 ..  220479 +  -2.5  -5.77734   AGATTTTATAAACCA               TAATT AAAA AATTA                TTTTTATTTTTCTTT  86 39
        guaB  222205 ..  222239 + -11.7  -3.26449   ATCTCAAGCATAAAG     GGAAAGAATTGGA AGCTAACGA TCCAATTCTTTCC     TTAGGTTATATAAAA  87 127
        sun1  224324 ..  224336 +  -2.7    -3.315   ACTGGTCCTCTTTTA                CAATT ATT GATTG                GTTTTCTATGAGCAT  45 137
        guaA  225978 ..  225989 +  -4.4  -4.38927   GGAAAAAAGAACCAA                CTTC TAAA GAAG                 TTTATTGTGTAGGGA  64 103
     BQ01720  227268 ..  227279 +  -4.4  -3.91412   ACCCTATAAAATCAG                CAAC AAAT GTTG                 TTTCTGGGGTATCGT  59 494
        nrdH NONE
        nrdI NONE
        nrdE NONE
        nrdF  238885 ..  238897 +  -4.8  -5.30686   ACGGTGTATGACCTT                CGCA TTTTT TGCG                TTTTTTATCGCTGTT  83 391
     BQ01880  245236 ..  245256 +  -2.6  -2.79517   GTTTTATTCAAAAAG           C-CTAGCAG TTGT TTGCTAGAG            GTATTTATCTATAAT  42 76
        argJ NONE
        mutT  247299 ..  247316 +  -4.1  -3.73402   TAAAATTAATATGTT             GCG-CGCA ATA TGCGGTGC             TTTAATGAAAGCTCT  57 230
        hslV  252880 ..  252891 +    -3  -2.66656   ATGCAGAATTATCTT                CTTT AGAG AAAG                 CTATTTGAATGTGTA  43 6
        hslU  254542 ..  254554 +  -6.3  -3.42574   GAGGTGCTTTTTGGC                TGCTT CTA AAGCA                TTGTAGTCGGCTTCG  60 357
     BQ02000  259992 ..  260025 +    -4  -5.06816   TTGATGGTAAGAGTT     GAGTATAGAATGAG AAGGGC TTCATTCTTTATTC      TTTTTATTGAGAGAT  73 37
     BQ02240  285840 ..  285852 +  -2.6  -4.30995   CGAGCCAAGCTGAAT                GTGC CAAAA GCGC                TTATTTTATGAAGAG  58 50
        gshB  291489 ..  291508 +    -3  -2.56046   AATGTTGTTTTTTTA            TATTTGTCA TGC TG-CAAATA            TGAATTAAAATTTAG  42 88
     BQ02300  292616 ..  292627 +    -3  -2.93585   CCGAGTGATGACTTT                GAAA TAAT TTTC                 TAATTTGCAGTGTAA  44 19
     BQ02310 NONE
        pstA NONE
        pstB NONE
        phoU  297286 ..  297314 + -14.1  -2.63823   TATTGATGCAGACAA        TTTTAGTGCCGAA TTT TTCGGTACTAAAA        TGAATTGTATGGCTT  93 318
     BQ02350 NONE
     BQ02360  299896 ..  299906 +  -2.6  -5.11613   AAGGGTGAATGGGCT                 TAAT ATT ATTA                 TTTTTTCGATGGTAT  69 23
        mutM NONE
     BQ02380 NONE
        rnd1  303057 ..  303102 +  -9.9  -3.61988   TTTTATGACATAATT CTTATGGAGTGAGCGCTCTTTA ATT TGAAGAGTGCACACTACA-AAG TTCATTTATGAATCC  82 157
     BQ02400  304189 ..  304200 +  -4.4  -5.80364   TTCGTGTTTCCTAAT                CAAC ATCA GTTG                 TTTTTTTGTTCAGGT  91 376
        hpbC  305874 ..  305898 + -10.7  -3.07484   AGCTTAAATTGCTAA          GAGGCTCTGTC TTT GGTGGAGCCTC          TGGTGTTTTTCTGTG  83 50
        hbpA  307038 ..  307061 +  -8.2  -4.12226   CGTCTGAGTTATGAA          GAGGCTTCGTT TTT AACG-GGCCTC          TATTTTTGTGATTGT  81 60
        hbpB  308880 ..  308908 + -10.3  -5.40474   TAAGACTAAGTTTTT        AAAAGGCTCTGCC AGC GGTGGAGCCTTTA        TTTTTTTGAGAGAAT 100 48
        ileS NONE
     BQ02450  313288 ..  313298 +  -4.6  -4.62054   TGATAACGGCGCCTA                 CGGG AAC CTCG                 TCTTTTTTTTCTGCC  69 483
     BQ02470 NONE
     BQ02480  315763 ..  315778 +    -9   -3.3771   TATTTTTGATTCTCA              CATCGG GCTT CCGATG               TCTTATGCTTTAAAG  75 229
     BQ02490 NONE
        pmbA NONE
     BQ02520 NONE
     BQ02530  321145 ..  321167 +  -2.8  -3.52503   CATATCATGAGACTT           TTCTTCATTT TTA AAGTGAAAAA           GTTTTTGCTATATTT  48 344
        kdtA  322974 ..  322997 +  -3.8  -3.43042   GAGTCAGCATCGGGG          GAGATATGCT TATT AGCACACCTC           ATTTTTGGTGGAAAG  51 10
        lpxK  324229 ..  324248 +    -8  -4.87893   CTCTACGATTTTATA            TCCATTAT TGGA ATAATGGA             TTTTTGCTTCACGTT  86 244
     BQ02580  327645 ..  327659 +  -7.2  -2.88249   AAGTTTGAAAATGCT               GACTTT TAT AAAGTC               TGTGTAGAAAGTATC  62 39
        lldD  330153 ..  330180 +  -8.7  -3.96188   CATGCGTCAATTAAA        TTTTCTCTATT ATTATA AATAGAGAAAA         TTTATACATATCATT  82 413
        pheP NONE
     BQ02700 NONE
     BQ02710 NONE
     BQ02720  341617 ..  341637 +  -3.3   -4.4784   GGTAAAAATAGCTAA            CATGGTAAA GTT TTTATCCTG            TTTATTTGCGCTTTA  62 84
     BQ02730  342003 ..  342013 +    -4   -5.1675   TGTAATATTATTTAT                 GTAT AAA ATAC                 TTTTTTAATAGCTAA  73 117
        serC  346256 ..  346271 +  -3.3  -3.58533   GAATGGGCATTTCAG              GTTGA AAAAGC TCAAC               TTTAAGAAATTGTGG  50 5
        purA  348153 ..  348172 +  -4.4  -3.56821   TACGGCTGGGGTTTA            TC-TTCTCA GTT TGAGAAAGA            TTTAGAGGATATGGT  55 236
     BQ02810  349806 ..  349825 +  -2.2  -4.19177   AGAATTTTGTACTTT            TTCAAATG CACG CATTTCAA             TTTGTCTTACACGCT  56 221
     BQ02850  356439 ..  356452 +  -3.1  -3.70465   ATACAAAGAAGGGGT               GCAGA TGCC TTTGC                CTTTTTTAGATTATC  50 204
     BQ02860  357344 ..  357354 +  -5.4  -2.53392   CTTTGCCAATTTTTG                 CTGT TAA ACAG                 TGGCTTCAAGGGTTT  51 120
     BQ02870  358900 ..  358910 +  -4.6  -3.63922   TTACCATAACTAATG                 GTCG CTC CGGC                 TGTTTTGGCAGCACT  56 227
        pyrD  360796 ..  360806 +  -2.6   -4.8487   AAAGCGCGCTCTTCC                 TTTA TGA TAAA                 TTATTTTTTTGATAA  66 19
       glnA1 NONE
     BQ02920  363962 ..  363976 +  -2.8  -4.98758   GTTTAGCATCTGTTT               GCTC TAATGAT GAGC               TTTTTATAAATTTTT  66 77
         zwf NONE
         pgl  366371 ..  366387 +  -6.5   -4.0371   AATTTATGAGCATTC              TCTCCCG ACA CGGGAAA              TTTATCTAGACCGTA  69 113
     BQ02970  371551 ..  371561 +  -5.4  -2.53164   TCTTCAATCATGTGA                 TCAG TCA CTGA                 ATTAATGGTGAATGA  51 281
     BQ02980 NONE
        gshA  374093 ..  374104 +  -2.2  -4.21936   AACGCAGGATTTATT                G-GGC AGC GCCAC                TTTTACGCTTATGAA  54 175
     BQ03010  375922 ..  375936 +  -5.8  -2.54723   GACAACAGATAAAAG               CATTTT TGA AAAATG               ATATTCATGTTGAGG  54 10
        comF NONE
        grxC  378291 ..  378301 +    -4  -4.93296   TTTTAAGTTCCTGAG                 GTTT TAG AAAC                 TTTTTATAGTCATGG  71 191
        lysC  380592 ..  380608 +  -3.7  -4.00411   TTTTCTATTGATGTG              TTGCTTG TCT CAAGTGA              TTGTTTAGAATTTTA  57 277
     BQ03090  386776 ..  386792 +  -3.1  -4.22524   TTCTTTTATGGTGGA              TAAATAA GAC TTGTTTA              TTTGGTTTTAAATGT  57 175
     BQ03100 NONE
     BQ03110  389387 ..  389401 +  -2.9  -3.91144   AGAAATGATCGCTCT               CTATT TTTTC AATAG               TTTATGAAATCTGCC  53 33
     BQ03120 NONE
        atpB NONE
        atpE  391591 ..  391627 +  -5.8  -4.46656   TAATCATTTTTGAAA    GGGTATACCTGCTTTC TTTAT GAGGGCGGGCATGCTC    TTTTGGTGTTGTAAC  74 38
       atpF1 NONE
       atpF2  392906 ..  392922 +  -3.7  -4.75372   TCAATTTTTGTATTT              GATGAAT TCT ATTCAGC              TTTTTGCTCAATGAT  67 141
     BQ03210 NONE
        sohB  401744 ..  401766 +  -2.1  -4.49838   ACGAATGATGGCATC          GAGTT-TGAT TTGT ATCATAGCTC           TTTATATTTATTGTT  59 126
        thrB  403095 ..  403111 +  -4.5   -3.6715   AATATTTTTGATGAA              GAAAAGA AGT TTTTTTC              TTTCCCCTTGCGTGC  55 312
     BQ03250  404470 ..  404498 +    -9  -5.27335   CGTTTGTGAATATAA       CAGCCGCTATCAT ATCT ATGATGGC-GCTG        TTTTTGTTTCAGAAA  95 55
     BQ03270  407260 ..  407270 +  -6.8  -3.06696   TTATTTTGGTTTGCT                 GCTC AAT GAGC                 TCTGTTGCAAAAAAA  59 76
     BQ03350  416686 ..  416707 +  -4.5  -5.47218   CCGTTTGTTTTCAGA           GTGGTTTTT ATAA AAAAAGCAC            TTTTTTTGAATCAAG  82 146
     BQ03360 NONE
     BQ03370  417533 ..  417546 +  -5.2    -3.376   AATAATAGCGCGCAA               GCCC CCGAGA GGGC                TCTTATCTAATTGAA  54 108
     BQ03400  420749 ..  420761 +  -4.9  -2.87683   TGTTATTATTAGTCA                TATGA TGT TCATA                TATATGACGGCGTGT  50 426
        rnhB NONE
     BQ03430 NONE
     BQ03440 NONE
     BQ03450  426772 ..  426795 +  -6.2  -4.18018   ATTTTAATTTTGCAG          CA-TCATTCAA GCA TTGAATGAGTG          TTTTAAGTGAAAAAA  69 263
        ubiA  429997 ..  430013 +  -9.5  -2.92667   GCCGTTTCATCTTTA              TAAAGGC AAA GCCTTTA              TGCTTTAAAGCTTGG  73 510
       dnaJ2 NONE
       fabI2  432909 ..  432926 +  -4.9  -2.93432   GTAGAGTCTGTTTGT             GCACA-GT TCG ACGTGTGC             TGTGGTTGCGTGTAT  51 113
        aroC NONE
        ribA NONE
        xseB  435494 ..  435514 +  -4.7  -5.26316   GTAATATCGTTTATA            GGAACGGAT TTT ATCAGTTTC            TTTTTTATAAAATGA  80 80
         dxs  437653 ..  437666 +  -6.7  -2.66634   TTTTTTACGACGCGA               TCACG GGCT CGTGA                TGCTATCATACGCTA  57 86
        tlyA  438577 ..  438603 +  -5.2  -3.73534   ATTGGCGCGCTGATG         CTTATCGCTTTT GGA AAAAGCAATTAG         TTGTTGATACACTTA  61 365
        cyoE  444009 ..  444021 +  -3.4  -4.36914   AAAGAGCCGTCTGAA                TACC GTAGA GGTA                TTTTATAGAGAGAGG  60 68
        lytB  445483 ..  445503 +  -9.7   -4.0257   CAACGATCGGTGAAT            CAGCAGGAG GTT CTGCTGCTG            TTATTACTTTTTAGG  87 336
        rnhA  446641 ..  446653 +  -4.1   -4.3739   GGCATAGCCTTTTGG                GGGAA GCT TTCTC                TTTTATCACGGAGTA  64 34
     BQ03640  448435 ..  448446 +  -4.4   -5.4505   CATATTGATAATGGA                CTTG AGAA CAAG                 TTTTTTCTTAGGCGA  86 265
        ccrM  459603 ..  459616 +  -3.8  -5.17353   AAAGGATTGGGAATT               GCCA AGGCAA TGGC                TTTTTTCATAACTGT  74 106
     BQ03740  461339 ..  461359 +  -2.5  -5.35815   GAAAAAAAGAGTAAA            TAGAGTAGA GTA TCTTCCCTA            TTTTTCTTTAGTATA  72 23
     BQ03750  462171 ..  462183 +  -4.1   -4.1899   TGAAACAATATTTCT                TTGGT TTA GCCAA                TTTTGAATCAAATCA  62 116
        ppdK  465372 ..  465386 +  -2.8  -4.64024   GTTTCAGTTGAGTGA               GGCAGA TCT TTTGTC               TTTGTTATTTCATTT  62 469
     BQ03780 NONE
     BQ03790  469024 ..  469035 +  -2.2  -4.19506   CGTTTTGGGTTAACG                GCAG GTCT TTGC                 TTTTCAACTTCGACT  56 367
        ptrB  472224 ..  472264 + -12.9  -2.85351   TGAATATCTTTTCTT  TTTAAAGGCTCTATAATTT TAT GAATTACGGAGCCTTTAAA  TATAATATAAAAAAA  87 43
     BQ03900  482128 ..  482138 +  -3.2  -4.56133   ATCCTTGGCAGATGT                 TGCG ATG CGTA                 TTTTAATTGTTGAAG  62 40
        feuP NONE
        feuQ NONE
        cycH  485512 ..  485522 +  -2.4  -3.53091   GCCCATATACAAGAT                 GTGC GAA GCTC                 TTTAAAAGAAAAGGT  47 312
        cycJ NONE
        cycK NONE
        cycL NONE
       htrA1 NONE
     BQ03980 NONE
     BQ03990  492413 ..  492423 +  -2.6  -2.80113   TATATGTAACAACTG                 TTTT TTT AAAA                 TATCATGAAATAGTG  42 78
        glnE  495610 ..  495626 +  -2.3  -4.83169   TTTTTTTAGTCTCTA              TTGAGAA TTT TTGTCAA              TTTTTATCAAAGACT  62 223
        hbpD  497359 ..  497388 + -10.1  -5.08169   CAGGATTAAATTTTC       AAAAAGCCCCATT TTAG AGTGGGGCTTTTA        TTTTTTCAGATATAT 100 48
     BQ04020  498610 ..  498622 +  -3.4  -4.39828   TAGCACGGCCATCAA                CTTC TGCAT GAAG                TTTTGTAGCAATATT  62 377
        tonB  519090 ..  519103 +  -6.7  -4.12532   TTCCATGACACGCAT               CACGT AATT ACGTG                TTTCTGTATAAGGGA  71 232
        dapA  522209 ..  522223 +  -2.9  -3.08813   GCATCATGCTGGTCT               TCTTA AAGAA TAAGA               TATATTGACGTAGCC  43 13
        smpB  522816 ..  522832 +  -2.1  -2.56181   TCTGATGAAACATAG              CGTCCGT CAA ACGGCCA              GTATTGGTATTATAG  39 126
        rpoZ  524481 ..  524491 +    -4  -3.54414   ATTCATGTTTAATGA                 TGAA ATA TTCA                 TGTTTAATTAAGGGT  52 120
        spoT NONE
        pyrE NONE
     BQ04250 NONE
        acpS NONE
        lebB NONE
        rncS NONE
         era NONE
        recO NONE
        panC NONE
        panB  533755 ..  533770 +  -6.2  -3.38272   AGGCAAGTGGTAGAG              CATTCA TTAA TGAATG               TTGTGAATCCTGGTG  61 379
       pyrC1  537782 ..  537803 +  -3.7  -3.82528   GCGATCATTTATATT           CAGATTTGG CTTA TCAAACCTG            TTCGTTTTTGAGATT  55 159
        cysS NONE
     BQ04380  541005 ..  541015 +    -4  -3.10056   TAACAGGGAAAAGGA                 GTTA GAG TAAC                 TGTTGAGTAGATGAT  47 98
     BQ04390 NONE
        psdA  543756 ..  543785 +  -3.7  -3.58162   TCAGATTCGATTAGG       GAAAACAATGAAA AATT TTTCACTATTTTC        TTCATTTAATCCTGA  52 27
        pssA  545033 ..  545059 +  -8.8  -2.64595   TTACGCAATAAGGGA         TCAATGGCTTTT ATT AAACGCCATTGG         CTTATGAGATTTATT  65 456
     BQ04510 NONE
        fabD  555591 ..  555603 +  -5.5   -3.4934   GAGGAAATAGAAGCA                GCACT AAA GGTGC                TTGGTGTTTAATCTG  57 2
        fabG  556510 ..  556522 +  -4.1   -4.7629   TCATTTTGTAAGGGA                TATCC ACA GGATG                TTTTTAAATTGCTGC  70 164
       acpP1  556880 ..  556911 +  -4.5  -3.34652   GCATGATACCTAAAA      GGCAAAGGCGT AAAATTAAAA ATGCTTTTGCC       TGTATTCTTTGAGGA  53 35
       fabF1  558327 ..  558342 +  -2.6  -3.51365   TATTGTACCTAAAAG              TTATCG AGGT TGATAA               TTATGTCCGATGTGA  47 110
     BQ04560  559486 ..  559496 +    -4  -4.08216   AAGTATTATTGAAGT                 TTTG AAG CAAA                 TTTTAAGAAAAGTAG  57 57
         gmk  560357 ..  560374 +  -6.3  -3.85698   GTGTTTTGAGATTTT             GACGAAG CATT TTTCGTC              TTTGTCCAAAAGCGG  66 193
     BQ04640 NONE
     BQ04650  569085 ..  569099 +  -2.1  -3.79747   TATTTTGCTTCTTTA               TGTCC TAGTT GGATA               TTTCGTCGTCCGTAA  50 18
     BQ04680  574213 ..  574223 +  -2.4  -4.11692   AATTCGCTCTATGAT                 CAGG TGT CCAG                 TTTTGAAAATGGGTG  54 305
         ndk  574775 ..  574796 +  -6.7  -5.19328   GAAAAGCAAAAAAAT           TCCC-AAACA TAT TGTTTAGGGA           TTTTTCTTATGAAGT  84 54
        tatA NONE
        tatB NONE
        tatC NONE
        serS NONE
        pcm1  584543 ..  584558 +  -6.2  -3.18796   TCAAGCATTTCATCT              TTTGCT TTAT AGCAAA               TTCAGTCTGATTTTA  59 63
     BQ04790  585838 ..  585849 +    -3  -3.23984   GATCCTATCGAGTAT                TTAG AAAA CTAA                 TTCATGATGGCTTTA  47 14
     BQ04800  586756 ..  586775 +  -6.4  -3.74345   TTTATAAACAATGTA            TGGCCCTT TTAT AAAGGCCA             TTTCACTGTATAAGT  66 80
     BQ04810 NONE
     BQ04820  588883 ..  588907 +  -5.7  -4.26475   TATTATGATAGACAC          TTAATGGTCCA GCT TGGACCAACAA          TATTTTTTATACACT  66 438
        tpiA NONE
     BQ04850  592498 ..  592508 +  -5.4  -5.00884   CAGTCCCTGGTAGTG                 CTAC AAA GTAG                 TTTTTTCAAGAGAGT  77 15
        pyrG  594266 ..  594276 +    -4  -4.21086   GTCGATTAGTTTAAT                 TCAA AAT TTGA                 TTATTTACTTTATTA  59 27
        kdsA NONE
         eno  596525 ..  596537 +  -4.9  -3.14625   GATATCATTTAAACA                GAATT ATG AATTC                TAATTGTTTTCTCAA  52 72
     BQ04890  597086 ..  597098 +    -2  -3.79251   ATGGTGACAGGTTAC                TTCA GTGTG TGAA                TTTGGTAATAAGATA  50 120
     BQ04900  597594 ..  597615 +  -3.1  -3.19642   GATTGATAATGCTTG           TAACTTTTG TCCA TAAAGGTTA            TTCCTAAATAATCAT  47 102
        pdhA NONE
        pdhB NONE
        pdhC  601382 ..  601392 +    -4  -3.54146   AAATAATTGAAAATC                 CATT GGC AATG                 TTAATTTGAGCTGTT  52 6
       pdhD2 NONE
        lipA NONE
     BQ04960  604773 ..  604786 +  -3.1  -4.73912   ATCCTTGAAGTGCAT               TTCTG TGTG CAGAG                TTTTATAATTTTTGT  67 211
        ntrY NONE
        ntrX NONE
        trkA  612181 ..  612193 +  -9.1  -2.63236   TTATGATAAAAAAGT                GGGCA ATC TGCCC                GTTGGTGTTGAATTG  72 166
        clpP  613799 ..  613809 +    -4  -2.96216   CCTCCTTTAAAAAGA                 TGAA GGC TTCA                 TATATCCTGGTGAAA  47 176
        clpX  615197 ..  615237 +  -4.1  -4.38712   ATGCTTGATTTATAT GTTTCCAG-TCACCAC TTCATCTATT GTGGAGAGCTGGAAGC  TTTTCTAAGGGTGGC  64 113
        lon1  617891 ..  617920 +  -5.1  -2.62184   TTTTCAATAAACTGA       CC-GATGACATGAT TAA GTTGTGTCATCTGG       TAATATAGGGAAAGG  50 200
        hupB  618244 ..  618263 +  -6.4  -5.49729   GCTACACTAAAAAAC            CCAGCTTA ATTA TAAGCGGG             TTTTTTTACATGCTT  87 46
       ibpA2  630182 ..  630201 + -13.6  -5.34632   TAAAGAATAAAGTGA            CGCGAGAC AAAG GTCTCGCG             TTTTTATGTTTTATT 100 54
     BQ05250  631480 ..  631495 +  -6.2  -5.17576   ATTACATTTAGTGAG              TCAAGA ATTT TCTTGA               TTTTTTAGGTTGATC  83 55
         hfq NONE
        hflX  647603 ..  647613 +  -2.6   -3.5637   GCTAAACATTTTTGC                 TTAA ATT TTAA                 ATTTTTCTCATCTCA  48 59
     BQ05360  649580 ..  649590 +  -2.6  -4.18401   TAAAAGAGCTAAGAT                 TTAA TAT TTAA                 TTTTGAAATGTATCG  55 126
     BQ05370  650948 ..  650959 +  -4.4  -4.12942   GATATGATATTTTGT                CCAT CATA ATGG                 TTTTCAAGAATTTCA  61 261
        glyA NONE
     BQ05400 NONE
        ribD NONE
        ribE  655566 ..  655587 +  -4.5  -4.12947   TTATAGTTTTTAAAA           TTTGGTGCTC TAT GAGC-CTAAA           TTGTTTGGTTAGTTT  62 53
        ribH NONE
        nusB  656701 ..  656715 +  -2.8  -2.73468   AGTTGGTGTTGTTTG               TGCGAT AAA ATCGAA               TACTTGACCATCTTG  41 177
     BQ05460  657922 ..  657940 +  -3.9   -4.3739   AAATTATCTATTGTA             TACTGTT ATAAA AACGGTA             TTTTCTGCGAAGCTG  62 57
        plsX NONE
        fabH  660147 ..  660164 +  -2.7   -3.6502   TATTCGTTGGTGAAT             TATAGTC GCTT GACCATA              TTTGAATAAAACGTA  48 28
        ihfA NONE
     BQ05500  661449 ..  661480 +  -5.2  -4.59117   ACCACATACCAAAAT      TACGGGAACTTTTT GTAA AGAATGTTCGCGTA       TTTTATAATTAATTT  71 227
        folE  665211 ..  665228 +  -4.9   -4.0044   GCGGAATTTTTTTAG             CGTATTA TTTG TAGTACG              TTTCTAGTAATGGTT  62 318
     BQ05560  666614 ..  666631 +  -2.7  -3.12446   AAATGAATAGCGGGA             TGAATGT AAAA ACACTCA              TTAGGTGAATTTGTG  43 132
     BQ05570  667333 ..  667358 +    -2  -3.55548   CTAAAACCTTGCATA         TTTTTTCACA ATAGGA TCTGAAAAAA          TTTAAAAAAATATTA  47 217
        nuoA NONE
        nuoB NONE
        nuoC  671216 ..  671226 +  -2.6  -3.87956   CAATGTGATGAAAGT                 TTTT GTT AAAA                 TTTGATATAAGTTTT  51 101
        nuoD NONE
        nuoE  673128 ..  673147 +    -3    -5.093   GGGAATGTAGCTAGG            TGTTTTTT CTTG AAAAAATA             TTTTATTATTTTGCC  71 50
        nuoF NONE
        nuoG NONE
        nuoH NONE
        nuoI  678267 ..  678293 +  -4.5  -3.08464   TCGAAATATATTGAT        AGATGCACCTTA TCGT TAAGG-GCATCG         TTGAATGGGTAGTCG  50 7
        nuoJ NONE
        nuoK  679329 ..  679346 +  -3.5  -3.70741   TGAAAGGCTGACCAG             CGAT-GTA TCA TACGATCG             TCTTTCTTCCGCTTT  50 30
        nuoL NONE
        nuoM NONE
        nuoN  684217 ..  684227 +  -3.2  -3.15073   GACTTGGCAGAAAAA                 GCAG CTA TTGC                 ATTGTTTTAATGAAT  47 5
        birA NONE
     BQ05790  686887 ..  686899 +  -2.7  -3.55622   TAAATTTTTCAATAA                CATGA TCA TTATG                TTTGCAAGCATTCAG  48 142
        proS NONE
        lolC NONE
        lolD NONE
     BQ05830 NONE
         mfd  694190 ..  694214 +  -8.1  -4.18024   CAAAGCTATCACTCA          TTTTTATAGAA TTA TTCTATAGAAA          TATTTTATTTGTTGT  81 61
     BQ05860  697065 ..  697086 + -10.9  -6.02345   GTTTTTCTATTTAAA           CCGCCATAA ATAT TTGTGGCGG            TTTTTTTTATACTTA 100 84
        amiB  701619 ..  701633 +  -2.9  -4.07868   AAATATTTAAAGATG               GAAAA CAATT TTTTC               TTTGTCTCAATCTAG  53 85
       mrcA2  704195 ..  704206 +  -4.4  -2.80056   TGGGTTGTATTAACC                GAGA AAAG TCTC                 CTTTAACTAACTGGT  48 28
        prfB  705589 ..  705604 +  -3.3  -3.75437   GTACAGATTTACCCC              TTAGC AAAAAA GCTAA               TTTGGTAGGATAATT  52 104
       nifS1  710027 ..  710039 +  -7.7  -4.07568   CCTAGGAAATGGATT                GCTTG CTT CAAGC                TTTTAAAAACAAGAC  76 111
     BQ05950 NONE
     BQ05960 NONE
     BQ05970 NONE
       nifS2 NONE
     BQ05990  715360 ..  715374 +  -3.6  -4.73388   AAAAGTTACTATTTA               TGAATA CAT TGTTCA               TTTTTCGTAAGCATT  67 39
     BQ06000  716231 ..  716243 +  -3.5  -4.83615   AATAGAATGACAGAT                TTTTT TTA AAAAA                TTTTTCTCACGAATA  70 430
        pcsA  719912 ..  719923 +  -4.4  -5.79526   TTTGCTATGCCAGAA                GCTT CTAC AAGC                 TTTTTTTTACCATCT  91 407
        lexA  731494 ..  731512 +  -3.1  -4.03611   ATTTGCTTAGCCCGC             TCCCTTT ATTCA ATAGGGA             TTGTTTAAGTATTTT  55 51
        sfsA NONE
         map NONE
        radC  739070 ..  739088 +  -7.6  -2.82895   ATAAACCTTATTGGA             TAAAGAAA AAT TTTCTTTA             ATTATTCATAACAAA  64 37
        livJ NONE
        livH NONE
        livM NONE
        livG NONE
        livF  747291 ..  747308 +  -4.1  -3.79533   AAAACAAAAGCTCAT             CCTCTAT GTTA AGAGAGG              TGTTTTGCTGGTTTA  57 62
     BQ06360  750157 ..  750171 +  -2.8  -3.61001   CGGCTTTCCATATAG               GCATTT GCA ACATGC               TCTATTTTTGTAGAA  48 116
        pyrB NONE
       pyrC2 NONE
     BQ06400 NONE
        dprA  756168 ..  756178 +  -2.6  -4.11216   AACCTTGTAATTCCA                 TATA GGG TATA                 TTTTAACAATAACAA  55 287
        topA NONE
        vacB  761407 ..  761421 +  -5.7  -4.45693   AAAGGGATTAGAAAA               TCTGC AATGG GCAGA               TTTATCTTTCTCTTA  69 283
        rpmG  762805 ..  762816 +  -5.8  -5.73978   TTCATTCTTAAAGTC                CCCT TTTA AGGG                 TTTTTTCTTTGTGAT  88 97
     BQ06450  763701 ..  763712 +    -3  -5.03715   CTCGAACAGAATAAA                GAAA ATAT TTTC                 TTTTTTAAAGATCAT  71 27
     BQ06460 NONE
     BQ06470  764938 ..  764949 +  -4.4  -3.70417   TCATTTTTTAACGAT                CAAG TCTT CTTG                 TTTGAATAGTGTCAT  55 105
        accB NONE
        accC  770520 ..  770539 +  -2.1  -3.96148   TTATGCCCTTATAGC            TCAGTTG GTAGAG CACCTGA             TTTGTAATCAGGGGG  52 221
        lemA NONE
     BQ06590 NONE
        lipB NONE
        parE  778357 ..  778400 + -11.1  -2.78891   AAAAAAATATCTCGC TCAAACCACTGCTGCTGCGT CAATA ACGC-GCAGTTGTGGATTGA TAGTTCCATTCCAAT  81 46
        rplM NONE
        rpsI  781438 ..  781451 +  -4.5   -5.0133   GTGTGGGGCTTTTTG               TCTGC TAAA GCGGA                TTTTTTGGAAAAATA  73 79
     BQ06660  784471 ..  784483 +  -3.5  -2.62496   AAAGTGGATGTTTTG                TAAAA AAA TTTTA                ATGTCTTGTTTGTAA  43 203
     BQ06750 NONE
     BQ06760  799467 ..  799493 +  -3.6  -3.55714   AAAATAAACTACTCT         GGGGGTTGATAG CTG CTCTTACTCCCC         TTGTATAGTCAATCT  52 69
        gltX  811491 ..  811503 +  -3.4  -3.08522   AAAAATATTTTTAGA                TTGC ATGAG GCAA                CTTTTAGAGTAAATC  45 179
        gltA  812932 ..  812957 +  -7.7   -3.4277   AAAATGACCACCCAA         TAAAGCTTCAG TTTA CTGAATCTTTA          TTGTGAATATTCAAT  69 23
     BQ06860 NONE
     BQ06870 NONE
     BQ06880 NONE
     BQ06890  818095 ..  818110 +  -3.2  -3.64703   TGAAACCGTCCCAAG              TGCTGC GAGT GCAACA               TTTGCATCCGCAAAA  52 404
     BQ07030 NONE
     BQ07040  833015 ..  833033 +  -8.2  -3.59372   CCCACCTGTTTTTTT             GTAAAACG TGC CGTTTTGC             TATTCTTTAAATTAA  68 70
       dacA2 NONE
     BQ07080  837939 ..  837951 +  -7.7  -3.08464   TGTGCGTAACTCAAT                GAGGA AAA TCCTC                TTCAATAACTCATAA  66 349
     BQ07240 NONE
     BQ07350  866504 ..  866518 +  -4.4  -3.30439   AAATTTTAACGATGC               TAAAAA CAA TTTTTA               TTGAATTTGCATGTT  51 154
        purM NONE
        purN  870571 ..  870582 +    -3  -4.72272   AAGCCGAAAATAGCA                TCTT GTGG AAGA                 TTTTTAGTAAAAGCA  65 322
     BQ07410  874256 ..  874274 +    -6  -3.15378   TCATTCCATAAAAAC             CTCCATAT GGT ATGTGGGG             TCTATATATTGTTCA  59 506
         rpe NONE
        purB  877286 ..  877300 +  -2.8  -3.40403   ATATTGCCTTCTCCC               TGTGAT TAA AGCACA               TTGTAATACAGGAAA  47 50
     BQ07460 NONE
        purC  878818 ..  878833 +  -7.6  -3.58177   TAAAATAAAAAACAA              GGTGAT ATTA ATCACC               TTCCTTTAAATTGTA  71 33
     BQ07480 NONE
        purQ NONE
        purL NONE
     BQ07510 NONE
     BQ07520 NONE
     BQ07530  884430 ..  884450 +    -4  -5.03314   AGATAGCATTCTTTT            TCTCGCTT GTCTA AAGCTAGA            TTTTTTACACCTAAC  73 74
        rnd2  891394 ..  891414 +  -5.5  -3.37464   CAAACAGCTTTAATT            TATAAAGGA CAT TCCATTATA            TTCTAAAATTGATGA  57 28
     BQ07600 NONE
     BQ07610  897518 ..  897533 +  -7.6  -2.92777   TATAAAATTTAAAAT              CCCAAA TTGC TTTGGG               CTTTCATGTATGAAA  64 66
        recG  904211 ..  904225 +  -7.2  -3.44149   TAGAGGATTTGAAGT               GAGAAA ATA TTTCTC               TATTCTGTGTTCTCA  66 286
         dgt NONE
        argS  913095 ..  913110 +  -3.3  -2.67747   AAAATTAACCATTTA              TTGCA CGCAGA TGCAA               ATTATCATGTGAGAA  43 140
     BQ07710  915655 ..  915693 + -14.8   -4.2679   TCGTCACACGCTAAA   CAAATAATGCGACGGTTT TAA AAACCCTCGCACTATTTG   TTTTGCTAACAATTG 100 27
        ilvE  917927 ..  917952 +  -6.9  -2.58544   CTGCCCACCAATGCA         GCGTA-AAGCTG CGG CAGCTAATACGC         CTTCTGGCGCTCCAC  56 432
        icdA  923566 ..  923583 +  -3.3  -3.77489   AATTTAAATTCTAAA             GCTCTGC GAAA GGGGAGC              TTTGAATCTTCCCTT  52 47
     BQ07790  925105 ..  925123 +  -3.2  -3.18264   ATAAATGAAAAATAC             TCTTTCTT TTC AAGAAACA             TTCATAGCTGAGAAA  47 41
        uvrA NONE
        glnB NONE
       glnA2  939469 ..  939487 +  -3.9  -4.92363   TTTTCAATTAAGAAA             TGGAGAT AAAAA ATTTCCA             TTTTTGTGGATATTT  70 55
     BQ07900  940566 ..  940582 +  -4.4  -3.86897   TTCACATTGTCGTTG              CACCAG CTCTT TTGGTG              TTTGTGCGCGATAAA  59 450
        txpA  944998 ..  945010 +  -2.7  -5.48825   TGAAGGCAACGACTC                CAGAT CCA ATTTG                TTTTTTTCCATCATC  78 459
       xthA1  972225 ..  972237 +  -3.3  -3.08798   AATAAATATGTTACA                TAGCC TAT GGCAA                TCTTAAGTAAAGAAT  45 95
        ybeJ  973208 ..  973239 +  -5.3  -3.84039   AATTTAAAAAAAGAA      TAACTACACTC TTTGAAAATT GAGTGTGGTTA       TGTTTTAGTTCATGT  61 41
        gltJ NONE
        gltK NONE
        gltL  975810 ..  975836 +  -3.6  -4.81083   CTTTTTTATAGATCG         CAGTTAACATCG CTA CGCTGCGAACTG         TTTTTCCTGCTTGAA  67 247
     BQ08460 NONE
        secD  993595 ..  993607 +  -3.5  -2.65894   CCTTAAACTCATTCA                TTTTT TTG AAAAA                GTTGTAAATATTATG  43 101
     BQ08490 NONE
     BQ08500  996536 ..  996547 +    -3  -4.05788   AATACATGGAAATAT                TTGA TACT TCAA                 TTTACTTTCAGAGAA  55 205
        cycA 1002551 .. 1002568 +  -9.9  -4.87665   AAAACATATCAAAAA             GGGTAAC CAAA GTTACCC              TTTTTGTACATGAAC 100 54
        kgtP 1017873 .. 1017888 +    -9  -5.29782   ATGTTAAACAAAAAA              GCTCAG TATT CTGAGC               TTTTTTGTGCATGTC  95 48
     BQ08680 NONE
     BQ08690 NONE
     BQ08700 NONE
        uvrD 1025033 .. 1025043 +  -3.2  -4.46212   CACAACGATCGGTAA                 GGTG TAA CATC                 TTTTCTGATAACAAC  62 257
     BQ08730 1026149 .. 1026159 +    -4  -3.53012   TATCTCAAATTAAAT                 TCAA AAG TTGA                 TTTAAAAGAAAGAGC  52 28
        prmA NONE
     BQ08750 NONE
     BQ09010 NONE
        pncA NONE
     BQ09040 1064738 .. 1064785 +  -3.7  -3.83205   TGAAACAAACACAAA CTTTATCAGCATAGAAA-AATT AGAGC ACTTCTTTCCTTGCTGATAAAG TTTGATGTGCCACGT  55 63
     BQ09050 1065397 .. 1065419 +  -4.2  -3.07856   TTGATCTTCTTGTAA           CGGAAAACAT GAA GTGTTTTTTG           TGTGATTTCTAATAT  50 122
     BQ09100 1070402 .. 1070416 +  -4.3  -3.27525   GACAAAGATAAGGAT               CTCTT CACAA AAGAG               TTGAGTTTACCCACA  51 355
     BQ09140 1073621 .. 1073649 + -11.8  -3.08073   AAATGATCTATCTCA        TCACCGGTCTTC ACAGA GAATACCGGTGA        TATGTTCGAGATAAT  85 72
     BQ09180 1081556 .. 1081575 +  -2.9  -4.32067   TTACAAAGCTCTACA            CCAATAA CAATGC TTGTTGG             TTCTTTTGTGGAATC  58 293
     BQ09200 1084149 .. 1084159 +  -2.4  -5.51612   TAGGGCTGTTTTAGT                 GCCG TAC CGTC                 TTTTCTTTTTTATAT  74 273
        ubiC NONE
        carA 1088381 .. 1088393 +  -3.4  -3.57441   AAACAACGGACGCCA                TTGC CCCTT GCAA                TTCTCCTTGTGCATT  50 361
        carB 1094289 .. 1094304 +    -4   -4.8667   TAAAGCTTTTGTTGT              GC-TGCA AAA TGCATGC              TTTTTATACGCTCTC  70 38
     BQ09250 1094771 .. 1094792 + -13.1  -5.47159   TATTCTATTTAAAAA           CCTTCGTCT TTAC AGACGAAGG            TTTTTTGTATTCAAA 100 57
        aatA 1096615 .. 1096628 +  -2.3  -3.09015   CATTAAATTATAGTT               CACCG AAAA CGCTG                TTACGTACCTGTGAA  42 362
        trkH 1101205 .. 1101219 +   -10  -4.41844   TAAGACGGTTTACAA               GAGGCA TAT TGCCTC               TTTTCTCAAGGTTTT 100 516
     BQ09320 1104056 .. 1104082 +  -9.5  -3.36327   CACAGTACTTACTGT         CATTCTCCACA ACAAC TGTGGTGAATG         TTATGGATAAAATAG  79 2
        uvrB 1106965 .. 1106977 +  -6.3  -2.60941   GGCGTTCTCTGGAAA                GATGT TCA ACATC                GTTATGCACTGTCCT  57 336
     BQ09340 1109296 .. 1109306 +  -6.8  -4.46212   TCCATATTCTTTCTA                 GCTC TTT GAGC                 TTTTGTCCTAAAAGC  76 341
     BQ09360 NONE
     BQ09370 NONE
     BQ09380 NONE
     BQ09390 NONE
     BQ09400 1118916 .. 1118932 +  -5.2  -4.38154   ATTGTCAAATTCTTC              TTGAAG AACAC CTTCAA              TTTTATCGCAAATCT  68 218
     BQ09440 1123240 .. 1123266 +  -5.9  -5.37593   AAAATACTTTTAGAA         TAGCTAAGCTC GATAA GAGTTTGGCTG         TTTTTTGCTTTCAGC  84 60
        ctrA 1125011 .. 1125033 +    -2  -5.28561   ATGCACATTGTAAAA           TCTCGG AGTATAGCGGG CCGAGA           TTTTTATTCTCTGTT  70 50
     BQ09480 NONE
     BQ09490 1127412 .. 1127423 +    -3  -3.96841   TGTATCTTCCATAAC                TCAA TAAA TTGA                 TTATCTTTCTTGAAA  55 98
        etfB NONE
        etfA NONE
     BQ09690 1149690 .. 1149702 +  -4.9  -4.24786   CTCTGAACAAAACCT                TTATC AGC GATAA                TTTATGTATTCTCCC  64 439
        rpmH 1155473 .. 1155489 +    -8  -3.55622   GTTATAAACCTCTGA              TGCCTG CTTTT CAGGCA              TTTAGCAAAATTGCG  73 100
        rnpA NONE
     BQ09780 NONE
        cgpA 1158517 .. 1158539 +    -2  -3.55899   CTTATCAACTCTATT           TGCTAACGTA GAC TATGTTGACA           CTTTTTCATTCTCCT  47 159
     BQ09800 NONE
     BQ09810 NONE
        gpmA 1161178 .. 1161188 +  -5.4  -4.52949   TTTTAAATCAAGACT                 GCTT TTC AAGC                 TATTTTTTTTAGCCA  71 349
     BQ09890 1165568 .. 1165587 +  -6.4  -5.75538   CTTTTTTTAAAAAAA            CTGGCGAT CCAT GTTGCCAG             TTTTTCTTTTTTAAA  89 55
     BQ10010 1179905 .. 1179916 +    -3  -4.27886   AACAGAGTAATATAT                CTTA CTTG TAAG                 TTTGTATCTTTAGCA  60 31
        vceA NONE
        vceB 1182766 .. 1182779 +  -3.9   -2.8806   CCTTATGGATTTCGA               GAAAA ATTC TTTTC                TCTGTCAAAAGCTTT  46 47
         alr 1190440 .. 1190454 +  -2.9   -3.8448   GGGAATCTTATCTGA               TCAAA CGACT TTTGA               TTTCCTGCTGTATTG  51 180
        lon2 NONE
     BQ10150 1197530 .. 1197544 +  -8.6  -3.02461   GTGAATTTGTTAAAA               GCGTAT TTT ATACGC               TCTTGAAAAAACTTG  71 124
         asd 1200012 .. 1200023 +  -7.2  -3.95986   CAGGATAAGTCACAA                CGCG GTAG CGCG                 TTTCGTTGCGTTCAA  73 136
     BQ10230 1205698 .. 1205712 +  -4.3  -2.71263   TTTTCTCATTTCACC               TTCTC TTATT GAGAA               TCATTAAAAAACGTT  47 134
     BQ10260 NONE
        fatB 1221035 .. 1221049 +  -3.6  -2.92613   GAAAGACTTCTGCTC               TTTTCT GTT AGGAAA               TAATTTAACGTGAAA  46 101
        fatD 1221992 .. 1222005 +  -3.8  -3.08679   ATCATACTGCTTCTA               CGCT GGAGAA AGCG                TCTTGGATAAAAAGA  47 2
        fatC NONE
        ceuD 1223795 .. 1223808 +  -6.7  -2.91695   AAAAATGACGACACC               TTCCC GTTG GGGAA                TAGTTTAAGGGTAGA  58 107
     BQ10380 1231355 .. 1231387 + -16.5  -2.88427   ATACACTATGGCTTT      TAAAAAAGGCAGCAC ATT GTGCTGCCTTTTGTA      TATATGAAACCTGTT 100 23
     BQ10410 1238665 .. 1238697 + -16.5  -2.88427   ATACACTATGGCTTT      TAAAAAAGGCAGCAC ATT GTGCTGCCTTTTGTA      TATATGAAACCTGTT 100 23
     BQ10450 1243168 .. 1243186 +  -7.5  -4.63863   TTCTACCTTGAATTA             TCACTCT TCCTC AGAGTGA             TTCTTTTTATCTTCC  82 181
     BQ10460 1245200 .. 1245210 +  -3.2  -3.74747   TAGGTTTCCAAAAGC                 GGTG CTC CATC                 TTTAATAACCGTTGG  52 493
       virB2 NONE
       virB3 NONE
       virB4 NONE
     BQ10560 NONE
       virB6 1254851 .. 1254886 + -12.6  -3.08679   ACGAGGGTTCTTGTT    TTTGCATTGCGCGCGC TAGA GAGCGCGCAATGTACA     TATTGCGTGAAACAG  87 63
     BQ10580 NONE
       virB8 NONE
       virB9 NONE
      virB10 NONE
      virB11 1259111 .. 1259126 +  -3.2  -5.00884   TTAAATAGAGATCAC              GCCTAT TCTA AAAGGC               TTTTTTAAGGCAACT  68 37
        traG 1263178 .. 1263197 +    -5  -2.82623   ATTGCTTTTATGTCT            GTGTTTAC CAGC GCAAACAC             TCCTTGTGAAGAACC  51 198
     BQ10650 1265235 .. 1265248 +  -3.9  -4.74132   CTGACCAGCTAAACA               CAAAA GAAT TTTTG                TTTTTCATCGGATCT  67 29
     BQ10660 1267127 .. 1267171 +  -4.2   -3.3676   TCTGATTTTTGATCT CGTCTCTTGGCGCAAATCAT TTGAT AGGAGTTGTGCCAAGGATCG TTATGGAGTGTTAGG  53 94
     BQ10670 NONE
     BQ10680 1271289 .. 1271327 +  -4.8  -3.28173   ATCTCTTCGTCTAAT  TTCTTGGCGCCAATT ATTTTATGGA AATTG-CGCCAAGAG   TGTTAGTGTTGTGGT  54 68
        mviN 1274260 .. 1274276 +  -3.7  -3.00946   GTCTATAATACTTTG              TCTTGCT TTC AGAAAGA              TCCTTTGTCACAAAA  47 49
        trpS NONE
     BQ10710 NONE
     BQ10720 1276715 .. 1276737 +    -9  -3.05844   TTTACCTCAATATGC           GGGGAGCCTG TGC CAGACGCCCC           TCTTCAACTGCAACG  71 152
        fumC 1280938 .. 1280957 + -13.6  -3.98981   CTCTCCATTAGAATA            TCGGACCG CAAG CGGTCCGA             TTCTTATTGGATCTT 100 70
     BQ10800 1284390 .. 1284405 +  -2.6  -4.53036   TAAGATATTGATTTA              TAATGA TAAT TCATTG               TTTTCATATTTATCG  60 492
     BQ10930 1300372 .. 1300392 +    -4   -4.7923   ACCGCACAATTAAAA            CCTCTTGA TAACC TAAAGAGG            TTTCTTTCTTTGAAT  67 41
     BQ10980 NONE
     BQ10990 1305805 .. 1305818 +  -3.7  -4.87328   GAAGATGTCATAACC               CGGCG CCGA CGCGG                TTTTCTCTTTATCTC  71 302
        fdhE 1308337 .. 1308367 + -18.4  -2.87564   CTTTAGAGAGCCCCT       TTCCCGGCAGCTGT GTA ACAGCTGCCGGAAA       TCTATGGAGCAGTGA 100 82
     BQ11040 NONE
     BQ11050 1311804 .. 1311818 +  -2.8  -4.10453   CGAAGATGTTATCAC               CCAC CATCGAC GTGG               TTTTCGGAAGATTTC  55 100
        purE NONE
        purK NONE
     BQ11300 1337772 .. 1337785 +  -2.3  -4.90477   TCTTTACACGAGTCC               ATGCG AGAA CGCAC                TTTTGGTTTTTTGTA  65 403
        rpmJ 1338344 .. 1338354 +  -5.4   -3.9163   TTGTCTTTAGGATTG                 CAAG TCC CTTG                 TTTGATATCTCATTT  63 97
     BQ11320 1339489 .. 1339507 +  -2.5  -5.52384   AAGGAATAAGTATAG            CTTCTGTG TCAT CA-AGAAG             TTTTTTTCATGAAAC  76 330
     BQ11340 NONE
     BQ11350 1342075 .. 1342086 +    -3  -4.85599   TCCTTTCGCGATTTT                CTTT GAAA AAAG                 TTTTTCTCGGGTAAG  68 404
     BQ11380 1342648 .. 1342662 +  -3.6  -3.66908   CCTCTCAATGATTCG               TTCTAA CAT TTGGAA               TTCGTTTTAAAACCA  52 75
        murA 1344100 .. 1344112 +  -9.1  -4.08557   GCCTTCATTCCTTTC                GGGGA TTG TCCCC                TTCTTCTTTGGGGAC  85 60
     BQ11480 NONE
     BQ11490 1350194 .. 1350204 +  -3.2  -3.72576   GCAGCAACCATGATG                 CTCT ACC GGAG                 TTTCATCAACAACCG  52 229
     BQ11500 1352653 .. 1352667 +  -2.1  -3.24575   GCTTGCTCTTTAAAA              GCATGC ACCA GCA-GC               ATTTCATTTTTTAAA  44 87
     BQ11510 1353515 .. 1353525 +    -4  -3.15593   ATCTTGACAATGAAA                 GAAA AGT TTTC                 ATTTTAAAGTTTATT  49 227
     BQ11520 1354716 .. 1354728 +  -6.3  -2.59191   AAGTATTTTTTACAA                CAACA GCA TGTTG                CTTATAACACTCTAA  57 346
     BQ11530 1355952 .. 1355970 +  -5.3  -5.67283   GCTGAATATTGAAAA            GCCCC-TA GAAA TATGGGGC             TTTTTTATTTCGCTT  86 107
     BQ11560 1358397 .. 1358415 +    -9  -3.33969   GAAAGGACACGATAA             TGTGTAAA ACA TTTACACA             TTGTGCGCTGGATTC  75 61
        yopP 1362277 .. 1362287 +  -2.6  -5.48303   AAATCTTTGCTTAAA                 TTAT GAT ATAA                 TTTTTTTAACATTGT  76 39
     BQ11590 1364470 .. 1364483 +  -3.1  -4.77165   GCCACTTTTTTTATC               GCTTT AGCA AGAGC                TTTTATTCTCGGCAA  65 85
     BQ11640 NONE
     BQ11650 1369701 .. 1369711 +  -5.4  -3.86015   TTTGATTGAAGCACA                 CCTT GAA AAGG                 TTTGTAAGAGAAATG  61 286
     BQ11660 1372142 .. 1372154 +  -4.8  -5.14645   AAAAAAAGCGCGAGT                CCTC ACCCA GAGG                TTTTTATTAGCTTGT  77 202
         dut NONE
     BQ11720 NONE
     BQ11730 1376342 .. 1376370 + -20.5  -5.10767   GATCCTATCCACCTA        CGACGCTTTCTCT TCA AGAGAAAGCGTCG        TTTTTGTCTTCCATG 100 61
     BQ11790 1386033 .. 1386052 +  -9.2  -5.16206   CTCCATTCATCAAAA            GCCCCGCT TCAA AGCGAGGC             TTTTTCTATTACTTT 100 167
       thiE2 1399458 .. 1399472 +    -5  -3.08032   ACTAAAAGCAAAATG               CTGATT CTA AGTCAG               TACTTTTAACCCCCG  52 380
     BQ11930 1401369 .. 1401379 +  -2.4  -4.98436   TTTTTAAAATCCTTG                 CGTC TAA GCCG                 TTTTTATGGTCTTGC  65 109
         efp NONE
        suhB 1403094 .. 1403107 +  -5.3  -2.85361   TTCCGCATGTGTTCC               CTCTT CAAC AAGAG                TCCCTTTTTCCATCA  50 204
        rpmE 1405390 .. 1405412 +   -15  -5.76633   ATAAAAATGAGATAT           CCTGCCTTAA GCC TTAAGGCAGG           TTTTTTTATGTGTCA 100 198
     BQ12030 NONE
     BQ12040 1412661 .. 1412674 +  -6.7  -2.81784   TCTTAACCTTTAGCC               GGTTC ATAA GAACC                CTATTATTTATTCCT  58 336
     BQ12070 1414517 .. 1414532 +  -2.6  -5.62288   TAACCATTCATCTTC              TTTTTG CGCA CAAGAA               TTTTTCTTTTCTTCC  81 88
     BQ12110 1419549 .. 1419568 +  -5.6  -3.64703   TGGGTTAAAAATAAA            CCACCGGT CACT GCCGATGG             TTTAAATAAAAGAGA  59 468
     BQ12130 NONE
        fdxA 1423586 .. 1423600 +  -6.4  -4.15854   AGAACACTCAAAGTT               CAGGCT TTT AGTCTG               TTTTCCGGTACATTT  71 276
     BQ12150 1424252 .. 1424286 + -16.8  -3.62522   AAGACATTTTAATAA     TAAAATAAAACCAGCG CTC TGCTGGTTTTATTTTA     TTATTAACGACCTTC 100 49
        ispA 1426777 .. 1426787 +  -2.4  -3.14602   CGTGTCCGATCTCCC                 CCGG GTT CAGG                 TGTTAATGAAATACG  43 509
     BQ12190 1428164 .. 1428183 + -13.6  -5.01546   AATCAAACTTTTCAA            TGCCCGCT TTGA AGCGGGCA             TTTTTCTCTGCCTTT 100 66
        talC 1440714 .. 1440730 +  -3.7  -2.96695   GGAGTATTTTTCATA              TCCTTTA AGG TATAGGA              TGCTTTGCTCACCAC  47 206
     BQ12320 1445064 .. 1445082 + -13.2  -3.07994   CGGTATCAACCATAA             GGGAGCAT AAA ATGCTCCC             TTAAATACAATTGCG  88 453
         acs 1447449 .. 1447461 +  -3.3  -3.53811   GCTATGAAGCAATAA                GAGCA AAG TGCCC                TTTGCGAACCGTAAA  50 253
        ftsE NONE
     BQ12350 NONE
     BQ12360 1450050 .. 1450066 +  -5.9  -3.53091   TAATCTTTACACACC              GGTTTTC TCT GAAAATC              TTTCGAACCAGCCCT  62 38
     BQ12440 NONE
     BQ12460 NONE
        trwN NONE
        korA NONE
       trwL1 1464778 .. 1464798 +  -5.3  -3.90744   TCAATGCAAGCATTT            CTCACAGTG CAG CACAGAGAG            TTATTTGCACCAACA  63 125
       trwL2 NONE
       trwL3 NONE
       trwL4 NONE
       trwL5 NONE
       trwL6 NONE
       trwL7 NONE
       trwL8 NONE
        trwM NONE
        trwK NONE
       trwJ1 1471339 .. 1471359 +  -4.1   -2.6927   TACGTTTTATCCGAT            GAAGTTTTT TAT AAGAATTTC            TCCTATGTCACCGGT  47 24
       trwI1 1472628 .. 1472655 +  -4.3  -3.24414   TCGAATAAAGAGGAA        TGTTAAAATGA GATCAA TCATTTTTACA         ATTTTGATTGCGAGT  51 184
       trwH1 NONE
       trwJ2 1473734 .. 1473754 +  -4.1   -2.6927   TAAAGGCCATCCAGT            GAAGTTTTT TAT AAGAATTTC            TCCTATGTCACCGGT  47 24
       trwI2 1475023 .. 1475050 +  -4.3  -3.24414   TCGAATAAAGAGGAA        TGTTAAAATGA GATCAA TCATTTTTACA         ATTTTGATTGCGAGT  51 184
       trwH2 NONE
        trwG NONE
        trwF NONE
        trwE NONE
        trwD 1478932 .. 1478952 + -12.7  -4.57581   AAATTTCAACAAAAA            GCCGTAATA AAT TATTACGGC            TTTCTTATTTAACCT 100 67
     BQ12760 NONE
        xerC 1488997 .. 1489008 +  -4.4  -3.25312   CCTCAAGCGCCAAAG                CATG AACA CATG                 TTGCTAACTCTTTTT  51 79
     BQ12790 NONE
        cobS 1491126 .. 1491136 +    -4  -3.93383   TGGACAAGAGCTTCC                 TGAA TCA TTCA                 TTTAGTGTGTCTTAC  57 10
        cobT 1493303 .. 1493316 +  -3.7  -2.83743   TCTCGTAGTCAACAA               AGGCG ATTA CGCCG                CTTGTTCAGCTTTTT  46 253
       surF1 1494696 .. 1494714 +  -8.2  -3.05597   CTCTCCACTCTTAAA             GAAGATGC TGA GCATTTTC             GTTTTAAAAGATGCA  68 48
     BQ12910 1502569 .. 1502597 + -14.8  -2.78006   AACCCTTTTAAAGAA        GATCCGTTTTTG TTCGT CAAAAACGGATC        ATATTGTTCTTCTTT  95 72
     BQ12960 1510784 .. 1510797 +  -2.4   -3.5944   TACCTTTGCAGCAGG               GTTG ATTGCA CAAC                TTTAACACTCTGCCT  47 7
     BQ13010 NONE
     BQ13020 NONE
     BQ13040 1520928 .. 1520940 +  -4.9  -3.87869   CAAAACGGATATCGT                CTTAA TAT TTAAG                TTTATCCAAAGTTAC  59 14
     BQ13100 1528363 .. 1528385 +  -6.2  -3.02511   AAAGCTTAACCGATT           GAGCTTGCAT CAA AAGCAAGCCC           TGTTGGCGAAATACA  57 188
     BQ13140 1531768 .. 1531786 +    -6  -4.38154   TTAGATAGATTCCTT             GACGAAAA TAA TGTTCGTC             TTTTATCAAACATAT  72 192
        plsC 1537889 .. 1537899 +    -4  -2.63579   ACATTAATTTATAAA                 GATA ATT TATC                 AATTTTCCTTTTACT  45 34
       dacA3 NONE
        aroK NONE
        aroB 1545605 .. 1545615 +    -4  -2.98014   GCGGAAATTCGTTAA                 TTCA TAT TGAA                 TATAATTGATTCGTT  47 26
     BQ13290 NONE
     BQ13300 1547281 .. 1547292 +  -5.8  -2.70932   CACGCATTAAGAACT                TCGC CAAA GCGA                 TACTTGAAACAGGAC  51 491
        nspC NONE
     BQ13390 1556166 .. 1556185 +  -7.8  -5.45726   TTTATATAAGGAAAA            CCGCTCCT AAAA AAGAGCGG             TTTTTTTAAAATATA  93 49
        dapF NONE
     BQ13490 NONE
        ftsY NONE
        ispZ 1572509 .. 1572534 +  -7.1  -4.52803   AATTCGATTCTTAAA         TAATTTGTATT TATC GATACAAATTA          TTTTGTAGATTTATC  80 27
        gloB 1573570 .. 1573588 +  -4.7  -2.80859   GGACATATCGCTTGT             GTTTTTA GAAAA TAAAAAC             TCGTGTGTGTTTTAA  51 257
         rho 1579485 .. 1579506 -  -2.3  -4.00934   ACTCGAAACAGCAAA           GATTGTATCC ACA GGAT-CTATC           CTAACAAAAAAACTT  52 48
        thdF 1578124 .. 1578136 -  -4.9  -4.44046   TTTACGTGAAACAAA                GTATT TAA AATAC                ATAATATTCCTAATC  67 75
        gidA 1576212 .. 1576222 -  -6.8   -3.2404   AGAAACATTCATTAA                 GCTG ATT CAGC                 CTTTTCACGTCGTTG  61 11
        gidB NONE
        parA NONE
        parB 1573508 .. 1573520 -  -3.3  -3.12773   GAATCTAAGAAATTA                CCCGC AAA ACAGG                AAATACATAATACCA  45 308
     BQ13470 1567580 .. 1567600 -  -2.7  -3.22314   TTGAAATTAAAACCA            TCTAAAAAA CCT TTTTTCAAA            CCGTTTTCAATGAAA  45 104
     BQ13460 1566267 .. 1566281 -  -2.8  -4.99056   TAATAGAAGCAAAAA               TCCTCC ACA GAAAGA               CTATTAGAAAACAAC  66 149
         mdh 1565126 .. 1565145 -    -8  -3.41704   ATAACATTTTAAATA            TTCTGTTT TCAT AAACAGAA             TCTCGTTTAATTTAT  72 37
        sucC NONE
        sucD 1562912 .. 1562953 -  -8.9   -3.1247   ACTTTTTATATCCAA TGTTTCACCTGGATAAGGA TATA TCCTTATCCAGATAAAATT  TTCTCTTATCCTCTC  71 31
        sucA 1559794 .. 1559811 -  -2.1  -3.36655   CCATACATAGAGTAA             TTAAATT TAAG AACTTAA              CGCATCTTCAAGAAA  45 14
        sucB 1558548 .. 1558560 -  -4.1  -3.60798   ACTTTTACAAATCAA                GAACA AGG CGTTC                CGGATCTTCTAAACT  55 2
       pdhD1 1556877 .. 1556893 -  -5.1  -2.96444   TTGTTTAAGAATAAG              GGGAAGA AGC TCTTGCC              ATTTAAAATAAAATG  52 230
     BQ13370 1552981 .. 1552999 -  -5.4  -3.78934   TTGCCCTTACAATAA             TAAGATTT AAT AAACCTTA             AAAATATTTAAAATT  61 116
        phaA NONE
        phaC NONE
        phaD 1547997 .. 1548013 -  -2.3   -3.0485   CAAAAAAAGGGAAAG              GACAAAA ATA TTTCATC              GACTCATTTCCCTCT  42 21
        phaE NONE
        phaF NONE
        phaG 1546534 .. 1546546 -  -4.1  -2.64318   ATACCAGATAATCCA                GAGCT TAT AACTC                AGACAAGTTCTTATC  45 330
        xerD 1542631 .. 1542641 -  -2.6  -3.00946   TCGCTTTATAAAGTA                 TTTT TCA AAAA                 CATCACCTTTTCTTT  43 39
        accA NONE
     BQ13240 1540804 .. 1540817 -  -3.1  -4.16146   AAAACATTCTGAAAA               GCAAA GAGA TCTGC                ATTTTGCAATAACAT  57 46
       thiD2 1535788 .. 1535804 -  -9.5  -2.62983   CTCAGGGGTAGAGCA              CAACCTT GCC AAGGTTG              GGGTCGTGGGTTCGA  72 300
     BQ13150 1531830 .. 1531842 -  -3.5  -5.00895   CTTATGAGAGAAAAA                TTTAT TTC ATAAA                ACTTTCAAATAAACT  68 42
        tyrC 1530192 .. 1530208 -  -3.1  -3.39923   ATCAGCAAAATTTAA              CAAAAAA GCT TTTTTTA              CGTGCTCTCTTTAGA  48 23
     BQ13120 1528532 .. 1528548 -    -8   -4.1552   CACCCTTTCAAGAAA              CCCTTC ATCTG GAAGGG              AAAAAACGATTTTCT  81 183
        lysA NONE
     BQ13060 1521896 .. 1521910 -  -2.8  -3.10098   ATGACTCCAAAAGCA               GCAGAA TGT TTCTCC               GATCACTTCATTAAA  43 136
     BQ13050 1521024 .. 1521034 -  -3.2  -5.22258   GAAAGCAAAATAAAA                 CTCA AGA CGAG                 AGAGAACTCTCACAC  74 16
     BQ13000 NONE
     BQ12990 1512849 .. 1512871 -  -4.2  -3.28542   GCACAAGAAAACAAT           TTCAATGAAC AAT ATTCATTGTA           GCCCTTCTTTTTAAA  51 36
     BQ12980 NONE
     BQ12970 1510528 .. 1510547 -  -8.6  -3.32536   AAATCATTCGTATAA            GC-CGCTTC AAT GAAGCGAGC            CAAACAATTCCTGTG  70 298
         ffh NONE
        tyrA NONE
        rpsP 1502569 .. 1502597 - -14.8  -3.91488   AACCCTTTTAAAGAA        GATCCGTTTTTG TTCGT CAAAAACGGATC        ATATTGTTCTTCTTT 100 96
     BQ12900 NONE
        sun2 NONE
     BQ12880 1497883 .. 1497894 -  -4.4  -4.48175   AAAATTCAAGCAAAA                TAGC TTTA GCTA                 ATCATAGCACGCACC  67 126
        purH 1496006 .. 1496016 -    -4  -3.97753   AAATATCAAAAAAAG                 TTGT GCT ACAA                 TTGTTAACTGTCATG  57 231
        rpmB 1493304 .. 1493315 -  -7.2  -4.20516   CTCGTAGTCAACAAA                GGCG ATTA CGCC                 GCTTGTTCAGCTTTT  75 19
        bolA 1488926 .. 1488940 -  -2.1  -4.78764   GAAATTTATCAAAAA              GCGCAC CCCC GTGC-C               TAAAAGACTTTTGAA  62 53
        rimM NONE
        trmD 1485685 .. 1485700 -  -7.6  -4.34402   TCCTTCACAGGAAAA              CTCTCT AAAA AGAGAG               CCATACAAATACACC  81 56
        rplS 1485037 .. 1485052 -  -6.1  -5.74122   GACCACACAAAAAAA              GCGAC ATAAAA GTCGC               TTTGTCATAAACTCT  88 55
        sdhC NONE
        sdhD NONE
        sdhA NONE
        sdhB 1480853 .. 1480863 -    -4  -4.18782   ACAAATGAAATGAAA                 TGTT GCA AACA                 ATTTCCACCTTTACT  59 304
        hvrA 1462094 .. 1462113 -  -6.4  -3.47617   ATTGCAAATCCATAA            GTGCATGC TATA GTATGCAC             TTGCACAAACTTGCT  62 215
        ftsK 1457574 .. 1457584 -    -4  -3.36166   GTGGTAAAAAAGAAG                 TTCT CAT AGAA                 AATGCTCCCAAACCG  51 144
     BQ12420 NONE
       xthA2 NONE
     BQ12400 NONE
     BQ12390 NONE
     BQ12380 1451147 .. 1451157 -  -5.4  -4.98461   AAAGAAGAAAAGAAA                 TCCT CGT AGGA                 TCACTTAATCCACTT  77 249
        leuS NONE
     BQ12300 1440088 .. 1440111 -  -8.2  -3.01162   TCATCATGAAAGAAG          CGGCTATTTT AGCA AAAATTGCCG           ACAATATTTGCATCA  63 444
        priA 1436801 .. 1436813 -  -3.3  -4.25104   TTTTTTGCACCAAAA                GAGCT TCT AGCAC                TGTTCCGGAAAAAGT  57 409
        atpH NONE
        atpA 1434308 .. 1434329 -  -4.5  -2.56914   CATTCCATTAAGTTA           TTACGAAAA AATC TTTGCGTAA            GTATTAAGAACAACA  47 4
        atpG 1433381 .. 1433392 -  -7.2  -3.75153   CCTTTTCAATTTAAA                GCGC TTCA GCGC                 CCGCAATAATTTCGA  70 9
        atpD 1431753 .. 1431763 -  -6.8  -3.14132   TTTTCTCTTTATGAA                 GCAG CTT CTGC                 AATAAGACGTTTTCC  59 8
        atpC NONE
     BQ12210 NONE
     BQ12200 1428404 .. 1428427 -  -7.4  -2.67055   ACAACAGGCATATTA          GGAATGAGCT TACT AGCTCTCTCC           TGTTCAAGCTCTTAA  63 169
        gcpE 1426210 .. 1426225 -  -7.6  -3.57792   GGACTCATCGCTAAA              GCAGAA GCGC TTCTGC               TGCCTTTTGGCACCA  66 162
        rpmF 1424252 .. 1424286 - -16.1   -3.6796   AAGACATTTTAATAA     TAAAATAAAACCAGC GCTCT GCTGGTTTTATTTTA     TTATTAACGACCTTC 100 515
       rpoH2 1419545 .. 1419572 - -10.7  -4.59853   TTAATGGGTTAAAAA        TAAACCACCGG TCACTG CCGATGGTTTA         AATAAAAGAGAAAAC 100 375
     BQ12100 NONE
     BQ12090 NONE
     BQ12080 1414391 .. 1414404 -  -2.4  -3.91465   GCGCAAAAAAGAAGA               CCAT GAACGA ATGG                AAGAAGAAGCGATTA  51 72
     BQ12060 1413055 .. 1413065 -  -4.6  -3.84246   ATCATCAATCAACAA                 CCGA TTA CCGG                 GTTTAACAGCCGCTA  57 377
        tktA 1409295 .. 1409317 -  -7.1  -3.30124   GGCCATTTCCCATAA          TGGCACGCAA AATA TTGCGT-CCA           ATACGACCAAATCCA  65 60
         gap 1408155 .. 1408168 -  -8.1   -5.0538   TTCTATTGCAAAAAA               GGACC TTCA GGTCC                TCTCTTCGTCCACTG  90 18
         pgk 1406577 .. 1406603 -  -5.1  -4.11216   TCTTCATTTCCAAAA         GTGAGCAATGC GACCA GCATAGCTTAC         ACAACACGAGTTATT  64 43
        fbaB 1405389 .. 1405413 - -11.5  -3.16187   TATAAAAATGAGATA          TCCTGCCTTAA GCC TTAAGGCAGGT          TTTTTTATGTGTCAA  87 123
     BQ11960 1402896 .. 1402908 -  -6.3  -5.42265   CCAAATTAGAAAAAA                CCTTT AAA AAAGG                CATTTGAACCACAAA  87 136
        opgC NONE
     BQ11900 1396492 .. 1396502 -    -4  -4.26622   AAACGAGATGCAAAA                 TTCT CTA AGAA                 CGCTGAAAAGCCGTT  59 19
        ruvC NONE
        ruvA NONE
        ruvB NONE
     BQ11860 1393314 .. 1393338 -  -5.1  -2.73124   GTCCATTTGTTAAAT          TCTATAAAACA GAT TGTTTTACAGT          TTCTAAATTTAAGAA  50 106
        tolQ NONE
        tolR NONE
        tolA NONE
        tolB 1389342 .. 1389353 -  -4.4   -3.1541   ATTCATAACAAATTA                TGCA GGTA TGCA                 TCTCATCCCATCCCT  51 146
     BQ11780 1383878 .. 1383911 -  -4.7  -2.67667   TTATTTAGTAAACAT     CACTATTGAAGGA GGATACAT TCTTTCAATAGCG      CCTCAAGAATAACTG  50 175
         pal 1383236 .. 1383246 -  -3.2  -5.03747   AAACCGGTGAAAAAA                 GACA GCT TGCC                 AATTTTGTTCCTTAC  71 110
     BQ11760 NONE
        ftsH 1378288 .. 1378302 -  -2.8  -4.56314   CGAACACAATCAAAA               GACAAC CTC ATCGTC               TCCTTCATCGGATGA  60 212
        mrsA 1376579 .. 1376591 -  -6.3  -2.52896   TGATTTTTCAACGGA                GATGA TAA TCATC                AGCGGCCAAAATTCA  56 80
        exbB NONE
        exbD 1373374 .. 1373390 -  -8.7   -3.5044   AATACAATGGAAATA              GCTCTCC ACT AGAGAGC              TCTTGATCACGCCGT  75 367
     BQ11460 1347307 .. 1347323 -  -3.1  -2.75039   GAGAGATGTCAATCA              TTTTATC CTT AATAAAA              GATATATTTTCAATC  43 229
     BQ11450 NONE
     BQ11430 1346428 .. 1346440 -  -5.5  -3.50853   CTGCTCGAAGCAGAA                GAGCT TTC AGCCC                GAAGAACTTCTCGAA  57 198
     BQ11420 1345852 .. 1345864 -  -5.5  -3.50853   CTGCTCGAAGCAGAA                GAGCT TTC AGCCC                GAAGAACTTCTCGAA  57 198
     BQ11410 1345287 .. 1345299 -  -5.5  -3.50853   CTGCTCGAAGCAGAA                GAGCT TTC AGCCC                GAAGAACTTCTCGAA  57 184
     BQ11400 1344024 .. 1344043 -  -3.5  -5.06816   AGGTTGGAAGAAAAA            TTAGCCC GGTGTG GGGCTAT             CATTCAACGCATAAC  71 151
     BQ11240 1332241 .. 1332252 -    -3  -4.45544   TTCCAGCAATCAAAA                GAAA ATAT TTTC                 ACCCTAACCATGAAA  60 315
     BQ11210 1331197 .. 1331254 - -18.7  -4.08064   AATTTGCTCTCAAAA GCTTTTGTAAAAAAAGAGGCAGCGCTC TTGA AAGCGCTGCCTCTTTGCTTACAATATC AAGATATACAAATAG 100 59
        infA 1329757 .. 1329771 -  -2.1  -3.44552   ATTTTAGGAACAATA               CTGCA GCACT TACAG               CAAACAAAAACTACC  45 47
       maf-2 NONE
     BQ11180 1328518 .. 1328548 -  -3.3  -4.19238   TCCTCAACCTGAAAA       GCATGGTTTTCAA TACTC TTGAAGACCTTAC       TGCCCTTTTTATTTT  57 34
        clpB 1324956 .. 1324969 -  -2.3  -4.49353   CGATAACACAATAAA               CCGCC GCGA AGCAG                AAACAGTATCCTTGT  59 330
     BQ11160 1324305 .. 1324319 -  -4.2  -4.72643   CAGCAAAAAAAAACA               CCATGA TCC TCAAGG               ACCCTATGCCCAAGA  70 130
     BQ11140 NONE
     BQ11130 1320421 .. 1320435 -  -3.5  -2.78463   ATGGTCTGCATTATA               CGCTC GACTT GAGCA               TTTGCAGGATTTCCC  44 6
     BQ11120 1319138 .. 1319154 -  -5.7  -5.65927   TATTGAAATAAAAAA              GCCGGCA AAA CGCCGGT              TATTGACATTCCCCA  86 396
     BQ11110 1317915 .. 1317933 - -11.8  -3.60364   TTGAGAAGAAGAAGA             GGAAAGCT TGC AGCTTTCC             TGCTTTGAAAAGTGT  91 80
     BQ11100 1316864 .. 1316879 -  -2.6   -2.6336   AACTGGAAGAAAAGC              CATTGAG AAC CTCA-TG              AAAAGAATATTTGAA  41 281
     BQ11090 NONE
     BQ11080 NONE
     BQ11070 NONE
     BQ11060 1312336 .. 1312377 -  -7.5  -3.85698   TCTTTTCTTGACAAA TTCTTCTTCCAAAAGGCAA AATA TTGCCTCTTTGAATAAAAA  AGAGAAAGACTTCCT  73 334
     BQ11030 1308561 .. 1308584 -  -3.9  -4.77165   TGCCTCACAAGAAAA          TCAGAAATC TTCATT GCTTTCTGA           ATCGAAAGCAAAAGA  67 397
     BQ11010 1306740 .. 1306750 -  -5.4   -2.7242   ACCAGCAGAAACCTA                 GTGA TGT TCAC                 CTAAAATGCCAAATG  51 12
     BQ11000 1305533 .. 1305545 -  -6.3  -5.00616   TTTTTTTTTAAAAAA                GTGTT TAA AACAC                TTTAGAATGAAAAAG  83 251
     BQ10970 NONE
        sigH 1302736 .. 1302746 -  -3.2  -5.08831   GAATAAAAAAAACAA                 GGCT TTT AACC                 ATAATTATTATGCTT  71 104
     BQ10950 1301039 .. 1301054 -  -3.2  -3.71873   CCACGGAGACTCAAA              GAAGCA ATCA TGCCCC               CTCTTCTCCCCAAAA  52 85
     BQ10850 1289648 .. 1289667 -  -5.7  -5.27335   GTTTGCAAACAAAAA            GCTGCAC CCGATT GTACAGC             TTTTTATTGGTTTCA  82 62
        pyrF 1287551 .. 1287573 -   -10  -3.04944   AACAAGAAAATATCA           CAAGACCAAA CAG TTTAGTCTTG           CACCAATATTGTTTT  77 461
        hisS 1285418 .. 1285429 -    -3  -4.63218   GTTTTTTTAATAAAA                TGAA CTTC TTCA                 ATAAAACGACGAATA  62 250
         pgm 1281106 .. 1281127 -  -3.7  -4.65263   ACTGCTCAAAAGAAA           GCCGTAAGGA TAC TCCT-ACCGC           CCTTGTTCCCAATAA  67 470
       groES NONE
       groEL 1277240 .. 1277255 -  -7.5  -5.94713   ATTGTACAAAAAAAA              CGGGC TCAGTG GCCCG               TTTCCTTTTACCTTT 100 51
     BQ10520 NONE
     BQ10510 1249026 .. 1249038 -  -2.7  -3.39803   CATTGATACGGATAA                CCTAT CTC ATAAG                CTTTGCACTATCCTA  47 123
     BQ10500 1248155 .. 1248183 - -10.3  -3.50393   TGTTATTTTACACAA        GCCACGCAGTG ACAAAAG CACCGCATGGC        CATTTCATACCATTG  85 415
     BQ10480 1245974 .. 1245987 -  -2.4  -4.54477   TGAAAACGCACAAAA               TCAG ACATTA CTGA                AGTGCCCACATGATT  59 19
        ribF 1244837 .. 1244847 -    -4  -3.75479   CAAAAGGTAAGACAA                 TGAT GAA ATCA                 GATCTTCAGACATTT  55 158
     BQ10440 1240722 .. 1240733 -  -3.6  -5.24531   ACCTCCCATAAAAAA                GAGG CGTT CCCC                 CACGACGCAAGAAGC  76 336
     BQ10350 1224764 .. 1224783 -  -2.8  -4.15565   CTTATTACTTTAAAA            TAAGGGAG AAAA CCCTCTTA             CAACTGACTGCAACT  55 23
     BQ10290 1214145 .. 1214163 - -14.6  -5.72622   TTTATAAATAAAAAA             GGCAGCAC ACT GTGCTGCC             TTTAGATCAAAGTCT 100 65
     BQ10280 1210482 .. 1210500 - -14.6  -5.72622   TTTATAAATAAAAAA             GGCAGCAC ACT GTGCTGCC             TTTAGATCAAAGTCT 100 65
     BQ10250 1205953 .. 1205966 -  -2.5  -5.13343   GAATTCAAAACAAAA               TAAAA TGTT TTTTA                AAGAAAGTTCGTGAA  69 456
        nodN 1203292 .. 1203304 -  -5.5  -3.25481   AAATAGTTGAGAATA                GCCTC ATT GAAGC                CGTTCGTTCCATTGG  55 337
     BQ10180 1199536 .. 1199553 -  -8.5  -2.99392   GAAACGAAAAAAATT             CTTGATC CTAA GATCAAG              TTAACAGCCACAGCT  67 461
        gcvT NONE
        gcvH 1194319 .. 1194339 -  -4.7  -5.93809   TGCCGAGAAAAAAAA            GAGCGTTCT TGC ATAACACTC            ATCCAATCAATGTTT  91 24
        gcvP 1191489 .. 1191509 - -11.9  -4.72386   TAAATGATTCAAAAA            GCCCACACA AAA TATGTGGGC            TTTTCTCGTCAATGC 100 53
         fpr 1187187 .. 1187199 -  -4.1  -3.92592   ATTGCGAACACCAAA                TGCAC TCA ATGCA                ATTAAAGCAATTACA  59 519
     BQ10070 1185891 .. 1185909 - -10.2  -5.23292   TCATACAAAACAAAA             GACCGGGC AAT GCCCAGCC             TTATAAAACACTTTT 100 117
     BQ10060 NONE
         odc 1183733 .. 1183751 -  -2.4  -2.72049   CACACGCCCCAATTA             CTTTACGA CCA CCACAAAG             GAAAAACTTAAATCA  40 33
     BQ10040 1183032 .. 1183059 -    -5  -4.52345   ATACTACGAAATAAA        GCTTCTCTCA-CA CCT TGCTGAGAAAAAC        AAGAGACCAAAAAAA  69 93
     BQ09930 1170934 .. 1170953 -  -5.7  -5.27335   GTTTGCAAACAAAAA            GCTGCAC CCGATT GTACAGC             TTTTTATTGGTTTCA  82 62
     BQ09920 1168539 .. 1168553 -  -2.8  -4.16921   TAAGAACCCCGAAAA               GAGTAA GAT TTTCTC               ATTTCAAACCCTCAC  55 266
     BQ09910 NONE
     BQ09900 1166490 .. 1166510 -  -6.9  -5.27476   CTTAACAAAAGAAAA            TGGTCATTG TGG CAATGAACA            TGTATTTAAATCAAG  89 36
         mrp 1153110 .. 1153122 -  -2.7  -3.96337   TGAAAAAGCAGGAAA                CTTCA GCA TGAAA                ATACTTGATCTTACA  53 505
     BQ09730 NONE
     BQ09720 1151367 .. 1151378 -    -3  -3.50133   TATGCTCATAAAAAC                GAAA TATT TTTC                 ATTTACCATGGTAAA  48 56
     BQ09710 1151043 .. 1151053 -  -3.2  -3.42338   AACGAAGCTCAAACA                 GCAC TTC ATGC                 ATTTTAACTAACATA  48 29
        proC 1150206 .. 1150223 -  -2.7  -2.54103   AAAATATTGATCAAG             CATTTTC ATTT GTAAATG              AAGTGTTCATTTTTT  41 3
     BQ09660 1144332 .. 1144350 -  -4.6  -3.05463   AGGTTTTTTAGCTAA             TTTGAGAA CCC TTCTCCAA             CAATCTTTATTGTGT  50 126
     BQ09650 NONE
     BQ09640 1142419 .. 1142438 -  -3.6  -3.81146   TTGTGCAAGCAATAA            TGGAATTT TTTA AATTTCCA             TGGAAAACAGGATTT  55 156
        xseA NONE
         tag 1139200 .. 1139222 -  -2.7  -5.12707   TTAAATTTCAAAAAA           CAGAACAAT GCATA ATAGTTCCG           CACCGACAAACTTGA  69 399
     BQ09580 1136529 .. 1136542 -  -3.8  -3.54935   TAAATGGCCTTGAAA               CTGC TCTTAT GCAG                GAGATACTGTCATCA  52 97
     BQ09570 1134504 .. 1134527 -  -4.6  -2.95483   ACATCTAAAATATTA          GTGTAGCA TCCCCCCT TGCCACAC           AGTCAAACATTACAA  48 61
     BQ09560 NONE
     BQ09550 NONE
        oppD NONE
     BQ09530 1130626 .. 1130656 - -10.6  -2.81519   CAGAAAAATAACGCA       CCTTATGAGCTATA TCT TATAGCTCACAACG       TTGTACGCATAACAG  79 189
     BQ09510 NONE
     BQ09500 1127534 .. 1127547 -  -3.1  -4.08945   ACCATTTTTCTAAAA               CACCT TCAA AGATG                TAATGCAAATAAAGT  57 77
     BQ09470 1124886 .. 1124903 -  -7.1  -3.09556   AACTGCGGAAGAAAT             TAGAAGA AGTA TCTTCTA              GCGCAAACTACATTG  63 322
     BQ09450 1122900 .. 1122911 -    -3   -3.6053   TGTTTTATAAACGAA                TCAA GTCC TTGA                 CTAAAAATAGACGAT  50 445
        trmU 1121085 .. 1121099 -  -7.2  -2.95521   CTGATATTAATGACA               TTAGAG CAG CTCTAA               ACGATGCAAATTTTC  62 316
     BQ09410 1118536 .. 1118556 -  -6.9  -3.34522   ATATCGTTGAAGGAA            CAATGGGAA AAA TTCCTATTG            TGGGTGTTGCCTCTG  62 292
        pcnB 1108766 .. 1108776 -  -3.2   -4.2408   GCACAAAAGCAGAAA                 CATG TTA CACG                 CAGATATACTATCGG  59 474
        greA NONE
        lpcC 1101836 .. 1101850 -  -2.8  -3.68674   AAAAGCTTTAAAATA               GTGCAT TCT ATCCAC               TTTTCAGAAGGGTTT  48 50
        trxB NONE
     BQ09270 1096890 .. 1096907 -  -5.5  -6.60239   AAAAACAAAAAAAAA             CCGGACA CGTA CATCCGG              CAAGTTTGGAAAACC 100 212
     BQ09230 1087756 .. 1087778 -  -7.6   -5.1286   CAAAAACCATAAAAA           TGCACCAAGG ACA CCATGGTGCC           AACCACCCTGTTAAA  86 458
        dnaG 1077807 .. 1077831 -  -6.4  -2.74496   ATTCACACAAAAACG          CGGGAAAACC AAAGA AGCTTCCCCG          ACACCTCTCAGCCTT  57 201
        rpoD 1075202 .. 1075220 -  -4.6  -3.90744   CTCTGGCTTAAAGAA             TTAGATAC ACA GAATCTAA             CAAAACAATAATACA  59 446
     BQ09070 1067843 .. 1067864 -    -3  -4.15703   CGTTATAAAGAACAA           GC-GTCACT CTTTT AGCGACTGC           CATGACTATTTATAT  57 353
     BQ09030 1062386 .. 1062403 -  -4.9  -2.92653   GCAGAATTTCACACA             TCTCTCA AAGT TGAGAAA              GCACAGCTTATCCTC  51 379
     BQ09000 1059278 .. 1059301 -  -6.9  -4.06419   CTTTTTTATAAATAA          TCCTATAAA AATTTA TTTATAGGA           ATAGAAAGTCAAGCA  73 425
     BQ08980 1056188 .. 1056200 -  -2.6  -5.69793   ATACCAAACAAAAAA                GGGC GCCAT ACCC                TTTCTGCATGCTTTC  80 112
     BQ08970 1054813 .. 1054830 -  -4.1  -5.16237   AATCTGATCAAAAAA             CACTTTG CTTT CAAGGTG              CATTTTATTTCAATG  76 30
        mraW NONE
     BQ08930 1052647 .. 1052663 -  -5.9  -4.45168   CTGGGAAAAGAGAAA              CAATGAT TTC ATCATCG              CACGCCTTTTTGAAC  72 20
        ftsI NONE
        murE NONE
        murF 1048034 .. 1048047 -  -3.1  -2.77109   AAAGTTATAGAGAAG               CCACT TTAT AGTGA                TCAAGCAGTGCAGTC  43 1
        mraY 1046919 .. 1046932 -  -3.9  -3.43961   TTATAACACGTACAA               GAAAT CAAA ATTTC                ACCGCAATTTAAGTG  51 24
        murD 1045514 .. 1045524 -  -2.6  -4.55661   ATTAACAAAAAAACA                 TTTT TAA AAAA                 TTTATGATTCTTTTA  60 27
        ftsW NONE
        murG NONE
        murC NONE
        murB 1040622 .. 1040639 -  -5.6  -3.44325   ATTTTGCATAATGAA             TCAGAC TCAGAC GTCTGA              CGCAAGAGATTCTTT  57 140
         ddl NONE
        ftsQ NONE
        ftsA 1037339 .. 1037358 -    -5  -3.21276   TTCCTTCTCATAAGA            CATCGC AAGCCAAA GCGATG             AAAATTAACTTTACT  54 56
        ftsZ 1035407 .. 1035434 - -12.2   -2.7297   ATCAATAGCAAATAG        TAAACCCGCTTA GTAA TAAGCGAGTTTA         TAAAAAACAGAGCAT  84 136
        lpxC 1034365 .. 1034385 -  -6.2  -4.09243   CATATCGCTCTAAAA            GCCACTAA CCAAT TTAGTAGC            TTAGGTCAATCATCC  69 96
        comL NONE
        recN 1031610 .. 1031628 -    -6  -3.63266   AAAATCTATTTCAAA             TTATGGTC TAT GGCCATAA             GAATTTCAACTCTTT  62 121
        ligA 1029009 .. 1029031 -  -2.8  -3.25102   AGTGCACTTACAATA           TTCAGAAAAT GGA ACTCTCTAAA           AAACTAAAGAAGATC  45 429
     BQ08670 1020364 .. 1020379 -    -9  -5.01811   CCATGAAACGAAAAA              GCCCAA GTAA TTGGGC               TTTTTTATCATTATT  95 67
        thyA NONE
        folA NONE
        hflK NONE
        hflC 1012718 .. 1012736 -  -2.4  -4.19817   TTCATCTATGCAAAA             TCAGTATG GCT CACATTGA             CTGACTTTCATCATA  54 105
       htrA3 1010714 .. 1010742 - -11.9  -3.62875   AACACAACAATAATA        CCAAAAGAAATTC AAA GCATTTCTTTTGG        CTCTCATCATTTAAT  91 426
        miaA 1009437 .. 1009452 - -10.4  -5.55769   CGGCACAATAAAAAA              GGCTCC TCCA GGAGCC               TATTACACACGAAAA 100 197
     BQ08560 1006041 .. 1006052 -  -2.2  -5.53079   AAAAGACAGAAAAAA                GAGA CATT CCTC                 AGCATAAGCCCAGAC  74 58
        pdxJ 1005025 .. 1005039 -  -3.6  -5.06414   TTTTCTCAATAAAAA               CAAAAA ATA CTTTTG               TCTCTACTGAAAAAT  73 249
        ilvC 1002540 .. 1002580 - -14.4   -5.4251   CCTATACATAAAAAA CATAT-CAAAAAGGGTAAC CAAA GTTACCCTTTTTGTACATG  AACCTATATTTACAG 100 58
     BQ08510  996776 ..  996807 -  -4.7  -4.13561   CGTCTTTAAAAAATA      CAGAAATAATGCAT ATGTA AT-CACTATTTCTG      AGATTAATAGCCATT  64 282
     BQ08450  987994 ..  988009 -  -2.6  -3.13743   AAAAACGTGAACATA              TTTTAG CATT CCAAAA               TCCCTTCTTCAACAA  43 12
     BQ08440  987397 ..  987416 -  -5.1  -4.67478   TAAATATAAAAAGAA            TTTCTTC GAATAA GAAGAAA             ATTTCTGTACGTATT  72 339
        hbpE  985734 ..  985765 - -11.8  -5.86976   GCACAAAATAAAAAA      GCAA-AGGTCCTATC AAG GATAGGACCTCTTAC      GCTAATTTAATTTTG 100 46
        pcm2 NONE
     BQ08370  980524 ..  980534 -    -4  -3.83566   ACGCAACAACAAACA                 GAAT CAT ATTC                 TTAGTGTATGCAAAA  55 228
     BQ08360  979923 ..  979939 -  -3.8  -4.04916   ATAAAAAACAAAAAG              TTAAGA TGACT TCTTAA              TTGCCTTAACGATCT  57 9
        valS  976900 ..  976914 -  -5.7  -4.81249   TCGTAAACGTAAAAA               CACTG GAGCT CAGTG               TACTGTTCATTATAG  74 150
        rpsL NONE
        rpsG NONE
        fusA  967842 ..  967852 -  -2.6  -2.58252   AAACCAAGGACTAAG                 TTAA AAA TTAA                 TTATGTAATCTAAAA  41 41
         tuf  966590 ..  966611 - -10.9  -3.64703   TCCCTGTTATGCAAA           GCGCCTTTA ACAA CAAAGGCGC            TCTTCAACAACCATT  89 43
        rpsJ NONE
        rplC NONE
        rplD  964879 ..  964891 -  -5.5  -3.10597   TCTTTCATTTAAAAC                GCTCC TCA AGAGC                CTCGACAGCTGCTTT  54 2
        rplW NONE
        rplB NONE
        rpsS NONE
        rplV NONE
        rpsC NONE
        rplP NONE
        rpmC NONE
        rpsQ  961340 ..  961355 -    -4  -3.23708   GCCTGCCAAAAACGA              TAAAGC TATT GCCTTA               AAATCTATTAACGAA  49 81
        rplN NONE
        rplX NONE
        rplE NONE
        rpsN NONE
        rpsH NONE
        rplF NONE
        rplR NONE
        rpsE NONE
        rpmD NONE
        rplO  956862 ..  956872 -    -4  -3.40689   CATAACTCTAAAAAT                 TGAT ACT ATCA                 TACATAATAAATGCA  51 100
        secY NONE
         adk  954751 ..  954777 -  -3.1  -3.44622   TATGTTGATAATTAA         CCATAAAATAC CTGAT GTACCTTATAG         AAAAAACTGATCCGG  48 148
        rpsM  954329 ..  954353 -  -9.5  -5.52909   GAATATCTAAAAAAA          TAACAGTCTTT TTT AAAGACTATTA          TTTTTTCTTACCGGC 100 23
        rpsK  953802 ..  953817 -  -5.4  -3.09492   CGGCCAATGTGAACA              TCAGAG AAGC CTCCGA               CAATGAAAAACAACA  54 46
        rpoA NONE
        rplQ  952230 ..  952246 -  -8.7  -5.72616   ATGCACATAAAAAAA              CCGTCCT GGA AAGACGG              CCTTCAAAAATCCAA  95 54
       htrA2 NONE
     BQ07960  948880 ..  948896 -  -5.1  -3.94438   CACTTCAATAAAACA              CCTCCCT ACA AAGGAGA              GAAATTCGATATACT  62 420
        recA  947598 ..  947608 -    -4  -4.35561   TAACAAATAAAAACA                 GAAA AAA TTTC                 AAATGAAGGAATTAC  62 59
        alaS  944272 ..  944283 -  -4.4  -3.39895   TTCTCGATGAAGCAA                CAAG TGCT CTTG                 ATGTCGAAACAGAAG  52 507
        rluC  941061 ..  941095 - -10.3  -3.99013   TAAAAAGCGGAGAAA     TGGTAATGTTTCTTT GTAAA AAACAAACATTACCA     GAGAGAAGTCTTACA  93 513
     BQ07910  939690 ..  939707 -  -8.5  -2.86432   CAAGCCAAAAACTTA             CAGCTTT TGAA AAAGCTG              CTTTTGCTTACAGTA  66 503
         ssb  933444 ..  933463 -  -2.2  -3.57651   CCCTACATCAGAGAA            GAAATTTA ATAA TAATTTTC             AATATGTTATTTATT  47 152
        gyrA NONE
        kdtB NONE
       ppiB2 NONE
       ppiB1  928811 ..  928821 -  -5.4   -3.5882   TAGAGCAGTCGGAAA                 CTCT TAT AGAG                 ATAAAAATCGCAACG  59 125
        glpX  917544 ..  917583 -    -8  -3.57387   AATATATCCTCCAAA  CACTTCCATAAACGCATT CTTA AACCCTTTTATGGAAGCG   TCCTTTTGAAAAAAA  73 84
     BQ07720  915655 ..  915693 -   -17  -3.63627   TCGTCACACGCTAAA   CAAATAATGCGACGGTTT TAA AAACCCTCGCACTATTTG   TTTTGCTAACAATTG 100 101
     BQ07680 NONE
     BQ07670 NONE
     BQ07660 NONE
        glmU  906183 ..  906200 -  -3.5  -3.64103   GACTGACATCCCAAA             TTTATAG AACC CCATAAA              ACAATCAGAGATTCC  50 157
        glmS  904262 ..  904274 -  -3.5  -4.21402   ACGGAAAACGATAAA                TTATT CTT AATAA                ATTCATTTGTTGTAT  57 84
        dnaE  897742 ..  897768 -  -8.2  -2.89995   GAAACAGGAAAACAT         TGCAATATCAAA CAG TTTTATATTGCA         TAAATATTGATTTTA  67 202
         ppk NONE
     BQ07580  891768 ..  891784 -  -5.2  -2.84262   TATAGAAGAGAGAAC              TAGAGA AAAAG TCTCTA              TAACAATATTGCCCT  52 217
        aspS  888003 ..  888027 -  -8.9  -5.09221   TATAATAAAAATAAA          TTATAATATTT AAT AAATATTATAA          TCATAAATTATACAT  95 308
        parC  885037 ..  885047 -  -5.4  -3.86897   TGTACTTGCCATAAA                 TGCA TAA TGCA                 TGAATTGTACATCAC  61 322
        nmoB NONE
        dksA  873773 ..  873789 -  -2.4  -5.00616   CCTGTTCCCAAAAAA              TAAAAT ACCCA ATTTTA              GCCTTAAGCATTTCA  65 64
     BQ07400  870182 ..  870194 -  -4.1  -3.58329   CAAAGAGTCCTTAAA                GCTGA AAA TCAAC                TCTATCCCAAAGCCC  52 323
        perM NONE
     BQ07360  866198 ..  866208 -  -5.4  -4.62002   ATTAAGTATACAAAA                 GAGA GCC TCTC                 CTCACTCGAATCGTT  73 333
     BQ07330  864728 ..  864738 -  -5.4  -3.75169   CATTATGTTATCAAA                 TGCA TTT TGCA                 TCTGTCCAATGCATC  61 490
         tig  860903 ..  860913 -  -5.4  -3.16068   CGGTTAATCTAAAAC                 CACT TTA AGTG                 CAAGCCTACAATATA  55 93
        gatB  859275 ..  859291 -  -3.8  -3.55181   TAAACTCAACCATAA              TTTCAT TTGAT ATGAAA              ACTTTAATTCGTATT  52 85
     BQ07270 NONE
     BQ07260  857816 ..  857836 -  -9.9  -2.63208   CTTTATGTAAAAATG            CTTTTGTAT CTT ATACAAAAG            ATTTCCCAAAAAACA  75 450
     BQ07250  856626 ..  856639 -  -2.3  -3.53012   GGCGTTCTTGCTAAA               GCTGC GTCG GGAGC                TTTGGAGATAATTAA  47 316
         tuf  854205 ..  854225 -  -3.9  -4.45544   CCTCACCAACGAAAA            CCCTACTAA TCT CTGGCAGGG            GCAGCAGGGCTTGAA  62 153
        secE NONE
        nusG NONE
        rplK NONE
        rplA  851965 ..  851991 -  -6.6  -3.79451   AAAATAAAATTACAA         GTCTGCTCATAG CTA CTCTGAACAAAC         GGTCGCAGGATCAAC  66 11
        rplJ  851044 ..  851067 -  -3.9  -5.81412   TTTATTTAAAAAAAA          CAGAAAAGC ATCATA GCTCTTCTA           TCAACATGAACACAA  90 48
        rplL  850580 ..  850603 -  -9.6  -5.10033   TCAAGAGAAAGAAAA          TCGGTGAACA TAAA TGCCCACCGA           TAAAATTAAATTACT 100 36
        rpoB  846138 ..  846161 -  -8.9  -3.00003   CTATCAGAACAATCA          GAGCGCACT CTTTCC AGTACGCTC           GTTAAATTATTGTTC  71 32
        rpoC  841728 ..  841750 -  -8.5  -5.85178   AAGATCTAAAAAAAA           CACCTGAAT TCTCT ATTCAGGCG           CTTTTATATCGCTGC 100 56
        pnbA  839769 ..  839789 -  -4.1   -4.7261   ACGTAGTAAAATAAA            TATTAACAT GCA ATGTTAAAA            TTCAATAAGAATGAA  70 110
        sdaA  838044 ..  838058 -  -2.8   -4.2074   TTTTCAACACACAAA               GCAATT TTA AAGTGC               AACTTTTTTATTAAT  55 88
     BQ07060 NONE
        clpA  832785 ..  832795 -  -3.2  -5.01732   AATGCCGTCAAAAAA                 GCCT TTC AAGC                 AGATGGTGTAACAGT  72 208
     BQ07020  830854 ..  830867 -  -6.7  -5.40072   CCTCCGCGAAAAAAA               GTAGG AGAA CCTAC                TACCGGCGGACATCT  87 135
        rpsB  829962 ..  829989 -  -4.9  -3.60792   TCTGTAATGGGGAAA        GCGCGCA-AGAA GAAAA TCCTGTGCACGC        CCATAACCTCTCCTT  57 80
         tsf  828899 ..  828924 -  -7.5  -3.24747   TTTCGACACCACTAA         GGGCACCACTT TATT ATGTGACGCCC          TCTTAATAATCACAT  67 110
        pyrH NONE
         frr  827142 ..  827157 -  -3.2  -5.54079   TCAAAAATTAAAAAA              CATCAC AAAC GTGCTG               CGCAAAACAACAATC  77 400
       cdsA2 NONE
     BQ06960 NONE
       omp89  822194 ..  822212 -  -3.2  -4.08216   CCATTCTCTTTAAAA             TTTTCCCT TCT AAAGAAAA             TTCAAATCAGAATTT  55 32
        lpxD NONE
        fabZ NONE
        lpxA NONE
       cdsA1 NONE
        lpxB  817414 ..  817426 -  -6.3  -3.28712   CTCTCTGGTGGACAA                CAACA GTG TGTTG                CAATTGCACGTGCAC  60 334
     BQ06830  807507 ..  807518 -    -3   -5.1356   CTGTACCAAGAAAAA                CATT GGAG AATG                 GGAGAAGTTATACAA  71 47
        rpiA NONE
     BQ06810  805640 ..  805656 -    -8  -4.72986   TACTTTTATTAAAAA              TGGCAG AAAAA CTGCCA              CTTTCAAAAACAAAC  86 78
         gor NONE
     BQ06790 NONE
        nadE  800856 ..  800868 -  -3.5  -2.80091   AGGTGCAAAACGAAC                TTTTA TCA TAAAA                TAATGCTCAATTTTT  44 32
        gltX  799070 ..  799092 -  -7.8  -4.14511   AATCGGAGCGGAAAA           GCTTTTACGA TCG TCACAAAAGC           TGATCAAAAGTATAT  77 418
        hutH  794777 ..  794787 -    -4  -4.14243   TACTTGATCTCAAAA                 CAAT ATT ATTG                 GGGTTCTAAGCGTGG  59 20
     BQ06720  793580 ..  793593 -  -5.3  -4.87037   AAGATATATTAAAAA               CCATT GAAC AATGG                CCCTTCAGATACTCT  77 418
     BQ06710  790880 ..  790890 -  -2.6  -3.16399   TAAATTCAAAATAAT                 TATA ATA TATA                 TTTTTATAAATTTAT  45 428
     BQ06670  784721 ..  784731 -  -2.6  -2.69545   TGTAGATATGACAAC                 TTTT TCT AAAA                 ACCAAGCAATTGAAT  41 105
        divK  781645 ..  781655 -    -4  -3.07029   GAAATATCTGCAATA                 TAAC GTA GTTA                 CTTCATTAGCTTTTT  47 75
        recJ  778193 ..  778206 -  -2.4  -4.60041   ATGCATCCTCAAAAA               CGTA CACTGC TACG                CGTTTCTATTGATAT  61 176
     BQ06550  770535 ..  770551 -  -9.5  -2.62616   TCAGTTGGTAGAGCA              CCTGATT TGT AATCAGG              GGGTCGGGAGTTCGA  72 157
     BQ06500  766007 ..  766033 -  -4.5  -3.56811   TAAACACATTAAATA         TTCTTAACGAA ATTTG TACGCTAAGAA         ACTGTTTTTATTGAT  55 373
     BQ06370  750045 ..  750062 -  -3.5  -4.35874   CAATAGAATTCAAAA             CCTTC-AT TAT ATGGAAGG             ATAAAGAACATTTAA  60 14
        gatC NONE
        gatA  747525 ..  747536 -    -3  -3.37474   TATAACAGCTCATAA                TTTC TTAT GAAA                 GTTCGCTCTAATCTT  48 121
     BQ06280  741443 ..  741476 -  -3.3  -3.10164   TTATGTAGTAGGTAA     TATTACCACTCTACT AAAT AATAAAGAGATAATA      TGGCCTTCAATCGTT  45 44
     BQ06270 NONE
     BQ06260  739529 ..  739542 -  -2.3  -6.07969   CAAAAGTAAAAAAAA               CGGGT GGAA AACCG                TAAATTTTTAATAAT  87 434
     BQ06250  738968 ..  738980 -  -4.8  -3.80595   ACATAGATTAAAAGA                CGCA GCAAA TGCG                CTAGGAATTACTGTT  61 149
     BQ06210 NONE
        murI  734707 ..  734726 -  -3.6  -3.25093   ACACGTCAATTAATA            CCCTTTCT CAAA AGAAAAAG             CTGAAATAGCTTTAT  49 46
        rpsD  733929 ..  733958 -  -3.7  -3.55033   AAACAGAAAGAGCAA       TATTCTCCCTA TAGAGCAT TAGCGAGAATA        AAATTCAACAACCAA  52 14
        rlpA  727379 ..  727390 -    -3  -3.41254   AAAGAAAAAAAATAC                TCTT ATAC AAGA                 AAAGGTTTGTTTATT  48 472
       dacA1 NONE
         tmk NONE
        dnaC  724433 ..  724444 -    -3  -3.13392   AAAAGATAAATGACA                TAAC GCCT GTTA                 ATCAGATTGTCACGG  45 35
        metG NONE
     BQ06080 NONE
     BQ06070  721058 ..  721068 -    -4  -4.69326   ATATTGAATATAAAA                 TGTA TTT TACA                 AATATTGATTAAACT  67 205
        ubiH  717049 ..  717060 -  -4.4  -3.51778   GGAGTATAGTAAAGA                TCTG AAAA CAGA                 ATTTGCCATTTTTTT  53 322
     BQ06010  715718 ..  715728 -  -5.4  -2.53125   ATGTTCCACAAAATG                 CTAC AGA GTAG                 TTTTTTTAGATAATC  50 282
     BQ05930  707952 ..  707964 -  -4.9  -2.60723   GCATTTTTAAGTAAG                TGAAA GTA TTTCA                GATGAAGGAATGAGA  50 4
        tyrS  706217 ..  706239 -  -2.8   -3.8512   CATTGAGCACAAGAA           TAAAGCAT AGAAATA ATGCTTCA           ACTCTCTAAGGGATA  51 180
         bcp  705486 ..  705497 -    -3   -3.6993   CATTTACGGAAAAGA                TCAA GAAA TTGA                 AGATATTGATTGATC  50 193
         rne  697065 ..  697086 -  -8.7  -3.64703   GTTTTTCTATTTAAA           CCGCCATAA ATAT TTGTGGCGG            TTTTTTTTATACTTA  77 38
     BQ05530 NONE
     BQ05520 NONE
        thrS  660954 ..  660966 -  -3.3  -4.50976   GGTTATACGATAAAA                GGTGT GCA ACGCC                TTTTAAAAGAGAAAG  64 352
     BQ05450  656102 ..  656132 -  -9.1  -3.56486   TATAAAAGGCAAATA       TTCTCCACGTTTA GCCAA TAAACGCGGAGCA       GCAAGACTGGCTGCA  74 510
        argC NONE
     BQ05330  640603 ..  640624 - -10.3  -5.61881   TTGGAAAAAGAAAAA           GTGGAAAAA AATC TTTTTCCAC            TTTTTTATTATCTAT 100 37
     BQ05320  637215 ..  637235 -  -4.9  -3.29461   CAATGTTCTGTATAA            CTTTTTTTA TCT TAAAAAAAA            AATTAATCTAGAATA  54 149
       acpP2 NONE
       fabF3 NONE
       fabF2 NONE
         adh NONE
     BQ05270  632366 ..  632381 -  -3.2  -3.35344   TGCAAACGAGATGAA              TGGGTT AGCT ATCCCA               ACGTCTGTGTAACCA  48 14
     BQ05220 NONE
     BQ05210  627200 ..  627211 -  -2.2  -3.91465   TGGCAAAAAAGAACA                CCCT TTTT AGGA                 CTACGTTCGAAAATC  52 270
     BQ04990  606360 ..  606374 -  -7.2   -3.0263   ATTATTGCTGCAATA               GAAATG TTT CATTTC               CCTTCGTGTTGTCTT  63 63
       ispDF NONE
        cinA  604422 ..  604432 -    -4  -3.28712   TTGGGCCTTTTATAA                 CATT GAG AATG                 CCAATGCATGTAATG  50 279
        ppiD  588887 ..  588903 - -10.9  -3.18065   ATGATAGACACTTAA              TGGTCCA GCT TGGACCA              ACAATATTTTTTATA  86 286
     BQ04720  577656 ..  577667 -  -4.4  -3.13743   AAAAACCCGAAGACA                GTTC CACA GAAC                 AGTTTTACAAATTCG  50 301
        uvrC  575420 ..  575433 -  -3.9  -3.86397   TTGGAAAAGAAAAAG               TATGA TTTT TCATA                GAACCATTTTCAATT  55 99
        pgsA  574774 ..  574796 -  -5.6  -5.79588   TGAAAAGCAAAAAAA           TTCCCAAACA TAT TGTTTAGGGA           TTTTTCTTATGAAGT  91 80
        yhjE  569039 ..  569060 -  -8.7  -4.19735   TCTTTGAAAATGAAA           CTGGCAGCA TTTA TGCCACCAG            CATTCATTTTATTTT  82 54
     BQ04630 NONE
     BQ04620 NONE
     BQ04610  563081 ..  563099 -  -2.5  -3.40175   ATTGCTTAAAATATA             CGTTTTT TTCAT AAAAACA             ATGATAAGTTACATC  47 58
     BQ04600 NONE
        pdxA NONE
        ksgA  559819 ..  559831 -  -7.7  -4.19704   GAACTTTACGTAAAA                GCGTT GAA AACGC                TTTAAGTGCTGGTCG  77 432
        rpsF NONE
        rpsR  552960 ..  552984 - -12.1  -4.51378   ACCCATATGAGAAAA          GCGGCTGGAGA AAA TCCCCAGCTGC          AGAGTGCATCTGATA 100 41
     BQ04480 NONE
        rplI  551172 ..  551204 - -15.9  -3.28791   AGGTTGTGGTTATAA      TAAAATACTCAGCTC CAA AAGCTGAGTATTTTA      TGGCATCATATTAAA 100 81
        dnaB NONE
        radA NONE
        cvpA NONE
        purF NONE
     BQ04420  544202 ..  544214 -  -4.1  -2.96711   TGGATAACGTAGATA                TACCA AAA TGGCA                GGGCAGTTATTTTAT  47 486
     BQ04360 NONE
     BQ04340 NONE
     BQ04330  534569 ..  534579 -  -2.6  -3.92542   GTTAGCTGTAAAGAA                 TTAT TTT ATAA                 GGAGAGCAACGATCT  53 214
     BQ04210  522252 ..  522266 -  -4.2  -5.84381   CCATGAACAAAAAAA               GGAATG CAC CAGTCC               GAAAAATAATTGCGG  88 522
         slt  518662 ..  518680 -  -4.6  -5.89947   GAAAGGCAAAAAAAA             TATGTTGT AGG ACAACGTA             CCAGTCGTACAAAAG 100 342
        hutA  515489 ..  515523 -   -11   -3.9377   ACAATTCCAAGGAAA     TGAGTTGAACGATTTT CAA AAAATGATTCAACTCA     CTACCAAGTAAGGTT  93 189
        hemS NONE
        hutB NONE
        hutC NONE
        hmuV  511280 ..  511313 -  -4.6  -2.58788   TCAATCAAAAATTAT     TTTTCTCCTTGTGG GTATGA CCGCATAGAGAAAA      TGGGTAAAGGATATT  47 284
        thiC NONE
        thiO NONE
       thiG1 NONE
        thiG NONE
       thiE1 NONE
       thiD1  505141 ..  505152 -    -3  -4.37658   AATTTCTTGAGAAAA                GAAA AGGT TTTC                 GCTATTTTAAAATAA  60 269
     BQ04050 NONE
        pepN  500835 ..  500852 -  -2.8   -2.6039   ATATTATTTCATAAG             CAATAT TATAAT ATATTG              ATTTAAAAACATTTT  41 46
     BQ04030  498224 ..  498245 -  -5.9  -3.30507   ACGAACGGAAACAGA           TTTTGCTAC AACG GGAGCAAAA            TGAGAACATTTAAAA  59 46
       mrcA1  479343 ..  479353 -    -4  -2.69609   AATATGAGGAAACAT                 GATA GAA TATC                 TCGGATTTAAAATGT  45 32
     BQ03880 NONE
     BQ03870 NONE
     BQ03860  476393 ..  476409 -  -3.8  -4.90296   AAAATTCTATAAAAA              GATTAT AAGAA ATAATC              ATTTTTTTATTACTT  70 434
     BQ03850  473936 ..  473952 -  -5.1  -2.53911   CCAAGCGGTAAGGCA              CCGGT TTTTGGT ACCGG              CATTCCCTGGTTCGA  49 381
        sodB  472230 ..  472258 -  -6.8  -3.53012   TCTTTTCTTTTTAAA        GGCTCTATAATT TTATG AATTACGGAGCC        TTTAAATATAATATA  64 68
     BQ03800  468299 ..  468309 -    -4  -2.87647   ATCGATGATATTATA                 GAAA ACT TTTC                 TCTTTTGGATAACTG  46 499
     BQ03770  465093 ..  465107 -  -2.9  -3.01146   AAAAACTATCAGACA               GAATA CATAT TATTC               ACATGCTTTCAGTAT  43 67
        mutY  459260 ..  459276 -  -6.5  -3.10796   GTGTAGCATTCAACA              GCCTGCT TGA AGCAGGT              TTACTCTGTCCTGGA  58 324
     BQ03710  457119 ..  457135 -  -2.3  -3.71378   CAGGGCAGATTGAAA              TAAAATG TAT CATTTTT              GCACAATAAGCAGAG  50 220
     BQ03700  455841 ..  455853 -  -3.4  -2.57211   ACTGCTTGCGATAAG                GAAG ATATG CTTC                ATTATATGCTTTTAA  42 96
     BQ03690  455274 ..  455286 -  -4.8  -4.41348   TTTTCGCCAAAGAAA                GAGC ACATA GCTC                TATTATCTTTTGCAA  67 107
     BQ03680  454664 ..  454691 -  -6.3  -5.47914   AAAAAGCACAAAAAA        CAGCTTCCCAA TTACTT TAGGGAAACTG         CAATTTAAATACTCT  87 94
     BQ03660  451175 ..  451185 -    -4  -2.55074   TTTAATTTTAATTTA                 TCTT TTC AAGA                 AAATACGTCCACCTT  45 420
     BQ03650  448067 ..  448082 -  -6.1  -2.94161   GAAATTTCTACAAAC              GGCTG GTTGAT CAGCC               CCACATCGCCTAGTT  56 186
     BQ03580 NONE
        tldD  440400 ..  440411 -    -3  -3.92467   AACAATAATGAACAA                TCTT TACA AAGA                 ATACTAATTTATCGA  55 191
        pdxH NONE
        purD  426694 ..  426706 -  -3.3  -3.41051   CTATTGTCATTATAA                CAGCT CCG AGCAG                CTAAGCTATTGGTTT  48 461
     BQ03410  420223 ..  420233 -  -5.4  -4.05045   AAAGAATTAATGAAA                 TCTC TTC GAGA                 AAAAATTTTGCCTTT  65 215
        ompR NONE
        envZ  417398 ..  417412 -  -7.8  -3.53012   CTTGGTCTGGGGAAA               GCGCCT ACA AGGCAC               TGCAATATACTTTGT  71 116
         lgt NONE
     BQ03330 NONE
     BQ03320  413095 ..  413105 -    -4  -3.31792   TTAGCACTCTTACAA                 TCAA GTC TTGA                 AAATAATAAGAGTTA  49 162
        prsA  411094 ..  411108 -  -2.8  -2.86071   TGTTAGAGGAAGAAC               CAGG TTTATTT CCTG               AACTCTCTAATGTTG  42 344
        rplY  409165 ..  409177 -  -3.4  -2.88452   GGGTTAAATAAATAT                CTCA TAAGT TGAG                GCGGGAAAAATTCCC  44 56
         pth  408309 ..  408320 -    -3  -5.07652   GCTTTTAAAATAAAA                TGAA TGCT TTCA                 ACAAAAAAACGGGTA  71 250
     BQ03260  404607 ..  404621 -  -5.8    -3.967   AATGTATTAATCAAA               TAAGAT GGA ATCTTA               AGGTTATCGTTCTCT  67 513
        ispB  398447 ..  398459 -  -2.7  -3.15999   TGCGCATAGAGCTAA                TCCTT CTT AAGAA                AATCAATCAACTGTC  45 98
     BQ03190 NONE
        glyQ NONE
        glyS  393053 ..  393068 -  -3.3  -5.13741   CTAAGCTAAGAAAAA              GAAGA ATTCTA TCTTC               ATCATTTTTCCAGTT  71 432
     BQ03080  382744 ..  382762 -  -6.8  -4.40199   AAAAATAGGAATAAA             GCTCTTAA ATC TTAAGAAC             AAGGTTACCATTTTA  74 56
        nhaA  380925 ..  380937 -  -3.4  -4.56117   TACAAAAACAAATAA                GGAA AAACA TTCC                AAGATATTTTATCCC  62 353
        ubiG  377837 ..  377855 -  -3.2  -3.70676   GACAGTTAAAATTAA             CACTATTT AAA AAATATTG             GAGAATAATATTATG  50 318
     BQ03020  375921 ..  375937 -  -2.3  -4.71223   GGACAACAGATAAAA              GCATTTT TGA AAAATGA              TATTCATGTTGAGGG  62 129
        folD  367748 ..  367758 -  -2.6  -2.71731   TGGAGCTTTGAATGA                 TAAA GAT TTTA                 TTGCTGTCATTCGTT  41 468
        mscL  358279 ..  358305 -  -5.2  -3.81488   TTTCTTGAAACACAA         GCGAATCATAAT GGC ATTATCATGCGC         ATTATTGCACCGGTT  61 433
        aldA NONE
        rluD NONE
       rpoH1  349689 ..  349717 -  -5.4  -4.67608   CAGCCTAATACAAAA       GCAAAGAGCCAAC TTAT GCTAGCTCTTT-C        TCATTTTAAAATGTG  74 63
     BQ02680  337656 ..  337684 -  -3.1   -4.0942   TATGGATGACACAAA        TGAATTTTAGAGG AAT CCTCTTAATATCA        AACGTATTTCCCTTA  57 38
     BQ02630  331646 ..  331662 -  -2.1   -5.9003   AAAGCAACAAAAAAA              GCTGCTA AGA TTGCTGC              TATTATCATCAGATA  83 58
        mutL  324381 ..  324404 -    -6  -3.14982   TGAATTAAAAAATAT          TTCTCTTCGC CAAA ACGACGAGAA           CTTATTTTCTGCCAA  59 27
     BQ02560  323882 ..  323894 -  -4.9  -4.60041   AGTCATGTGCAAAAA                GATTT AAA AAATC                TTATTGTATTTGATG  71 174
     BQ02460  312739 ..  312763 -  -6.6  -4.62471   GTCAACGGGCAAAAA         TTACACCTGTT GGTC AACAGG-GTAA          CGATAAAACGTTAAA  79 173
        moeB  289486 ..  289500 -  -5.8  -3.38768   TTACATTATTTACAA               CTAAAT ATC ATTTAG               GTTATCTGTTTATTA  61 136
        kdsB  284361 ..  284381 -  -4.1  -3.59262   CTCTATATTGGGAAA            CATATTG GAGCAGG CAATATG            CGAATTGGCGCCATA  55 82
     BQ02210  282559 ..  282571 -  -6.3  -3.85296   CTGATAACGAAAACA                CTGAA CAA TTCAG                TTTGCCGCAAAAAAT  66 198
        dnaX NONE
     BQ02190 NONE
        recR  278152 ..  278169 -  -4.9  -3.41527   TAAGGCTTAGGATAA             TCGTTAC AAAT ATAACGA              ATATGATGCCAGCAA  55 394
     BQ02160 NONE
     BQ02150 NONE
     BQ02140 NONE
        phoH NONE
     BQ02120 NONE
        tlyC NONE
         lnt NONE
     BQ02090 NONE
        metK NONE
     BQ02070  267085 ..  267103 -  -4.5   -6.0427   ATGATATAAAAAAAA            GCGGGTCC AGAC GG-CCCAC             TCCTCATCATAAGAC  93 112
     BQ02060 NONE
        nusA NONE
     BQ02040 NONE
        infB NONE
        rbfA NONE
        truB  259890 ..  259907 -  -6.3  -3.06312   AAATTGTGCACCTAA             CGGTATA AGAG TACACCG              TATGATTGAGCGGCA  56 333
        rpsO  257725 ..  257752 -  -6.4  -5.10029   AGCAAGCTGAAAAAA        TGGGTGG-ATTTT TGT AGAATACCACCCA        CTCATTTTTCTTTTA  84 38
         pnp  255248 ..  255270 -  -6.2  -5.27335   TCCTTCAAAGAAAAA           TGCCATTCCA ATT TGGGCTGGCA           TTTCATTTCATAGTA  84 52
        rsmC  253747 ..  253766 -  -2.9   -4.0342   TGGAAGGAACAACAA            TTGCCACA AAATA TG-GGCAA            ATCAAAACAGATCAT  55 489
        ansA  251110 ..  251124 -  -2.8  -3.06515   TCTCATCTTTAAAAT               GATAGA TAA TCTTTC               GTTAACTGATAGTCC  43 27
        coaA NONE
        pepA  248550 ..  248562 -  -4.1  -3.08991   AGCTCTCGAATAAAG                CTCTC CTT GAAAG                TGATAAGCAACCGTT  50 88
     BQ01910  247596 ..  247613 -  -4.9  -3.49653   ATTATGTTCATATAA             GAAAATG ATTA CATTTCC              TGAGTTGGTCGACGT  55 16
        secA NONE
        fur2  240555 ..  240572 -  -2.7  -3.34192   AAGGGGGGTAATGAA             GCAGAAA AACT TTTTTGC              CAATGAAAACTATGG  47 111
        prfA NONE
        hemK  238355 ..  238365 -  -5.4  -2.60244   GCCTTAATGAATCTA                 GGTT TTG AACC                 TCTTTTCCCTCCTGA  51 176
     BQ01790 NONE
     BQ01780 NONE
     BQ01770  231213 ..  231240 -  -2.7  -3.53733   TTTATTCCAGAAATA        TGTTGGTTCAT TTAAAC AGGAACCACCA         AAAGGTCAAACGAAT  48 310
        ugpB  229772 ..  229789 -  -5.6  -5.23016   AAAGAATTGAAAAAA             CTCAAC TGTTTG GTTGAG              TTTTTGATCTTTAAC  82 57
        ugpA  228832 ..  228848 -  -5.1  -3.01791   ATTTTCTTCCTAATA              TTGTACG TGG CGTTCAA              TCCAGCGGAACTGAA  52 3
        ugpE NONE
        ugpC  226835 ..  226860 -  -6.3  -3.05228   AAAAGGAACGATACA         TCCTAACAA AAACGAAG TTGTTAGGA          GAAAGTGAGAGGTAT  59 80
     BQ01660  216173 ..  216187 -  -7.2   -5.0538   GCTTAGGTTAAAAAA               TATCTG TTT CAGATA               AAAGTTTGTTTTGGG  88 288
     BQ01630 NONE
     BQ01620  211483 ..  211504 -  -8.8  -2.92144   TGTAAAGTATAACGA           CGGTATAG TGCGCG CTATACCG            TTTATCGTTTATATT  69 155
        mgtE  207507 ..  207519 -  -4.9  -2.96237   CAAGCTTAAAAATAT                TAATC AAA GATTA                TCACACTTACTATGA  52 222
        typA NONE
         ppa  204010 ..  204028 -  -7.4  -4.38116   CGCACAAAAATGAAA             GCCTGCTC AAA AAACAGGC             TTGATTTTTCTGAAA  81 44
     BQ01430  190264 ..  190281 -  -4.9  -3.23019   TTACAAATGTAAAAT             CATAAAG CTTT CTCTATG              TAATAGAAAATCAGT  54 449
     BQ01360  177805 ..  177821 -  -7.3  -3.19463   TTTATCAGTCACTAA              GAAGCAT AAT ATGCCTC              TTTGATTCATCTCAC  65 199
        rpsU  161259 ..  161276 -  -2.1  -3.49864   TCCAGATAAGAAAAC             CAT-CAAA GGA TTTGTATG             CGAAGAAAACATTGT  45 348
     BQ01240  159833 ..  159845 -  -3.4  -4.08216   GCATTTGCGTCAAAA                TGGT TTGCG ACCA                ACGCGCCAGCGGCTA  56 457
        fabA NONE
        fabB NONE
       fabI1  156772 ..  156793 -  -4.5  -5.07011   CAGAGAAAGTAAAAA           TATACCATT CTAA AATGGTATG            TAAATTGCTTTTTCT  76 63
        ccmA NONE
        ccmB NONE
        ccmC NONE
     BQ01050 NONE
        dsbE  138761 ..  138772 -  -4.4  -4.08767   TGCATTTGTTTAAAA                GAGA CATC TCTC                 CTTGCTTCCAATTCT  62 305
        argD  135976 ..  135987 -  -4.4  -3.34962   TTGCATAGTCGATAA                TAGC ACGT GCTA                 TTGGCGGGATCGAAA  53 99
        hslO  133752 ..  133763 -    -3  -4.11692   TATTTATCTTTAAAA                TCAA TATC TTGA                 TATGGTTGTTAAAAG  57 344
     BQ00960  131034 ..  131055 -  -5.2  -3.43773   TTTTAGACCTAAAGA           CAAGGC-TG GTTAT CACGCCTTG           CGAAAGGTTGCAAGA  57 95
        secB  130320 ..  130331 -  -4.4  -3.06009   CAAAATGTTGCAAGA                GCTT GGTG AAGC                 AACCATTATTGGTCC  49 201
        mutS  124737 ..  124749 -  -4.7  -3.23296   AAGAATATGGATGAA                CCCAG ATA CAGGG                AGGAGCATCAATCCT  54 489
        aroA NONE
         cmk  119206 ..  119234 -  -3.9  -3.20382   GTGGATACGGAGTAA        CTTCCTGCCTT TTTCCTT AATACAGGAAG        AAAAATTAGCGCTTG  49 63
        rpsA  117392 ..  117414 -  -4.7  -6.09196   TGGAAAATAAAAAAA           GGCCGCCAG AGAAA CAAGCGACC           TAAGTTTAATTTATT  93 49
     BQ00850 NONE
        pncB  107077 ..  107100 -    -4  -4.08651   ACCTTAACCAAAGAA          TGCTCATAAAA TCA CTTTA-GAGCA          ATGATGGATTACATA  59 159
       ibpA1 NONE
     BQ00720   96086 ..   96096 -  -3.2  -3.48505   GGTGAAAAAGCAAGA                 CAGC GTC ACTG                 TTCTTTCTTGCCGCT  48 231
         def   92363 ..   92379 -  -4.5  -3.41587   TCCCATAAAACTTAA              TCGTAAT CCC ATTACAA              AATTGCTTCCTGTGC  53 20
         fmt NONE
        truA   90394 ..   90407 -  -5.3  -3.04517   AGGGGTGCGCAAAAT               GCATT TTTT AATGC                GGGCAAAGGCATTAG  51 318
        dapD   88781 ..   88794 -  -8.1  -5.72254   GTAAATAATAAAAAA               GGGAG AATT CTCCC                TCATTAATTGCACTT  93 81
     BQ00580   78096 ..   78127 - -11.8  -5.27938   AGCGCTAAACAAAAA      TAAGAAGTGTGAAA AAGT TTTCACACTTCTAA       AGTTGAAATATTGAT 100 67
     BQ00560   76476 ..   76495 -  -3.6  -3.79419   TTTTGCGACAAAACA            GCTTCACAC CTC GTG-GAAAC            GATAACCTACACCGT  55 9
     BQ00550 NONE
     BQ00540   74120 ..   74130 -  -2.6  -5.06414   TGCTGCCAAGAAAAA                 TTTT CAA AAAA                 AAGCAAAAATAACGT  69 62
     BQ00530 NONE
        ptsH   73260 ..   73283 - -11.2   -3.3707   GCCAATAAAAATAAT          GATAAGAAGA AGTT TCTTCTTATC           TTAGGGATGATTAAC  89 62
     BQ00510   72150 ..   72163 -  -8.1  -3.62518   TCAAAGAGTTCTAAA               GGGTG TTAA CACCC                TCCTTTTATCCTTGA  73 31
     BQ00480 NONE
        hemN NONE
        infC NONE
        msbA   61792 ..   61806 -  -2.8  -3.14564   TTATTTCGTGACCAA               TCACAA TAG TGGTGA               TATTCACGTCACTGT  44 496
        comM   53396 ..   53410 -  -4.2  -3.70853   GCAAGGATTTAAGAA               TAGGGC GGA GCTCTA               TAAGGCGTTACGAGA  54 309
        gyrB NONE
        ubiE NONE
        aarF NONE
         dfp NONE
        accD NONE
        folC NONE
     BQ00300   40078 ..   40088 -  -2.6  -3.54424   TTCTAGGCTTGTAAA                 TTTT TGG AAAA                 TTGACCCTGTGGACG  48 2
        ahcY NONE
     BQ00280   35450 ..   35463 -  -2.5  -2.83915   GGTTGAGAAAAAATT               TTTAT CATA ATAAA                TAAAGGACCAGATTA  42 53
     BQ00270   33638 ..   33649 -    -3  -5.07652   GCTTTTAAAATAAAA                TGAA TGCT TTCA                 ACAAAAAAACGGGTA  71 290
     BQ00260   29046 ..   29057 -  -4.4  -3.39242   GGAATAGAAAAAGGA                GTCA TGAT TGAC                 CTGCTTTATGAAGAC  53 15
        addA NONE
        trxA   25096 ..   25118 -  -6.2  -5.85011   GAAAAATCAAAAAAA           GGGAGAGGCA AGA TTCCTCTCCT           TAAAAAAAATCATTA  93 50
        ihfB   12605 ..   12617 -  -3.4  -2.70354   GTTGTCATAAATTTA                CTCA TTGAT TGAG                CCGATCACGCAAGTC  43 14
     BQ00120   12266 ..   12278 -  -6.3  -2.72344   GCTTACTTTTAATGA                TGTGT TGA ACACA                AAGAGGAAAAAATTT  57 75
     BQ00100 NONE
        lspA    9576 ..    9597 -  -3.7   -3.9009   AATGTATTCGAGAAA           CTTAACCTT AATA AAGGACAAG            TCCGTTGCCGATTCT  57 284
     BQ00080    7778 ..    7801 - -12.6  -5.54079   CTAAAAACTAAAAAA          CCTTGTTTCT CAAA AGAAACAAGG           TTTTTAAATTGAGCG 100 53
     BQ00070    6729 ..    6740 -  -2.2  -3.73816   AAGATGAGAGTGAAA                GAAC TATG GCTC                 TTGTTAAAAAGGTTA  49 136
