# Supplementary material for: Rapid, accurate, computational discovery of Rho-independent transcription terminators illuminates their relationship to DNA uptake
Source: Genome Biol. 2007 Feb 21;8(2):R22. doi: 10.1186/gb-2007-8-2-r22 (PMC1852404; doi:10.1186/gb-2007-8-2-r22)
Supplement: Additional data file 4 — Best terminators found downstream of each of the genes of the 343 organisms studied. [file gb-2007-8-2-r22-S4.zip › Baumannia_cicadellinicola_Homalodisca_coagulata.bag]

         mqo    1811 ..    1827 +  -2.4  -3.56544   ATTAAGATTAAAAGT              TATTAT AACGA ATAATA              TTAATTATTAATGAT  47 116
        purL NONE
    BCI_0003    6520 ..    6540 +  -8.5  -2.97058   AATATAATACATTAA            TTTACATTA TAC TAATGTAAA            TAATTTAAATATCTT  73 189
        glyA    7883 ..    7904 +  -7.3  -3.73858   ATTATGTTACTAAAA           TGCTCTCGT ATTA AAGAGAGCA            TTGATTTTACTATAC  70 86
        iscS NONE
         ndk   10744 ..   10771 +  -8.8  -3.36148   TATCTCTTTTTAGTA        TAAATATTTTAT TATA ATAAAATATTTA         ATTTTAATTTGATTC  75 184
        ispG NONE
        hisS   13388 ..   13401 +  -2.5   -4.2704   CTATAATATTTTATT               TATTA ATGT TAATA                TTTATTAATAGTAAC  55 44
    BCI_0010 NONE
        engA   16054 ..   16064 +  -2.6  -2.86413   TCAAAATCAAATAAA                 TTTT GCT AAAA                 TCATGTTTCCAATTT  41 27
         pgi   17900 ..   17938 +  -7.8  -4.45201   ATGTTAACTATAAGT   TAATTATCTTAATGATTA CAA TGATTACTAAGATAATTA   TGTTTTTTTCTAAAA  80 114
        nudE   20585 ..   20595 +    -4  -3.13728   TCTTACCCACTCTTG                 GTTA GAA TAAC                 TTGCATATAACTGAT  48 16
        metK   22289 ..   22316 +  -8.6  -3.32294   AATTTACGTAAAATA        TCTATCCGGTTAC GCT GTA-CTGGATAGA        TTAGTAATGTTTCTT  73 379
        metE   25313 ..   25345 +  -5.8  -5.10656   TTTACCAGACTAAAA     TCCAGACTAAAAATA GTAG TA-TTATAGTCTGGA      TTTTCTTCTTTTAAT  80 54
    BCI_0018   27139 ..   27152 +  -3.9  -4.79826   CATGCATAAGCTTCT               TTACT AAGA AGTAA                TTTTTAGTGATATCT  66 121
    BCI_0027   38476 ..   38493 +  -4.2  -4.48299   AATTTAGCTATTTCT             CATAGT TTAATT ACTATG              TTTATTTAAATATAA  63 46
        murA   40192 ..   40202 +  -5.4  -4.12902   GTTTTACCTGGCATA                 GTTG TAC CAAC                 TTTTACACGTAGTTC  66 438
        rplM NONE
        rpsI   42859 ..   42897 + -11.9  -2.93332   ACTAGATCCTTAACA   TAGTTATAAAACCCGGG TATCT TCCGGGTATTATAGCTA   GTTATTCTCTAGCTA  93 90
    BCI_0033   43772 ..   43792 +  -4.9   -4.1552   CTAGTTCTAGTAGGT            TAGTTTTTT GAC AAAAAATTA            TTTGTTGAAAACATA  63 49
        purH NONE
        purD   48091 ..   48130 +  -8.8  -5.06816   AATACTTACATAGTA  TAAAACGCCTCAGTAA TCTCAATT TCATTGAGGCGTTTTA   TTTTTGTTAAAAAAT  95 81
        thiC NONE
        thiE NONE
        thiF NONE
        thiS NONE
        thiG NONE
        thiH   56766 ..   56784 +  -4.6  -3.88232   AATTAATAATTGCTA             CTTTTAGG TAG CATAAAAG             TTCTTATATAAAGAA  57 40
        aroQ NONE
        accB NONE
        accC   62148 ..   62170 +  -7.8  -2.66602   AAAGATTTATATATA           AGCTTTCTAT AAA ATAGAAAGCC           TGAATTGTTACATAA  65 91
        prlC   65668 ..   65688 +  -6.1  -3.37056   AATGAATACTGCAGC            GGTCATTTG TGC CGAAAGACC            TTGTGCATAGGTCAT  61 235
        ftsY NONE
        ftsE NONE
        ftsX NONE
        rpoH   71188 ..   71202 +  -2.9  -2.74501   AAAAATACGCATGGC               TATTG AAGCA CAATA               ATTTGAAGAATTCCT  42 10
        ubiB   72198 ..   72214 +  -6.7  -2.54103   TATTATCTAACTTCA              TTAACTA TTT TAGTTAA              GTTACTAACTATTTT  60 128
        hemC NONE
        hemD   74110 ..   74120 +  -2.6  -3.26813   CGTTTACTACTGCTG                 TAAT ACC ATTA                 TTAGTACTATGTAAT  45 222
        cysK   81658 ..   81671 +  -8.1  -5.71983   AGCTATAGCTTAAAG               CACCC ATTA GGGTG                TTTTTTTATAGTTGA 100 50
        ptsH NONE
        ptsI   83915 ..   83963 + -18.7  -4.49556   TATTTATAAGAACAA CTAACTGATATTTTTTAATTAAG TTA CTGGATTAAAAAATATCAGTTAG TTTATTTAATAAAAA 100 108
        purM NONE
        purN   87099 ..   87109 +    -4  -3.37556   TACAATACTAATTTG                 CTTA CTT TAAG                 TTAAGTTATTTTCAC  50 11
         ppk   89590 ..   89600 +  -5.4  -3.49475   TTATACCAATAATCA                 GCAA TGC TTGC                 TTCTATAGCAATACG  57 204
        cysT NONE
        cysW NONE
        cysA   95796 ..   95820 +  -2.9  -4.62054   TTAGCATAGACGAAT          TATTCGTTACT ACA GGTTATGAATA          TTTTCATTTAATTGA  60 103
        rnfB   96223 ..   96238 +  -6.2  -2.64735   ACGACAAGATTAAGA              GCTTTT ATAG AAAAGC               TAATATAAGTAAAAT  57 69
         rnt  100314 ..  100332 +  -4.6  -3.72374   AACCTTTCATATAGA             GAAGAATA GGA TATTCTGC             TATTTGTTGCTGAAG  57 370
    BCI_0089  102295 ..  102311 +  -7.9  -2.53911   TTTGAACCTGGGATG              GCGGGAT CAA AACCCGC              TGCCTTACCACTTGG  64 383
        glnS  104431 ..  104453 +  -7.9  -3.51329   ATCTGTTTAACCCAA           TTAACTACT CTAGT AGTAGTTAA           TTCTGGTTGACGGTC  69 169
    BCI_0096  105886 ..  105911 +  -9.2  -2.52464   TCTATTATGTATTTA         TTTCATCTGA TTCATC TCAGATGAAA          TGAATTAAACAAAAA  73 93
        sucC NONE
        sucD  108649 ..  108663 +  -4.4  -3.57389   AATTGACTGTTATGG               TATTTA AAT TAAATA               TTATCTCGTGCTATT  55 448
         pal NONE
    BCI_0101  111912 ..  111928 +  -3.7  -2.80779   AAATATTTATCAAAA              TTACCAT CAT ATGGTAC              TAGTTAAATTATACT  45 2
        nadA  113451 ..  113471 +  -2.5  -5.48825   GCCATAGTAATATTT            TAACTGTAG GTT CAACAGATA            TTTTTTTAGATAGTA  76 437
    BCI_0109  122055 ..  122066 +    -3  -3.85522   ATAGTAGTTTTATCC                GTTT AACT AAAC                 TTATTATGATAAGTT  51 240
         gmk NONE
        rpoZ  123122 ..  123142 +  -8.5  -3.35869   CAATAGCTTATATAT            TAAGTAAAT AAC ATTTACTTA            TTAGTGGTTTCTAAT  75 176
        recG NONE
    BCI_0113  126325 ..  126347 +  -4.3  -3.21225   TTAGTGAAGTGATAG           CATAAATTA ATGGA TAATTTGTG           TTAACTAGTTTTTCC  52 317
        dnaX  128762 ..  128776 +  -8.6  -2.94324   AGAATAGAAAAGAAA               CCTGTA AAA TACAGG               ATTGCTTTTGTTTTA  71 169
    BCI_0116  129365 ..  129383 +  -4.6  -4.20084   TTATGGTCTATCATA             TTTCAACT TTT AGTTGTAA             TTTTAGATAAATAAT  61 159
        htpG NONE
         adk  132179 ..  132193 +  -8.6  -2.88243   TTAAATGTCCAACCT               TACGTC TAG GACGTA               TAATCTTATTATACC  69 162
        cysS  135504 ..  135518 +   -10  -2.62184   TCATAGGACCTACAC               CACCTG GAA CAGGTG               TAATATAAGCAGCAC  75 113
        dapF  138813 ..  138838 + -10.7  -2.65766   ATCAGCACTAATTTA         TAATTATTAGC TATA GCTAATAATTA          CTATTATATCTTCTA  84 48
    BCI_0126  139664 ..  139674 +    -4  -3.24406   TTCTCTTTAACAGGT                 TCTT TTT AAGA                 TGTATATTTCTCATC  49 70
        uvrD  141673 ..  141683 +    -4  -2.89602   AAATCTGAATAAATA                 GATA CCC TATC                 CTTTCCTATCGAGAA  46 84
        corA  143059 ..  143070 +  -4.4  -2.67059   ATCATGATTAATATA                GCTA ATAA TAGC                 ATTACTGTATTTTAC  48 73
    BCI_0130  144512 ..  144522 +    -4  -4.05747   AATAGTCATTTTAGA                 GTAA TCA TTAC                 TTTGTATAAAATCTA  57 394
        rpmH  148760 ..  148772 +  -4.1  -3.34488   TTAAGAAAAATACGA                GTGGT TAA ACTAC                ATTTTTCAAGGAATT  50 37
        rnpA NONE
    BCI_0135 NONE
    BCI_0136  150936 ..  150951 +  -4.8  -4.35461   GAGTTTAAAAAACAA              GTTAAA TGAA TTTAAC               TTTTGATACTATTGC  65 17
        trmE  152624 ..  152638 +  -5.6   -4.0251   TCGTCATTTATTAAT               GCAAGG GGT CCGTGC               TTTAATTCTCCTGCT  63 335
        recJ  167233 ..  167261 +  -6.9  -2.74999   AGAAAAATTATTTAA        TTTAGCTATTATT GAA AATGATAGCGAAA        TAATATTAGAGATTA  60 224
        lysS  169603 ..  169616 +  -2.5  -2.72947   ATGCGTCTCAAGATA               TAAAT TATC ATTTA                ATTATATACTAGCTA  40 23
        murI  170689 ..  170722 +  -4.2  -5.31519   CTCAAATACTAATAC     TAGTATA-GTACTAT AACTA ATAGTACCTATATTA     TTTTTGTTTGAGTAT  74 231
        priA  184988 ..  185016 +  -9.7  -2.80935   ATTAGATGTAGATCC        GATTGATTGCTAA TGT TGAGCAATCGATC        TCTAATAGGTAGCAT  77 13
        hslV NONE
        hslU  187218 ..  187230 +  -4.9  -3.15212   GCCATATTCATCTAA                TCAAT AAC ATTGA                TTCACTATAATAGTT  53 132
        tpiA  188457 ..  188467 +  -5.4  -3.90038   TAATAATCTCCAGTT                 GAGT TTT ACTC                 TTTAGCTTATTTAGT  63 338
    BCI_0175  194475 ..  194492 +  -2.8  -4.22749   GCACTACACTTGCAT             TGATAA TTAAAT TTATCA              TTATTCTTTATATTT  53 56
        coaD  195428 ..  195460 + -12.1  -2.71364   TACGAGCTAATAGTA      GAGCTTCTTGTTCTT TTA ATGAACACGAAGCTC      TACTTGGCAGAATAC  84 246
        pyrE  198426 ..  198453 +   -10  -3.25223   ATATTTCTTTTCCAC        GGTTCCATAATG ACAC CATTATAGAACC         TTGATAATCTGAATC  79 229
        aroH  204353 ..  204369 +  -6.7  -3.80279   CTTTTGTAAATAAAA              TAACAAT AGC ATTGTTA              TTCTCTCTTTATGAA  68 79
        rluD  206136 ..  206146 +    -4  -3.86283   ACTTCAAGAGGATAG                 GAAA AAT TTTC                 TTTAATCTCAATTGA  54 10
        clpB  209273 ..  209291 +    -9  -2.56164   AAATTGTTATATTCA             TACTGAAA TTC TTTCAGTA             ATCTTACTTGCTCAT  68 420
    BCI_0200  212899 ..  212921 +  -3.4   -5.1861   ATCGCACTAAATAGT           TCTTTGCCTA TAG TAGCCAGAGG           TTTTTTACTGCTACC  71 392
    BCI_0207 NONE
    BCI_0208 NONE
        mutS  223795 ..  223807 +  -6.3  -3.26262   TATAATAGGAAGGCA                CTATC TAT GATAG                TCTACTTTTTATTCT  61 223
    BCI_0219  235090 ..  235111 +  -5.9    -2.768   CTAGATATTTAATAT           CACGTTG ACGTGATA CAACGTG            CTTGATTTCATTACT  55 221
         pfs  241080 ..  241100 +  -8.5  -3.05384   TTCCTCGTAGGCAAA            TTGATTAAT ATT ATTAATCAA            TTAGATGACGAAAAA  73 440
        dksA  242931 ..  242947 +  -5.3  -3.19668   TAGGATAATAATAAC              TATATTA CCA TAATATA              TTGAATTGCATACTA  56 33
        pcnB NONE
        folK  245000 ..  245011 +    -3  -3.15999   CATGATAACCATCTG                CTAA GTTA TTAG                 TTACCTATCTAAAAA  46 14
        panB NONE
        panC  246846 ..  246859 +  -3.9  -2.73364   TATCTATGAGTTATA               TACTA ACAG TAGTA                TGCTTGCCATAAAGG  45 130
        leuS  249596 ..  249624 +  -9.8  -3.84406   GTTTTACATTAATCA        TAAATCATAGCA GTTTG TGCTGTGATTTA        TTGTTCTAATAACAG  89 96
        holA NONE
        nadD  251470 ..  251486 +  -5.3  -3.11634   ACAAATAAGCATAAA              TAATTTT ATT AAAATTA              TTGAATAATATGAAA  54 70
        mrdA NONE
        mrdB  254573 ..  254590 +  -2.7  -3.85817   TGAGCAAAATAAAGA             TCTCTAT AGGT ACAGAGA              TTTGTGACGAACAAT  49 132
        lipB NONE
        lipA  256228 ..  256253 +  -4.9  -3.78597   ATTAACTTAGTAGAA         TAATTTTCTAA TTTT TCAGAAAATTA          TTTGCATTCGTAGAT  59 56
    BCI_0239 NONE
        pgsA  258711 ..  258725 +  -8.6  -3.20991   AGAGTGGTTATGCAG               CGGATT GCA AATCCG               TTAACTTCGGTTCGA  74 311
         pgl  259949 ..  259965 +  -5.9  -2.78278   GCAATAATTGATCTA              TAGAAGT AAT GCTTCTA              GTATTTATCTGGTGT  56 23
        bioB NONE
        bioF NONE
        bioC NONE
        bioD  265145 ..  265162 +  -7.1  -3.73611   ATTACTAATTTTATA             TCTATCT TAAG AGATAGA              TTCTCTGTATTTGAT  71 177
    BCI_0250  266238 ..  266254 +  -6.7  -2.80699   TGGTTTAATAATTAT              TTTTACT AAT AGTAAAA              TGATATTAATTAGGG  61 45
        gpmA NONE
        serC NONE
        aroA  269510 ..  269523 +  -2.5  -3.37522   TTAGCTATTTTGTAA               TTTTA TACA TAAAA                TTAATTAAATGACAT  45 65
         cmk  270195 ..  270219 +    -6  -2.88434   ATGGAATATCTAAAA          TTAATTTTTA GATAG TAAAAATTAA          ATTTAATCAATTATT  56 11
        rpsA  272045 ..  272067 +  -8.6  -3.82031   CTAGAAAGAATGAAA           TTAATGAGCA TGT TGCTTATTAA           TTTCATCATCATTAG  78 52
    BCI_0256  272582 ..  272596 +  -4.2  -5.61596   AATTTTAAATTAGTA               GCAGTA TTT TCCTGC               TTTTTTTGTAAAGAT  85 229
        pyrB NONE
        pyrI NONE
    BCI_0260  275416 ..  275441 +  -9.1  -3.21064   TATTCATAAACCTAC         TACCTATATCC CTAA GGATATAGGAA          TATATTAGTTATAGC  78 32
        exsB  276986 ..  277016 +    -4   -3.1855   ACGTAGTGTTATTTC       CCCTGTCATAGC AACAGAA GCTATAACAGGA       TTACCTGTTAGACAG  49 293
        cyoA  284245 ..  284256 +    -3  -3.45118   AAATAGAGATTCACA                TGAA TATA TTCA                 TTAATTATCAAATAG  47 10
        cyoB NONE
        cyoC  287157 ..  287169 +  -2.7  -3.58879   CTTAATTATAGTGAT                TCTTA TTA TAGGA                TCTTTATGGATTATG  47 296
        cyoE NONE
    BCI_0271 NONE
        panE  290829 ..  290863 + -13.2  -3.23638   CTATTATACTTATTC     TTATCAATCACTACTA TTT TAGTAGTCATTGATAA     TTAATAAATATTTGC 100 414
        ispA NONE
         dxs NONE
        argS  296182 ..  296196 +   -10  -3.25205   ATTAAGCTTATAATA               GCCAGT TGT ACTGGC               GTTTTAATATCTTGA  79 443
        nadE  309501 ..  309519 +    -9  -2.79501   CCATAGTAACACGTT             CATGATTA CTG TAATCATG             TGTAGTAACAATATG  69 125
        lolB NONE
        ispE NONE
        prsA  314261 ..  314272 +    -3  -3.32647   TGACTAAACTTATAA                GTAA ATTA TTAC                 TTAATATAATTAGAA  46 57
         pth NONE
        ychF  316073 ..  316088 +  -4.7  -3.69702   ATGATTACATTAGAA              GAGAG AATATA CTCTC               TTGTATTCAATAATA  57 58
        fabI  316893 ..  316908 +  -3.4  -2.67705   CTATTATGAATAATA              TATTAA ATAG TTAATA               TCATGTAAGTTATAA  44 12
         rnb  319066 ..  319077 +  -4.4  -4.47551   AAGTATTTCAACTAA                CCTA CAAT TAGG                 TTTTGTAGCTTGAGT  67 95
        ribA  321327 ..  321340 +  -5.3  -5.12068   ACCAATACCAAGACC               CATAC GTAC GTATG                TTTTTATTACATCTG  79 335
    BCI_0303  326088 ..  326100 +  -3.5  -3.56568   ATACTTATTTTTATA                TATAT TAA ATATA                TTCATATTTTAATAT  50 43
    BCI_0304  326593 ..  326603 +    -4  -4.32678   TATAACTAGATTTTA                 GATT ACT AATC                 TTATTTGTTTAGCAA  61 51
         cls  328408 ..  328429 +  -7.5  -5.00616   TAACGAACCTATATG           GTTAAAAAT ATTA ATTTTTAAC            TTTTTTGGGGAAAAC  89 253
         hns  329113 ..  329129 +  -5.1  -4.16016   ATATAAGTACCATAG              CGTAATG CTT CAATACG              TTTATTAAGCGGTGG  63 93
        pykA  334098 ..  334114 +  -6.7  -2.81815   TTATTAGTAGAATAA              TCTTTAT CAT ATAAAGA              TACTTCATACTTAAA  61 26
    BCI_0311  336003 ..  336022 +  -4.4  -2.54098   AAATAATCCTAATGA            TTAAAGTT AAAT AACTTTAG             CTATTAATTACCAAA  48 162
        trxB  347161 ..  347177 +  -3.1  -2.80988   AAAATTAATCTACCA              TATTTTT ATT AAAAGTA              TAATTAGTACTATAA  43 88
        infA  347556 ..  347568 +  -3.5  -5.34655   AAAAATTAGATTGCA                TAATT AAT AATTA                TTTTATTTTTCATTA  72 150
        artP NONE
        artI NONE
        artQ  349782 ..  349792 +    -4  -3.58511   AATAGTTTAGATAAA                 CATA GAT TATG                 TTCTAATGTTTAATT  52 31
        artM  350619 ..  350642 +  -9.8  -3.69083   AAAGATAGAAAATAA          TCAAGATATA GCTG TATATCTTGA           TTGTGTCTCTCTTAC  86 175
        rpsJ NONE
        rplC  351789 ..  351801 +  -4.9  -3.03124   GCATTAAGGATATAT                CTAAT GGA ATTAG                TATTACAAGATACGC  52 34
        rplD NONE
        rplW NONE
        rplB NONE
        rpsS NONE
        rplV  354173 ..  354185 +  -2.7  -2.86343   GCGTACTAGCCATAT                TACAG TTG TTGTA                TCTGATCGTTAAAAT  41 1
        rpsC NONE
        rplP  355327 ..  355337 +    -4  -2.71011   CTTTTGCAAATAAGA                 TGAT ATT ATCA                 TGATTAAACAAGAGT  45 12
        rpmC NONE
        rpsQ  355812 ..  355846 + -16.1   -3.9009   AATATAAGTTTAGGT     TATAAAAACGGTTCA TGCAT TGAACCGTTTTTATA     TTTATAAAATCAATT 100 47
        rplN NONE
        rplX NONE
        rplE NONE
        rpsN  357511 ..  357529 +  -3.1  -3.25223   TGCGTGGAGAAATTC             CTGGCTT AAGGA AAGCAAG             TTGGTGATATAACTA  46 0
        rpsH NONE
        rp1F NONE
        rplR NONE
        rpsE NONE
        rpmD NONE
        rplO NONE
        secY NONE
        rpmJ NONE
        rpsM NONE
        rpsK NONE
        rpsD  362962 ..  362978 +  -8.1  -3.28712   CATATGATCGTTGAA              CTTTACT CTA AGTAAAG              TTCTAAAGAGAGGAA  71 11
        rpoA NONE
        rplQ  364486 ..  364502 + -10.9  -2.62263   TTGAACTGCCGACCT              CACCCTT ACC AAGGGTG              TGCTCTACCAAAACT  84 81
        coaA  366079 ..  366096 +  -2.1  -3.56366   TTAATGATTAATTCC             TATTATT AAGG AATGATA              TTTGGAAACATTATT  46 68
        prmB NONE
        aroC  368302 ..  368312 +    -4  -3.21466   AACTTATCTTAAGTG                 TGTA ACT TACA                 TCTATTAGTTATAGT  49 212
        fabB NONE
        pdxB NONE
        truA  371643 ..  371653 +  -2.6  -3.32268   CTTATATATATTTAA                 TTAT ATA ATAA                 TTATCAAACTAGTTA  43 67
        accD  372591 ..  372613 +  -2.1  -4.62475   TAATTCTCAAGAAAA           TACATGT TGACTAATT ACATGTA           TTTTAATTTCTAACT  57 16
        folC  373923 ..  373934 +  -4.4  -4.83169   AAATCTCAGTAACTA                GTCT GAAT AGAC                 TTTTTATGCACGCAT  71 25
        cvpA  374799 ..  374811 +  -2.7  -2.66787   CAGTAATATGTTGAT                CTAAA CTA TTTGG                TAATATAAATATTGA  40 22
        purF  376304 ..  376323 +  -3.6  -4.83593   AGGATTAAGTAATAA            CAATCAAA CTAT TTTGATAG             TTTTTCATAGTTATT  67 69
        ackA  392861 ..  392874 +  -2.5  -3.61902   ATATGTAACTACCGT               TAAAA GAGG TTTTA                TTGTGTCTCGTACGA  47 63
         pta NONE
        gyrA  401938 ..  401958 +    -7  -3.60805   CTATAAATAATATCA            TGCTTATT AGATA AATAAGCA            TTTAAAATACAATCT  69 122
        ddlA  403418 ..  403431 +  -6.7  -4.24075   ATATAGCTAATCTGT               GCTTC TTAA GAAGC                TTTGTCTTAATAGGT  72 146
        lysP  407106 ..  407117 +  -4.4  -2.66435   AGTATCTAAATACTT                GCAA TTAT TTGC                 TGGTCTACTGGAGGT  48 127
        folE  407857 ..  407884 +    -7  -2.62171   AATCTTGATCAATTC        TGCTTGCAACAG CTCC CTGTTGGTAGCA         ATATTTAGCACTCTC  62 72
        metG  410477 ..  410507 +  -8.4  -3.60627   GAGTCACAACTTCAC       GTAAAGCCTGATGA TAA TCATTAGCCTTTGC       TTTGAAATAAGGTGA  73 245
    BCI_0406  420302 ..  420318 +  -5.1  -3.63991   CTGCAATAATTGCCT              CACAGAG TTG CTCTATG              TTATTGAGAGTAATA  57 75
        pyrD  424461 ..  424490 + -12.5  -3.32647   CATTATATAATCTAA       TATTATTACTTAC TTTA GTAAGTAATAATA        TTACTCTAATTAAAA  95 97
    BCI_0417 NONE
        aroE  431877 ..  431894 +  -7.7  -2.77043   CACAAAACTTAGTCA             CAGCACC AAGT GGTGTTG              CTTTAGACTGATGGC  63 519
        trmU  438500 ..  438517 +  -7.1  -3.60525   ATATAATTTTATTAG             TAGCAAT AGAT ATTGCTA              TTCTATCTAAATAGA  69 246
        purB  440009 ..  440030 + -10.3  -2.92326   CTAACTAAATTAGTT           TAGTTCTTC TCAA GAAGAACTA            TCCTATTTCTCCTTG  83 37
    BCI_0437  451082 ..  451094 +  -4.9  -4.57755   ATTTACGCTAGCAAT                TACTT TTT AAGTA                TTTTATATCCTCGAT  68 283
         rne  454940 ..  454959 +    -3  -3.14344   AATGTTCTGCAGCAA            TCTCTTATA GAG TATA-GAGA            TTACTACAAGAGATC  44 316
        pyrC  456177 ..  456191 +  -5.8  -3.42775   TTCTTTATATCATGA               TATGAT ATA ATCATA               ATTTTATTAATAAAT  60 103
        sppA  458104 ..  458114 +  -2.6  -3.23541   TAAACTTAGTTTAGA                 TAAA TAT TTTA                 TATTGACTTATTTAT  43 58
        gapA  459203 ..  459233 + -12.2  -3.31537   TTTGGTATAGTAAAA       TGTTACTTTTAATT GCT AGTTAAAAGTAACA       TTGATATGATATAAT  95 41
        minC  460111 ..  460132 +  -4.5  -2.50387   GCACTTTCTATCCAA           CCTTTAATT TTTT AAATAAAGG            AATTATTTTATGGCA  48 11
        minD  460956 ..  460966 +  -2.6  -3.98952   TGTTTAGTGGGTAAC                 TAAT GGC ATTA                 TTTAACTTTCTTTTC  51 27
        minE  461630 ..  461651 + -10.1  -3.63782   ACTAGAACCTTAGAA           GCACCTGTC AGTC GCCAGGTGC            TTTGAGCTAGTATTG  82 416
    BCI_0452  467675 ..  467689 +  -7.2  -3.24709   ATAAATTTTTTTAAC               CTTCTT AAG AAGAAG               TTAGTACATATTTTA  66 141
    BCI_0454  470245 ..  470271 +  -2.4  -5.49234   AAGCACTCTACCAGC         TGAGCTATAG CCCCTTT TTATAGTTCA         TTTTTTATTAAATAT  71 92
        rnhA  488896 ..  488920 +  -4.5  -4.72863   CGTTAATTAGAAATA          TAATTTATTAT GTA AAAATAAATTA          TTTTACTTTATTTAA  68 35
        gloB  489757 ..  489770 +  -3.9  -3.93875   TAATATCTAGCTAAA               TATAG CTTG CTATA                TATTCTTTTTTAGTA  56 38
        bioH  497703 ..  497733 +  -6.8  -3.17361   CCTGTTTTGCACGCA       GGAGGTCAGCGG TTCAATC CCGCTTAGCTCC       ATTTTACTAAATGTA  63 277
    BCI_0488  498208 ..  498228 +  -3.3  -3.53811   TAGAAACACACGGTG            TTTGTCCAC AAT GTAGATAAA            TTTAGAAAACATAAA  50 6
        dsrE NONE
        dsrF NONE
        dsrH NONE
        rpsL NONE
        rpsG  500372 ..  500384 +  -4.9  -4.48903   TTCTATAAGCTATTT                TAACT ATT AGTTA                TTTTAGTGTATTTTC  68 54
        fusA NONE
         tuf  503876 ..  503890 +  -7.2  -3.12847   AGTAAATACTGCTAT               TAGATC CTA GATCTA               TTGAATATAAAAATT  65 36
        secE NONE
        nusG  504873 ..  504885 +  -3.5  -2.54371   TAGGCACAGTAAAAC                TTTTT TCA AAAAA                TCAATTAAAGTAGTT  43 38
        rplK NONE
        rplA  506087 ..  506105 +  -6.2  -2.57259   TAAGTTACTAGTAAC             TAATAAAT AAA ATTTATTA             ATCTCTATTTTAGTT  57 60
        rplJ  506746 ..  506762 +  -4.5  -3.33708   AAAATAATATTTACC              TTGATTT TAG GAATCAA              TTGCTATGTCCCTTA  53 39
        rplL  507162 ..  507191 +  -9.4  -3.86346   TATATACTGAGTAAA       GTCGGATAACTT TGCATT AAGTTAACCGAC        TTTCTAGAAAAATAA  86 54
        rpoB  511358 ..  511378 +  -5.6  -4.37502   GATATAAATATTTTA            TTTCTAAT AATAC ATTAGAAA            TTTTACTATACTAAT  70 54
        rpoC NONE
        murB  516670 ..  516680 +  -6.8  -4.00782   CAAGGAGAGATAAAT                 GCAG TTA CTGC                 TTTATCATAATATGA  70 5
        birA  517858 ..  517868 +  -5.4  -3.61268   TCAGGGAAGATTCAT                 CTTG AGG CAAG                 TTTCCCACTTAGATG  59 343
        nadC NONE
        coaE  530645 ..  530669 +  -6.6  -4.91429   CCAATAATTTTTTCC         TGA-GCTAGAT ATTT ATCTAGCATCA          TTTTATTTAAGATTT  83 468
    BCI_0516  533870 ..  533887 +  -4.9  -5.56673   TTGAATTTCGTTCAT             TAACAGC TAAT GTTGTTA              TTTTTTGTTCTCCAT  83 238
        rpsB NONE
         tsf  548433 ..  548447 +  -4.2  -3.10796   AAGAACATTACAAAG               CTAACG AAT CGTAAG               TATTAAGTAATAAAA  48 12
        pyrH  549246 ..  549269 +  -2.6  -3.87641   TAATAAGGTTAATTA          TAATATATAA CAGT TAATATATTA           TTTATCCAAAATATT  49 16
         frr  549958 ..  549972 +  -4.4  -3.38768   TAGTATTTAGGATTA               TATTTA ATT TAAATA               TTATACATAATGTAA  53 122
         dxr  551276 ..  551288 +  -6.3  -3.09516   GCAAAATAAGTTAAT                GTAGT TCT ACTAC                TTAAGTAGTAACAAA  60 90
        uppS NONE
        cdsA  552951 ..  552981 +  -2.7  -3.44156   TCTGATGCTGCAGGT       TTTTCATGTTATA TAAGT TATAACTTGGAGA       TATTATGTTACATTT  45 10
    BCI_0534 NONE
    BCI_0535  556770 ..  556780 +    -4  -3.14211   TATCTAACGACATTA                 GTAT AGA ATAC                 TTCATGGGCAAGCAT  48 44
        ompH  557375 ..  557411 + -12.5   -3.0127   AGGCAGATTATTTAA    GTTAGCCATGCATAATT AAT AAATATGCATAGCTAAC    TATATAGTTAGATCC  95 73
        fabZ  558224 ..  558234 +    -4  -3.05963   AAAAATAGATTATAG                 GAAT AAA ATTC                 TATTAAGCTAAAACT  48 217
        dnaE  561746 ..  561761 +  -3.4  -2.95448   AAAATAGAATTTAAC              TAATAT AGAA ATATTA               TGTATGAGTATTAAT  45 23
        accA NONE
        mutH  565010 ..  565032 +  -2.8  -2.64616   CGCTAATATGTCAAA           GTAATAGT TTATTGT ACTATTGC           TAGTATGACTGAGAG  40 117
        nudH  565625 ..  565637 +  -4.9  -3.73234   ATTTACAACATATAA                CTTTT AAC AAAAG                TATTTGTATTGATTG  59 95
         lgt  566611 ..  566621 +    -4  -3.84808   CTGGGCTTATTATCG                 CTTA ACC TAAG                 TTATTATCAATTACA  54 16
        thyA  567450 ..  567476 +   -11  -3.02364   TAGCTGTTTAACTCT         TCTTCTCTTAAC TAA GCTAAGAGAAGA         TATCTACTTAATAAT  88 30
        recC  570818 ..  570835 +  -4.2  -3.11812   TAGTAAATTAGCATA             CCTATT AAATAA AATAGG              TTAAGTACTCTGCAT  48 30
        recB NONE
        recD  576460 ..  576471 +  -2.2  -3.66784   GAATCGAACAAGCAA                GAGG TCGT CTTC                 TTATATTAAGGATAA  46 170
         crp  577179 ..  577225 +    -9  -3.41234   TTTTAACTTAATCAT TAAGTAAGCATAGACTGATT TATTTAT AATTAGTCTATGCTTACCAA TTCGTTAACTTGATA  79 58
        dnaB  579675 ..  579686 +  -2.2  -3.54408   CTTGATGCTGATAAG                GGTG ACCC CATC                 TTAATTTGCATCGAA  46 308
        dnaK NONE
        dnaJ  583154 ..  583169 +    -4  -4.61231   TTGAACGTCTACTTG              CATTGT GTAG ACGATG               TTTTTCAGACTGTAC  65 258
        ribF NONE
        ileS NONE
        lspA NONE
        ispH  588705 ..  588718 +  -2.5  -3.04196   TCTACATGTAGTAAA               TAAAT AACT ATTTA                TATCTATAAGTTTAG  42 19
        carA NONE
        carB  593286 ..  593313 +    -3  -3.62539   AATTACATTGTTAAC        TAATTA-TTAGTA ATT TACTAAATGATTA        TTAGTTTAATTGCTG  49 47
        folA  594082 ..  594099 +  -2.1  -3.66178   TTTATTTGGGATATC             CTT-ACAT AAC ATGTCAAG             TTTCCCATTAGGAAA  47 303
        smpA  598481 ..  598494 +  -5.3  -4.28045   ATTTCTATCCTGTCA               CCATT ACTT AATGG                TTCTTTTAATGATAT  69 123
        smpB  599492 ..  599515 +  -5.2  -3.07816   TATGGGGCTGATTAT          GGATTCGACA GGAT TGTCGTAACC           TTAGGTGCATGCCGA  54 116
    BCI_0582  611160 ..  611170 +    -4  -3.84246   ATTTTGCCAGCTCTT                 TAAC CAT GTTA                 TTTGGTGCTTAGCAA  55 149
         psd  617296 ..  617314 +  -6.8  -3.41581   TATGATTACAAATTA             TTAGTAGT AAT ACTGCTAA             TTAGTTACTCAATTA  65 36
    BCI_0590  620275 ..  620296 + -14.5  -3.05816   AAATATAATAATTAA           CCCCCAGTT CTAT AACTGGGGG            TTAAATAAAGCATGA 100 46
        aspA  624350 ..  624375 + -13.5   -2.5805   AAAAAATTAAATAAC         TAGAGCTAACT TACA AGTTAGCTCTA          ATTATGAGAGCTAAT 100 385
        queA  626305 ..  626316 +    -3  -3.15579   ATATAGGAATACTTT                TTGA AGTA TCAA                 TTACTAAAAAATTGC  46 87
         tgt NONE
    BCI_0598 NONE
        secD NONE
        secF  630711 ..  630721 +    -4  -4.18934   GCAATATAATTCTTG                 CTAT ATG ATAG                 TTTATTCAAATGATA  58 162
        ribD NONE
        ribH NONE
        nusB  633076 ..  633089 +  -3.9  -3.71378   AATAATAATGAATAT               GAAAA ATTA TTTTC                TTTGGATATCAGATG  54 81
        thiL NONE
        pgpA  634617 ..  634631 +  -5.8  -4.02253   TAGTGTTTGAAAATA               TCTTTT GTT AAAAGA               TTTATAGGTTATTAG  65 49
    BCI_0606 NONE
    BCI_0607 NONE
        grpE  643707 ..  643723 +  -9.4  -4.38637   ATATGGTAGTTTTGG              CGCCCA GTCAA TGGGCG              TTTTGCCTTGTTGTT  88 94
         gcp NONE
        folB  652099 ..  652117 +  -3.2  -5.28826   TTAATTTAATATCTA             TTGGTT AACAGAA AACCAA             TTTTTTATAAGCTTT  70 105
    BCI_0621  653126 ..  653140 +  -2.8  -3.18321   CTGACGTAATTTTTC               GCCAAT TTT ATTGCC               TGTTAAGTTATGACT  45 166
        ribB  655843 ..  655853 +    -4  -3.75863   CTTACATTCAACTTA                 CTAA AAC TTAG                 TTTAATCAGGCTTTT  54 65
        dacB  675871 ..  675881 +    -4  -3.84447   TCTTTATCAGCAAAA                 CTAA ATG TTAG                 TATTATTTGTTTTTA  54 22
         pgk  679170 ..  679182 +    -2  -3.61777   ATTTCATATAACTGC                TAGT TAACT ACTA                TGTTTATAATGTATT  46 44
        fbaA  680389 ..  680407 +  -6.2  -4.91778   AGTTAATAAAAGATA             TTAATAAT GAT ATTATTAA             TTTATTTTCTCTTTC  80 108
        rpiA  681104 ..  681124 +  -9.9  -3.49048   TATTGAAGAAATAAG            TAGATCTAT CAA ATAGATCTA            TCTTCTTAATTAAGA  85 10
        guaB  684512 ..  684529 -  -5.7  -3.22756   TAATAAGTATTAATA             TTAGAAT ATTT ATTCTAA              AGCTAAACTAAATTA  58 38
        guaA  682841 ..  682852 -    -3  -3.64912   TAGCTATATATAGAA                TAGT TTAA ACTA                 TGTTCTTCTTAATAA  49 85
        thiD  681798 ..  681810 -  -3.5  -4.53419   TACTATAATAACAAA                TATAA TTA TTATA                TAGATTATATATCTA  62 154
    BCI_0648  681104 ..  681124 -  -9.9  -3.12809   TATTGAAGAAATAAG            TAGATCTAT CAA ATAGATCTA            TCTTCTTAATTAAGA  81 73
        rplU NONE
        rpmA  676885 ..  676897 -  -3.5  -3.14344   TAGTTGCTTCATCAA                TAAAT TTC ATTTA                AATTTTATGAATTGA  46 74
    BCI_0642  675871 ..  675881 -    -4  -4.30576   TCTTTATCAGCAAAA                 CTAA ATG TTAG                 TATTATTTGTTTTTA  61 28
        greA  673588 ..  673616 -  -6.3   -2.8032   TAAAAGGTAATATGA        CTATATATAAAAT AGC ATTTTATATATAT        TTTATCCTGTAAAAA  58 177
        rrmJ NONE
        ftsH  670877 ..  670887 -    -4  -3.39862   ATTAATTATCCATAA                 TCTA TAA TAGA                 AGAAGAGACTATGTA  50 58
        folP NONE
        glmM  668499 ..  668511 -  -6.3  -4.28713   AAGACTACTAACAAA                GTATG ATA CATAC                AATTTTTACTTTCCT  72 125
        secG  667836 ..  667863 -   -15  -6.02919   GGATAAACAAAAAAA        CAAATGCCCCGA TATT TCGGGGCATTTA         TTAATAATATATAAT 100 393
        nusA  666249 ..  666261 -  -4.1  -2.78816   CTACGTGTTATTACA                CTTGG TCA CCAAA                CCAGCAAATCTTACG  46 8
        infB  663561 ..  663573 -  -4.9  -3.19178   ACAAAGGCAGTAAGA                TACTA AAT TAGTA                ATTAATTGCTCGATT  53 27
        rbfA NONE
        truB NONE
        rpsO NONE
         pnp  659483 ..  659493 -    -4  -3.66883   TTAATATATTCTAAA                 CTAA TAT TTAG                 TTAAATTTTTTATTG  52 84
        deaD NONE
        holD  656815 ..  656832 -  -5.7  -2.67696   ATTAGCAATAACTTA             TCTAATA GACC TATTAGA              AGAGATTTATCTTGA  55 156
        plsC  655776 ..  655786 -  -6.8  -4.33819   AGTACTGACAATAAA                 CGAC TTA GTCG                 CTTATAGATCTAGAT  74 207
         cca  653023 ..  653043 -    -7  -2.68114   ATATAAGATAATTTA            TTCTATTC GCTCA GAATAGAA            GATGATACTACTGTT  62 33
        rpsU  650155 ..  650183 -  -3.3  -5.03145   TAATGTTGTAAAAAA        CAAGTTATAATAA AAG TTAGTATAACCTA        TTGCGACGTGCATTT  69 13
        dnaG  648229 ..  648241 -  -6.3  -2.70528   AGTATCCATACATCA                TCGTA ATA TACGA                TTATAGTTAAATTGA  57 74
        rpoD  646191 ..  646202 -    -3  -5.79526   ATATTTCAAAAAAAA                GATA GAGC TATC                 AAACATAACATTAAT  81 193
        nadB  644377 ..  644401 -  -7.3  -2.66316   GGTGCTATTATATGA          TGTTTACTATT AAT AATAGTATACA          TACTAAACTTTATTC  62 35
         ung  643551 ..  643568 -  -2.1  -2.74012   GCATGAGCCGAATCA             TGTCATAA TAG TTATG-CA             AAAAGGTTATCTCCT  40 146
        nadK  641956 ..  641971 -  -4.8  -5.65496   TATCAAAAATAAAAA              TCTTAT TAAG ATAAGA               CTAGTCTATAAAGCA  83 107
        proS  640069 ..  640083 -  -3.6  -2.95056   ACAATAAATTAAGCA               TAACTA ACT TAGCTA               TTTAGTTTGGCTACT  45 19
         ppa  638973 ..  638989 -  -8.1   -3.5774   ATTCAATCTCCTAAA              TTAGAGA TAT TCTCTAA              TCCAGTTAAATCCCA  73 420
    BCI_0595  624346 ..  624379 - -14.9  -4.45175   GAGGAAAAAATTAAA     TAACTAGAGCTAACT TACA AGTTAGCTCTAATTA      TGAGAGCTAATAACT 100 39
       groES NONE
       groEL  620271 ..  620300 - -18.1  -4.10632   AAATAAATATAATAA       TTAACCCCCAGTT CTAT AACTGGGGGTTAA        ATAAAGCATGATTAA 100 69
         efp NONE
    BCI_0588  617422 ..  617435 -  -5.3  -3.15073   ATTGAGCAAAATAAT               CGAAT GTTA ATTCG                TTCCGACCAATGATA  56 151
         orn  615244 ..  615276 - -18.1  -2.64107   CAAACCCCTATATCA      TGATGAAACTCTATT GTT AATAGAGTTTCATCA      TATAAGTATTTATGT 100 226
    BCI_0585 NONE
        mutL NONE
        miaA NONE
         hfq NONE
        hflX  609102 ..  609121 -  -6.5   -3.7398   TTCTAATTTAAAATA            GTTAGAC AAGGTA GTCTAAC             AATTCTACTTCCCGT  66 7
        hflK NONE
        hflC  606821 ..  606845 -  -5.9  -5.04356   CCAAATAACTAAAAA          TTAAATTTTAG CAT CTGAAATTTAA          TTTTTCAGCACTTTA  80 72
        purA  605472 ..  605488 -  -2.3  -2.51256   AGAGATCAGGAATAC              TTCAATA GGT TATTGAC              CTCAATCACTAAATG  39 27
         rnr  603098 ..  603120 -  -2.7  -2.99471   TCATTCGGATACATA           CGACTGGTA GAACA TAGCAATCG           GTAACTTAGTGTTAA  42 43
    BCI_0575  602268 ..  602286 -    -6  -3.48766   GGTAGAACGTAAAGA             CGCGAA GTTCATT TTCGCG             TTATTGAATAATGTT  60 42
        rpsF NONE
        priN NONE
        rpsR  601123 ..  601133 -  -2.6  -3.33696   CTGTGCTCTAATCAA                 TTTT TTT AAAA                 TATATTACTTTATAC  45 76
        rplI NONE
        cysQ  599568 ..  599584 -  -3.7  -4.22375   ACCTAACATAAACAA              TTGCAAA TAA CTCGCAA              TATGAATCTGTTGCA  57 323
    BCI_0567  598260 ..  598274 -  -5.8   -4.4261   TTTTCAAGATCAAAA               TAATAC TTG GTATTA               TATTGATCGCTGTAA  72 162
        surA NONE
        pdxA NONE
        ksgA  594716 ..  594734 -    -4  -3.21689   AAAGGGATAGTAACA             TAAAATAA TTT TTATTCTA             ATAGAGCATTTCTTC  49 193
    BCI_0562  593292 ..  593306 -  -5.8  -2.84276   ATTGTTAACTAATTA               TTAGTA ATT TACTAA               ATGATTATTAGTTTA  56 525
        rpsT  582729 ..  582746 -  -5.5  -2.72324   GGGAGTTAAATCAAT             GCGTAGC GGCA GCTACGG              TGATTTACTGTGCCG  51 233
        pabA  577182 ..  577222 - -12.9  -3.28984   TAACTTAATCATTAA  GTAAGCATAGACTGATT TATTTAT AATTAGTCTATGCTTAC  CAATTCGTTAACTTG 100 33
        metC  562697 ..  562714 -  -8.5  -3.29263   AGATCGTCGTTATAA             CCGTATT ATGA AATACGG              TTATTGTTAATTAAT  74 57
         map  545684 ..  545702 -  -4.6  -3.17941   ATTATATTTTAGCAA             TATCTGTC TAA GACATATA             TAATGTACATACCAT  52 87
    BCI_0525  544660 ..  544676 -  -6.7  -4.46854   GTATTCAATAATAAA              TATAGAT TTT ATCTATA              ACTATAATTAATTAA  76 62
        mraW  543641 ..  543655 -    -5  -4.52042   ATAAAAATGAACAAA               GCAATT ATC AACTGC               TGTTTATATATCTAA  68 29
        murE NONE
        murF NONE
        mraY NONE
        murD  538005 ..  538017 -  -3.5   -3.6502   TATTTTTTATGTAAA                TTTTT ACT AAAAA                TCTTAATATATTTAG  50 211
        murG  536762 ..  536782 -  -3.3  -4.97461   AATAAATAGGAAAAA            TTATCGTAT AAA ATACGACCA            AAAATTTTTTTGGCA  67 52
        murC  535114 ..  535139 -  -8.5  -2.67143   ATAGCTATTATATTA         GCTAAATATAT CTAA ATATACTTAGC          ATAAATTTTTAATTT  70 151
        ftsZ  533753 ..  533772 -  -6.6   -3.0122   AAATAAATTTATAGA            TATATTGA TGCA TCAATATA             AATAATATTTAATTG  62 34
        aceE  525400 ..  525416 -  -9.5  -3.92592   AGTTTCAATATCAAA              GAGCATT ATT AATGCTC              CTGTACTAACTTTAT  87 238
        aceF  524291 ..  524311 -  -2.7  -2.86164   CCTCTAACTATTAGA            TAAATATTT ATT AGATATTTA            TCTTTAATTAAAATT  41 43
        lpdA  522481 ..  522514 -  -4.2  -5.31519   ATACTCAAACAAAAA     TAATATAGGTACTAT TAGTT ATAGTAC-TATACTA     GTATTAGTATTTGAG  74 369
    BCI_0484  495964 ..  495979 -  -3.4  -3.46659   CATATTTATAATGAA              TTTTTA TCAA TAAAAA               GAATATTGACTATGA  49 16
        sodA  495285 ..  495304 - -10.8  -3.58932   AGAATTAATAAGCAA            GATCCCTT ATGC AAGGGATC             AAAATTAACTTAATC  90 35
        gshB NONE
    BCI_0481  493665 ..  493685 -  -4.7  -4.24384   AGTACCAAAATCAAA            GGCCATAAC CAT ATTATGGTC            TGTCATTAGGCATGA  63 31
    BCI_0479  492105 ..  492135 -    -7  -3.02947   TATCTATTATATAGA       GCTTATATATGATT ATT AATCATATTTACGC       TAAGAAAAGTTCTAG  65 20
    BCI_0478 NONE
        mltC  490662 ..  490678 -  -3.8  -3.07962   TTTTATATCGGAACA              GTAATA GATAT TATTAC              TGTAATTACTTGCCA  48 31
    BCI_0476  489568 ..  489590 -  -4.9  -6.36459   CGCAACAAAAAAAAA           CCCAGCTTA CCTAC TAAGCTAAG           TTTAGAACGTCTAAT  95 201
        dnaQ  487537 ..  487552 -  -6.2  -2.65271   GATAAGTTTATATTA              TATCTC ATAT GAGATA               TTTATTCTCTCTATT  57 126
        thrS NONE
        infC NONE
        rpmI NONE
        rplT  484268 ..  484281 -  -2.5  -3.68036   AACTACTCTAAAACA               TAAAT CTCT ATTTA                TTAATTCATATAGTT  47 39
        pheS NONE
        pheT  480749 ..  480769 -  -5.6  -3.71308   AATTAAAACAATCAA            TAGTAAAA TATTT TTTTACTA            ATCTAATCTAGATTA  64 99
        sufA NONE
        sufB NONE
        sufC  478043 ..  478054 -  -2.2  -2.76263   TTTACTATTTAATGA                GCCA GTCA TAGC                 CTTGCTCCTCAAGCT  39 3
        sufD NONE
        sufS NONE
        sufE  475071 ..  475087 -  -3.1   -5.0917   TTATGAAAAAACAAA              TATAAAT ATT ATTTACA              ATAAAGATATTGCTT  67 21
        emrA NONE
    BCI_0459  471816 ..  471832 -  -8.7  -2.62616   TCAGCTGGGAGAGCA              CCTCCCT TAC AAGGAGG              GGGTCGGCGGTTCGA  70 216
        gltX  470163 ..  470173 -  -2.6   -4.7173   TACTAGATTGAAAAA                 TAAT TTT ATTA                 AATAATTAATGGTGG  60 131
        pabB  467714 ..  467726 -  -3.5  -2.93901   ATTTTATCAACTATA                TAATT TTT AATTA                TTCTAACAAAGGTAG  45 23
    BCI_0451 NONE
    BCI_0450  463914 ..  463924 -  -2.6  -3.65351   TTATTTTCACCTAAA                 TTAA TTA TTAA                 TCTAATTCATTATCA  47 22
    BCI_0449  463002 ..  463042 - -10.2  -3.20227   TGTTAATTATTAACA CATGAATAAATAATAGCTA TCAA TAACTATTATTTATTC-TG  AATAATTTTTTATTT  83 43
    BCI_0448  461961 ..  461971 -    -4  -3.74615   TACAAACAGACATAA                 CTTA ATT TAAG                 TTTATTAACTCATAT  54 79
    BCI_0447  460998 ..  461012 -    -5  -3.71107   CACGAAAACGAAATA               CAGCTA ATT TAGCTA               AAGAAAGGCTGCAAA  57 273
        rluC  451309 ..  451337 -  -2.5  -3.05647   TTTTAACTATATATA        TTGTTCATTATTG TTA CAACAGCAAACAA        AATAAATAAAAGCAT  42 82
        rpmF  450828 ..  450842 -  -7.2   -4.3467   ATTTTTACATGAAAA               CTATCT ATT AGATAG               AGCTATAGATATTAA  76 264
        fabH NONE
        fabD NONE
        fabG  447965 ..  447980 -  -3.3   -3.0634   AATTCCAGTTGAATA              GCTTA ATAATG TAAGC               AATTTTACGTTATGG  46 68
        acpP  447581 ..  447612 - -12.5  -2.83641   TAATTTAGCATTATA      TAACTTAGGCGAT TGAGTT ACCGCCTAAGTTA       AAGTTATTACTTGCT  93 47
        pabC NONE
         tmk NONE
        holB NONE
    BCI_0429  444199 ..  444209 -    -4  -2.86164   TCTTGAATCATGATA                 CAAT TAG ATTG                 TTTAATTTTAAGTTA  46 7
    BCI_0428  443821 ..  443833 -  -3.5  -4.95484   TATTATCAAAGAAAA                TATAA CAA TTATA                TTGTTCTTAATTTTG  67 21
    BCI_0427  443237 ..  443253 -  -2.4  -3.38522   TAGTTATCGTAAATA              TTAATT TAGTT AATTAA              ATCTAAATAACTTAT  45 53
        lolC NONE
        lolD NONE
        lolE  439596 ..  439612 -  -7.3  -3.17319   TCTAAGTTACCAATA              TCACGCT GGC AACGTGA              TTTAACTAATTCTAC  65 446
        fumC NONE
    BCI_0419  431267 ..  431285 -  -4.6  -5.41143   CATGGCGCAAAAAAA             TACCTCAA CGG TTTAGGTA             TGTTAGTCAGCCAGG  82 168
         def NONE
         fmt  428074 ..  428090 -  -8.7  -2.52676   GAGTGGTTTAAGGCA              CCGGTCT TGA AAACCGG              AGAAGGGAGACTTTC  70 154
        dsvC  427496 ..  427508 -  -4.9  -3.14636   AATCAAGGGAACACA                GATAA ATT TTATC                TATTATAGTAGAGTA  53 51
    BCI_0412  426906 ..  426922 -  -6.7   -5.1523   TGGATAATAGAAAAA              TAGAATT TCT AATTCTA              GTAGTTAGAGATCAT  84 214
    BCI_0411 NONE
        fabA  424461 ..  424490 - -12.5  -3.27164   CATTATATAATCTAA       TATTATTACTTAC TTTA GTAAGTAATAATA        TTACTCTAATTAAAA  95 57
        asnS  421524 ..  421538 -  -5.8  -3.18514   CATATACAATATAGA               TATCTT TAT AAGATA               ATTTATTTTTGTCAA  58 37
        aspC  419790 ..  419804 -  -8.6  -2.58272   GATATTACTAACTCA               TGGTCA TTT TGACCA               TGTTGGAGCAGTGAA  68 500
        hisG NONE
        hisD NONE
        hisC NONE
        hisB NONE
        hisH NONE
        hisA NONE
        hisF NONE
        hisI  411885 ..  411899 -  -5.7  -3.03624   TTATTAATTAAATTA               CTCCT GATTA AGGAG               AATCACTTAAGTGTC  57 18
         gnd  410270 ..  410282 -  -6.3  -3.14978   TAATATCAATATATA                CTCTA TTT TAGAG                TTACGTTAGCCATTC  61 26
         dcd  407544 ..  407562 -  -3.8  -3.19808   AAAAGTAACGTAATA             GGTCTATC TAA GATTAACC             GTATAGTTCGTTTTT  49 303
         nfo  404490 ..  404500 -  -2.6  -2.51702   GAATATTAGTAACAT                 TTTT TTT AAAA                 TACCATATTCGTAGT  40 20
    BCI_0391  403783 ..  403795 -  -6.3  -3.36289   TACTATGGTAATTAA                GTCTA ATA TAGAC                TAGACGAAATTATCA  62 106
        rplY  403459 ..  403469 -    -4   -4.3255   GGTCTAATCAATAAA                 TTAG ACT CTAA                 TAAAATCTATATGAG  61 15
    BCI_0386 NONE
        nrdB NONE
    BCI_0384  394782 ..  394795 -  -6.7  -2.83822   GTCATGGCAGAAGTA               GCCTT ATAT AAGGC                ACCGAAATCCCCTGT  58 261
        nuoA NONE
        nuoB  390169 ..  390188 -    -8  -3.67417   ATATTTAATTGCAAA            CGTTAATA TATA TATTAACG             ATGTAATGAGATAAT  74 86
       nuoCD NONE
        nuoE NONE
        nuoF  386454 ..  386474 -  -3.9  -2.56273   AGCATACTCAAGTTA            TGCCCGTAA TTG TGATGGGCA            TTCGTTAATCAAACA  45 67
        nuoG NONE
        nuoH NONE
        nuoI  382164 ..  382174 -  -2.6  -3.17723   TCACTCCTAAGTGAA                 TTTA GGG TAAA                 AGATCTTTAACATTA  43 16
        nuoJ  381580 ..  381597 -  -5.7  -2.94412   GCCAAGCTTAAACTA             TATGATA ATGA TATCATA              TTTAACCATCCTAGA  56 72
        nuoK  381277 ..  381298 -  -2.4  -3.40139   TAAGGGTAATAAAAT           GATGAAACT AATTA AGT-TCATC           TATGCATCTCACTAA  45 21
        nuoL NONE
        nuoM  377853 ..  377863 -    -4  -2.85378   AATTACAGGATTATA                 GTTA GAT TAAC                 TTAACATGGTTGAAC  46 21
        nuoN  376272 ..  376288 -  -8.1  -2.87334   TTAAATTAACATAAC              GATACTT ATC AAGTATC              AGGATTAAGTAATAA  69 117
        ftsK  343875 ..  343889 -  -3.6   -3.7456   TCATAGTAATAAATA               CAGTAT ACT ATACTA               ATATTAGTATGTAGA  53 81
        lolA  343112 ..  343124 -  -3.5  -3.25877   AGTAATATACTAAGA                TATAA TTA TTATA                TATAATGTATATTTT  47 118
        serS  341761 ..  341781 -  -5.5  -3.45945   CTCACCGACAATTAA            TGGATAACT AAT AACTATCCA            AGTATAGTTAATCCT  57 19
    BCI_0316  340619 ..  340641 -  -2.1  -2.88737   TAATTATTACTAAAT           TCATCTATC TATAT AATAGATAA           TTTTAATAGAACAAA  40 81
        aspS  338473 ..  338490 -  -4.3  -3.63228   TTTATTATAAATTAA             TATAATA GATA TATTATA              CATAAAGTATATAAT  55 238
        ruvC  337683 ..  337701 -  -2.4  -3.70149   GTGATACTATGTAAA             GTTAACTA ACG TAGTCGAC             CTCTAGCAAGAATAA  49 12
        ruvA NONE
        ruvB  335844 ..  335861 -  -3.5  -4.47217   AATTAGTAATTAAAA             CTATTAA TATG CTAATAG              GCTGATTAGTTATTC  62 204
         zwf NONE
         ftn  330063 ..  330074 -  -4.4  -3.54784   ACTGAATATAATTAA                GCTA ATAT TAGC                 TATCTTTGTTATAAA  55 122
        htpX  328877 ..  328893 -  -8.1  -3.16935   AAATACTCTTAGTAA              TACTAGA ACT TCTAGTA              AAAAAATTAGACGAA  70 223
        topA  322167 ..  322184 -  -5.7  -4.62085   ATTGTCAAAAAATAA             GTAATAT TACT ATATTAC              TATATGATATATGAA  72 124
        cysB  321040 ..  321059 -  -6.6  -3.12702   TATTATGTAATAAAT            TATAACTT TATG AAGTTATA             TCACTTTACCGGTAG  62 26
    BCI_0299 NONE
        pyrF  318638 ..  318661 -  -4.7   -4.8269   CAGAACGACCAAAAA          CAGACATTAC TTTCC GTA-TGTCTG          AACGTAGGAGGCAAA  72 367
        prfA NONE
        hemK  309339 ..  309350 -    -3  -4.95854   CAAAAAATTGAAAAA                TTGT ACCA ACAA                 ACGGAGCATAAACGT  68 144
        pepA NONE
        holC  306189 ..  306199 -  -5.4  -2.78384   TGTGCTTGCATTATA                 CCTT ACT AAGG                 TAAGCAATAGTTGGT  53 10
        valS  303173 ..  303193 -  -9.9  -2.66991   TTCACAATATAATAT            TATCAAGTT AGT AACTTGATA            GACTTAGCCTAAAAG  78 133
        lepA NONE
        lepB  300278 ..  300292 -  -5.6  -3.29558   TAATATTAACGAATA               CCGCCA ATA TGGCTG               AAACGAATTCCCGTT  58 1
         rnc NONE
         era  298562 ..  298586 -  -4.3   -3.5486   TATCGCAATTAAATA          GTTATTTCACT ATT AGTGAATTCAC          GCGAATGTTTATATA  55 82
        pdxJ NONE
        acpS NONE
        mviN  295805 ..  295819 -  -7.2  -3.13728   AGTACGTATATCCAA               GCTAAA TTT TTTAGC               TCATGAAATATTGAG  65 21
        thiI  289944 ..  289954 -  -2.6  -5.04356   CTAAAGAAGGAAAAA                 TATA TCA TATA                 TCTACTGGTATAACT  69 525
         tig  281331 ..  281345 -  -7.2  -3.58766   AACTATATGACATAA               TAGTCT CCT AGACTA               ACTAGAGCAAAATCT  69 230
        clpP  280656 ..  280678 -  -3.5  -3.16399   TAAATTCAAAACAAT           TAGTAGTAG GAGAT CTACTAGTA           GCCTTTTTAATATTA  47 58
        clpX  279246 ..  279256 -  -2.6  -4.03665   ATAATGAAAAGAGAA                 TAAA GCA TTTA                 TGTTGTAAGATACCT  51 78
         lon  276435 ..  276453 -  -5.4  -3.33922   ATTGTCGGGAAAAAT             TTATTCAG GCA CTAAATAA             GGCAGTTAATCTTGG  57 318
        cspE  275463 ..  275477 -  -8.5  -5.22312   AGTTATAGCAAAAAA               CCCGC AAACA GCGGG               TTTCAGGATAAAAGC 100 53
        dsbA  272040 ..  272072 - -12.3  -4.11183   TGCGACTAGAAAGAA      TGAAATTAATGAGCA TGT TGCTTATTAATTTCA      TCATCATTAGCTATT 100 393
        bioA  259456 ..  259469 -  -5.3  -4.14397   ACCCTATAAACCAAA               TGCTA TACA TAGCA                TCACTGGGGCTGGTC  66 519
    BCI_0225  240477 ..  240511 -  -5.9  -3.32343   CGTAGATTTCCACAA     GCAATAGCAGT AGATATGGAAGTA ACTGCTATTGC     TCAGATATGTTATCT  59 223
        pyrG  236958 ..  236969 -    -3  -2.94747   TTAGTTTATTATACA                GTTA TCAT TAAC                 TAATTGAACTAAGTA  43 54
         eno NONE
    BCI_0220  234422 ..  234440 -    -6  -3.62191   ATAACAGTAAATCAA             TCTCTCTC TTA GATAGAGA             AGATTCTGTATCATA  62 502
        cysJ NONE
        cysI NONE
        cysH  229857 ..  229873 -  -8.1  -3.83705   AAAATCAGGATTAAA              TCCAATT ATG AATTGGA              ATTTAATTTACCTTT  76 117
        cysG NONE
        cysD NONE
        cysN NONE
        cysC  225286 ..  225299 -  -3.9  -2.60065   ATTTGATAAACAGAC               TACTA TTAT TAGTA                CGAATATATTTATTC  45 108
        ispD NONE
        ispF  223795 ..  223807 -  -6.3  -2.61226   TATAATAGGAAGGCA                CTATC TAT GATAG                TCTACTTTTTATTCT  57 74
        recA  217828 ..  217870 -  -6.7  -3.32807   GGAAAATATTAGTAA TAGTCAATTGCTAGATATAG TTAC CTATATCTAATAATT-ACTA TATATAGGTAAAACA  63 94
        alaS  214928 ..  214938 -    -4  -2.67705   TCATAAGCTATACTA                 CTTT AAT AAAG                 ATTAGCTATGCATAT  45 124
        csrA  214292 ..  214306 -  -6.4  -4.17186   TAAAAGAAAACATAA               CGAATG GTG CATCCG               GAAGGATTCGAACCT  70 389
        gshA  212292 ..  212308 -  -6.7  -2.96296   AATAACAGTTATATA              CTATATT TTA AATATAG              TATAGTTAACTATGA  62 270
         ffh  210796 ..  210813 -  -2.7  -3.51708   CACGTGCTAAACGAA             TTCTGAC CATA GTAAGAA              TATCCTTTGCTTAAC  47 114
        rpsP NONE
        rimM  210029 ..  210041 -  -3.3  -3.06694   ATTCAGGGTTAAAAT                TCTGG GTC CCAGT                CTACTTTAATTATGT  46 6
        trmD NONE
        rplS  208798 ..  208823 -  -4.7  -3.75817   TTGTCACAACAAATA         TTATCTGGGAG TTTA CTACCAGGTAA          AAAAATTAAAATTGA  59 77
    BCI_0192  204259 ..  204280 - -10.9  -3.10464   GCATTAATTGGAATA           CGACGCAAC ATAT GTTACGTCG            ACTACATAGTGAACT  88 143
    BCI_0190  202570 ..  202585 -  -6.2  -3.25836   ATAATAAATGCAATA              GCTAAT TGTA ATTAGC               TGACGAAATGAGCAT  61 73
        trxA NONE
         rho  200715 ..  200737 -   -10  -2.51464   TTACTAGTCAGTAAT           CAACCGTTAA CAG TTAACGATTG           TACATAATTATTCTA  78 118
         dfp NONE
         dut  198261 ..  198273 -  -2.7  -3.16881   CATCTATCTCACTAA                CAAAG CTC CTTTA                CTACTACACTCTTCC  43 29
    BCI_0180  196575 ..  196585 -    -4  -3.31931   TTATATAATTAGTAA                 TGAT ATC ATCA                 ATTTTACTTACTTAA  49 57
        rpmB  196267 ..  196284 -  -2.8  -3.36749   TACCTTCAAGAGGAA             TGATAA TTTAAT TTATCA              TATTAGTTAGTAACG  45 32
        rpmG NONE
        mutM  194854 ..  194872 -  -3.2   -4.0031   AGTCCCAGCAAACAA             CCTTTA TTTGATC TAAAGG             AAAGAGTAAAATTAG  55 357
    BCI_0174  192442 ..  192454 -  -3.4  -3.20858   CACCACATGTATCAA                GATC GCATA GATC                ATCAAATCCCCCAAT  47 260
        gpsA NONE
        cysE  190397 ..  190431 -  -7.3  -2.67515   CCTATGAGGATATTA    TCGGTGGTAGGAT-TA ATAT TATATCCCATCACCGA     ATTGAAAACCAGGAC  62 9
        pfkA  189193 ..  189205 -  -3.5  -3.35371   TACATTGTTAACCAA                TAAAT TAA ATTTA                TTAGAATAATTTACG  49 26
    BCI_0170  188001 ..  188015 -  -2.8   -3.2375   CAGGTTATAATTCAA               TACGGA GGA TCAGTA               AATGCTAGTAATGCA  45 156
        rpmE  182269 ..  182297 -  -6.8  -3.15527   AAAAGTACTGAAAAT       CCTGACTGACG AAAGAACA CGTC-GTCAGG        TTAATAACTTACGCC  63 216
        metB  180596 ..  180618 -  -6.5  -3.82031   TTAACTATTACGAAA           TATATTCAA AGATA TTGAATATA           TTTTAATATTGATTA  66 97
        metF  179410 ..  179428 -  -6.8  -4.99568   TAACATTAAATAAAA             TTACTGAA TTC TTCAGCAA             TAATTATACTAATTT  83 198
        glyQ  177947 ..  177965 -    -3  -3.12342   CTACAAGAAAAATAT             GTTGCTTC ACT GATGCTAC             CGCCTCTTTTTATGC  44 22
        glyS  175771 ..  175787 -  -8.7  -2.64107   CAAATTGGTAGAGCA              CCGGTCT CCA AAACCGG              TAGTTGGGAGTTCAA  70 95
        gcvT  164133 ..  164143 -  -2.6  -3.66556   AATTTTTTAACATAA                 TTAA CCT TTAA                 GATCTATTAATAATT  47 59
        gidA  162199 ..  162210 -    -3   -3.5002   TTTAATTATAATTAA                TACA TGTT TGTA                 TATATTAGAAAAAGT  47 50
        atpB  161282 ..  161294 -  -4.9  -3.72989   AAATTTATATTTAAA                CTATT CAT AATAG                TATCCTTAATTTTTG  59 57
        atpE NONE
        atpF NONE
        atpH NONE
        atpA  158429 ..  158452 -    -4  -4.52047   TATTAGACTATAAAA          TTAAAAACTA GCAT TAGTTTTAAA           TTTACTAATAATTTC  63 2
        atpG NONE
        atpD  156095 ..  156105 -    -4  -2.80791   TAGTCATAAAATTTA                 GAAT ACT ATTC                 TTTAGTCATAGCTTC  46 20
        atpC NONE
        glmU NONE
        glmS  151991 ..  152009 -    -9  -3.56864   AAAATCGGAGAAACA             CTGAATAA TAA TTATTCAG             TCATTACGATTTCAG  77 336
        dnaN  146697 ..  146711 -  -7.2  -3.19582   TAAGAGAACATAAAT               CTCTTA ATT TAAGAG               TATTACTCATTTTTA  66 38
        gyrB  143810 ..  143825 -  -6.2  -4.35044   TTATTTAAATATAAA              TTTACC ATTA GGTAAA               ACACTTATTATATTA  72 358
    BCI_0129  142750 ..  142764 -  -2.8  -3.28712   GTTGTTRCCTCATAA               TGAATC ATG GTTTCA               GAAAGTAAACTTTCT  45 299
        folD  135372 ..  135416 -  -7.2  -2.62983   GCTATGGGTATAGTA CTAGAAGACACGCCACAA GGTACTATT TGGCGGCGTAGCTTCTAG CTTTTTATTTTACTT  62 39
        purE  133109 ..  133119 -  -3.2  -3.68827   CACCTAGTACGTAAA                 CATG CTT CACG                 TTAGTTTCCTTGGGT  49 21
        purK  131618 ..  131632 -  -7.2  -2.92158   TTAAAGAACGAATTA               TACAGT ATG ACTGTA               GCAAAGGATTTTTAT  62 438
        polA  126126 ..  126136 -    -4  -2.56426   TAACACTTATAATAT                 TGAT ATT ATCA                 TAGATAACAAATATA  45 237
         ssb  118229 ..  118243 -  -5.8  -5.31855   CACGAACAATAAAAA               TGTTAT GAT ATAACA               TAATTTATTTTTTTA  84 68
        troB NONE
    BCI_0105  116253 ..  116277 - -10.3   -3.7645   AGTTAAGTAACATAA          TTCTATTTAAT TAT ATTAAATAGAA          TTTTTTTAGGATGAT  90 251
    BCI_0104 NONE
        tilS  113001 ..  113016 -  -7.6  -3.68351   TTTGTACCACTTAAA              CGAATG TTGT CATTCG               CTGCAGGTCTGAAAC  71 5
        fldA  104216 ..  104235 -  -2.9  -3.84825   TGTACTGATAGTAAA            GATTGTA GCAAAT TACAACC             AGTATTTAATCGCAT  51 169
        ribE  100443 ..  100461 -  -7.6  -2.58767   GTAACTATTAATTGA             TAATGATT TTG AATCATTA             AAAATTATGCTCTAT  65 138
    BCI_0086   99637 ..   99652 -  -7.6  -4.80178   CATCAAGGAATAAAA              GATGAC GATT GTCATC               GTGCTATTTTAGTTG  83 382
    BCI_0084   98971 ..   98981 -    -4   -3.9009   AATTTAGTCTACAAA                 TCTA TTG TAGA                 TACTTCTAAATATTC  56 45
        slyA   98276 ..   98307 -    -9  -2.62267   TTGAGAAACTAATAG      TTATTAGTTCTAAT AGTT ATTAGAACTAATGA       AGCTACTGATTAGAT  73 193
        pdxH NONE
        tyrS   96223 ..   96238 -  -6.2  -3.28173   ACGACAAGATTAAGA              GCTTTT ATAG AAAAGC               TAATATAAGTAAAAT  61 68
        talB NONE
        tktA   89002 ..   89012 -  -2.6  -4.59853   GCAATGGGGTAAAAA                 TAAA TAT TTTA                 GTCCGGGGAATGTGT  60 452
        purC   83915 ..   83963 - -16.5  -4.03888   TATTTATAAGAACAA CTAACTGATATTTTTTAATTAAG TTA CTGGATTAAAAAATATCAGTTAG TTTATTTAATAAAAA 100 206
        zipA NONE
        ligA   77382 ..   77392 -    -4  -5.04385   TAGATCGTCAAAAAA                 CTTA TAG TAAG                 TTCGGAATAAATAGA  71 177
        miaB NONE
    BCI_0064   75443 ..   75458 -  -4.8  -4.86613   TAAAAGTAAAAGAAA              TAACAT AGTG ATGTTA               TGCTTGGTTTTATAG  72 61
         lnt   73603 ..   73615 -  -4.8  -4.79053   AAATACTAAAACAAA                CGCT CCTAC AGCG                AGGAGTAAAAGTGGA  72 338
        pitA   64988 ..   64999 -    -3  -4.41897   AATAAATTATTAAAA                GTAA AAAA TTAC                 CAAGCTGCATTAGGT  60 481
    BCI_0053   62149 ..   62169 - -11.3   -3.6164   AAGATTTATATATAA            GCTTTCTAT AAA ATAGAAAGC            CTGAATTGTTACATA  93 195
        mreB NONE
        mreC   57373 ..   57388 -  -4.8  -3.14693   GGTAGTACCAATATA              TATGAT ACCT ATCATA               GTAAATTTAACGAAC  53 84
        mreD   56746 ..   56758 -  -3.5  -5.73339   ACAACGACAAAAAAA                TATTA AAT TAATA                ATTGCTACTTTTAGG  79 79
         hup   50278 ..   50296 -  -9.6  -4.07568   TTTTCTTTCTCAAAA             GAGAGGAA AAT TTCCCCTC             TTTTTTATGAATCTG  88 30
         nuc NONE
    BCI_0038   48683 ..   48697 -  -7.2  -2.79133   TAATTTTTTATTATA               CCTATA TAA TATAGG               AAGTTAAAATACACA  63 69
    BCI_0037   47745 ..   47766 -  -3.7  -5.65177   ATATGGACAAAAAAA           TCAGCACTA AGTA TAGTGCTAG            CATCAGGTGGTTATC  84 404
    BCI_0030 NONE
        degQ   39499 ..   39514 -  -6.2  -3.68351   GTGTTATTACTGAAA              CGATTT TCGA AAATCG               TTTTATGCATATACC  62 339
    BCI_0026   36177 ..   36191 -  -4.4  -3.50737   ATGCAGAAATATTAA               TAATAT TAG ATATTA               TCTACTAAAATAGTA  53 112
        pssA   34618 ..   34634 -  -3.7  -4.81814   ATTATCAGAATAAAA              TTCTGTA TAA TTCAGAA              TTTATTTGTGACGTT  67 127
        aroK NONE
        aroB   32835 ..   32856 -  -4.5  -2.85378   AATTACATTATTATA           TCATCTTAT TTAA ATTAGATGA            GCTATTAGTTTTTGC  49 13
         rpe   32048 ..   32065 -  -4.9  -3.98107   TAGCAAAATTAATAA             CTTCTTC TTAT GAAGAAA              GATTACTTACTAACG  61 15
        trpS   30959 ..   30969 -  -2.6  -4.53303   TATGGCTAGATAAAA                 TTAA TTA TTAA                 CTAAACAACCTATAG  58 15
        plsB   28229 ..   28243 -  -5.8   -2.7419   ATATGATTTTAATCA               TTCTAT TAA ATAGAA               GTAAATAATTTTATT  55 98
        metA   27134 ..   27149 -  -6.2   -2.6176   AATTTCATGCATAAG              CTTCTT TACT AAGAAG               TAATTTTTAGTGATA  57 18
        metR   21897 ..   21909 -  -2.7  -4.42491   GAAAAAACAGATAAA                GCAAT ATT ATTAC                GTGATGCTGCAAGCT  58 95
        pckA   17695 ..   17720 - -10.6  -4.11027   TTAGGAAAAACACAA         GCTAATTCTG TTCTAT CAGAATTAGC          AACAGATAATATAGT 100 429
        suhB    7744 ..    7754 -    -4   -4.4767   TGACGTACTAGAAAA                 CATT AAT AATG                 AAGTAGTACTTAATG  65 126
