# Supplementary material for: Rapid, accurate, computational discovery of Rho-independent transcription terminators illuminates their relationship to DNA uptake
Source: Genome Biol. 2007 Feb 21;8(2):R22. doi: 10.1186/gb-2007-8-2-r22 (PMC1852404; doi:10.1186/gb-2007-8-2-r22)
Supplement: Additional data file 4 — Best terminators found downstream of each of the genes of the 343 organisms studied. [file gb-2007-8-2-r22-S4.zip › Bdellovibrio_bacteriovorus.bag]

        dnaA NONE
        dnaN NONE
      Bd0003    3858 ..    3871 +  -2.4  -3.12446   CGTGGTGCGCATCAA               GGAT GGCCAA ATCC                TTGAGTAGCTTTCTG  43 4
      Bd0004 NONE
        gyrA NONE
      Bd0006 NONE
      Bd0007 NONE
      Bd0008 NONE
        atpB NONE
      atpE/H   11361 ..   11384 +  -8.9  -5.86976   AGCGGTCTTTAGAAA          CCCACAACT TTCATC GGTTGTGGG           TTTTTTATTTTGTGC 100 76
      Bd0012 NONE
      Bd0013   13989 ..   14007 + -11.7  -4.77757   TTTGAAATAAAAAAA             GCCGGGT GATGA ACCCGGC             TTTTAGTTTTTAAAG 100 31
        sdhC NONE
        sdhA NONE
        sdhB   25147 ..   25164 + -11.3  -5.63517   GGCTAAATCTTCAAA             GGGAGTC TTCG GACTCCC              TTTTTTATTTCCAAA 100 35
      Bd0027 NONE
      Bd0028   25843 ..   25859 +  -5.1  -3.32997   GAACTAGGAAACGTC              TGGGAAA ATT TTTCCCC              TTCGCTTTCTGGAAA  54 75
      Bd0029   27574 ..   27594 +  -8.3  -5.86976   ATTGAAAAAGCAAAA            GCCACTC TGGAAAT GAGTGGC            TTTTTTATTTTCTAA 100 56
        rpsF NONE
      Bd0033 NONE
        rplI   31216 ..   31234 + -11.7  -5.35224   GAAGTTTCATTTAAA             GGGACCC CACAA GGGTCCC             TTTTCTTTTTATCCA 100 66
      Bd0035   32251 ..   32271 + -15.5  -5.37593   TTTGAAAACAGAAAA            GCCACACTG AGA CAGTGTGGC            TTTTTTCGTTTCAAG 100 54
        ftsK   38546 ..   38570 +  -3.6  -2.71011   AATAAATAGAGTCTT         GACTGC-ACCA CCCT TGGTCGTGGTC          TCATTAGGAGACCAT  43 36
      Bd0042 NONE
      Bd0043 NONE
      Bd0044 NONE
        dapF NONE
        dapA NONE
        dapB NONE
      Bd0048 NONE
        talC NONE
      Bd0050   44339 ..   44354 +  -6.2  -3.65224   AAATACGATAAAGGC              TAGTCA GAAA TGACTA               TTCTTCAAATGAGGT  61 39
      Bd0051   46736 ..   46749 +  -2.3  -4.82901   CCAGGGCTTTCAGAT               CCTGC CACG GCAGA                TTTTTATCCCGGCCG  68 272
      Bd0054 NONE
      Bd0055   49593 ..   49628 +  -8.4  -5.03314   CAGCATTGGTTCAAT    TTTAAAACCCACGG CCCTGAAA CCGTGGGTTTTGCA     TTTTTTAGCACTGAA  91 63
      Bd0056   50927 ..   50941 +  -4.2  -3.61715   GGCGCCGATCTCTGG               GACCTG CAA CAGTTC               TTCTTCGGAGGCCTC  53 370
        gatC NONE
        gatA NONE
        gatB NONE
      Bd0061 NONE
      Bd0062 NONE
      Bd0063   58735 ..   58754 + -12.2  -5.61881   CTCCAAAAAAGAAAA            GAGCGAGT TTTC ACTCGCTC             TTTTTGTTTTTGCGG 100 55
         rho   61315 ..   61333 + -10.3  -6.02919   TGAAGTTATGAAAAA             GGGAGTC GATGA GACTCCC             TTTTTTTATTTATGG 100 63
        rpmE   62423 ..   62445 + -10.6  -4.67038   CGTTCTTGTATGAAA           TGCGGTTCAA TCT TCGAACCGCA           TTTTCGTTTTCAGCG  93 64
        prfA NONE
        hemK NONE
        murA   65746 ..   65762 +  -9.4  -5.72622   GAATAACAAAGAAAA              GGCTCC TTCAC GGAGCC              TTTTTTATTTCTGCG 100 35
      Bd0075 NONE
      Bd0076   71636 ..   71653 +  -9.1  -2.84098   ATGTATATACTGGTC             GCGCCTT AGTA GAGGCGC              TAGTTGGTTAAAAGG  65 17
        serS   73120 ..   73158 +  -3.6  -3.93262   AAAACTGGCAGCCCT   TCGCGGGGCTCGAGGGTT CGA ATCCCTCACTCTCCGCCA   TTTAGGTTTCTTCCC  56 173
      Bd0078   74085 ..   74095 +  -3.2  -5.10208   AGGCCCGCCGCATCG                 TCGG GAT CTGA                 TTTTTCTTGCGCTTG  75 15
        dedA   75244 ..   75261 +  -5.5  -3.56568   TTCGCAGGAAGCTTG             TGAAGGC TTCG GCCTGCA              TTTCGCCGCTCATTC  56 493
      Bd0083 NONE
      Bd0084 NONE
      Bd0085 NONE
      Bd0086 NONE
      Bd0087   83595 ..   83609 +  -5.7  -3.04792   GGCAAGTATTCTATG               GAGCT ATCCA AGCTC               TATTAGAGCTGGTAC  52 5
      Bd0088   84309 ..   84331 +   -15  -4.37711   ATCAGAAAAGATGAA           CTTGAGAGCA AAA TGCTCTCAAG           TTTTCGCTTTACTCC 100 60
      Bd0089   85284 ..   85294 +  -3.2  -4.13945   GAATGTCGAATCGGT                 GATC GGT GGTC                 TTTTGGGCTGGCAAT  56 93
      Bd0090   86163 ..   86176 +  -5.3  -4.65895   CTTTTTGTAAAATTA               TCAAG AATG CTTGA                TTTTTCCGTGGCCGC  72 283
      Bd0092 NONE
      Bd0093 NONE
      Bd0094   88734 ..   88768 + -13.9  -4.59109   TTTTTAGATTGTGAT     TAAGAAAACCAAGTC CATAA GACTTGGTTTTTTTA     TTTTTACCCCCTGTA 100 177
      Bd0095 NONE
      Bd0096 NONE
       groES NONE
       groEL   92830 ..   92850 + -13.3  -6.06723   TGCTTAACGCAAAAA            GCCTGGGTT TAT AGCCCAGGC            TTTTTTTTTAGAACA 100 59
      Bd0101 NONE
        cheY NONE
      Bd0103   96811 ..   96832 + -14.5  -4.52589   CAGGGCAAAAAGAAA           GGGCTTTGG ATAT CCAAAGCCC            TTTTGTGTAAGGCGA 100 451
        argD  112920 ..  112931 +  -2.2  -3.14564   ACTTTGCTTGAAGGA                GTCT AGTT GGAC                 TTCATCGAGGCCTGC  43 20
        dapE NONE
        astA NONE
        astD NONE
      Bd0132  118044 ..  118059 +  -4.7  -3.64822   GTCCACATCGGTCAG              TGCCA GATTCG TGGCA               TTTCCCTGAACCAGT  55 169
        lysC NONE
      Bd0135  120551 ..  120566 +  -8.2  -5.33026   TTTGTGTAAACTAAA              GGGTCC TTTC GGGCCC               TTTTTCTTTGGCTTA 100 70
      Bd0136  121825 ..  121835 +  -2.6  -3.13674   TGTTTTGATTTTAGT                 TTAA GTT TTAA                 GTGTTTTGTTTTTAG  45 98
        typA NONE
        nodI NONE
        nodJ  125840 ..  125853 +  -8.1  -4.24123   TGCTTTCAAGCTGCT               CCTGG GACT CCAGG                TTTTCCAGTTCTTCC  76 462
        motA NONE
        motB  129940 ..  129960 +  -3.3  -5.05782   TTCCAATGGCAGCGG            GTCAGGATT CTG AATCTTTAC            TTTTTTAAAGTCCAT  77 134
      Bd0148  134181 ..  134191 +  -5.4  -3.40403   TAAACAGATTTCATC                 TGAG CGT CTCA                 TTCTAATACAAGACC  56 38
      Bd0149 NONE
      Bd0150  136767 ..  136786 + -13.6  -5.65496   ATCAGAATTAAAAAA            GGGTGCTG TTGC CAGCACCC             TTTTTGTTTTTAATA 100 50
      Bd0164  154589 ..  154604 +  -4.6  -3.13403   TTATTTTCGCAAAAC              CTCGAC TTGT GGCGAG               TATTCATCAGCAGGC  49 47
        ftsE  155373 ..  155383 +  -4.6  -3.88232   ATGTTTTGTGGTGAT                 GGGT GCA GCCC                 TTCTTGTATCGCAGA  58 96
        ftsX NONE
        nlpD NONE
        ctpA  158713 ..  158750 +  -3.5  -3.92592   ATTAAGAATTTTAGA  GGCCCTACTCTAGCC GCACATCCAA GGC-AGAG-GGGGCC   TTTCATGTTAAAACT  56 47
      Bd0170  159327 ..  159349 +  -9.9  -4.11216   GTAAAAATTAAAAAA          GCCGGTCTCA TTGC TGAG-CCGGC           TTTTCGGAGTAGAGA  83 37
         trx NONE
      Bd0176  163953 ..  163972 +   -15  -4.87626   CTGCAAATAAAAAAA            GCCCGGTG TTTC CACCGGGC             TTTTTAGTATTCAAA 100 31
      Bd0184 NONE
        sufB NONE
        sufC NONE
        sufD  175471 ..  175489 +  -2.4  -2.65442   GAGGCGTTCAGCAGC             CTTGCC CTGAATC GGTAAG             TGATATGAGTAATCT  39 8
        csdB NONE
        NifU NONE
      Bd0191  178289 ..  178309 +  -2.5  -4.41494   TTCATCAGTGCCGGA            TTCAGGGAT TTC ATCCTCGGA            TTTTAGTTCAACATG  60 362
        xseA NONE
        xseB NONE
        yqiD NONE
      Bd0200 NONE
      Bd0201 NONE
        pepP  189052 ..  189071 + -11.4  -5.36441   TTTGGAACCGAAAAA            GGCTCACC GCAA GGTGGGCC             TTTTTTATGTCAGCA 100 44
      Bd0204  192062 ..  192102 +    -4   -4.4267   GTTAGATAAAGCGAT GGGACAGCCAGGAGAAC TTTTCAGC GTTCTCCTG-CAGCTCC  TTTTCGGTTTTGAAA  67 36
      Bd0206 NONE
        glpD  194989 ..  195001 +  -4.1  -4.25104   GCATGGCCATAAAGA                CCAGA CGT TTTGG                TTTTGGTCCGGAAGC  62 78
      Bd0210 NONE
        mreB NONE
      Bd0213  202736 ..  202752 +    -3   -3.0386   AAGAGAGATTTCTCC              GTTCAT CGGGC ATGAGC              TGCTTTATGACTATT  43 65
      Bd0214 NONE
      Bd0216  205706 ..  205719 +  -5.2  -3.32844   GAAATGGAACATATT               GGCC GATAAG GGCC                TTATGACATCGCAGA  54 134
      Bd0217  206469 ..  206479 +  -5.4  -3.01712   GAATTCGCCGGGTCA                 GGAT CAG ATCC                 TGTTCCGAGGGCAGA  52 167
      Bd0220 NONE
      Bd0221  208863 ..  208883 +  -6.8  -3.48824   TCCTTCTTGGCGATG            TCGGCCCG TGACT CGGGTTGA            TTGAGTTTTTAGTTC  63 141
      Bd0222  209403 ..  209421 + -11.6  -5.01732   AAGAAAAATAAAAAA             GGCCCCGC TTT GCGGAGCC             TTTTTTGAAACCCTT 100 48
      Bd0224  210775 ..  210790 +    -6  -3.76224   AGGCACTTTCTCATC              CGCGTC CTTG GTCGCG               TTTCCTCAATGGGCG  61 39
      Bd0225  212773 ..  212801 + -12.5  -4.66833   ATTTACAATTAAAAC        TAAAAAGCCCGCG CAC TGCGGGCTTTTTC        TTTTTAAGCTTAGGA 100 48
      Bd0227  214122 ..  214140 +    -6  -2.87931   CGTCTAGTAATGAGG             CATACTCT AAC AGAGTAGG             TGTGTCACCAATCAC  50 54
        prkA NONE
        yhbH NONE
      Bd0231 NONE
        yciH  219255 ..  219267 +  -7.7  -3.89215   GTAAAACTGGACCCT                GTGCA ACT TGCAC                TTTACATTTGTAGGG  71 37
      Bd0233  220051 ..  220094 +  -6.1  -3.30212   AGAGGCTTGCCCCAG GGGTTTT-ATGGGTCCACAC TTAAT GTATGGACGCAGCAAAACCC TTGCTGATTGGTCTT  59 59
      Bd0234  220946 ..  220959 +  -2.3  -4.07687   GAAGCTGCGCTTCTT               GGGAG CGTG CTCAC                TTTTGCCAGCAGACT  56 82
        rpsU  225600 ..  225624 + -14.3   -4.3739   AAAGTTTGTTTTTTC          AAGAGGCGACC ACT GGTCGCCTCTG          TTTTATGACCGAATC 100 52
      Bd0240 NONE
        dnaG NONE
        rpoD  229888 ..  229905 + -12.7  -5.37593   AGCTCAAATTTCAAA             GGCTCCC TTCG GGGAGCC              TTTTTTCGTTTAGGC 100 74
      Bd0243  230988 ..  231014 +  -2.9  -2.92091   TCTATTGCCGTACTT         GCCTGTGCC GTGCAGATA GGCGCAGCC         TGTGTCGGTGGCTCT  42 305
      Bd0247  234059 ..  234072 +  -4.5  -4.34557   TTAAAGATTAAAGAC               CG-GCC TCG GGCTCG               TTTGATTTTTCAGTT  64 30
      Bd0251  239882 ..  239896 +   -10  -3.05844   TCCGGCGGGCGATGT               CGGTGT AGG ACACCG               TCTTGCCATAGGGAA  69 212
      Bd0256  246886 ..  246904 +  -3.8  -3.74872   TAGAGACCAGAATCT             TATCGCGA TCG TCGGGATG             TTTGCTCAGGTAAAT  56 195
        prsA NONE
        nhaC NONE
      Bd0260 NONE
         tsr  251390 ..  251401 +  -4.4   -4.0825   AGGTCCGTAAACAAA                CAAG CCTT CTTG                 TTCTTTCATTCAGAA  61 65
      Bd0263  253286 ..  253310 +  -2.7  -5.00616   CGCCCAATAAAGAAC          CCCAGATCACA TTC TGTGTGATGGG          TTTTTTGAAGAACAG  74 515
      Bd0265  254386 ..  254403 + -14.1  -3.98113   TCGTGAATAAAAAAA             GCCCCGG TTTT CCGGGGC              TTTCATTGATAGTTA 100 42
      Bd0269 NONE
        cspR  258143 ..  258157 +  -2.8   -2.7186   CTGTCAATTTGGGTC               TATCCT CTT AGGCTA               TGGTTACACAAATTT  41 142
        secA NONE
      Bd0273 NONE
      Bd0274 NONE
      Bd0275  262750 ..  262765 +  -4.6   -3.3903   AAGGTTCGTTACGTT              CCGGAT TTCG AGCCGG               TTCGTTAAGTACTTA  51 2
        fabG NONE
      Bd0282 NONE
      Bd0283  270004 ..  270015 +  -2.2  -4.35742   TTTGTGAACATCACT                CGGA GTTA TCTG                 TTTTAGTGGTTGCGT  58 8
      Bd0284 NONE
      Bd0285 NONE
        ctaC NONE
        ctaD NONE
        ctaE NONE
      Bd0289 NONE
        ctaB  276066 ..  276081 + -11.8  -6.04324   ATAACTAAAAGAAAA              GGCCCG TTTC CGGGCC               TTTTTTATTTTTTGA 100 33
      Bd0292  277556 ..  277571 +  -4.7  -3.55622   ATGGGACTATTTGAG              GGCTT CAATGA AAGCC               TTTAGGAGGATTAAA  56 49
      Bd0293 NONE
      Bd0294  279132 ..  279158 + -10.9  -2.94411   GACGCATCTTCCAGA         AGGTGAAGGCT GTTTA AGCCTTCACCC         GTTCTTTCGGGCCCT  75 9
      Bd0296 NONE
        pbpC  287989 ..  288009 +  -6.8  -4.09556   GGCGTCAGTTTCCAG           CGCGGCACC GGAT GG-GCCGTG            TTTGATTTCACTGTG  70 362
        phnD  293445 ..  293457 +  -4.9  -3.65812   CGCAACATTCGCAAA                TCTTA TTC TAAGA                TTCTGTTGCAGCAGA  59 115
         rnk  293998 ..  294016 + -10.3  -4.91657   ATCTTTAATCGCGAA             GCTCTCG GCACA CGAGAGC             TTTCTTTTCTTCGTT 100 33
         qor  295547 ..  295563 + -11.5  -4.07568   AGGCATGATTCACAG              CGCGCTG TTT CGGCGCG              TTTTCAAAGAAGCGG  91 97
        strB NONE
      Bd0308  298132 ..  298151 +  -7.1  -2.71364   TGTTCATCACAAACG            GTCCGTG TGAAAT CACGGGC             TCATTGAAAGGATCA  53 93
        benE  300758 ..  300775 +  -4.1  -5.07107   CAGGTTTGAAGGCAC             GCGAAGT GACC ACTTCGA              TTTTTTCAAGCTTTG  79 232
      Bd0314  302144 ..  302158 +  -5.6  -2.83112   AGATCGTTTTGATCT               TCACCG GAT CGGTGC               TATGCTGGGTTCGCT  50 39
         tpx  302712 ..  302739 + -17.8  -6.08563   TGTTATAATTGCAAA        GCGGCTTTGGGC GAAG GCTCAAAGCCGC         TTTTTTTTGTCTCTT 100 48
        rhlE  304146 ..  304165 + -13.6  -4.89009   AGAAAATAAACAAAA            GGCCCTCT GAAA AGAGGGCC             TTTTTAGTTAGATCT 100 32
         rbp  305997 ..  306020 +   -11  -4.61873   TTATCATAGGCAGTC          GGCCGGTACT TTAA AATACCGGCC           TTTTCATTTCTAAAC  95 43
        infA  306371 ..  306383 +  -3.3  -3.59979   GCGACCAGCAATCCT                GTGCC TGC GCCAC                TTTGCAGTCCCAGCA  51 129
        rhlE  309829 ..  309850 + -10.1  -4.18018   TTTCGTGCGTACCAA           GCTCGACAC CGGG GTGCCGAGC            TTTTGGATCAGCGAA  85 229
      Bd0327 NONE
         rhs NONE
      Bd0329  313572 ..  313590 +   -11  -2.60508   TCGCCGTCGCGCTAA             CGCGCGAT CGC ATCGTGCG             ACTTTTTACGAACTC  73 122
        slyD  321590 ..  321620 +  -6.8  -4.27584   GTCGGCCGATGAAAA      GGGCCCATCCGAC TGCGTT GTCGGG-GGACCC       TTTTCGCTTCGACGT  74 40
      Bd0338  322284 ..  322294 +  -5.4  -2.86151   TTGCACGTTTTTTGG                 GCTA TGC TAGC                 GTTATTGGTAGTTAA  50 49
         rbp  322802 ..  322826 + -17.3  -5.80951   TGTCTTAAAAACTAA          GGTCTCATAGG AAC CCTATGAGACC          TTTTTTATTTTCACT 100 75
      Bd0340 NONE
      Bd0341 NONE
      Bd0342  326629 ..  326652 +  -5.3  -2.99871   GCGGGAAGAAAAATA          GACGGGA AACCTTTCAA TCCCGTC           TGCTTTGATGTACAA  50 25
      Bd0344  327825 ..  327835 +  -8.2  -3.05384   TCAGAATCTCCATGG                 CGCC GCG GGCG                 TTCAGTGACAGACCA  62 158
      Bd0347 NONE
      Bd0348 NONE
        dinP  332022 ..  332034 +  -3.3   -3.6003   GTGCATTTTTTTCTG                GCATC ACT GTTGC                TTTAACAGTCCTTTG  51 67
      Bd0350  332235 ..  332249 +  -7.2  -3.68359   CTGGCTCTATGGCGG               TCATCA CGG TGATGA               TTGTGGTTTTGCACG  66 91
      Bd0351  332586 ..  332601 + -10.4  -4.98531   CGAACAAAATAAAAA              GGTCCC GCAA GGGACC               TTTTTGCTTTAGAAA 100 246
        dppA  335776 ..  335793 +  -9.9  -3.28261   AGACTACTGGTGGAT             GAAGCCT CAAT AGGCTTC              TTCCTCTGGAATTGT  71 13
      Bd0358 NONE
        dppC  337900 ..  337916 + -10.1  -5.60993   TGTAGATAAAAAACA              GGTGGCT TAA GGCCACC              TTTTTTTATCCCCAA 100 36
      Bd0361  338671 ..  338695 + -10.8  -2.91695   GGATTCTTTTCGTTT          TTGAGGGGCT TGCAT AGTCCCTCAA          TACTTTCCCCCTAAC  72 53
      Bd0362  339683 ..  339704 + -11.6  -3.75153   TTCAGGCAAAAAAAA           GCGGCGAA CTTTAA TTCGCCGC            TTTGAGTTGCAAAAA  93 73
        pleD NONE
      Bd0368  346833 ..  346848 +  -3.2  -3.05935   CCTTCCCAACCAGAA              CGCC TACACCCT GGCG               TTGAATGGCGAATAT  43 53
      Bd0370  347536 ..  347559 +  -9.7   -5.4505   TCGGGATACAATGGG          CCCATAGAA GGAGAA TTCTATGGG           TTTTTTATTAAAGGC 100 89
      Bd0371  347982 ..  347994 +  -3.4  -4.18197   CCGTGTCGTTTTCAG                CAGA TAGAT TCTG                TTTTCCATCCACAAT  60 144
        trxB NONE
      Bd0374  349742 ..  349765 +  -9.6   -5.7946   TTAAAAAATTGGGAC          CCCTCAGTGA GTGA TTGCTGAGGG           TTTTTTTATTACAGA 100 57
      Bd0375 NONE
      Bd0376  352749 ..  352763 +  -2.8  -3.19668   GGCCGGATTGCGCCG               CCAG GCACCCG CTGG               TTCCATTCCATCCTG  45 435
      Bd0381  356756 ..  356773 +    -4  -4.68593   CGAATCACGAGGCTC             CGGCCC GCGGAA GTGCCG              TTTTTCAGTACTCAC  69 141
      Bd0382  357909 ..  357938 +  -7.9  -5.19879   GCTGCTAAAAAGAAA       GCCGCATGATCTGT GAT GCAGAA-ATGCGGC       TTTTTCTATTTGGAA  91 33
      Bd0388  365811 ..  365835 +  -4.2   -5.0133   CAGCTGAGGCCACGG         C-GCGTACGGC AGAT GCCTTGCGCAG          TTTTTTAGCCAGCTC  76 165
      Bd0397 NONE
      Bd0398  376793 ..  376846 +  -8.9   -2.7663   CGAATAGACCGGAAC CGTTGAAAAAGGCCCATCCG-ACTGC GTT GCCTTGCGGCTGGACCTTTTTGAACG GTTCCTTGTTCTTGG  65 34
      Bd0400  377540 ..  377559 + -12.2  -3.19246   CCTTAAAAAAGAAAA            GGGTCTCT TTTC AGAGACCC             TTCACTTGGCATTAA  81 35
      Bd0403 NONE
        atoB NONE
        fabG NONE
      Bd0406  383316 ..  383326 +  -3.2  -5.18357   ACTTCAATACCGTCA                 GCTT CCA GAGC                 TTTTTTGATGGCTTC  82 301
        flaA  385732 ..  385757 +  -8.2  -5.08824   ATCTGTTTCCTGCGA         CGAGGCCGTC TTTCAC GGCGGCCTCA          TTTTTTCAGTCAGCC  91 131
      Bd0409 NONE
         hag  386941 ..  386962 + -13.7  -6.09888   AACCAAAACCAAAAA           GCGGCTTCC CTCG GGAGGCCGC            TTTTTTTTGTTCCCG 100 52
      Bd0411  388356 ..  388376 +  -6.8  -3.63569   TTTGTTTGGGATCAC            CTGACCGC GACCG GCGTTCAG            TTGTTCCGGAGTTCC  63 141
      Bd0427  406438 ..  406456 + -11.7  -5.61881   GTTTAAGAACTCAAA             GCCCAGG TAACC CCTGGGC             TTTTTGTTTTTGGGG 100 55
      Bd0428  406555 ..  406568 +  -2.4   -2.6472   AAAACTCAAGAAAAA               CTCA AATAGA TGAG                TGATGTAAACTCTTA  39 13
      Bd0429  407330 ..  407349 +  -9.3  -5.93252   AAATCTAATAAGAGC            CCCACTC CGAAAA GAGTGGG             TTTTTTGTTTTTAAG 100 33
        ybiF  408658 ..  408678 + -12.5  -3.55368   CCCGCTAAAAAAAAA            GCCCCGGGG TTT TTCCGGGGC            TTCTGTGCATTAAAT  88 33
      Bd0440  413088 ..  413114 +    -8  -5.54192   AACATTAAAGGAAAA         TGTCCACCGC CGCAAAA GCAGTGGACA         TTTTTTTGAATTACT 100 33
      Bd0446  419583 ..  419603 + -13.3    -5.626   ACGAAATTGTGAAGA            CCCCGGGTT GAA AACTCGGGG            TTTTTTTATGCCCTA 100 59
      Bd0447  420587 ..  420601 +  -4.2   -4.7173   GCGCTGGAAAAACTT               GAACCG ACA CGATTC               TTTTTGGGTGTGGTC  70 370
      Bd0451 NONE
      Bd0452  425934 ..  425969 + -15.6  -4.09685   CACAGTTGAAATGAC    TTCAAGAAAGGGATCC ACAC GGATCCCTTTCTTGCG     TTTTGGGCCCTGGGG 100 56
      Bd0453 NONE
      Bd0454 NONE
      Bd0456  427762 ..  427785 + -13.2  -4.67942   TTGAGATGCATGAAG          GGCTCTTTGC TTTG GCAAAGGGCC           TTTTGCTTTCTTGAG 100 55
      Bd0457  428434 ..  428459 + -13.3   -4.5774   TTTGAAATAAAAAAA         GCCTCCGTGAT TTGC ACCACGGAGGC          TTTTGATTCTTCATC 100 42
      Bd0462  435502 ..  435520 + -13.2  -4.79174   TGGGCTGAATAAAAA             GGTGGAGT CGA ACTCCACC             TTTTGTTGCTTCAAT 100 276
      Bd0467  438285 ..  438343 +   -19  -2.76291   AGAATCTAAAAGGTA CCTGCTTACTTTTTCCGAAGCGCCGCGT TTT GTGCAGGGCTTCTGCAAAAGTAAGCAGG TACCTTTTGGGGTTA 100 32
        tadC NONE
      Bd0471 NONE
      Bd0472 NONE
      Bd0473 NONE
      Bd0474 NONE
      Bd0475  447205 ..  447219 +  -5.6  -2.54371   ATCCAGGCTCCGGGG               CTGCTG GGC CTGCAG               TCGCTTCAGATCCTT  47 523
        tolQ NONE
        tolR  449654 ..  449671 + -11.3  -5.60993   AATAGGAATGAAAAA             GGGCTCT GTAA AGAGCCC              TTTTTTTATCGGCGC 100 36
      Bd0480 NONE
      Bd0481  451405 ..  451421 +  -8.1  -3.22521   ATCCAGCTAGAGTAA              GATCAAT TAA ATTGATC              TTCAGTTACTCTGCC  65 66
      Bd0482  452165 ..  452203 +  -3.8  -2.81193   GTAAGCTAATGTCGT  TGAGGTTGGAGACG-GG TCTTTT CCGCCACTCCAACCGCA   TACATTTTCTAGCTT  44 32
        pssA  453099 ..  453129 +  -4.7  -3.15861   ACTTAAAGTCGGTGT      GG-TGGGCGCGACCG GAA TGGTCG-GCCAAACC      TTCATGAACATCCTG  52 35
         asd NONE
      Bd0485 NONE
      Bd0486  456734 ..  456755 + -10.9  -6.10295   TTGTGAAATAAAAAA           GGTGC-CTCC TTC GGAGAGCACC           TTTTTTTTGTCTTCA 100 137
      Bd0489  458040 ..  458052 +  -3.3  -3.00199   GACAACTTCCGATAA                GCGCT GAA GGTGC                CTCTTTTTGGGTTTC  45 26
      Bd0490 NONE
        truA  460202 ..  460216 +  -5.6  -3.04144   TTTGCCGAGCAGACG               GACGGT AAA ACCGGC               TGTTCAAAATGAAAC  52 95
        rplM NONE
        rpsI  461142 ..  461159 + -11.3  -5.93809   GAATGGAAGAAAAAA             GGGAGCT TTCG AGCTCCC              TTTTTTTTATCCAAA 100 71
      Bd0494 NONE
      Bd0495  462905 ..  462920 + -10.4  -5.02715   GGACGATAAAAAAAA              CGCCTC TTTC GAGGCG               TTTTTCGTTTCATCT 100 32
      Bd0498 NONE
        torS  467764 ..  467784 +  -3.1   -3.2029   TCCCGATATTACGAA            GGTCCGACC GCG GAACGGATC            TTGCCTCTATTCATT  45 67
      Bd0500  468427 ..  468440 +  -9.5  -5.94597   AAGCAGATAAAAAAA               GGGCC CTGA GGCCC                TTTTTTTTGGTCTTA 100 39
      Bd0504 NONE
      Bd0505  475468 ..  475478 +  -4.6  -3.52787   AGACCTTTAGGTTGC                 CCGC CAG GTGG                 TTCTCGTATTAACTG  53 31
      Bd0506  476782 ..  476799 +  -7.7  -4.45485   CCGGCATGCCTTTGA             CGGGCTT GAAG AAGTCCG              TTTTGTAGATGTGGT  82 499
        rhbD NONE
        pgpA NONE
         che  479374 ..  479384 +  -8.2  -3.24422   CAAGAAATAGTAAAA                 GGCC CCC GGCC                 TGATTTTTAAACATA  65 31
        recA  480631 ..  480656 + -13.3  -4.56597   ACTGATTTGAAAAAA         GACCGGTCAGA GATT TCTGTCCGGTC          TTTTTGAGCGAAGAG 100 52
      Bd0515 NONE
      Bd0516  482324 ..  482335 +  -4.4  -3.07013   TCTCATTTCGTGATG                CGAT CTAA ATCG                 TGTCTTCAAAAAATC  47 18
      Bd0517  482942 ..  482971 +   -13  -3.00946   CTTCGTGATTTGATT       CCTCCGTTTGGA TAAATT TCTAAACGGAGG        TCGTTTGTGAAAAAC  82 139
         cdh  483794 ..  483806 +  -7.7   -4.3898   AGCGCTTCGGAAAAA                GGTAC CTG GTACC                TTTTGTCGCACTGGT  79 62
        mltA  484716 ..  484732 +  -6.5  -4.15044   CCGATGACCGAGATG              GACGTCA GGC TGCCGTC              TTTGTTCAAACCCAG  70 120
      Bd0523  489703 ..  489715 +  -6.3  -2.70601   ACGTTGATTCCATAA                TCTCA CTC TGAGA                CTTCGTTATACTTTG  53 26
      Bd0524  491127 ..  491145 +  -2.4  -3.55814   CCGACTTTGATGCCT             TAGTCTTA AAT TGAGACGA             TTCTCTACCTTGGTA  47 23
      Bd0527  493017 ..  493037 +  -2.6  -5.44721   AGAAAGAGCTTTGCA            GGATTCAA ACATA TTCAATCC            TTTTTTTACGATGGT  82 469
        flgE NONE
        flgG NONE
        flgA NONE
        flgH NONE
        flgI  499599 ..  499612 +  -6.7  -5.77571   TTCTCTTTCAAAAAA               GGTAC ATCC GTACC                TTTTTCTTTTTTGAT  93 292
        flgJ  500397 ..  500408 +  -4.4  -3.01712   ACAGAATAGAAGAGT                GTGT TTTT ACAC                 TCTTGACGGAGGAGG  47 73
        flgM  500820 ..  500836 +  -7.9  -3.53444   GCTGAAGCAGCTCAA              CTCCAGC GAA GCCGGAG              TTTAAAAAAAGCTGC  66 86
      Bd0538  501392 ..  501405 +  -2.3  -2.87463   ACAAGGCCCACAAGT               CGCAG GCAA CTTCG                TATCTAAGGAAGCTT  40 5
        flgK NONE
        flgL  504478 ..  504488 +  -3.2  -3.79866   GGGGCGTTTTGCCAA                 CGTT AGG GACG                 TCTTTCTCTTTGTAG  52 400
      Bd0543  505211 ..  505227 +  -9.4  -6.02919   TCAGAAAAAGAAAAA              GGAGCC CCCGA GGCTCC              TTTTTTTATTTGTGC 100 52
        menA NONE
      Bd0547  509570 ..  509590 +  -5.4  -3.92602   GCTGAACCCGCGCTG            GCCTGAAA TCGAC TATCAGGC            TTTGTACCGTCTTGC  63 69
        menE NONE
      Bd0550  511061 ..  511075 +  -6.4  -2.87564   CAGCATCTTGCCGTT               CAAGCC GGC GGTTTG               TATGTACAGAACTGC  52 107
      Bd0552  513920 ..  513940 +    -6  -4.18197   AATCATGATGTCGCC            ACCCGGGG AGCGG CCCTGGGA            TTTTGCATAGGCGAT  70 220
        ispB NONE
        menA NONE
      Bd0559 NONE
      Bd0560 NONE
        rsbU  520338 ..  520349 +  -2.2  -3.86897   ATTTTTACTATGTTT                TCAG TGGC CTGG                 TTTGTAAGACCTAGG  53 45
        citZ  521617 ..  521648 + -15.4  -3.54741   CGGTTTAAGATCGAA      TGAAAAAGGGAGCT GCAA AGCTCCCTTTTTTA       TTTCAGAGGCTCGTC 100 47
      Bd0566  526098 ..  526120 +  -4.8  -3.42583   TGCCACCGTACTGCA           CCTGCTGAAT TCG ATACATCAGG           TTGTACATCTCTTGC  53 189
      Bd0570 NONE
      Bd0571 NONE
      Bd0572 NONE
      Bd0573  530977 ..  530993 +  -7.9  -3.37071   TTATTCAGGAGTTTC              CGCCACC TAG GGTGGGG              TTATCAGTAAGCTTT  64 51
      Bd0574  532446 ..  532456 +    -4  -3.04715   GTTTCGATCTGTCCG                 CTTT TGA AAAG                 TAATTTAAATTTTTT  47 12
      Bd0575 NONE
      Bd0577  535316 ..  535335 + -13.6  -4.08557   GAATCATAAACCTAA            GAGCGACC GTAA GGTCGCTC             TTCTTATTTGGGGCA 100 241
        cheA NONE
        cheW NONE
        cheB NONE
      Bd0581  541085 ..  541097 +  -5.5  -4.60889   TGAACTCACGGTGTT                GTGGA GAG TCCGC                TTTTTCGAAGTAGTT  75 231
      Bd0583  542243 ..  542260 +  -2.7   -3.6608   CCCGCGCACAAGTCA             TCACTTG TATC TAAGTGG              TTTCCATCGAATAGT  52 12
         fer NONE
      Bd0591  549374 ..  549385 +  -5.8  -3.00476   TCTCGAGGAGACTTG                CCCT AAGA AGGG                 TGTCTAGTTCACAAT  52 7
      Bd0592  549867 ..  549878 +  -2.2  -3.78775   ATTATTTCTTCAAAC                G-CCG TCG CGGAC                TTTGGTGGTAGAGCG  50 3
        thiB  550909 ..  550925 +    -3  -2.53263   TCGCCGTTGGACAGA             GATCCGC CGGG GCG-ATC              TCAATTGAACCTGCG  40 1
        thiP NONE
        thiQ  553014 ..  553041 + -10.5  -3.35798   CGGCTGGTGAAAAAG        GGCCATCCGAC TGCGTT GTCGGGCGGCC         TTCTCGCTCCGACGT  77 42
      Bd0597  556756 ..  556785 +  -4.9  -3.84825   GCGCTTACTGTATTT       TTCCGGCGAGG CCGGAAAT CCCCTCCGGAA        TTTGCTATAAATAGC  61 69
      Bd0599 NONE
      Bd0600  558722 ..  558755 +  -2.5  -4.93877   TAGCATCGAAATTGC     TGAATGAAGACCT ATTAGGTG AGGTCTTTATGCG      TTTTCTTTGGTCGGC  70 113
      Bd0601 NONE
      Bd0602 NONE
      Bd0603  561687 ..  561699 +  -3.4    -5.055   TGTAACATAAGTCTT                CGAT AAAAC ATCG                TTTTTTAGCCCTTGG  74 44
         hag  563079 ..  563104 + -16.1  -4.08767   CCTCGTCTTAAGCCC         ACCCTGGGGGC ATCC GCCCCCAGGGA          TTTTCAGAAGGTGCC 100 150
         hag  565113 ..  565140 + -14.2   -2.9162   TCTCGGTACCAACCT        ACCCAGGAAGAC ATGG GTCTTCCTGGGG         TACTTTACAGGGTTG  84 91
      Bd0607  567908 ..  567925 +  -3.3  -3.92832   CACGGCCTTAATATA             GCTGCGG AACA TCGCAGA              TTCTTTAAAGGCTTT  55 348
      Bd0609  570434 ..  570452 +  -3.1  -4.54727   CCTCGAGGACAGTTA             CTGAAGC GTTCG GCTTAAG             TTTTAATTTCAAAAG  62 8
        fliD NONE
        fliS NONE
      Bd0613 NONE
      Bd0614 NONE
      Bd0615 NONE
      Bd0616  576212 ..  576225 +  -5.3  -3.61715   GTTATAGTAAGGAAG               CTGAA AAAG TTCAG                TTGTTGAAAGAACTC  56 34
      Bd0618 NONE
      Bd0619 NONE
      Bd0620 NONE
      Bd0621 NONE
      Bd0622 NONE
        ppaT NONE
        aspC  582990 ..  583009 + -12.2  -5.85244   AGACCAAAAAGAAAA            GGCCTTGA TCAC TCAAGGCC             TTTTTTATTTTCATT 100 40
      Bd0627 NONE
      Bd0628  585653 ..  585674 +  -4.4  -2.91276   GCCCTGTGTAATAAA           CCTCCG CCCATACAAA CGGAGG            CTTTATGAACAAAGC  46 108
      Bd0629  586500 ..  586524 + -10.1  -3.70902   AAGAAGATCGACGAA          GGCTAAAGATG AAT TGTCTTTAGCC          TTTGAGTATCCAGGC  79 49
         pal NONE
      Bd0634 NONE
      Bd0635 NONE
         gcp NONE
      Bd0637 NONE
        smpB NONE
      Bd0639  595964 ..  595979 + -10.4  -5.93809   AAGTAAAATGAAAAA              GCCCTC TCCG GAGGGC               TTTTTTTTATGAAAC 100 300
      Bd0641  597755 ..  597773 +  -6.6  -4.25104   CCGATCAGGAGGTGA             CCTGTGAC TTT GTCGCCGG             TTTTCATCAGCGGAG  72 244
      Bd0645  600911 ..  600944 + -16.2  -4.63932   TTGGAATTGTGAAAA     CGAAAAAGCCCGCT GTTTTA AGCGGGCTTTTTTG      TTTTATTCGGCGGTG 100 65
      Bd0651 NONE
      Bd0652  605445 ..  605467 +  -8.4  -5.99154   TAAAAAACAAAAAAA           CCAGGGCG CCTTATT CGCTCTGG           TTTTTTTATTTAATC 100 55
      Bd0658  610771 ..  610790 +  -4.2  -3.33483   CTATAAATAGGAACA            GGAGGGCA CGGA TGCGCTTC             TTAATAATTTCACTG  51 72
      Bd0659  611036 ..  611064 + -14.7  -5.17353   ATAGTTTCATCCCCC        GAAAGACCGCC TTCCCCC GGCGGTCTTTC        TTTTTTAGTAGATGT 100 37
      Bd0661  612961 ..  612972 +  -5.8  -4.25104   TTCGTCCAAGTCCTT                CAGG TGGT CCTG                 TTTTCCTCCGAAAGA  70 156
      Bd0663 NONE
        lipA NONE
      Bd0665  616826 ..  616868 +  -6.1  -2.80354   TCCGTTTTGACTTTG CACGGCCCCACTTGCTAGGC TCTA GGC-AGCCTGTGGGGCTGAG GTTTCAATGAATCTA  54 42
      Bd0666  617488 ..  617498 +  -4.6  -3.47227   CACCGTCAGCAAACT                 GGGC ATA GTCC                 TTGTAGTACTTCAAA  53 105
      Bd0672 NONE
      Bd0673  624523 ..  624552 + -12.3  -4.65838   TGTGAACCAGAAAAT       AAAAAAGCCGACT TTGC AGTCGGCTTTTTG        TTTTTGGAATGTATC 100 53
      Bd0675  626213 ..  626233 +    -9  -5.79595   ATAGTGAAAACTGAA            CCCACACT GAAAA GGTGTGGG            TTTTTTATTTTCAGA 100 56
      Bd0676 NONE
      Bd0677  628793 ..  628805 +  -4.1   -3.9398   TGTCGCAAGCCTTCC                GGTCA AAT TGATC                TTTCTGCCGTTATCG  58 158
      Bd0681  631479 ..  631520 + -10.3  -3.11634   AGACATGGCCGTGGT ATGTCCTTTGCTTTCTTAA AAAC TAAAGAATGCAAAGGACAC  TTCAATGATCTGCAC  73 58
      Bd0682  632567 ..  632583 +  -9.5  -3.72576   AGCTTTCTTTGCGGA              TCTTTCC AGA GGAAAGA              TTTGGTGCCCCGCGA  79 84
      Bd0685 NONE
      Bd0687  635387 ..  635405 + -11.7  -5.84381   AACTCGACACCAAAA             CCGAGGG AAGCC CCCTCGG             TTTTTTTATTGCTCC 100 58
      Bd0689  639605 ..  639638 +  -4.6  -5.58522   ATGTCATCAGGAATA     TCGACCAGAAC-TCC ACGCG GGATGTCCTGTTCGA     TTTTTGTTTTATGTA 100 51
      Bd0701  653194 ..  653218 +    -5  -3.53444   CCTTGCGTGATCAGG         GCCTTTGCCAT TAAA GTGGCA-GGGC          TTTGAGCCGAAATGA  56 12
      Bd0702 NONE
      Bd0703  656199 ..  656221 + -11.3   -5.8187   GGAAACTTCCTAAAA          GCCCCCG-CA GAAA TGTCGGGGGC           TTTTTTTATTCCATA 100 55
      Bd0704  660312 ..  660322 +  -5.4   -3.5774   ATCTGTAAATAGAGC                 TGAG GGT CTCA                 TTTAGAGACTTACAT  58 29
      Bd0705  664519 ..  664540 +  -2.9  -5.00616   AAGCACACTGGCTGC           GGGGAAGCA AAGG TGCTTCCAG            TTTTTTCAGCCGGGG  74 313
      Bd0707 NONE
      Bd0708 NONE
        macB  669483 ..  669507 +  -3.5  -3.55801   ATAACCGGAAAAAAT          GACAGAAAAGG CAA TCTTGACTGTC          TTTAGGGGCCTTCAT  51 37
      Bd0710  669880 ..  669895 + -10.4  -5.37865   TTAGAAAATAAAAAA              GGGGCT GAGA AGCCCC               TTTTTTCATTCTTAA 100 57
      Bd0718  677587 ..  677610 +  -3.9  -4.43351   GGTTCAAAATCCTTG         TG-CT-CGCCC ACGC GGGCGCAGTCA          TTCTTTTTGCCGTCT  65 420
        rfaE NONE
        dopA  679704 ..  679726 +  -2.7  -2.75252   TATACTGGGGTTCAG          GCAGCACGGA AGTC TTTG-GCTGC           TCGTCTTAAAATGAT  41 91
        slyD  680330 ..  680352 + -17.8  -4.15044   ACTCTTCACTGATAA           GAAAGGGCGC TGT GCGCCCTTTC           TTTATTCGCAGCCCA 100 29
      Bd0725 NONE
      Bd0726 NONE
      Bd0727  690416 ..  690428 +  -4.8  -3.24994   TGAAATGGGTCCCGC                GTCC TTAGT GGAC                TATCTGTATTTTTTA  52 18
        yloN NONE
        pfkB  696031 ..  696047 + -12.3  -5.80003   AAATTCCTGTCAAAG              GCCTCCA CTC TGGAGGC              TTTTTTCTTTGTTAA 100 39
      Bd0735  697127 ..  697149 + -14.2  -4.27483   TTGAAAACGAAAGAA           GAGACCTAGG CTT CCTGGGTCTC           TTTGCTTTTGTGGGT 100 59
      Bd0738  701055 ..  701070 +  -3.2  -3.52627   ACCCCGGACCTAGAT              CCTGAT ATTG ATCCGG               CTTTGTTTTATATTT  49 21
      Bd0739 NONE
      Bd0740  703698 ..  703723 +  -5.3  -4.27192   CCTGCGCTGCGAGGG         CTGTCC-TCCGC CTT GCGGCTGGACCG         TTTTGATCACCCTTT  67 112
         pgi NONE
      Bd0742  706112 ..  706134 +  -9.8  -5.63374   CCTGGGATTCTTAAA           GCCGCAGCCT AAA AAGTTGCGGC           TTTTTTTCATATTAC 100 98
        rpoE NONE
      Bd0745 NONE
      Bd0746  708119 ..  708135 +  -9.4  -4.98531   CGAAATAACAAAAAA              GCCGTC ATTAA GACGGC              TTTTTCGTTTAGAAG 100 45
      Bd0757 NONE
      Bd0758  720621 ..  720635 +  -4.9  -3.53811   CGAACTGATCAATCG               CCTGC TGCAC GCGGG               TTTCCCAGCGGTAGC  53 303
      Bd0760  721848 ..  721872 + -17.2  -5.75538   ATTGAATCCAACAAA          GGCCCGGTGA TTTTT TCACCGGGCC          TTTTTATTTTTTGGG 100 44
        phoH NONE
        maoC  723733 ..  723745 +  -5.5  -2.87463   TCATGATGTCCTCCA                CTGGT CCC ACCGG                TATATGAGCGAAATT  50 6
      Bd0763  724203 ..  724213 +  -2.4  -2.57211   TTGGTTCTTTTTTAG                 GCCC ACA GTGC                 ATTATGAACGAACAT  39 51
        doxD  724704 ..  724719 + -10.4  -5.90981   AAGGGAAACAAAAAA              GGAGCC GCAA GGCTCC               TTTTTTTTGCTATCC 100 51
        leuS  727395 ..  727417 +  -8.5   -5.2696   CTTGAACCCTTTTGA          CCAACCGACT TTCT AG-CGGTTGG           TTTTTTGCGTTTTCG 100 146
      Bd0771  729583 ..  729616 +    -9  -3.19192   TGGAATAGTCCTCTT     CA-GGTGGTGATCCT ATTTC AGGATCACCACAATG     TTGGGTTCGCTGACC  68 33
      Bd0773  731321 ..  731340 + -10.7  -5.65927   TTAAAGATAAAAAAA            GCCGACC CTGCAA GGTCGGC             TTTTTTGTTTGAATG 100 54
        sfsA  737619 ..  737637 +  -4.6  -3.70902   TTTTTGGTCGGGAAA             GTGTCA AGAAAGA TGACAC             TTTCCCTCTGAAAGG  56 89
      Bd0782  738599 ..  738644 +  -8.5  -4.72863   TGTATCAAAACTGTT GTGGTAAGCATACG-GTCCTCT CAG AAAGGATGTTTATGCTTACCAC TTTTCGTTTATTTGC  84 119
      Bd0783  739158 ..  739203 +  -4.3  -3.05714   TCGTTTTTTTCTTTT CGCTCATAGGAG-T-TTATCG TTCCTC CGATAAGAATTCCTATGAGCA TCCTGTTTTCTTTCC  47 85
      Bd0784 NONE
      Bd0785  740951 ..  740974 +   -14  -4.67234   CGCGCAAATAAAAAA          CCCACAGTTT TTTC AAACTGTGGG           TTTTTGAAGTTCAAT 100 476
      Bd0790  742565 ..  742578 +  -2.3  -3.63627   TTCCCTCGACCGGAC               CGGGC CCAA GTCTG                TTTCGACTCTGGGCC  47 42
      Bd0791 NONE
      Bd0792 NONE
        cpaF  744629 ..  744650 +  -4.4  -3.25823   CTTTTTACACCTACG           CCGCGTTA ATCCCA TAACGCAG            TTGCTCTGCACAGAG  49 55
      Bd0794 NONE
         eno  747238 ..  747254 + -11.5   -5.2696   GGGACTGGCTCAAAA              GCTCGCC TTT GGCGGGC              TTTTTTGCGTTTTGG 100 251
        tcmJ  747687 ..  747717 + -11.8  -3.98683   TCGTTTATGGCTAAA       AGGCCCGTTGCGCA AGT TGTGCAACGAGCCC       TTTCGTTAGTCTAAT  95 27
      Bd0800  750154 ..  750178 +  -4.3  -4.63527   GGTATAATACAAATA          GTATTCCTG CTCTATT CGGGGATAC          TTTTTGAAGTGATCC  69 74
      Bd0801  750531 ..  750570 + -10.8  -3.14344   AATCATCGACAATCA  GGCCTGTGCGGTGTAGACC TTT GGTTTACATC-CGGAGGCC  TTCATGAAGAAAATC  74 46
        polA  753151 ..  753174 + -13.2  -3.77832   ATCGGGAACAACTGG          GACGAAGCTC ACTA GGGCTTCGTC           TTATTCAGTTTCCCA  95 11
        fliL  755001 ..  755012 +  -7.2  -3.81287   CTGGTTTCCTTTATT                CGCC TGCA GGCG                 TTTGATGATCATCTG  66 123
      Bd0806 NONE
         cks NONE
        pyrG NONE
        kpsF  760293 ..  760320 + -14.2  -3.97042   TCGTTAATTTGTGAG        GCCGCCTTTGGT TGTC ACAAAAGGCGGC         TTTGATTCCTAATAC 100 34
      Bd0810 NONE
        araC  761387 ..  761401 +  -2.8  -4.36914   CGGTGACCAATGAAA               TCTTGT CCA ACAGGG               TTTTATCCGGGCAGC  62 180
      Bd0815  766268 ..  766283 +    -9  -3.30619   GTTTTTGAACGAAGT              GGGGAT TGGC ATCCCC               TTCTAAAGACTACTT  70 4
      Bd0818 NONE
      Bd0819 NONE
      Bd0820 NONE
      Bd0821  772427 ..  772449 +  -4.1  -4.62336   GTTTTGAAGTAGTCC           TTGGTGGCA GGATG TGCCAGCGA           TTTTTCAAATGCCAT  70 203
      Bd0826  776551 ..  776566 +  -6.8   -4.1922   AGTCCTGTATCAGAG              TGGGGC ACTT GCTCCA               TTGTCTTTTATTTTT  71 63
      Bd0827 NONE
      Bd0828 NONE
      Bd0829 NONE
      Bd0831 NONE
        agmU NONE
        aglT  784439 ..  784450 +  -2.2  -3.34344   AAAGCGACGCTGAAC                TTCG AGGA CGAG                 TTGGTTGAGGGGTCG  45 192
      Bd0834 NONE
        aglR NONE
        tolR NONE
        aglS  788515 ..  788532 + -12.7  -5.65496   TAAAAATACATGAAA             GCCCGGT GAAA ACCGGGC              TTTTTGTTTTTCATC 100 44
      Bd0840 NONE
        nrtD  790344 ..  790369 +  -4.8  -3.61398   GGCGAAAACTTTAAG         CTGTAA-AGCC ATCCC GGCTGTTACGG         TTCTTGGGAAAGGGA  56 20
        rpoN  791843 ..  791869 +   -13  -2.90194   GTCTTTTGCGAAGAA         CGGCTTGGGATG AGC TATCCCGGGCCG         TCTGCTTCGGACAGT  82 40
      Bd0844  792978 ..  792990 +  -3.4  -3.72576   TCCGGGCTTGATGGT                GGAA TAGAT TTCC                TTTACTCACAGCAGG  54 19
        aprT NONE
      Bd0846 NONE
      Bd0847  794677 ..  794697 +  -2.5  -3.45324   CAAAGAAAAACCAAA            TGAGTCTCA AAA TAGGGCTCA            TCTTTAGTCCGGCTG  45 23
      PSrp-1  795161 ..  795180 + -12.2  -3.95435   CGCGATTATACTAAG            GAGGTGGA ATTA TCCACCTC             TTGTATTTTGGAACG  95 63
      Bd0849  795804 ..  795818 +  -2.1  -4.39386   AACCCAAGGATCCTT              G-ACCC CTCC GGGTGC               TTTTGATAGTTTGGC  61 24
        metK  797117 ..  797145 + -16.8  -4.17309   AAAACCTTAATCATT        GCGCCGAGTTGT CACTA GCAACTCGGCGC        TTCTTATTTATACTA 100 49
        lepA NONE
        lepB NONE
        lepB NONE
        lepB  801234 ..  801253 +  -7.2  -3.40566   CATTGACAAGGTCTG            CCCAAGTAC CTA GT-CTTGGG            TTCTAGATGTCGTCT  61 35
        pyrB NONE
        carA NONE
      Bd0857 NONE
        carB NONE
        phoD  807982 ..  807999 +  -2.7  -3.20403   GAATATCGAGCTGAA             GCCAT AGTTTTTC ATGGC              TGTATTATCAATTGA  45 19
        phnC NONE
        pilI NONE
        pilD  810383 ..  810407 +    -5  -3.53563   AATTTTAGTATATCA          GACTTGGGTC CTAAA GACGTAAGTC          TTTGAAAAGACATCT  56 126
        pilM NONE
        pilN NONE
        pilO NONE
        pilP  813403 ..  813422 +    -8  -2.53715   TTTTAAGAGGAGGAA            CTAATGAA CGGA TTCATTAG             ATTAGTAATCCTGAG  58 46
        pilQ NONE
      Bd0868  816234 ..  816250 + -13.7   -5.4756   TGGAATATGTAAAAA              GGGCGGT CAA ACCGCCC              TTTTTTATTAAGGTT 100 55
      Bd0869  817976 ..  817999 + -12.4   -5.1971   GTTAGAAATAAAAAA          GCCCCCGTCT GAGA AGAAGGGGGC           TTTTTAGTTTTTAAT 100 103
      Bd0871  819114 ..  819137 + -15.4  -4.15788   CTAAGTTTTTTATTA          TAACCGAGGC CCCT GCCTCGGTTA           TTTATTGAGCAACTT 100 65
      Bd0875  828088 ..  828109 + -10.9  -5.79595   GAGCGTTCTGGTAAA           GGCAAAGCT TTAA GGCTTTGCC            TTTTTTATTTTGGGC 100 53
        fliG  829062 ..  829081 +  -7.1  -5.75538   AAGAGCTTTTTGGAA            CCCCATC ATTTTA GGTGGGG             TTTTTCTTTTTTGGA 100 77
      Bd0878 NONE
         pcp NONE
      Bd0880 NONE
        rpoE  832769 ..  832790 +  -2.3  -2.62244   AGAAAGGAGTGAGTC           TATGAGTGA TGAT TCATTCAAA            AATTTTCTTAAAGAA  39 21
      Bd0882  833084 ..  833106 + -10.5  -4.70266   CGGCGAATAAAAAAA           CGCGAACCC CGTGA GGGCTCGCG           TTTTTGGATACTATT  93 31
      Bd0884 NONE
      Bd0885  838318 ..  838337 +   -10  -2.75481   TTTTAGACACCTTTT            GGG-CCTGC ATT GCAGGGCCC            TCATTGAGCTTCGCA  68 57
      Bd0886  839936 ..  839955 + -13.6  -5.71712   CGTGGAAGATGGAAA            GGCCGAAG GAAA CTTCGGCC             TTTTTTTATCTGGCC 100 52
        tolC NONE
        acrF  844420 ..  844468 +  -7.3  -2.80816   TAAACTGTCAGATTG AGGCCTTCGTGAGCTTAAGCGAC AAT GGAGTTTAAGCAAACGGAGGCCC TATGATGAGTCAGAC  56 38
         pcd  844862 ..  844883 + -12.3  -4.33653   TCAGAAGCAACATCA           GCCCTTCAG CATC CTGAGGGGC            TTTGATTTTTAAGTC 100 55
      Bd0892 NONE
      Bd0893 NONE
      Bd0894  847298 ..  847316 +  -9.5  -3.30124   GTTCTTTAGCTGCGG             GCCCCGT TTCAC GCGGGGC             TTGTGAAACCTAAGC  73 42
        adhC NONE
         esd  852797 ..  852816 +   -15  -5.19916   AGTGTGTAAAGCAAA            GAGGCCGG TTTC CCGGCCTC             TTTTTTAACTGTTTT 100 32
      Bd0901 NONE
        lysR  856343 ..  856363 +  -3.1  -3.60525   GCAGATATAGTGATT            GCCGTGTTC GTC GCACGCGCC            TTCTGTGTAACTACA  49 213
        lysR  857684 ..  857706 +  -3.3  -4.37711   ATCCTTCTTGCTGAT           CTCCTGGCG TCCCT TGTCCGGAG           TTTTGGATTTGGTCA  62 303
      Bd0906 NONE
        rsmC  860765 ..  860789 +  -2.8   -4.2131   CTTCGACACGGTCGT         GTTGAAGCAGG GATT CCTGC-TCGCC          TCTTTTTTCGTGGAT  60 156
      Bd0909 NONE
        catD NONE
        yeeZ  863126 ..  863159 +  -2.4  -5.07486   GACTGATTGGTTTTT     CAGCAGCACTGCCGA TAGAT TTGGCAGTTCCG-TG     TTTTTATTAGCGATG  70 35
      Bd0912  864761 ..  864778 +  -9.9   -2.6563   GCCGCTGGTGCTGCC             GATCGCT GCGT AGCGATC              TGAGTTCTTAAACCA  66 362
         mkl NONE
        pacL NONE
        hspC  871520 ..  871549 + -10.7  -3.51232   TCATTGATTCAAAAT       GGGCCGGATGTTG CTTG CAATAGCCGGCTC        TTCATTTCCGGAGAG  79 34
        pspE  871959 ..  871975 +  -2.9   -5.0916   AGTCGTACTGTCGCA              GGTATTC GTA GAGTTCC              TTTTTGTCTTCCCCC  77 77
        htrA NONE
      Bd0923  877576 ..  877593 + -11.3  -5.80364   GAAGTAATAAAAAAA             GGGAGTC CAAA GACTCCC              TTTTTTTATTCAAAT 100 34
      Bd0927  880578 ..  880594 +    -3  -3.04144   GACGCTGCGGGGGCA             GGA-CAC AAAA GTGGTCC              TGTTGCCCATAAAAC  43 39
         mdh  881730 ..  881769 + -17.4  -3.15861   CTTAATTCAAATATT  GAATTGAAAAAGGCCGGT GAAA ACCGGCCTTTTTTTATTC   TTAATCAGAGTACTG 100 43
        merR  884362 ..  884378 +  -2.3  -3.08032   ACGTAGTTTTTAATT              CGAATAG TTT TTATTTG              TACTTTTCAAAGGAG  42 35
         mcp  886399 ..  886412 +  -2.3   -3.6502   GTCTTCACCCAGAGT               GCGTT TGGC ATCGC                TTTCCATGCCCAGTG  49 488
      Bd0937  889209 ..  889241 + -10.5  -3.28785   CATAGCGAACTTTTC      GTCCTGGGTGTTCTG AAG CAGATATCCCAGGAC      TTGGATCTTTTGCAG  76 103
      Bd0939  889884 ..  889901 +  -8.4  -5.47159   CTAAGACGCAAAAAA             GCCGGT TTTCAC ACCGGC              TTTTTTGTCTTCCCA 100 37
        rplX  890962 ..  890975 +  -5.3   -3.0634   AAAAGGCTACTAAGT               CTAAG TCCG CTTAG                TCTTAAAGTCCGGTT  50 12
      Bd0942 NONE
      Bd0943  892346 ..  892366 +  -3.1  -3.55444   ATGAAGTTCCACCGC            CGCCTTCCC GTA GGTTAGGTG            TTTACCCCCTCGAAA  49 8
      Bd0944  892767 ..  892777 +  -2.4   -4.5115   GGAAGAGTAGGGGCT                 CCAG CCC CGGG                 TTTTGAGTTTTTGTA  61 31
      etf-QO  894555 ..  894608 +  -5.4  -5.08824   CGAAACATAGGAAGC CTGGCGT-TGGGACTGGGCTTTCTT AACAA AGGAAAGGTCAGTCTCATGCCTCAG TTTTTTGCCTCCACA  80 31
      Bd0946 NONE
      Bd0947  896120 ..  896132 +  -3.3  -3.15252   GCCGTTCAGTGTGAC                TTGGC TGA GCCGG                TTCAGTAGTTGATTT  47 5
      Bd0948  896565 ..  896583 +  -8.8  -6.20267   AGACAAATAAAAAAA             CCGAGGCT TTG AACCTCGG             TTTTTTTGTTTTTGG 100 40
      Bd0952 NONE
        infA NONE
      Bd0954 NONE
      Bd0955  901608 ..  901641 +    -9  -5.01732   TCCAGTTTGAAAATA     AAAAACCCACAACT TTAACC GGTTGTGGGTTTTG      TTTTTTAGGGGGCTT 100 48
        tldD NONE
        pmbA NONE
         lea  907999 ..  908013 +  -2.8  -2.89169   TTCACAAAGTAAGAG               GGGCTT ATG AAGTTC               ATTTCGGTTCTGATT  42 78
      Bd0962  908832 ..  908869 +  -8.4  -5.39721   CAATTTCAGTGAAAC   CCAACCCACCTCGGTC CTTGGA GACATAGGTGGGTTTG    TTTTTTATCTGATCG 100 52
        topA  912460 ..  912485 +  -4.6   -2.9627   CCAAGAAGTAATTTG         TTCACCCCCC TTTTCC GAGGGGGGAA          TCTCTGATAAATTCG  47 30
      Bd0965  913459 ..  913475 +  -5.1   -2.8007   TAAGAATCCTTTCTA              CGTCCTA ATT TATGACG              TGCTTCATAAATTGA  49 38
         prc  915620 ..  915642 + -14.8  -6.04953   TTTGTTGTTGTTGAA           GCCCGGAGCC ACA GTCTCCGGGC           TTTTTTTATTTGTCT 100 58
      Bd0969 NONE
      Bd0970 NONE
      Bd0972 NONE
      Bd0974 NONE
      Bd0975  923323 ..  923341 +  -8.8  -2.64155   CTTTTGCTTCTCTTC             GACGTGCT TGG AGCACGCC             TCCGTTTCGCAAAAA  64 82
      Bd0976 NONE
      Bd0977  924801 ..  924816 + -10.4  -5.76237   AGTGAAAAAGAAAAA              GGGGCT TCAA AGCCCC               TTTTTTATTTCTGTC 100 53
      Bd0982  928793 ..  928831 + -17.5  -3.04322   ATCGTGAAAATATGG   CAAGGGTGGTGACGGGG AATGG TCCTGTCGCCGCCCTTG   TGTTAAAGACTTCGC 100 70
      Bd0983  929412 ..  929435 +  -8.2  -4.33928   GTTTAAAAAGCAAAA          GAGCTGAC CCTAAAAA GTCAGCTC           TTTCTATTTGCAGTG  79 57
        recQ NONE
        sndH NONE
         aat  935827 ..  935868 +   -19  -4.15044   CAATATGAAACAACC TAAAAAGGTTCCCGGTTC AAAAAA GAACCGGGAACCTTTTGA  TTTATTCCAGAACGA 100 23
      Bd0993 NONE
        splA NONE
      Bd0995 NONE
      Bd0996  943112 ..  943128 + -12.3  -5.10968   GGCAGAAATAAAAAA              GGGGCTT TCA AAGCCCC              TTTTTCTATCTTGGT 100 40
        acrD  949961 ..  949983 + -14.8  -5.71712   GCCTAAAAGAAAAAA           GCCCGGTGGC ATG GCCGCTGGGC           TTTTTTTATATCCGG 100 35
      Bd1003  951156 ..  951168 +  -3.3  -4.05491   GAACTCTTCGGCCCA                CGGGA AGC TGCCG                TCTTTGTTTTTCCAT  58 259
        lysR  953687 ..  953699 +  -4.8  -4.81551   AGTGAAAGCTAAACC                CGTC AAAGA GACG                TTTTTGATCTCAGTG  75 427
         ppk NONE
        sixA  957826 ..  957844 +    -3  -5.08601   TTGTTTCGCTTCTGG             CAGCGTCG CCA CCACGATG             TTTTTGTTGGAATAC  77 232
      Bd1015  964530 ..  964558 +  -4.6  -4.64598   TTCTGTTAGAATCAC        TAGAGATGCCGT GTTAA GCGGTGTCTTTA        TTTTTCAAATCATTA  69 53
        phoU  965267 ..  965278 +  -4.4  -3.30443   CGGAGGAAAGTTTGG                CTGA TAAT TCAG                 TTCATGTGCTAGTGG  51 22
        phoB  965960 ..  965972 +  -4.8  -3.92522   GGGTTAAAGTAGACA                TCGC ATGAA GCGA                TTTATCCGATTCCCA  61 18
        phoR  967405 ..  967425 +  -9.7  -4.53607   GAAAGTAAAATTTGG            GGGATGAAC ACC GATCATCCC            TTTTATCGTCATTTT  90 33
      Bd1019  968303 ..  968320 +  -9.9  -3.92869   TCGAAGAATAAAAAA             GCGAACT TTTC AGTTCGC              TTTGTGGGTGACTAG  80 30
      Bd1021  970013 ..  970035 +  -7.1  -3.11687   AATTCGGTCTAACAT           TTTCCTCTA GAATA TAGAGGAGA           TTGCATCGTGATTGA  57 92
        gldA NONE
        gldF NONE
        gldG NONE
      Bd1026 NONE
        lmbP NONE
      Bd1028  976247 ..  976274 +  -9.8  -2.66602   GCTTCGCGCGGGTGC        GCG-CCGTCGTGG CGC CCACGGAGGTCGC        TGCGTTGTTGCCTGC  68 117
      Bd1029  977397 ..  977410 +  -2.3  -3.75332   GCTAAAGTAGCATAG               TAGCC GTTG GGCTC                TTTCAATTCGGGCAT  51 150
      Bd1031 NONE
        mepA NONE
      Bd1034  982175 ..  982207 +  -8.4  -3.90843   GGGGTTTCAGCGGGC     GCAAGTTCCGGCAGG GTTT CC-GTCGGCGCTTGC      TTCTTATAGTTCATT  74 372
      Bd1037  983674 ..  983684 +  -4.6  -2.62653   TCAATAAGACTTCCG                 CCGG CAC CTGG                 GTTGTGGAGTTCTGA  45 0
      Bd1038 NONE
         tmk NONE
        holB  986604 ..  986614 +  -2.4  -3.33214   AGCGCATTGTCACCT                 TCCG TGA CGGC                 TGTTATACTTGCCCT  45 41
        tatD  987899 ..  987916 +  -4.1  -3.85698   GATGGTGTTTGTACG             CCAGTCCG CGG CGGG-TGG             TTTCTCGCACCAGCA  56 524
      Bd1044  990057 ..  990087 +  -3.9  -3.21199   TATCAAATTTATCTG      TGTTTGAGGCCGCC CGCA GGCGGCA-CGAACC       TTGGATTACTGCCTG  47 96
      Bd1045 NONE
      Bd1046  993163 ..  993178 +  -5.4  -4.13304   TTAAAATGGTTTTAA              GGGAAT TTTG GTTCCC               TTTTGACACTGGTTT  66 37
      Bd1047  994285 ..  994316 +  -9.6   -4.8048   TAATTTTCACTAAAA      GCCAGTCTATGAC TAACAGT GTC-TAGACTGGC      TTTTTAGTCTCCAAA 100 88
       gapdh NONE
         pgk  996604 ..  996632 +  -6.7  -3.35798   ACGGCCGGTGAAAAG       GGCCCATCTGAC TGCGTT GTCAGC-GGGCC        TTCTCGCTCCGACGT  59 43
        tpiA  997535 ..  997558 +  -4.6  -6.23317   CGTCAGACGGGGAAA          GCTTCTTC AGTGATTC GAGGAAGC           TTTTTTTATTTTTCT 100 106
        ilvA 1002526 .. 1002550 +  -5.8  -2.72096   CACCTAAAGAAATCC         CTGAAGG-CTG CTCC CAGTCCTTTAG          ATTGTACTTCATAAG  51 34
        hisC NONE
         cmk 1008903 .. 1008921 +  -3.8  -5.95449   CCGTTAATCTTAAAA             GGCTTTAT GAA ATGCAGCC             TTTTTTCTTTTATTT 100 247
      Bd1063 1010277 .. 1010289 +  -3.3  -5.44119   CAACTGGCCTGATAA                CCGGG TCC TTCGG                TTTTTTTGGCGTAGG  85 515
      Bd1065 1011734 .. 1011749 +  -4.6  -5.52384   ATATATGCGACTTGG              GGCCCT TTCG GGGGTC               TTTTTTTCGTCCCAA  86 51
        rpsA 1013811 .. 1013829 + -14.6  -5.95539   GACAAGTTTTAAAGA             GGGACCCT GGT AGGGTCCC             TTTTTTTATTTGGAA 100 107
        sppA 1014849 .. 1014863 +  -3.5  -2.74018   GTTACTGGGAGTAAT               CCATG AAGTC CGTGG               CTCTGTTTTTACTGA  43 27
      Bd1068 NONE
         hit NONE
      Bd1071 1016625 .. 1016642 +  -9.8  -5.79526   GGAACTAACTAAAGC             GGCCCC CTAGAC GGGGCC              TTTTTTTTGGGCTAT 100 33
      Bd1072 1016905 .. 1016924 +   -10  -4.81249   GTGAAATCTTAAAAA            GCACAGCC CTTG GGTTGTGC             TTTTTGCGTTTCAGG 100 56
      Bd1073 NONE
        futA 1018523 .. 1018539 + -12.3  -6.17292   ACTAAAATAAAAAAA              GCCACCT ATC AGGTGGC              TTTTTTTTTGCCTTT 100 50
        fliL 1020291 .. 1020312 +  -8.1  -3.67597   TCGTTGTAATCATGG           CCCCTCAGTT TCA AACT-AGGGG           TTATTGCATAACCAA  72 84
      Bd1077 NONE
      Bd1078 1023194 .. 1023215 + -14.5  -5.93252   CGCACAAATAAAAAA           CCCGCTCTT AAGA AAGAGCGGG            TTTTTTGTTTTTAGG 100 53
        lysR NONE
         mcp 1027025 .. 1027048 +   -14  -5.75342   TATGGCTCGCAGAAT          CAAGCATGAC CCCG GTCATGCTTG           TTTTTTTTGAAGCGG 100 77
      Bd1082 1027537 .. 1027556 +   -10  -5.75342   AATTTGCACCCAAAA            GAGGGCTT TTAA GAGCCCTC             TTTTTTTTGAAGGGA 100 42
      Bd1084 NONE
      Bd1085 1029651 .. 1029662 +  -3.6  -3.35046   CCTTTTTTTCCACAG                GCGT GTTC GCGC                 TCTTTGCAGGCGTAA  49 376
      Bd1087 1030439 .. 1030465 +  -9.5  -5.94597   TGGGAAAAATGACGA         TGCCATTGGAT AATAG AACCAATGGCA         TTTTTTTTGGTCTTC 100 85
      Bd1089 NONE
      Bd1090 1032337 .. 1032351 +  -2.1  -4.18018   TGGGACTGAGTGGGT              GCTGCA ATGA TGC-GC               TTTTCAATCAAGCCC  58 521
      Bd1100 NONE
         sun NONE
      Bd1102 1038586 .. 1038597 +  -4.4  -3.09635   CAAAGAGTGGTGACG                CCTT GCGA AAGG                 TTAAATAGTCAGCAT  47 28
      Bd1103 1039438 .. 1039456 + -13.1  -4.76963   GTTTAAATAAAAAAA             GGCCCGG CAAAA CCGGGCC             TTTTGTCTTCTCTAG 100 40
         lgt 1041452 .. 1041468 + -10.1  -5.86976   GGTTGCCTTGTGATA              GCCACCT CAT GGGTGGC              TTTTTTGTTTTCTGA 100 112
      Bd1106 1042415 .. 1042447 + -15.1  -4.66609   AATCTGGTCTTGAAA      CAAAAAACCCGCT CTTTCGA AGCGGGTTTTTTG      TTTTTAAATCACATC 100 57
      Bd1108 NONE
      Bd1110 1044771 .. 1044782 +  -4.4  -2.66435   AAGAACGGAGAAACT                CTTG AGCT CAAG                 TGATCTGATCACCAT  45 11
      Bd1111 1045442 .. 1045464 +  -2.1  -3.94933   CAATCTCCTTAGAAT          CCATTA-ACA AGGT TGTGTGATGG           TCTTTTTGAAGTTGG  53 6
      Bd1112 1046736 .. 1046757 + -12.3  -3.93383   TAAAAAAATAAAAAA           CCGCAGG-CG TTG CGACCTGCGG           TTTCATGTCTCTTAG  95 38
      Bd1115 1049569 .. 1049579 +  -8.2  -3.21416   ATTTTGACCTTGTCA                 GCGG CTT CCGC                 TTCATAGTCAGAATA  63 53
        greB NONE
      Bd1120 NONE
      Bd1121 1057122 .. 1057138 +  -4.3  -4.18197   CGGTGAATTTGCCGG              GATGGTC GGC GGCCAGC              TTTTCAATCGCGGCT  64 142
      Bd1123 NONE
        mltE NONE
        mltD 1063084 .. 1063132 +  -6.8  -5.84432   CAATTGTCTTAACTC GACCCCAAAATC-ACGACGGG AAGTAAAG CCGGTCTCAGATTTTGGGGTC TTTTTTTATCTTCTC 100 52
         mcp 1064817 .. 1064832 +  -8.2  -4.19735   ATGTTTTGTTCTTCA              GCGGCT TTGA GGCCGC               TTTGATTTTCAGCGA  78 146
      Bd1128 1066351 .. 1066370 +  -3.6  -3.53444   TTTCAGTCGGTATTT            CCAGTTTT TACC AAAGTTGG             TTTCAGGGGACATCA  51 412
        ilvE 1073920 .. 1073935 +    -6  -3.75153   CTTTAGCTTTGCGTC              CCGCCG TTTC CGACGG               TTTGCCTTGAGGCAA  61 236
      Bd1136 1076137 .. 1076152 +  -5.4  -3.69354   CGACCTTACCCTGGT              TGTTGG CTCC CCAGCA               TTTCAGCTTATCCGC  58 495
        glyS 1088865 .. 1088883 + -14.6  -5.96894   GCTTTAAATTAAAAA             GGGAGTGC ATC GCACTCCC             TTTTTTTATTTCCAT 100 65
        ppdK 1092907 .. 1092925 + -10.3  -5.95539   GCAAAAAACGAAAAA             GCCCTCT GATGA AGAGGGC             TTTTTTTGTTTCACC 100 41
        katA NONE
        ankB 1096829 .. 1096851 +  -4.1   -2.6342   ATTCGTTGGTGAAAC          GCGTGCCAGG GGTT TTTGGC-CGC           TGAATTGCTTTAAGG  45 226
      Bd1156 1097448 .. 1097473 + -13.2  -4.37711   TAATATCGCCATTCA         CGGCGCTCCG CTTACC CGGTGCGCCG          TTTTGCATTTGGTGC 100 64
         smc 1101337 .. 1101359 + -17.8  -5.61881   AACGAATGCCAAAAA           CCCCGTTGAG GAA CTCAACGGGG           TTTTTCTTTTTCCGG 100 55
      Bd1159 NONE
      Bd1160 NONE
      Bd1161 1105508 .. 1105535 + -15.6  -5.75342   ATCTAAAAAAGACGA        TCCCCGGGATTC CAAA GAACCCCGGGGA         TTTTTTTTAAGACAG 100 50
      Bd1163 NONE
      Bd1164 1107636 .. 1107652 +  -3.7  -4.36914   CCGACCGGACGTAAG              TGTTGAA ACC TTCGGCA              TTTTCTCCGAAAGAA  65 226
      Bd1167 NONE
      Bd1168 NONE
      Bd1169 1112839 .. 1112855 +  -9.4  -5.03314   ACCAGGAACCGCTTG              GAGGCG GCGGA CGCCTC              TTTTTTGCGGATCGC  95 248
        ftsY 1116108 .. 1116121 +  -4.5  -3.28791   TTCCTGACGGAATTC               CCGGA ACAA TTCGG                TTATAAGAAGGGCCT  49 76
      Bd1174 1116791 .. 1116804 +  -3.8   -3.9392   TTCTGGGCGATGTCT               TCGC CTGGTC GCGA                TTCTTTGCGCTCACC  58 217
      Bd1177 1120686 .. 1120703 + -14.1  -3.10533   AGATAGCCACTTTAA             GGGCCCG GTTC CGGGCCC              TCTCTCATTTTGAGA  85 35
      Bd1179 NONE
      Bd1180 1123651 .. 1123671 +  -3.4  -2.98942   CTTTTATTGGATATA           TAG-AACCT GAAG AGGTTTCTA            TGTCTATGAAGAGCT  45 130
        ycbB NONE
      Bd1183 NONE
      Bd1184 1127081 .. 1127099 +  -2.4  -4.12942   CTTTTCCTTGTGTTG             ATCTAGGA TTT TTCTAGAG             TTTTAAAAGGTTTAG  55 72
      Bd1185 NONE
      Bd1186 NONE
      Bd1188 NONE
        tyrS 1130876 .. 1130887 +  -5.8  -2.58544   AGTAGTCAGAACTGA                TCGG GGAT CCGA                 GTTATGAAAATCAAA  49 36
      Bd1190 NONE
      Bd1192 1132603 .. 1132621 + -10.3  -5.93252   ACCGAAAAAGAAAAA             GGGAGTC GTGAA GACTCCC             TTTTTTGTTTTTGCA 100 58
        nrdE NONE
        rpsA 1139716 .. 1139741 + -15.5  -5.96219   CTGAAGTTGTCAAAA         GCCCTTTGGGT CTAA ACCCAAGGGGC          TTTTTTTTGTGGCTA 100 59
      Bd1199 1140416 .. 1140427 +  -7.2  -4.13767   AAATATGCAAGTGCA                GCCC GGCA GGGC                 TTTTCACCTCGCGGG  70 199
      Bd1201 NONE
        spoU NONE
      Bd1204 NONE
      Bd1205 1144820 .. 1144830 +  -3.2  -4.59117   AAGAACGCATTCAGC                 TTCG CTA CGAG                 TTTTATCCTTAGTTT  65 3
        lemA NONE
      Bd1208 1148041 .. 1148051 +  -4.6  -2.88275   TCTTGGTTTTCTGTG                 GTGG CTG CCGC                 TGGGTTTTTGGTGTT  46 107
      Bd1209 1148944 .. 1148978 +  -5.6  -4.19577   GTAATTCATATTTGA     GAACTCGCATTCCGAA AAG TACTGTATGCGAGTCC     TTGTTTTGAACGTTC  69 90
      Bd1210 1151109 .. 1151125 + -10.1  -2.64962   TTGCGCTGGCCCAAA              CCTTGCG TTC CGCAGGG              CTTCATTGATAGTCT  68 51
        ydeI 1151976 .. 1151993 +  -9.9  -3.53012   GCGTCGTTTCAGGGA             CTGGATG ATTT CATCCAG              TTTCCCCAAAAAGCG  75 40
        dppD 1158695 .. 1158719 +   -10  -4.91046   AAACATGAAAAAGAA          AAAGGCCGGT GATGA ACCGGCCTTG          TTTATTTGTTTTGTC 100 48
        lamB 1169507 .. 1169540 +  -7.3  -4.39386   CTGGTGGGTGCGTTT     GTGGCCGCCGTTGCGG ATG CCGGAGCAG-GGCCGC     TTTTCATGATTTCAG  75 275
         amn 1171448 .. 1171462 +  -4.2  -3.19038   CGTTGGGATTGATTT               CAGACA TAT TGTCCG               TTCCATGATTTTCAA  49 29
      Bd1234 1172062 .. 1172072 +  -5.4  -3.68658   GTGGGGGGCTTTTCT                 GTGA TTT TCAC                 CTTTTTTCATGCAAT  61 100
      Bd1235 1172753 .. 1172772 +  -6.4   -5.3104   AAAAAGCAAATCAAA            CCCAGC CCTCAAAA GCTGGG             TTTTGTTTTTCCTGG  89 62
      Bd1236 1173372 .. 1173388 +  -9.4  -5.65927   ACCTAAGAAGAAAAA              GCCTCC GCAAA GGAGGC              TTTTTTATTTGGATA 100 57
      Bd1238 1174875 .. 1174906 + -17.5  -3.61398   TTTTGAATTGAAAAG      CAAAGACCGGATG AACAAA CATCCGGTCTTTG       TTATTACAGGACCGA 100 48
        ctpA 1176255 .. 1176292 +  -5.6  -2.61264   TTTAAAAACGGCATG   CCCTTCGCAAGAGA GATATTACAG TCACTTGCCAAGGG    GTTATAAATGAGGAA  49 152
      Bd1240 1176912 .. 1176928 +  -5.2  -4.00532   GCGATCAATTTCGCC              CACTAA TCTCT TTAGTG              TTTCCTGTTTCAGGC  61 20
      Bd1242 NONE
      Bd1243 NONE
      Bd1244 1180119 .. 1180151 + -15.8  -4.87786   GCAAATTGAGTTCAT     CACAAAAGCCAGCGG CAAC CCGCTGGCTTTT-TG      TTTTTCTAAGCTTAA 100 49
      Bd1248 1186282 .. 1186313 +  -3.6  -3.42147   GCGACGGTGATGTCC      GGGGTGTTGGCTGC TGCG GCAATCAAAACCAC       TTGATCTTCATTCAG  51 247
      Bd1255 1191835 .. 1191847 +  -4.8  -3.53811   GCGCGCCGGCTTGGA                GTCC AGCAA GGAC                TTTCCCGGCGCTGCG  53 51
      Bd1258 NONE
      Bd1259 1196824 .. 1196837 +  -5.9  -4.35581   TCTTGATTTTCAGAT               CCTGC TCGC GCGGG                TTTTCAATGTTTTCA  72 297
      Bd1265 NONE
      Bd1266 1201198 .. 1201208 +  -5.4  -3.61902   GGGCAGAAAATTTTC                 GTAC TGC GTAC                 TTCTGTATGATGACA  58 65
      Bd1267 1201986 .. 1202005 +  -5.6  -4.25283   TGCTCTGGAAGCGGT            CGTTCTGG TTGT CCAGCGCG             TTTTCGTAAGCGACT  67 464
      Bd1271 1204855 .. 1204876 + -10.2  -5.22039   TTAAAAATGAAAAAA           GCCACTCT GGGGGA AGAGTGGC            TTTTTTGCGTTTGGG 100 179
      Bd1275 1208286 .. 1208306 + -14.7  -3.60473   GAATAAATAAAAAAA            GCGCGCCTT GCA AGGGCGCGC            TTGATTTGCTCTGTC  95 35
      Bd1279 1213394 .. 1213404 +  -5.4  -2.78813   ATCAAAGGCAAGATT                 TCAG CCT CTGA                 CTTCTTAGACTGAAA  50 2
      Bd1280 1213830 .. 1213845 +  -3.2  -4.64613   CTTTGGCCTTTGGCG              CTGTCG TAAT CAACAG               TTTTGGTTCTTTGTG  68 331
      Bd1284 1217099 .. 1217116 +  -9.1  -5.96894   TTAAAATAAAAAAAA             GCCACCT TGTC GGGTGGC              TTTTTTTGTTTGAGT 100 57
        pilA NONE
      Bd1291 1224561 .. 1224593 +  -2.8  -2.69977   ATTGTCTTTGCGTGC      CCAATGAGTCTG CATATAAAA TAAACTCATTGG      TGGTCTATGCAGTAT  41 72
      Bd1292 NONE
      Bd1293 1226172 .. 1226194 +  -5.5  -5.27335   AAGATCCGCTTCCTA           GCGGCTGCA AAAAA TGTAGCAGC           TTTTTATTTCGAGGC  85 53
        dnaJ 1228519 .. 1228538 +  -4.2  -5.70761   GCAGAAGGGTTACGC            CAGGGCCT AGAG GGGTCTTG             TTTTTGTTTTGTTTT  89 68
        dnaK 1230675 .. 1230696 + -13.7  -5.71712   TTCCTGAAACTAAAA           GCCGGGTTG GAAA CAGCCCGGC            TTTTTTTATGTCCAA 100 51
      Bd1300 1231361 .. 1231388 +  -9.1  -3.06492   CGTGTGCCATTTTCC        TCCGCCGCCGGC AGCTG GCCCGCG-CGGA        TATTCACCTGAATGC  66 51
      Bd1302 NONE
      Bd1303 NONE
      Bd1304 NONE
      Bd1305 1234314 .. 1234326 +  -2.6  -3.36983   GGCGGACTTATTATT                GTGC AACAG GCGC                TTAATTAACACTTTT  47 5
         acs NONE
      Bd1307 NONE
        nifR 1238066 .. 1238078 +    -2  -4.23707   CAGCCGGTTTCGGTT                TTGA TTCTT TCAA                TTTCTTCAGGTTTAT  58 149
      Bd1311 1238927 .. 1238957 +  -4.9  -4.07568   GGTGATACCAAACTT      GCCGACTCAAAA TGAGAATT TTTTGA-TCGGC       TTTTGACCAAGACCC  64 49
      Bd1312 1241448 .. 1241458 +  -8.2  -3.14344   CTGAGCTATCGTAAA                 GGCC TGA GGCC                 TTGATGAAAAAAATG  65 114
      Bd1313 1242735 .. 1242755 +  -6.1  -4.25283   TCCAGTCCCAGTAAG            CCGGTGGTT TAT AACCATCAG            TTTTGGTGCGGCAGT  70 441
      Bd1317 NONE
      Bd1318 NONE
      Bd1319 NONE
      Bd1320 NONE
        pcrA 1250005 .. 1250043 +  -5.3  -2.87344   CTATTTTGATCTGAA  GCCTGAGCAACCA-TCAC TTTC GTGAATGAGTGCTAAGGC   TATGTCCGGGAAGTG  49 64
      Bd1322 1251457 .. 1251468 +  -5.8  -3.80516   GAGCAGCAGAAAGCC                GGCT AATC AGCC                 TTTCATGGCTTCCTT  61 20
      Bd1325 1252966 .. 1253003 +    -7  -3.53012   GCTTAAAACCCCCTT   GTAGGCTTGAAGGACT GACGGA GGTCCTTCATGTCCAC    TTTGGCGCAACAGGA  63 64
        parA NONE
      Bd1327 NONE
        bolA 1255109 .. 1255124 +    -4  -5.00616   GCGCAAGTGAGTGCA              TTGATG TTTT CATCGA               TTTTTTCACCGCCAC  76 251
      Bd1332 NONE
      Bd1333 1258928 .. 1258941 +  -2.3  -4.52589   CGACGTTGCCGTTTT               GATCG ATGA CGACC                TTTTCTGTGGACCCG  63 506
      Bd1337 1264505 .. 1264523 + -13.2  -6.15259   AAAACGGGGAAAAAA             GCCTAGGT AAA ACCTAGGC             TTTTTTTTTGCCTTC 100 51
         map NONE
        ahcY 1267199 .. 1267217 + -11.7  -6.10489   ACAGTCCTCGCGCAA             GGGAGCC TTCGT GGCTCCC             TTTTTTTTTGCCGTT 100 87
      Bd1340 NONE
      Bd1341 1270928 .. 1270940 +  -4.8  -4.81249   TTTAAAAGGAAAGTG                GCCT TACCC AGGC                TTTTTCCGTTTGCGA  76 44
      Bd1350 1276289 .. 1276318 +  -8.5  -2.80053   TTAAGACATAACAAA       TTTGGAGGGCGCC TTTT GGCGCCTTCGACA        GTTCTTGCCGTGTAT  62 82
      Bd1351 1276945 .. 1276966 + -13.1  -3.54653   GCGCCTTTGAGCTAA           GAACAAGCG CCCG CGCTTGTTC            TTCTGTGCTGGCGGT  90 57
      Bd1353 1279022 .. 1279035 +  -9.5  -3.01791   GTTTCGTGATCGCAG               GCGGC TGAA GCCGC                TGTTGAAAGCACCAT  66 398
      Bd1355 1281447 .. 1281459 +  -7.7  -3.09878   AGTCTCTTCGAGCTC                GCTAC GTG GTAGC                TATTGAATAAATGAC  61 42
      Bd1359 1285006 .. 1285034 +  -4.6  -5.15634   CCAAGTCCTTGGCCA       CTGACG-TCCCTT AGTT AGGGGAATGTCGG        TTTTTTGCTGGCGTC  79 12
      Bd1363 1288708 .. 1288723 + -11.8  -4.34402   TGCCAAAATAAAAAA              GCCCCG GGAA CGGGGC               TTTTAATGTCCCACA  95 42
      Bd1365 1291113 .. 1291123 +  -5.4  -4.07687   TGCTGGTCAAGATTG                 CTGA GGC TCAG                 TTTTAAGCCACACGT  66 464
      Bd1367 1291907 .. 1291918 +  -3.6  -3.14132   TTAAGAGACTGAAAA                GGTC TTGG GGCC                 TTGGTACAGAACAGG  47 113
      Bd1368 1292719 .. 1292729 +    -4  -2.91695   GATTTTCCATTCGAC                 GATT CAG AATC                 TCATTTCAGGCTAAA  46 134
      Bd1369 1294091 .. 1294111 +   -14  -4.60258   GATTTCATGGCAAAA            GGCCCGTC GCAAG GACGGGCC            TTTCTTATTTCATCA 100 41
      Bd1370 1295641 .. 1295672 +  -5.1  -2.82834   GAGCCAGTTAAGACC      CTCCCAGACTTGA CAGAAA TCAGGTCGAGGAG       TGTACTGGTACGCTA  49 90
        glnS 1297387 .. 1297411 + -12.2  -4.43844   TGAAAATTCAAACGA          CGAAGGCAGC CCCGA GCTGCCTTTG          TTTTATAGGTGGTCG 100 46
        pepP 1298713 .. 1298748 +  -6.9  -3.52896   AAGTAAAATTACAAC    GAGGT-CTCCTGGC CGGCTTTAA GCCAGGAGGACCAC    TTCTGTGAATCATAG  63 35
      Bd1375 1299954 .. 1299979 +  -2.5  -4.35327   AACTCTGGATTTATA         GAATCAGTTTG TGAA CACACTGGCTC          TTTCCTTTTTCATGG  58 142
      Bd1376 1301702 .. 1301715 +  -3.1  -4.61231   AGGACTGGAACATCT               TTGCT TTGT AGCAG                TTTTTCGACATATGA  65 15
      Bd1377 1303059 .. 1303096 + -15.1  -4.62069   GTTTGCACGATTTTA   TAAAGGCTGATAGTTCT AACC AGATCTATCAGCCTTTG    TTTTTCCGGTCCCCG 100 131
      Bd1379 NONE
      Bd1380 1305298 .. 1305316 +    -3  -3.71291   GCCTTTCCGGGCGGC             GATGACGG TTT CCGTAAGC             TCTTTTACCATTGTT  52 50
      Bd1381 1308340 .. 1308350 +  -6.8  -5.95539   CGATCTTCACTCGGT                 CCAG GGC CTGG                 TTTTTTTGTTTGGAG 100 426
        glpQ NONE
      Bd1386 1313688 .. 1313715 +  -2.7  -4.89063   TCCAACTCGGCGACG        TCCGACAGA-GC ATCGC GCGTCTGCTGGA        TTTCTTTTTCCGTGG  74 218
      Bd1389 1314903 .. 1314920 +  -8.4  -3.09635   GGGAGTTCTGCCCAA             GCCGAC TTAGAC GTCGGC              TTCCATGATCCAGGT  63 16
      Bd1391 1317597 .. 1317618 +    -8  -3.08798   ACTGCGGACTTCCCC           CGGGTACA GATAGA TGTGCCCG            TATTGAGTCGGGGAT  59 77
      Bd1393 1320993 .. 1321013 +  -2.6   -3.5332   GGCGGCAATCTGTCG           CTGTTC-CG TTCG CGCGAATAG            TTACTTTACAAATTT  49 5
      Bd1395 1323431 .. 1323455 +    -8  -3.64236   TAGACGTCTTACATG         GTGGGATTTTG CCCG CAAAA-CCCAC          TTTGGGCCTTTAAGT  66 79
        rbpA 1324078 .. 1324099 + -14.5  -6.02919   TAATCTTAGTGAAAA           GGGCGGAAA GAAA TTTCCGCCC            TTTTTTTATTTCTGA 100 51
      Bd1398 1324910 .. 1324921 +  -4.4  -3.40403   CGGGCCCCAGTGATA                TTCC GGGG GGAA                 TTATGATCACACACA  51 119
      Bd1399 1325485 .. 1325506 +  -7.3  -3.34705   GATTGCAATTAAGGA           TTGCACCAC GGGC GTGGTGTGA            TGATTTTTGTGATCT  61 29
        sodC 1326834 .. 1326847 +  -3.7  -3.74749   CCATGAATCACTACA               GCGCG GGCA CGGGC                TTTGGAGTTTGTGCT  56 174
      Bd1403 1328415 .. 1328433 +  -6.7  -3.14344   CTTGCAAATCATGAG             GGGCTTC AGGTA GAAGTCC             TTCATGAAAAAACTG  57 104
      Bd1404 1328925 .. 1328964 +  -9.4  -2.89447   GACTGTTCCATTCTG  CCTCCATAGTCCTTTTCTA TTC TTGAAGAGGACGA-GGAGG  TCCTTATGATTCAAA  65 67
      Bd1405 NONE
      Bd1407 1329658 .. 1329671 +  -8.1  -3.92577   TGCCGCAGACTTCAT               CCAGG GTGA CCTGG                TATTTTTCCGGATTG  74 42
      Bd1409 NONE
      Bd1410 1332620 .. 1332632 +  -6.9  -3.85698   GCCGTATGTGGACCC                GCGCC GCA GGTGC                TTTCTCCCAGGGCCA  66 367
      Bd1414 NONE
      Bd1415 1339069 .. 1339111 + -10.6  -4.07687   AGGTCGAAGTCATCG CGGAGGAAGCTGTTCGGAAG TAG CTTCTGAATTGCTTGGTCCG TTTTGGCGCGGGGAT  87 394
      Bd1419 NONE
        potB 1342298 .. 1342310 +  -4.7  -2.70932   TCAGAATGTGGGAGG                CGCGC CGT GCCCG                TGGTTGAACGAAGCC  47 6
        potC 1343178 .. 1343194 +  -6.5  -2.84171   GCCAACAGTGGTTAT              GCCACGA CGG TCATGGC              TGCATTTTTCCCGGT  54 60
      Bd1422 NONE
        ftsJ NONE
        rluA 1345818 .. 1345848 +  -4.6  -3.06815   CCGAGTACAGGTCCG       AGGTGGGTGAAGTC ATG GACTATATCCGCCA       TATCTTCAAAGCCCT  47 145
      Bd1425 1346314 .. 1346337 + -10.4  -5.58454   CAGATAAGTTCTGAT          GAAGGCG-ACA CGA TGTTCGCCTTC          TTTTTTTGCTGTCGG 100 61
      Bd1428 NONE
      Bd1429 1349176 .. 1349216 +  -6.8  -4.25283   ATGCAGGTACTAGCG GCTG-GCGGGCTGGCGCAA AGAC TTGCACCAGTCCGGATGGC  TTTTGGTGCCGCCAT  74 423
      Bd1433 1351189 .. 1351217 +  -8.1  -2.75274   ATCTTCTTGAAGAAG        TCGATGTCCATGA TAA TCAAGGTCATCGG        ATCTTTGTCGATTTC  57 447
      Bd1435 1353705 .. 1353724 +   -15  -3.55604   TCCCTAAAGCAGAAA            CCCCCGGA AAGA TCCGGGGG             TGTTTGATTGACTAG 100 34
      Bd1437 1355273 .. 1355290 + -12.7  -5.93252   TCACTAAAACAAAAA             GGCGCTG GTGA CAGCGCC              TTTTTTATTTTTCCG 100 34
      Bd1447 1362110 .. 1362128 + -11.7  -5.63517   GATCGAAAAACAAAA             GGCCTGC ATTGC GCAGGCC             TTTTTTATTTAGAAC 100 41
      Bd1451 NONE
      Bd1452 1374874 .. 1374889 +  -7.6  -2.85361   ACGACGATACCAAAG              TCAGCT TCCC AGCTGA               TCACTTTTTCCGTCA  58 428
        pvcA NONE
        pvcB NONE
      Bd1456 1378867 .. 1378887 +  -2.5  -3.91317   GATGCCGATGTCGGT            TTCGCCTTC GTT GAAGAGGAA            GTTTTTGTTTTCTAC  54 220
      Bd1458 NONE
      Bd1459 1380729 .. 1380748 + -12.2  -5.18355   TGTAAAAATAAAAAA            CCCGAATC TTTC GATTCGGG             TTTTTGATTTTTAGA 100 239
      Bd1463 NONE
      Bd1464 1386431 .. 1386443 +  -3.3  -2.70022   GCGACGTGCGATGAA                GCGCA AAG TGGGC                ATTCTGTGCGATGGG  43 165
      Bd1466 1386925 .. 1386963 +  -5.5  -4.11394   CAAGTTTTTTCTCAG  CTGTT-TTAACAGTGCTT TTGC GAGCGTTGTTAACAGCAG   TTTTACGGATAGACT  65 222
        mviN 1388771 .. 1388790 +   -10  -3.66999   TTGGCTTTGACCGGA            GCTTCTGC CGCA GCAGAGGC             TTTGGATACCTCGCT  77 157
      Bd1486 NONE
      Bd1487 1409183 .. 1409221 + -13.3  -5.06414   TTTCTCCCAAACTGT   CGCCTCCGAGAGA TTTTCCCCTCCCT TCTCTCGGAGGCG   TTTTTCTTGACAGAC 100 241
        prfB 1410372 .. 1410386 +  -5.6  -3.18735   GAAATCGACTTTGAC               GGCAGA AAG TCAGCC               TTCGTGAAGTCTTCA  54 4
        lolC NONE
        lolD NONE
      Bd1493 NONE
        ompH 1415470 .. 1415485 + -10.4  -4.89567   GATAAGAAAACGAAA              GGGCCT GCAA AGGCCC               TTTTCTATTTTAGGA 100 43
        lpxA NONE
      Bd1496 1417251 .. 1417262 +  -4.4  -2.73474   GAGAATGATTGAGGG                CTGA TGGA TCAG                 GTTCTGATTGTGGCG  45 22
        lpxB NONE
        lpxK NONE
        msbB NONE
      Bd1501 1421514 .. 1421541 +  -3.4   -4.4846   AGAACTTGATAGAAG        TTGTTTTGCTGG ATTT CCAGCAGGATGG         TTTCTTGTTGGGTTG  65 117
      Bd1503 NONE
        rfaF 1425066 .. 1425082 +  -5.8  -2.78508   AGTCCGGTAAGGAAT              CCACCG TGATC TGGTGG              CTGTTTTCCACGATG  51 266
        ribC NONE
        aroE NONE
        pilB NONE
        pilT NONE
        pilC NONE
        pilS NONE
        pilR 1436996 .. 1437017 + -14.5   -4.4078   TACAGTGTCAAACGA           GAGGGAAGC GAAA GCTTCCCTC            TTTTCATTCGAGAGG 100 68
         bfr 1437605 .. 1437636 + -11.7  -4.64766   TCTGACATTCAGAAT      TGAAAAAGCCCGC GGTAAA GCGGGCTTTTTTG       TTTTTAAGATCTAGC 100 46
      Bd1517 1441453 .. 1441464 +  -3.6  -3.70773   CAGAACACTGGACAA                CGTC GCCG GGCG                 TTCTTCCGTATAAAG  53 508
      Bd1520 1444525 .. 1444535 +  -3.2  -3.75153   TTGATTTGCACTTGT                 GCTG GCA TAGC                 TTTGAGTTCGCAAGC  52 44
      Bd1521 1445329 .. 1445340 +  -2.2  -2.87931   TGAACCCCCACAGCA                CCAT CGAG GTGG                 TCTGTGACGGATGAC  40 7
      Bd1522 1446291 .. 1446303 +  -6.3  -3.53091   CAAAACCCACGCGCC                TCTTC AGT GAAGA                TTTGCAGAGGGACGT  61 16
         ppx 1448706 .. 1448725 +  -6.4  -3.39327   TAAAGAAAACGGCTC            GGGGGTGA GAAG TCACTTCC             TTGTAAGTGTGAAAC  56 425
      Bd1527 NONE
      Bd1528 1450556 .. 1450575 + -10.7  -3.05935   GGCTTCCAAAACCGC            GTCCCGG CTGGCA CCGGGAC             TTCCGTAAGCGATGT  72 421
      Bd1537 1461465 .. 1461494 +  -9.4  -4.98758   GGATTCTGTAAAAAG       CTTCTCATGCGA ACTGAA TCGTATGAGGAG        TTTTTATGAATTTTT 100 103
      Bd1538 NONE
      Bd1539 NONE
      Bd1540 1465929 .. 1465945 +  -7.9  -4.49344   ATAAAAAATGAAAAA              GGGGCCT ATT AAGCCCC              TTTTGTCATGAATTT  79 354
      Bd1542 NONE
      Bd1543 NONE
      Bd1544 1469689 .. 1469705 +  -9.4  -6.22802   TTTAGATCCGTTCAA              TGGGCC CCGCA GGCCCA              TTTTTTTTTGTACCG 100 104
      Bd1545 NONE
        nusA NONE
        infB NONE
      Bd1548 NONE
        truB 1476147 .. 1476182 +    -6  -2.80816   TAACTTCACAAAAAA    TCTCTCTGGAGCGACA GCCA TGACGCCCGAGGGGGA     TGTGATAACTAAAAC  50 67
        rpsO 1476523 .. 1476551 +   -11  -3.53012   AAAAGATTCTAAATG        CAATGAAGGGGC GCAGA GCCCCTTCGTCG        TTTCAAGCCACAGCA  82 43
         pnp NONE
        pepR NONE
         dut 1480677 .. 1480694 + -11.3  -5.95539   AAGCAACGTCAAAAA             GAGCACC TTTA GGTGCTC              TTTTTTTGTTTCAAG 100 262
      Bd1559 1487491 .. 1487506 +  -3.2  -2.69601   GGATAAGGGCAAAGG              CCGC TTGGTATC GCGG               TCAATTTGATCTAAA  41 1
      Bd1561 NONE
      Bd1562 1489151 .. 1489161 +  -2.4  -2.81118   CGCTTCTTAGAGGGG                 GCTC TTT GTGC                 GTTTGGCTGCATTGT  40 99
      Bd1563 1489748 .. 1489771 +  -4.5  -2.91383   GTCCTTTGACTTGAG          GGGGGAGCT CATGCA AATTCCCCC           TATGTCGATCCAGAT  46 40
        mutL NONE
        miaA NONE
      Bd1567 1493554 .. 1493567 +  -8.1  -2.52193   GTCGAAAGGATCACC               CGGGA GGAT TCCCG                ATTGGTGGATATCGT  61 100
         gmk 1494030 .. 1494040 +  -5.4  -3.01497   AATCGTTGAAGATTT                 GCTA GCT TAGC                 TGTAATTTGGCCTGA  52 16
        rnpO 1494357 .. 1494374 +  -9.1  -4.89729   TGTGAACCCAATGAA             GGGAGGC GGAA GTCTCCC              TTTTTGCGTTTTCTG  93 68
      Bd1570 1496638 .. 1496649 +  -3.6  -3.41988   GATCAAGGGGATCAT                TGGG GTCA CCCG                 TGTTATTCACTAACA  49 1
      Bd1571 1499656 .. 1499668 +  -6.9  -2.80732   CCCAGATTGAACTCA                TGGCG GGA CGCCG                GTTTCCAGTTGATCT  53 438
      Bd1586 1517548 .. 1517574 +  -8.7  -5.88197   AGGTTCTAAAAACTA         AAAACCCCGGT ACATC GCCGGGGTTTC         TTTTTTTATCTTTCG 100 54
      Bd1592 NONE
      Bd1593 NONE
      Bd1594 1523128 .. 1523144 + -10.1  -5.73978   CTCCGAATAAAAAAA              GGAGCCT CAA GGGCTCC              TTTTTTATTTCTACT 100 31
      Bd1599 1530238 .. 1530254 + -13.7  -6.02919   GCCAACTAAAAAAAA              GCCCGGT TGC ACCGGGC              TTTTTTTATTTCTGA 100 32
      Bd1603 NONE
      Bd1604 NONE
      Bd1606 1537611 .. 1537622 +  -5.8  -2.51393   TGCACACTTTTTGAG                CGGA CGGG TCCG                 AGTTTCTCTCTTTTT  49 49
      Bd1607 1538325 .. 1538342 +  -2.7  -3.57144   TAAAATGTCTGAACA             TCATGAT CACG ATCACGA              TTTAGAAATGAAAAA  49 49
        hmoA NONE
      Bd1609 NONE
      Bd1610 NONE
      Bd1611 NONE
      Bd1612 1545198 .. 1545217 + -10.7  -5.94214   CAGTCCTCGCACAAA            GGGAGCC TATCTT GGCTCCC             TTTTTTTATTCTATT 100 94
      Bd1614 1546182 .. 1546212 +  -7.7  -5.07107   GAAGGATTTAAATTA       TAAAACGACCG ATTTCAGGC CGGTCGTTTTG       TTTTTTAGGGGTTTA  88 51
      Bd1616 1547511 .. 1547533 +  -3.2  -2.94924   CACATTTTCAAACCA           GTACGGCGCA TTC TGCGACGACC           CTTTCTGACTCCGGC  43 95
        thrS 1549562 .. 1549572 +  -2.6  -3.14132   TAAGCGACGCTAGAA                 TTTA ACT TAAA                 TTACTCCGGCGAAGC  45 51
        infC 1550375 .. 1550404 + -10.9  -5.45726   ATACAATTTGTTCAA       TAAAACCCACGTT GAAG AATGTGGGTTTTG        TTTTTTTAGAATCTG 100 117
      Bd1619 1550888 .. 1550923 +  -5.5  -3.90588   AGTTTATTTCATGCT   GCCTGTGTCCT-GCAGC TTCT GATGCCAGGACA-GGGC    TTTGCTTAGCACGTG  63 39
      Bd1624 1562527 .. 1562541 +  -4.4  -3.42659   TTTGGTATTCTAGTT               TTTTAA ATT TTAAAA               TTAATGTCTTTCGGT  51 28
        rplT NONE
      Bd1626 NONE
      Bd1627 1565348 .. 1565361 +  -3.1   -2.8176   ACATCATTCCTAGGA               GCGGAC CTT GTC-GC               TGGTCTTCTCCGTTC  42 28
      Bd1628 NONE
      Bd1629 1567219 .. 1567230 +    -3  -2.75844   TGAAGGTGTGAAAGA                CAAT GTCC ATTG                 ATTTCACCTGCAAAG  41 13
         mvk NONE
      Bd1631 1569361 .. 1569384 +  -4.6   -3.4252   GTAAGCGGAGCGATC          TCTTTCGGTT CCAG AACCAGAAGA           TTGTAGTGCGTGCCC  53 514
        pheS NONE
        pheT NONE
        himA NONE
      Bd1640 1576619 .. 1576634 + -10.4  -5.79595   GTTTTAAAAGAAAAA              GGCCTC TTAC GAGGCC               TTTTTTGTTTTAGAC 100 40
      Bd1642 1579516 .. 1579534 +  -7.4  -3.41581   GCACATCGATATCGA             GCCACTTG CGA TAGGTGGC             TTCGTTGATGGATTC  62 381
      Bd1646 1581218 .. 1581228 +  -3.2  -3.72576   AAGAAAAACCCACGA                 GCTT AGG AGGC                 TTTCATGAGAACGAA  52 20
      Bd1647 1581683 .. 1581694 +  -3.6  -3.66999   CCGGCGGTAAAGTGG                GGGC GGGG GCTC                 TTTCAATAGCTCGCT  53 83
         cti 1587429 .. 1587448 +  -4.2  -4.10161   TTGACTTCACGAAAG            CC-CGGCTG CAG CAGCAGTGG            TTTTGCCAGATGGTG  60 365
      Bd1654 NONE
      Bd1656 1589331 .. 1589341 +  -6.8  -3.28924   CACCGACCTCAATTT                 CCAC GCC GTGG                 TTGTAAAAACGGGTG  59 414
        pstS NONE
        pstC NONE
        pstA NONE
        pstB 1594241 .. 1594266 +  -6.1  -3.76952   AAAACCGTTGAAAAA         GGCCCCATCGAC TGC GTTG-TCGGGCC         TTTCGCTTCACTCCG  64 39
      Bd1663 1596244 .. 1596258 +  -8.6   -2.5934   ATCGCCTTTGGGCTA               GGTCAT TAA ATGACC               GTTCCTGCTTTGCGA  61 17
      Bd1664 NONE
        rfbG NONE
      Bd1666 1601737 .. 1601753 +  -8.7  -3.26807   TTCTGAGCCATTTAT              TGGGTAC TGT GTGCCCA              TGCTTTTTAACTCCT  65 115
        algI NONE
      Bd1668 1604241 .. 1604260 +  -4.2  -4.17048   GAGGTCCAGGTGTGG            TGGTGAGC TAAA GCTCGCAA             TTCTTTTAAAAAACC  61 51
      Bd1669 1606152 .. 1606168 +  -4.4  -3.69902   GGTAAAAGTTTGTTC              GGAAGC ACGCG GCTTTC              TTTGCCGTCTTTGGT  55 377
      Bd1672 NONE
      Bd1673 1610468 .. 1610478 +  -3.2  -4.08285   TGTTTTGATAGGATG                 TCTG TCG CGGA                 TTTGAATTTTTTGTG  58 184
      Bd1676 1613412 .. 1613424 +  -4.7  -4.18018   TAAACCTCGCTGGCG                CCCCG CGG CGGGA                TTTTCGATCAAAGAA  64 132
      Bd1677 1614913 .. 1614950 +  -5.7  -2.50113   TGGTTTCAACTTGTA   GATTGCGTACTTCGA TCGTTGCC TTAAGGTACGCAATC    ATTCCTACGCTAATG  49 45
      Bd1678 NONE
      Bd1679 1617163 .. 1617173 +  -3.2  -3.16921   CCAAGCAGTGTAAGG                 CTTC CTC GAGG                 TTAATGGACCTTGGT  45 11
        neuC NONE
      Bd1681 1619360 .. 1619379 +  -7.2  -3.29144   GCACATAAAGTCGGG            TGATTCAG TTCA CTGGATCA             TTGTGACCAGAATGA  59 114
        neuB NONE
      Bd1684 NONE
      Bd1685 NONE
        neuA NONE
      Bd1687 NONE
      Bd1688 NONE
      Bd1689 1626799 .. 1626810 +  -2.2   -2.7363   TCTCTTTGTGATGAA                TGGC TTAT GCTA                 TCGGTTCTTTCGTTA  39 54
        wbpG 1627984 .. 1628001 +  -2.7  -2.71637   GAAAGAAGACTATTC             CGATGAT CAAA ATTGTCG              ATTATGGTCTTGGTA  41 20
        hisH NONE
        hisF NONE
        capE NONE
        capF NONE
        capG NONE
      Bd1696 1634135 .. 1634156 +  -4.3  -4.40552   TAGGTTCTCTATCTT           GCGGAAGGA AGAC TCCTGCGGC            TCTTTTTTTGATAAC  67 274
        wbpM NONE
      Bd1701 NONE
      Bd1702 1639778 .. 1639801 +    -8  -2.80879   GGCACGCGGACCGAT          GGCCAGCTCG CCAT CGTGCTCGCC           CTTGTTGAAGTTAAT  57 197
      Bd1706 NONE
         fic 1643072 .. 1643119 +  -4.8  -3.70853   AGCCAAATCCTTTAC TGGGTTGTGGCTGGGC-GAGATT CGG AATCTCTGTCCTGCCAGCCTCCA TTGTTAAGTCGTTCG  59 57
      Bd1708 1643951 .. 1643962 +  -4.4  -3.65883   GTACTTTTGACAATA                GAAC AAGA GTTC                 CTTTTTTAAGTCCTG  55 363
      Bd1710 NONE
      Bd1711 1645926 .. 1645940 +  -5.7  -4.62783   GCGTCAGCTTTACTT               GCTGT TAAGT ACAGC               TTTTTCCAATCGATC  74 72
         ppa 1653614 .. 1653647 +  -8.2  -5.93809   CTTCCTGGTTACAAT     TCAAACCCCACAAG CTAACA CTTGTGGGGTTTTC      TTTTTTTTGTCCACA 100 178
      Bd1716 1654330 .. 1654357 +  -3.3  -3.05046   GAAACGTACTTCATG        ACTTGGGGGCT TAACAT GGTCCCCAGGA         ATTTTCCAAAGATCA  43 89
        exoD NONE
      Bd1719 NONE
      Bd1720 1657001 .. 1657014 +  -2.4  -3.59979   TTTCCAATATGGAAA               TAGG CGTGTT CCTA                TTTACAATAGGCAGG  47 86
         blc NONE
      Bd1722 1658558 .. 1658569 +  -4.4  -2.91144   CTGAAAACATAGAAA                TGTC ATTT GACA                 TGATTTGCACAATAG  46 29
      Bd1723 NONE
      Bd1724 NONE
         pys NONE
      Bd1726 NONE
      Bd1730 1666381 .. 1666394 +  -4.5  -3.56366   TAGGCGATGACAAAT               CCTGA ACCT TCGGG                TTTCACGCGCTTCTT  53 207
        ilvE 1671994 .. 1672008 +  -2.8  -5.00616   GCGACCCGTAATGGA               GACACT GCG AATGTC               TTTTTTCGGAACAGC  74 361
      Bd1739 NONE
      Bd1740 1675302 .. 1675320 + -14.6  -6.02919   CTTCGAATTTCAAAA             GGGAGCTG ATT CAGCTCCC             TTTTTTTATTTCTAA 100 205
      Bd1742 1675895 .. 1675907 +  -3.3  -2.93623   TTCCGGACTGCCAGG                CTGCC GGG GACAG                TAATATTTTCCAACC  44 10
      Bd1743 1678875 .. 1678894 +   -10  -5.95286   AAATTCTTAACGAAA            GCCAGGTT TCAG GACCTGGC             TTTTTTGTTTTTCAT 100 55
        cysM NONE
      Bd1745 1680790 .. 1680820 +  -9.1    -3.695   AGGCTTTGAAGCATT      CC-ATCCT-CGGGCT ATA GGCCCGAAGGATAGG      TTTCAGGTATTTCGC  76 9
        nolG 1686685 .. 1686702 + -10.5  -5.60993   GATCTAAATATAGAA             GCCGTCC CAAG GGGCGGC              TTTTTTTATGCCCAA 100 34
      Bd1752 1687023 .. 1687047 +  -9.3  -5.46698   ATAAGCGGTTTCAGG          GCCCCTTTTCT TAT ATAGAAGGGGC          TTTTTTCGTTTTGCG 100 40
      Bd1753 1693854 .. 1693876 + -12.1  -6.14618   AAATTCAAAACAAAA           GAGAGTGGT TCAAT ACCACTCTC           TTTTTTTATTTTCTC 100 59
        kdpA NONE
        kdpA NONE
        kdpD NONE
        kdpE 1697391 .. 1697415 +  -5.7   -4.1585   AGAGCTCACGCCGTT          GGCTTTCAGAG CTT CTTTGAAGGAC          TTTTGCACGTTATCG  67 294
      Bd1762 1699472 .. 1699494 +  -7.7   -4.5366   ATTGGGATAGTTGAT           GCGAAGACC CAGAT GGTATTCGC           TTTTCGCTTTTTTGA  82 247
      Bd1765 NONE
        tdcF NONE
      Bd1767 NONE
      Bd1768 NONE
      Bd1769 NONE
      Bd1770 1704054 .. 1704084 +   -17  -2.62933   AAATAGTTGGAACCT       AGTAATGTGTCCCG AAT CGGGACACATTACA       TGATGTCAAAAATTC  95 35
      Bd1771 NONE
      Bd1773 1705768 .. 1705781 +  -2.3  -2.78596   TTGAGGCTTGAATCC               GGGTC CCCA GGCTC                TATGATGGGGGAATG  40 37
      Bd1774 1707208 .. 1707222 +  -8.5   -4.1891   AATCACCACGGAATT               GGCCG GCACA CGGCC               TTTGTATTCCACAGG  78 189
        lysA 1709855 .. 1709871 + -11.5  -4.63218   CGTCATGATGTCAAT              GCGGCGG GGT TCGCCGC              TTTTGTTCGGGCCCA 100 124
      Bd1782 1713702 .. 1713722 +  -8.1  -3.07344   TGGCGCGGATTTCTG            CCGGCAGGG TGT CCCAGCCGC            TGTGTTCCAGCGTCA  59 465
      Bd1791 1720174 .. 1720188 +  -2.8  -2.53876   ATTTTGCTTTTCGTT               CTTACC AGG GGTAAA               TCAATTCGGGTGCAA  40 502
      Bd1795 1722319 .. 1722333 +  -2.8  -2.78776   GGCAAGGGCTGTCGC               TAAGCT TAA AGCTCA               CTATTTTGGAGGATT  42 73
      Bd1796 1722585 .. 1722601 + -13.7  -5.37593   TCAGTCTTTTCAAAA              CCCCGCA GTC TGCGGGG              TTTTTTCGTTTGGAG 100 61
      Bd1797 NONE
        nolG 1727300 .. 1727326 +  -9.5  -3.54424   AGCCGTAAAGTCCGC         GGAAGCTGC GAATCTCAA GCAGCTTCC         TTTCAAACGGTCCCC  75 33
      Bd1800 1729329 .. 1729345 +  -2.2   -2.5007   TTTTGTGGTAGATGA              CGCAAC ATTTC GTTGCA              ATCTTCATAACTTAG  39 84
      Bd1802 1729919 .. 1729942 +   -14  -5.75538   TCAAAAACAAAAAAA          GCCTGATAAG TTTC CTTATCAGGC           TTTTTCTTTTTTAAC 100 95
      Bd1804 NONE
         bcp 1733363 .. 1733380 + -12.7  -4.45544   TGAAGAAATGAAAAA             GGGCTCC GGAG GGAGCCC              TTTTAGTTACTCCAG 100 42
        thrS 1736841 .. 1736864 +  -3.1  -3.35029   CGACCGGAAGTAATG          TCTTTCCTC AAAAAC GGGGACAGA           TCCTTTTTCATTCTT  47 28
      Bd1809 1738456 .. 1738475 +  -3.4  -4.60487   TTTTTGCTTTTTCTT            CATCCGGC AGGC GCGGGTTG             TTTTTCACAGTGGTG  68 459
      Bd1814 NONE
      Bd1815 1743281 .. 1743300 + -13.6  -5.93809   GCAGGTGATTTTAAA            GGGCTTCC GTGT GGAAGCCC             TTTTTTTTGTGCCGA 100 51
      Bd1818 1746173 .. 1746192 +  -2.8  -5.44119   GATCTGCTGAAAAAA            CTGGGG CTCTAGTC CCTCAG             TTTTTTTAAACTCCA  79 14
      Bd1820 NONE
      Bd1821 1749099 .. 1749115 +  -8.1  -3.40403   TTAGGCCGCCGGTTT              CCATTTT TTG AAAATGG              TTGTGGTCAAAAGAA  67 37
      Bd1826 1752045 .. 1752073 +  -9.6  -5.04249   TAGATTGGTTCTAAG       GCGCAGG-ATGTG GAGA CACAGACCTGCGC        TTTGTTTTTTAGAAA 100 52
      Bd1827 NONE
      Bd1828 1754869 .. 1754911 +  -2.7  -5.50313   GGGCGTCCTCGGCCT GATTGTCGCCCGTCATGACGT CCT GCTTTTTG-CGGGCG-CAGTC TTTTTTGGTTTTGTC  91 103
      Bd1835 1763024 .. 1763066 +  -5.5  -3.12351   CATAGGCTTCGGACA GTCCTCGCGGACGC-CATCCC TTT GGGATGAGCTGCTGCG-GAAC TTGCCTCTGAGCACA  54 91
      Bd1836 1765400 .. 1765420 + -13.3  -5.57729   TGGTTCTTAAGGGAA            GCCTCCAAC TGA GTTGGGGGC            TTTTTTGTGTTATTT 100 72
      Bd1841 1771752 .. 1771770 +  -8.8  -5.76237   TGAGTTTGATGAAAA             GGCCGG CTTTGTA CCGGCC             TTTTTTATTTGTCTC 100 56
      Bd1842 NONE
      Bd1843 1773756 .. 1773766 +  -2.4  -3.64119   AGAAAGCGTCTGTTT                 CCGG ATC CAGG                 TTAATTATGTTTTTA  47 11
      Bd1844 NONE
      Bd1846 NONE
      Bd1847 1775484 .. 1775504 +  -3.9  -4.34482   TGGTTCCACCACGGG            GTTTTGCGG CAG CAGCAAATC            TGTTTTTTTCCACCA  65 479
      Bd1850 NONE
      Bd1852 NONE
      Bd1853 1781497 .. 1781516 + -12.8  -5.95539   CGTTAGAAGCTCAAA            GGGCTGCC ATTC GGCGGCCC             TTTTTTTATTTGGAA 100 73
      Bd1858 1783708 .. 1783718 +  -2.4  -2.72511   ATGTAAAGCTTAGTG                 CCTG CCG CCGG                 ATTTACCGGGATGGC  39 152
         psd 1787895 .. 1787917 + -10.6  -4.65078   TTACGACAGGTTTTA           GAGGAGGTGT TTT GTACCTCCTC           TTTTGTTAGAAGTCT 100 66
      Bd1864 1790207 .. 1790219 +  -5.5   -2.7566   AACTAAGCACCGAAT                GCAGG CGT TCTGC                TCCTTGGACTTCAAT  48 491
        feoA NONE
        feoB 1793134 .. 1793186 +  -6.1  -5.09173   TTGTACAATTTAAGT GTCTGCTCTTGGGTGCTTTGCCAGC GGT GCTGGTGCAGGGTCCAAACGCGGGC TTTTTTGCCCTGTTC  86 62
      Bd1874 1800078 .. 1800095 + -14.1  -6.19302   CTAAAAAACCAAAAA             GGCCGGG GACT CCCGGCC              TTTTTTTTATTGTGT 100 56
      Bd1875 NONE
      Bd1876 NONE
      Bd1877 NONE
      Bd1878 NONE
      Bd1879 1805056 .. 1805081 +  -2.6    -4.614   AGCTTGAGCATAGGG         GGTCTCCTAAA ATATG TTTAGG-GCCC         TTTTATGTGATTGAA  65 511
      Bd1882 1805557 .. 1805569 +  -3.3   -3.0497   AATCAACAAAGGAGC                GTCCT GGT GGGGC                TGTTGGAAATGATCT  45 1
      Bd1883 NONE
      Bd1884 1806403 .. 1806420 + -12.7  -5.90981   AGCTTGATAAAAAAA             GGCGCAG TCTC CTGCGCC              TTTTTTTTAGTGTGG 100 48
      Bd1886 NONE
      Bd1887 1809382 .. 1809396 + -11.4  -6.37666   CACCAAACAAAATAA               GCCGAC TTT GTCGGC               TTTTTTTTGTTTTAT 100 228
      Bd1891 1814734 .. 1814763 + -10.7   -3.5489   ATTCCACCGGCAGTT       GGCGCCAACC-TGG CAA CCACGGTGGGCGTC       TTGATTTAAGATTGT  79 41
      Bd1892 1816104 .. 1816119 + -11.8  -5.02201   AATTTACATTCCAAA              GGGGGC TTCG GCCCCC               TTTTTCTGGTCTTTT 100 39
      Bd1894 1816509 .. 1816524 + -10.4  -5.80003   ACATTATTACCTGAA              CCTGCC GAAT GGCAGG               TTTTTTCTTTATTCG 100 70
      Bd1895 1817126 .. 1817176 +    -9  -4.77757   GGCAGAAGGTCACAG CCCCATTCAGATTGGACAGCAAGA CTG TTTTGCCGTTCAGGATGAACGGGG TTTTGCTTTTTACAG  95 98
      Bd1901 NONE
      Bd1902 1823402 .. 1823416 +  -2.8  -4.00042   GGCTGGCACATAGAT               GGTG CGTTTAC CACC               TTCTTTCATACCCAG  55 145
      Bd1905 1825233 .. 1825246 +  -3.9  -2.85484   AATTTTAACGAAAGG               TTTTC CTGT GAAAA                TGCTTCTGACTGCTT  44 145
      Bd1906 1825654 .. 1825676 + -11.2  -5.61689   GATGACTTTAATTAA           GGCGTGGGGG ACC CCTCTGCGCC           TTTTTTATTGGTTTT 100 56
      Bd1907 1826254 .. 1826274 +  -8.3  -4.77567   TAGTTTAAGGCAATA            GAGAGGC ACCCATA GCCTCTC            TTTTGTTGTGGAGGT  88 48
      Bd1908 1826572 .. 1826583 +  -2.2  -2.87622   AGATGAGAAGCTTTT                GCTT TTGG AGGC                 GTTCTTATGCGGATC  40 63
      Bd1909 1826920 .. 1826933 +  -8.1  -2.68223   TTGTATTTTCCCCGA               CAGGC TACC GCCTG                ATTATAATGTCACTA  61 47
      Bd1910 NONE
        potE 1829260 .. 1829274 +  -2.8  -4.49937   CTAGAATCATTGTGG               CAATCA TGA TGAGTG               TTTTCATATTCTTAG  65 384
      Bd1915 1831050 .. 1831079 +  -8.5  -2.72043   CAATAATTACAATAG       GGATGGCCACCAT CTGC ATGGCGGTCTTCC        ATTTGCCCGCGGGTT  60 315
      Bd1918 NONE
        glpX NONE
      Bd1920 NONE
      Bd1921 NONE
      Bd1922 NONE
      Bd1923 NONE
      Bd1924 1837482 .. 1837504 + -12.8  -3.29043   AAATACAAGCCCAAG           GTCTGTCTCA AGT TGAGACGGAC           TTCTGCCGAAGAGTT  81 40
      Bd1925 1837766 .. 1837787 + -11.6  -3.79071   GTAGTTTGCACCTTT           GATGCGCC GAGAGA GGCGCATC            TTTCACTCTTGTGGC  93 37
        gabD NONE
      Bd1927 1840119 .. 1840142 +  -8.2  -3.95073   AGAGCAAATCAAGGT          CCAGTCCT GATTTGAG AGGACTGG           TTTCTCACTCTAAAG  74 16
        ftsH 1842178 .. 1842202 +   -10  -2.60032   AAATTCTGAAACCCA          ATCTGCCGAC ACTCC GTCGGCAGAG          CCTTTTTGACGACAA  68 41
      Bd1929 1843040 .. 1843057 +  -4.1   -2.5092   TTCTCTCAGCAAGGG             GAGGTCT AATG AGACGTC              GTTGGTCGAATGTTA  44 17
      Bd1930 NONE
        glmM NONE
        pdxJ NONE
      Bd1933 1846282 .. 1846295 +  -6.7   -3.8647   AGACGGTTGTCGTAA               GCTTC TTTG GAAGC                TTTGCTGTAATCACT  68 254
        sufS NONE
        trmU NONE
      Bd1940 NONE
        rncS NONE
         era NONE
        engA NONE
      Bd1945 NONE
      Bd1948 1861490 .. 1861505 +  -2.4  -3.90744   ATTGAGAGATACACC              CGCCCG GAAA TGGGCC               TTCTTTGGGACGCCG  53 40
        purB NONE
        mccF NONE
      Bd1951 1864800 .. 1864820 +  -5.3  -2.78032   TGGGTATTTGCGGGA            CGGCGATGG CCT CCATGGCAG            GTCTTTTGAAAGACC  49 76
         mpl 1866265 .. 1866283 +  -4.6  -4.08064   GATTCTTTCTAATTG             TAGGAATT TTA AATTCCGA             TTTTCGAAGAGCCTT  62 130
        mutS NONE
        glnD 1871942 .. 1871958 + -10.1  -4.55798   CCCTAAAAACAAAAA              GAGCCCT CTG GGGGCTC              TTTTAATTTCAACTA  93 45
      Bd1958 1873271 .. 1873289 +  -8.1  -4.73682   TTTGCCCCCGAAAAA             GGCCCTT TGAGT GAGGGCC             TTTTCTGTTATAGAA  88 65
      Bd1959 NONE
      Bd1960 NONE
        sufE NONE
      Bd1962 1876375 .. 1876399 +  -8.6  -6.04324   CTTTAAAACGAAAAA          CCCACAGCTT CCTCC GAGTTGTGGG          TTTTTTGTTTTTTCA 100 53
      Bd1965 1878632 .. 1878654 +  -5.4  -2.57211   GTTTCCGCCACAAAA           GGGATGCGTG TCA CGTGCGGCCC           ATTGTGAAAAACACT  47 176
      Bd1974 1886342 .. 1886366 +  -5.8  -4.14511   GTGCAAGTGTTTTAT         CGCA-CTAGAC ATGA GTCTAGGTGTG          TTTTAGCGTGAGGTT  66 91
      Bd1975 1887047 .. 1887081 +  -4.9  -3.59247   GGGGTGGGGGTTTAA    GGCTTTGCTGCGGCGC AAAC GCGTCG-GGTGGGGCC     TTTAAAGAGTTGTTG  56 26
      Bd1976 NONE
      Bd1977 1889667 .. 1889680 +  -6.7  -3.70863   GAAGCTTCTGTTTAA               GACTC TTCT GAGTC                TTTGGATCGTATATA  64 26
      Bd1978 NONE
      Bd1979 NONE
        resA NONE
      Bd1981 1892366 .. 1892384 +  -8.8  -4.32034   GAAGGTCGAATTAAA             GGGAGTGC CCA GCAGTCCC             TTTTCCTGGTGCTCC  81 174
      Bd1986 NONE
      Bd1987 1899989 .. 1900006 +  -4.1  -4.21812   TTCCTGACGGAAAGC             TCCTTGGG CAG CCC-GGGA             TTGTTTTGCCTGAGG  62 179
      Bd1991 1904662 .. 1904691 +  -3.5  -5.37043   ATTCTTGATACTGAT       TTTGGAGGCGCGCA TCT TGC-CGCCTGCGAC       TTTTTTGTATCCGGT  86 139
      Bd1994 1909522 .. 1909540 +  -3.1  -5.00616   CCTATCAGCAGACCG             CTTTCTC CCAGC GGGAAGG             TTTTTTCAAGGCCCA  74 357
      Bd1997 NONE
         kup 1914250 .. 1914260 +  -3.2  -4.25104   GCGAATCATCGGGGG                 CAGG TTT TCTG                 TTTTCATCGAAGCGA  60 193
      Bd2001 1916240 .. 1916263 + -12.5  -5.87996   GAAAAACGAAAAAAA          GGCATCACG AAAACC CGTGATGCC           TTTTTTTATTAGTTG 100 54
      Bd2003 1918038 .. 1918063 +  -6.1  -5.46698   TAGAAGCTATTTTAA         GGAAGAGTCTC TTGC GGCGCTCTTCC          TTTTTTCGTTTTGGA  91 50
      Bd2005 1919738 .. 1919757 +  -9.2  -5.80003   TTGGAAAACTAAAAA            GGCTGCCC TCCG GGGTGGCC             TTTTTTATTTCTTAA 100 55
        pcaD 1928721 .. 1928740 + -13.6  -4.32579   AAGTTGAGCTCCAAA            GCCCTCTC GAAA GAGAGGGC             TTTCTTATCAGATAT 100 43
       slc39 1930847 .. 1930861 +  -2.8  -4.57073   AGGCACGACACGGAC               TTTGGG CTT TCCGAA               TTTTTGCACCAAATA  65 506
      Bd2024 1934236 .. 1934251 +  -4.6  -3.59738   ATGAACCGGAATTTC              GCGGTC ATTC GACCCC               TTTAGGCCTCTAATG  55 320
      Bd2026 NONE
        argS 1937226 .. 1937236 +  -2.4  -3.29461   CCAAATGAAAATCTG                 GAGG CCT CCGC                 TTATACCCCGCATTA  43 63
      Bd2028 1938440 .. 1938455 + -10.4  -5.60993   ACAGATAGTTTTAAA              GGGGTC GAAA GACCCC               TTTTTTTATGCGCCG 100 33
      Bd2030 NONE
      Bd2031 NONE
      Bd2032 1941015 .. 1941029 +  -6.4  -3.83214   CATTTGGTTTCTCAA               CGTTTC TTA GAAGCG               TTTCCATTACTTTAC  63 116
      Bd2036 1946880 .. 1946896 +  -5.1   -3.0634   CAGAAGATTATATAT              CCCAC TTCAACC GTGGG              TATTCCCATCGAATT  50 93
      Bd2038 1947836 .. 1947849 +  -2.3  -4.45151   CTCAATGGGACCAGA               GCCTG AATC CAGGG                TTTTAATTCCATGTT  63 241
      Bd2043 1952048 .. 1952070 +  -8.4  -5.04249   ACAACCGCAATATAA           CGCTCGGA CTTTTTA TCCGGGCG           TTTGTTTTTTCGCGC  93 134
      Bd2052 1958702 .. 1958725 + -12.4   -5.8901   TGATAAAACAAAAAA          GCCAGTCCGG GGAT CCTGACTGGC           TTTTTTATTTTCTAT 100 52
      Bd2054 1962514 .. 1962549 +  -2.4  -4.83169   TCCGCATCGAAAGAT    CCGCAGATCCCACCGCG CGC CGAAGAGGCAT-TGCGG    TTTTTATAGGCCACT  68 185
        ygcA 1964305 .. 1964316 +  -5.8  -4.12188   AATGATTCAAGAGCG                CACC CACC GGTG                 TTTTCACGATCATCG  68 310
      Bd2060 1968335 .. 1968353 +  -7.4  -5.27335   AGCAGAAATAAAAAA             GCCACC CTTATCA GGTGGC             TTTTTCTTTGAAACG  95 46
      Bd2063 NONE
      Bd2064 1972803 .. 1972813 +  -5.4  -3.33922   CGGGATATCAAACCA                 GTCA ATC TGAC                 CTTTTTCACAGACCT  54 115
      Bd2068 1975055 .. 1975079 +    -3  -3.72576   CCGCGAACTGAACAT         CATAACGA-TC TTCA GACTTGTTATG          TTTCATCACCAGACG  53 78
      Bd2071 1977501 .. 1977511 +  -6.8  -3.05022   TGAGCAAACTCAGCA                 GTCC GTA GGAC                 TCTCTCTCTACGCCC  57 38
      Bd2072 NONE
      Bd2073 1980015 .. 1980034 + -12.2   -5.7946   TCGGACCACGAAAAA            GGGACTGA GAAA TCAGTCCC             TTTTTTTATTGCGGA 100 55
        yvbT 1981397 .. 1981409 +  -7.7  -3.72576   TTCGATCGGCCACAT                CTGAC CCC GTCAG                TTTGATCACCCGGGA  69 321
      Bd2087 1999558 .. 1999573 +  -3.2  -3.87354   CTTCACTAGCTTTTC              TCTTCC GTCT GGGGGA               TTTGGTCTCACTTTG  54 32
      Bd2088 2003449 .. 2003472 + -13.2  -5.26875   AAATAGACAACATTG          GCCGCGGAAT TTTT ATTCTGCGGC           TTTTTTAGTTAGCAC 100 35
      Bd2089 2004399 .. 2004426 + -11.4  -2.62263   TCGATTTCTGGAACT        TCATTCAGGTGA TTTT TCGCCTGGATGA         TGATCTCAACAGCGT  73 133
      Bd2095 NONE
      Bd2096 NONE
      Bd2097 2009824 .. 2009847 + -12.5  -3.67175   CTAACTTCACTTCAA          GACGGCTTC CCACAA GAAGCCGTC           TTAGTTTTAGACACT  93 37
      Bd2098 2010961 .. 2010977 + -13.7  -5.96521   CGGAAAATAAAAAAA              GCCAGGG AGT CCCTGGC              TTTTTTTTACTTCAT 100 45
         hua 2017005 .. 2017015 +  -4.6  -2.62983   GCCCTTCTTGCACCA                 TGGC CTT GCCG                 TCATCTGAAGCTACC  45 155
        dsbA 2020199 .. 2020225 + -13.8  -4.62336   TGAAAAAGTAAGATG         AAAAACGGCCTC CAA GAGGCCGTTTTC         TTTTTAGAATCCGAT 100 30
      Bd2110 2022204 .. 2022217 +  -8.1  -3.23899   CGATCTTCACACTCA               TGCGG CTCC CCGCA                TTCAATTCATTCAAG  61 135
        ostA 2025421 .. 2025437 +    -5  -5.77571   GCCAGAAAGAGCATC              GCGCGC ACCAA GCGGGC              TTTTTGTTTTTTGGT 100 496
      Bd2124 2031454 .. 2031474 + -11.9  -5.88476   GATTTAACTGAAAAA            TGGGCGTAA AAC TTGCGCCCA            TTTTTTATTTCTTTT 100 129
      Bd2126 2032214 .. 2032234 + -11.1  -4.24002   ACTAAAAAACAAAAA            GCCCTGAAG TTT CGTCAGGGC            TTTTCCAGTTTCCAA  91 36
      Bd2131 2037338 .. 2037354 +  -6.5  -3.66178   TTCACACCCACACGG              GTGCTGT TGA ACTGCAC              TTTCACCTTGGAGCG  60 196
      Bd2133 2042090 .. 2042106 +  -5.1  -4.03219   CAGCCTGGAGATATC              TGCCTAT CGT GTGGGCA              TTATTGTTCTCAAAT  64 428
        chaA NONE
        slyX 2043831 .. 2043843 +  -4.7   -3.1855   TTGCCATTGGCGAAA                AGCGC CAT GCGCA                TTGGATATTCGGAAC  49 311
        polC NONE
      Bd2141 NONE
      Bd2142 NONE
      Bd2143 2048149 .. 2048159 +  -3.2   -3.0127   AGAAATGAGGTCACA                 CGTG TCA TACG                 TCTCTGGTTACGTCC  43 89
         lon 2050686 .. 2050710 +   -10  -5.03314   GGTCACACAAACCAC          CGCCGCTGTT GGAGA AACACCGGCG          TTTTTTGCAAATACA 100 180
      Bd2147 2053223 .. 2053263 +  -6.9  -2.57344   AAAGCACTGCCTGTT  GCCTCCCCCTCTAAA CTGTGCGTTGA TTGAGAGGTGGAGGC  CTTATGAAAACACTG  55 59
      Bd2148 NONE
      Bd2149 NONE
      Bd2150 2055490 .. 2055503 +  -5.3  -3.08986   AGTTTTCGGATAACG               GACTT GAAG AAGTC                ATTTCCTTTGTCATC  50 106
        glpT 2059126 .. 2059145 + -10.7  -5.37593   GGTTCGAATTAAGAA            GCCTGCC TCTCCC GGCAGGC             TTTTTTCGTTTAAAA 100 50
      Bd2153 2060546 .. 2060567 +  -2.9  -4.83615   TTTCATACCTTCGGA           GATGGCGGA ACAC TCCTCAATC            TTTTTATAAAGAGTC  71 346
      Bd2155 2061991 .. 2062023 +  -9.8  -5.67063   ACTTGCGTCCTCCGA      GCCTCCCCGTATTC TTTAT GAAAGCAGGGAGGC      TTTTTTTATGCTCAA 100 47
      Bd2156 2063366 .. 2063376 +  -6.8  -4.25104   ATTCTTCGTGCGGTA                 TCCC AGC GGGA                 TTTTAATCACGAAGC  72 362
      Bd2163 2066924 .. 2066946 +  -6.1  -5.00616   TTGCGCACAGAACTG           CGGGAGGGC TTGGT GGCCACCCG           TTTTTTCGGAACAAA  83 105
        ymdA 2069405 .. 2069437 + -14.4  -3.24232   CACTGAACAAACAAG      GAAAGAACTCGCAT AAGCA ATGTGAGTTCTTTC      TGTCTTTAAACAGAC  90 10
        pilL 2070344 .. 2070360 +  -5.1   -3.2614   TTACTTCGGCGATTT              TCAGAAC CTT GTTCAGA              TTGCTATCAAAGATC  52 395
        hylB 2071875 .. 2071893 + -10.2  -6.09133   TTCATTTCAACAAAA             GCCCAGGA CCT TCCCGGGC             TTTTTTTTTACACTG 100 47
      Bd2171 NONE
      Bd2172 2073821 .. 2073831 +  -8.2  -3.01924   TGCCATCACTGCACA                 CGCC AGC GGCG                 TGTTGGCGGCAGCTC  62 212
      Bd2177 NONE
      Bd2178 NONE
      Bd2179 NONE
      Bd2180 NONE
      Bd2181 NONE
      Bd2183 2084720 .. 2084730 +  -2.4  -3.67976   CGTCTTCAGATCAAC                 GCCG CCA CGAC                 TTTCGCCTTCATGAC  50 479
      Bd2185 2086828 .. 2086838 +  -8.2  -4.08216   CTTCCAGGCTCAAAA                 CGGC AAA GCCG                 TTTTGGCCCCCGTCC  77 66
        sohB NONE
        appD NONE
        appF 2090863 .. 2090875 +  -4.8  -4.21141   TGGCTGGAAGCCGCG                CCGA AGATG TCGG                TTTAATTTGTTAACA  67 8
        appA NONE
        appB NONE
        appC 2095003 .. 2095017 +  -2.8  -5.24129   ACCTTGCGAACAACA               TCCC GCCCCCA GGGA               TTTTTTGTGCAAGCC  82 198
      Bd2195 NONE
        tatE 2096716 .. 2096726 +    -4  -6.04953   CGAAAACCAAAACTC                 CTAA GTT TTAG                 TTTTTTTGTTTCTCT 100 22
      Bd2197 2097869 .. 2097900 +  -2.3  -3.58343   GTCCATAATGCCACC     GGAATGCCGCGCTCT TTAT AG-GCGCG-CACTTC      TTTCGGCGTGATGAA  49 94
      Bd2202 2101476 .. 2101497 +  -6.6  -3.22223   GATGATTTTTTGAAC           CT-CGGGAC GACAG GTCCCGCAG           TTGGTGCTGGCATTG  57 67
        gloB 2102793 .. 2102809 +  -3.7  -3.85698   GGCGGCGGAACGCAA              AGATGTT TTC AACATCC              TTTCTGACAAAACGG  56 85
      Bd2207 2106863 .. 2106876 +  -2.4   -3.8709   AGTACATTGAAAGGA               TCTC TTAGAT GAGA                TTTCTGGCGGCGTTT  53 18
        resA 2107759 .. 2107794 +  -3.8  -4.11394   CACGATCCAGGGCCA    CGAACCAGCCTGGAGC ATTG GCTTCAGGCCAGTGGG     TTTTGCCAATCGGAT  60 422
        ctaA 2115457 .. 2115472 +  -2.4  -5.26316   AGCTCCAACCTTAGG              CTGGGC TCAA GCACGG               TTTTTTCTGGAATGA  79 265
        yuxK 2116637 .. 2116649 +  -4.7  -3.42659   GAACCACAAGAATAC                GCCCC TCG GGGTC                TTCCTGTCTTTGAAT  53 366
      Bd2221 NONE
      Bd2222 NONE
      Bd2223 2120705 .. 2120717 +  -4.1  -4.72986   AATGGCTTGCGCCAC                TGATC TCA GATCG                TTTTTCATCAAAGTG  70 296
      Bd2226 NONE
      Bd2227 NONE
         has NONE
      Bd2229 2128610 .. 2128632 +  -3.5  -3.57144   GTATCCAGATAGATA          TCA-T-CGCCG TCA CGGCGAACTGA          TTTGCCGGTCAGAAG  53 340
      Bd2238 2137677 .. 2137691 +  -4.2  -2.72829   ACCATCGGACTTGGC               GCTTTG CTG CTAAGC               CTTTAAAAAAATCTG  45 5
      Bd2239 2138200 .. 2138218 +  -8.8  -3.53343   GCATGTAAAAAAATG             GGCGGGTC GTT GATCTGCC             TTTAACACGACGATT  72 33
      Bd2240 2138760 .. 2138775 +    -9  -2.92475   GCGTAGGTCTTAATG              GTGTCG TCTT CGACAC               GTTTGTACAGGTGGC  65 249
         rbn NONE
      Bd2246 NONE
      Bd2247 NONE
      Bd2248 NONE
      Bd2249 2146123 .. 2146143 + -12.6  -3.95324   CAAAAAGTATCAAGA            GGGCCTTC CTGCA GAAGGCCC            TTCTTGTTCCAGGTC  95 58
      Bd2250 2146950 .. 2146970 + -14.7  -3.85817   CCACTAAAGAGCAAA            GGGAGGCCG TCG TGGCCTCCC            TTTATGAGCCCCCCT 100 34
      Bd2251 2148302 .. 2148345 +  -5.9  -3.64487   CCTTCTGCACTGGCA GAACCGGGGCCCG-G-GCGAA ATAG TTCGCCCACGGGTCCCGCCCC TTCTTCAGAATCTGC  60 41
      Bd2255 2152517 .. 2152544 + -12.8  -4.63527   TTGCTTAAGCAGTGC        GCAAAAGCCCCA TCAC TGGGGCTTTTAC         TTTTTCAGATCCTGA 100 58
      Bd2258 2157683 .. 2157693 +  -6.8  -3.56092   TTTCTCAAGAACCTT                 CAGC TTC GCTG                 TTTCGGCGATGGTCA  61 308
      Bd2263 2161409 .. 2161444 +  -4.7  -4.58685   CGTCGTCTGATGGCA    GGACCCTTGCTTTGT TAAGAC ATCATGCAAGGGTTC     TTTTTCAAAACCTTT  72 31
      Bd2264 NONE
      Bd2265 NONE
        aldH 2165251 .. 2165281 + -15.4  -3.59979   AATCCACAGCAAATC       CCCGCGCTTCAGCG TTT CGCTGGAGTCCGGG       TTTAAAATACGACCA 100 82
      Bd2268 2167945 .. 2167955 +  -2.4  -3.97659   TAAACAACCACACCA                 GCTG CAC CCGC                 TTTGATTGCGTTCTT  54 437
      Bd2272 NONE
      Bd2273 NONE
      Bd2274 NONE
      Bd2275 2175003 .. 2175013 +  -3.2   -4.1196   GTCTTGGTTAGGACT                 GATC TCA GGTC                 TTTTACGAATGACTT  58 298
      Bd2277 2176050 .. 2176076 +  -5.1  -5.38497   CAAACTTCGCAGGCT         TGCCGGTCATG TTGGC CATCACCAGCA         TTTTTTCATTTCCGT  91 162
      Bd2288 2184647 .. 2184679 + -17.2  -2.87132   ATGAATCTTGGCACT     TCCCAGCACGGACCA TATC TGGTCC-TGCTGGGA      TCTATCGAAAACCCC 100 502
      Bd2290 NONE
      Bd2292 2189178 .. 2189194 +  -3.1  -3.59979   GTTCACTCTAAAACA              TAAATTA ATT TAGTTTA              TTTCCGATAAGAACA  49 63
      Bd2293 NONE
      Bd2295 2190040 .. 2190050 +  -6.8  -3.88442   TTTTGTTTTTTGGGA                 GCAG GTC CTGC                 TTTCATCATCTTTTC  68 93
      Bd2307 2202628 .. 2202654 +  -7.2  -3.37283   ATCAAAGAAGAAAAT         CATCGCGTGC ACTAACC GCGCGCGAAG         TCTTTAAGCCCTTTG  61 11
      Bd2309 NONE
      Bd2313 NONE
      Bd2314 2212815 .. 2212861 +  -8.1  -3.18571   GGTCTTGGACTTTCA GCCTTTTTCTTTGG-ATGCCAT GCTA GTGGCATTCCATTGAAGGAGGC TATATGTTTACCAAA  65 51
      Bd2315 2213813 .. 2213827 +  -6.4  -3.72593   GTCCGGAGTTCCGAA               GTCATG ATT CATGGC               TTCTTCCACTTTCTT  63 482
      Bd2325 2226516 .. 2226528 +  -3.4  -3.13906   TTCAAAATAAAGGTC                GCTT AGATG AAGC                TCGTTTTACATTCCC  47 20
      Bd2326 2226913 .. 2226939 + -11.6  -4.12416   AGGACCCCACATTCT         GGGGCTGTCG AAAAAAC TGACAGCCCC         TTGTATTTTATTCTT  95 39
      Bd2327 2227755 .. 2227770 +  -5.4  -4.57073   AATCGCCTCCAGGCT              CC-ACCC GGC GGGTTGG              TTTTTCGGCCGCCTC  74 39
      Bd2328 2229436 .. 2229466 + -12.7  -4.07687   AACCAAAGCTCGGCA      CTGTGGCGCACGGA TTTT TTCGT-CGCCACAG       TTTTAAGAGCAAACT  95 355
      Bd2333 2231950 .. 2231969 +    -5  -2.69319   CTGACCAACACCAAA            GGATCTAA AAAA TGAGATCC             CTTGTCTGCGCCCTT  47 11
      Bd2334 NONE
      Bd2335 2235274 .. 2235296 +  -6.2  -5.69262   AGGCATACAGACTGC           CCCCAAAGGC TGT GCCTTTATGG           TTTTTATTTTTCTCA  93 255
      Bd2341 2239534 .. 2239551 +  -9.8  -2.87136   CGAAAGTAAAATGCT             GGCCCG TTTGTC CGGGCC              TATCGTCATTGGTCA  69 50
      Bd2342 2240863 .. 2240877 +  -2.7  -3.14211   TACGGATGATAAACG               CAGCG ATATC CGCCG               TTGGTCAGGACCGAT  45 49
      Bd2346 2250352 .. 2250370 +  -4.4     -2.55   GAAAGCGGTCCACAC             CCACAGGC TCA GCCAGTCG             TGAATTCAGCTCTTC  45 324
      Bd2348 2251361 .. 2251380 +   -15  -3.62275   TTCACCAAATAAAAA            GGGCTCCG GAAA CGGAGCCC             TTTCGAGTAGTCAAT 100 44
      Bd2351 2254582 .. 2254617 + -13.4  -2.73364   GCTCGAAGGCCCGCC    CCCAGCTTGTGGCGATC TAT GAT-GTCTCAAGCTGGG    TCGTTCCCATCACGA  81 49
      Bd2352 2255512 .. 2255531 + -12.8  -5.14698   TAGTTTTGAACAGAG            GCGGCTGC AACA GCGGCCGC             TTTTCTTTTGGCTTT 100 50
      Bd2356 2258443 .. 2258471 + -14.7  -4.58395   CTTGCATTAAAAACT        AAAAAGCCCAGCT TCG AGCTGGGCTTTTC        TTTTTAGCGACTGGC 100 49
      Bd2358 2260550 .. 2260561 +  -4.4  -4.13767   ATATTCCAGATAAAG                TTCC GCAC GGAA                 TTTTGCGATCAGGCC  62 478
      Bd2360 2262376 .. 2262393 + -12.7  -5.69473   GCTCAAAATAAAAAA             GCCGCGA GAGA TCGCGGC              TTTTTTTATGCTCTG 100 50
      Bd2366 NONE
        kdtA 2272023 .. 2272041 + -10.3  -3.31914   CATGCATTTTAGAAA             GACCCCA GCAAG TGGGGTC             TATTACTTAATTTAC  77 182
       eriC3 NONE
      Bd2379 NONE
      Bd2380 2285370 .. 2285380 +  -8.2  -2.58758   TCGACCTCTTACTGC                 CCCC ATT GGGG                 ATTGTGAGCCCTTGT  61 78
      Bd2381 NONE
      Bd2382 2289957 .. 2289998 +  -8.2   -3.9712   AAATAGTCTCAAATC GGGAATTCCTGA--ACCGCC GCTT GGTGGTCCTTGGGAATTCCC TTTATCCTGAAATCA  74 35
      Bd2383 2290630 .. 2290646 + -11.5  -4.98531   CCACAAATAAAAAAA              CCCGCGG ATT TCGCGGG              TTTTTAGTTTCAGAC 100 31
      Bd2386 NONE
      Bd2387 2295006 .. 2295026 +  -6.1  -3.83502   TCAGAAGACGTACGT            TTTTGCCAG TTG CTGGCCAGA            TTTGCTGTAAAGATC  63 114
      Bd2389 2296843 .. 2296853 +  -3.2  -3.32223   GATCGCCTTCCGATT                 GCGT TAT ATGC                 TCTAGTTTTTTGTTT  47 10
      Bd2390 NONE
      Bd2391 NONE
      Bd2392 2300027 .. 2300043 +  -5.1  -3.86835   CTCAGAAAAAGACTG              GGACC AAGTAAG GGTCC              TTTCGTCCTATTTCC  61 15
      Bd2393 2300698 .. 2300712 +  -2.9  -2.85503   CGCACTAGAAATCCT               TTTGA AATCA TCAAA               GTTTCCATCTTCAGA  42 63
        rimL NONE
      Bd2396 2302970 .. 2302984 +  -7.1  -3.83026   TCTTGTATTCCTTAG               GCCCT ACGAA AGGGC               TTTAATATGAAGGCA  66 222
      Bd2398 2303783 .. 2303809 +  -3.1  -2.88544   CATCGGCATTAAATA         GAAATAACTTT ATATA AGAGTTAATTC         TCTATCCAGATGGAA  42 425
      Bd2405 NONE
        cheA 2316256 .. 2316267 +  -4.4  -4.73105   ACTGCCAACCGCCGC                CTAG GTGC CTAG                 TTGTTTTTTCTGGCT  69 22
        sodB 2317021 .. 2317049 +  -3.7  -4.37092   GGCTAATATCTTGGT        GTCATCGTCACGA CGC TCAGGCCGATGGC        TTTTGTAGCGCCCGT  62 35
    Bd2410.1 NONE
         dcd NONE
      Bd2412 2320496 .. 2320521 + -10.5   -5.4588   ACTGTTTAAGCAATA         AAAAAGCCCCT TTTC AGGGGCTTTTG          TTTTTTCTGATTTTG 100 53
      Bd2420 2327895 .. 2327910 + -11.8  -5.94713   AGTTCAAATGAAAAA              GGCCGG GAAA CCGGCC               TTTTTTTTATGCGAT 100 39
      Bd2422 2329416 .. 2329440 +  -4.2  -3.15056   TAAATTTTGCGCACA          CCCTGGGC GACTAAAAA GCCCAGGA          TCTTGCCTTCGCGGT  49 43
      Bd2425 2330755 .. 2330779 + -15.8  -4.61482   AATTTCGACACTCCC          GAGGGGTCCT GATCA AGGACCCCTC          TTCTTTTTTGACCCG 100 53
      Bd2426 2331580 .. 2331600 + -13.3  -4.17048   TTCACAAAAAAGAAA            GAGGCTCCT TTT GGGAGCCTC            TTCTTTTACAACAAC  95 41
      Bd2437 NONE
      Bd2438 2347349 .. 2347363 +  -2.1  -3.76224   CGCTGGTCCCGGCTC               TTTGC ACACA GCGAA               TTTCATAAGTCCCGG  51 269
      Bd2448 NONE
         cdd NONE
      Bd2450 2359991 .. 2360002 +  -2.2  -3.60818   TGCGAAGTTCCAGCC                CCAG AGCA TTGG                 TTTCAGAAGTTTTCG  49 195
      Bd2454 2361855 .. 2361867 +  -6.2  -4.08692   GCGCAACACGGTCCC                CGCC CCTTC GGCG                TTTTCCGCCAGCTTC  68 376
        mreC NONE
      Bd2459 NONE
      Bd2460 NONE
        rodA 2368107 .. 2368129 + -12.1  -5.95539   CCGAAAACTCATCAA           GCTCTGAAG CACCC CTTCAGAGC           TTTTTTTATTTCGAG 100 53
      Bd2462 2369209 .. 2369225 +    -3  -2.87211   AGACTCTCCAGAGCA              CAGACT GCCCA AGTTTG              TCTCTGCACCAGAAT  42 87
      Bd2463 2369923 .. 2369941 + -11.7  -6.02919   TCTCTCACGAAAAAA             GCCGGAG TGTTC CTCCGGC             TTTTTTTGTTTCTGC 100 56
      Bd2471 2375141 .. 2375167 + -10.2  -3.66178   AAAGCGCACCTACCC         CTGCTGGTGA TATTTGT TCACCGGCAG         TTTCAGATTGAAAAA  77 236
      Bd2475 NONE
        comA 2380597 .. 2380619 + -10.6  -4.24002   GAATGCATAAAAAAA           CCCGCATC CTTGCGA GATGCGGG           TTTTAAAGTTTCAGA  90 389
      Bd2480 2384198 .. 2384216 + -10.2  -5.16206   GGCTCAAATAAAAAA             GGGCTGGC AAC GCCAACCC             TTTTTCTGTTCATTT 100 519
      Bd2490 2393740 .. 2393768 +  -3.9  -3.09844   TTAGGACATTATAGC        CCTTCCTTGAT TTATCTT ATTTAGGAAGG        ATTTTACAATGTACG  45 55
         efp 2394380 .. 2394403 +  -2.5  -2.76162   CCGCAACCACTGAAT          TTTATCGCA AAATAA TGAGATAAA           GTTTCAGATGAACTG  40 62
      Bd2492 NONE
      Bd2494 NONE
      Bd2495 2402297 .. 2402326 +    -3  -3.72893   CCACACACAGTCTTC      GATGGCGATCAGTC CTTC GACT--TTGCCATC       TTTGATCAGGGGCTC  53 77
      Bd2498 NONE
      Bd2499 2404872 .. 2404889 + -11.3   -3.7519   TTGACCCTTTCTGGA             GCCCAAG ATAG CTTGGGC              TGTTTCATTTTCTTA  86 69
      Bd2500 2406851 .. 2406863 +  -7.7  -3.53224   CCGCGAGGATCGAAA                TGCCA CGA TGGCA                TTTCGACGCGAAGTC  66 444
      Bd2502 2407850 .. 2407868 + -11.7   -6.4753   TTGAAGTAGCTAAAA             GGGAGGC CCCAA GCCTCCC             TTTTTTTTTATTTGG 100 32
         mcp 2410034 .. 2410045 +  -4.4  -3.97368   CAGACTGCTGCTGGC                TTGC GCTG GCAA                 TTTCTGAGTTCAGCG  60 192
        lplA 2413387 .. 2413417 + -11.8  -3.21595   AAATCTAAACAAACA       GAACCGATCCTGCA GCT TGCGGGATCGGCCC       TTCATCCCGTTTATT  79 33
      Bd2508 2414757 .. 2414782 + -12.7  -3.39862   ATTTCGGCAGTCCTA         GTCTCCGTGTT TCAC AATACGGAGAC          TTATCCATGCTTGCT  85 72
      Bd2509 2416684 .. 2416711 +    -7  -3.81516   CAATTTGGTGGTCGC        GGCT-TCGGCTTC TGT GACGCCGAAAGTC        TTATTGGTGCTTTTA  66 271
         cit 2418184 .. 2418200 + -13.7  -5.63103   GTTAAAACGAAAAAA              GGGAGCC TCT GGCTCCC              TTTTTTTAGTTCAGG 100 54
        phoD 2420384 .. 2420400 +  -4.3  -3.41073   ATAAATCCCTCGGCA              CTGACCT CCC GGGCCAG              TCTTTCGGTCACCTG  51 453
        ahpC 2422850 .. 2422860 +    -4   -4.4773   ATCTGGTTGGTAAAA                 TCTA ATT TAGA                 TTTTAATTAATGTGC  67 21
        ahpF 2424611 .. 2424634 + -13.9  -4.66938   ACCATTCTTAATCCA          TGGGCCCCA CCCTCC TGGGGCCCA           TTTTCTATTGCGCGT 100 30
      Bd2519 2426710 .. 2426739 + -19.5  -4.66833   TAAAACATGAATAAA       TAAAAAGCCCCGG GAAA CCGGGGCTTTTTA        TTTTTAAAGTTCGCA 100 38
        pepN 2429963 .. 2429980 + -11.3  -4.69549   ATGCGCATAAAAAAA             GGGAGTC GAAA GACTCCC              TTTTGCTTTTGCATT  95 241
      Bd2525 NONE
      Bd2526 2433404 .. 2433421 +  -9.8  -6.02546   TTCTAAAAAGACAAA             GGCCCC TTTTCT GGGGCC              TTTTTTTTGATTTAC 100 35
      Bd2533 NONE
      Bd2534 2443179 .. 2443194 + -10.4  -5.19879   TTTCAAATAAAAAAA              GCTCCC GAAC GGGAGC               TTTTTATCTTTCAGA 100 31
      Bd2537 2444927 .. 2444945 + -10.2  -3.00786   CTTAAATAGATCCAA             GGCGCCGT GAA AAGGCGCC             TGTATCAATTTTGGA  73 32
      Bd2538 NONE
      Bd2539 2447344 .. 2447360 +  -9.4  -5.86976   CTGAAAAAGGAAAAA              GGCCCT CAAGC AGGGCC              TTTTTTATTTTATCC 100 57
      Bd2541 NONE
      Bd2542 NONE
      Bd2543 NONE
        mgtE 2454614 .. 2454631 + -11.3  -6.08342   TCTAAAAATAAAAAA             GGGAGTC TTTC GACTCCC              TTTTTTTATTTCTTA 100 36
      Bd2546 NONE
      Bd2547 2458767 .. 2458782 +  -6.2  -3.64488   TGCGTCTATTTAGCA              TTGAGA GCCT TCTCAA               TCTTTTCAAGACGTT  61 57
      Bd2551 2464961 .. 2464972 +    -3  -3.29123   ACCCGTCGAAGGAGT                CTTT ATGA AAAG                 TCTGATTTTTATTTT  45 18
      Bd2552 2466054 .. 2466080 +  -6.6  -4.51847   GAAGCCTAAAAAAAA         TGGCAGACAT CCTTTCA ATGCCTGCCA         TTTTATCAATTATTT  75 41
      Bd2555 NONE
        corD NONE
      Bd2558 2471063 .. 2471101 +  -4.6  -4.75174   ACTATTTCATCACTC   ATGAACAAAACTATGGCA AAG TTCCATAGACTTGTTCAC   TTTTTAACTTAAATA  75 235
      Bd2560 NONE
      Bd2561 2472576 .. 2472590 +  -2.8  -2.84527   ATAGAGGAAGTGTTG               CATTTG CCT CATATG               ATTTCCTCGAGATTC  42 37
      Bd2562 NONE
      Bd2563 NONE
      Bd2564 2477698 .. 2477727 + -14.3  -4.35742   ATTGGTACCAAATGA       TCCCGGCACTGCA AATT TGCTGTGTCGGGA        TTTTACTGATTCAAT 100 40
      Bd2566 NONE
      Bd2567 2481994 .. 2482024 +  -6.2  -4.19746   CAGGCACCTTTTTGG      GGGCGTC-GAC AAAGTACAAG GTCTGACGCCC       TTCTTTTAAAATAGA  72 91
      Bd2573 NONE
      Bd2574 NONE
      Bd2575 NONE
      Bd2576 2490718 .. 2490731 +  -2.5  -3.12521   AGTTCGGATTTGAAA               TTAAA AACA TTTAA                TCTGCTTTTAATCAG  43 12
      Bd2577 2491068 .. 2491085 + -11.3  -6.22802   CAAAGATGTGATAAA             GGGAACC TCCG GGTTCCC              TTTTTTTTTATAAAC 100 54
      Bd2578 2492439 .. 2492457 +  -5.8  -2.61602   CCATGATCGAATAAC             GGCCCGCC AGC GGCGATCC             TGAGTTGTAGCTTAA  50 412
      Bd2589 NONE
      Bd2590 NONE
      Bd2591 2511176 .. 2511192 +  -6.7  -4.52047   CAGCTCTCTTCTTTT              GATTTTT TTT AAAAATC              TTTTGTGATGTGATC  75 70
      Bd2592 NONE
      Bd2593 2513674 .. 2513696 +  -9.2   -3.7941   ATCCCATCAGAAGGG           CTCCAAGG AACAACC CCTTGGAG           TTCTTCTCCCAGATC  76 53
      Bd2602 NONE
      Bd2604 2522568 .. 2522593 +  -3.9  -4.97159   GGGGCTTGCAATTGG         GGCTACTCGCAG AAT CCGC-AGCAGCC         TTCTTTTTTCTTTTT  74 66
      Bd2609 NONE
        ccoS NONE
        fixN NONE
      Bd2612 NONE
        fixP NONE
      Bd2614 NONE
      Bd2615 2533417 .. 2533432 +  -4.6   -4.4078   TAGTACGCAGCGATT              CGGCCG TTCC CGGTTG               TTTTCCTTGAAAGCC  67 99
        ompA NONE
      Bd2617 2535190 .. 2535235 +  -7.1  -4.56597   GACCCTGCTCACCCA CCGGAGGCTTGATTC-AAAGA CTTTGT TCTTTCGAATCAGGCC-CCGC TTTTTCCCGCACCAC  80 41
        oxyR 2536904 .. 2536924 +  -2.6  -2.62184   TATGCCTCTAGACAG            CATATAGA CATTA TCTATAGG            TCCTATAGAAAAAGA  41 49
         dps NONE
        gufA 2538323 .. 2538343 + -11.3  -2.65264   ATCAGTCAGTCTTAA            GATGTTTCA AGT TGAAACATC            TCATATGAATAATAA  73 26
         trg NONE
        gltS 2541222 .. 2541241 +   -15  -5.94597   TTAAAAACAAAAAAA            GCCCGCTG TTTG CAGCGGGC             TTTTTTTTGATCTTC 100 58
      Bd2627 NONE
      Bd2628 2545957 .. 2545967 +  -4.6  -2.63073   CGCTAAGTCCCTGCA                 CGGC ACC GTCG                 ATCTTATTGACAGCC  45 35
      Bd2629 2546450 .. 2546468 + -11.6  -4.25859   GCAAAAAACAAAAAC             CCCCGGGG TTC CCCAGGGG             TTCTTTTGAATTCAA  95 52
      Bd2632 NONE
        xdhA NONE
        xdhB NONE
        XdhC NONE
        yicP 2555540 .. 2555562 +   -12  -5.18726   AGCAATTACTCTAAA           GCCCCTTTCT GAC AGAACGGGGC           TTTTTCTTCTCGACA 100 49
        phaz 2556603 .. 2556620 +  -8.4  -3.29144   ATGATCGAGCGCGTG             CGCGGA CTTTAA TCCGCG              TTCTCGGAAGACTCC  65 14
      Bd2639 NONE
        cyaK 2562668 .. 2562684 +  -9.4  -4.78752   AACGAAATAAAAAAA              GCCACC CGTAA GGTGGC              TTTTTCAATTCTACT  93 31
      Bd2643 NONE
      Bd2644 NONE
         udk 2569334 .. 2569356 +  -7.6  -3.03007   ACCTGAGAACTGACA           GACACAGGAC TTT GTCCGGTGAC           TGTTGGCAGGGTCTT  61 46
        choD 2571677 .. 2571691 +   -10  -3.14564   CCCGCCGCAGAGCGG               GACCCT TCC AGGGTC               TTCATCCACCGATCA  70 521
        fecA 2575239 .. 2575249 +  -5.4  -2.80994   CAGAATTCTAAACAT                 GCTT TAA AAGC                 TCTGATGCAATTGCG  50 30
      Bd2649 NONE
      Bd2650 NONE
      Bd2651 NONE
        phnA NONE
         pfs 2578375 .. 2578423 +  -5.3  -4.24002   ACTTCGCAACAGCAG GCGGTT-TTGCAGTTGGGCTTG CGTCAA CTCGCCGGACTGCAAAAACTGC TTTTCCAGTTTCGGC  67 160
      Bd2658 2580295 .. 2580310 +  -4.6  -2.54902   GCCATAGTCTCCGAG              CGTGGC CACG GCCACC               AGTTCTTTTTCCGTG  45 189
      Bd2666 2585475 .. 2585500 + -10.3  -4.56597   ACTTTCAAACGCTTA         AGTCGCGCTCC CTCT GGGGCGCGGCA          TTTTTAACCACCAGG  93 424
      Bd2670 2589300 .. 2589310 +  -4.6  -3.40522   CTCCGGGCCAACATG                 CGGG GAC TCCG                 TTATGATCAGCCCAT  51 9
      cyaA10 2590739 .. 2590751 +  -5.5  -2.95598   CTAAGCCCGCCTTGG                TGCAG TCA CTGCG                GTCTTTCTTTTCACA  52 84
      Bd2673 NONE
      Bd2674 NONE
      Bd2675 2594401 .. 2594416 +  -8.2  -3.54488   CAAAAATAAACACAT              GGGGCT TTGC GGCCCC               TCTTCTTTGCCGGAG  69 32
      Bd2676 2596619 .. 2596642 +  -3.8  -2.98015   TCTCAGCCTTTTCTC          GAGGGCATTCT GAT AGG-TGCCCGC          TATCTCGTCCTTCAG  45 250
      Bd2679 2599549 .. 2599567 +  -4.6  -4.87665   TAAGATGAATATTTT             CAAAATTC GTT GAAATTTG             TTTTTGTCGCTCAGC  75 427
      Bd2681 2605204 .. 2605218 +  -5.6  -3.53224   TCCTTCCTCGGGGGT               CGCATG AAT CAAGCG               TTTAACAAACGGATA  56 95
      Bd2683 2607894 .. 2607914 + -12.6  -5.75342   TCTAAGACACCTTAA            GCCGCTTC ATCCC GAAGCGGC            TTTTTTTTCGCGCCA 100 36
      Bd2684 NONE
      Bd2685 2608967 .. 2608982 + -11.8  -5.57396   CTGAATAAAGAAAAA              GCCGGG GTGA CCCGGC               TTTTTTATTAGTTGT 100 33
        pyrC NONE
      Bd2689 NONE
      Bd2690 2613538 .. 2613558 +  -8.1  -4.98352   GGACAAGATCGCTCA            GCGCCCCTG AAA CTCGGGCGC            TTTCTTTTCTTTCAT  91 16
        bacA NONE
      Bd2695 NONE
      Bd2696 2618691 .. 2618711 + -14.1  -5.00339   GATGAAATAAAAAAA            CCCACAAAC TGA GTTTGTGGG            TTTTTCGTTCTTGGT 100 31
      Bd2698 NONE
        amiC 2621874 .. 2621892 +  -4.4  -3.22339   CTAAGACTAAAAAAA             GGCCCCTC TCT GAACGGCC             TTACTGGAGTTTTCT  49 62
         rph NONE
      Bd2701 2623246 .. 2623269 + -15.4  -3.62522   AAACCCATAAAAAAA          GTTCCCACGA CTTC TCGTGGGAAC           TTCTTCAAGGCATTC 100 31
      Bd2703 2625275 .. 2625294 + -10.7   -4.4078   ATTTCCCACGGCAAA            GGGGGTC AAAAAA GACCCCC             TTTTCGTTGGACAAA  93 43
         prs 2626318 .. 2626331 +  -8.1  -2.66329   GTTTGACTAACTAAC               CCACC TTCG GGTGG                ATATTATTAACTTCC  61 31
        rplY 2627037 .. 2627060 + -16.8  -5.44119   GATTTGAATTCCAAA          GAGGCAGCTC ACCA GAGCTGCCTC           TTTTTTTGCCCTACC 100 52
         pth NONE
        ychF 2628944 .. 2628959 +  -7.5   -5.8901   TTAAGAAGGGAAAAA              GGGGC CGCAAA GCCCC               TTTTTTATTTTGTAT 100 48
      Bd2708 NONE
        radA NONE
      Bd2713 NONE
      Bd2714 2637548 .. 2637574 +  -7.9  -5.82316   CTCGAAAATCTGGTA         TCCCTGAGGCC CGAAA GACCCCAGGGA         TTTTTTTTGACTAAT 100 19
      Bd2719 2641630 .. 2641640 +  -6.8   -4.3208   CCTTCAACATCGCGG                 CTGG ACG CCAG                 TTTTCCATTGTGAGA  75 274
        sucA NONE
        sucB NONE
        lpdA 2655986 .. 2656006 + -15.5  -5.45802   AGCAGCAAAACAAAA            CCCACAGTC ACC GACTGTGGG            TTTTTCTTTTCCACG 100 92
      Bd2740 2663751 .. 2663766 +  -3.2  -3.83123   AGGCATGCGTGGCCA              CGCGGA TCCA TTTGCG               CTTTTCTTTTTCTTC  53 165
      Bd2744 NONE
      Bd2746 2668153 .. 2668163 +    -4  -3.05384   TGTTAAGATTAAACC                 TAGA GGG TCTA                 TTGCATGACAAAAAG  47 112
      Bd2747 2668832 .. 2668853 +    -3  -5.44119   ATGGCTTCTTCAATA           CTGTGGGTC ACAAA GACC-ACGG           TTTTTTTCAGCTCGC  85 240
      Bd2755 2676268 .. 2676278 +  -8.2  -2.60392   TCGTGGCAAATCTTC                 GCGG TTT CCGC                 ATTGATTCCGCCATC  61 65
      Bd2761 2680649 .. 2680672 +  -6.8  -3.45832   CGTCCGTACAGCGTC          GACCTCTT TTGCAAGT AAGAGGTC           TTAATTATGACGTTG  61 46
        nadC NONE
        birA NONE
      Bd2764 NONE
      Bd2765 2683344 .. 2683354 +  -2.4  -3.09516   CATGACCACCACTTA                 CCTG TTC CCGG                 TTCAATAATGAAGGC  42 7
      Bd2766 2684149 .. 2684165 +  -7.3  -3.85817   CGGCTTCCGCCATCA              TTTTGGC GCC GCCAAAG              TTTCTGAACACCGGT  68 108
        yiaD 2685623 .. 2685641 + -11.7  -4.76041   ATTTCCCAATAAAAA             GGCCCGA TCTCT TCGGGCC             TTTTTGCTGACTCTC 100 40
      Bd2770 2686563 .. 2686601 +  -6.1  -4.88222   CGTTGCTCAGAAGTA  CTGGGCAACGGTGAGGC CTTCGTA GCCCCACCGTT-CC-AG  TTTTTAAATTTTAGT  80 509
      Bd2774 2687910 .. 2687922 +  -4.9  -3.54459   GTCTGAGCACACACC                TTCTT CTG AAGAA                TTTACAGGCCGTTGC  56 35
      Bd2775 NONE
      Bd2776 2690010 .. 2690036 +  -5.1  -3.11316   TGTGCCCATTAAATC        TTGCCTGACGAG CCAG CGCG-CAGGCGA         TGTCTTCAATCATAA  50 488
      Bd2778 2690891 .. 2690917 + -18.2  -3.06696   TCAATACCCTTTCAA         CAAGAGGAGTTC TAG GAACTCCTCTTG         TCTGTTGAGGGCCCC 100 48
      Bd2779 2692586 .. 2692626 +  -5.7  -3.44848   AAGGCTAAACCCACC CATGT-TCAAGCTTGGCAAC TGCC GTTGCCAGGCT-GATAC-TG TCTTTAATGAAGGCG  56 39
      Bd2780 2693064 .. 2693102 +  -9.1  -4.82678   TTTTCTAAAGATCAC  GGGCGATAGAACGATATA GATT TATG-CGTTTTATTGCCC   TTTTGCTTTTTATGA  93 95
      Bd2781 NONE
      Bd2782 NONE
      Bd2783 2695657 .. 2695689 +  -6.3  -5.48303   CCCTGACCAGAAATA      AAAAAACCCTGATGT CAG ACACCAGGGGTTTTG      TTTTTTTGAAATTGT  91 35
        cobB 2698763 .. 2698783 +  -2.4  -3.17723   CACCCAATTTCTGGA            GTGATCCG TGCTT CGGCTCCC            TTAAATTCCCAATGA  43 22
      Bd2786 2699636 .. 2699660 +    -5    -4.371   CCATGTGAAGCTGGA         TGCGCACGTGA GGGA TCACGT-CGCC          TTTTGGTGTGATCAC  67 197
      Bd2789 2700985 .. 2701000 +    -9   -5.4505   ATAAAAAACAAAAAA              CCGGAT GAAA ATCCGG               TTTTTTATTAACGCA 100 37
        htpx 2710025 .. 2710043 +  -7.4  -2.52795   CCGTTTGCAAAAGCT             GATGGGTT ATT ACCCCATC             TAACTTGACAGGATT  58 4
      Bd2799 2710317 .. 2710329 +  -4.9  -3.05022   TTAATCAGTGATCTG                CAAAT GAA ATTTG                TGTCTATGTAAGGAG  50 2
        algY 2711820 .. 2711837 + -11.3  -5.79595   GAGCAGCGCTTCAAA             GCCCATC TTCG GATGGGC              TTTTTTATTTTGCCG 100 66
       spoVG 2712521 .. 2712542 + -15.9   -5.4505   CCCCTGGAATTCTTA           GCCCGTCAG ATCC CTGACGGGC            TTTTTTATTAAAAGG 100 149
      Bd2802 2712852 .. 2712868 +  -2.1  -3.35679   CGTACCCGTTTGCGA              TCCGACC AAC GGGAGGA              TTGTAAATGGGGCGG  45 115
      Bd2803 NONE
      Bd2804 2715054 .. 2715071 +  -3.3  -3.56092   AAGCCCTTGCCCATC             CCCCCGT TTTT ATGGGAG              TTTCGCCCGTCATCC  51 68
      Bd2805 2715376 .. 2715399 +  -2.3  -4.16943   TCAAAAACAAATAGC          CCGCCTGAA GCCCGA TTGCGGCGG           TTTTAGGGTCTGCAC  55 27
      Bd2807 2718366 .. 2718380 +  -2.1  -5.60993   CTCGGCCCTCGCGGG              CC-ACG ATTC CGTAGG               TTTTTTTATCGGCAC  93 93
        yqaB 2720132 .. 2720145 +  -2.4   -3.3506   TAATATTGACGGCCG               GAGT GAACAA ACTC                TTCTGCCCGTTTACA  45 282
         adh 2722579 .. 2722602 +  -6.9    -5.186   GATTTTTTGGCGATG          GAAAGAAAA AAGGCG TTTTCTTTC           TTTTTGTCTGTTTTG  87 57
      Bd2815 2724075 .. 2724087 +  -4.7  -3.06133   GCACCACTTCGGGGT                GCTGC AAA GCCGC                TTCAATCAGCACTTG  48 288
        ugpQ 2726123 .. 2726150 + -12.2  -2.79302   GCTGACGGGCGCGGC        TCAAACATAGGT AATT ACCTATGTTTGG         TATAATGAACATCGT  79 343
      Bd2819 2726822 .. 2726867 +  -2.5  -3.25823   AAAATCCACTAGGCA CCTGCTGTCGGAATA-GGCT AAAAGCA AGCCCTCAACAGACAGCAGG TTCCTATGAAAAAGA  43 53
        rluA 2727570 .. 2727588 +  -8.8  -3.54543   ACGAATATTAAAAGG             CCAGTCTG ATC CTGACTGG             TTTGGCAGCGTAAAT  72 30
      Bd2821 2728568 .. 2728578 +  -3.2  -3.60792   CTGATCAGGCCCTCT                 GGTT TAA GACC                 TTTGCACCTTAACAA  49 3
      Bd2822 2729094 .. 2729117 + -14.6  -6.28631   TTCTGTTAAAAATCT          GCCGACTCCA CCTG TGGGGTCGGC           TTTTTTTTTGCTTTC 100 57
        nrfH 2729645 .. 2729655 +  -3.2  -3.06501   GCACTGCCACCGCGG                 TGTG GGA CACG                 TTCGATAGGAGTCTG  43 7
        nrfA NONE
      Bd2826 2732445 .. 2732456 +  -2.2  -2.66695   GTGACTGAATACATA                TTGC CGCC GCGA                 GTGTTTCATACACAA  39 41
      Bd2827 2732794 .. 2732822 + -10.2  -3.01712   AAATTAAGGATTTAT        CCCCAGGCAGGC GGTGG GCCTGCCTGGAC        TATTCAGGCCGCACG  73 34
      Bd2835 2743967 .. 2743982 +    -4  -4.42386   CATCACGAACACTCA              TCC-CCT TGA AGGAGGA              TTTTATGACTGCAAG  67 128
      Bd2836 2744590 .. 2744602 +  -4.9  -4.14511   TGATTTCAACGGCGT                TTGAA AGA TTCAA                TTTTCGCATCACATT  62 95
      Bd2842 2750803 .. 2750833 +  -7.5  -3.31726   GGGCCATCATCGGCA       CCTGCCGGGAAAA ATGCG TTTCCCCGGCGCG       TATTCTGTGCACGAA  62 186
         hik NONE
      Bd2850 NONE
      Bd2851 2760475 .. 2760505 +  -3.9  -2.90496   ATAGTGACGGTGCAG       GCAGTGACGTTGC AGATA GTGACGTTGCCGC       TAATTTAAGAACCCC  44 37
      Bd2852 2761552 .. 2761573 +  -6.6  -4.08216   GATCACCTCCATCAC           CCGACGAAG CATCT CTTCG-CGG           TTTTCCAGAGCATAA  70 484
      Bd2855 2763237 .. 2763250 +  -3.7  -2.80622   TTCTTTTTCATAAGG               CACCG GACC CGGAG                TATACTGACGTCTAT  44 79
      Bd2856 2764755 .. 2764775 +  -8.2  -3.75884   GGCATGATGGAAGAA            CCCGCCTG CATTT CAGGCAGG            TTGATTTCTTTCAAG  72 482
      Bd2859 2768463 .. 2768480 +  -8.4  -6.23209   AACGACATAAAAAAA             GCCGCT CTGCAA AGCGGC              TTTTTTTTTAGTTCA 100 55
      Bd2861 2770100 .. 2770115 +  -6.1  -3.85698   CAACGCACTCGTAAG              CCGGA GTGTTG TCCGG               TTTGTGCAGAGAAGG  63 171
      Bd2867 NONE
      Bd2868 NONE
      Bd2869 2780113 .. 2780124 +  -3.6  -3.76224   ACCACGGGCAAGGAC                GGCC TGCT GGTC                 TTTACTCAATAGCGA  54 2
      Bd2871 2781549 .. 2781560 +  -5.8  -2.89564   AATACTTTTTACTCT                GGAC TAAT GTCC                 TCTCTGAAATAACCC  50 76
      Bd2872 NONE
      Bd2873 NONE
      Bd2874 2785164 .. 2785180 +  -6.5  -3.21276   GGATTTCTCTGTCAG              CGGCTCA AAA TGAGACG              TCTTATGCAAGACCC  57 13
      Bd2875 2790245 .. 2790261 +  -2.3  -4.54449   CTTGGCAAAACCAAA              GAGTT GTGCCTA AACTC              TTTTATATGCAGTCT  61 105
      Bd2876 NONE
      Bd2877 2791707 .. 2791720 +  -2.3   -4.3587   TTGAAAAGGAAAAAA               CGCCT TAAT AGGCA                TTTCTATTCTTGGTC  58 18
      Bd2879 NONE
      Bd2880 2794063 .. 2794088 +   -12  -5.04249   TCCCAAGATACACAT         GCCTGCAAAA AACACG TTTTGCAGGC          TTTCTTTTTTCAGGA 100 85
      Bd2883 2795616 .. 2795635 +  -7.2  -3.90048   CATGGAGGCGTGGTC            CGCTG-TCA CAA TGAACAGCG            TGTTTTTGAACCACG  68 492
      Bd2886 NONE
        grlA 2797751 .. 2797768 +  -6.3  -2.63596   TACCAGTCCGGCGAA             CTTCAGG AACT TCTGAAG              TAGTATGAGATGCAA  53 5
      Bd2888 NONE
      Bd2890 NONE
      Bd2891 2802614 .. 2802628 +  -4.2  -4.06851   AATCACGTTGGGAAT               TCCCTG CAA TGGGGA               TTTGAATTTTTCTTT  60 403
        dctD NONE
      Bd2894 NONE
      Bd2895 NONE
      Bd2896 NONE
         rbn NONE
      Bd2898 2809454 .. 2809466 +  -3.3  -3.21726   GATCCTAGTCTGGTC                GCCAG GGG CTGGG                TTGAATATTCTAAAA  47 118
        hemG 2810226 .. 2810238 +  -9.1  -2.78211   TGAGGTTCCTTTATA                GGGGT TTT ACCCC                GTGTTTTCAAGCACT  65 158
      Bd2901 NONE
      Bd2902 2813534 .. 2813567 +  -3.7   -3.5394   CTACTGTCCGTCCTG     GGGTGGCTGGTCCCCG AGC CTGTGACC-GCTAACC     TTTGACGGGGCCTTT  51 1
      Bd2904 2814893 .. 2814914 + -11.5    -3.794   CCGAACATAAAACAA           GCCGGTTCC TGCG GGGGCCGGC            TTTAATCCCTTACCA  86 41
        ytfG 2816787 .. 2816825 + -15.4  -3.54146   AAGAGACCGTTATTA   AAATGAACAACCGGGACT TTA GGTCCCGGTTGTTCATCA   TCTTTGCTTGCAACA 100 43
        glpT NONE
      Bd2915 2827085 .. 2827109 + -15.1   -4.5448   CACTCCTATCAAAGG          CTAGGTCGCAG TTC TTGCGACCTAG          TTGTTTTTATCCCTG 100 22
      Bd2917 2828540 .. 2828562 + -11.3  -5.11836   CCCAGAAATAAAAAA          GGCGCC-CTC TTTC GAGCGGCGCC           TTTTCTTTTGGCTGT 100 51
        manA 2830484 .. 2830502 + -11.7  -3.20322   GCTGTAAAGCAAAAA             CCGCCCT GCCTA AGGGCGG             TCTATTCTGATCAAA  79 34
      Bd2921 2831495 .. 2831521 +  -4.3  -3.59583   TCTAGTGATTAAACA        CGCG-GCCGCAC AGTC GTGCCGCACCCG         TTTCACGCTGCTTAT  53 36
      Bd2924 2835511 .. 2835542 + -13.8  -3.61652   TCTTTATAGTTCGCA      GCTGTCCTTGGTCC TTTG GGATTAAGGGCAGC       TTCCTTGTTTGCACA  93 32
      Bd2931 2843329 .. 2843343 +  -2.8  -3.62572   ATCATGTGAGGAATT               TTCCCA GCG TCGGAA               TTTCCGATGATCATA  51 81
      Bd2935 NONE
      Bd2936 2848253 .. 2848270 + -12.7  -5.95286   CCAGATACAAAAAAA             GCCGCTG TCAC CAGCGGC              TTTTTTGTTTTTACT 100 44
      Bd2940 2851335 .. 2851360 + -11.9   -5.1675   CAGAGACTAAAAAAC         AAAAGGGCTGC AAAC GCAGCCCTTTC          TTTTTTCCTAAATCC 100 31
      Bd2942 2854126 .. 2854139 +  -3.7  -3.59979   AAACGCCCCACCCCG               GCAGC AAAA GCCGC                TTTCAGGTCCGAAGC  53 160
      Bd2944 NONE
      Bd2946 2857593 .. 2857613 +  -8.3  -5.71712   TCTGACAACGCAAAA            GACACCC CCAAAAA GGGTGTC            TTTTTTTGTCTAAGA 100 53
      Bd2947 2858877 .. 2858894 + -12.7  -5.45652   CCTTAAACGAAAAAA             GCCGCTC TACG GAGCGGC              TTTTTTATTGGGCCT 100 35
      Bd2985 2886460 .. 2886475 + -11.8  -3.32769   CCCAAAAACAAAAAA              GGCCCC AACA GGGGCC               TTAATAATTTCAAAA  82 50
      Bd2986 2886845 .. 2886860 +  -6.2  -5.30686   TTCGCGCCCGCAGCT              TCAAGA GCTT TCTTGA               TTTTTTCTGCGTCTT  93 160
      Bd2997 2894209 .. 2894227 + -11.7  -5.97575   GTTCGTTAAGGAAAA             GGCTGCC CGATT GGCAGCC             TTTTTTTTGTCACTT 100 40
      Bd3013 2913921 .. 2913941 +  -5.3  -3.04398   GGACGAAATCACGGC            CTGCACCAC ATT GTGCGGCAG            CTTTTCCACGCGGGA  50 523
      Bd3019 2918309 .. 2918334 + -11.9   -5.0133   CTACTATTGAAACAA         AAAAAGCGGCC CTGA GGCCGCTTTTC          TTTTTTGGCAAACTA 100 31
      Bd3022 2920715 .. 2920748 +  -8.1  -4.07568   CATCTAGAGAGGACA     CTGCAAGAGCGCG TATTCCAC CCCGCTCTTGCTG      TTTTCCACAAACAGG  76 34
      Bd3030 NONE
      Bd3031 2944431 .. 2944480 + -16.9  -3.15242   GCCAGCTTCATCGAA GTTCAATAATAAAAAAGAGCTCCC GCC GGGAGCTCTTTTTTATT-TTCAGC ATTTCATTTCTTTAC 100 17
      Bd3049 NONE
      Bd3050 2960331 .. 2960345 +  -4.2  -3.13403   CTCAGAAGGAGTCAA               GAGAGA TGG TCACTC               TCTTGCTGAACCGAA  49 171
        flgL 2961474 .. 2961497 + -12.4  -5.93252   AGTTCAAACTTTATA          CCCGGAGGGT TTAC GCCTTCCGGG           TTTTTTATTTTTGGG 100 54
      Bd3053 2962505 .. 2962537 +  -7.9  -3.85389   CTATTTTGATTTGCA     TGCCCCCTTA-ATT CTCGCT AGTCTAAGGGGGCA      TTTCCATTATTGAAC  71 64
      Bd3054 2963199 .. 2963215 + -12.3  -5.58179   ACAGCAAATAAAAAA              GGGAGTC TTT GACTCCC              TTTTTTATTATCATC 100 52
      Bd3055 2964388 .. 2964407 +  -3.4  -2.70932   GAGCGTCTGTAGAAA            GGTCGAGG CAGC CCTCGCCG             TCATTGAACAAGCCG  43 29
      Bd3056 2965226 .. 2965243 +  -8.4   -5.2291   TTCAAAACTAAAAAA             GGCCGT CTTGCA ACGGCC              TTTTTCTTCTAATCT 100 30
      Bd3060 2971356 .. 2971373 +  -8.4  -5.27023   TTTCAGGTTCAAAAG             GGCGCT TCCGAT AGCGCC              TTTTGTTTTTGCCGT 100 49
        xerD 2975998 .. 2976012 +  -5.7  -3.85389   AATCAGCGTTGCTTC               CTGCA GGACA TGCAG               TTTGCCTTCTTCCGC  61 404
      Bd3067 NONE
      Bd3068 2979154 .. 2979177 +  -8.9  -5.42198   TGACGCCAGCACGAA          CCCACAACT TTAATT GGTTGTGGG           TTTTGTTTTTTCAGG 100 69
      Bd3069 2979968 .. 2979978 +  -3.2  -3.53012   ACAGGCATGTACTTC                 GGCA AGG TGTC                 TTTCGCCACACCGAA  49 322
        phcB 2982844 .. 2982860 +  -2.3  -3.54543   AAATCTGTTTGTAGT              GATTC AGAAATA GAATC              TTTGAGGAACTGAAT  47 13
        cyaC 2984349 .. 2984359 +  -2.4   -2.7806   TTGACGATCTAGACA                 GGGC GAT GACC                 GTTTAGGCCTTTGAC  40 58
      Bd3073 NONE
      Bd3074 2986226 .. 2986243 + -14.1  -4.73108   ATCAGCAAAAACAAA             CGGCGGG CCTC CCCGCCG              TTTTCCTTTTATAAA 100 43
        ygjT 2988272 .. 2988307 + -13.5  -3.85698   CGGCGGACTGGACAA    GCCCCCTTA-AAACAG TGATC CTGTTTGTGAGGGGGC    TTTATGACCAGACGA  95 70
      Bd3078 2989341 .. 2989358 + -11.3  -4.60255   GCGGGCAAACAAAAA             GGGAGTC TTTC GACTCCC              TTTTTGACGCATTGT  95 426
      Bd3087 2997177 .. 2997201 + -14.3  -5.78622   GTTCTGAACTTCAAA          GCCCGGTGC CGACAAA GCACCGGGC          TTTTTTTTGCCCTAA 100 41
      Bd3088 NONE
      Bd3090 2998845 .. 2998870 +  -8.3  -2.94194   TGTTTAAAAGAAACA         TCCTGGCACCGG AAG CCGAT-CCAGGA         TATCTGGAATTTCTG  63 34
      Bd3091 2999572 .. 2999587 +  -6.1  -3.62418   CGTCATGTCGGCCGA              GGCCT ACTAAG AGGCC               TTTCCGATCACTTCT  61 16
      Bd3095 3004232 .. 3004251 +  -5.6  -4.18018   AAACCACACATAGTC            CTGTTCCG TAAA CGGCGCAG             TTTTGGGTGCCAGCA  67 520
      Bd3098 3008021 .. 3008046 +  -9.1  -3.22774   AGTCCCAACCATTGG         TGGTGTCACGCG GAA TGC-TGACACCA         TTGATGCTGACTGTG  68 69
      Bd3101 3011165 .. 3011186 +  -8.8  -3.25823   GCGGGCTTCTTCGAA           CAATGCCA GATAAG TGGCATTG            TTCATATGACCCAAA  63 337
      Bd3106 NONE
      Bd3107 3015395 .. 3015407 +  -2.6  -2.94199   GCCGAGTTCATGCTG                CTGG TGTAT CCGG                TCTGATTGATGAGTC  43 8
        hrpB 3017975 .. 3017989 +  -7.2  -2.94313   GTACCTGCTTACCTT               TGCATA AGC TATGCA               TCATTCTTGAAGTAT  57 44
        nadB NONE
      Bd3128 NONE
      Bd3129 3035636 .. 3035654 + -11.7   -5.0925   TTCAAAATAAAAAAA             GCCCGCT GTGAA AGCGGGC             TTTTTAGTTTTAAGA 100 31
      Bd3132 3039095 .. 3039107 +  -3.3  -3.04263   CCAAACCTTGGACAG                TGACC TTG GGTCC                TATTGCAGCTCAGGT  45 74
      Bd3133 NONE
      Bd3134 3040991 .. 3041009 +  -7.4  -3.63059   GATGAACTCTTTGGT             CATCATCG GCT CGATGAAG             TTCATTTCTCCGTTG  66 192
      Bd3137 3046768 .. 3046800 + -16.4  -5.75342   TCAAAAGGCTCTCCT      GGCGCGGATTCC TCTCTCTCC GGAATCCGCGCC      TTTTTTTTGCCCAAA 100 41
      Bd3144 3057634 .. 3057662 +  -9.7  -4.90455   CTCTGCAGCAAAATA       G-AAAACGGCCC ACTTTA GGGCCGTTTTGC        TTTTTCTAAATCTGT 100 67
      Bd3146 3059720 .. 3059732 +  -4.7  -4.19587   CTCGCTCCAGTTCTG                GCGGC GCA GACGC                TCTTTTTGTTGCTCC  64 187
         pkn NONE
      Bd3149 NONE
      Bd3150 NONE
      Bd3151 NONE
      Bd3152 NONE
        ppsA 3070762 .. 3070785 + -13.9  -4.77757   GTCCGAAAAAAAAAA          GGGCTGCGA AATTTA TCGCAGCCC           TTTTGCTTTTTGGGG 100 91
      Bd3155 3072744 .. 3072767 + -11.8  -3.93868   ACTTTTCTAAATATA          TGGAACTGGT AAAC GCCAGTTCCA           TCTTTGTTTTGGGCC  90 189
      Bd3164 NONE
      Bd3165 3081948 .. 3081964 + -12.3  -5.15526   GCAGAATAAAAAAAA              GCGGCTT AAA AAGCCGC              TTTTTCGTTTTATGT 100 32
      Bd3170 3086062 .. 3086091 + -15.1  -3.99805   TATGCCGCATCATAC       GCCCCCTTTGG AATAACCA CCAAAGGGGGC        TTTCCATTTTTACCC 100 78
         dcp NONE
        ppnK NONE
        recN 3091171 .. 3091196 + -17.7  -4.11304   AAAACTAAGTCCAAA         GAAAGGCTGCC TCCG GGCAGCCTTTC          TTATTTGTAAGTTCC 100 33
      Bd3174 3092207 .. 3092218 +  -5.8  -3.51032   CGGAGCGTGAGGCCA                GACC GTAA GGTC                 TTGTGCTTCCCAACT  58 18
        ptrB 3094767 .. 3094782 +  -4.6  -4.92828   AGTAAGATTTCGCCG              GAGCGC CCGT GCACTC               TTTGTTTTTACGTTT  79 438
      Bd3180 3101332 .. 3101350 + -12.4   -5.7946   CTCGTTCCGTCAAAA             GCCGCCTC ATC GAGGTGGC             TTTTTTTATTCCCAC 100 65
      Bd3181 NONE
      Bd3182 3104784 .. 3104802 +  -5.2  -2.83141   CAATATCATACGACG             TGTGGGTG ATA CTTCCACA             GTTCTTACAATTTTG  49 67
      Bd3184 3106070 .. 3106092 +    -7  -3.00946   TGCCCGCATTGAGCC           CTTGTTGACG CGC TGTCAACACG           TCATTTATCAGCCCC  57 64
        hmgA 3107462 .. 3107477 + -11.8  -6.01187   TCAAATAAAGAAAAA              GCCGGG GCAG CCCGGC               TTTTTTTATTTCATT 100 33
         mcp NONE
      Bd3193 3116152 .. 3116174 + -16.4  -5.27779   GTCCGCTCTTAACGA           GGGTGTCTCA GCA TGAGACACCC           TTTTTTCGTCTTCCC 100 29
      Bd3194 3118100 .. 3118116 +  -2.1  -3.55563   CGTATCGCAAATTGA              CCTCGGG GCC CGCCAGG              TTTACAAAGTAAACT  47 26
      Bd3195 3119479 .. 3119499 +  -2.5  -5.28826   CGGATGGTGACCATA            GTCATCATA GAC TTTGATGCC            TTTTTTCTCGCCTTT  79 400
      Bd3203 3126398 .. 3126444 +  -4.9  -3.53091   TCGGCGAAGTCGAGA GGCTCGCACGGGAAAACGAAG CGTTC CAGCTTTGTCCCGCGCGAGGC TTTGACGACGGCGAT  53 54
        estA NONE
      Bd3207 3131796 .. 3131817 +  -2.8   -2.8805   TTTCTTTTCACAGAC           GAAGGGCC CATTGC GGCCCCAC            TGTCTGCACCCTCAT  42 42
      Bd3208 3132331 .. 3132341 +  -2.4  -2.76573   GATCTGCAAGAAATC                 GCGG AAT CCAC                 CTTATGATTATTGAT  40 8
      Bd3209 3133267 .. 3133281 +  -2.7  -3.58159   CCAAAGACCACGAAG               GCGGG CACAT CCAGC               TCTTTCGCTTTTTCA  51 192
      Bd3212 3135759 .. 3135817 + -15.6  -2.82152   GTAAAAAAAAAGGTA CCTGCTTACTTTTTCCGAAGCG--GCGC ATCTG GCGCAATGCTTCTGCAAAAGTAAGCAGG TACCTTTTGGTTATT  93 37
      Bd3217 NONE
      Bd3218 NONE
         hpt 3141650 .. 3141666 +  -9.4  -5.37593   TGCACAAATGAAAAA              GGAGCC CGCAA GGCTCC              TTTTTTCGTTTCAGC 100 51
      Bd3223 NONE
      Bd3224 3145111 .. 3145130 + -10.7  -5.64304   ATTGAAATAGAAAAA            GGCGGAG CATTCA CTCCGCC             TTTTTTCTTGTATTG 100 52
      Bd3226 3146180 .. 3146199 + -10.7  -5.46698   TAAAGAATAAAAAAA            GGCGGAG CAATCA CTCCGCC             TTTTTTCGTTTTAGA 100 52
      Bd3229 NONE
        thyA NONE
        folA 3149323 .. 3149337 +  -8.6  -2.81888   AGGGTCCAGAATCAA               GTCTCA TGT TGAGAC               TGATTCAATTTGGAC  62 39
      Bd3232 NONE
        murB NONE
         cpt 3152208 .. 3152223 +  -8.2  -5.54885   ATTAACTCTGAAAAA              GGCGGC GCAA GTCGCC               TTTTTTATTGCTGTT 100 55
      Bd3236 NONE
         gst 3153828 .. 3153856 + -11.2  -6.14618   ATATAGACGCGAAAA       GGTGAACTTC-TG ATCC CATGAAGTTCACC        TTTTTTTCTTTTCTG 100 83
        spb1 3155709 .. 3155722 +  -8.1  -4.20696   GTTGCTGACCTTGAT               CAGGC ACAG GCCTG                TTTTGCGGTTGATGA  76 309
      Bd3240 3157382 .. 3157408 +  -2.4  -3.97406   AACAGCGTGCACAAA        TTTACTGCGAG CAAGAA CT-GCAGTAGA         TTTGTCCGGTTTTGA  53 0
      Bd3241 NONE
      Bd3242 3159099 .. 3159117 + -11.7  -5.95539   TTCGAAAATAAAAAA             GCCGGGA GACAA TCCCGGC             TTTTTTTATTTCCAA 100 53
      Bd3246 3162880 .. 3162894 +  -7.1  -4.33708   ATCGAATACAAAGAA               GAGGG CTAGC CCCTC               TTTTGGTCCTGATTT  74 17
      Bd3247 3164208 .. 3164224 +  -3.7  -3.04937   AACGAGGCAAGGGTG              CAACTTA TGT TAAGTAG              TCTGATTCTGTTTCT  45 9
      Bd3248 3164762 .. 3164777 +  -3.2  -2.86475   TTTTGAAGTCGCACT              GGCTTT TGCA ACAGCC               TGTGCTATACCCTTC  42 175
        hflX 3166372 .. 3166396 +  -3.5  -2.85351   GCCTTTTACCGAATA          GTTCCTGGG AACTGCC TCCTGGAAC          TCTCGTGTAAAGGCA  44 138
      Bd3250 3169193 .. 3169220 +  -5.6  -3.60805   CACAGATTTTTTCCC        TGACTTTTGATG GCTC CAGCCAAAGTCA         TTTCCGGTGGCATCT  58 298
      Bd3252 3170567 .. 3170595 +    -3  -4.18908   CCGTCTCTTCTTTCA        GGTCCTGATCCA CTTGC TGTTTCAGGTCC        TTCTTTTCCGCCTCT  60 44
        dsbD 3174331 .. 3174343 + -10.5  -2.50074   ACGTTCGATTTCCCC                CGCCG TTG CGGCG                ATCTCTTCTGAAGAC  69 105
      Bd3260 3178149 .. 3178164 + -10.4  -6.15536   GGCAAACAAGAAAAA              GGCCCT TTTC AGGGCC               TTTTTTTTATTCATT 100 46
      Bd3262 NONE
      Bd3264 NONE
      Bd3265 3181605 .. 3181626 +  -2.4  -3.03159   GTTCCAAAGTCCAAA           GTCTTGTGA AAATC TCA-AAGAC           TCTTCAACAACTTCA  42 40
      Bd3266 3186472 .. 3186491 +  -3.5  -3.65199   ATAACCTCCATTAAA            TCCCTGA AAAAGC TCTGGGA             TTTGCCTCACGAATT  51 37
      Bd3267 NONE
      Bd3268 3191401 .. 3191421 + -12.6  -4.77759   CGATTTAACTTTGAA            GCCCCTTG CGACC CAAGGGGC            TTTTTGCTGCCTTGT 100 57
      Bd3269 3192176 .. 3192196 +  -2.5  -2.72344   CTGATAACACCACTC            GGAATGAGT GAC ACAAATTCC            TACTTCCGAATCCGC  39 15
      Bd3270 NONE
      Bd3271 NONE
      Bd3273 NONE
        rfaE 3195130 .. 3195140 +  -2.4  -4.76041   TTCAGCGATCTAGAA                 ACGG AAG CCGA                 TTTTTCCTGAGTATA  67 43
      Bd3284 3204902 .. 3204935 +  -5.2  -4.56775   CCTTTTTGCACAACT     CCGCAGGTGCCCTGC AGTGA GCACG-CGGCTGCGG     TTTTTGGACAAACCT  72 520
         hsp 3207009 .. 3207031 +  -6.2  -5.47218   ACTCAGATTCTTTAA           GCAGGAGC TATTTCT GCCCCTGC           TTTTTTTGCGTAAGA  91 26
        ygiD NONE
      Bd3289 3209538 .. 3209551 +  -2.3  -3.47218   GACCGCAATGATTTG               CTGCG GCCT CTCAG                TTACATTTTTGCTGC  45 30
        ydzA 3209906 .. 3209935 + -13.7  -4.08394   ACTGTTTAGGAAAAA       CAAAAAAGGCCCG GAAA CGGGCCTTTTTTA        TTTTCCAGAAGATCT 100 32
      Bd3296 3215978 .. 3215993 + -10.4  -6.28631   GTAGTTCTCCAAAAA              GTCCGG ACCT CCGGAC               TTTTTTTTTGCTTTA 100 37
      Bd3297 3216372 .. 3216393 +    -5  -2.73875   GGACAAGCTCTGCTG           GAGGCGGC CTTGGT GCTGCCGC            TGCTGTTAGCCACAG  47 64
      Bd3298 NONE
      Bd3299 3217496 .. 3217513 +  -2.7  -3.53343   AACGCCACCAATTCA             CAAAAGA GAAG TCTTATG              TTTCAAAAGACCGTT  49 107
      Bd3301 NONE
      Bd3302 3218856 .. 3218868 +  -4.8  -3.70438   CAAAAAGATAACTAT                CGAC AAACC GTCG                TTTAAATAATCCTTT  59 4
        asgA NONE
        pilQ NONE
        cpaF 3226161 .. 3226187 +  -9.3  -4.70879   CAGGAAAAGTAAAAA         CCCGGAAAGCG AGGGG CGCCGTCCGGG         TTTTTGAGATTTAAG  89 29
      Bd3310 3228287 .. 3228335 + -16.4  -3.74703   AAAAAGCCTGATATC TGAAAACAAAAAAGCCCGGAATG TTTC CATCCCGGGCTTTTT-GTTTTTA TCTTTTAACTCTTCT 100 55
      Bd3312 NONE
        rp32 3231761 .. 3231780 +  -9.3  -4.58773   GCCAAGATGGAAGAA            GACGCCT CGGAAT AGGCGTC             TTTTCATTTAGTAGC  89 11
      Bd3330 3244040 .. 3244071 +  -2.8  -2.52623   AAACAAGCTGTCTCA      CTAGTCCCCCCGAC TGTG GTCGAGGGAAGGAG       ATGTTATGGACAAAC  40 22
      Bd3331 NONE
      Bd3333 3245121 .. 3245139 +  -4.6  -4.49556   TTTTGTGTTTTATAC             CTGTCA AAATTCC TGACAG             TTTATTTCCTGGAAA  67 59
      Bd3334 3246388 .. 3246400 + -10.5  -3.23456   ACGAATGCGCCCTGA                CCGCG AAT CGCGG                TGTATGTTTCATTCA  74 434
        rlpA 3247805 .. 3247826 + -12.3  -5.93809   TAAATTCCTAAGGAA           GCCTCGTTC GAAA GAACGGGGC            TTTTTTTTATAGAGG 100 60
        pcrA 3252211 .. 3252227 +  -3.5  -2.89564   ATTCGTTGTGAAGTA              CGCCCGC CTG GAGCGCG              TGTAGTCATATTTTT  44 4
      Bd3340 3252829 .. 3252846 +  -9.8  -5.37593   CGATTCACCTAAAAA             GCCCGG CTCTGA CCGGGC              TTTTTTCGTTTGGCC 100 56
      Bd3341 3254683 .. 3254699 +  -6.5   -3.3514   CAGCAGACAGGTTTT              CCTGAGT CAC ACCCAGG              TTGTCCACTGTCGAT  56 229
      Bd3345 3258572 .. 3258588 + -13.7  -5.93252   AAGCGATCCTCCGAA              GGGCCCA CGA TGGGCCC              TTTTTTGTTTTTAAC 100 60
        mrcB NONE
      Bd3352 3264528 .. 3264544 + -10.8  -5.28942   GGAAAAAATAGCAAA              GGCGGG TTAAC CCCGCC              TTTTTCTTTACAGTA 100 16
      Bd3355 3268057 .. 3268081 + -16.5  -5.78622   AGATGAAATTTAAGA          TCCCGGGTTGC CCA GCAATCCGGGA          TTTTTTTTAGAATGA 100 52
      Bd3357 NONE
      Bd3358 NONE
      Bd3359 NONE
      Bd3360 3277038 .. 3277063 + -19.1    -5.252   TATTTGTGCTGTGAC         GAACTGCCGGG ACCT CCCGGCAGTTC          TTTTTTGTGCCACTC 100 58
        mxcB NONE
      Bd3364 NONE
        lspA 3279460 .. 3279476 + -10.8  -5.73978   AAGGAAAAAGAAGAA              GGCGCC ACATA GGCGCC              TTTTTTATTTGTGCT 100 14
      Bd3368 NONE
      Bd3369 NONE
      Bd3370 NONE
      Bd3371 NONE
      Bd3372 NONE
      Bd3373 3286440 .. 3286451 +  -4.4  -4.90525   TTCCCGCTGGGTGGA                GTTG GAAA CAAC                 TTTTCTTTGAACTTC  79 514
      Bd3375 3288393 .. 3288417 +    -2  -2.70932   CACCATTTCCACCCC          GGTCTGTGCC GTGCG GGCGCAAAGC          TCATTGCCACCACAA  39 200
      Bd3378 3289669 .. 3289691 + -16.4   -4.6902   TTCAATAAGTTCACA           CCCTGTCTCA GAT TGAGACAGGG           TTTTTGCCATTCTCC 100 54
      Bd3380 3290663 .. 3290691 + -17.5   -3.9712   TCTCAATCTCGACAG        GTCAAATGCCCGC AAT GCGGGCGTTTGGC        TTTGTACTCAAGTGA 100 95
      Bd3382 3291323 .. 3291341 + -11.7   -5.8901   TTCGATTTCTGAAAA             GGCGTCC CGCAA GGACGCC             TTTTTTATTTTGTCT 100 54
      Bd3384 3292428 .. 3292439 +  -4.4  -3.53012   GGAGCTTGAATTCTA                TGGA GTAT TCCA                 TTTAAGCAACCCACA  53 77
      Bd3385 NONE
      Bd3386 NONE
      Bd3387 NONE
        livG NONE
        livF 3296944 .. 3296967 +   -11  -2.57344   GAGTCTAGAATCCCC          CCAGAGGACC GAGA GTTCCTCTGG           ATTATCCCGACCATG  73 33
      Bd3390 3300544 .. 3300562 +  -3.9  -4.51812   ACGGATGCATGCGCA            TGG-ACAC ATCG GTGTACCA             TTTGTTGTTGTGGGA  67 241
      Bd3410 NONE
      Bd3411 NONE
      Bd3412 NONE
      Bd3413 3325318 .. 3325336 +  -6.7  -4.37711   CTAGTCCACTTCAAA             GACTAGC TTTCT GCTGGTC             TTTTCGGTTTAGTAC  75 50
      Bd3414 3325779 .. 3325798 +  -2.1  -4.56597   GAAATCCCATTGGCT            TGCATCT AAGCTG AGTTGCA             TTTTTGCAAGCCAAA  63 66
      Bd3415 3326698 .. 3326711 +  -3.1  -4.19258   GGTTTTAGTTAGTAA               GTTTC AGAA GAGAC                TTTTAAATACAATCT  56 70
      Bd3416 NONE
      Bd3417 3330884 .. 3330896 +  -5.5  -4.09243   AAACTGCTCGGACAA                TGGCG ACT TGCCA                TTTTCGAAAAGTCTC  65 342
         gid 3332323 .. 3332338 + -11.8  -5.27335   CCATAAAAAGCAAAA              GGCCCC ATCA GGGGCC               TTTTTATTTAGGAGA 100 35
        yfhD NONE
      Bd3422 3335174 .. 3335185 +  -2.2  -5.00642   TGGCCCAACTCCCGT                TGCG AATT TGCA                 TTTTTATCTGCGTTC  70 98
      Bd3423 3336138 .. 3336153 +  -2.5  -2.93549   GGAATCCGCGGAAAA              GCTTC AGACTG GAGGC               TGCTTCTTCAAAGTA  41 448
        ycjI NONE
      Bd3427 NONE
      Bd3428 NONE
      Bd3430 NONE
        cheY 3344914 .. 3344927 +  -8.1  -3.32844   AAAGATCGAAAACCT               GGGCT TCTA AGCCC                TTGTGGCCTCACAAG  67 16
        hydG 3346670 .. 3346690 + -10.4  -5.45802   ATTTAAAACAAAAAA            CCCGCTGG CAAAA TCAGCGGG            TTTTTCTTTTCAGGG 100 35
      Bd3435 3348388 .. 3348411 +  -5.2  -4.15788   ATTGCGGATTTCATC          CACGGTGATC ACAC GAATGCCGTG           TTTGTTCACGAAGTT  67 335
        mutY NONE
      Bd3438 NONE
      Bd3439 NONE
      Bd3440 3353047 .. 3353073 + -10.9  -6.11243   TTGATTTGATCTAAA         GCCAAGACGTC TTCAC GACCTCTTGGC         TTTTTTTTCTTCCGT 100 51
      Bd3441 3353892 .. 3353902 +  -5.4  -3.50133   GCTGACTGGCTCCCG                 TCAG CAA CTGA                 ATTTTTGTGACCGTA  56 78
      Bd3443 3356382 .. 3356415 + -12.5  -5.27477   TAAACGACTGAAAAG     AAAATGCCGGCAACA GTTC TGTCGCCGGCATTTG      TTTTTTAATTGCGAT 100 38
        hemA NONE
        hemC NONE
        hemL NONE
      Bd3450 NONE
      Bd3451 NONE
        hemE NONE
        hemN NONE
        hemG NONE
        hemH 3367577 .. 3367587 +  -2.4  -2.75975   ACTGTCGCCAAAGAA                 GGAG CTC CCCC                 GATTTTTTCGGCGAT  39 275
      Bd3459 NONE
      Bd3460 3370512 .. 3370535 + -10.3  -5.18355   CAGGGCATAAAAAAA          GCCTGCTTC CATAAC GGAGCAGGC           TTTTTGCTTTTTCAG 100 57
        pcnB NONE
      Bd3465 3375403 .. 3375419 +  -7.9   -3.7347   TAGGTGTACTCGAGA              GCGTTCC ACA GGATCGC              TTGTTCGATGTTCGC  69 67
        cheW 3382383 .. 3382418 + -16.2  -4.56597   TTAAAAGATTCCAAT    ACAAAACCCGCGGGCT CCAA GGCCTGCGGGTTTTGC     TTTTTAAAGCCCCCA 100 49
      Bd3472 3383059 .. 3383079 +  -6.8  -5.95449   CGGCGTTCATTAAAG           GCCCTTGGG ATTT CCCG-GGGC            TTTTTTATTTTCTTT 100 80
         add NONE
      Bd3477 NONE
         ggt 3390248 .. 3390261 +  -2.3  -2.65298   CAATTAATGGATTCC               CGTGA AACT TCCCG                CTTATCCTGAATAGG  39 120
      Bd3479 3390633 .. 3390644 +  -2.2  -4.07687   TCGTGGCAGAACTGC                GCGA GGCT TTGC                 TTTTCCAAGCGAGGT  55 192
         pip 3391622 .. 3391648 + -14.5   -2.6381   TGTAAGACTTTCAAA         GCCATAGGGGG TTTTT CCCCTTATGGC         TGATATAAGCATTAT  86 36
      Bd3481 NONE
      Bd3482 3393571 .. 3393588 +  -3.4  -4.85782   CACGCTCCCCGACCA             TCCAGA TCAGCT TCTGGG              TTTGTTTTTCCAGCA  71 175
       aroAG NONE
        ubiE NONE
        htrA 3399912 .. 3399927 +  -7.5  -3.37259   CACTGCTGCTGACGC              CGCCG TGCCAT CGGCG               TATTTCAAGGTGATT  62 441
      Bd3490 NONE
      Bd3491 3402712 .. 3402724 +  -3.3  -3.04398   AAGGGAACTTAGAGA                AGTCC TTC GGACG                CTTTTCCACGAAGGA  43 29
      Bd3501 3410814 .. 3410839 +  -5.3  -3.08996   TTCTTCATTAAGATA         ATGGGGCTTCT GCAA GGAGGCCCCGA          TGTTCAATCCCAATA  50 30
      Bd3502 3411811 .. 3411831 +  -8.2  -4.28774   TGAGACACACCGAAA            GGCTGCTG CCCCC CCGCAGCC            TTTTCCCTTCACTGC  79 41
      Bd3503 NONE
      Bd3504 3413475 .. 3413487 +  -6.9  -4.20025   CGAGGGTCAGGCTTA                GGCGG AAG TCGCC                TTTGTATTCCAGATT  72 370
      Bd3506 3414486 .. 3414505 +  -6.4  -3.65754   AAAAATCTTAAAAAG            CAGGGC TAAAAACC GCCCTG             TTTCCGATAATTTGT  64 41
      Bd3507 3415614 .. 3415636 +  -9.9  -5.90981   AAAAAGCTTGTTGGA           GAGGAGGCT GTGGA AGTCTCCTC           TTTTTTTTGCTCTGC 100 75
      Bd3509 3417287 .. 3417322 +  -6.9  -2.73771   AGGCTCTGGCAGCTT   GCGTGGCGGGTCT-GCT GTAA AGCTGGACTTGCC-CGC    CTTTGGAAGGTCTCC  55 6
        gspD 3418059 .. 3418087 +  -8.2  -5.42259   AGCGCGAAAAACAAC       GAA-GGACTGGCC CAAA GGCTGGTCCTTTC        TTTTTTTGAAAATAG 100 52
        lexA 3418940 .. 3418964 +  -5.7  -4.89393   CCATATCGGATACCG          CAGCGGG GACGGAAAAAA CCCGCTG          TTTTTCTAAAATTTA  78 94
      Bd3512 3419442 .. 3419465 + -10.3   -5.1356   ATTCTATGAATGCCA          GCGCCC-CGT CGTAA ACGTGGGCGC          TTTTTCTTCCTCAGA 100 56
        yfeR NONE
      Bd3517 3421866 .. 3421890 +   -10  -4.26344   ACCGAAAACAAAAAA          GCCGGTTCGT TTTGC ACAAACCGGC          TTTTAATAAAACTCT  87 63
        pbpB 3426053 .. 3426070 + -10.5  -5.80951   GCTCTACTTCTTCAA             CGCTGGC TTCC GCCGGCG              TTTTTTGTTTTCGCT 100 96
      Bd3525 NONE
      Bd3526 3429604 .. 3429615 +  -3.6  -4.65895   AATCCACAGTCGAAG                GGGC GTCA GCTC                 TTTTTCCGTCAACCC  70 58
      Bd3529 3433554 .. 3433564 +  -3.2  -3.28714   CAGCATCAGTTCGTA                 CTCG GTG TGAG                 TCTTCTGATAGATCT  47 132
      Bd3531 3436086 .. 3436103 + -12.7  -5.72622   CATCTAAAACAAAAA             GGCACCC ACCC GGGTGCC              TTTTTTGTTTGTCGA 100 34
      Bd3535 NONE
        rfaD NONE
      Bd3537 NONE
      Bd3538 NONE
      Bd3539 3444255 .. 3444272 +  -6.9   -3.5393   GCTTGTCCAGTTTCT             GCAGGGC TTGC GCCATGC              TTTGACCCAAGTCAT  61 354
      Bd3544 3448133 .. 3448149 +  -5.1  -4.41047   GCCACATAGTGAACA              GCGGT ATATTCA ACCGC              TTTTGATTCCAGCAT  70 461
      Bd3547 3452179 .. 3452203 + -15.9  -4.17657   TCAAGCTTCCTTTCT          GGATCGTTTCA CTC TGAAACGATCC          TTTTGGGATCTCGTG 100 42
      Bd3548 3453285 .. 3453299 +  -3.5  -3.46304   AATCTGCTACGCGCC               GAGCC TGACT GGTTC               TTGCTGTCTTTTCCG  49 71
      Bd3549 NONE
      Bd3551 3455150 .. 3455169 + -13.6  -5.95449   CCCTGCCGCGTCAAA            GCCATCCC TTCG GGGATGGC             TTTTTTATTTTCTTT 100 65
      Bd3553 NONE
      Bd3554 3457262 .. 3457274 +  -3.3  -4.64657   CCCGCGGCGGCCTAA                GGCCA GAC TAGCC                TTTTTCGCAGTTTCA  67 42
      Bd3555 3458335 .. 3458353 +    -3  -4.57073   TTTTGGAGATCCGAT             AAGACGCC GAT GCCGTCTG             TTTTTCAGAAAGCTG  65 262
        panB NONE
        panC NONE
         dfp NONE
        yacB NONE
        panD 3465014 .. 3465028 + -12.8  -2.52464   GTAGCCTTAAAAAAC               GGCGGG CAA CCCGCC               TAGGTTCCAAAAAGA  78 37
      Bd3566 3466922 .. 3466932 +  -6.8  -3.34043   GAAATTTGAGGACGA                 GCTG AAA CAGC                 TTGTGGGGTAATGAC  61 4
      Bd3567 3467955 .. 3467976 +  -3.6  -4.30719   GCAAGGACGGCAGAT           GGAACTGC ACAAAC GCGGTCCC            TTTGTTCTGAGCGCC  65 219
        tonB NONE
        btuB 3473563 .. 3473587 + -12.2  -2.71712   AGCAGTCACTTTGCA          TCTGAGGGGT CCAGT GCCCCTCAGA          CTTTCCCGGAACAGG  78 40
      Bd3572 3474853 .. 3474869 +  -8.1  -4.23892   ACTGATCTATGGTAA              GATACTT CGA AAGTATC              TTTTCAATCGTTCCA  76 65
      Bd3575 3477653 .. 3477685 +    -4  -5.00616   GATATTGGCCAAAGC      CTGGCCGCGCGTAT CGTGA AAATGCCCGGCAAG      TTTTTTCACCGGAAC  76 318
      Bd3582 3483804 .. 3483815 +  -5.8   -3.0264   CAACCGCAACTCCTG                GCCA CTAA TGGC                 TATTCCCACAAATTT  52 18
      Bd3584 3484859 .. 3484917 + -21.3  -2.74605   AGTAACTAAAAGGTA CCTGCTTACTTTTGCATAAGCATCGCG CTAGA CGCACCGTTTATGCAAAAGTAAGCAGG TACCTTTTGGGAGAA 100 36
      Bd3585 3485469 .. 3485488 +   -10  -5.40072   AGTATAAATCCTAAG            GCCCTTCA CTGA TGAGGGGC             TTTTTTTGCAAGGAG 100 34
      Bd3586 3486427 .. 3486438 +  -5.8  -4.24623   TTCGGAGCATATTCA                CCTC ACAG GAGG                 TTTCTATGTCTTTGA  69 136
      Bd3588 NONE
        drrA NONE
        drrB NONE
      Bd3592 NONE
         gst NONE
      Bd3595 NONE
      Bd3596 3490713 .. 3490735 + -14.9  -3.31515   TGTCTGGATTTAACA           GCTCGCCCT TAACC AGGGCGAGC           TTCTCAAGGCTATTT  93 14
      Bd3598 NONE
      Bd3599 NONE
      Bd3600 NONE
      Bd3601 3495086 .. 3495108 + -14.9  -4.14472   TGTTCTAAGGCCTCT           GCTCGCCCT AGCCC AGGGCGAGC           TTTTCAAACTCTTCG 100 33
      Bd3606 3503147 .. 3503160 +  -2.3  -5.74684   CTTCAGCGTCGGTCA               GGCCT TCTG AGTCC                TTTTTGTTTTTCTTC  83 16
      Bd3607 3504085 .. 3504117 + -16.4  -5.95539   AAGATCCTGTGAGTT      GAAAACCCGCCCTC AGAAC GAAGGCGGGTTTTC      TTTTTTTATTTCAGA 100 66
      Bd3610 3508011 .. 3508043 +  -2.8  -3.30771   TTCTAAGTTCCCCAA     GAGCCCTC-CT ATACTTCTCTTC AGAGAGGGCTC      TTCTAAAAAATCTCC  47 60
      Bd3611 3508665 .. 3508675 +  -2.4  -4.71401   ATTACAAAACTTTAA                 TCCC CAC GGGC                 TTTTGTAATTTTATT  63 144
      Bd3613 3510522 .. 3510538 +  -2.2  -5.43553   ACGCTGCACCAGATT              CACTTC CGCAT GCAGTG              TTTTGTTTTTTGAAT  82 237
      Bd3615 3512091 .. 3512106 + -11.8   -4.4267   GATCAGAAGCAACTA              GGGGCC AAAC GGCCCC               TTTTCCATTTTGGGG 100 25
      Bd3616 3513513 .. 3513566 +  -8.6  -2.74999   GCTTAATTGATAGAC CGCCTCCTGTTTTCATTATAGTTT CATTTAGA AAACTA-AAC-AAAACAGGAGGCG TAATGTTCAAACTTC  61 35
        sodB 3514270 .. 3514293 +  -8.2  -5.60993   ACAAAAACAAGAAAA          GGAACTGC CTTCATCA GCAGTTCC           TTTTTTTATGGCCAA 100 106
      Bd3621 3518086 .. 3518103 + -12.7  -4.48449   TTTAGAATAAAAAAA             GGGAGCC GTCA GGCTCCC              TTTCTGTTTTCATCA 100 36
      Bd3623 3521357 .. 3521374 +  -6.3  -3.13177   GATATTGAACGGAGT             TTCCATC GAGC GGTGGAA              TTCCATATAGGATGT  54 339
      Bd3626 3522848 .. 3522862 +  -4.2  -4.18197   AGGGTTTCGTAACTT               GAAGGC AGG GACTTC               TTTTAAGTAGAAAGT  61 40
      Bd3627 3524749 .. 3524770 + -10.1  -3.40522   AAAGATCCCCAGGAA           CGTCAGCAG AATC CAGCTGACG            TTATAGTCCACCCGT  73 74
        hspA 3527254 .. 3527280 + -13.1  -4.05091   TTCTCCCATCCCTCT         GAGGGCTTGAT TCCCC GTCAAGCCCTC         TTCTATTTTATCGTT  95 57
      Bd3631 3527968 .. 3527979 +  -2.2  -4.59773   AGCGGGTTTGATGAT                G-CGG CCT CCGGC                TTTTTCCGCCTGAGC  66 173
        aspG 3528942 .. 3528952 +  -2.4  -2.57132   CATGGACGCCATTAA                 GCCC ATG GGAC                 CTTCTCCGAAAAGAC  39 85
      Bd3634 3531142 .. 3531156 +  -4.9   -4.8622   AGTGCGTGTCACCGT               GGCGG AAAGC TCGCC               TTTTTGATTGCGGCC  75 415
      Bd3637 3534375 .. 3534389 +  -5.6  -2.76404   GCCGGGATCCTTAAT               CAGGGC ATT GACCTG               TGGATTTTCACTGAA  48 481
      Bd3639 3535561 .. 3535585 + -13.5  -2.53876   GCGTTCCTGGCACAA          GGGCCCCGTTC ATA GGACGGGGCCG          TGCATTCACCTAGCG  80 57
        mtrF 3539503 .. 3539522 + -10.7  -5.73978   GACAATAAAGAAAAA            GCCGGGT CTTAAA ACCCGGC             TTTTTTATTTCTACT 100 33
      Bd3648 NONE
      Bd3649 NONE
      Bd3650 3544585 .. 3544598 +  -3.7  -3.71848   ACCCATAAAAGCCAT               GGCCC CCTC GGGCA                TTGTTGGTGGGGCCG  56 274
      Bd3654 NONE
      Bd3655 3546645 .. 3546661 +  -9.4  -3.79668   AAAGATATTCAGAAT              GCCGAG CACAA CTCGGC              TTTCATCACTTCACT  76 40
        ydeR 3548041 .. 3548055 +  -2.8  -3.31144   GCTTCATATTCTGCG               GATCTT TCA ATGATC               TTATCCAGCTCGCCC  47 164
      Bd3659 3548829 .. 3548846 +  -2.8  -2.80512   GACTCTTCAGATCTT             TCTTTA AAGCGA TAAAGA              GTCTTTCTTCCAGAT  41 81
      Bd3666 NONE
      Bd3667 3554979 .. 3554997 + -11.7  -4.32678   AGTAAGAATGAAAAA             GGCCGTG ACACC CACGGCC             TTCTTTATTTCAGAA  95 36
        exoA 3556888 .. 3556907 +  -9.3  -5.61881   AAGAAATAAAAAAAA            GCGGCTT TGTTAC AAGCCGC             TTTTTCTTTTTAAAG 100 32
      Bd3675 3559318 .. 3559333 +  -3.9  -3.65812   AGCCCGCCTGTCGGC              TCGCC ACTGGA GGCGG               TTCTCTTAAAAGCCA  53 266
        yejH NONE
        yxbC 3564904 .. 3564926 +  -4.9  -3.51563   TGCTGCTTCAGGAAG           GTGGCTT GATCTAACG AAGCCAC           TTGTCTCCGAATTTT  56 12
      Bd3684 3566142 .. 3566163 +  -2.9  -4.07885   TAACGATATGAGTGT           GTTCTGGCT TCTT ACCCAGTAC            TTTTACAAGAGACTG  58 157
      Bd3686 3567312 .. 3567337 +  -3.3  -4.20783   GACAACCATACGGAA         G-GGGGTTTTGA TAT TCGGAATCCCGC         TTTGTTGGATGCGCT  60 427
      Bd3689 NONE
        yicM 3570854 .. 3570872 +  -3.8  -4.51174   AGGCGCAAAGGGGGA             GCAATGGC AAG GTCATTGA             TTTTCGTTATCGTCG  65 7
      Bd3691 3571410 .. 3571431 +  -4.3  -4.55491   AATTGAATAGACGTA           CATGCTCGC TGTC GCTTGCATG            TTTTGTGCTTACGTC  69 168
      Bd3699 3581731 .. 3581748 +  -7.7   -3.1211   TAAATTTTTCGTGAC             GCAGGAC TTTT GTCTTGC              TTGGGTGGTGTCATC  62 429
      Bd3703 3586734 .. 3586746 +  -4.7  -4.63486   ACGCGAAGAGCAACT                GCCCC AGC GGGTC                TTTTGTTCGCGGAAT  72 248
      Bd3705 3588716 .. 3588739 + -11.8  -2.78002   CATCTCATAAAAAAA          GCCCTATCTT ATTC AGGATAGGGC           CTCTTTCATTTGCTC  77 457
      Bd3712 3593234 .. 3593246 +  -2.6  -4.07687   CTCTTGCATCCGCAC                GGTC AAAAC GGCC                TTTTGCCACCGCGCT  56 390
      Bd3714 3593648 .. 3593678 + -14.1   -4.7629   TTCGTAAGTTTTTTG       CAGGAAGGCCTCA ATCTG TGGGGCCTTTCTG       TTTTTCACTTCATCA 100 77
      Bd3718 3595306 .. 3595319 +  -8.1  -4.39828   GCTAAAATAGAAAAA               GGGTC TTTC GACCC                TTTTATCAGACTATT  81 31
        icdA 3599535 .. 3599556 + -11.6  -6.02919   AATGACAAAATGAAA           GAGGAGCC CCGCAA GGCTCCTC            TTTTTTTATTTCTGC 100 54
         blc 3605448 .. 3605478 +  -6.1  -2.98072   TGTTCCCACTTGGGA      TCCGGCTGCGAAGA GAAA TCC-CGCAGACGGA       TGTAGTTGTACTGAA  52 253
        dnaX NONE
      Bd3732 3609360 .. 3609370 +    -4  -2.72632   TCCGAAGCTGGAGTA                 GTAA GTG TTAC                 ATATTTCTGCCCTTG  45 80
        recR NONE
        MglA 3610574 .. 3610592 +    -3  -3.25191   AACGACTCTGTAAAA             CTTGGCCG TCA TGGCTGGG             CTTTTGTGGGGTTGC  45 28
        nadA NONE
      Bd3736 NONE
      Bd3737 3612667 .. 3612696 + -14.3  -5.10077   CACCACGAAAACCAC       CAGTCGCGGGGTC GAAA GATCCCGCGACTC        TTTTTTGCAATCTTT 100 43
      Bd3738 3613515 .. 3613533 +  -4.6  -3.64716   TGGTACCGCCCTCTT             TAAGGCAT CAG GTGTCTTA             TATTTTGACAGCTCC  53 23
      Bd3739 3614170 .. 3614188 + -12.4  -5.69262   GAATGAAATAAAAAA             CCCCGCTA TGT TGGCGGGG             TTTTTCTTTTTATAG 100 72
      Bd3745 3619808 .. 3619831 +   -11  -5.07652   GTGGAAACTCAGGGA          GGGAGACAGA GACA TCTGACTCCC           TTTTATTTTGGCACC 100 94
      Bd3748 3620702 .. 3620721 + -13.6  -3.66356   AGATAAAAACAAAAA            GGCCGGTA TTTC TACCGGCC             TTTCCAATTCGACCT 100 35
      Bd3750 NONE
      Bd3751 3625992 .. 3626008 +  -2.9  -3.04322   CACGAATTCTCCATC              ACGAATC AGT GGTTCGG              TCTTCAGCACTTCGG  43 494
        pepA 3630036 .. 3630062 + -13.1  -5.93809   ATCTGAGAGCTTTCA        TCCCCTC-CAGC CCTG GCTGCGAGGGGA         TTTTTTTTGTCACCA 100 54
      Bd3756 3630914 .. 3630948 + -12.8  -2.71712   CTTACCAGCTAAAGA     CGACCGGGTGGCCCAG AGT TTTGGCCACCTCGTCG     CTTTCCACGACCAGC  78 67
      Bd3758 NONE
      Bd3759 3633810 .. 3633832 +  -9.9  -5.93252   AAGACAAAAGAAAAA          GGCCCGCTCT TTTC AGAG-GGGCC           TTTTTTGTTTTTAGA 100 39
         tig 3639673 .. 3639698 + -16.9  -5.60993   TTTTAATCTTCCAAA         GCCCGTCAGGC TGAT GCTTGACGGGC          TTTTTTTATGCCCGA 100 64
      Bd3766 3642060 .. 3642070 +  -2.6  -2.64155   CAATAATCAAAGCGC                 TTTT CAT AAAA                 TCCCTTTCCCGGAAG  38 458
      Bd3768 3643631 .. 3643648 + -10.5  -5.37593   GACCAAAAAACAAAA             GGGCTCC ACAC GGGGCCC              TTTTTTCGTTTCAGC 100 46
      Bd3771 3645900 .. 3645928 +    -9  -3.75169   TTGGGAACCGTGGTT       GAATAGCTTCCGT TTTC GCGGAAGC-ATTC        TTTCGTCAGGTCATA  76 80
        galF NONE
      Bd3774 3648975 .. 3649018 +  -4.7  -3.15579   TCTACACGAGGTTTA GATGAGT-TC-GACGCAACTT TGGA AAGTTGCGGCCGACGCTCCTC TTCCTGAGGCATTAA  52 21
        priA NONE
      Bd3776 3651930 .. 3651946 +  -7.3   -2.6462   AGGCTTGCAAAGCGG              CTTCCTT ATG AGGGAAG              GTATTTGCATGGCTC  55 53
      Bd3778 3653114 .. 3653148 + -10.1  -3.52918   AAGCCTCTTCCAACG    GCAGGGTGAAGTGGAAC GTG GTTCC-CT-CACCCAGC    TTGCTTTCCACCTTG  75 39
        rpsB 3655697 .. 3655723 + -13.8  -3.98661   TCTGCAGGTCGTTCA         AAAAAGGGTGGC CTA GCCACCCTTTTC         TTTGTCCTGAATCTA 100 41
         tsf NONE
        pyrH 3657422 .. 3657436 +  -5.6  -2.56596   CCGTTCAGGGTGAGA               CCATCG GAA CGCTGG               TACATTAATAAGGAG  49 3
         rrf NONE
        uppS NONE
        cdsA NONE
      Bd3787 NONE
      Bd3788 NONE
      Bd3789 3662981 .. 3662993 +  -3.3  -2.80935   ATTGCTCCAGAGGAG                CTTCG CGC CGTAG                TATAATAGCTACGAT  44 8
      Bd3790 NONE
        rluD NONE
      Bd3792 NONE
      Bd3793 NONE
      Bd3794 3666663 .. 3666679 + -13.7  -4.04394   CCTGAAACGAAAAAA              CCCGCTG ATT CAGCGGG              TTTAGTTGCTTTGAA 100 60
      Bd3800 3670781 .. 3670800 + -13.6  -5.60993   TTTTTAGTTCTTGAA            CCCCAGAG GCAA CTCTGGGG             TTTTTTTATGCCCAA 100 58
        sucC NONE
        sucD 3677864 .. 3677885 + -12.3  -5.63517   CTCAACTTTGAAAAA           CCCACGGCA AAAA TGTCGTGGG            TTTTTTATTTCCAAA 100 56
      Bd3812 3679817 .. 3679841 +  -8.6  -5.27938   AAAATATTTCAAAAA          GCCCACAG CAAAAAACA CTGTGGGC          TTTTTGTTTCCGGAT 100 39
      Bd3813 NONE
        linC NONE
      Bd3815 NONE
      Bd3816 NONE
      Bd3817 NONE
      Bd3818 NONE
      Bd3819 3688074 .. 3688098 +   -10  -4.58395   TGGCTCCCACCACCT          GGCGCAAAGA CATGA TCGTTGCGCC          TTTTTGGCCGATCAC  93 122
      Bd3821 3690272 .. 3690293 + -11.5  -3.09878   TCGCAACCATCAAAC           GCGGGCGCT TATT GGCGTCCGC            TGTTCAATCCCTAAA  75 66
      Bd3822 3690815 .. 3690834 +  -9.2  -5.83211   CTCTTCTCTGGAAAA            GGGCTGCC GCGA GGTGGCCC             TTTTTTATTTTCATA 100 59
      Bd3823 NONE
      Bd3824 3693770 .. 3693785 +  -3.2  -5.68489   CGAAGGGATCATACT              CGCC CACGTCCA GGCG               TTTTTTCTTGTTATA 100 72
      Bd3826 NONE
         ndk NONE
        ygcA NONE
        pilF NONE
      Bd3830 NONE
      Bd3831 NONE
      Bd3832 3701181 .. 3701206 +  -9.1  -2.82635   GGCCAGACGCTCAAA         TGGCTGAA-ACC CCC GGTCTTCGGCCA         TCTCCTGCTCCAGCT  63 94
        polC 3702113 .. 3702126 +  -9.5  -5.72053   AGGTCTTTAAAATCA               GGCCC TTCG GGGCC                TTTTTTGTTTCCTTA 100 31
      Bd3835 3702476 .. 3702491 + -10.4  -5.04601   TGCGAAATAGAAAAA              GCCCCT GCAA AGGGGC               TTTTTAGTTTCTAGA 100 31
      Bd3840 3706852 .. 3706871 + -10.8  -3.16961   TCTAGTTTTCAACCA            CGATCTCA CCGA TGAGATCG             TATTCCATGTTGTCG  74 36
      Bd3844 3710467 .. 3710486 + -13.6  -3.25652   ACAAAGCCACCTTCA            GGTCCGCA CGCT TGCGGACC             TCTTCATTGACTCCG  89 138
        pilT 3718513 .. 3718542 + -12.1  -3.45433   ACTGAATCATGGGAG       GGGCCTTGGCGAC GAAA GTTTCCGAGGCCC        TTCGGTTTTTAAAGT  86 59
         dra NONE
         pdp NONE
         pnp 3721742 .. 3721772 +  -7.6   -2.9665   ATCGCTCATATCTAA       TGGGTTGGACCT GACAAAA GGGTCCAGTCCA       GTTTCTGAAATTTAG  61 26
      Bd3857 3723210 .. 3723249 + -10.2  -4.36914   GAAGTGCTAGATTGG  TTCCTTGTTTTTTGAGGA TGGT TCCTCACAAGAAAAGGAA   TTTTATGAGCACAGA  90 120
        pccB NONE
      Bd3861 NONE
      Bd3862 3726894 .. 3726911 + -12.7   -5.8901   TAGGAAAAACTAAAA             GGGGCTC TTTG GAGCCCC              TTTTTTATTTTGTCT 100 56
      Bd3868 3731066 .. 3731091 +  -9.1  -3.33315   GACTGACGATGGCCG         GCTGG-GCAAAG ATT TTTTGCGCCAGC         TTCTGCACATCTTCC  69 66
        hemN 3734812 .. 3734828 +  -2.9  -5.06414   TTCCTTCAAGAAGAT              CTCTAAG GGG CTAGGAG              TTTTTCTTCCGCCCC  72 20
        grpE NONE
        dnaJ NONE
        livJ NONE
      Bd3874 NONE
        dksA 3739097 .. 3739110 +  -3.1  -3.69461   TGAGGTCCGCTGACA               TGGAT GTCA GTCCA                ATTTTTTAAATTAAT  52 64
         lon 3741661 .. 3741687 + -18.1  -3.08867   AATGTGATGTTACAA         CAGAAGGCCGG TAAAC CCGGCCTTCTG         TCTATTCAGAATTCC 100 69
      Bd3877 NONE
      Bd3878 NONE
      Bd3879 3746026 .. 3746037 +  -2.2  -3.44146   CACCTAAGCGCATGA                TCTC TTTA GAGG                 TTAATTATGCGCACA  45 123
      Bd3880 3747426 .. 3747443 + -11.3  -3.86781   GGCTTAAAACAAAAA             GGGCTGA TTTC TCAGCCC              TTCTTACTATTGTTT  87 34
      Bd3882 3749465 .. 3749486 +  -5.1  -5.08824   TTCCGCCAAGATCTT           GGATCCTTC TCCG GAAAGGTCC            TTTTTTGCGTAAGCC  83 61
      Bd3893 3764401 .. 3764411 +  -2.4  -3.79747   CCAGCTGAATGTGCT                 CTGC TTC GCCG                 TTTCGTAATCGATCC  51 157
      Bd3895 3767006 .. 3767024 + -12.4  -4.36729   TTCTGAAAAAAGAAA             CGGAGGCT TGT GGCCTCCG             TTTTAGCTTCTTACT  95 57
      Bd3907 3775796 .. 3775826 +  -6.3  -4.78933   TCATTAATTCGATTA      TTGT-TGATGTTCC ACGT GGAACATCACGCGA       TTTTGTCTGTTTTCA  80 34
    Bd3913.1 NONE
        rnpA 3782115 .. 3782137 -  -6.3  -2.74144   TCGGCACTTGCAAAC           CCTTTTGGT GATTA ACCAAATGG           CTTTGTGTGTATGAT  53 157
        yidC 3780428 .. 3780446 -  -8.8  -3.42663   ATCATCACCCAAAGA             CTAAGCGG TGA CCGCTTTG             GTCTTTGGCTCTCTC  70 7
         jag 3779811 .. 3779827 -    -8   -3.6502   TAGGCCCCACTTAAA              GCTCAC TAGTC GTGAGC              AGCTTCTTCCGCACC  66 14
        trmE NONE
        gidA NONE
        gidB 3775759 .. 3775780 - -10.1   -5.4505   TTGGGGAAGAAAAAA           CCCCCGAACC AGC GGC-CGGGGG           TCATTAATTCGATTA 100 64
        parA NONE
        parB NONE
      Bd3904 NONE
        atpF NONE
        atpF NONE
        atpD NONE
        atpA NONE
        atpG NONE
        atpB 3767470 .. 3767488 -  -5.9   -3.1372   CACCCCTTAGGAAGA             GGCAGGC ACTAG GCCTGCA             GCTTCTTAGCTTTCT  54 15
        atpC 3767002 .. 3767028 - -10.9  -5.04385   GATATTCTGAAAAAA         GAAACGGAGGC TTGTG GCCTCCGTTTT         AGCTTCTTACTTCTT 100 32
      Bd3894 3763973 .. 3763990 -  -5.6  -3.68073   GATCGCATCGAAGAA             GAACTG CGTGAC CAGTTC              GGACCGATCCCGGAA  58 301
        nuoA NONE
        nuoH 3759107 .. 3759122 -    -4  -3.52678   AACTCCTTACAAAGA              TGCGAT GTAG ATCACA               AAGGCTGTGATAATG  53 1
        nuoJ NONE
        nuoK NONE
        nuoL NONE
        nuoM NONE
        nuoN 3753211 .. 3753229 -  -9.5  -5.79595   TTGGAAAATAAAAAA             GCCCCGG GTTCA CCGAGGC             TTTAGTTATGTCTTA 100 76
        moxR 3752244 .. 3752257 -  -2.3  -3.34398   TCTTTTTCTTAAACA               GGGAC TGGA GTCGC                TTTTTGAAGGGCATG  45 5
      Bd3884 NONE
      Bd3883 3749216 .. 3749240 -  -2.8  -3.47227   TTTCAAGCAGCAGAA         CTTG-CCGGGC GAAC ACCGGGACAAG          ATCCTTGAAATCATT  49 211
      Bd3881 3747426 .. 3747443 - -11.3  -5.45802   GGCTTAAAACAAAAA             GGGCTGA TTTC TCAGCCC              TTCTTACTATTGTTT 100 32
      Bd3869 3730938 .. 3730960 -  -8.4  -3.75766   CTTAGAACTGAACAA           GGGACCTGAA GAA CTCAAGCCCC           GCGGGTTTAAGGATC  72 87
      Bd3867 3729163 .. 3729174 -  -5.8  -3.17797   TTCAGACATACCTAA                GCCA AACA TGGC                 GCCAGAATAGAGGAA  54 41
        tatB NONE
        tatC 3728027 .. 3728044 -  -9.1  -3.59627   ATTAAATGCCGCAAA             CCCCGAC TGTG GTCGGGA              AGCAAACTGTGGCTA  72 38
      Bd3864 NONE
      Bd3863 3726894 .. 3726911 - -12.7  -4.80167   TAGGAAAAACTAAAA             GGGGCTC TTTG GAGCCCC              TTTTTTATTTTGTCT 100 40
      Bd3853 3718243 .. 3718269 -    -5  -4.05181   ATGAGAAACACCAAA         GCCATCTCGAAC TTG GTTCGTGAAGGT         AAGGTCCACCAGATC  62 237
        cafA NONE
      Bd3850 3713929 .. 3713950 -  -7.3  -4.08706   TTTTTACGAGAGAAA           GAGAGGTTA GCTT TAACCCCCC            TCAAATGCAAATATT  71 107
        rplU 3713262 .. 3713273 -    -3  -2.91914   CGAAATAAAATTAAT                TAAG CTTT CTTA                 GAAGTTTTTTTAGCT  42 13
        rpmA 3712909 .. 3712927 - -13.2  -5.60689   CTATACAACAAAAAA             GGAGCCAT GGG ATGGCTCC             TTTTCCATTTGTGAA 100 69
         obg NONE
      Bd3846 NONE
      Bd3845 3710339 .. 3710349 -  -6.8  -2.72558   AGAACTGGGTAACGA                 GCCA CCT TGGC                 TCTAGATATTGTGAT  55 27
      Bd3843 NONE
        lolA NONE
      Bd3841 3706742 .. 3706769 - -11.4  -5.94713   ATTTGACAAAAAAAA        TGCCGTGGC-CTT TAG AAGAGCCACGACA        GTTTTAAGAAACGCA 100 94
      Bd3839 3704571 .. 3704590 -  -3.6  -3.27907   TGACAGACAACTTAA            GAATTTCT ATGA AGAATTTC             TAAACGCGACGCAGA  47 41
      Bd3838 NONE
        nadE 3702476 .. 3702491 - -10.4  -5.19879   TGCGAAATAGAAAAA              GCCCCT GCAA AGGGGC               TTTTTAGTTTCTAGA 100 36
         fdx 3700813 .. 3700824 -  -5.8   -4.1899   TTAGGGGATCCAAAA                GGCT TCTC AGCC                 ACTATCGAAGATGGC  70 310
      Bd3825 3693337 .. 3693347 -  -6.8  -3.14132   GTGCGCCGCCACCAA                 GCCA CCG TGGC                 CCAGGTGCGTGTGTC  57 398
      Bd3820 3687770 .. 3687786 -  -3.6  -3.35046   GGAGCGCTTCAAAGA              GGACGG ACTGA CCGTGC              AGGCAAAGCTGATAG  49 236
      Bd3807 NONE
      Bd3806 NONE
      Bd3805 NONE
      Bd3804 NONE
      Bd3803 NONE
      Bd3802 3671063 .. 3671087 -  -5.5  -4.56314   CGAAGAGAAGTAAAA          GGCCCGACAAC GAA GTGGATGGGCC          CTTTTCACCAACCGA  74 41
      Bd3801 3670701 .. 3670717 -  -6.6  -5.68039   AAAGCTACAAAAAAA              GTAGCT AAGAA AGCTAC              TAAAAAAGCTACTAA 100 114
      Bd3799 NONE
      Bd3798 NONE
      Bd3797 NONE
      Bd3796 NONE
        metB 3666663 .. 3666679 - -13.7  -5.37593   CCTGAAACGAAAAAA              CCCGCTG ATT CAGCGGG              TTTAGTTGCTTTGAA 100 193
      Bd3779 3652963 .. 3652993 -  -6.9  -3.01791   ATTGCTTCCGCAACA      GTGCA-CGAGCAGA AGAA TCTGGTCGGCGCAC       TTTTGCAGGCTGAAA  56 129
      Bd3772 3645758 .. 3645775 -  -9.1  -5.27335   CGCGGTAAAGAAAAA             GGGCCGA ATGG TCGACCC              TATCAAGTACATCAA 100 92
      Bd3770 NONE
      Bd3769 3643695 .. 3643716 - -10.1  -5.64274   TTAGGCATAAAAAAA           GCCCTTGGA CGTC TCCAGGGGC            TTTGAGCTAAGTGCT 100 57
      Bd3767 3641326 .. 3641344 -  -3.1  -4.13014   CGGAGATTGGCAAAA             TGGCCTT GCGCA AAGGCGA             TATGATTGGTCGAAT  58 445
      Bd3765 3639452 .. 3639473 -  -8.1  -3.60296   GACCTGGATGCGAAA           TTTGCTGAG TACG CTCAACAAA            CTGGCATCGAAGAAT  66 183
      Bd3763 NONE
      Bd3762 NONE
      Bd3761 NONE
        gshA 3633810 .. 3633832 -  -9.9  -5.60556   AAGACAAAAGAAAAA          GGCCCGCTCT TTTC AGAG-GGGCC           TTTTTTGTTTTTAGA 100 49
      Bd3757 3630810 .. 3630856 -  -9.6  -4.35483   GTGCACTATAACAAA GCCAAAGCGTTCAAACCCATC ACGATG GATGGAATTGAACAC-TCGGC TGTTTCAGGAAAATA  87 69
        clpP NONE
        clpX 3626355 .. 3626400 -  -6.3  -5.33131   GAATAAAAAAAGAAA CGATCCGAGTGCCATCAGTTG ATTAGA CAA-TGA-GGCCTTCGGATCG TCAAAACAGTTACTT  89 72
      Bd3752 3625310 .. 3625322 -  -7.7  -3.32022   TCTTTCAGATATCAA                CATGC CCG GCATG                GACGGGTTTGAACTG  62 215
         lon 3620702 .. 3620721 - -13.6  -5.71295   AGATAAAAACAAAAA            GGCCGGTA TTTC TACCGGCC             TTTCCAATTCGACCT 100 70
        yheU 3617950 .. 3617963 -  -8.1  -2.80307   GAAATCGCTAGGAGA               GCGCT TTTC AGCGC                TTCTGGAACTTCTTC  62 19
      Bd3743 NONE
      Bd3742 3615883 .. 3615897 -  -7.1  -5.60993   TTGGGCATAAAAAAA               CCACC TTGGC GGTGG               TTGATTTAAACTTCT  91 195
      Bd3741 NONE
      Bd3740 3614170 .. 3614188 - -10.2  -5.72053   GAATGAAATAAAAAA             CCCCGCTA TGT TGGCGGGG             TTTTTCTTTTTATAG 100 35
      Bd3730 3606116 .. 3606149 -  -5.3  -5.76237   CAGAGAAATAAAAAA     GCCCAACATGCCC CGAAATAT AGACACGTTGAGC      TTGATTCGAAATAGG  89 57
      Bd3728 3605171 .. 3605185 -  -3.4  -3.63569   GCAAGTTCCTAACAA               CCCCGC AGG ACGGCG               GCCTTACCGAGAAAA  51 29
      Bd3726 3603595 .. 3603615 - -10.4   -4.6038   CAGATCAAATTAAAA            CGCCGAAG ACTTG CCTCGGCG            TCCGGTCCGTCCCTG  93 76
      Bd3725 NONE
      Bd3724 3599535 .. 3599556 - -12.3  -4.29391   AATGACAAAATGAAA           GAGGAGCCC CGCA AGGCTCCTC            TTTTTTTATTTCTGC  95 31
      Bd3721 NONE
      Bd3720 NONE
      Bd3719 3595306 .. 3595319 -  -8.1  -5.28983   GCTAAAATAGAAAAA               GGGTC TTTC GACCC                TTTTATCAGACTATT 100 36
      Bd3716 NONE
      Bd3715 3593321 .. 3593332 -    -3  -4.86385   ATGCGTAAAAAGAAA                GAAT GGGA ATTC                 CAAAACGAACGATAC  71 305
      Bd3711 3591272 .. 3591295 -  -5.2  -3.32354   TGTCCAAACTAAAAC          CCGAGGCC ACTATAAA GGCATCGG           CCTTAGTTTGTCCCC  54 146
      Bd3709 3590372 .. 3590407 -  -8.4  -5.55664   TGATCAGTAAAAAAA    CGACAAAAGCCAGG TTGTGACG CCTGGCTTTTGTTA     ATTGAATGATATCTA 100 47
      Bd3708 3589649 .. 3589673 - -15.8  -4.36914   CTTGCTGTTATAAAA          CAAGAGCCGC ACAAA GCGGCTCTTG          AAATTGAAAGTCAGG 100 44
      Bd3707 3588716 .. 3588739 -  -9.6    -5.626   CATCTCATAAAAAAA          GCCCTATCTT ATTC AGGATAGGGC           CTCTTTCATTTGCTC 100 54
      Bd3706 3588178 .. 3588194 -    -3  -2.74144   GCTGGATCGCCAAAC             GC-TGGA CCGA TCCAAGC              TTCCCAAGACTGTTC  41 139
      Bd3704 NONE
      Bd3702 3584253 .. 3584282 - -10.1  -5.54079   TGAAAAACGAAAAAA       GGGCCACTGAC-CT TGG AGTATCAGTGACCC       TCAACACATTAACCA 100 65
      Bd3701 3583204 .. 3583223 -  -9.2  -5.66684   CAAGGCATAAAAAAA            GGGACCCC TGAT GGAGCCCC             AATGCTAGAGTCTAA 100 60
      Bd3700 3581892 .. 3581906 -  -5.8  -4.37534   AAACTGACACCAAAA               TTTAAG AAT CTTAAA               TTTATCCGAGGGGCT  72 76
      Bd3697 NONE
        hsdM NONE
        hsdS NONE
        hsdR 3573425 .. 3573446 -  -2.4  -2.53213   GAATTTTTCAATTGA           TAGATAAT TTCCTT ATTATCCA            ACTCAATTCTATTCA  39 41
      Bd3693 3571752 .. 3571788 -  -3.7  -3.25942   ATTCTTCCACAGGAA    TGGTCTAGTCCTGTAAA CGC TTTTCTAAACTAGTCCA    GCTTAGCTCTCTTCA  47 28
      Bd3688 3567606 .. 3567620 -  -4.3  -4.10161   TACTATCCGGCAAAA               TGTTC CTAAC GAACA               TTCAAGTGCTCTTTG  61 16
      Bd3687 3566751 .. 3566767 - -12.3  -3.76482   CGACATCATCAAGAA              GCACGAC ATC GTCGTGC              TTGAGGGAGTTGCCG  91 198
        yhhW 3565718 .. 3565728 -  -2.4  -3.33037   ATGCTAAATCAGGAA                 CTCC CGT GGTG                 CAGCAAGCAGGCCTT  45 350
      Bd3683 3564853 .. 3564867 -  -2.1  -4.57341   AATTCTTGCTAAAAA              GC-CTG GCCA CAGAGC               TGCCAGAGATTTCCG  63 72
      Bd3680 3561853 .. 3561867 -    -5  -2.79796   GTGCATGGGATCATA               TCCAAC CGG ATTGGA               TCATTCAAGTAATCT  49 57
      Bd3679 NONE
        ydeA NONE
        paiB NONE
      Bd3676 3559003 .. 3559023 -  -5.4  -4.14243   TACGGGATGTTAAAA           GGCCT-GGA AGAT CCCAAGGCC            TTTAATGCCCTTTAC  65 76
      Bd3674 NONE
      Bd3673 NONE
      Bd3671 3556888 .. 3556907 -  -9.3  -6.32017   AAGAAATAAAAAAAA            GCGGCTT TGTTAC AAGCCGC             TTTTTCTTTTTAAAG 100 35
      Bd3668 3554979 .. 3554997 - -12.4  -5.00339   AGTAAGAATGAAAAA             GGCCGTGA CAC CCACGGCC             TTCTTTATTTCAGAA 100 30
      Bd3665 NONE
      Bd3664 NONE
      Bd3662 NONE
      Bd3661 3549698 .. 3549708 -  -5.4  -3.52906   CCATTCTGACAAATA                 TTCC GCA GGAA                 GGGGATTAAATCTCC  58 134
      Bd3660 3548521 .. 3548537 -  -9.5  -3.56042   CTATCCAAAAACACA              TGAATCC GGT GGATTCA              AAATTTATAACACTC  71 264
      Bd3657 3547528 .. 3547548 -    -4  -3.53811   CCGATTGCCGGGAAA           GCCGCTGAC AAAG GTCA-CAGC            CGTATTGCGACGATG  51 376
        ybaA NONE
      Bd3652 NONE
      Bd3651 3544211 .. 3544234 -    -6   -4.5477   GAAGATATCAGAAAA          GCGCTGGAAT CCGG ATTCCAGCAA           CATCTGAGCAAACCC  74 103
      Bd3647 3539503 .. 3539522 - -11.4  -5.50774   GACAATAAAGAAAAA            GCCGGGTC TTAA AACCCGGC             TTTTTTATTTCTACT 100 36
        ybaZ 3537462 .. 3537492 - -15.6  -4.78326   GCGCAAATAAACAAA       CGTAAAACCCGC TACTGCT GCGGGTTTTACG       AGGATACTCAGATCC 100 45
      Bd3643 NONE
      Bd3642 3536074 .. 3536102 - -10.3  -2.55818   AACAAGTTGAACTCA        TGCCCCCAAGCTA TCA CAGCTTCAGGGCA        GATTCGACTGGAACT  70 39
      Bd3641 3535562 .. 3535584 - -14.8  -2.57132   CGTTCCTGGCACAAG           GGCCCCGTTC ATA GGACGGGGCC           GTGCATTCACCTAGC  86 36
      Bd3638 3533884 .. 3533914 -  -4.1   -3.1994   CACATCACTTACGAA      GAGT-ACC-TGGCTT CCA AAGCCCTGGTGACTC      ACTAGCGACTGCCGC  49 27
        yvqG NONE
      Bd3635 3530555 .. 3530565 -  -8.2  -3.67296   GACTATTCACCCAAA                 GCCG GTG CGGC                 TCGTGGCATCTGTCT  69 209
      Bd3632 3527825 .. 3527845 -    -9  -2.78935   ATATCTGGTAGGACA           GCAGC-GCC CTAA GGCAGCTGC            ATCTCGCCTTTTTCA  65 13
      Bd3629 NONE
      Bd3628 3524131 .. 3524146 -  -3.2  -3.76952   TTTATCGAAGGCAAA              TGCCCC TCGA AGGACA               ACGCCGATTCCTCTG  53 472
        ubiG NONE
      Bd3624 3520870 .. 3520901 -  -4.5  -5.06414   TGGCCTGAAGAAAAA      GCCAAAGAG-CTTC TGGCC GAAGACTATCTGGC      CACGGGAAAAAAAGA  81 118
      Bd3622 3518086 .. 3518103 - -12.7  -5.88565   TTTAGAATAAAAAAA             GGGAGCC GTCA GGCTCCC              TTTCTGTTTTCATCA 100 49
      Bd3620 3515897 .. 3515925 - -11.8   -5.0133   CAGCCCCGGAAAAAA       CGACAGGCGTCTG TAAT CAGACGCCTG-CA        CATGGAGGGATGGGA 100 74
      Bd3619 3515156 .. 3515171 -  -8.2  -4.66535   AAGTGCCAAAACAAA              GGGGCC GAAA AGCCCC               TCAAGTCCCTCTGAG  84 98
      Bd3618 3514262 .. 3514301 -  -9.5  -4.83169   AGTGCGCCACAAAAA  CAAGAAAAGGAACTGCC TTCATC AGCAGTTCCTTTTTTTA   TGGCCAAAATGAAGC 100 71
      Bd3614 3509988 .. 3509999 -  -7.2  -5.03314   TCTATCTGCAAAAAA                CCGC TCAT GCGG                 TCAGCTATGCCAGCG  90 326
      Bd3609 3505565 .. 3505576 -  -3.6  -2.80354   CAGATTCACTCAAAG                GCCG GTGC CGAC                 AAACAAGCAGCCCCG  44 44
      Bd3608 3504090 .. 3504112 - -13.4  -4.13767   CCTGTGAGTTGAAAA           CCCGCCCTCA GAA CGAAGGCGGG           TTTTCTTTTTTTATT  95 36
      Bd3605 NONE
      Bd3604 NONE
      Bd3603 3496917 .. 3496943 - -13.1  -4.99035   GTATGGACAGAAAAA         CAAAAAGGGCC TTTGG GGCCCTTTCTG         GTTTTAACGCTTTTC 100 29
        yusX 3494728 .. 3494744 -  -9.3   -4.1822   CTTGATTTTAACAAA              GCCCCCG CTC CGGGCGC              CATGCTTCTGGGCAG  82 374
      Bd3597 3490713 .. 3490735 - -14.9  -3.08679   TGTCTGGATTTAACA           GCTCGCCCT TAACC AGGGCGAGC           TTCTCAAGGCTATTT  88 35
      Bd3581 NONE
        mccB NONE
      Bd3579 NONE
      Bd3578 NONE
      Bd3577 NONE
        mvaB 3476978 .. 3476997 -  -4.8  -4.43012   ATCCGAACACGAAAA            GCCCGGTG GGTG CGACGGGC             TTGATGCAAATCATG  67 402
      Bd3573 3474649 .. 3474660 -  -5.8  -3.07962   CCGTACACTCCAACA                CAGG GCTG CCTG                 GGAGTTGCCGGCTCT  53 180
      Bd3569 3469301 .. 3469326 -  -4.7  -3.41002   AGAACAGTGAACCAA         CGAGCAAACAT AGCG AAGCTTGCTCA          TTGCAAAGGGCGGGC  54 57
      Bd3568 3467735 .. 3467757 -  -4.9  -3.92542   TCGACTTTCAAAGAA          GAGTTG-CCA AGCC TGGACAACCC           TTAATTCGGCATCCG  61 26
      Bd3558 NONE
      Bd3557 NONE
        atsC 3458027 .. 3458043 -  -2.1  -4.53225   ATCAAAAAAATGAAA              GCCGACG GAT CACTGGC              TCGTTCTGCCAAGGA  63 81
      Bd3552 3454905 .. 3454916 -  -4.4  -3.57971   AGATCGACTCCCAAA                TCAG CCAG CTGA                 TCAAAAAGCAGCAGG  55 216
      Bd3546 NONE
      Bd3545 3447387 .. 3447400 -  -9.5  -2.62396   GATGCGCTGACAGTA               GCCCC AAAT GGGGC                ATTATTCAAGCATGA  68 319
      Bd3543 NONE
        ribD 3444703 .. 3444744 -  -3.7  -3.68529   ATCGCAGCACCGAAA GTGACCAGCATGAACAGAA CAAA TCCTGTTCTTACTACTCCC  ACTTCGATGTGGTAC  54 378
      Bd3541 3444163 .. 3444199 -  -2.1  -3.76789   AAGCGATAAAAGGAA    GAAGCAACCACCATCCC ATC AGGATGTCAGAAGCTCC    TCATTCAGTTTGTCT  50 7
      Bd3540 3443696 .. 3443710 -  -5.6  -3.45031   GTTTTAAAAATTGAA               CCTCAG CTG CTGGGG               TATCGAACCTTTGAA  56 251
      Bd3534 NONE
      Bd3533 NONE
      Bd3532 3436080 .. 3436109 - -13.7  -4.21275   GGAATCCATCTAAAA       CAAAAAGGCACCC ACCC GGGTGCCTTTTTT        GTTTGTCGATTAAGC 100 35
      Bd3530 3433364 .. 3433387 - -10.3  -5.09259   GACGCCAAAACAAAA          GAGGTCCAC TTCAGC GCGGACCTC           ACGGTCGATAAAGAC 100 108
      Bd3528 NONE
        afsQ 3429283 .. 3429325 -  -5.6  -4.66833   GGCCAATCGCAAAAA GTACTTCTTTAAACCAAAGA ACG CCTTTGGCTCCAAGCAGTCC TACCGGGGCGGAACC  75 268
      Bd3524 NONE
      Bd3523 3425995 .. 3426021 -  -9.4  -2.52676   TAGCTCGCGAAGCGA         GGCTGAGGCT TGGGAAT AGCCTCTGCC         GCTTCGGACAGTCCT  64 456
      Bd3521 NONE
      Bd3520 3423432 .. 3423453 - -11.6  -4.43397   CCCGAAAATAAAGAA           GGCGACCT ACTAAG AGGTCGCC            TTGCACGATTCAGGA 100 83
        dksA 3422593 .. 3422627 -  -8.7  -5.26316   CGACCGTAGAAAAAA    CAAAGGGATGGT-CGC AAGC GCACACCATCCCTTCA     AATCCCCTCGAGATA 100 72
      Bd3518 3421866 .. 3421890 - -12.2  -5.80951   ACCGAAAACAAAAAA          GCCGGTTCGT TTTGC ACAAACCGGC          TTTTAATAAAACTCT 100 53
        yhhW NONE
      Bd3513 3419256 .. 3419267 -  -7.2  -4.05788   CTGGCGCAAATGAAA                GCCG CCCA CGGC                 GCCTGCAAAAGACTT  70 188
        ycjI 3415568 .. 3415591 - -13.2  -4.60041   AGTGATTTCTAAAAA          GCCCTGGAAC TAGT GTTCCAAGGC           GACAGGTAAAAAGCT 100 11
      Bd3505 3412861 .. 3412872 -  -5.8  -4.66609   GACGCGACGGAAAAA                GCGA CCAA TCGC                 ACGCTCGATCAGAAC  77 512
      Bd3500 NONE
      Bd3499 3409089 .. 3409109 -  -9.7  -4.44245   ATATGACGCATAAAA            GGTCTCCTT ACG ACGGAGACC            AGTTTACAACGGGGC  90 42
      Bd3498 NONE
        aroB NONE
      Bd3496 NONE
        aroA NONE
        aroK NONE
        aroC NONE
        menB 3402641 .. 3402666 - -10.5  -4.44797   GGATCAACATTAAAA         CCTCAGGGACCA CTG TGA-CCCTGAGG         TTTCCGGACTCTGCA  95 45
      Bd3489 3399808 .. 3399824 -  -3.6  -3.83026   CTGTTGCAGAGGAAA              CTCGCA TCAGC TGCGCG              GGGACGAGCCCCGCG  54 59
        menF NONE
        menD 3394150 .. 3394172 -    -7  -3.22884   CGAGGAAGCCATGAA           GGAAAAAGAG ATT CACTCTTTCC           ACAATAAGTCGTACT  59 15
      Bd3483 3392890 .. 3392905 -  -5.4  -4.74132   ATACGTCATGAAAAA              GGCCCAC AAG GTGG-CC              ACTCACGACAAATAC  78 524
      Bd3475 3384667 .. 3384690 - -10.2   -5.7946   CTGCCAATAAAAAAA          CCCCACAGCC ATTC GACAGTGGGG           TTTCATTTTATTTCA 100 88
      Bd3474 NONE
      Bd3473 3382837 .. 3382860 -  -3.1  -3.66784   GCATTGGCAAGAGAA          TCCAGCGCC GCTTCT GACACTGAA           GTTCGTTATGATTTC  51 249
      Bd3470 3381610 .. 3381621 -    -3  -2.87132   TGTGCGCTCCATACA                GATT AGAA AATC                 ACATGAACATATCGG  42 165
        cheA NONE
        cheR 3378638 .. 3378664 -    -3  -3.74361   CAGAGTCATCAACAA         TAAGGACACGAA TCT TTTGTGCCATTA         GGGCCTTCTTTAATT  52 39
        cheB 3377546 .. 3377565 - -13.6  -5.89921   AGGACAATAAAAAAA            GCCCGAAG TTTC CTTCGGGC             TTGGGTAAAACACTT 100 58
      Bd3466 3374845 .. 3374882 -    -5  -5.01858   GAAAGAAAAAAACAA  CGACGACATTGCGATCAT CATC ATG-TC-CTATGTCGCCG   ACCACGACATCTTCA  79 509
      Bd3462 3372275 .. 3372297 -  -4.1  -3.72363   GAGCCAAATGTCAAA          GCAGGC-GCT TAAA AGCCGCCCAC           AAACAGTTTCACGGC  56 11
        rhlB 3370512 .. 3370535 -  -9.6    -5.626   CAGGGCATAAAAAAA          GCCTGCTTCCA TAA CGGA-GCAGGC          TTTTTGCTTTTTCAG 100 58
      Bd3458 NONE
      Bd3457 3367282 .. 3367298 -  -4.4  -3.50853   TTGCGTGAACGACAA              CCCGAA GTGGG TTCAGG              GCTTTGCCGATCTGG  53 51
        hemB 3356386 .. 3356411 - -15.5  -5.10933   CGACTGAAAAGAAAA         TGCCGGCAACA GTTC TGTCGCCGGCA          TTTGTTTTTTAATTG 100 34
      Bd3442 3353823 .. 3353849 -   -10  -2.91772   AACTTCTGCATAAAT         CGGCCGGGGGCT TTT AATCCCAGGCCG         TAAATCCTGCGGGCG  69 12
        speB 3347747 .. 3347764 -  -5.5  -3.76492   TTGAATTTTATCAAA             GCAGTGC GTCC GAACTGC              AAAAGGATCTGGATG  61 340
      Bd3433 3346670 .. 3346690 -  -9.7  -5.80951   ATTTAAAACAAAAAA            CCCGCTG GCAAAAT CAGCGGG            TTTTTCTTTTCAGGG 100 35
        glmU NONE
        glmS 3335670 .. 3335688 - -13.1  -5.72622   TGTAGAAACAAAAAA             CCCCGGG GGACA CCCGGGG             CTGAATAGTTTATTC 100 35
      Bd3420 3332323 .. 3332338 - -11.8  -4.82678   CCATAAAAAGCAAAA              GGCCCC ATCA GGGGCC               TTTTTATTTAGGAGA 100 33
      Bd3418 3330506 .. 3330517 -  -3.6  -4.15222   ACCTGCCGGAAGAAA                GCCG CCTT CAGC                 TGGAAAAGCTGATGA  62 80
      Bd3409 NONE
        flbD NONE
        flgB NONE
        flgC 3317285 .. 3317306 -    -3  -2.89564   TTTGCATTTGATACA           GTAAAACC CTCCAT GGCTTCAC            CTTCTCCTCTGATAA  42 98
        fliE 3316938 .. 3316949 -  -2.2  -3.10082   AAAAATCTTATTCAA                GGAA ACCC CTCC                 AGCCTAAGGAAAACT  42 39
        fliF NONE
        fliG NONE
        fliH NONE
        fliI NONE
        fliJ NONE
      Bd3399 NONE
      Bd3398 NONE
        flgD NONE
      Bd3396 NONE
        flgE 3306066 .. 3306088 - -10.6  -6.02546   CCAAACGAAAAAAAA           CAGGCTCC GGGTCAG GGAGCCTG           TCGACATGGTCATGG 100 61
        ragA NONE
        ragB 3303789 .. 3303814 -  -7.5  -2.75074   TTTAGCGGAACACCA         GAGGCCGCGAC CTAG GTCACGACATC          TTCTGCAAAAGAACT  58 16
      Bd3392 3301523 .. 3301533 -  -6.8  -2.62171   CAGACTGCCAAAGAC                 CAGC GCG GCTG                 CAACGAAGTATCTAC  55 37
      Bd3391 3300074 .. 3300118 -  -9.2  -3.58522   ATGAGCACCGGGAAA GCCAAGTGCTGGGGCGCCGAC TACA GTCGGATCTTCAGCAC-TGGC ATCTCCTGGATTGGA  73 227
      Bd3376 3287928 .. 3287948 - -13.3  -2.71712   CCCTGGGCGGTAAAT            GGCCTGCAT CCG ACGCAGGCC            TATGCCTCGCTTTGG  81 257
      Bd3374 NONE
      Bd3367 NONE
      Bd3366 3279460 .. 3279476 - -10.8  -4.35353   AAGGAAAAAGAAGAA              GGCGCC ACATA GGCGCC              TTTTTTATTTGTGCT  90 39
      Bd3363 3277780 .. 3277796 -  -5.1  -4.67234   AGTGAATCGGAAAAA              CGCGACT TTG AATCGCA              AGCGCTTGTAACAAC  75 250
      Bd3356 3268057 .. 3268081 - -14.3  -3.22209   AGATGAAATTTAAGA          TCCCGGGTTGC CCA GCAATCCGGGA          TTTTTTTTAGAATGA  90 32
      Bd3353 3264503 .. 3264513 -  -6.8  -5.27477   ATCTGAATGAAAAAA                 CAGC ACA GCTG                 GAAAAAATAGCAAAG  90 64
       groES NONE
      Bd3348 3259051 .. 3259076 - -13.9  -5.75342   TTTGGGCAAAAAAAA         TCCCGGGGGAC TTTC GCCCCCCGGGC          CCTGCTCACCACCAA 100 96
      Bd3347 3258417 .. 3258442 -  -9.8   -2.6155   TGGGGCAACACTAAG         CACTCAGTCG CAAAGC CAACTGAGTG          TACACCCGAACAGCG  66 182
        kamA 3255494 .. 3255504 -    -4  -3.09834   CACGGGACTATGGAA                 TGAA TTT TTCA                 CCGGACGTTAACAAC  47 153
         hag 3254492 .. 3254512 - -11.8  -5.94597   TAAGACGAAAAAAAA            GGGGCCCC GGGAA AGGGCCCC            CTAACGGAGTACTTG 100 41
      Bd3338 NONE
      Bd3337 3247805 .. 3247826 - -10.1  -3.36581   TAAATTCCTAAGGAA           GCCTCGTTC GAAA GAACGGGGC            TTTTTTTTATAGAGG  73 32
        suhB 3245804 .. 3245827 -    -8  -5.84381   CCATCAACAAAAAAA          CCGGACAGCC CTAT GGCCGCCTGG           GTTTAAGCTGGGGTT 100 174
        fliL NONE
        fliM NONE
        fliN NONE
        fliO NONE
        fliP NONE
        fliQ NONE
        fliR 3239098 .. 3239116 -  -3.2  -2.59564   GCCTTACCCTATAAG             TGTTTCAT CAC ATCAAACA             GTTTGCTAGCTGTGA  41 0
        flhB NONE
        flhA NONE
        flhF NONE
        fleN 3233617 .. 3233647 -  -7.7  -4.07568   GTCCGTGCCCTAAAA      GTCCAATTCTCACA TAAC TGTG-GAGTTGGAC       CTAAGCGCTCCCCAC  73 26
        fliA 3232711 .. 3232733 -  -9.9  -5.55769   CCCCATAACAAAAAA          CTCCCGG-GA TTTC TCTCCGGGAG           TTTTCAACTTTTTTC 100 75
      Bd3316 3232351 .. 3232363 -  -9.1  -2.78384   CCGCCCCGGACCAGA                GGGCA CTA TGCCC                CCGCAATGAGGCCAA  65 18
      Bd3315 3231624 .. 3231651 - -11.4  -3.69618   CCGAACGTGAAAAGA        TCATTCTGGATG AACG CATCCTGAATGA         CGACCCCCTGACCCT  85 162
        aspS 3228300 .. 3228323 - -14.6  -5.79595   TCTGAAAACAAAAAA          GCCCGGAATG TTTC CATCCCGGGC           TTTTTGTTTTTATCT 100 42
      Bd3309 3226700 .. 3226716 -    -3  -4.54047   TCACTTGATAGAAAA             CGTATCG GAAT CGA-ACG              TATAAACTTGAGACG  62 59
      Bd3308 3226161 .. 3226187 - -11.5   -5.1166   CAGGAAAAGTAAAAA         CCCGGAAAGCG AGGGG CGCCGTCCGGG         TTTTTGAGATTTAAG 100 36
      Bd3304 3220138 .. 3220167 -   -13  -3.25166   GGATTTTAAAAAGCA       TAAGGCCCTCTG TTTTAG CAGAAGGCCTTA        GTTTATTTAACTGTT  83 52
      Bd3303 3218784 .. 3218798 -  -2.8   -5.5454   GCAAAGAAATAAAAA               GTGG CTGATCC CCAC               GGCGGCCATCCTTGT  91 97
        folD NONE
        cbaB NONE
      Bd3293 NONE
      Bd3292 3210977 .. 3210993 -  -2.9  -5.00616   CTTTTCGGCAAAAAA              CTAAACG CAT CGCTTCG              GAAAAAGTAAGTAGG  72 189
      Bd3291 3209906 .. 3209935 - -15.9   -4.7254   ACTGTTTAGGAAAAA       CAAAAAAGGCCCG GAAA CGGGCCTTTTTTA        TTTTCCAGAAGATCT 100 47
      Bd3287 3206822 .. 3206832 -  -2.4  -3.71527   CCTGAAGGACGGAAA                 CGTC ACA GCCG                 ATCAGGTGGATCTGG  51 209
      Bd3285 3204183 .. 3204200 -  -4.8  -5.24129   GCTTTGGATAAAAAA             GCCCTG GAAGCG CAGGAC              TACTACAGTCACCTG  87 267
      Bd3283 NONE
      Bd3282 NONE
      Bd3281 NONE
      Bd3280 NONE
      Bd3279 NONE
      Bd3278 3197041 .. 3197053 -  -7.7  -2.53995   ATTTAGCGCAATTCA                CTCTG AGA CAGAG                CCGTACTTGCGCAAC  58 85
      Bd3276 3195862 .. 3195877 -    -9  -4.64846   CCAGAAATTAGAAAA              GCCCAT AAAT ATGGGC               TTATTCTCATCGAAA  89 61
      Bd3275 3194777 .. 3194791 -  -7.8  -3.63515   CGCTATCTTCAAGAA               GCCCAA AAG CTGGGC               GATCTGCTGGTGGTG  66 358
      Bd3261 3178149 .. 3178164 - -10.4  -5.38549   GGCAAACAAGAAAAA              GGCCCT TTTC AGGGCC               TTTTTTTTATTCATT 100 40
      Bd3259 NONE
      Bd3258 3175735 .. 3175748 -  -3.1  -2.83772   ACCTTATTAAAAGAT               CCAAA GAAG CTTGG                CTTGTGGCACATTTT  42 3
         mcp 3174161 .. 3174177 -  -8.7  -3.14132   GGTGGTGTTCATCAA              CCCACAC GGA GTGTGGA              TTGATGCTTTGACTT  63 104
        motA NONE
        motB 3170404 .. 3170423 -  -5.7  -3.61652   CGTTGAAACAATCAA            TCCGTAC TTTGAT GCACGGA             CCGGACTGGGAACAA  58 122
        polC 3168554 .. 3168564 -  -4.6  -3.58726   CGTGGCTAGATACAA                 CGCC GAC GGCA                 GCCTGGACCCGAGCT  55 386
        dacB NONE
      Bd3243 3159099 .. 3159117 - -11.7  -5.79595   TTCGAAAATAAAAAA             GCCGGGA GACAA TCCCGGC             TTTTTTTATTTCCAA 100 58
      Bd3239 3155294 .. 3155321 -  -7.8   -5.4505   GCTGCGAACAAAAAA        CTAAAGCCCTCA GAGG TGAAGGCTTTAT         TGATGAAAACCGCCA 100 122
      Bd3228 3147007 .. 3147019 -  -2.7  -3.62022   AATAATATTACACAA                CTAGA CGA TCTAA                AAAAATTATAATTTT  49 55
      Bd3227 3146180 .. 3146199 - -11.4  -6.01369   TAAAGAATAAAAAAA            GGCGGAGC AATC ACTCCGCC             TTTTTTCGTTTTAGA 100 42
      Bd3222 3143083 .. 3143109 -  -3.6  -4.27007   GAAAGAGGCAATAAA         CGGCCCTTCGAA AAT CCCAAAGAGCCT         TCTAATTTCATACAC  62 97
      Bd3221 3142556 .. 3142568 -  -6.3  -2.90496   CCTCTGCGCAAATCA                GAACT TGC AGTTC                ATTTCAGCCAGAACC  54 10
      Bd3220 3141650 .. 3141666 - -10.1  -5.04601   TGCACAAATGAAAAA              GGAGCCC GCA AGGCTCC              TTTTTTCGTTTCAGC 100 53
        mraW NONE
      Bd3214 NONE
      Bd3213 3135759 .. 3135817 - -14.7  -3.10247   GTAAAAAAAAAGGTA CCTGCTTACTTTTTCCGAAGCGGCGCA TCTGG CGCAATGCTTCTGCAAAAGTAAGCAGG TACCTTTTGGTTATT  88 36
        recQ 3132997 .. 3133007 -  -5.4  -2.57931   TTGATCTTCCACAAG                 GAAG GTA CTTC                 AACAGCGGTTCCTGG  47 125
        murE NONE
        murF 3126339 .. 3126364 -  -8.9  -2.94411   ACTCCTGCAAAGAAC         CGCCTACCTGG TAGG CCAAGCCGGCG          TCTGATTTTTATTGT  67 34
        mraY NONE
        murD 3123182 .. 3123201 - -11.4  -3.76641   ATGTTAATACTCAAA            GGGCCTCA TCCT CGAGGCCC             TTTGCTTGTTTCTTG  86 52
      Bd3199 3122698 .. 3122714 -    -8  -3.86346   GGACTCCCCGAGAAA              GTGGCT TCACG AGCCAC              TTTCTAAGTTAATCA  71 87
        ftsW NONE
        murG NONE
        murC 3119057 .. 3119092 -   -11  -2.57132   CGGGCCTTGGACAAT    GTCACCGCGGCGCTGG AAGG CCAACGCCCCGGGGAT     TTTTTGTATTAAAGC  73 34
        ftsQ 3112592 .. 3112614 -  -7.8  -2.87501   TTTCAGGAAAGACCA           CCCGTTAAAA TCA TTTTAAGGGG           CTTCTAAGGGGGCAT  59 75
        ftsA 3111246 .. 3111259 -  -2.3  -2.88822   CTCCCCACAGAATCA               TCCGC CGTC GCCGA                GGCTTGGGCGAACTC  40 52
        ftsZ NONE
        lpxH 3108813 .. 3108825 -  -5.5  -2.95192   GTTAATCTCATAAAT                CCTCC TCA GAAGG                CAGATACACCCATTC  52 5
      Bd3187 3108280 .. 3108326 -  -4.2   -2.9838   CGGAAAAAGTAAGCA GGTACCTTTTAGTTGGCCCTCC TGC GGAGGGTGCCCCAGCAGGTACC TTTTAGTTTATGATG  47 28
      Bd3186 3107456 .. 3107483 - -12.8  -4.44448   AGTACTTCAAATAAA        GAAAAAGCCGGG GCAG CCCGGCTTTTTT         TATTTCATTCGTGCG 100 25
        nudF 3099799 .. 3099818 -  -7.9  -3.25652   TGGATTGAATGAACA            TGAGAGG CTCCTT CCTCTCA             ATTCCACTCCCCTCT  62 23
        acnA 3097015 .. 3097025 -  -2.4  -3.06183   CGGAGCTTTACTGAA                 GGGC TCG GGCC                 TGTTTGTTAACGGAA  42 115
         mcp 3095260 .. 3095275 -  -8.2  -4.27316   GCTTTGAATGGAAAA              GCCCCC GGAA AGGGGC               CCTTAAAAGTCACGT  79 75
      Bd3176 3093886 .. 3093908 -   -12  -3.01712   TTCCTCGGCCGAACA           CACTTTCGCC ATG GGCGGAAGTG           CCGGCGGCCTATTGA  75 468
      Bd3169 NONE
      Bd3168 3083908 .. 3083918 -  -2.4  -3.77906   AAGTTAAAGATAGAA                 GCGG AAG CCGA                 TGGCGATAAAGGCGC  50 3
       lolD2 NONE
       lolC2 3081948 .. 3081964 - -12.3  -6.17268   GCAGAATAAAAAAAA              GCGGCTT AAA AAGCCGC              TTTTTCGTTTTATGT 100 35
      Bd3162 NONE
      Bd3161 NONE
      Bd3160 3075590 .. 3075602 -  -3.4  -3.06515   GCTGATCGCCAAAAG                TGTC TTCAT GACA                TCTCCTTATTTTTTT  45 31
      Bd3159 NONE
      Bd3157 3073842 .. 3073852 -  -6.8  -4.57073   GACTCCCTTTAAAAA                 GGCA AAC TGCC                 GGTAAATTCCAAACG  80 8
      Bd3156 3072643 .. 3072688 - -10.3  -3.06831   GCAAGGCGGAGGTAA GCCCTCGCAGCGCAGGCGTGCT CTA AGCACGTCGGAGC-GAGAAGGC TTGCCGACAACGCAG  73 56
      Bd3154 3070762 .. 3070785 - -13.9  -6.34424   GTCCGAAAAAAAAAA          GGGCTGCGA AATTTA TCGCAGCCC           TTTTGCTTTTTGGGG 100 57
        coaE 3059302 .. 3059317 -  -4.6  -3.22668   AAATTTCCTATAACA              CTGAGG AATT CCTCGG               CATTGGAGTGGGTCA  49 257
      Bd3145 3057639 .. 3057656 -  -9.8  -4.91977   CAGCAAAATAGAAAA             CGGCCC ACTTTA GGGCCG              TTTTGCTTTTTCTAA 100 122
      Bd3143 NONE
      Bd3142 NONE
      Bd3141 NONE
      Bd3140 NONE
      Bd3139 NONE
        lolE 3046830 .. 3046848 - -14.6   -5.4756   AATCCCAATAAAAAA             GGGAGGCT TCA AGCCTCCC             TTTTTCTTTTCTTAC 100 37
      Bd3135 3040449 .. 3040477 -  -5.9  -4.56775   ATCCCGCTTTAAAAA        GAACCTCAGCCTT GTG ATGCCTGAGGCCC        TTCCGGCCCGCACCA  74 374
        rnhA NONE
      Bd3130 3035636 .. 3035654 - -11.7  -6.09196   TTCAAAATAAAAAAA             GCCCGCT GTGAA AGCGGGC             TTTTTAGTTTTAAGA 100 35
      Bd3126 NONE
      Bd3125 NONE
         alr NONE
      Bd3123 NONE
      Bd3121 NONE
      Bd3120 NONE
      Bd3119 NONE
      Bd3118 NONE
      Bd3117 NONE
        cysE 3020533 .. 3020545 - -10.5  -3.98016   ATTACCAAGAAAAGA                GGGGG ACA CCCCC                AGGGATCTCAAATCA  84 38
      Bd3115 3020012 .. 3020061 - -13.6  -5.60993   GGCTTTATAAAAAAA GCCGGTCAAAAAGGTTCAGCCG CTTATT CGGATGGGCCTTTTTCACCGGC TGTGGCGGTTGGGCT 100 370
      Bd3114 3019863 .. 3019873 -  -3.2  -3.13109   CAGACGATTTAAAAG                 CACC CTG AGTG                 AAAGAACAGCATTTC  45 8
      Bd3112 NONE
      Bd3111 3018938 .. 3018953 - -10.4  -5.75342   TTTGGGCAAAAAAAA              GGCCTC TTTC GAGGCC               TTTTACTTAGTGAAC 100 32
      Bd3109 3017503 .. 3017525 -  -4.2   -4.2349   TCTTGATATCGAAAA          GC-TGAAGG TTGAAG CCTTCACGC           AAGCCTGCATGGGCG  62 490
        phnD NONE
        phnC 3012249 .. 3012260 -  -2.2  -4.01411   CAGCAAAAACCCAAA                GACA ATGC CGTC                 AAATATCGTTCGGCG  53 24
        phnE NONE
      Bd3102 3010526 .. 3010545 -  -9.2  -3.27022   TGTAGTGGAGATCAA            GTCCCAGG CCTT CCAGGGAC             ATCTGTGCATTTCAT  67 330
      Bd3100 3008913 .. 3008930 -  -8.4  -3.55815   AAAGATCCTCTCAAA             GGCTGC TTTTAT GCAGCC              TTCGTTGTGAAATTC  69 16
      Bd3099 3007738 .. 3007755 -  -3.4  -3.28001   GACTCTGAAAGTGAA             CACATC ATTCAG GATGCG              ACCAAAGAGATCACC  47 178
      Bd3097 3004664 .. 3004685 -  -2.9   -3.5774   ATTCAAGCCGGGAAA           GAGAAAGGC TGTC GCCATTATC            GCAACTCCATTTCGG  49 21
        fabD 3003492 .. 3003523 -  -5.8   -3.2822   AAAGAAACCTATGAA      GCCCGGG-TGCAG ACTTACA CCGCATCCCTGGC      ATTGGGAAAATTCAT  56 236
      Bd3094 3001894 .. 3001914 -  -3.2  -2.53263   GTGATGCGTAAGTCA            TCCCCCCA CTCTC TAGGGTGA            AGGTCCTATCGGCAA  40 64
      Bd3093 NONE
      Bd3092 2999387 .. 2999401 -  -2.1  -5.28176   TTGATTCATAAAAAA               CAACA AAAGG TGCTG               GTGCAGGAACTGCAA  79 202
        nuoB NONE
        nuoD NONE
        nuoE NONE
        nuoF NONE
        nuoG NONE
        nuoI 2989335 .. 2989364 - -18.1  -3.54459   CGAAGTGCGGGCAAA       CAAAAAGGGAGTC TTTC GACTCCCTTTTTG        ACGCATTGTAGATGT 100 117
      Bd3079 2988673 .. 2988686 -  -3.1  -4.82901   GCTGGTGGACAAAAA               TCTGC TGCC GCAAA                TTGAAGAACGGGCAT  71 229
        lysR 2986226 .. 2986243 - -14.1  -4.92756   ATCAGCAAAAACAAA             CGGCGGG CCTC CCCGCCG              TTTTCCTTTTATAAA 100 34
      Bd3070 2979455 .. 2979467 -  -3.3  -4.75174   GATTGAAGTTAAAAA                CGGCA AAG TGCAG                TCCTTCTATCACCGC  71 243
      Bd3066 NONE
      Bd3065 2975272 .. 2975287 -    -9  -3.70076   GGAAAGGGATCTAAA              GAGCGA GTCG TCGCTC               TGCCCTCTTTGACCG  73 361
        nifA 2973402 .. 2973426 - -14.4  -2.90496   CGGGGGCTTAAACGA          CAAAAGGCCC GCAAA GGGCCTTTTG          AAGAGAGAAAGAAAA  87 89
      Bd3062 2972044 .. 2972067 - -11.7  -5.75538   CTGAAAAAAGAAAAA          GGCCCGTCG TTTTAC CGACAGGCC           CTTGGTGATTTTGGT 100 46
      Bd3061 2971093 .. 2971104 -  -2.2  -5.01732   AAGTTCCGTAAAAAA                GCAT TGGA ACGC                 ATCCCTATGTTTGCA  71 250
      Bd3059 NONE
        nolG 2965826 .. 2965846 - -16.9  -3.54146   AATATCTGAAATCAA            GGGCGGGAA ATG TTCCCGCCC            GGTACTGAACTATTT 100 35
      Bd3057 2965226 .. 2965243 -  -9.1  -5.46698   TTCAAAACTAAAAAA             GGCCGTC TTGC AACGGCC              TTTTTCTTCTAATCT 100 62
      Bd3051 2960184 .. 2960211 - -10.7  -2.91924   GTACTGTGTACAAAT        GATTCAGGACA ATCCTA CGTCCTGAATC         CCCGATCTGTCTTAC  72 154
        clpB 2957073 .. 2957109 - -15.9  -3.62597   GTGATCGCTTAAGAA    GCAAAAAGCCCTGCCTC GTT GAGACAGGGCTTGATGC    TGTGTAGCCAGAAAA 100 55
        mgsA NONE
      Bd3045 2955386 .. 2955418 -  -2.8  -3.21934   TGGCTTCCATAAAAT     CTCCTGCCACTAT-TG AAG CACACATTGGCAGG-G     CCTGAAAAACGAATT  45 42
      Bd3044 NONE
      Bd3043 2954339 .. 2954356 -  -3.5  -2.65264   GTATGATGCAGATCA             TGACTTT AGAA AAAATCA              GGCAGTTTTAGAAGC  43 33
      Bd3041 2953945 .. 2953968 -  -7.3  -2.63784   ACCAATAAAGAAATT          TCGGACGGC TACTTC GCCGCCCGC           TCCAGAACTGCAATG  55 10
      Bd3040 2952364 .. 2952389 -  -5.4  -2.68387   TTCCAGAAAACATAG         GGGCCTCAAGC TTGTG GCC-GAGACCC         TACATCTTTCCCCTG  49 83
        ribB NONE
        ribA NONE
        ribH NONE
        ntrY NONE
        ntrX NONE
        proS 2944937 .. 2944954 - -12.7  -4.87291   GACCGGAATGAAAAA             GGCCCTC GGAA GAGGGCC              TTTAGCTTAATAGGA 100 32
      Bd3032 2944447 .. 2944465 - -14.6  -5.64873   TTCAATAATAAAAAA             GAGCTCCC GCC GGGAGCTC             TTTTTTATTTTCAGC 100 62
      Bd3029 NONE
      Bd3028 NONE
      Bd3027 NONE
      Bd3026 2924480 .. 2924519 -  -4.4  -4.62302   GAATATGCTGAAAAA  TAGATGAAGCCTCACAG GTAAATT CTATGAGGCCTC-TCTG  AAAGATACAATTCCA  69 44
      Bd3025 NONE
      Bd3024 NONE
      Bd3023 2920514 .. 2920530 -  -2.9  -4.19238   TCTGGAATCCGAAAA              GACCATG CGC CATGAAC              TGCATGTCGCCAAGA  60 198
        motA NONE
        motB 2918314 .. 2918329 - -11.8  -5.96894   ATTGAAACAAAAAAA              GCGGCC CTGA GGCCGC               TTTTCTTTTTTGGCA 100 43
      Bd3018 NONE
      Bd3017 NONE
      Bd3016 NONE
        fliG 2913376 .. 2913405 - -10.1  -3.97102   ATCGAAAATCAAGAA       CAGCCCGACGACAT CAC AT-TCCTCGGGCTG       TATATCAAACAGACT  80 40
      Bd3012 NONE
      Bd3011 NONE
      Bd3010 2908566 .. 2908584 - -11.7  -5.75538   TTTAAAAAACAAAAA             CGGCGTC ACTGG GACGCCG             TTTTCTTTAATATTG 100 287
        purF NONE
        purE NONE
      Bd3007 NONE
        purD NONE
        purN NONE
        purL NONE
        purQ NONE
        purH NONE
        purM 2897180 .. 2897214 -   -13   -4.2349   TCTGCAGACGGAAAA     GCTGTCTCTGCC AATATAGGCAA GGCAGAGACAGC     AAATCCCTAGTGACG  95 32
      Bd3000 2895807 .. 2895823 -  -7.2  -5.95539   TCCCAAACAAAAAAA              GGCCCC GCAGG GGAGCC              TTTTTCAAACTTAAA 100 237
      Bd2999 2894725 .. 2894766 -  -3.8   -3.5002   GTTAATTATAAGCAA GCCCCTCTGGAACGTTTCT GATTG AGAAACGT-CCAAAAGTTC TTCAGTTCATTCAGC  51 36
      Bd2998 2894209 .. 2894227 - -11.7   -4.4078   GTTCGTTAAGGAAAA             GGCTGCC CGATT GGCAGCC             TTTTTTTTGTCACTT 100 35
        pyrF NONE
      Bd2995 2891814 .. 2891828 -  -7.8  -3.57263   ATTTGGAGCGGGAAA               CGGGTC TCG AACCCG               CAACCCTCTGCTTGG  66 404
         tuf 2890395 .. 2890433 - -10.4  -4.16842   GGTACTGCCAAGAAA  CACCGAGGGGGAC-CCTT TTGTC AAGGAGTCCCCCG-GGTG  ATTATTACTTAGCTT  87 52
      Bd2993 NONE
        nusG 2889206 .. 2889232 -  -3.5  -2.54098   TGTGTTAATTAATAT         CCATCGGCCGC CCTAT GCGGCTTCTGG         TTATGGTTTTTCTAC  42 26
        rplK NONE
        rplA 2887996 .. 2888023 - -12.8  -5.42131   TAACCAGATAAAAAA        CAAGGCCCTGAG CACG CTCAGAGCCTTA         AAATTTACTAGTTAG 100 33
        rplJ 2887208 .. 2887225 -  -2.1  -3.81744   AGGGATATAAAAAAT             TATTTAA AAAT TCAAATA              TTCAGCACCATCAGT  50 65
        rplL 2886754 .. 2886789 - -14.8   -4.1196   AAGCGAGGGCCAAAA    TGCAAAAAGCCCCGTG TTTC CACGAGGCTTTCGGCA     TTAGTATAAACTAAG 100 50
        rpoB NONE
        rpoC NONE
        rpsL NONE
        rpsG NONE
        fusA 2873878 .. 2873907 -  -3.1  -3.72485   AAATATAATGTCAAA       GGGAA-ATATTA TTTTTTT TAATATCTTCCC       ATTTTATGGAGAATG  52 13
        rpsJ NONE
        rplC NONE
        rplD NONE
      Bd2974 NONE
        rplB NONE
        rpsS NONE
        rplV NONE
        rpsC NONE
        rplP NONE
        rpmC NONE
        rpsQ NONE
        rplN NONE
        rplE 2867655 .. 2867669 -  -4.2  -2.94416   GAGGGCGACCAGAGA               TCACGC AAC GAGTGA               TAGTGCGGTTTGGGT  47 217
        rpsH NONE
        rplF NONE
        rplR NONE
        rpsE 2865753 .. 2865769 -  -6.5  -3.72695   AGTCCGCGTATTAAA              GCTGTTG TTT CAACTGC              TTCAAGCCGTCGATT  64 4
      Bd2957 NONE
        rplO NONE
        secY 2863762 .. 2863787 -  -4.7  -3.34398   CCGGGGCTCCAAACA         GGATCAAGTTC ATTA GAACTGAACCC          TTCTGCTACGGATCT  54 12
         adk NONE
    Bd2953.1 NONE
        rpsM NONE
        rpsK NONE
        rpsD NONE
        rpoA 2860396 .. 2860409 -  -6.7  -3.53012   GGCCGCGTGTTCAAA               CACCA TTCG TGGTG                TCTATTTTTTGGTTA  61 38
        rplQ 2859671 .. 2859690 -   -10  -5.79595   GCGGAAAATAAAAAA            GGCCCAAG TTTC CTTGAGCC             TTTTTTGAAGATCTT 100 56
        resA 2858877 .. 2858894 - -12.7  -5.37593   CCTTAAACGAAAAAA             GCCGCTC TACG GAGCGGC              TTTTTTATTGGGCCT 100 40
        hisB 2853957 .. 2853974 -  -9.9  -2.99704   TGCGCATCAAAGAAC             GTGTGGA TGCC TCCACAC              TAGAGGACCTGGGCT  70 44
        manC 2851339 .. 2851356 - -12.7  -5.45813   GACTAAAAAACAAAA             GGGCTGC AAAC GCAGCCC              TTTCTTTTTTCCTAA 100 64
      Bd2939 NONE
      Bd2938 NONE
      Bd2937 2848253 .. 2848270 - -12.7  -5.76633   CCAGATACAAAAAAA             GCCGCTG TCAC CAGCGGC              TTTTTTGTTTTTACT 100 36
      Bd2932 2843240 .. 2843273 - -10.3  -5.75342   TTCGGCGAAAAAAAA     GAAAAGGCCGCTGGT GTTC ACCAACGGCCTTTAG      CGAGAACACTTCTCT 100 50
      Bd2930 NONE
      Bd2929 NONE
      Bd2928 2839192 .. 2839203 -  -4.4  -4.15044   TGTTGTTGTAATAAA                CTGA AAAA TCAG                 TTCAGTTTAAAAATA  61 22
      Bd2927 NONE
      Bd2926 NONE
      Bd2925 2835427 .. 2835439 -  -5.5  -5.06816   AGTGGGGAACAAAAA                GAGCA ACA TGCCC                GGGAAATCGCGTTCC  83 118
      Bd2923 2832883 .. 2832910 - -17.8  -5.43866   CAAGCCTCAAAAAAA        CGGGGGAACAGC TTTC ACTGTTCCCCCG         CAGAAGTTTTTTTGT 100 79
      Bd2922 2831403 .. 2831424 - -13.1  -5.72622   GGTACAAACAAAAAA           GGAGATGCT TGAA AGCATCTCC            TTGCAACAGCCCATG 100 82
      Bd2920 2830484 .. 2830502 - -11.7  -4.98531   GCTGTAAAGCAAAAA             CCGCCCT GCCTA AGGGCGG             TCTATTCTGATCAAA 100 16
      Bd2918 2828540 .. 2828562 - -11.3  -5.72622   CCCAGAAATAAAAAA          GGCGCC-CTC TTTC GAGCGGCGCC           TTTTCTTTTGGCTGT 100 51
        pobR 2827084 .. 2827110 - -10.9  -2.84229   ACACTCCTATCAAAG         GCTAGGTCGCA GTTCT TGCGACCTAGT         TGTTTTTATCCCTGA  74 21
      Bd2913 2824069 .. 2824090 - -14.5  -5.79595   CTCCAAAAGAAAAAA           CCCACCTTC CGAA GAAGGTGGG            TTCACACATATTTTT 100 39
        mutS 2821986 .. 2822021 -   -14  -2.60032   CTGCTTCCAAAAATG    GAAACGGGCCCCGACC CTTC GGCCAAGTCCCGTTTC     GGACGATCCCTTTTG  83 190
      Bd2911 NONE
      Bd2910 2820198 .. 2820232 -  -6.5  -2.67705   TGACAAGTCACAGGA    TCTGGACTGCGC-TCTG GTC CAGACGCGCAG-CCAAT    TAAAAGTATACTTTG  53 53
      Bd2909 2819860 .. 2819875 -  -3.3  -4.08767   GTCAGTTGCCCAAAA              TCAGT GGGGCA ACTGA               TGGATGCGTGGCGCT  59 68
        ycbB NONE
      Bd2907 2816790 .. 2816822 - -20.8  -4.26344   AGACCGTTATTAAAA      TGAACAACCGGGAC TTTAG GTCCCGGTTGTTCA      TCATCTTTGCTTGCA 100 48
      Bd2905 2814893 .. 2814914 -  -7.1  -4.44211   CCGAACATAAAACAA           GCCGGTTCC TGCG GGGGCCGGC            TTTAATCCCTTACCA  77 35
      Bd2903 2813320 .. 2813335 -  -4.6  -4.18042   CTTATATAAATCAAA              GCCCCG CCAG CGAAGC               CCGCCAGATGCCCGC  64 252
        pepT 2810298 .. 2810318 -  -6.8  -3.05384   TTTCCCCCCATCCAA            CAAGGCCC GACAA GGGCTTTG            CGCTAATTTCTAATT  57 93
        serA 2802174 .. 2802194 -  -9.8  -3.79874   GGCTACATAAGAGAA            CTCCTGAT TTTTG ATCAGGAG            CTTTCCACTTCAGAA  79 64
      Bd2884 2794855 .. 2794884 -  -2.9   -4.2828   GCCCATCGAGGAAAA       CGACCGGATGAT AGGCATG ATCA-CCGACCG       CGATATCACCCTGCG  60 292
      Bd2882 NONE
      Bd2881 2793924 .. 2793935 -  -5.8  -2.91274   TGGAGTTCAACCACA                TGGC CAAT GCCA                 GCGAGGGTAAGATTG  52 90
      Bd2878 2791707 .. 2791720 -  -4.5  -5.46698   TTGAAAAGGAAAAAA               CGCCT TAAT AGGCA                TTTCTATTCTTGGTC  86 29
      Bd2870 2779741 .. 2779751 -  -2.4  -3.54424   TTTTATGCGGTGAAA                 GCCG GTA CGGG                 TGCCTTGATCTGGAA  47 400
      Bd2866 2773732 .. 2773759 -  -2.6  -4.58395   GGTAGGCTTTAAAAA        GGGGGTCTGGAA GGGT CTAAAAACCCCC         CTTTTTCATAGCTAT  65 37
       top6B NONE
       top6A 2770600 .. 2770623 - -12.4  -5.55769   GCCGACAATAAAAAA          GCCCCCATCC GTGA GGACAGGGGC           TTTGGGTGTTTTTTC 100 57
      Bd2863 NONE
      Bd2862 2769912 .. 2769935 -    -6  -5.63517   CCGTGAAATAAAAAA          GGTG-GCCG ATATTCG CGGCACACC          TTTGATTTTGATCAA  89 41
        tonB 2768463 .. 2768480 -  -9.1  -5.75478   AACGACATAAAAAAA             GCCGCTC TGCA AAGCGGC              TTTTTTTTTAGTTCA 100 33
      Bd2858 NONE
        aspA 2763831 .. 2763854 -  -2.5  -3.12663   ATCACCACCGAAAAG         TCC--CGGCAT CTGT ATGCCGCCGGA          TATGCACTGGCAATT  42 466
      Bd2854 2761048 .. 2761069 -  -7.3  -5.39721   GCATCACAGAAAAAA           CTGGCAG-GA AAC TCACCGCCAG           CAGTCCCGCAAAAAA  90 46
        gloA NONE
        mtgA NONE
      Bd2846 2754132 .. 2754173 -  -4.9   -4.4959   TTTAATGAAGCAAAA GAGCGCTGCCGGTGCTGAA GAAA TACAGCGCTGGCAACGGGC  AGTACACTAAAGCTG  70 32
      Bd2845 NONE
      Bd2844 2752345 .. 2752361 -    -3  -5.00616   TGTGGGTTCAAAAAA              TTGTCC ATCAA AGACAA              TCTTGAGAATCTTGA  72 85
      Bd2843 2750379 .. 2750400 -  -2.9  -5.75342   TCTTTGGAAAAAAAA           GCCGTGCCGG TTT CCGA-ATGGC           AGGCCACCATGACCC 100 264
      Bd2841 2748628 .. 2748643 -    -4  -2.94045   CCACCTCAACAACCA              TCTGAA CTCG TCCAGA               AGACACGCAACTGTT  47 66
      Bd2839 2746933 .. 2746961 -  -3.1  -4.46576   AAAAACCAGAAGAAA        CACCATGTTTAAA AAT TCTAACCACGGGG        CCCTGTGGGGGCAAT  62 66
      Bd2838 NONE
        narL 2744268 .. 2744317 -    -3   -3.9654   GAAAGTGGAAAAAGA TGGCGATGACCTGAA-AGTCA CCGGAGACT TGACCATTCATGGCATCACCA AAGAAGTGGTTCTGG  55 251
        sfcA NONE
         hik NONE
      Bd2832 2738006 .. 2738021 -  -4.6  -3.63627   TTTTGAGACTTTAAA              GCGCCG CCGG CAGCAC               GACTCGACCTGTTTC  53 5
        mcpA NONE
        cheR NONE
        cheD NONE
       cheW2 2732789 .. 2732828 -  -2.1  -2.89569   TGTCGAAATTAAGGA  TTTAT-CCCCAGGCAGGC GGTGG GCCTGCCTGGACTATTCA  GGCCGCACGGACATC  40 23
      Bd2818 2725456 .. 2725473 -  -6.3  -3.97042   TCATTATCAAGGAAA             TCC-GCCA GAG TGGCTGGA             GCCAGGACCGCTTCT  65 374
      Bd2816 2723537 .. 2723548 -  -4.4  -3.54543   ACGGACCGCCTGAAA                GAAG GCGG CTTC                 CTGGTGAATGCGGAA  53 295
      Bd2814 2722447 .. 2722462 -  -2.6  -4.27316   TCGCGGAAGGTAAAA              TCAAACC GCA GGTT-GA              AACAGCACCGATGAA  58 117
      Bd2812 2720926 .. 2720938 -  -3.3  -3.44101   TAAACTTAATAAAAC                GCCGT TCT ACGTC                ACTCGACGACGCCAT  49 19
      Bd2811 2719594 .. 2719619 - -11.1  -3.62572   CACTATCACGGCAAA         CTGCCGATGGC GATT GTCACCGGCAG          CCGCCGCAAGATCGT  81 278
      Bd2809 2717899 .. 2717916 -  -2.7  -4.84527   CGCACAGATGAAAAA             GGTTC TGGAGATC GAACC              CAATCACGTGCAGAG  71 395
      Bd2808 2717174 .. 2717187 -  -4.5  -4.83615   CAGTCCGCAGAAAAA               GCCCT GAAG AAGGC                CCTGGAGATCAAACC  75 441
      Bd2806 2715032 .. 2715044 -  -3.3  -4.67635   GTTAAAACTACAAAA                GGACC AAA AGCCC                TTGCCCATCCCCCCG  67 383
      Bd2797 NONE
      Bd2796 NONE
      Bd2795 NONE
        batA NONE
        batB NONE
      Bd2792 NONE
        batD NONE
      Bd2790 2701012 .. 2701044 - -15.5  -3.14132   CCGGTTTTTTATTAA      CGCAATCCGCCTCCG TAG CGATGGCGGTTTGCG      CCAAGCCGATCTGAC 100 55
      Bd2788 2699905 .. 2699915 -  -3.2  -3.57144   GGCCCCATGCTTAAA                 GGAC ATC ATCC                 TAAAGTGCAAGAACA  49 151
      Bd2787 2699370 .. 2699382 -  -4.8  -5.79526   AGATCGCAAAAAAAA                TCGG CTATC CCGA                AATCGCGCTTGTAAC 100 187
        leuC 2695663 .. 2695683 - -11.9  -6.02919   CCAGAAATAAAAAAA            CCCTGATGT CAG ACACCAGGG            GTTTTGTTTTTTTGA 100 57
      Bd2777 2689153 .. 2689169 -  -7.9  -3.72576   TGGTGTTGCATGAAA              TCCTGCC TGT GGCGGGA              TTTGATGATAAGAAC  69 450
      Bd2773 2686544 .. 2686577 -  -4.6  -5.40474   AGTCCGGCAAAAAAA     CT-ATCGTTGCTCAG AAGTA CTGGGCAACGGTGAG     GCCTTCGTAGCCCCA  83 60
      Bd2771 2685623 .. 2685641 - -11.7  -5.06816   ATTTCCCAATAAAAA             GGCCCGA TCTCT TCGGGCC             TTTTTGCTGACTCTC 100 505
      Bd2767 2684017 .. 2684051 - -10.8  -4.17023   TGAAGGACGTCAAAA     TTGAAGGCACCCGCTA TAG CAACGAGTGCATTCAA     TTCTTTTCTTATTAA  87 37
      Bd2760 2678369 .. 2678385 - -13.7  -3.44051   TTTTCATGATCATAA              GGGCCTC CGG GAGGCCC              CCATTATATCAGCGT  90 34
         def NONE
         fmt NONE
      Bd2756 2676162 .. 2676182 -  -8.3  -3.04461   TATTTATCTGGAAGA            GGGTCGT CCGTTTT ACGACCC            TTTAAGACTGGCAAT  63 17
      Bd2754 2674989 .. 2675007 - -14.6  -5.37593   TTTTAAACGAAAAAA             GCCACTCC AAC GGAGTGGC             TTTTGGATTGGAATT 100 51
        hutH 2673270 .. 2673282 -  -3.5  -2.89039   AAGCAGTGCGACAGA                TATTA ACT TAATA                AAACTACCATTCCAG  44 29
        hutU 2671461 .. 2671482 - -10.9  -5.95539   TCCGAAATAAAAAAA           GGCGTTGAA GAAT TCCAACGCC            TTTGAGCAATTCATT 100 116
        ssuA NONE
        ssuC NONE
        ssuB 2668584 .. 2668597 -  -2.3  -4.11183   GGTGACCACAAACAA               CAGCG TGAC CACCG                GCTCCCCTGCTGACG  55 49
      Bd2743 NONE
      Bd2742 NONE
      Bd2741 2663190 .. 2663208 -  -3.8  -4.16921   CAACAATTTCCAAAA             TCCAGGGT AAA ACCGTGAA             CGTAGCCGCTGGATA  62 437
      Bd2739 NONE
      Bd2738 2659843 .. 2659857 -  -2.8  -2.77132   CATTCACAGAAAGAC               CGGT CATCAGT ACCG               CAATTACAGTTCTAA  42 29
      Bd2737 NONE
      Bd2736 2658851 .. 2658870 -  -2.2  -4.11216   CGCGCATTTGGAAAA            TCTATCGGA TTT TCCAA-AGA            AAGCCTCAACTGTAT  55 84
      Bd2735 NONE
      Bd2734 NONE
      Bd2733 2655827 .. 2655840 -  -5.3  -3.09516   GGCGGCAGCAGCGAA               GATCT GGCA AGATC                CTTCCACGCCCACCC  50 89
        gpmA 2649557 .. 2649580 - -12.4  -5.71712   GTTTACATAAAAAAA          GCCCACGACC TGAC GGTGGTGGGC           TTTGGGAAGAAATTT 100 54
      Bd2726 NONE
      Bd2725 NONE
      Bd2724 NONE
      Bd2723 2643950 .. 2643975 - -14.1   -5.0925   TGTCAAAAGTAAAAA         GCCGGAGTG-CT GTC AGACACTCCGGC         TTTTCTGTTTTGATT 100 52
      Bd2722 2643385 .. 2643397 -  -3.3  -2.75064   GTGCCTATTCAAGCA                CATGG GTC CCAAG                GATCAAGTTAAAACA  43 47
        hutI 2642101 .. 2642134 -  -6.9  -3.71321   AGGAAATTTTAAGAA     TCTTAAATTTTCTGA CGCA TCAGATTATTTAAGA      GTGCCAAAAACCTTC  66 16
      Bd2720 2641597 .. 2641614 - -11.3   -2.8092   TAAGATTGTATCACA             CTTCCGC AGGA GCGGAAG              CCTTCAACATCGCGG  74 3
        glpK NONE
      Bd2717 NONE
      Bd2715 2637410 .. 2637424 -  -3.5  -3.98282   CGCAGACGAATTAAA              CCGCGC CTTT GC-CGG               AAGCGGTGAAAGCGG  58 186
      Bd2711 NONE
        oppB NONE
        oppC 2630408 .. 2630434 - -11.6  -2.90992   AATTCCTGGAAACGA         CTTTCGGCGGCT GGC AGCCGCCCAAAA         ACCTATAGCTTAAAT  77 35
      Bd2702 2623246 .. 2623269 - -15.4  -5.68039   AAACCCATAAAAAAA          GTTCCCACGA CTTC TCGTGGGAAC           TTCTTCAAGGCATTC 100 57
      Bd2697 2618691 .. 2618711 - -14.1  -5.99154   GATGAAATAAAAAAA            CCCACAAAC TGA GTTTGTGGG            TTTTTCGTTCTTGGT 100 54
      Bd2693 2616078 .. 2616088 -  -2.4  -2.99325   GTTTCATAATTAAAC                 CCCC TCC GTGG                 TGAAAAAATAATATT  42 9
      Bd2692 2614495 .. 2614512 - -12.7  -5.32944   CTTAGAACGAAAAAA             GGCTCCC CTGA GGGAGCC              TTTTTTTGTTCGTCA 100 41
      Bd2691 2613074 .. 2613093 -  -3.5  -4.38712   GGCACCCTGACAAAA            GCGCAGT TTGAAC ACTTCGC             CAGGAAAGTCCGCGA  65 467
      Bd2687 NONE
      Bd2686 2608967 .. 2608982 - -11.8  -5.47159   CTGAATAAAGAAAAA              GCCGGG GTGA CCCGGC               TTTTTTATTAGTTGT 100 33
      Bd2682 2604761 .. 2604774 -  -4.5  -3.56704   GTCGTATCAAAGTAA               TCGGC GAAG ACCGA                GATGAAAACTCCATC  55 401
      Bd2680 2599135 .. 2599159 -  -3.5  -4.21827   CGAAATAGGTGAAAA          TCGTCTGCG TTAAGTG CGCCAACGA          TTAAAACATCGAGGC  62 26
      Bd2678 NONE
      Bd2677 2596228 .. 2596247 -  -2.8  -4.49937   GGAACAACATCAAAA            GCAGTACT GATC AGTCCTAC             TTAAAAAACAAGTAC  65 301
      Bd2672 2590596 .. 2590629 -  -8.1  -4.82901   GCGGCTGGAGAAAAA     GTGCCCGCTGG TTTCTATCATCT CCAGCGGGCGC      GGTCGCATTGCTTTG  90 297
      Bd2669 NONE
      Bd2668 NONE
        ftsH 2585088 .. 2585099 -  -4.4  -4.77157   GTAATTTATGAAAAA                GCTA ATTC TAGC                 AGTTCTATTGATGTC  73 390
      Bd2665 NONE
      Bd2664 2582507 .. 2582537 -  -9.8   -4.8543   GAATTTGTACAAAAA       GGACTGCCCAAA TCCGTCG TTTTGGCAGTCC       TTTTAACGAAATTAC 100 48
      Bd2663 2581874 .. 2581884 -  -3.2  -3.29461   CAACGCTGGCGACAA                 CAAG TAT CCTG                 AAGTGATCCGGATGA  45 45
      Bd2662 NONE
         hik 2581008 .. 2581018 -  -3.2   -4.1899   CCAGGGCAGTGAAAA                 TCAC ACC GCGA                 CATCTCAAAATTAGA  56 44
      Bd2659 2579649 .. 2579659 -  -3.2  -3.26844   CCGACCAATGAAAAC                 CTCG ATC CGAA                 AAAGGTACCAGACCG  45 499
      Bd2657 NONE
      Bd2656 NONE
         aad 2578209 .. 2578227 -  -8.8  -5.64274   CCAGTCAGAAAAAAA             CCGCCGAC ATC ATCGACGG             CCTGCTGGCTTAATC 100 56
       tyrdc 2570824 .. 2570834 -  -2.4  -4.28254   CCTGAACAGTCAAAA                 CCGC GTC GTGG                 TTCAGTGGCCCGGCG  58 369
      Bd2642 NONE
      Bd2641 2562668 .. 2562684 - -10.1  -6.01187   AACGAAATAAAAAAA              GCCACCC GTA AGGTGGC              TTTTTCAATTCTACT 100 36
      Bd2638 2556413 .. 2556452 -  -2.8  -3.68988   TTTTATTCAAGATAA  GTTTGCCACCCAGGCCG GATACAA CGA-CTGGGCGGAAAGC  AACAAAATCGTTGTG  51 184
      Bd2631 NONE
      Bd2630 2546449 .. 2546468 - -12.8  -5.75538   CGCAAAAAACAAAAA            CCCCCGGG GTTC CCCAGGGG             TTCTTTTGAATTCAA 100 54
      Bd2626 2543286 .. 2543305 -  -5.7  -4.62984   TGATTAGACACAAAA            TCCCCCA CCGACC TGAGGGA             TTTTTTACATTTAAT  74 109
      Bd2625 NONE
      Bd2624 2541222 .. 2541241 -   -15  -6.20267   TTAAAAACAAAAAAA            GCCCGCTG TTTG CAGCGGGC             TTTTTTTTGATCTTC 100 48
         pcm 2534949 .. 2534959 -  -8.2  -3.53779   CCTTGAAAACACCAA                 GGGC AAT GCCC                 AGTCTATCGTCGATC  67 269
      Bd2608 NONE
      Bd2607 NONE
      Bd2606 NONE
      Bd2605 2522399 .. 2522411 -  -6.2  -4.30034   AAAATTTTATTAAAA                CCCG AAATG CGGG                AAAAATATCCCGGGG  72 184
        norC NONE
        norB NONE
        norQ NONE
        norD NONE
      Bd2596 2514965 .. 2514980 -  -7.6  -3.55444   GTTTCACCCGGGAAA              TCAGCA GCCC TGCTGA               TGGGGATCATGCCCC  66 32
      Bd2595 2514735 .. 2514749 -  -7.8  -2.67428   GGGATCAATAATGCA               CTAGCC CCC GGCCAG               CCATAAGCCTATCAG  58 11
      Bd2594 2513398 .. 2513413 -  -4.6  -3.88137   AGAACTCTGTACAAA              TGCAGC GAGT GCGGCA               GTCAGGACATTGACC  60 128
      Bd2588 NONE
      Bd2587 2506932 .. 2506956 -  -5.1  -3.24747   TGTCGACATCACCAA          CACAATCAAAA GGG TTCTCATTGTG          CCACCTCACAGCTGA  52 18
      Bd2586 2506620 .. 2506631 -  -3.6  -2.88571   CCTGCCAAACAGAAC                CGGA AAAA CCCG                 TGCGATTTTGCCCCG  44 53
      Bd2585 2505235 .. 2505255 - -11.9  -5.54079   GTAAAAATCAAAAAA            GCCACCTGA TAA TCAGATGGC            TTCCAAGTTAGGACC 100 57
      Bd2584 2503350 .. 2503364 -  -7.1  -5.30616   CTATCCAAAGAAAAA               GGGCT TGTCT AGCCC               CCTCCTAAAATAAAA  90 52
      Bd2583 2499414 .. 2499438 - -14.3  -5.07652   GCCCGCAAAAGAAAA          CCCCCGGACTT TCG AAGCCCAGGGG          TCCTGCAAATACACA 100 53
      Bd2582 NONE
      Bd2581 NONE
      Bd2579 2491980 .. 2491999 - -12.8  -4.77036   GTGTACGACGAAAAA            GCCCGACC AGCT GGCCGGGC             ATATTGCAATTTATG 100 94
        tatA NONE
        selD NONE
        ybbB 2483481 .. 2483491 -  -2.6  -2.60496   TTTTGTTTTAAATAC                 TAAA GGC TTTA                 TCTTGCGCTCGTTTC  41 84
        fkpA NONE
        pdxH 2481699 .. 2481717 -  -7.4  -4.62069   TGGTGATCCCAAAAA             GCGCCAAA GCC TTCAGCGC             CCCATCAAACAAACC  84 465
      Bd2565 2477698 .. 2477727 - -12.1  -2.96873   ATTGGTACCAAATGA       TCCCGGCACTGCA AATT TGCTGTGTCGGGA        TTTTACTGATTCAAT  78 28
      Bd2559 2470825 .. 2470841 -  -2.9    -3.727   GGCAGGACATGGAAA              TCTGGGC ACT GACCAAA              GAGGAACTCTAACGA  52 48
        pepA 2466771 .. 2466793 -  -9.9  -5.83211   CACCAAAATAAAAAA          GCAGCG-GCA TTTC TGCACGCTGC           TTTTTACATACTTTT 100 52
      Bd2553 2466054 .. 2466080 -  -9.5  -5.81032   GAAGCCTAAAAAAAA         TGGCAGACATC CTTTC AATGCCTGCCA         TTTTATCAATTATTT 100 50
      Bd2550 NONE
      Bd2548 2458391 .. 2458405 -  -2.8  -4.18488   AGCCACCTGAATAAA               CTTTTC ACC GAAGAG               CACTACAGCGATCTG  60 377
      Bd2545 2454614 .. 2454631 - -11.3  -5.93252   TCTAAAAATAAAAAA             GGGAGTC TTTC GACTCCC              TTTTTTTATTTCTTA 100 55
      Bd2540 2447344 .. 2447360 -  -9.4  -5.18355   CTGAAAAAGGAAAAA              GGCCCT CAAGC AGGGCC              TTTTTTATTTTATCC 100 35
      Bd2535 2443179 .. 2443194 - -10.4  -5.95539   TTTCAAATAAAAAAA              GCTCCC GAAC GGGAGC               TTTTTATCTTTCAGA 100 56
      Bd2532 NONE
      Bd2531 NONE
      Bd2530 2436314 .. 2436332 -    -6  -3.62591   CCCAGAACCTTCAAA             GATTGAAG TTT CTTCATTC             GCTTCCCCTTAAGCT  58 34
      Bd2529 NONE
      Bd2528 NONE
      Bd2527 2433404 .. 2433421 -  -9.8  -4.55887   TTCTAAAAAGACAAA             GGCCCC TTTTCT GGGGCC              TTTTTTTTGATTTAC  93 37
      Bd2524 NONE
        folE 2429963 .. 2429980 - -11.3  -5.61596   ATGCGCATAAAAAAA             GGGAGTC GAAA GACTCCC              TTTTGCTTTTGCATT 100 83
      Bd2520 2426710 .. 2426739 - -19.5  -4.38843   TAAAACATGAATAAA       TAAAAAGCCCCGG GAAA CCGGGGCTTTTTA        TTTTTAAAGTTCGCA 100 29
        oxyR 2421056 .. 2421066 -  -3.2  -3.70902   TTCTTTACAGTGAAA                 CCTA TCA CAGG                 TTTCGGCAAATCACA  52 90
      Bd2515 NONE
      Bd2514 2419854 .. 2419870 -  -2.9  -4.37527   CTACAATCAGGAAAA              CTTCGGC CTG GCAGAAA              TTGACTGGAAAAAGA  62 112
      Bd2512 2418184 .. 2418200 - -13.7  -5.46698   GTTAAAACGAAAAAA              GGGAGCC TCT GGCTCCC              TTTTTTTAGTTCAGG 100 31
      Bd2510 2415919 .. 2415960 -  -9.3  -3.91191   CAAAAAATACAAAGA GCTTCTGGCGAAACCGGCG AACA CGCTGACTCCGGCGGAAGC  GGAAGTCTTAAGCGC  78 500
        sugE 2411727 .. 2411752 -  -9.1  -3.88985   AAAACTGGCCACAAA         GAGAGGACCATG GTC CA-GATCCTCTC         TGAAATTGGATGGAT  77 74
         MCP 2409760 .. 2409770 -  -8.2  -2.57522   GCAATTCAGACCAAT                 GCCG CCT CGGC                 CGAAGAAATTTCAGC  59 119
      Bd2497 2403006 .. 2403018 -  -2.7  -3.44146   CTCTTCGACAATCAA                GTTTC TAA AAAAC                CTGGTAACTTAACGT  47 34
      Bd2496 2402148 .. 2402158 -  -8.2  -3.21924   GCATTCGCTACAATA                 CCCC CGT GGGG                 CCATTAAGTCTTGAA  63 125
        ruvC NONE
        ruvA NONE
        ruvB 2390665 .. 2390682 -  -3.5  -3.61715   TATCGGGTGTAACAA             TG-AGCTT CTG AAGCTTCA             ATATGAGATTTTAGA  51 67
      Bd2486 2387166 .. 2387182 - -10.8  -4.18303   ACGACAAACGACAAA              GCCGGC GTGAT GCCGGC              CTCGAATAGTAATCA  87 71
      Bd2485 NONE
        lpxC 2385044 .. 2385067 -  -5.3  -3.55457   TGAGAAAAAATGGAA          TCAGTCTGA TTCGTC TCAGACTGG           GACAGTCCAGCCTGT  56 17
      Bd2483 2384198 .. 2384216 - -12.4  -5.63517   GGCTCAAATAAAAAA             GGGCTGGC AAC GCCAACCC             TTTTTCTGTTCATTT 100 53
       alaDH 2380597 .. 2380619 - -11.3  -5.66684   GAATGCATAAAAAAA           CCCGCATCC TTGCG AGATGCGGG           TTTTAAAGTTTCAGA 100 52
      Bd2477 2380046 .. 2380060 -  -3.4   -4.2717   ACCATGGCAGCAAAA               CCAGCA CCT CGCAGG               AGCTTCTAGATGTCC  60 209
        ybgF NONE
      Bd2473 2376060 .. 2376080 - -13.3  -5.55769   GTTCATAAGAAAAAA            GGCCCTGCA ATT TGCAGAGCC            TTTTTAAAAGGGCCT 100 40
         smf 2374827 .. 2374859 -  -8.3  -2.57211   ACGTGGCGGCAGAAG      GTGCTGCCCGCAGTG GCG CATTGCCAGCGGCAC      TTGCGATCTGGACAC  59 269
      Bd2469 2372638 .. 2372660 -  -3.4  -3.68529   ATGTGATCACGGAAA           CCTTATCG TCAAGCC CGATGAGG           ATCAATTACTTTTTG  54 31
         trx 2372212 .. 2372228 -  -7.2  -5.96894   ATTCAAACAAAAAAA              GGCCCC ACATG GGAGCC              TTCTTTACTTAGTTC 100 65
      Bd2467 2371311 .. 2371343 -  -5.6  -2.67244   TGATACTGAAACTTA     CCCATACACTCT-CC TTCC GGCAGAGTGTTTCGG      ACGTTCCAGCTGTGA  49 131
      Bd2465 NONE
      Bd2464 2369923 .. 2369941 - -11.7  -5.14563   TCTCTCACGAAAAAA             GCCGGAG TGTTC CTCCGGC             TTTTTTTGTTTCTGC 100 44
      Bd2456 NONE
      Bd2455 2361454 .. 2361477 - -15.4  -2.83344   ATCATGAACAAAGAG          GAGTTCCACC GTTT GGTGGAACTC           TACTTCAAAACTCAC  95 49
      Bd2451 2359789 .. 2359801 -  -4.7  -3.78775   GCGCGCATCATGAAA                CTGCC ACC GGCGG                CAAAGTCCGGATTGA  59 42
      Bd2446 NONE
         fur NONE
      Bd2443 2354693 .. 2354706 -  -2.3  -4.45259   AAAGTCGAAAAAGAA               CAAGC CAAG GCTGG                TCAAAAGGGTCCATA  61 114
        uvrA 2352012 .. 2352031 - -10.7  -4.14243   CACGGGATGTCAAAA            GACCCGG TAGCTG CCGGGTC             TTTTCAGAGGTTTAT  87 37
      Bd2441 2350883 .. 2350902 - -12.2  -5.82388   AAAGGGCAAAAAAAA            GCCTGCTT CGCA AAGCAGGC             TTTCTGAGAATTAAT 100 36
      Bd2440 NONE
      Bd2439 2346645 .. 2346665 -  -8.1  -3.14527   TAAGCGGTATCAACA            CCGGGGACC TGT GGACCCTGG            GCTGTTCGGTGTTTG  65 449
      Bd2436 2343247 .. 2343267 -  -8.3  -5.89921   AGCAGAATAAAAAAA            GGAAGGC TTTGGGG GCCTTCC            TTTTTTGTTTTGATT 100 56
      Bd2434 NONE
      Bd2433 NONE
      Bd2432 NONE
      Bd2431 NONE
      Bd2430 2339234 .. 2339255 - -11.6  -4.13995   GCTTCAGAAACGAAA           TGACCGCC TTGCAC GGCGGTCA            TCTGTAGCTTTTACA  95 54
      Bd2429 NONE
      Bd2428 2332603 .. 2332613 -    -4  -3.14132   GTTTTTGTTTAGTAA                 GTTA AAT TAAC                 TCTCAGCAATTTATC  49 8
      Bd2427 2331576 .. 2331603 - -10.7  -5.26316   TTAGTTCACAAAAAA        GAAAGAGGCTCC TTTTG GGAGCCTC-TTC        TTTTACAACAACATT 100 57
      Bd2424 2330173 .. 2330186 -  -5.3  -5.24531   ATCGCTGACAAAAAA               TGTCT GAAT AGACA                CTCTATTGGGTCTCA  81 110
      Bd2423 2329209 .. 2329222 -  -4.5  -3.31144   CGGTCAGCTGGATAA               CGGAG CGGG CTCCA                AACGCGACATCATGG  51 203
      Bd2421 2327895 .. 2327910 - -11.8  -4.99134   AGTTCAAATGAAAAA              GGCCGG GAAA CCGGCC               TTTTTTTTATGCGAT 100 32
      Bd2418 NONE
      Bd2417 NONE
      Bd2415 NONE
      Bd2414 2320501 .. 2320516 - -10.4   -5.5604   TTAAGCAATAAAAAA              GCCCCT TTTC AGGGGC               TTTTGTTTTTTCTGA 100 54
      Bd2410 2318045 .. 2318057 -  -3.3  -3.09452   AGGGGGGAACATAGA                CGAGG TCT CCTCT                ATTCCCCTATTCTAG  45 69
        cheY 2317601 .. 2317626 - -11.1  -3.05596   GATGTTTGGATCCAA         GAGTGCAACGC ACGC GCGCAGCACTC          TTTAAGGAATCTATT  75 36
      Bd2408 2316860 .. 2316885 -  -6.1  -3.61764   CCAGCAATGCCGAAA         CCCCG-ATGACC AAA GGTCACACGGCG         ATTCTGACTTGTGAT  60 148
        rsbU NONE
      Bd2403 2309642 .. 2309665 - -13.2   -5.1417   GGATAAAAGCAAAAA          GCGGG-GCTGT AAT ACAGCACCCGC          CTTAAGAACTGGACC 100 53
      Bd2402 2307577 .. 2307621 -    -7  -2.73159   CGAACCGGGGCAAAG CCCCGGCGGCGATTGAGCACG AACG CGTGCCC-ACCGCAGCGGCAG GGTCCCAAAGCCCTC  55 68
      Bd2401 2307394 .. 2307412 -  -6.1  -3.65425   TTTAGACACTTTAAA             GAACATT TTTTG AATGTTC             CTTTTTCTGTAAAAT  61 68
      Bd2400 NONE
      Bd2399 2303445 .. 2303461 -  -7.2  -3.14218   GATCGACTAAAATCA              CACCGG GTTTT CCGGCG              ACCTTGGCGGTGCCA  59 392
      Bd2388 2294871 .. 2294889 -   -11   -5.4505   TGCTTCAAGAAAAAA             TCCCGGCA GAA TACCGGGA             TCGTGTCGAACTGTT 100 54
        fecB 2291804 .. 2291821 -  -3.5  -3.49475   CTGATGTTCACACAA             CAAAATC ATGA GATTTTA              TTCTATATCACCATC  51 74
      Bd2384 2290630 .. 2290646 - -10.8  -6.02919   CCACAAATAAAAAAA              CCCGCG GATTT CGCGGG              TTTTTAGTTTCAGAC 100 50
        aglR 2281962 .. 2281976 -  -2.1  -3.34488   AACCCCCTTAAAAAT               TAAGC ATCCA GCTCA               GCAGCGCGCTCGGAT  45 10
      Bd2376 NONE
        aglS 2280954 .. 2280965 -  -2.2  -3.53012   CCCTCTGTCTCTAAA                CTAC TTTG GCAG                 ATTTTATTTCATTCC  47 41
      Bd2374 NONE
      Bd2373 NONE
      Bd2372 NONE
      Bd2371 NONE
      Bd2370 NONE
      Bd2369 NONE
      Bd2368 2271977 .. 2271997 -  -4.8  -6.20267   TCAAAAACAAAAAAA           GACCGAACA TTGC TGTT-GGTC            TTAGTTTGTTCATGC 100 91
      Bd2365 2268053 .. 2268065 -  -3.4  -3.17622   GAGCTCTAGAAGACA                TAGG CGGCT CCTA                ACATCAGGCGGTCGT  47 3
      Bd2364 2265692 .. 2265705 -  -2.3  -3.44051   TTGTCAGCACCAGAA               CAAGC CGCA GCATG                TCCCGGAGCCTAACC  45 40
      Bd2363 2264632 .. 2264647 -  -3.3  -4.06592   TCGCAACAAAAAAAC              GATTC ATTTTA GAATC               TCCAATACGCGTCGA  59 18
      Bd2362 NONE
      Bd2361 2262376 .. 2262393 - -12.7  -5.79595   GCTCAAAATAAAAAA             GCCGCGA GAGA TCGCGGC              TTTTTTTATGCTCTG 100 55
      Bd2359 2259834 .. 2259851 -  -5.5  -4.00042   GTGGTCAGCAAAGAA             CTGCAAC CCAA GTGGCAG              GAATGCCTTCTTGAG  63 268
        dedA 2258448 .. 2258466 - -14.6   -5.1971   ATTAAAAACTAAAAA             GCCCAGCT TCG AGCTGGGC             TTTTCTTTTTAGCGA 100 34
      Bd2355 NONE
      Bd2354 NONE
      Bd2353 2255394 .. 2255418 - -11.4  -4.18401   GTACACATGGCAAAA          TGGCGACACC GTGAA GGTGACGCCA          TTTGATTCTTCCGGA  93 103
      Bd2350 2252465 .. 2252480 -  -3.2  -2.78237   CAAGTCTAAAAAAGT              CAGTCC TTCT GGAGTG               TTAACTCACCCCAGA  42 72
         dys 2251361 .. 2251380 -   -15  -5.33405   TTCACCAAATAAAAA            GGGCTCCG GAAA CGGAGCCC             TTTCGAGTAGTCAAT 100 57
      Bd2347 2249861 .. 2249884 -    -6  -4.24948   TGATTACAGCCAAAA          CCTTGTCATG AAGT CATGGCAAAG           TGACGGATCAGAAAA  70 203
      Bd2345 2245146 .. 2245167 -  -8.7  -3.44222   CAAAGTATTAATTAA           GGGACTGTCG AAC CG-CAGCCCC           TAGTTGAACACCATT  67 25
        mtbA 2243678 .. 2243688 -  -5.4  -2.87243   TGAGTATCAGAATGA                 GACT TTA AGTC                 CAGTTAATGCCAGCG  50 29
      Bd2343 2240612 .. 2240626 -  -4.2  -3.06796   TTTGACGGCATTCAA               GCCG TGGCGAT CGGC               GCTTTGCGCGGCATG  46 246
         fba NONE
        lysS 2236285 .. 2236310 - -10.5  -5.02476   ATACCCCTGAAAAAA         CAAAAGGGAGC TTTC GCTCCCTTTTT          GCAGACTATTTTGTA 100 31
        sseA 2235024 .. 2235050 -  -3.7   -3.9243   GAAGCCTTTAAAGAA         CCACCCTCA CCCAGTATT TGAGAGCGG         ATTTTGCCGCGAACA  56 396
      Bd2332 NONE
        parA NONE
      Bd2329 2228964 .. 2228979 -  -4.6   -4.2772   CCCAAGGAACACAAA              CAGCCA CGGT CGGCCG               TATTTTGAATTCAAA  64 184
        recG 2223154 .. 2223167 -  -5.3  -4.05678   GTTCTAAATAAAACA               TGATC CATA GATCA                CTTATCGGCACATCA  64 105
      Bd2323 2219854 .. 2219871 -  -4.1  -3.37732   AGATCAATTTCATAA             GAGCACA TCCT TGTGATC              TGTGAAAAGGATGAC  51 124
      Bd2322 2219392 .. 2219408 -  -6.5  -2.76909   TACAAAATCAGATCA              CGACCGA AGT CCAGTCG              CAAGGGGTACTTAGT  54 64
      Bd2321 2217165 .. 2217184 -  -9.2  -5.80951   ACTCAAAACAAAAAA            GGCCCGGA ATTA CCCGAGCC             TTTTGCTAGTATTTA 100 67
      Bd2320 2216411 .. 2216432 -  -8.7  -5.79595   GCCCAAAATAAAAAA           GGCCTGGTC TAAG AACCAAGCC            TCGAATTTATTATGT 100 111
        gltX NONE
        cysS 2213367 .. 2213396 - -12.1  -2.84732   TTTAAACTCATGACA       GCG-TCCGCCATCG TAG CGGCGGCGGATCGC       ATCAGAGCTTTCATA  77 67
        uvrB NONE
        uvrC NONE
        mviN 2204077 .. 2204094 -  -5.5  -3.09803   GAATTGGAGTCAATA             CGCTGAT ATCT ATCTGCG              CAACACAGGACATGA  50 249
      Bd2308 2202627 .. 2202655 -  -2.2  -5.02606   GATCAAAGAAGAAAA        TCATCGCGTGCA CTAAC CGCGCGCGAAGT        CTTTAAGCCCTTTGT  70 9
      Bd2306 NONE
        nfeD NONE
      Bd2304 2199697 .. 2199721 - -10.8  -4.42962   TAGAGCAAAAAAATA          GGGATAAAGC GTCTT GCTTTACCCC          CTCTATTAAACCAAC  93 61
      spoIID 2198212 .. 2198230 -  -5.9  -3.15579   CTAATCCTTGAGGAA             GGTGCGC AAAAG GGGCACC             ACTGTCACATCCTGA  54 272
      Bd2302 NONE
      Bd2301 2196471 .. 2196488 - -10.5  -5.49234   ATACGCAAGAAAAAA             CCCCAGG TTTC CCCGGGG              CTTGGTGATTCGTTT 100 59
        xerD 2195516 .. 2195534 - -12.4  -5.82036   AGAACAAATAAAAAA             GGCCCCTC AGA GAGGAGCC             TTTTCGAAAGCCGGA 100 41
        comM 2193856 .. 2193871 - -10.4  -4.87318   CTTAAAACGCAAAAA              CCCGCT GTTA AGCGGG               TTTAAAGTTGGAGGT 100 170
      Bd2298 2192578 .. 2192593 - -10.4  -4.87318   CCTAAAATGCAAAAA              CCCGCT ATTA AGCGGG               TTTTGTGCTTCTGTC 100 51
      Bd2297 NONE
      Bd2296 2189793 .. 2189809 - -11.5  -3.32963   ATGCCCACCCCAGAA              CCCGGCG CCA CGCCGGA              AGAAATTCAAAAGAA  80 234
      Bd2289 2183703 .. 2183717 -  -6.4  -3.91897   CCGGTGATGGACAAA               GATGAC TGG GCCATC               AACTATATCGGCCAC  65 475
      Bd2286 NONE
      Bd2285 NONE
      Bd2284 NONE
      Bd2283 2177999 .. 2178009 -  -2.4  -3.61331   TTGAAAGAAAAGACA                 GCGG AGC CAGC                 ACCAAAATCAGGGAA  47 207
      Bd2280 2177616 .. 2177630 -  -5.6  -3.75332   AGTCTCGAATTTAAA               CTGACG GCT CGTCGG               ACTGCAAATCATTTC  61 6
        malA 2175866 .. 2175903 - -12.2  -3.22076   AAAATCCAGAATACA   GAAAGCGAGACGCTGGC CTATT ACCAG-ATCTCGCTTTC   CCCGCTTTAATTAAT  81 32
      Bd2276 2174614 .. 2174634 -  -4.8  -4.92239   GTAAAAATTGAAAAA           CAGG-AAGT GGGA ACTTTCCTG            ATTTCTGAAGCTTAC  79 118
      Bd2271 2170218 .. 2170242 -  -9.3  -2.73542   TGTAAGCGGGAATGA          CCACTGAAACT TTC AGCATCAGTGG          CCATGATTTCCATTG  64 19
      Bd2270 2169211 .. 2169236 -    -7  -2.78992   ATGGACTTCAACAAT         TGAAGT-CCTC ATGGA GAGGCACTTCA         TTTCAGCTTGAAAGA  56 300
      Bd2269 2167500 .. 2167531 - -12.4  -4.83169   AGCGCGCCAGAAAAA      CAAAACGGCCTTCC CGAA GGAAAGCCGTTTTT       AAAAGATCGGAATTT 100 51
         kef 2165057 .. 2165092 -  -6.1  -4.21462   AGCTATCACGGAAAA    CACGGCTTCCTGGAG TTCTCC CATCAAAAAGCCGTG     CTAAAGCAGTCTTTC  70 133
      Bd2262 2159870 .. 2159889 -  -7.2  -3.25823   TCCCTGTCATATCAA            TAAGAGCA CGGA CGCTCTTA             CAACGGAAACAAGGG  59 242
      Bd2261 2158998 .. 2159014 -  -2.9   -4.2803   TACTTTAATGCAAAA              GCCGATC TGC AATCTGC              TTTATCTAATTATGG  60 240
      Bd2260 NONE
         cah 2157256 .. 2157272 -  -7.9  -3.34398   TCTGGCCTTCAAATA              CACGCTG AAA CTGCGTG              AAGTCAGAACCAAGA  62 184
       IleRS NONE
      Bd2256 2152523 .. 2152538 - -10.4  -4.10429   AAGCAGTGCGCAAAA              GCCCCA TCAC TGGGGC               TTTTACTTTTTCAGA  87 28
      Bd2254 NONE
         lig 2147803 .. 2147829 -  -5.1    -4.011   CGAATATGCAAAGAA         CTGCCGCACTT TGATC AACCACGGCAG         AACGGACCACTACTC  65 466
      Bd2244 NONE
      Bd2243 NONE
      Bd2242 2140323 .. 2140350 - -16.4  -2.54204   TGAAAAGGCAAAAGG        GAAAGACCCGGC TGAC ACCGGGTCTTTC         TTTCATCTTAAAACT  95 40
         glt 2138671 .. 2138687 -  -5.8  -3.57263   AGCGGCAGGCTTAAA              GGCCTC TGCTC AAGGCC              CGCCCCCGCTCGAAG  58 61
        queA 2135724 .. 2135738 -  -2.1  -2.79452   ACCGTCCAACATAAC               CTCAC CCTTC GTGAA               CTGCCGACTTTGCGG  40 12
         tgt 2134528 .. 2134552 -  -9.1   -3.4252   CCGGAGTGAGGACAA          GGCCCGACAAC GCA GCAGGCGGGCC          TTTTTCATCGGCTTT  70 39
        yajC NONE
        secD NONE
        secF 2131381 .. 2131395 -  -2.8  -2.66218   GATTCATGAAAAACC               CTTAAG CCG CTTTAG               CTTTTTTGAACTGGA  41 12
        recJ NONE
        exsB NONE
      Bd2230 2128272 .. 2128283 -  -2.2   -5.1848   AAGGAATCCAAAAAA                GAAG ACCA CTCC                 CACCACCACTAAGCA  73 120
      Bd2225 NONE
        copA 2120463 .. 2120473 -  -6.8  -2.52464   TTTTCTGGCAAGCCA                 GCGT TAA ACGC                 GGCCTAGCCAGAAAA  55 56
        mutT 2116033 .. 2116050 -  -4.1  -3.62775   ACGACCGCGGAAGAA             GTTCTGA GTGC TCAGGAC              CGGACCAATCTTGAT  53 256
         lon 2115205 .. 2115225 -  -4.7  -3.15544   CTTCATCCGCAGCAA            CAAACTTAC GTA GTCAGTTCG            TTGGACTCCATCAGA  52 10
      Bd2215 2113241 .. 2113257 - -15.1  -5.26119   TTCGGAAAAAGAAAA              GCCCGGC AGT GCCGGGC              TTAAAAATATGTTTC 100 55
      Bd2212 NONE
      Bd2211 NONE
      Bd2210 2108625 .. 2108650 -  -2.6  -2.60615   ATTTCCCCCAAACAC         CAACTACAGAC TTGCC GTC-GTCGTTG         TATTAACTTTCTTAA  41 3
        frpC 2107275 .. 2107331 -  -6.3  -4.85599   TGTATTTGATAAAAA GCTAAAGCCTGTG-GTTTT-TT-ATCGT GGTT ACGATGAAAAAAACTCACAGGCTTTGGA AAAGAAAATTCAGGA  81 58
         phr NONE
        sulA 2102238 .. 2102254 -  -6.5  -3.73262   AAAAAACCAGAAACA              GATCCCC GTG GCGGATC              AATGGCTGAAAGAGG  63 505
      Bd2203 2101362 .. 2101375 -  -5.9  -4.63527   CTATTACCTGAAAAA               CGGGA CCTT CCCCG                ACAAGATCACTGAAG  77 81
        greA 2100532 .. 2100542 -  -6.8  -3.59202   TATTCTCACAGAGAA                 GGTC ATG GACC                 GACAAGAAAATTACT  63 36
      Bd2199 NONE
      Bd2198 2097661 .. 2097685 -  -7.1  -3.53298   ATCATCTGAAAGCAA          CCCTGCCGTTC ACC GAACTGCAAGA          GCAACCGGGAGCACT  61 100
      Bd2194 2094816 .. 2094827 -  -5.8  -4.19817   GCCATCGATCCAAAA                GCGA TCCG TCGC                 TAGCTCTTACTGAGG  69 32
      Bd2187 2086955 .. 2086973 - -14.6  -4.05714   AGGCGCAAGGAGAAA             GGCGTGCT AAC AGCACGCC             GCCGACGCAGCAACG 100 69
      Bd2186 2086349 .. 2086364 -  -7.5  -3.40597   GTTCGCAGTCAAAGA              GGCCG CGTTCC CGGCC               TTGGTTGGCTTGTTC  64 445
      Bd2184 2084213 .. 2084228 -  -2.6  -3.88787   CCAGAGCTGTACAAA              CTT-CTG CTT CAGGAAG              GTCTCGGATCACTAT  54 70
         fpg NONE
      Bd2175 2077598 .. 2077625 - -10.6  -4.87665   GGGGATGGAGAAAAA        GCAAAAGCCCTC TTGC GAGGGCTTTCGT         CGTAAACTTAAGTAC 100 57
      Bd2174 2074933 .. 2074953 -   -14  -5.61881   TTTGAAAAAGAAAAA            CCCCCGTG GTTTG CACGGGGG            TTTCAAGTTTTTGAA 100 52
       eriC2 2073328 .. 2073345 -  -3.4   -3.5944   AGCCACAGGGGCAAA             TCCAGC CATTGT GCTGAA              CATGGAAATCCCCAC  51 333
      Bd2168 2069997 .. 2070027 -  -8.9  -3.10409   TAGGAACGCACGCAA       CGGGGCCTCGG GCGCAATCT CCGGGGCCCCA       GAACTAACCGCCGAC  67 40
        yhfA NONE
      Bd2164 2066599 .. 2066612 -  -5.9  -4.34402   TCCGGCACAGCAAAA               CCGCA AAAC CGCGG                AAGCTTCATGAGTAT  72 261
      Bd2162 NONE
      Bd2161 NONE
      Bd2159 2063754 .. 2063765 -  -2.2  -4.20106   AAACTCCACCCAAAA                CCAA ATTT CTGG                 ATCGCTGGACGCCGC  58 209
      Bd2157 2062799 .. 2062810 -  -5.8  -3.72576   CCGTGGGCGATGAAA                GTCC TGAA GGAC                 TACAAACTGACAAAG  63 230
      Bd2154 2060196 .. 2060221 -  -6.8  -4.35483   TTCTATGACAAGAAA         GAGGACCGCT TTGTCG AGCCGTCCCC          TTAGTTGCGCACCTG  74 26
        fumB 2055405 .. 2055418 -  -5.3  -4.41348   TCCTGCTGAAAGAAA               CTTAG ACCC CTAAG                AGCAGAGCCTGGCGG  70 78
        sac1 2050367 .. 2050381 -  -4.3   -5.1517   AAAAGAAACGAAAAA               GATCT GAGAG AGATC               CCCGAGGACATTCGC  81 150
      Bd2139 NONE
        rnhA 2044079 .. 2044089 -  -2.4  -2.57013   GTTCAAGTCAACTCA                 GGAC CCA GACC                 GCGCCCGAACACAAA  39 12
      Bd2137 2043447 .. 2043475 -  -6.8  -3.94811   AAGACCATCGACAAA       CTGG--AGACCCTG CTG CAGGGCCTGACCAG       TCGATTGAAAGAAGT  68 92
      Bd2134 2041305 .. 2041322 -  -5.5  -3.90744   GTTCCGTGCAAACAA             CAGCAGCC TCT GGC-GCCG             CCACGTGGACAAGCT  63 395
      Bd2132 2037125 .. 2037150 - -11.1  -5.10461   TTCACTGAACAAAAA         CGGCGAAGCGG AAAC CCGCTCCACCA          AAGAAACTGCTGAGT 100 128
        prfC NONE
        yadG NONE
        yadH NONE
      Bd2127 2032214 .. 2032234 - -11.1  -5.77571   ACTAAAAAACAAAAA            GCCCTGAAG TTT CGTCAGGGC            TTTTCCAGTTTCCAA 100 49
       srp54 2029481 .. 2029498 -  -8.5  -2.76434   ATCAAAAACAGTAAG             TCCAAGT TTGT ACTTGGA              TCGTGGTTAAATATC  62 46
        rpsP 2029186 .. 2029198 -  -3.3  -3.71672   GTTTAGCAAAACCAA                GTAGG AAG CCAAC                AACTTATTTAGCTTG  54 29
      Bd2121 2028834 .. 2028864 - -14.1  -4.11183   TGTCAGCACAAATAA       GAAAGGGGTCACC TGATT GGTAACCCCTTCC       ATGAGAATTAACTCT 100 59
        rimM 2028278 .. 2028293 -  -2.6  -2.73364   CGTCGATTTTAAGCA              TTTTCG ATAT CAAAAA               GCCCTTCAGGCAAAT  41 3
        trmD NONE
      Bd2118 2026867 .. 2026889 -  -6.2  -4.82678   TCACAAAAAGTAAAA           CAAGGGTCTA CCA TGGACCCATG           ACACGGTCAAGACAG  80 10
        rplS 2026389 .. 2026424 -  -9.8  -5.24531   ACTGTTCAGAAAAAA    CAAAAGACCCGGAATC GTAA AATCCCAGGTCTTGTG     CATAAAGCTGTATTT 100 53
        rnhB NONE
      Bd2115 NONE
      Bd2114 2024909 .. 2024924 -  -7.5  -4.36595   GATGGAAATCCAAAA              CCGGC CCTGCC GCCGG               AAGCTTTGGATTCAT  78 48
      Bd2111 2022002 .. 2022043 -  -9.5   -5.1166   GAGGAAAACGAAAAA CTCAAGGTTGCAGCCGCTGC TTT GGAGCGTTTG-AACCTTGAG CTAAGTCAGAAACTC  95 73
      Bd2109 2020204 .. 2020220 - -13.7  -4.90136   AAGTAAGATGAAAAA              CGGCCTC CAA GAGGCCG              TTTTCTTTTTAGAAT 100 34
      Bd2106 NONE
      Bd2105 2016771 .. 2016783 -  -2.6  -3.54638   AGAAGCTCCCGCAAA                GCCC GCCAG GGAC                GCAATCCCAAAACAG  47 110
      Bd2103 NONE
      Bd2102 NONE
      Bd2101 2014202 .. 2014212 -  -5.4  -3.27498   CAGACCTCAGATTAA                 CATG AGG CATG                 GGAAGAAACTTCAAA  54 76
      Bd2100 NONE
        pykA 2010961 .. 2010977 - -13.7  -6.09196   CGGAAAATAAAAAAA              GCCAGGG AGT CCCTGGC              TTTTTTTTACTTCAT 100 55
      Bd2093 2006156 .. 2006166 -    -4  -2.53392   AAAGCTGTCAACTCA                 TTTC ACT GAAA                 TAGTGCCATCTTGAC  44 12
      Bd2092 2005011 .. 2005033 -  -5.5  -6.30182   CCACACAAAAAAAAA           GACCCACCC TCATC AGGCAGGTC           TTTCTAAAAATTCTA 100 183
      Bd2091 2004302 .. 2004326 - -13.6  -5.46698   CTTAAAACGAAAAAA          GCCCGTGCCT TATTC AGACACGGGC          ACCCCTCGACAGAGA 100 61
      Bd2086 NONE
      Bd2085 1996874 .. 1996896 -  -4.9  -3.91352   AGATCCGTAATCAAA           TGAGGCA GATGATGCA TGCCTCA           TAGTTACAAAAACTA  61 38
      Bd2084 1994595 .. 1994608 -  -4.5  -3.86015   CAGTGTTGGCATAAA               CACCC TCCC GAGTG                TTCATGCTAGCTTTA  58 67
      Bd2083 NONE
      Bd2082 NONE
        guaB NONE
        guaA 1989760 .. 1989818 - -23.5  -3.01848   CAAACAAAAAAGGTA CCTGCTTACTTTTTCCGAAGCAGCGCA TCTAG CACAGCGCTTCGGAAAAAGTAAGCAGG TACCTTTTGGTTATT 100 36
      Bd2079 1988645 .. 1988663 -  -3.9  -4.75472   TGTAGATGAACAAAA             GACATGA CAATT TCATATC             TTAGCCCCCTTTTTG  71 84
        dnaE NONE
      Bd2077 NONE
      Bd2076 1982958 .. 1982977 - -12.2  -3.37198   TGTTTATACATAAGA            GCGGAACA CTGA TGTTCCGC             AAATATCCGCGACAC  85 40
        rbsB 1980805 .. 1980818 -  -3.1  -4.69664   GACACCAGTGAAAAA               GCCCAG CGC CTGG-C               TACCACCTTGTATCT  68 305
      Bd2070 1975438 .. 1975449 -  -4.4  -3.10522   AGGCCAGGGAATATA                GACA AAGC TGTC                 GGAAAGATCGAGTTA  47 101
      Bd2069 1974862 .. 1974872 -  -2.4  -3.91488   AACGCCGCCAAACAA                 GGCG CGG CCCC                 ACCGGAGTTTATTTC  54 158
      Bd2066 1973263 .. 1973273 -  -4.6  -5.00884   AGTTGCGTGAAAAAA                 GCCC CTT AGGC                 CATGGCCTTTTGGAC  76 20
      Bd2065 1972255 .. 1972268 -  -2.4  -5.27938   ATCGTGAAAGAAAAA               GTTC AGGGCG GAAC                GTTCTGCTCCCTTTG  79 467
      Bd2062 1969096 .. 1969120 - -16.5  -5.43974   AAAACCAAATAAAAA          GGTCCCCGTGA TTT TCACGGAGACC          CCTATTGTCACTCTG 100 120
      Bd2061 1968335 .. 1968353 -  -8.1  -5.73978   AGCAGAAATAAAAAA             GCCACCC TTATC AGGTGGC             TTTTTCTTTGAAACG 100 59
      Bd2059 NONE
      Bd2058 NONE
      Bd2057 1963925 .. 1963937 -  -9.1  -3.14931   GTGACCCTGCAGGAA                TGCGG ATA CCGCA                TGCAAGAGGTCTATA  68 85
      Bd2055 1961839 .. 1961855 -  -4.3  -3.72363   GAGCTAAAGCCGAAA              GCCACCC GCG GGATTGC              TTCCGTTGAACACAA  58 521
      Bd2053 1958702 .. 1958725 - -12.4  -5.86976   TGATAAAACAAAAAA          GCCAGTCCGG GGAT CCTGACTGGC           TTTTTTATTTTCTAT 100 37
      Bd2051 1957379 .. 1957400 -  -5.1  -2.89055   CAAACTCTTCATAGA           CCCCCCTCT ACAC AGAGGAAAG            GGTCGCTTGAGGTCT  49 49
      Bd2050 NONE
      Bd2049 1956082 .. 1956095 -  -3.1  -3.05562   ATAAATTGCTGAACA               TCACC CCAA GATGA                AGAGCATGAAGAAAA  43 83
      Bd2048 1955649 .. 1955665 -    -3  -3.38522   CATTCAGGCTAAAGA              CAAAAG TAAAG CCTTTG              CGAAAATGTGATTTG  47 101
      Bd2047 1954284 .. 1954309 -  -3.3  -3.19653   GGACAATTTCATCAA         CAAACCTCAAG ACTT CTCAAGCTTTG          CCAACTTCATGCCAC  47 108
      Bd2046 NONE
        thrB NONE
        dacA 1951903 .. 1951913 -  -5.4  -3.23708   CCTGTCCAAAAATGA                 TGTG CAG CACA                 CGCTGTCTTTTGGTG  52 48
      Bd2042 NONE
      Bd2041 1948931 .. 1948943 -  -2.7  -3.54447   CAAAAAGAAACAAAT                CGTAT TTC ATACA                TTGATCTTAAATCAC  49 79
      Bd2040 NONE
      Bd2039 1947564 .. 1947578 -  -5.6  -4.74103   GCTGGAATCGAAAAA               GACCTC TAT GAGGAC               TTCGAAGCTTTCATG  78 130
      Bd2035 NONE
      Bd2034 1943327 .. 1943341 -  -4.2  -3.87815   TCTCATTCTGAGAAA               GAAGCA ATT TGCGTC               GACAGCCGTCGATGG  58 42
      Bd2033 1940760 .. 1940780 -  -9.8  -4.81249   GCTGAAATGCAAAAA            GACCTCAA GGGTA TTGAGGTC            TTTTCTTCATCCAAT 100 147
         xer 1933843 .. 1933854 -  -3.6  -5.26875   GCTCCAACTAAAAAA                GACC TTTT GGCC                 TTCAAAAAGGAAAAG  84 113
      Bd2023 NONE
        nrtC NONE
        nrtB NONE
        nrtA 1930310 .. 1930354 -    -2  -3.72576   GTGGTTTTTATCAAA TGGTCCAGCAG-GCAGGGCGT GGTG ACATCAGGCGCTGCTGAACCC GTTGAATCCTGAAGT  50 41
      Bd2018 1928721 .. 1928740 - -13.6   -3.5764   AAGTTGAGCTCCAAA            GCCCTCTC GAAA GAGAGGGC             TTTCTTATCAGATAT  93 33
      Bd2016 1927105 .. 1927115 -    -4  -3.97836   AACAATAAAAATCAA                 CAAT TTA ATTG                 AGTTTTAAATTCTTT  58 19
       rpl32 1926845 .. 1926859 -  -2.8  -3.14564   CTATTCTGTTATGAA               GCGA GATTACT TCGC               TGCGCTGATTTGTTT  45 17
        fabH NONE
        fabD NONE
        fabG 1923998 .. 1924017 -  -3.5  -2.81725   AGGCGATATGAAGTA            TTCGCGA GTTTAT TCGCGAG             CTTAGTTCATGTGCA  44 27
         acp NONE
        fabF NONE
        rpiB NONE
        glyA 1920509 .. 1920528 - -11.4   -5.9362   GAAAACACAAAAAAA            GCCCCCAG ATTT CTGAGGGC             TTCGTAATACTTTGT 100 57
       nlpD4 1919814 .. 1919831 -  -8.4  -5.79595   TCGGAAAATAAAAAA             CCCGCT TTTATG AGCGGG              TTTTGTTTTTAAGAT 100 41
      Bd2004 1917671 .. 1917686 -  -6.8  -3.72324   CATCCTGATCAACAA              CACCGA GTTC CCGGTG               ACCAGTCATCACTAC  66 368
        yneE 1916240 .. 1916263 - -13.2  -5.85011   GAAAAACGAAAAAAA          GGCATCACGA AAAC CCGTGATGCC           TTTTTTTATTAGTTG 100 34
      Bd2000 NONE
      Bd1999 1913936 .. 1913949 -  -3.8  -4.58663   ATCATCGCGGAAAAA               GGAC CGAATC GTCC                GGGCGAAGCAGGGAT  67 155
      Bd1996 1910498 .. 1910527 -  -2.1  -2.78738   CTAAAATGGGAAGCA       GCCATGACATTCC TGAT AGATCATCATAGC        CCCGGACTTTTTTCC  40 68
      Bd1995 1909045 .. 1909056 -  -5.8  -3.63569   TCAAGTCTTCAACAA                TCCG GGAT CGGA                 TAATTGATTCCCTGT  60 166
      Bd1992 1904356 .. 1904375 -  -2.8  -4.84359   TTATCTGGAGAAAAA            TGCCGGGAC CCA GTTC-GGCA            AAATGATCAACGAGG  71 195
      Bd1990 NONE
      Bd1989 NONE
      Bd1988 1899785 .. 1899823 -    -8  -5.15634   GAGTCCATGAAAAAA   GACGGCAGCCTCGATCGG GTC CTGACTGAGACCGCCACC   ACCCCACCTTAGCTA  91 38
      Bd1985 1896806 .. 1896847 -    -3  -3.83561   TTTGGGCAAAAAAAT CCCGCCCCAAGATCTTCAC CCCTC GCAAAGA-CTTAGGTCTGG TTAAATGCATATATA  52 433
        nrdA 1894240 .. 1894253 -  -5.2  -2.69257   CTCCAAAAAAAGTAC               GCGC TAAAAT GCGC                TGGTTTAGCTTGTGG  47 131
        nrdB 1893088 .. 1893130 -  -9.1  -3.87075   AGTAGCTTCGAGAAA TGCCTTGGGGCAGGACTCC GTGCA GAAATCCCACCCCCATGCA GATTAGAAAAAAGAA  77 115
      Bd1982 1892178 .. 1892196 -  -8.1   -3.1506   AAATGCCGTGATGAA             CGAAGCC CGGGC GGCTCCG             ACGTTCACTCTTACA  65 36
      Bd1973 1884808 .. 1884826 - -11.7  -6.04378   AAATCATAAAAAAAA             CGGCAGG GGATG CCTGCCG             TTTTTGGGTTTCAAC 100 53
        oppA NONE
      Bd1971 1882034 .. 1882052 -  -8.1  -3.83844   TTTACGAAGGAATAA             GGCCTCC TCTTC AGAGGCC             TTGCGGTTAGATCAG  74 32
      Bd1970 1881615 .. 1881632 -  -9.8  -5.69793   ATACCAAACAAAAAA             GCCGGG TGGGAG CCCGGC              TTTTAACGGATGAAT 100 58
        fabG 1880619 .. 1880637 -  -2.3  -2.83271   TCAGGGTGATAATCA             TGTCAGG TTGAT CCCGCCA             TCCACGGACAGCACC  40 4
         Pts NONE
       rsuA2 NONE
      Bd1966 1878033 .. 1878051 -    -6  -2.52464   TGTGCCTGGAAGGCA             TTGAATCC CTG GGTTTCAA             ATGGGGGGACTGGCC  49 452
      Bd1964 1876872 .. 1876893 - -14.5  -5.07652   CGGGTGAAAATAAAA           GGGGAGGTT GTGA AACCTCCCC            TTTGGGTATGCCCTG 100 41
      Bd1963 1876375 .. 1876399 -  -5.7   -5.0925   CTTTAAAACGAAAAA          CCCACAGCT TCCTCCG AGTTGTGGG          TTTTTTGTTTTTTCA  80 46
      Bd1957 1872207 .. 1872222 -  -6.1  -2.80245   CTATCCCAATATAAG              CGAGC AAGGGG GCTCG               AGCAAGATAGCAAGG  54 60
      Bd1956 1871942 .. 1871958 -  -9.4  -5.61881   CCCTAAAAACAAAAA              GAGCCC TCTGG GGGCTC              TTTTAATTTCAACTA 100 45
      Bd1953 1866044 .. 1866063 -  -8.6  -2.88544   GCGGACTTCGATACA            GCTGACGAC ATC GTCG-CAGC            CTTGAAATCCAAAGC  61 177
        bsaA 1859336 .. 1859371 -  -2.6  -2.57132   TGTGGTTTTCACAAG    GTCCCCCTCTTGAT ATTATCGA ATCAAAAGGGGCAA     AACTTCAAAGCAAAG  40 97
      Bd1946 1858290 .. 1858303 -  -2.3  -3.36515   TTCGATCTTTAAAGA               CATCC GCGT GGGTG                GCCGTTCGTTGATCG  45 284
      Bd1937 NONE
      Bd1936 NONE
      Bd1935 1846679 .. 1846720 -  -3.1  -3.89704   GAAGAGAAGGAAGAA GCAGGACAATGAAAAGAACT GAA AGGT-TTTTCATGGCCCTGA AAAGTAGCGGATTTA  54 107
      Bd1934 1845645 .. 1845673 -  -8.2  -5.08169   ACACATCCTAAAAAA       CCT-CCAGGAGCT GAAA AGCTTCTGGCAGG        ATTTTTTGCCGCACC  93 417
        pgsA NONE
      Bd1916 1830576 .. 1830595 -  -2.9   -2.7263   ATGACGTTTCCAAAT            CAGA-GGA AAGTG TCCGTCTG            GCGCGGGAAGGGCGC  41 187
      Bd1914 NONE
      Bd1913 1828727 .. 1828743 -    -5  -3.65529   AGAGCCTCAGCGAAA              GCGCCC TTTTC GGGTGC              CAGGGGCCGTGGCTG  55 192
      Bd1904 1823689 .. 1823712 - -14.6  -6.09196   GTGAAAATAAAAAAA          GGCGCTGACT TTTC AGCCAGCGCC           CAGCATAAGACCTTG 100 52
        fkpA 1823192 .. 1823231 -  -4.8  -3.91716   GGACTTTTTAAAGAA  CACCCGCGAAGTGATAGA GTTT TCTTTCACAGAGCGGGAG   GTCCTGAAGAATCAC  60 82
      Bd1900 NONE
      Bd1899 NONE
      Bd1898 1818914 .. 1818929 -  -3.3  -2.93348   TCGATCAAGATTACA              TTGGA ACTCGG TCCAA               ATCACCATAGCTTTG  44 111
      Bd1897 NONE
      Bd1896 1816835 .. 1816847 -  -3.3  -3.53343   AATCGTTTTTCCAAA                CCTTC TTT GATGG                ACTTCAGTGAGGTGC  49 185
      Bd1890 1812803 .. 1812819 -  -2.1  -3.54919   AATCAGTCGTCTAAA              GTGCATG AAC CGTGCTC              ATTACTTGGCCTCAA  47 27
      Bd1889 1812268 .. 1812298 - -11.3  -3.05596   TACCTTTGGAGGCAA       GTTTCTGGGTC GCAGAACAT GACCCAGAAAC       TTGCTGAGGACCAAA  75 70
      Bd1888 1809379 .. 1809399 -  -9.7  -4.93877   GCGCACCAAACAAAA            TAAGCCGAC TTT GTCGGCTTT            TTTTTGTTTTATCTG 100 159
      Bd1885 1806403 .. 1806420 - -12.7  -5.61596   AGCTTGATAAAAAAA             GGCGCAG TCTC CTGCGCC              TTTTTTTTAGTGTGG 100 32
      Bd1881 NONE
      Bd1880 1804557 .. 1804567 -  -3.2  -4.07568   GGCGCCGGTTTAAAA                 CGAC GCT GTCA                 TAGGATGTTGTCCAG  56 9
      Bd1873 NONE
      Bd1872 1797256 .. 1797303 -  -2.1  -3.20164   GTAGATTGAATGGAA TTTTCATGCTCCCCCATAGTAGC GCAA GC-ACCAAAGGGGAGCA-AAGAA TTAAAAGCCGTCGGT  43 26
        rffA NONE
        rfbA NONE
        rmlB NONE
      Bd1868 1792682 .. 1792697 -    -4  -4.19974   AAAAGCTGGAAGAAA              GCTACGT GGG ACGT-GC              TGGTAAGTTCATCGA  62 422
      Bd1865 1789519 .. 1789545 -    -5  -5.89947   GAAATTCAAAAAAAA         CGGCCCGTCACT GGA AGTGACTTTCCG         CGAGCGGTTTTATGC 100 211
        ygcM 1788860 .. 1788870 -    -4  -3.53563   AGAGGCGTGCTTAAA                 TTAC AGG GTAA                 GAGCACTCGGTGGCC  53 10
      Bd1862 1787848 .. 1787860 -  -3.4   -4.7373   CGATCTGATCAAAAA                TCCA TAAAT TGGA                TCACGGGCATTTTTG  71 26
      Bd1860 1785286 .. 1785338 -  -9.9  -4.29845   CAAGCCAACCCAAAA GGTACCTGCTTACTTTTGCTGAAGC AGC GCATAAGAAAAAGTCACCAGGCACC TTTTGGAGGAAGGCT  87 55
      Bd1859 1783565 .. 1783598 - -17.5  -5.27938   AGGCTCAAATAAAAA     CGGCCCCGTTCCC ATAGGTGG AGGAACGGGGCCG      TAACCTTCAGGACCG 100 41
      Bd1857 NONE
        kdpD 1781497 .. 1781516 - -10.6  -3.69354   CGTTAGAAGCTCAAA            GGGCTGCC ATTC GGCGGCCC             TTTTTTTATTTGGAA  83 31
      Bd1848 1774872 .. 1774890 -  -3.9  -3.51232   CGTCTGCCAAAGGAA            GAATC-CC TGCT GGTGATTC             AGGCCTATTATTCAA  51 175
      Bd1840 1767533 .. 1767550 -  -4.1  -2.61735   GGAATATCCTAGAAG             GCCTGCT AAAA AACAGAC              GCTAAATCTCTTCTC  45 27
      Bd1839 NONE
      Bd1838 NONE
        ordL 1765400 .. 1765420 - -11.1  -3.17075   TGGTTCTTAAGGGAA            GCCTCCAAC TGA GTTGGGGGC            TTTTTTGTGTTATTT  77 100
      Bd1834 NONE
         mdh NONE
        chrA 1757777 .. 1757790 -  -5.3  -3.90286   GAGCACAAAGTTAAA               TTTGC AGAA GCAAA                GTCAGGATTCCGCCA  61 7
        hflX NONE
      Bd1830 NONE
      Bd1829 1754695 .. 1754708 -  -5.2  -3.63897   GAAAGAGGACAAAGA               CCGC TCTTTT GCGG                CGGGATTCCTGGATC  58 115
        cheY NONE
        cheX NONE
      Bd1822 1748882 .. 1748917 - -15.4  -3.53091   ACTGGGCGGCGGAAA    CCCGCGTGGTGCAGGA CAAA CCCCGCACCACTCAGG     CTCGCCTGCGCTGGT 100 192
        yjeS 1746175 .. 1746188 -  -3.7  -2.75708   TCTGCTGAAAAAACT               GGGGC TCTA GTCCC                TCAGTTTTTTTAAAC  43 18
      Bd1817 NONE
        eriC 1743281 .. 1743300 - -13.6  -3.60627   GCAGGTGATTTTAAA            GGGCTTCC GTGT GGAAGCCC             TTTTTTTTGTGCCGA  93 49
      Bd1813 NONE
        hutG NONE
         lta NONE
      Bd1810 1737787 .. 1737799 -  -3.3  -4.08945   AGGAGTCTTTTAAAA                GCATG GGA CAGGC                GTTTAACGAAGTGGG  58 245
        htpG 1733363 .. 1733380 - -12.7  -5.09521   TGAAGAAATGAAAAA             GGGCTCC GGAG GGAGCCC              TTTTAGTTACTCCAG 100 62
        fadD 1729919 .. 1729942 -   -14  -6.20267   TCAAAAACAAAAAAA          GCCTGATAAG TTTC CTTATCAGGC           TTTTTCTTTTTTAAC 100 52
      Bd1799 1727245 .. 1727258 -  -3.7  -3.62096   GTGGAGGATTTCAAA               GCGTG GTTC CGCGC                AAAACTTGCGAAGAT  53 50
      Bd1794 NONE
        rluC 1720416 .. 1720438 -  -6.2  -3.51232   GCCCGTTTAAACGAA           GCTCAGGATT TTA AGTCCTGTGC           GTCTACCGATTTCGC  61 62
      Bd1792 1719219 .. 1719229 -  -5.4  -2.90496   CTTTTTCCCAAAGGA                 CACA GAC TGTG                 ATTTTATTTATCTTT  49 495
      Bd1790 1718239 .. 1718255 -  -6.5  -5.27335   GGGGGGAAAGAAAAA              GCCGC TGTTGAG GCGGC              TTTTGTGTTTAAGGC  89 34
      Bd1789 NONE
      Bd1788 NONE
      Bd1787 1715891 .. 1715909 -    -3  -3.44991   TAGAAACTTTAAAGA             GGACCTTC AGC GCAGGTGC             ATGAAGCGCAGCAAG  47 13
      Bd1786 NONE
      Bd1785 NONE
      Bd1784 NONE
      Bd1783 1713223 .. 1713243 -    -6  -4.82667   CGAGGATATGAAAAA            GGCCTGGG TTTTG CCCGAGCC            CCAGGAAGGTTTACT  78 36
      Bd1781 1711600 .. 1711612 -  -6.3  -3.64822   ATCTTTCCAGTTAAA                CATGA GCG TCATG                ACGTCTTACCTCGCT  61 8
        guaB NONE
        murI 1709407 .. 1709421 -    -7   -2.6176   AACTGCAGGCAGAAC               CCGGCC GCT GGCTGG               TGGCGCATTGCGGGG  52 357
      Bd1776 NONE
        dapD 1706721 .. 1706732 -  -7.2  -5.24129   TTGTCGCAGAAAAAA                CGCG ACAT CGCG                 ATCTTGCGCACGATT  95 348
      Bd1763 1699193 .. 1699217 - -10.7  -4.18506   GGAGGCTGAAAACAA          CGCTGGCACAA CAT TTTCGCCAGCG          TTCCTCGCAGCCATT  91 55
      Bd1761 1697090 .. 1697108 -  -6.6  -3.49653   ATCATCGTCACAGAA             GCCGGCGT TGG ATACCGGC             TGCTGGATCTTTAGA  61 41
      Bd1754 1693849 .. 1693881 - -12.2  -4.44277   CAGTAAAATTCAAAA      CAAAAGAGAGTGGT TCAAT ACCACTCTCTTTTT      TTATTTTCTCTAGAA 100 207
    Bd1752.1 1691723 .. 1691746 -  -7.5  -3.27704   ACCTTTGAAATCTAA          CCTGCTGCTC TTTAC GAGCAG-AGG          GACACTGTCTGGTGG  62 158
      Bd1750 NONE
      Bd1749 1682408 .. 1682423 -  -7.6  -2.57132   TTTCCTTTTTAGAAG              TTGGTG ATCT CACCAA               AGGTGGAGCTGATTT  58 3
      Bd1747 NONE
      Bd1746 1680575 .. 1680587 -  -5.5  -4.07568   GGGCCGCCCGGAAAA                GGTGA TTT CCACC                GACAGCCTGGAGCTG  65 239
      Bd1738 NONE
        mreB 1671628 .. 1671645 - -10.5  -4.82667   CGAGGATATGAAAAA             GGGGCCG AAAA CGACCCC              TGTAAAGTTCTAAAC 100 35
      Bd1735 NONE
        metG NONE
        trmH NONE
      Bd1731 1665876 .. 1665886 -  -2.4  -3.14132   TCGGGTGTTTATCAA                 CCGG TAA CGGG                 CTATACGTTCCCACA  43 345
      Bd1729 NONE
        yvfR NONE
        yvfS 1662319 .. 1662329 -  -2.6  -2.73012   ACGATCTATAAAGAG                 TTTT TGC AAAA                 GGCCGAAGCTCTGGT  39 307
      Bd1717 1654222 .. 1654242 - -13.3  -2.60988   AATTCAATGAACGGA            CTCGACACG GAC CGTGCCGAG            TATTGTGGATACACG  81 46
      Bd1714 NONE
      Bd1713 NONE
      Bd1712 1645830 .. 1645848 -  -3.8  -2.81966   CCAAAGTCCACCACA             CGATCGTA AGC TCCGATCA             TTTCCCCCTGGAAAT  43 97
      Bd1709 1643184 .. 1643202 -  -8.9  -4.41956   ACACAGATATTAAAA             GTATGGC TATTT GCCATAC             AAGTAGGTATAATCT  86 438
      Bd1705 1640160 .. 1640176 -  -5.1  -4.38141   CTCCATATAAAAGAA              CAACCTG TTT CAAGCTG              AGTGGCAACAGTCAA  70 63
      Bd1703 1639119 .. 1639131 -  -7.7  -2.56177   ATATTTCATATGAAG                GCCAT CGC ATGGC                AACTAAATCTTCAGG  56 525
      Bd1699 1635373 .. 1635385 -  -2.6  -4.03413   ACGTTTCCATATAAA                GCAC TATTT GCGC                GCCGTTTCAACTACA  56 16
        capM 1634762 .. 1634772 -    -4  -2.75803   ACAAGACCTTAATCA                 TTAG TGG CTAA                 CTCCGTCACTGCGCA  45 15
      Bd1697 1633649 .. 1633663 -  -2.1  -3.57462   TATGGCAGCGGGAAA              GC-CCA TTAT TGGTGC               AATCGATGGTGAAGG  49 255
      Bd1674 1610127 .. 1610142 -  -3.2   -3.8901   GCGGAAATTACTAAA              GCCAAC AGCA ATCGGC               CTTTGTTTTGTCTGC  55 155
      Bd1670 1605766 .. 1605795 -  -5.7  -4.30844   ATCCGATGATCAAAA       GAGTCCCCAA-GCC CCT GGCATCTAGGACTC       TTTGATAACATGCGG  69 45
      Bd1662 1594241 .. 1594266 -  -3.9  -4.61527   AAAACCGTTGAAAAA         GGCCCCATCGAC TGC GTTG-TCGGGCC         TTTCGCTTCACTCCG  67 169
      Bd1657 1588641 .. 1588652 -    -3  -2.78384   TTTCTGCCGATGAGA                TCTT TAAA AAGA                 TCGACGATAAATCCG  41 309
      Bd1653 1586667 .. 1586677 -  -8.2  -3.64822   ATCGCGGCAGTGAAA                 GCCG AAG CGGC                 CACACCGTTTTCCCG  69 422
      Bd1651 1584047 .. 1584067 - -15.5  -5.86332   GCAAGCCAAAAAAAA            GGCGTCTCA GAG TGAGACGCC            TTGGGAATTCAAAGC 100 53
        pepC NONE
      Bd1648 1581627 .. 1581637 -  -6.8  -3.66803   CGGCAAGATTTTAAA                 CTGC GGG GCAG                 AGTTTCGCCGCCGGA  66 42
      Bd1645 1580233 .. 1580258 -   -14  -4.32046   GTTTCAAAAATGAAA         CCCGAGGCTC GTTGAG GAGCCCCGGG          TTAAAAATGCAGACT 100 39
      Bd1644 NONE
      Bd1643 1579216 .. 1579241 -  -6.3  -4.66953   TCAAGAGGGCAAAAA         TGAAAAACATG AGAA CATTTTTTTCA          GAAGGAAATTGCCCT  78 62
      Bd1641 1576619 .. 1576634 - -10.4  -5.45802   GTTTTAAAAGAAAAA              GGCCTC TTAC GAGGCC               TTTTTTGTTTTAGAC 100 205
        gidB NONE
      Bd1634 NONE
      Bd1633 NONE
      Bd1632 1568874 .. 1568892 -  -8.8  -4.71791   ACATGAATAAATAAA             CAGGCGCA GTT CACGCCTG             CGCCATGACTGAACG  89 43
      Bd1623 NONE
      Bd1622 NONE
      Bd1620 1550380 .. 1550399 -  -6.4  -4.63486   ATTTGTTCAATAAAA            CCCACGTT GAAG AATGTGGG             TTTTGTTTTTTTAGA  78 502
      Bd1615 1546187 .. 1546207 -  -6.1  -4.62168   ATTTAAATTATAAAA            CGACCGA TTTCAGG CCGGTCG            TTTTGTTTTTTAGGG  78 56
      Bd1613 1545198 .. 1545217 - -10.7  -3.86015   CAGTCCTCGCACAAA            GGGAGCC TATCTT GGCTCCC             TTTTTTTATTCTATT  84 36
      Bd1602 NONE
      Bd1601 1531768 .. 1531798 -  -2.6  -4.58724   TAAACACAAGCAAAA      CCAGCGCCTGC ACGGGATAAA GCAGG-GCTGA       TTTAAGCCCCTAAGC  65 71
      Bd1600 1530238 .. 1530254 - -13.7  -5.95166   GCCAACTAAAAAAAA              GCCCGGT TGC ACCGGGC              TTTTTTTATTTCTGA 100 31
        gspC 1528521 .. 1528531 -  -6.8  -3.54459   TTAAGTTCTTCTAAA                 GCTG CTT CAGC                 CTACGCGCCTCCGGC  63 66
        gspD NONE
      Bd1596 NONE
      Bd1595 1523128 .. 1523144 -  -9.4   -5.7946   CTCCGAATAAAAAAA              GGAGCC TCAAG GGCTCC              TTTTTTATTTCTACT 100 54
      Bd1591 NONE
      Bd1590 NONE
      Bd1589 1519696 .. 1519728 -  -7.6  -3.63895   CTCAATCATGGTAAA      GCCGCGGTTGTGTT TCATC ATCACATCCCCGGC      ATCGAAGGCAGTGGC  66 13
      Bd1588 1518801 .. 1518827 -  -7.3  -2.96692   CATCAGCATGATACA        GGCAATCGCGAT CATC AGCGCGAT-GCC         CCGGGCATTATTGAT  57 33
      Bd1587 1517552 .. 1517570 -  -8.8  -5.18355   TCTAAAAACTAAAAA             CCCCGG TACATCG CCGGGG             TTTCTTTTTTTATCT 100 35
        pilM NONE
      Bd1584 NONE
      Bd1583 NONE
         ssb 1511807 .. 1511826 -   -10  -6.17292   AAAGGCAAAAAAAAA            GCCCCGAA TTAC TTCAGGGC             TTTAGGCTTAATTTA 100 94
      Bd1581 NONE
      Bd1580 1510403 .. 1510422 -  -3.7  -2.63347   TCTAATGAGAATCTA            TTGATAA ACGCGA TTATCAA             ATGAGAATTACAGTG  43 60
      Bd1579 1509752 .. 1509775 - -12.5  -5.38054   GCTTAGAAATAAAAA          CCCCCATCA GTTTAG TGATGGGGG           TTTTTTGAAAGAAAT 100 61
      Bd1578 NONE
      Bd1577 1507134 .. 1507144 -  -4.6   -2.9415   GAAATTATGCATAGA                 CCGC CTC GCGA                 CGTCTGTAAAGAAGG  47 4
        iucA NONE
        iucB NONE
        iucC NONE
      Bd1573 NONE
      Bd1572 1499199 .. 1499226 -  -3.4  -3.12668   TATCTGGATACGGAA        GCCAG-CCAAACA AGA TTTGTGGTCTGGC        TTCCTGCTAAACACT  47 43
      Bd1558 1486285 .. 1486316 -  -5.3  -2.67364   ACAGCAGGAAAAAGG      GCATGCCT-AGA GTTAGCAGT TCTTAGGCATGC      GGGCAAGGTCAGGGA  47 46
      Bd1557 NONE
      Bd1556 1482206 .. 1482221 -  -2.6  -4.08706   GTTTGATTATAGAAA              TTCTTC CGCA GAAAAA               TCAAGGCCTCTAGAA  56 35
      Bd1555 NONE
      Bd1554 1480677 .. 1480694 - -11.3  -4.68506   AAGCAACGTCAAAAA             GAGCACC TTTA GGTGCTC              TTTTTTTGTTTCAAG  95 238
      Bd1541 1465922 .. 1465953 - -11.8  -5.63517   TTTTTAAATAAAAAA      TGA-AAAAGGGGCCT ATT AAGCCCCTTTTGTCA      TGAATTTGCCCTAAT 100 52
      Bd1536 1459184 .. 1459200 -  -2.9   -2.8085   GCAATTTATTTAAAT              TCATCCA GCT TGGGCGA              TGCGGGGGATGTAGG  42 102
      Bd1535 1457252 .. 1457282 -  -4.1  -3.15544   TTTTACGCTCATGAA       TTTCTACCTCTTT GTAAA AATGAAGCAGAAA       CTCTAAGTCAAAAGA  49 110
        mmsA NONE
      Bd1533 NONE
      Bd1532 NONE
         upp NONE
         udk 1451968 .. 1451978 -  -2.4  -4.13767   GGGTCCATCTGAAAA                 TGCC ATT GGCG                 CCTTAAGTGAAAGCT  55 62
      Bd1529 1449734 .. 1449749 -  -5.4  -3.89881   ATCAATGCGGATAAA              CCGG-GA TTC TCTCCGG              GAGTGGCGGGGCATG  63 433
      Bd1526 1448257 .. 1448285 -   -11  -3.66666   TCGAAAAGGTGGAAA       CAG-CCCAGGCCT CTTT AGGCCAGGGGCTG        ATCTTTAAGAATTTA  86 30
      Bd1524 1446879 .. 1446902 -  -5.8  -2.64155   CTGGCGTGAAAGCGA          GTCAGGCCCC TTGC GGGGCCCGGG           ATTTTAGTGTTTGCG  49 29
      Bd1523 1445867 .. 1445896 -  -6.3  -4.82901   TCGTGTCGATAAAAA       TCCCCCCGCTGCG CGAG CGCACCGAGGATA        TTCTGCCGCTGGCAC  81 423
      Bd1519 NONE
      Bd1518 1440565 .. 1440577 -  -2.6  -4.16205   CATAAGTAAATTAAA                CCAC TTTGC GCGG                GCAAGGGCCTTGCAA  56 415
      Bd1516 1438084 .. 1438102 -  -7.4  -3.01712   CCTTCGGTTGTAACA             GAGGGG ATTCGCA CCCCTC             CAGCTTCTTTTTCTT  61 65
      Bd1515 1437612 .. 1437629 -  -9.8  -4.78149   TTCAGAATTGAAAAA             GCCCGC GGTAAA GCGGGC              TTTTTTGTTTTTAAG 100 43
      Bd1506 NONE
        atoC 1424330 .. 1424340 -  -8.2  -3.02144   TCAGGGGTTTGAAGA                 CGGC AAA GCCG                 TTTTGATCTTCCCGG  63 497
      Bd1502 1421071 .. 1421090 -  -7.2   -5.2015   CGAAGAAGAGAAAAA            GCAGAACT GGGA AATTCTGC             CGTACACCCAAAACG  95 358
      Bd1485 1405150 .. 1405172 -  -4.1  -4.42062   GAGGCCTCAAAGAAA          GGGGACCTTC GATG GAAGG-CCCT           GCGATTTATTTCTTC  67 31
      Bd1483 NONE
      Bd1482 NONE
        aglR 1402436 .. 1402453 -  -9.1  -4.56597   CCGCTCCGGGAAAAA             GGCCTCC GTTA GGAGACC              TTCTGGCCTGGGGAC  89 16
      Bd1480 NONE
        aglS NONE
        agmU NONE
      Bd1477 NONE
      Bd1476 NONE
      Bd1475 1395073 .. 1395091 -  -3.8  -3.86524   AGACTTGTTCATAAA             TCCCCCCA CCC TGGAGAAA             ATTAATGCCAGTACG  56 27
      Bd1474 1392918 .. 1392930 -  -4.9  -3.05596   CATTGCTTTAGCGAA                TTTCA TCT TGAAA                ATCCTTTCCTTATTG  50 35
      Bd1473 1392213 .. 1392239 - -11.7  -5.38054   CGGGACAAAGAAAAA        GGGAC-TCTTCC GCGA GGAAGAAGTCCC         TGGGTGGTTCTTGAA 100 56
         tsr 1390381 .. 1390401 -  -9.7   -5.2197   GAGAAAAATGAAAAA            CCCCCTC CTAAGTC GAGGGGG            CTGTTAACAAATCTT 100 56
         tsr 1388518 .. 1388540 -  -5.5  -3.45571   TGGCTCAAACAGGAA          GAGGGC-TGC AGAT GCTGGCCCTC           TTTGTCACAATCCTG  56 96
      Bd1467 1386618 .. 1386641 -  -8.8  -5.86332   TCAACGCAAAAAAAA          GAGGGTGACC ATAA AGTCACCCAC           GGATTGAGCTTCAAT 100 136
      Bd1465 1386296 .. 1386312 -  -6.5  -2.73483   ACGCCATGTGAACTA              TTCCAGC GAA GCTGGAG              TGCAGACAATTTCAA  53 6
        aspC NONE
        serA 1382455 .. 1382470 -  -2.5  -2.64987   AAAGAGGGGATATCA              GGCAA GTTTAT TCGCC               CTTAAATGGAGCCGC  39 17
        purA 1381051 .. 1381079 - -18.3  -5.93809   TTTTGATAAAAAAAA        GGCCTTTGCTCAA GCT CTGAGCAAAGGCC        CCCTAAAAACCGCTA 100 48
      Bd1457 1378355 .. 1378376 -  -2.1  -4.58395   CGCATCGTGCAAAAA           CGCGCGGGA AATA TCACGGGCA            TGGGGATTCGTTACG  63 318
        oxyR 1373975 .. 1373994 -  -5.6  -4.07568   CTGGGCTTTGTAAAA            GTCGTCGG CCCA CCAACGCC             TTATGACCGCTGCAA  65 505
      Bd1449 1364990 .. 1365006 -  -7.3  -3.72576   CCTCTGTTTAGTAAA              CCCCTAA AAT TTAGGAG              AAACGCAGAGGGTTA  66 59
      Bd1448 1362105 .. 1362133 - -12.5  -4.74706   GCTAAGATCGAAAAA        CAAAAGGCCTGCA TTG CGCAGGCCTTTTT        TATTTAGAACACAGC 100 29
      Bd1444 1357900 .. 1357918 -  -8.1  -5.45802   CCTTGAAAAGAAAAA             GGGGGAC TTGAG ATCCCCC             TTTTAAGTTTATGGA 100 66
      Bd1443 NONE
      Bd1442 NONE
      Bd1441 1356630 .. 1356647 -  -3.3  -3.63744   GGGTTCGTCAAAAGA             CCTCCAA AGTG TCGGGGG              CTCCTGCTTGAAGAA  51 148
      Bd1440 1355751 .. 1355764 -  -3.9  -4.07647   AGATTTTAAAGGAAA               TGTTT TAGA AAACA                AAAAGATCGTGCGGA  59 86
      Bd1439 NONE
      Bd1438 1355267 .. 1355296 - -13.7   -4.2828   TTGGATTCACTAAAA       CAAAAAGGCGCTG GTGA CAGCGCCTTTTTT        ATTTTTCCGTCAGGG 100 35
      Bd1436 1353705 .. 1353724 -   -15  -4.13654   TCCCTAAAGCAGAAA            CCCCCGGA AAGA TCCGGGGG             TGTTTGATTGACTAG 100 37
      Bd1434 1350723 .. 1350742 -   -10  -5.80817   CTGAACATAAAAAAA            GCCCGAAC GATT GTTCAGGC             TTTTGTAGTCACCAT 100 78
      Bd1432 NONE
      Bd1431 1349119 .. 1349131 -  -4.7  -3.53811   GTTATTCTGGCCAAA                GGGAC GCA GACCC                GCAATATTGGCGAGC  56 64
      Bd1430 1348754 .. 1348764 -  -3.2  -5.24129   GGGCGTGACAAAAAA                 GATC TTC GACC                 GATATCTGAAGTGAT  75 41
      Bd1427 NONE
      Bd1426 1346020 .. 1346030 -  -6.8  -4.56597   TGTGGTGGTCAAAAA                 GCTC GAA GAGC                 AAGGTCTTGTATCCC  77 270
        potD 1339526 .. 1339540 -  -3.5   -4.3255   CCGGCAACGAACAAA               CCCAC AATCA GTGAG               TTTTAATTTCTGTCC  62 18
      Bd1416 1338780 .. 1338794 -  -2.9  -4.07687   ATGTCCTGCCGAAAA               GTTAT ACGAA ATAAC               CAAAATAATTGAACG  56 408
      Bd1413 1335174 .. 1335198 - -14.4  -2.95166   CCACTTCAAAAAGAT          GCGCCAAGAT AGTCG ATCTTGGCGC          GAAAAGCTTTATATA  88 67
        deaD 1333126 .. 1333148 - -16.4  -4.67038   GTCTTAAAACGAAAA           GAGCAGACTC TAA GAGTCTGCTC           TTGATCAGAAATATC 100 87
      Bd1411 1331943 .. 1331965 -  -6.2  -4.41348   TTTGCCGTAAAGAAA           TGCCCGGC CGCCCAT GCCGCGCA           AAGTGCTTGGAACCT  72 370
      Bd1408 1329500 .. 1329514 -  -5.7  -3.35996   GACCGTCAGTCAGAA               CTTCC GGATT GGAAG               TTCCTTTTACTGGGA  54 149
      Bd1402 1326654 .. 1326664 -  -6.8  -4.61873   GTGGAGAAATTAAAA                 CTCC GCC GGAG                 TCAAAGCCTGTGATC  80 47
      Bd1400 1325360 .. 1325372 - -10.5  -3.53091   ACGTCTTGCTTGAAA                CCGCC TGT GGCGG                CTCTGATATCCTGCG  78 131
      Bd1396 1323219 .. 1323232 -  -4.5  -3.84451   TTGTTGAAATCCAAA               GGC-GG CTT CCTGCC               AATCACCGACAAAAC  58 217
        dbpA 1320783 .. 1320809 -  -9.4  -4.57073   GATCTTTCTGAAAAA         GACTTCCGCATC CCC GATGCCGAGGTC         TATTACATGTTTGAT  90 230
      Bd1392 1317078 .. 1317090 -  -4.7  -3.44146   CTGGTTTACAATGAA                CAGGG CTT CCCGG                TGACGGGCCGCAATG  53 487
        prnA 1314654 .. 1314668 -  -7.1  -3.64703   TGTGCCGGATGGAAA               CTGGC GGCAG GCCAG               CAAGGTCAACACCCG  63 266
      Bd1387 1313196 .. 1313223 -  -4.1  -4.39347   AAAAAATATCTAAAA        TCCCCGGAG GGCAAGTTTG CTCCGGGCA         CGATGATTTCCTTCC  65 294
      Bd1384 NONE
      Bd1383 NONE
      Bd1382 1307856 .. 1307882 -  -3.7  -4.87665   GGGTATTTACAAAAA        CCGC-TG-GATCG GGT CGAGCTCAAGCGG        GTTTTGAATCTGGAT  73 79
      Bd1378 1302572 .. 1302584 -  -5.5  -4.05004   TCACGATAAGAACAA                CAGGA AGT CCCTG                GTGCTCTGGGAAAAC  65 391
      Bd1374 1298983 .. 1299005 -  -4.8  -3.19511   TGAGACAATGCAAGA           CCGTGCCGAA CCC TTCGGCAAAA           ATAAGCGGCAAAGAG  52 112
      Bd1373 1298583 .. 1298601 - -10.3  -4.07746   CCGCGAAAAATACAA             GGACCAC ATTCA GTGGTCC             GAGGCTGAAAAGTGG  83 130
      Bd1366 1290247 .. 1290271 -  -2.7  -4.90778   CCGAGTTAAAGAAAA          CCCTGACTCCG ATG CAGTATCAGTG          CACGCAGCAGTCGGC  74 431
        ydeA 1288708 .. 1288723 - -11.8  -5.79595   TGCCAAAATAAAAAA              GCCCCG GGAA CGGGGC               TTTTAATGTCCCACA 100 28
      Bd1362 NONE
      Bd1361 1286487 .. 1286513 -    -5  -3.42304   ATTATTAAAAAACGA         GGGGTGCTCC TTTTTCG GGAGTCCCCC         GGTTGGGGGGCAAGG  54 48
      Bd1360 1284711 .. 1284728 -  -5.5  -3.83026   TGGTCTGACATTAAA             GGTGATG GCGG CAACACC              CTGCGTTCGGTTCAA  61 317
      Bd1358 NONE
      Bd1357 NONE
      Bd1356 1281229 .. 1281240 -  -4.4  -3.65351   TTATGCCGAGCTAAA                GTCA GACA TGAC                 CTTCGAGACCAGATT  55 233
      Bd1354 1278638 .. 1278648 -  -2.4  -3.37188   ATGTATTTTAAAAAG                 CCGG TCC CCTG                 AACTTCTTATAGGCA  45 146
      Bd1352 1276908 .. 1276924 -  -3.7  -5.23316   CACGATATTAAAAAA              CAATAGC CGG GCTATTT              ACAGTGCGCCTTTGA  77 20
      Bd1349 1274691 .. 1274734 -  -2.6  -4.57073   CATTTTTTCCAAAAA GTGGC-TAAAATTACCGAAG CAAAGT CTTCGGTTTTTTTATGCC-C AAAAATCAATCAACA  65 31
      Bd1348 1274123 .. 1274138 -  -6.8  -3.17075   TTTTTTTTAATCGAA              CCCCCT GAGC AGGGGA               TTCGATGACTCCACA  59 44
      Bd1347 1273644 .. 1273655 -  -7.2  -3.48276   GCGTGGGGGAGACAA                GGCC TTTA GGCC                 TTCTTTTGCTCCATC  63 19
      Bd1346 1273001 .. 1273038 -  -5.4  -3.81954   GTCAAAAGAAATGAA   CATGCGTCCGGCGCTG CAAGAT CCGCTGTGGACGCATG    TTTGCTCTATTTCGT  61 32
      Bd1344 NONE
      Bd1343 NONE
      Bd1342 1270802 .. 1270841 -  -7.3  -5.28942   GAGCTGAAACAAAAA  GATGAAGCCAAAAAGACC ATCGA GATCGCTTTGGCT-CATC  CCCAAGTGAAAGAAG  95 90
      Bd1336 NONE
      Bd1335 NONE
      Bd1334 1258064 .. 1258088 - -14.4  -3.53444   TTATGGCGGCGCAAA          CCGCAATCAC ATCCG GTGATTGCGG          GGACCGAAAGAATAC 100 371
      Bd1330 NONE
      Bd1329 1254788 .. 1254806 -    -3   -5.0916   GCTCTAACACAAAAA             GCTCTGAC TCC GACAGAGT             GGCAAGCTCAAAAAG  77 99
      Bd1324 NONE
      Bd1323 1251419 .. 1251451 -  -5.7  -2.80307   GAAATGTGGATCAGA     TCT-TTGCTCTTGC TTCCTC GCAAGAGCAGCAGA      AAGCCGGCTAATCAG  50 37
      Bd1316 NONE
      Bd1315 NONE
      Bd1314 1242150 .. 1242161 -  -5.8  -4.07568   TGGCTTGTCCTAAAA                CTCC GTGG GGAG                 CCAAAGTCATCGCGG  68 165
        grxC 1237781 .. 1237800 -  -2.1  -3.57144   CTGGCTATGCGCAAA            GTGCG CTTCTATGTT CGCAC             CACAAGTGTGTGGCT  49 170
      Bd1301 1231125 .. 1231149 -  -8.5  -3.94812   CTTGAGTGAAAAAGA          CGCCCCGGC GCGTATT GCCGAAGCG          GTGGTGTATTTAAAA  74 194
      Bd1297 1228491 .. 1228529 -  -4.4  -5.26316   GGATCCCACAAAAAA   TTGCGGCCCCGGCGCA GAAGGGT TACGCCAGGGCCTAGA   GGGGTCTTGTTTTTG  79 65
      Bd1295 NONE
      Bd1294 1226162 .. 1226175 -  -8.1  -2.77355   TGTAAAGAATAAGAT               CCGCT TCCT AGCGG                CTGCAAAAAATGTAG  62 214
      Bd1289 NONE
        clpA NONE
        htpX 1219331 .. 1219379 -  -6.6   -4.2602   CAGAGGAAGAAACAA CCCCGCAGGGCGGAAAGCCATTC TAAA GTA-GGCTTTCCGCTGCACGCGG TCTTGCAGGTCGCCT  72 40
      Bd1285 1217099 .. 1217116 -  -8.4  -6.34616   TTAAAATAAAAAAAA             GCCACC TTGTCG GGTGGC              TTTTTTTGTTTGAGT 100 41
      Bd1283 1214924 .. 1214956 - -29.3  -3.36273   CCGTTCTAAGATCAA      CGCACTCCGCCCTCG TAG CGAGGGCGGAGTGCG      TTAGTTGAGCAGTTC 100 79
      Bd1282 1214132 .. 1214188 -  -9.8  -3.89822   TACCGATTTCATAAA GTTCCC-CCTGTGCAAT-CAAGTCTGG CACGAT CCAGACTTGAATTGCA-AGGCAGGAGC GACTTTTACGGCACA  80 31
      Bd1281 1213128 .. 1213140 -  -6.2  -4.75308   ACGAAGACCTAAAAA                CCGC GCAAG GCGG                TGATCCACAATGTGA  81 444
      Bd1278 NONE
        mutS NONE
      Bd1276 1208286 .. 1208306 - -12.5  -6.08342   GAATAAATAAAAAAA            GCGCGCCTT GCA AGGGCGCGC            TTGATTTGCTCTGTC 100 61
      Bd1274 1206344 .. 1206365 - -11.6  -4.32882   GCAAAAAATAAAAGA           GCGCCAGT TTCGTC ACTGGCGC            GTTTAAGTTTGAAAT  95 91
      Bd1273 1205722 .. 1205739 - -11.3   -5.8901   AGACAAAATAAAAAA             CCACCTG ATTT CAGGTGG              TTGCAAATTCCATCA 100 131
      Bd1272 1204855 .. 1204876 - -10.2  -5.54079   TTAAAAATGAAAAAA           GCCACTCT GGGGGA AGAGTGGC            TTTTTTGCGTTTGGG 100 53
      Bd1270 1203334 .. 1203352 -  -7.4  -5.37593   CTTTAAACGAAAAAA             CGGGAATT ATG AGTTCCCG             TTTTCGTTAGTGTGC  95 32
      Bd1269 1202798 .. 1202822 -  -7.1   -3.8647   ATTGACGACATGAAA          CCAGTGTATCA AAT CGACACACAGG          TTTTAAGGAGCCGGG  68 28
      Bd1268 1201083 .. 1201100 -  -7.1  -3.65351   TCAGTTGCACGCAAA             TCTTGAA ATGC TTCAAGA              TCTTCAATCTCGTCT  63 435
        leuB NONE
      Bd1262 NONE
      Bd1261 NONE
      Bd1260 1196471 .. 1196483 -  -3.3  -3.02166   CTGTGAAGCAAAGGA                TCCGA AAA TCGGG                GTGCTGGTGGGGATT  43 91
      Bd1257 1192073 .. 1192107 -  -7.7  -3.46234   AAACCTGACAATCAA     CGTCCGCGCGAGATA AACGA CATCGCGCGCGTGCG     CAGTCGTCTCCTCTA  64 250
      Bd1256 1191288 .. 1191309 -  -7.3  -3.89822   CAGCCATTCCAGAAA           CAACCGTTC CAAG GAACTGTTG            AATTGGTCAGTGGTG  68 522
      Bd1254 NONE
      Bd1253 NONE
        putA 1186646 .. 1186671 - -17.6  -5.76949   CAGGTTTAAAAAAAA         GAGCCCCCGG TTTCGG CCGGGGGCTC          TTTGAGATGATACTT 100 55
      Bd1249 1186007 .. 1186023 -  -4.3   -3.1364   GACGGAAGCACGGAA              GAGACCA GAC CGGACTC              AGTGACGGCGCCGAA  49 43
      Bd1247 1180398 .. 1180417 - -13.6  -4.42206   AATTAAATTAAGAAA            GGCCACTG GAAA CAGTGGCC             TTTTTCTTTTTTCCG 100 50
      Bd1237 1173372 .. 1173388 -  -9.4  -5.30348   ACCTAAGAAGAAAAA              GCCTCC GCAAA GGAGGC              TTTTTTATTTGGATA 100 30
      Bd1232 NONE
      Bd1231 1169028 .. 1169040 -  -2.6  -5.10029   ATGAATCTGAAAAAA                CCGC GGGTG GCGA                CTATGTCGGGGATCG  74 239
        amyX NONE
        malF NONE
        malG NONE
        malK 1161163 .. 1161177 -  -2.8  -3.54424   TCCGATCTCCTTAAA               GCCT TTGATTC AGGC               CCGTTTTTTTATCAA  49 6
         amy NONE
         glk 1158698 .. 1158716 - -11.7  -5.65496   CATGAAAAAGAAAAA             GGCCGGT GATGA ACCGGCC             TTGTTTATTTGTTTT 100 51
      Bd1220 1155770 .. 1155802 -   -15   -4.4261   TGGCGAACACCAAAA      CGACAAAACCGGCT GTGGT AGCCGGTTTTGTAG      GATTTACCTGACTTG 100 48
      Bd1219 NONE
      Bd1218 1154254 .. 1154281 -  -7.8  -3.92522   CTTTAAGTTCAGAAA        GGACACC-GAC TTTCAGC GTCTGGTGTCC        TCTGCCTGCCGTTAG  71 37
      Bd1215 NONE
      Bd1214 1153047 .. 1153064 -  -2.8  -5.14985   TTAAATATATAAAAA             TATAGT TAATAT ACTATA              AATGTATAAAAACTA  75 50
      Bd1213 1152404 .. 1152427 -  -3.9  -3.01244   CGATAAAGATAATCA          GCATAAAGCC TTTCT GGCCTTA-GC          AGCCTGAACCTTCCA  45 21
      Bd1212 1151749 .. 1151764 -  -6.8  -4.75954   AAAACCCAAAAGAAA              CCGGCA AAGA TGCCAG               CCTTGCCTGCAGAAT  85 219
      Bd1206 1144743 .. 1144768 -  -3.9  -4.57569   CCACCCGGCTAAAAA         GAAGAAAACCG CACG CGGAATTCCTC          CCTATGCCAGCGGCT  67 96
        cinA 1139951 .. 1139964 -  -5.3  -3.28712   GTGGTTGTTTCAGAA               CTTCA AATT TGAAG                GCCTGAAGCTGCGTC  54 304
      Bd1195 1134321 .. 1134332 -  -7.2   -4.8622   CGGGTCAACGAAAAA                CGCC GGGA GGCG                 TCTTTAGGCAACGAC  82 29
        spl1 1133094 .. 1133106 -  -3.3  -3.03243   AGCTATTTTTGAATA                GCCTG CTT CAGGA                TCTGAGCCGCACGGC  45 0
        sufA 1132603 .. 1132621 - -10.3  -5.63236   ACCGAAAAAGAAAAA             GGGAGTC GTGAA GACTCCC             TTTTTTGTTTTTGCA 100 54
      Bd1176 NONE
      Bd1175 1116387 .. 1116397 -    -4  -4.29327   CACAATGAAGACAAA                 TTGA ATT TCAA                 AGCTCAAGGTGCCTT  62 238
      Bd1172 NONE
      Bd1171 NONE
      Bd1170 1112223 .. 1112240 - -11.3  -3.32455   AAAACGCAAATTCAA             TCCTCCG CAGG CGGAGGA              GATCAAAGACTCTTA  80 395
      Bd1166 1107392 .. 1107414 -  -4.9  -3.66666   TTGAAAACGGCCAAA          GACGAGACAC TCTG GTGT-TCGCC           AAACTTCGTGATGAA  59 133
      Bd1162 1105503 .. 1105540 -  -9.1   -5.2696   TTAAAATCTAAAAAA   GACGATCCCCGGGATTC CAAA GAACCCCGGGGATTTTT    TTTAAGACAGCCTTT 100 158
        pqiA NONE
        pqiB 1093134 .. 1093144 -  -2.6  -2.78384   CCTGTGTGGACCAGA                 TAAA GAT TTTA                 TAAAACTACCTTTCT  42 31
      Bd1151 1092907 .. 1092925 - -10.3  -5.25735   GCAAAAAACGAAAAA             GCCCTCT GATGA AGAGGGC             TTTTTTTGTTTCACC 100 44
      Bd1149 1089523 .. 1089539 -  -2.1  -3.13403   TGCTTTTTAGGAATA              CCTGCTG CTT CAGCTTG              CGGGGGCTGCCGCCC  43 67
      Bd1148 1088865 .. 1088883 - -14.6  -4.98531   GCTTTAAATTAAAAA             GGGAGTGC ATC GCACTCCC             TTTTTTTATTTCCAT 100 62
      Bd1146 1086955 .. 1086973 -  -8.8  -3.16858   TTAGACGAAAAGAAG             GGGGGTGA GGT TCACACCC             AAGGGAACTTTTTTG  68 58
        acrD NONE
        ybaN 1083331 .. 1083344 -  -3.8  -3.40403   TTGCTGCTATGAGAA               CAGG GGGGTG CCTG                TAATCTTGAAAAAAA  49 68
      Bd1141 NONE
      Bd1140 1081114 .. 1081124 -  -2.6  -2.56271   TTGCGATGACAAGAC                 TATT TTG AATA                 AAGACAGCTAAACCC  40 14
        yhfA NONE
      Bd1137 1075633 .. 1075647 -  -6.4  -3.53811   TGGAGTTTCTGGAAA               CGGCTT ACA AAGCCA               TCCTGAATAAAACAG  61 48
         mrp 1074375 .. 1074393 - -11.8  -5.16237   AATTGGATGAAAAAA             GAAACCTG TTA CAGGTTTC             TTTTTAAACCGGCAG 100 29
        yapH NONE
      Bd1129 1065559 .. 1065571 -  -4.9  -3.48276   TCGGCTCTGACATAA                TAAGA ATA TCTTA                TTATTAAATTCATAA  56 415
      Bd1127 1064384 .. 1064396 -  -7.7  -3.18681   CTCCAATCTGATCAA                CTCCA GTG TGGAG                CGCATTCAGGCCGGA  61 322
      Bd1122 1056479 .. 1056500 - -10.9   -3.0771   GTGGAAAGCACAAAC           CTGACGGTG CGAT CACCGTCAA            TGCGCCCTTAAATCT  75 474
      Bd1118 NONE
      Bd1117 NONE
        cyaA 1049265 .. 1049276 -  -4.4  -3.33737   TATCAACGGCGATAA                GCAA TAGG TTGC                 TTTAAAAGCGGCAAG  51 287
      Bd1114 NONE
        frpA 1046736 .. 1046757 - -12.3  -6.12458   TAAAAAAATAAAAAA           CCGCAGG-CG TTG CGACCTGCGG           TTTCATGTCTCTTAG 100 54
        hisS 1042422 .. 1042440 -  -8.1  -5.63517   TCTTGAAACAAAAAA             CCCGCTC TTTCG AAGCGGG             TTTTTTGTTTTTAAA 100 55
      Bd1104 1039438 .. 1039456 - -13.8  -5.95539   GTTTAAATAAAAAAA             GGCCCGGC AAA ACCGGGCC             TTTTGTCTTCTCTAG 100 37
      Bd1098 NONE
        nusB NONE
      Bd1096 NONE
      Bd1094 NONE
      Bd1093 1033111 .. 1033147 -  -8.5  -3.07994   GCGAAGTGGATGGAA    GCAGGCCGACGGGGCCA AGG CGGCCCGGCCGTCGTAC    TAGAAGATAACGCTG  63 25
      Bd1091 1031716 .. 1031726 -  -6.8    -3.794   GTTCAACCCATGAAA                 CCTG TCT CAGG                 CGAAACGGATTTCTG  66 137
      Bd1086 1029045 .. 1029069 -  -5.6   -4.2349   TTCCGACACTGAAAA          CACTTTGCGC TATTG GCGCGAAGGG          GAGCAGGGGTTTTGT  67 264
      Bd1079 1023194 .. 1023215 - -14.5  -5.72622   CGCACAAATAAAAAA           CCCGCTCTT AAGA AAGAGCGGG            TTTTTTGTTTTTAGG 100 54
      Bd1075 1018523 .. 1018539 - -12.3  -6.11229   ACTAAAATAAAAAAA              GCCACCT ATC AGGTGGC              TTTTTTTTTGCCTTT 100 51
         osc 1009584 .. 1009600 -  -6.7  -3.53012   GTGCCGCCGTTGAAA              TTTTTGA AGG TCAAAAA              CATGCCCAACCATAT  61 209
        hyuA NONE
        hyuB 1003988 .. 1004006 -  -2.5  -4.60487   CAGTACTGCGAAAAA             CATAAAA AGGTG TTTCATG             CTTGTTATGTTATCA  63 71
        msrA NONE
      Bd1057 1001975 .. 1001986 -  -5.8  -3.83026   TTGTCCCAGATCAAA                CGTG CCGC CACG                 ATTGCTGACGGCATT  63 473
        asnS  999357 ..  999375 - -10.3  -5.69793   ACAGGAAATAAAAAA             GGGGATC TGATT GATCCCC             TTTGAAAATTACTAG 100 37
      Bd1053 NONE
      Bd1052  997122 ..  997133 -  -7.2  -3.64283   GAAACCCTGCAAGAA                CGCG AATC CGCG                 AAGACCTTCCGTGTT  63 350
      Bd1043  987344 ..  987355 -  -4.4  -3.62775   ATCAGCCTTGAACAA                CTGT GTGA ACAG                 ACGCGTATCAATGCT  55 33
        secG  982635 ..  982679 -  -2.3  -2.78154   TCAGAGATGGAATCA GCCAGTTGTTCTTCGCCATAG AGAAA CTATAGCGAAGAAC--CCGAA TGGAATGTACTAAAA  40 41
      Bd1035  981368 ..  981396 -  -6.8  -3.67878   AGCAGGTGAACACAA       TTCTGGAA-CTGC AGGC GCAGATTCCGGAA        AATGACCCGGTGGAA  63 482
        corA  977061 ..  977094 -  -6.1  -5.31519   ACACGGAAATAAAAA     CGTGGTTCCTGGATAA TCG TTATCC-GCAAGCACG     CAAGGACTGCATCGA  93 237
      Bd1020  968303 ..  968320 -  -9.9  -5.64873   TCGAAGAATAAAAAA             GCGAACT TTTC AGTTCGC              TTTGTGGGTGACTAG 100 37
         ppx NONE
      Bd1013  961666 ..  961680 -  -2.8   -4.2704   CTCACTATGAATAAA               GGCA AGAGCGG TGCC               AAAGAAGCTTCGCCA  60 172
      Bd1012  957428 ..  957451 -  -6.6  -4.05446   GGGCGCAATTACAAA          CGCATCGCCG TTGT CGGCCATGAG           CCGCACTTGAGCGTT  70 190
        thiL NONE
      Bd1007  953181 ..  953218 -  -4.9  -3.25823   CTGCGCGGAGATGAA   GTCTCTGTCA-GTCTGGT TTC ACCCGACACGAAAGAAAC   GTCCCAGAAGGTTAA  49 89
        yceI NONE
        ygiD  950577 ..  950587 -  -5.4  -3.36327   TTATTTTACTTATAA                 GATG ATC CATC                 TGATCAGTCTGACCC  54 357
        soxR  949961 ..  949983 - -10.4  -5.79595   GCCTAAAAGAAAAAA           GCCCGGTGGC ATG GCCGCTGGGC           TTTTTTTATATCCGG 100 31
      Bd1000 NONE
        tolC NONE
      Bd0998 NONE
      Bd0997  943112 ..  943128 - -12.3  -5.72622   GGCAGAAATAAAAAA              GGGGCTT TCA AAGCCCC              TTTTTCTATCTTGGT 100 31
        cwlJ NONE
      Bd0991  935833 ..  935862 -   -18   -4.8384   GAAACAACCTAAAAA       GGTTCCCGGTTC AAAAAA GAACCGGGAACC        TTTTGATTTATTCCA 100 33
      fusA-2  930242 ..  930261 -   -15  -5.96894   AGGGAAATAAAAAAA            GCCCGGTG TTTC CACCGGGC             TTTGAAGTTTGAAGA 100 97
      Bd0986 NONE
      Bd0984  929412 ..  929435 -  -9.6  -4.77757   GTTTAAAAAGCAAAA          GAGCTGACCC TAAA AAGTCAGCTC           TTTCTATTTGCAGTG 100 52
        corB NONE
        cutA NONE
        pyrE NONE
      Bd0978  924795 ..  924822 - -11.4  -4.76312   TAGAACAGTGAAAAA        GAAAAAGGGGCT TCAA AGCCCCTTTTTT         ATTTCTGTCCGCTGC 100 24
      Bd0968  915399 ..  915416 -  -4.9  -3.05463   ATCCGCGTGAGCGAA             GTTCTTA AAGA CAAGAAC              GAAAAAGAAAAGAAA  48 169
      Bd0963  908294 ..  908304 -  -3.2  -4.72007   GCGCACCAAAAGAAA                 CTGC GGC GCAA                 AGTTCTGCCGGGGCG  68 509
      Bd0957 NONE
      Bd0956  901613 ..  901636 -  -8.2  -5.79595   TTTGAAAATAAAAAA          CCCACAAC TTTAACCG GTTGTGGG           TTTTGTTTTTTAGGG 100 60
      Bd0950 NONE
      Bd0949  896565 ..  896583 -   -11  -6.04953   AGACAAATAAAAAAA             CCGAGGCT TTG AACCTCGG             TTTTTTTGTTTTTGG 100 54
      Bd0940  889884 ..  889901 -  -8.4   -5.1615   CTAAGACGCAAAAAA             GCCGGT TTTCAC ACCGGC              TTTTTTGTCTTCCCA 100 73
      Bd0938  888636 ..  888650 -    -5   -3.4252   CCCCACTGACTACAA               GAAATC GAA GATTCC               GCCGACCATCGTGCG  53 503
      Bd0936  887869 ..  887884 -  -3.2  -3.20278   GACAAAAATAATAAT              GAACGG CCCA CAGTTC               CCCCCTTGTAGACAT  45 131
        endA  887074 ..  887090 -  -3.5  -3.32844   GTGGCTACTGCATAA              GCCCTGC ACA GAGGGGC              AATATGGGGCGATCG  49 71
      Bd0933  885916 ..  885926 -  -6.8  -5.00616   GCGCTGCCGAAAAAA                 CGCA CTT TGCG                 TGCCGCCTGATCCGG  85 42
        pfpI NONE
      Bd0929  881741 ..  881758 - -12.7  -4.75174   TATTGAATTGAAAAA             GGCCGGT GAAA ACCGGCC              TTTTTTTATTCTTAA 100 65
      Bd0926  877864 ..  877882 -  -3.1  -3.13522   ATTTCCTGACGAAGA             CTTTGGA TTGTT TCCATAG             ATAAAAGACCTTCTA  45 43
      Bd0925  877565 ..  877604 - -16.8  -2.79581   CAAAGTCGTAAGAAG  TAATAAAAAAAGGGAGTC CAAA GACTCCCTTTTTTTATTC   AAATTTTGAGCGAAG 100 20
      Bd0921 NONE
      Bd0920  871519 ..  871550 -  -2.8  -4.19817   TTCATTGATTCAAAA      TGGGCCGGATGTTG CTTG CAATAGCCGGCTCT       TCATTTCCGGAGAGT  60 396
      Bd0914 NONE
      Bd0913  864314 ..  864332 -  -2.3  -5.14477   GAGACACTTAAAAAA             CAAGCCC GTCTG GAGCTGG             AAAAGCGCTTTGGCC  74 133
      Bd0908  860383 ..  860401 -  -3.1  -2.63073   TTTTCGGAAGAAGAT            CGCGC-CA GACT TGTGCGCA             TGGGCTGGGAGGATC  40 261
        ABC1 NONE
        ccpA  857095 ..  857132 -  -7.7  -3.48276   CTGCTTCCGACACAA   GGCACGCCATCCAAA GTACAGGG CTTGGATGGCTGGCC    GGATCATGAATTCAA  64 304
        adhA  852797 ..  852816 -   -15  -4.06055   AGTGTGTAAAGCAAA            GAGGCCGG TTTC CCGGCCTC             TTTTTTAACTGTTTT 100 40
      Bd0897  849760 ..  849774 -  -2.8  -4.88129   AAAAATTATGAAAAA               CGAAGT GGA ACTTGG               CAAGGACTCATCGGG  69 100
      Bd0896 NONE
      Bd0895  846882 ..  846897 -  -6.8  -3.57457   TGAAAAAGGAACCAA              GGCGCCC GAG GGG-GCC              ACAGTCGGAGCTGGT  63 465
      Bd0891  844449 ..  844460 -    -3  -2.61602   TTAAGCGACAATGGA                GTTT AAGC AAAC                 GGAGGCCCTATGATG  41 401
      Bd0883  833084 ..  833106 - -13.4   -5.7946   CGGCGAATAAAAAAA           CGCGAACCCC GTG AGGGCTCGCG           TTTTTGGATACTATT 100 55
      Bd0877  828849 ..  828859 -  -3.2  -5.00616   CCCGCGGCTAAAAAA                 GACT CCA AGCC                 CAATATCGTGGGTGA  74 183
      Bd0874  825970 ..  825987 -  -2.7  -5.53288   CCGAAGTTAAAAAAA             TTAGATC AGTG GTTCTAA              TACTGCCTGAGTTCT  82 93
      Bd0873  824812 ..  824829 - -10.5  -5.23292   GTAGATAAAAGAAAA             GCCCGGC AAGA ACCGGGC              TTTTTTCGTTTGTGG 100 70
      Bd0870  817976 ..  817999 - -12.4  -5.72622   GTTAGAAATAAAAAA          GCCCCCGTCT GAGA AGAAGGGGGC           TTTTTAGTTTTTAAT 100 53
        glnH NONE
        glnP NONE
        glnQ NONE
      Bd0822  771751 ..  771767 -    -3   -3.5032   CTTCGAGATTAAATA              CAAACT GCGTG AGTTCG              TGCGCAAGAAGCGCG  49 504
      Bd0817 NONE
      Bd0816  765913 ..  765924 -  -2.2  -3.92324   GGTTGGAATATCAAA                CAGCC AGC GGC-G                TCACCTTTCTGGCGG  54 394
      Bd0814  763346 ..  763378 - -12.1  -3.91911   GGCACTGTAATGAAA      GAACTGTCTTCCTTT TTG ACAGGAAGGCAGTTC      TTACAAAACCGATTT  95 39
      Bd0813  762130 ..  762148 - -10.2  -4.81249   TTTTAAATGGAAAAA             GCCCGCTT TTG AGGCGGGC             TTTTTTTTACATCCA 100 58
          pt  761068 ..  761079 -  -3.6  -2.61695   TTCACTTCCAAACAG                GGAC AGAT GCCC                 AATGTCGTGATCGAG  43 175
      Bd0805  754723 ..  754733 -  -8.2  -3.62354   TGTCGAAATCAAAGA                 CCGC GAA GCGG                 AAGTGGAAGACCTGT  69 185
      Bd0803  752906 ..  752921 -    -6  -2.75708   TGGCTTTAAAAAAGT              TCGGCG AGCG CGCCGC               GATCAACGCCCCGAT  51 279
        ankB NONE
        catA  747688 ..  747716 - -15.3  -4.11216   CGTTTATGGCTAAAA        GGCCCGTTGCGCA AGT TGTGCAACGAGCC        CTTTCGTTAGTCTAA 100 32
      Bd0789  740951 ..  740974 -   -14  -5.63517   CGCGCAAATAAAAAA          CCCACAGTTT TTTC AAACTGTGGG           TTTTTGAAGTTCAAT 100 53
      Bd0786  740512 ..  740527 -    -9  -3.58133   ATAACGACTACAGAA              GGCGAA GTTG TTCGCC               GACCAGTTTTTTCAG  72 2
      Bd0780  736598 ..  736618 -  -5.5  -3.70902   TTGTTCATATCTAAA            TCTAAAACA CCT CGTTCTAGA            CGCACCCTAGAGCAT  61 79
        pdhC  734922 ..  734933 -  -5.8  -3.61103   TAAGTCCAGCTGAAA                CACC TGCC GGTG                 CTTCAGCCTCCTCCG  58 51
        pdhD  733436 ..  733456 - -16.9  -5.81412   TGCAGCTAAAAAAAA            GGCCGGCTT GGA AAGCCGGCC            TTTTGGGAAAGCGCT 100 40
      Bd0777  732602 ..  732612 -    -4  -3.50219   AACATGCTTACATAA                 TTGT AAG ACAA                 GAACGGGGCGGGTGG  53 75
        dnl1  731809 ..  731824 -  -2.6  -3.60048   TTTCCCCCAAAAAAG              GT-GTCA TTG TGACTAC              AAAAATCTTGTACCC  49 87
      Bd0774  731321 ..  731340 - -11.4  -5.88197   TTAAAGATAAAAAAA            GCCGACCC TGCA AGGTCGGC             TTTTTTGTTTGAATG 100 51
      Bd0772  729563 ..  729575 -  -2.7  -3.66908   CGCTTTGAAAACGAA                CTATC TGG AATAG                TCCTCTTCAGGTGGT  52 45
      Bd0768  727292 ..  727319 -  -8.4  -4.07885   TACGGTTGGTGAAAA        GGGCCCAATCGAC TGC GTTG-TCGGGCCC        TGTCCTCGCTCCGAC  76 261
        lipB  724704 ..  724719 - -10.4  -5.67283   AAGGGAAACAAAAAA              GGAGCC GCAA GGCTCC               TTTTTTTTGCTATCC 100 81
        tonB  719882 ..  719893 -  -3.6  -3.63744   TGGCGTGTGAAAAGA                GGCC TTGA AGCC                 GTGCGAATTGAAACC  53 472
      Bd0756 NONE
      Bd0755  717245 ..  717260 -    -9  -3.23532   ATCTAAAGCAACACA              TAGCCC GAAT GGGCTA               TAAGAGATTTGGGTG  68 204
      Bd0754 NONE
      Bd0753 NONE
      Bd0752 NONE
      Bd0751  712103 ..  712161 -  -3.3  -3.91882   CCAGCATAAATACAA CCCCTGAAAGGACCAGTACCGTGAGATT TTTG AATTTCATTAT-CCGATCCTTTCAGAGA CCAAAGAGGGTGATT  56 39
      Bd0750 NONE
        papC NONE
      Bd0748 NONE
      Bd0747  708112 ..  708142 - -14.9  -3.98745   TAACCAGCGAAATAA       CAAAAAAGCCGTC ATTAA GACGGCTTTTTCG       TTTAGAAGATTTCCC 100 27
      Bd0737 NONE
        choA  697127 ..  697149 -   -12  -4.21465   TTGAAAACGAAAGAA           GAGACCTAGG CTT CCTGGGTCTC           TTTGCTTTTGTGGGT  95 8
      Bd0731 NONE
      Bd0730 NONE
      Bd0729 NONE
      Bd0728  690290 ..  690308 -  -4.4  -3.40403   GGGTGCTTAGTACAA             GTCCCGGT TAT ACGGGGTC             CCTTTCAAATGGAGT  51 145
      Bd0724 NONE
      Bd0723  680330 ..  680352 - -17.8  -3.35798   ACTCTTCACTGATAA           GAAAGGGCGC TGT GCGCCCTTTC           TTTATTCGCAGCCCA 100 27
      Bd0719  677000 ..  677010 -  -6.8  -4.19238   TTTGGAAGTGGAAAA                 TGCC AAG GGCA                 AAACCAAGTCCATGA  72 208
      Bd0717 NONE
        pyrD NONE
        mutT NONE
      Bd0713 NONE
       capM1  670243 ..  670255 -  -2.7   -3.6682   TCTGACCTACTTAAA                GTATT GAT AACAC                TCTCGATTATACAGA  52 79
      Bd0711  669873 ..  669902 - -12.3  -4.45485   AGCACATTTAGAAAA       TAAAAAAGGGGCT GAGA AGCCCCTTTTTTC        ATTCTTAAAGACCCC 100 57
      Bd0706  663895 ..  663912 -  -2.7  -3.35679   CGGGGTGACTTATAA             CTGGATCG ATC CG-TCCAA             GGGTGACCAGCGTGA  47 351
      Bd0700 NONE
      Bd0699 NONE
      Bd0698  649650 ..  649665 -    -9     -2.55   CAAGAGGGGAATTCA              TAGCCC CTTA GGGCTA               TTTTGACGTAAAATT  64 23
      Bd0697  649075 ..  649093 - -10.3   -5.7946   TTGGGAATAAAAAAA             GGAAGGC TTGGG GCCTTCC             TTTTTTGTGACTTAA 100 57
      Bd0696  648480 ..  648502 - -13.5   -5.8187   TAGGGAATAAAAAAA           CGGACCGAA GGTGG TTCGGTCCG           TTTTAGGTTTTGGGT 100 55
      Bd0695 NONE
      Bd0694 NONE
      Bd0693  644476 ..  644491 -  -3.2  -3.73982   CCGAGACTAACATAA              CCACCC TCAT GGATGA               AAGTTCTGCAACGAG  52 77
      Bd0692 NONE
      Bd0691 NONE
      Bd0690  639454 ..  639500 -  -5.9  -4.59773   CCGCAGTCCCAAAAA GAACTGCACAAGTGGCTGGA AGGTGAAA TCCAGCG-CCTGCGCAGGTC TGGTCAGTGGAAGAA  77 63
      Bd0688  635387 ..  635405 - -12.4  -4.35518   AACTCGACACCAAAA             CCGAGGGA AGC CCCCTCGG             TTTTTTTATTGCTCC  95 59
      Bd0684 NONE
      Bd0683  632536 ..  632554 -  -6.7  -5.71712   TTGGACATAAAAAAA             GCCGACT TATTC AGTCAGC             TTTCTTTGCGGATCT  93 196
      Bd0680  630042 ..  630058 -  -2.3  -2.80035   GAGATACCAAGATCA              TGTTTTT CAT AAAAACT              CCTTTAATTTTTTTT  40 69
      Bd0679 NONE
      Bd0678  629163 ..  629186 -  -5.2  -5.22006   GCAGGATAAGAAAAA          GGCACTGATT TTTA AGTCAGGGCC           TTTTTGATCTTGAAT  81 51
      Bd0674  624529 ..  624546 - -11.3  -5.86976   CCAGAAAATAAAAAA             GCCGACT TTGC AGTCGGC              TTTTTGTTTTTGGAA 100 59
      Bd0671 NONE
      Bd0670  620122 ..  620134 -  -3.4  -2.71712   CTCTTTGGGTTAAAG                TGTG TTTTG CACA                GATCTTGTAACCTGA  43 130
      Bd0669 NONE
      Bd0668 NONE
      Bd0667  617122 ..  617135 -  -4.5  -3.00946   TCGCTTCAGAAACCA               TCCGC TTTC GCAGA                TCACTGAAGGTCTTT  48 304
      Bd0662  612743 ..  612761 -  -4.4  -4.37013   AATGAATCAGCAAAA             CGGCACCC CGA GTGTGCTG             AAAAAGGACCTGTCT  67 153
      Bd0660  610858 ..  610878 - -10.5  -3.93556   AGGGATTCAACGAAA            TGATCAAGG AAG CCTCGATCA            GCGAAAAGATTCTGC  86 216
        tetA NONE
        hly3 NONE
      Bd0655 NONE
      Bd0654  605445 ..  605467 -  -6.2  -6.28401   TAAAAAACAAAAAAA           CCAGGGCG CCTTATT CGCTCTGG           TTTTTTTATTTAATC 100 352
         map  602725 ..  602744 -  -8.6   -4.1585   TTAGAACTTTTAAAA            GGCTCTCT GCAA AGAAAGCC             CTCGTGTATTTAAAC  76 35
      Bd0648 NONE
      Bd0647  601634 ..  601659 -   -12  -6.21477   AAGAGCAAAAAAAAA         GGAAGAAGTG TTGAAT CACTTCTTCC          TGCAAACGAAATGAG 100 56
      Bd0646  600911 ..  600944 -   -14  -4.14392   TTGGAATTGTGAAAA     CGAAAAAGCCCGCT GTTTTA AGCGGGCTTTTTTG      TTTTATTCGGCGGTG 100 28
      Bd0644 NONE
      Bd0643 NONE
        yugS  597503 ..  597524 -    -8  -3.36694   AGCGATCCGCAAACA           GGATCCGA CGATTC TCGGACCC            ACCGGCGAATAACGC  64 72
      Bd0632  587934 ..  587950 -  -6.5  -3.65046   GGCTCACCGCAATAA              CAGGGTC TAG AACCCCG              TTATTTGCAATGCCG  61 15
      Bd0631  587292 ..  587307 - -11.8  -5.18355   TGCAAAAATGAAAAA              GGCCCC TTCC GGGGCC               TTTCTTATTTGGAGC 100 30
      Bd0630  586500 ..  586524 -  -8.7  -3.23296   AAGAAGATCGACGAA          GGCTAAAGA TGAATTG TCTTTAGCC          TTTGAGTATCCAGGC  65 20
      Bd0625  582985 ..  583014 - -12.3  -4.87626   GTTTAAGACCAAAAA       GAAAAGGCCTTGA TCAC TCAAGGCCTTTTT        TATTTTCATTTATTA 100 48
         ppc  567405 ..  567428 -  -9.6  -3.31792   GGAGTACTTCCAGAA          GCTGGCCAAAG AAG CTCTGGCC-GC          TGGAAAGTTTGACAA  69 172
      Bd0605  562921 ..  562937 -  -5.1  -3.17075   TCTGGCTCAAGCCAA              CCAGTTG CCA CAAGTGG              CAATGAAGTTGGTCT  52 224
      Bd0596  553013 ..  553042 -    -7  -4.56597   CCGGCTGGTGAAAAA       GGGCCATCCGAC TGCGTT GTCGGGCGGCCT        TCTCGCTCCGACGTG  80 120
      Bd0589 NONE
      Bd0588  546198 ..  546210 -  -9.1  -4.37092   ATTTTTTTCATAAAA                CCTCC ACA GGAGG                TTTTAGCCTACAAGA  83 77
         elb NONE
        ddlA  544332 ..  544353 - -13.1  -3.12606   GGACATAGGATGGAA           GACCCTGAA AACT TTCAGGGTC            TTTAACACTAGCATT  83 49
      Bd0584  541853 ..  541896 -    -4   -3.4647   GGGAAGATGGAAAGA GC-GGCCTGTGCGCAGATTC CGGCGC AAATCT-CGAACAAGCCAGC GGTAAGGATGGCGGC  51 382
      Bd0582  540860 ..  540910 -  -6.8  -3.05963   ATTCGGATGTTAAGA TCTTGACGGGGACATTGTAACGTC AAA GAGGTGACGAAATCCCCGTCGAAA AGTTGACCGGACCCT  57 39
      Bd0569 NONE
      Bd0567  525902 ..  525928 -  -7.3  -3.59202   GACTCTTACAGACAA        GGCACCC-GTTT GTTA AGACTGGGTGCC         TGGTAGGTTCTTGAA  63 43
      Bd0565 NONE
      Bd0564  521624 ..  521641 - -11.3  -4.89009   AGATCGAATGAAAAA             GGGAGCT GCAA AGCTCCC              TTTTTTATTTCAGAG 100 30
      Bd0556 NONE
      Bd0554  514497 ..  514519 -  -3.4  -3.54424   CGGCAGGGGCGGAAA           CTGAAGCA GCTTACT TGCCCCAG           CCCTGTTCGCTTTTG  51 13
      Bd0553  513374 ..  513389 -    -6  -4.30576   TTTCGACGATGAAAA              GGCCCG CTGT CTGGCC               GGGATTCAAAGACCC  72 373
      Bd0551  510906 ..  510952 - -11.7   -3.6715   CTACTGAAGGTGAAA CAGAAACGTT-CGCGATCCATC CAGA GAAGGACCGCGAAAAGCTTCTG AAACATCTGTATCAA  85 56
      Bd0545  506250 ..  506268 -    -3  -2.61199   GAAGGCTCAATCAAT             TGCCGC GGAATTT GCGGCG             GAACAAGTCGGAACT  41 67
      Bd0544  505205 ..  505233 - -11.1  -4.92363   AAAGATTCAGAAAAA        GAAAAAGGAGCCC CCG AGGCTCCTTTTTT        TATTTGTGCCTGCAG 100 43
        mltD NONE
        lysC  492154 ..  492164 -  -6.8  -3.53091   ATTCTTCCGGGCAAA                 CCAG GTT CTGG                 TGGTGCCGGTGAAGC  61 443
      Bd0526  490710 ..  490720 -  -6.8  -3.53091   ATTCTTCCGGGCAAA                 CCAG GTT CTGG                 TGGTGCCGGTGAAGC  61 489
        bsaA  487405 ..  487415 -  -5.4  -2.52464   GCTGTGTTTAAGCCA                 CAGA CAG TCTG                 GTGACGATTATTTGT  49 60
         apr NONE
      Bd0520 NONE
      Bd0514  480631 ..  480656 - -13.3  -5.05782   ACTGATTTGAAAAAA         GACCGGTCAGA GATT TCTGTCCGGTC          TTTTTGAGCGAAGAG 100 43
        trpS  476141 ..  476151 -  -5.4  -3.26378   GCGCAAAATACAAAT                 TCCA GTG TGGA                 TGAAGTGGAAGAAGC  52 192
      Bd0503  471629 ..  471645 -  -3.6  -2.87132   TTCTCTCGGGACATA              GGGGAA ATTAA TACCCC              GTTTTTTAACCCTTG  44 31
        recX NONE
        alaS  468427 ..  468440 -  -9.5  -5.75478   AAGCAGATAAAAAAA               GGGCC CTGA GGCCC                TTTTTTTTGGTCTTA 100 38
      Bd0496  462905 ..  462920 - -10.4   -5.9873   GGACGATAAAAAAAA              CGCCTC TTTC GAGGCG               TTTTTCGTTTCATCT 100 63
      Bd0487  456734 ..  456755 - -10.9  -5.63517   TTGTGAAATAAAAAA           GGTGC-CTCC TTC GGAGAGCACC           TTTTTTTTGTCTTCA 100 58
      Bd0479  449654 ..  449671 - -11.3  -4.92777   AATAGGAATGAAAAA             GGGCTCT GTAA AGAGCCC              TTTTTTTATCGGCGC 100 31
      Bd0476  446407 ..  446426 -    -2  -4.58585   TATTCAAAGAAGAAA            TCAAAGGC TGCA GCCGTTGT             CCATCGGACAGGATC  63 318
         maf  439258 ..  439282 -  -7.8  -3.65425   GGTAGAGAGCTGAAA          GGCGCACCAT AACAG AGGATGCGCC          GAAGGCCCCAGAGAT  66 51
      Bd0468  438285 ..  438343 - -19.8  -2.78263   AGAATCTAAAAGGTA CCTGCTTACTTTTTCCGAAGCGCCGC GTTTTGT GCAGGGCTTCTGCAAAAGTAAGCAGG TACCTTTTGGGGTTA 100 38
      Bd0466 NONE
        proC  436129 ..  436147 -  -4.4  -3.04404   TGATTAAGGATAAAG             GCCGAGTC TGT GCCTGGGC             AAGGTTATTTGATTT  47 30
      Bd0464 NONE
      Bd0463  435084 ..  435106 -  -2.7  -4.65263   AGCTCCGAAAAGAAA          GTCCGCCGCT TTAA AG-AGCAGAC           AAGCGACGGTGTGGA  68 173
        tetA NONE
      Bd0460 NONE
      Bd0459  431315 ..  431333 - -11.7  -5.63517   GTGCGAAATAAAAAA             GGGAGGC TTTGG GCCTCCC             TTGATCTAAGTCTGT 100 61
        valS  428434 ..  428459 - -15.5  -5.95539   TTTGAAATAAAAAAA         GCCTCCGTGAT TTGC ACCACGGAGGC          TTTTGATTCTTCATC 100 41
      Bd0450  423626 ..  423638 -  -4.1  -3.53012   GCCGCCGTCCGGAAA                CTACC AGT AGTAG                TTCGAGTAGTAATAG  53 13
      Bd0449  421838 ..  421851 -  -3.1  -3.60792   GCGTGAAGGCTCAAA               CTGTA AGGA CACAG                CTACAGACGGAAGTT  49 26
      Bd0448  420186 ..  420200 -  -7.8  -3.14527   GAACTCGGACCAACA               GCCACC AGT GGTGAC               AAGTTCTGGCACCTG  61 69
        rbsB NONE
        rbsA NONE
        rbsD NONE
        rbsC NONE
      Bd0441  413088 ..  413114 - -10.9  -4.61284   AACATTAAAGGAAAA         TGTCCACCGCC GCAAA AGCAGTGGACA         TTTTTTTGAATTACT  95 36
      Bd0438 NONE
      Bd0437 NONE
      Bd0436 NONE
      Bd0435  409370 ..  409396 - -16.7  -3.93719   AGAATGAGACAATAA         GAAAAGCCCGC TTTTG GCGGGCTTTTC         GGGGAGCTTAGTTCT 100 33
      Bd0434  408658 ..  408678 - -11.1  -6.06723   CCCGCTAAAAAAAAA            GCCCCGG GGTTTTT CCGGGGC            TTCTGTGCATTAAAT 100 59
      Bd0426 NONE
      Bd0425  403762 ..  403784 - -10.6  -3.27022   GGTAGCTTAGATTAA           GACGGGGA GCTGAAG TCCCCGTC           GAAAAGTGCGGATAC  74 40
        vacB NONE
        aarF NONE
      Bd0421  398561 ..  398585 -  -2.2  -2.62396   GAGGCCCCCACAGCA         CCCTGTGTGAA TAAT TTCA-ACAGTG          GTGACGTTTTATGGC  39 75
        aglR NONE
      Bd0419 NONE
      Bd0418 NONE
      Bd0417 NONE
      Bd0416 NONE
      Bd0415 NONE
      Bd0414 NONE
      Bd0413 NONE
      Bd0412  388183 ..  388201 - -11.7  -2.77899   GCGCGTGATCAATGA             GTCCGCC GAAGT GGCGGAC             TTCATCAACAGAATT  73 39
      Bd0407  382965 ..  382992 -  -5.4  -4.81249   CTCTAAATGGAAAAA        GGCCTTCCCCAA GCTC TTGGGTCTGGCC         TTTGTCACCATCATC  78 99
      Bd0402 NONE
      Bd0401  377540 ..  377559 - -12.2  -5.42198   CCTTAAAAAAGAAAA            GGGTCTCT TTTC AGAGACCC             TTCACTTGGCATTAA 100 56
      Bd0399  376405 ..  376433 -  -5.3  -3.04263   ATTCCACGCCGAACA        TGAAGCCAGCCAA GGG TTGGATCACTTCA        CGCTTCGGTTATCGT  50 365
      Bd0396 NONE
        tcaB  372282 ..  372304 - -13.4  -3.22298   TCTATTTAGGACGAA           GGGGCTGCAC CCT GCACAGCCCC           GAATGAATATTTTTC  83 361
         ace NONE
      Bd0393 NONE
      Bd0392  367799 ..  367818 -  -5.6  -4.73682   TCCCAGAATAGAAAA            TGGGGCCG GATT CAGCCACA             AAAACCAAAGCTTGT  78 55
      Bd0391  366718 ..  366737 - -10.7  -3.52204   TGATTTGCAAATCAA            GGCCGGA CATAGT TCCGGCC             TGATGTGAGTTTATT  79 36
      Bd0390 NONE
         ogt  365653 ..  365665 -  -6.3  -3.14468   GGGTATCACATTGAA                CTTCA ATT TGAAG                TTTTAAAGAGCGCCT  57 28
      Bd0387 NONE
        recA  363238 ..  363249 -  -5.8  -2.66962   TTAGCACCAAAAAGG                CCTC AGCT GAGG                 AGCTTTCTTGCGGTG  49 16
      Bd0385 NONE
        dnaE  358757 ..  358802 - -14.9  -3.27475   GGCGGCACCATAACA CCCCGGGAT-CGGCCTTGAAAA GCA CTTTCAAGGCCTTATCCCAGAG GCAGAATGCGTTCGG  90 15
      Bd0383  357909 ..  357938 -  -7.2  -4.85782   GCTGCTAAAAAGAAA       GCCGCATGATCTG TGATG CAGAA-ATGCGGC       TTTTTCTATTTGGAA  82 31
        ompA  355314 ..  355347 -    -4  -3.67976   GCCATCAAGGTCAAA     GACAAGA-AGTGG ATTCATAGG CCACTATCTTGCC     GTTTCTGACGTTATT  56 36
         pgp  354556 ..  354566 -  -5.4  -3.51708   CACTCCTCAAACTAA                 TTCC TAT GGAA                 GTTATCGGAGTTTTT  58 128
      Bd0378 NONE
      Bd0377  352039 ..  352051 -  -5.5  -3.14344   GACGGGTGTCAGCAA                CACCG TGA CAGTG                ACAGACAATCTGCGC  52 310
      Bd0372  347512 ..  347527 -  -4.6  -3.17699   CAAAATTCAAAATTA              GTCCCG CACT CGGGAT               ACAATGGGCCCATAG  49 364
      Bd0365 NONE
        speA  339683 ..  339704 - -12.3  -5.81412   TTCAGGCAAAAAAAA           GCGGCGAAC TTTA ATTCGCCGC            TTTGAGTTGCAAAAA 100 61
      Bd0356 NONE
      Bd0355 NONE
      Bd0354  332275 ..  332309 -  -2.6  -3.53444   GCACGTTCTGGTAAA     TGCAGAGGATCTGACC GAA GGGCGGTCCCTGCGCA     AGTCTGTAGAAAAAT  47 207
      Bd0346 NONE
        napA  327445 ..  327459 -  -2.7  -3.82923   AAGTGAATGAAAAGA               TCGGC GAACT GCCGG               ATGAAATTGAAAGCA  53 248
      Bd0335 NONE
      Bd0334 NONE
      Bd0333  316925 ..  316949 - -12.9  -4.62904   AAAGAGCCGGAAAAA          CAAAAGGCCCC AGC GGGGCCTTTTT          CTTTAAGTGCTTGCA 100 28
         ndh  315452 ..  315485 - -12.5   -2.7186   AAAGTTTTGTAAGTA     CATGCCTTGAGGCTA AGGA CAGCCTCAAGACTTG      AATAGATCCAGTGTT  78 39
        bcsA NONE
      Bd0330  313551 ..  313563 -  -4.7  -4.74706   CCCAACACCTAAAAA                GCGGC TTC GCCGT                CGCGCTAACGCGCGA  76 307
        btuE NONE
      Bd0325  309361 ..  309382 -  -5.1  -4.08216   TGACCTTCCCGAAAA           GCCGGAGAAC TAC GTTCACC-GC           ATCGGCCGCACGGGT  65 289
      Bd0323 NONE
        dadA  305905 ..  305927 -   -12  -3.75332   ATCTCTGAAGCTAAA           CCACAAGAGC CGC GCTCTGGTGG           CGGTCCACGTCGCAA  88 390
      Bd0319 NONE
      Bd0318 NONE
      Bd0317  304141 ..  304170 - -13.7  -4.88163   CGAAGAGAAAATAAA       CAAAAGGCCCTCT GAAA AGAGGGCCTTTTT        AGTTAGATCTTTTTA 100 28
        gidB  300386 ..  300401 -  -5.4  -2.57132   CTTGTTTGCGACAAT              TGCCAA CGGT CTGGCA               TCTGCCATGCGTGAG  47 176
      Bd0310 NONE
      Bd0309  297744 ..  297765 -  -3.6  -4.07568   GTGCTTTTTTCAAAA           GACGCCCC GGAAGT GCAGCGTC            GTTTTGCCAATGACC  60 321
      Bd0306  295438 ..  295465 -  -7.1  -2.55544   CGATGATGGAAGCCA        GTCAGCAC-ACC GGAAA GATTGTGCTGAC        GACCCGTTAGACAAG  55 42
      Bd0304 NONE
      Bd0301 NONE
      Bd0300 NONE
      Bd0299  288095 ..  288105 -  -2.4  -3.55548   TAACATGGCCTCAAA                 TCGG GAG CCGG                 TCAAATCTTAGGACG  47 33
      Bd0298  287546 ..  287580 -  -5.8  -5.82172   ACGAAGACAAAAAAA    TAAAGGCGACC-GAG TCTTAT CTATGGTCGCCTTCA     CTGGGTCGTCACCAC 100 98
        sodC  279133 ..  279157 - -14.4  -3.30243   ACGCATCTTCCAGAA          GGTGAAGGCT GTTTA AGCCTTCACC          CGTTCTTTCGGGCCC  93 45
        maiA  276061 ..  276086 - -11.9  -4.51174   TCATCATAACTAAAA         GAAAAGGCCCG TTTC CGGGCCTTTTT          TATTTTTTGAATTCT 100 25
        fabH NONE
      Bd0279  264752 ..  264762 -  -8.2  -3.30124   GTGGACTTTGTATAA                 CCCC CGT GGGG                 GCGTTTGTATAACTG  67 56
      Bd0278  264132 ..  264172 -  -8.4  -3.10245   CCACTTGAACATATA  CTTGTCAGTTTACACG AGTTTTAAA CGCGCAACCTGACAAG  AAATGAATACTCGAC  63 48
      Bd0277 NONE
      Bd0276  262275 ..  262294 -  -6.4  -4.83243   TTGAGACAAAAGAAA            GTTGCTCG CTTT CGAGGAAC             GGGCGAAGCTGGTAC  80 509
        glnB NONE
        glnA  254858 ..  254873 -  -2.5  -3.64703   CTTTCCTTATCTAAA              GCTGA TCTAGT CCAGC               GATGCGAGCAAGCCC  47 66
        gcvH  254386 ..  254403 - -14.1   -5.7946   TCGTGAATAAAAAAA             GCCCCGG TTTT CCGGGGC              TTTCATTGATAGTTA 100 45
      Bd0264  252342 ..  252380 -  -5.2   -3.4252   CCGGAGCGATCACAA  CCACCGGGGCCTGGAGC ATTGCG ACTCAAGGCAC-GGCGG   TTCGCCACGGGTTTG  56 422
      Bd0257  246589 ..  246602 -  -4.5  -3.39142   CGTACACCCAACGAA               CCAGC ATTG ACTGG                ATTTATCTGAAAACC  51 136
      Bd0255 NONE
        uvrC  241698 ..  241708 -  -5.4  -2.54387   GAAACCCCTAACTGA                 GCTT TAA AAGC                 GAATTGAAACCTGGC  49 18
      Bd0253 NONE
      Bd0252  239243 ..  239253 -  -2.4    -5.243   CAAATCAGCAAAAAA                 GCCC TCC GGGA                 TATTTTAAGTGCTGC  79 442
      Bd0250 NONE
      Bd0249 NONE
      Bd0248  233767 ..  233784 - -14.1  -2.79273   CGCTTTCAACACAAG             GGCCCGC TGGC GCGGGCC              ATCTTGCGCCCGCAG  85 292
      Bd0246  232844 ..  232869 - -10.3  -3.81258   TTAAGAAGAGCTAAA         GGGGGCACTGG CGAA CGTGTGCCCCC          ACTCACTTTGGGTCC  83 47
        atoE  231358 ..  231397 -  -9.4  -3.81958   AGTGCGAAAGAAAGA  CTTTTTCATCAGAGCCAAC GAA GTTGGCCCTGATGACC-AG  AAAACTCAGGTAATT  76 39
      Bd0244  230604 ..  230617 -  -3.8  -4.33417   TCCACCGACAATAAA               CCCA TCTGTT TGGG                CAAGGTGGATGTGAC  65 150
      Bd0238 NONE
      Bd0237 NONE
      Bd0236 NONE
        rhlE  220829 ..  220860 -  -4.2  -4.56775   ACCCTTGGTGAAAAA      GTTCCTGGAGGCCT GCAA AGGCCCCCGAGTCC       AACCGTCAGAAAAAA  67 69
      Bd0226  212779 ..  212795 - -10.8  -5.13016   AATTAAAACTAAAAA              GCCCGC GCACT GCGGGC              TTTTTCTTTTTAAGC 100 41
      Bd0223  209403 ..  209421 - -13.8  -6.01725   AAGAAAAATAAAAAA             GGCCCCGC TTT GCGGAGCC             TTTTTTGAAACCCTT 100 55
        radC  206085 ..  206101 -  -7.3  -3.64703   CGTGGGGCACGCAAA              GAGGAAA GTC TTTCCCC              GCACGACATCGTCCA  63 241
      Bd0209 NONE
      Bd0205  191688 ..  191700 -  -5.5  -3.67141   ACAAGGTGACGGAAA                CGGAC GTC GTCCA                CATGCACAGCATGTG  58 373
      Bd0203  189052 ..  189071 -  -9.2  -4.74103   TTTGGAACCGAAAAA            GGCTCACC GCAA GGTGGGCC             TTTTTTATGTCAGCA  93 30
      Bd0194  180589 ..  180599 -    -4  -3.76125   TTACCTTAATTTAAA                 CTTT AAG AAAG                 GATTTAATCACTCTT  56 10
      Bd0193 NONE
      Bd0192  177454 ..  177482 -  -2.4  -4.02139   CGAAAGCCAAAAAGA        CATCGCCCTTCA CACCT TGAAGGACTATC        TGGAAATCTGCCAGG  56 466
      Bd0183 NONE
        aglX  169657 ..  169669 -  -2.7  -2.52635   ATTCCCATGATTAAT                TTCCT TGG AAGAA                GTTACGTTTAACGAT  40 8
        aglV NONE
      Bd0180 NONE
        aglW NONE
        glnE NONE
        ppiA  163953 ..  163972 -   -15  -5.95539   CTGCAAATAAAAAAA            GCCCGGTG TTTC CACCGGGC             TTTTTAGTATTCAAA 100 54
      Bd0173 NONE
      Bd0172  159327 ..  159349 -  -9.9  -5.54079   GTAAAAATTAAAAAA          GCCGGTCTCA TTGC TGAG-CCGGC           TTTTCGGAGTAGAGA 100 53
        ydiY NONE
        mscL  152987 ..  153004 - -14.1  -5.95449   AAAGAAAATAAAAAA             GCCCGGC AGGG GCCGGGC              TTTGAAGTGTCGTTG 100 54
      Bd0161 NONE
        mrcA NONE
        uvrA NONE
        ygaD  143989 ..  144022 -  -9.1  -2.52464   GCGCTGCTCAATTCA     GATCCAAATAAAGTA GACA TACTTTATTTAGAAC      ATAGAACTAAGTGTG  64 32
      Bd0157 NONE
        nifA  141058 ..  141088 - -17.1  -5.40072   TTTTTGGCAAAAAAA       GTGGGCTTTAAGA TTTGC TCTTAAAGCCCAC       TAAGTTTCGATCATT 100 71
      Bd0155  139994 ..  140034 - -10.5  -2.58767   GGAACTAGGAATTCA  TCGTGAGTGACCATAAGAA AAA TTCTCACAGACACTCACGG  CATTATCAAGGATAA  71 55
      Bd0154 NONE
      Bd0153 NONE
      Bd0152  136767 ..  136786 - -13.6  -5.33848   ATCAGAATTAAAAAA            GGGTGCTG TTGC CAGCACCC             TTTTTGTTTTTAATA 100 35
      Bd0147 NONE
       bglX2  129846 ..  129856 -  -2.4  -4.38712   GTTACTCTGACAAAA                 GCCC GTC GGGA                 ATCTGGCCATTGGCG  61 1
      Bd0143 NONE
        dfrA NONE
      Bd0141 NONE
      Bd0140  124894 ..  124905 -  -4.4  -2.59267   GGGAACTACACGAAG                CTGA CTCA TCAG                 AAAACCTATGCGACG  45 524
      Bd0133  117479 ..  117490 -  -3.6  -4.89063   TCATCGAAAAAGAAA                CCGG CGCT CCAG                 AGGAAAGACCGCTGA  76 432
      Bd0126 NONE
        comL NONE
      Bd0123 NONE
        hprT  108356 ..  108386 -  -3.1  -2.78933   TAAATGCAAAACGGA       GTCTGGCCCGACC TTTTT GGGCGATCCAGAA       ACTGAATACGAGGTG  42 242
      Bd0121 NONE
      Bd0120  106450 ..  106469 - -13.6  -4.73108   CTGAGAAAATGAAAA            GGGAGGTC CCTG GACCTCCC             TGGCGTAAATAACTT 100 54
      Bd0119 NONE
      Bd0118 NONE
      Bd0117 NONE
      Bd0115 NONE
      Bd0114 NONE
        CpaB NONE
        PilQ  102008 ..  102049 - -14.5  -3.35046   CTATCGGCTGAAACA GGAGGTCCGTTTACGAGAC CCTA GTCGCGTAAACGGAACTTC  TTCTTAATTTGCTCA  93 4
        TadA NONE
        TadB NONE
      Bd0109 NONE
      Bd0108   96811 ..   96832 - -14.5  -4.87389   CAGGGCAAAAAGAAA           GGGCTTTGG ATAT CCAAAGCCC            TTTTGTGTAAGGCGA 100 66
      Bd0100   92830 ..   92850 - -11.1  -4.74103   TGCTTAACGCAAAAA            GCCTGGGTT TAT AGCCCAGGC            TTTTTTTTTAGAACA 100 33
      Bd0091   86107 ..   86119 -  -4.7  -3.68827   GACTGAGGATCCAAA                GTGCC ATA GGCCC                GCCTGTTAATCAAGG  59 283
      Bd0082 NONE
        cyaB   74770 ..   74782 -  -4.8  -3.39061   GCTTAAGAAAAAGCA                GGCT TAATC AGCC                AGTCAAGCGCGAGAC  54 20
      Bd0074   67706 ..   67741 -  -6.2  -5.80817   TTTAAGAGAAAAAAA    CAGTCTCAGCCC GCGGAGGGGATG GGGCTGAGACTC     ATGATTGAGATTACT  93 36
      Bd0073   66562 ..   66576 -    -5  -4.50859   CAAGCAAAAGAGAAA               CAACGA ACT TCATTG               AAAGACCTTTCTGGA  70 157
      Bd0072   65746 ..   65762 -  -9.4  -5.18297   GAATAACAAAGAAAA              GGCTCC TTCAC GGAGCC              TTTTTTATTTCTGCG 100 43
      Bd0067   61315 ..   61333 - -10.3  -4.77157   TGAAGTTATGAAAAA             GGGAGTC GATGA GACTCCC             TTTTTTTATTTATGG 100 35
      Bd0064   58730 ..   58759 - -12.3  -5.00616   GGGTTCTCCAAAAAA       GAAAAGAGCGAGT TTTC ACTCGCTCTTTTT        GTTTTTGCGGATCTT 100 39
         lig   50503 ..   50513 -  -3.2  -4.90906   CCATAAGATCAAAAA                 CAGA ATC CCTG                 CTGGCTCCGAGCGCG  74 91
        murD   46416 ..   46442 -  -6.6  -3.53012   TGGTGGTGGGCGAAA         GAACGCAGAA GATCTAT TCCCGCGTTC         TGCCCGTGGATCCAA  61 56
      Bd0040   35390 ..   35400 -    -4  -3.08314   TGGAACTCCCAAAAT                 TTCA GAC TGAA                 TAGTTAGAGACTATA  47 36
         fis   34978 ..   34991 -  -2.3  -3.07816   CGCGTACTCATTGAA               CCCCT CTAG AGTGG                CGAAAATTAATAGAA  42 110
        dnaB   33534 ..   33551 - -10.5  -5.80003   GGAAGAAATAAAAAA             GGGGCCC CATA GGACCCC              ATTATGTTAGACCGT 100 32
      Bd0037   32598 ..   32622 -  -2.2   -2.9632   AAAGCCCCAAACAAG         TCC-AAGGTCCA GTT CGG-CCTTAGGA         TCGTCTGTGGGTGTG  42 20
      Bd0036   32246 ..   32276 - -15.6   -3.6581   ATCAGTTTGAAAACA       GAAAAGCCACACTG AGA CAGTGTGGCTTTTT       TCGTTTCAAGGGGGC 100 48
      Bd0031 NONE
        pcbD   27574 ..   27594 -  -8.3  -4.78661   ATTGAAAAAGCAAAA            GCCACTC TGGAAAT GAGTGGC            TTTTTTATTTTCTAA  88 44
        etfB NONE
        etfA NONE
      Bd0020   19140 ..   19155 -    -4  -2.89447   GTTGAATGAGAACTA              TGCTAA AACG CTAGCA               CTGGGCATCATTATC  46 20
        ppiD NONE
        ppiC NONE
        surA NONE
        pdxA NONE
         pmm   13989 ..   14007 - -11.7  -5.95539   TTTGAAATAAAAAAA             GCCGGGT GATGA ACCCGGC             TTTTAGTTTTTAAAG 100 35
      Bd0011   11361 ..   11384 -  -8.2  -3.85817   AGCGGTCTTTAGAAA          CCCACAAC TTTCATCG GTTGTGGG           TTTTTTATTTTGTGC  74 50
