# Supplementary material for: Rapid, accurate, computational discovery of Rho-independent transcription terminators illuminates their relationship to DNA uptake
Source: Genome Biol. 2007 Feb 21;8(2):R22. doi: 10.1186/gb-2007-8-2-r22 (PMC1852404; doi:10.1186/gb-2007-8-2-r22)
Supplement: Additional data file 4 — Best terminators found downstream of each of the genes of the 343 organisms studied. [file gb-2007-8-2-r22-S4.zip › Bifidobacterium_longum.bag]

        cspA     319 ..     344 + -13.3  -4.72272   GGATGTGCATTGAAG         GCCCTGACCGT TTCG ACGGTTGGGGC          TTTTTCATGCCCAAA 100 56
       groEL    2186 ..    2205 + -13.6   -5.5208   TGATTGAGCTGAAAG            GGGACTCC TTCG GGAGTCCC             TTTTTTGTATTCTGG 100 60
      BL0004 NONE
      BL0005    4314 ..    4335 +  -3.7  -2.70932   TAAGAAAAACATGCT           GATGCGG CATATCGA CCGTATC            TCGTTGAGCAGCAAG  42 196
      BL0006    6182 ..    6203 +  -5.2  -3.46068   GTCAAGCCCTGTGAG           GTAAACTG TACCTT CGGTTTAC            TATTTCCATTGAGGA  54 42
        cspB NONE
      BL0008    8261 ..    8279 +  -3.7  -3.65046   ACATCACATGCAGCG             GCGCGTC GTGCA GTCGTGC             TTCTTCCAGTGCGAA  51 466
        clpC   11797 ..   11816 + -13.6  -2.92495   TTGCCTCTGGCGACA            GCTCCCCT GTCA AGGGGAGC             TACTGTTTGTGTCGG  77 166
      BL0012   14815 ..   14829 +  -6.4  -2.57132   ATACGGCAGTGCCAC               TGGGCA ACC TGTCCA               CTTCTACGCCGAACG  48 40
        proP   16374 ..   16405 +   -13   -3.1372   ACATCTGATCTCCTC      AGCTCCGGCTCCTTC CCC GAGGGAGCCGG-GCG      TATTCATCGACCATC  75 33
      BL0014   17252 ..   17281 + -13.6  -3.59979   GACTCGGGTTGCAAA       GGTCTGACCCTG ATAGTA CGGGGTCAGGCC        TTTCCCATCCCAAGA  84 67
      BL0015   19289 ..   19338 + -20.9  -3.14931   GGAGCTGTCGCCGTA GAC-GACTGAGGGGAGCTTGCGGT ATA ACCGTAAACTCCCCTCAGTCAGCC TTGCTGCCAGCTCCC 100 139
        hisS   22329 ..   22343 +  -3.5  -3.01712   GGTTGCCCAGCAAAC               CGTCG AAATC TGACG               TATTCGCGCGAAAAA  44 13
        aspS   24300 ..   24336 + -23.3  -4.59773   CCGGTGCTATTAGCC    GCAAATGGCCCTTGGAA TAA TTCCAAGGGCTATTTGC    TTTTTGCGGGTGGGG 100 149
      BL0020   26107 ..   26122 +  -2.6  -2.51872   TGGACATACTGTGAA              C-ACGTT GGA AACGTCG              GTGTGTTATCCTCCC  38 27
        gluA NONE
        gluB NONE
        gluC NONE
        gluD   29716 ..   29763 + -13.8  -4.87626   GCTACGTAGCCTTCA CGGAGGATAGGT-T-GGAACAT ATGAAG ATGTTCCGGCACCTATCCTCCG TTTTTGCTATTGCGA 100 103
      BL0025 NONE
      BL0026   32144 ..   32154 +  -3.2  -2.57423   AGTAACAAGTGGAAT                 GTGA ATG TCGC                 TACGTTGCTGGGTCT  40 36
      BL0027   33288 ..   33311 +  -3.7  -3.06492   GCGATCCTCCCATTG          GCGGAGCCA AGCGCA TGGCACAGC           TCTTCGCATGGCTCC  46 41
      BL0028 NONE
      BL0029 NONE
      BL0030 NONE
      BL0031 NONE
      BL0032   41932 ..   41946 +  -4.2  -3.52678   TCCAAAAAATAAACA               CTGCTC GAG GAGGAG               TATTTATGAAGAATT  52 321
      BL0033   42979 ..   43016 + -18.7   -2.7035   GACCAAATAATTGAT   GTGATGGTGTGAGAAGGA TGT TCCTTC-CACGCCATCAC   TCATGTGTGGCTCAA  91 69
      BL0034 NONE
      BL0035 NONE
      BL0036   46849 ..   46897 + -31.1  -3.54424   TTTCTTCCTTTCATT AGCGTGTGGGGCGTGACCCGGGA TTC TCCCGGGGCACGCCCCACACGTG TTTGGAAAGCTGGGA 100 166
      BL0038   49726 ..   49755 + -19.5  -3.29511   ACTGAATACAGATAA       GGGGCGTATAACA CCGT TGTTATACGCCCC        TTATCGGGCAATCCG 100 78
      BL0039   50377 ..   50389 +  -3.3  -4.16921   TAGCGTGAAAAATGG                CGGAT ATA AGCCG                TTTTGCCGGTTATTA  58 110
      BL0041   51759 ..   51799 + -26.5  -2.62983   GCTGGGCGAATATGA  GTAATGGCGGTTGGAATCG GAC TGATTCCAACCGCCATTAC  TCATATCAAGCTACG 100 49
      BL0045   56689 ..   56737 + -14.8  -3.35679   CATGCCGTCGCTGAA GTAGCCGTAGTAGTGGCTCCCCTC TAT GAGGGGGGGCACTAC-A-GGTTAC TTATGGATGAACAGG  86 22
        ppgK   58577 ..   58600 +   -16  -4.28774   CGCGAATATGCTTCA          GGCCGTCCGA CTAG TCGGGCGGCC           TTTTGCATTGCATAG 100 71
      BL0048 NONE
      BL0049   61204 ..   61223 +  -2.1   -4.0162   CAAGCAAGACATCAG            C-CATGGC CGCAT GCCGTGTG            TTTCTAATCTGCGCA  57 381
      BL0051 NONE
        ligA   69687 ..   69697 +  -6.8  -3.61178   CCCCTCTGATGAGGG                 GGCT GTC AGCC                 TTTAGGCTGACTGGG  60 68
         mrp   70930 ..   70953 +  -9.6  -4.37092   GAACGGCTGTTGGCA          GTGTGAGCCT GCGC AGCCTCACAC           TTTTGTAGGCGGCGT  84 20
      BL0055 NONE
      BL0056   75842 ..   75858 +  -2.2  -5.08824   GCGTTTGATGGGAAA              TGTGCG TATGC CTCACA              TTTTTTGCATAAAGC  75 149
      BL0058   77721 ..   77744 + -13.2  -2.71984   ACGTGTGCTACGATG          GAAGGC-CCCC TTC GGGGAGCCTTC          GTTGTGCTTGCGTTG  73 66
      BL0059   78961 ..   78990 +  -3.7  -2.87564   GCCGCGACGCCCTGC       TTGGCTGA-ATTGT GAG ATAATATCGGCCGA       TATGTGAACGGCTGA  43 18
      BL0060   79286 ..   79302 +  -3.5  -3.53012   CGCCGGATTCGTGTA              CTGGGCG GCG CGACCTG              TTTCCCGCGCCGCCA  50 46
      BL0062   80885 ..   80905 +  -2.5   -2.8934   ATCGCCTGAGGCTTG            GCCTGAG ATCGATA CTGAGGC            TATCGTGCTTTAGGC  41 32
         efp NONE
        nusB   83803 ..   83821 + -11.7  -4.72272   GTCATTTGTTGTTCA             GCCTCCC CATTC GGGAGGC             TTTTTCATGGGCGGA 100 40
        carA NONE
        carB NONE
      BL0069   89530 ..   89545 +  -3.2  -2.94747   GGAATCAGATGTCGC              GGCATG CGTA CGTGTC               TATCTCATCGCGTAC  42 48
      BL0070   90556 ..   90576 +  -8.9  -3.40522   GCGCAGGCAAAGCCG            CAGCCGGCG ATA TGCCGGGTG            TTGTAATCCAGGAAT  63 304
      BL0072   93796 ..   93811 +  -8.2  -2.90888   TGCATCAATGGCTTG              GGCGGC TTCA GTCGCC               TGCTTGTCTAATGAT  55 433
      BL0074 NONE
      BL0075 NONE
        gltL   96373 ..   96385 +  -4.1  -3.34962   TGCACACCTTCGAAT                TCGAG TGA TTCGA                TTGTGCCATATCGAC  48 18
      BL0077   97487 ..   97506 + -12.8   -4.2803   CAACACATATAGCAA            CGCCGGCT TTCG GGCCGGCG             TTTTGCGTTAAGGTC  93 164
        metC   98855 ..   98884 + -10.7  -5.34555   TTCTACTCCTGGGGA       GCGGCGTCGGTTGT GCC ACA-CCGGAGCCGC       TTTTTTATGCTCTGG 100 58
      BL0079   99339 ..   99380 + -20.4  -3.24976   GTGGTCTGAGCTGCA TAAGGCGTGCGTCATCGA TCGGTC TTGATGGCGCACGCCTTA  TCTGTTTGGCAGATT 100 47
      BL0083  102148 ..  102167 +  -2.8  -2.90982   ACACATAGTGAACAG            TTGTACAC ATAT GCGTACGA             TGTCTACCGCTTTGT  42 77
      BL0084  103335 ..  103350 +    -4  -3.75629   CATACAGGTCTTCGG              GTGC-GA GAA TCAGCAC              TTTGCCTTCCGCCTC  54 205
        dapF  106067 ..  106082 +    -9   -3.0263   ACGATCCACAGTATG              TCGACC ATGA GGTCGA               TGTTGAGGCGGTAAT  60 101
      BL0089  108147 ..  108198 + -19.5  -3.98075   GCCGCGTGTCTGCGT CGTCATGTGCGGTGTTACGCGCT CGGCGT GGCGCGGAACACCGCACACGACA TTATTTGGATGATGT 100 407
      BL0092  111552 ..  111582 + -16.2  -2.81464   ATGGAGCGCAGCGCA       GACGCCCATCACGA TTT TTGTGACGGGCGTC       TGTAATGCATACTGA  82 3
      BL0094  114490 ..  114506 +  -2.1  -3.06228   CTCATTGCGAGGCAT              GACACGC GCG GCCAGTC              GTTGTTTCTGGTGAG  42 24
      BL0095  115130 ..  115170 +  -6.2  -3.54602   TGAGCGCTACGGCAC GCGTATGCGACACCAC-GTG TCG CGCAGTGCTGGC-CATACGC TATTGTTGTCATTTG  58 132
      BL0096 NONE
        ispC NONE
        ispG NONE
      BL0099 NONE
        recO NONE
        uppS  123039 ..  123049 +  -2.4  -3.51934   AGCCGTAAAGCAAAC                 GCCC GGT GGAC                 TGTTTGTAGGCGAAG  46 69
        glyS  142912 ..  142942 + -13.2  -4.43307   GTGGCGGCGATAGAC       GCCGGGGCTCCTCT CTC AGGGGAGCCCCTAC       TTATTTTCTTAGGAA  95 120
      BL0117  144229 ..  144250 +  -7.2  -2.78679   CTGAAAATACACGCA           ACACGCGC CATTCT GCGCGTGA            ATTTCCCTCCAAGAG  54 48
        ftsZ  145539 ..  145550 +  -2.2  -3.14132   CGCTGAAAGGATTGA                TCCA TGGC TGGG                 TTCATGAAAAACGCG  42 35
      BL0119  146061 ..  146090 + -19.4  -4.05004   ACGTTATATCGGTAT       TCGGCCGACTCC CAGCAA GGAGTCGGCCGA        TTCTTATTGTGCTCC 100 65
      BL0120  146460 ..  146470 +  -2.4  -3.00022   AGGCCGTTTTTGACC                 CGCC GGA GGCA                 TATATCTGGCATAAA  41 40
      BL0121  148002 ..  148027 + -14.7  -3.74077   TGACGAACCAACAGG         GACGGCTGCGC ACCC GCGTGGCCGTC          TTTGCATGTGTGGCC  91 63
        lspA NONE
      BL0123  149540 ..  149554 + -11.4  -3.14564   ATATTTAGATTCAGT               TCCGGC TTC GCCGGA               TTCATCCCAGAATAA  71 69
      BL0124  150406 ..  150420 +  -6.4  -3.61178   ATTGAGTGGGGGCGT               TGATGG TTG CCATCG               TTTGAGCTGGCTAAA  58 146
      BL0125  151640 ..  151658 +  -4.4  -3.45737   CGGGAGAGAAGTTTG             GGCTGTCC TCG GGAATGCC             TTCTGCTGGTGATTC  52 309
        dnaE  155416 ..  155430 +  -8.5  -2.73124   CCAGCTGCTTGCCTG               CCGCC TGATT GGCGG               GTTTCGCCCCTGGCC  57 18
      BL0128  156091 ..  156101 +  -5.4  -3.02043   GTTCGTCAATAATGC                 GACA TGA TGTC                 TATTCAAGAAGAGTT  48 170
      BL0129  158027 ..  158076 +    -8  -2.71263   GAATACCGCGTAATC TGACATC-CAT-CTGGCTCCCCTCA AGG TGAGGGGAGCCAGCACGCGAAG-CG TGATTGAGGAGAGTT  56 23
      BL0130  158671 ..  158685 +   -10  -5.40072   AGGCGTCTAAAAAAA               CAGTCC GGT GGACTG               TTTTTTTAGACGAAG 100 70
      BL1293 NONE
        acyP NONE
        hisD NONE
        hisC NONE
        hisB  170815 ..  170836 +  -2.9  -3.28712   GATGACCGACGACAA           GTTCGATCC GGAC GAATCGCAC            TTCTCCGACGAGGAG  46 39
        hisH  172285 ..  172312 +  -8.4  -2.75993   CGCTGTAAAAAAGCA        TGAAGCTCCCTC TGAC GAGGGAGCTCAA         ATTGTGTATAAGTAA  57 33
        hisA  173079 ..  173096 +  -6.9  -3.21288   GCGAAGTAGGCAAAG             GACTCGC CTTA GCGAGAC              TGTTAATCTACCTTC  54 32
       glnA2  176121 ..  176148 + -17.8  -4.54449   TGCACATGTGCCAAA        CCCCGTCGATGA TTGG TCATCGGCGGGG         TTTTCTATGGCGTGT 100 51
      BL1303  177010 ..  177025 +  -6.8  -3.39505   CGTATAGATGTAGAG              CAGGGC GGTC GCCTTG               TTCTCGATATACACT  56 210
        hflX  184443 ..  184456 +  -3.1  -3.19463   TTCATCAGCAGACCG               CCTTT GAAG AGAGG                TTCATCCATCATGGC  43 182
        ldh2  185550 ..  185566 + -12.3   -5.5112   TTATACCCTGCTGAA              TGCTCCC GTT GGGAGCA              TTTTTTATTCGTGGA 100 146
      BL1311 NONE
        nrdR  188477 ..  188501 + -18.7  -3.84825   CCAGCACTTATGAAA          GAGACCCGTCA TGA TGACGGGTCTC          TTTCATATCAATCGA 100 108
      BL1315 NONE
      BL1316  194039 ..  194051 +  -2.6  -2.62184   CAGTCCTCCTCCCGA                CCTG AGCTG CGGG                TGGTCTCCAACCCGC  38 113
        ftsI NONE
      BL1318 NONE
        murF NONE
        murX NONE
        murD NONE
        fstW NONE
        murG NONE
        murC  205635 ..  205667 +  -4.2  -3.43785   GCCAAAGAACGCAAG     CGTGCG-AACGT-ACG TGT CGTTGCGTTACGCGTG     TTGATTGCTGTCGTC  52 364
      BL1326  209224 ..  209237 +  -3.9  -3.21276   CCCTCCAATATGTTA               CTAAA GCGC TTTAG                TCTTCTGCGGGCGAG  46 73
      BL1327  212471 ..  212503 + -18.6  -3.00923   AATTCCCGTCTGATG      CTTCTGCCTCCTCG AACCA TGAGGAGGCAGAAG      TATGTCGTATTACGG  95 40
      BL1328  215808 ..  215821 +  -9.5  -3.29144   GATGCTGCATGGTCG               CGCGC GATT GCGCG                TTATGGCGGGGATGG  68 106
      BL1329  219105 ..  219139 +  -9.9  -3.05596   AGCCGCGCCTGATAC     GGATTCGGCCCGGGT CCTGA ACCCGGGCATGGTCC     TTGCCTCCAACCGTC  66 29
      BL1330 NONE
      BL1331 NONE
      BL1332 NONE
      BL1333 NONE
      BL1334 NONE
      BL1335  229282 ..  229306 +  -4.2  -4.30987   GGTACGTGGCGCAGA         CGGCGCGATCC TCTA GGAGC-CGCTG          TTTGTTCTGACGAAT  65 10
      BL1336  230752 ..  230800 + -29.9  -3.31799   AAACGGCATGAGACG GGAATAGGCAAGGTCCGACGGGA GTT TTCCGTCGGACCTTGCCTATTCG TTATCACGAATTGTA 100 78
      BL1341  236973 ..  237026 +   -11  -2.72036   ACTGGCATAGTGCCG GGGCATGGAAGATGAGGCGTCGGA TTTGTC TCCGAGACCGCATCTTCCATGCGG TCCTATATCGCTTTA  67 42
      BL1343 NONE
        nagA  240766 ..  240811 + -16.5  -3.66018   ATTCGTCTACGAACA TGGTCACATGGTGAGAT-GATA GTA TATTTGTCTCACCATGTGACCG TTATTCACGTCGTAA  95 72
      BL1345  242732 ..  242754 + -13.4   -4.4388   GTCGGCTTCGCCGCC           AGCTCCCCTC GGA GAGGGGAGCC           TTTATTGCTTTATAT  95 124
      BL1346 NONE
      BL1347 NONE
      BL1348  246850 ..  246870 +  -3.9  -5.56673   CCCATCGAACTGGAA            CAGGGCG TGGGCGT CGCCGTG            TTTTTTGTTCTCGAT  88 102
        folC NONE
         smc  256763 ..  256800 + -14.2  -2.60244   ACTGGTACCACAGGT   GACAGAGGGCGGTC CATATCGAAA GACCGCCCTCAGTC    TCGCTTCGTTCGACA  78 64
        sigH NONE
      BL1358  260770 ..  260811 + -16.7  -3.48276   AAGTAACGACATATA C-AACAAGGCCCGTCTGATG TAT CATCAGACGGGCCTTGAGCG TTCTATAAGAAACGC  93 35
        ispH  264590 ..  264602 +  -6.2  -3.62597   CGCCACCTTGGGATC                GGCC ATAGA GGCC                TTCTTGGCACCTACG  57 281
      BL1365  268220 ..  268234 +  -7.8  -2.52464   GGCTTCGGCGGTCTG               CTGCGC GCC GTGCAG               TAGGTTCGACACACG  53 8
        infC NONE
        rpmI  269395 ..  269405 +  -6.8  -3.29511   CGGCCAGGCCAAGAA                 GCTG CAC CAGC                 TTCTGCAGAAGTGAG  56 1
        rplT  269886 ..  269903 + -12.7  -4.01135   ACTTCACACTAGAAA             CCCCGCT TCCG AGCGGGG              TTTCCTATTATTAGC  89 56
      BL1368  270892 ..  270904 +  -4.8  -3.04715   CACATCCCAGAGCGC                GGTG AGACA CACC                ATTTTGCGACGCGTC  46 21
      BL1369 NONE
      BL1370  274946 ..  274974 +  -3.2  -3.96216   AGGTGGCACGTGAGC       TCATTGC-TCGCG GCAT CGTGGCGTAATGA        TTGTTTCGATAAACG  56 0
      BL1371 NONE
      BL1372  276686 ..  276714 +  -2.5  -2.68612   AGACCATCCAATATG        TGATTTATGGTCA TTG TGACTATAAGTAG        TGCTATGCTCTCAAT  38 78
      BL1373 NONE
        nadA  278911 ..  278938 +    -4  -3.36327   AGGTGGCACTGGAGC        GCATGCTGCGCG TTCA CCCGTGACATGC         TTCTAGCTCCCCTCC  48 3
        nadB NONE
        nadC NONE
      BL1377 NONE
      BL1378  284221 ..  284267 + -35.4  -3.53811   TATTTGCCTGATTAC CGGCAGAACCCCCGCGTCCC GGCGAAA GGGACGCGGGGGTTCTGCCG TTTGAAGGCCGTAAA 100 66
      BL1379  286454 ..  286483 + -15.9  -4.24342   GTAGCCGACCATTCT       CTCTAGCTCCCCTC TCT GAGGGGAGCTA-AG       TTTATTCCTCACCAA 100 53
      BL1380 NONE
        pheA NONE
        tyrA  289155 ..  289178 +  -4.5  -4.25104   ACGAAGAAGGCCGCG          CGAGGGGGA TGAAGT TCCCGCTTG           TTTTCGTGAGAAGAC  65 90
      BL1383 NONE
      BL1384  290665 ..  290681 +  -6.5  -3.34013   GCCTTTCCGCGGGCA              TGACCAC TAT GTGGACA              TTGGTTAACAAACTC  56 23
       dppA2  292605 ..  292630 + -14.7  -5.24796   TAGTTCGGAAATAAA         GGGCGAGGATC GCAA GATCCCCGCCC          TTTTTGTTGTGTGCG 100 70
        dppB NONE
        dppC NONE
        dppD  296857 ..  296882 + -16.3  -5.28176   ATAGGACATTCTAAA         TTAGCTCCCTC TTAT GAGGGAGCTAA          TTTTTTATACCTCAA 100 40
      BL1391 NONE
      BL1392 NONE
      BL1393 NONE
      BL1394 NONE
      BL1395 NONE
        ctpE  304058 ..  304085 +  -7.6  -3.57731   CTGACGGGCAAGCTC        TCGCGTCGGCAT TGAG ACGGCGGCGCGA         TTGTCTCATACTTCA  63 11
         acn  306954 ..  306981 + -21.4  -4.08767   GACTGAGGGGAGCAA        GGCCGGTATCCG CCAA CGGATACCGGCC         TTTTCCACGCATGCC 100 87
      BL1398 NONE
      BL1399  308337 ..  308351 +  -5.6  -3.14881   CCAGTATTCCACGAT               GAGTCG GAC CGCCTC               TTCCTGCCGCGCTTC  50 471
      BL1404  314061 ..  314084 +  -2.3  -3.59979   AAGTGCATGCCACGC          GCATGGCGG AAACGC CCGTTACGC           TTTGAGATGAGCAGA  48 85
      BL1405  315133 ..  315155 + -14.8  -4.86133   CCGTCAAACGTCACA           GCCCGACCAC ATT GTGGCCGGGC           TTTTTCATGTCTGTC 100 77
      BL1406  316243 ..  316257 + -11.4  -3.05816   GCAACGGTGAATGAA               TCGGCC GCA GGCCGA               TTCCATAGCACCTCA  71 31
      BL1408 NONE
        miaA  320041 ..  320056 +  -4.6  -3.59979   AGCCCGGTCGTTCGT              CACCTC GCGT GTGGTG               TTTGAGGTACGCAAC  54 473
        ftsK NONE
       pgsA3  324286 ..  324313 +  -4.8  -3.05844   TACCTGTACAACACG        TTCGTCGC-CCCG AAG CGGAAGTGACGGA        TATTCCAATGCGGGA  47 2
      BL1413 NONE
      BL1414  325479 ..  325503 + -14.3  -4.82667   ATGTCTAGCTGTGAA          CCCGTATCGCT TGT GGCGATGCGGG          TTTTTGCTGTCCTGC 100 75
        recA  327270 ..  327307 +    -5  -3.05384   CAGCTAAGGCCTGAA  CATGATTAGTGCCG-AAG CGTT CTTGCGGCGC-AATCCTG   TTGCGTCGCAAGACA  50 27
      BL1416 NONE
      BL1417  328707 ..  328720 +  -5.2  -3.17075   TTCGGAACACATATA               GCGG GTTACA CCGC                TTGAGTTAGAGGAGG  50 122
      BL1418  329440 ..  329468 + -19.7  -5.14563   TCAGCTGATACCGCA        TGGACCGCTTCCA ATA TGGAGGCGGTCCA        TTTTTTCGTAAAAAG 100 62
        secA  332486 ..  332507 + -15.9  -4.55118   TTAGTAACTAGCTCA           TGGCTCCCC ACAC GGGGAGCCA            TTTTCTATGCGGTTC 100 52
        trpD  335179 ..  335199 + -11.8  -3.41222   CCGTCGTCGTAATAG            CCGCCCTG ATCAC CGGGGCGG            TCTTTGCGGTTGAGA  72 445
      BL1424  336620 ..  336648 + -15.4  -2.74563   GTAATTAACAAATGA       GGCTCCCTC-GTC TGAA GACAGAGGGAGCC        TCATTCAAATCTCAC  81 37
      BL1427 NONE
        hrdB  342659 ..  342689 + -11.3  -3.53091   CTGGATCAATGATCA      T-C-TGGCTCCCCTC TGT GAGGGGAGCCAAGCA      TTTGAAGAGAAAAAT  75 29
       gyrB2  345051 ..  345107 +  -3.7  -3.49186   AGACGTCGCTGATAA TGACATCGTGCTTACCGAGAATTTC CGTAATT GGCGTTTGAGGTGAGCACGTTGTCA TATGTTTTATGCGTG  50 45
      BL1430 NONE
      BL1431 NONE
         lhr  352551 ..  352564 +  -2.4  -3.72576   TATGAGAGCAGTTCG               CCAT CGGAGA ATGG                TTTGCTCAGCGCGGC  52 367
      BL1435  357894 ..  357918 +  -5.7  -3.65812   AATCGTCGGCTTGAG          TTTGGAATCCG TGG CTGATTCCGGA          TTCTGTTCGCCGAGC  57 518
      BL1437 NONE
         dut  359431 ..  359444 +  -5.2  -3.07935   GGAGTGGCGTCCTGA               CCGG ATTAGG CCGG                TTGAATGACTAAGGT  50 26
        relA  362011 ..  362056 + -15.6  -2.69151   GGGTACCTGATTAGG CTGTGAGGGACATGTTCCGGA ATTCC TCCGGGGTGTGTCCCTC-CAG TCGTATCTGGCGGCG  82 148
      BL1445  367071 ..  367094 + -13.2  -5.30575   TAGCTGACGTATTGG          TGGCTTCCTC GTCA GAGGGAGCCA           TTTTTTCGCTTTTTA 100 42
      BL1447  369269 ..  369279 +  -5.4  -2.67694   ACCGCACATGCCAAG                 TTGG CAG CCAA                 TCGTCTGGTGATGGT  46 4
        corA NONE
      BL1449  371318 ..  371332 +  -7.8  -3.02745   ACGACGTGTCCAGTT               GCGAGG CTA CCTTGC               TGATTTATGAGTGAC  56 47
        leuS  374436 ..  374469 + -16.1  -3.96624   TTTCAGCTGGACAAA     CGCCCATGAATCCAT CAGC GTGGATGCATGGGCG      TTTCTCATAACCATC 100 159
      BL1451 NONE
      BL1452  376986 ..  377002 +  -2.2  -3.08679   TTACGCGGCGGCAAG              CCGAAT AGCCA ATGCGG              TATTCGGTGCAGCAA  42 18
      BL1453  378578 ..  378599 +  -3.5  -3.34398   GAACGTACCGGTAAC           CGTGGTGCC CGGA GGCGACTCG            TATTTGAACGACGCG  48 124
      BL1454  379587 ..  379623 +    -8  -3.15407   AGGCCATGCAGGAGC   TCGGCCGCCGCGTGGCCG GAA TGGT-ACACGGCGGC-GA   TGTATTGCTGCTCTC  60 95
      BL1455 NONE
        rimI NONE
         gcp  382825 ..  382842 + -12.7  -3.67296   GATGAAAATAAAAAA             GCCTCGG AGAA CCGAGGC              TTTCGATGGCTCCTG  81 192
      BL1458  384343 ..  384355 +  -4.7  -3.05022   TCCCGAGACTGGAAA                GCGGC AAC GCGGC                TATGTCTATCCCCAG  46 108
        topB  397462 ..  397487 +  -5.3  -3.14013   ACGATACAGCCACGC         CTTCCGGGTCC TCAT GGACCAGGAGC          TGTTCAATCTGCTTG  50 120
      BL1470  398611 ..  398623 +  -9.1  -3.47494   GGAGGGTCAGGCTTT                GCGGA CGG TCCGC                TTGTAGTCCTTGGAT  66 470
      BL1475  403024 ..  403041 +  -6.9  -3.35679   ACGCACGACATGGAA             CGCCTCG TATC CGAAGCG              TTCTGCATCGCCGCC  56 72
     BL1486a NONE
      BL1487  419364 ..  419374 +  -3.2  -3.91506   ATGCCAGCAGTCCCG                 CCGT GGC ATGG                 TCTTTTTCCGCGTCC  56 452
      BL1495  439368 ..  439402 +  -7.8  -4.30995   TGGATGTGTTGCATA     CGCCCGGTTTCGATGT ACC AGATCAAGACCGGGCA     TTCTTTTATCAGACA  74 434
      BL1497  441670 ..  441681 +  -2.2  -3.10895   AGGCCTGAGCGATAT                CCGT GGCG ATGG                 TCTGTCTGTCTTCCA  41 297
      BL1500  445890 ..  445920 + -13.4   -3.8572   CTTAACTTGCCCGAA      GGCGCGCTCAAGT AGTTTG ACTTG-GCGCGCC       TTTCGTGATGTTGTA  88 87
       fadD3 NONE
         def  449254 ..  449279 + -14.1  -6.15828   AGTCGCCTACGGCGA         CAG-CTCCCCTC AGA GAGGGGAGCCTG         TTTTTTTTTAGTACC 100 125
        rpsB  450367 ..  450394 + -10.6  -2.71731   AGTGATGCTCTACGA        TGGGAAGTGCCT GAAT AAGCGCTTCCCA         TCGTTCACGGGTAAG  64 36
         tsf  451323 ..  451365 +   -23  -3.02829   CTTAGCGTAATTTCA ACGAAACGCCATCCGGTTAT TCA ATAATCGGATGGCGTTTCGC TATTCCAAGGGTGTC 100 62
        pyrH NONE
         frr NONE
        cdsA  453818 ..  453843 +  -6.2  -2.95298   TCACCTGCGCCTTGC         TGTGGATCAC CGGACT GTGATTCGCA          TGTCTCGTGCATGAA  51 6
      BL1508  455431 ..  455449 +  -8.8  -3.20723   CAGCCACGCGCCATG             GCAGATCG CGG CGATCGGC             TTACCTTCGTGCGCG  61 239
        hisF  458115 ..  458129 +  -2.8  -3.15544   CTCCCGCTGGGCGAA               CAATCC AGT GAATTG               TTCGTGGCAATGCGC  43 55
        hisI  458598 ..  458621 +  -2.2  -3.76224   TGGTCGAAGGCCATC          GCCCGGCCGA GCAG TAGAACGGGC           TTTCCTGACTGGGGG  51 9
        trpE  460265 ..  460305 + -29.9  -3.03006   AACGTTCAACGCATA  GCGATGCCCCCGCTGACAG AAG TTGTCGGCGGGGGCATCGC  TGTCTGTACGTTAGT 100 39
      BL0689 NONE
      BL0690  462943 ..  462969 + -10.2  -2.77962   GTCTGAGATTTCAGC         GCCTTGGTAC ATACTTG GTGCCAAGGC         ATTTCGCGTGTGGAG  66 49
      BL0691  463755 ..  463776 +  -5.9  -3.05384   CGTAGGTGTCGAGGC           TGGTGTCGTC CTC GGCGA-ACCA           TTCGATGGCGAGCGC  49 422
      BL0697 NONE
      BL0698 NONE
      BL0699  474502 ..  474514 +  -6.9  -3.03159   GCCGAATGAGCAGTC                CTGGC GTC GCCGG                TATTAAGACGATTCG  53 32
      BL0700  475872 ..  475886 +  -2.8  -2.82253   GGTCCGGCACTGCTA               TCCGAT ACT ATCGAA               CTGTTGTTTTGCGTT  41 144
      BL0701  476545 ..  476579 + -15.1  -3.29324   GGGAAATGGAAGTGA    GAGCCGGACGCCCCGAG TAT CTTGGGG-G-CCGGCTC    TTGCGTTTCGGTCCA  86 84
        uvrA  479894 ..  479911 +  -5.6  -4.45544   CACACCCCAACCCAC             CCAATC CCTGAT GATTGG              TTTTGCTTAATAGCG  70 133
        uvrC  482311 ..  482348 +  -6.9  -2.92018   GCAGTGAGCCGGCCC   GGTCCAGCAGCCCAGAG TAAA TTTTCGGTTGCGGGGCC    TGTGGTTGACATATT  53 34
        aroE NONE
      BL0705 NONE
      BL0706 NONE
         pgk  486900 ..  486927 +   -15  -5.40072   TGAGTAATCCATTTT        C-TAGCTCCCCTC CTT GAGGGGAGCTACG        TTTTTTTAGAAGGGA 100 34
         tpi NONE
        secG  488090 ..  488134 + -17.9  -3.52079   GCCATATAGACTTGT CGCTCGCGACCCATGACCG TTACCGT CGGTCATGGGTCGTATGCG TTCTATCGAGTATTA  95 52
        ldh1  489095 ..  489114 +  -2.8  -2.57344   GAACTCGTGCGTGAA            CACTGCGAG GGG CT-GCTGTG            ATTCTCGACGCCATC  40 5
      BL0711 NONE
      BL0712  491860 ..  491873 +  -3.7  -4.01381   AGCCATCGGCATTGG               CAGCG TTAC CGCCG                TTATTTGCGTTGCGT  59 255
        hrcA NONE
        dnaJ  500547 ..  500574 + -17.1  -3.18366   GAGAGCGGATGCGTT        CTTGGCTCCCC CTCTGA GGGGAGCCAAG         TCTGTTACTTCAGCA  89 39
        bacA  502507 ..  502539 +  -9.2  -3.39896   CAGAACCACCCTCAG     TCTCGCT-ACGCGAG CCAG CTCCCGTCAGCGGGA      TATTGTGTATATAGG  66 133
        thrS  506290 ..  506332 +  -8.5  -3.53224   AGCTGACGCCGTAGG C-GACTGAGGGGAGT-CCTGC ATG GCTCGCACTCCCTTCAGTCCG TTTCACGGACAGCTC  64 73
      BL0725  506967 ..  506991 +  -8.5  -4.42386   TTGCCGCTTGCCTGA          CCGGGTGCG GCACCCG CGCAACCGG          TTTTATCGGTACGCG  79 26
      BL0726  507851 ..  507866 +    -9  -2.89447   GATGGCCCAGCTCGA              CGAGGA GTAA TCCTCG               TGATTATCCTTGGCG  61 16
        ruvC  508457 ..  508474 +  -6.3  -3.10796   GGCATGTAGTATACT             TTCGAAC AGTT GTTCGAG              TCTTGAATCCTGGAG  52 32
        ruvA NONE
        ruvB NONE
      BL0730 NONE
         apt  511376 ..  511416 + -13.4  -3.09516   GTACAGTCAGTTTTC AAGGTCCGGCATGT-ACTG TGTA CAGTTACATGCCGGACCAA  TTACATAGTCAGGGA  78 59
        sucC NONE
        sucD NONE
      BL0734 NONE
        purH  516574 ..  516630 + -27.6  -3.07787   GCTCAGCCAAAACGC ACAAAGGTGGGATTCCGCCT-GACCCG TCAA CGGGTCCAAGCGGAATCCCACCTTTGC TATTCGCCTGCTATT 100 63
        rluB  518906 ..  518931 +  -8.9  -2.53164   ATACGCCTACCTTGA         CACGGGCGCGA TGTA TCGTGCCTGCG          CTTGGTGGTGCCTGA  58 114
      BL0738  521090 ..  521129 + -12.8  -4.87318   GGCCCGACCGATTAG  CCCCGGAATTCTGCCACT TTTG AGTGGTTGTCTTCCGGGG   TTTTTCCGTTTTCAG 100 172
        ugpA  522908 ..  522933 +  -6.1  -3.28791   AGCCTCTAAGATAGA         GTGAGTGTGGG GAAA CTCATACGCAC          TTATAACGAAACAGT  54 106
      BL0741  524925 ..  524939 +  -4.3  -3.62046   TGATTCTGGCCCTGT               TCATG CTGGC CATGA               TTGTTGCCGGACTCA  54 70
        helY NONE
      BL0743  528300 ..  528328 + -11.8  -2.93073   AACAACACGTGAACT        TGATGCCCAGTC ATCCC GACTGGGCATAA        TCATTGTTGGAACAA  73 51
      BL0744 NONE
      BL0745  529812 ..  529830 +  -8.1  -3.57144   ACCAGTCGACCGGAT            CGACCGGC GGTC GCCGG-CG             TTTCGGCGTGAACAG  66 434
      BL0758  542932 ..  542947 +    -9   -3.5393   TGATTTGGCACTTGC              CGGAGA TCTA TCTCCG               TTTCAAGGGGCTGAT  66 57
      BL0759  543936 ..  543948 +  -4.7  -3.02698   TCCTGTAACGCCAAG                CAGCG GAG CGCCG                GTTTATATCAGGTCG  46 33
      BL0765  547681 ..  547697 + -10.1  -2.50994   AGAGCTGAGACACAG              GGCGTGG AAC TCACGCC              GTTCATGGCGTTACG  62 270
      BL0769 NONE
      BL0770  550987 ..  550999 +  -3.3  -3.44051   TCCAGTCGAGCCCTT                CCCTG ATT CATGG                TTGTCCTCCTCGGCA  48 163
      BL0771  552028 ..  552044 +  -3.6  -2.61264   ATTCCCGTAGCCTTG              CTGGCC GAGCG GGCTGG              ATTATCCATGCCAAC  42 217
      BL0772  552973 ..  552983 +  -4.6  -3.14881   TAATCAACTGTTCTT                 GGTC GTC GGCC                 TTGCTGACGACGTTG  48 367
      BL0777  555866 ..  555883 +  -2.7  -4.18494   CCGGCAAACGCCAAA             TCAGC CCCTTGAA GCTGA              TTTTGACTCAGCATC  58 223
        hutM  557579 ..  557592 +  -3.1  -3.16881   ACACATGACCATAGT               GTGAT ACAC GTCAC                TTCCTGAAGTACGTA  43 41
      BL0780 NONE
      BL0781 NONE
      BL0782  561083 ..  561101 +  -3.8  -4.07687   GCACGAGGTGTGGGA            CGGCACG CGGATT CG-GCCG             TTTTCCGCCCGCCGT  60 163
      BL0783 NONE
      BL0784  564306 ..  564360 +   -15  -2.80816   TCGCCGACGTCATCG CATGATTCCGTACGTTGGCTCCCCTC AGA GAGGGGAGCCAACGTATGAAACCCCC TATACTAAATCGCAG  81 21
      BL0785 NONE
        cpsY  566144 ..  566172 + -22.5   -4.1964   GAAATGGAAGTAAGG        GCCGGCTCCTGAG TAT CTCAGGGGCCGGC        TTTTGCGCTATTGAG 100 103
      BL0801  585078 ..  585093 +  -6.8   -3.5393   TGATCTGAACCGTTC              CGGAGG TCTA CTTCCG               TTTCAAGGGGCTGGT  58 305
      BL0805  587325 ..  587344 +  -2.1  -2.61264   TAAAGGATAAAGGGA            TAGCAGT CATGCC ACTGCGA             ATTGTGCATCAGGAC  38 38
      BL0806  587872 ..  587883 +    -3  -2.92175   GCGATCGGCCTCGTA                TCAT CTGT ATGA                 TGTCCTGTATTGCAA  42 55
      BL0807  588948 ..  588960 +  -4.1  -3.22951   GTGAACATGCCATGA                CAGTT CTA GACTG                TGTTCTAAGACTGTC  48 121
      BL0808  589355 ..  589367 +  -3.3  -4.43859   CACCGCACCACTGAT                TGCCG TAA CGGTG                TTTTCTGAGATTGTC  64 5
      BL0816 NONE
      BL0817  595925 ..  595938 +  -2.4  -3.40611   TATTGATGACTCGTT               TGAG CCATGC CTCA                TATTCTTGCCCTACC  46 152
      BL0818  596511 ..  596527 +  -3.6  -2.57463   CAACACTAGGAATGT              TCGCTC ACTGC GAGCGC              CTTATGCCAACAGTT  42 32
      BL0819  597291 ..  597305 +  -4.2  -2.57931   CGGGACTACAGTAAA               CGGC AGATGTA GCCG               ATTGTGCCCAGTCCG  43 403
      BL0820  598423 ..  598441 +  -5.2  -3.30124   GTAGAGCTTCTTTTC             GCCGTATG CGC CGTACAGC             TTGTGCACGGTCAGG  49 291
      BL0831  609243 ..  609291 +  -9.7  -3.11218   ACCCAGCAAGAAGAG TAGGTATATCATGTGGACGGT GCACATA GCCGCCCACATGATATACGGA TATTGCAGTGTTTGG  66 125
      BL0832  609744 ..  609760 +  -2.1   -4.4078   GGCTGGCCTTGATCG              GGGCCGG CAG CTCGCTC              TTTTCCTTGGAGAGG  63 153
      BL0835  616444 ..  616469 + -16.1  -3.27476   TGGCCGCCTGATACC         GGCCGGCACCC TTAT GAGTGCCGGCC          TTCATCCTTGAAAAT  87 30
      BL0837  618600 ..  618614 +  -3.4  -4.09511   AGCGTGCTCACAGTC               GCCCGT CAT GCGGAC               TTTTCGAAAACTGTT  58 323
      BL0840  621576 ..  621599 +    -3  -3.96624   TTCCGCCAGAAACGC          CGAGAGCGGA ATAG TCCCCTTGCG           TTTGTCATCGGACTG  56 205
      BL0842  623134 ..  623153 +  -4.2  -3.68351   CGACCGCGCGCGGTA            GTGCCCGA AAAG TTGCGCAC             TTTGGATCGTGGCCG  54 25
      BL0844  625447 ..  625463 + -13.7  -2.89564   TCCTTTCCGGTACTC              GCTCCCG CTG CGGGAGC              TGTCTCGCATAGCGA  77 298
      BL0846  628107 ..  628129 +  -9.8  -2.59683   TTGAGCAACCGGCCA           CGACGAGTGG GCA CCACTCGATG           ATTATCGGATACGGT  60 163
        rpsT  631772 ..  631799 + -17.8  -5.04597   TTAAGGTTTTAGAAA        GTCCCGCAAGTC ATCT GGCTTGCGGGAC         TTTTTGTATCTCCGT 100 52
      BL0855  638021 ..  638037 +  -7.9  -3.29471   CCAGAGCCACGTTGG              CCTGCGG GAA CTGCGGG              TTGATCTCATCAAGA  59 418
       fadD2  643139 ..  643158 + -13.6  -5.24989   AACCGTATAGCAAAA            GCTCCCTC TGAC GAGGGAGC             TTTTTTCGTCTATAA 100 40
        tnsR  649805 ..  649819 +  -2.8  -2.72049   AGGAATCGCACGCGC               TCCG AAAAGGC CGGA               TCCTTAACAAATCTA  40 40
        glgC  651254 ..  651282 + -21.9  -2.62983   ACCAGTCCAGACATG        GAAAAGCCCCGCA TCA TGCGGGGCTTTTC        TCGTATAGAGCTCCC 100 44
      BL0879  667373 ..  667387 +  -4.2   -4.1822   GACTCGCGTCACTTT               GCCG TAGTAAT CGGC               TTTGTTGACCTCGGC  65 422
      BL0883  672165 ..  672181 +  -3.6  -3.69068   CACTTACTCGCCTAA              GGGTAG CACTC CTTCCC              TATTTCTTGGCATAC  52 392
      BL0885  675162 ..  675208 + -15.9  -2.96984   AGTAATCGCCCTACA ACGCAGGAACCCCGCGGCTTCT CGAA AGAAGC-GCGGGGTTCGAGCGG TATGTCCTGGATTTG  83 36
         xpt NONE
        pbuX  683684 ..  683719 + -17.8  -3.66908   CGCATAATCACATGA    TGATGCCCTATCGTCT TGCA GGATGATAGGGCATCA     TTGATTTTGGGAGAG 100 63
      BL0895  686871 ..  686882 +  -3.6  -3.54447   ACGATATAGCCGAGC                GGTG CGAG CGCC                 TGTTTGTAGAATGTG  49 442
        pncA  687854 ..  687868 +  -2.8  -2.91144   ACCGAACCCTACATC               GACG TTCGTTT CGTC               TGGTTTGGCCCATGA  42 162
      BL0898  689568 ..  689591 +  -5.9   -3.3506   GTGCGACCAATCCCA          GCG-AGCCGG ACCAG CCGGCGACGC          TTATGCCGGTTTCCG  52 146
      BL0902 NONE
      BL0903  695689 ..  695699 +  -8.2  -4.63932   ACCCTCGCCTAAAAA                 CGCC TCC GGCG                 TTTTCTTCACGGCTC  82 150
      BL0907  701752 ..  701779 + -14.2  -2.74563   TACAGCGTATCAATG        GTGAGCTCCCTC ATCA GAGGGAGCTAAC         TCATTCACCTCTGAA  79 22
      BL0913  708844 ..  708854 +    -4   -3.9461   AGAATTTCGTGCTTT                 TTTG CAT CAAA                 TTCTTCTTGGGAGAG  56 170
      BL0917 NONE
      BL0918  715026 ..  715040 +  -4.2  -3.85817   GATGCTCCATCCCAG               CTCGTT GGC GGCGAG               TTTATCGGAGGCGGT  59 513
      BL0921  718776 ..  718788 +  -2.6  -3.13403   ACAGGTTCATGGCAT                CTCC TTGAT GGGG                TCTTCGTACGGCAGA  42 45
      BL0922  719480 ..  719492 +  -3.4  -3.57561   TATACAACAGGCATT                TCAC ACACC GTGA                TTTGACGGATTCGGA  50 13
      BL0923  720777 ..  720798 +  -8.7  -2.87146   ACAGCACAACGAAAG           GAGCTTGGC TATG GCAAAGCTC            ATTATTCTGCGAGGA  60 99
      BL0924  722223 ..  722233 +  -4.6  -2.59431   CATCGTGGACCACGT                 GCGG TGA CTGC                 TGAGTTCTAGCGCAA  43 19
      BL0925  723007 ..  723034 + -10.6  -3.53444   CGTAACATGAAGAAA        GGTCCGGGCA ACCAACAC TGCTCGGACC         TTTCCGCAACACTCC  72 410
      BL0929 NONE
      BL0930  730073 ..  730114 + -26.9  -3.88438   CGTATGCATGATACG CGAAAAGGACTCCTGCCAT GTTT GTGGCAGGAGTCCTTTTCG  TTGTGTTTGCTATGA 100 57
      BL0934  736749 ..  736763 +  -6.4  -5.14563   GACGTATTCAGCGAA               CAATCC GAT GGGTTG               TTTTTTCGTCACAGG  86 76
      BL0935 NONE
      BL0936 NONE
      BL0937  740707 ..  740733 +  -8.6  -3.05463   TGCCGGCATACTCAA         GCTGAGCAGCCG TGT CGGCTAATCGGC         TTCCATGACACGGCT  60 4
        sdhA  742667 ..  742682 +  -4.6  -2.57564   CCGCTGGTGGTAATA              CCCAAG CCGC CTAGGG               CTTGTGGCACAATAG  43 42
      BL0939 NONE
        safC  744479 ..  744505 + -16.6  -3.02739   AAAGTAACTCTGTCC         TTGGCTCCCCTC TCC GAGGGGAGCCAC         TCTATCTCGCTTACC  87 34
      BL0958  767419 ..  767452 + -19.7  -3.02511   AGGGCTTATGAATAA     GCAAAGGGCTCGGGA CGAA TCCCGAGCCCTTTGG      TGTTAGCGAACTAAC 100 80
        guaA  771990 ..  772012 + -14.2   -5.4505   CTCTCTGTGACGAAT           GGGATTCTCC ATC GGGGAATCCC           TTTTTTGTTGCCGAC 100 44
      BL0962  774451 ..  774465 +  -3.5  -2.78816   TGAGTTGTCCAACCG               GTCGT GAAGA ACGGC               TATGCTGAAGACTGC  43 55
       prsA2  775722 ..  775750 + -18.2  -3.69506   GGTGGGGGAACGGCT        GATGGCCGCTCG ACATC CGGGCGGCCATC        TATTGTTTTGAGGTG 100 218
        glmU NONE
      BL0965  777701 ..  777751 +  -9.6    -4.946   TCGCTGATATTCGCG TGTCGGGCTGCCTGTTGCCG AACGTCATTGA CGGCACCAGGCAGCCCTCCC TTTTTCCTGTTTCCT 100 116
      BL0966  778951 ..  778973 + -16.3   -5.1417   TAGCTCCACAATCGA           GGCCGGTGC TTCAC GCACCGGCC           TTTTTCGTTTTCTGG 100 486
         pta  780830 ..  780870 + -17.6  -5.24129   CAGTGAGCCCGGCTT GGC-TCCCGGTGGCTCCCG CCAG CGGGAGCCACCGTAATGCC  TTTTTTGTAGCAAGC 100 35
        ackA  782229 ..  782260 + -23.2  -3.34088   CTAGTTGCAACACTA      TGGGGGCTGATTCC GATT GGAATCAGCCCCCA       TTCGTATATGGTCAT 100 70
      BL0974  788462 ..  788507 + -27.7  -3.29144   CCGCAGGAACGAACA GGCCCGTCCGCCACGGACCGCA TCT TGCGGTTCA-GGCGGACGGGCC TTATGGGAGGGATGG 100 524
        lacZ  793488 ..  793532 + -37.5  -3.56568   AGTCCACCGTGCAAA CGATGTGGCCCCCGACTTCCT CGC AGGAAGTCGGGGGCCACATCG TTTGCACGGTCCTTG 100 57
         tag  795157 ..  795176 +  -7.1  -3.92373   ATCGTCACGGTTGCG            GGCTCGT CGTCGT ACGGGCC             TTTGTGCATGACCTG  65 358
      BL0987  805338 ..  805372 + -27.4  -2.89971   CAACATAACAGATAA     CGAAAGCCCCCATCCA CTT TGGATGGGGGCTTTCG     TGTGCTATATGCTAG 100 96
      BL0994  814922 ..  814968 + -24.7  -3.99678   ATAGACGCCTTGCAT GAGAAGGGTTGTGCGACCATT GTCGA GATGGCCGCACAACCCTTCTC TTTGGTTATCACCAT 100 83
        troB NONE
      BL0996  816846 ..  816874 +   -11  -4.47158   CATCCATTTTTTCTT        GCCCCCGCTG GCGAATTCA TAGCGGGGGC        TTTGTTATATCTTCT  91 44
        glgB NONE
      BL1000 NONE
      BL1001 NONE
      BL1002  822940 ..  822979 +  -7.9  -3.14344   ACCGGTGATACGACG GGCACGCT--GTGCCGAAG AGAC CTGCTGCACGGAGCGTGCC  TTGGTGGAGGAGCTC  57 145
      BL1005  824796 ..  824842 + -17.4  -2.87132   GGGGCCTGTGACAAC ACTGCGGGCCGTGTCACT TGTAATAAGGT AGTGGCACGGCCCGCAGC TATATCGCCGCCGAA  87 30
      BL1009  831784 ..  831797 +  -4.5  -3.53012   GCATCCGCCGTATCC               CGG-GC GAA GCACCG               TTTGGGCGCGCCGCC  52 255
      BL1010  833590 ..  833602 +  -9.1  -3.21695   ACCTCTTGAAAATCA                CCACG GTT CGTGG                TTACCTTGGTACTGG  65 65
        wblE  833970 ..  833997 +   -20  -2.92667   CGCTTCGTCATACTA        GGAAACCCTCCC GCTT GGGAGGGTTTCC         TCATTTCGGGCTTCG 100 53
      BL1014  837900 ..  837947 +  -8.5  -3.72695   CCTGGTAGCCGCCGT TCTCGGACAAG-TCGCCCTCGGC ACGC GCC-ACGGCGATCTTGTGCGCGA TTTCCTCACGCAGCT  67 418
      BL1031 NONE
        thrC  862661 ..  862689 + -16.2  -5.86976   ACTGACAATTCCCAA        CCGATACATGCT TTACC AGCATGTATCGG        TTTTTTGTTTTCTGA 100 60
       pacL2  865953 ..  865978 + -17.7  -4.41494   CACCGATAACGGAAA         GAGACCGACAG ATTC CTGTCGGTCTC          TTTTCATTCGCGGTC 100 46
      BL1039 NONE
      BL1045  874180 ..  874193 +  -4.5  -3.05384   GGAAAACATTATCGT               TGGCT GATC GGCCA                TTCAATCGGCGCCCA  47 19
      BL1046 NONE
      BL1047  875797 ..  875807 +  -6.8  -2.78816   GCTGTTCAGCACAGG                 CGAC CAC GTCG                 TGTAATGCCCGCTCC  50 111
      BL1052  881836 ..  881850 +    -7  -3.62046   GCGTAAGGCTTCGCG               GCGGGC AAC GCGCGC               TTGTTGAACCGGTCG  60 35
      BL1056  885678 ..  885691 +  -5.9  -2.95751   CGAGCGTATCGACCT               GGTCG AACA CGGCC                TCCTTGTCTTCCTGC  48 483
      BL1073  905513 ..  905527 +   -10  -4.57073   GAGCCGTAAAGAAAA               CAGTCC AGT GGACTG               TTTTTAGGCGAAGTG  87 79
        pdhD NONE
      BL1075  907994 ..  908024 + -14.8  -3.27259   CCAAATCGCACAGAA      GCCCCGGAATCCG TTCAAT CGG-TTCCGGGGC       TTCGTCATATGTCTC  86 55
       glnA1  909805 ..  909834 + -18.1  -3.60296   CAGCGTAACTAGAAA       GAACCTCGTGAAA TTCG TTTCACGAGGTTC        TTTAGGCTGGACATA 100 110
      BL1079  911799 ..  911818 +  -5.6  -3.02263   GCGAATTACCTTGCA            CGGGCTGCC ATA GGC-GACCG            TGTTGGCGGGGATGT  49 128
      BL1086 NONE
      BL1087  922390 ..  922401 +  -5.8  -3.43546   GGCAGAAAATGCTAC                TCCC ATAA GGGA                 TATTGATTTTCATCG  55 235
      BL1091 NONE
      BL1092 NONE
      BL1093  927781 ..  927802 +  -9.3  -3.72576   GCGCCGAACGCGTCG           CCGCCCGCG ACCG CGTGGGCGA            TTTCGTGCAGGGAAG  71 477
      BL1101  935713 ..  935730 +  -5.5  -3.34233   TGGGCCGCTGAAACG             GTGCTCT TGGC AGAGCCC              TTCTCGCCATTGTCG  52 173
      BL1103  938351 ..  938370 + -13.6   -5.1675   CGCTTCGCGATGCCA            CCTCCCTC ATCA GAGGGAGG             TTTTTTCGTAGATCC 100 70
        purT  941399 ..  941442 +  -2.6  -2.68545   GTATGGCCGTTCGAT GCAGC--GACG-TATGATGCG CCGGC CGCATCGTAGCGTCATGCTGA GTGTTGTTGTAGCCC  38 300
        purC  942278 ..  942303 + -13.3  -3.93578   CGAGTAATGCATTAT         CTGGCTCCCCT CTCG AGGGGAGCCAA          TTGTCTTTAATTTCA  93 34
        purL NONE
      BL1109 NONE
      BL1110  949085 ..  949099 +   -10  -2.77999   GTGCATCGGCGGCCG               CGCTGA TCA TCAGCG               TGCTGTTCATCAATA  63 266
      BL1112  952225 ..  952242 +  -4.2  -3.40775   TAGCCGCCAACTTGC             GTTCAA GTGGGG TTGAAC              TGTTTCAATAAGAAT  52 38
      BL1113  953336 ..  953388 + -18.6  -5.32699   GGAGCGATTGTCAAG CGCCGAAATCGGTATCGCCTTGGGC TTCG GCCTGAG-CGATGGCGGTTTCGGCG TTTTTTGCTGTTTGC 100 64
        ahcY NONE
      BL1116 NONE
      BL1117 NONE
      BL1118 NONE
      BL1119 NONE
      BL1120  961640 ..  961667 + -18.5  -3.67864   ATTCATACGACGAAA        GGCTCCGACGG ATAATA CCGTCGGAGCC         TTTCAAATTGCGTTG 100 66
        purF NONE
        purM NONE
        purD  965993 ..  966040 + -16.4   -4.9725   CATCTGCTGCATATT TTTGGCCTGGCAGACATGTCAA TCGA TTGACGTGGCTACCGGGCCAGA TTTTTCTGTCCCGGT 100 52
      BL1127  971832 ..  971871 + -25.4  -3.09208   GGAATAGCAGCGGAA  TAACAAATGGGATCGGCT TTGA AGCCGATCCCATTTGTTA   TTCGCTCACTGCTTT 100 23
         dxs  977437 ..  977453 +  -2.2  -4.15044   TTGATGGCGTCTAGG              GCCG GGATTTTAA CGGC              TTTATTGGCCGGGCC  60 37
      BL1136  982821 ..  982840 +  -9.2  -2.66452   ACGTCGGCCCAGCTG            GCCAGCGG CGCG CCGATGGC             ATTGGTTATGGCGAT  59 308
      BL1138  985904 ..  985927 + -18.2  -3.66654   GGTTTCGCGCTGATT          GGCATCGGCC ATTA GGCCGATGCC           TTTGCCGTTAGAATC 100 28
      BL1139  986442 ..  986456 +    -7  -4.31433   GACGGCGGAGTAGAC               GGCCAG ATA CCGGCC               TTTCTTGTGCGGGTA  74 163
        yfnA  999707 ..  999735 + -15.4  -4.64766   CTGCTTTCGTGAAAA        CCGTACGCTGAG TTACT TTCAGCGTACGG        TTTTTGCGATATGCA 100 69
      BL1154 1005110 .. 1005133 + -13.8  -5.28176   ATCGATAACGGAAAA          TCCCCGACCC TTGT GGGCCGGGGA           TTTTTTGTAGGTACC 100 54
      BL1162 1014464 .. 1014485 +  -5.1  -4.37092   TACGGGATTTCAATG           CCACGGTCA TTGG TAATCGTGG            TTTTATCCAGAAAAT  68 419
       abfA2 1020606 .. 1020636 +   -17  -3.54109   GTCCAATACGACCAG       GGCCCGTCAATC ACCATAC GATTGACGGGCC       TTGTCATTCACTTCG  95 77
      BL1171 1027418 .. 1027465 + -17.4   -3.8766   GACCAATCGACTCGG TTGTGCAATATTCTGCACAT TTCCAACT ATGTGCAGAATATTGCACAC TTTACTATACTGTGA 100 116
      BL1172 NONE
      BL1173 1029389 .. 1029401 +  -3.3  -3.60792   AAACAGAGGTCGCCG                CGCTC GAT GAGGG                TTTCGGCGTTGGCCA  51 378
      BL1198 1065641 .. 1065653 +  -7.7  -3.12999   CGCCACTGCCGGGCA                TGCCA CCC TGGCA                TTGCGTATCGCATCA  57 47
      BL1199 NONE
        moxR NONE
      BL1200 NONE
      BL1201 NONE
         ppp 1077900 .. 1077922 +  -8.5  -3.40403   TGCGGTCGCTGCCGT          TCAGGATCCG AACG CGGATCC-GA           TTCTGCTGGCAAAAA  64 84
        yibK 1089750 .. 1089799 + -29.7  -3.35813   GGGCTGTTAAAGGAC GAAACCCCGAGTATAGGCGTTGA AATA TCAACGCTTGTACTCGGGGTTTC TTGATTGAGGTACCC 100 206
      BL1213 1096881 .. 1096895 +  -4.2  -3.21099   TGGGCCAGAATCTTG               GCCG CCTGCTT CGGC               TTGGTGATAAGACCC  48 344
       trxA2 1111893 .. 1111921 + -14.6   -5.5112   CTACTACATATGCCA        TCCGTGGCGGGT CGAAC ACCCACCACGGA        TTTTTTATTCATCCA 100 107
      BL1227 1113054 .. 1113095 + -12.3  -3.90328   CCGAGCGAACTCATG CGCATGATGCCGGTTCCCAA TCA TCGGGGACCGGCATCG-GCA TTTCTGCGCCTTATC  85 111
      BL1230 1117016 .. 1117046 +  -3.4  -4.54727   ACGAATACCATAAAA      GCCTGGATT-TCG AATTAA TGATAATTCAGGC       TTTTAATTTCCAAAA  67 63
      BL1231 1118677 .. 1118691 +  -2.8  -3.12874   TCAATTCCCTTTAGA               TTGCGA GAA TCACAA               TTCGCTACTCTCTAT  43 27
      BL1233 1119572 .. 1119583 +    -3  -3.24879   ATTTACGAGGCGACC                CAAT GCTG ATTG                 ATTTTAGCTTTTCGA  46 116
       abiLI NONE
      BL1235 NONE
      BL1236 1122574 .. 1122620 + -27.7  -2.90075   GCATACTGGTAAGAA GAACTGACGTGATGAGGCG-CT TTGA AGACGCCTCATCACGTCAGTTC TCTGATTCGGCACGA 100 29
      BL0239 NONE
      BL0240 NONE
      BL0241 1150420 .. 1150443 +    -8  -3.05963   CGGCCGGATCCCAGC          CCCGCGCCAA CAAC TGGGCGCGCG           TCTTGCGGTACCCGT  60 495
        rfbP 1158349 .. 1158372 +  -3.1  -4.41422   GTTGAAATGTTGAGA          GAG-GTCAGC TTCTT GCTGACGCCC          TTCTTTTGTCTCTCC  64 56
      BL0251 1162160 .. 1162210 + -30.2  -2.62515   AGATCCAACCATTCT CAACATAATAAGAAGCCCCGGTTT CCA ACACCGGGGCTTCTTATTATGTTG TGCTATCGCAGGATT 100 45
      BL0253 1165312 .. 1165331 +  -5.6  -4.63932   CCGGGCAGGTGTGGA            GGACGGCG AGCA TGGCGTCC             TTTTCTTGGGAGGTG  76 70
      BL0256 1167674 .. 1167684 +  -8.2  -2.52516   GTCTTATCGCCCTCG                 CCCG TAT CGGG                 ATTGATAGTAGCCCC  52 354
       fadD1 1185623 .. 1185676 +   -17   -4.0162   AAAGGGCCTTTTGAA CCGCACC-CCGATTGTTGGA-CTGGA GTAA TCCAGATTCGATGATCGGAGGTGCGG TTTCTCATGTCCAGG 100 69
      BL0270 1190613 .. 1190654 +  -9.5  -3.05844   AGCAACAGCCAAATG ACGTTGCGTTCCTGCGATGT CAG AAATCGCAGGAACG-ACCGG TATTGCGGTCGGCCA  66 372
      BL0271 1191721 .. 1191748 +   -17  -4.58395   CGATAACAGCAAAAG        GGGCTGCTCCGG TTTC CCGGAACAGCCC         TTTTTCAGCGGTAGC 100 35
      BL0278 1200417 .. 1200456 +  -4.4  -3.55444   CCGCGGTCGCGCGAA  TCACGAATTCTGA-CCG AGCAAAG CGAATCAGAATTCGCGA  TTTGCGCGGTAGAAC  54 362
      BL0281 1203946 .. 1203965 +  -7.8  -3.29461   GTCCCCCGGCCGCCA            GCTGCTAC CGGC GCAGCAGC             TTGTGCGCCAGATTG  59 104
      BL0288 1212783 .. 1212809 +    -5  -2.89564   AAGCAGCAAATCGCG         CGCAGACGGTCG ATA TGGCAGTCTTCG         TATATGCGCTGGCCG  45 389
      BL0290 1214111 .. 1214155 +  -9.4  -3.56836   ACGAGATTTCCGCTC GGTGACCATTTTGGCTCCCCTC GCT GAGGGGAGCCAAG-TAC-CACC TTTAGCGCGTCATTT  68 21
        coaD NONE
      BL0292 1216267 .. 1216295 +  -3.9  -2.72043   GCAGATTGCTTCGCG       CGCCGGTCAATC CAAGCC GATTGAC-GCCG        ATTTCCCGGCACCTT  42 170
      BL0293 NONE
        rpmF 1217151 .. 1217174 + -12.4  -3.06492   CGGCTTGAATGAAGG          CCCTGCCATC GACG GGTGGCGGGG           TCTTCGCATAAGTGC  74 53
        rncS NONE
        ilvB NONE
        ilvN 1220736 .. 1220762 +   -13   -5.1675   AGTCCAAGCTCAAAA         GGCGGATGCGCA TGA TGCATATCCGCC         TTTTTTCATGCGTGC 100 63
        stbB 1221567 .. 1221589 + -14.8  -3.33261   GTTTGCATAGCGGGA           GGCCCCGGCA AAC TGCCGAGGCC           TTGTGAACGTTACGG  86 31
        cysS 1226575 .. 1226615 + -12.7  -3.06796   TCCACGTCCACGATG  TGCAGGCGCTTGCTG AGCTCCTTTTC CAGCGAGCGCTTGCA  TTCGATGAGGTCAGC  72 75
         ffh 1229418 .. 1229446 + -17.5  -3.61983   TCGCTGATCTCACAA        CTTGGCTCCCCTC GCA GAGGGGAGCCAAA        TTATATCTCGGTTCA 100 34
      BL0304 1230826 .. 1230840 +    -5  -3.25823   TTACAAGGAGAGCCA               TTTTGG CAA CCAAGA               TTCGTCTGAAGCGAC  52 256
        rpsP NONE
      BL0306 NONE
      BL0307 1232192 .. 1232227 + -29.2    -3.551   CGGCATGATCTGACA    CATAGGGGGGCGCTGC GCAT GCAGCGCCCCCCTATG     TTCTGTCGGTTCCCA 100 28
        trmD 1256789 .. 1256806 +  -3.4  -5.00616   TGGTTCGCCGAAGCC             GCC-AGC CACTT GCTCGGC             TTTTTTGACCAGCAC  77 325
      BL0331 1261946 .. 1261970 + -14.3  -4.81551   AGTCCGCTTCGCGGC          CAGCTCCCCTC AGC GAGGGGAGCTA          TTTTTGCTCTGGCTC 100 63
      BL0332 1263374 .. 1263392 +  -5.2  -2.87132   CCGACGCGGGAGTGA             TTTGCCGG CCC TCGGCAAC             TCTGTGCCGAGGGCG  47 26
         ogt 1265532 .. 1265570 +  -2.3  -4.07568   CGTAGCGCCGGAGGG   TGGTCGGCTGGCTGG CATCGCAAC CCTGCTACCCGACAA   TTTTCGACAAGCCGA  56 108
      BL0336 NONE
      BL0337 1268039 .. 1268050 +  -5.8  -3.85698   TTTCCGCCGCACGAA                CCTC GCGT GAGG                 TTTCTCACAAGGCGC  61 65
        ansB 1269550 .. 1269576 + -10.8  -3.85817   CGAGCACCAGGAGTA         GCGGAATCGACC GTA GACCGATTCCGC         TTTCTGCCACCCCGT  77 25
      BL0339 1270415 .. 1270425 +  -3.2   -2.6927   AAGATGGCGGCTCGT                 CAGG CAA TCTG                 TGATATCTCCCGGCT  40 12
      BL0349 1281803 .. 1281816 +  -8.1  -3.01712   CGGACGGGTCGGATC               CGAGC ACGC GCTCG                TATTCGGCGGCGGCA  56 438
       fkbP1 1285860 .. 1285895 + -27.8  -2.87211   GCGTACTAAAAGATA    TAGCAGGGGCTCCCTC TGAT GAGGGAGCCCCTGCTA     TATCTAGAACAGCCT 100 32
      BL0364 1294503 .. 1294528 +  -6.1  -2.74012   TGCCCTTGGCCATAT         CGCGCTCGT ATTCTTCG GCGAGCGTG          TACTTGCCGTACTCC  46 269
      BL0367 1296266 .. 1296281 +  -4.7  -2.97707   GAGTTCTCGCGTGCC              GGTTC GGTGGG GAACC               TCGTTGTTCCTCTGG  46 109
      BL0370 1298511 .. 1298535 +  -2.8  -3.88498   GCCGCGTCACTGAAA         CGGTGGTGCCA CTGA TGG-GCCGTCG          TTTCCTGTATGCGCG  56 196
      BL0372 NONE
      BL0373 1300126 .. 1300138 +  -6.9  -2.70932   AGCAAGGCCGAGCAG                GTGCG TAA CGCGC                TGCTTGGACCCGACC  50 256
      BL0374 1301345 .. 1301356 +  -2.2  -4.63542   AGATTTTCGGTTAGA                CGTT CTAT GACG                 TTTTTAGACGTTCTG  65 27
      BL0375 NONE
      BL0376 NONE
      BL0377 NONE
      BL0378 NONE
      BL0379 NONE
      BL0380 1305921 .. 1305941 +  -4.5  -2.70936   ACCGTCTAGCCGAGT            GGCCCGACG ATT CGCTGGGCA            TGCTGTCGTTCCTGC  43 299
      BL0381 NONE
      BL0382 1309946 .. 1309966 +  -6.7  -2.71712   CGTGGCTCCCCTACG            CGACCGGCG GCA TGCTGGACG            ATTTGCGGAACCAAC  50 305
      BL0383 1310564 .. 1310581 +  -8.3  -3.21924   CGCCGCCGTAGGAGT             CCGGCTG GAAA CTGCCGG              TGTTCTGCCAGGTGA  62 148
      BL0384 NONE
      BL0385 1312337 .. 1312349 +  -3.3   -3.5362   CAGGTCCTCGCTTAT                GGGCA CTA TGCGC                TGTTTGTCGCCCTTG  49 322
      BL0388 1317872 .. 1317891 + -13.6  -3.97308   GTAAACCGCTAGAAA            TCCTCCCC TCAA GGGGAGGA             TTTCGTCTGTTTGGG  93 102
         ppa 1318542 .. 1318557 + -11.8  -4.96657   GAATCGTTGACAGGA              GGCCCC TTCG GGGGCC               TTTTGTTGTATTTGT 100 50
      BL0390 1319347 .. 1319370 +  -5.2  -5.04868   CTGATTTAGTGTCAT          AAGCCCCTTC ACCA GAAAGGGCTA           TTTTGTTTGATTTCA  84 37
      BL0391 1320142 .. 1320161 +  -4.2   -3.1855   GCTCGGCCGTATCAT            CGGTTGAT GGAC GTCCACCG             TTCCATATTCCGCAA  47 19
      BL0392 NONE
         nth 1321967 .. 1321994 +  -6.2  -2.83822   TGGGGGATTTTTCTC        GGAGT-CGCCGTG GCA CTCGGCGCACTCG        TGGTTGTGGGATGGA  49 138
      BL0394 1323472 .. 1323494 +  -3.5  -3.14136   CGGACGGGCTACGCC           CGATAGT CCTTGGCTC ACTATCG           TTCGATCGTTCGTAC  46 55
        valS 1326452 .. 1326487 + -23.6  -5.09426   CGTTACGCACAACAA    CAAAAGAGGGGAACCT ATTG AGGTTCCCCTCTTTTG     TTTTTTGACGTTCGG 100 156
     BL0400a 1336253 .. 1336272 +  -3.5  -3.93953   CGTCAGCCAACGTGT            CCATGAC GATAAG GTCCTGG             TATTTGTTGTTTTCG  58 104
        silP 1346925 .. 1346953 +   -16  -3.74345   CTGATTCAACGACAA        TGGCCTCCGCCC AAAAC GAGCGGAGGCCA        TTTGCATATATGAAT 100 54
       prsA1 1353864 .. 1353890 +    -8  -5.22312   ATCCTTACGAAAAAA         CGCCGCTTGG CTATTGA TCAAGCGGTG         TTTTTTCGTATAGCT  93 55
      BL0426 1372309 .. 1372335 +  -8.7   -3.1855   CATATCCGAAAGCAG        CTGGAACGGCTC TTCA GAGCCGA-CCAG         TTCCATGTTGACGCG  61 250
      BL0432 1379859 .. 1379890 + -10.8  -2.78679   CGCATGGATGAGGTA      GGTATCGGCC-GCGC GAA GCGCTGGGCGATTCC      GTTTACATAGCGGCG  66 25
      BL0437 NONE
      BL0438 1387148 .. 1387162 +  -2.8  -4.30576   AGGGCATCCCTATTA               CCTC CCCAGTC GAGG               TTTTGCTACTCGGCC  61 79
        zwf2 NONE
      BL0441 1391711 .. 1391758 +   -20  -3.26473   AACCCGTTGCCACAG CGGCGTTGGAATGAGTTCGGCAA TTG TGGCCGAGC-CATGCCAACGCCG TTGCTCATCGTTTCC 100 50
      BL0443 1392757 .. 1392792 + -21.4  -2.91383   TCACCGAGTTGTGAG    TGAATTAAGCCCCCTC TGAT GAGGGGGCTTAATTCG     TCTATGGCTACGCCT 100 27
      BL0446 NONE
      BL0447 NONE
      BL0448 1401965 .. 1401976 +  -3.6  -3.54741   TTTACCGTCCACCAC                GCCG TTAA TGGC                 TTTGGCGAAGTCGTC  49 154
      BL0458 1412661 .. 1412681 +  -3.9  -3.06796   GGCATCAACATCGTT            CTGCGCG ACGGCAC CGCGCAA            TTCCATGCCATCGAG  43 370
      BL0460 1414502 .. 1414547 + -13.4  -2.69151   GGGTACCTGATTAGG CTGTGGGGGACATGTTCCGGA ATTCC TCCGGGGTGTGTCCCTC-CAG TCGTATCTGGCGGCG  75 243
      BL0463 1416965 .. 1416986 +  -3.7  -3.25719   TGCAGCCTTCAGTGC           CTCG-GCGAA AGC TTCCCACGAG           TTGGTCGTGTAATCG  45 508
      BL0466 1424200 .. 1424237 +    -3  -2.75481   CATCCGCAGCCTTCT  GCA-GC-GATTGAGTATAA GCC TTGTAC-CAATCAGCCTGC  TCGTTGAGCTTCGCA  41 15
      BL0467 1424769 .. 1424788 + -10.7  -3.68073   CCTGAAAACAAAAAA            CCCTCGC AAATCC GCGAGGG             TTATTGGCTGGGGTG  74 93
      BL0471 1428944 .. 1428980 + -22.6   -3.3095   GTTCCCCGCAACCAA    TGATGAAGCCCTACTC AACGC GAGTAGGGCTTCATCA    TTCTCGGCACTGTAT 100 69
      BL0475 1433450 .. 1433469 +   -15  -3.35679   TGAGACAAAAGCTAA            GCCCCCTC TGAC GAGGGGGC             TTATACGTCAAAACG  86 38
      BL0477 1434613 .. 1434635 + -17.8  -3.55444   TGCTCGCATCGCCTA           CGGAAAGCCC GGT GGGCTTTCCG           TTTAACGGCTCAGGG 100 68
      BL0480 1439414 .. 1439448 + -12.8  -2.78596   AAGCCGAAGGCGGAT     CGCAGGTACGGGTCGA AGA TCGACCCGTACGCGCA     TCTGGTGGACGGGTG  74 470
      BL0487 1450866 .. 1450900 +   -26  -4.82667   GTAAAACACAGACAA     CAAGGCTCCCTCTGAT GCA ATCAGAGGGAGCCTTG     TTTTTGCTCTGCTAG 100 44
      BL0489 1453460 .. 1453472 +  -3.3  -2.62184   CGCCCTGCCCCGTCC                CTTGC TGT GCCAG                TCCTGTGAACGCGCG  40 84
      BL0490 1455440 .. 1455452 +  -6.2  -3.01712   GAACGGGCCTTCCGG                CGGC ATGAA GCCG                TCTTGAGGCAGGAAG  49 361
         asd 1457016 .. 1457033 + -12.7  -3.83409   TCCGAAACTGAGAAA             GCCCTCC GCAA GGAGGGC              TTTCGTCGTATATAC  85 52
      BL0496 1460455 .. 1460476 +  -4.3  -3.78124   CGTTCGGCAATCCGG           CGAATGAGC TTTT GCTCAGGCG            TTCTTCGTGATTCAT  57 19
      BL0497 1460928 .. 1460943 +  -6.1  -3.48593   GCCATGCACGACTAA              GACGG ACCCGG CCGTC               TTGTATAAGCAAATC  56 198
      BL0498 1462317 .. 1462329 +  -3.3  -3.53012   CTTCCTTGACCTCAT                CGCCT TCT AAGCG                TTTGAGCAGACCGGG  49 219
      BL0501 1466589 .. 1466611 + -16.4  -2.74144   TCGAACCCTCGCCTA           CAAACAGCCC ACT GGGCTGTTTG           CTTTACGGCTCAGCC  86 159
      BL0525 1489654 .. 1489669 +  -4.6  -3.57561   TGCGGCGCGGCGGAT              GGCATC GGAC GTTGCC               TTTCCGGACTTGGCG  54 160
        malQ 1493096 .. 1493113 +  -4.9  -3.61398   GTTATGGGCATGTTA             TCGTTGT CATG ACAATGA              TTGTTCGCGACGGCG  54 110
      BL0528 1494198 .. 1494211 +  -2.3  -4.20084   TTACCACCGCAAAAC               GCCGA TAAA TCGAC                TTTTGCATGCGTAAT  60 46
        aglA 1496172 .. 1496204 + -22.8  -4.35116   TTGGAATAAGCGAAA      GGCCGCCGTTCCGA ATGAA TCGGAGCGGCGGCC      TTTTAGTATGCGCTA 100 46
      BL0542 1512116 .. 1512140 +  -6.3  -3.53091   TGGGCCAACACATAG          CCGCGGGTACG CAT CGTGCTGGTGG          TTTCGGGCCGCGACT  55 520
         fba 1524177 .. 1524187 +  -5.4  -3.99678   GAACCCGCCTCTAAA                 GCTT GGG AAGC                 TTTCATTCTACCGAT  62 123
      BL0553 NONE
         tgt 1534897 .. 1534922 + -15.5  -4.61873   GCACCAGCAACTAAA         GGGCTGGAATC GGAA GGTTCCAGCCC          TTTTGCTTTGTCCGG 100 427
      BL0560 1536648 .. 1536664 +  -8.7  -3.53012   CAGGATGCTTCGAAC              TCGCTGT ATT GCAGCGA              TTTGAACACGGCGCG  66 58
      BL0563 1539548 .. 1539560 +  -5.5  -3.44825   TACGTGTATTCATAT                CCGTT GCG AGCGG                TTCGTTGCTCCTTTT  55 345
      BL0565 1541758 .. 1541782 +  -4.1  -3.53012   GTGCTAGCAACTTGA          CGCCGCCAAAA GGC TCTCAGCGGCG          TTTGCCGGCCAAAAA  50 105
      BL0573 1549189 .. 1549215 +  -6.5  -2.83343   GCGGCGCGCAGGCTT         GTCCCAGCTTC AGCCG GAAGCAGGGAA         TATGCTGGTGGATAT  51 40
      BL0574 1549680 .. 1549700 +  -5.3  -3.91897   GCGGCGAGTAAGTTG            CTGCTGCCC ATC GGGCGGTAA            TTTATCCATGGGGCG  62 30
      BL0582 1559446 .. 1559461 +    -4   -3.5594   GTAAAGCGCCTCGGG              T-GGTGC GCC GCACCCA              TTTCCGCCCTGAATT  52 82
      BL0583 NONE
      BL0584 NONE
      BL0585 NONE
        rodA NONE
        pbpA NONE
        pknA NONE
        pknB 1568654 .. 1568679 + -11.8  -3.88498   TACACGCAACACAAA         GGGGAAGGGC TTCTGC GCCCCTCCCC          TTTGCTGTATAAAGA  85 110
      BL0593 1572154 .. 1572196 + -20.8     -2.55   TGTCCTTAATTCTTA TGAGAAAGGCCGACCTCC CGTATGC GGAGGTCGGCCTTTTTCG TGCCTTAGCCTGTTC 100 94
      BL0595 NONE
      BL0596 1574187 .. 1574215 +  -8.1  -4.08767   TTCATTTCGTGAAAA        CCGTACGCTGAGT TGG AGTAAGCGTGCGG        TTTTCACGAAGTCAA  73 29
      BL0598 1577403 .. 1577432 + -16.6  -3.61398   AGCCATAACCACAAA       TCCCCTTGTGCT CAACCA AGCACAAGGGGA        TTATTACGAGAAGAC  95 80
        trpS 1579092 .. 1579127 + -10.5   -5.0916   CCGCTCGTAGCAAGA   CGCCGTGTCAG--CCCC AACT GGGCAACTGACACGGCG    TTTTTGTATTGCGAC 100 49
         ppc 1587856 .. 1587872 +  -2.9  -2.70932   CAGGTGTTGCTGCCG              GCCTG CAGAACA CGGGC              TGATTCCCGGCCGAC  40 6
      BL0605 1588936 .. 1588952 +  -2.1  -3.96387   GCACTTCCCTTGAAC              CGGGACT GAT AGAACCG              TTTAATTCGATTCGT  54 295
      BL0607 1590387 .. 1590407 + -11.2  -3.58726   CGAGCACTCACTTCA            GCTTCCTG CTTAT CAGGAAGC            TTGTCTGTACCGGCA  77 177
      BL0608 1591020 .. 1591039 +  -4.2  -2.68419   ACGGTCCATTCCCCT            CGCGGCGCA ACT TGC-CCGCA            TCCTCTAGCTTCTTC  43 111
      BL0611 1594239 .. 1594267 +  -3.8  -3.96387   CACCAAGGATGTTTA        GCGAATTGTTCG CAGTT CGCACGATTCGA        TTTGATTCGATTCGT  58 47
      BL0613 1595820 .. 1595838 +    -6  -4.59853   CGCGCCGACCAGTTC             GAGCATTT GGG GGATGCTC             TTTTTGCCGAATTCG  75 160
        icfA 1599597 .. 1599609 +  -3.3  -3.58522   CCCCTAGAGTTGAAG                CCATG TCA CTTGG                TTTGAACATCCTCCT  50 283
      BL0617 NONE
      BL0618 1601535 .. 1601561 + -22.4  -3.83998   TAAAAGCAGTATTCC         GTGGCTCCCCTC AAA GAGGGGAGCCAC         TTTCGTCTCACGTGA 100 42
      BL0619 1603115 .. 1603140 +  -9.8  -3.09015   GTCAGATGGTTCGGA         CTGGTCAGAG GGCCCG CTCTGATCAG          TTAGGTCGGTCTGAA  66 74
      BL0622 1606088 .. 1606099 +  -2.2  -3.65046   GGCGCAAGCGACAAT                C-GCG ACA CGCCG                TTATTGACATACCGC  48 412
      BL0629 NONE
        gdhA 1612477 .. 1612516 + -19.5  -2.98823   GTACTAAGCAGTAGC  GTAATGCCCTTGCTTCC CCGTGA GGAGGCAAGGGCATTGC   TATATGTACAACGAG 100 88
        rpmH NONE
        rnpA 1626602 .. 1626617 +  -2.5   -3.5393   GCGCATAAGGTGGCT              GAGGC ATGACA GCTTC               TTTCAAGGCGGTGAT  46 17
      BL0643 NONE
      BL0644 1627932 .. 1627988 +   -14   -4.2074   AAAAAGAAGTGACGA CT-ATGTCGGTGCGAGTTCGATGTTTC ACGT GAAACATTCAACACGCACCGACATTAC TTTCTCTGTTCGGGG 100 29
         jag 1628654 .. 1628702 + -16.8   -3.9392   GAACAAACTAAAGTG ACCGCATGGAGAATGGCGTCGT AATGA GCGGCGCCATTCTCCATGTTGA TTGTTTCACGTGAAA 100 94
        gidB 1629490 .. 1629505 +  -6.2  -4.39568   GCATAATGATGAAAA              CATTGA TTTT TCAATG               TTTTCGTCTGTGAAT  72 113
        parA NONE
        parB 1632117 .. 1632168 +  -8.8  -3.64364   TGTCGCAATAGAAAA CCCCTCAGGC-TGGAGGGACA ATCACACATCG TGATTCTCCGCGCCTGAGGGG TCTTTCTATGCCTTT  68 158
        pcnA 1642387 .. 1642415 + -14.7  -4.57073   TCCGATACCAAAAAA        CCGTACGCTGA ATACGTG TCAGCGTACGG        TTTTTCGCGAAGATG 100 52
      BL0661 1650920 .. 1650956 +   -21  -3.64912   AATAGCTAAATAGAA    TGGACGGCCTGCTGAG CGCTA CTCAACAGGCCGTCCA    TTGTGTATCTGAATG 100 101
      BL0665 NONE
      BL0666 1654655 .. 1654692 + -24.9  -3.35679   AACAACTACTTTTAA   GGCCCGGCCGGATGCTC GTTT GGACATCCGGCCGGGCC    TTCTGGCTCCACACG 100 82
        nrdH NONE
        nrdI 1655918 .. 1655962 +  -2.8  -3.05384   AGTAAATCTTGACCC CCTCGAGGTATTGGCTCCCCTC TCC GAGGGGAGCTG-T-CAACGAAG TTGACTGAGGGGAGC  43 36
        nrdE NONE
        nrdF 1659544 .. 1659558 +    -7  -3.14132   CGCGGTCCGCGAACC               CGCAGC GCC GCCGCG               TTCGTGCGGCGGCGC  54 47
      BL0672 1660929 .. 1660939 +  -6.8  -2.87963   CCACTTGCCTTGGTC                 CACG GTC CGTG                 TATAGTAGTTCTCGG  51 193
        msiK 1662325 .. 1662354 + -17.3  -4.65895   CTTATGACCTCGTTG       GAAAAGCCCTGCA CAGC TGCGGGGCTTTTC        TTTTTGCCTAGAAAA 100 102
      BL0674 NONE
      BL0675 1672440 .. 1672455 +  -2.5  -3.01712   AGCCCACGTCACACT              GGC-CC TCTCC GGCGCC              TCTTCGACAAGGAGA  41 40
      BL0676 1673611 .. 1673621 +  -6.8  -3.17688   CGGAAGCGAGTATGG                 TGCG GCG CGCA                 TTGCTGCCATGATTG  54 41
      BL0678 NONE
      BL0679 1676370 .. 1676402 +   -12  -2.88427   GGTGAGCCCATCACA      CAAAGAAGCCCCTC AAATA GAGGGGCTTCCGTG      TATGTACAACCTATT  71 67
      BL0681 1678806 .. 1678816 +  -6.8  -3.77832   GCAGTCTTCACGATT                 CGCT GTA AGCG                 TTATTCGGTTTGGAG  63 18
      BL0682 1679752 .. 1679762 +  -2.4  -3.34043   CGCTGTGCGCCAAGT                 GCGC CAC GCGG                 TTATGGAATAATGGC  44 55
       pacL1 1682925 .. 1682965 + -33.5  -2.87211   GATTGTGGGCATATA  GCAGTGGGCCGGGCTCTGG TAT TCAGAGCCCGGCCCACTGC  TATATCCAAACGGCT 100 58
      BL1513 NONE
      BL1514 1688939 .. 1688961 +  -9.9  -3.18681   CAACGACATTACTTC          TGGCGTGCTG TAGT CAGC-CGCCA           TTACTGGAATTGGCG  66 13
      BL1515 1690139 .. 1690153 +  -5.6   -3.2699   AATCCAGCAACAGTG               CCGAAC AAT GCTCGG               TGTTGTACGTATCCT  50 299
        mesJ NONE
         aga 1695098 .. 1695155 + -14.9  -2.90723   GTGGCGGAGTAACTG TGGCGAAGCAACGTTCTTGGCTCCCCTC TCT GAGGGGAGCCAAGAACGGC-CTACCCAA TATGCTTCACAATCA  82 140
        msmE NONE
        msmF NONE
        msmG 1700074 .. 1700111 + -21.4  -3.57309   TATCAACCGTTTGAC   GCGCGAACCGGGACAG AATCCG CTGTCCCGGTTCGCGG    TTTCGGGCGATTTTC 100 444
         agl 1702999 .. 1703040 + -23.3  -4.21462   ACCGTAACGTCAAAA CCCCGAGTATAAGCGTTGA AAAA TCAAGGCTTATACTCGGGG  TTTTCGATGCTCGGT 100 133
        tdcB 1704498 .. 1704552 + -21.7  -4.02108   GGAGGTGGCGCAAAA GCGCCGGTGGGTGG-TTAACCGAC AATCATCA GTTGCTTAACCCACCCACCGGCGC TTTCGTTATGCTGAG 100 99
      BL0140 1728168 .. 1728193 + -19.7  -4.63952   CGCTGTGATTACGCT         GGCCTGCCCGC TGCT GCGGGCGGGCC          TTTATTGTTTGTGGT 100 50
      BL0141 1729916 .. 1729955 + -12.8  -4.24075   GATAAGTAACAATCC  GCGGCGCCCCTGCC ATTTCCTTCTCC GGGGGGGGCGCCGC   TTTGTATTGCTGAGT  93 62
      BL0143 NONE
      BL0144 1733210 .. 1733240 +  -7.4  -2.79327   TAGTCTCTGGTGTCA       TGGCGGGCGCGGTC AAG GGTTGAGCCCGACA       ATTTGGCTCCCCTCC  54 3
      BL0145 1734057 .. 1734098 +  -2.1  -2.89793   AAGGGGGCTTTTGGA CATACGGGGGGTG-TGTTCG GGC TGGGCGGCTGCCCCCGTAAG TGCTTATATGCATAA  41 186
      BL0146 1737454 .. 1737494 + -22.2  -4.39166   AGCTGCTCACTGCAA  CGCACAGAAAATCGCACA GTATA TGTGTGATTTTCTGTGCG  TTTTAATGTATAACA 100 368
      BL0151 1743029 .. 1743087 + -22.3  -2.72013   GTTTCATGAATAAAT -C-CCATTTGCGAATAGCTCTCACTGA GTGCTCA TCAGTGAGAGCTATTCGCAAATGGAGC CTTACTTCTTCGCCT 100 28
      BL0154 NONE
      BL0155 1750044 .. 1750070 +  -8.2  -4.67755   GGTGATTCGCACTAA         GTTCAATTTG GTGTTGG CAAATTGAAC         TTTTTGGCTGAATAT  82 67
        aapA 1752098 .. 1752135 +   -10  -3.73042   ACGGGCATTACAGCC  GGAATG-GCAGCACC-CT TGTC AGAGGCGCTGCCCATTCC   TATTTTGGTGGGGCG  75 374
      BL0157 1756927 .. 1756979 + -15.6  -3.59315   CCCTCGCACAGTAAT GGGGGAAGGAACAAGCCGGCAATA TTGAC TATTGCCGGCCGGTTCCTCCGCTC TTTGAGCATAATTGG  91 43
      BL0158 1761095 .. 1761153 + -36.4  -2.88663   AGTACAAAGCAACAA TAATGGCCGGTCTGAGCCAGCTGCTC CATGCGA GGGCAGCTGGCTCAGACCGGCCATTG TGTCTGCAAGTACAT 100 163
      BL0160 1762915 .. 1762926 +  -7.2  -2.91912   CGAGACTAGCTTCCT                CCCG CTGG CGGG                 TCTCTCCCTCCGTCA  56 32
      BL0162 1765085 .. 1765095 +  -8.2  -3.01712   GCCGTAAAGGGAACA                 GCCC ACT GGGC                 TGTTCCCAGGCGAAG  58 79
      BL0163 1767433 .. 1767457 +  -7.1  -3.16553   CGCGGTTTGCCGTTG          TCGAGGCATTG CTG CCATGCGTCGA          TGTCTTCGTGGTTAT  54 383
      BL0165 1770028 .. 1770059 +  -5.2  -4.83677   CCGTCAGCTCCACGA      GACCCTCTGC ATTCATTCCACC GTAGAGGGTC       TTTTCATTTTGTTTT  76 280
      BL0166 1771492 .. 1771504 +  -4.8  -3.57561   CGTCGGCTTTGGGAT                TGGC AACCA GCCA                TTTACGCAGTTCGGG  54 153
      BL0169 NONE
        metG 1774866 .. 1774886 + -15.4  -4.45765   CTCTCTTCTCTCTCA            CCCGGCGG CCCCT CCGCCGGG            TTTCTTCGTTTTGGG 100 303
      BL0174 1780848 .. 1780858 +  -2.4  -2.69871   GAAATGACCGTCTGG                 CTGC GCG GCTG                 ATATTTGCTCTCGGC  38 14
      BL0175 1781998 .. 1782015 +  -5.5  -3.61268   GCGGCAGTCGGGAAT             CGCCG CCCTATTT CGGCG              TTTCAGCGTTACCTG  56 171
      BL0177 1785228 .. 1785262 + -21.6  -4.26188   CACGCGTTTCGCGTA     GTGCCGCACGCTGA TCACCAT TCAGCGTGCGGCAC     TTTTGCATATCTCAC 100 289
      BL0179 NONE
      BL0180 1789630 .. 1789645 +  -4.8  -3.83026   GCAGATAGTTTAGAA              TATGTA CCGT TACATA               TTTGATGTGCAGAAG  57 209
      BL0181 1792459 .. 1792486 +  -9.2  -2.91264   TTCTCAACGGACATA        CAGCCGA-TTCGG ATA CGGAAATCGGCTG        TATGTCCGTCAGAGG  61 310
      BL0184 1798337 .. 1798350 +  -5.9  -3.34398   CGTGCAGTGCAGTAC               GTGGC GTAA GCCGC                TATTTACCGAGAACA  54 93
      BL0185 1799752 .. 1799767 +    -6  -3.33162   CGTGGAGGATCAGCA              CCGGCG GCAG CGCCAG               TTCTGGCGTCAGATA  52 335
      BL0187 1801913 .. 1801933 +  -2.5  -3.78022   CCCATAACAGAACAT            TCGACGTGT GCG AAACGTTGG            TTTCATCGATGTGAA  51 140
      BL0188 1803585 .. 1803625 + -11.1  -3.75153   ACAGCAGCTGACCGA  CGTTCCCCTTCCCAGCC AATTCCC GAAAGGGAAGGGGAACG  TTTCCATTCCCGACA  80 78
      BL0189 NONE
      BL0190 1805750 .. 1805783 + -19.6  -4.46155   CAGGGCGCCGGGGCA     GGCCGTCACCGTGG CTCCTC CCGCGGTGGCGGCC      TTTTGTGGGTATGTG 100 228
      BL0191 1806608 .. 1806619 +  -7.2  -2.71483   AGTAGCCGACTCATG                CGGC CATT GCCG                 TCATTGAACGGATGT  53 411
      BL0193 1808476 .. 1808488 +  -5.5  -3.18054   GGCCGGGTGTGCGGC                CGTCG CGG CGATG                TGTTGACTTGTAAAA  50 42
        kup2 1811120 .. 1811131 +  -7.2  -2.87931   TACCAGTTTGCAGCG                GCGC TGAT GCGC                 TCTATAAAGAATGCC  54 43
      BL0195 1812203 .. 1812214 +  -5.8  -4.38927   CTTGGCCACCAGATC                CAGC CATC GCTG                 TTTGTTCTCTCCGCC  71 172
      BL0199 NONE
      BL0200 NONE
      BL0202 1820950 .. 1820976 + -11.6  -2.76696   GCAATCGCACGAAGA         CGGGAACCTC CCAGCTC GGGGTTCCCG         ATTCTTCCGAGGCGG  69 199
      BL0203 1823523 .. 1823560 + -14.3  -3.62775   AGTAATGCCAAACAA   GAATGGCCATCTGCCGCG CAT TGTG-CAGGTGGCCATTC   TTATTGGCGCCTCGT  86 233
      BL0204 1824536 .. 1824568 + -18.5  -4.28548   GGGCTGACACTAAAA      GATGGGGGTGCGACT CAC GGTTGCGCCCCCATC      TTTTAGTGCGTCGCT 100 350
      BL0209 NONE
      BL0210 1831630 .. 1831643 +  -3.7  -3.25102   CGACTGGGCTGCCGA               CGCCC TGAA GGCCG                TGTTCTCCATGGAAT  48 486
      BL0215 NONE
      BL0216 1838155 .. 1838205 + -21.5  -3.85389   AAGTGATGTAGGCAA TATTGTTTATGGGGTGTATACGC ATTCG GCGTATACACCCCATAAACATCA TTTAGGTTATTGACC 100 35
         gif 1850172 .. 1850184 +  -4.7  -5.06052   ATTGCTGAGGCAATA                GCCGG TTT CAGGC                TTTTGTGTTTTTTGG  81 90
      BL1246 NONE
      BL1247 1852923 .. 1852934 +  -5.8  -3.14132   ATCAAAGCCGGGCGT                CACG TCTC CGTG                 TTCCTCGGCAAAACC  50 457
        hutH 1855474 .. 1855494 +  -5.5  -4.11394   CACCAAAATCCAAAA            CTTGAGT CATATGC ACTCAAG            TTTTGGGAATAGAAT  64 88
        clpB 1858381 .. 1858404 + -16.8   -4.1899   GAGCTTCACTATATT          GGCTCTCCTC TGAG GAGGAGAGCC           TTTTCGCTACCATGG 100 107
       gltX2 NONE
      BL1252 1860828 .. 1860858 + -10.4  -2.71924   CATGAGGATTTTGCC       GCCTCATGGGGC AATTACC GCCCCATGGGGG       ATTTCCCGCCCCATG  64 163
      BL1256 1863766 .. 1863776 +  -6.8  -2.82291   GGGGCTTAAGCACGG                 TCCG ACG CGGA                 TACTTAGTATAGCTT  51 123
      BL1257 1864813 .. 1864841 +  -7.4  -3.04144   AGTGACGAACAGCGC       CACCG-CCGTGCC GGTC GGCATGAACGGTG        TCTTGGCGATCAGGC  52 447
      BL1260 1870187 .. 1870215 + -11.7  -3.89614   GATTAGTGGCAGAAA        TCCCGCGTCTC TTTCGTT GTGACGCGGGA        TTTCTGCCGGTTGGG  83 110
        leuC 1872734 .. 1872747 +  -2.3  -2.91912   ATCCGCGGCACAATC               TCGTC TCCC GCCGA                TCTCTGAGTCAATAC  41 5
        leuD 1873644 .. 1873660 + -10.1  -3.01041   CCATAATTGCAGGCC              CAGGGCC GTT GGCTCTG              TGTCTGATTGAGATT  65 140
      BL1264 1875510 .. 1875524 +  -2.8  -2.56095   TCGCCATTATTTCGT               TTGTCG GCG CGATGA               TGGGTTGAGTGTGCG  39 3
      BL1265 1876842 .. 1876864 + -13.4  -5.05153   TTCTCTCCTTTCTCT           CCCCGGCG CCCATCA CGCCGGGG           TTTCTTTTTTGCGGT 100 180
        murA 1879826 .. 1879853 + -16.4  -2.84745   TAATTCGGCCGTTCC        T-CGGCTCCCCTC TTT GAGGGGAGCCGCA        ATTCTGTTCTACAAC  86 38
        argS NONE
        lysA NONE
        thrA 1889383 .. 1889402 + -13.6  -3.23708   AAGCTGAATACCCAA            GCTCCCCT GACA AGGGGAGC             TCCTTTTTAAGGAAC  81 93
        thrB 1890580 .. 1890622 +  -9.2  -2.60244   TGGCCGCCGCAGGCG GTCTGAGAGTGGTC-C-GCC ATACC GGCAGAGACCACCCTCAGTC TCACTTCGTTCGACA  59 71
      BL1276 1892151 .. 1892180 + -10.8  -3.33483   ATGCAATGCTCATAA       TGACCGGC-ACCG AATAG TGGTTGCCGGTCA       TTAATCATTTGCGTA  70 57
      BL1277 NONE
      BL1278 1895265 .. 1895276 +  -7.2  -3.46602   ACCGTGAAGATGGCC                GGGC GATC GCCC                 TTCTGCTGTAGCGGC  58 457
        dapE 1897585 .. 1897598 +  -3.7  -2.57931   GCGTCGTGATGCAGC               GCGCC GCGA GGAGC                ATTGTGCCCACTGAC  42 345
         rne 1900709 .. 1900723 +  -2.8  -3.02144   AACTCGGTGTCTGAC               CGCA AGCTCGG TGCG               TGTTAGGCAAGGTAG  42 121
        rplU 1901057 .. 1901073 +    -3  -2.57132   TGACTATCGTCAAGA             TCACGGC GATT GCC-TGA              GTTATAGAAAGGACC  40 9
        rpmA 1901371 .. 1901392 + -12.9  -5.26316   TCAAGCTTTTTTCAA           GCCGCGCCC GTAA GGACGCGGC            TTTTTTGTAAGGTAA 100 52
         obg NONE
        proB 1904269 .. 1904291 +  -2.6  -4.79223   ACACGACAGATTCCA           TCACCATAGT GCG GCTCTGGCGA           TTTTTCGTGCTGTAG  69 56
        aspC 1905541 .. 1905566 +  -8.9  -3.62096   GCTAACTGAGAAGAG         TCGCGTGCCAC GCGC GCGACACGCGA          TTTGCGATAATCCAC  68 32
        secE 1905982 .. 1905994 +  -3.3  -3.07043   TTCGGTCTAGGCAAG                GCCAC GCT GTGGG                TGTTCGGCTGATCCG  43 2
        nusG 1906946 .. 1906966 + -16.9   -5.1523   CCCAAACTTTGCAGA            GCCCGACCA TCG TGGTCGGGC            TTTTTGTGTTGTCCG 100 43
        rplK NONE
        rlpA 1908359 .. 1908383 + -15.8  -4.70659   CAATAGCTACTGAAA          GGGACTTCCC GTAAA GGGAAGTCCC          TTTTTGCATATGCGA 100 54
      BL1529 NONE
      BL1530 1916256 .. 1916269 +  -4.5  -3.55563   TGGACGGTTATGTCC               GGTCA GCTA TGGCC                TTTGCCGGCTACGGT  54 64
      BL1533 1920404 .. 1920435 +  -9.3  -3.16564   GACCGAGCTTGGACA      GGCCGGCGGCGGCC AGAGA GGCCACCAC-GGCC      TTGATGGCGTCGCCA  63 77
        jadJ NONE
        pccB NONE
         fas 1934990 .. 1935037 +  -3.9  -5.40474   CTCCGGAACGGTCAA AATCCGCCCCTCGAAACGGAG ATAGAC CTTCGGGGCGGGGCGCGGATG TTTTTTTGGACGGCT  86 383
      BL1538 NONE
      BL1539 1939097 .. 1939109 +  -3.4  -3.54459   GGTCTGGCGTAAGCG                TCAG CTGGT CTGA                TTTCAAGAAACTTGA  50 13
      BL1540 1940587 .. 1940614 + -18.6  -4.06384   GAGCAGCTATAACAA        TGGCCGATCTGA TTAT TCAGATCGGCCA         TTTGTCATATTGGCG 100 62
        xynD 1947099 .. 1947116 +  -7.7  -3.40899   ATGCTATTGGAATAC             GCACTCG ATGT TGAGTGC              TTATCATGAAAGGTT  61 206
        xynF 1950080 .. 1950126 + -15.3  -3.41024   GTGATGTGTCGCAAT GG-TGGGTTGTGCGAATGCTCG GCAA CGTGGATTCGTACAACCCATCC TGTTATGTTGAGACC  88 88
      BL1545 1951267 .. 1951280 +  -2.3  -2.55606   ATGTTTGGCGGCCTG               CTGAC GTTG GTCTG                ATTCGTGGTGTCTGG  38 63
        rpsO 1951675 .. 1951704 + -17.2   -4.2349   ATAATTGAAGACTTC       CGCCCGAGTACC TAGGAT GGTGCTCGGGCG        TTTTACATATCGCCA 100 37
        pnpA 1954861 .. 1954905 + -18.9  -3.41291   GGGCTTGATCGCAAA CCAAAAGGCTTCTATACCG TTTCATT CGGTATAGAAGCCTTTTTG GTTTTTCGGCTTCTT 100 164
      BL1548 1957814 .. 1957833 +  -7.1   -5.4505   TCGCGAGATTATATT            GCTCTGC CTGTGC GCAGGGC             TTTTTTGTTGCCCGG  91 211
        rplJ 1958415 .. 1958443 +  -8.2  -2.56288   GCAGGAGAAGGCTGC        CTGATTTACGCC CTCAC GGCATGAATCAG        TCGCTTCGATAATTT  55 22
        rplL 1958947 .. 1958974 + -13.5  -3.58343   CAGCTTTTCGAGGAA        CCCCGCA-CCTG TGTTT CAGGCTGCGGGG        TTTCCGCATACTGAG  84 65
      BL1551 NONE
      BL1552 1964488 .. 1964518 + -21.2  -3.39908   AACGAGCGCGAGTAG       GAGTTGGGGCGCAC TCT GTGCGCCCCAACAC       TGTGTTTTCCGCAGC 100 229
      BL1556 1967263 .. 1967273 +  -2.4   -2.7044   GGAAAGCCCCAGTTC                 GTCG GCA CGTC                 TCCTATCCTTGACTC  38 79
      BL1557 1968716 .. 1968730 +  -3.5  -3.31232   GCCGCGGCAACTGAG               CGTTG CGATT CGACG               ATTTTCTCTCACAGC  48 27
       groES 1969206 .. 1969233 + -14.2  -4.70583   AGCGAACTTCAACAA        CCCCGACTGTTC CCGC GGATAGTCGGGG         TTTTCTCTTGCTAGG 100 51
       rpmG2 1971883 .. 1971901 + -13.1  -4.74706   CACAGCTTTACAAAA             CCCGGCC CATTC GGCCGGG             TTTTTGCGTATTGCC 100 51
        murB 1973401 .. 1973411 +  -5.4  -3.71848   ATCCCATATATTGCG                 GACT CTG AGTC                 TTATTAATAGACAAG  59 72
      BL1562 1975039 .. 1975062 +  -2.2  -2.73028   AACGGCTGAGAGCGA          GGAGCGTCCC AACA GGCGCGTACC           CTTGTATCAGTATTT  39 32
        fdxC 1975457 .. 1975488 + -14.5   -2.7535   GCGCATAGTTCGGAT      TGAACCCTCGGTC TATCAC GGCCGAGGGTTCG       TCGTATCTTAGGAAC  79 69
      BL1564 1977167 .. 1977193 +  -8.6  -3.39895   TCAGCGTGCGCGCCA         CCAGCCCCTTGC GCC GCAGCGTGCTGG         TTACTTCGTCGCAGG  59 429
      BL1566 1979408 .. 1979429 +  -8.7  -5.79595   ACTCCGCCGATTAAG           GTTCCGGGT GAAA GCTCGGAAC            TTTTTTGTTTTCCGG 100 193
      BL1567 1981107 .. 1981127 +  -3.9  -3.25823   ACGCAGGAGCAGGCG            GCAAAGCAA TAG TTGCTCGGC            TTGGTCTCAAGGAGG  48 14
      BL1568 1982368 .. 1982383 +  -5.4  -3.18582   CCATGTCGATACGCT              CGACGAG GCG CTCG-CG              TTCGTGGCTGCGATC  50 185
      BL1569 1983160 .. 1983188 + -13.1  -3.28712   AATTCGCCCGTCGGC        CGTTGCCTGACCG TGC CGATCAGGCGGCG        TTCTCCCGCGCCACC  78 274
       malQ1 1986104 .. 1986118 +   -10  -2.52543   AAGGCAGGGAATTGC               CTCACC GTA GGTGAG               TCGGTTAGCCGAAGT  62 134
      BL1571 NONE
        rpsI 1987380 .. 1987419 + -27.4  -4.04474   GTCCTGTACCGAGCA  TACAAAGGCTCTCCGCGG AATT CCGCGGAGAGCCTTTGTG   TTTGTGTCGCGCTGT 100 49
        adh2 1994505 .. 1994536 + -18.7  -3.74077   CATAGCGCGACACAA      GGAGCCCGACCCC ATTACA GGGGCCGGGCTCC       TTTGCATATGTGGCG 100 109
        rpsJ NONE
        rplC NONE
        rplD NONE
        rplW NONE
        rplB NONE
        rpsS NONE
        rplV NONE
        rpsC NONE
        rplP NONE
        rpmC NONE
        rpsQ 2001239 .. 2001251 +  -3.3  -2.72043   AAGTAAGTAAAGTTC                GGCAA GGC TCGCC                ATTTACCGGGGCATT  40 35
        rplN 2001671 .. 2001684 +  -3.8  -2.63596   CATGAAGATCGTGTC               CCTC GCCCCG GAGG                TGATCTGACATGGCA  42 4
        rplX NONE
        rplE NONE
        rpsN NONE
        rpsH NONE
        rplF NONE
        rplR NONE
        rpsE NONE
        rpmD NONE
        rplO 2005611 .. 2005638 + -16.2  -3.41587   CAATAGGCTGTACAA        CCCCCGCCCGCC AATA GGTGGACGGGGG         TTCCCTTTTCTAAAA  90 59
        secY 2007254 .. 2007276 +  -4.1  -4.17556   TGGAACAGTCCAGTG           GACTGTTCC ACGAC GGAGCAATC           TTTCTTCCGCATATA  60 91
         adk 2007982 .. 2008015 + -14.7  -2.94354   ATCAACGTTTCCATA     CCCCTGTGCGACACGC CGA GTGT-TCGTACAGGGG     TATGTGCGTATATAG  80 89
        infA NONE
        rpmJ NONE
        rpsM 2008964 .. 2008985 +  -4.3  -2.70932   CGCCGGAAAGAAGAA           GGCCACCAA GTAG TCGGTGGCA            TGATTCGGGCCACGG  43 13
        rpsK NONE
        rpoA 2010520 .. 2010535 +  -4.6  -2.67501   AGGTGGCACGTTCTT              CTCGCC GGAA GACGAG               TGATCTGCCTCTTTG  43 7
        rplQ 2011203 .. 2011230 + -17.8  -4.41817   CTAAGCTAGCTGAAA        GGGCTGGAATCC GTTT GGGTTCCAGCCC         TTTTGCGTTGTTTTC 100 57
      BL1609 2014790 .. 2014802 + -10.5  -2.62983   TTATCCCGAGAATAT                GCCGG TTG CCGGC                TCGTGTGCAAGTGCA  64 195
      BL1610 2016116 .. 2016140 + -17.2  -5.65496   CCTTATCCGCCTTTA          GGGTTCCGGG TTTGT CCCGGAACCC          TTTTTGTTTTTGATA 100 514
       abfA3 2018386 .. 2018398 +  -4.8  -3.10905   TGCATGGGGTCCAAC                GGAG GAAAG CTCC                TTGGCTGAATTCTGA  47 406
      BL1613 2019852 .. 2019868 +  -5.1  -4.08216   GGTTGGCCAGTAGTT              GGTCGAT GGC ATAGACC              TTTTGGCGGGGGTCG  61 296
        nusA NONE
        infB 2024820 .. 2024836 +  -2.2  -4.52589   CTGACTGGGGGAGAG              ACATGG TAGTT CCATGA              TTTTCTCTCCCCCAG  65 86
        rbfA NONE
        truB NONE
        ribF 2027977 .. 2028005 +  -2.9  -4.13767   GTCAGGGAAATCTCA        CCAATGGCGCACG TGG CTCGCGCAATGGG        TTTTGACGTGGCGGC  57 230
      BL1621 2030127 .. 2030163 + -24.7  -2.52676   CACAAACTTATGAAC    GTTGGGGCATCCACATT GCT GATGTGGATGCCCCAAC    TGCGTTCAGGGCATA 100 67
      BL1628 2036602 .. 2036614 +  -3.3  -4.20883   CGCCAATGGGTGTGG                GACGC TAC GCGTG                TTTTGCCGATTTTTG  62 238
        ptsG NONE
      BL1633 2044254 .. 2044266 +  -2.6  -4.07568   GGCATTTGAAGCAGC                GGCC TGCGC GGTC                TTTTCCAGCGCGGAG  57 112
        serS 2047165 .. 2047187 + -19.2  -6.23317   CTGTCCGCGAACCGA           GGCCTGGGCA ACA TGCCCAGGCC           TTTTTTTCTTTTTCT 100 298
      BL1638 2049291 .. 2049322 + -13.7  -3.55202   CTCGCATCACCATAG      CGAAAGGCCGGGG CACATA CTCCGGCCTTCCG       TATTGTTTGGGGGTA  84 102
      BL1639 NONE
      BL1640 2051486 .. 2051501 + -10.4  -4.37439   CCGGTCATTTTGTAT              GCGACG AATT CGTCGC               TTTGTAGTTTTTTTT  88 185
      BL1641 2053777 .. 2053797 +  -4.6  -2.73123   GACCTGCCCGACAGC            GGCATCGC ATGGC GTGAAGCC            TGATTCCCGCGTTTT  44 2
      BL1642 NONE
       galT2 NONE
       galE1 2057596 .. 2057636 +   -20  -3.86346   CGACGCCGAGTGATA TGAGCAGATGAGCTCCCTC TGAT GAGGGAGCTCATCTG-TCG  TTTATCACACAATGC 100 28
      BL1647 NONE
      BL1648 NONE
      BL1649 2063947 .. 2063961 +  -7.1  -2.58272   GCGCTGGTAAATGGG               GCCTG GCGGG CAGGC               TGCGTTGGTGGTCTG  50 53
        lysS 2070610 .. 2070639 + -18.7  -3.58726   GGCTGATTAGGCATA       CTCTGGCTCCCCTC AGA GAGGGGAGCC-GAG       TTATATATGAAAGGG 100 35
      BL1655 NONE
         gpm 2072459 .. 2072487 + -18.2  -3.84825   CGGTACAAGCTGTAA        GGGGAGTCGCAC ATAAC GTGCGGCTCCCC        TTTGCTATGCCTGCC 100 57
      BL1658 2074852 .. 2074884 + -19.3  -3.44848   GCGCAGTGAGGTAAG      GAATTGGTGGCATGC CTT GCATGCCACCAATGC      TGTTTGATGAGCGAC 100 32
      BL1661 2077938 .. 2077949 +  -2.2  -3.14931   TGACATTTCAAGTGT                TGCG GCCG CGTA                 TTAGTCCGAACTGAC  42 116
      BL1662 2078832 .. 2078865 + -23.3  -3.25072   TTGATTGATTTATTG     CAGGCCTCGGATGCC GATC GGTATCCGAGGCCTG      TTGCGTTCTCCTGCC 100 51
      BL1663 2079737 .. 2079758 + -10.1   -4.8048   GCGAATTCGTATTAA           GGCACGTCC TTTG GGGTGTGCC            TTTTTCGTATACGCG  91 58
      BL1664 2080928 .. 2080949 + -15.9  -3.35695   CCGAATATACGGAAA           GAGGCTCCC GCCA GGGAGCCTC            TTCAATTTATATCCC  87 44
        thyA 2082395 .. 2082409 +  -2.1  -2.62983   GATGCTGATTACCGT               TTCGT GGACA GCGAA               TACTGTGAAGGTGAC  38 39
        dfrA 2083160 .. 2083200 +   -20  -2.54098   ACCAAGTAAGCATGC GAATCCGGCTTATGCC-CT TTAT AGCGGCATGAGCCGGATTC  ATATTCATTCGACCC  95 32
        ptpA 2083796 .. 2083816 + -11.1  -3.18839   GCGAAGCAGCTGTAG            GAATCGGCC TGT GGCCGATGC            TGTGTGTTTCGCAGT  71 26
       galE2 2088060 .. 2088074 + -11.4  -4.75308   GGAATGGTTATGAAG               CCCGGA TTA TCCGGG               TTTTTGACTGTTCAT 100 341
        fucO 2091710 .. 2091724 +   -10  -3.16492   ATTCAATGTTTTAGC               GACTGC GTC GCAGTC               TCTTCCTCAGTCTCA  66 155
      BL1675 2094305 .. 2094328 +  -3.1  -3.68827   TCCAGCAATCCTAGG          GCGGGGT GGCGCTGATG ACCCTGC           TTTCCGTACTCGATA  50 11
      BL1676 2095564 .. 2095611 +  -2.6  -3.09834   CCGCTAGTCCGGAGC CGCTCAGCGGGGCAATCC AACAGCAACCCG GGGGTGCTGCGCTGAGGG TTGACTGGTGGGGTA  42 47
      BL1677 NONE
      BL1678 2098249 .. 2098263 +  -2.9  -3.18274   CTCGACTCGTTCGCC               TCATT GCAGA AATGA               TTGCCTTGGCATAAG  43 11
      BL1679 NONE
      BL1680 NONE
        hprT NONE
        ftsH 2103679 .. 2103735 +   -13  -3.30124   GAGTAGACACGATGA CGAT-TCGGCCCGACCTGTTCATGTGG TTTC TCACGTACGCAGGCCGGGCCGACGTCG TTGTGGACAATGACA  78 35
        folE 2104374 .. 2104393 +  -3.5  -2.52896   AATAGTGTCTACTAA            GCTCCCT CATCAT AGGGAAC             TCACTTGGGACCTAC  41 36
        folP 2105307 .. 2105317 +  -2.4   -4.9445   ATACGCATGATTCCC                 CTGG CTC CCTG                 TTTTTGGTTGCTTCT  72 31
        sulD NONE
      BL1686 2107925 .. 2107935 +  -8.2  -3.14344   GCGGCACATCGACGT                 GGCC ATC GGCC                 TTCATCCACACCATC  57 423
        glkA 2112306 .. 2112323 + -10.5  -3.30443   CTGCGCTGACGATGC             CGCTCCG GCAA CGGGGCG              TTAGTCTAATGGTGA  70 32
      BL1694 NONE
      BL1695 NONE
      BL1696 2119106 .. 2119122 + -13.7  -5.36441   ATATGTGCATTGCAA              GCCAGGG ATT CCCTGGC              TTTTTTATGTCGAAA 100 454
      BL1698 NONE
      BL1699 NONE
         fms 2120651 .. 2120702 + -20.3  -4.40804   CAGCCCAACTCCCGA GGCTGGTCATCGCGATTACGATG CGATTA CATCGCAACCGCTATGACCAGCC TTTTGTGCACTGGTG 100 60
      BL1701 2122477 .. 2122508 +  -7.1  -2.50492   ATGCCGCCGCTTCCG      GCACTCCGGTGCG CATGGC CGCCGCGGTGTGC       GTGTTCATGATGGTG  48 163
        xylA 2124590 .. 2124640 +  -9.7   -2.7795   TGACCGATTGAATTC GCTCCATCGGGCGTGTACACATCA ATTA TGATGCCAGTGCGCCCGATGG-GC TGATTCGATAGTTTC  63 50
      BL1706 2126441 .. 2126465 + -13.6  -4.39571   ATTCCTCCTCCGAAA          GGGACGCTGT TGCAC GCAGCGTCCC          TTTTCCGTTTGTCGC  95 95
      BL1707 2126982 .. 2126992 +  -5.4  -3.58564   TTGACAATGTGGTTG                 CATC CAT GATG                 TTCCTTTAGTGCTGT  56 6
      BL1710 2130556 .. 2130591 +  -6.6  -2.74322   CATGGTATGGGTGCA    TGGCGCGCGTGCCGGC ATTA GCGGGCTCGTGCTACA     CTTTGGCAAGTTGGC  51 73
        rpmE 2131059 .. 2131111 +  -7.9  -5.57729   AAGTAGCATACTTCA CGCCAGTCCGATTCGATTTGGCATGC TCCG GCATACCCGATCG-A--GGACTGGCG TTTTTTGTATTCTTT  95 35
        prfA 2132303 .. 2132351 + -10.1  -2.63596   ATGACTTTGCCGGAT GGCTCCCCTCTGTGAGGGGAGCT GTC AGCGAAGCTGACTGAGGGGAGCC TAATGTCCGATCAAC  62 37
      BL1713 2133468 .. 2133484 +  -6.5  -3.34344   GAGTGGAACGTCTCA              CGCGC ACATCCC GCGCG              TTGGTTGACAGATGA  56 231
      BL1714 2134772 .. 2134817 + -14.1  -4.26903   CTAGCATGACTTCCG CATGAACAGGAGAGCGACCGGT TTT GCCGGTC-CTCTCCCTTTCGTG TTTTCATGGGCTCGG 100 75
      BL1715 NONE
      BL1716 NONE
      BL1717 NONE
      BL1718 2138639 .. 2138666 +  -7.7  -2.59475   AACCACCCTCAGTCA        GCTCC-GCTGAC AGCTC GCCAGCGGGAGC        ATTCATATATCACTG  53 120
      BL1720 2140233 .. 2140259 + -10.1  -2.71364   TTGCCGCCATCGCCG         GTGGCGTCACC TGGCT GGTGACTCCGC         TGATTCGCCACGTCG  62 56
         rfe NONE
        guaB 2143133 .. 2143168 +   -17  -2.91383   TAGGGGTTGATTCCT    TGTGAAAAGGGTCTGC TTAT GCAGGCCCTTTTCGCG     TATGTGGCTCGAGAT  89 70
         orn 2143911 .. 2143949 + -11.6  -3.25823   TCAATAAGTAGTCCG   CCGTACTTGGCTCCCCTC CCT GAGGGGAGTCTAGAGAGG   TTGATATGCGCCAAA  74 30
      BL1724 2145356 .. 2145372 +  -5.1  -2.60615   GACGATGACTTCGCC              CAGGACG CGT TGTTCTG              ATCTTTAGAAGCGCT  46 8
      BL1725 NONE
      BL1726 2148862 .. 2148872 +  -6.8  -3.19026   CGATTGCGCAAACGG                 TGGC ATA GCCA                 TTGGCTGTTGCGATA  54 515
        proS 2150996 .. 2151025 +   -18  -4.33417   CGTTAATCGCATCAA       GCGCCATTCTGC CCAGTC GCAGAATGGCGC        TTTGTTGTGGATAAC 100 62
      BL1729 2152003 .. 2152039 + -14.5  -4.68724   ATACATCATGAAAAA    CCGCTGTGTTCGCCT GTAATCG AGGCAAGCACAGCGG    TTTTCTCTTACATAA 100 50
      BL1731 2155435 .. 2155465 + -11.9   -4.8543   GACAATCAATCCAAA      GCGCCCGTGCAG-GC TAT GTGCTGC-CGGGCGC      TTTTTCTCGGCCTTG 100 68
         map 2156472 .. 2156512 + -12.1  -3.88498   TTCGAGACGTAACAA GCCGAAGTGCG-TT-TGCT TTGAT AGCATGAGCGCACTTCGGC TTTCGTGTATCGACC  85 133
       gltA2 2157943 .. 2157979 + -22.5  -2.98823   TGATTGTTGGTTTGA    GAAAGCGCTTCGCTGGA GAT TCCAGTGAGGCGCTTTC    TATATGTACAGCGCA 100 38
      BL1736 2164843 .. 2164861 +    -9  -3.44229   GTTTTTCGATATTTT             TATATCGA TAT TCGATATA             TTATGATGGTGGCAT  66 124
      BL1737 2165432 .. 2165458 +    -5  -3.66178   GTAATATGGAGTGAG         TCCCATGCGTTC GTA GAAGGCTTGGGC         TTTGGGGTTGCAGGC  54 37
         vsr 2166602 .. 2166635 +  -3.8  -3.19026   CCATCAGCTCCATGA     TGCG-GATGGTGTCG GCGTG CGGCATCGCCTCGCA     TTCGATCTTGCCGTC  45 118
      BL1741 2169022 .. 2169046 +  -2.7  -3.62597   CATGGTGGCGCACGG          CTGGCTGATTG CGA TGGTCGGCCCG          TTGTTCGGCCATCAC  50 135
      BL1742 2170035 .. 2170047 +  -4.7   -2.7242   TGGCTCGACCAATTC                GGCCG CAC CCGCC                TCGGTTTCTAGTCCT  43 2
      BL1747 2173148 .. 2173205 + -17.1  -3.80877   CAGATTTACCTGGTT TGCCCGAAATAACGGATTGCCGGGGCC ATTT GGTCTGGACAATCCGTTGTTTCGCGCG TGTTTTGTAGCATCC 100 62
       fadD4 2175198 .. 2175229 + -14.4  -2.80344   CCGCGAAAAAAACAA      CAG-GGCCGGGTGCG ACT TGCACCCGGCCTCAG      CTTATTCAGTCCAAA  79 127
        nrdD 2180524 .. 2180571 + -12.1  -2.78384   GCTGTAGAGCGTAAG CGAGACTGAGGGCGGTCATC-CT TTAT GGTGTTGACCACCCTCAGTC-CG TCTGATGACGGACAG  71 68
        nrdG 2181519 .. 2181532 +  -3.8  -3.22298   CAGGGTATCTGCCAG               CCGT CCCGAA ACGG                TTCATGATGCCTCAA  48 187
      BL1754 2186796 .. 2186819 +    -3  -2.68202   GAGTCTCTAGAGCGA          GAAACCGGGC CGGA GCCTGCTATC           GGTTTTTCGTATAGC  40 98
      BL1755 2188204 .. 2188243 +    -8   -4.2349   TCTATTGCGCGATAT  CGGTGTCGAAGGCGTGACA GAA TGTTATGTTTT-GGCACCG  TTTTGCATATCCGGC  77 64
      BL1756 2188995 .. 2189041 +  -5.1  -4.41353   GCTTGTGCTTGATAG CGGCAGTAAGTATGCGGGC GAACGAAGG GGTCGCATACATACGGTCG TTTTGGTGTATGTGA  70 64
        bglX NONE
      BL1758 2191919 .. 2191939 +    -6  -3.08679   GATGGAAGCGCGGGT            GGCCCGGG ATTGG TCCGGGAC            TGTTGGATGCGGCGG  52 148
      BL1759 NONE
      BL1760 NONE
      BL1761 2193877 .. 2193893 +  -4.3  -2.70022   GAAATTGCTCTCTGG              TGGCATG ATT CGAGCCA              ATTGTGTAAGGTAGA  43 48
      BL1762 NONE
        bglB NONE
      BL1764 2196080 .. 2196109 + -17.9  -4.44046   GCACGGCGTAATACA       GCTGGCTTCCCTC TCCT GAGGGGGGCCAGC        TTTGTTTAGGCTCAA 100 60
      BL1765 NONE
      BL1766 NONE
      BL1767 2200785 .. 2200837 + -13.6  -4.67943   GTACGCCTGCAAAAA CCGCACCTCGATTATCGGGT-TGAA GCAA TTCTCATCCGGTGGTTGAGGTGCGG TTTTCTATGTTGAGA  95 44
      BL1768 2202061 .. 2202071 +  -2.6  -4.50193   AACATTGGTAAAAGG                 TTAT ATC ATAA                 TTTTCATTAGTTGAT  63 115
      BL1769 NONE
      BL1770 2203580 .. 2203595 +  -4.6  -3.37975   TCTGCGACTGGTTCA              TGGACG GCAT CGCCCA               TTGTGCATAGTCCCT  52 0
        dcuC 2205268 .. 2205288 +  -5.4  -3.15027   GCATTCGCATACCCG            CACGATTG TGTTT CCATCGTG            ATTTTGCTGAAACGT  50 156
        rbsK NONE
      BL1773 2206767 .. 2206784 +  -5.6  -2.54702   GCTGCAACCATACGG             CGTCAT ACCCGC ATGACG              TGAGTTACACTATGT  46 94
      BL1774 2207887 .. 2207928 + -29.1  -3.03159   AGAAGCTCCCTCTGT GCGATAAAGAAGCTCCCTC GTCA GAGGGAGCTTCTTTATCGC  TGTTAGAACAGTTCC 100 44
        ileS 2213750 .. 2213803 + -29.3  -4.60924   TTGGTCTGAAACAAT TGCGGGCATCCGATATACAGTGATTC AAT GAA-CACTGCATATCGGATGCCCGCA TTTTTCGCGCGTTTA 100 68
      BL1778 2214576 .. 2214587 +  -2.2  -4.33248   TAGGGCTCTCATCAC                GATG TCAA CGTC                 TTTGTTCTCCAATTC  63 48
         mrr NONE
        hsdM NONE
        hsdS 2220799 .. 2220811 +  -3.4  -2.76418   GAATATCAAGAAATC                CTTG CTTGA CAAG                ATGTTTGTGTGAAGG  41 1
      BL1784 NONE
        hsdR 2225705 .. 2225738 + -25.5  -3.66018   ACTCATATACAAGAA     GGGGTGTTTCCGCTG GCAT CAGCGGAAACACCCC      TTCTTGGACTAGTCG 100 41
        ilvD 2229627 .. 2229657 + -17.7  -4.84274   TTGCATAGCTGAAAA       GCCCGGTATCTTC CTCGC GAAGATGCCGGGC       TTTTTGCTGTGCTTC 100 48
      BL1793 NONE
      BL1794 NONE
      BL1795 NONE
      BL1796 2239523 .. 2239579 +    -5  -3.53012   GCGATAATTTTTTGA CTCCTC-CGG-CTCCCCTCGGGTGAGGG GAG CCGTCGGCCGAAGGCTGACTGAGAGGAG TTTGACAGCCCAAGA  54 34
      BL1797 2241316 .. 2241340 + -17.2  -3.98214   GCACCACAACAAAAA          GACCCCGACC ATCTC GGTCGGGGTC          TTTGTCGTCAGTAAT 100 73
      BL1801 2246946 .. 2246970 + -14.9  -3.14522   ATGTAGTTCTTGTGC          CGCGGCGCGAG TTT CCCGCGCTGCG          TTCGATCTGCATTCC  82 257
      BL1803 2247515 .. 2247567 +  -3.4  -3.92625   GAACTCGGTGGTTCG CTCGCTAGGGGCAATGGTCGCG-GAC TGG GTCATGCGGCC-TTGGTAGTAGCGGG TTTCCTTGAGCTCTC  56 55
      BL1813 2256614 .. 2256624 +  -2.4  -4.11304   CGCGAGGTAGGGGGA                 GCGC GAT GCGG                 TTCTTTCTACGTTCC   0 107
         ung NONE
      BL1811 2253783 .. 2253800 -  -6.9  -3.53811   TCCAGCGCGCCCAAA             GCCTTCC TTAC GGTAGGC              AGGCTCAGCTGAGTG  58 78
      BL1810 NONE
      BL1809 NONE
      BL1808 NONE
      BL1807 2250206 .. 2250222 -  -7.9  -3.55071   CGATACGTGCCCAAA              GCGGACA CTT CGCCCGC              ATCCGAGTATTCGCC  63 75
      BL1806 2249418 .. 2249438 -  -6.9  -4.20531   TATATCCAGCTAAAA            GGACAAG ACTCATG CTTGTCC            AGCCGGAACGACCAA  71 150
      BL1805 NONE
      BL1804 NONE
      BL1802 2246797 .. 2246810 -  -3.7  -3.56366   AACAATCCCGGGAAA               GTGGC GCTA GCCGC                GTCTCTGCGGTGATT  52 65
        purB 2244460 .. 2244492 -  -4.7  -2.73364   GGTGGATGCGAAGGA      TTCGAGGGACTCGAG GGA CTCGAGAGACTCGCA      TCGCGCCTATCTCAG  44 37
      BL1799 2241814 .. 2241831 -  -5.6  -2.86477   AAAATAGACGAATCA             GACAAG ATTATG CTTGTC              AAGCCACTTCATGGC  47 5
         hup 2241316 .. 2241340 - -17.9  -5.22006   GCACCACAACAAAAA          GACCCCGACCA TCT CGGTCGGGGTC          TTTGTCGTCAGTAAT 100 69
        serB NONE
        priA 2231476 .. 2231488 -  -3.4  -2.67992   GAGACGATTAGATCA                GATC TTTGG GATC                TACTCGGAAGCGAAG  40 5
      BL1790 NONE
         fmt 2229627 .. 2229657 - -15.5  -4.16943   TTGCATAGCTGAAAA       GCCCGGTATCTTC CTCGC GAAGATGCCGGGC       TTTTTGCTGTGCTTC 100 63
        rpoZ 2227076 .. 2227107 -   -13   -3.9941   GCGGGCATAACTAAA      GGCTCGTGCCAACCA GCG CGGT-GGCGCGAGCC      TTACGTCTTATTCGC  89 173
        metK 2225699 .. 2225744 - -33.7  -2.93858   CACTAGACTCATATA CAAGAAGGGGTGTTTCCGCTG GCAT CAGCGGAAACACCCCTTCTTG GACTAGTCGATATCA 100 38
      BL1780 NONE
      BL1779 2214350 .. 2214388 -  -2.7  -3.88001   CGCGACAAAAACGAA  GACATTCATTTTGCA-TAC CAG GTACTGCAAAAT-ATTGCC  TACACGCCTGTGAGC  54 183
      BL1776 2208511 .. 2208557 - -18.9  -2.52464   GGTTCGGCCAACGTA TGACGAATGCCGCCAACG-GGC ACCA ACCTCGTTGACGGCATTCGTCT TTCCAGGACACCGCA  91 59
      BL1775 2207895 .. 2207920 - -17.7  -3.85698   CCTCTGTGCGATAAA         GAAGCTCCCTC GTCA GAGGGAGCTTC          TTTATCGCTGTTAGA 100 36
        xseA NONE
        xseB 2175882 .. 2175902 -  -3.9  -3.05384   CGCGCCGGGAGGCAA            CTCAGTCGA GGT TGGACTGCG            TGCCTGCGGTGGCTT  46 6
      BL1749 2175195 .. 2175232 -  -9.8  -5.40072   TGCCCGCGAAAAAAA   CAACAG-GGCCGGGTGC GACTT GCACCCGGCCTCAGCTT   ATTCAGTCCAAAATC 100 28
      BL1746 NONE
      BL1745 2171318 .. 2171339 -  -2.9  -4.33708   AAACCAGCACGAAAA           CCGGCCA TGCCTTGG TGGCGGG            TTCTGCCAGGTAGCT  61 334
      BL1743 2169563 .. 2169593 -  -8.1  -3.13403   GGGCTCCGACGAAGA       GCCGACCGTAGCG CTTTC CGCCCCGGCTGGC       GCGGGCCGCGTCACC  57 506
      BL1740 2166510 .. 2166539 - -19.5  -3.65522   GATTCAGCGGAATAA       TTTCAGCTCCCCT CTGG AGGGGAGCTGAAA        TCAGGATTCAAACGG 100 26
      BL1738 2165112 .. 2165142 -  -3.3   -3.5393   ACCACGTTGCTTAAA       GAACCGTCCAT GTTCTGGGA ATGGGCGATTC       TGCTCGCCGTTCAGG  49 276
      BL1735 NONE
      BL1734 2157947 .. 2157975 - -13.1  -3.85698   TGTTGGTTTGAGAAA        GCGCTTCGCTGGA GAT TCCAGTGAGGCGC        TTTCTATATGTACAG  85 194
        pepO 2152003 .. 2152039 - -14.5  -4.79826   ATACATCATGAAAAA    CCGCTGTGTTCGCCT GTAATCG AGGCAAGCACAGCGG    TTTTCTCTTACATAA 100 47
      BL1727 2148246 .. 2148259 -  -3.7  -3.55761   CACGTATTGCCCAAA               CCCTG AATG CCGGG                CCAAGCTCGTGGAAC  49 456
      BL1719 2138594 .. 2138637 - -20.4  -2.56914   TACCTCACGAAGTGA GGCTGAGGGTGGTTATCGGA GATT TCCGGCAACCACCCTCAGTC AGCTCCGCTGACAGC 100 64
        xylB 2127195 .. 2127208 -  -3.8  -2.78384   TGGCCGCGCAGTAGA               TGGC CGCGAT GCCA                ATGCATACCAGAAAA  43 356
      BL1703 2122659 .. 2122669 -  -4.6  -2.83715   GGCATCATCACCAGA                 CCGG ACA CCAG                 TGCATTAACGCCAAG  44 42
      BL1702 2122208 .. 2122221 -  -5.2  -4.07562   GAAACCGGATATAAA               CCGG ACTTTG CCGG                TCTGGTGCGGTTTTT  61 153
      BL1697 2118275 .. 2118288 -  -8.1  -3.15544   CTTCATCCTGACCAA               GACCG TGTT CGGTC                GCCACGTGTACGCCG  57 479
      BL1693 NONE
      BL1692 2112188 .. 2112207 -  -3.5  -3.28712   GCCGGCCCGCTACAA            CTACCAG CGTTTC CTGGAAG             GCAGCGCCTACCGCG  47 142
      BL1690 2110931 .. 2110952 - -14.5  -3.14132   CGGGGTCGCCACCAA           GCTCCTGAC AAAT GTCAGGAGC            TTTTTTGTTCTTTTG  81 18
      BL1688 2108775 .. 2108793 - -13.8  -3.59315   GCAATTATGGGGAAA             GCCGCCCC TGA GGGACGGC             TTTCGACGTATAAAG  84 69
        tesB 2107538 .. 2107557 -   -15  -3.31799   GATAATCCGTGATAA            GCCCCCTC TGGC GAGGGGGC             CGTAGGCATAGCCGA  86 94
      BL1674 2091604 .. 2091623 - -13.6  -2.88959   TGACAGTAAACATTA            GCTCCCTC TGAT GAGGGAGC             TGTCAGCGTAGCTGA  77 205
      BL1672 2088173 .. 2088191 - -13.1   -3.4759   AGCCACCACAATGAA             GCCCCGC CTTGT GCGGGGC             TTTTGCATATCCGTC  79 519
      BL1670 2085367 .. 2085391 - -11.4   -4.4261   CCGCGAATACGAAAA          GACCTCGGTC GCTAT GACCGGGGTC          TTTAGTGAAGTACCC  91 177
      BL1669 NONE
        alzD 2083799 .. 2083813 - -11.4  -3.16039   AAGCAGCTGTAGGAA               TCGGCC TGT GGCCGA               TGCTGTGTGTTTCGC  71 186
     BL1664a 2080928 .. 2080949 - -15.9  -3.76775   CCGAATATACGGAAA           GAGGCTCCC GCCA GGGAGCCTC            TTCAATTTATATCCC 100 44
        serC 2075245 .. 2075275 - -16.2  -3.14602   TGCACTGTAGTAAGA       GTAGGGAGGGGCGT CAA ACATCCCTCCCTAC       GATTTATTCAATCGG  85 105
      BL1659 2074855 .. 2074881 - -19.6   -3.3782   CAGTGAGGTAAGGAA         TTGGTGGCATGC CTT GCATGCCACCAA         TGCTGTTTGATGAGC 100 114
      BL1657 2072686 .. 2072712 - -12.3  -5.61689   AAAAGCAACAAAAAA        CGGCG-TCCAGC CGTA GCCGGATCGCCG         CTTTCGGGCATCCTC 100 99
      BL1652 NONE
      BL1651 NONE
      BL1650 2063681 .. 2063693 -  -4.7  -2.62983   TGTACGGCTATATGA                GCGCC GTA GGCGT                ATCGGCTGTATTGGT  43 401
      BL1646 NONE
      BL1645 2057599 .. 2057634 - -20.6  -2.64616   CGCCGAGTGATATGA    GCAGATGAGCTCCCTC TGAT GAGGGAGCTCATCTGT     CGTTTATCACACAAT 100 32
      BL1637 2047315 .. 2047339 -  -9.9  -4.78237   GAGCCGATAAGAAAA          GGCCCGACGTT TGC AGCACCGGGCC          TTTGCGTTGATTACC  91 52
      BL1634 2043717 .. 2043755 -  -6.7  -3.14051   GTACCCGCAGGAATA  CGCGCA-GGGGCG-TGCGA TGC TCGCATCGCTCAATGCACG  GCTCGACGTCACGCT  54 461
        glcP NONE
         pgm 2037047 .. 2037081 - -15.9  -5.41143   TATGCGCTAAAAAAA     GCTCTGCAGTGGATT GCATG AATCCAATGCAGAGC     CTTATTGGTTGCTGT 100 63
      BL1629 2036397 .. 2036409 -  -9.1  -2.64099   TGCTGTGACCATAAT                GTCCG AAA CGGAC                TGATGTAAAGGCAAT  59 127
      BL1627 NONE
      BL1626 2032759 .. 2032802 -   -27  -2.83715   CGGATCATGACGACA GCGCGAAGGTCCTCATCG GTTTACGT CGATGAGGACCTTCGCGC GCATTAGGGGAGTCT 100 94
      BL1625 NONE
         rnh NONE
      BL1623 2030463 .. 2030491 - -18.2  -3.92324   TCGGGCAACAGTAAA        GCCCGCACCTGC GATGT GCAGATGCGGGC        TTGGAAAAGCTTAGT 100 53
      BL1622 2030126 .. 2030164 - -20.5  -3.26546   GCACAAACTTATGAA   CGTTGGGGCATCCACAT TGCTG ATGTGGATGCCCCAACT   GCGTTCAGGGCATAT 100 30
        radA 2027753 .. 2027772 -  -3.5  -2.79831   GCAACGTCGAGGAGA            CCAAGCG TCTTAC CGCCTGA             GGCATATCTCAGGGC  43 40
      BL1614 2019402 .. 2019432 -  -7.5  -2.57132   GTCGGCTTCGATAAC      GTGCCGGAAGCCGA GTAC TCGG-TGCCGGCGC       TGACCACCATCGATC  49 215
        truA 2011203 .. 2011230 - -15.6   -3.6215   CTAAGCTAGCTGAAA        GGGCTGGAATCC GTTT GGGTTCCAGCCC         TTTTGCGTTGTTTTC  91 48
      BL1576 1994505 .. 1994536 - -20.9  -3.49951   CATAGCGCGACACAA      GGAGCCCGACCCC ATTACA GGGGCCGGGCTCC       TTTGCATATGTGGCG 100 240
      BL1574 NONE
      BL1573 1987382 .. 1987417 - -27.8  -2.80816   CCTGTACCGAGCATA    CAAAGGCTCTCCGCGG AATT CCGCGGAGAGCCTTTG     TGTTTGTGTCGCGCT 100 55
      BL1565 1976405 .. 1976432 -  -3.5  -3.90112   GGCTGGTCAAGGAAA       TGGCCGAATACCG CAAG CAG-AT-CGGCCA        GATTATCCCTGGCCC  56 383
      BL1559 1969764 .. 1969820 -   -18  -4.65895   GTGCCGACGTAAAAA GCCCTGCCATCGTCGTCACCGAGCCA TCTTG TGACTCACTGACGGCGGCAGCAGGGC GGAAGAGGCCGAAAT 100 59
      BL1555 1965419 .. 1965448 -  -6.3  -3.28712   GTCGGTGCGGTAGAA       GCCGTGACCCTTG AACT CAATCGGCACGGC        GGAATACACCTTGCG  54 315
      BL1553 1964518 .. 1964555 - -27.3  -3.01712   CTGTGCGCCCCAACA   CTGTGTTTTCCGCAGCC GACA GGCTGCGGAAAACACAG    TATCGGCCGAAGGCC 100 52
      BL1547 1955063 .. 1955096 - -19.7  -3.62046   TCACTGTGGCAACAA     CAAAGGCCGGGCCCT TGTG AGAGCCCGGCCTTTA      TGCCGTATGGCGGCG 100 78
      BL1541 1941661 .. 1941708 -  -8.4  -2.57683   ACAGCGGCGGACAAG TCGCCGGATACAGACGGGCAAC AGCA GTAGCCTGTCTGTATCCAATCA GTGCGCGAAACCACA  56 23
      BL1534 1920305 .. 1920334 - -15.7  -3.75378   ATCCTGAGAACACAA       GACGGCACGGACC ATAC GGTCCGCACCGCC        GATGTGGGAGTGCTG 100 75
      BL1532 1917186 .. 1917202 -  -2.9  -2.95339   AGAAAATCTGACATA              GTCACTA GTG TAGCGTC              GCTGATTGGCGTTGC  42 13
      BL1531 1916204 .. 1916218 -  -4.2  -3.60098   ATGGCGTACGCGAAA               TTCAGG CAG CCTGAT               TCGGCCCGCTAGGCT  54 131
      BL1289 1906709 .. 1906733 -  -8.4  -3.07816   TTCCGAGGCACTCAA          GGCCGCCGGC GACAA GCCCGCCGCC          GCCAAGAAGCGCAGG  56 217
      BL1279 1894708 .. 1894724 - -10.1  -3.09516   GCTTCGATGACCGAA              CCGGCCA CGC TGGCCAG              CTTCTTCGGCGGGCT  64 310
      BL1271 NONE
      BL1270 NONE
      BL1269 NONE
      BL1268 NONE
         nox 1876702 .. 1876715 -  -4.5  -4.57341   AATCGGCTCCAAAAA               CAAGC AACA GCCTG                TACGGGCCGTGATTC  71 203
      BL1261 1870187 .. 1870215 - -11.7  -3.88291   GATTAGTGGCAGAAA        TCCCGCGTCTC TTTCGTT GTGACGCGGGA        TTTCTGCCGGTTGGG  83 67
         ppk 1866010 .. 1866048 - -24.1  -3.61398   TTGCGCGCTGAACAA  CGATGCCCGGCATCCTCT CGAA AGAGGA-GCCGGGCATCG   TAACCACCCTCAGTC 100 72
       mutT1 1864638 .. 1864651 -  -5.9  -3.05384   TCCGGCCGCACGCAA               CGAGC CGAA GCCCG                GGCCCAGACTGCCGG  52 112
      BL1255 1862042 .. 1862055 -  -6.7  -4.21194   GCGGATGATTCAAAA               CATGG AGTT CCATG                ATTCCCAGCCTAGTC  71 35
         upp 1861424 .. 1861436 -  -2.6   -2.7795   GAAATCAGTCAATTA                CGCC ATAGA GACG                GTCACCGGCGTCGCC  39 2
      BL1253 1860793 .. 1860803 -  -6.8  -3.35088   AAACCGCGGAATTAA                 GCCA TTT TGGC                 ATACCGCCCCATGAG  56 108
      BL1248 1852640 .. 1852661 -  -6.5  -2.61383   ACTGTCAGCGAGAAG           CCGGCGA-GC TTG GCGTTGCCGG           TTAGCGAATCGGTGA  50 101
       rmlB2 1847405 .. 1847419 -  -5.8  -3.88601   TAAAAGTCATAATAA               TCAATT TAT AATTGA               AATATATGATTATTG  64 134
      BL1243 NONE
      BL1242 1844820 .. 1844836 -  -7.9  -3.26471   GCACCCGTACACCAA              CGCCGTC CTC GAGGGCG              CCGACAGCGTCATCC  59 319
      BL0218 1840293 .. 1840330 -  -9.3  -3.62775   ACGAGGCGCCAATAA   GAATGGCCACCTG TACAATGCGCGG CAGATGGCCATTC    TTGTTTGGCATTACT  68 233
      BL0217 1838157 .. 1838203 - -24.1  -3.09878   GTGATGTAGGCAATA TTGTTTATGGGGTGTATACGC ATTCG GCGTATACACCCCATAAACAT CATTTAGGTTATTGA 100 65
      BL0214 1834435 .. 1834447 -  -4.8   -3.0371   ATGTAATAATAACTA                GGTC TGTGC GACC                TTTTGGTAGGGGGCT  46 318
      BL0213 NONE
      BL0212 1832061 .. 1832073 -  -4.7  -4.58773   CCTACCAAATGAAAA                CGCCG AAG CGGCC                TACTTCAACTTGACA  71 25
      BL0208 NONE
       rgpDc NONE
      BL0206 NONE
      BL0205 1824536 .. 1824568 - -13.4  -4.34402   GGGCTGACACTAAAA      GATGGGGGTGCGAC TCACG GTTGCGCCCCCATC      TTTTAGTGCGTCGCT  95 42
      BL0198 1814016 .. 1814026 -  -2.4  -3.31144   GTCTCAGTCTCAGAA                 GTCG CTT CGTC                 AGCCGTTGCGTCAGT  44 76
      BL0197 1812910 .. 1812941 - -18.9  -4.65895   CGCGGCATTGAAAAA      CCCCTGTGATTCG GCAATA CGAATCACAGGGG       GCTCTATGGTCTGAA 100 43
      BL0196 1812070 .. 1812089 -   -15  -3.34029   GAAATACCTTCATAA            GCCCCCTC TGAC GAGGGGGC             TGTCAGCCGACAGGC  86 67
      BL0192 1806043 .. 1806053 -  -2.4  -3.78953   ATCGGCATGACCAAA                 CTCG GTC CGCG                 GTGGAATGGCGACGC  52 123
      BL0186 1799340 .. 1799351 -  -3.6  -3.61398   GCGCGCGCTGAAGAA                CCGC ATCG ACGG                 GCAGCCGCCGCTGGA  51 229
      BL0183 1794313 .. 1794348 - -22.2  -2.52464   CTTTCTCTTAACGGA    CTTACAGCCGATTTCA CCGG TGAAATCGGCTGTAAG     TCCGTTAAGAGAAAT 100 103
      BL0182 1792243 .. 1792275 - -14.7  -2.78395   AATCCGCAGTAAGGA      CGGTCGCGGCGATCG CGC CGGTCGCCGGGGCCG      AGTGGAAGCGGTACT  79 274
      BL0176 1781886 .. 1781902 -  -4.4  -4.28361   CTAACCCTAGGAAAA             GT-GCGC ATGG GCGCCAC              TACCACGTGGGAGCG  65 147
       pepC1 1776800 .. 1776851 - -19.8   -3.9941   CTGTGGATAACTAAA GTGCTCCTATGTTTTGCTCAC-TCT GTG AGAAGTCGGCAAAACATAGGAGCAC TTCAGCCGCGGCCAA 100 54
      BL0172 NONE
      BL0171 1774787 .. 1774815 -  -5.9  -2.61997   GGTTATATAGAAGAT        GTCAACGGAATGA AGT TCATACCGGTGGC        GAGGTTCTTCCGAAC  48 131
      BL0168 NONE
      BL0167 1771143 .. 1771198 -  -5.3  -2.87132   CCCCGTGGCGAGATA GTGCTGGTCATCGGCGGC-GCGTCC AACGAGGA GGCCGAAGCGGCCG-CGCCCAGCAC GTTGAGCGTGGATGA  48 218
      BL0164 1766781 .. 1766816 -  -7.7  -2.83271   CCAGGGCCAGAAGCA   GC-TGCTG-ACCATCGC CCGC GCGATGGTGCAGGACGC    GCCGATTCTGATTCT  53 436
      BL0161 1762694 .. 1762704 -  -6.8  -3.89956   GGATGATAGAGGAAA                 TGCG TTC CGCA                 ATTTGCTGGATTTTC  65 226
        dinD 1761098 .. 1761150 - -34.5  -4.07604   ACAAAGCAACAATAA TGGCCGGTCTGAGCCAGCTGCTCC ATGCGA GG-GCAGCTGGCTCAGACCGGCCA TTGTGTCTGCAAGTA 100 328
      BL0153 NONE
        aroP 1743028 .. 1743086 - -27.2  -4.24342   TGTTTCATGAATAAA TCCCATTTGCGAATAGCTCTCACTGA GTGCTCA TCAGTGAGAGCTATTCGCAAATGGAG CCTTACTTCTTCGCC 100 28
      BL0142 1729999 .. 1730011 -  -3.3  -5.00616   GTCCGCCGCAAAAAA                GTGTG AGG CACGC                ACCCGCTCAATCGCA  74 151
      BL0139 1726109 .. 1726121 -  -9.1  -2.73124   CCTGATCGCTGAAAG                CGTCC ACC GGACG                GTCGGCTTGGCGCAG  60 128
      BL0138 NONE
         pip 1720212 .. 1720231 - -13.6  -2.87132   TCCGCCGCGCAGACA            GCTCCCCT CCAG AGGGGAGC             CAGAAACTGGCTTGG  76 438
      BL1528 1704498 .. 1704552 - -19.5  -4.08216   GGAGGTGGCGCAAAA GCGCCGGTGGGTG-GTTAACCGAC AATCATCA GTTGCTTAACCCACCCACCGGCGC TTTCGTTATGCTGAG 100 43
      BL1524 1699658 .. 1699671 -  -8.1  -4.41047   AGCGGTGAAGTAAAA               CAGCG CAGG CGCTG                CTTTACTTCACCGCG  79 33
      BL1520 1695109 .. 1695145 - -29.7  -3.33815   ACTGTGGCGAAGCAA    CGTTCTTGGCTCCCCTC TCT GAGGGGAGCCAAGAACG    GCCTACCCAATATGC 100 28
      BL1516 1689704 .. 1689721 -  -2.6  -3.60098   ATGGTGCATGCCAAA             GCCGGT CTGATT ATCGGC              ATCGTGGCGGCACTG  49 213
      BL1512 1686239 .. 1686256 - -14.1  -2.97029   TGGGATTAAGCAAAT             GGCCGGC ATCC GCCGGCC              GAATGGTACGTCGCA  80 45
      BL1511 1684473 .. 1684483 -  -3.2  -3.28712   CCGGCTCGGTGACAA                 CCTC GTG GAAG                 CGAACTGACTATCGC  46 34
      BL0680 1676374 .. 1676398 - -15.8  -4.08974   AGCCCATCACACAAA          GAAGCCCCTC AAATA GAGGGGCTTC          CGTGTATGTACAACC 100 62
      BL0677 1673751 .. 1673761 -  -2.4  -2.87344   TATGGGGCCGAGACA                 CGGC TTC GCCC                 AAATCACTTGCCGGC  39 169
      BL0667 1654648 .. 1654698 - -12.5  -2.96731   ATAACTGAACAACTA CTTTTAAGGCCCGGCCGGATGCTC GTTT GGACATCCGGCCGGGCCTTCTG-G CTCCACACGGGGTGC  75 122
      BL0664 1652231 .. 1652241 -  -4.6  -3.95554   CGACTGAAGAAAACA                 GCCG TGG CGAC                 AATGATTCTGCCGCA  59 106
      BL0662 1650920 .. 1650956 - -23.9  -3.85859   AATAGCTAAATAGAA    TGGACGGCCTGCTGAGC GCT ACTCAACAGGCCGTCCA    TTGTGTATCTGAATG 100 92
      BL0660 1648137 .. 1648149 -  -2.7  -3.37344   GTGTGACGGAACGAA                CGTAT CGG ATACA                CAACGGCCATGTGTG  46 73
      BL0659 1646655 .. 1646687 - -10.6  -5.70761   AAAAGAAAAGAAAAA      GGGGGCGGGA GAGAAGGGGATGT TCCCGCCCCC      CTGAAGGCGCGGAGC 100 380
      BL0658 1645037 .. 1645049 -  -4.8  -3.23395   ACCGATCAGTACCAA                CCGA TTTGT TCGG                AATTTTGCCATGCCT  49 3
        ksgA NONE
        ispE NONE
      BL0655 1642387 .. 1642415 - -14.7  -5.21709   TCCGATACCAAAAAA        CCGTACGCTGA ATACGTG TCAGCGTACGG        TTTTTCGCGAAGATG 100 55
      BL0653 NONE
      BL0652 NONE
      BL0651 NONE
      BL0650 1633359 .. 1633397 - -19.7  -3.66844   GCCAGATGCGAAGAA  GGGGCGGTACCG-TCGAA TGTA TGCGAACGGTACCGCCCC   TTCTTGGGTCAGTTA 100 57
        trxB 1632117 .. 1632168 -  -8.9  -4.66537   TGTCGCAATAGAAAA CCCCTCAGGCTGGAGGGACAATCACA CAT CGTGATTCTCCG-C--GCCTGAGGGG TCTTTCTATGCCTTT  83 147
        dnaA 1624203 .. 1624237 - -15.2  -4.90266   CTGAGCAACCAAAAA     CGGCACTTTTCGGA AAGTCAG TCCAAAAAGTGCCG     TTTTTCGTCTCTCAG 100 51
      BL0639 NONE
        dnaN 1622317 .. 1622353 - -15.4  -3.72695   ACGCCTGGTACGAAA   TCGACCACTACCTGACTC CAT GAG-C-GGTAGTGGTCGA   GTGCGAGACGGGAGA  95 75
        recF NONE
      BL0636 1620573 .. 1620585 -  -4.8   -2.7263   ACGAGGCCCGTAAAG                GGCT CTTCT AGCC                ATTTGACCATACTGC  44 110
       gyrB1 NONE
       gyrA1 1615626 .. 1615640 -  -2.8  -3.01712   CGTTTCTCCTTAACA               GGCT TGGCGGT AGCC               TCTGCTGTATGCGAG  42 65
      BL0633 1614957 .. 1615010 - -13.4  -4.42974   CCCACACATAAGAAA CCGCACCTCCGATCATCGAATCTGAA TTAC TTCAG-TCCAACAACCGG-GGTGCGG TTCACTGAGGGGAGT  95 59
      BL0632 1614346 .. 1614369 -  -5.2  -4.19735   GCTGTCAAAACGAAA          GCCCAACAGT CCAG ACTGACGAGC           AGCAACATCGGCAGA  67 41
      BL0631 1612293 .. 1612335 -  -6.3  -4.21974   CCATCATGGAAGAAA TCGTCGCCA-ACTCCCTGGC CGCC GCCAAGGAATACGGTCACGA GGGTGACCTGATGCT  68 481
      BL0628 1608722 .. 1608746 -  -7.2  -2.94872   GCGAGCCAAGAAGCA         GGCCATCGCTCG CGC CGA-CGA-GGCC         GAATGGCGGCCTAGC  56 54
      BL0627 NONE
      BL0626 1607012 .. 1607031 -  -7.2  -2.70932   CCGTTCTGTGAATCA            CATGCGACG TCA CGTCG-ATG            ATCTGTTCACGGCGT  53 61
      BL0625 NONE
      BL0624 1606366 .. 1606392 -   -16  -4.88495   ACAGACACAACAAAA         CCCTTGGAATCA GTC CGATTCCAAGGG         TTTTTGTTCTTGCAT 100 102
      BL0621 1603785 .. 1603795 -  -4.6  -2.62983   GTCATCGTCACAGCA                 CCAC GCG GCGG                 TTGAGGTCGCGGCGC  43 7
        gntK 1602869 .. 1602881 -  -5.5  -3.05596   GATTTCCTCATCCAA                GACCG CAA CGATC                ACGTGCTGCCGATTG  49 469
        ahpC 1597738 .. 1597763 -  -9.7  -2.98942   ACTCCCTTACATACA         CTGGCTCCCCTC TCT GAGGGGAG-CTG         TCGTAGTGAGACTGA  65 149
      BL0614 1595701 .. 1595726 -  -3.9  -4.17048   GCTGCCGCAAAACAA         CGATTCTGCCGG AGT CGGGC-GCATCG         ATCGCATCAATCGAT  60 101
      BL0610 1592661 .. 1592697 -  -4.6  -3.62775   ACCATCTTGCAATAA    TTCTTACATGTTAACA GAGAG TTCTTACATGTAAGAA    TTATTGCAAGATGGT  54 174
      BL0609 1590903 .. 1590939 -  -4.6  -3.62775   ATCATCTTGCAATAA    TTCTTACATGTAAACA GAGAG TTCTTACATGAAAGAA    TTATTGAAAGGTGAT  54 68
      BL0606 1588679 .. 1588721 -   -15  -2.78816   TGACGTTTTACCAGA GGCGCATTGCGTGGAATG GCTGAAT CATTCCACGCAATGCGAT CACAATCATGATTGA  81 41
      BL0603 1582817 .. 1582846 -  -8.5  -2.98823   GCGGCGTCATACAGA       CCGTCACAGCCGT GAAT ACGGCCGCAACGC        ACTTCGCCTGATGGT  58 135
        opuE 1581033 .. 1581051 -  -2.4  -2.70932   GTTCCTGCCGAACCA             CAAAAAAG CCA CTCCTCTG             CCATACGAGCCGACC  38 57
      BL0601 1579092 .. 1579127 - -14.1  -3.13403   CCGCTCGTAGCAAGA    CGCCGTGTCAGCC-CC AACTG GGCAACTGACACGGCG    TTTTTGTATTGCGAC  81 144
      BL0599 1577403 .. 1577432 - -17.3  -4.10612   AGCCATAACCACAAA       TCCCCTTGTGCTC AACC AAGCACAAGGGGA        TTATTACGAGAAGAC 100 47
        glgP 1574208 .. 1574255 - -28.8  -3.15544   GCTGAGTTGGAGTAA GCGTGCGGTTTTCACGAAGTCA AGGC TGATTTCGTGAAAACCGCACGC TAGCAACTCGCTCAC 100 41
      BL0594 1572661 .. 1572701 - -19.2  -2.98823   CTTTCCGCACATACA  TTGATGCCGGGCACTGCA TGTTC CGCAATACCCGGCATCAA  TCGTTTTTTTTTACA  95 77
      BL0592 NONE
      BL0591 NONE
        pabA 1568654 .. 1568679 -   -14  -4.22678   TACACGCAACACAAA         GGGGAAGGGC TTCTGC GCCCCTCCCC          TTTGCTGTATAAAGA 100 141
      BL0581 NONE
      BL0580 NONE
      BL0579 NONE
      BL0578 1552839 .. 1552854 -  -6.8  -2.52464   GCCGCGCGGAAGCCA              TGGCGC TCCC ACGCCA               GCTTCTGCACCGCCG  50 408
      BL0577 1551658 .. 1551683 -  -8.9  -2.73443   TGATTAGGAGAGAAT         CGGCTTGGCTG CCGG CCGCCAACCCG          TATCGCGGGGCTAGC  60 352
      BL0576 1551092 .. 1551110 -  -5.2  -2.64472   GAGGGGGCAAAGCTA             CTCGAAGC GGG ACTTCGGG             ACGAATCAAGTATCG  46 41
      BL0575 1549722 .. 1549734 -  -4.7  -4.07885   CATGGGGCGGTAAAA                GGCCC ATG GGGCG                GTTTGAAGAAATTGT  61 134
      BL0572 NONE
      BL0571 NONE
      BL0570 1544867 .. 1544908 - -14.6   -3.6707   ACCGAATACGGGAAA CCCCGAGTACAAACGTTG TCATTG CAACGCTCATACTCGGGA  TTTCAGAGTTCAGGT  86 151
      BL0569 1544563 .. 1544576 -  -2.3  -4.11216   TCTGCACCGGCAAAA               CCGCT TTCG AGGGG                CTGATTTGACCCCCG  56 79
        msrA NONE
      BL0567 1542731 .. 1542741 -  -6.8  -3.44051   CGTTCACGATGATAA                 TCCG TTC CGGA                 CGAACCGTCTGGGGC  58 205
      BL0566 1541411 .. 1541423 -  -3.3   -3.2794   CGCCAGCCACATCAA                GCCCT GGA AGGTC                TCAACCGGGTTCGAG  47 452
      BL0564 1539171 .. 1539215 - -11.5   -3.2327   GGAAGTTATTACCAA GCAATGCTTCTGGCTCGATCG CCG CTATATAGCCAGAATCATTGC CAGTAACCTATGAAT  74 45
      BL0562 1537253 .. 1537278 - -12.6  -4.00468   ACGATAACCGACAAA         GCCCGG-CTCG ATGGA CGAGTCCGGGC         CCAGGCTGTGCTCGA  89 46
      BL0561 NONE
      BL0559 1535578 .. 1535588 -  -3.2  -2.94747   GGACCCCAGCAGACA                 CGCA TAA TACG                 AGTTCACAGACTTAG  42 127
      BL0558 1534897 .. 1534922 - -13.3  -3.97042   GCACCAGCAACTAAA         GGGCTGGAATC GGAA GGTTCCAGCCC          TTTTGCTTTGTCCGG  93 96
      BL0557 1534141 .. 1534172 -    -5  -3.28712   CGCGTGCGTGGAGAA      CGGCGGCGACAC CTTCGACT GCGTGGCCCCCG       CGCGCTGCGCCCGCA  49 315
        degP 1530638 .. 1530672 - -16.5  -3.83205   ATCGCGCATACGAAA    GGCCCGTGGCAG-GAG TTTG CTCACTGTCACGGGCC     TTTGCTTGTCCGACA 100 91
      BL0554 1528110 .. 1528124 -  -4.2  -2.89564   GGTGGACTCGACATA               CGACCA TCC CGGTCA               GTCAACTGACCTACA  46 68
        fprA 1525379 .. 1525409 -  -3.8  -3.15579   CGAATGCCGGACGAA       TGCCGGACGGGC GTGGGCG GGCCGTCAGGCG       TGGGCGAGCTCGCGC  46 19
        htpX 1523832 .. 1523856 -  -9.9   -4.1552   CACGCCCGGAAGAAA          TCGCCGAAGCT GTA AGCTACGGCGT          GATCAAGATGAACAT  84 459
        purA NONE
      BL0548 1519840 .. 1519885 - -19.9  -2.53263   CGGAGCGCCAACGTA TGCACCCTGGATGTCCGATTC CGCA GATTCGGACATCCAGAGTCCA GCCGAATTCAGCCAG  95 43
      BL0547 NONE
      BL0546 1516684 .. 1516707 -  -9.6  -2.98491   AATTCACATCACACA          TGACCGATTC TCCA GAATCGGACA           CACAGAACACATTTT  65 188
         kup 1514792 .. 1514823 - -21.7   -3.7108   ATTCGCATATGCAAA      GGCCGCGAACCGT ACGATG ACGGTTCGCGGCC       CCCTGACATGCCATT 100 79
       abfA1 1512864 .. 1512906 - -20.6  -3.33696   CGGCCCGGGAAGCAA GGGCCGTGCGATCCGTCC TTCTCCG GAACGGACCGCGCGGCCC ATCGCGTCACTTGAT 100 32
      BL0543 1511367 .. 1511387 - -13.3  -2.91383   ACCCGCAGCGAGATA            CGTGTCACC ATC GGCGACACG            ACGATGGCCCCCGAT  75 345
      BL0246 NONE
      BL0245 NONE
      BL0244 NONE
         spl 1503789 .. 1503825 - -17.4   -4.2349   CCGCCACATGCAAAA   CCGCCCG-AGCGCACTA GCTT CAGTGCACTGCGGGCGG    TTTGTTTTCCATGAA 100 105
      BL0534 NONE
        scrR 1500487 .. 1500505 - -12.4  -5.80364   AGCGCAACAAAAAAA             GCCCCGCA TCA TGCAGGGC             CGTGCCGATTGTGTC 100 476
        shiA NONE
       ilvC2 1497649 .. 1497678 - -18.6  -4.79752   CGCAACAACACAAAA       CCGCCGCTCCCG TATGGG CGGGAACGGCGG        TTTGCTAGCTTAAAT 100 59
       ilvC1 1496172 .. 1496204 - -20.6  -3.85389   TTGGAATAAGCGAAA      GGCCGCCGTTCCGA ATGAA TCGGAGCGGCGGCC      TTTTAGTATGCGCTA 100 52
      BL0524 1487513 .. 1487539 -  -2.9  -3.53811   CGGATTCGGCCGAAA        CCGGC-CGGG TTTACTTG CCAGAGCCGG         TGGCGATGCCGGCGA  48 9
      BL0523 1484616 .. 1484628 - -10.5   -2.8082   CAGCCAGTCAATAAC                GCCGG TCC CCGGC                CGCGCCGGCGTGGGT  66 271
        dnaK NONE
        grpE 1481157 .. 1481186 - -10.7  -3.06312   AAAGTCTTTATGTAA       TTGCACCTCCCTC TGAT GAGGGAGGTGGCA        TCGCGCAGCGATGAC  68 194
      BL0517 NONE
      BL0516 1479397 .. 1479416 -    -5   -4.1822   CGTCACCGTAACAAA            CCTTGACA TCTC CGTCAAGA             AGATTCGTGCTTTTC  64 111
      BL0515 NONE
      BL0514 NONE
      BL0513 NONE
      BL0512 1474363 .. 1474390 -    -9  -2.78596   TAGCGCGTCAGCACA        CCGCCCCTGCGC CTCA GCGCATGGTCAG         CCCACCATCGACGTG  60 11
      BL0511 1473494 .. 1473514 -  -3.3  -2.84574   CAGCCCAATGAACCA            GACAGTT ATATGCA AACCGTC            AAATACCCTACCAGC  41 103
        dedA 1472641 .. 1472670 -  -8.6  -4.42653   ATCTCATGCAGAAAA       GGCCCTGACC TCATATGCAC AGTCAGGGCC        TTCATTTTCACGACG  79 71
      BL0509 NONE
      BL0508 NONE
      BL0507 NONE
      BL0506 1469227 .. 1469238 -  -3.6  -2.54812   ATTCACATCATGAAG                GACG CAAT CGCC                 GGAATGACTCCTACC  41 1
      BL0505 NONE
      BL0504 NONE
      BL0503 1467802 .. 1467813 -  -3.6  -3.65902   CTCACCTTAGCCAAA                GGCC CAGA AGCC                 CGCCAGAGTATCGGT  52 44
      BL0502 1466593 .. 1466607 - -11.4  -3.85817   ACCCTCGCCTACAAA               CAGCCC ACT GGGCTG               TTTGCTTTACGGCTC  80 71
        dnaX NONE
        recR 1461768 .. 1461782 -  -4.3   -3.5594   AAGTCATGGGCGAAA               CTTTG GGCTA CAAAG               TGGACCGCATTTCGG  52 363
      BL0495 1458684 .. 1458702 -  -3.1  -4.06502   TACCGGCAAACGAAA             GCAAACC GGCGA GGTTTCC             GCAGACCCCATAACT  58 141
        askA NONE
        askB 1457016 .. 1457033 - -12.7  -4.02132   TCCGAAACTGAGAAA             GCCCTCC GCAA GGAGGGC              TTTCGTCGTATATAC  89 63
      BL0491 1455008 .. 1455023 -  -3.9  -3.06796   GGTCAGCGCACGCAA              CGAGC TGCGCC GCCCG               CAGGTGTTCGCCGTG  43 109
        leuA 1450857 .. 1450908 - -17.6  -4.46615   CAGTAGTAAGTAAAA CACAGACAACAAGGCTCCCTCTGAT GCA ATCAGAGGGAGCCTTGTTTT-TGCT CTGCTAGCGCTCAGC 100 36
      BL0486 1446821 .. 1446835 -  -2.8  -2.54325   TTGCGCGAAACACAC               GACG TTTCTGG CGTC               ATAATACTCATGAAT  39 103
        topA 1443562 .. 1443573 -  -4.4  -3.59946   TGCCCAAGTAGACAA                CGTT CCAA AACG                 GCGGAATGACGTTGG  54 155
      BL0484 NONE
      BL0483 1441555 .. 1441613 -  -9.6  -3.80745   AAATAACCAACACAA CGCAG-ACAGGCAGCGGCCGATACCGCA CACCC TGCGGAAA-ACCCGCTGCCTACACTGCG GAAAAACACCGCTCA  75 60
        pepD 1436557 .. 1436571 - -11.4  -4.56597   CTCTTCGCCTAAAAA               CAGCCC ACT GGGCTG               TTTTCTTAACGGCTT  95 98
         fhs 1434826 .. 1434875 -   -16  -4.17048   GGGCTTTTAAAACAA GAAAACCGGAGTATAAACATTG CAATTT CAATGGTCATACTCCGGATTTC GCAATCGAAGAGCCC 100 117
      BL0476 1433445 .. 1433475 - -12.7  -4.52589   GTGTGTGAGACAAAA      GC-TAAGCCCCCTC TGAC GAGGGGGCTTATAC       GTCAAAACGCTACTT  95 35
      BL0474 NONE
      BL0473 NONE
      BL0472 1428944 .. 1428980 - -23.3  -3.33696   GTTCCCCGCAACCAA    TGATGAAGCCCTACTCA ACG CGAGTAGGGCTTCATCA    TTCTCGGCACTGTAT 100 63
      BL0470 1427345 .. 1427364 -  -2.8  -3.64523   AACAGCAAACGAGAA            TCAGCAGGC CAG GCCCAC-GA            ACAGCAGATCCCAGT  50 6
        gltX 1425567 .. 1425596 - -20.1  -4.81212   CTGAGTACAAGAAAA       GGTGGGCATCTGC ACAT GCAGACGCCCACC        TTGAGTGTCCTTACA 100 70
      BL0464 1416402 .. 1416439 - -20.5  -3.91196   CTGATACATACGAAA   GCGGCCGGCGCTAGGCA TTGC TGCCCGGCGCCGGCCGA    GAGGATAAGGATTAT 100 77
      BL0459 1412363 .. 1412407 - -20.1    -3.224   GAACCCCGCATAAGA GTGGGACGCAACTGCGATATG GCT CAATTTGCAGTTGCGTCCCAC AGCCCTCCCAGCACC 100 231
      BL0457 1411070 .. 1411100 - -19.9  -3.39327   TGCCCACACGCACAA       GCACCCCGAAATC GTTTT GATTTCGGGGTGC       TGCTTATTCGGCGAG 100 73
      BL0455 NONE
      BL0454 1407309 .. 1407328 -   -15  -3.56594   CTAAAGCGGCGTAAA            GCCCCCTC TGAC GAGGGGGC             TTTCTGCTTAGTCAA  90 41
      BL0453 NONE
      BL0452 1404544 .. 1404560 -  -3.6  -3.26712   ATTCTGAAGAACATA              CCGGTG TTGGT CATCGG              TTCCCTCCTTCCACA  48 56
      BL0451 NONE
      BL0450 1402453 .. 1402477 -  -2.2  -3.05384   GGGGCTGTCAGCGAA         GCTGACTGG GGGAGAGA CCA-TCAGC          TTGCCATGTATTCCT  42 69
      BL0449 1401551 .. 1401561 -  -2.4  -3.28712   TTGGGTGCGCGACAA                 CGAC ATC GACG                 TCAAGCGCGTGGGCA  44 306
      BL0445 NONE
         gnt 1392761 .. 1392788 - -18.6  -3.05816   CGAGTTGTGAGTGAA        TTAAGCCCCCTC TGAT GAGGGGGCTTAA         TTCGTCTATGGCTAC  95 296
       pepDB 1387033 .. 1387043 -  -2.4  -4.07687   ATCTGCCCGGCAAAA                 CCGG CCG CTGG                 ATCGTGCGCAACGGC  57 150
        ftsY 1383686 .. 1383718 - -13.5  -3.64371   AACGGATATGGGAAA      GCCCCGAATCATGTT TCG AATATGCTTCGGGGC      TAGGTTTGGTGCGTT  84 137
        amtP NONE
        glnB 1381744 .. 1381781 - -15.5  -4.59773   TTTCATTGCCAAAAA   GGTCCCCGCACGGCGTCA ATT CG-CGGCGAGCGGGGACC   TTTCCTATGCAGTCC 100 71
        glnD 1379900 .. 1379913 -  -3.7  -2.87344   GATTCCGTTTACATA               GCGGC GCGG GCGGC                GGAATACATGCCGCG  43 5
        dnaB NONE
      BL0430 NONE
      BL0429 1374355 .. 1374368 -  -3.8   -2.6063   CTCACCGAGAATTCA               CCGA GGACGT TCGG                CGGCAGCCTTGCGCG  42 9
      BL0428 1373855 .. 1373886 - -20.2  -3.21924   GCAGGCGTCAGAATA      GGGTCGACCCTGCT GGAA AGCGGGGTCGACCC       TGATTCCGGCGTAGC 100 55
      BL0427 1371960 .. 1371972 -  -4.8  -4.00868   CGATCGACAACGAAA                CCGA AACCA TCGG                ACGGCGTGCGGCACG  61 152
      BL0425 1369047 .. 1369060 -  -4.5  -2.77899   GGCTTCGAGGAAGGA               GGACT CCGA AGCCC                CGCCAACACACCGCA  44 216
      BL0424 NONE
      BL0423 NONE
      BL0422 1365050 .. 1365081 - -14.5  -4.73828   ATAATTAAAAAATAA      TCTCCTGCACGGG TATTAC CCCGCACAGGAGA       CCTCATTCCCCGGAT 100 163
      BL0421 1358641 .. 1358672 -  -9.4  -4.48987   TGGGTAGAAGGAAAA      GGCTAGAGCCCCCTC TGT GAGGGGGCTC-ACTC      GGCAGAATGACTCCG  81 48
      BL0420 1354821 .. 1354845 - -11.4  -3.45634   TTGAACAAAAGTGAA          GCCCCCGC TGTTCATGC GCGGGGGC          TTGGTGATGCTAGGC  75 54
      BL0419 1353864 .. 1353890 -  -5.1  -5.14965   ATCCTTACGAAAAAA         CGCCGCTTG GCTATTGAT CAAGCGGTG         TTTTTTCGTATAGCT  84 45
      BL0417 NONE
        rpsF 1351733 .. 1351748 -  -5.4  -3.04461   TACTTACCTTGAATA              CCAGCT GTTC AGCTGA               CTAAACGCTTGATTC  48 39
         ssb 1351055 .. 1351067 -  -5.5  -3.43264   AAGTACTGATCAGAA                CTCCG GGT CGGAA                TCGTCGCCGCCGAAA  54 7
        rpsR 1350743 .. 1350757 -  -5.6  -2.52543   AGCCTCCCTAACTCA               GCGACC CGA GGTGGC               GTACGGCAGCAGGGC  46 8
        rplI 1350188 .. 1350217 - -17.9   -5.0916   TTGCTAATACAAAAA       TCCCCCATGCGGC GCAA ACCGCACGGGGGA        TGATGCTTAAGCTCA 100 82
        ptsH NONE
        ptsI 1347785 .. 1347796 -  -5.8  -3.59979   CTGTGTGACTGGAAA                TCCG TTCG CGGA                 GCCGGCGACGCGATT  58 177
        glpF 1346925 .. 1346953 - -18.9  -3.52652   CTGATTCAACGACAA        TGGCCTCCGCCCA AAA CGAGCGGAGGCCA        TTTGCATATATGAAT 100 52
      BL0408 1343791 .. 1343809 -  -8.9  -4.17023   TGAATGACGGTAAAA             CTCGTCA CGATT TGACGAG             ACGCGCAATGGCCGC  75 11
      BL0407 NONE
      BL0406 NONE
      BL0405 1340725 .. 1340743 -  -5.2  -2.82516   CTGGTGACGATGAGA             CCGCCG ATCCATG CGGCAG             GATTGTCGGCGCATG  47 42
        gatC NONE
        gatA NONE
        gatB 1337046 .. 1337065 -  -9.2  -4.38203   TACAGAATCAATAAA            GGCTCCCG CTGG CGGGAGCT             GTCTAACGGATTTGA  81 184
      BL0401 1335464 .. 1335508 - -15.7  -3.14344   TATGCGTTGTATGAA CAATGCGCGACGCCCCGCCGT AAG ATGACGGAATGCCGCGCATTG TCAATACAGGCTGTA  85 381
      BL0400 1333392 .. 1333440 -   -14  -2.87463   AATTCTCCCGATATA CGA-CCGATGCGCCGTCTTTCCA TCAG CAGAAAGGCGACGCATCGAATCG TGAGGTAGGGGTATT  79 97
      BL0399 1331644 .. 1331665 - -11.6  -5.46698   CCGAAAACCAAAAAA           GCTCCCTC TGTGAC GAGGGAGC            TCAACAAGGTTTATT 100 40
         rho 1329348 .. 1329380 - -18.5  -3.50492   CATCAGATACGACAA      GGGCTGCACCCCG TATCAAT CAGGGTGCAGCCC      TTACACTATTGTTCA 100 50
      BL0397 1328645 .. 1328659 -  -3.5  -2.56596   TCCCGTATTAATGTA               GTCGC TGCAG GCAAC               TTGCCCTATAGACGA  42 74
      BL0396 1326452 .. 1326487 - -23.6   -3.8211   CGTTACGCACAACAA    CAAAAGAGGGGAACCT ATTG AGGTTCCCCTCTTTTG     TTTTTTGACGTTCGG 100 85
      BL0387 1313200 .. 1313251 - -17.6  -2.60194   AGTTTCTCAACGAAG CGGAAGCCGGGCAC-AAGTCGTAT GTTACG AT-CGACTTCGTGCCCAGCTCCCG TTCTTCTGCTCAGAA  86 94
      BL0386 1312016 .. 1312036 - -10.3  -3.14468   CCCCATCACACCCAA            GTCGCGCGC GCA GCACGCGGC            CTAGCCGGCCAACGT  68 26
      BL0369 NONE
      BL0368 1295871 .. 1295888 -  -2.7  -3.83205   AGGTTCCATATTAAA             CACAGTT GTTT AACTTTG              CAACACGCCGAGAAT  53 509
        metA 1294163 .. 1294181 - -11.7  -3.05266   AGGAGAAGCAAAGGA             GCTCCCC GTCGA GGGGAGC             TGTCGTCGTAGGCGA  68 60
        atpB NONE
        atpE NONE
      BL0361 NONE
        atpH NONE
        atpA NONE
        atpG NONE
        atpD NONE
        atpC 1286711 .. 1286738 - -21.4  -4.41353   GCATACATAGCAAAA        GGGGCTCTCTGG AAAA CCAGAGAGCCCC         TTAAGGAGTTGGTTC 100 44
      BL0355 1285856 .. 1285899 - -32.8  -4.25104   CGCCGCGTACTAAAA GATATAGCAGGGGCTCCCTC TGAT GAGGGAGCCCCTGCTATATC TAGAACAGCCTGAGA 100 25
      BL0353 NONE
      BL0352 1282482 .. 1282499 -    -2  -3.29511   GCGATTCGCGTACAA             CAACAA TCACAT TTGCTG              ACATTGATTGTAATG  44 223
      BL0350 1281444 .. 1281464 -  -8.9  -2.83164   TCATCTACGACGACA            GCCCCTCTC AAA GAGGGGAGC            CAAAACCACTTAGTA  60 35
        psp1 1279775 .. 1279825 - -29.8  -3.29461   GAATGCGTCGCACAA TACGCGGCGGCCCGTCTGCACACA CCA TGCGCGCAGACGGGCCGCCGGGAA AACGTTCGAATCACT 100 36
      BL0347 NONE
      BL0346 1277662 .. 1277680 - -11.8  -3.35798   ACTTTGCACGTACAA             CGTATACG CCA CGTATACG             TCGCTTCTCTCGTTA  77 38
        ddlA 1276285 .. 1276311 - -20.2  -3.03124   GGCGATGTGTCAATA         GCGGAACCGGCC TGC GGCCGATTCCGC         ACCACACTTACCTCA 100 33
      BL0344 NONE
      BL0343 NONE
      BL0342 NONE
      BL0341 1271544 .. 1271572 -  -8.9  -2.81312   AACGGACCGATCACA        CGTGCAATACTCT TCA AGAATACGGCACG        GCGTTTCGATTGCAT  60 258
      BL0340 1270225 .. 1270241 -  -5.1  -3.90588   GACCGCGTAACCAAA              GCCAC CGCCGAC GTGGC              GCTGGAGGGTCAGCC  59 251
      BL0333 1263020 .. 1263030 -  -5.4  -3.53012   CGGTTCGGCTGCAAA                 GTGA TGA TCAC                 GGCGGCGGTCGTGGC  55 235
        rpmB 1260245 .. 1260269 -  -2.8  -5.05116   GCAGAAACAACAAAA         CCCG-CCAAGC CGAA GCTCAAACGGG          TTTTGCTCCACGTTA  77 50
        recG 1257173 .. 1257219 -  -9.5  -4.01047   AATCATGAACAACAA TGGGGTGCTCGAAGCGCAC CAATGATAT ATGCACTTCGAGTACCTCA TGTACGAATGGTCTT  77 157
      BL0328 1256494 .. 1256504 -  -6.8  -2.56596   TCGCCGATTAATTCA                 CCAC ACG GTGG                 GAGATTCACTACGCG  50 34
      BL0326 NONE
      BL0325 NONE
        ispD 1251935 .. 1251945 -  -3.2  -2.61582   GAGTTCACGCATAAT                 GCCA GTC TAGC                 GATGCATCTGGCCGG  40 21
         pcp 1251096 .. 1251108 -  -3.4  -3.58522   AGCACCACCGGGAAA                CGAT CCACC ATCG                CTGTTTATTCCTTTC  50 171
      BL0322 1249463 .. 1249495 - -17.2  -3.55866   GCAGATTCAAACGAA     TACGGCACCTG-GCT CGAA AGCGCAGGTGCCGTA      ATTCTTACCGCTAGT 100 59
       pepC2 1248029 .. 1248058 -  -4.1   -4.3739   CAGGCTGCGAGAAAA       CACAGCATTGGCC GTCA GGCCGATTCCGGG        AGGCTGACGAAGTCA  66 38
       aroG2 1246602 .. 1246628 - -15.3  -5.03314   GTTATTGGCAAAAAA         TGCTCACTGAG TGGGT CTCAGTGAGCA         TTTTTACAAAGACAA 100 43
        aroG NONE
         pfs 1244292 .. 1244311 - -13.6  -4.85918   GACGACATAACAAAA            TGCTCCCG CTGG CGGGAGCA             TAATATGGGGAGCTC 100 164
      BL0317 1242839 .. 1242858 -  -3.5  -3.17075   TGTGTGGCAATGGAA            TGGCACC ATGTCG GGCACCA             ACCAAGGCCCTACGC  46 35
      BL0316 1241941 .. 1241958 - -10.5  -5.56673   ATCCACAACAAAAAA             GGCGACC CGAA GGCCGCC              TTCCATTTACTCCGC 100 32
        pstS NONE
        pstC NONE
        pstA NONE
        pstB 1237531 .. 1237548 - -14.1  -3.66803   GCTGAATATGCGAAA             GCCCGCC TTGC GGCGGGC              TTTGCCGTTTCTCCT  86 75
        lemA 1236685 .. 1236717 -   -14  -3.14878   TCTCTTAAGGCAATA      CGGGCCCGGCCGGC GGCAT ACCGGACGGGCCTG      GAGCGGGTCAGAACT  81 33
      BL0310 1234352 .. 1234364 -  -4.7  -2.96979   TCAACAGTAATGAGA                CGGTC TGT GTCCG                ATTCCAGCGTAAGCA  46 52
      BL0309 1233433 .. 1233452 - -13.6  -2.89564   TCGCTACGCGAGACA            GCTCCCCT GACA AGGGGAGC             TGAGAAAGTTCAGCC  77 35
        iunH 1232246 .. 1232292 -   -18  -4.07568   TGTCGGTTCCCAAAA GGGCGCTCCACGCCGTGGGT CATATCC ATCCACGGCGTGGAGCGGAC CGGACGGCCGCCGTC 100 45
      BL0302 1226132 .. 1226142 -  -5.4  -3.14132   CGTGGCCGCCATGAA                 TGAC GAC GTCA                 ATGTGTCTGGTGCAA  50 427
      BL0300 1223905 .. 1223930 -  -3.2  -2.57244   TGACTCACCAATGTA         GCGCCA-CGCT TGCCC AGCGGCGGCCC         GCAAACGTTATTTGT  40 33
      BL0299 1221283 .. 1221308 -  -5.3  -3.01712   TTGTTGGCCGGAATA         TGTCGCATGCC TGAA GGCAAACGACG          AAAGTACACAGATAC  49 331
      BL0289 1212421 .. 1212439 -  -6.6  -2.88544   CCTTACTCGGATAGA             CGCGCCCA CGA TCGACGCG             CATCGGTCTTAGTGC  51 89
      BL0287 1210233 .. 1210248 -  -7.6  -3.84825   CCTATGGAGACGAAA              GTTCTC GTCA GAGAAC               CTGAGTCTCCGTAGG  67 17
      BL0286 1209157 .. 1209176 - -13.6  -2.76696   TTCTCCTTTAAGAAG            GCTCCCCT TGTC AGGGGAGC             TGGCTTAGTCTAGGG  76 30
      BL0285 1208227 .. 1208249 - -14.1  -3.71848   CTTGTTCATCAAGAA           GGCCGACGC ACTAA GCGCCGGCC           TTCTTTCGTATCGCC  91 155
      BL0284 NONE
      BL0283 NONE
      BL0282 1203873 .. 1203888 -  -2.5  -3.72576   GGGCGTGTGAGCAAA              TGCGC AAGTAG GCACA               CGACGGGCGCACGGT  51 87
         gpi 1200347 .. 1200362 -  -7.6  -4.42653   AGGGGAGCTAGAAAA              GCGAAT CAGA ATTCGC               GACGTGGGCAGTCGC  77 107
        lepB NONE
      BL0276 NONE
      BL0275 1196149 .. 1196160 -    -3  -4.15235   AATTTCCAAAAAACA                TTGT ACCG ACAA                 CCCGCATTCGACACA  58 87
      BL0274 1194391 .. 1194410 - -13.6  -2.78738   TCAAAATCTCAAGGA            CCTCCCTC AATA GAGGGAGG             TCAGAAAGGCTTACT  76 36
        araD 1193526 .. 1193548 -  -6.9  -3.07622   AGAGAGGGGAGCCAA           GACACCACC GTGCT GGCGGAGTC           AGCGCTGATTTGATG  54 121
        araA 1191720 .. 1191749 - -15.7  -4.46656   CCGATAACAGCAAAA       GGGGCTGCTCCGG TTTC CCGGAACAGCCCT        TTTTCAGCGGTAGCA 100 171
      BL0269 NONE
      BL0268 NONE
      BL0267 1185486 .. 1185496 -  -3.2   -3.8512   CACGCAGGAGAACAA                 GTGC CTG ACAC                 CGTCGCTGAAAGTGG  54 290
      BL0265 1183331 .. 1183354 - -16.8  -4.28774   CGACGGAACGCAAAA          GGGTCGTCTG CACG CAGACGACCC           ATATGATCAATTCGC 100 32
      BL0264 1178387 .. 1178398 -  -2.2  -3.55761   CATGCATCGGTCAAA                CTCG AAAC CGAA                 ATGTCGCATGAATCT  48 377
      BL0262 1175899 .. 1175924 - -13.3  -3.60627   CGAGGGCACGGGAAA         GCGGGGACACT GGGG AGCATCCCCGC          TTTGGGAGATCGGGC  84 122
      BL0261 NONE
      BL0260 1173705 .. 1173726 -  -7.9  -3.02511   TGCAGGTTGTGAACA           CCAGAGAGG CCGC CCCCGCTGG            CGGGGCTGTCAGCGA  56 129
        bgaB NONE
      BL0258 1170254 .. 1170272 -  -5.9   -3.4489   AACGCTCAGAACGAA             CGCCCAG TGATG CTTGGCG             CTTCCTTTCCTTATG  56 165
      BL0257 1167334 .. 1167357 - -12.5  -3.53091   ACCCGTTTTCGCAAA          CCAGGACAG TGATTT CTGTCCTGG           TACCCACATCAAACG  79 191
      BL0255 1166018 .. 1166031 -  -2.4   -3.1505   ACGACGTGCCATCAA               TCAC GCATAG GTGA                AGGTGAGGGGGTCGT  42 12
      BL0254 1164989 .. 1164999 -  -2.4  -5.32882   TACTACTACAAAAAA                 GAGG ATT CCAC                 ACTGGAACAGGATTT  85 297
        mntH 1162165 .. 1162205 - -22.9  -3.05268   CAACCATTCTCAACA  TAATAAGAAGCCCCGGTTT CCA ACACCGGGGCTTCTTATTA  TGTTGTGCTATCGCA 100 60
      BL0250 1158351 .. 1158369 -  -4.5  -2.90714   TGAAATGTTGAGAGA             GGTCAGC TTCTT GCTGACG             CCCTTCTTTTGTCTC  46 225
      BL0248 1155357 .. 1155371 -  -5.6  -4.36914   CCGGCCGCGAGAAAA               GCCGAC GCC GTCGTC               AATATCTCGTTCGCC  70 399
      BL0540 NONE
      BL0539 NONE
      BL0538 1150909 .. 1150924 -  -6.8  -3.13403   GGTCTCCGACGAATA              CGAGCC GCGC GACTCG               GTCAACAGCCTGACG  54 447
      BL0237 NONE
        cpsF NONE
       cps2F NONE
      BL0234 NONE
      BL0233 1139923 .. 1139936 -  -4.5  -3.23975   ACTTGGGAAAAAGCA               GAGCA AGCG CGCTC                AATTCTGAGAAAAGC  49 79
        fabG NONE
      BL0231 1137279 .. 1137314 -  -5.5  -4.19336   AATCATCTTAACAAA    GAATGCCGAAACAACC CAAAC AGCCG-TCCGGCATTC    TGTTTATTATCTGTT  64 48
      BL0230 1135737 .. 1135771 -  -2.2  -3.13511   AATATCACTGAAAAG     CACTCATTTTTTTGAA GCC TACTCAAAAATGAATG     TTTTTTATTGATTAT  42 30
       rmlB1 NONE
      BL0228 1133091 .. 1133126 - -23.5  -3.61062   AACCTAATTACACAA    GTCTCGGGCGGTTTC GCTGAG GAAACCGCCCGAGAC     AAATCTGCTACTTCT 100 33
        rmlA 1132109 .. 1132135 - -13.2   -4.0162   CGTTCAGATGACAAA         TGATGCAATGTT TTT AACACTGCATCA         AGTCAGTTCTTCTGA  89 28
      BL0226 NONE
      BL0225 1130154 .. 1130187 -   -14  -3.07816   GTGGTATTTAGTCAA     GTCGGCGTTTCGTA TTTAGT CACGAAACACCGAC      TTGACTAAATACAAT  81 310
      BL1237 1122574 .. 1122620 - -27.7  -3.64487   GCATACTGGTAAGAA GAACTGACGTGATGAGGCG-CT TTGA AGACGCCTCATCACGTCAGTTC TCTGATTCGGCACGA 100 296
      BL1229 1114823 .. 1114856 - -20.5  -2.53271   TCAGTCTTATAACAG     TAAACCGTGCGGCAC AGAA GTACCGCACGGTTTA      TATTGCAAGACGATC 100 57
      BL1228 1113014 .. 1113032 -  -6.6  -3.61398   TCCGCGTCGTAAGAA             GGCTGAGT GAA ACCCGGCC             CAAACGCCGAGCGAA  60 307
      BL1224 NONE
      BL1223 NONE
      BL1222 NONE
        gcvH NONE
      BL1220 1106442 .. 1106452 -  -4.6  -2.80113   TACCACGCGATTATA                 GGCG AGG CACC                 GCACCGGGACGCATT  44 61
        ptrB NONE
        leuB NONE
        snoP 1101590 .. 1101600 -  -2.4  -4.59773   CGTTACCGCGAAAAA                 CGGC ACT GTCG                 CGGCTACCGCGCTCG  65 97
      BL1216 1100617 .. 1100627 -  -2.4  -3.59979   GGGCCCCATTCTAAA                 TGGG GTG CCCT                 ACCAACCGGGCTTAC  48 112
      BL1215 1098178 .. 1098206 - -21.1  -4.17023   TTAAGTATTGTAAAA        CGGGCGTCACCTG AAA CAGGTAACGCCCG        CAAACTACGTAATTT 100 114
        baiC 1096600 .. 1096629 -  -5.7  -4.07885   CATGGGGCGGTAAAA       CCCTCATGGGGC GGTGATT GTCCCATG-GGG       CGGTTAGCCAAATTT  66 126
      BL1212 NONE
       galT1 NONE
        galK 1091674 .. 1091708 - -14.2  -4.96848   GGTCGTATACAAAAA     GCGGGTGACTACCCAA GTA TAGGGAAGACACCCGC     CATTTAGCATTGTGA 100 48
     BL1209a 1091323 .. 1091333 -  -8.2  -3.59979   CTCCGTCAGTGGAAA                 GCCC ACC GGGC                 TTTCCACCTCCTCGC  66 68
      BL1209 1089749 .. 1089800 - -21.8  -2.90496   GGGGCTGTTAAAGGA CGAAACCCCGAGTATAGGCGTTGA AATA TCAACGCTTGTACTCGGGGTTTCT TGATTGAGGTACCCC 100 101
        mutY NONE
      BL1206 1087108 .. 1087131 -  -3.9  -3.17901   ATAGCGCTAAGGCAA          GACTTTTAC TGCACC GTAAACGTC           ACCGGATCGCTCTTC  46 7
        rpoB NONE
        rpoC 1079095 .. 1079129 - -18.7  -2.56011   CAATGGCAAATATAC     GGATGGCCCGGAACT GATAT AGTTCCGGGCCATCT     TATTGCGATTAACGC  91 86
      BL1203 1078109 .. 1078138 -  -9.9   -2.7242   AGGATCAGAAAGCCA       CGGCA-CAGGCGGC CCA GCAGCCCGCCGCCG       AACAGGCTCAGCAGC  62 163
      BL1197 NONE
      BL1196 1055595 .. 1055608 -  -3.1  -3.14132   GCGGTTCCCCAGCAA               CGTCAC GCG GTG-CG               TTTCAACCGCGGACC  43 145
      BL1195 1054040 .. 1054050 -  -8.2  -4.65747   GAACCGTGAAGAAAA                 CGCC GGA GGCG                 TTTTTAGGTGAGGGC  82 172
        dapB NONE
        dapA NONE
      BL1192 NONE
        pepN 1047393 .. 1047440 - -15.4  -2.52464   TTCTCGCGGAAGCGA CTCCCCTCAGTCGCCTGAGGCG ACAG CTCCCCTCGCGCCCGAGGGGAG CCAGAAGGAAATCAG  80 37
      BL1190 1046297 .. 1046309 -  -4.8  -2.73124   CCGCAGTCGCCAAAT                GCCA GACAT TGGC                CACCTTATCGGGGTC  44 103
      BL1189 1045801 .. 1045812 -  -5.8  -3.14602   GCCATGCGATGAACA                TGCC CAAC GGCA                 TCTCCTCTACCGGGG  52 69
      BL1188 NONE
        mrsA NONE
         def NONE
      BL1185 1041791 .. 1041804 -  -8.1  -2.86728   ACCACGCACACCACA               CGCAC GATG GTGCG                GCGGCGGTTCTCACG  57 87
        prfB NONE
        ftsE NONE
        ftsX 1038186 .. 1038206 -  -6.1  -3.33348   GCCAATACCATAACA            TGCGAACCT GAG AGGCTTGCA            CATGATGTCATCACA  54 65
      BL1181 1036728 .. 1036750 - -16.4   -4.4261   CCTCGAATACGAAAA           GGGTTCCTCT TCA AGAGGAACCC           TTCAACCGCATATAT 100 57
        smpB 1036081 .. 1036098 -  -2.7  -3.53761   TAATCGTGGGCGAAA             TGGCCCAC AAC GTGGAC-A             TCCTACTCTTGGCTC  48 69
      BL1179 1034983 .. 1035009 - -16.6  -5.08178   ATACATATACAAAAA         GACTCCCGCCGC AGG GCAACGGGAGTC         TTCATAGTAACCGAA 100 42
      BL1178 1033893 .. 1033924 - -12.4  -3.16683   ACCTTAGTGCACGAA      TGGGGCG-ACTGTGT TAC AAACAGTGCGCCCCA      TTCGAATTTTCGCGA  74 52
      BL1177 NONE
      BL1176 1031836 .. 1031862 - -16.7  -4.07568   GCCCCTTCGTGAAAA         GCGTACGCTGA GTTCA TCAGCGTACGC         TTTTGGAGCTGCAAC 100 154
        glmS 1029847 .. 1029867 -  -2.4  -3.00298   CTCGTCAATCACATA            CCGATGTG GCTTA CTCAACGG            TCACGGACTTGGCGA  41 15
      BL1174 1028771 .. 1028784 -  -8.1  -3.13403   CTTTGGCGATGAACA               TCGGC GGAC GCCGA                GATCTTCTTCGATTG  60 320
      BL1170 NONE
      BL1169 1023943 .. 1023957 - -11.4  -4.15044   GTCCGCGGGAATAAA               CAGCCC ACA GGGCTG               TTTGCCTAACGGCTC  86 170
         bga 1021750 .. 1021784 - -10.7  -4.39166   CTGGAGATACGAAAA     CGACTCCCCTGCTAC GATGA GCAGCAAGGGAGCCT     TTCGGTAATTAGGCG  88 53
      BL1167 1020599 .. 1020642 -   -14  -3.09968   CAGTCAAGTCCAATA CGACCAGGGCCCGTCAATCAC CAT ACGATTGACGGGC-CTTGTCA TTCACTTCGGATATT  81 57
      BL1165 1017259 .. 1017282 - -12.4  -4.78237   CATGGCATAAGAAAA          TCGGGCGCTC CGAA GAGTGCCCGA           TCCTGTTATCGCAAC 100 85
      BL1164 1015590 .. 1015616 - -19.5  -4.28049   CTTAAAACGGTAAAA         GCCCCGTGACG GGATT CGTCACGGGGC         TTTGTGTATCAGGTG 100 76
      BL1163 1014086 .. 1014108 - -10.5  -3.19463   CGTAGTATGCAGGAA           TCGGCCGCG TATAG CGCGGTCGA           TTCCGACCCAACCCC  68 47
      BL1161 1011514 .. 1011544 - -20.6  -3.15544   CTTTACTTGGATTAA       CAATGAGCCCCCTC ACT GAGGGAGCTCATTG       CTGTAACGAACTACT 100 36
      BL1160 NONE
      BL1159 NONE
        oppD NONE
        oppF 1008054 .. 1008066 -  -9.1  -3.38191   AAAAAAGGTCTATAA                CGAGG CTG CCTCG                ATGAGCTGACGGGTG  66 7
       cbsSV NONE
        metB 1005110 .. 1005133 -   -16  -4.32482   ATCGATAACGGAAAA          TCCCCGACCC TTGT GGGCCGGGGA           TTTTTTGTAGGTACC 100 111
        recQ NONE
      BL1152 1000516 .. 1000537 -  -4.3   -4.2602   GACACTAATAAACAA           TGACTCCCG TCCG CAGGAGCCG            GACAGTCCAGCCGAG  65 123
      BL1151  999707 ..  999735 - -14.7  -4.07568   CTGCTTTCGTGAAAA        CCGTACGCTGA GTTACTT TCAGCGTACGG        TTTTTGCGATATGCA 100 141
         alr  996623 ..  996641 -    -3   -2.6563   TTCGGGAAGAAGGGA             TTACGGGG TGC CACCGTAT             GGCGGTAATGCACCT  40 40
         dgt  995045 ..  995060 -  -7.6  -2.89564   GCCTCACCTGAGACA              CGGTAA ATTT TTACCG               TCGGTTATCATTTCT  56 142
        dnaG  992767 ..  992814 -  -7.8  -2.55544   TCATTATTGAACGGA TTGGATTGG-CCCACCCAAACCA GTC CAATTTGGATGGGGCCAATCCGC AACTTCTGCACCCAT  53 116
      BL1146  991837 ..  991854 -  -4.1  -2.57192   AGCCAAGGTAATGCA             CTCACTCG CCG CGAGCG-G             CCATGATGGTCTGAA  42 9
      BL1145  991093 ..  991106 -  -3.1  -2.64794   GTCAATCGGATACCA               GTCTA ACGG CAGAC                GAATCGACTACAGCG  40 33
      BL1144  989266 ..  989286 -  -4.7  -3.28712   CCGTTCGCCCGACAA            CGCTATG CGCATGC CACAGCG            AACTGATGATGGCTT  49 131
      BL1142  988019 ..  988076 - -41.1  -2.87344   CACTCGCCGCATACA TGAATGGCCGGTGTGCTGCGGATTCCT TACC AAGAATCCGCAGCACACCGGCCATTCA TGTTATATGCCGCAA 100 53
      BL1140  986038 ..  986057 - -12.8  -2.55544   GCAGGATGGAATCCA            CGGCGGCC AGAA GACCGCCG             GCCAACGATGAAGGA  68 335
      BL1137  982402 ..  982420 -  -2.3  -4.11394   AGCTCAGCCGTAAAA             CCATGCA GAAAG CGCTTGG             CCTGAACAAGGATCA  57 230
      BL1135 NONE
      BL1134 NONE
      BL1133  976964 ..  976974 -  -6.8  -3.02263   ATATCTGCCGCAACA                 GTCC ACG GGAC                 CGTTAGCGTAACGGC  52 460
        badC NONE
        purE NONE
        purK NONE
         fur  971823 ..  971878 - -25.3  -3.06969   GAAGTCAGTGGAATA GCAGCGGAATAACAAATGGGATCGGCT TTGA AGCCGATCCCATTTGTTATTC-GCT-C ACTGCTTTCTGAGCC 100 16
      BL1126  970287 ..  970315 - -18.9  -3.76125   TCACCCTAACGCAAA        GGGTGCCTCGGGA CAT CCCCGAAGCACCC        TGATATATAAGGAGC 100 144
      BL1125  968077 ..  968091 -   -10  -2.87344   CACGCTGCCTACAGA               CAGCCT ACT AGGCTG               TCTGCTTTACGGCAG  63 32
        aldH  966307 ..  966361 -  -9.4  -3.44229   ACGTCACTATGACAA CGCCATCACCCAATATCAGCGAGCG ATATCA CGCTAGCTGA-ATTTGGCGATGATG TCGAACAGTTTGGCC  66 4
      BL1114  953061 ..  953075 -   -10  -2.65298   CTGACCGATGAGAAC               CTCGAC AAG GTCGAG               CAGCTGCGCAAGGTG  60 496
      BL1111  949115 ..  949128 -  -3.8  -3.13403   TGCTGTTCATCAATA               GTGC GATTCT GCAC                GTGCCGCGGCCGCTT  46 411
      BL1104  938430 ..  938448 -  -2.4  -3.41569   GGACTGAGGGAAAGA             CCTCTC CGCAAAC GAGAAG             GCTCCTATTCCCCTA  46 30
      BL1102  935331 ..  935366 - -17.6  -2.70275   GAACGCCACACAGCA    GGTGCCCCCGCGGAGAC TAT GTCAC-ACGGGGGCACC    GCCAAGGAGGTTACA  84 317
        rpsL NONE
        rpsG NONE
        fusA  931824 ..  931859 - -12.8  -3.42503   TTTGAAGAGCCAGAA    CCCAGTCAGCGGTA-TA CGA TATTACCGCTGACTGAA    GACACTGGCTACTTC  79 56
         tuf  930447 ..  930472 - -15.5  -4.52589   TGCGGTTATAGAAAA         TCCCCTCCGAG TTTC CTCGAAGGGGA          TTTCCTATAACGCTA 100 71
      BL1096  929484 ..  929502 -  -4.4  -2.75535   CGAATATTTCAATTA             GCTTGGGC GTA GCCCTAGG             CCACGGACCTGGACC  44 102
      BL1095  928538 ..  928557 -  -4.2  -2.56095   TCGATACCTAATTGA            TCTCCCTC TGAT GAGAGAGG             TGGCCGCCGCAGGCG  43 92
      BL1094  926937 ..  926952 -  -5.4  -4.11371   GAATACTGCGGAAAA              TACCGT GGGC ACGGCA               ACCCCGAAGCAAAAT  65 463
      BL1090  924370 ..  924386 -  -4.3  -3.41341   AACGGTATGGAAACA              TGCACCG AAC CGGCTCA              CCCCCAATCTCTCCC  52 130
      BL1089  922630 ..  922644 -  -2.1  -3.32914   ATTCAATGAGATCAA               GCAAT TCAAG ATCGC               CGTCATCGAAGCATC  44 280
      BL1088  921881 ..  921918 -    -7   -4.1673   GAACTGTTGAAGAAA   CTGGA-GGCCAGCGG TCACATCAG CCGCCGTCCATCCAG   GCGGGACAGCCGCGT  71 417
      BL1085 NONE
      BL1084  917442 ..  917452 -  -6.8  -2.75481   CTGCAATTCGAACTA                 GCTG AAC CAGC                 GTGACGATATTGTCG  51 169
      BL1083  914637 ..  914650 -  -5.2  -3.64822   AGGGTCCTATGCAAA               GGCG CGTTAC CGCC                ATACGAGTCAGCGCA  56 33
      BL1082 NONE
      BL1081 NONE
        lacA NONE
      BL1078  910074 ..  910088 -  -4.3  -3.78934   TTTCGGCCAGAACAA               CAGAA AATGG TTCTG               ATTCGTGGTAAAAAG  57 117
      BL1077  909470 ..  909491 -  -5.1  -2.90723   GCATCCTGAACCACA           TCGAGCCGCC GGA GCCGG-TCGA           CAAGGACCTCTACGA  45 332
      BL1072  903301 ..  903356 -  -4.8  -3.96327   ACTCCCGACTATAAA GCAAGCCGCCGTCA-A-AGGCAATAG CCACAT CTGTAACCTACCTGACGGCGGCTCAC TACCATTACCGATGC  59 48
      BL1071  902396 ..  902438 - -17.7  -2.74144   GCCGGATGGTGAAAT CGACGGCACGCAACGCGAA GTCCT TACGCGTGGCGTGCCGCCA TCCCCAGCCGCTGGC  87 67
      BL1070 NONE
      BL1069  900157 ..  900167 -  -6.8  -3.60234   TCAGACACCCTGAAA                 GGCA CTG TGCC                 AGTCTGCCGCCTTTC  60 39
      BL1068 NONE
        pheS NONE
        pheT NONE
      BL1065 NONE
        argC NONE
        argJ  892268 ..  892282 - -11.4  -3.85698   GCCGGCTGCTACAAA               CAGCCC ACT GGGCTG               TTTGTCAGCTTTCGT  80 30
        argB NONE
        argD NONE
        argF NONE
        argR  888419 ..  888436 -  -7.1  -2.76189   GAACTGATGCAAGTA             TATACAG AAGA CTGTATA              TTTATGCACGGCGTG  51 45
        argG  886944 ..  886984 - -21.3  -5.76949   CATCGGCAAAAAAAA  CGAGGGGAGCACGAGCATA ATC TTTGCTCGTACTCCCCTCA  GTCATCTGCGGCGAC 100 176
        argH  885183 ..  885210 - -10.6  -4.95547   GTGACAACAACAAAA        TAGAGCTCCCTC ATCA GAGGGAGCTTCA         TTGGGACTAGAACGT 100 32
        thiS NONE
        thiG  883806 ..  883817 -  -7.2  -2.62613   TGTCAGTGCAAATAC                CCCG TAGT CGGG                 CTGGACGGCACAGCC  53 1
        thiF NONE
     BL1053a  882479 ..  882500 -  -5.9  -4.22214   ACTCATCCAAAAGAA           CGAC-AACGG GAA CCGTTAATCG           TGGTGGGTTTCAAGA  69 19
      BL1053  881756 ..  881766 -  -5.4  -3.74872   ATCCAGCCGACGAAA                 CTGT AGA ACAG                 AAACCAGAGGAAATA  60 58
        tyrS NONE
      BL1050  877756 ..  877770 -  -2.1  -3.72576   GTGCCTTTGAGGAAA              CGG-GT CATT ACGCCG               TTCACTCCTCGGTTT  51 27
      BL1049 NONE
      BL1048  875600 ..  875643 -  -6.6  -3.06796   CGCCATGCTACGCAA CGGC-AGTGCGGTGGAAAGCG CCA CGTGTGCCACCGCACTAGGCA TCGACCGTACCTCCA  52 75
        ppnK NONE
        recN NONE
      BL1042  868956 ..  868987 - -19.4  -3.63694   ACCCATGCCCAACAA      CGCCCCCGCCGACA GCCC CGCCAGCGGGGGCG       TAACTTTTTTATCAC 100 37
     BL1041a NONE
      BL1041 NONE
      BL1040  866384 ..  866396 -  -3.3  -3.58522   ATCACCACGTCCAAA                GCCCA GAG CAGGC                CAACCACCAACAGAA  51 353
      BL1037  862665 ..  862685 -  -8.4   -2.5409   ACAATTCCCAACCGA            TACATGCT TTACC AGCATGTA            TCGGTTTTTTGTTTT  55 13
        glyA NONE
        proA NONE
      BL1033 NONE
        nadD  857248 ..  857260 -  -4.7  -3.34013   GACGGCCTCAACGAA                CGGGC GAA GTCCG                ATCCGGCTTTCGCTT  49 200
      BL1029  852662 ..  852690 - -20.5  -3.76373   CTTTGAATACGCAAA        TAGCCCGTCCTTA TGA TAAGGACGGGCTA        TGTCAGTTGAGGTAA 100 97
      BL1028  851729 ..  851749 -  -5.4  -3.81414   AGCGGCAATCAACAA            CTTGTCGT TTACG ACGCCAAG            CAAGGGAAACAGCTC  59 418
      BL1027  850756 ..  850770 -  -8.6    -3.136   GCAACACGCAATACA               CGTCAT TCA ATGACG               ATACCGGCGCCATGA  60 459
         pth NONE
         mfd  846098 ..  846130 - -18.6  -3.39449   CGGCATGAATATGAA      TATGGCTCACCGGA GGTTG CCCGGTGAGCCATA      GCTGGCTCGACTGCC 100 55
      BL1023  845010 ..  845025 -  -3.2  -3.08201   CAACACGCCCAAAAT              TTAGCG TTAG CGCTCA               CAATGCCAGTGTGCC  43 73
         eno  843546 ..  843581 - -16.3  -4.35116   CATGTCACACGAAAA    TACCCGCCGCATTCG ACTTGA CGAATACGACGGGTA     TCGAGCTTCAGTGGA 100 68
      BL1021 NONE
      BL1020 NONE
      BL1019  841237 ..  841251 - -11.4  -3.85698   CCCCTCGCCTACAAA               CAGCCC ACC GGGCTG               TTTGCTTAACGGCTC  80 69
        sdaA  838563 ..  838575 -  -3.3  -3.53224   TAGTCCTCCTTCAAA                GACAC AAT GCGCC                CTACCTTAGCACCAT  48 139
        fkbP  838098 ..  838117 -  -7.8   -4.4767   TTATTTATGACAAAA            CGCCGG CTATGACC CCGGCG             TTCGTCATGTGCTGA  77 48
        greA  837524 ..  837549 - -19.1  -3.61902   CGCTACGACATATAA         GTATGCCCCCG CCTA CGGGGGCATAC          CAGTCACTTAACTCA 100 38
      BL1013  835590 ..  835611 -  -3.6  -3.04263   ATCGCATCTTCAATA           CCGCGCCA ATCGCG TTGCACGG            CTTCCCGCCCGTGGC  44 79
      BL1012  833970 ..  833997 -   -20  -2.62184   CGCTTCGTCATACTA        GGAAACCCTCCC GCTT GGGAGGGTTTCC         TCATTTCGGGCTTCG  95 43
       whiB2 NONE
      BL1007 NONE
      BL1006  824797 ..  824841 - -18.7  -3.21276   GGGCCTGTGACAACA CTGCGGGCCGTGTCACT TGTAATAAGGT AGTGGCACGGCCCGCAG CTATATCGCCGCCGA  95 78
      BL1004  823396 ..  823408 -  -3.3  -3.53444   GCAGCCGCGTGGAAA                CAGCA GAT TGCAG                ACCTGTGCCCACATC  48 85
      BL1003  822205 ..  822249 -   -10  -3.53012   CGGCGCTTTGTCAAA GGCAAGACGGGTCCCGGCACCG AGT CGG-GC-GGCACCGGTCTTGGC CTGTCCATCGCGCGC  70 512
      BL0998  817463 ..  817496 - -10.3  -3.29364   ATTATGAATCACGAA     GCCCCGG-CGCATC GCATAAG GACACGACCGGGGC     CTCAAAACAATCAAA  70 41
        ispF  816674 ..  816689 -  -5.4  -3.05384   CGGCTCCCCATTCAA              GGCAAT GGTG ATCGCC               AGCGTGCTGTGCTTG  49 215
        folD  812675 ..  812686 -    -3  -3.54459   GCAACTCTGCCCAAA                TTTC CTAG GAAA                 CTCTAGGCGTGTCGT  50 28
        rpsA  811029 ..  811065 - -13.2   -4.6902   GGATAACTCCAAAAA   CACAAGAAACCCGGCCC AATC GGACCGGGTTTCTT-TA    CACGCTAAGCGCTAG 100 54
      BL0991  810286 ..  810296 -  -2.4  -3.12351   GCGCTCGATATTGAA                 TCCC ATA GGGC                 CTCATCTTAGCGACC  42 32
        uvrB NONE
      BL0989 NONE
         pyk  805338 ..  805372 - -27.4  -3.76582   CAACATAACAGATAA     CGAAAGCCCCCATCCA CTT TGGATGGGGGCTTTCG     TGTGCTATATGCTAG 100 68
      BL0986 NONE
        polA  800563 ..  800577 -  -6.4  -3.85698   GCCTTCGCCTACAAA               CAATCC ACT GGACTG               TTTGCTCAACGGCTC  61 72
      BL0984 NONE
      BL0983 NONE
        glgX NONE
      BL0981 NONE
      BL0980  794860 ..  794870 -  -5.4  -3.28712   GTCGCTCGGGCAGAA                 TCTC TCC GAGA                 GGAACCCGTGCTTCT  52 149
      BL0977 NONE
        lacS  788460 ..  788509 - -25.1  -3.40371   GACCGCAGGAACGAA CAGGCCCGTCCGCCACGGACCGCA TCT TGCGGTTCA-GGCGGACGGGCCTT ATGGGAGGGATGGGA 100 49
      BL0975  787799 ..  787821 -  -4.7  -3.29144   GCACGGTGTGCAGAA           CGTCAGAGG TCACG CCGCTGGCG           GGCGACCGCAGGTTG  49 303
      BL0971  783719 ..  783735 -  -2.2   -2.5166   TATCAAACAAATTAT              TCACCG GTCGG CAGCGA              TGCGGGATTCGATCT  38 9
      BL0970  782229 ..  782260 - -23.2  -2.74523   CTAGTTGCAACACTA      TGGGGGCTGATTCC GATT GGAATCAGCCCCCA       TTCGTATATGGTCAT 100 120
      BL0959  767419 ..  767452 - -19.7  -3.72027   AGGGCTTATGAATAA     GCAAAGGGCTCGGGA CGAA TCCCGAGCCCTTTGG      TGTTAGCGAACTAAC 100 59
      BL0957  765268 ..  765308 - -15.6  -3.05384   TGTCCGGTCACGGAA GCGGAGCGAAT-CCCGA TTGTTGGC TCGGGTACTCGCTCCGC  TTGGTGGTAATGGCT  85 78
      BL0956 NONE
      BL0955  763278 ..  763320 - -13.5  -3.63991   TAGTAGCGCGAAGAA TATATTGCGGCCCTCGC TCCATATTG GCGAGGGCCGCGATCTA TGGGGTCAGTATGCC  84 44
      BL0954  762041 ..  762055 - -11.4  -2.87211   ACCTTCGGCTACAGA               CAGCCC ACT GGGCTG               TCTGCCTAACGCCTC  69 69
        nadE NONE
      BL0952  759698 ..  759727 -  -9.4  -3.65425   TCCAGATATGGGAAA       CCGCTCATAC TGTGATGTTC GTATGAGCGG        TTCGGTCTTGAGATT  68 74
         pfl  757071 ..  757101 - -17.6  -3.90744   GTCTGTGGGAAATAA       GGAAGGGGTGGAGC CGT GCCCCACCCCTTCA       GTTAGTCATTGCCGC 100 59
        pflA  756150 ..  756164 -  -7.1  -3.14878   CCCTGCAATTTAATA               CACGG TGAAG CCGTG               GTCCTTGAACTGGTT  54 5
      BL0949 NONE
      BL0948 NONE
         tig  752647 ..  752679 - -20.7  -3.41745   TTGCCAGAATAGGAA      GAGCCCGGAACCATG AAA CACGATTCCGGGCTC      AAACAATCACGCTAA 100 57
      BL0946  750879 ..  750895 -  -2.1  -3.11634   TTCGATAGTAGTCAA              TCTGCTC AGT GAGCGGC              TCAGCGGCAAGCGAT  42 191
        clp1 NONE
       clpP2  749079 ..  749116 - -21.5  -3.55444   TTGCCATCCTTGAAA   TACAATACCCCCGGTCG TTGC CGACCGAGGGTATTGCA    ATGTCCGGAAGTTTT 100 39
        clpX  747263 ..  747289 -   -13   -4.2361   AATACAATTGGAAAA         GCCTCGGAAGCA TTT CGCTTTCGAGGC         TTACTGTGCGCCAGA  93 326
        nhaA  745616 ..  745642 - -10.9  -3.62046   TCATCTCGTGAAGAA         CGTACGGTGAG CGCGT CTCAGCGTACG         GTTTTCACGAAACAA  74 73
      BL0941  744407 ..  744417 -  -5.4  -2.74192   CACCGTCGAAGATGA                 CGAA GGT TTCG                 AGTCCACGCTCACCC  46 124
        cysD  733811 ..  733838 - -10.6  -4.24285   TACAGACGCAAGAAA        GCCCGCACTG-CA TGA CGTCAGTGCGAGC        TTTCTACTCCTTGAG  86 144
      BL0932 NONE
      BL0931  730079 ..  730108 -   -18  -4.17657   CATGATACGCGAAAA       GGACTCCTGCCA TGTTTG TGGCAGGAGTCC        TTTTCGTTGTGTTTG 100 50
         pap NONE
        proC NONE
      BL0926  723003 ..  723038 - -14.8  -3.36273   GGTTCGTAACATGAA    GAAAGGTCCGGGCAAC CAAC ACTGCTCGGACCTTTC     CGCAACACTCCCCCT  86 89
      BL0920  716310 ..  716340 - -14.1   -3.6053   CCGCGGACAAAGCAA       TGAGGCTTCCCCC GCGAG AAGGGAAGCCTCA       TATTCCATTCATTCT  86 63
      BL0919  714169 ..  714185 -  -9.3  -2.64243   TCAGACTGTATATGA              CGCCGGC CAA GCGGGCG              AGGGCACGGCCCCGG  56 416
      BL0916  710008 ..  710049 - -18.1  -2.54523   CGATATCTCAATGCA CATGGCCGGTCTTGCGACT ATGC AATCGCAAGACCGGCCGTT  ATGCTGGCATGTTGG  86 331
      BL0914  708450 ..  708460 -  -8.2  -3.25073   CGCCCAAGAGCAAGA                 CGGC GAG GCCG                 TTGCCGACAATGCCC  57 384
      BL0912 NONE
      BL0911 NONE
        pyrP  705056 ..  705083 - -15.6  -3.77087   CATGGAACACGCAAA        TGGCCCCCACCC GTGA AGGTAGGGGCCA         TTGTGCAAAAGGGCT 100 75
      BL0909  702513 ..  702548 - -24.9   -3.7511   CGGCCTATAACACAA    TCAGGCCCGACGACC ATCAAA GGTCGTCGGGCCTGA     TTCATACGCGCTGTC 100 44
      BL0908  701750 ..  701782 - -11.4  -3.17941   AGTACAGCGTATCAA     TG-GTGAGCTCCCTC ATCA GAGGGAGCTAACTCA      TTCACCTCTGAATGC  71 27
        cstA  697722 ..  697744 -  -9.1  -2.89475   CACGCAGATACCAGA           CGATGCCGT GCCAT ACGGCAACG           AGTTTGCCGAGCATT  61 97
      BL0905 NONE
      BL0904  695689 ..  695699 -  -8.2  -4.56775   ACCCTCGCCTAAAAA                 CGCC TCC GGCG                 TTTTCTTCACGGCTC  82 74
      BL0901 NONE
      BL0900 NONE
      BL0899  689385 ..  689397 - -10.5  -3.40371   GAGCTGATGAAGGAA                GGGCG GGT CGCCC                GAGTCAAGTTCGCCG  68 80
      BL0896  686420 ..  686430 -  -4.6  -3.65351   GGATCGGCACCGAAA                 CCGC CGA GCAG                 ACCATCACCTTCACG  54 138
      BL0894  683995 ..  684020 -  -8.2  -2.92613   CGTCATCTCAAATCA         CCTGCTCGAG TTCGCG CCCGAGCCGG          ACAAGGAGAACAGTT  58 412
      BL0893  683684 ..  683719 - -14.9  -2.71763   CGCATAATCACATGA    TGATGCCCTATCGTC TTGCAG GATGATAGGGCATCA     TTGATTTTGGGAGAG  80 82
        pcrA  678862 ..  678879 - -12.7  -2.63079   TTGGTATATAACTCA             GCCCCTC GTCA GAGGGGC              CAATTTATCTACAAC  73 34
      BL0889  678297 ..  678334 - -15.6   -2.6563   GGTTGCAATAAGCGA   GGCCGGAGTCCAGC GTTCGGAATG GCTGGGCTCCGGCC    GTCTGCTCGATCAGT  82 36
      BL0888 NONE
      BL0887  675927 ..  675951 -  -7.7  -3.64487   GCATATGCCTAACAA          GCGCTGAGTCG GGC CTCCCCAGCGC          TTCGTCGTGAATAAA  63 141
        rpsD  675163 ..  675207 - -19.4  -3.30159   GTAATCGCCCTACAA CGCAGGAACCCCGCGGCTTCT CGAA AGAAGC-GCGGGGTTCGAGCG GTATGTCCTGGATTT 100 60
      BL0884  671883 ..  671895 -  -7.7  -2.53015   AGATCGGTCAACGCA                CCAAC GTT GTTGG                CGGTGGTGGAAGCCG  53 463
        alaS  668663 ..  668693 -  -2.4  -3.55122   CATTACCCAAATCAA       CGCCTAACCACACC ACT GGCGGAATCAGGCT       TTCTGCGCCTCGTGC  48 19
      BL0881  668199 ..  668218 -  -2.8  -4.12599   AAGAACTCGTTAAAA            TCATCGGT CATA ACCGATAC             CTCACTGCTCCCGGG  58 27
      BL0880  666768 ..  666819 -   -16  -3.36327   CGATTCGACCCACAA CGCACATCACCGGCACATGCGGGCA AGG TGCC-GTATGTGCCGGTGATATTGG CGGGCGCGATTGTGG  89 234
        aroC  665122 ..  665145 -  -2.4   -2.8372   CAGTCGTCACGAAAC          CATACGCC CTTCGTTC AGCGCATG           TGCTCCGGCCACGAG  39 16
        aroB  663252 ..  663269 -  -4.1  -3.35996   TAGGGCCATTGACAA             CGATGAC TTTG GTCATTG              GGACTCCTTTTGTTT  48 187
        aroQ  662771 ..  662801 -  -2.5  -3.36273   TCGTCGGAACAGGAA      TCCCGGGC-TCAAC GTCG ACTGCTACCCGGGA       TTGGCTGGAGGGCTT  44 45
      BL0875  661156 ..  661177 -  -3.8  -2.82623   TGTTCTTGAGAATTA           CCATGTGTT CTTCT AAC-CATGG           AATTTCACTCTATCA  43 169
        pyrG  659393 ..  659434 - -26.9  -5.60689   TCATACAACAAAAAA GACGTGGTGGCGAAACATC ATTA GATATTTCGCCACCACGTC  TTTACCGTATGTCTT 100 105
      BL0873 NONE
      BL0872 NONE
      BL0871 NONE
      BL0870  653841 ..  653859 -  -7.3  -3.38046   TCGCGACCGTAAAGA             CCTGGCC TAAGC GGCCCGG             AGCGTGTCGAGAATA  61 70
      BL0869 NONE
      BL0868 NONE
      BL0867  651259 ..  651277 -   -16  -4.26188   TCCAGACATGGAAAA             GCCCCGCA TCA TGCGGGGC             TTTTCTCGTATAGAG 100 73
      BL0864 NONE
      BL0863  647469 ..  647481 -  -3.3  -3.14211   AGTCGTTGCCACGAA                GCGGA TAT TCCCC                TACTACTCGTCGAGC  43 28
      BL0862 NONE
      BL0861 NONE
      BL0860 NONE
         era  643139 ..  643158 - -13.6  -4.35518   AACCGTATAGCAAAA            GCTCCCTC TGAC GAGGGAGC             TTTTTTCGTCTATAA  95 44
        pntA  639241 ..  639257 -  -4.3  -2.75535   TGAACATCTCAAGCA              TGCGGTC GGT GACCACG              TAGCCACCAACGACG  44 277
        pntB  637639 ..  637671 -   -15   -3.0682   TGTAGTAGATATAGA     GCT--CGGCTCCCCTC TGT GAGGGGAGCCGCCAGC     GAAGCTGACTGAGGG  83 118
      BL0854 NONE
        rplY  635397 ..  635438 - -20.3  -5.04385   CACATGGTGAAAAAA CGAAGAAGCCCGCA-CCGTT CTC AACGGCTGCGGGCTTCCACG TTTCAGTTATGTTCT 100 68
        ilvE  634068 ..  634113 - -12.7  -3.06583   AGAACATTTCCAATA CG-CCAAGACCCCTTGGAATTG TTG CTGTTCCAAGGGGTCTTAGTCA GAAACAAAAGGCGAT  75 41
      BL0851  632893 ..  632905 -  -9.1  -3.33162   TACCCGAGCCTACAA                CAGGC CTT GCCTG                AGTAGTATGGCCGGG  65 156
      BL0850  631772 ..  631799 - -15.6  -3.87869   TTAAGGTTTTAGAAA        GTCCCGCAAGTC ATCT GGCTTGCGGGAC         TTTTTGTATCTCCGT 100 223
        lepA  629461 ..  629481 -  -3.2  -2.74701   AGACCTCGAACACTA           GCC-CTCGG TCTT CTGAGCGGC            GCGGATCTTGTCTTT  41 2
        hemN  627836 ..  627869 -  -5.1  -3.53012   TGCCGCTGGCCGAAA     TGGGCCAGGCCGCCG TGGA CAGCATCCTGTCCAA      CCGCGATGACGGGGA  52 205
        glxK  625382 ..  625398 -  -6.5  -2.87344   TATCTTTGCGATACA              CGGCG GTCAGTT CGCCG              CAGCTCACGGTTTCC  51 179
      BL0841  621420 ..  621448 -  -5.3  -4.08767   CCCATTTCGTGAAAA        CCGTACGCTTA CGACGAC TCAGCGTACGA        TTTCCGCGACATGAG  64 374
      BL0839  620033 ..  620083 -  -8.4  -3.48063   TACCCAAATCGATAA CTTCGTGAAAACCGTACGCTGA GTTGCGG TGAGTGTACGGTTTCCGCGAAA TCATCCCTAATTTCG  64 245
      BL0838  618409 ..  618420 -  -2.2  -3.89291   CGAACACGATAACAA                TGAC CACG GCCA                 TGATCGTACAGATGA  54 415
      BL0836  616030 ..  616055 - -10.5    -4.371   TTGACCACACGAAAA         TACGATACGGA AACG TCCGTATCGTG          AAATGCTGCGTTGGG  88 462
        gltB NONE
        gltD  609621 ..  609642 - -13.7  -4.78848   CTGCTAAATAGAAAA           CGGCCCCTC AGAT GAGGGGCCA            TGAGGACTATCTAGT 100 86
      BL0830  607626 ..  607636 -  -2.4  -3.44848   TTTGGCGACGAAAGA                 CACC ATA GGAG                 CTTCATATTAACTAT  46 211
       dppA1  605842 ..  605879 - -12.1  -3.88232   TCGCTCATATAACAA   GATTAGGGGTGGTCT GCTGTTTG AGACCACCCCCAGTC    GGCTTTGCCGACAGC  85 85
      BL0828 NONE
      BL0827  603257 ..  603276 -   -10  -4.84311   CCGCATACAAGAAAA            CGCACAAC TTCC GTCGTGCG             TTTTGCTTTTCAAGC  91 61
        glgA  601843 ..  601873 - -10.4  -3.90744   GCTCCCCTCAAAGAA       GGGGAGCCAAGAGA CAA TATTCTGGCTCCCC       TCCCTGAGGGGAGCT  79 85
      BL0825  600913 ..  600928 -  -5.4  -2.76651   AAAAGAGTCCAATGA              CGGCCGT CAC ACGGC-G              TAGGCGGCCCAGCGA  47 16
      BL0824  599879 ..  599893 -  -6.4  -2.67515   CTCACTACTACAGCA               CGAAAG GAT CCTTCG               TCTGAGAGCAAACGA  48 48
      BL0823 NONE
      BL0822 NONE
         bcp  597899 ..  597909 -  -3.2  -4.40804   TACGACTCTACAAAA                 CAGC TCC GCTA                 CTATTGGCAACTCCG  65 338
      BL0815  593255 ..  593270 -  -2.5  -4.55023   GTCAACAGGATAAAA              GGTAC AACTCA GCACC               ATGAAGTAGGTAGCC  65 108
      BL0814  592709 ..  592732 -  -8.2   -5.4505   TTTGGCAAGAAAAAA          GCAGTCAATC ATAA GACTAACTGC           TTTGTGTAGATATGA  95 79
      BL0813  592080 ..  592093 -  -3.9  -3.33737   TATGAATTCTGATAA               TTGTT CTAA AACAA                ATTGTAAATAATCTT  48 80
      BL0812 NONE
      BL0811  591000 ..  591012 -  -4.1  -3.09289   TATCACCGTAACAGA                GTCTG GGG CAAAC                CACTGCGTTACGTAT  46 371
      BL0810  590182 ..  590202 - -13.9  -5.24129   CCCGTTGACAAAAAA            TGCCGGGGG AGC CCCCCGGCG            ACTTGGAGCCTTTCT 100 143
      BL0809  589455 ..  589467 -  -3.3  -3.09273   TGTCCCGAATATATA                TGGGC ACT GCCAA                ATTTATGATTCCAAT  43 28
      BL0804 NONE
      BL0803  585199 ..  585214 -  -6.8   -3.5393   ATCAGCCCCTTGAAA              CGGAGA TAGA CCTCCG               GAAAGCACGCAATCA  58 38
      BL0800  582890 ..  582914 -    -7  -2.78463   ATCGCTTCCAGTATA          GGGCCGTCGA AACGG CCGGCGACCC          ATCATTCGGCGCTTA  51 38
      BL0799  582203 ..  582226 - -12.4  -2.71785   CCGGAAAACACGAAC          GGTCCGCCAG ATTG CTGGCGGACT           TGCCTCATCATCACC  70 80
        metE  579690 ..  579720 - -16.9  -4.03413   ATTTCCTTACATAAA       CCCGAGCTCCCTC ATCCA GAGGGAGCTCGGT       GATTTCCGCTACTTG 100 34
        metF  578774 ..  578809 - -16.8  -2.57468   CGCCAGCAGATTAAC    GTGCGGCGCGACGCAT TGAG ATGCGCCGCGCCGCGA     TATGCGTCAACCTTG  85 32
      BL0796  577690 ..  577719 -  -9.3  -2.94925   AGATTCCACTATATA       CGCTCATGCCC TCCGAATG GGGCATGAGCC        GGGAAGGAGTCATCG  61 35
        glnE NONE
        pyrB NONE
        pyrI NONE
        pyrC  571434 ..  571450 -  -6.5  -2.91264   TGTGTTATCTACAGA              CGGCTGA ACA TCAGCTG              GGAGCCGATGATTGT  53 2
        pyrF  570344 ..  570363 - -11.4  -3.29947   TATTCAGCACATCAA            GCTCCCCC TATC AGGGGAGC             GGTCAACCGCAGGTT  74 118
        pyrK NONE
        pyrD NONE
        pyrE  567776 ..  567793 - -12.7  -5.83226   AACGTAATAAAAAAA             GCGGGCT CGCA AGCCCGC              TTTTGGTTTTTAGAT 100 50
      BL0787  566143 ..  566173 - -16.8  -2.65448   GGAAATGGAAGTAAG       GGCCGGCTCCTGAG TAT CTCAGGGGCCGGCT       TTTGCGCTATTGAGA  85 73
        sipY  557515 ..  557544 -  -7.1  -4.67234   ACGCAAGCGCAAAAA       GGCG-ACCGAGGCC GAC GACCTCGATACGCT       TTGGGTCGCGCGCGA  76 248
      BL0776 NONE
      BL0775 NONE
      BL0774  553121 ..  553131 -  -2.4   -3.2614   GATTTTCCACAGGAA                 CGGC TTC GACG                 GTTCGGCGTCAGTGT  44 118
      BL0773  552511 ..  552529 -  -8.9  -3.41745   CGTGCAGAACATCAA             GATGCTC GTTCG GAGCATC             GCACAGCACGCACAC  66 165
      BL0768  548771 ..  548790 -  -6.3  -3.25896   TCAGCAGGTAGAACA            GCAGCCC GTACGT GGGCAGC             ATGTCGATAATCAGC  54 460
      BL0766  547779 ..  547793 -  -8.6  -4.33165   CGAAATCGATTAAAA               CCGATT GAT AATCGG               CCATTTACACGCAAG  77 49
      BL0764  545989 ..  546002 -  -3.8   -4.0342   TCCAAGCAAGAACAA               CGCA GTTTCA TGCG                AAAAAATGGCTTTCG  60 307
      BL0762 NONE
      BL0761  545078 ..  545089 -    -3    -3.727   GCCACGAGAGCGAAA                TCAT TGGG ATGA                 AAGGCGATTCGTATC  53 231
      BL0760  543741 ..  543779 -  -6.7  -3.59979   CTGCCGTATTTGAAA  CCACGGTC-GGCATACTG GGCG CAGCATGCCCGGCGATGG   TCGGCTGGCTGTTGC  60 197
      BL0757  540290 ..  540304 -  -5.6  -3.60296   CAGGGCGACGGCAAA               CGCCTG ATT CAGCCG               TTGGATTCGACCGAG  56 246
       trpBC NONE
        trpA  536995 ..  537014 -  -5.7  -3.32844   CGTGTCACGGCACAA            CCCGCGTG AGGCG CAC-CGGG            TGTTTACCGGGCGTT  54 29
         lgt NONE
         rpe NONE
        hisE NONE
        hisG  534021 ..  534049 -  -3.8  -3.20382   GGTCATATCGACTAA        CAGTCTACATGC GGGAG GCTTGTAGAGCG        GTAACGATGATGCCG  46 1
        pgsA NONE
      BL0749 NONE
     BL0748a NONE
      BL0748 NONE
        garA  530763 ..  530783 -  -9.1  -2.90194   ACTGGTGTAATCACA            TGATTGCAA TTT CTGCAATCA            GTCTAACCCCGTGCT  61 50
      BL0746  530028 ..  530057 - -17.9  -4.45484   AACACATACAACAAA       GCGACCTGCCGAC CAAA GCCGGCAAGTCGC        CAACAACCATACATG 100 43
      BL0736  516575 ..  516629 - -33.3  -2.76404   CTCAGCCAAAACGCA CAAAGGTGGGATTCCGCCT-GACCCG TCAA CGGGTCCAAGCGGAATCCCACCTTTG CTATTCGCCTGCTAT 100 279
      BL0722  502460 ..  502512 - -10.8  -3.05816   GGAGCTGTCAGCGAA GC-TGACTGAGGGTGGT-C-ACTGG AATATG CCAGCAGAACCACCCTCAGTCTCGC TACGCGAGCCAGCTC  68 69
      BL0720  500262 ..  500300 -  -6.7  -3.22475   TCGATGGTGAGAAGA  CCGTGTCCATCCCGGCCGG CTG CCAGACTG-A-GGACACGG  TGACGCTGAAGGGAC  54 304
         tkt  495701 ..  495722 - -12.3   -3.4072   GAGTCTTGAGTACAA           GCCTCCCTC GTCA GAGGGAAGC            TAGGGGACTCACTTG  78 34
         tal  494426 ..  494463 -   -15  -4.25056   CACTGTAGCAACAAA   CGAAAGAAGCCCCGACC GTTGG GGTCGGGGCTTCTGT-G   AGCTAATCAACTAGT 100 69
      BL0714  492943 ..  492969 - -16.7  -2.62396   GATGGGCGGAGACCA         GCGGCATACAG GAATT CTGTATGCCGC         TTTATAGGAGGGATA  85 97
      BL0713  491311 ..  491335 -  -7.2  -2.86164   GCGTCAACGACTACA         TCGTGC-CG-GG CGG CCGCGTGCACGA         CCAGCGCGACCTCGT  51 449
      BL0695 NONE
      BL0694 NONE
      BL0693 NONE
      BL0692  463291 ..  463303 -  -5.5   -4.1196   AACGGATCCGCAAAA                CCGTG TTG CACGA                GATCGGCCATTTTTT  65 133
      BL0688  460263 ..  460307 - -24.4  -2.53911   GTAACGTTCAACGCA TAGCGATGCCCCCGCTGACA GAAGT TGTCGGCGGGGGCATCGCTG TCTGTACGTTAGTGG 100 34
      BL1509  454953 ..  454977 -  -7.1  -3.10796   CGTCAGTATCGAATA          CGCGTTGATGC GCG GCATCAACGAC          CAGGCCGAGCATGCG  52 266
        icd1  443180 ..  443217 -  -3.3   -4.8048   GCCGTATACGAAAAA   GTCCCGGACCAGTGGACA AAT CG-CCACATATCCGGGAA   CAATTAGAGGTATTA  70 164
      BL1498  441390 ..  441406 -  -4.4  -3.67989   AAAATCGTACTGAAA              CCGTCA TGATT TAACGG              TGATTGTCGGCCGGA  54 95
      BL1494  436644 ..  436673 -  -3.5   -2.7263   ACGAGTCGGGGAAAT       CCGCGCATTCGCCT TTC AGGAACATGC-CGG       CACCTCCTTCGGCCC  43 11
      BL1493 NONE
      BL1492  434935 ..  434975 -  -5.1  -3.23152   ATATTAACCCACCAA  TCCGCCGGCAGCTCGGGCA CCG CGCCCTCGCGTTCGGCGAA  CGCGAGGCACGCAAG  52 513
      BL1491 NONE
      BL1490  432894 ..  432921 -   -17  -5.19261   AAATCCATGAAAAAA        GGCCCGCACCGA TTCC CCAGTGCGGGCC         ACAAACAGCCAATCA 100 45
      BL1489  427744 ..  427784 - -18.4  -2.57013   TGTGAAGTCAATGGA GGGCGTTCCGGCCGTCATC GGAC GACGA-GGCCGGAACGCCA  CGGGGTCACTTGCCC  86 31
      BL1488  419827 ..  419859 - -19.2  -5.07652   CGGTGCAAAAGAAAA     GGCCGGGCGGG-GAA TCCG CTCTCCCGCCCGGCC      TTTCTACTGTCCTAC 100 48
      BL1486 NONE
      BL1485 NONE
      BL1484 NONE
      BL1483  411370 ..  411426 -    -2  -2.52543   AGGTGGCGGAATCGA CCG-TCTCACGCCATACGGGTTCACGG GTTT CCGCATTGCCGTACGGCTTGGGCTCGG TGGGGGTTATCGACA  38 227
      BL1482  410686 ..  410717 -  -3.7  -3.28712   TCGGCTCCTTGACAA      TCCTCGGCGGCAAC CCGCT GTTCCCGCC-ATGA      CCCCGATCATCAGTC  48 81
      BL1481  409560 ..  409581 -    -5  -3.02511   TTCATTCGGGGAATA           CCAGCGCC TTCAAT GGCGGCGG            CGACTCCCATCATCC  48 78
      BL1480  408833 ..  408867 - -16.4  -2.70932   TTCTCCTTTCAAGCA     TGACGGCGGAACCGAT GGA AGCGGTCCCGCCGTCG     ATGCGCCAGGGCTTG  85 49
      BL1479 NONE
      BL1478  406255 ..  406275 -  -5.3  -4.07568   GGTCCTTGTCGAAAA            CGCGGTCGA GCA TCGACGCCG            CCTGGATGTAGAAGA  64 149
      BL1477  404708 ..  404720 -  -4.7  -3.05384   CGTTCGCGCACGCAA                CGGCG GAC CGACG                AGGTGTCGGGGAAGA  47 234
      BL1476  403024 ..  403041 -  -9.1  -3.14647   ACGCACGACATGGAA             CGCCTCG TATC CGAAGCG              TTCTGCATCGCCGCC  63 216
      BL1474  400961 ..  401003 - -10.4  -3.91716   TCATCGCGTAAATAA TCCCGTGGCGTTCGGGAGCA AAC TTCCCCCGGACGCCACGACC GTCACCCCAGTAAGC  79 27
      BL1473  399892 ..  399902 -  -8.2  -3.84712   CAATCGGACAGGAAA                 CGCC TCG GGCG                 AATCAGTCGGACAGG  69 28
      BL1472  398536 ..  398594 - -12.5  -2.89564   CCGGGAGCTGATAGA CCATCTCGATGC-CGTCATCGGGCAGTCC GGG GGAGTGCCCGATGACGCGAACCG-GTCAG AGGAGGGTCAGGCTT  75 22
      BL1471  397887 ..  397901 -  -6.4  -5.45726   GACATTCCAAAAAAA               GGAAGA GCC CCTTCC               CATTCGTGGAAGAAG  95 196
      BL1468  393982 ..  394009 -  -7.6  -2.62184   GGTGCGCTGAGACCA        GTCGCCGGGAAC CGGG ATTCCCGCCGCC         TCCAGGCCGGCGTAC  53 234
      BL1467 NONE
      BL1466 NONE
      BL1465  390212 ..  390225 -  -9.5  -3.57144   TTTCTCACTTGGAAA               GGCCG GAAC CGGCC                GTATCGGTCATATTC  72 1
      BL1464 NONE
      BL1463  387231 ..  387270 - -16.6  -4.58685   AAAGTCCTGGAAAAA  GGCCGTGGAATCATCG TTGTCGTC CGATGATTCCATGGCC   CTTATCCGTGTCGTT 100 49
      BL1462  386230 ..  386243 -  -8.1  -2.71681   GAAGCGTTCCAATCA               GAGGG AACG CCCTC                GTGCCGGACCGTCTT  56 9
      BL1461 NONE
      BL1460 NONE
      BL1459  384266 ..  384309 -   -17  -4.25056   GATCGGATGAACAAA CGGTATACGCCAACATGC TTCTTTGC GCATATTGGCGTATACCA ACACCGCTCACCGAG 100 33
      BL1446  366868 ..  366886 -  -6.7  -3.33261   CGCCAACCTCGAGAA             GAAGCAG GGCTA CCGCTTC             CGCGGCAACGTGGTG  56 221
      BL1444  365255 ..  365274 -  -8.6  -4.18018   CGCTTGGAGCGAAAA            CGACGTTC AGCA GAACGTCA             TGCAGCCCAAGCGAA  73 187
      BL1443 NONE
      BL1442  363382 ..  363435 - -15.6  -4.04318   CCTACACATGAGAAA CCGCACCTCCGATCATCGAATCTGAA TTAC TTCAG-TCCAACAATCGG-GGTGCGG TTCAGAATCAGGACC 100 62
      BL1436  357410 ..  357422 -  -4.1  -3.57144   GGCCTGATTCGGAAA                TTCAG TCT CCGAA                CAGAATCTCGTCCCA  52 14
       gyrA2  353096 ..  353110 - -11.4  -3.85698   CTCCTCGCCTACAAA               CACCCC ACT GGGGTG               TTTGCTTTACGGCTC  80 68
      BL1433  351904 ..  351920 -  -4.3  -3.53012   GCCGGTGCGGGTAAA              CCGGCAC GCC GTATCGG              AGCCACGGTCGTGCT  52 325
        idsA  338968 ..  338984 -  -5.1  -3.82031   TTAATCACGACTAAA              CATGTTC AGT GTACATG              GCCCCGGTTACGCGG  59 118
       pknA2  336617 ..  336651 - -19.5  -4.37247   AAAGTAATTAACAAA    TGAGGCTCCCTC-GTC TGAA GACAGAGGGAGCCTCA     TTCAAATCTCACACG 100 34
      BL1423  335079 ..  335093 - -11.4  -3.86015   CACCTCGCCTACAAA               CAGCCC GCT GGGCTG               TTCGCTTAACGGCTC  80 83
      BL1410  319400 ..  319416 -  -2.1  -4.54449   ACATCGCACAGAAAA              CCAAGCG ACT CGCCCGC              AAACAGATGGGATGG  66 236
      BL1407  316243 ..  316257 - -11.4  -3.35867   GCAACGGTGAATGAA               TCGGCC GCA GGCCGA               TTCCATAGCACCTCA  74 38
      BL1403 NONE
      BL1402  310820 ..  310843 -  -7.4  -3.63073   GATACGGCTCAACAA          CCGG-ACGACT TAC AGCCGCGCCGG          CAGATCGGCCCGCTC  63 11
      BL1401  310106 ..  310117 -  -4.4  -3.25942   ATGCCGGCATACCAA                CTTG TGCT CAAG                 CCTACCAGTGTTTGC  49 56
      BL1400  307893 ..  307933 -  -6.2  -4.15044   CGGCGCTGGAATAAA TGAGCGTGTGGCT-CCCCTC ACG GAGGGGGAGCCAC-CAATGA CGTGCCGGCTTACTG  66 45
      BL1364  266097 ..  266108 -  -4.4  -3.14931   GCCATTGTTTACCAA                CAGT TGCT ACTG                 TAATGCCGACTCTGT  47 193
         gap  264908 ..  264926 - -13.1   -4.2704   TCTACTACGAAGAAA             CCCCCGC ACAAG GCGGGGG             TCTCACAGCTTAGTT  93 76
      BL1362  264331 ..  264377 -   -21  -3.71848   GTTGCGCAGGAAGAA GTAGTCATTCTTGGCTCCCCTC CGT GAGGGGAGCCAAGAACGGTCAC CACGTGCCGATTGGT 100 22
      BL1360  262059 ..  262084 - -13.3  -5.39755   CATAAGGATAAAAAA         TTGGCTCCCCT CTGG AGGGGAGCCAG          CGTAACAGAACTACT 100 36
      BL1359  260773 ..  260807 - -27.4  -3.66727   TAACGACATATACAA     CAAGGCCCGTCTGATG TAT CATCAGACGGGCCTTG     AGCGTTCTATAAGAA 100 244
        murE  257923 ..  257933 -  -6.8  -3.06796   TCTGATGTGAGCTAA                 TCGG GAT CCGA                 TCAGGATTTGATTGG  54 52
      BL1355  256769 ..  256794 - -11.1  -2.90941   ACCACAGGTGACAGA         GGGCGGTCCAT ATCG AAAGACCGCCC          TCAGTCTCGCTTCGT  70 74
      BL1352  250482 ..  250499 -  -5.5  -2.55813   ATTCGAACAAGATAT             CATCGGC GAAG GCGGATG              TAGCTGGTAGAGGGC  46 438
      BL1351 NONE
        pepP  247368 ..  247387 - -13.6  -4.35042   CTTAGTAGAAAAGAA            GCTCCCTC ATCA GAGGGAGC             TTAGGTTACTTCGCT  95 31
      BL1349  246686 ..  246729 -    -5   -3.7732   CCCGTACACCAAGAA GCTGCTGGCCTCCCTGCCCG TGCC CGACCCGCGCGAACAGCAGC AACACCGCGCCCACC  57 119
      BL1342  236983 ..  237016 -  -7.4  -3.05384   TGCCGGGGCATGGAA     GATGAGGCGTCGGA TTTGTC TCCGAGACCGCATC      TTCCATGCGGTCCTA  57 115
      BL1340  234577 ..  234588 -  -4.4  -3.05384   GTGTTTCGTATGGAA                CATC TTGT GATG                 TCGGCGCTTGGTTTA  47 38
      BL1339  233543 ..  233576 - -14.8  -4.82667   GCACCATATGAAAAA     CCGGTGAGATT-TCC TGTTC GGAGAATCTCACCGG     TTGCGATCAGTCGAT 100 81
      BL1338 NONE
      BL1337  230758 ..  230794 - -25.3  -3.08438   CATGAGACGGGAATA    GGCAAGGTCCGACGGGA GTT TTCCGTCGGACCTTGCC    TATTCGTTATCACGA 100 52
      BL1325  207515 ..  207540 - -11.9  -3.81951   GTGGATATGAGTAAA         GCCCCTGAACC GGTT GATTCAGAGGC          TTTCACACTAATCCT  83 97
      BL1314 NONE
        serA  188477 ..  188501 - -18.7  -3.77196   CCAGCACTTATGAAA          GAGACCCGTCA TGA TGACGGGTCTC          TTTCATATCAATCGA 100 53
        lexA  186578 ..  186606 - -20.4  -2.73994   ATGGTCTGAATACGA        CGAAACCCCGGC GCGAG GCCGGGGTTTCG        TAAGCTGTGCGTGAC 100 94
      BL1309  185437 ..  185470 -    -6  -5.24129   GCTTCTGATAAAAAA     TCGCTGTACGGAGCG CCTTT CGCACCGCACAA-GA     CTCGACCTACCTTTG  89 126
      BL1306 NONE
        hrpA NONE
      BL1304  176596 ..  176608 -  -4.8  -3.73224   TCATGCGCGACGAAA                TCGG CGTGC CCGA                ACGCTATATCAGCAT  57 289
      BL1301  173081 ..  173094 -  -8.1   -2.9583   GAAGTAGGCAAAGGA               CTCGC CTTA GCGAG                ACTGTTAATCTACCT  58 107
        morA  164570 ..  164597 - -19.2  -3.28912   TCACACGTACAGGAA        GCCCCTTGGAGC ACAC GCCCCAAGGGGC         TTTCCCTATATCCGA  95 172
      BL0126  151070 ..  151085 -  -6.1  -2.62184   TGCTTTTGGAGATGA              CCGGT TTCGGT ACCGG               CGTCGCGCTGAATTT  46 377
        thiM  139931 ..  139954 -  -2.4   -5.0538   TCTTATTGGAAAAAA          CTGTTATGAG CTCC CTCATCAGAG           GGAACTGAAACTACT  75 36
   thiE/thiC  137096 ..  137122 - -16.6   -3.7941   CACCGGGCATAATAA         TTGGCTCCCCTC AGA GAGGGGAGCCAG         AGAGGTTTACTCCTG 100 32
        thiD  135800 ..  135814 -  -3.5  -2.69151   TCCCCTCAGAGAGGA               GAGCC AGTAG GACTC               AGCGATACTTCCAGA  42 24
      BL0112  135350 ..  135384 -  -5.1  -3.66772   TGAAACGTGTAATAA    CAAAGCATGCCCTTGC TGGT GGAAGCG-ATGCTTTG     CTACTTCGCCTGCTT  56 26
      BL0111  133408 ..  133439 -   -13   -4.9645   ACTAGAACAACAAAA      CGGCGCCCTGCATA TCAC CACGCAAGACGCCG       AATGGACATCATCAG 100 67
      BL0110 NONE
      BL0109 NONE
      BL0108 NONE
      BL0107  129857 ..  129879 - -14.9  -4.70659   TTCGACACGCAAAAA           GGCCTCCGT GCTGG ACGGAGGCC           TTGAGAAATCGTGTG 100 49
        cscB NONE
        cscA  126756 ..  126775 - -13.6  -5.60993   GGGCGCACAAAAAAA            CCTCCCTC GTCA GAGGGAGG             TGAGAGAGCTACTCC 100 34
      BL0104  125675 ..  125686 -  -2.2  -3.73402   ACATTCCCTATGAAA                GCTC GGGA AAGC                 CGGTTTGCCACACGC  51 145
      BL0103  124415 ..  124442 - -14.2  -4.70659   GTCGATACGCAAAAA        TGCGTCCTTTCC TCAT GGGAAGGACGCA         TTTTTGCGTAGATTC 100 60
      BL0102  123034 ..  123055 -  -5.9  -2.74144   GGCTGAGCCGTAAAG           CAAAC-GCCC GGT GGACTGTTTG           TAGGCGAAGTCGAGA  49 121
      BL0093  111599 ..  111620 -  -8.7  -3.14522   GTAATGCATACTGAA           TGCTCCTGA ACGT TCAGGAGCG            GGAATTGGCTGAAGG  63 49
      BL0091 NONE
      BL0090  107781 ..  107808 - -14.9  -4.70583   TTCAGCAATACAAAA        GCGGCCTTGAG ATAATG CCCAAGGCCGC         TTATGCGCGATTCAT 100 137
      BL0088  105819 ..  105872 - -13.1  -3.53012   GTGGCTGCGGCGAAA CCCTGTCCTGCGGCAC-CGGCCTGTG CGC CACAGGCATTGTGCTGCAGGCCAAGA CCGGCATCAGCCACT  79 150
        murI  104189 ..  104205 -  -3.7  -3.07622   AGAGAGGGGAGCCAA              GAACG GCTCATA CGTTC              AGCAATTTGCGCGAC  46 16
      BL0085  103193 ..  103211 -  -8.1   -3.1355   TCCATCGATAGTGAA             GCCCCTC CAAGC GAGGGAC             TTCACTATCGCTATG  60 36
      BL0082  101200 ..  101212 -  -6.2  -2.62184   TGCTTTCGGAGAGCA                GCGC GCTGG GCGC                CGATCGTTATTTCGA  48 94
      BL0081  100392 ..  100425 -  -4.5  -3.05463   ATGGCGCGGATCGAA     TCGCCCAGA-CGCAGA CGG TCCGCGATCTGGATGC     GCTCCTCCTGGCTCA  47 432
      BL0073   93131 ..   93141 -  -8.2  -3.05596   TACGCCGTGATCGAA                 GGCG AGG CGCC                 GGTGTCCGAGATGCG  56 281
        dnaQ   89914 ..   89930 - -10.1  -2.72144   TGAGTTCCTGGAAAC              CGCCGTG GTG CACGGCA              TGGCCCACTACGGTA  61 374
      BL0064 NONE
      BL0063   80450 ..   80462 -  -9.1  -3.44622   CAGCGTGACAAGGAA                GCGCA ACG TGCGC                GATGGACGAATCCCA  66 468
      BL0061   79059 ..   79079 -  -4.6   -3.6502   TATCTGCGATTCAAA            CGGGAGCA CACGC TGCCCTCG            CATGAGGCGATTATG  54 281
      BL0054   71020 ..   71041 -  -5.7  -2.66316   CGCTTGACCACAGCA           CCCGCGACC TGGT GGTCGAGGC            AATGGAGCGCACTGT  48 193
      BL0050   60440 ..   60450 -  -6.8  -4.59853   CGAAGCGCTGAAAAA                 GCAC AAG GTGC                 CCGAGTCAGAACGTC  78 410
      BL0046   56692 ..   56734 -  -6.3  -2.70932   GCCGTCGCTGAAGTA GCCGTAGTAGTGGCTCCCCTC TAT GAGGGGGGGCACTAC-A-GGT TACTTATGGATGAAC  48 25
      BL0044   54675 ..   54706 - -24.6   -4.1721   ACTGATAGGCGAAAA      CGCAGAATCCCGGC CCGT GCCGGGATTCTGCG       TTCTGGTTCTTTGAG 100 93
      BL0043   52170 ..   52189 -  -3.5  -2.82623   TCTTTCGTATAACCA            CACCAGC ATAGCA ACCGGTG             CTGTCTGCGCTGTTT  43 47
      BL0042   51756 ..   51802 - -29.9  -3.01712   CTCGCTGGGCGAATA TGAGTAATGGCGGTTGGAATC GGACT GATTCCAACCGCCATTACTCA TATCAAGCTACGGGA 100 57
      BL0040   50518 ..   50549 - -23.2  -5.13527   AAGCAACAAAGAAAA      CGGCCGTGTACATG AACT CATGTACACGGCCG       GCGTGTCGCATCCCG 100 119
      BL0037   46760 ..   46816 - -18.3  -3.18768   CACCATAACTGAATA GGCGGGATCAGC-CCGGCTGCTGTGA TGGCAAGG TCACAGCAGCCGGCACTG--CCCGCC AAAGCTTTCTTTCTC  90 140
      BL0019   24305 ..   24331 - -13.8  -3.58343   GCTATTAGCCGCAAA         TGGCCCTTGGAA TAA TTCCAAGGGCTA         TTTGCTTTTTGCGGG  84 328
      BL0016   19294 ..   19332 - -22.6  -2.62184   TGTCGCCGTAGACGA   CTGAGGGGAGCTTGCGGT ATA ACCGTAAACTCCCCTCAG   TCAGCCTTGCTGCCA 100 74
        codA   11693 ..   11712 - -13.6  -3.81951   GCGCATACCAGCAAA            GCTCCCCT TGAC AGGGGAGC             TGTCAGCGAAGCTGA  88 149
      BL0009    7845 ..    7895 -   -17  -3.09823   TCCGCGAAAAGTAGA TGGTGATGGGGTTGCAGGAATAAA GAA TTCCTCCCTGCAAGCCCATCACCG AGGCGTGCGTTAGCA  89 62
      BL0003    2186 ..    2205 - -13.6  -2.76492   TGATTGAGCTGAAAG            GGGACTCC TTCG GGAGTCCC             TTTTTTGTATTCTGG  76 68
         rep    1700 ..    1716 +  -9.3  -3.33492   TTCTAGCGGCCGTGG              CCGCGCC TCT GGGGCGG              TTGTGCGCTCCATGG  65 35
        mobA    1274 ..    1285 -  -2.2  -3.60792   TCGGGAATCTGGAAA                GTCA GCCG CGAC                 GAGTTCTGCCGACTG  49 427
