# Supplementary material for: Rapid, accurate, computational discovery of Rho-independent transcription terminators illuminates their relationship to DNA uptake
Source: Genome Biol. 2007 Feb 21;8(2):R22. doi: 10.1186/gb-2007-8-2-r22 (PMC1852404; doi:10.1186/gb-2007-8-2-r22)
Supplement: Additional data file 4 — Best terminators found downstream of each of the genes of the 343 organisms studied. [file gb-2007-8-2-r22-S4.zip › Bordetella_bronchiseptica.bag]

        gidA NONE
        gidB NONE
        parA    3334 ..    3357 +  -6.8  -2.96979   AGAACGCGTCAAAGA          GCTGG-ATTGA ACC TCGATGCCAGC          TGTGCTTGCTGTTCC  50 16
      BB0004 NONE
        parB NONE
        ansB    6398 ..    6419 +  -7.3  -4.09685   CTCAGCAAGACGAAA           TCCAGGTGCG GTT CG-GCCTGGA           TTTTGCAACGTAAGG  71 312
         tuf    7911 ..    7945 + -18.1  -3.72893   AAGGCGCGGTTTTCC    CATGGATAGAGGGGCC GGAT GGCC-CTCTATCCATG     TTTGCTGGAAAAGTA  93 39
        secE NONE
        nusG    9041 ..    9059 +  -4.5  -4.07568   CGAACTCGATTTCAG             CCAGGTC GAAAA GACCTGA             TTTTCAAACCCCGGG  62 7
        rplK NONE
        rplA   10285 ..   10306 + -14.5  -2.62184   ATAGAACTTTGGGCC           GCATCCGGA CTTG TCCGGATGC            TGCTGTCAAAGACCG  74 55
        rplJ   11028 ..   11041 +  -2.3  -3.05384   GGCGGCCTGATCAGG               CTCCG CGTC CGGAA                TTCGCTGAACGACAA  42 31
        rplL   11502 ..   11534 + -17.7  -4.35524   AGACCTCGCGTCGAC      GCCCGGGGACAGC GCTCTTA GCCGTCCCCGGGC      TTTTGCGTTTCCAGG 100 40
        rpoB NONE
        rpoC   20061 ..   20084 + -16.8  -4.41494   CGACAGTCAAAAAAA          GGCCGCTGAT GCAT ATCAGCGGCC           TTTTGCTTGACGCTG 100 83
      BB0017   22147 ..   22171 +  -3.4  -3.02144   AGCCCCAGGCCAGCG          CCGCCCACTT CGTTC GAGCCGGCGG          TGTTGACGCGCGTAA  43 183
      BB0021   27332 ..   27345 +  -6.7  -3.18264   GGCACCAGCTCCACC               GTCAG GTGC CTGAC                TTCGTGGATCGACGA  54 77
        rpsL NONE
        rpsG NONE
        fusA NONE
         tuf   33517 ..   33542 + -14.7  -4.62203   AGCAGTACCCAACCA         GCGAGGGCGGT AGTC GCCGCCTTCGC          TTTTCGTTCTTTAGG 100 41
        rpsJ   33914 ..   33953 + -20.2  -3.53091   TGTGGCGCAGCTCGT  GAAAAATGGCCGCATTCC CCCG GGAGTGCGGCCATTTTGC   TTTGGCGCGACAGCT 100 63
        rplC NONE
        rplD NONE
        rplW NONE
        rplB NONE
        rpsS NONE
        rplV NONE
        rpsC NONE
        rplP NONE
        rpmC NONE
        rpsQ   39037 ..   39059 + -17.8  -5.84381   CGCTCCGGCATGAAA           CGGCAAGAGC CTG GCTCTTGCCG           TTTTTTTGTTCATCG 100 70
        rplN NONE
        rplX   43140 ..   43151 +  -4.4  -2.90992   CAAGGCGTAAGGGGC                GACA GACA TGTC                 TCGTTTGCAAGAGTT  43 31
        rplE NONE
        rpsN NONE
        rpsH NONE
        rplF NONE
        rplR NONE
        rpsE NONE
        rpmD NONE
        rplO NONE
        secY NONE
        infA NONE
        rpmJ   48236 ..   48255 +  -2.8  -3.08812   GCGTCAAGGCTAACC            CAGTTAGCG GTA CGC-AACGG            ATTTATTCAAGGAAC  43 28
        rpsM NONE
        rpsK   49035 ..   49050 +  -4.6  -2.87344   ACAACGGCTGCCGTC              CGCCGA AGCG TCGTCG               TATCTAAAGGGAATC  45 3
        rpsD   49765 ..   49794 + -14.3  -3.59979   GCCTCACCCGCGCCA       GCCCGCTTTCGCCA TTT TGGCG-GGGCGGGC       TTTGCGGTAGAAACG  84 98
        rpoA   50900 ..   50934 + -15.6   -4.2828   CGTCCGTAAGCAGTC     AAGCGCGGTGGGCGCG CCA TGCGCCCGCCGCGATG     TTTTCATGCATCGGA 100 32
      BB0058   51468 ..   51497 + -23.7  -4.56597   GCAGCGCGGAAAGCG       GCAAGGGCGGGTC TTCG GACCCGCCCTTGC        TTTTTGCGGCGCGCG 100 46
        cutA NONE
      BB0061   54417 ..   54470 +  -3.1  -3.04144   GCTCCTGACGTTGCT TCGTATC-GCCTCGGGCGCGC-CCG AGGCGA TGGCGTGGGCGAGAGGCTGGTACGA TGTTGCCCATACCAG  42 33
      BB0062   55669 ..   55679 +  -8.2  -2.70932   AGGCGAAGGTCGGCA                 CGCG GAA CGCG                 TCCTTGACCCGGCGC  52 207
      BB0065   58130 ..   58156 +  -6.4  -5.14563   GCCCGTTGTCTATGA         GGGGGGAAGC CGATTGC GCGGCCCCCC         TTTTTTCATGAACGC  93 110
      BB0066 NONE
      BB0067   61623 ..   61652 + -22.3  -3.54459   GCGCCGCCCTTCAAA       GACAATGCCCCGC AGAT GCGGGGCATTGTC        TTTGGCAGGCCTTGC 100 44
        cyaY   63995 ..   64048 + -17.3  -2.80816   CGACGTCGCTGCGCT TG-AGCGTGGCGCGGGCGCGGGCGGC GGT GCCGCTGGTGGCCACGCCACGCAGCA TATCGTCCATGACGA  78 513
        aroK NONE
        aroB NONE
      BB0073   69079 ..   69134 + -14.6  -5.14965   TTCGCCGTGCTTTTA TTCGCCGGCTCCGCGGCAGTCCAGGGG CAT CTGCTG-ACGGCAACGGGGCCGGCGGA TTTTTTCGTCCGCGT 100 120
      BB0076   74189 ..   74207 +   -16  -3.44848   GCTTCACCCAGTATG             CGCCGGTC ACC GACCGGCG             TGTTTCATGAAGCCG  90 142
         ssb   74837 ..   74852 + -10.4  -5.78622   CGCTGGATGCGAAAA              CCCTGC CCAG GCAGGG               TTTTTTTTCGCCTGG 100 57
        bfrC   77157 ..   77187 +   -16  -3.54459   TGAAATTCTAGGAGC       GGCGGGCGGGCCGC CTG GCGGTCCGCCCGGG       TTTACCCGGCATTGA  90 30
      BB0079   77769 ..   77781 +  -4.8  -3.32844   GGGCTGGGCCGGGCC                GCGA TCGAT TCGC                TTATACGCTGACCGC  51 2
      BB0080 NONE
      BB0081 NONE
      BB0082   80742 ..   80784 +  -7.4  -2.79796   GCCAGCATATGGGGC ACCTGCACCGCCACGTCGCG CGT CACGCCCAGGCGTTGCAGGG TGTCCTGCAATACGC  49 284
      BB0084 NONE
      BB0085 NONE
      BB0086 NONE
      BB0087 NONE
      BB0088 NONE
      BB0089   88516 ..   88539 + -17.4  -3.97331   GACACGATTGTCCTG          CCGGCGGGCG AGGC TGCCCGCCGG           TTCTTTGCCTGGATT 100 44
      BB0090 NONE
      BB0091 NONE
      BB0092   91725 ..   91742 +  -9.9  -3.72576   TCATGATTTCCTCTT             TTCGCAC GATC GTGCGAA              TTTGATCGAAAAAAA  71 296
        glcC   96153 ..   96182 +  -2.1  -3.73775   CGGAGGTGTTGAACG       CC-TCGTACTCGAT GCC GTCGAGCGTGAAGG       TTTCGTAGCCCTCCA  53 525
      BB0101  100504 ..  100519 +  -4.6  -2.53382   CCGCCGATTGACAAG              CCTGGC CGGC GCTGGG               TAGATTGCGCCTACT  43 30
      BB0102  101795 ..  101814 +    -7  -2.53581   ATATCGTGAGGCGGG            CGCCCATC GCGA GGCGGGCG             TCAATTCCGAATATC  47 134
      BB0103 NONE
      BB0105 NONE
      BB0106 NONE
      BB0107  106773 ..  106827 +  -2.8  -3.21099   CAGCGGCCGCAGGCG CGGTA-CGTCCTGCCCCAGCGCGC TATAGACGC GCGCGCCCGT-CAGGATGGTGCCG TTGATGGTCGACAGC  43 428
      BB0110 NONE
      BB0111  113663 ..  113679 +  -7.2  -3.65991   TATTCACGGGTTCGC              CGCGGC GCGTG GCTGCG              TTATATTCCGACACT  59 59
      BB0112  115053 ..  115083 + -13.8  -3.90112   TATGAGACAGGGCAG       GGCCGCGCCGCCGC CAG GCGGCCCGGCGGCC       TTTCCTTGAAAAACC  88 36
      BB0113 NONE
      BB0114 NONE
        aspS  118068 ..  118100 +  -9.8  -3.64703   GCCAGCGGCCGGAAT     CGGGCA-GGCCGGGC AACG GCGTGGCTTTGCCCG      TTTCGATAACGCGCC  68 81
      BB0116 NONE
      BB0117  120283 ..  120295 +  -6.2  -3.14132   CGCCGGCCAGGATGC                GCGG CGTCA CCGC                TTCGTCCAGGAACCA  50 115
      BB0121 NONE
      BB0122  125681 ..  125691 +  -4.6  -2.86492   TTGGATAACTATGTG                 TGGC GTT GCCG                 GTTTGATCCATCTAG  45 151
      BB0123  127582 ..  127593 +  -3.6  -2.81872   TCGCCGGCAAGGGGC                TCGC ATGA GCGG                 TCGTATTGTCGTGAC  41 18
      BB0124  128486 ..  128502 +  -3.5  -2.98223   CTGAAGGAGCAAGGC              GATGCGC TTG GCGCTGC              TCTCTGATGTGCATG  42 2
      BB0125  129161 ..  129172 +    -3  -2.62263   CGGCGCGCAGGCACA                TTGA GAGC TCAA                 TAGTATGCAAAGAAT  39 22
      BB0126 NONE
      BB0127 NONE
        wbmS NONE
        wbmR  133154 ..  133165 +  -2.2  -5.27779   TTCTGATTAAAAGTG                TTCG GGAA CGAG                 TTTTTTGATCTTGAG  88 6
        wbmO NONE
        wbmN NONE
        wbmM NONE
        wbmL NONE
        wbmK NONE
        wbmJ  143099 ..  143128 +  -4.9   -3.6422   ACTTGCTACACTCGT       GCCTGCCGTGGCCT GAA AGGGC-TGGCAAGC       TATTTTCAGACAATC  55 64
        wbmI NONE
        wbmH NONE
        wbmG NONE
        wbmF  148307 ..  148319 +  -7.7  -3.31144   GGGCGGCTAAACTGC                CGTTG TCG CAACG                TTGTGCCGATCACCC  58 276
        wbmB NONE
        wbmA  155098 ..  155112 +  -4.2  -3.06162   CGGGCTGGCTAGGCG               TACGTC ACC GACGCA               TATTCCCGTACGATC  45 50
        rfaC  168460 ..  168486 +  -7.8  -2.89683   GGTCGAGCAGGCCCT         GGCGGCGGCCTG ACA TGGGCCGCGGCG         TCTATACCCTGGCGT  52 13
        kdtA  170184 ..  170198 +  -6.4  -3.60627   GGGAACAGTTCAGCG               TCTTGG CGG CCAGGA               TTTCCGCTGGCGTGG  57 443
      BB0163 NONE
      BB0164 NONE
      BB0165 NONE
      BB0166 NONE
      BB0167  176926 ..  176939 +  -2.4  -3.51934   TGACCCGGCCCGCGT               TGCA TCACGT TGCA                TGTTTGTAAGCGCAA  47 38
      BB0168 NONE
      BB0169  179259 ..  179284 + -13.2  -3.61178   CTGTAGCGGCCGGCA         GGCGGGCGGC CCTGGC GCCGCCCGCG          TTTCGCGTCCCTCGC  81 35
      BB0170 NONE
        lipB  180294 ..  180316 + -10.5  -3.31792   CTTTTTTGTCTCGAA           CCGGACCGC GCCTG GCGTTCCGG           TTGTGAAGGTGCTCA  67 49
        lipA  181369 ..  181389 + -12.5  -2.60496   ATAGGTATCGGCCCG            CGCCAGCGC CAC GCCCTGGCG            GTCTTTCACCGACAG  64 61
      BB0177  185430 ..  185452 +  -6.9  -2.71011   CCGTGTACAGGCGTC           GCGCGCCAA TGTTC TCGGTGCGC           TCGTTGACCGAGAAT  46 223
      BB0183 NONE
      BB0184 NONE
      BB0185  192675 ..  192731 +  -7.8  -2.91264   AACTCGCCGCCGCCT TGCGGCCCTG-AC-GGCGCTGGGCGCGC TGT GGGCGGCCGGCGCCGGTGCGCATCCGCA TATGTGGATCGACGC  52 15
      BB0186 NONE
      BB0187  194304 ..  194316 +  -4.7  -3.99955   GACGAATTTTGCACG                CCCGG GTG CCGGA                TTTAATTGGTATGTT  62 56
      BB0189  196800 ..  196823 +    -3  -3.85698   GGCGCCGGCGGCAGC          CAGTTGCGGG CGCG CCTGCAACCA           TTTGTCCAGCGCGGC  56 362
        metK  202366 ..  202384 + -17.4  -3.75153   TCCCGTGTCGCGAAA             CGCCCCGC CTG GCGGGGCG             TTTCGCTTGGCCGCG  93 48
      BB0196  202704 ..  202718 +    -7  -3.08371   GCCGCAATAACTGAG               GGGCGC ACG GCGGCC               TGTCTTGGCCATGTC  51 27
      BB0197  204020 ..  204053 +  -9.6  -3.34005   ATGAAGCGGGAAAGG     CGAGTACGCGCCGTG CGGAT CATGGCGC-TACGCG     TTGTCCGGCTTCATT  64 223
        acyH  205542 ..  205568 + -13.6  -2.78384   TAGCACAATAGGGGC         GGGGCCGCGCCA TCG TGGCGCTGCCCG         TCTCATACCAAGGAG  71 47
      BB0199 NONE
      BB0200  206883 ..  206895 +  -6.2  -3.01924   GAAGCGCTCGAACGC                GGCC AGAAA GGCC                TGTTCGGCGGCGCTC  48 140
      BB0206 NONE
         cca  214720 ..  214750 +  -8.2  -2.66316   CCGGCCAGCGCGGCA       TCGGCCATGGCGGT GAA ATCGACGTGGCTGG       TGATGTCCTGCAGGC  51 296
      BB0213  221155 ..  221180 +  -4.7  -3.53012   CAGCCGTACCTTCTG         CCGCCATTG-GC CCA GCGTAATGCCGG         TTTCGCCGCGAAAGC  52 193
         fur NONE
      BB0216  223217 ..  223239 +  -4.7  -3.53224   GCCAGCGCCACCCCG           GCCAGCGTG GCGTG CACGCCGGA           TTTCAGGACGAAATA  52 523
      BB0218 NONE
      BB0219  225565 ..  225610 + -12.5  -3.21912   CTGGCGCAGCGCGGC CGGCCAGC-CTGGCGCTGAGCG GGC CGTTCAGTGCCAGAGCAGCGCG TTCATGGCTTCGACC  71 8
      BB0224 NONE
      BB0225 NONE
      BB0226  230205 ..  230241 + -18.6  -2.81547   GGCGCTGCATGGGGC    GCTGCAGCGCCGCGGC GCCTA GCCGCCGCGCGGCGGC    TCATTCGTATGAGCG  89 4
      BB0234 NONE
      BB0236 NONE
      BB0237  241848 ..  241890 + -18.6  -3.33696   CATGAAGCACTGATG CGGTACG--GGGCGG-CGGCC CGCA GGCCGTCCGCCCCGCGTACCG TTCATTCCAGGCGGA  93 28
      BB0240  245198 ..  245222 + -14.9  -2.90075   CGCCGGTATCGATTT          CGCTGGCGGCC TGA GGCCGCCGGCA          TATGGTTCGAACGCC  77 12
      BB0241  246780 ..  246794 +  -2.7  -3.72576   AGGCCTGGCCGGACA               GCGGC AAAGG GCCGA               TTTCCTGCAGCAAGG  53 464
      BB0246 NONE
         def  251704 ..  251728 + -14.2   -3.7732   GGCCGAGCGCGAGGC          CGAGCGCGCC TAGGC GGCGCGCCCG          TTCTTGATGTCCGCG  86 13
         fmt  253205 ..  253239 +  -7.8  -3.53012   GGTATCCAGCCCCTG    CGG-GCCGCTGGTGG CCAGCA CCACGAACGGCGCCG     TTTCGACGAAGGCGC  58 510
      BB0253  255997 ..  256024 + -21.4  -3.02324   GCACCGTGTTGATTC        GGTGCCTGTCCC GACA GGGACAGGCACC         TGTGCTTTCGATCAG 100 57
      BB0256 NONE
      BB0257  260359 ..  260409 + -24.7   -3.6579   GAGCGATCGACAGGG CGGCGGCGCCTGGCCGATGGCGGC CGGG GCCGCCGCCGGCCAGGCGG-GCTG TTGTTAGAATCCCTT 100 39
      BB0258  261242 ..  261260 + -11.6  -2.70932   GCCGGCTTCGAACAG             CGCGGCCG TGG CGGCCGCA             TCCTTGACCAGCAAG  59 163
      BB0260  262993 ..  263007 +  -8.5  -3.14132   AGCAGCACCAGCATG               CCGCC GCACA GGCGG               TTGATCCAGCGCAGG  56 123
      BB0262 NONE
      BB0263 NONE
      BB0264 NONE
      BB0265 NONE
        trkA NONE
        trkH  271545 ..  271569 +  -9.2  -2.70232   CTGGCGCAAATAGCG         GCGCGCGCGGC CGCT GCCG-GCGCGG          TGGTGTACTATTCAG  56 28
      BB0268  272469 ..  272486 +  -2.5  -3.18383   GGGATCGTGGGTCAG             CGCCACG ATGG CGGTGCG              TTCGTCGGTGCCGAT  43 339
      BB0270  274033 ..  274068 +  -2.3  -3.54424   CGGATTGCCGCGGGC    CGCTGGCCGGGCGCG TAAAGT CCCGCATGGCAAGGG     TTTCGGCGCGTCCCG  47 167
      BB0271 NONE
        maiA NONE
      BB0273 NONE
      BB0274 NONE
      BB0275  278787 ..  278798 +  -7.2  -3.68351   TGGATGCGGCGATCT                CGCC GTCT GGCG                 TTTCGCTGGTGACGC  64 324
      BB0280 NONE
      BB0281 NONE
      BB0282 NONE
      BB0283 NONE
      BB0284 NONE
      BB0285 NONE
      BB0286 NONE
      BB0287 NONE
      BB0288  292763 ..  292782 + -13.6  -4.52589   ATAGTGGTTACCTGC            CGGGCGTT TGGT AACGCCCG             TTTTATCTAAGGGAA 100 37
      BB0289  294589 ..  294610 + -10.1  -2.81133   CCCAGGGCGCGCACA           TCCTCCAGC AGGC GCTGGGGGG            TCTCGTAGGTCAGTG  56 273
      BB0291  296119 ..  296137 +    -3  -3.68351   GTCCGCCCAGGCCAA             GGCTGGCA AAA TGGCGGTC             TTTCCGTCATGCACG  51 42
      BB0292  297104 ..  297115 +  -3.6  -3.27476   CGGGATCTGCGTGAG                GTCG ATGC CGGC                 TTCGTGCTTGAACAT  47 482
        gpmA NONE
      BB0299 NONE
        ctpA NONE
        thiF  304824 ..  304852 +  -7.9  -3.27774   GCATTGCGCCTAGGC        GGGGCGCATCCGG CGG CCGGGGCCGCCAC        TTCCTGATTCAAATG  57 28
      BB0302 NONE
      BB0303  307132 ..  307153 + -18.7  -4.07568   GTCGATTTGCCGTGC           CGGGCGCCC CGCG GGGCGCCCG            TTTTCCGCGCCGGGC 100 75
      BB0305  310018 ..  310037 + -11.4  -4.72272   GGCCGGCGCAACCGG            GGCAGCCT TGCG GGGCTGCC             TTTTTCATGGACGGG 100 64
      BB0306  311060 ..  311087 + -14.1  -2.77899   GATGCGCGCGCCTAG        GCGCGCCTGGC GCTAGA GCGAGGCGCGC         TGCTTGATCGAGAAG  71 26
      BB0310  315663 ..  315697 +  -8.5  -3.06183   TCGGCCAGCCATTGC     TTGCGCGCCGACC ATACCGGCA GGACCGCGCGCAA     TTCCGTGCCGATGCA  55 501
      BB0315  320097 ..  320117 +  -8.2  -3.12999   GCCGGGTATGAGTGT            GCGAGCCG CCGGC CGGCTCCC            TTACCTGTCGGATAC  57 101
        ispB  321306 ..  321331 + -13.3  -5.15969   GGGCGCATAGCGAAA         GCCGATACCGC AAAC GTGGTGTCGGC          TTTTTTGCGTTCGCG 100 230
        hyuA NONE
        hyuB NONE
      BB0320 NONE
      BB0321 NONE
        gabD  330486 ..  330501 +  -7.5  -3.14211   GGTGCCCCGGCCTCG              CGGCG CGTATC CGCCG               TTGCTCGCGCGCAGT  55 62
        cyaA NONE
        cyaB NONE
        cyaD NONE
        cyaE  341583 ..  341607 +  -2.7  -3.66178   CGCCTAAGGAGTAAC          CCTGCAAATCG CCG CGTTATGCAGA          TTTCGCATTACCGGC  50 27
        cyaX NONE
      BB0329 NONE
        gltJ NONE
        gltK NONE
        gltL  345857 ..  345873 +  -7.9    -3.273   CCGTTATCCAATACT              CAGGCGG TAG CCGCATG              TCTTCCCTTTTCTAC  57 41
      BB0333  346801 ..  346811 +  -8.2  -3.04792   GGTTGTCGCGCCACA                 CGCC TTC GGCG                 TGTTCCACGTCATGG  55 95
      BB0338  351849 ..  351868 +   -15  -3.62046   CCGTCGAGCAAGCCC            CAGGCGGC GCCG GCCGCCTG             TTGTTCCCGCCATGG  83 166
      BB0340  353504 ..  353518 +  -2.7  -3.73775   GCAGGCATGCCACTT               CCAGC ACTTC GCGGG               TTTCGTACAGGTCGA  53 465
      BB0352 NONE
      BB0353  367809 ..  367825 +  -5.7  -3.17075   GCATGCGCACGCGCA              GCCAGGT CGT GCCGGGC              TTGCATTCGAGCGCC  50 406
      BB0360  374761 ..  374783 + -17.7  -3.51924   GTGTGACGCCGGGGG           CGGGCGCGC AGGGC GCGCGCCCG           TTGTCTCAGTGGCAG  93 35
      BB0364 NONE
      BB0365 NONE
      BB0366 NONE
      BB0367 NONE
      BB0368 NONE
      BB0369 NONE
      BB0370  383709 ..  383741 +  -2.6  -3.29461   GCGTACCTGGGAATC     TGA-AC-GCCCGCCGG TAT CCGGCGGCCTGAATCG     TTATCGCGAGGCTTG  44 23
      BB0371 NONE
      BB0372 NONE
      BB0373 NONE
      BB0374  386983 ..  387026 +  -2.2  -3.59262   TATCGGCCTGCGCCA TCCTGCCAGGGGGGGCTGGCG TTG CGCC-GCCGCATATCGTAGGG TTTCGGCCTGTCGCC  50 195
      BB0375  387808 ..  387856 + -14.6  -2.61274   CGAGGACGCAACCCG GCCAGGCCTAGCGGCAGCATGCGC GTG GCGCATGCTGCCAC-GCGTC-GGC ATTCATTCACATCGG  74 15
      BB0376 NONE
      BB0377  390580 ..  390590 +  -2.4   -4.1891   AGCTTCGCGCGAAGT                 AGCG AGA CGCC                 TTTCTCTTCCGCCAA  61 473
      BB0380 NONE
      BB0381  394239 ..  394255 +  -5.8  -3.68936   CCGACTCAGTGACGA              CGCCGA GTCGG TCGGTG              TTCTTGCCATTGATG  61 373
        hemA  397122 ..  397148 + -11.5  -3.58231   GACCCCGCCTTCGCG         GCGGGCGTTCG TGCGC CGGGCGTCCGC         TTGTGTCCATTCTTT  74 53
        prfA  398269 ..  398279 +  -2.4  -3.14344   CGATCTGTGATGCGC                 GGGC GAT GACC                 TTGCTCAAGGACCTG  42 31
        hemK NONE
      BB0386 NONE
      BB0387  400048 ..  400068 + -14.7  -3.98913   CGCGCCCGTACCGAA            GCCTGTCCC CGT GGGGCAGGC            TTGTTTGCGTCTGAG  95 58
      BB0388 NONE
      BB0389 NONE
      BB0390 NONE
      BB0391 NONE
      BB0392  406017 ..  406032 +  -3.2  -3.13475   GGGGAGTTTGTCGAT              GGAGTT CACT AACACC               TTCCATGTGCCCTTG  43 14
      BB0393  406856 ..  406898 +  -6.9  -3.05384   GGGGACTGACATCCG CGGCAAGGTGTGCCTGTCCC CGCT GGGACAGGCACACGAA-CGG TTGACTGCCAAGACG  51 90
      BB0395  409013 ..  409036 +   -21  -2.60496   GGTAAGCAAGCGCGC          GGCCGCCGCG CTGG CGCGGCGGCC           CTGTTTCAGGCCGCC 100 36
      BB0398  412287 ..  412342 + -13.8  -2.56747   TGCGGGGGCAGGCAC CGGGAAGTCGGCGGGTGCCTGTCCCC CTGC GGGGACAGGCACCCGGGGGTCAGTCG ATCTTGTAATCCATC  70 125
      BB0404  418087 ..  418127 + -12.4  -2.73875   GCTGAGCGCGGGTAT CGCAGTGGCCGGCGCGCGC GCGG GCGCGCGCC-GCTTCAGGG  TCGTATTCCGAGGAA  65 36
      BB0405  419573 ..  419600 + -15.6  -3.61398   GGCCTGACGCACGCG        GATGCGGCGCGCC TCA GGC-CGCCGCGTC        TTCTTCCAGCCAGGG  90 34
        psiF  421598 ..  421623 +  -8.1  -2.82623   GCGGGCCCTGGCGTT         CGCGCGCGGGG TAGG CCTCGACCGCG          TAGTTGTCGGCGCAG  50 346
      BB0415  426558 ..  426572 +  -4.2  -3.72893   CAGGGTGCGCGTCAG               GCCG ATCAGCC CGGC               TTTGGTCGCCGAATA  55 352
      BB0421  437053 ..  437066 +  -4.5  -2.82623   GCATCAGGACGGTGT               CGCGCC ATT GGC-CG               TGCTTGTAGCCCACC  44 126
      BB0423  438836 ..  438850 + -12.8  -2.82491   CCTCGAACGTCCACT               CGCCGC CCA GCGGCG               TGTCGTAGGTCTGTA  63 268
      BB0428  444110 ..  444136 + -12.3  -2.58544   CAGCACCGCCAGCTC        GGCCGCGGCCAC GGCG GTG-CCGCGGTC         ATTGTGCGGGTGCAC  62 285
      BB0430  445753 ..  445796 + -11.7  -3.33814   CGGCGCGGCGCGAGC CGCCGG-CCTGAGGCGCCGGCG GGG CGTCG-CGCC-CGGATCCGGCG TATTATCTAGCGTTT  70 15
        ilvD  447712 ..  447770 +    -9  -2.80816   CTGACCGCCACCAGG CTTGCGTAACGGACGCGGTTTCCTGCCCC CTGG GGGGCAGGAAA-CGTGTCAG--GCGAAGG TCTGCTCCATCAGGC  55 37
      BB0438  457822 ..  457835 +  -3.7  -2.87132   GCGCCCTGCGACCCG               GGCGC GCCC GCGCA                TCTGTAACAGGGACG  43 114
      BB0439 NONE
      BB0440  459963 ..  459994 +  -4.4  -3.72576   CAGGGGGGCGCACGG      CGGCGCGGCGC TACGCTACACT G-GCCGCGCTG      TTTCGTCCGCGAGCG  56 92
      BB0441  461392 ..  461423 +  -9.4  -3.29144   CCAGGCGGTCGATGC      CGCTGCCGGCCGC CGCCAGC GCGGCCGCCA-CG      TTGTCCAGCACCTGG  59 209
      BB0443  462655 ..  462670 +  -8.2  -3.09273   CCTGATCCTGGTGGG              GGCCGC TGTG GTGGCC               TATCTATTGGCGCGC  57 198
      BB0444  463632 ..  463656 +   -15   -4.7497   CACCCTTGTGAAAAA         CCCCGCC-GGC GCAG GCCTGGCGGGG          TTTTTCGTGGGTGGA 100 52
      BB0448 NONE
      BB0449  467370 ..  467380 +  -3.2  -3.51934   GTGATACCTTGGTTT                 GCAT GCG GTGC                 TCTTTGTGGAAGGCA  49 216
      BB0450  474006 ..  474023 +  -6.9  -3.14931   CATTCCGATCTTCCC             GGGGCGT GGGC ACGCCGC              TTGCTGGGGCGTGGG  51 82
     BB0450A NONE
       ecnA1  474460 ..  474476 +  -3.5  -5.00616   ACGCTGTCCGGCATC              GCGCCGG GCG CAGGCGA              TTTTTTCAAACGCAA  81 127
      BB0452  481711 ..  481747 + -22.3  -3.09785   GTGGCGTATTGACCG    GGGGCAATGCCGGCCGC TCG GCGGCCGGCATTGCGGC    TATATTGGCGTATGC 100 29
      BB0453  482549 ..  482564 + -11.8  -5.10461   GCCCACGTTTTGAGA              CGGCCC TTAC GGGCCG               TTTTTCTTGCGTGCG 100 234
      BB0454 NONE
      BB0455 NONE
      BB0456 NONE
      BB0457 NONE
      BB0458 NONE
      BB0459 NONE
      BB0460  489421 ..  489433 +  -4.1  -3.18681   AAACTGAATAAACCT                TCGGA TAA TTCGA                TTGGTCAGGTTCGGG  47 58
      BB0461  490785 ..  490816 +  -5.8  -4.03234   TCAGGTCGCGCACCA      GTTG-CGCCAGCC TGGCCGC GGCGGGCGTCAGC      TTTCTATGCCGCAGC  66 77
      BB0463 NONE
      BB0464 NONE
      BB0465  494597 ..  494647 +  -8.2  -2.52896   GCCCGCCAGGCATCC TGGCG-GACCGGTG-CGGCGGCGG TGCGT CCGTCACCGGCGCATGTCGCGCCA TCAGTTCCACGATCC  51 62
      BB0467  496196 ..  496241 +  -9.9  -3.05384   CTCATTCTTGTGTAA TGCGTCACGCGCTAC-TATT CGCTCAA ATTAAGTAGCGCGTCACGCA TTACATAGGCAAGAG  60 140
      BB0468  499646 ..  499656 +  -3.2  -3.59979   AATCCTATTCTTGCC                 TTCC TCA GGAG                 TTTGCCATGCCCAAC  51 39
      BB0469  501206 ..  501218 +  -4.8  -3.39068   CTGCGGCGCGTCACG                CGCT ACATC AGCG                GTTTTGTTAAAGTGA  51 105
      BB0470  502344 ..  502368 +  -4.9  -3.62522   CAGAACCCCGAGGCA          GGCATTCGC CACGCGT GCGAGGGCC          TTCTTCAAGCGCTTC  54 451
        cspA  504152 ..  504176 +   -15  -4.30719   CGCATCGCCCTCCAA         GGCCGC-CCGG CATG CCGGCGCGGCC          TTTGTTCTGCGCGCG 100 87
      BB0473  505594 ..  505615 +  -6.5  -3.28712   GCCGCTGACCAGGTC           GGGCATGAGC GCG GCGC-TGCCC           TTGTAGGGCACCGGC  52 447
      BB0477  510080 ..  510096 +  -4.3  -3.19463   GGAATCGTCAACGAG              TCCGGGT TCA GCGCGGA              TTCGTGAATCATCGC  47 2
      BB0478 NONE
      BB0479  513054 ..  513099 +  -8.7  -3.14132   CTGCGCCAGGGCCGC GGCGCTGGACCGCGTGGCCGG CAAC CTGGCGAACCGGACCGCCGCC TTGATCGCGCCGGCG  56 260
      BB0496  525873 ..  525888 +  -3.2  -4.10179   GTCAGCTGGAGCCTT              GGCG AGCGCAAC CGCC               TTTCTCTGGCTTCTC  60 185
      BB0498  529808 ..  529833 +  -9.7  -5.28481   CAGAACCAAAGAAAA         GGCCCTTCACT CATA GGTGAAAGGCC          TTTTTTAATTGACTC 100 140
        htpG  532911 ..  532942 +  -5.6  -4.08767   ATGCGCTCGATCAAG      GGGCGGCGGTCCCC GCGC GGGGGCTGACACCG       TTTTGGCAGGCTGGC  66 43
         ffh  537197 ..  537242 + -11.1  -3.71848   GCGGGGATAGCCGCC CCGATACAAACCGGCAAACGC TGCG GGGTTTGCCGGTCTGTCCTGG TTGTTACTCGGCAAG  77 109
      BB0511  540742 ..  540765 +  -6.6  -3.35679   GCAGCCTGGCCGAAG          GGGCGGCC-TG AGG CGCGGCCGGCC          TTCTCCATCCACGAA  55 15
      BB0512  542121 ..  542153 +  -7.5  -3.86015   GGCCTGCAGATCGAG      CGCGCCCTGGTCGCC ACC GACGACAAGGTCGCC      TTTGTCGACGCCCTG  67 85
      BB0514  544047 ..  544086 + -19.3  -2.78715   ACTGAGGCTGCGCGA CCGCCC-GC-CCGCCGCGC GTGC GCGCGGCGGCGCTGGGCGC  TATAATGCGCAGCTT  93 36
      BB0516  545697 ..  545711 +  -2.9  -3.12884   TCATGACTGGCTCTT               TTGAT ATTTC ATCAA               TATTCGCTCCTATTT  43 22
      BB0517 NONE
      BB0518  547418 ..  547431 +  -4.5   -3.4582   CGTGATCTTGGCTCA               GGCAT TCAT GTGCC                TATTTAATAAACTGA  51 5
      BB0519 NONE
      BB0520 NONE
      BB0521 NONE
      BB0522  551692 ..  551712 +  -5.4   -3.7331   AATATTTTTTCAAAG            GGCAGTGA AAAAA TCACTGCA            TATTTTAATAAAGGT  58 85
      BB0523 NONE
      BB0524 NONE
      BB0525  553904 ..  553930 +  -5.1  -4.56775   CAGGCAGTCATTCGC        GG-GGATAGGCT CGAC GGCCCATCCTCC         TTTTTCGCCCGACGT  74 254
      BB0529  556739 ..  556769 +  -5.3  -3.73068   GCCCAGGCCTATGCC       GGCCACGACCAGC TGGAT GCTGGTGGTGGGG       TTGTTCGCTTCGACC  58 354
      BB0531 NONE
      BB0532  560705 ..  560749 +  -7.8  -3.68222   GGGATGCGTCGCGGT GGAC--GGGCGCGCGCTGTC GGGCTGA GACGGAGCGCGCCCAAGACC TTATTCAAGTTCGAC  63 1
      BB0533  561526 ..  561554 +  -8.1  -3.28924   GGCAGCGGCGGTTCG       GGGCAGGGCGCG CGCAGA CGGG-CCTGCCC        TTCTCGAGCAGGATG  57 40
      BB0534  562595 ..  562633 +   -13  -3.52093   ATGGCCCACCCGCAA   TCCGCGGCGCCGGATGCA ACA TGGGCCGGGTGCCGCGGA   TTATGGTTCCAATAT  78 53
      BB0535 NONE
      BB0536 NONE
      BB0537  566330 ..  566340 +  -5.4  -2.94924   GTACAAGGAATGAGC                 CTCT GGT AGAG                 CTTTCTCCATCCAGG  46 28
      BB0538 NONE
      BB0539  568995 ..  569023 + -16.1  -3.81755   AAGCCGGCGCCCGTG        CCAGGGTGTTCAC ATT GTGAACACCCTGC        TTCTGTTTCACGAGT  93 59
      BB0540 NONE
      BB0541 NONE
      BB0542 NONE
      BB0543  573347 ..  573357 +  -8.2  -3.29144   GGTCGGTGACGGCGG                 GGGC CGA GCCC                 TTGTAGGGCACGTGC  59 454
      BB0548  578406 ..  578419 +  -3.1  -3.27475   TGCAGGACTGAAACA               TACCT GAAC GGGTA                TCTTGTCCTCCAGGC  45 92
      BB0549  579162 ..  579187 +  -7.5  -4.09739   AGCCGGAAGATCATG         GCCGCGATCCGT TCC GCGGACC-CGGC         TTTTGCCCGGCTTGC  69 342
      BB0553  582730 ..  582749 +  -5.6  -3.02144   ATCCTGCAGAAGTAC            CCGGTAGG CTGA CCTGCCGC             TGTTCGAGAACATGC  48 14
      BB0554  583441 ..  583481 +  -4.6  -3.06696   TCGCGGCCGCTCATG CGCC-GGCCCGTGACCAGGT AGT ACATGG-CGCGCGCCAGGCC TATCTTGCGCGGCAG  46 335
      BB0558  587998 ..  588011 +  -2.3  -2.85078   CAATTCTTAAATTGA               CGCGA ACCA TGGCG                GTTTCGTCCAATGTG  40 99
      BB0559  589563 ..  589580 +  -3.3  -3.05935   CGTGCACAGCTGCGT             GAACTCG AAGT CGGGCTC              TTCGCTGCGCAGTAT  43 493
      BB0563  593384 ..  593420 + -20.8   -4.3586   GACGCTGCGCGAGGC    CGGTTGACGGCGCCGG CACGC CCGGCGCCGCCGGCCG    TTTTCCTATGAATCG 100 19
      BB0564  594801 ..  594820 + -10.6  -3.24747   ACAGTTCGGGATACA            CCAGGGCC GGCA GGCCCAGG             TTGATGCTGTCGCGC  60 338
      BB0567  597490 ..  597517 +  -9.7  -3.15544   ATCCCGCCGGCTAGC        GCCGCGCCGGC ATGGCG GCCGGCCCGGG         TTGGTCAGGATCGCG  60 27
      BB0576  605712 ..  605754 +  -8.3  -3.01712   AGCCGCGCCGCCTGA GAC-TGGCGCGGGCGGGCGCG GTG CGCGCCCTGCCGC-CTATGCC TGTTCGGGCACGAAG  56 26
      BB0585  614360 ..  614379 +  -5.1  -3.80461   GGGGGGGCACACAAA            TTGAATG ACTAGC CATTCAA             TTTCATGATAAATTC  58 87
      BB0586 NONE
      BB0587  616060 ..  616107 +  -5.3  -2.70932   GGCGCACGCAAGGCC TGCATGGCCGCCCGGCGCCAG GATATG CTGGGGCAGGGCCGCAGTCCG TCATTGGCAGAGGAA  44 40
      BB0588  617900 ..  617949 +  -8.4  -3.07816   CGCCTGAACAGGGGG GGGCGCCGCGGCGCCCCGCGCCCG CCGC CCGATGCG-GGC-CTGCGACGTCC TTCACTCAGTGAAAA  57 99
      BB0589 NONE
      BB0590 NONE
      BB0591  620632 ..  620646 +  -5.6  -2.73875   ATCGCCGAGCGCAAG               CTGGGG CTG CCCAAG               TCGTATTGAGCGGCG  46 2
      BB0592 NONE
      BB0593 NONE
      BB0594  624125 ..  624166 +  -5.8  -2.90763   CGCAAGCTGATGAGC ACGGCCG-GCGCGCC GAAAGGCTGAGGA GGCGCGCGTGGCCGA TCTCTGCGATATCGC  47 2
      BB0595 NONE
      BB0596 NONE
      BB0597  626119 ..  626133 +  -8.5  -3.55444   ACACCATCATGATGC               CGCGC CTGGC GCGCG               TTTCCAGGGTACGGA  62 52
      BB0598 NONE
      BB0599 NONE
      BB0600 NONE
      BB0601 NONE
      BB0602  631116 ..  631132 +  -2.2  -3.65199   CACCAGCGCGGTCTT              GCCG AAATCGCCG CGGC              TTTCCATGCCCAGTT  50 475
      BB0605 NONE
      BB0606 NONE
      BB0607  637976 ..  638019 + -14.5  -3.28791   GCAGGTCCAGCCCGT CCTGGATGCCCAGCGCGAC CGATAC GTCGAGCTGGTCGGCCAGG TTCTGCAGCAGGGGT  79 490
      BB0612 NONE
      BB0613  646002 ..  646012 +  -3.2  -4.20531   TTTTCCGGACAAGCG                 TCAG CAC CTGG                 TTTTCCATCAATATG  64 89
      BB0614 NONE
      BB0615 NONE
      BB0616 NONE
      BB0617  651471 ..  651505 +   -15  -3.57144   GGTCCGCTTCAGCCC    GCCGCCGGC-CAGCG GCGCCG CGCTGAGCCGGCCGC     TTTCCACGTCGGGCG  83 193
      BB0619 NONE
        etfB NONE
        etfA  655278 ..  655301 + -17.4  -5.75342   CGACGGTCGCAATCG          CCGGTCGCGC GCAT GCGCGGCCGG           TTTTTTTTGAGCGAG 100 45
      BB0622  656290 ..  656324 +  -5.7   -3.1505   GTTCTGACCAGCTTG    CGCAGCCAGATATGGC TGGC GTCATG-CTGGTAGCG     TTCATGCCAGATCAT  50 145
      BB0624  658943 ..  658960 +  -3.4  -3.53012   GCGACAAGTCCGCCC             CATCGG AGACAA CTGATG              TTTACACGCCGCCAC  49 236
      BB0625  659943 ..  659968 +  -2.4  -3.72576   GACGCCGGCGGCGCG         TCCGGTGCGC CCGATC GCGAGACGGA          TTTCATAAAAAAGGA  53 39
      BB0626  660973 ..  661013 +  -4.6  -2.52464   GAGGGGGGCATCCAG GTGCAATAGGCGGTGCGTC GCGT GGCGCGCCGCGC-TTGCAA  TGGCTTGCGGCCGGC  43 17
      BB0627  661780 ..  661835 +  -6.4  -3.14564   GCCGTGGGCCGTGCC GGGCGCCGGCCCGGCGTCATGGCGCG GGTT CGCACAGCGCCATCAGGTCGGCGGCC TTCATCGCCGGATCC  51 62
      BB0630  665072 ..  665091 + -16.4  -5.75342   GGCCGAGCGTGCACG            CCGCCCCG CAAC CGGGGCGG             TTTTTTTTCGCGCGG 100 57
      BB0632 NONE
      BB0633  667791 ..  667816 +  -5.9  -3.61652   GACGGAAAGGCGATG         CCGGCGTCCGG CTGG CCCGCCGCCGA          TTGATTGTTTACGCA  57 53
      BB0634 NONE
      BB0635 NONE
      BB0636 NONE
      BB0637  672302 ..  672360 +  -7.4  -3.21099   TGAGCTGCACGGCCA CG-GGCAGGCC-GTCGGCCGTCCAGTG CAGCGGAA CACTGG-CGGCCGGCTGGCCGGAGGCG TTGATGATGGCGAGG  53 212
      BB0647  681972 ..  681997 + -13.2  -4.14243   GCAGATCGCCAACCA         GCGGCGCGGC GGCTGA GCCGCGCGGC          TTTTCGGGTAACCTG  89 10
      BB0648  682702 ..  682713 +  -7.2  -3.28791   GAGCGCCTGCGCGCG                CGGC TGGG GCCG                 TTCTGAGGCCGGCGT  54 8
      BB0649 NONE
      BB0650  684871 ..  684885 +  -7.8  -3.20382   CTCGGTATCGTTCGC               GAGGTC GAT GGCCTC               TTGCTCGGTGTCGAA  53 286
      BB0656 NONE
      BB0657 NONE
      BB0658 NONE
      BB0659  695045 ..  695067 +  -8.3  -2.62184   AGGCGGCAGTAGCAT           GGCCCGGCG CAAGA TGCCGGGCA           TCGTATAACAACGAC  53 29
      BB0660  696087 ..  696127 + -18.2  -2.60496   CGCGCGCATCGACTA GCCGGCGGCCGGGCTGCCC CTGC GGGCGACCCGGC-GCCCGC  ATGTTTCAACGCCGG  86 25
      BB0666 NONE
      BB0667 NONE
      BB0668  705052 ..  705082 +  -5.3  -3.66018   AAAAGCCGACTTTCT      GA-GCGCGGCGGCG GTGT CGGTGGCGCGCGTC       TTGTTGCGCTCCTGG  55 24
         gst NONE
      BB0674  710700 ..  710739 + -14.3  -2.65298   GCGGCCCATGGACGT GCGCTCAGCCGCCCAGGCC GTCG GGCC-GGGTGGC-GAGCAC  CTTCTGGTAGATACC  70 67
      BB0677 NONE
        metC NONE
      BB0679  715834 ..  715856 +  -2.5  -4.56597   TGACCGCCGCGCGCT           GAGCGCCGC CTCTT GCGGCCTGC           TTTTTCCAGCCGCCC  67 24
      BB0680  717092 ..  717104 +  -3.3  -3.05935   GGTTTGCTGGCAAAG                CAGTG ATG CACGG                TTACCTGGAGGATAT  43 20
      BB0681 NONE
      BB0682 NONE
      BB0683 NONE
      BB0684  720573 ..  720587 +  -2.1  -3.23393   ATTGACGGGCCGAAG               TGGGA GACGA TTCCA               TCTTGTAGAATCCGC  44 36
      BB0685  721407 ..  721435 + -15.3  -3.04144   GTAGGGCATGCCATC        CGGTGCCTGTCCC CGC GGGACAGATACCG        TCTTGGCCGTCAAGC  79 37
        dapA NONE
        aatB  723895 ..  723920 +  -5.3  -4.30576   TGACCGGCCTTCTGG         ACGCGGC-GGCG CAT TGCTAGCCGCGC         TTTTCATCGTGCAGC  68 6
      BB0688 NONE
      BB0689 NONE
      BB0690 NONE
      BB0691 NONE
      BB0692 NONE
        amaB  729662 ..  729677 +  -8.2  -3.05384   CGCCGCGCGGCTCAG              GCCGCT AGGC GGCGGC               TTCGATCCAGCGCGC  57 18
      BB0700 NONE
      BB0701  737066 ..  737078 +  -4.7  -4.07568   ATGTTCTCTTCCATC                AGCCG CGG CGGCA                TTTTCGAGGCAAAGC  63 161
      BB0703 NONE
      BB0704 NONE
      BB0705 NONE
      BB0706 NONE
      BB0707  743286 ..  743302 +  -5.7  -3.95324   CGGCGGGGCTGGCGG              CGTCGCC CGG GACGGCG              TTCTTGTTCACGGTG  63 246
      BB0710 NONE
      BB0711  748663 ..  748684 + -18.7  -3.16564   AGGCCTGAGCGGGAA           GGCGGCGCC GGCC GGCGCCGCC            TTCCTGGCGTGGCGC  89 33
      BB0712  749721 ..  749734 +  -6.7  -3.31144   CTTCGCGCAGCACCG               GGATG TGGG CATCC                TTGTAGCGATGCACC  52 72
        hmgL NONE
      BB0715 NONE
      BB0716 NONE
      BB0717 NONE
        bcpA NONE
      BB0719 NONE
      BB0720 NONE
      BB0721 NONE
      BB0722 NONE
      BB0723 NONE
      BB0724  760928 ..  760941 +  -9.5  -3.14211   ACGCGCGGGCCCAGC               GCCGC CACG GCGGC                TTCGTCCAGGCGCGT  60 114
      BB0726 NONE
      BB0727 NONE
        hcaE NONE
      BB0729 NONE
      BB0730 NONE
      BB0731  766889 ..  766901 +  -3.4  -2.78216   TGGTCAATACACTGG                GTTC ACTAC GAAC                TGATTGATACGGGTC  40 117
        cadA NONE
      BB0733 NONE
        hpaG NONE
      BB0735  771033 ..  771043 +  -8.2  -3.35597   GGCCAACACCATCGT                 CGGC GAC GCCG                 TATTTGGACGATAAG  60 1
        hpaE NONE
        hpaD NONE
        hpaF NONE
        hpcG  774633 ..  774647 +  -2.8  -3.26471   TACGGTCCGCTCGGC               GCGA TGAGGTT TCGC               TTCGTATAAGGATGG  45 2
        hpaI  775534 ..  775548 +  -2.7  -2.63596   CGATCCAGCAGCTTC               GCGCC TTGAT GGCGG               TGGTGTCGCATGGCG  38 91
      BB0741 NONE
      BB0742 NONE
      BB0743  779264 ..  779280 +  -3.7  -2.52543   CCGCCGCCAATCCGC              TCGATGG AGA CTATTGA              TGGATTACGCCGAGT  41 9
      BB0744 NONE
      BB0745  782280 ..  782336 +  -6.4  -5.18643   CCAGGTCGCGCTCGA TCTGGCTGAGCATGCCGGTGGCCACGC CCGA GCG-GGCCGCCAGCGTCTGCAGCGATA TTTTCTTTTCCTTGC  89 521
      BB0748 NONE
      BB0749  784465 ..  784483 +  -8.8  -3.53012   CAGCTGCGCGCCATG             CCCCGG CAGTAGC CCGGGG             TTTCAGCCCCGCCGC  62 14
      BB0762 NONE
      BB0763 NONE
      BB0764 NONE
      BB0765 NONE
      BB0766 NONE
      BB0767  800430 ..  800451 + -18.7  -3.37796   GCCGCGCTGAGCGCG           GGGCCGGGC GGCG GCCCGGCCC            TTGTCCCTACTGCAC  93 31
      BB0771 NONE
      BB0772 NONE
      BB0773  807122 ..  807153 +  -9.4  -3.41051   AGAAGCTGGGGCTGG      CGGGCAACTGAGCG CGGG CATTCGGTTGCCTG       TTGTCCTGGCAGTCA  64 15
      BB0775  812474 ..  812505 + -12.2  -2.57294   TGCGGCGGGCGTATG      CCCGCGCGCAGCAT CAAG GTGCTGAGCTCGGG       ATTGGTGTCGGTATT  62 386
        gspO  831025 ..  831054 +  -8.5  -3.17212   GGATGTTACGAAGCC       GCCAGGGTGAAGC TTGG GCGTCATGCTGGC        TTCCTAGGATCGTGC  57 92
        vrgS NONE
      BB0794 NONE
      BB0795 NONE
      BB0796 NONE
      BB0797  838550 ..  838573 +  -8.8  -3.01712   CGCCGCGTCACAAGG          CCGTG-GCGCG CCA CGCGCTCAAGG          TATTCGGCGGCACCC  56 64
      BB0798  839146 ..  839185 + -17.2  -3.06696   TCCCGGCCTGCGCCC  GGGTGCCTCGCCTGGGTGC CTG GCACCCATGC-AGGCACCG  TCTCTTCCACGCCAA  88 59
      BB0799 NONE
      BB0800 NONE
      BB0801  842708 ..  842733 +  -3.1  -3.01712   GACGGGCATCCATCC         G-CGCCGGCTCG CGC CGGCCCCGCGAC         TATTGAGGGAGAAAG  42 39
      BB0802 NONE
      BB0803 NONE
      BB0804 NONE
      BB0805 NONE
      BB0806 NONE
      BB0807 NONE
      BB0808 NONE
      BB0809 NONE
      BB0810 NONE
      BB0813  853969 ..  853990 + -13.7    -3.186   TGGTGGCCCTTCTGA           CGCC-GCGCC GCG GGCGCCGGCG           TGTCTTCATCTCTTG  78 26
      BB0814 NONE
      BB0815 NONE
      BB0816 NONE
      BB0817  860958 ..  860977 +    -7  -2.78384   CCTGCGCCTGTTCGC            GGCGCCGC CGGC GTGGCGCG             TGTAATGCAAGGCCG  48 1
      BB0818  862224 ..  862245 + -18.7  -2.79796   GGCCTTCTTCAATCC           CGCGCCGGG ACGA CCCGGCGCG            TGTACTGGCCTGAGG  89 64
      BB0819  863570 ..  863600 +  -6.6  -3.28712   GTTGTGCGACGCTAG       TGCGGCGCGGGGCG GTC CGGCGCGGGCGGCA       TTCTCCGGGACGGGA  54 146
      BB0820  865522 ..  865539 +  -2.5  -2.86164   CGGCCACTCCTCGGT             CCGAGCG CGAG CGCCCCG              TGTAGTAATTGCCCA  40 512
      BB0822  869913 ..  869926 +  -3.7  -2.62263   GCTGTTCTCGCTGCT               GCCGC TCGA GCCGC                TGCTGTAGGCGCGCT  41 4
      BB0827  874546 ..  874588 + -10.5  -3.18681   CCAGTTCGGCCTGGA CCTGCG-CGCGGGTGGC-GGC GCT GCCGGCCAGCTGGGGCGCGGG TTCCTGCGATTCGCC  60 363
        rocD NONE
      BB0835  880919 ..  880936 +  -6.3  -3.05844   ACAGGTCGTCGGCGA             TCAG-CGC CTC GCGGCTGA             TCTTGCGCTCGGGCG  48 239
      BB0837  882417 ..  882445 + -10.1  -3.15861   GGCCCTAAAATCGCT        CCCGTGGCGCGGC CCG GCTGGGCCGCCGG        TTCCTAGGAGTCCTG  63 71
      BB0838  883287 ..  883311 +  -3.5  -4.93547   GCCGTAGCGCCTTGG          CGGGGCG GTTTACTATTA CGCCCTG          TTTTTCCTTCGTTCG  78 34
      BB0839  884183 ..  884228 +  -8.1  -3.36273   GGGTTCGGCCTTCTC GT-CGGCGTGGCTGGCGGCCAG CAC CATGCCCTCGGACACGCCGAAC TTCATCTTGCGCGGC  55 135
      BB0842  887894 ..  887911 +  -3.3  -3.14125   TGGTGGTCCGGCCCG             CCTGACG CATG CGTCGGA              TATTGCGTGTCTGCC  43 21
      BB0843 NONE
      BB0844  893501 ..  893513 +  -7.7  -3.37344   GCGGCGGCCGGCGGC                GGGTA GAA TACCC                TTCATTCAATCGAGG  58 49
         dcd  894292 ..  894313 +  -6.5  -3.25823   GCTTTGCGTCTCCAC           GCCG-CCGAC CTC GTCGGGCTGC           TTCATGTAACGGGAA  52 216
      BB0849  896126 ..  896154 +    -8  -5.24129   GTCCTACAATTCCCC        GAGGTCGGCCCG CTCGT CGGGCCGGTTGC        TTTTTTGTCACCAGC 100 76
      BB0850  898504 ..  898543 + -27.8  -3.65812   GGCGAGCAGTAAATC  CGACGCGCCGCGCCGCCC GAGG GGGCGGCCCGGCGCGGCG   TTGTCTTCGAGGGAG 100 29
      BB0851  899789 ..  899814 +  -4.7  -3.72481   TAGCCTGGCGGGCAC        GGCGCATGCGG GCAGGG CCGC--GCGCC         TATTGTTTTGGTAAA  58 38
        sodA NONE
      BB0853  901722 ..  901740 +  -5.8  -3.57144   AGAGGGGCGGAAAAT             TCGACCGG TTC CCGGACGC             TTTCCGCATCGGGGC  57 343
        gcvT  902900 ..  902944 +  -3.4  -3.97368   GTCGAACACTCGTAA ACTCGAG-GCTTCCGCGCGGCC GCT GGCCGC-CGGAGGCGCGCAAAC TTTCTCCATTCCCAC  58 26
        gcvH  903378 ..  903398 +  -8.1  -3.90744   CAACGGGCCGGCCCG            CGGGCCGGC CCC GCCTCCCCG            TTATTTCGAGAAAAC  67 48
        gcvP  906512 ..  906553 +  -5.8  -3.75665   CATTGCCGTACGCCA TC-CG-GGGTGCCTGTCCCC GCAT GGGGACTGGCACCGGCAAGA TTTCATGGCATCTGC  60 258
      BB0858 NONE
      BB0859 NONE
      BB0860  910957 ..  910997 + -15.9  -2.70932   CCCTCGGTGGCCCAG  GCGGCGGCGTCGGCGGCCT CCT GGGCGGCCTCGGCCGCCGC  TGCTTCGGCGGCCGC  74 500
      BB0870  926117 ..  926134 +  -9.1  -3.16564   CAGGGCAGGGCGTTG             TCGCGTC CGAT GACGCGG              TTGGTCGAATAGGCG  56 422
      BB0874  928905 ..  928928 + -16.8  -5.75342   CCTTTGGTGGATTTA          GCCCGAGATC GCAA GATCTCGGGC           TTTTTTTTCGCCGCG 100 465
      BB0875 NONE
        wbpO NONE
      BB0877  932697 ..  932709 +  -4.8  -3.51232   CCATGCCCTGGTACA                CGCA ATTCC TGCG                TTGATTTGAAAGCCA  53 9
      BB0878 NONE
      BB0879 NONE
      BB0880 NONE
      BB0881 NONE
      BB0882 NONE
      BB0883  940915 ..  940930 +  -6.8  -3.14463   CGGACTCGACCAGCC              GCGCTT CCTT GAGCGC               TTCGTCGAACGGCTT  50 350
      BB0886 NONE
      BB0887 NONE
      BB0888  946661 ..  946686 +  -3.1  -3.54543   GGCTGGCGCTGCCGG         CGGGTGGCGCA TGAG TGCACGGCCTG          TTTCCGGCAATGGAT  49 12
      BB0889  948055 ..  948081 +  -5.9  -5.40072   ATTTGACATCGATTT        GACGCCCAA-CA GGTA TGCTTGCGCGTC         TTTTTTTGCAACGAG  93 87
      BB0890  950051 ..  950078 + -21.4  -3.14132   CCCGCAAGGAAAAAA        GGTGCCTGTCCC GGTT GGGACAGGCACC         TTCGTCACCCGCGGG 100 42
      BB0893  954029 ..  954045 +  -7.3  -3.05384   CTGCGCGCAGCACCG              CCATGTC GCC GATATGG              TTGGCTAGCAGCAGG  52 97
      BB0898 NONE
        lolB  960341 ..  960357 +  -6.5  -2.52896   CGGCGGTCTAGAATA              GGGGC ATCCCCA GCCCC              TCGCTTCCGCCGTGA  47 46
        ispE  961364 ..  961406 +  -4.2  -5.79595   CCAATACATAAAAAA GCTGTTGAAC-G-CGCCCGT CAGAC ACTGGCTCCAGTTCAGCAGC TTTTTTGTTTTACGA 100 121
        prsA  962483 ..  962507 + -12.8  -3.01924   GCGGCGCGCAAAAAC          CACGCAGCGC ATGTC GCGCCGCGTG          TCTTAACCGGCGATC  71 81
        rplY  963218 ..  963256 + -24.8  -2.91695   CGTGCCCGACGTCCC   CGAAACCCTGCGCATGCG ATT TGCATGCGCAGGGTTTTG   TACTTTACAAATACG 100 79
         pth NONE
      BB0904 NONE
      BB0905  965855 ..  965868 +  -8.1  -3.14881   TGCTGGATCTCGGTT               GCGCT CAGT AGCGC                TTGGTGGACAGGTTG  55 48
      BB0906  967272 ..  967284 +  -4.7  -4.73108   TGTCGCAAAACGAAT                GGACG GGG CGGCC                TTTTCCTTTTCTGGA  80 57
      BB0907 NONE
      BB0908  971908 ..  971924 +  -6.5  -3.07935   CGAACTCATCAGCTT              CCTCGTG ATT CAGGAGG              TTGGATGAGTGCGCT  51 1
      BB0909 NONE
      BB0910 NONE
      BB0911 NONE
      BB0912 NONE
      BB0913  981009 ..  981021 +  -2.6  -4.65263   GAGGTGGTGAAGTAG                CGGC GCCAA GCTG                TTTATTTTCCGAGAT  70 26
      BB0917  990419 ..  990446 + -10.5  -3.01712   GCCAAGCGCGGCGCC        GGCG-GCGCGCC GGCCG GGAGCGCTCGCC        TATTGCCGGGCCCCG  62 49
      BB0921  995213 ..  995234 + -11.5  -4.15044   ACGGCGCGGTAGGAG           GCGCCCAGC AGCA GCTTGGCGC            TTTCTTCGGCGGCGG  82 109
      BB0927 1003512 .. 1003560 + -13.8  -3.35679   CGCCGCAGGTCGTTG CGGCCCGGCGTGCCCGGTCCGC GCCGACA GCGG-CCGGGC-CGATGGCCCG TTCTCACTGGAAGGG  80 207
      BB0928 NONE
      BB0929 NONE
      BB0930 1007203 .. 1007252 +  -9.7  -5.07011   ACCGCATCGGCGGCG CGTATTAGGGCTGGCGGGCGTCC GTCG GGACGCCGCCCGGCCCGGGATCG TTTTTCCTTTATCTG 100 18
      BB0931 NONE
      BB0932 1010620 .. 1010643 +    -8  -2.65815   CGAAGCGCCCGACGC          TGGCGGGCAG TTGC CGGCCGGCCA           TGGTCTGGATGTGCA  48 217
      BB0934 1012394 .. 1012410 + -13.7  -5.60993   GCGGCCCGCGAAAAA              GCCCTCC AGC GGAGGGC              TTTTTTTCTGAGGCG 100 47
      BB0937 NONE
      BB0938 NONE
        ftsY 1020589 .. 1020614 + -20.5  -2.90496   GTTCGCGCCTGCCCG         CAACGCCGCCC GTCC GGGCGGCGTTG          TCATTTCCAGAACGG 100 46
        ribB NONE
        ribH NONE
        nusB 1030058 .. 1030090 + -11.1  -3.72695   GCGGCGCTGACCTTC      CGCGGGCGCGCCCGC GCG GCGCGTCCGTTCGCG      TTTGCTGGCAGGAGT  77 31
        thiL NONE
      BB0955 NONE
      BB0956 1032257 .. 1032306 + -32.5  -2.70932   GGCACCTGGACACCC AGATTCAACGTGTGCCTGTCCCC CTGC GGGGACAGGCACACGTTGAATCC TGCTTCGGGGGCAGG 100 72
      BB0970 1049940 .. 1049950 +  -5.4  -2.76315   TCCGCTTGACAGCAC                 GAGA TGG TCTC                 ATTTAAAACTATTCA  44 32
      BB0971 1051015 .. 1051054 + -16.4  -3.14211   GCCGCAGTAGCGGCG  GGGCGGCGGCGGATC-CGC AGG GCGCGGTCCGCTACTGCCC  TTCGTGCACGGCGAT  85 31
      BB0976 NONE
      BB0977 1056546 .. 1056565 +  -2.8  -3.25823   CCGAAAGCGTCCTGA            GCGGACGGC CGG GTC-TTCGC            TTGCTATCCAAAGGA  45 26
         ggt NONE
      BB0979 1058888 .. 1058926 + -11.7  -3.68351   AGGTTTCGAGCTGCA  CCTCTCTGGACCCATGCG CGCG CGCATGGG-CCAGGGCCG   TTTCCATCATGGCGC  74 183
      BB0984 1064503 .. 1064513 +  -3.2  -3.13403   TTGCTGCCGGCCGCG                 CGTC GAT GATG                 TCTTGCTCGCCGGCC  43 17
      BB0985 1065838 .. 1065854 +  -7.9  -3.61398   GCGAGACCATGCCCA              CGCCGAC GCT GTCGGGG              TTCTTCCGGACCCAC  60 524
      BB0990 1070727 .. 1070751 +  -5.5  -3.54543   CGGCGCCGGCCGCGA          TCTCCAGGCGG TTG CCGCCCAGCGA          TTTGGCGCGGTACAT  55 42
      BB1004 1086127 .. 1086162 +  -8.2  -3.14931   CAGCAGCGCGAGGAT    CTGGTTGCGCACGCTGG CGT CCAGCGC-CGAGACCGG    TTCGTCGCAGATGAG  56 348
        phnR 1094598 .. 1094608 +  -2.4  -3.30619   GGTCTTCCGACGCGG                 TGCC GAC GGCC                 TTGTAGACGGTGATT  45 95
      BB1021 1104276 .. 1104294 +  -6.7  -2.70932   CGCGCCAACCTTGCG            CGCCA-CG GCCT CGCTGGCG             TGGTTGCCGGCGGCG  46 129
      BB1025 NONE
      BB1026 1108355 .. 1108381 + -25.2  -2.57013   GCCAGTTCCCATCCG         GCGACCGGCGCG CCG CGCGCCGGTCGC         TGCCTTCAGTTACCG 100 109
      BB1028 NONE
      BB1029 1111219 .. 1111257 + -15.9  -3.14211   CGGCTGGGCGAAATA  GGCCGGCGCGCAGGCGGC GCCG GCCG-TGGCGAGCCGGCC   TTACTCGGCCGAGAT  82 25
      BB1031 NONE
      BB1032 NONE
      BB1033 NONE
      BB1034 1116413 .. 1116440 + -14.8  -3.57561   TATAGCGCGCCAGGC        GCGCGCAGGCCTG GCG CCGGCC-GCGCGC        TTTCAGGCCTTGCGC  87 36
      BB1036 1119194 .. 1119206 +  -9.1  -3.53012   GGCTCGCGCAGCAGC                TCGCC GGC GGCGA                TTTCGGCCGGCAGCC  61 448
      BB1038 NONE
      BB1039 NONE
      BB1040 1123196 .. 1123243 + -12.7  -3.14132   CCAGTGCCGGGCCGA TTGCTC-GCG-GTGCGCGTCGGC CACG GCCGGCGCGCCCACGCAGATCAG TTCCTCGCGCGCCAG  68 384
      BB1042 NONE
      BB1043 1125910 .. 1125939 +  -2.2  -2.52464   GGATTCCGCTGCATT       CCCA-TATCGTGG ACGCA TCATGATGCTGGG       TACCTTGCGCAGAGA  37 3
      BB1044 NONE
        aatB NONE
        pepM 1129756 .. 1129783 +  -9.9  -3.31792   TTACTTGGCCGTGAT        CTTCGCGTCGCG GATGA TGCG-CGCGAAG        TTGTCGACGTCCTGG  64 56
      BB1054 1137195 .. 1137207 +  -4.7  -2.60941   GGCCGCTGAAAACCG                GGCGG TTG CCGGC                ATTGTGGGGTATGGT  43 32
        metY 1139036 .. 1139058 +  -7.6  -2.70932   CGCCGCTCAGGCTGG           CCTTCTGGCG CAC CGCCGTGAGG           TAGTTGAGCCAGCCC  49 432
      BB1059 NONE
      BB1060 NONE
      BB1061 NONE
      BB1062 NONE
      BB1063 NONE
      BB1064 NONE
      BB1065 NONE
      BB1066 1148781 .. 1148832 + -13.8  -3.09516   CGCGCCCGGGTGAAC TAGCGCGCCGC-CG-CCGGCCTGGC CTTGC GCCAGGCCGGTCCCGCGCCGC-CTA TTCCGTGATGCCGGC  76 23
      BB1069 NONE
      BB1070 NONE
      BB1071 NONE
      BB1072 NONE
      BB1073 1156964 .. 1157007 + -10.2  -2.82193   GGCCGGCGTGGCCAG CGCGGCGAACTGCTGGCCGGC AAA GCCTTCGAGCAGTTCGC-GCA TCTGGTAGATGTCCT  56 418
      BB1075 NONE
      BB1076 NONE
      BB1077 NONE
      BB1078 NONE
      BB1079 1162020 .. 1162032 +  -7.7  -4.84527   ATTTGGATCTAGTGC                CAGGA TCG TCCTG                TTTTTACTATGTGCG  87 141
      BB1080 1162823 .. 1162843 +  -6.1  -3.53012   CCCCGCATGGGGAGC            GGCACCT GCGGCAA GGGTGCC            TTTCCCCCGCGGGGA  55 74
      BB1081 NONE
      BB1082 1164878 .. 1164889 +  -7.2  -3.36823   GGTGGCCGAGAACTT                GGGG CCGA CCCC                 TTGCATTTTCAGCGG  55 440
      BB1088 1170907 .. 1170940 + -16.8  -4.33153   GCACACCGGAAGTCA     GCTGGTGCCTGTCC GCGCGG GGACAGGCACCAGA      TTTATTCCTGTTCAG 100 297
      BB1089 NONE
      BB1090 NONE
      BB1091 1173945 .. 1173957 +  -2.7  -2.78813   AAAAGAATAAGTCTA                TGAAT ATT ATTCG                CTTGTTGCGATAAGC  40 47
      BB1092 1175031 .. 1175050 + -16.4  -5.65513   GTGATGCGGCAAGCG            GGCGGCCC GGGC GGGCCGCC             TTTTTTTGGTTCATC 100 37
      BB1093 1176690 .. 1176709 + -10.6  -3.26471   CGACGCGATCGAAGA            CGCCGACG TATT CGGCGGCG             TTCATGTGGCCGTAC  63 398
      BB1097 NONE
      BB1098 NONE
      BB1099 1182851 .. 1182870 + -12.8  -3.37354   AGTAGGCATGCCCGC            CCGCGCCG CGCA TGGCGCGG             TTATGGGTGCCTGTC  77 36
        mgtA NONE
      BB1101 NONE
      BB1102 1187845 .. 1187861 +  -7.3  -4.41895   ACGCCTACGTAAAAA              TAATCGC CTA GCGATTG              TTTTAATTAAAAATT  78 94
      BB1103 1189021 .. 1189047 + -15.9  -3.90112   CAGCATCAACTGACG        CGGCGGCACGCC GCGT GGCGTGCC-CCG         TTTCCTTCCCAGCCA  93 28
      BB1104 NONE
      BB1105 NONE
      BB1106 NONE
      BB1107 NONE
        dapA 1193853 .. 1193869 +  -3.5  -3.05816   CATGGCGTCGATGGT              CCAGCGC TTC GGGCAGG              TTGCATGAGCGCTCG  43 1
        lldD NONE
      BB1110 NONE
      BB1111 1196557 .. 1196573 +  -3.5  -2.53876   CCTTCATGGGGTGAC              GACGGCG GCG CGCCGAA              TCGCTTAACCTAGGG  39 27
      BB1112 1197533 .. 1197562 +  -8.5  -3.03124   GCGCCGGGCGCCTGA       GCG-GGCGGCGC CTGCTGC GCGCCGCCGCGG       TATTCCGCAATGGAA  56 26
      BB1113 NONE
      BB1114 NONE
      BB1115 1200693 .. 1200710 +  -4.8   -3.4072   GCCACGTGCTGCATG             GTCGAC ACCCAG GTCGGC              TTGTCGTCGGCCGTG  52 376
      BB1119 1204181 .. 1204191 +  -8.2  -3.13403   CGCCGACCTCGAAGG                 CGCG CAG CGCG                 TATTGCTCGGCCGGA  56 391
      BB1122 1206918 .. 1206933 +    -9  -2.79183   ATGCGCCGCGCCAGG              TCGAGC GCGC GCTCGA               TATGCTGGCCGTAGG  52 224
      BB1127 1213342 .. 1213354 +  -6.2  -3.32844   CTTGTTGCTGTGCAC                CGCC TTGCC GGCG                TTCTAGCATGAGGCC  53 7
      BB1128 1214043 .. 1214076 +  -8.8  -3.02144   CGAATAGCGCCGCAG    GCGCGGCGCGCCTAGC GCGA GC-GGGCGCGC-GCGG     TCTTGCGCGGCGTGG  56 34
      BB1133 1219565 .. 1219592 + -10.6  -3.01712   GGTTGCGGTGGGAGC        GGCGGTCCGCA CGTTGGC TGCGG-CCGCC        TCTTCCAGGAGCAAA  62 85
      BB1134 1220205 .. 1220233 + -10.1  -3.85092   CCGGCGATGCGGGCG        GGCTTGCGCGCCG GCG CGGCGCGATGGTC        TTTGCTGTCGCTCAT  73 114
      BB1137 1222319 .. 1222340 +  -5.9  -2.91264   GCGGGCGTGCTTGGA           TCATGACAT AATG ACGTCATGA            TGTCTAAATCAAACC  47 66
      BB1138 NONE
      BB1139 NONE
      BB1140 1224278 .. 1224298 +  -8.9  -2.62616   GGAAGTCGGCCAGGC            CCTTGGCGC CTT GCGCCAGGC            TGATGTGGCGCATCA  51 76
      BB1142 NONE
      BB1143 NONE
      BB1144 NONE
      BB1145 1229641 .. 1229658 +  -2.6  -2.66869   CGCGCCGGCGCGCCG             GCGCCA AGGAGA TGGCGG              TGAGTTCTTCCATAT  38 49
      BB1146 NONE
      BB1147 NONE
      BB1148 NONE
      BB1149 1232992 .. 1233033 + -18.1  -3.53012   CGGCGCGCCGCGTCC GCGCG-GCGCCGCC-GCTT CAGGAC AGGCCGGCGGCGCGCGCGC TTTCGGCCGACAAGC  93 43
      BB1151 NONE
      BB1152 NONE
      BB1153 NONE
      BB1154 NONE
      BB1155 NONE
      BB1156 NONE
        livG 1240406 .. 1240421 +  -3.2  -3.06796   TATCTTGGGGAAAGG              GGGC-GC GAT GCTGTCC              TTGCATAACGTAGAC  43 2
        livF NONE
      BB1159 1242485 .. 1242509 +  -8.6  -2.66435   CGGATATGCCAGGGC         CG-GC-CGCTGG CTT CCAGCGTGCGCG         TCATCTCCTGGCGGT  51 298
      BB1161 1243841 .. 1243855 +  -3.5  -2.72344   GTCCAACTGCTGGAG              GC-CGC CCAT GCGCGC               TAATTCGAACTCGAA  40 8
      BB1162 NONE
      BB1163 1245596 .. 1245612 + -10.8  -3.31144   GCCTGAAGGTATCGA              GCGCCG GCGAG CGGCGC              TTGTAGCCCTCGGGC  67 35
      BB1165 1247562 .. 1247577 +    -6  -3.33696   TACAGATCAACTGAG              CCGGCC GACC GCCCGG               TTCATTACCCAGGAG  53 27
      BB1166 1248978 .. 1249008 + -19.6  -3.61468   GCCGCGCTGAGCGGC       GGCGCCCGGCCGGC CAC GCCTGCCGGGCGGC       TTGCTTTACTTCAGC 100 31
      BB1168 1251064 .. 1251100 + -20.2  -4.26076   CCCGCCGCTCATCCC   GGCGCGGACGGCTTCCT TCAC GGGAGGCCG-CCGCGCC    TTTTCATGGCGGTGC 100 70
      BB1169 1251956 .. 1251989 +  -8.7  -3.18681   GGCGGGCGTAGTGCT     CGGC-GTTGCCGGCCT GCT GGGCCGGCGTCAGCAG     TTCGTCGGGTTCGCG  56 400
      BB1172 1255089 .. 1255131 + -12.6  -3.16564   CGCCAGGCTGATCAG CGCGGCGAACATGGTGCTGG TGT CCAGCGTGGTCGTCGCCGCG TTGATCAGGTAGCCC  68 140
      BB1179 1260874 .. 1260912 +  -7.3  -2.53382   GTTCCCTAGCCGGCG  CGCCCTCGACGGGC-GCC ATCA GCCTGCCTATCGAGGGCA   TGACTTGCGCCTCGT  50 150
      BB1180 NONE
      BB1181 1264106 .. 1264127 + -12.9  -3.81146   CGTATCGGTATCCGC           GGGCGCGGG CGTG CCCGCGCCG            TTATTCATTGCAGGA  84 52
        tyrB 1265437 .. 1265451 +    -7   -3.7821   CCGCATCTAGGCGGA               AGCCGG GCG CCGGCC               TTATCTTGTACTCCT  62 111
      BB1183 1266169 .. 1266208 +   -30  -3.68351   GGCAAGTAAGCGGCG  CCGCGTCCCGGCCCGGCG TGCG CGCCGGCCCGGGGCGCGG   TTTCACTCCTGCGCC 100 32
        arsR NONE
        arsB 1289035 .. 1289093 +  -5.1  -4.36914   CGTGGCCACCGACAG GTCGCCCAGCA-CGTAGTCC-ACCTGGCC GCC GGCCAGGTCGGTCAGCGCTGGCGGCTGGC TTTTGTACGGCACGC  69 423
      BB1200 NONE
        sugE NONE
      BB1202 1295759 .. 1295800 +  -9.2  -3.01924   GGACGTATGCGCGCA G-CGAGCGCGGCTCGCGGC CCAGC GCCGCGCGCAGCGCCAGAC TGTTGCCGCCCAGTC  55 139
      BB1204 1297852 .. 1297866 +  -7.2   -3.2048   TACATAACAGCCATA               GTCTAT GCC ATAGAC               TTGATAGCGTTTGCC  53 226
      BB1207 NONE
      BB1208 1303472 .. 1303497 + -13.9  -3.65046   TGCCCAGGCCGGCGG         CGGCGCCGGCG GTGA CGGCGGTGCCG          TTGTTGAAGTAGACG  78 450
      BB1210 NONE
      BB1211 1305473 .. 1305488 +  -7.5  -3.19389   GGCCCAGGGGGAAGA              CGCGC GGCAGG GCGCG               TTCGTCGGTCCATTC  53 326
      BB1213 1307269 .. 1307289 +  -2.5  -3.01712   GCGGCGGAAAACAAC            AGAATTGGT TCG ACCAATCCA            TCTTCGGAGGAAAGA  41 163
      BB1214 NONE
      BB1215 NONE
      BB1216 1311389 .. 1311399 +  -8.2  -3.59979   CATCGGCGACTGAGC                 GCCG CAC CGGC                 TTTCGGATCAAACAA  65 28
      BB1217 NONE
      BB1218 1313581 .. 1313603 +  -6.8  -3.29144   CCCAGGGTTCGTCCA           GCGGCGCCAC CGC GATGCGCTGC           TTGTCCAGCGCCTCG  52 171
      BB1220 1316517 .. 1316559 +  -7.5  -3.53811   GTGCTGGTGCTGGTG CTGCCCGCCTGGGCCTGGC AGGCG GCCATGTCCTGCTGGGTGG TTTCGGGAGACTGCC  60 412
      BB1222 1317400 .. 1317410 +  -2.4  -3.02144   GGAACACGCCGCGCA                 TGCC GGG GGCC                 TCTTCCAGCAGGTAG  41 355
       aadA4 1319329 .. 1319384 + -10.3  -2.87132   AGCGGCAGCGCGTGG CCGCGCGCGGCGGC-GG-CCTGCAGGCC GGG GTCGAGCAGGGCCTGGCGCTGCG-GCGG TATCTGCGCGACCAG  57 440
        cioA NONE
        cioB NONE
      BB1240 NONE
      BB1241 NONE
      BB1242 1334648 .. 1334665 +  -6.9  -3.12668   CTGGCCGTCGACCAC             ATGGGCG CGCG CGCCCAG              TTCGGTGTGGCCGTA  50 207
      BB1246 1340583 .. 1340601 +  -5.3  -3.29144   GCGGAATCCTTCCTC            GCTGA-CC GCCA GGCTCAGC             TTGTAGCGGCCCTCC  49 453
      BB1252 1347007 .. 1347044 + -11.1  -2.64803   TGCTGGCCGCGCGGC   GCGCGCCGTCGGCGCGCG TCA CG-GCATCGTCGGCGCGG   TAGGTTTCGCGGTAG  59 396
         add 1348484 .. 1348517 + -18.1  -3.37796   ATCGGCGCCGCTGCT     GGGCGCGCTCATGGC CAGC GCCTTGACCGCGCCC      TTGTCGATCATGGGC  87 333
      BB1258 1351546 .. 1351579 +  -8.8  -3.12847   AGGCGATGGGATAGT    C-GGGCGTGGGCGGGC AGTC GGCCGCC-GCGCCCAG     TTCGGTGTAGCGGTT  56 224
      BB1264 NONE
      BB1265 1358853 .. 1358874 +  -5.1  -2.55668   GGTTGAGTTGTTCGA           GCAGGTCTTC CGC GAAG-CCGGC           CTTGATCTCCAGCTC  42 185
      BB1267 1359598 .. 1359626 + -13.2  -4.62984   AGCCTACGAATTCCC        AGAAAACCCGCC CTCGA GGCGGGTTTTCC        TTTTCTGTCTCCTGG 100 138
        ilvA 1361313 .. 1361326 +  -3.7  -4.56597   TTTGTCTCCTTTTCA               CCACC TTTC GGCGG                TTTTTGCCGGCAAAA  71 92
      BB1269 1361843 .. 1361894 + -14.6  -2.62184   CCGGCACCAGGCGTC GAAGC-GG---CGCGCGCCTTGCGCG GTGA CGCGCAAGGCGCGCGAATCCAGCTGC TGCTCTACCCAACCA  69 93
      BB1271 NONE
      BB1272 NONE
      BB1273 1365578 .. 1365588 +  -2.4  -3.53012   CGGCACCAGGGCCAT                 GCCG ATG CCGC                 TTTCGGCCAGCGCGA  47 233
      BB1275 1367654 .. 1367688 +  -6.3  -3.65522   ATGCGCCGGCAATGG    CGCCGGCC-AC-CGCCG GAC CGACGAGCAGGCCGGTG    TTGTTGCCCTGCATG  57 138
      BB1277 1369773 .. 1369793 + -12.5  -3.05498   GCGCGGCTGACGCCG            CAGCGGCCG CGC CGGCCGGTG            TATATATATCGCATG  69 31
      BB1278 1370540 .. 1370552 + -10.5  -3.19081   CCCTCTACCGGAACC                GGGCC GCC GGCCC                TATCTTGCTTACATG  65 76
      BB1279 1371490 .. 1371521 + -21.6  -2.89055   GGCCATCCCCACGAG      GGGGGGCCTGTCCC CACG GGGACAGGCGCCCC       TCTCTCCGACATTTC 100 43
      BB1280 1372711 .. 1372742 +    -5  -2.66969   CGCCGCCCGGGAAAC      CGCTGCTGCGGATCG CTG CGATCCGC-GCTCCC      TCCGTTGTCTTGATA  44 174
      BB1281 NONE
      BB1282 1374680 .. 1374702 +    -4  -3.56092   TGCCTAACATAGGAA           GGTTTGCTGC TGC GCAGCACCTC           TTTCCCACATCGTAG  53 186
        cyoA NONE
        cyoB NONE
        cyoC NONE
        cyoD 1378637 .. 1378670 + -28.3  -3.89346   CCGGCCTTGGTTCGC     CGACAACCCCCCGGG CTTG CCCGGGGGGTTGTCG      TTTGTGGGGTGGCCC 100 75
      BB1288 1381008 .. 1381023 +    -4  -3.25823   GGCCAGTGCGTTGAC              GG-CGAA TCC TTCGACC              TTGGTCTGGCCCGAC  47 411
      BB1293 1383826 .. 1383852 +  -5.7  -4.11484   GCAGCCGCGCGCCCC        GCCCGCCGCCGC CTGA GCG-CGGCAGCC         TTTTCGCGGCTTGCG  66 10
        bfrG NONE
      BB1295 NONE
      BB1297 1389834 .. 1389850 +  -5.7  -3.44229   CTGGGTGCAATCCCG              GGGGTGC CGG GCGCGCC              TTGTCGTCGTAAGCT  55 54
      BB1298 NONE
      BB1300 NONE
      BB1301 NONE
      BB1302 NONE
      BB1303 1393301 .. 1393354 +  -2.3  -2.72144   GCGAGCTGGGCTAGA GGTGG-CGCG-CGCCGCCGCCCT CAGGCGCGCC AGGCCAGCAGCGCCGCGACCAGC GTTTCCAGCACCTGG  38 27
      BB1311 1401412 .. 1401426 +  -3.4  -3.53761   ATCGCCGGTAGAATC               CTGCGC ATG GGGCGG               TTTGCGCCCCGGTTC  49 91
      BB1312 1402286 .. 1402344 +  -7.1  -3.14211   GCCACGCCCGAGATC AGCCCGCCGC-CGCCGACGGGCACGATG ACCG CATCGAGCTCGCCGGCCTGCTGCAGCCA TTCGTGGCCCAGCGT  53 456
      BB1316 NONE
      BB1317 1406016 .. 1406029 +  -3.7  -3.28712   CACGTCCGCCCAGGC               CCAGC CGCT GCAGG                TTGTCGGCGGCGCAG  47 447
      BB1324 1414245 .. 1414255 +  -8.2  -2.80622   CCGCGATTTCCGGCC                 GCGC GCC GCGC                 TATGATCGACTATCT  55 10
        moaA 1415468 .. 1415509 +  -7.1  -2.64803   GGGACAGGCATCAGG TTTGCAGGTGCCAGTCCCC ATGC GGGGACAGGCACTCGGGGG  TAGGTTTGCGGGTGC  47 125
      BB1331 NONE
      BB1332 1423016 .. 1423041 +  -6.7  -4.11623   TGGTCTTCGGGCAGC         CCGTCGGTCGC CTCG GCGATCGCCTG          TTTCATTTCGTCGTA  69 63
      BB1334 1424149 .. 1424164 +  -4.6  -3.14404   CGCCGCCACCATGCT              GGCCCA GGCC TGAGCC               TTACGTAGTTGCTGT  47 13
      BB1335 1425709 .. 1425744 +   -19  -3.09492   ACAGGCACAAAAGAT    AGCGGGAGCCTGTCCC CGTT GGGACAGGCTCCCGAG     TATTGGAGTTACCAC  93 95
      BB1338 1428391 .. 1428403 +  -4.7  -2.84801   CGAGCTCGACTACCC                GCCCG TCG CCGGC                TGATATTTCGCCCTG  45 10
      BB1339 1428818 .. 1428850 +   -12  -3.41878   CCCCCCCCTGGGCGG     CGGGTTCGCTGCGCC GCTT GCCGC-GTGAACCCG      TTCTGGGTTAACCCG  73 68
      BB1340 1429700 .. 1429721 + -14.5  -4.16146   CCCGGAAAGAAAAAA           GCCAGTTGC GTGA GCAACTGGC            TTTTCGGAATCTTTT  95 233
        acnA NONE
      BB1343 NONE
      BB1344 NONE
      BB1345 1437150 .. 1437165 +  -2.4  -2.84013   GATTTCTGCCTTGAG              CGCTGG ACTT TCTGCG               ATTTCAGTGTCATTC  40 90
      BB1346 NONE
      BB1347 NONE
      BB1348 1441015 .. 1441060 + -13.1  -3.85817   CGCTGGCCGAGCTGA ATTGAGCACGCCGCCCGCGTG GCCT CACGCGGACGGCGTGTACCGG TTTCTCAACGCAACT  86 21
      BB1349 1442089 .. 1442110 + -18.7  -3.30124   GCTGAACTAAGGGAA           GGGCGCGCC GCGC GGCGCGCCC            TTCTCAGGCCTGGCG  93 31
      BB1352 1446317 .. 1446340 +  -6.6  -3.68351   TGATGCCGGTGTTGG          TGGCG-GCCAC CAT GGGGCGCGCCG          TTTCCATGGTGCGCA  61 231
      BB1358 1452680 .. 1452709 + -22.9  -5.40072   GCTGCATGTAAAAAA       CCCTGCCCGGCCG TATT TGGCCGGGCAGGG        TTTTTTTACGACCGG 100 135
      BB1364 NONE
         upp 1460723 .. 1460737 + -11.4  -6.06723   CCGCCCACAGGAAAA               CCGCCT TGC AGGCGG               TTTTTTTTTGCCGCC 100 59
         prn 1464112 .. 1464128 +  -7.9   -4.2679   AGCGAGAAGGGTCCA              TCCCCCC GCG GGGGAGA              TTTTCCTGGAGGTTG  75 41
      BB1368 1466592 .. 1466606 +    -7  -2.66316   CACGCGGGGGTACGT               GGCGCG GTG CGCGGC               TGGTATGATGAACGC  48 51
      BB1369 1466961 .. 1467013 +  -3.8  -3.66999   GCCTGCTGATCAGCC GTCGCTGATCACGGCGGGGCGGGC CGCGC GTCCGCCCCGGCATGCACAATGGG TTTGCGTAGATCGGT  53 18
      BB1370 NONE
      BB1371 1467792 .. 1467822 + -10.3  -3.16564   CGATTGAGCCAGGCC      GGCAGGCGGGCGGC CGGC GCCGCCCG-CGGCA       TTGCTACAGTCCCAG  63 34
      BB1373 1470681 .. 1470701 +  -3.1   -4.4017   CCAGCGTGGGCGCGC            AGATCGCCA GGC TGGCGGCCA            TTTTCTCGACCTTGG  68 422
      BB1375 NONE
        maeB NONE
      BB1377 NONE
      BB1378 1476850 .. 1476860 +  -8.2  -4.07568   CGATCCGCTGCCAGT                 GCGC CAG GCGC                 TTTTCGGCGCGCGCC  72 408
        tktA NONE
         gap 1480519 .. 1480561 + -21.4  -4.07568   CTGAACAGGGCGCAA GGGCCAGGTTGGTTTTCCCG TCA CGGGGAAACGGATCTGGCCC TTTTGGCAGGCAGGC 100 51
         pgk 1482006 .. 1482021 +    -6  -3.01712   TCGAAGCCGGTGATG              CCCGAG GCGG CGCGGG               TCTTGAGCGGCCCGG  48 227
        cbpA NONE
      BB1392 NONE
      BB1393 NONE
      BB1394 1492365 .. 1492399 +  -6.3  -3.64487   GCTGCAGGTCGGCGC    GCTCGCGCG-CCGGCA GGCC TTCCAGCCGCGCGACC     TTCTTGGCCGTGTCG  57 456
        mogA 1494265 .. 1494290 +  -3.9   -4.7416   CGCCGCCCGGCAATG         AGGCGTGCGCTA TAG TGG-GCGCGCCG         TTTTTCAGATTTTCA  78 25
      BB1397 NONE
      BB1398 1495733 .. 1495778 +  -9.8   -2.5806   AGGCGCAGGCCGTCC TCGCCGA--GGCCGAACGCGCGC CGG GCGC-TGTTCAGCCGGTCGGCGG CTTCTCGCAGGGTTT  55 247
      BB1407 1502475 .. 1502490 +  -6.8  -2.71011   GCGGGAACGGGACCG              GCGCCGC GTT GCG-CGC              TGATTGCGAAGGGAT  48 46
         fba 1503742 .. 1503761 +   -15  -5.15634   GCCCGCATGAAAAAA            CCGGACGC TCGC GCGTCCGG             TTTTTTCATGGCCTC 100 73
        hemH 1505354 .. 1505380 + -17.3  -5.26875   GCCGGCGCCGTCCAG        GCCCGC-CGCCC TTCG GGGCGCGCGGGC         TTTTTTCATTGGAGG 100 46
      BB1411 NONE
      BB1412 NONE
      BB1413 1506562 .. 1506580 +  -4.4  -3.13504   CCGTGCCCTTGCCGC             TGGCGCTC TGA GTCCGCCA             TGATTTTCCTGCGCA  45 15
      BB1414 1507161 .. 1507178 +  -9.1  -3.41836   AAAATAGCCGATTCG             CGGC-CGC CTG GCGGGCCG             TCTTTCCATCCCTAT  64 127
        purE NONE
        purK 1508904 .. 1508918 +  -3.4  -2.60075   GCGCTGGGCATGGCC               GCGCCG TTC TGACGC               ATTGATTCCCGCCCC  39 14
      BB1417 1510003 .. 1510019 +  -7.2  -2.62184   AACTCCTGATTGCCG              CGCCTG CCGGC CGGGCG              TAATCTCACGCGGAC  47 56
      BB1418 1511143 .. 1511180 +  -8.3  -3.06162   CTAGGGCGAGGGCGG   CGGGGCGGGAAAGATCGC CAA GCGATACG-CCCGTCCCG   TATTGCGGTACGCTA  57 37
      BB1419 1512084 .. 1512102 +  -5.9  -3.62518   GTATTTGACGAGGGA             GCAAGGG GAATA CCCTAGC             TTTCCGGATCTTTCG  57 50
      BB1420 NONE
      BB1421 NONE
      BB1422 NONE
      BB1423 1515472 .. 1515495 + -19.6  -2.75712   TGGGTTGAGCCCGGC          CTGCCGCGCG CGCC CGCGCGGCAG           TGGTTCCATGGCTGG  90 33
      BB1424 1517182 .. 1517212 +    -9  -3.89956   CCGGCACGCCGGGCG      CGATGCCGC-CGCG CAACA CGCGGGCGGCG-CG      TTTGGTCTATCCTGC  69 55
      BB1425 1517829 .. 1517867 + -10.3  -3.73072   CGCGGGGTGGAAGTT  TGCCG-GTGCTTGTCTCC GTGT GGGGACAGGCACGCGGGG   TTTAGTAGAAGGCTT  74 125
      BB1428 NONE
        xerD NONE
      BB1430 NONE
      BB1431 1524026 .. 1524040 +  -5.6  -3.57144   CGCAGTTCCTGGCGG               TGCTGG GCA CCCGCA               TTTCGCACTGACCCC  57 0
      BB1432 1524974 .. 1524992 +    -3  -4.07885   CGGATAGTTGCGGCC             CAGCGC GTGGGCG GCGCGG             TTTTCCGAGGACATC  60 485
      BB1434 1525757 .. 1525770 +  -6.7  -2.58812   CAATTTGAACTGGTG               CGCAA GAGT TTGCG                TGAATTAAATTTAGG  47 223
      BB1435 1527684 .. 1527698 +  -9.2  -3.28712   AACTGGGAAAACATC               GCCGCG CTG TGCGGC               TTCTAGGCCGCGCGC  62 187
      BB1436 NONE
      BB1437 1534200 .. 1534258 + -27.7  -2.71731   TGATGGGTCCGGTCG -G-GCCGGGGCCCGCCAGCTACGCATTCT GTT AGAATGCGTAGCTGGCGGGCCCCTTCGCA TGGTTCGGCGGTGAA 100 422
        dnaX NONE
      BB1439 1536979 .. 1537012 + -20.3   -2.6927   GCTGCCGTTCTGATA     GCGC-CTTGGCGGCCC GCC GGGCCGCCGGGCGCGC     TGCTGTCTGCGCGAT  93 28
        recR NONE
      BB1441 NONE
      BB1442 NONE
      BB1443 NONE
      BB1444 1542118 .. 1542161 +  -6.6  -4.02817   ATTGCACGCCCGGAT CGTTGGCGCCGCG-GCG-CG CATCCT CGACCCACTCGGCGCCGGCG TTCTTCTTGTGCCAG  66 438
        carA NONE
        carB 1547364 .. 1547393 + -16.5  -6.41805   CGCCTCGAACGTCCG       CCCCATCCACGGCG CCA TGCCG-GGATGGGG       TTTTTTTTTTGGTGC 100 46
      BB1448 1548371 .. 1548429 +  -9.6  -2.79796   TGGCGGGCTAGCGTC GATGGC-GTACG-GCAGTGTGCCTGTCCC CGCG GGGACAGGCACAC-GCACGGGCAGGCGCC TGTCGTGGCGTCAGG  58 137
      BB1455 1556269 .. 1556290 + -15.1  -3.01712   GGCCTGTTCTTCCAT           GGCCGTGGC CGCC GCCGCGGCC            TGTTCGACCAGCGCG  74 197
        greA 1559349 .. 1559364 +    -6  -2.74012   GCGCGTGGACGGACG              CGCCGG ACGG CCGGCC               TGGTTCAGGTCGTCG  46 509
        rrmJ 1560501 .. 1560516 +  -4.6  -3.14132   CAACTTGTAACGGTT              GGCTGG CCAT CCACCC               TTCATCCCACGGCGC  47 53
        ftsH 1562594 .. 1562610 +  -2.2   -2.8372   TACGGCGGCCGCGGT              CTGAGC CTGCT GCTAAG              GTTTCATGGCAAATA  40 22
        folP NONE
        mrsA 1564836 .. 1564855 + -16.4  -5.06414   CCGGACCTGCCCGAA            GGCCCGCC TGAT GGCGGGCC             TTTTTGTTGCGCGGG 100 48
      BB1463 1566119 .. 1566131 +  -9.1  -3.71649   CTTCGGGGACAGGCT                CCCGA GGA TCGGG                TTTCAGGTTTCCAGC  71 316
         ppk 1569962 .. 1569981 +   -15  -5.09259   CGGCCCGCCGCCGCC            TGGCCGCC CGCG GGCGGCCA             TTTTATTTTGAAATA 100 43
        pstS 1571222 .. 1571243 + -10.1  -2.52464   CCTGGCCGGACCAGT           GAACGGCGA GCGA TCGCCGTCC            TGACTTCGCGGGGCG  58 68
        pstC NONE
        pstA NONE
        pstB 1574159 .. 1574184 + -13.4  -4.54727   ACCAATAAAATCAAA         GGGTTAGCTC AGCGCC GAGCTAACCC          TTTTGCTTTCGGCGA 100 154
      BB1474 1578756 .. 1578789 +  -8.7  -3.16564   CCGGCGCTGCGCACA     TGGCGCGCAGGTCGA ATGC TTGCCGGGCGCGCCA      TTGCTGCACTCCGCA  57 110
      BB1475 NONE
      BB1476 NONE
      BB1477 1582987 .. 1583039 +    -9  -3.70149   CAGTTTTGCCAGGAC GGGCGAGGCCGAGCG-CAGCAGCCG CGCC TGGTTGATGGCGTTCTGCCGCGCCA TTTCGGTGATATCGG  67 124
         gbd NONE
      BB1481 1587670 .. 1587687 +  -2.6  -4.69664   CCTGCGCCGATTGAA             CGCAGC CTGAGC GCTGCA              TTTTTGACTGGTATG  70 82
      BB1482 1588182 .. 1588208 + -20.8  -3.21099   CTAGCTTTCGCAAGG         GCGGGCGGCCCC GTG GGCGCCGCCCGC         TTCCTCCTGGAAAAC 100 37
      BB1483 1589037 .. 1589049 +  -2.7  -3.05022   CGCAATGCGCTGGAT                TAGCT GCG AGTTA                TATCTGTATGAGCAG  42 75
      BB1484 NONE
      BB1485 NONE
      BB1486 NONE
      BB1487 1592743 .. 1592772 +  -8.5  -2.86124   CTTTTTCCCTTCATC       GCCAAGCACACGGC TGC GCCGCG-GCTTGCC       TGCTGTTTCACTCCA  55 45
      BB1488 1594266 .. 1594278 +  -4.7  -2.97667   TCGACGACCACCGGC                GCCAG GCC CAGGC                TCATTTCGTCGATCA  46 258
      BB1494 NONE
      BB1495 1600962 .. 1600974 +  -6.3  -2.52896   TTGGTGAGCAAATTG                TTCAC ATG GTGAA                TAAATTGCCAAGTCG  45 51
      BB1496 1601813 .. 1601841 +  -5.2  -3.55622   GCGGCGGCCGCTATG       GCTG-ATGGGGCG CCGC CGCCGCATCCCGC        TTTCCGACGATTCCA  53 21
      BB1497 1602855 .. 1602882 +  -6.2  -2.76263   CGTCTCGTTCGACAA        CTGA-CGCGGCGG CGC CAGCCGCGCTCAA        TCATTCAATGATGGA  46 22
      BB1498 NONE
      BB1499 NONE
      BB1500 1606286 .. 1606332 +  -5.7  -3.54543   TGCGTGCGAGGCCTT CCGTCGCGTTTGAGGCG-GCGC CGTG GCGCGCGTCGACGATGCGATGG TTTCCGGGGCTGGAT  55 117
      BB1501 NONE
      BB1502 1608620 .. 1608645 +  -4.5  -4.11692   CGAGCAACTCAAGGC         CCGGGGAGCCG CAGC CTGATCCCCTG          TTTTCCGCATGACTC  62 7
      BB1503 1609960 .. 1609977 +  -4.1  -4.63932   CGGCGCAACGCTGAT             GTAGTCGC ACG GCGAC-GC             TTTTCTTCAAGGATG  75 22
      BB1504 NONE
      BB1505 NONE
      BB1506 NONE
      BB1507 1613254 .. 1613269 +  -4.6  -4.82901   GCCGCTTCCAACCAA              GACTCG TGAA CGAGGC               TTTTTCTACCCAAGG  80 17
      BB1508 1614659 .. 1614700 + -21.5  -3.37236   GGCCTGTTGCATGAC GCGCCCGGCAACCCGCCGC CGAT GCGGCGGGTTGCCGCTCCC  TTCTCCAGTTGGATT 100 43
      BB1509 1616167 .. 1616187 +  -3.3  -4.07687   AGATTGCATAAATTA            TTGGCTATA ATC TATGGCGAA            TTTTCAGGCAACAAT  60 77
      BB1510 1617375 .. 1617398 +    -3  -4.08945   TGTCGTCGGGGTCGG          CCCAGCGGCCC AGC GGGAC-CTGGC          TTTTCAGGAAGTCGT  58 507
      BB1522 NONE
      BB1523 NONE
      BB1524 NONE
      BB1525 NONE
      BB1526 1631841 .. 1631865 +  -3.5  -3.07043   GCGTCCTGGCGCGGG         CCCGCGAGGT GACGGA ACC-CGGGGG          TGTTGGCATAATCCG  43 43
      BB1527 1632705 .. 1632730 +  -5.3   -3.1855   GCGGCGCCGAAGGCC         ACGCCCAGGCGG TAG CCG-CTGAGCGA         TTCGGTCTTGGACGG  47 478
      BB1536 NONE
      BB1537 1641984 .. 1641997 +  -3.1  -3.73775   TGTGGGAATATGCTC               TGCGCG ATA CG-GCA               TTTCGTGCCGGTCGG  54 106
      BB1538 1643860 .. 1643886 + -14.4  -3.25073   GGTCGGCGCGGAAGC         TGCGCTCGCTGC TGC GCAGCAGGCGCA         TGTTGCTCTTGAGCA  78 45
      BB1540 NONE
      BB1541 1647015 .. 1647037 + -14.1  -3.68222   TGGGCGAATTCCGCC           TGCCGCGGC GCTGA GCCGCGGCG           TTCTTCACCTTGGCC  84 12
        metC NONE
      BB1543 1649293 .. 1649329 + -12.8  -3.63515   CGCGACGCGCCGACC    CCGGCGCCGTCGTGGC GCTGA GCCGCGCCGTCGCCGC    TTCTTCCGACTCCGA  81 5
      BB1544 1650363 .. 1650397 + -17.1  -4.91977   GCGCGCGGAATAAGG    CGCCAGGCGGCGCGGC CCTG GCCGCGCCGCC-GCTG     TTTTCTCTTTTCGTG 100 28
        bisC 1653059 .. 1653077 +  -4.4  -3.15574   CCGTAGGCGTCGAAC             GCGTCGGC CGT GCGCACGC             TCTTGCTCCAGTTGG  45 324
      BB1553 1659210 .. 1659246 +  -9.4  -2.54961   GGTCAACCGTTAGGG   CG-CGCGATACAGGCTG CGCG CGGCATGTAACGCGACG    ATAGTTTTGTATTCA  55 28
      BB1554 1661119 .. 1661134 +    -6  -2.73875   CCGCCGGTCGCCCAG              CGCGAC CACG GCCGCG               TAGTGTTCGCCCCCG  46 515
         tpm 1664311 .. 1664329 +    -8  -3.62046   CGAACGCCTGGGCTG             AGCGCGGC GAT GCTGCGCC             TTGTTACCGACATCC  63 25
      vir-18 NONE
      BB1559 1664819 .. 1664838 +  -4.2  -4.00042   GACTACCCCGATACC            GGCCGT-TG AAC CGCGCGGCC            TTATTTGCTGCGCAC  60 17
      BB1561 1666787 .. 1666800 +  -3.7  -4.07568   CATAGCCGGCATAGT               CGGCG TAGT CGCGG                TTTTCGCGCGCCACG  60 295
      BB1564 1672903 .. 1672961 + -29.8  -3.25072   TTTCATCCCCTGTCC TGAAGC-CGGCCATCCGGCCG-CCGCGGC GCAA GCCGCGGGCGGCCGGATGGCCGCGCC-CA TTCCGTTCTCCTCCC 100 49
      BB1565 NONE
      BB1566 NONE
      BB1567 1676449 .. 1676469 +  -3.9  -2.93853   AACACATTTCGTTCA            CGCGACC CTGAGCC GGTCCCG            GTTTCGTTGCCACGG  44 15
      BB1568 NONE
      BB1569 NONE
      BB1570 NONE
      BB1571 NONE
        accC NONE
      BB1573 NONE
      BB1574 NONE
      BB1575 NONE
      BB1576 NONE
      BB1577 NONE
      BB1578 NONE
      BB1579 1688044 .. 1688054 +  -2.4  -3.09516   GATCGGCCTGCCGCG                 CGCC ATG GGCA                 TTCCGTGGTAGGGCG  42 4
      BB1580 1689350 .. 1689378 +  -6.5  -2.53263   GTTCCCGCGGCGGGC        TTGCGCCGCAGGC GGC GCGCGCGGCACGA        TCGCTTCCACGTCGC  47 59
      BB1581 NONE
      BB1582 NONE
      BB1583 1692069 .. 1692079 +  -2.4  -3.05384   GACTGTGCCCAGACC                 GGCG CGG CGCA                 TTCCATCGCAGCCGA  42 100
      BB1584 1693122 .. 1693176 + -14.1  -2.63631   GCCTCGATGAACTAA TGCGAGCCGTCGCGCGCGGCGCGCGGC ATG GCCGGGCGCCGC-CGCT-CGGCCAGGA TGCTGTACAGATTGC  70 26
        ndoA NONE
      BB1587 NONE
      BB1588 NONE
      BB1589 NONE
      BB1590 NONE
      BB1591 1699447 .. 1699459 +  -5.5  -3.04398   GAGGTCATGGGCCTG                TAGGC GGG GCCTG                GTTTTCAAACCGGCA  49 23
      BB1592 1700754 .. 1700786 + -20.5  -2.75382   GGCTGAGCGGATCCG      TGCCGGCGGCCCGCT GCG GGCGGGGCGCCGGCG      TGCTTGCATCGACTA  93 35
      BB1593 NONE
      BB1594 NONE
      BB1595 NONE
      BB1596 NONE
      BB1597 1705305 .. 1705334 +  -8.6  -3.30441   ACCTGGTTGACGTGG       CC-CGGCGTGAGC ACGAA GTTCATGCCGCGG       TTGTGCAGGCTGATG  59 464
      BB1600 1708361 .. 1708371 +  -4.6  -3.28924   GGATCGCGCTGACAC                 CCTG TGC CGGG                 TTGTCCCCAGCGGTA  49 51
      BB1601 1709735 .. 1709771 +    -5  -3.05384   GCGGCCTGAGTCAAT   CGGCCGCGGGAACC-GCG AAG CGCAGGTAGGCG-GGCCG   TTCGCTGCCGACCGA  47 32
      BB1607 1715192 .. 1715246 +  -5.6  -3.04144   CGGAAAGACCAGCAG GTCGGCCGTCACCGGTTCCCTGTTGT CGA ATAACAGGTAATGCGTGGCGTCCGGA TATTCGCCGTGGCGC  48 52
      BB1608 1716041 .. 1716098 +  -8.5   -3.0263   ACCGCGCCGTCTCCG CGCGCGCTGAGCGC-CTCCAG-GCGACT GCGCA GGTCGCGTTCGTGAGCGTTCAGC-CGCG TATTGACCGCCTGGT  55 204
       bsp22 NONE
      BB1618 NONE
       bcrH1 NONE
        bopD NONE
        bopB NONE
       bcrH2 1726398 .. 1726410 +  -3.3  -2.53263   TTTCAGTTTCACATC                CGGAG TAA CTCCA                TGCATTCAGACTCAG  39 18
        bcr4 NONE
        bscI NONE
        bscJ NONE
        bscK 1728849 .. 1728874 +  -5.3  -3.01712   CCAGGCGGTACGGCC         CGGCCGT-GCGG ATC CCGCGACCGACG         TCTTGCGCGCCGAAG  46 42
        bscL NONE
        bscN NONE
        bscO NONE
        bscP NONE
        bscQ NONE
        bscR NONE
        bscS NONE
        bscT NONE
        bscU NONE
        bscW NONE
        bscC 1737915 .. 1737937 + -14.2  -2.70932   GGCCCGGGCAGGGGG           GGCTACGGCA CGC TGTCGTAGCC           TCGTTCGCGCAGCGC  71 45
      BB1640 1741024 .. 1741038 +  -3.4  -3.61764   CCGGTGGGTCGAAGC               CGATGC GCC GCGCCG               TTTCCAGATTGATGG  51 129
      BB1643 1747072 .. 1747088 +  -5.1  -2.78463   GCGCCGGCAGGCAGG              TTCTGCG TCG CGCACAA              TGTGCTGCGCAAGGT  43 398
      BB1646 1749194 .. 1749204 +  -2.4  -3.61398   TCATGGCGTAGTTGA                 CCAG GCG CAGG                 TTGTTCGAGCCCGGA  50 354
        bapA 1754079 .. 1754109 +  -3.8  -4.09685   AAGCCGCTTGCGCCG       GTATGGGGGGGGGC GCG GCCTGCGCGCATGC       TTTTGCCGAGTAACG  62 48
      BB1650 1754678 .. 1754692 +  -4.9  -3.02144   AGGTCGCGAAGACTT               CCTGC CAATC GCGGG               TCTTGGCCAGCGTGC  46 112
      BB1654 NONE
      BB1655 NONE
        dapA NONE
      BB1657 1760540 .. 1760563 + -18.2  -5.81412   AGCGGCACAAAAAAA          CCGGCAAGCC GCAA GGCTTGCCGG           TTTTTTTTGGCTGGC 100 66
      BB1677 1776135 .. 1776155 + -10.4  -4.03586   CCGGGCACACAGAGT           CCC-GGGGC GTTT GCCCCTGGG            TTGTTCTGTTTCGCC  78 98
      BB1679 NONE
      BB1680 NONE
      BB1681 NONE
      BB1682 NONE
      BB1683 1780087 .. 1780105 +  -5.3  -2.71791   TGGAGTGCGAAGCCC            GGCATGTG CTTT CAC-TGCC             ATTTGACCGGCGCGT  44 89
      BB1684 NONE
      BB1685 NONE
      BB1686 NONE
      BB1687 1782356 .. 1782378 +  -7.7  -4.84529   AGTCCGTCCAGAAAA          CCCGTCATGC GAAA GCA-GGCGGG           TTTTTGCGTTTCTGC  87 91
      BB1690 NONE
      BB1691 NONE
      BB1692 NONE
      BB1693 NONE
      BB1694 NONE
      BB1695 NONE
      BB1696 NONE
      BB1697 1790304 .. 1790322 +    -3  -2.83164   GTGAAGCTGGCGCCG             CACCGCAT TGG ATGGGGGG             TGTGATGCTGGCTCA  41 2
      BB1698 NONE
      BB1699 NONE
      BB1700 NONE
      BB1701 1791800 .. 1791818 +  -7.3  -5.19328   TTTTGCAGAACCATC             AGCCCGC CATGT GCGGGCA             TTTTTATTGTGAGGT 100 50
      BB1702 NONE
      BB1703 1792678 .. 1792690 +  -5.5   -2.5805   CGAAAAAAAAACTGA                CGGAT GAG GTCCG                GTTCTGGCACATCCT  45 26
      BB1704 1793064 .. 1793085 +  -2.3  -4.33785   CTCCCAGTTGATATA           TGACACGGGT ACT ATTCG-GTCA           TTATTTTCTCAGTAT  65 86
      BB1705 1793496 .. 1793514 +  -9.5   -5.4756   CAAGGAAAGGGAAAA             GGCTCGC TTTTC GCGGGCC             TTTTTTATTGGAGTT 100 45
      BB1706 NONE
      BB1707 NONE
      BB1708 1797323 .. 1797333 +  -2.4   -2.5639   CGCTTTGACCCCCTG                 ACGG CAC CCGG                 AGTTTTCTGATGCAT  38 5
      BB1709 NONE
      BB1710 NONE
      BB1711 NONE
      BB1712 1802747 .. 1802765 +  -7.3  -5.14563   AAGGCCCACGCAATC             AGCCCGC CTAGA GCGGGCA             TTTTTTCGTCCAGGG 100 43
      BB1713 NONE
      BB1714 NONE
      BB1715 1804114 .. 1804149 +  -7.5  -2.57211   TTCGATACGGTCGAG    CAGGTCGATGCAACGC CGGCC GCGGTGCGTCG-CCAG    ATTCTCGACGGCAAT  50 69
      BB1718 1805887 .. 1805915 + -20.3  -3.61398   ACGACTGATGCCGGC        CTGCGCGGCGCGC GGC GCGCGTTGCGCAG        TTGTTGCACACGCAG 100 33
      BB1720 NONE
      BB1721 NONE
      BB1722 1810667 .. 1810681 +  -4.2  -3.14931   CGTTTGGAGTGTTTG               GCCATG CTG CATGGA               TTGATACCGCATCGC  45 52
      BB1723 NONE
      BB1724 1812858 .. 1812896 + -23.8  -2.80443   TACGCGGCCTAGTCC   TGCGGCCCGGCGCGTGCG TCA TGGGCGCGCCGGGCCGCG   TCTGATAGAGTCTGC 100 29
      BB1725 1813958 .. 1814004 +  -8.6  -4.18018   CCACGCCCAGCGCGC CGCGCAC-CGCGTGGTTGCCC ACCACC GAGTAGCCGCGCGCGCGCGTG TTTTCGATCAGGCGG  75 190
      BB1727 1815740 .. 1815757 + -12.7  -4.19735   CTCGAGCGTGAAGAA             GACGCCC GCGA GGGCGTC              TTTGCTTTTGGAGCC  89 53
        suhB 1817654 .. 1817707 + -19.3  -2.82505   GCTGGATGCGCGGTC GCCGGGCCGCGCCGGCGCAGGCGCG GCCG CGCGCCGTCACCGGCGTGTCATGGC ATTTCCATGTACGAT  93 82
      BB1730 NONE
        uppP 1820231 .. 1820256 + -19.1  -4.56597   ACGCCAAATGAAAAA         GAGCCTGTCCC GACG GGGACAGGCTC          TTTTTCCCGGCGCGG 100 30
        cysS NONE
      BB1736 NONE
        accA NONE
      BB1738 1826988 .. 1827010 +    -9  -3.28924   AAAATACTCAGCTTT           GCCCGCCCAG ACC CTATGCGGGC           TTGTCAGCCAGAGTA  59 83
         ask 1828484 .. 1828505 + -14.5  -5.45802   GCCAAAGATCAAAAA           GGCCCTTGA GCAA TCAAGGGCC            TTTTTCTTTTGCGGC 100 214
      BB1740 NONE
      BB1741 NONE
      BB1742 NONE
      BB1743 NONE
      BB1744 NONE
      BB1745 NONE
        bioH NONE
      BB1747 NONE
      BB1748 NONE
      BB1749 1837015 .. 1837025 +  -2.4  -2.66316   TTCATTGAGCGTGGA                 CACC GAC GGGG                 TGATGTCGTGCACCA  38 477
      BB1751 NONE
      BB1752 NONE
      BB1753 1841227 .. 1841249 +  -3.3  -3.20227   GTGCCGTCGCTGTTC           GGTGCGC CATGAGCGT GCGCCCC           TCTTGGTGGTTCGCC  45 14
      BB1754 NONE
      BB1755 1843335 .. 1843360 + -16.3  -5.42862   CAAGCAGTACCGAAG         CGGCTTGAGAA GACA TTCTCAAGCCG          TTTTTTTGCGCCTGT 100 234
      BB1764 NONE
        nemA 1851962 .. 1851994 +  -8.4  -3.19157   GCGTCCGTCGGGTTG     CCG-CTGCATGG-GCG GCC CGCTCCAGGCGGCCGG     TTCGTCCGCTTCGTC  56 87
      BB1770 1858478 .. 1858502 + -17.2  -4.98531   GCGCCAATATGAAAA          GCCGCCATGC CTTGT GCATGGCGGC          TTTTTGCTTTGGGCG 100 163
      BB1771 1859150 .. 1859165 +    -9  -3.14344   ACGCCGACGATCTTG              TCGGAC GGCA GTCCGA               TTCCTAGGGAAAATA  57 3
      BB1772 1860725 .. 1860763 + -10.2  -2.96873   CGTCCGTGTCGCGGA  CGCGCCGTCGCGGGCGG GATGCA TCGCC-GCGGCGATGCG   TGATTTCCTAGAGGT  62 54
      BB1773 NONE
      BB1774 NONE
      BB1775 1864385 .. 1864412 + -17.8  -3.01924   CTTGACCGCCAAGAC        GGTGTCTGTCCC GGTT GGGACAGGCACC         TGTTGCGGGCGGCTC  88 133
        maiA NONE
      BB1780 NONE
      BB1781 NONE
      BB1782 NONE
      BB1783 NONE
      BB1784 1876873 .. 1876883 +  -6.8  -3.15249   CGCAGGTCGTAGGCC                 GCCA GGG TGGC                 TTCATAGCCGGTGTC  50 517
      BB1787 NONE
      BB1788 1882116 .. 1882126 +  -3.2  -3.65046   TGAACCCCGAGACCA                 GGAT CAT GTCC                 TTCTTGCGGTCGACC  51 346
      BB1798 NONE
      BB1799 NONE
         pgm NONE
         pgi 1901483 .. 1901497 +  -3.4  -3.96051   GCGCGGCATCATCAA               CGAGGC TAC GCCATG               TTTCATCTGTTCTGT  58 131
        srpH 1902529 .. 1902557 + -15.2  -3.53012   GGACGCAACCATCCC        GCTTGCCCGGCC CCGGC GGCCGGGCGCGC        TTTCCGGAGCAGGCG  86 41
      BB1803 NONE
      BB1804 1905027 .. 1905044 +  -2.5  -2.72344   CAGCGCAGCGACGCG             GTCGAGC CCAG GCGCGCC              TGGTTGGCGGTGACC  39 414
      BB1808 1910407 .. 1910419 + -10.5  -3.01712   AAGCGGCTCGACGAG                GCCGC CGC GCGGC                TGTTCCAGGCGCCGG  62 198
      BB1810 1913308 .. 1913330 +  -6.1  -2.80816   GGGCTGTTCTCGTAG           CGGCCGCGC CGGGC GCGCGACGG           TATCATAGGTGCCCA  47 26
      BB1811 NONE
      BB1812 1915128 .. 1915147 +  -4.2    -3.889   ATACGGGCATCCCGG            GGTATGGCG GCT CGCCG-GCC            TTTGCTATCCTTGCG  58 62
      BB1813 NONE
      BB1814 NONE
      BB1815 NONE
      BB1816 1921985 .. 1922020 +  -8.4  -2.52464   ACAACCCCAGCCTTT   CGG-C--CATGGCGGCC TGGCT GGCCGCCATGTAGACCG   TCAGTTGCCGGGCCA  51 469
      BB1820 1927110 .. 1927130 +  -6.1  -3.18582   GGCGGGACGCAAGCG            TGGCGTC GCGGTTG GACGCCG            TTGATGAGTGAAGTC  51 61
      BB1821 NONE
      BB1822 NONE
      BB1823 1928345 .. 1928361 +    -3  -2.71712   CGGGCGAGGGGGCCT              GAGATG CGCGC CATTTC              CTTTCCGCCCCGGCG  40 24
      BB1824 NONE
      BB1825 1929742 .. 1929756 +  -3.5  -3.01791   GTGCGCGGCGGCGAC               GTGCA GGCAG TGCGC               TATTGACGAACAGCT  42 5
      BB1826 NONE
      BB1827 NONE
      BB1828 NONE
      BB1829 NONE
      BB1830 NONE
      BB1831 NONE
      BB1832 1937113 .. 1937126 +  -3.7  -2.91383   GCTCGGGCGGCGGCG               GGGGC TGAG GCGCC                TGTGTCCATGAACGT  43 18
      BB1833 NONE
      BB1834 NONE
      BB1835 1941614 .. 1941629 +  -3.2  -3.83318   GTATGGCGGGGCGGG              GCATAG GCGG CTACGC               TTGTATTATTGCCGG  56 74
      BB1836 NONE
      BB1837 1942963 .. 1942987 +   -15  -2.78679   GTCCGGCGCCGGTTC         GCCGGCGCCGC GGCC GCGG-GCCGGC          ATTTCCGTCCAGCCC  77 106
      BB1838 1943574 .. 1943586 +  -2.6  -3.29471   GCTGGGCGAGCCCCC                GGTC CCTTC GGCC                TTCGTATCATGAACG  44 1
      BB1839 1944123 .. 1944142 + -16.4  -3.75629   CGGCGCAAAAAAAAA            CGGGCCGC GCAT GCGGCCCG             TTTCAGTTGCGCCTG  91 143
      BB1843 1948435 .. 1948447 +  -7.7  -2.71144   GCCCTCCAGGCCCGT                GACGT CGA ACGTC                TCGTTGCCCACGATG  49 311
        brfB 1954268 .. 1954278 +  -3.2  -3.28712   CCTTCACGCTGTCGG                 CTTC GAT GGAG                 TTCTGACGCCGCGGG  45 9
      BB1847 1955359 .. 1955381 + -11.2  -3.79906   ACTGCGCAACGGCCT           GGGCCCGTCG CAA TGACAGGCCC           TTGTTATAGGAGTCC  74 201
      BB1851 NONE
      BB1852 1960544 .. 1960563 +  -9.2  -2.72344   GCGCGCATGAACAGC            GGCCTGGC CTGC GCCACGCC             TGCTTCGAAATCGGC  52 243
      BB1854 1961040 .. 1961058 +  -4.4  -3.66018   GGGCGAACAGGCCAG             CCAGCCGG TGC CCGACTGA             TTCTTCCCATCCTCC  53 7
      BB1855 NONE
      BB1856 1963117 .. 1963163 +  -7.2  -3.55444   ACAAAGGGGAGCCAG GCGGCGG-TC-CGCCTGCCGGT CGGAA ATCGGCGAGCGTGTTCCGTCGC TTTACGGAATCGGAG  57 339
      BB1857 NONE
      BB1858 1964250 .. 1964268 +  -7.3  -3.53444   ACGATCTGTATACGC             CGGGCTG ATCGC CCGCCCG             TTTCAGCGCGGCTGC  60 18
      BB1861 1969558 .. 1969591 + -15.9  -2.70932   GCGCGCGGCCGCGGC     CGACGTGGCCGGCGC CGGC GCGTCCGCCTCGTCG      TCCTTGAAGCGGCGC  78 93
        vag8 1982040 .. 1982093 + -10.2  -3.72576   CAGCTGGTGACCGCG CCGCCGGCGT-C-GCTCAGGGCACGGC GAT GCCG-GCGCTGCGCAGCAGGGCGGCGG TTTCGTAGAGGGGCA  74 31
      BB1872 1989061 .. 1989083 +    -9  -3.03441   CCAGGGTGCGGGCAA           AGCGCGCGAC CAT GTCGCGCACC           TGTTCGGCGGTGATG  55 142
      BB1874 1991824 .. 1991882 + -13.5   -3.6106   TATGTAGTAGCCGCC GCTGTCGGCGCGCACGCGCTCGCCGCC CATGC GTAGCCGCGCGCCTTCGCGCCGGCCGC TTTCGACATATTCCA  78 396
      BB1885 2005034 .. 2005057 + -10.9  -2.80056   GCCTGACGCCGGCTA          GGCCCGCGC TTGGCC GCGCGCGCC           GTTTGGATCGATAAT  64 35
      BB1886 2006220 .. 2006258 +  -8.7  -3.03159   GGCCTGGCGCTCAGT  GCGC-GCCGGCCGC-CGCC TCG GCCGCGCCGCCGCCCGCGC  TCTTGGCGGACTTGG  56 49
      BB1892 NONE
         qor 2014053 .. 2014072 + -16.4  -4.18018   TTGGCCCATGCAAAA            CGCGCCCC TTGC GGGGCGCG             TTTTCGCTGGCGGAC  95 54
      BB1895 NONE
      BB1896 2017346 .. 2017360 +    -7  -3.01924   GCGGTAATCAGGTGC               GGGCCG GCG CCGCCC               TGTTCGGCCAGCGTC  52 478
      BB1899 NONE
      BB1900 NONE
      BB1901 NONE
      BB1902 2023278 .. 2023308 +  -7.5  -4.07568   GTAATCCCGCATCGG      CGG-CGGGCT-CCGC ACG GCGGCGGCCCGTCCA      TTTTCCCGGAAGCAG  71 37
      BB1903 2024535 .. 2024550 +  -8.2  -3.18383   CGGCCAGGCGTTCGG              CGCGTC GCCA GGCGCG               TTGATGCATGGCGCT  59 102
      BB1905 2028576 .. 2028590 +  -2.7  -3.70902   GCTCGGCGATCTCGT               CGTCC TCGAT GGCCG               TTTCCATGTAGGCGG  53 239
      BB1909 2032853 .. 2032900 +    -4  -2.95223   GCGCCAGGCGGCGGC GCGCC-TT-GCGGGCGGGGCCG GTTGAG CGGCGCGGCGCGCGAACGGGGC TATCTCGTACAATTC  44 1
        xseB NONE
      BB1911 NONE
         dxs 2036209 .. 2036225 +  -2.2  -3.13522   GCCCGTGACAGGTAA              GGCGAA ATGAA TTCTCC              TATTGATCCCGCGAT  42 176
      BB1913 2037143 .. 2037175 +  -2.6  -2.52464   TAATCGAGAGCTTTC     TTGCTCGACTGCCTG GTTT TGGGCGG-CGGGCTA      TCCCTTGCCGGGGCC  37 156
        rpsF 2037620 .. 2037634 +  -7.1  -2.70932   GCGGCCGAGTAACAG               GGCTC AGACA GAGCC               TGGTTGGCAGACCCA  48 29
        priB NONE
        rpsR NONE
        rplI 2038846 .. 2038862 + -10.8  -5.75342   GCATGCCTGAAAAAA              GCCGGC CTGGT GCCGGC              TTTTTTTTCGAGGGC 100 48
      BB1918 NONE
        dnaB 2041281 .. 2041314 +  -2.9  -4.56597   CTGTCCGGCAAAGAT     CACCTGGGCCATCGG GATA CCGCTGGCCAGGCTC      TTTTTCGAGCCGCAG  71 160
      BB1925 2047335 .. 2047349 +  -2.1  -3.07935   TCAAGGATATGTTCC               GCAAG GACGG TTTGC               TTAAATGAATCCGAT  42 3
      BB1926 NONE
        thrC 2050087 .. 2050124 + -28.5  -4.26076   CAGGCTGTTTGCAAG   GGCAACCCCCGGCCGCC GCAA GGCGCCCGGGGGTTGCC    TTTTCATGGCCGTCC 100 51
      BB1928 2050559 .. 2050583 + -17.1  -4.36914   GAACCGTGAAAAAAA          GCCCGCCGGCG CGA TGCTGGCGGGC          TTTTCTCGCGCAAGC 100 88
      BB1931 2055596 .. 2055611 +  -2.6  -3.61178   AGTTTTCACGGGGCA              TGGTTA TTCC TAACTA               TTTCAAATGACTCGG  50 495
      BB1933 2056532 .. 2056543 +  -3.6  -3.48395   CCAGCCTGCCTGCCC                TGCG TCAT CGCG                 TTCTATAGACGGAAT  49 6
      BB1934 2058063 .. 2058080 +  -6.9   -5.9873   CCTGGCCTGGAAAAA             TCGCGTG GTGA CGCGCGG              TTTTTTTTGTGCTAG 100 66
        aroG 2059701 .. 2059711 +  -2.4  -3.66784   CATGGCATCGGTCAA                 GGCC TGC GGGC                 TTGTATTGCGCATGC  50 374
      BB1937 2073601 .. 2073623 + -19.2  -4.72272   CGCGGTGCCCGGCAA           GCCCACGCGA ACG TCGCGTGGGC           TTTTTCATGCCCGCC 100 57
        glcD 2075199 .. 2075219 +  -3.2  -3.81951   CCGATCTGGCGCGCT            TCTAGGGC GTGCG GCCATGGA            TTTCGTCCTGTCGGA  56 21
        glcE NONE
        glcF 2077969 .. 2078004 + -15.4  -3.68619   GGCGGCCGGTATCGA    CGCGCGTCGTGCCC GCCACCCA GGGCTTGACGCGCG     TTTCGATGAATTCCA  88 408
      BB1943 2081890 .. 2081933 +   -18  -3.61894   GCGCGCGCGCGGTTA GGCG-GGCCCCGGCGCGGCGC CAT GCGCCGCACCGGCCCCGTGCC TTATTCCACGGCCTT  93 25
      BB1949 NONE
        trmU 2089238 .. 2089270 + -11.1  -3.73775   GGAGGCGCGCCGGTC      TCGCGGTGGCCGCGG CCG CGGCCGCCACAGCGG      TTTCATAAACCTGGG  77 63
      BB1951 2090174 .. 2090193 +   -15   -4.8622   GCCGGCAATGAAAAA            GGCGGCTC ATGC GAGCCGCC             TTTTTCATTGCGCGC 100 80
        purB NONE
      BB1954 2092922 .. 2092937 + -10.4  -5.96521   GCAAGGCAAAAAAAA              CCGGTC GCGC GACCGG               TTTTTTTTCGTTCGT 100 62
      BB1957 NONE
      BB1958 NONE
      BB1959 2097393 .. 2097407 +  -3.4   -4.2828   ACTTCGCCGCCATCG               GGCAGC ACG GTCGCC               TTTTCCTGGATGCGG  67 245
      BB1962 2100162 .. 2100188 +  -2.8  -5.06103   CGGGAGCAGCGCGGC         TTGTCCGGCTGC CCA GCGGTCTGGCTA         TTTTTTGCAAATTGT  81 442
      BB1964 NONE
      BB1965 2100928 .. 2100971 + -22.8  -2.72471   TGTCCTTCATCGCGC ACAAAACAAAATGCCCGCAA GCGA TTGCGGGCATTTTGTTTTGA ATTCTCTGGTGGCGC 100 80
      BB1968 NONE
      BB1969 2105857 .. 2105874 + -14.1  -2.64616   CGCCGGCCGGGCGCA             GCGCGGC CAGC GCCGCGC              TGATGTCCATGGCGG  66 67
      BB1973 2110476 .. 2110498 + -12.7  -5.02074   GGCGCAAAGAAAAAA          CCCCGG-CGC TTGC GCGACCGGGG           TTTTTTGGCACATCA 100 57
      BB1974 2111416 .. 2111444 + -15.4  -3.72576   CGCGGCAAAGAGAAA       GCCCCGG-CAATC ATGC GATTGACCGGGGC        TTTCATGAAGGCAGG  90 46
         rnr 2114432 .. 2114457 +  -6.7  -4.08064   ATTGCACCGTAGACC         GGGCCGCAGGGC CCG GCCC-GCCGCCG         TTTTCCGGCGGCGTT  68 80
      BB1976 2115251 .. 2115273 + -12.6  -3.03124   GTAAACTCTTGCAGC           GGCGCGCCGT CGC GCCGCGCGCC           TCTTCGAACGTCCGA  68 37
      BB1977 NONE
      BB1978 2117338 .. 2117352 +  -3.4  -4.66537   AAGCTAGTATTGGCG               CGGCTC AGG GCGCTG               TTTTCTCTTGACAGC  72 105
        hupB 2118102 .. 2118135 + -12.4   -5.4505   AAGCAGGCGCAATAA    CCCCG-GCGAGGGCGC ATCG GCGCAC-CGCACGGGG     TTTTTTGTTGCGCGC 100 276
        tonB NONE
        exbB NONE
        exbD NONE
        basR NONE
      BB1984 NONE
         kup 2124511 .. 2124523 +  -4.7  -3.69068   GGACAGGCACCCTCG                CGCGG TTG CCGCC                TATTTCTTGCCGTCC  58 98
      BB1989 2128966 .. 2128982 + -11.5  -3.01712   CGACGAGACTCGTCC              CGCCGCG CGG CGTGGCG              TATTCCCAGGGCAGC  62 305
      BB1995 NONE
      BB1996 NONE
      BB1997 NONE
      BB1998 NONE
      BB1999 2138820 .. 2138832 +  -3.3  -2.52464   AAGGCGGCCCAGGCC                TCCGG CGC CCGCA                TGGATTGACCCGGCA  39 5
      BB2000 2139724 .. 2139741 + -11.3   -4.0616   GCGCCAAAACAAAAA             GGATGCC CGCG GGCATCC              TTTCTGCTTGCCGTA  81 82
        xseA NONE
        sodB 2150080 .. 2150100 + -19.7  -3.75153   CACGTGCGATCGAGA            CGGCCCGGC CCT GCCGGGCCG            TTTGCATTGCAGCCA 100 47
      BB2014 2152923 .. 2152938 + -10.4  -5.15969   CGGGCATGGCAAAAA              GGAGCC GTAA GGCTCC               TTTTTTGCGTTCCGG 100 54
        clpS 2154403 .. 2154421 +    -8  -4.19704   GGCCTGATCCGCATC             GGGCGCGG TCG CCGCGTCG             TTTTGCCTGGCCTTG  71 34
      BB2018 NONE
         pbp NONE
        clpA 2164209 .. 2164222 +  -4.5  -2.94747   ACTGATCGACTGACC               GTGTG GATC CACGC                TCTCTGATCGCCTGC  44 28
      BB2021 NONE
      BB2022 NONE
      BB2023 2168003 .. 2168029 +  -5.7  -2.98823   ACTGGATCGCAGTCC         TGATGGCAGGC ATCAC GCCGGCCACCG         TATCTCTGGAAGCAC  48 133
        putA 2171888 .. 2171905 +  -6.2  -3.51365   AGTTGCAGGGGGTAA             CCCGCG CCTGCT TGCGGG              TTATCTCCAATATCG  55 40
      BB2025 2173283 .. 2173318 +   -24  -3.53012   CTGATCGGCCTGTGC    CGGCGGCGCGGC-CCCC CCG GGGGCGCCGCGCCGCCA    TTTGCCGCAGCCGCG 100 37
      BB2026 NONE
      BB2027 NONE
      BB2028 NONE
      BB2029 2176953 .. 2176988 +  -5.2   -3.9461   CCTATCTGGGCGAAG    TCGAGGCCTGAGCTTG TCCG CACGCACGGGCGCCGA     TTCTTCTTGCGGAAC  62 15
      BB2031 2179042 .. 2179057 + -10.4  -6.06723   CGTTCGATTTCCAAA              CCGCCT CTCG AGGCGG               TTTTTTTTTGGGAGG 100 58
        bapC 2182232 .. 2182266 + -19.4  -3.53091   CTGGTAGCGGCGCAT     CGCAACAACGGGGTCG TGA TGACCCCGTTGTTGCA     TTTCCGGGCCGCGCT 100 34
      BB2036 2184869 .. 2184894 +  -4.5  -3.53012   GCAAGCATAGGCAAC         CCTCCGGCCGC TCCC GCGGCGTGACG          TTTCCGGCACGGCGC  51 31
      BB2037 2186540 .. 2186553 +  -8.1  -2.78715   GCCACTCGACAAACG               TGGCG AAAT CGCCA                TATAATCAAAGGCTT  52 93
        rpmI 2186996 .. 2187014 +  -2.4   -2.8655   GAAAGCGATGATGCC             TTTCGCTT GAT AAGGGAGA             TCTACTATGCCTCGC  40 16
        rplT 2187405 .. 2187435 + -16.2  -4.09685   TACATCGCGGATCGC       TGCAAACGGGGCTG TAA TGGCCCCGTTTGCG       TTTTGAAGGCTCAAA  95 50
        pheS NONE
        pheT NONE
        ihfA 2191246 .. 2191259 +  -2.3  -3.88137   CCGGACCCCGCCTCT               GCGGA GTGA TACGC                TTTGTCGGCAATTGT  55 17
      BB2043 2191759 .. 2191788 + -15.8  -4.41047   TACGGCAGGCCGCGA       CGCCGCCTGGTTC TTCGC GAACC-GGCGGCG       TTTTCCTTGGGCGCT 100 61
      BB2045 2193992 .. 2194025 + -15.9  -3.14564   AACTGGATCTGTAGT     CCGCGCCGGGCTGCC CGTG GGCAGTCCGGCACGC      TTCCTCGGCCCGTGC  82 27
      BB2049 2197376 .. 2197431 + -17.4  -2.97707   TGGACGTGATTTCCG GACGCGCGAACTTGCGCCCCTGGGCT TCGC AGTACTGGCGCGCGCGTTCGCGCGCC TGGTTCTTGATCTCG  82 141
      BB2053 2199628 .. 2199665 +  -3.9  -3.56594   GGTGCCCATATAGTC   GGCGGCCGCGGCCTGGGG CAG CGGCGGGTTG-GGCCGGC   TTTGGGCGAATTTCA  51 491
      BB2055 2202142 .. 2202187 + -12.7  -3.05844   ATGTAGAACTGGATG CGCG-CG-ATACGGCCGCGCA CGTACT TGCGCGGCTGTATGCGGCGGG TCTTGAAGTCCACGA  66 360
       ecnA2 2203030 .. 2203060 + -10.4  -4.86621   GCCGCACCGTGCGCA      GCCGCC-TGCCGC GATAGG GCGCCAAGGCGGC       TTTTTCATTGGGCGT 100 59
      BB2058 NONE
      BB2059 2204038 .. 2204054 +  -7.3  -3.95022   TTTTGGGTCGAATAA              TATGCGC ATT GCGTATA              TTTCGTATTCCTCCC  70 89
        pyrB 2205367 .. 2205425 +  -7.9  -4.07568   CTCCGTCTTCCACGG CCTGGACTGA-GCCGTATCGCGTGGCGC GCCA GCGCCACGCGAGCCCGCGTCAGACGCGC TTTTCCCCGCCCAGC  71 16
      BB2062 2206968 .. 2206989 +  -9.5  -3.05384   ACAGTACGCCGGTGC           GCTGCAGATC GGC GATCTGC-GC           TTCGCTGCGGCCCAG  60 306
      BB2065 2210524 .. 2210550 +  -2.2  -3.04144   TTGCGCCGCGGCCAC         TGCCATTCTTAC CGT GTGAGGACGCCA         TGTTCGACGTAACGA  41 7
      BB2066 NONE
      BB2067 NONE
        fabG NONE
      BB2069 2213194 .. 2213204 +  -3.2  -3.05384   ATTGCCCTGTGGCGC                 TCGA CGG TCGG                 TTGAGTCCGCAGGGG  43 11
      BB2070 NONE
      BB2071 NONE
      BB2072 2216987 .. 2217001 + -12.8  -5.15969   CTATGCGGGCTTGCT               GCCCCC CGA GGGGGC               TTTTTTGCCTTGGGG 100 159
        recA NONE
        recX 2223045 .. 2223091 + -11.5  -3.33815   CGACTGAACGATGCC GCTTCGTGCGGGCGGCGGCGCGC GAT GCGTGCC-C-GCCTGCCTGGGGC TTGCTTGCGGCCCGT  70 34
        metE 2226624 .. 2226644 +  -6.7  -3.40403   GGTCGGCCCGGGCCG            CGTCGCCGG CAA TCGGCTGCG            TTATACTCCCCAGGA  55 153
      BB2080 NONE
        sucC NONE
        sucD 2229407 .. 2229426 + -16.4  -5.78622   CCGCCTGTCCCAGGA            CGGCCCGC GACC GCGGGCCG             TTTTTTTTCGCATGC 100 57
      BB2083 2230368 .. 2230410 + -23.5  -5.07652   GCTGAACTACAATAG CGGGCTGTTCGGGCCCCGCC TTCA GGCGGGG-CTGACCAGCCCG TTTTCTTTTGGCCGC 100 47
      BB2084 2231291 .. 2231324 +  -5.9  -4.03413   GTTCGTGCTGGCCAT     CCTGGGGGTGGTGGC TTCG GTCATCGTCTCCAGC      TTTCTCTGACGCCCT  64 92
        HemC NONE
      BB2086 NONE
      BB2087 NONE
      BB2088 2235912 .. 2235929 +  -2.6  -4.23781   TCCGCCGGCCCGGCG             TCCGGC GACAAA GCCTGA              TTTCATTTTCATCAA  63 8
         ppa 2236522 .. 2236563 + -23.8  -4.21194   GCCTGGGGCGGCCGG CGGCGCGGAAGCGA-CGGC AGGCA GCCGCTCGCATCCGCGCCG TTTTGCGTCATGCGC 100 53
      BB2090 NONE
        ecnB 2237557 .. 2237575 + -13.1  -5.75342   CCGGCATGATGCAAG             CCCCCGG TTGCT CCGGGGG             TTTTTTTTGCCGCCG 100 51
      BB2092 NONE
      BB2093 2239455 .. 2239475 +  -6.1  -2.57132   TCCGCGGGCCGGAAA           GCCG-GCC ATGAGG GGCGCGGC            CTTCTCGCGCAGGCA  45 15
      BB2094 NONE
      BB2095 NONE
      BB2096 NONE
      BB2097 NONE
      BB2098 2244573 .. 2244593 +  -4.6  -2.64616   CGCGGCCCGTTCACG           GGGCAGCCG GAGC CGGC-GCCA            TGATCTGGCTGGCCA  43 2
      BB2099 2245420 .. 2245433 +  -8.1  -3.53012   GCTGATCCGCCGCAT               CGTCG CCAT CGACG                TTTGAGGAGCCGGGC  60 7
      BB2100 2246506 .. 2246525 + -11.4  -3.04792   CATCGACGTGGCGTT            CGTCGGCCG CGA CGGCCG-CG            TGTTGCGGCTGGTGC  66 186
      BB2103 2250030 .. 2250051 +  -7.9  -3.96337   AACATGATGTTCCTC           CCGGG-GCGC TGG GCGCGCCCGC           TTTGCTACTTTTTGC  70 505
      BB2106 NONE
      BB2107 2253219 .. 2253229 +  -3.2   -3.7614   GACTGGGCAGCTGGG                 CTGG AAG TCAG                 TTGTTCGTCCTGATT  54 2
      BB2108 2254260 .. 2254291 +  -9.4  -3.03243   CTAGTCCGCTGCCGG      GCGTTTCGCGGTGGG CGG CCCGCCG-GTAATGC      TCTTCGAAGATCCGT  55 174
      BB2110 2258573 .. 2258592 +   -10  -4.07568   CGGCAGTGTCATAAT            CGGGGTTG ACCG TAACCCCG             TTTTCGCGCGAAGCC  79 27
        aroC NONE
      BB2112 2260543 .. 2260591 +  -8.6  -2.62184   GCCAGGCCGCCAAAT AGGCCGCGCGTTCAGGCCGGGCT GACG GGCGCGGCCAG-GCGCGCGATCG TGGTGTCCAGCGGCC  53 24
      BB2116 NONE
      BB2117 NONE
      BB2118 NONE
      BB2119 NONE
      BB2120 2268288 .. 2268305 + -12.7  -3.29829   CGCTGCATGCGGGCA             CCGCACC ATCG GGTGCGG              TTGTCGGAAGCTATA  74 88
        fdhA NONE
        fdhB NONE
      BB2123 NONE
        fdhC NONE
      BB2125 2274020 .. 2274065 +  -8.2  -3.61398   TAAGTCCGGGCCGCA AG-CC-GCGCG-GCGCCCGCCGT CTC AGGCCGGGCGCGCGCGCCGGACC TTCTTGCGCGCGAAA  65 38
      BB2127 2276050 .. 2276061 +  -2.2  -3.12803   CACGCGCGGGGCATG                GCAT GACG GTGC                 TGTTCGATCTGCGTG  42 20
      BB2128 NONE
      BB2129 2277667 .. 2277687 + -16.9  -4.07687   AGCACGAAATCCAAA            GGCCACGAG TAT CTCGTGGCC            TTTTGCACGGGGCGT  95 121
        leuC NONE
        leuD 2279936 .. 2279972 + -18.6  -3.37556   TGACGCGTTGCCTGC    CGGCCCGCCGTCCGCG TTGAT CGCGCGCGGCGGGCCC    TTGCCTTGTTTTCCC  93 38
        leuB 2281117 .. 2281157 + -17.7  -3.97602   TGCCGGGCGCGTCCA  TTGTGCGAAAGGGCCGCGA TTT TTGCGGCTTTTCCGCACAA  TTTGTCCCTATATTC 100 61
         asd 2282409 .. 2282465 + -11.8  -4.07568   CCTGACGCGCGGCGC CGGCGCGCATGGCAGGATACAAGGGCGCC CGCG GGCGCCCTTG--T-C-GC-AGGCGCGCCG TTTTCGGCGGCAAGG  85 36
      BB2134 NONE
        truA 2285154 .. 2285166 +  -4.7  -3.61398   TTTACGCAAACGGTC                CGCGC TCA GCGCA                TTCTTCCACACCCAG  55 130
        smoM 2286277 .. 2286293 +  -6.5  -3.53012   ATGGCGACGGTGGCG              CGGGG CAAATAA CCCCG              TTTCGACGCGACGCG  57 14
      BB2137 NONE
      BB2138 NONE
        trpF 2289615 .. 2289640 +  -9.7   -5.1971   AGCACCACCTTAAAA         GCCGCGTCAGTC TTT GACTT-CGCGGC         TTTTTGCTTTTTGCT 100 170
      BB2144 NONE
        aqpZ 2294875 .. 2294899 + -12.7  -2.75064   GCTGAGGCCGGCAAA          GGCGGCGGCGC GCC GCGCCGCCGGA          TCCTTACATGGGCAG  68 36
        hemN 2297193 .. 2297225 +  -4.6  -4.24342   TTTCTCGCTCAGGTA      CAGGGCCAGCGCGA GGTCG TCGGCCAGGCCCAG      TTTCTTCATGGCGCG  66 459
        thrS 2300327 .. 2300343 +  -3.6  -2.82015   ATCAACGGTGAAATC              CGCGTC CCCGA GGTGCG              TCTGATAGGTCTGGA  41 85
        infC 2300841 .. 2300877 + -18.6  -3.05463   CAGGCTGATCCCATC    CCCGGCCCGGTTGCCC ATGAG GGGCGTCCGGGCCGGC    TTGCGTGCGGCCCGT  89 33
        gshB 2301933 .. 2301946 +  -3.1  -2.87243   GCCGGCTGAACTTGC               TGCTA TGAC TGGCA                TCGTTATCGTCGTGC  41 32
      BB2153 NONE
        ptsH 2302737 .. 2302763 + -10.8  -2.62735   AAAACCTCAGGTTCC         GGCAGCCCGC CGTCGGC GCGGGCTGCA         TCGTCTACGCGCTCT  58 42
        ptsI 2304558 .. 2304575 + -14.1  -5.64006   GGTGGCACGGCAAAA             CGGCGCC TTGC GGCGCCG              TTTTTTTCGTTGCGT 100 47
      BB2158 NONE
      BB2159 2307721 .. 2307739 +   -16  -5.31275   GGGCGCGGCAATGCG             GGCAGGCC CAG GGCCTGCC             TTTTTTGTCGTCAAA 100 72
      BB2160 NONE
      BB2161 NONE
      BB2162 NONE
      BB2163 2311056 .. 2311069 +  -8.1  -3.28712   CGACCAGGTTGCCCA               GCACG ATGC CGTGC                TTGTGGCCCAGGCCC  55 237
      BB2167 2314175 .. 2314190 +  -6.2  -5.17488   GTCTATGGCATCAAG              TTGCAT GGTT ATGCAA               TTTTATTTTGCTGTT  89 490
      BB2169 2315598 .. 2315613 +  -8.2   -3.4247   TCCAGCGCCGGCGCG              CCGCCG CCTT CGGTGG               TCTTCTTCAGCTTCT  61 343
        purN 2321620 .. 2321643 + -15.2  -3.54475   AGCGCCTCTTTTTCT          GGCCGGCGGC GTAA GCCGGCGGCC           TTCTGTAATACCAGG  86 12
      BB2175 2323529 .. 2323539 +  -2.4  -4.06419   CAGGGTGTCAGCATA                 CAGG TAG CCGG                 TTCTTTGTAGCAAAA  57 432
      BB2177 NONE
        uvrD 2327254 .. 2327308 + -15.8  -2.61383   GCTGGACATCATCAC GGCCTGAGCTTCGCGTCTTGCGCCCGC ATCG GCTGGCGCAAGACGCG--GCA-GGGCC ATTCTCAATAGCGGT  77 19
      BB2185 2337679 .. 2337695 +  -2.2  -3.16191   CGAAAATGAAGGGGC              GGGGAA AGTCC TTCCGC              TTGGTCAGCCTGTCA  43 123
      BB2203 NONE
        ninB NONE
      BB2205 NONE
      BB2206 NONE
      BB2207 NONE
      BB2208 NONE
      BB2209 NONE
      BB2210 NONE
      BB2211 NONE
      BB2212 2352656 .. 2352677 + -13.7  -4.54727   TCCGTCAGAAACGAA           GCCCCGAGCC GAT GGC-CGGGGC           TTTTGCTTTGCGGGC 100 76
      BB2213 NONE
      BB2214 NONE
      BB2215 2355959 .. 2355973 +  -2.1  -2.87132   AGGCCAGGATGGCCA              GC-CTG CAAA CAGAGC               TGTATGACGCCACCG  40 4
      BB2216 NONE
      BB2217 2357328 .. 2357347 + -12.1  -5.80003   GAGCCATTCCCGTCC            GGCCCGC CACTGC GCGGGCC             TTTTTTCTTTCTTAG 100 44
      BB2218 NONE
      BB2219 NONE
      BB2220 2359314 .. 2359333 + -12.8  -3.06501   CGCCGTTTGACGGTC            GCCCCTGC TCAC GCGGGGGC             TTCCGTCAGCCTGTG  72 42
      BB2221 NONE
      BB2222 NONE
      BB2223 NONE
      BB2224 NONE
      BB2225 NONE
      BB2226 2361805 .. 2361818 +  -9.5  -5.46657   GGGCGCAACTGGAAC               CCGCC ACAT GGCGG                TTTTTTATTGCCCTC 100 69
      BB2227 NONE
      BB2228 NONE
      BB2229 NONE
      BB2230 NONE
      BB2231 2366167 .. 2366218 +    -5  -3.79071   CAATTGGAAACGATG AGCGATGCGTAATGC-GCAATGCCG GAA TGGCGTTGCAGCCTCTCGCGTTGCA TTTACATATTGTCCC  58 14
      BB2232 NONE
      BB2233 NONE
      BB2234 NONE
      BB2235 2371717 .. 2371729 +  -6.2  -5.80817   CCAATGAATGAACGG                GCCC ATAGG GGGC                TTTTTTTGTGTTGAG 100 208
      BB2237 NONE
      BB2238 NONE
      BB2239 NONE
      BB2240 NONE
      BB2241 2374500 .. 2374520 +  -9.7  -3.54741   GAACAGCACGCGGTC            GCCAGCC TGAAAGC GGCTGGC            TTTCACCAGCTGCTC  67 405
         phg 2378209 .. 2378232 + -10.9  -3.36273   GCCGGGCCGCGCCGC          GGGGCCGCC TATAAT GGCGGCCCG           TTGGTCTTCCCAGGC  70 44
      BB2247 2378542 .. 2378568 +  -7.9  -5.06816   GGCGCCATCTGACGC        ACTGAGCGCGCC ATCG GGCGCGC-CGGC         TTTTTCTTGGACAAT  95 21
      BB2248 2379129 .. 2379140 +  -2.2  -4.05004   AGTGCCGTGCCTTCT                C-CGG CGT CCGCG                TTATTGTTCTACTGC  57 246
        cspA 2379441 .. 2379456 + -11.8  -4.93547   AGCGCGTCCATAAAA              GCCCCC GCCA GGGGGC               TTTTTCATTGCTTGG 100 48
      BB2250 2380304 .. 2380314 +  -3.2  -3.77808   GCGAGATCTTCAAGC                 GACG CGG TGTC                 TTGTGTTCTGGTCGC  54 261
        cspA 2380673 .. 2380698 + -16.9  -5.06414   GGCCGCATGAAAAAA         GCCCCATTGCC TCGC GGCAGTGGGGC          TTTTTGTTGCGCGCC 100 78
         tig NONE
        clpP 2383462 .. 2383472 +  -4.6  -2.75992   GCGCTTGCAGGACCC                 TGGC ACT GCCG                 TCATGTTCGATAAGC  44 46
        clpX 2384881 .. 2384895 +   -10  -5.52909   GCCATTGCAAGAAAA               CCCGTT TGT AACGGG               TTTTTTTGCATCTTC 100 56
         lon 2387533 .. 2387557 + -22.9  -5.79526   CAGCGACCCGCAAAA          CCGGGCCCGGA TCA TCCGGGCCCGG          TTTTTTTTCGGCTAT 100 66
      BB2258 2390038 .. 2390054 +  -7.2  -4.21827   TGAGCCCGCGCGTCA              TCGCCG CGATC CGGCGG              TTTTCCCGTGTTTCA  72 38
      BB2259 2391038 .. 2391058 +  -2.4  -3.16564   GGTGCCGTTGGCCAA            GTCGCTCG GCGTA CGGGCGGA            TTGATGCCATGAAAA  42 1
      BB2260 2391507 .. 2391520 +  -2.3   -2.6563   GGCGATGGTGGCCGA               GTGGC TGAT GCAAC                TGCGTTATTGAGCGC  38 1
      BB2261 NONE
      BB2262 NONE
      BB2263 NONE
        fabG NONE
      BB2265 NONE
      BB2266 NONE
        pcaI NONE
        pcaJ NONE
      BB2269 2399271 .. 2399287 + -13.7  -3.17075   GAGCCTTCAGCGCGG              CGTGGCC GGC GGCCACG              TTGCATTGCCCCACC  76 47
      BB2270 2401218 .. 2401244 + -22.3  -5.75342   AAACGCGTCGTGCCA         CCGCGCGCCGG AACAC CCGGCGCGCGG         TTTTTTTTGCCGCCG 100 44
        uvrB 2405735 .. 2405745 +    -4  -2.62936   ACCTCATGTATTTTC                 TTGA AAA TCAA                 ATTAATTGCATGATT  41 164
        ptpA 2406420 .. 2406435 + -11.8  -5.00616   CCCAAAATGAGAAAA              CCGCGC GACT GCGCGG               TTTTTTCCGACCGAG 100 96
      BB2275 NONE
        iscS NONE
        iscU NONE
        iscA NONE
        hscB 2409646 .. 2409666 +  -2.4  -3.32844   GGCGGCCGGCCCGAT            GCGCGGCA ACCGA TGACCCGC            TTGTGCGGTGCCGCG  45 81
        hscA NONE
         fdx NONE
      BB2282 2412151 .. 2412183 + -22.1  -2.71712   CCGGCGCGCCGCCCG      GACAAGGGCCCCGTC ATG GACAGGGCCCTTGTC      GTTTCGGGGCCGCGC 100 49
      BB2283 2413241 .. 2413263 + -17.7  -3.21416   AAGTCGGCGCGTCCG           GCCGCCGCC AGGAA GGCGGCGGC           TTCATCCTCGAGCTG  85 121
        livG 2415060 .. 2415082 +  -5.5  -3.72324   CGCCGGCTGGCGGCG          CA-GGCGGCC TGAT GGACGCCCTG           TTCTTCCTGGAGGTG  60 14
        livH NONE
        livM NONE
        livK NONE
        livF 2419007 .. 2419021 +  -3.5  -2.78384   TCAAGCACTACAAGC              GCC-GC AAGC GCTGGC               TGTCATGACGCGCGC  40 3
      BB2290 2420916 .. 2420937 +  -2.9  -3.12351   GCAGGCAGGTGGCGG           TG-CGTACCG GCG CGGTCCGGCG           TTGCGTATCCAGCGC  43 50
      BB2291 2422088 .. 2422125 +  -7.6  -2.73364   CGAGCGCGCGGATGT   AGTCGGCGTCGAAGTA CATGGC TTCTTCGTCGCCGGCG    TCCTTGGCCTCGACC  49 511
        lolC NONE
        lolD NONE
      BB2300 2431026 .. 2431073 +  -3.3  -4.07568   CCCTGTGCCTGGCGT TCGCTGCGGGGCG-GGCGCACGC GCGT GCCTGCGCCATGTGCTGCC-CGA TTTTCACCGAACCGG  60 83
       sphB3 2434563 .. 2434587 + -12.8  -6.34424   TCCGCCCGTTGTTGG          CCGCCTGTCG TGCAT CGACTGGCGG          TTTTTTTTTTGCCGC 100 108
      BB2302 2435586 .. 2435604 +  -3.8   -3.3422   GTAGGCGAAATCCTC             GTCAAGTC AGC GACTTCGC             CTTTTTCGACCACTC  49 187
        bipA 2440597 .. 2440611 +    -7  -2.88236   CCACGCATCCGCGGC               GGCCCG GCG CGCGCC               TATCGTGTCGCTTTG  49 171
      BB2304 NONE
      BB2305 NONE
      BB2306 2444999 .. 2445022 +    -8  -3.09015   CGCGCCTTTCGCGCC          GGGCCGTTGG CGCT CCGGCTGCCC           TTGAATCCCTATGCA  55 43
        greB 2445698 .. 2445724 + -15.8  -3.17571   CCGGCGGAAAAGAAA         CGGACGCCAGCT TTT GGCCGGCGTCCG         TTGGGTTGGAGGGTT  86 120
        purL 2453162 .. 2453183 + -14.5  -5.55769   TTCGCTCCATTCGAA           CGGCCTTTC GCGA GAAAGGCCG            TTTTTTATTGTCCGG 100 50
        fhaS 2463046 .. 2463064 +    -3  -3.36289   TGCGGCAAGGCGCCG             GCAGGCAT AAA ATGGCGGC             TTCGTTCCCGTACTG  47 72
      BB2313 NONE
      BB2314 2465452 .. 2465499 +  -3.9  -3.57144   CACGGCACACGTAGT GCTCGGCG-GGCCGCGC-GGGCC ATGC GGCCTGGCGTTGCCGCGCCACGA TTTCCGAATAGGCGG  51 328
      BB2318 NONE
      BB2319 2470465 .. 2470486 +  -4.3  -2.86413   CCTGGTCCAGCGCCT           GGGCGCG TTGCGTCC CGCACCC            TGATCTTTCCCGTTT  43 1
        dsbG NONE
      BB2321 2471906 .. 2471916 +  -2.4  -4.26681   TTGATAGGTGCCGTA                 GCGC GCA GCGG                 TTTTCAATGCTTTGT  63 262
      BB2323 2474392 .. 2474419 +  -9.1  -4.09864   CGCGCCGGGTCTTGC        GGTGCGCCGGCC ATTCC GGTCGGCG-GCC        TTTTCCACACTGCGT  76 173
      BB2324 2477038 .. 2477071 + -10.1  -3.57792   GCCTCGGCCTCGGGC     TCGACGGGCGTCGGC AGCG GCAGGCGCGCGACGA      TTTCCGCGTCGGTGC  67 413
        guaB 2478974 .. 2479011 +   -20  -4.86731   ATCACGCAATGCATC   GCGCACCGG-CAGAGCC CGCCA GGTTCTGGCCGGTGCGC   TTTTATTTCCAACCG 100 58
        guaA 2480664 .. 2480698 + -14.5  -5.46657   TGATTTCACATTTAA    TGCCATCGATGATTGC GACC GCG-TCATCGATGGCA     TTTTTTCTTGGAGTC 100 59
      BB2330 2483744 .. 2483761 + -12.7  -2.53263   CCAGCAGCAGGGCGG             CCAGCGC CGCG GCGCTGG              TGCGTTGGGCATGGC  62 411
      BB2332 2485218 .. 2485233 +  -2.4  -3.64142   AGGCTCGCGGCGCGG              GCCTGG CCAG CCGGGG               TTATATGGTATTTTG  50 40
      BB2333 2486378 .. 2486404 + -12.2  -3.18264   GCGTGAGCGCCGCCC         CGGGGCGACGGC CAG GCCGTTGGCCTG         TTCATGCGTGCGCGG  71 35
      BB2337 2489389 .. 2489402 +  -5.2  -3.60627   CCGGTCGCGAAGAAA               GGCC GATTGA GGCC                TTTCGGCTGGCGTCG  55 16
      BB2340 2494174 .. 2494194 +    -4  -2.79183   GCAGCAGGCGCTTGG           CGC-GCT-CG ACG CGCAGCTGCG           TCTGGTAGGCGTGCG  40 212
      BB2342 2496186 .. 2496200 +  -2.7  -3.02511   ATAAAGAACGGTTGA               AGGGC ATCAG GCCCG               TATTGCGAACATGGA  41 26
      BB2343 2497315 .. 2497366 +   -10  -2.71011   TGAGCCCTGGCACAA GGC-GGGCCGCCGGGGCCTCGCGC GGCGAA GCGCAAAGCCCCGG-GGCACAGGC TCATTCCAGCCGGAT  59 38
      BB2345 2499659 .. 2499679 +  -3.9  -4.82901   TCCCGAGTAATGCCA            GGCGGTT CCCGCCC GGCCGCC            TTTTTCTCCCCCAAC  78 31
      BB2346 NONE
      BB2347 NONE
      BB2348 2502603 .. 2502613 +  -2.4  -2.78547   AACCTGCCGGTGTTC                 CGGC TGA GCCA                 TGCTTGCTGAGATGA  38 5
      BB2349 NONE
      BB2350 NONE
        gabG 2506426 .. 2506483 +  -2.5  -3.86015   GGCGACATTCTCAAA TAGCCGCGGGCGG-CG-CCTGCAGGCC TTGCGC GGCCTGCAGCACCACCGAGCGCAGCCA TTTGTGGCCGACGTC  55 23
      BB2354 2509670 .. 2509692 + -10.4  -2.81464   AACGCAATAGGACGG           CGGCGCGGGC AGG GGCCGCGCAG           TATCATGGCTGGTCG  60 31
      BB2355 2511243 .. 2511257 +  -9.2  -3.44146   GATGGCCTCGAGCAG               CGCCGT GCG GCGGCG               TTCGTTGTCGCGGCG  65 372
      BB2357 NONE
      BB2358 NONE
      BB2359 2514414 .. 2514428 +  -4.3   -2.8478   GCGGCCACGCTCGTA               CGATT CGTTA AATCG               ATTTACTAACGTCGT  43 160
      BB2360 NONE
      BB2361 2517252 .. 2517273 +  -2.9  -2.94099   CGAGAAAACCGGCGG           GGCGCGC-TG AGC CATGTGGGCC           TATCTCGTCAGGCGA  42 16
      BB2362 NONE
      BB2363 NONE
      BB2364 2520680 .. 2520700 +    -6  -3.53012   CCGCGCGCGGGAGGC            GGCCGTGG CCTGA CAGCGGCC            TTTGCGGGGGGCGGC  55 13
      BB2365 2521887 .. 2521901 +  -4.9  -2.51966   CCGTCACCCTTGCCC               TGGGC AGCCG GCCCG               ATTCCTGGCATTTGC  43 75
      BB2366 2523029 .. 2523044 +  -5.4    -4.183   ATGGCCTGCAACTGC              TTGACG GTGG CGTCGA               TTTCTTCGGCCTTGG  66 221
      BB2368 2524035 .. 2524061 +  -5.6  -3.53012   GTATCGGACTGGCCA         GCGTCGCGGCCG TGG CGGCACCGGCGG         TTTCGGGCCGGCGCA  52 182
        proC 2532110 .. 2532125 +  -6.1  -2.82015   AGGCCATGTTCCTTG              CGCAG CACGTC CTGCG               TGTGCTCGATGTGCG  47 63
      BB2378 2533430 .. 2533480 +   -11  -3.28712   TCCTGGCGCGCGCGC GGCCGTAGCC-GCGGCGGCTAGG GCTGCG TCTCGGCGCCGCCGGCCAGGGCC TTGTAGAGCACGACC  68 18
      BB2384 NONE
      BB2385 2542582 .. 2542638 + -11.6  -3.05384   TGATCAGATCATCGG CAGG-CTG-GCCGGGC-GGGGGCCGCG CTCGAA CGCGGCGTCCAGGTCGGCGCAGTCCTG TTCGCTCAGCGCCAG  66 38
        acoD 2547090 .. 2547104 +  -5.6  -3.78934   CTGGTGAGCTACAGC               GCCAAG GCC CTGGGC               TTCTTCTAACCCGGG  60 2
      BB2390 NONE
      BB2391 2550505 .. 2550515 +  -8.2  -3.33162   TGGTCAACGTGGCGT                 CGGC ATT GCCG                 TTCTCGAATACGCTG  59 280
      BB2393 2552497 .. 2552513 +  -9.3  -2.75481   TGCTCCTGGGTGGCA              GGGGCCC CGC GGCCCCC              TGGTTGGAATTGGCA  56 392
      BB2395 2553668 .. 2553718 + -20.5  -3.65351   AGGCTCCTGCTGAAT CCTGTATGCCGGGGTGCCTGTCCC CGTC GGGACAGGCACCCTTGCC-GCAGG TTTCGCTGCCCATGC 100 112
      BB2398 2554891 .. 2554918 + -17.8  -3.02144   TCGCGCAGCGTGGTT        TCGCGGTAGGCGC GCA GCGCC-ACCGCGA        TGTTGGCGACGGTAA  82 361
      BB2400 NONE
      BB2401 NONE
      BB2405 2560923 .. 2560941 +    -3   -3.1372   GGGCTGGCCATGGCC             GGCCGG CGCGTAA CCGGCG             TCTTCGTAGGCCGTG  43 272
      BB2409 2564206 .. 2564221 +  -3.2  -2.52516   CAGCGGATATTGATC              GCCG CCATCGCC CGGC               CTTGCTGGTCGACGC  39 120
      BB2413 NONE
      BB2414 2568023 .. 2568067 +  -3.4  -3.72576   CGTCGCGCAGCGGCG GCGCGCCGTACAGGCGGCTGT ATTC GCGGCTGAAT-TGCGACGCGC TTTCGTAGCCGACCC  55 75
      BB2420 2574259 .. 2574283 +  -2.7  -4.07568   CCGTACCAGCGGGCA          CGGCATTGCGG CGG CTGCAACACTG          TTTTGCGCCGGCGCC  58 49
      BB2421 2575795 .. 2575841 + -12.1  -3.61398   CATGCGGGGCGCTGG CGGCCACGATGGCGTCAGCCG CCACC TGGATGCCGCCGTCGGTGCCG TTCTTGAAACCCAGC  74 485
      BB2425 2579263 .. 2579280 +  -2.6  -3.61764   GCTAGCGCGGCCAGG             GCAGGG ACGGCG CCATGC              TTTACCGCTTCCTGG  50 36
      BB2426 2579635 .. 2579651 +  -3.5  -2.61548   GGCGCCGGCGGCGGC              GCGGCGG AAT CGGCCGA              TGAGTTATGCTGGAC  39 6
      BB2427 2580722 .. 2580760 +  -3.6  -3.72324   GCGGTTGAGGTGGCG   GGTGAACTGGCCGCTTTC GAT GAAGGAGGCCAGGGCCCA   TTGTTCGTGGCGATG  55 357
      BB2429 2582735 .. 2582754 +  -6.4  -3.14132   AGGCGCCAGTCCCCA            TGCCGG GACAGGCA CCGGCA             TTCCTGCGGGGGCAG  51 91
        pckG 2588816 .. 2588852 + -18.7  -2.71924   ATGGCGGCCTGAGGC   CGGAGC-GGCGCGGCG TTTCGC CGCCGCGCCGGCGCCG    CTTTGCGGCACAATC  87 29
      BB2435 2589520 .. 2589563 +  -7.5  -3.05384   GCGGCCCTGGCGCGC GCCGACGCGCG-CGTGCTG GTGCTGGG CAGCATGCCGGGCGT-GGC TTCGCTGCGGGCGCA  55 49
      BB2436 2590314 .. 2590345 +  -4.2  -3.65812   CCACCCGCATATGGC      CGCCGAACGCGGCCG CGG TGGCCACGCA-GGCG      TTCTCTTCGCGGCCG  51 322
      BB2439 2593426 .. 2593443 +  -2.5  -2.78384   GAAGTTGATGAAATT             GGCCAGC ATCA GCGCGCC              TATCATCACCACGAA  39 363
      BB2450 2605665 .. 2605675 +  -8.2  -3.05384   GGTTGCTGCGGAACA                 CGCG CCG CGCG                 TTGCCTGCGGCCACC  55 345
      BB2453 2609073 .. 2609114 +  -2.6  -3.86897   CCCGGCAGCGGGTCA GGCGGCGTCCAGCCGCTG CCTGCC CCGCACCAGGTCGGCGCC  TTTCTCGCCGATCAG  55 42
      BB2458 NONE
      BB2459 2615748 .. 2615767 +  -4.8  -3.03124   CGTCCGGGTGGCGCG            GCGCGCCG AAGG CGGCGAGA             TATTCGGGGCTGGCG  46 430
      BB2461 2617247 .. 2617287 +  -5.2  -4.18018   GGCGGGTGTGCGGGG GCG-CTGGGCGCCGGCCTG CTTA CTTGCCGGCTTGCAGGCGC  TTTTCCATGCGCGCC  64 138
      BB2463 2618808 .. 2618846 + -10.1  -3.05384   GCATATTTCCAGCGG   TTATAAGGGGCCCGCGC GCCAG GCGCGGGCCCCGTCCCA   TTCCATCGAAGCCGC  63 92
      BB2464 2620301 .. 2620328 +  -5.4  -3.53444   ACCGCATGGCGCGGC        AGGGGCTGGCCG GCCA CGGCGAGTTCCA         TTTCCAGCCGCATGC  52 270
      BB2466 NONE
      BB2467 2623708 .. 2623725 +  -9.8  -3.07816   GCATCAAGCCGTAAC             GCCCCG CCTGCC CGGGGC              TTCACTCCGTGGCAG  60 27
      BB2469 2626268 .. 2626289 + -10.1  -5.78622   GAAGTTGAGTGATTG           CGGGTGTTG GCGA CGGCACCCG            TTTTTTTTGGGGTGG 100 50
         mip 2629182 .. 2629213 + -19.4  -2.52464   GCAGCCTGAGCGTCG      CGCCGGCCCGCCGCG CCG CGCCGCGGGCC-GCG      TCCATTCCCCAGGAG  89 32
      BB2475 NONE
      BB2476 2630051 .. 2630068 +  -4.8  -3.74693   CGTGCGCGCAAAGGG             CGG-GGC ATGAG GCCGCCG             TTTCATACCATAGGC  58 16
      BB2477 NONE
      BB2478 NONE
      linM18 2632547 .. 2632583 + -22.9  -3.53224   CAAGGGATAGGGCGG    ACGCGGCGGGTCCGGCC GAT GGCCAGGCCCGCCGCGC    TTTCCCCCCGGCCTA 100 31
      BB2485 NONE
      BB2486 NONE
      BB2487 2640235 .. 2640245 +  -2.4  -2.94416   ACCCATCGCGCTCGT                 CGAC CTT GGCG                 TCTGTCATGAACATC  41 40
      BB2488 NONE
      BB2489 2642648 .. 2642660 +  -2.6  -3.67775   GGGATAATAACTTTG                CCGG TCGGT TCGG                TTGTTCCCTGAGGAT  50 182
      BB2490 2645256 .. 2645278 +  -5.4  -3.12351   CCGTTGTTGCTGATG           AGCCTGGGCG AAC TGCTCGGGCG           TTAAATATCCAAGCG  47 394
      BB2500 2654277 .. 2654320 +   -13  -3.86015   TGCTGCTGGCCGCCC GACAGCGTGACCGGCCAGGC GTCG GCCTTGGCGGTCATGCCGAC TTTCTCCAGCAGCTC  81 365
      BB2505 2659444 .. 2659454 +  -5.4  -4.09243   GAGAATATGTTTTCT                 TCTC GTC GAGA                 TTTTCCGCGCCTATG  64 105
      BB2506 2660080 .. 2660097 +  -9.8  -4.65895   CGCGGCATGTAAAAA             CCCGGC GCACAG GCCGGG              TTTTTACATGGAGCG  88 54
      BB2508 NONE
      BB2509 NONE
        glnB 2665323 .. 2665352 +  -7.7  -3.28712   AGCGTGTAGGCGGCC       GGCTGCACCAGCGC GCC GCGC-GCGGCGGCC       TTGTGCGCCAGCGCG  55 297
      BB2512 NONE
      BB2513 2667982 .. 2668033 + -22.4  -2.52464   GTAACTCCCGGTGCC TGTCCCCGACAGTGTGCCTGTCCC GGCG GGGACAGGCACACTGTCCGCGGTG TCGCTTCCCGGCGGG 100 37
      BB2516 NONE
      BB2517 2672934 .. 2672992 + -27.4  -4.65895   GGTGGGGGCGGCGGG CCGCCGCGGCGGCGGCCG-GCTGCCGCG ATCGG CGCGGC-GCGCGGGCGCCGCCGCGCCCG TTTTTCGGTGGCGAC 100 45
      BB2518 NONE
      BB2519 NONE
      BB2520 NONE
      BB2522 2678052 .. 2678108 + -12.3  -3.28745   GGGACAGGCACCCCT GCCGCAGCGG-TGA-CAGGCGC-CCGGGG CAG CCACGGCGCGCCGGATCAGCCGC-GCGCC TTGCGTTCTTGCCAG  71 115
      BB2525 2680760 .. 2680792 +  -3.4  -3.80733   AGCGGCCGCCGCCGG      CCCGGCGATT AACGCAAATTTAA AAACGCCGGG      TTATTCTGGCCTGCC  54 69
        acrA NONE
        acrB NONE
        cusC 2687802 .. 2687832 + -25.6  -3.55444   CGCGGCCGTCCAAAA       CAGACAGGCCGGCA AGA TGCCGGCCTGTCTG       TTTGCCCAGTGGCGG 100 46
        aceE NONE
        aceF NONE
        lpdA 2701016 .. 2701041 + -20.5  -3.01712   GCGGGGCGTGGGCAG         GCGCCTGTCCC CGCG GGGACAGGCGC          TCTTGCGCGCGCCGG 100 118
        flhD NONE
        flhC 2704838 .. 2704878 +  -4.6   -2.7386   AAAAGCACCAGAAAA CCCCCCATAACCCG-CG TTTTTGCC CGACGGGTCAGGGGGGA  TCATTGGCGTCGGTT  44 64
        motA NONE
        motB NONE
        cheY NONE
        cheA NONE
        cheW 2709768 .. 2709790 + -12.7  -3.90856   TGACGGCGGTCAGGC          CG-CGGGCGG CGCG CCGCCCGTCG           TTTCGTTCAACGCTT  86 38
         tsr NONE
        cheR NONE
        cheB 2713447 .. 2713486 +  -2.1  -4.43909   CGACCGCGGGCATCG CGTTT-GACGCCCCGGTCC CAAC GGAGCGG-GCGTCCGGACA  TTATTTTCTTGGAGT  65 19
        cheY NONE
        cheZ 2714518 .. 2714530 +  -3.3  -3.28712   GGTCGACGACCTGCT                GGCCA GCC TGGGC                TTCTGACCAGGGCAG  45 7
        flhB NONE
        flhA NONE
        flhF 2720833 .. 2720867 +  -6.2  -4.19238   GGGCTTCGGTTTCCG     CCTCCAGGGCGTGGAG GAA CTCCACCACCAGGGCG     TTTTCGCGTTCGAGG  69 450
        flgB NONE
        flgC NONE
        flgD NONE
        flgE NONE
        flgF 2726123 .. 2726153 +  -2.2  -4.32034   CGGCCAGCTGATTAT       CAACGCGCGCGCCG AAG CGCCGCGCCAGGAG       TTTTCATCATGATGC  63 30
        flgG NONE
        flgH NONE
        flgI NONE
        flgJ 2729817 .. 2729829 +  -6.9  -3.06501   GCCTCTAAATATTGG                CGGCG GGC TGCCG                TTAACTAGGCATCTG  51 33
        flgK NONE
        flgL 2733123 .. 2733148 +   -14  -3.05384   GTAGTCGGGAAATGG         CGCGCGCTCC CCTCGA GGAGCGCGTG          TTCGATGGAAAGCGG  76 57
         tsr 2735160 .. 2735188 +  -5.9  -3.54408   GTACCGGGCTGTTGT        TGGCGCTAGTGGC GCT GGCATTGGCGGCA        TTGGTTTCCATCGCG  55 183
      BB2573 2737467 .. 2737510 + -14.6  -5.47399   GGATTGCCGCCGGCG TGGCCGCTTTCCCTGGGACGC CCC GCGCGCCAGGGGAAGC-GTCA TTTTTTTGAAATTCC 100 61
         tar 2739335 .. 2739370 + -22.6  -4.56597   CCAGGGCGGGAAAGC    GGCGATCCGCCGCGGC CAGC GCCGCGCCGGATCGTC     TTTTTACAGGCAGCG 100 92
      BB2575 2741104 .. 2741149 + -10.9  -3.33696   ACAGGCACCGCAAGG AGTCGGCGGGTGCCAGTCCCC CTGC GGGGACAGGCACCCGAAGGGG TTACTTGCCCGCCAG  70 84
        fliE 2753462 .. 2753483 +  -7.2  -2.88544   CCAGCAGCTCGGCCA           CCGCCGTG TAGAGT TGCGGCGG            TATATGGGCGTCCAG  50 518
        folC NONE
      BB2598 2760369 .. 2760385 +  -3.5  -3.31415   GACAACGGTTTCATC              GCCGCAC AGT GACCGGC              TTCGATTTCGTCGTC  47 14
        cvpA NONE
        purF NONE
        rpsB NONE
         tsf 2769751 .. 2769785 + -13.5  -3.83144   ACGCGTCATCGTAGG    GGCCGGCCAGGACGGG GCTT CCCGAACT-GCCGGCC     TATTTCTTGTCTTAC  86 40
        pyrH NONE
         frr 2771126 .. 2771177 + -10.8  -3.10344   ATCATGACCGTATAA TTCCGGTTGAGGTATCGGGGCCGT ATCG ACGGCTCCGGTGTCGATATCGGAA TCTGTTCCGTACGCG  63 26
        uppS NONE
        cdsA NONE
         dxr 2774115 .. 2774143 + -10.1  -3.59979   TCATTCGCCGGCAAT        CTCGGCCTGGCGT GAC GCGCCGGGCCGCC        TTTCGCGTCCACCCG  71 11
      BB2612 NONE
      BB2613 2777932 .. 2777965 +  -2.9  -3.72893   GTTACGCATGAAAAC     ATGGGAAATGGCCGG TTGC CCGGCCGTCCCGCAG      TTTAGTGGCACAATA  54 65
      BB2614 2778585 .. 2778595 +  -2.4  -2.64218   CTGGGCCGATAAGCA                 CGCC CAT GCCG                 GTTCTGCTGGACCCT  38 29
        lpxD NONE
        fabZ NONE
        lpxA NONE
        lpxB NONE
        rnhB NONE
      BB2620 NONE
        ppsA 2786927 .. 2786947 +   -14  -5.40072   CGGCAGCAGGAAAAA            GCCTCGCC CTTGC GGCGAGGC            TTTTTTTCGCCGGAC 100 46
      BB2624 2788253 .. 2788272 + -10.6  -3.05384   CGTAACCATGACCTT            GCCCGCCG GCGA CGGCAGGC             TTCACTAGCAGAGGG  63 36
      BB2625 2789233 .. 2789256 + -17.4  -3.59979   CGTGAGGTTCGACCC          GGGCGCGCCG GCCG CGGCGCGTCC           TTTCGCGTCCGCGCC  93 36
      BB2626 2790450 .. 2790470 +  -9.7  -3.67622   GCGCTGGTTGACGCG            CGTGTCGTG CTT CAGGACACG            TTCCTTTTCGCGCTG  68 30
      BB2628 NONE
      BB2629 2791837 .. 2791850 +  -2.4  -2.62184   CTCGCCAACGACTTA               CGTT TACGTT AACG                TCATGTCGAGCGGCC  38 129
      BB2630 NONE
      BB2631 NONE
        mmsB 2795219 .. 2795235 +  -4.3  -3.08464   GGCCGGGCGGCCAGG              GCCATTC CGC GAGAGGC              TTGCATGCCTGATAC  45 50
      BB2633 2795664 .. 2795691 +  -6.8  -2.90075   TGACCGCGGTGCGGG        TGACGCCGCGTT GAAC GGCGCGGCGGCC         TATACTTGGCGCGCC  49 12
      BB2634 2796436 .. 2796459 + -10.2  -3.14132   GTATAGCCGGACAGC          CTAGCCGGCG GCGT TGCCGGCCAG           TTCGTAGGGCAGGGG  63 35
      BB2636 NONE
         tmk 2799280 .. 2799299 +  -2.8  -3.16564   GAGCTGGTGGCGCAA            GCGGCATGA GCC TCG-GTCGC            TTCCTGCCCTGGCAG  43 17
        holB 2800342 .. 2800355 +  -9.5  -4.03078   CCTGCCAGTGACGAT               CGGGC CACG GCCCG                TTTCTCCTGTGATCC  75 30
      BB2639 NONE
      BB2640 2802234 .. 2802253 +   -15  -5.52384   CTCCACCTGATCACG            TGCCGCCC ACCG GGGCGGCA             TTTTTTTGCTCGGGG 100 215
      BB2641 2803112 .. 2803129 +  -5.6  -4.67982   GACGTATCCCTGTGG             CCGTAT CCATCC ATACGG              TTTTCTTCACTCCAA  79 39
      BB2642 NONE
      BB2643 NONE
        glnQ NONE
      BB2645 2806328 .. 2806378 + -13.8  -3.61398   GCCACGGGCTTAGGA TGTAGGCGTTGGCCGCCCGGATCG GCC CGATCCGGGCGGCCTGCCCGAAGG TTGTTGCAAGGCGCG  84 52
        gdhA 2807825 .. 2807855 + -16.1  -4.07687   CCGCATCGGCGTACC      AGGCAGCCGGCCCC GCAA GGGGCCGGC-GCCG       TTTTCAGCGCAGGCT  95 67
      BB2656 2818127 .. 2818175 + -10.8  -3.40163   GGCTTCGCGCGCCGG CCCCGAGTGGCTG-CGCGCGCCG GCGG TGGCGCCCATCAGCAGCGCGGGG TTGATCTTCATGATG  69 164
      BB2660 2825035 .. 2825087 +  -8.9   -3.0395   CGAAATGGCGCAGGA GCCGGGCGGCCCCTAGCGCGGCGCG AGCCG CGGGCAG-GCC-GGGGCCGACCGGA TGTTCAGGAATCTGT  56 10
      BB2661 NONE
      BB2662 2826566 .. 2826594 + -11.7  -3.45031   ACACAACACGTTATG       GCGCGCGGCGCC GAAGGA GGCGCC-CGTGC        TTGAGTTTTTCCAGA  72 89
      BB2663 2827356 .. 2827376 + -15.4  -4.67607   CGCCCGGCGAACGAA            CCGGCGCC CTGGT GGCGCCGG            TTTCTTTATTGCGCA 100 68
      BB2665 2829574 .. 2829588 + -12.8  -3.09785   GCCGCAGGGATTAAG               CGCGCC GCT GGCGCG               TCTATTGCGGTATGC  72 73
      BB2666 2830515 .. 2830569 + -14.9  -3.57039   GGGCCGGACACGCAG CCCCATGCCGG-CCGTCCGGCTTGAC GCGG GTCAAGCCGGTGGATCCGGCAGGGCG TTATGGTTGTGCATC  87 96
      BB2667 2831113 .. 2831151 + -15.9  -3.32769   GCGACATTGCTATGA   TGGCCGGCTTGGCCCGC GTCCG GCGGGACGGGCCGCCCA   TTCGTCGTTTCCAGA  88 63
        astE 2832210 .. 2832230 + -10.3   -4.2558   TGCTAGACTTTTCCG            TGGGCGGCG ATC CGCCGCCGG            TTTTCCTAGGAGGTG  86 70
      BB2669 2832754 .. 2832777 +  -7.4  -3.06302   GGCCCACGGCCGGGC          TGCCGCGTTGC GCC GCGG-GCGGCA          TTCCCTGCAGGTCCT  52 162
      BB2671 2835183 .. 2835219 + -12.9  -3.17075   CATCATGCGATAGCC    GGCCGTGGCCACGGC CTTGACC GCCGGGACCATGGCC    TTGGGTTCGCCCAGC  68 244
      BB2675 2838820 .. 2838842 +  -6.8  -3.29144   CGATGCGTTCGCCTT           CGGCCGCGTC GAG GGCCAGGCCG           TTGTAGCGGCGGTCG  52 305
        ldcA 2840834 .. 2840852 + -10.2  -3.44051   GGGGGCCGCAGGCTT             GGCGCCCA TCA TGCGCGCC             TTCTCGTAGTGGAAC  65 297
      BB2683 NONE
      BB2684 NONE
      BB2685 2849451 .. 2849483 + -14.9  -3.05463   CCGGCACATACACCC     GCCCG-G-CCGCGGC CCTGC GCCGCGGACGCGGGC     TTCGATGGAGCGAAT  80 80
      BB2686 2850029 .. 2850068 +  -8.4  -3.53012   ACCGCCAGGGTGTCG  GCGCCGGCGTCCTTGCCCA GGC TGCGCACGG-CGCCGGGGG  TTTCGGACAGGCGCG  61 142
      BB2692 2856264 .. 2856281 +  -8.3  -2.90496   GGGTGACGGGATAGG             GCAGCGG TTCG CCGCCGC              TGATTTCGCGCGCCA  53 221
      BB2700 2864824 .. 2864847 +  -7.3  -3.17194   ATCGCCAACGCGGTG          CGCGCCTTC ACCTGA GCGGGCGCG           TTCAGTTGGCCACGT  55 11
      BB2709 2873324 .. 2873374 +  -6.6  -3.44146   CGCCGGCGGGCCGCT GACCTGTTGCGCCAGCGACGCA TCGAACT TGCGCAGCGCGCGCATCAGGAC TTCGTTCTCGCGGCG  55 150
      BB2719 2882990 .. 2883046 +  -8.4  -2.52464   GCAACGCCGCTCAGG ATGGCG-GCCGCGCCGGCTGGCGGCGC CTGC GTGGCGCCAGCAGCGGCGACTCGCCGA TGCGTTGCGCGGCAA  52 77
      BB2722 2885832 .. 2885861 +  -4.1  -3.05963   GGATGATGGTGCGGA       TCGCGGCCAGCAC CGAG GTGCCGCCGGTGA        TGTTGCCGTGCGCGT  43 432
      BB2727 NONE
      BB2728 NONE
      BB2729 NONE
      BB2731 NONE
      BB2732 NONE
      BB2733 NONE
      BB2734 NONE
      BB2735 NONE
      BB2736 2899808 .. 2899834 + -22.3  -3.05384   GGCAAGTAGGCGCGG         GCGGGCGCGGG CAGGC CCCGCGCCCGC         TTGCGTCGCGCACGC 100 32
      BB2737 NONE
      BB2738 2903570 .. 2903625 +  -6.7  -2.73468   CGTCGATGATGGCGA TGACCGCGTGCGCAGGCTCGAGCCGGG TGCT CACGG-TC-AGGCGGCGCGCGCGCGCA TGCTTGAGGATATTG  48 204
       sphB2 2909486 .. 2909501 +  -6.1  -3.73224   AGCTCCTTGACCAGT              TCGCG CAGCGC CGCGA               TTTCGTCCGGGGTCA  60 360
      BB2746 NONE
      BB2747 NONE
      BB2748 2914638 .. 2914674 +   -18  -3.06492   GGCGGCGCAGGGCAG   GGCGCGG-GCACGGCCCC CTA GGGGCCGCGCGCCG-GCC   TATTGCAATGCCTGC  89 5
      BB2755 2922127 .. 2922183 +  -2.5  -3.22516   GCTGGGCTTCAAGTA GGCATT-TCG-CCCC-GCCGCCGT-GCT TGGGCC GGCGACGG-GGCAGGGGACGAGAATGAC TGTTGATCTGGTGTT  44 25
      BB2756 NONE
      BB2757 NONE
      BB2758 NONE
      BB2759 2925520 .. 2925544 +   -10  -3.18735   GTGTGACAGGACCGG         CCCG-CC-GCCC GGA GGGCAGGGCGGG         TTGGTAGAATCTTCC  65 35
      BB2760 2926277 .. 2926297 + -10.4  -3.60818   GCTGCCTGCTCAGGC           CCGGCGCGC CGCG GCG-GCCGG            TTTCCGGGGTTTTGC  71 45
      BB2768 NONE
      BB2769 NONE
        caiD NONE
        paaG NONE
      BB2772 NONE
      BB2773 NONE
      BB2774 NONE
      BB2775 2942616 .. 2942633 +  -5.5  -3.30124   TACGACGACGCCTTG             CGCCTTT ACCG GGAGGCG              TTGTGAACGATAGCG  53 2
      BB2776 2943419 .. 2943453 +  -9.1   -3.0263   GGCGGTGCCGGCCAC     CCGGAACCGGCCGGC GCCGA GCCGGCTGGTCACGA     TCTTGGCGCGGTCGT  55 341
      BB2780 2948000 .. 2948030 +  -5.3  -3.35992   GCTAGATGCGGGCTT      GC-GCCG-TGCGCCG CGA CAGCGCCTCGGCGGC      TTCCTTGCGCTCGCT  51 36
      BB2785 NONE
      BB2786 NONE
      BB2787 2954772 .. 2954784 +  -4.8  -3.01712   CAGCACAATGTCGTG                CTGG CGCGC CCAG                TCTTCCACCCCCGCG  46 363
      BB2789 2956066 .. 2956100 +  -2.7  -3.82378   TGCTGACCGTGACGC    GCCGACCGTGCG-GCG ACAG CGCGTGCACGATGGAC     TTCTTCTCGATCAAT  56 332
      BB2791 2958245 .. 2958294 +  -6.1  -3.14132   GATCCTCGAACAGGC GTATTGAGGCGGCG-GCGCCGGCT CCC GGCCGGCGCGCGCGGGCACGGGCC TTGCTGACCGGCGGG  49 19
      BB2792 NONE
      BB2793 2961071 .. 2961085 +  -2.8  -3.56325   GCCGGGCTGAGCAGC               CTGG GGTAATG CCAG               TTGTGCTTGTCCACG  50 441
        napE NONE
        napD NONE
        napA NONE
        napB NONE
        napC NONE
        ccmA 2968844 .. 2968901 + -10.6  -4.00443   TCGTTGGCGCAGATT GCCTGGCGT-GAGC-T-CCGGCTGGCCTG GCG CAGGCCGGCCGATACGCTGGGCGCCACGC TGTTTTTCGTGGTGG  78 15
        ccmB NONE
        ccmC NONE
      BB2806 NONE
        ccmE NONE
        ccmF NONE
        ccmG NONE
        ccmH NONE
        cycH 2975106 .. 2975116 +  -2.4  -3.05844   CTGTCCGAGGAATAG                 CCGC CAT GCCG                 TCTTGCCGTCCACGC  42 99
      BB2812 2975579 .. 2975598 +  -2.8   -2.7563   GGCTTGCCCTGCCGC            GCCA-TCGC CCC GAGAATGGC            TGCTTCGGACTTTTT  40 80
      BB2813 2976289 .. 2976320 +  -5.7  -3.30214   CCGGGGCCTGGATGC      CGGCGCGGGCCGCC TGCCT GG-GGATGGCGCCG      TTGATGTAGTCGATT  52 254
        leuC 2980919 .. 2980931 +  -3.4  -2.68434   GCGGGCGCCATCGTC                GATC ACAGG GATC                TGGTCTAATATGCAA  40 5
        leuD NONE
      BB2819 2982998 .. 2983008 +  -8.2  -2.57132   AGCGCCACCAGCGCC                 GGCG CCG CGCC                 CTTGTAGGCCACCGC  51 446
      BB2825 2989981 .. 2989991 +  -2.4  -3.68351   GCCGATATTGAGGAT                 GGCC AGC GGCG                 TTTCGATCATGGCCC  53 513
      BB2828 NONE
      BB2829 2995865 .. 2995876 +  -7.2  -3.53012   GCTCGGACAGCGCCA                GCGG GTAG CCGC                 TTTCCAGCGAAGCCG  58 426
      BB2834 NONE
      BB2835 NONE
      BB2836 3002971 .. 3003002 +  -8.5  -3.21099   AATGGCGCCACCGGC      GCGCGGCGGCCGG TTGAGC CCGGGCACGGCGC       TTGCTGCTGCGGCGC  59 9
      BB2837 NONE
      BB2838 NONE
      BB2839 NONE
      BB2840 3006427 .. 3006453 +  -7.8  -3.66356   ATCGAGTGACGGATC         ATCGTGCGCGTC GGC GCCGCGCGCGGG         TTTGGGCTTGGACAT  60 206
      BB2842 NONE
      BB2843 NONE
      BB2844 NONE
      BB2845 NONE
      BB2846 3011958 .. 3012016 + -14.6  -3.02461   CGGGCTCGCCCGGGC CGCCCGGCGGCAG-CTTGCGCGGTTCGGCC TGC GGC-GA-CGGC-CGGGCCAGCCGCCGGGCG TCTTGCAGCAGGTTC  74 110
      BB2850 NONE
      BB2851 3015069 .. 3015081 +  -3.3  -2.72991   GTCGAAGCCGCCAGC                CTGCC TGA GGTGG                TCCTTGGGGATGTCG  40 172
      BB2858 NONE
        rpoN 3023192 .. 3023212 + -10.3  -3.55487   GGCGGCGAAGCGCCC            TGCGCCGGC GTG GCCGGCGGG            TTGTCGTTGATGTCG  67 103
        glgA NONE
      BB2862 3028525 .. 3028538 +  -2.3  -2.82635   CCGGCTGTGGCGCCT               GTGGT CCCG ACCCC                TGTCATCCTGAGCGT  40 1
      BB2863 NONE
        glgB NONE
        glgX NONE
      BB2866 NONE
        malQ NONE
      BB2868 3042669 .. 3042708 + -15.6  -3.14132   AATGATGCGCAGGGC  CGGCCGCAGCGCCCGCGCG GCC TGCGCCAGCGC-GTGGCCG  TTCATGCCGGGCAGC  77 169
      BB2872 3048676 .. 3048692 +  -4.3  -3.09908   ACATCAACCAGGCGA              CTTCCCA TAA TGGGGCG              GTTATTTTCCGAACG  45 55
      BB2873 3049172 .. 3049185 +  -5.2  -2.77787   CGCCCCCCGATGACC               CGGC GCAACG GCCG                ATTTAGCCTGCTGTT  44 6
      BB2874 NONE
      BB2875 NONE
      BB2876 3051574 .. 3051595 +  -9.4  -3.01712   CCGCACCGCCGCCTG           GGCCGCGCC ATGGC GGC-CGGCC           TGTTCCACCGACAGG  55 396
      BB2879 3053198 .. 3053220 + -20.6  -5.41746   GCCGCGCCGCGATCG           CAGGGCCGCC TCG GGCGGCCCTG           TTTTTTTGGACGCTT 100 51
      BB2880 3054622 .. 3054669 +  -2.6  -3.24747   TCCGCCGCGAGGCCG CTACAGTAAGGGCATCGGCCCG CCTCGC CGGGCCC-TGCCCATCCGG-AG TTCATCATGTCACGC  44 64
      BB2881 3055593 .. 3055643 +  -5.6  -3.42996   ATGGTGGGCTCGATG CCCGCGTCGCGCAGCAT-TTGCAGCA CGT TGC-GCGACGTGCTGCA--ACGCGGG TTGTGGTAGATGGTG  52 403
      BB2885 NONE
      BB2886 3060644 .. 3060657 +  -2.3  -2.62184   TCCGGGCGCGCGTCC               GCTCG ACCT CAAGC                TGGTCTGACGCGCAC  38 4
      BB2887 NONE
      BB2888 NONE
      BB2889 NONE
      BB2890 3062805 .. 3062817 +  -2.6  -2.78384   GCGGTGGCCGTGGTC                GTGC AGAGG GCGC                TGTCATGAACCGCAC  38 5
      BB2891 3063574 .. 3063590 +  -4.4  -3.10641   AAAATTCTCCAGCCC             CGAGTGG ACCG CC-CTCG              TTCCCTGATGCCTTC  45 1
      BB2892 3064470 .. 3064508 + -10.4  -3.53012   GCGCCGGCGGCGGGC  GCCGCCGAACAACGCGGC GCAAG GCC-CGTTGTTCG-CGCC  TTTGCCGCGCGCCGG  69 41
      BB2893 3065107 .. 3065119 +  -4.7  -3.02739   TGTCGCCACGGACGC                CGCGC GCG GCCCG                TCTGTATCCGTTCCC  46 82
         psd 3066121 .. 3066140 +  -2.1  -3.88787   GGGCTTGCTAGATTG           CGGCCTGGC CATC GCC--GCCG            TTTCTGGAGCTCTCA  55 76
        lldD 3067799 .. 3067831 +  -5.6  -4.31837   CGGGTCGTTGGGCAC     GGCGATG--GTCGCGC CCT GCGGGATGGCATCGCC     TTTCTTCAGTTTCTT  69 461
      BB2899 NONE
      BB2900 3070940 .. 3070959 +    -7  -3.14468   CGGCGGCCCAGCACG            TGCGGCGC GCCA GCCCCGCG             TTCGATCTCCTGCCA  53 219
         gst 3073287 .. 3073297 +  -2.4  -3.78953   GCAAGCCGCGCTGAA                 GGCC GAA GGGC                 TTTCGTAATACGCCT  53 7
      BB2904 3074333 .. 3074361 +  -8.7  -3.29144   TGACCAGCAGGTTGG        CGCCCGTGTCGTG CAG CACCACCCGGCCG        TTCTCCAGCACGTAG  59 193
        ugpB 3082457 .. 3082487 + -21.1  -3.18118   TTGGCCTGTGCCTGT       AGCGGCCGGCCGG CATTA CCGGCCGGCCGCC       TGTATTCTCACCTGG 100 145
        ugpA NONE
        ugpE NONE
        ugpC 3085529 .. 3085562 + -17.3  -3.44325   GCCGCAGCGGGGACA     GGCGCCCGTGCGCGG CGAG CCGCGCGCATGCGCC      TTACTTGTACGACGT  93 147
      BB2917 3087560 .. 3087588 + -19.1  -4.56597   CGCGCGGCCTGCCGA        TATTAACGGACGC CTG GCGTCCGTTAATA        TTTTTGCGCACGGAA 100 49
        wcbR NONE
        wcbT 3097338 .. 3097356 + -12.4  -3.57144   TCCAGCACCGCCGCG             GCGTCGGC CGC GTCGACGC             TTTCCCAATGCAGCG  74 344
      BB2932 NONE
      BB2933 3115604 .. 3115639 +    -9  -4.70266   AAGCCCGTCCAGCAC   GACGGCGCCCGCGCGG CGGGCA CGGCGCGGG-GCC-TC    TTTTTCCCTGCTGTT  88 94
        tviD 3117937 .. 3117958 + -15.9  -4.77165   CCCGGCAAGAAAAAA           GCCGGCATC TCTC GATGCCGGC            TTTTCTTCTGCGCGC 100 121
      BB2937 3121371 .. 3121389 + -10.2  -2.62184   GTCACCCCGATCCCG             GCCGCCAC CAT GTGGCGGA             TGGTCTCCAGCGAGG  55 278
      BB2944 3130832 .. 3130890 + -12.3  -4.06419   CGACGCATGAACGGC GCCGGCGCGCGGCCAAAGAAAAACCGCC CGAA GGCGGCTTTTCC-TGGCGGCGCACGGCC TTATTTGTCCACGAA  84 31
      BB2946 3133120 .. 3133147 + -15.6  -4.59773   ACTGCCTTGTTTGTC        GGCAAAGCGGCC ATCC GGCCGCTTTGCA         TTTTTCCCCGTAGCA 100 107
      BB2947 NONE
      BB2948 3135847 .. 3135875 +  -2.4  -3.15544   ATCGTCACCGCCACG       CCCGG-CGC GAACACGATCAG GCGGCCGGG        TTCGTACGCCTGCCC  43 259
      BB2951 3138687 .. 3138740 + -13.8  -3.01712   GGGGCCGGCGCCGTC CCGGC-CGCGGCCGCGGCGGCAG-CCG GTT CGGCCTGCCGG-GCCGCCGCCTGCTGG TGTTCGACCGCCCGG  69 294
      BB2957 3146536 .. 3146564 + -11.6  -2.65298   TCCAGCGAGGCCGCC        GCCGCCGCGGTC TGCTC GGCCATGGCGGC        ATTCTCCTGCGTGGC  62 105
      BB2960 3150742 .. 3150777 + -20.4  -2.84602   GGCACCCCGGATTCA    GCGCGTGCCAGTCCCC ATGC GGGGACAGGCACGCGG     GTTTACTGCAGTGCC 100 195
      BB2962 3152786 .. 3152801 +  -6.2  -3.07355   CATAGACCGGTGCCC              CTGAAA TCCT TTTCAG               TCGTTCTTGTTTCAA  49 228
      BB2963 3152984 .. 3153028 +  -3.6  -3.02471   TCATGGAAGGCACGG GCGGCGTGCGCGTCATC-TACT ACT AGCACGATGAC-CTCATGCCAC TGTATCTGCTGGCGC  42 0
      BB2964 NONE
      BB2965 3153649 .. 3153661 +  -9.1  -3.28712   GGGCAATTTGAGCTC                GCCGT GCA ACGGC                TTGTCGGACACGCAC  59 243
      BB2967 3156300 .. 3156321 +  -7.9  -3.61398   CTCCTCGATGGGCAC           GGCC-GGCGC GCC GCGCCCGGCA           TTGTTGAACAGCACA  60 501
      BB2969 NONE
      BB2970 3158484 .. 3158494 +  -8.2  -4.09685   CGCGAGGGCTTGCTG                 GCCC CGG GGGC                 TTTTCCGCCCTCGGG  72 45
         gmK NONE
        rpoZ NONE
        spoT 3162064 .. 3162090 + -13.6  -3.14132   CTTGGGCTTGATGGC         CAGCGCGCGGGC GAT GGCCACGCGCTG         TTGCTGGCCCCCCGA  72 308
      BB2977 3165377 .. 3165409 +  -8.5  -3.61715   ATCGCCCCTGCCCCG    CCGCCCGCCA-G-GCC GAAC GGCGCATGGCGG-CGG     TTGTTCGACAGGATG  63 184
      BB2980 3170585 .. 3170616 +  -4.2  -5.06414   TGCCGCCACGCCGGC      GGCGGCGC-CGCGCG GGC CGCGCGCGCGATAAC      TTTTTCTTAACCCGC  82 88
      BB2981 NONE
      BB2982 NONE
      BB2983 NONE
      BB2984 3174244 .. 3174261 +  -6.9  -3.06831   TCAAGCCTAAAACAA             TTCGGCC GATG GGCCGAC              TTACCTAGGAATTAC  51 96
      BB2985 NONE
      BB2986 NONE
      BB2987 3177230 .. 3177256 +   -18  -3.25823   TCGCGGCCGCGTTCT         CGCCGGGCTCAG AAA CTGAGGCCGGCG         TTGATGTACCAGACC  93 43
        bvgA NONE
        bvgS 3201012 .. 3201029 +  -3.4  -3.73775   CGGCCCGGTGCAGCC             GCC-GCA GGCTA TGCAGGC             TTTGCTGGCCATAGG  55 422
      BB3004 3210391 .. 3210403 +  -3.3  -4.07885   GCCGGCCAGCTCCAG                CGGCA ACA TGACG                TTTTCCAGCGCCGTG  60 365
        tesA 3211384 .. 3211402 +  -5.9  -3.21912   GCTGGCTCAGCCCGC             GGCCGAC TGAGC GTCGCCC             TTGATGGCTTCGGCG  51 16
        ugpQ 3214307 .. 3214333 +  -5.1   -2.8352   CGAGCTGGCCACCAT        CCGGC-CCGCCGT CTG ACG-CGGAGCCGC        CTTGTTCAGTTACCG  45 10
      BB3009 3215580 .. 3215622 +  -8.8  -3.28924   CACCACGCCCAGCGC CGCCCGGCGCAGGCCCGGCG CGA CGTCCGGATAGCGCGCGGCG TTCTCGCCGGCGATG  59 407
      BB3013 3218439 .. 3218461 +  -8.3  -3.29263   CGGCCGCCTCGGCAA           GGCGCTCGG CCTCC TCGCGCGCC           TTCTGCCGCGCCTGT  59 72
      BB3021 3225968 .. 3225995 +  -9.8  -2.52464   GGCGCGGATCGCCTT        GGCCGCCAGC ACCTCGAC GATGGCGGCC         TGCGTTGCCGCCGCC  55 349
      BB3023 3228180 .. 3228210 + -18.3  -3.55622   CGCGCGCCTCGCCCC       GCAAGCAGGCCGC CTCGC GCGGCCTGCCTGC       TTTCGAGGCCTTCAA  93 49
      BB3024 3229405 .. 3229415 +  -8.2  -3.53012   GGCACGGCGCGCGAT                 CGCG CCA CGCG                 TTTCGCCCACCGACC  62 43
        trxC 3230028 .. 3230043 +  -4.6  -3.64703   AGCTCCAGTTGCGCG              CCGTCG GCGT CGAAGG               TTTCGCTGCGCACGC  54 147
      BB3032 3237367 .. 3237418 + -13.6  -3.21747   CCCGCCGTCCCACGG CGCGCAGCGCCGGCGCAAGCCGTG CCGCGT CGCGAC--GCGCCCGCGCAGCGCG TTACTCCTCCCATCC  78 65
      BB3033 NONE
      BB3034 3239989 .. 3240003 +  -2.7  -3.75169   AGAACCCCTGCCCCG               CGTGG CCGGT CCCCG               TTTCATGGAGTCGTC  53 39
      BB3035 3240857 .. 3240891 + -14.9  -3.63515   GCTCGTCGATGACGA     GGTGGGCCATGCCGC GTTCG GTGGCCAGGCCCACC     TTCTTGCCGATGGGC  83 64
      BB3046 3251331 .. 3251371 +  -8.2  -2.75064   AAATCCAGCTCAACT GACTG-GGGTGCCTGTCCC CGCG GGGACAGGCACCTGCTGGA  TGCTTGCCTCACCCG  53 24
         lrp 3257144 .. 3257161 +  -4.1  -4.31943   TCCCGCCGCCCGCCA             TGAATCG GGGA CGCTTCA              TCTTTTTTCTGTACC  66 42
      BB3051 3257934 .. 3257957 + -10.9   -3.0806   CCAGGCCCGCGCGCC          GGCGGGGCG GATCGG CGCGCCGCC           TCTTGCGGATTTCGC  66 47
      BB3052 3259244 .. 3259254 +  -2.4   -4.4078   CATACGCGATGGTCT                 GGCC CTG GGGC                 TTTTCGTTGGCCAGC  68 83
        glpR 3266126 .. 3266149 +  -2.2  -4.07568   CGGCAGGCGCCGCCA          CGGCCTGAGC GCCT GCCCAGCCCC           TTTTCCCGCCCCGAA  58 18
      BB3060 NONE
      BB3061 3268842 .. 3268867 + -13.3  -2.57132   CCTGGCGATCCTGCA         CGATGTGCCGC GTCA GCGGCGTATCG          ATTATCCCGGGCGCC  66 269
      BB3067 NONE
      BB3068 3275251 .. 3275288 +  -2.5  -4.58395   CGGCACCAGGCCGCA   GCCG-TCAATTCGCGCGG ATC CCGCGCTCGTCGATCAGC   TTTTTCCAGCGTGCG  67 112
      BB3071 3278533 .. 3278570 +  -5.3  -3.00003   CCGAATTGGCGCGCG   CCCGCCAGCCTGCCTGG CCGG CCAGCCAGGGGCGCGGA    TCATTGTTGTCGTAG  46 444
      BB3075 3280629 .. 3280651 +  -4.8  -3.64703   CCATGACTGTCCGTC           CCATCGCG GGAGATG CGCGATGA           TTTCCGTCACCCGCC  55 35
      BB3076 3281106 .. 3281122 +  -6.5  -3.30124   ACGGCCCCCGGCGCG              CGGCC GCCTACA GGCCG              TTCTCGCGCGTGGCC  55 40
      BB3079 3283930 .. 3283980 +  -2.9  -2.57132   GCGTACGGCAGTGTG CC-TGTCCCAGCGGGGACAGGCAC ACCC GCGCCCGTCCCCGCCACGCCCCGG ATTGTCCCGCCCGGC  39 140
      BB3080 NONE
      BB3081 NONE
      BB3082 NONE
      BB3083 NONE
      BB3084 3289163 .. 3289190 +  -7.6  -3.03124   CAGCGTGGAGCCGTC        GG-GCGGAGCCTG CTT CAGGCCCAGCGCC        TCTTCCCAGCTGCGC  54 53
      BB3086 NONE
      BB3087 NONE
      BB3088 3295687 .. 3295723 +  -5.7  -2.62184   CGCGCGTAGACGATG    CGCCGTTCGTAATCGGT CAC GCTGATGGCGGGCGCCG    TCGTATCGCCGACGG  45 479
      BB3092 3299263 .. 3299279 +    -5   -4.1552   AGCTTCAACACCGTG              GTGCGC CCGAT GCGCCC              TTTCTTCGCGCCCTG  66 281
      BB3094 3300709 .. 3300742 + -13.1   -3.0497   GACGGCACTCCGTAC     ACGAC-CGCTTCGCGC ATG GCGCGCAGCGCGTCGG     TATTCCAGATGCTCT  66 110
      BB3096 3303204 .. 3303222 +  -4.5  -3.90112   CGTCCCGCATTACGC            CG-GCGCG GCGC CGTGCACG             TTTGGTTACGGAAAC  58 77
        mrcA NONE
      BB3099 NONE
      BB3100 3308267 .. 3308298 +  -5.6  -3.14132   TCAGGCGCAGGGCCA      GCGCCGCCACCGCG TCCT CCAGGTGGCGCGGC       TTGCTCGCCCCCACG  47 102
      BB3103 3312016 .. 3312035 +  -2.8  -3.53761   TTGACAAGCGCCCCC            GCGACGC CCAAGAT GCG-CGC            TTTCGCCGCCCCTTG  49 37
      BB3104 3312433 .. 3312445 +  -6.2  -2.62192   CGGCAAGATCCAGCC                GCGC GGCTA GCGC                ATTGCTTCAGTCCGG  45 16
      BB3112 3320443 .. 3320472 +  -4.2  -2.70932   CGCTGCGGTCCTGAT       CCGCGCGCGCC TCAGCCCTC GCCG-GCGCGG       TCCTTGCCCGCCCGG  42 27
        csaA 3327483 .. 3327530 + -14.7  -2.80816   CCCGCCAGCGCGCGC CCGCGCGCGTGCGCGGCCGGCG CATAC CGCC-GCCGTGTCCGCGCGCCC TGTCGTGCCTGCGCA  77 119
      BB3118 3327977 .. 3327990 +  -3.1  -2.96031   ACGAGTCAGGCGGCG               CTTTG GTTA CGAAG                GTTCTTTCCGATACC  42 133
      BB3119 3328582 .. 3328614 +  -9.8  -3.82083   GCCACGCGCCCTCAT      CTGGCCCCTTTTCG GTTCG CGGAGAGGGGCCGC      TTTGCGTTATGCTCG  73 60
        lysP 3330383 .. 3330398 +  -2.4  -3.74526   ATACACCGTGGACGG              CGCGTC GGCG GGCGGG               TTCTTCCATTCGTAG  53 131
      BB3122 3331859 .. 3331873 +    -7  -3.91897   GCTCGATACCGCGAT               GGCCTG GAC CTGGCC               TTTCTGGATGAACGG  67 359
        prpR NONE
        marC 3337598 .. 3337636 +  -6.4  -2.78596   GCTGATCCGCCATCC   GCCCGGCGCCTGAGCCGG CGC CCGCCTGGCCCGCCGTGC   TATCGTGGCCCGATG  48 13
      BB3129 3339958 .. 3339969 +  -7.2  -3.78934   CGCGCCACTTGGAAC                GCCC CTGC GGGC                 TTGTTATAAACGGGG  62 86
      BB3130 3340605 .. 3340638 +  -3.8  -3.63515   GGCCTCCAGTTCCAT    CCAGGAACGCGCCAGC GGAT GCTGGA-CGC-CCTGG     TTCTTGCCGATAGGC  51 360
      BB3138 3351550 .. 3351587 + -12.5  -2.90813   CGGCGGCCGCGGCAT   TGCCGCGCATCCGCGCC GACC GGCGCGGCGCCACGGCA    TCGTTTCCGCGCCTG  66 65
      BB3139 NONE
      BB3140 3354434 .. 3354483 +  -9.2  -3.29144   GTTCGATCACAATAC TCG-GCGCGGCCTGACACCGGGCCG CGC CGGCCCGCGG--GGGCCGCGCACAA TTATCAACACCATCC  62 12
      BB3141 NONE
      BB3142 3356800 .. 3356816 +  -3.6  -3.14344   GCGCTGGCCACGCGC              TCGGGC GCCAG GCCCCA              TTCGTGCAGCACCTC  45 102
      BB3149 NONE
      BB3150 NONE
      BB3151 NONE
        livG NONE
        livF 3366703 .. 3366713 +  -3.2  -4.09685   TCGCGGCACTCGCGT                 CATC GGA GGTG                 TTTTGGCCCGTACGA  60 251
      BB3154 3367621 .. 3367642 +  -8.7  -3.30771   CATATCGTCGGCCAC           CGCC-TCGGC CTG GTCGATGGCG           TTCTGCACGCTCTCG  59 328
      BB3156 3369152 .. 3369164 +  -3.3  -3.56092   AGCAGCTTCACTTCC                TTGCC CGT GGCGG                TTTCCACGATCCTGG  51 106
        valS 3396127 .. 3396145 + -17.4  -3.15544   CCTGAACGCAAGGAA             CCCCCGGC GCG GCCGGGGG             TTCCTGCCCATGGCA  88 36
      BB3182 NONE
      BB3183 3399153 .. 3399164 +  -5.8  -2.87683   CGCAACCGCTAGGAT                GTGG GGCT CCAC                 TCTCTGAACAGGTGT  47 67
      BB3184 NONE
      BB3185 3400872 .. 3400894 +  -6.9  -4.13767   CGACGCGCTGGCCGC           GCTGGCGCG CCGCA CGCCCTAGC           TTTTGCGCTCGCCCG  68 4
      BB3189 3403627 .. 3403646 + -16.4  -3.90112   GCGCGCCAAGGCAAA            CGGCCCGC TTGC GCGGGCCG             TTTGCTTGCCGGCAG  93 55
      BB3207 3424616 .. 3424634 + -17.4  -2.89683   CACGCCCAAAAAAAA             CCCGGGCC AGC GGCCCGGG             TCTGTAGCGTCGCCT  87 255
      BB3222 NONE
      BB3223 NONE
      BB3224 NONE
      BB3225 NONE
        trxA 3451478 .. 3451513 + -13.2  -2.70932   GGCGCGTTGTAAAAT    CCGGGAATGCGCCGCC AATC GGCCGCGCATTCCCCC     TGATTCCCGCGCGGG  68 29
         rho 3452870 .. 3452889 + -16.4  -4.54727   CCACGCCCGTCCCGA            CCCCCGGC CCGC GCCGGGGG             TTTTGCTTTGCGGGC 100 53
        glnE 3459441 .. 3459453 +  -4.7  -4.09243   TAACGGTTTTTCCCC                GCTGC AAA GCCGC                TTTTCACGCCATGTC  64 38
      BB3234 3460302 .. 3460314 +  -6.2  -4.11501   ATATTCACCGCCAAC                CCGC CGCGC GCGG                TTTCCTTGTATTTGG  69 204
      BB3236 3463650 .. 3463689 + -10.1  -3.05384   GATACACCACGATGC GCGATGCCTG-GGC-GGGCG CGC CGCCCTGCTGCAGGCGT-GC TTCCATGGCCCGCAC  59 181
      BB3240 3468715 .. 3468731 +  -5.1  -3.61398   TCCCTCCCGGCATAA              CCAGG AATAACG CCTGG              TTGTTACCCAGAAAG  55 26
      BB3241 NONE
      BB3242 3470025 .. 3470055 +  -4.5  -4.19974   GCCACAACCCTTGCG      CTGGCACCGCCGCC TGAA GGCGGCCG-GCACG       TTTGTTACGCGTTTT  62 61
      BB3252 NONE
      BB3254 3486117 .. 3486138 + -17.3   -4.8622   GGCACCAGAAAAAAA           GGGCAGCCC ATCC GGGCTGCCC            TTTTTGCTTGGGCGC 100 483
        radC NONE
      BB3259 NONE
      BB3260 3490682 .. 3490706 +  -4.2  -2.70932   GCGGGGTTGTTTTTT          GGATACGTTG CCAGA CGGCGCATCC          TGGTTGCCGCCACGC  42 85
      BB3261 3491090 .. 3491105 + -10.4  -5.86061   GAGGCGCACCAGAAA              GCAGCC TGCG GGCTGC               TTTTTTTTCCTCGCG 100 58
      BB3262 NONE
        norM 3494428 .. 3494445 +  -6.9  -3.89614   GTGGGCACCGTGATG             CGCGCCG CTCT TGGCGTG              TTTCTCACCCTTGGC  63 141
      BB3267 3498746 .. 3498762 +  -9.3  -2.73364   TGGCCGCCAGCCTGG              GCACGCC GGC GGCGCGC              TGATTACGGTGACGG  56 6
      BB3268 NONE
      BB3269 3500412 .. 3500444 +   -17  -3.01791   ACTCGGCCAGTTCCA     GCGCCCAGGTGCGGG TGCA CCCG-ACCAGGGCGC      TCTTGGCGGCCGAAT  82 290
      BB3272 NONE
      BB3273 NONE
      BB3274 3505727 .. 3505748 +  -3.6  -3.61517   CAGCACGGCAACTCC           TCAGGCCG GCGTCG CGGCGTGG            TTCTTGAGCCGCAAT  51 444
      BB3279 3508872 .. 3508882 +  -3.2  -3.45366   TCATCCCGGTCGTGC                 TGGC ACT GCTA                 TTCATTCATTGACCG  49 3
      BB3280 NONE
      BB3281 NONE
        apbE NONE
      BB3283 3512758 .. 3512787 + -10.7  -2.82987   GCGCGGCGAACTCGG       CCGGCGTGTTGCCC AGC GGG-AACGCACCGG       TCTCCTCCATCTTCG  61 121
      BB3286 3516665 .. 3516677 +  -4.7  -2.72344   ATGGACAATCTCCCC                GGCCG CAG CCGCC                TGCTTGCACATCCCG  44 499
      BB3290 3519817 .. 3519830 +  -8.1  -3.21276   CAGCTCGGCGCGACC               GCCGT CCAG ACGGC                TCTTGTGCCGCACGC  57 228
         btr NONE
      BB3295 3529277 .. 3529308 +  -2.7  -3.14931   CGAACCGCCAGCCCT      GCGGGCGGACCTC CACCTC GTGGCCCGCCGGA       TTCATGCGGGCTGCC  43 367
      BB3302 3532732 .. 3532755 + -14.6  -3.21416   GGCCGCCTCGGGATG          GCG-TGCGCGC CAG GCGCGCAGCGC          TTCCTGGTAGCGCTC  77 66
      BB3305 NONE
        aspC 3536341 .. 3536368 +   -14  -4.56597   CTGAGCGCAACCCGA        TCGGCGGCGGGC TCGC GCCCGCCGCGGC         TTTTTCGACAACCAA 100 37
      BB3307 3537257 .. 3537296 + -15.1   -2.9162   CCTTGGCGCGCCATC CTGCCGCGGCGTGCGCC CCCACCAA GGCGC-CGCCGCG-CAG  TCGTTTCCGGAGTTC  79 69
      BB3308 NONE
      BB3309 NONE
        glnQ 3539485 .. 3539517 +  -8.9   -2.9296   CCGCGGCGCCATGAA      CCGGCGCATGGCGGC GGC GCCGCGGGGCGATGG      TATGGTTGGGCTTTC  56 65
      BB3311 3540768 .. 3540815 + -10.5  -3.61517   GCACCGCGGCCGCCT TGCGC-GGCC-ATGGCGTGCGCG CCCG CGCGTGCGCCGGCGGCCCGTGCG TTATTCGACACAGGT  71 300
      BB3312 3541839 .. 3541877 +  -7.4  -3.08679   ATCGCCGCCCTGACC  GGCGGCTGC-GCCGGC GAACCCGGA GCCGGCCGCC-CCGCC  TCTTCCATGCCGGAC  55 162
      BB3314 3543044 .. 3543059 +  -5.4  -2.57132   AGGCCAGCAGGTAGA              GCG-AGG CCG CCTGCGC              CTTGTAGCCGCGCGC  42 321
      BB3316 3545149 .. 3545166 +  -2.6  -3.06815   ACCTGGACCCGCCCA             CAAGCG CCCGCC CGCTGG              TATATTGGCGCACCT  42 41
      BB3317 3547398 .. 3547411 +  -3.7  -3.05384   TTCCTGACGCCGCGC               GCCGG AAGT CCGTC                TTCAATCCGCGAGGC  45 92
      BB3318 3548493 .. 3548534 +  -6.3  -3.02511   CATGCAGTGGGTGCG CCAGCA-GTCGCCGGCCGGC TGA GCCGGCGCGCGCCGTTCAGG TCTTGAGACGGTAGC  48 4
      BB3333 NONE
      BB3334 NONE
      BB3335 NONE
      BB3336 NONE
      BB3337 3564460 .. 3564514 + -12.1  -3.01712   AAAGCCGGGCCGCCG GCCA-GCAT-GGCCGCCGCCGTGGTGG CGC CCATCAAGGCCGCGGCCGACACGTGGC TGTTGCCCGCCAGCC  66 415
      BB3340 3567714 .. 3567748 +  -3.5  -2.52464   ACGGCGCGCCAGTAG    CCGCG-TTCAGGCGGTG CGG CGC-GCCTGCATCGCGA    TCCATTGCGCCAGCA  39 26
      BB3353 3583756 .. 3583795 + -11.3  -3.28712   GCTGACCGCCTGGCG  CTGCCCGCCCGACAGCA GGCCGA TGCGGTCGGCCAGGCGG   TTCTCCAGCCCCAGG  66 387
      BB3370 3601855 .. 3601877 +  -6.8  -2.78384   AGATACTGGGTGGCA           AGGCCGGGGT CCT GCCCCGGGCG           TCTAGTCGGCCGCAG  48 273
        rpmB NONE
        rpmG 3602487 .. 3602508 + -18.7  -4.86731   GCGCGCCATGGTGAA           CGGCCCCGC CCTG GCGGGGCCG            TTTTATTTGGCAAGG 100 68
        bph2 3605268 .. 3605298 + -22.6  -3.85698   CGTCTCAGGTCAAAC       CGCAGAGCCCGCCG CAC CGGCGGGCTCTTCG       TTTATGCAGCCGCGA 100 49
      BB3375 NONE
      BB3376 3607111 .. 3607130 + -16.4  -2.58183   GATGGTTTTGACCGC            CCGCGCCC TGCC GGGCGCGG             TCCGTTACCTATTTT  81 55
        leuS NONE
      BB3378 NONE
        holA NONE
        proA NONE
      BB3381 3613401 .. 3613411 +  -2.4  -3.01712   TATCGGCGCCCGCCG                 CCAG GCA CAGG                 TCTTCCCGGAAACGC  41 104
      BB3383 NONE
      BB3384 NONE
      BB3385 3617133 .. 3617157 + -13.6  -4.09685   CCCCCAAAAACAAAA         CCCCGCGAGCC GTGA GGCT-GCGGGG          TTTTGAGCAATAAAA  93 485
      BB3386 3624687 .. 3624706 +  -7.8  -3.67597   ATCTAGCGCATCGGG            CCCGGCATG CAG CG-GCCGGG            TTCTTCAATAGCGCC  63 35
      BB3389 3628011 .. 3628031 + -15.4  -2.57132   CAGGCGCTGGCGCTG            GCCGCCCG ACAGG CGGGCGGC            ATTCTGGCCCACCGG  69 298
        waaF NONE
      BB3392 NONE
      BB3393 3631676 .. 3631714 + -19.7  -3.01712   AGCTGACATCCGCGG  C-GAGGTGTGCCTGTCCC CACT GGGACAGGCACACCGCAG   TGTTGACGGGCGCCG  93 84
      BB3396 3636015 .. 3636054 +    -2  -3.44527   CTCGCGTAGCGGCGC GGGCAGGCT-GCCCGCGG CAGCCA CCA-GGTCGAGCCAGCCC  TTGTCGTAATCGGTG  47 463
      BB3402 3643894 .. 3643929 + -20.4  -2.53015   TGGCCCTCTGACCAC    CCGGGTGCCTGTCCCC GCAG GGGGACTGGCACCCGC     TGACTTGGCGCCTGT  91 30
      BB3405 3649816 .. 3649831 + -11.8  -4.90266   TTCGCCTCATCGCAA              CCGGCC GGCA GGCCGG               TTTTTCATTGATGCC 100 53
      BB3406 3651822 .. 3651844 + -12.6  -3.61715   TCTCGATGGCTTCTT           CGCCGCGCGC CAG GCGCTCGGTG           TTCTTGACCCCGGTG  74 122
      BB3411 3657800 .. 3657854 +  -7.2  -3.39327   ATTGAGCGAATCGCC GCCGCGCGCGTAGTACATGTAGAC CACGCCCCC GTC--CATGAACAACGCGCGCCGC TTGTGGGTGTAGCCG  55 480
      BB3421 NONE
      BB3422 3667896 .. 3667906 +  -3.2  -2.63631   TCCCTTCGAGCAACC                 TGGG CTG TCCA                 TCATGTCGCAGTTGA  39 53
      BB3423 NONE
      BB3424 3670051 .. 3670066 +  -2.5  -3.57144   GCTTCCATTGTTATA              TTGGC ACTCGA GCCAG               TTTCCGCATGAAGCA  50 118
        fimN 3670783 .. 3670795 +  -6.3  -2.71364   ATGGCGGCCCGAACC                CTTAC CAC GTAAG                TGGTTCCCGCCGTCG  46 108
        fimX 3671558 .. 3671604 + -12.1  -3.35679   GCAACGCCGGCCATG GCGGCCGGCGTTGCGCCCTGCG AACC CGCCGCGATCAGCG-CGGCCGC TTGTCGATGACGCGC  73 45
        paaX 3681258 .. 3681283 +  -4.6  -3.62597   GCGCCTGCAGCAGCG         TGGCCGCCAC CAGCGC GTCGCCGCCA          TTGTTGCCCGGTCCG  54 497
      BB3439 NONE
      BB3440 3684238 .. 3684271 + -16.8  -2.52896   CCCCTACTGAAACCC     TCAGGTGCCTGTCC CCACGA GGACAGGCACCTGC      TGACTTCCGGGGTGC  81 31
      BB3444 3688667 .. 3688687 +  -8.1  -3.01712   CCTGGTGTTGAAGCC            GGCGGGCCC CGA GGCCCCGGC            TCTTCGCGGACCACG  54 438
        mltB 3704063 .. 3704116 + -14.5  -2.52464   CACGGGCTATTGATG CCCCGTGCCGCGGCGCGGC--CCGCC ACGCG GGCGGACGCCGCGCC-CGGCCCTGCG TCAGTTGAAGACGCC  73 28
        ompA 3720554 .. 3720574 + -18.3   -5.4505   GCCGCTACAATGAGG            GGGCCTCGC ATA GCGAGGCCC            TTTTTTCTTGCCGCG 100 52
        ubiG NONE
      BB3476 3722139 .. 3722149 +  -2.4  -3.53733   TGCGAACAGTCATGC                 CGAG ATT CCCG                 TCTTTATCCCGTCAC  47 112
      BB3477 3723913 .. 3723938 + -12.6  -4.60797   GACAGTACAGGACAG         GGGCGGA-CGG GTTAA CCGATCCGCCC         TTTTCTGTCTCCAAC 100 485
      BB3478 3724720 .. 3724741 +  -2.3  -3.84712   TTCGGCGGTCAGCAT           ATACTGTTT ATTC AAACAGTGA            TTTCCTATGCCGTTC  55 44
      BB3479 3725356 .. 3725382 +  -2.8  -3.37344   TGCACGCATTGAAGC         AGCGTTTCAGGC TCG GCATGGACCGCG         TTCCTTAGCTCCCAC  45 340
      BB3522 NONE
      BB3523 NONE
      BB3524 3755141 .. 3755156 +    -6  -4.34402   ACTTACATCGAGCGT              GCCGCC TCTA GGCGAC               TTTTCCTGTACGGCG  73 40
      BB3525 3755604 .. 3755635 + -11.8   -3.7511   TTACAAATTAAATTA      GGCATGCCT-ATTGT CAA ATAATTAGGCATGCC      TTATATTCTCCCAAC  80 205
      BB3526 NONE
      BB3527 NONE
      BB3528 NONE
      BB3529 NONE
      BB3530 NONE
      BB3531 NONE
      BB3532 NONE
      BB3533 NONE
      BB3534 3759160 .. 3759172 +  -2.6  -2.66274   TTCGCCCAAGCCTTC                GGGC GCAAG GCTC                ATTACTTCTGAGGCC  38 2
      BB3535 NONE
      BB3536 NONE
      BB3537 3760277 .. 3760298 +  -3.5  -2.52543   GCGTAACGATCAACG           GCCGGCCCG GCGG CGGGCTCCC            TCCCTTCCCCGCCCT  39 35
      BB3538 NONE
      BB3539 NONE
      BB3540 NONE
      BB3541 NONE
      BB3542 NONE
      BB3543 3763558 .. 3763580 + -12.7  -5.27335   CTCCACCAATTACAA           GGGCTCGGA TAATC TCCGGGCCC           TTTTTCTTTCCGGAC 100 99
      BB3545 NONE
      BB3546 NONE
      BB3547 NONE
      BB3548 NONE
      BB3549 NONE
      BB3550 3770414 .. 3770446 + -12.5  -2.78816   GGGCCGGAATCCGCC      GGACGGGCCGGGCGG GGG CCGGCCCGCCTGCCC      TATACTGGCGCCTGC  66 47
      BB3551 3771095 .. 3771116 +  -9.3  -3.75153   CCGGGTCAGAATTCG           CCGGCGCGG GCGG CCGCCCTGG            TTTCCATTGCGCCCG  71 60
      BB3553 NONE
      BB3554 NONE
      BB3555 3775339 .. 3775360 + -13.7  -3.53012   ATGCGGCGCGCGGCC           CGGGCAGGG CACG CCTTGCCCG            TTTGGGCCCGCCGGC  81 40
      BB3558 NONE
        citB NONE
      BB3560 3781131 .. 3781154 + -15.2  -4.07885   GGCCGCCTGAACGCA          ACGGCCCGCC TGAC GGCGGGCCGC           TTTTCGGACCGGATC  95 31
      BB3568 NONE
      BB3569 NONE
      BB3570 3791412 .. 3791437 +  -5.3  -3.53012   CATCGCGGCCGCCTG         CGCCGCG-CTGC ATT GAAGGCGCGGCA         TTTCCAGCACGAACG  53 10
      BB3571 NONE
      BB3572 3795222 .. 3795245 +  -5.8  -3.27525   GCCAATCCTGAACAC          AACGGCCGGG CACG CCTGGCCGCG           TTGCATTTCGAGCCA  51 30
      BB3573 NONE
      BB3574 NONE
      BB3575 3799064 .. 3799092 + -10.1  -3.27923   ATGACTGGATCACCT        CGTCGCCGGCGGC ATG GCCGTGGGTGTCG        TTGATGATCTTGAAG  63 523
      BB3577 3801525 .. 3801577 +  -5.2  -3.14344   TGCGCCGGCGTCACG GGCTGGTTGGGCCCGGCGCTCACC CACGA GGCGATCACCTCGCCCAGGCCGCC TTGCTGGAAGCGCTG  47 260
      BB3581 3805388 .. 3805404 +  -2.1  -3.61398   AGCAGGGTATGGCCG              GCCAGCC GGC GGATGTC              TTCTTCGCCGCGCAA  50 257
        cphA 3810960 .. 3810980 + -15.4  -3.61398   TGCGCCCCTCTTGCC            GCGCCGCC CGAAC GGCGGCGC            TTCTTCGACGACAGG  90 50
        cphA 3813638 .. 3813655 + -14.1  -5.47218   CTCAAATGTAACTAA             GGCCGGC GCAA GCCGGCC              TTTTTTTCCCTGCGC 100 84
      BB3586 NONE
      BB3587 NONE
      BB3588 3814681 .. 3814702 + -15.9  -5.96219   CGCCGTACGTGTACC           GCCTTCGGG TTCG CCCGAAGGC            TTTTTTTTGTGCCTG 100 73
        comL 3824929 .. 3824957 + -21.1  -4.08064   ACTCGCGCAGTCCAA        GGAAAGCCCGGCC CCA GGCCGGGTTTTCC        TTTTGCGCGGCCGTT 100 45
         tex 3829593 .. 3829629 + -27.4  -2.71364   AAGCGCTGATCGCAA   CGCAGGCGCCGC-CCCG TCAT CGGGTGCGGCGCCTGCG    TCGTTGCCCCGATCC 100 32
      BB3606 3834669 .. 3834687 +  -2.3  -2.90763   TCGGAACGGTCAATG            CCG-CGCC CACC GCCGACGG             TGTATCGAATGTCAG  40 95
      BB3643 NONE
      BB3644 NONE
      BB3645 NONE
      BB3646 NONE
      BB3647 3864492 .. 3864510 +  -3.8  -3.04144   CGCGCACGCTGCGCG             TCGCCT AAAGGAG GGGCGA             TGTTAAAGCTCAAAA  44 18
         eha NONE
      BB3649 NONE
      BB3650 NONE
      BB3651 NONE
      BB3652 3867402 .. 3867419 +  -2.6  -3.53091   GTTACGAGCAAATAC             CGCTCG GGGTGG CGAACG              TTTAGGACCCGGCCT  47 3
         hup NONE
      BB3654 NONE
      BB3655 NONE
      BB3656 NONE
      BB3657 3870168 .. 3870194 + -10.9  -3.68222   CGGGCCCAGGCCGAC        GCCTGGTGCGCCG GCA CGGC-CACC-GGC        TTCTTGCCCTTGAGG  74 451
        tauD NONE
      BB3662 NONE
      BB3663 3876953 .. 3876976 +  -2.4  -3.56092   GGCGCGTGACGACGC          CCTCG-ATATG AAC CATGCGCGAGG          TTTCCGGAATGATGC  50 196
        fabG 3878909 .. 3878926 +  -2.5  -3.58343   ACACGACCGAGCCGG             CCAGCGC CTGG GCGCGGA              TTTCGCGATGCTCGA  50 376
        aceE 3891271 .. 3891308 + -20.6  -3.06796   CCTGGCAGTCGTGAC   GGCCGCATCGGCCGGG ACGTGG CCCGGCCGATGCCGTC    TTCGCTGCGGTGCAG 100 27
        maeB 3893863 .. 3893880 +    -4  -3.04144   GGCTCCATAACTCTT             CTGGCG CCAAGA CGCCCG              TGTTACCCATGCAAG  44 183
        fim2 NONE
      BB3675 3895098 .. 3895133 + -14.7  -2.70932   TCTAGTGCATTTCAG   CGCGGCGG-GCAGGCGG CCCG CCGCG-GCGCCGCCGCG    TCGTTCCCGCCCACC  75 45
         mdH 3903418 .. 3903439 + -14.4  -4.07885   CCGGCATTGCCGCCA           CGGGCCCG CGCAGA CGGGCCCG            TTTTGCAGGACCGTC  93 42
        prpB 3904557 .. 3904596 +  -2.6  -3.34244   GGCAAATCGCAATAA  TGGGCGGCGGC-GCGGC ACGAGCC GCCGCCGGCACCACCCC  TGTGTTTATCCCATA  45 26
        prpC NONE
        acnA NONE
      BB3688 NONE
        prpD NONE
      BB3690 3911746 .. 3911759 +  -3.9  -3.53012   TCACGCTGGTTGTCG               TCAAA CCCT TTTGA                TTTCCGCGCCAGCGA  51 12
      BB3691 3913298 .. 3913315 +  -9.1  -3.28712   GCATAAGCGCCGGCC             CGCGCGCG CCA CGCG-GCG             TTGTAAAAGCGCCGC  62 35
      BB3692 3913757 .. 3913775 +  -7.4  -6.06723   AAGCCCCTTTTAAGA             CCCGCT CTAAACC AGCGGG             TTTTTTTTTGGCCGG 100 96
      BB3693 3914387 .. 3914400 +  -3.1  -3.84246   TCCTTCACGGAGGCG               TCATC GCGG GATGG                TTTCATCCTTGGGCA  56 62
      BB3694 3915302 .. 3915322 +  -8.3  -3.09492   AATAACCCTTATACG            TCCCCGT TAGGGAT ACGGGGA            TGTTGCAGTTCACGG  57 39
      BB3695 NONE
      BB3696 NONE
      BB3697 NONE
      BB3698 3919846 .. 3919862 +  -7.9  -2.84325   ACAGGCCGGACTTGT              CCACGCC GAA GGCCTGG              TCGTATTTGCCGGGC  52 449
      BB3701 3923340 .. 3923373 + -27.5  -3.16742   CGGTAGACAGCGGTT     TCCGGCCGGGCCGCG ATGC CGCGGCCTGGCCGGA      TTACTGACCATTAAC 100 480
      BB3719 3942735 .. 3942781 + -16.5  -5.00884   CGGCATGTAAGCGCG GGCGCGCACGTGGGCGCC-GGCA GGA TACCAGGCGCCCTCGCG-GCGCC TTTTTTCCAGACCGT 100 31
      BB3720 NONE
      BB3721 NONE
      BB3722 3945472 .. 3945490 +  -8.8  -3.45849   GATGCCGTCCAGGCC             CGCGGC CAGCCGC GCCGCG             TTGTCGTGGTCTAGC  61 273
      BB3729 3954071 .. 3954088 + -14.1  -4.41494   AAGGCCCAAGCAAAA             GCGCCCC GAAC GGGGCGC              TTTTGCTTGGGCCTC 100 61
      BB3734 3959902 .. 3959917 +    -4  -2.56271   CCGCCACATGATCTG              CGACCAG CTG CTG-TCG              GTGTTGTCCTGGACC  40 319
        pepA NONE
      BB3737 3962729 .. 3962756 + -18.4  -2.71924   CATGACCTGAGCCGC        GCGGGCGAGGCC TGAC GGACTCGCCCGC         CTTTCCGGGAGGCTG  87 11
      BB3738 3963092 .. 3963111 +  -2.7  -3.63266   ATGCGCAACGTGCGG            CCCGGCT GAACAG GGCCCGG             TTTCCGATGGATTTT  50 17
      BB3739 3963935 .. 3963953 + -14.6  -5.78622   CTGCGCATCGAAAAA             GGCTTGCC GAC GGCAAGCC             TTTTTTTTCGCCTCC 100 50
      BB3740 NONE
      BB3741 NONE
      BB3742 3967329 .. 3967376 +  -7.4  -3.64822   GGTTGGCGATGCCCA CGCCGTGGCCGGCCAGCGCCAG TTGG CAGACGGTGGACGAGTACGGCG TTTCGATGGCGGCGT  60 228
         maf NONE
      BB3763 NONE
      BB3764 3986178 .. 3986198 +  -3.1  -2.77192   CAGCACCGAGCCATA            GAGCAGCGG CTG CTGCAGATC            GTTCTTGCCGGCCTT  39 97
         rne 3993185 .. 3993211 + -23.8  -4.79223   TCACTGACGCACAAA         GCGGGTTGCGGC AGC GCCGCAACCCGC         TTTTTCCTGCTGTGC 100 34
      BB3777 NONE
      BB3778 4003703 .. 4003740 +  -8.3  -3.28924   CCATGTCCAGCGAGG   CGTCGTCGGGTACCTGG CCAG CCAGGTAGGCCACGCCG    TTGTAGACAGCCATG  59 415
      BB3781 NONE
      BB3782 4006353 .. 4006395 +  -3.4  -4.58685   GGTCGAAAACTACTG GTAATCCCCCCTATGGCGGG GGGAA TCCGCCAT-GAGGGG-TCGC TTTTTCGCAACATTT  69 22
      BB3783 4007752 .. 4007767 + -11.8   -4.2687   GCGCGCTCCCTGCAA              CGGGCC GCCT GGCCCG               TTTCTGCTTTTTACG  95 50
      BB3784 NONE
         nth 4009141 .. 4009155 +  -3.4  -3.88985   CCATCGTGGGAAACA               CCGTGG AAA CCCTGG               TTTCTGAAGCGTTTT  56 108
      BB3786 NONE
      BB3787 NONE
      BB3788 NONE
      BB3789 NONE
      BB3790 NONE
      BB3791 NONE
      BB3792 4016002 .. 4016036 + -30.1  -3.09516   GCTGACCCGCGCGCA     CGCTGGCGGCGCGGC CTGGC GCCGCGCCGCCAGCG     TTCAGTCCTGGGCGC 100 36
        msrB NONE
      BB3801 NONE
      BB3802 NONE
      BB3803 4025246 .. 4025275 + -19.5  -4.13767   GGCCATCGCCATCAA       CAAAATTGCCCGC TTTC GCGGGCAATTTTG        TTTTCGGCTGCCGGG 100 47
      BB3807 4033624 .. 4033663 +  -9.9  -3.28924   CTTGCCGCCGCCTCA  GCCGCGCGCC-GCCAGCA GCAGG TCCTGCCAGGCGCGCGCC  TTCTCGGCCGGGCTG  62 47
        risA NONE
        risS 4038057 .. 4038067 +  -4.6  -3.10677   TAGCGTAGAATTTAG                 GGCT TGA GGCC                 TTGCCTGCCTTAATT  47 38
        ahpC 4038664 .. 4038680 + -10.8  -3.95584   GCTGTAATTTCCCCG              GCCCGG CTCGT CCGGGC              TTTCATTGCTCCAGA  78 34
        ahpD 4039244 .. 4039296 + -15.5  -2.79188   AGCGCCCCCCGCGGT GCGCCGGCCTCCCCCGCCGGCGGCCG CAGC CGGCC-CCTGCGCGGG-G-CCGGCAC TCATTCCCTTCCCTC  80 40
      BB3815 4041497 .. 4041515 +  -5.8  -3.45768   CAATCCCTTCCTTGC             GGCCCAGG TAG CCCAGGCC             TTCGTTGGTCTTGGC  55 87
         mfd NONE
        serB 4047109 .. 4047131 +  -6.1  -3.16039   TCGCGACGGCCTCCC           GCCGCCCGG CCGGC CCGCGCGCC           TTACTCCGGCTGCTT  49 141
      BB3821 NONE
      BB3822 NONE
      BB3823 4052274 .. 4052290 +    -3  -4.11484   CATCGATTGCGGCTC             CAGCACC AGCC GGT-CTG              TTTTCAGCACTTGCC  61 509
      BB3843 NONE
      BB3844 NONE
      BB3845 4075728 .. 4075744 +  -2.1  -3.05384   GCTCATGCTCGCGCG              TTGACGC GCA GCGCCCA              TTCGGTGACGGCCAC  42 22
      BB3851 4082189 .. 4082222 +  -6.9  -3.09516   GGCAATCTCGCTTTG     ACTAATTATCCAAGA ACAT TCTTTGATAATTAGG      TTGCGTCATGAAAAG  51 108
      BB3852 NONE
      BB3853 NONE
      BB3854 NONE
      BB3855 4088822 .. 4088832 +  -3.2  -3.28712   GCGTATCGCCGGCCT                 TCAG GTA CTGG                 TTGTCCAGGCCCGCG  47 239
        hyuA NONE
        hyuB NONE
      BB3860 NONE
      BB3861 4096763 .. 4096814 + -12.9  -2.53876   CGATCGCCTCGGTCA GGAACTGCGGCGCGTCGCCGCGCA GCCGG TCCGCGCCCA-GCGCCGCGGTGCC TCCCTTCAGGTAGGC  62 232
      BB3866 NONE
      BB3867 4104055 .. 4104082 +   -12  -3.14693   GTCGACAATCAGCAG        GTGTCAGTCCCC CTGC GGGGACAGATAC         TGTCTTAGTCGTCAA  69 62
      BB3873 4112018 .. 4112055 +   -12  -3.05816   ACTGGGTAGCCTGCC   GCAGCGACGCGAAC-GC GTGCA GCTGTTCGAGGCGCTGC   TTCCATGAGCGCTCC  66 470
      BB3878 4118699 .. 4118738 +  -2.8  -3.90291   TCGACCACGGTCTTC  TCGATTTCCAGCAGGACCA CGA TGG-CATGCTCGATATCGC  TTTCGTTGACCAGCT  56 434
      BB3883 4124215 .. 4124229 +  -2.1  -2.50816   AGCCCCAGCGGCCGA              GG-TCC TGCA GGATCC               ATTCGTAGATGACCA  37 520
      BB3888 4130836 .. 4130849 +  -2.3  -2.71731   GGCTCATACACGGCG               TCGCC GCGC GGCCA                TAGTTCGACGATCCA  39 171
        alcA NONE
        alcB NONE
        alcC NONE
        alcD NONE
        alcE NONE
        alcR 4142569 .. 4142587 + -13.8  -2.61264   TCATCATGGAAGGCC             GCTGCCCG CTC CGGGCGGC             CTTGTCCATGGAGCC  70 111
         bcr 4143824 .. 4143841 +  -7.7  -4.18197   GCCAAGGTCCAGGCA             CGCTGAA CATC TTCGGCG              TTTTCCATACGCACT  71 20
        fauA 4146227 .. 4146252 +  -4.7  -5.29846   AAATACCCGGGAAAC         CCCTGTAGA ACCGAGCG TCTGCGGGG          TTTTTCTTTCGCGTT  93 107
         mar 4147159 .. 4147170 +  -3.6  -3.12668   CAGGCGCCGACGCCG                GCGT AAAT GCGC                 TTGGGTCTCCAGATG  43 85
      BB3903 4148412 .. 4148449 +  -9.8  -3.05384   CTGGCGCATAACGGC   CCGCGGGCCGGTCAGCC TTCCT GGCTGA-TGACCGGCGG   TTCGATCCAGAAAAA  60 30
      BB3905 4149396 .. 4149433 + -10.5  -2.59742   AAATTTGCCGCAACG   CAGCAAACGCCGGC-GTC CCG GACTGCGGGCGGTTGCGG   ATTGTCGCCATTGCG  58 153
       vrg-6 4149886 .. 4149905 + -10.6  -5.75342   GCAAATCAATGAAAA            AGCCGCCC GGAT GGGCGGCC             TTTTTTTTGCGGCAC 100 53
        trxB NONE
      BB3913 NONE
      BB3914 4158654 .. 4158693 +  -3.5  -4.15044   CCATGTAGGCGAAGG TGGCG-GCCA-GCCCGGCA AACA TGCCCAGCGTGGCGCCCCA  TTTGTTGGCGCGCCG  63 266
        kdpA NONE
        kdpB NONE
        kdpC 4166122 .. 4166142 +  -6.7   -2.8655   CCTGGCGCTGGACCG            CCTGCGCTG AAG CGGCGCGCG            TATAGTATGCGTGCC  49 16
        kdpD NONE
        kdpE 4170131 .. 4170144 +  -6.7  -3.37071   CGGTATAGCGCTGTA               GATCC GTCA GGATC                TTGTGCATCCGGTTT  52 510
      BB3925 4174288 .. 4174316 +  -5.8  -3.33261   TCTTGCGCACGTTGG        CCGTGGCCGCGC TGCCC GCGGCGCCACGC        TTGTAGGCCTTGAGC  52 195
      BB3928 NONE
      BB3929 4177262 .. 4177287 +  -7.5  -3.16881   GCACGAACCCCAGCT         TGCGGTGCAGCG CGA CGCTGC-CGGCG         TTGGTGGCGTCGATC  53 148
      BB3932 4181264 .. 4181293 + -22.3  -2.62616   GACATCCGCGACAGA       GTGTGCCTGTCCC CGCT GGGACAGGCACAC        TGCTCTACGCCATGA 100 97
        ppnK NONE
      BB3941 4191276 .. 4191316 +  -2.3  -4.75776   ATTTACGAAAAATGT  CAAGGATCTTCAGGCGGGG AAA CGTCGCCTTCAGGCCCATG  TTTTTCAGTTCGCTT  76 453
        omlA NONE
        dapB 4192960 .. 4193001 + -10.8  -2.52464   GACGTCGCCCTGGAT GGCGGC-CGCCAGCGCCATG ATGT CGTG-CGCCTGCGCGCCGCC TCGATTGACCAGCAC  58 134
      BB3952 NONE
      BB3953 4203304 .. 4203321 +  -5.5  -3.71848   GCCCGGCCGGGCATG             GGCTCCA CCTA TGGAGCA              TTCTTGATGACCACG  60 278
      BB3954 NONE
      BB3955 NONE
      BB3956 NONE
      BB3957 4207016 .. 4207035 +  -2.7  -3.53012   CATCGGCCCTGCCGA            GGGGGGC TTGCAC GCCTCAC             TTTCGACAAGGACAA  47 86
      BB3958 NONE
      BB3959 NONE
      BB3960 4209635 .. 4209665 +  -4.5  -2.56046   TCATGTTCATGCGCG      CCTAGGCGGCGCGG CGAG CCG-GCGGCCCTGG       TCGATTACAATTTCC  41 21
      BB3961 4210601 .. 4210619 +  -4.6  -2.78596   CAGAAAATATATATG             CCTACA GAAAACA TGTAGG             TATAATCCGAACATC  44 85
      BB3962 NONE
      BB3963 NONE
      BB3964 4214316 .. 4214334 +    -3  -3.01001   CCCCTCGCATACAAC             GACAAGGA GAC TCCATGAC             TGTCATTTCCCGCTA  42 61
      BB3965 4215350 .. 4215390 +  -4.7   -3.2794   AACTAGGCTTGCGGG TGGCTACCGGG-TGCGGGCC GCAA GCCCCGCAGCCCGGC--CCA TTGGTGTCCATGGAC  49 35
      BB3966 4216225 .. 4216241 +  -2.9  -2.78384   CGGCTACCGCTACCA              GCTGTTC TCC GAATCGC              TCTGATCGGCCAGGC  40 4
      BB3967 4217143 .. 4217171 +  -3.8  -5.55769   CCAAACACCAAAAAG       GGAAGC-TAGCGG TTAC CTGCCGTGCTTCC        TTTTTTCTTGTAGCC 100 236
      BB3968 4217761 .. 4217780 +  -7.1  -3.14468   CGTGATCCGGCCGTA            GCGCG-GC CCGGC GCGCGCGC            TTGCCTATAATGGCG  51 25
      BB3969 NONE
      BB3971 NONE
      BB3972 NONE
         aat 4221189 .. 4221203 +  -8.5  -3.46602   TGCTGCATCCGCTGC               CGCCG GCCAA CGGCG               TTATGATGTAAGCCA  62 0
      BB3974 4221982 .. 4222019 +  -3.2  -3.00923   GCCGCCCTGAGCACG   CGCGGGGCGGCAAAGT CGATCT ACAATTCCGCCCCATG    TCTATCCTCTTCCAC  42 31
        pyrD 4223090 .. 4223102 +  -6.2  -4.74103   CCCGAGCGGGCATGG                GCCC CAAGA GGGC                TTTTTGCCTTGGGCA  82 49
      BB3977 4225198 .. 4225233 +  -8.8  -3.54424   GCGCATCGCGCGGCC    CGGCCGGCCGATCGGGC GAG GCCTGCGCGCCCG-CCG    TTTCGCGGAATGCGA  62 67
      BB3982 4233018 .. 4233035 + -10.5  -3.27476   TGCCAGTTGGCGCTT             GGGCGCG TTGC TGCGCCC              TTCCTGCTTGGGCGT  63 82
        ilvE NONE
      BB3987 NONE
      BB3988 4237591 .. 4237603 +  -2.6  -3.07816   CGTCTCCACTAAGGG                CGGG TGGAT CTCG                TTGGCTGCCTCCAGA  42 29
      BB3989 4238992 .. 4239010 +  -6.7  -3.77832   TGTTGCGGCGCGCAT            C-CACCGG GTGG CCGGTGCG             TTCTTCGCTTTGCGC  61 313
      BB3991 4241507 .. 4241525 +  -4.4  -2.71924   GCGCTCGGTAAAGGC             GATGACCG CGC CGGCCACC             ATTTGCGGCGCCATG  40 299
      BB3996 4247471 .. 4247485 +  -2.8  -4.09685   CGGAAAAGCGGCGCG               TGCC GGACAGG GGCA               TTTTAGGGGCTGGCG  60 521
      BB3998 NONE
      BB3999 NONE
         fis NONE
        purH NONE
        ruvC NONE
        ruvA 4253004 .. 4253052 + -16.6  -3.30124   CGCGACCGCCTCCAG CGCGGCGGGCGGCGCGGCCAGCCC CGA GGGC-G-CGGCGCCGCTGGCCACG TTGTCGCGCGTGAGC  82 83
        ruvB 4256376 .. 4256394 + -13.1    -5.252   GCCGCGCGCGGGCGC             CCGCGCG CGAGC CGCGCGG             TTTTTTCTCGGCCTC 100 287
        ompR 4260304 .. 4260314 +  -4.6  -4.12188   AGACCGTGTGGGGCA                 TCGG CTA CCGG                 TTTTCGCCCTGATGA  64 3
      BB4010 4261753 .. 4261805 + -14.1  -3.33696   TGCGAAGGCTTGACC CGCCGGCCG-CGCCG-TC-AGGCGCC CGGC GGCGGCAAGAGCGGCACCGGCCGGCG TTCCTTGCCGAACAC  80 28
        glnS 4266098 .. 4266135 + -16.9  -3.18274   CCCGACAATCCGCTG   TCGCCGGCCGCC-CTCCG CTT CGGGCCGGCGGCCGGCGC   TTCCATTCCAATCCA  89 85
        minC 4267090 .. 4267108 +  -2.4  -3.86346   GCCTTCATACGCTTT             TTGCTTTA CGA TAACGCGA             TTTGTACGCACATAA  55 87
        minD NONE
        minE 4268210 .. 4268258 + -14.7  -3.61398   AAATGCCGCAAAACT GA-ACACTCGGGTGCCTGTCCCC GCACG GGGGACAGGCACCCGC-TGAATC TTGTTCCCGCACGCG  87 24
      BB4021 NONE
      BB4022 4274338 .. 4274371 + -13.7  -3.59979   CGATCGCGGCGCAGT     GCATCGCGGCGCTTG CCGG CGCGCGCCGCGGCGC      TTTAAGGTGGAACGA  84 87
      BB4023 4274922 .. 4274933 +  -7.2  -3.14344   GCGGCGCCACGCTCA                GGCC AGGC GGCC                 TTCCTCCACCGCGTG  51 41
      BB4030 4282652 .. 4282671 + -10.6  -5.47218   CCGCGCATAAAAAAA            CCGCCGGC AAGG GCCAGCGG             TTTTTTTACCTGCAA 100 49
       uvrA2 NONE
      BB4033 NONE
      BB4034 4290727 .. 4290769 +  -8.3  -2.72344   AGGTGCAATACCACT AACT-CCGGTGCCTGTCCCC GCAG GGGGACTGGCACCGGCAAAC TCCTTGCCAGTCCCC  53 24
      BB4037 4294404 .. 4294434 +  -6.6  -3.34715   CTTGCTCGCCGCCGC       GCCTGCCGCCTGAC CAT GTCCGCCGCCCGGC       TCTTTGCCCGCAGTC  55 13
      BB4038 4295655 .. 4295679 +  -9.1  -3.01712   GCTTCGGACAGGTCG          CCGGCGCGCAG CGC CAGCGGGTCGG          TCTTGCCGCCGGCGC  55 524
      BB4040 NONE
      BB4041 4298356 .. 4298373 +  -2.6  -3.05463   CGCGGGCGCGGCGTT             GGCGGT ACACTG ACAGCC              TTCCATCCAGCCGGT  42 52
        pdxH NONE
      BB4043 NONE
      BB4044 NONE
      BB4045 4301642 .. 4301656 +  -5.6  -3.05384   CGAAATGGCGCAAGG               CCGCCT GCA AGGCCG               TTGCCTGCAGGGACG  46 65
      BB4047 NONE
      BB4048 NONE
      BB4049 4306512 .. 4306562 + -13.4  -2.53876   AGCGCCAGGCCTTCG CGGCG-CG-GATCGGCGCCGC-CGGC CAG GCCGTGCGGC-CCGATCACGATGCCC TGGATTCCGCTGGGA  67 58
      BB4051 4309268 .. 4309283 + -11.8  -3.57144   GCGCGCAAGAAAAAA              GCGCCC CGCG GGGCGC               TTTCGGCGTGCACGG  77 46
      BB4053 4311418 .. 4311440 + -12.7  -3.24747   CCCAACTGACGCGCC          CG-GCGCCGC TCTA GCGGCGCGCG           TTGGTCATGTCGCCC  74 32
      BB4055 NONE
        amiC 4314925 .. 4314962 +    -9  -3.39327   ACAGGCACCCTTGCC   GCGGGTGTCGCTCCTC CCCAAC GGGGACGGGCGCCCGC    TTCTCACTGTCCGCG  60 127
        mutL NONE
        miaA 4318741 .. 4318776 +  -6.8  -3.53811   CGGCATCGGCCACGC    TGCCC-TGCTGCTGCAG CCA CTGGAACAGCTTGGGCA    TTTCCCAGCCGTCGC  57 248
      BB4061 NONE
      BB4062 NONE
        pcnB NONE
        folK 4323268 .. 4323281 +  -4.5  -3.38326   GCCGGCGTGTTCAGC               GCG-CG CGC CGACGC               TTCGTTCAGCTTCTG  49 189
      BB4068 4328830 .. 4328861 + -15.9  -3.76413   CGCAGGCCGTCCAAT      GGTGTCCGGTGCG CTCACA CGCACCGGATGCC       TTTCCCATTTTGCAA  90 42
      BB4069 4329832 .. 4329842 +  -2.4  -3.29144   CCAGTTCGAGCGCCA                 GGCC CAG GTCC                 TTGTGCGCCAGGTCG  45 257
      BB4072 NONE
      BB4073 4332760 .. 4332788 +    -3   -2.6732   CACCCTGCCCATCGA       CGGCGG-CTGGAC CGCG GCCTAGGCCGCCC        CTCTTTCACTTCCCA  40 4
      BB4074 NONE
      BB4075 NONE
      BB4076 4335570 .. 4335606 + -10.8  -3.28712   AAGCTGGAGTAAGCC   GGC--CCGCACGGCGCCG GCT CGGCGCCGTGCCTACGCC   TTCTCGGGCCAGCGC  65 29
      BB4083 NONE
      BB4084 NONE
      BB4085 NONE
      BB4086 NONE
      BB4087 NONE
        glyQ NONE
        glyS NONE
      BB4091 4351647 .. 4351665 +  -2.2  -2.53015   CAACTGCTGCAGGAG             GCCTGATC CAT GGCCTGGC             TGCGTTCGGCGCTGT  38 20
      BB4092 NONE
      BB4093 4353317 .. 4353327 +  -2.4  -4.11216   GATTTGCTACGATGA                 CGCC CTG GACG                 TTTTACCCATGAGGA  58 63
        gloA NONE
         def NONE
      BB4097 4358271 .. 4358285 +  -4.2  -3.64703   TGCGCGACATGATCA               GCGG CGTGTGC CCGC               TTTCGGTCAGCGCGA  51 297
        garK 4360769 .. 4360781 +  -9.1  -2.52464   GCCGCCAGCAAGGCG                TCGGC CAG GCCGA                TGAATTGCGCCACGC  51 100
      BB4103 NONE
      BB4104 4367450 .. 4367466 +  -2.2  -3.53012   CAAGGAGGCTGCAAC              GCGGTA TCCTC TACCAC              TTTGGCCCGAAGACA  47 94
      BB4105 4368589 .. 4368608 + -16.4  -3.15147   TCCGCCAGCCGGCAT            GGGCGGCG GACG CGCCGCCC             TGTCTATTGCTTGAC  85 388
      BB4109 4371026 .. 4371040 +  -3.4  -4.07687   CGCGCTTGGCGTCGG               CCTCGG AAA CCGGCG               TTTTCGCCGCCCGGT  60 247
      BB4116 4380267 .. 4380281 +  -2.1  -3.84406   CGCTCGCGCAGCGAC               GATTG CGGGC CGATC               TTCTTCTGGTAGGCG  56 430
        nspC 4382143 .. 4382162 +  -4.2  -3.18366   AGGATTACGTAGACA            GCCTG-TCC TGA GGAACTGGC            TCTGTTGATTGAAGC  47 15
      BB4119 4383528 .. 4383574 + -10.9   -2.8294   CATCGGCGCCGTGTT CC-CACGCGCGCAT-GCGGGA GCGGCAG TGCCGCAACGCGCGCGTGAGG TGCTTGTGCACCATA  64 101
      BB4121 4385209 .. 4385239 +  -6.2  -4.27584   GGCCGTTCCGTCTTA       GAGATTGGTAGTGG TAA TTACTTTCAATCTC       TTTTCGGTTAAACAT  70 135
        bfrF 4387855 .. 4387868 +  -3.7  -3.36803   CGTTCCGGCGCGCCT               GCAGG ACCA CCGGC                TTGTCGATGCCCTTG  47 217
      BB4125 NONE
      BB4126 4391407 .. 4391433 +  -8.6  -2.73364   CGTTCTAGGGGCCGC         GCCCTGCGCTGC CTG GTAGCGCACGAC         TCGTTGCCCTCACGC  53 33
      BB4128 NONE
      BB4129 4394608 .. 4394635 +    -4  -2.53876   TCGCGCGCCTTTTCT        TTCATCCGGCGCC GTA GGCGCCGC-TGCG        TCCATTCGCATCCCA  41 9
      BB4130 NONE
      BB4131 NONE
      BB4132 4397123 .. 4397148 + -16.3  -3.31188   TCCGCAAATGGAAAA         GGACTTAGCGA CTGC TCGCTAAGTCC          TTGATCATTCTGGTG  90 138
      BB4133 NONE
      BB4134 NONE
      BB4135 NONE
      BB4136 4401430 .. 4401458 + -17.5  -4.20696   GGCTCTAAAAACCAA        GGCCTTGCAACTC GAT GCGTTGCAAGGCC        TTTTAAAGTTCGTAC 100 33
      BB4138 4403508 .. 4403521 +  -2.3  -3.06183   GACGACAGAAATGAC               GGCAA GCGT TCGCC                TTGCCTAACACTCCC  42 234
      BB4139 4403844 .. 4403861 +  -8.3  -3.53224   GCCCAGGAAAAAGAA             GCCCCGC GATA GCGAGGC              TTTGGAGAGGAACTA  62 71
      BB4140 4405974 .. 4405990 +  -6.5  -4.07885   TACCGAAAGATGGGG              CCGGC ATAGGGG GCCGG              TTTTGCAGGAGGGTG  68 17
      BB4141 4406376 .. 4406386 +    -4  -4.07568   GTGGCTGGAAATGCA                 GATT TCA AATC                 TTTTGAACAGGCCAA  60 44
      BB4143 4407644 .. 4407660 +  -9.3  -2.73721   TTCGACGCCCAGTGA              GGCGCGC CCG GCGCGGC              TGATTGGCACTTGAT  56 26
      BB4144 NONE
      BB4145 NONE
      BB4146 NONE
      BB4147 4409143 .. 4409166 + -16.8  -3.44319   CAGTGCCGTCACCCT          CAACACCGCC TCCG GGCGGTGTTG           TTGTGATGGATTAAA  91 163
     BB4149A 4410646 .. 4410665 +  -9.2  -3.28912   GGACCAGCGCCGCGG            CCTGGTCG GTGC CGGCCGGG             TTCATGTCGGTGTCG  59 319
      BB4151 4412096 .. 4412152 +  -7.9  -3.63694   AGGAGTATGCCCAGG GCCACCGCGCCGGCGCCGCGCG-CG-GCC AGC GGCCCGACATGCA-CGCCGGCGTCG-GGC TTCTTGAAGCTGCCT  60 154
      BB4163 NONE
      BB4164 NONE
      BB4165 NONE
      BB4166 NONE
      BB4167 4428125 .. 4428152 +  -4.7  -4.07568   CGCCCCCGCCACCTC        GGCCATCGCCT GCACGA ACGCGGCGGCC         TTTTCCGCCACGCCA  63 254
      BB4174 4437758 .. 4437770 + -10.5  -2.52896   CAGGCCTGAGCGCCC                GCGCG GCC CGCGC                TAGCTTCCCGCCTCG  58 32
      BB4176 4440826 .. 4440862 +  -5.1  -3.13403   GAGCGTGCGCGTCAG  CGGC-CGC-GGCAGCAGC CGCA GC-GTCGCCAGCGAGCCG   TCTTCGTGCCGCACC  47 132
      BB4178 4442756 .. 4442782 +  -4.3    -3.445   GGAATCGTGAAGCTG         GCGACCTGAGC CGCGC GCTTAGGACAC         GTTTTTCCTGCATAA  51 17
      BB4179 NONE
      BB4180 NONE
      BB4181 4445724 .. 4445747 +  -5.2  -3.28712   CAGCATCCGCCACGG          TCCAGGCC GAACACCA GGCCCGGA           TTGTCGGGCGAGCCG  49 374
      BB4186 4449739 .. 4449760 +  -9.3   -4.1891   GTCGCTCAGGCGCTT           GTCGCCGGC CACC GCCAGCGGC            TTTATCTTGCCGGCC  75 332
      BB4191 4456060 .. 4456088 +  -8.7  -3.51032   GCGGCTTGCCCAGCA        GATACAGGTCGCC GAT GGCGTCCAGGATC        TTGTGCTTCACGAAT  61 307
      BB4207 4477215 .. 4477225 +  -4.6  -3.30771   CGCCGCCCGTGAAAA                 TCGC ATT GCGG                 TTGTAGAGCATGTGC  49 481
      BB4210 4479514 .. 4479526 +  -7.7  -2.54523   GATCGGGCCAAAGGG                CGTAC GGC GTACG                TCCCTTCCCGTCTCA  50 43
        bllY 4489137 .. 4489163 + -18.1  -2.90496   CCTGCCTGGCGCGAG         CAAGGCCCACC CTCGC GGTGGGCCTTG         TCATTTCGGGCGCCG  89 43
         lgt 4493126 .. 4493168 +  -6.1  -3.61398   GTCGATGTTCTTGGC GCCG-CGCGCGCGCTTGACG ACGT CCTCGAGCGCGGCCGACAGC TTCTTGCCGGCGCCC  57 471
      BB4221 4495402 .. 4495416 +  -4.2  -2.94411   GCATGAACTAAGGAG               ACCATG AGT CATGGA               ATTGTTTGACAACCT  44 30
      BB4222 4496955 .. 4496972 + -14.1  -6.11644   GCCGGCCGGCGCGAA             CCGGGCC CTCG GGCCCGG              TTTTTTTTTGCCTCG 100 63
      BB4223 NONE
      BB4224 4499686 .. 4499725 + -26.5  -3.05384   CTGCGCGACTGAGGC  CGCGGCGCCGGCCGCTCG TAGCC CGGGCGGCCGGCGCC-CG  TTCGATCAGGCCGCC 100 29
      BB4226 4501397 .. 4501442 + -14.8  -2.78384   CAGAGCGACACGGCC CGGCCGTAGG--GCCGGCCTCAG GCC TTGCGGCCGGCGACCT-CGGCCG TGTCCTGCGGCGCCG  75 17
      BB4228 4504073 .. 4504099 +  -7.1  -2.82516   AGCCGCTGCGCCGGA         ACGCCTCGGCC TCGTC GGCCGGCGCGC         TCTGGTCGTACAGGG  49 68
        proS 4508657 .. 4508675 +    -3  -2.65264   GGCGGGCGCCAGCCC             GCCCCG GCAGCCA CAGGGC             TCCTATCGATCGTGA  39 48
      BB4233 NONE
      BB4234 NONE
      BB4235 NONE
      BB4236 NONE
        tolB 4512755 .. 4512774 +  -2.8  -2.54325   CAACGTGGGGCCCTT            TTACCCGT TAAC ACGTGTGA             CTCTCTTTGCAAAGG  39 15
      BB4238 4513325 .. 4513354 + -21.5  -4.54727   AGCAGCCCCACCACG       CGTCGGGACGGTC ATCC GGCCGTCCCGACG        TTTTCGTTTCAGACC 100 56
      BB4239 NONE
      BB4240 NONE
      BB4241 4516005 .. 4516032 + -10.5  -4.15453   ATAGGATGAGCACCT        CGC-CCGCCGCC AGCCC GGCCGCGGCGCG        TTTTCCGCTGACTTC  79 120
      BB4242 NONE
      BB4243 4518920 .. 4518935 +    -6  -4.46212   GTGAGTTCCTGCAAG              GCCCGG CTGA CCTGGC               TTTTGTCGTAGCGGC  75 274
      BB4245 4520877 .. 4520897 + -13.9  -3.05343   CTTCGCAGCCCAGCC            CCGCGGCCG CCT CGGCCGAGG            TCTTGCCGGTCTCGG  69 406
      BB4247 4521963 .. 4521991 +  -2.1  -3.01712   CAGCCCCTTGCCGCG        CGGGCTGCGCGCC CCC GATACGCCGACCG        TATTGGCCGAGACAA  41 53
      BB4248 NONE
      BB4249 4524954 .. 4524965 +  -3.6  -2.52464   CTCAGGCGCGCTCGA                TGGC GATC GCCG                 TCGCTTCGCCGCCGC  39 88
      BB4253 4529927 .. 4529957 + -12.5  -3.29144   TTGCACGACGCCCCC       GGCCACGTCGGCC AGCGC GGCCGACGTACCC       TTGTACGGCACGTGG  70 423
      BB4258 4534176 .. 4534202 +  -9.2  -2.66316   CGCCCTAGCCCCGCG         CCGCCGCCCCCG AAC CGCGGGCAGCGA         TGATCTGCTCGGCCA  56 33
      BB4263 NONE
      BB4264 4540874 .. 4540888 +  -2.7  -2.62184   TGACGCCAGGGAACT               GGCGG GCACG CCGCA               TGGTCTGAGCAGAAG  38 38
      BB4265 4541873 .. 4541923 +  -4.2  -3.40403   CGGCCCGGTACCTGA GCGGCTCAGGCGCCGGCCGGCTCG ATC CGGCCCCACCAGCGCGCGCGCAGC TTGTCATAGGCCAGG  49 26
      BB4270 4547038 .. 4547075 + -10.6  -3.53224   GCCGGTCATGGAGCA  GCC--GGCCAGGCGC-ACG CGC CGTTGCGCCCGGCCACGGC  TTTCGCGCAGCGCTA  69 123
        gltS 4548335 .. 4548346 +  -4.4  -3.16881   GCCGTTCGTGGGAGG                CATG TGAC CATG                 TTCATCCGCTGGCTC  45 19
      BB4272 4550279 .. 4550293 +  -2.1  -3.14931   GATCACGATGCCCGC              GCC-TC CCTT GATGGC               TTCGTCCAGGCTGGC  43 455
        gloB NONE
      BB4281 4560626 .. 4560651 +  -3.3  -2.71712   GCGCCCGTCCGCCAA         GCCGCTA AAATTCCTACAA TAGCGGC          CTTTCCGCAAGGCAA  40 64
        fabI 4561522 .. 4561571 + -19.3  -2.62616   CCAAATCCGACCTCC G-GTGCCTGTCCCCGCAGGGAGGG TGC CTGTCCCCGCCGGGACAGGCACAC TGCTGTACGCCATCG  89 80
      BB4284 4563264 .. 4563297 +  -8.9  -3.53091   CCTCGATACGGCACG     TGCTGCAACCAGGC GCCGCTG GCCTGGC-GCAGCA     TTTCGCCGGCCAGGT  61 460
      BB4288 4566631 .. 4566641 +  -8.2  -5.15634   GTTTTAATTATTTTC                 GCGC GCC GCGC                 TTTTTTCCTAGAGTG 100 203
        pobA 4568051 .. 4568082 +  -8.6  -2.56596   GCACCGCCACCTCCG      AATGAGGGCCGGCCG CCA CGG-CGGCCCTCGCA      TCCCTTCGTCACCCA  53 21
      BB4291 NONE
      BB4292 NONE
      BB4293 NONE
      BB4294 NONE
      BB4295 NONE
      BB4296 4574903 .. 4574917 + -11.4  -3.90112   GCTCGGTGTTGAGGT               CGCTGG TGG CCAGCG               TTTCCTTGGCCGCCA  77 391
      BB4298 NONE
      BB4299 NONE
      BB4300 4578693 .. 4578704 +  -2.2  -3.18389   CCGGGCCTGCATGAA                CGAG GTGT TTCG                 TGATTTTCATCTTCC  44 95
        nudC 4579533 .. 4579578 + -14.5  -3.70902   GCGATGCCCTGGATG GCCTGGGTGGCCAGCTGCGTG GCGA CGCGCTGCCGGAAACCCGGGC TTTCGGTCTCGCGCG  88 87
      BB4303 NONE
      BB4304 NONE
      BB4305 NONE
      BB4306 4584835 .. 4584851 +  -4.3  -4.18488   ACCCGACATCCGCGG              CAGGGCG TGC TGGCCTG              TTTCTTCGGGTAAAT  62 382
      BB4307 NONE
      BB4308 NONE
      BB4309 NONE
      BB4310 4588581 .. 4588604 +    -3  -2.70932   ACGGCCCCGGGTCCA          CGGGCGCT GAACCCGG GGCGCCCC           TCATTGCAGACAGAG  40 16
      BB4311 4589814 .. 4589845 +    -5  -2.55606   CGGTTGACGGCCAAG      ACGGTATCTGTCCC CAGG GGGACAGGCACCCC       ATTCATCCTATATAG  43 147
      BB4312 4590995 .. 4591011 + -10.8  -3.19602   CTGCAGGGCGATGCC              CGCCGC GTAGG GCGGCG              TCTTGGTGTAGCCCG  64 155
        bbuR 4607620 .. 4607643 +  -7.4  -3.18239   CGACCGTGGTGGGCG          GCTG-AACCCG TAC CGGGTCGCAGC          TTGCTCCACTATGTC  57 21
      BB4329 NONE
      BB4330 NONE
      BB4331 NONE
      BB4332 NONE
        bbsE NONE
        bbsF NONE
      BB4335 4614878 .. 4614924 + -32.6  -3.28487   CGCATGGCCAGGCCA TGCAACGAAACAGGCGGGCGTC AAT GACGCCCGCCTGTTTCGTTGTG TCTTGATTAATATGG 100 72
      BB4337 NONE
      BB4338 NONE
      BB4339 NONE
      BB4340 4621046 .. 4621073 +  -8.2  -3.78775   ATGACCTTGTCGGCG        TCCTCGCCCGCC AGCG GGCGGCCGCGGC         TTTGCTGGTGGCGCA  67 131
      BB4345 NONE
      BB4346 4629244 .. 4629296 +  -9.1  -3.85698   GTGCGGCTGCCGTCG CGCTTGACCACCGACG-GCATGGC CAGTTC GACGCGCTCGTAGGTGGTGAAGCG TTTGTCGCAGGACAG  70 360
      BB4351 NONE
      BB4352 4636006 .. 4636020 +  -4.2  -3.14931   GTCCAGCACGGTGTC               GTCGTC GTT GACCAC               TTCATCGAACGTGAA  45 266
      BB4360 NONE
      BB4361 4643712 .. 4643723 +  -5.8  -3.78022   CTTCAGTAGCGGTCC                CAGG CCTT CCTG                 TTTCATCCCTCTACC  60 183
      BB4362 NONE
      BB4363 NONE
      BB4364 NONE
      BB4365 4647586 .. 4647635 + -12.1  -2.57132   ATCGCCTCCCTGGCC GGTTCG-TCCATGCGCCGGGCG ACGCTCG CGGCCGGCGCATGGATCCGTCC ATTCTAGCGCCGCGC  64 444
      BB4369 4651748 .. 4651784 +  -5.1  -3.02144   CGTCATCAGTGTCAG    CATCGGCCGGTTGGT CGACAGC ACCAGCCCGTCTATG    TATTCCAGCCCCTGC  46 127
        gltX 4655845 .. 4655873 +  -4.4   -3.2614   AGGCCACCGCGGTGC       CGCG-CGCGGCCG GCAC CATCTGCGTCGCG        TTGGTCTGCAAGGTG  47 226
      BB4375 4661746 .. 4661781 +   -24  -3.73224   ATTCAGAGCGATCAC    TTCGGCGGGCGCGCCT TGCA GGGCGCGCCCGCCGCA     TTTAGTAACAACTAA 100 47
        nrdA NONE
        nrdB 4666291 .. 4666342 + -18.2  -2.83677   AGGCCGCCTATCGGC GCCATTTGAAATGGCTCGCGCCGAC GAG GTTG-CGGGGGCCATATCAAATGGC TGTGCTGAATTCATT  89 141
        bph1 4667202 .. 4667224 + -20.6  -4.65895   TTAGCAGCACCTTAA           GCCGCCTGGC TCC GCCAGGCGGC           TTTTTCCGTCCCGCG 100 57
      BB4379 4668200 .. 4668222 +  -3.4  -3.30443   CATCGATTTCCGCCA           GCTCGATG CGATAGC CGTTGAGC           TTGATCTGGTCGTCC  47 341
         mpl NONE
      BB4394 4681104 .. 4681119 +  -2.4  -2.64354   GGGGCGCTCCTGACG              CCGCCG CGCC CGATGG               ATTCTCACTATGTAC  38 72
      BB4395 4683047 .. 4683062 +  -3.2  -2.56432   TCGCCCTAAAATGCA              CGG-GTG CGA CGCTCCG              CTTCCTCCTCTTCGA  39 60
      BB4396 NONE
        aroE NONE
        mtgA NONE
      BB4399 4686826 .. 4686840 +  -4.2  -2.87931   CTTGGAGAAAAGTTC               CTGCAT GAA AGGCAG               TATCTGGACCATAGG  43 18
        apaH 4688148 .. 4688160 +  -4.7  -3.01712   CCGATGACCGGCCAG                GCGCG GAT CTCGC                TCTTGGCCACGAACG  46 510
        thiD NONE
        thiE NONE
        hemL 4694885 .. 4694923 +   -16  -5.80951   GCCGCGACGGGCAGG   GCCCGGCCCATCGGATTG TTA CGATCCGATGGGCTTCGC   TTTTTTGTTTTGGAT 100 45
      BB4410 4697221 .. 4697233 +  -2.7  -2.80074   GGCGGTTGCAGAATT                TTCAT GTC ATGGA                TCCTCTTGTAAAAAC  39 516
      BB4423 NONE
      BB4424 4711046 .. 4711062 +  -9.3   -2.7185   CAGGCCGGCCACGCC              GGCGCCG GCC CGGCGCA              TAATTCCACCATGAT  56 41
      BB4425 NONE
        argJ NONE
      BB4427 NONE
      BB4428 4715583 .. 4715604 +  -3.7  -2.70932   CGCCACGCTCAGGTA           GT-CGATCAG CCC CTGCTCGTAC           TGGTTGCGCGCCAGG  40 222
      BB4436 NONE
      BB4441 NONE
        glpK 4733497 .. 4733533 +  -2.2  -3.53811   CACGCCGGCGCGCCG   GCCGCGGGGCTG-GCC AGCTGGC GGCGCAGCACCA-GGC   TTTGCGCGCCATGCA  50 138
        ftsE 4740215 .. 4740231 +  -2.2  -2.70932   CACGACACGCACGGA              GGCC AAGCATGAA GGCC              TGGTTGCGACAACAC  38 14
      BB4450 4741122 .. 4741135 +  -2.3  -2.76696   AGTGACCCGCAGTAC               GCGCT TTTA AGCCC                CTTGTTCCGCCGAAA  38 16
      BB4451 4742278 .. 4742323 +  -6.2  -3.18264   CGGCGTGCTCCAGGT TGCCGCGGTTCAGCTTGGGC AGGATCGC GCCCA-GCTGC-TCGCGGTA TTGCTCGATCAGCGC  50 280
        mutY 4747017 .. 4747027 +  -3.2  -3.28924   CCAGCCTGAAGGTGA                 TCTG CTG CAGG                 TTCTGCCGCCCGCTG  47 95
      BB4455 4748792 .. 4748840 +  -9.7  -3.03159   CGGCGCACGTCCTCT TCGGCG-CGGCC-GCTGCGCGCCAC GTA GTCG-GC-CAGCTGGTCGGCGCCGA TGTTGCCCACGTTGA  59 187
      BB4457 NONE
      BB4458 4755663 .. 4755685 +  -8.4  -4.05714   CGCGGCTGAGCCCGC          GC-CGCCGG CCAGCC CCGGCGTGC           TTTATCATTGGCCCT  72 32
        thiG NONE
        thiD 4757447 .. 4757457 +  -3.2  -4.21462   GTTGACTCCTCTATA                 TTGG TTT CCGA                 TTTTCCGTCATGAAT  64 67
      BB4461 NONE
      BB4462 4759691 .. 4759731 +  -6.8  -3.05268   CGTGAAAAGAAGTCA CCGCGTCGACGCAGC CCAGGGCCGCCA GCAGCG-CGGCGCGG  TCTTGCACCTGATTG  48 246
        phoB NONE
        phoR NONE
      BB4471 NONE
      BB4472 4769918 .. 4769945 +  -2.7  -2.66316   ACAAACGCGTAATCC       GGGCGACAGACTG AGGT CAGTCC--CGCCC        TGCTATCGTCGGCCG  38 12
      BB4473 4770566 .. 4770578 +  -7.7  -3.78934   TGGTCCACAATGGGG                GGGTT TTC AACCC                TTGTTGTACAGGCAA  65 93
        serA 4771800 .. 4771841 + -12.1  -2.59881   TGCGAAAAGCTGTAA CCCCTGGGTGCCTGTCCCC GAAG GGGGACTGGCACCCGCCGA  CTTCTCCGGTGCCTG  64 26
      BB4476 4773281 .. 4773312 +    -3  -3.09492   CAAGAACATAGAATC      CCTGTTTGCCAAGTA ACT TTCTTCGCAG-CAGG      TATTGCCGTTGACCG  43 10
      BB4477 NONE
      BB4478 NONE
      BB4479 4775940 .. 4775990 + -16.2  -3.04144   AATACATAGAGCTCG CCG-CCGGACGACG-GCCGGTACGG CACG CCG-ACCGTCGCGACGTCCGGCCGG TATTCGCCGTGCGAA  78 151
      BB4481 NONE
      BB4482 NONE
      BB4483 NONE
      BB4484 NONE
      BB4485 4782061 .. 4782102 +  -9.2  -3.72027   GGCCTACGCGACGCG CAGGCGGTCGTCGCCCGGC TCGTC GCCG-GCGTCGCCCGCCCA TTGTTCGTAGGCGCT  71 125
        ilvA 4789528 .. 4789547 +    -5  -3.28712   TCAGCTTGTTGAAGC            CATCGGGCG TAG TGCCC-ATG            TTCTGGCCCACGAAC  49 449
      BB4492 4792044 .. 4792082 + -16.6  -2.53715   CGATTTCATCCAGCC   GCGCCTGAACGCGAGCTG AGG CGGCGCGCGCTCAGTCGC   CTTCCTGGTACTGGC  81 7
      BB4501 NONE
      BB4502 NONE
      BB4503 NONE
      BB4504 NONE
      BB4505 4804916 .. 4804931 +  -3.2  -3.66288   TCAAACGTACACAAT              CTTGCG CTAG CGCAAC               TTGTATTGGCCAATA  51 108
        rpoN 4805450 .. 4805472 +  -9.9  -3.28924   TGAGCCTGCCCCCAT          CGTGATCCGG ACCA CCGGATC-CG           TTATCGCGACCGATG  62 68
        rpoP NONE
      BB4508 4807236 .. 4807248 +  -4.7  -2.71144   CACGTCCAGCGGCGT                GACCG CGC CGGCC                TGGTTGCCCCAGCTG  43 177
      BB4511 NONE
      BB4512 4811279 .. 4811324 +  -3.2  -2.70932   AACCCGGCGCGCACG GGCGGCGC-GGCTCAGGTAGCGG TGT CC-CT-CGTGGGCCAGCAGCGCC TGCTTGCGCGGCAGC  40 76
      BB4515 NONE
      BB4516 NONE
      BB4517 NONE
      BB4518 4815180 .. 4815209 + -10.7  -3.04144   GGCGGGGCCGGGTAC       TGGTGCCTGTCCC CGCG GGGACAGATACCG        TCTTGGCCGTCAAGC  62 43
        argB NONE
      BB4521 NONE
      BB4522 4818762 .. 4818778 +  -2.2  -3.15663   CCCCTTCGCCACAAG              CGCAAC AAAAC GTTGCC              TTGATGCACATCAAT  42 145
      BB4523 NONE
         ldh NONE
        gatC NONE
        gatA NONE
        gatB 4830946 .. 4830964 + -10.2  -2.62515   AGCACCGCGGCGGGC             TCGGCGCC GGC GGCGCGGA             TGATCTCGACCGATT  55 329
      BB4534 4832615 .. 4832626 +  -7.2  -4.25104   AACACTGGTTTTGCG                GCCG ATTC CGGC                 TTTTCGTCCGACGAA  72 314
        gdhA 4834381 .. 4834410 +   -18  -3.93262   CACACCCGGTGATCA       TGCCGCTGACCA GCACGA TGGTCAGCGGCA        TTTCCATTTGTTGGG 100 313
      BB4537 4835835 .. 4835864 + -23.7  -2.78384   GACTGATCCGCGCAG       GGGTGCCTGTCCC CGCT GGGACAGGCACCC        TGTCATACGCCAAGA 100 35
      BB4539 4838469 .. 4838527 + -12.3  -3.28712   GCGGCGCCTGGCCCA CGGGTACGCGCTTGACGACCTTGTTGC TGGCC GTATCGATGACGTCGAGCGCGTCGCCG TTCTCCAGGCCGACG  70 484
      BB4542 NONE
      BB4543 4842580 .. 4842604 +  -5.5  -3.14132   CAGCGGCTTGCCGCG          CCGCGGCGCAT GCA AGGCGCGGCCG          TTCCTGGCCGGCGCG  47 383
      BB4545 NONE
      BB4546 NONE
        gltJ NONE
        gltK NONE
        gltL NONE
      BB4550 4848605 .. 4848627 +  -4.8  -3.76482   GCGCGTAGCGCTTGC           CCTTGTCG CCTTCCT CGACCAGG           TTCTTGCTGGTGTCG  58 247
      BB4555 4854369 .. 4854407 +    -3  -3.04144   GGATGTCCAGCGCGC  GCAGGGTCACCGC-GGCC ACCGA GGCCAGCAG-GACCGGGC  TCTTCCAGCTGCCGG  41 412
      BB4557 4855692 .. 4855727 +  -2.4  -4.16842   GGCGGCCAGCAGCAG    CGCG-GCGCAGCCGG CCTGCCA CAGGATCCGCACGCG    TTTCTTGAGCATGAA  61 474
      BB4559 NONE
        gshA 4858341 .. 4858374 + -14.5  -3.14132   ACAGGCGTATCGTTA     TG-GCTGGGCCGGCGC CGC GCGCCGGTCCGGCACC     TTCCTACCGGAGGCA  80 40
      BB4561 4859391 .. 4859424 +   -16  -3.01712   GCGTCGACCACGACA     TGGCGC-GGCGCGCC CAACC GGCGCGCCAGCGCGA     TATTGCGCGGCAGAA  78 506
        panB 4863127 .. 4863143 +  -2.1  -4.07568   ATCCTGCAAACCCGC              TCCAGCG CGC CGTAGGG              TTTTCGCCACGGGCA  58 252
      BB4566 4864560 .. 4864593 +  -3.1  -3.30658   CCCCCCGGGGCCGGC     CCTGCGAGGCATGC GAGTCCA GCGT-CCTAGCGGG     TGGTTTTTCCTCTCC  47 62
      BB4568 NONE
      BB4569 NONE
      BB4570 NONE
      BB4571 NONE
      BB4572 4870340 .. 4870383 +  -8.1  -3.18199   CGAACCGCTGCAGTA AAC-C-G-CGGCGTCCGCCGGC CTC GCCGGCGGACGCTGTCCGCGCC TTGCCTTGCGCCTTA  57 25
      BB4576 NONE
      BB4577 NONE
      BB4578 4875546 .. 4875564 +  -8.1  -3.47227   CGCGTCGGACAGGCC            GGCGC-CG ATGC CGCGCGCC             TTGTCGTCCTTGCCG  58 199
      BB4582 4880105 .. 4880129 + -17.9  -4.74103   AGCGCCATGGAAAAA          GCCCTTCGGCG TAA TGCCGAAGGGC          TTTTTCCATTCCCGG 100 49
      BB4587 NONE
      BB4588 4887034 .. 4887061 +   -17  -2.71144   GATGCGCGGCGGGAA        GACGCCTGTCCC CACG GGGACAGGCGCC         TCCTTACCGGAAATC  81 74
      BB4590 4888901 .. 4888913 +  -3.3  -3.14487   CCTGAATTTCACTTG                CCAAG TGA CTAGG                GTTTTCCCTATAATG  43 91
      BB4591 4889323 .. 4889354 + -14.5  -4.15222   CTCGCGGCGCCGCTG      CGCTGCGTCTGGCC TGCCT GGC-AGACGCGGCG      TTTCTTCCGCCCCCT  95 149
      BB4592 4891156 .. 4891189 + -20.3  -2.71791   GTTCGTACCGTCCGC     GCGACAGGGGCGCCGC CAT GCGGCGCCCCTA-CGC     ATTTCAGCGGGCCGT  93 57
      BB4593 4892219 .. 4892246 + -16.2  -3.53012   CCAACCTATCTGACC        GGCCGGACCGGC GACG GCCGGACCGGTC         TTTCGAAGACCACCA  90 28
      BB4594 NONE
      BB4595 NONE
      BB4596 NONE
      BB4597 NONE
      BB4598 NONE
      BB4599 4898284 .. 4898309 + -19.1  -2.57344   GCACCAAGGGCGTGA         GTGCCTGTCCC CGCG GGGACAGGCAC          CTTGTGCCGGCCCTC  89 57
      BB4615 NONE
        folB NONE
      BB4618 4919536 .. 4919555 +  -3.4  -3.30124   CGTTCACATAACCCA            GGTGCGGC GTCA GCAGCACG             TTGTCCAGCGTGCGC  47 151
         rpe 4924951 .. 4924963 +  -4.8  -2.87132   CCGAGATCGCGCGCG                GCGA AACCA TCGC                TGTGTGAGGCCGCCA  45 6
         gph 4925869 .. 4925894 +  -6.7   -4.7497   GAAGTGCAGCGCCAA         GCCCGGAACCCG TAA CTGGA-CCGGGC         TTTTTGCTGCATGCC  84 212
        trpE NONE
        trpG NONE
        trpD NONE
        trpC 4930068 .. 4930092 +  -4.2  -4.98531   GCCGCCCGGCATGGG         C-GC-GCCGCGC TGG GCGCTGCTGCTG         TTTTTCATTTGCCGC  82 172
      BB4633 4932856 .. 4932869 +  -3.7  -3.00946   CTATCCTGACACCCC               CGGCG CCCG CGCCC                TACTTTCTCCGGAGA  44 32
      BB4634 4933936 .. 4933961 +  -5.3  -3.37796   CGGCGCTTGGGCCAC         GGCGCGCCGCTG CTA CGATGGC-CGCC         TTGTCCATCGTCCGC  51 85
      BB4635 4935471 .. 4935487 +  -2.2  -2.71712   CCGCCGGCGCCCCGG              GCCTGA GATAA TGAGGC              GTTTGCAACACACCC  38 52
      BB4636 4936368 .. 4936380 +  -3.3  -3.53811   CTGAGCCGCACGTTG                GCGTG CGA CAGGC                TTTCGGCCAGCTGCA  51 366
      BB4646 NONE
      BB4647 4947336 .. 4947380 +    -4  -2.78463   CTTTGGCGTCCAGGC CGGTATCCGGCGCGGCCAGC ACCAG GTCGCCCGCTTCGGACAGCG TCTGCTCGCGCCACT  40 210
      BB4652 4949608 .. 4949660 + -17.6  -3.05463   CCTGCCATGACCTGG CCCGCGCCTGCCCG-GCGGCGG-GCC GTC GGCGCCGGCGCGCCGGCAGGCACCGG TTGCATGCGCACGGT  88 83
        hurI NONE
        hurR 4951281 .. 4951294 +  -2.3  -2.64616   GTCATCGACAGCACA               AGCAC GCTC GTGCC                TGCTCTCGATGGGAA  38 120
        bhuR NONE
        bhuS NONE
        bhuT 4955930 .. 4955982 + -16.9  -3.05844   CTGCTGCTGGCGCTG GGCGCTGCCTTGCTGGCGGTGGC CGTCCTC GCCGCCGCCAGCGGCGCGGTGCA TATTCCGCTGGCCGA  85 60
        bhuU NONE
        bhuV 4957675 .. 4957700 + -11.9  -3.66178   GGCCGCCTGCTGGTG         CTGGCGCGCTGA GCC TCAG-GCGCCGG         TTTCGAGTTGGCGCA  77 14
      BB4661 NONE
        alkB 4959700 .. 4959716 +  -9.3  -2.52464   GCATCAACTTCACGC              TGCGCCG CGC CGGCGCC              TGAATTCGGCCGCAA  55 6
         ogt 4960321 .. 4960331 +  -8.2  -3.53012   GCTGTTGCGCGAGGC                 CGGC TGA GCCG                 TTTGCAACGCCGGCA  62 19
      BB4664 4961885 .. 4961902 + -12.7  -3.05463   CGTCGCGATGCTCGG             GCCGGCT GACC AGCCGGC              TTGCGTAGCGCCCCT  66 346
      BB4668 NONE
      BB4669 4966988 .. 4967000 +  -3.4  -3.84246   GACGCCGGCACGCTG                GGAA ACACC TTCC                TTTCGTGGTTGAGCC  58 235
      BB4672 4970300 .. 4970320 +  -8.1  -3.14468   GTGGACCTCTACGAC            CAGCGTGCC GTC GGCCCGCAG            TTCGATGTCCTCGCC  53 313
      BB4675 4974004 .. 4974022 + -10.2  -2.79183   TCGCTGAACAGGGCC             TCGGCGCG GAT CGCGCTGG             TGTGCTGCAGCTCCA  56 483
      BB4677 NONE
      BB4678 NONE
      BB4679 4977143 .. 4977181 +  -2.2  -3.57263   GACGCTACTGCGCGG   TCGCGCCCGAGGCCTG CACCAGC CGGGCCTGGCGCGGAA   TTTCCGAATCCAGGT  50 47
      BB4683 4982190 .. 4982200 +  -8.2  -2.83271   GCGGCTGCACGCCCG                 CGCG CGC CGCG                 TACTTGTCCAGCTCG  53 151
      BB4685 4984043 .. 4984069 + -13.7  -3.05963   GGCTGAGGCCGGGGC         GGCCGCGCG CCCGCCTCT CGCGCGGCC         TGTTGCGCTCCAACT  76 42
      BB4686 NONE
      BB4687 NONE
      BB4688 NONE
      BB4689 4987552 .. 4987588 + -23.8  -2.64803   AACCCCCCCCTCTAC    CCGGGTGCCTGTCCCC GCACG GGGGACAGGCACCCGC    TGACTTTCCGCCTGC 100 39
      BB4691 NONE
      BB4692 NONE
      BB4693 4992286 .. 4992319 +  -7.9  -3.33696   GGCGCCTCGCCGGCA     TGTGAACGCGCCGCC CTCG GGCGGCGCGCCGGCG      TTCATTCGACCCGCA  58 42
      BB4710 NONE
      BB4711 NONE
      BB4712 NONE
      BB4713 NONE
      BB4714 NONE
      BB4715 NONE
      BB4716 NONE
      BB4717 NONE
      BB4718 5020601 .. 5020613 +  -4.8  -3.05384   GCGCGCAGGCATTCT                GTGG CGACC CCAC                TTCGATCACCGGACG  46 234
      BB4720 5022455 .. 5022483 + -12.5  -2.55712   GCCCTCAGTAGCTCC        CCGACAGTTTGTC GAT GATGGACTGTCGG        ATATTGTCGATGTGG  64 47
        aatA NONE
      BB4723 NONE
      BB4724 NONE
      BB4725 5027077 .. 5027089 +  -3.3  -3.33744   ATAGAAATCCGCACA                GTCTG ACC CAGCC                GTTTTTAGACAAGAA  47 20
      BB4726 5028765 .. 5028794 + -12.8   -3.3506   AGTAAGACGCATGCC       GCCGGGGCCCGCC CCGGC GGCG-GCCCCGCC       TTGTCCCGCTTTGGA  77 36
      BB4727 NONE
      BB4728 NONE
      BB4729 NONE
      BB4730 NONE
      BB4731 NONE
        hutG NONE
      BB4733 NONE
        accB NONE
        accC NONE
      BB4736 NONE
      BB4737 5039326 .. 5039383 + -10.4  -2.54193   CCGACGCCTAGCCGC GCC--GCC-CGCACGGCGGCGCCCGGCCG GGC CCGCCGCGCGGCGGCTTGCGAGGCATGGC TGGATTAGAATCCTC  58 30
        selD 5040456 .. 5040489 +  -8.9  -3.14132   CCGTCGAAGTGCTCT     GATGCGCGCGGACA CGCGCGA TTTCCGCGCGC-TC     TTCCTGGGCGACGCG  57 24
      BB4739 NONE
        bupI NONE
        bupR 5045402 .. 5045412 +  -6.8   -3.7645   TCAATATCAGGATTT                 GCGA CGC TCGC                 TTGTCTTCCTTCCAT  62 54
        bfrZ 5048103 .. 5048126 + -12.6  -3.14132   AGTTAAATTTATGAA          CATCGTTCAT TATT ATGAACGATG           TTCCTCCGCACGCGC  69 90
      BB4745 NONE
      BB4746 5050071 .. 5050091 +  -5.4  -3.23216   AGCTGGACCTCGAAG           GCCGC--CCG GTC CGGCAGCGGC           TTGCTGGTCATCGGC  47 243
      BB4748 5052217 .. 5052229 + -10.5  -3.30771   CAGGTCGACCAGCGC                GGGCG CCT CGCCC                TTGTACGGAATGTGC  63 490
      BB4755 NONE
        fadH 5060774 .. 5060789 +    -6  -2.89742   TGAATCCCCGCATTG              CGCCGG CAAA CCGGCA               TCTCTCCACATTCCG  47 38
      BB4757 5061656 .. 5061691 +  -9.6  -2.50816   GCATCAAATCCTGGC    GGTCCCGAACCTGCCC GATC GGGTAATCTCGGGACC     ATTCATCCGTAGCAA  55 48
      BB4758 NONE
        etfB NONE
        etfA 5064186 .. 5064206 +  -3.9  -3.95986   TTCCTTGCAAACCGT            TACCGCG GCAGCCG CGCGGTC            TTTCCTTCGATTCCC  60 339
        bfrA 5066512 .. 5066539 +   -20  -3.28712   GCGGGCAACCGCAAA        GGAAAAGCCGGC GCAA GCCGGCTTTTCC         TTGTCGGCGCCGGCG 100 51
        fabG NONE
      BB4765 NONE
      BB4766 NONE
      BB4767 NONE
      BB4768 5073582 .. 5073609 + -11.2  -2.80113   CGCCGCCATCGGCGC        GGCCCGCTAGGCG GAC CGCC-GCCGGGCC        TCTGCTAGACTCCTA  64 16
      BB4769 5074529 .. 5074553 +  -3.5  -2.78816   TGAGCCCGGCGCCCG         GC-CGGGCGC CGCATA GCGCTTGCGC          TGTGCTCAAGCATGG  41 38
      BB4770 NONE
        mhpC 5076933 .. 5076962 + -13.5  -3.05384   GCGGGCGTCGTCCCA       GCCCTGCTCGCGC GCCT GCGCGATCACGGC        TTCGATGAACCCGCC  69 437
      BB4782 5087808 .. 5087820 +  -6.9  -3.29144   GAACACCAGGGCCTT                GGGCG CGA TGCCC                TTGTGCAGCAGGTCG  52 218
      BB4786 5091387 .. 5091400 +  -4.5  -3.53733   AGGCCTGAACAGCGC               CCGGT GATC ACTGG                TGTTTATCACCTCCG  51 33
         dld 5093602 .. 5093617 +  -6.8  -3.03124   CGGTACGCCGAACTG              CTTGCG CGTG CGCAGG               TATTCCGCCGTCAGC  48 408
      BB4795 5102061 .. 5102083 +  -5.6  -2.70932   GCACGGGGATCCACG          CCATGCCCA GGCGCA TGGGC-TGG           TGCTTGCCGGCCAGG  43 225
      BB4799 5107266 .. 5107276 +  -2.4  -3.17075   GCGGGACGGCCATGC                 ACGG CGC CCGA                 TTGCGTTGCCCACCA  42 42
      BB4800 5108311 .. 5108324 +  -3.7  -2.56596   GACCATCGCCAACGT               CGCCG ACAT CAGCG                TCGATTGATCGACAC  41 4
      BB4801 5109547 .. 5109559 +  -4.7  -4.15106   GGGACAGGGCCTCTG                ACCGG CCG CCGGC                TTTTCCCGCTTACTC  64 203
      BB4803 5112281 .. 5112295 +  -2.1  -3.17075   CAATAAAGCACCTGG              C-AGGC AAAG GCCTCG               TTGAGTTCCCACAGA  43 267
      BB4806 NONE
      BB4807 NONE
      BB4808 NONE
      BB4809 NONE
      BB4810 NONE
      BB4811 5124917 .. 5124936 +  -7.1  -3.17212   ATGACAGCGCGCCCA            GCAGCGGC AGCGA GCCGC-GC            TTGGTGGCGTAATCC  53 159
      BB4820 5133966 .. 5133989 +  -9.4   -3.1372   AGGCCTTGATGTCGT          GCGCCAGCGC TTCG GCGCCGGCGG           TATTGGTGGCCAGTA  60 220
      BB4826 5138217 .. 5138234 + -12.7  -3.21218   CTGCCGGCGAACGAA             TGCCCCC TTGC GGGGGCA              TTCGTCGTCAAGGCT  74 86
      BB4832 5143714 .. 5143756 +   -14  -3.23853   CGCCGGCGCCGAATC CTCCGAGGCCGTGCTGGCGG CGG CCGCCGCCGCGGCTTGCGAG TATTGCTTCCACACC  78 189
      BB4834 5147601 .. 5147648 +  -6.1  -4.63218   GCGGTCTGTCTTGCA TGCGCGG-GCGCCG-CGTACGGC GTCA GGCGGGGGTCAGCGCACCGCGCA TTTTCTTCAGCGCCG  79 397
      BB4839 5152338 .. 5152367 +   -15  -4.25104   CGGGGCGTTGCATGC       TGCCCACCCGGC CCCTGT GCCGCGTGGGCA        TTTTGCTGCGCCCGC 100 55
        gltB NONE
      BB4841 5158943 .. 5158955 +  -9.1  -3.18264   GCCTGTCCCCGCGGG                GACGG ATA CCGTC                TTAGTACGTACGGCA  62 101
      BB4842 5159777 .. 5159791 +  -7.8  -3.28712   TGGGTCGCCACCGTG               GCGGTG GGC TACCGC               TTCTGAGGCGCCCGC  57 5
      BB4843 NONE
      BB4844 NONE
      BB4845 NONE
      BB4846 NONE
      BB4847 5164065 .. 5164083 +  -5.2  -4.72386   GGCCACCGCCCGATT             CGCAAGGA GAT TTCATGCG             TTTTTCCATCGTTTC  80 45
      BB4848 5164751 .. 5164780 +  -2.7  -4.13561   CATTGCCCGGCAACG       GCGAGGCCCCC TCTATAAT GGGGAATTCGC        TCTTTTTTCCGGGCA  58 74
      BB4849 NONE
      BB4850 NONE
      BB4851 NONE
        murA NONE
        hisG 5168624 .. 5168645 + -18.7  -2.61274   CATCGCCTGAACCCC           GCCGCCCGC GCCG GCGGGCGGC            CTTCCTTGCAGTACC  86 31
        hisD NONE
        hisC NONE
        hisB 5171634 .. 5171648 +  -4.9  -2.62184   TGGGCGATGCCGTGC               CGTCC ACCAA GGGCG               TGCTGTAACGCCCCG  43 3
        hisH 5172379 .. 5172391 + -10.5  -2.60615   AAACGCCTGTCGCGA                CGGCC TTG GGCCG                ATATTTCCAACGACT  58 39
        hisA NONE
        hisF NONE
        hisI NONE
        hisE NONE
      BB4862 5175085 .. 5175100 +  -2.4  -2.90496   TCCCTGGAAAGGCCG              CGTGGC TCCC GCCGCA               TAATTTCGGAGAACC  40 7
        tatA 5175357 .. 5175382 + -12.6    -3.889   CCTAGTCCCGGCCCG         GGACCGGC-CC ATGAC GGCGCCGGTCC         TTTCCTATCGTTCCA  81 36
        tatB NONE
        tatC 5176705 .. 5176730 +  -5.3  -2.52676   AAGTAGACGGTTTCA         CGCTTGCCGCGG CCG CC-CGGCATGCC         TACATTGCCGGCATG  43 65
      BB4866 5177414 .. 5177441 +  -7.6  -3.10344   TCGATGCCGAACCAG        CCGCGCCGCACGG CGC CCGTGCG-CACGA        TGTCTTCCATCACGC  52 340
      BB4868 5179144 .. 5179170 +  -7.9  -3.23853   GTGACATCTTCCGGC        GGC-GCGGCGGG CGCT TCCGGCGCGGCC         TCTTCCTTGCGGCGG  53 114
        petA NONE
        petB NONE
        petC 5182738 .. 5182769 + -18.8  -3.94846   CCGCCTGGCAATTGG      GGCCAGCGCCTGCTA ATT TGGC-GGCGCTGGCC      TTTCGCTTTTCATAC 100 123
        sspA NONE
        sspB 5183922 .. 5183936 +  -8.5  -3.07816   TGCAGTCCCTCGCAA               GCGGC CATGC GCCGC               TTGCGTCCATGCCGG  57 78
      BB4879 5188580 .. 5188608 +  -6.6  -3.28712   TGAAAACGCCCTTGG       CCGCGACG-TCCC TGGC GGTCCCGTCGCGG        TTGTCGCGCAGGCGC  52 279
      BB4881 5190374 .. 5190395 +  -2.1  -3.05384   TCGACATGGTCGACG           CCATCCGGC GCGC GCTGGAAGA            TTGAGTCCGCGCCAC  42 0
      BB4882 NONE
      BB4883 NONE
      BB4884 NONE
      BB4885 5195237 .. 5195293 +  -6.6  -3.14051   TACCCGCCGGGCGTG CCCGACCATTCGACCGGCGGCGCGGT CGTGCGT ATCGTGCCTTCGGTGGGATG--CGGG TGTTCCTGGAAATAA  50 237
      BB4889 NONE
        ptxA NONE
        ptxB NONE
        ptxD NONE
        ptxE 5201328 .. 5201338 +  -2.4  -2.79327   GAATGAACCCCTCCC                 GACG TCT CGAC                 ATTTCCGTGCGATCC  40 35
        ptxC NONE
        ptlA NONE
        ptlB NONE
      BB4897 NONE
      BB4898 NONE
     BB4898A NONE
      BB4899 NONE
      BB4900 NONE
      BB4901 NONE
      BB4902 5210586 .. 5210607 + -15.9   -4.7497   GCCAGATTCCAGAAA           GCCCGGTTC ATGC GAACCGGGC            TTTTTGCTGCCTGCC 100 169
      BB4904 NONE
      BB4905 NONE
      BB4906 NONE
      BB4907 5215977 .. 5216009 +  -5.4  -3.02043   ATGTGCCTGCTTGCT      TTGCGCACCGGCGT CCATC GCGCCGCGCCGCAA      TCTTCCCACCGCCTT  46 209
      BB4908 NONE
      BB4909 NONE
      BB4910 5219711 .. 5219731 +  -3.9  -3.63515   CCCTCAACCCCAAGC            TGCGCTGAG ACG CTCATGGCA            TTGTTGGACATCGAC  53 18
      BB4911 5221893 .. 5221939 + -10.7  -3.41693   GCCGTGACGCCGGCC TGCACCGCGCCGGGCCAGTCGC CGGC GCG-CAGGCGCGGCACGATGTA TTCATTGATGATGCG  69 471
        rhlE NONE
      BB4915 NONE
        prfC NONE
      BB4917 5227801 .. 5227822 + -17.3   -4.7373   CAGCCGCAATGCAAA           GGGCGCACC GCAT GGTGCGCCC            TTTTTCATGCCATGG 100 48
      BB4920 5230829 .. 5230869 +  -8.8  -3.05715   AACTGGAGATCGCCC AGCGTAG-CCGCGCCCGCG TCCA CGCAGGCGCGGACTTGGCG  TTCGGTAACGGCATT  55 264
      BB4923 5233128 .. 5233147 + -16.4  -3.85165   CCCGGACCGGCCTGA            CGGCGCGC CCTG GCGCGCCG             TTTACATTTGCGCTG  93 55
        leuA 5235641 .. 5235669 + -16.7   -3.1372   CCACTTTCGCGCGCG        CCTGCCCCGCCTG CGC CAGGTGGGCCAGG        TATTGCTCGGCGGTC  80 435
      BB4926 NONE
      BB4927 NONE
      BB4928 NONE
      BB4929 NONE
      BB4930 NONE
      BB4931 5242460 .. 5242481 + -10.8  -2.84325   GACGAGTGAAACAAA           CGCCGCCG CTGACA TGGCGGCG            TCATGTTTGCACCGC  60 32
      BB4932 5243577 .. 5243591 + -12.8  -3.48276   GACAGCATTTCTTCG               CCGCCG ACG CGGCGG               TTCTGTGAACCACCG  78 3
      BB4933 5244943 .. 5244981 +  -2.3  -3.13403   CAAGTGATGCGCAGC  GCA-TGAGCCGCACGACG CAAG CGGTGTACGGCTGGCTGC   TGTTGCTGCCAGCCG  42 34
      BB4934 NONE
      BB4935 5246734 .. 5246771 + -19.1  -2.93901   AGGCTCCCCAAAGTT   TGCGGGAGCCAGTCCCC CTGC GGGGACAGGCTCCCGGG    TATGGTTAATGGCCT  93 142
        argS NONE
      BB4939 5250216 .. 5250230 +    -7  -2.90714   CGCCATGGAACTTCC               CCGCGG CAT CCGCAG               TCTGTAACGCTTTAA  49 43
        dsbA 5250917 .. 5250950 + -16.1  -3.14132   CGGCCGCCCCCGACG     CCACAAAGCCTCCGT CCAT GCGGAGGCTTTGTCG      TTGATGGGGCCGCGC  82 53
      BB4942 5252995 .. 5253039 +    -2  -3.17723   CGCGCCCGCTACGCC GC-CTGGAAACGCA-CGATGCC GTC GGCATCGGTGCGGCGCTTGAGC TTGCCTTCGAAATAC  44 56
      BB4944 5254561 .. 5254580 +    -8  -3.38522   AAACCCGACTCAACT            TTACGTTT ACGT AAACGTAA             TATTTGCGCTGCATC  58 91
         ivd NONE
        aceK NONE
      BB4947 NONE
        accB NONE
        accA 5262772 .. 5262810 +  -6.7  -3.14931   ATCGAAGTGAAGTGA  AG-TGA-ATGACGCCGGGC GCG GCCCGGCGTCGGGTCAGCC  TTGCTCCGGCGTGAC  51 26
      BB4952 5265759 .. 5265785 +    -5  -3.44622   CAATACATACAGGCT         TGGTTCGAAGCG CAG CGTCTCGGCCCA         TTCGTTGTCGCCATA  52 369
      BB4954 5267790 .. 5267802 +  -6.2  -2.64155   CGTCCCGACTCCAAT                GCGC CAATC GCGC                TGCCTTTCCGCCAGG  45 70
      BB4955 5269927 .. 5269956 + -20.9  -3.28712   CGGGCGCCAACGCAA       TGCACAACCCACC GCAA GGTGGGTTGTGCA        TTCTGGACGCGGCCG 100 59
        hemC 5272317 .. 5272327 +  -2.4  -3.31461   ACATCAAGCTGAGCA                 TCGC CCA GCGC                 TTCTAGGAATGCCTG  45 9
      BB4957 5273084 .. 5273119 + -16.8  -2.70525   GATGCGGCCGCGCCA    GACATGGCGCGCCGGC CCGT GCTGGCGCGCCATCGC     ATTGATTTCCGGAAC  81 39
      BB4958 5274344 .. 5274356 +  -5.5  -3.14468   CATCGGCCGGCCTGT                CGTTG CGC CAGCG                TTCGATATCCTCGCC  47 323
        topB 5279400 .. 5279444 + -10.7  -3.50853   GCGCCGCATCCTGCC CGTACCCGCGCCGCG-CGGTC CACGC GACCGACGCGGC-CAGTTGCG TTATCGTTGCCGCAA  69 80
      BB4961 5280545 .. 5280555 +  -8.2  -2.82635   GCGATTCGTGCGCAA                 GGCC CGG GGCC                 TGTGATGATCGAGCT  55 10
      BB4962 NONE
      BB4963 NONE
        idnO 5283002 .. 5283018 +  -3.5  -3.05715   GATCCTGTCCGACCC              GCGAGGC TGC GCACCGC              TTCCGTGCAGGACTT  43 39
      BB4965 NONE
      BB4966 NONE
      BB4968 5287956 .. 5287972 +  -5.7  -3.28712   GATCGCGCGCCAGCG              CGGCCAG CGG CAGGTCG              TTCTCGGCCAGGCCG  52 137
      BB4970 5289688 .. 5289699 +  -3.6  -3.72989   GCGCTTACGCGCCTG                CGCG GTAT TGCG                 TTTGGCTGTCGATTT  54 325
        ribB 5290845 .. 5290864 +  -9.2  -3.29144   CCAGCGCACGGCCGG            CCAGGCTC CCGG GCGCCTGG             TTGTCCAGCGGATAG  59 416
      BB4981 5299219 .. 5299237 +  -5.8  -3.78775   CCGGCCGCCTTGATC             ACGCCCGC ATT GCGGGCCA             TTTCCTGCTCGACGC  61 70
      BB4984 5303011 .. 5303044 +    -6  -3.30124   CGGGCTCTTGGCGTT     GCTGG-GAATCAGGA AATAC TCCTGGTCCACCGGC     TTGTCGCCCATGACC  52 500
        rpmH 5312086 .. 5312102 +  -2.1  -2.78384   CCGCCGCGCCAAGGG              CCGCAAG CGT CTGGCCG              TCTAATCCAGGCGGA  38 4
        rnpA 5312559 .. 5312603 +  -2.8  -4.12902   AGATGCTCACTTCAC ACGGAT-AGCGCGATGATCAG GAGA CTGCTTATCGCCCCGATCCGG TTTTACCGGTACTTC  60 10
      BB4992 5312909 .. 5312921 +  -5.5  -3.57576   GGATATCCGACGAAC                CGTCC TCT GGATG                ATTTTCTCTTTTTCG  57 91
      BB4993 5314601 .. 5314620 + -16.4  -5.55664   GAGCCAGCCACGAAA            CGGCGCCC TGCG GGGCGCCG             TTTTTTTCGTCCTGG 100 43
        katA 5316385 .. 5316404 +  -2.8  -4.07568   GCACCGTCACGCGCT            CCAGCGTGT CGA ACAC-CAGG            TTTTCCACAGCCAGG  58 124
        trmE 5328819 .. 5328837 +  -6.7  -2.62184   CCGCGCCGGCGATGC            GGCC-CAC GATC GTGCGGCC             TGCTATCGCGCAGCC  47 398
      BB5007 5330927 .. 5330940 +  -2.3  -3.29947   AAACCCGCCATCGCA               CGCTG AAGA CGGTG                TTGCTGTGGTGGCTG  44 49
      BB5008 5332402 .. 5332416 +  -5.7  -3.06183   TCATCCGTTGGCCTG               CGATC TGCGC GATCG               TTCCATGGCCATCCA  49 74
      BB5009 5333485 .. 5333517 + -18.4  -3.02144   AAGAAGTAAACCGAT     CGCGCGGCCGGCGGC ATGC GCCGCCG-CCGCGCA      TCTTCCCAACGGTGC  89 32
      BB5010 NONE
      BB5011 5335561 .. 5335582 + -15.9  -5.06414   CGGCCGATTGAAAAA           TGCCGCGGT TCGC ACCGCGGCA            TTTTTCTTGGGCGCA 100 46
      BB5013 5337391 .. 5337402 +  -7.2  -4.58395   TCGCCCGCTCTGAAT                CGGG AAAT CCCG                 TTTTTCCCGCATACC   0 28
      BB5012 5335561 .. 5335582 - -15.9  -4.65895   CGGCCGATTGAAAAA           TGCCGCGGT TCGC ACCGCGGCA            TTTTTCTTGGGCGCA 100 59
      BB5006 5328099 .. 5328113 -  -5.7  -4.15788   AACGTCTTCAACAAA               GTCGA TCTGC TCGAC               GCGGCGTTCCAGGGC  69 303
      BB5004 NONE
      BB5003 5324383 .. 5324414 -  -2.2  -2.73124   CGGGACGGGGGAAAG      TTGGACAGGCGC GGTCATTG GCGGCTATCCAG       GCGTACGCGCGGATC  38 8
      BB5002 NONE
      BB5001 NONE
      BB5000 5321426 .. 5321438 - -10.5  -2.78384   GTTTCTTTTAGCACA                GCGCG CGG CGCGC                TCAGGCCTGCTGCGC  59 26
      BB4999 5320057 .. 5320077 -    -9  -3.12999   GCATGGGACATGGAA            CCGCTCCT TGTTC AGGAGCGA            TCCATTATGAAAACG  57 130
      BB4998 5319136 .. 5319146 -  -8.2  -2.57344   GACGCGCGTCAGAAC                 GGCG CGT CGCC                 TTCGATCGTGGTGCG  53 8
      BB4997 5318028 .. 5318041 -  -2.4  -2.86676   CCGAGGAATCGAAAC               GATG CGCGCC CATC                TCAGCTTCCCTGCGC  40 26
      BB4996 NONE
      BB4995 5316309 .. 5316338 - -22.9  -3.48593   GACGCCGCGACACAA       GGCGGCCGCGCCCG CAA CGGGC-CGGCCGCC       GGCGGCACTCAGCGC 100 34
        dnaA NONE
        dnaN 5308944 .. 5308957 -  -2.3  -5.03145   TAACGCCTTAAAAAA               CAGCC TCAC GGCCA                CACCGTTCGCGCGCG  79 81
        gyrB 5306416 .. 5306437 - -13.7   -4.4078   CGCCCCCAAGCAAAA           GAGGCTGCC TCAC GGCAGCCCC            TTTCGGCATACGACG 100 53
      BB4986 5304990 .. 5305006 -  -2.2  -2.57067   TGAACAGTGAAGTGA             CCTGCGA GATG CCGC-GG              CTCAGTTGGGCCCTA  38 27
      BB4985 5302414 .. 5302435 -  -8.7  -3.14132   CTGCTGCGCGACGAA           CGG-CGCCAG CCG CTGGCGGCCA           TCAGCGTCACGGCGG  56 142
      BB4983 NONE
      BB4982 5299147 .. 5299177 -  -6.1  -4.63932   CAGCTTCGAAGAAAA       GCGCTACAAGCAC TTCGC GCAGCTGTAGCGC       CGCGCCACGGCTATT  79 36
        lldD NONE
      BB4979 5296611 .. 5296624 -  -9.5  -3.26471   CTACGGCCATAGTAA               CCGGG CCGG CCCGG                GCGGGCCTGCAACGC  62 40
      BB4978 5294789 .. 5294803 -  -2.1  -3.15544   GCGTATGTTCATCAA              GCGATC CTTG GA-CGC               GGCTATACGCCGGCC  42 28
      BB4977 5294332 .. 5294344 -  -4.7  -3.02511   CCCATCCGCGCAACA                GCGTG TCT CGCGC                CCTCTAGCCGTCCAG  46 29
      BB4976 NONE
      BB4975 5292319 .. 5292331 - -10.5  -2.51312   AATCTACGCATCAAT                GGCGC GTT GCGCC                TGATACGCCTGCAGA  58 1
      BB4974 5291540 .. 5291575 - -10.3  -3.92373   CAGTTTACCGAGAAA    GGCCCCGGCCG-GGCA TGGTC CGCCACGCCCGGCGCC    GCTGGCTCAATAACC  75 32
      BB4973 NONE
      BB4972 5290362 .. 5290379 -  -8.3   -3.9122   TACGCCGCCAAAGAA             GGCCTGG TCGC CCTGGCC              ATCGACGAACTGGCG  70 114
      BB4969 5287692 .. 5287712 - -13.3  -2.96692   TACGATTACTACATA            CGCATCGCG GTA CGCGATACG            CGCGATTACGAGCGG  68 174
      BB4967 5285389 .. 5285419 -  -7.4  -3.01791   AGCTGCCCGCCAAGA       CGGTATCTGTCCCC GTG GGGGACAGGCGCCC       GGGATCATGCCTGCG  54 30
      BB4959 5273615 .. 5273668 -  -9.4  -3.25823   CTGGGGCCACAGCAA CAGGACGT-GGCGGCCGCGGTCGGCG ATTT CGCCCTGCGCCGC-GCCGACGGCCTG TGGGCCTACCAATTG  59 390
      BB4953 5265085 .. 5265112 -  -8.4  -3.25823   CCTGCCGCACATCAA        GACCGGCAA-GGC CGT GCCGCTGGCGGTC        ACCACCGCCAGCCGG  59 351
        argD 5263036 .. 5263057 -  -4.3  -3.05596   GACGCCGGGACGGAA           GTCCTGCAT CGCC ATGCCGGTC            CCGTCCTTACTTGCG  45 32
      BB4950 5262778 .. 5262802 - -17.1  -3.20991   GTGAAGTGAAGTGAA          TGACGCCGGGC GCG GCCCGGCGTCG          GGTCAGCCTTGCTCC  89 28
      BB4943 NONE
        metC 5250924 .. 5250943 - -10.7  -3.89346   CCCCGACGCCACAAA            GCCTCCG TCCATG CGGAGGC             TTTGTCGTTGATGGG  75 53
      BB4937 NONE
      BB4936 5246732 .. 5246773 - -14.3  -2.72263   ACAGGCTCCCCAAAG TTTGCGGGAGCCAGTCCCC CTGC GGGGACAGGCTCCCGGGTA  TGGTTAATGGCCTAC  71 29
      BB4925 5235288 .. 5235317 - -17.9  -2.62616   GCATGGCGTACAGCA       GTGTGCCTGTCCC GGCG GGGACAGGCACCC        TTGCCGCAGGAGTCG  83 80
        rpoN 5231001 .. 5231016 -  -6.2  -3.96224   GAAATCAGGGACAAA              TTAGGA GGCG TCCTAA               CGACCCGCGGCGTGG  64 22
      BB4921 5230573 .. 5230604 - -20.2  -3.96148   TGTGGGGACGATAAA      TTGCGCCAGGCGGC ATGA GCCGGCTGGCGCAA       GGCGCCGCGTCGCTC 100 39
      BB4919 5228366 .. 5228396 -  -8.4   -3.5525   AGACAGGCGCGTAAA      GCTGGCGCGCAGTG ACGCG CA-TGCGC-CCAGC      ACATGCGCAACCCCG  62 304
         bfr 5227801 .. 5227822 - -17.3  -3.75629   CAGCCGCAATGCAAA           GGGCGCACC GCAT GGTGCGCCC            TTTTTCATGCCATGG  93 63
      BB4913 NONE
      BB4912 5221338 .. 5221349 -  -3.6  -3.55622   GCCAACTGCTGGAAA                CGGC GGCC ACCG                 AGACCCTGTTCACGC  51 130
      BB4903 5210586 .. 5210607 - -15.9  -3.91144   GCCAGATTCCAGAAA           GCCCGGTTC ATGC GAACCGGGC            TTTTTGCTGCCTGCC  93 66
      BB4888 NONE
      BB4887 NONE
      BB4886 5195057 .. 5195088 - -15.9  -4.25104   GTCCCCGCAGGAAAA      CCGGTGCCTGTCC GCGCGG GGACAGGCACCCG       GGCCGGCGCTCAGCC 100 35
        trxB 5188023 .. 5188066 -  -6.5  -3.17075   GCCCGCCGAACCCAA TGCCCTGCGGGTGCTGC TGGACGCGGT GCTGCGCCCGCACGGCC TGGCGCTGCACCCCG  50 291
      BB4878 NONE
      BB4877 NONE
      BB4876 5184413 .. 5184424 -  -2.2  -3.30701   CTCTACGAAAGCGAA                GACG GCAC CATC                 ATATCGCCTTGCGCC  45 45
      BB4875 5183593 .. 5183638 -  -5.3  -3.71848   GCTGGCCACCAACAA GCTGTCGCTGGGCAACGAATTC ATC GAATTCCAGGCCC-GCTTCAGC GGCGTCACCGAGAAC  58 461
        mscL 5178614 .. 5178626 -  -6.2  -3.63569   GCAATGGGGCAACAA                CGCC CAGCT GGCG                CGCGTGCTGGGCCTG  57 479
        degQ 5176752 .. 5176764 -  -7.7  -3.09516   GCCGGCATGAGCCAA                GCAGA CCG TCTGC                GCGCCTTGATGCGAT  52 371
        adhI NONE
      BB4837 5149385 .. 5149416 -  -4.3  -4.08706   CGCCCAGTATATAAA      GCGGCCCGGGC CCGGCCTGTT ACCCCAGCCGC       TCGACGTGAAACCGG  62 13
      BB4836 5148606 .. 5148625 -    -2  -3.53012   CTGCGCCGCGCCAAA            GTTCCGGA ATTT CCCAGTAC             GCAGGATATTTTTCT  47 54
        rpoH 5147574 .. 5147593 - -13.6  -5.40474   AGGCCCCCAAAAAAA            CAGACCGC CGTA GCGGTCTG             TCTTGCATGCGCGGG 100 55
      BB4833 5143237 .. 5143252 -  -8.2  -3.66666   GCGAAAACCTGGAAA              CCGCGC TGGT GCGCGA               ATGCGGCGAAGAAGC  63 469
      BB4831 5141276 .. 5141308 - -13.4  -3.22858   CCAACTACAGGAACA     GCAGCGG-GGCGCGC TTCA GCGCGCCGCCACCAC      GTCCTTGGGTTGGAC  74 8
        ctaD NONE
      BB4829 NONE
      BB4828 NONE
       coIII 5138217 .. 5138234 - -12.7  -3.33696   CTGCCGGCGAACGAA             TGCCCCC TTGC GGGGGCA              TTCGTCGTCAAGGCT  77 57
      BB4825 NONE
      BB4824 NONE
      BB4823 NONE
      BB4822 NONE
      BB4821 5133773 .. 5133788 -    -6  -2.95472   ACAGCCGGAAATAAG              GCGCGC GGCC GGGCGC               TTTGGGCGTCCACGG  48 180
      BB4819 5132677 .. 5132692 -  -2.4  -4.07885   CAGCCCCTGCCAAAA              CGCCGG ATGA CCTACG               CCGCTGGCCGCAAGT  58 111
      BB4818 5131821 .. 5131850 -  -2.6  -3.31322   GCGAAGGTTCGATAA       GCGCGACGATTC CAGGGC GTGCCGGCGCGC        TACGGCTTGTCCGCC  45 25
        glmU NONE
      BB4816 5128927 .. 5128958 - -10.8  -3.04322   TGCAACCTCGCAATA      CGCGGCGTCAGCGGA CCA TCCGCCG-CACTGCG      GGCATTATAGAAGTA  62 87
        rkpK NONE
      BB4814 NONE
      BB4813 5125748 .. 5125772 -  -4.8  -4.18018   CGGGTTTAGGCAAAA          CCCGCGAAGC GTTCA GCCGCGCTGG          CCGCGCCGGTACTGC  64 13
      BB4812 5124384 .. 5124396 -  -6.2  -3.08133   CAGCCAGGCATCGAA                GCGG GAGGG CCGC                GAGGTCTGCACGCTG  48 409
      BB4805 NONE
      BB4804 5111727 .. 5111782 -  -7.4  -4.18197   AGGCGTGATCGAAAA GCA-GGTGGCCATCGTCGCGCCGGCCA AGG TGGGCAGCACGCTGACGGCCATCGTGG AAATCACGCTGGACG  73 304
        glmS 5109497 .. 5109537 - -11.7  -2.65815   GGGACAGGCACACTA  CGCCAGCCTGCCAGGACGG TAG CCGTCCCCGCAGGGGGACA  GGGCCTCTGACCGGC  62 57
      BB4798 NONE
      BB4797 5102970 .. 5103024 - -20.2  -2.50779   ATGACAAGCCAACAG CATGCCGGCG-GC--GCGTCGCGGCAA GGCC TTGCCGCGACGCATGCGCGCCAGCCTG GGCCGCCTACTGTCA  91 38
      BB4796 5101510 .. 5101521 -  -7.2  -3.51934   GCCCCTGCAGAAAGA                GCGC TGGA GCGC                 GGCGGTCGACGTGGT  58 410
      BB4794 NONE
      BB4793 NONE
      BB4792 NONE
      BB4791 5096903 .. 5096923 -  -4.5  -3.12663   ACCACTACCGAAAAC            GCGTCATGG CAG CCTCGCCGC            TGCCGCTTACTCTGT  45 32
      BB4790 5095747 .. 5095771 -   -20   -3.3514   ACCGACACGGCACAA          CGGGCGCCCG GGCCG CGGGCGCCCG          CCGCGATCAGTCGAT 100 32
      BB4789 5094413 .. 5094430 -  -5.5  -2.71712   GCCTCTCGCTCAAAG             TCCCAGG ATGG CCTTGGA              AATGATGTTCTTCTG  46 2
      BB4788 5093102 .. 5093121 -  -3.4  -3.65812   CCCCGCCGAACACAA            CGTCGGCC ACCT GTACGACG             CCAAGCCCGAACTGA  51 167
      BB4785 NONE
      BB4784 NONE
      BB4783 5087536 .. 5087570 - -12.1  -3.57263   ACCGGCACGCGCAAA    GC-CACCACGTCGCGG TATT CCGCGACTGGGTGCGC     AGGCAGTTCCGGGAG  74 98
      BB4781 NONE
      BB4780 5084875 .. 5084894 -  -4.9  -2.85351   TTGCTGCAGATCAGA            TGCCGGG AATCAG CCCGCCA             TCCACGCGTACCGTC  45 1
      BB4779 NONE
      BB4778 NONE
      BB4777 NONE
      BB4776 NONE
      BB4775 NONE
      BB4774 NONE
      BB4773 NONE
        vanB 5076539 .. 5076572 -   -24  -2.70932   GCGCCGCCGCAACCA     GGCACACAGGCCGG TGCATG CCGGCCTGTGTGCC      TGGCGACGGCGCGAC 100 47
      BB4763 NONE
      BB4762 5066497 .. 5066553 - -22.4  -3.54424   TCTGATCCCGCGAAA GCGGGCAACCGCAAAGGAAAAGCCGGC GCAA GCCGGCTTTTCCTTGTCGGC-GCCGGC GCGCCCTACTGCGGT 100 31
      BB4754 5056704 .. 5056723 -  -2.2  -3.53012   CTTTTTTTGCCCAAA            TACATCAT GATC ATGACATA             TTTGGGCGCACGTCG  47 66
      BB4753 NONE
      BB4752 NONE
      BB4751 NONE
      BB4750 NONE
      BB4749 5051755 .. 5051790 -   -24  -3.53012   CCTGTCGGCCTGAAA    CGGC-GCGGGCCGCGCC CAT GGCGCGGCCCGCCGCAG    TGGGCATGGACGCCC 100 47
      BB4747 5049799 .. 5049812 -  -3.7  -3.01712   GGCGCCGGCGGAACA               GGCGC AGTG GCGCG                AACGGCTGGCCGGCG  43 43
      BB4741 NONE
      BB4740 5041106 .. 5041146 -  -6.2  -3.78775   TGGTGGAGGACGAAA GC-CAGGCC-ATCGGCAG CTGCAGC CTGCCGTTCGGCCTGTAC CAGGGCATGCAGCGC  61 452
      BB4721 5022303 .. 5022332 - -12.1  -2.90075   CCCTGCGCAAGGAGA       CGCTGC-GCCGGCG CGG CGCCATCCGCAGCG       CCTACGTGCGCCAGC  64 137
      BB4719 5019876 .. 5019910 -  -8.5  -2.71364   GCAGGGCGCCAAGTA    CGCCGAGCACGCCGCC ACCC GG-GGCGTGATCAGCC     GCGAGCTCTACGCGG  52 504
      BB4709 NONE
      BB4708 NONE
      BB4707 5008554 .. 5008564 -  -5.4  -3.07895   GCCATTCTGAAGACA                 GAGA ATT TCTC                 TCGCCAGGAAAGATG  47 81
      BB4706 5007712 .. 5007728 - -15.1  -6.06723   CCCCCCAAAAAAAAA              GCCGCGC AAG GCGCGGC              AGGAGGAAAACGCAA 100 55
        pdhA NONE
     BB4704A NONE
      BB4704 NONE
      BB4703 NONE
      BB4702 NONE
      BB4701 NONE
      BB4700 4999154 .. 4999164 -  -5.4  -3.14344   GATTTCCTGTACCAA                 GACA TAT TGTC                 TCCTCCTAGAGAGTT  47 94
      BB4699 NONE
      BB4698 NONE
      BB4697 NONE
      BB4696 NONE
        lpdA NONE
      BB4694 4991927 .. 4991955 -  -4.5  -3.28416   CATCACCTACACCAA        CCCCGAGCACA TCGACCG TGTGCTGGGCG        ACTTCCCGGACCTGA  49 391
      BB4690 4987489 .. 4987502 -  -2.3  -3.73775   TCTACCGCGACGAAA               TCCGC AAGT GGGGA                GACGTGATCATCCAG  53 165
      BB4684 4982086 .. 4982117 -   -10  -2.62184   GCCTGTCCCACATGA      GGACTGGCACCTGC CCGT GCGTGTGCCTGTCC       CCGCGGGGACAGGCA  58 63
      BB4682 NONE
      BB4681 NONE
      BB4680 4976676 .. 4976691 -  -6.8    -3.767   CATCGATGGACGAAA              GCGCCGC CCT GCG-CGC              CTTCCAGGACGCATT  61 466
      BB4676 4973227 .. 4973259 -  -8.4  -2.74523   GGACCGGCAACATCA     GGCTGCTGGCCGTCA CGTC CAAC-GCCCGCAGCC      CGGCCTTTCCCGATG  52 328
        ctaD NONE
      BB4673 4969545 .. 4969577 -  -2.5  -3.76952   CGCATCGAACCGAAA      CGCGGCGCCCAAG TGGTGGC CCTGTCCGCCGCC      GATATCCGCGAAGCC  53 493
      BB4671 NONE
      BB4670 4966780 .. 4966814 - -12.1  -3.05384   CCCGGCTGGATTGAA    CGCG-GCGGCGCCG GAACGAAA CGGCGCCGCGCCCG     CCCGCGCCTACCCGG  69 33
      BB4667 4963811 .. 4963848 -  -4.8  -3.36492   CGCGCAATTTGAGAA  GCGGCGCGTGGC-GCTCA GGCG TAGGCCGCCACCCG-CGC   AATGCAGCGATGCAA  51 2
      BB4666 NONE
      BB4665 4961216 .. 4961238 -    -9  -2.71681   CAAGTCGGTCAACGA           CACCCACGGC CAT GCCGCCGGCG           ACCGGCTGCTGCGCG  52 361
      BB4660 4957515 .. 4957525 -  -2.4  -2.82519   GCATGACATCAATCA                 GGCG GCG CGCT                 GGTGCGACACGCTGG  39 190
      BB4651 NONE
      BB4650 NONE
      BB4649 NONE
      BB4648 4947136 .. 4947166 - -10.4  -2.95751   GCAGCAACAGAACCA      GCCCTCG-GCGGC CTGAGC GCCGCGCTAGGGC       GCCGGCCAGCCGCGC  62 19
      BB4645 4943813 .. 4943837 -   -10  -4.96388   AAGCACTAAATAAAA          GCCCGGGA AAACCCGCA TCCCGGGC          CCGACGCCGCCTCAG 100 37
      BB4644 NONE
      BB4643 NONE
      BB4642 NONE
      BB4641 4939917 .. 4939944 - -21.4  -2.52464   CCCCGCGGGAATCCA        GGTGCCTGTCCC CGCT GGGACAGGCACC         CCGGGCACCCACCCG 100 41
      BB4640 4938906 .. 4938934 - -10.1  -4.11216   GCGGCATGCCGAAAA        GCGCGCCGCCGCG GGC CGCGCCGGCAAAC        CCCGCCGCTTGTTGC  79 94
      BB4639 NONE
      BB4638 NONE
      BB4637 4935913 .. 4935943 -  -8.8  -4.63932   CAGCCTGGAAGAAAA       GCAGCGCTTCGAGG CCG CCAAGCAGCGCCGC       CTGCTGCGCCAGGAA  83 116
      BB4632 NONE
      BB4631 4930889 .. 4930911 -  -2.5  -3.14848   CGTCGGCAGGAAAAG           CGGATGGGA TCAGG CCCCGGCCG           GCTGCGGGCGGGCGG  42 12
      BB4630 4930008 .. 4930034 - -12.2  -3.65902   GCGATGCCAGTGAAA         CGCGACGCGC CGGATGC GCGCGGCGCG         AAACTGCACTTGCGA  77 88
      BB4623 4923729 .. 4923759 - -10.3  -4.13945   ATGCGGATCGGAAAA       TCACCGTGCCGGG AGGAG CCCGGCTCAGTGC       AGTGTACGCGGCATG  79 19
      BB4622 NONE
      BB4621 4921245 .. 4921272 -  -5.5  -3.04398   CCTGCTCCTGAAAAC       GGCGGCC-CGCTC AATT GCGCGAGGCC-CC        TTCGATGAGTTGCCG  49 8
        dsbC NONE
      BB4619 4919049 .. 4919061 -  -5.5  -3.53811   CCTACGTGCCCGAAA                GCGAC CTG ATCGC                CTATGCGCAATTCAA  54 387
      BB4616 4916774 .. 4916788 - -11.4  -3.57144   GTGCGCACGCGCAAA               CAGGGC GAG GCCCTG               GCGCTGGCCACCGTG  71 267
      BB4614 4914370 .. 4914389 - -16.4  -3.75153   GCGCGCCAATGGAAA            CGCCGCGC ATGC GCGCGGCG             TCGGCAATCGGGCGG  91 81
      BB4613 4912578 .. 4912610 - -16.9  -4.54727   GTCGCCAAATGAAAA      CGGCCCCCGCCGCCA AGT CGGAAACGGGGGCCG      ATCGGCGCCGCGGCG 100 55
      BB4612 4912045 .. 4912057 -  -3.3  -3.04792   TCACGATGGTTAATA                TCGCT ACG AGCGC                TTGCGCAGCATCAAT  43 16
        atpB 4911059 .. 4911079 - -14.7  -2.52676   GATCTTGCTAACGGA            CGCCCGCCA CCA TGGCGGACG            CCGAAAATTTGGGAT  73 40
        atpE NONE
        atpF NONE
        atpH NONE
        atpA 4907919 .. 4907957 - -12.2  -3.53012   GCTTTCCTGTTGAAA   CGGCTTGGCGGGTTCAGC CGG GCTGTCCCCGCCCTACCG   TAGGATGGGCGGCAC  75 67
        atpG NONE
        atpD NONE
        atpC 4905059 .. 4905088 - -12.9  -3.86897   GGGATGCGCCAGAAA       CGACAAAGGCGAC CGAA GTCGCCTCTGTCT        GCCTGACGCGGCGGG  86 57
      BB4603 4904049 .. 4904062 -  -4.5  -3.59979   CCGCGGGACGGGAAA               GGCTC GTTC AAGCC                TCGTCGGCGGGGTCC  53 19
        hemE 4902695 .. 4902712 -  -5.5  -3.60048   CTTTGGGGAAAAAAC             GCTGGCA AGGG TGCGAGC              TTTCAGGGCCGTGCC  57 217
      BB4601 4900467 .. 4900493 -  -5.7  -2.62184   TGTTCGGTCAGAGTA        CGGGTTCGAGCG CCGG CGC-CGGCCCCG         CTCAGATCTCCAGCG  45 27
         rep 4898277 .. 4898317 - -10.4  -2.52516   GGTCCCAGCACCAAG GGCGTGAG-TGCCTGTCCC CGCG GGGACAGGCACCTTGTGCC  GGCCCTCCGCAACGC  58 91
      BB4589 4887036 .. 4887059 - -18.2  -3.01712   TGCGCGGCGGGAAGA          CGCCTGTCCC CACG GGGACAGGCG           CCTCCTTACCGGAAA  89 31
      BB4586 4884462 .. 4884476 -  -2.7  -4.21607   TCGAGGGAATATAAA               GTGGG ATGGG CCCGC               GCGGCGTCAGATGCG  63 32
      BB4585 4883195 .. 4883225 -  -2.5  -3.88703   CGGTAGAAAGAAAGA      GCCAGGGG-AAGCA GGCA TATTAGCCCCTGGC       GCCAGGCGGCAAGTT  55 90
      BB4584 4881890 .. 4881910 -  -8.9  -2.70932   TGCCTGGTTCAAGTA            TGGTGGACG CTG CGCCCGCCA            CGCCTGCGCGCGGCG  53 63
        paaH 4880105 .. 4880129 - -17.2  -4.66163   AGCGCCATGGAAAAA          GCCCTTCGGC GTAAT GCCGAAGGGC          TTTTTCCATTCCCGG 100 246
      BB4581 4878069 .. 4878086 -  -3.3  -3.53012   CTTTCTCCCCGGAAA             CGCCGCGG CGC CC-CGGCT             CGTGGTTACTTGACG  49 31
        copA NONE
        copB 4875142 .. 4875178 - -10.9  -3.15544   TTCGACGCCGACCAA   GCGCGGCGCA-TCG-GC TTCGT GCGCGACTGCGCCGCCC   AGGCGCAGTGGCCCG  64 216
      BB4575 4871735 .. 4871753 -  -8.8  -3.02144   CCAGGCGCTCGAAGA             CGCCGC CTGAAGC GCGGCG             GCCGCCAGCCCGCAA  56 52
      BB4567 4864320 .. 4864348 -  -7.3  -2.60512   GGCAAGACCAAGGTA        TTCGGCTCGTGGC AGC GCGCCGATCCGAA        GAACGACAAGCTGAC  48 334
      BB4564 NONE
      BB4563 NONE
      BB4562 4858842 .. 4858861 - -11.4  -2.58544   GCCGACCTGCAGAAT            GCCCTGGC GGTA GCCAAGGC             GCAGGGCTACGCGCT  59 71
      BB4558 4854913 .. 4854925 -  -6.2  -4.04319   TCAGAAATGGATAAA                CGGC TCGAT GCCG                CCACGAATCGAGACT  64 315
      BB4556 4853910 .. 4853954 -  -8.4  -2.70932   CGTGCTGCGCAAGCA GGCG-CTGCAGCATGGCGTGG ACAT CCCCGACACGCTGCTGGCGCA ATTGCGCGGCATGTG  52 57
        metX NONE
      BB4553 4850929 .. 4850947 -  -8.8  -2.63596   TGCTAGCGGATAGTA             GCAATCCG CGC CGGCTTGC             GGATGTCAGGACGCC  53 31
        ampG 4849556 .. 4849571 -  -7.5  -3.14527   GAATTGTTATCAATA              CCGCC ACTGCG GGCGG               CTTGCGCGGGTAGCG  55 71
      BB4551 4848182 .. 4848195 -  -8.1  -3.50853   CCTGGTCAAGCAGAA               CCTGC TGCC GCAGG                CATTGCCGCCGGCGC  58 271
      BB4544 4841739 .. 4841755 - -13.7  -2.70932   GTCGCGCGCCAACCA              CGACGGC GCG GCCGTCG              AGTACGCGTGGCTGG  67 457
      BB4541 4839481 .. 4839537 -  -7.2  -3.75897   AATGCGGAATGGAAA GCCCCGG-GGCCGGCAAACCCCGTC GAGCCGCA AACCCTATTTGCCGGCCGCCGCGGC GTGGCGGTCCAGCCA  62 5
      BB4540 4837585 .. 4837613 -  -5.9  -3.85698   GTGGCGGTGGACAAA        CAGCACATCGACA TCC TGTCGGCGCGCTT        CGTGCTGCAGCCGGA  63 465
      BB4538 4835573 .. 4835623 -  -8.7  -3.29144   CGACGCGGCCCAGAA GGCGCGCGCCTTCCTGGACGGCAC GCCG GAGCTGGCC-GGACGCCCCGCGCC CGAGCTGGTGCTGGA  59 310
      BB4536 4833982 .. 4834011 -  -4.1  -4.29738   CGATATCCACGAAAA       CTGCGTGCGCCAC GGCC ACGGCGCGGGCAA        CTACGTCAACTACGT  67 144
        pyrE 4830408 .. 4830440 -  -4.8  -4.07568   GTGGGCGGGCGAAAA     CG-GCGGCGACG-CGG ACG CCATCATCGCGGCGCG     CGGCCTCAAGCAGAT  63 311
        mreB 4825981 .. 4826007 -    -8  -2.61264   CGTTGCATGGATAAT        CAGCC-CGGGC CTGCCT GCCCGCAGCTG         CTTCGCGGGCCGCGC  50 80
        mreC NONE
        mreD 4824525 .. 4824550 -  -3.9  -3.09492   TCTTGAATTCGAACA         TGCGTCCGCCCG GAT CAGACGG-CGGA         AGATTCGACGTCGTC  45 14
        mrdA NONE
        mrdB 4820922 .. 4820969 -  -4.6  -3.61715   GATCGCGGTCAACAA GGCGCGCGTGCTGGCGGCCAG GGGCGAG CCGGCCCCCGACG-GCGCGCT GATCGACGCGCAGGG  54 496
      BB4519 4814792 .. 4814830 - -11.9  -4.42788   TCGAAGGCCAGAAAA  TCACCATGCAGGACC-TGC GCG GCAAGGTCGTGC-TGGTGA  AGTTCTGGGCCACCA  88 514
      BB4514 NONE
         ogt 4810835 .. 4810878 -  -9.5  -3.14344   GATCCTCGCCATGAA TGGCGG-CGCGGCGGCGCCGCG GCC CG-GGC-CCGCCTCGGCCACCG GACCGCTGCCCGTTG  60 372
      BB4510 NONE
      BB4509 4807090 .. 4807122 - -20.6  -2.81413   CAGCAAGTAACACCA      CGGTGCCAGTCCCC GCAAG GGGGACAGGCACCG      CAAATCTCCATGTGC 100 91
        purT 4799793 .. 4799810 - -14.1  -4.54727   GCGCGCAAATGAAAA             CGCCCCC TGAC GGGGGCG              CTTGCCCGCGCTGGC 100 46
      BB4499 NONE
        cydA NONE
        cydB NONE
      BB4496 NONE
      BB4495 NONE
      BB4494 4792664 .. 4792701 -  -2.7  -2.71041   AAGGCGAACTATAAC   CGC-GCGCCGATGC TTAGGCCAGTC ACATGGGCGCGGCG   CGGTGCAGCCGGCCC  38 10
         apt 4791913 .. 4791943 -    -9  -2.84812   AGCGACAGCATGACA      CGCGCCATCAGGC AGGCGG GCCTGGTG-CGCG       TGCTGCCCGATTGGG  53 157
      BB4491 4790362 .. 4790403 -  -7.9  -4.18488   ACGGATGGCAAGAAA GACA-TGCGCCTGGCGCAGC CAC GCTGCGCGCGAAGCACTGCC CACAGTGTCCGGCCG  71 167
      BB4490 4789186 .. 4789228 - -18.5  -4.82901   CTGCGGGGACAAAAA TTCAGCGGGTGCCTGTCCCC CTTC GGGGACAGGCACCCGA-GTA TCAGAATCTGTGTCT 100 26
      BB4488 4786935 .. 4786954 -  -3.4  -4.07885   CATCTGCGCGCAAAA            CCGCGCCA GATA TGGGTCGG             AAGGCAGACGGAGCA  60 44
      BB4487 4782829 .. 4782842 -  -5.2  -3.77188   ATTGAAACATAAATA               GCGC AATCCG GCGC                CCTGGATCCGTCCCG  58 70
      BB4486 4782046 .. 4782066 -  -8.9  -3.96148   TGTCGTGAGGAGAAA            GGCCTACGC GAC GCGCAGGCG            GTCGTCGCCCGGCTC  72 8
      BB4480 4775308 .. 4775341 -  -7.4   -3.1505   ATCACCCCGCAGGAA     GC-CTACGACCTGGT GGTCT ACCAGGTCGGCGCGC     TGGCCGGCGTGGCTG  53 509
        brg1 4771481 .. 4771502 -  -6.5  -4.28361   GGAATCCCAGGAAAA           CATCGGCCGC GAA GTGGCCGA-G           AAACTGGTGCGCTTC  72 411
        ubiE 4764730 .. 4764745 - -11.8  -3.53811   GGGAGCGGCTGGAAA              GGCCCC GGTT GGGGCC               AGCGCGGCAAACCTT  75 121
      BB4467 4763548 .. 4763575 - -19.2  -3.30007   AAGACCGGCCCATAA        GCGAACCGGCCC TGGC GGGCCGGTTCAC         GGTGCAGCCCGGCCG 100 103
      BB4466 NONE
        ubiB 4761107 .. 4761138 -    -5  -3.06991   TAGGATGGTGAAAAT      CGGTTCG-GGTCGGC CGC GTCGAACACGGACCG      GGCGAGTTCTAGTAG  47 117
      BB4464 4759982 .. 4760036 - -10.7  -3.72788   GGGCAGAAGACATAA GCTG-ATTTTACGGGAGCCTGTCCCC GGAT GGGGACTGGCTCGCGCAAACTTCCAC GGGAGCCTGCCCCGG  74 166
      BB4463 4759128 .. 4759159 -  -2.2  -4.68103   CCAACTGGAACAAAA     GGC-CCGCCACGAC TTCGAG GACGC-GCGGCGCC      AGGCCGTGCAATCGG  76 357
        metH 4748275 .. 4748308 -  -5.2  -2.71712   GCCGCGTGCTCAAAC     CCGGCGGCATC-GCG GTATT CGCCGATGTCGTCAG     CCCGGGCGAAGCCCT  43 469
      BB4454 4746574 .. 4746604 -  -5.2  -2.52896   CCATCCCCGAACGCA       GCACGGCCATGCTG GTG CTGCACGGCCCCGA       CGGCATCCTGCTGCA  42 379
      BB4452 4741926 .. 4741981 -  -8.1  -3.57144   CGGTCCAGGCCGAAA CCCG-CGC-CGCCCCGCGCGTGGAGCGC TTC GCGCGCCCCG-GCGGCATGCGCGTCGAG CGCTTCGACACGCCC  60 158
      BB4448 4738116 .. 4738133 -  -2.5     -2.97   AAATCAATCTACAGA             GTCGGAC GTTC GGCCGGC              GCGGACGCGCCGGCC  41 112
      BB4447 NONE
      BB4446 NONE
      BB4445 4734971 .. 4735005 -  -2.7  -3.53811   GCGATCCGCCGGAAA    GCCCGGCGCCAGCG CCGTTTCC CGCCGCC-CCGGCC     CGCCGCCTCAGTGCA  47 33
      BB4444 NONE
      BB4443 4733057 .. 4733070 -  -8.1  -3.14132   GCTGTCGTGCATGAA               TGCCG ACAG CGGCA                TCCCGCTGTCCGAGC  53 358
      BB4440 4730084 .. 4730111 -  -4.8  -2.71712   GTCGTCGCCGGAAAT        CGAGGCG-TTATG TGC CATATGCGCCGCG        CACGGGCCCGTGGGT  44 42
      BB4439 NONE
        panC 4728292 .. 4728307 -  -7.6  -2.57132   GCCTGCGCCGAGAAG              CTGTCA AATT TGACAG               GATCTGCCGCGGCCG  50 45
      BB4437 4727609 .. 4727659 -   -11  -2.50935   ACGCCACCCAGGAAC GCCCGCCCCGCGTGCTGCTGCT CGACGGC AGCGGCAACATGCGCGCCGAGC TGGTCATGACCGCCA  58 248
      BB4435 NONE
        coaE NONE
      BB4433 4724403 .. 4724417 -  -5.6  -3.55071   CCAGACCGGCCCAAA               CTGGCA GTT TGCCGG               GCGCTGCTGAAATAG  55 137
      BB4432 4723084 .. 4723113 -  -7.2  -3.21099   CGGCCGCAGGATGAA       CAGGCGCGACG GGCTCACGG CGTC-CGCCTG       GGCGCCCCGGTATTG  54 10
      BB4431 4719987 .. 4720009 -  -4.8  -2.53164   GGACGGACGATGAAC           GGCGCC GACAGAATCAT GGCGCC           TGCCGCGCGGCCGCG  43 16
      BB4430 NONE
      BB4429 NONE
      BB4422 NONE
      BB4421 NONE
      BB4420 NONE
      BB4419 4705339 .. 4705378 -  -5.5  -3.61715   CAGCTGCCCGAACAA  GGTGCGCAGCAGCGTGG TCTTGC CCATGCCGTTGCGGCCC   AGCAGCGTCACCACC  57 117
      BB4418 4704714 .. 4704741 -  -9.1  -4.07568   GTGCCGTCCCCAAAA        GCGCTGCGCCGG ACAGG CCGGCGCAG-GA        AGGAAGACTTCGGGA  76 56
      BB4417 NONE
      BB4416 NONE
      BB4415 NONE
      BB4414 NONE
      BB4413 NONE
      BB4412 NONE
      BB4411 4696495 .. 4696513 -  -3.1   -3.4247   AGAACGTCAACAACA            TGAGCGAG CGCG CCCGC-CA             GACGCACGCCAAGAT  47 336
        rubA NONE
      BB4405 NONE
      BB4404 NONE
        pyrB NONE
        pyrC 4688444 .. 4688454 -  -2.4  -2.72661   CAGCAGTTTCAAGCA                 GGGG TCT CCCA                 GACCGTACGCCCCGC  38 8
      BB4401 4687665 .. 4687701 - -16.4  -3.06831   CCAACGGCGACTGAA    CGCCGCCGCGGGCGGC CACGC GCCGCCCGGGCCGGCT    ACAGCTCGCCGGCGA  85 24
      BB4392 4678456 .. 4678469 -  -5.9  -3.20991   TCCAACCGAATTCAA               GCCGA CAGG CCGGC                CACGCTGCGATCCAG  51 8
        aroQ NONE
        fabE NONE
        fabG NONE
        prmA 4675081 .. 4675100 -  -6.3  -2.79183   GTCAGCGCCATGAGA            CGGCCTC CTGCCC GCGGCCG             CTCAGGCCTTTACGC  47 27
      BB4387 NONE
      BB4386 NONE
         pcp 4672296 .. 4672314 - -13.1  -6.06723   CGCCGCAAAAAAAAA             CGCCCGC GTGAA GCGGGCG             TCTTGCCGGAAGCAG 100 48
      BB4384 4671720 .. 4671757 -  -4.8  -2.78384   CGGCGCCCCAGTACA  GGCC-CAGCGAC-AGCGC GACG GCGCTTGCCATCGCGGCC   AGGTGGGACAGCAGG  44 44
        dltD NONE
      BB4382 NONE
        dltB 4669347 .. 4669362 -    -6  -2.56838   TAGATCGAAATACAT              GCCGCG CACT CCCGGC               GGATCAGATAGGACT  45 29
        dltA 4667887 .. 4667899 - -10.5  -3.53091   ATTCGGCGTCTGAAA                CGGCG CTA CGCCG                CCGCCGGAATCGCCG  69 18
      BB4374 4657457 .. 4657482 -  -5.4  -3.95475   CACGCAAAACAAACA         CGACAGCGCCG CCTGC CGG-ACTGCCG         ACGCGACGACAGCAC  62 180
      BB4373 4656845 .. 4656900 -  -3.3  -3.40522   ACTTTCGGACGACAA CGACATGGCGGGTAGCGGCGGC-GACGT GGG AAGTCCGCCACCT-TACCCGA-ATGGCG CGCCGCTGGCGACAA  47 44
      BB4372 4655368 .. 4655390 - -11.2  -3.01712   GTTCTGCGGCGAATA           CCAGCCCGCC CCC GCCGAGCTGG           CGGCCCAGCACCTGA  62 283
      BB4370 4651386 .. 4651421 -    -6  -3.15544   CGGCATTTCCACGAA    CTGCTGGGCGGCG-TGA GCA CCAACGCCGTGCTGCAG    GACCTGATGCGCTCG  50 247
      BB4368 4649068 .. 4649078 -  -2.4  -3.78934   TGTTGGTCACAATAA                 GGCG GAT CGCA                 GAGGATCGCGAAAGA  53 126
        dbpA 4647680 .. 4647694 -  -4.2  -3.32844   CCGCCGAGCTCAGAA               CTCTTC CAG GAAGCG               CATGCGGAACCGCCG  49 5
      BB4366 4646654 .. 4646683 -   -12  -3.16564   CGTGCAGCCCATCAA       CCGGCTGTGCGC CGCGGT GCGCGCCGCCGG        CGGCAGCGTGGTCTG  68 521
      BB4359 4640841 .. 4640866 - -19.1  -3.06815   ACGCCTGCCAAGACA         GTGCCTGTCCC CACG GGGACAGGCAC          CCTGCCGGCGCCTGC  93 51
      BB4358 4639401 .. 4639435 - -21.5  -3.53012   GGCGTTGCGCCCAAA    CAG-CAGGGGCCGCCC CGAA GGGCGGCCCCTGGCCG     GACCGAAACGGCGGC 100 45
        rplM NONE
        rpsI 4638294 .. 4638323 - -20.9  -3.28791   ACCGGGGCGCCATAA       GCAAAAAGGCCGC TTTC GCGGCCTTTTTGC        GGGACATTAGCGCTT 100 32
        argC NONE
      BB4354 4636271 .. 4636290 -  -4.2  -2.80074   GCCCGGATAAGATCA            CTATAGCG CAGC CGCGACAG             GACTCAAAATTCCAG  43 29
      BB4353 4635782 .. 4635807 - -18.3  -4.54727   GCGCCCAAACGAAAA         GGCCCTCCGGC GCAT GCCGAAGGGCC          TCGATCGCGGACCGG 100 53
        tyrS 4631713 .. 4631723 -  -4.6  -3.28712   TGGGCCCCTCGATAA                 GAGG CTA CCCC                 ACCAACTTAACACGC  49 19
      BB4349 4630977 .. 4630998 -  -2.9  -4.62069   CGTCTACCGCAAAAA           TGCCTCAAG TCGG CATGAGCCA            GGCTCAAGCAAGCCC  72 52
        glyA 4629508 .. 4629529 - -15.9  -5.53991   CATCGATGAAAAAAA           GACAGGCCC TGAC GGGCCTGTC            TTGCCGGCGGCGAGC 100 59
      BB4347 4628593 .. 4628617 -  -8.6  -2.90194   ACGGCCGCAACCACA         TGCATCCCGGC GTGC ACCGGG-TGCA          GGACGCCATCGTGCA  53 330
      BB4344 4625961 .. 4625977 -  -7.9   -2.9006   AACCCATCGGATAGA              CGCGCAC CAC GCGCACG              GCGCTCCACTTGCGC  52 95
      BB4343 4623719 .. 4623746 -  -3.4  -3.14564   TGAGCCGCCGATCAA        TGAGCGAATTCA TGAT TCACCTCGCTCA         GGAAGACTTCCTCAC  43 23
      BB4342 NONE
      BB4341 NONE
      BB4336 4614883 .. 4614919 - -31.1  -3.06796   GGCCAGGCCATGCAA    CGAAACAGGCGGGCGTC AAT GACGCCCGCCTGTTTCG    TTGTGTCTTGATTAA 100 250
        ureD NONE
        ureA 4604909 .. 4604942 -  -4.6  -4.36411   CATGAATGACGAAAA    TCC-CGACCCGG-TGC TCAG ACAACCGGGTTGTGGA     CGGTAATCAGCTTGG  70 6
        ureJ NONE
        ureB NONE
        ureC NONE
        ureE 4601582 .. 4601596 -  -2.8  -3.19255   CGAAGACAGATGCAA               CAGC GCGGCCA GCTG               TCCGGCGTCAAGACT  45 33
        ureF NONE
        ureG 4599995 .. 4600018 -  -4.6  -3.96216   CTGCCATGGAAAGAA          CTATAGTCCT ATAT AGAACTAGAG           TCAACGCGGGATTTT  62 257
      BB4319 NONE
      BB4318 NONE
      BB4317 NONE
      BB4316 NONE
      BB4315 NONE
      BB4314 4591733 .. 4591745 -  -3.3   -2.8372   TATCCCCGACGAAAG                GGCGT CGG ACGGC                TAGCCCTCATATTAT  41 42
      BB4313 4590856 .. 4590887 -   -13  -2.89668   CAAGAGCGGGATACA      GATGGACTGAGCGC GCCG GCGCTCAGTCGGTC       AGCTGGTCGGGGATG  69 16
      BB4302 4579194 .. 4579206 -  -5.5  -3.55622   TCGAAGCCGGCGAAA                GCATC GAG GACGC                GGTGCACCGCGAGGT  54 315
      BB4297 4574294 .. 4574306 -  -6.9   -3.7456   CTACACCAAGAAATA                CGGCA AGC CGCCG                GCCACGTTCTCGGGC  61 272
      BB4287 4564916 .. 4564931 - -10.4  -2.57132   GCCGCCGCCTAGAAT              TGCCGC GCCA GCGGCA               GTTTGCTGCCGGCGA  58 3
        nadC 4563879 .. 4563890 -  -7.2  -3.95456   AAACGGAACAGGAAA                GGGC CGCG GCCC                 CGGGAACTGGCTAGC  67 36
      BB4285 4562515 .. 4562557 - -14.1  -2.78384   CTGGTGGCCATGATA GGCGC-GGCCAAGGCCGACG GCCA CATCGGCCCCGACGAGCGCC AGTTGCTCGAAACCG  67 302
      BB4283 4561464 .. 4561515 - -17.2  -4.27316   CCCGGGAATGGAAAA CTGATCCCTCCGGTGCCTGTCCCC GTAG GGGGACTGGCACCGGCCAAATCCG ACCTCCGGTGCCTGT 100 129
      BB4279 4557568 .. 4557581 -  -2.3  -3.02166   GCCGGAATGAAAGTA               CGGCA TTAT CACCG                GCCCGGATCGTCGGC  41 20
        rnhA 4556887 .. 4556901 -  -3.4  -4.13767   TTCTTCATGCGAAAA               CGTGGC AAG GCCGCA               CCGACCGGGCGATGC  60 172
      BB4277 NONE
      BB4276 4552696 .. 4552708 -  -4.7  -2.57344   GATCTGGCGCATAAG                CGGTG CTA CTCCG                AGGCGGGCGGCGCGA  43 18
        dnaQ 4551781 .. 4551815 - -19.5  -3.54489   GGAAGCGGAAATGAA    GAAGGGCCGGT-GCTT TTGC AAGCGACCGGCCCTTC     TGGGATGCTGGTGGG 100 168
      BB4274 4551267 .. 4551293 - -11.5  -2.78384   CGTTGTTCGACGATA         GCCCAGGCCTG GCGCG CAGGCCCGGGG         ATGCGCACAGACAGC  62 101
        atoE 4549817 .. 4549862 -  -7.4  -3.88583   GAAACCTTCGAGAAA CTGGGCGCGCCGCC--CCTGCC CGAG GGCAGGTAGGCGGCTGGCGCCG GGCTAGAAGAAGCTC  67 28
      BB4269 NONE
      BB4268 NONE
      BB4267 NONE
      BB4266 4541779 .. 4541816 - -14.7  -3.15699   ACGCATCTATGAAGA   TGCCGTGGCCGACTTCG TACG CGACGCCGGCCGCGGCT    ATGCCGGCCGCCAGG  77 87
      BB4262 4537626 .. 4537638 -  -6.2  -3.60792   CCTCGAATGGTGAAA                CGCC GGACA GGCG                GGATCTGTGGAAAGT  57 89
      BB4261 4537217 .. 4537237 -  -2.5  -3.13906   GCTAACGGAAAACCA           CCCGCCGA CGCACC CCGG-GGG            AGACCCGCCCTTGAC  42 46
      BB4260 4536648 .. 4536673 - -18.3  -5.42862   ACAGGCCGAAAAAAA         GCCCCG-CGGCC TGC GGCCGGCGGGGC         GTGTACGGCGCCGGG 100 51
        fusA 4534117 .. 4534165 -  -8.2  -4.07568   GCGCCGCCTGGAAAA GCGCATCGCGGCC-CGCGACGAC AAGCGG GTCGTCGCGCAGCCGC--CGCCC TAGCCCCGCGCCGCC  72 25
      BB4257 4532753 .. 4532797 -    -4  -2.87132   GGGTCGGCCGATACA TCGCAGGTA-TTGCCGCCGCG CGGC CGCGGCGTCATCCGCCGGCGG CCCCCGCGCCACGCC  43 12
      BB4256 NONE
      BB4255 NONE
      BB4254 4529415 .. 4529460 -  -8.9  -3.32769   GGCCGAAACCATCAA GGTCGGCATCGCCCTGGCCGTG CAT CCCGAC-AACGCCACGCCGACC ACCGCCAACTTCGTC  59 105
      BB4252 NONE
      BB4251 4526166 .. 4526188 - -10.4  -4.69622   AGACAAGGGGAAAAA           TCGCTGCGCC GGC GGCGCGGCGT           GCGGACGACGCTAGG  91 36
      BB4250 4524717 .. 4524732 -  -2.6  -4.08216   GTATTGCGTGGAAAA              CATG-AG CTA CTACATG              GTGCCGCGCTTCCTG  58 233
      BB4246 4520095 .. 4520123 - -13.1  -3.21416   CACCGCCACTACCAA        TGCGCCGCCATGC CCA GCATGCCGGTGCA        GGATGCCGATTGCGG  68 411
      BB4244 4518434 .. 4518464 -  -2.5  -3.48276   GGCCGCCGGACAGAA      CCCGCA-GGC-CATC GTC GACGCGCCGCGCTGG      CGCATCCTGGAGGAC  47 243
        nudH NONE
      BB4230 NONE
      BB4229 4503798 .. 4503827 -  -3.5  -3.91084   CCAGCGGCAACGAAA       GCCAGCTCAACCGC CTG GCGGCCAACCTG-C       AATCGCACATCGACG  58 254
      BB4227 4501082 .. 4501110 -  -4.4  -3.44622   GACCCGCAGAACGAA        GTGCGCTGGCCG CTGAC CAACCAGCGCGG        GGAATCGGTCGAAGT  49 329
        acpD 4499472 .. 4499485 -  -2.3   -4.2349   CTGGCAGATGGAAAA               CCGCG GCGC CACGA                TGGTGGACGACCAGT  61 271
      BB4220 NONE
      BB4219 4493465 .. 4493499 - -12.3  -3.05993   GGAGGGAGAGAGACA    TCCGAAGGCAGGCCTGC GAT ACAGGCCTGCCT--GGA    TAGATGCCCCGCCTG  69 265
      BB4218 4492479 .. 4492495 - -15.1  -3.16564   GTGGTATTCGAGCAA              GCCCCGC GCG GCGGGGC              AGGTAAGCGCCATGT  77 185
        ilvD NONE
         cyt NONE
      BB4214 4489140 .. 4489160 -   -14  -3.14132   GCCTGGCGCGAGCAA            GGCCCACC CTCGC GGTGGGCC            TTGTCATTTCGGGCG  76 52
         lrp 4487102 .. 4487116 -  -4.9  -3.62591   CGGAGAACCTGCAAA               CCGCA TGATT CGCGG               TTCCGGCTTCGTCGC  55 287
      BB4211 4479814 .. 4479834 -   -14  -4.54727   GCCTGCAAACGAAAA            CGGCTGGC ACAAA GCCAGCCG            TTGCGAGCGGAACCG 100 56
      BB4209 NONE
        pyrC 4476485 .. 4476539 -  -9.9  -3.56862   AGAAACCCGCCGAAA CCGCCAAGCC-CGCCGCGGCGCGCC CCAAGCC GGTGCG-CGCGGCACGGCTGAGCGC CTGGGATCTGCGCGA  67 285
        mraZ NONE
        mraW NONE
        ftsL 4472329 .. 4472350 -  -6.5  -4.16016   GGATTGTCGAAGAAA           GGCACCC-GC CTC ACTGGGCGCC           TCCGGCGGGCTGGTT  68 14
        ftsI NONE
        murE NONE
        murX NONE
        murD NONE
        ftsW NONE
        murG NONE
        murC NONE
         ddl 4460469 .. 4460481 -  -3.3  -2.87132   GCGTCGTTCCACACA                GAGCG TCC CGTTC                AATCTTGTCGCGCCG  41 24
        ftsQ NONE
        ftsA 4458302 .. 4458313 -  -3.6  -3.55622   GTGAATCGCCTCAAA                GCCG AAGC CGAC                 CGTGGTCCGCAACGG  49 127
        ftsZ 4456860 .. 4456872 -  -6.9  -3.12717   ATCTACCAATAGACA                CCGGC ATA ACCGG                GCTATTGTAACCTCC  51 195
        lpxC 4455835 .. 4455863 - -14.6  -4.72986   CATCCCCACCAAAAA        GCCTATGGCCGC TCAGC GCGGCCATAGGG        CGAAAACCGATATCG 100 52
      BB4190 4454179 .. 4454204 -  -5.4   -3.5394   AAACCCGCCGGGAAA         CGATCCAGTT TAACGC ACCTGGACCG          CAACGGCCTGCCGTG  53 77
        secA NONE
      BB4188 4450456 .. 4450469 -  -5.9  -4.19704   TAAGGTCAGTGAAAA               CGGCC TGCC GGCCA                TCCATGGATCACGCA  66 161
      BB4187 4449068 .. 4449099 -  -8.6  -2.82635   ATCCCGATCACTACA      GCCG-GCACGTCGCC TAC GCCGACCCGCACGGC      AGCTTCACCATTGCC  53 368
      BB4185 4447945 .. 4447967 -  -4.8  -2.57132   GCCCTTTTCGATAAG           GGGCGC ATTATGCCGCA GCGCCC           GCGCCGCGCGTGCGC  43 42
      BB4184 NONE
         grp 4446078 .. 4446109 -  -4.3  -2.62396   TACCTTGCGAGATGA      CGGGCCTGGCATG CCCCGC CAGGCAAAACCCG       TTCACGGCGCACGCC  41 79
      BB4182 4445167 .. 4445185 -  -6.7  -4.37092   ATGGTTTCCAGAAAA            TCGGCCGC ATCG GCG-CCGA             TACCCGCCTGGGCAT  72 212
      BB4177 4440316 .. 4440334 -   -11  -3.55444   CCTTCACGCTGGAAA             CGCTCGAC CTG ATCGAGCG             CCGCATGGGCGAAAT  71 424
       fadD2 4437262 .. 4437280 - -11.7  -3.14051   CGACCTGCAGGAAGA             CACGCCG GTCAT CGGCGTG             GTCTACGACCCCAGC  64 515
      BB4173 4434607 .. 4434633 -  -6.4  -4.41348   GGGCCCTGAAATAAA         CTCGCCCCCTCA TTT TGAGGGTGCCGG         CATGCCGTAGGCGGC  75 221
      BB4172 4432231 .. 4432272 - -26.8  -3.54903   ATATAAAATGGATAA GACCCGATGCGT-GCCGGC AACGG GCCGGCAACGCATCGGGTC GGAAGGGAACGCGCC 100 62
      BB4171 NONE
      BB4170 4430432 .. 4430447 -  -3.3  -4.28548   ACGGAGTGATGAAAA              GAATC GTGCGG GATTC               AGCGGTGCGACATGC  64 24
      BB4169 4429316 .. 4429365 - -32.6   -4.7373   GCACCGCATGAAAAA GGCCAGCAAGAAAAAAGCCGCT TCCATG AGCGGCTTTTTTCTTGCTGGCC TTGTTGCTGACCTTG 100 261
      BB4168 4427960 .. 4427977 -  -5.5  -3.31144   CCGGCAGCGTCAGAA             CGCCTCT TCGT AGAGTCG              CGTGGCGTCGGCCAG  53 2
      BB4162 NONE
      BB4161 NONE
      BB4160 NONE
      BB4159 NONE
      BB4158 NONE
      BB4157 4417934 .. 4417947 -  -3.8  -3.53444   CGATTCTGGTTGAAA               CAGG TCGACG CCTG                TCTATATGAACTTCA  51 27
      BB4156 NONE
      BB4155 4415438 .. 4415454 - -11.5  -3.33261   GCCGAATGCCCACAA              CCCCGCG ACG CGCAGGG              GCTTTGCGCTTGACC  70 457
      BB4154 NONE
      BB4153 4414164 .. 4414193 -  -4.2  -3.53091   ATGCGCGGGCGCAAA       GGCCGGC-GCACC ATCGG GATACAGCCGGCA       ATACTGCCTTACGTG  51 50
      BB4152 4411611 .. 4411660 -  -5.6  -3.05384   CGCGCCGCCATCGAA GGCATGC-TGCTGGCCGGCGCGCA GACC TGCACGCTGAACGGCAAGC-CGCC CGGCTGCCTGATGGT  46 334
      BB4150 4410273 .. 4410300 -   -12  -4.96646   TTACACAAGCAAAAA        GGGTTAGCAGGC ACTT ACCGGCTAACCC         TTACAAATACTGGTG 100 228
      BB4149 NONE
      BB4148 4409148 .. 4409161 -  -9.5  -3.04144   CCGTCACCCTCAACA               CCGCC TCCG GGCGG                TGTTGTTGTGATGGA  59 73
      BB4142 4406028 .. 4406071 - -11.2  -4.14739   TTAGCTACTGCAAAA CTGCAAAACTACAAAAGGGT GCTC ACCGTTTTTTGGTTTTGCAG TTTTGCACTGCTGTA  82 276
      BB4137 4401426 .. 4401462 - -12.3  -4.56597   TTCCGGCTCTAAAAA    CCAAGGCCTTGCAACTC GAT GCGTTGCAAGGCCTTTT    AAAGTTCGTACTGCT 100 24
      BB4127 4391106 .. 4391129 -  -8.8   -2.9294   GAGACGATGCAGACA          CGCGTGCAAC GCCT GCTGCACCCG           GAAATCCACAGCCAG  53 424
      BB4124 4388362 .. 4388378 -  -2.2  -2.52676   GAGCGTGCGAACCTA             CAGGTGG AAAT CC-CCCG              CGGCTTCCGGCTGGT  37 6
      BB4123 4387658 .. 4387701 -  -2.8  -3.91897   CGGGTCACGTACAAA TGGTAGGGAACGCGGCCGGC GTCA GCGCGCCGCTTCCGCGACCG CCTCGATGGTGATGC  56 3
      BB4120 4383325 .. 4383337 -  -3.3  -3.49169   GCAAGATGAACAACA                TCGAG CAA CTCGC                GCCGCGCCCGTGGCT  49 196
      BB4117 4379647 .. 4379670 -    -3  -4.17556   GAGATCCGCAAGAAA          GTCGAACAGG CGCG CGTGTCCGGC           TACGCCGTCACCATC  61 285
      BB4115 4377175 .. 4377185 -  -6.8  -3.09516   CGCCGCAGGATGTAA                 CCGA ACA TCGG                 CCGCCCCTTGTGGAT  51 101
      BB4114 NONE
      BB4113 NONE
      BB4112 NONE
      BB4111 4372260 .. 4372270 -  -2.4  -4.15044   GGGCTGGGGAATAAA                 CGGG TTA CACG                 GGGTCCACCGGGACG  58 19
      BB4110 4370633 .. 4370672 -  -5.7  -3.54408   TCCCAGCGAAATGAA CTGCTCGGTCG-CGCTGTC GGCC GACAGCGACG-CCGAACTC  CTGGAAGCCGCGGTC  57 197
      BB4108 4369319 .. 4369332 -  -3.7  -3.17212   CGACCATGCTAGCAA               GCGGC AGAC GGCGC                ACTCGAAACATTTTG  45 66
      BB4107 4368559 .. 4368612 -  -6.5  -3.61178   CGTACTCATCGCAAA CTCCCCGCGGCCGCGTCCGCCAGCC GGCATG GGC-GGCGGACGC-GCCGCCCTGTC TATTGCTTGACCGCG  59 25
      BB4106 4368038 .. 4368059 -  -4.3  -3.05463   ACGCTGGCCATCGAA           GGCAGCTAC GCCA ATGGCCGCC            GCGGCACGCTCACGC  43 177
      BB4102 NONE
      BB4101 NONE
        ksgA 4360459 .. 4360497 - -10.3  -3.01712   CGCTGCGCGGCAAGA  CCCCGGCCGGCG-TGGC CCGCATC GCCAGCGCCG-CCGGCG  TGCCGGTGGTGGCGC  59 254
        pykA 4357540 .. 4357573 -  -5.2  -3.61398   GGGCGCCTGGAAGAA     GGTGCCGGTCTACGA GACCT TCATCG-CCGGCGCC     AAGGACGGCTTCAAC  54 454
      BB4096 4354333 .. 4354373 - -20.6  -3.53012   GTCTTGGCCGTCAAA CCG-CAGTGTGCCTGTCCC AGCG GGGACAGGCACACTGGCCG  CAGTTGGGACAGGCA 100 66
      BB4088 4346377 .. 4346399 -  -9.1  -3.53563   AGACGCCCGTCGAAA          GCGCCCAGGC GCTG GCC-GAGCGC           GGCTTTCGCATCGTG  63 211
      BB4082 4341170 .. 4341200 -  -2.6  -3.73914   AGGATGGATGAACAA      TGGGCGC-GCGG CGGTCAGGC CCGCCGCGCC-A      TGCGGCCTGTTTTAT  53 37
      BB4081 4339468 .. 4339485 -  -4.1  -4.56597   GCCGCCTTCGAAAAA             CCCATAC ACCT ACATGGG              TGCCTGTCCCCGCAG  71 160
      BB4080 NONE
      BB4079 NONE
      BB4078 NONE
      BB4077 4335567 .. 4335619 - -15.4  -3.16921   ATCAAGCTGGAGTAA GCCGGCCCG-CACGGCGCCGGCTCG GCGC CGTGCCTACGCCTTCTCGGGCCAGC GCGCCATCACGGCGG  82 6
        pcaC NONE
      BB4070 4329184 .. 4329204 - -11.1  -3.14344   CAGGTGCGCGAGGAA            CTGGAAGGC CTG GCCTGCCAG            CTGTTCGCCGAACAC  64 438
      BB4067 NONE
      BB4066 NONE
      BB4065 4323080 .. 4323127 - -10.4  -3.01712   GGCCGCGCTGGAAGA CCAGGCCA-TCGAGCCGCTGCGC TGA GGGCAGCGGCTCCCCTGGTCAGG GCTGCAGATTGCCTT  62 21
        purM 4318524 .. 4318551 - -21.4  -2.50816   GCCCGACTGAGCAAG        GGTGCCTGTCCC CACG GGGACAGGCACC         GAACCCTGCCTCAGA 100 36
        dedA 4314890 .. 4314919 - -23.7  -2.62616   CGATGGCGTACAGCA       GGGTGCCTGTCCC GGCT GGGACAGGCACCC        TTGCCGCGGGTGTCG 100 72
        fumC 4311412 .. 4311424 -  -4.7  -2.52464   GGCGCGCCCAACTGA                CGCGC CCG GCGCC                GCTCTAGCGGCGCGC  43 29
      BB4052 4309268 .. 4309283 - -11.8   -5.4505   GCGCGCAAGAAAAAA              GCGCCC CGCG GGGCGC               TTTCGGCGTGCACGG 100 54
         ggt 4306079 .. 4306098 -  -5.6  -3.72576   TCGCGCCGTATGAAA            CCCTGC-CC ACC GGCGCCGGG            CCGATCTTCCTGGCG  58 414
      BB4046 4301475 .. 4301516 - -10.1  -2.78463   AGCGCGTGGACCACA CCATGACGGCCGCCGACCTG ACC CAGGTGGGCAGC-GACATCG AATCGCTGGTGCTGT  56 113
      BB4039 4295226 .. 4295261 -   -19  -3.14132   CTCTTCCCGCAGGAA    TCCGGGTGCCTGTCCC AGCG GGGACAGGCACCCCGT     CATACGCCAGCACGC  93 76
      BB4036 NONE
      BB4035 4290729 .. 4290766 - -19.1  -3.27923   GTGCAATACCACTAA   CTCCGGTGCCTGTCCCC GCAG GGGGACTGGCACCGGCA    AACTCCTTGCCAGTC 100 237
      BB4031 4282652 .. 4282671 - -12.8  -5.60993   CCGCGCATAAAAAAA            CCGCCGGC AAGG GCCAGCGG             TTTTTTTACCTGCAA 100 51
      BB4029 NONE
      BB4028 4278790 .. 4278846 - -16.4  -2.80398   GAATGAATGCAAGCA TGGCAACTCGATACGGGGTGCGGCGCC GCCA GGCGCCGCACCCGGGA-CGGGACGCCG GCGCGCAGCGTCCCT  84 49
      BB4027 NONE
      BB4026 NONE
      BB4025 NONE
      BB4024 4274864 .. 4274894 -  -3.9  -3.71848   GCTGGGCATGAAGAA      GCTGGACATCGCCGC CCT GCGGCG-CG-CCTAC      GACGGCGCCTGAGCG  56 50
      BB4020 4271075 .. 4271115 -  -5.3  -3.67558   GATATACCGGAACAA GCCCTGATTGTAGGCCGG AACCCG CCGGCCCACCG-CAGGCC  GGCCGCAACGGCCTC  55 39
      BB4019 NONE
      BB4018 4268660 .. 4268672 -  -6.9  -3.06969   GAAGCGAGCGCAACA                CGCAC AAA GCGCG                TCCCATGAAACTTAG  51 154
        osmB 4268339 .. 4268354 - -11.8   -4.7497   GGCAGCCACGAAAAA              CCCGGC CGAA GCCGGG               TTTCTCGTTGAGGCG 100 53
      BB4012 NONE
      BB4011 4261450 .. 4261493 -  -7.5  -3.28712   CCGCCTGCTGGACAA CCT-GATCGGCAACGC-CC-TG CAT CATGGCGCGCCGCCGGTCGAGG TCAGCCTGCGGCGCG  55 299
      BB4008 NONE
      BB4007 4255707 .. 4255734 - -16.2  -3.14344   GACGGCGCGCACGAA        GTGGCGCGCCGC TCGC GCGGCACGCCGC         GTATCGCCAACCGCC  80 410
      BB4005 4253867 .. 4253885 -  -6.6  -3.40403   TTCCGCCGATGACAA             GGATACGC ATC GCGCAGCC             CCCTGTAGCATCATT  55 90
      BB4004 4252732 .. 4252762 -  -6.6  -3.39784   GCATCGGCAAGAAGA       CCGCGGAGCGCCTG CTG CTGGAGATGCGCGG       CAAGCTGGGCGCGGA  55 228
      BB3997 4246907 .. 4246960 -  -6.5  -3.18264   CTGGTGACCGAGGAA GGCTGCGAACTCA-TCACCCGCGGCG TGC CGGTGCAGGCGCGCGAGATCGAAGCC CTGATGCGCGAATAG  54 50
      BB3995 4244094 .. 4244118 - -14.3  -2.87132   TGCGCGTCGGACATA          CCGCACCCTGC ATG ACAGGATGCGG          CAGATGGGTGCTCTG  73 218
      BB3994 4243479 .. 4243520 -    -8  -4.74539   AAGAATGGAAGAAAA GCGCCTAGACCGCCGGCGTGC GCG GC-CGC-GCCGGTAT-GGCGC CGGCCGCGCGGCGCG  87 75
        ompQ 4242144 .. 4242188 - -14.1  -4.13767   CGCGTCATCCGAAAA CAGCCAGCAGGTGGCGAGGCG CGA CGCCTCGCCGCCTGATTGTAG TTGACGACGCGCTGA  93 55
      BB3992 4241210 .. 4241242 -   -10  -3.53012   GCCCTGGGCCGCAAA     TACCACGGCCTGATT CCGG AATAAGGCCG-GGTA      TCGAGGCCGCGCTCA  69 38
      BB3990 4238754 .. 4238773 - -11.4  -3.21354   GCATACAGCCAGCAA            TCGCGCGG CTGG CCGCGCAA             CGCTGCCGGCATCCA  68 53
      BB3985 NONE
      BB3984 4234641 .. 4234655 - -12.8  -4.27316   CGCCCCAAGGCAAAA               GCCCCC CTG GGGGGC               AGCAAGCTGGCGCAG  95 69
      BB3983 4232790 .. 4232808 -   -11  -3.13403   GCTGGGCGAGGAAGA             CGTCGAGA ACT TCCCGACG             CTGCTGGTGCAGGCG  64 190
      BB3981 4231683 .. 4231705 -  -4.9  -5.00616   GGTTTCCGGAAAAAA          TG-A-GCCCCC CCG GGGGGCGTGCA          GGGCAATGCGCTAGA  85 36
      BB3980 4230710 .. 4230738 - -12.3  -2.87132   GTGGTTGCGGATAGA        TGCCGCCCCGGGG CGG CGCCGATGCGGCA        CCGCAACAAGGAGCA  66 138
      BB3979 4229675 .. 4229687 -  -9.1  -3.71917   ACCGGAAACCGGAAA                CGACC CCA GGTCG                CCTGTTAGTCAGGCT  71 183
         dnt 4225160 .. 4225218 - -22.6   -2.5474   GAAAAGCAATAAAGG CCGCGTCCCAAT--G-CGGCCGGGCCGCGC ATC GCGCGGCCCGGCCGGCCGATCGGG-CGAGG CCTGCGCGCCCGCCG 100 57
      BB3976 4223124 .. 4223144 -    -9  -5.40072   CCTTGGGCAAAAAAA           GAGGCCACC CGAA GGTGGCC-C            GAATTCCAGCTCTGC 100 95
      BB3970 4218284 .. 4218306 - -16.2  -3.34715   GACGTGCTGGAAACA           GGCTGGCCCG AAC CGGGCCGGCC           GCCCCTCATGGTGTC  82 158
      BB3951 4199374 .. 4199384 -  -4.6  -3.55444   GCCGGATTCGCGAAA                 CACG AAT CGCG                 GGTTATCCAGCAGCT  53 28
      BB3950 4198032 .. 4198052 - -10.4  -2.54812   ATGGACATTACGAAG           CGCC-GCCG GAGC CGGCCGGCG            TATGGTCAGTTGATC  58 31
      BB3949 4197086 .. 4197096 -  -3.2  -3.89346   TTTCCATGGGATAAA                 CTCC CGC GGAA                 CCTTTGCATGGATCG  56 133
        citE 4196151 .. 4196162 -  -7.2  -3.04248   TAACACTCCCGAATA                CGCG CCAT CGCG                 CTCAGTTGCCGAACG  50 27
      BB3947 4195679 .. 4195695 -    -8  -3.18264   TGCCCGAGCGACGAA              TCAGGC GGCTG GCCTGA              GCATCATCAAGCCTG  57 9
      BB3946 4194250 .. 4194263 -  -8.1  -5.18357   GAATCGATGAAAAAA               GGAGC TTAG GCTCC                TTTTTTCGTTTTGGC 100 130
        murB 4192856 .. 4192886 - -12.6  -2.52464   TGGGCCTGTAAGCCA      GGCGGCGGCGCGGC GCCAT GCCGCGCC-C-GCC      TTCAGCGGGCCGGCA  64 27
         fur 4190879 .. 4190900 - -15.9  -6.10489   AACCGCAAAAAAAAA           CCTCCAGGC TTGC GCCTGGAGG            CAGGGTTGGTAGAGC 100 48
      BB3939 4187099 .. 4187137 -    -3  -3.54382   GCGAAGAAACACGAA  GACACCTCTCAGGGCGC CGCCCC GCGCGCAG-GCGGTATC   CGGCCCGAAATGGGA  49 41
        hemH 4185965 .. 4185982 -  -8.3  -2.52676   CATTCGCGGAATGGA             CCGGCGC GCTC GCGCCCG              CCGCTTCAACCACAG  52 50
      BB3937 4185629 .. 4185654 -  -3.8  -5.52384   TTTCCAGGAAAAAAA         GCCCGGCTCC CATGAC GCCGCCGGAC          GGCGCGTCGCCGCCC 100 54
      BB3936 4184965 .. 4185009 -  -5.6  -3.05384   CTCGGCGGGATCGAA TGG-G-GCGGCGGCCATGCCTG CTT CAGCCCTGGCCGGCGGACACCA CGACCAGCGCCGGAC  49 3
      BB3935 4184577 .. 4184592 -  -4.6  -3.14564   TCAGTCCCCCAGTAA              CTGGGG TTGG CCACAG               GGTTTTTCAAGTCCC  47 32
        dnaK 4182524 .. 4182566 - -18.5  -3.27298   GTTCTGAATCATCAA CGCG-CGCGCCCGGTAGCTG GAAT CAGCTACCGGGCGTATCGCA CGTCATCGTTCGGCC  93 42
        dnaJ 4181264 .. 4181293 - -22.3  -2.88249   GACATCCGCGACAGA       GTGTGCCTGTCCC CGCT GGGACAGGCACAC        TGCTCTACGCCATGA 100 93
      BB3931 NONE
      BB3930 4176950 .. 4176981 -  -7.9  -3.85864   CGAGCACTACAACAA      GGAGGCCGGCGCGG TCTGG CTGCGCCGGC-TGC      TCGACGCCTGGCCCA  67 187
      BB3927 NONE
      BB3926 4174123 .. 4174151 - -16.7  -4.38712   CCGAGCGCTAGAAAA        GGAAAAGCCCCCG GAT CGGGGGCTTGCCC        GGCGCCGCCGGCACC 100 43
         icd 4172175 .. 4172199 - -11.4  -5.02074   CCATTCGGCAAAAAA         CCCGCTACCCC CATA GGGGC-GCGGG          TTTCTCGGCTGATGC 100 60
      BB3923 4170980 .. 4170997 -  -3.3  -2.74864   TGTAGAAGCAAATAC             CGGACCG GCCT CAACCCG              AAACGGAATCCCACA  40 83
      BB3922 4169646 .. 4169670 -  -8.6  -3.02144   CTACGCGGGCGAATA         GCCGC-C-CAGC TAG GCTGCGCGCGGC         GCGCGCGGCGCGGTC  56 10
      BB3916 NONE
      BB3915 4158415 .. 4158439 -  -9.2  -3.05384   CCGTCGGCCACTGAA         GGCGCGGCCGC GCTA GCGGCCGC-CG          GGCTCGCGCAGATAG  60 13
        ftsK NONE
        lolA 4153349 .. 4153369 -  -3.3  -3.05596   CACGGGCGGATCCAA           CG-CGCAT TACACC ATGCGGCG            GCCTTGGCCCGCAGG  43 74
      BB3909 NONE
      BB3908 4150528 .. 4150545 - -11.3  -4.98531   CGCCGAAATGAAAAA             CGGAACC CGCG GGTTCCG              TTTCTGGTTCACGTG 100 54
      BB3907 4149887 .. 4149904 - -14.1  -4.95957   CAAATCAATGAAAAA             GCCGCCC GGAT GGGCGGC              CTTTTTTTTGCGGCA 100 168
      BB3904 4148408 .. 4148421 -  -9.5  -3.28791   ACGGCTGGCGCATAA               CGGCC CGCG GGCCG                GTCAGCCTTCCTGGC  62 27
      BB3892 4133595 .. 4133643 -  -6.6  -2.70932   CGCCGCCGGCAATGA TGGCACGGATCCGTGACCGGGC GCGGTCA GCCCGGGC-CGGA-CCGCTCCT CGTTGTCCGCGGCGG  48 3
      BB3891 4132753 .. 4132769 -  -4.4  -2.70143   ATTTGAACGAGACTA             GCGGGCT GTCC AGCC-GC              CGTCGACGGAAATGG  42 6
      BB3890 4131912 .. 4131949 -  -3.4  -4.21812   GCCGAGCGAAAAGAA  CAGGAAGACGCGTAAGCC TGCC GACAT-CGCG-CGTCCTG   TCAGGCCTGCTTGCG  64 26
      BB3889 4130245 .. 4130259 -    -7  -3.72576   CGGCGGGCGAGGAAA               CGCCCG AGA CCGGCG               AGCGCGCCGACGCCG  64 463
        ilvI 4126284 .. 4126299 -  -3.2  -2.87132   TGGCCTCCTTACAGA              TCCTCG GAAC CGAGCA               GCATCTCGGTCAGCC  41 3
        ilvH 4125749 .. 4125776 -  -8.2  -2.55074   GTGAATGCTAATGCA        GGGTGGCGCGCC GCCA GGCGCGCCGGTC         AGATTTTCAGTATCC  53 24
        ilvC 4124619 .. 4124636 - -14.1  -5.79595   GCGGAAAAGAAAAAA             CGCGCCC CGTG GGGCGCG              TCTGGACCAGCCTGC 100 75
        pssA 4123552 .. 4123565 -  -8.1  -3.27022   GCCAGCCGAGATCAA               GCAGG TCGG CCTGC                CCAGCGTGCGCCAGG  55 199
        rpsO 4122566 .. 4122601 - -16.8  -5.04601   CTTACAAATGAAAAA    CCGTGGCCGTTGCGAC ATGC GTCGCCCCGACCACGG     TTGCGTCATGGGGAG 100 54
         pnp 4120338 .. 4120355 - -14.1  -4.66163   ATGCGGACGCAAAAA             CGGCGCC CGCG GGCGCCG              TTCTTGCGTCAGGAA 100 50
      BB3880 NONE
        tdcB 4117950 .. 4117973 -  -3.7  -3.73775   CGCAGCCTTACGAAA          CGGGGCTGC GCTACA GCGACCCCA           AGGATTTCCATGTGA  55 336
      BB3877 4116023 .. 4116055 -   -14  -4.66318   ACCAGGGCAAGAAAA      TCCGGGCGCACCGG GCGAT CCGGCGCGCCCGCC      GTCCGGCTGGCGCTA 100 38
        tpiA 4115162 .. 4115174 -  -5.5  -3.02074   CAAAGACATTACAGA                CTCCG GAA CGGAA                ACTTAAGCTGCGGCG  48 28
        secG 4114642 .. 4114691 - -17.8  -4.11216   TGCCCATGGGCAAAA CCGCCAGGGCGGCTGGCCGCGCCA TGCG CGGCGCG-CC-GCCGGCCCGGCGT TATTGCGCGGGCTTG 100 25
        betT 4111473 .. 4111498 -  -2.4  -3.58343   CGGAGCATCGGGAAA         CCGAACTGGC GCAACT GCTGGTCCGG          GAGGCCGGGGCCCTG  50 123
      BB3872 4109235 .. 4109273 - -12.4  -3.87994   AGTGATGCCGACAAA  CCGCCCGCGCCGT-GCG GACGGA CGCTACGCCGCGGACAG   GCGCGTCCGATAGGA  81 11
      BB3871 NONE
      BB3870 NONE
        argH 4105160 .. 4105195 -    -9  -3.90291   ACCTCCTGAAGTAAA   CAG-CCGG-GCGACGG TAGCGG CCGCCGCGCCGGTCCG    GATTCAAGCGCCGCC  69 29
      BB3868 4103852 .. 4103866 -  -5.6  -3.53091   AGGCGTGCGGCCAAA               GCATCG AAG CGCTGC               GCGAGGAACAGCAGC  52 316
        metC NONE
      BB3864 4099737 .. 4099795 - -18.7  -4.56597   TTCTTCGTTGAAAAA GGCCACGCGCCGCGGGCGCGGGCCGAACG CAA CCACCGGCGC-CGCCCGCGGCGC-CGGAC CTGCTCGAATCGGAA 100 66
      BB3863 NONE
      BB3862 4096635 .. 4096647 -  -3.3  -3.63627   CGTTCAGATGCGAAA                CGCCA CGG TGGGG                TCGGACCGGACCTTG  51 1
      BB3857 4089225 .. 4089249 -  -5.6  -4.00042   CGCGCCATCAAACAA         TGCGGC-CGGC CCGC GCCATGCCGCG          CAACCCATGCTGCAA  64 63
      BB3856 4088514 .. 4088535 - -11.5  -2.62184   TGTTTCGCGAGATCA           TCGGCCCGC AGGC GCGGGTCGA            GCGGGCCGAGCACAT  59 142
        betT NONE
      BB3849 4078320 .. 4078371 -  -7.9  -3.29972   ATGCGATCAAAGATA GCGCAG-GCGCGGCGTGCCCCGCAAG GCG CGCTCAGGGCA-GCCG-GCACGGCGC GGCGAAGTCGACCGA  57 5
      BB3848 4077334 .. 4077356 -  -3.3  -3.38046   TGGGTATCCGAAATA           TGCAGCACG CGCAT CATGCCGCC           TCCAGCCGCTGGCCG  47 16
      BB3847 4076512 .. 4076526 -  -9.2  -3.14795   AAAGGTTCACGAACA               GCGGCA TCG CGCCGC               GGCGAGCGTCATCCG  60 34
      BB3846 4075518 .. 4075533 -    -6  -2.66326   TGAACGGGAAATCGA              CCGCAC CCTG GAGCGG               TTCAGCGACGGCAAG  45 207
      BB3842 4072536 .. 4072571 - -19.8  -4.24326   AAACATGATTCAAAA    GCGAAAAAAGCCGCCC CGAA GGGCGGCTTTTCACGC     GCGGGCACGAGGCCC 100 86
        nuoA NONE
        nuoB 4071549 .. 4071565 -    -5  -3.05384   GGCGGCGCGATCGAA              CCGCGC CGCCC GCGCCG              GTGGCTCAGCGCGCA  47 31
        nuoC NONE
        nuoD NONE
        nuoE NONE
        nuoF NONE
        nuoG NONE
        nuoH NONE
        nuoI NONE
        nuoJ NONE
        nuoK NONE
        nuoL NONE
        nuoM NONE
        nuoN NONE
      BB3827 4057403 .. 4057419 - -13.7  -5.78622   GTAGGCGAAAAAAAA              CCGCCTC ATG GAGGCGG              TATCGCTGAAGCGGC 100 50
        bfrD 4054865 .. 4054885 - -11.8  -4.98531   GCCGGAAATGAAAAA            CGGCCCCC TTGCG GGAGGCCG            TCGGAACGGCGGGGT 100 52
        bfrE 4052390 .. 4052406 - -15.1  -5.78622   CCATGCCAAAAAAAA              CCGGCGC AAT GCGCCGG              CTTTCCCTGCTGCGC 100 49
      BB3824 4051530 .. 4051559 - -10.6  -2.65808   ACCGCCAAGAACGCA       GTCGTCGGCCTG ACCCGG CAGGCCGCCGGC        GAAGTGGCCGAATTC  55 266
      BB3820 4047004 .. 4047033 - -23.7  -2.89921   AGTAAGCCCCACATA       GGGTGCCTGTCCC CGCG GGGACAGGCACCC        TGTCAACGCCATGAA 100 124
        ispD NONE
        ispF 4041419 .. 4041456 -  -7.5  -3.57144   GGCCCGAGCCGCAAA   GCGCCCCGGCC-GCCTAG CGG CCGGCCTAGCCGGCGCGC   GCCAGCAGCACCACC  63 13
      BB3814 4039019 .. 4039047 - -13.1  -3.14564   GCAGCTGCGCATGAA        TGCCTACGCCACC CAT GGCGGCGTGGACA        AGAAGCGCTTCGAGC  68 275
      BB3809 NONE
      BB3808 4033570 .. 4033596 -  -6.4  -3.15249   CAGATCGGCCAGGAA         GGCCACGGCAAG GCC CTCGACTCGGCC         CACTGAGGACCGCTT  51 50
      BB3806 4028465 .. 4028486 -  -2.9  -3.28447   TCACTCATGAGAATA           TCCCGC-GCC TAA GGCAGCGCAA           ATCCGAATATGGGTT  45 41
      BB3805 NONE
        ligA 4025251 .. 4025270 - -13.6  -4.71426   TCGCCATCAACAAAA            TTGCCCGC TTTC GCGGGCAA             TTTTGTTTTCGGCTG 100 64
      BB3799 NONE
      BB3798 NONE
      BB3797 4021104 .. 4021120 -  -4.3  -3.05471   AGTATCAAATAACCA              CCCCGAC CCC ACCGGGA              TCTACCCTAATCCGG  45 131
      BB3796 4019731 .. 4019754 - -19.6  -2.62735   ACACGGCGCATACGA          CGCACCGGCC CTCA GGCCGGTGCG           AGGTGAAGCAGGAGA  89 101
      BB3795 NONE
      BB3794 NONE
      BB3793 4015652 .. 4015671 -   -10  -3.29461   CAAGGGCTTCGACAA            CGCCATCA TGCT CGATGGCG             CGGGCCATGTCGCGG  63 392
        pncB 4003840 .. 4003857 - -14.1  -4.17048   GGTTGGCGAAAACAA             GCCGGCC CTCA GGCCGGC              GGAAGCTGGAACACC  93 16
      BB3779 4003344 .. 4003378 - -14.3  -2.73875   CGCCCGGCAAGATGA    GGGCG-TCGCGGCACC GGTC GATTCCGCGAGCGCCC     GTCCCCGGATGGAGG  71 93
        relA 3999624 .. 3999638 -  -4.2  -4.14392   CCGGAACGTGCAAAA               GACCTA GTG TAGGGC               ACGCGGCCGCCCCCG  62 64
      BB3775 NONE
        trpB NONE
        trpA NONE
        accD 3995312 .. 3995343 - -14.4  -4.67353   GCATGCATGGAAAAA      TGACAACGCCCGGC CTGG GCCGGGCGTTCGCA       GGCACTGCCGGCGGG 100 46
      BB3771 3994563 .. 3994582 - -12.8  -5.60993   GGGTTCAGAAAAAAA            CCCGCCAG TGCG CCGGCGGG             TTTGCAATGATTTGC 100 61
      BB3770 3993185 .. 3993211 - -23.8  -3.92869   TCACTGACGCACAAA         GCGGGTTGCGGC AGC GCCGCAACCCGC         TTTTTCCTGCTGTGC 100 66
        rluC 3988553 .. 3988565 -  -4.1  -3.42809   AATACCACCAACGAA                TAACC CAT GGTCA                GGCCGTCTCCAGTTG  49 23
      BB3767 3987782 .. 3987839 - -15.6  -3.27408   TCTTACCCAAATAGA CGGTGGCGTGCGCCGCGCTATTCCGTCGC CGG GCGACGG--CAGCGCG-CGCATGGCGCCG ATCCAGGTAAGACAG  86 75
      BB3766 NONE
      BB3765 3985650 .. 3985668 -  -4.4  -3.65827   CAATGGCGAGGGAAA             CTGGACGC GCG GCGGCCAT             GGCGATACCGACAGC  51 460
      BB3761 3983233 .. 3983260 -  -7.6  -3.88291   GATGACTCCTAGAAA        CGGGCCGCATTG TACG CGATCCGACCCG         AGTTGATCTCAATCC  67 34
        rpmF NONE
      BB3759 3981924 .. 3981940 -  -4.4  -3.14211   AGCTTTTTCCATCAA             GCGG-TG TCCC CAGCCGC              GCCGGGCGCGACGGC  45 5
        fabH 3980887 .. 3980934 - -11.9  -2.50816   TCGGTATGGAGGAAT GGCGG-CGTGCGCGGT-CGCGCA CAGG CGCGCGCAGCGCGCCCTTCCGCC TACATGCGGGCCAGC  64 25
        fabD NONE
        fabG 3979122 .. 3979155 - -12.3  -4.03234   GCGTTTCCACAGAAA     CGCGCGGCTGGGC TTGGATGG GCCGCGCCGCGCG      CTTCTCACTATTGCA  84 33
        acpP 3978674 .. 3978694 -  -4.5  -3.55563   ACGGCATTCCTGAAA            CCGCCCCGA TTC CCGGCGCCG            CCCCGAAGTGTTCGA  51 72
        fabF NONE
      BB3753 NONE
        sigE NONE
      BB3751 3975703 .. 3975716 -  -2.3  -3.54408   GCGCATGTAAAGCAA               CGGTG TCAT CAACG                TCCTGCTCCGGCGTC  47 20
        mucB NONE
        mucD 3973067 .. 3973091 - -22.9  -4.65895   CGGGCGAGCCAAAAA          CGAGGGGGCGC CAT GCGCCCCCTCG          TTGCGGCAACCAGCC 100 62
        lepA NONE
         lep 3970306 .. 3970319 -  -3.7  -3.17392   TAGCGGTCAATGGAA               GCGGC CAAT GCGGC                TCAAATCGCTGAAGT  47 3
        rncS NONE
      BB3745 NONE
      BB3744 NONE
      BB3743 3966865 .. 3966895 -  -9.5  -3.01712   CGGCGTGTGGGAACA       GCCGACGGCGCAG TATTC CATCGCCGGCGGC       ACCGTGACCCTGCAA  59 253
      BB3735 3959325 .. 3959350 -  -6.1  -3.01791   ACGTGCTGCCCAACA         GCCAGGTGGTGC TGC GCAGCACC-AGC         GTCATCGCCCAGTAC  48 280
      BB3733 NONE
      BB3732 3955645 .. 3955668 -  -8.2  -3.15544   CTGCAGGTTCATGAA          TTGGCCCCTGT TAG AC-GGAGCCAA          TTATAAGTAATATAG  57 98
      BB3731 3954654 .. 3954670 - -15.1  -5.08088   AACGGGCAAGAAAAA              GCGCGCC GCA GGCGCGC              TTTCACCGGGACATG 100 52
      BB3730 3954071 .. 3954088 - -14.1  -4.41895   AAGGCCCAAGCAAAA             GCGCCCC GAAC GGGGCGC              TTTTGCTTGGGCCTC 100 107
        prpE NONE
      BB3727 NONE
      BB3726 3949424 .. 3949440 -  -4.3  -3.05463   AGGCGCGGCAGGCAA              TCCGCGA TCA TCGCAGG              CGCGCGGCCATCGTG  45 97
      BB3725 3947215 .. 3947245 - -14.7  -4.17089   TGCAAAGCCGGAAAA      GGCACGGGCCGGTC ATGC GACCGGCCCG-GCT       GGCTACAGGCTGACG  95 101
      BB3724 NONE
        ltaE 3945228 .. 3945253 -   -14  -3.28712   GCGGGCGGCTGAGAA         CGC-GCCGCGC TCAGC GCGCGGCCGCG         CAATGCCCGCGTACC  78 10
      BB3718 NONE
      BB3717 NONE
      BB3716 3939013 .. 3939030 - -14.1  -5.75945   ATGGGCGAAAAAAAA             CGCCGGC TAAC GCCGGCG              CCTTACATACAAAAA 100 51
      BB3715 NONE
      BB3714 NONE
      BB3713 3934999 .. 3935022 -  -2.3  -4.71426   GGTTGAGGAAGAAAA          TGCGGCAGGC GCCAA GCC-ACCGCG          TTCAATACGCGCCGC  70 27
      BB3712 NONE
      BB3711 NONE
      BB3710 3931451 .. 3931508 - -13.4  -3.48276   CGGCCCTGGAGATAA CAGGGC-CGCCGCGCGGGC-GGC-CCG ACCGGCG CGGCGCCTGCATGCGCCGCGCGCCCTG CCCTACTTGCGGTCT  78 28
      BB3709 3930351 .. 3930363 - -10.5  -3.36492   GGGGGAATGTCAGAA                GGCCG TCT CGGCC                AGCCACTGGCGCCAC  67 7
      BB3708 NONE
      BB3707 NONE
        pyrG NONE
        kdsA NONE
      BB3704 NONE
         eno 3923334 .. 3923380 - -14.3  -2.89055   CAAACGCGGTAGACA GCGGT-TTCCGGCCGGGCCGCG ATGC CGCGGCCTGGCCGGATTACTGA CCATTAACGCAGGTT  73 29
      BB3702 3922914 .. 3922929 - -10.4  -6.15259   CAAGGCAAAAAAAAA              CTCCCC TGGC GGGGAG               TGTTGGCGCGTCCGG 100 42
      BB3700 3920349 .. 3920369 -  -4.5   -3.0497   AGATCAGGCGCAAGA            GCGGCGTCA TTG CGGCGCCGG            GGAGCGACTGAGCCA  45 11
      BB3699 3919450 .. 3919460 -  -4.6   -5.0916   TCTTCAATAGAAAAA                 CCAG GAA CCGG                 GCCGGCTCGGCGGCG  85 391
      BB3683 NONE
        sdhC NONE
        sdhD NONE
        sdhA NONE
        sdhB 3897917 .. 3897927 -  -6.8  -3.01906   CCAATAAACACTAGA                 CCGT ACG ACGG                 ACCATCAGTTCCTTG  50 10
      BB3678 NONE
        gltA 3896253 .. 3896266 -  -9.5   -5.4505   GCCGGCAAGAAAAAA               CCGCC CGAA GGCGG                TTCTTTCAGTGGACG 100 54
      BB3676 NONE
      BB3671 3887953 .. 3887971 -  -5.2  -4.42081   AACATAAAGGGAAAA             CCCGCAAT TTT ACTGCGGC             CCGCTTCCCTGCCTG  70 16
      BB3670 3885602 .. 3885636 - -10.6  -4.28994   TACGATGCAGGAAAA     CCTTCCGCGACACGGG CTT CCCGTTTAGCGGATAG     CAGGGGCAGAAGGCA  86 267
        odhA NONE
        odhB 3881328 .. 3881369 - -13.5  -3.74693   CCGGATTCGACGAAA CCGGCAGGGCCGCC-GGGCG GGC CGCGATGGCGGCCCGGCCCG TGGCGGCAGCGACAG  84 73
        odhL NONE
      BB3666 3878466 .. 3878482 -  -3.5  -3.14132   GGCCTGCCGGAGGAA              GTCGCCG CCA CGGTGGC              CTTCCTGGCTTCCGA  45 114
      BB3664 3876620 .. 3876645 -  -6.9   -3.6968   GCAGAAGCTGAACAA         GACCGTGCA GGAGGTGG TGCACAGTC          CGCAGGTCAGCAAGC  61 190
        fecI NONE
        fecR 3872387 .. 3872397 -  -2.4  -3.53091   ATTCCGCGCGGGAAA                 GCCG AAT CTGC                 AAGGACGGCGGCGAT  47 57
        bfrH 3869803 .. 3869830 -  -2.7  -3.90291   AGCCGTCCAACTAAA        TCCCGGAATTT CCGACC AAATCCCGGAT         TTATCTCAGTCTTTC  55 26
      BB3642 NONE
      BB3641 NONE
      BB3640 NONE
      BB3639 NONE
      BB3638 NONE
      BB3637 NONE
      BB3636 NONE
      BB3635 NONE
      BB3634 NONE
      BB3633 NONE
      BB3632 NONE
      BB3631 NONE
      BB3630 3851557 .. 3851570 -  -3.1  -4.08706   CTGTGACGACAGAAA               GAC-GC CGG GCTGTC               GCTGGGGCCACCACT  60 116
      BB3629 3850934 .. 3850945 -  -2.2  -3.04398   CCCTGGCCGGAAAAT                GCGCC AGA GG-GC                CGATTTTCGAGAGTG  42 42
      BB3628 NONE
      BB3627 NONE
      BB3626 NONE
      BB3625 3847873 .. 3847897 -  -5.7  -4.34402   TGGCGTACAGCAAAA          TCGGGCTCC TCGCGCC GGAACCCAA          CGAGGCAGAGGGTTC  73 96
      BB3624 NONE
      BB3623 NONE
      BB3622 NONE
      BB3621 NONE
      BB3620 NONE
      BB3619 NONE
      BB3618 NONE
      BB3617 NONE
      BB3616 NONE
      BB3615 NONE
      BB3614 3839019 .. 3839029 -  -2.4  -3.10098   ACGAGGGCAAAATCA                 GCCC AGA GGTC                 AGCCGATGGGATTTG  42 24
      BB3613 NONE
      BB3612 NONE
      BB3611 NONE
      BB3610 NONE
      BB3609 NONE
      BB3608 NONE
      BB3607 3834167 .. 3834188 - -14.5   -3.7732   CCTGGACACCAAGAA           CGGCACATC CCGA GATGTGCCG            TTGACGCCCCTCGCC  88 439
      BB3605 NONE
      BB3604 NONE
      BB3603 3831049 .. 3831068 -  -7.8  -3.05463   AGGCTGTGGATCGAA            GGACACAG TTTA CCGTGCCC             CCGGCAACCGCATTC  55 39
        trpS 3829597 .. 3829625 - -19.6  -2.53876   GCTGATCGCAACGCA       GGCGCCGC-CCCG TCAT CGGGTGCGGCGCC        TGCGTCGTTGCCCCG  89 67
      BB3600 3824934 .. 3824952 - -11.6  -3.91911   CGCAGTCCAAGGAAA             GCCCGGCC CCA GGCCGGGT             TTTCCTTTTGCGCGG  79 44
        rluD NONE
      BB3597 NONE
        phbC 3820530 .. 3820549 -  -4.8  -3.61894   AACGCCCGCCAAGAA            TGCCGGCC TTGC GGCCCGCG             CGCGTACTCAAACCG  55 33
        phbB 3819705 .. 3819733 -  -9.6  -3.04263   ATTTTACGTGTAATA       CCGGGCGTCCG CTTCCCCC CGGAC-CCCGG        CCCCCTCCGAATGCG  59 44
      BB3594 3819029 .. 3819048 - -16.4  -4.24204   GACTCATACGGAAAA            GGGGCGCC CGTG GGCGCCCC             TTTTCCTTCAGCCAG 100 51
      BB3593 NONE
      BB3592 NONE
      BB3591 NONE
      BB3590 3815677 .. 3815691 -  -8.5  -2.70932   TGGCGGGCGGAACCA               GGCGC GGACA GCGCC               CGGCAGAGGTGGCGG  53 74
      BB3589 3814498 .. 3814539 -  -7.9  -3.89354   GGTCGAAACGAACAA TGGCGTGGTGACGCTGACCG GTA CGGTCGGCACCGCCAC-CGA GGCGGATCAAGCAGC  67 267
      BB3583 NONE
      BB3582 3805204 .. 3805245 - -23.1  -3.57263   ACTGGCACCGGCAAA CTTCCCAGGTGCCTGTCCC CGCT GGGACAGGCACCTGGGTAC  CTGGGCCCTGGGCAC 100 62
      BB3580 3803125 .. 3803146 -  -2.1  -2.87132   GGCCGCCCGCAGACA           TGCCCGCGC CGTT ACGCCTGCA            ACAAGGCCCGCAGTT  40 15
      BB3579 3801827 .. 3801855 -  -6.5   -2.7728   CGGAAATTGCAACCA        TTTCCGCGCCACC CTT GGCGGCGCGCCGA        ACCCGGCCGGCGCTA  48 38
      BB3578 3800834 .. 3800844 -  -2.4  -3.14564   CGACCGGCCCACCAA                 GCCG TCA CGCC                 TGCTGCCCGACCAGC  43 480
      BB3576 3798350 .. 3798369 -  -7.8  -3.62046   CCAGCCGGCCAACAA            CCGCGC GATCATGG GCGCGG             CCCCGCCTTCGCGCA  60 334
      BB3567 NONE
      BB3566 NONE
      BB3565 NONE
      BB3564 NONE
      BB3563 3784227 .. 3784250 - -10.2   -3.1855   CGCGCCAATATGGAA          TGC-GGCCGGC ATA GCCGGCCCGCC          GCGCGTCACGCCGCC  65 31
      BB3562 NONE
        gabD 3781132 .. 3781153 - -18.7  -3.17075   GCCGCCTGAACGCAA           CGGCCCGCC TGAC GGCGGGCCG            CTTTTCGGACCGGAT  89 48
      BB3557 3776280 .. 3776290 -  -2.4  -3.57144   TTGTTCATCTGGAAA                 CTGC CTT GCTG                 TCGTGACCGTGCCGG  50 49
      BB3556 3774904 .. 3774926 -  -3.2  -3.03124   CGTCATGCCGGAACA           GGCCCTGGAC ATG GTGCTGGGCT           ACGCCTGCTTCAACG  43 475
      BB3552 3770872 .. 3770924 - -12.7  -3.60818   GCAAAACGCTGGAAA GCCTCGCGCGTCGGCGTGCAGGCGC TGCAG GAG-CTGAACGCCGTC-CGCGAGAC CCACGGCGCGCACGA  74 186
      BB3544 3763558 .. 3763580 - -10.5  -3.54029   CTCCACCAATTACAA           GGGCTCGGA TAATC TCCGGGCCC           TTTTTCTTTCCGGAC  69 110
         cro NONE
      BB3520 NONE
      BB3519 3752465 .. 3752480 -  -3.2  -4.03234   CTGCTCTCACACAAA              CCGTTC GCAG GAAAGG               AGCTGGGCATGGAGG  58 101
      BB3518 NONE
      BB3517 NONE
      BB3516 NONE
      BB3515 NONE
      BB3514 NONE
      BB3513 NONE
      BB3512 NONE
      BB3511 NONE
      BB3510 NONE
      BB3509 NONE
     BB3508A NONE
      BB3508 3746951 .. 3746972 - -13.7  -4.54727   GCCCGCAAAGCAAAA           GCCCCG-GCC ATC GGCTCGGGGC           TTCGTTTCTGACGGA 100 76
      BB3507 NONE
      BB3506 NONE
      BB3505 3743655 .. 3743669 -  -2.1  -2.87132   CGGTGGCGTCATACA              GCTCTG TTTG CAG-GC               TGGCCATCCTGGCCT  40 4
      BB3504 NONE
      BB3503 3742419 .. 3742438 - -12.1  -5.80003   CTAAGAAAGAAAAAA            GGCCCGC GCAGTG GCGGGCC             GGACGGGAATGGCTC 100 44
      BB3502 NONE
      BB3501 NONE
      BB3500 3740433 .. 3740452 - -12.8  -3.06501   CACAGGCTGACGGAA            GCCCCCGC GTGA GCAGGGGC             GACCGTCAAACGGCG  72 42
      BB3499 NONE
      BB3498 NONE
      BB3497 NONE
      BB3496 NONE
      BB3495 NONE
      BB3494 3737948 .. 3737961 -  -9.5  -5.46657   GAGGGCAATAAAAAA               CCGCC ATGT GGCGG                GTTCCAGTTGCGCCC 100 69
      BB3493 NONE
      BB3492 NONE
      BB3491 NONE
      BB3490 NONE
      BB3489 3733548 .. 3733599 -    -5  -3.79071   GGGACAATATGTAAA TGCAACGCGAGAGGCTGCAACGCCA TTC CGGCATTGC-GCATTACGCATCGCT CATCGTTTCCAATTG  58 14
      BB3488 NONE
      BB3487 NONE
      BB3486 NONE
      BB3485 3728037 .. 3728050 -  -9.5  -5.80817   CTCAACATAAAAAAA               GGCCC CTCT GGGCC                CGTTCATTCGTTGGA 100 207
      BB3484 NONE
      BB3483 NONE
     BB3482A NONE
      BB3482 NONE
      BB3481 3725676 .. 3725695 -  -4.9  -2.87881   GAAGGTGTCCATACA            GGCTCTC TCTCGG GAGTGCC             AACTTTATCTCGGAT  45 30
      BB3480 3724723 .. 3724738 -  -6.2  -2.94099   GGCGGTCAGCATATA              CTGTTT ATTC AAACAG               TGATTTCCTATGCCG  48 345
        gyrA NONE
        serC NONE
        pheA 3714615 .. 3714657 -  -4.1  -3.86816   TGCAGAAAAACAATA TGGCAGC-GCCG-GACGGA CACACGC TCCGTCACGCCGGCCGCCT GGTGTGCGTCAACCA  58 51
        tyrA NONE
        aroA 3712353 .. 3712366 -  -3.1  -3.36515   GCGGATGCGGAAATA               GCCATG GGG CA-GGC               GCCGTTCAGTCCCGC  47 31
         cmk 3711542 .. 3711568 -  -8.6  -3.63744   TGGCCGTTCAAAACA         CACCGCAACGGA TTG CCCGCAGCAGTG         GAGTGGTAAAACCTG  65 143
        rpsA 3709745 .. 3709769 -  -5.5  -2.79796   GGCCAGCTGAGGATA          GCGGGCCGCCA ACG CGGCGATCAGC          TCCGACTTGGTCACG  47 41
        ihfB 3709353 .. 3709382 - -16.6  -5.00616   GCCGGCCCGAAAAAA       CAAAGCCCCTTG AACAAG CAAGGGGCTTTG        CCGGTACAACGCCAA 100 67
      BB3465 3708900 .. 3708914 -  -5.6  -4.72272   TCTCGGTAGGAAAAA               GGGACA CGG CGCCCC               GGGTTACAGCGGCGA  82 29
      BB3464 NONE
        rfaE NONE
        rfaD 3705697 .. 3705721 -  -4.2  -3.40597   CGGTGCACGCAAACA         TCCACCCGGGC AACT ACCCGGG-GCA          AATCCGCTACTTCAG  49 32
      BB3461 3705043 .. 3705065 - -14.1  -3.78934   TGCCGCCGATAATAA           CCGCCCCGG ATCGG CCGAGGCGG           TTTAGCCGCGCTGGC  86 69
        cysM 3703736 .. 3703785 -   -17  -3.01712   CTTCCTGGTCGAACA TGGCTGGCAGCGCGGCCTGC-CG GTGTT CGCGCCGGTCGCGCTGCCGGCCG ATCCGGCGCCGCTGG  82 357
      BB3458 NONE
        etfB NONE
        etfA 3700185 .. 3700204 - -16.4  -6.06723   TGGCCGAAAAAAAAA            CCGCGGGC GACA GCCCGCGG             CTTTCTCTCTGCGTG 100 52
      BB3455 NONE
      BB3454 3697382 .. 3697397 - -11.8  -6.11644   CCAGGCAAAAAAAAA              CGCCCC TTGC GGGGCG               TTCTCGCCGAAGCGG 100 46
         sbp NONE
        cysU NONE
        cysW 3694401 .. 3694417 -  -5.8  -3.53012   TCGTCTCCTGGTAAA             CGGC-GC TCAG GCTGCCG              CCGGCCGCACCGCCA  55 15
        cysA NONE
        cysH NONE
        cysD NONE
        cysN 3690233 .. 3690243 -  -2.4  -4.47707   TTGGATTAAAAACAA                 CAGC CTG GCGG                 GGAGTCTGGCGGCCG  67 42
      BB3446 3688721 .. 3688741 -  -4.5   -3.6215   CGAATGCATGTCAAA            CCACTGCCG CGA CGGGCGCGG            CCCCCTACCACTGGC  53 80
      BB3445 3688186 .. 3688201 -  -4.6  -4.62069   CTGCTACGGGAAAAA              GTAGGC ATAG GCCGAC               TGGCTGGCTGCCTGG  75 86
        rplS 3686587 .. 3686637 - -21.5  -2.87564   GCATTCTTTCAGATA CTTTTTCACGATAAAAGGGCACCC TTGC GGGTGCCCTTTTATCGCGGAAA-G CCGTGCCAGGCACAA 100 82
      BB3442 NONE
      BB3441 3684235 .. 3684274 -   -15  -3.64703   GCGCCCCTACTGAAA  CCCTCAGGTGCCTGTCCC CACG AGGACAGGCACCTGCTGA   CTTCCGGGGTGCCTG  87 160
      BB3438 NONE
      BB3437 3680354 .. 3680369 -  -2.4  -4.10657   CGATATCCTCGAAAA              GCTGGG TATC CCCGAC               AAGGCCCTGGTGCTG  61 414
        paaA 3678684 .. 3678719 -   -11  -3.97636   ACTGGAATGGAGAAA    CCGGCGGCGCCGTCAGG CCG CCTTGCGGCGC-GCCTG    CTTGTCGGCGTGGGC  81 2
        paaB NONE
        paaC NONE
        paaD NONE
        paaE NONE
      BB3430 NONE
        paaG NONE
        paaI NONE
        paaK 3671541 .. 3671572 - -18.8  -3.55444   CGTCTACCCCTGAAA      CGGCAACGCCGGCCA TGG CGGCCGGCGTTGC-G      CCCTGCGAACCCGCC  93 45
      BB3420 NONE
      BB3419 NONE
      BB3418 NONE
      BB3417 NONE
      BB3416 NONE
      BB3415 NONE
      BB3414 NONE
      BB3413 NONE
      BB3412 3657029 .. 3657047 -  -5.2  -4.36914   TGCTGGCCGAGAAAA             TCACCGAC GCG GCCGGCAA             CATGGCGCCGACGGT  69 331
      BB3410 3655094 .. 3655114 -  -4.5  -3.90744   TTGGCGGCGAAAGAA            TTGGGCGGA CCG CCCGCCCCG            CCGGGGGCTCGCCGC  58 56
      BB3409 3653417 .. 3653431 -    -7  -2.96984   GAAATTTAGCAGATA               CCGGGC CAG GCGCGG               GCCAGAATCGGGGCC  50 1
        rpiA 3652564 .. 3652592 -  -5.2  -4.07885   TAGTGCCCCTGAAAA       CGCGGTTGCGCAG AGGG CTGCCCGACC-CG        CAAGGTTATGACCCG  64 106
      BB3407 3651540 .. 3651595 -  -8.1  -3.05596   CAGGCGCGGATTGAA TCGGCCTA-TGGCGAGGCGCCCG-CGC TGCT GCGGCTGGCGCCGGGCGAGCAGGCCGC CTGGCCATATGAACC  52 169
      BB3403 3643972 .. 3644012 - -17.6  -3.57263   ACTGGCACCCGCAAA CTCTCGGGGTGCCTGTCCC CGCA GGGACAGGCA-CCCGTGGG  ACGGCCCCCCTACCG  93 35
        dnaE NONE
      BB3400 NONE
      BB3399 NONE
      BB3398 NONE
      BB3397 3635300 .. 3635331 - -13.6  -3.04144   TGTTCATCTGGAACA      GTCCCGCCGCGCCG GCCC CGGCACGGCGCGAA       TACGACGCGCCCTAT  69 250
      BB3395 3632865 .. 3632882 -    -4  -3.76641   AGCGCAATACGCAAA             CGTCGC TTATCC GCGGCG              GCGCCTGTCTTCATA  56 14
      BB3394 3631301 .. 3631329 -  -2.3  -3.27743   CATCATCAAGGAATA       CGC-CGGCCTGT TCGTCT ACTGGCTGCGCG        GCTGGGTGTAACGGC  44 438
      BB3390 3627572 .. 3627588 -  -6.5  -3.53012   TGGCCGCTGCCGAAA              CCATGGC GCC GCAATGG              GCGCAACAGGTGTTG  55 148
      BB3388 NONE
      BB3387 3624305 .. 3624318 -  -3.7  -4.74103   GGCCGAACTGAAAAA               GGCGC TCTC GCGCG                ACCGCACGCGCATGA  77 418
      BB3382 3613056 .. 3613070 -  -2.7  -3.27298   CGCGCCAACGAGGAA               CTGCG CCACC CGCTG               CTGCAGCATCGGCCG  45 300
      BB3373 3602162 .. 3602175 -  -5.9  -3.82824   CACGATCGACAAGAA               CGGCA TCGA CGCCG                TCCTGGCCGACCTGC  63 408
      BB3369 3598940 .. 3598994 -   -19  -3.84712   CAATTGGAGATGAAA TGATTTGCGACGGCCGGCCCCGGCGC ATG GCGCCGGGGCCGGCCGCATCCTAGCG GGCGTTGCCGGCGTA 100 20
      BB3368 3597404 .. 3597416 -  -4.7  -2.71712   CGCGGCCCGGGAAAG                GGCCG CTC CGGCG                TACGGGGCCGGCGAC  44 145
      BB3367 NONE
      BB3366 3595175 .. 3595194 -  -9.2  -4.11692   TAGCGATTGGGAAAA            CGGCCACC CACT GGCGACCG             TCTTCCATCATATCG  76 78
      BB3365 3594750 .. 3594765 -    -6  -2.83112   ATGCAATCGATCATA              CCGCCG CTCG CCGCGG               CATGCCTCAGCGGCC  47 32
      BB3364 NONE
      BB3363 3592589 .. 3592601 -  -3.3  -3.78793   CATAATTATGAATAA                GGCGA TGG TAGCC                TGCTTTGCGGCGGCC  54 89
      BB3362 3591718 .. 3591728 -  -8.2  -3.06696   TCTCGCTCGAACAGA                 CGGC CCA GCCG                 GGCGATCAGGCCGGC  57 84
      BB3361 NONE
      BB3360 3589711 .. 3589727 -  -2.1  -2.98719   CCAGCACAGCATATA              GGTTGGC GTT GCTCACC              TTGTCTAGTCTCCGG  41 30
      BB3359 NONE
      BB3358 3586967 .. 3586990 - -11.6    -4.015   CCAGCGATGAAAGAA          GAGCCGCGCC GGCC GGCGCCGCCC           CCCTTTCGTCCCTCA  81 53
      BB3357 3586323 .. 3586342 -  -5.6  -3.32343   GGGATATCCCTAGAA            CGGCCGGCC GCG GGACGGC-G            CAACCCTTACTTCAC  53 32
      BB3356 3585176 .. 3585208 - -19.2  -3.53012   TGTGTTCGGTGGAAA     TGCCGGCCGGGCGCC GCGC GGCGCCCGGCCGA-A      TACGCGATTACTTGA 100 33
      BB3355 NONE
      BB3354 3583309 .. 3583366 - -10.4  -3.77196   TCATCACCGAGGAAA GCGCGCG-CGA-CCTGGCGCTGGCCGCCG GCA CGCCGGTCTGCGCCCTGTTCGACGC-CGC CAGCGTGATGCTGGG  71 79
      BB3351 NONE
      BB3350 3579963 .. 3579979 -  -2.1  -4.62069   CGCTGAGGCGAAAAA              CGCATGG ATT CCTCACG              GAGGTAAAAGCGCGC  70 266
      BB3349 3578690 .. 3578721 -   -15  -4.26076   CGATGCTCACGAAAA      GGGAACGCGGCGCC GTCG GGCGCCGCGCGCCG       CTTAGGACTGCTGGC 100 27
      BB3348 NONE
      BB3347 NONE
        pdxJ 3573167 .. 3573185 - -11.6  -2.56271   TCGTGATGATAATAC             GCCGGGCG CCC CGCCCTGC             TTCAGGCGTGGCCGC  62 27
        acpS NONE
        nagZ 3571488 .. 3571534 - -11.5  -2.98823   CCTTGCCGACATACA TCACCTCCCCGGCG-GCATCGA GATG CCGGTACACGCCGGGCAGGTGC GGCAAGTCAGCCAGA  65 32
        uvrC NONE
        pgsA 3569041 .. 3569051 -  -8.2  -3.85698   CGCGGTCTCCAGAAA                 GCGG CGG CCGC                 GAACCAGCCCGCCAC  69 111
      BB3341 3567676 .. 3567707 - -15.8  -3.61764   GCAGCAACTTCGAAA      GCGCGCCGC-CGGCC GAC GTCCGCACGGCGCGC      CAGTAGCCGCGTTCA  90 38
        aceA 3565208 .. 3565250 -   -22  -2.90392   CACCCTGCAACTACA CTTGCTGGCGCCCGTCCCCA TGC CGGGGACGGGCGCCGGAAAA TCACGCCGCCTTGAC 100 26
      BB3338 NONE
        bioA NONE
      BB3331 3557291 .. 3557318 -  -5.5  -3.66058   ACAGCAGATAGAGAA        TGCTCATGGCGC GGGTT GCGCCACG-GCG        GCGGCGGGCGCGGCG  57 1
      BB3330 NONE
      BB3329 NONE
      BB3328 NONE
      BB3327 NONE
      BB3326 NONE
      BB3325 NONE
      BB3324 NONE
      BB3323 3551676 .. 3551694 -  -4.5  -2.66695   CGTCGCAGCAAACAC             GGCGC TTCAGAACG GCGCC             TCGTCCTGGTCGCCG  42 13
      BB3322 NONE
      BB3321 NONE
      BB3320 NONE
      BB3319 3548052 .. 3548079 -  -6.2  -3.01712   CGCCGGGCCCGAACA        GGGCGTCGCGCTG GCG CAGCT-GACGGCC        GCCACCATCCGGGCC  48 476
      BB3315 3542739 .. 3542753 -    -7  -4.59773   CGCGATCCTGAAAAA               CGGCGC CTA GCGCCC               AGCCCCCCCGCCGCA  82 119
      BB3313 3541732 .. 3541772 - -16.2  -2.71011   ATGCCTTGGCAACGA  GCCGGCGCGGCGCTAT GGTATGCGG ATAGCGCCGCGCTAGC  CGCGGCAGGAGACGC  78 204
      BB3304 3532912 .. 3532928 -  -5.7  -2.79501   CATAGTCCTAGGATA              CGCCATG CGC CGCGGCG              CTATGCCTGCGCATC  47 26
      BB3303 3532610 .. 3532651 -  -4.3  -4.08216   CCAGGTCGGCGAAAA CCGGCTGACCATGATGTCGC AAG ACGGCACCCTGCCCAG-CGG CCCGTTGGCCGAGCA  60 73
      BB3301 NONE
      BB3300 3530565 .. 3530605 -  -6.6  -2.78596   TACCTCGTGACGATA CGGTG-CGCCGGGCGGCCG ATGG CGGCCGCCGGATGGCTGCG  CCTATGGTAGCCCGG  48 111
      BB3299 NONE
      BB3298 3529942 .. 3529965 -    -3  -4.07568   CGGCCGCGCGGAAAA          GAGCCAGC TTACCATC GCCGGCGC           GGCGCAGAGGATCAG  60 37
      BB3297 NONE
      BB3296 3528688 .. 3528717 -  -7.7  -3.21395   AGCTGCTGGACAAGA       GCTGCGGCGCCGAG GCG CAAGGCGCCAC-GC       GGCTGGCGCGGGGGC  53 280
        clpB 3524069 .. 3524092 - -13.2  -5.48063   AGCGAACAGAAAAAA          CCCCTGG-TCC ATT GGATCCAGGGG          TTGAGAGGCAGGGCG 100 69
        bapB 3521868 .. 3521912 - -19.4  -3.46647   TCCACGCACGAAACA CACGCGCAATGTGCCTGTCCC AGTG GGGACAGGCACAC-GCACGGG CAGACACCATGCAAT 100 91
      BB3289 NONE
      BB3288 NONE
      BB3287 3515919 .. 3515956 -  -6.4  -3.14132   GCGCCGTTCTACGAA  GCC-T--CCAGCACCACCT CGC AGGCGGCGCTGGTCAAGGC  AGGCCTGGGCGTGGC  50 268
      BB3285 3513675 .. 3513692 -  -2.5   -5.0538   GCGTAGGGGAAAAAA             CAGGCTC TCAG GCGCCGG              CGCGCAGTACCTGGC  79 15
      BB3284 3512191 .. 3512201 -  -4.6  -2.73771   GCACACCGCGCAAAC                 CGGC CAG GCCA                 TCGACCTGCGAGTGC  43 502
        nodI NONE
        nodJ 3506316 .. 3506327 -  -3.6  -4.07124   GAGTACCGAGACAAA                CCAC CCAG GCGG                 GCCCTGGAAACATGT  58 86
      BB3276 NONE
        ccrB 3505059 .. 3505081 - -11.9  -3.02144   CCAGGTGGCCGAACA           GGCCCGCCG CCACC CGGCGCGCC           TGGCCCCGATGCCCG  62 275
        dadX 3500992 .. 3501015 -    -8  -2.56596   TTGCGTAGCAATTCA          TGCCAGCAGG CCGG CCCGCCGGCG           ATCCGCACAATGCTC  50 39
      BB3270 3499949 .. 3499971 -  -5.5  -4.45399   ACAGCAACAGGAAAA          TCTGGCGGCG TCAG CGC-GCCAGC           GTGACGATCCGGCCT  72 215
        radA 3495542 .. 3495552 -  -4.6  -3.13299   CCAGCAGACTCAAGA                 CAGG CTC CCCG                 GACGTGCCATCAACG  47 35
      BB3265 NONE
      BB3264 3494095 .. 3494116 -  -2.1  -3.53012   CGCTGGTGCTGCAAA           CCG-TGGCGC TGG GCGGCGTCGG           CCTGCTGGGAGGATG  47 289
        fkpB NONE
        lytB NONE
      BB3255 3486117 .. 3486138 - -17.3  -5.67063   GGCACCAGAAAAAAA           GGGCAGCCC ATCC GGGCTGCCC            TTTTTGCTTGGGCGC 100 45
      BB3253 3483697 .. 3483717 -  -6.7  -4.14392   CGGCAACCTGGAAAA            GACACTGGC CGC GCCCGTGAC            CGTGATCGTCGCCCA  69 418
      BB3251 3482358 .. 3482384 -  -9.3  -3.85698   GCCTGCCCGGACAAA         CCGGTTTGGCG TCGCG CGCCAGGCCGG         CTGTAATGTCTTGAT  73 92
      BB3250 NONE
      BB3249 3478171 .. 3478190 -  -9.3  -5.83822   TACACTCAAAAAAAA            TGGGCTG CACGCC CAGCCCA             CCGTATTGCCTGGCC 100 453
      BB3248 NONE
        nusA NONE
        infB NONE
        rbfA 3472662 .. 3472691 -    -5  -2.60341   AAGGAGAAAAAGCAG       CGACGA-CAGCCC GGTCA GGACTGGTCTTCG       GGCTCGTCGGGAACA  43 10
        truB NONE
        typA 3469993 .. 3470019 - -22.4  -4.13767   GGCTGCATGTGAAAA         GGGTTGTGGCCG CCA CGGCCACAACCC         TTGCGCTGGCACCGC 100 66
        polA 3465286 .. 3465311 - -17.5  -2.69468   GACTGTCAGACAGTA         TCCGGCCGGCG CGGA CGCCGGCCGGG          GCCGCATCAGTGCGC  84 32
      BB3238 NONE
      BB3237 3463495 .. 3463520 - -21.9  -2.52676   GACGCGGGCAACTGA         GGGCCTGCCCG AGCA CGGGCAGGCCC          CGGCCCGCTACAGGT 100 33
        sdaA 3460118 .. 3460169 -    -5   -4.8048   GGGGTAGAGGAAAAA CTCTAACCC-CGGGTGCCTGTCCCC GCA GGGGACTGGCACCCGCAAACTCCAC CCCCGGCGTGCCTGT  80 130
      BB3232 3452843 .. 3452860 -  -6.9  -4.25016   ATGATGAAGAAATAA             GCCTGGC TTGC GCCACGC              CCGTCCCGACCCCCG  72 75
        parE NONE
      BB3228 NONE
        parC 3445958 .. 3445973 -  -8.2  -3.22475   TTCACGCTCAGAACA              CCGGCG ACAG CACCGG               CTGCCTGGGACGCAC  59 2
      BB3226 3444474 .. 3444488 -  -3.4  -3.67976   TGGACGAAGGCGAAA               CCCTGC AAG GCGAGG               CCGCCGGCCGCAAGC  55 273
      BB3221 NONE
        ectA 3437124 .. 3437135 -  -7.2  -2.92921   ATATAAGTTGACAGA                CGGC CAGC GCCG                 GCCTGCTGCCGCTAT  50 96
        ectB NONE
        ectC NONE
      BB3217 3434391 .. 3434410 - -12.1  -5.60993   CGGGCCATAAAAAAA            CCCCGCG GGGGTT CGCGGGG             CTCAAGCCAAACGCA 100 66
        kdgT NONE
      BB3215 NONE
        pdxA NONE
      BB3213 3429963 .. 3430013 -  -5.3  -2.63252   AGGCGTCAAGAATAG CAGCTGACGCA-GGCCGGCACG AAATGGCG CGCGCCTGCCCTACTCCTGCTG GTCCCCGCGGGCCCG  43 14
      BB3212 3428971 .. 3428987 -  -3.5  -3.02043   AAGCGTGCTCGAATA              CGCCCGG CAT CCGGCTG              TGCCCGCGCAAACCC  42 91
        panD 3428518 .. 3428545 - -10.5  -2.55253   ACGAATCGGAAGTGA        CCGCG-GCGCCC TTGCC GGGCGCGCGCGC        AACGGCCGTCAGGCC  58 34
        ascD 3427384 .. 3427426 -  -7.7  -5.59357   ATGACATTAAAAAAA GGGCGGTATCCATTTGCACGC GCC GCGTGTGA--GGATGCCGCCC CGGGTTCCCGCGCTG 100 49
        dadA NONE
        ugpB 3424616 .. 3424634 - -17.4  -5.76949   CACGCCCAAAAAAAA             CCCGGGCC AGC GGCCCGGG             TCTGTAGCGTCGCCT 100 47
      BB3206 NONE
      BB3205 3421596 .. 3421608 -  -6.2  -3.30124   GTTGAGTTGTTATAA                GCGG ACTGA CCGC                CCTCAGCCGGGCGAA  53 28
      BB3204 3419942 .. 3419999 -  -3.1   -4.2679   GAATTTGCACGAAAA CGATCTCCTACGT-GCTGCGCGGCGCCA TGG CGGCGCCGCGCGGCGACTCAGTTCTTGG ATATTCCCCAGAATA  64 15
      BB3203 NONE
      BB3202 NONE
      BB3201 NONE
      BB3200 3415130 .. 3415148 - -17.4    -5.252   CATGGCCATAAAAAA             GGCCGGCC AGC GGCCGGCC             CGCAGCGCGTCGCGC 100 42
      BB3199 NONE
      BB3198 NONE
      BB3197 3411342 .. 3411369 -  -3.2  -3.14132   CCTGCGCGGCATGAA        CCGTCAGGGCCG ATAC CAGCGCCGGCAG         GAAGGCCCCGCTAGG  43 36
      BB3196 NONE
      BB3195 NONE
      BB3194 3408048 .. 3408073 -    -6  -4.15044   TCCTGCGTGAAGAAA         CGCCTGCCGA GGCTTA TTGGCTGGCG          TAGAAACTGACCAAT  66 13
      BB3193 NONE
      BB3192 3406572 .. 3406603 -  -8.7  -2.94218   ATTTTTGATTATAGA     GGGTCGGCAG-GCCG ATGC CAGCGCCGCCG-CCC      TACTCCTTGCCCGGA  56 25
        alaS NONE
      BB3190 3403627 .. 3403646 - -16.4  -3.75153   GCGCGCCAAGGCAAA            CGGCCCGC TTGC GCGGGCCG             TTTGCTTGCCGGCAG  91 45
        rpsP 3402316 .. 3402342 - -15.2   -3.8709   AAAGTTGCGGACAAA         GAAAGCGCTGGC ATA GGCAGCGCTTTC         AAGAAATGCAGGCGC  91 135
        rimM NONE
        trmD 3400503 .. 3400515 -  -9.1  -4.08216   CGAGTCGGCCGAAAA                CAGCG TGG CGCTG                CGCTGCGGGCTGGCC  72 400
      BB3181 3396123 .. 3396149 - -23.8  -3.17075   GGCGCCTGAACGCAA         GGAACCCCCGGC GCG GCCGGGGGTTCC         TGCCCATGGCAAGCG 100 85
         ndk NONE
      BB3178 NONE
      BB3177 NONE
        ispG NONE
        hisS NONE
      BB3174 NONE
      BB3173 NONE
      BB3172 NONE
        hisC 3383795 .. 3383809 -  -9.2  -2.52464   GTTTGTTTTAAGTGA               CGGCAC AGT GCGCCG               AAATCAGTACTCTAC  55 118
         hfq 3383470 .. 3383499 - -17.2  -4.36595   GAGCCAAAGCGAAAA       TGCCCGCCGGCGC TGGCC GCGC-GGCGGGCA       ATCAAGGGTAATGCT 100 53
        hflX NONE
        hflK NONE
        hflC 3380019 .. 3380048 - -19.3  -4.98531   TGCCCAAACGAAAAA       CGGCTGAGAGGGC GTAA GCCCGCTCAGCCG        TATGCGGAATGTTTT 100 122
      BB3166 3378743 .. 3378753 -  -6.8  -2.55896   TTTACGAATCAATAT                 CGAG TTT CTCG                 GGAAATCCGGAAATC  47 76
        purA 3377394 .. 3377427 - -18.1   -3.9461   CCTGGCGAATAATAA     CCG-AGGCCGCGCCAC AAC GGGGCGCGGCCCGCGG     CGCCCTACCCCTTGA 100 30
      BB3164 3376599 .. 3376609 -  -3.2  -3.23452   ATGGCGACAAGCTAA                 GACA ACT TGCC                 GCATCAGTAGCACAG  45 195
        rpsU 3376255 .. 3376284 -  -6.5  -3.16055   CAAATCCTGGATGAA       TGATTCTGGAATC AATA GATTCGGGAATCA        GGCATCAATACAGGC  51 30
        dnaG 3373986 .. 3374031 -  -5.4  -4.24002   CCGCAAACCGCAAAA GGCCATGCGCCGGC-CCGGCAC ATGA ATGCCGCCACCCGC-CATGACC CTGCGCACCGCGCGT  68 233
        rpoD 3371142 .. 3371163 - -15.9  -5.27023   ACGCGAAAAAGAAAA           CAGCCGCCA TTGC TGGCGGCTG            TAAATGCCTGAATAC 100 140
      BB3160 NONE
      BB3159 3370301 .. 3370322 - -15.9  -5.07652   CGCCGGAAAAGAAAA           CAGCCGCCA TTGC TGGCGGCTG            CGGAAGGACTTGCAC 100 75
      BB3158 3369553 .. 3369568 -  -7.5  -2.56314   ACAAATGGCAATTGA              CCGGG CACGGT CCCGG               CCGCGGCGTGCGCCA  50 81
      BB3157 3368946 .. 3368957 -  -5.8  -3.21099   CGCGGCGATCAGGAA                GTCG TCGC CGAC                 GCGCTGCGCCGCCGC  50 141
      BB3155 3367072 .. 3367088 - -10.1  -3.01712   CGCCCTGCCCGAAGA              CCAGCGC AAG GCGCTGA              TCGCCAAGCAGCGCG  59 231
      BB3148 NONE
      BB3147 NONE
      BB3146 NONE
      BB3145 3358228 .. 3358241 -  -2.4  -4.25658   AGGCGATGAAAATAA               TCGT TGTCAT ACGA                GGCGTTCCCGTCGTG  63 43
      BB3144 NONE
      BB3143 3356723 .. 3356757 - -11.2  -2.73875   TCTGCGGCAAGACTA     GCGCCAGGCGGCGCGC AAG GCGCGCCGCCCCTCAT     GCCTGGACGATCAGC  62 22
      BB3137 NONE
      BB3136 3347143 .. 3347157 -  -8.5  -4.05788   CGGCGGGAAAGGAAA               GCCGC GCCGG GCGGC               TAGTCGACCTTGGCT  72 25
      BB3135 NONE
        ilvB NONE
        gabD NONE
      BB3132 NONE
      BB3131 3340239 .. 3340265 -  -6.4  -3.59315   TGAACCAGGCCGAAA         TGGCGCGGCTGC GGC GCAGCGCCGGCA         ACTGAACCGCCGCGA  59 77
      BB3128 3337766 .. 3337810 -    -4  -3.53811   GGCATTGCCCTCAAA CTGGCGAGCCGGTGACGCGGC GCAG GCC-CGCCCTCAGGCCGCCGG CAGCGCGCAGGCCGG  51 14
      BB3125 NONE
        hmgL NONE
      BB3123 3331155 .. 3331187 -  -6.1  -3.04144   TCCGGATCGTGAACA      TGGGGACAGCCCGTG GCA CACGGGCTGTGGACG      CGACTGATTCTACCC  48 385
      BB3121 NONE
      BB3116 3325021 .. 3325034 -  -2.3  -2.83012   AATTCGAGGATCAGA               TGCCA CGCA TGGCC                ACTTATCCCGATATC  40 78
      BB3115 3323197 .. 3323225 - -18.2  -4.13767   GCGGGCACGGCAAAA       CGCGGGC-GGGCA TGAG TGCCCTGCCCGCG        TGTGGAGGCAAGCGC 100 69
      BB3114 3321467 .. 3321499 - -13.4  -2.85351   CTGCCTTATAGCAGA     CGGC-G-CCGGCGCGC GCG GCGGGCCGGTCAGCCG     AAGTAGACGACGGCG  69 19
      BB3113 3320210 .. 3320237 -  -7.6   -3.2819   AGGCAACACCAGCAA        CCGCGTCGGCCGG CGC CTGGCCGAC-CTG        CTGGTGCAGGACGCC  55 242
      BB3111 3317700 .. 3317741 -   -10  -4.36914   TCGCCGCGCAGAAAA CTCCGGCGCCTGTGCCTG TGCCTG CCGGGACAGGCGCCGCAT  CTCCGCTACCAGGTG  88 31
      BB3110 3315214 .. 3315242 - -13.2  -3.62522   GAAGGCCGGCAAGAA       CGCCCCAGACTCA TCCG CGAG-CTGGGGCG        TTCTTCCATTTGCGC  81 117
      BB3109 3314689 .. 3314707 -  -6.7  -4.11216   CCGTTACTTGCAAAA            CGCG-TGC GGCT GCAACGCG             CGACGTCGGCGGGTG  68 137
      BB3108 3314352 .. 3314367 -  -3.2  -3.10775   ACGCGCATGCAAAAG              GCGC TCCAGGTG GCGC               AACCGCAACGATAAC  43 105
         pmi 3313129 .. 3313141 -  -6.3  -2.88544   GCCCACTCCTACACA                TTTGG TAG CCAAA                TTGTAAAGGATTTCG  47 93
      BB3106 3312864 .. 3312885 - -17.3  -3.84451   CGGGCGAAATGCAAA           CGGGCAGCC TGCC GGCTGCCCG            TCGCGCGCCCCTCAA  95 37
      BB3105 3312346 .. 3312382 - -15.7  -3.14132   CGGCCCGTGCAGGAA    CGGCCGCCTGACGGCCT TGC AGGTCGACGAGCGGCCG    GATGCCGGTGGCATG  77 95
      BB3102 NONE
      BB3101 3307704 .. 3307733 -  -8.5  -3.09492   CCTCCAAGCTGAACA       CGCCGGTGCTGGTC GAC GGCAAG-ACCGGCG       AGCTGGCCGCCGTCG  55 479
        pphA 3305639 .. 3305672 -  -5.8  -3.62046   CGACTTCCTGAACAA     CATGCGCCCCAGCG ACGGCG CGCCCGCGCGCGTG      CAGCAGCCCGGGCAG  57 255
      BB3095 3300497 .. 3300519 -  -7.6  -3.64822   ACCTGGTCATCGAAA           CGCGCTGC CTGCGCC GCGGCGCG           TCGATCGCCTTCTGC  60 133
        dinP 3298564 .. 3298592 -  -2.9  -3.59738   CACGATACGCTCAAA        GCCCGCCTGTCCG ACT CGGTCAAGGACGC        CATGCGCGCCAAGGC  50 464
         fhp NONE
      BB3090 3296658 .. 3296695 - -11.4  -2.67021   GCGCCAAATAGCAAT  CCGGACAGCGGCCATAACC TAA GGTT--GGCCGCCG-CCGG  CGCGGCCGGACCTAC  62 37
      BB3089 3295066 .. 3295076 -  -8.2  -3.06796   CCCGAGCTGATCGAA                 CGGC AGC GCCG                 CGAACTGCTGGACGC  55 248
      BB3085 3288891 .. 3288913 -  -6.3  -3.84451   TGCGCGAAACGGAAA          GCGCGC-T-GG TCA CCTATGCGCGC          CAGCTCGACCGCGAC  63 254
      BB3078 NONE
      BB3077 3280709 .. 3280732 -    -8  -3.27475   TCCCCGACCACAACA          GCCAGTGCCG CAAC CTGCACGGGC           ACCGGTACGTGCTGG  55 406
      BB3074 3279444 .. 3279481 -  -3.2  -3.53012   GCGCCGGCGGGCAAA   CAGCCCGGCGCGCGCT TCAGTC ATCGCGCACCCTACCG    CGCAGGCGCTTGGTT  49 4
      BB3073 NONE
      BB3072 3277879 .. 3277890 -  -7.2  -3.72576   TGCTGCTGCAGGAAA                CGCG CGAG CGCG                 GCTACGCGGTGTGCG  64 429
      BB3070 NONE
      BB3069 3274746 .. 3274787 - -15.7  -2.52234   ACAAACGTCATGAAC GCGCATGGATGGCGGCGGC GCTG GCCGCCGGCAGCATTGCGC  TGGGCGGCGCCGTGC  69 493
      BB3066 3272962 .. 3272980 - -13.8  -4.89063   CGAGTGAAAAAGAAA             GCGCGCGC AGC GCACGCGC             CCCTTGCGGGCGCGT 100 58
      BB3065 NONE
      BB3064 NONE
      BB3063 NONE
      BB3062 3268532 .. 3268583 -  -2.2  -4.59773   GGTGACGCTGAAAAA GCTGGACGGCTACGC-GCCGGTCCT GGTCG AGG-CCGCCCGCG-AGCTGTCGCGC CGTATTGGCGGCTGA  70 48
      BB3058 NONE
      BB3057 NONE
      BB3056 NONE
      BB3055 NONE
      BB3054 NONE
      BB3053 3258733 .. 3258760 -  -5.4  -3.01712   GTTCCTGCGCGAATA        CGGCTCGCTGCAG GAC CCGCTGCC-GCCG        CGCTACTACGTGCCG  46 453
        dadA 3255147 .. 3255161 -  -2.7  -3.14881   GAATCGGGTCACGAA               GCTCC GGTCG GGCGC               GCGCCGCGCCTGTCG  42 84
      BB3048 NONE
      BB3047 3251333 .. 3251369 -   -13  -2.53995   ATCCAGCTCAACTGA   CTG-GGGTGCCTGTCCC CGCG GGGACAGGCACCTGCTG    GATGCTTGCCTCACC  67 36
        phaA 3246987 .. 3247000 -  -2.3  -3.01918   CCAGGGCATAAACGA               CTTCC ATCA GGCAG                GACTCCCGGTTTGCG  41 18
        phaC NONE
        phaD NONE
        phaE NONE
        phaF NONE
        phaG 3243927 .. 3243960 -  -5.2  -3.70902   CCTGGCACACGTAAA    CCGGCG-CCGC-CCTG CCCT CAGGCGCTGTCGTCGG     CGCGCCGCGCGCGGT  58 9
      BB3039 3243194 .. 3243209 -  -4.6  -2.84454   ATAAAGGACTTAAAG              GGTCGG ACAG CCGACA               TTTTGCCTGAATGCG  45 90
      BB3038 NONE
        cumB NONE
        ldcA 3240712 .. 3240737 -    -6  -4.15044   CCCTGCTGGAAGAAA         CCGCCGCCCG CATCGC CGAGCAGCGC          GCCAGCGCCGACGGC  69 119
      BB3031 3234176 .. 3234213 - -18.4  -3.28924   TACCTGTCGTTATAA   GCACGCCGCGGGCGGCC GGCCA GGCCGCGCGCGG-GCGC   CCCGCTTACGCCTCG  93 31
      BB3030 3233233 .. 3233256 - -17.4  -2.61695   GGGATCGGCAAATAG          GCCGCGGGCC GGCG GGCCCGCGAC           ACGGTATCGGTATGA  83 57
      BB3029 NONE
      BB3028 3231408 .. 3231430 - -11.9  -3.15544   GGTCATGGCGATCAA           GGCGCGGGC GCCAG GCCCGCGCG           TGGTTCAGACGTATT  69 30
      BB3027 3230514 .. 3230536 -  -6.2  -2.78463   AGCGTGTGCATCATA           CGGCGCCA TTGTACG TGGCGGCG           CGCCGGATACCCCCT  46 39
      BB3026 3229885 .. 3229911 -  -5.8  -4.08216   GCAGGCGCGCGAAAA        CGG-CGCAGGC GAACAG GCCTGAGGCCG         CGGCGGGCCTGGCTC  66 39
         gcp 3225641 .. 3225692 -  -4.2  -3.95324   CATCGGGAAGAAGAA GTAACCCACTCAGGAGCCTGCCCC CGCG GGGACAGGCCCCCCGTCAGCCTAC CCGGCCTGGATATCC  60 22
        surE NONE
         pcm NONE
      BB3018 NONE
      BB3017 NONE
      BB3016 3220922 .. 3220949 - -21.3  -3.75153   GCGCGCCAACGCAAA        CGCCCCGGGGC GTTGCA GCCCCGGGGCG         TCATTCCTGCGGATC 100 49
      BB3015 3219879 .. 3219932 - -14.8  -3.55444   GGGCCATGCCGGAAA CGGCTGTCCGAGCGGACGCCCCGTCC CCCACC GGACGGGACGTCC-C-CGG-CAG-CG CCTCAGAAGGTCCGC  86 28
        rumA 3217930 .. 3217957 - -14.2  -3.24017   AAGCGTAGAATGGAA        GCGACGCCTTCCA TGC CGGAAGGCG-CGC        AACCGGCCCGCCGTC  78 484
      BB3012 3217542 .. 3217596 -  -6.8  -3.52877   ATGAAGAGATGATAA CCGTTGACTATCAATTAATCAAATTT AAT AAATCTAATTAATTGATAGCCATAAA CAATCGACTGCTCAA  57 47
      BB3011 3216721 .. 3216744 -   -21  -4.21275   CGAAGGGAGGGAAAA          GCCGGCGGCG GCAG CGCCGCCGGC           CAGGCATCAGGCCAG 100 32
      BB3010 3215037 .. 3215057 -  -8.1  -3.65902   CTGACCGTACGCAAA            CCCGCCGCC GAC GGCTTCGGG            CTGCACGGCAGCGGC  60 170
        ppiD 3211238 .. 3211284 - -20.3  -4.87626   GCCGAACAGGAAAAA GCCCGGCTGGTGCCG-TTCCTC ATGG AAGGAATCGCCACCAACCGGGC CATGTTCCAGGCCGA 100 116
      BB3005 3209645 .. 3209669 -  -7.7  -2.78384   TTGCCGCGCAGTACA          TCGCCACCCGC AAG GTGGCCGGCGA          CGATCCCTATACCTC  49 411
      BB3003 3208029 .. 3208076 -  -9.8  -2.78679   TTTCGTCAGGGAAAT CCCCTAGGCGCTTGCG-GCGCC CGAAGC GGCGAACGCAGGC-CCTTGGGG CTAGCCGGCGCCGAT  58 26
      BB3002 3206614 .. 3206648 - -19.2  -4.56597   CGCGGTGGCGAAAAA     CCAGGCGCGCCGCGAC CGG GCCGCGGCGCGCGTTG     CAGCATTGGGGCGGG 100 62
      BB3001 NONE
      BB3000 3204639 .. 3204661 - -11.9   -4.2558   TACCTTGCAGTAAAA           CGCGCGGCC GCCAT GGCCGCGCC           TGTCCCTGGACGATT  95 39
      BB2999 3203919 .. 3203930 -  -7.2  -3.72576   TGGGGGTTGAGGAAA                GGCC CGCC GGCC                 GCTCAGGCGATTTCC  62 28
      BB2998 3202492 .. 3202514 -   -22  -2.53876   CTCGATGGTAAGGGA           CGGGCCGGCG CAC CGCCGGCCCG           CCGGATGGTTACCCG 100 34
      BB2997 NONE
        bvgR 3200487 .. 3200511 -  -9.9  -5.75342   GCGCTGGAAAAAAAA          GCGCAAGGCCA GGC TGGCCCCTCGC          CCGAAATCGACGGCA 100 176
        fhaB 3184583 .. 3184602 - -13.6  -5.11112   AAATTTCAACAAAAA            GCCCATCC GAAA GGATGGGC             TGCAATAGGGTGGAA 100 125
        fimA 3183691 .. 3183701 -  -3.2  -4.45261   GAAAGAAATGGAAAA                 CAAG AAT CTCG                 TGACAAGCCGACCAT  66 85
        fimB NONE
        fimC 3180064 .. 3180095 -    -3   -3.9941   CCCCGCAGAAGGAAA     TTACGCGCGCGGGC ACGGCG GCCCG-GCG-GTCA      GCGAATATCTGGCTC  58 23
        fimD NONE
        fhaC 3177202 .. 3177217 -  -4.6  -2.78384   GGCTGCCGCAGCACA              TGACGC TGTA GCGTCG               CGGCCGCGTTCTCGC  44 46
      BB2979 3168891 .. 3168919 -   -11   -3.6106   CGTAACAGGGGGAAA       GGC-CGCGCCCCGC CCG GCG-GACGCGCGCC       GATGCATGATGGATT  74 40
       oplaH 3165137 .. 3165194 - -16.2  -2.71712   CGCCTTGTTCGAAAT GCGCGATGGCGGGCTGACCCTGCAGGT GCATG ACCGGCGCGACCAGCCCGCCTT-GCGC GTGACGGTGTGCCCG  78 63
        glnH NONE
        glnP NONE
        glnQ 3161633 .. 3161654 -  -8.8  -3.05844   CGGCCGACGCCAATA           TCGTGCAT GTCACG ATGCACGA            CGACGCGGTTTCCAC  55 165
      BB2968 3155596 .. 3155607 -  -5.8  -3.61398   CGTGGCCCGCAAGAA                CCTG CGGC CAGG                 CGACCTGGTGTTCTT  57 247
         amn 3153064 .. 3153074 -  -6.8  -3.89614   GCCAAGGGCGACAAA                 GCCA ATC TGGC                 CAAAGCCGAGCGTAA  63 441
         rph 3150455 .. 3150491 -  -6.3  -3.73873   CGAAATCGAAGACAA    GGTCGCGCGGCTGGCGC GCT ACGGCGGACACGCCACC    GAAAGCGAAGTCCGC  61 314
      BB2959 NONE
      BB2958 3146082 .. 3146127 -  -9.1  -2.54634   GCCGACAGCATCAAG CGCCACTGCGACGCGCGCCG-CG ACTT CGTCGGC-CACGTCG--GCGGCG ATGACTTCGTCGTCA  55 232
      BB2956 NONE
      BB2955 3142514 .. 3142536 -  -7.6  -4.16842   CCGACTGGCAATAAA           CAGGCAAGCA AAA TGCGTGCCAG           GTCCCGCACTCCTGG  71 133
        glnA 3140992 .. 3141044 - -22.1  -3.11634   CGTCATAGGAGGCAA CCGGGACG--GCGCGGCGGGCGGGCC GCGA GGCCCGC-CGCCGCACAGCCTCCCGG ATTACAGGCTGTAGT 100 27
        glnL NONE
        glnG NONE
      BB2950 3136586 .. 3136608 - -11.9  -4.56597   CGCGCCGTGGAAAAA           TGGGCGCCG GCTGG CGGCGCCCG           TCTCACTTTACGGCA 100 33
      BB2949 3135583 .. 3135610 - -10.4  -3.01791   AGCCCTGGTGGAACA        GCGCCTGCAGGC GTTC GACCGCGGGCGC         TAGCAGGGACGCGGC  62 48
         fpr 3130855 .. 3130868 -  -9.5  -5.27335   GCGGCCAAAGAAAAA               CCGCC CGAA GGCGG                CTTTTCCTGGCGGCG 100 48
      BB2943 NONE
      BB2942 NONE
      BB2941 3124697 .. 3124728 -  -4.3  -3.55761   TAGGCATTTGCGAAA      GTGGCCCGCCC TCAACCATTT GGACGAGCCTC       GCGCGCCATTGCGCC  51 104
      BB2940 NONE
        recG NONE
      BB2938 3121074 .. 3121100 -  -9.4  -3.14132   CGCGTGGTCGAGCAA        GCCCTGGCCGA GCATTT CCGGCC-GGGC         TTCGCCACGCCGGCC  60 58
      BB2936 3118533 .. 3118575 - -16.8  -3.20207   AATACCACCGAGGAA CGCGACAAGGCAGCCCGGCG CGG CGCCCGGCCGCGCCGGCGCG CGCTCAGCCCGAACG  89 29
         dps 3117937 .. 3117958 - -15.9   -5.4505   CCCGGCAAGAAAAAA           GCCGGCATC TCTC GATGCCGGC            TTTTCTTCTGCGCGC 100 47
        kpsM NONE
        kpsT NONE
        wcbD NONE
        wbpT NONE
        vipC NONE
         wza NONE
        wbpO 3103669 .. 3103684 -  -4.6  -2.87132   TGTTCTCCTTACAGA              CGCAGG TCGG CCTGCT               CGGGAGGCAGCACGT  45 3
        wbpP NONE
        wcbA 3100540 .. 3100558 -  -5.2  -3.13403   CGCCCTGCAGGAACA             GGAACGAG GCG CTCATGCC             ATGCTCCGGCTCATC  47 36
        wcbO NONE
        wcbP NONE
        wcbQ 3097006 .. 3097033 -  -6.9  -3.72576   CCCTGGCCGAGGAAA        TCGACCGCGCC TAGCCG GGCGGGGCCAA         CCCCATGTGCCGCAG  62 8
        livJ 3085208 .. 3085220 -  -3.4  -3.53012   GCCTGGCCGCCGAAA                TCGA AATGA TCGA                GACACTGGGCTCCGA  49 368
        proC 3079983 .. 3080003 -  -5.3  -2.53263   GCGACGCCGAACTCA            TCGGCCGAA CTC CTCGGCCAG            CTCGCGCGACCGGCG  43 2
      BB2910 3079314 .. 3079324 -  -3.2  -3.53811   GGGACCCCGTCGAAA                 TGCG TGA CACA                 TGACGCCGTGAATTG  49 103
        livJ 3077933 .. 3077969 -   -13  -2.71791   ACTCGTGCTCCAAAT    GGCTCCGGCTCCGG TAGTGCGAC CCGGAGCCGGAAAC    CTGGGCGTACGTTGA  68 72
        livH NONE
        livM NONE
        livG NONE
        livF 3073995 .. 3074005 -  -8.2  -3.53091   ATCGCCCGCCTGAAA                 GCGC GCG GCGC                 CGATGCCGTGGTGCT  61 303
      BB2902 NONE
      BB2901 3070406 .. 3070444 -  -4.4  -3.53012   TCGGCCGCGGCGAAA   GCATGCTGACCACGATGT TCT ACATCGTGGCAGGCCAAC   TGGTGTGCAGCGCCG  49 340
      BB2898 NONE
      BB2897 3068216 .. 3068274 -  -2.9  -4.56597   GCCTTGCGCCAAAAA TCCCATTGTGCCGCAC-GGGCCGCGCGGC CGG GCCG-GTAGCCCTGCGCCCGGCAAGGGGA TCAGGCTGCCGCGGG  69 76
      BB2896 3067302 .. 3067334 -  -9.7  -3.06671   AGATCGACCGCAACA      TGGCCATGCTGGGCG TGA CGCGCTGCACCGCCA      TGGCGCCCGGGCTGC  59 67
      BB2884 3057337 .. 3057365 - -10.1   -2.9348   TGTAAATTTTACATA        GGGTGTGGCGCGG TCG CCGCGCCCTAGCC        GCCGTGCTGCGCGTC  62 20
      BB2883 NONE
        arsC 3055246 .. 3055277 - -24.5  -3.90112   CGGCCGTCAACGAAA      GCGGCCTGGCGCG TCTTGC CGCGCCAGGCCGC       AATCACTCGCCCTCA 100 70
      BB2878 NONE
      BB2877 3050894 .. 3050925 -   -10  -2.81547   CCTGCAGATCAACTA      TGCGCTGGACGACC GCCA GGCCGCGCAGCGCC       TGTTGCCGCTGGCCG  56 306
      BB2871 NONE
        pdxK 3045587 .. 3045599 -  -4.8  -2.75992   CGCGAGGTAACACGA                CGCT ACCTG AGCG                GCCCCGCCAGCAGCA  44 15
      BB2869 3042063 .. 3042098 - -14.6  -3.31144   GGTGGACCCGGACAA    CCGCCGCGCCGTG-GAC TAC GCCGCGCGGCGCGGCGC    GCTGGCCAGTCTCGG  79 443
      BB2860 3023063 .. 3023105 -  -7.6  -2.71144   CACGGTGTCCAAGTA CCGGCTGCAGCTGCGCCTGC CCGCC GCCGACGC-GC-GCCGCCAG TACTACTGACGCGCG  51 63
        zraR 3018877 .. 3018904 -    -9  -4.07568   GCCTGCCCCCGAAAA        GTGCC-GGCGCCC CTG GGGCGCCTGGCTG        GCGGGTCAGCATGTG  72 58
      BB2856 3017078 .. 3017091 -  -5.2  -4.87133   ATGGCGGAAAGAAAA               CGGC ATGTCG GCCG                GCCTCAGCCGGCCCA  81 29
      BB2855 3016728 .. 3016761 -  -4.5  -3.21934   CTCCTTGCAGAAAAT    GCCGGCG-CCG-CCG AGGTGG CGAACGCTCGCCGGC     CGCAGTGCGCAAGTC  47 77
      BB2854 3016311 .. 3016326 -  -4.6  -2.70932   GGCTTGCGCGAAGCA              CGCAAC GAGA GCCGCG               TACGCAATCCGCTGT  44 62
      BB2853 NONE
      BB2852 3014616 .. 3014629 -  -5.2  -4.08216   CGACGCGGCGCAAAA               CGCC ATGGCG GGCG                AATACAAGTCCGTCA  63 369
      BB2849 NONE
      BB2848 3012470 .. 3012500 - -12.5  -3.05463   AGGCCGGCCAGCCAA      CGGGCGGCCAG-GG CTAG CCGCCGGCCGCCAG       TTGCGGCGGTTGCAA  69 8
      BB2847 3011874 .. 3011886 -  -6.2  -3.14211   ACCCCGGGCGAGTAA                GGCC CTAGC GGCC                CGGGCGCGTGGCGTC  49 17
      BB2841 3005762 .. 3005799 - -11.3  -3.04144   GCTTCACCGGCAAGA   GCGGC-GTGGCACACGAT GTC ACCGTACGCGACCGCCGC   ATCGCGCGCGTGGTC  62 458
      BB2833 2999748 .. 2999777 -  -7.8  -3.87075   AGCAGCGTGTAGAAA      GCGCC-GC-CCCGG CAAG CCGCGCGCAGGCGC       CGTCAGGAGAGCAGG  67 28
      BB2832 NONE
        mxcB 2998201 .. 2998214 -  -3.7  -3.32844   GCGTCGATGTCACAA               GGCCG GCGT CGGCT                CAATCATGCGTTTCG  49 25
      BB2830 2995160 .. 2995192 - -10.5  -3.05963   ACGTGCAGGTCAATA     CCCTGCGCGCCGCC CTGCCC GACGGCGCGC-GCG      TGGGCACGGTCGACA  59 285
      BB2827 NONE
        citE 2989226 .. 2989241 -  -4.6  -3.41051   CTACTTCGACGAGAA              CCGGCG CTTC CACCAG               GCCATTGCCGATCTC  52 291
      BB2824 NONE
      BB2823 NONE
      BB2822 2984741 .. 2984753 -  -3.3  -2.64243   GGATATGCGACAGCA                GCTTC ATG GACGC                GGCTCCTGCGGGGCT  39 16
      BB2821 NONE
      BB2820 2982169 .. 2982193 - -13.5  -3.21416   CAGCGCCATGAGCAA          GGCCGGGCTGG ACG CCAGCCTGACC          GCCGTCGGCCCGCCG  72 427
      BB2816 NONE
      BB2815 NONE
      BB2814 2976011 .. 2976025 - -12.8  -3.21924   GGATCGGCGACAAGA               CGCCGC GCG GCGGCG               CGAGCTACACGCCGG  68 221
      BB2797 2962912 .. 2962940 -  -5.7  -3.34715   GACCTGCGGGAAAGA        GGATTGGCCGGGC CCT GCCCGTCCGCGCC        GGGGCGCGGACGGGG  53 51
      BB2796 2962163 .. 2962196 -  -2.3  -3.06796   GCGCAGGCCATGGAA     CGCCTTGAC-GATGCC CCG GGCGTCTATCATGGCC     GCGCGCTCGCCGGGC  42 47
      BB2795 2961416 .. 2961433 -  -9.8  -3.14132   GCGGGCCGCGATCAA             GCGGCC GGACAA GGCCGC              CCGGGCCTACAGCAT  60 32
      BB2794 2960399 .. 2960426 - -12.6  -3.91911   TCGACCTGAACGAAA        GCATGGTGCGCG TGAT CGCGCGCCAGGC         CGAGGCCGAACGCGA  81 264
      BB2790 2955877 .. 2955911 -  -9.9  -3.71527   TGCGAATTATTGAAA    GGCTAGTCC-GGGCGC GCAA GCGCCCTGGACCCGGC     CTGCGCGCTCAGGTT  71 34
      BB2788 2954238 .. 2954259 -  -3.6  -3.53012   CCCTGGCCGCCGAAA           CCCGCGAC CAGGGC ATCGCGGC            CAACGCGGTGCTGCC  49 205
      BB2784 NONE
      BB2783 NONE
        arsC NONE
        arsH 2947505 .. 2947523 -  -5.8  -3.53012   CCGCCCGGGTGGAAA             GCGGCGAC CTG GACGCCGG             CTTCGGCGCCTTCTT  55 488
      BB2779 NONE
      BB2778 2944640 .. 2944682 - -11.1  -3.27475   GCCGGCAGGACAAGA CGCGGGCGCGCATCCAAGG GGAAA CCCTGGCCACGCGCGGGCG GCGCCCTCAGACCGG  68 32
       dadA3 2942646 .. 2942663 -  -9.1  -2.90075   GCGTTGTGAACGATA             GCGCGGGC CAG GCCC-CGC             GTCCGCAACGGTGGC  53 496
      BB2767 2932271 .. 2932302 - -14.5  -3.21747   CGATCGGACGAGGAA     GCACGGCCGCGCACG AGCG CG-GCGCGGC-GTGC      GGCCGTCGACATGTG  83 88
      BB2766 2931254 .. 2931268 -  -8.6  -3.54129   GATAGTTGGTGTAAA               TTCCGT TGA ACGGAA               ATGACTTCCGTTAAA  62 93
      BB2765 NONE
      BB2764 NONE
      BB2763 NONE
      BB2762 2927171 .. 2927184 -  -5.2  -3.72576   TGGCCGCGCAGGAAA               GGCC TGCGCC GGCC                CTGATGGCCGACATT  58 91
      BB2761 2925784 .. 2925796 -  -2.6  -3.39895   TTTTCCAGCAAGGAA                GCCC TGATC GAGC                GGGTGTACGCCGAGG  47 500
      BB2754 NONE
      BB2753 2919020 .. 2919030 -  -2.4  -2.60496   GCCGCCTGGAAAGAC                 CCGG TCC CTGG                 CATCGCAGCTAGCGC  38 34
      BB2752 NONE
      BB2751 NONE
      BB2750 NONE
      BB2749 2914419 .. 2914441 - -12.7  -3.21099   GTGGCCGACGACGAA           CGCACCACG CAGGT CGTGGCGCG           CATGCTGCAACGCTA  68 258
      BB2745 2910608 .. 2910658 -  -8.1  -3.91084   GGACCGCCAAGCAAA GCCC-CGCCCATGCCCGGCGCC GCCGCTCA GGCGCCGGGAAACCGCATGGGC ATGGCCTCGAAGACC  67 1
         gst 2909826 .. 2909851 - -17.6  -2.79831   TCAACCTCCAGCACA         CCGCCAGCGC GGTGCT GCGCTGGCGG          TTCCGAACGGGACCC  87 66
      BB2743 NONE
      BB2742 2909120 .. 2909145 -   -14  -2.79831   GCAACCGCCAGCACA         CCGCCAACGC GGTGCT GCGCTGGCGG          TTCTGAATCGCGGCT  73 45
      BB2740 NONE
      BB2739 NONE
      BB2726 2888276 .. 2888289 -  -9.5   -2.5092   GAATATTTTATGAAT               GCGCG CGGC CGCGC                GGCGCGGCCTGGAAA  55 61
      BB2725 NONE
      BB2724 2886229 .. 2886254 -  -9.7  -3.24232   CTCCCTTGAAAGACA         CGCTCCTGCCGA TTC TAGGCAGG-GCG         GCGGGCGGATCGGCC  62 120
      BB2723 2884910 .. 2884928 -  -3.1  -4.98061   ATATATTAAATAAAA             CACGGAA GTGAT TTCCGCA             GCCCATGAGCGCGCA  81 519
      BB2721 NONE
      BB2720 2882943 .. 2882984 -  -4.4  -3.14931   GGCAGGCCTGAGGAA GCGGCCTGGCGGGCATTCCA TGCA TTGAA--CCCGCAACGCCGC TCAGGATGGCGGCCG  45 26
      BB2718 NONE
      BB2717 NONE
      BB2716 NONE
      BB2715 NONE
      BB2714 NONE
      BB2713 NONE
      BB2712 2874772 .. 2874806 -  -5.6  -2.70932   CGCTTTCGGGAACGA    TTGTGAGGC-CGCGC CGGCGC GCGCGCGCCCCCCAT     TTGGGGGGCGGGCGC  46 46
      BB2711 NONE
      BB2710 2872772 .. 2872814 - -11.2  -3.73224   TGATCCGCCAGGAAA CGGTGGGCC-GCGGCATGC TGGTCT GCGTGGCGCCGGCCGACCG CTACGCCGGGCGCGA  74 418
      BB2708 NONE
      BB2707 2870051 .. 2870075 - -11.4  -4.21194   GGGCACTAGGGAAAA         CAC-GGGCCGC GCGG GCGGCCCCGCG          CTCAGCGCGCGTACA  88 27
      BB2706 NONE
      BB2705 NONE
      BB2704 NONE
      BB2703 NONE
      BB2702 NONE
      BB2701 2864675 .. 2864709 - -12.1  -2.62184   TCCTGGGCGACATGA    CGCTGGCCGCGCCCATC GTG GGCGGGCGCGGC--GCG    CCGGTGGCCTGCGTG  62 165
      BB2699 NONE
      BB2698 NONE
      BB2697 NONE
      BB2696 NONE
       dmfA1 NONE
       dmfA2 NONE
      BB2693 2855889 .. 2855904 -  -8.2  -3.85698   GGCCTGGTCGAGAAA              CGGCCC GACG AGGCCG               ACAAGCGCGCGGCGG  70 281
      BB2691 NONE
      BB2690 NONE
        accC NONE
        madF NONE
      BB2687 2849448 .. 2849482 - -11.4  -2.99471   GGACCGGCACATACA    CCCGCCCGGCCGCGGC CCTGC GCCGCGGACG--CGGG    CTTCGATGGAGCGAA  65 484
      BB2682 NONE
      BB2681 2844480 .. 2844498 -    -3  -3.58396   CGTGAAATTAAAAAT             CCCACTCG TGC CCAGTGCG             TATGGCAATGCCTGC  51 56
      BB2680 2842763 .. 2842779 -  -6.5  -3.39895   CGGTGTAGCAATGAA              CCGGC TTTGTGG GCCGG              CATGTTGGTTCCGCG  55 167
      BB2679 NONE
      BB2678 NONE
      BB2676 2838507 .. 2838535 -   -11  -2.71681   CAAGCTGCTGAAGGA       GCACGCCCAGCGG CGCG CCGCTGC-CGTGC        AGTGAGGCGGCTTCA  62 38
      BB2674 NONE
      BB2673 NONE
      BB2672 2834947 .. 2834982 -    -9  -3.14132   GCGCTGGCCGACGAA   CTG-GCTGGCCCGGCG TAGGCG CGCCGG-CCGGCTCAG    CGCTGGCCGTCGTGC  57 22
      BB2670 2832617 .. 2832634 -  -5.5  -3.34398   CGGCGCGGCCAAATA             GCCGC AACGGTCG GCGGC              TTACAGGCAGCGTCT  53 86
      BB2664 2827356 .. 2827376 - -15.4  -3.33696   CGCCCGGCGAACGAA            CCGGCGCC CTGGT GGCGCCGG            TTTCTTTATTGCGCA  88 141
      BB2659 2821538 .. 2821558 -  -4.7  -4.02108   CGGAGCACAATGAAA            TTTGCAACG TAA CGTAACAAA            TGTTCGGCGATCCGG  62 49
      BB2658 2819728 .. 2819758 - -11.9  -3.05596   GATTCGTCCAGTCAA      CCGTGCGATGC-CC GGCC GGCGCATCGCACGC       CTTGCGCGCATGGCG  69 70
      BB2657 2817924 .. 2817944 - -16.9  -4.96848   TCGCCTATATAAAAA            GCACCTGGC CGA GCCAGGTGC            AGCAGGACCAGCGGG 100 82
      BB2655 2817010 .. 2817020 -  -2.4  -3.19889   CACTAATATACCGAA                 GCGC CCG GCGA                 ATAAAAATAGCGGGC  44 73
      BB2654 2816109 .. 2816124 -  -7.5  -3.39895   GTCGGGAGGAACGAA              GCCGG AAACCG CCGGC               GCAAGCGGGCCCAGG  58 133
      BB2653 NONE
      BB2652 NONE
      BB2651 NONE
        citE NONE
        ilvG NONE
        amaB 2809408 .. 2809428 - -10.4  -2.70932   GGGCGGGGTGAATCA           GCGCGGCGC GTTG GCGC-GCGC            CACCATGGCGTCGAG  59 2
        aldH 2807696 .. 2807714 -    -3  -2.72379   GCAAGTGGCCAAGGA             GCACAAGG TCA CCCTGCGT             ACCGCGGCCTTCATC  39 170
      BB2635 2796153 .. 2796166 -  -4.5  -3.28924   CATCTCGGTGCACAA               CCGCGC CCA GC-CGG               TGCAGGCGGCGCTGG  49 295
        smpB 2790409 .. 2790422 -  -5.9  -2.71364   GTACGCGGCCAAGCA               GGCCG GCCG CGACC                GCATCAGGAATCGCG  46 29
      BB2623 2786927 .. 2786947 -   -14  -4.77036   CGGCAGCAGGAAAAA            GCCTCGCC CTTGC GGCGAGGC            TTTTTTTCGCCGGAC 100 52
      BB2621 2783279 .. 2783289 -  -2.4  -3.16492   GCATATCCACGAACA                 CCTG GAC CTGG                 AGGCGGTGCTGCCGC  43 291
         map 2766384 .. 2766401 -  -5.5  -2.87132   GGCGGGGGTCAGAGA             GCCGG GATTTCGA CCGGC              CGTGTCACGAAGGCC  47 1
        glnD NONE
        marC 2762972 .. 2762993 -  -7.1  -3.85165   GACGGGAAACGGAAA           GGGGCGGGC GGAT GGCCGCGCC            AGGGTTAGGCCGGCG  64 30
        dsbB 2762421 .. 2762477 - -31.9  -2.71364   CTACGCGGCCAACGA CGCCTGACCGGCGCGGCGCGGCCGGCTT GCGC AAGCCGGCCGCGC-G-GCCG-TCAGGCG TTGCGCCGCAACGCC 100 19
        flaG 2757211 .. 2757223 -  -3.3  -4.57569   CGATTCTGTCAAAAA                TTGGC GCC GCCTA                TTGGCCGGGTAAAGG  69 117
        fliD NONE
        fliS 2755351 .. 2755376 -  -3.1  -4.82901   GCGGCTGGACAAAAA         GTGCCTTCCTG GTTT CAGGCCGGAAC          GGCAGGCGCTGGGTG  75 14
        fliT NONE
      BB2592 NONE
      BB2591 NONE
      BB2590 2752683 .. 2752732 - -11.4  -3.53444   GCATGCTGTCGCAAA TGCGCGCCGTGGTGCGCGCCG-CGC AAA GCGGCGGCGC-CACCGAGGC-CGAA CTGGCGCCTGGGCCG  69 276
        fliF NONE
        fliG NONE
        fliH NONE
        fliI NONE
        fliJ 2746992 .. 2747013 -  -2.9  -2.64616   GGCTCATGGATATCA           GAAAC-CCGC CTG GCGGCGTACC           AGTCGGGCGGAGTAT  39 1
        fliK 2745568 .. 2745585 - -10.5  -2.52464   TTCTGCCGCAATTCA             CGCCCGC GCTG GCAGGCG              AAAAACAGGGCGAAA  58 80
        fliL NONE
        fliM NONE
        fliN 2743395 .. 2743409 -  -5.6  -2.57564   GGATTCGGTCATAAG               GCGGCT TTC AGCGGC               GGCTGTTCAAGCGGT  45 18
        fliO NONE
        fliP NONE
        fliQ 2741938 .. 2741953 -  -5.4  -2.78712   TGGTGAACGCAATCA              TGG-CGC GGC GCGGCCA              GGCGCGTTCAGGACA  45 33
        fliR 2741105 .. 2741148 - -12.2  -2.73681   CAGGCACCGCAAGGA GTCGGCGGGTGCCAGTCCCC CTGC GGGGACAGGCACCCGAAGGG GTTACTTGCCCGCCA  65 27
        flgA 2721221 .. 2721236 -  -5.4  -2.79004   GGATCTTCAAAATAT              TCTCCGC TGC GCGG-GA              CCGGCCCGATGGGGG  45 131
        flgM NONE
      BB2556 2720279 .. 2720317 -  -9.5  -3.04144   CTGGCAGCTGGAACA  CCAGGCGCAGGCC-GCCGC GAT GCGCCAGGCCTT-GCCCGG  CCTGCTGGGGCCGGG  59 134
        fliA 2702344 .. 2702357 -  -3.1   -4.2074   CTCCCAAGAGAGAAA               GGCTT CTTC AAACC                GGGCAGCTAGGCCGC  64 376
        flaA 2701066 .. 2701092 -   -13  -4.65895   CGCCGGACGCAAAAA        CGCCCGG-CGC GGTGAG GCGGCCGGGCG         TACGTACTGCCATGG 100 79
      BB2535 NONE
      BB2534 NONE
        folD NONE
        prlC 2689016 .. 2689049 - -16.7   -2.5955   AGGCGTCAGAAGTCA     GCAGGTGCCAGTCCC CGCG GGGACAGGCACCTGA      GAGGTCAGGCTTGCA  81 30
      BB2531 2688224 .. 2688241 - -14.1    -3.965   GCGCAAAAGCAACAA             CCGCGCC CTGG GGCGCGG              TCCGGATCATTGGGT  93 32
      BB2530 2687802 .. 2687832 - -25.6  -4.07568   CGCGGCCGTCCAAAA       CAGACAGGCCGGCA AGA TGCCGGCCTGTCTG       TTTGCCCAGTGGCGG 100 44
      BB2526 2680708 .. 2680719 -  -5.8  -3.14132   CTGCGCGCCGACGAA                CGCT TCTG AGCG                 ACGTAACCGTTTCAG  49 74
      BB2524 2679299 .. 2679321 -  -6.8  -3.01924   CACCTGGCGCGAACA           GGGCGCGGCA GGC CGCCGCGCAA           CCCTGATTCTGCGTC  50 57
      BB2523 2677972 .. 2678025 - -30.4  -3.55444   CGCTGAGGGGGTAAA GGGTGCCTGTCCCCGCGGGGACAG GCACCT CTGCCGCAGCGGGGACAGGCACCC TTGCCGCAGCGGGGA 100 96
      BB2521 2676194 .. 2676234 -   -14  -2.90496   TGCTGCCCGAAATGA CCGACCGCTACCCGCACGA GTTC TCGGGCGGGCAGCG-CCAG  CGCATCTGCATCGCG  68 481
      BB2515 2668703 .. 2668722 -  -6.3  -2.62983   TGCACGGTGATAGTA            CGCGCGG GCGGGG CCGCTCG             GGTCTGTCGCGGTTC  45 41
      BB2514 2667670 .. 2667700 -  -4.5  -3.29461   CAAGTTTTCGGAGAA       GCTGCGCACGCTG TTCAT CGGCGAGGACAGC       AACGGCCACGTCAAC  49 445
      BB2511 2664573 .. 2664600 - -11.2  -3.77119   CATCAACGAATACAA        GCGGCGC-CAGGC CCC GCCCGGGCCCCGC        ATCACGCCGCGCGCG  74 501
        argH 2660080 .. 2660097 -  -9.8  -4.65895   CGCGGCATGTAAAAA             CCCGGC GCACAG GCCGGG              TTTTTACATGGAGCG  88 49
      BB2504 2656352 .. 2656404 -  -7.6  -5.35365   AAAACATAAGAAAAA GCAATATACCCGGGAGCCTGTCCCC GGAC GGGGACTGGCTCCCGCTGAC-TTCC ACCTGCCGGCGCCCC 100 132
      BB2503 NONE
      BB2502 NONE
      BB2501 2653499 .. 2653517 -  -6.8  -3.28712   TCCTGCGGCTTATAA             GATGTATC TAT AATACATC             TTATGGCTTAGGCAT  54 442
      BB2499 NONE
      BB2498 NONE
      BB2497 2651358 .. 2651374 -  -2.1  -3.08046   TTCTCACTGCAAAAG              TTCGGCC AAC GGCGGAT              TTTCGCAGATTTGGG  42 60
      BB2496 NONE
      BB2495 2648803 .. 2648830 - -12.8  -5.72622   TGTAGAAACAAAAAA        GCCCTGGACCACG TGG CGTG-TCCAAGGC        TTTTCCGTCTGGTGT 100 205
      BB2494 NONE
      BB2493 NONE
      BB2492 2645809 .. 2645841 -  -4.1  -3.85698   CTGCCTGGCTATAAA      GCCGCCAGACG CGCTTGTGATT CGTCTGCCAGC      CTTCACGACGCAGCA  58 245
      BB2484 2636286 .. 2636313 - -18.4  -2.50443   GGAGAGGGCAGGAAG        CGGGCGCGCGCA GGCG TGCGCGCGCCTG         GCCGGGAGGCGTCTG  86 406
      BB2483 NONE
      BB2482 2634456 .. 2634471 -  -3.2  -3.57144   GCGGTCATGTCGAAA              GGGC CTCAGTTC GCCC               GGGTCTTTTCCAGCA  51 15
      BB2481 NONE
      BB2480 2632539 .. 2632591 - -16.7  -2.52464   GTGGCGCCCAAGGGA TAGGGCGGACGCGGCGGGTCCGGCC GAT GGCCAGGCCCGCCGCGCTTTCCCCC CGGCCTACATGTGGC  80 30
      BB2473 2627604 .. 2627630 -  -8.2  -3.05463   ATTTTTTGCATGCAA         TGATTTCATTTT AGC AAAATGCAATCA         TTTCGGCAATGGCGC  57 45
        stbC NONE
        stbB 2626876 .. 2626886 -    -4  -2.94872   CGTACGCAAGAATCA                 TTCT AGA AGAA                 ATGGGGCAGGGGCGT  44 54
      BB2470 2625964 .. 2625974 -  -6.8  -3.50853   CTCGCTGAACTACAA                 CGTC TTC GACG                 TGTTCGTCACCGCCA  55 392
      BB2468 2623237 .. 2623249 -  -9.1  -3.55563   ACCTGACCTTCGAAA                GCCTG CGC CAGGC                GCTCGACCTCGACGT  63 503
      BB2465 2620068 .. 2620084 - -10.1  -2.81464   CTAGCAGGGATCACA              CCGCCTG GCG CAGGCAG              GCGATGAAATGGGCC  60 4
      BB2462 2617220 .. 2617237 - -14.1  -4.18018   CCCGCCCATGCAAAA             CCCGCCC CGAG GGGCGGG              TGTGCGGGGGCGCTG  93 54
      BB2460 2615260 .. 2615316 -  -8.5  -3.14931   GCGACCCTGCACGAA GGCCGCATCACGCTGGGCGGCGCGCCC GGGCT GGGCGTTACGCCCGACCTG--GCGGCC TTGCGCGCCGCCTGC  56 68
      BB2457 NONE
      BB2456 NONE
      BB2455 2610688 .. 2610731 -  -5.8  -3.28119   ATGTAGTCATACGAA GCG-CAGAGGGCGGGCGGCAT CGG ATCCCGGGCGCGCTCAGGCGC GCACGGCCTCCAGGT  51 18
        alkJ 2608639 .. 2608650 -  -7.2  -3.29144   GCACGTGCCGTACAA                GGGC AGCG GCCC                 GGCCATGACCGACCT  55 445
        ilvD NONE
      BB2451 2604892 .. 2604934 - -11.1  -3.60792   TGGGCAACTGCGAAA GGCGGCG-TTGGTGGCGGCG GACG CGCGGACACCGCGCGCCGCC GGACGCGTCCTGATC  71 475
      BB2449 2602663 .. 2602683 -  -3.8  -2.87881   GAACGGCTCCAGATA            GTGGCGCG TTCGT CGCGCCTG            TGATTGACGGGCATC  43 73
      BB2448 NONE
      BB2447 2600269 .. 2600279 -  -2.4  -3.73106   GGAAAAGGCGAAGAA                 GGGC GGC GCCG                 GCTAGGGCATGGCGG  53 27
        ilvD NONE
      BB2445 NONE
      BB2444 NONE
      BB2443 NONE
      BB2442 NONE
      BB2441 NONE
      BB2440 2592995 .. 2593010 -    -6  -3.28712   CGCCTCGGCGTACAA              GCCCGC GCCG GCGGCC               CCTAGCGCACGTACG  52 27
      BB2438 NONE
      BB2437 NONE
        norM 2585380 .. 2585406 -  -6.5  -3.83378   CCTGAAAAGAGAGAA        GGGCGGCTA-GG CGCG CCGCAGCAGCCC         CACGCGGTCGCGGCG  64 5
        amaB 2584044 .. 2584093 - -20.8  -3.57144   TGGTCCATGGGGAAA CT-CGG-GGGCGGGCCGGCTATGC TACC GCATCGCCGGCCCGCCGGCCGCAG CTAGCGCGACAGGCG 100 26
      BB2431 NONE
      BB2430 2582721 .. 2582750 - -12.8  -2.97171   TACGCCATGAAATCA       GGCGCCAGTCCC CATGCC GGGACAGGCACC        GGCATTCCTGCGGGG  71 47
      BB2428 2580352 .. 2580372 -  -6.7  -3.21218   ATGTCGGACGAGGAA            CGGGCCGTA CTG TTCGGCCAG            CCGGGCGCGCCGCGC  54 54
         gor 2577388 .. 2577427 - -13.4  -2.60723   GGACTGGCAAGCAAT  TGGCGGGTGCCAGTCCCC CAGT GGGGACAGGCACCCGGGG   GTTAGGTTGCCGTTC  67 27
      BB2423 2576467 .. 2576500 -  -3.8  -3.17392   TACGGGTCAAGGCAA     TTTCTCCGGTGCGCC CCGGC GGCGCAACAG-GCAA     TTATCGCACTTTGCC  47 108
        aroG 2574833 .. 2574883 - -17.5  -3.10895   CGCAATACATACAGA CCCGCCATGCGCGTCAGGCCGCGCC CGC GCCGCAGCCGG-CGCGC-TGGCTGG CGGGCCTGGACGCGG  82 485
      BB2419 2572743 .. 2572753 -  -2.4  -2.71461   AGAATAGGAAACCGA                 GGCC CGT GGCG                 GCAATGCCGATTGCT  38 101
      BB2418 NONE
      BB2417 NONE
      BB2416 NONE
      BB2415 2567486 .. 2567532 - -17.2  -3.56821   AGGAGATCCTGGAAA GCCGGCGCCAGGCCGGCGAAG GGGACG CCGCGCCGGCC-GGCGGCGAC GGGCCTGCGCCGCTG  93 418
      BB2412 NONE
      BB2411 NONE
      BB2410 2564083 .. 2564108 -  -8.9  -3.06671   ATACCGACCGCAAGA         TCCGCGAC-GCC GTG GGCGGCCGCGGC         TAGCGCCGCCAGGCG  57 47
      BB2408 2563251 .. 2563261 -  -2.4  -2.71712   TCTCGCGGGCGAAAG                 CGGG CCC CCAG                 TATCCCGGCAAGCGG  38 75
      BB2407 NONE
      BB2406 2560609 .. 2560623 - -11.4  -2.79831   GCAACGGGCATGAGA               CCACCG CCA CGGTGG               GCCTGATGGCCGGTT  59 91
      BB2404 2558984 .. 2559041 - -32.7  -2.83403   GCGCCGCCAGGAAAG CCGCCATCGCCCGGCCCCCCGCCCGGC ATGG GCCGGGCGGGGGGCCGAAGGACGAAGG ATGTTGCTATTAAAC 100 103
      BB2403 2558183 .. 2558209 -   -10   -3.5393   ATGATCCGGCGCAAA         TGGCCGCTCAAC TGA GCAGGGCGGCCA         CCAGATCGCGGTTGG  69 6
      BB2402 2555941 .. 2555961 -  -5.3  -3.57144   GCCTGGACGCGCAAA            GCATTCGCT TCG AGCGGCTGC            TGCCCGGGCCCATCG  54 514
      BB2399 2554499 .. 2554550 - -11.6  -3.14931   GGGATGGCGCAGCAA CTGGCCGGCGCCGAG-CGCATCGTCG ACGC CG-CGGTGCGGCGCG-CGCCGGCC-G ACTGAGCCGGGCGCG  66 41
      BB2396 2553584 .. 2553615 - -24.6  -2.82759   AAGATACCTATGACA      CAGGAGCCTGTCCC GGCG GGGACAGGCTCCTG       CTGAATCCTATGCCG 100 164
      BB2394 2551769 .. 2551787 - -10.2  -3.01712   TCCTGCCGCTGAACA             GCCGCGAG CGC CTGGCGGC             GATGCGCTACGACCT  59 358
      BB2392 2549784 .. 2549799 -  -4.6  -2.78384   GGGTGGCCGACTATA              TTGCGC GGCT GCGCGA               CGACCCCGAGCTGGC  43 498
      BB2389 2547056 .. 2547078 - -11.3  -2.70932   GGCGCTGTCGAATTA           CCAGCAGAC CAAGT GCCTGCTGG           TGAGCTACAGCGCCA  59 197
      BB2387 NONE
      BB2386 2542140 .. 2542156 -  -5.8  -3.17723   CGAGGGCGAACGCAA              GCGCCT GCTGG AGACGC              TGATGCAGGTCGCCA  50 439
      BB2383 NONE
      BB2382 NONE
      BB2381 NONE
      BB2380 NONE
      BB2379 2533400 .. 2533426 - -11.5  -3.55444   GCCGCATTCTCGAAA        CGCTGCGCCGGG AAAT CCTGGCGC-GCG         CGCGGCCGTAGCCGC  72 46
      BB2377 2531751 .. 2531775 -  -9.9  -2.76964   CGATACGGAAGATCA          GCTGCACGCCG TGA CGGCGTTGAGC          GGCAGCGGTCCGGCC  56 338
      BB2375 NONE
      BB2374 NONE
      BB2373 2527812 .. 2527830 - -11.6  -3.01712   TTGCGGCGGCCAAGA             TCGCCCGC TAT GCGGGCGC             CTTGCGCGCCTGCCT  65 64
      BB2372 NONE
      BB2371 NONE
      BB2370 NONE
      BB2369 NONE
      BB2367 2522779 .. 2522813 - -20.7  -2.71681   CAATGTGGCCAAGGA    GGCGCGGCGCCTGCCG CGCT CGGCCGGCGCCG-GCC     TCGACGCCCTGGTGG 100 54
      BB2353 NONE
      BB2352 2506342 .. 2506359 -  -4.1  -3.33696   GGGGGCGTCAAGCAA             TCCG-GCC TGG GGCGCGAA             GGCGGCCGGCACGGC  47 87
      BB2344 2497315 .. 2497366 - -14.4  -3.29144   TGAGCCCTGGCACAA GGC-GGGCCGCCGGGGCCTCGCGC GGCGAA GCGCAAAGCCCCGG-GGCACAGGC TCATTCCAGCCGGAT  78 26
      BB2341 2493501 .. 2493539 -  -3.7  -3.68988   CGCCAGCGAACACAA  GCTGAGCGCGCAGGACTGC GAG GCCG-CCTGCGCGGCC-GT  GACCTATGTGCGCGA  55 493
      BB2339 NONE
      BB2338 2489022 .. 2489042 -  -2.3  -3.15841   ACAATTGCATCAACA            TGCGGATGC AGA GCGGCCGCG            GGGTCTATGCATGGG  43 303
      BB2336 NONE
      BB2335 NONE
        opdE NONE
      BB2331 NONE
      BB2329 2480746 .. 2480760 - -11.4  -3.08798   AGGCTGGATGCAATA               GCGCTG ATC CAGCGC               GTCGACGTGCATCGG  66 491
      BB2325 2476452 .. 2476473 -  -2.1  -3.47349   CTTCGAAAGCCATAA           CTCCGGCGCC AGC GGC-CAGGTG           ATCGGCCTGATGCCG  47 199
      BB2322 2472042 .. 2472052 -  -2.4   -2.5092   CAACAGGCGATCAAT                 CCTG AGT CGGG                 CCCGTGCCAGCGTTG  37 103
      BB2317 2467581 .. 2467621 - -11.7  -4.07618   CCTGGAACAAGGAAA CGGGTTGGCGGCGCGGCC GGCGCG GGCCGCGCGGCGC-CCCG  GTGGATCGGGATACG  81 156
      BB2316 NONE
      BB2315 2465150 .. 2465183 - -19.5   -3.1876   AAGCTGATGGAGTAA     GCGGTGCCGGTCCCC ACGC GGGGACCGGCGCCGT      CCTGGCAGTCAAGTG 100 106
      BB2310 NONE
      BB2309 NONE
      BB2308 2445698 .. 2445724 - -17.3  -4.64861   CCGGCGGAAAAGAAA         CGGACGCCAGC TTTTG GCCGGCGTCCG         TTGGGTTGGAGGGTT 100 95
      BB2297 2427092 .. 2427110 -  -5.8  -2.62735   ACAGGCGCGACAGCA             GCGGGTGG ATG CCGGCCGC             TTCGAGGTGCTGGCA  45 67
        recJ 2425458 .. 2425469 -  -7.2  -3.65812   CGGTTTGTAACAGAA                GGGC GGCG GCCC                 TCAGGCGGCGTGCTC  59 26
        prfB NONE
      BB2294 NONE
        lysS NONE
      BB2292 NONE
      BB2284 2412773 .. 2412788 -    -6  -2.50699   GCTCAAGGAAGAGAT              GGTGGC GTTT GCCGCC               GAGCATTTCGACCTG  44 405
        tyrB 2402247 .. 2402263 - -13.7  -5.45802   GCCGCAAAAGAAAAA              CGGAGCC ATG GGCTCCG              CTTCTCGATGCCGGC 100 51
        lexA 2401446 .. 2401460 - -12.8  -5.15969   CCCCAAGGCAAAAAA               GCCCCC TCG GGGGGC               AGCAAGCCCGCATAG 100 75
      BB2257 2387533 .. 2387557 - -22.9  -4.11692   CAGCGACCCGCAAAA          CCGGGCCCGGA TCA TCCGGGCCCGG          TTTTTTTTCGGCTAT 100 92
      BB2252 2380673 .. 2380698 - -14.7  -5.14563   GGCCGCATGAAAAAA         GCCCCATTGCC TCGC GGCAGTGGGGC          TTTTTGTTGCGCGCC 100 45
      BB2245 2376150 .. 2376186 - -26.8  -4.56597   CCCCGTCCGTAAAAA    GAACTGCCGCCATCCC TTGTG GGGATGGCGGCAGTTC    GACTGCGCACGCGAA 100 70
      BB2244 2375214 .. 2375231 -  -9.8  -3.17051   GCTGTATGAGCAACA             GGCGGC ACGGTA GCCGCC              GTCATAGCGGGTCGA  60 27
      BB2243 2374398 .. 2374416 -    -3  -2.64155   GGGCGCGGAAAGGCA             TCACCACC CCC GGTAGCGG             CGGGGCGTTCGTATC  39 7
      BB2242 2373842 .. 2373864 -  -7.6  -3.63991   GATGACGCTCAAGAA           TTGGCCGCCG CTG CGGCCGCTAA           TGCTGTTGGCGCTCG  60 278
      BB2202 NONE
     BB2201A NONE
      BB2201 NONE
      BB2200 2345916 .. 2345933 -  -3.3  -3.54424   GTTGACGCCCTGAAA             GCGTTCGC GCA GCGC-CGC             CGCTTCTTCCTCGAT  49 52
      BB2199 NONE
      BB2198 2343653 .. 2343668 - -10.4  -5.46657   CAGGGCAATAAAAAA              GCCACC CGGA GGTGGC               TTGCTTTTTAGGGCG 100 47
      BB2197 NONE
      BB2196 NONE
      BB2195 2342516 .. 2342536 -  -3.1  -2.73483   AGGTGAGGGGAAGCA            TGGTCAGGC CTC GTCCGACCG            TGCAGCCATGTCGCG  40 8
      BB2194 NONE
      BB2193 NONE
      BB2192 NONE
      BB2191 2340237 .. 2340251 -  -5.6  -3.04144   GGTTGATGCTGAACA               TGGGGC AGG GCACCA               AGTGGTGCTACGTGG  48 100
      BB2190 NONE
      BB2189 NONE
      BB2188 NONE
      BB2187 NONE
      BB2186 2337476 .. 2337509 -  -6.6  -3.68073   GAGGCTATCGAAGAA     GCTGTCCATCCTGG AACTGG CCAGGATGGTCGGA      CACCGGGATCCGCGC  61 94
        dapC NONE
        dapD NONE
        dapE NONE
      BB2181 2332201 .. 2332211 -  -4.6  -2.64912   GGGTCAAGCCAGAAG                 CGCG TAT CACG                 TGTTCAATTGTTCGC  43 21
      BB2180 2330226 .. 2330236 -  -2.4  -3.58365   GAGTATAGGAGATAA                 TGCG TCT CGCT                 GGTTTTACTCTGCGC  50 74
      BB2179 2326836 .. 2326850 -  -7.1  -3.53012   CCCGGGCCCGGGAAA               GGCTG TATCT CAGCC               TGGCGCAAAGCCGCA  58 488
      BB2176 2323088 .. 2323105 -  -5.5  -3.53012   TCGTGGCGGCCGAAA             CCGGGCCC GGC GAGCC-GG             AAGACGCGGCCGGCT  55 39
        ribF NONE
        ileS NONE
        lspA 2316501 .. 2316516 -    -6  -4.08945   AGCATGGCGGGAAAA              GGGCGC GGCG GCGCCG               CCTGTCAAAGTGGTG  66 104
         dfp 2315064 .. 2315116 -  -9.2  -3.53174   AGAGGCGGAGAAACA GCAACTG-GA-AGCCCGGCC-GCGC TTTCTG GCGCTGGCCTGGCTGTCGCTGTCGC ATTCGCTGATCGAGG  61 191
      BB2168 2313220 .. 2313234 -  -3.4  -3.57144   GGTTCCAGGCCGAAA               CCAGCG TGA CGGCGG               CGCTGCGCGAGCGCG  51 498
      BB2166 NONE
      BB2165 2311315 .. 2311337 - -16.2  -3.13432   GGCAACAGGAGTGAA           GCCGGCGCCC GCG GGGCGCCGGT           ATGGGACGGGAAAGC  82 72
         dut 2310704 .. 2310716 -  -3.3   -3.8647   ACCCACCAGATGAAA                TTCGC CGA GCGCA                GTTCGGACCGTACCC  58 150
        osmC NONE
      BB2156 2304558 .. 2304575 - -14.1  -4.13767   GGTGGCACGGCAAAA             CGGCGCC TTGC GGCGCCG              TTTTTTTCGTTGCGT  93 151
      BB2149 NONE
      BB2148 2296402 .. 2296418 -  -6.5  -3.39327   CGTGTACAGCCAGAA              CGTCAAG ACG CTGGACG              CCTACTACGGTGCGC  52 363
      BB2146 2294875 .. 2294896 - -13.7  -3.54424   GCTGAGGCCGGCAAA           GGCGGCGGCG CGC CGC-GCCGCC           GGATCCTTACATGGG  81 32
      BB2143 NONE
      BB2142 2290473 .. 2290488 -  -3.3  -3.73953   ATGAGCGCGAGGAAA              GGAAA TGCGAC TTTCC               CCGATCGCTATGCGC  54 70
      BB2141 NONE
      BB2140 2289591 .. 2289607 - -12.3  -3.56594   CCAAATTCCTGCAAA              GTGGTGC CAA GCACCAC              CTTAAAAGCCGCGTC  77 189
      BB2126 2273996 .. 2274050 -  -8.4  -3.96148   GCTGCCGAGCAGAAA CCCGGCCAGTAA-GTCCGG-GCCGCA AGCCG CGCGGCGCCCGCCGTCTCAGGCCGGG CGCGCGCGCCGGACC  72 16
        mobA NONE
        moeA 2261118 .. 2261132 -  -7.8  -2.62184   CGGTTCGTCAGATTA               CGCCGT CGA ACGGCA               GCACGTCGACCGGCT  50 3
        mobB 2260405 .. 2260417 -  -3.3  -4.36914   CGCTGTGGCAGAAAA                TGGGC GCG GCCGA                CGGCAATGCGCCGCC  67 162
      BB2109 2253930 .. 2253948 -    -8  -3.53012   CCTCCTTGCTGCAAA             GCGGCGGC GAT GCCGTCAC             GCGGCAGATGCTGGC  58 170
      BB2105 2250001 .. 2250021 -  -2.5  -3.31144   CCTTGACGCGCAGAA            TCTCGCTGA CTT TCAACATGA            TGTTCCTCCCGGGGC  45 60
      BB2104 2249328 .. 2249353 - -16.9  -3.12595   TGCAATGATGCAATA         CGCCGCGACGCA GAT TGCG-CGCGGCG         TGCCGCTGCGCGTGA  80 233
        thrB NONE
      BB2101 2246208 .. 2246218 -  -4.6  -3.30124   CGCTATCGCGCAGAA                 CGCC ATC AGCG                 GGCCGAACGCCTGGC  49 374
        metR 2222925 .. 2222957 -  -8.9  -4.07568   GCGCTTTGGCGAAAA      GCCCGCCGACCGCGC CGC GTACGCGCGGCAGGC      CCGCTTCCTGGCGGG  72 179
      BB2075 2220317 .. 2220367 -  -7.2   -4.0162   GGGCCACAGGAGAAA CAGCGGCGCCAGCATCCAGTCGAG GAT CTCGCCCAGCAGCGAGCGCTGCGG CGGCGCGAAACTCGG  67 105
      BB2074 NONE
      BB2073 2217038 .. 2217052 - -11.4  -6.06723   GGCGGCAAAAAAAAA               GCTCCC TGT GGGAGC               TTGAAAAAGCCGGAT 100 75
      BB2064 2208262 .. 2208276 - -12.8  -2.70932   CTGCTTGTGCAATCA               GGCCCG GCG CGGGCC               TAGGAGAGGGCTTCG  68 25
      BB2063 2206711 .. 2206733 -   -17  -5.47218   CGCGAGGCAAAAAAA           GGCCCGACAC ATC GTGCCGGGCC           CGTACGGGGCACGCA 100 243
        rdgC 2204982 .. 2205007 -  -6.7  -4.68724   TGATCGAACAGAAAA         GCACG-CTGGCC GAG GGCCTGGCGGGC         GCGGACGTCATTTAC  82 434
      BB2056 2201909 .. 2201956 - -21.2  -4.15788   AACGTGCTCAAGAAA GGGGCTGAGCAAGGCGGCCGGC AGGC GCCCGCCGGCATGCTCAGCCGC ACTGGCGCTGGATCG 100 18
      BB2054 2199221 .. 2199233 -  -3.4   -4.2349   CGCGTAGATCGAAAA                TTCC TCGCT GGAA                CAAGGACTTGTCCGG  64 69
      BB2052 NONE
      BB2051 NONE
      BB2050 2196885 .. 2196937 - -11.2  -2.71144   GACCGCGCTCAACGA GGCCAGGCCA-GGCGATCCGCGCGAT ACC ACCACGCCGGCCGCCATGGCC-GGCA ACCTGCAGCGCCTGT  59 363
      BB2048 NONE
      BB2047 2195290 .. 2195311 -  -2.9  -3.39556   AACGCCTTAACAATA           GCGTGCC GATTGCGT GGCATGC            AAGAACCGATGCACG  47 79
      BB2046 2194484 .. 2194510 -  -7.9   -5.1101   GGAGGAGGGAAAAAA         GTGTTGCCGGG GCAGG CCCGGCAACGA         TTGTGCGGCGCGCCG 100 44
      BB2044 2191607 .. 2191619 - -10.5  -3.37796   GCGCACGATGCAGAA                GCCGC GGT GCGGC                TGAGCGCGGGCGAGC  63 525
      BB2035 NONE
        amtB 2182240 .. 2182258 - -11.7  -3.65046   GGCGCATCGCAACAA             CGGGGTC GTGAT GACCCCG             TTGTTGCATTTCCGG  74 53
      BB2030 2176874 .. 2176920 -  -9.2  -3.06796   GGCTATGTGATGGAA TCGGGCGAGATCACGCTGTCCG GGC CGGCCCGCGAGATGTTGCACGA TCCCAAGGTGCGCGC  55 126
      BB2016 2153520 .. 2153540 - -15.4  -5.13343   CAATGCAAAATAAAA            GGCGGGGC ATGCA GCCCCGCC            TCAAATAATAACGAC 100 92
      BB2015 2152923 .. 2152938 - -10.4  -4.62069   CGGGCATGGCAAAAA              GGAGCC GTAA GGCTCC               TTTTTTGCGTTCCGG  91 81
      BB2010 NONE
      BB2009 NONE
      BB2008 2145561 .. 2145587 -   -15  -3.60865   GATTCTAAAGCAGAA         CGCCGGCTGCGC GGG GCGGCGCCGGCG         CGGCCGGGTCAGGGT  87 34
      BB2007 NONE
      BB2006 2144479 .. 2144495 -  -2.1  -2.64099   CGGTCCGAGCAGAAT              GAGACGC ATG GGGGCTC              CTGATGGGTTTGTTT  38 108
         adk 2143768 .. 2143822 - -16.4  -2.63723   TGGCTAGCAATGAAG GCG-GGCAGGGCGCGCGCGGCCGCGCA CCCC TGCGCGGGCG-GCGCGG-CGGCCTCGC GGCGCGGTTTAGCTC  81 34
      BB2004 2142945 .. 2142967 - -16.3  -3.56972   AGGGTACCAAAGCAA           CGTGCCGGC ATCGA GCCGGCACG           TCGGGGGGAGGGATT  91 39
      BB2003 2141282 .. 2141314 -   -12  -4.20516   TGTCGATCCAATAAA      TGCAAAGACCGGCC GTAAG GGCCGGTCTTTGTT      GTGATTTTCACTATT  95 74
      BB2002 2140077 .. 2140100 -  -6.8  -3.58037   TATGAATTCGGCAAA          GTCAGACATTG TAT CAA-GTCCGAC          GGGGATTGCAAGCCC  59 74
        rpst 2139724 .. 2139741 - -11.3  -5.45802   GCGCCAAAACAAAAA             GGATGCC CGCG GGCATCC              TTTCTGCTTGCCGTA 100 69
      BB1994 NONE
      BB1993 2131612 .. 2131638 -  -8.7  -3.53012   CTGCGGTGCGCCAAA        GCGCGC-CGC AGGCCGGG GCGGGCGCGC         CTATTCGAGCTGGAT  62 26
      BB1992 2130531 .. 2130567 - -10.2   -4.2558   GATTGTCCAGGAAAA   CGCGCCAATTTCCGC TTGATTGG GCGGGA-TTGGCGCG    CAATGGGCAGGCGCC  86 41
      BB1991 2129642 .. 2129652 -  -2.4  -3.01497   GCAGCCGAAAGCATA                 GCCG TTC CCGC                 CCCGGCCGCCTTACT  41 36
      BB1990 2128674 .. 2128703 - -10.7  -3.15503   CCTCAAGACGGAAGA       GCGCGAAGCCTGA TGGT TCAGGCTTCGAGG        TGCGGCTGCATGAGC  63 13
        argD NONE
        argF 2125886 .. 2125910 -    -5   -2.7676   GAAACGCCAACAGGA          CTTTGACAGC AACGG GCCGTCAAAC          AAGAAGTCTAACGAG  44 126
        argG 2124478 .. 2124507 - -23.7  -4.08394   ACACCTGCGGCAAAA       GGGTGCCTGTCCC GGCA GGGACAGGCACCC        TCGCGCGGTTGCCGC 100 41
      BB1972 NONE
      BB1971 2107523 .. 2107533 -  -4.6  -2.92371   ATGGAGGCAACCATA                 CCAG ATG CCGG                 TTTACGGCTGGCTGG  46 53
      BB1970 2105574 .. 2105606 -  -3.2  -3.05844   TGTTGCACGCCAAGA      CGGCGGTGGTCGAC GGCGT GTGGTCCACGGTCG      GGTCGAGCAACATGG  43 244
      BB1967 NONE
      BB1966 2100934 .. 2100965 - -20.4  -4.37886   TCATCGCGCACAAAA      CAAAATGCCCGCAA GCGA TTGCGGGCATTTTG       TTTTGAATTCTCTGG 100 205
      BB1963 2099443 .. 2099483 -  -5.8  -3.58536   AAATTGACGGCCAAA  GCCGCCTCAGTCCCCGCG AATGG CGCGCCGGCCGCGGCGGT  AGACTGGCGCAGCCT  57 309
      BB1961 2098674 .. 2098729 - -13.9  -4.11216   CCGTTACGGTTAAAA GTCGCCCTGCGCGGCCCTGGCGCCGA ATATG TCCACGATAGGG-CGCGCAGGGCATC AATAGGCAAGACTGG  93 77
      BB1960 2097178 .. 2097188 -  -8.2  -3.14132   CCGGCCGCTGACGAA                 GCGC GCC GCGC                 TAGTGCTGGCCGGAC  57 25
      BB1956 NONE
      BB1955 2092922 .. 2092937 - -10.4  -5.86332   GCAAGGCAAAAAAAA              CCGGTC GCGC GACCGG               TTTTTTTTCGTTCGT 100 58
      BB1952 2090174 .. 2090193 -   -15   -4.8622   GCCGGCAATGAAAAA            GGCGGCTC ATGC GAGCCGCC             TTTTTCATTGCGCGC 100 49
      BB1948 NONE
      BB1947 2084978 .. 2085006 - -14.6  -5.40072   GGCCGGCGAAAAAAA       GCCCCGCTGG-CG TGGT CGTCCAACGGGGC        GGCTGCATGGCGGGC 100 78
       pntaA NONE
       pntAB NONE
        pntB 2081613 .. 2081625 -  -4.7  -3.55622   GGGAACTGCTGGAAA                GCGGC GAG GCCGA                TGCCTGGAGCCTGGA  54 334
        bfeA 2078497 .. 2078507 -  -6.8  -3.31144   TCGCCATGGTCAGAA                 CGAC ACC GTCG                 CCGTGGCGTAATAGG  55 9
      BB1941 2077097 .. 2077113 -    -5  -3.15544   GGCCATCGTCATGAA              CGCCTC GGGTT GCGGCG              CCATGGTGAAGGAGT  47 489
        fhaL 2058839 .. 2058876 - -16.4  -3.61398   TGTCGGTTTCAAGAA   TGGCACCGACGGCAAT GTGAAG ATCGCCGTCGACGCCA    TCAAGGCCGCCTCGC  85 523
        bph3 2055180 .. 2055201 - -18.7  -5.06414   GCGGCGCAATAAAAA           CGGCGCGCC TTGA GGCGCGCCG            GCATTCCGGGACGAA 100 49
        pepN 2051628 .. 2051640 -  -3.3  -2.74192   TACGTTTCAAGAGTA                GCTCC TAA GCAGC                CAGATCCAAGGCTTT  40 17
         fbp 2050559 .. 2050583 - -14.2  -5.43866   GAACCGTGAAAAAAA          GCCCGCCGGC GCGAT GCTGGCGGGC          TTTTCTCGCGCAAGC 100 45
      BB1924 NONE
      BB1923 2045029 .. 2045041 -  -3.3  -3.07233   TGACAATGGGCAATA                TAGGC TTA GCCGA                TGCTCTTGGCGGCTT  43 18
      BB1922 2043259 .. 2043278 - -13.6  -5.40072   CGCCGGGCAAAAAAA            GAAGGCCC CGCA GGGCCTTC             TTCCGGCATGGGTGG 100 44
      BB1921 NONE
      BB1920 2040703 .. 2040733 - -11.1  -3.06183   CTCAGCTCGATGGAA      GTGCGCGCCCG-CGC GCG GCGCCTGGCGCGC-C      AGTGCGGGCAGCTGG  62 459
      BB1908 2030816 .. 2030834 -  -5.8  -3.14931   TCGAGGCGTTAGCAA             GCGTGGCC GAT GGCAGCGC             CGGGCCCGGGCAAGG  49 98
      BB1907 NONE
      BB1906 2028041 .. 2028083 -  -8.2  -3.42503   TGCCAATACGCAGAA CCCCCCCAGGCTGGCCGTCA ACG TGACGGCCGGGCTGCGATTG CTCAGCCAGGCCCTG  61 369
      BB1904 2024373 .. 2024387 -  -7.8  -2.82516   CGGTCGACGACCAGA               CCACGG TGG CCGTGA               TGCACTCGGGCGTGG  49 316
      BB1898 NONE
      BB1897 2016662 .. 2016686 -  -2.8  -3.42503   GCCCAATACCGAGAA         CCTGCAG-GCC GATG GGCGCTTCAAG          GCGCCGGCCCAGCTG  47 249
      BB1894 2014053 .. 2014072 - -16.4  -4.18018   TTGGCCCATGCAAAA            CGCGCCCC TTGC GGGGCGCG             TTTTCGCTGGCGGAC  95 53
      BB1891 NONE
      BB1890 NONE
      BB1889 2009018 .. 2009030 -  -4.7  -2.92192   GTTCATTCAATGAGA                GGGGG AGG CCGCC                TTGGTGGCCGGGGGC  46 4
      BB1888 NONE
      BB1887 2005785 .. 2005840 -  -5.5  -3.51934   GCGCTGGGACAAATA CCACATCG-A-CATCCTGTGCGC-GCAC TTC GTGCAGCACCCGGACTGGTTCGATGTGG TGGTGGCGTCCAACC  52 400
      BB1884 NONE
      BB1883 NONE
      BB1882 NONE
      BB1881 NONE
      BB1880 NONE
      BB1879 NONE
      BB1878 NONE
      BB1877 NONE
      BB1876 NONE
      BB1875 1991368 .. 1991424 -  -3.7  -3.53012   GCCTGCGCCGTGAAA CGGTGGCGCAGCTGGCGGC-CAAGA TCCGCGCCT TCCTGCGCGGCGAGCCG-GTCACCG GCATGGTCACGCGCC  49 65
      BB1873 1988749 .. 1988767 -  -7.3  -3.61398   GCCCGCGGGCAAGAA             TGGCGCG CCGGC CGCGCCC             GCCGAGGAAGGCGGG  60 272
      BB1871 1986514 .. 1986532 - -17.4  -3.55622   GGCAAGGCCGGGAAA             CGGGCGGC ACG GCCGCCCG             GACGGTTATTGCGCT  93 31
        purD NONE
        hemF NONE
        nadD 1983571 .. 1983583 - -10.5  -3.93489   TAACGATAAATATAA                CCCGC GGG GCGGG                TGTAGACGTGGCGGA  75 61
      BB1867 NONE
      BB1866 NONE
         maf 1981578 .. 1981608 -  -7.5  -2.73364   GGTCGATGCCAAGCA      CCGCAGCCACG-GC CTGG GCGCGTTGCTGCGC       GGCGGGCGCCGTATC  49 470
      BB1863 NONE
      BB1862 1969444 .. 1969457 -  -3.1  -3.99678   AGCGCTACAACGAAA               CCGACA CGA TG-CGG               CTGGCGGCGCCGGCG  58 108
      BB1860 NONE
      BB1859 1963846 .. 1963873 -  -6.2   -3.3344   ATTCAACTCGGACAA        CAGCGGCTCCAG TTCC CTGAAGACGGTG         CCCGCGGTGGGTGCG  52 423
      BB1853 1960053 .. 1960073 -  -4.7  -3.62046   CCATTCGCCCAAGAA           CCTGGCCA TGGCGC TGGCC-GG            CGAGGCCGGCGAGCT  54 285
        acnB 1956483 .. 1956502 - -16.4  -4.94262   TACAGCAAAAAGAAA            GGCCCGCC TTGC GGCGGGCC             CTTTGTCATGGCCGA 100 49
      BB1849 NONE
      BB1848 1954937 .. 1954951 -  -3.5  -3.32844   TTCCCGATCCTATAA               GCCTG CACCC CAAGC               CTATCTGCATGCCTG  47 263
      BB1845 1951098 .. 1951118 -  -8.2  -4.09864   ATCGATGCGTCAAAA            GTTCCCGC GCGAG GCGGGAGC            CGGGCCGACGTGCTC  72 108
        acnA 1948201 .. 1948224 - -19.6  -5.26875   CGTCCAACGAAAAAA          CCCTCCGGCC AGCA GGCCGGAGGG           TTCGGGTCGCGCAGG 100 59
      BB1842 1945975 .. 1945995 -    -4  -3.79687   ACGCGGCAGAAAATA           TCGGCG-CGC ATG GCGGCGC-GA           TCCGGTCAGTGGAAC  56 31
      BB1841 1944822 .. 1944838 -  -2.2  -2.64274   AGGCTGTCAAAGTGA              GGCC TTGAGCACC GGCC              GATCCGGGCAAAGCA  38 60
         efp 1944123 .. 1944142 - -16.4  -6.06723   CGGCGCAAAAAAAAA            CGGGCCGC GCAT GCGGCCCG             TTTCAGTTGCGCCTG 100 56
      BB1819 NONE
      BB1818 NONE
      BB1817 1921545 .. 1921584 - -13.7  -2.90219   GAGAACGCGTAGAGA GGGATGCGGTGCCTGTCCC CGTG GGGACAGGCACCG--TGCC  AACCGTCAATCGTTG  73 31
      BB1809 1910045 .. 1910087 - -10.5  -3.40403   GGGGCTGGACGACAA GCAGGTGATGCAGGCCGCCC ATGC GCGCGGCGTGC-TCACGCGC GCGCTGTCGCGCTAC  65 173
        goaG 1907280 .. 1907323 -   -34  -3.06815   ATCCTCCTCAATACA GACGCGGGATGGTGGCGCCC ATGG GGGCGCCCCCATCCCGCGTC GAACGATCCAAACAA 100 41
        gabD 1905745 .. 1905768 -   -21  -5.09426   GGCAAGGCGAAAAAA          GGCCGGCGCC CGAA GGCGCCGGCC           TTGCTTGCCCGCGGG 100 47
      BB1805 1904595 .. 1904625 -  -5.4  -2.71712   TGCTCGCCCTGAAAG      TCAGCCGGC-CCT GCGACG AGGTGCTGGCCGA       GGTCGTGTCCTAGGG  44 162
      BB1797 NONE
      BB1796 NONE
      BB1795 NONE
      BB1794 NONE
      BB1793 NONE
      BB1792 NONE
      BB1791 NONE
      BB1790 NONE
        fadD 1881518 .. 1881563 - -20.4  -3.01712   TGCTGCGCGGCAAGA CGCC-GCAGCAGGCGCGCGCC TGGTC GGCGCGCACCGACCGCTGGCG CTATGTGTACTGGCA  87 279
      BB1786 1878605 .. 1878623 -  -4.5  -3.29704   CGGCGATGAAACACA            GCCG-GCC TTGC AGCGCGGC             GCGTCAGCGGGGGTG  47 29
        bfrI 1876129 .. 1876163 -    -4  -3.16564   GGTGTATTCCACCAA     CGCGCCGGACCCGGAT TTC ATCGGCGAGCTGCGCG     CCCTGGCCGAGCGCG  45 254
      BB1778 1867771 .. 1867781 -  -2.4  -3.63627   TGGCGATACGGCAAA                 CCTC GAT GCGG                 CGCGGCAAGCTGCGC  50 110
      BB1777 NONE
      BB1776 1864318 .. 1864356 - -16.1  -2.87132   GCCTGTCCCGACATA  CAG-GGTGTGCCTGTCCC CGCC GGGACAGGCACACTGCCG   TACACCATCGACGCT  80 100
        hmsH NONE
        hmsF NONE
        hmsR NONE
      BB1766 1851736 .. 1851750 -  -5.6   -4.1891   CTGGCCGAACAGAAA               CTGTCC AGC GGGCAG               GCCGACCTGGTGGCG  66 180
      BB1763 NONE
      BB1762 NONE
      BB1761 1848942 .. 1848952 -  -2.4  -2.54523   GCAGACTGGAATGCA                 TGGG TTA CCCC                 TGGAGGTGGGTTTTC  38 19
      BB1760 NONE
      BB1759 NONE
      BB1758 NONE
      BB1757 NONE
      BB1756 1843334 .. 1843361 - -12.8  -3.11687   GCAAGCAGTACCGAA        GCGGCTTGAGAA GACA TTCTCAAGCCGT         TTTTTTGCGCCTGTC  72 168
      BB1750 1836380 .. 1836395 -  -3.2  -4.07568   CCGCGCGGTCGAAAA              GGGC GAGTTGCG GCCC               GATACCCCGGTGGAA  60 198
      BB1734 NONE
        ppiB 1821158 .. 1821168 -  -2.4  -3.06796   CGCCAGCTTATTCAA                 GGAC TTC GGCC                 TTTTCGATGATCACG  42 7
        lpxH 1820231 .. 1820256 - -19.1  -4.99134   ACGCCAAATGAAAAA         GAGCCTGTCCC GACG GGGACAGGCTC          TTTTTCCCGGCGCGG 100 150
      BB1728 1815836 .. 1815872 - -21.8  -2.89564   CGTCGATGGCATACA   GC-AGTGTGCCTGTCCC GGCG GGGACAGGCACACTTGC    CGCTGGAGTCGCTCT 100 84
      BB1726 1813288 .. 1813336 -  -6.6  -3.21924   GCACGCTGCAGAACA TCG-CGGCGGGCATCATGCTGCTG ATC CTGC-GCCCGATCCGCGCCGGCGA GTACGTGGCCCTGAG  50 489
      BB1719 1806013 .. 1806025 - -10.5  -2.52623   TGCCGGGGATAACAT                CGGGC GGT GCCCG                GCGGCGCCTTGCAGC  58 335
      BB1717 1804513 .. 1804528 -    -4  -3.02144   TGATCTTGCTTAATA              CTGTAT AAAA ACACAG               TATATCCCTGATAAA  44 47
      BB1716 1803773 .. 1803785 -  -9.1  -2.80816   GGGGCAGCTACTACA                GCCAG GTG CTGGC                GTTCATGGGGAGGGG  58 412
      BB1689 NONE
      BB1688 1782356 .. 1782378 -  -5.5  -4.37092   AGTCCGTCCAGAAAA          CCCGTCATGC GAAA GCAGG-CGGG           TTTTTGCGTTTCTGC  73 194
      BB1678 1776331 .. 1776345 - -11.4  -5.88471   GAGGACGAAAAAAAA               CCGCCA AAC TGGCGG               TGTGCTGTCGAGTTG 100 47
      BB1676 1775142 .. 1775168 -  -2.3  -2.84448   AATACACAAAATGCA        GTCATTGCCGTG TCCT CACAG-AATGGC         GCGCAGCAACCAGGC  40 14
      BB1675 NONE
      BB1674 NONE
      BB1673 NONE
      BB1672 NONE
      BB1671 NONE
      BB1670 NONE
      BB1669 NONE
      BB1668 NONE
      BB1667 NONE
      BB1666 NONE
      BB1665 NONE
      BB1664 NONE
      BB1663 1766977 .. 1766993 - -15.1  -4.64861   CGCCTCCAAAACAAA              CCCCGGC AGG GCCGGGG              TATCGGTGATCAATT 100 148
      BB1662 1766742 .. 1766752 -  -3.2  -2.72511   CGCAGGGCGGCAAAT                 GCCT GTC AGAC                 TTGCGCGGTCTGCCC  40 20
      BB1661 1765779 .. 1765801 -  -4.1  -4.18401   TTAGACAGTCTAAAA          CTCAGGCGCT TTTC ATCGCCTG-G           CGGTTGAATGTGGGC  62 4
        mutS NONE
      BB1659 1761721 .. 1761739 -  -4.5  -3.62096   CCCCATTAGGGGAAA             CCAGTAG TCAGG CTACAGG             AATCATTCAACGGCT  53 228
        fim3 1760540 .. 1760563 - -18.2  -5.61596   AGCGGCACAAAAAAA          CCGGCAAGCC GCAA GGCTTGCCGG           TTTTTTTTGGCTGGC 100 49
      BB1653 1756069 .. 1756100 - -14.6  -3.02829   CAGAGGCGGGTAAGA      TCGAATGGCTGTAT GGGC ATACAGCCATTCGC       GCGCCTGGGGGCGAA  79 51
      BB1652 NONE
      BB1651 1754397 .. 1754411 -  -8.5  -3.35813   GTCGAGGTTAACGAA               GCCGC GCCGA GCGGC               CCCTTATTCCAGGCA  59 275
      BB1648 1750572 .. 1750601 -  -6.3  -4.08692   GAATTCGTTGGAAAA       CAGGCACTTAGGC GCAA GCCGAGGTGCCTT        TTTTCTTGGGCGAAC  66 148
      BB1647 1748595 .. 1748608 -  -8.1  -3.06261   CGCGAACGCGGAACA               GCTCG AAGC CGAGC                TGGCGGCGCAGGTCG  52 279
      BB1645 NONE
         alr NONE
      BB1642 NONE
      BB1641 1740814 .. 1740829 -    -6  -3.53811   GCTACGTGGTGGAAA              CCGGCG AGAC CGCCGC               GGACCGCATGCTGCG  57 158
      BB1639 1738567 .. 1738593 -  -4.4  -3.13371   CACGTCACCAAGATA        CTGACTGCCGG TTTTAT CCGGCAGTT-G         TTAACTTCCGAAACT  45 126
        brpL 1737483 .. 1737493 -  -2.4  -4.07568   CCCGGGTCCGGAAAA                 GCAG CAT CAGC                 ACGCTGGCGGTGGTG  58 449
        bopN NONE
      BB1615 NONE
      BB1614 NONE
      BB1613 NONE
        bcrD NONE
        bscD NONE
        bscE NONE
        bscF 1715837 .. 1715858 - -12.9  -3.01712   GCTCGGCCCCGAATA           TCGCCGCGC TGAC GCGCGGCGT            CTAGGTCGGCGGCGA  71 66
      BB1606 NONE
      BB1605 1711597 .. 1711626 -  -9.1   -4.4448   AAATCTTGAAACAAA       CTGGGCGCCTGCC GCCC GGCAGGCGCTTGG        CGCATCACGGCGCGT  83 30
      BB1604 NONE
      BB1603 NONE
      BB1602 NONE
      BB1599 NONE
      BB1598 1704785 .. 1704810 -  -4.5  -2.71924   CACGGCCGGGGAAAT         CGCCCAGGCCG TCGT CTGGCTGGCCG          GCGAGCAGGCCTCGT  43 117
      BB1585 1692896 .. 1692927 - -12.2  -3.35679   CCTGGTGACCGACAA      CGGCCATGCCGCGCG GCT CGC-CTGCCTGGCCG      GCCTGGGCGTGATGA  70 216
      BB1563 1667931 .. 1667956 -  -3.1  -4.07568   TGCCGCTGGTGAAAA         GGCCGAGCCGCC GCG GGCAGG-CGGCG         GGCTACAAGCGGTTA  60 38
      BB1562 1666132 .. 1666143 -  -5.8  -3.53811   TCGATCTGCCCGAAA                CCCT GACC AGGG                 TGCAGCGGCGCGATA  57 415
      BB1560 1664778 .. 1664796 -    -3  -2.63631   TCAACCCCTACAGCA             GCGGCG GTTTCCA CGACGC             CGGCCCGGACTACCC  38 68
      BB1556 1661393 .. 1661420 -    -4  -4.03811   GATACCAGGAAACAA        CGATGCGC-GCCA TTG TAGCGGCGCGGCG        CTAACTGGCCGCCGC  60 26
      BB1555 1660800 .. 1660831 - -21.7  -2.54193   CACCAGCCGAACCCA      CGGGTGCCTGTCC CCGCGC GGACAGGCACCCG       CGTCAGACGCTCAGC 100 28
      BB1552 1658313 .. 1658323 -  -2.4  -3.61715   GACGGGTGGCAACAA                 GGCG AAG CGTC                 AATGAAAGTGATTAG  50 95
      BB1551 1657053 .. 1657103 - -10.9  -2.78992   AGTCATCCGAAGAAG TCGATGCCTGTCGGGGCCGCCGC GCCCG GCGGCGGCCGCAGCGGGGATCAG GTGCCCGGCGTGGCG  64 22
      BB1550 NONE
      BB1549 NONE
      BB1548 NONE
      BB1547 1653625 .. 1653639 -  -3.5  -2.52896   GCAGTCCTCAATGCA              CGGTCG CGGG CG-CCG               TCTCGTCTTCGGTGG  39 3
      BB1546 1652337 .. 1652350 -  -9.5  -2.70932   CCTGGTGGCCAACCA               GCCGG CCAC CCGGC                TGCACAGCCAGCTGG  56 448
      BB1539 1643780 .. 1643792 -  -4.8  -3.14132   GTTTGCCGTCAGCAA                CGTG CTGAT CACG                CTGTGGGGACCGGTC  47 70
      BB1535 NONE
      BB1534 NONE
      BB1533 NONE
      BB1532 NONE
      BB1531 NONE
      BB1530 NONE
      BB1529 NONE
      BB1528 1632050 .. 1632067 -  -6.3  -2.66316   GGCTCGAGGACATCA             GC-TGGCA CGA TGCCATGC             TCAACACCGCGCTGA  45 230
      BB1521 1624710 .. 1624725 -  -3.2  -3.01712   TTTTTGGCCCGAATA              CCCG GCTTTATT CGGG               ACGGTGTTGCACGGC  42 54
      BB1520 1623917 .. 1623930 -  -3.1  -3.69256   ACGTACGCAATATAA               CGATGC TGT GCA-CG               GGATAGCCATAGGGG  54 123
      BB1519 NONE
      BB1518 NONE
      BB1517 NONE
      BB1516 1620694 .. 1620718 - -11.3  -3.06815   ACGTCCTTGAAGAGA          GCGGGCGGTCG TGG CGACCGCCTCC          TTACATGACCCGGCG  66 59
      BB1515 NONE
      BB1514 NONE
      BB1513 NONE
      BB1512 NONE
      BB1511 1616854 .. 1616864 -  -4.6  -3.68222   TCTGAACCGCAACAA                 CCGC GCG GCGA                 TCCAGAAATACGAGC  58 98
      BB1493 NONE
      BB1492 NONE
      BB1491 NONE
      BB1490 NONE
      BB1489 1593715 .. 1593739 -  -7.2  -3.28712   CTTCGCGCGCCAGAA         GGCCATGCCGTC CAT GACG-CA-GGCC         GGCGTGTATTCCGCG  55 344
      BB1479 1583700 .. 1583712 -  -6.2  -2.92246   GCAAGCCGAATGATA                GCGC CGGTT GCGC                CTTGTTTGGACAGGG  48 51
      BB1478 1582511 .. 1582555 - -11.4  -3.15544   GCCCAGGCCGACGAA GCGGGGC-AGGCCACAGCCAG GCTG CTGACTGCCGCCTCGCCCGAC ATGCCCCTGGGCGCG  64 370
      BB1473 NONE
      BB1472 NONE
      BB1471 NONE
      BB1470 1574159 .. 1574184 - -14.1  -4.33854   ACCAATAAAATCAAA         GGGTTAGCTCA GCGC CGAGCTAACCC          TTTTGCTTTCGGCGA 100 105
         ppx 1566088 .. 1566123 - -20.4  -2.59748   CAGGCTCAGAAGTCA    GCGGGAGCCAGTCCCC CTTC GGGGACAGGCTCCCGA     GGATCGGGTTTCAGG  91 36
      BB1458 1559186 .. 1559211 - -13.9  -3.57144   GCGGCCAGCCTGAAA         CCGGCGGGCCC GTCC GGGCCGGCCAG          ATCAAGTACTATCGC  84 34
      BB1456 1555590 .. 1555630 -  -3.2  -3.28712   CCTGGTGGCCGAGAA CCTGGGCCACGTGAAGGCGG TCG CCGCCATGAC-CGGAC-AGG ACCTGGACCGCTACG  47 523
      BB1453 1552856 .. 1552905 -  -9.7  -2.53876   CCGGATGTGAACGGA CGAGGGCCAGGATGCGGGGCGCGC GCG GCGCGCCCCGCGGGGTGG-CGGCG GCGCCTAGAGCGCGG  55 30
      BB1452 NONE
      BB1451 NONE
      BB1450 NONE
        gpmB 1548045 .. 1548056 -  -3.6  -4.13767   CGGGCTATGTGAAAA                CCGC CATG ACGG                 CCCACAACCCTTATG  63 409
        talB 1541700 .. 1541746 - -12.9  -4.81249   GGCGAAACCGAAAAA CTCTAGCCGGCGGCGCGGGCAT GCCC ATGCCCGCGC-GCCGCATCGGG CTAGGCCGCGCCGTG 100 26
        pbpG 1524060 .. 1524098 - -12.9  -3.06492   GCACTGACCCCAATA   CGGGCGGCCGGCGCGCG CTTGT CGCCTGCCGGCCGCTGG   CCGTACAGTGGGGGG  72 448
        ilvG 1519097 .. 1519138 -  -2.1  -4.01411   TACGAAAAACTCAAA TCCGGATCGTGGATATGCGG GCG CGGCATCGCCGCG-TCCGCA CGCTTACTGTGCCTT  57 29
        gcdH 1517663 .. 1517685 -  -9.8  -3.28712   CTGGGTGGTGGACAA           CCAGCACGGC GAA ACCGTGCTCG           AACTCGACGCTACCA  63 209
      BB1409 1503742 .. 1503761 -   -15  -5.14563   GCCCGCATGAAAAAA            CCGGACGC TCGC GCGTCCGG             TTTTTTCATGGCCTC 100 44
      BB1406 1500491 .. 1500534 -  -9.4   -3.0127   CGAGGGAATTACAGA TCGCCTGAGCGAGGCAGCGG CGCT CCCCTGCCTGGGTGAGGCGC GCGTACCCGGTTTCA  59 38
        fmdA 1499089 .. 1499117 -  -7.4  -2.63348   CCGAGCAACATGAAG       GGCTCCTTCGCGCG CGC CGCG-GCAGG-GCC       GCGCGCGCGCCGTGC  50 51
      BB1404 NONE
      BB1403 NONE
      BB1402 1496933 .. 1496953 -  -3.3  -3.35046   GCAGTCTCGGAAAGA            CGGATAT TCCCAAT ATACCCG            TTGCCCGGCGGTCCG  47 59
      BB1401 1496252 .. 1496265 -  -9.5   -3.4072   TACGGGCCACGAGAA               GCCCC GGCA GGGGC                ACGATAGGCAGGTAC  64 269
        infA 1495886 .. 1495898 -  -4.7  -2.90496   GCCCGCGGGAAATCA                GCGGC GGT GCTGC                GGCGGACGGCTGGGC  45 10
      BB1399 1495456 .. 1495483 - -11.2  -2.75074   TGCACTGGAACATCA        GCCTGAACGACG CGCG CGTCGATCCGGC         CATCTTCATCGGGGC  59 70
        pitA 1491827 .. 1491856 - -11.3  -2.87132   CGCGGCGCCTACATA       GGCGGCC-TGGTGG TCA CCGCCGTGGCCGCC       CGGCTGGTGGGCAAC  61 124
      BB1390 NONE
      BB1389 NONE
      BB1388 1487949 .. 1487966 -    -4  -3.60805   ACAGCGTAGCGCAAA             CCGGGC CGTCCT GCCCGC              CGGCGTGGCGCGCGG  53 44
      BB1387 1487196 .. 1487217 -  -8.1  -3.64599   CTATTACACCGCAAA           CGA-TGTTGC GGT GCAACATTCG           TGTGGCCGGCGCGCC  63 48
      BB1386 NONE
      BB1385 NONE
        ackA NONE
        fabI 1481378 .. 1481389 -  -7.2  -3.33483   GATCGAAATCATGAA                GCGC CGCG GCGC                 CGAGGTGCCGATTCC  55 470
      BB1379 1476377 .. 1476415 -  -3.8  -3.32844   GTTCGCACGCGAGAA  CGGCCGG-GTGTTCG CCTATGTCAT CGAGCACGCCGGGCG   GCACCCCGACCCCGA  47 104
      BB1374 1469998 .. 1470008 -  -8.2  -3.53091   ACCCGTTTGCCGAAA                 GCCC GGT GGGC                 GCGCAGGGGCTGATG  61 336
        ubiD NONE
        cysG 1463928 .. 1463968 - -14.7  -3.18582   TACGGTACGCACCAA CGGCATCGCGCACCGCAC CGAACT GCGCGGCACGCG-CGCCG  AACTGGGCCTGGGCA  77 221
        queA NONE
         tgt 1456128 .. 1456158 - -17.6  -2.73364   GGCGCAGCGCAACGA      GGGCCGCGCCGCC GGGGGG GGCGGC-CGGCCC       TAGTCGACCCCGCGC  84 25
      BB1361 1455636 .. 1455654 - -17.4  -3.65046   GGGTGAGCGGAACAA             GGCCCCGC CAC GCGGGGCC             TTGTGTGACCTTACA  93 36
        secD 1453664 .. 1453689 -  -2.5     -3.37   TGAATCCGGAAAAAT         TCCATGTTTCGC CTT GCGTATCA-GGA         TGGCGGGCGGCCGGG  45 54
        secF 1452680 .. 1452709 - -22.2  -5.08824   GCTGCATGTAAAAAA       CCCTGCCCGGCC GTATTT GGCCGGGCAGGG        TTTTTTTACGACCGG 100 49
      BB1357 NONE
      BB1356 NONE
      BB1355 1448723 .. 1448758 -  -5.3  -3.31905   ATTTTGCATACAACA    GCGGCCATTGTTCCCC GATTT GGGGCGCATTGGC-GC    CAATCTGCGCGGCGC  51 43
        corC NONE
         lnt 1445618 .. 1445650 -  -6.2  -3.57144   TGGGCCACGTCGAAA     CGCTGC-AACCGCCG TTCT CGGCCATTCGCCGCG      AAAGCGCCGCGGACC  57 483
      BB1351 NONE
      BB1350 1442084 .. 1442115 - -21.6  -3.37879   ATCAAGCTGAACTAA      GGGAAGGGCGCGCC GCGC GGCGCGCCCTTCTC       AGGCCTGGCGCGCCA 100 24
      BB1341 1429700 .. 1429721 - -14.5  -5.63517   CCCGGAAAGAAAAAA           GCCAGTTGC GTGA GCAACTGGC            TTTTCGGAATCTTTT 100 449
      BB1337 NONE
      BB1336 1425706 .. 1425748 - -15.7  -4.45083   GGGACAGGCACAAAA GATA-GCGGGAGCCTGTCCC CGTT GGGACAGGCTCCCGAGTATT GGAGTTACCACGGCA 100 30
      BB1333 1422501 .. 1422529 -  -6.5  -3.29144   CGAGGTGGTGGACAA        GGCCGGCGATCGC CAG GTGCTGGCCGACC        TGGACGCGGCGGCGG  52 484
        moaC NONE
        moaD NONE
        moaE NONE
        moaB NONE
        moeA NONE
        fdsG NONE
        fdsB NONE
        fdsA NONE
        fdhD NONE
        fdsD 1406742 .. 1406757 -  -2.4  -3.55761   CATTCATGGGTGAAA              CGGCGG CAGG CGGCCA               GTGGCGGAAACCGGC  47 138
      BB1318 1405384 .. 1405413 -    -2  -2.71364   GGAGCGCTTCAAGGA       CCAGCCCTGGCGC GGCGT GGTCCAGG-CCGG       CATTTTCCCCATGAC  39 227
      BB1315 1403870 .. 1403898 -    -3  -4.56597   TGCGGCGGTGAAAAA       GGCCGCGCCATTC TACG GCA-AGCGCGGCG        GCTACTTGACCAGCG  69 27
      BB1314 NONE
      BB1313 1401579 .. 1401629 - -11.1  -4.30576   CCGCGAGGAGGAAAA GCG-GCTGA-CGTCCCGGCTCGAGA ACC TCGCCAGCCTGGACGATCTGCGCGC CATGCAAGGGCGCAT  85 264
      BB1310 1398785 .. 1398816 - -14.4  -3.96298   GAGCCATGAATGAAA      GCCCGCGCGCACGCC GGC GGCGTGCGCGCTA-C      AGCACCAGGTCCTGC  93 22
      BB1309 NONE
      BB1308 NONE
      BB1307 NONE
      BB1306 1394909 .. 1394941 - -14.1  -3.53012   GCGCCCGGGCGCAAA     CGCG-GGCGGCGCG TTCAGC CGCGCCGGCGCGCG      CGCAGCTCGTGGCGC  81 7
      BB1305 1394132 .. 1394145 -  -3.7   -4.1899   GGATCGGATTGAAAA               GGGCG GCTG CGCTC                AGACCGAGCGCGTGA  62 24
      BB1304 NONE
      BB1299 1390229 .. 1390245 -  -5.7  -3.42503   CGGCAAGACCTACAA              CGAGGCC AAG GACCACG              GGTTCATGTACCAGC  55 128
      BB1296 1387411 .. 1387432 -  -3.6  -4.11216   GGGCCACGTGGAAAA           GCCGCTGCC GGTAT GGC-GCGTC           GTCTACGACGATCCG  63 280
      BB1292 NONE
      BB1291 NONE
      BB1290 NONE
      BB1289 1380380 .. 1380399 -  -2.8  -3.23216   GCGCACCACGAGCAA            GGCATAGCC TCG GGC-ATGGC            GTCGACGACGCTGAA  43 280
      BB1287 1378643 .. 1378664 - -18.7  -3.28712   TTGGTTCGCCGACAA           CCCCCCGGG CTTG CCCGGGGGG            TTGTCGTTTGTGGGG  93 66
      BB1276 1367528 .. 1367560 -  -8.9   -2.6155   CCGCCGAAGACGAAG      CGCGGCGCGGTTAGG GCG CCTGCTCGCGCGGCG      TGCGGGCAAGCCGCG  53 3
      BB1274 1365321 .. 1365348 - -10.6  -2.78384   TCCTGGGCGAGGAGA        TCGCGCGCTGG GGCACGG CC-GCGCGCGA        GGCCGGCGTGACGCC  59 60
      BB1270 1361372 .. 1361403 - -16.6  -2.62184   GTTTTGGGCACATCA      TGTCCCCGTGGCGGC AGT GCCGGC-CGGGGACA      TGGCCGGCGTCACGC  81 420
      BB1266 1358650 .. 1358668 -  -6.6  -3.57263   ACCGCGACTTCGAAA             GCATCGGC CCG GTCGACGC             GCTGCTGGTGGGCCG  59 64
      BB1263 1355251 .. 1355277 -  -6.4  -3.40403   GTTCGGCCAGCATAA         CGCGGCGGCC TCAGGCG GGCGGGCGCG         GCGCGCTGCGCCGTC  55 9
      BB1262 1354393 .. 1354428 -  -2.3  -3.90112   CGGTCTTGAACGAAA    TTGCG-GCGCGGCGGG TCTAG CGCGCGGCGCGCGCGT    AGCGGCCGGGCGTCA  55 6
      BB1261 NONE
      BB1260 NONE
      BB1259 1350914 .. 1350933 -  -4.9  -3.53012   TGCCGGTGCTCGAAA            GCCTGTC GGGGCA GACGGGC             GAGAGCGCCGCCTAC  52 453
      BB1257 NONE
      BB1256 NONE
      BB1255 1348102 .. 1348128 -  -8.6  -3.14344   CATGCCCTGCATGAA         CACCTGGGCATG ACG CAGGACCAGGCG         CGCCGGCTGGCGGCC  56 90
      BB1253 NONE
      BB1251 NONE
      BB1250 NONE
      BB1249 NONE
         lon 1341112 .. 1341140 -  -6.6  -3.57144   TGGGTCATCGGCAAA       CTCC-CACCGCGG CGTA CCGCGGCATGGTG        GACACGCGCGCCGGT  59 315
      BB1247 1339660 .. 1339686 -  -3.6  -5.09225   AGGCGATGTAAAAAA         CGTGCCGC TTCATGTCCGC GCGGCGCG         AGGCCGTCACTTTTT  81 517
        ttrB NONE
        ttrC NONE
        ttrA 1334409 .. 1334436 - -11.9  -3.36749   GATGCTGAAGATCAA        GGCCGCTGCGC GCGGCA ACGCGGCGGCC         TACAGCGTGGGCCTC  66 66
      BB1237 1328525 .. 1328536 -  -7.2  -5.00616   CTGTGCCGCAAAAAA                CGCG CGCC CGCG                 ACGGGCAATCGCGAC  91 82
      BB1236 1327862 .. 1327877 - -11.8   -2.8511   CATGACACTAGGATA              GCGCGC GCCG GCGCGC               ACCCGGTTTCTTGCC  66 70
      BB1235 NONE
         ada NONE
      BB1233 NONE
      BB1232 NONE
      BB1231 1324365 .. 1324376 -  -3.6  -3.83026   CTTGGGTAGATGAAA                CAGG ACAG CCCG                 GCCGGCGGCGCCGCG  56 191
      BB1230 NONE
      BB1229 NONE
      BB1228 NONE
      BB1227 NONE
      BB1226 NONE
      BB1225 1318533 .. 1318569 -   -13  -3.14344   CATCCTGCTGACCAA   GGCGCGCGCC-CACAGCG TCG CGCTGCGCGGCCCG-GCC   GCGCAGGCGCTGTTT  68 376
      BB1223 1317017 .. 1317036 -  -2.1  -3.87815   GGCGAGGGCGAGAAA            CTGAACC TGCCCT GGTTCAT             CCAGGATACGCAGGA  56 84
      BB1221 1315773 .. 1315824 - -11.5  -3.30771   CGAGATCGGCGACAA GTTCCTGG-TCG-AGGCCGGCCGGC GCAT GTCGGCCGGCCTGCGGGCCAGCGAC ACGCTGGGCCGGTGG  66 384
      BB1219 1313423 .. 1313457 - -12.1    -4.067   GGAAAGCAAGAAGAA    CCGCGGCC-GCTGAGC GGCC GCTCAGCCGGGGGCGG     GCCGGGTCGCGGACA  84 12
      BB1212 1304805 .. 1304820 - -11.8  -3.14602   GCTATGTGATGAAGA              GCGGGC TGGC GCCCGC               GCTGGTGGAGCTGGT  64 379
      BB1209 1302869 .. 1302907 -  -6.5   -3.5594   AACTCACCCGGCAAA   CCGCCGAGCTGGTCGCG CAGGC CGCCAGCGCCTCGACGG   CTTTGCAAGGGCAGG  57 375
      BB1206 NONE
      BB1205 1297461 .. 1297485 -  -7.1  -3.57144   CGGGGCAGGTGGAAA          CCGTGCTCGAA GAT TTCGAACCCAG          GCCGGTGCCCATACA  60 221
      BB1203 1295469 .. 1295502 - -15.3  -3.54935   GAAACCCTGCTGAAA     GACCGCCTCGCGCAA GGCA TCGCGCAAGGCGACC      TGGCGCCCACCGCGG  83 229
      BB1199 NONE
      BB1198 NONE
      BB1197 NONE
      BB1196 1289677 .. 1289699 -  -7.6  -2.64062   TATAGGAATAGGAAT           GGGCAAGCGC TCA GCGCTTGGGC           GGCGGGGCCGCCATT  50 13
      BB1195 1288367 .. 1288390 -  -4.5  -3.71848   TTCGGTGATGAACAA          CCTGCCCACC GTGCT GGTGGGC-GC          CCTGTCGATCGACGC  58 313
      BB1192 1285517 .. 1285527 -  -5.4  -3.44146   TTTGGTTACAAGTAA                 CGTT TTC AACG                 GCGTGTGCAACTTCA  53 87
      BB1191 NONE
      BB1190 NONE
      BB1189 NONE
      BB1188 NONE
      BB1187 1279164 .. 1279197 - -22.5  -2.70932   CCCCGCGGGGAATGA     CGGGGTGCCTGTCCC CGCG GGGACAGGCACCCAG      GCCGCAGGTGTCGCT 100 86
      BB1186 NONE
      BB1185 NONE
      BB1184 1266163 .. 1266214 - -20.6  -3.34192   AAGGGCGGCAAGTAA GCGGCGCCGCGTCCCGGCCCGGCG TGCG CGCCGGCCCGGGGCGCGGTTTCAC TCCTGCGCCGGCGGC 100 22
      BB1178 NONE
      BB1177 NONE
      BB1176 NONE
      BB1175 NONE
      BB1174 NONE
      BB1173 1254677 .. 1254699 -  -6.9  -3.35679   CGGCGTGACGCACAA           GGCCGTGGC GCGTT ACCAGGGCC           TGCTGGTCGATGCCT  52 304
      BB1171 NONE
      BB1170 1251485 .. 1251507 -  -5.4   -3.7941   CACGGTCTACAAGAA           GCTGATCCGC ATC GCCGACCTGC           ACGACGTCAGCTCGT  58 115
        ribE 1248575 .. 1248605 -  -6.8  -3.39784   GGAGCCTGAAGAACA      TGGCCGAGCA-GC ATCCCG GCACGCTCGGCCC       CAGCCTGGTGCGCCA  55 434
      BB1164 1245093 .. 1245135 -  -4.7  -3.56092   GGAGCATCGCGCAAA GCGGCGACCTG-ATGGTGGC CATG ACCATCGCGCAGGCCGCGGC GGCGCTCACGCTGCC  55 424
      BB1160 1241997 .. 1242035 -  -9.6  -3.14132   GGCCTGGCCGAGCAA GTGCG-CCGC-CGCACCGG CATG CCGGTGCGCGCGGTCGG-C  GGCATCGCCGATCCG  60 213
      BB1150 NONE
      BB1141 NONE
      BB1136 NONE
      BB1135 1219679 .. 1219716 -  -8.5  -4.06687   AGCGCCGAGAAACAA  CTGACCAAGGCGCTGCC CAAGAT GGC-GCG-CTCGGCCAG   CGATCCCAAGCTGGC  72 432
      BB1132 NONE
      BB1131 NONE
      BB1130 NONE
      BB1129 1214034 .. 1214051 - -14.1  -3.01712   GCCGGCCGCCGAATA             GCGCCGC AGGC GCGGCGC              GCCTAGCGCGAGCGG  75 28
      BB1126 NONE
      BB1125 NONE
      BB1124 1207532 .. 1207542 -  -2.4  -2.79183   GCGAGGCTCAGGATA                 CGGC CTT GGCG                 CGCTTGATGGTGGAG  40 7
      BB1123 1206469 .. 1206489 -  -7.5  -3.73224   GCATCTTCCAGGAAA            GCATGACCA ACG TGGCCAAGC            ACGCGCAGGCCAGCG  64 252
      BB1121 NONE
      BB1120 1203749 .. 1203770 -  -6.5  -3.01712   GTGGCCGCGCGAACA           GGCCT-CGCC GGT GGCGCAGGCG           TTCCTGCAATGCGCG  48 86
      BB1118 NONE
      BB1117 1201321 .. 1201345 -  -9.2   -3.8698   GAAGGGAAAGCGAAA         CGG-GGCGCGC TACG GCGCGTCGCCG          GGCGCGGCGACCGGC  73 10
      BB1116 1200221 .. 1200259 -  -9.5  -2.78384   CGCGCTGGGAGGACA  TGCCGACGCAGCACGCCA TCGT CGGCGCGCTG-GCCGACC   TGCCCCTGCTCGAGT  56 122
      BB1096 NONE
      BB1095 1176881 .. 1176919 -  -4.5  -2.79796   CGGCAGGGTAGCACA  CCGGGCGCCCAAGCCG CCTCAGTC CAGCT-GCACGCCCAG   CTGGCGCACCAGTCC  43 5
      BB1094 1175838 .. 1175853 -  -5.4  -2.87132   TTTTCGGTCGAGATA              CGCCGCA AGG TG-GGCG              AGAAATTCTCCGAGA  44 470
      BB1087 1168981 .. 1168996 -  -5.4  -2.88215   TAGGATGAAAGAGGA              GGCGCGT TCA ACG-GCC              CTGGAAGCGGGGCGG  45 17
      BB1086 NONE
      BB1085 NONE
      BB1084 NONE
      BB1083 1164361 .. 1164374 -  -5.2  -2.72344   CCTCATGTGCAAGCA               GCGC CATGTC GCGC                TGTACGAACGGCTGG  43 394
      BB1074 1156235 .. 1156283 -  -6.6  -3.16881   CAGGGAGCTCAGGAA CGGCACGGGCATCAACGACAACA TCAA TGTGATCGTGG-CGCGCGGGCCG TACATCGAGCAGCAG  50 334
      BB1068 NONE
      BB1067 1148783 .. 1148829 - -12.2  -2.70932   CGCCCGGGTGAACTA GC-GCGCCGCCGCCGGCCTGGC CTTGC GCCAGGCCGGTCCCG-CGCCGC CTATTCCGTGATGCC  65 26
      BB1058 1140189 .. 1140223 -  -3.4    -4.258   CCAGGGAGTAACAAA    TGTGG-CGCCCTGCG CCTGCC CGCCGCGCGGCCTCA     GCTGAGCAGCGAGCG  64 23
      BB1057 1139284 .. 1139307 -    -8  -2.93723   GGTGCATGAATCATA          CCGTGGGCGC GCCG GCGCTCAGGG           ACGCGCCTTGCCGTC  54 20
      BB1056 1138583 .. 1138601 -  -7.4  -2.80816   TCGGGATCGAGCATA             TCGACGAC CTG ATCGCCGA             CCTGGAACAGGCGCT  49 101
      BB1053 1134899 .. 1134921 -  -4.7  -2.52464   CGGCGGCCGAATGCA           GCGGGCCGA CCGGC TGGGCGCGC           GCGAACTCGTGCACC  43 333
      BB1050 NONE
      BB1049 NONE
      BB1048 NONE
      BB1047 1129667 .. 1129688 - -10.1  -2.90723   CCACGGTCAAGGAGA           TCATCGCCC TGCA GGGCGATGC            GCGCATGCGCGAGAT  57 78
      BB1041 1122346 .. 1122363 -  -6.3  -3.14132   CTGGTGCCGTACGAA             GT-GCTGG CCG CCAGCGAC             GGCCACGTCATCGTG  50 504
      BB1037 1118318 .. 1118340 -  -4.8  -3.63515   GGCGATCCGCAACAA           CGTCGTGC CCACGCC GCAGGACG           TGGTGATCAAACCGT  54 467
      BB1035 1115963 .. 1115984 -  -8.7  -3.53012   GCGCCCTGTCCGAAA           CGGACC-GTC CCG GACTGGCCCG           CGAGGTGGGCGAGGC  61 484
      BB1030 1111219 .. 1111243 - -15.7  -3.34398   CGGCTGGGCGAAATA          GGCCGGCGC GCAGGCG GCGCCGGCC          GTGGCGAGCCGGCCT  88 40
      BB1027 1107941 .. 1107953 -  -9.1  -3.25823   GCTGCCGCAGATCAA                GAGCG GCG CGCTC                AAGGGATACGCGGTC  59 459
      BB1024 NONE
      BB1023 NONE
      BB1022 1103667 .. 1103698 - -15.9  -3.23711   CCCATAAGCCATGAA     CCGGG-CGCGC-GGC GGCG GCCTGCGCGGCCCGG      CATGGTTGGAAAGTA  86 507
      BB1020 1102599 .. 1102631 -  -5.7  -3.86194   AATCCCCCTGAGAAA    TGC-TCCG-GA-CGGC TGTT GCCGATCTCGGATGCA     AATTCTAGGGAGACC  62 125
      BB1019 1101663 .. 1101708 -  -7.4  -3.14564   CCAGGCGGCCAGGAA GCCGGCCAGGATGGCGAGCCG GGTGA CGGC-CACCAACGTGGCGCGC CGGGCGGGGCGCGGC  55 62
      BB1018 NONE
      BB1017 NONE
        leuC NONE
        leuD NONE
        leuB NONE
        aphA NONE
      BB1012 1094121 .. 1094161 -  -8.2  -3.14132   CCGTTCCTGGACGAA TGGCACACCGTGC-TGGCGG CGC CCGCCCTGCT-GGCGCGCCA GCCGTTGCATACGCT  56 412
        phnA 1092170 .. 1092194 - -10.8  -5.61881   TTTTAAAAAGAAAAA          GGCATTCCAC GGAAA ATGGAATGCC          TTGCCCAGGAAGGCC 100 67
      BB1009 1090781 .. 1090795 -  -5.6  -3.57462   GAGTGCAGGGTCAAA               GGGCTC GAT GAGCCG               GGGAAGGGGCGGGGA  57 6
      BB1008 NONE
      BB1007 NONE
      BB1006 NONE
      BB1005 1085723 .. 1085742 -  -5.6  -3.25823   CGGCCTTTACACGAA            CCG-CGGCG TGA CGCTGTCGG            AGGCGGCGCGCAGTT  49 104
      BB1003 NONE
      BB1002 NONE
      BB1001 NONE
      BB1000 1080120 .. 1080154 -  -5.1  -6.02546   TCAAATCAAAAAAAA    CGCAGCC-GC-CATAAA TTA TTTATATGCAGGCGGCG    CGGCTTTGCGGCCGG 100 49
      BB0999 1078834 .. 1078844 -  -2.4  -3.45027   AGGGCGGACGAAATA                 CGTG GTT CGCG                 TTGGCGGGGCGGCCC  47 59
      BB0998 NONE
      BB0997 NONE
      BB0996 1076002 .. 1076022 -  -6.8  -2.75064   TGGTTGATGGAATGA            CGTCACGC AGGCG GCGTGAGG            CTTGGCGGTTCACAA  48 35
      BB0995 NONE
      BB0994 NONE
      BB0993 NONE
      BB0992 1071930 .. 1071971 - -16.5  -4.30844   ATTTTACGATGAAAA CATGACGCTCC-CGTGGCGC GCG GCGCCACGGGGGGCGGCTTG CGGCCCTGTTTTCCC 100 65
      BB0991 1070695 .. 1070718 -  -8.8  -3.28712   CGGCGGCGGCGACAA          GCGCGCCGCGT CTT AGGCGGCGC-C          GGCCGCGATCTCCAG  59 14
      BB0989 NONE
      BB0988 NONE
      BB0987 NONE
      BB0986 1064974 .. 1064990 - -10.8  -3.05384   GCGGTGCGGATGGAA              GCGGCG GGCCG CGCCGC              TTCGGCATCCGGGGA  62 358
      BB0983 NONE
      BB0982 NONE
      BB0981 1059297 .. 1059340 -  -4.4   -3.0127   GCAGCCAACGATACA CAACCCCCAGTCCCGCGTCAC GCC GCGCCGCGGC-CTCAGGCTTG GGCGGGCGCCGCGGC  44 17
      BB0980 1058559 .. 1058575 -  -3.5  -3.25823   GGTTTCGCATATCAA              CGTGGCC CAG GGCATCG              TGCAGGCCGCCACCG  47 198
      BB0975 1053450 .. 1053467 -  -7.7  -2.57974   ACTAGTATGAATTTA             TCG-GCCG GCA CGGCGCGA             GCCTCCTCAGCGTTG  50 32
      BB0974 NONE
      BB0973 1051821 .. 1051839 -  -3.8  -4.72986   CATTCGTAGCAAAAA             CCCGCT GCCGCCG AGCGGA             TCGGCGGACAGTTCG  78 99
      BB0972 1050986 .. 1051027 -  -5.5  -3.81951   GGGCAGATGATCAAA TCGGCCGGCCTGACGCCGC AGTA GCGGCGGGGCGGCGGCGGA  TCCGCAGGGCGCGGT  62 44
      BB0969 1046994 .. 1047013 -  -8.6  -3.68222   TGCGAATCTGAATAA            TGCGAAGC ACGC GCTTCACA             ATATGCATATAGGCA  65 139
      BB0968 1045500 .. 1045514 -  -2.7  -2.69151   TGGCTTCAGATACTA               CGGGG CTCAT CGCCG               CACTCCTGGCAGGAA  38 82
      BB0967 NONE
      BB0966 NONE
      BB0965 NONE
      BB0964 1041712 .. 1041734 - -19.2  -2.70932   CGCTTGCCTCAACGA           TGCCAGGCCC CGA GGGCCTGGCA           TCCTCGGGGCTCAGC  90 36
       groES NONE
       groEL 1039308 .. 1039331 - -19.6  -4.86621   AGCTCCAATGAAAAA          CCCCGCCAGG CGAA CCTGGCGGGG           TTTTTTTCGGGAAGG 100 84
        brkB NONE
        dgkA 1034561 .. 1034574 -  -9.5  -3.53012   CGGCGCGCTTGGAAA               CGGCG GCGC CGCCG                CTCAGTCCAGGACGA  65 27
         ndh NONE
        pyrF 1032265 .. 1032298 - -26.9  -3.14026   GACACCCAGATTCAA     CGTGTGCCTGTCCCC CTGC GGGGACAGGCACACG      TTGAATCCTGCTTCG 100 104
      BB0950 NONE
      BB0949 NONE
      BB0948 NONE
      BB0947 NONE
      BB0946 NONE
      BB0945 1022384 .. 1022413 - -22.3  -2.78816   TCATGGCGTATGACA       GTGTGCCTGTCCC CGCG GGGACAGGCACAC        TTGCCGGTGCCAGTC 100 66
      BB0944 1020360 .. 1020378 -  -2.2  -3.53091   ACGCGCTGGCGCAAA             TCCGCGCC TTC GACGCCGC             CATCACCCTCACCGG  47 262
      BB0942 NONE
        coaD NONE
         fdx NONE
      BB0939 1016577 .. 1016603 - -12.2  -3.57144   TGCCGGATCCTGAAA         GTGCACCCCGAC ATG GCCGAGGTGCGC         TGGCCGTCGTAGGCC  77 45
      BB0936 NONE
      BB0935 1012394 .. 1012410 - -13.7  -4.56597   GCGGCCCGCGAAAAA              GCCCTCC AGC GGAGGGC              TTTTTTTCTGAGGCG 100 49
      BB0933 1010001 .. 1010043 -  -3.3  -3.66874   TCAACCGCATCGAAA CCGACTATGCGCG-GCGC TATCAGGC GCGCGCGCGCGTGCTCAG GCTGACCGACGGCGA  51 504
        maeB  999768 ..  999782 -    -7  -3.41636   AAGCAAGGCAAGGAA               CGCGAC GAG GGCGCG               CCCGGAACGTCGGCG  55 172
      BB0925 NONE
      BB0924  997650 ..  997693 - -10.9  -2.57344   CAGTCTTGCGACAAT CGGCACGGCAGTGGGGGCGGC CGGG GCCGCCCGC-CGGGC-TGCCG TCAGTTGAGGTTGAT  62 26
      BB0923 NONE
      BB0922  994935 ..  994949 -  -3.4  -3.96327   ACGGCCGAGGAGAAA               GACCGG GCG CAGGCC               GCCATGAATTTCTGC  60 252
      BB0920 NONE
      BB0919  991589 ..  991608 -  -5.1  -4.48741   GAATTTATCATAAAA            TTGAATG GGTAAT CATTCAA             TTTTCATGGCCAGGG  74 241
      BB0918  990400 ..  990425 -  -8.9   -4.7254   ACGCGTCATGAAAAA         GGCCGCCAAGCG CGG CGC-CGGCGGCG         CGCCGGCCGGGAGCG  91 46
      BB0916  983956 ..  983976 - -16.9  -2.84732   TCGAAACCCAGGACA            GTCCGCCAG CGC CTGGCGGAC            TGCGTCAGCCCTTGG  84 80
      BB0915  982122 ..  982163 -  -5.7  -3.96624   GAGTGGGATGAGAAA TGCAGCGGGAGCCCTGTGCG TCG CGCACAGG-CAATTGCCGCA AAGGACAGTGCGCCA  64 367
      BB0914  981040 ..  981058 -    -3  -4.03413   ATTTTCCGAGATAAA             CAGCCGTA ACT TGCAGCCG             TTCGTGCCCAAGCTC  58 139
        mutM NONE
      BB0896  955934 ..  955974 -   -11  -3.53012   CGCGGCCGGCGCAAA GGCCGCCGGCCGGGCC-CA TCGA TGCGGCGCGGCGGTCAGCC  TTCGAGCTGCTGCCA  72 20
      BB0895 NONE
      BB0894  953793 ..  953803 -  -6.8  -3.85817   ACGGTGCCGCAGAAA                 CTGG CGG CCAG                 CGCCGCCCCGCATTT  63 189
        hmgA  951491 ..  951501 -  -2.4  -4.19238   TTTTGAATCGGAAAA                 TGGC CGG GCCG                 CAATGCCCAACGGCG  58 92
        fahA  950051 ..  950078 - -21.4  -5.26875   CCCGCAAGGAAAAAA        GGTGCCTGTCCC GGTT GGGACAGGCACC         TTCGTCACCCGCGGG 100 93
         pgm NONE
         pgi  940087 ..  940117 -  -3.9  -2.57132   CTGCTGCGCGACAAG       GGCGTGCGG GAATTCGTCGAGG CCGCGCGCC       TGCTGCGCGGGCGCG  40 506
      BB0873 NONE
      BB0872 NONE
        folA  925329 ..  925347 -  -4.4  -2.62184   CCTCGCCCGAGATCA             TGGAGCGC GTG GTGCACCA             GGTCATCCGCGAGGG  40 362
      BB0869 NONE
        mmsA  921005 ..  921024 - -11.4  -3.53012   CGTTGTCGTCGGAAA            CGCGCCGCC GGG GGC-GCGCG            AGGATCAAGCTGTGA  72 231
      BB0867  919338 ..  919358 -  -3.8  -3.10012   AATGCCAGCATGGAA            CTCCCTCG GGTTG CGCGGGCG            GGCCAGGCCCGCCCT  45 46
      BB0866 NONE
      BB0865 NONE
      BB0864 NONE
      BB0863  914265 ..  914276 -    -3  -4.60713   CAAAAGACGACAAAA                TGTT CAAA AACA                 GCGGGACAGGCCGCA  72 58
      BB0862  912645 ..  912677 - -13.3  -4.08216   CGAGCCCGCGCAAAA      CGGGCGCGCCGCC GCGAACG GGCGGCGCGCGGG      ACGGCGCTCAGCCGC  89 33
      BB0861  910376 ..  910396 -  -4.5  -3.70902   TGGTGGAGATGGAAA            TGACCTCGC AGG GCGTGGCCT            TCAACACCGGCTACC  58 162
      BB0857  906222 ..  906232 -  -8.2  -3.28712   GGCGCGGGTGGACAA                 CGCC TAT GGCG                 ACCGCAACCTGGTGT  59 427
      BB0848 NONE
      BB0847 NONE
      BB0846  893750 ..  893762 -  -4.8  -3.41051   GCAGTTCGACGAGAA                GTCG TTCGT CGAC                TTCAAGGGCGATGTC  52 372
      BB0841  886385 ..  886414 - -13.5   -4.2828   GCTCAGGCATGAAAA       CGCGCCGCCA-GGC CGT GCCACGGCGGCGCT       GCAGGGGCCGGCGGG  95 50
        metG  884076 ..  884102 - -20.8  -3.55444   GCCGCAGGCCTGAAA         CGGCCGGCCCGC GTG GCGGGCCGGCGG         CGGCGCGCTCAGCGC 100 34
      BB0836  880626 ..  880653 -  -9.1  -3.38991   ACGTGCGCAACAAGA        CCGCCCAGGTC GCGGTG GACCTGGTCGA         AAGCCTGTTCGGCAA  59 94
      BB0833 NONE
      BB0832  875801 ..  875823 -  -4.8  -4.08767   CGTATCGCGCGAAAA          CGCCAGCCC ACTATA GGGCC-GCG           GGCAGTGCGCCGGCA  64 47
      BB0831 NONE
      BB0830  874830 ..  874844 -  -7.1  -5.30616   CGAGGGAAATAAAAA               CACCG GAAGG CGGTG               GTTCATGGACTGTAT 100 110
      BB0829 NONE
      BB0828  874249 ..  874276 -   -17  -3.09831   CGTACCGCAAAAGGA        CG-CGGCCGCCCC GGG GGGGCGGCCGTCA        TGGGGCGAGACCGAC  85 59
      BB0826  872634 ..  872650 -  -5.7  -4.36914   GTCGCGCCCACAAAA              GCAGGCC CGC GCCCCGC              CCGCTTAGCGGACCT  73 30
        modB  871744 ..  871754 -  -2.4  -2.61264   CTGGTCAGCGACAAG                 GGCG GGA CTCC                 TGCAAGGGGTTACAG  38 35
        modC NONE
        modD  869549 ..  869572 -  -5.2  -3.72576   TGCGGCTTTACGAAA          TGCGGCGCAGC TAC GCCGGGCC-CA          AGCCGCAGGGCAGGG  58 394
      BB0821  864855 ..  864907 -    -3  -3.19157   CACCAAGGGCATCAA GCGCGGCCGCGACGGTTCGCTGAC GGTGT ATCTGCAGCACGACGCGCCGGCGC GCGCGCATGCGCCCA  43 161
      BB0812 NONE
      BB0811  851777 ..  851802 -  -5.3  -3.14132   GCCTCCCTGCAGCAA         CGCACCTGGCGC CGC GTGCG-GGTGCG         GGCGGTCGACGGCGA  47 161
        pilT NONE
      BB0790 NONE
      BB0789 NONE
      BB0788 NONE
      BB0787 NONE
      BB0786 NONE
      BB0785 NONE
      BB0784 NONE
      BB0783  821636 ..  821654 -  -2.3  -3.53012   GGGCGTGGGCGGAAA            GGGC-GGC GTGT GCATGCCC             AGGCGCCGGTGCGCC  47 56
      BB0782 NONE
      BB0781 NONE
      BB0780 NONE
      BB0779 NONE
      BB0778 NONE
      BB0777 NONE
      BB0776  811719 ..  811773 - -13.2  -2.78384   GCGGCCTGCACGATA CGGTCGCCGCCGCCCTGGCCCGCGCC GAT GGCGCCGCCCTGGGAGACGGCCATTG CCACCCGCTGGCGCA  67 362
      BB0774  807187 ..  807219 - -18.6  -3.30441   GATCATGGCGTAGAA     CGGTGTGCCTGTCCC AGTG GGGACAGGCACAC-G      CTGCCGCAGGTGTCC  93 61
      BB0770  802811 ..  802833 -   -22  -3.05384   GTCGGCGCGATGGAA           GCGGCGCGGC GGC GCCGCGCCGC           CCGGAAAGGATTACA 100 36
      BB0769 NONE
      BB0768  800066 ..  800078 -  -9.1  -3.02511   GCGAGGCGTTCAATA                TCGCC AAC GGCGA                CGTGGTGCTGTGGCA  55 405
      BB0761 NONE
      BB0759 NONE
      BB0758 NONE
      BB0757  791387 ..  791440 -  -4.3  -2.94144   CCGGCAGGTAAAGGA CGATGA-CGGCCAGCGGCAGGAGCGC GGC GCGGCGCAGCGGCAGGCGGATCATCA GTGCACCCCCCGCGC  44 23
      BB0756 NONE
      BB0755 NONE
      BB0754 NONE
      BB0753 NONE
      BB0752 NONE
      BB0751 NONE
      BB0750  784395 ..  784418 -  -7.3  -4.07568   GGCCGGCCTGGAAAA          GGGCCGGCA GCAGAT CGCCGGCGC           CAGCGCCCAGCAGAA  69 93
      BB0747 NONE
      BB0746  781801 ..  781816 -  -6.8  -3.28712   GCGCGCGGCCTAGAA              GTGCCGC TGG GCGGC-C              GGCTCGTGGGCGATG  54 4
      BB0725  760691 ..  760735 -    -4  -3.02144   CGACCGGCGGCAACA TCGCCTTTCCGTTCACGCCGC CCGA GCTGCGCGC-CGGCACGGCGT ACCGCTACAGCGTCT  43 160
      BB0713  749603 ..  749637 -  -8.5  -3.33696   GTGGTGTTCAAGGAA    GCGCGCGCCCTGTCGCC CTC GGCG-CAG-GCGTTCGC    CGAATTGCTCAGGCG  59 59
        benE NONE
        glyA  742747 ..  742760 -  -3.7  -3.41051   CGACGGGCACTACAA               CTCGC ATGT GCGCG                CCATGCGCAAGCTGT  49 345
      BB0702  736498 ..  736523 -  -8.9  -3.44325   ATCGGCGACAATGAA         GGCCGGCGC GCCATCCG GCGCCGCCC          TGTCGCCGAGAGCCC  62 429
      BB0699 NONE
      BB0698 NONE
      BB0697 NONE
        allA NONE
      BB0695 NONE
      BB0694  729347 ..  729369 - -10.4  -2.80816   CGGGCATCGAGCAGA           TCGCCCGCCG CCG CGGCGTGCGG           GTGAGCCTGGACGCG  56 322
      BB0676  711776 ..  711786 -  -5.4  -3.53012   TGCTTGGCGGCCAAA                 TCGT ACT ACGA                 AATTAATAAAAAAAT  53 72
      BB0675  710658 ..  710703 -   -14  -3.01924   CATCTCGCTGGAATA GCGGCGTGCCGCATGGGCCGCG CAGG CGCGGCCCATG-GACGTGC-GC TCAGCCGCCCAGGCC  75 26
      BB0672 NONE
      BB0671 NONE
      BB0670  706150 ..  706161 -  -5.8  -3.66803   GCTGAATAGTGGAAA                CCCT TAGC AGGG                 CCGCAATGCGCTCGC  57 68
      BB0669  704691 ..  704716 -  -2.5  -3.05596   GACGTCCTGATGGAA         TGGTTCGT-CGG CTG CCGCACCGACCA         TACCTTCGGCCCCGT  41 337
      BB0665 NONE
      BB0664 NONE
        gcdH NONE
      BB0662 NONE
      BB0661  695925 ..  695941 -  -4.3  -3.82084   GGCGAAGATCAACAA              GGCCATC AAC GACGCCC              TGGCCTCGCCCGACG  58 217
      BB0655  689773 ..  689794 -  -2.9  -3.04263   ATCGCAGTCCTAAGA           CGCAGTAAC GACT GATATTGCG            GTCATTCTCCGTTTT  42 58
      BB0654  688574 ..  688586 -  -6.2  -3.16564   GCGCTAGTCTAGGAA                GGCG GCACG CGCC                GGGGAATTGCCGCGC  49 76
      BB0653  687168 ..  687191 - -14.6  -3.64703   GTGTCGTTATGCAAA          GGGCG-CCGCT TCG AGCGGGCGCCC          CGCTCGTCGGTCCGG  87 61
      BB0652 NONE
      BB0651  684319 ..  684331 -  -6.9  -2.70932   CGTGGCCTCGAAGGA                CCGCG CGC CGCAG                CTCGATAGCCTGCCC  46 334
      BB0646 NONE
      BB0645 NONE
      BB0644 NONE
      BB0643 NONE
      BB0642 NONE
      BB0641 NONE
      BB0640 NONE
      BB0639 NONE
      BB0638  672116 ..  672140 -   -20   -2.6563   TTCCTGAAGAAGTGA          GGCGGGCGGC GCGTG GCCGCCCGCC          TTGCCGGGTGCCGGT  91 41
      BB0631  664688 ..  664700 -  -9.1  -3.01791   ACGGCGTCCTGAACA                TCGCC CGC GGCGA                CCGGGTCCGGATGAA  55 445
      BB0629 NONE
      BB0628  661756 ..  661812 - -16.4  -3.53224   TAGGCGGCGCGCAAA GCG-GCCCGGGCCGTG-GGCCGTGCCGG GCG CCGGCCCGGCGTCATGGCGCGGGTTCGC ACAGCGCCATCAGGT  91 9
      BB0623  656197 ..  656236 - -11.3  -3.01712   CGCGGCGCCGGAAGA  CGGCGGTCCCGGC-TGCC AGGCG GGCATGCGGGGGCCGGCG  CGGTTCAGGGCCCGC  65 30
      BB0618  651036 ..  651051 -  -2.5  -3.31144   CGCGCAGCTGGAGAA              GGCGCG CATTC CG-GCC              GGGCGGGTCAATTCG  45 301
      BB0611 NONE
      BB0610  639246 ..  639257 -  -7.2  -3.14132   CCGGCGGGCCAGCAA                GGCG GGAG CGCC                 GGCGGTCGGCGCCTG  51 123
      BB0609 NONE
      BB0608  637358 ..  637375 -  -8.4  -2.62184   CTTCGTGGTAGAGGA             TCGGGC CAACCC GCCCGA              CATGGCGGCCTTGCG  51 174
      BB0604 NONE
      BB0603  630606 ..  630616 -  -8.2  -2.71144   GACGGTCGTCAAGCA                 CGGC CCC GCCG                 AGGTGTTCCTCAACG  52 90
      BB0584 NONE
      BB0583 NONE
      BB0582 NONE
      BB0581 NONE
      BB0580 NONE
      BB0579 NONE
      BB0578 NONE
      BB0577  605684 ..  605739 - -19.7  -4.66833   GCCGAAGGCGAAAAA GCGCGC-CCG-GCGCAGCCGCGCC-GCC TGA GACTGGCGCGGGCGGGCGCGGTGCGCGC CCTGCCGCCTATGCC 100 34
      BB0575 NONE
      BB0574 NONE
      BB0573 NONE
      BB0572 NONE
      BB0571 NONE
      BB0570  599185 ..  599195 -  -2.4  -2.80816   CCTGCATTTATGACA                 CGTC CCT GTCG                 AGAAAGGAGGCGACC  40 7
      BB0569 NONE
      BB0568 NONE
      BB0566 NONE
      BB0565  594538 ..  594565 - -19.2  -3.72576   GCGGGGCGCAGCAAA        GCGGGGCGTTCA GGAA CGAACGCCCCGC         TTGCCGTCGTCCGTG 100 43
      BB0562 NONE
      BB0561  590092 ..  590105 -  -3.7  -2.79796   GGCCATGGTACCAGA               CGGGC AGGG GCGCG                CCCCGCTGCGTTTGC  43 74
      BB0560  589082 ..  589107 -  -4.5  -3.38812   TGCGGGCCAACAATA         TCGTGGCGGAG TAGG CGCCGCCTGGA          GCGGGGCGGCTGGCA  49 76
      BB0557 NONE
      BB0556 NONE
      BB0555  583132 ..  583153 - -11.5  -2.70932   CTTGCGCGGGAATGA           GGCGGCCCC GGAT AGGACCGCC            ATCCTGTCCGCGCCG  62 51
      BB0552  580516 ..  580534 -  -2.3  -2.52464   GTGTGTCGCAAGCCA            CGGCCGCC ATCA GG-GGACG             ATGGTGATGTGCAGG  37 16
      BB0551 NONE
      BB0550  578522 ..  578536 -  -5.6  -4.37199   ATGACAATCAACAAA               CGACTG ATT CAGGCG               ATTCTGGCCGGCGCG  69 377
      BB0547 NONE
      BB0546 NONE
      BB0545  573990 ..  574009 -  -4.9  -2.52464   GTGGCGCGGAATTCA            CGCGGGT TCGAAC ACCGGCG             CATGGCGCCCTTCGG  43 3
      BB0544  572789 ..  572811 -  -6.9  -3.14132   GGGCTGCGCCATGAA           GCGCAGGCA GGGCG TGCCCGTGC           TCGCCATGAGCGTGA  50 157
      BB0530  556370 ..  556384 -  -4.2  -4.25848   AAGGGGCGAGGAAAA               CGATCA CCG TGAACG               CCTACGAGCGTGACA  67 209
      BB0528  555841 ..  555858 -  -3.3  -2.78384   CCGGTTGCCATCACA             GCGCTCCC GAA GGGC-CGC             CGGATTTGCTGCGTA  40 3
      BB0527 NONE
      BB0526  553628 ..  553659 -  -6.4  -2.80479   TTTAATGAAAATGTA      CGCGCTTGGGGAGC CTCG GCCACCGAAGCGCT       GAAAGAAGACGAGTG  49 348
      BB0515  544037 ..  544083 - -11.2  -2.53382   ATCAGCGCCAACTGA GGCTGCGCGACCGCCCGCCCGC CGC GCGTGCGCGCGGCGGCGCTGGG CGCTATAATGCGCAG  62 312
      BB0510 NONE
      BB0509 NONE
      BB0508 NONE
      BB0507  537143 ..  537165 - -14.9  -5.52384   CGCGCAGTAAAAAAA           CGGCCAGAC TTTGC GTCTGGCCG           AATCGATCGGGGCTA 100 106
      BB0505 NONE
      BB0504 NONE
        ampD NONE
      BB0502  532731 ..  532762 - -10.1  -3.25823   GGTGCTGGAGATCAA      CCCGGACCACGCGC TGATC GCGCG-GATCCGCG      ATGCCAGCGATGCGG  63 447
      BB0500 NONE
      BB0499  529808 ..  529833 - -11.2  -5.02357   CAGAACCAAAGAAAA         GGCCCTTCAC TCATAG GTGAAAGGCC          TTTTTTAATTGACTC 100 48
      BB0497  525398 ..  525408 -  -2.4  -3.17075   GCGCTTTCAATTGAA                 TGCC AAC GGCC                 GTGATTTTGCGGTGG  43 352
      BB0495 NONE
      BB0494 NONE
       virD2  522134 ..  522152 -  -4.4  -2.66899   GCGCAATCAATCAAC             GGCTCAGG TCG CCTTTGCC             TGGGTGGTTGGTCTT  42 2
      BB0492  521796 ..  521817 -  -5.2  -2.71712   TCGTTGTGGTTAAAG           GTACAACC GAAGTT GATTGTAC            TTACGGTTAATGCAA  44 54
       virB5 NONE
      BB0490 NONE
      BB0489 NONE
       virB6 NONE
      BB0487 NONE
      BB0486 NONE
      BB0485  518202 ..  518221 -    -5  -2.82668   CCCCAAATCCTAAAT            TTCTTCGT CATG ACGAAGAC             GTTGGGAGTGCTAAT  45 13
     BB0484A NONE
      BB0484  517502 ..  517513 -  -2.2  -3.66378   TAGATTGGAGTTAAA                GAGT GCGC ACCC                 ACTTGCCACTGCCCC  50 9
      BB0483 NONE
      BB0482  514977 ..  514988 -  -4.4  -3.90112   GGGGCTCTAAGGAAA                TTGC GGGT GCAA                 GCAGGCGAGGGGGGG  58 479
      BB0481 NONE
      BB0480  512942 ..  512957 -  -4.7  -3.03243   AGCCAGGCCGGAAGA              TGGAC TACCGC GTCCA               GGCGTGCGAGCCCTT  46 14
      BB0476 NONE
      BB0475 NONE
      BB0474  505008 ..  505032 - -15.8  -3.27525   CGGCCGGAAATGGAA          CAGGGGTTGC TTTCG GCAACCCCTG          TCCGCGATCCGGCGC  82 191
      BB0471  501895 ..  501910 -    -6   -3.5774   ATCGAATCGTGGAAA              CCGCTG TTCG CCGCGG               CGCTTTGAGCGGTAA  57 63
      BB0466  494140 ..  494161 - -11.5  -3.30771   GCACATTCCGTACAA           GGGCAGCGC CGCG GCGCTGACC            GATGTCCTGAGCGGG  66 411
      BB0462  490676 ..  490701 -  -4.5  -3.01712   CGGGGTGTTCGAAGA         GCTGCTGGGCG TGTG CGGCGAGCGGC          TCGCGGCGCTCAGGC  46 35
      BB0447 NONE
      BB0446  464098 ..  464112 -  -2.7  -4.07568   CTGCGCCGGCGAAAA               CGGCG GCGCG CGTCG               AGCATAGCGTATTGC  58 70
      BB0445  463632 ..  463656 -   -15  -4.57073   CACCCTTGTGAAAAA         CCCCGCC-GGC GCAG GCCTGGCGGGG          TTTTTCGTGGGTGGA 100 50
      BB0442  461184 ..  461205 - -11.5  -3.14132   TCTGTTCTTCACCAA           GGCCACGCC TTCC AGCGCGGCC            TAGCCGCGCTTCACG  66 36
      BB0437 NONE
      BB0436 NONE
      BB0435  450431 ..  450448 - -10.5  -3.05384   CGCGGCTGGACCGAA             GCACCGG AACA CCGGCGC              CTGTCCCGACATGGG  63 135
      BB0434 NONE
      BB0433 NONE
      BB0432  447725 ..  447759 - -15.1  -2.52464   GGCTTGCGTAACGGA    CGCGGTTTCCTGCCCC CTGG GGGGCAGGAAA-CGTG     TCAGGCGAAGGTCTG  73 26
        leuA  443726 ..  443756 -  -8.8  -2.66316   GCGGCGAGCAGATCA       CCGCCGTGGCGCTG GAC CTGGGCTACGGCAG       CCCGGGCGCCTTCAC  51 151
      BB0427 NONE
      BB0426 NONE
      BB0425 NONE
      BB0424  438198 ..  438247 -  -9.8  -2.80816   GCCGTAGGCAGCATA TCGGCGACGGCGGCGCCG--CGGA TTTT CCCGCTCGGCGCGGCCGACGCGGC GCCGGTAGGCATTGC  56 396
      BB0422  436636 ..  436648 -  -2.6  -3.55444   GCGGCATGTGCGAAA                CCGA TTTTT CCGG                GTACCCGGACTGCCG  50 368
         ppc  433119 ..  433133 -  -6.4  -4.15222   ATTGTCTGTAAGAAA               TCGCAG TAA CTGCAA               CGCTTCAGGGCGGCA  68 105
       sphB1  429446 ..  429491 -  -4.7  -3.15544   GCTCACTCGGATGAA GCCGCGGCGTGTCTCGGGCTGCC CGGC GGC-GTCCG-G-CAGGCCG-GGC GTCTCTTCCGTAGGG  47 358
      BB0418 NONE
      BB0417  427028 ..  427041 -  -3.7  -3.17075   GGCTCCGTAAGGGAA               GGCGC GGCG GCGTC                AGTGGGTCAGGTAAC  45 24
      BB0416  426213 ..  426246 - -12.4  -2.82519   CGAGCACATCAACCA    GGCGCTGCGGCGCCGC TGAG GCGGCGC-GC-GCGCG     ATGCGCGAGGAGGCG  66 61
        catI NONE
        catJ  423888 ..  423908 - -19.7  -4.11216   CTTCGATCGGGAAAA            GCCCCGGCC GCC GGCCGGGGC            GCAATGGGCGTTCAG 100 37
       catC2 NONE
      BB0411 NONE
       catD2 NONE
      BB0409  421085 ..  421097 -  -4.7  -3.73068   GGCCGAATGCAACAA                GTCGG CAA CCGGC                AAGACCGGCGACGAG  58 323
      BB0407 NONE
      BB0406  419240 ..  419275 -  -9.1  -3.03124   GGCCATGCGTGAACA   TGC--CCAGGCGCGC GCGCAATG GCGCGCCTGGATGCA    GGACTACGATGCGTT  55 336
      BB0403  415785 ..  415808 -    -4  -3.68359   GTGCCAAAACCATAA          CTACAGGTTAA GTA TTAACCC-TAG          TCAGCCTTGGAAAAC  53 22
      BB0402 NONE
      BB0401 NONE
      BB0400 NONE
      BB0399  412055 ..  412093 - -10.5  -3.39288   CAGGCCGGAACAATA  CCCATGGTCCAGCTATC GCGCTCG GAT-GCTGGACCA-GGG  CGGCGTGGATGCGCC  63 268
        cysI NONE
      BB0396  409008 ..  409039 - -10.1  -2.60075   GTCGTGGTAAGCAAG     CGCGCGGCCGCCGCG CTGG CGCGGCGGCC-CT-G      TTTCAGGCCGCCAGG  58 28
      BB0394  406446 ..  406480 -   -10  -3.41229   ACAGTTCGAGCAGAA    CCTGGCGCGC-TCGC TCAGCG GCGAGGCGCAGCAGG     GCCCGGTGCAACCGG  65 512
      BB0382  393544 ..  393561 -  -4.1  -3.85817   ATTGTTTGCGAGAAA             CTGAGAG CGAT CTGTCAG              CAAATGCCAGAGTAC  58 332
      BB0379 NONE
      BB0378  389844 ..  389854 -  -6.8   -3.9461   TGCGGTCAACAACAA                 CGTC TTC GACG                 TCTACGCGGTTCTGG  63 384
      BB0363 NONE
        scoA NONE
        scoB  374358 ..  374387 -  -7.8  -3.62046   CGATCGCGGCAATAA       CGGCGCCAAGCCG GACAT CGGCTCGTCGC-G       CCCCTTGCTGCATAC  60 427
      BB0359 NONE
      BB0358  370818 ..  370839 -  -8.6  -3.33696   GGGGGGCGGAACGAA           CTGGCCCC GCAGGA GGGGCCTG            TCCCGGCGGGGACGG  60 133
      BB0357  369673 ..  369724 -  -6.5  -4.07568   CTTGCTTCTTGAAAA TGGTTCAGCCGGGCGCCG-CGCCGGC TAG GCCGGCGGCGGCGCTCAA-T-ACCCT TCTACCGCGACGTGG  68 16
      BB0356 NONE
      BB0355 NONE
      BB0354  366968 ..  366983 -  -2.4  -3.64822   ATCCGCTGATCGAAA              GCGCCG AAGG CTACGC               GCATCTGCCGGCCGT  50 483
      BB0351  364335 ..  364356 - -10.1  -3.01712   GCGCGGCCGGCAATA           CGCCCGG CGCGATGT CCGGGCG            CTGCCGATTGTAGAG  62 60
      BB0350  363194 ..  363213 -  -4.4  -3.45571   GTGGGGAAATATCAA            TGTATACA TGAC TATATACA             TCAATGGATATCGGC  51 162
        ilvB NONE
      BB0348 NONE
      BB0347 NONE
      BB0346 NONE
      BB0345 NONE
      BB0344 NONE
      BB0343 NONE
      BB0342  353884 ..  353924 -  -3.6  -3.65046   TTGTCATTGTAATAA  CTCCTGGCCGGGCGCCGG ACGGG CCGGCGGCGGGCGCCGCG  CGGCCCGCCGCTCGA  51 44
      BB0341 NONE
      BB0339  351456 ..  351477 -  -5.7  -3.30124   CTTCACGCTGTACAA           CGCGTCCGG CATG CCGGACCTG            GTGGCCATTATCGAG  52 264
      BB0337 NONE
        fabG  348391 ..  348402 -  -5.8  -3.01712   GTGTTGGCTTGAACA                TGCC TCAG GGCA                 TGTAGAAGCCGCCGT  48 18
      BB0335 NONE
      BB0334  346350 ..  346380 - -12.4  -2.70932   GGTGCTGGCCAAGCA       GGCCGCGCAGGCGC GCG GCGCCTTCGAGGCG       GTGATGGTGGACGCG  63 384
        cyaC  330387 ..  330406 -  -4.3  -2.71144   TACGGCCGCGAAGGA            TCGCGCCA TGGCC TGGC-CGA            GTACATGCAGATCAA  40 84
      BB0317  321306 ..  321331 -  -8.9  -3.70902   GGGCGCATAGCGAAA         GCCGATACCGC AAAC GTGGTGTCGGC          TTTTTTGCGTTCGCG  67 63
        rplU NONE
        rpmA  317794 ..  317815 - -17.3  -5.45802   GCCTGAAAACAAAAA           GCCCTGCCG CGTG CGGCAGGGC            TCGCCGTTCCGGGGA 100 53
      BB0312 NONE
        proB  315294 ..  315316 -  -4.1  -3.12895   GCGGTCAGGAATACA           GGACAAATC GGAGG GGCTTGTCC           GGCATGTTGGTTGGT  45 62
      BB0309 NONE
      BB0308  313286 ..  313309 - -10.2  -4.41348   TCTCGCTGAAATAAA          GGCGCGCGCCC GGT GGG-GCGCGGC          AGGGGCATTATTCCA  88 56
      BB0307  310984 ..  311003 -  -4.2  -3.71848   GCTGGTCAGCAAGAA            GATCCAGG CCCG CGTGGACC             TGATGCGCGGGGCGC  55 94
        thiC  306673 ..  306699 -  -3.4  -3.72576   GCCTGCGCGAGGAAA         TCTCGGAGGCGC AGC GCGCCGACGGGC         CGCATCTCAAGCACG  55 507
      BB0297 NONE
        grxC NONE
        secB NONE
        gpsA NONE
      BB0293  296361 ..  296403 - -17.7  -2.79183   TGCAGGTGCACGACA CGCTGCCGCAGGCGCTGGCGG CCA CCGGC-GCGGCTGCGGC-GCG CGTCTTCGCGCTGAC  78 288
      BB0290  294197 ..  294209 -  -9.1  -4.09685   GTCCATGGCGCAAAA                CTGGC GCG GCCAG                GGCGTCCAGGACACC  72 173
      BB0279 NONE
      BB0278 NONE
      BB0277 NONE
      BB0276  278497 ..  278531 - -25.9  -3.07109   AAAGTGACACACACA     CAGGTGCCTGTCCCC GCACG GGGGACAGGCACCTG     CCGAATCCTGGGTGC 100 99
      BB0269  272092 ..  272119 -  -6.2  -3.17714   CGAAATCTTCATGAA        GCTGCTGTCGAC GCTG GTCGACGCCAAC         AATCAGTACAGCCGC  50 69
      BB0261  262655 ..  262667 -  -5.5  -3.61398   CCGGTTTCCCAAGAA                CGCCA ACC TGACG                GGCACGATCGCGCTG  54 299
      BB0259  260998 ..  261016 - -10.3  -3.07222   AGGAGCACCTGAAGA             TCCTCGC GGCCT GCGAGGA             AGGCAATGCCGCGCG  59 146
      BB0255 NONE
      BB0254  255608 ..  255627 - -11.4  -3.28712   TTGGCTGCGCTACAA            GCGCCACG CCTT CATGGCGC             GCGGCTTGAGCGCCG  66 434
      BB0252 NONE
      BB0251 NONE
      BB0250 NONE
      BB0249  252666 ..  252686 - -11.8  -3.36492   GCTGGAATTGCAGAA            GGCCGGCG GCAAG CGCCAGCC            GGTGGACGTCTTCGT  66 82
         lrp NONE
         smf NONE
       hmgcL  246861 ..  246889 -  -4.3  -3.20723   TGTTCATGAATGGAA        CGGGCGATGCGGC GAG GCCGCGTAGCATG        AGGAGGGCGTATGGG  47 131
      BB0242  246128 ..  246164 -  -2.2  -4.28254   GCTCAAGAGCGAAAA   CCCCAACGT-GCGCCGCA TCC TG-GGCGTGACGCCGGGC   GCCGGCGCCAACCTG  65 237
      BB0239 NONE
      BB0238  241602 ..  241627 - -10.3  -3.35679   CGTCGTCACCGAGAA         CGGCGTGGCGC AGAT GCGCCAGGTCG          ACGGCGTGGCCGTGC  63 290
      BB0235  239537 ..  239581 -  -3.2  -3.54424   CTCGATGGCCTGAAA GGCTACGGCGCGGACACCGA TACCG CCGGCGCCCTGGACGACGCC GGCTGAGCCGGCCTA  49 38
      BB0233 NONE
      BB0232 NONE
      BB0231 NONE
      BB0230  233836 ..  233850 -  -8.5  -3.01712   TGCCTTGTCTGAACA               CCGGG GTTGG CCCGG               TCTTTAGCCGGGTAT  56 93
      BB0229  232471 ..  232490 -  -4.8  -2.63596   GGCCAGTTCACATCA            GCCTGCGC AGTT GCGCGGGG             TGACGTTCTTCTCCT  43 3
      BB0228  231501 ..  231514 -  -2.3  -2.61004   GTACGTCGAAAAACT               CGGAC ATGG GTGCG                CACCCTCTCGTGTGC  38 87
      BB0227  230029 ..  230041 -  -9.1  -3.06796   GGCGAGCCCATGCAA                TGGCC GGC GGCCA                AGGGCATCGACCGGC  55 226
      BB0223  228059 ..  228072 -  -5.2  -3.05384   CCCGCCGTTACGCAA               GCCG GCGGCG CGGC                TACAGCGCGTCCAGG  47 25
      BB0222 NONE
      BB0221  226061 ..  226074 -  -4.5  -2.52464   CGCGTGCTCAAGCCA               GCACC TTGC GGTAC                TGCAGGAAGCCCGAG  41 4
      BB0220 NONE
      BB0217  222538 ..  222553 -  -4.6  -3.05343   GGCAGACCGGCAACA              TGGCGC GCCT GCGCGA               GTGCTGCAAGGGGTT  46 199
      BB0214  220836 ..  220851 -  -3.2  -2.90194   AGGGGCGCAACGAGA              CCG-GGC CGC GCCACGA              CCTGACGGACTGGGT  42 167
      BB0212  219227 ..  219246 -  -3.6  -2.72855   TAAAGCGTCCAAGCA            TACCC-CGT GCG ACGCAGGTA            GCGCCTGTCCCCGCT  40 55
      BB0211 NONE
[truncated: 6,245 more chars]
