# Supplementary material for: Rapid, accurate, computational discovery of Rho-independent transcription terminators illuminates their relationship to DNA uptake
Source: Genome Biol. 2007 Feb 21;8(2):R22. doi: 10.1186/gb-2007-8-2-r22 (PMC1852404; doi:10.1186/gb-2007-8-2-r22)
Supplement: Additional data file 4 — Best terminators found downstream of each of the genes of the 343 organisms studied. [file gb-2007-8-2-r22-S4.zip › Bordetella_parapertussis.bag]

        gidA NONE
        gidB NONE
        parA    3394 ..    3417 +  -6.8  -2.97381   AGAACGCGTCAAAGA          GCTGG-ATTGA ACC TCGATGCCAGC          TGTGCTTGCTGTTCT  51 16
     BPP0004 NONE
        parB    5157 ..    5194 +  -4.7  -3.29471   GAGCGCCAGGGCCTG   TCCGGGGTAGTGGATGCC TGA GGCC-CGGCTGCCGCGGA   TTGCTGTCCTGGCGA  49 5
        ansB    6458 ..    6479 +  -7.3  -4.09685   CTCAGCAAGACGAAA           TCCAGGTGCG GTT CG-GCCTGGA           TTTTGCAACGTAAGG  67 312
         tuf    7971 ..    8005 + -18.1  -3.72893   AAGGCGCGGTTTTCC    CATGGATAGAGGGGCC GGAT GGCC-CTCTATCCATG     TTTGCTGGAAAAGTA  93 39
        secE NONE
        nusG    9101 ..    9119 +  -4.5  -4.07568   CGAACTCGATTTCAG             CCAGGTC GAAAA GACCTGA             TTTTCAAACCCCGGG  62 7
        rplK NONE
        rplA   10379 ..   10397 +  -3.1  -3.91716   TGCAGCTGTCAAAGA            CC-GCTGG AGCG CTAGCCGG             TTGTTTGGCGAATGC  58 89
        rplJ   11088 ..   11101 +  -2.3  -3.05384   GGCGGCCTGATCAGG               CTCCG CGTC CGGAA                TTCGCTGAACGACAA  41 31
        rplL   11563 ..   11593 + -15.4  -4.81249   GACCTCGCGTCGACG       CCCGGGGACAGC GCTCTTA GCCGTCCCCGGG       TTTTTGCGTTTCCAG 100 41
        rpoB NONE
        rpoC   20121 ..   20144 + -16.8  -4.41494   CGACAGCCAAAAAAA          GGCCGCTGAT GCAT ATCAGCGGCC           TTTTGCTTGACGCTG 100 83
     BPP0017   22201 ..   22225 +  -3.4  -3.02144   AGCCCCAGGCCAGCG          CCGCCCACTT CGTTC GAGCCGGCGG          TGTTGACGCGCGTAA  42 183
     BPP0021   27333 ..   27346 +  -6.7  -3.18264   GGCACCAGCTCCACC               GTCAG GTGC CTGAC                TTCGTGGATCGACGA  52 77
        rpsL NONE
        rpsG NONE
        fusA NONE
         tuf   33518 ..   33543 + -14.7  -4.62203   AGCAGTACCCAACCA         GCGAGGGCGGT AGTC GCCGCCTTCGC          TTTTCGTTCTTTAGG 100 41
        rpsJ   33915 ..   33954 + -20.2  -3.53091   TGTGGCGCAGCTCGT  GAAAAATGGCCGCATTCC CCCG GGAGTGCGGCCATTTTGC   TTTGGCGCGACAGCT 100 63
        rplC NONE
        rplD NONE
        rplW NONE
        rplB NONE
        rpsS NONE
        rplV NONE
        rpsC NONE
        rplP NONE
        rpmC NONE
        rpsQ   39032 ..   39054 + -17.8   -5.5112   CGCTCCGGCATGAAA           CGGCAAGAGC CTG GCTCTTGCCG           TTTTTTGTTCATCGA 100 70
        rplN NONE
        rplX   43130 ..   43141 +  -4.4  -2.90992   CAAGGCGTAAGGGGC                GACA GACA TGTC                 TCGTTTGCAAGAGTT  44 31
        rplE NONE
        rpsN NONE
        rpsH NONE
        rplF NONE
        rplR NONE
        rpsE NONE
        rpmD NONE
        rplO NONE
        secY NONE
        infA NONE
        rpmJ NONE
        rpsM NONE
        rpsK   49025 ..   49040 +  -4.6  -2.87344   ACAACGGCTGCCGTC              CGCCGA AGCG TCGTCG               TATCTAAAGGGAATC  44 3
        rpsD   49755 ..   49784 + -14.3  -3.59979   GCCTCACCCGCGCCA       GCCCGCTTTCGCCA TTT TGGCG-GGGCGGGC       TTTGCGGTAGAAACG  78 98
        rpoA   50893 ..   50921 + -21.7  -2.84218   CCGTAAGCAGTCAAG        CGCGGTGGGCGCG CCA TGCGCCCGCCGCG        ATGTTTTCATGCATC 100 35
     BPP0058   51458 ..   51487 + -23.7  -4.56597   GCAGCGCGGAAAGCG       GCAAGGGCGGGTC TTCG GACCCGCCCTTGC        TTTTTGCGGCGCGCG 100 46
        cutA NONE
     BPP0061   54407 ..   54460 +  -3.1  -3.04144   GCTCCTGACGTTGCT TCGTATC-GCCTCGGGCGCGC-CCG AGGCGA TGGCGTGGGCGAGAGGCTGGTACGA TGTTGCCCATACCAG  42 33
     BPP0062   55659 ..   55669 +  -8.2  -2.70932   AGGCGAAGGTCGGCA                 CGCG GAA CGCG                 TCCTTGACCCGGCGC  52 207
     BPP0065   58121 ..   58145 +  -4.1  -5.14563   CCCGTTGTCTATGAG          GGGGGAAGC CGATTGC GCGGCCCCC          TTTTTTCATGAACGC  83 111
     BPP0066 NONE
     BPP0067   61612 ..   61641 + -22.3  -3.54459   GCGCCGCCCTTCAAA       GACAATGCCCCGC AGAT GCGGGGCATTGTC        TTTGGCAGGCCTTGC 100 44
        cyaY   63984 ..   64037 + -17.3  -2.80816   CGACGTCGCTGCGCT TG-AGCGTGGCGCGGGCGCGGGCGGC GGT GCCGCTGGTGGCCACGCCACGCAGCA TATCGTCCATGACGA  78 513
        aroK NONE
        aroB NONE
     BPP0073   69068 ..   69123 + -14.6  -5.14965   TTCGCCGTGCTTTTA TTCGCCGGCTCCGCGGCAGTCCAGGGG CAT CTGCTG-ACGGCAACGGGGCCGGCGGA TTTTTTCGTCCGCGT 100 120
     BPP0076   74179 ..   74197 +   -16  -3.44848   GCTTCACCCAGTATG             CGCCGGTC ACC GACCGGCG             TGTTTCATGAAGCCG  82 142
         ssb   74815 ..   74830 + -10.4  -5.96521   CGCTGGATGCGAAAA              CCCTGC CCAG GCAGGG               TTTTTTTTGGTTCAT 100 57
        bfrC   78450 ..   78478 + -17.3  -2.72461   GAAATTCTAGGAGCG        GCGGGCGGGCCGC CTG GCGGGCCGCCCGG        GTTTACCCGGCATTG  80 31
     BPP0080   79061 ..   79073 +  -4.8  -3.32844   GGGCTGGGCCGGGCC                GCGA TCGAT TCGC                TTATCCGCTGACCGC  49 2
     BPP0081 NONE
     BPP0082 NONE
     BPP0083   82047 ..   82105 +  -9.6  -3.28924   GCACCTGCACCGCCA CGTCGCGCGTGACGCCCAGGCGTTGCAGG GTGT CCTGCAATAC--GCGC-TCGCGCGCGCCG TTCTGGCGCGGCATG  63 297
     BPP0085 NONE
     BPP0086   85523 ..   85533 +  -3.2   -2.9627   GGGATCTTTCCTGCT                 GGCA GTG TGTC                 TATGTACTACATTCA  42 136
     BPP0087 NONE
     BPP0088 NONE
     BPP0089 NONE
     BPP0090   89712 ..   89735 + -17.4  -3.97331   GACACGATTGTCCTG          CCGGCGGGCG AGGC TGCCCGCCGG           TTCTTTGCCTGGATT  95 44
     BPP0091 NONE
     BPP0092 NONE
     BPP0093   92921 ..   92938 +  -9.9  -3.72576   TCATGATTCCCTCTT             TTCGCAC GATC GTGCGAA              TTTGATCGAAAAAAA  71 296
        glcC   97349 ..   97378 +  -2.1  -3.73775   CGGAGGTGTTGAACG       CC-TCGTACTCGAT GCC GTCGAGCGTGAAGG       TTTCGTAGCCCTCCA  53 525
     BPP0102  101701 ..  101716 +  -4.6  -2.53382   CCGCCGATTGACAAG              CCTGGC CGGC GCTGGG               TAGATTGCGCCTACT  42 30
     BPP0103  102897 ..  102935 + -10.9  -3.73224   AGCGGGCGCATACCT  CGCTTGAAGGCGGCGGCC GCAT GGCCGCCGTCG-CAGGGG   TTTCATACCCCATCG  73 39
     BPP0104  109114 ..  109135 +  -2.3  -4.24338   TGTCCGCGCAGGAAT           AGATTCAGA ATGC TTTGAATCG            TTTTGCAATATTTTT  62 95
     BPP0105 NONE
     BPP0106  110836 ..  110856 +  -3.2  -4.05788   GCCGCACGCATACGC           TGATGCGGC CCTA GCCGCC-CA            TTTCCTTTGCCACAC  59 12
     BPP0107 NONE
     BPP0108  114079 ..  114133 +  -2.8  -3.21099   CAGCGGCCGCAGGCG CGGTA-CGTCCTGCCCCAGCGCGC TATAGACGC GCGCGCCCGT-CAGGATGGTGCCG TTGATGGTCGACAGC  43 428
     BPP0111  117853 ..  117869 +  -7.2  -3.65991   TATTCACGGGTTCGC              CGCGGC GCGTG GCTGCG              TTATATTCCGACACT  61 59
     BPP0112  119243 ..  119273 + -13.8  -3.90112   TATGAGACAGGGCAG       GGCCGCGCCGCCGC CAG GCGGCCCGGCGGCC       TTTCCTTGAAAAACC  84 36
     BPP0113 NONE
     BPP0114 NONE
        aspS  122263 ..  122295 +  -9.8  -3.64703   GCCAGCGGCCGGAAT     CGGGCA-GGCCGGGC AACG GCGTGGCTTTGCCCG      TTTCGATAACGCGCC  70 81
     BPP0116 NONE
     BPP0117  124478 ..  124490 +  -6.2  -3.14132   CGCCGGCCAGGATGC                GCGG CGTCA CCGC                TTCGTCCAGGAACCA  50 115
     BPP0121 NONE
     BPP0122  129679 ..  129689 +  -3.2  -3.10164   CGGCGATTCGGGCAT                 TCGG CGG CTGA                 TTCCCTGGTGGGTAC  44 15
     BPP0123  131680 ..  131691 +  -2.2  -4.09685   GGATGCGGCAGACAT                TCTG ATTG CGGA                 TTTTCCCGAGTACAG  58 21
        wbmU NONE
        wbmT NONE
        wbmS NONE
        wbmR NONE
        wbmQ NONE
        wbmP NONE
        wbmO NONE
        wbmN NONE
        wbmM NONE
        wbmL NONE
        wbmK NONE
        wbmJ  146498 ..  146509 +  -7.2  -2.52896   TGATCGCCAGGTTTC                GCGG CTAG CCGC                 TGCCTTACAGGATCG  47 18
        wbmI NONE
        wbmH NONE
        wbmG NONE
        wbmF  151874 ..  151885 +  -7.2  -3.54307   TCGATCTAGTTCGGG                GCGC TGGC GCGC                 TTTGCCGACCGTATT  58 398
        wbmB NONE
        wbmA  158546 ..  158560 +  -4.2  -3.06162   CGGGCTGGCTAGGCG               TACGTC ACC GACGCA               TATTCCCGTACGATC  44 50
        rfaC  171908 ..  171934 +  -7.8  -2.89683   GGTCGAGCAGGCCCT         GGCGGCGGCCTG ACA TGGGCCGCGGCG         TCTATACCCTGGCGT  52 13
        kdtA  173632 ..  173646 +  -6.4  -3.60627   GGGAACAGTTCAGCG               TCTTGG CGG CCAGGA               TTTCCGCTGGCGTGG  57 443
     BPP0161 NONE
     BPP0162 NONE
     BPP0163 NONE
     BPP0164 NONE
     BPP0165  180373 ..  180386 +  -2.4  -3.51934   TGACCCGGCCCGCGT               TGCA TCACGT TGCA                TGTTTGTAAGCGCAA  48 38
     BPP0166 NONE
     BPP0167  182706 ..  182731 + -13.2  -3.61178   CTGTAGCGGCCGGCA         GGCGGGCGGC CCTGGC GCCGCCCGCG          TTTCGCGTCCCTCGC  77 35
     BPP0168 NONE
        lipB  183741 ..  183763 + -10.5  -3.31792   CTTTTTTGTCTCGAA           CCGGACCGC GCCTG GCGTTCCGG           TTGTGAAGGTGCTCA  63 49
        lipA  184816 ..  184836 + -12.5  -2.60496   ATAGGTATCGGCCCG            CGCCAGCGC CAC GCCCTGGCG            GTCTTTCACCGACAG  64 61
     BPP0175  188877 ..  188899 +  -6.9  -2.71011   CCGTGTACAGGCGTC           GCGCGCCAA TGTTC TCGGTGCGC           TCGTTGACCGAGAAT  46 223
     BPP0181 NONE
     BPP0182 NONE
     BPP0183  196123 ..  196179 +  -7.8  -2.91264   AACTCGCCGCCGCCT TGCGGCCCTG-AC-GGCGCTGGGCGCGC TGT GGGCGGCCGGCGCCGGTGCGCATCCGCA TATGTGGATCGACGC  52 15
     BPP0184 NONE
     BPP0185  197752 ..  197764 +  -4.7  -3.99955   GACGAATTTTGCACG                CCCGG GTG CCGGA                TTTAATTGGTATGTT  61 56
     BPP0186  200242 ..  200265 +    -3  -3.85698   GGCGCCGGCGGCAGC          CAGTTGCGGG CGCG CCTGCAACCA           TTTGTCCAGCGCGGC  56 362
        metK  205808 ..  205826 + -17.4  -3.75153   TCCCGTGTCGCGAAA             CGCCCCGC CTG GCGGGGCG             TTTCGCTTGGCCGCG  91 48
     BPP0193  206146 ..  206160 +    -7  -3.08371   GCCGCAATAACTGAG               GGGCGC ACG GCGGCC               TGTCTTGGCCATGTC  52 27
     BPP0194  207462 ..  207495 +  -9.6  -3.34005   ATGAAGCGGGAAAGG     CGAGTACGCGCCGTG CGGAT CATGGCGC-TACGCG     TTGTCCGGCTTCATT  61 223
        acyH  208984 ..  209010 + -13.6  -2.78384   TAGCACAATAGGGGC         GGGGCCGCGCCA TCG TGGCGCTGCCCG         TCTCATACCAAGGAG  67 47
     BPP0196 NONE
     BPP0197  210325 ..  210337 +  -6.2  -3.01924   GAAGCGCTCGAACGC                GGCC AGAAA GGCC                TGTTCGGCGGCGCTC  48 140
     BPP0202 NONE
         cca  218081 ..  218097 +  -2.9  -3.53012   CCAGCTGCGAAAGCG              CGTCG AGCAGGC CGGCG              TTTACCAGGAAGCGC  47 216
     BPP0209  224548 ..  224573 +  -4.7  -3.53012   CAGCCGTACCTTCTG         CCGCCATTG-GC CCA GCGTAATGCCGG         TTTCGCCGCGAAAGC  52 193
         fur NONE
     BPP0212  226610 ..  226632 +  -4.7  -3.53224   GCCAGCGCCACCCCG           GCCAGCGTG GCGTG CACGCCGGA           TTTCAGGACGAAATA  52 523
     BPP0214 NONE
     BPP0215  228958 ..  229003 + -12.5  -3.21912   CTGGCGCAGCGCGGC CGGCCAGC-CTGGCGCTGAGCG GGC CGTTCAGTGCCAGAGCAGCGCG TTCATGGCTTCGACC  71 8
     BPP0220 NONE
     BPP0221  233596 ..  233632 + -18.6  -2.81547   GGCGCTGCATGGGGC    GCTGCAGCGCCGCGGC GCCTA GCCGCCGCGCGGCGGC    TCATTCGTATGAGCG  89 420
     BPP0230 NONE
     BPP0232 NONE
     BPP0233  245235 ..  245277 + -18.6  -3.33696   CATGAAGCACTGATG CGGTACG--GGGCGG-CGGCC CGCA GGCCGTCCGCCCCGCGTACCG TTCATTCCAGGCGGA  93 28
     BPP0236  248585 ..  248609 + -14.9  -2.90075   CGCCGGTGTCGATTT          CGCTGGCGGCC TGA GGCCGCCGGCA          TATGGTTCGAACGCC  73 12
     BPP0237  250167 ..  250181 +  -2.7  -3.72576   AGGCCTGGCCGGACA               GCGGC AAAGG GCCGA               TTTCCTGCAGCAAGG  53 464
     BPP0242 NONE
         def  255091 ..  255115 + -14.2   -3.7732   GGCCGAGCGCGAGGC          CGAGCGCGCC TAGGC GGCGCGCCCG          TTCTTGATGTCCGCG  83 13
         fmt  256375 ..  256389 +    -7  -2.62983   CGAAGCGCGCCAGCA               GCGCCG GTT CGACGC               TGATCTCGGCCTGCC  48 293
     BPP0249  259384 ..  259411 + -21.4  -3.02324   GCACCGTGTTGATTC        GGTGCCTGTCCC GACA GGGACAGGCACC         TGTGCTTTCGATCAG 100 57
     BPP0252 NONE
     BPP0253  263745 ..  263795 + -24.7   -3.6579   GAGCGATCGACAGGT CGGCGGCGCCTGGCCGATGGCGGC CGGG GCCGCCGCCGGCCAGGCGG-GCTG TTGTTAGAATCCCTT 100 39
     BPP0254  264593 ..  264607 + -11.4  -2.91274   TAGCGGTCAATGAAG               GGCTGC AAG GCAGCC               TGTCGTTCGGCTGAG  61 128
     BPP0257  267416 ..  267430 +  -8.5  -3.14132   AGCAGCACCAGCATG               CCGCC GCACA GGCGG               TTGATCCAGCGCAGG  56 123
     BPP0259 NONE
     BPP0260 NONE
     BPP0261 NONE
     BPP0262 NONE
        trkA NONE
        trkH  275979 ..  275997 + -10.2  -2.76964   AGCGGCGCGCGCGGC             CGCTGCCG GCG CGGTGGCG             TACTATTCAGTGTAC  57 39
     BPP0265  277051 ..  277064 +  -5.2  -2.90075   GGCGGCAATGTCGGC               CCGC ACCTGC GCGG                TCTGGTTGGCGCCGA  44 498
     BPP0267  278455 ..  278490 +  -2.3  -3.54424   CCGGATGCCGCGGGC    CGCTGGCCGGGCGCG TAAAGT CCCGCATGGCAAGGG     TTTCGGCGCGTCCCG  48 166
     BPP0268  279724 ..  279738 +  -6.4  -3.90112   CGCCAGTAGATTCGT               GGTGAG CGT TTCACC               TTTCATTCGAGCCGG  64 150
     BPP0270 NONE
     BPP0271 NONE
     BPP0272  283207 ..  283218 +  -7.2  -3.68351   TGGATGCGGCGATCT                CGCC GTCT GGCG                 TTTCGCTGGTGACGC  64 322
     BPP0277 NONE
     BPP0278 NONE
     BPP0279 NONE
     BPP0280  292602 ..  292634 +  -6.2  -3.57144   GCCGTTGCGGGTGCG     GCTGGACTGGACGCC CTGG GGCGTGCAGGC-GGC      TTTCCACCTGGCGCA  56 173
     BPP0282 NONE
     BPP0283 NONE
     BPP0284 NONE
     BPP0285  297414 ..  297433 + -13.6  -4.52589   ATAGTGGTTACCTGC            CGGGCGTT TGGT AACGCCCG             TTTTATCTAAGGGAA 100 37
     BPP0286  299242 ..  299263 + -10.1  -2.81133   CCCAGGGCGCGCACA           TCCTCCAGC AGGC GCTGGGGGG            TCTCGTAGGTCAGTG  56 273
     BPP0288  300772 ..  300790 +    -3  -3.68351   GTCCGCCCAGGCCAA             GGCTGGCA AAA TGGCGGTC             TTTCCGTCATGCACG  53 42
     BPP0289  301757 ..  301768 +  -3.6  -3.27476   CGGGATCTGCGTGAG                GTCG ATGC CGGC                 TTCGTGCTTGAACAT  47 482
        gpmA NONE
     BPP0296 NONE
        ctpA NONE
        thiF  309477 ..  309505 +  -7.9  -3.27774   GCATTGCGCCTAGGC        GGGGCGCATCCGG CGG CCGGGGCCGCCAC        TTCCTGATTCAAATG  56 28
     BPP0299 NONE
     BPP0300  311785 ..  311806 + -18.7  -4.07568   GTCGATTTGCCGTGC           CGGGCGCCC CGCG GGGCGCCCG            TTTTCCGCGCCGGGC 100 75
     BPP0302  314671 ..  314690 + -11.4  -4.72272   GGCCGGCGCAACCGG            GGCAGCCT TGCG GGGCTGCC             TTTTTCATGGACGGG 100 64
     BPP0303  315713 ..  315740 + -14.1  -2.77899   GATGCGCGCGCCTAG        GCGCGCCTGGC GCTAGA GCGAGGCGCGC         TGCTTGATCGAGAAG  69 26
     BPP0307  320316 ..  320350 +  -8.5  -3.06183   TCGGCCAGCCATTGC     TTGCGCGCCGACC ATACCGGCA GGACCGCGCGCAA     TTCCGTGCCGATGCA  55 501
     BPP0312  324750 ..  324770 +  -8.2  -3.12999   GCCGGGTATGAGTGT            GCGAGCCG CCGGC CGGCTCCC            TTACCTGTCGGATAC  56 101
        ispB  325959 ..  325984 + -13.3  -5.15969   GGGCGCATAGCGAAA         GCCGATACCGC AAAC GTGGTGTCGGC          TTTTTTGCGTTCGCG 100 230
        hyuB NONE
     BPP0317 NONE
     BPP0318 NONE
        gabD  335139 ..  335154 +  -7.5  -3.14211   GGTGCCCCGGCCTCG              CGGCG CGTATC CGCCG               TTGCTCGCGCGCAGT  54 62
        cyaA NONE
        cyaB NONE
        cyaD NONE
        cyaE  346234 ..  346258 +  -2.7  -3.59979   CGCCTAAGGAGTAAC          CCTGCAAATCG CCG CGTTATGCAGA          TTTCGCATAACCGGC  49 27
     BPP0326 NONE
        gltJ NONE
        gltK NONE
        gltL  350498 ..  350514 +  -7.9    -3.273   CCGTTATCCAATACT              CAGGCGG TAG CCGCATG              TCTTCCCTTTTCTAC  56 41
     BPP0330  351442 ..  351452 +  -8.2  -3.04792   GGTTGTCGCGCCACA                 CGCC TTC GGCG                 TGTTCCACGTCATGG  55 95
     BPP0335  356490 ..  356509 +   -15  -3.62046   CCGTCGAGCAAGCCC            CAGGCGGC GCCG GCCGCCTG             TTGTTCCCGCCATGG  83 166
     BPP0337  358145 ..  358159 +  -2.7  -3.73775   GCAGGCATGCCACTT               CCAGC ACTTC GCGGG               TTTCGTACAGGTCGA  53 465
     BPP0349 NONE
     BPP0350  372414 ..  372430 +  -5.7  -3.17075   GCATGCGCACGCGCA              GCCAGGT CGT GCCGGGC              TTGCATTCGAGCGCC  50 406
     BPP0357  379363 ..  379385 + -17.7  -3.51924   GTGTGACGCCGGGGG           CGGGCGCGC AGGGC GCGCGCCCG           TTGTCTCAGTGGCAG  90 35
     BPP0361 NONE
     BPP0362 NONE
     BPP0363 NONE
     BPP0364 NONE
     BPP0365 NONE
     BPP0366 NONE
     BPP0367  388311 ..  388343 +  -2.6  -3.29461   GCGTACCTGGGAATC     TGA-AC-GCCCGCCGG TAT CCGGCGGCCTGAATCG     TTATCGCGAGGCTTG  44 23
     BPP0368 NONE
     BPP0369 NONE
     BPP0370 NONE
     BPP0371  391585 ..  391628 +  -2.2  -3.59262   TATCGGCCTGCGCCA TCCTGCCAGGGGGGGCTGGCG TTG CGCC-GCCGCATATCGTAGGG TTTCGGCCTGTCGCC  48 195
     BPP0372  392410 ..  392458 + -14.6  -2.61274   CGAGGACGCAACCCG GCCAGGCCTAGCGGCAGCATGCGC GTG GCGCATGCTGCCAC-GCGTC-GGC ATTCATTCACATCGG  71 15
     BPP0373 NONE
     BPP0374  395182 ..  395192 +  -2.4   -4.1891   AGCTTCGCGCGAAGT                 AGCG AGA CGCC                 TTTCTCTTCCGCCAA  61 473
     BPP0377 NONE
     BPP0378  399122 ..  399132 +  -4.6  -3.06133   GATGCGGGCGGAACA                 CGTG CGC CGCG                 TTCGATCACGGCTTG  45 65
     BPP0379 NONE
     BPP0380  400654 ..  400673 +  -4.3  -3.53091   TAATCCTTGGCGGTC            GCTGTTA CAAAAT TAGCAGC             TTTGCGCCGGGCGCT  52 481
        hemA  402009 ..  402035 + -11.5  -3.58231   GACCCCGCCTTCGCG         GCGGGCGTTCG TGCGC CGGGCGTCCGC         TTGTGTCCATTCTTT  72 53
        prfA  403156 ..  403166 +  -2.4  -3.14344   CGATCTGTGATGCGC                 GGGC GAT GACC                 TTGCTCAAGGACCTG  42 31
        hemK NONE
     BPP0384 NONE
     BPP0385  404935 ..  404955 + -14.7  -3.98913   CGCGCCCGTACCGAA            GCCTGTCCC CGT GGGGCAGGC            TTGTTTGCGTCTGAG  88 58
     BPP0386 NONE
     BPP0387 NONE
     BPP0388 NONE
     BPP0389  408599 ..  408614 +  -7.5  -3.15249   GGACGATGCGCTGCT              GCGCG GCCAGG CGCGC               TTCCTGGACGATATC  54 83
     BPP0391  412114 ..  412146 +  -2.6  -3.68529   AGGGGTTGTGGGCGA     TGG-CGGCCTGCAGC AAAT GGTGCGCGCTGTCCA      TTTCGGTCATGGGGT  53 455
     BPP0396  417445 ..  417487 +  -3.5  -4.07885   GCCGAACTCGACGAA GCGCTGCTGGCCGCCG-CTC ATGCTG GAGACGG-GGTCA-TGGCGC TTTTGCGCCAGGATG  60 390
     BPP0402  422897 ..  422935 + -10.1  -2.73875   CTGAGCGCGGGTATC  GCAGTGGCCGGCGCGCGC CCGG GCGCGCGCC-GCTTCAGG   TCGTATTCCGAGGAA  57 37
     BPP0403  424381 ..  424408 + -15.6  -3.61398   GGCCTGACGCACGCG        GATGCGGCGCGCC TCA GGC-CGCCGCGTC        TTCTTCCAGCCAGGG  83 34
        psiF  426093 ..  426135 +  -8.3  -3.09015   AAAGCTGAAGCATCA TTC-CCGCGTGCCTGTCCCC GCAC GGGGAGTGGCACGCGCCGAC TTGGGTGCCTGTCCC  56 33
     BPP0413  431406 ..  431420 +  -4.2  -3.72893   CAGGGTGCGCGTCAG               GCCG ATCAGCC CGGC               TTTGGTCGCCGAATA  55 352
     BPP0419  441912 ..  441925 +  -4.5  -2.82623   GCATCAGGACGGTGT               CGCGCC ATT GGC-CG               TGCTTGTAGCCCACC  44 126
     BPP0421  443695 ..  443709 + -12.8  -2.82491   CCTCGAACGTCCACT               CGCCGC CCA GCGGCG               TGTCGTAGGTCTGTA  63 268
     BPP0426  448968 ..  448994 + -12.3  -2.58544   CAGCACCGCCAGCTC        GGCCGCGGCCAC GGCG GTG-CCGCGGTC         ATTGTGCGGGTGCAC  62 285
     BPP0428  450566 ..  450609 + -11.7  -3.33814   CGGCGCGGCGCGAGC CGCCGG-CCTGAGGCGCCGGCG GGG CGTCG-CGCC-CGGATCCGGCG TATTATCTAGCGTTT  68 15
        ilvD  452525 ..  452582 +   -10  -2.80816   CTGACCGCCACCAGG CTTGCGTAACGGACGCGGTTTCCTGCCCC CTG GGGGCAGGAAA-CGTGTCAG--GCGAAGG TCTGCTCCATCAGGC  59 37
     BPP0436  462674 ..  462687 +  -3.7  -2.87344   GCGCCCTGCGACCCG               GGCGC GCCC GCGCA                TCTGTAACAGGGATG  43 114
     BPP0437 NONE
     BPP0438  464815 ..  464846 +  -4.4  -3.72576   CAGGGGGGCGCACGG      CGGCGCGGCGC TACGCTACACT G-GCCGCGCTG      TTTCGTCCGCGAGCG  55 92
     BPP0439  466244 ..  466275 +  -9.4  -3.29144   CCAGGCGGTCGATGC      CGCTGCCGGCCGC CGCCAGC GCGGCCGCCA-CG      TTGTCCAGCACCTGG  59 209
     BPP0441  467508 ..  467523 +  -8.2  -3.09273   CCTGATCCTGGTGGG              GGCCGC TGTG GTGGCC               TATCTATTGGCGCGC  56 199
     BPP0443  468485 ..  468509 +   -15   -4.7497   CACCCTTGTGAAAAA         CCCCGCC-GGC GCAG GCCTGGCGGGG          TTTTTCGTGGGTGGA 100 52
     BPP0447 NONE
     BPP0448  472226 ..  472236 +  -3.2  -3.51934   GTGATACCTTGGTTT                 GCAT GCG GTGC                 TCTTTGTGGAAGGCA  49 216
     BPP0449  477254 ..  477271 +  -6.9  -3.14931   CATTCCGATCTTCCC             GGGGCGT GGGC ACGCCGC              TTGCTGGGGCGTGGG  52 82
     BPP0450 NONE
       ecnA1  477708 ..  477724 +  -3.5  -5.00616   ACGCTGTCCGGCATC              GCGCCGG GCG CAGGCGA              TTTTTTCAAACGCAA  81 127
     BPP0452  483366 ..  483402 + -13.5  -3.09785   GTGGCGTATTGACCA    GAGGCCAGGCCGGCCGC TCG GCGGCCGGCATTGCGGC    TATATTGGCGTATGC  72 29
     BPP0453  484127 ..  484142 + -11.8  -5.10461   GCCCACGTTTTGAGA              CGGCCC TTAC GGGCCG               TTTTTCTTGCGTGCG 100 157
     BPP0454 NONE
     BPP0455 NONE
     BPP0456 NONE
     BPP0457 NONE
     BPP0458 NONE
     BPP0459  489850 ..  489877 +  -5.5  -3.14132   CCTCCGTGGCGCGCG        CGCCGCCAG GCTGCGTAAA CTGGAGGCG         TTCCTGGACGAAGCG  49 53
     BPP0460  491028 ..  491045 +  -3.3  -3.28712   GCTAGCCTGCGAGAG             TGACAGC AGAT GCAGTCG              TTCTACCAGGAGCCA  46 108
     BPP0461  492342 ..  492373 +  -5.8  -4.03234   TCAGGTCGCGCACCA      GTTG-CGCCAGCC TGGCCGC GGCGGGCGTCAGC      TTTCTATGCCGCAGC  66 77
     BPP0463 NONE
     BPP0464 NONE
     BPP0465  496154 ..  496204 +  -8.2  -2.52896   GCCCGCCAGGCATCC TGGCG-GACCGGTG-CGGCGGCGG TGCGT CCGTCACCGGCGCATGTCGCGCCA TCAGTTCCACGATCC  51 62
     BPP0467  497756 ..  497801 +  -9.9  -3.05384   CTCATTCTTATGTAA TGCGTCACGCGCTAC-TATT CGCTCAA ATTAAGTAGCGCGTCACGCA TTACATGGGCAAGAG  60 140
     BPP0469  502766 ..  502778 +  -4.8  -3.39068   CTGCGGCGCGTCACG                CGCT ACATC AGCG                GTTTTGTTAAAGTGA  51 105
     BPP0470  503904 ..  503928 +  -4.9  -3.62522   CAGAACCCCGAGGCA          GGCATTCGC CACGCGT GCGAGGGCC          TTCTTCAAGCGCTTC  54 451
        cspA  505718 ..  505742 +   -15  -4.30719   CGCATCGCCCTCCAA         GGCCGC-CCGG CATG CCGGCGCGGCC          TTTGTTCTGCGCGCG 100 87
     BPP0473  507160 ..  507181 +  -6.5  -3.28712   GCCGCTGACCAGGTC           GGGCATGAGC GCG GCGC-TGCCC           TTGTAGGGCACCGGC  52 447
     BPP0477  511646 ..  511662 +  -4.3  -3.19463   GGAATCGTCGCCGAA              TCCGGGT TCA GCGCGGA              TTCGTGAATCATCGC  47 2
     BPP0478 NONE
     BPP0479  514598 ..  514643 +  -8.7  -3.14132   CTGCGCCAGGGCCGC GGCGCTGGACCGCGTGGCCGG CAAT CTGGCGAACCGGACCGCCGCC TTGATCGCGCCGGCG  56 240
     BPP0482  516970 ..  516982 +  -3.3  -4.34402   TACTGTTTGAACCTG                CCGTG GGA CACGA                TTTTACTATGACGGC  66 286
     BPP0483  517805 ..  517817 +  -3.3  -3.50853   TTGTACTGAAGAAAT                CCCCT TCT ATGGG                TTCTGATTGCGCCAC  49 180
     BPP0489  522569 ..  522584 +  -3.2  -3.59979   ATCTAAATGACCATG              CGCTAG CCCG CTAGCA               TTTGCCGTAAGGAGA  49 379
     BPP0490 NONE
     BPP0491  525222 ..  525240 +  -5.2  -3.14693   ACGAACTCTCTATCC             TGCCGCAG CAG CTGTAGCA             TCTATTGCTCGTAGA  49 9
     BPP0492 NONE
     BPP0493  528219 ..  528233 +  -8.6  -4.17023   CCCTTCACCCTTAGG               CGAAAG GCC CTTTCG               TTTTGGAGTGGTTCA  76 157
        htpG  532006 ..  532020 +  -5.6  -4.09685   CCGGCGATGAAGTCG               CGGCCT GCC AGGGCG               TTTTCCAGCATCAGG  63 490
         ffh  535844 ..  535889 + -11.1  -3.71848   GCGGGGATAGCTGCC CCGATACAAACCGGCAAACGC TGCG GGGTTTGCCGGTCTGTCCTGG TTGTTACTCGGCAAG  73 109
     BPP0506  539389 ..  539412 +  -6.6  -3.35679   GCAGCCTGGCCGAAG          GGGCGGCC-TG AGG CGCGGCCGGCC          TTCTCCATCCACGAA  55 15
     BPP0507 NONE
     BPP0508 NONE
     BPP0509  542706 ..  542745 + -15.7  -2.78715   ACTGAGGCTGCGCGA CTGCCC-GC-CCGCCGCGC GTGC GCGCGGCGGCGCTGGGCGC  TATAATGCGCAGCTT  75 36
     BPP0511  544356 ..  544370 +  -2.9  -3.12884   TCATGACTGGCTCTT               TTGAT ATTTC ATCAA               TATTCGCTCCTATTT  44 22
     BPP0512 NONE
     BPP0513  546077 ..  546090 +  -4.5   -3.4582   CGTGATCTTGGCTCA               GGCAT TCAT GTGCC                TATTTAATAAACTAA  51 5
     BPP0514 NONE
     BPP0515  548024 ..  548039 +    -4  -3.78022   CGGCAACCTCTTACT              GGGTAA TTGA TTATCC               TTTGATGAGTATAGG  57 153
     BPP0517  550354 ..  550370 +  -6.6  -3.20322   TATTTTTTCAAAGGG              CAGTGA AAAAA TCACTG              TATATTCTAATAAAG  51 87
     BPP0518 NONE
     BPP0519 NONE
     BPP0520  552695 ..  552717 +  -8.4  -4.09685   TTGGCTTGCTAGGCT           GGATATAGCG GAT CGCTATGCCC           TTTTACGCCATCACC  72 385
     BPP0522  553778 ..  553793 +  -6.2  -4.46854   TTTAACTGAATTAAA              CATTCA TATT TGAATG               TTTATTGTTAAATCG  76 103
     BPP0523 NONE
     BPP0524  555844 ..  555874 +  -5.3  -3.73068   GCCCAGGCCTATGCC       GGCCACGACCAGC TGGAT GCTGGTGGTGGAG       TTGTTCGCTTCGACC  58 340
     BPP0526 NONE
     BPP0527  559810 ..  559854 +  -7.8  -3.68222   GGGATGCGTCGCGGT GGAC--GGGCGCGCGCTGTC GGGTTGA GACGGAGCGCGCCCAAGACC TTATTCAAGTTCGAC  63 1
     BPP0528  560631 ..  560659 +  -8.1  -3.28924   GGCAGCGGCGGTTCG       GGGCAGGGCGCG CGCAGA CGGG-CCTGCCC        TTCTCGAGCAGGATG  56 40
     BPP0529  561906 ..  561943 +   -12  -3.66874   GGCTTGCCGGCAAGG  CCGCGCCG-GCGCGTGAT CTCC AGCGCGCGCACGGC-CGG   TTTCCATGGCGTTGC  75 262
     BPP0530 NONE
     BPP0531 NONE
     BPP0532  565381 ..  565391 +  -5.4  -2.94924   GTACAAGGAATGAGC                 CTCT GGT AGAG                 CTTTCTCCATCCAGG  47 28
     BPP0533 NONE
     BPP0534  568047 ..  568073 + -19.6  -2.88571   AGCCGGCGCCCGTGC         CAGGGTGTTCAC ATT GTGAACACCCTG         CTTCTGTTTCACGAG  95 60
     BPP0536 NONE
     BPP0537 NONE
     BPP0538  572399 ..  572409 +  -8.2  -3.29144   GGTCGGTGACGGCGG                 GGGC CGA GCCC                 TTGTAGGGCACGTGC  59 454
     BPP0543  577411 ..  577424 +  -3.1  -3.27475   TGCAGGACTGAAACA               TACCT GAAC GGGTA                TCTTGTCCTCCAGGC  46 92
     BPP0544  578165 ..  578190 +  -7.5  -4.09739   AGCCGGAAGATCATG         GCCGCGATCCGT TCC GCGGACC-CGGC         TTTTGCCCGGCTTGC  69 340
     BPP0547  581733 ..  581752 +  -5.6  -3.02144   ATCCTGCAGAAGTAC            CCGGTAGG CTGA CCTGCCGC             TGTTCGAGAACATGC  47 14
     BPP0548  582444 ..  582484 +  -4.6  -3.06696   TCGCGGCCGCTCATG CGCC-GGCCCGTGACCAGGT AGT ACATGG-CGCGCGCCAGGCC TATCTTGCGCGGCAG  46 335
     BPP0552  587002 ..  587015 +  -2.3  -2.85078   CAATTCTTAAATTGA               CGCGA ACCA TGGCG                GTTTCGTCCAATGTG  40 99
     BPP0553  588558 ..  588575 +  -3.3  -3.05935   CGTGCACAGCTGCGT             GAACTCG AAGT CGGGCTC              TTCGCTGCGCAGTAT  43 484
     BPP0557  592379 ..  592415 + -20.8   -4.3586   GACGCTGCGCGAGGC    CGGTTGACGGCGCCGG CACGC CCGGCGCCGCCGGCCG    TTTTCCTATGAATCG 100 19
     BPP0558  593797 ..  593816 + -10.6  -3.24747   ACAGTTCGGGATACA            CCAGGGCC GGCA GGCCCAGG             TTGATGCTGTCGCGC  60 338
     BPP0561  596477 ..  596504 +  -9.7  -3.15544   ATCCCGCCGGCTAGC        GCCGCGCCGGC ATGGCG GCCGGCCCGGG         TTGGTCAGGATCGCG  59 27
     BPP0570  604699 ..  604741 +  -8.3  -3.01712   AGCCGCGCCGCCTGA GAC-TGGCGCGGGCGGGCGCG GTG CGCGCCCTGCCGC-CTATGCC TGTTCGGGCACGAAG  55 26
     BPP0579  613346 ..  613365 +    -8  -3.80461   TGGGGGGCACACAAA            TTGAATGA CTAG TCATTCAA             TTTCATGATAAATTC  66 86
     BPP0580 NONE
     BPP0581  615046 ..  615093 +  -5.3  -2.70932   GGCGCACGCAAGGCC TGCATGGCCGCCCGGCGCCAG GATATG CTGGGGCAGGGCCGCAGTCCG TCATTGGCAGAGGAA  45 40
     BPP0582  616885 ..  616934 +  -8.4  -3.07816   GCGCCTGAACAGGGG GGGCGCCGCGGCGCCCCGCGCCCG CCGC CCGATGCG-GGC-CTGCGACGTCC TTCACTCAGTGAAAA  55 98
     BPP0583 NONE
     BPP0584 NONE
     BPP0585  619617 ..  619631 +  -5.6  -2.73875   ATCGCCGAGCGCAAG               CTGGGG CTG CCCAAG               TCGTATTGAGCGGCG  45 2
     BPP0586 NONE
     BPP0587 NONE
     BPP0588  623110 ..  623151 +  -5.8  -2.90763   CGCAAGCTGATGAGC ACGGCCG-GCGCGCC GAAAGGCTGAGGA GGCGCGCGTGGCCGA TCTCTGCGATATCGC  46 2
     BPP0589 NONE
     BPP0590 NONE
     BPP0591  625104 ..  625118 +  -8.5  -3.55444   ACACCATCATGATGC               CGCGC CTGGC GCGCG               TTTCCAGGGTACGGA  62 52
     BPP0592 NONE
     BPP0593 NONE
     BPP0594  628209 ..  628227 +  -5.2  -3.34894   TGCAGACAGGATCAA             TGCTGCTC ACG GGGCAGAA             TCTTTCGAAGCAGTT  51 51
     BPP0596  630101 ..  630117 +  -2.2  -3.65199   CACCAGCGCGGTCTT              GCCG AAATCGCCG CGGC              TTTCCATGCCCAGTT  50 475
     BPP0599 NONE
     BPP0600 NONE
     BPP0601  636962 ..  637003 + -12.2  -2.57132   CAGGTCCAGCCCGTC CTGGATGCCCAGCGCGAC CGATAC GTCGAGCTGGTCGGCCAG  ATTCTGCAGCAGGGG  62 490
     BPP0606 NONE
     BPP0607  644986 ..  644996 +  -3.2  -4.20531   TTTTCCGGACAAGCG                 TCAG CAC CTGG                 TTTTCCATCAATATG  63 89
     BPP0608 NONE
     BPP0609 NONE
     BPP0610 NONE
     BPP0611  650455 ..  650489 +   -15  -3.57144   GGTCCGCTTCAGCCC    GCCGCCGGC-CAGCG GCGCCG CGCTGAGCCGGCCGC     TTTCCACGTCGGGCG  83 193
     BPP0613  652702 ..  652718 +  -3.6  -2.78816   GGAAAAGGGCGCGGC              CAGCGA GGTGA TCGCGG              TGTCGTGCGGGGTGG  41 208
        etfA  654218 ..  654241 + -17.4  -5.75342   CGACGGTCGCAATCG          CCGGTCGCGC GCAT GCGCGGCCGG           TTTTTTTTGAGCGAG 100 45
     BPP0616  655271 ..  655305 +  -5.7   -3.1505   GTTCTGACCAGCTTG    CGCAGCCAGATATGGC TGGC GTCATG-CTGGTAGCG     TTCATGCCAGATCAT  50 186
     BPP0618  657924 ..  657941 +  -3.4  -3.53012   GCGACAAGTCTGCCC             CATCGG AGACAA CTGATG              TTTACACGCCGCCAC  49 236
     BPP0619  658924 ..  658949 +  -2.4  -3.72576   GACGCCGGCGGCGCG         TCCGGTGCGC CCGATC GCGAGACGGA          TTTCATAAAAAAGGA  51 39
     BPP0620  659960 ..  659994 +  -9.8  -2.52464   GGCATCCAGGTGCAA     TAGGCGGTGCGGCGCG TGG CGCGCCGCGCTTGCAA     TGGCTTGCGGCCGGC  56 23
     BPP0621  660761 ..  660816 +  -6.4  -3.14564   GCCGCGGGCCGTGCC GGGCGCCGGCCCGGCGTCATGGCGCG GGTT CGCACAGCGCCATCAGGTCGGCGGCC TTCATCGCCGGATCC  51 62
     BPP0624  664053 ..  664072 + -16.4  -5.75342   GGCCGAGCGTGCACG            CCGCCCCG CAAC CGGGGCGG             TTTTTTTTCGCGCGG 100 57
     BPP0626 NONE
     BPP0627  666772 ..  666797 +  -5.9  -3.61652   GACGGAAAGGCGATG         CCGGCGTCCGG CTGG CCCGCCGCCGA          TTGATTGTTTACGCA  56 53
     BPP0628 NONE
     BPP0629 NONE
     BPP0630 NONE
     BPP0631  671283 ..  671341 +  -7.4  -3.21099   TGAGCTGCACGGCCA CG-GGCAGGCC-GTCGGCCGTCCAGTG CAGCGGAA CACTGG-CGGCCGGCTGGCCGGAGGCG TTGATGATGGCGAGG  53 212
     BPP0641  680952 ..  680977 + -13.2  -4.14243   GCAGATCGCCAACCA         GCGGCGCGGC GGCTGA GCCGCGCGGC          TTTTCGGGTAACCTG  85 10
     BPP0642  681682 ..  681693 +  -7.2  -3.28791   GAGCGCCTGCGCGCG                CGGC TGGG GCCG                 TTCTGAGGCCGGCGT  54 8
     BPP0643 NONE
     BPP0644  683777 ..  683791 +    -7  -3.28791   ACCCGACGGATGACC               GCCAGC GCG GCAGGC               TTGTCGACAACGAAT  55 212
     BPP0649 NONE
     BPP0650 NONE
     BPP0651  690702 ..  690724 +  -8.3  -2.62184   AGGCGGCAGTAGCAT           GGCCCGGCG CAAGA TGCCGGGCA           TCGTATAACAACGAC  52 29
     BPP0652  691741 ..  691787 + -19.3  -3.53343   CGGCGCGCGCATCGA CTAGCCGGCGGCCGGGCTGCCC CTGC GGGCGGCCCGG-CGCCCGCATG TTTCAACGCCGGCTT 100 22
     BPP0659 NONE
     BPP0660 NONE
     BPP0661  700710 ..  700737 +  -4.6  -4.66318   AAAGCCGACTTTCTG        AGCGCGGCGGCG GTGT CGGTGGCGCGCG         TTTTGTTGCGCTCCT  75 25
         gst NONE
     BPP0667  706357 ..  706396 + -14.3  -2.65298   GCGGCCCATGGACGT GCGCTCAGCCGCCCAGGCC GTCG GGCC-GGGTGGC-GAGCAC  CTTCTGGTAGATACC  69 67
     BPP0670 NONE
        metC NONE
     BPP0672  711485 ..  711507 +  -2.5  -4.56597   TGACCGCCGCGCGCT           GAGCGCCGC CTCTT GCGGCCTGC           TTTTTCCAGCCGCCC  67 24
     BPP0673  712743 ..  712755 +  -3.3  -3.05935   GGTTTGCTGGCAAAG                CAGTG ATG CACGG                TTACCTGGAGGATAT  42 20
     BPP0674 NONE
     BPP0675 NONE
     BPP0676 NONE
     BPP0677  716224 ..  716238 +  -2.1  -3.23393   ATTGACGGGCCAAAG               TGGGA GACGA TTCCA               TCTTGTAGAATCCGC  44 36
     BPP0678  717058 ..  717086 + -15.3  -3.04144   GTAGGGCATGCCATC        CGGTGCCTGTCCC CGC GGGACAGATACCG        TCTTGGCCATCAAGC  77 37
        dapA NONE
        aatB  719546 ..  719571 +  -5.3  -4.30576   TGACCGGCCTTCTGG         ACGCGGC-GGCG CAT TGCTAGCCGCGC         TTTTCATCGTGCAGC  72 6
     BPP0681 NONE
     BPP0682 NONE
     BPP0683 NONE
     BPP0684 NONE
     BPP0685 NONE
        amaB  725277 ..  725292 +  -8.2  -3.05384   CGCCGCGCGGCTCAG              GCCGCT AGGC GGCGGC               TTCGATCCAGCGCGC  55 18
     BPP0693 NONE
     BPP0694  732681 ..  732693 +  -4.7  -4.07568   ATGTTCTCTTCCATC                AGCCG CGG CGGCA                TTTTCGAGGCAAAGC  63 161
     BPP0696 NONE
     BPP0697 NONE
     BPP0698 NONE
     BPP0699  737332 ..  737347 +  -7.5  -3.06183   TGCGCTTGCCGGCGA              CCCGC GCGCTG GCGGG               TTCGCTCGGCGTGGC  53 234
     BPP0703 NONE
     BPP0704  744267 ..  744288 + -18.7  -3.16564   AGGCCTGAGCGGGAA           GGCGGCGCC GGCC GGCGCCGCC            TTCCTGGCGTGGCGC  90 33
     BPP0705  745325 ..  745338 +  -6.7  -3.31144   CTTCGCGCAGCACCG               GGATG TGGG CATCC                TTGTAGCGATGCACC  52 72
     BPP0708 NONE
     BPP0709  751877 ..  751901 +  -2.1  -5.00616   GCAGGCCAGCCTGGC         CGGCG-C-GGC ATTGC GCCAGACGCTG         TTTTTTCGCGCCGAC  79 455
     BPP0711  753471 ..  753494 +    -3  -3.01712   CGCCGCGGCACAAGG          CCGTG-GCGCG CCA CGCCCTCAAGG          TATTCGGCGGCACGC  42 64
     BPP0712  754067 ..  754106 + -17.2  -3.06696   TCCCGGCCTGCGCCC  GGGTGCCTCGCCTGGGTGC CTG GCACCCATGC-AGGCACCG  TCTCTTCCACGCCAA  82 59
     BPP0713  755652 ..  755673 +  -5.8  -2.56596   GGCCGCCAGCCAGTC           CTAGGACC GGTTCA GGCCCTAG            TCCCTTCATCAGGAG  44 22
     BPP0714 NONE
     BPP0715  757799 ..  757824 +  -3.1  -3.01712   GACGGGCATCCATCC         G-CGCCGGCTCG CGC CGGCCCCGCGAC         TATTGAGGGAGAAAG  42 39
     BPP0716 NONE
     BPP0717 NONE
     BPP0718 NONE
     BPP0719 NONE
     BPP0720 NONE
     BPP0721 NONE
     BPP0722 NONE
     BPP0723 NONE
     BPP0724 NONE
     BPP0727  769030 ..  769051 + -13.7    -3.186   TGGTGGCCCTTCTGA           CGCC-GCGCC GCG GGCGCCGGCG           TGTCTTCATCTCTTG  73 26
     BPP0728 NONE
     BPP0729 NONE
     BPP0730 NONE
     BPP0731  776019 ..  776038 +    -7  -2.78384   CCTGCGCCTGTTCGC            GGCGCCGC CGGC GTGGCGCG             TGTAATGCAAGGCCG  48 1
     BPP0732  777309 ..  777330 + -18.7  -2.79796   GGCCTTCTTCAATCC           CGCGCCGGG ACGA CCCGGCGCG            TGTACTGGCCTGAGG  87 64
     BPP0734  780607 ..  780624 +  -2.5  -2.86164   CGGCCACTCCTCGGT             CCGAGCG CGAG CGCCCCG              TGTAGTAATTGCCCA  40 512
     BPP0741  789622 ..  789664 + -10.5  -3.18681   CCAGTTCGGCCTGGA CCTGCG-CGCGGGTGGC-GGC GCT GCCGGCCAGCTGGGGCGCGGG TTCCTGCGATTCGCC  60 363
        rocD NONE
     BPP0749  795750 ..  795791 +  -9.4  -2.88783   CAAATCCACCCTGAT GC-GCCGGCGCCC-CG-GCAG CGC CTGAACGTGCGCGCCGGCCGC TAGTTGTGATGTCTC  56 1
     BPP0750  797025 ..  797042 +  -6.3  -3.05844   ACAGGTCGTCGGCGA             TCAG-CGC CTC GCGGCTGA             TCTTGCGCTCGGGCG  48 219
     BPP0752  798523 ..  798551 + -10.1  -3.15861   GGCCCTAAAATCGCT        CCCGTGGCGCGGC CCG GCTGGGCCGCCGG        TTCCTAGGAGTCCTG  62 71
     BPP0753  799393 ..  799417 +  -3.5  -4.93547   GCCGTAGCGCCTTGG          CGGGGCG GTTTACTATTA CGCCCTG          TTTTTCCTTCGTTCG  79 34
     BPP0754  800274 ..  800319 +  -8.1  -3.36273   GGGTTCGGCCTTCTC GT-CGGCGTGGCTGGCGGCCAG CAC CATGCCCTCGGACACGCCGAAC TTCATCTTGCGCGGC  55 135
     BPP0757 NONE
     BPP0758 NONE
     BPP0759  809550 ..  809562 +  -7.7  -3.37344   GCGGCGGCCGGCGGC                GGGTA GAA TACCC                TTCATTCAATCGAGG  59 49
         dcd  810341 ..  810362 +  -6.5  -3.25823   GCTTTGCGTCTCCAC           GCCG-CCGAC CTC GTCGGGCTGC           TTCATGTAACGGGAA  52 216
     BPP0765  814558 ..  814597 + -39.4  -3.65812   GCAGTAAATCCGACG  CGCCGCGCCGGGCCGCCC GAGG GGGCGGCCCGGCGCGGCG   TTGTCTTCGAGGGAG 100 34
     BPP0766  815843 ..  815868 +  -4.7  -3.72481   TAGCCTGGCGGGCAC        GGCGCATGCGG GCAGGG CCGC--GCGCC         TATTGTTTTGGTAAA  55 38
        sodA  816729 ..  816759 + -14.6  -2.52623   CGGCATGGTGGCCGC       CGGCGCCACCGCGC TGG GCGCGGTGCCGGTG       CTCTTCTCCCAGACC  71 186
        gcvT  818959 ..  819003 +  -3.4  -3.97368   GTCGAACACTCGTAA ACTCGAG-GCTTCCGCGCGGCC GCT GGCCGC-CGGAGGCGCGCAAAC TTTCTCCATTCCCAC  58 26
        gcvH  819437 ..  819457 +  -8.1  -3.90744   CACCGGGCCGGCCCG            CGGGCCGGC CCC GCCTCCCCG            TTATTTCGAGAAAAC  68 48
        gcvP  822676 ..  822717 +  -5.8  -3.75665   CATTGCCGTACGCCA TC-CG-GGGTGCCTGTCCCC GCAT GGGGACTGGCACCGGCAAGA TTTCATGGCATCTGC  57 363
     BPP0773 NONE
     BPP0774 NONE
     BPP0775  827121 ..  827161 + -15.9  -2.70932   CCCTCGGTGGCCCAG  GCGGCGGCGTCGGCGGCCT CCT GGGCGGCCTCGGCCGCCGC  TGCTTCGGCGGCCGC  74 500
     BPP0789  845080 ..  845103 + -16.8  -5.75342   CCTTTGGTGGATTTA          GCCCGAGATC GCAA GATCTCGGGC           TTTTTTTTCGCCGCG 100 465
     BPP0790 NONE
        wbpO NONE
     BPP0792  848872 ..  848884 +  -4.8  -3.51232   CCATGCCCTGGTACA                CGCA ATTCC TGCG                TTGATTTGAAAGCCA  52 9
     BPP0793 NONE
     BPP0794 NONE
     BPP0795 NONE
     BPP0796 NONE
     BPP0797 NONE
     BPP0798  857102 ..  857117 +  -6.8  -3.14463   CGGACTCGACCAGCC              GCGCTT CCTT GAGCGC               TTCGTCGAACGGCTT  50 350
     BPP0801 NONE
     BPP0802 NONE
     BPP0803  862848 ..  862873 +  -3.1  -3.54543   GGCTGGCGCTGCCGG         CGGGTGGCGCA TGAG TGCACGGCCTG          TTTCCGGCAATGGAT  49 12
     BPP0804  864242 ..  864268 +  -3.7  -5.40072   ATTTGACATCGATTT         GACGCCCAA CAGGTATAC TTGCGCGTC         TTTTTTTGCAACGAA  90 87
     BPP0805  866238 ..  866265 + -21.4  -3.14132   CCCGCAAGGAAAAAA        GGTGCCTGTCCC GGTT GGGACAGGCACC         TTCGTCACCCGCGGG 100 42
     BPP0808  870984 ..  871011 +   -12  -2.55213   CGCCTGATGGACCAG        TGCGCGCGCCATG CGC CG-GGCGTGCGCA        TCGATTCGCTGCGTC  61 519
     BPP0814 NONE
        lolB  877913 ..  877929 +  -6.5  -2.52896   CGGCGGTCTAGAATA              GGGGC ATCCCCA GCCCC              TCGCTTCCGCCGTGA  45 46
        ispE  878936 ..  878978 +  -4.2  -5.79595   CCAATACATAAAAAA GCTGTTGAAC-G-CGCCCGT CAGAC ACTGGCTCCAGTTCAGCAGC TTTTTTGTTTTACGA 100 121
        prsA  880055 ..  880079 + -12.8  -3.01924   GCGGCGCGCAAAAAC          CACGCAGCGC ATGTC GCGCCGCGTG          TCTTAACCGGCGATC  67 81
        rplY  880790 ..  880828 + -24.8  -2.91695   CGTGTCCGACGTCCC   CGAAACCCTGCGCATGCG ATT TGCATGCGCAGGGTTTTG   TACTTTACAAATACG 100 79
         pth NONE
     BPP0820 NONE
     BPP0821  883819 ..  883858 + -12.8  -3.57263   CTGAAGGTGGTTTCC  GTGTTGGCGCTGCC-CGTT GTC AGCGCGGCGGCGCCGCCGC  TTTCGCGGTAGCCAT  74 440
     BPP0823  889891 ..  889918 + -10.5  -3.08679   GCCAAGCGCGGCGCC        GGCG-GCGCGCC GGCCG GGAGCGCTCGCC        TATTGCCTGGCCCCG  62 49
     BPP0827  894576 ..  894626 + -18.1  -3.49618   TGGCGTGGCGCAAGG CCC-CCAGCCGGGCGGCCGTGGGC TAGC GCCCGCGCCCGCCGGCCAGGCGGG TTGCTTCTGTGCGCG  90 0
     BPP0833  902964 ..  903012 + -13.8  -3.35679   CGCCGCAGGTCGTTG CGGCCCGGCGTGCCCGGTCCGC GCCGACA GCGG-CCGGGC-CGATGGCCCG TTCTCACTGGAAGGG  77 208
     BPP0834 NONE
     BPP0835 NONE
     BPP0836  906655 ..  906704 +  -9.7  -5.07011   ACCGCATCGGCGGCG CGTATTAGGGCTGGCGGGCGTCC GTCG GGACGCCGCCCGGCCCGGGATCG TTTTTCCTTTATCTG  95 18
     BPP0840  911825 ..  911878 + -19.7  -3.09968   GCCGCTGGATAATGT CGGGCGGCC-CACGAAAAAGCCCTCC AGC GGAGGGCTTTTTTCTGAGGCGGCCGG TATTCAGCTTGCCTG 100 29
     BPP0843 NONE
     BPP0844 NONE
        ftsY  920024 ..  920049 + -20.5  -2.90496   GTTCGCGCCTGCCCG         CAACGCCGCCC GTCC GGGCGGCGTTG          TCATTTCCAGAACGG 100 46
        ribB NONE
        ribH NONE
        nusB  929491 ..  929523 + -11.1  -3.72695   GCGGCGCTGACCTTC      CGCGGGCGCGCCCGC GCG GCGCGTCCGTTCGCG      TTTGCTGGCAGGAGT  73 31
        thiL NONE
     BPP0861 NONE
     BPP0862  932113 ..  932125 +  -9.1  -4.08767   TGCAGGTACAGCGGC                TGGCC GTC GGCCA                TTTTCAGGAACTGCA  72 495
     BPP0877  949357 ..  949367 +  -5.4  -2.76315   TCCGCTTGACAGCAC                 GAGA TGG TCTC                 ATTTAAAACTATTCA  45 32
     BPP0878  950432 ..  950471 + -16.4  -3.14211   GCCGCAGTAGCGGCG  GGGCGGCGGCGGATC-CGC AGG GCGCGGTCCGCTACTGCCC  TTCGTGCACGGCGAT  81 31
     BPP0883 NONE
     BPP0884  955963 ..  955982 +  -2.8  -3.36273   CCGAAAGCGTCCTGA            GCGGACGGC CGG GTC-TTCGC            TTGCTATTCAACGGA  48 26
         ggt NONE
     BPP0886  958305 ..  958343 + -11.7  -3.68351   AGGTTTCGAGCTGCA  CCTCTCTGGACCCATGCG CGCG CGCATGGG-CCAGGGCCG   TTTCCATCATGGCGC  74 183
     BPP0891  963920 ..  963930 +  -3.2  -3.13403   TTGCTGCCGGCCGCG                 CGTC GAT GATG                 TCTTGCTCGCCGGCC  44 17
     BPP0892  965255 ..  965271 +  -7.9  -3.61398   GCGAGACCATGCCCA              CGCCGAC GCT GTCGGGG              TTCTTCCGGACCCAC  60 524
     BPP0897  970174 ..  970231 +    -9  -3.05384   CGCCCAGCGATTTGG CGCGGT-ACATGGCGC-GGTCGGCGGCC ATGA GGCTGGCGGCCAGCGTCGCGTCGCCGGG TTCGATGCGCGCCAG  55 72
     BPP0912  986658 ..  986673 +    -9  -2.79183   ATGCGCCGCGCCAGG              TCGAGC GCGC GCTCGA               TATGCTGGCCGTAGG  52 224
     BPP0917  993088 ..  993100 +  -6.2  -3.32844   CTTGTTGCTGTGCAC                CGCC TTGCC GGCG                TTCTAGCATGAGGCC  53 7
     BPP0918  993789 ..  993822 +  -8.8  -3.02144   CGAATAGCGCCGCAG    GCGCGGCGCGCCTAGC GCGA GC-GGGCGCGC-GCGG     TCTTGCGCGGCGTGG  55 34
     BPP0923  999366 ..  999393 + -10.6  -4.07568   GGTTGCTGAAGGAGC        GGCGGTCCGCA CGTTGGC TGCGG-CCGCC        TTTTCCAGGAGCAAG  81 169
     BPP0924 1000195 .. 1000223 + -10.1  -3.85092   CCGGCGATGCGGGCG        GGCTTGCGCGCCG GCG CGGCGCGATGGTC        TTTGCTGTCGCTCAT  73 303
     BPP0927 1002309 .. 1002330 +  -5.9  -2.91264   GCAGGCGTGCTTGGA           TCATGACAT AATG ACGTCATGA            TGTCTGAATCGAACC  48 66
     BPP0928 NONE
     BPP0929 NONE
     BPP0930 1004268 .. 1004288 +  -8.9  -2.62616   GGAAGTCGGCCAGGC            CCTTGGCGC CTT GCGCCAGGC            TGATGTGGCGCATCA  51 76
     BPP0933 NONE
     BPP0934 NONE
     BPP0935 NONE
     BPP0936 1009629 .. 1009646 +  -2.6  -2.66869   GCATGTGGCGCGCCG             GCGCCA AGGAGA TGGCGG              TGAGTTCTTCCATAT  38 41
     BPP0937 NONE
     BPP0938 NONE
     BPP0939 NONE
     BPP0940 1012980 .. 1013021 + -18.1  -3.53012   CGGCGCGCCGCGTCC GCGCG-GCGCCGCC-GCTT CAGGAC AGGCCGGCGGCGCGCGCGC TTTCGGCCGACAAGC  90 43
     BPP0942 NONE
     BPP0943 NONE
     BPP0944 NONE
     BPP0945 NONE
     BPP0946 NONE
     BPP0947 NONE
        livG 1020394 .. 1020409 +  -3.2  -3.06796   TATCTTGGGGAAAGG              GGGC-GC GAT GCTGTCC              TTGCATAACGTAGAC  42 2
        livF NONE
     BPP0950 1022473 .. 1022497 +  -8.6  -2.66435   CGGATATGCCAGGGC         CG-GC-CGCTGG CTT CCAGCGTGCGCG         TCATCTCCTGGCGGT  51 298
     BPP0952 1023829 .. 1023843 +  -3.5  -2.72344   GTCCAACTGCTGGAG              GC-CGC CCAT GCGCGC               TAATTCGAACTCGAA  41 8
     BPP0953 1024662 .. 1024707 +  -7.5  -3.54741   CGCGCTGCTGGTCGC CACCGCCGCGCTGTGCGGCC TGGGGGT GGCC-TACATCCAGGCGGTG TTTCCCGGCGTGATC  60 342
     BPP0956 1027668 .. 1027704 + -20.2  -4.26076   CCCGCCGCTCATCCC   GGCGCGGACGGCTTCCT TCAC GGGAGGCCG-CCGCGCC    TTTTCATGGCGGTGC 100 70
     BPP0957 1028560 .. 1028593 +  -8.7  -3.18681   GGCGGGCGTAGTGCT     CGGC-GTTGCCGGCCT GCT GGGCCGGCGTCAGCAG     TTCGTCGGGTTCGCG  56 400
     BPP0960 1031696 .. 1031738 + -12.6  -3.16564   CGCCAGGCTGATCAG CGCGGCGAACATGGTGCTGG TGT CCAGCGTGGTCGTCGCCGCG TTGATCAGGTAGCCC  68 140
     BPP0967 1037487 .. 1037525 +  -7.3  -2.53382   GTTCCCTAGCCGGCG  CGCCCTCGACGGGC-GCC ATCA GCCTGCCTATCGAGGGCA   TGACTTGCGCCTCGT  47 150
     BPP0968 NONE
     BPP0969 1040725 .. 1040746 + -12.9  -3.81146   CGTATCGGTATCCGC           GGGCGCGGG CGTG CCCGCGCCG            TTATTCATTGCAGGA  83 52
     BPP0971 1042786 .. 1042825 +   -30  -3.68351   GGCAAGTAAGCGGCG  CCGCGTCCCGGCCCGGCG TGCG CGCCGGCCCGGGGCGCGG   TTTCACTCCTGCGCC 100 32
        arsR NONE
        arsB 1062263 .. 1062301 +  -8.7  -4.36914   CCAGCACGTAGTCCA  CCTGGCCGCCGGC-CAGG TCGG TCAGCGCCGGCGGCTGGC   TTTTGTACGGCACGC  78 443
     BPP0988 NONE
        sugE NONE
     BPP0990 1068993 .. 1069008 +  -7.6  -3.28712   ACGGGCCTTCAGCCA              CGAATC GAGT GATTCG               TTGTAAACCGGAAAA  55 275
     BPP0993 1070401 .. 1070425 +  -3.5  -2.52896   AAAAAACCGGTACTC          TGGATGTCCCT CCC AGGAGAATCCA          TGCCTTCCAAACTCC  40 91
     BPP0994 NONE
     BPP0995 1073297 .. 1073322 + -13.9  -3.65046   TGCCCAGGCCGGCGG         CGGCGCCGGCG GTGA CGGCGGTGCCG          TTGTTGAAGTAGACG  78 450
     BPP0997 NONE
     BPP0998 1075122 .. 1075160 +  -5.2  -2.78384   CAGCCGCCGCCACGA   TTGGCCGCCGTCGG CGGTCCAGAAT TCGCCGGTGGCCGA   TATGCTGGCCGGCGC  43 150
     BPP1000 1077094 .. 1077114 +  -2.5  -3.01712   GCGGCGGAAAACAAC            AGAATTGGT TCG ACCAATCCA            TCTTCGGAGGAAAGA  41 163
     BPP1001 NONE
     BPP1002 NONE
     BPP1003 1081214 .. 1081224 +  -8.2  -3.59979   CATTGGCGACTGAGC                 GCCG CAC CGGC                 TTTCGGATCAAACAA  62 28
     BPP1004 NONE
     BPP1005 1083406 .. 1083428 +  -6.8  -3.29144   CCCAGGGTTCGTCCA           GCGGCGCCAC CGC GATGCGCTGC           TTGTCCAGCGCCTCG  52 171
     BPP1007 1086331 .. 1086357 +  -9.4  -3.13867   TGGCGCTGCCGGTGC         TGCCCGCCTG GGTCTGG CAGGCGGCCA         TGTCTTGCTGGGTGG  59 401
     BPP1009 1086940 .. 1086961 +  -4.3  -4.19678   GGTCCCTGCGACCTG           C-GCGCGGCG CCA TGCCGCTCCG           TTTGTTAGCATCTGC  66 51
       aadA4 1088110 .. 1088133 +    -3  -3.85817   GTCGAATTGCGCGAG          GTGGGCG-GCC ATG GTCTCGCCCAG          TTTCTGGCGGCCGAT  56 364
        cioA NONE
        cioB NONE
    BPP1025A NONE
     BPP1026 NONE
     BPP1027 NONE
     BPP1031 1109381 .. 1109397 + -10.1  -2.72379   GGGTGATGCATTCGG              CCTGCTC CTC GGGCAGG              TCGTTGAGAAATTCG  56 404
     BPP1036 1114944 .. 1114981 + -11.1  -2.64803   TGCTGGCCGCGCGGC   GCGCGCCGTCGGCGCGCG TCA CG-GCATCGTCGGCGCGG   TAGGTTTCGCGGTAG  59 395
         add 1116421 .. 1116454 + -18.1  -3.37796   ATCGGCGCCGCTGCT     GGGCGCGCTCATGGC CAGC GCCTTGACCGCGCCC      TTGTCGATCATGGGC  87 333
     BPP1042 1119487 .. 1119520 +  -8.8  -3.12847   AGGCGATGGGATAGT    C-GGGCGTGGGCGGGC AGTC GGCCGCC-GCGCCCAG     TTCGGTGTAGCGGTT  56 224
     BPP1048 NONE
     BPP1049 1126801 .. 1126820 +  -2.7  -3.26471   TGAGTTGTTCGAGCA            GGTCTGC CGCGAA GCCGGCC             TTGATCTCCAGCTCG  45 188
     BPP1051 1127543 .. 1127571 + -13.2  -4.62984   AGCCTACGAATTCCC        AGAAAACCCGCC CTCGA GGCGGGTTTTCC        TTTTCTGTCTCCTGG 100 138
        ilvA 1129288 .. 1129320 +  -6.2  -4.20797   CAGGGGTCAGGATTT     CCCCCTTCGGGGATG GGCA CG-CCGGGAAGGGGG      TTTGTCTCCTTTTCA  70 122
     BPP1053 1129866 .. 1129917 + -14.6  -2.62184   CCGGCACCAGGCGTC GAAGC-GG---CGCGCGCCTTGCGCG GTGA CGCGCAAGGCGCGCGAATCCAGCTGC TGCTCTACCCAACCA  69 93
     BPP1055 NONE
     BPP1056 NONE
     BPP1057 1133601 .. 1133611 +  -2.4  -3.53012   CGGCACCAGGGCCAT                 GCCG ATG CCGC                 TTTCGGCCAGCGCGA  47 233
     BPP1059 1135677 .. 1135711 +  -6.3  -3.65522   ATGCGCCGGCAATGG    CGCCGGCC-AC-CGCCG GAC CGACGAGCAGGCCGGTG    TTGTTGCCCTGCATG  57 138
     BPP1061 1137790 .. 1137810 + -12.5  -3.05498   GCGCGGCTGACGCCG            CAGCGGCCG CGC CGGCCGGTG            TATATATATCGCATG  67 31
     BPP1062 1138557 .. 1138569 + -10.5  -3.19081   CCCTCTACCGGAACC                GGGCC GCC GGCCC                TATCTTGCTTACATG  62 76
     BPP1064 1140719 .. 1140749 +  -7.4  -2.66969   GCCGCCCGGGAAACC       GCTGCCGCGGATCG CTG CGATCCGCGCTCCC       TCCGTTGTCTTGATA  50 175
     BPP1065 NONE
     BPP1066 1142581 .. 1142595 +  -3.4  -3.63097   GACTGCTCCCCGTCC               CGGCAG GGC CAGCTG               TATTGTTTGTGCACT  53 80
        cyoA NONE
        cyoB NONE
        cyoC NONE
        cyoD 1146644 .. 1146677 + -28.3  -3.89346   CCGGCCTTGGTTCGC     CGACAACCCCCCGGG CTTG CCCGGGGGGTTGTCG      TTTGTGGGGTGGCCC 100 75
     BPP1077 1151836 .. 1151862 +  -5.7  -4.11484   GCAGCCGCGCGCCCC        GCCCGCCGCCGC CTGA GCG-CGGCAGCC         TTTTCGCGGCTTGCG  64 10
        bfrG NONE
     BPP1079 NONE
     BPP1081 1157766 .. 1157782 +  -5.7  -3.44229   CTGGGTGCAATCCCG              GGGGTGC CGG GCGCGCC              TTGTCGTCGTAAGCT  53 54
     BPP1082 1158474 .. 1158524 +  -2.3  -2.62184   CCAGGCCGGCCATGA CGTGCCAGCCGACGGGCGGACGCGC CAG GC-CGGC-GCCCATCGCCTGGGCCA TCATGTAGGCGCCGG  38 227
     BPP1084 NONE
     BPP1085 NONE
     BPP1086 NONE
     BPP1087 NONE
     BPP1095 1169341 .. 1169355 +  -3.4  -3.53761   ATCGCCGGTAGAATC               CTGCGC ATG GGGCGG               TTTGCGCCCCGGTTC  49 91
     BPP1096 1170215 .. 1170273 +  -7.1  -3.14211   GCCACGCCCGAGATC AGCCCGCCGC-CGCCGACGGGCACGATG ACCG CATCGAGCTCGCCGGCCTGCTGCAGCCA TTCGTGGCCCAGCGT  53 456
     BPP1100 NONE
     BPP1101 1173944 .. 1173957 +  -3.7  -3.28712   CACGTCCGCCCAGGC               CCAGC CGCT GCAGG                TTGTCGGCGGCGCAG  47 446
     BPP1108 1182162 .. 1182172 +  -8.2  -2.80622   CCGCGATTTCCGGCC                 GCGC GCC GCGC                 TATGATCGACTATCT  52 10
        moaA 1183327 .. 1183384 +  -3.4  -3.57263   GGCACCTGCGGCGTG CCTCGGAGCCTGTCCCTGCGGGGACT GGCTCCGA AGGGCTTGC-GGGACAGGCATC-AGG TTTGCAGGTGCCAGT  49 67
     BPP1115 NONE
     BPP1116 1190881 .. 1190906 +  -6.7  -4.11623   TGGTCTTCGGGCAGC         CCGTCGGTCGC CTCG GCGATCGCCTG          TTTCATTTCGTCGTA  69 63
     BPP1118 1192014 .. 1192029 +  -4.6  -3.14404   CGCCGCCACCATGCT              GGCCCA GGCC TGAGCC               TTACGTAGTTGCTGT  47 13
     BPP1119 1193574 .. 1193609 +   -19  -3.09492   ACAGGCACAAAAGAT    AGCGGGAGCCTGTCCC CGTT GGGACAGGCTCCCGAG     TATTGGAGTTACCAC  90 95
     BPP1122 1196256 .. 1196268 +  -4.7  -2.84801   CGAGCTCGACTACCC                GCCCG TCG CCGGC                TGATATTTCAGCCTG  44 10
     BPP1123 1196661 .. 1196683 + -12.7  -3.05715   GCCGGCCCGCGGGAG          CCCGC-GCCC CCCT GGGCGGCGGG           TTCGCTGCGCCGCTT  67 46
     BPP1124 1197679 .. 1197700 + -14.5  -4.16146   CCGGGAAGGAAAAAA           GCCAGTTGC GTGA GCAACTGGC            TTTTCGGAATCTTTT  89 350
        acnA NONE
     BPP1127 NONE
     BPP1128 NONE
     BPP1129 1205134 .. 1205149 +  -2.4  -2.84013   GATTTCTGCCTTGAG              CGCTGG ATTT TCTGCG               ATTTCAGTGTCATTC  40 90
     BPP1130 NONE
     BPP1131 NONE
     BPP1132 1208999 .. 1209044 + -18.9  -3.85817   CGCTGGCCGAGCTGA ATTGAGCACGCCGCCCGCGTG GCCT CACGCGGGCGGCGTGTACCGG TTTCTCAACGCAACT 100 21
     BPP1133 1210073 .. 1210094 + -18.7  -3.30124   GCTGAACTAAGGGCA           GGGCGCGCC GCGC GGCGCGCCC            TTCTCAGGCCTGGCG  93 31
     BPP1136 1214205 .. 1214228 +  -6.6  -3.68351   TGATGCCGGTGTTGG          TGGCG-GCCAC CAT GGGGCGCGCCG          TTTCCATGGTGCGCA  59 208
     BPP1142 1220568 .. 1220597 + -22.9  -5.40072   GCTGCATGTAAAAAA       CCCTGCCCGGCCG TATT TGGCCGGGCAGGG        TTTTTTTACGACCGG 100 135
     BPP1148 NONE
         upp 1228613 .. 1228627 + -11.4  -6.06723   CCGCCCACAGGAAAA               CCGCCT TGC AGGCGG               TTTTTTTTTGCCGCC 100 59
         prn 1231853 .. 1231869 +  -7.9   -4.2679   AGCGAGAAGGGTCCA              TCCCCCC GCG GGGGAGA              TTTTCCTGGAGGTTG  74 41
     BPP1152 1234333 .. 1234347 +    -7  -2.66316   CACGCGGGGGTACGT               GGCGCG GTG CGCGGC               TGGTATGATGAACGC  47 51
     BPP1153 1234702 .. 1234754 +  -7.4  -3.66999   GCCTGCTGATCAGCC GCCGCTGATCACGGCGGGGCGGGC CGCGC GTCCGCCCCGGCATGCACAATGGG TTTGCGTAGATCGGT  63 18
     BPP1154 NONE
     BPP1155 1235533 .. 1235563 + -10.3  -3.16564   CGATTGAGCCAGGCC      GGCAGGCGGGCGGC CGGC GCCGCCCG-CGGCA       TTGCTACAGTCCCAG  62 34
     BPP1157 1238422 .. 1238442 +  -3.1   -4.4017   CCAGCGTGGGCGCGC            AGATCGCCA GGC TGGCGGCCA            TTTTCTCGACCTTGG  68 422
        maeB NONE
     BPP1161 NONE
     BPP1162 1244588 .. 1244598 +  -8.2  -4.07568   CGATCCGCTGCCAGT                 GCGC CAG GCGC                 TTTTCGGCGCGCGCC  72 408
        tktA NONE
         gap 1248257 .. 1248299 + -21.4  -4.07568   CTGAACAGGGCGCAA GGGCCAGGTTGGTTTTCCCG TCA CGGGGAAACGGATCTGGCCC TTTTCGCAGGCAGGC 100 51
         pgk 1249744 .. 1249759 +    -6  -3.01712   TCGAAGCCGGTGATG              CCCGAG GCGG CGCGGG               TCTTGAGCGGCCCGG  48 227
        cbpA NONE
     BPP1176 NONE
     BPP1177 NONE
     BPP1178 1260046 .. 1260080 +  -6.3  -3.64487   GCTGCAGGTCGGCGC    GCTCGCGCG-CCGGCA GGCC TTCCAGCCGCGCGACC     TTCTTGGCCGTGTCG  59 456
        mogA 1261946 .. 1261971 +  -3.9   -4.7416   CGCCGCCCGGCAATG         AGGCGTGCGCTA TAG TGG-GCGCGCCG         TTTTTCAGATTTTCA  77 25
     BPP1181 NONE
     BPP1182 1263414 .. 1263459 +  -9.8   -2.5806   AGGCGCAGGCCGTCC TCGCCGA--GGCCGAACGCGCGC CGG GCGC-TGTTCAGCCGGTCGGCGG CTTCTCGCAGGGTTT  55 247
     BPP1191 1270171 .. 1270186 +  -6.8  -2.71011   GCGGGAACGGGACCG              GCGCCGC GTT GCG-CGC              TGATTGCGAAGGGAT  48 46
         fba 1271438 .. 1271457 +   -15  -5.15634   GCCCGCATGAAAAAA            CCGGACGC TCGC GCGTCCGG             TTTTTTCATGGCCTC 100 73
        hemH 1273017 .. 1273043 + -17.3  -5.26875   GCCGGCGCCGTCCAG        GCCCGC-CGCCC TTCG GGGCGCGCGGGC         TTTTTTCATTGGAGG 100 46
     BPP1195 1273313 .. 1273323 +  -6.8  -3.53811   AGCTACAAGGGCGAG                 GCCA TGC TGGC                 TTTCGACCGCCTGGC  58 97
     BPP1196 1273668 .. 1273686 +  -4.4  -2.77523   CCGTGCCCTTGCCGC             TGGCGCTC TGA GTCCGCCA             TGATCTTCCTGCGCA  43 15
     BPP1197 1274267 .. 1274284 +  -9.1  -3.41836   AAAATAGCCGATTCG             CGGC-CGC CTG GCGGGCCG             TCTTTCCATCCCTAT  63 127
        purE NONE
        purK 1276010 .. 1276024 +  -3.4  -2.60075   GCGCTGGGCATGGCC               GCGCCG TTC TGACGC               ATTGATTCCCGCCCC  39 14
     BPP1200 1277104 .. 1277125 +  -3.5  -2.62184   GGCGTAACTCCTGAT           TGCCGCGCC TTCC GGCCGGGCG            TAATCTCACGCGGAC  40 51
     BPP1201 1278249 .. 1278286 +  -8.3  -3.06162   CTAGGGCGAGGGCGG   CGGGGCGGGAAAGATCGC CAA GCGATACG-CCCGTCCCG   TATTGCGGTACGCTA  55 37
     BPP1202 1279190 .. 1279208 +  -5.9  -3.62518   GTATTTGACGGGGGA             GCAAGGG GAATA CCCTAGC             TTTCCGGATCTTTCG  59 50
     BPP1203 NONE
     BPP1204 NONE
     BPP1205 NONE
     BPP1206 1282578 .. 1282601 + -19.6  -2.75712   TGGGTTGAGCCCGGC          CTGCCGCGCG CGCC CGCGCGGCAG           TGGTTCCATGGCTGG  93 33
     BPP1208 1285025 .. 1285063 + -13.1  -3.73072   CGCGGGGTGGAAGTT  TGCCG-GTGCCAGTCCCC CTGC GGGGACAGGCACGCGGGG   TTTAGTAGAAGGCTT  79 216
     BPP1211 NONE
        xerD NONE
     BPP1213 NONE
     BPP1214 1291133 .. 1291149 +    -5  -2.59564   GCACTGACCCCAATA              CGGGCG GCCGG CGCGCG              CTTGTCGCCTGCCGG  42 34
     BPP1215 1292047 .. 1292065 +    -3  -4.07885   CGGATAGTTGCGGCC             CAGCGC GTGGGCG GCGCGG             TTTTCCGAGGACATC  59 485
     BPP1217 1292830 .. 1292843 +  -6.7  -2.58812   CAATTTGAACTGGTG               CGCAA GAGT TTGCG                TGAATTAAATTTAGG  47 223
     BPP1218 1294805 .. 1294819 +  -9.2  -3.28712   AACTGGGAAAACATC               GCCGCG CTG TGCGGC               TTCTAGGCCGCGCGC  61 187
     BPP1219 NONE
     BPP1220 1301321 .. 1301379 + -27.7  -2.71731   TGATGGGTCCGGTCG -G-GCCGGGGCCCGCCAGCTACGCATTCT GTT AGAATGCGTAGCTGGCGGGCCCCTTCGCA TGGTTCGGCGGTGAA 100 422
        dnaX NONE
     BPP1222 1304130 .. 1304163 + -20.3   -2.6927   GCTGCCGTTCTGATA     GCGC-CTTGGCGGCCC GCC GGGCCGCCGGGCGCGC     TGCTGTCTGCGCGAT  95 28
        recR NONE
     BPP1224 NONE
     BPP1225 NONE
     BPP1226 NONE
     BPP1227 1309266 .. 1309309 +  -6.6  -4.02817   ATTGCACGCCCGGAT CGTTGGCGCCGCG-GCG-CG CATCCT CGACCCACTCGGCGCCGGCG TTCTTCTTGTGCCAG  66 438
        carA NONE
        carB 1314512 .. 1314541 + -16.5  -5.96521   CGCCTCGAACGTCCG       CCCCATCCACGGCG CCA TGCCG-GGATGGGG       TTTTTTTTGGTTCAT 100 46
     BPP1232 1316339 .. 1316368 + -12.8  -2.87344   TGCGCGATGACTGAA       GCGCGCGCCGGGC TGTTT GCCCGCCG-GCGC       TATCTGCCGGCGCTG  66 27
        bipA 1319312 .. 1319340 +  -9.4  -2.87132   ACTAAGCGCCGTAAG        ACGGGGGGCGCC GATGG GGCGCCTCCCAC        TGTCTGGCGAGCAGG  56 36
     BPP1236 NONE
     BPP1237 1323428 .. 1323451 +    -8  -3.09015   CGCGCCTTTCGCGCC          GGGCCGTTGG CGCC CCGGCTGCCC           TTGAATCCCTATGCA  54 43
        greB 1324099 .. 1324132 + -14.5  -3.57971   GTTCGTGGCGTATGG     CGGGGTGCCTGTCCC GGCG GGGACAGGCTTCCAG      TTTGCCGGTGCCTGT  81 92
        purL 1331645 .. 1331666 + -14.5  -5.55769   TTCGCTCCATTCGAA           CGGCCTTTC GCGA GAAAGGCCG            TTTTTTATTGTCCGG 100 50
        fhaS 1339720 .. 1339738 +    -3  -3.36289   TGCGGCAAGGCGCCG             GCAGGCAT AAA ATGGCGGC             TTCGTTCCCGTACTG  48 72
     BPP1244 NONE
     BPP1245 1342126 .. 1342173 +  -3.9  -3.57144   CACGGCACACGTAGT GCTCGGCG-GGCCGCGC-GGGCC ATGC GGCCTGGCGTTGCCGCGCCACGA TTTCCGAATAGGCGG  51 328
     BPP1249 1346033 .. 1346065 +  -2.5  -3.33671   TCCGGCCAGACAAAG      CGCCCAGGGCCCC ATCCACA GAGGCCCTGCATG      TTGTCGCGTGCATCT  44 51
     BPP1250 NONE
     BPP1251 1347721 .. 1347742 +  -4.3  -2.86413   CCTGGTCCAGCGCCT           GGGCGCG TTGCGCCC CGCACCC            TGATCTTTCCCGTTT  44 1
        dsbG NONE
     BPP1253 1349162 .. 1349172 +  -2.4  -4.26681   TTGATAGGTGCCGTA                 GCGC GCA GCGG                 TTTTCAATGCTTTGT  62 262
     BPP1255 1351648 .. 1351675 +  -9.1  -4.07687   CGCGCCGGGTCTTGC        GGTGCGCCGGCC ATTCC GGTCGGCG-GCC        TTTTCCACACAGCGT  75 173
     BPP1256 1354294 .. 1354327 + -10.1  -3.57792   GCCTCGGCCTCGGGC     TCGACGGGCGTCGGC AGCG GCAGGCGCGCGACGA      TTTCCGCGTCGGTGC  67 413
        guaB 1356230 .. 1356267 +   -20  -4.86731   ATCACGCAATGCATC   GCGCACCGG-CAGAGCC CGCCA GGTTCTGGCCGGTGCGC   TTTTATTTCCAACCG 100 58
        guaA NONE
     BPP1260 1358261 .. 1358275 +  -4.2  -3.53012   GCCGAGTTCGCCTAC               GCCTTC CTG GAAGCC               TTTGGCAACAAGACG  51 159
     BPP1263 NONE
        yeeB NONE
        yeeC NONE
     BPP1266 NONE
     BPP1267 1366890 .. 1366900 +  -8.2  -3.21199   TGTCGGCGGCGAGCT                 GGCC CTG GGCC                 TTGGCTTGGTGAATC  56 517
     BPP1269 1369256 .. 1369273 + -12.7  -2.53263   CCAGCAGCAGGGCGG             CCAGCGC CGCG GCGCTGG              TGCGTTGGGCATGGC  62 411
     BPP1271 1370728 .. 1370741 +  -2.3  -2.77401   GGCTCGCGGCGCGGG               CCTGG CCAG TCGGG                GTTATATGGTATTTT  38 59
     BPP1272 1372095 .. 1372107 +  -2.6  -3.06492   GAGGCTGGCTAGGCG                CTGC CGGAT GCGG                TCTTCGAGTACCTGC  41 231
     BPP1276 1377401 .. 1377411 +  -2.4  -3.02461   GCAGCAAGGCCAGCA                 GGCG CGA CTCC                 TGTTCCAGCGGATTG  41 461
     BPP1278 1379164 .. 1379178 +  -2.7  -3.02511   ATAAAGAACGGTTGA               AGGGC ATCAG GCCCG               TATTGCGAACATGGA  42 26
     BPP1279 1380436 .. 1380453 +  -9.1  -3.01712   TGCCGCGGCGTGCCG             GGGC-CGG GGT CCGCGCCC             TGTTCGGCGAAGCGG  57 181
     BPP1280 1381568 .. 1381588 +  -3.9  -4.36914   TCCCGAGTAATGCCA            GGCGGTT CCCGCCC GGCCGCC            TTTTCTCCCCCAACC  68 31
     BPP1281 1382995 .. 1383028 +  -5.9  -4.08767   TGAAGGACCGCTATG     CGGTGGT-CGGCGTGG GCA CCACGCCGTATGGCAG     TTTTCCCGAGCTGGA  66 76
     BPP1283 1384509 .. 1384519 +  -2.4  -2.78547   AACCTGCCGGTGTTC                 CGGC TGC GCCA                 TGCTTACTGAGATGA  38 5
     BPP1284 NONE
     BPP1285 1386819 .. 1386837 + -11.7  -5.89921   TTACGCCATGCCCGG             CCGTGGG TGCGT CCCACGG             TTTTTTTCTTCTGAT 100 45
        gabG 1388332 .. 1388389 +  -2.5  -3.86015   GGCGACATTCTCAAA TAGCCGCGGGCGG-CG-CCTGCAGGCC TTGCGC GGCCTGCAGCACCACCGAGCGCAGCCA TTTGTGGCCGACGTC  54 23
     BPP1289 1391576 .. 1391599 +  -9.4  -2.81464   AACGCAATAGGACGG          CCGCGCGGGC AGGG GGCCGCGCAG           TATCATGGCTGGTCG  56 31
     BPP1290 1393135 .. 1393149 +  -9.2  -3.44146   GATGGCCTCGAGCAG               CGCCGT GCG GCGGCG               TTCGTTGTCGCGGCG  61 372
     BPP1292 NONE
     BPP1293 NONE
     BPP1294 1396354 .. 1396368 +  -4.3   -2.8478   GCGGCCACGCTCGTA               CGATT CGTTA AATCG               ATTTACTAACGTCGT  44 208
     BPP1295 NONE
     BPP1296 1399192 .. 1399213 +  -2.9  -2.94099   CGAGAAAACCGGCGG           GGCGCGC-TG AGC CATGTGGGCC           TATCTCGTCAGGCGA  41 16
     BPP1297 1400396 .. 1400423 +  -2.6  -3.21416   CACCACGTCAATCCT        GCTGGGCGTG TCGGCCAC CGCCCTCAGC         TTCGTCGTGGGCGTG  42 257
     BPP1299 1402618 .. 1402638 +    -6  -3.53012   CCGCGCGCGGGAGGC            GGCCGTGG CCTGA CAGCGGCC            TTTGCGGGGGGCGGC  56 13
     BPP1300 1403825 .. 1403839 +  -4.9  -2.51966   CCGTCACCCTTGCCC               TGGGC AGCCG GCCCG               ATTCCTGGCATTTGC  42 75
     BPP1301 1404967 .. 1404982 +  -5.4    -4.183   ATGGCCTGCAACTGC              TTGACG GTGG CGTCGA               TTTCTTCGGCCTTGG  66 221
     BPP1303 1405985 .. 1406017 +  -8.4  -3.53012   CCAGCGTCGCGGCCG     TGGCGGCGCCGGC GGTTTCGG GCCGGCGCA-CCA      TTTCGCGCGCCGCCA  61 194
        proC 1414048 .. 1414063 +  -6.1  -2.82015   AGGCCATGTTCCTTG              CGCAG CACGTC CTGCG               TGTGCTCGATGTGCG  48 63
     BPP1313 1415369 .. 1415419 +   -11  -3.28712   TTCTGGCGCGCGCGC GGCCGTAGCC-GCGGCGGCTAGG GCTGCG TCTCGGCGCCGCCGGCCAGGGCC TTGTAGAGCACGACC  66 18
     BPP1319 NONE
     BPP1320 1424492 .. 1424548 + -11.6  -3.05384   TGATCAGATCATCGG CAGG-CTG-GCCGGGC-GGGGGCCGCG CTCGAA CGCGGCGTCCAGGTCGGCGCAGTCCTG TTCGCTCAGCGCCAG  65 38
        acoD 1429000 .. 1429014 +  -5.6  -3.78934   CTGGTGAGCTACAGC               GCCAAG GCC CTGGGC               TTCTTCTAACCCGGG  60 2
     BPP1326 1432462 .. 1432472 +  -8.2  -3.33162   TGGTCAACGTGGCGT                 CGGC ATT GCCG                 TTCTCGAATACGCTG  59 280
     BPP1328 1434454 .. 1434470 +  -9.3  -2.75481   TGCTCCTGGGTGGCA              GGGGCCC CGC GGCCCCC              TGGTTGGAATTGGCA  55 392
     BPP1332 1436846 .. 1436873 + -17.8  -3.02144   TCGCGCAGCGTGGTT        TCGCGGTAGGCGC GCA GCGCC-ACCGCGA        TGTTGGCGACGGTAA  82 361
     BPP1334 NONE
     BPP1335 NONE
     BPP1339 1442878 .. 1442896 +    -3   -3.1372   GGGCTGGCCATGGCC             GGCCGG CGCGTAA CCGGCG             TCTTCGTAGGCCGTG  43 272
     BPP1343 1446155 .. 1446170 +  -3.2  -2.52516   CAGCGGATATTGATC              GCCG CCATCGCC CGGC               CTTGCTGGTCGACGC  39 120
     BPP1347 NONE
     BPP1348 1449972 .. 1450016 +  -3.4  -3.72576   CGTCGCGCAGCGGCG GCGCGCCGTACAGGCGGCTGT ATTC GCGGCTGAAT-TGCGACGCGC TTTCGTAGCCGACCC  55 75
     BPP1354 1456208 .. 1456232 +  -2.7  -4.07568   CCGTACCAGCGGGCA          CGGCATTGCGG CGG CTGCAACACTG          TTTTGCGCCGGCGCC  59 49
     BPP1355 1457496 .. 1457529 +  -9.5  -3.68222   CAGCTGCCGGGCCAG     GTCGCGCGCCACGTCG ACC TGGCGC-GCGTGCGAC     TTGTTCGAATTGGCG  71 237
     BPP1359 1461212 .. 1461229 +  -2.6  -3.61764   GCTAGCGCGGCCAGG             GCAGGG ACGGCG CCATGC              TTTACCGCTTCCTGG  48 36
     BPP1360 1461584 .. 1461600 +  -3.5  -2.61548   GGCGCCGGCGGCGGC              GCGGCGG AAT CGGCCGA              TGAGTTATGCTGGAC  40 6
     BPP1361 1462671 .. 1462709 +  -3.6  -3.72324   GCGGTTGAGGTGGCG   GGTGAACTGGCCGCTTTC GAT GAAGGAGGCCAGGGCCCA   TTGTTCGTGGCGATG  54 357
     BPP1363 1464684 .. 1464703 +  -6.4  -3.14132   AGGCGCCAGTCCCCA            TGCCGG GACAGGCA CCGGCA             TTCCTGCGGGGGCAG  51 91
        pckG 1470765 .. 1470801 + -18.7  -2.71924   ATGGCGGCCTGAGGC   CGGAGC-GGCGCGGCG TTTCGC CGCCGCGCCGGCGCCG    CTTTGCGGCACAATC  87 29
     BPP1369 NONE
     BPP1370 1472280 .. 1472311 +  -4.2  -3.65812   CCACCCGCATATGGC      CGCCGAACGCGGCCG CGG TGGCCACGCA-GGCG      TTCTCTTCGCGGCCG  51 339
     BPP1373 1475392 .. 1475409 +  -2.5  -2.78384   GAAGTTGATGAAATT             GGCCAGC ATCA GCGCGCC              TATCATCACCACGAA  39 363
     BPP1384 1486713 .. 1486754 +  -2.6  -3.86897   CCCGGCAGCGGGTCA GGCGGCGTCCAGCCGCTG CCTGCC CCGCACCAGGTCGGCGCC  TTTCTCGCCGATCAG  54 42
     BPP1389 NONE
     BPP1390 1493390 .. 1493409 +  -4.8  -3.03124   CGTCCGGGTGGCGCG            GCGCGCCG AAGG CGGCGAGA             TATTCGGGGCTGGCG  46 430
     BPP1392 1495245 .. 1495266 +  -5.1  -3.73224   ATGGCCTTCTTGGTG           TGGCCCAGCG CGA CG-TGGCCCA           TTTCATGGCCGATCA  58 494
     BPP1394 1496450 .. 1496488 + -10.1  -3.05384   GCATATTTCCAGCGG   TTATAAGGGGCCCGCGC GCCAG GCGCGGGCCCCGTCCCA   TTCCATCGAAGCCGC  60 92
     BPP1395 1497943 .. 1497970 +  -5.4  -3.53444   ACCGCATGGCGCGGC        AGGGGCTGGCCG GCCA CGGCGAGTTCCA         TTTCCAGCCGCATGC  52 270
     BPP1397 NONE
     BPP1398 1501350 .. 1501367 +  -9.8  -3.07816   GCATCAAGCCGTAAC             GCCCCG CCTGCC CGGGGC              TTCACTCCGTGGCAG  60 27
     BPP1400 1503910 .. 1503931 + -10.1  -5.78622   GAAGTTGAGTGATTG           CGGGTGTTG GCGA CGGCACCCG            TTTTTTTTGGGGTGG 100 50
         mip 1506824 .. 1506855 + -25.2  -2.52464   GCAGCCTGAGCGTCG      CGCCGGCCCGCGGCG CCG CGCCGCGGGCCG-CG      TCCATTCCCCAGGAG 100 32
     BPP1406 NONE
     BPP1407 1507693 .. 1507710 +  -4.8  -3.81951   CGTGCGCGCAAAGGG             CGG-GGC ATGAG GCCGCCG             TTTCATACTATAGGC  58 16
     BPP1408 NONE
     BPP1409 NONE
      linM18 1510189 .. 1510225 + -22.9  -3.53224   CAAGGGATAGGGCGG    ACGCGGCGGGTCCGGCC GAT GGCCAGGCCCGCCGCGC    TTTCCCCCCGGCCTA 100 31
     BPP1416 NONE
     BPP1417 NONE
     BPP1418 1517877 .. 1517887 +  -2.4  -2.94416   ACCCATCGCGCTCGT                 CGAC CTT GGCG                 TCTGTCATGAACATC  41 40
     BPP1419 NONE
     BPP1420 1520212 .. 1520239 + -10.6   -4.2535   GCCGGAAACAAAAAA        GCCCTGGACCACG TGG CGTG-TCCAAGGC        TTTTCCGTCTGGTGT  89 104
     BPP1426 1525686 .. 1525729 +   -13  -3.86015   TGCTGCTGGCCGCCC GACAGCGTGACCGGCCAGGC GTCG GCCTTGGCGGTCATGCCGAC TTTCTCCAGCAGCTC  81 365
     BPP1431 1530809 .. 1530819 +  -5.4  -4.09243   GAGAATATGTTTTCT                 TCTC GTC GAGA                 TTTTCCGCGCCTATG  64 105
     BPP1432 1531445 .. 1531462 +  -9.8  -4.65895   CGCGGCATGTAAAAA             CCCGGC GCGCAG GCCGGG              TTTTTACATGGAGCG  93 54
     BPP1434 NONE
     BPP1435 NONE
        glnB 1536688 .. 1536717 +  -7.7  -3.28712   AGCGTGTAGGCGGCC       GGCTGCACCAGCGC GCC GCGC-GCGGCGGCC       TTGTGCGCCAGCGCG  55 297
     BPP1438 NONE
     BPP1439 1539777 .. 1539808 +  -9.5  -3.31144   CGGCGAACGACGCCG     CGCTGCGG-CATACC GCGC GG-ATGACCGCGGCG      TTCTGAGCATCGGCC  63 466
     BPP1442 NONE
     BPP1443 1544268 .. 1544285 + -14.1  -4.65895   GATCGGCGCGGCGCG             CGGGCGC CGCC GCGCCCG              TTTTTCGGTGGCGAC 100 67
     BPP1444 NONE
     BPP1445 1546408 .. 1546426 +  -4.4  -3.33744   CCTGCAACGGGTGCG             CGGCGCCG ATG TGGCGATG             ATTTTTCAGGAGCCG  49 315
     BPP1448 1549343 .. 1549399 + -12.3  -3.28745   GGGACAGGCACCCCT GCCGCAGCGG-TGA-CAGGCGC-CCGGGG CAG CCACGGCGCGCCGGATCAGCCGC-GCGCC TTGCGTTCTTGCCAG  71 115
     BPP1451 1552052 .. 1552084 +  -3.4  -3.80733   AGCGGCCGCCGCCGG      CCCGGCGATT AACGCAAATTTAA AAACGCCGGG      TTATTCTGGCCTGCC  56 69
        acrA NONE
        acrB NONE
        cusC 1559094 .. 1559124 + -25.6  -3.55444   CGCGGCCGTCCAAAA       CAGACAGGCCGGCA AGA TGCCGGCCTGTCTG       TTTGCGCAGTGGCGG 100 46
        aceE NONE
        aceF NONE
        lpdA 1572254 .. 1572279 + -20.5  -3.01712   GCGGGGCGTGGGCAG         GCGCCTGTCCC CGCG GGGACAGGCGC          TCTTGCGCGCGCCGG 100 118
        flhD NONE
        flhC 1576081 .. 1576121 +  -4.6   -2.7386   AAAAGCACCAGAAAA CCCCCCATAACCCG-CG TTTTTGCC CGACGGGTCAGGGGGGA  TCATTGGCGTCGGTT  43 64
        motA NONE
        motB NONE
        cheY NONE
        cheA NONE
        cheW 1581005 .. 1581027 + -12.7  -3.90856   TGACGGCGGTCAGTC          CG-CGGGCGG CGCG CCGCCCGTCG           TTTCGTTCAACGCTT  82 38
         tsr NONE
        cheR NONE
        cheB 1584684 .. 1584723 +  -2.1  -4.43909   CGACCGCGGGCATCG CGTTT-GACGCCCCGGTCC CAAC GGAGCGG-GCGTCCGGACA  TTATTTTCTTGGAGT  67 19
        cheY NONE
        cheZ 1585755 .. 1585767 +  -3.3  -3.28712   GGTCGACGACCTGCT                GGCCA GCC TGGGC                TTCTGACCAGGGCAG  46 7
        flhB 1587523 .. 1587535 +  -5.5  -3.23216   CGGCAATTTCGCGGT                CGGGA TCA TCCTG                TTCGTGATCCTGACC  51 394
        flgB NONE
        flgC NONE
        flgD NONE
        flgE NONE
        flgF 1597344 .. 1597374 +  -2.2  -4.32034   CGGCCAGCTGATTAT       CAACGCGCGCGCCG AAG CGCCGCGCCAGGAG       TTTTCATCATGATGC  65 30
        flgH NONE
        flgI NONE
        flgJ NONE
        flgK NONE
        flgL NONE
         tsr 1606074 .. 1606109 + -22.6  -4.56597   CCAGGGCGGGAAAGC    GGCGATCCGCCGCGGC CAGC GCCGCGCCGGATCGTC     TTTTTACAGGCAGCG 100 92
        fliE 1620211 .. 1620232 +  -7.2  -2.88544   CCAGCAGCTCGGCCA           CCGCCGTG TAGAGT TGCGGCGG            TATATGGGCGTCCAG  50 518
        folC NONE
     BPP1520 1627103 .. 1627119 +  -3.5  -3.31415   GACAACGGTTTCATC              GCCGCAC AGT GACCGGC              TTCGATTTCGTCGTC  47 14
        cvpA NONE
        purF NONE
        rpsB NONE
         tsf 1636480 .. 1636514 + -13.5  -3.83144   ACGCGTCATCGTAGG    GGCCGGCCAGGGCGGG GCTT CCCGAACT-GCCGGCC     TATTTCTTGTCTTAC  83 40
        pyrH NONE
         frr 1637855 .. 1637906 + -10.8  -3.10344   ATCATGACCGTATAA TTCCGGTTGAGGTATCGGGGCCGT ATCG ACGGCTCCGGTGTCGATATCGGAA TCTGTTCCGTACGCG  64 26
        uppS NONE
        cdsA NONE
         dxr 1640844 .. 1640872 + -10.1  -3.59979   TCATTCGCCGGCAAT        CTCGGCCTGGCGT GAC GCGCCGGGCCGCC        TTTCGCGTCCACCCG  67 11
     BPP1534 NONE
     BPP1535 1644661 .. 1644694 +  -2.9  -3.72893   GTTACGCATGAAAAC     ATGGGAAATGGCCGG TTGC CCGGCCGTCCCGCAG      TTTAGTGGCACAATA  53 65
     BPP1536 1645314 .. 1645324 +  -2.4  -2.64218   CTGGGCCGATAAGCA                 CGCC CAT GCCG                 GTTCTGCTGGACCCT  38 29
        lpxD NONE
        fabZ NONE
        lpxA NONE
        lpxB NONE
        rnhB NONE
     BPP1542 NONE
        ppsA 1653657 .. 1653677 +   -14  -5.40072   CGGCAGCAGGAAAAA            GCCTCGCC CTTGC GGCGAGGC            TTTTTTTCGCCGGGC 100 46
     BPP1547 1655955 .. 1655978 + -17.4  -3.59979   CGTGAGGTTCGACCC          GGGCGCGCCG GCCG CGGCGCGTCC           TTTCGCGTCCGCGCC  89 36
     BPP1550 NONE
     BPP1551 1658554 .. 1658567 +  -2.4  -2.62184   CTCGCCAACGACTTA               CGTT TACGTT AACG                TCATGTCGAGCGGCC  38 129
     BPP1552 NONE
     BPP1553 NONE
        mmsB 1661936 .. 1661952 +  -4.3  -3.08464   GGCCGGGCGGCCAGG              GCCATTC CGC GAGAGGC              TTGCATGCCTGATAC  47 50
     BPP1555 1662381 .. 1662408 +  -6.8  -2.90075   TGACCGCGGTGCGGG        TGACGCCGCGTT GAAC GGCGCGGCGGCC         TATACTTGGCGCGCC  50 12
     BPP1556 1663153 .. 1663176 + -10.2  -3.14132   GTATAGCCGGACAGC          CTAGCCGGCG GCGT TGCCGGCCAG           TTCGTAGGGCAGGGG  62 35
     BPP1558 NONE
         tmk 1665997 .. 1666016 +  -2.8  -3.16564   GAGCTGGTGGCGCAA            GCGGCATGA GCC TCG-GTCGC            TTCCTGCCCTGGCAG  44 17
        holB 1667059 .. 1667072 +  -9.5  -4.03078   CCTGCCAGTGACGAT               CGGGC CACG GCCCG                TTTCTCCTGTGATCC  75 30
     BPP1561 NONE
     BPP1562 1668830 .. 1668849 +   -15  -5.52384   CTCCACCTGATCACG            TGCCGCCC ACCG GGGCGGCA             TTTTTTTGCTCGGGG 100 94
     BPP1563 1669708 .. 1669725 +  -5.6  -4.67982   GATGTATCCCTGTGG             CCGTAT CCATCC ATACGG              TTTTCTTCACTCCAA  77 39
        glnQ 1672028 .. 1672084 +  -7.3  -3.65902   TACGCGCCCCGCCTG GCCCA-CATCGT--CG-CGCTGGGGCAGG ACG CCGGCGCCGGCGACGCCGCGGTGCTGGGC TTTGCCTGCGATGCC  61 102
        gdhA 1674411 .. 1674441 + -12.5  -4.07687   CCGCATCGGCGTACC      AGGCAGCCGGCCTC GCAA GGGGCCGGC-GCCG       TTTTCAGCGCAGGCT  83 67
     BPP1578 1684734 .. 1684782 + -10.8  -3.40163   GGCTTCGCGCGCCGG CCCCGAGTGGCTG-CGCGCGCCG GCGG TGGCGCCCATCAGCAGCGCGGGG TTGATCTTCATGATG  69 164
     BPP1583 1691659 .. 1691711 +  -5.3   -3.0395   CGAAATGGCGCAGGA GCCGGGCGGCTCCTAGCGCGGCGCG AGCCG CGGGCAG-GCC-GGGGCCGACCGGA TGTTCAGGAATATGT  47 10
     BPP1584 NONE
     BPP1585 1693190 .. 1693218 + -11.7  -3.45031   ACACAACATGTTATG       GCGCGCGGCGCC GAAGGA GGCGCC-CGTGC        TTGAGTTTTTCCAGA  70 89
     BPP1586 1693977 .. 1693997 + -15.4  -4.67607   CGCCCGGCGAACGAA            CCGGCGCC CTGGT GGCGCCGG            TTTCTTTATTGCGCA 100 68
     BPP1588 1696195 .. 1696209 + -12.8  -3.09785   GCCGCAGGGATTAAG               CGCGCC GCT GGCGCG               TCTATTGCGGTATGC  69 73
     BPP1589 1697136 .. 1697190 + -14.9  -3.57039   GGGCCGGACACGCAG CCCCATGCCGG-CCGTCCGGCTTGAC GCGG GTCAAGCCGGTGGATCCGGCAGGGCG TTATGGTTGTGCATC  81 96
     BPP1590 1697734 .. 1697772 + -15.9  -3.32769   GCGACATTGCTATGA   TGGCCGGCTTGGCCCGC GTCCG GCGGGACGGGCCGCCCA   TTCGTCGTTTCCAGA  80 63
        astE 1698831 .. 1698851 + -10.3   -4.2558   TGCTAGACTTTTCCG            TGGGCGGCG ATC CGCCGCCGG            TTTTCCTAGGAGGTG  85 70
     BPP1592 1699479 .. 1699525 +  -9.4  -3.04792   AATCGATGTCGCCGA GGCC-CTGGGC-GGCGCACGGCG AGCG CGCCGC-CGTCTGCCTGGCGGCC TGTTCCGCCTGGTAA  55 266
     BPP1594 1701803 .. 1701839 + -12.9  -3.17075   CATCATGCGATAGCC    GGCCGTGGCCACGGC CTTGACC GCCGGGACCATGGCC    TTGGGTTCGCCCAGC  68 244
        ldcA 1707454 .. 1707472 + -10.2  -3.44051   GGGGGCCGCAGGCTT             GGCGCCCA TCA TGCGCGCC             TTCTCGTAGTGGAAC  65 297
     BPP1606 NONE
     BPP1607 NONE
     BPP1608 1715987 .. 1716036 +  -8.4   -3.9392   GCTGCGCCTGTACGG CGGGAC-GC-GCGCCGC-CGGGCGC TGA GCGCCAGCGCGGCGCGGCAGGCGGG TTGTTTACACTGGAG  70 1
     BPP1609 1716630 .. 1716644 + -11.4  -2.91274   TAGCGGTCAATGAAG               GGCTGC AAG GCAGCC               TGTCGTTCGGCTGAG  61 128
     BPP1612 1719916 .. 1719929 +  -2.3  -2.83012   GATAGCGGGATAAGT               GGCCA TGCG TGGCA                TCTGATCCTCGAATT  40 78
     BPP1613 1721725 .. 1721753 + -18.2  -4.13767   CCGCTTGCCTCCACA       CGCGGGCAGGGCA GTCA TGCCC-GCCCGCG        TTTTGCCGTGCCCGC 100 69
     BPP1614 1723451 .. 1723483 +  -9.8  -2.85351   CGCCGTCGTCTACTT     CGGCTGACCGGCCCGC CGC GTGCGCCGG-C-GCCG     TCTGCTATAAGGCAG  59 19
     BPP1615 1724713 .. 1724740 +  -7.6   -3.2819   GGCGTCCTGCACCAG        CAG-GTCGGCCAG GCG CCGGCCGACGCGG        TTGCTGGTGTTGCCT  55 242
     BPP1617 1727320 .. 1727367 +  -8.5  -4.32201   GGCGGGCAGGCTCAC TGATC-CTCTCCGCGCA-GGTGC GTGT GCTCCGTGCGTGGAGAGTGCTTA TTTTCGATTGATTGG  79 162
     BPP1618 1729263 .. 1729291 + -13.2  -3.62522   GCGCAAATGGAAGAA       CGCCCCAG-CTCG CGGA TGAGTCTGGGGCG        TTCTTGCCGGCCTTC  79 117
     BPP1619 1729798 .. 1729816 +  -6.7  -4.11216   CACCCGCCGACGTCG            CGCGTTGC AGCC GCA-CGCG             TTTTGCAAGTAACGG  67 137
     BPP1620 1730138 .. 1730153 +  -3.2  -3.10775   GTTATCGTCGCGGTT              GCGC CACCTGGA GCGC               CTTTTGCATGCGCGT  44 105
         pmi 1731364 .. 1731376 +  -6.3  -2.88544   CGAAATCCTTTACAA                TTTGG CTA CCAAA                TGTGTAGGAGTGGGC  48 93
     BPP1622 1731620 .. 1731641 + -17.3  -4.32857   TTGAGGGGCGCGCGA           CGGGCAGCC GGCA GGCTGCCCG            TTTGTATTTCGCCCG 100 37
     BPP1623 1732123 .. 1732159 + -15.7  -3.14132   CATGCCACCGGCATC    CGGCCGCTCGTCGACCT GCA AGGCCGTCAGGCGGCCG    TTCCTGCACGGGCCG  77 95
     BPP1626 NONE
     BPP1627 1736772 .. 1736801 +  -8.5  -3.09492   CGACGGCGGCCAGCT       CGCCGGT-CTTGCC GTC GACCAGCACCGGCG       TGTTCAGCTTGGAGG  55 479
        pphA 1738833 .. 1738866 +  -5.8  -3.62046   CTGCCCGGGCTGCTG     CACGCGCGCGGGCG CGCCGT CGCTGGGGCGCATG      TTGTTCAGGAAGTCG  57 255
     BPP1633 1743986 .. 1744008 +  -7.6  -3.64822   GCAGAAGGCGATCGA           CGCGCCGC GGCGCAG GCAGCGCG           TTTCGATGACCAGGT  63 133
        dinP 1745913 .. 1745941 +  -2.9  -3.59738   GCCTTGGCGCGCATG        GCGTCCTTGACCG AGT CGGACAGGCGGGC        TTTGAGCGTATCGTG  50 464
         fhp 1747299 .. 1747322 +  -3.8  -2.90571   TGCCGAAGTGTTCGG          CACCGGTG-GC GTG GCATAGCGGTG          TATGCTTGCCGCGTT  43 7
     BPP1638 1747810 .. 1747847 + -11.4  -2.67021   GTAGGTCCGGCCGCG  CCGG-CGGCGGCC--AACC TTA GGTTATGGCCGCTGTCCGG  ATTGCTATTTGGCGC  61 37
     BPP1643 1755591 .. 1755613 +  -6.3  -3.84451   GTCGCGGTCGAGCTG          GCGCGCATAGG TGA CC-A-GCGCGC          TTTCCGTTTCGCGCA  63 254
     BPP1650 NONE
     BPP1651 1763687 .. 1763710 +    -8  -3.27475   CCAGCACGTACCGGT          GCCCGTGCAG GTTG CGGCACTGGC           TGTTGTGGTCGGGGA  55 406
         sbp NONE
        cysU NONE
        cysW 1768765 .. 1768781 +  -5.8  -3.53012   TGGCGGTGCGGCCGG             CGGCAGC CTGA GC-GCCG              TTTACCAGGAGACGA  54 15
        cysA NONE
        cysH NONE
        cysD NONE
        cysN 1772939 .. 1772949 +  -2.4  -4.47707   CGGCCGCCAGACTCC                 CCGC CAG GCTG                 TTGTTTTTAATCCAA  67 42
     BPP1662 1774441 .. 1774461 +  -4.5   -3.6215   GCCAGTGGTAGGGGG            CCGCGCCCG TCG CGGCAGTGG            TTTGACATGCATTCG  52 80
     BPP1663 1774981 .. 1774996 +  -4.6  -4.62069   CCAGGCAGCCAGCCA              GTCGGC CTAT GCCTAC               TTTTTCCCGTAGCAG  75 86
        rplS 1776534 .. 1776584 + -21.5  -2.87564   TTGTGCCTGGCACGG C-TTTCCGCGATAAAAGGGCACCC GCAA GGGTGCCCTTTTATCGTGAAAAAG TATCTGAAAGAATGC 100 82
     BPP1666 NONE
     BPP1667 1778847 .. 1778886 +   -15  -3.64703   CAGGCACCCCGGAAG  TCAGCAGGTGCCTGTCCT CGTG GGGACAGGCACCTGAGGG   TTTCAGTAGGGGCGC  83 242
     BPP1670 NONE
     BPP1671 1782752 .. 1782767 +  -2.4  -4.10657   CAGCACCAGGGCCTT              GTCGGG GATA CCCAGC               TTTTCGAGGATATCG  61 414
        paaA 1784396 .. 1784431 +   -11  -3.97636   GCCCACGCCGACAAG    CAGGC-GCGCCGCAAGG CGG CCTGACGGCGCCGCCGG    TTTCTCCATTCCAGT  79 2
        paaB NONE
        paaC NONE
        paaD NONE
        paaE NONE
     BPP1678 NONE
        paaG NONE
        paaI 1790259 .. 1790277 + -11.7  -2.61264   CGATCGAGCACGCCA             GCCGCGA CGAGA TCGCGGC             CTTGTAGCTGGAGCG  61 149
        paaK 1791543 .. 1791574 + -18.8  -3.55444   GGCGGGTTCGCAGGG      C-GCAACGCCGGCCG CCA TGGCCGGCGTTGCCG      TTTCAGGGGTAGACG  95 45
     BPP1688 NONE
     BPP1689 NONE
     BPP1690 NONE
     BPP1691 NONE
     BPP1692 NONE
     BPP1693 NONE
     BPP1694 NONE
     BPP1695 NONE
     BPP1696 1805970 .. 1805988 +  -5.2  -4.36914   ACCGTCGGCGCCATG             TTGCCGGC CGC GTCGGTGA             TTTTCTCGGCCAGCA  69 331
     BPP1698 1807884 .. 1807923 +  -5.5  -3.90744   CTGAGGAGCAGGCGC  GGGGGCGGAGAGCCC-CC GGCGG GGCGGGCGGTCCGCCCAA  TTCTTTCGCCGCCAA  63 37
     BPP1699 1809586 .. 1809600 +    -7  -2.96984   GGCCCCGATTCTGGC               CCGCGC CTG GCCCGG               TATCTGCTAAATTTC  51 1
        rpiA 1810425 .. 1810453 +  -5.2  -4.07885   CGGGTCATAACCTTG       CG-GGTCGGGCAG CCCT CTGCGCAACCGCG        TTTTCAGGGGCACTA  64 106
     BPP1701 1811422 .. 1811477 +  -8.1  -3.05596   GGTTCATATGGCCAG GCGGCCTGCTCGCCCGGCGCCAGCCGC AGCA GCG-CGGGCGCCTCGCCA-TAGGCCGA TTCAATCCGCGCCTG  52 169
     BPP1705 1819003 .. 1819043 + -17.6  -3.57263   CGGTAGGGGGGCTGT CCCACGGG-TGCCTGTCCC CGCG GGGACAGGCATCCCGAGAG  TTTGCGGGTGCCAGT  90 35
        dnaE NONE
     BPP1708 NONE
     BPP1709 NONE
     BPP1710 NONE
     BPP1711 1827685 .. 1827716 + -13.6  -3.04144   ATAGGGCGCGTCGTA      TTCGCGCCGTGCCG GGGC CGGCGCGGCGGGAC       TGTTCCAGATGAACA  69 250
     BPP1713 NONE
     BPP1714 1831687 .. 1831715 +  -2.3  -3.27743   GCCGTTACACCCAGC       CGCGCAGCCAGT AGACGA ACAGGCCG-GCG        TATTCCTTGATGATG  44 438
     BPP1718 1835428 .. 1835444 +  -6.5  -3.53012   CAACACCTGTTGCGC              CCATTGC GGC GCCATGG              TTTCGGCAGCGGCCA  55 148
     BPP1720 NONE
     BPP1721 1838698 .. 1838711 +  -3.7  -4.74103   TCATGCGCGTGCGGT               CGCGC GAGA GCGCC                TTTTTCAGTTCGGCC  77 418
     BPP1726 1849576 .. 1849590 +  -2.7  -3.27298   CGGCCGATGCTGCAG               CAGCG GGTGG CGCAG               TTCCTCGTTGGCGCG  45 300
     BPP1739 1863660 .. 1863714 +   -19  -3.84712   TACGCCGGCAACGCC CGCTAGGATGCGGCCGGCCCCGGCGC CAT GCGCCGGGGCCGGCCGTCGCAAATCA TTTCATCTCCAATTG 100 20
     BPP1740 1865247 .. 1865259 +  -4.7  -2.71712   GTCGCCGGCCCCGTA                CGCCG GAG CGGCC                CTTTCCCGGGCCGCG  43 145
     BPP1741 NONE
     BPP1742 1867469 .. 1867488 + -11.4  -4.11692   CGATATGATGGAAGA            CGGTCACC AGTG GGTGGCCG             TTTTCCCAATCGCTA  82 78
     BPP1743 1867898 .. 1867913 +    -6  -2.83112   GGCCGCTGAGGCATG              CCGCGG CGAG CGGCGG               TATGATCGATTGCAT  48 32
     BPP1744 1869275 .. 1869293 +  -4.4  -3.57797   ACCAACCTTCGCTGT             CCGAAGCC GAC GGCATCCG             TTATCTGCATTTCGG  52 155
     BPP1746 NONE
     BPP1747 NONE
     BPP1748 1872935 .. 1872951 +  -2.1  -2.98719   CCGGAGACTAGACAA              GGTGAGC AAC GCCAACC              TATATGCTGTGCTGG  41 30
     BPP1749 NONE
     BPP1750 1875672 .. 1875695 + -11.6    -4.015   TGAGGGACGAAAGGG          GGGCGGCGCC GGCC GGCGCGGCTC           TTCTTTCATCGCTGG  81 53
     BPP1751 1876320 .. 1876339 +  -5.6  -3.32343   GTGAAGTAAGGGTTG            C-GCCGTCC CGC GGCCGGCCG            TTCTAGGGATATCCC  51 32
     BPP1752 1877454 .. 1877485 + -20.8  -2.71712   TCAAGTAATCGCGTA      TTCGGCCGGGCGCC GTGC GGCGCCCGGCCGGC       ATTTCCACCGAACAC 100 33
     BPP1753 NONE
     BPP1754 1879296 .. 1879353 + -10.4  -3.77196   CCCAGCATCACGCTG GCG-GCGTCGAACAGGGCGCAGACCGGCG TGC CGGCGGCCAGCGCCAGG-TCG-CGCGCGC TTTCCTCGGTGATGA  71 79
     BPP1756 NONE
     BPP1757 1882359 .. 1882378 +  -6.4  -3.12449   AGGTCTTGCCGCTGC            GCACCGTGC ACG GCATGG-GC            TATGTGTTCCTGGCC  51 417
     BPP1759 1883927 .. 1883958 +   -15  -4.26076   GCCAGCAGTCCTAAG      CGGCGCGCGGCGCC CGAC GGCGCCGCGTTCCC       TTTTCGTGAGCATCG  95 27
     BPP1761 NONE
        pdxJ 1889444 .. 1889462 + -11.6  -2.56271   GCGGCCACGCCTGAA             GCAGGGCG GGG CGCCCGGC             GTATTATCATCACGA  61 27
        acpS NONE
        nagZ 1891095 .. 1891141 + -11.5  -2.98823   TCTGGCTGACCTGCC GCACCTGCCCGGCGTGTACCGG CATC TCGATGC-CGCCGGGGAGGTGA TGTATGTCGGCAAGG  65 32
        uvrC 1892887 .. 1892899 +  -4.7  -2.63596   CATGGCTGACATCCG                CCCGC CGC GCCGG                TGATGTAGCATACGG  42 32
        pgsA 1893535 .. 1893549 +    -7  -2.51642   CAATACAAGAGGCGA               AGCGCG CTG CGCGCC               ATTCGTCCATGGTGT  47 68
     BPP1767 1894922 .. 1894953 + -15.8  -3.61764   TGAACGCGGCTACTG      GCGCGCCGTGCGGAC GTC GGCCG-GCGGCGCGC      TTTCGAAGTTGCTGC  83 38
        aceA 1897379 .. 1897421 +   -22  -2.90392   GTCAAGGCGGCGTGA TTTTCCGGCGCCCGTCCCCG GCA TGGGGACGGGCGCCAGCAAG TGTAGTTGCAGGGTG 100 26
     BPP1770 NONE
        bioA 1904669 .. 1904687 +  -5.2  -3.21099   GGTGTATTTCGATTC             GGTCACCA TGT TCGTGGCC             TTCCTGCTGACCGCG  49 482
     BPP1778 NONE
     BPP1779 NONE
     BPP1780 NONE
    BPP1780A NONE
     BPP1781 1909220 .. 1909235 + -10.4  -3.36273   CGTGCTGCTGGTGAT              CAGCGC GCTG GCGCTG               TTCCTGTTCACGGCC  65 455
     BPP1783 NONE
     BPP1784 1910853 .. 1910871 +  -4.5  -2.66695   CGGCGACCAGGACGA             GGCGC CGTTCTGAA GCGCC             GTGTTTGCTGCGACG  42 13
     BPP1785 1911708 .. 1911743 +  -3.8  -2.52464   CGATTGCTATAGGCG    CCCGCATGGCGGGCGCC GCG GGAGGCC-CCATGCTGA    TCCGTTCCGAAACCC  40 29
     BPP1786 NONE
     BPP1787 NONE
     BPP1788 1914468 .. 1914495 +  -6.2  -3.01712   GGCCCGGATGGTGGC        GGCCGTC-AGCTG CGC CAGCGCGACGCCC        TGTTCGGGCCCGGCG  48 476
     BPP1792 1919803 .. 1919817 +    -7  -4.59773   TGCGGCGGGGGGGTT               GGGCGC TAG GCGCCG               TTTTTCAGGATCGCG  79 119
     BPP1794 1920778 .. 1920818 + -16.2  -2.71011   GCGTCTCCTGCCGCG  GCTAGCGCGGCGCTAT CCGCATACC ATAGCGCCGCGCCGGC  TCGTTGCCAAGGCAT  77 198
     BPP1803 1929617 .. 1929633 +  -5.7  -2.79501   GATGCGCAGGCATAG              CGCCGCG GCG CATGGCG              TATCCTAGGACTATG  45 26
     BPP1804 1929894 .. 1929935 +  -4.3  -4.08216   TGCTCGGCCAACGGG CCG-CTGGGCAGGGTGCCGT CTT GCGACATCATGGTCAGCCGG TTTTCGCCGACCTGG  60 73
     BPP1806 NONE
     BPP1807 1931939 .. 1931979 +  -6.6  -2.78596   CCGGGCTACCATAGG CGCAGCCATCCGGCGGCCG CCAT CGGCCGCCCGGCG-CACCG  TATCGTCACGAGGTA  47 111
     BPP1808 NONE
     BPP1809 1932579 .. 1932602 +    -3  -4.07568   CTGACCTTCTGCGCC          GCGCCGGC GATGGTAA GCTGGCTC           TTTTCCGCGCGGCCG  59 37
     BPP1810 NONE
     BPP1811 1933827 .. 1933856 +  -7.7  -3.21395   GCCCCCGCGCCAGCC       GC-GTGGCGCCTTG CGC CTCGGCGCCGCAGC       TCTTGTCCAGCAGCT  53 280
        clpB 1938452 .. 1938475 + -13.2  -5.48063   CGCCCTGCCTCTCAA          CCCCTGGATCC AAT GGA-CCAGGGG          TTTTTTCTGTTCGCT 100 69
        bapB 1940867 .. 1940900 +   -11  -2.68942   GCTTGAGGGTGTCGA     CGCGATGC-CCGCGC ACCAG GCGCGGCGTATCGGG     GTTCTGTCCGGCGCT  59 350
     BPP1817 NONE
     BPP1818 NONE
     BPP1819 1944265 .. 1944302 +  -6.4  -3.14132   GCCACGCCCAGGCCT  GCCTTGACCAGCGCCGCCT GCG AGGTGGTGCTGG--A-GGC  TTCGTAGAACGGCGC  50 268
     BPP1821 1946529 .. 1946546 +  -2.5   -5.0538   GCCAGGTACTGCGCG             CCGGCGC CTGA GAGCCTG              TTTTTTCCCCTACGC  79 15
     BPP1822 1948020 .. 1948030 +  -4.6  -2.73771   GCACTCGCAGGTCGA                 TGGC CTG GCCG                 GTTTGCGCGATGTGC  43 502
        nodI 1953539 .. 1953571 +  -8.4  -3.82205   TTCGCCTCGATGGCG     CTGGTGGTCAGCGCG CTGG CGCGC-GGCTACGAG      TTCTTCATGTATTAC  68 512
     BPP1830 NONE
        ccrB 1955133 .. 1955155 + -11.9  -3.02144   CGGGCATCGGGGCCA           GGCGCGCCG GGTGG CGGCGGGCC           TGTTCGGCCACCTGG  62 275
        dadX 1959199 .. 1959222 +    -8  -2.56596   GAGCATTGTGCGGAT          CGCCGGCGGG CCGG CCTGCTGGCA           TGAATTGCTACGCAA  50 39
     BPP1836 1960243 .. 1960265 +  -5.5  -4.45399   AGGCCGGATCGTCAC          GCTGGC-GCG CTGA CGCCGCCAGA           TTTTCCTGTTGCTGT  72 257
        radA 1964662 .. 1964672 +  -4.6  -3.13299   CGTTGATGGCACGTT                 CGGG GAG CCTG                 TCTTGAGTCTGCTGG  47 35
     BPP1841 NONE
     BPP1842 1966098 .. 1966119 +  -2.1  -3.53012   CATCCTCCCAGCAGG           CCGACGCTGC CCA GC-GCCACGG           TTTGCAGCACCAGCG  48 289
     BPP1844 1968075 .. 1968100 +  -7.6  -3.01924   CCCAGGTACTGCCGA         CTTC-GCGCTG CTGGC CGGCGCCGAAG         TGTTGCGCCAGGATG  53 358
        fkpB NONE
        lytB NONE
     BPP1853 1975113 .. 1975134 + -17.3  -5.67063   GCGCCCAAGCAAAAA           GGGCAGCCC GGAT GGGCTGCCC            TTTTTTTCTGGTGCC 100 45
     BPP1857 1978859 .. 1978885 +  -9.3  -3.85698   ATCAAGACATTACAG         CCGGCCTGGCG CGCGA CGCCAAACCGG         TTTGTCCGGGCAGGC  71 92
     BPP1858 NONE
     BPP1859 1983052 .. 1983071 +  -9.3  -6.60575   GGCCAGGCAATACGG            TGGGCTG GGCGTG CAGCCCA             TTTTTTTTTTTGAGT 100 453
     BPP1860 NONE
        nusA NONE
        infB NONE
        rbfA 1988470 .. 1988499 +    -5  -2.60341   TGTTCCCGACGAGCC       CGAAGACCAGTCC TGACC GGGCTG-TCGTCG       CTGCTTTTTCTCCTT  42 10
        truB NONE
        typA 1991142 .. 1991168 + -22.4  -4.65895   GCGGTGCCAGCGCAA         GGGTTGTGGCCG TGG CGGCCACAACCC         TTTTTACATGCAACC 100 66
        polA 1995862 .. 1995887 + -17.5  -2.69151   GCGCACTGATGCGGC         CCCGGCCGGCG TCCG CGCCGGCCGGA          TACTGTCTGACAGCC  80 32
     BPP1870 NONE
     BPP1871 1997653 .. 1997678 + -21.9  -2.52676   ACCTGTAGCGGGCCG         GGGCCTGCCCG TGCT CGGGCAGGCCC          TCAGTTGCCCGCGTC 100 33
        sdaA 2000982 .. 2001011 + -17.9  -3.12351   CCCTGCGGGGTCTGC       AGGTGCCTGTCCC AGCG GGGACAGGCACCC        TTCCCTGTGGGGGGA  86 111
     BPP1876 2008350 .. 2008367 +  -6.9  -4.25016   CGGGGGTCGGGACGG             GCGTGGC GCAA GCCAGGC              TTATTTCTTCATCAT  72 75
        parE NONE
     BPP1880 NONE
        parC 2015238 .. 2015253 +  -8.2  -3.22475   GTGCGTCCCAGGCAG              CCGGTG CTGT CGCCGG               TGTTCTGAGCGTGAA  58 2
     BPP1882 2016723 .. 2016737 +  -3.4  -3.67976   GCTTGCGGCCGGCGG               CCTCGC CCT GCAGGG               TTTCGCCTTCGTCCA  55 273
     BPP1887 NONE
        ectA 2024070 .. 2024081 +  -7.2  -2.92921   GTAGCGGCAGCAGGC                CGGC GCTG GCCG                 TCTGTCAACTTATAT  50 96
        ectB NONE
        ectC NONE
     BPP1891 2026795 .. 2026814 + -12.1  -5.60993   TGCGTTTGGCTTGAG            CCCCGCG AACCCC CGCGGGG             TTTTTTTATGGCCCG 100 66
        kdgT NONE
     BPP1893 NONE
        pdxA NONE
     BPP1895 2031614 .. 2031626 +  -6.9  -3.15544   TCCGCGCAGCGCCGA                GTGGC TGA GCCGC                TTCCTGGGGCTGCCG  52 434
        panD 2033678 .. 2033724 +  -2.8  -3.28912   TAAATTCCCGGCCTG ACGGCCGTTG-CGCGCGCGCCC GGCAA GGGCGC-CGCGGTCACTTCCGA TTCGTATCGCTATGA  46 25
        ascD 2034806 .. 2034848 +  -7.7  -5.59357   CAGCGCGGGAACCCG GGGCGGCATCC--TCACACGC GGC GCGTGCAAATGGATACCGCCC TTTTTTTAATGTCAT 100 49
        dadA NONE
        ugpB 2037598 .. 2037616 + -17.4  -5.86332   AGGCGACGCTACAGA             CCCGGGCC GCT GGCCCGGG             TTTTTTTTGGGTTCA 100 47
     BPP1903 2038984 .. 2039015 +  -3.4  -5.40072   CCCCTTGGGGGGCAG      CAAGCCCGCGCAGC GGGC GCAGCGTGGGGGCG       TTTTTTTGCCGCCGG  90 80
     BPP1904 NONE
     BPP1905 2040894 .. 2040914 +  -6.1  -2.57132   TCCGCGGGCCGGAAA           GCCG-GCC ATGAGG GGCGCGGC            CTTCTCGCGCAGGCA  46 15
     BPP1906 NONE
     BPP1907 2042441 .. 2042474 + -10.9  -3.01924   CCGGCTGGCGCCTTG     CCGC-CCGACGAGGCG GCC CGGCTCGATGGCGCGG     TGTTGCGCGCCCCTG  62 277
     BPP1909 NONE
     BPP1910 2046018 .. 2046038 +  -4.6  -2.64616   CGCGGCCCGTTCACG           GGGCAGCCG GAGC CGGC-GCCA            TGATCTGGCTGGCCA  42 2
     BPP1911 2046865 .. 2046878 +  -8.1  -3.53012   GCTGATCCGCCGCAT               CGTCG CCAT CGACG                TTTGAGGAGCCGGGC  60 7
     BPP1912 2047951 .. 2047970 + -11.4  -3.04792   CATCGACGTGGCGTT            CGTCGGCCG CGA CGGCCG-CG            TGTTGCGGCTGGTGC  65 186
     BPP1915 2051478 .. 2051497 +  -7.1  -3.96337   CATGATGTTCCTCCC            G-GGGCGC TGGGC GCGCCCAC            TTTGCTACTTTTTGC  66 508
     BPP1918 NONE
     BPP1919 2054665 .. 2054675 +  -3.2   -3.7614   GACTGGGCAGCTGGG                 CTGG AAG TCAG                 TTGTTCGTCCTGATT  56 2
     BPP1920 2055706 .. 2055737 +  -9.4  -3.03243   CTAGTCCGCTGCCGG      GCGTTTCGCGGTGGG CGG CCCGCCG-GTAATGC      TCTTCGAAGATCCGT  55 174
     BPP1922 2060019 .. 2060038 +   -10  -4.07568   CGGCAGTGTCATAAT            CGGGGTTG ACCG TAACCCCG             TTTTCGCGCGAAGCC  78 27
        aroC NONE
     BPP1924 2061989 .. 2062037 +  -8.6  -2.62184   GCCAGGCCGCCAAAT AGGCCGCGCGTTCAGGCCGGGCT GACG GGCGCGGCCAG-GCGCGCGATCG TGGTGTCCAGCGGCC  52 24
     BPP1928 NONE
     BPP1929 NONE
     BPP1930 NONE
     BPP1931 NONE
     BPP1932 2069734 .. 2069751 + -12.7  -3.29829   CGCTGCATGCGGGCA             CCGCACC ATCG GGTGCGG              TTGTCGGAAGCTATA  71 88
        fdhA NONE
        fdhB NONE
     BPP1935 NONE
        fdhC NONE
     BPP1937 2075466 .. 2075511 +  -8.2  -3.61398   TAAGTCCGGGCCGCA AG-CC-GCGCG-GCGCCCGCCGT CTC AGGCCGGGCGCGCGCGCCGGACC TTCTTGCGCGCGAAA  62 38
     BPP1939 2077496 .. 2077507 +  -2.2  -3.12803   CACGCGCGGGGCATG                GCAT GACG GTGC                 TGTTCGATCTGCGTG  42 20
     BPP1940 NONE
     BPP1941 2079113 .. 2079133 + -16.9  -4.07687   AGCACGAAATCCAAA            GGCCACGAG TAT CTCGTGGCC            TTTTGCACGGGGCGT 100 121
        leuC NONE
        leuD 2081382 .. 2081418 +   -15  -3.37556   TGACGCGTTGCCTGC    CGGCCCGCTGTCCGCG TTGAT CGCGCGCGGCGGGCCC    TTGCCTTGTTTTCCC  80 38
        leuB 2082563 .. 2082603 + -17.7  -3.97602   TGCCGGGCGCGTCCA  TTGTGCGAAAGGGCCGCGA TTT TTGCGGCTTTTCCGCACAA  TTTGTCCCTATATTC 100 61
         asd 2083855 .. 2083911 + -11.8  -4.07568   CCTGACGCGCGGCGC CGGCGCGCATGGCAGGATACAAGGGCGCC CGCG GGCGCCCTTG--T-C-GC-AGGCGCGCCG TTTTCGGCGGCAAGG  82 36
     BPP1946 NONE
        truA 2086600 .. 2086612 +  -4.7  -3.61398   TTTACGCAAACGGTC                CGCGC TCA GCGCA                TTCTTCCACACCCAG  52 130
        smoM 2087723 .. 2087739 +  -6.5  -3.53012   ATGGCGACGGTGGCG              CGGGG CAAATAA CCCCG              TTTCGACGCGACGCG  56 14
     BPP1949 NONE
     BPP1950 NONE
        trpF 2091061 .. 2091086 +  -9.7   -5.0925   AGCACCACCTTAAAA         GCCGCGTCAGTC TTT GACTT-CGCGGC         TTTTTGCTTTTGGCG  95 170
     BPP1957 NONE
        aqpZ 2096314 .. 2096338 + -12.7  -2.75064   GCTGAGGCCGGCAAA          GGCGGCGGCGC GCC GCGCCGCCGGA          TCCTTACATGGGCAG  65 36
        hemN 2098632 .. 2098664 +  -4.6  -4.24342   ATTCTCGCTCAGGTA      CAGGGCCAGCGCGA GGTCG TCGGCCAGGCCCAG      TTTCTTCATGGCGCG  66 459
        thrS 2101766 .. 2101782 +  -3.6  -2.82015   ATCAACGGTGAAATC              CGCGTC CCCGA GGTGCG              TCTGATAGGTCTGGA  43 85
        infC 2102280 .. 2102316 + -18.6  -3.05463   CAGGCTGATCCCATC    CCCGGCCCGGTTGCCC ATGAG GGGCGTCCGGGCCGGC    TTGCGTGCGGCCCGT  90 33
        gshB 2103372 .. 2103385 +  -3.1  -2.87243   GCCGGCTGAACTTGC               TGCTA TGAC TGGCA                TCGTTATCGTCGTGC  41 32
     BPP1966 NONE
        ptsH 2104176 .. 2104202 + -10.8  -2.62735   AAAACCTCAGGTTCC         GGCAGCCCGC CGTCGGC GCGGGCTGCA         TCGTCTACGCGCTCT  59 42
        ptsI 2105997 .. 2106014 + -14.1  -5.64006   GGTGGCACGGCAAAA             CGGCGCC TTGC GGCGCCG              TTTTTTTCGTTGCGT 100 47
     BPP1970 NONE
     BPP1971 2109160 .. 2109178 +   -16  -5.31275   GGGCGCGGCAATGCG             GGCAGGCC CAG GGCCTGCC             TTTTTTGTCGTCAAA 100 72
     BPP1972 NONE
     BPP1973 NONE
     BPP1974 NONE
     BPP1975 2112495 .. 2112508 +  -8.1  -3.28712   CGACCAGGTTGCCCA               GCACG ATGC CGTGC                TTGTGGCCCAGGCCC  55 237
     BPP1979 2115604 .. 2115619 +  -6.2  -5.17488   GTCTATGGCATCAAG              TTGCAT GGTT ATGCAA               TTTTATTTTGCTGTT  89 490
        purN 2123049 .. 2123072 + -15.2  -3.54475   AGCGCCTCTTTTTCT          GGCCGGCGGC GTAA GCCGGCGGCC           TTCTGTAATACCAGG  81 12
     BPP1987 2124958 .. 2124968 +  -2.4  -4.06419   CAGGGTGTCAGCATA                 CAGG TAG CCGG                 TTCTTTGTAGCAAAA  58 432
     BPP1989 NONE
        uvrD 2128683 .. 2128737 + -15.8  -2.61383   GCTGGACATCATCAC GGCCTGAGCTTCGCGTCTTGCGCCCGC ATCG GCTGGCGCAAGACGCG--GCA-GGGCC ATTCTCAATAGCGGT  74 19
         phg 2140050 .. 2140071 + -14.4   -2.6155   CCGGGCCGCGCCGCG           GGGCCGCC TATAAT GGCGGCCC            GTTGGTCTTCCCAGG  69 45
     BPP1999 2140382 .. 2140408 +  -7.9  -5.06816   GGCGCCATCTGACGC        ACTGAGCGCGCC ATCG GGCGCGC-CGGC         TTTTTCTTGGACAAT  88 21
     BPP2000 2140969 .. 2140980 +  -2.2  -4.05004   AGTGCCGTGCCTTCT                C-CGG CGT CCGCG                TTATTGTTCTACTGC  58 246
        cspA 2141281 .. 2141296 + -11.8  -4.93547   AGCGTGTCCATAAAA              GCCCCC GCCA GGGGGC               TTTTTCATTGCTTGG 100 48
     BPP2002 2142144 .. 2142154 +  -3.2  -3.77808   GCGAGATCTTCAAGC                 GACG CGG TGTC                 TTGTGTTCTGGTCGC  56 261
        cspA 2142513 .. 2142538 + -16.9  -5.06414   GGCCGCATGAAAAAA         GCCCCATTGCC TCGC GGCAGTGGGGC          TTTTTGTTGCGCGCC 100 78
         tig NONE
        clpP 2145302 .. 2145312 +  -4.6  -2.75992   GCGCTTGCAGGACCC                 TGGC ACT GCCG                 TCATGTTCGATAAGC  43 46
        clpX 2146711 .. 2146745 + -19.6  -3.05819   GATCCCGGCCGCCAT     TGCAAGAAAACCCGTT TGT AACGGGTTTTTTTGCA     TCTTCCCGCTATCTG 100 46
         lon 2149373 .. 2149397 + -22.9  -5.79526   CAGCGACCCGCAAAA          CCGGGCCCGGA TCA TCCGGGCCCGG          TTTTTTTTCGGCTAT 100 66
     BPP2010 2151878 .. 2151894 +  -7.2  -4.21827   TGAGCCCGCGCGCCA              TCGCCG CGATC CGGCGG              TTTTCCCGTGTTTCA  72 38
     BPP2011 2152878 .. 2152898 +  -2.4  -3.16564   GGTGCCGTTGGCCAA            GTCGCTCG GCGTA CGGGCGGA            TTGATGCCATGAAAA  42 1
     BPP2012 2153347 .. 2153360 +  -2.3   -2.6563   GGCGATGGTGGCCGA               GTGGC TGAT GCAAC                TGCGTTATTGAGCGC  38 1
     BPP2013 NONE
     BPP2014 NONE
     BPP2015 NONE
        fabG NONE
     BPP2017 2157942 .. 2157952 +  -8.2  -3.32963   TTGCCCTTGTTCACG                 GCGC TGG GCGC                 TTATGCGGTGCCGCT  58 239
        pcaI NONE
        pcaJ NONE
     BPP2021 2161112 .. 2161128 + -13.7  -3.65812   GAGCCTCCAGCGCGG              CGTGGCC GGC GGCCACG              TTGTATTGCCCCACC  80 47
     BPP2022 2163067 .. 2163093 + -25.2  -5.75342   AGATGCGTCGTGCCG         CCGCGCGCCGGA ACA TCCGGCGCGCGG         TTTTTTTTGCCGCCG 100 44
        uvrB 2167586 .. 2167612 +  -7.2  -3.10715   ACAAACAGGCTGGCG         CGTTCTTGCGGC ATA GCGGCAAAAGCG         TTACATACTCGTCGC  52 91
        ptpA 2168344 .. 2168359 + -11.8  -5.24129   CCCAAAATGAGAAAA              CCGCGC GACT GCGCGG               TTTTTTCTGACCGAG 100 96
     BPP2027 NONE
        iscS NONE
        iscU NONE
        iscA NONE
        hscB 2171570 .. 2171590 +  -2.4  -3.32844   GGCGGCCGGCCCGAT            GCGCGGCA ACCGA TGACCCGC            TTGTGCGGTGCCGCG  44 81
        hscA NONE
         fdx NONE
     BPP2034 2174076 .. 2174110 + -25.8  -3.53012   GCCGGCGCGGCACCC     GGGCAAGGGCCCCGTC ATC GACGGGGCCCTTGCCG     TTTCGGGGCCGCGCG 100 50
     BPP2035 2175169 .. 2175191 + -17.7  -3.21416   AAGTCGGCGCGTCCG           GCCGCCGCC AGGAA GGCGGCGGC           TTCATCCTCGAGCTG  85 123
        livG 2176988 .. 2177010 +  -5.5  -3.72324   CGCCGCCTGGCGGCG          CA-GGCGGCC TGAT GGACGCCCTG           TTCTTCCTGGAGGTG  57 14
        livH NONE
        livM NONE
        livK NONE
        livF 2180935 .. 2180949 +  -3.5  -2.78384   TCAAGCACTACAAGC              GCC-GC AAGC GCTGGC               TGTCATGACGCGCGC  41 3
     BPP2042 2182850 .. 2182863 +  -5.2  -3.12327   AGGTGGCGGTGCGTA               CCGG CGCGGT CCGG                TGTTGCGTATCCAGC  49 56
     BPP2043 2184016 .. 2184053 +  -7.6  -2.73364   CGAGCGCGCGGATGT   AGTCGGCGTCGAAGTA CATGGC TTCTTCGTCGCCGGCG    TCCTTGGCCTCGACC  49 511
        lolC NONE
        lolD NONE
     BPP2052 2193071 .. 2193101 +  -2.8  -3.97446   TTACAGTTTGTCTGT      TA-GTCGAAATTT ATTAAC AAATTTCGGCATA       TTTGAATTTATTTGT  58 200
       sphB3 2196492 .. 2196516 + -12.8  -6.23209   TCCGCCCGTTGTTGG          CCGCCTGTCG TGTAT CGACTGGCGG          TTTTTTTTTGGTTCA 100 109
     BPP2055 2198807 .. 2198865 +  -9.6  -2.79796   TGGCGGGCTAGCGTC GATGGC-GTACG-GCAGTGTGCCTGTCCC CGCG GGGACAGGCACAC-GCACGGGCAGGCGCC TGTCGTGGCGTCAGG  55 137
     BPP2061 2206410 .. 2206431 + -15.1  -3.01712   GGCCTGTTCTTCCAT           GGCCGTGGC CGCC GCCGCGGCC            TGTTCGACCAGCGCG  74 197
        greA 2209414 .. 2209428 + -11.4  -2.91274   TAGCGGTCAATGAAG               GGCTGC AAG GCAGCC               TGTCGTTCGGCTGAG  61 433
        rrmJ 2211679 .. 2211694 +  -4.6  -3.14132   CAACTTGTAACGGTT              GGCTGG CCAT CCACCC               TTCATCCCACGGCGC  47 53
        ftsH 2213772 .. 2213788 +  -2.2   -2.8372   TACGGCGGCCGCGGT              CTGAGC CTGCT GCTAAG              GTTTCATGGCAAATA  40 22
        folP NONE
        mrsA 2216014 .. 2216033 + -16.4  -5.06414   CCGGACCTGCCCGAA            GGCCCGCC TGAT GGCGGGCC             TTTTTGTTGCGCGGG 100 48
     BPP2070 2217126 .. 2217153 + -21.4  -3.48276   TGGACTGAGCTGACG        GGTGCCTGTCCC CGCG GGGACAGGCACC         TTGTATCGGGACAGG 100 145
         ppk 2221054 .. 2221073 +   -15  -5.09259   CGGCCCGCCGCCGCC            TGGCCGCC CGCG GGCGGCCA             TTTTATTTTGAAATA 100 43
        pstS 2222314 .. 2222335 + -10.1  -2.52464   CCTGGCCGGACCAGT           GAACGGCGA GCGA TCGCCGTCC            TGACTTCGCGGGGCG  56 68
        pstC NONE
        pstA NONE
        pstB 2225334 .. 2225374 + -14.8  -3.87075   TAGCCGCTCCATGCA TGCCAAAGCCCCGATACGG ATTT CCG-GTCGGGGCTTTCGCG  TTTCTGCGGGGTGCT  87 237
     BPP2079 NONE
     BPP2080 NONE
     BPP2081 2230300 .. 2230313 +  -2.3  -4.07568   AGGATCCGCAACGCG               CCGTC GTCG GACAG                TTTTGCCAGGACGGG  58 98
         gbd NONE
     BPP2085 2235009 .. 2235026 +  -2.6  -4.69664   CCTGCGCCGATTGAA             CGCAGC CTGAGC GCTGCA              TTTTTGACTGGTATG  70 82
     BPP2086 2235521 .. 2235547 + -20.8  -3.21099   CTAGCTTTCGCAAGG         GCGGGCGGCCCC GTG GGCGCCGCCCGC         TTCCTCCTGGAAAAC 100 37
     BPP2087 2236472 .. 2236499 +    -4  -3.15638   CAGCCCCGGCCATCG        GTCGGGCGCTGCG GGC CTCAGTGCC-GCC        TTGAATATAACTTTT  45 171
     BPP2088 NONE
     BPP2089 NONE
     BPP2090 NONE
     BPP2091 2240077 .. 2240115 +  -4.5   -3.6682   CCGCCTTTTTCCCTT  CATC-GCCAAGCACACGGC TGC GCCGCG-GCTTGCCTGCTG  TTTCACTCCATCCCC  55 41
     BPP2092 2241604 .. 2241616 +  -4.7  -2.97667   TCGACGACCACCGGC                GCCAG GCC CAGGC                TCATTTCGTCGATCA  46 258
     BPP2098 NONE
     BPP2099 2248300 .. 2248312 +  -6.3  -2.52896   TTGGTGAGCAAATTG                TTCAC ATG GTGAA                TAAATTGCCAAGTCG  45 51
     BPP2100 2249151 .. 2249179 +  -5.2  -3.55622   GCGGCGGCCGCTATG       GCTG-ATGGGGCG CCGC CGCCGCATCCCGC        TTTCCGACGATTCCA  54 21
     BPP2101 2250193 .. 2250220 +  -6.2  -3.69395   CGTCTCGTTCGACAA        CTGA-CGCGGCGG CGC CAGCCGCGCTCAA        TTATTCAATGATGGA  59 22
     BPP2102 NONE
     BPP2103 NONE
     BPP2104 2253877 .. 2253892 +    -4  -3.27498   ATGATCTTGCATGTA              TGATTG CATT CAATCG               TTCATATGAAATATC  47 370
     BPP2105 NONE
     BPP2106 2255960 .. 2255979 +  -3.4  -2.79004   GCAACTCAAGGCCCA            GGGAGCTG CAGC CTGATCCC             CTGTTTTCCGCATGA  40 10
     BPP2107 2257297 .. 2257314 +  -4.1  -4.63932   CGGCGCAACGCTGAT             GTAGTCGC ACG GCGAC-GC             TTTTCTTCAAGGATG  73 22
     BPP2108 NONE
     BPP2109 NONE
     BPP2110 NONE
     BPP2111 2260591 .. 2260606 +  -4.6  -4.82901   GCCGCTTCCAACCAA              GACTCG TGAA CGAGGC               TTTTTCTACCCAAGG  79 17
     BPP2112 2261996 .. 2262037 + -21.5  -3.37236   GGCCTGTTGCATGAC GCGCCCGGCAACCCGCCGC CGAT GCGGCGGGTTGCCGCTCCC  TTCTCCAGTTGGATT 100 43
     BPP2113 2263504 .. 2263524 +  -3.3  -4.07687   AGATTGCATAAATTA            TTGGCTATA ATC TATGGCGAA            TTTTCAGGCAACAAT  59 77
     BPP2114 2264712 .. 2264735 +    -3  -4.08945   TGTCGTCGGGGTCGG          CCCAGCGGCCC AGC GGGAC-CTGGC          TTTTCAGGAAGTCGT  59 507
     BPP2125 NONE
     BPP2126 NONE
     BPP2127 NONE
     BPP2128 NONE
     BPP2129 2278474 .. 2278498 +  -3.5  -3.07043   GCGTCCTGGCGCGGG         CCCGCGAGGT GACGGA ACC-CGGGGG          TGTTGGCATAATCCG  44 43
     BPP2130 2279338 .. 2279363 +  -5.3   -3.1855   GCGGCGCCGAAGGCC         ACGCCCAGGCGG TAG CCG-CTGAGCGA         TTCGGTCTTGGACGG  47 478
     BPP2139 NONE
     BPP2140 2288617 .. 2288630 +  -3.1  -3.73775   TGTGGGAATATGCTC               TGCGCG ATA CG-GCA               TTTCGTGCCGGTCGG  53 106
     BPP2141 2290493 .. 2290519 + -14.4  -3.25073   GGTCGGCGCGGAAGC         TGCGCTCGCTGC TGC GCAGCAGGCGCA         TGTTGCTCTTGAGCA  75 45
     BPP2143 NONE
     BPP2144 2293648 .. 2293670 + -14.1  -3.68222   TGGGCGAATTCCGCC           TGCCGCGGC GCTGA GCCGCGGCG           TTCTTCACCTTGGCC  80 12
     BPP2146 2295926 .. 2295962 + -12.8  -3.63515   CGCGACGCGCCGACC    CCGGCGCCGTCGTGGC GCTGA GCCGCGCCGTCGCCGC    TTCTTCCGACTCCGA  77 5
     BPP2147 2296996 .. 2297030 + -17.1  -4.91977   GCGCGCGGAATAAGG    CGCCAGGCGGCGCGGC CCTG GCCGCGCCGCC-GCTG     TTTTCTCTTTTCGTG 100 28
        bisC 2299881 .. 2299908 +  -5.5  -3.32984   CGATGCCGGTGCAGC        TCGCCGTTC-GG CCCCA CCAGCACGGCGG        TGTTGTAGATTTTCG  49 513
     BPP2156 2305812 .. 2305850 +  -2.3  -3.26141   CGGCCAACCGTTAGG  GCG-CGCGATACAGGCTG CGCG CGGTATGTAACGCGACGA   TAGTTTTGTATTCAC  44 27
     BPP2157 2307566 .. 2307588 +    -9  -2.81547   CGCCCAGCGCGACCA           CGGCCGCGTA GTG TTCGCCGCCG           TCCTTCCTGTAGCGC  52 359
         tpm 2310751 .. 2310767 + -11.5  -2.77013   GAACGCCTGGGCTGA              GCGCGGC GAT GCTGCGC              CTTGTTACCGACATC  62 26
      vir-18 NONE
     BPP2162 2311261 .. 2311280 +  -4.2  -4.00042   GACTACCCCGATACC            GGCCGT-TG AAC CGCGCGGCC            TTATTTGCTGCGCAC  59 17
     BPP2164 2313229 .. 2313242 +  -3.7  -4.07568   CATAGCCGGCATAGT               CGGCG TAGT CGCGG                TTTTCGCGCGCCACG  60 295
     BPP2167 2319344 .. 2319402 + -29.8  -3.25072   TTTCATCCCCTGTCC TGAAGC-CGGCCATCCGGCCG-CCGCGGC GCAA GCCGCGGGCGGCCGGATGGCCGCGCC-CA TTCCGTTCTCCTCCC 100 49
     BPP2168 NONE
     BPP2169 NONE
     BPP2170 2322878 .. 2322898 +  -3.9  -2.93853   AACACATTTCGTTCA            CGCGACC CTGAGCC GGTCCCG            GTTTCGTTGCCACGG  43 15
     BPP2171 NONE
     BPP2172 NONE
     BPP2173 NONE
     BPP2174 NONE
        accC NONE
     BPP2176 NONE
     BPP2177 NONE
     BPP2178 2330413 .. 2330459 + -10.6  -2.62184   TTCGCCGCGCGCGCG CGTCAGCTTCACCCGCCGCGTC ACC GACGAGGCGGGCCATGTCGGCG TGGTCTGCCAGAGCG  59 458
     BPP2180 NONE
     BPP2181 NONE
     BPP2182 2334473 .. 2334483 +  -2.4  -3.09516   GATCGGCCTGCCGCG                 CGCC ATG GGCA                 TTCCGTGGTAGGGCG  42 4
     BPP2183 2335779 .. 2335807 +  -6.5  -2.53263   ATTCCCGCGGCGGGC        TTGCGCCGCAGGC GGC GCGCGCGGCACGA        TCGCTTCCACGTCGC  45 59
     BPP2184 NONE
     BPP2185 NONE
     BPP2186 2338468 .. 2338508 +  -5.4  -3.05384   GGCGCGGCCGAGCGT TGCG-CGC-TTGGGCTAGAC TGT GTCCAGACCGGCGCGGCGCA TTCCATCGCAGCCGA  47 70
     BPP2187 2339551 .. 2339605 + -14.1  -2.63631   GCCTCGATGAACTAA TGCGAGCCGTCGCGCGCGGCGCGCGGC ATG GCCGGGCGCCGC-CGCT-CGGCCAGGA TGCTGTACAGATTGC  69 26
        ndoA NONE
     BPP2190 NONE
     BPP2191 NONE
     BPP2192 NONE
     BPP2193 2344683 .. 2344708 +  -8.2  -3.41125   CCGGCCGGCAATGGC         CGGC-CGAGGG GTGGA CCCGCGTGCCG         TTCTGGGTCTATACC  60 87
     BPP2196 NONE
     BPP2197 NONE
     BPP2198 NONE
     BPP2199 NONE
     BPP2200 2351695 .. 2351724 +  -8.6  -3.30441   ACCTGGTTGACGTGG       CC-CGGCGTGAGC ACGAA GTTCATGCCGCGG       TTGTGCAGGCTGATG  59 464
     BPP2203 2354751 .. 2354761 +  -4.6  -3.28924   GGATCGCGCTGACAC                 CCTG TGC CGGG                 TTGTCCCCAGCGGTA  49 51
     BPP2204 2356125 .. 2356161 +    -5  -3.05384   GCGGCCTGAGTCAAT   CGGCCGCGGGAACC-GCG AAG CGCAGGTAGGCG-GGCCG   TTCGCTGCCGACCGA  45 32
     BPP2210 2361582 .. 2361636 +  -5.6  -3.04144   CGGAAAGACCAGCAG GTCGGCCGTCACCGGTTCCCTGTTGT CGA ATAACAGGTAATGCGTGGCGTCCGGA TATTCGCCGTGGCGC  47 52
     BPP2211 2362419 .. 2362476 +  -8.5   -3.0263   ACCGCGCCGTCTCCG CGCGCGCTGAGCGC-CTCCAG-GCGACT GCGCA GGTCGCGTTCGTGAGCGTTCAGC-CGCG TATTGACCGCCTGGT  55 204
       bsp22 NONE
     BPP2221 NONE
       bcrH1 NONE
        bopD NONE
        bopB NONE
       bcrH2 2372809 .. 2372821 +  -3.3  -2.53263   TTTCAGTTTCACATC                CGGAG TAA CTCCA                TGCATTCAGACTCAG  39 18
        bcr4 NONE
        bscI NONE
        bscJ NONE
        bscK NONE
        bscL NONE
        bscN NONE
        bscO NONE
        bscP NONE
        bscQ NONE
        bscR NONE
        bscS NONE
        bscT NONE
        bscU NONE
        bscW NONE
        bscC 2384448 .. 2384462 +  -6.4  -3.61398   AAGCAGTGCGGCAGC               CTCTTC ATA GGAGAG               TTCTTCCACGCCGAC  56 161
     BPP2243 2387321 .. 2387344 +  -4.4  -4.18908   ATGCCGGCAGCGCGC          GGTGCTGTCC TAGG GGCCGGCACA           TTCTTTTCCAGGTCT  66 13
     BPP2246 2393530 .. 2393546 +  -5.1  -2.78463   GCGCCGGCAGGCAGG              TTCTGCG TCG CGCACAA              TGTGCTGCGCAAGGT  43 398
     BPP2249 2395653 .. 2395663 +  -2.4  -3.61398   TCATGGCGTAGTTGA                 CCAG GCG CAGG                 TTGTTCGAGCCCGGA  50 354
     BPP2252 2399755 .. 2399772 +  -4.9  -3.32963   GGGGGCCGGCGGCGC             GTGGTTCG ACA CGAAC-AC             TTATGACGTGGGCCT  49 269
     BPP2254 2402245 .. 2402257 +  -6.2  -2.75183   GCGAAGGCGAAGTCG                GCGG TGTGC CCGC                TGCTTCCCTGCGCCT  46 378
     BPP2258 NONE
     BPP2259 NONE
        dapA NONE
     BPP2261 2407841 .. 2407864 + -18.2  -5.81412   AGCGGCACAAAAAAA          CCGGCAAGCC GCAA GGCTTGCCGG           TTTTTTTTGGCTGGC 100 66
     BPP2266 2413490 .. 2413518 + -20.3  -3.61398   ACGACTGATGCCGGC        CTGCGCGGCGCGC GGC GCGCGTTGCGCAG        TTGTTGCACACGCAG 100 33
     BPP2268 NONE
     BPP2269 NONE
     BPP2270 NONE
     BPP2271 NONE
     BPP2272 2420461 .. 2420499 + -23.8  -2.80443   TACGCGGCCTAGTCC   TGCGGCCCGGCGCGTGCG TCA TGGGCGCGCCGGGCCGCG   TCTGATAGAGTCTGC 100 29
     BPP2273 2421561 .. 2421607 +  -8.6  -4.18018   CCACGCCCAGCGCGC CGCGCAC-CGCGTGGTTGCCC ACCACC GAGTAGCCGCGCGCGCGCGTG TTTTCGATCAGACGG  75 190
     BPP2275 2423343 .. 2423360 + -12.7  -4.19735   CTCGAGCGTGAAGAA             GACGCCC GCGA GGGCGTC              TTTGCTTTTGGAGCC  91 53
        suhB NONE
     BPP2278 NONE
        uppP 2427771 .. 2427796 + -19.1  -4.56597   ACGCCAAATGAAAAA         GAGCCTGTCCC GACG GGGACAGGCTC          TTTTTCCCGGCGCGG 100 30
        cysS NONE
     BPP2284 NONE
        accA NONE
     BPP2286 2434528 .. 2434550 +    -9  -3.28924   AAAATACTCAGCTTT           GCCCGCCCAG ACC CTATGCGGGC           TTGTCAGCCAGAGTA  61 83
         ask 2436024 .. 2436045 + -14.5  -5.45802   GCCAAAGATCAAAAA           GGCCCTTGA GCAA TCAAGGGCC            TTTTTCTTTTGCGGC 100 214
     BPP2288 NONE
     BPP2289 NONE
     BPP2290 NONE
     BPP2291 NONE
     BPP2292 NONE
     BPP2293 NONE
        bioH NONE
     BPP2295 NONE
     BPP2296 NONE
     BPP2297 2444555 .. 2444565 +  -2.4  -2.66316   TTCATTGAGCGTGGA                 CACC GAC GGGG                 TGATGTCGTGCACCA  38 477
     BPP2299 2446680 .. 2446722 + -12.6  -3.25073   CACAGCGGCGGCTAT CCCGCGCGCCAGGCGCTCG AACAGG CG-GCGCCTGGCCGGCCGG TGTTCCTGTTGCGCC  71 408
     BPP2302 2448766 .. 2448788 +  -3.3  -3.20227   GTGCCGTCGCTGTTC           GGTGCGC CATGAGCGT GCGCCCC           TCTTGGTGGTTCGCC  44 14
     BPP2303 NONE
     BPP2304 2450872 .. 2450899 + -18.6  -5.04385   GCAAGCAGTACCGAA        GCGGCTTGAGAA GACA TTCTCAAGCCGC         TTTTTTGCGCCTGTC 100 232
     BPP2313 NONE
        nemA 2459500 .. 2459532 +  -8.4  -3.19157   GCGTCCGTCGGGTTG     CCG-CTGCATGG-GCG GCC CGCTCCAGGCGGCCGG     TTCGTCCGCTTCGTC  56 87
     BPP2319 2466016 .. 2466040 + -17.2  -4.98531   GCGCCAATATGAAAA          GCCGCCATGC CTTGT GCATGGCGGC          TTTTTGCTTTGGGCG 100 163
     BPP2320 2466688 .. 2466703 +    -9  -3.14344   ACGCCGACGATCTTG              TCGGAC GGCA GTCCGA               TTCCTAGGGAAAATA  59 3
     BPP2321 2468262 .. 2468300 + -10.2  -2.96873   CGTCCGTGTCGCGGA  CGCGCCGTCGCGGGCGG GATGCA TCGCC-GCGGCGATGCG   TGATTTCCTAGAGGT  60 54
     BPP2322 NONE
     BPP2323 NONE
     BPP2324 2471922 .. 2471949 + -17.8  -3.01924   CTTGACCGCCAAGAC        GGTGTCTGTCCC GGTT GGGACAGGCACC         TGTTGCGGGCGGCTC  86 133
     BPP2329 NONE
     BPP2330 NONE
     BPP2331 NONE
     BPP2332 NONE
     BPP2333 2484088 .. 2484100 +  -3.3  -3.22102   CCGCGCCGCAGGCAC                ACCAC CTC GTGGG                TCTTGTCGGCGATGT  45 109
     BPP2336 NONE
     BPP2337 2489739 .. 2489749 +  -3.2  -3.65046   TGAACCCCGAGACCA                 GGAT CAT GTCC                 TTCTTGCGGTCGACC  51 346
     BPP2347 NONE
     BPP2348 NONE
         pgm NONE
         pgi 2509081 .. 2509095 +  -3.4  -3.96051   GCGCGGCATCATCAA               CGAGGC TAC GCCATG               TTTCATCTGTTCTGT  58 131
        srpH 2510127 .. 2510155 + -15.2  -3.53012   GGACGCAACCATCCC        GCTTGCCCGGCC CCGGC GGCCGGGCGCGC        TTTCCGGAGCAGGCG  81 41
     BPP2358 2519045 .. 2519057 + -10.5  -3.01712   AAGCGGCTCGACGAG                GCCGC CGC GCGGC                TGTTCCAGGCGCCGG  59 198
     BPP2361 NONE
     BPP2362 2523759 .. 2523778 +  -4.2    -3.889   ATACGGGCATCCCGG            GGTATGGCG GCT CGCCG-GCC            TTTGCTATCCTTGCG  57 62
     BPP2363 NONE
     BPP2364 NONE
     BPP2365 NONE
     BPP2366 2530176 .. 2530230 +  -6.3  -2.71364   GGGGCGGAGAACGCG TAGA-GAGGGATGCGGTGCCTGTCCC CGTG GGGACAGGCACCGTGCCAACCGTCAA TCGTTGACGAAGTCC  47 23
     BPP2370 2535826 .. 2535846 +  -6.1  -3.18582   GGCGGGATGCAAGCG            TGGCGTC GCGGTTG GACGCCG            TTGATGAGTGAAGTC  51 61
     BPP2371 NONE
     BPP2372 NONE
     BPP2373 2537067 .. 2537083 +    -3  -2.78679   CGGGCGAGGGGGCCT              GAGATG CGCGC CATTTC              CTTTCCGTCCCGGCG  40 24
     BPP2374 NONE
     BPP2375 2538464 .. 2538478 +  -3.5  -3.01791   GTGCGCGGCGGCGAC               GTGCA GGCAG TGCGC               TATTGACGAACAGCT  44 5
     BPP2376 NONE
     BPP2377 NONE
     BPP2378 NONE
     BPP2379 NONE
     BPP2380 NONE
     BPP2381 NONE
     BPP2382 2545778 .. 2545791 +  -3.7  -2.91383   GCTCGGGCGGCGGCG               GGGGC TGAG GCGCC                TGTGTCCATGAACGT  43 18
     BPP2383 NONE
     BPP2384 NONE
     BPP2385 2550279 .. 2550294 +  -3.2  -3.83318   GTATGGCGGGGCGGG              GCATAG GCGG CTACGC               TTGTATTATTGCCGG  56 74
     BPP2386 NONE
     BPP2387 2551627 .. 2551653 + -11.5  -3.64703   GGTCCGGCGCCGGTT        CGCCGGCGCCGC GGCC GCGG-GCCGGCA         TTTCCGTCCAGCCCG  75 105
     BPP2388 2552239 .. 2552251 +  -2.6  -3.29471   GCTGGGCGAGCCCCC                GGTC CCTTC GGCC                TTCGTATCATGAACG  44 1
     BPP2389 2552787 .. 2552806 + -16.4  -3.75629   CCGGCGCAAAAAAAA            CGGGCCGC GCAT GCGGCCCG             TTTCGGTTGCGCCTG  88 142
     BPP2393 2557099 .. 2557111 +  -7.7  -2.71144   GCCTTCCAGGCCCGT                GACGT CGA ACGTC                TCGTTGCCCACGATG  49 311
        brfB 2562932 .. 2562942 +  -3.2  -3.28712   CCTTCACGCTGTCGG                 CTTC GAT GGAG                 TTCTGACGCCGCGGG  46 9
     BPP2397 2564023 .. 2564045 + -11.2  -3.79906   ACTGCGCAACGGCCT           GGGCCCGTCG CAA TGACAGGCCC           TTGTTATAGGAGTCC  74 315
     BPP2401 NONE
     BPP2402 2569208 .. 2569227 +  -9.2  -2.72344   GCGCGCATGAACAGC            GGCCTGGC CTGC GCCACGCC             TGCTTCGAAATCGGC  52 243
     BPP2404 2569704 .. 2569722 +  -4.4  -3.66018   GGGCGAACAGGCCAG             CCAGCCGG TGC CCGACTGA             TTCTTCCCATCCTCC  55 7
     BPP2405 NONE
     BPP2406 2571781 .. 2571827 +  -7.2  -3.55444   ACAAAGGGGAGCCAG GCGGCGG-TC-CGCCTGCCGGT CGGAA ATCGGCGAGCGTGTTCCGTCGC TTTACGGAATCGGAG  58 339
     BPP2407 NONE
     BPP2408 2573037 .. 2573054 +  -8.3  -3.33696   GGGCGGCGCCATGTC             CAGGCCG GCCT CGGCCAG              TTGCTTCAGGACGCG  59 141
     BPP2411 2578222 .. 2578255 + -15.9  -2.70932   GCGCGCGGCCGCGGC     CGACGTGGCCGGCGC CGGC GCGTCCGCCTCGTCG      TCCTTGAAGCGGCGC  75 93
        vag8 2590148 .. 2590201 + -10.2  -3.72576   CAGCTGGTGACCGCG CCGCCGGCGT-C-GCTCAGGGCACGGC GAT GCCG-GCGCTGCGCAGCAGGGCGGCGG TTTCGTAGAGGGGCA  70 31
     BPP2423 2597169 .. 2597191 +    -9  -3.03441   CCAGGGTGCGGGCAA           AGCGCGCGAC CAT GTCGCGCACC           TGTTCGGCGGTGATG  55 142
     BPP2425 2599932 .. 2599990 + -15.8   -3.6106   TATGTAGTAGCCGCC GCTGTCGGCGCGCACGCGCTCG-CCGC CCATGC GCAGCCGCGCGCCTTCGCGCCGGCCGC TTTCGACATATTCCA  85 396
     BPP2436 2613116 .. 2613164 +    -8  -3.67296   CTGAACGCCGAGGCC TGGAGCG-GCGCCTGA-CGCCGGC TAG GCCCGCGCTTGGCCGCGCGCGCCG TTTGGATCGATAATG  63 11
     BPP2437 2614326 .. 2614364 +  -8.7  -3.03159   GGCCTGGCGCTCAGT  GCGC-GCCGGCCGC-CGCC TCG GCCGCGCCGCCGCCCGCGC  TCTTGGCGGACTTGG  55 49
     BPP2444 NONE
         qor 2622163 .. 2622182 + -16.4  -4.18018   TTGGCCCATGCAAAA            CGCGCCCC TTGC GGGGCGCG             TTTTCGCTGGCGGAC 100 54
     BPP2447 NONE
     BPP2448 2625456 .. 2625470 +    -7  -3.01924   GCGGTAATCAGGTGC               GGGCCG GCG CCGCCC               TGTTCGGCCAGCGTC  52 478
     BPP2451 NONE
     BPP2452 NONE
     BPP2453 NONE
     BPP2454 2631385 .. 2631415 +  -7.5  -4.07568   GTAATCCCGCATCGG      CGG-CGGGCT-CCGC ACG GCGGCGGCCCGTCCA      TTTTCCCGGAAGCAG  69 37
     BPP2455 2632642 .. 2632657 +  -8.2  -3.18383   CGGCCAGGCGTTCGG              CGCGTC GCCA GGCGCG               TTGATGCATGGCGCT  56 102
     BPP2457 2636683 .. 2636697 +  -2.7  -3.70902   GCTCGGCGATCTCGT               CGTCC TCGAT GGCCG               TTTCCATGTAGGCGG  53 239
     BPP2461 2640969 .. 2641016 +    -4  -2.95223   GCGCCAGGCGGCGGC GCGCC-TT-GCGGGCGGGGCCG GTTGAG CGGCGCGGCGCGCGAACGGGGC TATCTCGTACAATTC  44 1
        xseB NONE
     BPP2463 NONE
         dxs 2644325 .. 2644341 +  -2.2  -3.13522   GCCCGTGACAGGTAA              GGCGAA ATGAA TTCTCC              TATTGATCCCGCGAT  42 176
     BPP2465 2645255 .. 2645287 +  -2.6  -2.52464   TAATCGAGAGCTTTC     TTGCTCGACTGCCTG GTTT TGGGCGG-CGGGCTA      TCCCTTGCCGGGGCC  37 152
        rpsF 2645732 .. 2645746 +  -7.1  -2.70932   GCGGCCGAGTAACAG               GGCTC AGACA GAGCC               TGGTTGGCAGACCCA  48 29
        priB NONE
        rpsR NONE
        rplI 2646959 .. 2646974 + -10.4  -6.23209   CATGCCTGAAAAAAA              CCGGTC GCGC GACCGG               TTTTTTTTTGGTTCA 100 49
     BPP2470 2648322 .. 2648341 +  -4.2  -3.06228   GCGCGGGCCGCGGGA            GGCGC-GCT ACC ATCAGCGCC            ATTGTTTCTGCTCAG  44 60
     BPP2471 NONE
        dnaB 2650709 .. 2650742 +  -2.9  -4.56597   CTGTCCGGCAAAGAT     CACCTGGGCCATCGG GATA CCGCTGGCCAGGCTC      TTTTTCGAGCCGCAG  71 160
     BPP2478 2656730 .. 2656744 +  -2.1  -3.07935   TCAAGGATATGTTCC               GCAAG GACGG TTTGC               TTAAATGAATCCGAT  41 3
     BPP2479 NONE
        thrC 2659482 .. 2659519 + -28.5  -4.26076   CAGGCTGTTTGCAAG   GGCAACCCCCGGCCGCC GCAA GGCGCCCGGGGGTTGCC    TTTTCATGGCCGTCC 100 51
     BPP2481 2659926 .. 2659944 + -11.6  -4.36914   GCTCGGCGAGGCTCT             CCCCGCCG CCG CGGCGGGC             TTTTCTCGCGCAAGC 100 60
     BPP2484 2664957 .. 2664972 +  -2.6  -3.61178   AGTTTTCACGGGGCA              TGGTTA TTCC TAACTA               TTTCAAATGACTCGG  48 495
     BPP2486 2665893 .. 2665904 +  -3.6  -3.48395   CCAGCCTGCCTGCCC                TGCG TCAT CGCG                 TTCTATAGACGGAAT  49 6
     BPP2487 2667424 .. 2667441 +  -2.6   -5.9873   CCTGGCCTGGAAAAA             TCGCGT AGTGCC GCGCGG              TTTTTTTTGTGCTAG 100 66
        aroG 2669062 .. 2669072 +  -2.4  -3.66784   CATGGCATCGGTCAA                 GGCC TGC GGGC                 TTGTATTGCGCATGC  50 374
     BPP2490 2682962 .. 2682984 + -19.2  -4.72272   CGCGGTGCCCGGCAA           GCCCACGCGA AGG TCGCGTGGGC           TTTTTCATGCCCGCC 100 57
        glcD NONE
        glcE NONE
        glcF 2687328 .. 2687363 + -15.4  -3.68619   GGCGGCCGGTATCGA    CGCGCGTCGTGCCC GCCACCCA GGGCTTGACGCGCG     TTTCGATGAATTCCA  88 408
     BPP2496 2691257 .. 2691294 + -20.5   -2.6563   GCGCGCGCGGTTAGG   CGGGCCCCGGCGCGGCGC CAT GCGCCGCACC-GGCCCCG   TGCCTTATTCCACGG  95 27
     BPP2502 NONE
        trmU 2698602 .. 2698634 + -11.1  -3.73775   GGAGGCGCGCCGGTC      TCGCGGTGGCCGCGG CCG CGGCCGCCACAGCGG      TTTCATAAACCTGGG  73 63
     BPP2504 2699538 .. 2699557 +   -15   -4.8622   GCCGGCAATGAAAAA            GGCGGCTC ATGC GAGCCGCC             TTTTTCATTGCGCGC 100 80
        purB NONE
     BPP2507 2702484 .. 2702496 +  -6.2  -3.73953   GCGAAGGTGTTCAAG                GCGG CTATT CCGC                TTTGCTCGGCCTGCT  61 260
     BPP2511 NONE
     BPP2512 NONE
     BPP2513 2708079 .. 2708093 +  -3.4   -4.2828   ACTTCGCCGCCATCG               GGCAGC ACG GTCGCC               TTTTCCTGGATGCGG  67 245
     BPP2516 2710849 .. 2710875 +  -2.8  -5.06103   CGGGAGCAGCGCGGC         TTGTCCGGCTGC CCA GCGGTCTGGCTA         TTTTTTGCAAATTGT  79 442
     BPP2518 NONE
     BPP2519 2711615 .. 2711658 + -22.8  -2.72471   TGTCCTTCATCGCGC ACAAAACAAAATGCCCGCAA GCGA TTGCGGGCATTTTGTTTTGA ATTCTCTAGTGGCGC 100 80
     BPP2523 NONE
     BPP2524 2716544 .. 2716561 + -14.1  -2.64616   CGCCGGCCGGGCGCA             GCGCGGC CAGC GCCGCGC              TGATGTCCATGGCGG  66 67
     BPP2528 2721163 .. 2721185 +  -6.9  -5.02074   GGCGCAAAGAAAAAA          ACCCGG-CGC TTGC GCGACCGGGG           TTTTTTGGCACATCA  87 57
     BPP2529 2722103 .. 2722131 + -15.4  -3.72576   CGCGGCAAAGAGAAA       GCCCCGG-CAATC ATGC GATTGACCGGGGC        TTTCATGAAGGCAGG  85 46
         rnr 2725118 .. 2725130 +  -6.2  -4.08064   CATTGCACCGTAGAC                CGGC CCGCC GCCG                TTTTCCGGCGGCGTT  66 79
     BPP2531 2725924 .. 2725946 + -12.6  -3.03124   GTAAACTCTTGCAGC           GGCGCGCCGT CGC GCCGCGCGCC           TCTTCGAACGTCCGA  67 37
     BPP2532 NONE
     BPP2533 2728011 .. 2728025 +  -3.4  -4.66537   AAGCTAGTATTGGCG               CGGCTC AGG GCGCTG               TTTTCTCTTGACAGC  71 105
        hupB 2728762 .. 2728795 + -12.4   -5.4505   AAGCAGGCGCAATAA    CCCCG-GCGAGGGCGC ATCG GCGCAC-CGCACGGGG     TTTTTTGTTGCGCGC 100 263
        tonB NONE
        exbB NONE
        exbD NONE
        basR NONE
     BPP2539 NONE
         kup 2735202 .. 2735214 + -10.5  -3.69068   GACAGGCACCCCCGC                GGCGG TTG CCGCC                TATTTCTTGCCGTCC  70 99
     BPP2544 2739656 .. 2739672 + -11.5  -3.01712   CGACGAGACTCGTCC              CGCCGCG CGG CGTGGCG              TATTCCCAGGGCAGC  62 305
     BPP2550 NONE
     BPP2551 NONE
     BPP2552 NONE
     BPP2553 NONE
     BPP2554 2749510 .. 2749522 +  -3.3  -2.52464   AAGGCGGCCCAGGCC                TCCGG CGC CCGCA                TGGATTGACCCGGCA  39 5
     BPP2555 2750414 .. 2750431 + -11.3  -3.96624   GCGCCAAAACAAAAA             GGATGCC CGCG GGCATCC              TTTCTGCTCGCCGTA  79 82
        xseA NONE
        sodB 2760783 .. 2760803 + -19.7  -3.75153   CACGTGCGATCGAGA            CGGCCCGGC CCT GCCGGGCCG            TTTGCATTGCAGCCA 100 47
     BPP2568 2762275 .. 2762298 +  -6.6  -3.05343   GGCGTCCACGGAATA          GACGGACCAC GTTT GGCGTCCGTC           TGTTGGACATCTGCG  49 25
     BPP2569 2763625 .. 2763640 + -10.4  -5.15969   CGGGCATGGCAAAAA              GGAGCC GTAA GGCTCC               TTTTTTGCGTTCCGG 100 54
        clpS 2765108 .. 2765126 +    -8  -4.19704   GGCCTGATCCGCATC             GGGCGCGG TCG CCGCGTCG             TTTTGCCTGGCCTTG  74 34
     BPP2573 NONE
         pbp NONE
        clpA 2774914 .. 2774927 +  -4.5  -2.94747   ACTGATCGACTGACC               GTGTG GATC CACGC                TCTCTGATCGCCTGC  45 28
     BPP2576 NONE
     BPP2577 NONE
     BPP2578 2778595 .. 2778623 +  -5.3  -3.16564   GACGCGAAAACAGCG        GGTTAACCTTTTT CGT ATACGGGTTAACC        TTAATACCGTACGCG  49 20
        putA 2782593 .. 2782610 +  -6.2  -3.51365   AGTTGCATGGCTTAA             CCCGCG CCTGCT TGCGGG              TTATCTCCAATATCG  56 40
     BPP2580 2783988 .. 2784023 +   -24  -3.53811   CTGATCGGCCTGTGC    CGGCGGCGCGGC-CCCC CCG GGGGCGCCGCGCCGCCA    TTTGCCGCAGCTGCG 100 37
     BPP2581 NONE
     BPP2582 NONE
     BPP2583 NONE
     BPP2584 2787664 .. 2787693 +  -5.5   -3.9461   TGGGCGAAGTCGAGG       CCTGAGCCTGTCC GCAC GCACGGGCGCCGG        TTCTTCTTGCGGAAC  63 21
     BPP2588 2789747 .. 2789762 + -10.4  -6.23209   CGTTCGATTTCCAAA              CCGCCT CTCG AGGCGG               TTTTTTTTTGGTTCA 100 58
        bapC 2794235 .. 2794269 + -22.2  -3.36505   GTAGGAAGCGTATGG     CGCGACAACGGGGGCG CAA TGCCCCCGTTGTCGCC     TTGTCGCTCAGCTGT 100 37
     BPP2594 2796860 .. 2796885 +  -4.5  -3.53012   GCAAGCATAGGCAAC         CCTCCGGCCGC TCCC GCGGCGTGACG          TTTCCGGCACGGCGC  52 31
     BPP2595 2798563 .. 2798577 +  -3.5  -5.00616   AATTAAAGGCTTTCC              GG-CGC TTGT GCGACC               TTTTTTGCCGCAGGG  81 125
        rpmI 2798974 .. 2798992 +  -2.4   -2.8655   GAAAGCGATGATGCC             TTTCGCTT GAT AAGGGAGA             TCTACTATGCCTCGC  40 16
        rplT 2799383 .. 2799413 + -16.2  -4.09685   TACATCGCGGATCGC       TGCAAACGGGGCTG TAA TGGCCCCGTTTGCG       TTTTGAAGGCTCAAA  95 50
        pheS NONE
        pheT NONE
        ihfA 2803224 .. 2803237 +  -2.3  -3.88137   CCGGACCCCGCCTCT               GCGGA GTGA TACGC                TTTGTCGGCAATTGT  54 17
     BPP2601 2803737 .. 2803766 + -15.8  -4.41047   TACGGCAGGCCGCGA       CGCCGCCTGGTTC TTCGC GAACC-GGCGGCG       TTTTCCTTGGGCGCT 100 61
     BPP2602 2804760 .. 2804793 + -15.9  -3.14564   AACTGGATCTGTAGT     CCGCGCCGGGCTGCC CGTG GGCAGTCCGGCACGC      TTCCTCGGCCCGTGC  78 27
     BPP2606 2808145 .. 2808200 + -17.4  -2.97707   TGGACGTGATTTCCG GACGCGCGAACTTGCGCCCCTGGGCT TCGC AGTACTGGCGCGCGCGTTCGCGCGCC TGGTTCTTGATCTCG  82 141
     BPP2610 2810238 .. 2810275 +  -3.9  -3.56594   GGTGCCCATATAGTC   GGCGGCCGCGGCCTGGGG CAG CGGCGGGTTG-GGCCGGC   TTTGGGCGAATTTCA  51 491
     BPP2612 2812758 .. 2812803 + -12.7  -3.05844   ATGTAGAACTGGATG CGCG-CG-ATACGGCCGCGCA CGTACT TGCGCGGCTGTATGCGGCGGG TCTTGAAGTCCACGA  66 360
       ecnA2 2813646 .. 2813676 + -10.4   -4.8622   GCCGCGCCATGCGCA      GCCGCC-TGCCGC GATAGG GCGCCAAGGCGGC       TTTTTCATTGGGCGC 100 59
     BPP2615 NONE
     BPP2616 2814648 .. 2814664 +  -7.3  -3.81428   TTTTTGGTCGAATAA              TATGCGC ATT GCGTATA              TTTGCATTCCTTCCT  64 89
        pyrB 2815994 .. 2816015 +   -13  -2.74144   GGACTAGGCCGTGCC           GCGTGGCG CGTCGA CGCCACGC            ATTTCCGCCTCAGAC  67 34
     BPP2619 2817576 .. 2817597 +  -9.5  -3.05384   ACAGTACGCCGGTGC           GCTGCAGATC GGC GATCTGC-GC           TTCGCTGCGGCCCAG  57 305
     BPP2622 2821132 .. 2821158 +  -2.2  -3.04144   TTGCGCCGCGGCCAC         TGCCATTCTTAC CGT GTGAGGACGCCA         TGTTCGACGTAACGA  41 7
     BPP2623 NONE
     BPP2624 NONE
        fabG 2823164 .. 2823174 +  -2.4  -3.54424   CGGGGGCCGAGCATT                 TGCC GGA GGCC                 TTTCGCGGCCTGGAC  48 448
     BPP2627 NONE
     BPP2628 NONE
     BPP2629 2827493 .. 2827541 + -11.6  -3.04322   AACCCCGCATGCTGC GCCGGCCGCAG-GTGCCTGTCCC CGCC GGGACAGGCACACCGCTGTACGC TATTGCGCGATTAAC  65 57
        recA NONE
        recX 2833573 .. 2833619 +  -9.3  -3.33815   CGACTGAACGATGCC GCTTCGTGCGGGCGGCGGCGCGC GAT GCGGGC--CCGCCTGCCTGGGGC TTGCTTGCGGCCCGT  61 34
        metE 2837152 .. 2837172 +  -6.7  -3.40403   GGTCGGCCCGGGCCG            CGTCGCCGG CAA TCGGCTGCG            TTATACTCCCCAGGA  56 153
     BPP2637 NONE
        sucC NONE
        sucD 2839933 .. 2839952 + -16.4  -5.78622   CCGCCTGTCCCAGGA            CGGCCCGC GATC GCGGGCCG             TTTTTTTTCGCATGC 100 57
     BPP2640 2840894 .. 2840936 + -23.5  -5.07652   GCTGAACTACAATAG CGGGCTGTTCGGGCCCCGCC TTCA GGCGGGG-CTGACCAGCCCG TTTTCTTTTGGCCGC 100 47
     BPP2641 2841817 .. 2841850 +  -5.9  -4.03413   GTTCGTGCTGGCCAT     CCTGGGGGTGGTGGC TTCG GTCATCGTCTCCAGC      TTTCTCTGACGCCCT  66 92
        HemC NONE
     BPP2643 NONE
     BPP2644 NONE
     BPP2645 2846438 .. 2846455 +  -2.6  -4.23781   TCCGCCGGCCCGGCG             TCCGGC GACAAA GCCTGA              TTTCATTTTCATCAA  62 8
         ppa 2847048 .. 2847089 + -23.8  -4.21194   GCCTGGGGCGGCCGG CGGCGCGGAAGCGA-CGGC AGGCA GCCGCTCGCATCCGCGCCG TTTTGCGTCATGCGC 100 53
     BPP2647 NONE
        ecnB 2848083 .. 2848101 + -13.1  -5.96521   CCGGCATGATGCAAG             CCCCCGG TTGCT CCGGGGG             TTTTTTTTGGTTCAT 100 51
     BPP2649 2849503 .. 2849514 +  -7.2  -3.29511   ATCGCGAGGGTGCGG                GCGG CGCG CCGC                 TTGTCGCCGCCTGCG  54 115
        zraR 2852082 .. 2852109 +    -9  -4.07568   CGCATGCTGACCCGC        CAGCCAGGCGCCC CAG GGGCGCC-GGCAC        TTTTCGGGGGCAGGC  75 58
     BPP2652 2853895 .. 2853908 +  -5.2  -3.24755   TGGGCCGGCTGAGGC               CGGC CGACAT GCCG                CTTTCTTTCCGCCAT  51 29
     BPP2653 2854225 .. 2854258 +  -4.5  -3.21934   GACTTGCGCACTGCG    GCCGGCGAGCGTTCG CCACCT CGG-CGG-CGCCGGC     ATTTTCTGCAAGGAG  49 77
     BPP2654 2854748 .. 2854776 + -10.1  -3.57144   GTCAGTGTCGGCCGT        GCCGGACAGGCGC ACC GCGCCATTGCGGC        TTTGCACCTGCACCG  67 150
     BPP2656 2856094 .. 2856110 +  -9.4  -2.69964   CGATGTGCCGCAAGG              CCGCGT CGCCT ACGCGG              TGCTGTCGTTCGGCG  55 246
     BPP2660 NONE
     BPP2661 2858805 .. 2858835 + -12.5  -3.05463   TTGCAACCGCCGCAA      CTGGCGGCCGGCGG CTAG CC-CTGGCCGCCCG       TTGGCTGGCCGGCCT  67 8
     BPP2662 2859455 .. 2859472 +  -8.4  -2.64616   CCGGGGTGCCCGTCA             CGGGCA GTACGA TGCCCG              TGATGTAGCTGGCGC  52 53
    BPP2667A 2865484 .. 2865521 + -14.9  -3.04144   GACCACGCGCGCGAT   GCGGCGGTCGCGTACGGT GAC ATCGTGCGCCA-CGCCGC   TCTTGCCGGTGAAGC  74 458
     BPP2675 2871903 .. 2871933 +  -6.7  -2.94218   CCTGCTCTCCTGACG      GCGCCTGCGCGCGG CTTG CCGCG-GCGGTCGA       TATATCGTAAGACAT  50 28
     BPP2676 NONE
        mxcB 2873904 .. 2873935 +   -10  -2.64155   CACGATCCAGATGGC      CGGCGGCGCCGGCGC CTC GCG-CGGCGCCATGG      TGGGTTTCGGCGACA  57 498
     BPP2681 NONE
     BPP2686 NONE
     BPP2687 NONE
     BPP2703 2901241 .. 2901268 + -12.6  -3.91911   TCGCGTTCGGCCTCG        GCCTGGCGCGCG ATCA CGCGCACCATGC         TTTCGTTCAGGTCGA  81 284
     BPP2710 2906694 .. 2906715 +  -3.6  -3.53012   GGCAGCACCGCGTTG           GCCGCGAT GCCCTG GTCGCGGG            TTTCGGCGGCCAGGG  49 205
     BPP2714 NONE
     BPP2715 NONE
        arsC NONE
        arsH 2912968 .. 2912980 +  -5.5  -3.01712   CATCTAGCGCGCGGC                CGTGG CGC CCATG                TGTTCGGCCGCCACC  47 34
     BPP2719 NONE
     BPP2720 2915969 .. 2916011 + -11.1  -3.27475   CCGGTCTGAGGGCGC CGCCCGCGCGTGGCCAGGG TTTCC CCTTGGATGCGCGCCCGCG TCTTGTCCTGCCGGC  66 32
       dadA3 2917986 .. 2918005 + -10.6  -2.90075   CTGCCACCGTTGCGG            ACGCGGGG CCTG CCCCGCGC             TATCGTTCACAGCGC  57 494
     BPP2731 2928347 .. 2928378 + -14.5  -3.21747   CACATGTCGACGGCC     GCAC-GCCGCGC-CG CGCT CGTGCGCGGCCGTGC      TTCCTCGTCCGATCG  78 88
     BPP2732 NONE
     BPP2733 NONE
     BPP2734 NONE
     BPP2735 NONE
     BPP2736 2933465 .. 2933478 +  -5.2  -3.72576   AATGTCGGCCATCAG               GGCC GGCGCA GGCC                TTTCCTGCGCGGCCA  57 91
     BPP2737 2934589 .. 2934611 + -12.7  -3.21099   TAGCGTTGCAGCATG           CGCGCCACG ACCTG CGTGGTGCG           TTCGTCGTCGGCCAC  69 236
     BPP2741 2938427 .. 2938446 +  -3.5   -2.6927   CATGGGCGGGGCTTT            GCTTGGCG GTCCA CGCC-GGC            TACTCTGTACGCAGT  41 55
         gst 2939180 .. 2939205 + -17.6  -2.79831   GGGTCCCGTTCGGAA         CCGCCAGCGC AGCACC GCGCTGGCGG          TGTGCTGGAGGTTGA  85 66
     BPP2743 NONE
     BPP2744 2939886 .. 2939911 +   -14  -2.79831   AGCCGCCATTCAGAA         CCGCCAGCGC AGCACC GCGTTGGCGG          TGTGCTGGCGGTTGC  69 45
     BPP2746 NONE
     BPP2747 NONE
     BPP2759 2960211 .. 2960224 +  -9.5   -2.5092   TTTCCAGGCCGCGCC               GCGCG GCCG CGCGC                ATTCATAAAATATTC  54 61
     BPP2760 NONE
     BPP2761 2962246 .. 2962271 +  -9.7  -3.24232   GGCCGATCCGCCCGC         CGC-CCTGCCTA GAA TCGGCAGGAGCG         TGTCTTTCAAGGGAG  61 120
     BPP2762 2963572 .. 2963590 +  -3.1  -4.98061   TGCGCGCTCATGGGC             TGCGGAA ATCAC TTCCGTG             TTTTATTTAATATAT  77 519
     BPP2764 NONE
     BPP2765 2965516 .. 2965557 +  -4.4   -3.1505   CGGCCGCCATCCTGA GCGGCGTTGCGGG--TTCAA TGCA TGGAATGCCCGCCAGGCCGC TTCCTCAGGCCTGCT  47 26
     BPP2767 NONE
     BPP2768 NONE
     BPP2769 NONE
     BPP2770 NONE
     BPP2771 NONE
     BPP2772 NONE
     BPP2773 2973695 .. 2973729 +  -5.6  -2.70932   CGCCCGGCCCCCCAA    ATGGGGGGCGCGCGC GCGCCG GCGCG-GCCTCACAA     TCGTTCCCGAAAGCG  45 47
     BPP2774 NONE
     BPP2775 2975687 .. 2975729 + -11.2  -3.73224   TCGCGCCCGGCGTAG CGGTCGGCCGGCGCCACGC AGACCA GCATGCCGC-GGCCCACCG TTTCCTGGCGGATCA  74 418
     BPP2777 NONE
     BPP2778 2978426 .. 2978450 + -11.4  -4.21194   TGTACGCGCGCTGAG         CGCGGGGCCGC CCGC GCGGCCC-GTG          TTTTCCCTAGTGCCC  91 27
     BPP2779 NONE
     BPP2780 NONE
     BPP2781 NONE
     BPP2782 2982111 .. 2982127 + -15.1   -3.1855   GCCCAATCTTCGTGA              CGCCCGC CGC GCGGGCG              TTGCCTGTTCCACCG  76 26
     BPP2783 NONE
     BPP2784 2983784 .. 2983818 + -12.1  -2.62184   CACGCAGGCCACCGG    CGC--GCCGCGCCCGCC CAC GATGGGCGCGGCCAGCG    TCATGTCGCCCAGGA  62 165
     BPP2787 NONE
     BPP2788 NONE
     BPP2789 NONE
       dmfA1 2988987 .. 2989010 +  -5.8  -3.53012   CAACACACCGAGACC          GGCTCGCGCG CGGT CGCGCCGCCC           TTTGCCGAACCGGCG  54 298
     BPP2793 NONE
        madF NONE
     BPP2795 2993375 .. 2993393 +  -2.3  -2.69964   CTCAATAGGTTGTTC             ATCCAGG CCGGA CCTGGGA             TGCTGTGGTTACCAC  38 82
     BPP2796 2994481 .. 2994528 +   -19  -2.80816   CCCGCCAGCGCGCGC CCGCGCGCGTGCGCGGCCGGCGC ATA GCGCCG-CCGTGTCCGCGCGCCC TGTCGTGCCTGCGCA  89 119
     BPP2797 2994975 .. 2994988 +  -3.1  -2.96031   ACGAGTCAGGCGGCG               CTTTG GTTA CGAAG                GTTCTTTCCGATACC  42 133
     BPP2798 2995580 .. 2995612 +   -12  -3.82083   GCCACGCGCCCTCAT      CTGGCCCCTTTTCG GTTCG CGAAGAGGGGCCGC      TTTGCGTTATGCTCG  79 60
        lysP 2997381 .. 2997396 +  -2.4  -3.74526   ATACACCGTGGACGG              CGCGTC GGCG GGCGGG               TTCTTCCATTCGTAG  53 131
     BPP2801 2998840 .. 2998854 +    -7  -3.91897   GCTCGATACCGTGAT               GGCCTG GAC CTGGCC               TTTCTGGATGAACGG  66 342
        prpR NONE
        marC 3004579 .. 3004617 +  -6.4  -2.78596   GCTGATCCGCCATCC   GCCCGGCGCCTGAGCCGG CGC CCGCCTGGCCCGCCGTGC   TATCGTGGCCCGATG  47 13
     BPP2808 3006939 .. 3006950 +  -7.2  -3.78934   CACGCCACTTGGAAC                GCCC CTGC GGGC                 TTGTTATAAACGGGG  64 86
     BPP2809 3007580 .. 3007613 +  -3.8  -3.63515   GGCCTCCAGTTCCAT    CCAGGAACGCGCCAGC GGAT GCTGGA-CGC-CCTGG     TTCTTGCCGATAGGC  51 360
     BPP2817 3018523 .. 3018560 + -12.5  -2.90813   CGGCGGCCGCGGCAT   TGCCGCGCATCCGCGCC GACC GGCGCGGCGCCACGGCA    TCGTTTCCGCGCCTG  66 65
     BPP2818 NONE
     BPP2819 3021407 .. 3021456 +  -9.2  -3.29144   GTTCGATCACAATAC TCG-GCGCGGCCTGACACCGGGCCG CGC CGGCCCGCGG--GGGCCGCGCACAA TTATCAACACCATCC  61 12
     BPP2820 3022941 .. 3022953 + -10.5  -2.79796   TGGATCGGCCAGGGT                GCGCG GCG CGCGC                TGTACTGCCATGGCG  57 154
     BPP2828 NONE
     BPP2829 NONE
     BPP2830 NONE
        livG NONE
        livF 3033599 .. 3033609 +  -3.2  -4.09685   TCGCGGCACTCGCGT                 CATC GGA GGTG                 TTTTGGCCCGTACGA  59 251
     BPP2833 3034517 .. 3034538 +  -8.7  -3.30771   CATATCGTCGGCCAC           CGCC-TCGGC CTG GTCGATGGCG           TTCTGCACGCTCTCG  59 328
     BPP2835 3036048 .. 3036060 +  -3.3  -3.57615   AGCAGCTTCACTTCC                TTGCC CGT GGCGG                TTTCCACGATCTTGG  51 142
        valS 3063042 .. 3063060 + -17.4  -3.15544   CCTGAACGCAAGGAA             CCCCCGGC GCG GCCGGGGG             TTCCTGCCCATGGCA  84 36
     BPP2861 NONE
     BPP2862 NONE
     BPP2863 NONE
     BPP2864 3067787 .. 3067809 +  -6.9  -4.13767   CGACGCGCTGGCCGC           GCTGGCGCG CCGCA CGCCCTAGC           TTTTGCGCTCGCCCG  67 4
     BPP2885 3091735 .. 3091747 +  -6.2  -3.73953   GCGAAGGTGTTCAAG                GCGG CTATT CCGC                TTTGCTCGGCCTGCT  61 453
        rpoN 3094473 .. 3094493 + -10.3  -3.55487   GGCGGCGAAGCGCCC            TGCGCCGGC GTG GCCGGCGGG            TTGTCGTTGATGTCG  67 103
        glgA 3096714 .. 3096736 + -12.6  -3.34013   GCCGCCGCGATCGCC           CTGGCGCGCG ATA CGCCCGCCGG           TTCGTTCGCGGCGTG  71 109
        glgB NONE
        glgX 3107181 .. 3107219 + -10.9  -3.18383   CTCGGGCAGGCGGCG  GCGCAGGCCGGCGT-AGC CGCC GCACAGGCCGGCATGCGC   TTCGTAGATGACGCT  64 327
     BPP2896 NONE
        malQ NONE
     BPP2902 3119943 .. 3119959 +  -4.3  -3.09908   ACATCAACCAGGCGA              CTTCCCA TAA TGGGGCG              GTTATTTTCCGAACG  47 55
     BPP2903 3120439 .. 3120452 +  -5.2  -2.77787   CGCCCCCCGATGACC               CGGC GCAACG GCCG                ATTTAGCCTGCTGTT  45 6
     BPP2904 NONE
     BPP2905 NONE
     BPP2906 3122842 .. 3122863 +  -9.4  -3.01712   CCGCACCGCCGCCTG           GGCCGCGCC ATGGC GGC-CGGCC           TGTTCCACCGACAGG  55 396
     BPP2909 3124458 .. 3124480 + -20.6  -5.41746   GCCGCGCCGCGATCG           CAGGGCCGCC TCG GGCGGCCCTG           TTTTTTTGGACGCTT 100 43
     BPP2911 3126816 .. 3126866 +  -5.6  -3.42996   ATGGTGGGCTCGATG CCCGCGTCGCGCAGCAT-TTGCAGCA CGT TGC-GCGACGTGCTGCA--ACGCGGG TTGTGGTAGATGGTG  52 403
     BPP2915 NONE
     BPP2916 3131799 .. 3131812 +  -2.3  -2.62184   TCCGGGCGCGCGTCC               GCTCG ACCT CAAGC                TGGTCTGACGCGCAC  38 4
     BPP2917 NONE
     BPP2918 NONE
     BPP2919 NONE
     BPP2920 3133960 .. 3133972 +  -2.6  -2.78384   GCGGTGGCCGTGGTC                GTGC AGAGG GCGC                TGTCATGAACCGCAC  38 5
     BPP2921 3134729 .. 3134745 +  -4.4  -3.10641   AAAATTCTCCAGCCC             CGAGTGG ACTG CC-CTCG              TTCCCTGATGCCTTC  47 1
     BPP2922 3135625 .. 3135663 + -10.4  -3.53012   GTGCCGGCGGCGGGC  GCCGCCGAACAACGCGGC GCAAG GCC-CGTTGTTCG-CGCC  TTTGCCGCGCGCCGG  67 41
     BPP2923 NONE
         psd 3137276 .. 3137295 +  -2.1  -3.88787   GGGCTTGCTAGATTG           CGGCCTGGC CATC GCC--GCCG            TTTCTGGAGCTCTCA  54 76
        lldD 3138954 .. 3138986 +  -5.6  -4.31837   CGGGTCGTTGGGCAC     GGCGATG--GTCGCGC CCT GCGGGATGGCATCGCC     TTTCTTCAGTTTCTT  69 461
     BPP2929 3141039 .. 3141084 +  -5.2  -3.41962   GCAACCGCGAACACG CGCGCCGCCTCGCCGCTGGTCG GCAT CG-CCTGCGTCGCGGTGG-GCA TCTTCTGTCTTACCC  53 43
     BPP2931 3142801 .. 3142825 + -19.3  -2.62616   AGCTTCCAGGCCGCA          GCGCTGTGGCC GCT GGCCACGGCGC          TGCTGTACGCCGTGA  93 228
         gst 3145758 .. 3145768 +  -2.4  -3.78953   GCAAGCCGCGCTGAA                 GGCC GAA GGGC                 TTTCGTAATACGCCT  54 7
     BPP2936 3146838 .. 3146866 +  -8.7  -3.29144   TGACCAGCAGGTTGG        CGCCCGTGTCGTG CAG CACCACCCGGCCG        TTCTCCAGCACGTAG  59 227
        ugpB 3154962 .. 3154992 + -21.1  -3.18118   TTGGCCTGTGCCTGT       AGCGGCCGGCCGG CATTA CCGGCCGGCCGCC       TGTATTCTCACCTGG 100 145
        ugpA NONE
        ugpE NONE
        ugpC 3157962 .. 3157995 + -17.3  -3.44325   GCCGCAGCGGGGACA     GGCGCCCGTGCGCGG CGAG CCGCGCGCATGCGCC      TTACTTGTACGACGT  87 79
     BPP2949 3159991 .. 3160019 + -19.1  -4.56597   CGCGCGGCCTGCCGA        TATTAACGGACGC CTG GCGTCCGTTAATA        TTTTTGCGCACGGAA 100 47
        wcbR 3168574 .. 3168584 +  -3.2  -4.25104   GCTTTACGAAGTCGA                 TGAC GCG GTCG                 TTTTCGTCAGCGGCC  63 498
     BPP2965 NONE
     BPP2966 3187826 .. 3187861 +    -9  -4.70266   AAGCCCGTCCAGCAC   GACGGCGCCCGCGCGG CGGGCA CGGCGCGGG-GCC-TC    TTTTTCCCTGCTGTT  86 94
     BPP2971 3193593 .. 3193611 + -10.2  -2.62184   GTCACCCCGATCCCG             GCCGCCAC CAT GTGGCGGA             TGGTCTCCAGCGAGG  55 278
     BPP2978 3203054 .. 3203112 + -12.3  -4.06419   CGACGCATGAACGGC GCCGGCGCGCGGCCAAAGAAAAACCGCC CGAA GGCGGCTTTTCC-TGGCGGCGCACGGCC TTATTTGTCCACGAA  83 31
     BPP2980 3205342 .. 3205369 + -15.6  -4.59773   ACTGCCTTGTTTGTC        GGCAAAGCGGCC ATCC GGCCGCTTTGCA         TTTTTCCCCGTAGCA 100 107
     BPP2981 NONE
     BPP2982 3208069 .. 3208097 +  -2.4  -3.15544   ATCGTCACCGCCACG       CCCGG-CGC GAACACGATCAG GCGGCCGGG        TTCGTACGCCTGCCC  43 259
     BPP2985 3210909 .. 3210962 + -19.6  -3.01712   GGGGCCGGCGCCGTC CCGGCCG-CGGCCGCCGCGGCAG-CCG GTT CGGCCTGCCG-GGCCGCCGCCTGCTGG TGTTCGACCGCCCGG  87 294
     BPP2991 3218758 .. 3218786 + -11.6  -2.65298   TCCAGCGAGGCCGCC        GCCGCCGCGGTC TGCTC GGCCATGGCGGC        ATTCTGCTGCGTGGC  61 105
     BPP2994 3222889 .. 3222924 + -20.4  -2.84602   GGCACCCCGGATTCA    GCGCGTGCCAGTCCCC CTGC GGGGACAGGCACGCGG     GTTTACTGCAATGCC 100 120
     BPP2997 3225144 .. 3225188 +  -3.6  -3.02471   TCATGGAAGACACGG GCGGCGTGCGCGTCATC-TACT ACT AGCACGATGAC-CTCATGCCAC TGTATCTGCTGGCGC  44 0
     BPP2998 NONE
     BPP2999 3225809 .. 3225821 +  -9.1  -3.28712   GGGCAATTTGAGCTC                GCCGT GCA ACGGC                TTGTCGGACACGCAC  59 243
     BPP3001 3228460 .. 3228481 +  -7.9  -3.61398   CTCCTCGATGGGCAC           GGCC-GGCGC GCC GCGCCCGGCA           TTGTTGAACAGCACA  60 501
     BPP3003 NONE
     BPP3004 3230644 .. 3230654 +  -8.2  -4.09685   CGCGAGGGCTTGCTG                 GCCC CGG GGGC                 TTTTCCGCCCTCGGG  72 45
         gmK NONE
        rpoZ NONE
        spoT 3234224 .. 3234250 + -13.6  -3.14132   CTTGGGCTTGATGGC         CAGCGCGCGGGC GAT GGCCACGCGCTG         TTGCTGGCCCCCCGA  72 308
     BPP3011 3237539 .. 3237571 +  -8.5  -3.61715   ATCGCCCCTGCCCCG    CCGCCCGCCA-G-GCC GAAC GGCACATGGCGG-CGG     TTGTTCGACAGGATG  63 184
     BPP3014 3242746 .. 3242777 +  -4.2  -5.06414   TGCCGCCACGCCGGC      GGCGGCGC-CGCGCG GGC CGCGCGCGCGATAAC      TTTTTCTTAACCCGC  81 87
     BPP3015 NONE
     BPP3016 NONE
     BPP3017 NONE
     BPP3018 NONE
     BPP3019 NONE
     BPP3020 NONE
     BPP3021 3249387 .. 3249413 +   -18  -3.25823   TCGCGGCCGTGTTCT         CGCCGGGCTCAG AAA CTGAGGCCGGCG         TTGATGTACCAGACC  89 43
        bvgA NONE
        bvgS 3272814 .. 3272831 +  -3.4  -3.73775   CGGCCCGGTGCAGCC             GCC-GCA GGCTA TGCAGGC             TTTGCTGGCCATAGG  55 422
     BPP3041 3282192 .. 3282204 +  -3.3  -4.07885   GCCGGCCAGCTCCAG                CGGCA GCA TGACG                TTTTCCAGCGCCGTG  60 365
        tesA 3283185 .. 3283203 +  -5.9  -3.21912   GCTGGCTCAGCCCGC             GGCCGAC TGAGC GTCGCCC             TTGATGGCTTCGGCG  53 16
        ugpQ 3286108 .. 3286134 +  -5.1   -2.8352   CGAGCTGGCCACCAT        CCGGC-CCGCCGT CTG ACG-CGGAGCCGC        CTTGTTCAGTTACCG  46 10
     BPP3046 3287381 .. 3287423 +  -8.8  -3.28924   CACCACGCCCAGCGC CGCCCGGCGCAGGCCCGGCG CGA CGTCCGGATAGCGCGCGGCG TTCTCGCCGGCGATG  59 407
     BPP3050 3290240 .. 3290262 +  -8.3  -3.29263   CGGCCGCCTCGGCAA           GGCGCTCGG CCTCC TCGCGCGCC           TTCTGCCGCGCCTGT  58 72
     BPP3058 3297787 .. 3297814 +  -9.8  -2.52464   GGCGCGGATCGCCTT        GGCCGCCAGC ACCTCGAC GATGGCGGCC         TGCGTTGCCGCCGCC  55 349
     BPP3060 3299999 .. 3300029 + -18.3  -3.55622   CGCGCGCCTCGCCCC       GCAAGCAGGCCGC CTCGC GCGGCCTGCCTGC       TTTCGAGGCCTTCAA  90 49
     BPP3061 3301224 .. 3301234 +  -8.2  -3.53012   GGCACGGCGCGCGAT                 CGCG CCA CGCG                 TTTCGCCCACCGACC  62 43
        trxC 3301847 .. 3301862 +  -4.6  -3.64703   AGCTCCAGTTGCGCG              CCGTCG GCGT CGAAGG               TTTCGCTGCGCACGC  54 147
     BPP3069 3309168 .. 3309219 + -13.6  -3.21747   CCCGCCGTCCCACGG CGCGCAGCGCCGGCGCAAGCCGTG CCGCGT CGCGAC--GCGCCCGCGCAGCGCG TTACTCCTCCCATCC  73 65
     BPP3070 NONE
     BPP3071 3311799 .. 3311813 +  -2.7  -3.74693   AGAACCCCTGCCCCG               CGTGG CCGGT CCCCG               TTTCATGGAGTCGCC  53 39
     BPP3072 3312667 .. 3312701 + -14.9  -3.63515   GCTCGTCGATGACGA     GGTGGGCCATGCCGC GTTCG GTGGCCAGGCCCACC     TTCTTGCCGATGGGC  83 64
     BPP3083 3323129 .. 3323169 +  -8.2  -2.75064   AAATCCAGCTCAACT GACTG-GGGTGCCTGTCCC CGCG GGGACAGGCACCTGCTGGA  TGCTTGCCTCACCCG  52 24
         lrp 3328933 .. 3328950 +  -4.1  -4.31943   TCCCGCCGCCCGCCA             TGAATCG GGGA CGCTTCA              TCTTTTTTCTGTACC  68 42
     BPP3088 3329723 .. 3329746 + -10.9   -3.0806   CCAGGCCCGCGCGCC          GGCGGGGCG GATCGG CGCGCCGCC           TCTTGCGGATTTCGC  64 47
     BPP3089 3331033 .. 3331043 +  -2.4   -4.4078   CATACGCGATGGTCT                 GGCC CTG GGGC                 TTTTCGTTGGCCAGC  68 83
        glpR 3337915 .. 3337938 +  -2.2  -4.07568   CGGCAGGCGCCGCCA          CGGCCTGAGC GCCT GCCCAGCCCC           TTTTCCCGCCCCGAA  58 18
     BPP3097 NONE
     BPP3098 3340631 .. 3340656 + -13.3  -2.57132   CCTGGCGATCCTGCA         CGATGTGCCGC GTCA GCGGCGTATCG          ATTATCCCGGGCGCC  66 269
     BPP3104 NONE
     BPP3105 3347027 .. 3347064 +  -2.5  -4.58395   CGACACCAGGCCGCA   GCCG-TCAATTCGCGCGG ATC CCGCGCTCGTCGATCAGC   TTTTTCCAGCGTGCG  70 112
     BPP3109 3350309 .. 3350346 +  -5.3  -3.00003   CCGAATTGGCGCGCG   CCCGCCAGCCTGCCTGG CCGG CCAGCCAGGGGCGCGGA    TCATTGTTGTCGTAG  46 444
     BPP3113 3353032 .. 3353047 + -11.8  -3.28712   ATGAACCAAAAAAAA              CGCCCC TTGC GGGGCG               TTCTCGCCGAAGCGG  68 37
        mltB 3359708 .. 3359761 + -14.5  -2.52464   CACGGGCTATTGATG CCCCGTGCCGCGGCGCGGC--CCGCC ACGCG GGCGGACGCCGCGCC-CGGCCCTGCG TCAGTTGAAGACGCC  71 28
        ompA 3376200 .. 3376220 + -18.3   -5.4505   CCGCTACAATGAGGG            GGGCCTCGC ATA GCGAGGCCC            TTTTTTCTTGCCGCG 100 53
        ubiG NONE
     BPP3137 3377732 .. 3377754 +  -2.7  -2.94872   GCGGGCCTCATGCCC          GT-GCCGG CGCCACAC CCGGCCAC           TGATTGTTCCATCCA  42 59
     BPP3138 3379564 .. 3379586 + -13.6  -5.96521   CAAGTATTTACCTAA           TAGCCAACTT CAA AAGTTGGCTA           TTTTTTTTGGTTCAT 100 486
     BPP3139 NONE
     BPP3140 3381402 .. 3381430 +  -6.1  -3.02471   GCGGGGCAAAATAGT        TTTCCGATGTGTA CTA TACACATTGAAAG        TGTGTATAGTACACA  49 192
     BPP3141 3381634 .. 3381659 + -11.1  -3.18264   GTTTGAAGTGAGACA         CAAGCCTCGGA GCAA TCCGGGGCCTG          TTGGTCCATGCCACA  64 30
     BPP3142 3382366 .. 3382402 + -11.6  -2.67515   CTGCCCTAGCCCATG    CGCTGGCGGATCGC GCGCCGGAA GTGGTCTGCCAGCG    TAGTGTGGTGGTCCG  62 308
     BPP3144 NONE
     BPP3145 NONE
     BPP3146 3386379 .. 3386392 +  -9.5  -3.01712   CCCGACGCAGCAAGG               CCGGC TGCT GCCGG                TGTTCGCCCCGGCGC  57 407
     BPP3148 3387501 .. 3387541 +  -9.6  -4.29432   GCAGTGGACGACCGG CGCGGTACTGGC-GCGC-CG CGC CGAGCGCTGCCCGGACCGGG TTTTCCTGCGCTTTG  80 111
     BPP3149 3389107 .. 3389139 + -12.5  -2.78816   AGGCCGGAATCCGCC      GGACGGGCCGGGCGG GGG CCGGCCCGCCTGCCC      TATACTGGCGCCTGC  65 47
     BPP3150 3389788 .. 3389809 + -12.9  -3.75153   CCGGGTCAGAATTCG           CCGGCGCGG GCGG CCGCCCCGG            TTTCCATTGCGCCCG  79 60
     BPP3152 NONE
     BPP3153 NONE
     BPP3154 3394032 .. 3394058 +   -13  -3.53012   ATGCGGCGCGCGGCC         CGGGCAGGGC AGGGCAC GCCTTGCCCG         TTTGGGCCCGCCGGC  77 40
     BPP3157 NONE
        citB NONE
     BPP3159 3399831 .. 3399852 + -18.7  -3.04517   GCCGCCTGAACGCAA           CGGCCCGCC TGAC GGCGGGCCG            CTTTTCGGACCGGAT  90 32
     BPP3167 NONE
     BPP3168 NONE
     BPP3169 3410103 .. 3410128 +  -5.3  -3.53012   CATCGCGGCCGCCTG         CGCCGCG-CTGC ATT GAAGGCGCGGCA         TTTCCAGCACGAACG  54 10
     BPP3170 NONE
     BPP3171 NONE
     BPP3172 NONE
     BPP3173 NONE
     BPP3174 3417755 .. 3417783 + -10.1  -3.27923   ATGACTGGATCACCT        CGTCGCCGGCGGC ATG GCCGTGGGTGTCG        TTGATGATCTTGAAG  63 523
     BPP3176 3420216 .. 3420268 +  -5.2  -3.14344   TGCGCCGGCGTCACG GGCTGGTTGGGCCCGGCGCTCACC CACGA GGCGATCACCTCGCCCAGGCCGCC TTGCTGGAAGCGCTG  47 260
     BPP3180 3424073 .. 3424092 +  -3.4  -3.26444   GGTGATCAGCAGGGT            ATGGCCGG CCAG CCGGCGAA             TGTCTTCTTCGCCGC  47 251
        cphA 3432329 .. 3432346 + -14.1  -5.47218   CTCAAATGTAACTAA             GGCCGGC GCAA GCCGGCC              TTTTTTTCCCTGCGC 100 84
     BPP3185 NONE
     BPP3186 NONE
     BPP3187 3433372 .. 3433393 + -15.9  -5.96521   CGCCGTACGTGTACC           GCCTTCGGG TTCG CCCGAAGGC            TTTTTTTTGGTTCAT 100 73
        comL 3444935 .. 3444963 + -21.1  -4.08064   ACTCGCGCAGTCCAA        GGAAAGCCCGGCC CCA GGCCGGGTTTTCC        TTTTGCGCGGCCGTT 100 45
         tex 3449599 .. 3449635 + -27.4  -2.71364   AAGCGCTGATCGCAA   CGCAGGCGCCGC-CCCG TCAT CGGGTGCGGCGCCTGCG    TCGTTGCCCCGATCC 100 32
        tauD NONE
     BPP3210 NONE
     BPP3211 3460511 .. 3460534 +  -2.4  -3.56092   GGCGCGTGACGACGC          CCTCG-ATATG AAC CATGCGCGAGG          TTTCCGGAATGATGC  50 196
        fabG 3462467 .. 3462484 +  -2.5  -3.58343   ACACGACCGAGCCGG             CCAGCGC CTGG GCGCGGA              TTTCGCGATGCTCGA  50 376
        aceE 3474829 .. 3474866 + -20.6  -3.06796   CCTGGCAGTCGTGAC   GGCCGCATCGGCCGGG ACGTGG CCCGGCCGATGCCGTC    TTCGCTGCGGTGCAG 100 27
        maeB 3477419 .. 3477436 +    -4  -3.04144   GGCTCCATAACTCTT             CTGGCG CCAAGA CGCCCG              TGTTACCCATGCAAC  44 181
        fim2 NONE
     BPP3223 3478654 .. 3478689 + -14.7  -2.70932   TCTAGTGCATCTCAG   CGCGGCGG-GCAGGCGG CCCG CCGCG-GCGCCGCCGCG    TCGTTCCCGCCCACC  72 45
         mdH 3486975 .. 3486996 + -14.4  -4.07885   CCGGCATTGCCGCCA           CGGGCCCG CGCAGA CGGGCCCG            TTTTGCAGGACCGTC  85 42
        prpB 3488115 .. 3488152 +  -6.1  -2.60065   GCAAATCGCAATAAT   GGGCGGCGGC-GCGGC ACGAGCC GCCGCCGGCACCACCC   CTGTGTTTATCCCAT  46 27
        prpC NONE
        acnA NONE
     BPP3236 NONE
        prpD NONE
     BPP3238 3495303 .. 3495316 +  -3.9  -3.53012   TCACGCTGGTTGTCG               TCAAA CCCT TTTGA                TTTCCGCGCCAGCGA  51 12
     BPP3240 3497289 .. 3497307 +  -7.4  -6.06723   AAGCCCCTTTTAAGA             CCCGCT CTAAACC AGCGGG             TTTTTTTTTGGCCGG 100 96
     BPP3241 3497919 .. 3497932 +  -3.1  -3.84246   TCCTTCACGGAGGCG               TCATC GCGG GATGG                TTTCATCCTTGGGCA  56 62
     BPP3242 3498834 .. 3498854 +  -8.3  -3.09492   AATAACCCTTATACG            TCCCCGT TAGGGAT ACGGGGA            TGTTGCAGTTCACGG  56 39
     BPP3243 NONE
     BPP3244 NONE
     BPP3245 NONE
     BPP3246 3503360 .. 3503376 +  -7.9  -2.84325   ACAGGCCGGACTTGT              CCACGCC GAA GGCCTGG              TCGTATTTGCCGGGC  52 443
     BPP3250 3506874 .. 3506907 + -27.5  -3.16742   CGGTAGACAGCGGTT     TCCGGCCGGGCCGCG ATGC CGCGGCCTGGCCGGA      TTACTGACCATTAAC 100 511
     BPP3268 3526277 .. 3526323 + -16.5  -5.00884   CGGCATGTAAGCGCG GGCGCGCACGTGGGCGCC-GGCA GGA TACCAGGCGCCCTCGCG-GCGCC TTTTTTCCAGACCGT 100 31
     BPP3269 NONE
     BPP3270 NONE
     BPP3271 3529013 .. 3529031 +  -8.8  -3.45849   GATGCCGTCCAGGCC             CGCGGC CAGCCGC GCCGCG             TTGTCGTGGTCTAGC  61 273
     BPP3278 3537612 .. 3537629 + -14.1  -4.41494   AAGGCCCAAGCAAAA             GCGCCCC GAAC GGGGCGC              TTTTGCTTGGGCCTC 100 61
     BPP3283 3543443 .. 3543458 +    -4  -2.56271   CCGCCACATGATCTG              CGACCAG CTG CTG-TCG              GTGTTGTCCTGGACC  40 319
        pepA NONE
     BPP3286 3546270 .. 3546297 + -18.4  -2.71924   CATGACCTGAGCCGC        GCGGGCGAGGCC TGAC GGACTCGCCCGC         CTTTCCGGGAGGCTG  87 11
     BPP3287 3546701 .. 3546713 +  -3.3  -5.40072   GACTTATCGTCTAAG                CTCGC GAG GCAAG                TTTTTTTGCCGCACA  90 85
     BPP3288 3547476 .. 3547494 + -14.6  -6.09133   CTGCGCATCGAAAAA             GGCTTGCC GAC GGCAAGCC             TTTTTTTTTCGCCTC 100 50
     BPP3289 NONE
     BPP3290 NONE
     BPP3291 3550871 .. 3550918 +  -7.4  -3.64822   GGTTGGCGATGCCCA CGCCGTGGCCGGCCAGCGCCAG TTGG CAGACGGTGGACGAGTACGGCG TTTCGATGGCGGCGT  60 228
         maf NONE
     BPP3312 NONE
     BPP3313 3569720 .. 3569740 +  -3.1  -2.77192   CAGCACCGAGCCATA            GAGCAGCGG CTG CTGCAGATC            GTTCTTGCCGGCCTT  39 97
         rne 3576712 .. 3576738 + -23.8  -4.79223   TCACTGACGCACAAA         GCGGGTTGCGGC AGC GCCGCAACCCGC         TTTTTCCTGCTGTGC 100 34
     BPP3326 NONE
     BPP3327 3587250 .. 3587287 +  -8.3  -3.28924   CCATGTCCAGCGAGG   CGTCGTCGGGTACCTGG CCAG CCAGGTAGGCCACGCCG    TTGTAGACAGCCATG  59 477
     BPP3330 NONE
     BPP3331 3589900 .. 3589942 +  -3.4  -4.58685   GGTCGAAAACTACTG GTAATCCCCCCTATGGCGGG GGGAA TCCGCCAT-GAGGGG-TCGC TTTTTCGCAACATTT  71 22
     BPP3332 3591299 .. 3591314 + -11.8   -4.2687   GCGCGCTCCCTGCAA              CGGGCC GCCT GGCCCG               TTTCTGCTTTTTACG  91 50
     BPP3333 NONE
         nth 3592688 .. 3592702 +  -3.4  -3.88985   ACATCGTGGGAAACA               CCGTGG AAA CCCTGG               TTTCTGAAGCGTTTT  56 108
     BPP3335 NONE
     BPP3336 NONE
     BPP3337 3595632 .. 3595642 +  -8.2  -2.52516   AACCTCCTGAAGGAA                 GCCG ACA CGGC                 CTTGCTCATCCGGCG  51 39
     BPP3338 NONE
     BPP3339 NONE
     BPP3340 NONE
     BPP3341 3599541 .. 3599575 + -30.1  -3.09516   GCTGACCCGCGCGCA     CGCTGGCGGCGCGGC GCCAG GCCGCGCCGCCAGCG     TTCAGTCCTGGGCGC 100 36
        msrB NONE
     BPP3350 NONE
     BPP3351 NONE
     BPP3352 3608790 .. 3608809 + -13.6  -5.78622   TCGCCATCAACAAAA            TTGCCCGC TTTC GCGGGCAA             TTTTTTTTCGGCTGC 100 52
     BPP3356 3617162 .. 3617201 +  -9.9  -3.28924   CTTGCCGCCGCCTCA  GCCGCGCGCC-GCCAGCA GCAGG TCCTGCCAGGCGCGCGCC  TTCTCGGCCGGGCTG  63 47
        risA NONE
        risS 3621595 .. 3621605 +  -4.6  -3.10677   TAGCGTAGAATTTAG                 GGCT TGA GGCC                 TTGCCTGCCTTAATT  47 38
        ahpC 3622202 .. 3622218 + -10.8  -3.95584   GCTGTAATTTCCCCG              GCCCGG CTCGT CCGGGC              TTTCATTGCTCCAGA  79 34
        ahpD 3622782 .. 3622834 + -15.5  -2.90283   AGCGCCCCCCGCGGT GCGCCGGCCTCCCCCGCCGGCGGCCG CAGC CGGCC-CCTGCGCGGG-G-CCGGCAC TCATTCCTTTCCCTC  76 40
         mfd NONE
        serB 3630618 .. 3630642 +  -7.7  -2.70932   GCCTCCCGCCGCCCG          GCCGGCCCGAG CGC CTTACGCCGGC          TGCTTGCCCAGCGGG  51 111
     BPP3370 NONE
     BPP3371 NONE
     BPP3372 3635774 .. 3635790 +    -3  -4.11484   CATCGATTGCGGCTC             CAGCACC AGCC GGT-CTG              TTTTCAGCACTTGCC  59 508
     BPP3393 NONE
     BPP3394 NONE
     BPP3395 3660490 .. 3660506 +  -2.1  -3.09516   GCTCATGCTCGCGCG              TTGACGC GCA GCGCCCA              TTCGGTGATGGCCAC  42 22
     BPP3401 3666948 .. 3666981 +  -6.9  -3.09516   GGCAATCTCGCTTTG     ACTAATTATCCAAGA ACAT TCTTTGATAATTAGG      TTGCGTCATGAAAAG  52 107
     BPP3402 3668509 .. 3668533 +  -9.9  -4.07568   CAAGTCCTCGGGCGA          GGCCACGTCGG TGG CCTACGTGGGC          TTTTCCAGCAAGACC  78 439
     BPP3404 NONE
     BPP3405 3673366 .. 3673420 +    -3   -3.5764   CGCCAGGCTGCCTGA CAGCGCGCCCCGGCGGCAGCGCCGCC AGG GTCGGCGCCGGCGCTCAGTCGACCAG TTTGAGGGTGCCCTT  49 26
        hyuA 3677159 .. 3677169 +  -4.6  -3.01712   CCCGGACATGCACGT                 CTGG AAG CCGG                 TGTTCCGCGACGGCC  45 333
     BPP3410 NONE
     BPP3411 3681488 .. 3681539 + -12.9  -2.53876   CGATCGCCTCGGTCA GGAACTGCGGCGCGTCGCCGCGCA GCCGG TCCGCGCCCA-GCGCCGCGGTGCC TCCCTTCAGGTAGGC  62 233
     BPP3416 NONE
     BPP3417 3688783 .. 3688810 +   -12  -3.14693   GTCGACAATCAGCAG        GTGTCAGTCCCC CTGC GGGGACAGATAC         TGTCTTAGTCGTCAA  66 62
     BPP3423 3696805 .. 3696842 +   -12  -3.05816   ACTGGGTAGCCTGCC   GCAGCGACGCGAAC-GC GTGCA GCTGTTCGAGGCGCTGC   TTCCATGAGCGCTCC  66 470
     BPP3428 3703493 .. 3703532 +  -2.8  -3.90291   TCGACCACGGTCTTC  TCGATTTCCAGCAGGACCA CGA TGG-CATGCTCGATATCGC  TTTCGTTGACCAGCT  56 434
     BPP3433 3709009 .. 3709023 +  -2.1  -2.50816   AGCCCCAGCGGCCGA              GG-TCC TGCA GGATCC               ATTCGTAGATGACCA  37 520
     BPP3438 3715631 .. 3715644 +  -2.3  -2.71731   GGCTCATACACGGCG               TCGCC GCGC GGCCA                TAGTTCGACGATCCA  39 171
        alcA NONE
        alcB NONE
        alcC NONE
        alcD NONE
        alcE NONE
        alcR 3727302 .. 3727320 + -13.8  -2.61264   TCATCATGGAAGGCC             GCTGCCCG CTC CGGGCGGC             CTTGTCCATGGAGCC  69 111
         bcr 3728557 .. 3728574 +  -7.7  -4.18197   GCCAAGGTCCAGGCA             CGCTGAA CATC TTCGGCG              TTTTCCATACGCACT  74 20
        fauA 3730960 .. 3730985 +  -4.7  -5.29846   AAATACCCGGGAAAC         CCCTGTAGA ACCGAGCG TCTGCGGGG          TTTTTCTTTCGGGTT  93 107
         mar 3731892 .. 3731903 +  -3.6  -3.12668   CAGGCGCCGACGCCG                GCGT AAAT GCGC                 TTGGGTCTCCAGATG  45 85
     BPP3453 3733145 .. 3733182 +  -9.8  -3.05384   CTGGCGCATAACGGC   CCGCGGGCCGGTCAGCC TTCCT GGCTGA-TGACCGGCGG   TTCGATCCAGAAAAA  60 30
     BPP3455 3734129 .. 3734166 + -10.5  -2.59742   AAATTTGCCGCAACG   CAGCAAACGCCGGC-GTC CCG GACTGCGGGCGGTTGCGG   ATTGTCGCCATTGCG  57 153
       vrg-6 3734619 .. 3734638 + -10.6  -5.96521   GCAAATCAATGAAAA            AGCCGCCC GGAT GGGCGGCC             TTTTTTTTGGTTCAT 100 53
        trxB NONE
     BPP3464 NONE
     BPP3465 3744701 .. 3744740 +  -3.5  -4.15044   CCATGTAGGCGAAGG TGGCG-GCCA-GCCCGGCA AACA TGCCCAGCGTGGCGCCCCA  TTTGTTGGCGCGCCG  63 266
        kdpA NONE
        kdpB NONE
        kdpC 3752168 .. 3752188 +  -6.7   -2.8655   CCTGGCGCTGGACCG            CCTGCGCTG AAG CGGCGCGCG            TATAGTATGCGTGCC  50 16
        kdpD NONE
        kdpE 3756176 .. 3756189 +  -6.7  -3.37071   CGGTATAGCGCTGTA               GATCC GTCA GGATC                TTGTGCATCCGGTTT  52 509
     BPP3476 3760334 .. 3760362 +  -5.8  -3.33261   TCTTGCGCACGTTGG        CCGTGGCCGCGC TGCCC GCGGCGCCACGC        TTGTAGGCCTTGAGC  52 195
     BPP3479 NONE
     BPP3480 3763308 .. 3763333 +  -7.5  -3.16881   GCACGAACCCCAGCT         TGCGGTGCAGCG CGA CGCTGC-CGGCG         TTGGTGGCGTCGATC  53 148
     BPP3483 3767290 .. 3767308 + -13.1  -4.41047   GCCACGCAAAAGAAA             CGCCGGC TTGAT GCCGGCG             TTTTGCTTGCGCACT 100 77
        ppnK NONE
     BPP3492 3777157 .. 3777169 +  -6.2  -3.73953   GCGAAGGTGTTCAAG                GCGG CTATT CCGC                TTTGCTCGGCCTGCT  61 254
        omlA NONE
        dapB 3780484 .. 3780496 +  -4.7  -3.29144   TTGATCGATCAGCCA                GCCGG CGG CCAGC                TTGTAGCGGCCATCG  49 263
     BPP3506 3792200 .. 3792215 +  -3.2  -3.40403   CGCGACGCTATTCTC              GACTTC CCAC GAAGCC               TTGTCCTGCGAAGGG  48 53
     BPP3507 NONE
     BPP3508 3794709 .. 3794724 +    -4  -3.90588   CGCGCAGCGATACCC              CTTC-GG ATT CCAGAAG              TTTCATTACCCCATA  58 426
     BPP3517 NONE
     BPP3518 3805365 .. 3805386 +  -4.5  -2.87683   AGAATTTCATTAACA           TTTACCTGA AATG TCAGATAAA            TGTCTGAGGGCATAT  44 165
     BPP3519 NONE
     BPP3520 NONE
     BPP3521 NONE
     BPP3522 3809148 .. 3809205 + -11.8  -2.64155   GCTACCCAACCGCTT TCCCTGCCAGCCGC-ATCGGCCGGGCC ACATC GGCCCGGCCGAGGGGGGCTTGCACGCC TCACTTTCGACAAGG  61 44
     BPP3523 NONE
     BPP3524 NONE
     BPP3525 3811809 .. 3811839 +  -4.5  -2.56046   TCATGTTCATGCGCG      CCTAGGCGGCGCGG CGAG CCG-GCGGCCCTGG       TCGATTACAATTTCC  42 21
     BPP3526 NONE
     BPP3527 NONE
     BPP3528 NONE
     BPP3529 3816490 .. 3816508 +    -3  -3.01001   CCCCTCGCATACAAC             GACAAGGA GAC TCCATGAC             TGTCATTTCCCGCTA  42 61
     BPP3530 3817524 .. 3817564 +  -4.7   -3.2794   AACTAGGCTTGCGGG TGGCTACCGGG-TGCGGGCC GCAA GCCCCGCAGCCCGGC--CCA TTGGTGTCCATGGAC  49 35
     BPP3531 3818399 .. 3818415 +  -2.9  -2.78384   CGGCTACCGCTACCA              GCTGTTC TCC GAATCGC              TCTGATCGGCCAGGC  40 4
     BPP3532 3819313 .. 3819341 +  -3.8  -5.55769   CCAAACACCAAAAAG       GGAAGC-TAGCGG TTAC CTGCCGTGCTTCC        TTTTTTCTTGTAGCC  95 235
     BPP3533 3819931 .. 3819950 +  -7.1  -3.14468   CGTGATCCGGCCGTA            GCGCG-GC CCGGC GCGCGCGC            TTGCCTATAATGGCG  52 25
     BPP3534 NONE
     BPP3536 NONE
     BPP3537 NONE
         aat NONE
     BPP3539 3824152 .. 3824189 +  -3.2  -3.00923   GCCGCCCTGAGCACG   CGCGGGGCGGCAAAGT CGATCT ACAATTCCGCCCCATG    TCTATCCTCTTCCAC  42 31
        pyrD 3825582 .. 3825597 +    -6  -3.62046   GGCCACGGCGCTTTC              CGAGCC GGTG GGCGCG               TTCTTGGAGAACTGC  57 371
     BPP3542 3827368 .. 3827403 +  -8.8  -3.54424   GCGCATCGCGCGGCC    CGGCCGGCCGATCGGGC GAG GCCTGCGCGCCCG-CCG    TTTCGCGGAATGCGA  62 67
     BPP3547 3835191 .. 3835208 + -10.5  -3.27476   TGCCAGTTGGCGCTT             GGGCGCG TTGC TGCGCCC              TTCCTGCTTGGGCGT  63 82
        ilvE NONE
     BPP3552 NONE
     BPP3553 3839612 .. 3839624 +  -2.6  -3.07816   CGTCTCCACTAAGGG                CGGG TGGAT CTCG                TTGGCTGCCTCCAGA  41 29
     BPP3554 3841013 .. 3841031 +  -6.7  -3.77832   TGTTGCGGCGCGCAT            C-CACCGG GTGG CCGGTGCG             TTCTTCGCTTTGCGC  61 313
     BPP3556 3843528 .. 3843546 +  -4.4  -2.71924   GCGCTCGGTAAAGGC             GATGACCG CGC CGGCCACC             ATTTGCGGCGCCATG  40 299
     BPP3561 3849493 .. 3849507 +  -2.8  -4.09685   CGGAAAAGCGGCGCG               TGCC GGACAGG GGCA               TTTTAGGGGCTGGCG  59 521
     BPP3563 NONE
     BPP3564 NONE
         fis NONE
        purH NONE
        ruvC NONE
        ruvA 3855026 .. 3855074 + -16.6  -3.30124   CGCGACCGCCTCCAG CGCGGCGGGCGGCGCGGCCAGCCC CGA GGGC-G-CGGCGCCGCTGGCCACG TTGTCGCGCGTGAGC  82 83
        ruvB 3858387 .. 3858421 + -14.9  -4.84359   GGTCGATGGGGTCGG    GCCGCGC-GCGGGCGC CCGC GCGCGAGCCGCGCGGC     TTTTTCTCGGCCTCG 100 274
        ompR 3862330 .. 3862340 +  -4.6  -4.12188   AGACCGTGTGGGGCA                 TCGG CTA CCGG                 TTTTCGCCCTGATGA  62 3
     BPP3575 3863770 .. 3863822 + -14.1  -3.33696   TGCGGCCGCTTGACC CGCCGGCCG-CGCCG-TC-AGGCGCC CGGC GGCGGCAAGAGCGGCACCGGCCGGCG TTCCTTGCCGAACAC  75 28
        glnS 3868118 .. 3868155 + -16.9  -3.18274   CCCGACAATCCGCTG   TCGCCGGCCGCC-CTCCG CTT CGGGCCGGCGGCCGGCGC   TTCCATTCCAATCCA  84 85
        minC 3869110 .. 3869128 +  -2.4  -3.86346   GCCTTCATACGCTTT             TTGCTTTA CGA TAACGCGA             TTTGTACGCACATAA  54 87
        minD NONE
        minE 3870236 .. 3870272 + -23.8  -2.56596   CGCAAAACTGAACAC    TCGGGTGCCTGTCCCC GCACG GGGGACAGGCACCCGC    TGAATTCATGCCGGC 100 30
     BPP3586 NONE
     BPP3587 3876323 .. 3876356 + -13.7  -3.59979   CGATCGCGGCGCAGT     GCATCGCGGCGCTTG CCGG CGCGCGCCGCGGCGC      TTTAAGGTGGAACGA  78 87
     BPP3588 3876969 .. 3876980 +  -3.6  -3.01791   CGTGCCCAAGCGCCC                GCGG CGCC TCGC                 TCTTGCAGCGCGCGT  43 103
     BPP3595 3884636 .. 3884655 + -10.6  -5.81412   CCGCGCATAAAAAAA            CCGCCGGC AAGG GCCAGCGG             TTTTTTTTACCTGCA 100 49
       uvrA2 NONE
     BPP3598 NONE
     BPP3599 3892712 .. 3892754 + -14.1  -2.77182   AGGTGCAATACCACT GACT-CCGGTGCCTGTCCCC GCAG GGGGACTGGCACCGGCAAAC TCCTTGCCTGTCCCC  69 24
     BPP3602 3896309 .. 3896343 +  -5.4  -3.53811   GCCTTGCTCGCCGCC     GCGCCTGCCGCCTGAC CAT GTCCGCCGCCCGGCTC     TTTGCCCGCAGTCCC  54 11
     BPP3603 3897494 .. 3897518 +  -9.1  -3.01712   GCTTCGGACAGGTCG          CCGGCGCGCAG CGC CAGCGGGTCGG          TCTTGCCGCCGGCGC  55 456
     BPP3605 NONE
     BPP3606 3900195 .. 3900212 +  -2.6  -3.05463   CGCGGGCGCGGCGTT             GGCGGT ACACTG ACAGCC              TTCCATCCAGCCGGT  41 52
        pdxH NONE
     BPP3608 NONE
     BPP3609 NONE
     BPP3610 3903481 .. 3903495 +  -5.6  -3.05384   CGAAATGGCGCAAGG               CCGCCT GCA AGGCCG               TTGCCTGCAGGGACG  46 65
     BPP3612 NONE
     BPP3613 NONE
     BPP3614 3908351 .. 3908401 + -13.4  -2.53876   AGCGCCAGGCCTTCG CGGCG-CG-GATCGGCGCCGC-CGGC CAG GCCGTGCGGC-CCGATCACGATGCCC TGGATTCCGCTGGGA  67 58
     BPP3616 3911104 .. 3911119 + -11.8  -3.57144   GCGCGCAAGAAAAAA              GCGCCC CGCG GGGCGC               TTTCGGCGTGCACGG  72 46
     BPP3618 3913254 .. 3913276 + -12.7  -3.24747   CCCAACTGACGCGCC          CG-GCGCCGC TCTA GCGGCGCGCG           TTGGTCATGTCGCCC  71 32
     BPP3620 NONE
        amiC 3916761 .. 3916798 +    -9  -3.35679   ACAGGCACCCTTGCC   GCGGGTGTCGCTCCTC CCCAAC GGGGACGGGCGCCCGC    TTCTCACTGCCCGCG  63 127
        mutL NONE
        miaA 3920359 .. 3920388 + -23.7  -2.78816   TGCCCGACTGAGCAA       GGGTGCCTGTCCC CGCG GGGACAGGCACCC        TGTCATACGCCATGA 100 30
     BPP3626 NONE
     BPP3627 NONE
        pcnB NONE
        folK 3925166 .. 3925179 +  -4.5  -3.38326   GCCGGCGTGTTCAGC               GCG-CG CGC CGACGC               TTCGTTCAGCTTCTG  49 189
     BPP3633 3930725 .. 3930756 + -15.9  -3.76413   CGCAGGCCGTCCAAT      GGTGTCCGGTGCG CTCGCA CGCACCGGATGCC       TTTCCCATTTTGCAA  90 42
     BPP3634 3931727 .. 3931737 +  -2.4  -3.29144   CCAGTTCGAGCGCCA                 GGCC CAG GTCC                 TTGTGCGCCAGGTCG  44 257
     BPP3637 NONE
     BPP3638 NONE
     BPP3639 NONE
     BPP3640 NONE
     BPP3641 3937458 .. 3937494 + -10.8  -3.28712   AAGCTGGAGTAAGCC   GGC--CCGCACGGCGCCG GCT CGGCGCCGTGCCTACGCC   TTCTCGGGCCAGCGC  66 29
     BPP3648 NONE
     BPP3649 NONE
     BPP3650 NONE
     BPP3651 NONE
     BPP3652 NONE
        glyQ NONE
        glyS NONE
     BPP3656 3953535 .. 3953553 +  -2.2  -2.53015   CAACTGCTGCAGGAG             GCCTGATC CAT GGCCTGGC             TGCGTTCGGCGCTGT  37 20
     BPP3657 NONE
     BPP3658 3955205 .. 3955215 +  -2.4  -4.11216   GATTTGCTACAATGA                 CGCC CTG GACG                 TTTTACCCATGAGGA  58 63
        gloA NONE
         def NONE
     BPP3662 3960159 .. 3960173 +  -4.2  -3.64703   TGCGCGACATGATCA               GCGG CGTGTGC CCGC               TTTCGGTCAGCGCGA  51 297
     BPP3668 NONE
     BPP3669 3969338 .. 3969354 +  -2.2  -3.53012   CAAGGAGGCTGCAAC              GCGGTA TCCTC TACCAC              TTTGGCCCGAAGACA  48 94
     BPP3670 3970477 .. 3970496 + -16.4  -3.15147   TCCGCCAGCCGGCAT            GGGCGGCG GACG CGCCGCCC             TGTCTATTGCTTGAC  81 388
     BPP3674 3972914 .. 3972928 +  -3.4  -4.07687   CGCGCTTGGCGTCGG               CCTCGG AAA CCGGCG               TTTTCGCCGCCCGGT  60 247
     BPP3681 3982157 .. 3982171 +  -2.1  -3.84406   CGCTCGCGCAGCGAC               GATTG CGGGC CGATC               TTCTTCTGGTAGGCG  56 430
        nspC 3984033 .. 3984052 +  -4.2  -3.18366   AGGATTACGTAGACA            GCCTG-TCC TGA GGAACTGGC            TCTGTTGATTGAAGC  45 15
     BPP3685 3985604 .. 3985655 +  -6.5  -3.28924   CCAGCCGCGCCAGTT GCTG-CCGGCG-GTAGAGCCGCTCGT CCT GC-AGCGGCGCTTCGCACCGGACGGC TTCTGCGGCGGCGTC  52 287
     BPP3687 3987098 .. 3987128 +  -6.2  -4.27584   GGCCGTTCCGTCTTA       GAGATTGGTAGTGG TAA TTACTTTCAATCTC       TTTTCGGTTAAACAT  70 135
        bfrF 3989744 .. 3989757 +  -3.7  -3.36803   CGTTCCGGCGCGCCT               GCAGG ACCA CCGGC                TTGTCGATGCCCTTG  47 217
     BPP3691 NONE
     BPP3692 3993296 .. 3993322 +  -8.6  -2.73364   CGTTCTAGGGGCCGC         GCCCTGCGCTGC CTG GTAGCGCACGAC         TCGTTGCCCTCACGC  52 33
     BPP3694 NONE
     BPP3695 3996513 .. 3996526 +  -5.9  -3.05844   TCATCCGGCGCCGTA               GGCGC CGCT GCGTC                TATTCGCATCCCACA  49 25
     BPP3696 NONE
     BPP3697 NONE
     BPP3698 3999012 .. 3999037 + -16.3  -3.31188   TCCGCAAATGGAAAA         GGACTTAGCGA CTGC TCGCTAAGTCC          TTGATCATTCTGGTG  82 138
     BPP3699 NONE
     BPP3700 NONE
     BPP3701 NONE
     BPP3702 4003307 .. 4003335 + -17.5  -4.20696   GGCTCTAAAAACCAA        GGCCTTGCAACTC GAT GCGTTGCAAGGCC        TTTTAAAGTTCGTAC 100 33
     BPP3705 4005401 .. 4005457 +  -7.9  -3.63694   AGGAGTATGCCCAGG GCCACCGCGCCGGCGCCGCGCG-CG-GCC AGC GGCCCGACATGCA-CGCCGGCGTCG-GGC TTCTTGAAGCTGCCT  60 154
     BPP3718 NONE
     BPP3719 NONE
     BPP3720 NONE
     BPP3721 4021537 .. 4021564 +  -4.7  -4.07568   CGCCCCCGCCACCTC        GGCCATCGCCT GCACGA ACGCGGCGGCC         TTTTCCGCCACGCCG  63 254
     BPP3728 4031170 .. 4031182 + -10.5  -2.52896   CAGGCCTGAGCGCCC                GCGCG GCC CGCGC                TAGCTTCCCGCCTCG  56 32
     BPP3730 4034238 .. 4034274 +  -5.1  -3.13403   GAGCGTGCGCGTCAG  CGGC-CGC-GGCAGCAGC CGCA GC-GTCGCCAGCGAGCCG   TCTTCGTGCCGCACC  47 132
     BPP3732 4036168 .. 4036194 +  -4.3    -3.445   GGAATCGTGAAGCTG         GCGACCTGAGC CGCGC GCTTAGGACAC         GTTTTTCCTGCATAA  51 17
     BPP3733 NONE
     BPP3734 NONE
     BPP3735 4039136 .. 4039159 +  -5.2  -3.28712   CAGCATCCGCCACGG          TCCAGGCC GAACACCA GGCCCGGA           TTGTCGGGCGAGCCG  49 374
     BPP3740 4043186 .. 4043207 +  -9.3   -4.1891   GTCGCTCAGGCGCTT           GTCGCCGGC CACC GCCAGCGGC            TTTATCTTGCCGGCC  75 332
     BPP3745 4049507 .. 4049535 +  -8.7  -3.51032   GCGGCTTGCCCAGCA        GATACAGGTCGCC GAT GGCGTCCAGGATC        TTGTGCTTCACGAAT  61 307
     BPP3761 4070656 .. 4070666 +  -4.6  -3.30771   CGCCGCCCGTGAAAA                 TCGC ATT GCGG                 TTGTAGAGCATGTGC  49 481
     BPP3764 4072955 .. 4072967 +  -7.7  -2.54523   GATCGGGCCAAAGGG                CGTAC GGC GTACG                TCCCTTCCCGTCTCA  50 43
        bllY 4082244 .. 4082270 + -18.1  -2.90496   CCTGCCTGGCGCGAG         CAAGGCCCACC CTCGC GGTGGGCCTTG         TCATTTCGGGCGCCG  86 43
         lgt 4086233 .. 4086275 +  -6.1  -3.61398   GTCGATGTTCTTGGC GCCG-CGCGCGCGCTTGACG ACGT CCTCGAGCGCGGCCGACAGC TTCTTGCCGGCGCCC  57 471
     BPP3775 4088509 .. 4088523 +  -4.2  -2.94411   GCATGAACTAAGGAG               ACCATG AGT CATGGA               ATTGTTTGACAACCT  44 30
     BPP3776 4090062 .. 4090079 + -14.1  -5.54192   GCCGGCCGGCGCGAA             CCGGGCC CTCG GGCCCGG              TTTTTTTGGGTTCAT 100 63
     BPP3778 NONE
     BPP3779 4094168 .. 4094207 + -26.5  -3.05384   CTGCGCGACTGAGGC  CGCGGCGCCGGCCGCTCG CAGCC CGGGCGGCCGGCGCC-CG  TTCGATCAGGCCGCC 100 29
     BPP3781 NONE
     BPP3783 4098553 .. 4098579 +  -7.1  -2.82516   AGCCGCTGCGCCGGG         ACGCCTCGGCC TCGTC GGCCGGCGCGC         TCTGGTCGTACAGGG  50 68
        proS 4103137 .. 4103155 +    -3  -2.65264   GGCGGGCGCCAGCCC             GCCCCG GCAGCCA CAGGGC             TCCTATCGATCGTGA  39 48
     BPP3788 NONE
     BPP3789 NONE
     BPP3790 NONE
     BPP3791 NONE
        tolB 4107217 .. 4107236 +  -2.8  -2.54325   CAACGTGGGGCCCTT            TTACCCGT TAAC ACGTGTGA             CTCTCTTTGCAAAGG  39 15
     BPP3793 4107787 .. 4107816 + -17.1  -4.54727   AGCAGCCCCACCACG       CGTCGGGACGGTC ATCC GGCCGCCCCGACG        TTTTCGTTTCAGACC 100 56
     BPP3794 NONE
     BPP3795 NONE
     BPP3796 4110467 .. 4110494 + -10.5  -4.15453   ATAGGATGAGCACCT        CGC-CCGCCGCC AGCCC GGCCGCGGCGCG        TTTTCCGCTGACTTC  78 120
     BPP3797 4111967 .. 4111978 +  -2.2  -3.21099   CCGGCCCTGCACTAC                GCGCG CCA CG-GC                TTCCTGGTCACGCCC  42 465
     BPP3800 4115340 .. 4115360 + -13.9  -3.05343   CTTCGCAGCCCAGCC            CCGCGGCCG CCT CGGCCGAGG            TCTTGCCGGTCTCGG  69 406
     BPP3802 4116426 .. 4116454 +  -2.1  -3.01712   CAGCCCCTTGCCGCG        CGGGCTGCGCGCC CCC GATACGCCGACCG        TATTGGCCGAGACAA  41 53
     BPP3803 NONE
     BPP3804 4119417 .. 4119428 +  -3.6  -2.52464   CTCAGGCGCGCTCGA                TGGC GATC GCCG                 TCGCTTCGCCGCCGC  40 88
     BPP3808 4124390 .. 4124420 + -12.5  -3.29144   TTGCACGACGCCCCC       GGCCACGTCGGCC AGCGC GGCCGACGTACCC       TTGTACGGCACGTGG  70 423
     BPP3813 4128985 .. 4128995 +  -6.8  -3.51825   CCATCGACGCCGCCA                 TGCG GAA CGCA                 TTCTCGTTCGAGTCC  55 378
     BPP3819 NONE
     BPP3820 4136646 .. 4136660 +  -2.7  -2.62184   TGACGCCAGGGAACT               GGCGG GCACG CCGCA               TGGTCTGAGCAGAAG  39 38
     BPP3821 4137647 .. 4137697 +  -4.2  -3.40403   CGGCCCGGTACCTGA GCGGCTCAGGCGCCGGCCGGCTCG ATC CGGCCCCACCAGCGCGCGCGCAGC TTGTCATAGGCCAGG  49 26
     BPP3826 4142812 .. 4142849 + -10.6  -3.53224   GCCGGTCATGGAGCA  GCC--GGCCAGGCGC-ACG CGC CGTTGCGCCCGGCCACGGC  TTTCGCGCAGCGCTA  70 123
        gltS 4144109 .. 4144120 +  -4.4  -3.16881   GCCGTTCGTGGGAGG                CATG TGAC CATG                 TTCATCCGCTGGCTC  47 19
     BPP3828 4146053 .. 4146067 +  -2.1   -3.1505   GATCACGATGCCCGC              GCC-TC CCTT GATGGC               TTCGTCCAGGCTGGT  43 455
        gloB NONE
     BPP3837 4156382 .. 4156407 +  -3.3  -2.71712   GCGCGCGTCCGCCAA         GCCGCTA AAATTCCTACAA TAGCGGC          CTTTCCGCAAGGCAA  40 64
        fabI 4157319 .. 4157369 + -21.8  -2.62616   CTGTCCCCGCAGGGA GGGTGCCTGTCCCCGCAGGGAGGG TGC CTGTCCCCGCCGGGACAGGCACAC TGCTGTACGCCATCG 100 121
     BPP3840 4159062 .. 4159095 +  -8.9  -3.53091   CCTCGATACGGCACG     TGCTGCAACCAGGC GCCGCTG GCCTGGC-GCAGCA     TTTCGCCGGCCAGGT  61 460
     BPP3844 4163118 .. 4163134 + -10.8  -3.19602   CTGCAGGGCGATGCC              CGCCGC GTAGG GCGGCG              TCTTGGTGTAGCCCG  64 155
        hmrR NONE
         fdx 4179745 .. 4179796 +  -3.4  -4.16681   CAGGAATAGATCGGG CCGCCGCAATTGCCGCAAAACGCA TGCA TGCGCCTGGCGCCGCTTGCGGCAA TTTTCAAATACTCTT  63 256
     BPP3864 NONE
     BPP3865 NONE
     BPP3866 NONE
     BPP3867 4186249 .. 4186276 +  -8.2  -3.78775   ATGACCTTGTCGGCG        TCCTCGCCCGCC AGCG GGCGGCCGCGGC         TTTGCTGGTGGCGCA  67 131
     BPP3872 NONE
     BPP3873 4194429 .. 4194481 +  -9.1  -3.85698   GTGCGGCTGCCGTCG CGCTTGACCACCGACG-GCATGGC CAGTTC GACGCGCTCGTAGGTGGTGAAGCG TTTGTCGCAGGACAG  70 360
     BPP3878 NONE
     BPP3879 4201191 .. 4201205 +  -4.2  -3.14931   GTCCAGCACGGTGTC               GTCGTC GTT GACCAC               TTCATCGAACGTGAA  45 266
     BPP3887 NONE
     BPP3888 4208897 .. 4208908 +  -5.8  -3.78022   CTTCAGTAGCGGTCC                CAGG CCTT CCTG                 TTTCATCCCTCTACC  60 183
     BPP3890 NONE
     BPP3891 NONE
     BPP3892 4212769 .. 4212818 + -12.1  -2.57132   ATCGCCTCCCTGGCC GGTTCG-TCCATGCGCCGGGCG ACGCTCG CGGCCGGCGCATGGATCCGTCC ATTCTAGCGCCGCGC  64 444
     BPP3896 4216953 .. 4216989 +  -5.1  -3.02144   CGTCATCAGTGTCAG    CATCGGCCGGTTGGT CGACAGC ACCAGCCCGTCTATG    TATTCCAGCCCCTGC  46 127
        gltX 4221050 .. 4221078 +  -4.4   -3.2614   AGGCCACCGCGGTGC       CGCG-CGCGGCCG GCAC CATCTGCGTCGCG        TTGGTCTGCAAGGTG  47 226
     BPP3902 4226988 .. 4227023 +   -24  -3.73224   ATTCAGAGCGATCAC    TTCGGCGGGCGCGCCT TGCA GGGCGCGCCCGCCGCA     TTTAGTAACAACTAA 100 47
        nrdA NONE
        nrdB 4231533 .. 4231584 + -18.2  -2.83677   AGGCCGCCTATCGGC GCCATTTGAAATGGCTCGCGCCGAC GAG GTTG-CGGGGGCCATATCAAATGGC TGTGCTGAATTCATT  86 141
        bph1 4232354 .. 4232376 + -20.6  -4.65895   TTAGCAGCACCTTAA           GCCGCCTGGC TCC GCCAGGCGGC           TTTTTCCGTCCCGCG 100 57
     BPP3906 4233352 .. 4233374 +  -3.4  -3.30443   CATCGATTTCCGCCA           GCTCGATG CGATAGC CGTTGAGC           TTGATCTGGTCGTCC  47 341
         mpl NONE
     BPP3921 4246257 .. 4246272 +  -2.4  -2.64354   GGGGCGCTCCTGACG              CCGCCG CGCC CGATGG               ATTCTCACTATGTAC  38 72
     BPP3922 4248201 .. 4248220 +  -2.7  -2.76468   CGCCCTAAAATGCAC            GGGTGCG ACGCTC CGCTTCC             TCCTCTTCGATCCTG  40 61
     BPP3923 NONE
        aroE NONE
        mtgA NONE
     BPP3926 4251979 .. 4251993 +  -4.2  -2.87931   CTTGGAGAAAAGTTC               CTGCAT GAA AGGCAG               TATCTGGACCATAGG  43 18
        apaH 4253301 .. 4253313 +  -4.7  -3.01712   CCGATGACCGGCCAG                GCGCG GAT CTCGC                TCTTGGCCACGAACG  46 510
        thiD NONE
        thiE NONE
        hemL 4260038 .. 4260076 +   -16  -5.80951   GCCGCGACGGGCAGG   GCCCGGCCCATCGGATTG TTA CGATCCGATGGGCTTCGC   TTTTTTGTTTTGGAT 100 45
     BPP3937 4262375 .. 4262387 +  -2.7  -2.80074   GGCGGTTGCAGAATT                TTCAT GTC ATGGA                TCCTCTTGTAAAAAC  39 516
     BPP3950 NONE
     BPP3951 4276137 .. 4276153 +  -9.3   -2.7185   CAGGCCGGCCACGCC              GGCGCCG GCC CGGCGCA              TAATTCCACCATGAT  55 41
     BPP3952 NONE
        argJ NONE
     BPP3954 NONE
     BPP3955 4280674 .. 4280695 +  -3.7  -2.70932   CGCCACGCTCAGGTA           GT-CGATCAG CCC CTGCTCGTAC           TGGTTGCGCGCCAGG  40 222
     BPP3963 NONE
        glpK 4298601 .. 4298637 +  -2.2  -3.53811   CACGCCGGCGCGCCG   GCCGCGGGGCTG-GCC AGCTGGC GGCGCAGCACCA-GGC   TTTGCGCGCCATGCA  50 138
        ftsE 4305319 .. 4305335 +  -2.2  -2.70932   CACGACACGCACGGA              GGCC AAGCATGAA GGCC              TGGTTGCGACAACAC  38 14
     BPP3977 4306226 .. 4306239 +  -2.3  -2.76696   AGTGACCCGCAGTAC               GCGCT TTTA AGCCC                CTTGTTCCGCCGAAA  38 16
     BPP3978 4307382 .. 4307427 +  -6.2  -3.18264   CGGCGTGCTCCAGGT TGCCGCGGTTCAGCTTGGGC AGGATCGC GCCCA-GCTGC-TCGCGGTA TTGCTCGATCAGCGC  50 322
        mutY 4312121 .. 4312131 +  -3.2  -3.28924   CCAGCCTGAAGGTGA                 TCTG CTG CAGG                 TTCTGCCGCCCGCTG  47 95
     BPP3984 NONE
     BPP3985 4320695 .. 4320717 +  -8.4  -4.05714   CGCGGCTGAGCCCGC          GC-CGCCGG CCAGCC CCGGCGTGC           TTTATCATTGGCCCT  72 32
        thiG NONE
        thiD 4322479 .. 4322489 +  -3.2  -4.21462   GTTGACTCCTCTATA                 TTGG TTT CCGA                 TTTTCCGTCATGAAT  63 67
     BPP3988 NONE
     BPP3989 4324723 .. 4324763 +  -6.8  -3.05268   CGTGAAAAGAAGTCA CCGCGTCGACGCAGC CCAGGGCCGCCA GCAGCG-CGGCGCGG  TCTTGCACCTGATTG  48 246
        phoB NONE
        phoR NONE
     BPP3998 NONE
     BPP3999 4334906 .. 4334933 +  -2.7  -2.66316   ACAAACGCGTAATCC       GGGCGACAGACTG AGGT CAGTCC--CGCCC        TGCTATCGTCGGCCG  39 12
     BPP4000 4335554 .. 4335566 +  -7.7  -3.78934   TGGTCCACAATGGGG                GGGTT TTC AACCC                TTGTTGTACAGGCAA  66 93
        serA 4337038 .. 4337053 +  -3.2  -3.73775   CCGTGGCGCACCAGA              TTGGCG ATGG CGTCGA               TTTCGTCGAGCTCGA  55 276
     BPP4003 4338226 .. 4338257 +    -3  -3.09492   CAAGAACATAGAATC      CCTGTTTGCCAAGTA ACT TTCTTCGCAG-CAGG      TATTGCCGTTGACCG  44 10
     BPP4004 NONE
     BPP4005 NONE
     BPP4006 4340885 .. 4340935 + -16.2  -3.04144   AATACATAGAGCTCG CCG-CCGGACGACG-GCCGGTACGG CACG CCG-ACCGTCGCGACGTCCGGCCGG TATTCGCCGTGCGAA  78 151
     BPP4008 NONE
     BPP4009 NONE
     BPP4010 NONE
     BPP4011 4345820 .. 4345835 +  -6.8  -3.14132   AGGCGACGACCTGCG              CGGCTGG GGG CC-GCCG              TTCCTGAAGAACGCG  52 146
        ilvA 4354448 .. 4354467 +    -5  -3.28712   TCAGCTTGTTGAAGC            CATCGGGCG TAG TGCCC-ATG            TTCTGGCCCACGAAC  49 414
     BPP4019 4356964 .. 4357002 + -16.6  -2.53715   CGATTTCATCCAGCC   GCGCCTGAACGCGGGCTG AGG CGGCGCGCGCTCAGTCGC   CTTCCTGGTACTGGC  77 7
     BPP4028 NONE
     BPP4029 NONE
     BPP4030 NONE
     BPP4031 NONE
     BPP4032 4369816 .. 4369829 +  -4.5  -2.79452   CAAACGTACACAATC               TTGCG CTAG CGCAG                CTTGTATTGGCCAAT  43 109
        rpoN 4370349 .. 4370371 +  -9.9  -3.28924   TGAGCCTGCCCCCAT          CGTGATCCGG ACCA CCGGATC-CG           TTATCGCGACCGATG  63 68
        rpoP NONE
     BPP4035 4372135 .. 4372147 +  -4.7  -2.71144   CACGTCCAGCGGCGT                GACCG CGC CGGCC                TGGTTGCCCCAGCTG  43 177
     BPP4038 NONE
     BPP4039 4376175 .. 4376220 +  -3.2  -2.70932   AACCCGGCGCGCACG GGCGGCGC-GGCTCAGGTAGCGG TGT CC-CT-CGTGGGCCAGCAGCGCC TGCTTGCGCGGCAGC  40 76
     BPP4042 NONE
     BPP4043 NONE
     BPP4044 NONE
     BPP4045 4380424 .. 4380436 +  -3.3   -3.6968   GGCGGCTTCCAGTTC                GCGGA ACT TCAGC                TTCTTGGGGTTCTCG  55 391
        argB NONE
     BPP4048 NONE
     BPP4050 NONE
         ldh NONE
        gatC NONE
        gatA NONE
        gatB 4395574 .. 4395620 + -13.7  -2.73875   CCTACACCCCGTACT TGCTCCGGTACGCC-TGCACCGC CGC GCGGTGCTCGGCGAACTGG-GCG TCGTCTTGCAGCAGG  69 123
     BPP4061 4397449 .. 4397460 +  -7.2  -4.25104   AGCACAGGCTTTGCG                GCCG ATTC CGGC                 TTTTCGTCCGACGAA  72 314
     BPP4064 4400684 .. 4400713 + -23.7  -2.78384   GTGCCTGTGCCGCAG       GGGTGCCTGTCCC CGCT GGGACAGGCACCC        TGTCATACGCCAAGA 100 52
     BPP4066 4403255 .. 4403267 +  -4.7  -3.14132   GCGGCACGAGATTCT                GGTCG CCT CGCCC                TTGCTCGACGACGCC  47 421
     BPP4074 NONE
     BPP4075 NONE
        gltJ NONE
        gltK NONE
        gltL NONE
     BPP4079 4413418 .. 4413440 +  -4.8  -3.76482   GCGCGTAGCGCTTGC           CCTTGTCG CCTTCCT CGACCAGG           TTCTTGCTGGTGTCG  58 209
     BPP4084 4419182 .. 4419220 +    -3  -3.04144   GGATGTCCAGCGCGC  GCAGGGTCACCGC-GGCC ACCGA GGCCAGCAG-GACCGGGC  TCTTCCAGCTGCCGG  41 412
     BPP4086 4420502 .. 4420537 +  -2.4  -4.16842   GGCGGCCAGCAGCAG    CGCG-GCGCAGCCGG CCTGCCA CAGGATCCGCACGCG    TTTCTTGAGCATGAA  61 474
     BPP4088 NONE
        gshA 4423151 .. 4423184 + -14.5  -3.14132   ACAGGCGTATCGTTA     TG-GCTGGGCCGGCGC CGC GCGCCGGTCCGGCACC     TTCCTACCGGAGGCA  76 40
     BPP4090 4424201 .. 4424234 +   -16  -3.01712   GCGTCGACCACGACA     TGGCGC-GGCGCGCC CAACC GGCGCGCCAGCGCGA     TATTGCGCGGCAGAA  78 506
        panB 4427938 .. 4427953 +  -3.2  -4.07568   TCCTGCAAACCCGCT              CCC-GCG CGC CGTAGGG              TTTTCGCCACGGGCA  59 253
     BPP4095 4429369 .. 4429402 +  -3.1  -3.30658   CCCCCCGGGGCCGGC     CCTGCGAGGCATGC GAGTCCA GCGT-CCTAGCGGG     TGGTTTTTCCTCTCC  46 61
     BPP4097 NONE
     BPP4098 NONE
     BPP4099 NONE
     BPP4100 NONE
     BPP4101 4435125 .. 4435171 +  -6.2  -3.18199   GATCGAACCGCTGCA GTAAACCGCGGCGTCCGCCGGC TTC GCCGGCGGACGCTGTCCACGCC TTGCCTTGCGCCTTA  51 22
     BPP4102 4437005 .. 4437015 +  -2.4  -3.72576   GTAGTACTCGGGATG                 CGGC TGC GCCA                 TTTCGTCGGGCAGCC  51 499
     BPP4105 NONE
     BPP4106 NONE
     BPP4107 4440333 .. 4440351 +  -8.1  -3.47227   CGCGTCGGACAGGCC            GGCGC-CG ATGC CGCGCGCC             TTGTCGTCCTTGCCG  58 199
     BPP4111 4444889 .. 4444913 + -17.9  -4.74103   AGCGCCATGGAAAAA          GCCCTTCGGCG TAA TGCCGAAGGGC          TTTTTCCATTCCCGG 100 49
     BPP4117 NONE
     BPP4118 4451725 .. 4451752 + -22.8  -2.71144   GATGCGCGGCGGGAA        GGCGCCTGTCCC CACC GGGACAGGCGCC         TCCTTACCGGAAGTC 100 74
     BPP4120 4453586 .. 4453598 +  -3.3  -3.14487   CCTGAATTTCACTTG                CCAAG TGA CTAGG                GTTTTCCCTATAGTG  44 91
     BPP4121 4454008 .. 4454039 + -14.5  -4.15222   CTCGCGGCGCCGCTG      CGCTGCGTCTGGCC TGCCT GGC-AGACGCGGCG      TTTCTTCCGCCCCCT  89 149
     BPP4122 4455841 .. 4455874 + -20.3  -2.71791   GTTCGTACCGTCCGC     GCGACAGGGGCGCCGC CAT GCGGCGCCCCTA-CGC     ATTTCAGCGGGCCGT  95 57
     BPP4123 4456904 .. 4456931 + -16.2  -3.53012   CCAACCTATCTGACC        GGCCGGACCGGC GACG GCCGGACCGGTC         TTTCGAAGACCACCA  86 28
     BPP4124 NONE
     BPP4125 NONE
     BPP4126 NONE
     BPP4127 NONE
     BPP4128 NONE
     BPP4129 4463162 .. 4463173 +  -7.2  -3.61715   ACCACGTCTTCGCGC                GCGC GGCG GCGC                 TTCTTGCACCAGCTC  60 250
     BPP4145 NONE
        folB NONE
     BPP4148 4484170 .. 4484189 +  -3.4  -3.30124   CGTTCACATAACCCA            GGTGCGGC GTCA GCAGCACG             TTGTCCAGCGTGCGC  47 151
         rpe 4489585 .. 4489597 +  -4.8  -2.87132   CCGAGATCGCGCGCG                GCGA AACCA TCGC                TGTGTGAGGCCGCCA  44 6
         gph 4490503 .. 4490528 +  -6.7   -4.7497   GAAGTGCAGCGCCAA         GCCCGGAACCCG TAA CTGGA-CCGGGC         TTTTTGCTGCATGCC  84 212
        trpE NONE
        trpG NONE
        trpD NONE
        trpC 4494584 .. 4494616 + -12.6   -3.8186   CCGGCCTCAGCGGCC     GCTGCCG-CGCGCCG GCGC CGGCGCGCCGCCCGC      TTCTTCCTTGCGATG  81 55
     BPP4163 4497489 .. 4497502 +  -3.7  -3.00946   CTATCCTGACACCCC               CGGCG CCCG CGCCC                TACTTTCTCCGGAGA  44 32
     BPP4164 4498569 .. 4498594 +  -5.3  -3.37796   CGGCGCTTGGGCCAC         GGCGCGCCGCTG CTA CGATGGC-CGCC         TTGTCCATCGTCCGC  53 85
     BPP4165 4500104 .. 4500120 +  -2.2  -2.71712   CCGCCGGCGCCCCGG              GCCTGA GATAA TGAGGC              GTTTGCAACACACCC  38 52
     BPP4166 4501001 .. 4501013 +  -3.3  -3.53811   CTGAGCCGCACGTTG                GCGTG CGA CAGGC                TTTCGGCCAGCTGCA  51 366
     BPP4176 NONE
     BPP4177 4511777 .. 4511821 +    -4  -2.78463   CTTTGGCGTCCAGGC CGGTATCCGGCGCGGCCAGC ACCAG GTCGCCCGCTTCGGACAGCG TCTGCTCGCGCCACT  40 210
     BPP4182 4514060 .. 4514115 +  -3.1   -4.9792   CTGGCCCGCGCCTGC CCG-GCGGCGGGCCGTCGGCGC-TGGCG CGC CGGCAGGCACCGGTTGCATG-CGCACGG TTTTTATCTAGAATG  77 94
        hurI 4515156 .. 4515185 + -14.2  -3.28712   CAGGACGATGCCGAC       GGCCTGCTCGGC GTGGTG GCCGGGCTGGCC        TTCTGGCAGGGCGCC  75 507
        bhuR NONE
        bhuS NONE
        bhuT 4520289 .. 4520341 + -16.9  -3.05844   CTGCTGCTGGCGCTG GGCGCTGCCTTGCTGGCGGTGGC CGTCCTC GCCGCCGCCAGCGGCGCGGTGCA TATTCCGCTGGCCGA  82 60
        bhuU NONE
        bhuV 4522349 .. 4522376 + -14.8  -2.71712   CGCCAGGCCGTCGAG        CACCG-CGGCGCC CCC GGCGCCGGCGGCG        ATTTCCGCCGGCGGA  70 329
     BPP4191 NONE
        alkB 4524062 .. 4524078 +  -9.3  -2.52464   GCATCAACTTCACGC              TGCGCCG CGC CGGCGCC              TGAATTCGGCCGCAA  54 6
         ogt 4524683 .. 4524693 +  -8.2  -3.53012   GCTGTTGCGCGAGGC                 CGGC TGA GCCG                 TTTGCAACGCCGGCA  62 19
     BPP4194 4526247 .. 4526264 + -12.7  -3.05463   CGTCGCGATGCTCGG             GCCGGCT GACC AGCCGGC              TTGCGTAGCGCCCCT  66 346
     BPP4198 NONE
     BPP4199 4531350 .. 4531362 +  -3.4  -3.84246   GACGCCGGCACGCTG                GGAA ACACC TTCC                TTTCGTGGTTGAGCC  58 235
     BPP4202 4534662 .. 4534682 +  -8.1  -3.14468   GTGGACCTCGACGAC            CAGCGTGCC GTC GGCCCGCAG            TTCGATGTCCTCGCC  53 313
     BPP4205 4538367 .. 4538385 + -10.2  -2.79183   TCGCTGAACAGGGCC             TCGGCGCG GAT CGCGCTGG             TGTGCTGCAGCTCCA  56 483
     BPP4207 NONE
     BPP4208 NONE
     BPP4209 4541732 .. 4541744 +  -6.9  -3.14931   AGGTGTCGCTGATCA                GGTCG GCG CGGCC                TTGCTCGACCGTGGC  50 272
     BPP4213 4546542 .. 4546554 +  -4.7  -4.15106   GGGACAGCCTCCCTA                ACCGG CCG CCGGC                TTTTCCCGCTTACTC  62 139
     BPP4215 4549276 .. 4549290 +  -2.1  -3.17075   CAATAAAGCACCTGG              C-AGGC AAAG GCCTCG               TTGAGTTCCCACAGA  43 267
     BPP4219 NONE
     BPP4220 NONE
     BPP4221 NONE
     BPP4222 NONE
     BPP4223 4561913 .. 4561932 +  -7.1  -3.17212   ATGACAGCGCGCCCA            GCAGCGGC AGCGA GCCGC-GC            TTGGTGGCGTAATCC  53 159
     BPP4232 4570925 .. 4570948 +  -9.4   -3.1372   AGGCCTTGATGTCGT          GCGCCAGCGC TTCG GCGCCGGCGG           TATTGGTGGCCAGTA  59 220
     BPP4238 4575176 .. 4575193 + -12.7  -3.21218   CTGCCGGCGAACGAA             TGCCCCC TTGC GGGGGCA              TTCGTCGTCAAGGCT  69 86
     BPP4244 4580743 .. 4580785 +   -14  -3.23853   CGCCGGCGCCGAATC CTCCGAGGCCGTGCTGGCGG CGG CCGCCGCCGCGGCTTGCGAG TATTGCTTCCACACC  75 233
     BPP4246 4584350 .. 4584361 +  -2.2  -3.38046   GCAAGTTTTCGTATT                CTTG ACGG CAGG                 TATTTGCCATCAGGA  46 117
     BPP4247 4585945 .. 4585992 +  -6.1  -4.63218   GCGGTCTGTCTTGCA TGCGCGG-GCGCCG-CGTACGGC GTCA GGCGGGGGTCAGCGCACCGCGCA TTTTCTTCAGCGCCG  78 363
     BPP4252 4590682 .. 4590711 +  -9.2  -4.25104   CGGGGCGTTGCATGC       TGCCCACCCGAC CCCTGT GCCGCGTGGGCA        TTTTGCTGCGCCCGC  80 55
        gltB NONE
     BPP4254 4597451 .. 4597464 +  -3.8  -2.71712   AACGCAGATGGAGAT               CGTG CATGTA CACG                CTTTACCGGCAGGGC  41 265
     BPP4255 4598074 .. 4598088 +  -7.8  -3.28712   TGGGTCGCCACCGTG               GCGGTG GGC TACCGC               TTCTGAGGCGCCCGC  56 5
     BPP4256 NONE
     BPP4257 NONE
     BPP4258 NONE
     BPP4259 NONE
     BPP4260 4602350 .. 4602368 +  -5.2  -4.72386   GGCCACCGCCCGATT             CGCAAGGA GAT TTCATGCG             TTTTTCCATCGTTTC  81 45
     BPP4261 4603036 .. 4603065 +  -2.7  -4.13561   CATTGCCCGGCAACG       GCGAGGCCCCC TCTATAAT GGGGAATTCGC        TCTTTTTTCCGGGCA  59 74
     BPP4262 NONE
     BPP4263 NONE
     BPP4264 NONE
        murA NONE
        hisG 4606909 .. 4606930 + -18.7  -2.61274   CATCGCCTGAACCCC           GCCGCCCGC GCCG GCGGGCGGC            CTTCCTTGCAGTACC  87 31
        hisD NONE
        hisC NONE
        hisB 4609919 .. 4609933 +  -4.9  -2.62184   TGGGCGATGCCGTGC               CGTCC ACCAA GGGCG               TGCTGTAACGCCCCG  42 3
        hisH 4610664 .. 4610676 + -10.5  -2.60615   AAACGCCTGTCGCGA                CGGCC TTG GGCCG                ATATTTCCAACGACT  57 39
        hisA NONE
        hisF NONE
        hisI NONE
        hisE NONE
     BPP4275 4613370 .. 4613385 +  -2.4  -2.90496   TCCCTGGAAAGGCCG              CGTGGC TCCC GCCGCA               TAATTTCGGAGAACC  40 7
        tatA 4613642 .. 4613667 + -12.6    -3.889   CCTAGTCCCGGCCCG         GGACCGGC-CC ATGAC GGCGCCGGTCC         TTTCCTATCGTTCCA  81 36
        tatB NONE
        tatC 4614996 .. 4615021 +  -5.3  -2.52676   AAGTAGACGGTTTCA         CGCTTGCCGCGG CCG CC-CGGCATGCC         TACATTGCCGGCATG  44 65
     BPP4279 4615705 .. 4615732 +  -7.6  -3.10344   TCGATGCCGAACCAG        CCGCGCCGCACGG CGC CCGTGCG-CACGA        TGTCTTCCATCACGC  52 340
     BPP4281 4617435 .. 4617461 +  -7.9  -3.23853   GTGACATCTTCCGGC        GGC-GCGGCGGG CGCT TCCGGCGCGGCC         TCTTCCTTGCGGCGG  53 114
        petA NONE
        petB NONE
        petC 4621029 .. 4621060 + -18.8  -3.94846   CCGCCTGGCAATCGG      GGCCAGCGCCTGCTA ATT TGGC-GGCGCTGGCC      TTTCGCTTTTCATAC 100 123
        sspA NONE
        sspB 4622213 .. 4622227 +  -8.5  -3.07816   TGCAGTCCCTCGCAA               GCGGC CATGC GCCGC               TTGCGTCCATGCCGG  55 78
     BPP4292 4626871 .. 4626899 +  -6.6  -3.28712   TGAAAACGCCCTTGG       CCGCGACG-TCCC TGGC GGTCCCGTCGCGG        TTGTCGCGCAGGCGC  52 279
     BPP4294 4628750 .. 4628774 +  -2.7  -3.05816   CCTTAGGCGCGCGGC          ATGGCAATCGC GTT GTGATCGCCGG          TTCGATCACAGATAC  42 79
     BPP4295 NONE
     BPP4296 NONE
     BPP4297 NONE
     BPP4298 4633534 .. 4633590 +  -6.6  -3.14051   TACCCGCCGGGCGTG CCCGACCATTCGACCGGCGGCGCGGT CGTGCGT ATCGTGCCTTCGGTGGGATG--CGGG TGTTCCTGGAAATAA  50 237
     BPP4303 NONE
        ptxA 4638321 .. 4638336 +  -6.8  -2.62184   GCGGCAGCGGCGATC              TGCAGG AGTA CCTGCG               TCATGTGACGCGCGG  47 267
        ptxD NONE
        ptxE 4639627 .. 4639637 +  -3.2   -2.7806   GATATTGCGAATGAA                 CTCT TCC GGAG                 GTTTCGACGTTTCCG  40 27
        ptxC 4640387 .. 4640405 +  -6.6  -3.08813   CGGCAGCGTCGATAT             GCTGAGCC GCC GGCTCGGA             TCTGTTCGCCTGCCC  51 21
        ptlA NONE
        ptlB NONE
     BPP4311 NONE
     BPP4312 NONE
    BPP4312A NONE
     BPP4313 NONE
     BPP4314 NONE
     BPP4315 NONE
     BPP4316 4648899 .. 4648920 + -15.9   -4.7497   GCCAGATTCCAGAAA           GCCCGGTTC ATGC GAACCGGGC            TTTTTGCTGCCTGCC 100 169
     BPP4318 NONE
     BPP4319 NONE
     BPP4320 NONE
     BPP4321 NONE
     BPP4322 NONE
     BPP4323 NONE
     BPP4324 4658024 .. 4658044 +  -3.9  -3.63515   CCCTCAACCCCAAGC            TGCGCTGAG ACG CTCATGGCA            TTGTTGGACATCGAC  54 18
     BPP4325 4660218 .. 4660264 + -10.7  -3.41693   GCCGTGACGCCGGCC TGCACCGCGCCGGGCCAGTCGC CGGC GCG-CAGGCGCGGCACGATGTA TTCATTGATGATGCG  69 483
        rhlE NONE
     BPP4329 NONE
        prfC NONE
     BPP4331 4666126 .. 4666147 + -17.3   -4.7373   CAGCCGCAATGCAAA           GGGCGCACC GCAT GGTGCGCCC            TTTTTCATGCCATGG 100 48
     BPP4334 4669154 .. 4669194 +  -8.8  -3.05715   AACTGGAGATCGCCC AGCGTAG-CCGCGCCCGCG TCCA CGCAGGCGCGGACTTGGCG  TTCGGTAACGGCATT  55 264
     BPP4337 4671453 .. 4671472 + -16.4  -3.85165   CCCGGACCGGCCTGA            CGGCGCGC CCTG GCGCGCCG             TTTACATTTGCGCTG  91 55
        leuA 4673966 .. 4673994 + -16.7   -3.1372   CCACTTTCGCGCGCG        CCTGCCCCGCCTG CGC CAGGTGGGCCAGG        TATTGCTCGGCGGTC  80 435
     BPP4340 NONE
     BPP4341 NONE
     BPP4342 NONE
     BPP4343 NONE
     BPP4344 NONE
     BPP4345 4680755 .. 4680776 + -10.8  -2.84325   GACGAGTGAAACAAG           CGCCGCCG CTGACA TGGCGGCG            TCATGTTTGCACCGC  61 32
     BPP4346 4681872 .. 4681886 + -12.8  -3.48276   GACAGCATTTCTTCG               CCGCCG ACG CGGCGG               TTCTGTGAACCACCG  73 3
     BPP4347 4683238 .. 4683276 +  -2.3  -3.13403   CAAGTGATGCGCAGC  GCA-TGAGCCGCACGACG CAAG CGGTGTACGGCTGGCTGC   TGTTGCTGCCAGCCG  42 34
     BPP4348 NONE
     BPP4349 4685110 .. 4685147 + -19.1  -2.93901   AGGCTCCCCAAAGTT   TGCGGGAGCCAGTCCCC CTGC GGGGACAGGCTCCCGGG    TATGGTTAATGGCCT  89 223
        argS NONE
     BPP4353 4688592 .. 4688606 +    -7  -2.90714   CGCCATGGAACTTCC               CCGCGG CAT CCGCAG               TCTGTAACGCTTTAA  50 43
        dsbA 4689300 .. 4689319 + -11.4  -4.08144   CCCCGACGCCACAAA            GCCTCCGT CCAT GCGGAGGC             TTTGTCGTTGATGGG  82 60
     BPP4356 4691371 .. 4691415 +    -2  -3.17723   CGCGCCCGCTACGCC GC-CTGGAAACGCA-CGATGCC GTC GGCATCGGTGCGGCGCTTGAGC TTGCCTTCGAAATAC  42 56
     BPP4358 4692937 .. 4692956 +    -8  -3.38522   AAACCCGACTCAACT            TTACGTTT ACGT AAACGTAA             TATTTGCGCTGCATC  59 91
         ivd NONE
        aceK NONE
     BPP4361 NONE
        accB NONE
        accA 4701091 .. 4701129 +  -6.7  -3.14931   ATCGAAGTGAAGTGA  AG-TGA-ATGACGCCGGGC GCG GCCCGGCGTCGGGTCAGCC  TTGCTCCGGCGTGAC  52 26
     BPP4366 4704078 .. 4704104 +    -5  -3.44622   CAATACATACAGGCT         TGGTTCGAAGCG CAG CGTCTCGGCCCA         TTCGTTGTCGCCATA  51 369
     BPP4368 4706113 .. 4706125 +  -6.2  -2.64155   CGTCCCGACTCCAAT                GCGC CAATC GCGC                TGCCTTTCCGCCAGG  46 70
     BPP4369 4708250 .. 4708279 + -20.9  -3.28712   CGGGCGCCGACGCAA       TGCACAACCCACC GCAA GGTGGGTTGTGCA        TTCTGGACGCGGCCG 100 59
     BPP4371 4711408 .. 4711443 + -16.8  -2.70525   GATGCGGCCGCGCCA    GACATGGCGCGCCGGC CCGT GCTGGCGCGCCATCGC     ATTGATTTCCGGAAC  80 39
     BPP4372 4712668 .. 4712680 +  -5.5  -3.14468   CATCGGCCGGCCTGT                CGTTG CGC CAGCG                TTCGATATCCTCGCC  47 323
        topB 4717724 .. 4717768 + -10.7  -3.50853   GCGCCGCATCCTGCC CGTACCCGCGCCGCG-CGGTC CACGC GACCGACGCGGC-CAGTTGCG TTATCGTTGCCGCAA  70 80
     BPP4375 4718870 .. 4718880 +  -8.2  -2.82635   GCGATTCGTGCGCAA                 GGCC CGG GGCC                 TGTGATGATCGAGCT  54 10
     BPP4376 NONE
     BPP4377 NONE
        idnO 4721327 .. 4721343 +  -3.5  -3.05715   GATCCTGTCCGACCC              GCGAGGC TGC GCACCGC              TTCCGTGCAGGACTT  44 39
     BPP4379 NONE
     BPP4380 NONE
     BPP4382 4726281 .. 4726297 +  -5.7  -3.28712   GATCGCGCGCCAGCG              CGGCCAG CGG CAGGTCG              TTCTCGGCCAGGCCG  52 137
     BPP4384 4728013 .. 4728024 +  -3.6  -3.72989   GCGCTTACGCGCCTG                CGCG GTAT TGCG                 TTTGGCTGTCGATTT  54 325
        ribB 4729170 .. 4729189 +  -9.2  -3.29144   CCAGCGCACGGCCGG            CCAGGCTC CCGG GCGCCTGG             TTGTCCAGCGGATAG  59 416
     BPP4395 4737544 .. 4737562 +  -5.8  -3.78775   CCGGCCGCCTTGATC             ACGCCCGC ATT GCGGGCCA             TTTCCTGCTCGACGC  61 70
     BPP4398 4740821 .. 4740842 + -15.9  -3.64703   CGCCCCCAAGCAAAA           GAGGCTGCC TCAC GGCAGCCTC            TTTGCGTACGACGGC  85 95
        rpmH 4746456 .. 4746472 +  -2.1  -2.78384   CCGCCGCGCCAAGGG              CCGCAAG CGT CTGGCCG              TCTAATCCAGGCGGA  38 4
        rnpA 4746929 .. 4746973 +  -2.8  -4.12902   AGATGCTCACTTCAC ACGGAT-AGCGCGATGATCAG GAGA CTGCTTATCGCCCCGATCCGG TTTTACCGGTACTTC  59 10
     BPP4404 4747279 .. 4747291 +  -5.5  -3.57576   GGATATCCGACGAAC                CGTCC TCT GGATG                ATTTTCTCTTTTTCG  54 91
     BPP4405 4748971 .. 4748990 + -16.4  -5.88471   GAGCCAGCCACGAAA            CGGCGCCC TGCG GGGCGCCG             TTTTTTTTCGTCCTG 100 43
        katA 4750757 .. 4750776 +  -2.8  -4.07568   GCACCGTCACGCGCT            CCAGCGTGT CGA ACAC-CAGG            TTTTCCACAGCCAGG  58 125
        trmE 4763191 .. 4763209 +  -6.7  -2.62184   CCGCGCCGGCGATGC            GGCC-CAC GATC GTGCGGCC             TGCTATCGCGCAGCC  47 398
     BPP4419 NONE
     BPP4420 4766774 .. 4766788 +  -5.7  -3.06183   TCATCCGTTGGCCTG               CGATC TGCGC GATCG               TTCCATGGCCATCCA  47 74
     BPP4421 4767857 .. 4767889 + -18.4  -3.02144   AAGAAGTAAACCGAT     CGCGCGGCCGGCGGC ATGC GCCGCCG-CCGCGCA      TCTTCCCAACGGTGC  90 32
     BPP4422 NONE
     BPP4423 4769933 .. 4769954 + -15.9  -5.06414   CGGCCGATTGAAAAA           TGCCGCGGT TCGC ACCGCGGCA            TTTTTCTTGGGCGCA 100 46
     BPP4425 4771763 .. 4771774 +  -7.2  -4.58395   TCGCCCGCTCTGAAT                CGGG AAAT CCCG                 TTTTTCCCGCATACC   0 28
     BPP4424 4769933 .. 4769954 - -15.9  -4.65895   CGGCCGATTGAAAAA           TGCCGCGGT TCGC ACCGCGGCA            TTTTTCTTGGGCGCA 100 59
     BPP4418 4762471 .. 4762485 -  -5.7  -4.15788   AACGTCTTCAACAAA               GTCGA TCTGC TCGAC               GCGGCGTTCCAGGGC  69 303
     BPP4416 NONE
     BPP4415 NONE
     BPP4414 NONE
     BPP4413 NONE
     BPP4412 4755798 .. 4755810 - -10.5  -2.78384   GTTTCTTTTAGCACA                GCGCG CGG CGCGC                TCAGGCCTGCTGCGC  57 26
     BPP4411 4754429 .. 4754449 -    -9  -3.12999   GCATGGGACATGGAA            CCGCTCCT TGTTC AGGAGCGA            TCCATTATGAAAACG  59 130
     BPP4410 4753508 .. 4753518 -  -8.2  -2.57344   GACGCGCGTCAGAAC                 GGCG CGT CGCC                 TTCGATCGTGGTGCG  52 8
     BPP4409 4752400 .. 4752413 -  -2.4  -2.86676   CCGAGGAATCGAAAC               GATG CGCGCC CATC                TTAGCTTCCCTGCGC  40 26
     BPP4408 NONE
     BPP4407 4750681 .. 4750710 - -22.9  -3.48593   GACGCCGCGACACAA       GGCGGCCGCGCCCG CAA CGGGC-CGGCCGCC       GGCGGCATTCAGCGC 100 34
        dnaA NONE
        dnaN 4743347 .. 4743360 -  -2.3  -5.03145   TAACGCCTTAAAAAA               CAGCC TCAC GGCCA                CACCGTTCGCGCGCG  79 81
        gyrB 4740821 .. 4740842 - -15.9   -4.4078   CGCCCCCAAGCAAAA           GAGGCTGCC TCAC GGCAGCCTC            TTTGCGTACGACGGC 100 51
     BPP4397 NONE
     BPP4396 4737472 .. 4737502 -  -6.1  -4.63932   CAGCTTCGAAGAAAA       GCGCTACAAGCAC TTCGC GCAGCTGTAGCGC       CACGCCACGGCTATT  78 36
        lldD NONE
     BPP4393 4734936 .. 4734949 -  -9.5  -3.26471   CTACGGCCATAGTAA               CCGGG CCGG CCCGG                GCGGGCCTGCAACGC  61 40
     BPP4392 4733114 .. 4733128 -  -2.1  -3.15544   GCGTATGTTCATCAA              GCGATC CTTG GA-CGC               GGCTATACGCCGGCC  42 28
     BPP4391 4732657 .. 4732669 -  -4.7  -3.02511   CCCATCCGCGCAACA                GCGTG TCT CGCGC                CCTCTAGCCGTCCAG  45 29
     BPP4390 NONE
     BPP4389 4730644 .. 4730656 - -10.5  -2.51312   AATCTACGCATCAAT                GGCGC GTT GCGCC                TGATACGCCTGCAGA  56 1
     BPP4388 4729865 .. 4729900 - -10.3  -3.92373   CAGTTTACCGAGAAA    GGCCCCGGCCG-GGCA TGGTC CGCCACGCCCGGCGCC    GCTGGCTCAATAACC  77 32
     BPP4387 NONE
     BPP4386 4728687 .. 4728704 -  -8.3   -3.9122   TACGCCGCCAAAGAA             GGCCTGG TCGC CCTGGCC              ATCGACGAACTGGCG  70 114
     BPP4383 4726017 .. 4726037 - -13.3  -2.96692   TACGATTACTACATA            CGCATCGCG GTA CGCGATACG            CGCGATTACGAGCGG  68 174
     BPP4381 4723714 .. 4723744 -  -7.4  -3.01791   AGCTGCCCGCCAAGA       CGGTATCTGTCCCC GTG GGGGACAGGCGCCC       GGGATCATGCCTGCG  53 30
     BPP4373 4711939 .. 4711992 -  -9.4  -3.25823   CTGGGGCCACAGCAA CAGGACGT-GGCGGCCGCGGTCGGCG ATTT CGCCCTGCGCCGC-GCCGACGGCCTG TGGGCCTACCAATTG  59 390
        argD 4701355 .. 4701376 -  -4.3  -3.05596   GACGCCGGGACGGAA           GTCCTGCAT CGCC ATGCCGGTC            CCGTCCTTACTTGCG  45 32
     BPP4364 4701097 .. 4701121 - -17.1  -3.20991   GTGAAGTGAAGTGAA          TGACGCCGGGC GCG GCCCGGCGTCG          GGTCAGCCTTGCTCC  84 28
     BPP4357 NONE
        metC 4689300 .. 4689319 - -10.7  -3.89346   CCCCGACGCCACAAA            GCCTCCG TCCATG CGGAGGC             TTTGTCGTTGATGGG  77 53
     BPP4351 NONE
     BPP4350 4685107 .. 4685150 - -10.8  -3.54129   CACAGGCTCCCCAAA GTTTGCGGGAGCCAGTCCCC CTGC GGGGACAGGCTCCCGGGTAT GGTTAATGGCCTACA  70 28
     BPP4339 4673613 .. 4673642 - -17.9  -2.62616   GCATGGCGTACAGCA       GTGTGCCTGTCCC GGCG GGGACAGGCACCC        TTGCCGCAGGAGTCG  85 80
        rpoN 4669326 .. 4669341 -  -6.2   -3.6003   GAAATCAGGGGCAAA              TTAGGA GGCG TCCTAA               CGACCCGCGGCGTGG  56 22
     BPP4335 4668898 .. 4668929 - -20.2  -3.96148   TGTGGGGACGATAAA      TTGCGCCAGGCGGC ATGA GCCGGCTGGCGCAA       GGCGCCGCGTCGCTC 100 39
     BPP4333 4666691 .. 4666721 -  -8.4   -3.5525   AGACAGGCGCGTAAA      GCTGGCGCGCAGTG ACGCG CA-TGCGC-CCAGC      ACATACGCAACCCCG  62 304
         bfr 4666126 .. 4666147 - -17.3  -3.75629   CAGCCGCAATGCAAA           GGGCGCACC GCAT GGTGCGCCC            TTTTTCATGCCATGG  91 63
     BPP4327 4660661 .. 4660671 -  -2.4  -3.14344   CAGCGTCCGCAGGAA                 GCGC CAG GCGT                 TACTGGGCCGGACGT  42 25
     BPP4326 4659651 .. 4659662 -  -3.6  -3.55622   GCCAACTGCTGGAAA                CGGC GGCC ACCG                 AGACCCTGTTCACGC  51 130
     BPP4317 4648899 .. 4648920 - -15.9  -3.91144   GCCAGATTCCAGAAA           GCCCGGTTC ATGC GAACCGGGC            TTTTTGCTGCCTGCC  91 66
     BPP4301 NONE
     BPP4300 NONE
     BPP4299 4633354 .. 4633385 - -15.9  -4.25104   GTCCCCGCAGGAAAA      CCGGTGCCTGTCC GCGCGG GGACAGGCACCCG       GGCCGGCGCTCAGCC  95 35
        trxB 4626314 .. 4626357 -  -6.5  -3.17075   GCCCGCCGAACCCAA TGCCCTGCGGGTGCTGC TGGACGCGGT GCTGCGCCCGCACGGCC TGGCGCTGCACCCCG  50 291
     BPP4291 NONE
     BPP4290 NONE
     BPP4289 4622704 .. 4622715 -  -2.2  -3.30701   CTCTACGAAAGCGAA                GACG GCAC CATC                 ATATCGCCTTGCGCC  44 45
     BPP4288 4621884 .. 4621929 -  -5.3  -3.71848   GCTGGCCACCAACAA GCTGTCGCTGGGCAACGAATTC ATC GAATTCCAGGCCC-GCTTCAGC GGCGTCACCGAAAAC  58 461
        mscL 4616905 .. 4616917 -  -6.2  -3.63569   GCAATGGGGCAACAA                CGCC CAGCT GGCG                CGCGTGCTGGGCCTG  57 479
        degQ 4615043 .. 4615055 -  -7.7  -3.09516   GCCGGCATGAGCCAA                GCAGA CCG TCTGC                GCGCCTTGATGCGAT  52 371
        adhI NONE
     BPP4250 4587729 .. 4587760 -  -4.3  -4.08706   CGCCCAGTATATAAA      GCGGCCCGGGC CCGGCCTGTT ACCCCAGCCGC       TCGACGTGAAACCGG  62 13
     BPP4249 4586950 .. 4586969 -    -2  -3.53012   CTGCGCCGCGCCAAA            GTTCCGGA ATTT CCCAGTAC             GCAGGATATTTTCCC  48 54
        rpoH 4585918 .. 4585937 - -13.6  -5.75342   GGGCCCCAAAAAAAA            CAGACCGC CGTA GCGGTCTG             TCTTGCATGCGCGGG 100 55
     BPP4245 4580222 .. 4580237 -  -8.2  -3.66666   GCGAAAACCTGGAAA              CCGCGC TGGT GCGCGA               ATGCGGCGAAGAAGC  63 513
     BPP4243 4578261 .. 4578293 - -13.4  -3.22858   CCAACTACAGGAACA     GCAGCGG-GGCGCGC TTCA GCGCGCCGCCACCAC      GTCCTTGGGTTGGAC  73 8
        ctaD NONE
     BPP4241 NONE
     BPP4240 NONE
       coIII 4575176 .. 4575193 - -12.7  -3.33696   CTGCCGGCGAACGAA             TGCCCCC TTGC GGGGGCA              TTCGTCGTCAAGGCT  71 57
     BPP4237 NONE
     BPP4236 NONE
     BPP4235 NONE
     BPP4234 NONE
     BPP4233 4570686 .. 4570721 -  -9.6  -3.06796   GCCGAGCTGAGCCAA    GCCGCCC-GCGCCGCCT ACC AGGCGTGGCTGGACAGC    CGGAAATAAGGCGCG  57 206
     BPP4231 4569636 .. 4569651 -  -2.4  -4.07885   CAGCCCCTGCCAAAA              CGCCGG ATGA CCTACG               CCGCTGGCCGCAAGT  58 111
     BPP4230 4568735 .. 4568749 -  -2.8  -2.95789   ACTACATTAAGCATA               GAAATC TGA GATATC               CAAAGTCAGTAAACG  42 84
        glmU NONE
     BPP4228 4565885 .. 4565916 - -10.8  -3.04322   TGCAACCTCGCAATA      CGCGGCGTCAGCGGA CCA TCCGCCG-CACTGCG      GGCATTATAGAAGTA  62 87
        rkpK NONE
     BPP4226 4563262 .. 4563317 - -17.4  -3.80573   TCCAGCACCAGGAAA GCGGCGCCGGTATCGGCCTGGAAGGC GTGC GACTCGCCGGCCGGTACCAGCGCCCC CCAGGCGCCGGTCAC  95 194
     BPP4224 4561380 .. 4561392 -  -6.2  -3.08133   CAGCCAGGCATCGAA                GCGG GAGGG CCGC                GAGGTCTGCACGCTG  48 409
     BPP4217 NONE
     BPP4216 4548722 .. 4548777 -  -7.4  -4.18197   AGGCGTGATCGAAAA GCA-GGTGGCCATCGTCGCGCCGGCCA AGG TGGGCAGCACGCTGACGGCCATCGTGG AAATCACGCTGGACG  73 304
        glmS 4546450 .. 4546481 -   -10  -2.62184   GCCTGTCCCACATGA      GGACTGGCACCTGC CCGT GCGTGTGCCTGTCC       CCGCGGGGACAGGCA  57 108
     BPP4212 NONE
     BPP4211 NONE
     BPP4210 4541040 .. 4541055 -  -6.8    -3.767   CATCGATGGACGAAA              GCGCCGC CCT GCG-CGC              CTTCCAGGACGCATT  61 466
     BPP4206 4537590 .. 4537622 -  -8.4  -2.78495   GGACCAGCAACATCA     GGCTGCTGGCCGTCA CGTC CAAC-GCCCGCAGCC      CGGCCTTTCCCGATG  52 328
        ctaD NONE
     BPP4203 4533907 .. 4533939 -  -2.5  -3.76952   CGCATCGAACCGAAA      CGCGGCGCCCAAG TGGTGGC CCTGTCCGCCGCC      GATATCCGCGAAGCC  53 493
     BPP4201 NONE
     BPP4200 4531142 .. 4531176 - -12.1  -3.05384   CCCGGCTGGATTGAA    CGCG-GCGGCGCCG GAACGAAA CGGCGCCGCGCCCG     CCCGCGCCTACCCGG  67 33
     BPP4197 4528173 .. 4528210 -  -4.8  -3.36492   CGCGCAATTTGAGAA  GCGGCGCGTGGC-GCTCA GGCG TAGGCCGCCACCCG-CGC   AATGCAGCGATGCAA  51 2
     BPP4196 NONE
     BPP4195 4525578 .. 4525600 -    -9  -2.71681   CAAGTCGGTCAACGA           CACCCACGGC CAT GCCGCCGGCG           ACCGGCTGCTGCGCG  52 361
     BPP4190 4521874 .. 4521884 -  -2.4  -2.82519   GCATGACATCAATCA                 GGCG GCG CGCT                 GGTGCGACACGCTGG  39 190
     BPP4181 NONE
     BPP4180 NONE
     BPP4179 NONE
     BPP4178 4511577 .. 4511607 - -10.4  -2.95751   GCAGCAACAGAACCA      GCCCTCG-GCGGC CTGAGC GCCGCGCTAGGGC       GCCGGCCAGCCGCGC  60 19
     BPP4174 NONE
     BPP4173 NONE
     BPP4172 NONE
     BPP4171 NONE
     BPP4170 4503539 .. 4503567 - -10.1  -4.11216   GCGGCATGCCGAAAA        GCGCGCCGCCGCG GGC CGCGCCGGCAAAC        CCCGCCGCTTGTTGC  78 94
     BPP4169 NONE
     BPP4168 NONE
     BPP4167 4500546 .. 4500576 -  -8.8  -4.63932   CAGCCTGGAAGAAAA       GCAGCGCTTCGAGG CCG CCAAGCAGCGCCGC       CTGCTGCGCCAGGAA  83 116
     BPP4162 NONE
     BPP4161 4495522 .. 4495544 -  -2.5  -3.14848   CGTCGGCAGGAAAAG           CGGATGGGA TCAGG CCCCGGCCG           GCTGCGGGCGGGCGG  42 42
     BPP4160 4494641 .. 4494667 - -12.2  -3.65902   GCGATGCCAGTGAAA         CGCGACGCGC CGGATGC GCGCGGCGCG         AAACTGCACTTGCGA  77 88
     BPP4153 4488363 .. 4488393 - -10.3  -4.13945   ATGCGGATCGGAAAA       TCACCGTGCCGGG AGGAG CCCGGCTCAGTGC       AGTGTACGCGGCATG  78 19
     BPP4152 NONE
     BPP4151 4485879 .. 4485906 -  -5.5  -3.04398   CCTGCTCCTGAAAAC       GGCGGCC-CGCTC AATT GCGCGAGGCC-CC        TTCGATGAGTTGCCG  47 8
        dsbC NONE
     BPP4149 4483683 .. 4483695 -  -5.5  -3.53811   CCTACGTGCCCGAAA                GCGAC CTG ATCGC                CTATGCGCAATTCAA  54 387
     BPP4146 4481408 .. 4481422 - -11.4  -3.57144   GTGCGCACGCGCAAA               CAGGGC GAG GCCCTG               GCGCTGGCCACCGTG  71 267
     BPP4144 4479004 .. 4479023 - -16.4  -3.75153   GCGCGCCAATGGAAA            CGCCGCGC ATGC GCGCGGCG             TCGGCAATCGGGCGG  88 81
     BPP4143 4477212 .. 4477244 - -16.9  -4.54727   GTCGCCAAATGAAAA      CGGCCCCCGCCGCCA AGT CGGAAACGGGGGCCG      ATCGGCGCCGCGGCG 100 55
        atpB 4475693 .. 4475713 - -14.7  -2.52676   GATCTTGCTAACGGA            CGCCCGCCA CCA TGGCGGACG            CCGAAAATTTGGGAT  71 40
        atpE 4475311 .. 4475322 -  -7.2  -3.03124   TGCCAGTCGGCAACA                CGCG CTTG CGCG                 CCGCCGCCAGCGTCA  51 72
        atpF NONE
        atpH NONE
        atpA 4472553 .. 4472591 - -12.2  -3.53012   GCTTTCCTGTTGAAA   CGGCTTGGCGGGTTCAGC CGG GCTGTCCCCGCCCTACCG   TAGGATGGGCGGCAC  74 67
        atpG NONE
        atpD NONE
        atpC 4469700 .. 4469715 - -10.4  -4.17701   GCCAGAAACGACAAA              GGCGAC CGAA GTCGCC               TCTGTCTGCCTGACG  85 64
     BPP4133 4468683 .. 4468696 -  -4.5  -3.59979   CCGCGGGACGGGAAA               GGCTC GTTC AAGCC                TCGTCGGCGGGGTCC  52 19
        hemE 4467329 .. 4467346 -  -5.5  -3.33744   CTTTGGGGGAAAAAC             GCTGGCA AGGG TGCGAGC              TTTCAGGGCCGTGCC  51 217
     BPP4131 4465101 .. 4465127 -  -5.7  -2.62184   TGTTCGGTCAGAGTA        CGGGTTCGAGCG CCGG CGC-CGGCCCCG         CTCAGATCTCCAGCG  44 27
         rep 4462962 .. 4463000 - -21.1  -2.52516   GGTCCCAGCACCAAG  GGCGTGAGTGCCTGTCCC CGCG GGGACAGGCAC-CTCGCC   AGCCCCCCCCGCGGC 100 42
     BPP4119 4451550 .. 4451562 -  -9.1  -3.33696   GCTGCGCGTAAGCAA                GCGCA TGC TGCGC                CAGGCCGACCGCGCC  59 219
     BPP4116 4449153 .. 4449167 -  -2.7  -4.21607   TCGAGGGAATATAAA               GTGGG ATGGG CCCGC               GCGGCGTCAGATGCG  63 32
     BPP4115 4447886 .. 4447916 -  -2.5  -3.88703   CGGTAGAAAGAAAGA      GCCAGGGG-AAGCA GGCA TATTAGCCCCTGGC       GCCAGGCGGTAAGTT  54 90
     BPP4114 4446581 .. 4446633 - -11.8  -2.70932   TGCCTGGTTCAAGTA TGGTGGACGCCGCGC-CCGCCACGC CTGC GCGCGGCGGCGGACGGCGCCCAGGT ATCGGTCAGCCCTGT  62 31
     BPP4110 4442856 .. 4442873 -  -3.3  -3.53012   CTTTCTCCCCGGAAA             CGCCGCGG CGC CC-CGGCT             CGTGGTTACTTGACG  49 31
        copA NONE
        copB 4439929 .. 4439965 - -10.9  -3.15544   TTCGACGCCGACGAA   GCGCGGCGCA-TCG-GC TTCGT GCGCGACTGCGCCGCCC   AGGCGCAGTGGCCCG  64 216
     BPP4096 4429126 .. 4429162 -  -3.5  -3.66908   GCTGGGCAAAACCAA    GGTATTCGGCTCGTGGC AGC GCGCCGATCCGAAGAAC    GACAAGCTGACCGGC  51 329
     BPP4093 NONE
     BPP4092 NONE
     BPP4091 4423652 .. 4423671 - -11.4  -2.58544   GCCGACCTGCAGAAT            GCCCTGGC GGTA GCCAAGGC             GCAGGGCTACGCGCT  59 71
     BPP4087 4419723 .. 4419735 -  -6.2  -4.04319   TCAGAAATGGATAAA                CGGC TCGAT GCCG                CCACGAATCGAGACT  66 315
     BPP4085 4418650 .. 4418680 -  -4.6  -3.55622   TCGAACGCGTGGAAA       CCCTCATCGAGG CCATGCT CCACGACGATGG       CGTGCGCCTGCCCGG  54 144
        metX NONE
     BPP4082 4415742 .. 4415760 -  -8.8  -2.63596   TGCTAGCGGATAGTA             GCAATCCG CGC CGGCTTGC             GGATGTCAGGACGCA  52 31
        ampG 4414369 .. 4414384 -  -7.5  -3.14527   GAATTGTTATCAATA              CCGCC ACTGCG GGCGG               CTTGCGCGGGTAGCG  54 71
     BPP4080 4413033 .. 4413046 -  -8.1  -3.50853   CCTGGTCAAGCAGAA               CCTGC TGCC GCAGG                CATTGCCGCCGGCGC  58 233
     BPP4073 4406586 .. 4406602 - -13.7  -2.70932   GTCGCGCGCCAACCA              CGACGGC GCG GCCGTCG              AGTACGCGTGGCTGG  69 457
     BPP4068 4404328 .. 4404384 -  -3.6  -3.75897   AATGCGGAATGGAAA GCCCCGG-GGCCGGCAAACCCCGTC GAGCCGCA AACCCTATTTGCCGGCCGCCACGGC GTGGCGGTCCAGCCA  57 5
     BPP4065 4400390 .. 4400432 -   -10  -3.28712   GCGCCGTTTCTACAA CGGCGCG--GCCCAG-AAGGC GCGC GCCTTCCTGGACGGCACGCCG GAGCTGGCCGGACGC  63 350
     BPP4063 4398814 .. 4398843 -  -4.1  -4.29738   CGATATCCACGAAAA       CTGCGTGCGCCAC GGCC ACGGCGCGGGCAA        CTACGTCAACTACGT  65 144
        pyrE 4395242 .. 4395274 -  -4.8  -4.07568   GTGGGCGGGCGAAAA     CG-GCGGCGACG-CGG ACG CCATCATCGCGGCGCG     CGGCCTCAAGCAGAT  63 311
        mreB 4390814 .. 4390842 -  -4.5  -3.35679   TCGTTGCATGGATAA       TCAGCC-CGGGC CTGCCT GCCCGCAGCTGC        TTCGCGGGCCGCGCC  51 79
        mreC NONE
        mreD 4389359 .. 4389384 -  -3.9  -3.09492   TCTTGAATTCGAACA         TGCGTCCGCCCG GAT CAGACGG-CGGA         AGATTCGACGTCGTC  45 14
        mrdA NONE
        mrdB 4385756 .. 4385803 -  -4.6  -3.61715   GATCGCGGTCAACAA GGCGCGCGTGCTGGCGGCCAG GGGCGAG CCGGCCCCCGACG-GCGCGCT GATCGACGCGCAGGG  54 496
     BPP4046 4379688 .. 4379726 - -11.9  -4.38712   TCGAGGGCCAGAAAA  TCACCATGCAGGACC-TGC GCG GCAAGGTCGTGC-TGGTGA  AGTTCTGGGCCACCA  85 453
     BPP4041 NONE
         ogt 4375731 .. 4375749 -  -6.6  -3.14344   GATCCTCGCCATGAA             TGGCGGCG CGG CAGCGCCA             CGGCCCGGGCCCGCC  50 397
     BPP4037 NONE
     BPP4036 4371989 .. 4372021 - -20.6  -2.81413   CAGCAAGTAACACCA      CGGTGCCAGTCCCC GCAAG GGGGACAGGCACCG      CAAATCTCCATGTGC 100 91
        purT 4364692 .. 4364709 - -14.1  -4.54727   GCGCGCAAATGAAAA             CGCCCCC TGAC GGGGGCG              CTTGCCCGCGCTGGC 100 46
     BPP4026 NONE
        cydA NONE
        cydB NONE
     BPP4023 NONE
     BPP4022 NONE
     BPP4021 4357584 .. 4357621 -  -2.7  -2.71041   AAGGCGAACTATAAC   CGC-GCGCCGATGC TTAGGCCAGTC ACATGGGCGCGGCG   CGGTGCAGCCGGCCC  40 10
         apt 4356833 .. 4356863 -    -9  -2.84812   AGCGACAGCATGACA      CGCGCCATCAGGC AGGCGG GCCTGGTG-CGCG       TGCTGCCCGATTGGG  53 157
     BPP4018 4355282 .. 4355323 - -10.1  -4.18488   ACGGATGGCAAGAAA GACA-TGCGCCTGGCGCAGC CAC GCTGCGCGCGAAGCACTGTC CACAGTGTCCGGCCG  85 167
     BPP4017 4354106 .. 4354148 - -18.5  -4.76041   GACAGGCACCAAAAA TTCAGCGGGTGCCTGTCCCC CTTC GGGGACAGGCACCCGA-GTA TCAGAATCTGTGTCT 100 26
     BPP4015 4351890 .. 4351909 -  -3.4  -4.07885   CATCTGCGCGCAAAA            CCGCGCCA GATA TGGGTCGG             AAGGCAGACGGAGCA  59 44
     BPP4014 4347784 .. 4347797 -  -5.2  -3.77188   ATTGAAACATAAATA               GCGC AATCCG GCGC                CCTGGATCCGTCCCG  60 70
     BPP4013 4347001 .. 4347021 -  -8.9  -3.96148   TGTCGTGAGGAGAAA            GGCCTACGC GAC GCGCAGGCG            GTCGTCGCCCGGCTC  70 8
     BPP4007 4340253 .. 4340286 -  -7.4   -3.1505   ATCACCCCGCAGGAA     GC-CTACGACCTGGT GGTCT ACCAGGTCGGCGCGC     TGGCCGGCGTGGCTG  53 509
        brg1 4336469 .. 4336490 -  -6.5  -4.28361   GGAATCCCAGGAAAA           CATCGGCCGC GAA GTGGCCGA-G           AAACTGGTGCGCTTC  72 368
        ubiE 4329718 .. 4329733 - -11.8  -3.53811   GGGAGCGGCTGGAAA              GGCCCC GGTT GGGGCC               AGCGCGGCAAACCTT  72 121
     BPP3994 4328536 .. 4328563 - -19.2  -3.30007   AAGACCGGCCCATAA        GCGAACCGGCCC TGGC GGGCCGGTTCAC         GGTGCAGCCCGGCCG 100 103
     BPP3993 NONE
        ubiB 4326095 .. 4326126 -    -5  -3.06991   TAGGATGGTGAAAAT      CGGTTCG-GGTCGGC CGC GTCGAACACGGACCG      GGCGAGTTCTAGTAG  45 117
     BPP3991 4325014 .. 4325068 - -10.7  -3.72788   GGGCAGAAGACATAA GCTG-ATTTTACGGGAGCCTGTCCCC GGAT GGGGACTGGCTCGCGCAAACTTCCAC GGGAGCCTGCCCCGG  73 122
     BPP3990 4324160 .. 4324191 -  -2.2  -4.68103   CCAACTGGAACAAAA     GGC-CCGCCACGAC TTCGAG GACGC-GCGGCGCC      AGGCCGTGCAATCGG  76 357
        metH 4313338 .. 4313354 -  -3.5  -3.04792   CCATCACTGGGAAGA              TCCGGGC CAG GCCCTGC              GCGAGGCCTGCCGCG  44 524
     BPP3981 4311678 .. 4311708 -  -5.2  -2.52896   CCATCCCCGAACGCA       GCACGGCCATGCTG GTG CTGCACGGCCCCGA       CGGCATCCTGCTGCA  42 379
     BPP3979 4307030 .. 4307076 -  -7.7  -3.57144   CGGTCCAGGCCGAAA CCCG-CGCCGCGCCGCGCGTGG AGCG CTTCGCGCGCCCCGGCGGCATG CCCGTCTAGCGCTTC  60 167
     BPP3975 4303220 .. 4303237 -  -2.5     -2.97   AAATCAATCTACAGA             GTCGGAC GTTC GGCCGGC              GCGGACGCGCCGGCC  41 112
     BPP3974 NONE
     BPP3973 NONE
     BPP3972 4300075 .. 4300109 -  -2.7  -3.53811   GGGATCCGCCGGAAA    GCCCGGCGCCAGCG CCGTTTCC CGCCGCC-CCGGCC     CGCCGCCTCAGTGCA  49 33
     BPP3971 NONE
     BPP3970 4298161 .. 4298174 -  -8.1  -3.14132   GCTGTCGTGCATGAA               TGCCG ACAG CGGCA                TCCCGCTGTCCGAGC  53 358
     BPP3967 4295187 .. 4295214 -  -4.8  -2.71712   GTCGTCGCCGGAAAT        CGAGGCG-TTATG TGC CATATGCGCCGCG        CACGGGCCCGTGGGT  43 42
     BPP3966 NONE
        panC 4293395 .. 4293410 -  -7.6  -2.57132   GCCTGCGCCGAGAAG              CTGTCA AATT TGACAG               GATCTGCCGCGGCCG  50 45
     BPP3964 4292712 .. 4292762 -   -11  -2.50935   ACGCCACCCAGGAAC GCCCGCCCCGCGTGCTGCTGCT CGACGGC AGCGGCAACATGCGCGCCGAGC TGGTCATGACCGCCA  58 248
     BPP3962 NONE
        coaE NONE
     BPP3960 4289494 .. 4289508 -  -5.6  -3.55071   CCAGACCGGCCCAAA               CTGGCA GTT TGCCGG               GCGCTGCTGAAATAG  54 137
     BPP3959 4288175 .. 4288204 -  -7.2  -3.21099   CGGCCGCAGGATGAA       CAGGCGCGACG GGCTCACGG CGTC-CGCCTG       GGCGCCCCGGTATTG  52 10
     BPP3958 4285078 .. 4285100 -  -4.8  -2.53164   GGACGGACGATGAAC           GGCGCC GACAGAATCAT GGCGCC           TGCCGCGCGGCCGCG  42 16
     BPP3957 NONE
     BPP3956 NONE
     BPP3949 4273154 .. 4273164 -  -2.4  -3.04792   CCATGATGCCGAACA                 CCAG GGT CAGG                 CCGGCGGCAATCAGA  41 199
     BPP3947 NONE
     BPP3946 4270436 .. 4270475 -  -5.5  -3.62522   CAACTGCCCGAACAA  GGTGCGCAGCAGCGTGG TCTTGC CCATGCCGTTGCGGCCC   AGCAGTCACCACCTG  57 115
     BPP3945 4269811 .. 4269838 -  -9.1  -4.07568   GTGCCGTCCCCAAAA        GCGCTGCGCCGG ACAGG CCGGCGCAG-GA        AGGAAGACTTCGGGA  75 56
     BPP3944 NONE
     BPP3943 4266038 .. 4266066 - -13.7  -3.36273   GCGCGTGAACAGGAA        GGCCGTGCGCGCC GCC GGCGTGCCCAGCC        GCATGTCCGAGGCCA  77 483
     BPP3941 NONE
     BPP3940 NONE
     BPP3939 NONE
     BPP3938 4261649 .. 4261667 -  -3.1   -3.4247   AGAACGTCAACAACA            TGAGCGAG CGCG CCCGC-CA             GACGCACGCCAAGAT  47 336
        rubA NONE
     BPP3932 NONE
     BPP3931 NONE
        pyrB NONE
        pyrC 4253597 .. 4253607 -  -2.4  -2.72661   CAGCAGTTTCAAGCA                 GGGG TCT CCCA                 GACCGTACGCCCCGC  38 8
     BPP3928 4252818 .. 4252854 - -16.4  -3.06831   CCAACGGCGACTGAA    CGCCGCCGCGGGCGGC CACGC GCCGCCCGGGCCGGCT    ACAGCTCGCCGGCGA  79 24
     BPP3919 4243555 .. 4243566 -  -3.6  -2.73875   CTGTTGGCAATACGA                GCGA TAAA CCGC                 CTTTTTAACGCCAAA  41 64
        aroQ NONE
        fabE NONE
        fabG NONE
        prmA 4240234 .. 4240253 -  -6.3  -2.79183   GTCAGCGCCATGAGA            CGGCCTC CTGCCC GCGGCCG             CTCAGGCCTTTACGC  47 27
     BPP3914 NONE
     BPP3913 NONE
         pcp 4237449 .. 4237467 - -13.1  -6.06723   CGCCGCAAAAAAAAA             CGCCCGC GTGAA GCGGGCG             TCTTGCCGGAAGCAG 100 48
     BPP3911 4236872 .. 4236909 -  -4.8  -2.78384   CGGCGCCCCAGTACA  GGCC-CAGCGAC-AGCGC GACG GCGCTTGCCATCGCGGCC   AGGTGGGACAGCAGG  43 44
        dltD NONE
     BPP3909 NONE
        dltB 4234499 .. 4234514 -    -6  -2.56838   TAGATCGAAATACAT              GCCGCG CACT CCCGGC               GGATCAGATAGGACT  46 29
        dltA 4233039 .. 4233051 - -10.5  -3.53091   ATTCGGCGTCTGAAA                CGGCG CTA CGCCG                CCGCCGGAATCGCCG  67 18
     BPP3901 4222662 .. 4222687 -  -5.4  -3.95475   CACGCAAAACAAACA         CGACAGCGCCG CCTGC CGG-ACTGCCG         ACGCGACGACAGCAC  63 226
     BPP3900 4222050 .. 4222105 -  -3.3  -3.40522   ACTTTCGGACGACAA CGACATGGCGGGTAGCGGCGGC-GACGT GGG AAGTCCGCCACCT-TACCCGA-ATGGCG CGCCGCTGGCGACAA  48 44
     BPP3899 4220617 .. 4220628 -  -7.2   -3.6608   AGCACCTGACCGAAA                CGGC GCGC GCCG                 CCCTGGCCGATTTCG  60 250
     BPP3897 4216591 .. 4216626 -    -6  -3.15544   CGGCATTTCCACGAA    CTGCTGGGCGGCG-TGA GCA CCAACGCCGTGCTGCAG    GACCTGATGCGCTCG  50 247
        dbpA 4212863 .. 4212877 -  -4.2  -3.28712   CCGCCGGGCTCAGAA               CTCTTC CAG GAAGCG               CATGCGGAACCGCCG  47 5
     BPP3893 4211837 .. 4211866 -   -12  -3.16564   CGTGCAGCCCATCAA       CCGGCTGTGCGC CGCGGT GCGCGCCGCCGG        CGGCAGCGTGGTCTG  68 521
     BPP3886 4206027 .. 4206052 - -19.1  -3.06815   ACGCCTGCCAAGACA         GTGCCTGTCCC CACG GGGACAGGCAC          CCTGCCGGCGCCGCT  90 50
     BPP3885 4204587 .. 4204621 - -21.5  -3.53012   GGCGTTGCGCCCAAA    CAG-CAGGGGCCGCCC CGAA GGGCGGCCCCTGGCCG     GACCGAAACGGCGGC 100 45
        rplM NONE
        rpsI 4203479 .. 4203508 - -20.9  -3.28791   ACCGGGGCGCCATAA       GCAAAAAGGCCGC TTTC GCGGCCTTTTTGC        GGGACATTAGCGCTT 100 32
        argC NONE
     BPP3881 4201514 .. 4201540 -  -6.7  -3.14132   TGCGCGTCGCACGAA        CGGTC-GTGT-CT TCC AGCACACTGACCG        TCACGGTTTCGGGGA  52 78
     BPP3880 4200967 .. 4200992 - -18.3  -4.54727   GCGCCCAAACGAAAA         GGCCCTCCGGC GCAT GCCGAAGGGCC          TCGATCGCGGACCGG 100 53
        tyrS 4196898 .. 4196908 -  -4.6  -3.28712   TGGGCCCCTCGATAA                 GAGG CTA CCCC                 ACCAACTTAACACGC  49 19
     BPP3876 4196162 .. 4196183 -  -2.9  -4.62069   CGTCTACCGCAAAAA           TGCCTCAAG TCAG CATGAGCCA            GGCTCAAGCAAGCCC  71 52
        glyA 4194693 .. 4194714 - -15.9  -5.53991   CATCGATGAAAAAAA           GACAGGCCC TGAC GGGCCTGTC            TTGCCGGCGGCGGGC 100 59
     BPP3874 4193976 .. 4194008 -  -7.6   -3.5594   AACTGATCCGCGAAA     CGCGGCTGGACCTCG AACA CGTGGCCGAGC-GCG      CCGGATTCGGCTCGG  60 124
     BPP3871 4191146 .. 4191162 -  -7.9   -2.9006   AACCCATCGGATAGA              CGCGCAC CAC GCGCACG              GCGCTCCAATTGCGC  52 95
     BPP3870 4188922 .. 4188949 -  -3.4  -3.14564   TGAGCCGCCGATCAA        TGAGCGAATTCA TGAT TCACCTCGCTCA         GGAAGACTTCCTCAC  44 23
     BPP3869 NONE
     BPP3868 NONE
     BPP3863 4180091 .. 4180118 - -11.4  -4.50976   GTCCAGATGAGAAAA        GCCCGCA-AAACC TGA AGTTTATGCGGGC        TTTCCGGGGCGCTAC 100 260
     BPP3862 4179547 .. 4179566 -    -7  -3.08679   CGGCTCGATGCAATA            GCGCCCGC CTTC GCTGACGC             GTTCTTCAGCTACGG  52 35
        ureD NONE
        ureA 4177035 .. 4177045 -  -4.6  -3.21124   ATGAATGACGAAAAT                 CCCG ACC CGGA                 GCTCAGACAACCGGG  47 28
        ureJ NONE
        ureB NONE
        ureC 4174362 .. 4174374 -  -5.5  -3.98159   GATCAGAACAGGAAA                TAGCG TTG CGCCA                TGGGCAGCTCGGCAA  63 0
        ureE 4173707 .. 4173721 -  -2.8  -3.19255   CGAAGACAGATGCAA               CAGC GCGGCCA GCTG               TCCGGCGTCAAGACT  44 33
        ureF NONE
        ureG 4172261 .. 4172301 -  -8.7  -3.58726   GTCCTCTATATATAA  CGGCAGGCGCGCCGGCCCG CAC CGAGCAAGCGCGTGCGCGG  GAATCTTCGGCAAGC  62 99
     BPP3851 NONE
     BPP3850 NONE
     BPP3849 NONE
     BPP3848 NONE
     BPP3847 NONE
     BPP3846 4163856 .. 4163868 -  -3.3   -2.8372   TATCCCCGACGAAAG                GGCGT CGG ACGGC                TAGCCCTCATATTAT  41 42
     BPP3845 4162979 .. 4163010 -   -13  -2.89668   CAAGAGCGGGATACA      GATGGACTGAGCGC GCCG GCGCTCAGTCGGTC       AGCTGGTCGGGGATG  69 16
     BPP3843 4160630 .. 4160650 -  -2.5  -5.43866   TAAGGGTCAAAAAAA            TGACCACAG GGG CTGTGTTTA            ATTATGCTATTCCTG  90 81
        nadC 4159677 .. 4159688 -  -7.2  -3.95456   AAACGGAACAGGAAA                GGGC CGCG GCCC                 CGGGAACTGGCTAGC  66 36
     BPP3841 4158313 .. 4158355 - -14.1  -2.78384   CTGGTGGCCATGATA GGCGC-GGCCAAGGCCGACG GCCA CATCGGCCCCGACGAGCGCC AGTTACTCGAAACCG  67 302
     BPP3839 4157220 .. 4157271 - -17.2  -4.27316   CCCGGGAATGGAAAA CTGATCCCTCCGGTGCCTGTCCCC GCAG GGGGACTGGCACCGGCCAAATCCG ACCTCCGGTGCCTGT 100 171
     BPP3835 4153324 .. 4153337 -  -2.3  -3.02166   GCCGGAATGAAAGTA               CGGCA TTAT CACCG                GCCCGGATCGTCGGC  41 20
        rnhA 4152748 .. 4152758 -  -3.2  -2.62396   CATCTTGGCACAGCA                 CTAC CCT GCAG                 TTTCGCGGAATTCGG  39 89
     BPP3833 NONE
     BPP3832 4148470 .. 4148482 -  -4.7  -2.57344   GATCTGGCGCATAAG                CGGTG CTA CTCCG                AGGCGGGCGGCGCGA  42 18
        dnaQ 4147555 .. 4147589 - -19.5  -3.54489   GGAAGCGGAAATGAA    GAAGGGCCGGT-GCTT TTGC AAGCGACCGGCCCTTC     TGGGATGCTGGTGGG 100 168
     BPP3830 4147115 .. 4147139 -  -4.1  -3.05844   CGGCGCATCCTAACA          TGCCGCGCG TGCCGGC CCCGCGGCC          GGCTCAGTAGTAGAA  44 29
        atoE 4145591 .. 4145636 -  -7.4  -3.86822   GAAGCCTTCGAGAAA CTGGGCGCGCCGCC--CCTGCC CGAG GGCAGGTAGGCGGCTGGCGCCG GGCTAGAAGAAGCTC  66 28
     BPP3825 NONE
     BPP3824 NONE
     BPP3823 NONE
     BPP3822 4137553 .. 4137590 - -14.7  -3.15699   ACGCATCTATGAAGA   TGCCGTGGCCGACTTCG TACG CGACGCCGGCCGCGGCT    ATGCCGGCCGCCAGG  77 87
     BPP3818 4133398 .. 4133410 -  -6.2  -3.60792   CCTCGAATGGTGAAA                CGCC GGACA GGCG                GGATCTGTGGAAAGT  56 89
     BPP3817 NONE
     BPP3816 4132420 .. 4132445 - -18.3  -5.54192   ATGAACCGAAAAAAA         GCCCCGC-GGCC TGC GGCCAGCGGGGC         GTGTACGGCGCCGGG 100 51
     BPP3815 4131018 .. 4131043 -  -5.3  -4.25104   CCGGGCCCAGGAAAA         CCCCCAC-GCTG CGC CCGCTGTGCGGG         CGTGCCTGTCCCCGC  69 90
        fusA 4128581 .. 4128629 -  -8.2  -4.11216   GCGCCACCTGGAAAA GCGCATCGCGGCC-CGCGACGAC AAGCGG GTCGTCGCGCAGCCGC--CGCCC TAGCCCCGCGCCGCC  72 25
     BPP3812 4127217 .. 4127261 -    -4  -2.87132   GGGTCGGCCGATACA TCGCAGGTA-TTGCCGCCGCG CGGC CGCGGCGTCATCCGCCGGCGG CCCCCGCGCCACGCC  43 12
     BPP3811 NONE
     BPP3810 NONE
     BPP3809 4123878 .. 4123923 -  -8.9  -3.32769   GGCCGAAACCATCAA GGTCGGCATCGCCCTGGCCGTG CAT CCCGAC-AACGCCACGCCGACC ACCGCCAACTTCGTC  59 105
     BPP3807 NONE
     BPP3806 4120629 .. 4120651 - -10.4  -4.69622   AGACAAGGGGAAAAA           TCGCTGCGCC GGC GGCGCGGCGT           GCGGACGACGCTAGG  93 36
     BPP3805 4119180 .. 4119195 -  -2.6  -4.08216   GTATTGCGTGGAAAA              CATG-AG CTA CTACATG              GTGCCGCGCTTCCTG  58 233
     BPP3801 4114738 .. 4114750 - -10.5  -3.28924   TACGCGCTGGGAGAA                CCGGC CGA GCCGG                ACTTCTGGATGGGCA  63 247
     BPP3799 4112732 .. 4112750 -  -4.5  -3.07994   TTCAACCTGATCGAA             GGCCATC CCAAC GATGGTC             GGACCCGGCAAACGG  47 420
        nudH NONE
     BPP3785 NONE
     BPP3784 4098281 .. 4098310 -  -4.9  -3.91084   CCAGCGGCAACGAAA       GCCAGCTCAACCGC CTG GCGGCC-AGCCTGC       AATCGCACATCGACG  60 251
     BPP3782 4095508 .. 4095518 -  -2.4  -3.55563   ATGGCACGCCCGAAA                 CGCC GCA GGAG                 CTGGCTTCGCACCGC  50 403
        acpD 4094020 .. 4094042 - -14.8  -2.72344   CTGGATGCGCAAGGA           CCTCGGCCTG GTG CTGGCCGAGG           CGCGCAACAATGGCG  70 196
     BPP3777 4089994 .. 4090035 -  -2.9  -3.63515   GGCGATCCGCAAGAA GC-GCGAGGAAACCTTCGTC GAG GAAGAATGATCCCTCGATGC GGCCGGCGCCTGCCG  53 81
     BPP3774 NONE
     BPP3773 4086572 .. 4086606 - -12.3  -3.05993   GGAGGGAGAGAGACA    TCCGAAGGCAGGCCTGC GAT ACAGGCCTGCCT--GGA    TAGATGCCCCGCCTG  67 265
     BPP3772 4085586 .. 4085602 - -15.1  -3.16564   GTGGTATTCGAGCAA              GCCCCGC GCG GCGGGGC              AGGTAAGCGCCATGT  77 185
        ilvD NONE
         cyt NONE
     BPP3768 4081830 .. 4081861 - -10.8  -3.69256   AGGCACCGAAGAGAA      GGGGCAGATCCAGG AATA CCTGGACCTGTACC       GCGGCGAAGGCATCC  74 458
         lrp 4080210 .. 4080224 -  -4.9  -3.62591   CGGAGAACCTGCAAA               CCGCA TGATT CGCGG               TTCCGGCTTCGTCGC  55 286
     BPP3765 4073283 .. 4073303 -   -14  -4.54727   GCCTGCAAACGAAAA            CGGCTGGC ACAAA GCCAGCCG            TTGCGAGCGGAACCG 100 56
     BPP3763 NONE
        pyrC 4069926 .. 4069980 -  -9.9  -3.56862   AGAAACCCGCCGAAA CCGCCAAGCC-CGCCGCGGCGCGCC CCAAGCC GGTGCG-CGCGGCACGGCTGAGCGC CTGGGATCTGCGCGA  67 285
        mraZ NONE
        mraW NONE
        ftsL 4065770 .. 4065791 -  -6.5  -4.16016   GGATTGTCGAAGAAA           GGCACCC-GC CTC ACTGGGCGCC           TCCGGCGGGCTGGTT  66 14
        ftsI NONE
        murE NONE
        murX NONE
        murD NONE
        ftsW NONE
        murG NONE
        murC NONE
         ddl 4053916 .. 4053928 -  -3.3  -2.87132   GCGTCGTTCCACACA                GAGCG TCC CGTTC                AATCTTGTCGCGCCG  41 24
        ftsQ NONE
        ftsA 4051749 .. 4051760 -  -3.6  -3.55622   GTGAATCGCCTCAAA                GCCG AAGC CGAC                 CGTGGTCCGCAACGG  51 127
        ftsZ 4050293 .. 4050304 -    -3  -3.63968   TGCGAAAGCCGGAAA                TCTA CCAA TAGA                 CACCGGCATAACCGG  53 210
        lpxC 4049282 .. 4049310 - -14.6  -4.72986   CATCCCCACCAAAAA        GCCTATGGCCGC TCAGC GCGGCCATAGGG        CGAAAACCGATATCG 100 52
     BPP3744 4047626 .. 4047651 -  -5.4   -3.5394   AAACCCGCCGGGAAA         CGATCCAGTT TAACGC ACCTGGACCG          CAACGGCCTGCCGTG  54 77
        secA NONE
     BPP3742 4043903 .. 4043916 -  -5.9  -4.19704   TAAGGTCAGTGAAAA               CGGCC TGCC GGCCA                TCCATGGATCACGCA  70 161
     BPP3741 4042515 .. 4042546 -  -8.6  -2.82635   ATCCCGATCACTACA      GCCG-GCACGTCGCC TAC GCCGACCCGCACGGC      AGCTTCACCATCGCC  53 368
     BPP3739 4041392 .. 4041414 -  -4.8  -2.57132   GCCCTTTTCGATAAG           GGGCGC ATTATGCCGCA GCGCCC           GCGCCGCGCGTGCGC  42 42
     BPP3738 NONE
         grp 4039490 .. 4039521 -  -4.3  -2.62396   TACCTTGCGAGATGA      CGGGCCTGGCATG CCCCGC CAGGCAAAACCCG       TTCACGGCGCACGCC  42 78
     BPP3736 4038579 .. 4038597 -  -6.7  -4.37092   ATGGTTTCCAGAAAA            TCGGCCGC ATCG GCG-CCGA             TACCCGCCTGGGCAT  72 212
     BPP3731 4033728 .. 4033746 -   -11  -3.55444   CCTTCACGCTGGAAA             CGCTCGAC CTG ATCGAGCG             CCGCATGGGCGAAAT  71 424
       fadD2 4030674 .. 4030692 - -11.7  -3.14051   CGACCTGCAGGAAGA             CACGCCG GTCAT CGGCGTG             GTCTACGACCCCAGC  64 515
     BPP3727 4028019 .. 4028045 -  -6.4  -4.41348   GGGCCCTGAAATAAA         CTCGCCCCCTCA TTT TGAGGGTGCCGG         CATGCCGTAGGCGGC  73 221
     BPP3726 4025643 .. 4025684 - -26.8  -3.54903   ATATAAAATGGATAA GACCCGATGCGT-GCCGGC AACGG GCCGGCGACGCATCGGGTC GGAAGGGAACGCGCC 100 62
     BPP3725 NONE
     BPP3724 4023844 .. 4023859 -  -3.3  -4.28548   ACGGAGTGATGAAAA              GAATC GTGCGG GATTC               AGCGATGCGACATGC  63 24
     BPP3723 4022728 .. 4022777 - -32.6   -4.7373   GCACCGCATGAAAAA GGCCAGCAAGAAAAAAGCCGCT TCCATG AGCGGCTTTTTTCTTGCTGGCC TTGTTGCTGACCTTG 100 261
     BPP3722 4021283 .. 4021329 -  -4.4  -3.57144   GGCGCGAGGTCGAAA GCCACATGGTCACCCCGGACAGC TGAC GCCGCCCGGGGT--CCGCGCG-C ACCGCCGCAACGGCG  52 62
     BPP3716 NONE
     BPP3715 4015015 .. 4015067 -  -8.3  -3.79787   GGACAGGAAGGGAAA CCGCGCCAGCCCTTCCAGCCCCGCG CCGCC CGCGATGCCGG-AGACCAGGC-CGG TCTCCGGTGTCAGCA  68 401
     BPP3713 NONE
     BPP3712 NONE
     BPP3711 4011369 .. 4011379 -  -5.4  -3.25823   GCCTGTCTATATGAA                 CTTC ATG GAAG                 CCAGCTCGGAAAACG  51 6
     BPP3710 NONE
     BPP3709 4009250 .. 4009276 - -10.9  -4.52857   ACGTGTCATAGAAAA        CG-GCCAGGACA GCCT CGTCCTGGCGCG         CCAGCCGTCGCGGCC  95 46
     BPP3708 NONE
     BPP3707 4007572 .. 4007597 -  -5.4  -3.63744   GCGCGGGCGAAAAGA         CCGGC-GCACC ATCGG GATACAGCCGG         CAATACTGCCTTACG  57 57
     BPP3706 4004916 .. 4004965 -  -5.6  -3.05384   CGCGCCGCCATCGAA GGCATGC-TGCTGGCCGGCGCGCA GACC TGCACGCTGAACGGCAAGC-CGCC CGGCTGCCTGATGGT  46 334
     BPP3704 4003576 .. 4003605 -  -9.3   -5.0925   GCCGAAAAGCAAAAA       GGCCGTCAGTGAC TACT ATCACTAACGGCT        TTACAAATCATGGTG  95 228
     BPP3703 4003303 .. 4003339 - -12.3  -4.56597   TTCCGGCTCTAAAAA    CCAAGGCCTTGCAACTC GAT GCGTTGCAAGGCCTTTT    AAAGTTCGTACTGCT 100 24
     BPP3693 3992995 .. 3993018 -  -8.8   -2.9294   GAGACGATGCAGACA          CGCGTGCAAC GCCT GCTGCACCCG           GAAATCCACAGCCAG  53 424
     BPP3690 3990189 .. 3990220 -  -2.8  -3.53012   CCTGGCCTCCGGAAA      CCGGAAG-CGCCCTG GTT CATGGCGGCGGCCAG      GCCAGCCGGCCGCCG  49 53
     BPP3689 3989547 .. 3989590 -  -2.8  -3.91897   CGGGTCACGTACAAA TGGTAGGGAACGCGGCCGGC GTCA GCGCGCCGCTTCCGCGACCG CCTCGATGGTGATGC  58 3
     BPP3686 3985334 .. 3985348 -  -2.7  -3.55622   GGGAAGCTGCTGAAA               GCCGC CTGAC GCCGC               CATCGCCCCGGCCTG  49 75
     BPP3682 3981537 .. 3981560 -    -3  -4.17556   GAGATCCGCAAGAAA          GTCGAACAGG CGCG CGTGTCCGGC           TACGCCGTCACCATC  61 285
     BPP3680 3979012 .. 3979044 -  -9.2  -3.26531   GCAGGAATACGAACA     CCGCCACGATCACCA CGAC CGG-AATCGTGGCGA      GCACGCGCCGCAGGA  61 132
     BPP3678 NONE
     BPP3677 NONE
     BPP3676 3974149 .. 3974159 -  -2.4  -4.41348   GGGCTGGGAAATAAA                 CGGG TTA CACG                 GGGTCCACCGGGACG  65 19
     BPP3675 3972521 .. 3972560 -  -5.7  -3.54408   TCCCAGCGAAATGAA CTGCTCGGTCG-CGCTGTC GGCC GACAGCGACG-CCGAACTC  CTGGAAGCCGCGGTC  57 197
     BPP3673 3971176 .. 3971189 -  -5.9  -2.64735   ACGGTAGGGACAGGA               CCGGC AGGC ACCGG                CTCGACCATGCTAGC  46 97
     BPP3672 3970448 .. 3970499 -   -10  -2.76492   GTACTCATCGCAAAC TCCCCGCGGCCGCGTCCGCCAGCC GGCATG GGC-GGCGGACGC-GCCGCCCTGT CTATTGCTTGACCGC  57 26
     BPP3671 3969934 .. 3969961 -  -6.2  -2.79188   CATCGAAGGCAACTA        CGCCAACG-GCCG CCG CGGCACGCTCACG        CCCGATCCGCTGGCG  46 163
     BPP3667 NONE
     BPP3666 NONE
        ksgA 3962347 .. 3962385 - -10.3  -3.01712   CGCTGCGCGGCAAGA  CCCCGGCCGGCG-TGGC CCGCATC GCCAGCGCCG-CCGGCG  TGCCGGTGGTGGCGC  60 254
        pykA 3959428 .. 3959461 -  -5.2  -3.61398   GGGCGCCTGGAAGAA     GGTGCCGGTCTACGA GACCT TCATCG-CCGGCGCC     AAGGACGGCTTCAAC  54 454
     BPP3661 3956027 .. 3956048 -  -7.3  -3.06796   GGCCAGCGCATCGAA           CGCG-AAGCC GAA GGCTTCCACG           CCCGGGTGGTGCAGC  52 279
     BPP3653 3948265 .. 3948287 -  -9.1  -3.53563   AGACGCCCGTCGAAA          GCGCCCAGGC GCTG GCC-GAGCGC           GGCTTTCGCATCGTG  63 211
     BPP3647 3943058 .. 3943088 -  -2.6  -3.73914   AGGATGGATGAACAA      TGGGCGC-GCGG CGGTCAGGC CCGCCGCGCC-A      TGCGGCCTGTTTTAT  51 37
     BPP3646 3941356 .. 3941373 -  -4.1  -4.56597   GCCGCCTTCGAAAAA             CCCATAC ACCT ACATGGG              TGCCTGTCCCCGCAG  70 160
     BPP3645 NONE
     BPP3644 NONE
     BPP3643 NONE
     BPP3642 3937455 .. 3937507 - -15.4  -3.16921   ATCAAGCTGGAGTAA GCCGGCCCG-CACGGCGCCGGCTCG GCGC CGTGCCTACGCCTTCTCGGGCCAGC GCGCCATCACGGCGG  78 6
        pcaC 3932108 .. 3932139 -  -7.3  -2.52896   CGACCGGCGAATCCA     GCATGCGCAT-GCCG CGCT CGGCCAGGCGC-TGC      GCGATCAGGTCGGTT  47 393
     BPP3632 NONE
     BPP3631 NONE
     BPP3630 3924978 .. 3925025 - -10.4  -3.01712   GGCCGCGCTGGAAGA CCAGGCCA-TCGAGCCGCTGCGC TGA GGGCAGCGGCTCCCCTGGTCAGG GCTGCAGATTGCCTT  60 21
        purM 3920359 .. 3920388 - -23.7  -3.18264   TGCCCGACTGAGCAA       GGGTGCCTGTCCC CGCG GGGACAGGCACCC        TGTCATACGCCATGA 100 97
        dedA 3916726 .. 3916755 - -23.7  -2.62616   CGATGGCGTACAGCA       GGGTGCCTGTCCC GGCT GGGACAGGCACCC        TTGCCGCGGGTGTCG 100 72
        fumC 3913248 .. 3913260 -  -4.7  -2.52464   GGCGCGCCCAACTGA                CGCGC CCG GCGCC                GCTCTAGCGGCGCGC  42 29
     BPP3617 3911104 .. 3911119 - -11.8   -5.4505   GCGCGCAAGAAAAAA              GCGCCC CGCG GGGCGC               TTTCGGCGTGCACGG 100 54
         ggt 3907918 .. 3907937 -  -5.6  -3.72576   TCGCGCCGTATGAAA            CCCTGC-CC ACC GGCGCCGGG            CCGATCTTCCTGGCG  58 414
     BPP3611 3903314 .. 3903355 - -10.1  -2.78463   AGCGCGTGGACCACA CCATGACGGCCGCCGACCTG ACC CAGGTGGGCAGC-GACATCG AATCGCTGGTGCTGT  56 113
     BPP3604 3897065 .. 3897100 -   -19  -3.85817   ACCTCCTTCGATAAA    GCGGGGTGCCTGTCCC AGCG GGGACAGGCACCTCGT     CATACGCCAGCACGC 100 76
     BPP3601 NONE
     BPP3600 3892710 .. 3892756 -  -9.3  -2.74701   AGAGGTGCAATACCA CTGACT-CCGGTGCCTGTCCCC GCAG GGGGACTGGCACCGGCAAACTC CTTGCCTGTCCCCGC  55 154
     BPP3596 3884636 .. 3884655 - -12.8  -5.60993   CCGCGCATAAAAAAA            CCGCCGGC AAGG GCCAGCGG             TTTTTTTTACCTGCA 100 52
     BPP3594 3882412 .. 3882427 -  -2.6  -2.55668   GATCGCGATAGCAAT              CATG-GT GCG ACGCATG              GTTAGCTCCTGACAG  38 142
     BPP3593 3880775 .. 3880831 -   -12  -2.80398   GAATGAATGCAAGCA TGGCAACTCGATACGGGGTGCGGCGCC GCCA GGCGCCGCA-CCCGGGGCGGGACGCCG GCGCGCAGCGTCCCT  62 49
     BPP3592 3879780 .. 3879811 -  -5.7   -2.7185   ACCAGCGTTTAAGTA      CGGCGCGCATCAG TGGCCT CCGTTGCGCGACA       GCCCGGAACGCAGGC  45 3
     BPP3591 NONE
     BPP3590 NONE
     BPP3589 3876484 .. 3876499 - -10.4  -2.61239   GATATATTCGACAAC              TCGCGC GTCG GCGCGA               TCAGCCGCTACGGCG  55 430
     BPP3585 3873060 .. 3873100 -  -5.3  -3.67558   GATATACCGGAACAA GCCCTGATTGTAGGCCGG AACCCG CCGGCCCACCG-CAGGCC  GGCCGCAACCGCCTC  57 39
     BPP3584 NONE
     BPP3583 3870633 .. 3870647 -    -7  -3.10715   CGCACCAGCAGCGAA               GCGAGC GCA GCACGC               ACAAAGCGCGTCCCA  52 164
        osmB 3870325 .. 3870340 - -11.8  -5.64274   GCAGCCACAAAAAAA              CCCGGC CGAA GCCGGG               TTTCTCGTTCAGGCG 100 52
     BPP3577 NONE
     BPP3576 3863467 .. 3863510 - -11.9  -3.28712   CCGCCTGCTGGACAA CCT-GATCGGCAACGC-CC-TG CAT CATGGCGCGCCGCCGATCGAGG TCAGCCTGCGGCGCG  66 299
     BPP3573 NONE
     BPP3572 3857711 .. 3857750 - -17.3  -2.63631   TCAACGCCGACATCA CCGC-CGA-CGGCGCG-CAC GAA GTGGCGCGCCGCTCGCGCGG CACACCGCGTATCGC  77 420
     BPP3570 3855889 .. 3855907 -  -6.6  -3.40403   TTCCGCCGATGACAA             GGATACGC ATC GCGCAGCC             CCCTGTAGCATCATT  55 92
     BPP3569 3854754 .. 3854784 -  -6.6  -3.39784   GCATCGGCAAGAAGA       CCGCGGAGCGCCTG CTG CTGGAGATGCGCGG       CAAGCTGGGCGCGGA  55 228
     BPP3562 3848929 .. 3848982 -  -6.5  -3.18264   CTGGTGACCGAGGAA GGCTGCGAACTCA-TCACCCGCGGCG TGC CGGTGCAGGCGCGCGAGATCGAAGCC CTGATGCGCGAATAG  51 50
     BPP3559 3845500 .. 3845541 -    -8  -4.74539   AAGAATGGAAGAAAA GCGCCTAGACCGCCGGCGTGC GCG GC-CGC-GCCGGTAT-GGCGC CGGCCGCGCGGCGCG  85 75
        ompQ 3844168 .. 3844206 - -18.8  -2.79831   GTCATCCGAAAACAG   CCAGCAGGTGGCGAGGCG CGA CGCCTCGCCGCCTGATTG   TAGTTGACGACGCGC  87 58
     BPP3557 3843231 .. 3843263 -   -10  -3.53012   GCCCTGGGCCGCAAA     TACCACGGCCTGATT CCGG AATAAGGCCG-GGTA      TCGAGGCCGCGCTCA  67 38
     BPP3555 3840775 .. 3840794 - -11.4  -3.21354   GCATACAGCCAGCAA            TCGCGCGG CTGG CCGCGCAA             CGCTGCCGGCATCCA  66 53
     BPP3550 NONE
     BPP3549 3836728 .. 3836742 - -12.8  -4.27316   CGCCCCAAGGCAAAA               GCCCCC CTG GGGGGC               AGCAAGCTGGCGCAA  91 69
     BPP3548 3834963 .. 3834981 -   -11  -3.13403   GCTGGGCGAGGAAGA             CGTCGAGA ACT TCCCGACG             CTGCTGGTGCAGGCG  64 190
     BPP3546 3833854 .. 3833878 -  -6.4  -5.00616   GGTTTCCGGAAAAAA         TG-AGGCCCCC CCGG GGGGGCGTGCA          GGGCAATGCGCTAGA  86 36
     BPP3545 3832880 .. 3832908 - -12.3  -2.91264   GTGGTTACGGATAGA        TGCCGCCCCGGGG CGG CGCCGATGCGGCA        CCGCAACAAGGAGCA  66 139
     BPP3544 3831845 .. 3831857 -  -9.1  -3.71917   ACCGGAAACCGGAAA                CGACC CCA GGTCG                CCTGTTAGTCAGGCT  68 183
         dnt 3827330 .. 3827388 - -22.6   -2.5474   GAAAAGCAATAAAGG CCGCGTCCCAAT--G-CGGCCGGGCCGCGC ATC GCGCGGCCCGGCCGGCCGATCGGG-CGAGG CCTGCGCGCCCGCCG 100 57
     BPP3541 3825294 .. 3825314 -    -9  -5.40072   CCTTGGGCAAAAAAA           GAGGCCACC CGAA GGTGGCC-C            GAATTCCAGCTCTGC 100 95
     BPP3535 3820454 .. 3820476 - -16.2  -3.34715   GACGTGCTGGAAACA           GGCTGGCCCG AAC CGGGCCGGCC           GCCCCTCATGGTGTC  82 158
     BPP3516 3801539 .. 3801549 -  -4.6  -3.55444   GCCGGATTCGCGAAA                 CACG AAT CGCG                 GGTTATCCAGCAGCT  52 28
     BPP3515 3800197 .. 3800217 - -10.4  -2.54812   ATGGACATTACGAAG           CGCC-GCCG GAGC CGGCCGGCG            TATGGTCAGTTGATC  57 31
     BPP3514 3799251 .. 3799261 -  -3.2  -3.89346   TTTCCATGGGATAAA                 CTCC CGC GGAA                 CCTTTGCATGGATCG  56 133
        citE 3798316 .. 3798327 -  -7.2  -3.04248   TAACACTCCCGAATA                CGCG CCAT CGCG                 CTCAGTTGCCGAACG  51 27
     BPP3512 3797844 .. 3797860 -    -8  -3.18264   TGCCCGAGCGACGAA              TCAGGC GGCTG GCCTGA              GCATCATCAAGCCTG  54 9
     BPP3511 3796363 .. 3796381 - -10.2  -3.72893   CACCGGGTCAGGAAA             CGGCGCGC CGC GCACGCCA             TGCGCGCTTCATGTG  70 177
     BPP3510 NONE
        folD 3794208 .. 3794264 -  -7.8  -2.62184   CGGCCGGCCAGACCA GGCTGCCGTCGGAC-CGG-CGCTATGCG AAC CGCGCGGCGTCCGAGCGCGACGGCATGC ACATCGATGAGAAAA  48 75
        soxB NONE
        soxD NONE
        soxA 3786401 .. 3786411 -  -6.8  -3.07816   GTGCGAGTTATCCAA                 GGAG ACG CTCC                 CGTTCGATATCGACG  51 7
        soxG NONE
        purU NONE
     BPP3500 NONE
     BPP3499 NONE
     BPP3498 3781608 .. 3781629 - -14.5   -5.1287   TCCAGATTCAAAAAA           GGCCCAAAC TTCG GTTTGGGCC            TTTTTGTTTTTGCAT 100 53
        murB 3780210 .. 3780232 -  -9.8  -3.40403   GGCGCGCCAGGACAA           CGGCCTGTAC GAC ATGCAGGCCG           TACTGGGCCTGTAAG  65 76
         fur 3778274 .. 3778295 - -15.9  -6.23209   TGAACCAAAAAAAAA           CCTCCAGGC TTGC GCCTGGAGG            CAGGGTTGGTAGAGC 100 48
     BPP3493 3776897 .. 3776939 -  -3.9  -3.61356   ACCACGCACGCGAAA TGCTGG-GCGGCCATACCGC GCCG GCGGCCTGAGCGCGCCTGCT ACCAAACCGCAAAAA  51 47
     BPP3490 3773179 .. 3773217 -    -3  -3.54382   GCGAAGAAACACGAA  GACACCTCTCAGGGCGC CGCCCC GCGCGCAG-GCGGTATC   CGGCCCGAAATGGGA  49 41
        hemH 3772045 .. 3772062 -  -8.3  -2.52676   CATTCGCGGAATGGA             CCGGCGC GCTC GCGCCCG              CCGCTTCAACCACAG  51 50
     BPP3488 3771709 .. 3771734 -  -3.8  -5.52384   TTTCCAGGAAAAAAA         GCCCGGCTCC CATGAC GCCGCCGGAC          GGCGCGTCGCCGCCC  90 54
     BPP3487 3771045 .. 3771089 -  -5.6  -3.05384   CTCGGCGGGATCGAA TGG-G-GCGGCGGCCATGCCTG CTT CAGCCCTGGCCGGCGGACACCA CGACCAGCGCGGGAC  47 3
     BPP3486 3770657 .. 3770672 -  -4.6  -3.14564   TCAGTCCCCCAGTAA              CTGGGG TTGG CCACAG               GGTTTTTCAAGTCCC  47 32
        dnaK 3768604 .. 3768646 - -18.5  -3.27298   GTTCTGAATCATCAA CGCG-CGCGCCCGGTAGCTG GAAT CAGCTACCGGGCGTATCGCA CGTCATCGTTCGGCC  93 42
        dnaJ 3767393 .. 3767422 - -19.3  -3.04144   GCGCCACTGCCAAGA       CGGCGTCTGTCCC CGCC GGGACAGGCGCCG        CATGCGTCAGCTGAA 100 32
     BPP3482 NONE
     BPP3481 3762996 .. 3763027 -  -7.9  -3.85864   CGAGCACTACAACAA      GGAGGCCGGCGCGG TCTGG CTGCGCCGGC-TGC      TCGACGCCTGGCCCA  67 187
     BPP3478 NONE
     BPP3477 3760169 .. 3760197 - -16.7  -4.38712   CCGAGCGCTAGAAAA        GGAAAAGCCCCCG GAT CGGGGGCTTGCCC        GGCGCCGCCGGCACC 100 43
         icd 3758221 .. 3758245 - -11.4  -5.02074   CCATTCGGCAAAAAA         CCCGCTACCCC CATA GGGGC-GCGGG          TTTCTCGGCTGATGC 100 60
     BPP3474 3757051 .. 3757068 -  -2.7  -3.29211   CAACCCGAAACGGAA             TCCCA CATCCACC TGGGA              CCGTTGAGCGCGGCG  46 57
     BPP3473 3755692 .. 3755715 - -10.9  -3.02144   CTACGCGGGCGAATA          GCCGCCCGC TAGGCT GCGCGCGGC           GCGCGCGGCGCGGTC  62 10
     BPP3467 NONE
     BPP3466 3744195 .. 3744205 -  -2.4  -4.08216   CCAGTGCCCTGAAAA                 GCTC GGA GGGC                 TTCACCCGCCTGCTC  58 294
        ftsK NONE
        lolA 3739396 .. 3739416 -  -3.3  -3.05596   CACGGGCGGATCCAA           CG-CGCAT TACACC ATGCGGCG            GCCTTGGCCCGCAGG  42 74
     BPP3460 NONE
     BPP3459 3736575 .. 3736592 - -11.3  -4.98531   CGCCGAAATGAAAAA             CGGAACC CGCG GGTTCCG              TTTCTGGTTCACGTG 100 54
     BPP3458 3735896 .. 3735907 -  -2.2  -3.38046   TCCTGATGGCAAATA                CCTG CCGT CAAG                 AATACGAAAACTTGC  46 212
     BPP3457 3734620 .. 3734637 - -14.1  -4.95957   CAAATCAATGAAAAA             GCCGCCC GGAT GGGCGGC              CTTTTTTTTGGTTCA 100 38
     BPP3454 3733141 .. 3733154 -  -9.5  -3.28791   ACGGCTGGCGCATAA               CGGCC CGCG GGCCG                GTCAGCCTTCCTGGC  61 27
     BPP3442 3718390 .. 3718438 -  -6.6  -2.70932   CGCCGCCGGCAATGA TGGCACGGATCCGTGACCGGGC GCGGTCA GCCCGGGC-CGGA-CCGCTCCT CGTTGTCCGCGGCGG  47 3
     BPP3441 3717548 .. 3717564 -  -4.4  -2.70143   ATTTGAACGAGACTA             GCGGGCT GTCC AGCC-GC              CGTCGACGGAAATGG  43 6
     BPP3440 3716707 .. 3716744 -  -3.4  -4.21812   GCCGAGCGAAAAGAA  CAGGAAGACGCGTAAGCC TGCC GACAT-CGCG-CGTCCTG   TCAGGCCTGCTTGCG  63 26
     BPP3439 3715040 .. 3715054 -    -7  -3.72576   CGGCGGGCGAGGAAA               CGCCCG AGA CCGGCG               AGCGCGCCGACGCCG  64 463
        ilvI 3711078 .. 3711093 -  -3.2  -2.87132   TGGCCTCCTTACAGA              TCCTCG GAAC CGAGCA               GCATCTCGGTCAGCC  41 3
        ilvH 3710543 .. 3710570 -  -8.2  -2.55074   GTGAATGCTAATGCA        GGGTGGCGCGCC GCCA GGCGCGCCGGTC         AGATTTTCAGTATCC  52 24
        ilvC 3709413 .. 3709430 - -14.1  -5.79595   GCGGAAAAGAAAAAA             CGCGCCC CGTG GGGCGCG              TCTGGACCAGCCTGC 100 75
        pssA 3708346 .. 3708359 -  -8.1  -3.27022   GCCAGCCGAGATCAA               GCAGG TCGG CCTGC                CCAGCGTGCGCCAGG  55 199
        rpsO 3707360 .. 3707395 - -16.8  -5.04601   CTTACAAATGAAAAA    CCGTGGCCGTTGCGAC ATGC GTCGCCCCGACCACGG     TTGCGTCATGGGGAG 100 54
         pnp 3705132 .. 3705149 - -14.1  -4.66163   ATGCGGACGCAAAAA             CGGCGCC CGCG GGCGCCG              TTCTTGCGTCAGGAA 100 50
     BPP3430 NONE
        tdcB 3702744 .. 3702767 -  -3.7  -3.73775   CGCAGCCTTACGAAA          CGGGGCTGC GCTACA GCGACCCCA           AGGATTTCCATGTGA  55 336
     BPP3427 3700817 .. 3700849 -   -14  -4.66318   ACCAGGGCAAGAAAA      TCCGGGCGCACCGG GCGAT CCGGCGCGCCCGCC      GTCCGGCTGGCGCTA 100 38
        tpiA 3699956 .. 3699968 -  -5.5  -3.02074   CAAAGACATTACAGA                CTCCG GAA CGGAA                ACTTAAGCTGCGGCG  47 28
        secG 3699436 .. 3699485 - -17.8  -4.11216   TGCCCATGGGCAAAA CCGCCAGGGCGGCTGGCCGCGCCA TGCG CGGCGCG-CC-GCCGGCCCGGCGT TATTGCGCGGGCTTG 100 25
        betT 3696260 .. 3696285 -  -2.4  -3.58343   CGGAGCATCGGGAAA         CCGAACTGGC GCAACT GCTGGTCCGG          GAGGCCGGGGCCCTG  50 123
     BPP3422 3694022 .. 3694060 - -12.4  -3.87994   AGTGATGCCGACAAA  CCGCCCGCGCCGT-GCG GACGGA CGCTACGCCGCGGACAG   GCGCGTCCGATAGGA  81 11
     BPP3421 NONE
     BPP3420 NONE
        argH 3689947 .. 3689982 -    -9  -3.90291   ACCTCCTGAAGTAAA   CAG-CCGG-GCGACGG TAGCGG CCGCCGCGCCGGTCCG    GATTCAAGCGCCGCC  73 29
     BPP3418 3688896 .. 3688939 - -10.8  -3.75665   GCAGACGCCATGAAA TCTTGCAGGCGCCAGTCCCC CTGC GGGGACAGACACCTGCGCGC CGGCTCAGTCGACCT  73 30
        metC NONE
     BPP3414 3684468 .. 3684526 - -18.7  -4.56597   TTCTTCGTTGAAAAA GGCCACGCGCCGCGGGCGCGGGCCGAACG CAA CCACCGGCGC-CGCCCGCGGCGC-CGGAC CTGCTCGAATCGGAA 100 66
     BPP3413 NONE
     BPP3412 3681360 .. 3681372 -  -3.3  -3.63627   CGTTCAGATGCGAAA                CGCCA CGG TGGGG                TCGGACCGGACCTTG  53 1
     BPP3407 3673982 .. 3674020 -  -6.6  -4.00042   CGCGCCATCAAACAA  TGCGGC-CGGCCCGCGC CATGCC GCGCGATCCATGCTGCA   ACCAGGGGACCAGAG  64 57
     BPP3406 3673271 .. 3673301 -  -9.6  -2.62184   TGTTTCGCGAGATCA       TCGGCCCGCAGG CGCAGGT CGAGCGGGCCGA       GCACATCCTGGCCGG  55 133
        betT NONE
     BPP3399 3663082 .. 3663119 -  -7.5  -3.24411   ATGCGGTCAAAGATA   GCGCAG-GCGCGGCGTGC CCC GCAAGACGCGCTCAGGGC   AGCCGGCAAGGCGCG  56 19
     BPP3398 3662096 .. 3662118 -  -3.3  -3.38046   TGGGTATCCGAAATA           TGCAGCACG CGCAT CATGCCGCC           TCCAGCCGCTGGCCG  48 16
     BPP3397 3661274 .. 3661288 -  -9.2  -3.14795   AAAGGTTCACGAACA               GCGGCA TCG CGCCGC               GGCGAGCGTCATCCG  59 34
     BPP3396 3660280 .. 3660290 -  -2.4  -2.66326   TGAACGGGAAATCGA                 CCGG ACC CTGG                 AGCGGTTCAGCGACG  38 212
     BPP3392 3657315 .. 3657350 - -27.8  -4.24326   AAACATGATTCAAAA    GCGTGAAAAGCCGCCC CGAA GGGCGGCTTTTCACGC     GCAGGCACAAAGGCC 100 87
        nuoA NONE
        nuoB 3656328 .. 3656344 -    -5  -3.05384   GGCGGCGCGATCGAA              CCGCGC CGCCC GCGCCG              GTGGTTCAGCGCGCA  45 31
        nuoC NONE
        nuoD NONE
        nuoE NONE
        nuoF NONE
        nuoG NONE
        nuoH 3649007 .. 3649030 -  -3.9  -3.62522   CAAGCCCTTGAACAA          CTCGGTCAGC AGCAG GCT-ACCGAA          AAAATCCTTGATCGC  54 68
        nuoI NONE
        nuoJ NONE
        nuoK NONE
        nuoL NONE
        nuoM NONE
        nuoN NONE
     BPP3377 3642182 .. 3642198 - -13.7   -6.3578   AGGCGAAAAAAAAAA              CCGCCTC GTG GAGGCGG              TATCGCGGAAGCGGC 100 50
        bfrD 3639641 .. 3639662 - -15.1  -4.98531   GCCGGAAATGAAAAA           CGGCCCCCC TTGC GGGAGGCCG            TCGGAGCGGCGGGGT 100 52
     BPP3374 3635580 .. 3635611 -  -5.7  -3.66178   CGCCGGAACTGGAAA      CCGGCCTCGCCGCG CATCT CGCCGCT-GACCGG      ATCCAGCAGGTAGTA  57 308
     BPP3369 3630533 .. 3630553 -  -5.3  -3.44146   TGGTTCGAGAAGTAA            GCCACGCAC AGG GTGCCTGTC            CCCGCCGGGATCCGG  53 105
        ispD NONE
        ispF 3624766 .. 3624803 -   -12  -2.64616   GCGCTATGTAGACGA  CCG-CAGCCGCTCGCGCG TGGC CG-GCATGCGGCTGACGG   TGTCGTTCGGCGTCA  61 205
     BPP3363 3622557 .. 3622585 - -13.1  -3.14564   GCAGCTGCGCATGAA        TGCCTACGCCACC CAT GGCGGCGTGGACA        AGAAGCGCTTCGAGC  68 275
     BPP3358 NONE
     BPP3357 3617108 .. 3617134 -  -6.4  -3.15249   CAGATCGGCCAGGAA         GGCCACGGCAAG GCC CTCGACTCGGCC         CACTGAGGACCGCTT  51 50
     BPP3355 3612003 .. 3612024 -  -2.9  -3.28447   TCACTCATGAGAATA           TCCCGC-GCC TAA GGCAGCGCAA           ATCCGAATATGGGTT  46 41
     BPP3354 NONE
        ligA 3608790 .. 3608809 - -13.6  -4.71426   TCGCCATCAACAAAA            TTGCCCGC TTTC GCGGGCAA             TTTTTTTTCGGCTGC 100 63
     BPP3348 NONE
     BPP3347 NONE
     BPP3346 3604643 .. 3604659 -  -4.3  -3.05471   AGTATCAAATAACCA              CCCCGAC CCC ACCGGGA              TCAACCCTAATCCGG  45 131
     BPP3345 3603270 .. 3603293 - -19.6  -2.62735   ACACGGCGCATACGA          CGCACCGGCC CTCA GGCCGGTGCG           AGGTGAAGCAGGAGA  93 101
     BPP3344 NONE
     BPP3343 NONE
     BPP3342 3599106 .. 3599123 -  -9.1  -3.01712   GTTCCTGGCCCAACA             TGGCGCC CACC GACGCCA              AGGCGTCGTGCCTGT  57 479
        pncB 3587387 .. 3587404 - -14.1  -4.17048   GGTTGGCGAAAACAA             GCCGGCC TTCA GGCCGGC              GGAAGCTGGAACACC  91 16
     BPP3328 3586829 .. 3586863 - -14.3  -2.73875   CGCCCGGCAAGATGA    GGGCG-TCGCGGCACC GGTC GATTCCGCGAGCGCCC     GTCCCCGGATGGAGG  69 155
     BPP3324 NONE
        trpB NONE
        trpA NONE
        accD 3578797 .. 3578828 - -14.4  -4.67353   GCATGCATGGAAAAA      TGACAACGCCCGGC CTGG GCCGGGCGTTCGCA       GGCACTGCCGGCGGG 100 46
     BPP3320 3578048 .. 3578067 - -12.8  -5.60993   GGGTTCAGAAAAAAA            CCCGCCAG TGCG CCGGCGGG             TTTGCAATGATTTGC 100 61
     BPP3319 3576712 .. 3576738 - -23.8  -3.92869   TCACTGACGCACAAA         GCGGGTTGCGGC AGC GCCGCAACCCGC         TTTTTCCTGCTGTGC 100 66
        rluC 3572095 .. 3572107 -  -4.1  -3.42809   AATACCACCAACGAA                TAACC CAT GGTCA                GGCCGTCTCCAGTTG  49 23
     BPP3316 3571324 .. 3571381 - -15.6  -3.27408   TCTTACCCAAATAGA CGGTGGCGTGCGCCGCGCTATTCCGTCGC CGG GCGACGG--CAGCGCG-CGCATGGCGCCG ATCCAGGTAAGACAG  80 75
     BPP3315 NONE
     BPP3314 3569192 .. 3569210 -  -4.4  -3.65827   CAATGGCGAGGGAAA             CTGGACGC GCG GCGGCCAT             GGCGATACCGACAGC  51 460
     BPP3310 3566775 .. 3566802 -  -7.6  -3.88291   GATGACTCCTAGAAA        CGGGCCGCATTG TACG CGATCCGACCCG         AGTTGATCTCAATCC  66 34
        rpmF NONE
     BPP3308 3565466 .. 3565482 -  -4.4  -3.14211   AGCTTTTTCCATCAA             GCGG-TG TCCC CAGCCGC              GCCGGGCGCGACGGC  47 5
        fabH 3564429 .. 3564476 - -11.9  -2.50816   TCGGTATGGAGGAAT GGCGG-CGTGCGCGGT-CGCGCA CAGG CGCGCGCAGCGCGCCCTTCCGCC TACATGCGGGCCAGC  61 25
        fabD NONE
        fabG 3562664 .. 3562697 - -12.3  -4.03234   GCGTTTCCACAGAAA     CGCGCGGCTGGGC TTGGATGG GCCGCGCCGCGCG      CTTCTCACTATTGCA  83 33
        acpP 3562216 .. 3562236 -  -4.5  -3.55563   ACGGCATTCCTGAAA            CCGCCCCGA TTC CCGGCGCCG            CCCCGAAGTGTTCGA  52 72
        fabF NONE
     BPP3302 NONE
        sigE NONE
     BPP3300 3559245 .. 3559258 -  -2.3  -3.54408   GCGCATGTAAAGCAA               CGGTG TCAT CAACG                TCCTGCTCCGGCGTC  48 20
        mucB NONE
        mucD 3556609 .. 3556633 - -22.9  -4.65895   CGGGCGAGCCAAAAA          CGAGGGGGCGC CAT GCGCCCCCTCG          TTGCGGCAACCAGCC 100 62
        lepA NONE
         lep 3553848 .. 3553861 -  -3.7  -3.17392   TAGCGGTCAATGGAA               GCGGC CAAT GCGGC                TCAAATCGCTGAAGT  45 3
        rncS NONE
     BPP3294 NONE
     BPP3293 NONE
     BPP3292 3550407 .. 3550437 -  -9.5  -3.01712   CGGCGTGTGGGAACA       GCCGACGGCGCAG TATTC CATCGCCGGCGGC       ACCGTGACCCTGCAA  59 253
     BPP3284 3542866 .. 3542891 -  -6.1  -3.01791   ACGTGCTGCCCAACA         GCCAGGTGGTGC TGC GCAGCACC-AGC         GTCATCGCCCAGTAC  48 280
     BPP3282 NONE
     BPP3281 3539186 .. 3539209 -  -8.2  -3.15544   CTGCAGGTTCATGAA          TTGGCCCCTGT TAG AC-GGAGCCAA          TTATAAGTAATATAG  56 98
     BPP3280 3538195 .. 3538211 - -15.1  -5.08088   AACGGGCAAGAAAAA              GCGCGCC GCA GGCGCGC              TTTCACCGGGACATG 100 52
     BPP3279 3537612 .. 3537629 - -14.1  -4.41895   AAGGCCCAAGCAAAA             GCGCCCC GAAC GGGGCGC              TTTTGCTTGGGCCTC 100 107
        prpE NONE
     BPP3276 NONE
     BPP3275 3533035 .. 3533055 -  -5.3  -2.88069   GTCAGACCATAAGGA            TAGCAGCCG GCA CGGGGGCTA            GGCAGCACGGCGCGC  46 23
     BPP3274 3530756 .. 3530786 - -14.7  -4.17089   TGCAAAGCCGGAAAA      GGCACGGGCCGGTC ATGC GACCGGCCCG-GCT       GGCTACAGGCTGACG  95 101
     BPP3273 NONE
        ltaE 3528769 .. 3528794 -   -14  -3.28712   GCGGGCGGCTGAGAA         CGC-GCCGCGC TCAGC GCGCGGCCGCG         CAATGCCCGCGTACC  75 10
     BPP3267 NONE
     BPP3266 NONE
     BPP3265 3522555 .. 3522572 - -14.1  -5.41143   CATGGGCGAAAAAAA             CGCCGGC TAAC GCCGGCG              CCTTACATACAAAAA 100 51
     BPP3264 NONE
     BPP3263 NONE
     BPP3262 3518533 .. 3518556 -  -2.3  -4.71828   AGTTGAGGAAGAAAA          TGCGGCAGGC GCCAA GCC-ACCGCG          TTCAATACGCGCCGC  74 27
     BPP3261 NONE
     BPP3260 NONE
     BPP3259 3514985 .. 3515042 - -13.4  -3.48276   CGGCCCTGGAGATAA CAGGGC-CGCCGCGCGGGC-GGC-CCG ACCGGCG CGGCGCCTGCATGCGCCGCGCGCCCTG CCCTACTTGCGGTCT  75 28
     BPP3258 3513885 .. 3513897 - -10.5  -3.36492   GGGGGAATGTCAGAA                GGCCG TCT CGGCC                AGCCACTGACGCCAC  65 7
     BPP3257 NONE
     BPP3256 3511062 .. 3511075 -  -3.8  -2.80307   GAAATTTGGATTATA               TCCG GGGAAG CGGA                CGTGTTGGGGTTTCC  41 176
        pyrG NONE
        kdsA NONE
     BPP3253 NONE
         eno 3506868 .. 3506914 - -14.3  -2.89055   CAAACGCGGTAGACA GCGGT-TTCCGGCCGGGCCGCG ATGC CGCGGCCTGGCCGGATTACTGA CCATTAACGCAGGTT  71 29
     BPP3251 3506416 .. 3506431 - -10.4  -5.86332   CCAAGGCAAAAAAAA              CTCCCC TGGC GGGGAG               TGTTGGCGCGTCCGG 100 74
     BPP3249 3503863 .. 3503883 -  -4.5  -3.04792   TGATCAGGCGCAAGA            GCGGCGTCA TTG CGGCGCCGG            GGAGCGACTGAGCCA  45 11
     BPP3248 NONE
     BPP3247 3502630 .. 3502657 -  -6.2  -3.39784   CCAGGCCGAACAACA        CGCGCAGCGCCTG GCC CAGG-GCTGGCCG        GGCGGAGCCGGGCCG  55 288
     BPP3231 NONE
        sdhC NONE
        sdhD NONE
        sdhA NONE
        sdhB 3481473 .. 3481483 -  -6.8  -3.01906   CCAATAAACACTAGA                 CCGT ACG ACGG                 ACCATCAGTTCCTTG  51 10
     BPP3226 NONE
        gltA 3479809 .. 3479822 -  -9.5   -5.4505   GCCGGCAAGAAAAAA               CCGCC CGAA GGCGG                TTCTTTCAGTGGACG 100 54
     BPP3224 NONE
     BPP3219 3471511 .. 3471529 -  -5.2  -4.42081   AACATAAAGGGAAAA             CCCGCAAT TTT ACTGCGGC             CCGCTTCCCTGCCTG  72 16
        odhA NONE
        odhB 3464886 .. 3464927 - -13.5  -3.74693   CCGGATTCGACGAAA CCGGCAGGGCCGCC-GGGCG GGC CGCGATGGCGGCCCAGCCCG TGGCGGCAGCGACAG  79 73
        odhL NONE
     BPP3214 3462024 .. 3462040 -  -3.5  -3.14132   GGCCTGCCGGAGGAA              GTCGCCG CCA CGGTGGC              CTTCCTGGCTTCCGA  45 114
     BPP3212 3460178 .. 3460203 -  -6.9   -3.6968   GCAGAAGCTGAACAA         GACCGTGCA GGAGGTGG TGCACAGTC          CGCAGGTCAGCAAGC  61 190
        fecI 3456648 .. 3456681 - -14.5  -3.14344   CAGGGCGCCCAGGAA     TACGCGCCGGCGCCG GCCG CAGCGCCGACGCCCA      GGCCCGCCAGCAGAC  76 286
        bfrH NONE
     BPP3205 NONE
     BPP3204 NONE
     BPP3203 NONE
        trpS 3449603 .. 3449631 - -19.6  -2.53876   GCTGATCGCAACGCA       GGCGCCGC-CCCG TCAT CGGGTGCGGCGCC        TGCGTCGTTGCCCCG  93 67
     BPP3200 3444940 .. 3444958 - -11.6  -3.91911   CGCAGTCCAAGGAAA             GCCCGGCC CCA GGCCGGGT             TTTCCTTTTGCGCGG  81 44
        rluD NONE
     BPP3197 NONE
        phbC 3440536 .. 3440555 -  -4.8  -3.61894   AACGCCCGCCAAGAA            TGCCGGCC TTGC GGCCCGCG             CGCGTACTCAAACCG  52 33
        phbB 3439711 .. 3439739 -  -9.6  -3.04263   ATTTTACGTGTAATA       CCGGGCGTCCG CTTCCCCC CGGAC-CCCGG        CCCCCTCCGAATGCG  57 44
     BPP3194 3439035 .. 3439054 - -16.4  -4.24204   GACTCATACGGAAAA            GGGGCGCC CGTG GGCGCCCC             TTTTCCTTCAGCCAG 100 51
     BPP3193 NONE
     BPP3192 NONE
     BPP3191 NONE
     BPP3190 3435683 .. 3435697 -  -8.5  -2.70932   TGGCGGGCGGAACCA               GGCGC GGACA GCGCC               CGGCAGAGGTGGCGG  52 74
     BPP3189 3434651 .. 3434662 -  -2.2  -3.38046   TCCTGATGGCAAATA                CCTG CCGT CAAG                 AATACGAAAACTTGC  46 150
     BPP3188 3433189 .. 3433230 -  -7.9  -3.89354   GGTCGAAACGAACAA TGGCGTGGTGACGCTGACCG GTA CGGTCGGCACCGCCAC-CGA GGCGGATCAAGCAGC  67 200
     BPP3182 NONE
     BPP3181 3423853 .. 3423894 - -18.7  -3.55323   AAAAACCTGACACAA CCTTCCGGTGCCTGTCCCC GCAT GGGGACTGGCACCGGCAAA  CTTCCCAGGTGCCTG  95 105
     BPP3179 3421816 .. 3421837 -  -2.1  -2.87132   GGCCGCCCGCAGACA           TGCCCGCGC CGTT ACGCCTGCA            ACAAGGCCCGCAGTT  40 15
     BPP3178 3420518 .. 3420546 -  -6.5   -2.7728   CGGAAATTGCAACCA        TTTCCGCGCCACC CTT GGCGGCGCGCCGA        ACCCGGCCGGCGCTA  47 38
     BPP3177 3419525 .. 3419535 -  -2.4  -3.14564   CGACCGGCCCACCAA                 GCCG TCA CGCC                 TGCTGCCCGACCAGC  43 480
     BPP3175 3417041 .. 3417060 -  -7.8  -3.62046   CCAGCCGGCCAACAA            CCGCGC GATCATGG GCGCGG             CCCCGCCTTCGCGCA  60 334
     BPP3164 NONE
     BPP3163 NONE
     BPP3162 3402925 .. 3402948 - -10.2   -3.1855   CGCGCCAATATGGAA          TGC-GGCCGGC ATA GCCGGCCCGCC          GCGCGTCACGCCGCC  62 31
     BPP3161 NONE
        gabD 3399831 .. 3399852 - -18.7  -3.17075   GCCGCCTGAACGCAA           CGGCCCGCC TGAC GGCGGGCCG            CTTTTCGGACCGGAT  90 47
     BPP3156 3394978 .. 3394988 -  -2.4  -3.57144   TTGTTCATCTGGAAA                 CTGC CTT GCTG                 TCGTGACCGTGCCGG  48 49
     BPP3155 3393597 .. 3393619 -  -3.2  -3.03124   CGTCATGCCGGAACA           GGCCCTGGAC ATG GTGCTGGGCT           ACGCCTGCTTCAACG  43 480
     BPP3151 3389565 .. 3389617 - -12.7  -3.60818   GCAAAACGCTGGAAA GCCTCGCGCGTCGGCGTGCAGGCGC TGCAG GAG-CTGAACGCCGTC-CGCGAGAC CCACGGCGCGCACGA  74 186
        gyrA NONE
        serC NONE
        pheA 3370260 .. 3370302 -  -4.1  -3.86816   TGCAGAAAAACAATA TGGCAGC-GCCG-GACGGA CACACGC TCCGTCACGCCGGCCGCCT GGTGTGCGTCAACCA  57 51
        tyrA NONE
        aroA 3367998 .. 3368011 -  -3.1  -3.36515   GCGGATGCGGAAATA               GCCATG GGG CA-GGC               GCCGTTCAGTCCCGC  48 31
         cmk 3367319 .. 3367329 -  -6.8  -3.91716   GTACTGCCCAAACAA                 CACG CGC CGTG                 GCTAGGCGCGCCAGA  66 27
        rpsA NONE
        ihfB 3364998 .. 3365027 - -16.6  -5.00616   GCCGGCCCGAAAAAA       CAAAGCCCCTTG AACAAG CAAGGGGCTTTG        CCGGTACAACGCCAA 100 67
     BPP3126 3364545 .. 3364559 -  -5.6  -4.72272   TCTCGGTAGGAAAAA               GGGACA CGG CGCCCC               GGGTTACAGCGGCGA  81 29
     BPP3125 NONE
        rfaE NONE
        rfaD 3360925 .. 3360937 -  -6.2   -3.2794   TTCGAGCGACAGGAA                GCGG CCTCC CCGC                TGGCGCTCTTCGATG  53 461
        cysM 3359381 .. 3359430 -   -17  -3.01712   CTTCCTGGTCGAACA TGGCTGGCAGCGCGGCCTGC-CG GTGTT CGCGCCGGTCGCGCTGCCGGCCG ATCCGGCGCCGCTGG  82 357
     BPP3118 NONE
        etfB NONE
        etfA 3355830 .. 3355849 - -16.4  -6.06723   TGGCCGAAAAAAAAA            CCGCGGGC GACA GCCCGCGG             CTTTCTCTCTGCGTG 100 52
     BPP3115 NONE
     BPP3114 3353032 .. 3353047 - -11.8  -5.96521   ATGAACCAAAAAAAA              CGCCCC TTGC GGGGCG               TTCTCGCCGAAGCGG 100 46
     BPP3112 3351205 .. 3351234 - -12.8  -2.87344   CAGCGCCGGCAGATA       GCGC-CGGCGGGC AAACA GCCCGGCGCGCGC       TTCAGTCATCGCGCA  66 27
     BPP3111 NONE
     BPP3110 3349655 .. 3349666 -  -7.2  -3.72576   TGCTGCTGCAGGAAA                CGCG CGAG CGCG                 GCTACGCGGTGTGCG  64 429
     BPP3108 3347841 .. 3347861 - -10.4  -3.29144   CCACTGCTCGGACAA           GCCCGC-CG CCAC CGTGCGGGC            AACGATGTCGACGGC  63 205
     BPP3103 3344751 .. 3344769 - -13.8  -4.89063   CGAGTGAAAAAGAAA             GCGCGCGC AGC GCACGCGC             CCCTTGCGGGCGCGT 100 58
     BPP3102 NONE
     BPP3101 NONE
     BPP3100 NONE
     BPP3099 3340321 .. 3340372 -  -2.2  -4.59773   GGTGACGCTGAAAAA GCTGGACGGCTACGC-GCCGGTCCT GGTCG AGG-CCGCCCGCG-AGCTGTCGCGC CGTATTGGCGGCTAA  70 48
     BPP3095 NONE
     BPP3094 NONE
     BPP3093 NONE
     BPP3092 NONE
     BPP3091 NONE
     BPP3090 3330522 .. 3330549 -  -5.4  -3.01712   GTTCCTGCGCGAATA        CGGCTCGCTGCAG GAC CCGCTGCC-GCCG        CGCTACTACGTGCCG  46 453
        dadA 3326936 .. 3326950 -  -2.7  -3.14881   GAATCGGGTCACGAA               GCTCC GGTCG GGCGC               GCGCCGCGCCTGTCG  44 84
     BPP3085 NONE
     BPP3084 3323131 .. 3323167 -   -13  -2.53995   ATCCAGCTCAACTGA   CTG-GGGTGCCTGTCCC CGCG GGGACAGGCACCTGCTG    GATGCTTGCCTCACC  67 36
        phaA 3318782 .. 3318795 -  -2.3  -3.01918   CCAGGGCATAAACGA               CTTCC ATCA GGCAG                GACTCCCGGTTTGCG  41 18
        phaC NONE
        phaD NONE
        phaE NONE
        phaF NONE
        phaG 3315624 .. 3315649 -  -8.2  -2.70932   TCGCTCCTTGAAGTA         GGCGGC-GGCC GTCAT GGCCTGCCGCT         GACCTTTCTACCATA  52 115
     BPP3076 3315004 .. 3315019 -  -4.6  -2.84454   ATAAAGGACTTAAAG              GGTCGG ACAG CCGACA               TTTTGCCTGAATGCG  44 90
     BPP3075 NONE
        cumB NONE
        ldcA 3312522 .. 3312547 -    -6  -4.15044   CCCTGCTGGAAGAAA         CCGCCGCCCG CATCGC CGAGCAGCGC          GCCAGCGCCGACGGC  69 119
     BPP3068 3305977 .. 3306014 - -18.4  -3.28924   TACCTGTCGTTATAA   GCACGCCGCGGGCGGCC GGCCA GGCCGCGCGCGG-GCGC   CCCGCTTACGCCTCG  93 31
     BPP3067 3305034 .. 3305057 - -17.4  -2.61695   GGGATCGGCAAATAG          GCCGCGGGCC GGCG GGCCCGCGAC           ACGGTATCGGTATGA  80 57
     BPP3066 NONE
     BPP3065 3303209 .. 3303231 - -11.9  -3.15544   GGTCATGGCGATCAA           GGCGCGGGC GCCAG GCCCGCGCG           TGGTTCAGACGTATT  66 30
     BPP3064 3302333 .. 3302355 -  -6.2  -2.78463   AGCGTGTGCATCATA           CGGCGCCA TTGTACG TGGCGGCG           CGCCGGATACCCCCT  47 39
     BPP3063 3301719 .. 3301764 -    -9  -3.09492   CGGCGAAGGCGAACA GGCCTGAGGCCGCGGCGGGCCTG GCT CAGGCCTGC-ACGTCC-CAG-CC GCCGCGCCCGCGGGT  59 5
         gcp 3297460 .. 3297511 -  -4.2  -3.95324   CATCGGGAAGAAGAA GTAACCCACTCAGGAGCCTGCCCC CGCG GGGACAGGCCCCCCGTCAGCCTAC CCGGCCTGGATATCC  59 22
        surE NONE
         pcm NONE
     BPP3055 NONE
     BPP3054 NONE
     BPP3053 3292723 .. 3292750 - -21.3  -3.75153   GCGCGCCAACGCAAA        CGCCCCGGGGC GTTGCA GCCCCGGGGCG         TCATTCCTGCGGATC 100 49
     BPP3052 3291680 .. 3291733 - -14.8  -3.55444   GGGCCATGCCGGAAA CGGCTGTCCGAGCGGACGCCCCGTCC CCCACC GGACGGGACGTCC-C-CGG-CAG-CG CCTCAGAAGGTCCGC  81 28
        rumA 3289731 .. 3289758 - -14.2  -3.24017   AAGCGTAGAATGGAA        GCGACGCCTTCCA TGC CGGAAGGCG-CGC        AACCGGCCCGCCGTC  75 484
     BPP3049 3289343 .. 3289397 -  -8.2  -3.52877   ATGAAGAGATGATAA TCGTTGGCTATCAATTAATCAAATTT AAT AAATCCAATCAATTGATAGCCATAAA CAATCGACTGCTCAA  62 47
     BPP3048 3288522 .. 3288545 -   -21   -3.6215   CGAAGGGAGGGGAAA          GCCGGCGGCG GCAG CGCCGCCGGC           CAGGCATCAGGCCAG 100 32
     BPP3047 3286838 .. 3286858 -  -8.1  -3.65902   CTGACCGTACGCAAA            CCCGCCGCC GAC GGCTTCGGG            CTGCACGGCAGCGGC  60 170
        ppiD 3283039 .. 3283085 - -20.3  -4.87626   GCCGAACAGGAAAAA GCCCGGCTGGTGCCG-TTCCTC ATGG AAGGAATCGCCACCAACCGGGC CATGTTCCAGGCCGA 100 116
     BPP3042 3281449 .. 3281473 -  -7.7  -2.78384   TTGCCGCGCAGTACA          TCGCCACCCGC AAG GTGGCCGGCGA          CGATCCCTATACCTC  49 408
     BPP3040 3279832 .. 3279881 -  -6.3  -3.64703   GTTTCGTCAGGGAAA TCCCCTAGGCGCTTGCG-GCGCC CGAAGC GGCGAACGCAGGC-CCTTGGGGC TAGCCGGCGCCGATG  59 25
     BPP3037 3277718 .. 3277735 -  -4.1  -3.76125   CCACCGGAATGGAAA             TGCCGAT CAGG ACCAGCA              GCAGGATCAGGGCGG  57 47
     BPP3032 3274294 .. 3274316 -   -22  -2.53876   CTCGATGGTAAGGGA           CGGGCCGGCG CAC CGCCGGCCCG           CCGGATGGTTACCCG 100 34
     BPP3031 3273368 .. 3273380 -  -2.7  -3.51232   CGTTGGCGAAATGAA                CAACA TCA TATTG                GAATGGACCGATGCC  49 118
        bvgR 3272289 .. 3272313 -  -9.9  -5.24129   GCGCTGGAGAAAAAA          GCGCAAGGCCA GGC TGGCCCCTCGC          CCGAAATCGACGGCC 100 176
        fhaB 3256740 .. 3256759 - -13.6   -4.6971   GAAATTTCAACAAAA            GCCCATCC GAAA GGATGGGC             TGCAATAGGGTGGAA 100 125
        fimB NONE
        fimC 3252221 .. 3252252 -    -3   -3.9941   CCCCGCAGAAGGAAA     TTACGCGCGCGGGC ACGGCG GCCCG-GCG-GTCA      GCGAATATCTGGCCC  58 23
        fimD NONE
        fhaC 3249357 .. 3249376 -  -5.6  -3.01712   CTGGCTGCCGCAACA            CATGACGC TGTA GCGTCGCG             GCCGTGTTCTCGCCG  47 44
     BPP3013 3241053 .. 3241081 - -14.6   -3.6106   CGTAACAGGGGGAAA       GGC-CGCGCCCCGC CCG GCGGG-CGCGCGCC       GATGCATGATGGATT  81 40
       oplaH 3237299 .. 3237356 - -16.2  -2.71712   CGCCTTGTTCGAAAT GCGCGATGGCGGGCTGACCCTGCAGGT GCATG ACCGGCGCGACCAGCCCGCCTT-GCGC GTGACGGTGTGCCCG  77 63
        glnH NONE
        glnP NONE
        glnQ 3233793 .. 3233814 -  -8.8  -3.05844   CGGCCGACGCCAATA           TCGTGCAT GTCACG ATGCACGA            CGACGCGGTTTCCAC  55 165
     BPP3002 3227981 .. 3227992 -  -4.4  -3.35679   GGCCGCCAGCGAGAA                CTGA AACC TCAG                 CCGCGTCCCACGAAC  51 22
         amn 3225224 .. 3225234 -  -3.2  -3.89614   GCCAAGGGCGACAAA                 GCCA ATC TGAC                 CAAAGCCGAGCGTAA  58 441
         rph 3222468 .. 3222494 - -12.2  -3.05384   GCCGGCCTCACCGAA         TTCGACGCCGCC CCG GGCGACGCCGAG         GTGGCGGCGCTGCGC  66 458
     BPP2993 3220264 .. 3220290 -  -9.3  -2.53263   GGGATCCGCAAGTGA         GGCTAAGCCGC GCATG GCGGCGTCGCC         GCCATTATGGGCAGG  54 65
     BPP2992 3218304 .. 3218349 -  -9.1  -2.54634   GCCGACAGCATCAAG CGCCACTGCGACGCGCGCCG-CG ACTT CGTCGGC-CACGTCG--GCGGCG ATGACTTCGTCGTCA  54 232
     BPP2990 NONE
     BPP2989 3214736 .. 3214758 -  -5.4  -4.16842   CCGACTGGCAATAAA           CAGGCAAGCA AAA TGCGCGCCAG           GTCCCGCACTCCTGG  69 133
        glnA 3213214 .. 3213266 - -22.1  -3.11634   CGTCATAGGAGGCAA CCGGGACG--GCGCGGCGGGCGGGCC GCGA GGCCCGC-CGCCGCACAGCCTCCCGG ATTACAGGCTGTAGT 100 27
        glnL NONE
        glnG NONE
     BPP2984 3208808 .. 3208830 - -11.9  -4.56597   CGCGCCGTGGAAAAA           TGGGCGCCG GCTGG CGGCGCCCG           TCTCACTTTACGGCA 100 33
     BPP2983 3207805 .. 3207832 - -10.4  -3.01791   AGCCCTGGTGGAACA        GCGCCTGCAGGC GTTC GACCGCGGGCGC         TAGCAGGGACGCGGC  60 48
         fpr 3203077 .. 3203090 -  -9.5  -5.27335   GCGGCCAAAGAAAAA               CCGCC CGAA GGCGG                CTTTTCCTGGCGGCG 100 48
     BPP2977 NONE
     BPP2976 NONE
     BPP2975 3196919 .. 3196950 -  -4.3  -3.55761   TAGGCATTTGCGAAA      GTGGCCCGCCC TCAACCATTT GGACGAGCCTC       GCGTGCCATTGCGCC  52 104
     BPP2974 NONE
        recG NONE
     BPP2972 3193296 .. 3193322 -  -9.4  -3.14132   CGCGTGGTCGAGCAA        GCCCTGGCCGA GCATTT CCGGCC-GGGC         TTCGCCACGCCGGCC  59 58
     BPP2970 3190767 .. 3190796 - -18.6  -2.67316   GAACGCAACAAGGCA       GC-CCGGCGCGGC GCCCG GCCGCGCCGGCGC       GCACTCAGCCCGAAC  87 30
         dps 3190160 .. 3190179 - -13.6   -5.7946   CCGGCAAGAAAAAAA            CCGGCATC TCTC GATGCCGG             CTTTTCTTCTGCGCG 100 48
        kpsM NONE
        kpsT NONE
        wcbD NONE
        wbpT NONE
        vipC NONE
         wza NONE
        wbpO NONE
        wbpP 3174767 .. 3174790 -   -11  -3.28712   GCCCGGCGGCCAGAA          GCGCCGGT AGCGGGTG ACCGGCGC           GCCCAGCAGCTCCGT  66 82
        wcbA 3172817 .. 3172835 -  -5.2  -3.13403   CGCCCTGCAGGAACA             GGAACGAG GCG CTCATGCC             ATGCTCCGGCTCATC  49 36
        wcbO NONE
        wcbP NONE
        wcbQ 3169283 .. 3169310 -  -6.9  -3.66178   GTCGGCAACTCCAAA        TCGACCGCGCC TAGCCG GGCGGGGCCAA         CCCCATGTGCCGCAG  61 8
        livJ 3157494 .. 3157518 - -11.3  -3.29144   GGAGGTGTTCGAGAA          GCCGGCCTCGA CCT TCGTGGCGGGC          TTCATCGGCTCGCCG  66 503
        proC 3152488 .. 3152508 -  -5.3  -2.53263   GCGACGCCGAACTCA            TCGGCCGAA CTC CTCGGCCAG            CTCGCGCGACCGGCG  44 2
     BPP2942 3151819 .. 3151829 -  -3.2  -3.53811   GGGACCCCGTCGAAA                 TGCG TGA CACA                 TGACGCCGTGAATTG  49 103
        livJ 3150438 .. 3150474 -   -13  -2.71791   ACTCGTGCTCCAAAT    GGCTCCGGCTCCGG TAGTGCGAC CCGGAGCCGGAAAC    CTGGGCGTACGTTGA  67 72
        livH NONE
        livM NONE
        livG NONE
        livF 3146745 .. 3146787 -  -8.4  -3.75665   GCAGACGCCATGAAA TCCTGCAGGCGCCAGTCCCC CATGC GGGGACAGGCACCT-C-GGC CTACCCGCCCAGATA  65 26
     BPP2934 NONE
     BPP2933 3142877 .. 3142915 -  -4.4  -3.53012   TCGGCCGCGGCGAAA   GCATGCTGACCACGATGT TCT ACATCGTGGCAGGCCAAC   TGGTGTGCAGCGCCG  52 340
     BPP2928 NONE
     BPP2927 3139371 .. 3139429 -  -2.9  -4.56597   GCCTTGCGCCAAAAA TCCCATTGTGCCGCAC-GGGCCGCGCGGC CGG GCCG-GTAGCCCTGCGCCCGGCAAGGGGA TCAGGCTGCCGCGGG  69 76
     BPP2926 3138457 .. 3138489 -  -9.7  -3.06671   AGATCGACCGCAACA      TGGCCATGCTGGGCG TGA CGCGCTGCACCGCCA      TGGCGCCCGGGCTGC  59 67
     BPP2914 3128492 .. 3128520 -  -6.5   -2.9348   TGTAAATTTTACATA        GGGTGTAGCGCGG TCG CCGCGCCCTAGCC        GCCGTGCTACGCGTC  48 32
        arsC 3126469 .. 3126500 - -24.5  -3.90112   CGGCCGTCAACGAAA      GCGGCCTGGCGCG TCTTGC CGCGCCAGGCCGC       AATCACTCGCCCTCA 100 70
     BPP2908 NONE
     BPP2907 3122162 .. 3122193 -   -10  -2.81547   CCTGCAGATCAACTA      TGCGCTGGACGACC GCCA GGCCGCGCAGCGCC       TGTTGCCGCTGGCCG  56 306
     BPP2901 NONE
        pdxK 3116866 .. 3116878 -  -4.8  -2.75992   CGCGAGGTAACACGA                CGCT ACCTG AGCG                GCCCCGCCAGCAGCA  43 15
     BPP2899 3113343 .. 3113376 - -18.1  -2.58544   GTGGACCCGGACAAC     CGCCGCGCCGTG-GAC TAC GCCGCGCGGCGCGGCG     CGCTGGCCAGTCTCG  85 444
       glgX' NONE
     BPP2894 3106798 .. 3106832 -   -12  -3.31144   CGCCGAGCGCCACAA     CGAGGCCAACGGCG AGGACGG CGCCGACGGCCACG     GCGAGAACTACAGCA  70 77
     BPP2888 3094242 .. 3094266 -  -3.6  -3.03124   GCTGATCCGCGAATA         CATCGACGCGGA AGA CCCGCG-C-ATG         CCCTTGTCGGATGTG  43 183
     BPP2886 3091299 .. 3091319 -  -4.6  -4.65895   CGCCGGACGGAAAAA           GGC-CGCTG ATCG CCGCGCGCC            GGTCCGCGTAGGGGC  75 245
    BPP2883A 3088517 .. 3088533 -  -3.6  -3.30124   GTTGAGTTGTTATAA              GCGGAC TGACC GTCCTC              AGCCGGGCGAACCGG  47 24
     BPP2883 3086863 .. 3086920 -  -3.1   -4.2679   GAATTTGCACGAAAA CGATCTCCTACGT-GCTGCGCGGCGCCA TGG CGGCGCCGCGCGGCGACTCAGTTCTTGG ATATTCCCCAGAATA  63 15
     BPP2882 NONE
     BPP2881 NONE
     BPP2880 NONE
     BPP2879 3082051 .. 3082069 - -17.4    -5.252   CATGGCCATAAAAAA             GGCCGGCC AGC GGCCGGCC             CGCAGCGCGTCGCGC 100 42
     BPP2878 NONE
     BPP2877 NONE
     BPP2876 3078257 .. 3078284 -  -3.2  -3.14132   CCTGCGCGGCATGAA        CCGTCAGGGCCG ATAC CAGCGCCGGCAG         GAAGGCCCCGCTAGG  44 36
     BPP2875 NONE
     BPP2874 NONE
     BPP2873 3074963 .. 3074988 -    -6  -4.15044   TCCTGCGTGAAGAAA         CGCCTGCCGA GGCTTA TTGGCTGGCG          TAGAAACTGACCAAT  66 13
     BPP2872 NONE
     BPP2871 3073487 .. 3073518 -  -8.7  -2.94218   ATTTTTGATTATAGA     GGGTCGGCAG-GCCG ATGC CAGCGCCGCCG-CCC      TACTCCTTGCCCGGA  54 25
        alaS NONE
     BPP2869 3070538 .. 3070565 - -21.4  -3.01712   GCTCGCGCGCCAAGA        CAAACGGCCCGC TTGC GCGGGCCGTTTG         CTTGCCGGCAGGCGC 100 41
        rpsP 3069235 .. 3069253 - -10.2  -4.55295   TTGCGGACAAAGAAA             GCGCTGGC ATA GGCAGCGC             TTTCAAGAAATGCAG  89 139
        rimM NONE
        trmD 3067418 .. 3067430 -  -9.1  -4.08216   CGAGTCGGCCGAAAA                CAGCG TGG CGCTG                CGCTGCGGGCTGGCC  72 400
     BPP2860 3063038 .. 3063064 - -23.8  -3.17075   GGCGCCTGAACGCAA         GGAACCCCCGGC GCG GCCGGGGGTTCC         TGCCCATGGCAAGCG 100 85
         ndk NONE
     BPP2857 3057968 .. 3057999 -  -7.8  -2.55213   GATCGAGCGAATCGA      CCACGGCCTGGGCG TCGG CGCCCAGCATGCGG       GCGTAGTTGCGCACC  50 252
        ispG NONE
        hisS NONE
     BPP2853 NONE
     BPP2852 NONE
     BPP2851 NONE
        his1 3050711 .. 3050725 -  -9.2  -2.52464   GTTTGTTTTAAGTGA               CGGCAC AGT GCGCCG               AAATCAGTACTTACA  54 117
         hfq 3050386 .. 3050415 - -17.2  -4.36595   GAGCCAAAGCGAAAA       TGCCCGCCGGCGC TGGCC GCGC-GGCGGGCA       ATCAAGGGTAATGCT 100 53
        hflX NONE
        hflK NONE
        hflC 3046935 .. 3046964 - -19.3  -4.98531   TGCCCAAACGAAAAA       CGGCTGAGAGGGC GTAA GCCCGCTCAGCCG        TATGCGGAATGTTTT 100 122
     BPP2845 3045659 .. 3045669 -  -6.8  -2.55896   TTTACGAATCAATAT                 CGAG TTT CTCG                 GGAAATCCGGAAATC  47 76
        purA 3044310 .. 3044343 - -18.1   -3.9461   CCTGGCGAATAATAA     CCG-AGGCCGCGCCAC AAC GGGGCGCGGCCCGCGG     CGCCCTACCCCTTGA 100 30
     BPP2843 3043513 .. 3043523 -  -3.2  -3.23452   ATGGCGACAAGCTAA                 GACA ACT TGCC                 GCATCAGTAGCACAG  46 197
        rpsU 3043169 .. 3043198 -  -6.5  -3.16055   CAAATCCTGGATGAA       TGATTCTGGAATC AATA GATTCGGGAATCA        GGCATCAATACAGGC  51 30
        dnaG 3040879 .. 3040924 -  -5.4  -4.24002   CCGCAAACCGCAAAA GGCCATGCGCCGGC-CCGGCAC ATGA ATGCCGCCACCCGC-CATGACC CTGCGCACCGCGCGT  69 233
        rpoD 3038034 .. 3038055 - -15.9  -5.27023   ACGCGAAAAAGAAAA           CAGCCGCCA TTGC TGGCGGCTG            TAGGTACCTGATTTC 100 141
     BPP2839 NONE
     BPP2838 3037193 .. 3037214 - -15.9  -5.07652   CGCCGGAAAAGAAAA           CAGCCGCCA TTGC TGGCGGCTG            CGGAAGGACTTGCAC 100 75
     BPP2837 3036394 .. 3036415 -  -3.5  -3.54307   AAGAGTCCTTGCAAA           TCCGCCGCC ACAT GGCGGCTAC            CCCGATACCACGGAC  51 130
     BPP2836 3035842 .. 3035853 -  -5.8  -3.21099   CGCGGCGATCAGGAA                GTCG TCGC CGAC                 GCGCTGCGCCGCCGC  50 141
     BPP2834 3033968 .. 3033984 - -10.1  -3.01712   CGCCCTGCCCGAAGA              CCAGCGC AAG GCGCTGA              TCGCCAAGCAGCGCG  59 231
     BPP2827 NONE
     BPP2826 NONE
     BPP2825 NONE
     BPP2824 3025127 .. 3025140 -  -2.4  -4.25658   AGGCGATGAAAATAA               TCGT TGTCAT ACGA                GGCGTTCCCGTCGTG  62 43
     BPP2823 NONE
     BPP2822 3023622 .. 3023656 - -11.2  -2.73875   TCTGCGGCAAGACTA     GCGCCAGGCGGCGCGC AAG GCGCGCCGCCCCTCAT     GCCTGGACGATCAGC  60 22
     BPP2816 NONE
     BPP2815 3014116 .. 3014130 -  -8.5  -4.05788   CGCCGGGAAAGGAAA               GCCGC GCCGG GCGGC               TAGTCGACCTTGGCT  72 25
     BPP2814 3012721 .. 3012751 -  -4.5  -4.17523   AAATAATGCCGAAAA       CGGTCTCCACCCC GTTAT GGGCAAGAGTCCG       CGACCAGATGCCCTG  66 69
        gabD NONE
     BPP2811 NONE
     BPP2810 3007214 .. 3007240 -  -6.4  -3.59315   TGAACCAGGCCGAAA         TGGCGCGGCTGC GGC GCAGCGCCGGCA         ACTGAACCGCCGCGA  56 77
     BPP2807 3004747 .. 3004791 -    -4  -3.53811   GGCATTGCCCTCAAA CTGGCGAGCCGGTGACGCGGC GCAG GCC-CGCCCTCAGGCCGCCGG CAGCGCGCAGGCCGG  51 14
        hmgL 2999472 .. 2999486 -  -5.6  -2.62263   ATGCCGCGCACAGCA               TTGCCG CGC CGGCTA               CGCGCCCCAAGCTCC  44 78
     BPP2800 NONE
     BPP2785 2983646 .. 2983669 -  -7.3  -3.17194   ACGTGGCCAACTGAA          CGCGCCCGC TCAGGT GAAGGCGCG           CACCGCGTTGGCGAT  52 11
     BPP2776 2975127 .. 2975177 -  -6.6  -3.44146   CGCCGCGAGAACGAA GTCCTGATGCGCGCGCTGCGCA AGTTCGA TGCGTCGCTGGCGCAACAGGTC AGCGGCCCGCCGGCG  55 150
     BPP2766 2965454 .. 2965510 -  -8.4  -2.52464   TTGCCGCGCAACGCA TCGGCGAGTCGCCGCTGCTGGCGCCAC GCAG GCGCCGCCAGCCGGCGCGGC-CGCCAT CCTGAGCGGCGTTGC  51 77
     BPP2763 2962639 .. 2962668 -  -4.1  -3.05963   ACGCGCACGGCAACA       TCACCGGCGGCAC CTCG GTGCTGGCCGCGA        TCCGCACCATCATCC  43 432
     BPP2758 2957252 .. 2957268 -  -6.5  -3.18023   CCAGCACCATGAACA              GCGGC GCCATCG GCCGC              GTCACCCCGCCCACC  51 484
     BPP2756 NONE
     BPP2755 2955176 .. 2955194 -   -16  -5.00884   ATGGCGTCGAAAAAA             GGCAGGCG CAG CGCCTGCC             GGCCCTGCACGTAGG 100 100
     BPP2753 2952376 .. 2952388 -  -9.1  -2.72344   GCCGACGGTGAACGA                CAGCG GCG CGCTG                CTGGCGCTGGCCGGC  55 417
     BPP2751 NONE
     BPP2750 2948711 .. 2948737 - -22.3  -3.05384   GCGTGCGCGACGCAA         GCGGGCGCGGG GCCTG CCCGCGCCCGC         CCGCGCCTACTTGCC 100 32
     BPP2748 2944921 .. 2944976 -  -6.7  -2.73468   CAATATCCTCAAGCA TGCGCGCGCGCGCCGCCT-GA-CCGTG AGCA CCCGGCTCGAGCCTGCGCACGCGGTCA TCACCATCATCGACG  46 202
     BPP2740 NONE
     BPP2739 NONE
     BPP2738 2933867 .. 2933903 -  -8.5  -3.90856   AACGGTTCAACGAAA    CCACCCTGCTGTGCCTG TAC CTGGCCCAGCAGCGCCG    CTACACCATCGTCAG  70 440
     BPP2730 NONE
     BPP2729 NONE
        caiD NONE
        paaG NONE
     BPP2726 NONE
     BPP2725 2919912 .. 2919940 -  -2.1  -4.26076   TCATGGGCAGGAAAA        TCTCCGGCAGGTG CCG CGCCAGCCAGGGG        TCCTGTTCCATGTGG  62 427
     BPP2723 NONE
     BPP2722 2917198 .. 2917232 -  -9.1   -3.0263   ACGACCGCGCCAAGA     TCGTGACCAGCCGGC TCGGC GCCGGCCGGTTCCGG     GTGGCCGGCACCGCC  55 341
     BPP2713 NONE
     BPP2712 NONE
     BPP2711 2906169 .. 2906181 -  -4.8  -3.01712   CGCGGGGGTGGAAGA                CTGG GCGCG CCAG                CACGATATCGTACTG  46 363
     BPP2709 2904852 .. 2904886 -  -2.7  -3.82378   ATTGATCGAGAAGAA    GTCCATCGTGCACGCG CTGT CGC-CGCACGGTCGGC     GCGTCACGGTCAGCA  56 333
     BPP2707 2903377 .. 2903426 -  -6.1  -3.14132   CCCGCCGGTCAGCAA GGCCCGTGCCCGCGCGCGCCGGCC GGG AGCCGGCGC-CGCCGCCTCAATAC GCCTGTTCGAGGATC  51 19
     BPP2704 2900686 .. 2900712 - -13.6  -2.57132   TCGGGCGGCCAGAAG         CAGCGCGTGGCC ATC GCCCGCGCGCTG         GCCATGGAGCCGGAC  67 325
        napD NONE
        napA NONE
        napB NONE
        napC NONE
        ccmA NONE
        ccmB NONE
        ccmC NONE
    BPP2696A NONE
        ccmE NONE
        ccmF 2891921 .. 2891954 -  -3.8  -3.04144   CCGCCAGCGGCAACA     GGTAGCGCAGCA TCAGCCGGCC TCCCGCGCCACC      GCCGTCACCGCTTGG  44 4
        ccmG 2891389 .. 2891436 -  -2.6  -3.38272   CAGCAGCAGCCACAA CCCCAGCAGC-AGGGCCGCGCG CCTCAT CGCA-GGCCCTCGATGACGGGC AGCAGGCGCTCGCGC  46 1
        ccmH NONE
        cycH 2889683 .. 2889693 -  -2.4  -3.05844   GCGTGGACGGCAAGA                 CGGC ATG GCGG                 CTATTCCTCGGACAG  41 99
     BPP2691 2889201 .. 2889220 -  -2.8   -2.7563   AAAAAGTCCGAAGCA            GCCATTCTC GGG GCGA-TGGC            GCGGCAGGGCAAGCC  40 80
     BPP2690 2888483 .. 2888514 -  -5.7  -3.30214   AATCGACTACATCAA      CGGCGCCATCC-CC AGGCA GGCGGCCCGCGCCG      GCATCCAGGCCCCGG  51 250
        leuD NONE
     BPP2683 2881910 .. 2881939 -  -7.9  -3.05844   GCTTCGACGGCAAGA       CGCTGATCCATCCG CGC CAGATCGA-CAGCG       CCAACGCCGCCTTCG  53 310
     BPP2680 NONE
     BPP2679 2875769 .. 2875780 -  -7.2  -3.53012   CGGCTTCGCTGGAAA                GCGG CTAC CCGC                 TGGCGCTGTCCGAGC  58 426
     BPP2674 2870783 .. 2870811 -  -8.2  -3.34715   GACCCGCGGGAAATA       GCTGGCGCCATTC TCGA GAATGGCGA-AGC        GGTTGCCGTCGCGCC  58 50
     BPP2672 2868725 .. 2868756 -  -8.5  -3.21099   GCGCCGCAGCAGCAA      GCGCCGTGCCCGG GCTCAA CCGGCCGCCGCGC       GCCGGTGGCGCCATT  56 9
     BPP2671 NONE
     BPP2670 NONE
     BPP2669 2866033 .. 2866077 -  -6.2  -2.87132   GCTGTCGTCCACATA GCGCAGCGCGGCGGGCGCG-GC GGG GCTCACGAGCGGCGCGC-GCCC TGGCCCCGGTTGCGT  48 7
     BPP2668 2864682 .. 2864709 -  -6.8  -3.53012   TCTCCTGGGGGCAAA        CCACGCATGCCG CAAG CGGCGAGCCTGG         CACGCCGCGCTCAGA  58 353
     BPP2667 NONE
     BPP2666 NONE
     BPP2665 2862559 .. 2862577 -  -3.8  -3.66178   CCGCGCAACGCGAAA             TGCAGC TTGCCGC GCCGCA             AGCCCTGGCGCGGAT  54 417
     BPP2663 2859277 .. 2859320 - -10.1  -3.30124   GCCCATGCTGCAGAA CCTGCTGCAGGACGCCCGGC GGCTG GCCCGGCCGCC-GCCGCAGG CCGAACCGCGCAAGC  63 137
     BPP2659 NONE
     BPP2658 2856224 .. 2856234 -  -4.6  -3.35371   GACATCGCCAAGGAA                 CGCC TCA GGCA                 GGCCGGCGGCTTCGA  51 174
     BPP2655 2854180 .. 2854218 - -10.3   -2.9914   GAGCTGTGACAGAGA  CCGCAACGGC-CGTGCCGC GGG GCGGCACGCGAC-TTGCGC  ACTGCGGCCGGCGAG  60 450
        metR 2833453 .. 2833485 -  -8.9  -4.07568   GCGCTTTGGCGAAAA      GCCCGCCGACCGCGC CGC GTACGCGCGGCAGGC      CCGCTTCCTGGCGGG  72 179
     BPP2632 2830906 .. 2830928 -  -4.6  -3.53012   TGCGGCGGCGCGAAA           CTCGGCCCGC GCG GCCCGCCGCG           CAGCGCATCCAGGGC  52 72
     BPP2631 2829460 .. 2829506 -  -2.8  -3.65535   TGAAACAATAAGTAA CTGTTG-CGCGGACCAGCCCG GATCGA CGCGCCGGCTGGCGGCTACAG CGTGCCGGGCAGGGG  53 20
     BPP2630 2827589 .. 2827617 - -10.9  -4.59773   TGGGAGCTTGAAAAA        GCCGGATTGGCGC AGC GGTCCAACCCGGC        GGGGGATGGTTGTCA 100 38
     BPP2621 2818870 .. 2818884 - -12.8  -2.70932   CTGCTTGTGCAATCA               GGCCCG GCG CGGGCC               TAGGAGAGGGCTTCG  65 25
     BPP2620 2817320 .. 2817342 -   -17  -5.47218   CGCGAGGCAAAAAAA           GGCCCGACAC ATC GTGCCGGGCC           CGTACGGGGCACGCA 100 242
        rdgC 2815591 .. 2815616 -  -6.7   -4.4767   TGATCGAGCAGAAAA         GCACG-CTGGCC GAG GGCCTGGCGGGC         GCGGACGTCATTTAC  75 434
     BPP2613 2812525 .. 2812572 - -21.2  -4.15788   AACGTGCTCAAGAAA GGGGCTGAGCAAGGCGGCCGGC AGGC GCCCGCCGGCATGCTCAGCCGC ACTGGCGCTGGATCG 100 18
     BPP2611 2809831 .. 2809843 -  -3.4   -4.2349   CGCGTAGATCGAAAA                TTCC TCGCT GGAA                CAAGGACTTGTCCGG  63 69
     BPP2609 NONE
     BPP2608 NONE
     BPP2607 2807654 .. 2807706 -    -9  -2.71144   GACCGCGCTCAACGA GGCCAGGCC-CGGCGATCCGCGCGAT ACC ACCACGCCGGCCGCCATGGCC-GGCA ACCTGCAGCGCCTGT  52 363
     BPP2605 NONE
     BPP2604 2806059 .. 2806080 -  -2.9  -3.39556   AACGCCTTAACAATA           GCGTGCC GATTGCGT GGCATGC            AAGAACCGATGCACG  48 79
     BPP2603 2805253 .. 2805279 -  -3.5   -5.1101   GGAGGAGGGAAAAAA         GTGTTGCCGGG GCAGG CCCGGCGACGA         TTGTGCGGCGCGCCG  81 44
     BPP2593 NONE
        amtB 2794227 .. 2794276 - -14.2  -3.15249   TACACCTGGTAGGAA GCGTATGGCGCGACAACGGGGGC GCAAT GCCCCCGTTGTCGC-CTTGTCGC TCAGCTGTGATAAGC  73 26
     BPP2589 2789747 .. 2789762 - -10.4  -3.57144   CGTTCGATTTCCAAA              CCGCCT CTCG AGGCGG               TTTTTTTTTGGTTCA  67 38
     BPP2571 2764225 .. 2764245 - -15.4    -5.093   TGCAAAATAATAAAA            GGCGGGGC ATGCA GCCCCGCC            TCAAATAATAACGAC 100 92
     BPP2570 2763625 .. 2763640 - -10.4  -4.62069   CGGGCATGGCAAAAA              GGAGCC GTAA GGCTCC               TTTTTTGCGTTCCGG  93 81
     BPP2565 NONE
     BPP2564 NONE
     BPP2563 2756264 .. 2756290 -   -15  -3.60865   GATTCTAAAGCAGAA         CGCCGGCTGCGC GGG GCGGCGCCGGCG         CGGCCGGGTCAGGGT  81 34
     BPP2562 NONE
     BPP2561 2755182 .. 2755198 -  -2.1  -2.64099   CGGTCCGAGCAGAAT              GAGACGC ATG GGGGCTC              CTGATGGGTTTGTTT  38 108
         adk 2754470 .. 2754528 - -13.8  -3.39895   TTGGCTAGCAATGAA GGCGGGCAGGGCG-CGCG-CGGCCGCGCA CCCC TGCGCGGGCGGCGCGGCGGCCT-CGCGGC GCGGTTTAGCTCTGC  77 31
     BPP2559 2753645 .. 2753673 - -18.2  -2.84602   GCCAGGGTACCAAAG        CAACGTGCCGGC ATCGA GCCGGCACGTCG        GGGGGAGGGATTACT  86 36
     BPP2558 2751973 .. 2752005 -   -12  -4.20516   TGTCGATCCAATAAA      TGCAAAGACCGGCC GTAAG GGCCGGTCTTTGTT      GTGATTTTCACTATT  91 74
        rpst 2750414 .. 2750431 - -11.3  -5.45802   GCGCCAAAACAAAAA             GGATGCC CGCG GGCATCC              TTTCTGCTCGCCGTA 100 69
     BPP2549 NONE
     BPP2548 2742302 .. 2742328 -  -8.7  -3.53012   CTGCGGTGCGCCAAA        GCGCGC-CGC AGGCCGGG GCGGGCGCGC         CTATTCGAGCTGGAT  62 26
     BPP2547 2741221 .. 2741257 - -10.2   -4.2558   GATTGTCCAGGAAAA   CGCGCCAATTTCCGC TTGATTGG GCGGGA-TTGGCGCG    CAATGGGCAGGCGCC  85 41
     BPP2546 2740332 .. 2740342 -  -2.4  -3.01497   GCAGCCGAAAGCATA                 GCCG TTC CTGC                 CCCGGCCGCCTTACT  41 36
     BPP2545 2739364 .. 2739393 - -10.7  -3.15503   CCTCAAGACGGAAGA       GCGCGAAGCCTGA TGGT TCAGGCTTCGAGG        TGCGGCTGCATGAGC  64 13
        argD NONE
        argF 2736577 .. 2736601 -    -5   -2.7676   GAAACGCCAACAGGA          CTTTGACAGC AACGG GCCGTCAAAC          AAGAAGTCTAACGGG  43 126
        argG 2735168 .. 2735197 - -23.7  -4.26344   ACACCTGCAGCAAAA       GGGTGCCTGTCCC GGCA GGGACAGGCACCC        CCGCGGCGGTTGCCG 100 42
     BPP2527 NONE
     BPP2526 2718210 .. 2718220 -  -4.6  -2.92371   ATGGAGGCAACCATA                 CCAG ATG CCGG                 TTTACGGCTGGCTGG  44 53
     BPP2525 2716261 .. 2716293 -  -3.2  -3.05844   TGTTGCACGCCAAGA      CGGCGGTGGTCGAC GGCGT GTGGTCCACGGTCG      GGTCGAGCAACATGG  43 244
     BPP2522 2712824 .. 2712838 -    -7  -2.71011   ACGGGCGGGTAAGCA               GGCCGC GCT GCGGAC               GCGGGTGGCGGGCGC  48 366
     BPP2517 2710130 .. 2710170 -  -2.2  -3.58536   AAATTGACGGCCAAA  GCCGCCTCAGTCCCCACG AATGG CGCGCCGGCCGCGGCGGT  AGACTGGCGCAGCCT  50 309
     BPP2515 2709361 .. 2709416 - -13.9  -4.11216   CCGTTACGGTTAAAA GTCGCCCTGCGCGGCCCTGGCGCCGA ATATG TCCACGATAGGG-CGCGCAGGGCATC AATAGGCAAGACTGG  85 77
     BPP2514 2707864 .. 2707874 -  -8.2  -3.14132   CCGGCCGCTGACGAA                 GCGC GCC GCGC                 TAGTGCTGGCCGGAC  56 25
     BPP2510 NONE
     BPP2509 2703601 .. 2703616 - -10.4  -6.23209   TGAACCAAAAAAAAA              CCGGTC GCGC GACCGG               TTTTTTTTCGTTCGT 100 58
     BPP2508 2702250 .. 2702263 -  -9.5  -3.62255   CGCAAGAAGAAGTAA               GGCGG CGCG CCGCC                CGCGCCCGCAAGGCA  64 50
     BPP2505 2699538 .. 2699557 -   -15   -4.8622   GCCGGCAATGAAAAA            GGCGGCTC ATGC GAGCCGCC             TTTTTCATTGCGCGC 100 49
     BPP2501 NONE
     BPP2500 2694343 .. 2694371 - -14.6  -5.40072   GGCCGGCGAAAAAAA       GCCCCGCTGG-CG TGGT CGTCCAACGGGGC        GGCTGCATGGCGGGC 100 78
       pntaA NONE
       pntAB NONE
        pntB 2690978 .. 2690990 -  -4.7  -3.55622   GGGAACTGCTGGAAA                GCGGC GAG GCCGA                TGCCTGGAGCCTGGA  54 334
        bfeA 2687856 .. 2687866 -  -6.8  -3.31144   TCGCCATGGTCAGAA                 CGAC ACC GTCG                 CCGTGGCGTAATAGG  54 9
     BPP2494 2686456 .. 2686472 -    -5  -3.15544   GGCCATCGTCATGAA              CGCCTC GGGTT GCGGCG              CCATGGTGAAGGAGT  47 489
        fhaL 2668200 .. 2668237 - -14.2  -3.61398   TGTCGGTTTCAAGAA   CGGCACCGACGGCAAT GTGAAG ATCGCCGTCGACGCCA    TCAAGGCCGCCTCGC  78 523
        bph3 2664541 .. 2664562 - -18.7  -5.06414   GCGGCGCAATAAAAA           CGGCGCGCC TTGA GGCGCGCCG            GCATTCCGGGACGAA 100 49
        pepN 2660989 .. 2661001 -  -3.3  -2.74192   TACGTTTCAAGAGTA                GCTCC TAA GCAGC                CAGATCCAAGGCTTT  40 17
         fbp 2659644 .. 2659654 -  -3.2    -3.727   CGCACTACAGTGAAA                 CGAC ATT GTCA                 CTTTGGAGATTGCCC  55 335
     BPP2477 NONE
     BPP2476 2654424 .. 2654436 -  -3.3  -3.07233   TGACAATGGGCAATA                TAGGC TTA GCCGA                TGCTCTTGGCGGCTT  42 18
     BPP2475 2652687 .. 2652706 - -13.6  -5.40072   CGCCGGGCAAAAAAA            GAAGGCCC CGCA GGGCCTTC             TTCCGGCATGGGTGG 100 44
     BPP2474 NONE
     BPP2473 2650131 .. 2650161 - -11.1  -3.06183   CTCAGCTCGATGGAA      GTGCGCGCCCG-CGC GCG GCGCCTGGCGCGC-C      AGTGCGGGCAGCTGG  62 459
     BPP2460 2638932 .. 2638950 -  -5.8  -3.14931   TCGAGGCGTTAGCAA             GCGTGGCC GAT GGCAGCGC             CGGGCCCGGGCAAGG  49 98
     BPP2459 NONE
     BPP2458 2636148 .. 2636190 -  -8.2  -3.42503   TGCCAATACGCAGAA CCCCCCCAGGCTGGCCGTCA ACG TGACGGCCGGGCTGCGATTG CTCAGCCAGGCCCTG  61 369
     BPP2456 2632480 .. 2632494 -  -7.8  -2.82516   CGGTCGACGACCAGA               CCACGG TGG CCGTGA               TGCACTCGGGCGTGG  49 316
     BPP2450 NONE
     BPP2449 2624772 .. 2624796 -  -2.8  -3.42503   GCCCAATACCGAGAA         CCTGCAG-GCC GATG GGCGCTTCAAG          GCGCCGGCCCAGCTG  47 249
     BPP2446 2622163 .. 2622182 - -16.4  -4.18018   TTGGCCCATGCAAAA            CGCGCCCC TTGC GGGGCGCG             TTTTCGCTGGCGGAC 100 53
     BPP2443 2619165 .. 2619191 -  -9.4  -2.52896   TCATGCCGGAATTTA         CTGCCTAGGCAA CTA TTGTCAAGGCAG         TTCATGGCCGGGCAG  54 46
     BPP2442 NONE
     BPP2441 2617041 .. 2617051 -  -4.6  -3.08073   AGCACGGCGAACACA                 CCGG TTG CCAG                 CCACAGCAGGCGTTT  47 94
     BPP2435 2609326 .. 2609373 - -14.7  -2.87344   CAGTTGCTCGACATA GGCCGCGTCGCCGGCGCCGGCC TGGCC GGCCAGCAC-GGCGGCGGGGTC GCCCGGCGCTATGCG  73 244
     BPP2433 NONE
     BPP2432 NONE
     BPP2431 NONE
     BPP2430 NONE
     BPP2429 NONE
     BPP2428 NONE
     BPP2427 NONE
     BPP2426 2599476 .. 2599532 -  -3.7  -3.53012   GCCTGCGCCGTGAAA CGGTGGCGCAGCTGGCGGC-CAAGA TCCGCGCCT TCCTGCGCGGCGAGCCG-GTCACCG GCATGGTCACGCGCC  49 65
     BPP2424 2596857 .. 2596875 -  -7.3  -3.61398   GCCCGCGGGCAAGAA             TGGCGCG CCGGC CGCGCCC             GCCGAGGAGGGCGGG  60 272
     BPP2422 2594622 .. 2594640 - -17.4  -3.55622   GGCAAGGCCGGGAAA             CGGGCGGC ACG GCCGCCCG             GACGGTTATTGCGCT  89 31
        purD NONE
        hemF NONE
        nadD 2591679 .. 2591691 - -10.5  -3.93489   TAACGATAAATATAA                CCCGC GGC GCGGG                TGTAGATGTGGCGGA  77 61
     BPP2418 NONE
     BPP2417 NONE
         maf 2589686 .. 2589716 -  -7.5  -2.73364   GGTCGATGCCAAGCA      CCGCAGCCACG-GC CTGG GCGCGTTGCTGCGC       GGCGGGCGCCGTATC  49 470
     BPP2413 NONE
     BPP2412 2578108 .. 2578121 -  -3.1  -3.99678   AGCGCTACAACGAAA               CCGACA CGA TG-CGG               CTGGCGGCGCCGGCG  58 108
     BPP2410 NONE
     BPP2409 2572510 .. 2572537 -  -6.2   -3.3344   ATTCAACTCGGACAA        CAGCGGCTCCAG TTCC CTGAAGACGGTG         CCCGCGGTGGGTGCG  52 423
     BPP2403 2568717 .. 2568737 -  -4.7  -3.62046   CCATTCGCCCAAGAA           CCTGGCCA TGGCGC TGGCC-GG            CGAGGCCGGCGAGCT  54 285
        acnB 2565147 .. 2565166 - -16.4  -4.94262   TACAGCAAAAAGAAA            GGCCCGCC TTGC GGCGGGCC             CTTTGTCATGGCCGA 100 49
     BPP2399 NONE
     BPP2398 2563601 .. 2563615 -  -3.5  -3.32844   TTCCCGATCCTATAA               GCCTG CCCCC CAAGC               CTATCTGCATGCCTG  47 263
     BPP2395 2559762 .. 2559782 -  -8.2  -4.09864   ATCGATGCGTCAAAA            GTTCCCGC GCGAG GCGGGAGC            CGGGCCGACGTGCTC  72 108
        acnA 2556865 .. 2556888 - -19.6  -5.26875   CGTCCAACGAAAAAA          CCCTCCGGCC AGCA GGCCGGAGGG           TTCGGGTCGCGCAGG 100 59
     BPP2392 2554639 .. 2554659 -    -4  -3.79687   AGGCGGCAGAAAATA           TCGGCG-CGC ATG GCGGCGC-GA           TCCGGTCAGTGGAAC  57 31
     BPP2391 2553486 .. 2553502 -  -2.2  -2.64274   AGGCTGTCAAAGTGA              GGCC TTGAGCACC GGCC              GATCCGGGCAAAGCA  38 60
         efp 2552787 .. 2552806 - -16.4  -5.75342   CCGGCGCAAAAAAAA            CGGGCCGC GCAT GCGGCCCG             TTTCGGTTGCGCCTG 100 56
     BPP2369 2532588 .. 2532607 -  -2.8  -4.07885   CAGCTTTTTTCAAAA            CGCCGGAAA ATC CCTCCG-CG            GCTTTGCGGTCTGGA  59 221
     BPP2368 2530476 .. 2530492 -  -5.1  -3.06696   GCCGCGCTGAACATA              GCCTG CGGCTTC CAGGC              GATTGATCAGCGCGG  47 346
     BPP2359 2518683 .. 2518725 - -10.5  -3.40403   GGGGCTGGACGACAA GCAGGTGATGCAGGCCGCCC ATGC GCGCGGCGTGC-TCACGCGC GCGCTGTCGCGCTAC  65 173
        goaG 2515918 .. 2515961 -   -34  -3.06815   ATCCTCCTCAATACA GACGCGGGATGGTGGCGCCC ATGG GGGCGCCCCCATCCCGCGTC GAACGATCCAAACAA 100 41
        gabD 2514383 .. 2514406 -   -21  -5.09426   GGCAAGGCGAAAAAA          GGCCGGCGCC CGAA GGCGCCGGCC           TTGCTTGCCCGCGGG 100 47
     BPP2355 2513232 .. 2513262 -  -5.4  -2.71712   TGCTCGCCCTGAAAG      TCAGCCGGC-CCT GCGACG AGGTGCTGGCCGA       GGTCGTGTCCTAGGG  45 163
     BPP2353 2510180 .. 2510191 -  -3.6  -2.94329   CAGGCGCAATGAAAT                CGGA TTCT CCCG                 CCGTCAATCCGGCGC  43 460
     BPP2345 NONE
     BPP2344 NONE
     BPP2343 2496551 .. 2496586 -  -6.8  -3.14132   GTTCTGTTCGAGCAA    CTGGAAGCCGGC CGAGTGCGCGGC GCCGGCCGCCAG     GCCGGCCAGCGCCGC  52 148
     BPP2341 NONE
     BPP2340 NONE
     BPP2339 NONE
        fadD 2489141 .. 2489186 - -20.4  -3.01712   TGCTGCGCGGCAAGA CGCC-GCAGCAGGCGCGCGCC TGGTC GGCGCGCACCGACCGCTGGCG CTATGTGTACTGGCA  87 279
     BPP2335 2486228 .. 2486246 -  -4.5  -3.29704   CGGCGATGAAACACA            GCCG-GCC TTGC AGCGCGGC             GCGTCAGCGGGGGTG  49 29
        bfrI 2483691 .. 2483724 -  -5.9  -2.78384   CGCGGCTCCAGGACA     TGGCCGCGGCGCGC TCCGATG GCGCGCCGGCGC-A     CGAGGTGGACCTGGT  46 316
     BPP2327 2475372 .. 2475427 -  -6.6  -3.31144   CGGCCAGGGGGATAA CCCCTGG-TGGCGCGCCGGCGGCCGG CGGCCT CAGGCCGCCG-CGCGCCGGCCTTCGA CCAGCGGCTCGGCGT  53 0
     BPP2326 2474306 .. 2474345 -   -15  -3.15544   CGGCAGGTCCAGCAA GGCGGCCAGTTCGCGCCG CAGCGC CGGCGCGG-C-GGCCGCC  GTCCACACGGTCAGC  76 484
        hmsH NONE
        hmsF NONE
        hmsR NONE
     BPP2315 2459274 .. 2459288 -  -5.6  -4.20368   CTAGCCGAACAGAAA               CTGTCC AGC GGGCAG               GCCGACCTGGTGGCG  66 180
     BPP2312 NONE
     BPP2311 NONE
     BPP2310 2456480 .. 2456490 -  -2.4  -2.54523   GCAGACTGGAATGCA                 TGGG TTA CCCC                 TGGAGGTGGGTTTTC  38 19
     BPP2309 NONE
     BPP2308 NONE
     BPP2307 NONE
     BPP2306 NONE
     BPP2305 2450872 .. 2450899 - -18.6  -3.11687   GCAAGCAGTACCGAA        GCGGCTTGAGAA GACA TTCTCAAGCCGC         TTTTTTGCGCCTGTC  90 168
     BPP2298 2443920 .. 2443935 -  -3.2  -4.07568   CCGCGCGGTCGAAAA              GGGC GAGTTGCG GCCC               GATACCCCGGTGGAA  60 198
     BPP2282 NONE
        ppiB NONE
        lpxH 2427771 .. 2427796 - -19.1  -4.99134   ACGCCAAATGAAAAA         GAGCCTGTCCC GACG GGGACAGGCTC          TTTTTCCCGGCGCGG 100 150
     BPP2276 2423343 .. 2423360 - -12.7  -3.63515   CTCGAGCGTGAAGAA             GACGCCC GCGA GGGCGTC              TTTGCTTTTGGAGCC  77 136
     BPP2274 2420891 .. 2420939 -  -6.6  -3.21924   GCACGCTGCAGAACA TCG-CGGCGGGCATCATGCTGCTG ATC CTGC-GCCCGATCCGCGCCGGCGA GTACGTGGCCCTGAG  50 489
     BPP2267 2413613 .. 2413631 -    -8  -3.28791   ATTTGCCGGGGATAA             CATCGGGC GGT GCCCGGCG             GCGCCTTGCAGCCCC  56 332
        mutS NONE
     BPP2264 2409010 .. 2409028 -  -4.5  -3.62096   CCCCATTAGGGGAAA             CCAGTAG TCAGG CTACAGG             AATCATTCAACGGCT  52 228
        fim3 2407841 .. 2407864 - -18.2  -5.61596   AGCGGCACAAAAAAA          CCGGCAAGCC GCAA GGCTTGCCGG           TTTTTTTTGGCTGGC 100 49
     BPP2257 2403370 .. 2403401 - -14.6  -3.02829   CAGAGGCGGGTAAGA      TCGAATGGCTGTAT GGGC ATACAGCCATTCGC       GCGCCTGGGGGCGAA  74 51
     BPP2256 NONE
     BPP2255 2401698 .. 2401712 -  -8.5  -3.35813   GTCGAGGTTAACGAA               GCCGC GCCGA GCGGC               CCCTTATTCCAGGCA  59 275
     BPP2250 2395330 .. 2395340 -  -6.8  -2.98823   GCCCCGCTAGAGATA                 TGGC GTG GCCA                 GCCAGATCACCTTGT  51 6
         alr NONE
     BPP2245 NONE
     BPP2244 2387227 .. 2387242 -    -6  -3.53811   GTTACGTGGTGGAAA              CCGGCG AGAC CGCCGC               GGACCGCATGCTGCG  57 158
     BPP2242 2384626 .. 2384642 -  -5.8  -3.42354   GAGGTGAATTCATAA             CG-GCGC TCTG GCGCACG              CGACAAGTGATTGCG  53 497
        bopN NONE
     BPP2218 NONE
     BPP2217 NONE
     BPP2216 NONE
        bcrD 2363719 .. 2363767 -  -5.9  -3.64703   GTGTGGTCACGGAAA CCAGCGCCGTGGCCA-GGCCGACC AGCA GGACGGCCGCGGCCGCG-C-CCAG CGCCAGCCAGGGCCG  59 486
        bscE NONE
        bscF 2362215 .. 2362236 - -12.9  -3.01712   GCTCGGCCCCGAATA           TCGCCGCGC TGAC GCGCGGCGT            CTAGGTCGGCGGCGA  70 66
     BPP2208 2357987 .. 2358016 -  -9.1   -4.4448   AAATCTTGAAACAAA       CTGGGCGCCTGCC GCCC GGCAGGCGCTTGG        CGCATCACGGCGCGT  84 30
     BPP2207 NONE
     BPP2206 NONE
     BPP2205 NONE
     BPP2202 NONE
     BPP2201 2351175 .. 2351200 -  -4.5  -2.71924   CACGGCCGGGGAAAT         CGCCCAGGCCG TCGT CTGGCTGGCCG          GCGAGCAGGCCTCGT  43 117
     BPP2188 2339325 .. 2339356 - -12.2  -3.35679   CCTGGTGACCGACAA      CGGCCATGCCGCGCG GCT CGC-CTGCCTGGCCG      GCCTGGGCGTGATGA  70 216
     BPP2166 2314373 .. 2314398 -  -3.1  -4.07568   TGCCGCTGGTGAAAA         GGCCGAGCCGCC GCG GGCAGG-CGGCG         GGCTACAAGCGGTTA  59 38
     BPP2165 2312574 .. 2312585 -  -5.8  -3.53811   TCGATCTGCCCGAAA                CCCT GACC AGGG                 TGCAGCGGCGCGATA  57 415
     BPP2163 2311220 .. 2311238 -    -3  -2.63631   TCAACCCCTACAGCA             GCGGCG GTTTCCA CGACGC             CGGCCCGGACTACCC  38 68
     BPP2159 2307832 .. 2307859 -    -4  -4.03811   GATACCAGGAAACAA        CGATGCGC-GCCA TTG TAGCGGCGCGGCG        CTAACTGGCCGCCGC  61 26
     BPP2158 2307237 .. 2307272 - -14.7  -2.60512   GCGAAGAGTAATCCA    CTCTGGTGCCTGTCC CCGCGC GGACAGGCACCCGCG     TCAGACGCTCAGCGC  71 26
     BPP2155 2304916 .. 2304926 -  -2.4  -3.61715   GACGGGTGGCAACAA                 GGCG AAG CGTC                 AATGAAAGTGATTAG  48 95
     BPP2154 2303655 .. 2303707 -  -7.4  -3.65522   GAGTCATCCGAAGAA GTCGATGCCTGTCGGGGCCGCCGC GCCCG GCGGCGGCCGCAGCGGGGATCAGG TGCCCGGCGTGGCGA  63 21
     BPP2153 NONE
     BPP2152 NONE
     BPP2151 NONE
     BPP2150 2300228 .. 2300242 -  -3.5  -2.52896   GCAGTCCTCAATGCA              CGGTCG CGGG CG-CCG               TCTCGTCTTCGGTGG  40 3
     BPP2149 2298970 .. 2298983 -  -9.5  -2.70932   CCTGGTGGCCAACCA               GCCGG CCAC CCGGC                TGCACAGCCAGCTGG  56 448
     BPP2142 2290413 .. 2290425 -  -4.8  -3.14132   GTTTGCCGTCAGCAA                CGTG CTGAT CACG                CTGTGGGGACCGGTC  47 70
     BPP2138 NONE
     BPP2137 NONE
     BPP2136 NONE
     BPP2135 NONE
     BPP2134 NONE
     BPP2133 NONE
     BPP2132 NONE
     BPP2131 2278683 .. 2278700 -  -6.3  -2.66316   GGCTCGAGGACATCA             GC-TGGCA CGA TGCCATGC             TCAACACCGCGCTGA  45 230
     BPP2124 2271343 .. 2271358 -  -3.2  -3.01712   TTTTTGGCCCGAATA              CCCG GCTTTATT CGGG               CCGGTGTTGCACGGC  42 54
     BPP2123 2270498 .. 2270511 -  -3.1  -3.69256   ACGTACGCAATATAA               CGATGC TGT GCA-CG               GGATAGCCATAGGGG  53 163
     BPP2122 NONE
     BPP2121 NONE
     BPP2120 NONE
     BPP2119 2267278 .. 2267302 - -11.3  -3.06815   ACGTCCTTGAAGAGA          GCGGGCGGTCG TGG CGACCGCCTCC          TTACATGACCCGGCG  62 59
     BPP2118 NONE
     BPP2117 2265218 .. 2265247 -  -8.5  -2.71731   GGCATGCGCGAACCA       GGCGTCGACCCCGG CTT CCGAGGCC-ACGTC       GGCACGGTACGCGCC  52 243
     BPP2115 2264191 .. 2264201 -  -4.6  -3.68222   TCTGAACCGCAACAA                 CCGC GCG GCGA                 TCCAGAAATACGAGC  58 98
     BPP2097 NONE
     BPP2096 NONE
     BPP2095 NONE
     BPP2094 NONE
     BPP2093 2241053 .. 2241077 -  -7.2  -3.28712   CTTCGCGCGCCAGAA         GGCCATGCCGTC CAT GACG-CA-GGCC         GGCGTGTATTCCGCG  55 344
     BPP2083 2231039 .. 2231051 -  -6.2  -2.92246   GCAAGCCGAATGATA                GCGC CGGTT GCGC                CTTGTTTGGACAGGG  48 51
     BPP2082 2229850 .. 2229894 - -11.4  -3.15544   GCCCAGGCCGACGAA GCGGGGC-AGGCTACAGCCAG GCTG CTGACTGCCGCCTCGCCCGAC ATGCCCCTGGGCGCG  64 370
     BPP2078 NONE
     BPP2077 2225341 .. 2225367 - -10.1  -3.61178   TCCATGCATGCCAAA        GCCCCGATACGG ATTT CCGG-TCGGGGC         TTTCGCGTTTCTGCG  67 46
         ppx 2217180 .. 2217215 - -20.4  -2.59748   CAGGCTCAGAAGTCA    GCGGGAGCCAGTCCCC CTTC GGGGACAGGCTCCCGA     GGATCGGGTTTCAGG  95 36
     BPP2065 2210364 .. 2210389 - -13.9  -3.57144   GCGGCCAGCCTGAAA         CCGGCGGGCCC GTCC GGGCCGGCCAG          ATCAAGTACTATTGC  78 34
     BPP2064 2208810 .. 2208822 -  -4.1  -3.55444   GCGCGACCGTGGAAA                TCGAA GAC CTCGA                CTCGGGCGACCGCCT  51 511
     BPP2062 2205731 .. 2205771 -  -3.2  -3.28712   CCTGGTGGCCGAGAA CCTGGGCCACGTGAAGGCGG TCG CCGCCATGAC-CGGAC-AGG ACCTGGACCGCTGCG  47 523
     BPP2060 2203292 .. 2203341 - -11.1  -2.53876   CCGGATGTGAACGGA CGAGGGCCAGGATGCGGGGCGCGC GCG GCGCGCCCCGCGGCGAGG-CGGCG GCGCCTAGAGCGCGG  59 30
     BPP2059 NONE
     BPP2058 NONE
     BPP2057 NONE
        gpmB 2198481 .. 2198492 -  -3.6  -4.13767   CGGGCTATGTGAAAA                CCGC CATG ACGG                 CCCACAACCCTTATG  63 409
     BPP2054 2196414 .. 2196451 - -16.9  -2.52464   CCGGTTCTGAACGCA   GCGCGCGGGCGCGAGGCC GCC GGGC-CGCGTCCGCGCAC   CGCGTCGGGGGGACG  79 103
     BPP2049 NONE
        recJ 2187386 .. 2187397 -  -7.2  -3.66288   CAGTTTGTAACAGAA                GGGC GGCG GCCC                 TCAGGCGGCGTGCTC  61 26
        prfB NONE
     BPP2046 NONE
        lysS NONE
     BPP2044 NONE
        paaG 2174699 .. 2174714 -    -6  -2.50699   GCTCAAGGAAGAGAT              GGTGGC CTTT GCCGCC               GAGCATTTCGATCTG  44 407
        tyrB 2164151 .. 2164206 - -16.2  -5.05782   ACCCACGGGAAAAAA GCA-AGCCGCAAAAGAAAAGCGGAGCC ATG GGCTCCGCTTTTCGATGCCGGCCGTGC CGTGCCTACTTCAGC 100 31
        lexA 2163377 .. 2163391 - -12.8  -5.15969   CCCCAAGGCAAAAAA               GCCCCC TCG GGGGGC               AGCAAGCCCGCATAG 100 67
     BPP2009 2149373 .. 2149397 - -22.9  -4.11692   CAGCGACCCGCAAAA          CCGGGCCCGGA TCA TCCGGGCCCGG          TTTTTTTTCGGCTAT 100 92
     BPP2004 2142513 .. 2142538 - -14.7  -5.14563   GGCCGCATGAAAAAA         GCCCCATTGCC TCGC GGCAGTGGGGC          TTTTTGTTGCGCGCC 100 45
     BPP1997 2137992 .. 2138028 - -26.8  -4.56597   CCCCGTCCGTAAAAA    GAACTGCCGCCATCCC TTGTG GGGATGGCGGCAGTTC    GACTGCGCACGCGAA 100 68
        dapC NONE
        dapD NONE
        dapE NONE
     BPP1993 2133631 .. 2133641 -  -4.6  -2.64912   GGGTCAAGCCAGAAG                 CGCG TAT CACG                 TGTTCAATTGTTCGC  42 21
     BPP1992 2131656 .. 2131666 -  -2.4  -3.58365   GAGTATAGGAGATAA                 TGCG TCT CGCT                 GGTTTTACGCTGCGC  48 74
     BPP1991 2128265 .. 2128279 -  -7.1  -3.53012   CCCGGGCCCGGGAAA               GGCTG TATCT CAGCC               TGGCGCAAAGCCGCA  58 488
     BPP1988 2124226 .. 2124236 -  -8.2  -3.04263   ACCGTATCCTCAAGA                 GCGC GGC GCGC                 TGCGTGGCGCCCGGC  55 337
        ribF NONE
        ileS NONE
        lspA 2117930 .. 2117945 -    -6  -4.08945   AGCATGGCGGGAAAA              GGGCGC GGCG GCGCCG               CCTGTCAAAGTGGTG  66 104
         dfp 2116493 .. 2116545 -  -9.2  -3.53174   AGAGGCGGAGAAACA GCAACTG-GA-AGCCCGGCC-GCGC TTTCTG GCGCTGGCCTGGCTGTCGCTGTCGC ATTCGCTGATCGAGG  64 191
     BPP1980 2114649 .. 2114663 -  -3.4  -3.57144   GGTTCCAGGCCGAAA               CCAGCG TGA CGGCGG               CGCTGCGCGAGCGCG  51 498
     BPP1977 2112754 .. 2112776 - -16.2  -3.13432   GGCAACAGGAGTGAA           GCCGGCGCCC GCG GGGCGCCGGT           ATGGGACGGAAAAGC  81 72
         dut 2112143 .. 2112155 -  -3.3   -3.8647   ACCCACCAGATGAAA                TTCGC CGA GCGCA                GTTCGGACCGTACCC  58 150
        osmC NONE
    BPP1968A 2105997 .. 2106014 - -14.1  -4.13767   GGTGGCACGGCAAAA             CGGCGCC TTGC GGCGCCG              TTTTTTTCGTTGCGT  85 151
     BPP1962 NONE
     BPP1961 2097841 .. 2097857 -  -6.5  -3.39327   CGTGTACAGCCAGAA              CGTCAAG ACG CTGGACG              CCTACTACGGTGCGC  52 363
     BPP1959 2096314 .. 2096335 - -13.7  -3.54424   GCTGAGGCCGGCAAA           GGCGGCGGCG CGC CGC-GCCGCC           GGATCCTTACATGGG  78 32
     BPP1956 NONE
     BPP1955 2091912 .. 2091927 -  -3.3  -3.73953   ATGAGCGCGAGGAAA              GGAAA TGCGAC TTTCC               CCGATCGCTATGCGC  53 70
     BPP1954 NONE
     BPP1953 2091061 .. 2091086 -  -9.7  -4.15833   AGCACCACCTTAAAA         GCCGCGTCAGTC TTT GACTT-CGCGGC         TTTTTGCTTTTGGCG  75 149
     BPP1938 2075442 .. 2075496 -  -8.4  -3.96148   GCTGCCGAGCAGAAA CCCGGCCAGTAA-GTCCGG-GCCGCA AGCCG CGCGGCGCCCGCCGTCTCAGGCCGGG CGCGCGCGCCGGACC  70 16
        mobA NONE
        moeA 2062564 .. 2062578 -  -7.8  -2.62184   CGGTTCGTCAGATTA               CGCCGT CGA ACGGCA               GCACGTCGACCGGCT  50 3
        mobB 2061851 .. 2061863 -  -3.3  -4.36914   CGCTGTGGCAGAAAA                TGGGC GCG GCCGA                CGGCAATGCGCCGCC  67 162
     BPP1921 2055376 .. 2055394 -    -8  -3.53012   CCTCCTTGCTGCAAA             GCGGCGGC GAT GCCGTCAC             GCGGCAGATGCTGGC  58 170
     BPP1917 2051447 .. 2051467 -  -2.5  -3.31144   CCTTGACGCGCAGAA            TCTCGCTGA CTT TCAACATGA            TGTTCCTCCCGGGGC  44 60
     BPP1916 2050773 .. 2050798 - -16.9  -3.12595   TGCAATGATGCAATA         CGCCGCGACGCA GAT TGCG-CGCGGCG         TGCCGCTGCGCGTGA  80 219
        thrB NONE
     BPP1913 2047653 .. 2047663 -  -4.6  -3.30124   CGCTATCGCGCAGAA                 CGCC ATC AGCG                 GGCCGAACGCCTGGC  49 374
     BPP1897 2031822 .. 2031845 - -13.8  -3.36289   GACGAGTTGAACGAA          CGCCTGGCGG CGCG CGGCCAGGCG           CCGGTGCCGATGAAC  77 82
     BPP1886 NONE
     BPP1885 NONE
     BPP1884 NONE
     BPP1883 NONE
        trxA 2009655 .. 2009696 -  -2.1  -4.06864   GGGAGATAAGAAGAA GGGTTCGGGCGGCGGGCC ACGGACG GGCCCGC-GCGGGAATCA GGGGGGAATGCGCGG  58 66
         rho 2008321 .. 2008340 - -16.4  -4.54727   GCCCGCAAAGCAAAA            CCCCCGGC GCGG GCCGGGGG             TCGGGACGGGCGTGG 100 53
        glnE 2001757 .. 2001769 -  -4.7  -4.09243   GACATGGCGTGAAAA                GCGGC TTT GCAGC                GGGGAAAAACCGTTA  62 38
     BPP1874 2000856 .. 2000868 -  -6.2  -4.11501   CCAAATACAAGGAAA                CCGC GCGCG GCGG                GTTGGCGGTGAATAT  69 244
     BPP1872 1997484 .. 1997523 - -11.5  -3.05384   GTGCGGGCCATGGAA GCG-CGCCTGCAGCAGGGCG GCG CGCCC-GCC-CAGGCATCGC GCATCGTGGTGTATC  62 181
     BPP1868 1992321 .. 1992354 -  -5.2  -3.14963   GGCATAACGAGTGAA     GCGCTGGACTGCGA ATTGCG TGGCAGTCTAGGGC      CTGGCCGGCGCCGTG  49 130
     BPP1867 NONE
     BPP1866 1991095 .. 1991105 -  -4.6  -4.07568   CGCTTCGCGCGAAAA                 CGCG TAA CGCA                 CGTGCCGGCCGCCTC  62 92
     BPP1856 NONE
     BPP1854 1975113 .. 1975134 - -17.3   -4.8622   GCGCCCAAGCAAAAA           GGGCAGCCC GGAT GGGCTGCCC            TTTTTTTCTGGTGCC 100 476
        radC 1972092 .. 1972106 -  -3.4  -4.07568   TGTCGCCCGGGAAAA               CCGGCG AGT CGGCAG               AAACCGGCGGTGAAA  59 146
     BPP1848 1970545 .. 1970569 -  -4.2  -2.70932   GCGTGGCGGCAACCA          GGATGCGCCG TCTGG CAACGTATCC          AAAAAACAACCCTGC  41 85
     BPP1847 1970146 .. 1970161 - -10.4  -5.86061   CGCGAGGAAAAAAAA              GCAGCC CGCA GGCTGC               TTTCTGGTGCGCCTC 100 58
     BPP1846 1968123 .. 1968139 - -13.7  -2.74012   CCAGGATGGGAATGA              GGGCGTG CAC CACGCCC              ATCAGGCCGACGAAA  69 228
     BPP1839 1961452 .. 1961468 -  -9.3  -2.73364   CCGTCACCGTAATCA              GCGCGCC GCC GGCGTGC              CCAGGCTGGCGGCCA  55 6
     BPP1838 NONE
     BPP1837 1959770 .. 1959802 -   -17  -3.01791   ATTCGGCCGCCAAGA     GCGCCCTGGT-CGGG TGCA CCCGCACCTGGGCGC      TGGAACTGGCCGAGT  82 290
     BPP1834 NONE
     BPP1833 NONE
     BPP1832 1954472 .. 1954493 -  -3.6  -3.61517   ATTGCGGCTCAAGAA           CCACGCCG CGACGC CGGCCTGA            GGAGTTGCCGTGCTG  51 438
     BPP1827 1951340 .. 1951350 -  -3.2  -3.45366   CGGTCAATGAATGAA                 TAGC AGT GCCA                 GCACGACCGGGATGA  48 3
     BPP1826 NONE
     BPP1825 1949670 .. 1949685 -  -6.1  -3.13566   ACAGCACATGGAACA              GCGCT TCGGGC AGCGC               CTGCCAGCCCGTCGC  51 300
     BPP1823 1947434 .. 1947463 - -10.7  -2.82987   CGAAGATGGAGGAGA       CCGGTGCGTT-CCC GCT GGGCAACACGCCGG       CCGAGTTCGCCGCGC  61 121
     BPP1820 1943544 .. 1943556 -  -4.7  -2.72344   CGGGATGTGCAAGCA                GGCGG CTG CGGCC                GGGGAGATTGTCCAT  43 499
     BPP1816 1940389 .. 1940413 -  -3.4  -3.30771   CGACATCCGGCACAA         GGTGCGGCTCG ATGG CGGGC-GCGCC          GAACTGGCCGTGGGG  47 219
         btr NONE
     BPP1812 1933236 .. 1933267 -  -2.7  -3.14931   GGCAGCCCGCATGAA      TCCGGCGGGCCAC GAGGTG GAGGTCCGCCCGC       AGGGCTGGCGGTTCG  43 367
     BPP1805 1929790 .. 1929813 - -14.6  -3.21416   GAGCGCTACCAGGAA          GCGCTGCGCGC CTG GCGCGCA-CGC          CATCCCGAGGCGGCC  77 66
     BPP1802 NONE
        aspC 1926177 .. 1926204 -   -14  -4.56597   TTGGTTGTCGAAAAA        GCCGCGGCGGGC GCGA GCCCGCCGCCGA         TCGGGTTGCGCTCAG 100 37
     BPP1800 1925254 .. 1925293 - -15.1   -2.9162   GAACTCCGGAAACGA CTG-CGCGGCG-GCGCC TTGGTGGG GGCGCACGCCGCGGCAG  GATGGCGCGCCAAGG  73 69
     BPP1799 NONE
     BPP1798 NONE
        glnQ 1923036 .. 1923090 -  -6.3  -2.70143   AGCCCAACCATACCA TCGCCCCGCGGCGCCGCCGCCATG CGCCGGTT CATGGCGCCG-CGGCGCCATGCAA GGTGTCGCTGCGCAT  47 40
     BPP1796 1921735 .. 1921782 - -10.5  -3.61517   ACCTGTGTCGAATAA CGCACGGGCCGCCGGCGCACGCG CGGG CGCGCACGCCAT-GGCC-GCGCA AGGCGGCCGCGGTGC  67 300
     BPP1795 1920673 .. 1920711 -  -7.4  -3.08679   GTCCGGCATGGAAGA  GGCGG-GGCGGCCGGC TCCGGGTTC GCCGGC-GCAGCCGCC  GGTCAGGGCGGCGAT  54 162
     BPP1793 1919496 .. 1919513 -  -7.7  -3.28712   GGCGCGCGGCTACAA             GGCGCAGG CGG CCT-CGCC             CTACCTGCTGGCCTA  55 320
     BPP1791 1917381 .. 1917398 -  -2.6  -3.06815   AGGTGCGCCAATATA             CCAGCG GGCGGG CGCTTG              TGGGCGGGTCCAGGT  41 41
     BPP1790 1915136 .. 1915149 -  -3.7  -3.05384   GCCTCGCGGATTGAA               GACGG ACTT CCGGC                GCGCAGCGTCAGGAA  44 92
     BPP1789 1914013 .. 1914054 -  -6.3  -3.02511   GCTACCGTCTCAAGA CCTGAACGGCGCGCGCCGGC TCA GCCGGCCGGCGAC-TGCTGG CGCACCCACTGCATG  49 4
     BPP1775 NONE
     BPP1774 NONE
     BPP1773 NONE
     BPP1772 NONE
     BPP1771 1898031 .. 1898085 - -12.1  -3.01712   GGCTGGCGGGCAACA GCCACGTGTCGGCCGCGGCCTTGATGG GCG CCACCACGGCGGCGGCC-ATGC-TGGC CGGCGGCCCGGCTTT  66 415
     BPP1768 1894881 .. 1894915 -  -3.5  -2.52464   TGCTGGCGCAATGGA    TCGCGATGCAGGC-GCG CCG CACCGCCTGAA-CGCGG    CTACTGGCGCGCCGT  40 26
     BPP1755 1878867 .. 1878906 - -11.3  -3.28712   CCTGGGGCTGGAGAA  CCGCCTGGCCGACCGCA TCGGCC TGCTGTCGGGCGGGCAG   CGCCAGGCGGTCAGC  66 387
     BPP1738 1860777 .. 1860799 -  -6.8  -2.78384   CTGTGGCCGACTAGA           CGCCCGGGGC AGG ACCCCGGCCT           TGCCACCCAGTATCT  48 273
        rpmB NONE
        rpmG 1860146 .. 1860167 - -18.7  -4.86731   CCTTGCCAAATAAAA           CGGCCCCGC CAGG GCGGGGCCG            TTCACCATGGCGCGC 100 68
        bph2 1857343 .. 1857373 - -22.6  -3.89346   TCGCGACTGCATAAA       CGAAGAGCCCGCCG GTG CGGCGGGCTCTGCG       GTTTGACCTGAGACG 100 49
     BPP1733 1856687 .. 1856726 -  -6.3  -3.01712   CGGCTGGGCGTAATA  GTTGCTGGCCACGGCCA GGCCGG TGGCCACGGACATCAGC   AGGACGATGGGCGCG  49 61
     BPP1732 1855505 .. 1855545 -  -2.4  -5.00884   ACTCGTGCGAAAAAA TAGGTAACGGACCGCGCCC GGCA GGGCGCGGGCGGTCAAA-A  CCATCGATTATAGGA  79 45
        leuS NONE
     BPP1730 NONE
        holA NONE
        proA NONE
     BPP1727 1849235 .. 1849245 -  -2.4  -3.01712   GCGTTTCCGGGAAGA                 CCTG TGC CTGG                 CGGCGGGCGCCGATA  41 104
     BPP1725 NONE
     BPP1724 NONE
     BPP1723 1845859 .. 1845883 - -13.6  -4.09685   TTTTATTGCTCAAAA         CCCCGC-AGCC TCAT GGCTCGCGGGG          TTTTGTTTTTGGGGG  85 115
     BPP1722 1838310 .. 1838329 -  -7.8  -3.67597   GGCGCTATTGAAGAA            CCCGGC-CG CTG CATGCCGGG            CCCGATGCGCTAGAT  63 35
     BPP1719 1834985 .. 1835005 - -15.4  -2.57132   CCGGTGGGCCAGAAT            GCCGCCCG CCTGT CGGGCGGC            CAGCGCCAGCGCCTG  69 298
        waaF NONE
     BPP1716 NONE
     BPP1715 1831302 .. 1831340 - -19.7  -3.01712   CGGCGCCCGTCAACA  CTGCGGTGTGCCTGTCCC AGTG GGGACAGGCACACCTC-G   CCGCGGATGTCAGCT 100 84
     BPP1712 1826962 .. 1827001 -    -2  -3.44527   CACCGATTACGACAA GGGCTGGCTCGACC-TGG TGGCTG CCGCGGGC-AGCCTGCCC  GCGCCGCTACGCGAG  47 463
     BPP1706 1819086 .. 1819121 - -20.4  -2.53015   ACAGGCGCCAAGTCA    GCGGGTGCCAGTCCCC CTGC GGGGACAGGCACCCGG     GTGGTTAGAGTGCCA  95 30
        argA 1813528 .. 1813582 - -7.69999  -3.04322   GGTAAGTTGCGAACA GGCCAT-TTTAGCCGGCTTGCCGCCG CGCG CGGCGGCAAGCCGGCTGGTTACAGTT TCTTGATGAAAACCA  53 18
     BPP1703 1813186 .. 1813201 - -11.8  -4.90266   GGCATCAATGAAAAA              CCGGCC TGCC GGCCGG               TTGCGATGAGGCGAA 100 53
     BPP1702 1811173 .. 1811195 - -12.6  -3.61715   CACCGGGGTCAAGAA           CACCGAGCGC CTG GCGCGCGGCG           AAGAAGCCATCGAGA  74 122
     BPP1697 1805163 .. 1805217 -  -7.2  -3.39327   CGGCTACACCCACAA GCGGCGCGCGTTGTTCATG--GAC GGGGGCGTG GTCTACATGTACTACGCGCGCGGC GGCGATTCGCTCAAT  55 480
     BPP1687 NONE
     BPP1686 1795099 .. 1795109 -  -3.2  -2.63631   TCAACTGCGACATGA                 TGGA CAG CCCA                 GGTTGCTCGAAGGGA  39 53
     BPP1685 1793771 .. 1793804 -  -2.4  -2.64616   GTGGGATTTATATGA    GGATGGCCTGCGCCTA TTCC TAGGCGCAGG-CG-CG     GGGGGCGTATGGGAC  38 40
     BPP1684 NONE
        fimN 1792209 .. 1792227 -  -5.8  -3.05343   TGCATACGGCCAATA             GGCGGCGC AAA GCGCCGTA             CATGAATCGAAGTGC  47 142
        paaX 1781838 .. 1781863 -  -4.6  -3.62597   CGGACCGGGCAACAA         TGGCGGCGAC GTGCTG GTGGCGGCCA          CGCTGCTGCAGGCGC  54 497
     BPP1669 NONE
     BPP1668 1778850 .. 1778883 - -16.8  -2.52896   GCACCCCGGAAGTCA     GCAGGTGCCTGTCC TCGTGG GGACAGGCACCTGA      GGGTTTCAGTAGGGG  79 31
     BPP1654 NONE
     BPP1653 1763768 .. 1763790 -  -4.8  -3.64703   GGCGGGTGACGGAAA           TCATCGCG CATCTCC CGCGATGG           GACGGACAGTCATGG  55 35
     BPP1652 1763063 .. 1763087 -  -7.8  -3.31792   GTACGACGCCTACAA         CATCCCGGCGC TCAA GCGCCTGG-TG          GGGCAGGGCGCCAAG  55 266
     BPP1649 NONE
     BPP1648 1759783 .. 1759815 -  -9.8   -4.1822   GCCGAGCCGAAGAAA     GTGCTGCCCAGGCGG TACA CCGCCTTGG-AGCGC      ACGGCGCCGGACTAC  85 177
     BPP1646 NONE
     BPP1645 NONE
     BPP1644 1755314 .. 1755341 -  -7.6  -3.03124   GCGCAGCTGGGAAGA        GGCGCTGGGCCTG AAG CAGGCTCCGC-CC        GACGGCTCCACGCTG  53 53
     BPP1642 NONE
     BPP1641 NONE
     BPP1640 1748813 .. 1748832 -  -2.1  -3.22298   GTGACCGATTACGAA            CGGCGCAT CGTCT ACGCGC-G            CATCGGCCGCGTGCT  44 464
     BPP1636 1745226 .. 1745242 -    -5   -4.1552   CAGGGCGCGAAGAAA              GGGCGC ATCGG GCGCAC              CACGGTGTTGAAGCT  66 281
     BPP1634 1743763 .. 1743796 - -13.1   -3.0497   AGAGCATCTGGAATA     CCGACGCGCTGCGCGC CAT GCGCGAAGCG-GTCGT     GTACGGAGTGCCGTC  66 110
     BPP1632 1741283 .. 1741301 -  -4.5  -3.90112   GTTTCCGTAACCAAA            CGTGCACG GCGC CGCGC-CG             GCGTAATGCGGGACG  61 77
        mrcA NONE
     BPP1629 NONE
     BPP1628 1735925 .. 1735941 -  -4.3  -3.14051   GTACCGCGAGGAAGA              GCGCGAG ATG CTCAAGC              TGTGCCGCGCCGAGG  45 399
     BPP1625 1732470 .. 1732489 -  -2.8  -3.53761   CAAGGGGCGGCGAAA            GCG-CGC ATCTTGG GCGTCGC            GGGGGTGCTTGTCAA  49 37
     BPP1624 1732060 .. 1732072 -  -6.2  -2.62192   CCGGACTGAAGCAAT                GCGC TAGCC GCGC                GGCTGGATCTTGCCG  46 16
     BPP1616 1724478 .. 1724507 -  -4.2  -2.70932   CCGGGCGGGCAAGGA       CCGCGC-CGGC GAGGGCTGA GGCGCGCGCGG       ATCAGGACCGCAGCG  41 27
        csaA 1717558 .. 1717576 -  -4.5   -2.7035   CCTATTGAGACATCA             CACCTAG AGCAG CTTGGTG             CCCAGCGGGACGTCG  43 10
     BPP1610 1716412 .. 1716434 - -11.9  -2.50816   GCGGCAGCGACGAAG           GCGCGCCGG GACCG CGGGCGCGC           TATGGGCCGGGCTAC  58 115
     BPP1605 NONE
     BPP1604 1711091 .. 1711109 -    -3  -3.58396   CGTGAAATTAAAAAT             CCCACTCG TGC CCAGTGCG             TATGGCAATGCCTAC  49 56
     BPP1603 1709383 .. 1709399 -  -6.5  -3.39895   CGGTGTAGCAATGAA              CCGGC TTTGTGG GCCGG              CATGTTGGTTCCGCG  55 167
     BPP1602 NONE
     BPP1601 NONE
     BPP1599 1705129 .. 1705162 - -10.9  -2.71681   CAAGCTGCTGAAGGA     GCAC-GCCCAGCGGCG CGC CGCCGCCGTGCAGTGA     GGCGGCTTCAGCCCA  60 33
     BPP1597 NONE
     BPP1596 NONE
     BPP1595 1701567 .. 1701602 - -14.8  -3.14132   GCGCTGGCCGACGAA   CTG-GCCGGCCCGGCG TAGGCG CGCCGG-CCGGCTCAG    CGCTGGCCGTCGTGC  76 22
     BPP1593 1699175 .. 1699193 -  -4.6  -3.31144   GGGCGAGTTCGACAA             GGAAGT CATCGGC ACTTCC             GAGGTCGAGGTCAAG  49 36
     BPP1587 1693977 .. 1693997 - -15.4  -3.33696   CGCCCGGCGAACGAA            CCGGCGCC CTGGT GGCGCCGG            TTTCTTTATTGCGCA  80 141
     BPP1582 1688162 .. 1688182 -  -4.7  -4.02108   CGGAGCACAATGAAA            TTTGCAACG TAA CGTAACAAA            TGTTCGGCGATCCGG  61 49
     BPP1579 1684531 .. 1684551 - -16.9  -4.96848   TCGCCTATATAAAAA            GCACCTGGC CGA GCCAGGTGC            AGCAGGACCAGCGGG 100 82
     BPP1577 1683612 .. 1683624 -  -3.3  -3.13371   CAGGCCACTAATATA                CCGAA GCG CCCGG                CGAATAAAAATAGCG  44 76
     BPP1576 1682714 .. 1682729 -  -7.5  -3.39895   GTCGGGAGGAACGAA              GCCGG AAACCG CCGGC               GCAAGCGGGGGCCCA  59 135
     BPP1574 1680723 .. 1680735 -  -7.7  -2.68942   AGTGCCGTAGACAAT                CAGCA CGA TGCTG                GGCGGGATGATGGTC  51 489
        citE NONE
        ilvG NONE
        amaB 1675994 .. 1676014 - -10.4  -2.70932   GGGCGGGGTGAATCA           GCGCGGCGC GTTG GCGC-GCGC            CACCATGGCGTCGAG  57 2
        aldH 1674282 .. 1674300 -    -3  -2.72379   GCAAGTGGCCAAGGA             GCACAAGG TCA CCCTGCGT             ACCGCGGCCTTCATC  39 170
     BPP1557 1662870 .. 1662883 -  -4.5  -3.28924   CATCTCGGTGCACAA               CCGCGC CCA GC-CGG               TGCAGGCGGCGCTGG  49 295
        smpB 1656805 .. 1656815 -  -6.8  -2.71364   CGACCGCTTCAAGCA                 GGTC AAT GACC                 AGCACGGCCACGCCG  48 353
     BPP1543 1650008 .. 1650018 -  -2.4  -3.16492   GCATATCCACGAACA                 CCTG GAC CTGG                 AGGCGGTGCTGCCGC  43 291
         map 1633118 .. 1633135 -  -5.5  -2.87132   GGCGGGGGTCAGAGA             GCCGG GATTTCGA CCGGC              CGTGTCACGAAGGCC  46 1
        glnD NONE
        marC 1629706 .. 1629727 -  -7.1  -3.85165   GACGGGAAACGGAAA           GGGGCGGGC GGAT GGCCGCGCC            AGGGTTAGGCCGGCG  64 30
        dsbB 1629155 .. 1629211 - -31.9  -2.71364   CTACGCGGCCAACGA CGCCTGACCGGCGCGGCGCGGCCGGCTT GCGC AAGCCGGCCGCGC-G-GCCG-TCAGGCG TTGCGCCGCAACGCC 100 19
     BPP1518 1623960 .. 1623972 -  -3.3  -4.57569   CGATTCTGTCAAAAA                TTGGC GCC GCCTA                TTGGCCGGGTAAAGG  71 117
        fliD NONE
        fliS 1622100 .. 1622125 -  -3.1  -4.82901   GCGGCTGGACAAAAA         GTGCCTTCCTG GTTT CAGGCCGGAAC          GGCAGGCGCAGGGTG  75 14
        fliT NONE
     BPP1514 NONE
     BPP1513 NONE
     BPP1512 1619432 .. 1619481 - -11.4  -3.53444   GCATGCTGTCGCAAA TGCGCGCCGTGGTGCGCGCCG-CGC AAA GCGGCGGCGC-CACCGAGGC-CGAA CTGGCGCCTGGGCCG  69 276
        fliG NONE
        fliH NONE
        fliI NONE
        fliJ 1613753 .. 1613774 -  -2.9  -2.64616   GGCTCATGGATATCA           GAAAC-CCGC CTG GCGGCGTACC           AGTCGGGCGGAGTAT  39 1
        fliK 1612356 .. 1612373 - -10.5  -2.52464   TTCTGCCGCAATTCA             CGCCCGC GCTG GCAGGCG              AAAAACAGGGCGAAA  56 80
        fliL NONE
        fliM 1610315 .. 1610335 -  -3.1  -3.13522   AGCCGTTGACGAAGA            TGTCCATCG GTT CGCCGGCCA            GGCCGTCCAGTTCCA  44 391
        fliO NONE
        fliP NONE
        fliQ 1608424 .. 1608450 - -13.1  -3.15544   CTGCAGGCCGACGAA        TTCGCCCGCGGT CTGC ACCGCGG-CGAA         CACCACCCGCATGGA  72 324
        flgA 1592443 .. 1592458 -  -5.4  -2.79004   GGATCTTCAAAATAT              TCTCCGC TGC GCGG-GA              CCGGCCCGATGGGGG  45 131
        flgM NONE
     BPP1482 1591566 .. 1591582 -  -9.3  -3.01712   CGGGCGCGCGCAAGA              CGCCCGC GCG GCTGGCG              CCCGCGGCCTTGATG  57 91
        flaA 1572304 .. 1572330 -   -13  -4.65895   CGCCGGACGCAAAAA        CGCCCGG-CGC GGTGAG GCGGCCGGGCG         TACGTACTGCCATGG 100 79
     BPP1461 NONE
     BPP1460 NONE
        folD NONE
        prlC NONE
     BPP1457 1559516 .. 1559533 - -14.1    -3.965   GCGCAAAAGCAACAA             CCGCGCC CTGG GGCGCGG              TCCGGATCATTGGGT  84 32
     BPP1456 1559094 .. 1559124 - -25.6  -4.07568   CGCGGCCGTCCAAAA       CAGACAGGCCGGCA AGA TGCCGGCCTGTCTG       TTTGCGCAGTGGCGG 100 44
     BPP1452 1552000 .. 1552011 -  -5.8  -3.14132   CTGCGCGCCGACGAA                CGCT TCTG AGCG                 ACGTAACCGTTTCAG  49 74
     BPP1450 1550591 .. 1550613 -  -6.8  -3.01924   CACCTGGCGCGAACA           GGGCGCGGCA GGC CGCCGCGCAA           CCCTGATTCTGCGTC  51 57
     BPP1447 1547487 .. 1547527 -   -14  -2.90496   TGCTGCCCGAAATGA CCGACCGCTACCCGCACGA GTTC TCGGGCGGGCAGCG-CCAG  CGCATCTGCATCGCG  71 479
     BPP1441 NONE
     BPP1440 1538956 .. 1538968 -  -4.7  -3.85698   CTGGTCGGCGAGAAA                CTGGC CGC GCCCG                ACGCCCTGGGCAACC  60 487
     BPP1437 1535938 .. 1535965 - -11.2  -3.77119   CATCAACGAATACAA        GCGGCGC-CAGGC CCC GCCCGGGCCCCGC        ATCACGCCGCGCGCG  74 501
        argH 1531445 .. 1531462 -  -9.8  -4.65895   CGCGGCATGTAAAAA             CCCGGC GCGCAG GCCGGG              TTTTTACATGGAGCG  93 49
     BPP1430 1527761 .. 1527815 -  -7.7  -5.35365   AAAACATAAGAAAAA GCAATATAC-CCGGGAGCCTGTCCCC GAAC GGGGACTGGCTCCCGCTGACTTCTAC TTGCCGGCGCCCTAG 100 98
     BPP1429 NONE
     BPP1428 NONE
     BPP1427 1524908 .. 1524926 -  -6.1  -3.28712   TCCTGCGGTTTATAA             GATGTAT ATATA ATACATC             TTATGGCTTAGGCAT  53 442
     BPP1425 NONE
     BPP1424 NONE
     BPP1423 1522767 .. 1522783 -  -2.1  -3.08046   TTCTCACTGCAAAAG              TTCGGCC AAC GGCGGAT              TTTCGCAGATTTGGG  42 60
     BPP1422 NONE
     BPP1421 1520212 .. 1520239 - -12.8  -5.63517   GCCGGAAACAAAAAA        GCCCTGGACCACG TGG CGTG-TCCAAGGC        TTTTCCGTCTGGTGT 100 205
     BPP1415 1513928 .. 1513955 - -18.4  -2.50443   GGAGAGGGCAGGAAG        CGGGCGCGCGCA GGCG TGCGCGCGCCTG         GCCGGGAGGCGTCTG  87 406
     BPP1414 NONE
     BPP1413 1512098 .. 1512113 -  -3.2  -3.57144   GCGGTCATGTCGAAA              GGGC CTCAGTTC GCCC               GGGTCTTTTCCAGCA  49 15
     BPP1412 NONE
     BPP1411 1510181 .. 1510233 - -16.7  -2.52464   GTGGCGCCCAAGGGA TAGGGCGGACGCGGCGGGTCCGGCC GAT GGCCAGGCCCGCCGCGCTTTCCCCC CGGCCTACATGTGGC  77 30
     BPP1404 1505246 .. 1505272 -  -8.2  -3.05463   ATTTTTTGCATGCAA         TGATTTCATTTT AGC AAAATGCAATCA         TTTTGGCAATGGCGC  55 45
        stbC NONE
        stbB 1504518 .. 1504528 -    -4  -2.94872   CGTACGCAAGAATCA                 TTCT AGA AGAA                 ATGGGGCAGGGGCGT  44 54
     BPP1401 1503606 .. 1503616 -  -6.8  -3.50853   CTCGCTGAACTACAA                 CGTC TTC GACG                 TGTTCGTCACCGCCA  55 392
     BPP1399 1500879 .. 1500891 -  -9.1  -3.55563   ACCTGACCTTCGAAA                GCCTG CGC CAGGC                GCTCGACCTCGACGT  63 503
     BPP1396 1497710 .. 1497726 - -10.1  -2.81464   CTAGCAGGGATCACA              CCGCCTG GCG CAGGCAG              GCGATGAAATGGGCC  59 4
     BPP1393 1494862 .. 1494879 - -14.1  -4.18018   CCCGCCCATGCAAAA             CCCGCCC CGAG GGGCGGG              TGTGCGGGGGCGCTG  91 54
     BPP1391 1492902 .. 1492958 -  -8.5  -3.14931   GCGACCCTGCACGAA GGCCGCATCACGCTGGGCGGCGCGCCC GGGCT GGGCGTTACGCCCGACCTG--GCGGCC CTGCGCGCCGCCTGC  56 68
     BPP1388 NONE
     BPP1387 NONE
     BPP1386 1487821 .. 1487869 -   -16  -2.71712   GCGCGCCGTTGAAAT CGGGATTGGGGTCGAAGCCGGCC TGCA GTCCGGCCTCGACC-CAGTCGCG GCACAGCGGGTGGTC  75 522
        ilvD NONE
     BPP1382 NONE
     BPP1381 1482235 .. 1482245 -  -2.4  -3.73106   GGAAAAGGCGAAGAA                 GGGC GGC GCCG                 GCTAGGGCATGGCGG  51 27
        ilvD NONE
     BPP1379 NONE
     BPP1378 NONE
     BPP1377 NONE
     BPP1376 NONE
     BPP1375 NONE
     BPP1374 1474961 .. 1474976 -    -6  -3.28712   CGCCTCGGCGTACAA              GCCCGC GCCG GCGGCC               CCTAGCGCACGTACG  53 27
     BPP1372 NONE
     BPP1371 1471977 .. 1472034 - -23.6  -2.71731   CGTAGGGGGGAACGA CGCCTG-CGGC-CAGGGTGCCTGTCCCC CTGC GGGGACAGGCACCCTGCGGAGACAGGCA CCCTGCGGAGACAGG 100 107
        norM 1467329 .. 1467355 -  -6.5  -3.83378   CCTGAAAAGAGAGAA        GGGCGGCTA-GG CGCG CCGCAGCAGCCC         CACGCGGTCGCGGCG  62 5
        amaB 1465993 .. 1466042 - -20.8  -3.57144   TGGTCCATGGGGAAA CT-CGG-GGGCGGGCCGGCTATGC TACC GCATCGCCGGCCCGCCGGCCGCAG CTAGCGCGACAGGCG 100 26
     BPP1365 NONE
     BPP1364 1464670 .. 1464699 - -12.8  -2.97171   TACGCCATGAAATCA       GGCGCCAGTCCC CATGCC GGGACAGGCACC        GGCATTCCTGCGGGG  67 47
         gor 1459337 .. 1459376 - -13.4  -2.60723   GGACTGGCAAGCAAT  TGGCGGGTGCCAGTCCCC CAGT GGGGACAGGCACCCGGGG   GTTAGGTTGCCGTTC  67 27
     BPP1357 1458416 .. 1458449 -  -3.8  -3.17392   TACGGGTCAAGGCAA     TTTCTCCGGTGCGCC CCGGC GGCGCAACAG-GCAA     TTATCGCACTTTGCC  45 108
        aroG 1456782 .. 1456832 - -17.5  -3.10895   CGCAATACATACAGA CCCGCCATGCGCGTCAGGCCGCGCC CGC GCCGCAGCCGG-CGCGC-TGGCTGG CGGGCCTGGACGCGG  82 485
     BPP1353 1454308 .. 1454358 -  -8.2  -2.62184   CGGCGGCGGACATGA TCTGGCCCG-ACTGGCAGTAGCC GCACTG GGCCACATCCAGTTCGCGCCAGG CCTGCTGCACGGCCT  52 445
     BPP1351 NONE
     BPP1350 NONE
     BPP1349 1449435 .. 1449481 - -17.2  -3.56821   AGGAGATCCTGGAAA GCCGGCGCCAGGCCGGCGCAG GGGACG CCGCGCTGGCC-GGCGGCGAC GGGCCTGCGCCGCTG  93 418
     BPP1346 NONE
     BPP1345 NONE
     BPP1344 1446032 .. 1446057 -  -8.9  -3.06671   ATACCGACCGCAAGA         TCCGCGAC-GCC GTG GGCGGCCGCGGC         TAGCGCCGCCAGGCG  55 47
     BPP1342 1445200 .. 1445210 -  -2.4  -2.71712   TCTCGCGGGCGAAAG                 CGGG CCC CCAG                 TATCCCGGCAAGCGG  38 75
     BPP1341 NONE
     BPP1340 1442564 .. 1442578 - -11.4  -2.79831   GCAACGGGCATGAGA               CCACCG CCA CGGTGG               GCCTGATGGCCGGTT  59 91
     BPP1338 1440939 .. 1440996 - -32.7  -2.83403   GCGCCGCCAGGAAAG CCGCCATCGCCCGGCCCCCCGCCCGGC ATGG GCCGGGCGGGGGGCCGAAGGACGAAGG ATGTTGCTATTAAAC 100 103
     BPP1337 1440138 .. 1440164 -   -10   -3.5393   ATGATCCGGCGCAAA         TGGCCGCTCAAC TGA GCAGGGCGGCCA         CCAGATCGCGGTTGG  67 6
     BPP1336 1437896 .. 1437916 - -11.1  -3.57144   GCCTGGACGCGCAAA            GCATCCGCT TCG AGCGGCTGC            TGCCCGGGCCCATCG  71 514
     BPP1333 1436454 .. 1436505 - -11.6  -3.14931   GGGATGGCGCAGCAA CTGGCCGGCGCCGAG-CGCATCGTCG ACGC CG-CGGTGCGGCGCG-CGCCGGCC-G ACTGAGCCGGGCGCG  66 41
     BPP1331 1435541 .. 1435572 - -24.6  -2.82759   AAGATACCTATGACA      CAGGAGCCTGTCCC GGCG GGGACAGGCTCCTG       CTGAATCCTATGCCG 100 162
     BPP1329 1433726 .. 1433744 - -10.2  -3.01712   TCCTGCCGCTGAACA             GCCGCGAG CGC CTGGCGGC             GATGCGCTACGACCT  59 358
     BPP1327 1431741 .. 1431756 -  -4.6  -2.78384   GGGTGGCCGACTATA              TTGCGC GGCT GCGCGA               CGACCCCGAGCTGGC  43 498
     BPP1324 1428966 .. 1428988 - -11.3  -2.70932   GGCGCTGTCGAATTA           CCAGCAGAC CAAGT GCCTGCTGG           TGAGCTACAGCGCCA  59 264
     BPP1322 NONE
     BPP1321 1424050 .. 1424066 -  -5.8  -3.17723   CGAGGGCGAACGCAA              GCGCCT GCTGG AGACGC              TGATGCAGGTCGCCA  50 439
     BPP1318 1420497 .. 1420529 -  -6.9  -3.53012   CGGCCGCTCGGTAAA     GCGCGCCAGGTCGG TCATGG CC-AGCAGGCGCGC      GTAGCGTTCGCGGCG  58 376
     BPP1316 1417754 .. 1417797 -   -13  -3.02144   CCACGCGCTGGAATA CGCCGGAGCCGTCGATGCGCG CGG CCAGC-TCGACCGCGCCGGCG CCGCGGCTCTGGTCG  70 226
     BPP1312 1413689 .. 1413713 -  -9.9  -2.76964   CGATACGGAAGATCA          GCTGCACGCCG TGA CGGCGTTGAGC          GGCAGCGGTCCGGCC  56 338
     BPP1310 NONE
     BPP1309 NONE
     BPP1308 1409750 .. 1409768 - -11.6  -3.01712   TTGCGGCGGCCAAGA             TCGCCCGC TAT GCGGGCGC             CTTGCGCGCCTGCCT  65 64
     BPP1307 NONE
     BPP1306 NONE
     BPP1305 NONE
     BPP1304 NONE
     BPP1302 1404717 .. 1404751 - -20.7  -2.71681   CAATGTGGCCAAGGA    GGCGCGGCGCCTGCCG CGCT CGGCCGGCGCCG-GCC     TCGACGCCCTGGTGG  95 54
     BPP1291 1392565 .. 1392612 -  -8.4  -2.55544   TCATCACGGAAGTGA CCATCGGCTTCAACTATGCGCTG GGC CAGGTCAC-GGTGACGCCGATGG CGCTGCTGATGACCT  51 248
     BPP1288 1389124 .. 1389155 -  -7.3  -3.41988   GGTCATCGAACAATA     TGC-G-CAGGCGCGC CAGC GCGCGGCTGACCGCA      GGCTGGCTGACGTCC  56 196
    BPP1279A 1380293 .. 1380344 -   -10  -3.29144   TGAGCCCTGGCACAA GGC-GGGCCGCCGGGGCCTCGCGC GGCGAA GCGCAGAGCCCCGG-GGCACAGGC TCATTCCAGCCGGAT  63 26
     BPP1277 1376479 .. 1376517 -  -3.7  -3.68988   CGCCAGCGAACACAA  GCTGAGCGCGCAGGACTGC GAG GCCG-CCTGCGCGGCC-GT  GACCTATGTGCGCGA  55 493
     BPP1275 NONE
     BPP1274 NONE
     BPP1273 NONE
     BPP1270 NONE
     BPP1268 1366307 .. 1366328 -  -5.9  -3.54459   TGAACCTGCCGCAAA           TC-CTGGCGA GCC TCGCCAATGA           AGAGTTGGCGGGGTG  57 435
     BPP1257 1353708 .. 1353729 -  -2.1  -3.47349   CTTCGAAAGCCATAA           CTCCGGCGCC AGC GGC-CAGGTG           ATCGGCCTGATGCCG  47 199
     BPP1254 1349298 .. 1349308 -  -2.4   -2.5092   CAACAGGCGATCAAT                 CCTG AGT CGGG                 CCCGTGCCAGCGTTG  37 103
     BPP1248 1344255 .. 1344295 - -11.7  -4.07618   CCTGGAACAAGGAAA CGGGTTGGCGGCGCGGCC GGCGCG GGCCGCGCGGCGC-CCCG  GTGGATCGGGATACG  82 156
     BPP1247 NONE
     BPP1246 1341824 .. 1341857 - -19.5   -3.1876   AAGCTGATGGAGTAA     GCGGTGCCGGTCCCC ACGC GGGGACCGGCGCCGT      CCTGGCAGTCAAGTG 100 106
     BPP1241 NONE
     BPP1240 1325275 .. 1325285 -  -8.2  -3.56594   CGAAAGCGGCGCAAA                 GGGC GGC GCCC                 ACGATGTTGCGGAAT  62 125
     BPP1231 1314113 .. 1314140 -    -9  -3.47227   GCGGAACCAGGACAA        GCCGCGCGCCGTC GAG GTCGCC-CGCGGC        CTGCACAACCTGGGC  61 438
        talB 1308848 .. 1308894 - -12.9  -4.81249   GGCGAAACCGAAAAA CTCTAGCCGGCGGCGCGGGCAT GCCC ATGCCCGCGC-GCCGCATCGGG CTAGGCCGCGCCGTG 100 26
        pbpG 1291133 .. 1291171 - -12.9  -3.06492   GCACTGACCCCAATA   CGGGCGGCCGGCGCGCG CTTGT CGCCTGCCGGCCGCTGG   CCGTACAGTGGGGGG  70 448
        ilvG 1286293 .. 1286334 -  -2.1  -4.01411   TACGAAAAACTCAAA TCCGGATCGTGGATATGCGG GCG CGGCATCGCCGCG-TCCGCA CGCTTACTGTGCCTT  56 29
        gcdH 1284768 .. 1284790 -  -9.8  -3.28712   CTGGGTGGTGGACAA           CCAGCACGGC GAA ACCGTGCTCG           AACTCGACGCTACCA  63 300
     BPP1193 1271438 .. 1271457 -   -15  -5.14563   GCCCGCATGAAAAAA            CCGGACGC TCGC GCGTCCGG             TTTTTTCATGGCCTC 100 44
     BPP1190 1268187 .. 1268230 -  -9.4   -3.0127   CGAGGGAATTACAGA TCGCCTGAGCGAGGCAGCGG CGCT CCCCTGCCTGGGTGAGGCGC GTGTACCCGGTTTCA  57 38
        fmdA 1266770 .. 1266798 -  -7.4  -2.63348   CCGAGCAACATGAAG       GGCTCCTTCGCGCG CGC CGCG-GCAGG-GCC       GCGCGCGCGCCGTGC  50 51
     BPP1188 NONE
     BPP1187 NONE
     BPP1186 1264614 .. 1264634 -  -3.3  -3.35046   GCAGTCTCGGAAAGA            CGGATAT TCCCAAT ATACCCG            TTGCCCGGCGGTCCG  46 59
     BPP1185 1263933 .. 1263946 -  -9.5   -3.4072   TACGGGCCACGAGAA               GCCCC GGCA GGGGC                ACGATAGGCAGGTAT  63 269
        infA 1263567 .. 1263579 -  -4.7  -2.94144   GCCCGAGGGAAATCA                GCGGC GGT GCTGC                GGCGGACGGCTGGGC  44 10
     BPP1183 1263137 .. 1263164 - -11.2  -2.75074   TGCACTGGAACATCA        GCCTGAACGACG CGCG CGTCGATCCGGC         CATCTTCATCGGGGC  59 70
        pitA 1259508 .. 1259537 - -11.3  -2.87132   CGCGGCGCCTACATA       GGCGGCC-TGGTGG TCA CCGCCGTGGCCGCC       CGGCTGGTGGGCAAC  61 124
     BPP1174 NONE
     BPP1173 NONE
     BPP1172 1255630 .. 1255647 -    -4  -3.60805   ACAGCGTAGCGCAAA             CCGGGC CGTCCT GCCCGC              CGGCGTGGCGCGCGG  51 44
     BPP1171 1254880 .. 1254894 -  -8.6  -3.95378   TTACACCGCAAACAA               TGTTGC GGC GCAACA               TTCGTGTGGCCGGCG  70 52
     BPP1170 NONE
     BPP1169 NONE
        ackA NONE
        fabI 1249116 .. 1249127 -  -7.2  -3.33483   GATCGAAATCATGAA                GCGC CGCG GCGC                 CGAGGTGCCGATTCC  55 470
     BPP1163 1244115 .. 1244153 -  -3.8  -3.32844   GTTCGCACGCGAGAA  CGGCCGG-GTGTTCG CCTATGTCAT CGAGCACGCCGGGCG   GCACCCCGACCCCGA  47 104
     BPP1158 1237739 .. 1237749 -  -8.2  -3.53091   ACCCGTTTGCCGAAA                 GCCC GGT GGGC                 GCGCAGGGGCTGATG  61 336
        ubiD NONE
        cysG 1231669 .. 1231709 -  -8.9  -3.18582   TACGGTACGCACCAA CGGCATCGCGCATCGCAC CGAACT GCGCGGCACGCG-CGCCG  AACTGGGCCTGGGCA  56 221
        queA NONE
         tgt 1224016 .. 1224048 - -15.6  -2.73364   GGCGCAGCGCAACGA     GGGCCGCGCCGCC GGGGGGGG GGCGGC-CGGCCC      TAGTCGACCCCGCGC  75 25
     BPP1145 1223524 .. 1223542 - -17.4  -3.65046   GGGTGAGCGGAACAA             GGCCCCGC CAC GCGGGGCC             TTGTGTGACCTTACA  91 36
        secD 1221552 .. 1221577 -  -2.5     -3.37   TGAATCCGGAAAAAT         TCCATGTTTCGC CTT GCGTATCA-GGA         TGGCGGGCGGCCGGG  46 54
        secF 1220568 .. 1220597 - -22.2  -5.08824   GCTGCATGTAAAAAA       CCCTGCCCGGCC GTATTT GGCCGGGCAGGG        TTTTTTTACGACCGG 100 49
     BPP1141 NONE
     BPP1140 NONE
     BPP1139 1216611 .. 1216646 -  -5.3  -3.31905   ATTTTGCATACAACA    GCGGCCATTGTTCCCC GATTT GGGGCGCATTGGC-GC    CAATCTGCGCGGCGC  51 43
        corC 1215328 .. 1215365 - -11.1  -3.16935   AAACAGCGCCAGGAA   CGCCGACAGCGCCAGCA CGCC CGCGGCCGCTAGCGGCG    CGGCCAGTCCGCCGT  64 296
     BPP1135 NONE
     BPP1134 1210068 .. 1210099 - -17.2  -3.37879   ATCAAGCTGAACTAA      GGGCAGGGCGCGCC GCGC GGCGCGCCCTTCTC       AGGCCTGGCGCGCCA  87 24
     BPP1125 1197679 .. 1197700 - -14.5  -5.26875   CCGGGAAGGAAAAAA           GCCAGTTGC GTGA GCAACTGGC            TTTTCGGAATCTTTT 100 454
     BPP1121 NONE
     BPP1120 1193571 .. 1193613 - -15.7  -4.45083   GGGACAGGCACAAAA GATA-GCGGGAGCCTGTCCC CGTT GGGACAGGCTCCCGAGTATT GGAGTTACCACGGCA 100 30
     BPP1117 1190366 .. 1190394 -  -6.5  -3.29144   CGAGGTGGTGGACAA        GGCCGGCGATCGC CAG GTGCTGGCCGACC        TGGACGCGGCGGCGG  52 484
        moaC NONE
        moaD NONE
        moaE NONE
        moaB NONE
        moeA NONE
        fdsG 1179879 .. 1179893 -    -7  -3.53224   GATGCCGGTCGGAAA               CGCCGC GCC GCCGCG               CCCGCGCAGGCCCGA  58 496
        fdsA NONE
        fdhD NONE
        fdsD 1174670 .. 1174685 -  -2.4  -3.55761   CATTCATGGGTGAAA              CGGCGG CAGG CGGCCA               GTGGCGGAAACCGGC  48 137
     BPP1102 1173090 .. 1173114 -  -2.9  -3.53444   CCATCCTGCCGGAAA         TGCA-G-CGCC AGGTG GGCGACGTGCA         TCACTGGATGACGGC  47 454
     BPP1099 1171799 .. 1171827 -    -3  -4.56597   TGCGGCGGTGAAAAA       GGCCGCGCCATTC TACG GCA-AGCGCGGCG        GCTACTTGACCAGCG  69 27
     BPP1098 NONE
     BPP1097 1169508 .. 1169558 - -11.1  -4.30576   CCGCGAGGAGGAAAA GCG-GCTGA-CGTCCCGGCTCGAGA ACC TCGCCAGCCTGGACGATCTGCGCGC CATGCAAGGGCGCAT  85 264
     BPP1094 1166708 .. 1166739 - -14.4  -3.96298   GAGCCATGAATGAAA      GCCCGCGCGCACGCC GGC GGCGTGCGCGCTA-C      AGCACCAGGTCCTGC  84 22
     BPP1093 NONE
     BPP1092 NONE
     BPP1091 NONE
     BPP1090 1162829 .. 1162861 - -14.1  -3.53012   GCGCCCGGGCGCAAA     CGCG-GGCGGCGCG TTCAGC CGCGCCGGCGCGCG      CGCAGCTCGTGGCGC  78 7
     BPP1089 1162052 .. 1162065 -  -3.7   -4.1899   GGATCGGATTGAAAA               GGGCG GCTG CGCTC                AGACCGAGCGCGTGA  65 24
     BPP1088 NONE
     BPP1083 1158161 .. 1158177 -  -5.7  -3.42503   CGGCAAGACCTACAA              CGAGGCC AAG GACCACG              GGTTCATGTACCAGC  55 128
     BPP1080 1155420 .. 1155441 -  -3.6  -4.11216   GGGCCACGTGGAAAA           GCCGCTGCC GGTAT GGC-GCGTC           GTCTACGACGATCCG  63 280
     BPP1076 NONE
     BPP1075 NONE
     BPP1074 NONE
     BPP1073 1148380 .. 1148399 -  -2.8  -3.23216   GCGCACCACGAGCAA            GGCATAGCC TCG GGC-ATGGC            GTCGACGACGCTGAA  46 280
     BPP1071 1146650 .. 1146671 - -18.7  -3.28712   TTGGTTCGCCGACAA           CCCCCCGGG CTTG CCCGGGGGG            TTGTCGTTTGTGGGG  93 66
     BPP1060 1135550 .. 1135573 -  -7.4  -3.36273   GCCGCCGAAGACGAA          GCGCGGCGC GGTTAGG GCGCC-CGC          TCGCGCGGCGTGCGG  59 13
     BPP1058 1133344 .. 1133371 - -10.6  -2.78384   TCCTGGGCGAGGAGA        TCGCGCGCTGG GGCACGG CC-GCGCGCGA        GGCCGGCGTGACGCC  60 60
     BPP1054 1129395 .. 1129426 - -16.6  -2.62184   GTTTTGGGCACATCA      TGTCCCCGTGGCGGC AGT GCCGGC-CGGGGACA      TGGCCGGCGTCACGC  77 420
     BPP1050 1126595 .. 1126613 -  -6.6  -3.57263   ACCGCGACTTCGAAA             GCATCGGC CCG GTCGACGC             GCTGCTGGTGGACCG  56 64
     BPP1047 1123192 .. 1123218 -  -6.4  -3.40403   GTTCGGCCAGCATAA         CGCGGCGGCC TCAGGCG GGCGGGCGCG         GCGCGCTGCGCCGTC  55 9
     BPP1046 1122334 .. 1122369 -  -2.3  -3.90112   CGGTCTTGAACGAAA    TTGCG-GCGCGGCGGG TCTAG CGCGCGGCGCGCGCGT    AGCGGCCGGGCGTCA  56 6
     BPP1045 NONE
     BPP1044 NONE
     BPP1043 1118855 .. 1118874 -  -4.9  -3.53012   TGCCGGTGCTCGAAA            GCCTGTC GGGGCA GACGGGC             GAGAGCGCCGCCTAC  52 453
     BPP1041 NONE
     BPP1040 NONE
     BPP1039 1116039 .. 1116065 -  -8.6  -3.14344   CATGCCCTGCATGAA         CACCTGGGCATG ACG CAGGACCAGGCG         CGCCGGCTGGCGGCC  56 90
     BPP1037 NONE
     BPP1035 NONE
     BPP1034 NONE
         lon 1110037 .. 1110047 -  -3.2  -4.08706   TGCCTATGATAGAAA                 TCCA GCC CGGA                 ACAAGCGTCACAGGA  59 226
     BPP1032 1108507 .. 1108533 -  -3.6  -5.09225   AGGCGATGTAAAAAA         CGTGCCGC TTCATGTCCGC GCGGCGCG         AGGCCGTCACTTTTT  81 517
        ttrB NONE
        ttrC NONE
        ttrA 1103289 .. 1103316 - -11.9  -3.36749   GATGCTGAAGATCAA        GGCCGCCGCGC GCGGCA ACGCCGCGGCC         TACAGCGTGGGCCTC  66 66
     BPP1023 1097364 .. 1097377 -  -3.7  -5.14563   CTGTGCAGCAAAAAA               GGCGC GTGC GCGAC                GGGCAATCGCGACAA  83 80
     BPP1022 1096746 .. 1096761 - -11.8   -2.8511   CATGACACTAGGATA              GCGCGC GCCG GCGCGC               TACTCGCGCGCCTTG  63 25
     BPP1021 NONE
         ada NONE
     BPP1019 NONE
     BPP1018 NONE
     BPP1017 1093225 .. 1093252 -   -14  -2.98881   AGATGAAACAGGACA        GCCCGGCCGGCG CGGC CGGCGGCGGGGC         GCGCGGCGCTGCCGG  72 199
     BPP1016 NONE
     BPP1015 1091940 .. 1091995 -  -6.4  -3.64703   CGTTCTCCACCGAAA CGTGCGCCAGC-TGCAGCGTGCGCGGC TGC GCCCCGCTGGCGGCCTGCGGGCGGTCG GTGCCGCCCTGCAGG  59 133
     BPP1014 NONE
     BPP1013 NONE
     BPP1012 NONE
     BPP1011 1087390 .. 1087426 -   -13  -3.14344   CATCCTGCTGACCAA   GGCGCGCGCC-CACAGCG TCG CGCTGCGCGGCCCG-GCC   GCGCAGGCGCTGTTT  68 376
     BPP1008 1085509 .. 1085535 - -13.7  -3.53012   TTCGCGCTGGCGAAA         CGCCTCCAGCA GCGCG TGCTGGTGGCG         TTCATCGACCTGGAC  76 498
     BPP1006 1083248 .. 1083282 - -12.1    -4.067   GGAAAGCAAGAAGAA    CCGCAGCC-GCTGAGC GGCC GCTCAGCCGGGGGCGG     GCCGGGTCGCGGACA  83 12
     BPP0999 1074630 .. 1074645 - -11.8  -3.14602   GCTATGTGATGAAGA              GCGGGC TGGC GCCCGC               GCTGGTGGAGCTGGT  64 379
     BPP0996 1072791 .. 1072849 -  -8.7  -3.01712   GTTCCGCTTGCAAGA CGGCCGG-CGGTCCGA-TGAGCCCGTGGC GTC GACAGGGGCTGAGTCGTTTCGGCCGGCCG CGCCGGCGTTGGCCG  55 258
     BPP0992 NONE
     BPP0991 1068454 .. 1068484 - -17.6  -3.55444   GCGCCACCTCGCAAA       GCCTCGCGGACG CCCGCAC CGCCCGCGAGGC       GGTCGAGACCATGCT  93 357
     BPP0987 NONE
     BPP0986 NONE
     BPP0985 NONE
     BPP0984 1062885 .. 1062907 -  -7.6  -2.64062   TATAGGAATAGGAAT           GGGCAAGCGC TCA GCGCTTGGGC           GGCGGGGCCGCCATT  50 13
     BPP0983 1061575 .. 1061598 -  -4.5  -3.71848   TTCGGTGATGAACAA          CCTGCCCACC GTGCT GGTGGGC-GC          CCTGTCGATCGACGC  58 313
     BPP0980 1058725 .. 1058735 -  -5.4  -3.44146   TTTGGTTACAAGTAA                 CGTT TTC AACG                 GCGTGTGCAACTTTA  53 87
     BPP0979 NONE
     BPP0978 NONE
     BPP0977 NONE
     BPP0976 NONE
     BPP0975 NONE
     BPP0974 NONE
     BPP0973 NONE
     BPP0972 1042780 .. 1042831 - -20.6  -3.34192   AAGGGCGGCAAGTAA GCGGCGCCGCGTCCCGGCCCGGCG TGCG CGCCGGCCCGGGGCGCGGTTTCAC TCCTGCGCCGGCGGC 100 22
     BPP0966 NONE
     BPP0964 1034209 .. 1034229 -  -8.9  -3.46602   CCGTGGACATCACAA            TGGCGCAGG CGG CCCGCGCAA            GGTTACTCGGTACAA  60 84
     BPP0962 NONE
     BPP0961 1031284 .. 1031306 -  -6.9  -3.35679   CGGCGTGACGCACAA           GGCCGTGGC GCGTT ACCAGGGCC           TGCTGGTCGATGCCT  52 304
     BPP0959 NONE
     BPP0958 1028089 .. 1028111 -  -5.4   -3.7941   CACGGTCTACAAGAA           GCTGATCCGC ATC GCCGACCTGC           ACGACGTCAGCTCGT  58 115
        ribE 1025080 .. 1025122 -  -4.7  -3.56092   GGAGCATCGCGCAAA GCGGCGACCTG-ATGGTGGC CATG ACCATCGCGCAGGCCGCGGC GGCGCTCACGCTGCC  52 523
     BPP0951 1021985 .. 1022023 -  -9.6  -3.14132   GGCCTGGCCGAGCAA GTGCG-CCGC-CGCACCGG CATG CCGGTGCGCGCGGTCGG-C  GGCATCGCCGATCCG  60 213
     BPP0941 NONE
     BPP0931 NONE
     BPP0926 NONE
     BPP0925  999479 ..  999518 - -10.8   -3.5241   CAGCGCCGAGAAACA GCTGACCAAGGCGCTGCC CAAGAT GGC-GCG-CTCGGCCAGC  GATCCCAAGCTGGCC  69 431
     BPP0922 NONE
     BPP0921 NONE
     BPP0920 NONE
     BPP0919  993780 ..  993797 - -14.1  -3.05844   GCCGGCAGCCGAATA             GCGCCGC AGGC GCGGCGC              GCCTAGCGCGAGCGG  72 28
     BPP0916 NONE
     BPP0915 NONE
     BPP0914  987272 ..  987282 -  -2.4  -2.79183   GCGAGGCTCAGGATA                 CGGC CTT GGCG                 CGCTTGATGGTGGAG  38 7
     BPP0913  986209 ..  986229 -  -7.5  -3.73224   GCATCTTCCAGGAAA            GCATGACCA ACG TGGCCAAGC            ACGCGCAGGCCAGCG  64 252
     BPP0911 NONE
     BPP0910 NONE
     BPP0909  981741 ..  981759 -  -2.3  -2.69964   GTGGTAACCACAGCA             TCCCAGG TCCGG CCTGGAT             GAACAACCTATTGAG  38 50
     BPP0908  980688 ..  980737 -  -5.3  -2.52464   GGGCGGGTCAATGCA TGGCCGGCGGATCGGGGGACGGGG CGA CGGCGGCCCCGGGGCCGCC-GCCG GGCCGCGCCCTAGGT  44 35
     BPP0907  979539 ..  979573 -  -5.1  -6.02546   TCAAATCAAAAAAAA    CGCAGCC-GC-CATAAA TTA TTTATATGCAGGCGGCG    CGGCTTTGCGGCCAG 100 85
     BPP0906  978252 ..  978262 -  -2.4  -3.45027   AGGGCGGACGAAATA                 CGTG GTT CGCG                 TTGGCGGGGCGGCCC  46 59
     BPP0905 NONE
     BPP0904 NONE
     BPP0903  975420 ..  975439 -  -5.7  -2.75064   TGGTTGATGGAATGA            CGTCACGC AGGCG GCGTG-CG            GCTTGGCGGTTCACA  45 36
     BPP0902 NONE
     BPP0901 NONE
     BPP0900 NONE
     BPP0899  971347 ..  971389 - -10.5  -4.30844   ATTTTACGATGAAAA CATGACG-CTCC-CGTGGCGC GCG GCGCCACGGGGGGGCGGCTTG CGGCCCTGTTTTCCC  88 65
     BPP0898  970085 ..  970117 -  -9.8   -3.2327   GGAACTGATCATGAA     GCGCTTCGGCCCCGCC GGC GGC-GAGCCGC-GCGC     CGCGTCCTAGGCGGC  63 32
     BPP0896 NONE
     BPP0895 NONE
     BPP0894 NONE
     BPP0893  964391 ..  964407 - -10.8  -3.05384   GCGGTGCGGATGGAA              GCGGCG GGCCG CGCCGC              TTCGGCATCCGGGGA  62 358
     BPP0890 NONE
     BPP0889 NONE
     BPP0888  958714 ..  958757 -  -4.4   -3.0127   GCAGCCAACGATACA CAACCCCCAGTCCCGCGTCAC GCC GCGCCGCGGC-CTCAGGCTTG GGCGGGCGCCGCGGC  45 17
     BPP0887  957736 ..  957751 -    -6  -2.87132   GTCGCCGGCGACACA              GGCCGC CCAC GCGGGC               ATCGATTTTGCAAAA  47 439
     BPP0882  952553 ..  952584 - -11.4  -3.04144   CGTCCACGTCGAATA      CCGCCGGCGCGTAG CCCG CCTCGCACAGGCGG       CGTGCCATGTGCGCG  65 332
     BPP0880  951238 ..  951256 -  -3.8  -4.72986   CATTCGTAGCAAAAA             CCCGCT GCCGCCG AGCGGA             TCGGCGGACAGTTCG  77 99
     BPP0879  950403 ..  950444 -  -5.5  -3.81951   GGGCAGATGATCAAA TCGGCCGGCCTGACGCCGC AGTA GCGGCGGGGCGGCGGCGGA  TCCGCAGGGCGCGGT  60 44
     BPP0876  946410 ..  946429 -  -8.6  -3.68222   TGCGAATCTGAATAA            TGCGAAGC ACGC GCTTCACA             ATATGCATATAGGCA  65 140
     BPP0874  944916 ..  944930 -  -2.7  -2.69151   TGGCTTCAGATACTA               CGGGG CTCAT CGCCG               CACTCCTGGCAGGAA  40 82
     BPP0873 NONE
     BPP0872 NONE
     BPP0871 NONE
     BPP0870  941128 ..  941150 - -19.2  -2.70932   CGCTTGCCTCAACGA           TGCCAGGCCC CGA GGGCCTGGCA           TCCTCGGGGCTCAGC  93 36
       groES NONE
       groEL  938723 ..  938746 - -19.6  -4.86621   AGCTCCAATGAAAAA          CCCCGCCAGG CGAA CCTGGCGGGG           TTTTTTTTCGGGAAG 100 85
        brkB NONE
        dgkA  933966 ..  933979 -  -9.5  -3.53012   CGGCGCGCTTGGAAA               CGGCG GCGC CGCCG                CTCAGTCCAGGACGA  64 27
         ndh NONE
        pyrF  931741 ..  931776 - -20.4  -2.59748   CACCCTGAGAAGTCA    GCGGGTGCCAGTCCCC CTTC GGGGACAGGCACCCGG     GGGGGTTACGTTCTT  95 31
     BPP0856 NONE
     BPP0855 NONE
     BPP0854 NONE
     BPP0853 NONE
     BPP0852 NONE
     BPP0851  921817 ..  921846 - -22.3  -2.78816   TCATGGCGTATGACA       GTGTGCCTGTCCC CGCG GGGACAGGCACAC        TTGCCGGTGCCAGTC 100 66
     BPP0850  919795 ..  919813 -  -2.2  -3.53091   ACGCGCTGGCGCAAA             TCCGCGCC TTC GACGCCGC             CATCACCCTCACCGG  47 262
     BPP0848 NONE
        coaD NONE
         fdx NONE
     BPP0845  916012 ..  916038 - -12.2  -3.57144   TGCCGGATCCTGAAA         GTGCACCCCGAC ATG GCCGAGGTGCGC         TGGCCGTCGTAGGCC  74 45
     BPP0842  912197 ..  912208 -  -5.8  -3.79251   GAGCGCATCACGAAA                CGGA AGCG TCCG                 CCTGGGCGCAGGTCT  60 198
     BPP0839  909452 ..  909492 -  -5.3  -3.66874   TCAACCGCATCGAAA CCGACTATGCGCG-GCGC TATCAG GCGCGCGCGCGTGCTCAG  GCTGACCGACGGCGA  57 504
        maeB  899219 ..  899233 -    -7  -3.41636   AAGCAAGGCAAGGAA               CGCGAC GAG GGCGCG               CCCGGAACGTCGGCG  56 172
     BPP0831 NONE
     BPP0830  897122 ..  897144 -  -2.6  -2.57344   CAGTCTTGCGATAAT          CGGCACGGC AGTGGG GGCG-GCCG           TCAGTTGAGGTTGAT  38 26
     BPP0829 NONE
     BPP0828  894407 ..  894421 -  -3.4  -3.96327   ACGGCCGAGGAGAAA               GACCGG GCG CAGGCC               GCCATGAATTTCTGC  60 252
     BPP0826 NONE
     BPP0825  891061 ..  891080 -  -5.1  -3.80461   GAATTTATCATGAAA            TTGAATG GTTAAT CATTCAA             TTTCATGGCCAGGGC  60 240
     BPP0824  889872 ..  889897 -  -8.9   -4.7254   ACGCGTCATGAAAAA         GGCCGCCAAGCG CGG CGC-CGGCGGCG         CGCCGGCCGGGAGCG  86 46
     BPP0822  883428 ..  883448 - -16.9  -2.84732   TCGAAACCCAGGACA            GTCCGCCAG CGC CTGGCGGAC            TGCGTCAGCCCTTGG  82 80
        mutM NONE
     BPP0812  873512 ..  873522 -  -8.2  -3.53012   CGCGGCCGGCGCAAA                 GGCC GCC GGCC                 GGGCCCATCGATGCG  62 50
     BPP0811 NONE
     BPP0810  871371 ..  871381 -  -6.8  -3.85817   ACGGTGCCGCAGAAA                 CTGG CGG CCAG                 CGCCGCCCCGCATTT  64 189
        hmgA NONE
        fahA  866238 ..  866265 - -21.4  -5.26875   CCCGCAAGGAAAAAA        GGTGCCTGTCCC GGTT GGGACAGGCACC         TTCGTCACCCGCGGG 100 170
         pgm NONE
         pgi  856274 ..  856304 -  -3.9  -2.57132   CTGCTGCGCGACAAG       GGCGTGCGG GAATTCGTCGAGG CCGCGCGCC       TGCTGCGCGGGCGCG  40 506
     BPP0788 NONE
     BPP0787 NONE
        folA  841490 ..  841508 -  -4.4  -2.62184   CCTCGCCCGAGATCA             TGGAGCGC GTG GTGCACCA             GGTCATCCGCGAGGG  42 362
     BPP0784 NONE
        mmsA  837169 ..  837188 - -11.4  -3.53012   CGTTGTTGTCGGAAA            CGCGCCGCC GGG GGC-GCGCG            AGGATCAAGCTGTGA  72 231
     BPP0782  835502 ..  835522 -  -3.8  -3.10012   AATGCCAGCATGGAA            CTCCCTCG GGTTG CGCGGGCG            GGCCAGGCCCGCCCT  45 46
     BPP0781 NONE
     BPP0780 NONE
     BPP0779 NONE
     BPP0778  830429 ..  830440 -    -3  -4.60713   CAAAAGACGACAAAA                TGTT CAAA AACA                 GCGGGACAGGCCGCA  71 58
     BPP0777  828809 ..  828841 - -13.3  -4.08216   CGAGCCCGCGCAAAA      CGGGCGCGCCGCC GCGAACG GGCGGCGCGCGGG      ACGGCGCTCAGCCGC  85 33
     BPP0776  826540 ..  826560 -  -4.5  -3.70902   TGGTGGAGATGGAAA            TGACCTCGC AGG GCGTGGCCT            TCAACACCGGCTACC  58 162
     BPP0772 NONE
     BPP0763 NONE
     BPP0762 NONE
     BPP0761  809799 ..  809811 -  -4.8  -3.41051   GCAGTTCGACGAGAA                GTCG TTCGT CGAC                TTCAAGGGCGATGTC  52 372
     BPP0756  802476 ..  802505 - -13.5   -4.2828   GCTCAGGCATGAAAA       CGCGCCGCCA-GGC CGT GCCACGGCGGCGCT       GCAGGGGCCGGCGGG  91 50
        metG  800167 ..  800193 - -20.8  -3.55444   GCCGCAGGCCTGAAA         CGGCCGGCCCGC GTG GCGGGCCGGCGG         CGGCGCGCTCAGCGC 100 34
     BPP0751  796711 ..  796725 - -11.4  -2.91274   CTCAGCCGAACGACA               GGCTGC CTT GCAGCC               CTTCATTGACCGCTA  61 128
     BPP0747  792588 ..  792616 - -11.6  -3.30771   GTACAGGGCCGAGAA        CGGGCCGCGCAG CACTT CCACGCGGCCGG        CCGAGCCGATGTCGA  68 419
     BPP0745 NONE
     BPP0744  789906 ..  789920 -  -7.1  -5.30616   CGAGGGAAATAAAAA               CACCG GAAGG CGGTG               GTTCATGGACTGCAT  95 110
     BPP0743 NONE
     BPP0742  789325 ..  789352 -   -17  -3.09831   CGTACCGCAAAAGGA        CG-CGGCCGCCCC GGG GGGGCGGCCGTCA        TGGGGCGAGACCGAC  84 59
     BPP0740  787710 ..  787726 -  -5.7  -4.36914   GTCGCGCCCACAAAA              GCAGGCC CGC GCCCCGC              CCGCTTAGCGGACCT  72 30
        modB  786820 ..  786830 -  -2.4  -2.61264   CTGGTCAGCGACAAG                 GGCG GGA CTCC                 TGCAAGGGGTTACAG  38 35
        modC NONE
        modD  784625 ..  784648 -  -5.2  -3.72576   TGCGGCTTTACGAAA          TGCGGCGCAGC TAC GCCGGGCC-CA          AGCCGCAGGGCAGGG  57 394
     BPP0735  779940 ..  779992 -    -3  -3.19157   CACCAAGGGCATCAA GCGCGGCCGCGACGGTTCGCTGAC GGTGT ATCTGCAGCACGACGCGCCGGCGC GCGCGCATGCGCCCA  43 161
     BPP0726 NONE
     BPP0725 NONE
     BPP0706  745207 ..  745241 -  -8.5  -3.33696   GTGGTGTTCAAGGAA    GCGCGCGCCCTGTCGCC CTC GGCG-CAG-GCGTTCGC    CGAATTGCTCAGGCG  59 59
        benE NONE
        glyA  738351 ..  738364 -  -3.7  -3.41051   CGACGGGCACTATAA               CTCGC ATGT GCGCG                CCATGCGCAAGCTGT  49 345
     BPP0695  732113 ..  732138 -  -8.9  -3.44325   ATCGGCGACAATGAA         GGCCGGCGC GCCATCCG GCGCCGCCC          TGTCGCCGAGAGCCC  60 429
     BPP0692 NONE
     BPP0691 NONE
     BPP0690 NONE
        allA NONE
     BPP0688 NONE
     BPP0687  724962 ..  724984 - -10.4  -2.80816   CGGGCATCGAGCAGA           TCGCCCGCCG CCG CGGCGTGCGG           GTGAGCCTGGACGCG  56 322
     BPP0669  707433 ..  707443 -  -5.4  -3.53012   TGCTTGGCGGCCAAA                 TCGT ACT ACGA                 AATTAATAAAAAAAT  54 72
     BPP0668  706315 ..  706360 -   -14  -3.01924   CATCTCGCTGGAATA GCGGCGTGCCGCATGGGCCGCG CAGG CGCGGCCCATG-GACGTGC-GC TCAGCCGCCCAGGCC  72 26
     BPP0665 NONE
     BPP0664 NONE
     BPP0663  701807 ..  701818 -  -5.8  -3.66803   GCTGAATAGTGGAAA                CCCT TAGC AGGG                 CCGCAATGCGCTCGC  57 68
     BPP0662  700348 ..  700373 -  -2.5  -3.05596   GACGTTCTGATGGAA         TGGTTCGT-CGG CTG CCGCACCGACCA         TACCTTCGGCCCCGT  41 337
     BPP0658 NONE
     BPP0657 NONE
        gcdH  693937 ..  693960 -    -3  -2.91681   GTGGAACTGCAGATA          GCGCTTGACG GTTT CGTCGAAGGC           CTCGACCGCCTGCGC  41 85
     BPP0653  691582 ..  691598 -  -4.3  -3.82084   GGCGAAGATCAACAA              GGCCATC AAC GACGCCC              TGGCCTCGCCCGACG  58 217
     BPP0647  685415 ..  685461 - -16.8  -4.30978   TTGAATCCATGAAAA GACCGCAATTCCAGTCCTTAAT TCA ACTAAGGACTGATATTGTGGTC ATTTTCCATTTTTTT 100 54
     BPP0646  684998 ..  685023 -  -6.7  -3.06696   CGGCTTGCCAAGATA         GCGCCTCCTAG AAGT CCAGGTCGCGC          AGCTCGGCTTTGGCC  51 7
     BPP0645  683472 ..  683505 -  -4.4  -3.21276   GCGTGGTCGAGAAGA     TCGCCG-CCACCGGC TTCGT GCCGGAGGTCTCCGA     CGGCGCGGCGTTCAA  45 137
     BPP0640 NONE
     BPP0639 NONE
     BPP0638 NONE
     BPP0637 NONE
     BPP0636 NONE
     BPP0635 NONE
     BPP0634 NONE
     BPP0633 NONE
     BPP0632  671097 ..  671121 -   -20   -2.6563   TTCCTGAAGAAGTGA          GGCGGGCGGC GCGTG GCCGCCCGCC          TTGCCGGGTGCCGGT  95 41
     BPP0625  663669 ..  663681 -  -9.1  -3.01791   ACGGCGTCCTGAACA                TCGCC CGC GGCGA                CCGGGTCCGGATGAA  55 445
     BPP0623 NONE
     BPP0622  660737 ..  660793 - -14.2  -3.53224   TAGGCGGCGCGCAAA GCG-GCCCGGGCCGCG-GGCCGTGCCGG GCG CCGGCCCGGCGTCATGGCGCGGGTTCGC ACAGCGCCATCAGGT  78 9
     BPP0617  655107 ..  655162 - -15.3  -2.64472   CAGCGCGGAAATCGA GTGAGCCCCGCCCATCGCGGCGCGCC GTGCA GGAGCGCCGCGATGGG-GCAGCCCTG GGCGGCGCCGGAAGA  74 85
     BPP0612  650020 ..  650035 -  -2.5  -3.31144   CGCGCAGCTGGAGAA              GGCGCG CATTC CG-GCC              GGGCGGGTCAATTCG  45 301
     BPP0604  638231 ..  638242 -  -7.2  -3.14132   CCGGCGGGCCAGCAA                GGCG GGAG CGCC                 GGCGGTCGGCGCCTG  52 123
     BPP0603 NONE
     BPP0602  636491 ..  636515 - -15.8  -3.28712   GCGCCTGCTCGAGAA          GCTGTAGCCC TGGCC GGGCTACAGC          TGGCCGTCGAAGTCG  80 19
     BPP0597  629591 ..  629601 -  -8.2  -2.71144   GACGGTCGTCAAGCA                 CGGC CCC GCCG                 AGGTGTTCCTCAACG  52 90
     BPP0578 NONE
     BPP0577 NONE
     BPP0576 NONE
     BPP0575 NONE
     BPP0574 NONE
     BPP0573 NONE
     BPP0572 NONE
     BPP0571  604671 ..  604726 - -19.7  -4.66833   GCCGAAGGCGAAAAA GCGCGC-CCG-GCGCAGCCGCGCC-GCC TGA GACTGGCGCGGGCGGGCGCGGTGCGCGC CCTGCCGCCTATGCC 100 34
     BPP0569 NONE
     BPP0568 NONE
     BPP0567 NONE
     BPP0566 NONE
     BPP0565 NONE
     BPP0564  598172 ..  598182 -  -2.4  -2.80816   CCTGCATTTATGACA                 CGTC CCT GTCG                 AGAAAGGAGGCGACC  40 7
     BPP0563 NONE
     BPP0562 NONE
     BPP0560 NONE
     BPP0559  593534 ..  593561 - -19.2  -4.15044   GCGGGGCGCAACAAA        GCGGGGCGTTCA GGAA CGAACGCCCCGC         TTGCCGTCGTCCGTG 100 43
     BPP0556 NONE
     BPP0555  589087 ..  589100 -  -3.7  -2.79796   GGCCATGGTACCAGA               CGGGC AGGG GCGCG                CCCCGCTGCGTTTGC  41 74
     BPP0554  587648 ..  587658 -  -2.4  -3.78775   GTTTCGAGCAGGAAA                 CCGG CAC CCGC                 TTCCTGGCCGTGCCG  53 520
     BPP0551 NONE
     BPP0550 NONE
     BPP0549  582135 ..  582156 - -11.5  -2.70932   CTTGCGCGGGAATGA           GGCGGCCCC GGAT AGGACCGCC            ATCCTGTCCGCGCCG  62 51
     BPP0546  579519 ..  579537 -  -2.3  -2.52464   GTGTGTCGCAAGCCA            CGGCCGCC ATCA GG-GGACG             ATGGTGATGTGCAGG  37 16
     BPP0545  577808 ..  577832 -  -5.6  -3.40403   CCGGGGCCATGACAA          GTACCGCGGC AACAA GCACCGGTAC          AAGCACCGTCGCCAC  53 300
     BPP0542 NONE
     BPP0541  573119 ..  573164 -  -3.7  -3.65351   GCATGCCGATGCAAA GGGCGGC-GGCCTCGGCCTCCA CGA TGTTGGTCATGACCAGCGGCCC CTCGTCGAGCTGCGC  54 248
     BPP0539  571841 ..  571863 -  -6.9  -3.14132   GGGCTGCGCCATGAA           GCGCAGGCA GGGCG TGCCCGTGC           TCGTCATGAGCGTGA  52 157
     BPP0525  555265 ..  555286 -  -6.6  -2.71364   TGACGCGCGTAACCA           TGGCTGGCG TCTGT CGCCAGC-A           TTCGACCTCAATCCG  46 412
     BPP0521  552031 ..  552056 -  -5.3  -3.30619   AAGCATTGGCCATAA         CAGGACCTGTG CGGG CTCAGGCGCTG          CCAGATGTGCCAACG  49 335
     BPP0510  542576 ..  542598 -  -4.6  -3.85698   GCCTTCCGCCAGAAA           GCCGCCGAGC AGG GCGCCGAGGC           GCGTTACATGGATCC  60 456
     BPP0505 NONE
     BPP0504 NONE
     BPP0503 NONE
     BPP0502  535790 ..  535812 - -14.9  -5.86061   GCGCAGTAAAAAAAA           CGGCCAGAC TTTGC GTCTGGCCG           AATCGATCGGGGCTA 100 106
     BPP0500 NONE
     BPP0499 NONE
        ampD NONE
     BPP0497  531379 ..  531410 - -10.1  -3.25823   GGTGCTGGAGATCAA      CCCGGACCACGCGC TGATC GCGCG-GATCCGCG      ATGCCAGCGATGCGG  63 446
     BPP0495 NONE
     BPP0494  528202 ..  528227 - -13.3  -5.02357   TAGAACCAAAGAAAA         GGCCCTTCACC CTTA GGCGAAAGGCC          CTTTCGTTTTGGAGT 100 53
     BPP0488  521039 ..  521053 -  -4.2  -3.08966   GCAAAGCGTAGGGAA               CGGG TGAGGAT CCCG               GGCGCAGCCTTCACC  45 36
     BPP0487 NONE
    BPP0486a NONE
     BPP0486  519680 ..  519695 -  -2.4  -4.99035   GCATGCAGACAAAAA              CCGGGC CGAA GTCCGA               GACCGTTTTTAGCAT  79 188
     BPP0485 NONE
     BPP0484  517578 ..  517594 -  -5.2  -3.08133   TAGCGATTTAGTGAA              GACTAT AGGTA ATAGTC              TCACGCTGCGAGCTG  46 43
     BPP0481  515666 ..  515686 -  -6.7  -3.14132   CCCGGCGTCCATCAA            CGCGCGGCA CAA CGCCGCAAG            CGGGCGCGTATCCCC  52 70
     BPP0480  514486 ..  514501 -  -4.7  -3.03243   AGCCAGGCCGGAAGA              TGGAC TACCGC GTCCA               GGCGTGCGAGCCCTA  45 38
     BPP0476 NONE
     BPP0475 NONE
     BPP0474  506574 ..  506598 - -15.8  -3.27525   CGGCCGGAAATGGAA          CAGGGGTTGC TTTCG GCAACCCCTG          TCCGCGATCCGGCGC  82 191
     BPP0471  503455 ..  503470 -    -6   -3.5774   ATCGAATCGTGGAAA              CCGCTG TTCG CCGCGG               CGCTTTGAGCGGTAA  56 63
     BPP0466  495697 ..  495718 - -11.5  -3.30771   GCACATTCCGTACAA           GGGCAGCGC CGCG GCGCTGACC            GATGTCCTGAGCGGG  66 411
     BPP0462  491944 ..  491971 -  -3.2  -3.53012   CGGCCCGGGCGGAAA        GCCGGCCGGCCA TCAA TGCCCAGGTGGC         GGCGTGGAGCGCCCG  49 322
     BPP0446  470179 ..  470205 -  -2.1  -3.61178   CGGATGGATCGGAAA         TTCGGGTCAGC GGACG GCAGGCCGGAA         CGCCTGCAGCCAGGG  48 5
     BPP0445  468951 ..  468965 -  -2.7  -4.07568   CTGCGCCGGCGAAAA               CGGCG GCGCG CGTCG               AGCATAGCGTATTGC  59 70
     BPP0444  468485 ..  468509 -   -15  -4.57073   CACCCTTGTGAAAAA         CCCCGCC-GGC GCAG GCCTGGCGGGG          TTTTTCGTGGGTGGA 100 50
     BPP0440  466036 ..  466057 - -11.5  -3.14132   TCTGTTCTTCACCAA           GGCCACGCC TTCC AGCGCGGCC            TAGCCGCGCTTCACG  66 36
     BPP0435 NONE
     BPP0434 NONE
     BPP0433  455243 ..  455260 - -10.5  -3.05384   CGCGGCTGGACCGAA             GCACCGG AACA CCGGCGC              CTGTCCCGACATGGG  60 199
     BPP0432 NONE
     BPP0431 NONE
     BPP0430  452538 ..  452571 - -16.1  -2.52464   GGCTTGCGTAACGGA     CGCGGTTTCCTGCCCC CTG GGGGCAGGAAA-CGTG     TCAGGCGAAGGTCTG  77 26
        leuA  448584 ..  448614 -  -4.4  -2.66316   GCGGCGAGCAGATCA       CCGCCGTGGCGCTG GAC CTGGGCTGCGGCAG       CCCGGGCGCCTTCAC  40 151
     BPP0425 NONE
     BPP0424 NONE
     BPP0423 NONE
     BPP0422  443057 ..  443106 -  -9.8  -2.80816   GCCGTAGGCAGCATA TCGGCGACGGCGGCGCCG--CGGA TTTT CCCGCTCGGCGCGGCCGACGCGGC GCCGGTAGGCATTGC  56 396
     BPP0420  441495 ..  441507 -  -2.6  -3.55444   GCGGCATGTGCGAAA                CCGA TTTTT CCGG                GTACCCGGACTGCCG  50 368
         ppc  437978 ..  437992 -  -6.4  -4.15222   ATTGTCTGTAAGAAA               TCGCAG TAA CTGCAA               CGCTTCAGGGCGGCA  66 105
       sphB1 NONE
     BPP0416 NONE
     BPP0415  431876 ..  431889 -  -3.7  -3.17075   GGCTCCGTAAGGGAA               GGCGC GGCG GCGTC                AGTGGGTCAGGTAAC  45 24
     BPP0414  431061 ..  431094 - -12.4  -2.82519   CGAGCACATCAACCA    GGCGCTGCGGCGCCGC TGAG GCGGCGC-GC-GCGCG     ATGCGCGAGGAGGCG  66 61
        catI NONE
        catJ  428736 ..  428756 - -19.7  -4.11216   CTTCGATCGGGAAAA            GCCCCGGCC GCC GGCCGGGGC            GCAATGGGCGTTCAG 100 37
       catC2 NONE
     BPP0409 NONE
       catD2 NONE
     BPP0407  425893 ..  425905 -  -4.7  -3.73068   GGCCGAATGCAACAA                GTCGG CAA CCGGC                AAGACCGGCGACGAG  58 363
     BPP0405 NONE
     BPP0404  424048 ..  424083 -  -9.1  -3.03124   GGCCATGCGTGAACA   TGC--CCAGGCGCGC GCGCAATG GCGCGCCTGGATGCA    GGACTACGATGCGTT  55 336
     BPP0401  420594 ..  420617 -    -4  -3.68359   GTGCCAAAACCATAA          CTACAGGTTAA GTA TTAACCC-TAG          TCGGCCTTGGAAAAC  54 22
     BPP0400 NONE
     BPP0399 NONE
     BPP0398 NONE
     BPP0397  416948 ..  416986 -  -6.1  -3.39288   CAGGCCGGAACAATA  CCCATGGTCCAGCTATC GCGCTCG GAT-GCTGGGCCA-GGG  CGGCGTGGATGCGCC  52 184
        cysI NONE
     BPP0394  413796 ..  413809 -  -2.4  -4.10144   TGAAGACAACAAGAA               CGAT CCGCGC ATCG                CGCGCTTTATCAAGG  58 151
     BPP0392  411333 ..  411367 -   -10  -3.41229   ACAGTTCGAGCAGAA    CCTGGCGCGC-TCGC TCAGCG GCGAGGCGCAGCAGG     GCCCGGTGCAACCGG  65 518
     BPP0376 NONE
     BPP0375  394446 ..  394456 -  -6.8   -3.9461   TGCGGTCAACAACAA                 CGTC TTC GACG                 TCTACGCGGTTCTGG  63 384
     BPP0360 NONE
        scoA NONE
        scoB  378960 ..  378989 -  -7.8  -3.62046   CGATCGCGGCAATAA       CGGCGCCAAGCCG GACAT CGGCTCGTCGC-G       CCCCTTGCTGCATAC  60 427
     BPP0356 NONE
     BPP0355  375420 ..  375471 -  -9.6  -3.33696   GGGGGGCGGAACGAA CTGACCCCGCAGGAGGGGCCTGTCCC GGCG GGGACAGGCC-C-CCTG-GAG-TCTG CGTGCGCCAGTCCCC  61 103
     BPP0354  374278 ..  374329 -  -6.5  -4.07568   CTTGCTTCTTGAAAA TGGTTCAGCCGGGCGCCG-CGCCGGC CAG GCCGGCGGCGGCGCTCAA-T-ACCCT TCTACCGCGACGTGG  66 16
     BPP0353 NONE
     BPP0352 NONE
     BPP0351  371573 ..  371588 -  -2.4  -3.64822   ATCCGCTGATCGAAA              GCGCCG AAGG CTACGC               GCATCTGCCGGCCGT  50 483
     BPP0348  368940 ..  368961 - -10.1  -3.01712   GCGCGGCCGGCAATA           CGCCCGG CTCGACGT CCGGGCG            CTGCCGATTGTAGAG  60 60
     BPP0347  367799 ..  367818 -  -4.4  -3.45571   GTGGGGAAATATCAA            TGTATACA TGAC TATATACA             TCAATGGATATCGGC  51 162
     BPP0345 NONE
     BPP0344 NONE
     BPP0343 NONE
     BPP0342 NONE
     BPP0341 NONE
     BPP0340 NONE
     BPP0339  358525 ..  358565 -  -3.6  -3.65046   TTGTCATTGTAATAA  CTCCTGGCCGGGCGCCGG ACGGG CCGGCGGCGGGCGCCGCG  CGGCCCGCCGCTCGA  54 44
     BPP0338 NONE
     BPP0336  356097 ..  356118 -  -5.7  -3.30124   CTTCACGCTGTACAA           CGCGTCCGG CATG CCGGACCTG            GTGGCCATTATCGAG  52 264
     BPP0334 NONE
        fabG  353032 ..  353043 -  -5.8  -3.01712   GTGTTGGCTTGAACA                TGCC TCAG GGCA                 TGTAGAAGCCGCCGT  47 18
     BPP0332 NONE
     BPP0331  350991 ..  351021 - -12.4  -2.70932   GGTGCTGGCCAAGCA       GGCCGCGCAGGCGC GCG GCGCCTTCGAGGCG       GTGATGGTGGACGCG  63 384
        cyaC  335040 ..  335059 -  -4.3  -2.71144   TACGGCCGCGAAGGA            TCGCGCCA TGGCC TGGC-CGA            GTACATGCAGATCAA  40 84
     BPP0314  325959 ..  325984 -  -8.9  -3.70902   GGGCGCATAGCGAAA         GCCGATACCGC AAAC GTGGTGTCGGC          TTTTTTGCGTTCGCG  65 63
        rplU NONE
        rpmA  322447 ..  322468 - -17.3  -5.45802   GCCTGAAAACAAAAA           GCCCTGCCG CGTG CGGCAGGGC            TCGCCGTTCCGGGGA 100 53
     BPP0309 NONE
        proB  319947 ..  319969 -  -4.1  -3.06696   GCGGTCGGGAATACA           GGACAAATC GGAGG GGCTTGTCC           GGCATGTTGGTTGGT  44 62
     BPP0306 NONE
     BPP0305  317939 ..  317962 - -10.2  -4.41348   TCTCGCTGAAATAAA          GGCGCGCGCCC GGT GGG-GCGCGGC          AGGGGCATTATTCCA  88 56
     BPP0304  315637 ..  315656 -  -4.2  -3.71848   GCTGGTCAGCAAGAA            GATCCAGG CCCG CGTGGACC             TGATGCGCGGGGCGC  55 94
        thiC  311326 ..  311352 -  -3.4  -3.72576   GCCTGCGCGAGGAAA         TCTCGGAGGCGC AGC GCGCCGACGGGC         CGCATCTCAAGCACG  55 507
     BPP0294 NONE
        grxC NONE
        secB NONE
        gpsA NONE
     BPP0290  301014 ..  301056 - -17.7  -2.79183   TGCAGGTGCACGACA CGCTGCCGCAGGCGCTGGCGG CCA CCGGC-GCGGCTGCGGC-GCG CGTCTTCGCGCTGAC  78 288
     BPP0287  298850 ..  298862 -  -9.1  -4.09685   GTCCATGGCGCAAAA                CTGGC GCG GCCAG                GGCGTCCAGGACACC  72 173
     BPP0276 NONE
     BPP0275 NONE
     BPP0274 NONE
     BPP0273  282907 ..  282960 - -14.6  -4.32857   GCTGGCAAAGACAAA GTGACACACCCAGGTGCCTGTCCCC GCACG GGGGACAGGCACCTGC-CGAATCCC GGGTGCCTGTCCTTC 100 90
     BPP0266  276515 ..  276542 -  -6.2  -3.17714   CGAAATCTTCATGAA        GCTGCTGTCGAC GCTG GTCGACGCCAAC         AATCAGTACAGCCGC  50 69
     BPP0258  267078 ..  267090 -  -5.5  -3.61398   CCGGTTTCCCAAGAA                CGCCA ACC TGACG                GGCACGATCGCGCTG  54 299
     BPP0256  265521 ..  265554 - -14.5   -2.7035   CCTATTGAGACATCA     CACCTAGCGCCCGGC CTGG ACCGGGCGCCGGATG      CGGTTTCAGGCCTGC  72 31
     BPP0255  264384 ..  264402 - -10.3  -3.07222   AGGAGCACCTGAAGA             TCCTCGC GGCCT GCGAGGA             AGGCAATGCCGCGCG  59 110
     BPP0251 NONE
     BPP0250  258995 ..  259014 - -11.4  -3.28712   TTGGCTGCGCTACAA            GCGCCACG CCTT CATGGCGC             GCGGCTTGAGCGCCG  66 434
     BPP0248 NONE
     BPP0247 NONE
     BPP0246 NONE
     BPP0245  256053 ..  256073 - -11.8  -3.36492   GCTGGAATTGCAGAA            GGCCGGCG GCAAG CGCCAGCC            GGTGGACGTCTTCGT  66 82
         lrp NONE
         smf NONE
       hmgcL  250248 ..  250276 -  -4.3  -3.20723   TGTTCATGAATGGAA        CGGGCGATGCGGC GAG GCCGCGTAGCATG        AGGAGGGCGTATGGG  47 131
     BPP0238  249515 ..  249551 -  -2.2  -4.28254   GCTCAAGAGCGAAAA   CCCCAACGT-GCGCCGCA TCC TG-GGCGTGACGCCGGGC   GCCGGCGCCAACCTG  65 237
     BPP0235 NONE
     BPP0234  244989 ..  245014 - -10.3  -3.35679   CGTCGTCACCGAGAA         CGGCGTGGCGC AGAT GCGCCAGGTCG          ACGGCGTGGCCGTGC  63 290
     BPP0231  242924 ..  242968 -  -5.4  -3.54424   CTCGATGGCCTGAAA GGCTACGGCGCGGACACCGA TACCG CCGGTGCCCTGGACGACGCC GGCTGAGCCGGCCTA  54 38
     BPP0229 NONE
     BPP0228 NONE
     BPP0227 NONE
     BPP0226  237223 ..  237237 -  -8.5  -3.01712   TGCCTTGTCTGAACA               CCGGG GTTGG CCCGG               TCTTTAGCCGGGTAT  55 93
     BPP0224  234892 ..  234905 -  -2.3  -2.61004   GTACGTCGAAAAACT               CGGAC ATGG GTGCG                CACCCTCTCGTGTGC  38 87
     BPP0223  233420 ..  233432 -  -9.1  -3.06796   GGCGAGCCCATGCAA                TGGCC GGC GGCCA                AGGGCATCGACCGGC  57 226
     BPP0219  231452 ..  231465 -  -5.2  -3.05384   CCCGCCGTTACGCAA               GCCG GCGGCG CGGC                TACAGCGCGTCCAGG  47 25
     BPP0218 NONE
     BPP0217  229454 ..  229467 -  -4.5  -2.52464   CGCGTGCTCAAGCCA               GCACC TTGC GGTAC                TGCAGGAAGCCCGAG  42 4
     BPP0216 NONE
     BPP0213  225931 ..  225946 -  -4.6  -3.05343   GGCAGACCGGCAACA              TGGCGC GCCT GCGCGA               GTGCTGCAAGGGGTT  46 199
     BPP0210  224229 ..  224244 -  -3.2  -2.90194   AGGGGCGCAACGAGA              CCG-GGC CGC GCCACGA              CCTGACGGACTGGGT  42 167
     BPP0208  222636 ..  222669 -  -8.7  -2.52543   ACCCCGTGCAACGCA     GGTAGCGCCTGTCCC CGCT GGGACAGGCGCCGTT      CAATCCCGCGCCCCG  51 25
     BPP0207 NONE
         ung  221040 ..  221054 -  -2.8  -2.60496   CCGTGCCGGAAAGAC               TGCG TCGAATG CGCA               TCAAAAGCGCGTGTA  39 70
     BPP0205  219125 ..  219175 -  -5.1  -2.50034   CATGAAGGGAAAACG CCCGGTGGAGCGCAGCGGCGCGGG CAGG CCCGCGCCGC-ATGGTCCGGTTGG TTCAGGCCTTAGCCG  44 34
     BPP0204  217845 ..  217862 -  -9.1  -3.14132   TCCGGCGCGCATCAA             GCC-GGCG CTG CGCCAGGC             GCGCTTGCAGGCGCT  56 68
     BPP0201  213947 ..  213971 -  -8.4   -4.1899   CGACCCTAGGGAAAA          CCCCGGGAGG ACGGG CCGCCCGGGT          TGGCGTGTTCAGCGC  76 34
     BPP0200 NONE
     BPP0199  211269 ..  211284 - -11.8   -5.1675   GCAGGCATGAAAAAA              GGCGGC CGCG GCCGCC               TTTTCCGGATCGACA 100 50
     BPP0198  210132 ..  210172 - -10.4  -4.07885   GACCCTGCTGGAAAA CGGCGCGCCCG-GCGTGCA TTTC TACACGCTCAACCACGCCG  AAGCCACGCTCGGCA  75 127
     BPP0191 NONE
     BPP0190  202557 ..  202575 -  -2.2  -3.57263   ATTCCGACGCGGAAA             GCCCCTGG ACG CCCGGGAT             GGCCGCCGTTTCAGT  48 36
        dapF NONE
     BPP0188 NONE
     BPP0187  199472 ..  199507 -  -8.9  -2.80816   GCCTCATCGAGTACA    CGCAGCGCGACGCCGA GTTCA CCGGCGTCGAGG-GCG    AAATCCGGCACCGCT  52 436
     BPP0180  192682 ..  192708 -  -3.8  -3.93556   ATCGATGCAATGAAA         GAAGATGG GGGCGGGATTT CCATCTTC         AAGAGGGGGCGGAGC  59 76
     BPP0179  191253 ..  191269 - -10.1  -2.57795   TCCACTATGAATCGA              TCCGGGC GCG GCCCGAA              TATTCGCGCCTGGCT  57 129
        dksA  190691 ..  190714 - -13.2  -5.07652   GGTCCGAAAACAAAA          GGGCTATGCC GTGG AGCATAGCCC           TGGTAATGCGTTCGG 100 76
        hslV NONE
        hslU  188686 ..  188715 - -22.1  -3.81027   TCCAAGTAAGGGAAA       GGCCGCGGCGCCC AGGC GGGCGCCGCGGCG        GCCGCGCTACAGCAC 100 32
     BPP0174 NONE
        rfbB NONE
        rfbD NONE
        rfbC  184784 ..  184819 - -16.1  -3.14878   GGCGTCAACTGAACA    CGCGCGGGCCGCTAC GCATAG GTATCGGCCCGCGCC     AGCGCCACGCCCTGG  81 1
        birA  175183 ..  175205 -  -7.6  -3.53811   CGCATCCGGGTCAAA           CCAGCCGACT TTG AGGCGGCTGT           TGCCGGAGTCGATGA  60 47
     BPP0158  173013 ..  173046 -  -9.3  -2.75481   GTTCAATTTCAAGGA     TGCCGCCCGGGACGC CATT GCGGCGGGGGCGGCG      CTGCGTGCGCCCGAC  52 219
        bplA NONE
        bplB NONE
        bplC  167982 ..  168010 -    -6  -2.62184   TGGCGGCGGAGACGA        CGCTCGCC TTGATGAATTGCG GGCGAGCG        CCCAGTACGGTCAGT  46 62
        bplD NONE
        bplE  165671 ..  165686 -  -7.5  -2.62515   AATTCTCGCAGATTA              GCGCG AGGCTG CGCGC               CGTGGCGTGACAGAT  50 7
        bplF NONE
        bplG  163702 ..  163741 - -13.4  -3.54424   TCGGATGGCGGGAAA  GCCGCGGCATTGGTGCGC AAAG GCGCGACACTGCCGGGGC   GCGCCATTGAGTGCG  77 112
        bplH NONE
        bplI  161690 ..  161711 -  -7.9  -4.62302   GAAGAGCCGGAAAAA           CCCAGTGCG ACGG CGCACAAGG            CCAGTGGCGTGGATA  81 73
        bplJ NONE
        bplL  158328 ..  158348 -  -6.7  -3.63627   GGGGCATACCTGAAA            TGCTGCGCC ATG GGGGCGGCA            TGACGTTGCCCGAGC  57 216
        wbmC  154221 ..  154235 - -11.4  -2.92792   ATCGATGTGAAAGTA               CCGACC GCC GGTCGG               CGCGCCCGTCGCTGT  63 56
        wbmD NONE
        wbmE  151502 ..  151526 -  -4.1  -3.94188   ACGTACGGCAAATAA          GACGGCGGACT GGA AGTTCCCCGGC          CCGGCCTGTTCCCGA  59 363
     BPP0120  126199 ..  126228 - -11.3  -2.62263   ACGTCGCCGACACCA       GCGCCATCCAGCG CACC CGCTGGCCGGCGT        CGGGAAACAGGTCCG  59 509
     BPP0118  124239 ..  124266 -  -6.1  -3.15544   TGGGACCTGCAGGAA        CGCCTGGAGCG CGCCAT CGCCCTGGGCG         GCCAGTTCATCCGGC  51 148
     BPP0110 NONE
     BPP0109  113553 ..  113566 -  -8.1  -3.94877   ACTGGTCAACAACAA               GCACC CGCT GGTGC                CGATGTCGACGTTGC  67 142
     BPP0101   99824 ..   99843 - -16.4  -5.04733   CAAGCATAAACAAAA            CGGCCGGC TTGC GCCGGCCG             TCCCGGGACGGTGAC 100 46
     BPP0100   98761 ..   98775 -  -2.8  -3.01924   GATTTGCCCGCAAGA               TCCC ACCAGTG GGGA               ATTGGGAACGCGTCT  42 101
     BPP0099   98129 ..   98161 - -18.5  -5.83822   CAGAGGCAAAAAAAA     CGGCGCCCGTCCCT CTGTAC AGGG-CGGGCGCCG      GCACTTACGGCTGCG 100 63
     BPP0098   96410 ..   96438 -  -4.6  -3.53012   GCGCGCTGCTCGAAA       GCGAATCAGCC CGGCTGGC GGC-GATCCGC        GGCACGGACGCCGAC  52 433
        glcB   93632 ..   93655 -   -21  -2.70932   GCGGCCCGGCAAGCA          GGCGCCCGCC GGCA GGCGGGCGCC           TGGCGGCGTCAGCGC 100 34
     BPP0095 NONE
     BPP0094   92651 ..   92682 -  -7.8  -3.66908   GGGCTGGAAAAGTAA      CCTGCCGGGGGGGC AGAT ACCGTCCTGGCAGG       CTAGCGTTCATGGCG  63 130
     BPP0084   81365 ..   81396 -  -8.6  -3.21099   GCGCGGCACGACGAA      GCCGCCGCCACGCTG GGC CAG-GCGCCGGGGGC      GCAGCTGTATCGCCT  56 401
     BPP0078   74815 ..   74830 - -10.4  -4.13767   CGCTGGATGCGAAAA              CCCTGC CCAG GCAGGG               TTTTTTTTGGTTCAT  78 37
        uvrA   69415 ..   69439 -  -9.9  -3.39844   TGCACACGCGAAATA          TCGGCCTGCGC CGC GCTCAGGTCGA          TGCCCGGCAGCCGGG  65 450
     BPP0070   63222 ..   63247 -  -2.4  -3.70149   TCGACAGTATCGAAA         GCCAGGCGGAC GATTG GGCCGCA-GGC         CTGGATGTCGATATC  53 331
        lysA   61612 ..   61641 - -22.3  -3.53012   GCGCCGCCCTTCAAA       GACAATGCCCCGC AGAT GCGGGGCATTGTC        TTTGGCAGGCCTTGC 100 48
     BPP0064 NONE
        hemB NONE
     BPP0059   51455 ..   51490 - -13.2  -3.55444   CCGGCAGCGCGGAAA    GCGGCAAGGGCGGGTC TTCG GACCCGCCCTTGCTTT     TTGCGGCGCGCGCAG  77 101
     BPP0040   40058 ..   40078 - -15.4  -4.72272   GCCGGCCATGAAAAA            CCCCGCCG GATCG CGGCGGGG            TTGGCCTGAGCCCGG 100 50
     BPP0023 NONE
     BPP0022   27062 ..   27081 -  -6.4  -2.70932   GCTGTCGGCCAACGA            GC-GGCAGA TCG TCCGCCTGC            TGCTGGGCGCGGCCG  46 255
     BPP0020 NONE
     BPP0019   24044 ..   24068 -  -7.7  -2.97021   TCGGCAAAGATGATA          TCCAGGCCCAC CGC GCGGGCCTCGC          CCAGCTTGTCCAGCA  53 310
     BPP0016   20121 ..   20144 - -16.8  -5.50499   CGACAGCCAAAAAAA          GGCCGCTGAT GCAT ATCAGCGGCC           TTTTGCTTGACGCTG 100 53
