# Supplementary material for: Rapid, accurate, computational discovery of Rho-independent transcription terminators illuminates their relationship to DNA uptake
Source: Genome Biol. 2007 Feb 21;8(2):R22. doi: 10.1186/gb-2007-8-2-r22 (PMC1852404; doi:10.1186/gb-2007-8-2-r22)
Supplement: Additional data file 4 — Best terminators found downstream of each of the genes of the 343 organisms studied. [file gb-2007-8-2-r22-S4.zip › Bordetella_pertussis.bag]

        gidA NONE
        gidB NONE
        parA    3394 ..    3417 +  -6.8  -2.96979   AGAACGCGTCAAAGA          GCTGG-ATTGA ACC TCGATGCCAGC          TGTGCTTGCTGTTCC  51 16
      BP0004 NONE
        parB    5210 ..    5241 +  -3.6  -3.14344   ACGCGGCCAGCGGCG      CTTACCG-CGCCG GCTCGTA CGGCGTCGGGCAG      TTGCTGGCGGCCGTG  45 103
         tuf    7926 ..    7960 + -18.1  -3.72893   AAGGCGCGGTTTTCC    CATGGATAGAGGGGCC GGAT GGCC-CTCTATCCATG     TTTGCTGGAAAAGTA  93 39
        secE NONE
        nusG    9056 ..    9074 +  -4.5  -4.07568   CGAACTCGATTTCAG             CCAGGTC GAAAA GACCTGA             TTTTCAAACCCCGGG  62 7
        rplK NONE
        rplA   10300 ..   10321 + -14.5  -2.62184   ATAGAACTTTGGGCC           GCATCCGGA CTTG TCCGGATGC            TGCTGTCAAAGACCG  71 55
        rplJ   11043 ..   11056 +  -2.3  -3.05384   GGCGGCCTGATCAGG               CTCCG CGTC CGGAA                TTCGCTGAACGACAA  41 31
        rplL   11517 ..   11549 + -17.7  -4.35524   AGACCTCGCGTCGAC      GCCCGGGGACAGC GCTCTTA GCCGTCCCCGGGC      TTTTGCGTTTCCAGG 100 40
        rpoB NONE
        rpoC   20076 ..   20099 + -16.8   -4.4078   CGACAGCCAAAAAAA          GGCCGCTGAT GCAT ATCAGCGGCC           TTTTGCTTGACGCGG 100 83
      BP0018   22150 ..   22174 +  -3.4  -3.02144   AGCCCCAGGCCAGCG          CCGCCTACTT CGTTC GAGCCGGCGG          TGTTGACGCGCGTAA  42 228
      BP0022   27452 ..   27486 +  -7.8  -2.58999   GCGTAAGCCCACTCA     CGCAAGGCCGACTG GATGAAG CGTTCGGCCTTGCC     ATTGGTCTGTGGGCG  48 191
      BP0029 NONE
      BP0030   34454 ..   34511 + -16.7  -3.53224   ACCTGATGGCGCTGT GCGAACCCGCGCCATGACGCCGGGCCGG CGC CCGGCACGGCCCCGCGGCCCGGGC-CGC TTTGCGGGCCGACTA  86 9
      BP0031 NONE
        glyQ NONE
        glyS NONE
      BP0035   40595 ..   40613 +  -2.2  -2.53015   CAACTGCTGCAGGAG             GCCTGATC CAT GGCCTGGC             TGCGTTCGGCGCTGT  37 20
      BP0036 NONE
      BP0037   42211 ..   42236 +  -5.9  -3.74693   CCCTGCCGCAGTTCT         GAGCCCGCGCC GGCT GGCGCGGCCGA          TTTGCTACGATGACG  59 24
        gloA NONE
         def   43600 ..   43610 +  -6.8  -3.54424   TGTATGCATGGTTCA                 TCCG AAC CGGA                 TTTGAGAAACTGGAA  58 407
      BP0041   45098 ..   45110 +  -6.2  -2.71144   GGCCACGCCCGGGGC                CGCC GGCCA GGCG                TAATTGGCCAGGCTG  47 509
      BP0043   46039 ..   46051 +  -6.2  -3.96531   AGTCTCGATTCGTGG                CGGC ATCAA GCCG                TTTATCCATATCTGA  64 315
      BP0045   47473 ..   47511 + -10.9  -3.14132   GGGCCAGGTTGATCT  CCAGCGGCGCGGCGGC GCGGGAAG GCCGCCGCGAC-CGGG   TTGGTGCCCAGCAGC  64 520
        metX NONE
      BP0048   50078 ..   50088 +  -6.8  -3.54424   TGTATGCATGGTTCA                 TCCG AAC CGGA                 TTTGAGAAACTGGAA  58 97
      BP0049   51162 ..   51203 +  -4.3  -3.53224   ACCGAAACCACCAAG GTCTA-TACCAACCGCCGCG TGG CGCCGCTGCTGGTGCTGGGC TTTGCCAGCGGCCTG  52 95
        ampG   52437 ..   52452 +  -7.5  -3.14527   CGCTACCCGCGCAAG              CCGCC CGCAGT GGCGG               TATTGATAACAATTC  54 71
      BP0071   70070 ..   70080 +  -4.6  -3.07013   CAAGCATGGACGCAT                 GTCG CAA CGGC                 TGTATTGACCCAGTG  45 59
      BP0072   70668 ..   70678 +  -4.6  -3.10464   ATTCAACAAGAACAC                 CGTG CAG CGCG                 TGTTCCAGTTGATGG  47 249
        htpG   73562 ..   73594 +  -6.8  -4.08767   ATGCGCTCGATCAAG      GGGTGGCTGTCCCC GCGCG GGGGGCTGACACCG      TTTTGGCAGGCTGGC  67 43
         ffh   77804 ..   77838 +  -7.8  -2.58999   GCGTAAGCCCACTCA     CGCAAGGCCGACTG GATGAAG CGTTCGGCCTTGCC     ATTGGTCTGTGGGCG  48 191
        rfaC   92972 ..   92998 +  -7.8  -2.89683   GGTCGAGCAGGCCCT         GGCGGCGGCCTG ACA TGGGCCGCGGCG         TCTATACCCTGGCGT  52 13
        kdtA   94274 ..   94284 +  -8.2  -3.14132   ATTGGCTGGGATAGC                 CCGC CGT GCGG                 TTCGTCAGGGCCGCA  56 27
      BP0099 NONE
      BP0100   98558 ..   98572 +  -4.2  -5.01732   CATGCCGGCCACCAT               CCCG CTGCGGC CGGG               TTTTTTCCAGCGCTT  81 404
     BP0101A NONE
     BP0101B  100410 ..  100423 +  -2.4  -3.51934   TGACCCGGCCCGCGT               TGCA TCACGT TGCA                TGTTTGTAAGCGCAA  48 38
      BP0102  101804 ..  101844 +  -9.6  -2.85351   ATGAAAGCCGCGCCG GAGGC-GGCGCGGCGGCACC GGT GG-GCTGCCATGCCCGCCCC TATCCTCTCCAAGGA  56 43
      BP0103  102743 ..  102768 + -13.2  -3.61178   CTGTAGCGGCCGGCA         GGCGGGCGGC CCTGGC GCCGCCCGCG          TTTCGCGTCCCTCGC  77 35
      BP0104 NONE
        lipB  103778 ..  103800 + -12.7  -3.31792   CTTTTTTGTCTCGAA           CCGGAGCGC GCCTG GCGTTCCGG           TTGTGAAGGTGCTCA  71 49
        lipA  104853 ..  104873 + -12.5  -2.60496   ATAGGTATCGGCCCG            CGCCAGCGC CAC GCCCTGGCG            GTCTTTCACCGACAG  64 61
        metC  110499 ..  110518 + -10.7  -3.89346   CCCATCAACGACAAA            GCCTCCG CATGGA CGGAGGC             TTTGTGGCGTCGGGG  77 53
      BP0116 NONE
      BP0117  114737 ..  114765 +    -6  -3.78419   GTCCGCAGGGGGACT        GGCACCGG CCAAATCCGACCT CCGGTGCC        TTGTATCTTTCCTCC  62 100
      BP0118  116017 ..  116032 +  -5.4  -2.72991   CCATGCTCCATCCGG              GGACAGG CAC CC-GTCC              TCCTTCAGCGTATCC  45 81
      BP0130  128728 ..  128770 +  -5.5   -3.1247   ACGGATCGCCGTCGA TACGGTGGCGGACCAGCTGC CAGG GCTGCTGCTGCGCCAG-GTA TTCGCTGTCGAAGAT  47 466
        rpoN  132587 ..  132602 +  -6.2  -4.30833   CCACGCCGCGGGTCG              TTAGGA CGCC TCCTAA               TTTGTTCCTGATTTC  73 22
      BP0134  132999 ..  133030 + -16.6  -3.96148   GAGCGACGCGGCGCC      TTGCGCCAGCCGGC TCAT GCTGCCTGGCGCAA       TTTATCGTCCCCACA  93 39
      BP0141  142789 ..  142802 +  -5.2  -3.77188   CGGGACGGATCCAGG               GCGC CGCATT GCGC                TATTTATGTTTCAAT  60 70
      BP0142  143562 ..  143582 +  -8.9  -3.96148   GAGCCGGGCGACGAC            CGCCTGCGC GTC GCGTAGGCC            TTTCTCCTCACGACA  70 8
      BP0149  150294 ..  150327 +  -7.4   -3.1505   CGGCCACGCCGGCCA     GCGCGCCGACCTGGT AGACC ACCAGGTCGTAG-GC     TTCCTGCGGGGTGAT  54 510
        brg1  154064 ..  154085 +  -6.5  -4.28361   GAAGCGCACCAGTTT           C-TCGGCCAC TTC GCGGCCGATG           TTTTCCTGGGATTCC  72 375
        ubiE  160821 ..  160836 + -11.8  -3.53811   AAGGTTTGCCGCGCA              GGCCCC AACC GGGGCC               TTTCCAGCCGCTCCC  72 121
      BP0162  161991 ..  162018 + -19.2  -3.30007   CGGCCGGGCTGCACC        GTGAACCGGCCC GCCA GGGCCGGTTCGC         TTATGGGCCGGTCTT 100 103
      BP0163 NONE
        ubiB  164641 ..  164673 +  -4.8  -3.13403   TCAAGATGAACGCGA     TCACCGAGTGGGCGGC CTT GCCGGCCAC-CGA-GA     TGTTCCTGCGCGACA  47 330
        rhlE NONE
      BP0171 NONE
        prfC NONE
      BP0173  173559 ..  173580 + -17.3   -4.7373   CAGCCGCAATGCAAA           GGGCGCACC GCAT GGTGCGCCC            TTTTTCATGCCATGG 100 48
      BP0175  175445 ..  175462 +  -6.3  -3.05844   ACAGGTCGTCGGCGA             TCAG-CGC CTC GCGGCTGA             TCTTGCGCTCGGGCG  49 219
      BP0177  176973 ..  176983 +  -6.8  -2.62735   TGGGCCGCCGGTTCC                 CAGG AGT CCTG                 TCATGTCCGCAATCT  47 104
      BP0178  177785 ..  177817 +  -2.6  -3.92324   TGGCGGCGCCGCGTC     CAGCCCC-C-GCGCCG TAG CGCCTTGGCGGGGCTG     TTTACTATTACGCCC  56 9
      BP0179  178706 ..  178750 +  -8.3  -3.92324   GGGTTCGGCCTTCTC GTCGGCGTGGCTGGCGGCCAG CAC CATGCCCTCGGACACGCCGAA TTTCATCTTGCGCGG  70 135
      BP0182  182417 ..  182434 +  -3.3  -3.14125   TGGTGGTCCGGCCCG             CCTGACG CATG CGTCGGA              TATTGCGTGTCTGCC  44 21
      BP0183 NONE
      BP0184  188048 ..  188060 +  -7.7  -3.37344   GCGGCGGCCGGCGGC                GGGTA GAA TACCC                TTCATTCAATCGAGG  59 49
         dcd  188839 ..  188860 +  -6.5  -3.25823   GCTTTGCGTCTCCAC           GCCG-CCGAC CTC GTCGGGCTGC           TTCATGTAGCGGGAA  52 216
      BP0189  190675 ..  190703 +    -8  -5.24129   GTCCTACAATTCCCC        GAGGTCGGCCCG CTCGT CGGGCCGGTTGC        TTTTTTGTCACCAGC  95 76
      BP0190  193058 ..  193097 + -33.6  -3.65812   GCAGTAAATCCGACG  CGCCGCGCCGCGCCGCCC GAGG GGGCGGCCCGGCGCGGCG   TTGTCTTCGAGGGAG 100 34
      BP0191  194365 ..  194375 +  -6.8  -3.54424   TGTATGCATGGTTCA                 TCCG AAC CGGA                 TTTGAGAAACTGGAA  58 60
      BP0192  195392 ..  195417 +  -4.7  -3.72481   TAGCCTGGCGGGCAC        GGCGCATGCGG GCAGGG CCGC--GCGCC         TATTGTTTTGGTAAA  55 38
        sodA NONE
      BP0194  197031 ..  197046 +    -6  -3.55444   AACAGGGGCGGATCG              GCGCCC ATCC GGACGC               TTTGCGGCATGGCGC  56 49
        gcvT  198524 ..  198547 +  -7.4  -3.97368   GGCTTCCGCGCGGCC          GTTGGC-CGCC GGA GGCGCGCAAAC          TTTCTCCATTCCCAC  68 47
        gcvH  198981 ..  199001 +  -8.1  -3.90744   CAACGGGCCGGCCCG            CGGGCCGGC CCC GCCTCCCCG            TTATTTCGAGAAAAC  68 48
        gcvP  201901 ..  201946 +    -9  -3.75665   GTGCGCGCTCATGGC GCATGACGAGGTGCCTGTCCCC CCAT GGGGACTGGCACCT-G-CAAGA TTTCATGGCGTCTGC  68 44
      BP0199 NONE
      BP0200  205431 ..  205467 +  -6.6  -4.26019   CTTCGGCCTGTGCCT   GTGCGCCGACCTGGTG CTGGCCA CGCCAG--CGGCGCGC   TTTTGCCTGTCGTTC  70 411
      BP0202  206708 ..  206753 + -13.5  -3.14527   TCCGGCCTGGATGAA CAACCTATTGAGACATCACAG CTAG CTGTGAACTGTCAATAGGTTG TATTCGTCCAGGTTG  72 124
        thiC  211731 ..  211745 +  -8.5  -3.02263   GCCATGCGGGTCAGG               CCGCC GTGTA GGCGG               TCTTGACCGAGGTGT  55 72
      BP0210  216597 ..  216607 +  -6.8  -3.54424   TGTATGCATGGTTCA                 TCCG AAC CGGA                 TTTGAGAAACTGGAA  58 60
      BP0211  217982 ..  218031 +  -9.8  -2.82015   GCGATGCCTACCGGC GCCGCGTCGGCCGCGCCAAGCGGG AAAA TCCGC--GGCGCCGCCGTCGCCGA TATGCTGCCTATGGC  56 396
      BP0213  219581 ..  219593 +  -2.6  -3.55444   CGGCAGTCCGGGTAC                CCGG AAAAA TCGG                TTTCGCACATGCCGC  50 368
         ppc  223222 ..  223250 +  -2.3  -4.92756   CCCGGAAGCCTCCCA        ACATTTTGAGGCG CTG CGTCCCAGGATGA        TTTGTTTTTGATCAT  76 237
       sphB1  226485 ..  226514 + -23.7  -2.78816   CGACACCAGCGGCAA       GAGCGCCTGTCCC CACG GGGACAGGCGCTC        TGTCATGCGCCATGA 100 111
      BP0217 NONE
      BP0218  229249 ..  229262 +  -3.7  -3.33696   GTTACCTGACCCACT               GACGC CGCC GCGCC                TTCCTTACGGAGCCC  47 24
      BP0219  230043 ..  230076 + -12.4  -2.82519   CGCCTGCTCGCGCAT    CGCGC-GC-GCGCCGC CTCA GCGGCGCCGCAGCGCC     TGGTTGATGTGCTCG  66 61
        catI NONE
        catJ  232381 ..  232401 + -19.7  -4.11216   CTGAACGCCCATTGC            GCCCCGGCC GGC GGCCGGGGC            TTTTACCGATCGAAG 100 37
       catC2 NONE
      BP0224 NONE
       catD2 NONE
      BP0226  235179 ..  235191 +  -4.7  -3.73068   CTCGTCGCCGGTCTT                GCCGG TTG CCGAC                TTGTTGCATTCGGCC  58 310
        pcaC  238975 ..  239013 +  -7.3  -3.14229   AGGCGGCGCTCGAAG  GCGCCGACGGCGCCC-TGC AGG GCATGGGCCCGGGCG-CGC  TGTTCATCAACATGT  52 315
      BP0235  244152 ..  244170 + -11.6  -3.04144   ATCATCCATCCCACG             GCGCCGGC GGC GCCGGCCC             TGTTCGCGCTGGCCG  65 367
      BP0237  246173 ..  246220 + -10.4  -3.01712   AAGGCAATCTGCAGC CCTGACCAGGGGAGCCGCTGCCC TCA GCGCAGCGGCTCGA-TGGCCTGG TCTTCCAGCGCGGCC  60 21
        purM  250810 ..  250839 + -23.7  -3.18264   TCATGGCGTATGACA       GGGTGCCTGTCCC CGCG GGGACAGGCACCC        TTGCTCAGTCGGGCA 100 97
        dedA  254443 ..  254472 + -23.7  -2.62616   CGACACCCGCGGCAA       GGGTGCCTGTCCC AGCC GGGACAGGCACCC        TGCTGTACGCCATCG 100 72
        fumC  257938 ..  257950 +  -4.7  -2.52464   GCGCGCCGCTAGAGC                GGCGC CGG GCGCG                TCAGTTGGGCGCGCC  42 29
      BP0250  260079 ..  260094 + -11.8   -5.4505   CCGTGCACGCCGAAA              GCGCCC CGCG GGGCGC               TTTTTTCTTGCGCGC 100 54
         ggt  263264 ..  263283 +  -5.6  -4.36914   CGCCAGGAAGATCGG            CCCGGCGCC GGT GG-GCAGGG            TTTTATACGGCGCGA  69 414
      BP0256  267098 ..  267115 + -14.1  -3.84451   GTCGAACCAGGAAAA             CGCCGCC GTCA GGCGGCG              TTTGCGTTTGCGCAA  83 441
      BP0258 NONE
        cydA NONE
        cydB NONE
      BP0261 NONE
      BP0262 NONE
      BP0263  274208 ..  274245 +  -2.7  -2.71041   AGGCCGGCTGCACCG   CGCCGCGCCCATGT GACTGGCCTAA GCATCGGCGC-GCG   GTTATAGTTCGCCTT  40 10
         apt  274966 ..  274992 +  -8.7  -2.84812   CCCAATCGGGCAGCA        CGCG-CACCAGG CCTG CCTGATGGCGCG         TGTCATGCTGTCGCT  54 157
      BP0266  276397 ..  276438 +  -7.9  -4.18488   CGGCCGGACACTGTG GGCAGTGCTTCGCGCGCAGC ATG GCTGCGCCAGGCGCA-TGTC TTTCTTGCCATCCGT  74 167
      BP0270 NONE
      BP0271  279329 ..  279341 +  -3.3  -3.34517   TGCATTGTAGTGAAA                CTTCG CGC CGCAG                TCTTTCGGACAGGCT  46 518
        mscL  284598 ..  284610 +  -6.2  -3.63569   CAGGCCCAGCACGCG                CGCC AGCTG GGCG                TTGTTGCCCCATTGC  57 479
        degQ  286301 ..  286335 +  -7.8  -2.58999   GCGTAAGCCCACTCA     CGCAAGGCCGACTG GATGAAG CGTTCGGCCTTGCC     ATTGGTCTGTGGGCG  48 191
      BP0286  292672 ..  292698 + -12.3  -2.58544   CAGCACCGCCAGCTC        GGCCGCGGCCAC GGCG GTG-CCGCGGTC         ATTGTGCGGGTGCAC  62 285
      BP0288  294315 ..  294358 +  -8.1  -3.33814   CGGCGCGGCGCGAGC CGCCGG-CCTGAGGCGCCGGCG GGG CGTCG-TGCC-CGGATCCGGCG TATTATCTAGCGTTT  56 15
        ilvD  296413 ..  296439 + -11.5  -2.74488   TGTCCTGATTCACAG        GCCCGCG-CGGC CAGC GCCGGCGCGCGC         TGATTCGCGTCGTTG  62 176
      BP0291  298954 ..  298973 +  -7.8  -3.35679   TGATGCCCAGCTCCA            GCCCGATC AGGT GATAGGGC             TTGTACATGGCCGAA  59 391
      BP0297  303498 ..  303529 + -10.1  -3.05384   TCCACCTTGAGCAGC      GGCAGCCGGCCCAC GTCCA GCGGGTC-GCTGCC      TTCGGTGCGCAGCAG  59 344
      BP0301 NONE
      BP0302 NONE
      BP0303 NONE
      BP0304 NONE
      BP0305  310506 ..  310533 +  -9.1  -4.07568   TCCCGAAGTCTTCCT        TC-CTGCGCCGG CCTGT CCGGCGCAGCGC        TTTTGGGGACGGCAC  75 56
      BP0309 NONE
      BP0310 NONE
      BP0311 NONE
      BP0312 NONE
      BP0313  318737 ..  318755 +  -3.1   -3.4247   ATCTTGGCGTGCGTC            TG-GCGGG CGCG CTCGCTCA             TGTTGTTGACGTTCT  47 336
        rubA NONE
      BP0319 NONE
      BP0320 NONE
        pyrB NONE
        pyrC  326729 ..  326743 +  -2.7  -2.82516   CAGCCGCAGCGTGCA               CACGC CGTTC GCGGG               TATGATGCTGCCCGG  41 64
      BP0323  327549 ..  327585 + -16.4  -3.06831   TCGCCGGCGAGCTGT    AGCCGGCCCGGGCGGC GCGTG GCCGCCCGCGGCGGCG    TTCAGTCGCCGTTGG  79 24
      BP0327  331876 ..  331900 +   -15  -3.16492   TCATCCTCCGGTTGC         CGCCGCGCGGG CCGT CCCGC-CGGCG          TGTTGCTGGCTATCC  76 408
      BP0337  341018 ..  341040 +    -9  -2.71681   CGCGCAGCAGCCGGT           CGCCGGCGGC ATG GCCGTGGGTG           TCATTGACCGACTTG  52 361
      BP0342  344731 ..  344741 +  -2.4  -2.82519   CCAGCGTGTCGCACC                 AGCG CGC CGCC                 TGATTGATGTCATGC  39 190
      BP0351 NONE
      BP0352 NONE
      BP0353 NONE
      BP0354  355246 ..  355280 +  -7.8  -2.58999   GCGTAAGCCCACTCA     CGCAAGGCCGACTG GATGAAG CGTTCGGCCTTGCC     ATTGGTCTGTGGGCG  48 191
      BP0358  359454 ..  359478 +  -7.8  -4.96388   CTGAAGCGGCGTCGC          GCCCGGGG TGCGGGTTT TCCCGGGC          TTTTATTTAGTGCTT  86 37
      BP0359 NONE
      BP0360 NONE
      BP0361  362308 ..  362324 +  -3.6  -2.62157   CAAGAAGTAGACGCA              CCCTGG AACGG CCATGG              CTTATCGCATTCATC  40 31
      BP0362  363375 ..  363402 + -15.6  -2.56596   TGCCCGGGGTGCCGG        GGTGCCTGTCCC AGCG GGGACAGGCACA         TGGATTCCTGCGGGG  74 69
      BP0363  364355 ..  364383 + -10.1  -4.11216   GCAACAAGCGGCGGG        GTTTGCCGGCGCG GCT CGCGGCGGCGCGC        TTTTCGGCATGCCGC  78 94
      BP0364  365633 ..  365667 +  -7.8  -2.58999   GCGTAAGCCCACTCA     CGCAAGGCCGACTG GATGAAG CGTTCGGCCTTGCC     ATTGGTCTGTGGGCG  48 191
      BP0367  368220 ..  368249 +  -4.1  -4.29738   ACATAGTTGACGTAG       TTGCCGGCGCCGT GGCC GTGGCGCACGCAG        TTTTCGTGGATATCG  67 144
        pyrE  371597 ..  371626 +  -2.7   -4.8622   AGGAGCTCGTCCCCA       CGGGGACTGGCTCC CGA GGGATCAG-CCCAG       TTTTTCCTTCAGCAG  77 118
        mreB  376252 ..  376280 +  -4.5  -3.35679   GGCGCGGCCCGCGAA       GCAGCTGCGGGC AGGCAG GCCCG-GGCTGA        TTATCCATGCAACGA  51 79
        mreC  377227 ..  377251 + -12.7  -3.19602   AACGTCGAGCCCGAA          CGCCTGGCGCG CCC CGCGCATGGCG          TCTTCGTGTGGGGCA  69 81
        mreD  377710 ..  377735 +  -3.9  -3.09492   GACGACGTCGAATCT         TCCG-CCGTCTG ATC CGGGCGGGCGCA         TGTTCGAATTCAAGA  45 14
        mrdA NONE
        mrdB  381291 ..  381338 +  -4.6  -3.61715   CCCTGCGCATCGATC AGCGCGC-CGTCGGGGGCCGG CTCGCCC CTGGCCGCCAGCACGCGCGCC TTGTTGACCGCGATC  54 496
      BP0385  387414 ..  387452 + -11.9  -4.42788   TGGTGGCCCAGAACT  TCACCA-GCACGACCTTGC CGC GCA-GGTCCTGCATGGTGA  TTTTCTGGCCTTCGA  88 498
      BP0390 NONE
         ogt  391186 ..  391220 +  -7.8  -2.58999   GCGTAAGCCCACTCA     CGCAAGGCCGACTG GATGAAG CGTTCGGCCTTGCC     ATTGGTCTGTGGGCG  48 191
      BP0394  393639 ..  393653 +  -2.7  -2.62184   TGACGCCAGGGAACT               GGCGG GCACG CCGCA               TGGTCTGAGCAGAAG  39 38
      BP0395  395052 ..  395062 +  -5.4  -3.37533   AGAAGAACGCGTGCA                 GGAA GCG TTCC                 TTGATGGTTTTGGGG  49 438
        gltS  402151 ..  402162 +  -4.4  -3.16881   GCCGTTCGTGGGAGG                CATG TGAC CATG                 TTCATCCGCTGGCTC  47 19
      BP0403  404095 ..  404109 +  -2.1  -3.14931   GATCACGATGCCCGC              GCC-TC CCTT GATGGC               TTCGTCCAGGCTGGC  43 455
      BP0408  409943 ..  409971 + -10.3  -2.57026   TCTGGATGGGGGAAA       GCGGCCGGC-CGG GCTTG CCGTGCCGGC-GC       ATTGGTGTCACTCTA  57 65
      BP0415  416407 ..  416451 +    -4  -2.87132   GGCGTGGCGCGGGGG CCGCCGGCGGATGACGCCGCG GCCG CGCGGCGGCAA-TACCTGCGA TGTATCGGCCGACCC  43 12
      BP0416 NONE
      BP0417 NONE
      BP0418  419744 ..  419789 +  -8.9  -3.32769   GACGAAGTTGGCGGT GGTCGGCGTGGCGTT-GTCGGG ATG CACGGCCAGGGCGATGCCGACC TTGATGGTTTCGGCC  59 105
      BP0420 NONE
      BP0421  423016 ..  423038 + -10.4  -4.69622   CCTAGCGTCGTCCGC           ACGCCGCGCC GCC GGCGCAGCGA           TTTTTCCCCTTGTCT  93 36
      BP0422  424472 ..  424487 +  -2.6  -4.08216   CAGGAAGCGCGACAC              CATGTAG TAG CT-CATG              TTTTCCACGCAATAC  58 233
      BP0427  429368 ..  429383 +    -6   -3.5774   TTACCGCTCAAAGCG              CCGCGG CGAA CAGCGG               TTTCCACGATTCGAT  56 63
      BP0433  438343 ..  438359 +  -6.5  -3.14564   CGCTGGTTTTCGACG              GCCAGTA CTT TCCTGGC              TTCCTGGCGCGATGC  51 70
      BP0437  442140 ..  442169 +  -7.7  -3.14132   CTGCCTGAGCGCCGC       GAGCCGCTCGCCG CACA CGCCCAGCAGCTC        TTCGTACACCCCGGC  53 33
      BP0439  444897 ..  444926 +  -8.7  -3.09681   ATGATGCAGTGCAAA       TATTACGTTTACG TAAA CGTAAACGTAAAG        TTGAGTCGGGTTTTC  56 487
      BP0442  446690 ..  446724 +  -7.8  -2.58999   GCGTAAGCCCACTCA     CGCAAGGCCGACTG GATGAAG CGTTCGGCCTTGCC     ATTGGTCTGTGGGCG  48 218
      BP0447  451614 ..  451627 +  -3.1  -2.79796   CATCAACGCCCCACG               GGTAT GCCC ATGCC                TATCATCGAATCCCG  40 117
        accB NONE
        accA  455294 ..  455332 +  -6.7  -3.14931   CGCTGATCGAAGTGA  AG-TGA-ATGACGCCGGGC GCG GCCCGGCGTCGGGTCAGCC  TTGCTCCGGCGTGAC  52 21
      BP0452  458100 ..  458137 +    -9  -2.70932   TGCCCAGCGCCGGCG   CGGGCGCGCCG-GGCTC CACCC GCGCCACGCCGTGCTCG   TCGTTGGCGGCGAGA  52 188
      BP0454  460318 ..  460330 +  -6.2  -2.64155   CGTCCCGACTCCAAT                GCGC CAATC GCGC                TGCCTTTCCGCCAGG  46 70
      BP0455  462455 ..  462484 + -20.9  -3.29144   CGGGCGCCGACGCAA       TGCACAACCCACC GCAA GGTGGGTTGTGCA        TTCTGGACGCGGTCG 100 59
        hemC  464923 ..  464942 +  -3.4  -4.07568   GAAAACGTGAAGACC            GCGCGCAG CGCA CTGCCCCC             TTTTACAGAGCCGCG  59 87
      BP0457  465612 ..  465647 + -16.8  -2.70525   GATGCGGCCGCGCCA    GACATGGCGCGCCGGC CCGT GCTGGCGCGCCATCGC     ATTGATTTCCGGAAC  80 39
        topB  471915 ..  471937 +  -5.4  -3.50853   GCACCGCGCGGTCCA           CGCGACCGAC GCG GCCAGTTGCG           TTATCGTTGCCGCAA  54 102
      BP0461  473039 ..  473049 +  -8.2  -2.82635   GCGATTCGTGCGCAA                 GGCC CGG GGCC                 TGTGATGATCGAGCT  54 10
      BP0462 NONE
      BP0463 NONE
        idnO  475466 ..  475487 +  -3.5  -3.64822   AGTTCTGAGCTTGCC           CGACCCGCG AGGC TGCGCGCCG            TTTCCCTGCAGGACT  54 33
      BP0465 NONE
      BP0466  478193 ..  478240 +  -2.7  -3.02511   TGGCGGTGGACAACT CC-TGGATGTTCATCAGCACCGA CGCG TCGCCGCTGACGCACA-CCACGG TCTTGCCGGGATGCG  41 467
      BP0468  480339 ..  480355 +  -5.7  -3.28712   GATCGCGCGCCAGCG              CGGCCAG CGG CAGGTCG              TTCTCGGCCAGGCCG  52 137
      BP0470  482045 ..  482075 +  -8.9  -3.21063   TGTGCCGGCACTTTC      CCGC-CAGACGGGC GCTC GCGCGCCTGCGCGG       TATTGCGTTTGGCTG  56 299
        ribB  483082 ..  483092 +  -6.8  -3.54424   TGTATGCATGGTTCA                 TCCG AAC CGGA                 TTTGAGAAACTGGAA  58 270
      BP0473  484157 ..  484210 + -13.7  -3.68359   CCCTTGCCGCAGCGG GGACAATTGGCGGGTGCCAGTCCCC CTGC GGGGACAGGCACCCGAGGAGTGGTC TTATGATTTTCCGGC  80 86
      BP0474  485321 ..  485347 + -23.8  -3.92869   GCACAGCAGGAAAAA         GCGGGTTGCGGC GCT GCCGCAACCCGC         TTTGTGCGTCAGTGA 100 66
        rluC  489955 ..  489967 +  -4.1  -3.42809   CAACTGGAGACGGCC                TGACC ATG GGTTA                TTCGTTGGTGGTATT  49 23
      BP0478  490681 ..  490738 + -15.6  -3.27408   CTGTCTTACCTGGAT CGGCGCCATGCG-CGCGCTG--CCGTCGC CCG GCGACGGAATAGCGCGGCGCACGCCACCG TCTATTTGGGTAAGA  80 75
      BP0479  491724 ..  491740 +  -2.1  -3.16564   AGCCTCTACCAGGGC              CTGGACC TGC GGGCCAA              TTACTGAGGTCCCCA  42 2
      BP0480  492583 ..  492617 +  -7.8  -2.58999   GCGTAAGCCCACTCA     CGCAAGGCCGACTG GATGAAG CGTTCGGCCTTGCC     ATTGGTCTGTGGGCG  48 191
      BP0488  500854 ..  500875 + -11.5  -3.57144   CGCCCCCAAGCAAAA           GAGGCTGCC TCAC GGCAGCCCC            TTTCGGCATACGACG  72 95
        rpmH  506491 ..  506507 +  -2.1  -2.78384   CCGCCGCGCCAAGGG              CCGCAAG CGT CTGGCCG              TCTAATCCAGGCGGA  38 4
        rnpA  506964 ..  507008 +  -2.8  -4.12902   AGATGCTCACTTCAC ACGGAT-AGCGCGATGATCAG GAGA CTGCTTATCGCCCCGATCCGG TTTTACCGGTACTTC  59 10
      BP0494 NONE
      BP0495  509006 ..  509025 + -16.4  -5.55664   GAGCCAGCCACGAAA            CGGCGCCC TGCG GGGCGCCG             TTTTTTTCGTCCTGG 100 43
      BP0498  511542 ..  511587 + -14.8  -2.78384   CAGAGCGACACGGCC CGGCCGTAGG--GCCGGCCTCAG GCC TTGCGGCCGGCGACCT-CGGCCG TGTCCTGCGGCGCCG  72 17
      BP0500  514212 ..  514238 +  -7.1  -2.82516   AGCCGCTGCGCCGGA         ACGCCTCGGCC TCGTC GGCCGGCGCGC         TCTGGTCGTACAGGG  50 68
      BP0502  517013 ..  517045 +  -3.3  -3.28791   GCGGCACGGACGATG     GCGCGGCGGG-TGG CGGCCT CAATCCCGCCGTAC      TTGTGGGCCGCACAT  47 393
      BP0519  526650 ..  526665 +  -8.2  -3.09273   CCTGATCCTGGTGGG              GGCCGC TGTG GTGGCC               TATCTATTGGCGCGC  56 199
      BP0520  527627 ..  527651 +   -15   -4.2828   CACCCTTGTGAAAAA         CCCCGCC-GGC GCAG GCCTGGCGGGG          TTTTCATGGGTGGAC  95 52
      BP0525  531269 ..  531313 +  -7.1  -4.70659   GCTTGCTGGGGCGTT GGCGCA--CAGGCCGATCGCC TGCAC GGCAAGCGGCATGCGTGCGCC TTTTTACCTATCCGA  79 100
      BP0526 NONE
       ecnA1  531693 ..  531709 +  -3.5  -5.00616   ACGCTGTCCGGCATC              GCGCCGG GCG CAGGCGA              TTTTTTCAAACGCAA  81 127
      BP0529  538944 ..  538980 + -11.3  -3.09785   GTGGCGTATTGACCG    GGGGCCGGGCCGGCCGC TCG GCGGCCGGCATTGCGGC    TATATTGGCGTATGC  64 29
      BP0530  539666 ..  539681 + -11.8  -5.10461   GCCCACGTTTTGAGA              CGGCCC TTGC GGGCCG               TTTTTCTTGCGTGCG 100 118
      BP0531 NONE
      BP0532 NONE
      BP0533 NONE
      BP0534 NONE
      BP0535  544442 ..  544471 +   -10  -3.21695   GCGCCGCGGCGCCCG       CCGGCGCCGGC AACTGGCCG GCCGGC-CCGG       TTACGTTCATCGTGC  63 140
      BP0540  549718 ..  549736 + -10.3  -3.07222   CGCGCGGCATTGCCT             TCCTCGC AGGCC GCGAGGA             TCTTCAGGTGCTCCT  59 110
      BP0544 NONE
      BP0545  555106 ..  555125 + -11.4  -3.28712   CGGCGCTCAAGCCGC            GCGCCATG AAGG CGTGGCGC             TTGTAGCGCAGCCAA  66 434
      BP0547 NONE
      BP0548 NONE
      BP0549 NONE
      BP0550  558047 ..  558067 + -11.8  -3.36492   ACGAAGACGTCCACC            GGCTGGCG CTTGC CGCCGGCC            TTCTGCAATTCCAGC  66 82
         lrp NONE
         smf NONE
       hmgcL  563844 ..  563872 +  -4.3  -3.20723   CCCATACGCCCTCCT        CATGCTACGCGGC CTC GCCGCATCGCCCG        TTCCATTCATGAACA  47 131
      BP0557  564569 ..  564605 +  -2.2  -4.28254   CAGGTTGGCGCCGGC   GCCCGGCGTCACGCC-CA GGA TGCGGCGC-ACGTTGGGG   TTTTCGCTCTTGAGC  65 237
      BP0561  569127 ..  569152 + -10.3  -3.35679   GCACGGCCACGCCGT         CGACCTGGCGC ATCT GCGCCACGCCG          TTCTCGGTGACGACG  63 290
      BP0564  571326 ..  571360 +  -7.8  -2.58999   GCGTAAGCCCACTCA     CGCAAGGCCGACTG GATGAAG CGTTCGGCCTTGCC     ATTGGTCTGTGGGCG  48 191
      BP0567  574098 ..  574112 +  -8.5  -3.14132   AGCACGACCAGCATG               CCGCC GCACA GGCGG               TTGATCCAGCGCAGG  56 123
      BP0569 NONE
      BP0570 NONE
      BP0571 NONE
      BP0572 NONE
        trkA NONE
        trkH  582648 ..  582674 + -11.4  -2.70232   TTCTGGCGCAAATAG         CGGCGCGCGCGG CCG CTGCCCGCGCGG         TGGTGTACTATTCAG  62 26
      BP0575  583633 ..  583675 +  -3.2  -3.14344   TGTCGTCCGGCATGG TGGCGACCAGCGTGGCGTGC GGC GCATGCCAGGCTGCATGGAA TTCCTCGCGCGGGTC  45 398
      BP0577  585138 ..  585173 +  -2.3  -3.54424   CGGACTGCCGCGGGT    CGCTGGCCGGGCGCG TAAAGT CCCGCATGGCAAGGG     TTTCGGCGCGTCCCG  48 167
      BP0578 NONE
        maiA  587297 ..  587343 +  -8.6  -3.53224   TGTCGCAGTCGGGGC CG-CAGCTGGACTATGGCCTG GATGTG CAGGCCGAGGACCTGCTGGCG TTTGCGCGCGCGCTG  62 262
      BP0581 NONE
      BP0582  589844 ..  589855 +  -7.2  -3.68351   TGGATGCGGCGATCT                CGCC GTCT GGCG                 TTTCGCTGGTGACGC  64 278
      BP0589 NONE
      BP0590 NONE
      BP0591 NONE
      BP0592 NONE
      BP0593 NONE
      BP0594 NONE
      BP0595 NONE
      BP0596 NONE
      BP0597  604045 ..  604064 + -13.6  -4.52589   ATAGTGGTTACCTGC            CGGGCGTT TGGT AACGCCCG             TTTTATCTAAGGGAA 100 37
      BP0598  605723 ..  605737 + -11.4  -3.09635   CGGCGCCCGCCAGGC               GTGGCC GTA GGCCAC               TTCGATGCTCAGGCT  62 125
      BP0600 NONE
      BP0601  608327 ..  608348 + -10.1  -3.05384   AAACCGGCGTGCACG           TCGCCGCCG ATGA TGGCGGTGA            TTACCTGCGGAAAGC  60 423
        gpmA NONE
      BP0608 NONE
        ctpA NONE
        thiF  616271 ..  616305 +  -7.8  -2.58999   GCGTAAGCCCACTCA     CGCAAGGCCGACTG GATGAAG CGTTCGGCCTTGCC     ATTGGTCTGTGGGCG  48 191
      BP0612  618203 ..  618239 + -23.8  -2.71693   ATGTAAACCCCCCAC    CCGGGTGCCTGTCCCC GCACG GGGGACAGGCACCCGC    TGACTTTCCTTCCTC 100 35
      BP0615 NONE
      BP0616  622900 ..  622931 +   -15  -2.60075   GGGCCTCGTCCTCAT      GCGAACGCGCCGCC CTCG GGCGGCGCGGCTGC       CTTCATTCGACCCGC  71 45
      BP0634 NONE
      BP0635 NONE
      BP0636 NONE
      BP0637 NONE
      BP0638 NONE
      BP0639 NONE
      BP0640 NONE
      BP0641 NONE
      BP0642  650288 ..  650316 +  -3.7  -3.31726   GTCCACCAGCGCCAC       CCCG-GCGCCGG CCTGGA CCAGCGCGCAGG        TATTCTGTGGCGACC  47 199
      BP0644  652190 ..  652200 +  -6.8  -3.54424   TGTATGCATGGTTCA                 TCCG AAC CGGA                 TTTGAGAAACTGGAA  58 60
      BP0645  653239 ..  653249 +  -6.8  -3.54424   TGTATGCATGGTTCA                 TCCG AAC CGGA                 TTTGAGAAACTGGAA  58 60
      BP0646  654415 ..  654427 +  -6.9  -3.29144   GAACACCAGGGCCTT                GGGCG CGA TGCCC                TTGTGCAGCAGGTCG  52 187
      BP0650  657989 ..  658002 +  -4.5  -3.53733   AGGCCTGAACAGCGC               CCGGT GATC ACTGG                TGTTTATCACCTCCG  52 33
         dld  660204 ..  660219 +  -6.8  -3.03124   CGGTACGCCGAACTG              CTTGCG CGTG CGCAGG               TATTCCGCCGTCAGC  48 408
      BP0659  668627 ..  668685 +  -7.5  -2.70932   GCTGCATGAAGGCCT CCAGCACGCGACGCGGCCTGGGCACGGGG ATCCA CGCCATGCCCAGGC-GCAT-G-G-GCTGG TGCTTGCCGGCCAGG  49 189
      BP0663  673868 ..  673878 +  -2.4  -3.17075   GCGGGACGGCCATGC                 ACGG CGC CCGA                 TTGCGTTGCCCACCA  42 42
      BP0664  674913 ..  674926 +  -3.7  -2.56596   AACCATCGCCAACGT               CGCCG ACAT CAGCG                TCGATTGATCGACAC  40 4
      BP0665  676148 ..  676160 +  -4.7  -4.20696   GGGACAGCCTCCCTG                ACCGG CCG CCGGC                TTTTCCCCTTACTCC  66 202
      BP0667  678881 ..  678895 +  -2.1  -3.17075   CAATAAAGCACCTGG              C-AGGC AAAG GCCTCG               TTGAGTTCCCACAGA  43 267
      BP0670 NONE
      BP0671 NONE
      BP0672 NONE
      BP0673 NONE
      BP0674 NONE
      BP0675  691418 ..  691428 +  -6.8  -3.54424   TGTATGCATGGTTCA                 TCCG AAC CGGA                 TTTGAGAAACTGGAA  58 60
      BP0676  692508 ..  692539 + -12.2  -3.03338   TCAGTTCGAAGGTGC      GCAGGCGGGCCAGG CGCG CCTGCTCCTCCTGC       TGTTCGCGGACTTCT  67 101
        hemA  694457 ..  694483 + -11.5  -3.58231   GACCCCGCCTTCGCG         GCGGGCGTTCG TGCGC CGGGCGTCCGC         TTGTGTCCATTCTTT  72 53
        prfA  695604 ..  695614 +  -2.4  -3.14344   CGATCTGTGATGCGC                 GGGC GAT GACC                 TTGCTCAAGGACCTG  42 31
        hemK NONE
      BP0680 NONE
      BP0681  697377 ..  697403 + -22.4  -3.64703   CGCCTGCCTGTACCT         GAAGCCTGCCCC GAT GGGGCAGGCTTC         TTTGCGTACGGCCGC 100 53
      BP0682 NONE
      BP0683  699812 ..  699854 + -12.7  -3.30441   CCGCCACGAGCAGGG CGCGGTCT-GCATTGGCGCG ATGA CGCGCCAGCGCGAGATCGAG TTCTCGCCGCTGGTG  71 241
     BP0684A NONE
      BP0685  703351 ..  703366 +  -3.2  -3.17685   GGGGAGTTTGTCGAT              GGAGTT CACT AACACC               TTCCATGTGTCCTTG  44 14
      BP0692  709325 ..  709368 +  -9.5  -3.44222   CGGTAGGGCGGGGTT CGGTGTGGGTGCCAGTCCCC GCAAG GGGGACAGGCA-CCGTGGCG TTACTTGCTGCTTTG  63 35
        purT  716786 ..  716816 +  -8.2  -3.53012   CTTATCCCTGATCCC      GGCGCTGGCC-GC CATGGC GCTGGCAGGCGCC       TTTCCCGCGCCGAGC  62 194
      BP0704  719866 ..  719882 + -10.8  -2.73875   GAAGGTCCTGACCGG              CGCGCG GGTGG CGCGCG              TGGTGTTCCAGAACC  60 372
      BP0706  722255 ..  722272 +  -8.3  -3.90112   GACAGGGCAGGGCCG             CGCCGCC GCCA GGCGGCC              TTTCCTTGAAAAACC  70 41
      BP0707 NONE
      BP0708 NONE
        aspS  725266 ..  725298 +  -9.8  -3.64703   GCCAGCGGCCGGAAT     CGGGC-AGGCCGGGC AATG GCGTGGCTTCGCCCG      TTTCGATAACGCGCC  70 81
      BP0710 NONE
      BP0711  727471 ..  727483 +  -6.2  -3.14132   CGCCGGCCAGGATGC                GCGG CGTCA CCGC                TTCGTCCAGGAACCA  50 111
      BP0720  732991 ..  733005 +  -3.4  -4.07687   CGCGCTTGGCGTCGG               CCTCGG AAA CCGGCG               TTTTCGCCGCCCGGT  60 247
      BP0727  742233 ..  742247 +  -2.1  -3.84406   CGCTCGCGCAGCGAC               GATTG CGGGC CGATC               TTCTTCTGGTAGGCG  56 430
        nspC  745158 ..  745177 +  -4.2  -3.18366   AGGATTACGTAGACA            GCCTG-TCC TGA GGAACTGGC            TCTGTTGATTGAAGC  45 15
      BP0732  746561 ..  746571 +  -6.8  -3.54424   TGTATGCATGGTTCA                 TCCG AAC CGGA                 TTTGAGAAACTGGAA  58 119
      BP0733  747582 ..  747595 +  -5.9  -3.60792   CACAGCTAGGCCTGC               CTGCG CCGC CGCGG                TTTGCCAATTCGCGC  56 32
      BP0734 NONE
      BP0735  748387 ..  748430 +  -2.8  -3.91897   GCATCACCATCGAGG CGGTCGCGGAAGCGGCGCGC TGAC GCCGGCCGCGTTCCCTACCA TTTGTACGTGACCCG  58 3
      BP0745  759385 ..  759419 +  -8.5  -3.06183   TCGGCCAGCCATTGC     TTGCGCGCCGACC ATACCGGCA GGACCGCGCGCAA     TTCCGTGCCGATGCA  55 501
      BP0750  763819 ..  763839 +  -8.2  -3.12999   GCCGGGTATGAGTGT            GCGAGCCG CCGGC CGGCTCCC            TTACCTGTCGGATAC  56 101
        ispB  765029 ..  765054 + -13.3  -5.15969   GGGCGCATAGCGAAA         GCCGATACCGC AAAC GTGGTGTCGGC          TTTTTTGCGTTCGCG 100 231
        hyuA NONE
        hyuB NONE
      BP0755  771651 ..  771685 + -13.5  -2.99947   CATTGGGCGCCGCAC    GCCTGGCATCGGCGGC GCCG GCCGGCGAGGCC-GGC     TATCTGTGAAGATTC  70 152
        gabD  775213 ..  775228 +  -7.5  -3.14211   GGTGCCCCGGCCTCG              CGGCG CGTATC CGCCG               TTGCTCGCGCGCAGT  54 62
        cyaA  781363 ..  781391 +   -11  -3.31779   AAGCGCCGTGAATCA       CGGC-CCGCC-TGC CTC GCGCGGCGGCGCCG       TCTCTTTGCGTTCTT  66 40
        cyaB NONE
        cyaD NONE
        cyaE  786311 ..  786335 +  -2.7  -3.59979   CGCCTAAGGAGTAAC          CCTGCAAATCG CCG CGTTATGCAGA          TTTCGCATAACCGGC  49 27
        cyaX NONE
      BP0765  788391 ..  788407 +  -6.5  -3.54424   ATATCAATGGAACTG              GGGCG TGCTGTT CGCCC              TTTCCCCGGATGGCG  56 129
        gltK NONE
        gltL  790584 ..  790600 +  -7.9    -3.273   CCGTTATCCAATACT              CAGGCGG TAG CCGCATG              TCTTCCCTTTTCTAC  56 41
      BP0769  791930 ..  791943 +  -2.3  -3.44848   CGCTGTTGACGTAGA               AGACG TGGA CGTCC                TGTTTGGTGAAGCCC  47 497
      BP0774  796561 ..  796580 +   -15  -3.14564   CCGGCGAGCAAGCCC            CAGGCGGC GCCG GCCGCCTG             TTGCTCCCGCCATGG  76 151
      BP0775  797931 ..  797949 + -10.2  -3.04461   GTCGCCGGCGCGCAG             CGCGGCGA GGA TCGCGGCG             TGTTCGGCCTGGGTC  59 182
        ilvI  812894 ..  812909 +  -3.2  -2.87132   GGCTGACCGAGATGC              TGCTCG GTTC CGAGGA               TCTGTAAGGAGGCCA  41 3
        ilvH  813417 ..  813444 +  -8.2  -2.55074   GGATACTGAAAATCT        GACCGGCGCGCC TGGC GGCGCGCCACCC         TGCATTAGCATTCAC  52 24
        ilvC  814557 ..  814574 + -14.1  -5.79595   GCAGGCTGGTCCAGA             CGCGCCC CACG GGGCGCG              TTTTTTCTTTTCCGC 100 75
        pssA  815628 ..  815641 +  -8.1  -3.27022   CCTGGCGCACGCTGG               GCAGG CCGA CCTGC                TTGATCTCGGCTGGC  55 199
        rpsO  816592 ..  816627 + -16.8  -5.04601   CTCCCCATGACGCAA    CCGTGGTCGGGGCGAC GCAT GTCGCAACGGCCACGG     TTTTTCATTTGTAAG 100 54
         pnp  818838 ..  818855 + -14.1  -4.66163   TTCCTGACGCAAGAA             CGGCGCC CGCG GGCGCCG              TTTTTGCGTCCGCAT 100 50
      BP0796  819819 ..  819853 +  -7.8  -2.58999   GCGTAAGCCCACTCA     CGCAAGGCCGACTG GATGAAG CGTTCGGCCTTGCC     ATTGGTCTGTGGGCG  48 191
        tdcB  822269 ..  822292 +  -3.7  -3.73775   TCACATGGAAATCCT          TGGGGTCGC TGTAGC GCAGCCCCG           TTTCGTAAGGCTGCG  55 336
      BP0800  824187 ..  824219 +   -14  -4.66318   TAGCGCCAGCCGGAC      GGCGGGCGCGCCGG ATCGC CCGGTGCGCCCGGA      TTTTCTTGCCCTGGT 100 38
        tpiA  825067 ..  825079 +  -5.5  -3.02074   CGCCGCAGCTTAAGT                TTCCG TTC CGGAG                TCTGTAATGTCTTTG  47 28
        secG  825728 ..  825753 + -13.3  -4.91109   AAAGCCAGCAAAAAA         GCCCATATGCG TCAG CGCCTATGGGC          TTTTTGTCGTCCAGG 100 221
        betT  828649 ..  828674 +  -2.4  -3.58343   CAGGGCCCCGGCCTC         CCGGACCAGC AGTTGC GCCAGTTCGG          TTTCCCGATGCTCCG  50 123
      BP0806  830874 ..  830912 + -12.4  -3.87994   TCCTATCGGACGCGC  CTGTCCGCGGCGTAGCG TCCGTC CGC-ACGGCGCGGGCGG   TTTGTCGGCATCACT  81 11
      BP0807 NONE
      BP0808  833876 ..  833886 +  -2.4  -3.35679   GTCGGTGCTGGCCCT                 GCGC GAA GCGA                 TTCTCGATCGGGCCG  46 494
      BP0810  836055 ..  836083 +  -2.9  -3.86015   CCACCGCACGCCGAT        GACCGCGAGTTGG TGC CCAAAGCGAGGAC        TTTGTGGGACAGATA  56 91
      BP0812  837551 ..  837565 +  -5.6  -3.53091   GCTGCTGTTCCTCGC               GCAGCG CTT CGATGC               TTTGGCCGCACGCCT  52 374
        metC NONE
      BP0816  841622 ..  841680 + -18.7  -4.56597   TTCCGATTCGAGCAG GTCCG-GCGCCGCGGGCG-GCGCCGGTGG TTG CGTTCGGCCCGCGCCCGCGGCGCGTGGCC TTTTTCAACGAAGAA 100 66
      BP0817 NONE
      BP0818  844766 ..  844778 +  -3.3  -3.63627   CAAGGTCCGGTCCGA                CCCCA CCG TGGCG                TTTCGCATCTGAACG  53 1
      BP0823  852164 ..  852188 +  -5.6  -4.00042   TTGCAGCATGGGTTG         CGCGGCATGGC GCGG GCCG-GCCGCA          TTGTTTGATGGCGCG  63 63
      BP0824  852878 ..  852899 + -11.5  -2.62184   ATGTGCTCGGCCCGC           TCGACCCGC GCCT GCGGGCCGA            TGATCTCGCGAAACA  59 142
      BP0830 NONE
        betT NONE
      BP0832  863980 ..  863993 +  -3.7  -4.35461   ACGCGGCGGCCTGAG               CGGGC GCGA GCCCC                TTTTCATCGTCTTGA  68 59
      BP0834  865729 ..  865743 +  -9.2  -3.14795   CGGATGACGCGCGCC               GCGGCG CGA TGCCGC               TGTTCGTGAACCTTT  59 34
      BP0835  866722 ..  866737 +    -6  -2.66326   CTTGCCGTCGCTGAA              CCGCTC CAGG GTGCGG               TCGATTTCCCGTTCA  45 207
      BP0840  870444 ..  870479 + -26.4  -4.24326   GGGCCTCGTGCCCGC    GCGAAAAAAGCCGCCC TTCG GGGCGGCTTTTTTCGC     TTTTGAATCATGTTT 100 86
        nuoA NONE
        nuoB  871450 ..  871466 +    -5  -3.05384   TGCGCGCTGAACCAC              CGGCGC GGGCG GCGCGG              TTCGATCGCGCCGCC  45 31
        nuoC NONE
        nuoD NONE
        nuoE NONE
        nuoF NONE
        nuoG NONE
        nuoH NONE
        nuoI NONE
        nuoJ NONE
        nuoK NONE
        nuoL NONE
        nuoM NONE
        nuoN NONE
      BP0855  885596 ..  885612 + -13.7  -5.78622   GCCGCTTCAGCGATA              CCGCCTC CAT GAGGCGG              TTTTTTTTCGCCTAC 100 50
        bfrD  888130 ..  888150 + -11.8  -4.98531   ACCCCGCCGTTCCGA            CGGCCTCC CGCAA GGGGGCCG            TTTTTCATTTCCGGC 100 52
        bfrE  890609 ..  890625 + -15.1  -6.09133   GCGCAGCAGGGAAAA              CCGGCGC ATT GCGCCGG              TTTTTTTTTGGCATG 100 49
      BP0858  891457 ..  891486 + -10.6  -2.65808   GAATTCGGCCACTTC       GCCGGCGGCCTG CCGGGT CAGGCCGACGAC        TGCGTTCTTGGCGGT  55 266
      BP0862  895973 ..  896002 + -23.7  -3.03006   CCGTCAAGTGTTCAT       GGGTGCCTGTCCC CGCG GGGACAGGCACCC        TATGTGTGGCTTACT 100 114
        ispD NONE
        ispF  901597 ..  901607 +  -6.8  -3.54424   TGTATGCATGGTTCA                 TCCG AAC CGGA                 TTTGAGAAACTGGAA  58 60
      BP0867  902625 ..  902656 +  -8.7  -3.61398   AGCTGGCGTGCGCTT      CGGCGTGGTAGCGC CCCAC GCGCT-CCACCTCG      TTCTTCGAACCCAGG  62 39
      BP0870  907184 ..  907194 +  -6.8  -3.54424   TGTATGCATGGTTCA                 TCCG AAC CGGA                 TTTGAGAAACTGGAA  58 60
      BP0871  908670 ..  908681 +  -7.2  -2.52623   TGCGTGGCCCCGGGC                CGCC CGTA GGCG                 ATGTTCTCGGCCAGC  48 497
         tpm  911086 ..  911102 + -11.5  -2.77013   GAACGCCTGGGCTGA              GCGCGGC GAT GCTGCGC              CTTGTTACCGACATC  62 26
      vir-18 NONE
      BP0875  911593 ..  911612 +  -4.2  -4.00042   GACTACCCCGATACC            GGCCGT-TG AAC CGCGCGGCC            TTATTTGCTGCGCAC  59 17
      BP0877  913631 ..  913645 +  -7.1  -2.70932   AAGGTCAGCGTGCTG               CCGCT GTCGA AGCGG               TAGTTCAGCGCCGGC  49 365
      BP0882 NONE
      BP0883 NONE
      BP0884  923215 ..  923235 +  -3.9  -2.93853   AACACATTTCGTTCA            CGCGACC CTGAACC GGTCCCG            GTTTCGTTGCCACGG  43 15
      BP0885  923665 ..  923679 +  -4.2  -3.61398   CCGCCCGTTCCGGCC               TGGACC AAG GGTTCG               TTGTTCCGCACGGCC  51 182
      BP0886 NONE
      BP0887 NONE
      BP0888 NONE
        accC NONE
      BP0891 NONE
      BP0892  930290 ..  930308 +  -6.7  -4.11216   CACCCGCCGACGTCG            CGCGTTGC AGCC GCA-CGCG             TTTTGCAAGTAACGG  67 137
      BP0893  930630 ..  930645 +  -3.2  -3.10775   GTTATCGTCGCGGTT              GCGC CACCTGGA GCGC               CTTTTGCATGCGCGT  44 105
         pmi  931856 ..  931868 +  -6.3  -2.88544   CGAAATCCTTTACAA                TTTGG CTA CCAAA                TGTGTAGGAGTGGAC  48 93
      BP0895  932112 ..  932133 + -17.3  -3.84451   TTGAGGGGCGCGCGA           CGGGCAGCC GGCA GGCTGCCCG            TTTGCATTTCGCCCG  95 37
      BP0896  932593 ..  932603 +  -6.8  -3.54424   TGTATGCATGGTTCA                 TCCG AAC CGGA                 TTTGAGAAACTGGAA  58 73
      BP0897  933665 ..  933701 + -15.7  -3.14132   CATGCCACCGGCATC    CGGCCGCTCGTCGACCT GCA AGGCCGTCAGGCGGCCG    TTCCTGCACGGGCCG  77 82
      BP0900 NONE
      BP0901  937839 ..  937851 +  -9.1  -3.17075   GGCCTATGCGCCGCA                TCCGG TGG CCGGA                TTCGCTTAGCCGCCG  59 4
        pphA  940375 ..  940408 +  -5.8  -3.62046   CTGCCCGGGCTGCTG     CACGCGCGCGGGCG CGCCGT CGCTGGGGCGCATG      TTGTTCAGGAAGTCG  57 255
        dinP  947052 ..  947062 +  -6.8  -3.54424   TGTATGCATGGTTCA                 TCCG AAC CGGA                 TTTGAGAAACTGGAA  58 60
      BP0910  948105 ..  948124 +  -5.6  -3.14564   TCATGACCGCGGCGC            TGTCGCGG GTGA CCGCGGAA             TTGCTGGCGGGATGC  49 64
      BP0913 NONE
      BP0914 NONE
      BP0915  952899 ..  952931 +  -9.8  -3.36569   AACTGGACGGCGAAC     CGAT-ACGCGGCCCG GGCC CGGACCGCGGCATCG      TCTTTCAGGAGTTCG  65 251
      BP0918  955048 ..  955075 +  -8.3  -3.02511   GGGGCGCCGGCCGCC        CCCGCGGCATC AGGCCC GAGGGCGCGGG         TGTTGCGCCCATACG  55 76
        gabD  956578 ..  956599 + -18.7  -3.17075   ATCCGGTCCGAAAAG           CGGCCCGCC GTCA GGCGGGCCG            TTGCGTTCAGGCGGC  90 47
      BP0923  961442 ..  961452 +  -2.4  -3.57144   CCGGCACGGTCACGA                 CAGC AAG GCAG                 TTTCCAGATGAACAA  48 49
      BP0924  962809 ..  962831 +  -3.2  -3.03124   CGTTGAAGCAGGCGT           AGCCCAGCAC CAT GTCCAGGGCC           TGTTCCGGCATGACG  43 478
      BP0928  966811 ..  966863 +  -6.9  -3.56594   TCGTGCGCGCCATGG GTCTCACG-GACGGCGTTCAG-CTC CTGCA GCGCCTGCACGCCGACGCGCGAGGC TTTCCACCGCTTTGC  57 186
      BP0936  974288 ..  974319 + -11.6  -2.81133   TACCCACGCAAACGA      GAGCCCCGATACGGA TTG TCCA-GTCGGGGCTC      TCTGCTGGGTGCGTC  63 238
      BP0938  976090 ..  976115 + -18.3  -4.55798   TTAACAAACTATTTT         GCCCCGCGCGA GGTG TTGCGCGGGGC          TTTTCATTTCCCCTC 100 291
        gyrA NONE
        serC NONE
        pheA  985597 ..  985648 +  -4.5  -4.84761   GGCGTGGTTGACGCA CACCA-GGCGGCCGCCGTGACGGA GCGTGTG TCCGTC-CGGCG-CTGCCATATTG TTTTTCTGCAGGTAT  82 47
        tyrA NONE
        aroA  987892 ..  987905 +  -3.1   -3.6692   GCGGGACTGAACGGC               GCC-TG CCC CATGGC               TATTTTCGCATCCGC  53 31
         cmk  988574 ..  988584 +  -6.8  -3.91984   TCTGGTGCGCCTAGC                 CACG GCG CGTG                 TTGTTTCGGCAGTAT  66 27
        rpsA NONE
        ihfB  990878 ..  990907 + -16.6  -5.00616   TTGGTGTTCTACCGG       CAAAGCCCCTTG CTTGTT CAAGGGGCTTTG        TTTTTTCGGGCCGGC 100 67
      BP0952  991376 ..  991390 +  -3.4  -3.56092   TACTTCCTACCGAGA               GCCCGC GCT GTGGAC               TTTGAACCCTGGTGG  49 59
      BP0953 NONE
        rfaE NONE
        rfaD  994536 ..  994560 +  -4.2  -3.40597   CTGAAGTAGCGGATT         TGC-CCCGGGT AATT GCCCGGGTGGA          TGTTTGCGTGCACCG  49 32
      BP0956  995183 ..  995193 +  -6.8  -3.54424   TGTATGCATGGTTCA                 TCCG AAC CGGA                 TTTGAGAAACTGGAA  58 60
      BP0957  996241 ..  996263 + -14.1  -3.78934   GCCAGCGCGGCTAAA           CCGCCTCGG CCGAT CCGGGGCGG           TTATTATCGGCGGCA  83 69
        cysM  997525 ..  997574 +   -17  -3.01712   CCAGCGGCGCCGGAT CGGCCGGCAGCGCGACCGGCGCG AACAC CG-GCAGGCCGCGCTGCCAGCCA TGTTCGACCAGGAAG  82 361
      BP0960  999357 ..  999372 +  -7.5  -3.08006   ATTGTGCAATGCGGT              CCCGG GTTTCG CCGGG               TAATTATTGTTATTT  54 53
        etfB NONE
        etfA 1001106 .. 1001125 + -16.4  -5.75945   CACGCAGAGAGAAAG            CCGCGGGC TGTC GCCCGCGG             TTTTTTTTCGGCCAT 100 52
      BP0964 NONE
      BP0965 1003894 .. 1003909 + -11.8  -5.86332   CCGCTTCGGCGAGAA              CGCCCC GCAA GGGGCG               TTTTTTTTGCCTTGG 100 46
         sbp 1005167 .. 1005183 + -11.5   -3.5944   GCGCGGCGCCAGCGC              CCCGGCG TAT TGCCGGG              TTTCGGCATCTCGAT  72 95
        cysA 1008243 .. 1008276 +  -5.1  -2.71712   CCTCGGCGTGCTGGA     CGCGGTGGCCACGCGC TAC GGGCGCG-CCATCACG     GTTTACCGGCCCGAC  45 264
        cysD 1010015 .. 1010026 +  -3.6  -3.90048   GGCATCACCATCGAT                GTGG CCTA CCGC                 TATTTTTCGACACCC  59 330
      BP0972 1012527 .. 1012547 +  -4.5   -3.6215   GCCAGTGGTAGGGGG            CCGCGCCCG TCG CGGCAGTGG            TTTGACATGCATTCG  52 80
      BP0973 1013067 .. 1013082 +  -4.6  -4.62069   CCAGGCAGCCAGCCA              GTCGGC CTAT GCCTAC               TTTTTCCCGTAGCAG  75 86
        rplS 1014628 .. 1014679 + -22.6  -2.87132   TTTGTGTCTGGCACG GCTTTCCGCAATAAAAGGGCACCC GCAA GGGTGTCCTTTTATTGCGAAAAGA TATCTGGAAGAAAGC 100 81
      BP0976 1015543 .. 1015560 + -14.1  -5.14563   ATTCCCGATCAGTAC             GGCGCGC CGTG GCGCGCC              TTTTTTCATCCCGGC 100 60
      BP0977 1016878 .. 1016896 + -17.4   -5.1971   CACCAGTTTTCTCAT             GGCCGCGC CCA GCGCGGCC             TTTTTGCTTTTTCCT 100 244
      BP0982 1020729 .. 1020761 +  -3.4  -3.80733   AGCGGCCGCCGCCGG      CCCGGCGATT AACGCAAATTTAA AAACGCCGGG      TTATTCTGGCCTGCC  56 69
        acrB NONE
        cusC 1027041 .. 1027071 + -25.6  -3.55444   CGCGGCCGTCCAAAA       CAGACAGGCCGGCA AGA TGCCGGCCTGTCTG       TTTGCGCAGTGGCGA 100 46
        aceE NONE
        aceF NONE
        lpdA 1040198 .. 1040221 + -18.2  -2.52464   CGCGGCATGGCAGCA          CAAGGGCCCC TCGC GGGGCCCTTG           TGCGTTGGCGCGGCG  85 45
        tktA NONE
         gap 1046692 .. 1046734 + -21.4  -4.07568   CTGAACAGGGCGCAA GGGCCAGGTTGGTTTTCCCG TCA CGGGGAAACGGATCTGGCCC TTTTCGCAGGCAGGC 100 51
         pgk 1048179 .. 1048194 +    -6  -3.01712   TCGAAGCCGGTGATG              CCCGAG GCGG CGCGGG               TCTTGAGCGGCCCGG  48 227
        cbpA NONE
      BP1012 1058136 .. 1058165 + -12.7  -3.53444   TGCGCAGCAAGCCTA       TTGACGCGCCCGG CACG CCGGGCGCGCCCG        TTTCCGCCGGCCTGA  74 87
        mogA 1061395 .. 1061420 +  -3.9   -4.7416   CGCCGCCCGGCAATA         GGGCGTGCGCTA TAG TGG-GCGCGCCG         TTTTTCAGATTTTCA  77 25
      BP1016 NONE
      BP1017 1062880 .. 1062890 +  -8.2  -3.02511   GCCGAGGCCGAACGC                 GCGC CGG GCGC                 TGTTCAGCCGGTCGG  55 264
      BP1020 1064881 .. 1064905 +  -7.8  -3.93369   TGGCACACGCGCGCC          TCGGTGACGT TGAGC ACGGCGCCGA          TTTCCTTGAGGTTCA  67 436
        flhD NONE
        flhC 1066899 .. 1066939 +  -4.6   -2.7386   AAAAGCACCAGAAAA CCCCCCATAACCCG-CG TTTTTGCC CGACGGGTCAGGGGGGA  TCATTGGCGTCGGTT  43 64
        motA NONE
        motB 1069177 .. 1069214 +  -6.1  -4.03234   TGCTGGTCGATCTGG   CGGCGGAGCTGCTTGGCG TGG CGCCAGGC-GCGTAGCGG   TTTCTATAGGAAGCA  66 386
        cheA NONE
        cheW 1071823 .. 1071845 + -12.7  -3.90856   TGACGGCGGTCAGTC          CG-CGGGCGG TGCG CCGCCCGTCG           TTTCGTTCAACGCTT  82 38
         tsr 1073906 .. 1073941 +  -7.5  -2.82516   ACTTTCCCATCCTGG    CCGATTTC-GCGCGCC AGCGC GGCGGGCCGGTATCGG    TGTGGTGCTGCGCCG  52 341
        cheB 1075500 .. 1075539 +  -2.1  -4.43909   CGACCGCGGGCATCG CGTTT-GACGCCCCGGTCC CAAC GGAGCGG-GCGTCCGGACA  TTATTTTCTTGGAGT  67 19
        cheY NONE
        cheZ 1076770 .. 1076788 + -17.4   -5.1971   CACCAGTTTTCTCAT             GGCCGCGC CCA GCGCGGCC             TTTTTGCTTTTTCCT 100 206
      BP1036 1079749 .. 1079772 +  -6.6  -3.68351   TGATGCCGGTGTTGG          TGGCG-GCCAC CAT GGGGCGCGCCG          TTTCCATGGTGCGCA  59 231
      BP1051 NONE
         upp 1096440 .. 1096454 + -11.4  -6.34424   CCGCCCACAGGAAAA               CCGCCT TGC AGGCGG               TTTTTTTTTTGCCGC 100 59
      BP1053 1097810 .. 1097834 +  -3.4  -3.34398   CCCTGGCCTGCGGGG         CGGGACCGGGC ACAG GACCGG-CGCG          TGTTTCGCGCACGAC  46 77
         prn 1100840 .. 1100854 +  -2.7   -4.2679   GCGAGGAGGGTCTAT               CCCCC GCGGA GGAGG               TTTTCCTGGAGCTTG  63 42
      BP1056 1103288 .. 1103331 +  -8.6  -2.66316   GATTACGCAATTGAA GTAGCACCCCGTAGCACGCG GGGG TGCGTGGCGCGGGGCGCGGC TGGTATGATGAACGC  52 22
      BP1057 1103686 .. 1103738 +  -7.4  -3.66999   GCCTGCTGATCAGCC GCCGCTGATCACGGCGGGGCGGGC CGCGC GTCCGCCCCGGCATGCACAATGGG TTTGCGTAGATCGGT  63 18
      BP1058 NONE
      BP1059 1104629 .. 1104650 +    -5   -3.7282   GGGCGTGCCCCATTC           GCGGCTGG TTTCGC CCGGCCAC            TTGTTGGTGGCGTCC  58 146
      BP1061 1107406 .. 1107426 +  -3.1   -4.4017   CCAGCGTGGGCGCGC            AGATCGCCA GGC TGGCGGCCA            TTTTCTCGACCTTGG  68 422
      BP1063 1109177 .. 1109193 +  -4.4  -3.27704   GTAGCATCTTTCCGG             CG-TGCG CTGC CGCATCG              TTCACTTTCGCAGCT  49 89
        maeB 1111776 .. 1111790 +  -3.4  -2.62184   GGCGGCTGTGGGCCT               CGCTGG AGA CCGGCA               TGGTGTACCGGGCCG  39 283
      BP1066 1113385 .. 1113419 +  -7.8  -2.58999   GCGTAAGCCCACTCA     CGCAAGGCCGACTG GATGAAG CGTTCGGCCTTGCC     ATTGGTCTGTGGGCG  48 221
         ppx 1122441 .. 1122475 + -21.4  -2.52464   CCTGAAACCCGATCT     CCGGGAGCCTGTCCCC GAA GGGGACTGGCTCCCGC     TGACTTCCGGGGAGC 100 36
      BP1079 1129278 .. 1129303 + -10.3  -3.53012   GCGATAGTACTTGAT         CTGGCCGGCCT GGAC GGGCCCGCCGG          TTTCAGGCGGGCCGC  67 34
      BP1080 1130765 .. 1130779 +  -5.6  -3.02144   CCGACGCGCAGGGCA               TGAGCC TGG GGCCCA               TGTTGCGCGGCCTGG  47 419
      BP1085 1134323 .. 1134357 +  -7.8  -2.58999   GCGTAAGCCCACTCA     CGCAAGGCCGACTG GATGAAG CGTTCGGCCTTGCC     ATTGGTCTGTGGGCG  48 191
      BP1089 NONE
      BP1090 1138851 .. 1138861 +  -3.2   -3.7614   GACTGGGCAGCTGGG                 CTGG AAG TCAG                 TTGTTCGTCCTGATT  56 2
      BP1091 1139892 .. 1139923 +  -9.4  -3.03243   CCAGTCCGCTGCCGG      GCGTTTCGCGGTGGG CGG CCCGCCG-GTAATGC      TCTTCGAAGATCCGT  55 174
      BP1093 NONE
        livG 1144718 .. 1144740 +  -5.5  -3.72324   CGCCGGCTGGCGGCG          CA-GGCGGCC TGAT GGACGCCCTG           TTCTTCCTGGAGGTG  57 14
        livH 1145821 .. 1145840 +  -6.4  -3.73775   GGCTATACCGGGCTG            GTCAGCCTG GGG CAGGC-GGC            TTTCATGGGCCTGGG  59 239
        livK NONE
        livF 1148428 .. 1148442 +  -3.5  -2.78384   TCAAGCACTACAAGC              GCC-GC AAGC GCTGGC               TGTCATGACGCGCGC  41 3
      BP1099 1150337 .. 1150358 +  -2.9  -3.12351   GCAGGCAGGTGGCGG           TG-CGTACCG GCG CGGTCCGGCG           TTGCGTATCCAGCGC  44 50
      BP1100 1151502 .. 1151539 +  -7.6  -2.73364   CGAGCGCGCGGATGT   AGTCGGCGTCGAAGTA CATGGC TTCTTCGTCGCCGGCG    TCCTTGGCCTCGACC  49 504
        lolC NONE
        lolD NONE
      BP1109 1160379 .. 1160410 +  -4.2  -3.78775   CAGGGCGGCGACGCC      CTGACGCCCGGCCGT CCG GCG-CCGGGCCCCTG      TTTCCTCCTGCCCGC  57 22
       sphB3 1163978 .. 1164002 + -12.8  -6.34424   TCCGCCCGTTGTTGG          CCGCCTGTCG TGTAT CGACTGGCGG          TTTTTTTTTTGCCGC 100 109
      BP1111 1164501 .. 1164519 +  -3.8  -3.60762   GTAGGCGAAATCCTC             GTCAAGTC AGC GACTTCGC             CTTTTTTGGCCACTC  51 187
        bipA 1168567 .. 1168595 +  -9.4  -2.87132   ACTAAGCGCCGTAAG        ACGGGGGGCGCC GATGG GGCGCCTCCCAC        TGTCTGGCGAGCAGG  56 36
      BP1115 1173248 .. 1173262 +  -2.7  -3.02263   CGGAGCGCGGCGAAG               CCGCG CTACC CGAGG               TCTTGCAGGACCTCT  42 53
      BP1116 1174153 .. 1174176 +    -8  -3.09015   CGCGCCTTTCGCGCC          GGGCCGTTGG CGCC CCGGCTGCCC           TTGAATCCCTATGCA  54 43
        greB 1174973 .. 1175007 +  -7.8  -2.58999   GCGTAAGCCCACTCA     CGCAAGGCCGACTG GATGAAG CGTTCGGCCTTGCC     ATTGGTCTGTGGGCG  48 241
      BP1122 1182394 .. 1182412 +  -5.2  -4.42081   CAGGCAGGGAAGCGG             GCCGCAGT AAA ATTGCGGG             TTTTCCCTTTATGTT  72 16
      BP1123 1184729 .. 1184763 + -10.6  -4.28994   TGCCTTCTGCCCCTG     CTATCCGCTAAACGGG AAG CCCGTGTCGCGGAAGG     TTTTCCTGCATCGTA  89 267
        odhA NONE
        odhB 1188975 .. 1189031 + -12.9  -3.74693   GAAGAATGCCTTCTT CTGTCGCTGCCGCCAAGGGCCGGGCCGC CATC GCGGCCC-GCCC--GGCGGCCCTGCCGG TTTCGTCGAATCCGG  79 58
        odhL 1190647 .. 1190670 + -14.6  -4.75954   TTCCCGGCTTGGCCT          GGGGCGGGTT GTGC AATCCGCCCC           TTTGTTTTGGATTTT 100 73
      BP1127 1191877 .. 1191893 +  -3.5  -3.14132   TCGGAAGCCAGGAAG              GCCACCG TGG CGGCGAC              TTCCTCCGGCAGGCC  45 114
      BP1129 1193715 .. 1193749 +  -7.8  -2.58999   GCGTAAGCCCACTCA     CGCAAGGCCGACTG GATGAAG CGTTCGGCCTTGCC     ATTGGTCTGTGGGCG  48 191
      BP1134 1198228 .. 1198238 +  -4.6  -2.52464   GGCGCCGCAGGAGCC                 GGTC AGG GGCC                 TGACTTCCAGGGCAG  42 449
        fecI NONE
        fecR 1200046 .. 1200056 +  -2.4  -3.53091   ATCGCCGCCGTCCTT                 GCAG ATT CGGC                 TTTCCCGCGCGGAAT  48 57
        bfrH NONE
      BP1139 1203379 .. 1203410 +  -7.9  -4.31835   CCCGCCACCGGAGAC      GCGCTGCATGCGCG CCAGA CGCGCG-GCGGCGA      TTTCTTCTACCGCTT  77 394
      BP1141 1205066 .. 1205076 +  -6.8  -3.54424   TGTATGCATGGTTCA                 TCCG AAC CGGA                 TTTGAGAAACTGGAA  58 110
      BP1142 NONE
        trpS 1207487 .. 1207515 + -19.6  -2.53876   CGGGGCAACGACGCA       GGCGCCGCACCCG ATGA CGGG-GCGGCGCC        TGCGTTGCGATCAGC  93 67
      BP1145 1212160 .. 1212178 + -11.6  -3.91911   CCGCGCAAAAGGAAA             ACCCGGCC TGG GGCCGGGC             TTTCCTTGGACTGCG  81 44
        rluD NONE
      BP1148 NONE
        phbC 1216563 .. 1216582 +  -4.8  -3.61894   CGGTTTGAGTACGCG            CGCGGGCC GCAA GGCCGGCA             TTCTTGGCGGGCGTT  52 33
        phbB 1217379 .. 1217407 +  -9.6  -3.04263   CGCATTCGGAGGGGG       CCGGG-GTCCG GGGGGAAG CGGACGCCCGG        TATTACACGTAAAAT  57 44
      BP1151 1218065 .. 1218084 + -16.4  -4.24204   CTGGCTGAAGGAAAA            GGGGCGCC CACG GGCGCCCC             TTTTCCGTATGAGTC 100 52
      BP1152 NONE
      BP1153 NONE
      BP1154 NONE
      BP1155 1221379 .. 1221393 +    -7  -2.79183   CATCTGGTAGCGCGG               CCACGC GCG GCGCGG               TATGGTGGCGGTCCC  48 31
      BP1156 1222367 .. 1222377 +  -6.8  -3.54424   TGTATGCATGGTTCA                 TCCG AAC CGGA                 TTTGAGAAACTGGAA  58 60
      BP1157 1223471 .. 1223493 + -11.9  -2.50816   GTAGCCCGGCCCATA           GCGCGCCCG CGGTC CCGGCGCGC           CTTCGTCGCTGCCGC  58 115
      BP1162 NONE
      BP1163 1228794 .. 1228812 +    -3  -3.58396   GCAGGCATTGCCATA             CGCACTGG GCA CGAGTGGG             ATTTTTAATTTCACG  49 56
      BP1164 1230480 .. 1230496 +  -6.5  -3.39895   CGCGGAACCAACATG              CCGGC CCACAAA GCCGG              TTCATTGCTACACCG  55 167
      BP1165 NONE
     BP1165A NONE
      BP1167 1235151 .. 1235163 +  -3.3  -3.35679   GGCGAACGGCTCGAC                CACCA GAT TGGGG                TTGTCGATGGGCAGC  47 465
      BP1169 NONE
      BP1170 NONE
      BP1171 1238277 .. 1238312 +    -9  -3.14132   GCACGACGGCCAGCG   CTGAGCCGG-CCGGCG CGCCTA CGCCGGGCCAGC-CAG    TTCGTCGGCCAGCGC  59 22
      BP1174 1240623 .. 1240640 +  -5.5  -3.34398   AGACGCTGCCTGTAA             GCCGC CGACCGTT GCGGC              TATTTGGCCGCGCCG  51 86
      BP1177 1243215 .. 1243255 + -16.2  -2.71011   TATTGACAGTTCACA  GCTAGCGCGGCGCTAT CCGCATACC ATAGCGCCGCGCCGGC  TCGTTGCCAAGGCAT  77 21
      BP1188 1252034 .. 1252080 +  -5.1  -3.29461   GGATCGGCGCGGCCG CCCT-GGATGCG-CAGGCATAGC GCC GCGGCGCATGGCGTATCCTAGGG TTATGCAAAGACTTC  51 6
     BP1188A 1252331 .. 1252372 +  -4.3  -4.08216   TGCTCGGCCAACGGG CCG-CTGGGCAGGGTGCCGT CTT GCGACATCATGGTCAGCCGG TTTTCGCCGACCTGG  60 73
      BP1190 NONE
      BP1191 1254377 .. 1254417 +  -6.6  -2.78596   CCGGGCTACCATAGG CGCAGCCATCCGGCGGCCG CCAT CGGCCGCCCGGCG-CACCG  TATCGTCACGAGGTA  47 111
      BP1192 NONE
      BP1193 1255017 .. 1255040 +    -3  -4.07568   CTGACCTTCTGCGCC          GCGCCGGC GATGGTAA GCTGGCTC           TTTTCCGCGCGGCCG  59 37
      BP1194 NONE
      BP1195 1256262 .. 1256291 +  -7.7  -3.21395   GCCCCCGCGCCAGCC       GC-GTGGCGCCTTG CGC CTCGGCGCCGCAGC       TCTTGTCCAGCAGCT  53 277
        clpB 1260902 .. 1260925 + -13.2  -5.48063   CGCCGCGTCTCTCAA          CCCCTGGATCC AAT GGA-CCAGGGG          TTTTTTCTGTTCGCT 100 69
      BP1199 1262663 .. 1262692 +  -4.9  -3.05384   CGGCGATCGCGTGAT       CAGC-GGGATCCTG CAG CAGGACCTCGGCAG       TTGGCTGGCGCCGGA  45 123
        tcfA 1266742 .. 1266775 +   -11  -2.68942   GCTTGAGGGTGTCGA     CGCGATGC-CCGCGC ACCAG GCGCGGCGTATCGGG     GTTCTGTCCGGCGCT  59 388
      BP1203 NONE
      BP1204 NONE
      BP1205 1269919 .. 1269951 +  -9.7  -3.05463   GTCAGGCGCGGCTGT      TGCGGCCGGCGGG GCGGCAG CCCGCCGGCAGGG      TTGCCTGCCGCACAT  57 47
      BP1207 1272403 .. 1272424 +  -8.6  -5.47218   GGCCAGGTGCTGCGC           GCCGGCGC CTGAGC GCGCCTGC            TTTTTTTCCCTACGC 100 14
      BP1208 1273773 .. 1273788 +  -7.5  -3.14132   GTTGCGCCCGTGGCC              GGCGC TGCGGC GCGCC               TTGATGAGGGCGCGC  53 377
        nodI NONE
        nodJ 1279762 .. 1279773 +  -7.2  -4.15565   ACATGTTTCGTGGGC                CCGC CTGG GCGG                 TTTTACGGTACTCAA  67 77
      BP1216 NONE
        ccrB 1280733 .. 1280775 + -13.2   -3.6502   GGCTGGGGCTGGCGA CCGTGCGCCTGCTGTTGCGC TGA GCCCGGCGGCGGGCGCCAGG TTTCAGTCCGGCGTG  79 3
        dadX 1285071 .. 1285094 +    -8  -2.56596   GAGCATTGTGCGGAT          CGCCGGCGGG CCGG CCTGCTGGCA           TGAATTGCTACGCAA  50 39
      BP1222 1286115 .. 1286137 +  -5.5  -4.45399   AGGCCGGATCGTCAC          GCTGGC-GCG CTGA CGCCGCCAGA           TTTTCCTGTTGCTGT  72 215
      BP1224 1287875 .. 1287921 + -12.9  -2.73875   GCTCGATGGCCAGTT GCAGCCGGCGGCGCTGCTG GAACTCGGA TAGCCGCGCCTCGGGCTGC TCGTGTTCGGCGGCG  63 213
        radA 1291552 .. 1291562 +  -4.6  -3.13299   CGTTGATGGCACGTC                 CGGG GAG CCTG                 TCTTGAGTCTGCTGG  47 35
      BP1228 1292432 .. 1292452 +  -6.7  -3.58905   CAACGAATTATAGGT            CACGCGGCA TTT TGCCGCGCC            TTGTATGTGCGGGCT  58 119
      BP1229 1292994 .. 1293015 +  -2.1  -3.53012   CATCCTCCCAGCAGG           CCGACGCCGC CCA GCGCCA-CGG           TTTGCAGCACCAGCG  47 295
        fkpB NONE
        lytB NONE
      BP1238 1300972 .. 1300993 + -17.3  -5.67063   GCGCCCAAGCAAAAA           GGGCAGCCC GGAT GGGCTGCCC            TTTTTTTCTGGTGCC 100 45
      BP1240 1303382 .. 1303402 +  -6.7  -4.14392   TGGGCGACGATCACG            GTCACGGGC GCG GCCAGTGTC            TTTTCCAGGTTGCCG  69 417
      BP1242 1304715 .. 1304741 + -12.2  -3.85698   ATCAAGACATTACAG         CCGGCCTGGCGT GCG ACGCCAAACCGG         TTTGTCCGGGCGGCC  81 92
      BP1243 NONE
      BP1244 1308900 .. 1308919 +  -9.3     -6.13   GGCCAGGCAATACGG            TGGGCTG GGCGTG CAGCCCA             TTTTTTTTTGAGTGT 100 453
      BP1245 NONE
        nusA NONE
        infB NONE
        rbfA 1314400 .. 1314429 +    -5  -2.60341   TGTTCCCGACGAGCC       CGAAGACCAGTCC TGACC GGGCTG-TCGTCG       CTGCTTTTTCTCCTT  42 10
        truB NONE
        typA 1317072 .. 1317098 + -22.4  -4.65895   GCGGTGCCAGCGCAA         GGGTTGTGGCCG TGG CGGCCACAACCC         TTTTTACATGCAGCC 100 66
        polA 1321783 .. 1321808 + -17.5  -2.69151   GCGCACTGATGCGGC         CCCGGCCGGCG TCCG CGCCGGCCGGA          TACTGTCTGACAGCC  80 32
      BP1255 NONE
      BP1256 1323574 .. 1323599 + -21.9  -2.52676   ACCTGTAGCGGGCCG         GGGCCTGCCCG TGCT CGGGCAGGCCC          TCAGTTGCCCGCGTC 100 33
        sdaA 1326912 .. 1326963 +  -7.2   -4.8048   ACAGGCACGCCGGGG TTGGAGTTTGCGGGTGCCAGTCCCC TGC GGGGACAGGCACCCG-GGGTTAGAG TTTTTCCTCTACCCC  84 117
        parE NONE
      BP1265 NONE
        parC 1341119 .. 1341134 +  -8.2  -3.22475   GTGCGTCCCAGGCAG              CCGGTG CTGT CGCCGG               TGTTCTGAGCGTGAA  58 2
      BP1267 1342525 .. 1342559 +  -7.8  -2.58999   GCGTAAGCCCACTCA     CGCAAGGCCGACTG GATGAAG CGTTCGGCCTTGCC     ATTGGTCTGTGGGCG  48 191
        ugpB 1355354 .. 1355384 + -21.1  -3.18118   TTGGCCTGTGCCTGT       AGCGGCCGGCCGG CATTA CCGGCCGGCCGCC       TGTATTCTCACCTGG 100 145
        ugpA NONE
        ugpE NONE
        ugpC 1358381 .. 1358414 + -17.3  -3.44325   GCCGCAGCGGGGACA     GGCGCCCGTGCGCGG CGAG CCGCGCGCATGCGCC      TTACTTGTACGACGT  87 102
      BP1286 1360423 .. 1360433 +  -6.8  -3.54424   TGTATGCATGGTTCA                 TCCG AAC CGGA                 TTTGAGAAACTGGAA  58 60
      BP1287 1361603 .. 1361643 +  -3.1  -3.06261   ACAGAAGATGCCCAC CGCGACGCAGGCGATGCCG ACCAG CGGCGAGGCG-GCG-CGCG TGTTCGCGGTTGCGA  42 191
      BP1290 NONE
      BP1291 1363256 .. 1363314 +  -2.9  -4.56597   CCCGCGGCAGCCTGA TCCCCTTGCCGGGCGCAGGGCTAC-CGGC CCG GCCGCGCGGCCC-GTGCGGCACAATGGGA TTTTTGGCGCAAGGC  69 76
      BP1292 1364196 .. 1364228 +  -9.7  -3.06671   GCAGCCCGGGCGCCA      TGGCGGTGCAGCGCG TCA CGCCCAGCATGGCCA      TGTTGCGGTCGATCT  59 67
      BP1304 1373937 .. 1373965 + -10.1   -2.9348   GACGCGCAGCACGGC        GGCTAGGGCGCGG CGA CCGCGCCACACCC        TATGTAAAATTTACA  59 20
      BP1305 NONE
        arsC 1376025 .. 1376056 + -24.5  -3.90112   TGAGGGCGAGTGATT      GCGGCCTGGCGCG GCAAGA CGCGCCAGGCCGC       TTTCGTTGACGGCCG 100 70
      BP1313 1381266 .. 1381297 +   -10  -2.81547   CGGCCAGCGGCAACA      GGCGCTGCGCGGCC TGGC GGTCGTCCAGCGCA       TAGTTGATCTGCAGG  56 306
      BP1320 NONE
        pdxK 1386833 .. 1386876 +  -8.3  -2.51133   CTGCACGTGATGCAG GCGGTCGAGG--CGCAG-TCCA GCG TGGAGCTGCTCACCTCGATCGC GTTCGTGGATGACTC  51 258
      BP1332 1406776 .. 1406833 +  -7.7  -3.07113   CTGTCGTCCACATAG CGCAG-CGCGG-C-GGGCGCCGCGGGGCT CACG AGCGGCGC-GCGCCCTGGCCCCGGTTGCG TTGGCTGGACTGATC  53 66
      BP1337 1411167 .. 1411190 +  -8.8  -3.53012   CGGCGAACAGCCGCC          GCAGCTGGCGC CCT GCGCCATC-GC          TTTGCGGCGCCGGGC  61 350
      BP1342 1414232 .. 1414264 + -12.7  -2.73875   CGCCTGGCGCGGCGC     GGCCGGTCCTGCCC GAACTG GGGCCGGAC-GGCC      TGGTGTTCGCCGAGG  65 244
      BP1344 1417829 .. 1417861 + -10.5  -3.05963   TGTCGACCGTGCCCA     CGC-GCGCGCCGTC GGGCAG GGCGGCGCGCAGGG      TATTGACCTGCACGT  59 285
      BP1347 NONE
        citE 1423780 .. 1423795 +  -4.6  -3.41051   GAGATCGGCAATGGC              CTGGTG GAAG CGCCGG               TTCTCGTCGAAGTAG  52 291
      BP1350 1426794 .. 1426848 + -12.1  -2.53715   CGCAGCTGTACGCCA AGCTGTCGT-ACAAGCCGGCCGACCTG GCG CCGGTCAGCCGGCTGGTCACGGC-GCA GTTGATGCTGGTGAC  64 370
      BP1352 1428269 .. 1428281 +  -3.3  -2.64243   AGCCCCGCAGGAGCC                GCGTC CAT GAAGC                TGCTGTCGCATATCC  39 16
      BP1353 NONE
      BP1354 1430829 .. 1430853 + -13.5  -3.21416   CGGCGGGCCGACGGC          GGTCAGGCTGG CGT CCAGCCCGGCC          TTGCTCATGGCGCTG  72 427
      BP1358 NONE
      BP1359 NONE
      BP1360 1436800 .. 1436836 +  -9.4  -3.02511   GAAGTAGCCCGTCGC   CGG-CGCTGGCTGTCCC TGCG GGGACAGATACCGTCCG    TCTTGGCCGGCTACC  57 34
        flhB 1443095 .. 1443134 +  -3.5  -3.67296   GGTGATGATCCTGCT  GGTGGCGATGTTCACGCG CAAGC CGC-TGGATTTCGCCGCG  TTTCCCTCGGTGCTG  54 199
        flgB NONE
        flgC NONE
        flgD NONE
        flgE NONE
        flgF 1453124 .. 1453154 +  -2.2  -4.32034   CGGCCAGCTGATTAT       CAACGCGCGCGCCG AAG CGCCGCGCCAGGAG       TTTTCATCATGATGC  65 30
        flgG NONE
        flgH NONE
        flgI NONE
        flgJ NONE
        flgK NONE
        flgL 1460127 .. 1460152 +   -14  -3.05384   GTAGTCGGGAAATGG         CGCGCGCTCC CCTCGA GGAGCGCGTG          TTCGATGGAAAGCGG  72 57
         tsr 1462018 .. 1462029 +  -2.2  -3.68853   GGGCGAAATGGCGGC                CGGA TAGT TCTG                 TTTGGCGGTTTTTGC  51 49
         tar 1463801 .. 1463836 + -22.6  -4.56597   CCAGGACGGGAAAGC    GGCGATCCGCCGCGGC CAGC GCCGCGCCGGATCGTC     TTTTTACAGGCAGCG 100 92
      BP1388 1466606 .. 1466632 +  -2.9  -3.90744   CAAGACGGTATCTGT        CCCC-GCGGG GACAGGCA CCCGAAGGGG         TTATTTGCCCGCCAG  58 45
        fliE 1479958 .. 1479979 +  -7.2  -2.88544   CCAGCAGCTCGGCCA           CCGCCGTG TAGAGT TGCGGCGG            TATATGGGCATCCAG  50 518
        folC 1485926 .. 1485966 +  -8.2  -3.21099   CGCAGGCCGCCGAGC TGCG--GGCCCGGGCCAGGC GCC GCCTGGCAGGCGCCGTCGCA TTGGTGCTCGCCGCG  56 177
      BP1413 1486654 .. 1486670 +  -3.5  -3.31415   GACAACGGTTTCATC              GCCGCAC AGT GACCGGC              TTCGATTTCGTCGTC  47 14
        cvpA NONE
        purF NONE
        rpsB 1495094 .. 1495119 +  -3.9  -3.08088   ATCGAATCAACCATA         TGTCCCGGT TCATGCTT GCCGGGCCA          TGTCTTAGCGAATTT  45 159
         tsf 1496037 .. 1496071 + -13.5  -3.83144   ACGCGTCATCGTAGG    GGCCGGCCAGGGCGGG GCTT CCCGAACT-GCCGGCC     TATTTCTTGTCTTAC  83 40
        pyrH NONE
         frr 1497412 .. 1497463 + -10.8  -3.10344   ATCATGACCGTATAA TTCCGGTTGAGGTATCGGGGCCGT ATCG ACGGCTCCGGTGTCGATATCGGAA TCTGTTCCGTACGCG  64 26
        uppS NONE
        cdsA NONE
         dxr 1500401 .. 1500429 + -10.1  -3.59979   TCATTCGCCGGCAAT        CTCGGCCTGGCGT GAC GCGCCGGGCCGCC        TTTCGCGTCCACCCG  67 11
      BP1426 NONE
      BP1427 1504218 .. 1504251 +  -2.9  -3.72893   GTTACGCATGAAAAC     ATGGGAAATGGCCGG TTGC CCGGCCGTCCCGCAG      TTTAGTGGCACAATA  53 65
      BP1428 1504871 .. 1504881 +  -2.4  -2.64218   CTGGGCCGATAAGCA                 CGCC CAT GCCG                 GTTCTGCTGGACCCT  38 29
        lpxD NONE
        fabZ NONE
        lpxA NONE
        lpxB NONE
        rnhB NONE
      BP1434 NONE
        ppsA 1513214 .. 1513234 +   -14  -5.40072   CGGCAGCAGGAAAAA            GCCTCGCC CTTGC GGCGAGGC            TTTTTTTCGCCGGGC 100 46
      BP1438 1514540 .. 1514559 + -10.6  -3.09015   CGTAACCATGACCTT            GCCCGCCG GCGA CGGCAGGC             TTCACTAGCTGTGAA  64 36
      BP1440 1516569 .. 1516592 + -17.4  -3.59979   CGTGAGGTTCGACCC          GGGCGCGCCG GCCG CGGCGCGTCC           TTTCGCGTCCGCGCC  89 36
      BP1441 1517786 .. 1517806 +  -9.7  -3.67622   GCGCTGGTTGACGCG            CGTGTCGTG CTT CAGGACACG            TTCCTTTTCGCGCTG  68 30
      BP1443 1518734 .. 1518747 +  -9.5  -3.06183   ATGGCGAATGACACG               CCGGC GCCC GCCGG                TTCGCTGCGCGTGAC  57 30
      BP1444 1519173 .. 1519186 +  -2.4  -2.62184   CTCGCCAACGACTTA               CGTT TACGTT AACG                TCATGTCGAGCGGCC  38 129
      BP1445 NONE
      BP1446 NONE
        mmsB 1522555 .. 1522571 +  -4.3  -3.08464   GGCCGGGCGGCCAGG              GCCATTC CGC GAGAGGC              TTGCATGCCTGATAC  47 50
      BP1448 1523000 .. 1523027 +  -6.8  -2.90075   TGACCGCGGTGCGGG        TGACGCCGCGTT GAAC GGCGCGGCGGCC         TATACTTGGCGCGCC  50 12
      BP1449 1523941 .. 1523975 +  -7.8  -2.58999   GCGTAAGCCCACTCA     CGCAAGGCCGACTG GATGAAG CGTTCGGCCTTGCC     ATTGGTCTGTGGGCG  48 204
        carA NONE
        carB 1530439 .. 1530466 + -14.2  -6.15828   GCCTCGAACGTCCGC        CCCATCCACGGCG CCA TGCCG-GGATGGG        TTTTTTTTTGGTGCC 100 47
      BP1459 1537245 .. 1537269 + -13.6  -2.98823   GCCGCCGCGTGCATG          CGCTGGTGCT CGGCA AGCGCCAGCG          TGTATATAGCGGGGC  70 324
        aroC NONE
      BP1463 1540430 .. 1540478 +  -8.6  -2.62184   GCCAGGCCGCCAAAT AGGCCGCGCGTTCAGGCCGGGCT GACG GGCGCGGCCAG-GCGCGCGATCG TGGTGTCCAGCGGCC  52 24
      BP1467 NONE
      BP1468 NONE
      BP1469 1545380 .. 1545390 +  -3.2  -3.61356   CGCGATTGATACAGC                 CAGG AAG TCTG                 TTTGCCATGACTACT  49 32
      BP1470 NONE
      BP1471 1548309 .. 1548349 + -12.6  -2.70932   TCGTGCGTTCTTCGC CGG-CGCAGCGACGGTAGGC GCC GCC-GCTGTCGGTGCGACCG TGCTTCCCGGCGCGC  65 221
        fdhA 1551955 .. 1551977 +  -3.2  -3.01712   GGCGCTGCTGGCCGG           CGACGGCGAC GTG GTGGCCGACA           TCTTCCGCACCCGCG  42 522
      BP1474 NONE
        fdhC NONE
      BP1476 1553901 .. 1553951 + -10.2  -3.61398   GCCAGTAGCCCGGGC GGCAAGCCGCGCGGCGTCCGGCC GCCTCA GGCCGGGCGC-GTGCGCCGGACC TTCTTGCGCGCGAAA  67 33
      BP1479 NONE
      BP1480 1557557 .. 1557577 + -16.9  -4.07687   AGCACGAAATCCAAA            GGCCACGAG ACA CTCGTGGCC            TTTTGCACGGGGCGT 100 121
        leuC NONE
        leuD 1559826 .. 1559862 + -18.6  -3.37556   TGACGCGTTGCCTGC    CGGCCCGCCGTCCGCG TTGAT CGCGCGCGGCGGGCCC    TTGCCTTGTTTTCCC  93 38
        leuB 1561019 .. 1561035 + -10.1  -4.58685   CCACTGTGCGCAAGG              GCCGCGA TTT TTGCGGC              TTTTTCGCACAATTT  93 73
         asd 1562299 .. 1562355 + -11.8  -4.07568   CCTGACGCGCGGCGC CGGCGCGCATGGCAGGATACAAGGGCGCC CGCG GGCGCCCTTG--T-C-GC-AGGCGCGCCG TTTTCGACGGCAAGG  82 36
      BP1485 NONE
        truA 1564963 .. 1564975 +  -4.7  -3.61398   TTTACGCAAACGGTC                CGCGC TCA GCGCA                TTCTTCCACACCCAG  52 130
        smoM 1566086 .. 1566102 +  -6.5  -3.53012   ATGGCGACGGTGGCG              CGGGG CAAATAA CCCCG              TTTCGACGCGACGCG  56 14
      BP1488 NONE
      BP1489 NONE
        trpF 1569427 .. 1569447 + -15.5   -5.1101   TATCGAAACGGAAAA            CGCCAAGTC GCT GACTTGGCG            TTTTTTGCCTGATCG 100 173
      BP1491 NONE
      BP1492 1572004 .. 1572038 +  -7.8  -2.58999   GCGTAAGCCCACTCA     CGCAAGGCCGACTG GATGAAG CGTTCGGCCTTGCC     ATTGGTCTGTGGGCG  48 191
        thrS 1576778 .. 1576794 +  -3.6  -2.79183   ATCAACGGTGAAATC              CGCGTC CCCGA GGTGCG              TCTGATAGGCCTGGA  41 85
        infC 1577292 .. 1577328 + -19.3  -3.05463   CAGGCTGATCCCATC    CCCGGCCCGGTTGCCCT CGA GGGGCGTCCGGGCCGGC    TTGCGTGCGGCCCGT 100 33
        gshB 1578384 .. 1578397 +  -3.1  -2.87243   GCCGGCTGAACTTGC               TGCTA TGAC TGGCA                TCGTTATCGTCGTGC  41 32
      BP1500 NONE
        ptsH 1579188 .. 1579214 + -10.8  -2.62735   AAAACCTCAGGTTCC         GGCAGCCCGC CGTCGGC GCGGGCTGCA         TCGTCTACGCGCTCT  59 42
        ptsI 1581009 .. 1581026 + -10.5  -5.64006   GGTGGCACGGCAAAA             CGGTGCC TTGC GGCGCCG              TTTTTTTCGTTGCAT 100 47
      BP1505 NONE
      BP1506 1584174 .. 1584192 +   -16  -5.31275   GGGCGCGGCAATGCG             GGCAGGCC TTG GGCCTGCC             TTTTTTGTCGTCAAA 100 72
      BP1507 NONE
      BP1508 NONE
      BP1509 NONE
      BP1510 1587332 .. 1587342 +  -6.8  -3.54424   TGTATGCATGGTTCA                 TCCG AAC CGGA                 TTTGAGAAACTGGAA  58 60
      BP1511 1588586 .. 1588626 +  -5.9  -3.29144   CGGGGCGGCCCTCGG  GATGCCGCGGGAGGTCATC CGT GATGTCGTGCCACGGCGCC  TTGTGGGCGACGTAG  53 265
      BP1518 1594520 .. 1594535 +  -7.5  -2.71011   GCGGAACAGGGACCG              GCGCG CCGTCC CGCGC               TGATTGCGAAGGGAT  51 7
         fba 1595786 .. 1595805 +   -15  -5.15634   CGCCCGCATGGAAAA            CCGGACGC GCGA GCGTCCGG             TTTTTTCATGGCCTC 100 72
        hemH 1597397 .. 1597423 + -17.3  -5.26875   GCCGGCGCCGTCCAG        GCCCGC-CGCCC TTCG GGGCGCGCGGGC         TTTTTTCATTGGAGG 100 46
      BP1522 NONE
      BP1523 NONE
      BP1524 1598332 .. 1598350 +  -4.4  -2.77523   CCGTGCCCTTGCCGC             TGGCGCTC TGA GTCCGCCA             TGATCTTCCTGCGCA  43 15
      BP1525 1598933 .. 1598950 +  -9.1  -3.41836   AAAATAGCCGATTCG             CGGC-CGC CTG GCGGGCCG             TCTTTCCATCCCTAT  63 129
        purE NONE
        purK 1600676 .. 1600690 +  -3.4  -2.60075   GCGCTGGGCATGGCC               GCGCCG CTC TGACGC               ATTGATTCCCGCCGC  39 14
      BP1528 1601775 .. 1601791 +  -7.2  -2.62184   AACTCCTGATTGCCG              CGCCTG CCGGC CGGGCG              TAATCTCACGCGGAC  47 56
      BP1529 1602915 .. 1602952 + -10.5  -3.06162   CTAGGGCGAGGGCGG   CGGGGCGGGCAAGATCGC CAA GCGATAC-GCCTGTCCCG   TATTGCGGTACGCTA  60 37
      BP1530 1603856 .. 1603874 +  -5.9  -3.62518   GTATTTGATGGGAGA             GCAAGGG GAATA CCCTAGC             TTTCCGGATCTTTCG  59 50
      BP1531 NONE
      BP1532 NONE
      BP1533 NONE
      BP1534 1607244 .. 1607267 + -19.6  -2.75064   TGGGTTGAGCCCGGC          CTGCCGCGCG CGCC CGCGCGGCAG           TGGTTCCATGGCCGG  93 33
      BP1535 1608954 .. 1608984 +    -9  -3.89956   CCGGCACGCCGGGCG      CGATGCCGC-CGCG CAACA CGCGGGCGGCG-CG      TTTGGTCTATCCTGC  73 55
      BP1536 1609598 .. 1609637 + -12.1  -3.73072   GCACGCGGGGAAGTT  TGCCG-GTGCCAGTCCCC CTTGC GGGGACAGGCACGCGGGG  TTTAGTAGAAGGCTT  77 122
      BP1539 NONE
        xerD NONE
      BP1541 1615198 .. 1615220 +  -9.1  -2.94144   TCGTCGCATGACCAG          GCCGGCGCGT TACG GCG-GCCGGC           TCCTTTCCATGGAGA  56 100
      BP1542 1615794 .. 1615808 +  -5.6  -3.57144   CGCAGTTCCTGGCGG               TGCTGG GCA CCCGCA               TTTCGCACTGACCCC  54 0
      BP1543 1616328 .. 1616338 +  -6.8  -3.54424   TGTATGCATGGTTCA                 TCCG AAC CGGA                 TTTGAGAAACTGGAA  58 60
      BP1544 1617802 .. 1617820 +    -3  -4.07885   CGGATAGTTGCGGCC             CAGCGC GTGGGCG GCGCGG             TTTTCCGAGGACATC  59 485
     BP1545A 1618746 .. 1618789 +  -9.4  -2.82516   GGACGGAGACGACGG TGTGCCTGTCCCAGCGGG GACAGGCA CCCGCACGGGCAGGCGCC TGTCCTCATGCGGGA  56 384
      BP1546 1620512 .. 1620526 +  -9.2  -3.28712   AACTGGGAAAACATC               GCCGCG CTG TGCGGC               TTCTAGGCCGCGCGC  61 187
      BP1547 NONE
      BP1548 1627127 .. 1627185 + -24.1  -2.71731   TGATGGGTCCGGTCG -G-GCCGGGGCTCGCCAGCTACGCATTCT GTT AGAATGCGTAGCTGGCGGGCCCCTTCGCA TGGTTCGGCGGTGAA 100 521
        dnaX NONE
      BP1550 1629900 .. 1629934 + -13.5   -2.6927   GCTGCCGTTCTGATA    TCGC-CTTGGCGGCCC AGCC GGGCCGCCGGGCGCGC     TGCTGTCTGCGCGAT  67 28
        recR 1630591 .. 1630601 +  -6.8  -3.54424   TGTATGCATGGTTCA                 TCCG AAC CGGA                 TTTGAGAAACTGGAA  58 60
      BP1552 1631794 .. 1631823 +  -2.7  -4.13767   CGCCGTCCTCGAGTA       TGACC-AGGCGGGC GTT GCGCGCATCGGCCA       TTTTCACATCCGACA  61 214
      BP1556 1634842 .. 1634876 +  -7.8  -2.58999   GCGTAAGCCCACTCA     CGCAAGGCCGACTG GATGAAG CGTTCGGCCTTGCC     ATTGGTCTGTGGGCG  48 191
      BP1563 1642510 .. 1642562 +   -11  -3.28791   CGCGCAGGCATGCTG CGCCGCGCGGCCATCCGGCGGGGCC GCAA GGCGCCGCCGGGCA-CCGCCCGATG TTATCCCCGGCAAAT  66 298
        mutS NONE
      BP1567 1647439 .. 1647460 + -15.9   -4.4078   GGGCAGGCATGCTAA           TGGCCTCCG GTAA CGGAGGCCA            TTTTCATTGCGCGAA 100 520
        fim3 1648241 .. 1648264 + -18.2  -5.40474   CCAGGCCAAAAAAAA          CCGGCAAGCC TTGC GGCTTGCCGG           TTTTTTTGCGCCGCT 100 50
      BP1572 NONE
        glnH NONE
        glnP NONE
        glnQ 1654719 .. 1654740 +  -8.8  -3.05844   GTGGAAACCGCGTCG           TCGTGCAT CGTGAC ATGCACGA            TATTGGCGTCGGCCG  55 165
      BP1581 1660541 .. 1660552 +  -4.4  -3.35679   GTTCGTGGGACGCGG                CTGA GGTT TCAG                 TTCTCGCTGGCGGCC  51 22
         amn 1663299 .. 1663309 +  -3.2  -3.89614   TTACGCTCGGCTTTG                 GTCA GAT TGGC                 TTTGTCGCCCTTGGC  58 441
         rph 1666062 .. 1666088 + -12.2  -3.05384   GCGCAGCGCCGCCAC         CTCGGCGTCGCC CGG GGCGGCGTCGAA         TTCGGTGAGGCCGGC  66 492
      BP1590 1668265 .. 1668291 +  -6.6  -2.53263   CCTGCCCATAATGGC        GGC-GACGCCGC CATGC GCGGC-TCAGCC        TCACTTGCGGATCCC  45 65
      BP1591 1670206 .. 1670251 +  -9.1  -2.54634   TGACGACGAAGTCAT CGCCGC--CGACGTG-GCCGACG AAGT CG-CGGCGCGCGTCGCAGTGGCG CTTGATGCTGTCGGC  54 232
      BP1593 1672482 .. 1672492 +  -6.8  -3.54424   TGTATGCATGGTTCA                 TCCG AAC CGGA                 TTTGAGAAACTGGAA  58 60
      BP1594 NONE
      BP1595 1674847 .. 1674869 +  -7.6  -4.16842   CCAGGAGTGCGGGAC           CTGGCACGCA TTT TGCTTGCCTG           TTTATTGCCAGTCGG  74 133
        glnA 1676339 .. 1676391 + -22.1  -3.11634   ACTACAGCCTGTAAT CCGGGAGGCTGTGCGGCG-GCGGGCC TCGC GGCCCGCCCGCCGCGC--CGTCCCGG TTGCCTCCTATGACG 100 27
        glnL NONE
        glnG NONE
      BP1600 1680775 .. 1680797 + -11.9  -4.56597   TGCCGTAAAGTGAGA           CGGGCGCCG CCAGC CGGCGCCCA           TTTTTCCACGGCGCG 100 33
      BP1601 1681939 .. 1681973 +  -7.8  -2.58999   GCGTAAGCCCACTCA     CGCAAGGCCGACTG GATGAAG CGTTCGGCCTTGCC     ATTGGTCTGTGGGCG  48 214
         fpr 1687582 .. 1687595 +  -9.5  -5.27335   CGCCGCCAGGAAAAG               CCGCC TTCG GGCGG                TTTTTCTTTGGCCGC 100 48
      BP1609 1691076 .. 1691093 +  -2.6  -3.65351   GAGGGGTGGGCGTAT             TGCTGG ACAAGA CCGGCG              TTTCGCTGACGCTGG  51 478
      BP1611 NONE
        recG NONE
      BP1613 1696847 .. 1696873 +  -9.4  -3.14132   GGCCGGCGTGGCGAA        GCCC-GGCCGG AAATGC TCGGCCAGGGC         TTGCTCGACCACGCG  59 58
      BP1615 1699385 .. 1699414 + -18.6  -2.67316   GTTCGGGCTGAGCGC       GCGCCGGCGCGGC CGGGC GCCGCGCCGG-GC       TGCCTTGTTGCGTTC  87 30
         dps 1700001 .. 1700022 + -15.9   -5.4505   GCGCGCAGAAGAAAA           GCCGGCATC GAGA GATGCCGGC            TTTTTTCTTGCCGGG 100 47
      BP1617 1700429 .. 1700461 +  -5.3  -3.95787   TTCCTCGGTGATGCA      TGCCCGCACGCTGCG GGC CAGGGCGCGCAGGCA      TTTGTCGATGTACTC  63 30
        kpsM NONE
        kpsT NONE
        kpsE NONE
        wbpT NONE
        vipC NONE
         wza NONE
        wbpO NONE
        wbpP 1715331 .. 1715381 +  -2.7  -3.07816   GCCGCCATGCCCTGG TACACGCAATTCCTG-CG-ATGA TCGAGCT TCATTCGTCAGGCATCGCGCGTA TTCCGTACCTGACGG  42 5
        wcbA 1717753 .. 1717805 + -13.6  -2.62184   GGCCGCACTGGGTGA CGCTGGA--GCGCGGCGGCG-TGAA CGCGCA TTCGTCGCTGCCGCGCGATCCGGCG TGGTATCGCGCCAGC  67 373
      BP1633 1720040 .. 1720088 +  -7.3  -2.84192   ACAGTCCGGCCAGCG GCC--GCGCTTCGG-CGCGCGGCG GCGC CGCCGCGCGCCCGGCCCGCAAGGG TGTACTGCTCATGTC  50 439
      BP1643 1731685 .. 1731698 +  -9.5   -2.5092   CTTCCAGGCCGCGCC               GCGCG GCCG CGCGC                ATTCATAAAATATTC  54 61
      BP1644 NONE
      BP1645 1733716 .. 1733741 +  -9.7  -3.24232   GGCCGATCCGCCCGC         CGC-CCTGCCTA GAA TCGGCAGGAGCG         TGTCTTTCAAGGGAG  61 120
      BP1646 1734583 .. 1734593 +  -6.8  -3.54424   TGTATGCATGGTTCA                 TCCG AAC CGGA                 TTTGAGAAACTGGAA  58 60
      BP1647 1735613 .. 1735624 +  -5.8  -3.01712   GCGGCGTCGGCTCGG                TCGC CGGC GCGA                 TCTTCGGCGCGAGCC  47 41
        livG NONE
        livF 1737486 .. 1737496 +  -3.2  -4.09685   TCGCGGCACTCGCGT                 CATC GGA GGTG                 TTTTGGCCCGTACGA  59 252
      BP1651 1738404 .. 1738425 +  -8.7  -3.30771   CATATCGTCGGCCAC           CGCC-TCGGC CTG GTCGATGGCG           TTCTGCACGCTCTCG  59 328
      BP1653 1740697 .. 1740715 + -12.4  -3.57144   TCCAGCACCGCCGCG             GCGTCGGC CGC GTCGACGC             TTTCCCAATGCAGCG  74 344
      BP1657 1744924 .. 1744971 +  -5.4  -2.73468   ACGGCGATGACCGCG TGCGCGGGCTC-CAGCCGGGT GCTCACG GTCAGGCGGCGCGCTCGCGCA TGCTTGAGGATATTG  43 191
       sphB2 1750739 .. 1750759 +  -8.2  -3.34895   CGATGGCGGCATCTT            GCCTTGGC GAATG GCCACGGC            TTGCTTCAGGCTGGC  59 267
        tfdA 1752865 .. 1752903 + -10.1  -3.65351   GAACCGGTCTGAGCG  CCGGGGCGGCGGCG-CCC GCAT GGACCGCCGCCGTCGCGA   TTTCCATGACGGTGC  67 29
      BP1671 NONE
        fabG 1759561 .. 1759578 +  -6.3  -2.62184   GCGCCGTGCTCGACA             TCAACGGC GGC GCCG-TGA             TGCTCTGACACGCCA  46 0
      BP1673 1760988 .. 1761002 + -12.8  -4.15044   GTCGCACTGCGCCAG               CCGGGC GTA GCCCGG               TTTCTTCAGGCGCGC  86 383
      BP1675 1762932 .. 1762947 +  -5.4  -3.67597   CAGTCGGTGCCGGCC              GG-CCTG CCG CAGGGCC              TTGTTCCCTGGGAGC  57 286
      BP1685 NONE
      BP1686 1772230 .. 1772242 +  -4.8  -3.01712   CAGTACGATATCGTG                CTGG CGCGC CCAG                TCTTCCACCCCCGCG  46 363
      BP1688 1773252 .. 1773262 +  -6.8  -3.54424   TGTATGCATGGTTCA                 TCCG AAC CGGA                 TTTGAGAAACTGGAA  58 60
      BP1689 1774739 .. 1774794 + -11.7  -4.07568   CCAGCGTATAGCCGT CCGGGGTGGCCTTGGCCAGCGCG-TCG GCGC CGATCGCGCCG-CCGCCGCCGCCGCGG TTTTCCACCACGACC  82 498
        phaA 1778351 .. 1778364 +  -2.3  -3.01918   CGCAAACCGGGAGTC               CTGCC TGAT GGAAG                TCGTTTATGCCCTGG  41 18
        phaC NONE
        phaD NONE
        phaE NONE
        phaF NONE
        phaG 1781499 .. 1781509 +  -6.8  -3.54424   TGTATGCATGGTTCA                 TCCG AAC CGGA                 TTTGAGAAACTGGAA  58 117
      BP1697 1782546 .. 1782571 +  -8.2  -2.70932   TATGGTAGAAAGGTC         AGCGGCAGGCC ATGAC GGCC-GCCGCC         TACTTCAAGGAGCGA  52 58
      BP1698 1783164 .. 1783179 +  -4.6  -2.84454   CGCATTCAGGCAAAA              TGTCGG CTGT CCGACC               CTTTAAGTCCTTTAT  44 90
      BP1699 NONE
        cumB NONE
        ldcA 1785544 .. 1785590 +    -7  -4.56597   AGCACACCCACTGAA CGCAGGCCCCGCTACGTGTCCT GCC GGGGCACCCAGGCGGGCTGGCG TTTTTCCAGGAAAGA  77 27
      BP1706 1792156 .. 1792199 + -12.2  -3.28924   GGCATCGAGGCGTAA GCGGGGCGCCCGC-GCGCGGC CTG GCCGCGCCGCCCGCGGCATGC TTATAACGACAGGTA  71 26
      BP1707 1793119 .. 1793142 + -17.4  -2.61695   TCATACCGATACCGT          GTCGCGGGCC CGCC GGCCCGCGGC           CTATTTGCCGATCCC  80 57
      BP1708 NONE
      BP1709 1794945 .. 1794967 + -11.9  -3.15544   AATACGTCTGAACCA           CGCGCGGGC CTGGC GCCCGCGCC           TTCATCGCCATGACC  66 30
      BP1711 1796889 .. 1796911 +  -6.2  -2.78463   AGGGGGCATCCGGCG           CGCCGCCA CGTACAA TGGCGCCG           TATGATGCACACGCT  47 39
      BP1712 1797479 .. 1797524 + -11.7  -3.04144   CACCCGCGGGCGCGG CGACTG-GGACGTGCAGGCCTG AGC CAGGCCCGCGCGGCCTCAGGCC TGTTCGCCCTCGCCG  65 4
         gcp 1801907 .. 1801925 + -17.4   -5.1971   CACCAGTTTTCTCAT             GGCCGCGC CCA GCGCGGCC             TTTTTGCTTTTTCCT 100 204
        surE NONE
         pcm NONE
      BP1721 NONE
      BP1722 1807130 .. 1807172 + -10.7  -3.54424   CCGGGTGCGAAACCC GGTTGAAACCGCGTCGCC CGCACAAT GGCAGCGC-GTTTCAACC TTTCAGGAGATCACC  70 72
      BP1723 1807811 .. 1807838 + -15.5  -3.75153   GATCCGCAGGAATGA        CGCCCCGGGGC TGCAAC GCCCCGGGACG         TTTGCGTTGGCGCGC  85 49
      BP1724 1808831 .. 1808884 + -14.8  -3.55444   GCGGACCTTCTGAGG CG-CTG-CCG-G-GGACGTCCCGTCC GGTGGG GGACGGGGCGTCCGCTCGGACAGCCG TTTCCGGCATGGCCC  81 28
        rumA 1810355 .. 1810386 +   -18  -3.25169   CTGCCTGAGGCGGCC      CGCCGGGCGGCG GCGTTCAG CGCCGCCCGGTG       TTGCTCAGTTCTTCG  89 33
      BP1727 1811168 .. 1811221 +  -4.3  -3.52877   TTAGCGATCGATTGC TTGAGA-CTATCAATTAATTAGATTT ATT AAATTTTATTAATTGATAGCTAACAA TTATCATCTCTTCAT  52 48
      BP1728 1812019 .. 1812042 +   -21  -4.32201   CTGGCCTGATGCCTG          GCCGGCGGCG CTGC CGCCGCCGGC           TTTTCCCTTCCTTCG 100 32
      BP1729 1813706 .. 1813726 +  -8.1  -3.53811   GCCGCTGCCGTGCAG            CCCGAAGCC GTC GGCGGCGGG            TTTGCGCACGGTCAG  60 170
        ppiD 1817479 .. 1817525 + -20.3  -4.87626   TCGGCCTGGAACATG GCCCGGTTGGTGGCGATTCCTT CCAT GAGGAA-CGGCACCAGCCGGGC TTTTTCCTGTTCGGC 100 116
      BP1735 1820006 .. 1820047 +  -7.9  -3.89354   GCTGCTTGATCCGCC TCG-GTGGCGGTGCCGACCG TGC CGGTCAGCGTCACCACGCCA TTGTTCGTTTCGACC  67 268
      BP1743 1829224 .. 1829259 +   -19  -3.14132   CCGGGTGCCCGAGTG    CCCGGGTGCCTGTCCC AGCG GGGACAGGCACCAGGA     TTCCTGCGGGGACAG  90 50
      BP1745 1831307 .. 1831328 +  -2.1  -2.87132   AACTGCGGGCCTTGT           TGCAGGCGT AACG GCGCGGGCA            TGTCTGCGGGCGGCC  40 15
      BP1746 1832598 .. 1832626 + -10.1  -2.77994   TAGCGCCGGCCGGGT        TCGGCGCGCCGCC GAG GGCGGCGCGGAAA        TGGTTGCAATTTCTG  57 38
      BP1747 1833201 .. 1833211 +  -6.8  -3.54424   TGTATGCATGGTTCA                 TCCG AAC CGGA                 TTTGAGAAACTGGAA  58 72
      BP1748 1834680 .. 1834695 +  -6.2  -4.83722   GTCTATGGCATCAAG              TTGCAT GGTT ATGCAA               TTTTATTCTGCTGTT  86 490
      BP1750 1836103 .. 1836118 +  -8.2   -3.4247   TCCAGCGCCGGCGCG              CCGCCG CCTT CGGTGG               TCTTCTTCAGCTTCT  61 343
      BP1756 1843514 .. 1843524 +  -6.8  -3.54424   TGTATGCATGGTTCA                 TCCG AAC CGGA                 TTTGAGAAACTGGAA  58 60
      BP1757 1844935 .. 1844945 +  -2.4  -4.06419   CAGGGTGTCAGCATA                 CAGG TAG CCGG                 TTCTTTGTAGCAAAA  58 432
      BP1758 NONE
        uvrD 1848660 .. 1848714 + -15.8  -2.61383   GCTGGACATCATCAC GGCCTGAGCTTCGCGTCTTGCGCCCGC ATCG GCTGGCGCAAGACGCG--GCA-GGGCC ATTCTCAATAGCGGT  74 19
         phg 1860035 .. 1860056 + -14.4   -2.6155   CCGGGCCGCGCCGCG           GGGCCGCC TATAAT GGCGGCCC            GTTGGTCTTCCCAGG  69 45
      BP1768 1860367 .. 1860393 +  -7.9  -5.06816   GGCGCCATCTGACGC        ACTGAGCGCGCC ATCG GGCGCGC-CGGC         TTTTTCTTGGACAAT  88 21
      BP1769 1860954 .. 1860965 +  -2.2  -4.05004   AGTGCCGTGCCTTCT                C-CGG CGT CCGCG                TTATTGTTCTACTGC  58 246
        cspA 1861266 .. 1861281 + -11.8  -4.93547   AGCGCGTCCATAAAA              GCCCCC GCCA GGGGGC               TTTTTCATTGCTTGG 100 48
      BP1771 1862129 .. 1862139 +  -3.2  -3.77808   GCGAGATCTTCAAGC                 GACG CGG TGTC                 TTGTGTTCTGGTCGC  56 261
        cspA 1862506 .. 1862531 + -16.9  -5.06414   GGCCGCATGAAAAAA         GCCCCATTGCC TCGC GGCAGTGGGGC          TTTTTGTTGCGCGCC 100 92
         tig NONE
        clpP 1865327 .. 1865353 + -14.4  -3.01924   TCGATAAGCGTTGAT         CGCGCCGGCC CTCATCC GGCTGGCGCG         TCTTCACCAGAGATA  72 78
        clpX 1866704 .. 1866738 + -19.6  -3.05819   GATCCCGGCCGCCAT     TGCAAGAAAACCCGTT TGT AACGGGTTTTTTTGCA     TCTTCCCGCTATCTG 100 46
         lon 1869359 .. 1869383 + -22.9  -5.45726   CAGCGACCCGCAAAA          CCGGGCCCGGA TCA TCCGGGCCCGG          TTTTTTTCGGCTATC 100 59
      BP1779 1871863 .. 1871879 +  -7.2  -4.21827   TGAGCCCGCGCGCCA              TCGCCG CGATC CGGCGG              TTTTCCCGTGTTTCA  72 38
      BP1780 1872920 .. 1872932 +  -6.2  -3.53012   CTTCGATTCCATCGC                GGCC CTCAA GGCC                TTTGCCGGACAGCCG  56 58
      BP1781 1873331 .. 1873344 +  -2.3   -2.6563   GGCGATGGTGGCCGA               GTGGC TGAT GCAAC                TGCGTTATTGAGCGC  38 1
      BP1782 NONE
      BP1783 NONE
      BP1784 NONE
        fabG 1876652 .. 1876679 + -11.3   -3.1876   TCAAGGCCGAATTGC       CGC-CGCTGCCGG CCGA CCGGC-GCGCGCG        TTCGTGGATGGGCTT  64 125
        pcaI NONE
        pcaJ 1880184 .. 1880198 +  -8.6  -3.05384   CGTTTCCCAGCAAGC               CGATCA ACC TGATCG               TTCCCTACCCGCCGG  55 142
      BP1792 1882951 .. 1882980 +    -2  -3.64703   CGCACGCGCAGCCGC       TGCCGCCCGCCGG CAACC CCGGCGC-TGGGA       TTTACATGCCCCGCA  51 392
        uvrB 1888259 .. 1888273 +  -3.5  -2.70932   GAAAGACGGAAATTA               GCGGA GAAAA TTCGC               TCGTTACAAACAGGC  41 47
        ptpA 1889052 .. 1889067 + -11.8  -5.00616   CCCAAAATGAGAAAA              CCGCGC GACT GCGCGG               TTTTTTCCGACCGAG 100 96
      BP1798 NONE
        iscS NONE
        iscU NONE
        iscA NONE
        hscB 1892282 .. 1892302 +  -2.4  -3.32844   GGCGGCCGGCCCGAT            GCGCGGCA ACCGA TGACCCGC            TTGTGCGGTGCCGCG  44 81
        hscA NONE
         fdx NONE
      BP1805 1894786 .. 1894820 + -24.4  -3.53012   GCCGGCGCGCCGCCC     GGACAAGGGCCCCGTC ATG GACGGGGCCCTTGTCG     TTTCGGGGCCGCGCG 100 48
      BP1806 1895947 .. 1895981 +  -7.8  -2.58999   GCGTAAGCCCACTCA     CGCAAGGCCGACTG GATGAAG CGTTCGGCCTTGCC     ATTGGTCTGTGGGCG  48 191
      BP1809 1898848 .. 1898858 +  -6.8  -3.54424   TGTATGCATGGTTCA                 TCCG AAC CGGA                 TTTGAGAAACTGGAA  58 60
      BP1810 1899903 .. 1899922 + -12.1  -5.60993   TGCGTTTGGCTTGAG            CCCCGCG AACCCC CGCGGGG             TTTTTTTATGGCCCG 100 66
      BP1812 NONE
        pdxA NONE
      BP1814 1904341 .. 1904365 +  -7.2   -3.4072   CATTTCGTGCCGGCC          GGCGTCAA CTGCTATTC TTGACGCC          TTCTCCTGCCAGGTC  56 54
      BP1815 1905237 .. 1905250 +  -2.3  -2.70354   GCGCGTGGGCGACGC               GGTCG AGAT CGAAC                TGGATTTCTAGCCCC  38 1
        panD 1905769 .. 1905796 + -10.5  -2.55253   GGCCTGACGGCCGTT        GCGCGCGCGCCC GGCAA GGGCGC-CGCGG        TCACTTCCGATTCGT  57 34
        ascD 1906888 .. 1906930 +  -7.7  -5.59357   CGGCGCGGGAACCCG GGGCGGCATCC--TCACACGC GGC GCGTGCAAATGGATACCGCCC TTTTTTTAATGTCAT 100 49
        dadA NONE
        ugpB 1909680 .. 1909698 + -17.4  -5.78622   AGGCGACGCAACAGA             CCCGGGCC GCT GGCCCGGG             TTTTTTTTGGCGTAC 100 47
      BP1822 1912590 .. 1912602 +  -6.2  -3.30124   TTCGCCCGGCTGAAA                GCGG TCAGT CCGC                TTATAACAACTCAAC  53 28
      BP1823 1914199 .. 1914256 +  -3.1   -4.2679   TATTCTGGGGAATAT CCAAGAACTGAGTCGCCGCGCGGCGCCG CCA TGGCGCCGCGCAGC-ACGTAGGAGATCG TTTTCGTGCAAATTC  63 15
      BP1824 NONE
      BP1825 NONE
      BP1826 NONE
      BP1827 1919050 .. 1919068 + -17.4    -5.252   GCGCGACGCGCTGCG             GGCCGGCC GCT GGCCGGCC             TTTTTTATGGCCATG 100 42
      BP1829 NONE
      BP1830 1922795 .. 1922815 +  -3.2  -2.62616   GACTTCCCGTTCCTA           GCG-GGGCA TTCC TGCCAGCGC            TGGTATCGGCCCTGA  39 25
      BP1831 1923640 .. 1923656 +  -7.9  -3.63991   CCGCGCAACGGCGCA              CGGCGCT GCA GGCGCTG              TTCTTCGACATGGTG  63 398
      BP1833 1926104 .. 1926129 +    -6  -4.15044   ATTGGTCAGTTTCTA         CGCCAGCCAA TAAGCC TCGGCAGGCG          TTTCTTCACGCAGGA  66 13
      BP1834 NONE
      BP1835 1927574 .. 1927605 +  -8.7  -2.94218   TCCGGGCAAGGAGTA     GGG-CGGCGGCGCTG GCAT CGGC-CTGCCGACCC      TCTATAATCAAAAAT  54 25
        alaS NONE
      BP1837 1930527 .. 1930554 + -21.4  -3.01791   GCGCCTGCCGGCAAG        CAAACGGCCCGC GCAA GCGGGCCGTTTG         TCTTGGCGCGAGCGT 100 41
        rpsP 1931837 .. 1931855 + -10.2  -4.55295   CTGCATTTCTTGAAA             GCGCTGCC TAT GCCAGCGC             TTTCTTTGTCCGCAA  89 139
        rimM NONE
        trmD 1933660 .. 1933672 +  -9.1  -4.08216   GGCCAGTCCGCAGCG                CAGCG CCA CGCTG                TTTTCGGCCGACTCG  72 400
      BP1846 NONE
         tmk 1938956 .. 1938975 +  -2.8  -3.16564   GAGCTGGTGGCGCAA            GCGGCATGA GCC TCG-GTCGC            TTCCTGCCCTGGCAG  44 17
        holB 1940018 .. 1940031 +  -9.5  -4.03078   CCTGCCAGTGACGAT               CGGGC CACG GCCCG                TTTCTCCTGTGATCC  75 30
      BP1849 NONE
      BP1850 1941789 .. 1941808 +   -15  -5.52384   CTCCACCTGATCACG            TGCCGCCC ACCG GGGCGGCA             TTTTTTTGCTCGGGG 100 94
      BP1851 1942670 .. 1942687 +  -5.6  -4.67982   GATGTATCCCTGTGG             CCGTAT CCATCC ATACGG              TTTTCTTCACTCCAA  77 39
      BP1852 1943638 .. 1943653 +  -2.5  -3.90744   CATCTACAACCTGTG              CAGCG TATACC TGCTG               TTCTTTCGCGGCACG  56 189
        glnQ 1944984 .. 1945040 +  -7.3  -3.65902   GATACGCGCCGCCTG GCCCA-CATCGT--CG-CGCTGGGGCAGG ACG CCGGCGCCGGCGACGCCGCGGTGCTGGGC TTTGCCTGCGATGCC  61 100
        gdhA 1947379 .. 1947407 + -19.6  -3.04398   CGCATCGGCGTACCA       GGCAGCCGGCCCC GCAA GGGGCCGGC-GCC        GTTTTCAGCGCAGGC 100 68
      BP1874 NONE
      BP1875 1963020 .. 1963036 +  -2.9  -3.71645   TTGTATCCTATGGCT              TGGATGG CAT CGGTCCA              TTTCAATATGACGTT  53 98
        bvgR 1964104 .. 1964128 +  -6.3  -5.24129   GGCCGTCGATTTCGG          GTGAGGGGCCA GCC TGGCCTTGCGC          TTTTTTCTCCAGCGC  93 173
        fhaB 1979786 .. 1979796 +  -4.6  -3.70902   CGGTTGACTATACGT                 CGGG AAA CCTG                 TTTGCGTATCGGGCC  55 258
        fimB NONE
        fimC 1983732 .. 1983763 +    -3   -3.9941   GAGCCAGATATTCGC     TGAC-CGC-CGGGC CGCCGT GCCCGCGCGCGTAA      TTTCCTTCTGCGGGG  58 23
        fimD NONE
        fhaC 1986613 .. 1986628 +  -4.6  -2.78384   GCGAGAACGCGGCCG              CGACGC TACA GCGTCA               TGTGCTGCGGCAGCC  43 46
      BP1894 1994842 .. 1994870 + -14.6   -3.6106   AATCCATCATGCATC       GGCGCGCG-CCCGC TGG GCGGGGCGCG-GCC       TTTCCCCCTGTTACG  81 40
       oplaH 1998567 .. 1998624 + -16.2  -2.71712   CGGGCACACCGTCAC GCGC-AAGGCGGGCTGGTCGCGCCGGT CATGC ACCTGCAGGGTCAGCCCGCCATCGCGC ATTTCGAACAAGGCG  77 63
      BP1898 2001739 .. 2001785 +  -8.6  -4.18018   CCACGCCCAGCGCGC CGCGCAC-CGCGTGGTTGCCC ACCACC GAGTAGCCGCGCGCGCGCGTG TTTTCGATCAGGCGG  75 197
      BP1900 2003521 .. 2003538 + -12.7  -4.19735   CTCGAGCGTGAAGAA             GACGCCC GCGA GGGCGTC              TTTGCTTTTGGAGCC  91 53
        suhB 2005437 .. 2005450 +  -9.5  -2.81966   GGATGCGCGGCCGCG               CGCCG TCAC CGGCG                TGTCATGGCATTTCC  56 85
      BP1903 NONE
        uppP 2007982 .. 2008007 + -19.1  -4.56597   TACGCCAAATGAAAA         GAGCCTGTCCC GACG GGGACAGGCTC          TTTTTCCCGGCGCGG 100 29
        cysS NONE
      BP1909 NONE
        accA 2013677 .. 2013687 +  -6.8  -3.54424   TGTATGCATGGTTCA                 TCCG AAC CGGA                 TTTGAGAAACTGGAA  58 60
      BP1911 2014767 .. 2014780 +  -2.3  -2.55565   ATGTCCACCTCCCCC               GCAGC GCCG GCTCC                CTCTCTTTCCGATCT  38 101
      BP1912 2015844 .. 2015866 +    -9  -3.28924   AAAATACTCAGCTTT           GCCCGCCCAG ACC CTATGCGGGC           TTGTCAGCCAGAGTA  61 83
         ask 2017340 .. 2017361 + -14.5  -5.45802   GCCAAAGATCAAAAA           GGCCCTTGA GCAA TCAAGGGCC            TTTTTCTTTTGCGGC 100 214
      BP1915 NONE
      BP1916 NONE
      BP1917 NONE
      BP1918 NONE
      BP1919 NONE
      BP1920 NONE
        bioH NONE
      BP1922 NONE
      BP1923 NONE
      BP1924 2027082 .. 2027092 +  -2.4  -2.66316   TTCATTGAGCGTGGA                 CACC GAC GGGG                 TGATGTCGTGCACCA  38 477
      BP1926 2029207 .. 2029249 +  -8.2  -3.25073   CACAGCGGCGGCTAT CCCGCGCGCCAGGCGCTCG AACAGG CG-GCGCCCGGCCGGCCGG TGTTCCTGTTGCGCC  58 408
      BP1928 2031284 .. 2031306 + -10.6  -2.70932   TCGCTGTTCGGTGCG           CCATGAGCGT GCG ACCCTCATGG           TGGTTCGCCGCGGCG  60 20
      BP1929 NONE
      BP1930 2033393 .. 2033420 + -18.6  -5.04385   GCAAGCAGTACCGAA        GCGGCTTGAGAA GACA TTCTCAAGCCGC         TTTTTTGCGCCTGTC 100 241
      BP1939 NONE
        nemA 2042053 .. 2042073 +  -4.5  -3.19157   TTGCCGCTGCATGGG            CGGCCCGCT CCA GGCGGCCAG            TTCGTCCGCTTCGTC  47 99
      BP1945 2048545 .. 2048569 + -17.2  -4.98531   GCGCCAATATGAAAA          GCCGCCATGC CTTGT GCATGGCGGC          TTTTTGCTTTGGGCG 100 163
      BP1946 2049255 .. 2049274 +    -5  -4.20696   AAAATACTAGGCGAA            TTAAAGCG TCAA CGCTCTAA             TTTTCGGCTTGGTCG  66 43
      BP1947 NONE
      BP1948 2051839 .. 2051877 +  -8.8  -2.96873   CGTCCGTGTCGCGGG  CGCGCCGTCGCGGGCGG GATGCA TCGT-CGCGACGATGCG   TGATTTCCTAGAGGT  55 54
      BP1949 NONE
      BP1950 NONE
      BP1951 2055500 .. 2055527 +   -12  -3.01924   CTTGACCGCCAGGAC        GGTATCTGTCCC GGTT GGGACAGGCACC         TGTTGCCGGCGGCTC  65 134
        maiA 2060874 .. 2060920 +  -8.6  -3.53224   TGTCGCAGTCGGGGC CG-CAGCTGGACTATGGCCTG GATGTG CAGGCCGAGGACCTGCTGGCG TTTGCGCGCGCGCTG  62 262
      BP1957 NONE
      BP1958 2063229 .. 2063257 +  -2.9  -3.86015   CCACCGCGCGCCGAT        GACCGCGAGTTGG TGC CCAAAGCGAGGAC        TTTGTGGGACAGATA  56 86
      BP1959 2064622 .. 2064645 +    -6  -3.15544   GGTGCGGCGTCCGAT          TATGTGCCGGC CAC GCCGG-ACGTG          TTCATCGCGGTGCGC  51 271
      BP1961 2068253 .. 2068265 +  -5.5  -3.36749   GCGGAATTCCAGTTC                GATGC CGC GCGTC                TTGGTCTTGCCGGTC  49 423
      BP1965 2072090 .. 2072100 +  -8.2  -3.54424   TGGGCCTGCTGCTGA                 GCCG GGG CGGC                 TTTCGCGAGCTGGAC  62 421
      BP1969 2075691 .. 2075716 +  -3.3  -3.61517   TGCGGCTACCGCCGC        TGGC-G-CGCC TGAACC GGCGACGGCCA         TTATTCGCGCGAAAT  49 82
         pgm NONE
         pgi 2078850 .. 2078864 +  -3.4  -3.96051   GCGCGGCATCATCAA               CGAGGC TAC GCCATG               TTTCATCTGTTCTGT  58 131
        srpH 2079896 .. 2079924 + -15.2  -3.53012   GGGCGCAACCATCCC        GCTTGCCCGGCC CCGGC GGCCGGGCGCGC        TTTCCGGAGCAGGCG  81 41
      BP1973 NONE
      BP1974 2081996 .. 2082044 + -18.2  -2.90075   GGTGCTGGCCGAGGT CGTGC-CCTAGGGTGCCTGTCCC TGCG GGGACAGGCACCCTTGCCGCAGG TGTCGTTCCCCGGGC  86 16
      BP1980 2090724 .. 2090752 + -10.1  -3.06915   CAGAACGTTCAGGCC        GCGGGCGCGCCGC ATG GCGGCGTGGTGGC        TTCGGTCGCCTACCT  60 125
      BP1982 2092221 .. 2092240 +  -4.2    -3.889   ATACGGGCATCCCGG            GGTATGGCG GCT CGCCG-GCC            TTTGCTATCCTTGCG  57 62
      BP1983 NONE
      BP1984 NONE
      BP1985 NONE
      BP1986 2098632 .. 2098686 + -15.7  -2.71364   GGGGCGGAGAACGAG TAGGCGG-GGATGCGGTGCCTGTCCC CGTG GGGACAGGCACCGTGCCAACCGTCAA TCGTTGACGAAGTCC  75 23
      BP1990 NONE
      BP1991 NONE
      BP1992 NONE
      BP1993 2105352 .. 2105368 +    -3  -2.78679   CGGGCGAGGGGGCCT              GAGATG CGCGC CATTTC              CTTTCCGTCCCGGCG  40 24
      BP1994 NONE
      BP1995 2106749 .. 2106763 +  -3.5  -3.01791   GTGCGCGGCGGCGAC               GTGCA GGCAG TGCGC               TATTGACGAACAGCT  44 5
      BP1996 NONE
      BP1997 2109553 .. 2109576 + -12.4  -3.16564   CCGCCATCCATGGAA          TTCGGCGCCG CGGG CGGCGGCGAA           TTCATCGCGTCCGAA  69 58
      BP1999 2112298 .. 2112344 + -11.5  -3.14051   CAAATGGATGCTGCT GCGGC-GCATCGCC-AGGCGC CGCGAAT GCGCCGAGGCGGAGCTGCCGC TGTTCATCGACCTGC  66 524
      BP2001 NONE
      BP2003 NONE
      BP2004 2117699 .. 2117735 +  -4.4  -3.04398   CCGAAACGGCCGATG   GCGTGG-CCGATCCG TAACCGGC CGGGTTGGGCCACGG    GTTTTACGAAACCGC  45 9
      BP2005 2118539 .. 2118554 +  -3.2  -3.83318   GTATGGCGGGGCGGG              GCATAG GCGG CTACGC               TTGTATTATTGCCGG  56 74
      BP2006 NONE
      BP2007 2119899 .. 2119925 + -11.5  -3.65351   GGTCCGGCGCCGGTT        CGCCGGCGCCGC GGCC GCGG-GCCGGCA         TTTCCGTCCAGCTCG  75 105
      BP2008 2120511 .. 2120523 +  -2.6  -3.29471   GCTGGGCGAGCCCCC                GGTC CCTTC GGCC                TTCGTATCATGAACG  44 1
      BP2009 2121012 .. 2121031 + -16.4  -3.75629   CCGGGGCAAAAAAAA            CGGGCCGC GCAT GCGGCCCG             TTTCGGTTGCGCCTG  88 95
      BP2013 2125324 .. 2125336 +  -7.7  -2.71144   GCCCTCCAGGCCCGT                GACGT CGA ACGTC                TCGTTGCCCACGATG  49 311
        brfB 2131281 .. 2131306 +  -4.7  -3.06696   GCAATGCTCGCCTGG         CGCAGGAC-TGG GGT TCACGTCCTGCA         TGTCTTGAAACGCAA  45 133
      BP2017 2132316 .. 2132350 +  -7.8  -2.58999   GCGTAAGCCCACTCA     CGCAAGGCCGACTG GATGAAG CGTTCGGCCTTGCC     ATTGGTCTGTGGGCG  48 271
      BP2022 NONE
      BP2023 2138481 .. 2138500 +  -9.2  -2.72344   GCGCGCATGAACAGC            GGCCTGGC CTGC GCCACGCC             TGCTTCGAAATCGGC  52 243
      BP2025 2138977 .. 2138995 +  -4.4  -3.66018   GGGTGAACAGGCCAG             CCAGCCGG TGC CCGACTGA             TTCTTCCCATCCTCC  55 7
      BP2026 NONE
      BP2027 2141054 .. 2141100 +  -7.2  -3.55444   ACAAAGGGGAGCCAG GCGGCGG-TC-CGCCTGCCGGT CGGAA ATCGGCGAGCGTGTTCCGTCGC TTTACGGAATCGGAG  58 339
      BP2028 2141812 .. 2141846 +  -7.8  -2.58999   GCGTAAGCCCACTCA     CGCAAGGCCGACTG GATGAAG CGTTCGGCCTTGCC     ATTGGTCTGTGGGCG  48 262
      BP2031 2145677 .. 2145710 + -15.9  -2.70932   GCGCGCGGCCGCGGC     CGACGTGGCCGGCGC CGGC GCGTCCGCCTCGTCG      TCCTTGAAGCGGCGC  75 93
      BP2039 2158269 .. 2158291 +  -4.7  -2.70932   TGAACGGCCGATGCT           GCAGCAGCG GGTGG CGCAGCTCC           TCGTTGGCGCGGCGC  43 296
      BP2048 2167905 .. 2167944 +  -8.4  -3.60098   AAGCGCCGTGGCAAA  CACAGGAGTCGCCCGCGCG TTG CGCGTGCGCGGC-CATGGG  TTTACGCTAGCGCCT  62 170
      BP2049 2170202 .. 2170215 +  -5.9  -3.82824   GCAGGTCGGCCAGGA               CGGCG TCGA TGCCG                TTCTTGTCGATCGTG  63 408
      BP2054 2174429 .. 2174483 + -11.8  -3.84712   CTATTGACAGTTCAC AGCTAGGATGCCGCCGACCCCGGCGC CAT GCGCCGGGGTCGGCCGTCGCAAATCA TTTCATCTCCAATTG  79 20
      BP2055 2176007 .. 2176019 +  -4.7  -2.71712   GTCGCCGGCCCCGTA                CGCCG GAG CGGCC                CTTTCCCGGGCCGCG  43 145
      BP2056 NONE
      BP2057 2178229 .. 2178248 + -11.4  -4.11692   CGATATGATGGAAGA            CGGTCACC AGTG GGTGGCCG             TTTTCCCAATCGCTC  82 78
      BP2058 2178658 .. 2178673 +    -6  -2.83112   GGCCGCTGAGGCATG              CCGCGG CGAG CGGCGG               TATGATCGATTGCAT  48 32
      BP2059 2179973 .. 2180000 +  -2.5  -3.08679   CTGCGGCGAGGGGGG        GGCGCAGTGGC TACAAT GCCGCGATGCC         TATTCGCTACACCCC  42 87
      BP2060 2180830 .. 2180842 +  -3.3  -3.78793   GGCCGCCGCAAAGCA                GGCTA CCA TCGCC                TTATTCATAATTATG  56 89
      BP2061 NONE
      BP2062 NONE
      BP2063 2184159 .. 2184188 +  -8.5  -2.62983   AGCGCTTCAGGACGG       TGGCGCGCAAGGCC GAC GACCTGGC-CGCCA       TCCTGTACACGTCCG  52 485
      BP2066 2186443 .. 2186466 + -13.8    -4.015   TGAGGGACGAAAGGG          GAGCGGCGCC GGCC GGCGCGGCTC           TTCTTTCATCGCTGG  84 53
      BP2067 2187091 .. 2187110 +  -5.6  -3.32343   GTGAAGTAGGGGTTG            C-GCCGTCC CGC GGCCGGCCG            TTCTAGGGATATCCC  51 32
      BP2068 2188225 .. 2188256 + -20.8  -2.71712   TCAAGTAATCGCGTA      TTCGGCCGGGCGCC GCGC GGCGCCCGGCCGGC       ATTTCCACCGAACAC 100 33
      BP2070 2190244 .. 2190287 + -10.9  -3.14344   GGTTGCGCGCGGACA GGCGCAGGCCG-G-GGCCGGG CAGG CCCAGCAGCACCGCCTGCGCC TTGATCAAGGCGATG  64 257
      BP2072 NONE
      BP2073 NONE
      BP2074 2193452 .. 2193468 +  -2.1  -4.62069   GCGCGCTTTTACCTC              CGTGAGG AAT CCATGCG              TTTTTCGCCTCAGCG  70 266
      BP2075 2194812 .. 2194843 +   -15  -4.26076   GCCAGCAGTCCTAAG      CGGCGCGCGGCGCC CGAC GGCGCCGCGTTCCC       TTTTCGTGAGCATCG  95 27
      BP2076 2198309 .. 2198340 +  -6.5  -3.61398   TGGCGCCGCAGGGCG      C-CACGCCGGCCGA CGAGA TCGGCTGGTGCGAG      TTCTTCCGCGACGCG  56 227
        pdxJ 2200346 .. 2200364 + -11.6  -2.56271   GCGGCCACGCCTGAA             GCAGGGCG GGG CGCCCGGC             GTATTATCATCACGA  61 27
        acpS NONE
        nagZ NONE
        uvrC NONE
        pgsA 2204476 .. 2204486 +  -8.2  -3.85698   GTGGCGGGCTGGTTC                 GCGG CCG CCGC                 TTTCTGGAGACCGCG  68 111
        aceA 2208337 .. 2208358 + -11.5  -6.06723   GTTGCAGGGTGGATT           TGGGGCGTC CTCG GACGCCCCC            TTTTTTTTTGCCGCC 100 85
      BP2086 2209741 .. 2209757 +  -5.1  -3.78034   CCCGGTGGCCAGGGC              GCTGG ATACGTC CCAGC              TTCTTGATGTCGATG  58 494
      BP2091 NONE
      BP2092 NONE
      BP2093 NONE
      BP2094 2216853 .. 2216866 +  -2.4  -4.25658   CACGACGGGAACGCC               TCGT ATGACA ACGA                TTATTTTCATCGCCT  62 43
      BP2095 NONE
      BP2096 2218412 .. 2218427 +  -6.1  -3.20382   CGTCGATCGACTCCT              GCGCT TCGGCC AGCGC               TTCGTAGATCTGGAA  50 100
      BP2102 NONE
      BP2103 2227958 .. 2227968 +  -6.8  -3.54424   TGTATGCATGGTTCA                 TCCG AAC CGGA                 TTTGAGAAACTGGAA  58 60
      BP2104 2229130 .. 2229140 +  -6.8  -3.54424   TGTATGCATGGTTCA                 TCCG AAC CGGA                 TTTGAGAAACTGGAA  58 183
      BP2105 2230561 .. 2230579 +  -6.8  -3.28712   ATGCCTAAGCCATAA             GATGTATT ATA GATACATC             TTATAAACCGCAGGA  54 442
      BP2107 NONE
      BP2108 NONE
      BP2109 2232704 .. 2232720 +  -2.1  -3.08046   CCCAAATCTGCGAAA              ATCCGCC GTT GGCCGAA              CTTTTGCAGTGAGAA  42 60
      BP2110 NONE
      BP2111 2235248 .. 2235275 + -12.8  -5.63517   ACACCAGACGGAAAA        GCCTTGGA-CACG CCA CGTGGTCCAGGGC        TTTTTTGTTTCCGGC 100 205
         gor 2244727 .. 2244745 + -17.4   -5.1971   CACCAGTTTTCTCAT             GGCCGCGC CCA GCGCGGCC             TTTTTGCTTTTTCCT 100 249
     BP2125A 2250224 .. 2250234 +  -2.4  -2.71461   AGCAATCGGCATTGC                 CGCC ACG GGCC                 TCGGTTTCCTATTCT  38 101
      BP2126 NONE
      BP2127 NONE
      BP2128 NONE
      BP2129 2255448 .. 2255494 + -17.2  -3.56821   CAGCGGCGCAGGCCC GTCGCCGCC-GGCCGGCGCGG CGTCCC CTTCGCCGGCCTGGCGCCGGC TTTCCAGGATCTCCT  93 418
      BP2132 NONE
      BP2133 NONE
      BP2134 2259038 .. 2259072 +  -7.8  -2.58999   GCGTAAGCCCACTCA     CGCAAGGCCGACTG GATGAAG CGTTCGGCCTTGCC     ATTGGTCTGTGGGCG  48 213
      BP2137 NONE
      BP2138 NONE
      BP2139 2264499 .. 2264530 +  -6.4  -3.23216   CAGACGCGATTGACG      CGCGCC-GCCTCGGG CCC CTGGTGGCCGGTGCG      TTCGTGCTCGTGCGG  50 480
      BP2141 2265691 .. 2265748 + -21.1  -2.83403   GTTTAATAGCAACAT CCTTCGTCCTTCGAACCGCCGCCCGGC CCAT GCCGGGCGGCGGCCCGGGCGATGGCGG CTTTCCTGGCGGCGC 100 102
      BP2142 2266523 .. 2266549 +   -10   -3.5393   CCAACCGCGATCTGG         TGGCCGCCCTGC TCA GTTGAGCGGCCA         TTTGCGCCGGATCAT  67 6
      BP2143 2268771 .. 2268791 +  -5.3  -3.57144   CGATGGGCCCGGGCA            GCAGCCGCT CGA AGCGGATAC            TTTGCGCGTCCAGGC  54 514
      BP2146 2270182 .. 2270233 + -11.6  -3.14931   CGCGCCCGGCTCAGT C-GGCCGGCG-CGCGCCGCACCG-CG GCGT CGACGATGCG-CTCGGCGCCGGCCAG TTGCTGCGCCATCCC  66 41
      BP2148 2271074 .. 2271105 + -24.6  -2.82759   TACGGAAGGATTCGG      CAGGAGCCTGTCCC CGTC GGGACAGGCTCCTG       TGTCATAGGTATCTT 100 121
      BP2150 2272902 .. 2272920 + -10.2  -3.01712   AGGTCGTAGCGCATC             GCCGCCAG GCG CTCGCGGC             TGTTCAGCGGCAGGA  59 358
      BP2152 2274890 .. 2274905 + -10.4  -2.78384   GCCAGCTCGGGGTCG              TCGCGC AGCC GCGCGA               TATAGTCGGCCACCC  56 498
      BP2156 2277456 .. 2277478 + -11.3  -2.70932   TGGCGCTGTAGCTCA           CCAGCAGGC ACTTG GTCTGCTGG           TAATTCGACAGCGCC  59 148
      BP2158 2281230 .. 2281264 +  -7.8  -2.58999   GCGTAAGCCCACTCA     CGCAAGGCCGACTG GATGAAG CGTTCGGCCTTGCC     ATTGGTCTGTGGGCG  50 191
        bioA 2288151 .. 2288185 +  -7.8  -2.58999   GCGTAAGCCCACTCA     CGCAAGGCCGACTG GATGAAG CGTTCGGCCTTGCC     ATTGGTCTGTGGGCG  48 191
      BP2167 2290049 .. 2290076 +  -5.5  -3.66058   CGCCGCGCCCGCCGC        CGC-CGTGGCGC AACCC GCGCCATGAGCA        TTCTCTATCTGCTGT  57 1
      BP2168 2290596 .. 2290619 +  -7.4  -3.28924   TCGTATTACGTGGTG          CAG-CGCACCT GTC AGGCGCGGCTG          TTCTGCGACAAGCTG  56 408
      BP2170 NONE
      BP2171 NONE
      BP2172 NONE
      BP2173 NONE
      BP2174 NONE
      BP2175 2295674 .. 2295691 +  -3.3   -3.6761   GCGGCCAGGACGAGA             CGCCGTT CTGA AGCGCCG              TGTTTGTTGCGACGC  53 15
      BP2176 NONE
      BP2177 NONE
      BP2178 NONE
      BP2179 2299287 .. 2299314 +  -6.2  -3.01712   GGCCCGGATGGTGGC        GGCCGTC-AGCTG CGC CAGCGCGACGCCC        TGTTCGGGCCCGGCG  48 476
      BP2181 2301423 .. 2301447 +  -4.9  -3.77087   AGAGCCGACTTGTAA          TCGGCCTCG GTGCGTA CGGGGCGGA          TTTCCATGTTCACTC  58 361
      BP2183 2302502 .. 2302519 +  -8.3  -3.67954   GGCGCGGCTGGGGTG             GCGCAGC TTGC GCAGCGC              TTTGGCCTCTATTTG  67 483
        valS 2327311 .. 2327329 + -17.4  -3.15544   TCTGAACGCAAGGGC             CCCCCGGC GCG GCCGGGGG             TTCCTGCCCATGGCA  84 36
      BP2206 2330298 .. 2330308 +  -6.8  -3.54424   TGTATGCATGGTTCA                 TCCG AAC CGGA                 TTTGAGAAACTGGAA  58 60
      BP2207 NONE
      BP2213 2337744 .. 2337774 +  -5.2  -3.14602   TCGCAGCAGGTCAAG       GCGCGCCTGCTCCC CTA GGGAGCGCGTCCGG       TCTTGGTCGACTAGA  49 8
      BP2217 NONE
      BP2218 NONE
      BP2219 NONE
      BP2220 2346396 .. 2346406 +  -6.8  -3.54424   TGTATGCATGGTTCA                 TCCG AAC CGGA                 TTTGAGAAACTGGAA  58 60
      BP2221 2347587 .. 2347601 +  -8.5  -3.35813   TGCCTGGAATAAGGG               GCCGC TCGGC GCGGC               TTCGTTAACCTCGAC  59 202
      BP2225 2353015 .. 2353028 +  -8.1  -3.06261   CGACCTGCGCCGCCA               GCTCG GCTT CGAGC                TGTTCCGCGTTCGCG  52 279
      BP2227 NONE
         alr NONE
      BP2230 NONE
      BP2231 2360788 .. 2360803 +    -6  -3.53811   CGCAGCATGCGGTCC              GCGGCG GTCT CGCCGG               TTTCCACCACGTAAC  57 158
      BP2233 2362930 .. 2362963 +  -2.3  -3.60792   GTAGTCCCCATACGT     CGCGTCGTAAGTTTT ACGG AAGACGTTCAGCGCG      TTGTATCTGAATGCT  48 37
        brpL 2364118 .. 2364128 +  -2.4  -4.07568   CACCACCGCCAGCGT                 GCTG ATG CTGC                 TTTTCCGAACCCGGG  58 448
        bopN NONE
      BP2258 NONE
      BP2259 NONE
      BP2260 NONE
        bcrD NONE
        bscD NONE
        bscE NONE
        bscF 2385730 .. 2385751 + -12.9  -3.01712   TCGCCGCCGACCTAG           ACGCCGCGC GTCA GCGCGGCGA            TATTCGGGGCCGAGG  70 65
      BP2266 2387961 .. 2387973 +  -4.1  -3.55444   AGGCGGTCGCCCGAG                TCGAG GTC TTCGA                TTTCCACGGTCGCGC  51 511
      BP2268 2390916 .. 2390956 +  -3.2  -3.28712   CGTAGCGGTCCAGGT CCT-GTCCG-GTCATGGCGG CGA CCGCCTTCACGTGGCCCAGG TTCTCGGCCACCAGG  47 523
      BP2271 2393802 .. 2393836 +  -7.8  -2.58999   GCGTAAGCCCACTCA     CGCAAGGCCGACTG GATGAAG CGTTCGGCCTTGCC     ATTGGTCTGTGGGCG  48 191
      BP2278 NONE
      BP2279 2401922 .. 2401938 + -15.1  -3.05384   GGCTGCGCCGAGACG              GCCGGCG TGG CGCCGGC              TTCGGTCGGCAGGCC  74 475
      BP2282 2404306 .. 2404325 + -16.4  -4.18018   GTCCGCCAGCGAAAA            CGCGCCCC GCAA GGGGCGCG             TTTTGCATGAGCCAA 100 52
      BP2285 NONE
      BP2286 NONE
      BP2289 NONE
      BP2290 2412545 .. 2412600 +  -5.5  -2.82623   GGTTGGACGCCACCA CCACATCGAACCAGTCCGGGTGCTGCAC GAA GTGC-GCGCACAGGATG-T-CGATGTGG TACTTGTCCCAGCGC  44 400
      BP2293 NONE
      BP2294 NONE
      BP2295 NONE
      BP2296 2420667 .. 2420701 +  -7.8  -2.58999   GCGTAAGCCCACTCA     CGCAAGGCCGACTG GATGAAG CGTTCGGCCTTGCC     ATTGGTCTGTGGGCG  48 191
      BP2298 NONE
      BP2299 NONE
      BP2300 NONE
      BP2301 NONE
      BP2302 NONE
      BP2303 2428009 .. 2428065 +  -3.7  -3.53012   GGCGCGTCACCATGC CGGTGAC-CGGCTCGCCGCGCAGGA AGGCGCGGA TCTTG-GCCGCCAGCTGCGCCACCG TTTCGCGGCGCAGGC  49 65
      BP2305 2430892 .. 2430908 +  -2.1  -3.17051   TATCATGCCTATCAG              GCCCGAT TGC ACCGCGC              TGTTGCTGGTGCCGG  43 498
      BP2308 2434282 .. 2434300 + -17.4  -3.55622   AGCGCAATAACCGTC             CGGGCGGC CAT GCCGCCCG             TTTCCCGGCCTTGCC  89 31
        purD NONE
        hemF NONE
        nadD 2437230 .. 2437242 + -10.5  -3.93489   TCCGCCACATCGACA                CCCGC GCC GCGGG                TTATATTTATCGTTA  77 60
      BP2312 NONE
      BP2313 NONE
         maf 2439207 .. 2439237 +  -7.5  -2.73364   GATACGGCGCCCGCC      GCGCAGCAACGCGC CCAG GC-CGTGGCTGCGG       TGCTTGGCATCGACC  49 472
      BP2316 NONE
      BP2317 2450474 .. 2450493 +  -7.8  -3.67597   ATCTAGCGCATCGGG            CCCGGCATG CAG CG-GCCGGG            TTCTTCAATAGCGCC  63 35
      BP2320 2453798 .. 2453818 + -15.4  -2.57132   CAGGCGCTGGCGCTG            GCCGCCCG ACAGG CGGGCGGC            ATTCTGGCCCACCGG  69 298
        waaF NONE
      BP2323 NONE
      BP2324 2457463 .. 2457501 + -19.7  -3.01712   AGCTGACATCCGCGG  C-GAGGTGTGCCTGTCCC CACT GGGACAGGCACACCGCAG   TGTTGACGGGCGCCG 100 84
      BP2327 2461800 .. 2461839 +    -2  -3.44527   CTCGCGTAGCGGCGC GGGCAGGCT-GCCCGCGG CAGCCA CCA-GGTCGAGCCAGCCC  TTGTCGTAATCGGTG  47 463
      BP2333 2469679 .. 2469714 + -20.4  -2.53015   TGGCACTCTAACCAC    CCGGGTGCCTGTCCCC GCGG GGGGACTGGCACCCGC     TGACTTGGCGCCTGT  95 30
        argA 2475219 .. 2475273 + -13.5  -3.04322   TGGTTTTCATCAAGA AGCTGTAACCAGCCGGCTTGCCGCCG CGCG CGGCGGCAAGCCGGCTAAA-ATGGCC TGTTCGCAACTTACC  70 18
      BP2336 2475600 .. 2475615 + -11.8  -4.90266   TTCGCCTCATCGCAA              CCGGCC GGCA GGCCGG               TTTTTCATTGATGCC 100 53
      BP2337 2477603 .. 2477625 + -12.6  -3.61715   TCTCGATGGCTTCTT           CGCCGCGCGC CAG GCGCTCGGTG           TTCTTGACCCCGGTG  74 122
      BP2342 2483581 .. 2483635 +  -7.2  -3.39327   ATTGAGCGAATCGCC GCCGCGCGCGTAGTACATGTAGAC CACGCCCCC GTC--CATGAACAACGCGCGCCGC TTGTGGGTGTAGCCG  55 480
      BP2352 NONE
      BP2353 2493689 .. 2493699 +  -3.2  -2.63631   TCCCTTCGAGCAACC                 TGGG CTA TCCA                 TCATGTCGCAGTTGA  39 53
      BP2354 2495014 .. 2495024 +  -6.8  -3.54424   TGTATGCATGGTTCA                 TCCG AAC CGGA                 TTTGAGAAACTGGAA  58 60
      BP2355 2496048 .. 2496083 + -14.7  -2.70932   TCTAGTGCATCTCAG   CGCGGCGG-GCAGGCGG CCCG CCGCG-GCGCCGCCGCG    TCGTTCCCGCCCACC  72 45
         mdH 2504369 .. 2504390 + -14.4  -4.07885   CCGGCATTGCCGCCA           CGGGCCCG CGCAGA CGGGCCCG            TTTTGCAGGACCGTC  85 42
        prpC NONE
        acnA NONE
      BP2370 NONE
        prpD NONE
      BP2372 2512699 .. 2512712 +  -3.9  -3.53012   TCACGCTGGTTGTCG               TCAAA CCCT TTTGA                TTTCCGCGCCAGCGA  51 12
      BP2373 2514147 .. 2514158 +  -7.2  -3.28712   AAGCGCCGGCCCGCG                CGCC ACGC GGCG                 TTGTAAAAGCGCCGC  54 39
      BP2374 2514600 .. 2514618 +  -7.4  -5.75342   AAGCCCCTTTTAAGA             CCCGCT CTAAACC AGCGGG             TTTTTTTTGGCCGGG 100 96
      BP2376 2516143 .. 2516163 +  -8.3  -3.09492   AATAACCCTTATACG            TCCCCGT TAGGGAT ACGGGGA            TGTTGCAGTTCACGG  56 39
      BP2377 NONE
      BP2378 NONE
      BP2379 NONE
      BP2380 2520681 .. 2520697 +  -7.9  -2.84325   ACAGGCCGGACTTGT              CCACGCC GAA GGCCTGG              TCGTATTTGCCGGGC  52 449
      BP2384 2524171 .. 2524204 + -27.5  -3.16742   CGGAAGACAGCGGTT     TCCGGCCGGGCCGCG ATGC CGCGGCCTGGCCGGA      TTACTGACCATTAAC 100 487
      BP2403 2544599 .. 2544645 + -16.5  -5.00884   CGGCATGTAAGCGCG GGCGCGCACGTGGGCGCC-GGCA GGA TACCAGGCGCCCTCGCG-GCGCC TTTTTTCCAGACCGT 100 31
      BP2404 NONE
      BP2405 NONE
      BP2406 2547327 .. 2547345 +  -8.8  -3.45849   GATGCCGTCCAGGCC             CGCGGC CAGCCGC GCCGCG             TTGTCGTGGTCTAGC  61 273
      BP2413 2555919 .. 2555936 + -14.1  -4.41494   AAGGCCCAAGCAAAA             GCGCCCC GTCC GGGGCGC              TTTTGCTTGGGCCTC 100 61
      BP2415 2557588 .. 2557617 +  -8.5  -3.05596   GACAGTTCACAACTA       GCCGTTCA-GGCCG GCC CGGCCCTGCACCGC       TTCGCTGACCACCTG  55 25
      BP2419 NONE
        pepA NONE
      BP2422 2565615 .. 2565642 + -18.4  -2.71924   CATGACCTGAGCCGC        GCGGGCGAGGCC TGAC GGACTCGCCCGC         CTTTCCGGGAGGCTG  87 11
      BP2423 2565978 .. 2565997 +  -2.7  -3.63266   ATGCGCAACGTACGG            CCCGGCT GAACAG GGCCCGG             TTTCCGATGGATTTT  53 17
      BP2424 2566820 .. 2566838 + -14.6  -5.78622   CTGCGCAGCGAAAAA             GGCTTGCC AAC GGCAAGCC             TTTTTTTTCGCCTCC 100 50
      BP2425 2567929 .. 2567951 +  -5.5  -3.83026   AGGCGGCCAACCCAT          GACCCGCACC AGCC GG-GCGGATC           TTTCATGTGCCGCGG  60 24
      BP2426 2569042 .. 2569052 +  -6.8  -3.54424   TGTATGCATGGTTCA                 TCCG AAC CGGA                 TTTGAGAAACTGGAA  58 171
         maf NONE
      BP2448 NONE
      BP2449 2590221 .. 2590266 + -13.1  -2.71712   TGACGGAGAAGCACC AGGCCG-CGCGCGACATGGTGC TGC GCGCCCTGCCGCGCGGCGGCGG CTTTCGCGAAGACGA  67 217
        alcA NONE
        alcB NONE
        alcC NONE
        alcD NONE
        alcE NONE
        alcR 2604766 .. 2604784 + -13.8  -2.61264   TCATCATGGAAGGCC             GCTGCCCG CTC CGGGCGGC             CTTGTCCATGGAGCC  69 111
         bcr 2606021 .. 2606038 +  -7.7  -4.18197   GCCAAGGTCCAGGCA             CGCTGAA CATC TTCGGCG              TTTTCCATACGCACT  74 20
        fauA 2608423 .. 2608448 +  -4.7  -5.29846   AAATACCCAGGAAAC         CCCTGTAGA ACCGAGCG TCTGCGGGG          TTTTTCTTTCGGGTT  93 107
         mar 2609355 .. 2609366 +  -3.6  -3.12668   CAGGCGCCGACGCCG                GCGT AAAT GCGC                 TTGGGTCTCCAGATG  45 85
      BP2465 2610608 .. 2610645 +  -9.8  -3.05384   CTGGCGCATAACGGC   CCGCGGGCCGGTCAGCC TTCCT GGCTGA-TGACCGGCGG   TTCGATCCAGAAAAA  60 30
      BP2467 2611517 .. 2611554 + -10.5  -2.59742   AAATTTGCCGCAACG   CAGCAAACGCCGGC-GTC CCG GACTGCGGGCGGTTGCGG   ATTGTCGCCATTGCG  57 153
       vrg-6 2612007 .. 2612026 + -10.6  -5.40072   GCAAATCAATGAAAA            AGCCGCCC GGAT GGGCGGCC             TTTTTTTGCGGCACG 100 53
        trxB NONE
      BP2475 NONE
      BP2476 2620585 .. 2620595 +  -6.8  -3.54424   TGTATGCATGGTTCA                 TCCG AAC CGGA                 TTTGAGAAACTGGAA  58 77
      BP2477 NONE
        kdpA NONE
        kdpB NONE
        kdpC 2629292 .. 2629312 +  -6.7   -2.8655   CCTGGCGCTGGACCG            CCTGCGCTG AAG CGGCGCGCG            TATAGTATGCGTGCC  50 16
        kdpD NONE
        kdpE 2632996 .. 2633030 +  -7.8  -2.58999   GCGTAAGCCCACTCA     CGCAAGGCCGACTG GATGAAG CGTTCGGCCTTGCC     ATTGGTCTGTGGGCG  48 203
      BP2489 2638491 .. 2638519 +  -5.8  -3.33261   TCTTGCGCACGTTGG        CCGTGGCCGCGC TGCCC GCGGCGCCACGC        TTGTAGGCCTTGAGC  52 186
      BP2492 2640279 .. 2640292 +  -9.5  -2.75183   TCCTTATCATGCCTC               GGCGC TGTC GCGCC                TCATTGACTGCCACT  55 87
      BP2493 NONE
      BP2494 2642514 .. 2642539 +  -7.5  -3.16881   GCACGAACCCCAGCT         TGCGGTGCAGCG CGA CGCTGC-CGGCG         TTGGTGGCGTCGATC  53 148
      BP2497 2646504 .. 2646533 + -22.3  -2.62616   GACATCCGCGACAGA       GTGTGCCTGTCCC CGCT GGGACAGGCACAC        TGCTCTACGCCATGA 100 97
        ppnK NONE
      BP2506 2656552 .. 2656592 +  -2.3  -4.75776   ATTTACGAAAAATGT  CAAGGATCTTCAGGCGGGG AAA CGTCGCCTTCAGGCCCATG  TTTTTCAGTTCGCTT  76 453
        omlA NONE
        dapB 2658365 .. 2658377 +  -4.7  -3.29144   TTGATCGATCAGCCA                GCCGG CGG CCAGC                TTGTAGCGGCCATCG  49 263
      BP2519 2670081 .. 2670096 +  -3.2  -3.40403   CGCGACGCTATTCTC              GACTTC CCAC GAAGCC               TTGTCCTGCGAAGGG  48 53
      BP2520 NONE
      BP2521 2672590 .. 2672605 +    -4  -3.90588   CGCGCAGCGATACCC              CTTC-GG ATT CCAGAAG              TTTCATTACCCCATA  58 426
        metR 2697714 .. 2697746 +  -8.9  -4.07568   CCCGCCAGGAAGCGG      GCCTGCCGCGCGTAC GCG GCGCGGTCGGCGGGC      TTTTCGCCAAAGCGC  72 179
      BP2547 2700304 .. 2700354 +  -7.2   -4.0162   CCGAGTTTCGCGCCG CCGCAGCGCTCGCTGCTGGGCGAG ATC CTCGACTGGATGCTGGCGCCGCTG TTTCTCCTGTGGCCC  66 105
      BP2548 2701734 .. 2701749 +    -4  -3.71917   CCGGGCTGGTACGCG              CGATAG TTAC CTATTG               TTTCAAATTTAAGAT  54 61
      BP2549 2703582 .. 2703610 + -10.9  -4.60041   TGATAACCATCCCCC        GCCGGGTTGGACC GCT GCGCCAATCCGGC        TTTTTCAAGCTCCCT 100 38
      BP2558 2712398 .. 2712411 +  -9.5  -2.70932   CGAAGCCCTCTCCTA               GGCCC GCGC GGGCC                TGATTGCACAAGAAG  55 25
      BP2559 2713940 .. 2713962 + -19.2  -5.53288   TGCGTGCCCCGTACG           GGCCCGACAC GAT GTGTCGGGCC           TTTTTTTGCCTTGCG 100 243
        rdgC 2715652 .. 2715677 +  -6.7  -4.68724   GTAAATGACGTCCGC         GCCCGCCAGGCC CTC GGCCAG-CGTGC         TTTTCTGTTCGATCA  82 434
      BP2566 2718700 .. 2718747 + -21.2  -4.15788   CGATCCAGCGCCAGT GCGGCTGAGCATGCCGGCGGGC GCCT GCCGGCCGCCTTGCTCAGCCCC TTTCTTGAGCACGTT 100 18
      BP2570 2723229 .. 2723239 +  -6.8  -3.03159   AGCCCAATCAATGAC                 CGCT CGC AGCG                 TCTTGGGCGCGTTCG  51 121
         dut 2730644 .. 2730678 +  -7.8  -2.58999   GCGTAAGCCCACTCA     CGCAAGGCCGACTG GATGAAG CGTTCGGCCTTGCC     ATTGGTCTGTGGGCG  48 191
      BP2580 2733028 .. 2733040 +  -3.4   -4.2349   CTGGACAAGTCCTTG                TTCC AGCGA GGAA                TTTTCGATCTGCGCG  63 69
      BP2582 2734431 .. 2734465 +  -2.1     -3.94   ATTGACAGTTCACAC    CTAG-CGTCC-ATGCCA GCT TGGCGTAGGACGTCCCG    TTGTTTACGGCTTGC  56 22
      BP2586 2737984 .. 2738018 +  -7.8  -2.58999   GCGTAAGCCCACTCA     CGCAAGGCCGACTG GATGAAG CGTTCGGCCTTGCC     ATTGGTCTGTGGGCG  48 191
      BP2599 NONE
      BP2604 2756652 .. 2756696 +    -7  -3.67792   ACTGCTGGGCGCGCG CCACGCGCTCGGCATTCAGCC ACTT GG-TGACGGTCGTGCCCGTGG TTTCCCTGAATCTAC  64 358
      BP2606 2758702 .. 2758749 +  -8.4  -2.55544   AGGTCATCAGCAGCG CCATCGGCGTCACC-GTGACCTG GCC CAGCGCATAGTTGAAGCCGATGG TCACTTCCGTGATGA  51 224
      BP2610 2764431 .. 2764446 +  -3.9  -3.54424   GCTGGCGAGCGGCCC              CGGCC CGGTCA GGCTG               TTTCCGGCGCTCACC  51 379
      BP2621 2775939 .. 2775952 +  -4.5  -3.54459   CGGTGGCAGGCCGTC               GCCAGG ATT CC-GGC               TTTGCGACGACTTGG  52 57
      BP2626 2781961 .. 2781982 +  -2.9  -2.65264   AGGCGGTAGGTGGCG           GCGAGCCAGT ACG AC-GGCATGC           TGCTGTGCGTGGTCG  39 47
         lrp 2792808 .. 2792825 +  -4.1  -4.31943   TCCCGCCGCCCGCCA             TGAACCG GGGA CGCTTCA              TCTTTTTTCTGTACC  68 42
      BP2636 2793604 .. 2793627 + -16.7   -3.0806   CCGGGCCCGCGCGCC          GGCGGCGCG GATCGG CGCGCCGCC           TCTTGCGGATTTCGC  81 48
      BP2637 2794914 .. 2794924 +  -2.4   -4.4078   CATACGCGATGGTCT                 GGCC CTG GGGC                 TTTTCGTTGGCCAGC  68 83
        glpR 2801792 .. 2801815 +  -2.2  -4.07568   CGGCAGGCGCCGCCG          CGGCCTGAGC GCCT GCCCAGCCCC           TTTTCCCGCCCCGAA  58 18
      BP2644 NONE
      BP2645 2804508 .. 2804533 + -13.3  -2.57132   CCTGGCGATCCTGCA         CGATGTGCCGC GTCA GCGGCGTATCG          ATTATCCCGGGCGCC  67 269
      BP2651 NONE
      BP2652 2810898 .. 2810935 +  -2.5  -4.58395   CGGCACGAGGCCGCG   GCCG-TCAATTCGCGCGG ATC CCGCGCTCGTCGATCAGC   TTTTTCCAGCGTGCG  70 112
      BP2655 2814075 .. 2814117 +  -3.9  -3.84406   GGCCGAATTAGCGCG CG-CCCGCCAGCCTGCCTGG CCGG CCAGCCAGGGGCGCGGATCG TTGTTGTCATAGCGG  58 339
      BP2659 2816173 .. 2816195 +  -4.8  -3.64703   CCATGACTGTCCGTC           CCATCGCG GGAGATG CGCGATGA           TTTCCGTCACCCGCC  55 35
      BP2660 2816876 .. 2816900 +  -7.8  -3.31792   CTTGGCGCCCTGCCC         CA-CCAGGCGC TTGA GCGCCGGGATG          TTGTGGGCGTCGTAC  55 266
      BP2663 NONE
      BP2664 2820139 .. 2820156 + -11.3   -4.1822   GCGCTCCAAGGCGGT             GTACCGC CTGG GCGGTAC              TTTCTTCGGCTCGGC  89 192
      BP2666 2822465 .. 2822492 +  -5.5  -2.53263   TGCACGCGGCCCTGC        CCGGCGGTCGAC ACCAG GTCGG-CGCCGA        TCAATTGCGCATCGC  42 428
      BP2669 NONE
      BP2670 NONE
      BP2671 2837374 .. 2837400 + -17.3  -4.91852   AACCCTCCAACCCAA         CGGACGCCGGC CAAAA GCTGGCGTCCG         TTTCTTTTTCCTCCC 100 95
      BP2672 2838618 .. 2838632 + -11.4  -2.91274   TAGCGGTCAATGAAG               GGCTGC AAG GCAGCC               TGTCGTTCGGCTGAG  61 128
        fimX 2840404 .. 2840450 + -12.1  -3.35679   GCAACGCCGGCCATG GCGGCCGGCGTTGCGCCCTGCG AACC CGCCGCGATCAGCG-CGGCCGC TTGTCGATGACGCGC  73 45
        paaX 2851141 .. 2851166 +  -4.6  -3.62597   GCGCCTGCAGCAGCG         TGGCCGCCAC CAGCGC GTCGCCGCCA          TTGTTGCCCGGTCCG  54 497
      BP2688 NONE
      BP2689 2854146 .. 2854170 +  -4.3  -3.78419   GTCCCCACGAGGACA         GGCACCTGCCG ACTCC CGG--GGTGCC         TTGTATCTTTCCTCC  58 56
      BP2694 2860638 .. 2860690 +  -7.4  -3.36054   GGGCAAGACCACCGC GTGCGGCCTGCTGGCGCAGGCC GACCCGCAG GGCCTGCACCTGCCGTCCGACC TGTTCTATGGCTTTC  59 151
      BP2698 2864475 .. 2864502 + -11.2  -3.77119   CGCGCGCGGCGTGAT        GCGGGGCCCGGGC GGG GCCTG-GCGCCGC        TTGTATTCGTTGATG  74 501
        argH 2868978 .. 2868995 +  -9.8  -4.65895   CGCTCCATGTAAAAA             CCCGGC CTGCGC GCCGGG              TTTTTACATGCCGCG  93 49
      BP2705 2871887 .. 2871897 +  -8.2  -2.80622   CCGCGATTTCCGGCC                 GCGC GCC GCGC                 TATGATCGACTATCT  52 10
        moaA 2873357 .. 2873367 +  -4.6  -3.05384   TCCTCGCGGCTGTCC                 TGGC GTG GCCG                 TTCGGTGCGCAGCGG  46 372
      BP2712 NONE
      BP2713 2880579 .. 2880597 + -13.8  -3.05463   TCGGCCAGCACGGCC             TGGCGGCG TAG CGCCGCCG             TTCAGTCGGCGGGCT  72 15
      BP2715 2881798 .. 2881828 + -11.7  -4.07568   CTTACGTAGTTGCTG       TATGCCGCGGGCC ATCGA GGCCCGCGGCCCG       TTTTGCCGCAAGCGG  82 43
      BP2716 2883290 .. 2883325 + -13.2  -3.00298   AGCGACTGCCGCGGC    AAAGGGAGCCTGTCCC CGCT GGGACAGGCTCCCGGG     TATGTAGTTACCACG  70 57
      BP2719 NONE
      BP2720 2886938 .. 2886956 + -17.4   -5.1971   CACCAGTTTTCTCAT             GGCCGCGC CCA GCGCGGCC             TTTTTGCTTTTTCCT 100 297
      BP2723 2890953 .. 2890963 +  -6.8  -3.54424   TGTATGCATGGTTCA                 TCCG AAC CGGA                 TTTGAGAAACTGGAA  58 60
      BP2724 2892071 .. 2892085 +  -2.7  -3.57144   CTTGCTCGGTCATGT               AGGCC GACAG GGCCA               TTTCCAGCTGCAGGG  50 129
      BP2732 2900162 .. 2900196 +  -7.8  -2.58999   GCGTAAGCCCACTCA     CGCAAGGCCGACTG GATGAAG CGTTCGGCCTTGCC     ATTGGTCTGTGGGCG  48 191
      BP2736 2904272 .. 2904282 +  -6.8  -3.40878   CGCGCTGTCGGGCAC                 GCTC ACC GAGC                 TCTTGTTCGCCTCGT  56 335
      BP2742 2910618 .. 2910638 +  -8.1  -2.62263   GATCGTGCAGCATCT            CGCGGGCCG GGC CGGACAGCG            TGATCTCGCCCGACT  48 139
      BP2757 2935037 .. 2935057 + -15.4  -5.13343   GTCGTTATTATTTGA            GGCGGGGC TGCAT GCCCCGCC            TTTTATTTTGCATTG 100 92
      BP2758 2935639 .. 2935654 + -10.4  -4.62069   CCAGAACGCAAAAAA              GGAGCC CTAA GGCTCC               TTTTTGCCATGCCGG  93 81
      BP2764 NONE
      BP2765 NONE
      BP2766 2944038 .. 2944064 +   -15  -3.60865   ACCCTGACCCGGCCG         CGCCGGCGCCGC CCC GCGCAGCCGGCG         TTCTGCTTTAGAATC  81 34
      BP2767 NONE
      BP2768 2945130 .. 2945146 +  -2.1  -2.64099   AAACAAACCCATCAG              GAGCCCC CAT GCGTCTC              ATTCTGCTCGGACCG  38 108
         adk 2945800 .. 2945858 + -13.8  -3.39895   GCAGAGCTAAACCGC GCCGCG-AGGCCGCCGCGCCGCCCGCGCA GGGG TGCGCGGCCG-CGCG-CGCCCTGCCCGCC TTCATTGCTAGCCAA  77 31
      BP2770 2946655 .. 2946683 + -18.2  -2.84602   AGTAATCCCTCCCCC        CGACGTGCCGGC TCGAT GCCGGCACGTTG        CTTTGGTACCCTGGC  86 36
      BP2771 2948311 .. 2948343 +   -12  -4.20516   AATAGTGAAAATCAC      AACAAAGACCGGCC CTTAC GGCCGGTCTTTGCA      TTTATTGGATCGACA  91 65
      BP2772 2949525 .. 2949548 +  -6.8  -3.58037   GGGCTTGCAATCCCC          GTCGGAC-TTG ATA CAATGTCTGAC          TTTGCCGAATTCATA  58 74
        rpst 2949884 .. 2949901 + -11.3  -5.45802   TACGGCAAGCAGAAA             GGATGCC CGCG GGCATCC              TTTTTGTTTTGGCGC 100 69
      BP2776 2952592 .. 2952602 +  -2.4   -3.7941   AGCCGATATTGCCGT                 TGGC GCC GCCC                 TTGTTCTCCACGATG  54 342
      BP2786 NONE
      BP2787 2962442 .. 2962454 +  -3.3  -3.07233   AAGCCGCCAAGAGCA                TCGGC TAA GCCTA                TATTGCCCATTGTCA  42 18
      BP2788 2964227 .. 2964246 + -13.6  -5.40072   CCACCCATGCCGGAA            GAAGGCCC TGCG GGGCCTTC             TTTTTTTGCCCGGCG 100 44
      BP2789 NONE
      BP2790 2966772 .. 2966802 + -11.1  -3.06183   CCAGCTGCCCGCACT      G-GCGCGCCAGGCGC CGC GCG-CGGGCGCGCAC      TTCCATCGAGCTGAG  62 459
      BP2802 2976667 .. 2976685 +  -5.8  -3.14931   CCTTGCCCGGGCCCG             GCGCTGCC ATC GGCCACGC             TTGCTAACGCCTCGA  49 98
      BP2803 2977859 .. 2977898 + -10.1   -4.7497   CCGATTTTTCTTCGC  GCCAGAACGGCATGAG CGACACGAC CTCA-GCCGTCCTGGC  TTTTTCATCCGTGCG 100 109
      BP2804 2979240 .. 2979274 +  -7.8  -2.58999   GCGTAAGCCCACTCA     CGCAAGGCCGACTG GATGAAG CGTTCGGCCTTGCC     ATTGGTCTGTGGGCG  50 191
      BP2809 2984604 .. 2984622 +   -11  -3.55444   ATTTCGCCCATGCGG             CGCTCGAT CAG GTCGAGCG             TTTCCAGCGTGAAGG  71 424
        fadD 2987334 .. 2987368 +  -7.8  -2.58999   GCGTAAGCCCACTCA     CGCAAGGCCGACTG GATGAAG CGTTCGGCCTTGCC     ATTGGTCTGTGGGCG  48 191
      BP2815 2993672 .. 2993713 + -26.8  -3.54903   GGCGCGTTCCCTTCC GACCCGATGCGTCGCCGGC CCGTT GCCGGC-ACGCATCGGGTC TTATCCATTTTATAT 100 62
      BP2816 NONE
      BP2817 2995497 .. 2995512 +  -3.3  -4.28548   GCATGTCGCACCGCT              GAATC CCGCAC GATTC               TTTTCATCACTCCGT  63 24
      BP2818 2996386 .. 2996411 + -20.5  -4.56597   CCGGGCCTGCATCCC         GCCAAGCCGCC CTCG GGCGGCTTGGC          TTTTTCACCCGGCCG 100 68
      BP2819 2997818 .. 2997830 +  -3.3  -4.11216   ACCTATTGACAGTTC                ACAGC TAA GCTGG                TTTTCCGAGTCGCGC  59 18
      BP2820 2999031 .. 2999048 +  -5.5  -3.29144   CTGGCCGACGCCACG             CGACTCT ACGA AGAGGCG              TTCTGACGCCGCTGG  51 2
      BP2827 3005039 .. 3005056 +  -5.5  -3.15544   CATTAGATCGAGTTG             CC-GCTGG TGG CCGGCCGG             TTGCTGGGGCTGGAC  49 490
      BP2830 3006814 .. 3006851 +  -6.2  -2.80699   GATAATTAACCGATT  CC-CGCT-TCCGGCCGCG ATGG CGTGGCTGGTCGGCGCGG   TGCTATTCGTTCCGA  47 32
      BP2831 NONE
      BP2832 3009009 .. 3009048 +  -6.5  -3.17075   GATGCGCAAGGCGCA GG-CGTGCGATGGCCTGTA TTCG TAC-GGCCATGTCACGGCC  TTGCCTTACGAGCCG  51 275
      BP2835 NONE
      BP2836 3013159 .. 3013185 + -10.9  -4.52857   GGCCGCGACGGCTGG        CGCGCCAGGACG AGGC TGTCCTGGC-CG         TTTTCTATGACACGT  95 46
      BP2837 NONE
      BP2838 3014838 .. 3014863 +  -5.4  -3.34398   CGTAAGGCAGTATTG         CCGGCTGTATC CCGAT GGTGC-GCCGG         TCTTTGCGCCCGCGC  51 57
      BP2839 3017368 .. 3017417 +  -5.6  -3.05384   ACCATCAGGCAGCCG GGCG-GCTTGCCGTTCAGCGTGCA GGTC TGCGCGCCGGCCAGCA-GCATGCC TTCGATGGCGGCGCG  46 334
      BP2841 3018728 .. 3018757 + -17.3   -5.0925   CACCATGATTTGTAA       GGCCGTTAGTGAT AGTA GTCACTAACGGCC        TTTTTGCTTTTCGGC 100 228
      BP2848 3025611 .. 3025627 +  -5.8  -3.05596   GAATACGTGATCAGC             GGCGCGG CCGG CC-CGCC              TTCGCTCAGGGCATG  48 332
        panB 3027400 .. 3027415 +  -3.2  -4.07568   TCCTGCAAACCCGCT              CCC-GCG CGC CGTAGGG              TTTTCGCCACAGGCA  59 253
      BP2851 3029025 .. 3029059 +  -7.8  -2.58999   GCGTAAGCCCACTCA     CGCAAGGCCGACTG GATGAAG CGTTCGGCCTTGCC     ATTGGTCTGTGGGCG  48 256
      BP2857 3034929 .. 3034960 +    -8  -3.33261   AGCCGCGCGCCAGCA      CGCTGGCGATGGC GTCAGCG GCCACCGCCA-CG      TTGTCGCGGTTCAGG  56 60
      BP2863 NONE
      BP2864 NONE
      BP2865 3043687 .. 3043707 +  -8.9  -3.46602   TTGTACCGAGTAACC            TTGCGCGGG CCG CCTGCGCCA            TTGTGATGTCCACGG  60 84
      BP2867 NONE
      BP2868 3046613 .. 3046635 +  -6.9  -3.35679   AGGCATCGACCAGCA           GGCCCTGGT AACGC GCCACGGCC           TTGTGCGTCACGCCG  52 304
      BP2870 NONE
      BP2871 3049790 .. 3049812 +  -5.4   -3.7941   ACGAGCTGACGTCGT           GCAGGTCGGC GAT GCGGATCAGC           TTCTTGTAGACCGTG  58 115
        ribE 3052673 .. 3052703 +  -6.8  -3.39784   TGGCGCACCAGGCTG      GGGCCGAGCGTGC CGGGAT GC-TGCTCGGCCA       TGTTCTTCAGGCTCC  55 431
      BP2878 3057180 .. 3057222 + -10.5  -3.56092   GGCAGCGTGAGCGCC GCGGCGGCCTGCGCGATGGT CATG GCCACCAT-CAGGTCGCCGC TTTGCGCGATGCTCC  67 412
      BP2882 3060280 .. 3060318 +  -9.6  -3.33696   CGGATCGGCGATGCC G-CCGACCGCGCGCACCGG CATG CCGGTGCG-GCGG-CGCAC  TTGCTTGGCCAGGCC  61 213
      BP2884 3061530 .. 3061550 +  -2.4  -2.59267   GCCCAGCGTCGAGAT            CAGCACGA CGTAA TCGGGCAG            CTTGGTGTCCTTGCC  38 163
      BP2887 NONE
      BP2888 3064896 .. 3064911 + -10.4  -5.86332   ACGAACGAAAAAAAA              CCGGTC GCGC GACCGG               TTTTTTTTGCCTTGC 100 58
      BP2891 3067640 .. 3067659 +   -15   -4.8622   GCGTGCAATGAAAAA            GGCGGCTC GCAT GAGCCGCC             TTTTTCATTGCCGGC 100 49
      BP2895 NONE
      BP2896 3072827 .. 3072855 + -14.6  -5.40072   GCCCGCCATGCAGCC       GCCCCGTTGGACG ACCA CG-CCAGCGGGGC        TTTTTTTCGCCGGCC 100 78
       pntaA 3074353 .. 3074381 +  -5.2  -3.36569   GCGCACCATGGGCGT       CGTCG-CCGTCGC CCTG GCGGCGGTCAATG        TATTTGGCGGCTTCC  53 231
        bfeA 3079325 .. 3079335 +  -6.8  -3.31144   CCTATTACGCCACGG                 CGAC GGT GTCG                 TTCTGACCATGGCGA  54 9
      BP2902 3080719 .. 3080735 +    -5  -3.15544   ACTCCTTCACCATGG              CGCCGC AACCC GAGGCG              TTCATGACGATGGCC  47 489
        fhaL 3098953 .. 3098990 + -16.4  -3.61398   GCGAGGCGGCCTTGA   TGGCATCGACGGCGAT CTTCAC ATTGCCGTCGGTGCCG    TTCTTGAAACCGACA  85 523
        bph3 3102628 .. 3102649 + -18.7  -5.06414   TTCGTCCCGGAATGC           CGGCGCGCC TCAA GGCGCGCCG            TTTTTATTGCGCCAC 100 49
      BP2917 3106867 .. 3106883 +  -5.7   -3.4277   GCTGGTACATGAACC              CGTGGTC CTT GGCCTCG              TTGTAGGTCTTGCCT  55 128
      BP2920 3109680 .. 3109701 +  -3.6  -4.11216   CGGATCGTCGTAGAC           GACGC-GCC ATACC GGCAGCGGC           TTTTCCACGTGGCCC  63 280
      BP2924 NONE
      BP2925 NONE
      BP2926 NONE
      BP2927 3116712 .. 3116731 +  -2.8  -3.23216   TTCAGCGTCGTCGAC            GCCAT-GCC CGA GGCTATGCC            TTGCTCGTGGTGCGC  43 280
      BP2929 3118450 .. 3118471 + -18.7  -3.28712   CGCCACAAACGACAA           CCCCCCGGG CAAG CCCGGGGGG            TTGTCGGCGAACCAA  93 70
      BP2940 3129818 .. 3129829 +  -5.8  -3.01712   GGGTACGGAAGCGGC                TGGC GATG GCCA                 TCTTGGCGCGCGGCC  48 303
      BP2942 3132126 .. 3132136 +  -4.6   -4.0371   AGGTCCACCATGGCC                 GGCG CCG TGCC                 TTTGTATGGAACATG  63 455
      BP2946 3134651 .. 3134661 +  -6.8  -3.54424   TGTATGCATGGTTCA                 TCCG AAC CGGA                 TTTGAGAAACTGGAA  58 81
      BP2947 3135781 .. 3135809 +  -5.3  -3.87373   GCACATTTGGACAAT       TCATTGCGCCCG CCATGA TGGGCGC-ATGG        TTTATCCGCGCTGTC  60 141
      BP2949 3138027 .. 3138041 +  -3.5  -3.72576   GCGCGCAGGGCCGCT               TCGAC CTGAT GTCGG               TTTGCTCGGGCGCGC  54 348
      BP2955 3143984 .. 3143998 +  -3.5  -3.94746   GAATGTGCCGGAGGG              CGC-GC ACGC GCAGCG               TTTGCTTGAATCTCA  59 63
      BP2956 NONE
      BP2957 3146836 .. 3146850 +  -4.2  -3.14931   GTCGAGCACGGTGTC               GTCGTC GTT GACCAC               TTCATCGAACGTGAA  45 266
      BP2965 NONE
      BP2966 3154545 .. 3154556 +  -5.8  -3.78022   CTTCAGTAGCGGTCC                CAGG CCTT CCTG                 TTTCATCCCTCTACC  60 183
      BP2969 NONE
      BP2970 NONE
      BP2971 3158141 .. 3158156 +  -8.2  -3.53444   AGCCGCCGCGCCTCG              GCGTGG ATAT CCGCGC               TTTCGAACGCGGTGA  61 167
      BP2975 3162513 .. 3162523 +  -6.8  -3.54424   TGTATGCATGGTTCA                 TCCG AAC CGGA                 TTTGAGAAACTGGAA  58 60
      BP2976 3163629 .. 3163665 +  -5.1  -3.02144   CGTCATCAGTGTCAG    CATCGGCCGGTTGGT CGACAGC ACCAGCCCGTCTATG    TATTCCAGCCCCTGC  46 127
        gltX 3167726 .. 3167754 +  -4.4   -3.2614   AGGCCACCGCGGTGC       CGCG-CGCGGCCG GCAC CATCTGCGTCGCG        TTGGTCTGCAAGGTG  47 226
        nrdA NONE
        nrdB 3178139 .. 3178190 + -18.2  -2.83677   AGGCCGCCTATCGGC GCCATTTGAAATGGCTCGCGCCGAC GAG GTTG-CGGGGGCCATATCAAATGGC TGTGCTGAATTCATT  86 141
        bpH1 3178900 .. 3178922 + -20.6  -4.65895   TTAGCAGCACCTTAA           GCCGCCTGGC TCC GCCAGGCGGC           TTTTTCCGTCCCGCG 100 57
      BP2986 3179847 .. 3179884 + -12.5  -2.64155   GCAGCACGGCGCAGG   CGCCGCCCGCCACGCCC GGCA GGGCATGCAGGGCCGCG    TCGATTTCCGCCAGC  62 290
         mpl NONE
      BP3001 3192746 .. 3192761 +  -2.4  -2.64354   GGGGCGCTCCTGACG              CCGCCG CGCC CGATGG               ATTCTCACTATGTAC  38 72
      BP3002 3194690 .. 3194709 +  -2.7  -2.76468   CGCCCTAAAATGCAC            GGGTGCG ACGCTC CGCTTCC             TCCTCTTCGATCCTG  40 61
      BP3003 NONE
        aroE 3196486 .. 3196496 +  -6.8  -3.54424   TGTATGCATGGTTCA                 TCCG AAC CGGA                 TTTGAGAAACTGGAA  58 60
      BP3005 NONE
      BP3006 3198406 .. 3198429 +  -5.2  -3.28712   CAGCATCCGCCACGG          TCCAGGCC GAACACCA GGCCCGGA           TTGTCGGGCGAGCCG  49 374
      BP3011 3202422 .. 3202443 +  -9.3   -4.1891   GTCGCTCAGGCGCTT           GTCGCCGGC CACC GCCAGCGGC            TTTATCTTGCCGGCC  75 332
      BP3016 3208749 .. 3208777 +  -8.7  -3.51032   GCGGCTTGCCCAGCA        GATACAGGTCGCC GAT GGCGTCCAGGATC        TTGTGCTTCACGAAT  61 307
      BP3034 3229904 .. 3229914 +  -4.6  -3.30771   CGCCGCCCGTGAAAA                 TCGC ATT GCGG                 TTGTAGAGCATGTGC  49 481
      BP3037 3232203 .. 3232215 +  -7.7  -2.54523   GATCGGGCCAAAGGG                CGTAC GGC GTACG                TCCCTTCCCGTCTCA  50 43
        bllY 3241393 .. 3241413 +   -14  -3.60151   GCCTGGCGCGAGTAA            GGCCCACC CTCGC GGTGGGCC            TTGTCATTTCGGGCG  78 46
         lgt 3245295 .. 3245307 +  -9.1  -3.18681   GAGCACGACCTCGCC                CTGGC CGC GCCAG                TTGATGACCTTGCCC  59 384
      BP3046 3247019 .. 3247032 +  -5.2  -3.21099   TGCATGAATACTGCG               CGCG AGTTAC CGCG                TTGATGCTAGAGCAG  49 450
      BP3049 3249188 .. 3249203 +  -6.1  -5.24129   TACAGAAAACCAAAC              GGCAC CACCAA GTGCC               TTTTTTGTGCCCGCC  90 220
      BP3050 3249752 .. 3249766 +  -4.2  -2.94411   GCATGAACTAAGGAG               ACCATG AAT CATGGA               ATTGTTTGACAACCT  44 30
      BP3051 3251305 .. 3251322 + -14.1  -6.11644   GCCGGCCGGCGCGAA             CCGGGCC CTCG GGCCCGG              TTTTTTTTTGCCTCG 100 63
      BP3052 3253224 .. 3253235 +  -2.2  -2.84051   ACGACACCACCACCC                CG-CG CAA CGTCG                CTTTCCTGGGCCTGG  40 121
      BP3053 3254093 .. 3254132 + -26.5  -3.05384   CTGCGCGACTGAGGC  CGCGGCGCCGGCCGCTCG CAGCC CGGGCGGCCGGCGCC-CG  TTCGATCAGGCCGCC 100 29
         ung 3256603 .. 3256624 +  -6.5  -2.87132   TTTCCCTTGTTCGGC           CTGGCGCAT GCAT ATGCGCCGC            TATATGCGGCAAGGA  48 257
      BP3057 3258343 .. 3258393 +  -5.1  -2.50034   CGGCTAAGGCCTGAC CCAACCGGACCAT-GCGGCGCGGG CCTG CCCGCGCCGCTGCGCTCCACCGGG CGTTTTCCCTTCATG  44 34
      BP3058 3259656 .. 3259673 +  -9.1  -3.14132   AGCGCCTGCAAGCGC             GCCTGGCG CAG CGCC-GGC             TTGATGCGCGCCGGA  56 68
      BP3061 3263547 .. 3263571 +  -8.4   -4.1899   GCGCTGAACACGCCA          ACCCGGGCGG CCCGT CCTCCCGGGG          TTTTCCCTAGGGTCG  76 34
      BP3062 NONE
      BP3063 3266235 .. 3266250 + -11.8  -5.18357   TGTCCATCCGGAAAA              GGCGGC CGCG GCCGCC               TTTTTTCATGCCTTC 100 50
      BP3064 3267479 .. 3267513 +  -7.8  -2.58999   GCGTAAGCCCACTCA     CGCAAGGCCGACTG GATGAAG CGTTCGGCCTTGCC     ATTGGTCTGTGGGCG  48 259
      BP3072 NONE
      BP3073 3275986 .. 3276004 +  -2.2  -3.57263   ACTGAAACGGCGGCC             ATCCCGGG CGT CCAGGGGC             TTTCCGCGTCGGAAT  48 36
        dapF NONE
      BP3075 NONE
      BP3076 3279054 .. 3279089 +  -8.9  -2.80816   AGCGGTGCCGGACTT    CGC-CCTCGACGCCGG TGAAC TCGGCGTCGCGCTGCG    TGTACTCGATCAGGC  52 436
      BP3083 3285864 .. 3285890 +  -3.8  -3.93556   GCTCCGTCCCCTCTT         GAAGATGG AAATTCCGCCC CCATCTTC         TTTCGTTGCATCGAT  59 76
      BP3084 3287308 .. 3287324 + -10.1  -2.57795   AGCCAGGCGCGAATA              TTCGGGC CGC GCCCGGA              TCGATTCATAGTGGA  57 128
        dksA 3287863 .. 3287886 + -13.2  -5.07652   CCGAACGCATTACCA          GGGCTATGCT CCAC GGCATAGCCC           TTTTGTTTTCGGACC 100 76
        hslV NONE
        hslU 3289837 .. 3289862 + -11.9  -3.81027   CGGCAGCCAGGACCT         GGCC-CGCTACG TGC TGTAGCGCGGCC         TTTCCCTTACTTGGA  79 7
      BP3090 3291194 .. 3291204 +  -6.8  -3.54424   TGTATGCATGGTTCA                 TCCG AAC CGGA                 TTTGAGAAACTGGAA  58 60
      BP3091 3292315 .. 3292352 +  -2.7  -4.21908   GCGTCTTTATGTATC  AATGCACGCGGCCGGCG CGCTTT CGCCTGCCG-GTG-ATC   TTTTGCATAATCGTG  63 132
      BP3092 3293978 .. 3293991 +  -3.7  -2.62263   GCTGTTCTCGCTGCT               GCCGC TCGA GCCGC                TGCTGTAGGCGCGCT  40 4
      BP3097 3298602 .. 3298644 + -11.9  -3.18681   CCAGTTCGGCCTGGA CCTGC-GCACGGGTGGC-GGC GTC GCCGGCCGGCCGGGCCGCGGG TTCCTGCGCTTCGCC  64 354
      BP3111 3311426 .. 3311440 +  -4.9  -2.88249   ACACCGCTGCCTGGC               GTGGC CGAGT GCCGC               TATGTGACCAATATC  44 173
        mutM NONE
      BP3130 3335920 .. 3335930 +  -8.2  -3.53012   CGCATCGATGGGCCC                 GGCC GGC GGCC                 TTTGCGCCGGCCGCG  62 50
      BP3131 NONE
      BP3132 3338061 .. 3338071 +  -6.8  -3.85817   AAATGCGGGGCGGCG                 CTGG CCG CCAG                 TTTCTGCGGCACCGT  63 189
        hmgA 3340363 .. 3340373 +  -2.4  -4.19238   CGCCGTTGGGCATTG                 CGGC CCG GCCA                 TTTTCCGATTCAAAA  62 92
        fahA 3341801 .. 3341828 + -21.4   -4.8622   CTCCGGCTTGCCGAA        GGTGCCTGTCCC AACC GGGACAGGCACC         TTTTTCCTTGCGGGC 100 108
         pgm NONE
         pgi 3351764 .. 3351794 +  -3.9  -2.57132   CGCGCTGGCGCAGCA       GGCGCGCGG CCTCGACGAATTC CCGCACGCC       CTTGTCGCGCAGCAG  40 506
      BP3153 NONE
      BP3154 NONE
        folA 3366535 .. 3366553 +  -4.4  -2.62184   CCCTCGCGGATGACC             TGGTGCAC CAC GCGCTCCA             TGATCTCGGGCGAGG  40 362
      BP3157 3369597 .. 3369630 +  -5.1  -3.21099   GATGGTGCCGTGCTG     GATGTTCCCGGTGGC GCTG GCCTGCGGCAACACC      TTCGTGCTCAAGCCG  49 495
      BP3159 3372491 .. 3372511 +  -3.8  -3.11459   AGGGCGGGCCTGGCC            CGCCCGCG CAACC CGAGGGAG            TTCCATGCTGGTATT  45 46
      BP3160 NONE
      BP3161 3374613 .. 3374666 + -15.3  -3.01712   TGGGCGAGGACATCG TCACGGCCA-GCGCGCGGCG-GCGG CGCGAA CTGCGCGCCACGCGCATGGCCATGG TGTTCCAGGAGCCCA  77 291
      BP3163 3377445 .. 3377455 +  -6.8  -3.54424   TGTATGCATGGTTCA                 TCCG AAC CGGA                 TTTGAGAAACTGGAA  58 60
      BP3164 3378689 .. 3378705 +  -2.1  -4.62783   CTTTTAGCCAGTTTC              CGGATGA ATT TCCGCCG              TTTTTCGGCTACGTC  70 255
        hmrR 3385891 .. 3385931 +   -14  -2.80816   ACCTTGCTGGACCGC GCCTGGGGGCTGGAGGCGC ATTC GCGCCTG-AGCTGCCAGGC  TATCGTGGCTGGCGA  71 268
      BP3177 NONE
      BP3178 NONE
      BP3179 NONE
      BP3180 3392745 .. 3392772 +  -8.2  -3.78775   ATGACCTTGTCGGCG        TCCTCGCCCGCC AGCG GGCGGCCGCGGC         TTTGCTGGTGGCGCA  67 131
      BP3198 NONE
      BP3199 3411332 .. 3411346 +  -7.8  -3.30771   GGCCTGGCCATGGCG               CAGGTC GAC GGCCTG               TTCTGCGCCATGTCC  56 163
      BP3201 NONE
      BP3202 3414487 .. 3414521 +  -7.8  -2.58999   GCGTAAGCCCACTCA     CGCAAGGCCGACTG GATGAAG CGTTCGGCCTTGCC     ATTGGTCTGTGGGCG  48 191
      BP3207 3420891 .. 3420914 + -13.8  -2.54702   TGGGTGCGCACCGGC          GCGCGCTGGC GGTG GCCAGCGAGC           TGCCTTCGCGTCTGT  69 511
      BP3210 3423554 .. 3423564 +  -8.2  -3.53012   GTGTGGATGGTGACG                 CGGC ACG GCCG                 TTTCAGCGCCCGCAG  61 275
        gloB NONE
      BP3214 3426861 .. 3426886 +  -3.3  -2.71712   GCGCCCGTCCGCCAA         GCCGCTA AAATTCCTACAA TAGCGGC          CTTTCCGCAAGGCAA  40 64
        fabI 3427734 .. 3427762 +    -6  -3.78419   CCCCGTAGGGGGACT        GGCACCGG CCAAATCCGACCT CCGGTGCC        TTGTATCTTTCCTCC  62 57
      BP3216 3428989 .. 3429018 + -17.9  -2.62616   CTGTCCCCGCAGGGA       GGGTGCCTGTCCC CGCC GGGACAGGCACAC        TGCTGTACGCCATCG  85 56
      BP3218 3430711 .. 3430744 +  -8.9  -3.53091   CCTCGATACGGCACG     TGCTGCAACCAGGC GCCGCTG GCCTGGC-GCAGCA     TTTCGCCGGCCAGGT  61 460
        ompR 3434482 .. 3434492 +  -4.6  -4.12188   AGACCGTGTGGGGCA                 TCGG CTA CCGG                 TTTTCGCCCTGATGA  62 3
      BP3223 3435931 .. 3435983 + -14.1  -3.33696   TGCGAAGGCTTGACC CGCCGGCCG-CGCCG-TC-AGGCGCC CGGC GGCGGCAAGAGCGGCACCGGCCGGCG TTCCTTGCCGAACAC  75 28
        glnS 3440276 .. 3440313 + -16.9  -3.18274   CCCGACAATCCGCTG   TCGCCGGCCGCC-CTCCG CTT CGGGCCGGCGGCCGGCGC   TTCCATTCCAATCCA  84 85
        minC 3441268 .. 3441286 +  -2.4  -3.86346   GCCTTCATACGCTTT             TTGCTTTA CGA TAACGCGA             TTTGTACGCACATAA  54 87
        minD NONE
        minE 3442555 .. 3442573 + -17.4   -5.1971   CACCTGTTTTCTCAT             GGCCGCGC CCA GCGCGGCC             TTTTTGCTTTTTCCT 100 191
      BP3235 3448328 .. 3448364 +  -3.4  -3.29471   CGCGTGGCCGAAATG    GATGGCGCGCTGGCGC AGGCC GCGCGCGCGGGCGAAC    TTGATGTAGTCCGAG  46 405
      BP3239 3452887 .. 3452906 + -10.6  -5.50499   CCGCGCATAAAAAAA            CCGCCGGC AAGG GCCAGCGG             TTTTTTTACCTGTAA 100 49
       uvrA2 NONE
      BP3241 NONE
      BP3242 3460962 .. 3461004 + -14.1  -3.07935   AGGTGCAATACCACT GACT-CCGGTGCCTGTCCCC GCAG GGGGACTGGCACCGGCAAAC TTCCGTGCCTGCCGT  72 24
      BP3243 3462698 .. 3462713 +  -2.4  -3.01712   CCGGGCTTGCCCAGC              GCGGCG CGGC TGCCGA               TATTGACGACCCGCC  41 472
      BP3246 3465791 .. 3465825 +  -5.4  -3.53811   GCCTTGCTCGCCGCC     GCGCCTGCCGCCTGAC CAT GTCCGCCGCCCGGCTC     TTTGCCCGCAGTCCC  54 11
      BP3247 3467044 .. 3467068 +  -9.1  -3.01712   GCTTCGGACAGGTCG          CCGGCGCGCAG CGC CAGCGGGTCGG          TCTTGCCGCCGGCGC  55 524
      BP3249 NONE
      BP3250 3469745 .. 3469762 +  -2.6  -3.05463   CGCGGGCGCGGCGTT             GGCGGT ACACTG ACAGCC              TTCCATCCAGCCGGT  41 52
        pdxH NONE
      BP3252 NONE
      BP3253 NONE
      BP3254 3473031 .. 3473045 +  -5.6  -3.05384   CGAAATGGCGCAAGG               CCGCCT GCA AGGCCG               TTGCCTGCAGGGACG  46 65
      BP3267 3485148 .. 3485178 + -10.3  -4.13945   CATGCCGCGTACACT       GCACTGAGCCGGG CTCCT CCCGGCACGGTGA       TTTTCCGATCCGCAT  78 19
      BP3268 NONE
      BP3269 3487636 .. 3487660 +  -3.4  -3.08032   GGCAACTCATCGAAG         GGGCCTCGCGC AATT GAGCG-GGCCG          TCGTTTTCAGGAGCA  44 9
      BP3270 NONE
      BP3271 3489665 .. 3489699 +  -7.8  -2.58999   GCGTAAGCCCACTCA     CGCAAGGCCGACTG GATGAAG CGTTCGGCCTTGCC     ATTGGTCTGTGGGCG  48 207
      BP3275 3493167 .. 3493181 + -11.4  -3.57144   CACGGTGGCCAGCGC               CAGGGC CTC GCCCTG               TTTGCGCGTGCGCAC  72 267
      BP3277 3495566 .. 3495585 + -16.4  -3.75153   CCGCCCGATTGCCGA            CGCCGCGC GCAT GCGCGGCG             TTTCCATTGGCGCGC  88 81
      BP3281 3498947 .. 3498959 +  -3.3  -3.04792   ATTGATGCTGCGCAA                GCGCT CGT AGCGA                TATTAACCATCGTGA  42 16
        atpB 3499925 .. 3499945 + -14.7  -2.52676   ATCCCAAATTTTCGG            CGTCCGCCA TGG TGGCGGGCG            TCCGTTAGCAAGATC  71 40
        atpE NONE
        atpF NONE
        atpH NONE
        atpA 3503047 .. 3503085 + -12.2  -3.53012   GTGCCGCCCATCCTA   CGGTAGGGCGGGGACAGC CCG GCTGAACCCGCCAAGCCG   TTTCAACAGGAAAGC  74 67
        atpG NONE
        atpD NONE
        atpC 3505917 .. 3505944 + -18.6  -2.91924   CCGCCGCGTCAGGCA        GACAAAGGCGAC TTCG GTCGCCTTTGTC         GTTTCTGGCGCATCC  89 58
      BP3290 3507000 .. 3507029 +  -2.2  -3.09581   CCAGGGCAGTAAAAT       CACGGCT-TCC GATCACCAA GGATAGTCGTG       TCTGTTGCCCCTTTG  42 74
        hemE 3508295 .. 3508312 +  -4.1  -3.60048   GGCACGACCCTGAAA             GCTCACA CCCT TGTTAGC              GTTTTTTCCCCAAAG  51 217
      BP3292 3510514 .. 3510540 +  -5.7  -2.62184   CGCTGGAGATCTGAG        CGGGGCCG-GCG CCGG CGCTCGAACCCG         TACTCTGACCGAACA  44 27
         rep 3512659 .. 3512669 +  -6.8  -3.54424   TGTATGCATGGTTCA                 TCCG AAC CGGA                 TTTGAGAAACTGGAA  58 60
      BP3294 3513737 .. 3513778 +  -8.5  -3.14132   GGCGTTGCGGAGGGG GGAACAAGGTGCCTGTCCC CACG GGGACAGGCACCCACGCCC  TTGGTGCAGGGACAG  56 89
      BP3304 3524887 .. 3524899 +  -9.1  -3.33696   GGCGCGGTCGGCCTG                GCGCA GCA TGCGC                TTGCTTACGCGCAGC  59 219
      BP3307 3527282 .. 3527296 +  -2.7  -4.21607   CGCATCTGACGCCGC               GCGGG CCCAT CCCAC               TTTATATTCCCTCGA  63 32
      BP3308 3528464 .. 3528478 +  -3.4  -3.78934   CCCTCAAGGCGTACG               CGTAGC GCA GCCGCG               TTGTTGTGCGCGCCG  56 21
      BP3311 3531965 .. 3531980 +  -4.6  -3.53224   ATACAGGTTCGATTC              CTGTCG GGCG CGCCAG               TTTCCCAAGGCCCTA  52 248
      BP3312 3533068 .. 3533078 +  -6.8  -3.54424   TGTATGCATGGTTCA                 TCCG AAC CGGA                 TTTGAGAAACTGGAA  58 60
      BP3313 3534225 .. 3534247 +  -5.5  -3.15579   CTGCCCATGCGCCGT          GGCG-GCGTC GGCC GGCGTGCGCC           TTGCTCCCCGGTTGC  49 168
      BP3314 NONE
        copA NONE
        copB 3537760 .. 3537796 + -10.9  -3.15544   CGGGCCACTGCGCCT   GGGCGGCGCAGTCGCGC ACGAA GC-CGA-TGCGCCGCGC   TTCGTCGGCGTCGAA  64 217
      BP3320 3541144 .. 3541196 + -27.1  -3.02144   CTGGGCCGCGCCCAA CGCCGGCTGAAGCACGGCGG-CGC GGGCTG GCGGCCGCCGCGCTTCAGGCGGCG TCTTCGAGCGCCTGG 100 16
      BP3323 3544832 .. 3544853 + -10.1  -3.01712   CTCTACAATCGGCAG           CGCCCGG ACGTCGAG CCGGGCG            TATTGCCGGCCGCGC  60 60
      BP3325 3546044 .. 3546071 +  -6.2  -2.79188   CGCCAGCGGATCGGG        CGTGAGCGTGCCG CGG CGGC-CGTTGGCG        TAGTTGCCTTCGATG  46 163
      BP3329 NONE
      BP3330 NONE
        ksgA 3553620 .. 3553658 + -10.3  -3.01712   GCGCCACCACCGGCA  CGCCGG-CGGCGCTGGC GATGCGG GCCA-CGCCGGCCGGGG  TCTTGCCGCGCAGCG  59 254
        pykA 3556544 .. 3556577 +  -5.2  -3.61398   GTTGAAGCCGTCCTT     GGCGCCGG-CGATGA AGGTC TCGTAGACCGGCACC     TTCTTCCAGGCGCCC  54 454
        nudH NONE
      BP3350 3572774 .. 3572811 +  -6.1  -2.66787   GCTGAGCGTTCGCGC   GCATCGT-CGCGCACGCC GCT GGTGGGCCCGGGCGCTGC   TCATCTCGCTGTTGC  46 36
      BP3352 3574059 .. 3574074 +  -6.2  -5.00616   CTATGCTCGCATACA              CTGTAT GTCC ATACAG               TTTTTTGGGCCACAA  86 294
      BP3353 3574322 .. 3574340 +    -3  -2.64155   GATACGAACGCCCCG             CCGCTACC GGG GGTGGTGA             TGCCTTTCCGCGCCC  39 7
      BP3354 3574874 .. 3574896 +  -7.6  -3.63991   CGAGCGCCAACAGCA           TTAGCGGCCG CAG CGGCGGCCAA           TTCTTGAGCGTCATC  60 278
      BP3388 NONE
      BP3389 3599866 .. 3599883 +  -3.3  -3.54424   ATCGAGGAAGAAGCG             GCG-GCGC TGC GCGAACGC             TTTCAGGGCGTCAAC  49 52
      BP3390 3600952 .. 3600967 +  -4.6  -3.01712   CAGCGCAAAACCAAC              AGTGCC CTGG GGCACG               TGTTGCAGAGACCCC  45 47
      BP3391 3601350 .. 3601365 +  -3.2  -3.94438   CACCCGACATCCGAA              GAAAGC ATAT GCTTGC               TATTTTGTTAGCATG  58 167
      BP3394 3603811 .. 3603828 + -10.5  -3.21218   TGCCAGTTGGCGCTT             GGGCGCG TTGC TGCGCCC              TTCCTGCTCGGGCGT  60 82
        ilvE NONE
      BP3399 NONE
      BP3400 3608298 .. 3608310 +  -2.6  -3.07816   CGTCTCCACTAAGGG                CGGG TGGAT CTCG                TTGGCTGCCTCCAGA  41 29
      BP3401 3609699 .. 3609717 +  -6.7  -3.77832   TGTTGCGGCGCGCAT            C-CACCGG GTGG CCGGTGCG             TTCTTCGCTTTGCGC  61 313
      BP3403 3612214 .. 3612232 +  -4.4  -2.71924   GCGCTCGGTAAAGGC             GATGACCG CGC CGGCCACC             ATTTGCGGCGCCATG  40 299
      BP3408 3617446 .. 3617472 +  -9.5  -2.62184   CAGGCGCGCGCGCCG        GCTG-GCT-CGGC GGC GCCGAAGCGCAGC        TGCTGTACCGCCGGG  55 143
      BP3411 3621343 .. 3621357 +  -2.8  -4.09685   CGGAAAAGCGGCGCG               TGCC GGACAGG GGCA               TTTTAGGGGCTGGCG  59 521
      BP3413 NONE
      BP3414 NONE
         fis NONE
        purH NONE
        ruvC NONE
        ruvA 3626876 .. 3626924 + -10.8  -3.30124   CGCGACCGCCTCCAG CGCGGCGGGCGGCGC-G-GCCAAC CCC GAGGGCGCGGCGCCGCTGGCCACG TTGTCGCGCGTGAGC  66 83
        ruvB 3630233 .. 3630267 + -14.9  -4.84359   GGTCGATGGGGTCGG    GCCGCGC-GCGGGCGC CCGC GCGCGAGCTGCGCGGC     TTTTTCTCGGCCTCG 100 272
      BP3425 3634357 .. 3634392 +  -9.1  -3.03124   AACGCATCGTAGTCC   TGCATCCAGGCGCGC CATTGCGC GCGCGCCTGG--GCA    TGTTCACGCATGGCC  55 336
      BP3428 NONE
      BP3429 NONE
      BP3430 NONE
      BP3431 3639415 .. 3639458 +   -21  -3.53091   CTACAAGATAGACTG ATCCCCGGGTGCCTGTCCCC GCAG GGGGACAGGCACCCGCTGAC TTTGCCCGCCAGGCT 100 25
        cysI NONE
      BP3433 3642010 .. 3642023 +  -2.4  -4.10144   CCTTGATAAAGCGCG               CGAT GCGCGG ATCG                TTCTTGTTGTCTTCA  58 151
      BP3435 3643994 .. 3644004 +  -6.8  -3.54424   TGTATGCATGGTTCA                 TCCG AAC CGGA                 TTTGAGAAACTGGAA  58 60
      BP3436 3645019 .. 3645044 +  -6.1  -5.00616   TCTAGCGCATTGCCC         TGCACGTCCCCC CGG GGGGGGCCT-CA         TTTTTTCCGGAAACC  86 36
      BP3437 3645990 .. 3646018 + -12.3  -2.87132   TGCTCCTTGTTGCGG        TGCCGCATCGGCG CCG CCCCGGGGCGGCA        TCTATCCGCAACCAC  66 139
      BP3438 3647041 .. 3647053 +  -9.1  -3.71917   AGCCTGACTAACAGG                CGACC TGG GGTCG                TTTCCGGTTTCCGGT  68 183
         dnt 3651510 .. 3651568 + -22.6   -2.5474   CGGCGGGCGCGCAGG CCTCG-CCCGATCGGCCGGCCGGGCCGCGC GAT GCGCGGCCCGGCCG-C--ATTGGGACGCGG CCTTTATTGCTTTTC 100 57
      BP3441 3653584 .. 3653604 +    -9  -5.40072   GCAGAGCTGGAATTC           G-GGCCACC TTCG GGTGGCCTC            TTTTTTTGCCCAAGG 100 95
      BP3447 3658420 .. 3658442 + -16.2  -3.34715   GACACCATGAGGGGC           GGCCGGCCCG GTT CGGGCCAGCC           TGTTTCCAGCACGTC  82 158
      BP3457 3669481 .. 3669529 + -13.8  -3.35679   CGCCGCAGGTCGTTG CGGCCCGGCGTGCCCGGTCCGC GCCGACA GCGG-CCGGGC-CGATGGCCCG TTCTCACTGGAAGGG  77 207
      BP3458 NONE
      BP3459 NONE
      BP3460 3673172 .. 3673221 +  -9.7  -5.07011   ACCGCATCGGCGGCG CGTATTAGGGCTGGCGGGCGTCC GTCG GGACGCCGCCCGGCCCGGGATCG TTTTTCCTTTATCTG  95 18
      BP3462 3676494 .. 3676545 +  -3.6  -3.14132   TTGCACCCTTCACAG CGCGCCCGA-GCCGCGCCCGGC GGCCAGCCAG GCCGGGT-CGGCGTAGGAGGCG TTGATGCGCGAGGCC  45 125
      BP3464 3678362 .. 3678378 + -13.7  -5.60993   GCGGCCCACGAAAAA              GCCCTCC AGC GGAGGGC              TTTTTTTCTGAGGCG 100 47
      BP3467 NONE
      BP3468 NONE
        ftsY 3686435 .. 3686460 + -20.5  -2.90496   GTTCGCGCCTGCCCG         CAACGCCGCCC GTCC GGGCGGCGTTG          TCATTTCCAGAACGG 100 46
        ribB NONE
        ribH NONE
        nusB 3696889 .. 3696921 + -11.1  -3.72695   GCGGCGCTGACCTTC      CGCGGGCGCGCCCGC GCG GCGCGTCCGTTCGCG      TTTGCTGGCAGGAGT  73 31
        thiL NONE
      BP3488 NONE
      BP3489 3699135 .. 3699178 + -14.4  -3.28745   CAGGCACCCTGAGAA GTCAGCGGGTGCCAGTCCCC CTTC GGGGACAGGCACCCGGGGGG TTACGTTCTTACCGC  75 119
        brkA 3706108 .. 3706131 + -19.6  -6.06723   AGCTCCAATGAAAAA          CCCCGCCAGG CGAA CCTGGCGGGG           TTTTTTTTTGGGAAG 100 44
      BP3504 3716845 .. 3716855 +  -6.8  -3.54424   TGTATGCATGGTTCA                 TCCG AAC CGGA                 TTTGAGAAACTGGAA  58 192
      BP3505 NONE
      BP3506 3718808 .. 3718822 +  -3.4   -4.2828   ACTTCGCCGCCATCG               GGCAGC ACG GTCGCC               TTTTCCTGGATGCGG  67 245
      BP3510 3722476 .. 3722489 +  -2.3  -4.18018   CTTGTGCGAAAGCCA               CCATG ATTT CCTGG                TTTTCCATCGAAGGA  61 462
      BP3512 NONE
      BP3513 3723392 .. 3723435 + -22.8  -2.72471   TGTCCTTCATCGCGC ACAAAACAAAATGCCCGCAA GCGA TTGCGGGCATTTTGTTTTGA ATTCTCTGGTGGCGC 100 80
      BP3517 NONE
      BP3518 3728267 .. 3728280 +  -5.9  -3.30474   GCCTGTTCGAGCGCT               GGCTG TAGC CGGCC                TTGCTAGTTGTGAAC  53 18
      BP3524 3735034 .. 3735056 + -12.7  -4.57569   GGCGCAAAGAAAAAA          CCCCGG-CGC TTGC GCGACCGGGG           TTTTTGGGCACATCA 100 57
      BP3525 3735974 .. 3736002 + -15.4  -3.72576   CGCGGCAAAGAGAAA       GCCCCGG-CAATC ATGC GATTGACCGGGGC        TTTCATGAAGGCAGG  85 46
         rnr 3738990 .. 3739015 +  -6.7  -4.08064   ATTGCACCGTAGACC         GGGCCGCAGGGC CCG GCCC-GCCGCCG         TTTTCCGGCGGCGTT  67 80
      BP3527 3739809 .. 3739831 + -12.6  -3.03124   GTAAACTCTTGCAGC           GGCGCGCCGT CGC GCCGCGCGCC           TCTTCGAACGTCCGA  67 37
      BP3528 NONE
      BP3529 3741896 .. 3741910 +  -3.4  -4.66537   AAGCTAGTATTGGCG               CGGCTC AGG GCGCTG               TTTTCTCTTGACAGC  71 105
        hupB 3742660 .. 3742693 + -12.4   -5.4505   AAGCAGGCGCAATAA    CCCCG-GCGAGGGCGC ATCG GCGCAC-CGCACGGGG     TTTTTTGTTGCGCGC 100 276
        tonB NONE
        exbB NONE
        exbD NONE
        basR NONE
      BP3535 NONE
         kup 3749063 .. 3749075 +  -4.7  -3.69068   GGACAGGCACCCTCG                CGCGG TTG CCGCC                TATTTCTTGCCGTCC  55 98
      BP3540 3753543 .. 3753601 +  -4.3  -3.15544   GTGGCGCATTCCCAG --GGCAGCGCGCGGCCGGTCTGTGGGCTG GCG TAGCCCACCGTCCAGTGGCCCGCCGCCAA TTCGTCCGGGTGCCC  45 331
      BP3546 NONE
      BP3547 3759426 .. 3759436 +  -6.8  -3.54424   TGTATGCATGGTTCA                 TCCG AAC CGGA                 TTTGAGAAACTGGAA  58 60
      BP3548 3760440 .. 3760452 +  -4.7  -3.57144   GACAGTTCACAGCTA                GCGGC CGG GGCGC                TTTGCGGCTCGGGCC  52 25
      BP3550 3762824 .. 3762852 + -13.1  -3.14564   GCTCGAAGCGCTTCT        TGTCCACGCCGCC ATG GGTGGCGTAGGCA        TTCATGCGCAGCTGC  68 275
      BP3555 NONE
      BP3556 3768276 .. 3768302 +  -6.4  -3.87373   AAGCGGCCCTCAGTG         GGCCGAGTCGAG GGC CTTGCCGTGGCC         TTTCTGGCCGATCTG  62 50
      BP3558 3773386 .. 3773407 +  -2.9  -3.28447   AACCCATATTCGGAT           TTGCGCTGCC TTA GGC-GCGGGA           TATTCTCATGAGTGA  46 41
      BP3559 NONE
        ligA 3776597 .. 3776626 + -19.5  -3.15663   CCCGGCAGCCGAAAA       CAAAATTGCCCGC GAAA GCGGGCAATTTTG        TTGATGGCGATGGCT 100 59
      BP3565 NONE
      BP3566 NONE
      BP3567 3780755 .. 3780771 +  -4.3  -3.05471   CCGGATTAGGGTTGA              TCCCGGT GGG GTCGGGG              TGGTTATTTGATACT  45 131
      BP3568 3782121 .. 3782144 + -19.6  -2.62735   TCTCCTGCTTCACCT          CGCACCGGCC TGAG GGCCGGTGCG           TCGTATGCGCCGTGT  93 101
      BP3569 NONE
      BP3570 3785401 .. 3785420 +  -7.8  -3.29461   CCGCGACATGGCCCG            CGCCGTCG AGCA TGATGGCG             TTGTCGAAGCCCTTG  55 392
        pncB 3797208 .. 3797225 + -14.1  -4.17048   GGTGTTCCAGCTTCC             GCCGGCC TGAG GGCCGGC              TTGTTTTCGCCAACC  91 16
      BP3584 3797708 .. 3797747 +   -18  -4.08945   CGCGCCTCGGGACGG  TACAGGCATTGCGGCATC GGCC GATGCCGCAATGCCTTCA   TTTTGCCGGGATGGT 100 114
        relA 3801453 .. 3801467 +  -4.2  -4.09685   CGGGGGCGGCCGCGT               GCCCTA CAC TAGGTC               TTTTGCACGCTCCGG  61 64
      BP3588 NONE
        trpB NONE
        trpA NONE
        accD 3805748 .. 3805779 + -10.8  -4.67353   CCCGCCGGCAGTGCC      TGCGAACGCCCGGC CCAG GCCGGGCGTTGTTA       TTTTTCCATGCATGC 100 46
      BP3593 3807708 .. 3807756 +  -9.7  -3.03159   CGGCGCACGTCCTCT TCGGCG-CGGCC-GCTGCGCGCCAC GTA GTCG-GC-CAGCTGGTCGGCGCCGA TGTTGCCCACGTTGA  59 62
      BP3595 NONE
      BP3596 3814579 .. 3814601 +  -8.4  -4.05714   CGCGGCTGAGCCCGC          GC-CGCCGG CCAGCC CCGGCGTGC           TTTATCATTGGCCCT  72 32
        thiG NONE
        thiD 3816363 .. 3816373 +  -3.2  -4.21462   GTTGACTCCCCTATA                 TTGG TTT CCGA                 TTTTCCGTCATGAAT  63 67
      BP3599 3817239 .. 3817271 +  -5.3  -2.87132   AAGCCCGCGCCGGGC      TGCTGCCGGCCCTGT CGG GCGAAGCCGGCGGCC      TGTATAACGAAAGCC  46 201
      BP3603 3820265 .. 3820278 +  -3.7  -2.87132   GCGCCCTGCGACCCG               GGCGC GCCC GCGCA                TCTGTAACAGGGACG  43 97
      BP3604 NONE
      BP3605 3822406 .. 3822437 +  -4.4  -3.72576   CAGGGGGGCGCACGG      CGGCGCGGCGC TACGCTACACT G-GCCGCGCTG      TTTCGTCCGCGAGCG  55 92
      BP3606 3823817 .. 3823851 +  -7.8  -2.58999   GCGTAAGCCCACTCA     CGCAAGGCCGACTG GATGAAG CGTTCGGCCTTGCC     ATTGGTCTGTGGGCG  48 191
        rpsL NONE
        rpsG NONE
        fusA NONE
         tuf 3829770 .. 3829795 + -11.1  -4.62203   AGCAGTACCCAACCA         GTGAGGGCGGT AGTC GCCGCCTTCGC          TTTTCGTTCTTTAGG 100 41
        rpsJ 3830167 .. 3830206 + -20.2  -3.53091   TGTGGCGCAGCTCGT  GAAAAATGGCCGCATTCC CCCG GGAGTGCGGCCATTTTGC   TTTGGCGCGACAGCT 100 63
        rplC NONE
        rplD NONE
        rplW NONE
        rplB NONE
        rpsS NONE
        rplV NONE
        rpsC NONE
        rplP NONE
        rpmC NONE
        rpsQ 3835290 .. 3835312 + -17.8  -5.84381   CGCTCCGGCATGAAA           CGGCAAGAGC CTG GCTCTTGCCG           TTTTTTTGTTCATCG 100 70
        rplN NONE
        rplX 3839387 .. 3839398 +  -4.4  -2.90992   CAAGGCGTAAGGGGC                GACA GACA TGTC                 TCGTTTGCAAGAGTT  44 31
        rplE NONE
        rpsN NONE
        rpsH NONE
        rplF NONE
        rplR NONE
        rpsE NONE
        rpmD NONE
        rplO NONE
        secY NONE
        infA NONE
        rpmJ 3844483 .. 3844502 +  -2.8  -3.08812   GCGTCAAGGCTAACC            CAGTTAGCG GTA CGC-AACGG            ATTTATTCAAGGAAC  44 28
        rpsM NONE
        rpsK 3845282 .. 3845297 +  -4.6  -2.87344   ACAACGGCTGCCGTC              CGCCGA AGCG TCGTCG               TATCTAAAGGGAATC  44 3
        rpsD 3846012 .. 3846041 + -14.3  -3.59979   GCCTCACCCGCGCCA       GCCCGCTTTCGCCA TTT TGGCG-GGGCGGGC       TTTGCGGTAGAAACG  78 98
        rpoA 3847149 .. 3847177 + -21.7  -2.84218   CCGTAAGCAGTCAAG        CGCGGTGGGCGCG CCA TGCGCCCGCCGCG        ATGTTTTCATGCATC 100 35
      BP3643 3847714 .. 3847743 + -23.7  -4.56597   GCAGCGCGGAAAGCG       GCAAGGGCGGGTC TTCG GACCCGCCCTTGC        TTTTTGCGGCGCGCG 100 46
        cutA NONE
      BP3646 3850576 .. 3850629 +  -3.1  -3.04144   GCTCCTGACGTTGCT TCGTATC-GCCTCGGGCGCGC-CCG AGGCGA TGGCGTGGGCGAGAGGCTGGTACGA TGTTGCCCATACCAG  42 33
      BP3647 3851828 .. 3851838 +  -8.2  -2.70932   AGGCGAAGGTCGGCA                 CGCG GAA CGCG                 TCCTTGACCCGGCGC  52 207
      BP3650 3854291 .. 3854317 +  -6.4  -5.14563   CCGTTGTCTATGAGG         GGGGGGAAGC CGATTGC GCGGCCCCCC         TTTTTTCATGAACGC  90 112
      BP3651 NONE
      BP3652 3857781 .. 3857810 + -22.3  -3.54459   GCGCCGCCCTTCAAA       GACAATGCCCCGC AGAT GCGGGGCATTGTC        TTTGGCAGGCCTTGC 100 44
        cyaY 3860153 .. 3860206 + -17.3  -2.80816   CGACGTCGCTGCGCT TG-AGCGTGGCGCGGGCGCGGGCGGC GGT GCCGCTGGTGGCCACGCCACGCAGCA TATCGTCCATGACGA  78 513
        aroK NONE
        aroB NONE
      BP3658 3865237 .. 3865292 + -14.6  -5.14965   TTCGCCGTGCTTTTA TTCGCCGGCTCCGCGGCAGTCCAGGGG CAT CTGCTG-ACGGCAACGGGGCCGGCGGA TTTTTTCGTCCGCGT 100 120
      BP3661 3870346 .. 3870364 +   -16  -3.44848   GCTTCACCCAGTATG             CGCCGGTC ACC GACCGGCG             TGTTTCATGAAGCCG  82 142
         ssb 3870994 .. 3871009 + -10.4  -5.78622   CGCTGGATGCGAAAG              CCCTGC CCAG GCAGGG               TTTTTTTTCGCCTGG 100 57
        bfrC NONE
      BP3664 3874295 .. 3874308 +  -3.7  -3.65351   GGGCGCGATCTACGT               GGGCG CGAG CGACC                TTTCCATCGCCATGG  54 462
      BP3666 NONE
      BP3667 3876717 .. 3876759 +  -7.4  -2.79796   GCCAGCATATGGGGC ACCTGCACCGCCACGTCGCG CGT CACGCCCAGGCGTTGCAGGG TGTCCTGCAATACGC  49 284
      BP3669 NONE
      BP3670 3880303 .. 3880333 +  -3.2  -2.63301   GGATCTTTCCTGCCA       GCAGTGTGTCTATG TAC TACATTCACACTGC       TACTCTCAGAATGTC  39 137
      BP3671 NONE
      BP3672 3882348 .. 3882371 + -17.4  -3.28712   GCCCCGCAGCGGGGC          GCGGCTGGCC GCAA GGCCGGCCGC           TTGTCGCCCGCACGC  86 59
      BP3673 NONE
      BP3674 3884490 .. 3884513 + -17.4  -3.97331   GACACGATTGTCCTG          CCGGCGGGCG AGGC TGCCCGCCGG           TTCTTTGCCTGGATT  95 44
      BP3675 NONE
      BP3676 NONE
      BP3677 3887687 .. 3887704 +  -9.9  -3.72576   TCATGATTTCCTCTT             TTCGCAC GGAC GTGCGAA              TTTAATCGAAAAAAA  71 284
      BP3686 3896255 .. 3896270 +  -4.6  -2.53382   CCGCCGATTGACAAG              CCTGGC CGGC GCTGGG               TAGATTGCGCCTACT  42 30
      BP3687 3897379 .. 3897417 + -10.9  -3.73224   AGCGGGCGCATACCT  CGCTTGAAGGCGGCGGCC GCAT GGCCGCCGTCG-CAGGGG   TTTCGTACCCCATCG  73 39
      BP3693 3902321 .. 3902340 +  -4.8  -3.35679   CCTGGCCGAAGGAGC            GGCCTGAG GCGC CGCCGGCC             TTCTCCATCCACGAA  51 19
      BP3695 NONE
      BP3696 3905480 .. 3905519 + -13.5  -2.78715   ACTGAGGCTGCGCGA TCGCCC-GC-CCGCCGCGC GTGC GCGCGGCGCCGCTGGGCGC  TATAATGCGCAACTT  67 36
      BP3699 3908093 .. 3908124 +   -13  -2.89668   CATCCCCGACCAGCT      GACCGACTGAGCGC CGGC GCGCTCAGTCCATC       TGTATCCCGCTCTTG  69 16
      BP3710 3919788 .. 3919800 +  -5.5  -3.55622   ACCTCGCGGTGCACC                GCGTC CTC GATGC                TTTCGCCGACTTCGA  54 315
      BP3715 3924688 .. 3924700 +  -6.9   -3.7456   GCCCGAGAACGTGGC                CGGCG GCT TGCCG                TATTTCTTGGTGTAG  61 272
      BP3724 3934063 .. 3934078 + -10.4  -2.57132   TCGCCGGCAGCAAAC              TGCCGC TGGC GCGGCA               ATTCTAGGCGGCGGG  57 3
        nadC 3935127 .. 3935137 +  -6.8  -3.54424   TGTATGCATGGTTCA                 TCCG AAC CGGA                 TTTGAGAAACTGGAA  58 60
      BP3726 3936321 .. 3936340 +  -5.6  -3.90112   CACGGCGCACAGGAC            GCCGCGGCC GTC GGCCA-GGC            TTTCCTTCAGGCCGC  60 205
      BP3733 3943577 .. 3943600 +  -9.4   -3.1372   AGGCCTTGATGTCGT          GCGCCAGCGC TTCG GCGCCGGCGG           TATTGGTGGCCAGTA  59 220
      BP3739 3947828 .. 3947845 + -12.7  -3.21218   CTGCCGGCGAACGAA             TGCCCCC TTGC GGGGGCA              TTCGTCGTCAAGGCT  69 86
      BP3745 3953283 .. 3953325 +   -14  -3.23853   CGCCGGCGCCGAATC CTCCGAGGCCGTGCTGGCGG CGG CCGCCGCCGCGGCTTGCGAG TATTGCTTCCACACC  75 147
      BP3747 3957170 .. 3957217 +  -6.1  -4.63218   GCGGCCTGTCTTGCA TGCGCGG-GCGCCG-CGTACGGC GTCA GGCGGGGGTCAGCGCACCGCGCA TTTTCTTCAGCGCCG  78 397
      BP3752 3961906 .. 3961935 +   -15  -4.25104   CGGGGCGTTGCATGC       TGCCCACCCGGC CCCTGT GCCGCGTGGGCA        TTTTGCTGCGCCCGC  95 55
        gltB NONE
      BP3754 3968511 .. 3968523 +  -9.1  -3.18264   GCCTGTCCCCGCGGG                GACGG ATA CCGTC                TTAGTACGTACGGCA  59 101
      BP3755 3969345 .. 3969359 +  -7.8  -3.28712   TGGGTCGCCACCGTG               GCGGTG GGC TACCGC               TTCTGAGGCGCCCGC  56 5
      BP3756 3970540 .. 3970570 + -10.3  -4.11692   ATGGCCGTTTCGCCC      GG-CGCGGGCCGCC CGTG GGCGGCCCCCAACC       TTTTACCGCTGCCTA  78 135
      BP3757 NONE
      BP3758 NONE
      BP3759 NONE
      BP3760 3973633 .. 3973651 +  -5.2  -4.72386   GGCCACCGCCCGATT             CGCAAGGA GAT TTCATGCG             TTTTTCCATCGTTTC  81 45
      BP3761 3974430 .. 3974441 +  -5.8  -4.07568   AGCCGCGCCGGCGCG                GCTG GAAG CAGC                 TTTTCGGCCAGCCGG  64 185
      BP3764 NONE
      BP3765 NONE
        murA NONE
        hisG 3978194 .. 3978215 + -18.7  -2.61274   CATCGCCTGAACCCC           GCCGCCCGC GCCG GCGGGCGGC            CTTCCTTGCAGTACC  87 31
        hisD NONE
        hisC NONE
        hisB 3981204 .. 3981218 +  -4.9  -2.62184   TGGGCGATGCCGTGC               CGTCC ACCAA GGGCG               TGCTGTAACGCCCCG  42 3
        hisH 3981949 .. 3981961 + -10.5  -2.60615   AAACGCCTGTCGCGA                CGGCC TTG GGCCG                ATATTTCCAACGACT  57 39
        hisA NONE
        hisF NONE
        hisI NONE
        hisE NONE
      BP3776 3984655 .. 3984670 +  -2.4  -2.90496   TCCCTGGAAAGGCCG              CGTGGC TCCC GCCGCA               TAATTTCGGAGAACC  40 7
        tatA 3984927 .. 3984952 + -12.6    -3.889   CCTAGTCCCGGCCCG         GGACCGGC-CC ATGAC GGCGCCGGTCC         TTTCCTATCGTTCCA  81 36
        tatB NONE
        tatC 3986325 .. 3986352 +  -2.6  -3.53012   AGCCAAGCAGACCGT        CTGCGCGCC-TTG ATG CGATGGCGCGGAA        TTTCCAGCCAGAACC  48 121
      BP3782 3988033 .. 3988076 + -11.6  -2.52516   CCGTCCGGCCGGCAC CATCCCGCATACGTGTTGGC AACC GCCAACGCGCATGCGTGCAG ATTCGTCGTACAAAA  61 67
        ptxA NONE
        ptxB NONE
        ptxD NONE
        ptxE 3990616 .. 3990626 +  -3.2  -3.63968   ATATTGCGAATGAAC                 CCTT CCG GAGG                 TTTCGACGTTTCCGC  53 28
        ptxC 3991375 .. 3991393 +  -6.6  -3.09785   CGGCAGCGTCGATAT             GCTGAGCC GCC GGCTCGGA             TCTGTTCGCCTGTCC  51 21
        ptlA NONE
        ptlB NONE
      BP3790 NONE
      BP3791 NONE
      BP3792 NONE
      BP3793 NONE
      BP3794 NONE
      BP3795 NONE
      BP3796 3999887 .. 3999908 + -15.9   -4.7497   GCCAGATTCCAGAAA           GCCCGGTTC ATGC GAACCGGGC            TTTTTGCTGCCTGCC 100 169
      BP3798 NONE
      BP3799 NONE
      BP3800 NONE
      BP3801 4005278 .. 4005310 +  -5.4  -3.02043   ATGTGCCTGCTTGCT      TTGCGCACCGGCGT CCATC GCGCCGCGCCGCAA      TCTTCCCACCGCCTT  47 209
      BP3802 NONE
      BP3803 NONE
      BP3804 4009069 .. 4009102 +  -5.2  -3.71873   CGCATCGAATTCCCG    AGCCGGCG-CGG-CAC GCTG GTGGCCGTCGACGGCG     TTTCGCTGTCGCTGG  57 75
        argJ NONE
      BP3808 NONE
      BP3809 4013773 .. 4013792 +    -2  -2.89475   GGATCCGCGGGCTGC            TCTGACGC AACG GCGCTAGG             TGTGATGTCTCAATA  40 21
      BP3810 4014863 .. 4014873 +  -6.8  -3.54424   TGTATGCATGGTTCA                 TCCG AAC CGGA                 TTTGAGAAACTGGAA  58 60
      BP3811 4016051 .. 4016072 +  -3.7  -2.70932   CGCCACGCTCAGGTA           GT-CGATCAG CCC CTGCTCGTAC           TGGTTGCGCGCCAGG  40 199
      BP3819 NONE
      BP3824 NONE
        glpK 4033932 .. 4033968 +  -2.2  -3.53811   CACGCCGGCGCGCCG   GCCGCGGGGCTG-GCC AGCTGGC GGCGCAGCACCA-GGC   TTTGCGCGCCATGCA  50 138
        ftsE 4040650 .. 4040666 +  -2.2  -2.70932   CACGACACGCACGGA              GGCC AAGCATGAA GGCC              TGGTTGCGACAACAC  38 14
      BP3833 4041557 .. 4041570 +  -2.3  -2.76696   AGTGACCCGCAGTAC               GCGCT TTTA AGCCC                CTTGTTCCGCCGAAA  38 16
      BP3834 4042680 .. 4042725 +  -6.2  -3.18264   CGGCGTGCTCCAGGT TGCCGCGGTTCAGCTTGGGC AGGATCGC GCCCA-GCTGC-TCGCGGTA TTGCTCGATCAGCGC  51 280
        mutY 4047423 .. 4047433 +  -3.2  -3.28924   CCAGCCTGAAGGTGA                 TCTG CTG CAGG                 TTCTGCCGCCCGCTG  47 95
      BP3838 4049155 .. 4049165 +  -6.8  -3.54424   TGTATGCATGGTTCA                 TCCG AAC CGGA                 TTTGAGAAACTGGAA  58 144
      BP3839 4050319 .. 4050344 +  -6.8   -3.5627   CAGTCCAGAAAAACA         G-GGCCGCCAC AGTAC GTGGCGGCAGC         TTTCGCGGATCGTGT  58 175
      BP3841 NONE
      BP3842 NONE
      BP3843 NONE
      BP3844 NONE
      BP3845 4056283 .. 4056302 + -16.4  -6.06723   GGCCGAGCGTGCACG            CCGCCCCG CAAC CGGGGCGG             TTTTTTTTTCGCGCG 100 57
      BP3847 NONE
      BP3848 4059003 .. 4059028 +  -5.9  -3.61652   GACGGAAAGGCGATG         CCGGCGTCCGG CTGG CCCGCCGCCGA          TTGATTGTTTACGCA  56 53
      BP3849 4060479 .. 4060499 +  -2.4  -2.78712   AGACCAAGCCCTATC            CCAGCGAG CCATT CACGCTGA            TCGTTCCGTTCGGCG  38 209
        katA 4063462 .. 4063481 +  -2.8  -4.07568   GCACCGTCACGCGCT            CCAGCGTGT CGA ACAC-CAGG            TTTTCCACAGCCAGG  58 124
        trmE 4075896 .. 4075914 +  -6.7  -2.62184   CCGCGCCGGCGATGC            GGCC-CAC GATC GTGCGGCC             TGCTATCGCGCAGCC  47 398
      BP3865 NONE
      BP3866 4079479 .. 4079493 +  -5.7  -3.06183   TCATCCGTTGGCCTG               CGATC TGCGC GATCG               TTCCATGGCCATCCA  47 74
      BP3867 4080562 .. 4080594 + -18.4  -3.02144   AAGAAGTAAACCGAT     CGCGCGGCCGGCGGC ATGC GCCGCCG-CCGCGCA      TCTTCCCAACGGTGC  90 32
      BP3868 NONE
      BP3869 4082638 .. 4082659 + -15.9  -5.06414   CGGCCGATTGAAAAA           TGCCGCGGT TCGC ACCGCGGCA            TTTTTCTTGGGCGCA 100 46
      BP3871 4084468 .. 4084479 +  -7.2  -4.58395   TCGCCCGCTCTGAAT                CGGG AAAT CCCG                 TTTTTCCCGCATACC   0 28
      BP3870 4082638 .. 4082659 - -15.9  -4.65895   CGGCCGATTGAAAAA           TGCCGCGGT TCGC ACCGCGGCA            TTTTTCTTGGGCGCA 100 59
      BP3864 4075176 .. 4075190 -  -5.7  -4.15788   AACGTCTTCAACAAA               GTCGA TCTGC TCGAC               GCGGCGTTCCAGGGC  69 303
      BP3862 NONE
      BP3861 NONE
      BP3860 NONE
      BP3859 NONE
      BP3858 4068503 .. 4068515 - -10.5  -2.78384   GTTTCTTTTAGCACA                GCGCG CGG CGCGC                TCAGGCCTGCTGCGC  57 26
      BP3857 4067134 .. 4067154 -    -9  -3.12999   GCATGGGACATGGAA            CCGCTCCT TGTTC AGGAGCGA            TCCATTATGAAAACG  59 130
      BP3856 4066213 .. 4066223 -  -8.2  -2.57344   GACGCGCGTCAGAAC                 GGCG CGT CGCC                 TTCGATCGTGGTGCG  52 8
      BP3855 4065105 .. 4065118 -  -2.4  -2.86676   CCGAGGAATCGAAAC               GATG CGCGCC CATC                TCAGCTTCCCTGCGC  40 26
      BP3854 NONE
      BP3853 4063386 .. 4063415 - -22.9  -3.48593   GACGCCGCGACACAA       GGCGGCCGCGCCCG CAA CGGGC-CGGCCGCC       GGCGGCATTCAGCGC 100 34
      BP3851 4060600 .. 4060632 - -10.6  -4.17762   GATCGTGGAAAACAA     GGCTG-GCGCCAATG GCAT CATCGGCGCGCAGCA      TGCGAAGAAGGCGAC  89 235
      BP3846 4055899 .. 4055911 -  -9.1  -3.01791   ACGGCGTCCTGAACA                TCGCC CGC GGCGA                CCGGGTCCGGATGAA  55 446
      BP3837 4046980 .. 4047010 -  -5.2  -2.52896   CCATCCCCGAACGCA       GCACGGCCATGCTG GTG CTGCACGGCCCCGA       CGGCATCCTGCTGCA  42 379
      BP3831 4038551 .. 4038568 -  -2.5     -2.97   AAATCAATCTACAGA             GTCGGAC GTTC GGCCGGC              GCGGACGCGCCGGCC  41 112
      BP3830 NONE
      BP3829 NONE
      BP3828 4035406 .. 4035440 -  -2.7  -3.53811   GCGATCCGCCGGAAA    GCCCGGCGCCAGCG CCGTTTCC CGCCGCC-CCGGCC     CGCCGCCTCAGTGCA  49 33
      BP3827 NONE
      BP3826 4033492 .. 4033505 -  -8.1  -3.14132   GCTGTCGTGCATGAA               TGCCG ACAG CGGCA                TCCCGCTGTCCGAGC  53 358
      BP3823 4030519 .. 4030546 -  -4.8  -2.71712   GTCGTCGCCGGAAAT        CGAGGCG-TTATG TGC CATATGCGCCGCG        CACGGGCCCGTGGGT  43 42
      BP3822 NONE
        panC 4028727 .. 4028742 -  -7.6  -2.57132   GCCTGCGCCGAGAAG              CTGTCA AATT TGACAG               GATCTGCCGCGGCCG  50 45
      BP3820 4028044 .. 4028094 -   -11  -2.50935   ACGCCACCCAGGAAC GCCCGCCCCGCGTGCTGCTGCT CGACGGC AGCGGCAACATGCGCGCCGAGC TGGTCATGACCGCCA  58 248
      BP3818 NONE
        coaE NONE
      BP3816 4024838 .. 4024852 -  -5.6  -3.55071   CCAGACCGGCCCAAA               CTGGCA GTT TGCCGG               GCGCTGCTGAAATAG  54 137
      BP3815 4023519 .. 4023548 -  -7.2  -3.21099   CGGCCGCAGGATGAA       CAGGCGCGACG GGCTCACGG CGTC-CGCCTG       GGCGCCCCGGTATTG  52 10
      BP3814 4020455 .. 4020477 -  -4.8  -2.53164   GGACGGACGATGAAC           GGCGCC GACAGAATCAT GGCGCC           TGCCGCGCGGCCGCG  42 16
      BP3813 NONE
      BP3812 4015674 .. 4015708 -  -7.8  -2.58999   CGCCCACAGACCAAT     GGCAAGGCCGAACG CTTCATC CAGTCGGCCTTGCG     TGAGTGGGCTTACGC  48 191
      BP3806 4009266 .. 4009295 -  -9.9  -3.16191   CGACACCTTGAGCAA       CGCCGAGCAGCGCA AGG TGCGCGGC-CGCCG       CATCGGCATGATCTT  62 140
      BP3797 3999887 .. 3999908 - -15.9  -3.91144   GCCAGATTCCAGAAA           GCCCGGTTC ATGC GAACCGGGC            TTTTTGCTGCCTGCC  91 66
        adhI NONE
      BP3750 3958953 .. 3958984 -  -4.3  -4.08706   CGCCCAGTATATAAA      GCGGCCCGGGC CCGGCCTGTT ACCCCAGCCGC       TCGACGTGAAACCGG  62 13
      BP3749 3958175 .. 3958194 -    -2  -3.53012   CTGCGCCGCGCCAAA            GTTCCGGA ATTT CCCAGTAC             GCAGGATATTTTTCT  48 54
        rpoH 3957143 .. 3957162 - -11.4  -5.40474   AGGCCCCCAAAAAAA            CAGACCGC CGTA GCGGCCTG             TCTTGCATGCGCGGG 100 55
      BP3746 3952848 .. 3952863 -  -8.2  -3.66666   GCGAAAACCTGGAAA              CCGCGC TGGT GCGCGA               ATGCGGCGAAGAAGC  63 427
      BP3744 3950887 .. 3950919 - -13.4  -3.22858   CCAACTACAGGAACA     GCAGCGG-GGCGCGC TTCA GCGCGCCTCCACCAC      GTCCTTGGGTTGGAC  73 8
        ctaD NONE
      BP3742 NONE
      BP3741 NONE
       coIII 3947828 .. 3947845 - -12.7  -3.33696   CTGCCGGCGAACGAA             TGCCCCC TTGC GGGGGCA              TTCGTCGTCAAGGCT  71 57
      BP3738 NONE
      BP3737 NONE
      BP3736 NONE
      BP3735 NONE
      BP3734 3943416 .. 3943442 -  -8.7  -2.87132   TTGGGCGTCCACAGA         TATCGGCCCCC CATGC GGGGACAGATA         CCGTCTTGGCAGTCA  54 137
      BP3732 3942288 .. 3942303 -  -2.4  -4.07885   CAGCCCCTGCCAAAA              CGCCGG ATGA CCTACG               CCGCTGGCCGCAAGT  58 111
      BP3731 3941431 .. 3941460 -  -2.6  -3.31322   GCGAAGGTTCGATAA       GCGCGACGATTC CAGGGC GTGCCGGCGCGC        TACGGCTTGTCCGCC  44 25
        glmU NONE
      BP3729 3938537 .. 3938568 - -10.8  -3.04322   TGCAACCTCGCAATA      CGCGGCGTCAGCGGA CCA TCCGCCG-CACTGCG      GGCATTATAGAAGTA  62 87
        rkpK NONE
      BP3727 3935938 .. 3935972 -  -7.8  -2.58999   CGCCCACAGACCAAT     GGCAAGGCCGAACG CTTCATC CAGTCGGCCTTGCG     TGAGTGGGCTTACGC  48 191
      BP3723 3932353 .. 3932363 -  -8.2  -5.15634   CACTCTAGGAAAAAA                 GCGC GGC GCGC                 GAAAATAATTAAAAC  95 203
      BP3722 3930912 .. 3930943 -  -8.6  -2.56596   TGGGTGACGAAGGGA      TGCGAGGGCCG-CCG TGG CGGCCGGCCCTCATT      CGGAGGTGGCGGTGC  52 21
      BP3721 NONE
      BP3720 NONE
      BP3719 NONE
      BP3718 NONE
      BP3717 NONE
      BP3716 3924077 .. 3924091 - -11.4  -3.90112   TGGCGGCCAAGGAAA               CGCTGG CCA CCAGCG               ACCTCAACACCGAGC  77 391
      BP3714 NONE
      BP3713 NONE
      BP3712 3920290 .. 3920301 -  -2.2  -3.18389   GGAAGATGAAAATCA                CGAA ACAC CTCG                 TTCATGCAGGCCCGG  42 95
        nudC 3919407 .. 3919452 - -14.5  -3.70902   CGCGCGAGACCGAAA GCCCGGGTTTCCGGCAGCGCG TCGC CACGCAGCTGGCCACCCAGGC CACCCAGGCCATCCA  88 96
      BP3709 NONE
      BP3708 NONE
      BP3707 NONE
      BP3706 3914137 .. 3914150 -  -5.2  -3.10611   TTTACCCGAAGAAAC               GGGC CAGCAC GCCC                TGCCGCGGATGTCGG  49 382
      BP3705 NONE
      BP3704 NONE
      BP3703 NONE
      BP3702 3910376 .. 3910386 -  -8.2  -2.70932   CTCTGTCTGCAATGA                 GGGG GCG CCCC                 GGGTTCAGCGCCCGT  52 30
      BP3701 3909135 .. 3909150 -    -6  -2.55606   CTATATAGGATGAAT              GGGGTG CCTG CCCCCC               TGGGGACAGATACCG  46 163
      BP3700 3907969 .. 3907985 - -10.8  -3.19602   CGGGCTACACCAAGA              CGCCGC CCTAC GCGGCG              GGCATCGCCCTGCAG  64 155
      BP3698 3905698 .. 3905710 -  -3.3  -3.60475   AAGTGTGATCCGAAA                GCGGA CCG CCCAC                TTTGGTTGGGTCGGT  49 498
      BP3692 NONE
      BP3691 NONE
      BP3690 NONE
      BP3689 3898717 .. 3898739 - -14.9  -5.52384   CGCGCAGTAAAAAAA           CGGCCAGAC TTTGC GTCTGGCCG           AATCGATCGGGGCTA 100 106
      BP3685 3894378 .. 3894397 - -16.4  -5.04733   CAAGCATAAACAAAA            CGGCCGGC TTGC GCCGGCCG             TCCCGGGACGGTGAC 100 46
      BP3684 3893315 .. 3893329 -  -2.8  -3.01924   GATTCGCCCGCAAGA               TCCC ACCAATG GGGA               GTTGGGAACGCGTCT  42 101
      BP3683 3892896 .. 3892928 - -18.5  -5.81412   CGGAGGCAAAAAAAA     CGGCGCCCGTCCCT CTGTAC AGGG-CGGGCGCCG      GCACTTACGGCTGCG 100 63
      BP3682 3891176 .. 3891204 -  -7.4  -3.53012   GCGCGCTGCTCGAAA       GCGAATCGGC-CC GGCT GGCGGCGATCCGC        GGCACGGACGCCGAC  60 434
        glcB 3888398 .. 3888421 -   -21  -2.71364   GCAGCCCGGCAAGCA          GGCGCCCGCC GGCA GGCGGGCGCC           TGGCGGCGTCAGCGC 100 34
      BP3679 3887720 .. 3887736 - -15.1  -5.53288   TTTAATCGAAAAAAA              CCGGCGC CCG GCGCCGG              ACCATGACTGCGTTC 100 39
      BP3678 3887437 .. 3887474 - -16.9  -2.65174   AAAATAAGTAATCTA   CCCGGGAGCCTGTCCCC GCAT GGGGACTGGCTCCCGCC    AACTTCAGCCGTCAG  80 104
      BP3668 3876049 .. 3876075 -  -9.2  -2.52516   CGCGGCACGACGAAG         CCGCCGCCACGC TAG GCCAGGCGCCGG         GGGCGCAGCTGTATC  51 513
        uvrA 3865994 .. 3866028 -  -2.8  -3.01712   GGCCTGGCGGCAAGA    TAGGGGGG--CGGGCG GTTCG CGTCCGTGCCGCCCTA    GTCTAGCGCCGTTTG  42 28
      BP3659 3865135 .. 3865158 -  -8.9  -3.53012   GGCGGCTGTTCGAAA          TGGGCTGAGG GGCTG CCTC-GCCCA          TGCGGCCTACCCCAA  62 183
      BP3655 3859391 .. 3859416 -  -2.4  -3.70149   TCGACAGTATCGAAA         GCCAGGCGGAC GATTG GGCCGCA-GGC         CTGGATGTCGATATC  53 331
        lysA 3857781 .. 3857810 - -22.3  -3.53012   GCGCCGCCCTTCAAA       GACAATGCCCCGC AGAT GCGGGGCATTGTC        TTTGGCAGGCCTTGC 100 48
      BP3649 NONE
        hemB NONE
      BP3624 3836317 .. 3836337 - -15.4  -4.72272   GCCGGCCATGAAAAA            CCCCGCCG GATCG CGGCGGGG            TTGGCCTGAGCCCGG 100 50
      BP3623 3835290 .. 3835312 - -17.8  -3.72576   CGCTCCGGCATGAAA           CGGCAAGAGC CTG GCTCTTGCCG           TTTTTTTGTTCATCG  93 125
      BP3607 3823627 .. 3823648 - -15.1  -3.14132   TCTGTTCTTCACCAA           GGCCACGCC TTCG GGCGCGGCC            TAGCTGTGAACTGTC  76 25
      BP3602 3818044 .. 3818075 -  -2.2  -4.68103   CCAACTGGAACAAAA     GGC-CCGCCACGAC TTCGAG GACGC-GCGGCGCC      AGGCCGTGCAATCGG  70 357
        metH 3807468 .. 3807502 -  -7.8  -2.58999   CGCCCACAGACCAAT     GGCAAGGCCGAACG CTTCATC CAGTCGGCCTTGCG     TGAGTGGGCTTACGC  48 191
      BP3586 NONE
      BP3585 3797325 .. 3797362 -  -8.3  -3.28924   CATGGCTGTCTACAA   CGGCGTGGCCTACCTGG CCGG CCAGGTACCCGACGACG    CCTCGCTGGACATGG  59 441
      BP3582 NONE
      BP3581 3794669 .. 3794712 -  -3.1  -4.58685   AAATGTTGTGAAAAA GCGA-CCCCCTCATGGC-GGA TTCC CCCTGCCATAGGGGGGATTAC CAGTAGTTTTCGACC  71 22
      BP3580 3793302 .. 3793317 - -11.8   -4.2687   CGTAAAAAGCAGAAA              CGGGCC AGGC GGCCCG               TTGCAGGGAGCGCGC  91 48
      BP3579 NONE
         nth 3791914 .. 3791928 -  -3.4  -3.88985   AAAACGCTTCAGAAA               CCAGGG TTT CCACGG               TGTTTCCCACGATGT  56 108
      BP3577 NONE
      BP3576 NONE
      BP3575 3788975 .. 3788985 -  -8.2  -2.52516   TGCCGGATGAGCAAG                 GCCG TGT CGGC                 TTCCTTCAGGAGGTT  51 39
      BP3574 NONE
      BP3573 NONE
      BP3572 NONE
      BP3571 3785036 .. 3785070 - -30.1  -3.09516   GCGCCCAGGACTGAA     CGCTGGCGGCGCGGC CTGGC GCCGCGCCGCCAGCG     TGCGCGCGGGTCAGC 100 36
        msrB NONE
      BP3563 NONE
      BP3562 NONE
      BP3561 3776597 .. 3776626 - -19.5  -4.13767   CCCGGCAGCCGAAAA       CAAAATTGCCCGC GAAA GCGGGCAATTTTG        TTGATGGCGATGGCT 100 47
      BP3557 3767989 .. 3768017 -  -6.5  -3.74747   CCAAGCCCGAGGAAA        TCGCCGCCTGCAG TCC CTACCTGCGGCGC        CAGATTGCCCTGCTG  61 278
        risA 3765154 .. 3765181 -  -4.1  -3.99324   CGCGAGCAGCAGAAA        GGTGCGTC-CGA ACAGG CCGAGACGCAAC        CGCGAGGTCAGGTTT  59 101
        ahpC 3763191 .. 3763207 - -10.8  -3.95584   TCTGGAGCAATGAAA              GCCCGG ACGAG CCGGGC              CGGGGAAATTACAGC  79 34
        ahpD 3762575 .. 3762627 - -15.5  -2.79188   GAGGGAAGGGAATGA GTGCCGG-C-CCCGCGCAGG-GGCCG GCTG CGGCCGCCGGCGGGGGAGGCCGGCGC ACCGCGGGGGGCGCT  75 40
      BP3545 NONE
      BP3544 3756163 .. 3756189 -  -8.7  -3.53012   CTGCGGTGCGCCAAA        GCGCGC-CGC AGGCCGGG GCGGGCGCGC         CTATTCGAGCTGGAT  62 26
      BP3543 3755082 .. 3755118 -   -16   -4.2558   GATTGTCCAGGAAAA   CGCGCCAATTCCCGC TTGATTGG GCGGGA-TTGGCGCG    CAATGGGCAGGCGCC  95 41
      BP3542 3754193 .. 3754203 -  -2.4  -3.01497   GCAGCCGAAAGCATA                 GCCG TTC CCGC                 TCCGGCCGCCTTACT  41 84
      BP3541 3752759 .. 3752791 -  -3.2  -4.72272   GTTCTCCACGAAAAA     GGGGGCG-GAACCGG AGGG CCGGCGCGCGCCGGC      GGCGTGCGCCGGCCG  75 476
        argD NONE
        argF 3750454 .. 3750476 -  -6.3  -2.58714   TTTGACAGCAACGGA           CCGTCAAAC AAGAA GTCTAACGG           GGCATTTTAGCGCTT  46 112
        argG 3749030 .. 3749059 - -23.7  -4.08394   ACACCTGCGGCAAAA       GGGTGCCTGTCCC GGCA GGGACAGGCACCC        TCGCGCGGTTGCCGC 100 41
      BP3523 NONE
      BP3522 3732081 .. 3732091 -  -4.6  -2.92371   ATGGAGGCAACCATA                 CCAG ATG CCGG                 TTTACGGCTGGCTGG  44 53
      BP3521 3730337 .. 3730347 -  -6.8  -3.54424   TTCCAGTTTCTCAAA                 TCCG GTT CGGA                 TGAACCATGCATACA  58 60
      BP3520 3729288 .. 3729298 -  -6.8  -3.54424   TTCCAGTTTCTCAAA                 TCCG GTT CGGA                 TGAACCATGCATACA  58 60
      BP3519 3728033 .. 3728065 -  -3.2  -3.05844   TGTTGCACGCCAAGA      CGGCGGTGGTCGAC GGCGT GTGGTCCACGGTCG      GGTCGAGCAACATGG  43 244
      BP3515 3724596 .. 3724610 -    -7  -2.71011   ACGGGCGGGTAAGCA               GGCCGC GCT GCGGAC               GTGGGTGGCGGGCGC  48 366
      BP3511 3721836 .. 3721870 -  -7.8  -2.58999   CGCCCACAGACCAAT     GGCAAGGCCGAACG CTTCATC CAGTCGGCCTTGCG     TGAGTGGGCTTACGC  48 386
      BP3508 3720089 .. 3720144 - -13.9  -4.11216   CCGTTACGGTTAAAA GTCGCCCTGCGCGGCCCTGGCGCCGA ATATG TCCACGATAGGG-CGCGCAGGGCATC AATAGGCAAGACTGG  85 77
      BP3507 3718593 .. 3718603 -  -8.2  -3.14132   CCGGCCGCTGACGAA                 GCGC GCC GCGC                 TAGTGCTGGCCGGAC  56 25
      BP3503 3713739 .. 3713758 -  -8.6  -3.68222   TGCGAATCTGAATAA            TGCGAAGC ACGC GCTTCACA             ATATGCATATAGGCA  65 139
      BP3501 3712245 .. 3712259 -  -2.7  -2.69151   TGGCTTCAGATACTA               CGGGG CTCAT CGCCG               CACTCCTGGCAGGAA  40 82
      BP3500 NONE
      BP3499 NONE
      BP3498 NONE
      BP3497 3708361 .. 3708376 -  -7.5  -2.87132   CCCCCCTCGCAGATA              CGGCG CCTTGC CGCCG               GGGCGGCGAGACCGG  52 139
       groES NONE
       groEL 3706108 .. 3706131 - -19.6  -4.86621   AGCTCCAATGAAAAA          CCCCGCCAGG CGAA CCTGGCGGGG           TTTTTTTTTGGGAAG 100 87
        brkB NONE
        dgkA 3701363 .. 3701376 -  -9.5  -3.53012   CGGCGCGCTTGGAAA               CGGCG GCGC CGCCG                CTCAGTCCAGGACGA  64 27
         ndh NONE
        pyrF 3699139 .. 3699174 - -20.4  -2.59748   CACCCTGAGAAGTCA    GCGGGTGCCAGTCCCC CTTC GGGGACAGGCACCCGG     GGGGTTACGTTCTTA  95 30
      BP3483 NONE
      BP3482 NONE
      BP3481 3691496 .. 3691533 - -11.3  -3.02511   TGTACTCCTGGAACA   CCATGCCGATGCGCCG GCGCGCG CGGCGCAGCGAC-TGG   CCGCGCACGCGGGCC  62 261
      BP3478 3690319 .. 3690350 -  -6.7  -3.78329   GTCGAGCAATTGAAA      GGCGCGTTCGAT GTCGGCCGG ATCGAA-GCGCC      GCATCCAGGTATTGA  64 101
      BP3477 NONE
      BP3476 3688082 .. 3688102 -  -3.9  -3.59979   CCCGCCGAGCCGAAA            GCCTAGGAT AGT ACCCAAAGC            TAACCCGGAAATTGA  51 165
      BP3472 NONE
        coaD NONE
         fdx 3683721 .. 3683745 - -15.7   -3.9941   TGGCCGACAACGAAA          GCGCGCCGG TGACAGG CCGGCGCGC          CGCGAGGGGGGGAGG  91 59
      BP3469 3682536 .. 3682562 - -12.2  -3.57144   TGCCGGATCCTGAAA         GTGCACCCCGAC ATG GCCGAGGTGCGC         TGGCCGTCGTAGGCC  74 45
      BP3466 NONE
      BP3465 3678362 .. 3678378 - -13.7  -4.72272   GCGGCCCACGAAAAA              GCCCTCC AGC GGAGGGC              TTTTTTTCTGAGGCG 100 49
      BP3463 3675967 .. 3676009 -  -3.3  -3.66874   TCAACCGCATCGAAA CCGACTATGCGCG-GCGC TATCAGGC GCGCGCGCGCGTGCTCAG GCTGACCGACGGCGA  51 504
        maeB 3665738 .. 3665752 -    -7  -3.41636   AAGCAAGGCAAGGAA               CGCGAC GAG GGCGCG               CCCGGAACGTCGGCG  56 171
      BP3455 NONE
      BP3454 3663620 .. 3663663 - -10.9  -2.57344   CAGTCTTGCGACAAT CGGCACGGCAGTGGGGGCGGC CGGG GCCGCCCGC-CGGGC-TGCCG TCAGTTGAGGTTGAT  59 26
      BP3453 3661905 .. 3661924 -    -7  -2.86177   AGAGCGGATAGTATA            TCCCGCGC CCAT GCGCGGAT             GCCTCATGCGGCAAG  50 29
      BP3452 3661051 .. 3661061 -  -6.8  -3.54424   TTCCAGTTTCTCAAA                 TCCG GTT CGGA                 TGAACCATGCATACA  58 110
      BP3451 3659554 .. 3659582 -  -3.8  -5.55769   GGCTACAAGAAAAAA       GGAAGCACGGCAG GTAA CCGCTA-GCTTCC        CTTTTTGGTGTTTGG  95 490
      BP3449 3658946 .. 3658965 -  -7.1  -3.14468   CGCCATTATAGGCAA            GCGCGCGC GCCGG GC-CGCGC            TACGGCCGGATCACG  52 25
      BP3448 NONE
      BP3446 NONE
      BP3445 3656244 .. 3656256 -  -4.7  -3.54424   TTCGACCGGGGGAAA                CGGCG TGT CGGCG                GCCAGCCAGGGCAGT  52 50
      BP3443 3654709 .. 3654746 -  -3.2  -3.00923   GTGGAAGAGGATAGA   CATGGGGCGGAATTGT AGATCG ACTTTGCCGCCCCGCG    CGTGCTCAGGGCGGC  42 31
        pyrD 3653626 .. 3653638 -  -6.2  -4.74103   TGCCCAAGGCAAAAA                GCCC TCTTG GGGC                CCATGCCCGCTCGGG  82 49
      BP3440 3651495 .. 3651530 -  -8.8  -3.54424   TCGCATTCCGCGAAA    CGG-CGGGCGCGCAGGC CTC GCCCGATCGGCCGGCCG    GGCCGCGCGATGCGC  62 67
      BP3434 3641890 .. 3641913 -   -21  -2.60496   GGCGGCCTGAAACAG          GGCCGCCGCG CCAG CGCGGCGGCC           GCGCGCTTGCTTACC 100 36
      BP3427 3635505 .. 3635545 - -12.4  -2.73875   TTCCTCGGAATACGA CCCTGAAGC-GGCGCGCGC CCGG GCGCGCGCCGGCCACTGCG  ACACCCGCGCTCAGC  65 36
      BP3426 3634031 .. 3634060 - -15.7  -3.01712   CCCCTGGCTGGAAGA       GGACGCGGCG-GCC TGA GGCGCGCCGCCTCC       GCGTGCGTCAGGCCA  77 33
      BP3423 NONE
      BP3422 3629579 .. 3629606 - -16.2  -3.14344   GACGGCGCGCACGAA        GTGGCGCGCCGC TCGC GCGGCACGCCGC         GTATCGCCAACCGCC  80 410
      BP3420 3627739 .. 3627757 -  -6.6  -3.40403   TTCCGCCGATGACAA             GGATACGC ATC GCGCAGCC             CCCTGTAGCATCATT  55 90
      BP3419 3626604 .. 3626634 -  -6.6  -3.39784   GCATCGGCAAGAAGA       CCGCGGAGCGCCTG CTG CTGGAGATGCGCGG       CAAGCTGGGCGCGGA  55 228
      BP3412 3620779 .. 3620832 -  -6.5  -3.18264   CTGGTGACCGAGGAA GGCTGCGAACTCA-TCACCCGCGGCG TGC CGGTGCAGGCGCGCGAGATCGAAGCC CTGATGCGCGAATAG  51 50
      BP3410 3617936 .. 3617960 - -14.3  -2.87132   TGCGCGTCGGACATA          CCGCACCCTGC ATG ACAGGATGCGG          CAGATGGGTGCTCTG  71 218
      BP3409 3617392 .. 3617406 -    -7  -3.18264   GGCTGGAGGGAGGAA               GCGCGC ATG GCCCGC               GCGGTTCAGGCCACG  52 31
      BP3406 3614103 .. 3614114 -  -2.2  -3.53566   AGCCAAGAAGAAAAG                CAGA CTGG TCCG                 ATGCCAAAACCCGCA  48 224
        ompQ 3612854 .. 3612892 - -18.8  -2.79831   GTCATCCGAAAACAG   CCAGCAGGTGGCGAGGCG CGA CGCCTCGCCGCCTGATTG   TAGTTGACGACGCGC  87 58
      BP3404 3611917 .. 3611949 -   -10  -3.53012   GCCCTGGGCCGCAAA     TACCACGGCCTGATT CCGG AATAAGGCCG-GGTA      TCGAAGCCGCGCTCA  67 38
      BP3402 3609461 .. 3609480 - -11.4  -3.21354   GCATACAGCCAGCAA            TCGCGCGG CTGG CCGCGCAA             CGCTGCCGGCATCCA  66 53
      BP3397 NONE
      BP3396 3605348 .. 3605362 - -12.8  -4.27316   CGCCCCAAGGCAAAA               GCCCCC CTG GGGGGC               AGCAAGCTGGCGCAG  91 69
      BP3395 3603583 .. 3603601 -   -11  -3.13403   GCTGGGCGAGGAAGA             CGTCGAGA ACT TCCCGACG             CTGCTGGTGCAGGCG  64 190
      BP3393 3602464 .. 3602474 -  -6.8  -3.54424   TTCCAGTTTCTCAAA                 TCCG GTT CGGA                 TGAACCATGCATACA  58 60
      BP3392 3600947 .. 3600973 -  -5.9  -4.14243   CACTCCAGCGCAAAA        CCAACA-GTGCC CTGG GGCACGTGTTGC         AGAGACCCCACTCTA  66 512
      BP3386 3597168 .. 3597181 -  -5.9  -6.06723   GGGGCGAAAAAAAAA               CCGCC CGAA AGCGG                TTGATCAATCCTGTG 100 468
      BP3385 NONE
      BP3384 NONE
      BP3383 3593755 .. 3593789 -  -2.6  -2.74012   TCAGCAGCGCAATGA     TCCGGCGCACCACCCC GTT GCTGTAGCGCACCAGG     TCGATGGCGTGCCGA  38 50
      BP3382 NONE
      BP3381 3592406 .. 3592430 - -15.7  -4.67038   GCCCCAAAAGCAAAA          GCCCCACTGGC TCG GCCAGCAGGGC          TTAGAAAGAAGAAGG 100 77
      BP3380 3591578 .. 3591596 -  -3.9  -3.28924   GATGGCTTGGTAGAA            CGA-TTCC TGGA GGAAGTCG             CCTTCGAAGCCGGCC  47 186
      BP3376 NONE
      BP3375 NONE
      BP3374 NONE
      BP3373 NONE
      BP3372 NONE
      BP3371 NONE
      BP3370 3586931 .. 3586944 -  -9.5  -5.46657   GAGGGCAATAAAAAA               CCGCC ATGT GGCGG                GTTCCAGTTGCGCCC 100 69
      BP3369 NONE
      BP3368 NONE
      BP3367 NONE
      BP3366 NONE
      BP3365 3582533 .. 3582553 -  -3.1  -5.32944   CGGATAATGAAAAAA            TGCCGCGAC GAG ATCCCGGCG            TTCGGGATTACTCAT  89 33
      BP3364 NONE
      BP3363 NONE
      BP3362 NONE
      BP3361 3577009 .. 3577021 -  -6.2  -5.80817   CTCAACACAAAAAAA                GCCC CCTAT GGGC                CCGTTCATTCATTGG 100 208
      BP3359 NONE
      BP3358 NONE
      BP3357 NONE
      BP3356 NONE
      BP3355 3574218 .. 3574238 -  -9.7  -3.54741   GAGCAGCTGGTGAAA            GCCAGCC GCTTTCA GGCTGGC            GACCGCGTGCTGTTC  67 405
        proS 3569687 .. 3569705 -    -3  -2.65264   TCACGATCGATAGGA             GCCCTG TGGCTGC CGGGGC             GGGCTGGCGCCCGCC  39 48
      BP3347 NONE
      BP3346 NONE
      BP3345 NONE
      BP3344 NONE
        tolB 3565753 .. 3565772 -  -2.8  -2.54325   CCTTTGCAAAGAGAG            TCACACGT GTTA ACGGGTAA             AAGGGCCCCACGTTG  39 15
      BP3342 3565173 .. 3565202 - -21.5  -4.54727   GGTCTGAAACGAAAA       CGTCGGGACGGCC GGAT GACCGTCCCGACG        CGTGGTGGGGCTGCT 100 56
      BP3341 NONE
      BP3340 NONE
      BP3339 3562357 .. 3562394 -   -14  -4.08216   GGACGGCTGGGAAAA   TCCGCGGCGCTGGCGG GCGCGG CGGCCAGCGCTGCGGC    CGCGAAGACGGGCGC  85 248
      BP3336 3558956 .. 3559010 -  -2.5  -2.70932   CCTGTTCTGGAAGCA TCTGGGCCACG-CCGGCGCCAACACC TTGC GGGCCTGGGGCCGGGCCTGGACCGGC GGGCTGCTGGCGCGC  38 500
      BP3334 3555832 .. 3555846 -  -4.2  -3.64703   TCGCGCTGACCGAAA               GCGG GCACACG CCGC               TGATCATGTCGCGCA  51 297
        garK 3553336 .. 3553348 -  -9.1  -2.52464   GCGTGGCGCAATTCA                TCGGC CTG GCCGA                CGCCTTGCTGGCGGC  51 100
      BP3328 NONE
      BP3327 3546651 .. 3546667 -  -2.2  -3.53012   TGTCTTCGGGCCAAA              GTGGTA GAGGA TACCGC              GTTGCAGCCTCCTTG  48 94
      BP3326 3545509 .. 3545528 - -16.4  -3.15147   GTCAAGCAATAGACA            GGGCGGCG CGTC CGCCGCCC             ATGCCGGCTGGCGGA  81 388
      BP3322 3542547 .. 3542590 -  -8.1  -3.18199   TAAGGCGCAAGGCAA GGCGCGGACAGCGTCCGCCGGC GAG GCCGGCGGACGCCG-C-G-GTT TACTGCAGCGGTTCG  54 25
      BP3321 3541158 .. 3541182 - -10.7  -2.71011   ACGCCGGCTGAAGCA         CGGCGG-CGC GGGCTG GCGGCCGCCG          CGCTTCAGGCGGCGT  60 30
      BP3319 3539100 .. 3539130 - -10.3  -3.43446   CGATACCGAACAATA       GACCAGGCGCGGG TTGCG CGCGCGCATGGCC       TGCTGCCCCAGCCCC  65 374
      BP3317 3537373 .. 3537391 -  -8.1  -3.47227   CGGCAAGGACGACAA            GGCGCGCG GCAT CG-GCGCC             GGCCTGTCCGACGCG  58 209
      BP3306 NONE
      BP3305 3524657 .. 3524684 -  -7.6  -3.22884   GCACGAAGGCATCAA        GTCGCTGCGCGAG AAG CGCGCGCCG-GAC        TTCCGGTAAGGGGGC  56 114
      BP3303 NONE
      BP3302 3522402 .. 3522433 - -13.1  -4.20516   GGGGGACGGAAGAAA      CGTCGCGTCT-GCC AGACA GGCCAGACGCAACG      CGGCGGCGCCGCGAG  91 149
      BP3300 3519518 .. 3519549 - -17.2  -3.53012   TGGTGGTCTTCGAAA      GACCGGTCCGGCCG TCGC CGGCCCGGCCGGTC       AGATAGGTTGGGCCA  89 24
      BP3299 NONE
      BP3298 3517546 .. 3517556 -  -6.8  -3.05384   GGCTTCGGTATGGAA                 TGCG GTG CGCA                 GGCCGCGCACGTCCA  51 53
      BP3296 NONE
      BP3295 3513744 .. 3513771 - -21.4  -3.62597   CGGAGGGGGGAACAA        GGTGCCTGTCCC CACG GGGACAGGCACC         CACGCCCTTGGTGCA 100 56
      BP3279 3496601 .. 3496625 -    -7  -3.01791   ATCGCCGGCCGAACA          GGTGGCGGCG ATGGA CGCGGCCAGC          TACTTCAACCTGTTC  51 234
      BP3276 NONE
        folB NONE
      BP3273 3490500 .. 3490510 -  -6.8  -3.54424   TTCCAGTTTCTCAAA                 TCCG GTT CGGA                 TGAACCATGCATACA  58 60
      BP3272 3489351 .. 3489370 -  -3.4  -3.30124   GCGCACGCTGGACAA            CGTGCTGC TTAC GCCGCACC             TGGGTTATGTGAACG  47 151
         rpe NONE
         gph 3483013 .. 3483038 -  -6.7   -4.7497   GGCATGCAGCAAAAA         GCCCGG-TCCAG TTA CGGGTTCCGGGC         TTGGCGCTGCACTTC  84 212
        trpE NONE
        trpG NONE
        trpD NONE
        trpC 3478925 .. 3478957 - -12.6   -3.8186   CATCGCAAGGAAGAA     GCGGGCGGCGCGCCG GCGC CGGCGCG-CGGCAGC      GGCCGCTGAGGCCGG  81 55
      BP3257 3475065 .. 3475097 -    -9  -3.04322   GGCAACTGGCCAAGA      TGGCCATGCGCGCC GAGCA GGCGCGCAGCGTCA      TGTTCCAGACCGCCC  57 46
      BP3255 3472864 .. 3472905 - -10.1  -2.78463   AGCGCGTGGACCACA CCATGACGGCCGCCGACCTG ACC CAGGTGGGCAGC-GACATCG AATCGCTGGTGCTGT  56 113
      BP3248 3466615 .. 3466650 -   -19  -3.14132   CTCTTCCCGCAGGAA    TCCGGGTGCCTGTCCC AGCG GGGACAGGCACCCCGT     CATACGCCAGCACGC  90 76
      BP3245 NONE
      BP3244 3462152 .. 3462170 - -17.4   -5.1971   AGGAAAAAGCAAAAA             GGCCGCGC TGG GCGCGGCC             ATGAGAAAACTGGTG 100 237
     BP3239A 3452887 .. 3452906 - -12.8  -5.60993   CCGCGCATAAAAAAA            CCGCCGGC AAGG GCCAGCGG             TTTTTTTACCTGTAA 100 51
      BP3238 NONE
      BP3237 3449026 .. 3449082 - -16.4  -2.80398   GAATGAATGCAAGCA TGGCAACTCGATACGGGGTGCGGCGCC GCCA GGCGCCGCACCCGGGA-CGGGACGCCG GCGCGCAACGTCCCT  77 49
      BP3234 3446230 .. 3446285 -  -2.5  -4.45175   CAGGAAAAAAGGAAA GGGAGATGTCGCGCAGGATC-TGCCGC TTGG GCGGCACGATCTTGC-CGACACGGTTC ATCGTGTAGACGTAT  67 143
        osmB 3443765 .. 3443780 - -11.8   -4.7497   GGCAGCCACGAAAAA              CCCGGC CGAA GCCGGG               TTTCTCGTTGAGGCG 100 66
      BP3230 3442393 .. 3442431 - -20.3  -3.25113   CCGCAAAACTGAATA   CTCGGGTGCCTGTCCCC GCACG GGGGACAGGCACCCGCT   GAATCTTGGTCCCCG 100 68
      BP3225 NONE
      BP3224 3435628 .. 3435671 -  -7.5  -3.28712   CCGCCTGCTGGACAA CCT-GATCGGCAACGC-CC-TG CAT CATGGCGCGCCGCCGGTCGAGG TCAGCCTGCGGCGCG  55 299
      BP3220 3431326 .. 3431337 -  -7.2  -3.95456   AAACGGAACAGGAAA                GGGC CGCG GCCC                 CGGGAACTGGCTAGC  66 36
      BP3219 3429962 .. 3430004 - -14.1  -2.78384   CTGGTGGCCATGATA GGCGC-GGCCAAGGCCGACG GCCA CATCGGCCCCGACGAGCGCC AGTTGCTCGAAACCG  67 302
      BP3217 3428859 .. 3428877 - -17.4   -5.1971   AGGAAAAAGCAAAAA             GGCCGCGC TGG GCGCGGCC             ATGAGAAAACTGGTG 100 214
      BP3212 3423803 .. 3423816 -  -2.3  -3.02166   GCCGGAATGAAAGTA               CGGCA TTAT CACCG                GCCCGGATCGTCGGC  41 20
        rnhA 3423101 .. 3423135 -  -7.8  -2.58999   CGCCCACAGACCAAT     GGCAAGGCCGAACG CTTCATC CAGTCGGCCTTGCG     TGAGTGGGCTTACGC  48 191
      BP3203 3413963 .. 3413975 -  -9.1  -3.02511   GCGAGGCGTTCAATA                TCGCC AAC GGCGA                CGTGGTGCTGTGGCA  55 368
      BP3196 NONE
      BP3195 NONE
      BP3194 NONE
      BP3193 3405331 .. 3405384 -  -4.3  -2.94144   CCGGCAGGTAAAGGA CGATGA-CGGCCAGCGGCAGGAGCGC GGC GCGGCGCAGCGGCAGGCGGATCATCA GTGCACCCCCCGCGC  44 23
      BP3192 NONE
      BP3191 NONE
      BP3190 NONE
      BP3189 NONE
      BP3188 3400016 .. 3400052 -  -7.9  -3.85698   GGCGCCGCTGACAAA   GGCGCTGCG-GCCGGC CAGCGC GTCGGCGCGCAGCACG    CGCAAGTCATCGATG  66 110
      BP3186 3398375 .. 3398385 -  -6.8  -3.54424   TTCCAGTTTCTCAAA                 TCCG GTT CGGA                 TGAACCATGCATACA  58 60
      BP3185 3397180 .. 3397194 -  -3.4  -3.78934   GCGGTTGGAGAACAA               CCGCGA AAG CCGGGG               ATCGTTGCGGGTATC  56 202
      BP3182 NONE
      BP3181 NONE
      BP3176 3386581 .. 3386608 - -11.4  -4.50976   GTCCAGATGAGAAAA        GCCCGCA-AAACC TGA AGTTTATGCGGGC        TTTCCGGGGCGCTAC 100 260
      BP3175 3386037 .. 3386056 -    -7  -3.08679   CGGCTCGATGCAATA            GCGCCCGC CTTC GCTGACGC             GTTCTTCAGCTACGG  52 35
        ureD NONE
        ureA 3383523 .. 3383556 -  -4.6  -4.36411   CATGAATGACGAAAA    TCC-CGACCCGG-TGC TCAG ACAACCGGGTTGTGGA     CGGTAATCAGCTTGG  69 6
        ureJ NONE
        ureB NONE
        ureC 3380851 .. 3380863 -  -5.5  -3.98159   GATCAGAACAGGAAA                TAGCG TTG CGCCA                TGGGCAGCTCGGCAA  63 0
        ureG 3378750 .. 3378790 -  -8.7  -3.58726   GTCCTCTATATATAA  CGGCAGGCGCGCCGGCCCG CAC CGAGCAAGCGCGTGCGCGG  GAATCTTCGGCAAGC  62 99
      BP3156 3365748 .. 3365765 -  -9.1  -3.16564   CGCCTATTCGACCAA             CCGCGTC ATCG GACGCGA              CAACGCCCTGCCCTG  56 422
      BP3152 3362954 .. 3362977 - -16.8  -6.06723   GCGGCGAAAAAAAAA          GCCCGAGATC TTGC GATCTCGGGC           TAAATCCACCAAAGG 100 465
      BP3151 3361498 .. 3361508 -  -6.8   -3.1506   AAATCTCCCTATCAA                 CCGT GTG ACGG                 CTACGGAATTGTATG  52 102
        wbpO NONE
      BP3149 3359172 .. 3359184 -  -4.8  -3.51232   TGGCTTTCAAATCAA                CGCA GGAAT TGCG                TGTACCAGGGCATGG  52 9
      BP3148 NONE
      BP3147 NONE
      BP3146 NONE
      BP3145 NONE
      BP3144 NONE
      BP3143 3350964 .. 3350991 -    -9  -2.60571   AAGCGCTCAAGGAAG        CGCGGCTGGTCG AGTC CGACCCGCAGCA         GGCCGAGATCCTGGC  51 325
      BP3140 NONE
      BP3139 NONE
      BP3138 3345192 .. 3345217 -  -3.1  -3.54543   ATCCATTGCCGGAAA         CAGGCCGTGCA CTCA TGCGCCACCCG          CCGGCAGCGCCAGCC  49 12
      BP3137 3343797 .. 3343823 -  -5.9  -5.40072   CTCGTTGCAAAAAAA        GACGCGCAAGCA TACC TG-TTGGGCGTC         AAATCGATGTCAAAT  95 87
      BP3136 3341565 .. 3341584 -  -7.1  -3.16564   GCTGGAGCTGACCAA            CG-GCGGC AAGCA GCCGCTCG            ACCTGCCCTGGGGCG  53 285
      BP3133 3337775 .. 3337801 - -10.8  -3.18582   GACCTCAGCGACGAA         CAGAGCCGCG AGCTGAA CGCGGCGCTG         ATCCTGCTGCTGGCC  64 131
      BP3128 NONE
        lolB 3331506 .. 3331522 -  -6.5  -2.52896   TCACGGCGGAAGCGA              GGGGC TGGGGAT GCCCC              TATTCTAGACCGCCG  45 46
        ispE 3330457 .. 3330499 -  -4.2  -5.79595   TCGTAAAACAAAAAA GCTGCTGAACTGGAGCCAGT GTCTG ACGGGCG-C-GTTCAACAGC TTTTTTATGTATTGG 100 121
        prsA 3329356 .. 3329380 - -12.8  -4.07885   GATCGCCGGTTAAAA          CACGCGGCGC GACAT GCGCTGCGTG          GTTTTTGCGCGCCGC  83 81
        rplY 3328607 .. 3328645 - -24.8  -2.91695   CGTATTTGTAAAGTA   CAAAACCCTGCGCATGCA AAT CGCATGCGCAGGGTTTCG   GGGACGTCGGGCACG 100 79
         pth NONE
      BP3122 NONE
      BP3121 3325960 .. 3325978 -  -6.7  -3.05816   GTATTGTTTATGCAA             CCCATTG ATTTA CAACGGG             CCAATCTGTCCACCA  51 78
      BP3120 3324555 .. 3324582 - -16.4   -3.4285   GCACTCAAGGGACAA        CGGCCCTATCCT GAAA AGGATAAGGCCG         TTCTACCCACTTCGC  85 67
      BP3118 3323200 .. 3323214 -  -4.2  -2.50816   TCGTCACCCAGCAAG               CGGC TGATGTT GCCG               ATCAATTCCATCATG  40 47
      BP3117 NONE
      BP3116 NONE
      BP3115 3315659 .. 3315669 -  -6.8  -3.54424   TTCCAGTTTCTCAAA                 TCCG GTT CGGA                 TGAACCATGCATACA  58 145
      BP3114 3314441 .. 3314455 -  -9.2  -3.39482   CAACACCACCGATAA               GCGCCG GTG CGGCAC               ATGCTGCTTCGCACG  63 225
      BP3110 3309241 .. 3309259 -  -4.6  -2.78596   GATGTTCGGATTATA             CCTACA TGTTTTC TGTAGG             TATATATATTTTCTG  43 85
      BP3109 NONE
      BP3108 NONE
      BP3107 3305526 .. 3305544 -    -3  -3.01001   TAGCGGGAAATGACA             GTCATGGA GTC TCCTTGTC             GTTGTATGCGAGGGG  42 163
      BP3106 3304470 .. 3304510 -  -4.7   -3.2794   GTCCATGGACACCAA TGG--GCCGGGCTGCGGGGC TTGC GGCCCGCA-CCCGGTAGCCA CCCGCAAGCCTAGTT  49 35
      BP3105 3303206 .. 3303222 - -15.1  -3.21276   GGCCCTGGCAGAACA              GGCGCGC GCC GCGCGCC              GACGACGATCCGGCC  76 417
      BP3103 NONE
      BP3102 3301195 .. 3301223 - -11.6  -3.30771   GTACAGGGCCGAGAA        CGGGCCGCGCAG CACTT CCACGCGGCCGG        CCGAGCCGATGTCGA  68 419
      BP3100 3298886 .. 3298897 -  -7.2  -5.30616   CGAGGGAAATAAAAA                CGCC GGAA GGCG                 GTGGTTCATGGACTG  95 113
      BP3099 NONE
      BP3098 3298314 .. 3298340 - -13.7  -3.09831   CGTACCGCAAAAGGA        CG-CGGCCGCCC CGGG GGGCGGCCGTCA         TGGGGCGAGACCGAC  73 51
      BP3096 3296699 .. 3296715 -  -5.7  -4.36914   GTCGCGCCCACAAAA              GCAGGCC CGC GCCCCGC              CCGCTTAGCGGACCT  72 30
        modB 3295809 .. 3295819 -  -2.4  -2.61264   CTGGTCAGCGACAAG                 GGCG GGA CTCC                 TGCAAGGGGTTACAG  38 35
        modC NONE
        modD 3293614 .. 3293637 -  -5.2  -3.72576   TGCGGCTTTACGAAA          TGCGGCGCAGC TAC GCCGGGCC-CA          AGCCGCAGGGCAGGG  58 394
      BP3088 3289629 .. 3289651 -  -6.8  -2.53911   TGAAGCTGGAATTCA           CCGACGACGG CAT CCGCCGGCTG           GCCGAACTGGCATTC  44 243
      BP3082 NONE
      BP3081 NONE
      BP3080 3282388 .. 3282444 -  -7.8  -2.91264   GCGTCGATCCACATA TGCGGATGCGCACCGGCGCCGGCCGCCC ACA GCGCGCCCAGCGCC-GT-CAGGGCCGCA AGGCGGCGGCGAGTT  52 15
      BP3079 3281778 .. 3281790 -  -3.3  -3.19511   CCAGACAACCCAATA                CCAGC ACG GCCAG                CGCGCCTGCTCGAAC  44 40
      BP3078 3280803 .. 3280815 -  -4.7  -3.23637   AACATATCAATTGAA                TCCGG CAC CCGGG                CGTGCAAAATTCGTC  49 56
      BP3077 3278296 .. 3278319 -    -3  -3.85698   GCCGCGCTGGACAAA          TGGTTGCAGG CGCG CCCGCAACTG           GCTGCCGCCGGCGCC  56 362
        metK 3272746 .. 3272764 - -17.4   -4.4078   CGCGGCCAAGCAAAA             CGCCCCGC CAG GCGGGGCG             TTTCGCGACACGGGA 100 48
      BP3070 3272409 .. 3272423 -    -7  -3.08371   GACATGGCCAAGACA               GGCCGC CGT GCGCCC               CTCAGTAGTTGTTGC  52 27
      BP3069 3271074 .. 3271107 -    -6  -3.34005   AATGAAGCCGGACAA     CGCGTA-GCACCATG ATCCG CACGGCGCGTACTCG     CCTTTCCCGCTTCAT  53 223
        acyH NONE
      BP3067 NONE
      BP3066 3268314 .. 3268324 -  -6.8  -3.54424   TTCCAGTTTCTCAAA                 TCCG GTT CGGA                 TGAACCATGCATACA  58 60
      BP3065 3267182 .. 3267194 -  -6.2  -3.01924   GAGCGCCGCCGAACA                GGCC TTTCT GGCC                GCGTTCGAGCGCTTC  48 141
      BP3060 NONE
         cca 3259539 .. 3259559 -    -4  -3.57561   GGCGAACTGTTCAAA           GT-GCTGGCC GTG GGCC-GCGAC           ATGCCCGAACCCTTG  51 94
      BP3055 3254174 .. 3254191 - -11.3  -2.56596   GCGCGCATCAAGCGA             CAGCGCA TCGA TGCGCTG              CCTGGCCAGGGCCAA  59 364
      BP3048 NONE
      BP3047 3246771 .. 3246805 - -12.3  -3.05993   GGAGGGAGAGAGACA    TCCGAAGGCAGGCCTGC GAT ACAGGCCTGCCT--GGA    TAGATGCCCCGCCTG  67 259
        ilvD NONE
         cyt NONE
      BP3041 3240976 .. 3241007 - -10.8  -3.69256   AGGCACCGAAGAGAA      GGGGCAGATCCAGG AATA CCTGGACCTGTACC       GCGGCGAAGGCATCC  74 458
         lrp 3239353 .. 3239367 -  -4.9  -3.56643   CGGAGATCCTGCAAA               CCGCA TGATT CGCGG               TTCCGGCTTCGTCGC  52 289
      BP3036 NONE
        pyrC 3229174 .. 3229228 -  -9.9  -3.56862   AGAAACCCGCCGAAA CCGCCAAGCC-CGCCGCGGCGCGCC CCAAGCC GGTGCG-CGCGGCACGGCTGAGCGC CTGGGATCTGCGCGA  67 285
        mraZ NONE
        mraW NONE
        ftsL 3225018 .. 3225039 -  -6.5  -4.16016   GGATTGTCGAAGAAA           GGCACCC-GC CTC ACTGGGCGCC           TCCGGCGGGCTGGTT  66 14
        ftsI NONE
        murE NONE
        murX NONE
        murD NONE
        ftsW NONE
        murG NONE
        murC NONE
         ddl 3213158 .. 3213170 -  -3.3  -2.87132   GCGTCGTTCCACACA                GAGCG TCC CGTTC                AATCTTGTCGCGCCG  41 24
        ftsQ NONE
        ftsA 3210991 .. 3211002 -  -3.6  -3.55622   GTGAATCGCCTCAAA                GCCG AAGC CGAC                 CGTGGTCCGCAACGG  51 127
        ftsZ 3209535 .. 3209546 -    -3  -3.63968   TGCGAAAGCCGGAAA                TCTA CCAA TAGA                 CACCGGCATAACCGG  53 210
        lpxC 3208524 .. 3208552 - -14.6  -4.57073   CATCCCCGCCAAAAA        GCCTATGGCCGC TCAGC GCGGCCATAGGA        CGAAAACCGATATCG 100 52
      BP3015 3206868 .. 3206893 -  -5.4   -3.5394   AAACCCGCCGGGAAA         CGATCCAGTT TAACGC ACCTGGACCG          CAACGGCCTGCCGTG  54 77
        secA NONE
      BP3013 3203274 .. 3203305 -  -4.2  -3.53091   ATGCGCCGGCGCAAA      GCCGGCGGC-ATGCG TGC CGCTCAGACGCCGGT      ATCCAGCGTGTAATG  51 14
      BP3012 3201751 .. 3201782 -  -8.6  -2.82635   ATCCCGATCACTACA      GCCG-GCACGTCGCC TAC GCCGACCCGCACGGC      AGCTTCACCATTGCC  53 368
      BP3010 3200627 .. 3200649 -  -4.8  -2.57132   GCCCTTTTCGATAAG           GGGCGC ATTATGCCGCA GCGCCC           GCGCCGCGCGTGCGC  42 10
      BP3009 NONE
         grp 3198760 .. 3198791 -  -4.3  -2.62396   TACCTTGCGAGATGA      CGGGCCTGGCATG CCCCGC CAGGCAAAACCCG       TTCACGGCGCACGCC  42 79
      BP3007 3197849 .. 3197867 -  -6.7  -4.37092   ATGGTTTCCAGAAAA            TCGGCCGC ATCG GCG-CCGA             TACCCGCCTGGGCAT  72 212
      BP2999 3190098 .. 3190111 -  -5.9  -3.20991   TCCAACCGAATTCAA               GCCGA CAGG CCGGC                CACGCTGCGATCCAG  51 8
        aroQ NONE
        fabE NONE
        fabG 3187239 .. 3187289 -  -8.8  -2.55668   GAGTTCGATATGAAT CGCGTCG--CGCGCGGCGTCGGGC ACCAG GCCCGGCACGGCGGGGTCGTCGCG GTGCCAGCTGGGCAC  52 422
      BP2994 NONE
      BP2993 NONE
         pcp 3183953 .. 3183971 - -13.1  -5.40072   GCCGCCGCAAAAAAA             CGCCCGC ATGAA GCGGGCG             TCTTGCCGGAAGCAG 100 48
      BP2991 3183418 .. 3183455 -  -4.8  -2.78384   CGGCGCCCCAGTACA  GGCC-CAGCGAC-AGCGC GACG GCGCTTGCCATCGCGGCC   AGGTGGGACAGCAGG  43 44
        dltD NONE
      BP2989 NONE
        dltB 3181045 .. 3181060 -    -6  -2.56838   TAGATCGAAATACAT              GCCGCG CACT CCCGGC               GGATCAGATAGGACT  46 29
        dltA 3179585 .. 3179597 - -10.5  -3.53091   ATTCGGCGTCTGAAA                CGGCG CTA CGCCG                CCGCCGGAATCGCTG  67 18
      BP2981 3169322 .. 3169336 -  -5.6   -4.6951   ACCACGCAAAACAAA               CACGAC AGC GCCGCG               TGCCGGACTGCCGAC  77 185
      BP2980 3168711 .. 3168766 -  -3.3  -3.40522   ACTTTCGGACGACAA CGACATGGCGGGTAGCGGCGGC-GACGT GGG AAGTCCGCCACCT-TACCCGA-ATGGCG CGCCGCTGGCGACAA  48 44
      BP2979 3167249 .. 3167271 - -11.2  -3.01712   GTTCTGCGGCGAATA           CCAGCCCGCC CCC GCCGAGCTGG           CGGCCCAGCACCTGA  62 283
      BP2977 3163324 .. 3163358 -  -7.8  -2.58999   CGCCCACAGACCAAT     GGCAAGGCCGAACG CTTCATC CAGTCGGCCTTGCG     TGAGTGGGCTTACGC  48 191
      BP2974 3159900 .. 3159910 -  -2.4  -3.78934   TGTTGGTCACAATAA                 GGCG GAT CGCA                 GAGGATCGCGAAAGA  54 126
        dbpA 3158512 .. 3158526 -  -4.2  -3.28712   CCGCCGCGCTCAGAA               CTCTTC CAG GAAGCG               CATGCGGAACCGCCG  47 5
      BP2972 3157486 .. 3157515 -   -12  -3.16564   CGTGCAGCCCATCAA       CCGGCTGTGCGC CGCGGT GCGCGCCGCCGG        CGGCAGCGTGGTCTG  68 521
      BP2964 3151674 .. 3151699 - -19.1  -3.02096   GCCATGAACGAGACA         GTGCCTGTCCC CACG GGGACAGGCAC          CCTGCCGGCGCCGGC  90 51
      BP2963 3150232 .. 3150266 - -21.5  -3.53012   GGCGTTGCGCCCAAA    CAG-CAGGGGCCGCCC CGAA GGGCGGCCCCTGGCCG     GACCGAAACGGCGGC 100 45
        rplM NONE
        rpsI 3149124 .. 3149153 - -20.9  -3.28791   ACCGGGGCGCCATAA       GCAAAAAGGCCGC TTTC GCGGCCTTTTTGC        GGGACATTAGCGCTT 100 32
        argC NONE
      BP2959 3147101 .. 3147120 -  -4.2  -2.80074   GCCCGGATAAGATCA            CTATAGCG CAGC CGCGACAG             GACTCAAAATTCCAG  41 29
      BP2958 3146612 .. 3146637 - -18.3  -4.54727   GCGCCCAAACGAAAA         GGCCCTCCGGC GCAT GCCGAAGGGCC          TCGATCGCGGACCGG 100 53
        tyrS 3141495 .. 3141505 -  -4.6  -3.30124   TGGGACCCTCGATAA                 GAGG CTA CCCC                 ACCAACTTAACACGC  49 19
      BP2953 3140759 .. 3140780 -  -2.9  -4.62069   CGTCTACCGCAAAAA           TGCCTCAAG TCGG CATGAGCCA            GGCTCAAGCAAGCCC  71 52
        glyA 3139284 .. 3139305 - -15.9  -5.30155   CCATCAATGAAAAAA           GACAGGCCC TTGC GGGCCTGTC            TTGCCGGCGGCGGGC 100 59
      BP2951 3138370 .. 3138394 -  -8.6  -2.90194   ACGGCCGCAACCACA         TGCACCCCGGC GTGC ACCG-GGTGCA          GGACGCCATCGTGCA  54 330
      BP2948 3135724 .. 3135738 -  -9.2   -2.9006   AACCCATCGGATAGA               CGCGCG CCA CGCGCA               CCGCGTTCCGATCGC  56 98
      BP2944 NONE
      BP2943 3131323 .. 3131365 -  -2.5  -3.72576   CGCTGGCGCAGCAAA GCTGCG-CGCGGCTGGCCGAC CTG GACGGCCAGC-GCTTCATCGC GTTCTCGCGCGAGAA  53 380
      BP2941 3129390 .. 3129424 -  -6.3  -3.65522   CATGCAGGGCAACAA    CACCGGCCTGCTCGTCG GTC CGGCG-GT-GGCCGGCG    CCATTGCCGGCGCAT  57 138
      BP2939 3127296 .. 3127341 - -15.3  -3.05498   CATGCGATATATATA CACCGGC-CGGCGCGGCCGATG CGG CGTCAGCCGCGCAGCGCCGCCG CGCCTTCGCGCAGGC  77 6
      BP2937 3125594 .. 3125629 -   -11  -2.99319   AATGTCGGAGAGAGA    GGGGGGTGCCTGTCCC CGCC GGGACGAGCACCCCTT     GCCACGGGTCGGGAC  62 93
      BP2936 3124371 .. 3124401 -  -7.4  -2.66969   TATCAAGACAACGGA       GGGAGCGCGGATCG CAG CGATCCGCGGCAGC       GGTTTCCCGGGCGGC  50 175
      BP2935 NONE
      BP2934 3122602 .. 3122615 -  -4.5  -3.35813   CTTGATTTCAATCAA               GCTGCG CTT CGC-GC               TCCGGGCCGGGCTTC  51 4
        cyoA NONE
        cyoB NONE
        cyoC NONE
        cyoD 3118444 .. 3118477 - -28.3  -3.86015   CACCCCCGCCACAAA     CGACAACCCCCCGGG CAAG CCCGGGGGGTTGTCG      GCGAACCAAGGCCGG 100 74
      BP2928 3116088 .. 3116103 -    -4  -3.25823   GTCGGGCCAGACCAA              GGTCGAA GGA TTCG-CC              GTCAACGCACTGGCC  47 411
      BP2923 NONE
        bfrG NONE
      BP2921 NONE
      BP2919 3107262 .. 3107278 -  -5.7  -3.44229   AGCTTACGACGACAA              GGCGCGC CCG GCACCCC              CGGGATTGCACCCAG  53 54
      BP2918 3106520 .. 3106570 -  -2.3  -2.62184   CCGGCGCCTACATGA TGGCCCAGGCGATGGGC-GCCG-GC CTG GCGCGTCCGCCCGTCGGCTGGCACG TCATGGCCGGCCTGG  38 227
      BP2916 NONE
      BP2915 NONE
      BP2914 NONE
      BP2913 3103707 .. 3103717 -  -6.8  -3.54424   TTCCAGTTTCTCAAA                 TCCG GTT CGGA                 TGAACCATGCATACA  58 60
      BP2912 3102416 .. 3102440 -  -4.1  -3.53012   TTCGGTTCGGCCAAA          TCGGTGCGC GCCCCCA GCGCTCCGG          TACGCCGCAAGGCTG  49 288
      BP2910 3101286 .. 3101297 -  -3.6  -3.48395   ATTCCGTCTATAGAA                CGCG ATGA CGCA                 GGGCAGGCAGGCTGG  49 6
      BP2909 3099749 .. 3099766 -  -6.9   -5.9873   CTAGCACAAAAAAAA             CCGCGCG TCAC CACGCGA              TTTTTCCAGGCCAGG 100 66
        aroG 3098175 .. 3098195 -  -9.7  -2.52464   GCCGGCGCGAATCCA            TCATCGGGG CAG CCACGATGA            AGGATTACGCCTTGT  55 307
      BP2906 3084209 .. 3084231 - -19.2  -4.72272   GGCGGGCATGAAAAA           GCCCACGCGA CCT TCGCGTGGGC           TTGCCGGGCACCGCG 100 57
        glcD NONE
        glcE NONE
        glcF 3079828 .. 3079863 - -15.4  -3.68619   TGGAATTCATCGAAA    CGCGCGTCAAGCCC TGGGTGGC GGGCACGACGCGCG     TCGATACCGGCCGCC  88 408
      BP2900 3075903 .. 3075940 - -20.5   -2.6563   CCGTGGAATAAGGCA   CGGGGCC-GGTGCGGCGC ATG GCGCCGCGCCGGGGCCCG   CCTAACGGCGCGCGC  95 27
      BP2894 NONE
        trmU 3068563 .. 3068595 - -11.1  -3.73775   CCCAGGTTTATGAAA      CCGCTGTGGCGGCCG CGG CCGCGGCCACCGCGA      GACCGGCGCGCCTCC  73 63
      BP2892 3067622 .. 3067677 - -24.2  -3.05596   GACCGCCTGACCGAA CCGGCGTGCAATGAAAAAGGCGGCTC GCAT GAGCCGCCTTTTTCATTGCCGGCCAC CCTGGCCGCCGACCG 100 62
        purB NONE
      BP2889 3064896 .. 3064911 - -10.4  -5.96521   ACGAACGAAAAAAAA              CCGGTC GCGC GACCGG               TTTTTTTTGCCTTGC 100 62
      BP2886 NONE
      BP2885 3061189 .. 3061223 -  -7.8  -2.58999   CGCCCACAGACCAAT     GGCAAGGCCGAACG CTTCATC CAGTCGGCCTTGCG     TGAGTGGGCTTACGC  48 191
      BP2881 3058460 .. 3058474 -  -3.5  -2.72344   TTCGAGTTCGAATTA              GCGCGC ATGG GCG-GC               CTCCAGCAGTTGGAC  41 8
      BP2880 NONE
      BP2879 3056715 .. 3056731 - -10.8  -3.31144   GCCCGAGGGCTACAA              GCGCCG CTCGC CGGCGC              TCGATACCTTCAGGC  66 35
      BP2875 3052273 .. 3052303 - -21.8  -3.23899   GCTCAAGTAAGGCAA       GCCGCCCGGCCGGC ACG GCCGGCCAGGCGCC       GCTCAGCGCGGCGCG 100 28
      BP2873 3050197 .. 3050233 - -23.8  -4.26076   GCACCGCCATGAAAA   GGCGCGG-CGGCCTCCC GCGA GGGAAGCCGTCCGCGCC    GGGATGAGCGGCGGG 100 70
      BP2872 3049308 .. 3049341 -  -8.7  -3.18681   CGCGAACCCGACGAA     CTGCTGACGCCGGCCC AGC AGGCCGGCAAC-GCCG     AGCACTACGCCCGCC  56 400
      BP2869 3046181 .. 3046223 - -12.6  -3.16564   GGGCTACCTGATCAA CGCGGCGACGACCACGCTGG ACA CCAGCACCATGTTCGCCGCG CTGATCAGCCTGGCC  68 140
      BP2862 3040400 .. 3040410 -  -6.8  -3.54424   TTCCAGTTTCTCAAA                 TCCG GTT CGGA                 TGAACCATGCATACA  58 178
      BP2861 3039351 .. 3039365 -  -3.5  -2.53382   ACGAGGCGCAAGTCA               TGCCC TCGAT AGGCA               GGCTGATGGCGCCCG  40 56
      BP2860 NONE
      BP2859 3036136 .. 3036157 - -12.9   -3.8591   TCCTACAATGAATAA           CGGCGCGGG CACG CCCGCGCCC            GCGGATACCGACACG  83 52
        tyrB 3034726 .. 3034751 -  -3.1  -3.15544   GCTGATGCTGACCAA         GCGCGCCGCCA GCTA TTACGCCACGC          CGCAGATCGCCTTCG  43 186
      BP2856 NONE
      BP2855 NONE
      BP2854 NONE
      BP2853 3029860 .. 3029870 -  -6.8  -3.54424   TTCCAGTTTCTCAAA                 TCCG GTT CGGA                 TGAACCATGCATACA  58 154
      BP2852 3028383 .. 3028393 -  -8.2  -3.13899   AAGCGTGCAGGAATA                 CGCC CTG GGCG                 GCATGTACGATTTCG  56 488
      BP2849 3025101 .. 3025135 -  -7.8  -2.58999   CGCCCACAGACCAAT     GGCAAGGCCGAACG CTTCATC CAGTCGGCCTTGCG     TGAGTGGGCTTACGC  48 191
      BP2845 3020987 .. 3021033 - -27.4  -2.62184   CCCGGCGCGAGAGGA TCCTCGGCGGATTCGTCGGCAG GGC CAGCCGACGAATCCGCCACGGA AGTCCCGGGAGCCGG 100 432
      BP2840 3017028 .. 3017086 -  -8.3  -3.64703   CCCTGCTGACGGAAA TGCGCAAGCCCGCCCGGGCGCCGCGCCGCTA GGT CAGCGG-GCGGCGGC-GGGCGGG-T-GCG-- CCAGCGCGTCCCAGG  65 0
      BP2826 NONE
      BP2825 NONE
      BP2824 3000901 .. 3000914 -  -2.3  -2.84878   TCTTGCAATGGAAAG               TGCGG GAAG CCGTA                TCGATAGTGAGCATG  40 41
      BP2823 3000245 .. 3000278 -  -8.1  -3.53811   CCGATTGCCTGGAAA     TGCGCGGTCTGG-CGA TGC TCATCCAGGCCGTGCA     TGTCGCGATATTTTT  60 241
      BP2821 2998856 .. 2998883 -  -4.7  -4.07568   CGGCGTGGCGGAAAA        GGCCGCCGCGT TCGTGC AGGCGATGGCC         GAGGTGGCAGGGGCG  63 253
      BP2813 2988169 .. 2988179 -  -6.8  -3.54424   TTCCAGTTTCTCAAA                 TCCG GTT CGGA                 TGAACCATGCATACA  58 82
      BP2812 2987012 .. 2987036 -  -3.4  -3.61517   ATTCGTCGTGAAGAA          GGATCCGGCC CTGAC GGCCGAAGCG          GTGCTGCAATGGTGC  51 154
      BP2810 2984076 .. 2984112 -  -5.1  -3.13403   GGTGCGGCACGAAGA  CGGCTCGCTGGCGAC-GC TGCG GCTGCTGCC-GCG-GCCG   CTGACGCGCACGCTC  47 132
      BP2808 2982156 .. 2982182 -  -4.3    -3.445   TTATGCAGGAAAAAC         GTGTCCTAAGC GCGCG GCTCAGGTCGC         CAGCTTCACGATTCC  51 17
      BP2807 NONE
      BP2806 2980075 .. 2980085 -  -6.8  -3.54424   TTCCAGTTTCTCAAA                 TCCG GTT CGGA                 TGAACCATGCATACA  58 157
      BP2801 NONE
        xseB NONE
      BP2799 NONE
         dxs 2971276 .. 2971292 -  -2.2  -3.13522   ATCGCGGGATCAATA              GGAGAA TTCAT TTCGCC              TTACCTGTCACGGGC  42 176
      BP2797 2970311 .. 2970324 -  -2.3  -3.09933   CGGCAAGCCATGCAA               TGCTG GCCC CGGCA                AGGGATAGCCCGCCA  42 190
        rpsF 2969871 .. 2969885 -  -7.1  -2.70932   TGGGTCTGCCAACCA               GGCTC TGTCT GAGCC               CTGTTACTCGGCCGC  48 29
        priB NONE
        rpsR NONE
        rplI 2968643 .. 2968659 - -10.8  -5.75342   GCCCTCGAAAAAAAA              GCCGGC ACCAG GCCGGC              TTTTTTCAGGCATGC 100 48
      BP2792 NONE
        dnaB 2966191 .. 2966224 -  -2.9  -4.56597   CTGCGGCTCGAAAAA     GAGCCTGGCCAGCGG TATC CCGATGGCCCAGGTG      ATCTTTGCCGGACAG  71 160
      BP2785 2960134 .. 2960148 -  -2.1  -3.07935   ATCGGATTCATTTAA               GCAAA CCGTC CTTGC               GGAACATATCCTTGA  41 3
      BP2784 NONE
        thrC 2957359 .. 2957396 - -28.5  -4.26076   GGACGGCCATGAAAA   GGCAACCCCCGGGCGCC TTGC GGCGGCCGGGGGTTGCC    CTTGCAAACAGCCTG 100 51
      BP2782 2956900 .. 2956924 - -17.1  -4.36914   GCTTGCGCGAGAAAA          GCCCGCCAGCA TCG CGCCGGCGGGC          TTTTTTTCACGGTTC 100 88
      BP2781 NONE
      BP2780 2954537 .. 2954554 -  -4.1  -2.52464   CGGTGCCCGAAGGCA             CGCAGGTC TTT GACCC-CG             TACCAGCGGTGGCTG  40 130
      BP2774 2949884 .. 2949901 - -11.3   -4.0616   TACGGCAAGCAGAAA             GGATGCC CGCG GGCATCC              TTTTTGTTTTGGCGC  81 82
      BP2763 2940623 .. 2940644 -  -2.8  -3.25072   CGCATCATAACCGAA           CCGCCGCG CCGCCC CCCGGCTG            CCCGCAACGCCAGCA  46 109
        xseA NONE
        sodB 2938476 .. 2938496 - -19.7  -3.75153   TGGCTGCAATGCAAA            CGGCCCGGC AGG GCCGGGCCG            TCTCGATCGCACGTG 100 47
      BP2760 2936981 .. 2937004 -  -6.6  -3.05343   CGCAGATGTCCAACA          GACGGACGCC AAAC GTGGTCCGTC           TATTCCGTGGACGCC  49 25
      BP2759 2935639 .. 2935654 - -10.4   -5.1925   CCAGAACGCAAAAAA              GGAGCC CTAA GGCTCC               TTTTTGCCATGCCGG 100 54
        clpS 2934156 .. 2934174 -    -8  -4.19704   CAAGGCCAGGCAAAA             CGACGCGG CGA CCGCGCCC             GATGCGGATCAGGTC  74 34
      BP2755 NONE
         pbp 2926683 .. 2926708 -  -2.5  -2.90496   GCTCTTGGGAAATCA         CGCTTC-CTCCG TAA CGCATCGAAGCG         GTCAAATACACGATT  40 56
        clpA 2924352 .. 2924365 -  -4.5  -2.94747   GCAGGCGATCAGAGA               GCGTG GATC CACAC                GGTCAGTCGATCAGT  45 28
      BP2752 NONE
      BP2751 NONE
      BP2750 2920656 .. 2920684 -  -5.3  -3.16564   CGCGTACGGTATTAA        GGTTAACCCGTAT ACG AAAAAGGTTAACC        TTCTGTTTTCGCGTC  49 20
        putA 2916424 .. 2916434 -  -6.8  -3.54424   TTCCAGTTTCTCAAA                 TCCG GTT CGGA                 TGAACCATGCATACA  58 292
      BP2748 NONE
      BP2747 2914208 .. 2914240 -   -17  -2.71712   GCGGCTGCGGCAAAT     GGCGGCGCAGCGCCC CGGG GAGC-CCGCGCCGCC      GGCACAGGCCGATCA  80 38
      BP2746 NONE
      BP2745 NONE
      BP2744 NONE
      BP2743 2910537 .. 2910566 -  -3.3   -3.9461   GTTCCGCAAGAAGAA       CCGGCGCCCGTGC GTGC GGACTGGCTCAGG        CCTCGACTTCGCCCA  58 21
      BP2741 2908468 .. 2908483 - -11.8  -5.86061   CCCCACCAAAAAAAA              CCGCCC CGAG GGGCGG               CTTGAAAATCGAACG 100 58
        bapC 2905253 .. 2905277 - -15.8  -3.17075   GGTCCGGGAATGCAA          CAACGGGGTC GCGAT GACCCCGTTG          TTGCGATGCGCCGCT  78 39
      BP2735 2902586 .. 2902614 -    -8  -3.04792   CCAGTATGGCCAAGA       CGGCGCTGGCGTG GGGG CGCGCC-GTGCCG        GAAACGTCACGCCGC  53 61
    33593697 2900997 .. 2901007 -  -6.8  -3.54424   TTCCAGTTTCTCAAA                 TCCG GTT CGGA                 TGAACCATGCATACA  58 60
      BP2733 2899542 .. 2899575 -  -5.8  -2.64616   GCGCCAGCCAGATGA     GCGGCGACGTGCTG GTGGTG CAGATCGCCGGCGC      GGCGCTGGCCATCGT  45 443
      BP2730 NONE
      BP2729 NONE
      BP2728 NONE
      BP2727 2893555 .. 2893587 - -14.1  -3.53012   GCGCCCGGGCGCAAA     CGCG-GGCGGCGCG CTCAGC CGCGCCGTCGCGCG      CGCAGCTCGTGGCGC  78 7
      BP2726 2892778 .. 2892811 -  -5.1   -4.1899   GGATCGGATTGAAAA     GGGCGGC-CGCGCTCA GAC CGAGCGCGTGATGCCG     CCGTCGATGCGGATG  69 4
      BP2725 2891764 .. 2891798 -  -7.8  -2.58999   CGCCCACAGACCAAT     GGCAAGGCCGAACG CTTCATC CAGTCGGCCTTGCG     TGAGTGGGCTTACGC  48 191
      BP2722 2888053 .. 2888074 -  -7.9  -3.78419   GGAGGAAAGATACAA           GGCACCCCG TCAT CAGGACGCC            TGGTGCCTGCCCGCG  66 16
      BP2721 2886691 .. 2886709 - -13.8  -3.21099   TGTCCCCATGACGAA             CGGCCGCC GCG AGCGGCCG             TTTGCTTGTCTGGCG  73 173
      BP2718 2884196 .. 2884217 -  -2.8  -2.64616   CCGCCAGGTACAGCA           GGCCCTGG TTCATG CCTGGCCC            GCCGCGCAGGGCAGG  39 13
      BP2717 2883293 .. 2883322 - -23.7  -3.53224   GACTGCCGCGGCAAA       GGGAGCCTGTCCC CGCT GGGACAGGCTCCC        GGGTATGTAGTTACC 100 36
      BP2714 2880251 .. 2880268 -  -2.5  -2.57344   TACGCGGCGCACAAT             CCCGGGC TGAA GGCCGGC              GCGGCCTGGTACGGT  38 356
        moaC NONE
        moaD NONE
        moaE NONE
        moaB NONE
        moeA 2873015 .. 2873042 - -21.4  -2.70932   TCGGGGGGTGAACGA        GGTGCCTGTCCC CGTG GGGACAGGCACC         TGCGGTGTCCCTCGG 100 138
      BP2704 2869621 .. 2869631 -  -5.4  -4.09243   CATAGGCGCGGAAAA                 TCTC GAC GAGA                 AGAAAACATATTCTC  64 105
      BP2703 2868978 .. 2868995 -  -9.8  -4.65895   CGCTCCATGTAAAAA             CCCGGC CTGCGC GCCGGG              TTTTTACATGCCGCG  93 54
      BP2701 NONE
      BP2700 NONE
        glnB 2863723 .. 2863752 -  -7.7  -3.28712   CGCGCTGGCGCACAA       GGCCGCCGC-GCGC GGC GCGCTGGTGCAGCC       GGCCGCCTACACGCT  55 297
      BP2693 NONE
      BP2692 2856258 .. 2856316 - -21.6  -4.65895   GTCGCCACCGAAAAA CGGGCGCGGCGGCGCCCGCGC-GCCGCG CCGAT CGCGGCAGC-CGGCCGCCGCTGCGGCGG CCCGCCGCCCCCACC 100 45
      BP2691 2854931 .. 2854978 - -11.9  -2.62184   TGGCGCGCGAGATGA CGCTG-TCGGTCCAGCCGCCGA AATAG CCGGCGGCCAGTCCGAACGGCA CCCCCACCGCCAGGG  61 344
      BP2687 NONE
      BP2686 2850237 .. 2850252 -  -2.4  -4.10657   CGATATCCTCGAAAA              GCTGGG TATC CCCGAC               AAGGCCCTGGTGCTG  61 414
        paaA 2848567 .. 2848602 -   -11  -3.97636   ACTGGAATGGAGAAA    CCGGCGGCGCCGTCAGG CCG CCTTGCGGCGC-GCCTG    CTTGTCGGCGTGGGC  79 2
        paaB NONE
        paaC NONE
        paaD 2846549 .. 2846567 -  -5.9  -3.37796   CTTCACCAGCGAGAA             CACCGGC GTGAT GCCGCTG             CCCACCGCGAACGCC  55 405
      BP2679 NONE
      BP2678 NONE
        paaG NONE
        paaI NONE
        paaK 2840387 .. 2840418 - -18.8  -3.55444   CGTCTACCCCTGAAA      CGGCAACGCCGGCCA TGG CGGCCGGCGTTGC-G      CCCTGCGAACCCGCC  95 45
      BP2673 2838312 .. 2838346 -  -7.8  -2.58999   CGCCCACAGACCAAT     GGCAAGGCCGAACG CTTCATC CAGTCGGCCTTGCG     TGAGTGGGCTTACGC  48 191
        purL 2829915 .. 2829936 - -14.5  -5.55769   CGGGACAATAAAAAA           CGGCCTTTC TCGC GAAAGGCCG            TTCGTAGGGAGCGCA 100 50
        fhaS 2821859 .. 2821893 -  -7.8  -2.58999   CGCCCACAGACCAAT     GGCAAGGCCGAACG CTTCATC CAGTCGGCCTTGCG     TGAGTGGGCTTACGC  48 191
      BP2662 NONE
      BP2661 2816253 .. 2816276 -    -8  -3.27475   TCCCCGACCACAACA          GCCAGTGCCG CAAC CTGCACGGGC           ACCGGTACGTGCTGG  55 406
      BP2658 2814988 .. 2815025 -  -6.8  -3.53012   GCGCCGGCGGGCAAA   CAGCCCGGCGCGCGCT TCAGTC ATCGCGCACCCTGCCG    CGCAGGCGCTTGGTT  58 4
      BP2657 NONE
      BP2656 2813526 .. 2813537 -  -7.2  -3.72576   TGCTGCTGCAGGAAA                CGCG CGAG CGCG                 GCTACGCGGTGTGCG  64 326
      BP2654 NONE
      BP2653 2810393 .. 2810434 - -15.7  -2.52234   ACAAACGTCATGAAC GCGCATGGATGGCGGCGGC GCTG GCCGCCGGCAGCATTGCGC  TGGGCGGCGCCGTGC  69 493
      BP2649 NONE
      BP2648 NONE
      BP2647 2804721 .. 2804774 -  -5.2  -3.86897   GGCACGCGGCATAAA GGC-CGGCGTGGGCCTGGCGCAGCAT GGCG ATGG-ACGACAGGGCCACAGCGCGCC CGTGACCAGAACGGC  60 390
      BP2642 2798591 .. 2798607 - -10.8  -3.13403   CGGTGCCCACGAAGA              CGCGCC GGTCG GGCGCG              ATGATGTCCTGCACC  64 138
      BP2640 NONE
      BP2639 NONE
      BP2638 2794354 .. 2794373 -  -3.4   -3.5764   AACGCCAGTGGGAAA            CCCGCGCA GTGA TGTCCGGG             CTGTTCCACGACACG  51 510
      BP2633 NONE
      BP2632 2786982 .. 2787016 - -16.5  -2.53995   ATCCAGCTGAACTGA    CTGGTGTGCCTGTCCC CGCG GGGACAGGCAC-CCCG     TCATACGGGGGGCAG  77 61
      BP2630 2785333 .. 2785352 -  -4.8  -4.57073   CATCTGGTGGAAAAA            GGCCGCGC CCAT GCGCGCGC             GCAGCAACTCTACGC  72 359
        guaB 2779575 .. 2779612 - -22.2  -4.86731   CGGTTGGAAATAAAA   GCGCACCGGCCAGAACC TGGCC GGTTCTG-CCGGTGCGC   GATGCATTGCGTGAT 100 58
        guaA 2777888 .. 2777922 - -14.5  -5.46657   GACGCCAAGAAAAAA    TGCCATCGATGA-CGC GGTC GCAATCATCGATGGCA     TTAAATGTGGAATCA 100 59
        hipB 2777352 .. 2777362 -  -6.8  -3.16564   GCCCCATGTCACCAA                 TCCG CGT CGGA                 AGACCCTGCGGGACT  52 8
        hipA 2775746 .. 2775796 -  -5.2  -3.75332   ATTCGCCAAGCCAAA GCCCAGGGCCAGCTCGCCGCCG ACACCAA CGAAGCCAGACTGGCCATGGAC CTGCTCGCCTACCAG  58 232
      BP2620 2773464 .. 2773486 -   -12  -3.58522   ATGACGATGCCGAAA           CTGGCCGG CGACAGC CCGGCCAG           CAAGCCCGGATTTGC  72 314
      BP2617 NONE
      BP2616 NONE
      BP2615 NONE
      BP2614 NONE
      BP2613 NONE
      BP2612 2765102 .. 2765123 -  -2.8  -2.74999   CAACCCGCAACAGGA           TCCGCGTC ATCCCG GGCGCGGC            GGCCGCCGACTGGCC  40 252
      BP2609 2760764 .. 2760786 - -10.4  -2.81464   CGACCAGCCATGATA           CTGCGCGGCC CCT GCCCGCGCCG           CCGTCCTATTGCGTT  59 119
      BP2608 2759587 .. 2759625 -  -8.6  -2.70932   GGTTGCCGGCAAGCA   GGTGGCGCACGGACTGGC CGC GCGAGGCCTTGCGCCCGC   CTTGCGGCGGCCTAG  52 37
      BP2607 2758333 .. 2758347 -  -3.4  -3.35073   ATCATGGGCAAGGAA               GACGTG CTG CGCGCC               TCCAGGTCCGTCCCC  47 204
      BP2605 2756163 .. 2756209 - -14.5  -3.36273   CGGCCTGAAGATCAA CAACTCCGCGGCCGT-GCT-GCA AGC CGCCATCGACGGCCGCGGCGTTG CGCTGGCGCGCAGCG  79 298
      BP2603 2754621 .. 2754649 -  -2.4  -2.57931   GCCACCGCCGACAAT       GGCCACGCGCACGC TCA GCATGC-C-TGCCC       CTGGTCCACGGCCTG  38 11
      BP2602 NONE
      BP2601 2752424 .. 2752441 -  -5.5  -2.63596   GGTGATTGGACAGGA             CCGCG-GC CAG ACGCGCGG             ACTCAGTCTTGGTCG  44 28
      BP2600 2750762 .. 2750776 -  -9.2  -3.44146   CGCCGCGACAACGAA               CGCCGC CGC ACGGCG               CTGCTCGAGGCCATC  61 408
      BP2598 NONE
      BP2597 NONE
      BP2596 2747326 .. 2747338 -  -6.2  -3.31726   GGCCGTTATAGAACA                GCCG CGGAC CGGC                GCGCCCCCCCCCCCC  53 427
      BP2594 2744741 .. 2744762 -  -2.9  -2.94099   TCGCCTGACGAGATA           GGCCCACATG GTT CA-GCGCGCC           CCGCCGGTTTTCTCG  41 16
      BP2593 NONE
      BP2592 NONE
      BP2591 2741314 .. 2741334 -    -6  -3.53012   GCCGCCCCCCGCAAA            GGCCGCTG TCAGG CCACGGCC            GCCTCCCGCGCGCGG  56 13
      BP2590 2740104 .. 2740117 -  -3.7  -3.16647   TCCAGGCATGAAAAT               GCCAG GAAT CGGGC                CGGCTGCCCAGGGCA  45 85
      BP2589 2739126 .. 2739162 - -18.8  -2.70932   GGCCGGCGTCAACGA   GCGCGGCGCCGCGCTCGC CCC GCAAGCGCG-CGCC-CGC   CAGGCCATAGGCGGC  87 44
      BP2587 2737328 .. 2737342 -  -3.4  -3.57144   GGTTCCAGGCCGAAA               CCAGCG TGA CGGCGG               CGCTGCGCGAGCGCG  51 498
      BP2585 2735561 .. 2735571 -  -8.2  -2.62371   ACGTAGCGAACGAAC                 CCGC TAT GCGG                 TGTGTATTGGTCGTA  52 491
      BP2583 2734231 .. 2734265 -  -7.8  -2.58999   CGCCCACAGACCAAT     GGCAAGGCCGAACG CTTCATC CAGTCGGCCTTGCG     TGAGTGGGCTTACGC  48 439
      BP2581 2732596 .. 2732633 -  -3.9  -3.56594   TGAAATTCGCCCAAA   GCCGGCC-CAACCCGCCG CTG CCCCAGGCCGCGGCCGCC   GACTATATGGGCACC  51 491
      BP2579 2730250 .. 2730263 -  -8.1  -3.28712   GGGCCTGGGCCACAA               GCACG GCAT CGTGC                TGGGCAACCTGGTCG  55 237
      BP2577 NONE
        rpmI 2728342 .. 2728360 -  -2.4   -2.8655   GCGAGGCATAGTAGA             TCTCCCTT ATC AAGCGAAA             GGCATCATCGCTTTC  40 16
        rplT 2727921 .. 2727951 - -16.2  -4.09685   TTTGAGCCTTCAAAA       CGCAAACGGGGCCA TTA CAGCCCCGTTTGCA       GCGATCCGCGATGTA  95 50
        pheS NONE
        pheT NONE
        ihfA 2724097 .. 2724110 -  -2.3  -3.88137   ACAATTGCCGACAAA               GCGTA TCAC TCCGC                AGAGGCGGGGTCCGG  54 17
      BP2571 2723568 .. 2723597 - -15.8  -4.41047   AGCGCCCAAGGAAAA       CGCCGCC-GGTTC GCGAA GAACCAGGCGGCG       TCGCGGCCTGCCGTA 100 61
      BP2569 2721227 .. 2721260 - -15.9  -3.14564   GCACGGGCCGAGGAA     GCGTGCCGGACTGCC CACG GGCAGCCCGGCGCGG      ACTACAGCTCCAGTT  78 27
      BP2568 2719658 .. 2719681 -  -8.8  -2.58892   AGGCAGATCAATTGA          GCGCCGCC TCGCGCAT GGCGGCAC           AGCCCCGCCCCGGCA  52 263
      BP2567 2718469 .. 2718514 - -12.7  -3.05844   TCGTGGACTTCAAGA CCCGCCGCATACAGCCGCGCA AGTACG TGCGCGGCCGTAT-CG-CGCG CATCCAGTTCTACAT  66 360
       ecnA2 2717596 .. 2717626 - -10.4  -4.86621   ACGCCCAATGAAAAA      GCCGCCTTGGCGC CCTATC GCGGCA-GGCGGC       TGCGCACGGTGCGGC 100 59
      BP2564 NONE
      BP2563 2716605 .. 2716621 -  -7.3  -3.20348   GGGAGGAATACGGAA              TATACGC AAT GCGCATA              TTATTCGACCCCAAA  52 89
        pyrB 2715234 .. 2715292 -  -7.9  -4.07568   GCTGGGCGGGGAAAA GCGCGTCTGACGCGGGCTCGCGTGGCGC TGGC GCGCCACGCGATACGGC-TCAGTCCAGG CCGTGGAAGACGGAA  69 16
      BP2560 2713599 .. 2713619 -  -6.8  -3.40403   GCCCTTTCACTACAA           CCGCGCGCC GGTG GGCG-GCGA            AACCAGCCCGCCCGC  55 180
      BP2557 NONE
      BP2556 NONE
      BP2555 NONE
        fabG NONE
      BP2553 2707470 .. 2707480 -  -3.2  -3.05384   CCCCTGCGGACTCAA                 CCGA CCG TCGA                 GCGCCACAGGGCAAT  42 11
      BP2552 NONE
      BP2551 NONE
      BP2550 2703671 .. 2703685 -    -7  -5.15969   CCCCAAGGCAAAAAA               GCCTCC TCG GGGGGC               AGCAAGCCCGCATAG  93 161
        recA NONE
        recX 2697580 .. 2697626 -  -9.3  -3.33815   ACGGGCCGCAAGCAA GCCCCAGGCAGGCGG--GCCCGC ATC GCGCGCCGCCGCCCGCACGAAGC GGCATCGTTCAGTCG  61 34
        metE 2694027 .. 2694047 -  -6.7  -3.40403   TCCTGGGGAGTATAA            CGCAGCCGA TTG CCGGCGACG            CGGCCCGGGCCGACC  56 153
      BP2542 NONE
        sucC NONE
        sucD 2691245 .. 2691264 - -16.4  -5.78622   GCATGCGAAAAAAAA            CGGCCCGC GATC GCGGGCCG             TCCTGGGACAGGCGG 100 57
      BP2539 2690261 .. 2690303 - -23.5  -5.07652   GCGGCCAAAAGAAAA CGGGCTGGTCAG-CCCCGCC TGAA GGCGGGGCCCGAACAGCCCG CTATTGTAGTTCAGC 100 47
      BP2538 2689347 .. 2689380 -  -5.9  -4.03413   AGGGCGTCAGAGAAA     GCTGGAGACGATGAC CGAA GCCACCACCCCCAGG      ATGGCCAGCACGAAC  66 92
        HemC 2688358 .. 2688371 -  -5.9  -3.15999   CTGCGACATAGGCAA               GCCCC CGCG AGGGC                CCGACCGCCCTGTCA  51 38
      BP2536 NONE
      BP2535 NONE
      BP2534 2684742 .. 2684759 -  -2.6  -4.23781   TTGATGAAAATGAAA             TCAGGC TTTGTC GCCGGA              CGCCGGGCCGGCGGA  62 8
         ppa 2684108 .. 2684149 - -23.8   -4.2231   AAGCATGACGCAAAA CGGCGCGGATGCGAGCGGC TGCCT GCCG-TCGCTTCCGCGCCG CCGGCCGCCCCAGGC 100 53
      BP2532 NONE
        ecnB 2683085 .. 2683104 - -12.8  -5.07652   CGCGGCAAAAGAAAA            GCCCCCGG ATGA CCGAGGGC             TTGCATCATGCCGGC 100 50
      BP2530 NONE
      BP2529 2681161 .. 2681199 -   -11  -3.01712   CCTGCCGCGCCAAGA  TGGCGGTGCGCGG-GGCA GACGG CGCCGCCGCGG-CCGCCA  TGAACGCCGCGACCC  62 185
      BP2528 NONE
      BP2527 NONE
      BP2526 2677723 .. 2677780 - -14.2  -2.80816   CGTCCAGGCACGACA GGCGCGC-ATGCACCCTGCCCACTCGCC AGTT GGCGA-TGCGTAACGCGCATTGCGCGCC GCGCCCGATGGTCAC  71 106
      BP2525 2675410 .. 2675423 -  -8.1  -3.53012   GCCCGGCTCCTCAAA               CGTCG ATGG CGACG                ATGCGGCGGATCAGC  60 7
      BP2524 NONE
      BP2523 NONE
        folD 2672019 .. 2672033 -  -3.4  -3.75933   ATAGACGCGAGCAAA               TCCGCC GGC GGCGAT               TTCTCCGATCGCACG  55 187
        soxB NONE
        soxD NONE
        soxA 2664282 .. 2664292 -  -6.8  -3.07816   GTGCGAGTTATCCAA                 GGAG ACG CTCC                 CGTTCGATATCGACG  51 7
        soxG NONE
        purU NONE
      BP2513 NONE
      BP2512 NONE
      BP2511 2659489 .. 2659510 - -14.5   -5.1287   TCCAGATTCAAAAAA           GGCCCAAAC TTCG GTTTGGGCC            TTTTTGTTTTTGCAT 100 53
        murB 2658091 .. 2658113 -  -9.8  -3.40403   GGCGCGCCAGGACAA           CGGCCTGTAC GAC ATGCAGGCCG           TACTGGGCCTGTAAG  65 76
         fur 2656155 .. 2656176 - -15.9  -6.10489   AACCGCAAAAAAAAA           CCTCCAGGC TTGC GCCTGGAGG            CAGGGTTGGTAGAGC 100 48
      BP2504 2652375 .. 2652392 -  -5.5  -3.54382   GCGAAGAAACACGAA             GACACCT CTCA AGGCGCC              GCCCCGCGCGCAGGC  54 62
        hemH 2651241 .. 2651258 -  -8.3  -2.52676   CATTCGCGGAATGGA             CCGGCGC GCTC GCGCCCG              CCGCTTCAACCACAG  51 50
      BP2502 2650905 .. 2650930 -  -3.8  -5.52384   TTTCCAGGAAAAAAA         GCCCGGCTCC CATGAC GCCGCCGGAC          GGCGCGTCGCCGCCC  90 54
      BP2501 2650241 .. 2650285 -  -5.6  -3.05384   CTCGGCGGGATCGAA TGG-G-GCGGCGGCCATGCCTG CTT CAGCCCTGGCCGGCGGACACCA CGACCAGCGCCGGAC  47 3
      BP2500 2649827 .. 2649845 -    -3  -2.78725   ATACGGTAGGAATCA             GGGTTTGA AAC TCAGTCCC             CCAGTAACTGGAGTT  40 55
        dnaK 2647800 .. 2647842 - -18.5  -3.27298   GTTCTGAATCATCAA CGCG-CGCGCCCGGTAGCTG GAAT CAGCTACCGGGCGTATCGCA CGTCATCGTTCGGCC  93 42
        dnaJ 2646504 .. 2646533 - -22.3  -2.88249   GACATCCGCGACAGA       GTGTGCCTGTCCC CGCT GGGACAGGCACAC        TGCTCTACGCCATGA 100 93
      BP2496 NONE
      BP2495 2642202 .. 2642233 -  -7.9  -3.85864   CGAGCACTACAACAA      GGAGGCCGGCGCGG TCTGG CTGCGCCGGC-TGC      TCGACGCCTGGCCCA  67 187
      BP2491 NONE
      BP2490 2638335 .. 2638363 - -16.7  -4.38712   CCGAGCGCTAGAAAA        GGAAAAGCCCCCG GAT CGGGGGCTTGCCC        GGCGCCGCTTACTGG 100 34
         icd 2636387 .. 2636411 - -11.4  -5.02074   CCATTCGGCAAAAAA         CCCGCTACCCC CATA GGGGC-GCGGG          TTTCTCGGCTGATGC 100 60
      BP2487 2635192 .. 2635209 -  -3.3  -2.74864   TGTAGAAGCAAATAC             CGGACCG GCCT CAACCCG              AAACGGAATCCCACA  40 83
      BP2486 2633831 .. 2633841 -  -6.8  -3.54424   TTCCAGTTTCTCAAA                 TCCG GTT CGGA                 TGAACCATGCATACA  58 60
      BP2485 2632437 .. 2632459 -  -7.6  -3.17212   CGACTACCTGACCAA           GCCGTTCGGC GTC GGCGAACTGC           TGGCGCGCCTGCGCG  53 393
      BP2479 NONE
      BP2478 2621396 .. 2621430 -  -7.8  -2.58999   CGCCCACAGACCAAT     GGCAAGGCCGAACG CTTCATC CAGTCGGCCTTGCG     TGAGTGGGCTTACGC  48 191
        ftsK NONE
        lolA 2615469 .. 2615489 -  -3.3  -3.05596   CACGGGCGGATCCAA           CG-CGCAT TACACC ATGCGGCG            GCCTTGGCCCGCAGG  42 74
      BP2471 NONE
      BP2470 2612648 .. 2612665 - -11.3  -4.98531   CGCCGAAATGAAAAA             CGGAACC CGCG GGTTCCG              TTTCTGGTTCACGTG 100 54
      BP2469 2612008 .. 2612025 - -14.1  -4.95957   CAAATCAATGAAAAA             GCCGCCC GGAT GGGCGGC              CTTTTTTTGCGGCAC 100 167
      BP2466 2610604 .. 2610617 -  -9.5  -3.28791   ACGGCTGGCGCATAA               CGGCC CGCG GGCCG                GTCAGCCTTCCTGGC  61 27
      BP2455 2595793 .. 2595841 -  -6.6  -2.70932   CGCCGCCGGCAATGA TGGCACGGATCCGTGACCGGGC GCGGTCA GCCCGGGC-CGGA-CCGCTCCT CGTTGTCCGCGGCGG  47 3
      BP2454 2594903 .. 2594913 -  -6.8  -3.54424   TTCCAGTTTCTCAAA                 TCCG GTT CGGA                 TGAACCATGCATACA  58 60
      BP2453 NONE
      BP2452 2593061 .. 2593098 -  -3.4  -4.21812   GCCGAGCGAAAAGAA  CAGGAAGACGCGTAAGCC TGCC GACAT-CGCG-CGTCCTG   TCAGGCCTGCTTGCG  63 26
      BP2451 2591363 .. 2591377 -    -7  -3.72576   CGGCGGGCGAGGAAA               CGCCCG AGA CCGGCG               AGCGCGCCGACGCCG  61 494
      BP2446 2587156 .. 2587183 -  -7.6  -3.88291   GATGACTCCTAGAAA        CGGGCCGCATTG TACG CGATCCGACCCG         AGTTGATCTCAATCC  66 34
        rpmF NONE
      BP2444 2585847 .. 2585863 -  -4.4  -3.14211   AGCTTTTTCCATCAA             GCGG-TG TCCC CAGCCGC              GCCGGGCGCGACGGC  47 5
        fabH 2584810 .. 2584857 - -11.9  -2.50816   TCGGTATGGAGGAAT GGCGG-CGTGCGCGGT-CGCGCA CAGG CGCGCGCAGCGCGCCCTTCCGCC TACATGCGGGCCAGC  61 25
        fabD NONE
        fabG 2583045 .. 2583078 - -12.3  -4.03234   GCGTTTCCACAGAAA     CGCGCGGCTGGGC TTGGATGG GCCGCGCCGCGCG      CTTCTCACTATTGCA  83 33
        acpP 2582597 .. 2582617 -  -4.5  -3.55563   ACGGCATTCCTGAAA            CCGCCCCGA TTC CCGGCGCCG            CCCCGAAGTGTTCGA  52 72
        fabF 2581227 .. 2581261 -  -6.5  -3.69216   CGGTTATCGAAAATA    CCGC-CGTCCGGGTTCA ACT CAAACCCG-ACGAACGG    CCATCGAACCGTTGG  59 9
      BP2438 NONE
        sigE NONE
      BP2436 2579626 .. 2579639 -  -2.3  -3.54408   GCGCATGTAAAGCAA               CGGTG TCAT CAACG                TCCTGCTCCGGCGTC  48 20
        mucB NONE
        mucD 2576990 .. 2577014 - -22.9  -4.65895   CGGGCGAGCCAAAAA          CGAGGGGGCGC CAT GCGCCCCCTCG          TTGCGGCAACCAGCC 100 62
        lepA NONE
         lep 2574229 .. 2574242 -  -3.7  -3.17392   TAGCGGTCAATGGAA               GCGGC CAAT GCGGC                TCAAATCGCTGAAGT  45 3
        rncS NONE
      BP2430 NONE
      BP2429 NONE
      BP2428 2570888 .. 2570914 - -15.9  -3.14344   GATGTCGCGGACGAA        CAG-GCCGCGCG GGCC CGCGCGGCGCTG         GGCGCGCTGGGCATC  78 157
      BP2420 2562211 .. 2562236 -  -6.1  -3.01791   ACGTGCTGCCCAACA         GCCAGGTGGTGC TGC GCAGCACC-AGC         GTCATCGCCCAGTAC  48 280
      BP2418 2560105 .. 2560118 -  -2.3  -3.14132   CTTGCCGCCGATCAA               TAGCG ACTT CGCTC                ATTTCTCTGCTCCTC  42 124
      BP2417 2558542 .. 2558565 -  -8.2  -3.15544   CTGCAGGTTCATGAA          TTGGCCCCTGT TAG AC-GGAGCCAA          TTATAAGTAATATAG  56 98
      BP2416 2557385 .. 2557419 -  -7.8  -2.58999   CGCCCACAGACCAAT     GGCAAGGCCGAACG CTTCATC CAGTCGGCCTTGCG     TGAGTGGGCTTACGC  48 191
      BP2414 2555919 .. 2555936 - -14.1  -4.41895   AAGGCCCAAGCAAAA             GCGCCCC GTCC GGGGCGC              TTTTGCTTGGGCCTC 100 77
      BP2411 2552381 .. 2552427 - -21.5  -2.62184   TGCTGGTGTAGAGCA GCCGGCGCTTGCCGGCGCGCGC ATCG GCGCGCG-CGCCCAGCGTCGGC ATGGTCAGCATGATG 100 294
      BP2409 2549064 .. 2549094 - -14.7  -4.17089   TGCAAAGCCGGAAAA      GGCACGGGCCGGTC ATGC GACCGGCCCG-GCT       GGCTACAGACTGACG  95 101
      BP2408 NONE
        ltaE 2547083 .. 2547108 -   -14  -3.28712   GCGGGCGGCTGAGAA         CGC-GCCGCGC TCAGC GCGCGGCCGCG         CAATGCCCGCGTACC  75 10
      BP2402 2541935 .. 2541974 - -14.2  -3.62597   GGTACGCGTGAAGAA  GGCCGGAATGCCG-GCGCC GCC GGCGCGCAGCTTCTCGGCC  AGCGTGCCCTGCGGC  80 439
      BP2400 2540878 .. 2540895 - -14.1  -5.75945   ATGGGCGAAAAAAAA             CGCCGGC TAAC GCCGGCG              CCTTACATACAAAAA 100 51
      BP2399 NONE
      BP2398 NONE
      BP2397 2536865 .. 2536888 -  -2.3  -4.71426   GGTTGAGGAAGAAAA          TGCGGCAGGC GCCAA GCC-ACCGCG          TTCAATACGCGCCGC  74 27
      BP2396 NONE
      BP2395 NONE
      BP2394 2533317 .. 2533374 - -13.4  -3.48276   CGGCCCTGGAGATAA CAGGGC-CGCCGCGCGGGC-GGC-CCG ACCGGCG CGGCGCCTGCATGCGCCGCGCGCCCTG CCCTACTTGCGGTCT  75 28
      BP2393 2532217 .. 2532229 - -10.5  -3.38291   GGGAGAATGTCAGAA                GGCCG TCT CGGCC                AGCCACTGGCGCCAC  65 7
      BP2391 2529393 .. 2529403 -  -6.8  -3.54424   TTCCAGTTTCTCAAA                 TCCG GTT CGGA                 TGAACCATGCATACA  58 194
      BP2390 NONE
        pyrG NONE
        kdsA NONE
      BP2387 NONE
         eno 2524165 .. 2524211 - -14.3  -3.09581   CAAACGCGGAAGACA GCGGT-TTCCGGCCGGGCCGCG ATGC CGCGGCCTGGCCGGATTACTGA CCATTAACGCAGGTT  73 29
      BP2385 2523737 .. 2523752 - -10.4  -5.86332   CCAAGGCAAAAAAAA              CTCCCC TGGC GGGGAG               TGTTGGCGCGTCCGG 100 50
      BP2383 2521184 .. 2521204 -  -4.5  -3.04792   TGATCAGGCGCAAGA            GCGGCGTCA TTG CGGCGCCGG            GGAGCGACTGAGCCA  45 11
      BP2382 NONE
      BP2381 2519939 .. 2519966 -  -6.2  -3.39784   CCAGGCCGAACAACA        CGCGCAGCGCCTG GCC CAGG-GCTGGCCG        GGCGGAGCCGGGCCG  55 294
      BP2364 NONE
        sdhC NONE
        sdhD NONE
        sdhA NONE
        sdhB 2498868 .. 2498878 -  -6.8  -3.01906   CCAATAAACACTAGA                 CCGT ACG ACGG                 ACCATCAGTTCCTTG  51 10
      BP2359 NONE
        gltA 2497204 .. 2497217 -  -9.5   -5.4505   GCCGGCAAGAAAAAA               CCGCC CGAA GGCGG                TTCTTTCAGTGGACG 100 54
      BP2351 NONE
      BP2350 NONE
      BP2349 NONE
      BP2348 NONE
      BP2347 NONE
      BP2346 NONE
      BP2345 NONE
      BP2344 NONE
      BP2343 2482810 .. 2482828 -  -5.2  -4.36914   TGCTGGCCGAGAAAA             TCACCGAC GCG GCCGGCAA             CATGGCGCCGACGGT  69 331
      BP2341 2480875 .. 2480914 -  -5.5  -3.90744   TTGGCGGCGAAAGAA  TTGGGCGGACCGCCCGCC CCGCC GG-GGGCTCTCCGCCCCC  GCGCCTGCTCCTCAG  63 37
      BP2340 2479198 .. 2479212 -    -7  -2.96984   GAAATTTAGCAGATA               CCGGGC CAG GCGCGG               GCCAGAATCGGGGCC  51 1
        rpiA 2478345 .. 2478373 -  -5.2  -4.07885   TAGTGCCCCTGAAAA       CGCGGTTGCGCAG AGGG CTGCCCGACC-CG        CAAGGTTATGACCCG  64 106
      BP2338 2477324 .. 2477379 -  -8.1  -3.05596   CAGGCGCGGATTGAA TCGGCCTA-TGGCGAGGCGCCCG-CGC TGCT GCGGCTGGCGCCGGGCGAGCAGGCCGC CTGGCCATATGAACC  52 166
      BP2334 2469757 .. 2469797 - -17.6  -3.57263   ACTGGCACCCGCAAA CTCTCGGGGTGCCTGTCCC CGCA GGGACAGGCA-CCCGTGGG  ACAGCCCCCTACCGC  90 34
        dnaE NONE
      BP2331 NONE
      BP2330 NONE
      BP2329 NONE
      BP2328 2461085 .. 2461116 - -13.6  -3.04144   TGTTCATCTGGAACA      GTCCCGCCGCGCCG GCCC CGGCACGGCGCGAA       TACGACGCGCCCTAT  69 250
      BP2326 2458652 .. 2458669 -    -4  -3.76641   AGCGCAATACGCAAA             CGTCGC TTATCC GCGGCG              GCGCCTGTCTTCATA  57 14
      BP2325 2457088 .. 2457116 -  -2.3  -3.27743   CATCATCAAGGAATA       CGC-CGGCCTGT TCGTCT ACTGGCTGCGCG        GCTGGGTGTAACGGC  44 438
      BP2321 2453359 .. 2453375 -  -6.5  -3.53012   TGGCCGCCGCCGAAA              CCATGGC GCC GCAATGG              GCGCAACAGGTGTTG  55 148
      BP2319 NONE
      BP2318 2450092 .. 2450105 -  -3.7  -4.74103   GGCCGAACTGAAAAA               GGCGC TCTC GCGCG                ACCGCACGCGCATGA  77 418
        vag8 2438720 .. 2438773 -  -6.6  -3.76224   TGCCCATCTACGAAA CCGCCGCCCTGCTGCGCAGCGC-CGGC ATC GCCGTACCCTGAGC-G-ACGCCGGCGG CGCGCGGTCACCAGC  62 33
      BP2307 2431838 .. 2431870 -  -4.6   -4.1899   CCAGTGTATGCAAAA      CGCGGCGGCCGTCA CAATC TGCCGCCTGCCGCT      CAGCGTCGCCGCGAC  66 25
      BP2306 2430350 .. 2430372 -    -9  -3.03441   CATCACCGCCGAACA           GGTGCGCGAC ATG GTCGCGCGCT           TTGCCCGCACCCTGG  55 107
      BP2304 2427551 .. 2427609 - -15.8   -3.6106   TGGAATATGTCGAAA GCGGCCGGCGCGAAGGCGCGCGGCTGC GCATGG GCGG-CGAGCGCGTGCGCGCCGACAGC GGCGGCTACTACATA  85 396
      BP2297 2420062 .. 2420091 - -18.5  -3.09492   TCGCCAACGGCAAGA       CGCGCGCCCAGGC CGAA GCCCGCGCGCGCG        AACTGCTGACCCTGG  85 432
      BP2292 2413327 .. 2413375 -    -8  -3.67296   CATTATCGATCCAAA CGGCGCGCGCGGCCAAGCGCGGGC CCA GCCGGCG-TCAGGCGC-CGCTCCA GGCCTCGGCGTTCAG  63 11
      BP2291 2412127 .. 2412165 -  -8.7  -3.03159   CCAAGTCCGCCAAGA  GCGCGGGCGGCGGCGCGGC CGA GGCG-GCGGCCGGC-GCGC  ACTGAGCGCCAGGCC  55 49
      BP2284 NONE
         qor 2404306 .. 2404325 - -16.4  -4.18018   GTCCGCCAGCGAAAA            CGCGCCCC GCAA GGGGCGCG             TTTTGCATGAGCCAA 100 54
      BP2280 2401022 .. 2401036 -    -7  -3.01924   GACGCTGGCCGAACA               GGGCGG CGC CGGCCC               GCACCTGATTACCGC  52 478
      BP2277 NONE
      BP2276 NONE
      BP2275 NONE
      BP2274 2395071 .. 2395102 -   -10  -4.07568   CTGCTTCCGGGAAAA      TGGGCGGGCCGCCGC CGT GCGG-AGCCCGCCGC      CGATGCGGGATTACT  78 36
      BP2272 2393417 .. 2393461 - -15.6  -3.17075   CGCCGGGCAAGGCAA GGCGGCC-GAGCTGCTGGCGC AGGC GCGCCAGCTGGCCTGGACGCC GCTGGTCGACGCCGA  77 197
      BP2269 2390256 .. 2390277 - -15.1  -3.01712   CGCGCTGGTCGAACA           GGCCGCGGC GGCG GCCACGGCC            ATGGAAGAACAGGCC  74 197
        greA 2387544 .. 2387564 -  -9.6  -3.07104   CGACAACGATACAGA            CGCCCGGC GCACG GCCCGGCG            TTCAGGAATTCGGAT  57 238
      BP2265 2385511 .. 2385548 -  -7.5  -3.16742   CTGAACGCTCACGAA   CGCGACCTGCGCAGCCGC CTG GAGGC-GCTCAGCGCGCG   CGGAGACGGCGCGGT  53 203
       bsp22 NONE
      BP2255 NONE
       bcrH1 2377845 .. 2377858 -  -3.1  -3.17444   GGAGAAACAGACATA               TCGAA CCTC CTCGA                ATTGAAATCTTGACG  44 58
        bopD NONE
        bopB NONE
       bcrH2 NONE
        bcr4 NONE
        bscI NONE
        bscJ NONE
        bscK NONE
        bscL NONE
        bscN NONE
        bscO NONE
        bscP NONE
        bscQ NONE
        bscR NONE
        bscS NONE
        bscT NONE
        bscU NONE
        bscW NONE
        bscC 2363675 .. 2363697 - -14.2  -2.70932   GCGCTGCGCGAACGA           GGCTACGACA GCG TGCCGTAGCC           CCCCTGCCCGGGCCA  69 44
      BP2232 2360579 .. 2360593 -  -3.4  -3.61764   CCATCAATCTGGAAA               CGGCGC GGC GCATCG               GCTTCGACCCACCGG  51 129
      BP2229 2354535 .. 2354551 -  -5.1  -2.78463   ACCTTGCGCAGCACA              TTGTGCG CGA CGCAGAA              CCTGCCTGCCGGCGC  43 398
      BP2226 2352610 .. 2352660 -  -5.5   -3.7108   AGCTGGACACCGAAA TCTACG-ATCG-TGAGCTGGCCG GCTGGAT CGGGCAGCGCATCGACGCGCAGA TCCGCCACGCGCGGC  58 123
        bapA 2347858 .. 2347898 -   -11  -3.53012   GGGTCCCGGGCCAAA  GCGCGCAGATCCCGGCCG TTACC CGGCAAAAGCCTGCGCGC  AGGCCGCGCGCCCGT  70 65
      BP2222 2347207 .. 2347241 -  -7.8  -2.58999   CGCCCACAGACCAAT     GGCAAGGCCGAACG CTTCATC CAGTCGGCCTTGCG     TGAGTGGGCTTACGC  48 191
      BP2216 NONE
        ectA 2338789 .. 2338799 -  -6.8  -3.54424   TTCCAGTTTCTCAAA                 TCCG GTT CGGA                 TGAACCATGCATACA  58 60
      BP2214 2337318 .. 2337346 -  -2.9  -3.59738   CACGATACGCTCAAA        GCCCGCCTGTCCG ACT CGGTCAAGGACGC        CATGCGCGCCAAGGC  50 464
         fhp NONE
      BP2211 2335412 .. 2335449 - -11.4  -2.67021   GCGCCAAATAGCAAT  CCGGACAGCGGCCATAACC TAA GGTT--GGCCGCCG-CCGG  CGCGGCCGGACCTAC  61 37
      BP2210 2333820 .. 2333830 -  -8.2  -3.06796   CCCGAGCTGATCGAA                 CGGC AGC GCCG                 CGAACTGCTGGATGC  55 248
      BP2204 2327307 .. 2327333 -   -15  -3.17075   GGCGTCTGAACGCAA         GGGCCCCCCGGC GCG GCCGGGGGTTCC         TGCCCATGGCAAGCG  76 85
         ndk NONE
      BP2201 NONE
      BP2200 NONE
        ispG NONE
        hisS NONE
      BP2197 NONE
      BP2196 NONE
      BP2195 NONE
        his1 2314978 .. 2314992 -  -9.2  -2.52464   GTTTGTTTTAAGTGA               CGGCAC AGT GCGCCG               AAATCAGTACTCTAC  54 118
         hfq 2314653 .. 2314682 - -17.2  -4.36595   GAGCCAAAGCGAAAA       TGCCCGCCGGCGC TGGCC GCGC-GGCGGGCA       ATCAAGGGTAATGCT 100 53
        hflX NONE
        hflK NONE
        hflC 2311202 .. 2311231 - -19.3  -4.98531   TGCCCAAACGAAAAA       CGGCTGAGAGGGC GTAA GCCCGCTCAGCCG        TATGCGGAATGTTTT 100 122
      BP2189 2309926 .. 2309936 -  -6.8  -2.55896   TTTACGAATCAATAT                 CGAG TTT CTCG                 GGAAATCCGGAAATC  47 76
        purA 2308577 .. 2308610 - -18.1   -3.9461   CCTGGCGAATAATAA     CCG-AGGCCGCGCCAC AAC GGGGCGCGGCCCGCGG     CGCCCTACCCCTTGA 100 30
      BP2187 2307782 .. 2307792 -  -3.2  -3.23452   ATGGCGACAAGCTAA                 GACA ACT TGCC                 GCATCAGTAGCACAG  46 195
        rpsU 2307438 .. 2307467 -  -6.5  -3.16055   CAAATCCTGGATGAA       TGATTCTGGAATC AATA GATTCGGGAATCA        GGCATCAATACAGGC  51 30
        dnaG 2305162 .. 2305187 -  -6.1  -4.24002   CCGCAAACCGCAAAA         GGCCATGCGCCG GCC CGGCACATG-CA         TGCCGCCACCCGCCA  70 260
        rpoD 2302330 .. 2302355 - -16.9  -5.14626   ACCACCAAAACAAAA         CGGGCCTCGGA TTGC TCCGAGACCCG          CATGTTTACTTGGTA 100 124
      BP2180 2298832 .. 2298873 -  -6.3  -3.02511   GCTACCGCCTCAAGA CCTGAACGGCGCGCGCCGGC TCA GCCGGCCGGCGAC-TGCTGG CGCACCCACTGCATG  49 4
      BP2166 2287933 .. 2287945 -  -3.3  -2.52516   TTGCCGAGGACGAAT                TGCAG GCG CTGCT                GGAGGCGGTGCGGCA  39 62
      BP2164 NONE
      BP2163 NONE
      BP2162 NONE
      BP2161 2282553 .. 2282563 -  -8.2  -3.53444   CCAGGGTTTCGGAAA                 GGCC CAT GGCC                 ACGGGCGCGGTGACC  62 446
        acoD 2277430 .. 2277444 -  -5.6  -3.78934   CCCGGGTTAGAAGAA               GCCCAG GGC CTTGGC               GCTGTAGCTCACCAG  60 2
      BP2153 2274174 .. 2274184 -  -8.2  -3.33162   CAGCGTATTCGAGAA                 CGGC AAT GCCG                 ACGCCACGTTGACCA  59 280
      BP2151 2272176 .. 2272192 -  -9.3  -2.75481   TGCCAATTCCAACCA              GGGGGCC GCG GGGCCCC              TGCCACCCAGGAGCA  55 392
      BP2149 2270827 .. 2270853 - -13.6   -3.7795   CCAAAGCCCAGCAAA         TGGCCGCCGGCG CGG CGCTCGCGGCCA         AGCGCGGCGAATCCA  82 280
      BP2147 2269814 .. 2269841 - -17.8  -3.02144   TTACCGTCGCCAACA        TCGCGGT-GGCGC TGC GCGCCTACCGCGA        AACCACGCTGCGCGA  82 361
      BP2145 NONE
      BP2144 2268102 .. 2268115 -  -4.5  -3.02144   GCAGGCGCTCGAAGA               GGTCA TCAC CGACC                TGCAGCGCCGCGGCG  46 208
      BP2140 2263743 .. 2263753 -  -3.2  -2.78816   CCAGCCCCTACGACA                 GCAC GGT GTAC                 GACCCGCCCAGCTAC  40 329
      BP2135 2258759 .. 2258774 -  -3.2  -2.52516   GCGTCGACCAGCAAG              GCCG GGCGATGG CGGC               GATCAATATCCGCTG  39 120
      BP2131 NONE
      BP2130 2254827 .. 2254855 - -10.2  -3.52073   GCTGCAATACCAGAA        GCAGCTGCGCCT GCACG AGGCGCACCGGC        TGATGGTGGCCGAAA  65 177
      BP2125 2248694 .. 2248718 -  -2.7  -4.07568   GGCGCCGGCGCAAAA          CAGTGTTGCAG CCG CCGCAATGCCG          TGCCCGCTGGTACGG  59 49
      BP2124 2247397 .. 2247443 -  -9.6  -3.68222   CGCCAATTCGAACAA GTCGCACGCGCGCCAGGTCG-ACG TGG CGCGCGACCTGGC-C-CG-GCAAC TGGCCGGCGGCGACC  68 224
      BP2121 2244504 .. 2244545 - -14.3  -3.19513   AGAACGGCAACCTAA CCCCCGGGTGCCTGTCCCC ACAG GGGGACTGGCACCCGCCAA  TTGCTTGCCTGTCCC  73 126
      BP2119 2242635 .. 2242645 -  -6.8  -3.54424   TTCCAGTTTCTCAAA                 TCCG GTT CGGA                 TGAACCATGCATACA  58 60
      BP2116 NONE
      BP2115 NONE
      BP2114 2237398 .. 2237425 -   -14  -3.02144   GCAGGCCGCCGAACA        CGCCCGTCGGCC GCCA GGCCGCCGCGCG         CGCCAGCGCCGCGTC  72 225
      BP2106 2229941 .. 2229975 -  -7.8  -2.58999   CGCCCACAGACCAAT     GGCAAGGCCGAACG CTTCATC CAGTCGGCCTTGCG     TGAGTGGGCTTACGC  48 191
      BP2100 NONE
      BP2099 2220596 .. 2220645 -  -5.6  -3.29144   GGATGGTGTTGATAA TTGTGCGCGGCCC--CCGCGGGCCG GCG CGGCCCGGTGTCAAGCCGCGC-CGA GTATTGTGATCGAAC  51 12
      BP2098 NONE
      BP2097 2218275 .. 2218291 -  -3.6  -3.14344   GAGGTGCTGCACGAA              TGGGGC CTGGC GCCCGA              GCGCGTGGCCGGCGC  45 102
      BP2090 NONE
      BP2089 2210984 .. 2210996 -  -3.3  -3.65046   GCCGGAGGGGAAGAA                CAGCG GGG CGATG                GCGATCAGCGCGGCC  53 82
      BP2087 2208926 .. 2208980 - -12.1  -3.01712   GGCTGGCGGGCAACA GCCACGTGTCGGCCGCGGCCTTGATGG GCG CCACCACGGCGGCGGCC-ATGC-TGGC CGGCGGCCCGGCTTT  66 277
      BP2084 2205779 .. 2205805 -  -7.9  -2.52464   TGCTGGCGCAATGGA         TCGCGATGCAG GCGCG CCGCACCGCGC         TGAACGCGGCTATTG  49 35
      BP2071 2189637 .. 2189676 - -11.3  -3.28712   CCTGGGGCTGGAGAA  CCGCCTGGCCGACCGCA TCGGCC TGCTGTCGGGCGGGCAG   CGCCAGGCGGTCAGC  66 387
      BP2052 2170600 .. 2170619 -  -3.4  -2.82595   TTGAACCACCGAAAC            GCGTGCGG CAAG CCGTAAGC             CACCTCAGGACCTGT  41 175
        rpmB NONE
        rpmG 2169869 .. 2169890 - -18.7  -4.86731   CCTTGCCAAATAAAA           CGGCCCCGC CCTG GCGGGGCCG            TTCACCATGGCGCGC 100 68
        bph2 2166042 .. 2166072 - -22.6  -3.85698   TCGCCGCCGCATAAA       CGAAGAGCCCGCCG GTG CGGCGGGCTCTGCG       GTTTGACCTGAGACG 100 49
      BP2046 NONE
      BP2045 2164202 .. 2164242 -  -2.4  -5.00884   ACTCGTGCGAAAAAA TAGGTAACGGACCGCGCCC GGCA GGGCGCGGGCGGTCAAA-A  CCATCGATTATAGGA  79 45
        leuS NONE
      BP2043 NONE
        holA NONE
        proA NONE
      BP2040 2157932 .. 2157942 -  -2.4  -3.01712   GCGTTTCCGGGAAGA                 CCTG TGC CTGG                 CGGCGGGCGCCGATA  41 104
      BP2038 NONE
      BP2037 2155009 .. 2155030 -  -9.3   -3.1372   GAGCTTGCAGGAACA           GGGCGCCGG CGTG CCAGCGGCC            GCAGCAGTCGGGGTA  59 201
      BP2034 2146563 .. 2146581 -  -8.1  -3.20348   GCGAGTAATAGGCAA             GCGCTGC GAACA GCAGCAC             CCAGATGGCGAAGGT  54 285
      BP2030 2142729 .. 2142784 -  -8.2  -3.35046   GCATCGCGGCAAACA GCGTCGCCAGG-GCCAGCAGCAGCATG GCCAG CAAGGTGC-GC-GGCGCCAGGCGGCGC GAGGGAAATGACGGA  58 196
      BP2029 2141318 .. 2141332 -   -10  -3.33696   GGCTTTTCCAAGCAA               TTCGCC AGC GGCGAA               ACCAGCGGCTACGCC  63 336
      BP2024 2137990 .. 2138010 -  -4.7  -3.62046   CCATTCGCCCAAGAA           CCTGGCCA TGGCGC TGGCC-GG            CGAGGCCGGCGAGCT  54 285
        acnB 2134421 .. 2134440 - -16.4  -4.91852   CGCAGCAAAAAGAAA            GGCCCGCC TTGC GGCGGGCC             TTTGTCATGGCCGAA 100 48
      BP2020 NONE
      BP2019 2133151 .. 2133161 -  -6.8  -3.54424   TTCCAGTTTCTCAAA                 TCCG GTT CGGA                 TGAACCATGCATACA  58 43
      BP2018 2132013 .. 2132025 -  -4.8  -4.07568   GGGGGCGCCTGAAAA                CTGG GACTA CCAG                GCTGGCAGCCTGACC  63 147
      BP2015 2127987 .. 2128007 -  -3.8  -4.09864   ATCGATGCGTCAAAA            GTTCCCGC GCGAG GCGGGCGC            CGGGCCGACGTGCTC  61 108
        acnA 2125090 .. 2125113 - -19.6  -5.26875   CGTCCAACGAAAAAA          CCCTCCGGCC AGCA GGCCGGAGGG           TTCGGGTCGCGCAGG 100 59
      BP2012 2122864 .. 2122884 -    -4  -3.79687   ACGCGGCAGAAAATA           TCGGCG-CGC ATG GCGGCGC-GA           TCCGGTCAGTGGAAC  57 31
      BP2011 2121711 .. 2121727 -  -2.2  -2.64274   AGGCTGTCAAAGTGA              GGCC TTGAGCACC GGCC              GATCCGGGCAAAGCA  38 60
         efp 2121012 .. 2121031 - -16.4  -5.75342   CCGGGGCAAAAAAAA            CGGGCCGC GCAT GCGGCCCG             TTTCGGTTGCGCCTG 100 56
      BP1989 2100851 .. 2100863 -  -5.5   -3.2614   GATGCCCCATACCAA                GCACA AAC CGTGC                CAGCTTTTTTCAAGA  51 256
      BP1987 2098631 .. 2098684 -  -8.8  -2.82623   CGGGGCGGAGAACGA GTAGGCGGGGATGCGGTGCCTGTCCC CGTG GGGACAGGCACCG--TGCCAACCGTC AATCGTTGACGAAGT  54 24
      BP1979 2087364 .. 2087406 - -10.5  -3.40403   GGGGCTGGACGACAA GCAGGTGATGCAGGCCGCCC ATGC GCGCGGCGTGC-TCACGCGC GCTGTCGCGCTACTA  65 171
        goaG 2084593 .. 2084636 -   -34  -3.06815   ATCCTCCTCAATACA GACGCGGGATGGTGGCGCCC ATGG GGGCGCCCCCATCCCGCGTC GAACGATCCAAACAA 100 41
        gabD 2083058 .. 2083081 -   -21  -5.47399   GCAAGGCGAAAAAAA          GGCCGGCGCC CGAA GGCGCCGGCC           TTGCTTGCCCGCGGG 100 47
      BP1975 2081962 .. 2081992 -  -5.4  -2.71712   TGCTCGCCCTGAAAG      TCAGCCGGC-CCT GCGACG AGGTGCTGGCCGA       GGTCGTGCCCTAGGG  45 107
        bfrI 2067392 .. 2067406 -  -5.6  -2.78384   GGCTGGGCGACTACA               CCCGCA GCC TGCCGG               CGCGCTTGCGGGTGG  43 485
      BP1954 NONE
      BP1953 2057338 .. 2057377 -   -15  -3.15544   CGGCAGGTCCAGCAA GGCGGCCAGTTCGCGCCG CAGCGC CGGCGCGG-C-GGCCGCC  GTCCACACGGTCAGC  76 483
        hmsH NONE
        hmsF NONE
        hmsR 2042578 .. 2042596 -  -2.3  -2.87132   GTGCTGGTGCACATA            CTCG-CGC AGCG GCGACGCG             CTTATATCAATGATC  40 32
      BP1941 2041815 .. 2041829 -  -5.6   -4.1891   CTGGCCGAACAGAAA               CTGTCC AGC GGGCAG               GCCGACCTGGTGGCG  66 180
      BP1938 NONE
      BP1937 NONE
      BP1936 2039022 .. 2039032 -  -2.4  -2.54523   GCAGACTGGAATGCA                 TGGG TTA CCCC                 TGGAGGTGGGTTTTC  38 19
      BP1935 NONE
      BP1934 NONE
      BP1933 2035256 .. 2035294 -    -8  -2.64735   AGCCCAGCGACAGTA  CGCGCGGCG-TGAGCGC GAAGTG GCGATCGCCGCAGCGCG   CCGCGAAGCCCAGCT  50 215
      BP1931 2033393 .. 2033420 - -18.6  -3.11687   GCAAGCAGTACCGAA        GCGGCTTGAGAA GACA TTCTCAAGCCGC         TTTTTTGCGCCTGTC  90 189
      BP1925 2026447 .. 2026462 -  -3.2  -4.07568   CCGCGCGGTCGAAAA              GGGC GAGTTGCG GCCC               GATACCCCGGTGGAA  60 198
      BP1914 2017340 .. 2017361 - -14.5  -4.93696   GCCAAAGATCAAAAA           GGCCCTTGA GCAA TCAAGGGCC            TTTTTCTTTTGCGGC 100 209
      BP1907 NONE
        ppiB 2008936 .. 2008952 -  -2.1   -3.3785   GGAAGCCAGCCACAA              CGGCCCC TGC AGCGCCA              GCTTATTCAAGGACT  46 28
        lpxH 2007982 .. 2008007 - -19.1  -4.55798   TACGCCAAATGAAAA         GAGCCTGTCCC GACG GGGACAGGCTC          TTTTTCCCGGCGCGG 100 204
      BP1901 2003620 .. 2003649 - -22.3  -2.62616   CGATGGCGTACAGCA       GTGTGCCTGTCCC GGCG GGGACAGGCACAC        TGGCCGCCGGAGTGG 100 87
      BP1899 2001396 .. 2001412 -  -5.7  -3.09803   CAAGGCCAGCGAATA              CCGCGAC AAC GGCACGG              TGGTCAATGTGCGCG  48 194
      BP1896 1998352 .. 1998384 -  -8.5  -3.61715   CATCCTGTCGAACAA    CCG-CCGCCATGCGCC GTTC GGC-C-TGGCGGGCGG     CGAGGCCGGGGCGAT  63 184
      BP1892 NONE
      BP1891 NONE
      BP1890 1990851 .. 1990862 -  -7.2  -3.27923   GGTGAACAGCAGCAA                GGCC ACCA GGCC                 GCTGGCCACCAGCGC  54 111
      BP1887 NONE
      BP1886 1987584 .. 1987603 -  -2.7  -3.58343   CCGACGAGCCGGAAA            CCGCGGC GAAGAT GGCGCAG             CCGATGACGTTGGTG  49 332
        bvgA NONE
        bvgS 1963589 .. 1963606 -  -3.4  -3.73775   CCTATGGCCAGCAAA             GCCTGCA TAGCC TGC-GGC             GGCTGCACCGGGCCG  55 419
      BP1866 1956547 .. 1956559 -  -3.3  -3.13371   CAGGCCACTAATATA                CCGAA GCG CCCGG                CGAATAAAAATAGCG  44 76
      BP1865 1955651 .. 1955666 -  -7.5  -3.39895   GTCGGGAGGAACGAA              GCCGG AAACCG CCGGC               GCAAGCGGGCCCAGG  59 133
      BP1864 NONE
      BP1863 NONE
      BP1862 NONE
        citE NONE
        ilvG NONE
        amaB 1948950 .. 1948970 - -10.4  -2.70932   GGGCGGGGTGAATCA           GCGCGGCGC GTTG GCGC-GCGC            CACCATGGCGTCGAG  57 2
      BP1845 1936067 .. 1936077 -  -6.8  -3.54424   TTCCAGTTTCTCAAA                 TCCG GTT CGGA                 TGAACCATGCATACA  58 60
      BP1844 NONE
      BP1843 NONE
      BP1842 1933281 .. 1933303 - -11.2  -3.57144   CGGGCGAGCGCGAAA           GCTAGGGCGC GCG GCGCGCCAGC           GCGGCCAGCGCGTCG  70 4
      BP1838 1930531 .. 1930550 - -16.4  -3.90112   CTGCCGGCAAGCAAA            CGGCCCGC GCAA GCGGGCCG             TTTGTCTTGGCGCGA  93 53
      BP1820 1909680 .. 1909698 - -17.4  -3.10522   AGGCGACGCAACAGA             CCCGGGCC GCT GGCCCGGG             TTTTTTTTGGCGTAC  84 135
        paaG 1896782 .. 1896792 -  -6.8  -3.54424   TTCCAGTTTCTCAAA                 TCCG GTT CGGA                 TGAACCATGCATACA  58 86
      BP1807 1895409 .. 1895424 -    -6  -2.50699   GCTCAAGGAAGATAT              GGTGGC GTTT GCCGCC               GAGCATTTCGACCTG  44 379
        tyrB 1884873 .. 1884901 - -19.7  -4.15508   AAGCAAGCCGCAAAA        GAAAAGCGGAGCC ATG GGCTCCGCTTCTC        GATGCCGGCCGTGCC 100 45
        lexA 1884078 .. 1884092 - -12.8  -4.74103   GCCCCAAGGCAAAAA               GCCCCC TCG GGGGGC               AGCAAGCCCGCGTAG 100 75
      BP1778 1869359 .. 1869383 - -22.9  -4.11692   CAGCGACCCGCAAAA          CCGGGCCCGGA TCA TCCGGGCCCGG          TTTTTTTCGGCTATC 100 91
      BP1773 1862506 .. 1862531 - -14.7  -5.14563   GGCCGCATGAAAAAA         GCCCCATTGCC TCGC GGCAGTGGGGC          TTTTTGTTGCGCGCC 100 45
      BP1766 1857966 .. 1858002 -   -21  -4.59773   CCCCATCCGTAAAAA    GAACTGCCGTCATCCC TTGTG GGGATGGCGGCAGTTC    GACTGCGCACGCGAA 100 70
        dapD NONE
        dapE NONE
      BP1762 1853607 .. 1853617 -  -4.6  -2.64912   GGGTCAAGCCAGAAG                 CGCG TAT CACG                 TGTTCAATTGTTCGC  42 21
      BP1761 1851632 .. 1851642 -  -2.4  -3.58365   GAGTATAGGAGATAA                 TGCG TCT CGCT                 GGTTTTACGCTGCGC  48 74
      BP1760 1848242 .. 1848256 -  -7.1  -3.53012   CCCGGGCCCGGGAAA               GGCTG TATCT CAGCC               TGGCGCAAAGCCGCA  58 488
     BP1757A 1844325 .. 1844359 -  -7.8  -2.58999   CGCCCACAGACCAAT     GGCAAGGCCGAACG CTTCATC CAGTCGGCCTTGCG     TGAGTGGGCTTACGC  48 191
        ribF NONE
        ileS NONE
        lspA 1837006 .. 1837021 -    -6  -4.08945   AGCATGGCGGGAAAA              GGGCGC GGCG GCGCCG               CCTGTCAAAGTGGTG  66 104
         dfp 1835569 .. 1835621 -  -9.2  -3.53174   AGAGGCGGAGAAACA GCAACTG-GA-AGCCCGGCC-GCGC TTTCTG GCGCTGGCCTGGCTGTCGCTGTCGC ATTCGCTGATCGAGG  61 191
      BP1749 1834012 .. 1834046 -  -7.8  -2.58999   CGCCCACAGACCAAT     GGCAAGGCCGAACG CTTCATC CAGTCGGCCTTGCG     TGAGTGGGCTTACGC  48 191
      BP1744 1829077 .. 1829093 -  -2.1  -3.61398   TTGCGCGGTGAAGAA              GACATCC GCC GGCTGGC              CGGCCATACCTTGCT  50 223
        cphA 1823566 .. 1823586 - -15.4  -3.61398   CCTGTCGTCGAAGAA            GCGCCGCC GTTCG GGCGGCGC            GGCAAGAGGGGCGAA  83 50
        cphA 1820891 .. 1820908 - -14.1  -5.28176   CGCAGGGAGAAAAAA             GGCCGGC TTGC GCCGGCC              CAAGTTACATTTGAG 100 84
      BP1738 NONE
      BP1737 NONE
      BP1736 1819843 .. 1819864 - -15.9  -5.86965   AGGCACCAAAAAAAA           GCCTTCGGG CGAA CCCGAAGGC            GGTACACGTACGGCG 100 73
        tesA 1817361 .. 1817379 -  -5.9  -3.16564   CGCCGAGGCCATCAA             GGGCGAC GCTCA GTCGGCC             GCAGGCTGAGCCAGC  51 16
        ugpQ 1814430 .. 1814456 -  -5.1   -2.8352   CGGTAACTGAACAAG        GCGGCTCCG-CGT CAG ACGGCGG-GCCGG        ATGGTGGCCAGCTCG  46 10
      BP1730 1813141 .. 1813183 -  -8.8  -3.28924   CATCGCCGGCGAGAA CGCCGCGCGCTATCCGGACG TCG CGCCGGGCCTGCGCCGGGCG GCGCTGGGCGTGGTG  59 407
      BP1726 1810302 .. 1810324 -  -8.3  -3.29144   CCAGGCGCGGCAGAA           GGCGCGCGA GGAGG CCGAGCGCC           TTGCCGAGGCGGCCG  58 72
      BP1718 1802945 .. 1802973 -  -2.9  -3.86015   TATCTGTCCCACAAA        GTCCTCGCTTTGG GCA CCAACTCGCGGTC        ATCGGCGCGCGGTGG  56 162
      BP1717 1801422 .. 1801449 -  -9.8  -2.52464   GGCGGCGGCAACGCA        GGCCGCCATC GTCGAGGT GCTGGCGGCC         AAGGCCATCCGCGCC  55 402
      BP1715 1799207 .. 1799237 - -18.3  -3.58343   TTGACGACCTCGAAA       GCAGGCAGGCCGC GCGAG GCGGCCTGCTTGC       GGGGCGAGGCGCGCG  90 49
        trxC 1797382 .. 1797397 -  -4.6  -3.64703   GCGTGCGCAGCGAAA              CCTTCG ACGC CGACGG               CGCGCAACTGGAATT  54 146
      BP1705 1788955 .. 1788965 -  -8.2  -3.21747   GGATGGGAGGAGTAA                 CGCG CTG CGCG                 GGCGCGTCGCGACGC  58 106
      BP1704 NONE
      BP1703 1786370 .. 1786384 -  -2.7  -3.75169   GACGACTCCATGAAA               CGGGG ACCGG CCACG               CGGGGCAGGGATTCT  53 39
      BP1702 1785482 .. 1785516 - -14.9  -3.63515   GCCCATCGGCAAGAA     GGTGGGCCTGGCCAC CGAAC GCGGCATGGCCCACC     TCGTCATCGACGAGC  83 64
      BP1687 1771696 .. 1771717 -  -3.6  -3.53012   CCCTGGCCGCCGAAA           CCCGCGAC CAGGGC ATCGCGGC            CAACGCGGTGCTGCC  49 205
      BP1683 NONE
      BP1682 1766742 .. 1766760 -  -6.7  -3.21416   CATGGCGACGATCAA            CGACCGCA GCGT TGCGG-CG             TCGGGCGGCGTCTTC  52 168
        arsH 1765502 .. 1765512 -  -6.8  -3.54424   TTCCAGTTTCTCAAA                 TCCG GTT CGGA                 TGAACCATGCATACA  58 255
      BP1678 1764036 .. 1764070 - -17.1  -2.66316   CGTCCTACGACATGA    CGCCGCC-GGCCGCCA AGGA CGGCGGCCAGGAGGCG     CCGTGAGCGACGCCC  80 453
      BP1674 1760631 .. 1760648 -  -4.8  -3.16742   CTCAAGCCGGAGTAA             GGCCGCC GCTCA GGCG-CC             GGGAAACCGCATGGG  47 17
      BP1670 1756913 .. 1756924 -  -5.8  -2.62184   TGCCCGCTCAGACGA                TGCG CGTG CGCA                 AGGTGCCGATCTGCG  44 6
        lldA NONE
      BP1668 1754864 .. 1754874 -  -6.8  -2.94912   CCTTGAAGTTATAGA                 GCAG GTT CTGC                 CTGGATGCGCGGCGC  51 59
      BP1667 NONE
      BP1666 1752600 .. 1752611 -  -7.2  -3.14132   CCTGGTGCGCACCAA                CCCG CGCA CGGG                 CCGGCGCTCGCTCTA  53 253
         gst 1751023 .. 1751041 - -10.4  -3.68073   CAGTTCATGGAAGAA             TATACGTC ATT GACGTATA             TTTCAATCGCCAGCA  70 109
      BP1662 1750466 .. 1750491 - -13.3  -2.79831   GCAACCGCCAGCACA         CCGCCAGCG TGGTGCTG CGCTGGCGG          TTCTGAATCGCAGCT  67 45
      BP1659 NONE
      BP1658 NONE
      BP1656 NONE
        wcbP NONE
        wcbQ 1740175 .. 1740209 -  -7.8  -2.58999   CGCCCACAGACCAAT     GGCAAGGCCGAACG CTTCATC CAGTCGGCCTTGCG     TGAGTGGGCTTACGC  48 191
      BP1652 1737855 .. 1737871 - -10.1  -3.01712   CGCCCTGCCCGAAGA              CCAGCGC AAG GCGCTGA              TCGCCAAGCAGCGCG  59 231
      BP1641 NONE
      BP1640 1726785 .. 1726821 - -11.4  -3.01712   CGCTGGCCGCGAACA    GGCGCGCCAGCGCCGG CGCGT CCAGCGCCCGCACGAC    GGCATCGGGCGCATA  65 427
      BP1639 NONE
      BP1638 NONE
      BP1637 NONE
      BP1636 NONE
      BP1635 1720146 .. 1720172 - -22.3  -3.05384   GCGTGCGCGACGCAA         GCGGGCGCGGG GCCCG CCCGCGCCCGC         CCGCGCCTACTTGCC 100 32
      BP1620 NONE
      BP1619 1702322 .. 1702357 -    -9  -4.70266   AACAGCAGGGAAAAA   GA-GGC-CCCGCGCCG TGCCCG CCGCGCGGGCGCCGTC    GTGCTGGACGGGCTT  86 94
        tviD 1700001 .. 1700022 - -15.9  -4.77165   GCGCGCAGAAGAAAA           GCCGGCATC GAGA GATGCCGGC            TTTTTTCTTGCCGGG 100 306
      BP1614 1696558 .. 1696576 - -10.2  -2.62184   CCTCGCTGGAGACCA             TCCGCCAC ATG GTGGCGGC             CGGGATCGGGGTGAC  55 278
      BP1607 1687560 .. 1687618 - -12.3  -4.06419   TTCGTGGACAAATAA GGCCGTGCGCCGCCA-GGAAAAGCCGCC TTCG GGCGGTTTTTCTTTGGCCGCGCGCCGGC GCCGTTCATGCGTCG  83 31
      BP1605 1685303 .. 1685330 - -15.6  -4.59773   TGCTACGGGGAAAAA        TGCAAAGCGGCC GGAT GGCCGCTTTGCC         GACAAACAAGGCAGT 100 107
      BP1604 1683403 .. 1683438 -  -8.9  -2.96695   CGGGCGACGAAATGA    CGGCGCCGTCCAGCGC GATGT GC-CCGGCCAGCACCG    GCTCGAAGCCGGCGA  55 205
      BP1602 1681451 .. 1681462 -  -2.2  -3.21099   CCGCCCGAGCACGAA                GAGCG CGC CGC-C                TACCTGGTCGAGGGG  43 333
      BP1599 1678643 .. 1678696 - -19.6  -3.01712   CCGGGCGGTCGAACA CCAGCAGGCGGCGGCC-CGGCAGGCCG AAC CGG-CTGCCGCGGCTGCCG-CGGCCGG GACGGCGCCGGCCCC  87 294
      BP1592 1669769 .. 1669797 - -11.6  -2.65298   GCCACGCAGGAGAAT        GCCGCCATGGCC GAGCA GACCGCGGCGGC        GGCGGCCTCGCTGGA  61 105
      BP1589 1665598 .. 1665633 - -20.4  -2.84602   GGCACTGCAGTAAAC    CCGCGTGCCTGTCCCC GCAC GGGGACTGGCACGCGC     TGAATCCGGGGTGCC 100 154
      BP1587 1663572 .. 1663587 -  -6.2  -3.07355   TTGAAACAACAACGA              CTGAAA AGGA TTTCAG               GGGCACCGGTCTATG  49 230
      BP1586 1663345 .. 1663389 -  -3.6  -3.02471   GCGCCAGCAGATACA GTGGCATGAG-GTCATCGTGCT AGT AGTA-GATGACGCGCACGCCGC CCGTGCCTTCCATGA  44 0
      BP1585 NONE
      BP1584 1662712 .. 1662724 -  -9.1  -3.28712   GTGCGTGTCCGACAA                GCCGT TGC ACGGC                GAGCTCAAATTGCCC  59 243
      BP1582 1660052 .. 1660073 -  -7.9  -3.61398   TGTGCTGTTCAACAA           TGCCGGGCGC GGC GCGCC-GGCC           GTGCCCATCGAGGAG  60 501
      BP1580 NONE
      BP1579 1657879 .. 1657889 -  -8.2  -4.09685   CCCGAGGGCGGAAAA                 GCCC CCG GGGC                 CAGCAAGCCCTCGCG  72 45
         gmK NONE
        rpoZ NONE
        spoT 1654283 .. 1654309 - -13.6  -3.14132   TCGGGTGGCCAGCAA         CAGCGCGTGGCC ATC GCCCGCGCGCTG         GCCATCAAGCCCAAG  72 308
        dapA NONE
      BP1569 1648241 .. 1648264 - -18.2  -5.78622   CCAGGCCAAAAAAAA          CCGGCAAGCC TTGC GGCTTGCCGG           TTTTTTTGCGCCGCT 100 66
      BP1565 1642657 .. 1642685 - -20.3  -3.61398   CTGCGTGTGCAACAA        CTGCGCAACGCGC GCC GCGCGCCGCGCAG        GCCGGCATCAGTCGT 100 33
      BP1562 NONE
      BP1561 1639369 .. 1639419 - -12.6  -2.87132   TCCTCGGCCGACAGA TCGGTGCGGC-CTGGCGCAGCGGCG CCGA CGCCA-TGCGCCAGCGCCGC-CAGT ACAACGACTAGCGCG  66 45
      BP1560 1637677 .. 1637720 - -11.4  -3.53811   GCCACCTGCGCGAAA CCCGTGCGGACCTGCGCGGC GCCG GCCGCGTCGGGCCGCGCGCA CCATTTGCCCAGGTC  72 236
      BP1558 1635677 .. 1635687 -  -6.8  -3.54424   TTCCAGTTTCTCAAA                 TCCG GTT CGGA                 TGAACCATGCATACA  58 60
      BP1557 1634190 .. 1634215 -  -8.2  -3.40403   GCCGCTGGACGACAA         GGCGGCCGCCG ATGCG CTGCGGC-GCC         TGCGCGGCCTGGACG  61 483
      BP1555 1633083 .. 1633114 - -14.6  -3.02829   CAGAGGCGGGTAAGA      TCGAATGGCTGTAT GGGC ATACAGCCATTCGC       GCGCCTGGGGCGCAG  74 50
      BP1554 NONE
      BP1553 1631402 .. 1631436 -  -7.8  -2.58999   CGCCCACAGACCAAT     GGCAAGGCCGAACG CTTCATC CAGTCGGCCTTGCG     TGAGTGGGCTTACGC  48 264
        pbpG 1617139 .. 1617173 -  -7.8  -2.58999   CGCCCACAGACCAAT     GGCAAGGCCGAACG CTTCATC CAGTCGGCCTTGCG     TGAGTGGGCTTACGC  48 201
        ilvG 1610867 .. 1610908 -  -2.1  -4.01411   TACGAAAAACTCAAA TCCGGATCGTGGATATGCGG GCG CGGCATCGCCGCG-TCCGCA CGCTTACTGTGCCTT  56 29
        gcdH 1609435 .. 1609457 -  -9.8  -3.28712   CTGGGTGGTGGACAA           CCAGCACGGC GAA ACCGTGCTCG           AACTCGACGCCACCA  63 207
      BP1520 1595740 .. 1595770 - -19.6  -3.14344   CAGGTGGTGCAGTAA       GGCGGCGACCGGCG CGG CGCCCGGCGCCGCC       CGCCCGCATGGAAAA 100 79
      BP1517 1592536 .. 1592579 -  -9.4   -3.0127   CGAGGGAATTACAGA TCGCCTGAGCGAGGCAGCGG CGCT CCCCTGCCTGGGTGAGGCGC GCGTCCCCGGTTTCA  57 38
        fmdA 1591133 .. 1591181 -  -3.5  -3.39449   TCCGAGCAACATGAA GGGCTC-CTTCGCGCGCGCCGC GGCAAG GCCGCGCGCGCGCCGTGCGTCG TGCGCCTCAGCTGGT  49 32
      BP1515 NONE
      BP1514 NONE
      BP1513 1588987 .. 1589007 -  -3.3  -3.35046   GCAGTCTCGGAAAGA            CGGATAT TCCCAAT ATACCCG            TTGCCCGGCGGTCCG  46 59
      BP1512 1588143 .. 1588177 -  -7.8  -2.58999   CGCCCACAGACCAAT     GGCAAGGCCGAACG CTTCATC CAGTCGGCCTTGCG     TGAGTGGGCTTACGC  48 411
      BP1503 1581009 .. 1581026 -  -8.3  -4.13767   GGTGGCACGGCAAAA             CGGTGCC TTGC GGCGCCG              TTTTTTTCGTTGCAT  72 151
      BP1496 NONE
      BP1495 1572839 .. 1572849 -  -6.8  -3.54424   TTCCAGTTTCTCAAA                 TCCG GTT CGGA                 TGAACCATGCATACA  58 383
      BP1493 1571721 .. 1571755 - -12.9  -2.61582   CAGGGCATTCAGAAG    CG-CGGACCTGGCCTT GTAC AAGGCCAAGGCCGACG     GGCGCAATCGTGTCC  62 105
      BP1477 1553881 .. 1553937 - -11.5  -3.65812   GGCTGCCGAACAGAA GCCCGGCCAGTAGCCCGGGCGGCAAGCC GCGC GGCGT-CCGGCCGC-CT-CAGGCCGGGC GCGTGCGCCGGACCT  75 15
        mobA NONE
        moeA NONE
        mobB 1540292 .. 1540304 -  -3.3  -4.36914   CGCTGTGGCAGAAAA                TGGGC GCG GCCGA                CGGCAATGCGCCGCC  67 162
      BP1458 NONE
      BP1457 NONE
      BP1456 NONE
        gpmB 1531042 .. 1531066 - -11.3  -3.57792   CGACGTATTGCGAAA          GCCTGCGGCTG GAG CTGGCGCAGGC          CGGCGTGCGGGTGGT  70 398
        talB 1524776 .. 1524786 -  -6.8  -3.54424   TTCCAGTTTCTCAAA                 TCCG GTT CGGA                 TGAACCATGCATACA  58 60
      BP1450 1523489 .. 1523502 -  -4.5  -3.28924   CATCTCGGTGCACAA               CCGCGC CCA GC-CGG               TGCAGGCGGCGCTGG  49 295
        smpB 1517745 .. 1517758 -  -5.9  -2.71364   GTACGCGGCCAAGCA               GGCCG GCCG CGACC                GCATCAGGAATCGCG  47 29
      BP1439 1514310 .. 1514331 -  -8.6  -4.56597   CGGCGTGCTGAAAAA           GCGCGAGG TCAACG CCGCGCGC            AACGCCGACGTCAAC  83 258
      BP1437 1513214 .. 1513234 -   -14  -4.77036   CGGCAGCAGGAAAAA            GCCTCGCC CTTGC GGCGAGGC            TTTTTTTCGCCGGGC 100 52
      BP1435 1509565 .. 1509575 -  -2.4  -3.16492   GCATATCCACGAACA                 CCTG GAC CTGG                 AGGCAGTGCTGCCGC  43 291
         map 1492670 .. 1492687 -  -5.5  -2.87132   GGCGGGGGTCAGAGA             GCCGG GATTTCGA CCGGC              CGTGTCACGAAGGCC  46 1
        glnD 1489626 .. 1489641 -  -7.5  -3.30124   GGTGAGCGGGTAGAA              GGCGC GCGCCT GCGCC               ATCTCGGGCGTGAAC  56 420
        dsbB 1488706 .. 1488762 - -31.9  -2.71364   CTACGCGGCCAACGA CGCCTGACCGGCGCGGCGCGGCCGGCTT GCGC AAGCCGGCCGCGC-G-GCCG-TCAGGCG TTGCGCCGCAACGCC 100 19
        flaG 1483723 .. 1483735 -  -3.3  -4.57569   CGATTCTGTCAAAAA                TTGGC GCC GCCTA                TTGGCCGGGTAAAGG  71 117
        fliD NONE
        fliS 1481863 .. 1481888 -  -3.1  -4.82901   GCGGCTGGACAAAAA         GTGCCTTCCTG GTTT CAGGCCGGAAC          GGCAGGCGCAGGGTG  75 14
        fliT 1481453 .. 1481471 -  -2.2  -2.64099   CCGCTGCACCAGAAT             GCTGCCCA GGG CGGGCGGG             CCGACACTCATGTGC  38 33
      BP1406 NONE
      BP1405 1479179 .. 1479228 - -11.4  -3.53444   GCATGCTGTCGCAAA TGCGCGCCGTGGTGCGCGCCG-CGC AAA GCGGCGGCGC-CACCGAGGC-CGAA CTGGCGCCTGGGCCG  69 276
        fliF NONE
        fliG NONE
        fliH NONE
        fliI NONE
        fliJ 1473363 .. 1473414 -  -4.4  -3.30441   CAGCACTTGCGAGAA GCTGGGACCCTTGCCG-GC--GGCGGC CGG GCCGCCTTGCGCGGCC-GGA-CCCGGC GCAGGCGTCAGGGCG  49 96
      BP1397 1471033 .. 1471050 - -10.5  -2.52464   TTCTGCCGCAATTCA             CGCCCGC GCTG GCAGGCG              AAAAACAGGGCGAAA  56 308
        fliL NONE
        fliM NONE
        fliN 1468878 .. 1468892 -  -5.6  -3.14564   GGATTCGGTCATGAA               GCGGCT TTT AGCGGC               GACTGTTCAAGCGGT  49 18
        fliO NONE
        fliP 1467743 .. 1467755 -  -3.3  -2.58544   CGCTATTGGTAGAAG                CTCTG GGC CAGCG                AGCCGAGCAGCAGGT  39 0
        fliQ 1467421 .. 1467436 -  -5.4  -2.78712   TGGTGAACGCAATCA              TGG-CGC GGC GCGGCCA              GGCGCGTTCAGGACA  45 33
        fliR 1466487 .. 1466505 - -17.4   -5.1971   AGGAAAAAGCAAAAA             GGCCGCGC TGG GCGCGGCC             ATGAGAAAACTGGTG 100 153
        flgA 1448223 .. 1448238 -  -5.4  -2.79004   GGATCTTCAAAATAT              TCTCCGC TGC GCGG-GA              CCGGCCCGATGGGGG  45 131
        flgM NONE
      BP1370 1447345 .. 1447361 -  -9.3  -3.01712   CGGGCGCGCGCAAGA              CGCCCGC GCG GCTGGCG              CCCGCGGCCTTGATG  57 91
      BP1365 1440314 .. 1440368 -  -7.7  -5.35365   AAAACATAAGAAAAA GCAATATAC-CCGGGAGCCTGTCCCC GAAC GGGGACTGGCTCCCGCTGACTTCTAC TTGCCAGCGCCCCAG 100 102
      BP1364 NONE
      BP1363 NONE
      BP1362 1437851 .. 1437861 -  -6.8  -3.54424   TTCCAGTTTCTCAAA                 TCCG GTT CGGA                 TGAACCATGCATACA  58 60
      BP1361 1436692 .. 1436723 -  -5.7  -3.30214   AATCGACTACATCAA      CGGCGCCATCC-CC AGGCA GGCGGCCCGCGCCG      GCATCCAGGCCCCGG  52 149
        leuD NONE
      BP1355 1430014 .. 1430024 -  -8.2  -2.57132   GCGGTGGCCTACAAG                 GGCG CGG CGCC                 GGCGCTGGTGGCGCT  51 446
      BP1349 1423030 .. 1423040 -  -2.4  -3.68351   GGGCCATGATCGAAA                 CGCC GCT GGCC                 ATCCTCAATATCGGC  53 513
      BP1346 NONE
      BP1345 1417269 .. 1417301 -  -5.4   -3.4072   CATCCGCGACGACAA     CGC-GCTGACCGCCC GCCT GGGCGCCCGGCTGCA      GGGCGAGTACGCGGC  52 281
      BP1340 NONE
      BP1339 1410949 .. 1410995 -  -9.8  -3.19602   CCTGGTACAGCAATA CCCCGACGACGGCCAGGCCGAC GAT GCCGGCCAGCCAGGCGCCCAGG CGGCGCCGGCGGTGT  62 60
      BP1335 NONE
      BP1334 NONE
      BP1333 1406775 .. 1406797 -  -8.3  -2.87132   GCTGTCGTCCACATA           GCGCAGCGC GGCGG GCGCCGCGG           GGCTCACGAGCGGCG  54 29
      BP1329 NONE
        glgB NONE
        glgX NONE
      BP1326 1393359 .. 1393410 - -10.5  -3.04144   CGGGCACGCGCAACA TCCCGCCGGCGCGCGCGGTCAGC ATGGCG GGAGGCCGGGCGCGCCAGCGCGC CAGGGTGTCGGCGGT  60 188
      BP1323 1389480 .. 1389519 - -15.6  -3.14132   GCTGCCCGGCATGAA  CGGCCAC-GCGCTGGCGCA GGC CGCGCGGGCGCTGCGGCCG  GCCCTGCGCATCATT  78 169
      BP1319 1383497 .. 1383513 -  -4.3  -3.09908   CGTTCGGAAAATAAC              CGCCCCA TTA TGGGAAG              TCGCCTGGTTGATGT  47 55
      BP1318 1382827 .. 1382837 -  -5.4  -3.03798   AGGGCGAGAAAGAAT                 GTGA GGC TCAC                 CCGGCCGATGGGCAG  47 186
      BP1315 NONE
      BP1314 1380596 .. 1380617 -  -9.4  -3.01712   CCTGTCGGTGGAACA           GGCCG-GCC GCCAT GGCGCGGCC           CAGGCGGCGGTGCGG  57 396
      BP1311 1378973 .. 1378995 - -20.6  -5.41746   AAGCGTCCAAAAAAA           CAGGGCCGCC CGA GGCGGCCCTG           CGATCGCGGCGCGGC 100 51
      BP1308 1376633 .. 1376655 -  -3.3  -3.24747   GCGTGACATGATGAA           CTCCGGG TGGGCAGGG CCCGGCG           AGGCGGGCCGATGCC  46 89
      BP1307 1375659 .. 1375709 -  -5.6  -3.42996   CACCATCTACCACAA CCCGCGT--TGCAGCACGTCGC-GCA ACG TGCTGCAA-ATGCTGCGCGACGCGGG CATCGAGCCCACCAT  52 403
      BP1302 1370809 .. 1370822 -  -2.3  -2.62184   GTGCGCGTCAGACCA               GCTTG AGGT CGAGC                GGACGCGCGCCCGGA  38 4
      BP1301 1370126 .. 1370147 -  -5.7  -3.05384   CGCGTCCTGAGCGAA           TGCCGGGCG GAGC CGGCGGGCA            GCCGTCATGATAGCG  47 96
      BP1300 NONE
      BP1299 NONE
      BP1298 1368649 .. 1368661 -  -2.6  -2.78384   GTGCGGTTCATGACA                GCGC CCTCT GCAC                GACCACGGCCACCGC  38 5
      BP1297 1367876 .. 1367892 -  -4.4  -3.10641   GAAGGCATCAGGGAA             CGAG-GG CGGT CCACTCG              GGGCTGGAGAATTTT  47 1
      BP1296 1366958 .. 1366996 - -10.4  -3.53012   CCGGCGCGCGGCAAA  GGCG-CGAACAACG-GGC CTTGC GCCGCGTTGTTCGGCGGC  GCCCGCCGCCGGCGC  67 41
      BP1295 1366347 .. 1366359 -  -4.7  -3.02739   GGGAACGGATACAGA                CGGGC CGC GCGCG                GCGTCCGTGGCGACA  45 82
         psd 1365309 .. 1365365 -  -2.2  -2.74192   CAGTGCGGAAGACGA CATGAGAGCTCCAGAAACGGCGGC GATGGCCAG GCCGCAATCTAGCAAGCCCTCATG TATCGATAAAGCGAA  38 56
        lldD 1363699 .. 1363731 -  -5.6  -4.31837   AAGAAACTGAAGAAA     GGCGATGCCATCCCGC AGG GCGCGAC--CATCGCC     GTGCCCAACGACCCG  69 461
      BP1289 1361434 .. 1361491 - -12.5   -3.3514   ATTGACAGTTCACAA CTAGCGGATACTGCGTGCGCAGGGCGCG CTG CCCGCCCAGCG-ACGCGGTCAGCGCCAG CACGACGGGCATGGC  73 193
        livJ 1358111 .. 1358144 -  -4.5  -3.84451   CCGCCGAAATCGAAA     TGGTCGAGACACT-GG GCT CCGAGCAACTCGTCCA     TGGCCGCTGCGGCAA  60 296
        proC 1352880 .. 1352900 -  -5.3  -2.53263   GCGACGCCGAACTCA            TCGGCCGAA CTC CTCGGCCAG            CTCGCGCGACCGGCG  44 2
      BP1279 1351999 .. 1352009 -  -6.8  -3.54424   TTCCAGTTTCTCAAA                 TCCG GTT CGGA                 TGAACCATGCATACA  58 315
      BP1278 NONE
        livJ 1349781 .. 1349817 -   -13  -2.71791   ACTCGTGCTCCAAAT    GGCTCCGGCTCCGG TAGTGCGAC CCGGAGCCGGAAAC    CTGGGCGTACGTTGA  67 72
        livH NONE
        livM NONE
        livG NONE
        livF 1345879 .. 1345889 -  -8.2  -3.60098   ATCGCCCACCTGAAA                 GCGC GCG GCGC                 CGATGCCGTGGTGCT  62 267
      BP1270 1343724 .. 1343762 -  -4.4  -3.53012   TCGGCCGCGGCGAAA   GCATGCTGACCACGATGT TCT ACATCGTGGCAGGCCAAC   TGGTGTGCAGCGCCG  52 338
      BP1268 NONE
        trxA 1335539 .. 1335580 -  -2.1  -4.06864   GGGAGATAAGAAGAA GGGTTCGGGCGGCGGGCC ACGGACG GGCCCGC-GCGGGAATCA GGGGGGAATGCGCGG  58 66
         rho 1334206 .. 1334223 - -14.1  -4.54727   GCCCGCAAAGCAAAA             CCCCGGC GCGG GCCGGGG              GTCGGGACGGGCGTG 100 54
        glnE 1327628 .. 1327640 -  -4.7  -4.09243   GACATGGCGTGAAAA                GCGGC TTT GCAGC                GGGGAAAAACCGTTA  62 38
      BP1259 1326780 .. 1326792 -  -6.2  -4.11501   CCAAATACAAGGAAA                CCGC GCGCG GCGG                GTTGGCGGTGAATAT  69 191
      BP1257 1323405 .. 1323444 - -11.5  -3.05384   GTGCGGGCCATGGAA GCG-CGCCTGCAGCAGGGCG GCG CGCCC-GCC-CAGGCATCGC GCATCGTGGTGTATC  62 181
      BP1253 1318239 .. 1318272 -  -5.2  -3.14963   GGCATAACGAGTGAA     GCGCTGGACTGCGA ATTGCG TGGCAGTCTAGGGC      CTGGCCGGCGCCGTG  49 133
      BP1252 NONE
      BP1251 1317025 .. 1317035 -  -4.6  -4.07568   CGCTTCGCGCGAAAA                 CGCG TAA CGCA                 CGTGCCGGCCGCCTC  62 92
      BP1241 1302768 .. 1302784 -  -5.7  -2.64472   GATGTCGGAAATCCA              GGCGGCC TAT GACCGCG              GCATCCTGCGCATCA  45 268
      BP1239 1301157 .. 1301167 -  -5.4  -5.69473   GATATCAGAAAAAAA                 TCTC GAT GAGA                 AATGGGGGACGTGCA 100 300
        radC 1298026 .. 1298040 -  -4.2  -2.73124   GTTTAGGGTTGAAAT               GACTGG CTC CTAGTC               TAACGAACTGCCCGG  41 71
      BP1234 NONE
      BP1233 1296325 .. 1296361 -  -3.5  -3.40403   CTTCTTTCATGATAA    TTTCCCAGGTTAGCGGG TCG CCAGCCAGGCCGGGCAA    GCAGCCCGGCGCACG  49 152
      BP1232 1296005 .. 1296020 - -10.4  -5.86061   CGCGAGGAAAAAAAA              GCAGCC CGCA GGCTGC               TTTCTGGTGCGCCTC 100 58
      BP1231 NONE
        norM 1292659 .. 1292676 -  -6.9   -3.9777   GCCAAGAGCGAGAAA             CACGCCA AGAG CGGCGCG              CATCACGGTGCCCAC  66 147
      BP1225 1287484 .. 1287518 -  -7.8  -2.58999   CGCCCACAGACCAAT     GGCAAGGCCGAACG CTTCATC CAGTCGGCCTTGCG     TGAGTGGGCTTACGC  48 191
      BP1223 1285642 .. 1285674 -   -17  -3.01791   ATTCGGCCGCCAAGA     GCGCCCTGGT-CGGG TGCA CCCGCACCTGGGCGC      TGGAACTGGCCGAGT  82 290
      BP1220 NONE
      BP1219 NONE
      BP1218 1280341 .. 1280353 -  -4.7  -2.93073   CCGGCTCAAGAACCA                CGTCG CGA CGCCG                GCCTGAGGAGTCTTC  44 450
      BP1213 1277217 .. 1277227 -  -3.2  -3.45366   CGGTCAATGAATGAA                 TAGC AGT GCCA                 GCACGACCGGGATGA  48 3
      BP1212 NONE
      BP1211 NONE
        apbE NONE
      BP1209 1273250 .. 1273278 -  -6.6  -3.28712   CGCGGTGCGCGACAA       GC-TGGCCCAGGC GTTC GCCCAGGCCGTGC        GCGATCCGGCCACGG  52 184
      BP1206 1269419 .. 1269431 -  -4.7  -2.72344   CGGGATGTGCAAGCA                GGCGG CTG CGGCC                GGGGAGATTGTCCAT  43 499
      BP1202 1266226 .. 1266250 - -13.6  -3.30771   CGACATCCGGCACAA         GGTGCGGCTCG ATGG CG-GCCGCACC          GAACTGGCCGTAGGG  74 251
         btr NONE
      BP1196 1255674 .. 1255705 -  -2.7  -3.14931   GGCAGCCCGCATGAA      TCCGGCGGGCCAC GAGGTA GAGGTCCGCCCGC       AGGGCTGGCGGTTCG  43 364
      BP1189 1252227 .. 1252250 -   -16  -3.21416   GAGCGCTACCAGGAA          GCGCTGCGCGC CTG GCGCGC-GCGC          CATCCCGAGGCGGCA  80 66
      BP1186 NONE
        aspC 1248614 .. 1248641 -   -14  -4.56597   TTGGTTGTCGAAAAA        GCCGCGGCGGGC GCGG GCCCGCCGCCGA         TCGGGTTGCGCTCAG 100 37
      BP1184 1247691 .. 1247730 - -11.5   -2.9162   GAACTCCGGAAACGA CTG-CACGGCG-GCGCC TTGGTGGG GGCGCACGCCGCGGCAG  GATGGCGCGCCAAGG  63 69
      BP1183 NONE
      BP1182 NONE
        glnQ 1245470 .. 1245502 -  -5.3   -2.9296   GAAAGCCCAACCATA      CCATCGCCCCACGGC GCC GCCGCCATGCGCCGG      TTCATGGCGCCGCGG  46 65
      BP1180 1244172 .. 1244219 - -14.1  -3.61517   ACCTGTGTCGAATAA CGCACGGGCCGCCGGCGCACGCG CGGG CGCGCGCGCCAT-GGCC-GCGCA AGGCGGCCGCGGTGC  78 300
      BP1178 1243243 .. 1243257 -    -7  -2.85668   TATCCGCATACCATA               GCGCCG CGC CGGCTC               GTTGCCAAGGCATCC  50 53
        astE 1241012 .. 1241032 - -10.3   -3.6502   CACCTCCTAGGGAAA            CCGGCGGCG GAT CGCCGCCCA            CGGAAAAGTCTAGCA  70 70
      BP1175 1240480 .. 1240503 -  -7.4  -3.06302   AGGACCTGCAGGGAA          TGCCGC-CCGC GGC GCAACGCGGCA          GCCCGGCCGTGGGCC  52 162
      BP1168 1234417 .. 1234439 -  -6.8  -3.29144   CGACCGCCGCTACAA           CGGCCTGGCC CTC GACGCGGCCG           AAGGCGAACGCATCG  52 305
        ldcA 1232407 .. 1232425 - -10.2  -3.44051   GTTCCACTACGAGAA             GGCGCGCA TGA TGGGCGCC             AAGCCTGCGGCCCCC  65 297
      BP1161 NONE
      BP1160 NONE
      BP1159 1223871 .. 1223920 -  -8.4   -3.9392   CTCCAGTGTAAACAA CCCGCCTGCCGCGCCGCGCTGGCGC TCA GCGCCCG-GCGGCGC-GC-GTCCCG CCGTACAGGCGCAGC  70 1
      BP1158 1223178 .. 1223212 -  -7.8  -2.58999   CGCCCACAGACCAAT     GGCAAGGCCGAACG CTTCATC CAGTCGGCCTTGCG     TGAGTGGGCTTACGC  48 191
        comL 1212155 .. 1212183 - -21.1  -4.08064   AACGGCCGCGCAAAA        GGAAAACCCGGCC TGG GGCCGGGCTTTCC        TTGGACTGCGCGAGT 100 45
         tex 1207483 .. 1207519 - -27.4  -2.71364   GGATCGGGGCAACGA   CGCAGGCGCCGCACCCG ATGA CGGG-GCGGCGCCTGCG    TTGCGATCAGCGCTT 100 32
      BP1132 NONE
      BP1131 1194550 .. 1194560 -  -6.8  -3.54424   TTCCAGTTTCTCAAA                 TCCG GTT CGGA                 TGAACCATGCATACA  58 91
      BP1130 1193042 .. 1193060 -  -8.9  -3.28924   CACGGTGGCCGACAA             GGAAAGC GCGCT GCTTTCC             GGCCAGATCGATACC  59 511
        fabG 1191433 .. 1191450 -  -2.5  -3.58343   TCGAGCATCGCGAAA             TCCGCGC CCAG GCGCTGG              CCGGCTCGGTCGTGT  50 376
        aceE 1179054 .. 1179091 - -20.6  -3.06796   CTGCACCGCAGCGAA   GACGGCATCGGCCGGG CCACGT CCCGGCCGATGCGGCC    GTCACGACTGCCAGG 100 27
        maeB 1176485 .. 1176502 -    -4  -3.04144   TTTGCATGGGTAACA             CGGGCG TCTTGG CGCCAG              AAGAGTTATGGAGCC  44 179
        fim2 1175808 .. 1175818 -  -6.8  -3.54424   TTCCAGTTTCTCAAA                 TCCG GTT CGGA                 TGAACCATGCATACA  58 60
      BP1118 1174436 .. 1174466 -  -6.8  -3.65046   CCTGTACGGCAAGAA      GCGCCTGCGC-GA AATCGA CCGGCGCATGCGC       TTCCTGACCAAGCGC  57 363
      BP1106 NONE
        recJ 1154872 .. 1154883 -  -7.2  -3.65812   CGGTTTGTAACAGAA                GGGC GGCG GCCC                 TCAGGCGGCGTGCTC  61 26
        prfB NONE
      BP1103 NONE
        lysS NONE
      BP1101 NONE
      BP1092 1139562 .. 1139580 -    -8  -3.53012   CCTCCTTGCTGCAAA             GCGGCGGC GAT GCCGTCAC             GCGGCAGATGCTGGC  58 170
      BP1088 1135657 .. 1135677 -  -2.5  -3.31144   CCTTGACGCGCAGAA            TCTCGCTGA CTT TCAACATGA            TGTTCCTCCCGGGGC  44 60
      BP1087 1135158 .. 1135168 -  -6.8  -3.54424   TTCCAGTTTCTCAAA                 TCCG GTT CGGA                 TGAACCATGCATACA  58 74
      BP1086 1133935 .. 1133960 - -16.9  -3.12595   TGCAATGATGCAATA         CGCCGCGACGCA GAT TGCG-CGCGGCG         TGCCGCTGCGCGTGA  80 219
        thrB NONE
      BP1083 1130815 .. 1130825 -  -4.6  -3.30124   CGCTATCGCGCAGAA                 CGCC ATC AGCG                 GGCCGAACGCCTGGC  49 374
        rrmJ 1127973 .. 1127988 -  -4.6  -2.57132   GCGCCGCTGGATAAG              GGGTGG ATGG CCAGCC               AACCGTTACAAGTTG  42 53
        ftsH 1125879 .. 1125895 -  -2.2   -2.8372   TATTTGCCATGAAAC              CTTAGC AGCAG GCTCAG              ACCGCGGCCGCCGTA  40 22
        folP NONE
        mrsA 1123634 .. 1123653 - -16.4  -5.06414   CCCGCGCAACAAAAA            GGCCCGCC ATCA GGCGGGCC             TTCGGGCAGGTCCGG 100 48
      BP1074 1122505 .. 1122532 - -21.4  -3.48276   CCTGCCCCGATACAA        GGTGCCTGTCCC CGCG GGGACAGGCACC         CCAGCACCCCGTCGG 100 154
         ppk 1118583 .. 1118602 -   -15  -5.09259   TATTTCAAAATAAAA            TGGCCGCC CGCG GGCGGCCA             GGCGGCAGCGGGCCG 100 43
        pstS 1117321 .. 1117342 - -10.1  -2.52464   CGCCCCGCGAAGTCA           GGACGGCGA TCGC TCGCCGTTC            ACTGGTCCGGCCAGG  56 68
        pstC NONE
        pstA NONE
        pstB 1114283 .. 1114323 - -11.2  -3.86346   GCACGCCCGCAGAAA CGCGAAAGCCCCGAC-CGG AAAT CCGTATCGGGGCTTTGACA  TGCATGGAGCGGCTA  77 236
      BP1067 1113099 .. 1113137 -  -3.8  -3.32844   GTTCGCACGCGAGAA  CGGCCGG-GTGTTCG CCTATGTCAT CGAGCACGCCGGGCG   GCACCCCGACCCCGA  47 104
      BP1062 1106723 .. 1106733 -  -8.2  -3.53091   ACCCGTTTGCCGAAA                 GCCC GGT GGGC                 GCGCAAGGGCTGATG  61 336
        ubiD NONE
        cysG 1100655 .. 1100695 - -14.7  -3.32498   TACGGTACACACCAA CGGCATCGCGCACCGCAC CGAACT GCGCGGCACGCG-CGCCG  AACTGGGCCTGGGCA  79 220
        queA NONE
         tgt 1091829 .. 1091839 -  -6.8  -3.54424   TTCCAGTTTCTCAAA                 TCCG GTT CGGA                 TGAACCATGCATACA  58 60
      BP1048 1090799 .. 1090825 - -12.3  -2.70932   GGCGCGGCGCAACGA        GGGCCGCGCCGCC GGG GG-GGC-CGGCCC        TAGTTGTGAACTGTC  65 25
      BP1047 1090307 .. 1090325 - -17.4  -3.65046   GGGTGAGCGGAACAA             GGCCCCGC CAC GCGGGGCC             TTGTGTGACCTTACA  91 36
        secD 1088335 .. 1088360 -  -2.5     -3.37   TGAATCCGGAAAAAT         TCCATGTTTCGC CTT GCGTATCA-GGA         CGGCGGGCGGCAGGG  46 54
        secF 1087352 .. 1087381 - -22.2  -5.47218   CTGCATGTAAAAAAA       CCCTGCCCGGCC GCATTT GGCCGGGCAGGG        TTTTTTACTACCGGG 100 48
      BP1044 1085655 .. 1085678 -    -8  -3.61398   CTGGGTGCTCAAGAA          CGTCGTGGCG CGCG CGCCCCGAAG           TGCTGCTTGACGACG  60 403
      BP1041 NONE
      BP1040 NONE
      BP1039 1082156 .. 1082191 -  -5.3  -3.31905   ATTTTGCATACAACA    GCGGCCATTGTTCCCC GATTT GGGGCGCATTGGC-GC    CAATCTGCGCGGCGC  51 43
        corC 1080986 .. 1081020 -    -9  -3.06315   TGAACATGGCGAACA     GCCAGCCGCGCGCCAG CGC CCGCCGCGCCGAAGGC     GCCTGCAAGCTGGCA  57 186
      BP1035 1076460 .. 1076479 -  -4.8  -3.28712   GGTGCTGCTGGACAA            CGTGCCGC AGGA GCGCCGCG             ACGAAGCCAATTCGC  49 235
        fliA 1064267 .. 1064301 -  -7.8  -2.58999   CGCCCACAGACCAAT     GGCAAGGCCGAACG CTTCATC CAGTCGGCCTTGCG     TGAGTGGGCTTACGC  48 493
        infA 1063016 .. 1063028 -  -4.7  -2.90496   GCCCGCGGGAAATCA                GCGGC GGT GCTGC                GGCGGACGGCTGGGC  44 10
      BP1018 1062586 .. 1062613 - -11.2  -2.75074   TGCACTGGAACATCA        GCCTGAACGACG CGCG CGTCGATCCGGC         CATCTTCATCGGGGC  59 70
        pitA 1058957 .. 1058986 - -11.3  -2.87132   CGCGGCGCCTACATA       GGCGGCC-TGGTGG TCA CCGCCGTGGCCGCC       CGGCTGGTGGGCAAC  61 124
      BP1010 NONE
      BP1009 1055363 .. 1055373 -  -6.8  -3.54424   TTCCAGTTTCTCAAA                 TCCG GTT CGGA                 TGAACCATGCATACA  58 238
      BP1006 1053387 .. 1053408 -  -8.1  -3.64599   CTATTACACCGCAAA           CGA-TGTTGC GGT GCAACATTCG           TGTGACCGGGGCGCC  63 48
      BP1005 NONE
      BP1004 NONE
        ackA NONE
        fabI 1047551 .. 1047562 -  -7.2  -3.33483   GATCGAAATCATGAA                GCGC CGCG GCGC                 CGAGGTGCCGATTCC  55 470
      BP0998 1042622 .. 1042632 -  -6.8  -3.54424   TTCCAGTTTCTCAAA                 TCCG GTT CGGA                 TGAACCATGCATACA  58 60
      BP0997 1041598 .. 1041611 -  -3.1   -4.2074   CTCCCAAGAGAGAAA               GGCTT CTTC AAACC                GGGCAGCTAGTTGTG  63 32
        flaA 1040320 .. 1040346 -   -13  -4.65895   CGCCGGACGCAAAAA        CGCCCGG-CGC GGTGAG GCGGCCGGGCG         TACGTACTGCCATGG 100 79
      BP0992 NONE
      BP0991 NONE
        folD NONE
        prlC 1028248 .. 1028283 -   -19  -2.59431   GGCGTCCAGAAGTCA    GCAGGTGCCAGTCCCC CTGC GGGGACAGGCACCTGA     GAGGTCAGGCTTGCA  87 30
      BP0988 1027463 .. 1027480 - -14.1    -3.965   GCGCAAAAGCAACAA             CCGCGCC CTGG GGCGCGG              TCCGGATCATTGGGT  84 32
      BP0987 1027041 .. 1027071 - -25.6  -4.07568   CGCGGCCGTCCAAAA       CAGACAGGCCGGCA AGA TGCCGGCCTGTCTG       TTTGCGCAGTGGCGA 100 44
      BP0983 1020551 .. 1020580 -  -4.3   -4.1822   CGCGAGGGCAAGAAA       CGCCAGATTCGC CGCATGT GCGAA-CTGGTG       GGGCTGCGGGTGGTG  63 182
      BP0981 1019310 .. 1019338 - -10.2  -4.07885   GATTCTGCGTCAAAA       CCGCCG-GCGGCG TCAG CGCGGCGCGACGG        GCGCGCGCGCCAGCG  78 9
      BP0974 1012581 .. 1012601 -  -8.1  -3.01712   CGTGGTCCGCGAAGA            GCCGGGGCC TCG GGGCCCGCC            GGCTTCAACACCAGG  53 438
        mltB  996941 ..  996953 -  -4.7  -3.57144   CCGGGCATCCGCAAA                TGGCC CGA GGCCT                ACATGCCGAAGATCT  54 322
        ompA  979684 ..  979704 - -18.3   -5.4505   CGCGGCAAGAAAAAA            GGGCCTCGC TAT GCGAGGCCC            CCTCATTGTAGCGGC 100 52
        ubiG NONE
      BP0941  978150 ..  978172 -  -2.7  -2.77899   TGGGTGGAGCAATCA          GTGGCCGG GTGTGGCG CCGGC-AC           GGGCATGGGGCCCGC  40 59
      BP0940  976326 ..  976348 - -13.6  -5.85178   AACAGCCAAAAAAAA           TAGCCAACTT TTG AAGTTGGCTA           TTAGGTAAATACTTG 100 486
      BP0939  975824 ..  975850 -  -7.9  -2.84298   GACAGTTCACAACTA         GCAGGCCCCGA TTGCT TCGGGGCTTGT         GTCTCACTTCAAACC  52 29
      BP0937  974285 ..  974322 - -11.3   -3.6682   TGCTACCCACGCAAA   CGAGAGCCCCGATACGGA TTG TCCAG-TCGGGGCTCTCT   GCTGGGTGCGTCGGA  73 55
      BP0935 NONE
      BP0934  971422 ..  971440 -  -5.8  -2.96538   ATAATCCACCATATA             GGCGGGCC CCA GGCCGGCG             TCGCCGGCGCAGAAA  47 256
      BP0932 NONE
      BP0931 NONE
      BP0930  967289 ..  967316 - -11.9  -2.78816   GCAGGCGCCAGTATA        GGGCAGGCGGG CCGGCC CCCGCCCGGCC         CGTGCGGCGACTTCC  62 53
      BP0929  966619 ..  966640 - -12.9  -3.64703   CGGGCGCCATGGAAA           CCGGGGCGG CTGT CCGCGCCGG            CGAATTCTGATCCGG  79 60
      BP0927  964515 ..  964527 - -10.5  -3.85817   ATTGCGGTTCAGAAA                GGGCG CTG CGCCC                AGGCCGGCGCTGCGG  74 46
      BP0926 NONE
      BP0925  962375 ..  962396 - -15.9  -3.90744   GGCGGGCCCAAACAA           CGGGCAAGG CGTG CCTTGCCCG            GGCCGCGCACCGCAT  91 40
      BP0922 NONE
        citB NONE
      BP0920  956578 ..  956599 - -18.7  -3.04517   ATCCGGTCCGAAAAG           CGGCCCGCC GTCA GGCGGGCCG            TTGCGTTCAGGCGGC  90 32
      BP0911  947863 ..  947897 -  -7.8  -2.58999   CGCCCACAGACCAAT     GGCAAGGCCGAACG CTTCATC CAGTCGGCCTTGCG     TGAGTGGGCTTACGC  48 282
      BP0908  945305 ..  945338 - -13.1   -3.0497   AGAGTATCTGGAATA     CCGACGCGCTGCGCGC CAT GCGCGAAGCG-GTCGT     GTACGGAGTGCCGTC  70 111
      BP0906  942791 ..  942801 -  -2.4  -3.02381   GCAGAACACCATAGA                 CCGG CAT CTGG                 GGGAATTGGTTTCCG  41 119
        mrcA NONE
      BP0903 NONE
      BP0902  937749 ..  937780 -  -5.6  -3.14132   CGTGGGGGCGAGCAA      GCCGCGCCACCTGG AGGA CGCGGTGGCGGCGC       TGGCCCTGCGCCTGA  47 102
      BP0899  934012 ..  934031 -  -2.8  -3.53761   CAAGGGGCGGCGAAA            GCG-CGC ATCTTGG GCGTCGC            GGGGGCGCTTGTCAA  49 37
      BP0898  933405 ..  933439 -  -7.8  -2.58999   CGCCCACAGACCAAT     GGCAAGGCCGAACG CTTCATC CAGTCGGCCTTGCG     TGAGTGGACTTACGC  48 191
      BP0878  912906 ..  912917 -  -5.8  -3.53811   TCGATCTGCCCGAAA                CCCT GACC AGGG                 TGCAGCGGCGCGATA  57 414
      BP0876  911371 ..  911418 -  -4.1  -2.71712   GCGCGGCGCCGAAAT CGCTACACTGGACGTACGGGCGCG CGC CG-GCGCAT-CGGCC-GCGCAGCG CCCAAGGAGGCGATC  41 220
      BP0872  907995 ..  908029 -  -7.8  -2.58999   CGCCCACAGACCAAT     GGCAAGGCCGAACG CTTCATC CAGTCGGCCTTGCG     TGAGTGGGCTTACGC  48 191
        pepN  903633 ..  903645 -  -3.3  -2.74192   TACGTTTCAAGAGTA                GCTCC TAA GCAGC                CAGATCCAAGGCTTT  40 17
         fbp  902408 ..  902442 -  -7.8  -2.58999   CGCCCACAGACCAAT     GGCAAGGCCGAACG CTTCATC CAGTCGGCCTTGCG     TGAGTGGGCTTACGC  48 191
         mfd NONE
        serB  895885 ..  895907 -  -6.1  -3.16039   AAGCAGCCGGAGTAA           GGCGCGCGG GCCGG CCGGGCGGC           GGGAGGCCGTCGCGA  51 131
      BP0861 NONE
      BP0860 NONE
      BP0859  890726 ..  890742 -    -3  -4.11484   GGCAAGTGCTGAAAA             CAG-ACC GGCT GGTGCTG              GAGCCGCAATCGATG  61 509
      BP0839  867709 ..  867726 -  -3.3  -3.74526   GTAGTAATTGAAGAA             GGCAACG ATCA CGCTGCG              CGCGGCCTGGGCGTC  53 262
      BP0837 NONE
      BP0836  866511 ..  866527 -  -2.1  -3.05384   GTGGCCGTCACCGAA              TGGGCGC TGC GCGTCAA              CGCGCGAGCATGAGC  41 22
      BP0829  859221 ..  859254 -  -6.9  -3.09516   CTTTTCATGACGCAA     CCTAATTATCAAAGA ATAT TCTTGGATAATTAGT      CAAAGCGAGATTACC  52 108
      BP0828 NONE
      BP0827 NONE
      BP0826 NONE
      BP0825  852581 ..  852591 -  -3.2  -3.28712   CGCGGGCCTGGACAA                 CCAG TAC CTGA                 AGGCCGGCGATACGC  47 239
        hyuA NONE
        hyuB NONE
      BP0820 NONE
      BP0819  844599 ..  844650 - -12.9  -2.53876   GCCTACCTGAAGGGA GGCACCGCGGCGC-TGGGCGCGGA CCGGC TGCGCGGCGACGCGCCGCAGTTCC TGACCGAGGCGATCG  62 232
      BP0814 NONE
      BP0813  837103 ..  837121 - -17.4   -5.1971   AGGAAAAAGCAAAAA             GGCCGCGC TGG GCGCGGCC             ATGAGAAAACTGGTG 100 303
      BP0805  828092 ..  828129 -   -12  -3.05816   GGAGCGCTCATGGAA   GCAGCGCCTCGAACAGC TGCAC GC-GTTCGCGTCGCTGC   GGCAGGCTACCCAGT  66 470
      BP0799  821504 ..  821543 -  -2.8  -3.90291   AGCTGGTCAACGAAA  GCGATATCGAGCATG-CCA TCG TGGTCCTGCTGGAAATCGA  GAAGACCGTGGTCGA  56 434
      BP0797  819410 ..  819420 -  -4.6  -3.36327   CCAGCGCATCTACAA                 CGCG GCG CGCA                 ATGTCGAGGCGGCCG  49 255
      BP0793  814964 ..  814978 -  -2.1  -2.50816   TGGTCATCTACGAAT              GGATCC TGCA GGA-CC               TCGGCCGCTGGGGCT  37 520
      BP0786  809031 ..  809052 - -10.1  -3.01712   GCGCGGCCGGCAATA           CGCCCGG CTCGACGT CCGGGCG            CTGCCGATTGTAGAG  60 60
      BP0785  807890 ..  807909 -  -4.4  -3.45571   GTGGGGAAATATCAA            TGTATACA TGAC TATATACA             TCAATGGATATCGGC  51 162
        ilvB NONE
      BP0783 NONE
      BP0782 NONE
      BP0781 NONE
      BP0780 NONE
      BP0779 NONE
      BP0778 NONE
      BP0777  798598 ..  798638 -  -3.6  -3.65046   TTGTCATTGTAATAA  CTCCTGGCCGGGCGCCGG ACGGG CCGGCGGCGGGCGCCGCG  CGGCCCGCCGCTCGA  54 44
      BP0776  797716 ..  797729 -  -5.9  -2.78935   ATATCGGCCAGTATA               GCGGC GGCA ACCGC                GAGCACACGGGTTCG  46 86
      BP0773 NONE
        fabG  793118 ..  793129 -  -5.8  -3.01712   GTGTTGGCTTGAACA                TGCC TCAG GGCA                 TGTAGAAGCCGCCGT  47 18
      BP0771 NONE
      BP0770  790958 ..  790969 -  -5.8  -3.93695   TTCACCAGCGAGAAA                GACC TGCG GGTC                 AATCCGCTGGCGCAA  63 522
        cyaC  775114 ..  775133 -  -4.3  -2.71144   TACGGCCGCGAAGGA            TCGCGCCA TGGCC TGGC-CGA            GTACATGCAGATCAA  40 84
      BP0752  765029 ..  765054 -  -8.9  -3.70902   GGGCGCATAGCGAAA         GCCGATACCGC AAAC GTGGTGTCGGC          TTTTTTGCGTTCGCG  65 63
        rplU NONE
        rpmA  761516 ..  761537 - -17.3  -5.45802   GCCTGAAAACAAAAA           GCCCTGCCG CGTG CGGCAGGGC            TCGCCGTTCCGGGGA 100 53
      BP0747  760148 ..  760183 -  -2.5  -2.51464   TGACCAGCGAGGAAC    CCACTTTGGCGACCA GCCGAT TGGCCGCGGAAATGA     CAGAAACGGCAGAGG  37 124
        proB  759016 ..  759038 -  -4.1  -3.13073   ACGGTCAGGAATACA           GGACAAATC GGAGG GGCTTGTCC           GGCATGTTGGTTGGT  45 62
      BP0744  757290 ..  757324 -  -7.8  -2.58999   CGCCCACAGACCAAT     GGCAAGGCCGAACG CTTCATC CAGTCGGCCTTGCG     TGAGTGGGCTTACGC  50 310
      BP0741  755962 ..  755985 - -10.2  -4.41348   TCTCGCTGAAATAAA          GGCGCGCGCCC GGT GGG-GCGCGGC          AGGGGCATTATTCCA  88 56
      BP0740  753580 ..  753590 -  -6.8  -3.54424   TTCCAGTTTCTCAAA                 TCCG GTT CGGA                 TGAACCATGCATACA  58 183
      BP0739  752514 ..  752558 - -10.6   -2.8294   TATGGTGCACAAGCA CCTCACGCGC-GCGCTA-CGGC ACT GCCGCTCCCGCTGCGCGCGTGG GAACACGGCGCCGAT  61 43
      BP0737  750849 ..  750879 -  -6.2  -4.27584   ATGTTTAACCGAAAA       GAGATTGAAAGTAA TTA CCACTACCAATCTC       TAAGACGGAACGGCC  70 135
        bfrF  748220 ..  748233 -  -3.7  -3.36803   CAAGGGCATCGACAA               GCCGG TGGT CCTGC                AGGCGCGCCGGAACG  47 217
      BP0729 NONE
      BP0728  741613 ..  741636 -    -3  -4.17556   GAGATCCGCAAGAAA          GTCGAACAGG CGCG CGTGTCCGGC           TACGCCGTCACCATC  61 285
      BP0726  739141 ..  739151 -  -6.8  -3.09516   CGCCGCAGGATGTAA                 CCGA ACA TCGG                 CCGCCCCTTGTGGAT  52 101
      BP0725 NONE
      BP0724 NONE
      BP0723 NONE
      BP0722  734226 ..  734236 -  -2.4  -4.41348   GGGCTGGGAAATAAA                 CGGG TTA CACG                 GGGTCCACCGGGACG  65 19
      BP0721  732598 ..  732637 -  -5.7  -3.54408   TCCCAGCGAAATGAA CTGCTCGGTCG-CGCTGTC GGCC GACAGCGACG-CCGAACTC  CTGGAAGCCGCGGTC  57 197
      BP0718  731232 ..  731242 -  -6.8  -3.54424   TTCCAGTTTCTCAAA                 TCCG GTT CGGA                 TGAACCATGCATACA  58 121
      BP0712  726952 ..  727004 -  -9.2  -3.04501   ATCAATTCCGCAAGA GCCTCATGCAG--GCCGCCGCGCGCG GCGTG CGCGTGCGGCTGCTACTGCA-G-GGC AAGCCCGAATACCGC  55 403
      BP0701 NONE
      BP0700 NONE
      BP0699 NONE
      BP0698 NONE
      BP0697  711523 ..  711538 -  -3.2  -3.66288   TATTGGCCAATACAA              GTTGCG CTAG CGCAAG               ATTGTGTACGTTTGA  53 108
        rpoP NONE
      BP0693  709255 ..  709267 -  -4.7  -2.71144   CAGCTGGGGCAACCA                GGCCG GCG CGGTC                ACGCCGCTGGACGTG  43 127
      BP0690 NONE
      BP0689  705234 ..  705244 -  -6.8  -3.54424   TTCCAGTTTCTCAAA                 TCCG GTT CGGA                 TGAACCATGCATACA  58 60
      BP0688  703780 ..  703814 -   -10  -3.41229   ATAGTTCGAGCAGAA    CCTGGCGCGC-TCGC TCAGCG GCGAGGCGCAGCAGG     ACCCGGCGCAACCGG  65 441
      BP0669 NONE
      BP0668  678327 ..  678382 -  -7.4  -4.18197   AGGCGTGATCGAAAA GCA-GGTGGCCATCGTCGCGCCGGCCA AGG TGGGCAGCACGCTGACGGCCATCGTGG AAATCACGCTGGACG  73 304
        glmS  675826 ..  675864 -  -8.1  -2.56715   ACCTGGACGAATGCA  CCATCGGGCGCGACAAGGC CGT GCAGCG-CGCG-CCGATGG  ATATCGCCCGCCTGC  48 330
      BP0662 NONE
      BP0661  669572 ..  669626 - -20.2  -2.50779   ATGACAAGCCAACAG CATGCCGGCG-GC--GCGTCGCGGCAA GGCC TTGCCGCGACGCATGCGCGCCAGCCTG GGCCGCCTACTGTCA  95 38
      BP0660  668112 ..  668123 -  -7.2  -3.51934   GCCCCTGCAGAAAGA                GCGC TGGA GCGC                 GGCGGTCGATGTGGT  58 449
      BP0658 NONE
      BP0657 NONE
      BP0656 NONE
      BP0655  663434 ..  663483 -    -2  -3.50133   TAGTTGTAGAAAAAG CGCCACCGTCATGGA--CCGGACC CGAA AGCCCGGCGTTCGTGACGGGGGGG TACATCACCACTACC  48 74
      BP0654  662349 ..  662373 -   -20   -3.3514   ACCGACACGGCACAA          CGGGCGCCCG GGCCG CGGGCGCCCG          CCGCGATCAGTCGAT 100 32
      BP0653  661015 ..  661032 -  -5.5  -2.71712   GCCTCTCGCTCAAAG             TCCCAGG ATGG CCTTGGA              AATGATGTTCTTCTG  45 2
      BP0652  659704 ..  659723 -  -3.4  -3.65812   CCCCGCCGAACACAA            CGTCGGCC ACCT GTACGACG             CCAAGCCCGAACTGA  51 167
      BP0649  655780 ..  655790 -  -8.2  -3.35813   GGTGATGGGAACGAA                 GCGC TCG GCGC                 CGAAGAAGTTGCCGA  60 176
      BP0647  654050 ..  654084 -  -7.8  -2.58999   CGCCCACAGACCAAT     GGCAAGGCCGAACG CTTCATC CAGTCGGCCTTGCG     TGAGTGGGCTTACGC  48 191
      BP0643  649598 ..  649632 -  -8.5  -2.71364   GCAGGGCGCCAAGTA    CGCCGAGCACGCCGCC ACCC GG-GGCGTGATCAGCC     GCGAGCTCTACGCGG  52 504
      BP0633  640905 ..  640942 -  -8.3   -3.7331   AGCCCGAGGAAAACA   CCACGAAGGC-CCGCACC CCG GCGGCGATGCCCTCGCGG   ATCACGCCCTCGACC  65 335
      BP0630  637858 ..  637874 - -15.1  -5.75945   ACGCCCCAAAAAAAA              GCCGCGC AGA GCGCGGC              AGGAGGAAAACGGAA 100 55
        pdhA NONE
      BP0628 NONE
      BP0627  634728 ..  634740 -  -3.3  -3.17051   TCTCCACCACGAACA                GCGAA TCG CCCGC                CTTGACCTCGGCGCC  44 128
      BP0625 NONE
      BP0624  630950 ..  630986 -  -9.9  -3.69395   TCGACCATGGAACAA    CGCCGCGTTGGCCAGCG CCG CGCCGGCCACCGTGCTG    CGGCGGCCGCTGCCC  70 303
      BP0622 NONE
      BP0621 NONE
      BP0620 NONE
      BP0619 NONE
        lpdA NONE
      BP0617  622835 ..  622856 -  -4.3   -2.5474   CGCGATGGAGAAGAT           CCTGCACGGC AAC GCCGAAC-GG           CTGCTGGCGCAGGCC  42 103
      BP0613  618195 ..  618228 -  -7.3  -3.65902   TCGAGCGCATGTAAA     CCCCCCACCCGGG TGCCTGTC CCCGCACGGGGGA      CAGGCACCCGCTGAC  61 50
      BP0611  615865 ..  615903 -   -11  -3.20723   TGTCGAGGAACTCAA  CTGCGCCACCACCGGCG TGTTCG CGCCGCTGGTGG-GCAT   CATCGGCAGCGGGCA  64 224
      BP0606 NONE
        grxC NONE
        secB NONE
        gpsA  608498 ..  608522 -  -5.6  -3.73775   GCCAGCTTGACGAAA          TCCTGCACGT TGTCG ACGGGCAGGC          TGGCCGGCACCGTCA  57 503
      BP0599  605479 ..  605491 -  -9.1  -4.09685   GTCCATGGCGCAAAA                CTGGC GCG GCCAG                GGCGTCCAGGACACC  72 173
      BP0586 NONE
      BP0585 NONE
      BP0584 NONE
      BP0583  589588 ..  589638 -  -8.1  -4.32857   GCTGGCAAAGACAAA GTGACACTCAGGTGCCTGTCCCC GCACG GGAGACAGGCACCTGCCGAACCC TGGGAGCCCGTCCTC  77 49
      BP0576  583197 ..  583224 -  -6.2  -3.17714   CGAAATCTTCATGAA        GCTGCTGTCGAC GCTG GTCGACGCCAAC         AATCAGTACAGCCGC  50 69
      BP0568  573760 ..  573772 -  -7.7  -3.61398   CCGGTTTCCCAAGAA                CGTCA ACC TGACG                GGCACGATCGCGCTG  60 299
      BP0566  572161 ..  572171 -  -6.8  -3.54424   TTCCAGTTTCTCAAA                 TCCG GTT CGGA                 TGAACCATGCATACA  58 96
      BP0565 NONE
      BP0563 NONE
      BP0562  568864 ..  568906 - -14.2  -3.33696   TCCGCCTGGAATGAA CGGTGCGCGGGGCGGACGGCC TGCG GGCCG-CCGCCC--CGTACCG CATCAGTGCTTCATG  75 28
      BP0559  565511 ..  565535 - -14.9  -2.90075   GGCGTTCGAACCATA          TGCCGGCGGCC TCA GGCCGCCAGCG          AAATCGATACCGGCG  73 12
      BP0558  563939 ..  563953 -  -2.7  -3.72576   CCTTGCTGCAGGAAA               TCGGC CCGTT GCCGC               TGTCCGGCCAGGCCT  53 464
      BP0553 NONE
         def  559005 ..  559029 - -14.2   -3.7732   CGCGGACATCAAGAA          CGGGCGCGCC GCCTA GGCGCGCTCG          GCCTCGCGCTCGGCC  83 13
         fmt  557731 ..  557745 -    -7  -2.62983   GGCAGGCCGAGATCA               GCGTCG AAC CGGCGC               TGCTGGCGCGCTTCG  48 293
      BP0546  554709 ..  554736 - -19.2  -3.02324   CTGATCGAAAGCACA        GGTGCCCGTCCC TGTC GGGACAGGCACC         GAATCAACACGGCGC 100 57
      BP0543  551521 ..  551562 -  -6.5  -3.11634   CCCCAGATGACGGAA CCCGTGCAGGCGCACCGATC ACA GATCGCT-CACCGGCACCGA CAGCGATTCGGCCGG  51 2
      BP0542  550325 ..  550375 - -18.9   -3.6579   AAGGGATTCTAACAA CAGC-CCGCCTGGCCGGCGGCGGC GCCG GCTGCCATCGGCCAGGCGCCGCCG CCCTGTCGATCGCTC  95 39
      BP0541  549430 ..  549464 -  -7.8  -2.58999   CGCCCACAGACCAAT     GGCAAGGCCGAACG CTTCATC CAGTCGGCCTTGCG     TGAGTGGGCTTACGC  48 191
        rocD NONE
      BP0538  546274 ..  546284 -  -6.8  -3.54424   TTCCAGTTTCTCAAA                 TCCG GTT CGGA                 TGAACCATGCATACA  58 80
      BP0537  545097 ..  545119 -    -9  -3.21099   CGTGCCCACCATGAA           CGAAGCGGGC GTG GCCGGCTACG           CCAAATCGGGCGAAG  59 176
      BP0523  529318 ..  529344 -  -2.1  -3.61178   CGGATGGATCGGAAA         TTCGGGTCAGC GGACG GCAGGCCGGAA         CGCCTGCAGCCAGGG  48 5
      BP0522  528092 ..  528106 -  -2.7  -4.07568   CTGCGCCGGCGAAAA               CGGCG GCGCG CGTCG               AGCATAGCGTATTGC  59 70
      BP0521  527627 ..  527651 -   -15  -4.57073   CACCCTTGTGAAAAA         CCCCGCC-GGC GCAG GCCTGGCGGGG          TTTTCATGGGTGGAC 100 49
      BP0518  525154 ..  525164 -  -6.8  -3.54424   TTCCAGTTTCTCAAA                 TCCG GTT CGGA                 TGAACCATGCATACA  58 71
      BP0517 NONE
      BP0516  523460 ..  523476 - -10.8  -5.10497   AACCGACGCAAAAAA              GCCCGC TCGAG GCGGGC              TGTTGAACTACGGCC 100 47
      BP0515  523044 ..  523054 -  -6.8  -3.54424   TTCCAGTTTCTCAAA                 TCCG GTT CGGA                 TGAACCATGCATACA  58 60
      BP0514  522006 ..  522051 -    -6  -2.89564   TTGGTATCGGACACA GTTATCTCCTAGCCCCTACC GGGGCG GGTGGGGGTTAGGTGTGAAC TGTCAATAGGTTGTA  48 14
      BP0513  521438 ..  521448 -  -2.4  -3.39895   TGCTTCATGAACGAA                 CCGC CGA GCTG                 GGCCATTACCTGCAC  46 114
      BP0511 NONE
      BP0510 NONE
      BP0509 NONE
      BP0508  519091 ..  519105 - -12.8  -3.02511   GCTACGTGGGTAATA               GGGCGG GCG CCGCCC               AGGGAGATCAGGCGG  67 33
      BP0507 NONE
      BP0506 NONE
      BP0505 NONE
      BP0504 NONE
      BP0503  516251 ..  516261 -  -8.2  -3.54424   TGCTATCCCTCGAAA                 CCGC CAT GCGG                 TCAGGCGAGCTGCTG  63 406
      BP0501  513662 ..  513708 - -10.9   -3.5032   GCTGCACAGCAAATA TGCCGACGCGCACGGGCTGACCG CCT CGGTCA-CCGGTA-GCGCCGCCA ATGTCGGACTGGGAG  69 512
      BP0499  511227 ..  511255 -  -4.4  -3.44622   GACCCGCAGAACGAA        GTGCGCTGGCCG CTGAC CAACCAGCGCGG        GGAATCGGTCGAAGT  49 329
      BP0496  509006 ..  509025 - -16.4    -3.767   GAGCCAGCCACGAAA            CGGCGCCC TGCG GGGCGCCG             TTTTTTTCGTCCTGG  91 219
        dnaA NONE
        dnaN  503382 ..  503395 -  -2.3  -5.03145   TAACGCCTTAAAAAA               CAGCC TCAC GGCCA                CACCGTTCGCGCGCG  79 81
        gyrB  500854 ..  500875 - -13.7   -4.4078   CGCCCCCAAGCAAAA           GAGGCTGCC TCAC GGCAGCCCC            TTTCGGCATACGACG 100 53
      BP0487 NONE
      BP0486  497038 ..  497092 -  -6.3  -3.76759   ATGAAGGTCAGGAAA GCGGCACGGCG-ATGGCCGGCCTTCGC GCG GCGAGAGCCAGT-ATACGCCGCCCCTC GCGCACGCCTGCAGG  62 369
        lldD  495750 ..  495800 -  -6.3  -3.44848   TCGGCGTAGTAAAGA CGGGTCTTGGGCTTCA-TGCGATC TCCAGT GAACGCAATGTAGCC-AAG-CCCG CTTTGCAGATTTTGC  55 79
      BP0483  494893 ..  494906 -  -9.5  -3.26471   CTACGGCCATAGTAA               CCGGG CCGG CCCGG                GCGGGCCTGCAACGC  61 40
      BP0481  492322 ..  492342 -  -3.1  -2.77192   AAGGCCGGCAAGAAC            GATCTGCAG CAG CCGCTGCTC            TATGGCTCGGTGCTG  39 97
         rne  485321 ..  485347 - -23.8  -4.79223   GCACAGCAGGAAAAA         GCGGGTTGCGGC GCT GCCGCAACCCGC         TTTGTGCGTCAGTGA 100 34
      BP0469  480190 ..  480239 -  -7.9  -3.91084   GCAGCCTGAAGGAAA CCCGGCTGCCGC-TCACGCC-GCC GCCCG AGCAGGCATGACGCCGC-GCCAGG CCGTTCAGGTCAGCA  68 30
      BP0467  477699 ..  477738 -  -4.9  -3.76224   TGGCCAGCGACGAAA CCGCC-TTCATCACC-GGC GCCT GCCTGGAGGTGGATGGCGG  CCGCTGCGTGTAGGC  58 94
      BP0459  466108 ..  466161 -  -9.4  -3.25823   CTGGGGCCACAGCAA CAGGACGT-GGCGGCCGCGGTCGGCG ATTT CGCCCTGCGCCGC-GCCGACGGCCTG TGGGCCTACCAATTG  61 390
      BP0453  457607 ..  457634 -  -8.4  -3.25823   CCTGCCGCACATCAA        GACCGGCAA-GGC CGT GCCGCTGGCGGTC        ACCACCGCCGGCCGG  59 351
        argD  455558 ..  455579 -  -4.3  -3.05596   GACGCCGGGACGGAA           GTCCTGCAT CGCC ATGCCGGCC            CCGTCCTTACTTGCG  45 32
      BP0450  455300 ..  455324 - -17.1  -3.20991   TCGAAGTGAAGTGAA          TGACGCCGGGC GCG GCCCGGCGTCG          GGTCAGCCTTGCTCC  84 28
      BP0443  446446 ..  446490 -    -2  -3.17723   GTATTTCGAAGGCAA GCTCAAGCGCCGCACCGATGCC GAC GGCATCG-TGCGTTTCCAG-GC GGCGTAGCGGGCGCG  42 56
      BP0441  444899 ..  444924 - -13.5  -3.38522   GATGCAGTGCAAATA         TTACGTTTACG TAAA CGTAAACGTAA          AGTTGAGTCGGGTTT  75 91
      BP0438  442027 ..  442058 -  -5.1  -4.03234   GTTGCGGCATAGAAA      GCTGACGCCCGC GGCCGCCAG GCTGGCG-CAGC      TGGTGCGCGACCTGA  63 77
      BP0436 NONE
      BP0435  439069 ..  439118 - -13.5  -3.96148   GTTTTCCACGATAAA CGGCTGGCCCAGCGCCGCGGCCA GCTTTT CGCCCGCGGCGC-GGGCG-GCCA CGTCGGTGGCCTGGC  84 219
      BP0432  436627 ..  436672 - -10.4  -3.05384   CCCTTGCCCATGTAA TGCGTGACGCGCTACTTAAC TTGGGC GAATAGTAGCGCGTGACGCA TTATATAAGAATGAG  60 117
      BP0431  433212 ..  433222 -  -3.2  -3.59979   GTTGGGCATGGCAAA                 CTCC TGA GGAA                 GGCAAGAATAGGATT  49 39
      BP0430 NONE
      BP0429 NONE
      BP0428  428988 ..  429001 -  -5.9  -3.34947   CAACAAGGCCCACAA               CCGGC ATCA GCCAG                GCACGCATGCGGCGA  52 384
        cspA  428125 ..  428159 - -22.3  -3.53012   CTGCGTTGCGCCAAA    GACAAAGGCCGCCCGG CATG CCGGGCGGCCTTTG-C     GGGCAGCGCGCCTAG 100 42
      BP0425  427050 ..  427060 -  -6.8  -3.54424   TTCCAGTTTCTCAAA                 TCCG GTT CGGA                 TGAACCATGCATACA  58 60
      BP0424  425852 ..  425865 -  -5.3  -2.83403   CGCGCGGCAGGAAAT               GAAGA AAGG TCTTC                TCGCCATGCCGCCGG  46 206
      BP0419  419247 ..  419277 - -12.5  -3.29144   CCACGTGCCGTACAA       GGGTACGTCGGCC GCGCT GGCCGACGTGGCC       GGGGGCGTCGTGCAA  70 423
      BP0414  414673 ..  414683 -  -6.8  -3.51825   GGACTCGAACGAGAA                 TGCG TTC CGCA                 TGGCGGCGTCGATGG  58 378
      BP0412  411771 ..  411783 -  -6.2  -3.60792   CCTCGAATGGTGAAA                CGCC GGACA GGCG                GGATCTGTGGAAAGT  56 89
      BP0411  411362 ..  411382 -  -2.5  -3.13906   GCTAACGGAAAACCA           CCCGCCGA CGCACC CCGG-GGG            AGACCCGCCCTTGAC  42 46
      BP0410  410793 ..  410818 - -18.3  -5.42862   ACAGGCCGAAAAAAA         GCCCCG-CGGCC TGC GGCCGGCGGGGC         GTGTACGGCGCCGGG 100 51
        dnaQ  405597 ..  405631 - -19.5  -3.54489   GGAAGCGGAAATGAA    GAAGGGCCGGT-GCTT TTGC AAGCGACCGGCCCTTC     TGGGATGCTGGTGGG 100 168
      BP0405  405083 ..  405109 - -11.5  -2.78384   CGTTGTTCGACGATA         GCCCAGGCCTG GCGCA CAGGCCCGGGG         ATGCGCACAGACAGC  62 101
        atoE  403633 ..  403678 -  -7.4  -3.86822   GAAGCCTTCGAGAAA CTGGGCGCGCCGCC--CCTGCC CGAG GGCAGGTAGGCGGCTGGCGCCG GGCTAGAAGAAGCTC  66 28
      BP0399 NONE
      BP0398 NONE
      BP0397 NONE
      BP0396  394546 ..  394583 - -14.7  -3.15699   ACGCATCTATGAAGA   TGCCGTGGCCGACTTCG TACG CGACGCCGGCCGCGGCT    ATGCCGGCCGCCAGG  77 87
      BP0392  390881 ..  390891 -  -3.2  -2.78816   TCATCGGCCATGACA                 CATC GCT GACG                 GGGTTTGGCGGCGGG  40 151
      BP0388 NONE
      BP0387 NONE
      BP0386  386659 ..  386671 -  -3.3   -3.6968   CGAGAACCCCAAGAA                GCTGA AGT TCCGC                GAACTGGAAGCCGCC  55 436
        argB NONE
      BP0382  384236 ..  384268 - -11.9  -3.09635   AGGTGGAGTAGGGAA      CCCGTCGTCAGCCGC GCA GCGGGCGACGACGCA      ACAGCAAATCACTGA  66 0
      BP0381 NONE
      BP0380 NONE
         ldh NONE
        gatC NONE
        gatA NONE
        gatB  371266 ..  371284 - -10.2  -2.62515   AATCGGTCGAGATCA             TCCGCGCC GCC GGCGCCGA             GCCCGCCGCGGTGCT  55 359
      BP0369  369605 ..  369616 -  -7.2  -4.25104   TTCGTCGGACGAAAA                GCCG GAAT CGGC                 CGCAAAACCAGTGCT  72 313
        gdhA  367821 ..  367850 -   -18  -3.93262   CCCAACAAATGGAAA       TGCCGCTGACCA TCGTGC TGGTCAGCGGCA        TGATCACCGGGTGCG 100 313
      BP0365  365161 ..  365204 - -11.6  -3.15544   GGTCAGGCGCATCAA GACCGGCG-CCGGCGCGCA TGCGTTC CGCGCGCAGGGCGACGGCC GCCATCTGTTCGTCA  64 285
      BP0357 NONE
      BP0356  356081 ..  356091 -  -6.8  -3.54424   TTCCAGTTTCTCAAA                 TCCG GTT CGGA                 TGAACCATGCATACA  58 73
      BP0355  354860 ..  354904 -    -4  -2.78463   AGTGGCGCGAGCAGA CGCTGTCCGAAGCGGGCGAC CTGGT GCTGGCCGCGCCGGATACCG GCCTGGACGCCAAAG  40 198
      BP0350  352566 ..  352600 -    -4   -4.9792   CATTTTAGATAAAAA     CCGCGCGCATGCAACC GGT GCCTGCCGGCGCGCCA     GCGCCGACGGCCCGC  79 115
        hurI NONE
        hurR  350946 ..  350959 -  -2.3  -2.64616   TTCCCATCGAGAGCA               GGCAC GAGC GTGCT                TGTGCTGTCGATGAC  38 120
        bhuR NONE
        bhuS NONE
        bhuT  346274 ..  346326 - -16.2  -3.05844   TCGGCCAGCGGAATA TGCACCGCGCCGCTGGCGGCGG CGAGAATGC CCACCGCCAGCAGGGCAGCGCC CAGCGCCAGCAGCAG  79 60
        bhuU NONE
        bhuV  344556 ..  344581 - -11.9  -3.57144   TGCGCCACCTCGAAA         CCGGCGC-CTGA GGT TCAGCGCGCCAG         CACCAGCAGGCGGCC  72 14
      BP0341 NONE
        alkB  342540 ..  342556 -  -9.3  -2.52464   TTGCGGCCGAATTCA              GGCGCCG GCG CGGCGCA              GCGTGAAGTTGATGC  54 6
         ogt  341925 ..  341935 -  -8.2  -3.53012   TGCCGGCGTTGCAAA                 CGGC TCA GCCG                 GCCTCGCGCAACAGC  62 19
      BP0338  340354 ..  340371 - -12.7  -3.06915   AGGGACGCTACGCAA             GCCGGCT GGTC AGCCGGC              CCGAGCATCGCGACG  66 346
      BP0334 NONE
      BP0333  336219 ..  336233 -  -8.5  -2.56596   GTCGGGAGCAATCTA               CGCGG GTCGG CCGCG               CGCTGTCTGTTTACT  52 64
      BP0332 NONE
      BP0331 NONE
      BP0330 NONE
      BP0329 NONE
      BP0328  331290 ..  331324 -  -7.8  -2.58999   CGCCCACAGACCAAT     GGCAAGGCCGAACG CTTCATC CAGTCGGCCTTGCG     TGAGTGGGCTTACGC  48 191
        mtgA  329646 ..  329669 -    -3  -5.09204   ACAGGTTAACAAAAA          CGCGGCGGTTG GCG CAGCC-CCGGG          TAACCGGGGCCCGCA  79 48
      BP0325 NONE
        apaH  327090 ..  327102 -  -4.7  -3.01712   CGTTCGTGGCCAAGA                GCGAG ATC CGCGC                CTGGCCGGTCATCGG  46 510
        thiD NONE
        thiE NONE
        hemL  320327 ..  320365 - -10.2  -5.80951   ATCCAAAACAAAAAA   GTGAAGCCCATCGGATCG TAA CAATCCGATGGGCCGGGC   CCTGCCCGTCGCGGC 100 45
      BP0314  318017 ..  318029 -  -2.7  -2.80074   GTTTTTACAAGAGGA                TCCAT GAC ATGAA                AATTCTGCAACCGCC  39 516
      BP0300 NONE
      BP0299  304185 ..  304201 -  -9.3   -2.7185   ATCATGGTGGAATTA              TGCGCCG GGC CGGCGCC              GGCGTGGCCGGCCTG  55 41
      BP0298  302976 ..  303010 -  -7.8  -2.58999   CGCCCACAGACCAAT     GGCAAGGCCGAACG CTTCATC CAGTCGGCCTTGCG     TGAGTGGGCTTACGC  48 191
      BP0296  301821 ..  301836 - -11.8   -5.4505   TTGGCCAACAAAAAA              GCCGCC CGGA GGCGGC               TGGAAGGTCGGCTTC 100 42
      BP0295 NONE
      BP0294  299874 ..  299897 -  -3.1  -3.51934   CCTGGCTGAGAAACA          TCG-AGCCGA ACTTG CCGGCCCCGA          TCAACGCCACCCGCA  49 219
      BP0290 NONE
        leuA  292288 ..  292318 -  -8.8  -2.66316   GCGGCGAGCAGATCA       CCGCCGTGGCGCTG GAC CTGGGCTACGGCAG       CCCGGGCGCCTTCAC  51 151
      BP0285 NONE
      BP0284 NONE
      BP0283 NONE
      BP0282  287136 ..  287146 -  -6.8  -3.54424   TTCCAGTTTCTCAAA                 TCCG GTT CGGA                 TGAACCATGCATACA  58 60
      BP0281  285781 ..  285809 -    -6  -3.08679   CCGCGTGATGGAAGA       CATCGTGCGCACGG GCG CCGTGCGG-CG-TG       GCTGGTTCGGCATCG  48 348
      BP0279  284054 ..  284080 -  -7.9  -3.23853   CCGCCGCAAGGAAGA        GGCCGCGCCGGA AGCG CCCGCCGC-GCC         GCCGGAAGATGTCAC  53 114
        petA NONE
        petB NONE
        petC  280455 ..  280486 - -18.8  -3.94846   GTATGAAAAGCGAAA      GGCCAGCGCC-GCCA AAT TAGCAGGCGCTGGCC      CCGATTGCCAGGCGG 100 123
        sspA NONE
        sspB  279163 ..  279183 - -13.3  -5.07011   TACATAAACGAAAAA            GCCGTCTCC AGA GGAAACGGC            CTAGATCGTTGATTT 100 197
      BP0268  276913 ..  276952 -  -8.6  -3.02144   TCAGCGCCGCCAACA  CCATGCGCCTGG-ACAACA TGG TGCTGTACCAGACGCCCAG  CCTGGATGGTTTCAA  55 372
      BP0254 NONE
      BP0253  262800 ..  262850 - -13.4  -2.53876   TCCCAGCGGAATCCA GGGCATCGTGATCGG-GCCGCACGGC CTG GCCG-GCGGCGCCGATC-CG-CGCCG CGAAGGCCTGGCGCT  67 58
      BP0251  260079 ..  260094 - -11.8  -3.57144   CCGTGCACGCCGAAA              GCGCCC CGCG GGGCGC               TTTTTTCTTGCGCGC  72 46
      BP0249  257922 ..  257944 - -12.7  -3.24747   GGGCGACATGACCAA          CGCGCGCCGC TAGA GCGGCGC-CG           GGCGCGTCAGTTGGG  71 32
      BP0247 NONE
        amiC  254400 ..  254437 -    -9  -3.35679   CGCGGGCAGTGAGAA   GCGGGCGCCCGTCCCC GTTGGG GAGGAGCGACACCCGC    GGCAAGGGTGCCTGT  63 127
        mutL NONE
        miaA  250810 ..  250839 - -23.7  -2.78816   TCATGGCGTATGACA       GGGTGCCTGTCCC CGCG GGGACAGGCACCC        TTGCTCAGTCGGGCA 100 30
      BP0241 NONE
      BP0240 NONE
        pcnB NONE
        folK  246019 ..  246032 -  -4.5  -3.38326   CAGAAGCTGAACGAA               GCGTCG GCG CG-CGC               GCTGAACACGCCGGC  49 189
      BP0234  240446 ..  240477 - -15.9  -3.76413   TTGCAAAATGGGAAA      GGCATCCGGTGCG TGCGAG CGCACCGGACACC       ATTGGACGGCCTGCG  90 42
      BP0233  239465 ..  239475 -  -2.4  -3.29144   CGACCTGGCGCACAA                 GGAC CTG GGCC                 TGGCGCTCGAACTGG  44 257
      BP0229  236483 ..  236493 -  -6.8  -3.54424   TTCCAGTTTCTCAAA                 TCCG GTT CGGA                 TGAACCATGCATACA  58 60
      BP0228  235415 ..  235450 -  -3.2  -3.56568   CAATGATCTGCCAAA    CCGATGCGCGTAGCAAG TTC CCTGCTG-GCGCATTGC    GGCACAAGTGGCCAC  49 54
        psiF  234532 ..  234543 -  -7.2  -3.60098   ACCGGCTACGCCAAA                GCCG TGGT CGGC                 ATGAACGGCAAGCCC  60 481
      BP0220  229717 ..  229731 -  -4.2  -3.72893   TATTCGGCGACCAAA               GCCG GGCTGAT CGGC               CTGACGCGCACCCTG  55 352
      BP0214  219163 ..  219176 -  -4.5  -2.82623   GGTGGGCTACAAGCA               CG-GCC AAT GGCGCG               ACACCGTCCTGATGC  44 126
      BP0212  217611 ..  217645 -  -8.4  -2.84298   GACAGTTCACAACTA     GCGCAACGCAGGCCGG GCG CCAGGCTCAGTCGCGC     GGCGATGCCTGGAGG  54 16
      BP0209 NONE
      BP0208  213193 ..  213214 - -18.7  -3.41051   CTACGGGTAGGACAA           CGGGCGCCC CAAG GGGCGCCCG            GCACAGCAAAGTCGT  93 80
      BP0207  211606 ..  211628 -    -4  -4.18018   GGGCGTCAGCGAAAA           GGACGCGCTG CAG CAGGGCATGC           AGGAAAAGGCGGTGG  63 123
      BP0205  208828 ..  208847 -  -5.6   -4.7497   CCCATCCATGAAAAA            GGCAGCCC CGCA AGGCTGTC             CCGGTTGCGCCGGCC  81 64
      BP0204  207733 ..  207743 -  -6.8  -3.54424   TTCCAGTTTCTCAAA                 TCCG GTT CGGA                 TGAACCATGCATACA  58 76
      BP0203  206708 ..  206753 - -13.5  -3.14132   TCCGGCCTGGATGAA CAACCTATTGAGACATCACAG CTAG CTGTGAACTGTCAATAGGTTG TATTCGTCCAGGTTG  72 1
      BP0198  201825 ..  201835 -  -8.2  -3.28712   GGCGCGGGTGGACAA                 CGCC TAT GGCG                 ACCGCAACCTGGTGT  59 217
      BP0187 NONE
      BP0186  188297 ..  188309 -  -4.8  -3.41051   GCAGTTCGACGAGAA                GTCG TTCGT CGAC                TTCAAGGGCGATGTC  52 372
      BP0181  180908 ..  180937 - -13.5   -4.2828   GCTCAGGCATGAAAA       CGCGCCGCCA-GGC CGT GCCACGGCGGCGCT       GCAGGGGCCGGCGGG  91 50
        metG  178599 ..  178625 - -20.8  -3.55444   GCCGCAGGCCTGAAA         CGGCCGGCCCGC GTG GCGGGCCGGCGG         CGGCGCGCTCAGCGC 100 34
         bfr  173559 ..  173580 - -17.3  -3.75629   CAGCCGCAATGCAAA           GGGCGCACC GCAT GGTGCGCCC            TTTTTCATGCCATGG  91 63
      BP0169 NONE
      BP0168  166929 ..  166984 -  -6.7  -3.15544   CGCTATCCGCACGAA TTCTCCGGCGGCCAGCGCCAGCGC-AT CTGC ATCGCGCGCGCGCTGGCCACCCG-GCC GCGCTTCCTGATCTG  52 328
      BP0166  164536 ..  164593 -  -2.7  -4.11484   CTGAACTCTTCAAAA CCATGGAAGCGGTGCGCTGGAATAT-GG CGT CCGATATCCCATGGGACGACTTCGACGG CAGCAAGCTGTCGGA  59 327
        phoB NONE
        phoR NONE
      BP0158 NONE
      BP0157  155624 ..  155651 -  -2.7  -2.66316   CGGCCGACGATAGCA       GGGCG--GGACTG ACCT CAGTCTGTCGCCC        GGATTACGCGTTTGT  39 12
      BP0156  154988 ..  155000 -  -7.7  -3.78934   TTGCCTGTACAACAA                GGGTT GAA AACCC                CCCCCCCATTGTGGA  66 96
        serA  153494 ..  153509 -  -3.2  -3.73775   TCGAGCTCGACGAAA              TCGACG CCAT CGCCAA               CCTGGTGCGCCACGG  55 283
      BP0153 NONE
      BP0152 NONE
      BP0151  150084 ..  150106 -    -9  -3.01712   TCCGGTCGGCGAAGA           CTTCCTGCGC CGC GCGCAGGCCG           ATGGCGCGGGCAGCG  57 495
      BP0148  147840 ..  147852 -  -5.5  -3.01712   GCGGCGCCGCCAATA                CCGCA TCC TGCGA                TGATGACTCGCATAG  47 110
      BP0145 NONE
      BP0144 NONE
      BP0143  143526 ..  143567 -  -9.2  -3.72027   AGCGCCTACGAACAA TGGGCGGGCGACGC-CGGC GACGA GCCGGGCGACGACCGCCTG CGCGTCGCGTAGGCC  68 125
        ilvA  136162 ..  136172 -  -6.8  -3.54424   TTCCAGTTTCTCAAA                 TCCG GTT CGGA                 TGAACCATGCATACA  58 380
      BP0137 NONE
      BP0135  132734 ..  132774 -  -8.8  -3.05715   AATGCCGTTACCGAA CGCCAAGTCCGCGCCTGCG TGGA CGCGGGCGCGG-CTACGCT  GGGCGATCTCCAGTT  55 264
      BP0132  130456 ..  130475 - -16.4  -3.85165   CAGCGCAAATGTAAA            CGGCGCGC CAGG GCGCGCCG             TCAGGCCGGTCCGGG  91 55
        leuA  128020 ..  128048 - -16.7   -3.1372   GACCGCCGAGCAATA        CCTGGCCCACCTG GCG CAGGCGGGGCAGG        CGCGCGCGAAAGTGG  80 355
      BP0128  124695 ..  124739 - -17.8  -3.19653   CCAGAAGGCCAGGAA CAGCGCCGCGGCCGGC-GCAG CGAA CAACAGCCATCCGCGGCGCTG CATATCAATTCACCT  86 30
      BP0126  122805 ..  122819 -  -5.6  -3.54424   CGTCATGTTGGGAAA               CAGCGC ATA GCTCTG               GAACACCACGCCAAC  54 280
      BP0124  121049 ..  121077 -  -2.9  -3.30701   TTCCAGGAAATTCAA        TGGGCCGCCAGCA CCA CGCTGACGGACTG        GCCGGTCTGATAGGT  46 71
      BP0123  120173 ..  120194 - -10.8  -2.84325   GCGGTGCAAACATGA           CGCCGCCA TGTCAG CGGCGGCG            CTTGTTTCACTCGTC  61 32
      BP0122  119063 ..  119077 - -12.8  -3.48276   CGGTGGTTCACAGAA               CCGCCG CGT CGGCGG               CGAAGAAATGCTGTC  73 3
      BP0121 NONE
      BP0120 NONE
      BP0119  115862 ..  115880 - -17.4   -5.1971   AGGAAAAAGCAAAAA             GGCCGCGC TGG GCGCGGCC             ATGAGAAAACTGGTG 100 182
        argS NONE
      BP0114  111212 ..  111226 -    -7  -2.90714   TTAAAGCGTTACAGA               CTGCGG ATG CCGCGG               GGAAGTTCCATGGCG  50 43
        dsbA  110499 ..  110518 - -11.4  -4.08144   CCCATCAACGACAAA            GCCTCCGC ATGG ACGGAGGC             TTTGTGGCGTCGGGG  82 60
      BP0110 NONE
        rfbB NONE
        rfbD NONE
        rfbC  104821 ..  104856 - -16.1  -3.14878   GGCGTCAACTGAAGA    CGCGCGGGCCGCTAC GCATAG GTATCGGCCCGCGCC     AGCGCCACGCCCTGG  81 1
        birA NONE
         baf NONE
      BP0096   94077 ..   94110 -  -9.3  -2.75481   GTTCAATTTCAAGGA     TGCCGCCCGGGACGC CATT GCGGCGGGGGCGGCG      CTGCGTGCGCCCGAC  52 204
        bplA NONE
        bplB NONE
        bplC NONE
        bplD NONE
        bplE   86735 ..   86750 -  -7.5  -2.62515   AATTCTCGCAGATTA              GCGCG AGGCTG CGCGC               CGTGGCGTGACAGAT  50 7
        bplF NONE
        bplG   84787 ..   84810 -  -9.4  -3.53012   GCGTTGGTGCGCAAA          GGCGCGACAC TGCC GGGGCGCGCC           ATTGAGTGCGAGTCA  64 107
        bplH NONE
        bplI   82754 ..   82775 -  -7.9  -4.62302   GAAGAGCCGGAAAAA           CCCAGTGCG ACGG CGCACAAGG            CCAGTGGCGTGGATA  81 73
        bplL   79481 ..   79495 - -11.4  -2.91274   CTCAGCCGAACGACA               GGCTGC CTT GCAGCC               CTTCATTGACCGCTA  63 131
      BP0080   77326 ..   77352 -  -8.7  -4.07568   CTCGCTGCTGGAAAA         GCTGCCCGC GCAGCTCCA GCAGGCAGC         CGGCCAGCTGCAGGG  72 308
      BP0078 NONE
      BP0077 NONE
        ampD NONE
      BP0075   73382 ..   73413 - -10.1  -3.25823   GGTGCTGGAGATCAA      CCCGGACCACGCGC TGGTC GCGCG-GATCCGCG      ATGCCAGCGATGCGG  63 318
      BP0069   66991 ..   67001 -  -8.2  -2.54655   AAAAGGCCCAACCCA                 GGGG TAC CCCC                 AAATTGATGATCCAT  52 507
      BP0067 NONE
      BP0066   64500 ..   64513 -  -5.3   -3.5323   AACTTCAAACAAAAC               TATCG CACT CGATA                TCAAGCGCATCGATC  54 1
      BP0065 NONE
      BP0064   63284 ..   63310 -  -4.3  -2.78384   GCGCGGCCCATGATA        TCCGTGCCC-CC ACCG GGTGGGAACGGT         ACGACCAGTGTAATA  43 189
      BP0063   62061 ..   62083 -  -8.4  -4.09685   GGTGATGGCGTAAAA           GGGCATAGCG ATC CGCTATATCC           AGCCTGGCAAGCCAA  72 385
      BP0062   60987 ..   60998 -    -3  -5.30348   ACTTAACAATAAAAA                TTCA AATA TGAA                 TGTTTAATTTAGTTA  89 105
      BP0061 NONE
      BP0060   58900 ..   58930 -  -5.3  -3.73068   GGTCGAAGCCAACAA       CCCCACCACCAGC ATCCA GCTGGTCGTGGCC       GGCATAGGGCTGGGT  57 344
      BP0058 NONE
      BP0057 NONE
        gltJ NONE
        gltK   54767 ..   54777 -  -4.6  -3.64703   GCGCGCCCACCGAAA                 CGCC GTC GACG                 ATGATTTCGCCCTTC  55 226
      BP0053   53379 ..   53401 -  -4.8  -3.76482   CGACACCAGCAAGAA           CCTGGTCG AGGAAGG CGACAAGG           GCAAGCGCTACGCGC  58 247
      BP0044   45237 ..   45272 -  -2.4  -4.16842   TTCATGCTCAAGAAA    CGCGTGCGGATCCTG TGGCAGG CCGGCTGCGC-CGCG    CTGCTGCTGGCCGCC  61 474
      BP0032   35576 ..   35594 - -13.1  -2.84298   GACAGTTCACAACTA             GCGCGGC GCCTG GCCGCGC             GGCAGCCAGTGCCAG  69 4
      BP0028   30988 ..   31001 -  -3.7  -2.70932   TCTCGCCGCGAATCA               TCGCC TGGC GGCGG                ATCCGGCCAGCATGG  41 94
      BP0027 NONE
      BP0026 NONE
      BP0025   28582 ..   28595 -  -3.7  -3.94877   ATCGGCCAACAACAA               GGACG CATA CGGCC                CCATGACGTTGGACG  59 105
      BP0023   26859 ..   26875 -  -5.8  -3.53012   TGCGCTGCCTGCAAA             GC-GGCG CGGA CGCCTGC              GTGCCCCTGCCGGCC  55 433
      BP0020   24044 ..   24068 -  -7.7  -2.97021   TCGGCAAAGATGATA          TCCAGGCCCAC TGC GCGGGCCTCGC          CCAGCTTGTCCAGCA  53 310
      BP0017   20076 ..   20099 - -16.8  -5.50499   CGACAGCCAAAAAAA          GGCCGCTGAT GCAT ATCAGCGGCC           TTTTGCTTGACGCGG 100 53
