# Supplementary material for: Rapid, accurate, computational discovery of Rho-independent transcription terminators illuminates their relationship to DNA uptake
Source: Genome Biol. 2007 Feb 21;8(2):R22. doi: 10.1186/gb-2007-8-2-r22 (PMC1852404; doi:10.1186/gb-2007-8-2-r22)
Supplement: Additional data file 4 — Best terminators found downstream of each of the genes of the 343 organisms studied. [file gb-2007-8-2-r22-S4.zip › Borrelia_burgdorferi.bag]

      BB_P01    1269 ..    1282 +  -5.3  -3.04398   CTAGCGATGTTAAAA               GAGAA ATTA TTCTC                ATTTTGAGAAAAGGA  55 5
      BB_P02 NONE
      BB_P03 NONE
      BB_P04 NONE
      BB_P05 NONE
      BB_P06 NONE
      BB_P07 NONE
      BB_P08 NONE
      BB_P09 NONE
      BB_P10 NONE
      BB_P11 NONE
      BB_P12    8250 ..    8262 +  -4.1  -3.02279   ATCTAAACCAAACAA                CTCTT AAA AGGAG                ATTCTTATTATGATA  46 19
      BB_P13 NONE
      BB_P14 NONE
      BB_P15 NONE
      BB_P16 NONE
      BB_P17 NONE
      BB_P18 NONE
      BB_P19 NONE
      BB_P20 NONE
      BB_P21 NONE
      BB_P22   15142 ..   15154 +  -3.5  -3.71148   TTTAAAACTGTAAAC                TTTTT AGC AAAAA                TTATGATTTTGGTAT  50 28
        blyA NONE
        blyB NONE
      BB_P25 NONE
      BB_P26   16511 ..   16546 +  -9.4  -4.28049   GCAACAAAAGAAAAA    TCTAGATATTAGAT-TG ACG CAGATTTAATATCTAGA    TTTTAACATTTTCAA  89 96
        mlpA   17688 ..   17704 + -13.7  -3.96093   TCCTAATAGTTAACA              GCCCCCA TAT TGGGGGC              TTTAATCTTGCTATG 100 35
      BB_P30 NONE
      BB_P31 NONE
      BB_P32   21509 ..   21529 +  -3.3  -5.40072   TTTGAAAATATGAAA            TTTGTCCGA TAG TTGGATGAA            TTTTTTTAACAAAAA  70 28
      BB_P33 NONE
        bdrA   23098 ..   23143 + -14.3  -5.63504   AAAAATCCAATTAAG TTGGGTTTAGCTAAGTTCTTT AACA AGAGAATTTAGCTAAGCCCTA TTTTTTTGTAAAATT 100 360
        bppA NONE
        bppB   25275 ..   25287 +  -4.9  -4.11501   AATTTTCTAGAAATA                TTGAT AAT ATCAA                TTTGGTTATCTTTAA  63 266
        erpA NONE
        erpB   27966 ..   27996 +  -8.5  -5.68039   TTTGTATACACAAAA       TAACAACTAGTAA AAAAA TGACTAGTTGTTA       TTTTTTTGTAGATTT 100 59
      BB_P40   28797 ..   28811 +  -7.2    -5.093   GCTTTACTATTTAGA               GTAACA AAT TGTTAC               TTTTGTTATTTTAGA  87 167
      BB_P41 NONE
      BB_P42 NONE
        bppC   24996 ..   25012 -  -4.5  -3.64716   CCACGTGGGAAAATA              TTTAAAG TAA CTTCAAA              GCGTATATTTAAACT  54 53
      BB_P29   17688 ..   17704 - -13.7  -3.15503   TCCTAATAGTTAACA              GCCCCCA TAT TGGGGGC              TTTAATCTTGCTATG 100 36
        revA   16511 ..   16546 -  -7.2  -5.62288   GCAACAAAAGAAAAA    TCTAGATATTAGAT-TG ACG CAGATTTAATATCTAGA    TTTTAACATTTTCAA  91 57
      BB_S01    1269 ..    1282 +  -5.3  -3.04398   CTAGCGATGTTAAAA               GAGAA ATTA TTCTC                ATTTTGAGAAAAGGA  55 5
      BB_S02 NONE
      BB_S03 NONE
      BB_S04 NONE
      BB_S05 NONE
      BB_S06 NONE
      BB_S07 NONE
      BB_S08 NONE
      BB_S09 NONE
      BB_S10 NONE
      BB_S11 NONE
      BB_S12    8250 ..    8262 +  -4.1  -3.02279   ATCTAAACCAAACAA                CTCTT AAA AGGAG                ATTCTTATTATGATA  46 19
      BB_S13 NONE
      BB_S14 NONE
      BB_S15 NONE
      BB_S16 NONE
      BB_S17 NONE
      BB_S18 NONE
      BB_S19 NONE
      BB_S20 NONE
      BB_S21 NONE
      BB_S22   15139 ..   15151 +  -3.5  -3.71148   TTTAAAACTGTAAAC                TTTTT AGC AAAAA                TTATGATTTTGGTAT  50 28
        blyA NONE
        blyB NONE
      BB_S25 NONE
      BB_S26   16505 ..   16515 +  -2.6  -4.89567   TTTATTACTGCTATA                 TTTT AAT AAAA                 TTTTATATTTTAGGG  59 93
      BB_S27 NONE
      BB_S28 NONE
        bdrF NONE
        mlpC   18260 ..   18276 + -10.8  -3.95022   GCTAATAATCTAACA              GCCCCC TATTT GGGGGC              TTTAATATTGCTACA  95 36
      BB_S32   19510 ..   19520 +  -2.6  -4.34482   TAACAAAATTAATAA                 TTAA AAT TTAA                 TATTTTTTTAGAAAA  53 140
      BB_S33 NONE
      BB_S34 NONE
      BB_S35   21998 ..   22014 +  -3.7  -2.89602   TTAAAAAAAATATAA              AGTCTAA TAA TTAGACA              GTTTAATGTAAAAGG  45 26
      BB_S36 NONE
        bdrE   23281 ..   23322 +  -9.1  -5.07652   CTTTTTCATAAATTA GAACTTATTTGAATTTTTT AACA AGAGAATTTAAATAGGTTC  TTTTATTTTAACAAA 100 123
        bppA NONE
        bppB   25798 ..   25808 +  -5.4  -2.91061   AAAAGATAAGTACGC                 CTTG AGT CAAG                 AGTTTTTTCTTGGAA  53 329
        erpG   27332 ..   27358 +  -5.2  -4.23104   AGTAAAAATTATAAA         CAACAAGACTAA CAA TCAGTCTTATTG         TTTATTAGCATTTAC  64 59
        bapA   28019 ..   28045 + -11.8  -4.78753   AGCATAAATTATGAA         TAACAAGATTAG CTA CTAGTCTTGTTA         TTTTATTAATATTGG 100 125
      BB_S43 NONE
      BB_S44 NONE
      BB_S45 NONE
        bppC   25456 ..   25472 -  -4.5  -3.91506   CCACGTGGAAAAATA              TTTAAAG TAA CTTCAAA              ACGTATATTTAAACT  58 53
      BB_S31   18260 ..   18276 - -10.8  -3.20751   GCTAATAATCTAACA              GCCCCC TATTT GGGGGC              TTTAATATTGCTACA  87 36
      BB_R01    1269 ..    1282 +  -5.3  -3.04398   CTAGCGATTTTAAAA               GAGAA ATTA TTCTC                ATTTTGAGAAAAGGA  55 5
      BB_R03    2570 ..    2580 +  -2.6  -2.64155   TAGAGCTTTAAAAGG                 TAAT TAA ATTA                 TGGCTTTAAAAGGCA  39 19
      BB_R04    3330 ..    3340 +  -2.4  -2.73542   GAGAAAACAGTAACA                 CCTG AAG CTGG                 TGGTTAAGCCTTGGG  38 8
      BB_R05 NONE
      BB_R06 NONE
      BB_R07 NONE
      BB_R08 NONE
      BB_R09 NONE
      BB_R10 NONE
      BB_R11 NONE
      BB_R12 NONE
      BB_R13 NONE
      BB_R14 NONE
      BB_R15 NONE
      BB_R16 NONE
      BB_R17 NONE
      BB_R18 NONE
      BB_R19 NONE
      BB_R20 NONE
      BB_R21 NONE
      BB_R22 NONE
        blyA NONE
        blyB NONE
      BB_R25 NONE
      BB_R26   16407 ..   16420 +  -3.9  -3.98224   AATTACAAAAAGGTT               TTTCT TGCA AGAAA                TTCTATTTTACATAT  54 40
        bdrH NONE
        mlpD   17535 ..   17552 +  -9.8  -3.63627   TCATAATATATAGCA             GCCCCC AAATAG GGGGGC              TTTACCATGTAAGAA  89 35
      BB_R31 NONE
      BB_R32 NONE
      BB_R33   21367 ..   21380 +  -5.3  -4.11692   CAATATGTTTTAAAA               GTCTT CCGG AAGAC                TTTTAAAAATAAATC  64 28
      BB_R34 NONE
        brdG   22694 ..   22747 +  -7.7  -5.28826   TCAAAAAAATCCAAT TAAGTTGGGTTTAGCTAAGTTCTTT AACA AGAGAATTTAAATAAGCCCAACTAA TTTTTTGTAAAATTT 100 467
        bppA NONE
        bppB   24955 ..   24965 +    -4  -3.36564   GCGAGTCAAGAGTTT                 TTTC TTG GAAA                 TGATTTTTATGTGCT  50 345
        erpH NONE
      BB_R41 NONE
        erpY   27556 ..   27592 + -10.4  -3.65425   ATTGTTAATCGAATT    TAGAAAAACAAGGCCA ATTGA TAGTCTTGTTTTTCTA    TTTAAGCTATATCAC  91 54
      BB_R43   28313 ..   28323 +  -2.6  -2.57489   AGATAATAGTTAATG                 TTAA TAA TTAA                 TAAATTGAATTACTA  39 135
      BB_R44 NONE
      BB_R45 NONE
      BB_R39   25522 ..   25534 -  -4.9  -4.74132   ATATTGTACCAAAAA                CTAAA AAT TTTAG                TCAAATTTTGTGAGT  70 26
        bppC   24597 ..   24613 -  -4.5  -3.90048   CCTCGTGGAAAAATA              TTTAAAG TAA CTTCAAA              GCGTATATTTAAACT  58 53
      BB_R30   18670 ..   18718 -  -8.4  -4.38141   TTTTACACAAAAGAA GTGGGA-CTTAACCAAATTCCCT TTAA AAAGAATTTCGCCAAGTTCCCAC TATGATTTTAGAAAA  82 41
      BB_R29   17535 ..   17552 -  -9.8  -2.77433   TCATAATATATAGCA             GCCCCC AAATAG GGGGGC              TTTACCATGTAAGAA  80 46
      BB_M01    1269 ..    1282 +  -5.3  -3.04398   CTAGCGATGTTAAAA               GAGAA ATTA TTCTC                ATTTTGAGAAAAGGA  55 5
      BB_M02 NONE
      BB_M03    2567 ..    2577 +  -2.6  -2.64155   TAGAGCTTTAAAAGG                 TAAT TAA ATTA                 TGGCTTTAAAAGGCA  39 19
      BB_M04    3327 ..    3337 +  -2.4  -2.73542   GAGAAAACAGTAACA                 CCTG AAG CTGG                 TGGTTAAGCCTTGGG  38 8
      BB_M05 NONE
      BB_M06 NONE
      BB_M07 NONE
      BB_M08 NONE
      BB_M09 NONE
      BB_M10 NONE
      BB_M11 NONE
      BB_M12    8260 ..    8272 +  -4.1  -3.02279   ATCTAAACCAAACAA                CTCTT AAA AGGAG                ATTCTTATTATGATA  46 19
      BB_M13 NONE
      BB_M14 NONE
      BB_M15 NONE
      BB_M16 NONE
      BB_M17 NONE
      BB_M18 NONE
      BB_M19 NONE
      BB_M20 NONE
      BB_M21 NONE
      BB_M22   15158 ..   15170 +  -3.5  -3.71148   TTTAAAACTGTAAAC                TTTTT AGC AAAAA                TTATGATTTTGGTAT  50 28
        blyA NONE
        blyB NONE
      BB_M25 NONE
      BB_M26   16526 ..   16561 +  -7.9  -4.28049   TACAACAGAAGAAAA    TCTAGATATTAAATT TACTTT AATCTAATATCTAGA     TTTTAACATTTTCAA  78 95
        mlpF   17706 ..   17722 + -10.8  -3.96093   TCCTAATAGCTAACA              GCCCCC TATTT GGGGGC              TTTAATATTGCTATG  95 35
      BB_M30 NONE
      BB_M31 NONE
      BB_M32   21480 ..   21501 +  -6.7  -2.71263   AAATAATTATAATTA           TAAGTTCGA CGCG TTGAACTTA            TAATTAAGGAGGCTT  60 35
      BB_M33 NONE
        bdrK   23107 ..   23154 +  -9.4  -4.45201   AAAAAATCCAATTAA GTTGGGTTTAGCTAAGTTCTTT AACA AGAGAATTTAAATAAGCCCAAC TATTTTTTTGTAAAA  93 362
        bppA NONE
        bppB   25254 ..   25271 +  -2.1  -5.04987   ACGAAAGCCTGATTT             TTTAAGA AGAA TTTTAAA              TTTTTTAGAAATATT  64 235
        erpK   27043 ..   27079 +   -17  -3.61356   TACAATCATAAATTA    TAATATAACAAGACTC ACAGC GAGTCTTGTTATATTA    TTTAAAATACGTACT 100 53
      BB_M40   27859 ..   27898 +    -3    -5.093   TTTATGTTAATTGAA  TTAACAAATTGCTTTACT ATTT AGAGTAACAATTTGTTAA   TTTTGTTATTTTAGG  64 31
      BB_M41 NONE
      BB_M42 NONE
      BB_M39   27040 ..   27082 - -11.6   -4.1021   TTTTACAATCATAAA TTATAATATAACAAGACTCA CAG CGAGTCTTGTTATATTATTT AAAATACGTACTATA 100 20
        bppC   24548 ..   24581 -  -5.3   -3.9281   AGCATTTGCAAATAA     TGTTAGTGTCCCCAT GTGA ATGGGTGCACTAAAA      AATTAAAAAAATAAA  62 494
      BB_M29   17706 ..   17722 - -10.8  -3.15503   TCCTAATAGCTAACA              GCCCCC TATTT GGGGGC              TTTAATATTGCTATG  87 36
        revA   16526 ..   16561 - -10.1  -4.92791   TACAACAGAAGAAAA    TCTAGATATTAAATT TACTTT AATCTAATATCTAGA     TTTTAACATTTTCAA 100 57
      BB_O01    1268 ..    1281 +  -5.3  -3.04398   TTAGCGATTTTAAAA               GAGAA ATTA TTCTC                ATTTTGAGAAAAGGA  55 5
      BB_O02 NONE
      BB_O03 NONE
      BB_O04 NONE
      BB_O05 NONE
      BB_O06 NONE
      BB_O07 NONE
      BB_O08 NONE
      BB_O09 NONE
      BB_O10 NONE
      BB_O11 NONE
      BB_O12    8252 ..    8266 +  -2.1   -3.5121   ATCTAAACCAAACAA               CTCTT AAAAG GAGAG               TCTTATTATGATAAT  44 19
      BB_O13 NONE
      BB_O14 NONE
      BB_O15 NONE
      BB_O16 NONE
      BB_O17 NONE
      BB_O18   12484 ..   12494 +  -2.6  -3.25491   AGTAATTTTTGCTAA                 TTAT GGT ATAA                 TTACTAGTATGGATT  42 36
      BB_O19 NONE
      BB_O20 NONE
      BB_O21 NONE
      BB_O22   15149 ..   15161 +  -3.5  -3.71148   TTTAAAACTGTAAAC                TTTTT AGC AAAAA                TTATGATTTTGGTAT  50 28
        blyA NONE
        blyB NONE
      BB_O25 NONE
      BB_O26   16462 ..   16475 +  -3.9  -3.62011   AATTACAAAAAGGTT               TTTCT TGCA AGAAA                TTCTCCTTTACATAT  51 40
        bdrN NONE
        mlpG   17675 ..   17691 + -13.7  -3.63627   GCAATTAATCTAGCA              GCCCCCA TAA TGGGGGC              TTTAACATGTAAGAA 100 33
      BB_O30 NONE
      BB_O31 NONE
      BB_O32   21505 ..   21522 +  -9.9  -2.78738   TTATAACAATAATCA             TGTCCAG GTAA CTGGACA              TGATTGCCATTTTAA  80 15
      BB_O33 NONE
        bdrM   22782 ..   22823 +  -9.1  -5.07652   TTTCTTTTAAATTTA GAACTTATTTGAATTTTTT AACA AGAAAATCTAAATAAGTTC  TTTTATTTTAACAAA 100 147
        bppA NONE
        bppB   25148 ..   25165 +  -2.1  -5.04987   ACGAAAGCCTGATTT             TTTAAGA AGAA TTTTAAA              TTTTTTAGAAATATT  64 235
        erpL NONE
        erpM   28025 ..   28056 +  -5.2  -5.68039   TTTATATACACAAAA      TAGCAGCTGGTT ATTTTTTA AACTAGCCGCTA       TTTTTTTGTAGATTT  84 66
      BB_O42   28846 ..   28858 +  -4.9  -3.63953   ATTTACTATTTAGAG                TAACA AGT TGTTA                ATTTTGTTATTTTAG  56 168
      BB_O43 NONE
      BB_O44 NONE
      BB_O41   27936 ..   27952 -  -2.4  -3.41359   TTTTGAAAATGAAGA              TAATTT TGAAG AAATTA              AAGGATACATTGAGG  45 77
        bppC   24900 ..   24916 -  -4.5  -3.63744   CCTCGTGGGAAAATA              TTTAAAG TAA CTTCAAA              GCGTATATTTAGACT  54 53
      BB_O35   22506 ..   22517 -  -4.4  -5.40625   ATAGTATAGAAAAAA                CCTT GCAA AAGG                 ATATATCTAGTCTAG  78 135
      BB_O29   17672 ..   17694 -  -7.6  -2.60244   CCTGCAATTAATCTA           GCAGCCCCCA TAA TGGGGGCTTT           AACATGTAAGAATCT  65 43
      BB_L01    1269 ..    1282 +  -5.3  -3.04398   CTAGCGATGTTAAAA               GAGAA ATTA TTCTC                ATTTTGAGAAAAGGA  55 5
      BB_L02 NONE
      BB_L03 NONE
      BB_L04 NONE
      BB_L05 NONE
      BB_L06 NONE
      BB_L07 NONE
      BB_L08 NONE
      BB_L09 NONE
      BB_L10 NONE
      BB_L11 NONE
      BB_L12    8250 ..    8262 +  -4.1  -3.02279   ATCTAAACCAAACAA                CTCTT AAA AGGAG                ATTCTTATTATGATA  46 19
      BB_L13 NONE
      BB_L14 NONE
      BB_L15 NONE
      BB_L16 NONE
      BB_L17 NONE
      BB_L18 NONE
      BB_L19 NONE
      BB_L20 NONE
      BB_L21 NONE
      BB_L22   15142 ..   15154 +  -3.5  -3.71148   TTTAAAACTGTAAAC                TTTTT AGC AAAAA                TTATGATTTTGGTAT  50 28
        blyA NONE
        blyB NONE
      BB_L25 NONE
      BB_L26   16455 ..   16468 +  -3.9  -3.62011   AATTACAAAAAGGTT               TTTCT TGCA AGAAA                TTCTACTTTACATAT  51 40
        bdrP NONE
        mlpH   17661 ..   17677 + -10.8  -3.96093   TCCTAATAGCTATTA              GCCCCC TATTT GGGGGC              TTTAATCTTGCTATG  95 35
      BB_L30 NONE
      BB_L31 NONE
      BB_L32 NONE
      BB_L33 NONE
      BB_L34   22109 ..   22120 +    -3  -3.64703   GGGATAATATGGAGG                TTGT ATGA ACAA                 TTTAGCTAACAGAAC  45 34
        bdrO   22936 ..   22973 + -13.1  -4.81852   TTCGGTTAAACCCTA   GCTTTATTAAGTTCTTT AACA AGAGAATTTAATAAAGC    TTTTATTAATTATAA 100 270
        bppA NONE
        bppB   25410 ..   25422 +  -4.9  -4.11501   AATTTTCTAGAAATA                TTGAT AAT ATCAA                TTTGGTTATCTTTAA  63 266
        erpN NONE
        erpO   28101 ..   28131 +  -8.5  -5.68039   TTTGTATACACAAAA       TAACAACTAGTAA AAAAA TGACTAGTTGTTA       TTTTTTTGTAGATTT 100 59
      BB_L41   28932 ..   28946 +  -7.2    -5.093   GCTTTACTATTTAGA               GTAACA AAT TGTTAC               TTTTGTTATTTTAGA  87 167
      BB_L42 NONE
      BB_L43 NONE
        bppC   25131 ..   25147 -  -4.5  -3.63744   CCTCGTGGGAAAATA              TTTAAAG TAA CTTCAAA              GCGTATATTTAGACT  54 53
      BB_L29   17460 ..   17470 -  -2.6   -3.9398   GGAGAATTTGATAAA                 TTTT TAG AAAA                 CAATGAAGATAAAAT  51 243
       BBN01    1272 ..    1285 +  -5.3  -3.04398   TTAGCGATTTTAAAA               GAGAA ATTA TTCTC                ATTTTGAGAAAAGGA  55 5
       BBN02 NONE
       BBN03    2573 ..    2583 +  -2.6  -2.64155   TAGAGCTTTAAAAGG                 TAAT TAA ATTA                 TGGCTTTAAAAGGCA  39 19
       BBN04    3469 ..    3479 +  -5.4   -3.5365   CAGTATGACGCTGGT                 TTGC TTA GCAA                 TTCTGTAGAGTTTAG  59 144
       BBN07 NONE
       BBN08 NONE
       BBN09 NONE
       BBN10 NONE
       BBN11 NONE
       BBN12    8517 ..    8531 +  -3.6  -2.55813   AAATAGAGAATTTAT               TTCTTA TTA TAAGGA               CTATCTTGTTGCAAT  44 269
       BBN14 NONE
       BBN15   10526 ..   10549 +  -2.5  -3.76487   ATGTAATAACCCAAA          TATTTGC-CC TTTTC GGAGCAGATA          ATTTTTTAGTGTTAT  47 291
       BBN17   12242 ..   12270 +  -3.9  -2.98472   ACTATCAAAAGGTGA        TAACGTTTTACTG CTT CAATCAAGCGTTA        ATATTTTTGATAAAA  46 276
       BBN19 NONE
       BBN20   14129 ..   14143 +  -3.4  -3.81691   ATATTGAAGTTACTA               CTCCTG AAG CTGGGG               TTATTGATATCTCTT  50 357
        blyA NONE
        blyB NONE
       BBN25 NONE
       BBN26   16552 ..   16565 +  -3.9  -3.98224   AATTACAAAAAGGTT               TTTCT TGCA AGAAA                TTCTATTTTACATAT  54 40
        bdrR NONE
        mlpI   18003 ..   18019 +  -2.3  -3.67558   AATCAGATTCAATTT              TCTTGAT ATC ATCAACA              TTATTGGGGTCTATA  46 298
       BBN30 NONE
       BBN31 NONE
       BBN32 NONE
       BBN33 NONE
        bdrQ   22774 ..   22815 +  -9.1  -5.07652   TATAGCTTTAAAGTA GAACTTATTTGAATTTTTT AACA AGAGAATTTAAATAGGTTC  TTTTATTTTAACAAA 100 76
        bppA NONE
        bppB   25248 ..   25258 +  -2.6  -3.53622   AAATATGGATAATGC                 TAAT TTG ATTA                 TCTTTAAATTTATGT  45 276
        erpP NONE
        erpQ   27875 ..   27906 + -10.4  -5.68039   TTTGCGTATACAAAG      TAACAGCTAGTAGAA AAG TTC-ACTGGCTGTTA      TTTTTTTGTAGATTT 100 71
       BBN41   28671 ..   28710 +    -3  -4.20834   AGTTAATGTTAACAA  TTAACAAATTGATTTACT ATTT AGAGTAACAATTTGTTAA   TTTAGTTATTTTAGG  53 152
       BBN42 NONE
       BBN43 NONE
       BBN40   27770 ..   27782 -  -4.9   -5.2166   GAAGAAGTTAAAAAA                TATCT TAA AGATA                GTTCTAAATTTGAAG  77 124
        bppC   25537 ..   25551 -  -2.8   -4.7173   CAGTAGATTTAAAAA               CCAACC AGA AATTGG               GTCAATTTATTTTAA  57 32
       BBU01     630 ..     640 +  -2.6  -3.39556   TTAATTGTAAATACA                 TTAT AAA ATAA                 TCTTATTCAAAACTT  44 37
       BBU02    1428 ..    1479 + -25.2    -3.827   TAAAATTTTAAATAA TATAACTAAATTTGCTATAAAAGT ATTT ACTTTTATAGCAAATTTAGTTATA TTTAAATTGCTTATT 100 339
       BBU04 NONE
       BBU05 NONE
       BBU06   15297 ..   15309 +  -4.9  -3.96618   TAAATGTTCTTGTGG                GAAAT ATT ATTTC                TTATTTAAAATTAAA  60 87
       BBU07 NONE
       BBU08   16192 ..   16230 + -17.9  -3.75897   TTTGTTAGGCAATAT   TAAGAAAAACAAGACTA CAAGT TAGTCTTGTTTTTCTTA   TTTACATTCAAACTT 100 133
       BBU10 NONE
       BBU11   17919 ..   17943 +  -5.8  -4.17023   TAATAAATTGTTATA          TGTTTCCCAT ATATA ATGGAAAACA          TTTTCGAGTACTTAA   0 66
       BBU09   16191 ..   16231 - -14.4  -3.08679   GTTTGTTAGGCAATA  TTAAGAAAAACAAGACTA CAAGT TAGTCTTGTTTTTCTTAT  TTACATTCAAACTTG 100 22
       BBU03     800 ..     832 -  -2.2  -4.21644   AAAAAGCAAATTAAA      TTTAATAAGAATAA GTTAA TCATTCTTGTCAAA      ACACTAGATCATATG  52 431
      BB_Q01     623 ..     658 + -14.4  -3.08464   CACATTTTGTGTGAA    CTGCTATTTCTATAATC TTT GATT-TAGAAATAGCAG    TTCACTAGATAATAA 100 100
      BB_Q02 NONE
      BB_Q03    1419 ..    1433 +  -2.2  -5.03994   ATGAAAAAGAACATA               TGTATT TTG AATATA               TTTTTATATATACCA  61 37
      BB_Q05    3572 ..    3607 +  -9.4  -3.58396   TTAATTATTAGGAGG    TAATATTAATATGAAA AAAT TTTCACATTAATATTA     ATTTTTAGTTTAACA  83 101
      BB_Q06    4441 ..    4466 +  -6.3  -3.56643   AATTAGATCTGATAA         GACTTCTTTTT TAGT AAAAAAAAGTC          TTTCAAGAATATAAC  64 358
      BB_Q12 NONE
      BB_Q13 NONE
      BB_Q14 NONE
      BB_Q15    9591 ..    9605 +  -2.8  -3.32963   TGATACAGCCAAAAT               GTTATC AGA GATTAC               TTATAAGGTAACACT  44 366
      BB_Q17 NONE
      BB_Q18 NONE
      BB_Q19 NONE
      BB_Q20 NONE
      BB_Q21 NONE
      BB_Q22 NONE
      BB_Q23 NONE
      BB_Q24 NONE
      BB_Q25 NONE
      BB_Q26 NONE
      BB_Q27 NONE
      BB_Q28 NONE
      BB_Q29 NONE
        blyA NONE
        blyB NONE
      BB_Q32 NONE
      BB_Q33   19953 ..   19966 +  -3.9  -3.98224   AATTACAAAAAGGTT               TTTCT TGCA AGAAA                TTCTATTTTACATAT  54 40
        bdrW NONE
        mlpJ NONE
      BB_Q36   21505 ..   21521 + -10.8  -3.96093   ATTATACCTATAGCA              GCCCCC AAATA GGGGGC              TTTAATATTGCTATG  95 14
      BB_Q38 NONE
      BB_Q39 NONE
      BB_Q40   25275 ..   25294 + -10.8  -3.59979   AATATGTTAAATAAA            TCCATACG GATC CGTATGGA             TTTCAAATAAAAGAG  91 27
      BB_Q41 NONE
        bdrV   26524 ..   26565 +  -9.1  -5.07652   CTTTTTCATAAATTA GAACTTATTTGAATTTTTT AACA AGAGAATTTAAATAGGTTC  TTTTATTTTAACAAA 100 123
        bppA NONE
        bppB   29027 ..   29039 +  -6.3  -4.98255   AAAAAAATAAGTACG                TCTTG TAT CAAGA                TTTTTCTCATTAAAA  80 328
      BB_Q46 NONE
        erpX   31021 ..   31052 + -10.4  -5.68039   TTTACGTACACAAAA      TAACAGCTAGTAGAA AAG TTC-ACTGGCTGTTA      TTTTTTTGTAGATTT 100 72
      BB_Q48   31853 ..   31865 +  -4.9  -3.63953   CTTTACTACTTAGAG                TAACA ATT TGTTA                ATTTTGTTATTTTAG  56 168
      BB_Q49 NONE
      BB_Q50   33980 ..   34005 + -11.3  -2.57344   TGTAGCAGAAGATTG         TCTCAAGAACG GACT TGTTCTTGAGA          GTTCTGACCGCAATG  82 198
      BB_Q52 NONE
      BB_Q53   36379 ..   36389 +  -2.6  -2.64155   TAGAGCTTTAAAAGG                 TAAT TAA ATTA                 TGGCTTTAAAAGGCA  39 19
      BB_Q54   37557 ..   37568 +    -3  -5.52023   AATCTCCAATTTATC                GTTT ATTC AAAC                 TTTTTTATTAATCCT  70 447
      BB_Q62   39896 ..   39912 +  -3.7  -3.81574   TTTGGCAAAGATTCA              GGAATTG TAA CAGTTTC              TTCATTTATTTGTTC  52 16
      BB_Q66   40622 ..   40633 +    -3  -3.97331   ATAACTTCCAATTTT                GTAT TCAT ATAC                 TTCTTTAGCTACATT  53 235
      BB_Q72   45721 ..   45748 + -15.8   -3.5947   AAAGGAATGTTAACA        GGGGCTAATAAA AAAG TTTATTAGCCCC         TTATATCTAAAGGTT 100 316
      BB_Q76   47138 ..   47159 +  -3.9  -5.27769   GAATGCTTGGGGGAA           CCTAA-AATA ATA TATTATTAGG           TTTTTGATTTTTTGT  72 83
      BB_Q78   47722 ..   47747 + -14.9  -3.80625   GTTTTTATAACGCTA         GGCCTATCTTT TATT AAAGATAGGCC          TTTGCATTATGACAA 100 351
      BB_Q89 NONE
      BB_Q88   52072 ..   52084 -  -3.5  -3.21276   TTTTTTTTCATAATA                TTATA GTA TATAA                AAAAAATAGTATTAA  46 76
      BB_Q87 NONE
      BB_Q86 NONE
      BB_Q85   51120 ..   51144 - -10.9  -3.93236   GATTAAGGGGAGAAA          CACCTTTAGTA ATA TACTAAAGATG          TTTCTCTTTTTAATA 100 53
      BB_Q84   50351 ..   50361 -  -3.2   -2.8478   ATTAGCTTACTAAAG                 GCCT CTA AAGC                 TTTCATTTTCTTTAT  43 59
      BB_Q83   49552 ..   49562 -  -2.6  -3.12407   AAGATAATTTGAATA                 TAAT ATA ATTA                 GGGGAGTTAAAGGGC  42 215
      BB_Q82   49201 ..   49216 -  -4.8  -5.01811   TTATTAAACTAAAAA              TTCATA TTAA TATGAA               AGTTTTTTTTATATT  72 153
      BB_Q70   44234 ..   44259 - -13.5  -3.65351   TTATCTTTATCCAAA         TGGCATAGAAT ATAG ATTCTATGCCA          TTTGGTAATATGCCC 100 274
      BB_Q68   43715 ..   43744 -  -8.9  -4.03253   TATAAATATAAAAGA       TATATAGTTTAAT ATCA ACTAAACTATATA        TTTGAAAAAACTATT  82 196
      BB_Q67   40380 ..   40433 - -10.1  -5.75599   GAAAGTACAAAAAAA GAAAATAGAATTATAATATCACT TGGCGTGT AGTGATATTATAATTCTATTTAT ATTTATTCATTAAAT 100 28
      BB_Q64   39643 ..   39666 -  -2.5  -3.08201   GAATATTTGCAAAAG          GTGGAGCAAT TTCAT ACTGCT-CAC          AAGCTTTCTCAAAAT  42 318
      BB_Q61 NONE
      BB_Q59   38537 ..   38554 -  -2.7  -3.13504   TCTGCATCAAAACGA             TCTTCAA GCTT TTGAAGT              TAAACTTCACTTAGT  42 36
      BB_Q58 NONE
      BB_Q57   37788 ..   37814 - -12.6  -3.60336   AATATAAAATATCAA         GAAATATGAAAA AAA TTTTCATATTTC         TCTATTCTGCCATTC  95 27
      BB_Q56   37385 ..   37399 -  -4.3  -3.04792   GCAGTATTTGTAATA               TCTTC TTTAT GAAGA               TTAATATTACAATTT  50 295
        bppC   28686 ..   28702 -  -4.5  -3.91506   CCACGTGGAAAAATA              TTTAAAG TAA CTTCAAA              GCGTATATTTAAACT  58 53
      BB_Q37   21505 ..   21521 - -10.8  -2.65993   ATTATACCTATAGCA              GCCCCC AAATA GGGGGC              TTTAATATTGCTATG  81 36
      BB_Q10 NONE
      BB_Q09 NONE
      BB_Q08    5017 ..    5030 -  -9.5  -2.84986   TACTTATAAAAAAGT               GCGCC GTGC GGCGC                TGAACGACTCAATAG  76 64
      BB_Q07    4111 ..    4134 -  -6.9  -3.01924   TACCTGGGGTTAAGA          GAGATTATT AATGCA AATAATCTC           TCTTCAAAGCCTACT  62 140
      BB_T01     691 ..     708 +  -2.1  -3.67296   TAGAAATACAAATTG             TAAAGAT ATAT ATTTTTA              TTTAAATAAATAATA  46 78
      BB_T02    1130 ..    1150 +  -4.1  -2.71712   CGCCAAAAAATACTG            CACTATATT TAC AATATAATG            GTTTAACGCCAAAAA  44 58
      BB_T03    1698 ..    1726 + -11.2  -4.11692   TCTATAAATGATCAA        TCCATAAAGGAC TATAT GTCTTTTATGGA        TTTTGAACATAAATA 100 147
      BB_T04 NONE
      BB_T06    4373 ..    4397 +  -5.8  -3.08015   TAATAAATTGTTATA          TGTTTCCCAT ATATA ATGGAAAACA          TATTCGAGTACTTAA  55 66
      BB_T07    4820 ..    4830 +  -2.6  -3.08088   TCGAATAACTTGTAA                 TTTA AAG TAAA                 TGTATTAGCCCCTTT   0 26
      BB0001     702 ..     714 +  -3.5  -3.90922   TATTATAGAACTTTT                TTTAT GGT ATAAA                TTATTTAACACAAAT  52 50
      BB0004    5406 ..    5425 +  -2.2  -3.24672   CATCAATGTAATCTT            TTTTTTTG GCTT CATAAAAA             CTTCTTTTATCTCTT  43 243
      BB0008 NONE
      BB0009 NONE
      BB0010 NONE
      BB0011 NONE
      BB0012 NONE
      BB0013 NONE
      BB0014   15131 ..   15145 +  -4.4  -3.13403   ATTGGACTATTTTTT               TTTAAA TTT TTTAAA               TGTTCATAAAACAAA  50 428
      BB0017   17161 ..   17175 +  -2.9  -5.30189   CTTTTTTCCTCTATC               TTTAG AAACA CTAAA               TTTTTTCCTATTGTG  70 382
      BB0024   24226 ..   24242 +  -2.3  -3.92592   TTCAGCACCAACTTC              TAATGCA AAT TCCATTA              TTTCATCTTCAAGAT  50 293
      BB0027 NONE
      BB0028   27801 ..   27811 +  -2.6  -4.90381   TTGTGCAATATAAAT                 TTTT GTA AAAA                 TTTTATTATCTTAAA  63 378
      BB0032 NONE
      BB0033   31499 ..   31531 +    -2   -4.9218   TCTTTTAATTACAAT      TGAGCAATTGCAAT ACAGA ATTGCAATCACCCA      TTTTTGTAATAAATA  61 45
      BB0040   40671 ..   40696 +  -4.8  -4.92783   TGCCACCTATAAAAA         GAATTAATGC TTATGC GCATCAATTC          TTTTTATAATAAATT  72 19
      BB0041   41165 ..   41179 +  -4.4  -3.21194   TCCTTTCAAGAGAGC               TTATTA TTT TAATAA               TTGCTAAAATTTCTC  52 421
      BB0046   46335 ..   46356 +  -5.9   -2.9175   ATAAGTTCTCTCAGA           CTCTGTAAA TAGT TTTTCAGAG            TATACTTCCCCTCTC  56 369
      BB0050 NONE
      BB0051   48622 ..   48633 +    -3  -3.23975   GAATTAATAAGATTC                TCAA TAAA TTGA                 TAATTTTTAACAACT  42 41
      BB0053   50067 ..   50083 +  -5.2  -2.62184   TTATGTAAAAAACTC              TGAGTA AATAC TACTCA              TAGTATACACAACAG  50 80
      BB0062   57976 ..   57988 +  -3.5  -4.02919   CTAATTAATATGTGA                TTTTA TAT TAAAA                ATTTTTTTATCATTT  54 26
      BB0068 NONE
      BB0069 NONE
      BB0070 NONE
      BB0071 NONE
      BB0072 NONE
      BB0073 NONE
      BB0074 NONE
      BB0075 NONE
      BB0076 NONE
      BB0077 NONE
      BB0078 NONE
      BB0079 NONE
      BB0080 NONE
      BB0081   77987 ..   78003 +  -2.3  -3.33899   AATCCCAAAAGACTT              TTGAAAA TAA TTTCCAA              TATATTTAAATTTTA  44 311
      BB0084   80802 ..   80830 + -13.5  -4.06903   AAAGATCTTAACAAA        GTTAATCAAAAAT TGT ATTTTTGATTAAC        TTTAATTTCAGGATT 100 54
      BB0085 NONE
      BB0086   82945 ..   82961 + -10.9  -3.17229   TTGAAAAATGAAAAC              CCCCAAA ATA TTTGGGG              TCTTAATACTAAAAT  90 30
      BB0101 NONE
      BB0102  100757 ..  100769 +  -3.5  -4.18058   ATAATTAAGATTTAT                TTTTT GCC AAAAA                TTTTAAAATCTCATT  54 33
      BB0110  109733 ..  109748 +    -9  -2.50489   AAAAATAATATATCT              GCCCTA CCTG TAGGGC               CATTTCTATGTTTTG  73 87
      BB0117  115911 ..  115921 +    -4  -2.94322   TTCTTAATGGCACTT                 GAAA CAT TTTC                 TACTTTAACTACCCT  46 428
      BB0134  132630 ..  132640 +  -5.4  -3.57463   AAAATCTTATTTCTT                 TGCT TAA AGCA                 TATTCTATTTGTTCT  59 230
      BB0136  136325 ..  136338 +  -3.9  -4.16943   ATAATTTGAACAACA               TTATC CTTG GATAA                TTTTGCAATATCACC  58 486
      BB0143  144660 ..  144670 +  -8.2  -3.57185   TTTCAACAAATTCAA                 CCGC ATT GCGG                 TATTCTTTGCCTGGC  74 88
      BB0148  148933 ..  148946 +  -2.5  -4.15833   ATCTTCAACTTTATT               TTTTT GATT AAAAA                TTTTCAAGTCGTAAT  53 153
      BB0151  152201 ..  152211 +  -5.4  -3.21099   TCAATTTTAAGGAGA                 TCTC AAT GAGA                 TTAATAATCAGACCC  56 47
      BB0152  153357 ..  153368 +  -4.4   -2.5919   CTTAAGAACGTCTAG                GCTT CCAA AAGC                 TGCATTAATATCATC  48 370
      BB0155 NONE
      BB0156 NONE
      BB0157  158587 ..  158599 +  -4.8  -3.70149   TAAATTTTAATTACC                GCCT AAAAA AGGC                TTTAAATGGTATAAA  58 138
      BB0158 NONE
      BB0159  160068 ..  160090 +  -4.2  -2.96216   AATAGAAAAAAGATT           TTTACTTCTC TAA GAGAGCTAAA           TGTATAATAATAAAA  50 51
      BB0160  161518 ..  161528 +    -4  -2.76046   ATCCTTAGAATAATT                 TTTC TTT GAAA                 TCATATTGCCATTAG  45 335
      BB0162  163032 ..  163058 +  -6.1  -3.33815   CAGCAAGAAAGCCAA        G-GGATTTATTT TAAC AAATAAATCCGC         TTACTTACAAACGCT  61 12
      BB0167  170714 ..  170724 +  -5.4  -5.25154   AAATAACTAACTTAA                 GATG TAT CATC                 TTTTGTTCTTTTTTT  78 31
        infA  171918 ..  171928 +    -4  -3.60525   AAAAAATAAAACTAT                 TGTT ACG AACA                 TTGTCTGTAACTCCA  52 459
      BB0180  183375 ..  183392 +  -3.5  -2.54655   TTAATAAATAAAAAA             CTTTAAA GGAG TTTAGAG              TGGATTCAACATTTT  42 20
      BB0181 NONE
      BB0182 NONE
      BB0183 NONE
      BB0184  187383 ..  187403 +  -7.7  -3.02263   CCAATAAGCACTGAA            TTTGGATCA ATC TGATTCAAA            TATTCAAACAAATCT  67 214
      BB0191  190053 ..  190064 +    -3   -2.8882   CGTTTAAAAGTAGAA                TTGT ACTT ACAA                 TGAGTTTATTTTTAT  40 34
      BB0192 NONE
      BB0193  191943 ..  191955 +  -7.7  -4.08919   CAGCCAAATACAATT                GCTCT TCA AGAGC                TTTAATTTGAAATTT  77 509
      BB0196 NONE
      BB0197 NONE
      BB0198 NONE
      BB0199  200038 ..  200058 +  -4.7  -2.78395   ATTAAATTATCCACC            AGGTCTTTA AAC TGAAGACCA            TCATTGCTGCACATT  51 113
      BB0202 NONE
      BB0203 NONE
      BB0204  206048 ..  206061 +  -2.5  -5.65927   AAAAGAAATTGAAAG               TTTAT TAGT ATAAA                TTTTTTCTTTAAATA  73 29
      BB0205  208188 ..  208199 +  -4.4  -2.74681   CATTAGAAGGATAAT                GCAT AATG ATGC                 TAACTTTATCATTTA  48 107
      BB0207 NONE
      BB0208 NONE
      BB0209 NONE
      BB0210 NONE
      BB0211 NONE
      BB0212  218506 ..  218516 +    -4  -3.10905   TGCTTTATCAATCTC                 TAGA ATA TCTA                 TTGAATCAATTCTAA  48 219
      BB0215 NONE
      BB0216 NONE
      BB0217 NONE
      BB0218  224023 ..  224040 +    -2  -3.55442   TAACACCAAATATAC             TTGGCA CTTTAT TGTCAA              TGTCTTTTCTCTTAG  46 87
      BB0225  230615 ..  230626 +  -4.4  -2.71712   CATCATGAATAACTC                CAGA TTCT TCTG                 CTTTGCAAAAACAAA  48 416
      BB0227 NONE
      BB0228  235744 ..  235756 +  -3.4   -4.4767   GCTCCTCTTCACTAA                GAAG CAATT CTTC                TTTTCTGGTACCTGA  62 516
      BB0237  244009 ..  244023 +  -7.2  -3.43756   TAAAGTTTGACGTTC               TTTCCA AAA TGGAAA               ATTTTTAGTAACATC  67 31
      BB0240 NONE
      BB0241 NONE
      BB0242 NONE
      BB0243  250113 ..  250131 +  -9.6  -4.67038   TTTATATTAAACAAA             GGGATTGT TAA GCAATCCC             TTTTAATTTTAAAAC  93 49
      BB0247  253060 ..  253075 +  -4.8  -3.32844   AAGGCTTTTTATATA              TAAAGT TTAG ACTTTA               TTGTAAAATAAAAAG  55 46
      BB0248 NONE
      BB0249 NONE
      BB0250 NONE
      BB0251 NONE
      BB0252  261587 ..  261597 +  -4.6  -3.35934   GAAGGCCCATCTTTT                 GGGG TAG CTCC                 TTCTGGAATATGTAA  53 309
      BB0254 NONE
      BB0255 NONE
      BB0256  267563 ..  267576 +  -5.3  -5.09173   TCATCATCAATATAA               TTTGG AGAA CCAAA                TTTTTTAACCTCTTC  77 313
      BB0261  275265 ..  275303 +  -7.1  -2.72661   AAATATTTCATAGGA  TTTTCAGTTTTACCATTT TTAA AAATGGTAAAA-TGCAAA   TGATTGCCCGTACTA  62 54
      BB0263  277118 ..  277128 +    -4  -4.32049   CTTGTAAAAGTGTTT                 GAAA GAC TTTC                 TTTTGCTACATTATC  61 79
      BB0314 NONE
      BB0315  322031 ..  322047 +  -3.7  -3.55442   AAAACACAACGTGCA              GAACTTA AAC TAAGATC              TATCTTTTCTCTTAA  51 18
      BB0323  329183 ..  329204 + -13.1  -4.73973   AAAAACAATCATAAA           GCAAGGCTT TAAA AAGCCTTGC            TTTCTTATTTTATAT 100 43
      BB0324  329959 ..  329989 +  -3.4  -3.61517   ACAAGACCTATTCTG       TAGGATTTAAACTT TTG AAGTTGAGGTTCTA       TTATTGAAAACAAAT  50 363
      BB0328 NONE
      BB0329  338250 ..  338289 +  -3.8  -3.39948   TTAAATTTAATTAAA  TAAAAATCGTCTATTA TTTATTCC TTATGGACGGTTTTTA   TTGACTTTATTATAA  49 60
      BB0330 NONE
      BB0332 NONE
      BB0333 NONE
      BB0334 NONE
      BB0335  344557 ..  344567 +  -5.4  -2.83822   CAATTTTAGAAAATG                 GGAT TAA ATCC                 TCATTATAAACTACA  53 403
      BB0337  346371 ..  346385 +  -5.7  -5.95166   CAAAAATAAATCAAA               TCCCT GTAAA AGGGA               TTTTTTTTAATTAAA  90 32
      BB0347  356941 ..  356951 +  -2.6  -3.57389   AGTAAAGTTTTGAAT                 TTTT TAC AAAA                 TATTGTTATTCAATG  45 57
      BB0348 NONE
      BB0349  359363 ..  359377 +  -2.8  -4.80167   TTTTATTTATTAAAT               TAACCT TAA AGGTTC               TTTTGGTTTTTACTC  60 190
      BB0352  362526 ..  362542 +  -2.3  -3.63744   AAAATCATAGCCTTG              GAATTGA AAT TAAATTC              TATTTTAGAAAACAA  46 230
      BB0360 NONE
      BB0361 NONE
      BB0362 NONE
      BB0363 NONE
        mgsA  373867 ..  373878 +  -2.2  -3.55202   TATTAACTTTGCATT                CTCT TTTG AGGG                 TATTGTTTGAAAATG  46 372
      BB0366 NONE
      BB0367  375937 ..  375958 + -11.7  -4.84311   AATGAGCAAAAACAA           TAAAGCCTC TGCA GAGGCTTTA            TTTTATTGTCTAACA 100 23
      BB0374 NONE
      BB0375 NONE
      BB0376 NONE
      BB0377  387828 ..  387844 +    -3  -3.89587   AAAATTTACAAAATA              GAAAGT ATTTC GCTTTC              ATTTTTTGTTGCTAC  49 46
      BB0399  411477 ..  411488 +    -3  -3.92373   CCCATCAGATGCTTG                GATA TTTT TATC                 TTTATCAATAAGATC  49 56
      BB0401  414658 ..  414678 +  -3.3  -3.44377   ACCTTGCTTATAAGA            GAATCAAGT GAT ATTTGATAC            TTAAATTTTCTGTCT  49 368
      BB0404 NONE
      BB0405 NONE
      BB0406  418362 ..  418385 +  -8.2   -4.4078   AATTGGTAATTAAAA          TTAAGCTCGC ATAA GCAAGCTTAA           TTTTAATTAAAACCA  82 52
      BB0409 NONE
      BB0410 NONE
      BB0411 NONE
      BB0412 NONE
      BB0414  425540 ..  425550 +  -2.6  -2.72144   AAATCACAAAATAAA                 TATA AGT TATA                 ATTTAACAAGAATAA  39 14
      BB0415 NONE
      BB0416 NONE
      BB0417 NONE
      BB0418  429730 ..  429760 + -11.3  -3.15841   CCAGAAACTTTAGCC       TCATAAAGCTTGC GATCA GCAAGCCTTATGA       TATTGGTAAAATTGT  93 81
      BB0424  444366 ..  444382 + -10.9  -2.62396   TCGAACCCTTGACCC              TCGGCTT GCA AAGCCGA              TGCTCTAGCCAACTG  83 92
      BB0428  448166 ..  448191 +    -2  -4.40993   ATACTCAAAATCACA         TAGTT-AGCTA ACATA TGGCTCAACTA         TTTTCATAATTTATA  54 19
      BB0430 NONE
      BB0431 NONE
      BB0432  450897 ..  450936 +    -9  -5.17054   ATTTAAATTTACAGC  TGCACTAATAAGAATATAT AAA ATATATTCTTATT-GTTCA  TTTTTTAAATATTAT 100 35
      BB0437  458175 ..  458186 +  -4.4  -3.19563   TTAAACAATCAAACA                GTAG CTTA CTAC                 TATTACTACTATATA  51 164
      BB0438  459449 ..  459472 +  -2.6  -4.53707   AAGTGAGTTATTAAT          GCT-ATTTTGA ATA TTAAAATAAGC          TTTTCTAGGTTTATT  55 40
      BB0439 NONE
      BB0440 NONE
      BB0441 NONE
      BB0442 NONE
      BB0443 NONE
      BB0444  463868 ..  463882 +  -4.2  -3.70039   GTATAAAATGCTAGA               GTCTAC CAA GAAGAC               TTGATTTTAAACTTT  56 7
      BB0445  465161 ..  465177 +  -6.5  -5.68489   AATTTTTATTTGCAA              GCTGCTT TTT GAGCGGC              TTTTTTATTATTCTA  90 54
      BB0453  473836 ..  473861 +  -4.9  -4.27316   CTTCACTTCCTTTAC         CAATAAGTATA AGCT TATAATTATTG          TTTTGCATTAAAAGA  65 453
      BB0455  475592 ..  475602 +  -2.6  -2.87132   CTACAGAATCAAAAT                 TTAA TTT TTAA                 TGTATGAAGCAAAAA  40 15
      BB0456  476326 ..  476336 +  -5.4  -2.51031   TTCTTTTATTCTTTT                 TGCA AGT TGCA                 CGTTTACTTTTATTT  52 140
      BB0458 NONE
      BB0459  481410 ..  481420 +    -4  -4.37092   TTCATGTATGGGGAA                 TTGA AAC TCAA                 TTTTATCGCAGCCAT  61 416
      BB0461 NONE
      BB0462  484693 ..  484718 +  -3.5  -4.46215   GATATAATTTTTGTA         TTGAATAAGTA TTTT TATTTATTTAA          TTATTTTTAAATATA  58 132
      BB0463  485458 ..  485472 +  -2.2   -4.9181   GGTTATGTAAATAAA               TTTTAT TTG ATAAAG               TTTTTAATGTTGTGT  61 217
      BB0464 NONE
      BB0465 NONE
      BB0466 NONE
      BB0467 NONE
      BB0468 NONE
        lspA NONE
      BB0470 NONE
      BB0471  490537 ..  490564 +  -7.2  -3.82865   AAATCAAGTTTAAAA        GATATGGATATT GTTT GATATTCATATC         TTTAGATATTCTTTA  70 8
      BB0472  492248 ..  492262 +  -4.4  -4.18119   TATTAATTATTCTTT               TAAATA AAG TATTTA               TTTCTCTGCTTTAAT  59 346
      BB0473  493983 ..  493995 +  -4.8  -4.53857   TTATATTTACATTTT                GCCA AAAAA TGGC                TTATTTGTTTTTAAT  66 56
      BB0474  494518 ..  494533 +    -4  -3.97241   TTGGTAATAATTTAA              GCTTAA ATTT TTGAGC               TTTCATCATTTTTAT  56 451
      BB0476 NONE
      BB0477 NONE
      BB0478 NONE
      BB0479 NONE
      BB0480 NONE
      BB0481 NONE
      BB0482 NONE
        rplV NONE
        rpsC NONE
      BB0485 NONE
      BB0486 NONE
      BB0487  501461 ..  501475 +  -2.2  -4.82901   GAGGTTTTAGAAAAA               TTAAAA TAG TTTTGA               TTTTTCTAAAGGAGG  59 17
      BB0488 NONE
      BB0489 NONE
      BB0490 NONE
      BB0491 NONE
      BB0492 NONE
      BB0493 NONE
      BB0494 NONE
      BB0495 NONE
      BB0496 NONE
      BB0497 NONE
      BB0498  506841 ..  506853 +  -3.5  -3.62518   AAAAAGAATTATGCA                TTTTT GCA AAAAA                TTTAGGAGTGTTTGA  49 8
      BB0499 NONE
      BB0500 NONE
      BB0501 NONE
      BB0502 NONE
      BB0503  509263 ..  509275 +  -3.5  -4.34711   ATTTGAGGGCACTGT                TTTAA AGA TTAAA                TTTTAAATTGCTTTT  56 47
      BB0504 NONE
      BB0505 NONE
      BB0506  512714 ..  512724 +    -4  -4.08644   TAAAGATTTTAGTGT                 TTCT TCA AGAA                 TATTTTTGTCGTAAT  58 343
      BB0508 NONE
      BB0509 NONE
      BB0510  516088 ..  516103 +  -3.3  -3.93664   AAAACTCAAGCCATA              TCTTG GAGTTG CAAGA               TTTAATCTATTGGCT  52 115
      BB0511 NONE
      BB0512 NONE
      BB0513 NONE
      BB0514  526258 ..  526296 + -11.4  -3.33744   AGTCGATCTTAAGCA   TTGAATATTAGTTTTAGC AAT GTTAAGATTAATATTCAA   ATTTTTAAGAGAGGC  93 29
      BB0515  527768 ..  527783 +  -5.4  -2.70128   CTGTTCTAAGGATTG              CTCCAA AGTT TTGGGG               ATCTTCTATTTCATC  52 488
      BB0521  532775 ..  532785 +  -2.6  -4.18908   TACATGTAATGAGCT                 TTTT GAA AAAA                 TTATTTTAGCAATAT  51 279
      BB0522  533632 ..  533643 +    -3  -5.61824   GGAGCTTGAGATTTT                GAAA TTCT TTTC                 TTTTTTTAAATTTTA  70 51
      BB0523  534153 ..  534172 +  -2.2  -2.95207   AGATATTTATGATTT            TTATACTA TGTT TAGTAAAA             GTTATTCTAATTTGG  40 106
      BB0524  535632 ..  535642 +  -2.6   -6.4275   TAACTAGCTAACCTA                 TAAT TCT ATTA                 TTTTTTTTGTTTTTA  86 502
      BB0526 NONE
      BB0527  538319 ..  538332 +  -2.5   -5.8187   ATTGAAATATTTGTT               TTTAA AGTT TTAAA                TTTTTTTGTTAAATA  76 36
      BB0529  539351 ..  539364 +  -2.5  -4.67256   GTCTTATTTTAAAAG               TTTTA TAAA TAAAA                TTTTATAGTTTGTTA  57 4
      BB0533 NONE
      BB0534 NONE
      BB0535 NONE
      BB0536  547407 ..  547443 + -11.8  -4.02999   TGTTTGCTTAAAAAA    CATTCTTGTTTTCTGG GTTTG CTAGAAGGCAAGAATG    TTTAGTCTATTTTTA 100 45
      BB0541  552272 ..  552304 + -12.1  -4.40605   TTTTAGATAGTATTA      AAAGCCCTTTTGCTT TTA AAGCAGGAGGGCTTA      TTTATGTTTATGACT 100 72
      BB0542  553007 ..  553026 +  -2.2  -6.01187   ATAGTTTCTTCTATT            CTTAAGAG TTAA TTTTTAAG             TTTTTTTGTTTACTT  79 14
      BB0543  553877 ..  553914 +  -4.4  -2.93566   TTTTTATTATTAAAG   CTAAAATATTTTAATG ACCTTG CTTTAAAAAATTTTAG    TCATATTTGTGTGTA  49 113
      BB0544  555215 ..  555237 +  -2.8  -3.16935   TACCAAGGGTTAATT           TATGAATGCT CTT AGTATTGATA           TTGGTACCAGTGTTT  42 28
      BB0545  556697 ..  556717 +  -3.4  -3.87201   CTTTATTATCTACTG           TTGC-AGAA TATA TTCTAGCAA            TTATATTATATTTGA  53 142
      BB0552  564165 ..  564198 +  -2.7  -5.38326   AAAAGTTACTTAGAT     TAGTTGGATAAAAGT GTTT ATTTTTATTTAATTA      TTTTTATTTGCTTAA  67 23
      BB0554 NONE
      BB0555 NONE
      BB0556  569129 ..  569139 +  -2.6   -3.6579   ACATATTAATGAGTT                 TTAA TTT TTAA                 TTGTTAGAATAAGTT  47 15
      BB0557 NONE
      BB0558 NONE
      BB0559  571843 ..  571889 +   -17  -3.31515   TTTGGTGTTGCGAGT TAAAAAGTAAAAAGAGAGAGCT TAA AACTCTCTCTTTTTACTTTTAA TTATAAGAAGTCTTT 100 16
      BB0561  575348 ..  575359 +  -4.4   -3.3879   AGGTTCTATGTTGAG                CAAG AGAC CTTG                 TATTTGAGATGAATT  53 126
      BB0565 NONE
      BB0566 NONE
      BB0567 NONE
      BB0568 NONE
      BB0569 NONE
      BB0570  583946 ..  583960 +  -4.4  -4.73613   GTGCTTTATCCTTAT               TTTAAT AGT ATTAAA               TTTTATTAATCATAA  68 139
      BB0572  586139 ..  586152 +  -2.5  -3.40392   ATATTTATTTATAAG               TTTTT CATA AAAAA                TTGAATTTATATTTT  44 8
      BB0573 NONE
      BB0574  588013 ..  588028 +  -6.2   -3.1996   ATTTGTGAATTCTTT              TTAAGC ATAA GCTTAA               TTGGATTGAAATTTA  60 156
      BB0575  590125 ..  590141 +  -5.3   -4.1899   TAATATTTTTCGGTA              TATTATT TCT AATAATA              TTTTAAATAAAGTCA  65 483
      BB0577  590937 ..  590964 +  -8.8  -3.20991   TAAAAAGAAAGTAAA        TTTAATTTAAAA TTAG TTTTAAATTAAA         TTAAATTAAATTAAA  75 27
      BB0578 NONE
      BB0579 NONE
      BB0580 NONE
      BB0581  599029 ..  599057 +  -5.5  -5.24551   TTTTTTTGCATCTTT        TATTAGTCGAA TTAAATC TTCGATTAATA        TTTTTCTTACTTTAA  80 463
      BB0583  600934 ..  600947 +  -2.4  -4.35604   TATACTAATTTGAAA               GCAA TTCCTT TTGC                TTTATTGTAGGTTCC  52 115
      BB0584  602328 ..  602338 +  -5.4  -2.74322   TTTATAGTGAAAGGT                 GGAT TAA ATCC                 GTTTAAACAGTTGGC  53 9
      BB0585  603776 ..  603789 +  -3.9  -3.37071   ATCTAAGTTTTTCAA               GATTT GCAT AAATC                TTATAAATAAAATTT  50 72
      BB0588  607966 ..  608010 +  -9.7  -3.47583   TATAATTGAAAATCA TGTATGAAAAAAGATTTTTTA TTT TAAAATGTCTTTTTTTATGCA TTATCAATTGTGTTG  82 56
      BB0589  609465 ..  609475 +    -4  -4.72631   CTGTGAATACCATTT                 CTTT TAA AAAG                 TTTTCTTCAATTAAT  66 412
      BB0592  611997 ..  612008 +  -2.2  -5.54192   ATAATATTATTGTTA                GCAG CTTG TTGC                 TTTTTTTGAATTAAT  69 0
      BB0593  613982 ..  614018 +   -12  -4.64766   AGATTTAAACGGATA   T-TAGGCAAGAAAATTT TGTA AAATTTTCTTGCCTACA    TTTTTAACATATAGG 100 22
      BB0597  621356 ..  621372 +  -3.8  -4.41528   TATTCATTTTTTCTT              CAATAA TTTTC TTATTG              TCTTTTTTTAAATTT  61 346
      BB0599  623443 ..  623455 +  -4.1  -4.34482   CTAAGGTTAAAAGAG                GCTAA CAT TTGGC                TATTTTTTTAAAAAA  58 21
      BB0600 NONE
      BB0601 NONE
      BB0602  627066 ..  627083 + -11.3  -4.44284   TTTAAAGATAAAAAA             GAAGGGC CAAA GCCCTTC              TTTTGCTGTTAGCTT 100 53
      BB0605  631965 ..  631979 +  -3.6  -2.67123   TAAGAGTTTTATAAA               TCTTTT TTC AAGAGA               GTATTAATTTTATGT  44 4
      BB0606 NONE
      BB0607  634493 ..  634503 +  -2.6  -3.96051   ATTTATTGAATGAAT                 TTAA AGA TTAA                 TTTAGTATATTATAT  49 54
      BB0608  636047 ..  636072 +  -8.5  -5.34632   TTATTATAAATTTTT         TAATAAAAGTC TTAT GGCTTTTATTA          TTTTTATCTTTTATT 100 61
         tig NONE
      BB0611 NONE
      BB0612 NONE
      BB0613 NONE
      BB0614  642447 ..  642464 +    -7  -5.99154   GGGTAAATAAAAAAA             GTGGCT TTAATT AGCCAC              TTTTTTTATTTAATA 100 31
      BB0617  645162 ..  645174 +  -6.3  -3.37869   TTTTTTTCAAGCTCA                GAGTA TGT TACTC                TTCGTAGTTCTTTTT  61 47
      BB0619  646673 ..  646683 +  -2.6   -5.0133   ATTAAGGATAATATT                 TATT TAT AATA                 TTTTTTAAAGGGATG  62 17
      BB0621  649156 ..  649176 +  -2.7  -5.09426   AACCAGATTTTAGTT            TTTAAAATT GTA AATTATAAA            TTTTTTGGAATTAAA  64 74
      BB0624 NONE
      BB0625  657110 ..  657123 +  -3.9  -4.35708   TTTCCATCCCCCAAA               CAAAA GTGT TTTTG                TATTTTTTGTCTATT  61 233
      BB0628  659626 ..  659667 +    -9    -5.055   ATTAGTTTATTGACT GGGTTCAAGAATATAAAC TTAATC GTTTATATTCTTGTATTC  TTTTTTAAGGATTCC 100 28
      BB0630  662567 ..  662592 + -13.5  -4.14598   TTGATTTTGAAACTT         TACTGTAGCTT TTAA AAGCTACAGTA          TTTAGTTTGCTTAAA 100 63
      BB0636  674936 ..  674947 +    -3  -3.93583   GATTTTTATTCTTGA                TTTG ATTG CAAA                 TTTATGCATCGATTA  49 183
      BB0637  676355 ..  676381 +  -9.8  -4.19276   GATATAAAAAAAGTT         TTTTTATTTTTT TTA AAAAAATAAAAA         TTTTAAAAATTTTAA  93 2
      BB0638  677840 ..  677871 + -10.4  -5.89947   AAAATAGTCACAAAA      CTTAAAAGCTTTAA ATTT TAAAAGCTTTTAAG       TTTTTTTTGAATTTA 100 5
      BB0644  683386 ..  683396 +  -2.6  -5.29208   AAAATAATTTTAAAC                 TTAA GGG TTAA                 TTTATTTTTTATTTT  67 34
      BB0645  684973 ..  685007 + -15.4  -3.63097   AGAGGCTTGATTTTT     TTAATAAGTAATAGCT TAA GGCTATTACTTATTAA     TCTTGTTTATGAAAT 100 31
       groEL  690136 ..  690167 +   -11  -4.06582   GATGTAAATTAAAGT      TTCACCGGCAAG CTTGTGTT TTTGCCGGTGAA       TATTTTATTATTCAA 100 34
      BB0650 NONE
      BB0651  690857 ..  690867 +  -2.6  -4.18161   TAGCTAATAATGGTA                 TTTT TTA AAAA                 TTTTAAGGATTTGTA  51 83
      BB0652 NONE
      BB0653  693530 ..  693541 +    -3   -2.8055   AAAAGATAAAGTAGA                TCTT AAAT AAGA                 TGATATTGTGGCATG  40 27
      BB0654  695088 ..  695099 +  -4.4  -3.69684   TAGTTGTTTCTAATG                TTCC TTTT GGAA                 TTATTACCTCGATTT  55 417
      BB0656  697065 ..  697085 +  -3.4  -4.00066   TAACAATTTTGGTTT           CATCTGCTA TTAT TAGCA-ATG            TTTCTGAATTGTAGG  55 326
      BB0658  698358 ..  698379 +  -8.9  -5.61689   GTATTAAAGTGTAAA           TAAGTCATA TAAT TATGACTTA            TTTTTTATTAATTTT 100 51
      BB0661 NONE
      BB0662 NONE
      BB0663  702474 ..  702494 +  -4.7  -3.05384   TTTTGAAAATACTTA            TTGTTGAGG CAA TCTCATCAA            TTGCATCAAGCAAAA  52 225
      BB0665 NONE
      BB0666  704944 ..  704956 +  -3.5  -2.85565   AATGGAATTTATAAA                TTTTT ATG AAAAA                TAATATTTCGGATAT  43 10
      BB0667  705545 ..  705559 +  -4.4  -2.88579   AAAAAACGAAAATTT               TATAAA AGA TTTATA               TATATAAGGAGTTGG  49 70
      BB0668  706619 ..  706648 +  -7.3  -3.07043   AGGTTTAAATTAATA       TGTAAAGC-TACCT AAA AGGTTTGCTTTACA       TATTAAAATAATAGG  64 39
      BB0669 NONE
      BB0670 NONE
      BB0671 NONE
      BB0672  711678 ..  711688 +  -2.6  -4.45664   AAAAAGTTCAAGCTT                 TAAT TTT ATTA                 TTTTCATTCCCTTGG  55 52
      BB0677 NONE
      BB0678 NONE
      BB0679  718698 ..  718714 +  -4.5  -4.78984   TAGTTTATAATTTGT              TTTTCAT GTT GTGAAAA              TTCTTTTATTTTTTT  68 54
      BB0680 NONE
      BB0681  723017 ..  723047 +  -4.9  -4.58283   TTTTAAGATCGAAAA      GTAAGTAGAAGATT GAAA AATCTTCT-CTAAC       TTTTTGGGCGGATTA  68 22
      BB0683 NONE
      BB0684 NONE
      BB0685 NONE
      BB0686 NONE
      BB0687 NONE
      BB0688  730576 ..  730588 +  -3.3  -4.73613   GCGCTCTGACCAACT                GAGCT ATG AGCCC                TTTTATTACTAATAA  63 95
      BB0690 NONE
      BB0691 NONE
      BB0692  733971 ..  733983 +  -7.7  -2.88509   GTAAAATGTTTTTTA                GCCTT ATA AAGGC                ATGTTTGTCTTTTAA  66 74
      BB0693  735275 ..  735296 +  -2.3  -5.80248   TTTTATTTGACTGGA           GGAGATATT GATT AATATTGCC            TTTTTTTGTATCTTA  73 11
      BB0694 NONE
      BB0695 NONE
      BB0696  737201 ..  737212 +    -3   -3.6761   TGCAATTGGAAATTT                TAGA TTAA TCTA                 TGTTTATTAAAGGCG  47 18
      BB0697 NONE
        trmD NONE
      BB0699  738780 ..  738790 +  -2.6  -4.11484   GCATTAGTTTTTAAT                 TATT TTA AATA                 TTTTAGCAAATTAGG  51 34
      BB0700  739091 ..  739111 +  -2.7  -4.17307   TCTTAAATATTTGTT            TTTATTTTT TTG AAGAGTAAA            TATTTATTTTTTATA  51 152
      BB0701 NONE
      BB0702 NONE
      BB0703 NONE
      BB0704 NONE
      BB0705  741440 ..  741450 +  -2.6  -4.87626   AGGTTTTGATTTTTT                 TTAT AAG ATAA                 TTTTTAGTATTAAGC  63 40
      BB0707  744494 ..  744508 +  -2.2  -3.01199   TCATAAATCAAGCAC               TTTTTA TAA TAAAGA               ATTTATAAATTTCAT  40 3
      BB0708  745224 ..  745262 + -12.8  -2.90075   GGTTATAAAATATGA   TGTTAGCTATCAATTAAA AAT TTTAATTGATAGCTAAAG   TGTAATTAGCAAAGA  91 404
      BB0709  746309 ..  746319 +  -2.6  -3.16742   GGCAAAAGATTATAT                 TAAA AAT TTTA                 TTACTAAGGATTAAG  42 1
      BB0710  747890 ..  747904 +  -2.2  -4.32482   TATAAAGTTAGTGAA               TTTTTT TTG AAGAAA               TTTTAAATTCTGAAT  52 5
      BB0711 NONE
      BB0712 NONE
      BB0713  750821 ..  750833 +  -4.8  -2.67189   ACTTTTTATTTAAGC                TGGC AGTCA GCCA                TCGCTTAGTTTTATA  50 57
      BB0714 NONE
      BB0715 NONE
      BB0716  754061 ..  754084 +  -3.2  -3.02684   ACAACAAAGAGATTG          GTGAATAATG GCAA CATTTTTTAC           ATATTTTATTTCCAG  45 18
      BB0717 NONE
      BB0718 NONE
      BB0719  757708 ..  757718 +  -2.6  -5.82281   TTTCTTATCTCTATT                 TTTT TAG AAAA                 TTTTTTTGTATATTT  76 63
      BB0720 NONE
      BB0721 NONE
      BB0722  761823 ..  761838 +  -2.6  -6.18768   ACATTTAAATTGTTA              GTTTGA TAAA TTAAAC               TTTTTTTTATCTTTT  87 201
      BB0724 NONE
      BB0725 NONE
      BB0726  765329 ..  765342 +  -2.5  -3.26932   AAGATCAAAGTCGAT               TTATT AGAA AATAA                TTAGGTTATAATTCT  42 12
      BB0727  766977 ..  767001 +  -6.6  -5.00136   GGATAATAATTTGTA          TGATTTTTGT CCTTT ACAAAAATCG          TTTTATATTTTATTT  83 286
      BB0733  775844 ..  775864 +  -4.2  -3.07935   TTAAATACTGTAATA            TTTTTTTT ATTCC AAAAAAAA            TTGAATAAATAGGAT  48 407
      BB0735  777571 ..  777585 +  -2.2  -5.80364   AGCCTTATTATGGAT               TGATTT TTT AAATTA               TTTTTTTATTAAAAT  73 23
      BB0736 NONE
      BB0737 NONE
      BB0738  781462 ..  781478 +  -9.5  -3.53444   GCTTTTTATTAGAAA              TAGCACA TTT TGTGCTA              TTAATTGTTAAGAAG  83 102
      BB0742  785029 ..  785045 +  -2.3  -3.02051   GGCTTTAGTAGCAGT              TTTTTAG AAA CTCAAAA              GGTTTTTTATTTTGA  40 33
      BB0743  786798 ..  786815 +  -2.1   -3.1706   GTGTTAAAATTAGGT             TTAAATT GGTG AATTTAG              TTGGTAAGGTAGATT  41 69
      BB0744  789010 ..  789031 + -10.3  -5.38348   TAAAAAACCAAAAAA           GCTAAAAAC AAAA GTTTTTAGC            TTTTTTAATATTTTT 100 73
      BB0745  790163 ..  790179 +  -9.5  -3.39482   AGTAGTAAGACTTCT              TCCCATT TGT AATGGGA              TTATAGATGATATTG  82 250
      BB0749  793648 ..  793660 +  -3.5  -3.68936   TTCGTTTAAGTTCTA                TTTTT TAT AAAAA                TTCTTAAAATTAATA  50 48
      BB0750  794072 ..  794090 +  -6.1  -2.67456   TATTGCTCCATTTGA             CTTCAAT TTTGT ATTGAAG             ATTATAATCATCTAT  57 261
      BB0757 NONE
      BB0758  802168 ..  802182 +  -8.6  -2.56271   TAATTATTCCCATTG               TTGCAG CAG CTGCAA               ATATTGTAATAAGAA  70 415
      BB0761  804418 ..  804439 +  -2.5  -4.84311   TAAAATAAATCCTAT           TAATC-AATA TTA TATTCGATTA           TTTTATTGTGTAAAG  59 278
      BB0776 NONE
      BB0777 NONE
      BB0778 NONE
      BB0779 NONE
      BB0780 NONE
      BB0781  820523 ..  820533 +  -2.6  -3.96481   ATTTTGGCTAAAACT                 TTTT AAT AAAA                 TTGATTTTTATTGTG  49 20
      BB0782 NONE
      BB0783 NONE
      BB0784  822691 ..  822702 +    -3  -3.93369   AACCATTATTTATCC                CTAA TTAC TTAG                 TTTAATTAAAATTAA  49 22
      BB0785 NONE
      BB0786 NONE
      BB0787 NONE
      BB0788 NONE
      BB0789 NONE
      BB0790  829093 ..  829116 + -11.2  -3.75169   ATGATAGTTTTGAAA          GCTATTATTC TTTT GAATAATAGC           TTTAATAAGATCCTA  95 6
      BB0791  830560 ..  830578 +  -2.5  -4.90296   TTTTTGATTTTTCTA            GATTGGAA ATAA TTCCA-TC             TTTTTCTGGAGTTTT  63 264
      BB0794  836021 ..  836031 +    -4  -3.77489   GAAATAATATAGGCA                 TTTC TTG GAAA                 TTTAAATATTAAATT  52 3
      BB0795 NONE
      BB0796  839105 ..  839125 +  -5.5  -2.95652   AATTTAAAACATTAG            GCTTTTTAA TAA TTAAATAGC            GTTTAATTGCGTAAA  55 50
      BB0797 NONE
      BB0798  842449 ..  842462 +  -3.9  -4.76644   TCTTATAATTTGGTT               TAATG TTGA CATTA                TTTTTGCTAAGTGTT  64 23
      BB0799 NONE
      BB0800 NONE
        infB NONE
      BB0802 NONE
      BB0803  848324 ..  848358 +  -3.9  -4.76874   GAATAAATATAAATA    TGTCATTATAT-TTTA ATTA TAAATATATTATGACA     TTTTAATTTTATATT  64 10
      BB0804 NONE
      BB0805 NONE
      BB0806 NONE
      BB0807 NONE
      BB0808 NONE
      BB0809 NONE
      BB0810 NONE
      BB0811  859010 ..  859028 +  -3.2  -4.67692   GTTCTTTTATGCTTT             GTTTATTT ATT ATATAAAC             TTTGTTTAATTTTGA  62 120
      BB0813 NONE
        panF NONE
      BB0815  862654 ..  862670 +  -5.9  -4.57073   AAGAATGAATTTTGC              TCTAAGC CTA GTTTAGA              TTTTTAAAGCAAGTA  74 2
      BB0816 NONE
      BB0817 NONE
      BB0818 NONE
      BB0819  866455 ..  866477 +  -4.2  -3.86822   CTTGAAAAAAAATAG           CTAAACTTAT TTA ATATGTTTGG           TTTATAAGGAGATTA  58 22
      BB0820 NONE
      BB0821 NONE
      BB0822  868151 ..  868168 +  -5.7  -5.16472   ACTACTTTAGTGTGT             TACTATA ATAA TATAGTA              TTTTTTAGAATTTTT  78 476
      BB0824  868960 ..  868982 +  -3.5  -4.92314   CCCTTCCTTCTATTG           TAACAAGAA ATAAA TGCTTGTTA           TTTTTATCAGTTCCT  67 245
      BB0829 NONE
      BB0830 NONE
      BB0831  880690 ..  880701 +  -4.4  -4.44448   TTGGGTTATTGCAAT                GCTA GTTC TAGC                 TTTGTTTGGAATAAT  64 465
      BB0836  890319 ..  890331 +  -3.5  -2.71712   AAAAGAGAGGTGTAA                TTTTT GGA AAAAA                GTTTGAAAAAAAAAA  43 26
      BB0837 NONE
      BB0838  896827 ..  896855 +  -7.6  -2.93549   TTTCATTGTTTATTG        TAAGATCTTCTT TTTTT AAGACGATCTTA        TCGTTGTTAAGACTA  66 283
      BB0841  900764 ..  900775 +    -3   -3.4489   GCATGAGTTAAATGA                GTTT TTAA AAAC                 TTGATTGTAAAGGTT  44 58
      BB0842 NONE
      BB0843  903734 ..  903753 +    -3  -4.31397   ATGTTTATCTATAAA            TTTTTTAA AATA TTGAAAAA             TTCTTTTATAGAGAT  53 501
      BB0845  905254 ..  905267 +  -5.3  -5.17576   AAGTCTATAAACATC               CTCTT TAAT AAGAG                TTTTTTAGCTTACTA  78 52
      BB0847 NONE
      BB0848  906160 ..  906174 +  -3.6  -3.10796   TTAGATGTGTAAGAT               TTTTGT ATA GCAAAA               TGTTAAGTGATAGAA  46 153
      BB0849  906520 ..  906539 +    -5  -4.13814   CAGTTCCAGAATTTA            CTACCAAA TTTT TATGGTAG             TTGTTTGTGACTTTT  61 282
      BB0851  908375 ..  908385 +  -2.6  -4.71828   TTATTTTTAGAATTA                 TTAA TTT TTAA                 TTTTATTGGTAAAAT  57 319
      BB0852  909635 ..  909650 +    -4  -2.68419   TTGAACTACTAATGG              CAGGAT TGAT ATCTTG               TAATCTAGATTCTTG   0 69
      BB0846  905599 ..  905615 -  -2.4  -3.47751   TTTAATAATTTAGAA              TTTTTT TAAAG AAAAAA              TGTGGATTCAAAAGT  44 162
      BB0844  903872 ..  903891 -  -4.3   -5.4588   TAAAATTATAAAAAA            GTCTTCC TTTAAC AGAAGAC             TTTGATTTTAAGTTA  78 63
      BB0840 NONE
      BB0839  897009 ..  897055 - -14.3  -3.32536   AAATCAGTTTCATAA TC-ATGGTTTATTTTTATTGTC GTAC AACAATAAAAATAAACCATTGA AATCAGAAATATTGT 100 66
      BB0835 NONE
      BB0834 NONE
      BB0833 NONE
      BB0832  879814 ..  879836 -  -2.1  -3.45742   GTATTAGCAACAATA          TTCCC-TTTA ATTG CAAATGGGAA           TCCATTGCGTCTGTT  44 456
      BB0828 NONE
      BB0827  870026 ..  870036 -  -2.6  -3.33671   ATAGCCAGTTCATAA                 TTTA TTA TAAA                 CTTCATTGCTGTTAA  44 101
      BB0826 NONE
      BB0825  868327 ..  868337 -    -4  -3.73402   ACAGGCGCCACTAAA                 TTTG CTC CAAA                 TTTTACCAGAGCAGA  54 421
      BB0823  867639 ..  867661 -  -2.7  -6.07969   GAAAATTAAAAAAAA           TTTCTACCC ATAAA AGGAAGAAA           AAAAGAAGAAAAAAT  82 107
      BB0812  858694 ..  858712 -  -8.2  -3.22562   GAAAATATTAATAGA             CCCTCAAA TGT TTTAAGGG             GCGTTGCTTCAATGT  71 252
      BB0793 NONE
      BB0792  830198 ..  830230 -  -3.5  -2.78639   AAGAGCCTTAATAAC      TCTTTTCTCAGAATA TAG TATTTTGAGTAAGGA      TAATTTTAAAGATCT  45 113
      BB0775 NONE
      BB0774  815471 ..  815504 -  -4.9  -4.56597   GCTTGTTGTGAAAAA     TAAAATAAAAATAAA TAAT CTTTTTTTTATTTTA      TTGCCTTTTTAAGTT  68 23
      BB0773  814839 ..  814849 -  -2.6  -4.25052   AGATTAAAATAATAA                 TTTT TAG AAAA                 GGAAGATAAAATTAG  53 44
      BB0772  813420 ..  813432 -  -5.5  -4.07246   TGATTGTAAATTAAA                TCGGC AAG GCCAA                AGCTTTGAGCTTGTG  64 283
      BB0771 NONE
      BB0770 NONE
      BB0769 NONE
      BB0768  809679 ..  809704 -  -6.4  -4.67234   ATTCAATCTTAAAAA         TTGAATTTAA TGGAAT TTAAATTCAA          AATGTATTTTTTAAG  77 22
      BB0767 NONE
      BB0766 NONE
      BB0765 NONE
      BB0764 NONE
      BB0763  804401 ..  804411 -  -2.6  -3.76168   ATTATAATTTAATAA                 TTTA AAA TAAA                 TCCTATTAATCAATA  47 31
      BB0762  803730 ..  803742 -  -3.4  -3.62046   TGATTTTGTTAAGAA                TCCA GATTT TGGA                CTTTTTTCAGGCACA  50 523
      BB0760 NONE
      BB0759  801873 ..  801889 -  -7.3  -2.99947   GAATTGGTAGACACA              CAGGACT TAA AATCCTG              AGGAGGAAGCTCGTA  64 77
      BB0756 NONE
      BB0755 NONE
      BB0754 NONE
      BB0753 NONE
      BB0752 NONE
      BB0751  793740 ..  793767 - -10.8  -3.87551   ATCAGTAAAGCCAAA        CAACATCTTATC TTTT GATAAAATGTTG         TCTTTGTCATGGTAT  93 100
      BB0748  791779 ..  791789 -  -2.6  -4.86385   ATTTTTAAAAATAAA                 TATT TTC AATA                 AAGACTAATCCTTAG  59 30
      BB0747 NONE
      BB0746  789464 ..  789493 -  -8.1   -3.3761   TTTGGTGAATAAAAT       TTCTCCATACCTTT TTG AAAGGTACG-AGAA       TTTTGAAAGTTTATC  73 479
      BB0741  782953 ..  782972 -  -6.5  -4.43037   TTAATAAAAATTAAA            GCTAAGT AGCTAA ACTTAGC             TTTTTACTCTTCTAT  75 29
      BB0740 NONE
      BB0739  781462 ..  781478 -  -9.5  -3.96148   GCTTTTTATTAGAAA              TAGCACA TTT TGTGCTA              TTAATTGTTAAGAAG  86 33
      BB0734  775463 ..  775474 -    -3  -3.36289   GATTATTTCAATTAA                TCAA AGGA TTGA                 AATTTTTCTTATGTG  44 217
      BB0732 NONE
      BB0731 NONE
      BB0730 NONE
      BB0729 NONE
      BB0728  766710 ..  766729 -  -6.6  -3.25282   ACCAATTAGCATGAA            GAATTAAA TTAA TTTAATTC             TTTCTATTTGGCAGC  63 29
      BB0723  761553 ..  761585 -  -2.1  -4.21098   AGAGTAATGTTAAAA     GCCCTCAGATTG GAATTTATGG CAATC-AAGGGC      TTGTAATCTCTACTT  52 61
      BB0706  741369 ..  741385 -  -2.2  -4.68528   AAATCTAAAAAAGAA              GCCG AAATGAGAG CGGC              TGAAGTAGCTTTAAA  59 36
      BB0689  730114 ..  730139 -  -7.8  -2.79158   GCAATAAAAAGAGAT         TTAACAACTA AAGAAA TAGTTGTTAA          TTTGAAAAAAGATCT  66 518
      BB0682  723017 ..  723047 -  -4.9  -4.28254   TTTTAAGATCGAAAA      GTAAGTAGAAGATT GAAA AATCTTCT-CTAAC       TTTTTGGGCGGATTA  64 41
      BB0676 NONE
      BB0675 NONE
      BB0674 NONE
      BB0673  711224 ..  711238 -  -2.8  -3.71075   ATATGATTCAAAAGA               CTACAA TTG CTGCAG               ATTCTTCATCTAAGC  49 479
      BB0664 NONE
      BB0660 NONE
      BB0659  698358 ..  698379 -  -8.9  -3.73107   GTATTAAAGTGTAAA           TAAGTCATA TAAT TATGACTTA            TTTTTTATTAATTTT  79 46
      BB0657  696731 ..  696747 -  -6.7  -2.74756   AAACCATTTTAATGA              TAACTTT TTT AAAGTTA              AGCTTAGGCTTCCTT  60 29
      BB0655  694213 ..  694226 -  -3.9  -3.28879   GAGAATTGATAAAAT               TATGA AAGA TCATA                GTCTTGACATTTCTA  49 492
      BB0648  686532 ..  686542 -  -2.6  -3.53012   CCTTTTTTGTTTAAA                 TTAA AGA TTAA                 ATACTTTTTATGTTC  45 90
      BB0647  685948 ..  685981 -    -2  -4.03167   TAAGAGTAATAAGAA     TATAAGTATAAAAA TGATAT TTTTTATATTCATA      AAGTGATTTCCTTGT  50 21
      BB0646  684980 ..  685000 -  -8.4  -3.62046   TGATTTTTTTAATAA            GTAATAGC TTAAG GCTATTAC            TTATTAATCTTGTTT  75 22
      BB0643  681677 ..  681694 -  -8.5  -3.67296   TATTATTTATGTAAA             TGCCTTT TTTA AAAGGCA              TTATAATTCTTATCA  76 16
      BB0642 NONE
      BB0641 NONE
      BB0640  678921 ..  678939 -    -4   -3.2613   AAGAATTACTATTAA             TATAAAAA TTT TTTTCATA             AGTACTCCTTTTTTT  48 45
      BB0639  677840 ..  677871 - -10.4  -4.49781   AAAATAGTCACAAAA      CTTAAAAGCTTTAA ATTT TAAAAGCTTTTAAG       TTTTTTTTGAATTTA 100 46
      BB0635 NONE
      BB0634  668731 ..  668745 -  -2.2  -4.17491   ATTAAATTCTTAAAA               CAATTT GAA AAATTA               TTTTGATTTATTTTT  50 128
      BB0633 NONE
      BB0632  663001 ..  663032 -  -3.8  -4.72272   TTTTTTTATTAAAAA      TTTGCTAGAGCATC AATA GATTCTCTAAGAAA       AGCTGCTGACACAAT  62 172
      BB0631  662565 ..  662594 -  -6.5  -2.74461   GATTGATTTTGAAAC       TTTACTGTAGCTT TTAA AAGCTACAGTATT        TAGTTTGCTTAAATT  60 34
      BB0629  659542 ..  659563 -  -4.5  -3.76486   ATTCAAACAAATTAA           CTCAAA-CAC ACT GCGGTTTGAG           ATGGATATGGTTAAA  57 106
      BB0627  657551 ..  657567 -  -4.5  -3.66178   TTTTCCAATTTTAAA              TTCCTTT TTC AAAGAAA              GCCCTTAGCAATTTA  56 4
      BB0626  656681 ..  656691 -  -5.4  -2.80354   GATATTCATTCAAAG                 TCTG CAG CAGA                 AAAAATTACAGAAGG  54 332
      BB0623 NONE
      BB0622  648708 ..  648720 -  -4.9  -2.78384   TTCTTTTTTAGCAGA                TGATA TAA TATCA                AACTGTAAGGAAAAT  51 475
      BB0620  646532 ..  646548 -  -3.7  -3.02263   ATAGTTGGGCTAAGA              TCTAAAG ATT CTTTTGA              TGTTGGAAAATTGGC  46 136
      BB0618  644812 ..  644824 -  -3.5  -5.63857   AAAAATGTAAAAAAA                TTATT TTA AATAA                TAATGATTTGCACAG  79 338
      BB0616  643290 ..  643304 -  -2.2  -3.21099   TTTGTTTATTATTAA               TTTAAT TAG ACTAAA               AAATATATATCATTT  41 16
      BB0615  642447 ..  642464 -    -7  -5.95539   GGGTAAATAAAAAAA             GTGGCT TTAATT AGCCAC              TTTTTTTATTTAATA  95 61
      BB0609  635997 ..  636019 -    -5  -3.56864   AAAAGCTTAGAAAGA           TTTCAAAAAT TTT AGTTTTGAAA           AAAATTAATATTTTA  56 30
      BB0604  629143 ..  629180 - -11.8  -2.66748   TATTATTCAAATCTA   TAAATAAGATTAATTT TAGTAT AAATTAATCTTATTTA    TTTTAAATGATTAAT  86 41
      BB0603  627066 ..  627083 - -11.3  -5.56264   TTTAAAGATAAAAAA             GAAGGGC CAAA GCCCTTC              TTTTGCTGTTAGCTT 100 34
      BB0598  620882 ..  620897 -  -3.4  -3.09803   CAACTTTAGTCAAGA              TTTAAA AGAG TTTAAA               GTTTCTAAGATGAAT  46 173
      BB0596 NONE
      BB0595 NONE
      BB0594  613985 ..  614014 - -15.3  -2.68532   TTTAAACGGATATTA       GGCAAGAAAATTT TGTA AAATTTTCTTGCC        TACATTTTTAACATA 100 25
      BB0591  609908 ..  609920 -  -3.5  -2.85874   AGAGATAGTATCATA                TTATT CTT AATAA                TGACAGATATTTTAA  43 48
      BB0590  608651 ..  608661 -  -5.4  -3.87373   TAGAGCTTGCAGAAA                 TTGC ATT GCAA                 AGTGCTAAATCTTTT  61 425
      BB0587 NONE
      BB0586  603412 ..  603423 -    -3  -5.08255   AGTTTGAAAACAAAA                GATA ACCG TATC                 AACTTAATTGTTGGG  67 328
      BB0582 NONE
      BB0576 NONE
      BB0571  584021 ..  584031 -    -4  -3.80516   AAGTAATTTATGAAA                 GAAA ATT TTTC                 TTAAAAGAAGCAATT  52 185
      BB0564 NONE
      BB0563  575958 ..  575970 -  -4.9  -4.07568   TGTTCTTTTTTAAAA                CTTTT TAA AAAAG                AATTTTATTATTAAG  61 36
      BB0562  575044 ..  575055 -    -3  -4.21303   AAAAATAATCACAAA                TCTT TAAG AAGA                 ATAATTTCAAAGGCT  55 244
      BB0560  571856 ..  571876 - -10.5  -5.18355   GTTAAAAAGTAAAAA            GAGAGAGCT TAA AACTCTCTC            TTTTTACTTTTAATT 100 39
      BB0553  564130 ..  564150 -  -9.9  -5.19879   GTTTAAATATAAAAA            TTATGTCTT TTG AAGACATAA            AAAGTTACTTAGATT 100 63
      BB0551 NONE
      BB0550 NONE
      BB0549 NONE
      BB0548 NONE
        coaE NONE
      BB0546  556120 ..  556132 -  -3.5  -4.43477   TTTATCCAAGCAAAA                TTAAA CTT TTTAA                TGATTTATTTGTTTT  59 456
      BB0540  549621 ..  549633 -  -2.7  -3.45776   TTAAATCGATCATAA                TAAAG CCT CCTTA                TTATTTTATTAAGAT  44 34
      BB0539 NONE
      BB0538 NONE
      BB0537  547407 ..  547443 -  -5.2  -5.00616   TGTTTGCTTAAAAAA    CATTCTTGTTTTCTGG GTTTG CTAGAAGGCAAGAATG    TTTAGTCTATTTTTA  72 428
      BB0532  541156 ..  541166 -  -5.4  -2.65906   TTGAATTTAAAAATT                 CCAA ATT TTGG                 CTTGATTTTGCTAGT  53 41
      BB0531  540025 ..  540046 -  -2.3  -3.47403   CCAAGCGACAATGAA           GAACTWATA GGCC TACRAGTTC            AATGTCTTCTTTTTC  43 138
      BB0530  539351 ..  539364 -  -2.5  -3.08046   GTCTTATTTTAAAAG               TTTTA TAAA TAAAA                TTTTATAGTTTGTTA  41 28
      BB0528  538173 ..  538186 -  -2.5  -3.17606   GTATAAAAAAAAATT               TAATT TAAT AATTA                CTGGGGGTAATGCGG  43 167
      BB0525  535011 ..  535023 -  -2.7   -3.3761   TTGTGGTAATAAAAT                GACAT TAG ATATC                TTAGATTCAATGTAT  45 180
      BB0520  531714 ..  531727 -  -2.5  -3.00946   TCCTTTGATAAAGCA               TTTTA TCTT TAAAA                AAAATATTTTACAAA  41 149
      BB0519 NONE
        dnaK NONE
      BB0517 NONE
      BB0516  527040 ..  527052 -  -3.5  -3.01712   TTTCTTCGGTTAAGA                TTTTT AAT AAAAA                AGATAATGTTGTTTA  46 334
      BB0507  512373 ..  512383 -  -5.4  -3.06831   GCAAGCTCTATGCAA                 TTGC TTA GCAA                 TATTGAATTTTAATA  55 35
      BB0475 NONE
      BB0460  481052 ..  481064 -  -4.9  -4.02817   GGTTGACAATAATAA                TATCT CTA AGATA                ATATGTATTAATGTT  61 305
      BB0457 NONE
      BB0454 NONE
      BB0452 NONE
      BB0451 NONE
      BB0450 NONE
      BB0449 NONE
      BB0448 NONE
      BB0447 NONE
      BB0446  465134 ..  465153 -  -5.2  -4.21322   TTAATAGAAATTAAA            TAAAAATT CACT AATTTTTA             TTTGCAAGCTGCTTT  64 390
      BB0436 NONE
      BB0435  451996 ..  452017 - -11.7  -6.44931   AAGAATAAAAAAAAA           GAATGTTCC ACGT GGAACATTC            TTAAACAAGAAAAAC 100 48
      BB0434  451062 ..  451087 -  -3.4  -5.11937   AATAAGCTTAAAAAA         TTTATGCATT GTGACA AATGCCTAAA          AAATAAAAATTCTCA  68 77
      BB0433  450513 ..  450539 -   -16  -2.82353   ATATCAAGATACAAT         CTGCTTGTCGAA AAT TCCGACAAGCAG         CTCACTATAGAAAAA 100 458
      BB0429  447756 ..  447772 -  -3.7  -3.79345   AAGAATAAGACATAA              GCCATAT TTT ATATGTC              TATCAAAATACTTGC  52 455
      BB0427 NONE
      BB0426  446247 ..  446257 -  -2.6  -3.11539   ACAAAATAAGAATCA                 TATT GTC AATA                 CCTTTGCATTATTTT  41 95
      BB0425  445885 ..  445898 -  -3.1  -2.65139   ACTAGCTAATAAGAC               GCAGA CTCA TCTAC                AAGCGAAGCTTTAAA  43 240
      BB0423  443533 ..  443576 - -15.8  -3.09128   AAATTATAAACTATA TG-CAATATCTCTTACATCTT GAA AAGATATAAGAGATATTGACA AAATCATAAGATTTA 100 212
      BB0422  442643 ..  442676 - -11.5  -3.48479   TAAAATTTAATAATA     TTATATTTTTTTAAA AAAA TTTAAAAAAATATAA      TTAAATGAAAATCAA  95 37
      BB0421  441362 ..  441378 - -10.9  -3.23555   TTTAAATAATAGATA              GCTAGCA TCT TGCTAGC              TGGATTACTCCATTC  90 360
      BB0420 NONE
      BB0419  429580 ..  429594 -  -7.1  -3.33094   CATACACAAGTAACA               CAGCC GGACT GGCTG               ATATTTCAAAAAGAA  67 124
      BB0413  423661 ..  423681 -  -4.8  -2.66034   ACAAACTTTATAGTA            GCCTTTTT AAGAA AAAAAAGC            TTTGACTATTTTTTC  50 166
      BB0408 NONE
      BB0407  418362 ..  418385 - -10.4  -4.41895   AATTGGTAATTAAAA          TTAAGCTCGC ATAA GCAAGCTTAA           TTTTAATTAAAACCA 100 28
      BB0403 NONE
      BB0402  413810 ..  413853 -  -7.8  -5.17744   ATAGATTAACAAAAA GTTTTAAAATGATATATAAA GGCA TTTTTGTATCATTTCAAAAC ATAATATTTTCAGGA  89 499
      BB0400  410945 ..  410960 -  -4.8  -3.67954   TAAAGACACTTTAAA              TGAATT TATA AATTCA               ATAAATATAAATGAC  57 521
      BB0398 NONE
      BB0397  408477 ..  408490 -  -2.3   -3.3785   CCAACTGAGCTATAA               GGGCA CTAA TTCCC                TATAAAACTCTTTAT  43 89
      BB0396  408151 ..  408165 -  -2.8  -2.79831   CGAACCCCCAGCATA               CAGTTT TGG AGACTG               TCGTTCTACCGTTGG  40 61
      BB0395 NONE
      BB0394 NONE
        rplK NONE
      BB0392 NONE
      BB0391  405675 ..  405690 -  -2.6   -2.6838   CTCAAAAATTAAGAC              TAACAC TGTC ATGTTA               ATTTTTAACATCAGC  39 23
      BB0390  405191 ..  405213 -  -8.4  -2.97503   TTAAGACATAACAAG           CCGCACATCA TAA CGACATGCGG           AATAACAACTTTGAT  71 55
      BB0389 NONE
      BB0388 NONE
      BB0387 NONE
      BB0386  396582 ..  396600 - -11.8  -6.04953   ATATAAACAAAAAAA             GACACCTT AAA AAGGTGTC             TTTTTACCATCTATA 100 29
      BB0385  395325 ..  395347 - -12.2  -2.92142   AATAAAAACACAGTA           GTAGGAAAAA TAA TTTTTCCTAC           ATCACCATAATATCC  89 159
      BB0384 NONE
      BB0383  393053 ..  393063 -    -4  -4.46112   CTTTATTTAAATAAA                 TTCT TTA AGAA                 ACTTCTCATAACTTT  60 6
      BB0382  391882 ..  391895 -  -2.5  -3.57463   ACAATAAATATAACA               TAATT AAAA AATTA                AAAACTGGAAAATTA  45 62
      BB0381  390382 ..  390394 -  -4.9  -3.20633   TTACAAGACATTTAA                TGAAT CTA ATTCA                TCMAAGCTTATCCAA  53 23
      BB0380  388965 ..  388981 -  -5.3  -3.20226   ATAGCAATCAACATA              TTTAAAT GAA ATTTAAA              CAGCATAGCTAACTA  56 21
      BB0379  388471 ..  388486 -  -2.6  -2.88631   AAAAGAATAAAAAGT              TTCTTC TCAT AAAGAA               TCCTTTTGGGCAAAA  40 46
      BB0378  387828 ..  387838 -    -4  -3.86814   AAAATTTACAAAATA                 GAAA GTA TTTC                 GCTTTCATTTTTTGT  54 5
      BB0373 NONE
        gltX NONE
      BB0371 NONE
      BB0370 NONE
      BB0369 NONE
        gpsA  375934 ..  375961 -   -10  -4.81685   ATGAATGAGCAAAAA        CAATAAAGCCTC TGCA GAGGCTTTATTT         TATTGTCTAACATCT 100 25
      BB0365  373523 ..  373548 - -12.1  -4.09685   CTTGATTTTTTAAAA         TAGGCTTTAAT TTAG ATTAAAGCCTA          TAAAATCAAAAATAT 100 44
      BB0359  366968 ..  366984 -  -2.3  -3.23274   TGCTTCACAATTTAA              TTACCTA ATT TAGACAA              ATACTCACAAGCTGT  41 5
      BB0358 NONE
      BB0357  366140 ..  366153 -  -2.3  -3.13689   GAAAGATAGACAAAT               CTGCT TATA AGCTG                CTGCGACTATCAAAA  41 16
      BB0356  365628 ..  365638 -  -2.6  -2.51462   ATAAAATATAGATAG                 TTAA AAT TTAA                 AAGTTCATAAAAAAA  39 30
      BB0355 NONE
      BB0354 NONE
      BB0353  361962 ..  361982 -  -9.9  -3.11988   TCCTATTTAATAAAC            GATAACAAT GAA ATTGTTATC            TCAAACCCAAATTTT  81 361
      BB0351 NONE
      BB0350  358977 ..  359004 -    -5  -5.90231   ACAAATATAAAAAAA        GCCTTAAAGTTT GAAG AAAATTTAAAGC         ATATCCTTCTTGAAA  87 238
      BB0346 NONE
      BB0345 NONE
      BB0344 NONE
      BB0343 NONE
      BB0342 NONE
      BB0341 NONE
      BB0340 NONE
      BB0339 NONE
      BB0338  346362 ..  346394 -    -5  -5.33405   TCTATTAAACAAAAA      TAAATCAAATCCCT GTAAA AGGGATTTTTTTTA      ATTAAATAAAAATGT  77 62
      BB0336  343995 ..  344005 -  -5.4  -4.39568   ATCCATATACTAAAA                 TGCT AAT AGCA                 TCAATTCCTGAAATC  67 212
      BB0331  339774 ..  339789 -  -6.2   -2.9062   CTCATCAGAGAATCA              GATCTT GAAA AAGATC               CTATAAAAAGAAAAC  58 298
      BB0327 NONE
      BB0326  330743 ..  330759 -  -2.3  -6.11392   AAAGAAATAAAAAAA              TTTTCTT CAT AAGGAAA              CCACCCTCATAAATA  79 69
      BB0325  329173 ..  329214 -  -8.9  -5.04356   CCAAATAAGCAAAAA CAATCATAAAGCAAGGCTT TAAA AAGCCTTGCTTTCTTATTT  TATATCTAATAAAAT 100 454
      BB0322  326668 ..  326686 -    -9  -4.20783   ATGCCATCTAACAAA             TAGCTTTA ACA TAAAGCTA             AATATATAAAAATCA  84 38
      BB0321  326453 ..  326463 -  -2.6  -4.46212   CCCCTTACGATAAAA                 TTTT GGC AAAA                 AATTCTCAACCCAAA  55 31
      BB0320  326328 ..  326344 -  -2.3  -2.68775   TTATTATTAAATTCA              CTTTAAT GCC ATAAAAG              TTAAATAAAAAATCA  38 6
      BB0319  325241 ..  325251 -    -4  -2.53012   AACTCTACCATTAAT                 TTTG TTC CAAA                 TTAATTTTTATACCA  44 10
      BB0318  323759 ..  323788 -  -3.7  -3.93638   AATTAATGCCATAAA       GCTATTTCTAAAA AAGA TCATAAAAATAGC        AATTCCTTTAATTTT  54 13
      BB0317 NONE
      BB0316  321847 ..  321857 -  -5.4  -2.82152   AACAATGAAAATGCA                 GCAT TCA ATGC                 AATATTATCTTCAAC  53 208
      BB0313  319654 ..  319666 -  -2.7  -2.75343   TTTATACCTTTAAAT                CTGTT TAT AACAA                TTTGATTAATTTGCT  39 39
      BB0312 NONE
      BB0311  318254 ..  318273 -  -3.6  -4.47707   TTTTATTAAAAAGAA            CACTGTTT AAAA AAACATTG             AACTTACAATAATTT  60 29
      BB0310  318076 ..  318092 -  -3.1  -4.20707   TTTTAGCAAAAAATA              TATTAAA TAT TTTAACA              AGTTATAAATTTATA  56 52
      BB0309 NONE
      BB0308 NONE
      BB0307 NONE
      BB0306 NONE
      BB0305 NONE
      BB0304 NONE
      BB0303 NONE
      BB0302 NONE
      BB0301 NONE
      BB0300 NONE
      BB0299 NONE
      BB0298 NONE
      BB0297 NONE
      BB0296 NONE
      BB0295  303779 ..  303789 -  -2.6  -3.90112   TTGCTTTTAACTAAA                 TTAT ATA ATAA                 TTCAAATCTTTTTGT  49 10
      BB0294 NONE
      BB0293 NONE
      BB0292 NONE
      BB0291 NONE
      BB0290 NONE
      BB0289 NONE
      BB0288 NONE
      BB0287 NONE
      BB0286 NONE
      BB0285 NONE
      BB0284 NONE
      BB0283  293442 ..  293454 -  -2.7  -5.60864   CATATACTAAAAAAA                CAATC TTA GATTA                ATTTTTCAATCTTAC  70 23
      BB0282  293198 ..  293216 -  -3.2   -2.7044   CACCCAATTATACTA             GCTAAATT CAT AATTCAAC             GCCCCCATTTCCTTC  43 14
      BB0281 NONE
      BB0280 NONE
      BB0279  291038 ..  291054 -  -5.3  -3.57309   TAAAATTCCTTTAAA              TTTAAAA TTC TTTTAAA              TTTATTACATATCAA  59 30
      BB0278  289941 ..  289957 -  -3.8  -3.28745   CTCTTAATAATTTAA              GTTTTA ATAAA TAAAAC              AACTATCATTCAACC  48 31
      BB0277  289559 ..  289589 -  -3.5  -5.77632   AAAACGATAAAAAAA       CTAAAAATAAAAA TTTAT TATTCATTTTTAG       TTTTAATTATCTCAG  77 12
      BB0276 NONE
      BB0275 NONE
      BB0274 NONE
      BB0273 NONE
      BB0272  285963 ..  285973 -    -4  -3.69395   TCTAGCATCCAACAA                 TAGA ACC TCTA                 ATTAAACTTTTTAGT  52 23
      BB0271 NONE
      BB0270 NONE
      BB0269 NONE
      BB0268 NONE
      BB0267 NONE
      BB0266 NONE
      BB0265 NONE
      BB0264  276698 ..  276715 -  -2.1  -5.46629   AATATTTGAAAAAAA             TTG-GATT GTA AATCACAA             GTTTGCATATGGACT  70 400
      BB0262  274873 ..  274883 -  -2.6  -5.09259   CAGTTCAAAAGAAAA                 TTTT GAA AAAA                 TAGCAAATGAAATTA  65 385
      BB0260 NONE
      BB0259 NONE
        uppP NONE
      BB0257  266920 ..  266935 -  -6.1  -3.26745   CATACTGGAAATACA              GGCCT TTCAAC AGGCC               CTCATTTACACTTTG  61 403
      BB0253  260794 ..  260810 -  -6.7  -2.80981   ATGGTAAAAGAACAG              GTTATAA ACA TTATAAC              AACTCTTGGATCAAT  61 507
      BB0246 NONE
      BB0245 NONE
      BB0244  250113 ..  250131 -  -8.9  -4.53602   TTTATATTAAACAAA             GGGATTG TTAAG CAATCCC             TTTTAATTTTAAAAC  86 70
      BB0239 NONE
      BB0238  243490 ..  243504 -  -2.2  -4.19371   TAAATTTGTAAGAAA               CTTTTT TTT AAAAAA               CTTTAGAATTTTAGG  52 464
      BB0236 NONE
      BB0235 NONE
      BB0234 NONE
      BB0233 NONE
      BB0232 NONE
      BB0231  237175 ..  237189 -  -5.8    -3.109   AAATTTTTAAGAAAG               GATTTT ATA AAAATC               TACTTATTATTAATT  55 58
         rho  235572 ..  235585 -  -3.9  -2.56314   ATAAAGTTTAATTTA               CATTA GAAA TAATG                TCAATTTATTCAATT  44 35
      BB0229  234909 ..  234919 -    -4  -4.57073   CAGGCTTTCGAAAAA                 TCTT TAG AAGA                 ATTAGCTAATAATAA  63 395
      BB0226  230169 ..  230185 -  -3.7  -3.98747   TAAAAAAGCATGAAA              TATTGCT AAA AGCTATA              GAAACATTGCCAGAA  55 54
      BB0224 NONE
      BB0223 NONE
      BB0222 NONE
      BB0221 NONE
      BB0220  224815 ..  224835 -  -4.1  -4.46742   AAACAAATCAACAAA            TAATAAGTA ATT TACTCATCA            ATCAAAATAGCTTTT  60 16
      BB0219  223465 ..  223481 -  -3.7  -5.19328   AGCTTAGAAGAAAAA              TAGGAAT GGT ATTCCAA              ACCCCTAACCCATTT  72 508
      BB0214 NONE
      BB0213  218269 ..  218283 -  -7.2  -3.21126   AATTAGACGCATTAA               CTTCTA AAA TAGAAG               TTATTCAAAATGAAC  66 167
      BB0206  207719 ..  207729 -    -4  -5.69793   AGAGCAAACAAAAAA                 CAAA AAA TTTG                 ACATTAAAATGCTAG  80 380
      BB0201 NONE
      BB0200  199815 ..  199837 -  -3.6   -5.9218   TACAGAAGAAAAAAA           TATAAAAATA AAT TATTCTTACA           AAATAAAATATTCAG  84 153
      BB0195 NONE
      BB0194  191046 ..  191080 -  -6.6  -5.40072   TTTTCTCTAAAAAAA     TCTATTGACTTTCTGC TTA ACGAAAAATCAATAGA     TTTGCAAAAAACATT  91 463
      BB0190 NONE
        rpmI NONE
      BB0188  188664 ..  188684 -  -2.7  -5.41143   GATGTCGCAAAAAAA            TAACTCTAA TTC TTAAAATTA            AACCTCCCAGGAGCT  67 49
      BB0187  188239 ..  188258 -  -3.6  -2.80939   AATTCTAAAATCAAG            GAAGCTTA CCTT TAAACTCC             AAATCGATTACACGC  45 1
      BB0186 NONE
      BB0185  187154 ..  187169 -  -3.4  -4.57218   ACAATATAAGCAAAA              TTAAAA GCCT TTTTAA               TCATTATTTCAAGAA  60 34
      BB0179 NONE
      BB0178 NONE
      BB0177  178907 ..  178921 -  -5.8  -2.86965   AAACTGAACTTAAAC               GATAAT AAT ATTATC               TGTAAAGCAAAACCA  54 21
      BB0176  177862 ..  177878 -  -2.9  -3.09018   GTATCATTTTAAAAT              CATTTCC TAA GGAAGCG              CTACAGCAGAAAGAA  41 15
      BB0175 NONE
      BB0174 NONE
      BB0173 NONE
      BB0172 NONE
      BB0171 NONE
      BB0170  171349 ..  171365 -  -7.3  -4.65168   AGTAGAGCTTAAAAA              CAAGCAC ATT GTACTTG              CCCATCTATCTGGCA  81 192
      BB0168  170530 ..  170561 - -12.4  -3.27158   GATTGGAAGAAGAGA      TGCACGAGCTATCT GAAA AAAGAGCTCGTGCA       ATTGGAAATTATTTA  95 184
      BB0166 NONE
      BB0165 NONE
      BB0164  164858 ..  164872 -  -2.2  -2.74944   AATAATAAAACATAT               TACATT AAA AATATA               TTAACAAGTCAAAAT  38 54
      BB0163  162898 ..  162910 -  -3.3  -4.66264   TAAAATTTCTAAAAA                CGCTC AAA GAGTG                GGTTCAAAAGAACTA  64 187
      BB0161  160930 ..  160940 -  -5.4    -3.816   GAAGATATGAAAATA                 GGAA TTA TTCC                 AATCGGATATTTTGA  61 285
      BB0154 NONE
      BB0153  153024 ..  153036 -  -3.5  -4.13343   ATAAATTGCTTAAAA                TTTTA AAG TAAAA                TACTAAATATAGAAT  54 64
      BB0150  150788 ..  150803 -  -3.2   -3.6692   CCTGATGCCAAAATA              TTGCCC TCCG GGGTAA               ATTATATCATTAATA  50 27
      BB0149  148661 ..  148678 -  -2.8  -2.97245   TGATTGATAATCATA             TATCAT TCCTCC ATGATA              AAATTTAAATTTCTG  41 133
      BB0147  147591 ..  147616 - -13.5  -5.95539   TCTGAAATAAAAAAA         CAAAAGATCCT TTAA AGGATCTTTTG          TTAATACAATTTATA 100 58
      BB0146 NONE
      BB0145 NONE
      BB0144  144369 ..  144395 -  -2.5  -2.92714   TCTAATAAAAATTTA        CCAAAATACTTT ATCT AAAATATTT-GG         ACTACAATGCATATA  41 216
      BB0142 NONE
      BB0141 NONE
      BB0140 NONE
      BB0139  138292 ..  138307 -  -3.4  -4.59591   AATAAAATAGTAAAA              TTTATT TTGT AATAAA               TATTTATCATTTAAA  60 152
      BB0138  137823 ..  137843 -    -2  -4.08546   ATTATTAACCATAAA            TTCATAAA GATTA TTTATAAA            GCTCTCCTGCTGTAA  50 62
      BB0137  135595 ..  135613 -  -3.2   -3.9751   AAAGAAATAATAGAA             TTTATTGA GCA CCAACAAA             ATACAATAGCATATA  53 286
      BB0135  132459 ..  132469 -  -2.6  -4.63993   AATTTCAAAAAATAA                 TTAA CAT TTAA                 GATTAAAAAGGGGTG  57 28
      BB0133 NONE
      BB0132 NONE
        recA NONE
      BB0130 NONE
      BB0129 NONE
      BB0128 NONE
      BB0127 NONE
      BB0126 NONE
      BB0125 NONE
      BB0124  120683 ..  120703 -  -3.4  -3.40066   AATAAAACAATCCAA            TTAATAAG TCCAC CTCATTAA            AAATAAACGTAATTC  47 126
      BB0123 NONE
         tsf NONE
      BB0121 NONE
      BB0120 NONE
        cdsA NONE
      BB0118  115116 ..  115135 -  -6.4  -3.06671   ATATTTATTCTAATA            GCAGGAAC ATAT ACTCCTGC             ATGTGCAATCCTTGT  60 395
      BB0116  112867 ..  112883 -  -3.1  -3.76582   TTCAACAATAAAAAT              TTTTATA ATA TACAAAA              TGTAACTGAAAAATA  50 51
      BB0115 NONE
      BB0114 NONE
      BB0113 NONE
      BB0112 NONE
      BB0111  109245 ..  109269 -  -2.4  -4.78157   ATTAAAAATAAGAAA         TTCA-TTATTT TATA AAATAAATGAA          AACATCAACCATTAC  60 431
      BB0109 NONE
      BB0108  105855 ..  105865 -  -2.6  -2.68279   CATGCATTAAATCCA                 TAAT AAA ATTA                 TATAAATAAAAATAT  39 44
        nusB NONE
      BB0106 NONE
      BB0105  103008 ..  103020 -  -3.5  -3.19449   TAAATATTTGATTAA                TTTAA AAT TTAAA                CTTCACTTAAAATTA  46 21
      BB0104  101488 ..  101510 -  -8.5  -5.80951   ATGTAAAACAAAAAA           GGGCTAAGA TCAAC TCTTAACCC           AAAACTAAAATTTAC 100 40
      BB0103  100536 ..  100548 -  -4.9  -2.97543   AAAAACTGCAAATGA                TGTAA ATT TTACA                AAAACTAGTTATGTT  52 223
      BB0100   97857 ..   97872 -  -2.6  -3.29211   TAACTTCAAATTCAA              GATAAT TCAA ACTATC               ATTCCCTTAAAGCGA  42 16
      BB0099 NONE
      BB0098 NONE
      BB0097   94091 ..   94101 -    -4  -4.95484   TATTAGCAAACAAAA                 CTTT AAA AAAG                 CATAAAATAAATTTT  67 143
      BB0096   93428 ..   93438 -  -5.4   -4.7033   GAATCTAACACAAAA                 GTCT CCT AGAC                 CACTTTTATAACTTC  71 20
      BB0095 NONE
      BB0094 NONE
      BB0093 NONE
      BB0092 NONE
      BB0091 NONE
      BB0090   86866 ..   86902 -  -6.1  -3.86244   TCATAATAATAAATA    TATTAAATTAACTCATA AAT TACGAGAAAATTTAATA    TTAAAAGAAATAATA  66 49
      BB0089 NONE
      BB0088   83973 ..   83989 -  -4.5  -2.76509   TTTTAAATAAGTAAT              GATAAAA ATA TTCTATC              GCATTTCTAAGGGCT  49 77
      BB0087   82945 ..   82961 - -10.9   -3.4557   TTGAAAAATGAAAAC              CCCCAAA ATA TTTGGGG              TCTTAATACTAAAAT  93 34
      BB0083 NONE
      BB0082   77691 ..   77708 -  -3.5  -5.18409   TAAAAGAAAAAGAAA             TCTTAAG ATAG CTTAAAA              CTCTATTTAATCATC  68 28
      BB0067 NONE
      BB0066 NONE
      BB0065 NONE
      BB0064 NONE
      BB0063   57923 ..   57937 -  -4.2  -4.27117   CCCTGAGAACAGAAA               CAGCCA CAA TTGCTG               CATCTATTATTACAG  61 117
      BB0061   56798 ..   56809 -  -4.4  -3.25729   TACAAGTATGATTAA                TTGC TATA GCAA                 TTAAATTATTTTATT  51 48
      BB0060 NONE
      BB0059   55509 ..   55523 -  -2.1  -3.02984   TTAAAATTCATAAAC               CTTCC TTCTC GGAAA               TCTTTATCACCTTAA  40 3
      BB0058 NONE
      BB0057 NONE
      BB0056 NONE
      BB0055 NONE
      BB0054   50064 ..   50086 -  -5.6  -5.08824   CCTTTATGTAAAAAA           CTCTGAGTAA ATA CTACTCATAG           TATACACAACAGTAA  75 51
      BB0052   48386 ..   48396 -  -2.6  -5.41941   TAAAGCAAATAAAAA                 TAAA ATC TTTA                 TGGATCATTCATCCT  71 232
      BB0049   46774 ..   46797 -  -2.5  -3.27029   TTTTATTAAGCAATA          TGGTTTG GAAATACTAG CAAACCA           CCAAATTGCTCTCAA  42 149
      BB0048   46475 ..   46489 -  -5.8  -2.97636   CTAAAAATAACATTA               CAATAA ATC TTATTG               ACATAAATTGATTTT  55 137
      BB0047   45976 ..   45993 -  -4.3  -5.36441   CCTTCATAGAAAAAA             TTTTAAA CTAA TTTAAAA              AATAAAAATAATAAA  76 43
      BB0045 NONE
      BB0044 NONE
      BB0043 NONE
      BB0042   40671 ..   40696 -    -7  -4.87665   TGCCACCTATAAAAA         GAATTAATGC TTATGC GCATCAATTC          TTTTTATAATAAATT  85 90
      BB0039 NONE
      BB0038 NONE
      BB0037   35857 ..   35867 -  -2.6  -3.85698   TCCTTGCTTTATAAA                 TTAA ATT TTAA                 TAGTTTCAAGCTTTT  49 15
      BB0036 NONE
      BB0035   32137 ..   32155 -  -6.2  -3.98683   AGCATATTAATGAAA             TTTAAAAA AGG TTTTTAAA             GTTATTTAAATTTAA  66 27
      BB0034   31499 ..   31531 -  -8.6  -2.70298   TCTTTTAATTACAAT      TGAGCAATTGCAAT ACAGA ATTGCAATCACCCA      TTTTTGTAATAAATA  69 44
      BB0031   28501 ..   28513 -  -2.7  -4.44046   GCCACTTTAAATAAA                TCCTA CTC TAGAA                AATGGAAGATATATT  55 4
      BB0030 NONE
      BB0029   27036 ..   27062 -  -3.1   -4.4572   AACAGGCCAAAGAAA         TAATGCCTATC ATTAA AACAAGCATTA         GGGGCTCTTCTGAAG  60 397
      BB0026 NONE
      BB0025   23728 ..   23738 -  -6.8  -3.47573   TTATTCATAGCAGAA                 CACG GCT CGTG                 GAACAGATCTTCTCC  65 252
      BB0023   22121 ..   22136 -  -3.4  -3.23975   ATTCCTTAAAAACTA              TTTTAT AACT ATAAAA               AACTAATAATTAATT  46 35
      BB0022 NONE
      BB0021   20350 ..   20364 -  -2.9  -4.50943   TAACAATTGACAAAA               TTCTT TTACC AAGAA               GTTTTGCATTCTGCA  55 106
      BB0020 NONE
      BB0019 NONE
      BB0018   16647 ..   16661 -  -2.9  -5.49569   CAGGAACAGAAAAAA               CTATA GTATT TATAG               TAGTTCCAATAATGC  73 171
      BB0016 NONE
      BB0015   14449 ..   14461 -  -3.5   -3.3761   TCCGTTTAACAAAAT                TATTA GAA TAATA                TTTAGAAGCAAAAAT  49 289
      BB0007 NONE
      BB0006 NONE
      BB0005    5167 ..    5178 -  -2.2  -5.61689   AAAATTAATAAAAAA                GGCA AATC TACC                 TAATAATTAATATTG  69 98
      BB0003 NONE
      BB0002     599 ..     616 -  -3.5  -3.70773   TTTCATACCTAATAA             CTATAGT ATTT ACTATAA              ATTATCGACTTCTTT  53 177
       BBD01     856 ..     868 +  -3.5  -3.21276   TTAATACTATTTTTT                TTATA TAC TATAA                TATTATGAAAAAAAA  46 76
       BBD02 NONE
       BBD03 NONE
       BBD04    1796 ..    1820 + -10.9  -3.93236   TATTAAAAAGAGAAA          CATCTTTAGTA TAT TACTAAAGGTG          TTTCTCCCCTTAATC 100 53
       BBD05    2853 ..    2893 +  -9.9  -4.15657   GTATAAATGCGATAA  GGGCTTTAAGTAACTTA TCTTCCT TAAGCCACTTAAAGCCC  TTTATCTGGTTATCA  93 334
       BBD06    4037 ..    4071 +  -8.9  -3.43674   CTAAAAGAAGTATAT     TTAAAGGTAATTAAT TTTAC ATTAATTCCCTTTAA     TAATTTTATTTTTAA  77 455
       BBD08    4964 ..    4977 +  -2.5  -4.94992   ATCAACAAAAACTAC               TTTTA TAAC TAAAA                TTTTTATAAATTTCA  62 184
       BBD09    6079 ..    6090 +  -4.4  -3.56273   CCTTAATATTTTTTT                CAGT AATC ACTG                 TTGTGTAATCATAAG  55 363
       BBD11 NONE
       BBD13 NONE
       BBD14    9663 ..    9677 +  -4.4  -4.05004   GATACTCTGGAAGAA               TAAAAA TGA TTTTTA               TTATTATTCTCATCC  59 307
       BBD17   11085 ..   11098 +  -6.7  -3.94402   TTCAATTTTATTGAT               GGCTT GTAA AAGCC                TTATTTGGCCGTTAT  70 424
       BBD19   12205 ..   12219 +  -5.8  -3.74077   ACCAACCAAAAGAAA               TACTTT TTA AAAGTA               TTTAGATGTGTAGGA  61 60
       BBD21 NONE
       BBD22   14385 ..   14420 + -10.8  -2.77283   AAAATAATAAAGAAT    TATCTACCTATGATTTC TGT GAAATT-TAGGTAGATA    TGAATTTGTTAGTAA  82 69
       BBD25   16379 ..   16392 +  -2.5  -3.06798   GCTTTGAATTAAAAA               TAATA AGTA TATTA                TCTATATAATCTTTA   0 34
       BBD24   15875 ..   15910 - -11.5  -2.71144   CATTTGGCTTAATTA    CAATCAATACAATAA GTTAAA TCATTGTATTGATTG     TAATTAAAGCTATTG  86 6
       BBD18   10553 ..   10571 -  -8.2  -2.80189   TAAAGAAATAAAAGC             TAAGACAG GAG CTGCCTTA             AGTAAGGCTAGATCA  69 440
       BBD16   10115 ..   10140 -  -4.3  -4.68705   AGAATTCGAACAAAA         TTATATATTCTT ATA AAGAA-ATATAA         ACGAATAAGAAATGC  66 310
       BBD15    9218 ..    9241 -  -2.6  -5.03747   AAATTTGGGAAAAAA          GATTTAAAAA AACG TTTTTAAATA           AAAATTTAAAAAAAC  65 377
       BBD12    7450 ..    7460 -    -4  -4.06419   TCTTCTTAGAAAGAA                 CAAA TTT TTTG                 ATTAAAAATTTAAAC  56 186
       BBD10    5658 ..    5670 -  -6.3  -3.61517   ATTTCCTTTGAAGAA                TTCCA TAA TGGAA                TAAGGGAAGGGCTAT  64 231
       BBD07    4116 ..    4126 -  -5.4  -4.88326   AAACAAAAATTAAAA                 TTGC ATA GCAA                 ATTCTTTATGTAAAA  73 156
       BBE04    4879 ..    4893 +  -4.4  -3.09028   TAGAGAAGCTTTTCG               TATAAA TTT TTTATA               ATTTTCAGGATTATA  50 45
       BBE05    5591 ..    5611 +  -2.7  -4.03234   GGGTTTAAATGACTA            TTTAAAAAA GCA TTTGTTAAA            TTTCTCTACAAGGAA  51 87
       BBE06    6039 ..    6058 +  -6.6  -3.44527   ACTCTTCTTACATAA            TTTCAATT TATT AATTGAAA             TTATGYTCATACATA  64 158
       BBE09    8006 ..    8042 + -12.8   -5.1166   CAAAATATAATAAAA    CTATTAATTTTAATTT TTCAT AAATTAAAATTAATAG    TTTTTGGTTTTAATA 100 270
       BBE13    9140 ..    9154 +  -2.2  -2.80935   TAATCAAAAAAAAGA               TAAATA TAT TGTTTA               TATAATGGATGCAAT  39 207
       BBE14    9492 ..    9512 + -11.3  -2.74192   AGCCCAGATATCATT            TGCTTTTCA CAC TGAAAAGCA            TCCTCTTGAACACTA  83 139
       BBE23   16290 ..   16300 +  -2.6    -5.055   AATAAATATAATAAG                 TTTT TTA AAAA                 TTTTTTGGAGATTGG  62 157
       BBE26   18702 ..   18719 +  -2.7  -4.26792   TTTGCTTTATAGTGT             GCAATGT AATT AAATTGC              TTTTAAGCTTTATAT  53 13
       BBE27   19554 ..   19573 +  -3.7  -4.17701   TTTAATGAAAAATAG            CTTTTTA TAATAT TAAAAAG             TTTATACTTTCTAAC  56 381
       BBE30   21836 ..   21881 + -15.9  -3.05521   TTTATTAAATTTCCW GYGAACTACTATTTCTATAATC TTT GATT-TAGAAATAGTAGTTCAC TATTAAACCTATCCT 100 157
       BBE31   21889 ..   21912 - -12.6  -3.79251   TAGTTCACTATTAAA          CCTATCCTTT AAAA AAAGGATAGG           TTTTTACATAATATT  95 59
       BBE28   19009 ..   19020 -    -3  -4.11773   AAATATTGTTGAAAA                TCTA AGAT TAGA                 AGTTAATAAAAAAGG  51 342
       BBE25   18145 ..   18161 -  -3.1  -5.93809   TGTTTAGAAAAAAAA              TCATTAA ATT TTAATAA              TCATATAAGTAAATT  80 366
       BBE22   14976 ..   14992 -  -8.1  -5.08169   ATATAGTCTAAAAAA              CTATCAT TCC ATGATAG              TTTTAATTATAAATA  91 75
       BBE21 NONE
       BBE20 NONE
       BBE19 NONE
       BBE18   11143 ..   11194 -  -8.4  -3.14587   TGGTATAAAATCACA TAGGGCCTAACCATAAATACTCTTA AAG CAAGAATACTTATC-TTAAGCCCTA TAAATAGACATCGAC  72 329
       BBE17 NONE
       BBE16    9531 ..    9551 -  -8.5  -3.52073   TCTTGAACACTAGAA            TTAAAAACA CAC TGTTTTTAA            AATTTTCAATTTAAA  75 41
       BBE15    9230 ..    9240 -  -2.6  -4.05033   TTTATGCTACAGAAA                 TAAA ATT TTTA                 ACAACAATTATTTTT  51 138
       BBE12 NONE
       BBE11    8001 ..    8047 - -12.9  -3.99228   TAATTCAAAATATAA TAAAACTATTAATTTTAATTT TTCAT AAATTAAAATTAATAGTTTTT GGTTTTAATATTATT 100 290
       BBE10    7705 ..    7730 -    -2    -3.214   GCTATTAGATTAATA         TTTGATAAGT ATTCAA ATTTATCAAA          AGAAAAATTAAAACT  43 169
       BBE08    6429 ..    6446 -  -2.1  -3.35531   TATTAAAAACATATA             CAAAAAT TCAA ATTTTTA              CCACTTTTTTTAAAT  43 134
       BBE07    6039 ..    6058 -  -6.6  -3.48395   ACTCTTCTTACATAA            TTTCAATT TATT AATTGAAA             TTATGYTCATACATA  66 149
       BBE03    4239 ..    4262 -  -8.4  -5.45726   TATATTTTAAAAAAA          TTAAGTTTTT AATT AAAAACTTAA           TTTTTAGATAAATAG 100 182
       BBE02     326 ..     336 -  -2.6  -2.56596   TTTTTTATTAACTTA                 TTTA TGA TAAA                 AAATTTTATTATTTA  39 12
       BBE01     112 ..     130 -  -6.8  -3.98661   TAGATTTATTACAAA             GAAGTCTA TCA TAAACTTC             GTATAATCTTGTTTC   0 49
       BBF01    1529 ..    1556 +  -6.4  -3.75153   TTAATGACTTAAAAA        CCTAATTACAAA AACT TTAGTAATTGGG         TTTAAATTAAAACAC  68 89
       BBF02    2264 ..    2274 +  -3.2  -4.56597   AAAAGAACTTTGTTA                 TTGG ATT CCAG                 TTTTTCCAAAAGAAC  60 213
       BBF04 NONE
       BBF05 NONE
       BBF06    3573 ..    3583 +  -2.6  -4.67234   TACGTCCCGTCCTGC                 TTAA TCA TTAA                 TTTTTAAAATTAAAT  57 218
       BBF09 NONE
       BBF10    5007 ..    5051 + -11.2  -3.71517   CAACAATATCTTCTT ATTTTAAAAAAGCCTAAG-TA CTTA TATCTTAGGCTTTTTTAAAAA TTATCTTGCCTCTTA  95 47
       BBF11    5933 ..    5946 +  -3.9  -6.22691   TATATTATAAAAAAA               TAATC AATG GATTA                TTTTTTTTATTCTTC  87 416
       BBF15 NONE
       BBF16    8682 ..    8701 +  -2.3  -5.06414   TTTTTCGTAAATGTA            TTAAAAT CAGCGC ATTTTAA             TTTTTATTGAAAAGG  61 133
       BBF17    9280 ..    9293 +  -3.9  -3.53444   GAAGCTATGGATAAT               TCAAA AAGA TTTGA                TTTAAAAGCACATAA  51 276
       BBF30   17022 ..   17034 -  -6.3  -2.85779   TAATATATAATATTA                TTCCA ATA TGGAA                TTTGATTTAAAAGCA  58 158
       BBF28 NONE
       BBF27   15524 ..   15541 -  -4.3  -3.15152   CAATGAAAAGTAAAC             TATTTTT TAAA AAAAATA              TTGATTTTTATATGG  51 239
       BBF26 NONE
       BBF25 NONE
       BBF24   13023 ..   13037 -  -5.7  -5.27779   TTTAACAGTAAAAAA               GTACG TTCAG CGTAC               TTTTACTATTTTCTC  81 17
       BBF23   12181 ..   12235 - -19.2  -4.68655   CAAGGGTAAAATAAA TTCAAGTCTTAATTAAAGATTCTTTT TTT AATAAAATCTTTAATCAAGACTTGAA GTCTTTACAATTCAC 100 231
       BBF22 NONE
       BBF21   11263 ..   11279 -  -3.1   -2.7362   GGTAAATATTAGAAG              TATATCA AGA TAATATA              ATTTATTACTTAAAT  43 192
       BBF20   10260 ..   10272 -  -3.5  -3.65827   CAACTGTTATTGAAA                TATAA TAT TTATA                GACATAACTTTATAA  50 451
       BBF14 NONE
       BBF13    6639 ..    6653 -  -5.8  -3.96892   AATTTTCATTATAAA               GAAAAA ATA TTTTTC               AAAGTTTCTTTAATT  62 4
       BBF08    3623 ..    3637 -  -5.8  -2.81133   TAGTTACGCACTATA               TTGTTA CTA TAACAA               AAATTGAATCTTAAA  54 70
       BBF07    3341 ..    3362 -  -3.1  -3.76373   GTTTGAAGAGTTAAA           TAAAGCA CATGAAGC TGCTTTA            AGTAGTAGAGAATCT  50 73
       BBF03    1892 ..    1903 -  -5.8  -3.42663   ATTATTATCGAAATA                GCTC CAAT GAGC                 TTACATCTACTATTA  60 220
       BBG01    1018 ..    1053 +   -10  -2.64472   AAAATAACAAAGAAT    ATTCCACCTATAATTTC TAT GAAATT-TAGGTGGAAA    TAAATTTACAAAGTA  79 34
       BBG02    2094 ..    2130 + -11.3  -3.58396   TTAATTATTAGGAGG    TAATATTAATATGAAAA AAA TTTTCACATTAATATTA    ATTTTTAGTTTAACA  95 191
       BBG06 NONE
       BBG07 NONE
       BBG08    6699 ..    6713 +   -10  -5.00616   TTTTTTTTAAAAAAA               GTCCAG GCA CTGGAC               TTTTTTAGAGAGGAG 100 46
       BBG09    7351 ..    7374 +  -9.6  -4.62302   AGAGTAAAAGAAAAA          GACCATTAGC AAAA GCTAAAGGTC           TTTTTCAAGGTATTG  93 88
       BBG15   13529 ..   13563 +  -3.7   -3.7614   ATTAGGTTTTGTAAC     TTCAATTTCAATAAC TTCTT GTGGTTGAAAGTGAA     TTATTCCTGCTGATT  52 385
       BBG29 NONE
       BBG30   26515 ..   26533 +  -5.4  -2.77895   ACCTTTTCAGAATCA             TTCTTTTT TTA AAAAGGAA             ATTATTGGCGATAAA  54 150
       BBG31 NONE
       BBG32   27930 ..   27942 +  -2.7  -3.93262   CAAAAACTATAAAAT                TTTCG AAT TGAAA                TTTAGATTTGTTAGA  49 15
       BBG33   29294 ..   29307 +  -3.9  -5.01546   TTCTGGTTGTATTAA               TAGAT ATCA ATCTA                TTTTTGTCTAGATTT  71 488
       BBG34   28514 ..   28524 -    -4  -3.19789   AACGTAGAAAAGAAT                 TTAG ATA CTAA                 GATTGATAACGTAGA  49 355
       BBG28 NONE
       BBG27 NONE
       BBG26 NONE
       BBG25 NONE
       BBG24 NONE
       BBG23 NONE
       BBG22   17843 ..   17853 -    -4  -5.10077   AAAGACCGCAAAAAA                 CATT CTG AATG                 CATGTAGACTTGTTG  70 202
       BBG21 NONE
       BBG20 NONE
       BBG19 NONE
       BBG18   14332 ..   14344 -    -2  -2.93708   CTTCTGCAAAAATAC                TTCT ACTCA AGAA                CTACCTCCTATTTTT  39 57
       BBG17 NONE
       BBG16   12993 ..   13003 -  -5.4   -3.6288   AAATTAATTCCCAAA                 GAAG TTT CTTC                 TAAATCAATATTTGT  59 179
       BBG14 NONE
       BBG13 NONE
       BBG12   10986 ..   11017 -  -3.9  -3.22774   CATATTCACTATGAA      TTCTGAATTCACGC GATCT GCA-AAATTCAGAA      TTTGGTCATAGTGAT  48 71
       BBG11 NONE
       BBG10    7351 ..    7374 -  -9.6  -5.52079   AGAGTAAAAGAAAAA          GACCATTAGC AAAA GCTAAAGGTC           TTTTTCAAGGTATTG 100 134
       BBG04    2654 ..    2701 - -10.8  -2.84504   ATTGTTCAAATATTA TTAGGGCTTAAAGAAACTCTCT TGCT AAAGAACTTCTTTAAGCCCTTC AATTGTAAATGATTC  82 74
       BBH01 NONE
       BBH02     909 ..     921 +  -3.5  -3.21276   TTAATACTATTTTTT                TTATA TAC TATAA                TATTATGAAAAAAAA  46 76
       BBH03 NONE
       BBH04 NONE
       BBH05    1804 ..    1816 +  -4.9  -3.24735   AATTCTTCTTCCCTA                TCATT CAA AATGA                TTAAATCTTTAGATA  53 149
       BBH12    9948 ..    9958 +  -5.4  -4.62069   ATTATTATTCTGTTG                 CTCA CCT TGAG                 TTTTTCCAATAAAAA  70 381
       BBH16   11443 ..   11474 +  -6.6  -3.35015   CTTGTAAACAAAAAA      GGCCA-GCGAAGCAT CAA ATGCTTCGCCTAACC      TTCTAAGCTGCTTGC  64 278
       BBH17 NONE
       BBH18   13249 ..   13288 +  -7.6  -3.07962   TTTCAATTTTAAGTA  TTATGCATAAATATTAG TAATAAC CTAATA-TTATGCATAA  TATTCCAATCTGAGA  67 54
       BBH19   13804 ..   13814 +  -2.6  -4.10188   TTAAACTTTTTTGTT                 TTAA TCT TTAA                 TTATTTATAAGTCTG  51 117
       BBH23 NONE
       BBH24   15674 ..   15689 +  -6.2  -4.27584   GCCCTGGTAAAAGCT              TTTTGG AATA CCAAAA               TTTTGCATTCCAAAT  72 354
       BBH26 NONE
       BBH27 NONE
       BBH28   18694 ..   18727 +  -6.9  -3.03487   TTAAAAAATATTTTT     TCTTTATAGTTGGCA TTTT TACTAACTATAAAGG      TACTTATTTAGGGTT  62 17
       BBH29   19667 ..   19697 +   -10  -4.71482   TTTATGCTTTTCTCA       TTAAATCTGATCAA CCT TTTATCAGATTTAA       TTTTTAGGGTTTAGT 100 265
       BBH31   21332 ..   21348 +  -3.8   -4.1711   ACACCAGCAAATAAA              TACAAT ATTAA ATTGTA              TTTATTAAAAATCAT  56 250
       BBH32   22208 ..   22227 +  -9.4  -2.94194   GAGATAATTTTAATA            TATACCCT TTAA AGGGTATA             TATATCCACTTTCTG  78 14
       BBH33   23145 ..   23164 +  -9.2  -3.56643   GCTTGTAGATTATGC            CCCGGCAG ATGT CTTCCGGG             TTTAAAAAATCTAAA  83 217
       BBH35   23678 ..   23691 +  -2.5  -4.16146   GAACATTAATTCATT               TTTTT ATCT AAAAA                TTTTAACAATATTTT  51 140
       BBH39   27248 ..   27264 +  -8.1  -3.00816   AGCCAAACTATCAAC              TTCCTTT AAA AAAGGAA              ATTCTTCTTWATATT  70 415
       BBH41   27494 ..   27529 - -11.4  -2.70354   TGCGTTACAAATTCA    TCTCCACCTA-AATTTC ATA GAAATTATAGGTGGAGT    ATTCTTTGTTATTTT  83 121
       BBH40   26870 ..   26883 -  -3.9   -2.9665   TTAAACTTTATAAAG               GATTT ATCA AAATC                AATTTTTAGCTTTCT  46 120
       BBH38   26392 ..   26426 -  -7.5  -3.07299   TATATTACAAATAAT     TATTCTTAATTAATA CTAAT TATTAATTAAGATTA     TATATCATTTTGTTT  67 94
       BBH37   25369 ..   25391 - -13.6  -3.44124   ATTACTAATATAAGA           GAGTCTTCTT TTA AAGAAGACTC           TAATTTTAAATATTA 100 67
       BBH36   24034 ..   24044 -    -4  -3.42354   CATCTTAACCTATAA                 TTTC ATA GAAA                 TGGATGGGCGATAAA  49 9
       BBH34   22968 ..   22979 -    -3   -2.9045   AAAAAGGCAGTAAAG                GATT GAAA AATC                 TAATCAAGAAAGTTA  40 235
       BBH25   15513 ..   15537 -  -4.4   -5.4756   AATGCTAATAAAAAA          CATTGTCCTT TAAAT AAGAACAATA          AAACTCCCATTAGCT  78 53
       BBH22   14383 ..   14402 -  -4.4  -3.43619   AGTAAATTTAATTAA            CTAAAGAA GTGA TTCTTTAA             CACTCTCCCTAATTT  53 386
       BBH15 NONE
       BBH14   10753 ..   10800 -  -3.1  -3.90761   TAATTTATATAATAA TAAATTGAAATTATTAGAT AAAAAGCTAA AGCTCATAATTTCAATTTA TCTTGATGATTAAAA  52 43
       BBH13    9494 ..    9507 -  -9.5  -4.72846   TTAGATATGGAAAAA               GCCCC CAAA GGGGC                ATCTTTATCTGCGAT 100 366
       BBH11    8230 ..    8250 -  -8.5  -5.46698   CTCAAAATTAAAAAA            TAAATCAAA GTC TTTGATTTA            CAATTTTTTATTAAG 100 476
       BBH10    7774 ..    7823 - -19.9  -2.77962   CTTGATACTCGAAAT GTACTCTAAGATTAGTTTTTTTA AAAT TAAAAAAACTAATCTTAGAGTAA GTCGGCCAAAACTTG 100 202
       BBH09    3890 ..    3901 -  -4.4  -3.12684   AAATCTATTTAAAAT                GCTT AATT AAGC                 TTATTTGTTTTCAAA  51 16
       BBH08    3560 ..    3596 -  -9.9  -3.34522   ACATTTTGCAATTAA    CATATAATTTATAAAAA CTC TTTTTATAAATTACATA    TTAATTGCTAAATCA  87 19
       BBH06    1999 ..    2011 -  -3.4  -3.75535   TTAGAGAGATTGAAA                CCTT AGTAA AAGG                TAATTTTGATTAATG  50 274
       BBI01     620 ..     630 +  -2.6  -3.39556   TTAATTGTAAATACA                 TTAT AAA ATAA                 TCTTATTCAAAACTT  44 37
       BBI02    1533 ..    1584 +   -23  -3.34043   ACTAAAACTTTACAA TATAACTAAAATTGCTATAAGAGT ATTT ACTTTTATAGCAATTTTAGTTATA TTGTAAAGTGATCAA 100 454
       BBI06    3333 ..    3361 + -13.5  -4.90917   AAAAATAGTAGAAAA        CTTAATTAAGTTA ATG TAACTTAATTAAG        TTTTTAATTAGATTT 100 7
       BBI08 NONE
       BBI09    3895 ..    3905 +  -5.4  -2.62192   TAAAAGATTGATTTG                 GCTT TTA AAGC                 ATTAATTGGGTCGGG  53 38
       BBI10    4327 ..    4340 +  -2.5   -5.5604   TTAATTTTAAATGCT               TTTTA TATC TAAAA                TTTTTTCTTAATTGA  70 37
       BBI12    5531 ..    5547 +  -4.5   -3.6284   GAATTTGAAAAAATA              GTAAAAT TTT GTTTTAC              TTTACAATAGTAATT  54 210
       BBI13    6082 ..    6104 +  -2.8  -3.07856   AATTATACTTGTTAA           CAATAAAATA CAT TATTATGTTG           TATGATTTCTAATAT  41 400
       BBI14 NONE
       BBI15    7080 ..    7122 + -18.4  -4.02108   AAGCTACAATAAATT TATTTAATTTAATTAAATAC TAT GTATTTAATTAAATTAAATA TTTGCTTATAATAAA 100 272
       BBI16    8621 ..    8634 +  -2.5  -3.28592   ATCTATTTGGGTAGG               TATTA CTAT TAATA                TGGTTTTTGGCTTAG  42 108
       BBI19 NONE
       BBI20 NONE
       BBI21   13226 ..   13241 + -10.4  -3.63515   TGACAAACTTAATAA              GTCCGG CATG CCGGAC               TTATTGGAAATAAGG  91 45
       BBI22   13963 ..   13981 +  -3.8  -3.58884   TGAAAATTTAAAAGA             TCATTTGC TAA GCAGAGGA             ATTTTATTTGGTTAA  51 151
       BBI23   14236 ..   14246 +  -2.6  -4.24623   AGAAGGAACAGGGCA                 TTTA AAG TAAA                 TTTATATATATTTAA  53 168
       BBI24   14763 ..   14793 +   -10  -2.64107   AAATAGAAGAATCTA       ATTTAACTAAACAA TTT TTGTTTAGTTAAAA       TGATATAGGGCTTTG  79 347
       BBI25 NONE
       BBI26   16654 ..   16687 + -12.1  -4.32678   ATATTAAACAGTATA     TCTTTTATCATTTAT CTCT ATGAATGATAAAAGA      TTCTTTATTTAAAGA 100 149
       BBI30   19519 ..   19535 +  -5.3  -2.88134   TTTATAAAGTCTTTG              TTTATAT TTT ATATAAA              ATTTCCATTAATTAA  54 34
       BBI33   20715 ..   20741 + -15.4  -4.27117   TATTTAACAACTTTA         GACCTATCTTTT AGG AAAAGATAGGTC         TTTATATTATGACAA 100 148
       BBI35   22223 ..   22233 +    -4   -5.2894   TAGTTGCGTTTAAAG                 CTTT TAC AAAG                 TTTTGTTTTATCTTT  74 155
       BBI37   23287 ..   23297 +    -4   -5.2894   TAGTTGCGTTTAAAG                 CTTT TAC AAAG                 TTTTGTTTTATCTTT  74 155
       BBI40   26085 ..   26121 +  -9.8  -4.44151   TGCGTTACAAATTCA   T-CTCCACCTA-AATTTC ATA GAAATTATAGGTGGAGTA   TTCTTTGTTATTTTT 100 305
       BBI42   26950 ..   26963 +  -3.9  -2.78925   ACCAAAAAGTAAGCA               TAGTA AAAA TACTA                TAAGTTTATTGTAGT  46 61
       BBI43   26767 ..   26781 -  -2.8  -2.91912   GTATTCATGTATAGA               GGAG TTATATT CTCC               AGATATTAAGTATTC  41 125
       BBI41   25754 ..   25770 -  -6.7  -2.78977   TTGCAAAAAAGATAC              TAAAAGA ATA TCTTTTA              TTTTAGGGGGGTTCA  61 49
       BBI39   24049 ..   24088 -   -17  -2.65354   TTTAGTTCAAATTTA  TAATATTACAATTTGATA ATAA TATCAAATTGTAATATTA   AACTTATTTGATATT 100 160
       BBI38   22985 ..   23024 -   -17  -2.65354   TTTAGTTCAAATTTA  TAATATTACAATTTGATA TTAT TATCAAATTGTAATATTA   AACTTATTTGATATT 100 160
       BBI36   21627 ..   21667 - -20.3  -4.20834   GTTAAAATAATTAAA  TAACCAGTATTTTATTAAT AAG ATTAATAAAATACTGGTTA  TATCAAAACTAAAAG 100 453
       BBI34   20711 ..   20745 - -10.2  -2.81584   ATAGTATTTAACAAC     TTTAGACCTATCTTTT AGG AAAAGATAGGTCTTTA     TATTATGACAATTTC  80 51
       BBI32   20274 ..   20286 -  -6.3  -3.29471   TTTTGATGATATCAA                TAGAG ATC CTCTA                TTAGAGATAAGGCAA  60 9
       BBI31   19245 ..   19255 -    -4  -3.44751   AGAGAACATACAACA                 CAAT AAG ATTG                 ACAGAATAATAAGAT  49 385
       BBI29   18493 ..   18511 -  -6.1   -3.7108   ACTTTTATATTTAAA             GGTTTAA TTTAC TTAAACC             CCCATATTAATTCGG  65 32
       BBI28 NONE
       BBI27   16654 ..   16687 -  -9.9  -2.98881   ATATTAAACAGTATA     TCTTTTATCATTTAT CTCT ATGAATGATAAAAGA      TTCTTTATTTAAAGA  82 431
       BBI18   10507 ..   10517 -  -2.6  -5.63517   CTCTTAAACAAAAAA                 TTTT TGT AAAA                 GCTCAGGGCTTATAT  73 3
       BBI17    8398 ..    8428 -  -2.7  -5.79588   GGAAAAGCAAAAAAA       CTTTTATTAGATT ATAAA AATCTAAAAACAG       ATATTAATAAGCTTA  78 418
       BBI11    4341 ..    4380 -  -8.2   -4.2349   TTTTTATATCTAAAA  TTTTTTCTTAATTGAG TTAAAGTG CACAATTAAGAAAAAA   TAAAAATAAATCTTT  80 268
       BBI07    3333 ..    3361 - -13.5  -4.62069   AAAAATAGTAGAAAA        CTTAATTAAGTTA ATG TAACTTAATTAAG        TTTTTAATTAGATTT 100 7
       BBI05 NONE
       BBI04 NONE
       BBI03    1533 ..    1584 - -20.8  -3.42768   ACTAAAACTTTACAA TATAACTAAAATTGCTATAAGAGT ATTT ACTTTTATAGCAATTTTAGTTATA TTGTAAAGTGATCAA 100 288
       BBK01    1368 ..    1381 +  -3.9  -5.48028   AAAGACTGGCCACAA               TGAAA TTAT TTTCA                TTTTCTTTTTCTTTA  76 312
       BBK06    5335 ..    5364 +    -5  -4.47397   CTGCATTCTCTATTT       TATTGGCTGCCT CACTCA AAGCTGCCAATA        TTTTAGTATATTTGT  68 124
       BBK09    6732 ..    6744 +  -4.9   -3.6144   CCTTTGCCAAAGAAA                GAAAA TAT TTTTC                TCCTTTTTTATTTTT  56 107
       BBK11    7061 ..    7077 +  -6.7  -3.74158   TGGATTGCTACGAAT              TAATGTT GTC AACATTA              TCTTTTAGTAGCATT  68 23
       BBK12    8174 ..    8204 +  -2.6  -5.81412   AAATATCAATCCAAA       TAATAAGAAACGGT TGT AACGATTCTTAATA       TTTTTTTTGGATAAC  76 166
       BBK14    9207 ..    9233 +  -8.8  -4.13343   TATAAGTTTGTATTA         TGGCTTTGCAGA TAT TCTGTAAAACCA         TTTTAAGGGCTTTAT  82 216
       BBK15   10034 ..   10046 +  -4.9   -3.8901   CCTTTTTATAAAAAT                CAATT AAA AATTG                TTTGATACTTTACCA  60 60
       BBK17   12071 ..   12085 +  -4.4  -4.47551   TGTGTGTCTGGCAGT               TTTTTA TTT TAAAAA               TTTTATGCATTAAAT  64 149
       BBK19 NONE
       BBK20   13772 ..   13789 +  -4.3  -4.26857   AATAAATTGGTTTTC             TATAATA GAAA TATTATA              TCTTTTGTTTTTAAT  64 493
       BBK24   17333 ..   17353 +  -8.5  -5.46698   CTTGCTAAAAAATTG            TAAATCAAA GTC TTTGATTTA            TTTTTTAATTTTGGG 100 472
       BBK26   18820 ..   18832 +  -4.9  -5.71983   TATACAGATCTTCTA                TATCT TTT AGATA                TTTTTTTATGATTAA  84 380
       BBK28   19718 ..   19732 +  -2.8   -2.5639   ACATCTGGAAACTCA               ATTCCA TAG TGGAAA               AATTTTATAGTAGCT  39 392
       BBK30 NONE
       BBK31   20273 ..   20296 +  -8.4  -4.37991   AATATTAGTTTAGTA          TTATTACAAT TAAA ATTGTAATAA           TTTTGCCTCTTTTTG  82 129
       BBK32   21476 ..   21506 +  -7.7  -3.60627   TTTTTTAATTTAAAA       CAGGCTACATAAT ATGTA AATATGTAGCTTG       TTTAAAGTAAAATAA  72 48
       BBK33 NONE
       BBK34 NONE
       BBK35 NONE
       BBK36   22628 ..   22644 +  -3.8  -4.14945   GCTATTATTTGACTA              TACTTT AGAGA AAAGTA              TTTGATTATTATTAA  56 4
       BBK39   24680 ..   24698 + -10.4  -4.37348   CTGTAGAATGAATAG             TAGCAGTT CTT AACTGCTA             TTCTTTATTGTTATT  95 35
       BBK40   25758 ..   25780 +  -5.7   -5.0538   ATAATTTTTAAAAAA          GCCTAAGATA CAAG TA-CTTAGGC           TTTTTTAAAATAAGA  75 126
       BBK43   27126 ..   27140 +  -5.8  -2.81133   TTTAAGATTCAATTT               TTGTTA TAG TAACAA               TATAGTGCGTAACTA  54 107
       BBK44   27482 ..   27492 +  -6.8   -3.0464   AAGTTTTTCTTGTTT                 CTGC TTA GCAG                 TCTTAAGGCTAACTT  62 154
       BBK51   34350 ..   34370 +  -9.9  -4.46112   TTTATAGTTTAACTG            CTATTACTA GTT TAGTAATAG            TTTCTTTAACTAAAG 100 45
       BBK53   36458 ..   36471 +  -3.9  -2.78925   ACCAAAAAGTAAGCA               TAGTA AAAA TACTA                TAAGTTTATTGTAGT  46 61
       BBK54   35939 ..   35953 -  -2.8  -2.82623   TTTGCCTGATAATCA               GGAACA AGC TGTTCA               AACTTTTTTTGAGAA  41 461
       BBK52   34433 ..   34463 -  -3.4  -3.97043   GGGAAGATACAAGAA       GCCATTTCTATA ATCTTTG TTTAGAAATAGC       AGTTCACTATCAATA  52 157
       BBK50   33011 ..   33021 -  -2.6  -4.52873   TGTTTAGAAAAAGAA                 TATT ATA AATA                 AAGAAGCTAAACCTC  55 85
       BBK49   31677 ..   31699 -    -2  -3.81741   AATGCATAAGCCAAA           CTATAAATCT GAA AGAATTAAAG           TAGTGTTTGTAAAGG  46 153
       BBK48   30593 ..   30607 -  -7.2  -4.64763   TTATTTAAAAAATAA               TGACTT TTT AAGTCA               AACTATAAAGTTAAG  79 137
       BBK47   29269 ..   29285 -  -3.1  -5.03314   TTTATTCTTAAAAAA              TAAATAT ATC ACATTTA              TAAAAATAGAAAAAT  65 217
       BBK45   26873 ..   26884 -  -5.8  -3.72695   ATCTTTGCTACTAAA                GGCA GTAT TGCC                 AGTAGTTGAATTTTC  61 524
       BBK42 NONE
       BBK41   25747 ..   25791 - -11.2  -3.71517   TAAGAGGCAAGATAA TTTTTAAAAAAGCCTAAGATA CAAG TA-CTTAGGCTTTTTTAAAAT AAGAAGATATTGTTG  95 47
       BBK38   23724 ..   23749 -  -9.2  -4.61231   TCACATTTGTAAAAA         TAGCTTGTAT TATTTG ATACAAGCTA          TAAGGCTAAGAGAAA  93 195
       BBK29   19719 ..   19731 -  -6.3  -3.28001   CATCTGGAAACTCAA                TTCCA TAG TGGAA                AAATTTTATAGTAGC  60 9
       BBK27   18584 ..   18594 -  -5.4  -5.20154   ATATAATTCAAAAAA                 CTCT TAG AGAG                 ATGCTTTATGAGAAG  78 235
       BBK23 NONE
       BBK22 NONE
       BBK21   13251 ..   13308 - -33.5  -3.00115   GAAACTAAAATACTA CATTTCAATAAAATAAAGAAGCCCCTA AAAA TAGGGGCTTCTTTATTTTATTGAAATG TAACTTGCTAAAGCC 100 294
       BBK18   11757 ..   11780 -  -6.8  -2.77899   TTTCTGGATTAATGA          GTACTCTTTC AGCC GAAAGAGTAG           CTTCACAATATATAA  61 296
       BBK16   10034 ..   10046 -  -4.9  -3.49419   CCTTTTTATAAAAAT                CAATT AAA AATTG                TTTGATACTTTACCA  56 77
       BBK13    7648 ..    7664 -  -4.5  -2.93853   CTCGCTTAATCAAAT              TGATAAA GAA TTCATCA              GAAAAAATTGATTCG  49 525
       BBK10    6732 ..    6744 -  -4.9  -4.41348   CCTTTGCCAAAGAAA                GAAAA TAT TTTTC                TCCTTTTTTATTTTT  66 85
       BBK08    6031 ..    6048 -  -4.2  -2.74701   ATATTGCCAATATTA             GTTTAC TCATTT GTAAAC              ACCTCCTTGTAGTGT  48 154
       BBK07    5164 ..    5188 -  -5.2  -3.17713   TAAAAACCCCAAAAT         TCCT-TTGAAA AAAA TTTCAAGAGGA          TTGCGGGTGTTTTTT  56 125
       BBK05    4683 ..    4693 -  -2.6  -4.55491   TATTGAATTAGAAAA                 TTTT AAT AAAA                 GTTGAGACACGAATC  57 234
       BBK04    3330 ..    3345 -    -4  -3.34522   ACATTTTCCAAGCAA              CATTCT TTTA AGAACG               GTCTTCCGGCTTATA  49 96
       BBK03    2780 ..    2792 -  -2.7  -3.28001   TATCTGGAAACTCAA                TTCCA TAG TGAAA                AAATTTATAATAACT  42 51
       BBK02    1091 ..    1124 -  -7.7  -3.76887   AAATAACAAAGAATA     TTCCACTTATAATTTC TAT GAAATT-TAGGTGGAA     ATAAATTTACAAAGT  73 111
       BBJ01     722 ..     732 +    -4  -5.09225   ATATGGAATATCAAT                 TTTC AAA GAAA                 TTTTTTGGGTAGCAT  67 80
       BBJ02    1244 ..    1269 + -14.9  -3.21747   TGATATCATGTAAAA         GCCTATCCTTT ATAA AAAGGATAGGC          TTAATAGTGAACTAC 100 58
       BBJ03    2198 ..    2210 +  -3.5  -3.04755   ACTTTCCTAAAATCA                TTTTT GTA AAAAA                TACTTTAATATTTAA  45 478
       BBJ06    3758 ..    3772 +  -5.8  -5.63103   TTTTACACATCCAAA               TACTTT TGA AAAGTA               TTTTTTTGATTGCCG  82 151
       BBJ08    5538 ..    5560 +   -15  -3.44124   AATATATTTAAATTA           GAGCCTTCTT TAA AAGAAGGCTC           TCTTATATTAGTAAT 100 67
       BBJ09    7160 ..    7171 +    -3  -4.08394   TTTAAAATATCGCCA                TCTT GATA AAGA                 TTTTCCAGAAGATGT  51 323
       BBJ10    7680 ..    7701 +  -8.9  -4.58685   TAAGTATTTTTTGTT           TATGCTTAA CATC TTAAGCATA            TTTTTAGCCCGCTTT  89 229
       BBJ14    9292 ..    9310 +  -3.3  -4.84033   TAAACCTTGAACTAT             TTATTTA GTGTA TAAATAA             TTTTGATTTTTCTCT  63 31
       BBJ21   15676 ..   15694 +  -7.6   -3.8709   TGTAAAAGATTTAGT             TTCTTTAA TAT TTAAAGAA             TTTCTAGAGAACTTT  75 41
       BBJ23   17370 ..   17380 +  -2.6  -5.10064   TTTAAGATTTATGAG                 TTAT GAG ATAA                 TTTTTATATGTTAAG  64 66
       BBJ24   18158 ..   18173 +  -4.8   -2.9856   AAAAGAGGGCAATTC              TTTCTA CTAC TAGAAA               ATTATTTAGAATTTA  52 13
       BBJ25 NONE
       BBJ26 NONE
       BBJ27 NONE
       BBJ28 NONE
       BBJ29 NONE
       BBJ30   23262 ..   23276 +  -2.1  -2.83299   AAATGATGTAAATTA               CTCTT GTAAA GAGAG               GTTTAAATATGATGA  39 165
       BBJ31   24143 ..   24169 + -11.1  -3.55505   TTATATAGGTGATAA         GTTAAAGTACA TCTAC TGTACTTTAAC         TATTGTTATAATTTT  95 80
       BBJ33   24857 ..   24891 + -10.4  -2.89331   TGGAGTTTGTTGTAA     TTGATAATTCATTT TTAAATT AAATGAATTATCAA     ATGTTATTTTTAATG  82 88
       BBJ35   27375 ..   27389 +  -5.6  -3.15961   TCTTTTCGTCATCGG               CAGCAC TTT GAGCTG               TTGCATAGTCTTTTA  58 438
       BBJ40   30032 ..   30043 +    -3  -5.58051   ATGGTTGCGTTTAAA                CTTT TAGC AAAG                 TTTTGTTTTTTCTTT  77 135
       BBJ43 NONE
       BBJ44   32394 ..   32408 +  -2.1  -2.83299   AAGTGATGTAAATTA               CTCTT GTAAA GAGAG               GTTTAAATATGATGA  39 165
       BBJ45   33275 ..   33301 +  -6.7  -3.51242   TTATATAGGTGATAA         GTTAAAGCACA TCTAC TGTACTTTAAC         TATTGTTATAGCTTT  66 80
       BBJ49 NONE
       BBJ48   35635 ..   35646 -  -4.4  -3.12699   ACAAAATCAAATAAT                CAAG AAAC CTTG                 CCAATATTATTGTTA  51 13
       BBJ47   34766 ..   34782 -  -3.8  -3.73072   AATTGTTTTATGAAA              CTATAT TTATT ATATAG              AAAGTATATAAAAGA  52 148
       BBJ46   33957 ..   33997 -  -7.1  -2.80016   TTGTAGTATTAATCA  TTTTTTTCATACTTTTCAT ACT ATGAAAAGTATGAAATATT  AAAGAATAAAGAATT  63 400
       BBJ42   30822 ..   30832 -  -2.6  -4.67011   AATTTTAGTTAAAAA                 TAAT AAT ATTA                 CAATTTAATATTGTT  57 135
       BBJ41   29845 ..   29862 -  -5.6  -5.49569   TATGAACACAAAAAA             GAGAAG TTAATT CTTCTC              TTTTTAAAATATAAA  86 68
       BBJ39   28917 ..   28929 -  -6.3  -4.81163   GAAATATGAATAAAA                GCTTA AAA TAAGC                TTGGATAATCTTATT  76 360
       BBJ38   28440 ..   28451 -  -2.2  -3.43445   CAGTAGCAATAAAAT                CAGC GCAA GCTA                 GGCAAAGCTGTTTCA  43 179
       BBJ37   28159 ..   28173 -  -2.9  -4.57837   AGAGTTGGCCAAAAA               CTTAA GGTAT TTAAG               ATATAACTTTTTTAT  57 130
       BBJ36   26611 ..   26625 -  -5.8  -3.49226   AAGCTGATAATAATA               CATATA TCA TATATG               ATTTAAAAAGATAAC  59 395
       BBJ34   25062 ..   25088 -  -3.8  -4.10453   CAAATGTTTCCAAAA         TTATCATTAATG CTG CTTTATTGATAA         GGGTTTTAAAGATAT  56 274
       BBJ32   24143 ..   24169 - -11.1  -3.35934   TTATATAGGTGATAA         GTTAAAGTACA TCTAC TGTACTTTAAC         TATTGTTATAATTTT  93 242
       BBJ22   15556 ..   15589 - -12.1  -2.64322   ATTTCATTTAAATAT     GTTTTATTAAAACCA ATTT TAGTTTTAATAAAAC      CAAGAAAATTATCAC  93 338
       BBJ20 NONE
       BBJ19 NONE
       BBJ18 NONE
       BBJ17   11113 ..   11152 -  -8.8  -2.75963   ATTTTCATTTTAAAC  TCCCTTTTTTATATTCCC CCGG GGGAATATAAAAAAATGT   TACAAATCTAAAATA  73 25
       BBJ16   10403 ..   10415 -  -6.2  -5.25893   ATATATAGCAAAAAA                GCCC GATAT GGGC                AGTTCCGTTTACAAC  80 128
       BBJ15    9581 ..    9607 -  -4.6  -5.14682   GCATAATAAATAAAA         TTTAACTTTATA TCC CATAAAGTTTAA         AAAAATATTAGTAAA  73 458
       BBJ13 NONE
       BBJ12    8170 ..    8191 -  -7.5  -3.52207   TTAAATTAGAATCAA           TACATATTT ATAT AAATATGTA            TGTATAATTAACTTT  72 467
       BBJ11    7322 ..    7348 -  -5.2   -3.7948   AATTAGATGAAAAGA         TAGAAAGAGCAA GAA TTGAACTTTCTA         CAAAAATAACAGACG  61 457
       BBJ07    3758 ..    3772 -  -5.8  -3.74077   TTTTACACATCCAAA               TACTTT TGA AAAGTA               TTTTTTTGATTGCCG  61 417
       BBJ04    2182 ..    2196 -  -3.6  -3.55824   GAGCACTTACAAATA               GACTTT CCT AAAATC               ATTTTTGTAAAAAAT  51 97
       BBA01    1126 ..    1167 +   -14   -3.3334   ATTAAAAATCAATTT GGCAACAGAGAAAGTATT CGCACC AATGCTTTCTCTGTTGGC  TTATCAAATGCACTT 100 78
       BBA03    1933 ..    1975 +  -9.4  -5.66868   CTGAAATTTATAATT AATTTAAAAAGCTAGTGGTT TTA AACTGCTAGCTTTTAAAATA TTTTTTTAGTTAATT 100 52
       BBA08 NONE
       BBA09 NONE
       BBA10 NONE
       BBA11 NONE
       BBA12 NONE
       BBA13 NONE
       BBA14    9196 ..    9211 +    -9  -5.47218   TTCTTTTTCCTGAAA              GTCCCA AAAC TGGGAC               TTTTTTTAAATAAAA 100 63
       BBA15 NONE
       BBA16   11213 ..   11238 + -11.3  -3.90048   AATTTGTTACTTCTG         GAAAAAGTCTC TTAG GAGGCTTTTTC          TCTTTTTAAAAAGAG 100 124
       BBA18   12893 ..   12909 +  -5.1  -3.01712   AGCTAGGGAGAAAAT              GTACAGC TTG GCTTTAC              TATTAAGGAAAAAGG  52 35
       BBA19 NONE
       BBA20 NONE
       BBA21   14912 ..   14965 + -27.3    -4.564   ATAAGGACCTGTTAC CTTAAAGGGTTTATTGGGGATTCTT TTAA AAGAATCCCCAATAAACCCTTTAAC TTTTGATTTGAAGTT 100 118
       BBA22   15223 ..   15237 +  -3.6  -3.65827   GTTTTCTTATTAAGC               TTTTAG ATT CTAAAG               TTTAGATAAAAATTG  52 6
       BBA23   15875 ..   15907 + -10.8   -4.9445   TTTAAATTATAAGCC     CAA-ACCCAACCAGA TGGA TTTGGTTGGGTATTG      TTTTTAATTGATTAT 100 163
       BBA26 NONE
       BBA27   17818 ..   17830 +  -6.3  -5.85011   AATCTTTCATTTTGT                TCGTT AAC AACGA                TTTTTTTGATTTTTG 100 161
       BBA30 NONE
       BBA31   20411 ..   20421 +    -4  -5.68023   TCTATATTTTTGTTC                 TCAA ACT TTGA                 TTTTTTTAATTGTAA  79 423
       BBA32   20965 ..   20977 +  -3.5  -4.28049   TTGTATGTTTTTTAG                TTATT TGA AATAA                TTTTGCACTTTTGAA  56 142
       BBA33   21563 ..   21606 + -16.4   -2.7464   CTAATTCAAAAATAA GTTTTCATAAATAGGGTCAA AATT TTGACCCTATTTGTGAAAAA GTTTAAAAATCAGTT 100 26
       BBA36   24374 ..   24397 + -12.6  -5.75538   ATATGATTTTTTAAA          GACAAGTTCT AGTG AGAACTTGTC           TTTTTCTTTTTTAAA 100 48
       BBA37   25073 ..   25094 +  -8.8  -4.97461   ATTTCAATATTAAAA           GGTAGAGA AACAGC TCTCTACC            TTTTTAATATTTATT 100 59
       BBA38 NONE
       BBA39   27234 ..   27276 +  -2.3  -4.25848   AATTAGCTTAAATTA GCTTAAATTAGCTTAAATTT GTTT GAATTTTTG-TAATTTAAGC TTTTAATGAAAAATT  52 30
       BBA40 NONE
       BBA41 NONE
       BBA42   29301 ..   29312 +  -2.2  -2.75382   TAAGAGCAAAAGGCT                CTCT AATA GGAG                 TAGTTAAATGAAATC  38 3
       BBA43 NONE
       BBA44 NONE
       BBA45 NONE
       BBA46 NONE
       BBA47   32161 ..   32173 +  -2.7  -2.72511   AAAAACAAGTTAAAA                TTGTT AAA AGCAA                ATTTAAAAGGATAAG  39 48
       BBA48 NONE
       BBA49 NONE
       BBA50 NONE
       BBA51   34863 ..   34888 +  -4.9  -3.34013   TTGCAAAACGTTTAA         TATTTTGACTT ATAA AGGTTAAAATA          TTAATTAAAAACATC  55 4
       BBA52   35763 ..   35786 +  -4.8  -5.73563   TCTTGAAGATCAGTT          TATTTAAATT TTTG AATTTGAATA           TTTTTTTGATTTGCT  84 19
       BBA53 NONE
       BBA54   36517 ..   36531 +  -2.9  -3.55203   TAAGAATTTAATCAA               TCAAT TTAAT ATTGA               TTTAAAAGGAGTTTT  45 72
       BBA55 NONE
       BBA56   38204 ..   38216 +  -4.1   -4.5478   TTGTTAATTTGGACT                CAGCT TTT AGTTG                TTCTTTTGTGTTTTT  63 183
       BBA58   40262 ..   40272 +    -4   -5.1101   GTGAGGCAGTAGGTC                 CAAT TCT ATTG                 TTTTTTCGCTAATAG  71 518
       BBA62   42507 ..   42538 +  -7.2  -3.10597   AATTAAATATAAAAA      AGGGGAAAGAGGTT TTTA AACCCCTCTCCCCC       CTTTTGAATGCAAAA  65 123
       BBA67   46348 ..   46365 +  -5.6  -4.64766   GAGTCTAAAAAAAAA             GAGAAG AATTAA CTTCTC              TTTTTAAAATATCAA  71 173
       BBA74   52464 ..   52484 +  -7.7  -3.01848   AAAGCAAAAAGGTTT            GAAGCTAAT TGT ATTAGTTTC            TGCCTTTTTTATTTA  67 74
       BBA76   53486 ..   53501 +  -4.8  -3.36769   ATTGTGGATTTGCGA              TTTTTG CGAC CAAAAA               CTTATTTTTTAGCAT   0 72
       BBA75   52504 ..   52517 -  -5.3  -3.67597   TTTTTTATTTAATAA               GATCA ATAT TGATC                TCCCTATTAAGGCTG  61 1
       BBA73   50205 ..   50237 -  -8.6  -2.55847   AATTCGTACACCAAC     CGCACATACACCACC AATT AGTAGTGTATGTG-G      TCACAACAGGTTTTT  68 10
       BBA72 NONE
       BBA71   49309 ..   49326 -  -5.6  -6.23209   GTAAGCAAAAAAAAA             GAGAAG AATTAA CTTCTC              TTTTTTTAAAAAATA 100 82
       BBA70   48358 ..   48375 -  -8.5  -5.47399   GTAAGCTTAAAAAAA             GAGAAGT TAAT ACTTCTC              TTTTTTAAAATATAA 100 170
       BBA69   47350 ..   47367 -  -5.6  -5.78622   TGAGCCTAAAAAAAA             GAGAAG TTTTAG CTTCTC              TTTTTTAAAATATAA  86 70
       BBA68   45997 ..   46039 - -16.8  -4.39877   GTAATAATCAATAAA TATAAATAAAAAAGAGCAAA TAC TTTGCTCTTTTTTATTTATT CTACTACTGGCCCTA 100 395
       BBA66   44572 ..   44590 -  -4.6  -6.22691   GAACAATAAAAAAAA             GAAGAG TCCAGTG CTCTTC             TTTTGATTAAATAGT  90 83
       BBA65   43583 ..   43598 -    -9  -6.15259   GAATTCAAAAAAAAA              GAGAGC ATGC GCTCTC               TTTGGGTACAAGGTC 100 48
       BBA64 NONE
       BBA63   42387 ..   42397 -  -5.4   -2.6193   CAATGAAGCAACCTA                 TGAC AAA GTCA                 ATGAAAAAGTAATAA  53 79
       BBA61   41101 ..   41126 -    -7  -5.12617   TAATTATTGAAAAAA         GAAGTTCTCT AATGCA AAAGAACTTC          TTTGGAGGTAGTTAA  87 231
       BBA60 NONE
       BBA59   39425 ..   39439 -   -10  -5.19879   TTTTAAATATAAAAA               TCCCCT TTA AGGGGA               TTTAAGGGGGTATCA 100 395
       BBA57   37593 ..   37613 -  -4.1  -3.15027   AGGTGTTATTAAAAG            TTTTGACTT TGA AACTCAAAA            GGGCGTTGTTACTAT  49 509
       BBA35 NONE
       BBA34   21563 ..   21606 - -14.2  -4.47888   CTAATTCAAAAATAA GTTTTCATAAATAGGGTCAA AATT TTGACCCTATTTGTGAAAAA GTTTAAAAATCAGTT 100 39
       BBA29 NONE
       BBA28   17329 ..   17343 -  -5.8  -4.25074   TACTAAAGTTTAAAA               CTTTTA TTT TAAAAG               CGTATCAGTTTAAGT  66 436
       BBA25   16575 ..   16613 -    -4  -3.44321   ATTAAATTGTAAATA   TTAGGACGAGCTAAAAAT TTT ACTTTTAGTCCATTCTAA   TGACAATATTTTTAA  49 44
       BBA24   15879 ..   15902 -  -9.6  -3.70469   AATTATAAGCCCAAA          CCCAACCAGA TGGA TTTGGTTGGG           TATTGTTTTTAATTG  84 60
       BBA17   10893 ..   10907 -  -2.8  -4.68645   GATGGAAAAGTAAAA               GTCTTT TTG AATGAC               ACTGCAGGTTCTAAC  60 416
       BBA07    4550 ..    4577 - -10.8  -3.90889   AAGCACAAACGGAAA        GATTAACTCTTA AGCT TAAGAGCTAATC         TAAGGATGAATTAAA  95 51
       BBA06 NONE
       BBA05    2931 ..    2941 -  -2.6  -4.96276   ACAAAAAAATCAAAA                 TAAA AAC TTTA                 ACGCCTGCTAATCTC  62 23
       BBA04    1935 ..    1973 -  -7.6  -3.48474   GAAATTTATAATTAA   TTTAAAAAGCTAGTGGTT TTA AACTGCTAGCTTTTAAAA   TATTTTTTTAGTTAA  72 33
       BBA02    1082 ..    1104 -    -5  -3.91541   TTATTAAATTAATAA           TAGATAATAA TTT TTATAATCTA           ATTAAAATTAAAAAT  60 40
       BBB01     604 ..     614 +  -3.2   -3.3879   TAAAATATTTTTTAC                 CTCT TTT GGAG                 TCTTTAAAATAAATT  47 305
       BBB05 NONE
       BBB06 NONE
       BBB07    6109 ..    6125 +  -2.3  -3.95873   GAATATTACCATTGA              TTCTATT TTT AAAAGAA              ATTTTTTTGTCAAAA  50 268
       BBB09 NONE
       BBB10 NONE
       BBB11 NONE
       BBB12   10026 ..   10078 + -31.3  -3.33162   ATTTTTTAAGCATAA TTTCAAATTAGTTCCATATGGAACT AAA AGTTCCATATGGAACTAATTTGAAA TTATGCAATGGAGTA 100 15
       BBB13   10791 ..   10808 + -11.3   -4.2687   TTAGAATAATAAGTT             GGCTACC ACAA GGTAGCC              TTTGTCATTTTTGCA 100 164
       BBB15   11943 ..   11957 +  -5.8  -2.94925   TTAATAACGTTAATG               TGAAAT TAT ATTTCA               TATATAATAAAATAT  55 228
       BBB16   13663 ..   13693 + -15.8    -3.827   TATAAACAAAAATAA       GAAATGAATTCTTA AAT TAAGAATTCATTTC       TTTAACTTAATTATT 100 82
       BBB19   17596 ..   17625 +  -7.3  -6.14618   GAAAAATAAAGTCAA       TATAAGTCAAGAA AGAT TTCTTGGCTTTTA        TTTTTTTATTTTCTC 100 86
       BBB21   17921 ..   17941 +  -4.9  -5.96219   TTTATAATTTAGGTT            TTTGAAATT GCA AATTTTAAA            TTTTTTTTATAAATA  88 101
       BBB26   22725 ..   22751 +  -3.2  -4.18197   AATACTTATTATCCA         TAAATTTTTTAG CAG TTGGAAAATTTA         TTTTCAATGAAAAAT  55 157
       BBB28   24777 ..   24793 +  -5.3  -3.54489   AGCGTATTATTCAAA              TTAATTA TTT TAATTAA              TTAATTTGCACTTAA  59 303
       BBB29 NONE
       BBB27   22441 ..   22457 -  -5.3  -5.38348   AAAAAGAGTAAAAAA              TTTTTAA AAA TTAAAAA              CACAAAAGAAAAAAT  82 171
       BBB25 NONE
       BBB24   20814 ..   20824 -  -2.6  -4.58395   TTTATTGTTTAAAAA                 TATT TTC AATA                 ATAATTATTAGGCTT  57 59
       BBB23   19340 ..   19363 -  -4.1  -3.56836   AAATTACTCCTCAAA          TTTTATTTT ATATCA AAAATAAAA           CCAACGCTATTTATT  51 93
       BBB22   17779 ..   17794 -  -4.8  -2.62613   TTTGATTTTAAAGAC              TTTAAG TAGG CTTAAA               CGGTTTTGGCAAATT  50 197
       BBB20   17178 ..   17196 -  -4.6  -4.23999   GGATACCGAAAATAA             TCACAATG GAT CATTGTTA             GCGGGAGCTTATGCA  61 452
       BBB18 NONE
       BBB17   13660 ..   13696 - -14.1  -5.38054   GGCTATAAACAAAAA    TAAGAAATGAATTCTTA AAT TAAGAATTCATTTCTTT    AACTTAATTATTTTA 100 222
       BBB14   10690 ..   10702 -  -4.9  -5.13473   ACTATATTTAAAAAA                TGTTT CAA AAACA                CTTTACAAAAAAATA  74 243
       BBB08    5416 ..    5427 -    -3  -3.82923   AACCCAAGCAAAAGA                TCTT TTCA AAGA                 AGGAATAGATACAGT  51 486
       BBB04    2406 ..    2425 -  -9.4  -5.41143   TATCTCCCAAAAAAA            GAGCTATT TATA AATAGCTC             TCTAATATTGTGTAT 100 76
       BBB03     838 ..     848 -  -2.6  -4.08305   TAAAAAAACAAAAAC                 TATA GCT TATA                 ATTAAAAATTATTGA  51 14
       BBB02     140 ..     154 -  -2.9  -3.35143   ATATGAAACTAAAAG               GATTT GTAAA AAATC               TCAACGATGGAAGGG  47 179
       BBC01 NONE
       BBC02 NONE
       BBC03    2660 ..    2709 + -13.9  -3.63922   TTGGATCGTAAAAAT ATTAGGGCTTTACTAAGTTCTTT TAAA AGAGAATTTAGCAAAGCCCTAAG TCTTTTAACAAAAAT 100 233
       BBC05    3859 ..    3878 +    -5  -4.79053   TTTTAAAACTTAATC            TTTAGGCA AGTC TGCCAAAA             TTTGTTTTAATATTT  70 172
       BBC08    6240 ..    6250 +    -4  -4.11692   AAGTGTGTAGTAATA                 GATA TTT TATC                 TTTTAAGGCTAAATA  56 285
       BBC11    7866 ..    7897 +   -11  -2.71125   ATTTCTAATAATCTT      TATCAGTGTCCC AGTCAATA GGGGCACTGATA       CTATTTGTAAACGCT  83 120
       BBC12    7516 ..    7526 -  -2.6  -3.37755   ACATAGGTTTAAAGA                 TAAT CGA ATTA                 GCATTGACTGTATTG  45 410
       BBC10    5861 ..    5895 - -11.7  -4.03234   GTGCTGCTACATAAA     TCAAACAAGACTAAT TATTT ATTAGTCTTGTTTGT     ACTGTTAGTATACTT 100 411
       BBC07    4405 ..    4429 -  -9.5  -3.02471   GCTTTATTATATACA          TTCTTATTAGC AAT ACTAATAAGAA          TTAGAACAAGACTAA  78 100
       BBC06    3726 ..    3742 - -12.3  -4.72277   AATAATACAAATAAA              TCCCCCT TAA AGGGGGA              AAATATTAATCAATT 100 136
       BBC04    2407 ..    2431 -  -5.9  -4.20007   TAAAAATCAAAAAGA          TTTTCTTAAAA AAC TTTTAAGGAAA          TATGAAGAACTAAAA  70 184
