# Supplementary material for: Rapid, accurate, computational discovery of Rho-independent transcription terminators illuminates their relationship to DNA uptake
Source: Genome Biol. 2007 Feb 21;8(2):R22. doi: 10.1186/gb-2007-8-2-r22 (PMC1852404; doi:10.1186/gb-2007-8-2-r22)
Supplement: Additional data file 4 — Best terminators found downstream of each of the genes of the 343 organisms studied. [file gb-2007-8-2-r22-S4.zip › Borrelia_garinii_PBi.bag]

       BGB01     622 ..     632 +  -2.6  -4.09243   ACCTCTTTTAGAATC                 TTTA AAA TAAA                 TTTTAAGCCAATCTC  53 321
        celC NONE
        celA NONE
       BGB07    6141 ..    6158 +  -2.7    -5.055   CAAAATACCAAAATC             ATAGGTT AATA AACCTAC              TTTTTTAGAACTTAA  65 391
       BGB09    7663 ..    7676 +  -2.5  -3.65522   AAACTTTACTTTTTT               TAATA AGTG TATTA                TTATTAACCTCAATG  45 75
       BGB10 NONE
       BGB11 NONE
       BGB12    9915 ..    9953 + -23.6  -3.59262   AAGTATACTTTCAAA   TTAGTTCCATATGGAACT AAT AGTTCCATATGGAACTAA   TTTGAAAGTATAAAA 100 22
       BGB13   10673 ..   10690 + -11.3   -4.2687   TTAGAATAATAAGTT             GGCTACC ATAA GGTAGCC              TTTGTCATTTTTACA 100 164
      oppAIV   14239 ..   14275 + -14.9  -3.66165   TATAATAAACAAAAA    TAAGAAATGAATTTTTA TTT TAAGAATTCATTTCTTA    TTAATTTAATTATTT 100 118
        ospC   18220 ..   18239 +  -9.4  -5.40873   AAGTCAATATAGAGA            GTCAAGAA AAAT TTCTTGAC             TTTTATTTTTCTATT 100 91
       BGB23   23487 ..   23507 +  -8.5  -2.67439   AAGTATTCCATATAA            CTTTTTATT ATA AATAAAAAG            GTCTTTAATCAAATT  70 293
       BGB25   25389 ..   25405 +  -5.3  -3.54489   AACGTATTATTCAAA              TTAATTA TTT TAATTAA              TTAATTTACACTTAA  59 278
        malX NONE
       BGB24   23067 ..   23083 -  -5.3  -5.38348   AAAAAGAGTAAAAAA              TTTTTAA AAA TTAAAAA              CGCAAAACATAAAAT  82 171
       BGB22 NONE
       BGB21   21444 ..   21454 -  -2.6  -4.58395   TGTATTGTTTAAAAA                 TATT GCC AATA                 ACCATTAACCTTTTC  57 55
       BGB20 NONE
       BGB19   18220 ..   18239 -  -9.4  -3.11609   AAGTCAATATAGAGA            GTCAAGAA AAAT TTCTTGAC             TTTTATTTTTCTATT  78 382
        guaA NONE
        guaB   14239 ..   14275 - -12.7  -5.50774   TATAATAAACAAAAA    TAAGAAATGAATTTTTA TTT TAAGAATTCATTTCTTA    TTAATTTAATTATTT 100 232
       BGB14   10785 ..   10826 -  -7.7  -5.64421   ACGGGAAATAAAAAA GCAATAAAGATTATAAAAA TCAA TTTTTATAATCTTTATTTT  CAATAGATTCGACCA 100 3
       BGB08    5769 ..    5798 -  -2.3  -4.88288   CAAAATAATAGAAAA       TAAATAAACATCC TAAA AAAAGTTTATTTA        TTGTAAAAATTTTTC  59 23
        celB    2406 ..    2429 - -12.6  -4.09685   TTTTATTGCCTAAAA          GAGAGCTATT TATA AATAGCTCTC           TTTTTATCACAAGTT 100 67
       BGB03     847 ..     859 -  -3.5  -3.39564   AAAAAGCAAAAACTA                TAATT TAT AATTA                AAAATTATTGATAAG  47 10
       BGB02     245 ..     257 -  -2.7  -2.95161   AAATGGGAATAAGTA                CTCAA ACA TTGAA                AATATTGAAAAAAAA  41 78
       BGA01    1558 ..    1597 + -28.2  -3.43965   ATTAAAAATTAATTT  GCCTAGGAAGAGCGCATT AGCT AATGCGCTCTTCCTAGGC   TTATCAGTTAAATTT 100 74
       BGA02    2396 ..    2418 +  -8.4   -4.0896   AGCTAGTTTAAAAAA           GCTAGTGGTT AAA ACCCGCTAGC           TTTTCAAACAACTTT  79 78
       BGA06 NONE
       BGA07 NONE
       BGA08 NONE
       BGA09    7423 ..    7466 +   -10  -2.79175   GTACAAGAATAAAAA ATTTTTAGATATTAGATC CTTTATTT GATCTAATATCTAAAAAA GTTTGAATAACAATT  80 18
       BGA10 NONE
       BGA11 NONE
       BGA12 NONE
       BGA13    9639 ..    9649 +  -2.6  -3.97022   TGTTATTTGTTGATC                 TTAT ACT ATAA                 TTATATTTATATTAA  49 15
        ospA NONE
        ospB   11510 ..   11539 + -10.9  -4.07568   TCAATTTGTTACTTC       TAGAAAAAGTCTC CTAA GAGACTTTTTCTC        TTTTAAAAGAAAAAA 100 120
       BGA16 NONE
       BGA17 NONE
       BGA18   14515 ..   14529 +  -8.6  -2.59431   AGTAAATCGGGCTAC               GTACAC TAA GTGTAC               TCAATTGTAAAGGAG  69 17
       BGA19   15190 ..   15241 +   -17  -5.46657   TAAGGACCTGTTACC TTAAAGGGTTTATTGGGGATTCTT TTAA AAGAAAATCCAATAAACCCTTTAA TTTTTTATTCAAATA 100 119
       BGA20   16350 ..   16388 +   -14  -4.17048   TTACATTAAATTAAT   AGGGCCAAACAACCCAAA ATT TTTAGGTTGTTTGGTCCA   TTGTTTTAAACCAGG 100 61
       BGA24 NONE
       BGA25   20609 ..   20619 +  -2.6  -4.39318   ATCTTTTAAAAGTTT                 TTAA AAA TTAA                 TTTTCAATTTAATTG  55 228
       BGA26   21172 ..   21182 +  -2.6  -5.72207   TATTGTAAAAATGTA                 TTAT TTA ATAA                 TTTTTTTAATTTAAA  73 77
       BGA27   22248 ..   22263 +  -3.4  -5.28176   GAGCAATGAAAACTG              TTTTTT CTAA AAAAAA               TTTTTTCTAAATAGA  70 121
       BGA29   24135 ..   24188 + -17.1  -4.21676   ACTAATGTTTATTAT TGGTTTTAAAACTACAAATAGGGCC TTAA GGCCCTATTTGTAGTTTTAAAGAAG TTTTCAATGAATTGT 100 107
       BGA30   25096 ..   25119 +  -2.4  -6.04324   ATTTTTTATTATAAA          GGCAGGTTAT ATTT AGAACTTGTC           TTTTTTGTTTTTTAG  79 61
       BGA31   25831 ..   25852 +  -8.8  -4.97461   GTTTAAATATTAAAA           GGTAGAGA AACGGC TCTCTACC            TTTTTAATATTTATT 100 67
       BGA32   26689 ..   26706 +  -2.1  -4.42806   GTTTGCTTCTTAATA             TTTG-TCT TTT AGAACAAA             TTTATTTAGAGATGG  54 174
       BGA33 NONE
       BGA34   27994 ..   28016 +  -7.9  -4.25848   AATAAAAAAGCATTA           GCTTAAATT TTTGT AATTTAAGC           TTTTAATAAAAAATT  78 91
       BGA35   28183 ..   28196 +  -3.9  -2.72074   AGACAAATTACAAAG               TGTTA ATGC TAACA                GTTATCCTGTGTTTG  44 20
       BGA36   28509 ..   28521 +  -2.7  -2.61579   AAAGCAGAAGAGATG                TTTGC GGA GTAAA                AGTTCTTTTTTGGGT  39 14
       BGA37 NONE
       BGA38 NONE
       BGA39 NONE
       BGA40 NONE
       BGA41   30903 ..   30913 +    -4  -2.92038   TAGGGGGTAGAAATT                 TGTT TAA AACA                 TCTAATGATTTTAGA  45 77
       BGA42 NONE
       BGA43 NONE
       BGA44   32226 ..   32237 +    -3  -3.60971   CAACTCTTCTGAAGG                CTTA AGTT TAAG                 TTTAGAAGTTACGCT  45 280
       BGA45 NONE
       BGA46 NONE
       BGA47 NONE
       BGA48 NONE
       BGA49   35207 ..   35230 +  -6.9  -2.83403   TAATTAATAAAGGGA          TTTTGTCAT CTATTT ATGACAAAA           CTTTAATAAGAGCGC  61 154
       BGA50   35466 ..   35491 +  -6.3  -3.33815   TTGCAAAATGTTTAA         TATTTCAACCT ATAA AGGTTAAAATA          TTAATTAACAAAGCT  61 4
       BGA51   36315 ..   36329 +  -5.8  -2.91994   ACAGGACGAATCTAG               CTAAAA ATT TTTTAG               ATTTGAATATTTTTA  54 47
       BGA52 NONE
       BGA53   36995 ..   37007 +  -2.7  -2.97687   AAATTTTACTGGTAA                TGATG ATT TATCA                ATTAATTTTTTAATT  41 50
       BGA54   37246 ..   37265 +  -2.3  -4.67635   AAACCAAACTTCAAA            TTTTAAA TGTGTC TTTAAAA             TTTTCTGATTTTAAG  56 20
       BGA55 NONE
       BGA56   38326 ..   38338 +  -2.7  -2.75294   GGCATTAAGCTTGAT                TAGCT TAG AGTTA                GTTTAAAAGATTTAA  39 7
       BGA57   38585 ..   38595 +    -4   -4.2461   TAGTAGTTTGTTTAG                 CTTA GCA TAAG                 TTTATTAATAGGGCT  58 63
       BGA62   42960 ..   42985 +  -6.3  -4.87318   TTAAACTTAAAAAAA         GAAAGAGAT CCATAAAA ATCTCTTTC          TTTTTGCATTTTAAA  76 138
       oms28   55049 ..   55077 +  -8.9   -5.4387   GGATAAAGCAAAAAG        GTTTGAGGCTAAT TAT ATTAGCCTCTACC        TTTTTTGCTTTCTAT   0 71
       BGA73   52822 ..   52847 - -11.3  -3.04322   TTTAATCCTTTAATA         CATACACTACC AATT AGTAGTGTATG          TGATCACAACAGGCT  87 13
       BGA72   51848 ..   51865 -  -5.6  -6.41805   TGAGTAAAAAAAAAA             GAGAAG AATTAA CTTCTC              TTTAAAAAAAATATC 100 71
       BGA71   50784 ..   50801 -  -5.6  -5.86965   AGTTAGTAAAAAAAA             GAGAAG AATTAA CTTCTC              TTTAAAAAAATATCA  90 69
       BGA70 NONE
       BGA69   49574 ..   49586 -  -3.5  -3.94607   ATAAAATAAAACTAA                TATTT AAT AAATA                TAATACAAAATAATA  52 311
       BGA68   48778 ..   48801 -  -9.7  -5.81032   GAAGTTTAAAAAAAA          GAAGAGAAG AATTAA CTTCTCTTC           TTAAAAAATATTAAT 100 63
       BGA67   47759 ..   47782 -  -9.7  -5.81032   GAAGTTTAAAAAAAA          GAAGAGAAG AATTAG CTTCTCTTC           TTAAAAAATATCAAG 100 67
       BGA66   46682 ..   46705 -  -9.7  -5.86332   TGAAGTTAAAAAAAA          GAAGAGAAG AATTAA CTTCTCTTC           CCAAAAAATATCAAG 100 67
       BGA65   45061 ..   45077 -  -7.3  -5.95946   TGAACAATAAAAAAA              GAAGAGA TAT CCTCTTC              TTTTTTTTATTAAAT  95 77
       BGA64   44080 ..   44095 -    -9  -5.91981   AAAATCGAAAAAAAA              GAGAGC TTAA GCTCTC               TTTAGGTTTAAAGGC 100 60
       BGA63   42960 ..   42985 -  -7.7  -5.58209   TTAAACTTAAAAAAA         GAAAGAGATCC ATAA AAATCTCTTTC          TTTTTGCATTTTAAA 100 47
       BGA61   41719 ..   41753 -  -6.5  -2.66748   GATTATTTAAATTTA    TACAAAGAGGACTCGC AGTT GAGAG-CCTCTTTGAA     ACGTGTGTGGGAAGT  60 70
       BGA60   40586 ..   40606 -  -2.7  -3.61182   TCAATTAAAAATATA            TTATTTTAA AGC TTAATATAA            TTTTTAGATATATTC  45 29
       BGA59   39910 ..   39924 -  -7.8  -5.63645   TTAAAATATAAAAAA               TCCCCC GTT AGGGGA               ATTTTAGGGGGGTAT 100 399
       BGA58   38200 ..   38217 -  -2.7  -3.50808   TTTAGCAGAAGAAGA             TGAAGTA CTTT TGCTTCA              AAGTAATTTTAATAT  45 408
       BGA28   22264 ..   22309 -  -7.3  -5.75342   TTTTTCTAAAAAAAA TTTTTTCTAAATAGAG-CTA TTAATTT TCGACTCTATTTAGAAAAAA AATCATTTATTCTTC  93 32
       BGA23   17850 ..   17867 -  -9.9  -2.65091   ATTTGAAGTTACAAT             CTGGCTT TTGT AAGCCAG              CCTTGATTTTAAGAT  79 182
        dbpB   16998 ..   17011 -  -2.5  -2.58887   TTTAAATAAAAGCAC               TTAAT AAAT ATTAA                ATTGTAAATATTAGG  39 91
        dbpA   16351 ..   16387 - -17.5   -3.3692   TACATTAAATTAATA    GGGCCAAACAACCCAAA ATT TTTAGGTTGTTTGGTCC    ATTGTTTTAAACCAG 100 67
       BGA05    4929 ..    4958 - -16.7  -4.56642   AAAAATAAATATAAA       GATTAGCTCTCTA AATT TAGAGAGCTAATC        AAAGAATCAATTAAC 100 49
       BGA04    3310 ..    3324 -  -4.4  -3.48772   AATTTTTCCATATAA               TTTAAA ATT TTTAAA               TTATATTATTAGAAG  54 81
       BGA03    2396 ..    2418 -  -6.2  -5.05782   AGCTAGTTTAAAAAA           GCTAGTGGTT AAA ACCCGCTAGC           TTTTCAAACAACTTT  78 41
        femD    5302 ..    5313 +  -4.4  -3.03124   TTTTATCCCTGATTG                GCTT TAAA AAGC                 TATTCAAAGCTAAAA  50 286
      BG0008 NONE
      BG0009 NONE
      BG0010 NONE
      BG0011 NONE
        hisT NONE
      BG0013 NONE
        priA   14704 ..   14714 +  -3.2  -3.42663   AAATCTATAATAACC                 CCAT CTA GTGG                 TATTTAAATACTGAT  47 160
      BG0017   16739 ..   16774 +   -10  -3.60762   CAAAAAAATAACAAA    TCTTTTGGGAAATTCA GAAA TGAATTTCTTGAAAGA     ATTTTTTCCAACATC  86 109
      BG0024   23835 ..   23849 +  -2.8  -3.45134   ACTCAGCTTAATTCT               TCTGGA ATC TCCAAA               TTATGAATTACTTCC  44 53
      BG0027 NONE
      BG0028   27370 ..   27397 + -10.2  -3.12505   ACATCATAATATTTT        TTAATCTTAATT TGAA AATTAAGATTAA         TCTTAGATCTAAAAT  81 90
      BG0032 NONE
        smpB NONE
      cheR-1   40537 ..   40562 + -10.7  -4.84017   TGCTACTTATAAAAA         GAATTAATGAT CATA ATCATTAATTC          TTTTTATAAAAACTT 100 19
        rnhB   45930 ..   45940 +    -4  -4.07868   TGAAATCTAGAATCG                 TCTA ATT TAGA                 TTTCTCTCCATATCC  58 104
      BG0049   47710 ..   47722 +  -4.9  -3.29649   AATAAATGAAAAACT                TTATC TAA GATAA                TTAATCTGGTAAAAT  53 54
      BG0050   48661 ..   48671 +  -3.2  -3.32844   AAATATAAATCGGCA                 GCTT CAA AGGC                 TTCTGCGCTAAGCCC  46 239
         ung   49880 ..   49917 + -15.9  -2.68434   AGTTATGATTTAAAA   TTCTTTTACGTAAAGAG TCAA CTCTTTGCGTAAAAGAG    TGCTATAATATAGCA 100 51
      BG0061   57820 ..   57832 +  -3.5  -4.10357   CTAATTAATGTGTGA                TTTTA TAT TAAAA                GTTTTTTTATTACTT  54 26
      BG0067 NONE
      BG0068 NONE
      BG0069   65561 ..   65575 +  -2.8  -3.57406   ATAGGAATAGTCTCT               GCATAT ATT GTGTGC               TATTTATAGTACAGG  45 2
      BG0070 NONE
      BG0071 NONE
      BG0072 NONE
      BG0073 NONE
      BG0074 NONE
        ftsY NONE
      BG0076 NONE
      BG0077 NONE
      BG0078 NONE
      BG0079   77531 ..   77547 +  -5.1  -3.85362   AAAGAAATCTTAAGA              TAGCGCT TAA AGCCCTA              TTTAATCATTACATT  60 23
        nifS   80637 ..   80666 +  -9.6  -4.21408   AAAAATCATAACAAA       GTTAATCAAAAA TCTTTC TTTTTGATTAAC        TTTAATTTTAGGATT  89 55
      BG0084 NONE
      BG0086   82330 ..   82346 +  -2.3  -3.72051   AAACACAGATTGTTT              TTGCTTA CAA TAAGAAA              TTTCAAATTATTGGA  46 13
      BG0087   82776 ..   82792 +  -7.3  -3.38224   TTGAAAAATAAAAAC              CCCTAAA ATA TTTGGGG              TCTTTAAACTAAAAT  67 30
        asnS NONE
      BG0103  100972 ..  100994 +  -3.5  -4.17089   CTGGCAACAACAGCG           GCATATAAA AGGGG TTTATCTGC           TTTTACAAATTTAAA  57 437
      BG0111  109563 ..  109578 +    -9  -2.50489   AAAAATAATATATCT              GCCCTA CCTG TAGGGC               CATTTCTATGTTTTG  73 94
        yplQ  115829 ..  115847 +  -4.6  -3.14564   CTGAAATAGCAATTT             TGAAGAAA AAA TTTCTCCA             TTCCTAGCAAACTCA  52 514
      BG0136  132459 ..  132473 +  -2.8  -3.64821   ATCTCTTTATTTAAA               GCATAT TCT ATTTGC               TCTTTAATATTTTTA  47 238
       pbp-1  136089 ..  136101 +  -4.9  -3.91858   TCAACATTCTCTCCA                TTGTT CAA AACAA                TTGTATCTTTTTCTC  61 429
        nagA NONE
        nagB  152654 ..  152666 +  -6.3  -3.49076   TCTTTATAAAGTAAA                GCTAA TTG TTAGC                TTCATTGTAAATTTT  63 91
      BG0153  157171 ..  157185 +  -4.4  -3.30159   TGGAATTTAAATACA               TTATTA AAA TAATAA               TTATAAAAAGGTTAA  53 14
      BG0154 NONE
      BG0155  158063 ..  158073 +  -2.6  -3.23975   ATACCTTTATTGTAA                 TATT GCA AATA                 TAATTTTTAAAGAAT  42 26
      BG0156 NONE
      BG0157 NONE
         alr  161119 ..  161129 +    -4  -2.76046   ATCCTTAGAGTAATT                 TTTC TTT GAAA                 TCATATTGCCATTAG  45 335
      BG0160  163039 ..  163054 +  -4.8  -3.69976   TATTTTATACAAAGG              TAGTAA TTCG TTACTA               TTCTTAAAATATTTT  57 418
       tpn50  170309 ..  170319 +  -5.4  -4.66395   AAATAACTAACTTAA                 GATG TAT CATC                 TTTTGCTCTTTTTTT  71 31
        infA  171103 ..  171121 +    -4  -5.09225   CTTTTTAAAAACTTT             TAAGTATT TTA AATATTTA             TTTTTTAGATCAAAT  67 49
      BG0179  182968 ..  182985 +  -3.5   -2.5409   TTAATAAATAAAAAA             CTTTAAA GGAG TTTAGAG              TGGATTCAACATTCT  42 20
        flgK NONE
        flgL NONE
      BG0182 NONE
        csrA  187260 ..  187273 +  -3.9  -3.66489   TACAATTAATTTAAT               TTGAT TAAG ATCAA                TGTTATTTGTAATTA  52 498
      BG0191  191511 ..  191533 +  -3.5  -3.36273   AAAATAACTGGCTTT           TTGTATCTG CTAGC CAAATACAA           TTGCTCTTCAAAAGC  49 478
        prfA NONE
      BG0195 NONE
        spoT NONE
      BG0197  199920 ..  199936 +  -2.3  -4.41494   CAATAACTTCCCCAG              GAGAAAA TAT TTTTATC              TTTTCATTCCCAATA  55 402
      BG0202 NONE
        hflK NONE
        hflC  205674 ..  205712 +  -4.9  -2.57503   TTGTAAAATCAAAAT  CCTAAATTACTGTTATTA TAAA TAA-AATAGCAATTTAGG   CCTTTATTTAAGTTT  50 75
      BG0207  207742 ..  207763 +  -4.5  -3.01712   ATTATAAACTGAAAA           TTTGGATGT ATTT ATGTCCAAA            TCTTCCCCAAAAGGA  50 66
        gtaB NONE
      BG0210  210871 ..  210881 +  -2.6  -3.14468   TGAAATCTAAAGGCA                 TTTA ATC TAAA                 TTAAGTATAATGGGA  42 21
      BG0211 NONE
        lmp1 NONE
        mutL NONE
      BG0214  217411 ..  217431 +  -2.7  -2.62851   ATTTGAATTTTTTTC            TACATAA TAAAAAC TTATGTA            ATTATCCAATGTTTT  40 174
        pstS  219600 ..  219635 +  -3.4  -2.74263   AATTAAATTAAAGGG    GAAATTACTTGACTTA ATAT TAAGTCAAGTAATACA     ATTTAACACTAACAT  43 39
        pstC  220700 ..  220725 +  -4.9  -3.50746   TATATTGTACAACTC         TTTGTTTTATT TCAA AAAAAAACAAA          CTTTATTTTTAAACA  56 141
        pstA NONE
        pstB  222979 ..  222989 +  -2.6  -3.95375   ATATACTTGGCACTT                 TATT GTC AATA                 TCTTTTCTCTTAGCT  51 96
      BG0228  229230 ..  229244 +  -5.8  -4.16943   ATTCTAACTCCTCCC               TTTTCA TCT TGAAAA               TTTTCAAGTATAGAA  68 85
      BG0230 NONE
      BG0231  234517 ..  234538 +  -3.1  -4.56702   TTCACTAAAGTTTAA           TTTACATTA GAAA TAATGTCAA            TTTATTTAATTACCA  60 340
      BG0240  242948 ..  242962 +  -7.2  -3.43756   CAAAGTCTGATGTTC               TTTCCA AAA TGGAAA               ATTTTTAGTAACATC  67 31
        glpF NONE
        glpK NONE
        glpA  248908 ..  248926 + -11.8    -4.564   TTACTATTAAACAAA             GGGATTGT TTA ACAATCCC             TTTTAATTTAAAATT 100 49
      BG0249  251855 ..  251870 +  -4.8  -3.32844   AAAGCTTTTTATATA              TAAAGT TTAG ACTTTA               TTGTAAAATAAAAAG  55 46
        pepF NONE
      BG0251 NONE
        dedA NONE
        leuS NONE
      BG0255  260382 ..  260392 +  -4.6  -3.35934   GAAGGCCCATCTTTT                 GGGG TAG CTCC                 TTCTGGAATATGTAA  53 317
        recJ NONE
      BG0258 NONE
        rpsU  266357 ..  266370 +  -5.3  -5.09173   TCATCATCAATATAA               TTTGG AGAA CCAAA                TTTTTTAACCTCTTC  77 311
      BG0264  274349 ..  274361 +  -3.4  -2.80113   TCTTGTAAACGGATC                TGGT CGATA ACCA                TATCCTGAAGTAATA  45 362
      lepB-3  275893 ..  275903 +    -4  -4.32049   CTTGTAAAAATGTTT                 GAAA GAC TTTC                 TTTTGCTACATTGTC  61 78
        ispB NONE
      BG0318 NONE
      BG0324  327995 ..  328027 + -12.2  -4.62984   ATAATTAAAAATAAT     C-AGAAAGCAAGGCT CTTC GGCCTTGCTTTCTTG      TTTTATATCTAATAA 100 37
      BG0325  328454 ..  328468 +  -7.2  -2.62788   AATAAAAATTTTTAC               TGGAAT ATT ATTCCA               TAAATTGTAATATCT  62 36
      oppA-1 NONE
      oppA-2  337001 ..  337028 +  -9.3  -5.83226   TTAATTAAATAAAAA        TCGTCTATGAA TTTCTT TTCATAGGCGA         TTTTTTTATTGACTT 100 52
      oppA-3  338825 ..  338852 +  -6.4  -3.05596   ACAAATAATGTTTAA        GATTCTAAGTTG AAAT TACCTTAGAATC         TTAAATAAAAAAATA  62 109
      oppB-1 NONE
      oppC-1 NONE
      BG0334 NONE
        oppD NONE
        oppF  343295 ..  343305 +  -5.4  -2.82623   CAATTTTAGAAAATG                 GGAT TAA ATCC                 TCATTGTAAACCACA  53 404
         eno  345112 ..  345126 +  -5.7  -6.23209   CAAAAACAAATCAAA               TCCCT GTAAA AGGGA               TTTTTTTTTGCTTAA 100 17
      BG0348  355671 ..  355685 +    -5  -2.75975   AAATAATGTTTATAG               CAAAGC AAA GTTTTG               AATTTTTTACAAAAT  51 39
         pyk NONE
      BG0350  358243 ..  358260 +  -2.8  -4.86216   CACACTTTCTAGCCA             TTTGAA CACTCC TTCAAA              TTTATTATTTTTTCT  63 322
      BG0353  361276 ..  361292 +  -2.3  -3.63744   AAAATCATAGCCTTG              GAATTAA AAT TAAATTC              TATTTTAGAAAACAA  46 230
      ylxH-2 NONE
         lgt NONE
      BG0362 NONE
        mgsA  372555 ..  372565 +    -4  -3.24597   AAAAATAAACGCTTC                 TTTC CCA GAAA                 TCTTAATTGGAGCTT  49 307
        yscI  374399 ..  374411 +  -2.7  -2.58714   TTTAGCATACAAAGC                TTTCT ACA AGGAA                TAAATTGCTATGGCA  39 10
      BG0366  374697 ..  374719 + -13.6  -4.00124   AATGATCAAAAACAA           TAAAGCCTCT TTA AGAGGCTTTA           TTTCATTATCCAATA 100 23
      BG0373 NONE
       pfs-1 NONE
        metK NONE
      BG0376  386638 ..  386656 +  -2.4  -3.03419   AAGCTGAAAAATAAA             GCCTAAAG TTA TTTTATGC             ATTTGATTTAAAAGT  42 96
      BG0402  412576 ..  412592 +  -3.7  -2.56839   CAAATCTCCTCTATA              CGCTTTT TGA AAAAGCC              TGGGTTGAATATCTT  43 524
      BG0404  415013 ..  415025 +  -4.8  -3.13908   GAAGCACAATAAATA                CAGG CCATA CCTG                TTAAATCCTTGGCTT  52 92
      BG0407 NONE
      BG0408  418994 ..  419017 +  -6.8   -4.4078   AATTGGTGATTAAAA          TTAAGCTTAC TTAA GCAAGCTTAA           TTTTAATTAAAACCA  75 52
      BG0411 NONE
        nucA NONE
      BG0413  424865 ..  424889 +  -4.5  -2.83119   ATGTCTGAAATAGTT          TTAAAAAAAAG TAG TTTTTTTTTAG          TAATTCTAAAAACTT  49 428
      cheR-2 NONE
      BG0417 NONE
      cheB-1 NONE
        traB NONE
         adk NONE
      BG0421  430368 ..  430398 + -18.6  -3.15841   CCAGAAACTTTAGCC       TCATAAAGCTTGCT ATC AGCAAGCTTTATGA       TATTGGTGAAATTGT 100 81
      BG0436  450691 ..  450703 +  -7.7  -2.86288   TGATAAAATTATCTA                CCTCT AAA AGAGG                CTTTAATCCCCTTTC  66 351
      BG0438  451539 ..  451550 +    -3  -4.31587   TCAAATATTTAAAAC                TACT TTAA AGTA                 TTATTATTTTTGCCA  53 57
      BG0439 NONE
      BG0440  453561 ..  453583 +  -3.5  -4.08666   AAATTTTTTACATAT           TTTTCTGCA TCTCT TACAGAAAA           CTTTTTTTTCACTAT  57 502
        dnaA  460344 ..  460355 +    -3  -3.07994   CAAGATATTTCTTTA                TGTT ATAC AACA                 TTAAATACAATTAAA  41 126
        dnaN  461681 ..  461693 +  -6.3  -4.47977   TAAATATTAAAACGA                GCTTT TAT AAAGC                TTATTTTATATTGTT  72 62
      BG0446  462081 ..  462108 +  -5.6  -4.72272   TACCATTGTAGTGTT        CAATTTGCAGCT TAGT AGCGGGAAATTG         TTTTTAATGGAGGAG  71 70
        rpmH NONE
        rnpA NONE
      BG0449 NONE
         jag NONE
      BG0451 NONE
      BG0452  466147 ..  466157 +  -2.6  -4.35189   ATGTTTATTTTTAGT                 TTAA TAA TTAA                 TTATTTATTTAAATT  53 74
         fba  467368 ..  467384 +  -8.7  -5.68489   AATTTTTATTTGTAA              GCTGCTT TTT AAGCGGC              TTTTTTATTATTCTA 100 54
      BG0462  476156 ..  476178 +  -9.4   -4.6372   TATTAAAAGGTCTTT           TAAATTCATT ACT AATGAATTTA           TGTTTTTTTCTTTAT 100 499
      BG0464  477917 ..  477929 +  -4.9  -2.68071   TATTGTTTTGTTTTT                TATCT TGT AGATA                TGAATTTAGGTTGGC  50 69
      BG0465  478603 ..  478619 +  -3.8  -3.74859   ATTTATTTATCGTTA              TCAATA TTTTT TATTGA              GTTTTCTTTTATTGC  52 110
      BG0467 NONE
      BG0468  483740 ..  483785 +  -5.9  -4.25754   TGAAACTCAATTTTA TCG-AATTTTTTATAATCAATT AAG AATGGATTATAAAAAATTACAA TTTGGTTCTTTTTGA  68 413
        dnaX NONE
      BG0475  486913 ..  486925 +  -5.5  -3.65313   AAAATTAAAAACTAT                GGGAG TGC TTCCC                TTTGGAATGTAGTTA  59 1
         ndk  487747 ..  487762 +    -4  -4.41779   TTTTTATACAGAAGG              CTATTC CTAA GAATGG               TGTTTTTATTTTGTT  60 154
      BG0477 NONE
      BG0478 NONE
      BG0479 NONE
      BG0480 NONE
      BG0481 NONE
        lspA  492024 ..  492038 +  -2.2  -3.40444   GATATTTTGTGTCAA               TTTTTA TTG TAAGAA               GTTTGTTTATTGAGT  43 200
      BG0483  492995 ..  493007 +  -3.5  -4.87592   TCTTATTAATGTGAT                TTAAT TTT ATTAA                TTTTCTTATATATAG  63 105
        murA  494810 ..  494849 +  -6.2  -5.66229   AATTGCTTTGACATT  GCATATTAATTTTTAATTT TTA AAATTAAAAATTAA-ATAC  TTTTTTATTATTGAT  87 509
      BG0485  496708 ..  496722 +  -4.3  -4.93296   TGTAGTTTACCATTT               CTACT TTTTT AGTAG               TTTTTATAGTGCTAA  70 453
         tuf  498539 ..  498568 +  -3.8  -3.54543   TGGAATAGTTTAAGA       CTTTAGGGA-TAT ATTTA ATACTCTCTAAAG       TTTAGGAGAATAAAT  51 33
        rpsJ NONE
        rplC NONE
        rplD NONE
      BG0491 NONE
        rplW NONE
        rplB NONE
        rpsS NONE
        rplV NONE
        rpsC NONE
        rplP NONE
        rpmC NONE
        rpsQ NONE
        rplN NONE
        rplX NONE
        rplE  505043 ..  505061 +  -2.4  -2.94633   TTAAAATTTGGAATG             CCGTTTAG TAA TTAAAGGG             ATTTATAAGGTATAT  40 11
        rpsN NONE
        rpsH NONE
        rplF NONE
        rplR NONE
        rpsE NONE
        rpmD NONE
        rplO NONE
        secY  509163 ..  509175 +  -3.5  -3.62518   AAAAAAAATTATGCA                TTTTT GCA AAAAA                TTTAGGAGTGTTTAA  49 8
        rpmJ NONE
        rpsM NONE
        rpsK NONE
        rpoA NONE
        rplQ  511582 ..  511596 +  -2.2   -3.8482   AATAATTACACACTG               TTTTAA AGA TTAAAG               TTTAAATTGCTTTTA  48 43
      BG0516 NONE
      BG0517 NONE
        tlyA  514888 ..  514898 +  -2.6  -3.97331   TCAATGCCAAAACTA                 TTTT CAT AAAA                 TTCTTTAGATAGGTT  51 197
      BG0520 NONE
      BG0521 NONE
      BG0522 NONE
      BG0523 NONE
        pheS NONE
        pheT  528571 ..  528587 +  -5.9  -4.22041   AATATTTAATATTAA              TTTTAGC AAT GCTAAGA              TTTGTATTGAAGTTT  70 40
        trxB  529749 ..  529768 +  -2.2  -5.27476   TACCGCTAGTTGGGA            TTCTTATT AAAA AATCAGAA             TTTTCTTTTATTAGC  67 167
      BG0531  535953 ..  535963 +  -2.6  -5.24129   CTTTTTTTTAAATTT                 TATT GAT AATA                 TTTTTTATGGGGAAA  64 75
      BG0532  536834 ..  536863 + -13.9  -3.56862   TGGATATTTATGATT       TTATACTAGCTTT AGTT AAAGCTAGTATAA        TTTAAAGCACTTTGT 100 17
      BG0533  537756 ..  537779 +  -2.5  -4.35675   ACTTGTAAGGATTTG          TTCCTGGAA TATAAT TTTTAGGAA           TTTTCATACATTTTT  55 438
      BG0535 NONE
      BG0536  540509 ..  540539 +  -4.2  -2.98035   TTTATTTTTATGAAG       TCTTAAATTTTTTT GTT AAATAAATTTGGGA       AATTTTTTGTTTGGT  50 45
        phnP NONE
        exoA NONE
      BG0543 NONE
      BG0544  549936 ..  549952 +  -2.9  -4.41302   CCGATGCTCTACCAC              TTGAGCT AGC AGCCCAG              TTTATTGATTTGCTA  55 395
      BG0551  554447 ..  554474 + -11.4   -4.1523   TAGATAACATTAAAA        GCCCTTTTGTTT TTTT AAACAGGAGGGC         TTATTTATGGTTGGC 100 50
      BG0552 NONE
      BG0553  556050 ..  556064 +  -2.2  -4.34993   TTTAATGACTTTGCT               TTAAAA AAT TTTTAG               TTATTTTCGTGTTTA  52 136
         prs  557355 ..  557365 +    -4  -3.98484   TTCAAAAATTGATTA                 CTAA GGG TTAG                 TTTATGAATTCCCTT  54 15
        xylB  558823 ..  558833 +    -4   -2.6735   TATAAGGACCAGATC                 TTAC CCT GTAA                 ATATCTTTATTATCT  45 112
         lig  566627 ..  566640 +  -5.3  -4.60924   CTTGGAATAAAAGTC               TCTTC GTTT GAAGA                TTTTTGAGAAATTTC  70 510
      BG0564 NONE
      BG0565 NONE
      BG0566  571106 ..  571116 +  -2.6   -2.7386   ATATATTAATGAATT                 TTAA TTT TTAA                 TAGTTCGAATAAGTT  39 15
      ptsH-2 NONE
        ptsI NONE
         crr  573833 ..  573853 +  -8.3   -5.3104   TTAGAAAGTGAAAAA            GAGAGAGTT TTA AACCCTCTC            TTTTATTTTTAATCA 100 30
         gnd  577325 ..  577336 +  -4.4   -3.3879   AGGTTTTATGGTGTG                CAAG GGAT CTTG                 TATTTGAGATGAATT  53 127
      cheW-2 NONE
      BG0576 NONE
      cheA-1  582365 ..  582382 +  -3.5  -3.08314   TATAAGATAAAAAAA             CGAAAAT ACAG ATTTTTG              GTTTTAAAGGTTAAA  45 31
      cheB-2 NONE
      BG0579 NONE
      cheY-2  586157 ..  586185 +  -8.4  -4.05629   AAAAATCATTATTTT        TGTTGAAAACTT TTTCT AAGTTTTCAATA        TTATTTCCGTTTACT  80 420
        lgtD NONE
      BG0584 NONE
      BG0585  589954 ..  589969 +  -6.2   -3.5556   AATTTGTGTGTCTTT              TTAAGC GTAA GCTTAA               TTGGTTTGAAATTTA  63 162
        pyrG  592066 ..  592082 +  -5.3   -4.1899   TAATATTTTTCGGTA              TATTATT TCT AATAATA              TTTTAAATAAAGTCA  65 483
      BG0588  592976 ..  592989 +  -2.5  -4.93696   ATTTATGTCAAAGCT               TTAAT CTTT ATTAA                TTTTTACTATTTGAA  62 126
      BG0589 NONE
       mcp-1  594400 ..  594416 +  -5.3  -4.24606   GTTAAAAATCAAGTT              TTATTTT GAT AAAATAA              TTTTAGGTATGAGTT  66 130
        dnaE NONE
      BG0592 NONE
        recG  600679 ..  600728 +  -6.7  -4.14013   CAAGGCTCTGCTTTA TATCCAGTTTCTATTTCGTATCC TTTT GGGTATGAAATAGAAAATCCATA TTTTAGAGAATTTTC  72 176
      BG0595 NONE
      BG0596 NONE
      BG0597 NONE
        murD  605945 ..  605956 +    -3  -4.30477   AATTGCACTGCGTAA                TTTG GCAT CAAA                 TTTCTATATTCTTTA  57 281
       pfs-2  609905 ..  609937 +    -8   -3.9398   AAAAATTATGCATGA      GAAAAGATCTTTTT ATTTA AAAAATATCTTTTC      TTTATGCACTTGTAA  75 64
         pta  611500 ..  611522 +  -6.4  -4.51196   TTTTTATTTTCGTTT           GGATATTTTT TTA AAAAATCTCC           TTTTATCAATTTAAA  74 510
      BG0605 NONE
      BG0606  615923 ..  615956 + -13.5  -2.62545   GATTTAAACGGATAT     TAGACAAGAAAATTT TGTA GAATTTTCTTGTCTA      CATTTTTAACATATA  91 23
      BG0608  618107 ..  618121 +  -4.4  -2.87472   CCTATTATTAATAGA               TATATT CCT AATATA               TGACTTTTATGTTTT  49 59
       mcp-3  623346 ..  623359 +  -3.9  -3.92369   TTTGAAAAGGTGATA               CTTTA TACT TAAAG                TCTTCTTTTTTAAAT  56 423
        cysS NONE
      BG0613  626930 ..  626949 +  -2.2  -3.66148   TTTTGGAGGATAATT            TTTGATGA GAGA TGATCAAA             TATTTAATTTAATTG  46 21
        glyA NONE
      BG0615  628994 ..  629022 + -14.7  -3.16336   TGTTTTTAAAGATAA        AAAAAGAAGGGCC AAG GGCCCTTCTTTTG        CTTTTAGCTTCCGCT 100 53
        dacA  633938 ..  633948 +  -2.6  -3.22314   AAGAGAGTATTAAGT                 TTTA TGT TAAA                 TCATTTTAATTTCAA  42 39
      BG0619 NONE
         rep  636444 ..  636458 +  -2.2   -3.5002   ATTTTAATATTGATT               TAGTAT ATT ATATTA               TTAATTATAATTAAG  44 58
        pepD  637974 ..  637984 +  -2.6  -4.66163   TTAAAAATTTAATGT                 TTTA ATA TAAA                 TTTTTGAATAAAGGT  57 43
         tig NONE
      clpP-1  640490 ..  640502 +  -3.5  -4.83169   ACGGGAGTAGTTTTA                TTTTT GGT AAAAA                TTTTTATGGCAAGAT  63 31
        clpX NONE
       lon-2 NONE
      BG0630 NONE
      BG0631  644455 ..  644474 +  -7.2  -3.34534   ATAATACTCTACAAC            CATTTGCT CATT AGCAAGTG             TTGGTATCTCATCTC  67 80
      BG0635  647108 ..  647122 +  -2.1  -4.25873   GAAAGTTGCTATTGT               GTTAC TCTGT GTAGC               TCTTTTTTATCAAAA  52 55
      BG0637  648760 ..  648780 +  -2.5  -4.50487   TTTTAATATGTTGAG            GTGTAAGAG ATA CAATTACAC            TTATTTTATCTTTAT  58 161
        thiJ  651450 ..  651460 +    -4  -3.04537   TTCTCCTTCTTCGAT                 TTTG TTC CAAA                 TATCTCTCATGTCAT  48 425
      BG0643 NONE
      BG0644  658997 ..  659007 +    -4  -4.00912   TTTGAAGTAATTAAG                 TCTT TCT AAGA                 GTTTTTTATTATTTC  56 186
      BG0649  661563 ..  661588 + -10.7  -3.30821   TATTGAAGAAGCTAA         GAATATAAACT ATTA AGTTTATATTC          TTGAATTATATTCTT  90 35
        fruK  664497 ..  664523 + -15.4  -4.14598   TTGATTTTGAAACTT         TACTGTAGCTTT TTA AAAGCTACAGTA         TTTAGTTTGCTTAAA 100 63
         zwf  676721 ..  676750 +  -6.7  -4.32342   CTTAATTTTAAAAGA       TAAATGAGATAAA AATT TTTATATCATTTA        TTCTTGTTTATTTTT  73 52
      nhaC-1  678276 ..  678302 +  -5.4  -4.19276   GATATAAAAAAAGTT         TTTTTATATTTT TTA AAAAAATAAAAA         TTTTGAAAATTTTAA  65 2
      nhaC-2  679749 ..  679781 + -14.5  -6.17292   AATAATAGCCAAAAA      TCTTAAAAGCTTTTA AAA TGAAAGCTTTTAAGA      TTTTTTTTTGCATTT 100 20
      BG0667 NONE
        ptsG  686898 ..  686925 + -15.8  -4.42743   GATTGATTTTTTTAA        TAAGCAATAGCC CTAA GGCTATTGCTTA         TTTGTCTTATTTATG 100 35
       groEL  692045 ..  692078 +  -8.3  -4.06582   TGATGTAAATTAAAG     TTTCACCGGTGAA CTTTTGTT TTTGCCGGTGAAA      TATTTTATTATTCAA  79 33
      BG0673 NONE
      BG0674  692726 ..  692739 +  -2.5  -2.92613   AAGTTAAAAAGGTGC               TATAA GGTA TTATA                TAATTTAAGGTAAAA  40 21
        secD NONE
        secF  695453 ..  695464 +    -3  -2.74192   AAAAGATAAAGTAGA                TCTT AAAT AAGA                 TGATATTGCGACATG  39 27
      BG0677  696748 ..  696761 +  -2.5  -4.07786   AGGCATTCCTAGTTC               TTTTA AGTT TAAAA                TTTCTCCATTTTGTG  53 154
      BG0679  698943 ..  698968 +  -3.3  -5.51165   TTTTGGGCAACTTCT         ATGGGAATAGA CATT TTTGTTCCCAA          TTTTTTTACAATTTT  75 280
        gpmA  700280 ..  700299 +  -7.2  -6.04378   CTATTAAAGTGTTAA            TAAGCCGT ATTT ATGGCTTA             TTTTTTTTATCATTT 100 51
      BG0684 NONE
      BG0685  703746 ..  703759 +  -2.5  -3.54626   AATTGAAAAAAATTT               TAAAA CGGT TTTTA                TGTTTAGCTTTGTTG  45 58
      BG0686  704228 ..  704245 +  -2.7  -5.14645   AGTTCTTCTTCGATT             TGATCTT TTTT AAGTTCA              TTTTTATTAGATTCT  65 71
      BG0688 NONE
      BG0689  706858 ..  706870 +  -3.5  -2.85565   GGTAAAATTTATAAA                TTTTT ATG AAAAA                TAATATTTCGGATGT  43 10
      BG0690  707461 ..  707471 +  -2.6  -2.88579   AAAACGAAAATTTTA                 TAAA AGA TTTA                 TATATAAGGAGTTGG  40 72
        flaA  708520 ..  708569 + -11.1   -4.2558   CCCAAAAAAGTAGGT TTAAATAACATGTAAAGCTAACCT AAA AGGTTAGCTTTACATGT-ATAAGA TTTTAATAGGAAATG 100 28
      cheA-2 NONE
      cheW-3 NONE
        cheX NONE
      cheY-3  713597 ..  713607 +  -2.6  -4.70739   AAATAGCTCAAGTTT                 TAAT TTT ATTA                 TTTTCATTCTTTTTG  57 51
      mglA-2 NONE
      rbsC-1 NONE
      rbsC-2  720636 ..  720654 +  -2.5  -5.25735   CATATTGTGAAAATT             CTTTTAA TATTT TTAAGAG             TTTTTAATTTTTTGC  64 71
       mcp-4 NONE
       mcp-5  724941 ..  724963 +  -9.3  -2.86601   AGATCGAAAAGTAAG           GAGAAGATT GAAAA AATCTTCTC           TAGCTTTTTGGTGGC  76 27
      BG0706 NONE
      BG0707  728399 ..  728410 +    -3  -3.18429   TGGAGTTTTTAAGCA                GTTT TATG AAAC                 TTAGTAAAAATTTTA  42 10
        mvaA NONE
      BG0709 NONE
      BG0710 NONE
      BG0711  732495 ..  732507 +  -3.3  -4.77438   GCGCTCTGACCAACT                GAGCT ATG AGCCC                TTTTTACTAATAAGT  63 95
      napA-2 NONE
       fus-2  735889 ..  735901 +  -7.7  -2.88509   TGTAAAATATTTTTA                GCCTT ATA AAGGC                ATGTTTGTCTTTTAG  66 193
      xylR-1  737192 ..  737213 +  -2.3  -5.80248   TTTTATTTGACAGGA           GGAGATATT GATT AATATTGCC            TTTTTTTGTATCTTA  73 11
         ffh NONE
        rpsP NONE
      BG0719 NONE
      BG0720 NONE
        trmD NONE
        rplS  740981 ..  741012 +  -3.2  -4.96996   AAGTAATTTTGTTCT      TAAATTTTTGTTTT TTGG AGGACAAATATTTA       TTTATTTTCTTTAAG  65 318
      BG0723 NONE
        kdtB NONE
        rpmF NONE
      BG0726 NONE
         rnc  743634 ..  743644 +  -2.6  -5.21236   CGCTCAATTTTTTGA                 TATT AAA AATA                 TTTTTATTATCGATT  68 340
      BG0729  746389 ..  746403 +  -4.4  -3.01199   TTATTAATCAAGCAC               TTTTTA TAA TAAAAA               ATTTATAAATTTGAT  50 3
      BG0730  746808 ..  746818 +    -4  -4.56978   TTTTATTTTTATAAA                 CTAA CTA TTAG                 TTTCTTATTTGCCGA  62 93
      BG0732  748206 ..  748216 +  -2.6  -3.16742   AGCAAAAGATTATAT                 TAAA AAT TTTA                 TTACTAAGGATTAAG  42 1
        dnaG NONE
        rpoD NONE
      BG0735  752870 ..  752890 +  -3.9  -3.01162   AAGGTAAGGGTGAAA            AGGTGAGGT AAG AGCTCACCG            CTTATTTAGTAATAA  46 207
      BG0736  754069 ..  754088 +  -2.2  -5.17353   ACTTTTAGGGAGGTT            GATTTGAA TTTG TTTAAGTC             TTTTTTAATAGATAT  64 33
      mreB-1 NONE
        mreC  755963 ..  755986 +  -3.2  -3.05964   ACAACAAAGAGATTA          GTGAATAATG GTAG CATTTTTTAC           ATATTTTATTTCTAG  45 18
      BG0739 NONE
       pbp-2 NONE
      mreB-2  759569 ..  759586 +  -2.1  -6.17669   AATAGTTGCTATGGA             TTGAAAA TTTA TTTTTAA              TTTTTTTGTTTTCTT  82 22
        thrZ  761481 ..  761493 +    -2  -2.96873   AAGAGATAAGGAGAT                TTCA TAAAT TGAA                TAATTTAATCAAGAT  40 19
      BG0743 NONE
      BG0744  763676 ..  763696 +  -4.1  -4.19648   TTTTTTCTATTTCTA            AAAAAAATC CAA GATTTTTTA            TTTCGTTTATCTCTA  58 151
        ntpJ NONE
      BG0747 NONE
      ylxH-3  767229 ..  767242 +  -2.5  -3.26932   AAGATCAAAGTCAAT               TTATT AGAA AATAA                TTGGGTTATAATTCT  42 12
         pfk  768877 ..  768901 +  -5.2  -5.00136   GGATAATAATTTGTA          TGATTTTTAT CTTTT ATAAAAATCG          TTTTATATTTTATTT  75 286
      BG0755  777373 ..  777383 +    -4  -5.59962   AATTTGCTCGTAATA                 CTTA GTT TAAG                 TTTTTCTTTATTTTA  75 70
        rlpA  779578 ..  779611 +  -9.1  -3.60952   TTTTAAAAATTTGAA     TCTATTAAGCAAAGC AACT GTTTTGATTAATAGA      TATGTTTTATTGTTA  79 157
      BG0758 NONE
        valS  783337 ..  783353 +  -5.9  -3.39895   GCTTTCTATTAGAAA              TAGCATA TTT TGTGCTA              TTAATTGCTAAGAAA  61 102
      BG0763  787091 ..  787104 +  -3.9  -4.09739   AGTTTTTTAAAAGCT               CAAAA GGTT TTTTG                TTTTGAGAGGCTTAC  56 45
      BG0764  788764 ..  788791 +  -6.5  -2.94281   AGCACATTAATGAAA        TTATTTCAATC ATTCAA GATTGAAATAG         CTGTTTTGTATATAA  62 3
      BG0765  791012 ..  791032 + -11.3  -4.97888   ATAAATTATCAAAAA            GCTAAAAAC ACA GTTTTTAGC            TTTTTGAATTTTTTT 100 64
         nth  792112 ..  792137 +  -8.5  -3.71991   TTTTTTTTGTAAAAA         G-CTTACTACTT CAA AAGTAGTAAGAC         TTCTTGCCATTTGTA  78 221
      BG0772  795616 ..  795651 + -16.4  -4.38129   ATTTATCATTAAAGC    GAGACAGCATCTTATC TTTT GATAAGATGCTGTCTA     TTTTCATGGTTATAT 100 161
      clpP-2  803007 ..  803017 +  -5.4  -3.55122   TATTTTGGAGCTTAA                 GGTT GCA AACC                 TTGGTTTAAGTGATA  59 83
      BG0780 NONE
      BG0781  803910 ..  803930 +  -7.1  -2.83634   AAGATGTAAAGCTGA            TTTTAAAAT TAA ATTTTAAAA            TGATTAATATCATTT  63 274
      BG0785  806236 ..  806246 +    -4  -5.82172   TATACATTCAATTTA                 TAAC AAT GTTA                 TTTTTTTGTATTGAT  83 218
      BG0800 NONE
         apt  820407 ..  820419 +  -4.9  -3.22409   ATGATGTTAATTCTC                TTGTA AGG TACAA                TTAACTTAATGCTTG  53 9
        rplU NONE
      BG0803 NONE
        rpmA  821354 ..  821376 +  -5.1  -4.39318   AAAAAAATATGTAAA           TATTATTTA GCATA TAAATAATA           TTTTGGCTTTAATTG  66 16
         obg  822392 ..  822402 +  -2.6  -3.96481   ATTTTGGCTAAAGCT                 TTTT AAT AAAA                 TTGATTTTTATTGTG  49 20
      BG0806 NONE
      BG0807 NONE
      BG0808  824602 ..  824613 +    -3  -3.53811   AAAAACTAAAAATAT                CATA AAAA TATG                 TTTACAAAAAATAGA  45 56
      BG0809  825074 ..  825087 +  -5.3  -2.75183   GTTTTGGTCCAGTCA               TTCGA GGGT TCGAA                TCCTTCCGTCCCAGT  53 131
         ctc NONE
         pth NONE
      BG0813 NONE
        ftsH NONE
      BG0815  830957 ..  830980 +  -6.8  -3.75169   ATGATTGTTTTGAAA          GTTATCATTC TTTT GAATGATGGC           TTTAATAGAATCCTC  68 6
         tdk  832201 ..  832213 +  -3.5  -3.08002   AATAATAGTTTGAAC                TTTTT TCA AAAAA                TGCTTTGGTTTCGTC  46 39
      BG0820  837919 ..  837929 +    -4  -3.77489   GAAATAATATAGGTA                 TTTC TTG GAAA                 TTTAAATATTAAATT  52 3
      BG0821 NONE
      BG0822  841129 ..  841146 +  -4.3   -3.2661   TGAATTATATTTATT             TTATAAT ATCA ATTATAA              TTCAATATTATTTAG  51 175
        mutS NONE
      BG0824  844431 ..  844460 + -13.9  -4.61633   GTTTAGTTATGTATT       TAATAAGGTTCTT TTAA AAGAACCTTATTA        TTTTTAGGAATGTAT 100 153
      BG0825 NONE
        nusA NONE
        infB NONE
        rbfA NONE
        truB  850275 ..  850287 +  -3.5  -3.92804   ATTTTAATTTTATAC                TTTTT TTA AAAAA                TTTAATAATTTATTA  52 34
        rpsO NONE
        pnpA NONE
      BG0832 NONE
      BG0833 NONE
      BG0834 NONE
         tgt NONE
        mviN NONE
      BG0837  860903 ..  860917 +  -3.6  -4.46233   TTTTGTGCTTTGTTT               GTTTAT TAT ATAGAC               TTTGTTTAAGCTTGA  62 126
        panF NONE
      BG0840 NONE
      BG0841 NONE
        murC NONE
      BG0843 NONE
      BG0844 NONE
      BG0845 NONE
        miaA  869683 ..  869696 +  -2.4  -4.46267   TATATTTATGTCTTT               GCTA AAGATG TAGC                TTTTAGTTCCCTTGT  58 215
      BG0848  870970 ..  870981 +  -5.8  -2.86291   AAAAAATCCGCTAAA                TCCG TAAT CGGA                 GGTTTTTATTTCATC  56 363
      BG0850  871636 ..  871646 +    -4  -6.32017   CGTTTTTTATTTTTT                 GATT TTT AATC                 TTTTTTTTGTTTATT  95 208
        sbcD NONE
        sbcC NONE
      xylR-2  882681 ..  882691 +  -5.4  -2.65068   TTAAATTTTTAAGTT                 TCCA TTT TGGA                 CTTGTAAATATATTC  52 518
        uvrB NONE
        uvrA  895113 ..  895123 +  -2.6  -3.87977   TCCTATACGGGAATG                 TTTT TAA AAAA                 TCTTTTGTAATATTG  49 5
      BG0863 NONE
      BG0864  898585 ..  898595 +  -2.6  -5.11881   TATAGTTCTTGTTAT                 TAAA ATG TTTA                 TTGTTTTTTTTGTTT  65 33
        arcA NONE
        arcB  903983 ..  903993 +  -2.4  -4.70266   AACTTGTAGATCGAG                 GCCC CAG GGGA                 TTTTTACATCCTATT   0 243
      BG0867 NONE
      BG0866 NONE
      BG0865  898538 ..  898548 -  -2.6  -5.04908   AAAACAAAAAAATAA                 TAAA GGC TTTA                 TGTATTATTAGCATT  65 23
        cpsG NONE
        clpC NONE
        ileS NONE
      BG0857 NONE
        topA NONE
        hrpA  871952 ..  871964 -  -3.5  -4.59414   TGAGAATAATGAAAA                TAATT TAA AATTA                TTATTAGCATTACTG  60 105
      BG0851  871278 ..  871294 -  -2.3  -3.41527   CAATCTTCACTAGAA              CATAATT GCT ATTTATG              AAATAACCCCTAATA  43 131
      BG0849  870219 ..  870229 -    -4  -3.75015   ACAAGCTCCACTAAA                 TTTG CTC CAAA                 TTTTACTAGGTCAGA  54 421
      BG0847  869387 ..  869406 -  -3.6  -4.70659   TTTTATATGCAAAAA            GGCAAA TGACCTTT TTTGCC             AAAATTTCTAATGTT  64 254
         dfp  860814 ..  860825 -  -2.2   -4.2704   TTGATTATTAATAAA                CTGC TAAA ACAG                 TCTTAGTACAAAATT  52 28
         tmk  832801 ..  832826 -  -4.9  -4.61231   TGACACTTTTAAAAA         TATAATTAAGC ATAT GATTAATTATA          TTAGAATTTTATTAG  68 26
      BG0818 NONE
      BG0817  831650 ..  831664 -  -7.2  -2.82775   TTCAGATAAAATTTA               TAAGCT CGG AGCTTA               TTGTGAGCACATTGA  63 478
        flhO NONE
        flgG  817289 ..  817307 -  -6.8  -4.07306   ATATTGAAGCACAAA             TCATAAGC AGC GCTTATAA             TTGAGCTTGTTGTGA  71 76
      BG0797 NONE
        flgI NONE
      BG0795  815188 ..  815206 -  -3.2  -2.52795   AATTGTGCCAATTTA             GTTTAAGA CTG TCTTAAAA             TTAAATTGGATATAA  42 68
        rpoS NONE
      BG0793 NONE
         gcp NONE
        pdxK  811558 ..  811583 -  -6.4   -4.1466   ATTCAATCTTTAAAA         TTGAATTTAA TGAAAT TTAAATTCAA          AATGTATTTTTTAAA  71 22
        murG NONE
      BG0789 NONE
      BG0788 NONE
      BG0787 NONE
       rrp-2  806045 ..  806057 -  -4.8  -3.90291   AGCTTTTGAAGTAAA                CCTG GGTTG CAGG                TAGCTAAATATAATA  60 256
      BG0784 NONE
      BG0783  803755 ..  803771 -  -7.3  -2.99947   GAAGTGGTAGACACA              CAGGACT TAA AATCCTG              AGGAGGAAGCTCCGT  64 78
      BG0778 NONE
      BG0777  799945 ..  799955 -  -2.6  -3.05596   TACCCTCCTATTTAA                 TAAT AAA ATTA                 TTCTTGTTTGCTTCA  41 7
      BG0776 NONE
      BG0775 NONE
      BG0774 NONE
      BG0773  795618 ..  795649 -   -19  -2.68775   TTATCATTAAAGCGA      GACAGCATCTTATC TTTT GATAAGATGCTGTC       TATTTTCATGGTTAT 100 101
      BG0771  793758 ..  793768 -  -2.6  -4.65263   ATTTTTTAAAATAAA                 TATT TTC AATA                 AAGCTAATCCTTAGA  57 29
      oppB-2 NONE
      oppC-2  791441 ..  791472 -  -2.4  -4.87133   ATTTGGTAAATAAAA      TTTCTCCATATCTTT TTG AAAGGTATGG-GAAT      TTTGAAAGTTTATCA  63 479
       groES  784965 ..  785000 - -11.6  -2.77344   TTATTTTTTAATAAT    CTTTATCTTTATAAAA TATT TTTTATAAAGATAAAA     GCTAAGTTTAGCTAC  88 49
      BG0761 NONE
      BG0760  782969 ..  782979 -  -2.6  -4.67904   GATTAATTTTAAAAA                 TATA TTT TATA                 ATGAAAATTGTGATG  60 400
      BG0756  777373 ..  777383 -    -4  -3.02043   AATTTGCTCGTAATA                 CTTA GTT TAAG                 TTTTTCTTTATTTTA  46 177
       pbp-3 NONE
      BG0753 NONE
         pgi NONE
        gltP NONE
         nox  768177 ..  768198 -  -3.7  -3.38294   TTTTAGAGAAAGAGA           GCTTAGAGGA AAT TCCTC-ATGC           AGTAATATTGATAGC  49 460
      BG0745  763309 ..  763319 -    -4  -3.60792   GCCCTAATGTTGAAA                 TGAA AGG TTCA                 AGCATTGATGTTGGG  52 230
        papS  743109 ..  743119 -  -5.4  -2.60598   TAAAGATTATAAGAG                 CTTG TTG CAAG                 AATATGTTCAAAAGA  52 196
      BG0713  732360 ..  732376 -  -4.5  -4.43351   ACAGTTCAAAAAGAA              TTAAACA ATA TGCTTAA              AAATTATAAAATAAA  64 198
      BG0705  724941 ..  724963 -  -9.3  -2.81683   AGATCGAAAAGTAAG           GAGAAGATT GAAAA AATCTTCTC           TAGCTTTTTGGTGGC  76 44
         gph NONE
      BG0698 NONE
      BG0697 NONE
      BG0696  713104 ..  713121 -  -2.8  -6.43839   ATATGAAAAAAAAAA             TCTTTT TATTAG AAAAGA              GAGGTTAATATGATT  86 515
      BG0687  703920 ..  703944 -  -2.9  -3.30439   AATATGGAAATGGAA          TGCTTTTTATT TTT AAAAAAGAGCA          AAAGTTATCTTTTTG  46 272
         era NONE
      BG0682  700251 ..  700265 -  -5.8  -3.89336   TCAAGGAAAGTTAAA               GTAATA GTC TATTAC               TATTAAAGTGTTAAT  62 81
         rpi  698384 ..  698397 -  -5.3  -3.04398   GTGGTTTTGTAAAAG               CAAGT AATC ACTTG                GCAAAGTTTGAATTG  54 303
      dnaJ-2  696342 ..  696353 -    -3  -3.68569   TTATTTATTTAAGAA                GAAA AGAA TTTC                 AAAAATTTGTTTTAA  49 288
      BG0671  688447 ..  688457 -  -2.6  -3.53091   ACCTTTTTGTTTAAA                 TTAA AGA TTAA                 ATACTTTTATGTTCT  45 89
         fur NONE
      BG0669  686901 ..  686922 - -13.1  -3.62046   TGATTTTTTTAATAA           GCAATAGCC CTAA GGCTATTGC            TTATTTGTCTTATTT 100 19
      BG0666  683586 ..  683603 -  -2.7  -3.67296   TATTATTTATGTAAA             TGCCCTT TTTA AAAGACA              TTATAATTCTTGTCA  47 16
        potA NONE
        potB NONE
        potC NONE
        potD  679749 ..  679781 - -12.3  -4.77216   AATAATAGCCAAAAA      TCTTAAAAGCTTTTA AAA TGAAAGCTTTTAAGA      TTTTTTTTTGCATTT 100 47
      BG0660  677993 ..  678014 -  -2.3   -2.6563   TGTTTCAATAATTGA           TGTGTTTCT TGCT AATAACACA            ATTGCCATACTTATT  39 258
      BG0657 NONE
        recC NONE
        recB NONE
        recD  664958 ..  664968 -    -4  -4.28111   TAGAGTAGTAATAAA                 TTCT CTA AGAA                 AAACTGTTGATATAA  58 173
      BG0652  664495 ..  664525 -  -8.4  -2.74263   ATTTGATTTTGAAAC       TTTACTGTAGCTTT TTA AAAGCTACAGTATT       TAGTTTGCTTAAATT  69 34
      fruA-2  661563 ..  661588 - -10.7  -3.29459   TATTGAAGAAGCTAA         GAATATAAACT ATTA AGTTTATATTC          TTGAATTATATTCTT  87 18
        pepX  659475 ..  659491 -  -4.5  -3.66178   TTTTCCAATTTTAAA              TTCCTTT TTC AAAGAAA              GCTCTTAGTAATTTA  56 4
      BG0647 NONE
      BG0646  658615 ..  658625 -  -5.4  -4.20531   GATATTCATTCAAAA                 TCTG TAG CAGA                 AAAAATTACAGAAGG  66 319
         mfd NONE
        ackA  651059 ..  651071 -  -3.5  -4.80455   TAGTTAAACATAAAA                TTATT TGA AATAA                TTATGCTAAATAAAT  63 59
      BG0638  648600 ..  648613 -  -2.5  -2.80994   TCGAATGCTAGCATA               TATTA AGGA TAATA                TTTATTTGTAATATT  40 14
         cdd  646740 ..  646759 -  -3.7  -5.00616   TTTTTTGTGAAAAAA            TGTAAAA AAAATA TTTTACA             TAATAATGATTTGCA  69 367
      BG0634  645220 ..  645230 -  -2.6  -3.97042   TTATTATTAATTAAA                 TAAT TAA ATTA                 GACTAAGAAATATAT  49 23
        rpsD  644368 ..  644385 -  -4.8  -5.64421   AGGGTAAATAAAAAA             GCGGCT TTAATT AGCCAC              TTTTTGTTTCTTTAA  84 65
        lctP  630962 ..  631008 - -13.6    -3.454   AACGTATTAATAATA TATTATATACATGCTATTAT GCACATA ATAATAACATGTATATAATA TGTATATAATATTAA 100 156
      BG0616  628999 ..  629017 - -14.6  -5.88197   TTAAAGATAAAAAAA             GAAGGGCC AAG GGCCCTTC             TTTTGCTTTTAGCTT 100 34
        murB  622855 ..  622869 -  -7.2  -3.38812   TTCTCTTCAAGAATA               TTCATC TTT GATGAA               ATCTTCTAAGGATAA  67 101
       mcp-2  618195 ..  618215 -  -4.7  -3.86311   ACAGTGAAATCCAAA            CAGATGCGA TAC TAGCATCTA            AAAAGTTTTTTGTAT  60 135
        argS  615925 ..  615954 -   -11  -2.68532   TTTAAACGGATATTA       GACAAGAAAATT TTGTAG AATTTTCTTGTC        TACATTTTTAACATA  83 25
      BG0604  612417 ..  612427 -  -5.4  -3.40403   TTTGTCTTATTATAA                 GACA TTC TGTC                 ATTAGAAATGATCTT  57 116
        ksgA  610588 ..  610598 -  -5.4  -3.87373   TAGAGCTTGCAGAAA                 TTGC ATT GCAA                 AGTGCTAAATCTTTT  61 425
        metG  606748 ..  606763 -  -6.2   -2.8372   CAGCTCTTAGCAAAC              TATTCC GTTT GGAATA               TCTTTAGACAATATT  58 1
        femA  605457 ..  605474 -  -2.7  -4.09739   TTAATCTTGTGAAAA             CTTGGAT CTTG ATCAAAG              GTAGTGCAACTGTAA  53 237
      BG0594  600117 ..  600127 -  -5.4   -3.5594   AATCGATTGTCCAAA                 TGCA ACT TGCA                 TGGTGGTAGAGCATG  59 423
      BG0587  591227 ..  591253 -  -3.1  -4.41353   TGATACAGAGGAAAA         CTTATTAAAAG ACAAA CCTTTAAAAAG         CCCTGTTATTCATTT  57 397
        smbA  585688 ..  585698 -  -3.2  -3.67296   GATGAGGGACGTAAA                 GCAG GTG CTAC                 TGGTTGGCTTGTTAA  49 446
      BG0574 NONE
      BG0573  577918 ..  577938 -  -8.5  -3.62597   TTGATTTTTTAACAA            TTATTCTTT TAA AAAGAATAA            TTGTATTATTAAGTA  75 34
      BG0572  577020 ..  577031 -    -3  -4.21303   AAAAATAATCACAAA                TCTT TGAG AAGA                 ATAGTTTCAAAGGCT  55 248
        htpG  573833 ..  573853 - -10.5  -4.84529   TTAGAAAGTGAAAAA            GAGAGAGTT TTA AACCCTCTC            TTTTATTTTTAATCA 100 38
      BG0563  566105 ..  566125 -  -9.9  -4.74504   ATTTGAATGTAAAAA            TTATGTCTT TTG AAGACATAA            AGAGTTATTTAAATT 100 67
      cheY-1 NONE
        flaJ NONE
      BG0559 NONE
        polA NONE
        coaE NONE
      BG0556  558680 ..  558693 -  -2.5  -3.74361   GAGATTCATGAAGAA               TATTT AGAA AAATA                TCAAAAATATATTAA  49 51
       fus-1  551779 ..  551797 -  -5.4  -2.78712   GTGTTAATTCAATCA             TAATAAAG CCT CCTTATTA             TTGTTTAAGATTTGT  54 30
      BG0549  551012 ..  551037 -  -9.2  -4.62471   TGGAACCTCTAAAAA         TGAATGCTTT AACTTA AAAGCATTCA          TTTTTGATTGAATTT  93 69
      BG0548  550635 ..  550645 -    -4  -5.47159   TTGTAATAGAAAAAA                 GAAT TTC ATTC                 TTCAAAATTCTCCAT  75 20
      BG0547  549772 ..  549784 -  -6.3  -4.15565   GCTATGAGCCCAAAA                GTCAT TTT ATGAC                CATCAAAATTAATGG  68 240
      BG0540 NONE
      BG0539 NONE
      BG0538 NONE
      BG0537  540257 ..  540269 -  -3.4  -3.58905   ATCTTTTAGAGAGAA                CTAC ATCTG GTAG                TGTAAACAGCGGTTT  50 267
      BG0534  537297 ..  537308 -    -3  -3.72784   CTGATAATAAATCAA                CAAT AGAT ATTG                 CAAGAAAAGTCGCGA  51 87
        grpE NONE
        dnaK NONE
      dnaJ-1 NONE
        yacO  529480 ..  529491 -    -3  -3.36655   TTATAACTAAAGATA                TTGT TAAA ACAA                 GTGTTGATGGTGTTT  47 191
      BG0519  514566 ..  514578 -  -2.7  -4.28432   AAGTGTAATTGAAAA                GTTCT ATA AAAAC                AAATTACAAGTTAAA  55 160
      BG0486  496198 ..  496215 -  -2.7  -3.29511   GTTATGCTTTTATAA             TTTCCAA TTAT TTGGCAA              TTATCATTTTAGTTG  43 384
      BG0471  483333 ..  483356 -    -4   -3.3862   ATAAAGAGTTTAGAA          TAAATTACTA TTAT TTGTAATTTA           TTTAGTTGACAATAA  49 333
        uvrC  478235 ..  478252 -  -4.2  -5.04868   TCAAATTAAATAAAA             TTGAAG TAGGAT CTTCAA              AGATTAAAAACTTAG  71 363
      BG0463 NONE
      BG0461 NONE
      BG0460 NONE
      BG0459 NONE
        ntrA NONE
      BG0457 NONE
      ptsH-1  471684 ..  471697 -  -2.4  -4.56775   AGCTCTTTTTAAAAA               TTGC ATTTTA GCAA                GTTTAGCAAATTTTT  56 5
      napA-1 NONE
        aspS  467341 ..  467360 -  -5.2  -4.00469   TTAATAGGAATTAAA            TAAAAATT CACT AATTTTTA             TTTGTAAGCTGCTTT  60 458
        gyrB NONE
        gyrA  454210 ..  454231 - -11.7  -6.44931   AAGAATAAAAAAAAA           GAATGTTCC ACGT GGAACATTC            TTAAATAAGAAAAAC 100 48
       spo0J  453266 ..  453281 -  -2.6  -5.11937   AACAAGCTTAAAAAA              TTG-CAC ATT GTGACAA              ATGTCTAAAAAATAA  64 97
      BG0437  450278 ..  450295 -  -2.8  -4.94902   TAACTATGATAAAAA             CAATTT TTACCT AAATTG              GGGGAATTTAATAAT  63 125
      BG0435  449064 ..  449074 -  -2.6  -4.51765   GAGAAGCTAAATAAA                 TTTT CAT AAAA                 ACCCCTATTAAAATT  55 116
      BG0434  448077 ..  448090 -  -3.1  -2.69348   ACTAACTAATAAGAC               GCAGA CTCA TCTAC                AAGCGAAGCTTTAAA  43 457
      BG0431  445290 ..  445307 -  -2.1  -5.47218   TTTGACTTAAAAAAA             TTTTCAT CAAA ATAAAAA              TACAGAGAAAAATTA  69 328
         mag  443330 ..  443341 -    -3  -5.30616   TTATTTAAACAAAAA                TCAA CGCC TTGA                 AACAAATTTATTATC  67 14
      BG0428  442006 ..  442022 - -10.9  -3.17443   TTTAGATAATAGATA              GCTAGCA TCT TGCTAGC              TGGATTACTCCATTC  90 360
      BG0423 NONE
       rrp-1  430245 ..  430263 -  -3.1  -4.58395   CTGATGTTTCAAAAA             GAATAGC AACTG GCAATTC             CTATTTTTACTACGA  60 93
      BG0415 NONE
      BG0414  424125 ..  424140 -  -3.4  -3.93251   TCAAAATAAAATCAA              TAAATT ATAC AATTTA               CATTATTTTGACCTT  55 335
      fruA-1 NONE
        manA  418994 ..  419017 -    -9  -4.25848   AATTGGTGATTAAAA          TTAAGCTTAC TTAA GCAAGCTTAA           TTTTAATTAAAACCA  84 28
      BG0406  416445 ..  416458 -  -2.5  -2.84276   ATCCTTAATGAAGCA               TTAAA CTTC TTTAA                AACACTAAATAATTA  40 44
        proS  414910 ..  414926 -  -2.3  -4.39998   TATTCATATAATAAA              CTTTAAA GAA TTGAAAG              ATCAAGAAAAGATTA  54 57
      BG0403  412057 ..  412070 -  -5.3  -4.05342   AAAAACAAAGAAATA               GTTAG AATT CTAAC                AAAATAAAAAATAAA  64 42
      BG0401 NONE
      BG0400 NONE
        rpmG  408741 ..  408757 -  -4.5  -2.71089   GATAAACCTAAACAC              TTAAAGC CTC ACTTTAA              TTCTAACAACAGGTC  48 116
        secE NONE
        nusG  407963 ..  407973 -  -5.4  -2.78813   CCTTATGGTAATAAC                 GCTT AAA AAGC                 TCCCATTAATATTAA  54 44
        rplK NONE
        rplA NONE
        rplJ  406323 ..  406338 -  -2.6   -2.6838   CTCAAAAATTAAGAC              TAACAC TGCC ATGTTA               ATTTTTAATATCAGC  39 23
        rplL  405839 ..  405861 -  -9.9  -2.97503   TTAAGACATAACAAG           CCGCATATC ATAAA GACATGCGG           AATAACAACTTTGAT  82 55
        rpoB NONE
        rpoC NONE
        rpsL NONE
        rpsG  397232 ..  397249 -    -7  -6.28967   TATAAACAAAAAAAA             GACACC TTAAAG GGTGTC              TTTTTTACCATCTAT 100 30
        bmpD  395964 ..  396002 -  -6.3  -5.15167   TAGCATTAATAAAAA  CATGGTGATA-AGAAAAA TTAT TTTTCCTACATCACCATA   ATATCTAAATTTAAA  80 150
        bmpC  394691 ..  394708 -  -2.1   -4.0911   CAAAATTAACAATAA             TAATTTA TTCA TAAACTA              TTCCCCTTTCTAAAT  50 60
      bmpA-2  393376 ..  393386 -  -3.2  -4.41137   CATAACTAGAATAAA                 CACC AAA GGTA                 GCACTAGAAAAAACT  58 328
      bmpA-1  391793 ..  391808 -  -6.2  -2.76661   AAACATATAAATTGA              TCCTTT ATTT AAAGGA               ATTCATTCTTTAATA  58 28
      bmpB-1  390597 ..  390612 -  -2.6  -4.18164   AATCCTCTAAAACAA              TAGAAA TCTA CTTCTA               TTTATTATAACACAA  51 102
      BG0380  389134 ..  389156 -  -7.2  -3.19234   AAATTTTACAAGACA           TTTAATGAAT CCA ATTCATCAAA           GCTTATCTAACAACA  65 21
        mgtE  387722 ..  387738 -  -5.3  -3.23251   GTAACAATTAACATA              TTTAAAT GGG ATTTAAA              CAGCATAACTAACCA  56 21
        pkcI  387228 ..  387243 -  -2.6   -3.1344   AAAAATAAAAAAAGC              TTCTTC TCAT AAAGAA               TCCTTTTTGGCAAAA  42 46
      BG0377  386177 ..  386192 -  -2.6  -4.10925   AGACACCTTTGAAAA              TGTAAT ATTT ACTACA               ATAGACATTAGAATC  53 411
      BG0372 NONE
        gltX NONE
        glyS NONE
        tyrS NONE
        clpA NONE
        gpsA  374694 ..  374722 - -11.9  -4.81685   ATGAATGATCAAAAA        CAATAAAGCCTCT TTA AGAGGCTTTATTT        CATTATCCAATATTC 100 28
      BG0364  372282 ..  372308 -   -14  -4.19953   TACTTAATTTTAAAA         TAGGCTTTAATT TAA AATTAAAGCCTA         AAAAATCAAAAATAT 100 44
         ctp  365717 ..  365733 -  -4.5  -3.23274   TGCTTCACAATTTAA              TTACCTA ATT TAGATAA              ATACTCACAAGCTGC  51 5
      BG0358 NONE
      BG0357  364377 ..  364387 -  -2.6  -2.51462   ATAAAATATAGATAG                 TTAA AAT TTAA                 AAGTTCATAAAAAAA  39 30
      BG0356 NONE
      BG0355 NONE
      BG0354  360822 ..  360854 -  -2.1  -5.63857   AAAAACCCAAAAAAA      CCTAATTGGATTTAA CAA TCAATTCCAATCAAA      CATATGCTTTGGTTT  74 239
      BG0352 NONE
        rpmB  357871 ..  357892 -  -2.4  -4.57341   AAGCCTTTTTAAAAA           TTTTGAAT TTAAAG ACTCAAAA            ATAACAACTGACCCT  58 98
      BG0347  353388 ..  353398 -  -2.6  -2.87211   ATTTTCTTCCATAGA                 TTAA ACC TTAA                 TTTTTTTTAATATCA  40 22
      BG0346 NONE
        uvrD NONE
        gatC NONE
        gatA NONE
        gatB NONE
      BG0341 NONE
        rplM NONE
        rpsI  345112 ..  345126 -  -5.7  -4.35747   CAAAAACAAATCAAA               TCCCT GTAAA AGGGA               TTTTTTTTTGCTTAA  66 71
      BG0337  342732 ..  342742 -  -5.4  -4.39568   ATCCATATACTAAAA                 TGCT AAT AGCA                 TCAATTCCTGAAATC  67 213
      BG0328 NONE
      BG0327  329550 ..  329566 -  -2.3  -6.11392   AAAGAAAGAAAAAAA              TTTTCTT CAT AAGGAAA              CCGCCCTCATAAATA  79 69
      BG0326  327997 ..  328024 - -14.3  -3.20235   AATTAAAAATAATCA        GAAAGCAAGGC TCTTCG GCCTTGCTTTC         TTGTTTTATATCTAA 100 451
      BG0323  325369 ..  325387 -  -3.3  -4.30559   AATAAAATTTGAAAA             TTTTTTA TTTTT TAAAAAA             TACTCAATATCAATG  56 162
      tpn38b  324059 ..  324069 -    -4  -2.53012   AACTCTACCATTAAT                 TTTG TTC CAAA                 TCAATTTTTATACCA  44 10
      mglA-1 NONE
      BG0320 NONE
      BG0319  320484 ..  320499 -  -3.4   -3.4096   AATAGACTTTAAAGA              TAAAAA AAAC TTTTTA               GATATCTCTTGGGCA  49 384
        ftsJ NONE
      cheW-1 NONE
      BG0314  316851 ..  316867 -  -3.1  -3.72374   TTTTAGCAACAAACA              TATTAAA TAT TTTAACA              AGTTATAAATTTATA  50 254
      BG0313 NONE
      BG0312 NONE
      BG0311 NONE
      BG0310 NONE
      BG0309  312921 ..  312935 -  -3.6  -3.88029   ACCTCATATAAAATA               TTTTAC TCA GCAAAA               ATATTTATATCTTCA  54 13
        murF NONE
        mraY NONE
        ftsW NONE
       divIB NONE
        ftsA NONE
        ftsZ  306081 ..  306095 -  -3.6  -2.54955   ATAAGTATTATTAAC               GATAAA ATT TTCATC               TAATCATCGCTACTT  44 25
      BG0302 NONE
      BG0301 NONE
      BG0300 NONE
        hslV NONE
        hslU  302555 ..  302565 -  -2.6  -3.90112   TTGCTTTTAACTAAA                 TTAT ATA ATAA                 TTCAAATCTTTTTGT  49 10
        flgB NONE
        flgC NONE
        fliE NONE
        fliF NONE
      fliG-2 NONE
        fliH NONE
        fliI NONE
        flbA NONE
        flbB NONE
        flbC NONE
        flgD NONE
        flgE  292199 ..  292210 -    -3  -3.22077   GTTACAAAAATCATA                TGTT AAAA AACA                 ATCTTAGCTTAATTT  42 34
        flbD  291966 ..  291984 -  -3.2   -2.7044   CACCCAATTATACTA             GCTAAATT CAT AATTCAAC             ACTCCCATTTCCTTC  43 14
        motA NONE
        motB NONE
        fliL NONE
        fliM NONE
        fliN  288341 ..  288371 -  -3.5  -5.51165   AAAACGCTAAAAAAA       CTAAAAATAAAAA TTTAT TATTCATTTTTAG       TTTTAATTATCTCAG  73 12
        fliZ NONE
        fliP NONE
        fliQ NONE
        fliR NONE
        flhB  284742 ..  284752 -    -4  -3.69395   TCTAGCATCCAACAA                 TAGA ACC TCTA                 ATTAAACTTTTTAGT  52 23
        flhA NONE
        flhF NONE
      ylxH-1 NONE
      BG0271 NONE
      BG0270 NONE
      BG0269 NONE
      BG0268 NONE
      dnaK-1  275662 ..  275673 -    -3  -5.61277   TAGAAAAAAATAAAA                TATG CATA CATA                 ACTTAAACTTTAAAA  77 217
      BG0265  273649 ..  273659 -  -2.6  -5.09259   CAGTTCAAAAGAAAA                 TTTT GGA AAAA                 TAGCAAATGAAATTA  65 385
      BG0263 NONE
      BG0262  269246 ..  269261 -  -3.4  -4.19704   TAATTGCATTTAAAA              TATTTA TCAT TAAATA               CTCCAATACTAATTT  56 34
        uppP NONE
      BG0260  265716 ..  265731 -  -6.1  -3.26745   CATACTGGAAATACA              GGCCT CTCAAC AGGCC               CTCATTTACACTTCG  61 401
       lon-1  259746 ..  259756 -  -5.4  -3.05294   TTAAACCCTGCAACA                 GCAA CAA TTGC                 ATCTGTAAGCATGGG  54 356
      BG0248 NONE
      BG0247 NONE
      BG0246  248908 ..  248926 - -11.8  -4.51743   TTACTATTAAACAAA             GGGATTGT TTA ACAATCCC             TTTTAATTTAAAATT 100 70
         dck NONE
      BG0241  242430 ..  242442 -  -3.5  -4.65747   GAATTTGTAAGAAAA                TTTTT TAA AAAAA                ATTTTAGAATCTTGG  64 465
      BG0239 NONE
      BG0238  238083 ..  238103 -  -4.9  -4.74285   ACCCATAATATAAAA            TAAATCTAA ACA TTAAATTTA            AAAAAGATTACATCT  70 10
      BG0237  237203 ..  237213 -  -2.6  -4.04413   AATATTATTAAACAA                 TATT TTT AATA                 TATCAACTAATTTAA  51 58
        rpsT NONE
      BG0235 NONE
      BG0234  236124 ..  236138 -  -5.8  -2.92668   AAATTTTTGAGAAAG               GATTTT ATA AAAATC               TACTTATTATTAATT  54 58
         rho  234521 ..  234534 -  -3.9  -2.56046   CTAAAGTTTAATTTA               CATTA GAAA TAATG                TCAATTTATTTAATT  44 35
        rpmE  234231 ..  234241 -    -4  -5.71712   TTTCATACAAAAAAA                 CTAA TTT TTAG                 GACTTTTTATACCTT  79 22
        serS  228993 ..  229006 -  -2.5  -4.52347   TAAAGAATACGAAAA               TTATT TGTC AATAA                ATATATTATGTAAAC  58 179
      BG0227  227844 ..  227882 -  -9.2  -5.49234   ACATTTAATAAAAAA   GTTTTTTATCTAAGATAA TTT TTATCTTAGATAAAAATT   ATTCACTTTGATGCT 100 8
      BG0226  227539 ..  227556 -  -4.9  -3.59979   TTTTTTGAGGGTAAA             GCTTTTGG TTG CCAAA-GC             TTCCATCAACTAAAA  56 70
         pgl NONE
      fliG-1 NONE
        alaS NONE
      BG0222  222412 ..  222428 -  -3.7  -5.19328   AGCTTAGAAGAAAAA              TAGGAAT GGT ATTCCAA              ACTCCTAACCCATTT  72 508
         efp  218006 ..  218016 -  -2.6   -2.6648   AAAACCAATATTAAT                 TTAA CTT TTAA                 TCCGCTCTGCATACT  39 15
      BG0216  216980 ..  216995 -  -3.4   -5.3472   AAAAAACAAAGAAAA              TATTTT AAAA AAAATA               GCTGAAGAATTTATT  72 375
      BG0208  207314 ..  207324 -    -4  -5.30155   CGAGCAAGCAAAAAA                 CAAA AAA TTTG                 ACATTAATATGCTAG  74 380
        murE NONE
        ddlA NONE
      BG0198  199410 ..  199428 -    -4  -4.59954   AAGAAGAAAAAAAGA             TAAAAATA AAT TATTCTTA             CAAGATAAAATATTC  63 85
      BG0193 NONE
      BG0192  190644 ..  190680 - -14.7  -5.00884   ATTTTCTCTAAAAAA    GTCTATTGATTTTCTGC TTA ACGGAAAATCAATAGAC    TTCCAAAAAACATTA 100 456
      BG0190  189944 ..  189956 -  -2.7  -3.59979   TTTTTTTACCCTAAA                TGAAA CTT CTTCA                TTTAACAAAAATTCA  45 124
        infC NONE
        rpmI NONE
        rplT  188257 ..  188277 -  -2.7  -5.41143   GATGTCGCAAAAAAA            TAACTCTAA TCC TTAAAATTA            AACCTCCCAGGAGTT  67 49
      BG0186 NONE
      BG0185 NONE
      BG0184  186474 ..  186486 -  -3.4  -3.75438   AACAAAAAAAAATTA                CTTG GAAAA CAAG                CTATATGCACAAATG  53 310
        thdF NONE
        gidA NONE
        gidB  178503 ..  178513 -  -2.6  -2.57192   ATTGAACCTAAGCTA                 TAAT AAT ATTA                 TCTGTAAAGTAAAAC  39 23
      BG0175  177459 ..  177469 -  -5.4  -2.53903   TTTTTTAAAAATTAT                 TTCC TAA GGAA                 GCGCTACAGCAGAAA  52 18
      BG0174 NONE
      BG0173 NONE
      BG0172 NONE
      BG0171 NONE
      BG0170 NONE
      BG0169  170944 ..  170960 -  -7.3  -4.78752   AGTAGAACTTAAAAA              CAAGCAC ATT GTACTTG              CCCATCTATCTGGCA  81 191
      BG0167 NONE
      BG0166  170125 ..  170156 - -16.8  -3.32279   GATTAGAAGAAGAGA      TGTACGAGCTCTCT GAAA AAAGAGCTCGTACA       ATTGGAAATTATTTG 100 165
        malQ  167391 ..  167415 -  -4.5  -4.31698   GCAAATCAAAAAATA          TTAAATAACAA TGA TTTTTATTTAA          CTAATTGAATATCAA  61 82
      BG0163  165496 ..  165508 -  -2.7  -2.54371   TGTTCCAAATAAATC                TCCTT TAC AAGAA                AGAACAATTAAAAAG  39 33
      BG0162  164459 ..  164473 -  -2.2  -2.74944   AATAATAAAACATAT               TACATT AAA AATATA               TTAATAAGCTAAAAT  38 54
      BG0161  162634 ..  162657 -  -9.8  -3.93864   AGCAAGAAAGCCAAA          GGATTTATTT TAAT AAATAAATCC           ACCAACTTATAAAGA  93 41
      BG0159  160531 ..  160541 -  -5.4  -3.78877   GAGGATATGAAAATA                 GGAA TTA TTCC                 AATCGGATATTTTGA  61 285
        secA NONE
        sodA  152654 ..  152666 -  -6.3  -4.13995   TCTTTATAAAGTAAA                GCTAA TTG TTAGC                TTCATTGTAAATTTT  68 14
        fliD  148301 ..  148321 -  -3.4  -3.53811   TTTATTTTTGGCAAA            TCCTTTTA CCTGT TAAAAAGA            ATAGCACAAAAAATT  49 86
        flaB  147188 ..  147214 - -15.4  -5.64421   ATCCTAAATAAAAAA         CAAAAGATCCTT TAC AAGGATCTTTTG         TTAATAATTTTTACT 100 56
        proV NONE
        proW NONE
        proX  143768 ..  143785 -  -4.3  -4.90455   AGACAGTCATAAAAA             TTAAAAA AAAT TTTTTAA              TTTAAAGCCTCCTTT  68 410
      BG0143 NONE
        mtrC NONE
        acrB NONE
      BG0140  137980 ..  138000 -  -4.7  -4.68593   TTTATTATTCAAAAA            CTTGCTACC CAA AACAGCAAG            TGAAATTATAATCTT  68 46
      BG0139  135511 ..  135522 -  -5.8  -4.58563   CAATTATAAAAACAA                GGCA TACT TGCC                 AAATTTTATAAATCT  72 189
        hisS  131911 ..  131930 -  -2.1  -3.51307   CTAAAAGCCAAAAAT            CTTGCGA GTTTTA TCTCAAG             GCCAGATTTTATTAG  44 388
      BG0135 NONE
        greA NONE
        recA  126149 ..  126168 -  -2.2  -3.68827   TACCTACTATCTAAA            TTAATCTT CCTT AAGTTTAA             TAAAATTAACATCCT  46 6
      BG0132 NONE
      BG0131 NONE
         cmk NONE
        rpsA NONE
      BG0128 NONE
      BG0127 NONE
      BG0126 NONE
      BG0125 NONE
        rpsB NONE
         tsf NONE
         frr NONE
      BG0121 NONE
      BG0120 NONE
      BG0119  114948 ..  114967 -  -6.4  -3.06671   ATATTTATTCTAATA            GCAGGAAC ATAT ACTCCTGC             ATGTGCAATCCTTGT  60 395
        malX  112690 ..  112700 -  -2.6  -3.61894   AATTTTTTTCAACAA                 TAAA AAC TTTA                 TTTATAAAATAGAAG  45 68
        rpsF NONE
         ssb NONE
        rpsR NONE
        rplI NONE
        dnaB  109260 ..  109282 -    -5  -4.35682   CTATAATCAAAATAA           TAAAGATATT AAA AGTATCTTTA           GACCAATAAGAATAA  65 248
        fadA  106724 ..  106735 -    -3  -2.50387   CTTCATAAAATAACC                TCTT ATTA AAGA                 ATCACTTACCCACTA  39 84
      BG0109 NONE
        nusB NONE
      BG0107 NONE
         map  102828 ..  102840 -  -3.5  -3.29649   ATTTGATTAGATTAA                TTTAA AAT TTAAA                CTTCACTTAAAATTA  46 21
        htrA  101304 ..  101326 -  -8.5  -6.14618   CATAAAACAAAAAAA           GGGCTAAGA CTAAC TCTTAACCC           AAAACTAAAATTTAC 100 40
      BG0104  100299 ..  100309 -  -5.4  -2.99031   AAAGAAAATTAATTA                 TCCT GAC AGGA                 ATTTAAGCAATAACA  54 273
        murI   97685 ..   97700 -  -2.6  -3.29211   TAACCTCAAATTCAA              GATAAT TCAA ACTATC               GTTCCTTTAAAGTGG  42 16
      BG0100 NONE
      BG0099 NONE
      BG0098   93925 ..   93935 -    -4  -4.86731   TTGTTGCAAACAAAA                 CTTT AAA AAAG                 TATACAATAATTCTT  64 143
      BG0097   93263 ..   93273 -  -5.4   -4.7033   GAATCCAACACAAAA                 GTCT CCT AGAC                 CACTTTTATAACTTC  71 20
      BG0096 NONE
        atpA NONE
        atpB NONE
        atpD NONE
      BG0092 NONE
      BG0091   86699 ..   86735 -  -6.1  -3.86244   TCATAATAACAAACA    TATTAAATTAACTCATA AAT TACGAGAAAATTTAATA    TTAAAAGAAATAATA  66 49
      BG0090   85706 ..   85716 -  -2.6  -2.62669   ACTACAAATCAAGAT                 TTAA AAA TTAA                 CCCTTTTTTTTAAAT  39 22
        lepA   83806 ..   83822 -  -6.7  -2.76509   TTTTAAATAAGTAAT              GATAAAA ATA TTTTATC              GCATTTTTAAGGGCT  61 77
         ldh   82769 ..   82798 -  -8.7  -4.59511   AATATGCTTGAAAAA       TAAAAACCCCTAA AATA TTTGGGGTCTTTA        AACTAAAATTCTATT  89 28
      BG0085   81197 ..   81211 -  -5.8  -3.79533   CAAATCATTAAAAGA               TAGTTT GGT AAACTA               TAAGCCTTTAAGGAG  64 46
      BG0083   80143 ..   80157 -  -2.9  -3.76219   ACTGTAGAAGAAATA               TTCAT AAAAA ATGAA               AAAATTAAATTTAAA  51 406
      BG0081 NONE
      BG0080   77368 ..   77389 -  -2.3  -4.77567   ATTTGGAGAAGAAAA           TTCTGAAAT ATTA AACTCAGAA            TATTACGTATCTGAA  59 181
      BG0066 NONE
      BG0065 NONE
         def NONE
         fmt   58936 ..   58952 -    -3  -3.27779   ATTAAAACTAATATA              TTCCTC CTACT GAAGAA              AACACTCGTCCTATT  42 1
      BG0062   57549 ..   57567 -  -2.5  -4.88129   AAAAATTATGAAAAA             TTTAAAG GAAAG CCTTAAA             TATATTGAACAAGAA  63 329
        trxA NONE
      BG0059 NONE
        tlyC NONE
      BG0057 NONE
         gap NONE
         pgk NONE
      BG0054   50322 ..   50337 -  -2.6  -3.43132   AAATCCAAAACAAAC              CTCTTT AACT AAAGAA               CGTTATTAATTATAG  44 18
      BG0053   49880 ..   49917 - -11.5  -4.21462   AGTTATGATTTAAAA   TTCTTTTACGTAAAGAG TCAA CTCTTTGCGTAAAAGAG    TGCTATAATATAGCA 100 60
        spoU   48227 ..   48237 -  -2.6   -5.5454   TTAAACAAATAAAAA                 TAAA ATC TTTA                 TGGATCATTCATCCT  71 232
      BG0048   46577 ..   46594 -  -7.1  -2.97636   CTAAAAACAATATTA             TAAGCTT CTAC AAGCTTA              TCTAGCATTTTACTT  64 196
      BG0046   45619 ..   45636 -  -4.9  -4.57341   AATTTGTCCCAAAAA             TAACAGC AAAA ACTGTTA              AAGCAATAATTAAAG  68 255
      BG0044 NONE
      BG0043 NONE
      BG0042 NONE
        phoU   40537 ..   40562 - -10.7  -4.87665   TGCTACTTATAAAAA         GAATTAATGAT CATA ATCATTAATTC          TTTTTATAAAAACTT 100 89
      BG0039 NONE
      BG0038   36433 ..   36443 -  -2.6  -3.04248   TAACACTTCTCAATA                 TTTT CAT AAAA                 ACTATTATCCTATTT  41 30
        plsC   35702 ..   35712 -  -2.6  -3.85698   TCCTTGCTTTATAAA                 TTAA ATA TTAA                 TAGTTTCAAGCTTTT  49 15
        parE NONE
        parC NONE
      BG0034   31014 ..   31024 -  -5.4  -3.41988   TGTCATTTAATAATA                 GCTT TGC AAGC                 ATAAAAAAAGAAGAA  57 402
      lepB-2   28358 ..   28370 -  -2.7  -4.44046   GCCACTTTAAATAAA                TCCTA CTC TAGAA                AATGGAAGATATATT  55 4
      lepB-1 NONE
      BG0029   26777 ..   26791 -  -3.6  -4.77759   ACAAGCTACTAAAAA               TGACAA ATT TTATCA               AATATCAAATGAAGG  64 525
        folD NONE
      BG0025   23429 ..   23443 -  -2.2  -5.85011   GAAAAACCAAAAAAA               TTACAA TTT TTATAA               CAAAGCACCAAAAAA  77 404
        ruvA NONE
        ruvB NONE
      BG0021   19875 ..   19885 -  -2.6  -2.64218   AGCGTCTATCACAAC                 TTAA ATA TTAA                 AATAATTCATAACTA  39 45
        pfpB   18132 ..   18150 -  -3.1  -4.42047   ACTAAAAAACAACAA             CAAGCTT CCAAT AAGCATG             AATTTTCTACTTCAA  58 32
      BG0019 NONE
      BG0018   16659 ..   16671 -  -4.9  -4.99134   ATTTCAAATTAAAAA                TCTTT TAA AAAGA                GAACCAAATTATCAA  72 6
        glpE NONE
         udk   14424 ..   14442 -  -3.2  -5.55664   CTATTATGAAAAAAA             TATCTAAA AAT TATAGATA             CAATATAATATACTT  73 149
      BG0007 NONE
      BG0006 NONE
        trsA    4835 ..    4846 -    -3  -3.99228   GAAGGCAAAATACAA                TCTA AGAT TAGA                 ACAGGAGATGCCTCG  53 305
      BG0003 NONE
      BG0002     557 ..     571 -  -2.8   -4.6759   AATATTTTAACAAAA               GACTAT CCA ATTGTC               TAAATATAAAAAATA  57 83
      BG0001     439 ..     449 -  -2.6  -2.73221   CTAATAACTATAGCA                 TTTA CTA TAAA                 TTATCAACTTCTTTT   0 19
