# Supplementary material for: Rapid, accurate, computational discovery of Rho-independent transcription terminators illuminates their relationship to DNA uptake
Source: Genome Biol. 2007 Feb 21;8(2):R22. doi: 10.1186/gb-2007-8-2-r22 (PMC1852404; doi:10.1186/gb-2007-8-2-r22)
Supplement: Additional data file 4 — Best terminators found downstream of each of the genes of the 343 organisms studied. [file gb-2007-8-2-r22-S4.zip › Bradyrhizobium_japonicum.bag]

     blr0001 NONE
     blr0002    1227 ..    1240 +  -3.7  -4.63932   GCATCTCAATGGCAG               GCACG GCTT CGCGC                TTTTCTTCGAACATA  70 229
     blr0003    3896 ..    3933 +  -6.9  -3.53224   TCAAGCGTGCTGCCG   TGGTCGAACGCCAGCCGC TTA GTGGCTGGC-TGCGCCGA   TTTCCCGGCCCCGTG  58 239
     bsr0004    4594 ..    4607 +  -2.3  -3.60971   GATGACCCCCTTTGA               CAGGG TTGC CCCTC                TTTACAACTTCCGAT  50 228
     blr0012   12045 ..   12072 +  -2.7  -3.81146   TGAGTCGAGGCTCGG       TTCGC-AG-CGGC GAAG GCCGGCTCGCGGG        TTCTTCGTTGCGGCC  52 115
     blr0013   13223 ..   13234 +  -5.8  -2.86164   CTGCTTCGGTCGATC                GACG GCTG CGTC                 TATGATCCTTGCGCA  48 433
     blr0017 NONE
     blr0018   15869 ..   15881 +  -3.3  -4.48072   GTGATGGCCGCATGA                CCGTC GCC GACGA                TTTTGTCGTCGCTCT  68 26
     blr0019   16552 ..   16576 + -10.1  -3.03159   ATAAAATCCCTCAGC          CGGTGTTCT TTCAAGT AGAACACCG          TGTTCCAACACTTGC  64 59
     bsr0022 NONE
     blr0023 NONE
     blr0024   24092 ..   24103 +  -3.6  -3.68073   AGATCACCTTCGTCC                GTCG CCTT CGGC                 TTCTTCGGTCGCATC  51 106
     bsr0027   28236 ..   28259 +   -11  -2.59564   CACAATCAGGCGCAT          CCGGCAGC ACAGGACA GCTGCCGG           CTTCTAGAATGGAAA  64 303
     blr0028   29343 ..   29373 +  -2.5  -2.91681   ATCCTAAATTGCTGC      CAGCGCTGTCGGTT TGCC AGCTGACGG-GCGG       TATGTGGGGTTCACC  40 53
     bsr0029   29791 ..   29807 +  -3.6  -3.28712   GCCGCGGGGAGGCAA              CATGGG GAACA CCCTTG              TTGTACACGCGAAAC  47 117
     blr0030   31855 ..   31865 +  -2.4  -3.90291   GGCCCAGTAGGCGCC                 GCGC TGG GCGA                 TTTCCTTGCGAACGT  55 508
     bsr0033   32845 ..   32857 +  -6.2  -3.73224   TCGCTCCGGGGAGGA                CCGC CTTGT GCGG                TTTGATGGAGGATGA  60 398
     blr0034 NONE
     blr0035   33668 ..   33679 +  -7.2  -4.63218   GCTGTCGATAGCGAT                CGCG CCGA CGCG                 TTTTGTTCGGACGAC  78 30
     bsr0036 NONE
     blr0037   34339 ..   34352 +  -2.3  -4.58395   CGGGATCAGATCGAT               GCGGT CTTG AGCGC                TTTTTCGGAGATAGG  68 43
     bsr0038   35124 ..   35145 +  -2.1  -3.78953   GACCACGGCAACCGG           GTTCATCCC CACT GGGGCGATC            TTTCGTAGTCCACGT  52 289
     bsr0039   35648 ..   35670 +  -4.1  -3.36518   CGTCATGATTTCGAG           GATGCCTGT CGAAA ACGAGCATC           TTCTGAAGGTTTTCC  47 175
     bsr0055 NONE
     blr0056   48790 ..   48808 + -10.2  -3.34192   GATCGTCGAGCTTGA             GGCCGAGA TAA TCGCGGCC             TTCGTTGGAGCGCTT  67 258
     blr0058   50073 ..   50096 +  -2.3  -4.40572   ATGCCAGGACGTCGA          GCTGCGCCT TATCCT AGGCGGAGA           TTTTCTGCGGCTTGT  63 49
     blr0060   51501 ..   51519 +  -8.1  -3.25823   GCCGGATTAGGTTCC             TGCCGGG CCCGC CCCGGTA             TTGATATCAGCCCGG  57 31
        atc1   53143 ..   53159 +  -5.7  -3.89346   CGTTGCGTTTGAACG              GCGCGGC CTT GGCGTGC              TTTGTCCAGTCGGGC  62 238
     bsr0067   60089 ..   60111 +  -4.7  -3.79747   CGTTTCCCCTGTTCA           GCGGTGCAC CGTCA GACCACCGC           TTTCATCATAAGTCG  57 157
     bsr0071 NONE
     blr0072 NONE
     blr0073 NONE
     blr0074   65857 ..   65868 +  -5.8  -3.10164   TGTCCGCAATCCTCC                TCGC CGCT GCGA                 TTACCTGGTGGATCA  49 72
     blr0077   70378 ..   70393 +  -2.6  -3.56643   TAACGGAAAACCTGA              GCATTCA GGC TGA-TGC              TTTCGGCGGTGTCCG  49 38
     bsr0078   71033 ..   71049 +    -8  -3.74519   GTCTCCAGCGTGTGG              CCTTGG CTGTC CCAAGG              TTTGCTCGCGCTCTT  65 282
     blr0080   75044 ..   75068 +   -10   -3.1585   CCTGGCGAGCGTCCG         CAGCG-CGTCG AGCG CGGCGCCGCTG          TCTTCGCTTGCATAG  63 335
     blr0084   78749 ..   78766 +  -8.3  -3.19192   GGCCCTTCGGCCATG             CCGAGCG CGAC CGCACGG              TTGAGTTCGATCACG  59 321
     blr0092   85801 ..   85818 +  -4.1  -3.01712   GGAAAGGACCTCACC             CGG-GGGT CGC ATCCGCCG             TCTTCGAACCGGACG  43 65
     bsr0093 NONE
     blr0094   87662 ..   87682 +  -3.2  -4.08767   AGGGATGTCGGCTGC            GGCGGATG GGACA CATTCGCG            TTTTGGGGGCGTGCG  59 359
     blr0095   90184 ..   90211 +  -7.6  -2.52676   GCCGATCGACTTGAT        GGCGCCGACAGA ATCC TCCGTCGCCGTC         TGGATTCCCGCAATC  50 515
     blr0097 NONE
     blr0101   98534 ..   98544 +  -6.8  -3.18681   GCCGAATCGTCCATC                 GCCT TGA AGGC                 TTCCTCGAGTTGCAG  54 263
     blr0103  101983 ..  101993 +  -8.2  -2.87211   TGATCTCCGCGCAAA                 CGCG TTC CGCG                 TCTGTCGCGAGGGAT  55 59
     blr0105  103280 ..  103290 +  -8.2  -2.87211   CAACGCGGTGGTGTG                 CGCC CGC GGCG                 TCTATCGCGCCGGCT  55 244
     blr0106 NONE
     blr0107  106771 ..  106792 + -10.1  -2.86343   TTGATCCGCTTGTCC           TCGGGCGCG GGCT TGCGCTCGA            TATAGTCCTTGGCCT  62 435
     blr0110  108941 ..  108985 +   -10  -2.87132   GGGTGCTATAGCCTC ACATTCGGTGT-CGTCCCGGC GAAG GCCGGGACCCATACCGCATGA TCTATCGACGGCAGG  62 45
     blr0115  114601 ..  114621 +  -8.3  -2.71712   ACATCTGCCGCGGCT            GCTGAGC CGAGAAC GCTCAGC            CTTTCCCGCCGCCCC  53 361
     blr0117  117001 ..  117013 +  -4.7  -4.44301   GCGCGACCGCCGGCT                GGTCG GGA CGTCC                TTGTTTCTTTTCCAT  70 474
     blr0119 NONE
     blr0120  118555 ..  118573 +  -5.9  -3.36515   GAAGTCGATGAAGGT             CCTCACC TTCGC GGAGAGG             TATTTGCGGCTCGGA  53 77
     blr0122 NONE
     blr0123 NONE
     blr0124  121456 ..  121469 +  -9.5  -3.01712   CTTCACCGTGCCCTG               CGCCG TCGC CGGCG                TGTTGGGGAAAGGGC  59 475
     blr0126  122904 ..  122916 +  -6.2  -2.87211   GCTGACGTTCCCAAC                GCGC AAGTA GCGC                TCTCTCAGCCGCCGT  48 58
     bsr0127  123754 ..  123797 +  -6.4  -3.61398   CGTCGTTCATCGCGG GGCCGCCGCCGCGATAGGGC ACGT GCACGATCTCGACCCCGGCC TTGTTGCCGAGCACG  59 490
     blr0135 NONE
     bsr0136  131376 ..  131397 + -14.5  -3.09516   CGCGCAACGCGCGAA           CCCGGAATC TCGA GATTCCGGG            TTCGATGCTAACGCA  80 58
     blr0138 NONE
     blr0139  134705 ..  134723 +  -4.4  -2.75064   CCGCGGCATCATCGC             GCGCGGAC TTG GCTTGCGC             TAATTCAATCGAGGA  43 4
     blr0140  135693 ..  135715 + -14.9  -3.53012   CTCCGCGGCGAGCCA           CCCTCTCCC ACAAG GGGAGAGGG           TTTAGCCGCGCCCCA  90 162
     blr0145 NONE
     blr0147 NONE
     blr0146  143784 ..  143796 + -10.5  -3.53811   GAGAGAGGTGGGCAC                GGCGC CAT GCGCC                TTTGCCCACCCTACA  70 70
        cyoA NONE
        cyoB NONE
        cyoC NONE
        cyoD NONE
     blr0153 NONE
     blr0154 NONE
     blr0155  152451 ..  152470 + -16.4  -4.43213   GCCCCCAAACAAAAA            GCCCGGCC GCAA GGCCGGGC             TTTTGATCTGTTGCG 100 215
        rpmB  160257 ..  160280 + -18.2  -5.45802   GTAGAGTTTGTGTAG          CGGCCGGATC GAGA GATCCGGCCG           TTTTTGTTTTAGGGA 100 97
     blr0164  161463 ..  161491 +    -3  -2.52516   TGGATCTGGGGAGAA        CCTGGCAACGGA GACCA TCCATAGCTGGG        CTTCATCGTCACCCG  37 2
     blr0165 NONE
        ftsZ  163824 ..  163849 +  -3.9  -3.53224   GCCCCGGAATGACGG         CGTAGAGCGTGC GCA GCGCGC-CGATG         TTTCAAGCCGCCGTG  49 211
     blr0171  166627 ..  166660 + -16.1  -3.53224   AAGAAGTAGGGCTTC     TTTCG-CCTCTCCCCG CTG CGGGGAGAGGCCGGGA     TTTGCGCAGCAAATA  93 32
     blr0172  168205 ..  168248 +   -13  -3.60792   ATGGAGCTGGCGCCG ACGGCGG-AGCGTGGGGCAAC GCC GTCGCACCCCGCTACCGCCGC TTTCGCCATTCGCCG  82 42
     bsr0173  168618 ..  168634 +  -9.4  -3.76775   TCGGCGTGGTGTTTT              GAGGCG CGAGC CGCCTC              TTTGGCTCTCTTCCG  71 24
     blr0181  177238 ..  177295 + -12.6  -4.11484   CCGAAGCCGGCGAAG CGCTCGCCGAGCGCGACG-CGTTCGCG CACCA CGGGAGCGACATCGCGGTCGACCAGCG TTTTCACCAGTTGCG  85 519
         cis  179633 ..  179652 +  -7.1  -3.56558   CGTTGGCGTCGGGGT            GGTGCTG CTTCAC CAGCGCC             TTGTACTTGCTCTTG  59 370
     bsr0185  180573 ..  180604 + -17.4  -2.73364   GGGCGGCTCAAAGAG      CCGAACCCGGAATC TCGA GATTCCGGGTTCGA       TGCTTCGCATCGCCC  84 54
     bsr0189 NONE
        xerD  185214 ..  185229 +  -3.2  -3.54424   ACAAGCCAACTCATT              GAAGAG GCTA CACTTC               TTTCCGCAGGTCCGA  49 134
        accA  186544 ..  186569 +  -5.3  -2.90496   AGAATTTTAATCAAT         GGCTTCAGGGC ATAA GCGCTGGAGCG          TGGTTTGAAAAAGCC  48 320
     blr0192  188242 ..  188260 + -13.1  -3.51633   GGGCGGTGAAGTAAG             CGCGCGG CCTCT CCGCGCG             TTCTCTCCGGTCTAT  79 27
     blr0200  196841 ..  196871 +    -6  -4.78572   CTGAGCCGCGATGAA       GGAACACCGGAGTG GTT CGCTTTGGTGCACC       TTTTGTTACTTGCGG  82 320
     blr0205  203113 ..  203123 +  -2.4  -2.83343   CCAGACCCCACCAAG                 GCGC CCC GCGA                 TGTCCTCCTCCGTCT  39 118
        argJ NONE
     blr0207  205180 ..  205212 + -14.7  -3.08312   TTCGGCCATGCGCAG      CAGCGTCGCGCGCCG GCT CGGCGTGCGGCGGCG      TTCGATCAATACATT  80 425
        comF NONE
     bsr0210 NONE
     blr0211  207967 ..  207980 +  -2.3  -2.75064   ATCATCTGCATCTGG               TGCGG GGAT CGGCA                TGATTCGCTACGCGC  39 9
     blr0212  208508 ..  208565 + -11.9  -2.73542   GAAGGACCAGACCTC AGATGCGCAATTGCGCATCGGGGGATC TCGA GATTCTCAGGAGCGCAATTGCGCTCCA TAGTTCGCCCTTCGG  65 71
        lysC  212482 ..  212525 + -11.1   -4.4078   TTTTCTCTTAGCGGT CG-CAGC-AAACGCGAAGGTG TACA CACCTTCGCGTCTGGCAGGCG TTTTGCTTGGCAAAA  93 46
        ptsP NONE
        prfA  216136 ..  216177 +  -4.9  -2.52464   ACCAGGCCGCACAGC TCGC-CGCGCAAGGCGCGGC GGC GTGACGCCCCGCGTGAGCGA TCCCTTCACCGGACA  42 0
        hemK  217156 ..  217171 +    -9  -3.19038   ACGGGCGAAAGCCGG              GCTCTC GGGC GAGAGC               TTCACTGATTTTAGG  61 130
     blr0220  218329 ..  218353 + -17.2  -4.67048   ATTTTCTGATCTGCA          TCGTCCCGGC CTCGC GCCGGGACGA          TTTGTTTTCAGCTGC 100 51
        gloB NONE
     blr0223  220803 ..  220813 +  -6.8  -3.53091   CAGCGCCGTCTCCGG                 CCAC ACG GTGG                 TTTCGAGCGCGCCAT  57 405
     blr0227  224656 ..  224670 +  -9.2  -3.91798   TCGCCTCAGCGCGGC               CGCCTG CCG CGGGCG               TTTGCTTGGCGATTG  73 51
     blr0228  225469 ..  225488 +  -9.2  -3.14944   AGGCGCGGCTCTTGA            GGCGTGGC ACAT GCCACACC             TTCGGTGTCGTCCTG  61 26
     blr0230  227669 ..  227679 +  -8.2  -3.01924   CGGCCGCGATCGTGC                 GCGC GAA GCGC                 TCTTCGGCGACCGTC  56 157
     blr0232  228543 ..  228565 +  -2.7  -3.40403   GATCCACCGGCCGTT          GC-C-CGGCCA CGA TGGTCGCGAGC          TTCTCGTCGGAGAGG  45 301
     blr0237 NONE
     blr0238 NONE
     blr0239  235474 ..  235502 + -18.1  -4.17316   TGATCGCAACGGTTT        CGGCCAGCTCGGC ATT GCTGAGCCGGCCG        TTATTTTGAAGCAAT 100 412
     blr0241  236885 ..  236903 + -11.6  -3.30124   ATGGATCCCGGATCT             GCGCGCGC TTT GGGCGCGC             TTGTCCGGGATGACG  72 175
     bsr0247 NONE
     blr0248  245151 ..  245161 +  -4.6  -2.75064   CATCATGATCACCAT                 TCCC GAT GGGG                 TGATTCCATGAGCCC  43 4
     blr0249  247125 ..  247153 +  -6.6  -3.59979   CGTGCAGGCGGCTCT       GTTGCGGCAGCGG TTGG CCGC-GCCGGATC        TTTCCGGTCAGCCGC  59 371
     blr0252  250248 ..  250277 +  -3.4  -3.55444   CGGAACCGGCTGCAA       CGTGAAGCGGGC TCCAGT GTCCGCGGCATG        TTTCCGAAATCCGCC  49 184
     blr0253  251534 ..  251544 +    -4  -3.63694   CCCGCCGCCGCCCGG                 CATA TGA TATG                 TTGTTACCGCTGACT  53 414
     blr0257 NONE
     blr0258  255974 ..  255999 +  -3.1  -2.69471   GCGCAAAGGGAGATG         CCTCCTTGCGG AACA CCGCGGTCAGG          ATTGTGTGCCAATGG  41 88
     blr0259  256426 ..  256438 +  -2.6  -3.14132   CAACCGGACGTGCAT                TCCG GCAAG CGGG                TTGGTGGACCGGAAA  43 63
     blr0260  258493 ..  258505 +  -6.2  -3.39449   TTCCTATGCGGCAAC                CGCG CTGCT CGCG                TTCCTGTTACTGCGC  52 93
     blr0261  260057 ..  260068 +  -4.4  -3.35597   TGCTTGATCCCTTTG                GTTC AATT GAAC                 TCTTTGCGACATGCG  49 150
     blr0262  261371 ..  261399 + -11.7  -5.40072   GCATACGAGCGTTTT        AGGGCCGTCCT CCCCCAA AGGACGGCCCC        TTTTTTTGACCGGGC 100 160
     blr0274  271344 ..  271362 +  -2.4  -3.61398   CGCCGGATCCGGCAA             TGCTTC ATCCTCC GGAGCA             TTGTTCGACGGCGGC  50 463
     blr0276 NONE
     blr0277 NONE
     blr0278  276328 ..  276354 +  -3.6  -3.04398   CTAGGATCGCAGGCG         GCAGGCAGCC CGATCGC GGCTTCGTGC         GTTTTGACAAAGCGC  43 37
     blr0279  278266 ..  278293 +  -6.8  -3.03124   CCTCAACGCCGATAC        GTGACCGCGACG TTTC CGGCGTGGCCGC         TATTCCCCGGTAGCG  52 22
     blr0281  282107 ..  282132 + -19.1  -3.67498   AGACGGTCTGAACGA         GAAAGGCGCCG AAAC CGGCGCCTTTC          TTATATTCGCGGTTC 100 52
     blr0293  294202 ..  294212 +  -2.4  -3.54543   AGACCGAAGACCAGC                 CGCG GCG CTCG                 TTTCGACGCATCGAT  47 79
     blr0294  297567 ..  297580 +  -6.7  -2.79183   GAGGCCGCACAGGCA               TCCGA TCGA TCGGA                TCTGATGCCGCTCCC  50 245
     blr0297 NONE
     blr0298  303583 ..  303611 +    -4  -2.58999   CGACCGCCTCTCCCA       TTGTGACA-CACGC CCG GC-TGCTGTCACGA       ATTCGTGTATCGAAC  40 70
     blr0299  306794 ..  306847 +    -8  -3.14211   GGCGACACGCCCGGC GTTGGCGCTGCACCCGA-GGCGTTG GCCGG CAACACCGTCGCGGGCTGCGCCAGA TTCATCGAAACCCCT  57 96
     blr0305  315968 ..  315990 +  -2.6  -3.17075   CTTCGCGCGCGGCGC           CTGATGTCTG ACG CGGAATTCAG           TTGGATTGCCGCGCG  43 22
     blr0306  316600 ..  316619 + -10.8  -3.05384   CCCTTGCGAAGCCAA            GATGCTCT CTCG AGAGCATC             TTGGCTACCGAACGA  64 127
     blr0308 NONE
     blr0309 NONE
     blr0310 NONE
     blr0311 NONE
     blr0312  323663 ..  323698 +  -4.6  -3.87373   CTCCGCGTCGCGCTG    TTCGAGTGACACCGGGA ATT TCCCGATGCC-CTCGGC    TTTCTCGGACATCTG  60 281
        nosR NONE
        nosZ  328844 ..  328856 +  -3.3  -3.05816   GGTCTGATCGGGAGC                GACAC CGT GCGTC                TTCCGTCACGCATGC  43 34
        nosD NONE
        nosF NONE
        nosY  331923 ..  331935 +  -4.8  -2.82635   GCGGCCGCCTTCTTC                GCTC GGAGG GAGC                TATGATCCTGCGGAT  43 8
        nosL NONE
        nosX  333603 ..  333638 +  -8.8  -4.07568   AGCCACTCGGCCATC    TCTCCGGAGCGCCCTC TCTT GAAGGGGCGCCGGCGA     TTTTGCAAGAGACCG  76 133
     blr0321  334484 ..  334500 + -12.3  -3.53012   GCCGTGTCGAGCTCA              TTCGCCG CGC CGGCGAA              TTTCGACAGCACCAG  75 364
     blr0325  338782 ..  338825 +  -8.8  -3.28924   GCGAAAAACCAGCCG TC-GTCCTGGACAAGCGAGCG GAG CGAGCGCTGATCCAGGACCGA TTATCACAGGACGTG  63 56
     blr0328 NONE
     blr0329  346534 ..  346576 +    -4  -3.53012   GTCTCCGAGATCTTG AGCTCAAAGGCGATCTGC TTGTTTT GCAGGCCGCGCTTGAGCA TTTCGAGCACGCGCA  51 378
     blr0335 NONE
     blr0336 NONE
     blr0337  356362 ..  356385 + -19.6  -4.77165   GAACGCAAATTTTCC          GCGGCGCGCA GAAA TGCGCGCCGC           TTTTATTATGCGCCC 100 60
       AMACR  357725 ..  357783 + -11.1  -3.53091   GTTGCCTAGAGCGGA GCGCTGA-TCCGGGATCCATAACCACAG GCCG TTGTGGTTACGGGACTCGGAGTTACCGC TTTCGCGCCGCAACT  74 105
     blr0340 NONE
     blr0341  360026 ..  360057 +   -13  -2.73364   CGGGGCGCGCGAAGC      GCGAACCCGGAACC TCGA GATTCCGGGTTCGA       TGCTTCGCATCGCCC  69 59
     blr0347  366360 ..  366389 +  -4.2  -3.88583   TTAGGGTGCGGAATA       GACGCTCCAGCA TGTAGT TGCTGAGCCGTC        TTTGTCGCGACTTTC  59 37
     blr0349  367798 ..  367818 +  -2.3  -3.87627   ACACCGAAATTGGCG            ATAGCCGGC AAG GCCGGCCCC            TATTTTGTCTCCAAG  54 92
     bsr0350  368580 ..  368596 + -11.5  -3.28712   GGGTCCCGGATCTAC              GCGCGCT TTT GGCGCGC              TTGTCCGGGACGACG  72 286
     blr0352 NONE
     blr0353  371361 ..  371376 +    -4  -4.40173   TCAGGAATTCGCAAG              CTA-CGG AGT CCGCTAG              TATTTTTTTGAATTG  65 10
     blr0354  372251 ..  372287 + -21.8  -3.57263   GTAAAGTCTCGCTTC   CAAAGC-GCGTCCCGCA GCCT TGCGGGACGCCGCTTTG    TTTCAGGGTAACGCT 100 81
     blr0355 NONE
     blr0356  376686 ..  376734 + -14.6  -3.13522   TGCAGCATGGACTCT TCCATGCGCTCGCTCTGCCAGCG GATG CGCTGGCACAGC-AGCGCGATGA TCTTGATCGCGACCT  80 282
     blr0358  379576 ..  379588 +  -3.3  -2.52543   GCCGGCCGGTCCTCC                GGTCC CCG GGACG                TCCCTTGGCCCAAAT  40 176
     blr0359  382147 ..  382181 +  -4.3  -3.55801   CAGCCGCACGCTCGC    TGCG-TT-CCCTCCCCC CTT GCGGCAGGGCAATCGCA    TTTAAGGCCGTTGCT  52 51
     blr0360  383722 ..  383763 + -12.2  -3.44319   TGGGGGTCATAGCGA GGAT-CGCTGTCCGCCGCG CAAGC CGCGGCTGCCTGCGCATCC TTGTGCTGGCTTGAC  75 363
     blr0364  389671 ..  389684 +  -5.2  -3.53224   CGGCGCAGGCGGCCG               CGGC TTAAGC GCCG                TTTGCGCAGGCGATG  52 18
       rps21 NONE
     blr0366 NONE
     blr0367  392934 ..  392944 +  -2.4  -3.60098   TGAACGAGTTCATAG                 AGGC GCG GCCG                 TTTGCAGTGCACGAT  49 505
     blr0368  394464 ..  394486 +   -15  -3.67611   CGGGGCTTTTCATCA           TATGACGGTC ATG GACCGTCATA           TTGTCTTCAAGTGCC  90 84
     blr0369  395798 ..  395835 + -20.9  -3.06796   AGCTCTTGCGACGAA   GCAATCCAGAGTCTTTC CGCG GAAAGATTCTGGATTGC    TTCGCTGCGCTCGCC  95 64
     blr0371  399093 ..  399112 +  -3.4  -3.36518   GCCGGGCGGCCAAAA            GCCGACCA CAAT TGCGCGGC             TTATCGAGATTTTCC  47 124
     blr0372  399875 ..  399885 +  -3.2  -3.27212   ACGATAACCCAGCCC                 TGCA TTT TGCG                 TGCTTTTCTTGGCTT  47 34
     blr0373  401541 ..  401557 +  -4.3  -3.14132   CGCCGTAATTGTTGA              GGTCGTG GGT CACCGCC              TTGATCGCGCGGAAA  45 409
        ptrB  406784 ..  406799 +  -6.8  -3.14344   GCCGTCGGTGACGAC              GC-CGGC GAC GCCGCGC              TTCATCAGCCGCGTC  51 441
     blr0382  412777 ..  412807 +  -6.1  -3.35679   GGCGGTTGCGACCTC      CTTGA-CGGAGGCG ACTG CGCTGCCGGTCGAG       TTCTGGATCGCGGCA  53 371
     blr0384 NONE
     blr0385  419025 ..  419046 + -10.9  -3.09635   ACGCGCGTAGCGCGA           TCCGGAATC TCGA GATTCCGGG            TTCGATGCTCCGCAT  68 60
     blr0395 NONE
     blr0396 NONE
     blr0397  429479 ..  429492 +  -6.7  -3.76413   ACCGATGCAACCCCG               CCGTA CTTC TACGG                TTTGGGATTTTCACA  63 45
     bsr0398  429886 ..  429904 + -10.2  -3.01712   GAATGCAGCAGCGCC             GCGCGGAC GAG GTCCGCGG             TATTGCGCGCACCGA  64 106
     blr0400  432181 ..  432200 +  -5.6  -3.28791   GATCTGCTTCACACT            TGCGCGGT CGCG GCCACGCA             TTGTCGCAGAACCGT  52 217
     blr0401  432798 ..  432808 +  -2.4  -3.19602   GGCTTCGTCCAATTG                 CAGG ACA CCGG                 TCTTGATCTCGCAGC  43 74
     blr0402  434299 ..  434317 +    -8  -2.82516   TGCTTCGAAGCGCTT             CCGGCGTG CCA CGCGCGGG             TGTCGTGATCCCGCG  53 83
     blr0404  437041 ..  437066 +  -7.5   -3.5891   TCTTGCCCTCGCCTT         CGGGCACGAAA TAAC TTTCGAGACCG          TATTTGATTGTGAGC  63 270
     blr0407  440492 ..  440503 +  -3.6  -3.72893   CTCGGCCACGGACGG                GTCC TTCA GGGC                 TTTCGTGAAAGCCTC  54 242
     blr0410  444416 ..  444439 +  -6.6  -3.01712   TGACAAAGCCCTCGT          CGATCGAGCG CGCC CCCTCGAACG           TGTTGAAGAAGACGA  50 376
     blr0418  452572 ..  452583 +  -2.2   -3.6504   TCAAGGTTACTCCTT                GTCA GACT TGGC                 CTTTTTCTTCCCATT  49 208
        rplU  454454 ..  454466 +  -3.4  -3.26471   GAAATTATGAAATGA                TTCC GTCAA GGAA                TTGATCTAGAACTAC  45 74
        rpmA  454839 ..  454863 + -17.1  -4.32571   CACAAATAGGCTCCA          GGGGAGGCGGG AAA CCGGCCTCCCC          TTTCGTTTTGTCTTA 100 92
     blr0422  455671 ..  455692 +  -2.9  -3.72642   CCCGGGAGGACAGTG           TGCGCGTGGC TAC GCCG-GCGGA           TTTACCTCGTTGCTT  52 203
     blr0424  457376 ..  457404 +  -4.5  -3.57792   TCCGGGGGTTAAGCA        AGGGGCGAAATTC GCG GAATTTCGGCCGG        TTTGCGGGTAAGTCC  54 58
        cgtA NONE
     blr0426  460371 ..  460409 + -12.5  -3.24513   CGAAGCTTTGAGTCT  GTCTTCGC-CTCTCCCCG CTTG CGGGGAGAGGGAGAAGAA   TTCAATTCTCGATCT  74 30
        proB  462767 ..  462788 + -14.5  -3.09635   GTTCGAAGGACCAGA           CCCGGAATC TCGA GATTCCGGG            TTCGATGCTCCGCAT  80 67
        proA  464291 ..  464330 +  -5.7  -3.72576   CCGTAGATAACGTCG  CGAGGCGCGG-GCAATTG AGCAA CAATTTCGTCGTGCCGCG  TTTCGTGGCGCAAGC  60 35
        nadD NONE
     bsr0431  465502 ..  465518 +  -2.1  -3.60627   GGCGAAGGCGATCTA              GAGGCTC AAA GAGCCGA              TTTCGAATCGGCTGA  49 25
     blr0432 NONE
     blr0433 NONE
        ctpA  468845 ..  468865 + -18.3  -5.63517   GCGATCCAACGCAAA            GGGCGGCTC CCG GAGCCGCCC            TTTTTTGTTTGGAGC 100 56
     blr0435 NONE
     blr0436  470740 ..  470761 +  -2.9  -2.91144   GCGCGTGGTGAAGGA           GTTTTCCGC GCTG GCGGAGGAA            TAGTTTGCACCGTCA  40 1
     blr0437  471445 ..  471459 + -11.4  -2.76361   CGACGGAAATTTGCG               CGTGCG GGC CGCACG               ATTCTCTCGTTCCTC  65 98
      blr044  479713 ..  479738 + -18.3  -5.22006   GCGCGCATGAAACAA         GCCCGCCGTCT TGGG GGACGGCGGGC          TTTTTGTTGTCGTCA 100 88
        xerC  483220 ..  483234 +    -7  -3.08464   GCGCGCATGCCTCTT               GCGCGG CGC CCGCGG               TTCGGTCAATCGTGG  52 74
     blr0447  484247 ..  484299 +  -4.9  -3.53224   AGTGCATCTCCAAAA GCTTGTCGCGCGT-GACGTCGAACAC GAAG GCGGT-GACGCCGACGC-CGACGAGC TTTGCGAACAGGATC  53 410
     blr0460 NONE
     blr0461  501587 ..  501598 +  -5.8  -3.61894   ACATATCCAATGGGT                TCGG ACCC CCGA                 TTGTTAGCCAAAATT  57 175
     blr0462  502526 ..  502545 + -16.4   -5.4505   AGAGAACGACATGAG            CCCCGGCC GCAA GGCCGGGG             TTTTTTGTTAGGGCC 100 53
     blr0463  503486 ..  503500 +    -7   -2.8474   TACATGCCCTGCTTG               CGCGCG AGG CGCGGG               TCCTTCTCGATGCGA  49 254
        ccmA  509227 ..  509247 + -11.1  -3.06696   CCACCCCTCTCCCAT            AGCCGAAGC TTC GCTTCGGCG            TCTCTTAAGAGGACG  68 193
        ccmB NONE
        ccmC NONE
        ccmD NONE
        ccmG  511699 ..  511719 +  -6.7  -2.79133   GTTACTGTCATTCCG            GGGCGGCTC GCA GAGCCGAAC            TATGGTGCGCACTTG  50 40
     blr0474  514432 ..  514456 +  -3.4  -3.47322   CGCTAGCGCGAGAGG         GAGC-GCAGCG CCGC CGCGGCAGCAC          TTCGTTCTCCTCGGC  49 58
     blr0475  516031 ..  516051 +  -8.1  -3.43071   TGCTGCCTCTCCAGC            CGCACGCAG CCG CCGCGCGCG            TTCCTTGATCTCAGG  60 384
     blr0478 NONE
     blr0479  519826 ..  519872 +  -7.9  -2.91264   AACGTCTTGCTGTGG GTATG-GGTCCCGGGCTCGCGAC TTC GTCGCGC-CCCGGGACGACGAGC TGTATGGGTGGCGAC  55 180
         ffh NONE
        rpsP NONE
        rimM NONE
     blr0485 NONE
        trmD  527025 ..  527035 +  -2.4  -2.74144   TGAAAAGGCTGGGCG                 CGCC GAT GGAG                 ATTTACCCATGAACC  39 117
        rplS  527453 ..  527475 + -17.7   -5.4833   GGCAAGTTTCGAAGA           GCGCGGGGC CGAAC GCCCCGCGC           TTTTTTGTTGCGTCA 100 54
        leuC  529142 ..  529171 +  -6.4  -2.75844   GTCACTTCGTCGACG       T-CAGGGAGTGGC GCTAA GCCGCTCCCCGCA       ATTTGAGCTAAAGCG  50 9
     blr0490  530876 ..  530890 +  -4.2  -3.54158   CATGACGACCTCCGC               GCCC AGCATGC GGGC               TTCGTTCTTGCGGTG  51 303
     blr0492  531369 ..  531385 +  -5.8  -3.14051   TATGCGGCACGATCA             CCGTGCC GCTG GGC-CGG              TATTCCTGCACATAG  49 74
     blr0494 NONE
        leuD  532895 ..  532919 + -16.4  -5.28942   CGATATCCGGTTCAA          GCCCCGGTGC TGATT GCGCCGGGGC          TTTTTCTTTGCCCTG 100 44
     blr0496  533842 ..  533899 +  -6.8  -2.57822   GGAGAAAGCCCTCAC CCGGC-GCTTCGCG-CCGACCTCTCCCG CAAG CGGGAGAGGTCGACCACCTCGCAGCCCG CTCTTCCTGTTTGAT  49 124
     blr0497  534830 ..  534852 +  -4.1  -3.58522   GCTGATTCCAGGATA          G-GGCTCGCT TCCG AGCAAGCCGC           TTTCACCATAGTGCT  53 450
         cah  536918 ..  536934 + -11.5  -3.28712   GGGTCCCGGATCTGC              GCGCGCT TTT GGCGCGC              TTGTCCGGGACGACG  72 215
     blr0502  538883 ..  538893 +  -8.2  -3.53811   CGCGAACGCGCAATT                 GCGC GGG GCGC                 TTTGACCGGCATCAA  62 10
     blr0503  542595 ..  542610 +  -4.6  -4.02817   CAACTTGTAGAGCTC              GTCCAG CGTC CAGGAC               TTCTTGTTGTCGACG  62 521
     blr0509  547215 ..  547229 + -11.4  -3.28712   GGGTCCCGGATCGGC               GCTCGC TGC GCGAGC               TTGTCCAGGACGACG  72 175
        gstR  549446 ..  549462 +  -2.3  -3.85698   GTCGCCACAAAAGAT              GAATATA TAT TCTATTC              TTTGTCGGCACACCA  54 234
        sdhC NONE
        sdhD NONE
        sdhA  552331 ..  552352 + -14.5  -2.86164   GGGCGATGCATCGAC           CCCGGAATC TCGA GATTCCGGG            TCTGGTCCTTCGGAC  79 63
        sdhB  553265 ..  553275 +  -8.2  -2.70994   TTTTCCGCCAACCCG                 CGCC GCG GGCG                 ATTATCTGGAATTGC  53 112
     blr0516 NONE
     blr0517  557529 ..  557539 +  -4.6  -3.60792   GCGCCGACAAGGGCG                 GCGT GAA GCGC                 TTCTCTCTCCCTCGT  54 20
     blr0518  558603 ..  558633 +  -3.8  -2.93047   CTGTCACGCTGACAG       GGGCGAACAACGGA GGT TGCGATGATCGACC       ATTTGGGTTTCTCCG  42 29
     blr0519  559047 ..  559057 +  -8.2  -3.87104   CAAGGAACATCGGCG                 CGGC ATC GCCG                 TTGTTGTCCTCTGGA  69 62
     bsr0520  559427 ..  559441 +    -7  -3.72695   GCGTGCAGAAATAAA               TCGGGC CGC GCCCGC               TTTGCTCGCCACAAT  63 116
     blr0521  561781 ..  561802 + -15.9  -5.54338   CACACAAACGCAAAA           TGGCCGGGA GAAA TCCCGGCCA            TTTTTGTTTTCGTTG 100 46
     blr0528  569347 ..  569389 + -13.3  -3.30243   GGCGATGCGAAGCAT CGTCCCGAGCGCGGCGGGTG AGGG CTCTCGCCACGCA-GGGACG TTCTCCGCAATCCCT  81 164
     blr0529 NONE
     blr0530  571783 ..  571810 +    -7  -2.62616   CAGGACGACACGGAG        GATG-TGGCGACG AGG CGTTGCCAGCAAC        TACTCTCCCGCCTCG  49 68
     blr0533  574256 ..  574287 +  -9.4  -2.71364   CGGAGCGCGCGAAGC      GCGAATCCGGAATC TCGA GATTCCGGGTCCGG       TCCTTCGGACCGTCC  57 99
     blr0534  575934 ..  575965 + -10.8  -4.07568   AGCCGCGCGACCGTA      GCGCGGCCTCGAGCG CAT CGCTCGAGCACG-GC      TTTTGCAAGCGCGGC  80 69
     blr0536  577573 ..  577602 +  -7.7  -2.62616   GCGCTCCATGAAAGG       ATGCCGACGTGCG ACAC CGCACGTCCGCCG        TGCTATACCCGCTCC  52 348
     blr0537 NONE
     blr0538  579801 ..  579850 +  -8.3  -3.80573   ACTCCGACGCCGCAA GGGGACGCGCCTCCGATGGCGCCG CCA CGGCGCGA-CGGGCGCCTGACCGC TTTCATGGTGATCGC  67 64
     bsr0539  580341 ..  580369 + -11.1  -4.74453   AATTCAGTCAACCAA        CCGGCAAAGAACA CAT TGTTTTTTGGCGG        TTTTTGCATATATTG 100 62
        typA  582504 ..  582555 + -14.5   -2.5955   TCCCGCCTCTGGAAT ACTG-GATCACCCGCTCCAGTGCGC AAGC GCGCACAGG-GCGGGTGATGACAGC TGACTTGTGGCGGCT  76 161
     blr0541  584070 ..  584085 +  -4.6  -4.03234   ACGCTAACCCATTGC              GAACCG AGTC CGGTCC               TTTCTCTGCGACGGG  62 243
     blr0547  588785 ..  588800 +  -5.4  -3.59979   ATGACAGCGCCAAAA              TCGCTGC CGG GC-GCGA              TTTAACCTCGGCAAC  57 160
         ppa  589817 ..  589835 +  -6.6  -3.50853   GCGCGAGCGCGAATG             CGCGATGG TCA CCGTGGCG             TTCTCGTTCAGCAGC  57 477
     blr0559  601487 ..  601497 +  -8.2   -4.1552   TGCGACGATCCCGGA                 GCCG CAA CGGC                 TTTATTGACAGGCTG  75 454
     blr0562  603256 ..  603287 + -16.7  -3.63694   GATCGAAAACTCTTG      CG-TGATGGCCGGG CTTGT CCCGGCCATCAACG      TTCTTGGGCCTGCGT 100 53
         gcp  609184 ..  609216 + -10.6  -3.10164   CTCCACGAGCTCCAC     TTC-ACCTCGCCCCG CTTG CGGGGAGAGGTCGGA      TTGCATCGTAGATGC  64 53
        gpsA  610333 ..  610364 + -16.7  -3.25073   AAGAATAACATCTTC      CGTC-ATGCCCGCG CTTGT CGCGGGCATCGACG      TCTTGGTATTGAACA  89 33
     blr0569  611363 ..  611416 +  -6.5  -3.53444   CGTGAACGGCACCGG CGATGCGGTCGAACCAGGCG-TCGAG CGC CGCGATCACCTGGGCCGACGGCGTGG TTTCCGACAGGATCG  57 498
     blr0571  612615 ..  612655 +  -2.4  -3.21099   CGGTCGCGACCACCT GCGCCAGAAGCT-GCTCGCG CCT CGCCTGCGAGCG-CTGGCCC TTCATGGTCGCGGCG  44 66
     blr0573  616317 ..  616327 +  -8.2  -3.24232   TGTCAGGGCGCTTGC                 CGGC ATG GCCG                 TATCTTTCCCGCCGA  57 247
     blr0574  617071 ..  617089 + -10.2   -5.4505   GAGAGAATTGAAAGA             GCCGAGTC CTC GACGCGGC             TTTTTTGTTACCAGA 100 53
     blr0576  619955 ..  619989 +  -7.6  -2.88069   GCCTGAGGACCCGCA     CCTCCTGCGGCCGGCC CGA GGCCGGTCGCAAGCCA     TCATTCTCATGTGAC  55 35
     blr0577 NONE
         sun  623392 ..  623407 +  -7.6  -2.63631   TTTTGGGATTAATAA              GGATTC GTCG GAATCC               TCCTCTCCCCCTTCA  52 106
     blr0580 NONE
        purH  626939 ..  626949 +  -5.4  -3.59315   CGGGAACGCGGCATT                 TCAG GCA CTGA                 TTTCGCCGTCATTCC  57 15
         ggt  630360 ..  630384 +   -10  -4.08767   CGGCTTGCGCCCGCT         GCTGCGC-GTG CTAC CACCGCGCGGC          TTTTAAGAAACTGCC  80 72
     blr0584  631744 ..  631765 + -14.5  -2.86164   CACGCGAAGCGTGAA           CCCGGAATC TCGA GATTCCGGG            TCTGGTGCTTCGCAC  79 62
     blr0586  633202 ..  633227 +   -14   -3.6502   TCAAGCTCGCCTACA         GCGACCGCGCG TAAAC CGCGCGG-CGC         TTTCCCTCAACCCTA  88 12
     blr0587  634634 ..  634647 +  -3.8  -2.62263   GGTGTGGCGCAAGCG               GACG ATCCGG CGTC                TGATCTGAGCCGGAT  40 4
     blr0588 NONE
     blr0589  636558 ..  636576 + -11.6  -3.30124   ATGGATCCCGGATCT             GCGCGCGC TTG GGGCGCGC             TTGTCCGGGATGACG  72 168
        trxA NONE
     blr0595  642343 ..  642360 +  -7.7  -2.73875   GCTGCTCCTTGGTTT             CGAC-GCC TTC GGCGGTCG             TCGTCTTGCCGAGGC  51 178
     blr0601  647880 ..  647933 + -16.8  -4.08706   ACGACCTGCTACGGA TGATC-TCCGCCGAGTGACCCGTTC CAATA GAACGGGTCACTCGGCGGGCGCGAA TTTCTGTGCTAGAGG 100 9
     bsr0602  648317 ..  648335 + -11.6  -3.28712   ATGGGTCTCGGACCT             GCGCGCGC TTG GGGCGCGC             TTGTCCGGGACGACG  72 174
        tesB  651006 ..  651022 +  -2.1  -3.72576   TGCCCATTGGAGGCG              AGGTTCG CGA CGATCCA              TTTGATGAGGAGCCA  53 351
        glnK NONE
     blr0607 NONE
     blr0608  653568 ..  653586 +  -3.9  -3.68738   TCGCCCAGGGCTTGC            GCA-ACAC ATAA GTGTATGC             TTATGTGTTGCCATG  51 80
     blr0609 NONE
     blr0610  654328 ..  654345 +  -2.6  -2.74012   ACCTGCAGACATGGA             GGTCGC CAATGC GCGACA              TGCTTCAGCTCGTCC  39 58
        clpP  654952 ..  654978 +  -5.9  -4.30719   GACGGTCCGACGGCG        GCTTCGGCCGGAT ACC GTCCGGC-GA-GC        TTTGTTCTGCCCGAG  71 39
        glnK NONE
        amtB  657295 ..  657320 + -20.5  -4.85782   TGCCCCGACCGTTGA         GGGGCTCCAGC GCAA GCTGGAGCCCC          TTTCTTTTTGCGCCG 100 110
     blr0614  658111 ..  658133 +  -8.4   -3.0263   ACTGAACCGCTTCCC          GCCGG-CGC CTTGGT GCGACCGGC           TGTTCCAAGAGTGCT  56 307
     blr0615 NONE
        ftsK  662004 ..  662024 +  -6.8  -3.40403   CCATCGCCGCGCGAA           GCGCGCGCG TGGC CG-GCGTGC            TTCTCGTCACCGCCG  56 169
     blr0617  662911 ..  662929 +  -8.9  -3.64822   GCCAATCCATGCTAA             GACGCAT CCCTC ATGCGTC             TTTCCCTGACAACCT  68 169
     blr0618  663729 ..  663743 +   -10  -2.90075   GGTGACGGTGACGCT               GGAGGT GTG ACCTCC               TGTCATTCCGGGGCG  62 16
     blr0621 NONE
     blr0622  667006 ..  667055 +  -2.7  -4.87786   CGGGCGCGACGCCGG CCTTCTGCGGCTCCTCG-CCGG TGTTGAT CTGGACGAAGAGCTGCGGGTGC TTTTTCTGAGATTCG  76 423
     blr0624  669303 ..  669329 +  -3.7    -4.386   CCGCGCTCCAGCTTT        TGCGACAGGTCGG AGA CCGACG-G-CGCA        TTTTGTCCCCACTTG  69 81
        leuS NONE
     blr0628  674798 ..  674830 + -10.6  -2.52464   GTTCACATTCCCGTC     G-TTCCGGG-GCGCGC GTG GCGCGAACCCGGAATC     TCGATTCCCAACCAC  60 40
     blr0629  676087 ..  676103 + -13.7  -4.11692   TGACCTTGAGACCGA              GCGCGTC GCT GACGCGC              TTTTCGAGATCGATC  93 190
     blr0637 NONE
     blr0638 NONE
        coaE NONE
        dnaQ  687989 ..  688013 +  -7.8  -3.57971   GCCTGATTTTAGGCT         TGGCCGGCCTG ACCA CCGGC-GGCCA          TTTGCCGCTCCATGT  64 41
     blr0642  689599 ..  689648 +  -8.6  -4.18018   GAATTAAGGTCTTCC TGAAGACCAGCGCGACGGCGCTT TGCGC GGGTGTCGTCGTGCTG-TCGTCG TTTTCGCTCGGCGCC  75 34
     blr0643 NONE
     blr0644  691940 ..  691951 +  -3.6  -3.53091   CCCGGCCGGGATCAG                CGGG GTCT CCTG                 TTTGGCCGGCAGCAT  49 257
        hisB  697292 ..  697305 +  -6.7  -2.88579   AATTCTTGAGAACGG               GGCAT CACC ATGCC                TGTCTACACAGTTCA  51 81
     blr0651 NONE
        hisH NONE
        hisA NONE
        hisF  700056 ..  700067 +  -2.2  -3.37259   CGCCGTGGCCAAGTG                CGCT GCCA AGTG                 TGTTTCCGAGTAGTT  44 85
        hisE NONE
        panK  701429 ..  701457 +    -9  -3.70902   CTTGTTCGGGCAGAG        TGTCTTTTGTCG CAGGC CGACAAAAGGTA        TTTGGCTATGACGCA  71 65
     bsr0662  708482 ..  708508 +    -8   -2.8806   TTAATCGGTAAGCAT         CCCTGATCAGTC GCC GAGTGATCAGAG         TATGTCCAAGCGTTT  55 76
     blr0663  709291 ..  709302 +  -4.4  -4.33928   CCGAGAAGTAGTCCG                CCAA CTCG TTGG                 TTTCTGTTTGACGTG  68 30
     blr0671  718377 ..  718396 +  -5.6  -3.25823   TGTTGAGGAGATCGT            CGGTGACG ACGC CGTGGCCG             TTGGTCTCGACCCGC  51 414
        hrcA  721909 ..  721931 +  -3.2  -3.67622   CTGGGGGGCTGACCG           GCGGCTGAGG CGA TCACGGGCGC           TTGATTTTCGGCGTC  51 29
        grpE  722788 ..  722810 + -10.5  -4.07568   ATCCGCTTCACGCCG           GCCTTGGCC ATGTC GGCCCAGGC           TTTTGCCAGCGAGCC  79 205
        dnaK  727116 ..  727147 +  -7.8  -2.94747   TTCTCAACGCTGCCA      TGCTGCCCTCTGCC GCGA GGCGGAGGGACGCC       TATATCGTCGCGTGG  55 173
        dnaJ  728359 ..  728380 +  -3.7  -3.54022   TTGACTCGTCTTGAC           CGTAT-CGCC TTC GGCCTATACG           TCTTTATGACCATTT  49 37
        pmtA  729035 ..  729065 +  -2.5  -2.90496   TATCGCAAGGATTAA      TTCCGCCG-GCA TTCCTCTT TGCGCGGCGGGC       TCGTTTCGCCGAACG  40 26
     blr0682 NONE
        pyrF  730449 ..  730459 +  -8.2  -3.53444   TTCCATCGCGACAAA                 CGCG GAA CGCG                 TTTGCGCGGAGATCA  62 84
     blr0684  730857 ..  730878 + -14.5  -3.09635   CGCCCAAAGGGCGAA           CCCGGAATC TCGA GATTCCGGG            TTCGATGCTGCGCAT  80 61
        dapB  731771 ..  731783 +  -9.1  -2.87132   CCATGGCCGACGTGC                TCGGC CTC GCCGA                TATCTGAACGAAAGA  59 6
     blr0686  732701 ..  732732 +    -8  -3.36273   GGTTCTTGCCGACCG      CAGCGCCGACGGC GCGTGAA GCCTTCGG-GCTG      TTGATGTTGCAGGCG  58 285
     blr0689 NONE
     blr0690 NONE
     blr0691  737862 ..  737909 + -13.5  -3.33696   GGCCGCGATGATCAG GCCAGCGGCGAAGACGGTCGCGGC ATT GTCGCG-CCG-CATCGCC-TTGGC TTCCTTCGGCGAGCG  77 175
     blr0694  741454 ..  741466 +  -6.2  -3.53343   GAGACACGGGCTACA                CCGC GTCCA GCGG                TTTGCCGCGCACGTT  55 175
     blr0697 NONE
     blr0698  746471 ..  746513 + -14.7  -2.87211   CGTCTCGCCGCTTCG CGGCGAGCCACCCTCTCCC ACAAG GGGAGAGGGAGACGCACCG TCTATGCGACGGACT  79 148
     bsr0701  750213 ..  750232 +    -7  -3.61398   CCCGTCTGCGGCGCC            GCGGGCGG TACA TCGCCAGC             TTCTTCAGCAGCGAG  59 240
     blr0703  753083 ..  753095 +  -2.6  -2.79915   GCATCAGCGATTCGC                GGCT GATCA GGCC                TGTCGTCGCGTAACT  40 366
     blr0709  759148 ..  759174 + -17.3   -3.1355   AAGCTGACACACAAA        CGGCCCG-CCGG AGAT CCGGACGGGCCG         TTAACTCTCAATCCC  89 34
     blr0711  760817 ..  760866 + -16.6  -3.01791   GACATGTCGTCGTCG CTGTCATTGCCCGCCTT-GTGCGC AATT GCGCACTGGGGCGGGCAATC-CAG TATTCCAGCAGCCGT  87 39
     blr0712  761449 ..  761481 + -15.6   -2.6583   TCTCTCCTCTCGTCA     TTCCGGG-GCGCGCC ACTT GGCGCGAGCCCGGAA      TCCATTTCGCCTCTC  78 48
        uppP  765830 ..  765845 +    -9  -2.62616   TTGCGAGCGGTGATC              TCGAGG ATGG CCTCGA               TGATCTCGCGCATGG  53 517
     blr0719  769101 ..  769116 +  -2.4  -3.56594   GACGGGCGGCTAGGT              TGGGCC AATC GCCCCG               TTTCGGACACTTTCG  49 47
     blr0720 NONE
     blr0721  770720 ..  770750 +  -5.3  -3.53224   CCGAGGTTGAAGCTT      GCCCGGCGAGACTG TATC TAG-CGCGCAGGGC       TTTCGAAGCGGGGTC  55 71
     blr0722  771946 ..  771982 +  -2.2  -3.15544   CTCAGACTAGGATAA    GCAAAAATCGGACCAA CTTTT TGGGATCGGTTCTTGC    TTCATGGCGCTCACG  43 77
       rpoN2  773608 ..  773621 +  -5.2  -2.65815   GGCCTGATTGCGCTG               GCGC CAAATC GCGC                TACTCTCAATCTCCC  43 34
     blr0724  774512 ..  774530 +  -6.6   -4.0371   CCTGCTTCACCTTCT             TGACGCCG GCC CGGCGTGG             TTTCTCTCCAAGCTG  68 170
        ptsN  775086 ..  775109 +    -3  -4.28762   TTGAGTGCGTTTAGA          GGGTGCGCGA CAGA TAGCGTACCG           TTTTGCTGCCCTTGT  60 60
     blr0727  777253 ..  777268 +    -9  -3.74928   GCCGAGGGTTGCCAG              CGTCTC CGGA GAGACG               TTCTTGGCTTCGTAT  67 374
     blr0736  785385 ..  785433 +  -9.6  -2.79183   TCCTCATCGCCCTCT TCTTCGTCGGCGATGAATGTCGA ATCA TCGTCA-TCGTCGTCGTCGAGGG TCTCGTCGACCTCGA  58 331
        aroA  787213 ..  787224 +  -2.2  -4.37527   CCGATGATGCGTTCG                CTTG GGGC CGAG                 TTTTCATGATTATCG  63 5
         cmk  787885 ..  787904 +  -3.4  -3.38522   CCGCAGCCGTCATTG            GAGGAAGC GCCC GCTCCCGC             TCTTTGAGGTCGATA  47 42
        rpsA  789870 ..  789889 + -16.4   -5.5112   TTCGCTGACATCAAA            GCCCCGGC GCGA GCCGGGGC             TTTTTTGTTGCTCCA 100 54
     blr0741  791242 ..  791253 +  -3.6   -3.6654   TCGCCTGGCGAGTGT                CGGG GCAG CCTG                 CTTTTTTGGCATTTG  51 70
        ihfB  791657 ..  791688 +  -3.7  -3.54543   CGCGACCATCCGGAT     CCC-GGCGC-GGC AGACTGAG GCCGGCGTCAGGG      TTTCCCGCGGTCGCT  49 8
     blr0743  792169 ..  792186 + -10.5  -3.74224   AAAACCCTGCTTTCC             GGCCGCG GAGT TGCGGCC              TTTACCTGCTTTGAG  76 56
        trpF NONE
        trpB NONE
        trpA  794915 ..  794936 +  -5.9  -4.07568   GGCGCACAACAGGCG           GCGGAAT AGGCCATA ATTCCGC            TTTTGGGGCGGACGA  65 17
        accD  795971 ..  795982 +  -7.2  -2.78384   GCCGGCCGCGCCGCA                CGCG TGAA CGCG                 TCTCCTGACAGCGCA  50 19
        folC NONE
     blr0749  798175 ..  798226 +    -3  -3.72241   GAGCTCGCGAACGCG CTCG-CGACGGGATGGATC-AAGT AGCGCC GCTTCGCTCCATCCGGGCGGCGGG TTTGACTCCTTGATA  52 2
     blr0750  798979 ..  798990 +  -5.8  -2.78384   TGACCTTGTCGCCCA                TCGC GCCG GCGA                 TCTCGTCGAGGGCGG  46 279
     blr0762  817246 ..  817267 +  -9.4  -3.34344   AGTGCAGTGAAGCAA           TCCGGCCG GGCTGG TGGCCGGA            TTGCTTCGACGCTGG  63 110
        moeB  820796 ..  820817 + -10.1  -2.54523   AGTGACTGGCTCGGG           GCGGCC-GCG GTT TGCCGGCCGC           TCCGTTCAAGTCTGC  60 76
     blr0767  822755 ..  822776 + -12.3  -3.09516   GCGCGAAGCGCCAGA           CCCGGGATC TCGA GATTCCGGG            TTCGGTGCTACGCAC  72 65
        fabA  824271 ..  824284 +  -2.3  -2.64099   ACGATTTAGGCGAGG               CTGTC ATGA GGCGG                GTTGTGGTCACCGGG  38 61
        fabB  825523 ..  825553 +  -9.7  -2.70354   TTTGTCATGCCCCGC       GAAGGCGGGGCAT CCAGT ATGCCGCGGCTTC       TCCATTTATCACGAC  57 49
        fabI  826435 ..  826463 +  -8.1  -3.72576   GAAGTCGGAATAAAG       CGTTCGCAGGCC GCCTGA GGCC-GCGACCG        TTTCCTCGCACCCCA  67 28
     blr0772  828547 ..  828574 +  -7.8  -4.46581   CGGGCTCGCCGTCCT        CAAG-ATCAGGCT TTG AGCCGGATTCTTG        TTTTGTCGCGTTTTC  79 10
     blr0778  835009 ..  835036 + -11.2  -4.86001   GCACGAACACAAACA        AAAAGGGCGGCC TCTC GGCCGCCCTTCG         TTTTTCTGGACTGGT 100 148
     blr0787  847276 ..  847290 +  -6.4  -2.66316   CCTTCAGCACGCGCG               CCATTG CGG CGATGG               TCCTGTCCTGGACGA  48 343
     blr0804  863446 ..  863489 + -14.7  -2.78463   TTTATTGAGAAGCCG CGGCGTACTG-GATCCCCCGC CTTC GCGGGGGATGACAGT-CGTCG TGTGGTGAGAGCCGT  77 116
     blr0806  865505 ..  865521 +  -7.2  -2.95068   ATGTGCGTTGCGGGG              CGGTGC ATTAC GCGCCG              TCTGTCCCTATATTC  51 148
     blr0807  867212 ..  867268 + -11.3  -2.52795   CTACGACCGCGCGCC GCGTGGTTCGACGTGCGACGCCGGCGA CGC TCGCCGGGGTTGCCGGTCGTCCGACCC TGGCTTCAGCGGCTT  61 172
     blr0814  874272 ..  874318 +  -3.5    -3.695   ACCCTCTCCCCGCAA GCGGGGCGGGGGAGCGGACCAC CGTC GTGA-CTGCATCCTCGCATTGC TTTGAAATATTTGAG  51 159
     blr0815  876015 ..  876053 + -13.9  -3.02649   TCCAAGCTGCGCTTG  GATTCCGGCCTCTCCCCG CAAG CGGGGAGAGG-CGATATC   TCTCTCTACTGCCGT  76 158
     blr0817  878903 ..  878918 +    -4  -3.36289   CGGGACACGGCGTGA              CT-CCGA ACA TCGGCAG              TTCGTTGGGGTGCTG  49 260
     blr0833  897431 ..  897445 +  -2.7  -4.13767   GATCGCGAGCACGCC               GCCTG AGCGC CTGGC               TTTTCGAGTCGGCAC  57 105
        msrA  898258 ..  898268 +  -6.8  -2.57132   GGCTCTATCCCCTGG                 GGGA CTG TCCC                 GTTGTGGAGACACCC  49 131
     blr0835  899219 ..  899248 + -14.3   -3.3353   CTAGCTCTCTCGTCA       TTCCGGGGCGCGCG TAG CGCGAGCCC-GGAA       TCTATTTCTCCACCA  86 37
     blr0840 NONE
     blr0841  905137 ..  905162 + -16.9  -4.51812   GGCTGCCAGAGATCA         TCCGCCGGAGG GCAA CTTCCGGCGGA          TTTGTTGTTATGCGG 100 51
     blr0842  907105 ..  907134 +  -8.5   -4.1021   GCCGGTGAGGAAGAA       GCCGTGCGCGTCGA AGC TCT-CGCGCGTGGC       TTTCTCGTTGTGGAG  72 525
     blr0845  910057 ..  910076 +   -15   -5.7946   ATGATCGGAATTGGA            GCCCTGCC GTTC GGCAGGGC             TTTTTTTCTTGCGCG 100 51
     blr0846 NONE
     blr0847 NONE
     blr0848  912898 ..  912919 +  -8.7  -3.59979   GTTGCCGGTCGCTAC           GG-CGATGCG GAG CGCGTCGACC           TTTCCGGTAACGACG  68 403
     blr0850 NONE
     blr0851 NONE
        uppS  915938 ..  915957 +  -2.8  -3.72324   CACGAATGTCTTCGG            GTTCAGTC GGGG GATTGGGC             TTCTTCATAGAAGTG  52 82
        bchE  917612 ..  917622 +  -3.2  -4.57569   CGGGGCACAGGGAGA                 CGAG CTG TTCG                 TTTTTAGCCGCATGA  68 98
     blr0854  918279 ..  918291 +  -9.1  -2.82516   TCGAATTGCCGCGTG                GCACG GAT CGTGC                TCTAGTAATCCCGGC  57 52
     blr0855  919197 ..  919226 +  -9.3  -2.71011   TGCGGCCGGCTCGCC       GCGGCATCGCGGAG CTG TTCGGCGATGC-GC       TGCTTGACCAGCGGT  57 397
     blr0857  920500 ..  920528 +  -5.9  -3.72576   ACGGATCAAAAGGCA        TCAGGAGAAGCCT ATC AGGCTGCCCATGA        TTTGCTCGGCGACGG  60 40
     bsr0858  921561 ..  921571 +  -4.6  -3.48276   ACCCTCAGAGATAAA                 CCGT TCT GCGG                 TTATCTGCGCGGCAG  52 43
     bsr0859  921874 ..  921884 +  -4.6  -3.05384   CACCGCGTGTCGCAT                 CGGT ACT GCCG                 TTAAGTGGAGCGACG  46 11
     blr0860  922518 ..  922532 +  -4.2  -3.13522   CCGCTCCAGATCGTC               CCGG CCTGCAA CCGG               TGTTGGTGCGGACCT  45 227
     bsr0862  924041 ..  924059 +  -8.8   -3.1706   GATTGGCGAGGGGTG             GGCAACCG CTA CGTTTGCC             TTGGTGGGCTCGGTT  61 163
     blr0864 NONE
     blr0865 NONE
     blr0866 NONE
     blr0867  937911 ..  937925 +  -7.1  -3.53012   TTGCGTGAGCTCAAG               CGCTG ACTAG CAGCG               TTTGGGGGCCCGAGG  58 222
     blr0868  939510 ..  939563 +   -12  -3.58361   CCGCAGCCCTGTTCG GTGCAGTCTGGTGC-GACCC-G-ATCA TTC TGGTGCAGGTTTTGCACCAGACTGCAC TTGATTGATTTTTGT  77 79
     blr0871  944670 ..  944680 +  -6.8  -3.06162   CTTCGTTTGTTTTAA                 GGCT AGG AGCC                 TCTTGGAATGACATC  52 44
     blr0872  946312 ..  946356 + -18.6  -3.25823   TCCATCTGACCTGCT CAAG-CCGGAGTGCCGGCCGT CCGA GCGGCCGGCACTCCGAACTAG TTGCTATAGCCAGCG  90 459
     blr0876  950417 ..  950448 +    -5  -3.19642   CTCGCGAGAATGATG      CCAGGTTCTCTGCG AATT TGCAGCGAACCCCG       TTACTGAATGGTCGT  48 111
     blr0877  951690 ..  951717 + -10.6  -3.63627   GGCTCTCTCATCCGG        TCCTCCT-GGCTG TCT CGGCCCAGGAGGG        TTTCCCATCTCGGAG  73 523
     blr0893  972526 ..  972561 + -26.4  -3.14132   TCCGGGGCGCACGAA    GTGCGAACCCGGAATC TCGA GATTCCGGGTTCGCAC     TTCGTGCGCCCCGGA 100 65
     blr0898 NONE
     blr0899  979455 ..  979497 + -12.7   -3.3353   TAGCTCAGCCCTCAC GC-GTCGTCCCGGATCTGCG CTTA CGCTTGTCCGGGATGACAGC TCTGTTTGTGGCGAC  76 38
        aglA  982170 ..  982189 +  -9.2   -2.9155   CACGACGCGGTGCTG            GCCGCGCT TGTC GGCGTGGC             TGTGGTCTTCCGCGA  59 332
     blr0903  984650 ..  984681 +  -8.6  -3.54459   CAGGATCCGCTGAAG      CGTC-CGGCGGTGCA TGT TGAGCCGCCGCGCCG      TTTCCGAGACGTTGC  62 176
        nodI  987632 ..  987650 +    -3  -3.45054   GTTACCGGCCTCGCC             CCACAATC GCC GCCTGTGG             TTATGGATTCTCAGA  47 153
     blr0907  988537 ..  988558 +  -6.5  -3.00017   CGCCAGGAAGAACGG           CTCGCTGCT GTCC AGCGGCGAA            TAGTTTCACTTTCCC  52 1
     blr0908  990066 ..  990121 +  -7.6  -4.70879   AAACGCGTCAGAAGT GGAATCGAGAGCCATCTCCGTT-CGAT CAC ATCGGAGCGGACATCGCTCTCGACGCG TTTTTCGGCTTTCCC  81 79
     blr0909  991204 ..  991223 +   -15   -2.9155   AAATTGGAGCTGTCA            TCGCCCGC GAAA GCGGGCGA             TCTAGTATTCCGAGG  79 56
     blr0911  994382 ..  994413 + -17.4  -2.63596   GGGCGGCTCGAAGAG      CCGAACCCGGAATC TCGA GATTCCGGGTTCGA       TGCTGTCGCATCGCC  83 120
         ogt  998276 ..  998305 + -14.3  -2.70532   TCACTCCCGTGGTCA       TTCCGGG-GCGCGC GTA GCGCGAACCCGGAA       TCCATTTATCCGCGT  77 45
     blr0917 1002572 .. 1002584 +  -4.8  -3.61398   GGCCGGGACCCATCA                CCAC AGGGA GTGG                TTGTTGCGCGAAGGC  54 116
     blr0918 NONE
     blr0919 NONE
     blr0920 1005088 .. 1005134 +  -6.5  -3.23274   CCGGGTTCGCGCTTC GCGC-GCCCCGGAATGACGGACA GAA TG-CCTTCCTTCCGGATCTGCGC TTCGCTTGTCCGGCA  54 170
     blr0921 1006096 .. 1006121 +  -3.1  -4.08945   TTCGGGCCGAGACCG         CCG-CGGGGCGC CGT GTGCACCGGCGA         TTTTCCCCGGCTGCT  59 148
     bsr0922 NONE
     blr0923 1008076 .. 1008133 + -16.9  -3.53811   AGGCGCGCGCACTTC GCGCGCCGTGCCCACCATCCATCCGCG AATT CGTCGTTGCATGGTGGGCACGCTACGC TTTGCCCACCCTACG 100 63
        pcaF 1012303 .. 1012351 +  -3.5  -2.71011   GTTGCCGTGGCGATC GAGAAGCTGAACTGACGGGACGC TGC GCGTCCCGTCATCCCGGAGCCGC TCGTTAGAGCGGAAT  41 11
     blr0926 1013376 .. 1013415 +  -9.6  -3.01712   AGGCCGCCAAACCCG  CTTCCCCCAATTAGTTATA TCC TATAA-TGATTGGCGGAAG  TGTTGACCGGCCGGA  60 71
        pcaH NONE
        pcaG 1014773 .. 1014804 + -10.1  -3.96148   ACGTGTGAGGCGGCA      CGCGTGGCGGC GATATCGACG GCCGGCACGCG       TTTCTCATCCAGCGC  78 33
     blr0929 NONE
     blr0930 1018060 .. 1018089 +  -7.7  -3.14344   ATCACCGCATGTTCC       GGCCCCGCGGC CTGCCTGC GCAGCGTGGCC        TTGGTCGAGCCGATC  57 225
     blr0934 NONE
     blr0935 NONE
        gcpE 1024195 .. 1024226 +   -16   -5.0133   CAAACATTGGAATCG      TGAGGCGGGTT-CGC GAA GCGTAACCCGCCTTA      TTTTTTGCGCGGGTC 100 48
     blr0937 1025362 .. 1025386 +  -2.1  -4.21194   TCACGTCCGCGCCAA          TCTTCCCAA AAACAAA TCGGGAGGA          TTTTCCATGCTCCGC  60 180
     blr0938 1026765 .. 1026779 +  -5.6  -2.67441   GCATCATCGCCGGAT               TGGTCG CGT CGACCC               TGCTGTCGTCGCTTG  46 60
     blr0939 1027644 .. 1027657 +  -4.5  -2.62983   CCGCTCGATCCGGCG               CCG-CG TCT CGTCGG               TGATCTGGCCGTCGC  41 132
     blr0943 1031337 .. 1031358 +  -3.7  -3.58533   AACTTCGGAATTCGT           GTCATGCGCA ATT TGCTCA-GAC           TTTGCCCGCTTCTCC  51 170
     blr0944 1033217 .. 1033231 +  -7.1  -3.04144   ACATCTAAGTCGCAA               TCGCG CTCGC CGCGA               TGTTCACCGTCAGCG  52 85
        mtgA 1035664 .. 1035680 +    -5  -3.04398   AAAATCGCTGATTTC              GGGCCC TTTTC GGGCGC              ATTTTCCGGCCCAAG  46 30
        rpmF 1036002 .. 1036020 +    -6  -3.61517   GTCCTGAAGAAGAAA             GAGTCC TGAGGTC GGACTC             TTCTTCGGGCAGGGT  57 17
     blr0949 1037034 .. 1037061 +  -5.5  -3.16564   AGCCACCTGCCGCGT        GCGCGCGCT GACGCTTCCG AGCGGGCGC         TTGCTGCCATAGGCC  50 246
     blr0951 1039674 .. 1039691 +    -4  -4.21194   ATGCTGGCGACGATG             CCCCAG AACAGG CCGGGG              TTTTGCGTGATCAGC  66 507
     bsr0959 1049656 .. 1049676 +  -4.5  -3.05384   GATGGTGATGACCCA            GCTGCAGCC GGC GACCGCGGC            TTAGCTAAGCGCACA  46 1
     blr0960 NONE
     blr0961 1051966 .. 1052000 + -12.1  -2.96452   GAGTAGGCTCTCGTA    GGGTGGGCAAAGGCGC GAAA GCGCCGT-GCCCACCA     TCTGCTTGTCCCAAT  70 35
     blr0963 1053542 .. 1053562 +  -2.4  -2.90496   ATCTTGCAAACCGCG            CGGAGCTG GGGTG CGGCGCTG            TGATTTGACCGCAAC  40 2
     blr0964 1055365 .. 1055395 + -18.4  -3.23274   CCGGATCGGCGCTCC       GCTCTAGACAACGC TAC GCGTTGTCGAGAGC       TTCGCTTGTCCGGGA  90 197
     blr0967 1061487 .. 1061524 + -12.6  -3.64703   CAAGTCCATGCCCAA   GACCCCCGCGTCGCGA ACCTGC TCGCGACGCGGGACCC    TTTCCCTGACGGAGG  82 113
     blr0968 NONE
     blr0969 NONE
     blr0970 NONE
     blr0971 NONE
     blr0972 1066470 .. 1066525 + -19.8  -3.06696   GCCGGACAAGTAATC CCTGCGCGACGGGATGCGGGACGGCG CGTATC TGCCGCCCCGCATC-CGCCGC-CAGG TGTGTTGAACAGGCA  90 28
     blr0973 1068253 .. 1068285 +  -7.5  -3.64487   TGCTCGGGCTTGCGC      GGTGGCCGCGGCGGC ACG GGCGTGCCGGCCATC      TTGTTGGCGGTCTCG  63 237
     blr0978 1075897 .. 1075931 +  -8.7  -2.78712   CGGGCATGTATTTGT    CGATGAAGGCCATGAA CTTC TTCATGCCCT-CGTCG     TCCTTCCATTGCGGA  57 409
     blr0981 1079863 .. 1079904 + -11.5  -2.53271   GGCTGTGACCTTCGC CGTCATTCCGGG-GCGGCGC GAA GCGTCGAACCCGGAATCTCG ATATTGTAGGACTCA  64 33
     blr0982 NONE
     blr0983 1081788 .. 1081800 +  -4.8  -2.90075   GCGCCGCGGGTAAGG                GCGT AAGGG ACGC                TGTCATTCCGGGCCG  45 20
     blr0984 1082854 .. 1082867 +  -9.5  -3.53811   AGACGTGGTGGGCAC               GGCGC AAGA GCGCC                TTTGCCCACCCTACG  66 99
     blr0985 NONE
        mccB NONE
        mccA 1087788 .. 1087817 +  -4.3  -3.65046   ATTCGCCTTGAACAA       TGTTCATTAGTGG ATTA CCAATGCTGAACA        TTGTTCAAATACGGA  54 237
     blr0988 1088778 .. 1088806 +  -5.9  -3.14132   GATTGACCGGGCTCG       GCACGTCGCCGT CGACCA GCGGCG-CGAGC        TTCCTCGCGAGCGGG  49 152
     blr0996 NONE
     blr0997 1102242 .. 1102259 +  -2.7  -3.78042   CGCTCCGCTTCGCTG             CGCTTGTC CAG GACGA-CG             GTTTTTTGTGGTGCC  52 166
     blr0998 1103979 .. 1103997 +  -6.7  -3.21099   CTTGATGCCCGTCCT            CG-CTCGC GCGC GCGAGACG             TTGATGGTGGCGAAG  54 435
     blr1003 1110210 .. 1110225 +  -6.1  -3.09015   GCGATCGGTGAGGCC              GACCG AGAGCG CGGTC               TTGCGTGACTGTGCC  49 481
     blr1015 1120533 .. 1120547 +  -7.8  -3.43564   GACGCTGGTGTTTGC               GCGCTA GGT TGGCGC               TTCTGACTTGGGTTC  62 19
     blr1017 1124452 .. 1124488 +   -11  -3.64703   TCCGGGGCACCCGAA   GGGT-GAACCCGGAATC TCGA GATTCCGGGTTCGATGC    TTTGCATCGCCCCGG  77 172
     blr1018 1125752 .. 1125783 + -16.6  -2.52742   GGGGAAGCCTCATAG      GGTGGGCAAAGGCGC ATA GCGCCGT-GCCCACC      ATCTTCTCAACGAGT  83 7
     blr1021 1128359 .. 1128391 + -12.8  -3.01712   GGGCGGTCCGCAGGA     C-CGAACCCGGAACC TCGA GATTCCGGGTTCGCG      TCTTCGACGCGCCCC  72 57
     blr1022 1129787 .. 1129824 +  -7.7  -3.18582   TGCGAGCGCAGCGAA   GCAATCCAGACTGTCAC CGCA GAGGGATTCTGGATTGC    TTCGTCGCTGCGCTC  57 222
     blr1033 1143117 .. 1143130 +  -3.1  -3.43944   TTTTTCGGAAAAGTT               GTGAT GGAG ATCGC                TTATGCCTTGCTCAT  49 215
     blr1034 1144255 .. 1144270 +  -3.9  -2.61239   GCCCTCACCTCAAGA              GCCGC GGTGAA GTGGC               ATTGTCGGATCTGTC  40 116
     blr1035 1145496 .. 1145527 + -16.6  -2.74605   CACCGCTCTCCGTCA      TTCCGGG-GCGCCGC GAA GCGGCGAGCCCGGAA      TCCATTTTCCCACGC  84 53
     blr1036 1147503 .. 1147532 + -12.3  -3.25475   AAAGGGGTGAGGTGT       CATGCTGATG-GTC GGC GACGCATCGGCATG       TGTTGGTCTCTTCCA  74 31
     blr1037 NONE
     blr1038 1149718 .. 1149745 +  -4.1  -4.20883   ATTCCCCAATGATTC        CAACGCCATTC TACTGT GCATGGGGTTG         TTTTCGCACTTTTTG  62 60
     blr1039 NONE
     bsr1040 NONE
     blr1041 NONE
     blr1042 NONE
     blr1043 1154352 .. 1154385 + -13.1  -2.95476   CGCACTCGTGTCGTA     GGGTGGGCAAAGGCGC AAA GCGCCGT-GCCCACCA     TCTATCCTAGCTAAT  70 46
     blr1046 1159054 .. 1159086 +   -12  -2.64155   GTCGTCTCGATGTCA     TTCCGGG-GCGCGCC TCTT GGCGCGAACCTGGAA      TCCATTTCACCGCAG  64 102
     blr1048 NONE
         fdx 1161498 .. 1161517 +  -2.8  -2.52676   ACGGGCTCGTGCTGA            GAC-TGCCG GAA CGACAGGTC            TGAATTCCAAACGTG  37 3
     blr1050 1162791 .. 1162822 + -18.8  -3.05816   GTGAAGTAATTGCTC      TTTGCCTCTCCCCG CTTG CGGGGAGAGGCGGA       TTGCATCGAAGATGC  90 32
     blr1052 1165822 .. 1165879 + -15.6  -2.87132   AAGTGAGCTGGTTGG GCGAGCTCTCTCCTCTCCCTCTCCCCGT TCTT ACGGGGAGAGGG-GCGGAGTGAGGG-GC TGTCTCCGCGAGGAC  81 35
     blr1062 1176032 .. 1176054 + -10.6  -3.71527   TTTCGCAGAGGCTGC           CCCCCATTGA GGC TGAATGGGGG           TTTCCATGATTCACG  76 81
     blr1063 1176978 .. 1177012 + -23.7  -2.94144   ATTCCGACGACGTCC     TCACCCTCTCCCCGG CCTAC CCGGGGGGAGGGTGA     TCGTTTGGGTGCGGC 100 284
     blr1064 1178160 .. 1178172 +  -3.3  -2.74144   GCTGTTTCCGGCCAA                CCGTC GAT GAAGG                CTTTCACGGTGAGCA  41 16
     blr1065 NONE
     blr1066 NONE
     blr1067 1180826 .. 1180847 +  -5.7  -3.69323   GCCTCGGTGGACGGC           TGGCGGCGC TTTG GCTTCGCCG            TTTCGGTCGTGCTGG  60 275
     blr1071 1185330 .. 1185357 +  -5.4  -3.20348   GCGCCGAAGCAGTGC        GTTCGCAGTTGC TGTA GCTACAGCGCAC         TTCGCTCTTCCTGCC  50 9
     blr1072 1186165 .. 1186187 +  -5.4  -4.56597   CCTTGCGATAGACCA           CGCGTTCGGC GAA GCCGAGAACG           TTTTTCAGCCAAGCG  74 440
     blr1077 1190604 .. 1190616 +  -9.1  -3.30124   GGGATTCCGGATCAA                CTCGC TTT GCGAG                TTGTCCGGAATGACG  63 107
     blr1078 NONE
     blr1079 NONE
     blr1080 NONE
     blr1081 1195316 .. 1195346 + -10.5  -3.01712   CGCGCCATACGAAGA      CTGTCATCACCCGC GAAA GCGGGTGATC-CAG       TATTCCAGAGACAAC  64 65
     blr1084 NONE
     blr1085 1199326 .. 1199346 +  -3.2  -3.17723   TGAGTCCTTGGTTCG           CGTGAG-GC CATC GCTCTCTCG            TTCCCTTCCCCGTAA  45 38
     blr1086 NONE
     blr1087 1201243 .. 1201269 +  -4.3  -3.14132   CGGCACCGACGAAAT        CGTCGCAGCCGT CACC GCGGC-GCGGCA         TTGATCCGGGGAGGC  48 233
     blr1088 1201727 .. 1201743 +  -2.1  -3.76224   CCGCCCCTTAAGCTG              CTGTTGC GCC GCACCTG              TTTGGTGCATCGGAA  52 30
     blr1089 1203259 .. 1203279 +  -2.5  -3.28712   GGAGAAGCCCGCCCC            GATGGCG ATTGACG CCCCATC            TTCTCCCACCGCGCA  44 84
        phoR 1204655 .. 1204677 +  -7.6  -3.07622   GGGGCGGCACGGGGA           GCGCGATCGG GCG CGGATGGCGC           TTCGCTCCCCTGTAT  56 122
        pstS 1205710 .. 1205720 +  -2.4  -2.62396   GGCTGCCGAGATCAA                 GAGC TAA GCGC                 TGCTGTCCCGGACTG  38 19
        pstC NONE
        pstA NONE
        pstB NONE
        phoU NONE
        phoB 1210131 .. 1210147 + -11.5  -3.28712   GGGTCCCGGATCTGC              GCGCGCT TCA GGCGCGC              TTGTCCGGGACGACA  72 195
        argD NONE
        argF 1213358 .. 1213405 +  -2.6  -3.41878   ATGCAACTGTCGTCC TGG-CGAACGCCAGGACGACG CGGAGGT TGCCGTCCTTGCATACGTCCA TTCTGCATTGCCGGA  47 70
        hslO 1214617 .. 1214673 + -10.9  -3.53012   CGTAGGGTGGGCAAA GCGTAAGCGTGCCCACCATCTTTCTG CGTCAC CACCGAAATGGTGGGCCCGCTT-CGC TTTGCCCACCCCACG  74 163
     blr1102 NONE
     blr1103 NONE
     blr1104 1218351 .. 1218407 +   -18  -3.53811   AAAGGCGCGCTCTTC GCGCGCCGTGCCCACCATCTATCGCC AGCTC GGTGGTGAATGGTGGGCACGCTTCGC TTTGCCCACCCTACG 100 67
         dcd 1221035 .. 1221057 +  -2.7  -3.10343   GGCTCGACCGGGGCA          TCCAGTACGC CGCG GCGT-CTCGA           TTCAATCATAACTGT  41 65
     blr1107 1222259 .. 1222291 + -16.4  -3.05816   GAACGGCGCGGCCAC     TTCG-CCTCTCCCCG CGTG CGGGGAGAGGCCGGA      TTGCATCGAAGATGC  83 44
     blr1108 1224014 .. 1224033 +  -7.1  -3.29144   GGCCGGCTCTCTCAG            GCGTCGC GGATTA GCGATGC             TTGTGGCGGCGATGG  56 12
     blr1115 NONE
     blr1116 1230439 .. 1230475 +  -5.8  -3.64822   CGGCTTTCCAGCGGA   GTGAGGCCGTGACG-AT GCAG ATCCGTCCCGGCGACAC    TTTCGATCCGCGCGT  57 14
     blr1117 1230972 .. 1230982 +  -5.4  -3.07816   AATTCTTTCGCGCCC                 CTCA AAA TGAG                 TTGCGTACCTCAAAA  49 80
     blr1118 NONE
        xylB NONE
        xylA NONE
     blr1121 NONE
     blr1122 NONE
     blr1123 1237833 .. 1237873 + -18.3  -3.59979   CACTCCTGCTCCTGC  GTGCCTCTCCCGCTTGCGG TTT CCGCAAGCGGGAGAGATGA  TTTGGACTGCCGGAA 100 58
     blr1124 NONE
     blr1125 1240223 .. 1240244 +  -6.5  -2.71364   CTGGCTCAGCAGCTC           GCGC-CGGCG GCT TGTCGTGCGC           TCGTTCCAGAGCTCG  48 519
     blr1130 1244341 .. 1244384 + -27.6  -3.48924   CGGCACGACGGGTTT GCTTTAGCCCGCCAGCGGCGC CTT GC-CCGCAGGCGGGCTAAAGC TTATCTCAAAGCTAG 100 47
     blr1131 1245266 .. 1245306 + -11.2  -4.08216   GGTCGGACCGCGTCC TCGGTGTA-ACCTCTCCCG CTTG CGGGAGAGGTATAGGCCGC  TTTTGGCGGCCGTCC  84 52
     blr1132 1246513 .. 1246534 + -14.5  -3.05463   CGCGCGAAGCGCGAA           CCCGGAATC TCGA GATTCCGGG            TTCGATGCCGCGCAT  80 62
        lysS 1248649 .. 1248663 +  -9.2  -3.30771   TTCAGCCCCGCATGC               TCGCCG AGC CGGCGG               TTGTAGCGCATCTGG  64 405
     blr1136 1250419 .. 1250466 +  -4.6  -3.06315   GCATCGCGAGGGGAT CGATGCTCGCGTCGGCTTTCACC GCC GG-GCCGTCCGCCGCGGGCATGG TCTTGACGATCTTGC  47 216
     blr1139 1252336 .. 1252349 +  -3.7  -2.72379   GCGGCCACGACATGC               CGGAG CTTG CCCCG                TGATTCGCGCCTTCG  41 9
        pyrD NONE
     blr1146 1260042 .. 1260052 +  -2.4  -3.59315   GAGTCTAGGCGCTAA                 ACGC CCC GCGA                 TTTGAGCGTCATTGC  49 39
     blr1147 1261395 .. 1261429 + -12.1  -2.88544   GGGCAGGACGTCGTA    GGGTGGGCAAAGGCGC CCTT GCGCCGT-GCCCACCA     TCTCTCCAGGTACCC  70 46
         lhr NONE
     blr1149 1264918 .. 1264932 +  -9.2  -3.65046   CCGCGTCCACGCCAT               CGCCGC GTC GCGGTG               TTATTGAGCTGAACA  68 4
     blr1151 NONE
     blr1152 1268121 .. 1268148 +  -7.8  -3.01712   GCCGTAGATCAGGCC        GTTCTGTCGCG CGGTCGT CGCGAC-GAAC        TGTTCGAAACCGACC  54 222
     blr1157 NONE
         acd NONE
     blr1159 NONE
        fadB 1280478 .. 1280498 + -16.9  -5.27335   CCATTTGAGAACAAA            GGCCGGATC GTC GATCCGGCC            TTTTTGTTTGGGGAG 100 51
     blr1163 1282736 .. 1282754 +  -5.3  -4.43911   CCATCCCTGTCACCC            GCGCATTC GGTC GAA-GCGC             TTTTGATTAGAGTTT  74 85
        gshA 1284125 .. 1284137 +  -6.2  -3.28712   CGTGGAACCGGCCTA                CGCG GAGTA CGCG                TTCTAGACCAACAGG  52 7
     blr1165 1284852 .. 1284890 +  -8.2  -3.91897   CTAGCGTCGAATACA  CGGTCGT-CATGCCCGGG CTTGT CCCGGGCATCCACG-TCG  TTTCTCCATCGCGGC  69 48
        coxB NONE
        coxA NONE
        coxE NONE
        coxF NONE
        coxG NONE
        coxC 1294200 .. 1294231 + -14.4  -4.07568   CAGCTTTGGATCGAT      CAGAAAGGGCGGCC GCAG GGCCGCCCTTTCGC       TTTTGCGCCGCCGGA  95 42
     blr1176 NONE
        shb1 1295445 .. 1295473 +  -8.7  -3.66178   GAATCTTCCGGAGGT        TCCCGGGAGGAAC CCG GTATCACCCGGGG        TTTACCATTCAGCGC  68 39
     blr1178 1296333 .. 1296360 +  -8.3  -3.29471   TTCCTCGATATAGAG        CGGCCGCAGCC GGTCGA GGATGCGGCGG         TTGGTCTGCTGGAGC  59 445
        elmR 1298356 .. 1298378 + -20.6   -4.4078   AGACCTTCCAAGAGA           GGGCTGCGGC ATT GCCGCAGCCC           TTTTCGTTGCAAAGG 100 400
        thrC NONE
         mpp NONE
        rimJ 1301891 .. 1301901 +  -4.6  -4.30978   ACGGCCAAAGTCTCC                 GGCG TCC TGCC                 TTTTGCTGCCTTGGG  68 55
     blr1184 1302818 .. 1302838 + -15.4  -4.90266   CCGACAAACAAAAAA            GCCGGCGC TCATC GCGCCGGC            TTTTTGATTGATGAG 100 197
     blr1190 NONE
     blr1191 1306372 .. 1306425 +  -2.4  -2.62043   GAAGGACGTGTCGGG GAGGATCTG-AGTTTGTCGTCCTGGC GAAA GCCAGGAC-ACATACGGCGCGGCCTC TCGGTTCATTCTCGA  38 16
     blr1192 1307127 .. 1307160 + -17.5  -3.43151   GCTCTCGGCCCAAAG     CA-AAACCGGCCGCGG AGA CCGCGGCCGGTTGGTG     TTGGTTGATCGTTGC 100 135
        tcsR 1310120 .. 1310170 +  -7.5  -3.53811   CGGGCATATAGAGAT GATCGCCGCCTTGCTCGACGAGGCG GAT TGCGTCGTCGATC-AGGCG-CGCAC TTTGCGCGACCTGCC  60 321
         ohr NONE
     blr1197 1314368 .. 1314394 + -23.8  -3.22884   GAGGATCCGCCAGCA         CCTCGGTCCGGC CGG GCCGGACCGAGG         TTCATCCGTTGATCC 100 39
     blr1198 1315079 .. 1315093 +  -8.5  -3.61398   AGGGCGCGCAGCGAG               GCCGG CTTCA CCGGC               TTGTTCAGCACCGCG  65 123
     blr1201 1321154 .. 1321166 +  -5.5  -3.41051   GAGCGAAGCCAGATA                TTCGC CGA GCGAG                TTCTGGTCGGGCTCG  53 418
     blr1206 1326282 .. 1326310 + -10.1  -3.05463   TATCGGTGATGCGCG        CTTCGGCGGTCGC GAC GCGGCGGCCGGCG        TTCAGTACGCGGCCT  63 137
     blr1213 1333566 .. 1333622 +  -9.9  -3.72576   ATGCCTTGGGCCGGC AATGGTGAGCGCCGCAGCCGCGTCTGG TCC CAAAACGCGGCTGCGGTCCCCATCGCC TTTGCTGAAAGCCGC  76 194
     blr1214 NONE
     blr1215 1334972 .. 1334984 +  -9.1  -2.86164   GCGTCTGCGAGCTGT                TCGCG GTG CGCGA                TGTCGTCCTTGGGGA  59 81
     blr1216 1335894 .. 1335905 +  -7.2  -3.15354   CCGGAAGCGCGTGTA                GCGC CGCC GCGC                 TCTTACCTTCCCCTG  54 25
     blr1218 1338584 .. 1338597 +  -4.5  -4.20136   GTCGATGCTTATTCC               CTGGC GCCG GTCAG                TTTAGTTTTCGCGCT  65 7
     blr1219 1339245 .. 1339262 +  -7.7  -3.24902   GGCGAGATGATGCAG             GAGTAGC AGGC GCTGCTC              TTCCTCCTCCTCTTG  57 20
        phnG NONE
        phnH NONE
        phnI 1342305 .. 1342341 +  -3.5  -3.65425   AATGCGCCCGATGCC    ATGAAGGAGGCCGCG GAATGAA CGCGCCCGCCTACAA    TTTCGCCTATCTCGA  51 5
        phnJ NONE
        phnK NONE
        phnL NONE
        phnM NONE
         gmk NONE
     blr1229 1347513 .. 1347534 +  -5.7  -3.17688   GTCGGTCTCGATCAG           CGACGGCGC CACC GCGTTGACG            TTGATGCCATCCTTC  51 423
     bsr1232 NONE
     blr1233 1349682 .. 1349701 +  -2.8  -3.53012   GAAGTGGACGCCGGG            GTCTTGAGC CGG GCTCA-GCC            TTTCAGCGCGGCCAG  47 19
     blr1237 NONE
     blr1238 1354603 .. 1354625 +  -3.3  -3.28712   CCAAATCGACCGACT          GAGCGCGCGG CCCA TCGCG-GCCC           TTGTGCCCAAGACCA  47 24
     blr1239 NONE
        hpcG NONE
     blr1241 NONE
     blr1242 1357715 .. 1357733 +  -7.4  -3.26947   GCGGGTGGCTGCGCC             GAGCTTCT TGC AGCAGCTC             TTGATGTGCGCCTTC  57 119
     blr1245 NONE
     blr1246 NONE
     blr1247 1362155 .. 1362176 +  -7.9  -3.05463   TACGATCCGGCTCGC           TGGTGCGGC TAGA GCAGCGCCA            TTGAGTGCAGCGAGT  56 130
     blr1248 1365450 .. 1365473 + -13.2   -3.1552   GAGAAGGCAAGCAAA          TGGCAAGTCG AATC CGGCTTGCCA           TCTTGCTGCGTCCCA  78 46
     blr1249 1365926 .. 1365961 +  -8.4  -3.57971   ATGCAAAAAAAATCA    GCCATGCGTTTGTCG ATTCGCA CGATGA-CGCATGGC    TTTGCCCATGCGTGT  64 88
     blr1250 1366582 .. 1366613 + -11.6  -2.78715   CACGAACCCTCGTCA      TTCCGGG-GCATCGC GCA GCGATGAGCCCGGAG      TCTCGTGCGACAATT  65 44
     blr1251 1367522 .. 1367555 + -21.1  -2.56095   TCAAAGAGTAAGTCC     GCGCTTACCCTCCCC TCCA GGGGAGGGTAAGCGA      TCACTTCAATATCGC 100 30
     blr1253 NONE
     blr1254 NONE
     blr1255 1370437 .. 1370458 +  -5.8  -2.67515   GAAGCGGAGGGGTGA           GGAATGGG AATGAC CCCACTCC            TGCTGTCGTCCTGGC  46 26
        hisD 1371986 .. 1372000 +  -4.3  -2.78384   ATTCGCGCTCGATCG               GATTG CGCCT CAATC               TGTCATGACAAAGCC  43 3
     blr1257 NONE
     blr1258 1373048 .. 1373061 +  -5.9  -3.32844   CTCGAATCAGCAAAG               TCCGG GTTC CCGGG                TTGTGAAATCAGCCC  52 97
         maf 1373834 .. 1373877 +  -4.6  -3.53224   AGTAGAATTGGCCCG CGGG-ACC-CGGGCCGCGACGC CTGC GCGTC-CG-CCCGAGGAACCTG TTTGCGGACAGGCTC  52 98
     bsr1260 1374377 .. 1374399 +  -3.3  -4.43477   TCGATTCCGCCCCTG           GGCACCATC CTCTT GAAGGTTCC           TTTTCCTTCAATAAG  68 292
     blr1261 NONE
     blr1262 1376192 .. 1376204 +  -4.1  -3.53012   CCGCGCTCCTTTCAG                CTGAC GAA GTTAG                TTTCACCGAGCGGCG  49 22
     blr1263 NONE
     blr1264 NONE
     blr1265 NONE
     blr1266 1378468 .. 1378482 +  -5.7  -3.54424   TGAGCGGAAATGGTC               TGCTC GGTTA GAGCA               TTTCCGCCAGTGACC  55 78
     blr1267 NONE
     blr1268 1381729 .. 1381746 +  -2.5  -4.34267   GGGGGATGTCTCGCT             GCCGCCC CCAC GGTAGGC              TTTTCGCTTGTGTAA  63 453
     blr1269 1382976 .. 1382988 +  -3.3  -3.61398   GATCCCGTTCAAGGC                CGAGC TCA GGTCG                TTGTTGCCAGGCCCC  51 342
        mdcL NONE
        mdcM NONE
     blr1279 1391666 .. 1391678 +  -2.6  -3.61398   AACGCCTGACGATTG                CGGT TGTGC GCCG                TTGTTGCAGCAAGCC  49 32
     blr1280 1393561 .. 1393587 +  -5.9  -3.55966   CGGTTCGGCTCCGCT        TCGCGGT-TCAA GCCA TTGAGACCGCGC         TTCGTATTTTCCTCC  57 383
     blr1282 NONE
     blr1283 NONE
     blr1284 1396422 .. 1396441 + -16.4  -3.90112   GCGGGGATGAAAAAA            GGCCCGCG TGGT CGCGGGCC             TTTCGTTCGCAGGCG  95 31
     blr1288 NONE
     blr1289 1401859 .. 1401875 +    -5  -4.07885   TGACGTGAAAAACGA              CGCCCC CTGAC GGGACG              TTTTCGGCCCAGATG  64 108
     blr1297 NONE
     blr1298 1411341 .. 1411354 +  -9.5  -3.53811   ACAGGTGGTGGGCAC               GGCGC TAAC GCGCC                TTTGCCCACCCTACG  66 101
     blr1300 NONE
     blr1301 1413616 .. 1413634 + -14.6  -3.29829   ATGCCCGGGTCATCT             GCGCGAAG ACG CTTCGCGC             TTCTGCCCGGGTATG  86 144
     blr1302 NONE
     blr1303 NONE
     blr1304 1417142 .. 1417158 +  -9.4  -3.62597   GACAGGTTTGGCGAA              GGCTGG TAGCT CCAGCC              TTCTTCAACAATCGG  68 107
     blr1307 1420545 .. 1420581 + -13.8  -3.53343   TGGACGGGTATTGAG   TTCTTCGCCTCTCCCCG CGTG CGGGGAGAGGCCG-GAA    TTTGCGGAGCAAATT  86 27
     blr1308 1422157 .. 1422193 + -13.8  -3.53091   GAGGGGTAGGCGGGA   TTCTTCGCCTCTCCCCG CGTG CGGGGAGAGGCCG-GAA    TTTGCGACAGCAAAT  86 32
         acs 1424435 .. 1424478 + -12.4  -3.04322   GCGCACCTGGGAATC TCGAGATTCCGGGTTCGGTCC TGC GGACCGC-CCCGGAATGACGG TGTTGCCGACTTACA  72 96
     bsr1310 1424881 .. 1424901 +   -14  -3.56594   ACACATCTGCAACGC            CGCGGCAC AAATC GTGCCGCG            TTTCGCCGGATTTGA  88 96
     blr1311 1425755 .. 1425793 + -23.1  -2.78596   CAAGTTCTGATGACG   TCTTCGCGGCGCCGGGC GGGGG GCCCGGCGCCGCGTCGA   TCTGCTCGACCAATC 100 31
     blr1314 NONE
        thrB NONE
     blr1316 1429663 .. 1429704 +  -7.9   -2.9914   CGCACCCGAGAATCT CGAGATTCCGGGTTCGCCTC TGC GAGGCGC-CCCGGAATGACA TCTATCTCAGAGCTG  56 97
        his2 1438573 .. 1438583 +  -3.2  -2.77899   TCGGCATGGACAAAT                 CCGT CCC ATGG                 TGCTTCATCGCGGCG  41 64
     blr1324 1439205 .. 1439230 +  -9.7  -4.11692   TCCGGACCCGAAGGG         CCGCGTCAGCGC AAA GCG-TGAAGCGG         TTTTGCGGATAGATC  76 48
     blr1325 NONE
        aspA 1441292 .. 1441321 + -14.3  -2.64803   GATGTCTCATGGTCA       TTCCGGG-GCGCGC GAA GCGCGAACCCGGAA       TCCATTTAGCCGTCC  76 39
     blr1327 1442485 .. 1442505 + -11.1  -3.15503   CGACGAGGCGATCGA            TCCGCCGTT GTG AACGGCGGC            TATTGCGTATTGCAG  69 13
     blr1328 1443986 .. 1444008 +  -7.7  -3.34013   ACCTTCTTGTCGACC           TTGCCGACG CCGGT CATCGGCAA           TTGCTTGACGAACTG  58 510
     blr1330 1447001 .. 1447018 +  -6.3  -3.28712   GGCTTTTTAGTCGTG             TCGCCAT AGGC ATGGTGA              TTGTCGCCGCAAAGG  52 465
     blr1331 1447819 .. 1447842 +  -4.4  -3.53444   TTGGGCTCGAGAAGG          TCGCGCAGCA GATC TGACGCGCGG           TTTCCGAAAACATCA  52 9
     blr1332 1448851 .. 1448884 + -16.1  -2.70354   GGCAGCGCCTCGTCA     TTCCGGG-ATGCGTGC GCA GCACGCAGGCCCGGAA     TCCATTTATCCGCGG  78 214
     blr1340 1457242 .. 1457281 +  -7.8  -3.16742   TACGTAGCTGCCGTA  GGGTGGGCAAAGGTGCG CTCCTTA CGCGCCGT-GCCCACCA  TTCATCAACATTCAC  57 34
     blr1343 1459535 .. 1459557 + -19.2  -3.60098   TTCGACTTGACGCGA           TGGCCGGAGC GAG GCTCCGGCCA           TTTCGGCTGAGGCAT 100 43
     blr1345 NONE
     blr1346 NONE
     blr1347 NONE
     blr1348 NONE
     blr1349 1463162 .. 1463188 + -20.8  -3.76482   CACGCCCAATACGAA         GGCGCCGCCGCG GAC CGCGACGGCGCC         TTGTTCATGATGTCA 100 59
     blr1352 1467380 .. 1467392 +  -9.1  -4.07568   TGCCGAACGCTTGGG                CTGCG GAA CGCAG                TTTTGCCCAACGGAC  76 124
     blr1353 NONE
     blr1354 NONE
     blr1355 NONE
     blr1356 NONE
     blr1357 1473377 .. 1473387 +  -8.2  -3.05844   ATAGCAGCGCGGGTC                 CGGC TTT GCCG                 TCTTGAACTGGGCCG  57 236
     blr1360 1476545 .. 1476562 +  -6.9  -3.12351   CTTGGCTTCGCGCTC             GCCGGTG GTGG CACCAGC              TTCGGTGTGAACGGC  52 211
     blr1361 1477320 .. 1477349 + -11.3  -2.63596   AGAGCGCGCGGTCGG       CGGCCGCCACCAG CGCG CTGGAGTCGGTCG        TGGTCTCGGATGGAA  62 131
     blr1364 NONE
         bgl 1482590 .. 1482606 +  -3.5  -4.25104   GCATGGACCAAACTG              GCCGTCG ATC CGCCCGC              TTTTGATCCGGCCCA  64 154
        gltX NONE
     blr1373 1491594 .. 1491613 +  -4.2  -2.52464   TAGGCGCGGTTGAGC            G-CGACGCG GAG CGCCTCGAC            TCCGTTCGAGGCGAA  42 505
     blr1375 NONE
     blr1376 1493096 .. 1493109 +  -5.2  -3.75153   TTCGCGCGTTGACCG               GGCC GGGTCA GGCC                TTTAGGTTCCGCGCC  57 83
        etfS NONE
        etfL 1494866 .. 1494906 + -15.5  -4.61527   CAAGTAAAAGCCGTT  CAAAACACCGGCCGGAG GTATACA CTCCGGCCGGTGTTTCA  TTTTTGAGGCGTTTT 100 34
        hbdA 1495954 .. 1495987 +  -7.3  -2.87564   CGCGCTGACGTCGTA     GGGTGGGAAAAGGCGC AAA GCGCCGTG-CCCACCG     TGTCTCCGCAACTAG  51 33
        argH 1498465 .. 1498495 +  -3.2  -3.87323   GCGGCTGGAAAAAGA       GCGAAAATTGGGCT GAG GGGCAAAATTTCGC       TTATGTTTCATGGTC  56 10
     bsr1382 NONE
        lysA 1500651 .. 1500664 +  -3.8  -3.16881   GGCTCGCAGTATTCA               TGCC CGAGCC GGCA                TTGATGACGTCGATC  45 522
     blr1386 NONE
     blr1387 1505282 .. 1505316 +  -9.3  -2.87132   AAAAGATAGGCCTCG    CGGTATGGGTCCTGGC CTTC GCCAGGACG-ACACCG     TGTATGAGGGACGAG  59 149
        ftsE NONE
        FtsX NONE
     blr1392 1509289 .. 1509300 +  -2.2  -3.56375   TTGATCGGCAATTGA                TCGG ATCG TCGA                 TGTTCTTGATTTTCC  49 37
        plsC 1510058 .. 1510077 +  -6.4   -3.6106   GGCGCCGAGCTACGC            GCCGACTGG CAG CTAG-CGGC            TTTCGCGATCTTCGC  60 10
     blr1395 1512411 .. 1512429 + -14.6  -2.62616   GTCACCTGCGCCAGC             TCGTCGGC GGT GCCGACGA             TGGTGTAGGCGATCA  74 460
        metX NONE
     blr1400 1517247 .. 1517257 +  -8.2  -2.73542   GGGCAGGGGAAGTGA                 CGCC GTA GGCG                 TCATTCCGGGTTCGC  53 26
     blr1402 1519570 .. 1519591 + -11.5  -2.64616   CGGAAGCGCAGGGGA           TGCACGGCG GTGC CGCCGAGCA            TGGTCTCGATCGCGC  62 428
        clpB 1522965 .. 1523004 + -20.8  -4.15833   CGCTGCCTGAAACGA  CAGATCGCCCCGGAGAGG TTCA CTTCTCCGGGGCGAATTG   TTTTGGGCTGATCCT 100 48
     blr1408 NONE
     blr1409 1536090 .. 1536105 +  -3.2  -3.48024   CCTCAGGGAAAACGC              CAAGGT AGCT ACCATG               TCTTTCGTCCTCGCC  49 264
        glpK 1537735 .. 1537750 +    -9  -3.28791   GTGGGCGTCTTCGCG              CCACGA ACAG TCGTGG               TTATGGGGCCCGGAT  63 155
     blr1411 1538489 .. 1538526 + -14.3  -3.06796   AGCCCTTGCGACGAA   GCAATCCAGGCTGTTTC CGCG GAAAGATCCTGGATTGC    TTCGCTGCGCTCGCA  80 73
     blr1414 1540731 .. 1540741 +  -8.2  -3.02144   GTCGTGGAAACTGAC                 CGGC CCT GCCG                 TGTTCCAACGAGTGA  56 122
     blr1415 1541804 .. 1541850 + -12.1  -2.62184   TGACCCTGCCAGCCG CGGTCGGCCAGCGCAGGCTGGC GCTC GCCAGCCGGCGC-GTCCGGACA TACTCTGCGACGCAG  64 434
     blr1420 1550367 .. 1550403 + -12.4  -3.64703   CCGGGGCGATGCGAA   GCATCGAACCCGGAATC TCGA GGTTCCGGGTTC-ACGC    TTTGCGTGCCCCGGA  82 56
        cycM 1552853 .. 1552876 + -18.2   -3.9941   CCGTCTTGGAATATG          CGGCCAGGCT GAAA AGCCTGGCCG           TTTCCTTATCCGGGC 100 53
     blr1424 NONE
     blr1425 NONE
     blr1426 NONE
     blr1427 NONE
     blr1428 1561043 .. 1561055 + -10.5  -3.35679   CGATTGCTGTCGCTG                CGGCG ATG CGCCG                TTGTGGGTCGCCCGC  68 283
     blr1429 1561993 .. 1562005 +  -2.6   -3.5764   TTCCAAGACCGACAT                TCGG CCATA CCGG                TTTCAACGTCGCCTT  49 63
     bsr1432 NONE
     blr1433 1565879 .. 1565893 +    -7  -3.79906   ACCGTCAGCTTCGGC               GGCAGC GCA GCGGCC               TTCTTCTCGGCCTCG  62 185
     blr1443 1575887 .. 1575909 +    -9  -2.92389   ATTGAGGGCAGGTTA           GCGCGGTCGG GCG CCGGCTCCGC           TGTATCAATCGCTTC  59 111
     blr1444 1576513 .. 1576533 + -18.3   -5.1167   GAACATGAAAAAAAA            GGCCGTGCG TCA CGCACGGCC            TTTTTCTATTGCGTT 100 85
     blr1448 1580811 .. 1580850 + -14.2  -3.86346   CCGTATCTATGCACG  CGACCGGAGAGGGCGGCG ATCC CGCCGCCTTCTCCACTCA   TTTCTGCCGGGGTCA  91 52
     blr1449 NONE
     blr1450 NONE
     blr1451 NONE
     blr1452 1585101 .. 1585115 +  -5.7  -4.03234   AGATCAGCCGTCAGA               TGGCT CTGTA AGCCA               TTTGTGTCGCGACCG  65 15
        ureD NONE
        ureA 1586335 .. 1586375 +  -9.8  -2.70932   GGGCGCGCGCAGGGC  GAACCCGGAATCCAGA GATTGTTGA TCGAGATTCCGGGTTC  TCGTTCCGCGAGCCC  61 59
        ureB NONE
     blr1456 NONE
        ureC 1589026 .. 1589052 + -13.7   -4.1964   ACTGAAATAGCGCCC         CGGTCCCCGGA GCCTG TCCGGGGACGG         TTTTACGGTGTTGCG 100 36
     bsr1458 1589817 .. 1589827 +  -2.4  -2.79183   GCCATGGTGAAGGGG                 CTCG GCG CGCG                 TGTCGTCGAGATCGA  39 406
        ureF 1590825 .. 1590842 +  -2.7  -2.60212   GCGGCTGTTTCGGTC             GTGA-GCG CGT TGCATCAC             ATTCTGCCGTCGTCC  38 22
        ureG 1591720 .. 1591761 +    -8  -4.25104   CCTCCGGTACCCGGG GC-AAATCCATTCCGGCCGG ACGA CCGGCCGGGC-GGATTAAGC TTTTCATGCGACCCA  75 134
     blr1461 1593601 .. 1593612 +  -7.2  -2.63631   TCGAGGTCGGTCGAG                CCGC GATT GCGG                 TCATCTCGAGCTTGA  49 58
     blr1468 NONE
     blr1469 1600322 .. 1600335 +  -5.2  -3.70902   GTCGCTGACCTGCTG               GCCG AGCTGG CGGC                TTTGCGTCTCCAGCG  58 431
     bsr1472 1605521 .. 1605540 + -16.4  -4.24404   TCGCCCAACAAAAAA            GCCCCGGC TCGC GCCGGGGC             TTTTGACATTTCGGT 100 389
     blr1477 NONE
     blr1478 NONE
     blr1479 NONE
     blr1480 NONE
        cysH NONE
     blr1482 NONE
     blr1483 NONE
     blr1484 NONE
     blr1485 1619690 .. 1619704 +  -4.2   -2.7185   GCTACCGGATATTCG               CGGG TTAACGC CCCG               TCGTTCCGGGATGGT  43 18
     blr1486 1620443 .. 1620471 +  -2.9  -2.97423   GATGCATTGACGCCG        CGGCGAACTGTCG CCA CGGTCGCTCGCCA        TCTGCTATTGTTCCC  40 58
     blr1487 NONE
        bdhA 1622470 .. 1622510 +   -14  -3.92522   TAGGCACTCGATGCC GTAGGGTGGGCAAAGGCGC GTCA GCGCCGT-GCCCGCCATAC  TTTCTCAGATTGACG  91 38
     blr1492 1626849 .. 1626860 +  -7.2  -2.80816   ACGCGTAGCTGGTGT                GCCG TCGT CGGC                 TGTCGTGCCTCAGCC  50 33
     blr1495 NONE
     blr1496 1630156 .. 1630179 +  -5.8  -4.15453   GATCGGCCGACATTG          CCCGGCGGAC GCGG GATCGCGGGG           TTTTGGGCTGGATTG  66 128
        exoN 1634477 .. 1634496 + -12.2  -2.78596   TCTGGGGCAGTGACA            TCGAAGGC GGAC GCCTTCGA             TGTCATCCCGGGATG  69 28
     blr1501 1636767 .. 1636783 +  -5.8  -3.21099   TCGACTTCAGGATCA             CCG-GGC GGGT GCCGCGG              TTGGTGGTGCGCACG  51 268
     bsr1504 NONE
     bsr1505 NONE
     blr1506 1642127 .. 1642148 + -18.7  -4.72272   CGGAAGAAACAAAAA           CGCCCCCGG TCTC CCGGGGGCG            TTTTTCGTCGCGGCC 100 185
     blr1508 1644769 .. 1644807 +  -5.9  -3.14132   CGTGTTGTCCTTGTT  GACGAGCAGCGTGACACC AGAA GGTGACAGGC-GCTTGGC   TTCCTCCACCAGCAG  49 339
     blr1512 NONE
     blr1513 1649265 .. 1649286 +  -2.3  -4.15044   GATTATGCGGATCAC           CGA-CCTGAA AGC TTAAGGCTCG           TTTCTTCGCAAGAGA  60 10
     bsr1514 1649578 .. 1649588 +  -8.2  -3.05384   TGACATTGGGCCGCC                 CGCG CCA CGCG                 TTGCATCGCAGCAGG  56 61
        acrA NONE
        acrB 1654473 .. 1654519 +  -8.1  -3.35813   TCGCGGCGGAATTCC T-CGTGGTCGCC-GCGGCC GATATGGGGCA GGCCGCAGGCCACCACGCA TTCGTTGAGCTGCCG  58 445
     bsr1525 NONE
     blr1526 1665011 .. 1665036 +  -8.9  -3.96188   TCATTGCACCGAAGC         TCGGCAGCCCG TCGG CGGGCTGGTGG          TTTGTCAGTATCGTT  73 245
     blr1527 NONE
     blr1528 1667023 .. 1667050 +  -9.9  -2.80935   TGCGCATCAATCTCG        CGGCGGA-TGGC TGCGC GCTACTCCGCCG        TCTGCTCCCTCAGCT  61 216
     blr1534 1675990 .. 1676033 +  -7.5  -3.36515   ACACACGAACGGTGC GCGCCCTCGCCCC-GCTCT GCGGGGAG AGGGTTGGGGTGAGGG-GC TGTTTCCGCGTCGGC  56 44
        ruvC 1676822 .. 1676836 +    -7  -2.94912   TGGGGAGGGGGGCAG               CCCCGG GCG CCGGCG               TCTGTGGCTTACCCC  51 109
        ruvA NONE
        ruvB NONE
     blr1538 1679540 .. 1679597 +  -2.8  -3.05384   TGGATGCGCTTATCG GCGAGAGCCGATGGTAGCGCTTGTGCAGA CGG TCTGCACAAGAG-TACCC-CAATTC-CGC TTCAATCGGACCGCA  41 9
     blr1539 1680681 .. 1680705 +  -6.3  -4.09108   GCCACCACATGCAGG          TCCGCGTCTAC TAC GAGGACACGGA          TTTCTCTGACTTGAC  65 147
     blr1542 NONE
     blr1543 1685608 .. 1685621 +  -9.5   -3.2963   ACAAGAAGACAAGCG               CGCGG GCGA CCGCG                TTATGGCGGGATAGT  62 442
     blr1546 1688059 .. 1688081 + -10.6  -3.28712   GGCCTCACCTCGGTC           CCTGCGTG TAACGAC CACGCAGG           TTGTACCCCGCAGCA  68 194
     bsr1547 1689126 .. 1689140 +  -5.6  -2.84098   ACACGAAATCGGAGG               CGTCCG ATC CGGAGG               TGCTTGATTGCCAAG  48 217
     blr1548 1690043 .. 1690059 +  -9.3  -2.63901   TGGGCCTCACAACTC              GCCGGCG CGG CGACGGC              ATTGCTTGCTGGCGT  56 399
       pilA2 1692558 .. 1692575 +    -4   -2.8733   CTGAAATAATCAAAA             GCCGCC TCCCTT GGCGAC              CTCTTTTCTCCACCG  42 32
     blr1551 1694580 .. 1694592 +  -4.1  -3.78329   TGGAGGCGCAAGGGT                TCTCT GAA GGAGA                TTTCGATTAATCGCC  54 313
        mauG 1695844 .. 1695872 +  -2.3  -3.13403   GAGCCGCATCGCGGT       GCGGGCCAG-CG CAGAGC CGACTGGCACCC        TCTTCGTACGAAACG  43 166
     bsr1553 NONE
     blr1554 1697200 .. 1697211 +  -4.4  -4.62069   CAACACCTCAATTCT                GTAG GGCC CTAC                 TTTTTGACGTGCACG  73 22
     blr1556 1699332 .. 1699349 +  -5.6  -3.36968   CTTGTGTCCACTGCC             TCAACG CATCAT CGTTGA              TTGTCGAGTTGACTA  53 290
     bsr1561 NONE
     bsr1562 1702983 .. 1702995 +  -2.6  -4.66318   TCGTTTGAGTTTGAT                CGCG TTCGT TGCG                TTTTGTTGAGGTCGT  68 422
     blr1563 1703718 .. 1703728 +  -6.8  -2.88667   GTGACGGTAGATGCT                 GCCA TAA TGGC                 TGAATTTTTCTAGCG  51 2
     blr1564 1706815 .. 1706826 +  -3.6  -3.95986   AAGCGTAGATCGCAA                GCGT AGAT GCGC                 TTTGCTTCGATTGAG  58 261
     blr1571 1732565 .. 1732579 +  -7.1   -3.6579   TATTCACGTATTAGC               CTGGC ATTTC GCCAG               TTCTTGGCCTCGGTT  60 408
     blr1573 NONE
     bsr1574 1734604 .. 1734629 +  -6.1  -2.73854   GAATCAGACGCCCCG         CGCTCGTC-GCA AAG TGCCGCCGAGTG         TGATCTGATTTGCTG  46 166
     blr1575 1735295 .. 1735323 +  -5.3  -3.57144   GGATGGCCTCGGCGA        GCTTGCCCT TCTGGCTGATC AGGGCGAGC        TTTGCGCGTAGCCAA  57 244
     blr1578 1736159 .. 1736173 +  -4.3  -2.64794   AGCCCGAAATCATGG               CTGTA GCCAA TACAG               TGATCTAAGGTTGGG  43 3
     blr1579 1736734 .. 1736752 +  -5.9  -3.55801   GACTAAGGCCGCATG             CCTAGCG TTTGC CGCTTGG             TTTGGCAGCCTTCCT  55 190
     blr1588 1745510 .. 1745557 +  -3.2  -3.08046   GAATGGGCGAGGTAA CCGTCTTGGGCATCTGGCCTCC GGAA GGGGGCCAGACACATAGAACGA CTTTTCAGATACCGA  43 236
     bsr1590 1746496 .. 1746507 +  -5.8  -3.54424   GCCCGTGCGCCTGAT                CGAC CGCC GTCG                 TTTCGAGCGATGCGA  55 457
     bsr1599 1756008 .. 1756020 +  -3.3  -4.05446   AGATAGATGGGGCTT                CTCAG TCA CGGAG                TTTATCGTTCCGCGC  59 208
     blr1600 1757562 .. 1757575 +  -2.3  -2.93215   GCGCACCGACCAGGT               CTCCG CCGC CTGAG                TGCTTCTCCTTTATC  40 13
     blr1601 NONE
     blr1602 NONE
     blr1603 NONE
     blr1604 1763329 .. 1763344 +  -6.1  -4.66833   GCGAGGACATCTAGA              TCCGC GGACTG GCGGA               TTTTTCCGATTCGCG  79 498
     blr1606 NONE
     bsr1607 1764443 .. 1764462 +  -9.2  -3.76839   GCGCAGACCTGTTGA            CAGGGGCT ATGG AGCCCCAG             TTTGCCTTCGCCTTC  71 66
     blr1610 NONE
     blr1611 1768525 .. 1768558 +  -8.1  -3.72695   TGTGGTGGAAGGTTC     GGGCTGATCCGCCATT ACT GGTGGCGAA-CGGCCC     TTTGCTCCAGGAAAT  67 447
        ardC 1770116 .. 1770132 +  -4.4  -3.27774   CTGGATTCGGCTGTT             GCCGATC ACGA GA-CGGC              TTGATGCTTGGCCTC  49 104
     blr1613 1771139 .. 1771157 +  -3.8  -2.89564   AAGGCCTCCGGAAAA             TCGAAGGA AAA TCTGTCGA             TCTCTCGCCTGGGGA  42 62
     blr1614 NONE
     blr1615 1772397 .. 1772425 + -14.5  -4.82901   GTCCCGCAGTAGCGC        GGGGGACCGGCGT GCG GCGCCGGTCCCTA        TTTTTATGCCCGAGG 100 29
     blr1616 1773985 .. 1774003 +  -3.1  -4.60924   CGATTCGATCTCCAA             CCTGATG GGCTA CATCAGC             TTTTTCGAAAATTTC  70 129
        trbL NONE
        trbF 1775679 .. 1775697 +  -6.6  -3.52079   ACTTGGCGCGGGTTC             GTGAGCGC GAA GCGTGCAC             TTCTGTCCGCTCTTA  58 100
        trbG NONE
        trbI NONE
     bsr1621 NONE
     bsr1622 1778366 .. 1778398 +  -6.1  -5.00884   CTCGCCGACATCCTC      GTCGACTGCGTTGCC CAC GGCGCCTCAGTCAGC      TTTTTTGCCAGCGCT  84 54
     blr1625 NONE
     blr1626 NONE
     blr1627 1783951 .. 1783965 +  -4.2  -2.82023   TTCAGCAATGCGTAG               TCGTGC GTC GCATGG               TGGTTGATCTCAATG  43 4
     bsr1628 1784432 .. 1784442 +  -2.4  -4.15788   CAGCAGAGGGCAAGC                 CCCG AGA CGGC                 TTTGTTCGGCGAGTT  60 394
     blr1629 1788016 .. 1788028 +  -3.3  -2.77899   CGGTTCTTTACACAT                CGAGA ACT TCGCG                TGCTTGGTGCCAAAC  41 82
        nodM 1793496 .. 1793515 +    -7  -3.74872   CATTGAGGTCTCGGC            CTCGAGCC ATTC GGCGCGGG             TTTGGTGGCCTAGGT  63 64
        noeD NONE
     blr1635 1796231 .. 1796245 +  -4.2  -3.85748   GGCGCGATGCGCAAC               CGCGTT ATA AACCCG               CTTTTTTTGCGCTGC  58 262
     blr1638 1797487 .. 1797524 +  -9.1  -3.53012   GGTGCCGCAAGCGAT   GGTAGCCAGCCCGTCCTC GAA GAC-AGGGGCTGGCCACC   TTTACGCCCGAGAGG  66 73
     blr1640 1800599 .. 1800630 + -10.3  -2.70022   GATGATGGCATCACG     TTG-GCCGGCTGCTG GTCA CA-CAGCCGGCGCAA      GTTCTATGAGCTGCA  61 234
     blr1644 1805257 .. 1805301 + -11.4   -4.0641   AGTCAGGCGCGAGTG TCGCCATCGATCGCGCGCAGCG CTT CGCCGCGGGCGATC-A-GGCGC TTTGTGTGAATCGGC  84 39
     blr1645 NONE
     bsr1646 1807133 .. 1807160 +  -3.2  -3.01712   CCGTTGATTCTTTTT        TTTCCGCCCCGC GTAT GCGAGGCGACGA         TGTTGCAGGAAGGCG  42 195
     blr1649 NONE
     blr1650 1811439 .. 1811461 + -12.8   -3.1585   ATCTAACTGCTGGCG           TGTGCCAAGT CTC ACTTGGCACG           TCTTCGATTCAATCA  72 255
     blr1653 1812676 .. 1812710 + -11.5   -2.5805   TTCCAGCCAGCCATG     GCAATCGCTGATGAG CGATC CTCATCAGTGGTCGC     GTTGTCGACCGTGGT  62 362
     blr1655 1813857 .. 1813874 +  -6.3   -2.7317   CTGATCAGTCTCAAA             TTGTCTG ACGA CGGACAA              TCGTTGCCACTGTCT  46 87
     blr1656 1815095 .. 1815105 +  -6.8  -2.74605   AAGTTGCGGTGCAAG                 TCGC GCA GCGA                 TGGATTTTGGCGCGG  50 230
     blr1657 1816399 .. 1816456 + -21.6  -3.11761   TATCAACGGGATAGC CGAGTCGTTTTCAAAGTGGCCTCACA CAAATA TGTGCGAACACTTTGAAAACGACTCG ATTTCGTTTTCGAAT 100 215
     blr1658 1817270 .. 1817286 +  -9.5     -2.54   CGCGTTCTGATGCCC              TTCTTCG GGC CGAAGAA              CTATTCTGAGATGCT  56 72
     blr1659 1818521 .. 1818543 +    -4  -3.34895   CCTTCTACGGCCTCA           TCCCGCCGGA CGA TCTCGCCGGA           TTGGTTAAGCGTGCA  49 164
     blr1661 1819977 .. 1819987 +  -2.4  -2.79183   GATGCCGATATCGCT                 GCGG CTC CCGA                 TGTCCTGGCGCTCGC  39 88
     bsr1662 1820637 .. 1820650 +  -2.4  -4.87893   AACGAACAGAACGCT               CTGA AAATCC TCAG                TTTTTCCTTGCGGTT  75 380
     blr1663 NONE
     blr1664 1822107 .. 1822122 +  -2.4  -2.90065   CGAAAGAACGAGGAC              CACGGC CGAT GCTGCG               TGATCTTTCTAAACT  40 7
     blr1665 NONE
     blr1666 NONE
     blr1667 1827850 .. 1827886 +  -9.5  -2.71364   CGTCGCGCAGTTGCC   GATCGCGTCGA-AGTC TGGCTT GTCTCTCGGCGCGATC    TGCTTGCGGAAATCG  56 420
     blr1670 NONE
     blr1671 NONE
     blr1672 NONE
     blr1673 1833561 .. 1833595 +  -7.3  -3.43773   TCACTCTTAAAGGAG    GCGA-TCGAGTCACTCT TAT AGAG-GAATCGAGTCGC    TCTTTCGGTGTCCGC  58 242
     blr1676 1837355 .. 1837379 +  -5.6  -2.86164   ACGGTGCTCAACAAA          CGCGGCCTCA GTCTG TGAAGCGGCG          TCTGCTGCTTGACCA  48 8
     bsr1677 1837793 .. 1837804 +  -3.6  -3.65812   TTTTCACGTCCCCCG                CGGG CTCG CTCG                 TTCTGTTGCCACCGC  51 84
     blr1679 NONE
     blr1680 1839328 .. 1839381 +  -7.6  -4.68908   TGTACCTAAATAGCG CCA-CGTG-ATTCTCTTGCCTACG TGTTGATT CGGGGGCGAGAGAATGCGCGCTGG TTTGTTTTGGCTGAA  81 148
     blr1681 1839826 .. 1839836 +  -2.4  -2.79183   GATGCCGATATCGCT                 GCGG CTC CCGA                 TGTCCTGGCGCTCGC  39 88
     bsr1682 1840546 .. 1840567 +  -6.6  -3.78775   CGGCCAGGTTTCCGG           TC-CGCGTG ATCGG CACGCGCGA           TTTGGTGCTGGCGCC  63 440
     bsr1683 1841217 .. 1841241 +    -5  -3.30124   GCATCGTCAACTTAA         TCGACCGCC GAGCCGAA GGCGG-CGA          TTCTCAGAGGTCGAG  49 348
     blr1686 1844201 .. 1844220 +  -6.3  -4.05245   CGGCAACTATGGGTT            CCGCGCG GATTCG CGCACGG             TTTCGTTGTGTGCTC  65 192
     blr1689 NONE
     bsr1690 NONE
     blr1691 NONE
     blr1692 1848604 .. 1848614 +  -8.2  -2.87683   AAATCCGCAGATGCT                 CCCG GTG CGGG                 TCTATCGAGGGCTGT  55 107
     blr1693 1853855 .. 1853880 +    -6  -3.84017   ACTCAGGGGTTGATG         TCGCCGTGGG CGGACC CTCGCGGCGC          TTCTCTTTGAGCTTG  62 28
     bsr1695 1854845 .. 1854883 + -14.1  -4.06678   CTTAAGGTTCGGCAT  GCA-TGGATTCTCGCTTCC TGT GGAAGCGAGG-TCCAATGC  TTTCTATGAATCGAT  95 381
     blr1698 1857042 .. 1857058 +  -4.3  -2.70932   AGATCGTGACTGCGA              TCGAGCG CGG CGCATGA              TCATTCCGGCGCAGG  43 32
     blr1699 NONE
     blr1700 1859101 .. 1859111 +  -2.4  -3.75153   CGTTGCTGGATGCGC                 TCCG TCT CGGC                 TTTCCGTTCCCAGAC  52 114
     blr1702 1861955 .. 1861967 +  -9.1  -3.61398   CTCATGGATGAGGGT                GCGCA CAA TGCGC                TTCTTGAGGCGAGCA  68 418
     blr1704 1866250 .. 1866282 +  -3.4  -2.97925   GACCCCAACTTCCTT     TCGCTTGGCAGCTGA ACCG TCAAATGCCG-GCGA      TGTGTCGTCTCAAGT  42 197
     blr1705 1870973 .. 1871020 + -10.6  -2.83271   AGTTACGAGCCCGGC GTCGG-CGCGATCCACAG-CGG ACCGCG CCGACTGGTGATCGCGGCCGGC TGGTTATGCAAGTGG  61 322
     blr1706 NONE
     blr1707 1873644 .. 1873654 +  -3.2   -3.5594   TCGGGCGCACGAGGG                 TTGC AGC GCGA                 TTTGCAGGATCGGTT  51 287
     blr1709 1874415 .. 1874430 +  -5.4   -4.1196   CAGTGTTCTGGTTGG              CCGTCA AGGG TGATGG               TTTTGGCGCTGCGTT  64 72
     blr1712 1878149 .. 1878161 +  -3.3  -3.78775   ACATGAGGGGCGTCC                TGGCG AAG CTCCA                TTTCGTCGTCACCGC  54 457
     blr1716 1884311 .. 1884364 +  -7.6  -4.68908   TGTACCTAAATAGCG CCA-CGTG-ATTCTCTTGCCTACG TGTTGATT CGGGGGCGAGAGAATGCGCGCTGG TTTGTTTTGGCTGAA  81 58
     blr1717 1885419 .. 1885436 +  -6.2  -3.73953   AACACGATTGCCATG             CCCGGC ACCAGA GCTGGG              TTTACTACCGATAAT  60 332
        modB 1888507 .. 1888519 +  -4.7  -3.19463   GGGCTCTGTTCCTTG                CTCGG CAA CCGCG                TTGGTACGTGCTGCC  48 262
        hupS NONE
        hupL NONE
        hupC 1892489 .. 1892514 +  -3.9  -2.71269   TCGTGTCGCGCCGCA         GCTTCCCTTCT ATCA AGTAGGTGAGC          ATTGGTTTGGCGATT  41 6
        hupD NONE
     blr1724 1893128 .. 1893140 +  -6.9  -2.72739   GCAGAGCCGATCTAG                CGGCC TGC GGCTG                ATTATGTGCCTTGGC  50 12
        hupF 1893445 .. 1893462 +  -4.7  -3.14463   GCTAGCGCTTCCGCT             CCCTTGC ACCG GCTGGGG              TTCATAGACCGGATT  48 36
     blr1726 1894044 .. 1894060 +  -9.3  -3.54638   TATCTGGCGGCGCCG              GCCGCGC GGC GAGCGGC              TTTACCACAGGTTCT  66 59
        hupH NONE
        hupK 1895609 .. 1895649 +  -4.6  -3.71848   TGGAAGGACATGTGC CCGA-GACGGGTCCTTGGG CGCG CCAAATGACCCGGGATCGG  TTCTTGCTGAGACCC  57 143
     bsr1729 NONE
        hypA NONE
        hypB NONE
     blr1732 NONE
     blr1733 NONE
     blr1734 1898365 .. 1898377 +  -3.3  -4.48072   GTGATGGCCGCATGA                CCGTC GCC GACGA                TTTTGTCGTCGCTCT  68 26
        hypF NONE
        hypD NONE
        hypE 1902827 .. 1902841 +  -7.1  -3.62096   GGATCACACGATCTA               CCCAG CACCC CTGGG               TTTGAAATCCTGCGA  60 277
        aldA 1904110 .. 1904130 +    -9  -5.46629   TTCCTCCCTGACTAA           G-GCCACCC TTCG GGGTGGCTC            TTTTTTTCGGCTATT 100 63
     bsr1739 NONE
     blr1740 1906016 .. 1906054 +  -3.8  -3.90744   CACTCAGCTCTGATT  CCGGGGACTAGC-CCCGT GTTCG AAGAGAGCTGG-CCCCGG  TTGTTTGGACAGCGC  56 28
        nifD NONE
        nifK NONE
        nifE NONE
        nifN NONE
        nifX NONE
     blr1748 NONE
     bsr1749 NONE
        fer3 1915564 .. 1915590 +  -6.4  -5.09895   ATCCGCAACGGAGAC         TCGTGCCAGCCG GCC CGAATGGCCCGA         TTTTTTCCCTGAATG  89 104
     blr1752 1917271 .. 1917282 +  -4.4  -3.62597   ATATCGACACTCAGT                TTCG AAAG CGAA                 TTGTTGCACGATGAG  54 85
     blr1753 1918196 .. 1918239 +  -3.8  -4.57569   GGACGATGCATGAGC CAACAACTGAAGACCGCCC TCAGACC GGGCGGTTCTC-GTTGCGG TTTTTCACAGCCTCC  68 28
     blr1755 1919667 .. 1919680 +  -4.5  -2.96249   TAAGATCGGAGGTTT               GGATC GCCT GGTCC                TCGTTGTTGCTGCAG  45 307
        nifS NONE
        fixU 1921356 .. 1921385 +  -3.3  -3.72893   GATCAGCAAACGTCG       GCCCGCCGCGACG GCAT TGATGAGGCGGGG        TTTACTCAGCCAGTC  54 270
     bsr1758 1921746 .. 1921771 +  -2.5  -2.88663   CATGCAAGTTGCTAA         TCTTCCTGAAG CGCG CTCTAGGATGA          TCTGTGGGCGTCGAT  40 0
        nifB NONE
        frxA NONE
        nifZ 1924596 .. 1924627 +  -3.1   -3.9712   GCGCAATATCGACAA     GGAT-GGCGCG-C-TC GTC GATGTCGCGCTGATCC     TTTATGATGGCGTGA  58 463
     blr1763 1925259 .. 1925275 +  -2.2  -3.14468   AGCGTCCAGGGAAGC              TCACTC CGAAC GGGTGG              TTCGATGTCCTCAAC  43 136
     bsr1764 1925804 .. 1925825 +  -3.6  -2.78384   GTCATCGTTGGACAT           TGCGGGCG GCTATG CGCTCACA            TCTCATCCCGACAGC  41 112
        fer2 1926490 .. 1926522 + -15.5  -3.71873   GCGGTTCCCTCTCTT      GCGAGCTGACGCGTC GAT GGCGCGTCAGCCGGC      TTTCCGTGTCAGTCC  95 300
     blr1768 1928458 .. 1928472 +  -5.6  -3.17194   CGCCGACGTGTAAGG               CGAGCG ATG CGCTCC               TTCCCTTGAACCCGT  50 98
        nifH NONE
        nifQ 1930659 .. 1930672 +  -2.3  -3.28924   CGGTCAACAAAAACA               TCGCG TCCG CGCAA                TTATCGAAGCAGATC  44 310
        nifW 1931488 .. 1931505 +  -5.5  -3.71848   CAACGGCTGTCGTAT             TCCCGAC CCAT GTCCGGA              TTATTCGTGACCAGG  60 143
        fixB NONE
        fixC NONE
        fixX 1935531 .. 1935549 +  -5.8   -3.4619   CCAATCACGTCCATG             CGCAGCCG CGG CGGCATCG             TCTTGTATTCTGGGT  55 472
     blr1781 NONE
     blr1782 NONE
     blr1783 1943082 .. 1943098 +  -3.5  -3.06696   CGCTCCAGCCGGCCT              CGTCGCC ACC GGCTCCG              TGTGTTCCGACAACG  43 65
     bsr1784 1943397 .. 1943411 +  -2.8  -3.57462   ACCTTAAATCGCCGC               ATCCTA TTG TAGGAC               TTTGACGCTCGCGTC  49 34
     blr1785 1944455 .. 1944467 +  -4.1  -3.78775   CAGGCGTGGTGCGGC                CTTGA ATT TCGAG                TTTCGTGCTGCAGCA  54 168
     blr1787 1946740 .. 1946752 +  -5.5  -3.59402   GGAGCGAACGGGAGC                TGCGA AGA TCGCG                TTACTTTGGTCTGGA  57 182
     blr1788 NONE
     blr1789 1947588 .. 1947614 +  -6.5  -2.78384   CGTTCACGTTGCGAG         CGCCGTTGAAC TCAGC GCTCAACGGCC         TCTCATAGGCCAGAC  50 114
     blr1806 1962324 .. 1962341 + -10.5  -4.43681   GGATAAGTCACTGAA             GTGGGCG CTAG CGCCCGC              TTTTCGTGTTCAGTG  89 87
     blr1807 1963503 .. 1963515 +  -3.3  -3.15503   GTACTAGGTGCGGCG                GCCTC GAT GAGGA                TCTTAGCTCTTAGCG  45 47
     bsr1809 1964776 .. 1964804 +    -8  -3.32343   CGATCGCCTGAGCTA        TGGCCTGCGGCG AGAGA TGCTGCTGGCCG        TTGTCCGGCTCTGGC  59 126
        nolB NONE
        rhcJ NONE
        nolU NONE
        nolV NONE
        rhcN NONE
     blr1817 NONE
        rhcQ NONE
        rhcR NONE
        rhcS NONE
        rhcT NONE
        rhcU 1974805 .. 1974839 +  -2.1  -3.91197   TGGCGATGCGCCGGA    AGTCCTTGAGC-CTGC AAAA GCAGCGTTCGATGACA     TTTCGTCCTTTGTAG  55 127
     blr1825 1976450 .. 1976475 +  -4.6  -4.64676   AAGAGTGCGGAGCGT         GGTCGGGCGC TGACAT GTGTTCGGCC          TTTTGTTGCGGCTGC  73 276
     blr1827 1978727 .. 1978737 +  -3.2  -2.66435   AACATTAGATTCACG                 TGAC TAG GTCG                 TCCTGTCCTGACGCT  40 416
     blr1829 1980435 .. 1980446 +  -2.2  -3.11192   CCGAACATCGCAAGT                TTGC GCCG GCAG                 TTAGCTCGTCGTATC  41 352
     blr1830 1981685 .. 1981703 +  -2.4   -3.3761   TTGCCATAGATACCT             CTCTTTTT GTC GAATAGAG             CTTTTCTTAGGCGGA  44 197
     bsr1831 1982583 .. 1982595 +  -4.8  -3.83561   TATCGGGCCGCCAGG                CTCG GAACA CGAG                ATTTTTTTCCGCAGA  57 54
     blr1833 NONE
     blr1834 NONE
     blr1835 1986825 .. 1986854 + -12.3  -3.05384   GATGCTCACGATCCG       TGAAATCCGCATT GTGA AGTGCGGATTTCG        TTGGGTGCACCGCGC  72 90
     blr1837 1989379 .. 1989389 +  -8.2  -3.51633   GAGGTGATGCGCCGA                 GCGG TGG CCGC                 TTATCTCGCGTCTGT  62 411
     blr1838 NONE
     blr1839 1991911 .. 1991939 +  -4.4  -2.87132   TTACCCTCGGGAAGA       GCCGGGTGCG-GG AAAT CCGCCCGCCCGGA        TCTGTGAGGGCGAAA  45 47
     blr1847 2001920 .. 2001968 + -12.3  -2.60813   TCGGTTGAACGTCCA GATGATCTCGCTACGTCCGCGCG CTG CCCGCGGCCCTCGTGAGAACATC ATATTTAAGCGGATC  68 295
     blr1850 NONE
     blr1851 2005900 .. 2005910 +  -5.4  -2.71731   ACGGGGTCGAGAAGG                 GTCA ACC TGAC                 TGCTTCGGAGCTGCA  46 16
     blr1852 2007153 .. 2007180 +  -8.4  -3.06696   CTCAGATAGCGATCG        GGCAGCGCGATGA CGT TCGTCG-GCGGCC        TCTGTTAGGGCGGCG  56 203
     blr1853 2009104 .. 2009119 +  -3.2   -3.1478   CATCTTCTTCCTTGC              GCATCC GGAT GAATGC               TCTTGGTCAGCTAGT  45 362
     blr1854 2011737 .. 2011765 +  -4.6  -3.83026   GAGCTGACAGCGAGT       GCTTTGTCGCGGC AGGT GTC-CGACAAAGG        TTTCATGTGCGACCC  57 325
     blr1859 2014845 .. 2014855 +  -3.2  -3.14132   CGTGAGAGTGCGGCT                 TTGG GGC CCGA                 TTGATGCGGCCGAAC  45 36
     bsr1863 2017318 .. 2017345 + -18.5  -2.84794   GAGGATCGAGCCTCG        TGCGGCCGCTG CTCCGT CAGCGGCCGCA         TCCTTATGCCGTTCG  86 67
     blr1865 2019720 .. 2019736 +  -4.3  -2.70932   AGATCGTGACTGCGA              TCGAGCG CGG CGCATGA              TCATTCCGGCGCAGG  43 32
     blr1866 NONE
     blr1867 2020861 .. 2020889 +  -3.1  -2.71791   TGGTGCAGTTGTCGG       GCGCCGCAGACA TTACGT TG-CTGTGGCGG        GTTTGCGACAAGACT  41 174
     blr1868 2021359 .. 2021372 +  -3.1  -4.03234   ATCGATAGCGCCACA               CGC-AG AAG CTAGCG               TTTGTGTGCCCGGGC  59 154
     blr1869 2023082 .. 2023105 +    -8  -2.53449   CATTCGTCTGCGTGG          TGCCGACCTG TCAT CCGGCCGGCA           ATATTGTCGCCGTGT  52 208
     blr1873 2027701 .. 2027711 +  -2.4  -2.79183   GATGCCGATATCGCT                 GCGG CTC CCGA                 TGTCCTGGCGCTCGC  39 88
     bsr1874 2028009 .. 2028019 +  -3.2  -4.57569   TTGGCTCAATTGAGT                 CTGG ACC CTAG                 TTTTTGGGAGCGTGA  68 28
     blr1876 2029986 .. 2030007 +  -9.3  -3.06796   ACTGGCCGAGTTTCG           CCCGCATCG TGTC CGGCGCGGG            TTGGGTGCCGTGCAA  60 181
     bsr1878 2031701 .. 2031723 +    -4  -3.95324   ACCGCGCCGGCTGGG           CGCCGTTGAG ACC CTCCATGGCC           TTCTTCTTGCCGCTC  56 252
     blr1879 2033668 .. 2033700 +  -9.1  -2.89683   CTATATCAAATTCTG      TGTCGCGCATGAGAC GTT GTCGCATGTTCGACG      TATGTCACATCCGCT  59 498
     blr1880 2035432 .. 2035452 +  -9.8  -3.53811   AAGTTCCATCCGTTT            CAGATCGA GGATG TCGATCTG            TTTGCCAGGAATCGC  70 377
     blr1881 2036332 .. 2036357 +  -5.3  -3.90744   AGTGATTGGGGGCGG         CATCCCACCGA AGCT TCGGAGAGGTG          TTGTTTGGGGAGGCG  62 143
     blr1882 2037138 .. 2037152 +  -3.5  -4.25056   ATAGGAGTATCGCCA               CGGGA AGCTG TCCTG               TTTGTTGATGCCCTC  62 254
       rpoN1 2039002 .. 2039012 +  -2.4  -3.72027   TCAGAGGCTCCGTCG                 GCGC CAA GCTC                 TTATTCCTCCCAAGT  52 199
     bsr1885 NONE
     bsr1886 2040708 .. 2040720 +  -3.3  -3.28712   CAAGCATCTCGACGT                GGACT ATA AGACC                TTCTCGCGACGGACG  47 416
     bsr1887 2041332 .. 2041351 +  -3.5  -3.20367   CAAAGATGGATCCAA            GATCCTC GAGCAG GAGGAGC             TTGATCCGATTCTTC  45 2
     blr1888 2042064 .. 2042078 +    -7  -3.01918   TCAGCTCGGGCGGTT               GGCCCG GCT CGGCCC               TCGTTTGTAGGCTGG  52 123
     blr1889 NONE
     blr1890 NONE
     blr1891 NONE
        rbsK NONE
        fabG NONE
     blr1894 NONE
     blr1895 NONE
     blr1896 2051180 .. 2051227 +  -6.8   -3.1739   AATCGGCAGCGCAAG CGCCTCGGGTCGCAGATAGACG GCCC CATCCAGCTGCGAACCAAGCCG TTGCTCCGCTGCTGT  54 153
     blr1901 2057784 .. 2057799 +  -3.2  -3.17723   TGAGAAGCGCCTCCT              TCGGCT CGGC GGTCGA               TTAAGTTGACGATGC  45 6
     blr1902 2058760 .. 2058793 +    -9  -3.50572   GAGAGATGGCGTCAC    CTTG-GCTGGCTGCTG GTCA CA-CAGCCGGCGCAAG     TTCTATGAGCTGCAT  66 490
     bsr1903 2059422 .. 2059434 +  -5.5  -3.55622   TGCCAAGGCAATGGG                GGCCA AGC TGGTC                TTTGCGAAGCTTGAC  55 351
     blr1904 2061494 .. 2061504 +  -6.8  -3.50119   AAGACTTCCCAACAG                 TCCC GCG GGGA                 TATTCTTCGTTGCTC  58 39
     blr1905 2062560 .. 2062571 +  -2.2  -3.45027   CCCTGCTCATCGCAT                CGTT GAAG AGCG                 TATTTCATCAACAAT  47 427
     bsr1907 2063172 .. 2063191 +  -5.6   -4.7497   CGGCACCGGCTCGCC            GTGCTCAG CTTC CGGAGCGC             TTTTTCATCACTGCA  81 80
     bsr1909 NONE
     bsr1910 2064697 .. 2064720 +    -8  -3.96148   TCCCGGTCTGAAAAT          TCGGCGGCGC GTGA GCGCCGCAAA           TTTCTACTACCCGAC  69 30
     blr1911 NONE
     blr1912 2068518 .. 2068571 +  -7.6  -4.68908   TGTACCTAAATAGCG CCA-CGTG-ATTCTCTTGCCTACG TGTTGATT CGGGGGCGAGAGAATGCGCGCTGG TTTGTTTTGGCTGAA  81 403
     blr1913 NONE
     blr1914 NONE
     blr1915 2071212 .. 2071257 +  -6.3    -3.965   TTGGGCTCGCCGGGA TCTG--CGCGG--GGGGCGCCCA GTGA TGGGTGTCCCTACCGCGAACAGA TTGTTGATTTTGCCG  62 57
     blr1916 2073443 .. 2073468 +  -2.5  -3.86252   TCACCTTCTACTGTC         AGCGAGC-TTTG TCC CGAGCGCTCGCA         TTGTGTTTAATCAGG  54 404
     blr1922 NONE
     blr1923 2081604 .. 2081614 +  -8.2   -4.2349   AGAGCTGTTGCGCTT                 CCCC AGA GGGG                 TTTTGGCTGTCAAAC  77 476
     blr1931 2091914 .. 2091947 +  -8.2  -4.00038   GAAAGCCGAAAGATG     CGGAAAGGCGTG TCTCCGGCTT CGTGCCTTTCCG      TTTGTCCTGATCGTC  71 47
     blr1932 2094196 .. 2094225 + -17.1  -4.19704   GCCGAATAGCTCGAG       CACGCGGGGCGGC TTCG GCCGTCCCGCGTC        TTTTCACTGCCATTC 100 32
     blr1933 2097054 .. 2097085 +  -2.9  -3.08133   GATCGAGGAGGGCGG      CGTCGCGGCGATGG AGGTG CTCTC-CCGCGACC      TTCGCTCGCTCGGTC  41 53
     blr1934 NONE
     blr1935 2100527 .. 2100541 + -12.8  -3.64703   CGACTATTTTCCGTC               GGCGGC GGA GCCGCC               TTTACATCGCGAGGC  82 187
     blr1936 2101923 .. 2101934 +  -2.2  -3.96148   GCGATGTAGGTTAAA                GTTC TATG GGAC                 TTTCTAGTCCCGCAA  54 326
     blr1945 2110311 .. 2110321 +  -2.4  -2.87931   ATGCGATACTCGATG                 GCAG TGT CCGC                 TGTGTGCGCCCTGGC  40 479
     blr1947 2111240 .. 2111253 +  -5.3  -3.62096   GATGAGGCGGAGCTC               GAATG CTGG CATTC                TTTGAGCTAGTCCGA  57 36
     blr1950 2112996 .. 2113010 +  -5.6  -2.66106   AGTGTTCCAAGATTG               CCGTCA CTA TGCCGG               TCCATTGTTGAAGTA  46 364
     blr1952 NONE
     blr1953 2114366 .. 2114380 +    -7  -3.53224   TCTAGCCCGCGGCAG               GCCGGC CCG GCCGAC               TTTGGGCCAGCAGTG  58 277
     blr1954 2115222 .. 2115243 +  -4.3  -3.20367   GGAGACTTCGGTCTG           GCCGCCAGT CTGC GTTGGCCGC            TTCATCAGATTGTTG  48 350
     blr1955 2117890 .. 2117906 +  -5.8  -3.68529   CCATGTCGGTTTTGG             GCGCGCG AGAT CGCG-GC              TTTGGGTCATGACGT  57 177
     bsr1956 2119082 .. 2119099 +  -8.3  -3.72324   TGCAGCACGAACAGG             CCACCGG GAGC CCGGCGG              TTGTTGGTGACGATG  67 464
     blr1958 2120735 .. 2120747 + -10.5  -3.53012   CACGGAGCTATTGGC                GGCGC CGG GCGCC                TTTCCACCGGGAGGG  70 74
     blr1961 NONE
     bsr1962 2123882 .. 2123895 +  -3.7  -4.25104   GGTGTCAAGCCGCGC               ACGCG GGAC CGCGA                TTTTAATCGACCCGA  66 146
     blr1964 2125499 .. 2125542 +  -8.7  -2.54276   CTGGGTGGTTTGTTG CGGGGGCGACGTCGAGAAG TGGACT CTTCGCCTAGTCGCCCTCG ATCTTCGTTCGCAAT  56 386
     bsr1966 2126867 .. 2126898 +  -6.4  -3.35798   GCCGTGCGGTTCTGG      CGTGGCGGCTGTCG AATA CGATGGACGTCTCG       TTCTGCGTGGCGGCT  56 349
     blr1968 NONE
     blr1969 2127374 .. 2127396 +  -2.6  -3.57462   TCAACGGTTTTAGTC           AGTTCACGAT CAG GTCGCGAACG           TTTCCGCATCCCCTA  49 28
     blr1970 2128107 .. 2128120 +  -2.3  -3.55444   TGGCCGGGGGCCAGA               GCGGT GATC ACAGC                TTTAGACCGTGCCGC  47 174
     blr1971 2130767 .. 2130777 +  -3.2  -4.07568   CACAGTCATCTATGA                 CTCT TTG GGAG                 TTTTGGGACAGGCGC  59 146
     bsr1972 2131298 .. 2131312 +  -7.8  -3.48276   CAGCGTGATATCTTC               GCCTTC ATC GAGGGC               TTCTATAACCGAACA  62 172
     blr1975 NONE
     bsr1976 2133995 .. 2134014 +  -3.4  -4.56133   GCGAGGGGTGTGGCC            CTGCGAAG TGCA CACCGCAG             TTTTCCTTATTCGCG  68 313
     bsr1982 NONE
     bsr1983 NONE
     blr1984 2139935 .. 2139976 + -12.8  -3.61398   GAGCTTGCATACGGA CGGCGCGGGCCGCTCGCC GTCGAA GGAGAGCGGCAATCGCCG  TTCTTGAACCGGGCC  82 63
     blr1988 NONE
     blr1989 NONE
     blr1990 2147770 .. 2147792 +  -8.4  -3.55563   CGCCACCCGTCTGGC           CGCCGAGT AGCCATG GCTCGGCG           TTTCACGGATGCGAT  62 16
     blr1991 2149349 .. 2149363 +  -5.6  -2.92613   AACGCCAGCGTAAAG               GCGTCC TCA GGACGA               TCGTTTGGCATCGGA  48 423
     blr1992 2149871 .. 2149885 +  -7.1  -4.68593   ATTAGGTGCGGCCTT               GCCGA TAGGC TCGGC               TTTTTGGCTGATCGC  78 140
     blr1993 2152078 .. 2152094 +  -5.1  -2.66979   CTGGTGTGACGAAGG              TCGGG CTCATGT CCCGA              GTTGGTTGCTATTGG  43 97
     blr1994 2153593 .. 2153604 +  -7.2  -2.87344   AATTCCCGTGCGCGA                GGCG AGGG CGCC                 TATCTGCGCCCCGTC  51 354
     blr1995 2155363 .. 2155402 +  -9.4  -5.37043   CGCGCGCAAGAGTTT  TGTTTGCTTTGATTGTCGC GGA GCGTCAATC-AAGCGAGCG  TTTTTTGTGTCGCGT 100 421
     blr1998 2159134 .. 2159162 +  -6.6    -3.137   GGAGCGATCGTTGGC       GCCGGCTGG-CGC CACG GCTCCCAGGCGGC        TTCAGTCGTGTTGAT  54 129
     bsr1999 2161135 .. 2161165 +  -8.9  -3.59979   GTCCGACGGCTGAGA      GGACGACGTTGGCG GCAT CGCCGGCG-CGGCC       TTTGAGGTAGCAGCG  65 228
     blr2001 2163505 .. 2163525 +  -3.1  -3.51825   ATGAAAGCAAAGATA            ATGCGCTGG GCG TCGGCGCGG            TTATGGTTGCGATGA  49 118
     bsr2005 2166658 .. 2166673 +  -2.5  -3.73775   CGCAAATTGTCGCGT              TGCTC AAGAAG GAGCG               TTTCATAGGAGTAGG  52 118
     blr2006 2167508 .. 2167518 +  -8.2  -3.58343   AGTCAAGGGGAGGTG                 GGGC AGA GCCC                 TTTCGGCATGATCGA  64 198
     bsr2008 2170363 .. 2170382 +  -7.8  -2.77523   GGTAGTGAGAGCTTG            CCGGATCG CCAT CGATCAGG             TGCTCTTCGTCCGGC  53 378
     bsr2010 NONE
     blr2011 2173030 .. 2173043 +  -2.3  -4.00756   GGAGCATGGCTCTCT               CCACC AGCG GGTGA                TTCTTTGCTCAGATG  57 522
     bsr2013 2174838 .. 2174857 +    -5  -3.48276   AAGTGCGCAATCGGC            TATGAAGG ACGG CCTTCAGA             TTATGTGCCAGCAGC  53 192
     blr2022 2182562 .. 2182572 +  -2.4  -4.11692   GTTGGATGATCCGCA                 ACGG CAT CCGC                 TTTTCGAAGTGCCTG  58 390
        nodY NONE
        nodA NONE
        nodB NONE
        nodC NONE
        nodS NONE
        nodU NONE
        nodI NONE
        nodJ 2190863 .. 2190885 +  -2.5  -2.52464   TCGATCGCGTTATTT           CGGCGCCGC CTGCT GCGTTGACG           TGAGTTCAGCGAAAC  37 5
        nolM NONE
        nolN NONE
        nolO NONE
        nodZ 2194863 .. 2194887 +  -2.7  -4.66833   TGTTGGGGCGGCTAA          TGGCCGTGG CCGTTAT CCCCGGGCA          TTTTTCGACTTCGAC  68 445
        fixR 2196124 .. 2196152 +  -2.3  -2.87468   ACGGCAAGTTTACTG        TCGTGCCATGAAA AAG TGTCACGGTTCGA        TGTCATCTCGTCAAC  40 141
        nifA 2198406 .. 2198431 +  -4.6  -3.07233   CCCTTTCAGGAAGCG         CGGGGTAGAG AGGGCG CACTACCCGG          TGTTAAGCCTTGTGA  46 422
        fixA 2199510 .. 2199528 +  -5.3  -3.05463   ATCCGTCGATCTCGC            CAT-CGGC TGAG GCCGCATG             TTCCGTAGAGCACGT  49 142
     blr2039 2200260 .. 2200283 +  -5.8  -2.52834   CCGCGCGCATGCTCG          CCGTGGCTGC CATT GCGGCATCGG           ATTGCTGCTGGACTG  45 358
     blr2041 NONE
     blr2042 2202612 .. 2202660 + -21.3  -4.30978   GGCTAAGGGGCATTT CCAGATTGCAAGGTTTTGATGCT TTG GGCGTCAGAACCTTGCGATTTGG TTTTCGTGGATTCCC 100 219
     blr2043 2204100 .. 2204114 +  -2.7  -3.02511   TACGCGTCCGGTGAC               GGCCC CTAGT GGGCG               TCTTGAGCGGATGGC  41 60
     blr2044 2205041 .. 2205058 +  -6.9   -4.0274   ACGTGCCGGCAAAGT             GCGGTCT TTTG GGGCCGC              TTATTTCATAGTGAA  68 395
     bsr2051 2211669 .. 2211679 +  -8.2  -2.63596   GAGCGAGGAGCGAGG                 CGGC CGG GCCG                 TCCTATGCCATAGGA  52 151
     blr2052 2214417 .. 2214427 +  -2.4  -3.16742   ATGCCGTATGACCTT                 GCCC CGT GGAC                 TTAATCCAGATTGAA  43 146
     blr2053 NONE
     blr2054 2215769 .. 2215785 +  -5.1  -4.41616   AACCGGAAGCTACGG              CGCAG CGAAGTT CTGCG              TTTCTTTGAGAAGCT  68 217
     blr2055 NONE
     blr2056 2216872 .. 2216882 +  -8.2  -2.52623   CGCGGATCTCATCGA                 GGCC AGC GGCC                 ATATTGTGCCGCGCG  52 185
     blr2057 2218453 .. 2218466 +  -3.1  -4.07568   CGCGAATTGCGCGCT               CTTTG GAGG CGAAG                TTTTGGGCGCCGGGC  59 265
     blr2058 2219724 .. 2219748 +  -7.7  -3.53012   CCTCATCGGTAGACA          CGAGGCAGCCG CAT CGCCCGCCTTG          TTTCACCCGCCGCGG  62 29
     bsr2061 2223666 .. 2223681 +  -4.7  -3.90744   ATATCCGGCAGGTGG              CGCTT GAACGA AAGCG               TTCTTTCGGCCGGCG  59 133
        noeI 2224990 .. 2225003 +  -2.3  -3.07013   TCACTCCATCCCAAC               GGCAG AGGG CTGGC                TGTATTGGAGGGCTG  41 421
     blr2068 NONE
     blr2069 2236268 .. 2236294 +  -6.4  -3.28924   CGATCGCGTCAGCCG         CGGCGGAGGGCT ATC GGCCATGCGCTG         TTGTGACGAAACATG  56 427
     blr2071 2239330 .. 2239340 +  -6.8  -2.71011   CCTGGCGAAGCTTAT                 GCTG CAT CAGC                 TAGTTGGAGAAAAAT  50 103
     bsr2072 2240779 .. 2240791 +  -5.5   -3.0579   GATCGGCGGTGGACG                CCAGT CGT GCTGG                ATTTTCAGCAAATTT  49 504
     blr2073 2242857 .. 2242871 +  -2.7  -3.64103   GGCGGGCAGACAGCT               CGCAG CCGGT CAGCG               TTTCCAGTCTCACTG  49 93
     blr2074 2243530 .. 2243545 +  -3.2  -4.56775   GCGATGGTAACGTCT              GGCAAG CTTT CTTCCC               TTTTTGGCCGCCGCT  68 49
     blr2076 2246148 .. 2246165 +  -3.3  -4.08767   CAATGAGAAATTGAA             GGTTGTC ATCC GGCGGCC              TTTTGGAGCGGTCGA  59 292
     blr2077 NONE
     blr2078 2248004 .. 2248016 +  -5.5  -2.82516   CGGAGATCGGCCGGA                GGTAC GGC GTGCC                TCTGGTCGTAGACAA  46 65
     blr2079 NONE
        rtxC NONE
     blr2081 NONE
     blr2082 NONE
     blr2083 NONE
     blr2084 2254810 .. 2254829 +  -2.8  -3.57561   ATCGGTGTTTAAGCG            CCAGCGCTC AGA GAGCA-TGG            TTTCGGCGCTTAGGC  49 501
     bsr2088 NONE
     blr2089 2261370 .. 2261388 +  -2.2  -5.02476   ACAAGCGCGGCGAAC             CGGGCGCC GGA GGAGCCTA             TTTTTTGACGAATAT  78 192
     blr2090 2261858 .. 2261876 +  -5.2  -3.14463   GTCCACCATCTTGAT             TGGCAGGC CGA GCCTCTCA             TTGCTCCGCGCGGTT  48 27
        bioB NONE
        panD 2266652 .. 2266664 +  -4.8  -2.97171   TTCTTAAACGGCCAA                CGCA TCTTT TGCG                TGATTTGATGCGATC  45 61
        bioF 2267828 .. 2267838 +  -6.8   -3.6682   CGCTGGTTGAGGTGA                 CGAG GGG CTCG                 TTTCGATGAATAAAC  60 6
        bioD NONE
        bioA 2270221 .. 2270254 +  -3.1  -3.72695   TGCGGCGGAAAGTTT     GGGCTGATCCGCCA TTACTGC TGGCGAA-CGGCTC     TTTGCTCGAAGAGAT  54 505
     blr2100 NONE
        panB NONE
        panC NONE
     blr2103 2273160 .. 2273181 +  -4.4  -4.56597   GGCCCGATTTCGTCG           CCAGACGTC GGGCG GGCG-CTGG           TTTTTGACGCAAAGA  70 92
     bsr2105 2275360 .. 2275374 +  -2.1  -4.11183   ACCACTGTTCGACCG               GTTCT CGCTC AGGAC               TTGTTTGTACTCGGC  57 201
        ectC 2276384 .. 2276400 +  -4.4  -4.58395   ATCCAGCACTGGCTC             GTACCGC ACGC GCGG-AC              TTTTTACGAAATGCC  73 106
     blr2108 2286873 .. 2286895 +  -4.9  -3.14878   GACCGGGAGTAGATG          TTG-CGGGTA ATCG TACCCGACGA           TGTTCCATTCAGCGA  48 118
     bsr2110 NONE
     bsr2111 2290620 .. 2290637 +  -4.8  -3.07443   GCCTTCCGGGAGCGT             GTTGCC AATGCA GGCAGC              TTGGGTGGCATCTGA  46 249
     blr2113 NONE
     blr2114 NONE
     blr2115 2292961 .. 2292977 +  -2.1  -3.68886   GGCCCCGGTTGTTTG              GACAGCG CCC CGCTGGA              TTTAAGTGGATTCCT  49 165
     blr2118 NONE
     blr2119 2295710 .. 2295723 +  -2.3  -3.59262   GTGCAGGCTCTCCGG               GGCTA GGAT TTGCC                TTTGAGGGTATGGGA  49 20
     blr2122 2298105 .. 2298115 +  -5.4  -4.26344   ACCCATACTGGGGGT                 CCAA AGG TTGG                 TTTTGGTGCCAGTAT  68 139
     blr2123 NONE
     blr2124 2300065 .. 2300076 +  -4.4  -3.09933   GTGCTTGTAGAGGTG                GATG ACCT CATC                 TTCGATAAATTGAGC  46 237
     bsr2127 2302939 .. 2302953 +  -4.9  -3.07113   ACCCCTCGGACAGTA               GGGCG TAAGC CGTCC               TTCAGTCCGCTGCTG  46 138
     bsr2129 2304267 .. 2304283 +  -2.9  -2.53876   GCATCTCAGCGAAGG              CGGCG TCCATCC CGTCG              TCGCTTCCGCTGCCC  37 51
     blr2130 2304865 .. 2304875 +  -8.2  -4.56597   TGCGGGGCGGCCGCC                 GGCG TCT CGCC                 TTTTTGGAGCAACGC  79 219
     blr2131 NONE
     blr2132 NONE
     blr2133 NONE
     blr2134 NONE
     blr2135 NONE
     blr2136 2311744 .. 2311756 +  -3.3  -3.55203   ATGCTAACCTCTAGA                CGCGC GTG GTGTG                TTTCAGCAGAGTTTT  49 27
     blr2140 2316795 .. 2316818 +  -2.4  -4.14392   GACAAAGCACCTTAT          CTTCGAACGGT GAA AGCGT-CGGAG          TTTTCCACATTGCCA  60 471
     blr2143 NONE
      CYP112 2319130 .. 2319154 +  -7.7  -3.22102   GGTGCTCTGGTGATG          TCGCGGACGCC ACG GGCGATCTCGA          TCTTCTCCGGAATCT  57 28
      CYP114 2320569 .. 2320581 +  -3.3  -3.53012   GCAGTGCGTGCTGAC                GCTGC CGG GCACC                TTTCGCCAGCGCGAA  49 83
     blr2146 NONE
      CYP117 2322977 .. 2322987 +  -6.8  -3.41602   ATCCGTCCATGACTA                 TCCG CAT CGGA                 TTCTCATGAGCTGGC  56 6
        fpps NONE
     blr2149 NONE
     blr2150 NONE
     bsr2151 NONE
     bsr2152 2327400 .. 2327413 +  -2.3  -3.29144   CCCCGTCGGCCCGAT               TCGGC GCGC GCCAA                TTGTGCACACAATCG  44 198
     blr2153 2328558 .. 2328573 +  -4.6  -3.04404   ACTAGTGCCCCGAGC              GCGACT TCAG AGACGC               CTTTATGCTTCATCG  46 164
     blr2156 2330447 .. 2330464 +    -7  -2.94622   TTGACGGTGCTCAGA             CCGTGT AGCGGC ACACGG              TATATGCATGTATAT  51 256
     blr2157 2331947 .. 2331964 +  -7.7  -3.74792   CCGGCAATATGCGTT             CCGTCTT GAAG AGGACGG              TTTGCATATATGATC  65 273
     bsr2164 2337652 .. 2337662 +  -6.8  -2.92371   TGCGGACTCTCAGAA                 GAGC GTT GCTC                 TGTGGTTCGATGACT  51 2
     blr2165 2339236 .. 2339273 +  -7.7  -3.01712   TACTGAACCTTGTGC   GCTGGTGCTGATGGCGAT GAC ATCGCCA-CGGCGGCAGA   TCTTCGCGACGGCGG  56 56
     blr2167 NONE
     blr2168 NONE
     blr2169 2344021 .. 2344049 +  -8.2  -2.80016   AGCCCAGGTGAGGAG       CTACGCCCGTCGCA TGT TGCGGCGG-CG-AG       TGATTGCTCCTGCCC  53 70
     blr2170 NONE
     blr2171 2347431 .. 2347457 +  -7.3  -2.64933   TTGCCGAAGACCTCG        CGT-CTAGGCGA GGCT TCGCCGAGCACG         TCATATCGGTAGATC  50 372
        iolD 2349556 .. 2349574 +   -16  -4.26327   TGTTCTCCCAGACTG             CGAGGGCC ATC GGCCCTCG             TTCTTTTCATAGGTC 100 65
     blr2177 NONE
     blr2178 2355781 .. 2355815 + -11.4  -3.50251   AATGCGGCCCGCTCG     GCCTCGATAGCCTAGT CGA ACTAGCCCAGCGAGGC     TTGATTGGTTCTTCA  74 388
     blr2180 2358056 .. 2358082 +  -9.4  -4.07568   CCGATCTGCTTCGCT         CACCGTGCACCA AGA TGGTGCACCATG         TTTTGCCGGCGCCCC  76 425
     blr2191 2366930 .. 2366954 +   -15  -3.83559   ATCGAATCTTTACGA          GGCGCTTCGG CTTGT CCGGAGCGCC          TTATCTCTTTGTTGG  93 67
        cheA NONE
        cheW NONE
        cheY 2370950 .. 2370960 +  -2.4  -4.20368   CCGGAGGCTGAACGG                 CTCC TTC GGCG                 TTTGTCTTCAACTGA  60 49
        cheB NONE
        cheR 2373077 .. 2373097 + -11.1  -2.71144   TGATTGCCGAATGAC            AGGCGCTCT GAG AGAGCGCCG            TCGTTGCGAACGATC  65 38
     blr2197 2373815 .. 2373850 +   -14  -2.72511   GACACGAGGACCTTC    GCGCTCGCG-TGCCCTT GCC GACGGCGTCGCGAGCGC    ATTTCACAAGATCGC  73 44
        fliI NONE
     blr2202 2379034 .. 2379054 +   -14  -4.35116   CGAAAATTCGCGAAA            CCCGGACC CGCAA GGTCCGGG            TTTTCGTATGCGCTG 100 62
     blr2203 2379706 .. 2379718 +  -3.3  -3.91473   GCATGTTGGATATCC                GCGAG TGC CTCGG                TTTATGAGGGTTTAT  56 6
     blr2204 2382177 .. 2382200 +    -8  -3.14132   GTGAGCCGAGATCTT          GTGCAGCGGC GCGC GCCGCAGCAG           TTGGTCGGCAGGGGC  57 37
     blr2205 2383682 .. 2383710 + -16.8  -2.80994   TCACCCCAGACGTGA        GAAAGCGCCCGT GGGGG GCGGGCGCTTTC        TGTAGTCGACTTGGG  84 205
     blr2214 2392770 .. 2392782 +  -6.2  -4.09685   CTTGTGGCGGTAGAC                CGGC GCGTA GCCG                TTTTGCACCATGGAC  66 208
     blr2217 NONE
     blr2218 NONE
     blr2219 2397926 .. 2397937 +  -3.6  -3.41878   ATCGCGCCGAACTTC                GTCG AGCG CGGC                 TTCTGCATTGGCGAG  49 208
        bioA 2400184 .. 2400201 +  -5.5   -3.9461   GTGGCCTGATAATTG             CTCTCGC CGTT GCGAAAG              TTCTTCTTGCAGCGG  62 32
        dadA 2401545 .. 2401578 + -10.3  -3.01712   GGGTCGATGCGAAGC     ATCGAATCCGGAATC TCGA GATTCCGGGTTCGCC      TCTTCGAGGCGCCCC  64 57
     blr2224 NONE
     blr2225 NONE
     blr2226 2404605 .. 2404621 +  -4.3  -2.82987   GCAGGATTTCCTGCG              CCGGGTG CTG CATCCGC              TCTGATCGGTCTTCG  43 4
     blr2227 2406356 .. 2406386 + -13.3  -2.78463   CACATCCGCGCTTGC      GA-CGTGCCCGCGG TTCA CCGCTGGCACGCTC       TCTCGTAAACGGACT  73 456
     blr2230 NONE
     blr2231 NONE
     blr2232 NONE
     blr2233 2412641 .. 2412676 +  -2.6  -2.87564   ACAGAGGCGGCATTC    TTCTTGCTTGCATCTGG CCG CCGCA-GCGATCAAGAA    TCTGTGGCACCGTCA  40 79
         aph 2414094 .. 2414129 + -14.8  -3.28712   ACGGAGTCGCTGTTC    TCCACGGTGAGCGCGAG CAG CTCGCGATCATCG-GGA    TTGTCGCGAAAGCGC  83 381
     blr2238 NONE
     blr2239 2426977 .. 2426994 +  -4.7  -3.40071   GCGAATGTGAGTATC             CAGCGCC CCCC GGTGCGG              TTATGACTATGGCTT  49 66
     blr2240 2428454 .. 2428466 +  -4.8  -3.27029   GAAGGAGTCCTTGGC                CGAC TCGAT GTCG                TATTCGTTGATCGCG  49 497
     blr2242 2431060 .. 2431072 +  -6.3  -3.57561   GCCTGATCTCGAGGG                TGCAT CGC ATGCA                TTTGCAACATTCCCA  57 201
     blr2243 2432131 .. 2432149 +  -3.8   -4.7373   TCTCGGCGCGATCTC             GTCGAC GTGCGCG GTCGGC             TTTTTCATGGGGTAC  74 306
     blr2246 2434007 .. 2434040 + -15.2  -3.35867   CATACCCGATGAATG     GCGGCCCCGGTTCG CACCCC CGTGCTGGGGCCGC      TTCCTTGAGCGTTCC  86 121
     blr2247 2435684 .. 2435719 + -10.3  -3.44848   CGCCTCGCGGCGAGG    CCGCTGAGGGTCGTG AAGGTG CGCGCCCCGCAGTGG     TGTTTACTGCCGAGG  70 19
     blr2248 2437941 .. 2437952 +  -7.2  -3.15544   TTCGATTGAGATGTG                GCGG AAGC CCGC                 TTGCTCCAGATCGGC  51 286
     blr2254 NONE
     blr2255 NONE
     blr2256 NONE
        aroE 2445691 .. 2445703 +  -3.3  -3.28712   AGAGCTGATCAAGGC                CATCG AAG CGACG                TTCTGAACCGCCGGG  47 7
     blr2258 NONE
     blr2259 2447870 .. 2447924 + -12.7  -2.51045   CTCGAATTCATTGCG CTCGGCCC-GCGTGAG-GCACGCGAGC ATG GCGCGCTCCCGCTCGCGCAGGGCCGGG ATGTATTGTGCGTAG  68 132
     blr2261 NONE
     blr2262 2450664 .. 2450681 +  -2.5  -4.13767   CCACGCGCATGATGC             GTGCGTG ATAT CTCGCCC              TTTTGCGATCCCGGA  57 81
     blr2263 2451323 .. 2451364 +  -3.5  -2.95884   GCTGATGCGCACGAT CCGTGCAACTGGCTAGGTTG ACG CGGCCCCGCCAGC-GCACGA TATCTGCCTTGATGC  42 55
     blr2264 2452770 .. 2452784 +  -5.6  -3.17146   GGCTGAGAGCCGGAG               CCGCCA AAG TGCCGG               TGTCTTGTGGGACCC  50 199
     blr2265 2453533 .. 2453574 +  -2.3  -4.07678   ACCCGTGAGGGCGGG TTGCGC-CGCCGGTTTGGT CGCTTA ACCAGGCCGGCTTGC-CAG TTTCCTCTTTTGCCA  58 312
     blr2267 2455049 .. 2455059 +  -2.4  -3.64703   TTGCTCACTCGGTCG                 CCTC CAT GTGG                 TTTCGGTCCACCACC  49 93
     blr2269 NONE
     blr2270 NONE
     blr2271 NONE
     blr2272 2461838 .. 2461876 +  -8.7  -3.14931   CGCGATGCCGCTCCC   GCCGGCATGCTGCAGGA TCACC TCCGTCAGCTTGACGGC   TTGATCGGCCCTGGC  57 216
     blr2274 2463547 .. 2463559 +  -3.3  -2.57132   CGCAATAGTCCTGCA                GGCCA TCG TAGCC                CTTCTACCCGCGGCG  40 123
     blr2275 2464352 .. 2464376 +  -4.4  -4.51301   CAAACGGGCGGCCAG         CGT-GTCTGCGT AAA ACGCA-ACGACG         TTTCATTTTTTCTTG  70 13
     blr2276 NONE
     blr2277 2466446 .. 2466486 +  -6.8  -2.63257   AGCACTCCACTTTTC CAGGGGAGCGCCTCCGATC GGGC GA-CGCAAGCGCTTCGCTG  TAACTTCTATAAAAT  49 154
     blr2278 NONE
     blr2279 NONE
     blr2280 NONE
     blr2281 2471541 .. 2471557 +  -9.3  -3.14132   CGCGAATATGACCGG              CGTCGCG GAT CGCGCCG              TTGATGACCACGCCG  60 362
     blr2283 2472752 .. 2472784 +  -2.5  -3.21593   CAACCTGGCGTTCAA      GGCCTTCGCCAAGGC AAT GCCATGCTCAACGCC      TCTTCTCGCGACGTC  44 450
     blr2285 2474205 .. 2474243 +  -2.8  -2.53244   CTACCCTGCTCAGGC   GGACGTCCTGACCGGGGC AGA GGCCCGATCGGGGCGGAG   AGTTTGTCTTTGTGA  37 214
     blr2286 NONE
     blr2287 NONE
     blr2288 2479767 .. 2479804 +  -3.3  -3.92659   AGTCTGAGATTGGGT   GGGCGCG-GTTTGCGAAC GAG GTCTGCAAGGGCGCGACC   TTTGGGTTTTCCACG  56 283
     blr2289 2480769 .. 2480801 + -14.1  -3.22951   CAGGCGCTCGCACGC      CGCACTTGCGTGCCG ACG CGATACGCCAGTGCG      TGTTGTCAAGCTGTC  78 197
     blr2290 2482672 .. 2482706 + -15.9  -3.90744   TGCACGGACTCGGGA    GGTCCAACCGCTCGTC CACG GACGAGCGGTT-GATC     TTGTTTCCAGCGAAC  95 151
     blr2298 NONE
     blr2299 NONE
     blr2300 2496246 .. 2496266 +  -8.3  -4.14392   CACTTTCAGCCGCTT            CTGGACTTG CCC CGAGTTCAG            TTTTGCGGCTTCGGA  75 425
     blr2303 2499685 .. 2499711 + -13.8  -3.63515   TTGCACCGCCCCGGA         ATGACGATCGCT TTA AGCGATCGTCAC         TTCTTCACCATCGCA  88 140
     blr2306 NONE
     blr2307 NONE
     blr2308 2506600 .. 2506634 + -11.5  -3.14132   GTCCAGCGGTCGATC    TTGCGC-AGGTCCTCG ACGA CGAGGGCGTGGCGCAA     TTCGTCGCGCAAGGC  66 418
        mobB NONE
        moeA 2509961 .. 2509978 +  -2.6  -3.17194   GGTTCCTGTCCTATG             CCGATC TGCTCT GACCGG              TTGCGTTGACGCCAT  43 12
     bsr2313 2510352 .. 2510371 +  -7.8  -3.23183   TGCCCAAATTGACTT            TCTCCGTG CGGG CGCGGAGG             TTGAGTGTTGTCTGC  57 94
     blr2314 2512299 .. 2512309 +  -4.6  -2.73441   CATCATCGGTGTCCC                 GCGG CGT TCGC                 CTTTCAGACATCATC  43 68
     bsr2315 2512660 .. 2512689 + -12.8  -3.14963   AACAGTTCGAGGCAA       GGGGCGTGGAGC GTGTTG GCCCCATGCCCC        TTAAATGCTTATCGG  74 55
     blr2316 NONE
     blr2317 2517410 .. 2517435 +  -5.3  -3.56092   GGTAATGGGTCCTGG         CTTTCGCCAGG ACGA CCCGGGGAGAG          TTTGCGCCGTACTCG  55 182
     blr2318 2518314 .. 2518354 +   -11  -3.11634   AGCGCGTCGATTTCG GTCGCCGAGGCGTG-CTCG GCGG CGAGGCGCGCGGCGGCGCC  TTCCATGATCTCGCG  68 376
     blr2320 NONE
     blr2321 NONE
        citB 2522709 .. 2522766 + -13.4  -3.07962   GGAGATCAGCGACCT CGCTGCCGCTGTTCGGCGTGCCCAGCAT CACG ACGC-GGGCAAGCCGGGCGG-GGCGGTG TCTTGCGATGTAGGC  72 368
     blr2325 2528165 .. 2528175 +  -3.2  -3.66018   CAAGATGGCCGCAGC                 TGTC GTT GACG                 TTCTTGAACTGGTCG  51 438
     blr2331 2533877 .. 2533897 +  -4.6  -3.96624   CTCGAGCTGGTTCCT            GATCCAGC GATGG GCCGGGTC            TTTCTGGTAGCGCTG  62 97
        pcaH NONE
        pcaG 2536365 .. 2536405 +    -6   -4.5852   TGCGGTAACTGGCGC ATCTCGCGCGATCCCGGCC GATT GGCCGG-ATCGCGCCCCAC  TTTTGGTTTCAGTTC  76 111
        pobA 2539673 .. 2539686 +  -5.2  -3.55622   GTGGATTTGCGACAA               GCGC TCTCGC GCGC                TTTGCAAACATTGAC  53 294
     blr2341 NONE
        cheY 2544741 .. 2544755 +  -2.8  -3.72576   CGCATGAGTGCAATG               GACC CGACCGA GGTC               TTTCGTCAGGAAGCC  52 34
        cheA NONE
      cheWII NONE
        mcpK 2549002 .. 2549029 +  -7.7  -2.70932   TTCCAACGCTGATCA        G-GCGGTCCGGC CTCGT GCCGGATCGTGC        TCATTCGCAAACCCC  53 29
        cheW 2549509 .. 2549529 +  -4.5  -2.64274   GAGATCCCGGAAGGG            CGCGATGCG CCC CGCGCCGCC            TGAGTTTGCAAGAGT  43 2
     blr2347 2551411 .. 2551435 + -21.5  -2.92192   TAAGGCTCTCTGAGG          GATCGGCCCCC ACC GGGGGCCGATC          TGTGATTGCGTAAAC 100 38
        cheR NONE
        cheB NONE
     blr2350 2555222 .. 2555252 +  -8.8  -3.07935   AGAATTGTTTTGACG       TCGGTGCCGTCGCG TCG CGCGCCGGCGGCAA       TTCGATGGATCGGGT  60 28
     blr2351 2556291 .. 2556316 + -11.7  -4.08216   TGGTTTGGGCCAGAA         GGACGCCGACG GTGC CGCCGGCGGCC          TTTTGCAGCACATCG  81 489
     blr2354 2557758 .. 2557789 + -12.2  -3.93288   CGACACAACGACAAA      GCCGCCAAGCGGAC CCAT GTTCGCTCGACGGC       TTTGCTTGGGTGGGG  86 264
     blr2358 NONE
     blr2359 NONE
     blr2360 2565117 .. 2565129 +  -4.7  -3.05463   CGGCTCGTACGAACG                CCGTC GCC GTCGG                TTGGATAGCAGCGAT  46 111
     blr2367 NONE
     blr2368 2574833 .. 2574846 +  -5.9   -3.3458   CTGCGGCGCGCAGCG               CGGGC TCCG GTCCG                TTACCTTCTTTCATC  52 66
        exoZ 2575910 .. 2575920 +  -2.4  -3.50393   TTTTTCGGAGTGCGT                 CGTG AAG CCCG                 TTATGTCGCCTGAGC  47 2
     blr2370 NONE
        cysE 2578029 .. 2578047 + -13.8  -2.82742   GCTTAAAGCAGCAAG             GCGGGGCC CAG GGCCCTGC             TGGTTATCGGGGCAT  73 35
     blr2372 2579523 .. 2579535 +  -9.1  -2.55712   GACGTCGATCGAGAG                CAGCG AGC CGCTG                GTATTGTAGCTGTCG  55 440
     blr2374 2585735 .. 2585779 + -14.8  -3.05816   GCCAGAGCAGAGAGG CCGACGGAGCTGCCGCGAGC ATGGC GATCGCGGCGGCCGCGACGG TTGCCTCCACGATCA  80 126
        lspL 2596702 .. 2596733 +  -3.7  -4.10657   TTAAGTGCAGCGCAC      CG-GTCGCATATGT CGACT GCACATGCGGCGCG      TTTTGGGAAATGTCC  59 85
        ugdH 2598231 .. 2598270 + -21.6  -3.07443   GGCACTGAGCTTCGC  GAC-CTTTCGCCCGCCTCG TCC CGAGGCGGGCGAAATCGTC  TTCGATGCGATATGA 100 55
     blr2384 2599673 .. 2599706 +  -8.9  -2.66733   AGCTCGGCGCTGATC     TTCCAGCGCCCGGT GTCGAGA ACCGGGCCC-GGAA     TGATGTCGGTTGCGA  53 462
     blr2386 2601261 .. 2601307 + -13.5  -3.93216   AGCCTCATCCGTCGA AAGACCTGATCGCCCTCGCGC CTACC GCGCGCGGGCGCTCTGGTCCG TTATTGTCCTTTGCG  91 39
        celB 2604911 .. 2604942 + -10.9  -3.61517   GCGCTCACGATAGAT      CGT-CATGCCCGGG CTTGT CCCGGGCATCCACG      TTCTTCACACCGCGT  77 70
        vanA NONE
     blr2391 NONE
     blr2392 2608008 .. 2608030 +  -3.3  -2.70525   CTGAAGGCTTGCGCA           TCCGCTCTG CGTGA CGAAGCGGG           CTTCGTTTGCCGCGC  41 77
     blr2393 2608948 .. 2608963 +  -3.2   -4.8048   TATGCTCTACGCCGC              GTAGGT CGCC ACCAAC               TTTTTCGTGTCGAGC  74 377
     blr2396 NONE
     blr2397 NONE
        hemC 2615492 .. 2615513 + -13.7  -2.57132   TTTCGCGTTTTTTGT           TTCCGCCCC TTCG GGGGCGGGA            CTTGTCACCCCCGCA  72 188
     bsr2400 2616916 .. 2616930 +  -6.4  -2.75712   TTCGCTAATACCCTG               TTAGCG ATG CGCTGA               TCCTTGCGTCCGTAG  50 67
     blr2401 2618982 .. 2619014 + -13.4  -3.26471   AATATCGCTCAATAA     TGCGGCGGGCGCTCG TTGG CGGG-GCCCGGCGCA      TTCGTCTCGGCCTCC  78 56
         ggt 2621779 .. 2621827 + -11.7   -3.5393   TGGAAACTGCACCCT CGTTGCGCTAGACACCTCCCG CCTCAAA CGGAAGGTGTCTTATGCAGCG TTTCCAGCGCGTGCT  74 69
         fbp 2622385 .. 2622416 + -17.4  -3.59262   TGCGAATGGACAAAA      CAAAAAGACCGGCC TTGC GGCCGGTCTTTTCG       TTTGCAGCTCTGCGC 100 126
     blr2407 NONE
     blr2408 NONE
     blr2409 2624405 .. 2624439 + -12.1  -2.88579   GGCACAGGTGCCGTA    GGGTGGGCAAAGGCGC TATT GCGCCGT-GCCCACCA     TCTGTCCCCAGTTGA  70 45
     blr2412 2627837 .. 2627848 +  -4.4  -2.78816   ACCGGCTGATGCTGT                TCCA GAGC TGGA                 TCTAGTGCCCGCTCG  43 9
     blr2413 NONE
     bsr2414 NONE
     blr2415 NONE
     bsr2416 2629940 .. 2629982 + -18.8  -3.49618   GGCGGTGGGTCGGCA CTACAGCGCGATGA-GATT GAAATG AATCGTCATCGCGCTGTAG TTCATTGTCTGAGCA 100 70
     blr2418 2632440 .. 2632471 +  -6.4  -3.54459   GGCGAACGGCGATGC      GTGAAGGCAGCTCG ATCC CGGGCCGCTTCCGC       TTTGGAAACCCTTGC  58 44
     blr2419 2634963 .. 2634981 +    -3  -3.54424   CCCGGACCAGGGATG             TCCGAAGC GGC GCTATGGG             TTTGACCGGCTGCGC  49 408
     blr2421 2636508 .. 2636552 +  -9.8  -3.01712   CCTGGCGAAAGCCAG GGCCCATACTCCGCG-GCTCC TCTT GGGGCACGCGGGGAGACGGCC TCTTCCAGCAACCGA  64 116
     blr2422 2638001 .. 2638012 +  -5.8  -2.62371   CGATCCAGAACCTGC                CCAG CCCC CTGG                 ATTGCTTCGCTGCCT  46 206
     blr2423 NONE
     blr2424 2641840 .. 2641857 +  -5.5  -3.23042   GATCGATTTCGTCAT             CGCGG GTCTGTCG CCGCG              TTACTGATCAATGTT  50 1
     blr2425 2642791 .. 2642814 + -10.2  -2.71712   GGCCGTTATGGCCCC          TGGGGCGGCC GCCC GGCCGCGTCA           ATTTCGCAGGGGAAG  61 208
     blr2426 2645153 .. 2645174 +  -4.3  -2.50016   TCGGTGAACAGAGGG           CGG-CGAGCT GAT GGCACGACCG           GTATTCATCGTCGAC  42 15
     blr2427 NONE
     blr2428 NONE
     blr2429 2649377 .. 2649399 +  -3.2  -4.03234   AGCTTGTCGCGTGCC           GATGTTGCGC AAG GCGCCGCGGC           TTTGTATCCAGAGCC  59 45
     blr2430 2650259 .. 2650292 +  -5.9  -4.08064   CGGCGTAGTCTCTGT     CATTCCGGG-GCGCGC GTA GCGCGAACCCAGAATA     TTTTGCCGCGCACTT  65 416
     blr2432 2651660 .. 2651671 +  -4.4  -2.53382   GCCGCGATGGCGTGG                TGAG AGGC CTCA                 TCCGTTAACCGTGAT  42 23
     blr2433 NONE
        glpD NONE
     blr2437 NONE
     blr2438 NONE
     blr2439 NONE
     blr2440 NONE
     blr2441 2659403 .. 2659423 +    -6  -2.92003   GCGAAGGGACGGCCA            GATCCGGG GGCAA CCCGGGCC            TGTATAAAATGTTGT  48 46
     blr2442 2661281 .. 2661300 +   -15  -5.63517   ATCACGACGAGCAAA            GGCCGGGA GCAA TCCCGGCC             TTTTTTCTTTGCGCG 100 51
     blr2444 2663457 .. 2663509 + -10.7  -3.06302   CGGCCCGCGGCGGAC GCGACG-C-CGATCCAGCTCGATCTC CACC GAGC-CGGTCTGGATCGTGTCGTCGC TTCGCTCACAATGAT  64 52
        htpx 2671667 .. 2671699 +    -4  -2.60075   TGGCGCACACAGGAT     CGTCCCGGC-CGGTG TTAA CACCTCGCCGTGACA      CTTCCTTCGAAAGGG  40 79
     blr2451 2672387 .. 2672413 +  -8.7  -3.61398   GTTTCAGCACCGCGG        CGGTGAGGGGAG TTGT CTCCC-TCTCCG         TTCTTACGGGGAGAG  68 20
     blr2455 2678231 .. 2678270 + -14.2  -4.57073   GAAGACGTCCAAGGA  CGGAGGGGCCCATCCGGC GCAA GCCGGGTGGGATCGTCTG   TTTTTGGCACAGGTA 100 340
     blr2456 2678976 .. 2679034 +  -8.2  -2.71712   GGGGCGCGCATCAGC G--CGAACCCGGAATCCATCGGGCCACA GCGTA TGCGGCTGAATGGATTCCGGGCTCGCGC CTTTCGGCGCGCCCC  53 62
     blr2458 2680524 .. 2680543 +  -4.2  -3.60792   GTTGATTGCGACATG            GCGGTG AGATCAAC CGCCGC             TTTGGCCGTTGGCGG  54 19
     blr2459 2681588 .. 2681609 +  -7.2  -3.78934   GTAGCCTGCCGTCGG           CGTCTCCG CGATCA CGGCGACG            TTGTTCTGCGCGAAG  62 307
     blr2466 2692631 .. 2692653 +    -9  -4.43877   ATCCTGAAAAGCGAG           CCTGTCGCGC TTG GCGCGGCGGA           TTTCTTTGCCCGTTC  84 49
     blr2467 NONE
     bsr2468 NONE
        papS NONE
     blr2470 2695621 .. 2695653 + -15.6  -2.56596   TTGGCCCCGTCGTCA     TTCCGGG-GCGCGCC TCTT GGCGCGAGCCCGGAA      TCCATTCATCCACCG  78 77
     blr2472 2699045 .. 2699082 +  -2.5  -3.67611   TAGTCGTTTCTGATA   GCGCAGGCGAGCAGGGG ATAG TTCCTGTTCGTCGGGGA    TTGTCTTGCGATCCC  49 364
     blr2474 2700436 .. 2700470 + -16.4  -2.57132   CCCTCAACGGATCGA     CCGCCGGTCCGCCTTG CCC CAAAGCGGACTGGCGC     CTTCTCGACAAGGCC  78 51
        tspO NONE
     blr2476 2701612 .. 2701629 +  -4.7  -2.83073   ACACCTCATCCTATG             ACGCGGT GATT GCCGCGA              GTTGTTGCTCGACGT  43 75
     blr2477 NONE
     blr2478 2703889 .. 2703913 + -12.2  -3.28637   GCGCTCCGATCTAAC         TAGGACGCGGC CTTA GCCGCG-CCTA          TTCCTCGTCTTCGTC  76 202
     blr2485 2708508 .. 2708545 + -13.6  -2.87548   CACCAAAATCCAGAT  CGGC-TG-AGCTTCGGAC CCTT GTCCGAAGCTTCGCGCCG   TCTCGTCGTATTATT  75 19
     blr2486 2710665 .. 2710680 + -11.8  -5.46657   GACGAGAATGAAAAG              GCCCCC GCTA GGGGGC               TTTTTTGTTGCCGTC 100 50
     blr2487 2711601 .. 2711616 +  -2.5  -2.74792   CTTTTGCAACTATAA              GCCGT AGTTGC ATGGC               GTTTCGCCATGGTGA  39 101
     blr2488 2712949 .. 2712998 +  -3.4  -4.64861   CATGAGCACCGCCGT CCGC-CCAGCC-CGTCTTTGGTGG CGCA CCTCCTAAGAGGTGGCCGGTGCGA TTTCTTTTCCCAAAA  70 126
        trpE NONE
         apt 2716116 .. 2716149 +  -7.3  -3.29325   GAACAGCCGGCCGCC     TGCCAT-CGCGGCGGG CAG CTCGCCGCGGACGACG     TATTCGTTGTCCACC  57 329
        mutY NONE
     blr2500 2727566 .. 2727587 +    -8  -2.84298   GCTCGCGAATTCCTT           G-CGCACGC AATGA GCGTGCGGC           TCGTTGTCGGCTCTA  55 139
     blr2501 2728373 .. 2728421 +  -6.5  -3.04792   CGGCGGCTTGGCATT CAGCGCCTCGACCTGGAACCCCG CGA CGCGCTTGTAGTTCGCGGCGATG TCTTCCAGCTCGTGC  51 124
         gst 2730492 .. 2730510 + -11.6  -3.28712   ATGGGTCCCGGATCG             GCGCGCGC TTG GGGCGCGC             TTGTCCGGGACGACA  72 166
     blr2505 2732001 .. 2732037 +  -4.4  -2.52676   AGGGCCGCGAGCTGA   CCGGATTGATCGACGTCG CGC CGAC--CGACCGACCCGG   TCCGTTACGGCCGTC  42 26
     blr2506 2734802 .. 2734822 +  -9.7  -4.00756   TTGCAGACCTGGCGG            TGCCCGC CATCTCC GCGGGCA            TTCTTTCGTGCGATC  76 247
     blr2507 2737327 .. 2737344 +  -3.4  -3.60296   CGAATAGCTGTCGCC             GACCAT GTAGCG GTGGTC              TTTGAGGTGGCCGTG  51 336
     blr2510 NONE
        moeB 2741954 .. 2741966 +    -2  -4.24342   TCTTTGCGACACTCG                TTCT CGACT AGAA                TTTGTTGGTCAGCGA  60 229
     blr2519 NONE
     blr2520 NONE
        rnhB 2754893 .. 2754911 +  -2.3   -2.9914   AGCCGTCCGAAGAAT            GGCGTCGC TTCC GCT-CGCC             TATGTCTCGGCCATC  41 81
     blr2522 2756599 .. 2756630 + -16.6  -2.56596   GGGCCTAACCCGTCA      TTCCGGG-GCGCGGC AAA GCCGCGAACCCGGAA      TCCATTCATCCACCA  83 33
     blr2524 2759403 .. 2759432 +  -7.8  -3.03007   GCCGCGGCCACCTGT       CGCGGCCACGAT AAGGCC ATAGTGGCGGCG        TCTTGGGGCGCTCTT  56 107
     blr2525 NONE
         ipk 2762799 .. 2762811 +  -6.2  -2.52623   ATGCAGCGCGAGGTC                GCGG GAGAG CCGC                CTGTTGTGAAGCACC  45 495
     bsr2532 NONE
     blr2533 2768439 .. 2768451 +  -7.7  -3.28791   CTGCTTCATTGCAGC                TTCCC GAC GGGAA                TTCTGCAAAACACGT  59 157
        sohB 2769432 .. 2769451 + -10.6  -3.72576   GAAATTCGGGTTCTA            GGGCGCGG TCTT CCGCGCCA             TTTGGTCCCAAGGAG  76 25
        glyQ 2770854 .. 2770873 +  -3.4  -4.42639   ATACTGAAGCGGGCG            GAGCGGCC TGAT GCCCGATC             TTTTGCTTGAACTGT  65 15
        glyS 2773106 .. 2773138 +    -9  -2.65271   GACGAAGCGCAAAAA      AGCCCCACCCGG CGGGGGAAA CCGGGCGGGGCC      TGATGTCCGATTCTA  56 168
        ppdK 2777054 .. 2777076 + -16.3  -4.19735   AATGTTGAATGCGAA           GAGGCGGGG CCCAA CCCCGCCTC           TTTCATTTTGAGCGG 100 51
     blr2539 2779501 .. 2779533 +  -7.5  -2.72096   GCGTGCGCGCTCCAG      CACGGGGCGGATGCC GCC GGCGACCGCGATGTG      GTTGTCCTTGATCAG  51 521
     blr2543 NONE
     blr2544 2785604 .. 2785621 +  -3.5  -3.53091   ATCGTGGTAAAAATT             GTCT-AAC GGC GTTCAGAC             TTTACCAACCAAGCT  49 20
     blr2545 2786380 .. 2786410 + -13.3  -3.80114   TCCATCGAACACGAA      GCCGCCGCGCCGTA GTCA TACGGA-CGGCGGC       TTTCATGCGTTGGTA  91 83
     blr2546 2788726 .. 2788760 + -11.5  -2.52896   TGGTCACCCGACGGC    TGC-AACCGTCGCGCG AGGA CGTGCGGTGGTTCGCA     TGCGTTCGCGGCTGG  64 57
     blr2547 2790968 .. 2790979 +  -7.2  -3.11476   AAAATAACGACGACG                CGGG CGGT CCCG                 TAATTTTACGTAGGT  52 122
     blr2548 2792817 .. 2792834 +  -3.3  -3.09671   GCGCAGTTCCTGGAT             TCGGTCC GCGC GGCCTGA              TCTTCAACTTCCCGT  43 8
        pyrC 2800788 .. 2800821 +  -2.9  -2.82516   AAGGCGTAGGGCTTG     GCGCG-CCGCGGCACG GTG CGTGCCTCAGACTCGG     TGTCATCCTGGCGAA  39 32
     blr2556 NONE
     blr2557 2802607 .. 2802617 +  -3.2  -2.60032   TGAAGCGGCTCGGCG                 TCGG CGG CTGA                 AGTTTTTCGGGAACG  40 15
     blr2558 NONE
        amcY 2803732 .. 2803756 +   -15  -4.07568   CATTCATCCGTCAAC          TGGCCCCGCC CGCGT GGCGGGGTCA          TTTTCGAAAAGGCGC  95 182
     blr2564 2806588 .. 2806639 + -27.4  -5.14563   AGCTGGCGCCATTCA CTCCGTTGTCGTCCCGGATTTGCG CTGA CGCTTGTCCGGGACGACAGCGGAG TTTTTTGCTGGAGAG 100 44
     blr2571 NONE
     blr2572 NONE
        nudF 2815742 .. 2815794 +  -5.6  -2.62184   GAAGATGGCGGCCTC CGAT-CGCTCGCGCGG-CGCGAGCGC CATCA GCG-TCGCGATCGC-CGTGCGCAACG TCATCTCGCCAAAAC  46 254
     blr2576 2818203 .. 2818233 +  -6.7  -3.34902   GAAATGGCGTACGTC       TCGCCCATCCCGG CTCAT CCTTGAGGGGCGA       TCTTGTGTCGTCACG  56 319
     blr2577 2819734 .. 2819753 +  -2.8  -2.87344   GAATTCTTGTCATAT            TAGGGAAT GATC GTTCCCAA             TCTCTGGAGACCGTG  40 39
     blr2578 2821016 .. 2821026 +  -2.4  -3.65529   CCGGGCATGCGTTTT                 CCGC CTC GCGA                 TTTCCCTGCCGCTGT  49 76
     blr2579 2821618 .. 2821640 +  -6.2  -4.09685   ATTTGGCCGCAATTT           CTCCCCCG GGAATGA CGAGGGAG           TTTTCGGACATGAAC  65 132
        cbbF NONE
        cbbP NONE
        cbbT NONE
        cbbA NONE
        cbbL NONE
        cbbS 2830233 .. 2830258 + -16.2  -3.93768   CCTTGGCGGACCACT         GCTTCGCCGC CTCCCC GCGGCGAAGC          TCTTTTCTTCGAGGT  95 78
        cbbX NONE
     blr2588 2832193 .. 2832215 +  -7.1  -3.61398   CGCACGCGGCGTGGG          GCGATGGCAT GAGC ATGC-ATCGC           TTGTTCGCCGAGCAG  60 274
     blr2589 2834119 .. 2834139 +  -6.8  -3.25942   GGCTCCAAAGTCGCA            GGCTGCGT TGAGC GCGTAGCC            TTGGTGTACCGCCGT  54 87
         dop 2837294 .. 2837311 + -14.1  -4.62168   GCGCAAATCCAAAAG             GGCGGCC TTCG GGCCGCC              TTTTCTCGTTTGCAT 100 55
     blr2592 2838148 .. 2838168 +  -3.2  -4.01381   TCGACATCGCTCCCG            GCGCTG CGCGAGTAA CGGCGC            TTCTTTGCCTTGCGT  58 273
     bsr2594 2838932 .. 2838944 +  -4.8  -3.40403   GAGGGTCTCGACGAC                GCTG CGGCC CAGC                TTCTGATCGCGCGCA  51 465
     blr2597 2840587 .. 2840600 +  -9.5  -3.18912   ACAGGATCGTATGCA               CGCGC GCCA GCGCG                TTGATGCGTCCCTCG  62 516
     bsr2601 2849586 .. 2849615 +   -15  -4.66537   AGCAATCTCCAAGGA       CGGCCCTGGCAC CCCACT GTGCCGGGGTCG        TTTTGTCTTGCGAGG 100 115
     blr2603 2851591 .. 2851610 +  -7.8  -3.53444   TATCACGAATGAAGA            GCGCGG CATCGGCA CCGCGC             TTTCGCCCGCGATCG  62 245
     blr2605 NONE
     blr2606 2854172 .. 2854186 +   -10  -3.76968   GAGGCTTCCTAAATA               GGGGTA AAT TACCCC               TTTAATAAATCAATT  76 93
     blr2607 2854634 .. 2854649 +    -6  -3.65046   CAACTGGCAGCGATA              GCCGCG ACGA CGCGCC               TTCTTCACCTCGCCC  57 25
     blr2608 2856522 .. 2856553 +  -5.1  -3.35679   TTCGTGAGGCCGGTT      CGT-CATGCCCGGG CTTGT CCAGGGCATCCACG      TTCTGCGTGCCAAGG  49 34
     blr2609 2857623 .. 2857640 + -12.7  -3.77489   GCGAACACAAAGAAA             TGGCCCC GCGA GGGGCCA              TTTCGATGTTGCGTT  85 54
     blr2611 2858853 .. 2858878 + -10.5  -3.33261   GGCAGCCAGCCCCAG         GC-GGCTTGACG AGG CGTTAAGCCCGC         TTCTCCACATTGGCG  68 17
     blr2614 2862514 .. 2862530 +  -9.4  -3.35088   GAGAGGTGCTGCCCT              GACGGC GTCCG GCCGTC              TTCCTTCCGGGGTTT  63 24
        ribA 2863766 .. 2863776 +  -3.2  -3.53012   GAGCTGCTCGAAATC                 TGAC GAC GTCG                 TTTCCGGGCGCGCGC  49 23
        gcdH 2865117 .. 2865136 +  -5.7  -4.25658   AGGCGTTTTTCTAGT            C-GCCACG TATTC CGTGGCCG            TTGTTTTGCTCGGCT  68 27
     blr2617 2866524 .. 2866544 +  -5.3  -3.72051   CGGCGGCTGCGGCGC            GCGCTCGTC GAT GACGAGCCA            TTTGCGCTTGTTGAC  58 321
     blr2620 2870060 .. 2870078 +   -16   -4.2349   GCCGGCAACAAAAAA             GCGCCGGT AAA ACCGGCGC             TTTTGAATGTCGGAG 100 16
        corA 2872382 .. 2872405 +  -8.8  -2.82834   GGCAAGGCGTCGTCG          ATGTCGGCAC GCAT GTGCCGGCAC           TGTGGTGCTCCGCTG  57 298
     blr2625 2874707 .. 2874719 +  -2.7  -4.41348   GGGGCGGGGAGCCCT                TTGAA CAA TTCGA                TTTCTTTGAAGGAGA  63 100
        dnaJ 2876001 .. 2876041 + -10.4  -4.99035   CCAAATTTTCAATGA CGGAATCGAGGCA-CCGCG CTTG CGCGGTTGTCTAGGTGCCG  TTTTTCTCTGCCTGG 100 321
        fabI 2878374 .. 2878387 +  -2.3  -3.65902   GATATCTCGCTCGGT               GGCAA GGAC TAGCC                TTTAGCTGGAATGCC  49 14
        gpmB 2879057 .. 2879079 +  -4.9  -2.86164   GTGCGCCCTTGCGCA          CCTGAGAATC TCGA GATTC-CGGG           TCTGGTCCTTCGGAC  45 85
        aroC NONE
     blr2632 2881774 .. 2881802 +  -6.6  -4.20696   GTGCGGCCTTGTCGG        CATCGATGCAGC GGCCG GCGGCGACGATG        TTTTCGGCTTCCTGC  72 264
     bsr2635 2884778 .. 2884799 +    -8  -3.89501   GGGCACTGGTTCCCT           GCCG-GAGC GATCA GCTCGCGGC           TTTCTCACCATATTG  69 370
     blr2641 2888479 .. 2888520 +  -4.9  -4.16943   TCGGCGAGAAGATCT GGTCGGACCGCTGGGGACGC TAA GCGGCCCCCG-GCTGAGACC TTTTGCCGTCTCGGC  65 3
     blr2642 2889799 .. 2889823 + -11.3  -3.53444   GCCGCCGCGGGCCGC          GCCGCCGACCG CGG CGATCGACGGC          TTTCCGAGCCCGTAC  72 518
     blr2646 2893338 .. 2893387 + -16.3  -2.82104   TCCAGCTCACGAGCT CGCGCATGAAGGCCTTGTCGCGC ATTT GCGCGGCATTGCCTTCGAGCACG TAGTTGGTGATCTTT  84 485
     blr2656 2905303 .. 2905336 +  -8.8  -3.54741   CAGCAGCCACTTGCT     GGTGCGCGTCAGCGC GTCCA GCGCTT-CGCGCAGC     TTTGCGCCCGTGGTG  62 482
     blr2658 2908294 .. 2908325 +  -4.4  -3.36557   TACGCGGTGCGCAAC      TAGCCGAGCGGCAGA GTC TC-GCTAGTCGGCTA      TTGCTTGAGCTGCTT  49 23
     blr2659 2910433 .. 2910451 +  -7.3  -4.07568   TTGACGCAATTCACC             GAGCGCC TCATC GGCGCGC             TTTTCCCGCACGAGC  71 436
     blr2666 2921372 .. 2921394 + -11.3  -3.73968   TTGCATGCGTATCTG          CGCCGC-GAG CATG CTCTGCGGCG           TTTCCTGAGCGGTTT  80 136
     blr2668 NONE
     blr2669 2926494 .. 2926518 +   -10  -3.93369   TGCGCGCATCATCAA         GGCTGA-CGCC CATG GGCGGTCGGCC          TTTGCTTCCCATTCA  78 90
     bsr2670 2927867 .. 2927883 +  -3.6  -2.85402   TCGCTTTTATTGGAA              GCCCAT TCGAC AGGGGC              TCTCCTGATCATTTG  42 67
     blr2671 NONE
     bsr2672 2929089 .. 2929114 + -16.1  -2.87243   TGTCTTGGTCTTCTT         GGGACGGCCGC GGGT GCGGCCGTCCG          TGCTTGTGATGATCG  81 465
     blr2684 NONE
     blr2685 2941189 .. 2941207 +  -3.8  -2.78384   CTCGACGACGCCGAA             TAGTCAGG CTA CTTGACGA             TATCGTCAGGCAACC  41 23
     blr2686 NONE
     blr2687 NONE
         vdh NONE
        mdlC NONE
     blr2690 2947511 .. 2947532 +  -2.9  -2.72344   GGCGATGAAACCCCC           TTTGGCGTCG GCG CG-CGCCGGG           TCCTTCAGCATCGGC  39 49
     blr2693 2951914 .. 2951930 +  -7.9  -4.34402   TGGTCATGAACGTTG              TCGTCGC ATG GCGACGC              TTTTGCTGTCCCCCA  77 375
     blr2694 2952920 .. 2952944 +  -7.9  -3.59979   CCGGCCGGCACATAG          TCTCCCACG AACAGCG TGTGGGAGA          TTTACGATGAAGACG  64 206
     blr2695 2953678 .. 2953710 +  -2.7  -2.72324   CATTCACGAAATCAT     CGAGCCTCGATCAA AAGCCC TTGAA-GAGGCGCG      GTTGCTTTCGCTCCC  39 138
     blr2696 NONE
        virA 2957524 .. 2957554 +  -8.8  -3.85817   TTTTCCGGCAAGCCC       CCATCGGGCACCGG CAG CCGCGGCCCGGTGA       TTTGTCCGAGCCGGT  73 330
     blr2702 2967017 .. 2967035 +  -5.2  -4.18018   CAGTGGTCCCCATGA             GTGTCACG TCC CGTGACGG             TTTTGGGTGGGAGGA  65 145
     blr2705 2972458 .. 2972488 +  -6.1  -4.21827   GCTAGCTCGAAGAGC      GTTCGCGCG--CCGC AAA GCGGATCGCACGAGC      TTTTGCACTCTTTCC  68 85
     blr2709 2977742 .. 2977756 +  -6.4  -3.29043   ACCCATAATTTTGGA               GATGGC GTC GCTATC               TTGTCGACACCCCTT  56 33
     blr2710 2978397 .. 2978407 +  -8.2  -3.13403   GGCTCGGGTATCGAC                 CGCC ATC GGCG                 TGTTCATCAGGCCGG  57 244
        cyoA NONE
     blr2715 NONE
        cyoC NONE
        cyoD 2984023 .. 2984046 +  -6.6  -3.73068   ATACTGTCTCCGGCT          ACCGCTCACG GCGG CGTGAACGGC           TTGTTCACTTGGGCC  63 209
     blr2719 NONE
     blr2720 2987130 .. 2987142 +  -6.2  -2.70932   GCAGTCCAGCCTTGC                GCCC CAGGC GGGC                TACTTGCGCGAGGGG  46 63
        htrA 2988199 .. 2988245 +  -5.7  -2.80935   CATCGACCCGATCGA GCG-CAAGCC-CGCCCGCTAGCT GCG AGCCCGCGGGCGAGGTATGACGA TGTCATGCCTCGCCT  46 7
     blr2722 2990008 .. 2990051 +  -5.8  -3.14132   TGTGATCTGGGCGGC GGCCTCTTCGCCTCTCCCCG CTTG CGGGGAGAGGGAGAGAAACA TTACTCCGCCGCCGC  50 36
     blr2724 2994680 .. 2994711 + -15.2  -2.65354   ACACGCTCCTTGTCA      TTCCGGG-GCGACGC GGA GCGTCGAGCCCGGAA      TCCATTTCGCCTCGG  76 58
     blr2725 NONE
     blr2726 2997376 .. 2997406 + -19.7  -4.55697   AAGCGAAGCTATCTC       GCGGCCGGACGAC GATGA GTCGCCCGGCCGC       TTTCTTTCTGGCCCT 100 43
     blr2728 3000156 .. 3000182 +  -8.7  -2.70143   CGGACGCGTGGGCCT        GCGC-GTGGGCT GGTG AGCCCACCGCGA         TCGTCTCCTTACGAT  57 10
     blr2739 3012050 .. 3012107 + -16.8  -3.36273   GGTCAGGCGCGCGGT GGCGACGATGCCGGAGGCGCTGCCGC TGCGGT GCGGCGGCGCGCTCGACATCACCGCC TTCATGTTCGGCGCC  90 187
     blr2741 3014595 .. 3014611 +  -4.4  -3.06694   TGCACAGTAGAACAC              CCCTTG ATCGA TAAGGG              ATTTTCGCGATGCGT  46 106
     blr2742 3016366 .. 3016376 +  -5.4  -3.78775   TCAGTGGTGTTCTGA                 TCGA CCA TCGA                 TTTCATCGTCGCCAG  60 433
     blr2746 3021202 .. 3021240 +  -2.5  -3.61398   CACCGCGAGTGCCGC  GAGATCCTCCGGTTCGC CCCAATA GCCGACCGG-G-ATCTC  TTCTTCCGCAAAACG  50 289
         tam 3022897 .. 3022933 +  -3.6  -3.05384   CTCGGATCTCATAAG   CG-GTAGCCCGGGAGAGG GGC CAGC-CCCGGGTTGCGCG   TTCAGTAGCGGACAA  43 164
     blr2749 3024099 .. 3024126 + -19.2  -3.61178   GAGAAATAATACAAA        CGGTCGGGAGTG TGTG CACTCCCGGCCG         TTTCGCATCGGTAGG 100 52
     blr2750 NONE
     blr2751 3028376 .. 3028389 +  -3.7  -3.43049   GGGCGGTGGTGGGGT               AGGCG AGTG CGCCG                TTGATTCCGTTCTTC  49 24
     blr2753 3031673 .. 3031718 +  -4.8  -3.53012   AAATGAGCCGGCTCG CGCAAGCCGCCGCGTAAACCCGA CAG TCGCGTT--CGCGTTGG-TTGCG TTTCCAAACAGGCGC  52 9
     blr2754 3033931 .. 3033970 +  -2.6  -3.18264   GGACAGATCCAGGTG  TCGATCGTGCTGGCGCGCT GAC GGCGCGCC-GCGAGGAGGG  TTCATGCGTACCGCC  43 5
     blr2755 3034487 .. 3034499 +  -3.3  -3.05384   TCCGGGAGCCTGCAA                CCGCT GCA AGCGA                TTCAGTGAGGCGCGG  43 5
     blr2756 3036047 .. 3036086 +    -4  -3.53012   TCGCGGCGGCACATC  GGCAGCGCCATCATGCCG GCAA CGGCGAGACGGCGGTCCA   TTTCGAGCAGGAAGG  51 246
     blr2761 3040306 .. 3040316 +  -2.4  -3.26471   TGGTCACTCAATCCG                 CCCG TAG CGTG                 TTGCTGTCGCACTGA  43 0
     blr2762 3040856 .. 3040879 +  -9.4  -2.57026   AGCGATCGGTCGCCG          CGCGCGCGGC GCCG GCCGCAGGCG           ATTGATATGGCTCTC  56 86
        fixN NONE
        fixO 3043442 .. 3043478 +  -5.8  -3.14229   CTGACCCTCGACAAT   CTCGCGTCCGGTCTCGT GACC ACGAT-CTGGACGCCGG    TGTTCGTCGCGATCT  50 66
        fixQ NONE
        fixP 3044474 .. 3044497 +  -8.8  -3.61178   CAGATCCGCGGCAAA          CGGGGGCG AACAAAAG TGCCCCCG           TTTGAGCTGGATCAA  68 41
        fixG NONE
        fixH NONE
        fixI 3048719 .. 3048735 +    -3  -2.79302   GCTGCGCGCCCGCAG             CGA-CTC GCGG GAGATCG              TGTGATGGAAATCCT  39 4
        fixS 3049055 .. 3049072 +  -9.1  -3.35679   CAGGCAAGATAGGTT             CCGCTGGC GAC GCC-GCGG             TTGTCGGTGGCGGCC  64 173
     blr2773 3051280 .. 3051326 +  -2.8  -2.74999   TACGTGAACTGAACC GGCCCTCGCGTAACGGCCGCCC CTTGC GGGCGGCCGA-AC-CAGGAACC TAATATTCGCCCTTC  39 29
     blr2774 3052057 .. 3052083 +    -8  -4.63932   CGAGGCGTTGGAGAG         CGCGAGCC GGGAGAACTGA GGCTCGCG         TTTTCTTCCCAGCTC  81 7
     blr2776 3054641 .. 3054661 +  -9.6   -3.0263   AGGTCCGCGCTGACG            CGGCGGGG CCGGT CCCCGGCG            TGTTCGGCCCGTCCT  60 170
     blr2777 3055955 .. 3055967 +  -5.5  -2.62184   AACAGGAAGCCGGTC                TCGCC GTC GGTGA                TGGTCTCGGCCAAGC  45 441
     blr2779 NONE
     blr2780 3059831 .. 3059852 + -14.5  -3.09516   ATGCAAAGCATCGAA           CCCGGAATC TCGA GATTCCGGG            TTCGGTCCTGCGGAC  80 66
     blr2781 3061001 .. 3061016 + -11.8  -3.27298   AGATGCCAAGAGAAA              GGGGCC TCGC GGCCCC               TTCGTCGTTCACCAG  72 43
     blr2787 NONE
     bsr2788 3066346 .. 3066403 +  -2.6  -4.39426   CGCTTTTTGGCGAGG TTTGTGCGCGTCCCGATGCCGCATCTGT GATT GCGGA--CGGCATCGGGAGGAGCCCTGG TTTTGTGCGCCTCTG  63 57
        ccdA 3067632 .. 3067647 +    -9  -2.54896   AACCGGAGCAGTGAT              TGCAGC CAAC GCTGCA               TGGATTCCCTCGACA  53 408
     bsr2797 3074674 .. 3074696 + -19.2  -2.52795   CGTCTGATATTGAGA           TTCCGCGGCC GAC GGCCGCGGAA           TCGATTCAAGCGGTT  88 112
     blr2799 3077314 .. 3077338 +  -6.3  -2.91681   CCAGCCCGGGATGCC          CCGCTCGGC ATCGATG GCCGGGCGA          TATCTCAACTTCCAC  48 275
     bsr2802 3080279 .. 3080299 +    -9  -2.53876   TTTGCTGACGCCACC           CGAACGGGG GTCT CCCCG-TCG            TGCGTTCGCATGCGC  56 136
        nrtA NONE
        nrtB NONE
        nrtC 3083514 .. 3083571 +  -8.8   -3.6502   ATGTGTCTCGCCTAA TTTTGAGACATCAAGCTCAATCCTTGTGC GGC GCACAGGGATTGAGC--GAA-TCGCAAAA TTTGCGTGCGAAATA  68 59
     blr2806 3085217 .. 3085243 + -13.1  -2.95491   CTTGGTACGAATCTC        G-CTTCTCCCCG TACG CGGGGAGAAGAC         TCTCTGATGACGTTT  70 44
     blr2807 NONE
     blr2808 NONE
        nasA 3089741 .. 3089770 +  -4.4  -3.37522   AGCGCAGCGAAACAA      TCCAG-C-GTCTCT CCGT GGAGACAGTCTGGA       TTGCTTCGCTGCGCT  49 68
     blr2810 3090900 .. 3090913 +  -2.3  -5.00884   CGGAAGTTGTGAACG               CGGCG CATT TGTCG                TTTTTTACGAGCGCT  75 111
     blr2811 3091950 .. 3091967 +  -5.5  -2.64933   AACGCCTGACGCAAG             TG-CGCGC ATC GCGCGTCG             TGCTATCAATGCCTC  46 32
     blr2812 3093155 .. 3093167 + -10.5  -3.53811   GCACATGGTGGGCAC                GGCGC TAC GCGCC                TTTGCCCACCCTACG  70 97
     blr2815 3097352 .. 3097366 +  -8.5  -3.17075   CGCCGCAACGCTGGC               CCCGC ATATG GCGGG               TTCAATTGCCGGCGC  57 207
     blr2816 3098895 .. 3098920 + -18.3  -5.02715   CCTGAACCAACATGA         CGCCGGAGCGG GAAA TCGCTCCGGCG          TTTTTCGTTTGGTCT 100 50
     blr2818 3101256 .. 3101273 +    -4  -4.48987   TCTATGCATTGCGTT             GCGCGG AAGTGA CCGCCC              TTTTCATTCTAGCGA  68 308
     bsr2819 3101631 .. 3101648 +  -6.9  -3.61268   GAGCTTCATGGGACC             GCGCGCA GAAA TTCGCGC              TTTCCACCTTGCGTG  60 58
     blr2820 3102505 .. 3102521 +  -5.8  -3.53012   ACATCATCCGGCCCT             CG-CCCG GCCT CGGGACG              TTTGACCGCCGCGCC  55 40
     bsr2822 NONE
     blr2823 3104385 .. 3104414 +  -3.5  -4.07568   GAAGCGCGTCACCGA       AATCAGCCGCTGGC GAT GTC-GCGGCTCATC       TTTTGCAACCGCGCG  59 68
        ilvD NONE
     blr2827 3109201 .. 3109236 +  -6.2  -2.87132   GGAAGACGGTGCGCT   CCCTCTCCCGCT-CGC GGGAGA GGGTAG-GGGAGAGGG    TGTCTCCGCGGAGAG  48 50
     blr2828 NONE
     blr2829 3111355 .. 3111373 +  -3.8  -3.44051   CCGAAACTCCTCCGT             GTTCATCG CCA TGATGATC             TTGTGCTCCTCGGCG  51 79
     blr2831 3113910 .. 3113920 +  -4.6  -3.29144   CCTGGATGATCCGCG                 CGGC CTC GTCG                 TTGTCGGACAGCTCG  49 388
     blr2834 3116502 .. 3116533 + -15.2  -2.57721   ATTGAGATGGAGTCA      TTCCGGG-GCGTCGC GCA GCGACGAGCCCGGAA      TCCATTCATCCATTG  76 36
     blr2835 3117500 .. 3117528 +  -5.2  -2.64155   CTTTGTCCTGTGGTT       ATG-GGTCCCGGC CTTC GCCGGGACGACAC        TGAATTTGCGGAACC  43 145
     blr2836 3118436 .. 3118452 +  -2.9  -3.17075   GTCAGCCAGCGCGAG              GACGTGA TTT TCGCCTC              TTAACTTAAGCAACG  43 5
     blr2837 3119534 .. 3119570 + -10.2  -3.53012   CCGGGATGGTCCGAA   GGACCAGACCCGGAATC TCGA GATTCCGGGT-TCGCCC    TTTGGGCGCCCCGGA  70 59
     blr2838 NONE
     blr2839 NONE
     blr2840 NONE
     blr2841 3124211 .. 3124240 +  -3.5   -4.1891   TGACGACGGTGCTGG       CCTCGCA-CGGGAT CGA ATCCTGATGCGCGA       TTTCTCTTCCGACCA  62 3
     blr2842 3125401 .. 3125411 +  -8.2  -3.93288   CTTGAGGCCCAGCGG                 CCGC GAA GCGG                 TTTGGTTGAATCGCG  69 330
     blr2846 3129423 .. 3129437 +  -2.8  -3.34517   GCCGCCAATGCCCGC               GTCG TTCGGCT CGAC               TATTTCGCGAAAAGT  44 92
     bsr2847 3130047 .. 3130060 +  -3.8  -3.54424   TAGAACTCGCCCAGG               GTGG GCTCGA CCAC                TTTGCGGCCCTCAGC  49 260
     blr2848 3132413 .. 3132432 +  -4.9  -3.50853   TCGCCGTCGCCTCGC            TGAGGCG GTCGAG CGCCTCC             TTCTGCTTGCCCGCG  53 391
     blr2852 3137595 .. 3137618 + -19.6  -3.72576   GTCATCCGCTCTGAT          CAGGCGGCCC CAAC GGGCCGCCTG           TTTCATGCCGGAGAG 100 41
     blr2854 3141285 .. 3141333 + -10.2  -2.62983   GCGAACTGCTCCAGC GCCCAGTCGACCTCGTCGCTGGT GATC ACCAGCGGCGGGG-CGATGCGGA TCGTGTGCCCGTGGG  58 362
     blr2857 NONE
     blr2858 3145136 .. 3145170 +  -9.9   -2.7634   CCATTCCCCGCGGCG     AACCTCGTCTGCACG TGCGC CGTGCAGGCGGGGCA     ATTTCCACTGAAATT  61 43
     blr2859 NONE
     blr2860 3147167 .. 3147189 + -17.8  -4.36914   CCTTGCCACCCTTAA           GTGATCCGGC TCG GCCGGATCAC           TTTTCTAAAGAAAAA 100 43
     blr2861 3150340 .. 3150368 + -23.2  -5.55769   AAGCAACGAAGCAAA        GGGCGGCAGCGG CCAAT CCGCTGCCGCCC        TTTTTTGTTGTGCCC 100 47
     blr2862 NONE
     bsr2863 NONE
     blr2864 3154699 .. 3154711 +  -4.1  -2.68823   TGGAATAGGAGTTCG                TCATG ACG CGTGA                GTTCTCTGCGGGCAA  40 33
     blr2865 3155459 .. 3155494 +  -3.2  -3.93583   CTAGCGCTGGCGGTT    GATCTTTACCTCTCCCC GTC GGGGAGAGG-AGCTAGC    TTTATCGCTGCCTTG  56 37
     bsr2878 NONE
     blr2879 NONE
     blr2880 NONE
        ephA 3173363 .. 3173384 + -14.5  -3.09635   CGCCCGAAGGGCGAA           CCCGGAATC TCGA GATTCCGGG            TTCGATGCTGCGCAT  80 80
     blr2882 NONE
     blr2883 3177716 .. 3177742 +  -7.9  -3.36273   CCCGCGCGCGAACAC         GCGCTCGGCAC GATCA GGGTCGAGTGC         TTCCTCTTCCGGAAA  58 316
     blr2885 NONE
     blr2886 3180595 .. 3180614 +  -9.3  -3.06315   GCCGGGATTGGTGAG            GGAGGCA TCATAT TGCCTCC             TGTTAAGGCTGTTCA  60 64
     blr2887 3181244 .. 3181267 + -12.4  -5.00616   TGATAAACTGAATTT          TGAGGCCCGC TTCG GCGGGCCTTG           TTTTTTGCGCCGCCG 100 54
     blr2888 3182667 .. 3182689 + -11.2  -2.89742   ACGTTAGCATTAACG           CGCGGGCCTA TTG TGGCCCCGCG           TCTCTCCCGCTTGAA  66 55
     blr2889 3183599 .. 3183633 + -12.9  -3.05816   TCCGCATAGGTAGCT    TCTTTGCCTCTCCCCG CGTG CGGGGAGAGGCCG-GA     TTGCATCGAAGATGC  72 28
        paaX NONE
     blr2891 NONE
        paaB 3186000 .. 3186018 +  -4.5  -2.94416   CGACGTTTTATGAGG             TGCCCGA AGAAG TGGGGCA             TATGTGATGCCGGTC  45 0
        paaC NONE
        paaD NONE
        paaE 3188359 .. 3188378 +  -6.4  -2.78463   GTCGTCCGAGCGGGT            CGTGGTCG ACTA TGACCATG             TCTGATCGGGCGGAT  50 1
        paaI NONE
        paaK 3190323 .. 3190344 + -13.7  -3.70902   CCGTAAGGGCGACAA           GGCCCGCGA GAAA TCGCGGGTC            TTTCCATGTCACCAG  91 50
     blr2898 NONE
     blr2899 3192556 .. 3192583 +  -2.6  -3.63515   CGTCGCCGTGGTGCC        GAGCGACGTCGTC AGC GCCGA-GATGCTC        TTGTTGACCATCGAC  50 169
     blr2901 3194947 .. 3194980 +  -8.8  -2.78816   TTGCGCTGCTCGGCG     TCGAGCGCACCGTC CATCGC GATGTCGCGCTCGA      TCTGGTCGAGCATGC  55 135
     blr2907 3200630 .. 3200644 +  -3.4  -3.54129   ATCGAGCGCCGCCAG               TGCGCC CTC GGCGAG               TTTCGGCACGATCTG  49 235
     blr2912 NONE
     blr2913 3206917 .. 3206930 +  -2.4  -3.68222   TACCGAGTACGTGTT               GTAG ATCGTG CTAC                TTCTTCACCTTCGGA  49 202
     blr2916 3210857 .. 3210870 +  -4.5  -4.09685   CGACGAAGCTTTCGA               CTTCG CGTG CGAGG                TTTTCGCCGGTGCCG  62 405
     blr2921 NONE
     blr2922 3217321 .. 3217334 +  -9.5  -3.63515   CCATCCTTCGAGACG               CGCGC CGCG GCGCG                TTCTTCAGGATGAGG  68 129
     blr2923 NONE
     blr2924 3219224 .. 3219238 +  -2.7  -2.70932   AAAGCAAAGGGAGCC               ACGCG ATGAC CGCGC               TCCTTGAAACCCGCG  39 17
     blr2925 NONE
     blr2926 3221092 .. 3221106 +  -3.4  -3.75169   GTAATAGGGCACGAG               CGCGGT CGC GCCGCA               TTTCATCAGATAATA  54 469
     blr2928 NONE
     blr2929 3223288 .. 3223324 +  -3.6  -3.05384   CTCGCCTGGTTCAAG    CCCTATGCGGGAGTGA AGCCG TGACTCTTGCACTGGG    TTGCATCGCCGACGA  43 2
     blr2930 3224570 .. 3224591 + -10.9   -2.8082   CTCCGATGCGCTTAG           GCTCATGCGC TGA GCGCA-GAGC           GTTCTTAGCTGCCTG  65 13
     blr2931 3226475 .. 3226497 + -20.6  -4.19735   TATCGGACTACGCAA           GAGCGGCGCC GTC GGCGCCGCTC           TTTGATTTTGGCGCA 100 56
     blr2932 3228844 .. 3228868 + -14.3   -4.0802   CCGTCGATCGAGCGA          GGAGCGGCG CCAAAAA CGCCGCTCC          TTTCATTCTTCCGGT  95 54
     blr2933 3230754 .. 3230775 +    -3  -2.74263   GCAGCGTGACGCGTG          CGGC--CGCA TAGC TGCGATGCCG           ATTTCGCAGTGCGGT  39 32
        ragC NONE
     blr2935 3235686 .. 3235696 +  -2.4  -3.65046   CCGCGACGAAATTCG                 GCAC CGC GCGC                 TTGTTGCGGTCGGCC  50 426
     blr2938 3240155 .. 3240183 +  -5.2  -3.40522   TGACACCGGCGTGAG       GCCCGCGCCGG ACGCAGAG CCGGCA-GGGC        TTGTCATCGGCCGCT  49 51
     blr2939 3241220 .. 3241238 + -13.1  -3.53811   CGAGATGGTGGGCAC             GGCGCGC GAAGA GCGCGCC             TTTGCCCACCCTACG  79 127
     blr2943 NONE
     blr2944 NONE
     blr2945 3246525 .. 3246562 + -14.3  -3.06796   AGCCCCTGCGAGGAA   GCAATCCAGAGTGTC-CC CGC GGAGGCAGTCTGGATTGC   TTCGCTGCGCTCGCA  80 70
     blr2947 3249073 .. 3249085 + -10.5  -3.53811   CGAGACCGTGGGCAC                GGCGC GTT GCGCC                TTTGCCCACCCTACG  70 104
     blr2950 3252683 .. 3252695 +  -3.3  -2.70907   CTGGAAAAGCGCGCG                CCGAA GTT TGCGG                ATTAGTTCTCTGTCG  41 8
     blr2951 NONE
     blr2952 NONE
     blr2953 NONE
     blr2954 NONE
         ppc 3259870 .. 3259912 + -10.5  -2.77962   ACGGGCTAACCTCAG C-CGTCGTTCCGGG-GCGCCC GAA GGGCGAACCCGGAACCTCGAG ATTTCGGCTCTGCGA  61 32
     blr2960 NONE
     blr2961 3266145 .. 3266176 + -15.2  -2.56596   ACACAACCTCCGTCA      TTCCGGG-GCGCGAC GAC GTCGCGAGCCCGGAA      TCCATTCATCCGCAG  76 184
     blr2962 3267048 .. 3267094 +  -5.8  -3.13522   GGATTTGTTTGATAG CGTCGCCG-AGGCGCAGC-CCTC GCGC GAGGAGAT-CGCCGACGGCGCCG TCTTGCTGCGCGGCT  50 58
        alkB 3267671 .. 3267682 +  -4.4  -3.90112   TGACCTTCCGCAAGG                TGCT CTGA AGCA                 TTTCCTTAGGGCCAG  59 18
     blr2964 3269299 .. 3269320 + -10.1  -3.33261   CATGAAGCCGCCGTC           GCCGGTGAT CGCC ACCACCGGC            TTGTCCGGGTTCGCC  67 345
     blr2971 3276021 .. 3276063 +  -6.9   -3.1355   GCTGACCGGAACCGG GGCCACCTCCTGCGGCCGGCG CTT TGCCGACCGCATGC--TGGCC TTCCCTGTCGATCCC  54 54
     bsr2972 3276344 .. 3276367 +  -7.4  -2.62263   CGTAGCGCGGCGCTC          CGGTTCGCGCT AAC AGCG-GGGCCG          TGCTGTCGCGGCGCT  49 59
        hpcH 3277289 .. 3277343 +  -9.1  -2.52676   TACATGACGTAACAA CTGGGCCCCGGATCTGCAGCGCACGGC TTC GCGCTGCGCAGC-G-TCCGGGGCACGA TACGTTGAAGACCTA  56 112
     blr2974 3279035 .. 3279045 +  -8.2  -3.16921   GGGCGACTCCTTCGA                 GGGC GCC GCCC                 TTCGTGAGGATTCGT  57 166
     blr2975 NONE
     blr2976 3280888 .. 3280919 + -10.9  -3.16564   CACCCTACAAGAGGT      CGT-CATGCCCGGG CTTGT CCCGGGCATCCACG      TTCGTAGGGTGGGCA  69 44
     blr2977 NONE
     blr2978 NONE
     blr2979 3287976 .. 3287986 +  -8.2  -2.87564   CGCAGTCCTGCCGAG                 CCCG CCC CGGG                 TGTATCGCGCCGTGA  55 152
     bsr2980 NONE
     blr2981 NONE
     blr2982 NONE
     blr2983 3291677 .. 3291689 + -10.5  -3.06831   CGCAGGCGAGCAGCC                GCGGC TCT GCCGC                TTCCCTCGCGGTTGC  64 97
     blr2984 NONE
     blr2985 NONE
     blr2986 3295577 .. 3295594 +    -4  -2.82987   ATTTGCGTCAATGTT             GCTGCC GGTGAA GGCTGC              TCTGCTGGCTGTTGC  41 60
     blr2987 NONE
     blr2988 3297728 .. 3297744 +  -3.5  -2.57132   GATACAACCCCTCAT              CCGGCGC TTC GCGCCAC              CTTCTCCCACAAGGG  40 169
     blr2989 3299303 .. 3299318 +    -4  -3.50853   GTGACCGGGGGCAAT              GTTCTCG ACC CG-GAAC              TTGTCCTTGAGGGCG  51 304
     bsr2991 3300599 .. 3300618 +  -4.2  -3.42583   GATTGGCGCAAGTTC            CTGAACGC TTCA GCGTTCGC             TTGTCCATGTCTTGC  52 111
     blr2992 3301225 .. 3301251 +  -9.4  -4.07687   TTCGGCGAACTGCAC         CGCCGCCATGGT GAC ATCATGCCGGTG         TTTTGCCCGACCAGT  76 83
     blr2994 NONE
     blr2995 NONE
     blr2996 3307355 .. 3307373 +    -3  -3.04398   GACCTGCTAAACCCC             TCGCGG CGATTTT CCGCGC             ATTTTCAAGGGGCAA  41 113
     blr2997 3309834 .. 3309873 + -14.2  -3.10894   GCGGACAAGCGCGCA  ATCTAAGCGCGGGGCGGC GAAC GCTGCCCTGCGCTCAGGC   TTCGATGCTAATGAT  76 20
     blr3001 NONE
     blr3002 NONE
     blr3003 3315128 .. 3315144 +  -3.6  -2.55074   CGCACAGCGGCCCTG              ACGGGA ATTTG TCCCGG              TCAATTCAAATTAAC  40 25
         shc NONE
     blr3005 3317933 .. 3317958 + -21.9  -5.15167   TCTGACAAAAGAAAA         GGCCCGGTCGC GATG GCGACCGGGCC          TTTTTGTTCGTGGTG 100 50
     blr3008 3323196 .. 3323207 +  -7.2  -4.07568   TCTGACCGGGCTTGG                CCGC CGTG GCGG                 TTTTCGGGGCCGGCG  68 73
     blr3010 3325766 .. 3325776 +  -8.2  -3.05463   CTCCAGACGGTTGCC                 GGGC GGC GCCC                 TTAGATCGCCGAGCT  57 486
     blr3017 3330187 .. 3330203 +  -7.3  -3.55444   AGGCCGGATAGAACT              GGTAGTC CTG GACTATC              TTTCCAGCATCCGAG  58 434
     blr3021 3333658 .. 3333690 + -16.4  -4.56775   GTAGGCGCGGCGTCC     TTC-ACCTCGCCCCG CTTG CGGGGCGAGGTCGGA      TTTTTCGCGAAGCGT 100 37
     blr3024 NONE
     blr3025 NONE
        dnaE NONE
     bsr3027 3343313 .. 3343337 +  -7.8  -3.01712   ATCGCATCCTTGTAG          CGCTCGGGCA TGTTC TGCTCGATCG          TGTTCCAGACGCCGC  54 194
     blr3030 3345941 .. 3345972 +  -2.9  -3.41636   CTCGGCAGTCATCCG      GCACAGTGGCCGGC GAGAA GCT-GACACTGAGC      TTACTTGGCTTACTT  44 2
     blr3031 NONE
     blr3032 3350605 .. 3350628 + -12.4  -2.70932   TTTTTGCGCACATCC          GCATCCGGTG CCCA CACCGGAAGC           TGGTTGAGCAGGCGG  65 101
        SigD NONE
     blr3039 3357040 .. 3357057 +  -9.1  -3.14211   GGTCATGGCCGCGGC             GCGGACCC GCT GGG-CCGC             TTCCTGGACCACGCT  60 421
     blr3042 3359967 .. 3359977 +  -6.8  -3.53091   CGTTGAGCGAGGCTG                 GCCA TGA TGGC                 TTTGAGCAAAAAGAT  58 19
     blr3043 NONE
     blr3044 3362527 .. 3362556 + -16.5  -5.07652   GCGCCCATATGGCTC       GACCCGTCCGG TTGTCCCC CCGGACGGGTC        TTTTCTTTTCGGGGC 100 186
     blr3045 3364025 .. 3364044 +  -8.6  -3.36803   TGCCCCAGCCGGCGA            CGATGCCGT AGG ACGGCA-CG            TTCTCGATCACGTTG  60 400
     blr3062 NONE
     blr3063 NONE
        dapE 3383954 .. 3383975 + -15.1  -3.90112   CGCCCCAAATAAAAA           CGCCGCCCG GAAT TGGGCGGCG            TTTCATTCCAGAACG  93 247
     blr3067 3387832 .. 3387854 +  -5.7  -2.52896   GAGGACTGCCGGGGC          CAAGTAAAGC GCCA GCTTT-CTTG           TCACTTCGCCAGTCA  45 39
     blr3068 3388474 .. 3388487 +  -9.5  -3.53811   ATAGATGGTGGGCAC               GGCGC AAGT GCGCC                TTTGCCCACCCTACG  66 107
     blr3071 NONE
     blr3072 3392606 .. 3392644 +  -6.7  -3.05343   CGGCGGCGTCAGGGA   AGATGATCGCTCATCCT CATCA AGGAAGAGAGGTCATCA   TGTTCAAGGTCTCGA  52 143
     bsr3073 3392896 .. 3392936 +    -4   -3.9122   TCGTACTGGCCTATC GTC-CGACTCATGCGTTTG AAAT CCAACATATGGGTCGCGGC  TTATTTGCGCCGGTG  56 68
     blr3074 3393581 .. 3393602 +  -5.7  -2.87132   GCGACCGCGAGCGCT           TCGCCGCCG GGAT CGTCGACGA            TCTCTGCCGCGACGC  47 357
     blr3076 3395735 .. 3395748 +  -4.5  -3.73775   CCGCTGCGCGGCGCG               GCCGA AGAA TTGGC                TTTGCTCGCAATGGC  56 312
     blr3078 3397310 .. 3397345 +  -3.2  -4.59773   GCGCGTGAGGCGGCC   GCC-GGCCGCC-CTCG CAAGCC CGAACGGCGCCCCGGC    TTTTTCCGGCTGGCG  70 107
     blr3079 3398625 .. 3398667 +  -3.3  -3.05384   CCATCGCCTGAATGC GCCGG-GTTCGCCCG-TTGGG CAG CCCGGTCCGGAGAACGCCGCC TTCGCTGCGGCCAAC  43 106
     blr3080 3399692 .. 3399741 + -15.8  -3.32109   GAAGATCCCGAAGAT CTG-ATC-CACGGGGGCCGCAGCG CCGC TGCTGCGGCCCCCGTCAGATGCCG TCTTCTCCTATCTGC  89 22
     bsr3082 NONE
     blr3083 3402713 .. 3402734 +  -8.7  -3.30124   ATCGTCTGTCCATTT           GGGG-TCGGC AAG GCCGAGCTCC           TTGTACGGCGTCCCC  60 270
     blr3091 3407956 .. 3407974 +  -7.3  -3.37655   CGAAGTCGGATGCAA             GGGCGCC CGGAC GGCGGCC             TGATTTTTTCGGCCG  56 4
     blr3092 NONE
     blr3093 3410776 .. 3410788 +  -4.7  -3.85698   GGATGGTCTCCGACA                GCAGC GCA GCGGC                TTTCTGCAGCGGAGC  60 73
     blr3095 3412843 .. 3412857 +  -3.4  -2.63073   GCGTGAAGCCGTCGT               CCAGGG CCG CCTAGG               CTGTTCTTCGGAGGG  40 12
     blr3096 NONE
     blr3097 NONE
     blr3098 NONE
     blr3099 3416240 .. 3416264 + -13.6  -3.05294   TCCGACATGAAAACA         CCCGCGGCGGA TTGC TCCGC-GCGGG          TGTTACGAACTTTCG  76 133
     blr3103 3420709 .. 3420719 +  -6.8  -2.62184   CACGCCTGAAGCGAC                 GTCC GAA GGAC                 TGATCTGCCGCACGG  49 12
     blr3104 3422502 .. 3422518 +  -5.8  -3.53224   TCGTCGGCATTGCCT             GCGCCGG TCTT CCG-CGC              TTTCGCAGCAAGCTG  55 66
     blr3110 3434372 .. 3434386 +    -7  -3.83026   GCTCAGGGCACCTTC               CAGGCG CCG CGCCGG               TTTGGTGTCCCAAGG  64 87
     blr3114 3439044 .. 3439072 + -12.3  -3.38768   GGATGATGACGCCGC        GGGCGCGGTCGTC GGC GGCGGCTGCGACC        TTGTCGCTGATGTCG  73 110
     blr3121 3446536 .. 3446551 +  -3.2  -3.19653   GCGGGCTTGACGGGA              GGCC GAACAGGG GGCC               TTGGTCCGGTTATGA  45 47
     blr3122 3447986 .. 3448003 +  -3.5  -5.26875   CTCCCCGGAATATAA             TCCT-TTG TTT CAACAGGA             TTTTTTGGTTCCGGG  84 26
     blr3123 3449566 .. 3449577 +    -3  -4.05714   TTCAAGCGCATATTT                TTGT GATC ACAA                 TTTGTGGTTGACGCT  57 41
     blr3124 3449914 .. 3449924 +  -8.2  -3.37091   TGTGGACTTCGAGAT                 CGGC TAA GCCG                 TTGGATTTTCGCCGT  59 19
        cycH NONE
        cycJ NONE
        cycK 3453662 .. 3453709 +  -2.4  -3.16742   CGGCGCGGGCCAAGC AGC-GCCTGCAGCCGGCGGAGTG ATC CGATGCGCCGGATGATGGCCGCG TTCGTCGCGCTTGCG  43 3
        cycL 3454210 .. 3454229 +  -4.8   -3.8448   GTATTGATACGTAAT            CTGCCGGC CGCC GCCGGGTG             TTTCATGCTATGTTG  57 64
     blr3129 3455808 .. 3455840 +    -4  -3.55622   GCCCCCATCTTCAGG      TCCGTAAGGTGCTG CCATC CCGCACCAAATGGA      TTTCAAGGCCTTGGA  49 192
     blr3130 3457579 .. 3457615 +  -2.1  -4.82901   CCTCCGTCGGAAGGC    CTAGGGCGGTGAGGT CCCCCCA GCTTCACCGCCCGCC    TTTTTCTCGACCCGA  72 162
     blr3131 NONE
     blr3132 NONE
        glnE 3463149 .. 3463185 +  -4.9  -3.30771   CGCGGTCGGCGCGGA    GACCGCGACCATCAGCG GGG CGCCTATCGCGGCGGTC    TTCTGCACCATCTCG  51 352
     blr3139 3470283 .. 3470300 +  -2.7  -3.40403   GATTTCTCGATATCG             GCATC-GA GCG TCAGGTGC             TTGTCCTGCGCGCGG  45 431
     bsr3151 3486103 .. 3486113 +  -2.4  -3.01712   CCGGCGGGGGCAAGC                 CGCG GGC CGGG                 TCTTGGCACGGCAAG  41 197
     blr3152 3487498 .. 3487525 +  -5.5  -3.27298   TGGGCTGGCGCCGAA        GG-CGGGCGGGT AGGGC ACCCTCTCGGCC        TTCATGGTTCGAGAC  52 13
        cspA 3489190 .. 3489215 + -15.5   -4.4715   GAAACGGCCATGCGA         CCCGCTCGATC CCTG GATTGAGCGGG          TTTTGTCCGTTGCCA 100 70
     bsr3155 3490176 .. 3490202 +  -9.4  -3.65314   CTGAGATGGGTCGAC         TTGTCACCCTCG GGA CGAGGAGGACAA         TTCTTCAGCGTTGGG  68 333
     blr3159 3496816 .. 3496850 +  -5.7  -2.78384   ACCGCGCAAGCGTGG    CCCGGAGCATCGA-AC CCGG GTCTCGAGATTCCGGG     TCTGGTACGCCAGGC  46 79
     blr3160 3497783 .. 3497806 +  -2.2  -3.13109   CTGAAGGAACACCGG          CGCCGTCGCT GGAC AGCATCGGCC           GTTTTGGCTGATATG  43 37
     blr3161 NONE
     blr3162 NONE
     blr3163 3500861 .. 3500872 +  -5.8  -2.70932   CGCGCGTCCTTGAAT                GCTG CGTC CAGC                 TCGTTGAGGAAACGC  46 52
     blr3164 3501686 .. 3501698 +  -3.3  -2.89687   GGCGCCTAAGGCGTA                AGCAG GGC CTGCC                GTTATATTTGCGCTT  42 25
     blr3165 NONE
         gcl NONE
         hyi NONE
     blr3168 NONE
     blr3169 3507738 .. 3507766 + -19.6  -3.23274   CGTTGAGTGAAAACG        GGCCCTGCGGAG CGTCA CTCCGCGGGGCC        TTCGCTTGTGACGGA  91 51
     blr3173 3510775 .. 3510790 +  -2.5  -3.78607   GTGCATCTTATCGAT              TGCGT GAGGGA ACGCG               TATTTCTTGTCCTGT  52 102
     blr3174 3511360 .. 3511386 + -13.6  -3.15544   TCGAACCGACGCCTG         GACCGGCGGCGG GAA CCGTTGCCGGCC         TTGATCCCGGTCAAA  78 118
     blr3179 3516621 .. 3516658 +  -6.4  -3.06796   TGCGAGCGTAGCGAA   GCAATCCAGAGTATCT CCACGC AAAGATTCTGGATTGC    TTCGCTGCGCTCGCA  52 62
     blr3183 3522200 .. 3522229 + -11.4  -4.16205   CACCTGACCGCGCGC       GAGGCGGAGGCG ACCAAC CGTCTCCGCCTG        TTTCGTTTGATTCTC  89 34
     blr3184 NONE
     blr3185 3524253 .. 3524274 +  -9.5  -2.82516   CGCACGAAGTGCGAA           CCCGGAA-CT TCG AGATTCCGGG           TCTGGTCCTGACGGA  57 78
     blr3186 NONE
     blr3187 NONE
     blr3188 3526287 .. 3526304 +  -6.3  -4.03413   TGCTGCGTATAAATC             TTTCTCC TCTG GGAGAGA              TTTGTGTCGCAGAAT  65 116
     blr3189 3527408 .. 3527454 +  -2.9  -3.27525   AAAGGCGCGAAGGCG CCGTGCCCACCACGTATCCACA TTCA TGATGA-AGATGGTGGGCACGC TTCGCTTTGCCCACC  44 67
     blr3195 NONE
     blr3196 NONE
     bsr3197 NONE
     blr3198 3536357 .. 3536406 +  -4.6  -3.01924   TCCAGCAGATCGCGG CCCGCAAAGCGCGCGCAGGCGC ATAGAG GCGCGGGCAGGGGCATAGCGGG TCTTCGCGGCCGGTC  46 0
     blr3199 3537694 .. 3537728 + -13.7  -3.53012   CTGATCTAGCTTCTT    TTTCG-CCTCTCCCTG CTTG CGGGGAGAGGCCGGAA     TTTGCGCGAAGCGCG  86 32
     blr3200 3539063 .. 3539083 +  -5.4  -2.97475   CTCGGTTACTGAGGC           GGGC-G-CCG TGC CGGACCGCCC           ATTTGTGGTCCGGCA  48 29
     blr3201 NONE
     blr3202 NONE
     blr3203 NONE
     blr3204 NONE
     blr3205 NONE
     blr3206 NONE
     blr3207 NONE
     blr3208 3547498 .. 3547540 + -16.2  -2.87132   GTAAGACTCTTTCGT CTCCCTCGCCCCGCTCTTGC GGG GAGAGGGCGGGGTGAGGGGC TCTCTCCACACGGGC  81 37
     blr3209 NONE
     blr3210 3550432 .. 3550469 +  -2.6  -3.89346   TGAGTGGACTGTTGT  AG-GGTCGGCAAAGGCGC GTAA GCGCCGT-GCCTACCACC   TTTCTACGATCGCGC  54 38
        norE NONE
     bsr3213 3551664 .. 3551677 +  -3.7  -2.62396   TGCCTGGTCCGTGTC               GGCCG TCGT CGCCC                TGATCTGACGCGCTC  40 4
        norC 3552228 .. 3552246 +    -3  -3.34398   CCGCCGAATAAGGCC             GGTTGAGC GCC GCTAATCC             TCTTTCAAGACAGAG  44 20
        norB 3553626 .. 3553651 + -23.3  -2.78018   TGAGTAAACGCAAAT         GGCGGCCGCGG TTCG CCGCGGCCGCC          TGCTTCCTGGAAAGT 100 34
        norQ 3554491 .. 3554508 +  -4.7  -3.15544   CCGTGATCGGGTGAG             GACGGGC CCAT GCTCGAC              TTCCTCGAACTGGAG  48 27
        norD 3556431 .. 3556442 +  -7.2  -3.68073   TTGAGGCGGGAACGC                CGCG GCAC CGCG                 TTCTTGCCTGAGCTA  60 37
     blr3218 NONE
     blr3219 3558123 .. 3558147 +  -5.6  -2.60496   GCTGAGGAGCCAGCA          CGTCAGCATC CTTGC GAGGCGGACG          GTCTTTCCCCGCACA  46 36
     blr3220 NONE
     blr3221 3559770 .. 3559809 + -15.8  -3.90744   TCCTGAGCTCAAACT  GGCGGCCATCC-TCCAG CCCAGCC CCGGATGGATGGCCGCC  TTCTTTCGGCAAGCG  95 55
     blr3222 3560771 .. 3560782 +  -2.2  -3.39784   TCGGGGCGTGGTTCT                TCGG CTTC CTGA                 TCTTCTTCCCGATCC  44 87
     blr3223 NONE
     blr3224 NONE
     blr3225 NONE
     blr3226 NONE
     blr3227 3565991 .. 3566024 +  -5.1  -3.30635   ACGAGATCACCTGGA     GCCCGTAGCGCCG CGTCACAT CCGCGCGACGGCC      TTCTCGGCGCATTTG  49 18
     blr3229 3568493 .. 3568507 +  -7.1  -2.50016   GCGCAAAGGACTTGC               GTCCG CCGTC CGGAC               ATGTTGATCGTGCCG  48 69
     blr3230 NONE
     blr3231 NONE
     blr3232 NONE
     blr3233 3572383 .. 3572401 +  -7.3  -2.55351   GCCGTGATGGCGTTG             CCGCCGC CTGCT GCGGAGG             GTTAGTCTCGGGCGC  49 2
     blr3234 3574093 .. 3574107 +  -7.1  -4.07687   TCTCGCGAGATGAAT               TCGCG GAGAG CGCGA               TTTTAAGCCGACCAT  68 161
     bsr3236 3575453 .. 3575465 +  -2.6  -4.07868   TTTATTTCAAGTTCT                CGGC TTCCC GCTG                TTTGTCTCGATGTCG  57 149
     bsr3237 3575875 .. 3575904 + -11.4  -3.15249   TTCGATCATCTGGAC       CGAGGCGATCTC AAGAAC GCGGTCGCCTCG        TTCGTCGGCAATATG  69 88
     blr3248 3587795 .. 3587812 +  -2.7  -4.12254   GTGGAGCTTGGCGAT             TTGCGTGG CGC CCA-GCAG             TTCTTTCTGGTCGTC  58 321
     blr3251 3592252 .. 3592275 +  -3.8  -3.29043   CCGCCCGGCCAGTTC          TGATGCCGGA CGCC TTCGACGTCA           TTCTCCCACCCGGTT  47 23
     blr3252 NONE
     blr3253 3611520 .. 3611530 +  -8.2  -3.01712   CGAACACGGCGAGGT                 GGCC GGG GGCC                 TGTTCGAGGCCCGAC  56 471
        cobD NONE
        cobC 3615377 .. 3615431 +  -6.3  -3.73775   CCTTCAGGCTCGCCA TTCAGTTTGG-CGAACGGACGGGCGC GATC GGGCCCGTCGGTGCGGCCGATGTGGA TTTCGTAAGCCTGGA  60 237
     blr3262 NONE
        cobW NONE
        cobN NONE
     blr3264 NONE
        cobH NONE
        cobI NONE
        cobJ 3625895 .. 3625923 + -10.3  -3.30007   GCAGAGCGGCGACCG        CTGCATCGACGTC GCC GACCTCGATCCAG        TTGTCACCGGGTGTT  68 393
        cobL NONE
        cobE 3627788 .. 3627801 +  -3.1  -3.72576   CGCGGAAGGAGACGG               TGCAT GACG GTGCA                TTTCATCGGCGCCGG  54 19
        cobM NONE
        cobB NONE
        cobA NONE
     blr3274 NONE
        cobF NONE
        cobU 3633739 .. 3633759 + -10.4  -3.24747   GAATTGCGCATAGGC            TTCGCCGC CGCTC GCGGCGAG            TTCGTCATGTCGCCG  65 314
     blr3278 NONE
     blr3279 NONE
     blr3280 3638480 .. 3638495 +    -6  -2.70932   GCAGGGAAGTGAAAT              CGCCGG CAGG CGGGCG               TGATTGACGAACGGC  46 307
     blr3283 3641406 .. 3641440 +  -8.5  -2.57132   ATCGGCAGCATGTCG     GTGGCGGCGTCGC GCAGGAACA GCGACACCGGCAC     ATTGTCGAACGACGA  53 177
     blr3288 3646654 .. 3646680 +   -13  -3.17075   CGATGGTCGGCTTGG        CGGCGGGC-CG GCGGAA CGTGCCCGCCG         TTGCCTTGCGCAGGC  72 88
     blr3291 NONE
     blr3292 NONE
     blr3293 NONE
     blr3294 NONE
     blr3295 3653061 .. 3653075 +  -8.5  -2.57244   AGGATCACATCGGGT               CGGCG ATCTC CGCCG               TCAGTTCGTCGGTCC  52 56
     blr3302 NONE
     blr3303 NONE
     blr3304 NONE
     blr3305 NONE
     blr3306 NONE
     blr3307 NONE
     blr3308 NONE
     blr3309 NONE
     blr3310 NONE
     blr3311 NONE
     blr3312 3667768 .. 3667804 + -11.6  -3.53811   GATCTCGCGGCGGGA   T-CGGCCACCTCTCCCG CTTG CGGGAGAGGTCGGCGCA    TTTGCGCCGGGTGAG  74 65
     blr3319 3674444 .. 3674458 +  -7.8  -2.55847   CTCGCCGCCTTCGAA               TGACCC CTC GGGTCG               CTTGGTATGCAAATT  52 23
     blr3320 3675272 .. 3675286 +    -7  -2.62616   TCGACGGCGGCATCG               CCGCGC GCG GCTCGG               TGATCTGAGGCCTCG  49 3
     blr3322 NONE
     blr3321 NONE
        amaB NONE
     blr3324 NONE
     blr3325 3680866 .. 3680878 +  -3.3  -4.62069   CCCGGAGAATTCCGT                GGTGC GCT GCACG                TTTTTCGCGTGAGCC  70 142
     blr3326 NONE
     blr3327 NONE
     blr3328 NONE
     blr3329 3687798 .. 3687812 +  -2.8  -3.14344   CGGCAAATCGTTGAG               GCTG CGATGTT CAGC               TTCGTCCAAGAGGTC  43 92
     blr3330 NONE
     blr3331 3689642 .. 3689654 +  -6.9  -3.53444   TTGGCCAGCGTGCCT                TCGCC CGA GGCGG                TTTCCGCAACGCTCA  57 218
     blr3333 3691649 .. 3691660 +  -4.4  -2.73875   ACGGTGGATTGCGTG                CGAT GAAG ATCG                 TCATCTTCGGCGGCA  43 40
     blr3334 NONE
     blr3335 NONE
     blr3336 3694888 .. 3694900 +  -2.6   -3.8062   GCTTGTTTCTTAACC                TGCC TTGCT GGCG                TTCTTGTCGAAATTC  52 110
     blr3337 NONE
     blr3338 NONE
     blr3339 NONE
     blr3340 NONE
     blr3341 NONE
     blr3342 NONE
     blr3343 NONE
     blr3344 NONE
     blr3345 3706169 .. 3706187 +  -7.3  -2.90615   CTTGTTGTCCATGTT             GCCGCCG AATGC CCGCGGC             TCCTTTGAGGACAAT  52 454
     blr3349 NONE
        cutL 3712737 .. 3712772 +  -6.8  -3.28712   TGGCCGCTCGCGCGG    GCGAAAGGAGCGCGG CATGAAA CCG-GCGCCCTTCGC    TTATGAACGCCCGCG  56 6
        cutM NONE
     blr3352 NONE
     blr3353 3716006 .. 3716019 +  -3.8  -3.08812   CAAGGTCGGGATGAA               GACG CTCTGA CGTC                GTTTATTCGGGGGCG  43 16
     blr3354 3716943 .. 3716991 +  -5.9  -3.07816   CCTGTTCGCGCGCGC GGAGCGCGTCGGATGAGAATAG CCCTCA CCATTCTCG-CCGTCGCGGCCC TTGCCTCGGTGCCGC  49 10
     blr3355 NONE
     blr3356 NONE
     blr3357 NONE
     blr3358 3719814 .. 3719837 + -10.4  -3.63744   GCCTGAGCGGCGATC          GGGGCGATGAT GGC ATCAT-GCCCC          TGTTTTGCCCGACGA  73 16
     blr3362 3726072 .. 3726093 +  -4.4  -3.64703   CGCCGGAGTCGGCAC          CGCGGACCGC AAAG GCG--CCGCG           TTTCGATGCCGAGAA  54 53
     blr3364 3729345 .. 3729357 +  -3.3  -3.31726   TCGAACATCAGCGCG                CCCAG CGA CTGGC                TCTTGTATCCGGCAA  47 315
     blr3366 NONE
     blr3367 3732762 .. 3732791 +  -2.1  -3.65529   CCTGCGTGCGCTGAT      TC-CG-CCGCAGC GTTGAA GCGGCGGTCGCGA       TTTCGCTGACAGTCT  49 10
     blr3389 NONE
     blr3390 NONE
     blr3391 NONE
     blr3392 NONE
     blr3393 NONE
     blr3394 3762096 .. 3762114 +  -5.8  -3.62572   GCGCGTGGGCGCTCA             GGGCCGTC GCT GTCGGACC             TTTCAGGTCATCGTC  57 138
     blr3396 3764734 .. 3764758 +   -15  -2.66272   TGAGTATGACATGCC         G-GCGGGCCGC AGCA GCGGCCCGCTC          TCCGTTTCCGTGCCC  76 38
         nit NONE
     blr3398 NONE
     blr3399 NONE
     blr3400 NONE
     blr3401 3769310 .. 3769335 +  -6.7  -3.15861   CCCGCTTTCGCGAGA         CCGCGCTTCGC CGCG GCGAGGCGGGC          TTCCTCAACGTGCTG  54 73
     blr3402 NONE
     blr3403 3772059 .. 3772079 +  -8.3   -2.5337   AGAGCAGCGTCCCCT            CCAGCAAGA GCA TCTTTCTGG            CTCTCTGTATTTTTT  52 450
     blr3404 3773018 .. 3773031 +  -5.9  -3.86346   GAGCATGGCTCGAAG               CCGGC TGAT GCTGG                TTTGTGACAGCATAC  62 5
        ddlA 3774297 .. 3774307 +  -3.2  -2.54325   ATATGAGGAAGACGG                 TGTG ACG CACG                 ATCTATTTGAAGGCA  40 157
     blr3406 3774921 .. 3774935 +  -3.5  -3.89346   CATCTTGGCCTGCAG              CC-CGG CCCC CCGAGG               TTTCTGCAATGACCA  56 131
     blr3407 3776027 .. 3776039 +  -5.5  -2.55015   GCGCAGACCTCGATG                TCGTC AGG GGCGA                TGCCTTCGATCAGCT  45 227
     blr3412 NONE
     blr3413 3783227 .. 3783250 +  -2.4  -4.43477   TGTCATCAGGCACCC          CGTTGTCG-CG ATC TGATGACGACG          TTTTCGTTCGATCGC  66 10
     blr3414 NONE
     blr3415 3784793 .. 3784836 +  -4.5   -4.1585   CGTCGCGGTTACTGT TCATGTTGGCGCGGACCTGCT CCAT GGCAGGCCC-CGCCTTCA-GA TTTTGCAGCTTCTCG  62 420
     blr3420 3788990 .. 3789008 +  -3.7  -3.85389   GAGACCGGTCAGCCG             GCGCTGC ACGTC GCGACGC             TTTCCCTTGTTGAGG  58 390
     blr3427 NONE
     blr3428 3796877 .. 3796891 +  -4.2  -2.62263   CCCGCGGCAATATTG               CCGTGA AAC TGACGG               TGGTCTGAGGCGGAT  43 3
     blr3429 NONE
     blr3430 NONE
     blr3431 NONE
     blr3432 NONE
     blr3433 3803165 .. 3803179 +  -7.8  -3.06261   CCAGCAGCTCGGCGA               GCCATG CGC CGTGGC               TCTTGGCCATTCGCC  55 143
     bsr3435 NONE
     blr3436 NONE
     blr3437 NONE
     blr3438 3808145 .. 3808155 +  -2.4   -3.9941   GCATTCGATGATCAC                 GGTG CCG CTCC                 TTTGATTCTGGCGCG  54 337
     blr3441 3811174 .. 3811223 +  -7.8  -3.61398   CCTCCGCATCGATCG TCGCGCCATCG-CAAC-CGGAGTC TTGC GCCTCCGTGTTGACGAAGACGCGC TTGTTCGCGAGGGGG  63 313
     blr3443 3812603 .. 3812618 +  -3.2  -3.14931   AACGCCTCATTCCAG              GGCG ATGTTCTG CGCC               TTGATCACCGGTCCC  45 61
     blr3445 NONE
     blr3446 NONE
     blr3447 NONE
     blr3448 3819239 .. 3819249 +  -2.4  -2.62184   CCTCGTTACGAACAA                 CAGG GAG CCGG                 TGATGTCCGACGGAC  38 59
     blr3449 NONE
     blr3450 NONE
     blr3451 NONE
     blr3452 NONE
     blr3453 3823170 .. 3823207 +    -2  -3.53012   TCCTCAACTGAACGA   GCCGATCGATGGAT CTCTTCCACA ATCTGGCGATTGGC    TTTGCGACGGCAGCC  47 30
     blr3454 3824744 .. 3824759 +  -5.4  -3.15544   GCCGATCAGATCGCC              GTATCC GCTC GGGTAC               TTGATCCAGATCAAG  50 92
     blr3455 NONE
     blr3456 NONE
         pta NONE
       ackA2 NONE
        fabI 3831384 .. 3831399 +    -9   -2.5055   GCAGCTTCGAGCCCG              CTGGCA CCGG TGCCAG               ATATCTTATCCGGTC  52 207
     blr3464 NONE
     blr3465 3834549 .. 3834566 +  -7.7  -2.64375   ATGGATCGACTGCAA             CATTGGC GCTA GCCAGTG              TGGTGTGCAGCTTTT  52 66
     blr3467 3836304 .. 3836315 +  -5.8  -2.52464   GCGATAACCAATTCG                CAGG TTCC CCTG                 TGACTTGCACCAAAG  45 41
     blr3468 3836892 .. 3836904 + -10.5  -2.57564   GCTGGTCGAACGTTT                GGGCC GGC GGCCC                CTTGTGAGCAGATGC  58 76
     blr3472 NONE
     blr3473 3842619 .. 3842675 +  -3.6  -3.72576   CGGCGCGACTTTCGT TCAGTCGCGCGTCCGTGTTGCAT-CGCG AAG CGTGCACGCTGCTCGCAGGC-CGACTGA TTTCATGCGCGACCG  54 64
     blr3474 3845879 .. 3845917 +    -8  -3.14132   CGACGAACGCGGCCA   GTCCGAGCGACGTCATCA GGC TGATGGCGCCGTCCGGGA   TTCGTCCGAAGCGCG  55 376
     blr3477 NONE
     blr3478 3851405 .. 3851415 +  -5.4  -2.65354   GTCGGCTGCCGTGGG                 TGGT GTG ACCA                 TACGTTTGAAATAGA  46 1
     blr3479 3852130 .. 3852176 + -10.1  -2.90075   GCGGTGAGGGTTCCG GCGTCGAGCGATCGGGCCGC ATCATCGC GCGGCCCGATC-CTCGTCAA TATCGTTCAGCGACG  62 77
     blr3482 3854066 .. 3854087 +  -2.2  -2.58783   CCCGCGAAGGAGAAG           GAGCACAG CCATGT TTGAGCTC            ATGTTCTGCTCTCTC  38 8
     blr3483 NONE
     bsr3484 NONE
     blr3485 NONE
     blr3486 NONE
     blr3487 NONE
     blr3488 3860873 .. 3860890 +  -2.6  -3.34715   TCTCGCGTCATGTCG             CGATCG GACTTG CGAGCG              TCTTTGGGAGCAGTC  44 91
     blr3490 3861806 .. 3861820 +  -6.4  -4.07568   CGCTACGGCCATCGC               TGGTTG ATA CAGCCA               TTTTGACGCCAGAGG  68 19
     blr3491 NONE
     blr3492 NONE
     blr3493 3864571 .. 3864584 +  -2.3  -3.05384   TTGAGGAGGCTTCTG               GGACT ATGA AGACC                TTCGGTAGGCGCGAC  41 17
     blr3494 NONE
     blr3495 NONE
     blr3496 NONE
     blr3497 3868592 .. 3868607 +  -2.5  -3.19157   CGCGTTCGAGACATT              GATCG TTTACC CGGTC               TTGGTGGCGTTCCTG  43 181
     blr3498 NONE
     blr3499 3870901 .. 3870922 +  -5.1  -3.31263   GGTGCGCGCTGGCAA           CATCGGAGA GTTT TCTCTGCTG            TTGTGGCAGTGCGGT  49 199
     blr3500 NONE
     blr3501 3873189 .. 3873203 +  -4.2  -3.57561   CGAACAGGTAGAGGA               GCCAAG GGC CTTAGC               TTTGGGAAATTCAAC  54 30
     blr3502 3873842 .. 3873855 +  -8.1  -3.53811   ATGCCGGTCGGATAT               GCACG CTAA CGTGC                TTTGGGAGGCATGCC  62 67
        ccdA 3878687 .. 3878727 +  -5.2  -4.18018   CCTCGGCGTATGCCT  GCGCCGGCTGCTGGCCAT ACCGC GTGGCCGCCACCCGTAGC  TTTTCCATGGCCGGC  64 269
        soxW NONE
        soxX NONE
        soxY NONE
        soxZ NONE
        soxA NONE
        soxB NONE
        soxC NONE
        soxD NONE
     blr3518 3886214 .. 3886228 +  -3.4   -3.1886   ACCGTAAGGAGAGAG               CCGCCG ATG CGATGG               TTGATGGGATTGGCT  45 34
     blr3519 NONE
     blr3520 3887581 .. 3887605 +  -5.6  -3.55122   CTGCGGCCCTGAGCA         GGCGTGG-CGC CGAT GCGGCCGGGCC          TTGATTTGGCTCATA  55 29
     blr3521 NONE
     blr3522 NONE
     blr3523 3890268 .. 3890280 +  -4.7  -3.70076   AAGCATGCGCATCAG                GGCGG CCA CCCCC                TTTGCCTGCCTTTCG  58 301
     blr3530 NONE
     blr3531 3897893 .. 3897903 +  -2.4  -3.40403   CGGTTGGAATATGTA                 GCTG ACG CCGC                 TTATAGTGCCGCGCC  44 79
     blr3532 3898890 .. 3898946 +  -6.5  -3.02144   GGCCCGCGCAGCCCC TGTCCTGACAAGTGTCACCGTCGCGT CAGAGA ACGCGTCGG-GAGGTATGCCGGGACA TGTTGCAGGCGGTCA  52 112
        cutL NONE
        cutM NONE
     blr3535 NONE
     blr3536 NONE
     blr3537 NONE
     blr3538 3906508 .. 3906522 +  -3.4  -3.09327   TTTCTCATCACCTTC               GGCGGT GGA GCCGGC               TATTACCTGACCTCG  43 1
     blr3539 3907147 .. 3907179 +  -4.6  -3.54424   ACCTGATCGTCGGCG      GCGGGGCGGCGGGC CGCGT GCTCGCTAACCGGC      TTTCCGCCGATGGGC  52 125
     bsr3540 3907639 .. 3907649 +  -2.4  -3.35535   CGGACCAATATCGCG                 GCGC CAA GCTC                 TATTGTAATATTTGA  44 101
     blr3541 NONE
     blr3542 NONE
     blr3543 NONE
     blr3544 NONE
     blr3545 NONE
     blr3546 NONE
     blr3547 NONE
     blr3548 NONE
     blr3549 NONE
     blr3550 3919256 .. 3919273 +  -6.9  -3.90762   CAGTTGGCGCGAACC             GCGTCCG ACCA CCGACGC              TCTTTTTCGGCGCTG  64 447
     blr3552 3921349 .. 3921359 +  -4.6  -3.56558   GACGGCACCGTTAAT                 GCTG ATC CGGC                 TTCTGTAGCTTCTCG  54 239
     blr3553 3921824 .. 3921848 +  -2.7  -3.62572   ACCGAAAAATTCATA          GGATGGAACGT CTA GCGTGTCACCC          TTTGCCGTACTCATC  49 11
     blr3554 3922520 .. 3922547 +  -9.9  -3.10056   CACAAGCGATAAGCG       TCGGC-CG-CGCG CAGA CGCGGCGAGCCGA        TCTTGGATCCATGAT  64 189
        fcuA NONE
     bsr3556 3925121 .. 3925136 +  -6.8  -3.66784   CACCGTCTGCGACTG              CCGCTG GTGC CAGTGG               TTCTCTTGGACCTAC  60 241
     blr3560 3928540 .. 3928550 +  -2.4  -3.01924   GTGAGGTCGCATCAT                 CGCC TGC GACG                 TCTTCCACAACAGTG  41 56
     blr3561 3929301 .. 3929317 +  -4.4   -2.8507   TCTCCTGGGTCTCAT             CGGCGTG CAAC CAC-CCG              TCATTCATTCAATGA  45 120
     blr3562 3930223 .. 3930241 +    -3  -3.31461   GAAATCGTGGTAGCT             GACCAACG TTC CGGTCGTC             TTGTCCGCCTCGATC  47 407
     blr3564 3942077 .. 3942098 +  -2.3  -2.77013   GGCAGGGGAGATAGG           TGAGTGCTGA CGA TCAGCAA-CA           GTTGTTGGAAACATG  39 269
     blr3565 3942641 .. 3942661 +  -6.9  -3.08015   TTCTCCACTCATCGC            TCCTCAAAC TCG GTTTCAGGA            TCTTGGCGTCGTTCC  52 160
     blr3566 NONE
     blr3567 NONE
     blr3568 NONE
     bsr3569 NONE
     blr3570 3947398 .. 3947411 +  -2.3  -2.82623   AATGAGGGGAGCCCG               CGCCA TGGC TGACG                TCATTCTGCGCAACA  39 14
     blr3571 NONE
     blr3572 NONE
     blr3573 NONE
        ptsH NONE
        ptsI 3951424 .. 3951443 + -10.6  -3.12668   GACACGGCGATCGAT            GAGCCGGC AGAA GCCGGCGC             TGTTGCAGTTTACAA  65 39
     blr3576 NONE
     blr3577 3952948 .. 3952970 +  -7.6  -3.27489   TCCCTCACTGAAACT           TGCCGCGTCT CGC GGACACGGCG           TCTCTTTCGCATTGA  59 128
     bsr3580 NONE
     blr3581 3955961 .. 3956001 +  -7.5  -2.75382   TCTCAAGAGGAAGAA  TGCGCTACCGCACCGCG TCGAATT CTCGGTGTGTTGGTGCA  TCATTAAGTAGACTC  50 70
     blr3584 3959607 .. 3959617 +  -6.8  -3.06671   CCGAAGCATGGTCAG                 TCGC GCC GCGA                 TCTTCCGGTAAGTGT  52 76
     blr3585 3960710 .. 3960728 +  -5.2   -3.5627   TCTACCTGGATGGTC             GGGCCGAA TTT TTCGGTCA             TTTCGGCCGTGATCT  55 239
     blr3596 NONE
     blr3597 NONE
     blr3598 3976859 .. 3976884 + -19.1    -4.431   CGGTTCAAAGTAAGC         TGTCGGCGACC ATGC GGTCGCCGACA          TTTTCTAAGTGGATG 100 28
     blr3599 NONE
     blr3600 3979773 .. 3979788 +  -6.1  -3.53811   GCGAATAGGCAGATT              CCACC GGGTCA GGTGG               TTTGCGACAGGTACG  55 33
     blr3601 NONE
     blr3602 3984049 .. 3984066 +  -5.5    -2.836   GAATGGATGACGTAC             GATGGTG CATA CCCCATC              CTTGTTCGATGTTGG  48 31
     blr3603 NONE
     blr3604 3986665 .. 3986689 +  -9.3  -2.93853   TCCGATCACCAGGAT          TTTCAGGTCGG CAT CCGGCTTGAAG          TCGTTTGCCGTATAT  59 59
     blr3607 NONE
     blr3608 3991711 .. 3991724 +  -2.4  -3.04398   CCTCGGTCGGCTTCT               TCAG TGCTCC CTGA                CTTTTAGGGAGAGCA  41 12
     blr3609 3992671 .. 3992683 +  -6.3  -3.61398   GTCGTAATGACCGAC                CCTTA CGC TAAGG                TTCTTGAGAGCAGGG  57 305
     blr3612 3997167 .. 3997185 +  -2.3  -4.91852   CGCTGCGGCTGCTGG             GCGACGC CTACC GTTTCGC             TTTGTTTTTGATGGG  75 514
     blr3613 3998836 .. 3998853 +  -2.5  -3.57144   CCGCGCCGGTCTGCG             CGGGCCC GCAA GAGGCCG              TTTGGAACTGAGCGC  49 335
     blr3614 4000310 .. 4000322 +  -4.7   -2.5294   CGATTATCCCAAATA                GGGCG CCA CGCAC                ATGTTCTACACGATC  42 25
     blr3615 NONE
     blr3616 NONE
     blr3617 NONE
     blr3618 NONE
        aatB 4005103 .. 4005115 + -10.5  -3.17075   CCATGAACGGCCGAG                CGGGC GCT GCCCG                TTCGGTTGAGGACCA  65 140
     blr3620 4006114 .. 4006150 +    -3  -3.53224   GGCCGAACGTCAAAG  CCG-CGCGCCTGCATGC GCAGTA GCC-GCAG-CGCGTCGG   TTTCGCCAGGCCATA  47 48
     blr3621 NONE
     blr3622 NONE
     blr3623 NONE
     blr3624 4011701 .. 4011728 + -12.6  -2.66316   ATGAGTGCGGTTTCC        ACCAGGCGGGCG ATGT CGCCCGGCTGGC         TCATCTCGTGGCGGG  65 182
     blr3626 NONE
        aatA 4014600 .. 4014610 +  -2.4  -3.14211   GAGAACCAAAGATGC                 AGCC AGC GGCA                 TTCGTCGACCAAGAT  43 75
     blr3628 NONE
     blr3629 NONE
     blr3630 NONE
     blr3631 4018757 .. 4018769 +  -7.7  -3.07994   TCCCTTATACCCGCA                GACGA ACA TCGTC                TTGGATCGGCTTGCG  56 79
     blr3632 4019520 .. 4019532 +  -3.3  -2.79679   GTCAGATTCAGAATC                GATCG GGT CGAGC                TGTGATCGAGATATT  41 8
     blr3633 NONE
     blr3634 4021800 .. 4021826 +  -6.4  -4.15044   CCGACATCTCGGCCT         CGGCTGCCAGCG CAT CGGTGTAAGCCG         TTTGTTCGAACCGCA  68 511
     blr3641 4027173 .. 4027186 +  -9.5  -3.44622   TAAAATCTGAATTTT               CCGCC CAAA GGCGG                TTGGTTATGGAGGTG  66 62
        menG NONE
     blr3643 NONE
     blr3644 4029088 .. 4029115 +  -2.6  -3.66139   CCAGGAAGATCCAGG        ATGCACGTTATG CGAG CGTCGCGTGCAA         TTTCGCATGTGTGTG  49 182
     blr3649 NONE
     blr3650 4037548 .. 4037566 +  -5.3   -3.4072   ACTCAGCCCCAGCAG            CATGCCGC GCAG GCGG-ATG             TTATCGTAGCCGCTC  51 421
     blr3654 4041026 .. 4041043 +  -2.5  -3.14211   CCGCGAAATGGCAGC             GGGCGAC GTAT GCGGCCC              TTCCTCGGACGGCGT  43 127
     blr3664 NONE
     blr3665 NONE
     blr3666 NONE
     blr3667 4056717 .. 4056745 + -16.8  -2.72661   GGTTGAAATAGGCCG        GATCGGCGTAGC CGAGT GCTGCGCCGATC        TCGTTCACGGTCATG  81 142
     blr3669 NONE
     blr3670 NONE
     blr3671 4061054 .. 4061066 +  -6.2  -3.57561   GGCCTCGCCACCTGA                GGCG CCAAT CGCC                TTTCCAACCTTGGAA  57 26
     blr3672 NONE
     blr3673 4062993 .. 4063026 + -18.9  -4.07568   GATACTAAGTCGCCA     AGAAGCCCGGCCTCC GGAA GGAGGTCGGGCTTCG      TTTTGCCCGCAGCAA 100 359
     bsr3674 4063600 .. 4063620 +  -2.5  -3.65351   TTAGCTTGACCATCG            ATCCTCC CAATGGT GGAGGAC            TTTAGATAACGCTGA  49 37
     blr3675 4065212 .. 4065226 +  -2.8  -3.12895   GCAGAACACCGTGGC               TGAAGA CGT TCTGCA               TGTCTTGCTGCGAGC  43 360
     blr3677 4067713 .. 4067728 + -11.8  -2.72463   AGTGAGACGGAAGGG              GCCGGC TGCG GCCGGC               TCCTTCCCGATCGCT  65 40
     blr3678 NONE
     blr3679 4069936 .. 4069946 +  -3.2  -2.54523   AGCTCGGCCTCACCC                 TTCC CAA GGAG                 TAAATTGCAATGTCC  40 12
     blr3680 4070349 .. 4070386 + -11.2   -3.3197   ATCGCCTCCCTGACT   G-GGCGGGGCCGCATCC CCAGC GGCTATGGCCCCGCCGC   TTCTCGAAGTGGTCT  72 47
     blr3681 NONE
     blr3682 NONE
     blr3683 NONE
     blr3684 4074770 .. 4074821 + -10.1  -3.99324   GAACGGTCGAATGAT CTGCGTAAGCCGAGCCGGTGAGA GCACGA TCTCATTGGCCCGGCTCATGTCG TTTCTGCTGATCAAG  78 27
     blr3685 NONE
     blr3686 4077487 .. 4077498 +  -4.4  -2.52516   CAATCGTGGAACCTT                CTGA ACCG TCAG                 CTTGCTGGTGGAGCA  41 112
     blr3688 4079109 .. 4079119 +  -3.2  -4.25104   GGGTGCGGTAGGCCA                 TGGC GGA GCTA                 TTTTCGTCAAACACG  64 233
     blr3694 NONE
        flaA 4086968 .. 4086997 +  -4.2  -2.91772   TGGCATCGCTCGCGA       CGTCGGTGGTCA ATTCAC TCGCCACCAACG        CTTTCTCGACCCGTT  45 349
     blr3696 NONE
     blr3697 4088835 .. 4088857 +  -5.5  -3.76402   AAGGCCGATTCGGCT          CCGTCACGGT AGCG GCCG-GGCGG           TTTCATAGATCCCGT  60 14
     blr3698 4089542 .. 4089571 +  -8.6  -2.74523   AGTTCCGTCTCAACT       GCAACGACGACGA CATCA TCGTCGTCGA-GC       TCGTCTTCCGCGTCG  53 273
     blr3699 4090172 .. 4090188 +  -5.1   -3.2812   ATCATCGGCGTCACG              TCCTGAT CTC ATCCGGA              GTTTTATCATGAGTC  49 20
        flgE NONE
     bsr3701 NONE
     blr3702 NONE
        flaN NONE
     blr3704 4095344 .. 4095361 +  -4.1  -3.84406   TCACCCCGTACGAAC             GGCT-CGA GCA TCGCGGCC             TTCTTGTCGTCCGGG  58 466
     blr3712 4105623 .. 4105636 +  -3.7  -3.53091   GATGATCGCGTTCTG               CGCGG CGAG CGGCG                TTTCGGCCCAACCGT  49 214
     blr3713 4106353 .. 4106369 +  -4.4  -2.97951   CCGCGATTGAATGGG             CGCA-GC ATAT GCATGCG              ATTTATACTCACATC  45 104
     bsr3718 NONE
     blr3719 NONE
     blr3720 NONE
        aceF NONE
         lpd NONE
        dctA NONE
        phbA NONE
        phbB NONE
         tme NONE
     blr3727 NONE
     blr3728 NONE
     blr3729 NONE
     blr3730 NONE
     blr3731 4141055 .. 4141071 +  -3.5  -3.28712   CGAGGGCAAAGGGCG              CCGGCAG AAG CCGCCCG              TTATCGGAAGGCAAC  47 117
        phbC 4142949 .. 4142961 +  -4.1  -2.56596   TGCTCTTTGTACCGT                TTGAC GAT GTCGA                TAGGTTACTAAAAGC  40 143
     bsr3733 4143282 .. 4143296 +  -4.2  -2.62091   CCAGGCTACGGAAGC               CCTCGT CAA ACGAGA               ATTCTCAGTCGGTCT  43 46
     blr3734 4144365 .. 4144388 + -12.5  -3.18383   CTGCCGCGACGTGAA          GAGCCGGAT CGCAAC ATCCGGCTC           TTCGTCGATCGGCCT  74 41
     blr3741 4150650 .. 4150660 +  -4.6  -2.78438   TATCGGCAGGCAGTA                 GCCT TTT GGGC                 GTTTCCGCTCTAATG  43 25
         mrp 4151886 .. 4151922 +  -6.6   -3.1855   TGCGACTTTCGTAGA   GCCCCGTCATGC-CAATG TCG CGTTCCGCA-GGCGGGGC   TTCCGTGTTAAACGC  54 69
     blr3743 4153165 .. 4153189 + -18.6  -5.34309   TCGCAAGATCGGAAA          GCCCGGCCTC CCGAC GAGGCCGGGC          TTTTTCTTTGCTGGT 100 53
     blr3744 4154281 .. 4154307 +  -3.7  -4.96848   AGTCGCACGCCGCAA        GACTCGCGCCTCC GGA GGAGGC-C-AGGC        TTTTTCTCTGCCGCA  77 187
     blr3745 4155699 .. 4155722 +  -6.6  -4.07687   GAAGCAGGCGATGGT          CGCGGAGCCGG GGT CCG-TGCCGCG          TTTTGAGAGCCAGGT  68 217
     blr3747 NONE
     blr3748 4158612 .. 4158667 +  -9.1  -3.41222   CATAGGCGGCCTTCG GCCGCCGTCCT-CA-T-AACGCCGATGC TTT GCATCGGCGTCCACTTTAGGGCGGCCGC TATTTCAGCTTACCC  63 10
        rpiA NONE
     blr3756 NONE
         gor 4167846 .. 4167879 +   -11  -3.37796   GCGGCCGAATAGCGG     CGTT-GGGCGGCCCT GGGCG GGGGCCGCCTTGACG     TTGTCGATGCTGCGA  72 29
     bsr3760 4171523 .. 4171533 +  -2.4  -3.67564   CTTAGGAACCAAAGC                 ACCC ATG GGGG                 TTTGGCTCACTCCTT  49 70
     blr3761 NONE
     blr3762 4172555 .. 4172574 + -16.4  -5.42259   TAAATGAGATCTCGA            CGGCCCGC TCCG GCGGGCCG             TTTTTTTGGCACTAC 100 38
     blr3767 4179495 .. 4179506 +  -2.2  -3.69482   TGCGATGGATCGGCC                GATC GTCG GGTC                 TTCTCTGTTCCCTCC  53 305
     blr3769 NONE
     blr3770 NONE
     blr3771 4181723 .. 4181754 +  -9.4  -3.53012   GCGAGGCGGTTTCGC      TTGCGCGG-AGCGAG CTG CTCGCGATCGCGCGA      TTTGACCGGAGAAAC  66 77
     blr3774 4184952 .. 4184965 +  -5.9  -3.77464   CTCGATCTGCTGCGC               GCCGT TGAT GCGGC                TTTCGTCGATGCTGT  60 386
        betB 4187360 .. 4187394 + -18.7  -4.60041   CGAGCGGCCAAGCCT    G-GAGCCCGCCTGATC GTTC GGTCAGGCGGGCTCTC     TTTTTCGAGATCGAT 100 61
     blr3778 4190389 .. 4190421 + -14.8  -2.97925   CGCTGGCCTGGTTCA      TCGGCGCGACCGCG ATGCG CGCGGTCGAGCTGG      TCTGTGCTGTGGCGT  79 154
     bsr3779 4190614 .. 4190638 + -12.2  -4.08958   AGCGGTTGGGTTTCG          TCTGAAGCGC TCATC GCGCTTCAGG          TTGTTGTTTGAGCAT  89 21
        nadE NONE
     blr3787 4198654 .. 4198677 +  -8.1   -3.8062   TGCTGCGGCAGGAAG          GTCGGTCCG ACTGAG CGGATCGGC           TTGTTCTCCGAGTTC  65 93
        cysS 4202009 .. 4202043 +  -4.1  -2.90941   CGCGCTGAAGGTCCT    GC-TGCTCGCCGCCGC GGTG GCGCTGGCGCTCAAGC     TCTATGGGATGTGGT  42 84
     blr3791 4202620 .. 4202677 +  -2.1  -2.65264   CCTTGTGGGGGAGGG TTG--GGGAGGGGGGTAGCCCCGC ACTCCGACCACCC GTGTGGC-ACCCCCCTCCCGACGA TGCTGTGCATCGTCG  38 88
     blr3792 4204369 .. 4204389 +  -6.7  -2.79133   GATGCTGTCATTCCG            GGGCGGTCC GCA GGACCGAAC            TATGGTGCGCCATTG  50 45
     blr3793 4205044 .. 4205069 +  -3.2  -3.91506   CAACCAATCGTTACA         GCTTGCGCGCG ACTTC CG-GAGCGAGC         TCTTTTTCCGCCTCG  56 212
     blr3795 4207784 .. 4207797 +  -2.3  -2.83249   ACGCCCTGACGACGC               CTGCG GCTG CGGAG                TGATCTTGTCTCCGG  39 9
     blr3796 4208597 .. 4208635 +  -8.6  -2.60797   ACCAATAAGTCGGTC   CCTGGGGCCCTTCCGCCG CAA TGGCGGAGGGGGACGCGG   CTTGCTATATCTCGC  52 40
        pssA 4209544 .. 4209594 + -14.9   -3.9281   ACCGGCCCGGACGGC TGCACTAAAGCGCGATGAGATTT GGCTG AAACCTCATCGCGCTTTAGGTCG TTGTTTGAGCGTGAT  93 18
     blr3798 4210607 .. 4210640 +  -2.4  -3.30159   GATCAGGGTGAAGCC    GCCGG-CGAGATC-CC ACAG GGTGATGTCGTCCGCC     TTGTCAGGACCTTGA  44 140
     blr3799 4211767 .. 4211781 +  -9.2  -3.85698   AGATTCCCGTCGGAG               GTCGGC AAA GCCGGC               TTTCTCCCGGCGCGC  73 71
        pomA NONE
        pomB 4213593 .. 4213629 + -14.6  -2.62263   AGTGGGCACCGGTTC   TCCTTCGCGACAAACGCG ACA CGCGTTTG-CGCGG-GGA   TCATGTCCAAACGAT  76 55
     blr3802 4215787 .. 4215808 +  -6.5  -3.04799   TAGGCTATGCCGACA           GCGCAGGACT ATA AGCCC-GCGC           TCTTCCGCCGTTGTG  52 94
     blr3803 4217993 .. 4218013 +  -4.8  -4.34402   CTTGCGCCGCGCGGC           TCAAGC-CT TTGG AGCGCTTGA            TTTTCGTCTCCCGAG  68 228
     blr3804 NONE
     blr3805 NONE
     blr3806 4220759 .. 4220812 + -12.5  -3.09635   CCCGTCATTGCGAGC GAAGCGAAGCAATCCAGAATCGATTC GCG GAGACGCT-CTGGATTGCTTCGCCGC TTCGCTCCTCGCAAT  72 50
     blr3812 4226760 .. 4226775 +  -6.2  -3.15503   GTGATCCTCGAAGAC              TTTGCA CTCC TGCAAA               TGTTGCCTGTTGCGG  50 216
     blr3814 4228275 .. 4228328 +  -6.6  -3.16191   AGCCGCCCGATGCCG CGGCCGGGCCGTGCGCGGCCCGTCGTC GTG GACGTCCG-CTG-GCAGGGCGC-GCCG TTCCTGAAAGTGTCG  54 40
     blr3815 4231476 .. 4231489 +  -3.8  -3.73224   GGTCAGGCCGCGGAC               GCGA AACCTG TCGC                TTTCGTGGACGATGA  56 247
     blr3819 4235767 .. 4235786 + -12.2  -3.53224   TATTCAGTGGGCAGC            CGATCGCA CGCG TGCGATCG             TTTCGCGCACGCCTG  79 41
     blr3822 NONE
     blr3823 NONE
     blr3824 NONE
     blr3825 4244430 .. 4244440 +  -2.4  -4.57353   CACCTGAACCCGGAC                 CGCC TAT GGCC                 TTTTATGTCGTACAG  66 195
     blr3826 NONE
     blr3827 NONE
     blr3828 NONE
     blr3829 4248547 .. 4248561 +  -4.2  -3.37796   AGGATGTTCTTGCCC               GGCG AGTGCTG CGCC               TTGTCCATGATGACG  49 278
        mvrA 4250669 .. 4250680 +  -3.6  -3.17075   GCGACAGCAACATCG                CCTG GCAC CGGG                 TTCAGTTGAAGAAGA  45 160
     blr3832 NONE
     bsr3833 4252885 .. 4252896 +  -5.8  -4.32482   CGCCTGCATCTCTTC                CTCG CGTC CGAG                 TTTTGCGTTCTGGAT  70 231
     blr3838 4257848 .. 4257861 +  -2.3  -2.62184   GTCACGCTCGGCGGT               TCGAC TGAT GACGA                TGATGTACACGCCGA  38 48
     blr3839 NONE
        dctA 4260044 .. 4260068 + -12.8  -2.80816   ACGGCCTGATGAATT          GGCTGCCTGC ACGAG GCGGGCGGCC          TATGATGCCTACGAA  69 32
     blr3841 NONE
     blr3842 NONE
     blr3843 NONE
     blr3844 4263756 .. 4263769 +  -2.3  -3.30159   TACTATCCGGGATTC               TACCG TATT CGGAA                TTCTGGAAAGCTTGG  44 466
     blr3848 4266970 .. 4267011 +    -5  -2.90763   CGTCATATCGAAAGT CGCGATAGCTGGTAGACG CGGCCT CGTCTGGCGGCTGGCGCA  TGTCTGGGCTATCAC  45 92
     blr3849 4268158 .. 4268187 + -17.9  -3.34398   ACAGCCGATGACCGA       TCAGCGCGCCGCT CAAG AGCGGGGCGCTGA        TGTTTGCGCCCGACA  93 197
     blr3851 NONE
     blr3852 NONE
     bsr3853 NONE
     blr3854 4273124 .. 4273136 +  -4.7  -4.21936   GCAGCCTGCGTCGTC                GGCGC GTT GCTCC                TTTTGGCATTCTGCC  65 174
     blr3857 NONE
     blr3858 NONE
     blr3859 4280319 .. 4280362 + -12.4  -4.34771   GCGGAACGGCCGCCT CGCGCTGACGGGAGCCCCGTT TCA AACGGGGCTCTCGAT-GCTTG TTTTGATGCGTTTTC 100 18
     blr3860 4281516 .. 4281541 + -10.3  -2.90496   TAGTTCAATTCCTTC         GGGCCGCGCGT CTTC GCGGGCGGTCC          TGCTTTGCGAGGCAA  62 360
     blr3861 4282072 .. 4282116 +  -2.1  -2.66274   GGTCGTCGGCAGAGG TG-GTCATCTCGGCCTCGGG AACACG CTGGAGGCCGACATGAGACG ATTCCTTCTCGCCGC  38 90
     blr3862 4282800 .. 4282811 +  -5.8  -5.28176   TCGATATTCCAGCAT                TGCG CTGT CGCA                 TTTTTTCTCCGTCCA  90 204
     blr3863 4284159 .. 4284172 +  -5.3  -3.88498   CCGAACGTATGACGC               GTATC ATTT GATAC                TTTCGTATATGGCCG  62 112
     blr3864 4285342 .. 4285360 +    -3  -4.45068   AACGGCGCCTGAAGC             CGGAGTGT TGA ATGCACCG             TTTCTTCTTCGACCT  66 89
     blr3865 4286325 .. 4286368 + -13.9  -3.42574   GCCGGGCTCCATCCG CC-CGGC-CGGCGCATCCTCC GATC GGAGGATGCCGCGTGCCGCGG TTGTGGTACGCTTGG  86 140
     blr3866 4287043 .. 4287053 +  -2.4  -2.79183   GATGCCGATATCGCT                 GCGG CTC CCGA                 TGTCCTGGCGCTCGC  39 88
     bsr3867 NONE
     blr3868 4288835 .. 4288867 + -19.1  -3.17763   ATGGGCGCGGCGTTC      CGCGCGCAGCGCG CGATCGA CGCGCGGCGCGCG      TTGCTGCGCTATCGC 100 324
     blr3870 4289971 .. 4289995 +  -9.9  -3.15544   CGGCGCGGCGCTGAT          GTCGCTGCCGT GGT GCGTCAGCGGC          TTCATGCCGGTGACG  60 58
     blr3873 4295341 .. 4295355 +    -7  -3.58365   GAGAACGTGACGGCT               GCCAGC GTC GCCGGC               TTCTGTCATCTCGTG  60 31
     blr3878 NONE
     blr3879 NONE
     blr3880 NONE
     blr3881 NONE
     blr3882 4306926 .. 4306952 +   -10  -4.24342   CCGCAAGCCATAGGC         GTTCTCGCCGTC GGA GACGGCGTGGCC         TTTCTTCCTCACCAG  86 225
     blr3884 NONE
     blr3885 4310077 .. 4310103 +  -4.3  -2.71144   ATTTTCGACGCAGGA        GGCGTGCGC-CG ATGA CGAGTGTCCGCC         TGCTTGCCGACGATC  43 11
     blr3886 NONE
        pdxA NONE
     blr3888 NONE
     blr3889 4314779 .. 4314814 +  -6.9  -3.53224   TGATGCGGCGCTCCA   GCTCGCGCG-CG-ATCT CCTC GGATACGTCGCGCGACC    TTTGGCGCCAAGCTG  58 403
     blr3893 NONE
     blr3894 4322645 .. 4322659 +  -7.1  -3.21276   TCACTTAAGGGGCAA               GGGTC GGAGG GACCC               TATTCTACCAAGCAA  54 517
     bsr3897 4323886 .. 4323901 +    -6  -3.70149   GCCCCGCTCGCCGTG              CCGCCG CTCG CGACGG               TTTGCCTCATCTGAA  57 73
     blr3898 4324659 .. 4324672 +  -5.2   -3.0644   GATGGTGCGGGTCTT               GGCG GCCTTG CGCC                TCTTGCCCATTCCCT  47 335
     blr3900 4328045 .. 4328060 +    -6  -3.95324   CGCGGGCTGTGCGGC              CGGGGC AGGA GCCGCG               TTCTTCTTGGCGCTC  64 500
     blr3904 NONE
     blr3905 4336632 .. 4336644 +  -2.7  -2.70932   GCTACTGGGCCGAAG                TATGA AGA TCATG                TCCTTCCAAGCAAGC  39 21
        exbB NONE
     blr3907 4338071 .. 4338087 +  -3.5  -2.62616   CCGCCGCTGGCGCGG              CGCAGCC ATA GGGGGCG              TCATGTCCGACGTCG  40 15
     blr3908 4339040 .. 4339074 +  -8.5  -3.53012   CTTCGGCTTCGGTGC    CGGACGGCGGAAAGCG GTAA CATTGTCCGCCG-CCG     TTTCAGGCGGGCGGG  62 148
     blr3917 NONE
     blr3918 NONE
     blr3919 NONE
     blr3920 4351290 .. 4351308 +    -8  -2.63079   TTCTGGTTCTGGGCG             CCGCCGGC ATG GTCGGCCG             TAAATTCTGTGAACG  52 120
     blr3921 NONE
        kdgK NONE
        kdgA NONE
     blr3924 4355182 .. 4355213 + -10.8  -4.43668   AAGTAAGGCTTGTAG      GGTGGGCAAAGGCGC GAA GCGCGGT-GCCCACC      TTCTTTCTTTATTGC  89 35
     bsr3925 4355549 .. 4355562 +  -5.9  -3.05384   CCGCCCTTGCGCGCG               CGGCG TCGC TGCCG                TTAGCTGGACCGAAA  49 75
     blr3926 4356854 .. 4356885 + -15.2  -2.72152   TTCTCTCATCCGTCA      TTCCGGG-GCGCGAC GAA GTCGCGAGCCCGGAA      TCCATTTATCCTCCG  77 62
     blr3927 NONE
     blr3928 4358678 .. 4358694 +  -7.2  -3.41982   GCGAGCGCTCCCGAG              GCCGCC CCCTT GGTGGC              TTCCTTCATGCCTTT  58 239
     blr3930 NONE
     blr3931 NONE
     blr3932 4365117 .. 4365132 +    -9   -2.6155   CGCGATGATGTTGCG              CTTGCG TCAG CGCAAG               ATTAGTCTTGGGAAC  56 54
     blr3933 NONE
     blr3934 4366212 .. 4366245 +  -2.1  -3.72576   GCTTCGAAGGCCGTC     GCCGCCATGTCGGCG AACA CGTCGGCCGAGCGGG      TTTGCTCGAGCAGCG  53 193
     blr3939 NONE
     blr3940 4374614 .. 4374640 +  -6.4  -4.22346   TCCGCCCATGACGGC         GAGCGCCGGGAT CGA AACCCGGCAGTC         TTTTCCGTCGATTTC  71 344
     blr3941 NONE
     blr3942 NONE
     blr3943 4377448 .. 4377458 +  -2.4  -3.21099   CGTGGCATCTGGCGC                 GAGG CCA CCGC                 TTGGTGCTGGCAAGG  43 132
     blr3944 4378246 .. 4378268 + -10.6  -3.06696   GGCGACTTGTGTATC           CCGCCATGAT CAC ATCATGCCGG           TGTCTTGCCCGACGA  64 78
     blr3945 4378985 .. 4379031 +  -2.9  -4.65747   GCGTAATTGAGTACC CGCGTAG-ATCCGGAAGATGCC GTCA GCCATCTTCCGGAGACGGTGCA TTTTGTTGACGGTTG  68 70
     blr3946 NONE
     blr3947 NONE
     blr3951 NONE
     blr3952 4386562 .. 4386596 + -12.1  -2.92642   GGCCGAGATGCCGTA    GGGTGGGCAAAGGCGC TCTT GCGCCGT-GCCCACCG     TCTCTCCGTGATCGT  70 40
     blr3954 NONE
     blr3955 NONE
     blr3956 NONE
     blr3957 4392299 .. 4392321 + -11.3  -3.57144   TCAAGCACGTTCGCG           GCCTCGCTG GAAAA TAGCGAGGC           TTTGCCCGTAGCCCG  77 9
     blr3958 4394183 .. 4394212 + -14.3  -2.52464   TGGGTACCTTCGTCA       TTCCGGG-GCGCGC GGA GCGCGAACCCGGAA       TCCATTCGGCGACAA  76 42
        nodN 4394870 .. 4394886 +  -9.4  -3.28712   CCCCCTGTGGGAGAG              GGTGGC TTCGC GCCACC              TTCTCCCACGAGGGG  63 117
     blr3960 NONE
     blr3961 4397411 .. 4397442 +  -8.7  -2.60075   GCGACGAACAGGCCG      TTGATGCGGCCGCG TGCCT CG-GGCCGCAACAG      GTTGATTGCCCGGCG  53 219
     blr3963 4399813 .. 4399835 +  -6.2  -3.39803   CCCAGGTGGCGGAGC           CGGCCGCG ACCTGCA TGCGGTCG           TTGTAGATATAAGTG  53 378
     blr3969 NONE
        ftsJ 4408425 .. 4408470 +  -3.8  -5.24129   CTCGATGCTCCGGGC CGCGCTTGCGCGGTCCCGTGG CATCA CCCCGGAATGACG-GAGCGCG TTTTTTATCCCAGCC  84 129
        guaB 4411903 .. 4411924 + -14.5  -3.13343   GGGCGCGAAGCGCAA           CCCGGAATC TCGA GATTCCGGG            TTCGATGCTTCGCAT  82 62
     blr3973 4413206 .. 4413228 +  -6.8  -2.71011   GGGCCTGGTTGCGCC           GCCGACGCCC TCC GGGCGGTGGA           TGGTTAAGAAAGAGT  50 47
     blr3983 NONE
     blr3984 4422705 .. 4422724 +  -2.1  -3.83205   GAATGCTCTTGTTGA            TCTGACT TTTAAC GGTCGGA             TTTCATCTGAAAGAT  52 21
     blr3985 4424181 .. 4424210 + -11.4  -3.69354   CCCCCCAAAACAAAA       GCCCCGCAGACCG AATCC CGGTCA-CGGGGC       TTTCAAGTTCTCGCG  77 160
        guaA 4427751 .. 4427765 +  -4.2  -2.73124   AAAGGTCGGAAGCGG               TGAGCC GAA GTCTCA               GTTTGAGGGATCGGG  43 187
     blr3992 4430467 .. 4430482 +    -9  -3.36671   GCGATGTTGTGTCAG              CGATCG CAGG CGATCG               TTCTCGCGTTGCCAT  63 58
     blr3995 4432262 .. 4432286 +  -5.8  -3.31501   GGAGTAGGTCTGGCG         TTG-GCG-CGAG CCT CTCGGCGCTCAA         TTGTCGCACCTTCAT  52 34
     bsr3996 NONE
     blr3997 4435647 .. 4435689 + -11.8   -3.6336   GGGGACGGGCGGGCC GACCTGCTCGGCCTTGGCGC CAT GCGCAACGGCCTGGCGGATC TTCTCTCTGATCTCG  77 510
     blr3999 4438242 .. 4438254 +  -3.3  -2.79505   TTCTCTCGCGGAGCA                CCAGC GAT GATGG                GTTTCGCTGCGCTCT  41 85
     blr4000 4439408 .. 4439439 +  -4.4  -3.44051   GATTGGGACGGGCTT      CGATCGTCGTATCGA GGA TCTGCACGACG-TCG      TTCTCGTCATAGGCG  51 194
     blr4002 4441845 .. 4441855 +  -3.2  -4.84359   GCCGGAGCACGAGGC                 GGTT GGG GACC                 TTTTTCTGCCGCTGA  74 95
     blr4003 NONE
     blr4004 4443037 .. 4443056 +  -4.9   -3.2362   CGAAGCCGCCTTAGC            GTCACGG TCACCC CCGCGAC             ATTTTCTCGAACTTC  48 61
     blr4006 4444240 .. 4444262 +  -2.7   -2.8585   GACAATCACACAAGC          TGCAAGCCAC CTGC GTCGCT-GCA           ATTTCGCTTCGCTCG  40 62
     blr4007 4445168 .. 4445189 +  -5.7  -3.57144   GAGCAGGTGATGAGG           TCGGCGGGC GAGC GCGAGCCGA            TTTCGAGGTAGAAGG  57 295
     blr4009 4446938 .. 4446993 + -15.5  -3.08032   GTGGCGACCGCGGCG GC-GTGAGGCTGTAG-CCCGGGTGAGCG AAG CGA-CACCCGGGACTTCTGCCTCACAGC TGCTTTTCGAAGAAC  83 20
     blr4013 4449664 .. 4449678 +  -4.3  -2.76969   GAGCTCATAAAACAC               TCCAT CTCGA ATGGA               CTTTGCCCTCAGTTA  43 264
     blr4021 NONE
     blr4022 4455833 .. 4455847 + -12.8  -3.05935   GGACCGTGGGTGCCT               GGCCGG CAC CCGGCC               TTCCCTGCGCCCTCT  72 281
     blr4023 4457948 .. 4457993 + -20.7  -2.55544   TCATTGCGAGCGTAG CGAAGCAATCCAGAGTGTTTC CGCA GAGGCAGTCTGGATTGCTTCG TCGCTTCGCTCCTCG  95 67
     blr4024 NONE
     blr4025 NONE
     blr4026 NONE
     bsr4027 NONE
     blr4028 NONE
     blr4029 NONE
     blr4030 4462399 .. 4462419 +  -8.2  -4.07568   ATACCAGTCAATTCG            CGACCGCG CTGCT CGCGCTCG            TTTTCACCGGAGCCC  71 165
     blr4031 4463393 .. 4463405 +  -4.7  -2.83522   AGGGCGATCATGACC                CGGCG CAG CACCG                ATTTGCTGACGCCAT  45 88
     blr4035 4466242 .. 4466262 + -11.8  -3.13728   GCCGGTGTGTCCATA            GGCGCGCG AGATC CGCGTGCC            TTCGCTCTGGATGAT  69 467
     blr4037 NONE
     blr4038 NONE
     blr4039 4469631 .. 4469661 + -14.1  -3.53012   AAGAAGTAGGATAAC      G--GCCCGCAGGCCT TTG AGGCCTGCGGGCGAC      TTTCAGGGGAACGCC  86 32
     blr4040 NONE
     blr4041 4471693 .. 4471706 +  -2.4  -3.64682   ACCGGTAGTCTATCC               CCAT GATGCG ATGG                TTTCGCGCTTTCCTG  49 180
     blr4042 4472384 .. 4472394 +  -8.2  -3.53444   TTCCTTCGCGACAAA                 CGCG GAA CGCG                 TTTGCGCGGAGATCA  62 70
     blr4043 4473557 .. 4473600 +    -5  -3.53012   GCCGTGCCGACCGCG CCGATGCCGGTCCACACCGC ATAG GCGGTCCCGACGGGCAGCGA TTTGAGCGCGAGCCC  53 136
        prfC NONE
     blr4046 4476253 .. 4476269 +  -3.5  -2.70932   CCGCCAATCGATGCT              ACGCCAG AGG CGGGCGC              TGGTTGAGGGGAGGA  41 59
     blr4047 NONE
        panB NONE
     blr4049 4479320 .. 4479335 +  -8.2  -2.72379   CGGGCAGGGGCTTCT              TCCGGG CTCT CCCGGG               TGGTTAACGCCTTGA  53 43
     blr4050 NONE
     blr4051 NONE
     blr4052 4482197 .. 4482207 +  -4.6  -3.33922   GCTTCGGCCGTCTTC                 GCGC TAA GTGC                 CTTTTTGGCAACAGT  49 83
     blr4053 4483488 .. 4483503 +  -4.7   -4.3898   TGCTCAGAGTTCCGC              TGCAC TCCGTC GTGCA               TTTTGTCAGGATGCT  68 131
        tetA 4485101 .. 4485114 +  -6.7  -3.28924   ATTCGCAACAGAGAT               TCCGA TTCG TCGGA                TTCTCGCCAGACGTG  56 61
     blr4055 NONE
     blr4056 4488599 .. 4488647 + -16.1  -2.82516   GGCCCCAAACGCAAA TGCCCGGGACATCGAGCGCGAAG ACGCG CTTCGCGCTCTC-G-CCCGGGCA TGTCGTCGTGGAGCC  79 177
     blr4063 NONE
     blr4064 4499430 .. 4499445 +  -3.2  -2.91681   ATTTGCCGCCTGAGC              GCTGTG CGGC TACGGC               TGTGTCGCGTTCCAG  42 28
     blr4066 4500680 .. 4500690 +  -5.4  -3.01712   ATGAGGGAATTGCGC                 TGCT GAC AGCA                 TGTTGGCAGCAGGGG  49 37
     blr4067 NONE
     blr4068 4502137 .. 4502173 +   -13  -2.64099   TGAGCAGCAGATGAT   C-GAGCCGCAGGCCG-GC ATC GCGCGGCCAGCGGTTCCG   CTTATAGTCCCAGAA  67 146
     blr4073 4509181 .. 4509211 + -19.1  -2.73875   ATTCTCAGATCAAGT       TGCGAAGGTCGCG CTCGC CGCGGCCTTCGCA       TCGTCTTGACCGCGA  88 51
     blr4074 NONE
     blr4075 4510327 .. 4510351 + -17.1  -4.67563   CCGCCAAAACGAAAA          GCCCGGCCGCT TGA AGCGACCGGGC          TTTTGATTTGTCTTC 100 12
     blr4080 NONE
     blr4081 4515145 .. 4515155 +  -4.6  -3.29144   CAAGGCCGCGCGTAT                 TCGG CTG CCGG                 TTCTCGCAGGGATCG  49 149
        fabD 4516150 .. 4516181 +   -16  -4.15396   CGCTGCGAAGCAGGC      CTGAAGCGCGATGA ATCG TCATCGCGCTTTGG       TTCTTTAGTTTGCGC 100 22
        fabG 4517033 .. 4517045 +  -6.2  -3.60098   TGGCGGTGCGGGATG                CGGC AAACG GCCG                TTTCCGATGCGAAAT  57 65
        acpP 4517574 .. 4517612 + -16.1  -3.95324   CGCGGGGACAACATT  GAAACCGGACGGGCCGCT TCGC AGCGGTCAG-CCGGTTTC   TTGTTATTGGCCGTG  95 55
        fabF NONE
     blr4086 4520378 .. 4520417 +  -3.5  -3.88583   TTCCGGCAAAATAGT  CTTAAGATTCGCG-TGCC TTGAT GGCCTCGCGAATCCTGTG  TTTCTGGAGAATTTG  56 81
     blr4087 NONE
         gmk 4521994 .. 4522019 + -11.1  -3.14132   GCAGGGTTAGAGCCA         GGGCC-AGGCTG CCT CAGCCGCGGCCC         TTCCTGCGCCAGCCG  69 31
     bsr4092 4526105 .. 4526124 +  -2.2  -3.64049   TGCGTTCAAGCCCGC            CATCAA TTTTTTGC TTGATG             TTTCCAGATTGTTCC  49 8
     blr4093 4526888 .. 4526907 +  -4.2   -3.3197   GATGCGGGCTTAACG            GGGCTCGT TCCT ATGACCCC             TTATGGCCGTGCTCT  49 56
     blr4094 4528092 .. 4528110 +  -4.5  -3.05294   GGAAGGGTGGGGCGA             GCGTCAA GATTA TGGACGC             TGTTGCGCCGTTTGG  46 378
     bsr4095 4528231 .. 4528242 +  -3.6  -3.59979   GCAGAACATCGTAGG                CCCG GTGT TGGG                 TTTGGCATGAAGCGC  51 4
     blr4096 4528771 .. 4528791 +  -5.3  -3.07935   AAGGTAGCTAGCGTG            GCGCTTGCC GAC GGCAACGGC            TTGCATGGATACGAT  49 101
     bsr4097 4529310 .. 4529326 +  -5.1  -3.24488   GCGGTCAACTGCCTG              CAGACTC TGC GACTCTG              GTTTCTTTGGCAAAG  48 111
     blr4098 4530282 .. 4530297 +  -2.6  -4.31397   CCAGATTGAAGAAAT              C-GAACA AGA TGTTCTG              TTGTTTTCTGCGGAT  63 490
     bsr4099 NONE
     blr4100 4531719 .. 4531769 +  -9.8   -2.6563   AACGCGGCGTGGCCG CAGCCGTTCCGCG-CGG-CGGGCGAA ACT TGCGTCCGGCCGCCGCGGG-CGG-TG TCAGTTCTTCAGCAC  60 479
        pepA NONE
     blr4109 4542827 .. 4542842 +  -4.6  -3.14211   CACTTTACGGGTGAT              GCTGGC TTCG GCCACC               TTCGTGCCGCAAAGT  48 68
     blr4110 4543687 .. 4543709 +  -3.2  -3.15346   CCGGCCTAGAAAGAC           CCGGCAACGG TCT TCGAAGCTGG           TATTGATGCGATCTT  45 270
      blr411 NONE
     blr4112 NONE
     blr4113 4548313 .. 4548325 + -10.5  -3.86015   CCTTCGACAGCTGCC                CGGCC GCT GGCCG                TTTGTCACGCACGTC  78 111
     blr4114 NONE
        actP 4550482 .. 4550524 + -11.9  -3.68827   GATCTGCGGGACGTC GCTTCGGTACCGACCGGCTC ATTT GGGCCGGCCGGTGCTGC-GC TTTCGATGATCAGTC  77 46
     blr4116 4552363 .. 4552375 +  -3.3  -3.34043   TGTCGGTCATCATTT                CAAGC TCG GCATG                TTCTAGAATGCTGCC  47 7
     blr4117 4553427 .. 4553457 +  -7.5  -3.33162   GCGCTTCCTGAGCGA      GCCGCGATTGTCCG ACTT CGGGCGCT-GCGGC       TTCTCGGCTGCCGTA  58 398
         ndk 4556510 .. 4556529 + -12.2  -2.52464   CGGGCAACGAGATCG            TCGGCTGA TCAT TCAGCCGA             TAAGTTAAAGCGACG  68 18
     blr4120 4557562 .. 4557583 +  -2.9  -2.72511   ACGATGTCGCCGAGA           CGATGCTCG AACA CCAGCATCA            ATTTGCGGCCCTGGC  40 165
        garS 4563839 .. 4563867 +  -8.7  -3.60151   ATGGCCATCTCGATC        TGGCGCCGTGATG AAG CGCCGCGTCGCCA        TTCTGATTTCCGGCC  68 15
        purN 4564689 .. 4564735 + -10.1  -3.72893   GAGAGTCCAGCACGC TCGA-CGGCGGAGATGTGGACG AACA CGTCCTTGTCGCTGCCGTTCGG TTTGATGAACCCATA  74 212
     blr4129 4566354 .. 4566382 +  -8.2  -3.64703   GCACAGCTCGCCTGC       GCCTATGTCGGCG TCGT CGC-GACATAGCC        TTTCAATCCAAAGCC  64 42
     blr4131 NONE
     blr4132 NONE
     blr4133 4569489 .. 4569505 +  -2.1  -3.86346   CAGCGCGGCCTGAGA              GCTGTTC CGT GTGCGGC              TTTGTGCAACGCTGC  54 236
     blr4134 4571002 .. 4571021 +  -3.5  -3.70902   AGGTGGCGAAGCTGA            CGC-CGGC GTAAG GTCGAGCG            TTTCAGTGTGGCCGG  54 15
         qor 4574727 .. 4574757 + -12.5  -3.52918   CATCTCGCGAAACGC       ATTCGGCGCCCCG CATGA CGGAGCGCCGAAC       TTCGTTTGGACGTTA  79 48
     blr4143 4582834 .. 4582862 +  -7.4  -3.35679   GGATCATCTCGACGA       TGGC-GCCGCG-CG CCG CGTCGCGGCTGACA       TTCTGCATGCGGGAG  58 409
         dme 4587329 .. 4587366 +  -5.4  -3.28785   GGCTTCGGCGGACAA   GAGCGGG-GCGAGGGAG CACAC CTCCGGCGCATCCGCCC   TTCAATCTTTTCAAA  52 221
     blr4146 4588409 .. 4588423 +  -4.2  -2.61681   GGCGCGATCGAGCGC               CTGCTC GAA GAACAG               CTTGTCGCCTTCGAA  41 494
     blr4151 4592993 .. 4593008 +  -8.2  -4.08945   TCCGCTGCTCCGCCT              CGCGCG TCGT TGCGCG               TTTTCCCGCCATCAT  72 239
     blr4155 4596606 .. 4596617 +  -3.6  -2.52896   TGGAGTACCCGAACG                GCTG AAAT CGGC                 TAGCTTGCGCGCTCC  40 21
     blr4156 4597999 .. 4598030 + -15.2  -2.94144   CGGGGCGCCTAAAGG      GCGAACCCGGAATC TCGA GGTTCCGGGTTCGA       TGCTTTGCATCGCCC  79 83
     blr4157 NONE
     blr4158 4599831 .. 4599846 +  -4.6  -2.63301   CTGTTCCCCGAACTT              TGGCGC GTCC GCACCA               TCCTCTAGAGATGTC  43 2
     blr4159 4601294 .. 4601310 +  -2.1  -3.72695   CTCGACGATGCGGTT              GTCCCGC ACG GCCGGAA              TTTCATCCCACCCCT  53 248
     blr4161 4602615 .. 4602638 +  -6.6  -4.15833   TAGGGATTCGAACGC          CTCCTCGAGG GACA CCAAGAGGAG           TTTTGACGTGGTACT  71 145
     blr4162 4603260 .. 4603282 + -16.3  -3.41024   CGCCTGAATCAAAAA           GCGGACCGG CAAAA CCGGTCCGC           TCTTGTATTGGGGAG  89 34
       glnII 4608266 .. 4608292 + -10.9   -5.2696   CGGGTTGGCATTCAA        TCCGCC-GAGCT GAAA GGCTCCGGCGGA         TTTTTTGCATTTTGA 100 70
     blr4170 NONE
     blr4171 NONE
     blr4172 4610670 .. 4610702 + -12.2  -4.08958   GTCACCACGCTGTGC      TTCTAAAGCGCG CGATGAGAT CGCGCTTTAGAA      TTATTGTTTGAGCAT  89 20
     blr4174 4611803 .. 4611816 +  -3.8  -2.71712   GCGCCGCCATCCAAG               CCGT GACGGA ACGG                ATTTCGCGCGCAGCG  41 20
     bsr4175 4612118 .. 4612130 +  -2.7  -2.52896   AAATCACGGATTGCG                GATTT GGC GAATC                TCGGTTGACCCGTCG  37 128
     blr4176 4613163 .. 4613183 +    -9  -3.74693   TCATCCGCCTCGCGC            GTCGCGTA CCGCC TGCGCGAC            TTTCGTCGCCTGCGA  71 201
     bsr4178 4614456 .. 4614469 +  -8.1  -3.11687   GCTGAGCCGAGAGTA               GCCTC AAGA GAGGC                TTCAATGATCCTTCC  56 120
     bsr4179 4615467 .. 4615482 +    -9  -3.90744   CGGCTGGCAATCCGC              GCGATG GGCT CATCGC               TTGTTTCGAGCAGAA  69 495
     blr4181 4617571 .. 4617604 +  -8.7  -3.19602   CAACTGCTGCCCACT     GCCGATTGACGCGCA GGAT TGCGAGGCGAGCGGC      TATTCCTGTGCACGA  61 338
     blr4182 4620597 .. 4620609 +  -3.3  -3.28791   GCGGTAGCGTCAATC                TCCCG GAT TGGGG                TTATCAGGAGAGCGT  47 147
     blr4183 NONE
     blr4184 4623197 .. 4623209 +  -7.7  -2.78216   TTTGCTCTTGCCGGC                GATCG CCT CGATC                TCGTTGGTCCAGATC  53 43
     blr4186 4625446 .. 4625466 +  -7.6  -3.61398   CTGACGGCCTTGGGC           GTGC-AGGC GTCG GCCTTGCAC            TTCTTCAGGAACGAG  63 297
     blr4188 4626796 .. 4626843 +  -6.8  -3.64703   CAGGCGATCGCGGTG GCGGCTGCGAGATTGCCGCCGGC GCT GTCGCCGGCAA-CGCCGAGGCGC TTTGCGTCGCCGCCA  59 505
     blr4190 4628122 .. 4628148 + -11.5  -3.84825   GATGTCCGTTGCAAT        GCCGC-CGGCGC GAGG GCGCCGCGCGGA         TTTGATCTGGATCAA  80 82
     blr4191 4630438 .. 4630449 +  -5.8  -4.24342   AGCAGGAACAATGTG                CCTC GTGA GAGG                 TTTGTTGCTGGCGCG  68 111
     blr4195 4634629 .. 4634639 +  -8.2  -4.47328   ACAAATGGGTTGGGG                 CCGG ACT CCGG                 TTTTGTGCTAGCCTT  79 45
     blr4198 4639045 .. 4639058 +  -5.9  -3.69434   GATATTTGCCTGCCG               CGGCG GGGC TGCCG                TTTCCCCTTCGTTAA  57 39
     blr4199 4640129 .. 4640154 + -11.1  -3.21416   GCCTGAAGCCGGGGT         CGATGCAGGCG AAAT TGCCGGCATCG          TTGGTCATGCCGCTG  68 204
     blr4202 4643014 .. 4643025 +  -5.8  -2.64651   GGTCTGCGAAGACCG                TGGC CCAG GCCA                 TCCATTTGAAGCCTT  46 80
     blr4203 4644181 .. 4644218 +  -9.1  -3.01924   GGCGCGGTGTTTTCA   GGCGTGATCCG-AAGGAC ACT GTCATTCCGGGGCGCGCC   TCTTGGCGGGAGCTA  60 53
     blr4210 4650771 .. 4650783 +  -3.3  -3.09516   CAAGACGTTGTTTGG                CGAAG ACT CGTCG                TTCGGTACTCCCACC  43 121
        minC NONE
        minD NONE
        minE NONE
     blr4214 NONE
     blr4215 4653739 .. 4653760 +  -6.5  -3.29144   CTCGGTGGTGCCGTC           GG-GCAGCTG CAT CTGCTGCGCC           TTCTGCACGAGGTCC  56 229
     blr4217 4655327 .. 4655352 + -14.7  -4.67943   GCAGTTGCAAGAGAA         GGCCGTCGGCA TAGA TCCCGACGGCC          TTTTCTCTCTTGGCC 100 517
     blr4219 4657593 .. 4657626 + -16.7  -2.57564   CGATGCGCCATTGCA     GCGTCGTGGCGTTGCC GTT GGCATCGCC-CGGCGC     CTTGTCGGCGGGTGA  81 88
     blr4222 4660700 .. 4660713 +  -6.7  -3.33261   GCGGCAGCTCTAGGA               GGAAC GCTC GTTCC                TTCTGCGCGTTCCGA  56 121
     blr4223 4661735 .. 4661754 + -12.1  -4.23674   AACGTCATTGCGAAA            GCCCGGC CCTCGC GCCGGGC             TTTCTGTTAGTCGGG  95 39
     blr4224 4662228 .. 4662238 +  -8.2  -3.06796   CCCCCAGCTGCCGAA                 CGCG GCA CGCG                 TTCGATCCGGTCACC  56 91
     bsr4225 4662601 .. 4662635 +  -7.7  -3.28712   TTTGACTTCGCACTT     TCGGCCAGGGCGCGA CCTGA TCGCGCCCCTGATGA     TTCTCGCAGCCGCCG  59 67
     blr4226 4662995 .. 4663031 +  -4.2   -3.1637   GCGCCGATAGGTCTC   CG-CGATCAGCCGGCCG TGCA CGGCGCGCAGTTCGGCG    TTCATGCGCGTCTGT  48 68
     blr4230 4665548 .. 4665574 +  -7.3  -3.14564   GTTTCGGATTTCGCC         GGATGATGAGG TAGCC TCGCATCATCC         TTCGTCCAGCCGTCG  54 65
     blr4231 4666433 .. 4666475 +  -8.5  -3.53761   TGTCGGCAACAGCGC GGCCGCC-TATTACCCGG AATCAGAG CTGAGTGATACGGCGGCC TTTGAAACGGCGTTG  62 216
     blr4233 4668591 .. 4668605 +    -7  -3.61715   ACCTCGGTCGAGACC               CAGCGC TGC GCGCGG               TTGTTGCCGGCGGTC  59 307
     bsr4235 4670541 .. 4670553 +  -6.9  -3.65046   TTAAACATATCGCCA                TGCGC CAA GCGCG                TTGTTGCAATGCAGC  60 102
     bsr4236 4670982 .. 4671003 + -17.3  -5.27335   CGCGTCACGTTGGAA           CCGCGCTCC TGCA GGAGCGCGG            TTTTTCTTTGCGGGC 100 123
     blr4237 4672536 .. 4672587 +    -3  -2.53263   CAAGCCGAATGGAGC GCA-AGCGAAATCCGGGGCAG GATGTGCGGCA CTATCCCGGATTGCGCGATGC TCCATTCGGGCTACG  37 52
     blr4238 4673247 .. 4673296 + -16.4  -2.56596   ATTGCCATGGGCATC GCGC-ACGCCCGCCTCCTGCGGCG CATC CGCCGCAGC-GCCGGCCGTAGCGC TCCATTCATGGGCGC  81 235
     blr4240 NONE
     blr4241 4674819 .. 4674840 +  -2.3  -2.83822   CAACCCCATGCACAG           TAGAAATTG CCAG CGATTTCAA            TGGTTCTGAAATACC  40 68
     blr4242 4675854 .. 4675873 + -12.8  -3.01745   GGCCGCCTGCATGTG            CGGCCGTG CAGG CGCGGCCG             TATCGTTGTTCACCA  71 213
     bsr4244 4677458 .. 4677469 +  -3.6  -3.69902   GTGCTCGACTTCAAC                GGCC AGCG GGTC                 TTTCAGCTCTTTCAT  51 278
     blr4245 4678754 .. 4678770 +  -7.9  -3.18681   CGCCATCCGCCGCCA              GCCGCAG AAA CTGCCGC              TTCATCGCATTGACC  57 161
     bsr4248 4681731 .. 4681750 + -16.4  -3.74077   TTGCTGAAATGAGAA            GGGCGGCC TTTC GGCCGCCC             TTTGCATATGTCCGG  95 164
     blr4249 NONE
     blr4250 4683071 .. 4683088 +  -4.9  -3.16564   AGGCCAGTGGTCGGA             TCGACGTG CTC CA-GTCGA             TTGATGCGATGCCGA  48 344
     blr4255 4688966 .. 4688980 +  -7.8  -3.57144   AGGCATTTCTCGATC               TGGAGC GCG GCTCCG               TTTGCCGATCCAGCG  63 220
     blr4257 4690448 .. 4690471 +  -5.1  -3.21595   GAACACGCATCGGAG          GCGGGACCC AAGTAA GGGCCCGGC           TTGCTCATGAAGATT  48 11
     bsr4258 NONE
     blr4259 NONE
     blr4260 NONE
     blr4261 NONE
     blr4262 NONE
     blr4263 NONE
     blr4264 4697894 .. 4697911 +  -5.5   -4.4281   AGGCTCCCCGATCAA             TAGGCAG GGGT CGGCCTA              TTTATTGTCCTTTGG  71 219
     bsr4273 4708808 .. 4708827 + -16.4  -5.72254   TCTTCCAAACAAAAA            CCCCGCCG GCGA CGGCGGGG             TTTTTTCTTCTTTAA 100 71
     blr4275 4714329 .. 4714345 +  -4.3  -4.08557   GCTCGGTGCCGTGGT              GCTGGCG ACG CGCTAGA              TTCTTGTTTGACGCG  61 10
     blr4279 4718881 .. 4718904 +   -16  -5.09762   CCGTAAGACAGGAAA          GGCCGCTTGG GAAA CCGAGCGGCC           TTTTTCTGTTGGGAT 100 326
     blr4281 4721038 .. 4721052 +  -2.8  -3.14211   GCAGAAACCGTGCCA               GTCG TCCCAAT CGAC               TTGCTGCAAGACGCT  43 386
     blr4285 4727438 .. 4727451 +  -4.5  -2.62184   GCCGGCTATCGACTA               TTGCC GCGA GGCGA                TGATCTCGAGCGCGC  43 41
        aspB 4738664 .. 4738683 +  -2.1  -4.08216   TGACCGGATCGCTCA            CTGGC TTAAATAGCC GCCAG             TTTTCGCCCACCTCC  57 13
     blr4297 4739350 .. 4739387 +   -12  -3.53224   ACGAGCAGTTCCAAT   TGACAGGGCCGGCCAAG TTGAT CTTGGCTGGCCC-GGCG   TTTCGAGGGGGAGTG  74 52
        dctA 4740794 .. 4740820 + -18.8  -5.06414   GGCCTGGAAATAATA         GGGCTGGTCGAG ATC CTCGATCAGCCC         TTTTTCTTGCGGCGC 100 77
     blr4300 4743029 .. 4743051 +  -3.2  -3.35679   TGCCCTTGGCCATCG           GCCCCATGGC GTA GCCACCGGCC           TTGTCGATCAGCGGC  47 455
     blr4304 4747620 .. 4747638 + -17.4  -5.62045   CGGTGAAACGAAAAA             CGCCCGGC TTG GCCGGGCG             TTTTTTATTCTATGT 100 53
     blr4306 4752792 .. 4752819 +  -6.3  -2.90496   GAGAGAATTGAGGAA        GGGTTTTTCCG TCCCGC CGCAAAAGCCC         TAGTTTGGCCACAGC  48 62
        mrcA 4755545 .. 4755599 + -14.3  -3.17075   GCTTAGGACAAGGCA GA-CG-TTTGTCGCGGCGGCGGTTGCG CTT TGCAGCCGCCGCCGCTACATCCCGATC TTGAATTGCACGCGG  82 42
        prfB NONE
     blr4309 4757638 .. 4757652 +  -4.2  -3.01712   ATCGAGCTGGTGTCG               CGGC CGAAGAA GCCG               TCTTAGCCGGCCGCA  46 5
     blr4310 NONE
     blr4311 4759521 .. 4759538 +  -2.7  -2.54634   CGCGCTCTAAGGATG             TTGCAGCG CGT CGC-GTAA             GTTCCTGCTCTACCG  38 8
     blr4312 4760978 .. 4761001 +  -6.7  -2.52623   TGGAAATCGAACAGA          TGCGAGTTC AATAGC GAGCTCGCG           ATGTTCTGCGCGACG  47 120
     blr4317 NONE
     blr4318 4768675 .. 4768716 + -12.1  -3.34895   GTGGAGCGCATGGTG CGGCGAGCCTTGCTTCATC ATAG GGCGGCGCGCGGCTCGCCG  TTCGTTCCGAGTCCG  76 51
     blr4322 4775462 .. 4775483 +  -5.7  -3.78953   AACTTCTGCGGGTCG           ACCGCTTCG CCGT CGATGCGGG            TTTCGTAGTGCAGAT  60 112
     blr4325 4781756 .. 4781771 +  -8.2  -3.90112   GCCGCGAGCACCATG              CCGGCG GCGT TGCCGG               TTTCGTTCGCCGCGG  69 196
     blr4331 4790223 .. 4790240 +  -8.5  -3.36803   ATGGATCTTGACGGA             TAGATGC AAAT GCATCTA              TTATGGGTGCAGTTG  59 80
     blr4332 NONE
     blr4333 4791420 .. 4791436 +  -7.9  -3.78934   AGATCTCGCGGCGGC              CGAGGCG CAG CTCCTCG              TTCTTCTGGCCGCGA  65 156
     blr4337 4794973 .. 4794990 +  -2.5  -2.62263   TCCGCGGCGGGGATT             GCGCGGC AACA GCCGGCC              TGATCTGCGACGGCT  38 5
        nifS 4796194 .. 4796220 +  -5.3  -2.71712   GACTAAGCGACGAAA        CACG-GCTT-GAA CGG TTCTAAGCGCGTG        CTTTCGGCCAGAAAA  46 35
     blr4339 NONE
     blr4340 NONE
     blr4341 NONE
        nifS NONE
     blr4343 NONE
     blr4344 4802100 .. 4802110 +  -5.4  -3.07113   GGTGCCGCGTAGCGT                 GACT TCG AGTC                 TTCGCTAAACTCCTC  49 63
     blr4345 4802650 .. 4802662 + -10.5  -3.53444   AGACATGGTGGGCAC                GGCGC TGC GCGCC                TTTGCCCACCCCTAC  70 56
     blr4350 4809055 .. 4809094 + -13.5  -3.21099   GCAGCAACAACTGAG  GTGTCGCGC-AGGCGGCG TCCGC CGCCGCTACGCGCGGCGC  TTCCTGATGCGGCGC  78 27
     blr4351 4810920 .. 4810937 +  -2.5  -3.53012   TGATTGCCGCCTTCG             CCTGCAC GACC GCGCTGG              TTTCGACCGGCGCCG  47 233
     blr4352 4811705 .. 4811729 + -15.7  -4.65895   ATCACTGACAAATTC          AAAGCCCCGGC ATC GCCGGGGCTTC          TTTTTGCGTGCAGCG 100 72
     blr4356 4817244 .. 4817267 +  -8.9   -4.1337   TGAGATCATCGTCTT          TGCCGCTGGA CCCGA TCC-GCGGCA          TTCTTTCTCCTGTCA  76 163
     blr4357 4818413 .. 4818424 +  -7.2  -3.02144   GCTGCTATCCGACCG                GCGC GATC GCGC                 TCTTGCGGCCGATCG  52 438
     blr4385 4818963 .. 4818992 +    -5  -2.87931   CATGCGGCTGATGCT       GGGCC-TGCCG GAGGCGTAG CGGCAAGGCTC       TCTCTCCACCGTCGC  45 7
     blr4361 4823790 .. 4823803 +  -3.7  -2.94293   ACAACGTCGTTCCGC               TCGCC AATC GGCGC                TAATTCTCTTCGACA  42 9
         hom NONE
     blr4363 NONE
     blr4364 4827328 .. 4827340 +  -6.3  -3.56558   ATGGCGATCGCCGGG                CTTCT CGG AGAAG                TTCTCTCCCTTGTGA  57 174
     blr4369 NONE
     blr4370 NONE
     blr4371 4834008 .. 4834023 +  -3.2   -3.3382   TCGTCCCGGCGAACG              GCGG GACCCACA CCGC               TTGATCTATCGTGGA  47 69
     blr4372 NONE
     blr4373 NONE
        pdxA NONE
     blr4375 4838439 .. 4838457 +  -3.8  -4.07687   TTTCGGATTTCGGAA             TAGTCGCA TAA TGCCACTG             TTTTGCCCGACGCGT  59 85
        recJ NONE
     blr4378 NONE
     blr4379 4843779 .. 4843796 +  -7.7  -2.50935   GCGGCCGTCGGTGCC             GCCGGTGT CGA AC-CCGGC             CTTGGTCAGTCGCGT  50 277
     blr4382 NONE
     blr4383 4847114 .. 4847124 +  -5.4  -4.13767   TTCTCGATCTCCGGG                 CTCT TGT AGAG                 TTTTGCCGTGGCGCG  64 280
     blr4387 NONE
     blr4388 4852883 .. 4852916 + -17.3  -4.08317   GCTAGGCCGCGTCGG     TGCGGGCAGGGCGCG ACAG CTCGCCCCGCCCGCG      TTTGCTTTGGCCTTA 100 334
     blr4392 4857099 .. 4857120 +  -4.4  -2.87146   CGTGCGAGATATAGG           CGTC-CCGC GGGAA GCGGTGATG           GTTGTTGTGAAGGCC  43 279
     bsr4396 4860512 .. 4860543 +  -5.8  -3.04461   CAGCGTCGACGCCGC      GGTCCGGCGCTA AAGCCGCA TGCCGCCGGATC       TGTTGCGGCTCGATA  49 13
     bsr4397 4860779 .. 4860791 + -10.5  -2.50113   GCCGCCGGCCGCGTG                CGCCG GAA CGGCG                ATTCCTCGCGTGCTC  60 106
     blr4400 NONE
     blr4401 4863595 .. 4863627 +  -6.8   -3.8698   CTCCTGTGTATATCC      GACAGCGCGCAGGC ATGCA GTCGCCGCGCCGTC      TTTGCGTTTGGCTTC  64 222
     blr4404 4866885 .. 4866917 + -22.1  -4.87008   CCGCTTGCGTGCCCA      GAGCCCCGTTCCGAT GAT GTCGGAGCGGGGCTC      TTTGTTTTGTCTCTT 100 56
     bsr4406 4869024 .. 4869036 +  -3.3   -3.9093   CCTCGGCCTTCCGCC                CCGCT GGC AGCCG                TTGTTCTCTGCTGCC  56 505
     bsr4408 4869590 .. 4869610 + -18.3   -5.1675   GGGGGTAAGTGAAAA            GCCCGGAGC GAT GCTCCGGGC            TTTTTTCATGCGTGG 100 45
     blr4409 4870887 .. 4870900 +  -3.1  -4.34353   TGCAAGCTGTTCATA               GGTTC CGGC GAATC                TCTTTTTTGTCTATG  65 64
     blr4410 4871740 .. 4871774 + -23.7  -4.08767   TTCCCGCAATCGTGA    G-CAGAGGCGCGCCGG CTGA CCGGCGCGCCTCTGGC     TTTTCGGACGGTCGC 100 59
     blr4411 4872654 .. 4872680 +  -4.4  -3.94409   GAGTGCGAACAGCGA        GTCTCCG-GGC TCCGGC GCCTCGGAGAG         TTTCTCGGTCGTATC  59 363
     blr4414 4876381 .. 4876412 + -10.9  -4.08216   ACGACGTGATGTACT      CGT-CATGCCCGGG CTTGT CCCGGGCATCCACG      TTTTGGGCCGCGTGA  84 68
     blr4415 NONE
     blr4416 4877646 .. 4877677 +  -5.8  -4.37658   CTAGATGCAGGGTGT      GAA-CCTCAGCCTGC ATC GCACGCTGGGGATGC      TTTTGTGGGACCCTT  71 148
     blr4417 4878032 .. 4878059 + -19.2  -3.23274   GGATCCGGGACATTG        CGGCCTCCGAGA GCGA TCTCGGGGGCCG         TTAACTTATGACAAG  91 58
         acd 4880470 .. 4880486 +  -3.6  -2.52896   CAGATCACCAGAAAC              GCGGGA CAACA TGCCGC              TCCATTCCAGCATCG  40 91
        mccB NONE
        mccA NONE
        hmgL 4885026 .. 4885059 + -13.1  -2.87931   GTCCTAATTTTCGTA     GGGTGGGCAAAGGCGC ATA GCGCCGT-GCCCACCA     TCTCTCCGCGATCGA  70 34
     blr4427 NONE
     bsr4431 4893950 .. 4893965 +    -6  -4.13014   CAAAAGATTTTTGCG              GGCGTC CTGC GCCGCC               TTTTGCCGGTCTGCG  66 442
     blr4433 NONE
     bsr4434 4894861 .. 4894872 +    -3  -3.86194   GCCGAAAAATCGCCG                TGAT CTTA ATCA                 TTTGTAACGGGACTT  54 75
     blr4435 4895806 .. 4895827 + -13.7  -5.25803   CAGCTCTGAAATGAA           GAGGCGGGC GAAA GCCCGCTTC            TTTTTTGTCCGGGTT 100 50
     blr4438 NONE
     blr4439 NONE
     blr4440 NONE
     blr4441 4907654 .. 4907670 +  -2.1   -2.8154   ACGAGCCTCATTTGT              CGACGTC CCA GCCTTCG              GTTTCCATCGTCGTT  39 95
     blr4442 NONE
     blr4443 4909084 .. 4909115 +  -6.4   -3.9461   TCCGGTCCTGCTTTG      CGGCGCGGGCCTGCT GCT GGCGGGCG-GCGCGG      TTCTTGTTCGCGCCG  65 412
     blr4446 NONE
     blr4447 NONE
     blr4448 NONE
     blr4449 4917099 .. 4917123 +  -2.7  -3.28785   GCTCCAACCGACCCA          CCAGCTTCGCA CCA TGCGAATCAGC          TTGCCTCTTTTCGGA  44 67
     blr4450 4919505 .. 4919522 +    -4  -3.04144   AAATCCCGCGCGGGG             CACCGG AAAATC CCGGGG              TGTTGCCGGTCCAGC  43 131
     blr4451 4921934 .. 4921972 +  -7.4  -3.01712   GTCCCGCCGACCGGC  CGGCCCGCCGCGCGAATC AGTTA GACTCGC-C-GCGGGCCA  TCTTCCGGAGAGACA  52 86
     blr4452 4924645 .. 4924673 +  -5.1  -4.20953   CGAACATCCCGGCAC        CATGCGGGTCGGC GCA GGCGATCCGGACG        TTCTTGTTCTTTTCC  68 443
     blr4454 4925890 .. 4925906 +  -2.2  -3.41051   TGAAGCTCAAAGTTC              CGCTGA AAGCA TCACCG              TTGTGATCGAGCTAC  44 3
     blr4455 NONE
     blr4456 NONE
     blr4457 NONE
     blr4458 4935125 .. 4935147 +  -2.6   -2.6563   GGCGAACAGGGCCGC           GTCCGCTG CCCGCAC CGGCGGAA           TAGGTTGTTGAACCG  38 0
     blr4459 4936009 .. 4936049 + -10.4  -3.06133   GATTCTCGGCCGATA TCTCG-GCGGCGCGAGC CAACCGAA GCTCTCGCCGCGCGGGG  TTGCCTAAACCCTTG  64 112
     bsr4462 4937481 .. 4937514 +  -2.3  -3.02166   ACCCAATCGAATGGT     TCCCTGATCGTGCAG ACCC CTGCGTGATACGAGA      TCATTTGGTTCCGCC  41 205
     blr4463 4938641 .. 4938659 +  -3.1  -3.22388   AGCCGGACATCCTGA            CGGCTGAC TGAT GTC-GCTG             TTCCTCCATTACCTG  45 15
     blr4464 NONE
     blr4465 4941576 .. 4941607 +  -9.4  -2.64155   CTCTCCGTCTTGTCA      TTCCGGG-GCGAGGC AAA GCGTCGAACCCGGAA      TCCATTTCACCACCG  56 43
     blr4466 NONE
     blr4467 4944589 .. 4944644 + -10.5  -3.56325   CATGTGTGCTTTGTA G-GGTGGGTTA-GCCGAGCGGCT-GCGC GAA GCGCTGGTCGGCTGGCGTAACCCACCAC TTCTGCTTCTGCGGA  73 43
     blr4468 NONE
     blr4469 NONE
     blr4470 4949601 .. 4949617 +  -5.1  -3.64703   TGCGCCGATCGACGT              CAGGC GCTTAAA GCCTG              TTTCGATCGGGGGAA  54 199
     bsr4471 4950651 .. 4950693 +  -9.9  -3.02511   GAGTCGCGGAGGCGT TGGCCGGCGGAGGC-CAACG GCCA TGTTGCGTTTTCGCCGGGCA TGTTCCAAAGATGCC  64 62
         pcm 4951495 .. 4951508 +  -6.7  -3.05463   AGTTTCCACCGAGAA               CTACC TTGA GGTAG                TTCCGTCGCGCCAAT  52 105
     blr4473 4953023 .. 4953063 + -12.6  -3.92178   CGCTGATTCCCATAA GTGTCCGGTCAGCCTCG CAAACAGC CGAGGCCGACCGG-CGC  TTTGCTTGCAATCAT  86 35
     blr4474 4954142 .. 4954168 +  -6.4  -4.07687   CTTGTACGTCACATT         TGGCCTCTCGAC CGG GCCGGGAAGCCG         TTTTGCCGCCAGGCT  68 71
        valS 4957151 .. 4957172 + -14.5  -2.86164   GCTCGAAGAGCCGAA           CCCGGAATC TCGA GATTCCGGG            TCTGGTCCTTCGGAC  79 62
        lipA NONE
     blr4478 4959415 .. 4959452 + -10.7  -3.06796   AGCCCTTGCGACGAA   GCAATCCAGAG-CCTTTC CGC GGATGGATTCTGGATTGC   TTCGCTACGCTCGCA  64 70
        nifR NONE
        ntrB NONE
        ntrC 4970869 .. 4970881 +  -9.1   -2.6563   ACGCGGTGAGCAGAA                GTCCG AAT CGGAC                TGAATTGTTCCGCCG  56 129
        ntrY NONE
        ntrX 4975199 .. 4975213 +  -8.5  -3.11634   AATAGGGCATGGGCT               GCCGC GTGAA GCGGC               TTGCCTAATATCCCG  56 152
     bsr4491 4975684 .. 4975708 +  -9.2  -2.77182   AGGGGCTAAGCAAAC          GGGGCGGGTG CTTGT CATCGGCCCC          TACTTGCGTGTGCGC  57 99
        hflx 4977222 .. 4977237 +  -3.2  -2.66316   TGCTGATATCCTCGC              TTGCGG CCCT CGGCAA               TGATGTGGTGCAGCA  40 243
     blr4495 4979240 .. 4979277 + -14.3  -3.06796   AGCTCTTGCGACGAA   GCAATCCAGAATCCCTC CGCG GAAAGATTCTGGATTGC    TTCGCTGCGCTCGCA  80 69
     blr4499 4981839 .. 4981857 +    -3  -2.82623   ACCGGCGTCAAGCCA             TTGATCGC GCC GCGGACAG             TCCTTATACGCCGCG  39 72
     blr4500 4983706 .. 4983716 +  -2.4   -4.1899   ACAGAGGATCGATAC                 GCGC GAT GCGA                 TTTTACCTGCCGTGA  60 323
     blr4501 NONE
     blr4502 4985745 .. 4985772 +  -9.1  -2.79183   GTATAGCCCCGTGCT        TCGCGCGCGCCG CGCAC CTGCGCGC-CGA        TATGCTGCCGGTGCA  58 329
     blr4504 NONE
     blr4505 4990240 .. 4990258 +  -3.1  -4.12738   TGCAGTTGCGTCAGC            CA-GGGCT TGGA GGCCCATG             TTTGCTTTCCTCTCC  59 144
     blr4507 4991599 .. 4991612 +  -6.7  -3.75332   GCGCATCCGCGTTCG               GCGAA AAGA TTCGC                TTTCAATTCCCCGCT  63 132
     blr4508 4992141 .. 4992179 +  -9.6  -2.92091   TCGGGAAATAGCATT  G-CGGGCGCATTCGCTCG CTTGA CGAGCG-ACGTGCCCGGC  TCTGTGGCTGGCTAT  59 30
     blr4509 4993990 .. 4994040 +  -3.9  -3.33815   GTAGTAGCCGCGACC GCGGTAGTGGCGTCTGTAGTAGAC CTCT GTC-ACTGCGGACGAAGAAACCGC TTGCTTCAGGAGACT  47 403
     blr4511 4997506 .. 4997516 +  -4.6  -2.63631   TCGTAACGCGTTGGG                 GCCG TCA TGGC                 TCATGTCGAGGTTGA  43 35
     blr4512 NONE
     blr4513 5001171 .. 5001204 +  -7.3  -3.17051   CCCGGCGGCAGCGAC     TGCCGGATGACTTCG TAAT CGACGTCGGCCGTCA      TGTTGGTGATGACGG  55 113
        ephA 5008889 .. 5008908 +  -7.1  -2.98947   AATTCCTGCGCGAAG            CGTCGGC GCGCTA GCCGATG             TCCTTCTTCATTGCG  52 12
        pipA 5012061 .. 5012087 + -10.9  -3.46336   CGTCCACATGGAGCT         GTGAGCGCC TAACTGCGC GGCGCTCAC         TCTTTGGCTTCGAGT  74 120
     blr4528 NONE
     bsr4529 NONE
     blr4530 5019083 .. 5019108 +  -4.7  -3.73775   GCGTCCGCCGAGATC         GGC-CTGGAGGC GTC GTTTTCAGGGCC         TTTGGTAGCAATGCG  57 388
     blr4532 NONE
     blr4533 5022025 .. 5022050 + -16.1   -3.4619   CATCTGACAGCAAAA         GGCCCGCCGGT ACGC GCTGGCGGGCC          TGTTCTGTTCTGCGT  93 123
     blr4538 NONE
     blr4539 5031976 .. 5031994 + -14.6  -2.71731   CAGGAAGCTCGATAT             CCCGAGCT AGA AGCTCGGG             TAGTTCGGCGCTCGC  77 16
     blr4550 5044436 .. 5044460 +  -9.2  -3.13164   ATCCTGATTGAAGTG         CGG-CCGGCCG AGAC CGTCCGGTCCG          TTAACTAATTCACAG  61 30
     blr4553 5048407 .. 5048437 +  -5.3  -3.24021   GCTCCGTCCGCAAGC       CAATGAAGCCGAC CGGTC GCCGGCTTCACCG       TTGAATCTTTCGCAA  50 100
     blr4554 NONE
     blr4555 NONE
     blr4556 NONE
     blr4557 5051413 .. 5051429 +  -2.1  -3.21395   TATGCACCTGCTAAA              CGAAGAC ACC GGCGTCG              TGTTGTGACGCAGGT  43 1
     blr4558 5052499 .. 5052518 +  -4.9  -3.15324   CATCCGCCCGCCTTC            GGAACGC CAGAAT GCGTCCC             ATTTTGGTGCAGATC  48 63
     bsr4559 5053413 .. 5053447 +  -6.4  -3.05384   CGCCGGCAGCGTCAC    CGGCTCGCGCTGCGCC AGCAA GGC-CGGAGCGA-CCG    TTGCATGGCGGCAGG  52 322
        pheC 5054684 .. 5054697 +  -5.3  -4.62069   CTCATACGGATGAAA               GTGAT CTAG ATCAC                TTTTTGCGATCGCGC  76 184
     blr4562 5055650 .. 5055670 + -15.4  -4.19735   CTTTGACGGAGACAA            GGGGCCCG TGATC CGGGCCCC            TTTGCTTTTGCCCGC 100 55
     blr4563 5056172 .. 5056197 + -19.1  -3.28712   AGGCTCCGGATCGCC         GACGCATCGCC ATGG GGCGATGCGTC          TTGTCCGGGGCGCGA  95 39
     blr4566 NONE
     blr4567 NONE
     blr4568 5060577 .. 5060622 + -10.6    -3.224   AGTAGAAACGCGAGC TCGGCGTG-A-CG-CCCGGCG CTTGCTC CGCCGGGACGATTCACGCTGA TCTTGTCGCGCCTTA  65 452
     blr4575 5068671 .. 5068695 +  -5.7  -2.53581   GCGAACGCGTGGCAG          CCTCGAAGC TTCGTTT GCTTCCAGG          TCAATTCGAAGTCTG  45 277
     blr4580 NONE
     blr4581 5073667 .. 5073703 + -14.5  -4.69027   GAATTCAGCCAGTTT    TCGAGAAGGCCGCAC CCGCAAA GTGCGGCCTTCTTGC    TTTTTGCGTCCATTT 100 213
        argD 5075021 .. 5075064 +    -8  -3.06831   GCGCGCCTGAGAATC TCGAGATTCCGGGTTCGGCTC TTC GAGCCGC-CCCGGAACGACGG TTAGCTACGGCTTCA  56 103
     blr4586 5079207 .. 5079252 +  -2.3  -3.29829   ATCGAACGGGCGGAG CGCCACGGTCACG-CCGAGC ACGAACA GCGCGGTCGGGGCTGCAGCG TTCTGGAGGAATGTG  44 335
     blr4588 5080328 .. 5080346 + -12.4   -4.8048   GCGGCCAATAAAAAA             GGCGCTCG GAG TGAGCGCC             TTTTTCATGTCAGGG 100 57
     blr4590 NONE
     blr4591 5084819 .. 5084835 +  -3.5  -3.55801   TTCGCGACCGCTCCG              GGGCGGC CTA GGCGCAC              TTTCGACCCATTCGT  49 15
     blr4592 5086544 .. 5086596 +  -9.8  -3.38339   GGCGATTCGACTCGC GGCCGGGC-T-GCGTGTTGCGGACTG CCT CAGTCAGCATCTCGCGAAGCTCAGCC TTCGTCTTGGGTGGT  68 435
     blr4599 5091999 .. 5092015 +  -4.3  -3.35996   TGGCTTCCGAAGCCT              CCGTCTG GGT CAGGCCG              TTGTCCATCGCCCTG  49 170
        recG 5099057 .. 5099070 +  -5.9  -2.73875   ATCCCGCTGATCGGG               GCGGG CTAG CCTGC                TGCTCTTCGGCGCCC  46 17
     blr4609 5107241 .. 5107253 +  -7.7  -3.05596   TAGGGAATGGTCGTG                CCGAT TGG ATCGG                TTAGCTACCGACATC  56 38
     blr4611 5108294 .. 5108339 + -11.1  -3.63968   CGCGGTCTGTGCCGC GATCACCGCCGT-CACCGCC AGCGTGA GGCCGAGCACGGCGGTGAGC TTTGACCATTTCCGC  74 273
     blr4613 5110705 .. 5110715 +  -8.2  -3.29461   CCCTTTTGGTTTAGC                 CGCG ATG CGCG                 TTGTCGCCGCCGTTC  59 240
        ndvB 5113595 .. 5113608 +  -5.2  -4.56597   GGCCGAAAGCATGAT               CCGG AAACAG CCGG                TTTTTCCCCGCGACG  70 242
     blr4616 5115808 .. 5115842 +  -2.7  -3.01712   CGGCGATATCAATGA     TCGGAAGGCCCGG CGGAGGTAC CCGTGCCTGACGA     TCTTGAAAGGCCCCG  41 504
     bsr4619 5119185 .. 5119224 +   -10  -3.72363   CACGGAATGGGAATG  TCGGCCCCGGCTGT TTCTCCCAACCT GCGGCTGGGGCCGA   TTTGAACTTTCGCTG  76 273
     blr4621 NONE
     blr4624 5122372 .. 5122385 +  -4.5  -5.00616   ACGTCAGCGATCCCT               TGGCG CTCA CGCTA                TTTTTTAGCCGCACC  81 374
     blr4627 5126399 .. 5126409 +  -2.4    -4.564   GAGAACAAAATTGAC                 GGCG GTG CGAC                 TTTTCGTTTGAGATT  66 4
     blr4629 5128012 .. 5128025 +  -5.2  -3.57144   CCCACCACCTCAAAC               GCCG TGATGT CGGC                TTTAGGACTGAGAGC  54 99
     blr4630 NONE
     bsr4631 5128892 .. 5128916 +  -8.4   -3.9941   GTCCGCACAGAACCT          CGCCGCGCGG CCCCT CCGGGCGGAG          TTTGCTTCTGAGAGG  69 73
     blr4633 5132249 .. 5132261 +  -4.8  -2.78463   CTGGTCAAACGCGCC                TCGC CGGCC GCGA                TGTAGTCCGGCACCT  43 178
     blr4635 5135891 .. 5135902 +  -7.2  -3.19192   GAGAGTTCCCGCATT                CGGC CACC GCCG                 TTCGATTCAATCGAG  54 57
     bsr4636 5136269 .. 5136303 +  -5.7  -2.52543   ACCTTTCTTGGAACT    CTGACAGCG-CGTTTC TGGA GAAATGTCGCAGTCTG     TCGATTCAACGAAAT  45 128
     blr4637 5136950 .. 5136989 +    -2  -3.55071   AAGGCGGCTTGAGCC  TGCCAAGGCGGGGCTGC ATCGAGC GCAGCCTCGCCCCA-CA  TTTGCAACACTATCG  47 29
     blr4638 5137804 .. 5137823 +   -15  -3.51232   TTCTCTTTACGATAG            CAGCGCCG ATCA CGGCGCTG             TTCGTTTCGCGAGAC  90 86
     blr4641 5141185 .. 5141206 +  -4.3  -4.61873   TGAGACAAGCCTACC           GGGCAGGCGG TCA CCGTC-GCAC           TTTTGATTTATAAGA  73 38
     blr4646 5145607 .. 5145621 +  -2.1  -4.57073   GACGCGGACTTTCCG               CGAGA CATGC TCTTG               TTTTTGCGACCGCTC  67 471
     blr4652 NONE
        dnaJ NONE
     blr4654 5152898 .. 5152922 +  -2.1  -3.19081   AAAGGTTGACCTGCC         TCAAGGCCGG ACAGGC CCGGCGT-GA          TCTGTTGCTTGCATG  43 122
        ppsA 5155625 .. 5155637 +  -4.7  -3.71649   TCTGAGTGGCCACAC                GCGGC CCC GCCCC                TTTGGAATTTGGCAG  58 286
     blr4657 NONE
         glk NONE
     blr4659 NONE
     blr4660 5161699 .. 5161712 +  -3.8  -5.22312   AAAGACGAGTGTCGC               CAGG ATTGTC CCTG                TTTTTTCGTCTCGCT  87 417
     bsr4666 5166864 .. 5166875 +  -5.8  -3.53012   CGCGGCGGCAAAGAA                GTCG CGCG CGAC                 TTTCGGCAGCGGGCC  55 314
     bsr4668 5170323 .. 5170334 +    -3  -4.25104   TTACGGAGGCTCATT                TGAA ACCA TTCA                 TTTTCATCGCCGCCA  60 173
     blr4673 5175877 .. 5175897 +  -4.7  -3.41602   ATTACCCCGGTCAAG           GCCGCCTG CCAGAA CAG-CGGC            TTCTGCTCAGCTGCG  49 208
     blr4674 5178351 .. 5178361 +  -2.4   -3.6215   CGATCAGCCCAATTG                 CGCC GAT GCCG                 TTTGCACTCCGTTCA  49 371
     blr4675 5178986 .. 5179017 +  -5.8   -4.2349   CGGTCCCGGCGAAAA     AG-CCCGCGCGGCG CACCCA CGCCG-GCGGGACA      TTTTCGGTGTCGCGG  68 285
     blr4676 5180431 .. 5180448 +  -4.9  -4.35926   AACACAAATAAACCA             TTGTTTC CACA GGAACAA              TTTTCGATTTGGCAT  68 95
     blr4677 5181396 .. 5181421 + -19.1    -5.626   ACGACGACACGACAA         TCGATCCGGCG CCCG CGCCGGATCGA          TTTTTTTATGCGCTG 100 47
     blr4679 NONE
     blr4680 5184503 .. 5184520 + -14.1   -4.8622   ACCCCAAATACAAAA             GCCCGGC TCGC GCCGGGC              TTTTTCGTTGGGGCA 100 52
     blr4684 NONE
     blr4685 5189822 .. 5189856 + -15.7  -3.94634   AGCTCGCCGCGGCGC     TCCGCGGCCGGCC GATGCCCAA GGCCGGCCGCGAA     TTCTTTACGATCATC  95 197
     blr4686 5190692 .. 5190710 +  -6.6  -5.60689   CTCTACCGAAGCCCC             GCCCTCGA TGG TCCGGGGC             TTTTTTGTTGTCTAA 100 213
         asd 5191833 .. 5191870 + -14.1  -2.78384   TGGCGTAAGCCGACC   AGCGGGACGGGCGG-CGT CAA GCGTCCGCCTGTCTCGCG   TCTCCTACGCCAGCC  73 33
     bsr4694 5197106 .. 5197128 +  -4.7  -2.59564   GAATGCCCCGCCGGG           CGCGAACCC ATCGA GGGGTCGCC           ATTGTCCAGTACGCC  43 163
     blr4695 5199053 .. 5199080 +  -7.6  -2.76696   TAGGGAAGTTCGTAG        CCCGGATGGAGC GCAA GCGTAATCCGGG         ATTCTTGCCAGGCGC  53 38
     blr4699 5204412 .. 5204430 + -13.1  -5.60993   CACTTGAAGATTGAA             GGCCGGC CCCGT GCCGGCC             TTTTTTTGTGCGACA 100 55
     blr4700 5205338 .. 5205356 + -13.1  -5.61881   CACATCGTCACGAAA             GGCCGGC CTCGC GCCGGCC             TTTTTGTTTTTCGCG 100 56
     blr4701 5206315 .. 5206333 + -13.1  -5.45802   GATCGCGTTACGAAA             GGCCGGC CTTGT GCCGGCC             TTTTTGTTTTCGCGG 100 57
        uvrA 5209538 .. 5209572 +  -9.2   -2.7044   CCGAAGCGGCGGAGC    ACGAGCGAGGCGGCG GAGTAG CGCAGCCTCGC-CGC     TACTGTGGTTCGGTC  57 5
     blr4704 NONE
     blr4705 5211833 .. 5211845 + -10.5  -3.53811   AGAGATGGTGGGCAC                GGCGC GCT GCGCC                TTTGCCCACCCTACC  70 120
     blr4709 5217359 .. 5217373 +  -3.5  -2.80816   GGATCAGACGCCCCT              CC-GCG ATGC CGCCGG               TGTAGTCGATCAGCG  41 113
     blr4714 NONE
     blr4715 5227774 .. 5227812 + -18.2  -3.57144   ACCCCGTGCACGCAT   GGCCGAGGCCGATCAGAG CCG CTCTGATCGGCCTTCGCG   TTTGAACCTGCCGGG 100 63
     blr4716 NONE
     bsr4717 5228704 .. 5228723 +  -3.4  -3.05268   CCGATCGCGCGGCGG            GCCTGCCG AAAT CCGCAGCC             TATTGCCCATGCTTC  43 54
     bsr4721 5230998 .. 5231038 + -13.1  -3.05463   GCCCCTGCGGGGGCA  CCGGCCGGCGCTGCGCC ACCGGCA GGCGCGGCGGAAGCCGG  TTGGCTACCGAAGAT  72 393
     blr4723 5232353 .. 5232385 +  -3.9  -3.51232   CATCCGGTCCTGCCC      GGCTCCGGGCGGG ACCGGCC CCCGTCATGCGCC      TTGCTTTGGCCGCGG  49 52
     blr4724 5233303 .. 5233327 + -17.1  -3.08088   CCTGATAAAAGCGTA          GGGCCGATCGC CCG GCGACCGGCCC          TCTCTTGAAGCGTTT  87 46
     bsr4726 5234515 .. 5234545 + -16.9  -3.96148   CTTCACCGGACGAAC       CGATAGCGCCCGC CTCGT GCGGGCGTTGTCG       TTTCTGATGGCAGAA 100 53
     blr4727 NONE
     blr4728 NONE
     blr4729 NONE
     blr4730 5239978 .. 5239999 +  -5.1   -3.6959   TTGACCAGCGCGATG           TCGT-CGACG AGG CGCCGGACGA           TTTCAGTCGTGATCT  58 499
     blr4737 5246456 .. 5246468 +  -3.3  -3.90588   GCGGCGTGTAGGGAT                CTGGG GTG CCAAG                TTTGATTGGAGGGTA  56 122
     blr4745 5256759 .. 5256773 +  -8.5  -2.70932   TCGAGGCCGCCCTTC               GCGGC GACTA GCCGC               TACTTCAGGGCCGCA  53 15
     blr4759 5269520 .. 5269561 +  -3.7  -3.53444   GCCACGTGGTTCAGC GCC-C-GCAGCAACGCCGCG ACCAG CGCGGGCTTGC-GCAGCGGC TTTGCCAAAAAGTCC  51 130
     blr4761 5272669 .. 5272685 + -15.1  -3.04461   GGATCTGGATCTCGA              GGCGGCG TAA CGCCGCC              TCTTCGGGATCACTC  80 16
     blr4764 5276446 .. 5276459 +  -5.9  -3.53091   CCTGGATTTCGCTGC               GCTCC ATCC GGGGC                TTTCAGAGGGCCGCT  55 416
     blr4768 5281071 .. 5281081 +  -2.4  -3.47322   GTAGAAACAATTTTT                 CCCG CGG CGGC                 TTACTTCTGCTCCAG  47 315
     blr4770 5285754 .. 5285786 +  -7.5  -2.79183   GTCCTCTCCTGCCGG      CAGGCGTACCCGCCG ATG CGTCTCGTTCGCCTG      TCTGCTCAAGATGCC  52 449
     blr4772 5286968 .. 5286982 +  -3.5  -3.72576   CAACCGCGAGTTTCG               GTGGG CGGAT TCCAC               TTTAGTCGGAAGGAA  54 132
        nwsA NONE
        nwsB 5290147 .. 5290162 +  -3.2  -3.60296   CAACAGGGGTCACCT              GCAAAC CTAA GTATGC               TTTCCAATCCCGCTC  51 16
     blr4775 5291122 .. 5291146 + -10.7  -3.15544   CAGCGCGGGCGCAGT          GCCGCGATACG GCA CGTATTGCAGC          TTGATGCCGCTGACA  63 518
     blr4790 5307288 .. 5307298 +  -8.2  -3.18366   CTTGTGCACGCTGGA                 GCCG TAG CGGC                 TGTATTCCTTGGCGG  59 358
     blr4795 5315205 .. 5315216 +  -2.2  -3.19371   AGACAATCGCGACCG                GTTG ACGG CAGC                 TTCAATTGCGTCCAT  43 21
     blr4796 NONE
     blr4797 5316852 .. 5316887 + -11.1  -2.78816   AGAACAGCGAATTGG   CGGGCGCGCCGGCGGCG ATGA CGC-GCTGGC-CGGCCG    TGTAGTGCCGCGTGG  64 338
     blr4802 NONE
     blr4803 5323252 .. 5323269 +  -4.1  -3.06183   AGAATAACGCTGCGC             CCAATCC CGCA GGATTGA              TTCAATCCGCGTGCG  43 8
     blr4804 5324433 .. 5324467 + -12.8  -3.07994   CGGAGCCATTCCGTC     ATCAGGCCGACCAAGG GCT CCTTGGTCGGGCCGAA     TTCGGTGGAGTTGGC  72 415
     blr4808 NONE
        trpD NONE
        trpC NONE
        moaC 5331621 .. 5331638 +  -9.8  -3.41878   CAAGTCCGGCCACTA             CCGCGC CTGAGC GCGCGG              TTCTCACTTCAGCGA  70 16
     blr4813 5334839 .. 5334862 +  -5.2  -2.57132   CGCGAGTCGCCGCCG          CGAGG-CAGGC TAG GTCGGACCTCG          GTTATCAGCGCAGCG  43 13
     bsr4821 5343517 .. 5343548 + -27.4  -3.49475   AGCCTCAAAACGAAT      TCGCCCGGGAGCGG TCAT CCGCTCCCGGGCGA       TTATCTGGACGTCGC 100 47
        lldA NONE
     blr4824 5347080 .. 5347113 +  -9.6  -3.09933   GTACATTTTTATACA     GAGTTCCGGGAACGG AATGC CCGCTTCCGG-ACTC     TTGAGTCCGTTGGGA  60 119
        moeA 5348823 .. 5348833 +  -5.4  -3.92522   GCACTGGTCCTGCGC                 GTTC CGC GAAC                 TTTGTCGCGTTCACG  62 43
        lexA 5349699 .. 5349722 +  -3.8  -4.18018   CCGGACTGGAGGGCC          GCGTTAGCGCA AAG TGCGC-AGCGG          TTTTCCCTCGCGACA  62 48
     blr4827 5350751 .. 5350786 +  -2.3  -2.64616   AAGCCGGAGATCATC    GCTGACAGGCCGACG ATCACA CGCCTGCCGATCGGC     TGATGTACCTCCCCC  38 493
     blr4829 NONE
     blr4832 5356378 .. 5356410 +  -4.7  -2.64912   GCGCGGTGAGGCCAG      TGATCGTGCCACCAG GTG CTGAAGTCGCGATCG      GTTATCAATTCCCAA  43 112
     bsr4834 NONE
        glnA 5358759 .. 5358771 +  -3.3  -2.73468   GATCATCGGGACCCT                CGACG AGG CGTGG                TGATTGACGATCTTC  41 90
        gltX 5362523 .. 5362535 +  -6.9  -3.57792   GTTATTGGGGCCTTC                CGGGT CCG GCCCG                TTTCACCATACATCG  60 155
        gltA 5363892 .. 5363915 + -18.2  -5.27335   GCACGGCTTTCGAAA          CGGCGCCATC TCAC GATGGCGCCG           TTTTTGTTTGGCAGG 100 52
     blr4840 5364651 .. 5364663 +  -4.8  -2.81642   AACCGGATCGTCGTC                GACG TCGCC CGTC                TCTCCTGAGTGGTGT  43 5
     blr4841 NONE
     blr4842 5367363 .. 5367408 +    -6  -3.32343   GTCGTCTCGACAGGA CT-GGGCCGGCCGGCG-GCCTC TGAC GTGGTGCGCCGGCTGCCCGAAG TTCTGACGATCTGGG  52 46
     blr4843 NONE
     blr4844 NONE
     blr4845 NONE
     blr4846 5371162 .. 5371181 +  -9.2  -4.23213   GCCAGCACGATGTCG            GCGGCGAG CACG CTCGGCGC             TTTGTTGCCTGTGGA  81 185
     blr4850 5374880 .. 5374906 +  -2.8  -2.55351   CAGCAGCATCGGAAA         GCGGTGCGGCAG CGT CTGGAGGATCGC         GTTGATGTCCACCAG  39 441
     blr4868 5398463 .. 5398481 +  -8.8  -3.32844   CAACGCGCGATGTGG             TTCGCGCG CGG CGCGCCAA             TTATCCCATGCCGAG  60 129
     blr4870 5400803 .. 5400824 +  -6.6  -2.83715   GTAACGATCAAAGGT           CCGT-GTCG AGTGG CGACGACGG           TGTGCTCGTACTGCA  49 82
     blr4872 5403161 .. 5403177 +  -6.5  -3.57561   GACGTGCTGCGGATC              TCGTGGG CTT CCCACCA              TTTGACGAATTCCGG  59 187
     blr4874 5405006 .. 5405029 +  -7.4  -4.42639   TAGAGCGCCATACAC          CGG-GGCGATG CGC CGTCGCTGCCG          TTTTGCTTGACCTGT  74 38
     blr4883 5415250 .. 5415292 +    -2  -2.87132   TCGATTGTGAGACAC TTTCCGCCTCGGTCGCG-CA ATCAA TGACGCG-CCGACGCCAAAA TCTATGGGAGCGAGC  40 111
     blr4884 NONE
     blr4885 NONE
     blr4886 5419288 .. 5419312 +  -4.1  -4.11404   GAGAATCGGAAATTG          CAGTGGCTCGC GCC GCCAGCCAAGG          TTTGTGTCCTCTCCA  62 417
     blr4889 5421270 .. 5421306 +  -9.5  -3.25088   CGGTTCGACCTTTGC   CGCCATGT-CGGGAAC GCGCGA GATCCTGTACATGGCG    TTGCTGCATTTCAGA  61 157
     blr4890 NONE
     blr4891 5425153 .. 5425165 +  -9.1  -2.66316   CCGAGATACATCACG                GCGAC GCG GTCGC                TCATGTGCTCGACGA  56 447
     blr4897 5431380 .. 5431390 +  -8.2  -4.15222   AGACGGCGTCCTGCT                 GCCG ATG CGGC                 TTTATTGAAGCGCAT  75 7
     blr4922 NONE
     blr4923 5458902 .. 5458919 + -14.1  -4.67038   ATTTGACCCCCAACC             GGCCGCC CTCG GGCGGCC              TTTTGATTTTCAGCC 100 403
         hup 5460723 .. 5460743 +  -4.5  -4.50976   CTGATCGAAGCTCGT            TCCGGCCGC AAC GTGGCCCGC            TTTTCTGATATACCG  70 59
        pepT 5462135 .. 5462165 +    -9   -4.1721   GATTGTGAGCACAAA      GGCCTTAGC-CGG TCAGCC CCGGGCTGGGGCC       TTTTCGCGTCTCGAT  79 116
        SigD NONE
     blr4929 5464630 .. 5464685 +    -8  -3.28712   GCGTTGGCCTATGAT CGACAAGCGCCTGAGCTGCCCGCC ACCGCACC GGCGGGCGGCGCATCCGGATGGCG TTATCAGGGAGGCCC  59 306
     blr4930 NONE
     blr4931 NONE
     blr4932 NONE
     blr4933 5470332 .. 5470365 +  -9.5  -3.17075   GGAATGTTGCGCCCC     GGTCGCACTCGCATC ATGA GGTGCGGCTGCGACG      TTGAGTTCCCCACAC  61 55
     blr4934 5470826 .. 5470853 +  -3.9  -3.51032   CTGACCTGAACGGAT        CAGCCGGGCGC CCCATC GCGCCCATCGG         TTCTCCTTCACAGGT  49 32
     blr4935 NONE
     blr4936 NONE
     blr4937 5476388 .. 5476423 + -14.8  -3.01712   AGGTCACGGGCATGA    TCACGACCACGGTCAT GATC ATGGCCATGGTCGTGG     TCTTGGCCACGCGCA  80 84
     blr4938 5477677 .. 5477698 +  -2.2  -4.08945   GCGAACGGGCCCGGC           T-CCTCCGG CCCGA CCGGCGGCA           TTTTGGGCACGTGCT  58 381
     blr4946 5489920 .. 5489934 +  -3.4  -2.62263   TGGTGGCGCGGCCGT               CCGGCG CGG CGATGG               TGGTATCCGGCCCCT  39 385
        glnB 5491938 .. 5491951 +  -6.7  -3.61244   AAGAAATAAGGCTGC               TTCGG CGGC CCGAA                TTCGTTTGTGCGGTC  60 76
        glnA 5493480 .. 5493499 + -12.8  -4.67038   CTGCGACAAGCAAAA            GGCGCTCC GCGA GGGGCGCC             TTTTCGTTTTGGGGC 100 55
     blr4954 5498673 .. 5498708 +  -4.6  -4.52047   TCGCGCGAGAAACAG    GTCGCGCC-ATGAGGTG GAT CAACGAGTTGGCGCGAC    TTTTCTGATGTAATG  70 211
     blr4955 NONE
     bsr4956 NONE
     bsr4957 5500188 .. 5500208 +  -8.9  -3.05384   GCGGATGGCCTCGAT            GGTGCCGTC CTC GGCGACACC            TTCGATCAGCACGCG  57 271
     blr4959 5502269 .. 5502286 +  -6.9  -3.28712   TACTGGCCGACGAGG             CTGCGCC ATTC GGCGAAG              TTCTCGGAGCCGCGG  54 99
        fadB 5506814 .. 5506834 +  -5.3  -2.79133   ACGCACCGTCATTCC            GGGCGATGC GGA GCATCGAAC            TATGGTGCGCAATTG  46 50
     blr4966 NONE
        cysD 5509341 .. 5509365 +  -7.1  -3.21276   GGGCACGCCGCTGCT          GCCCGGC TCTCACACGCT GCCGGGC          TATTATGGCCGCCCC  54 442
     bsr4969 5511037 .. 5511056 +  -4.9  -2.61199   CGGCCATCCCAGGAA            ATGCGCG GCAGCG CGCGCAG             ATTGGTTCGCCCTTC  43 141
     blr4971 5513370 .. 5513383 +  -9.5  -3.53811   AAAGGCGGTGGGCAC               GGCGC AAGT GCGCC                TTTGCCCACCCTACG  66 103
     blr4973 NONE
     blr4974 NONE
     blr4975 5520419 .. 5520433 +  -2.8  -3.97834   CACGACCGCGATGAA               GACC TTGCGGC GGTC               TTTCTCGTCCCGTTC  58 234
     blr4977 5522082 .. 5522116 +  -7.1  -2.94099   GGAGAAGCCGCGGCG    TACTG-GATGCCCCGC CTTC GCGGGGCATGACAGCG     TCTGTGATGCGGCCC  51 108
     blr4981 5526087 .. 5526115 +  -6.5  -3.86822   CGCCGCCGCCCGGTC        TGCCGCGCGGCGC GCC GCGCCGTGCCCAA        TTTCTCAAGCGATTC  65 74
     blr4982 5527013 .. 5527036 + -10.2  -3.87869   CCCAAAAACGAAAAA          CCTCCGGCGG GGCA TCACCGGAGG           TTTCTGGAGGCTTAG  78 51
     blr4984 5530149 .. 5530186 +  -9.2  -3.58343   TCCCCACCCGTCCGC  CACGATGGCGACG-CGAT CGAA ATCGACGTCGCCG-CGCG   TTTCCAGATAATCCA  68 452
     blr4988 5533414 .. 5533427 +  -3.7  -3.95787   CTGGCGCCAGACCCA               TCGCG GCGG CGCGC                TTTGTGACTATCGTC  56 118
     blr4990 5535463 .. 5535482 +  -9.2  -3.54511   GACAAGCTTCATTTT            CTTGCCGC AGAT GCGGCACG             TTCTGGTTGAGTTGT  66 314
     blr4993 NONE
     blr4994 5539497 .. 5539523 + -22.4  -2.52676   CATTATGCAAACGAA         CAAGGCCGGCTC TTT GAGCCGGCCTTG         TGCGTTGGGAGGCTC 100 45
     blr4995 5540006 .. 5540031 + -13.2  -2.77791   GGGTTTAGTCACCAA         GGCCCGCCAG CGTGAA CCGGCGGGCC          TCCTGTTGAATTCGG  73 206
     blr5005 5550701 .. 5550715 +  -4.2    -3.727   GCCATCGCAAAGCAA               CCTCCT CAC AGGAGC               TTTGGATGTAATCGA  57 482
     blr5024 5570453 .. 5570485 + -10.5  -3.06915   CTCCGCGCGGCACTT     ACCGGCGCGTG-CG ACTTGC CGTCGCGCGCCGGG      TTCCATACGCTCCCT  64 68
     blr5025 5571760 .. 5571779 +   -15  -4.17701   GCGGACAACAAAAAA            CCCGCGGT TTGC ACCGCGGG             TTTGTCGTTTGTAGC 100 256
        hemB 5583891 .. 5583906 +  -6.8  -3.71848   CCTCGCCCCCGAATC              GCCGGA ATAT TTCGGC               TTGTTAATCCCGACG  63 222
     blr5038 5584641 .. 5584660 +  -4.2  -2.52464   CGCGATGCTGACACC            CGTTTTGG AGGC CCACGACG             TCCCTTGACCCAGCA  42 121
     blr5039 5585685 .. 5585699 +  -3.4  -4.07568   TCCTGGCCTTCAAGA               GTCCCG AAC CGGGGG               TTTTGCACCCAGCGC  60 269
     blr5045 5596838 .. 5596867 +   -10  -3.62597   CCGATATAAGCCGAC       GTGGTGGGACGGC CGTCC GCC-TCCCGCCGC       TTGTTCAGCGCTGCG  71 432
     blr5047 5599095 .. 5599122 +  -3.9  -3.53012   CCTGATCCGCGCCGA        GCGCCGGCCCG ATTGAC CGCACCGCCGC         TTTCGCGCACAAGCG  49 10
     blr5051 5602635 .. 5602654 +  -4.2  -3.05596   CCAACAAAGTGAAGG            CGTAATGG ATAC CCGTAACG             TTCAATCAGGAGCTG  46 21
     blr5052 5604094 .. 5604107 +  -2.3  -4.07687   CCAGCGCGATCATGT               CGTCG ATGC CGAGG                TTTTCAACAGCCGGT  58 95
     bsr5054 5605837 .. 5605851 +  -4.2  -4.29396   ATCATGTCGTTTTCG               GCGGGT GCA ATTCGC               TTTTGGTCCATGCTT  68 209
     blr5067 NONE
     blr5068 5623056 .. 5623075 +  -7.2  -3.55622   GTGAAGGCCGACCTC            GACTAG-CC CTT GGACTAGTC            TTTGACGGGATTGGC  58 20
     blr5073 5628406 .. 5628459 +  -2.9  -2.86164   GAGCTGCCGATGCCG CGCGTCAGACCGGCAGCTCGCGCC ACTCCCG GGCTTGGGGTGCCCGTC-GCCGCA TATCCTACTTGCCAG  40 185
     bsr5084 NONE
     blr5093 5650538 .. 5650548 +  -2.4  -2.63913   CCGGGTTCACTCCAC                 GGCG TGA CGCG                 TGATATGCGCTGATG  38 246
     blr5094 NONE
     blr5095 5652038 .. 5652048 +  -5.4  -4.15565   GAGCTCGCGACAAGA                 TTGC GAA GCAA                 TTTTGCGCTGATGCG  68 83
        pyrB NONE
     blr5100 NONE
     blr5101 NONE
     blr5102 5660332 .. 5660357 +  -6.7  -2.80699   CAAGCTCGCGGCGGC         CACGGCG-GCCG ATC CGGCGCGCCTCG         TCATATTCCTTCGGC  49 289
         smf 5662768 .. 5662789 + -10.9  -3.07816   GATGCCGTTGATCAT           GCGCTTCAG CTCG TTGAAGCGC            TTCGGTCCGTCGCCG  66 256
        acpD 5664013 .. 5664047 +    -9  -3.29211   CGCGGGACGAGGGAA     CCGGCCGGCGCAACCG ATG TGGCCGCGCCGACCGA     TTCAATTTGCACTTG  63 390
     blr5109 5665787 .. 5665814 +  -5.4  -4.49958   CGTGGCGCGAGCCTT        CCCGCGCGC-CTG ATG CGGCGCGCGCCCG        TTTCTTTCCTGGCCT  74 378
        topA 5668715 .. 5668729 +  -2.7  -2.79796   CCGAATCCACCAGCA               AGGCG CGCGC CGCCG               TGTCGTCGACTGCAA  39 190
         rnr NONE
     blr5113 NONE
     blr5114 5672546 .. 5672564 +  -9.6  -3.16881   GTCCGCCTCCTCGCG             CCTGGTGA AGC TCATCAGG             TTGATCGGCTCGGTG  60 182
         nrd 5674624 .. 5674639 +  -7.5  -3.54424   TTCTGGCTAGGTTGC              CGGCC AACGCG GGCCG               TTTGGCCGGCTCCAG  58 92
        rpmG 5674891 .. 5674908 + -14.1  -5.58522   GCTACGGACTTTTGA             CGGGGCC TCAT GGCCCCG              TTTTTATTTTGTCTG 100 67
     blr5118 5676284 .. 5676296 +  -5.5  -2.66316   AGATCTCCATTCTCC                TCGGC CCG GCTGA                TCGTGTCGTCGACCA  46 460
     blr5120 5680020 .. 5680036 +  -2.1   -3.6608   GGCGCTGCAATCGGC              TGCGCAG CTA CAGCTCA              TTTCCGTGAGATCCT  49 58
     blr5122 5682133 .. 5682153 +  -2.4  -3.53444   TTGAACCGAGAGGCC            GCGGCGTA CTGGA TTCCCCGC            TTTCGCGGGGAATGA  47 113
     blr5125 NONE
     blr5126 NONE
     blr5127 NONE
     blr5128 5686775 .. 5686793 +    -8  -3.55444   GCGGAAGTAGGTTGT             CCCGCGTC AAA GGCGCGAG             TTTGACAGCTCCGGG  60 88
     blr5132 NONE
     blr5133 5690319 .. 5690331 +  -4.7   -3.7108   AGATCTTTGCACAAT                CGCTG ATA CCGCG                TTTGCATCTACACCT  57 176
     blr5134 NONE
     blr5135 5692160 .. 5692192 + -15.6  -2.64155   TTCTCCACATCGTCA     TTCCGGG-GCGCGCC TCTT GGCGCGAGCCCGGAA      TCCATTTCACGACGA  78 43
     blr5140 5696424 .. 5696449 +  -5.3  -3.66772   TCGCATGCGCGTCTC         TGTCCTCGATC ATGC GATCGCGGGCC          TTCTTCAGGGTTTCA  55 242
     blr5147 5703605 .. 5703621 +  -3.7  -3.34013   GCGAAGGCAGCGCTC              GGCAATT CCA GATTGTC              TTGGTTGGCAGCCTG  47 84
     bsr5148 5703897 .. 5703910 +  -4.5  -2.91264   ACGACTAGAGCGTTC               CCGAGC AAG GC-CGG               TATGTGAGTGCGCGA  45 33
     blr5149 5705120 .. 5705143 +  -5.2  -2.71924   TGCGCCGATTTGCCA          TGAAGGCCCT GTTT ACGGCCCTCA           CTTTCAGAAAGGGTG  43 115
     blr5150 5705611 .. 5705628 +  -4.1  -3.64822   TCAGGAGCCGCAGAA             GCCGA AATAGCCA TCGGC              TTTGGCTGGAACCAT  51 16
     blr5151 NONE
     blr5152 5707736 .. 5707755 +   -15  -4.37711   CGACACAAACAAAAA            GGCCGGCT GAAC AGCCGGCC             TTTTCGATTTCATCA 100 53
     blr5156 5714205 .. 5714225 + -18.3  -5.45802   CACCGTTCCGAAAAA            TGCCCGCGC CTT GCGCGGGCA            TTTTTGTTTTCGGCA 100 48
     blr5158 5716608 .. 5716638 +  -4.7  -3.21416   GCTCAGCACCTTGCC      GATCTGGGTGTCGC CGCC GCGGCAGTC-GATC       TTGCTCATCAGCGTC  49 393
        panC 5720368 .. 5720399 + -13.8  -3.45839   TCGACAATATCGCGG      TCTAAAGCGCGATG ACGA CATCGCGCTTCAGG       TTACTGTTTGAGCAT  86 21
     blr5168 5724467 .. 5724504 + -16.5  -3.06796   TGCGAGCGCAGCGAA   GCAATCCAGAGTCTTTC CGCG GAGGGATTCTGGATTGC    TTCGCTGCGCTCGCA  83 65
     blr5169 5726550 .. 5726567 +  -3.3  -4.14739   ACGCCGAGCCCGGTC             GAAGCTC TCGC GGGCTCC              TTTTCCCCTGCGTAG  62 57
     blr5170 NONE
     blr5171 NONE
     bsr5172 5727853 .. 5727877 +  -3.4  -3.17763   CGGCGAGATGCGCGA          GTCCGGCGCG CGCGA TGTGTCGGCC          TTCCTAAACTATAAA  45 68
     blr5173 5729347 .. 5729362 +  -3.2  -3.70446   CCGAGGGCGATCTTA              TGCACG TTGG CATGCA               TTCTGTTCCATGTAA  51 468
     blr5174 5730320 .. 5730337 + -14.1  -4.62471   ACTACGCAAACCAAA             GCCCCGG CTCG CCGGGGC              TTTTTGCGGGTTGAG 100 50
     blr5178 NONE
     bsr5179 5733988 .. 5733999 +  -2.2  -3.63878   CCGTAGGTGTCGTAG                TAGC AGCC GCTG                 TTGTAGTTATTATGT  49 111
     bsr5180 5735000 .. 5735033 + -12.3  -2.52742   AAGACGCCGGGACCG     CCACGACGCACCGGC TCAA GCCTGGGCGTCGTCG      ATATTATCCGCCCCT  68 493
     blr5181 5736137 .. 5736149 +  -3.3  -3.97368   GACTCTCGCGAGCCG                TCAGC TCG GCCGA                TTTATGGGTTCACGG  56 112
     blr5182 5736986 .. 5737014 + -11.7  -4.06419   ATTGAAACCCGGACG        GGGCCGCTGAT GGGCTGA GTCGGCGGCCC        TTGTTTATGAGGAAC  84 226
     blr5192 5746264 .. 5746285 +  -8.7  -3.62597   CTAACAGACGCGATG           GGCCATTAG CAGA CTACTGGCC            TTGTTGACGGATCAC  68 246
     blr5195 NONE
     bsr5197 5752925 .. 5752941 +    -5  -2.71011   CGTGCCGAAGGGCAG              CGTCCG GTGGG CGGCCG              TCATTGCAGCACAGT  44 317
     bsr5206 5762404 .. 5762414 +  -4.6  -3.85256   ACGGACTGGAGCCTA                 TGGC ACG GCCG                 TTCTCTTTGGCTCTA  57 155
     blr5209 NONE
     blr5210 NONE
     blr5211 5768201 .. 5768219 +  -2.2  -3.89524   GCCGCCATCGTCAGT             CACGGCGG GGC TCGGCGAG             TTTCTCGGCTACGCT  54 495
     blr5212 5769435 .. 5769477 +  -8.5  -4.13767   CTTCCACCGGAGCTG GCGCAGTGTTGCGGACG-ATG GAA CATCCGACCGCGACA-TCCGC TTTTGCCATGACCGG  71 242
     blr5213 5770906 .. 5770929 +  -5.8  -3.53012   AGACTGTTCGGCGAA          GCGCACCTCG ATCC TGCGGAGCGC           TTTAGGGCCACGCCC  55 273
     blr5214 5772020 .. 5772033 +  -3.8  -3.97947   AACTCGCCCGACAGT               TCGG AGTTCC CCGA                TTTGTGATGGATCCA  56 208
        hspE NONE
        hspF 5777369 .. 5777384 +  -4.6  -3.15544   CAGCTCCCGCCCGCC              CGGCTC GAAG GAGGCG               TTCATGAACGTCACG  48 60
     blr5222 5778120 .. 5778144 +  -9.1  -2.52543   CTTCGAGCGCAGGTG          GTCGGCCCGCT CAC GGCGGGGCGCC          TAACTTGGCAAAGGT  56 41
     bsr5223 5778969 .. 5778992 +  -9.4  -4.60041   TAGGTCGTTTTCGCC          CGGGGGCCGG TTGC CCGGACCCGG           TTTTTGGACATCGCT  88 522
       groES NONE
       groEL NONE
     blr5228 NONE
     blr5229 5782139 .. 5782149 +  -5.4  -3.70902   TCGTACCCATCTTGC                 TCCT TGG AGGA                 TTTGGCTATGAGGAC  60 174
        hspA 5782698 .. 5782724 +    -3  -2.52464   GTGTCCGTGCGCGTG        CC-CCTCGATC AAGCGA GATCGAGCCGG         TCGATTGAGGCCCGA  37 108
       rpoH1 5783787 .. 5783801 +   -10  -3.36492   CAAACACAGCCGCAG               CGACTG GAG CAGTCG               TTGTCGCCTTGCAGG  67 105
        hspB 5784724 .. 5784758 +  -8.4  -2.52464   GCACATCAGCGAAGA     ACAGACTTCCGCGGCG ATT CGCGGCGGAAGTCGCC     TGAATTGAGGAGAAC  52 55
        hspC NONE
        degP NONE
     blr5236 5787386 .. 5787420 +  -9.9  -3.93695   GCCGGCACGGCAACC    GGCCGCGCC-TCCATG ATCT CGAGAACGGCGCGGCC     TTTCTCGGTGATACG  73 416
     blr5239 5789129 .. 5789141 +  -4.7  -3.08991   ACGCGCAGCAGTCCA                GGCCG GAT CGGCA                ATTTCTTCGAGGGCT  47 496
     blr5245 5795503 .. 5795526 +    -3   -2.8805   CGGCCCACGGCGGCC          CTCGGCGATGC AGG GCG-CGCCGGA          TGTCTCGGACCTGAT  40 56
     blr5246 5796110 .. 5796129 +  -2.1  -3.28712   TCGTCGCGCTGGCAA            GAC-GGCT CGCAT GGCCTGTC            TTGTCAGGCCGAGCG  44 59
     blr5252 5802620 .. 5802643 +  -3.1  -3.57615   GCTGATGCCGGAATG          TCACGCCGT CGCAAA ATGGGGTGA           TTTAGGGCCTATTAA  51 36
     blr5253 5804360 .. 5804388 +  -4.5  -3.51934   CGGTGTAGACCAGCA        CCAGGATCGCG ACGATCG CCCGGTTCTGG        TATTTCTCCAGGAAG  51 286
        lipB 5806996 .. 5807008 +  -3.3  -3.06515   GGGTTGCGATCCATG                CTCGC AAT GGGAG                GTTTTGACGATGAGA  43 203
     blr5258 5808092 .. 5808104 +  -3.4  -4.63184   GCGGTCACCTTGGGA                TCCT TGTGC AGGA                TTTTTGCGGTGAGTT  72 299
     blr5260 5809194 .. 5809240 +  -7.2  -2.76696   AAGATCGCCTCGAAC GCGCTGCGCAGC-GTCTCGTG CCGGAA CACAAAACCGCGGCTCAGCGC CTTGTTCGGCAGCAC  50 56
     blr5264 5813526 .. 5813558 + -17.2  -3.05816   GCTGCCGAGGTGATC     TTC-ACCTCTCCCCG CTTG CGGGGAGAGGTCGAA      TTCGATCGCAGATCG  87 28
     blr5269 5821064 .. 5821082 +  -2.4  -3.37522   GCAATCCAGGCTGCC            TCC-GCG GAAAGA CGCTGGA             TTGCTTCGCTGCGCT  44 94
     blr5270 5821760 .. 5821779 +   -10  -2.66733   CGAGCAGCACTGGGA            CGAGGCGCG CAT CG-GCCTCG            TGATGTCGATTGCCA  60 197
     blr5271 NONE
        arsB 5824246 .. 5824282 +  -3.1  -2.52635   GCTACCGCGGCTAGA   GTTCACTTGTCGCG-CA AGACA TGCCGCGGCAAG-GAAG   GTTCATCATGCAGAT  40 101
     bsr5273 5824752 .. 5824769 +  -9.1  -2.75481   AACATGTAGGCGAAG             CCGCTGGC GGT GCC-GCGG             TACTTCGGCTTGGCG  56 251
     blr5276 NONE
     blr5277 NONE
        idnD 5830114 .. 5830148 +  -6.2  -4.09685   TGCGGCTGACCCGCC     GCACCACGCCGATCAG CGA CTGGTCCGCGCCGAGC     TTTTGCGCAATCGCG  66 195
     blr5280 NONE
     blr5281 5833063 .. 5833081 +  -6.6  -2.70932   GATCGCCGCTTGCGC             TCTCCCGC CTG GCGGCGGA             TCATTCGCGCGCGAC  50 39
     blr5283 5835030 .. 5835042 +  -3.3  -3.21099   CGCTGGGCGGACACT                TGGCG CGA CGGCA                TTGATGCTGCGGCGC  45 52
     blr5284 5836580 .. 5836598 +  -4.5  -3.53563   ACCCGCGTGCCGTCC             GCGGCTT GACCG AACCCGC             TTTCCAAGGACATCT  52 17
     blr5285 NONE
     blr5286 NONE
     blr5288 NONE
     blr5289 5841949 .. 5841961 +  -3.3  -3.01712   CGCGAGCTTGTCCAG                CGTCT GGT AGCCG                TATTCGACGGCGCCG  42 237
     blr5292 5844192 .. 5844210 + -17.4  -3.53343   CCCTCGAAACAGAAA             GCCCCGGC TGA GCCGGGGC             TTTCCACGCCAGATT 100 47
     blr5295 5847310 .. 5847353 +  -6.5  -3.02829   GGACGCATTGCCGCA GTCGGCGGCGCCGCAGC-CA GCCCA TGCGCAGCAACGCCGCCGGG TCTTGAAAAACTGTC  50 341
     blr5302 NONE
     blr5303 NONE
     blr5304 NONE
     blr5305 5855384 .. 5855415 +  -5.1   -3.5944   TTCCAACCATCCGCG      CAGGGAAGGCCGGG ATGTC TCCGGT-TGCCCTG      TTTCCCGCTGTGCAT  54 455
     blr5306 5857692 .. 5857715 + -10.9  -3.68302   GCCGGCAAACAAAAA          ACGGCGGGG AAATAA CCCCGCCGC           TTGTTCGCGTCTTCA  77 11
     blr5308 5859798 .. 5859822 +  -7.8  -2.72991   GGCGACCGATTCCTC          GGTCGCAAGC TGCAT GCTGGCGATC          TGGTTCGAGATCTCG  51 457
     blr5310 5862763 .. 5862779 +  -2.9  -3.51411   CCGCCTACGCAAAGA              TCCGCAA AGG TTGAGGG              TTGCTTTGACACAAT  47 12
     blr5311 5863174 .. 5863201 +   -17  -3.14132   AGCAGACACGAACAA        GCCTTCGGGTGC GGAC GCGCCCGGAGGC         TTCGTCCCGCAACAG  89 54
     bsr5316 5867512 .. 5867522 +  -8.2  -3.72576   CCGCAATACTACGGC                 CCGG AAT CCGG                 TTTACTGAAGCGCGA  67 78
     blr5317 5868697 .. 5868711 +  -8.6  -3.14211   CCAAAAATAAAAAAT               CCAAGA GCG TCTTGG               TTCGTCCAAGGCGAT  57 154
     blr5318 5869516 .. 5869539 + -14.6  -3.63744   AACCTCATTTTCGAC          GATACGCGCG ATCT CGCGCGTGTC           TGTTTTACCCGCCAC  87 107
     blr5325 5875191 .. 5875216 +  -6.2  -3.26471   CGTAGCCATAGCGCG        GGACGCGGACAC GATA GTG-CC-CGTCC         TTGCTGTCCCAGTCG  51 253
     blr5327 5876320 .. 5876352 +  -9.8  -3.28924   AACGGATCAAAGGCG     CGGCGGCGG-ACGTC GAGC GACATGCCGCAGCCG      TTGTCGGAGAAGATG  62 213
     blr5339 5892450 .. 5892470 +  -6.2  -2.71011   ATTGCTTCGCGAGGT           GGATGGAGC TACC GCTC-ATCC            TCCTTGAACACGAAT  46 109
     blr5341 5893707 .. 5893731 + -14.3  -4.57516   CAGTGACGCATGAAA          GCGGCGGGA CACAACA TCCCGCCGC          TTTTCGTTTGGCTCT 100 48
     blr5345 5896243 .. 5896259 + -10.8  -3.05294   CTCACTCTCGTCATG              GCCGGG CTTGA CCCGGC              TGTTCACAGGTTTAC  64 81
     blr5346 5897565 .. 5897576 +  -5.8   -3.8709   AGGTTTGGATCGCGA                CGTG TCGG CACG                 TTTCTCCCCAGATTT  62 197
     bsr5347 NONE
     blr5348 5898514 .. 5898542 +  -2.9  -4.57569   CCCGTTTCACGTCGG        GCCAGTCGCGGTT CAA ATCGGCGACGAGC        TTTTTCAGCGCGTCA  69 160
     blr5350 5899679 .. 5899689 +  -3.2  -4.07885   TCAACCTGTTCCACC                 CTGG CTT CTAG                 TTTTGCGAACGCGTA  59 153
     blr5357 NONE
     blr5358 5906262 .. 5906295 +  -8.7  -3.50808   GCCGACAAGGCCTGA     GGCCGCCGCGC-GCCA AAT TGACAGCGCGCGGGCC     TGTTGTTCTACTGCA  66 26
     blr5359 5907417 .. 5907429 + -10.5  -3.58343   AGAGATGGTGGGCAC                GGCGC TAC GCGCC                TTTGCCCATCCTACG  73 116
     blr5365 5911968 .. 5911984 +  -3.5  -4.07568   TGACGATGCGGCGCG              CCAGCAG ATG CAGCCGG              TTTTGCAGGCCGCCC  60 355
     blr5369 5918023 .. 5918037 +  -2.8  -4.38712   GAGCTTGTCCTCCTC               CAGC GCGCGAA GCTG               TTTTGTCAGCATGCG  66 268
     blr5371 5919817 .. 5919841 +   -10  -3.33696   CACCCTCGGCCCGCA         GCG-CCGCG-CC ATT GGTCGCGGACGC         TTCCTTCGACGCAAC  68 487
     blr5374 5921766 .. 5921785 + -16.4  -3.87149   GCCCCAAAAACAAAA            GCGGCGCC CGAG GGCGCCGC             TTTCAATTTCGTACC  95 59
     blr5406 5943455 .. 5943466 +  -7.2  -2.80994   GAGTATCGCCGCGCT                CGCC GACC GGCG                 TGTCGTAGCGTTGCG  50 363
     blr5421 5965543 .. 5965570 +  -8.2  -4.19817   GAATCGATCAATTTC        GGACCAGCCGGC TGAG GCCGGCCGGCGC         TTTTGGGTAACTCAC  75 67
     blr5422 NONE
     blr5423 NONE
     blr5424 NONE
     blr5425 NONE
        tktB 5970630 .. 5970643 +  -2.3  -3.43042   GCTCGACGCGATACG               CGTTG CTGT CGGCG                ATTTTTGATCGGCAC  47 4
     blr5427 NONE
     blr5428 NONE
     blr5429 NONE
     blr5430 NONE
     blr5431 NONE
     blr5432 NONE
     blr5433 5976551 .. 5976563 +  -4.7  -3.91084   GGGACCATCTCATTG                CGGGC CGC GCCGG                TTTCATTGAACATCG  59 297
     blr5434 NONE
     blr5435 NONE
     blr5436 5980499 .. 5980519 +  -3.2  -3.94402   CTGGGCGCGGCTGAC            GAGGTCGT TCGCC AGGGCCTC            TTGTTTCAGGGTTCT  56 459
     blr5438 5982389 .. 5982399 +  -5.4  -2.90841   CGGGTCTTGGATAGC                 GACA CGA TGTC                 ATTTGCTGTCGGTCT  48 27
     blr5439 5983008 .. 5983020 +  -4.7  -2.94218   AACAGTACTGAGTGG                CCGGC GAC GGCGG                TATGTGATGACACCT  45 132
     blr5440 5984029 .. 5984048 +  -7.8  -4.06419   GGCCGGATTGCAAGG            GAGAAGCG CGCC CGCTTCGC             TTGTTTGTGCCGCAC  71 266
     blr5441 5985405 .. 5985446 + -10.7  -2.89683   GCGCACCTGAGAATC TCGAGATCCCGGGTTCGCGC TAA GCGCGC-CCCGGGATGACGC TCTATCGCGTCAACT  62 93
     blr5444 5988006 .. 5988025 +   -15  -4.07687   TCTCTACGTTGAAAA            TGGCCGGG CGAG CCCGGCCA             TTTTCGGACCGGCGT  95 50
     blr5446 NONE
     blr5447 5992055 .. 5992084 +  -6.4  -3.01924   GTTACCGACCGATCT       TGCGGGC-CGCGA CAACT TCGCGTGTCCGGA       TGTTGCCGGACGGTG  52 48
     blr5448 5992835 .. 5992847 +  -6.2  -3.58343   GCCGAGCGAGCCCGC                CCCC TGCCC GGGG                TTTGCACGTCGTGCC  57 54
     blr5449 5994171 .. 5994198 +  -6.2  -3.62597   GGGGCAGTCGCCGTA        GGGTGGGCAAAGC GAA GCGT-GCCCACCA        TTGTTACCACGTCGC  57 93
     blr5450 5995070 .. 5995080 +  -4.6  -3.01712   CCGCAAGCTGAAGCG                 CGGT CGC GCCG                 TGTTCCGGCCGGACG  46 463
     blr5456 6000163 .. 6000178 +  -6.8  -3.72576   ACGAGATCGGTTCGA              CGCGGA GCGC TTCGCG               TTTCATGGCGGCCAC  62 400
     bsr5463 6007441 .. 6007451 +  -6.8   -4.3767   GCTTGCGGTGAAGGT                 TCCC ATG GGGA                 TTTGTTCTGATCTCC  74 354
     blr5467 NONE
     blr5468 NONE
     blr5469 6016492 .. 6016517 +  -8.2  -2.88663   CGCAATAGACGTTGA         CGACGCTCCC GGCGCA GGGGACGTCG          TCTATGACACTGCAT  55 213
     blr5470 6017568 .. 6017586 + -11.7  -3.63805   GCAGTAGAGGCGAAA             GCGGCTC CGGTT GAGCCGC             TTTCCGCTGTCGACT  77 47
     blr5474 6032413 .. 6032430 +  -6.9  -3.29144   CGACGATCGTAATCG             CGGCGGC TGGA GTTGCCG              TTCTCGACAGCATAC  56 183
     blr5484 6044173 .. 6044199 +  -7.3   -3.1505   ACATCAGGACCTTGC        CGCCTT-CGCTT GAAG ACGCGCAAGGCG         TTGCTGCGGGCTACT  54 346
     bsr5487 6047096 .. 6047122 + -20.8  -4.72272   GCGAGCACAAAATCG         GGCGCGACGGGG CCT CCCCGCCGCGCC         TTTTTCGTGGGCGGG 100 376
     blr5489 6050732 .. 6050743 +  -7.2  -3.21416   CTCGCGAGCAGGCAT                GGCG CGAT CGCC                 TTGCTGCTCCGGCTC  54 159
     blr5491 6051873 .. 6051886 +  -2.3  -2.81547   AGAGCACGGCAACCG               CGCTG CTCA TGGCG                TAGTTGGTATAGAGG  40 285
        uvrD 6054751 .. 6054766 +  -4.6  -3.02263   GAACGCAGGCCGGCG              TCGCGG ACAT CGGCGA               TCTTGGCGACGCTCT  46 372
     blr5497 6058704 .. 6058719 +  -3.2  -3.17723   CCTGCAGAGACCCGA              TCGATG ACCG CATCGC               TTCAATTCGGACTGG  45 163
     blr5498 6059751 .. 6059790 + -10.1  -3.09933   TGACTTACGCTCCGA GGCAGTC-CGCC-TACGCCC TCC GGGC-TACGGCGTGACAGCC TTCGCTAGCTTCGCG  64 38
     blr5499 6061354 .. 6061374 +  -5.3  -2.74012   GGCGCGAAGGCGCCC            GGGCCGG TGTAGGT CGGGCCC            TGGTTGACGTAGTAA  44 394
     blr5502 6062897 .. 6062919 + -20.6  -4.15044   CAGGCTGAAAGCTTG           CAGGCGGCCC GAC GGGCCGCCTG           TTTCTTGCCGGCGAA 100 53
     bsr5508 6069999 .. 6070016 + -14.1  -3.86897   GCCGGCATACGAAAA             GGCCGGC GGGA GCCGGCC              TTTGTCGGAACTGGG  91 494
     blr5512 6072857 .. 6072893 + -21.8  -3.89524   CCGTTTCCGAACGAC   GC-GAACCGGCACAACC TAGG GGTTGTGCCGGTTCTGC    TTTCTCGGCTAGCCT 100 47
     blr5513 6074537 .. 6074568 +   -13  -3.14132   CGTCGGCGGCGAGGA      CCTGCCGCAGATCCG ACA CCGA-CTGCGGCGGG      TTGATGCCGCGGCCG  72 233
     blr5515 NONE
     bsr5516 6076922 .. 6076937 +  -7.5  -3.53091   TGAGCCCCCTGCCCG              GCGCC TTGACC GGCGC               TTTGGGACGCCCGGT  58 38
     blr5517 NONE
     blr5518 6078315 .. 6078325 +  -8.2  -2.72144   GAGATGGTGGGCACC                 GCGC TAC GCGC                 CTTTGCCCACCCTAC  53 170
     blr5523 6082964 .. 6082975 +  -7.2  -3.15574   CACCCGTCGGCACCA                CGGC TTCC GCCG                 TCTTGGTCGACTTGG  51 190
     blr5525 NONE
     bsr5526 6084859 .. 6084882 +  -4.4  -3.14132   GATGCCCCCGCAGCA          GGAGGTTGCG ATGT CGATGCCTCC           TTCCTGCAACGCGGC  45 180
     blr5530 6088534 .. 6088562 +  -7.9   -3.6215   GCGGGACGGATTCGG        GCGGACGCGGCCG CTT CGGGCGCGGTGGC        TTTGGCGTCGGTTCA  63 91
     blr5533 NONE
     blr5534 6093473 .. 6093497 +  -9.1  -2.78018   CGGCTTGCCCTTCGG          CGCTGCGGCCG GCT TGGCCGCTGCC          TCCTTGGTCCCCGCT  56 275
        thrS NONE
     blr5538 NONE
     blr5539 NONE
     blr5540 6100584 .. 6100594 +  -5.4   -4.2828   CGTTCCTTTCGGAAA                 TCGT GAC ACGA                 TTTTGATCGATGACA  68 9
     blr5541 6101936 .. 6101960 + -13.6   -4.2349   CGCCGCCCGTGAGGC         GC-GCTGGCCG AAAT CGGCCAGCAGC          TTTTCGATCTCGGCG 100 29
     blr5544 6106988 .. 6107016 +    -6  -3.17075   GGCTTTGGCGCCGTC       TTCATCGACCGCG ACAT CGCGGTTGA-GAC        TTACGTTGCGCAGCA  50 0
     blr5545 NONE
     blr5546 6107908 .. 6107935 +   -17  -3.15249   AACACAGGACGAGGA        CGCCCGGTAAGC GAAC GCTCACCGGGCG         TTCATGCACGATGTC  89 108
     blr5548 6110186 .. 6110214 +  -5.1  -3.09492   AGCCGCGCTCGTAGA        CCTTGCCCTCGTT CTT GGCGATGGCGCGG        TATTCGCCTTCGGAG  47 284
     blr5550 6112470 .. 6112487 +  -8.4  -3.29471   CCAAAGCCGGCGAGT             GACGGC GGTCAG GCCGTC              TTGATGTAGTCGCGC  59 24
     blr5553 6115331 .. 6115351 +  -8.1  -3.63569   AAGGTCAGACCGCGT            CGGCGCGCG GCG CGCGATCCG            TTATTGGAACCTTAC  64 111
     blr5554 6116592 .. 6116615 +  -6.6  -3.29144   AAGCTGTTCTTGATC          GG-CTCGGCCG TCT CGGTCGCGACC          TTCTGGGCCAGATCC  54 348
     blr5556 6118105 .. 6118129 +  -6.9  -3.62046   GCGCCCCTGAGCGAT          CAGGACGCGGC CCT GCCGCGGCACG          TTGTTGCGCGGGTCG  59 159
     blr5558 6119457 .. 6119494 + -16.3  -2.64933   CGCCGCCTGCGCTAT   CGGGCCGGACATCG-CGT GCC ACGGCGATCCCCGGCCCG   TGCTGTCAATCGCTC  78 57
     blr5560 NONE
     blr5561 6121003 .. 6121032 + -20.1  -2.60075   CACCCGATCTTGCGG       GAACGCCGCTGGT TCGT GCCAGCGGCGTTC        ATTCGTTCCGGCCAG  95 44
     blr5563 6123841 .. 6123868 +  -3.9  -3.12351   ATCGATACGGGGAGC        GGCGCCCCGCC GACTTA GCCGGCGCCCC         TTGGATCTCGCCAGC  43 8
     blr5564 6124478 .. 6124491 +  -2.3  -4.19817   GCCTGCAGCCACGCC               TTCGC CGCG GCGTA                TTTTCCGTACGTCCA  58 179
     blr5567 6127867 .. 6127880 +  -3.7  -4.11371   GTGGCCGGCCTGCCC               GCCCC TGAT GAGGC                TTTTCGCGCGTATTG  59 72
     blr5568 6128648 .. 6128674 + -19.4  -5.06414   TTTTCCAGCCTCAAA         GGCGGCCTCCGC GAT GCGGACGCCGCC         TTTTTCTTGCGCGGG 100 66
     blr5569 6129630 .. 6129664 + -12.2  -5.00616   CCCAGACCGGTTCGC    G-CGCGGCCAGCCAT CCCCCA ATGGCTGGCCGCAAC     TTTTTTGGGAAACAG 100 94
     bsr5571 6131654 .. 6131692 + -15.2  -2.78384   TGCCATAGAAGACCG   TGCGGCTCGCTTAGGTGC CCA GCACATCCGCGAGCCGCG   TCTCGTCGGCGGCGG  77 33
     blr5573 NONE
     blr5574 NONE
     blr5575 6135915 .. 6135967 +  -4.8  -3.62224   GTCGACATCAAGAAG GAGCTCTGAGCATGAAGGAAGGACG CCCG CGCTCTTTCTACGTGCTC-GCGATC TTCTTCGCGGCCTAT  54 17
     blr5576 NONE
     blr5577 6137595 .. 6137609 +  -4.2  -4.66833   TAGAGGTTCCCAAGG               CCAGAA GAC TGCTGG               TTTTTCGCATTCAGC  73 63
     blr5578 6138354 .. 6138389 + -17.8   -5.0133   AATATCCGGGGCTGG    CAAGGTCGTTGACG GTATACTG CGTCAACGACCTTG     TTTTTTAGCAGGCTG 100 149
     blr5580 6139644 .. 6139661 +  -7.7  -3.15544   CCGACGATGCTGTTG             CGGC-CGA TCT TCGCGCCG             TTCATCACGATCGAA  55 382
     blr5583 6141460 .. 6141484 +  -2.1  -2.62983   TTTCGAAGTCGCGCT         TGACCC-GTC GGGCAA GACAGGGGCA          TGATGTCAGCATGGG  38 158
     blr5584 6142267 .. 6142285 +   -16  -2.64045   ATTTGGGGACGGACA             GGGCCGGA GAA TCCGGCCC             CTCTTCTTGAGCTCA  78 389
     blr5587 6145154 .. 6145174 +    -9  -2.70932   ATGCCGCCGAGGATC           GCCG-AGCG CAGG CGCTGCGGC            TCGTTCAGGGAGAGC  57 411
     bsr5590 6147256 .. 6147282 +  -4.2  -2.70298   CCTGACCGCGTCCAC         CGGTCAGGGGTG GCG CTCTCCCGAACG         ATTGTCATTGCCGGA  43 36
         nah 6148661 .. 6148694 + -10.9  -3.35996   GCGATAGGCGAGTTC     GGC-CACGACGGCGCC GCC GGCGCCGGTCTGCGCC     TTGTCCATCAGCCTC  70 219
     blr5594 6151922 .. 6151954 +   -12  -3.08679   GCGAAGGCCTCGAGC     GGCTGCGCG-ACAGC CATT GTTGAGCGCGCAGCC      TATTCCGTCGGACGC  68 195
     blr5597 6156787 .. 6156833 +  -6.5  -2.81316   CGCTGGAGTGATTAG ATTGTCATTCCGGG-GCGCGTC GAAA GACGCGAACCCGGAATCTCGAG ATTCTTCGATGCTGG  50 30
     blr5598 NONE
     blr5599 6158872 .. 6158892 +  -6.7  -2.79133   GATTCCGTCATTCCG            GGGCGGTGC GAA GCACCGAAC            TATGGTGCGCAGTTG  50 48
     blr5600 6160682 .. 6160706 +  -4.9  -2.52896   TGAGCCCGGAATCCA          TCAGGCCGCAG ACT CTGTCGCATGA          TGGATTCCGGGCTCG  42 81
     blr5601 NONE
     blr5602 NONE
        gatA NONE
     blr5604 6166099 .. 6166113 +  -8.5  -3.53811   AAAGGTGGTGGGCAC               GGCGC AAGAG GCGCC               TTTGCCCACCCTACG  62 101
        metE 6169942 .. 6169958 +  -5.1  -3.14564   CTGCCAGCGACATCG              GCAGC GCGTGCA GCTGC              TTCCTGCCGCGATCA  47 259
     blr5612 NONE
     blr5613 6174480 .. 6174505 +  -8.9  -3.11634   CGGAATCTCGAGATT         CTCAGGTGCGC AATT GCGCACCATAG          TTCGGTGCTGTGCAC  60 80
     blr5614 6175426 .. 6175443 +  -6.9  -2.53581   CGTCGCGAGACATCT             GCGGCGT AATC AAGCCGC              TACGTTACAGCTGTA  48 55
     blr5615 NONE
     blr5616 NONE
     blr5617 NONE
     blr5618 6178903 .. 6178950 + -16.5  -4.04806   CACCAAATGAAGCCC GCGATCCTTGGCCGCG-ATCAAC CGTC GTTGAAATGCGGCCAAGG-TCGC TTCTTTGCTGTCGGG  95 73
     blr5621 6182644 .. 6182675 + -15.2  -2.74605   GTCTCTCCACCGTCA      TTCCGGG-GCGCGAC GAA GTCGCGAGCCCGGAA      TCCATTTTACCGCGC  77 41
     blr5623 6185721 .. 6185755 +    -7  -4.25104   TGATCAGCTTGGAAT     GCGCGACGGTGACC GAATAGA GGGGACCGTCGAGC     TTTTGCTGCCAGAAC  72 96
       groES NONE
       groEL 6188401 .. 6188420 +   -15  -5.38054   TCTACAAATACGAAG            CCCCGGCA GCGA TGCCGGGG             TTTTTGTTTGTGGCG 100 104
     blr5631 NONE
     blr5632 6193845 .. 6193857 +  -6.9  -2.62396   AGGCCATTGATGCCG                GCGCG ACA TGCGC                TAATCTGGAGGGATA  49 80
     blr5633 NONE
     blr5634 6196192 .. 6196210 +   -16  -3.27475   GCAGGACAAAGAAAA             GGGCCGCT GCA AGCGGCCC             TCTTCTCATCGGGAA  89 60
     blr5636 NONE
     blr5637 6200699 .. 6200718 + -12.2  -3.65351   GCTCATCGACATAGA            GCAGCTTG CCGG CAAGCTGC             TTTGGATCGGGCTCG  77 255
     blr5641 NONE
     blr5642 6205590 .. 6205603 +  -5.2  -3.15544   TCGCGCTGCGCGCGC               CCCG GAATGA CGGG                TTGATGGACCTACCC  48 125
     blr5652 NONE
     blr5653 NONE
     blr5654 6216381 .. 6216417 + -10.8  -2.70932   CATCGCCGCAAACTC   GGTGCAC-CTCTCCCGC TTGC GGGGGAGGGAGCGCACC    TCCTTCGCGGCAACG  61 76
     blr5658 6219235 .. 6219246 +  -5.8  -2.52464   CGAGCGAAGCGAATC                CGCT TCGT AGCG                 TGGGTTAGCGCAGCG  45 42
        pcaB NONE
        pcaD 6228598 .. 6228617 +  -3.5  -2.86164   GGTGGTGGGGTTCCT            GACGCAA CGCTGA TTGCGCC             TGTCGTCATTCCGGA  42 13
        pcaC 6229131 .. 6229151 +  -8.1  -3.08679   CCTGCTCAAGACCTA            GCGGCGCGG CGG CCTCGGCGC            TCTTGGGTGCCGCCA  56 25
     bsr5670 6230147 .. 6230157 +  -2.4  -3.14931   GGATTTGGTTGCCAC                 GCGG AAC CCGG                 TTCCTCGCAGCTGCG  43 52
     blr5671 NONE
     blr5672 NONE
     blr5673 NONE
     blr5674 NONE
     blr5675 6235491 .. 6235511 + -15.4  -3.78934   ATCCAAGCATCATCA            CGCCCCGG CTTGC CCGGGGCG            TTCTTCTGGGGCAAG  95 67
     blr5677 6238979 .. 6238989 +  -2.4  -2.90763   GGCGCTCGCCAGTTG                 AGCC TGC GGCA                 TCTCTGCGCTATCGC  40 25
     blr5678 6240123 .. 6240145 +  -6.9  -3.53444   TGATTGAACCGAAAG           GCGCGGCGT ACTGG ATGCCCCGC           TTTCGCGGGGCATGA  58 111
         rpe 6242059 .. 6242072 +  -3.7  -3.04398   CGCAAATCACCGCTA               CTGGC TCCT GCCTG                CTTTTGACGGGAGCA  43 154
     blr5687 NONE
     blr5688 6249217 .. 6249237 +  -7.5  -3.14211   GCGGGCTGACGAAGA            TCTAGCAGC GGG GCTGCCGGA            TTCCTCAAGCGACGT  54 21
        purB 6252074 .. 6252087 +  -4.5  -3.86935   TCTTCAAGCGCGTGT               TCGGC GAGA GCTGA                TTATTCTCGTCATTC  59 12
     blr5691 6253456 .. 6253470 + -11.4  -3.09635   CCCGTCATCGGGCCG               CGGAGC GTT GCTCCG               TTGGCTCATCCGCCT  68 92
     blr5693 6257360 .. 6257378 +  -3.8  -3.84451   GAAGGGAGGCGACCA             GTTGATGT GGG ACAACAGC             TTTGGATTTGCGGGA  58 523
     blr5698 6265775 .. 6265788 +  -2.3  -3.03124   CGAAACGCACGATCA               GGCTA AAAT TTGCC                TCTTGCGGCATGACG  41 163
     blr5699 6267186 .. 6267212 + -10.7  -3.40403   CCGTCGGTGATGACG         GGCGCCGCTCC GATCG GGTGCAGCGCC         TTGTAGTCGGGAGGC  67 514
        murI 6269054 .. 6269079 +  -5.3  -2.62184   GACTTTCCGCGCCAA         CGAC-GCGCTGC TAG GCTTCGCCGTCG         TCATCTCCGCGCAGG  46 39
     blr5703 NONE
     blr5704 6270371 .. 6270402 +  -7.8  -3.73042   TGGTTCGTGCTAGAG      CACGCGGCGAGCGG GCGA CCGCTCGCTGCACA       TATTTTAGTCCGCAG  67 70
     blr5705 6271357 .. 6271387 + -16.9  -3.53444   CCCCTAAAAGCCGCC      TGC-TCGCGGGCCG ATTT CGGCCCGCGAAGCG       TTTCGCGACCCGTGG 100 183
        rpsD 6272147 .. 6272166 + -16.4  -5.33405   ACACCAATGTTCAAA            GGCCCCGG TTTT CCGGGGCC             TTTTTGTTTGGTAGC 100 50
     blr5707 6273945 .. 6273989 +  -3.4  -3.37245   CCGCCACCGCCCGAC TCCCAGGTCGCCGG-CCGC CTGATATC GCGGACCTGCGTCGTCGGA TTGATGTTGCGGTCC  47 445
     blr5712 NONE
     blr5713 6279617 .. 6279635 +  -3.1  -4.18018   GACAGCCGGCCTGAG             GGCCTAT TCAAT ATAGGCG             TTTTCCCTGCGGCGC  62 62
     blr5716 6281890 .. 6281911 + -14.5  -3.09516   CGTCGCAGACGCGAA           CCCGGAATC TCGA GATTCCGGG            TTCGGTCCTGCGGAC  80 67
     blr5718 6283940 .. 6283997 + -12.8  -3.28712   GCCGTCCGAGAGGTC GTGCA-CGGCGGTCGCGGTGC-CCGCATG GAT CATGCCGCGCA-CGCAGTCGCCGTTGCGC TTCTCGGCAGCGAGG  74 476
     blr5720 NONE
     blr5721 6287522 .. 6287536 +   -10  -3.36289   CGGCTGAAGCTGCGC               TAGCGC GAG GCGCTA               TTGCTTGGCGTCGTC  68 23
     blr5724 6290201 .. 6290213 +  -4.7  -4.19817   AATCGAGAAACTCGA                CGCGG CGC CGGCG                TTTTGAATGGGTCGC  65 178
     blr5727 6291791 .. 6291846 + -10.8  -3.17723   CGAACACCTTGCCCT GGCGGACGCTGGCGACGCCGGCGACGC CGA GCGACTTCAGCG-CGCCTTCGATCGCC TTGCCTTGCGGATCG  65 305
     blr5730 6293366 .. 6293397 +   -13  -2.74012   GGCGGTCCGTGAGGA      CCGAACCCGGAATC TCGA GATTCCGGGTCCGA       TGCTTCGCATCGTCC  69 75
     blr5735 6299743 .. 6299769 +  -5.1  -3.06492   CGAGGATGGCGATGC        CGG-GCTTGCCG ACGG CGCCAAGCATCG         TCTTCGCATCGATCA  47 430
     blr5739 6302920 .. 6302969 +  -2.7  -3.27525   AAGAGGCGCAAAGCG CCGTGCCCACCAGATCTTCTCGGC CTG GTTGATC-GAGATGGTGGGCACGC TTCGCTTTGCCCACC  44 67
     blr5741 6305439 .. 6305451 +  -3.3  -3.49653   TCCCGTTGGAGCACC                CCGAT GAA AGCGG                TTCTGTGCAGCTCGT  49 19
     blr5742 NONE
     blr5743 6307413 .. 6307446 +  -6.5  -2.60392   ACTCTGCCGGCCGTC     CGGGCTCGGACGGCGG CTT CCGCCGCGCG-GTGCG     ATTGCTTCGAAAATC  49 234
     blr5744 6308843 .. 6308881 +  -5.9  -2.70826   ATTTCTTCGCGAACT   TCGCGCCGGCCGG ATAGCCCATGTCC CCTGCGGGCGCGA   TGGTATCTGCCTCTG  46 409
        icdA 6313939 .. 6313963 +   -20  -5.04249   GGCCGGACATCATCA          CGGGCCGCGC CGCAT GCGCGGCCCG          TTTGTTTTTTGAAAC 100 65
     blr5748 6314570 .. 6314583 +  -9.5  -3.22475   GCCGGTCTCTTCCAG               CCGCG CCTT CGCGG                TCTTGTGGACGTGGG  62 99
        gcvT NONE
        gcvH 6320468 .. 6320500 +  -6.2  -4.20516   GACGATCCAGTACGC     CGCGGCT-TCTCGGT TCTA GCCGTGATGGCTGCG      TTTATTGGATGCCCC  68 90
        gcvP 6323449 .. 6323480 +  -3.6  -3.89614   GCGACGGAAGTTTCG      TAGGGTGGGCAAAGC AGA GCGT-GCCCACCACA      TTTGTGCACATTGAG  56 44
     bsr5759 6328089 .. 6328104 +  -3.2  -3.17194   CTTCGATATCAGCAG              GCGG CAATGAGA CCGC               TTCGGTTGGAGGCCT  45 16
     bsr5760 6328603 .. 6328628 +  -9.7   -4.2354   ATCGAACAGCGAAAT         CCCCA-GCCCAG CTA CTGTGCATGGGG         TTGTTTTCCAATTTC  79 148
     bsr5763 6331284 .. 6331322 + -14.5  -3.29958   GCCGAAAGGCGCATG  CCGCCTCCGGCCGCCAGC TTCA GTTGGCGGCC-GTGCCGG   TCTTGGTCTTCTTCG  86 372
     blr5765 6332687 .. 6332711 +  -4.2  -3.66288   CTTGTACCAGCCGTC          CATCCAGGTC AGCAC GACCGCGATG          TTGTCTTCGCCGCTC  53 290
     blr5767 6333581 .. 6333602 +  -6.5  -3.29511   CGCCAGTATCGGGGC           GTGCCCG CTATCGTT CGGGCGC            TTGTCGCCCCATCGC  56 343
     blr5768 NONE
     blr5769 6335245 .. 6335285 + -16.2  -2.92192   TCATTAGAACCAAGA CG-GATGGGACCGGACGAG GCAA CTCGCCCGGTCCCATCACA  TATGATTGCATCCGG  81 41
     blr5774 NONE
     blr5775 NONE
     bsr5776 6342367 .. 6342383 +  -4.3  -3.40403   TCAAGAAGCTCGGCC              TGAGCAG CGG CTGCGCG              TTCTCCTGAGCGCAA  49 0
     blr5777 NONE
        fixG 6344375 .. 6344385 +  -6.8  -4.21827   CGAATTGAAGCGGTA                 TCCC AAC GGGA                 TTTTCCAATCTTTGC  71 108
     blr5779 6345707 .. 6345720 +  -9.5  -3.51934   GGTTCGGGTCCTGCG               CGCCG GAGA CGGCG                TATTTCTGCGCGAAG  65 107
     blr5786 6353650 .. 6353671 +  -8.7  -4.31587   GCTGCCGTTGGCCTT           GC-CGACGGC GTG GCCGTTGAGC           TTCTTCTTTTTGACG  77 184
     blr5788 6355151 .. 6355168 +    -7  -2.82516   CGCCCTGGTCGAGCG             TCAGCG CGTCGC CGCTGA              TCTGCTCCTGCCGCA  49 224
     blr5790 6357226 .. 6357257 + -13.8  -2.64274   GCGGCATAGCCGTCA      TTCCGGGGT-GCGAC GAA GTCGCGAACCCGGAA      TCCATTTCACCGCGT  72 32
     bsr5791 6357593 .. 6357604 +  -2.2  -4.13014   TTCATCTTTTGGAGG                TCGC CTAC GTGA                 TTTTGACACTGTAAA  57 0
     blr5792 NONE
     blr5793 6358890 .. 6358925 +  -6.6  -4.15044   GGGTTATAGGCTCGC    TCAGGACTGGCCGCGG ATCG TCGCGGCCCGCCGGGA     TTTGTTCGGGAGACG  71 78
     bsr5794 6359243 .. 6359266 +  -4.5  -2.78384   CGCGCGGGCGTAAGG          CGGCGCA-GC CATGC GCGTGCTCCG          TCTCGTCGCGGCGGC  43 28
     blr5795 6360466 .. 6360480 +  -4.2  -2.83371   GCCGAGCTCGGGATA               TTCGAG CAC CTCGAC               CTTCTTGATGCAGTG  43 321
     blr5797 6362774 .. 6362784 +  -8.2  -2.94747   CGCGCTTTCCGCAGG                 CGCG ACT CGCG                 TGTGTCGTAACGTCG  55 64
     bsr5798 6363223 .. 6363243 + -12.6  -4.16943   TGCTGAAGTTGAAGC            GCCCGATC CGGTC GATCGGGC            TTTTCGCGTGTCCGG  95 48
     blr5799 NONE
     blr5802 NONE
     blr5803 NONE
     blr5804 6368808 .. 6368827 +  -6.4  -2.81316   TCGGAAATCGAGCTG            CA-GCCGGC AGC GCTGGCATG            GTTCTTGAATAATCG  50 52
     blr5805 6370093 .. 6370126 +    -3  -3.17763   ATCAACTCCCCGGCC     TGGCGGAACGGGGCG AAGTC CACCTCGATC-GCCG     TTCCTCCGATCTGCG  45 523
     blr5815 NONE
        fliP 6380942 .. 6380956 +   -10   -3.1505   ACGAAGCCGGACCTG               TCTCGC GTC GCGAGA               TTGCTACCGCGTCAT  65 62
     bsr5820 NONE
     blr5821 6392401 .. 6392413 +  -6.2  -3.18199   TCGCCGCGATGAGCA                GCCG ATTGA CGGC                TTCGATTGCGCGTTC  50 200
        flgF NONE
        flgG NONE
     blr5829 NONE
        flgH 6399987 .. 6400030 + -18.3  -4.15565   GCGCGAACGACGATG TACTACGCGGCCTCCGGTAG CTCCC CTGCCGGAGGCCGCAT-GTA TTTTGGCGTGGTGCG 100 80
     blr5832 6402908 .. 6402926 +  -5.2  -3.96624   TCTGACTCTATTCGT             CGCGATAG ACC TTCTCGCG             TTTCTCGTGGCGCTC  59 314
     blr5836 6405007 .. 6405037 + -13.4  -3.03619   TCGACCGGATCCTCC       TCGATGCCTTGC AGCGCGA GCAGGGCATCGA       TGTTGGCCGCTGCTT  71 419
        flgI NONE
     blr5839 NONE
     blr5840 6407488 .. 6407511 + -17.4  -3.20747   CAATTTTACGAAAAA          CCGCGCGGCG ATAT CGTCGCGCGG           TTAGTCACGTTTCCT  89 60
     blr5841 6408410 .. 6408426 +    -8  -3.62046   CCTGCATGGTCTGCT              CGCTGA GCGGA TCAGCG              TTGTTCACCGCATCC  63 464
     blr5847 6419660 .. 6419696 + -28.2  -3.55761   GACAACGCTGCCCAA    CGACAACGGCCCCGGA TCGCC TCCGGGGCCGTTGTCG    TTTCGGCCATGCATC 100 73
     blr5857 6434090 .. 6434117 +  -7.6  -3.15861   CCAAGCTGCTTCGAT        CGGGATGAGACC CGCG GGTCTCGACCGG         TTGATGCAGCTGATC  57 18
     blr5858 6434893 .. 6434919 +   -10   -3.3452   GCCAAATCGTGTCGT         CCTGGCGCCCGG GGT CTGTGCGCCAAG         TTCTGCGGTGATGTG  68 330
     blr5860 6437499 .. 6437515 +  -7.9  -2.53715   TCCGCCGGAATGCCC              GCCGCGA CCA TCGCCGC              CTTGATGATGGTGCA  50 434
     blr5863 6439303 .. 6439318 +  -6.1  -3.28712   CTCGTGCAGGGTGGT              CAGCG TCGCCT CGCTG               TTCTGAAGCAGCACG  51 391
     blr5867 6445140 .. 6445157 +  -5.5  -3.92542   GACAAGGTTGCGGGC             GGGGGGA GCAA TCCTCTC              TTATTTCCGCCTCAA  62 71
     blr5868 6447199 .. 6447228 +  -5.7  -3.33815   AGCGCAGCGAAGCAA       TCCAGAGTCCATC CGCC GAAAGATTCTGGA        TTGCTTCGCCGCGCT  52 76
        gudP 6448847 .. 6448870 + -12.4  -4.65933   TTGACCAGGCAACTC          AACGGCGGCT CAAA AGCCGCCGTC           TTTGTTTTGGGGATG 100 57
     blr5870 NONE
     blr5871 NONE
        gudD 6452301 .. 6452313 +  -3.4  -2.64735   GTTCGGTAAGAAACT                TTCC CTGGA GGAA                TGATATGACTGCGAT  40 32
     blr5873 6453833 .. 6453845 + -10.5  -3.53811   GAAGACGGTGGGCAC                GGCGC GTT GCGCC                TTTGCCCACCCTACG  70 92
        garD 6455544 .. 6455579 + -11.7  -3.21276   CGAACGTCTCGTCAA    CCGGCCCGCTCGGGC CGGCGA GCCGGAGGGTGCCGG     TGTTGTCGAGCGGCG  68 148
     blr5878 NONE
     blr5877 6459487 .. 6459506 +  -9.3  -3.56643   GTCCGGAAACATTGG            CGCGGAA AACTTC TTCCGCG             TTTCGCGCCTGTCGC  68 69
     blr5879 6459954 .. 6459985 + -10.9  -3.01712   CTGAAGTTTCCACAA      CGT-CATGGCCGGG CTCGT CCCGGCCATCCACG      TCTTGCCGAGGCCAC  68 75
     blr5881 6461966 .. 6461998 + -10.6  -3.09516   GCCCGGGTGAGCGCA      GCGATATCAGGGAC AAGTG GTCCCGCATATCGC      TTCGCTCATGCGGGC  64 51
     blr5884 6464896 .. 6464906 +  -4.6  -3.47349   TGGCGGCTTCCATCA                 CGGT TGC GCCG                 TTCTCGATTTCCACC  53 295
     blr5887 6471649 .. 6471668 +   -15  -4.57516   ATCGCGAATAAAAAA            CGGAGGCC TCGC GGCCTCCG             TTTTCGTTTGGATGT 100 52
     blr5895 6481960 .. 6481986 +  -6.5  -2.70932   CCTCGCCGATGCGGG         CGTAGATCGCG CCTGA CGCGATCGAGG         TGGTTGCGCCCAGCA  48 117
     blr5897 6484483 .. 6484495 +  -3.3  -3.84406   CCGTATGACCCAGGC                CGAGA AGA TCGCG                TTCTTCTCGTAAGGG  54 1
     blr5901 6488713 .. 6488725 +  -5.5   -3.1372   GCGGTGACGCCGCGC                GCGAG CAG CTTGC                TGTTGATCGCAAATG  49 313
     blr5906 6494739 .. 6494753 + -11.4  -2.57463   TGCCGGCGCGCCCCT               GCCCTC CTA GAGGGC               CTTGTAGAGGGGCTT  64 16
     bsr5907 6495594 .. 6495621 +    -9  -3.05844   GGCAGGTCGTGGTCG        CGCACCCTGCCGG ACA CCGGC-GGCAGCG        TCTTCAGATAGGCGA  57 501
     blr5909 6496646 .. 6496674 + -14.6  -4.27316   GCTTCGTCGCGGAAA        GGCCGGACGC AAGGAGGGA GCGTCCGGCC        TTTTCGATTCGGGCG 100 52
     blr5910 6497644 .. 6497659 +  -7.5  -3.19157   GAGCTGGGTGCCGAT              GGCGC CGCGCA GCGCC               TTGATGCCCTTCATG  57 509
     blr5915 6504441 .. 6504451 +  -4.6  -2.60813   TCGCGAATGGCTTCA                 TGCG GCT CGCG                 GTCTTTGAACCAATC  43 7
     blr5921 NONE
     blr5922 6513446 .. 6513500 +  -6.5  -3.53224   CGATCACGCGGAGGA GCGTGCCGAGC-AGGTCCGGCGGCATG CCGAA CA-GCCGCGGGCTCTTGC-CGG-ACGC TTTCGCCAGGCGCTC  57 162
        rfaF 6522524 .. 6522551 +  -2.4  -2.68072   CGGCTTCGTAAAATC        CGCAGCGCGGCG ACCC CGCCGCCAAGCC         ATTGATTCTGCTGGC  38 100
        galE 6524903 .. 6524933 +  -2.4  -3.53224   CGGGCAGGCTTTGTC       CTGCGCCGTCAATG GAC TACGGATGGCCCAG       TTTCCAAAGAAAATC  47 122
     blr5932 NONE
     blr5933 6527490 .. 6527511 + -17.3  -4.67608   ATCTCGAAATCGAAA           GGCCCCGGA CATG TCCGGGGCC            TTTTCTGTTCGGATC 100 51
     blr5937 NONE
     bsr5938 NONE
     blr5939 6532764 .. 6532787 +  -4.4  -4.04209   GCGATGACGGCAGGC          GAGCGGTGCT ACCC GGCACCGGGC           TTTGTCATGATTTGA  61 43
     blr5947 6542407 .. 6542426 +  -9.2  -2.72344   GATCTCGAACTCCTC            AGGTGCGC AAGC GCGCACCA             TCGTTCGCGCTACGC  57 93
     blr5954 6549559 .. 6549570 +  -2.2  -3.06569   CGCCGCGCTCATGGG                CCTG GTGA TAGG                 GTTTTGCGCCCTTGA  42 423
     blr5956 6551414 .. 6551431 +  -6.9  -3.14132   TTGTTGTTGAGGTAT             TCGGCAG CCGC CAGCCGA              TTCATCGGCCCCGGC  51 254
     blr5960 6557374 .. 6557399 +  -7.5  -3.61715   GGCTGTTGCGCAGCG         CGA-CCACGTCG TAG CGGCGCGGTTCG         TTCTTGAGCACGCTG  63 418
     blr5962 NONE
     blr5963 NONE
     blr5964 NONE
     blr5965 NONE
     blr5966 6564164 .. 6564174 +  -8.2  -3.01791   CATGGCCGGGAAAAG                 CGCG AAG CGCG                 TCTTCGCGCAGACGT  56 57
     blr5967 6565116 .. 6565130 +  -2.8  -4.07885   AGCGGCGCAAGCGCT               GGCTTT GAC AAAGCG               TTTTCAAGCGAAGTG  57 18
     blr5969 NONE
     blr5970 NONE
     blr5971 NONE
        neuA NONE
     blr5973 NONE
     blr5974 NONE
     blr5975 NONE
     blr5976 6575145 .. 6575193 +  -7.9  -3.09635   CGGCGAGACGTCGCC TCCACCCGCGCCCACAGCGCGAT GAT GTTGCGCTGACGCTGCGCGTGGC TTGCGTCGTCAGCGT  55 82
     blr5981 6580593 .. 6580614 +  -4.3  -3.21099   GATCGCGAGGACGGG           GCTGGCGAT CGCC ACCGCAAGC            TTCATGGTGAGCAGA  47 308
     blr5985 NONE
     blr5986 NONE
     blr5987 6586872 .. 6586891 +  -2.8  -2.73875   TTACGCCCCGTCGTC            CGTGCTGCC AGA GG-AGCACC            TCATGTTGAGACAGG  39 82
     blr5988 6588134 .. 6588154 +  -3.1  -3.01712   CATCCCCGGGCATTT            GGGGGGTGC CGC GCGCTGCTC            TGTTGCGCGCAACCG  43 63
     blr5989 NONE
     blr5990 NONE
     blr5991 NONE
     blr5992 6592684 .. 6592696 +  -9.1  -3.53091   CCGCGGGCGCTCGAA                CCGGA CGA TCCGG                TTTAACGACGCGGCT  66 8
     blr5994 NONE
        neuA NONE
        ptmB NONE
     blr5997 NONE
        psmA NONE
     blr5999 NONE
     blr6000 NONE
     blr6001 NONE
     blr6002 NONE
     blr6003 NONE
     blr6004 NONE
     blr6005 6606634 .. 6606652 + -10.3  -3.14344   GACGGTCGTGCTCCA             TCCCTCG CATTC CGAGGGA             TTGATAAGAGCCATC  63 295
     blr6013 6618942 .. 6618978 +  -4.9  -3.55444   AACTGGTCGAGCAGA    TCGGAGGTCTGCGCCAG CGC CTGGCGGTGAGCGACGA    TTTCGGCGATCGACA  53 453
     blr6022 NONE
     blr6023 6629717 .. 6629769 +  -4.6  -2.72511   GGCGTCGCGGATCCG GACCCGCGCCTCGCG-CGCCCGCGGC GGC GCCGCGGCCGTCGACAGGT-TGAGCC ATTTGGAGGCCTCGA  44 370
     blr6028 6635698 .. 6635718 +  -4.7  -2.71712   GGCAGATCACGTCAG           GCAG-GCC CCGTCA GGCACTGC            ATTTCGACAGGCGGC  43 73
     blr6029 6637385 .. 6637431 + -10.2  -2.79183   TTGTTCGGCGGTGTC TTGTTCGGCG-GTGTCTTGGC CTAAGA GCCAAGGCTCTCGTCGGGCAA TGTGATCGGAATGCG  61 406
     blr6040 6651843 .. 6651869 +  -9.4  -3.37935   GCCCCAAGAGGACGC        GCCGGCC-TCG CCCTGA CGGCGGCCGGC         TTGCTCATTTTGAAT  63 10
     blr6041 NONE
     blr6042 6655533 .. 6655551 +  -3.1  -3.70902   GCATCCTCGGTCATC             GCCAG CAGCGCGAT CTGGC             TTTCGGTGTAGGCGA  54 200
     blr6045 NONE
     blr6046 NONE
     blr6047 NONE
     blr6048 6663401 .. 6663434 +  -2.9  -2.61582   AGGCATTGGCGACAC     AGC-TGCTGCCGGGCG TCA CGCCCTCCAGCCCGCC     CTTGTAGATCGGCTC  39 463
     blr6052 NONE
     blr6053 NONE
     blr6054 6670216 .. 6670229 +  -4.5  -3.92869   AGACTTCCGCTTTGC               GTTGG TAAG CCGAC                TTTATGAGTACATGC  59 515
     blr6059 6675747 .. 6675762 + -10.4  -3.01712   TCGATGAATTTCATC              GCCAGC GCCG GCTGGC               TCTTCACGAACGGCA  62 361
     blr6062 6678097 .. 6678134 + -18.5   -2.8294   GGTAGTCCGCCTGCC   CGAGATCGCTCGTGCGC AACG GCGCATGGGCGATGTCG    TAGTTCTCGAAGCTG  89 280
     bsr6066 NONE
     blr6067 6681809 .. 6681853 + -15.3  -4.08958   CGGCCGAAGCGCGCT CCTGAAGCGCGATGA-GATT GGGATG AATCGTCATCGCGCTTTGGG TTGTTGTTTGAGCAT  95 21
     blr6070 6686692 .. 6686706 +  -4.2  -3.49475   TCTTGGCGCCGCCGT               GCTCAG ACC CTGACC               TTATCTCGGAATACC  52 13
     blr6071 NONE
     blr6072 6689459 .. 6689494 +  -8.2  -3.29461   ATGACCTGATAGGTG    TGCCAGGGCTCGTCGGG AGG CGCGACGACGCC-GGCA    TTATGGCCGCCGTTG  59 233
     blr6074 6692072 .. 6692102 + -11.1  -3.28791   TCAGCGGGGAATGAC      GGCGGTG-GCCTCG ATCT CGACGCGCGCCGCC       TTCTCGACCAGCCGT  72 69
     blr6078 NONE
     blr6079 6696872 .. 6696893 + -14.5   -4.2349   AATCAAAAACCAAAA           GGGCGATGA TGGT TCATCGCCC            TTTTGCGTCTCAGGC 100 90
     blr6083 NONE
     blr6084 NONE
     blr6085 6703862 .. 6703881 +    -2  -4.16943   GGTGGGGGAAACGGC            TCTTTCGC GGCC GCGGGCGA             TTTTGCGCTGTCGGG  60 55
     blr6086 6704901 .. 6704911 +  -3.2   -3.4252   AATTGCAGACGCTGC                 TTCG CAA CGGA                 TTCTGATCGATGACC  49 9
     blr6087 6706372 .. 6706399 +  -6.3  -3.35679   GCTGACGACGATGCC       GCCCGGCCAATGC GCGA GCG-T-GCCGGGC        TTGTCGGTCCAGCCC  53 484
     blr6094 6713608 .. 6713618 +  -5.4  -3.57387   ACGCCAGCGAATTTA                 TCGT CGG ACGA                 TTTCGCGAATATATT  55 280
     blr6103 6721647 .. 6721667 + -15.4  -3.16921   CTCGAAACGAACAAA            GCCCGCGG CATCC CCGCGGGC            TTGATCCAAATTCAT  85 61
     blr6106 NONE
     blr6107 6725430 .. 6725451 +  -9.5  -3.18264   CGATCAAATTTTGTC           TTTGCGACA GCCA TGTCGCGAA            TTCGTCCCTACCCAC  61 170
     bsr6109 6726259 .. 6726284 +  -6.8  -2.72379   TCATGAACAGAAGAA         GAGCCCAGCT GTGGTG GGCTAGGCTC          TCGTTCAGCGATTGA  50 42
     bsr6111 6727584 .. 6727608 +  -5.5  -3.33696   TGTGATGCCAGCCCA          TGCGCTCGTAG AAG CGGCGCGCGCG          TTCATTGCCGACGAC  53 257
     blr6113 6728879 .. 6728898 + -11.4  -3.29511   AGTTCGGCGCGGACG            TGTGCCGC TACG GCGGCACG             TTCTGCGACAATCCG  72 187
     bsr6115 6729958 .. 6729970 +  -4.7  -3.14132   ATCGAGGAAGACCAG                GGCGG CGA CGGCC                TTCATGCCGGCGCCA  48 61
     blr6116 NONE
     blr6117 6731856 .. 6731866 +  -2.4  -2.72379   GACAAAAGCGCCTTC                 GCTC GCC GCGC                 TACTTCACCCCTTGC  39 169
     blr6118 6733833 .. 6733849 +  -3.5  -3.45433   GCCAACGCAGGGAAC              CTCGCCC CCC GCGCGCG              TTCACTTTTTGACGT  49 413
     blr6123 6737477 .. 6737487 +  -6.8  -3.36327   TGACCAGGAAGTCGG                 CCGT GGC ACGG                 TTCTCGATGCCCTCG  55 175
     blr6126 6743306 .. 6743337 +  -5.7  -4.11484   TGCCTCTAGCTGCAA      AGCCCTCATGCCG CGTACC CGGCATGCGGCCC       TTTTGCGGCCTTGCG  65 32
     blr6127 NONE
        cycB 6745373 .. 6745393 +  -5.4  -3.16783   TTTTCGGCTAGGTCG            CGCAGTTC GGCCG GAACTTCG            ATTTTCGGTTCGATC  47 524
     bsr6130 6745888 .. 6745902 +  -5.7  -2.82623   CCGAACGGGCGGGCT               CAACC GAACA GGTTG               TAGTTATGCCAAGAA  46 95
     blr6132 6747151 .. 6747189 + -13.8  -2.63913   GTAAGCAGCAGGCAG  AC-AGGCACGCCGGCGG CCGAGA CCGCCGGCGTGCCGCGA   TCATCTGCGCTGGTC  72 37
     blr6135 6749175 .. 6749210 + -16.2  -2.75382   TGCTTTTCGGAAATA    CTCTGCCGTGCTCCCGA CCG TCGGG-GCACGGCAGGA    TCGTTCCATGCAGTA  79 84
     blr6136 6749968 .. 6749980 +  -3.3  -3.47941   GCAGCCATGCGCCTT                GGCCA GCT TTGCC                TTCTCGTCGTTGCTG  49 500
     blr6138 NONE
     blr6139 NONE
     blr6140 6754053 .. 6754065 +  -4.8  -3.54475   CGGTGTCGAATGGTC                GCCT CGCGA AGGC                TTATGTCGTCGAAAG  52 269
     blr6144 6759348 .. 6759363 +  -3.2  -4.13767   GCAAGACGGCGAAGG              CGGC GGAATAGA GCCG               TTTTCGGCTCCGACC  59 15
        dctA 6760857 .. 6760880 +  -3.7  -3.35046   CAGGAGTGAGCGACG          GCGCCCCTG TAGGCC CAGGTGCGA           TATTTCAGACCGTGC  49 118
     blr6148 NONE
     blr6149 NONE
     blr6150 NONE
     blr6151 NONE
     blr6152 NONE
     blr6153 6769945 .. 6769979 + -17.9  -3.42354   TCTTCCCGCAAATAC     CAATGGCGCCGCACG GGTCA TGCGCGGCGCCATTG     TTGTAGCTTGGAGTC 100 162
     blr6155 NONE
     blr6156 NONE
     blr6157 6775282 .. 6775296 +  -5.6   -3.5525   CGATGGGGCGCGCAC               GCTGCG GAT CGTGGC               TTTCCCCGACTATCT  55 63
     blr6158 6776449 .. 6776491 + -19.2   -4.0371   CCCGGAGGAGGTTCG GAGGGGGTAGCCACAAGCAC CCG GCACTTGTGGTTGCCCCCTC TTTCTATCCCGCCTG 100 75
     blr6160 NONE
     blr6161 NONE
     blr6162 6783096 .. 6783110 +  -6.4  -3.34398   TCCGACAGCGGCACG               TTGCGC TCG GCGTAA               TATTTGGCGACGCGG  55 156
     blr6167 6786109 .. 6786119 +  -5.4  -4.15565   GAGCCCGCGACAAAA                 TTGC GAA GCAA                 TTTTGCGCTGATGCG  68 94
     blr6172 6792044 .. 6792087 + -19.7  -2.71011   CGCCCCGGCCCAACT GTTGCCTACGACGCCGCGGA ACATC TCCGCGGCGTCGCA-GCGAC TGATTGCAAGGGCCT  88 47
     blr6173 NONE
         lon 6795194 .. 6795216 + -16.3  -4.13995   TCGTCGAACACAAAA           GGCCCCCTC TTTTC GAGGGGGCC           TTTGCTTTATCAGGC 100 226
     blr6181 NONE
     blr6182 6803877 .. 6803887 +  -6.8   -3.4252   CCCCGACTTTCCAGA                 CGTC GGT GACG                 TTGTAGTCGATGCCG  55 432
     blr6185 NONE
     blr6186 6809305 .. 6809358 + -16.8  -2.70932   TGAAGGGGTGAGCTC GC-TCTCTCCTC-CCCCTCTCCCCGT ACTT ACGGGGAGAGGGTTGGGGTGAGGGGC TGCTTCGGCAGAGAC  84 30
     blr6188 NONE
     blr6189 NONE
     blr6190 NONE
     blr6191 NONE
     blr6192 NONE
     bsr6193 6815313 .. 6815339 + -14.4  -3.51934   AATTTCCGTAGCCGG         TATCCGGCAGCC ACA GGCTGCCGGGAA         TGTTTCTGCGCGGCG  81 415
     blr6196 6817583 .. 6817597 +  -3.4  -3.14132   GCAGGGATGAGCTTC               GCGGAC CCT GACTGC               TTCGTCCGCACGGGA  45 58
     blr6197 6818509 .. 6818552 +   -11  -3.08679   GCGCACCTGAGAATC TCGAGATTCCGGGTTCGATGC TTC GCATCGC-CCCGGAATGACGG TGTTAGATCAAAAAC  68 95
     blr6199 6819969 .. 6819996 +  -6.2  -2.91796   CGGCACCTTCTATCA        CGCAGT-CCCCGG AGA CTGAGGTGCTGCG        TCTGCTCTCGTTTTC  48 7
     blr6200 NONE
     blr6201 NONE
     blr6202 NONE
     blr6203 6822978 .. 6822998 +  -5.3  -2.94099   TCAATCCGCCGTGAG            GGTTGGCCG GAA CAGCCGATC            TCTCTGCTGCGCGAG  48 329
        exaA NONE
     blr6208 NONE
     blr6209 6828035 .. 6828064 + -14.3  -2.70354   TGATTCTGTTCGTCA       TTCCGGG-GCGCCC GCA GGGCGAACCCGGAA       TCCATTTCTCCGCAG  77 38
     blr6210 NONE
     blr6211 6829978 .. 6830020 + -21.3  -2.70932   GACGACGGCATGAGC GCATTGGCCGCTCGCCGGG AGCTC CCCGGCGTGCGCCTAATGC TCGTTCGCGGCCGCG 100 28
       mxaF' 6833324 .. 6833354 + -18.3  -2.62184   CTACCTTCGTGTCGC       TCCGGCGCGTGGA TCAAC TCCACGCGCCGGC       TCGTCTCCACCGAAC  85 43
     blr6214 NONE
        adhC NONE
     blr6216 6835929 .. 6835962 +   -14  -5.14563   CGACTGAGGCATCCT     GCTTCGTCCGTACAG TCTTT CTG-GCGGACGAAGC     TTTTTTGCTGCGGCC 100 282
     bsr6217 6836256 .. 6836275 + -10.6  -2.98145   ACGACGCACGAACCG            CCGCCGGC GCAT GCCGGCGC             ATTTAATTCATGCTT  64 0
     blr6218 NONE
     blr6219 6839337 .. 6839356 +    -2  -4.15044   GCTGCTCCGCCTCTT            TCGATCCG CCCG CGGAGCTA             TTTCTTCAGCGCGAA  60 285
        hisC 6846589 .. 6846603 + -12.8  -3.14344   TCTAGTTGAGGGCAT               GCGGCG GCC CGCCGC               TTGCTCACCACAATG  74 36
     blr6226 6847819 .. 6847829 +  -6.8  -2.70932   CGATCTTGCGCAGCG                 CGTC AGC GACG                 TCCTTGCCGCCGCCA  50 439
     blr6228 NONE
     bsr6229 NONE
     blr6230 6851337 .. 6851360 +  -3.9  -3.53091   GAGCGGAACGGCTGC         GGC-AGCG-TG CAAC CAGCGCTAGCC          TTTCCGCACGAAACT  49 210
     blr6231 6853501 .. 6853518 + -12.7  -3.72695   TGTCCTTGTCCGCCA             GCAGCGC CGCG GCGCTGC              TTTGATGCACGACCT  84 69
     blr6240 6862815 .. 6862825 +  -8.2  -3.60792   CGTTCCAGAGCACGC                 GCGC GAT GCGC                 TTTGCAGCTTCCGGC  65 142
     blr6244 NONE
     blr6245 NONE
     blr6246 6870398 .. 6870438 + -15.4  -2.66106   ATCAAGTAGACTTCT GCAAGCTGCCGGTTCCGCC AGGA GGCGGAGCCGGC-GCGTGA  TCGATTATTCGGATA  78 32
     blr6247 NONE
     blr6248 NONE
     blr6249 6873222 .. 6873236 +  -3.4  -2.72991   CTTCGTCGACGCCTG               CCGGCG AAT CCTCGG               TGGTTAGGCCTCTGA  41 4
     blr6250 NONE
     blr6251 6875370 .. 6875388 +  -5.9  -3.59979   CGCCGAGATCCGATT             CGAGCCT CTCGC AGGCGCG             TTTCGCCTGCCACGG  57 350
     blr6253 6878724 .. 6878742 +  -8.2  -2.64155   GTCTGCGCGATCCGA             TCGATGAT CGC ATCATCGG             TGAGTTTGGGAGCAA  53 206
     blr6255 6882842 .. 6882859 +  -4.1  -3.15861   GAGATGTCAAAATTC             TCCCG GATTCGCG CGGGA              TTGGTCGAGGTCGTC  45 198
     blr6259 6887504 .. 6887527 +  -5.3  -3.44527   GAGGCCTCGACGTCG          GC-GATCGTG TCTTC CGCGATCCGC          TTCTGCTCGTCGCTC  53 388
     blr6267 NONE
     blr6268 6897074 .. 6897097 +  -3.8  -2.70932   GAAGACTTGCACCGA          TGTGCTCC ACCAGGAG GGAGCGCG           TCATTCAGCAAACGC  41 149
     blr6269 6897848 .. 6897892 + -17.9  -3.13403   AAATTCTGGATGCGG TCGCATC-TCGGGAGGCGCC CGCGAC GGCGCCTCCCGACGCCGCGA TATTCCTCGGAGAGG  90 40
     blr6270 NONE
     blr6271 NONE
     blr6272 6901445 .. 6901477 + -12.8  -5.08878   GCCTACGAGCCACTC     GGGGCCGTCCCTG CTCCCACA CAGG-ACGGCCCC      TTTTCTTTGTCTATT 100 160
     blr6277 6908408 .. 6908425 + -11.3  -3.17075   CGCGCAAAAGTTCGA             TCACGCG CTGC CGCGTGA              TTCCGTTCAGGAACG  66 380
     blr6284 NONE
     blr6285 NONE
     bsr6286 NONE
     blr6287 NONE
     blr6288 6920004 .. 6920026 +  -9.2   -2.9039   GGCCGTCGCTCCGGA           TGTGCCGA GATCCAA TCGGCACA           TCTCTGCGATCATGT  59 505
     blr6291 6922750 .. 6922763 +  -3.8  -3.58726   CTCCTTAACGCTCCC               GCAG CGACTC CTGC                TTGTATCTCGCCAGC  51 102
     bsr6295 6930136 .. 6930154 +  -6.7  -2.78596   CCTTTGCTTATGTCC            GCC-TGGG CACC CCCAAGGC             TATCCTAGAAGAATG  50 250
     blr6296 NONE
     blr6297 6932788 .. 6932800 +  -4.7  -2.70932   GAGGCTCGCACGAAG                CGGCG CGC CGCCA                TACTTGAAAAGGGCA  43 6
        asnB 6934865 .. 6934890 +  -5.4  -3.53811   CGACCGCCACTACGA         CGG-GGGCC AACCTCACA GGCCCGCCG         TTTCGAGCCGATCGC  55 85
     blr6299 NONE
     blr6300 6938642 .. 6938653 +    -3   -3.6422   CATATCTCGATGTCG                TCAA CCCA TTGA                 TATTTTGGCGGCGTA  51 385
     blr6311 6954298 .. 6954323 +  -5.3   -2.7264   GCGACGCCTCGCAGA         TGCAGACCG-CG CTT CGACGGCCCGCA         ATTTGGCAGCGATTT  46 121
        galE 6956058 .. 6956071 +  -5.2  -3.05384   TCGACTGCGAACTTC               GCGC CGGTAC GCGC                TTCCGTCGAGAGCGA  46 493
     blr6315 NONE
     blr6316 NONE
     blr6317 NONE
     blr6318 6962920 .. 6962937 +  -8.4  -2.50935   CGATTGATGCGCGAA             CCGACC ATCCAC GGTCGG              ATTGATGGATGGCGT  52 238
     blr6320 6964633 .. 6964648 +  -5.4  -3.55071   CAGGATGGTTCCATA              GGGATT GGCG AGTCCC               TTTCCCGCGATGTCG  53 234
     blr6329 6975894 .. 6975926 +    -4  -3.45324   TGGCGTCGAACCGAA      TGCTCCTGGCTTAG GCGCG CGGCGCCACGAGCA      TCTTTCGTCGGGCTC  49 78
       bkdA1 NONE
       bkdA2 NONE
        bkdB NONE
        lpdA 6982231 .. 6982256 + -10.3  -3.24329   GTTGTCGCCTACCGA         GGCCCCCCCCA ATTA TGGGGAAGGCC          TGTTGCTTCAGAATA  65 378
     blr6338 NONE
        hyfB 6986972 .. 6986982 +  -3.2  -2.62933   TCCTTCTGGTTCTCG                 CGAT ATG GTCG                 TGATGTCGGACATTC  40 12
        hycC NONE
     blr6341 NONE
        hyfF NONE
     blr6343 NONE
        hycG 6992496 .. 6992508 +  -3.3  -4.46155   TCACGCCCAAGCAGG                GGCAG GAT CTGGC                TTTTATCCCTCTATA  68 396
     blr6347 6994300 .. 6994314 +   -10  -2.72144   TGGAAAACTAAGCGC               GGTGGA TGG TCCACC               CTTTCGCGCCACTGC  61 156
     blr6348 6996175 .. 6996191 +  -2.1  -2.94726   GACCTTCGATTTGGC              CGCCGGA AAC TCGGGAG              TCTCATCTTCTGGCC  40 39
     blr6357 7005718 .. 7005731 +  -2.3  -2.73364   TGCGCGAATCCACCG               CTGCG CCTC CGAAG                TCCTTGAAGTGAGAG  39 0
     blr6358 7006742 .. 7006756 +  -2.8  -3.97331   GCAGTCACGCCAGTC               CCGT TCTGTTC ACGG               TTGTTTCACTCAATT  54 277
     blr6378 7029763 .. 7029780 +  -6.3  -2.82987   TGGTCATGGTCCATC             CGG-TGAC CAT GTCATCCG             TCTGCTGCATGTTCG  47 479
     blr6384 7033793 .. 7033811 +  -8.1  -4.02022   AGAAGTTTGCGATCT             GCAGGCC AAGCG GGTCTGC             TTTCTCGTAGTTCAG  70 382
     blr6397 7044391 .. 7044403 +  -6.9  -3.21276   CCGGCATATGGCAGC                GCGGG TTA CTCGC                TCTTGTCCCCAAGCG  54 363
     blr6398 NONE
     blr6399 NONE
     blr6400 7046857 .. 7046870 +  -5.9  -2.88544   TTCGCCTGCACCACG               CGGCG CTCG CGCTG                TATCTCACGATGCGA  48 154
     blr6408 7055625 .. 7055645 +  -2.4  -3.53012   AATCCTGATGTCGCC            GCGTTGCC TCTCT GGCATCAC            TTTGAGCCGAGGCAA  47 33
     blr6416 NONE
         vdh 7066946 .. 7066979 +  -3.7  -2.78463   AGGGACCCCTGTTCG     GCGGTAGTCCTTTCGG AAC CCGATCGGAC-GCCAC     TCTGATCCAACACAT  41 192
     blr6418 NONE
     blr6419 NONE
        pobA 7069979 .. 7069990 +  -2.2  -3.14344   GAGGCCCAATTTGTT                TGTG TGAG CGCA                 TTCCTGAACAGCGTC  42 319
     blr6429 7078772 .. 7078784 +  -7.7  -3.18681   GTCCTGGATTCCTGC                GGCAT TGA ATGCC                TTGATCCCGTTCACG  57 320
     blr6432 7081747 .. 7081761 +   -10  -3.72576   TCGCCAAGGTTAATC               CCTGGA AAG TCCAGG               TTTGCTCAGAGCCGG  76 438
     blr6437 7087602 .. 7087638 + -17.2  -3.66999   ACAAGCCTTTAATTG    CGACACGGCGCCGGCG TGCCT CGCCGGCGCCGAATTG    TTTCCATCGCTCCGT 100 46
        ddlA 7089231 .. 7089244 +  -4.5  -3.53563   AGCCTGGAAACCATC               CGGAT TGGC GTCCG                TTTGCGCAAGCGTCT  52 423
     bsr6440 7089794 .. 7089805 +  -7.2  -3.60296   CACGGATCCCGGCGT                GCCG CTCC CGGC                 TTTCAGGTCGCCATC  60 70
     blr6441 NONE
     blr6442 7091590 .. 7091612 +  -5.4  -2.78384   CTGAACGCAGTTTCA           CTTGCCGGGG AAG TCTCGGCCGG           TATAGTCGCGACACA  46 204
     blr6443 NONE
     blr6444 NONE
     blr6445 NONE
     blr6446 7096473 .. 7096500 + -19.2  -4.90217   TCGCACCGGCATCAG        GCCCATCGCTCC GCAG GGAGCGGTGGGC         TTTTTGCTGTCTTTC 100 46
     blr6447 7098278 .. 7098293 +  -3.2  -3.73775   CCGGTCGCGGCGCAT              TCCATG AAGT CCTGGA               TTTCCTGCAAATAGC  54 351
        ssuA 7109044 .. 7109067 +  -2.2  -3.53444   CGACATTGGTCGGCA          TCGGGGCTGC TGCG GCCTGCCCGA           TTTGGCCGGCCATGA  47 489
        glgC NONE
        glgA 7112182 .. 7112224 +  -3.2  -3.72324   CTAGCACGTACCGGC TGAGCCCACGCCGAATCCAT GTT ATAGGATCGGCATGGACCCG TTCTTGATCAAGCTG  54 37
     bsr6460 7112974 .. 7113003 +  -2.7  -4.15222   ACGCCAAAAGTACCC       AAAATGGTGTCGG AGCG CCGGCACCATCAA        TTTCTTCGGAAAAAT  60 523
     blr6465 7119220 .. 7119253 + -14.5  -4.65895   TGCAGCGATAGGTAT     GGGCCCCGGAGCGCA AGTC TGCGCGCTGGGGTTC      TTTTTGCGTGAGGCG 100 102
     bsr6466 7120030 .. 7120047 + -14.1  -4.34402   CAGGCAACAAAAAAA             GCGCCGC TTCC GCGGCGC              TTTTCGTGTGGCAAC 100 509
     blr6472 7128475 .. 7128488 +  -9.5  -3.53811   AGAGACGGTGGGCAC               GGCGC AAGG GCGCC                TTTGCCGACCCTACG  66 136
     blr6482 7138208 .. 7138234 +  -6.4  -2.87132   GTTGGAGACCCATTG         CGTGAGCTCGGC ACT GTCGGACGCACG         TATCTCGACCGGCCG  49 415
     blr6489 NONE
     blr6490 7145398 .. 7145415 +  -4.7  -3.71378   GCTGTGGGGGAAGGT             GGGCGGG TAGG CCTGCGC              TATTTATTCGGTGTC  57 16
     blr6493 7149221 .. 7149235 +  -3.4  -3.54543   TGCCGAACAGCATCA               GCTCGC GGC GCAGGC               TTTCCGACAGTCCCT  49 373
        serB 7164181 .. 7164195 + -12.8  -3.14931   ATGACAGTTGAGTGC               GGGGCG TAT CGCCCC               TTACTGCACGCTCAG  74 151
     blr6518 NONE
        fumC 7177672 .. 7177692 +  -8.1  -3.58242   TGACAATCAAGTCTT            GTGGGGCGC GAC GCGGCCCCC            TGTTTCTGAATGTTT  64 228
     bsr6520 NONE
     bsr6521 NONE
     bsr6522 7178568 .. 7178599 +  -4.4  -3.73224   CATGGCCATCATCGT      CGCCTGAGG-CGG CCGCCCC CTGACCTCAGGCC      TTTGATCCCAGATCG  57 19
     blr6523 7180759 .. 7180780 + -15.1  -2.52464   GGCTTCCCATGAAAA           GGCCCCGGT CGAT GCCGGGGCC            TGAGTTCACCGGGAA  76 289
     blr6526 7183050 .. 7183068 +  -2.3   -2.7204   ATGAACTGCGCGATG             CCCTGCG CGGAT TGCAGTG             TGAATTTCTGCATTC  38 399
     blr6531 NONE
     blr6532 7187173 .. 7187210 +  -6.9  -2.72661   CGTCTGAGGTCGTAT   GCATGATCTCGCGG-CGC CGC GTGATCGCGGGAGCAGGC   TCCTTCGCCGTCGTC  50 34
     blr6533 7187815 .. 7187825 +  -5.4   -4.3739   CGCATCGGCGCAAAA                 TTGC TTC GCAA                 TTTTGTCGCGAGCTC  71 243
     blr6538 7195404 .. 7195414 +  -2.4  -2.57132   GCGGCGGGGTGACAG                 CGGC TGG GGCG                 ATTGTCCAAGCGACA  38 29
     blr6539 7197265 .. 7197277 +  -3.3  -3.72494   CAATACGGAACTGAA                GGGTG GCC CAGCC                TGTTTGTTACATTCA  54 236
     blr6541 7199291 .. 7199312 + -15.9  -3.14132   TTCTCTCCCGAGTGC           GAGACCGCC TTCG GGCGGTCTC            TTGCTGCGCGGCCGA  85 50
     blr6542 7200017 .. 7200027 +  -5.4  -3.46002   AGCGCATGGCGCGCA                 GATC GCG GATC                 GTTGTTTTTTGTGTT  53 112
     blr6544 7203208 .. 7203221 +  -5.9  -3.39142   CGACTAACGGTGCCG               GCGGC GGAA GCTGC                TTCATTGAGTGTGAA  52 34
     blr6548 7211646 .. 7211659 +  -5.9  -3.58269   GCATTGACGGCGCCC               GGCGG GGCC TCGCC                TTTGACGATCGCTTC  57 62
     blr6553 7217283 .. 7217293 +  -2.4  -3.21276   GCCTGACCCGCCCTG                 GGAC CGC GGCC                 TGTTCTGACGACGCA  43 7
     blr6554 7218991 .. 7219038 + -17.8  -3.06183   GTCATTGCGAGCGAA GCGAAGCAATCCAGACCGCCGC CGCG GTGGGATTCTGGATTGCTTCGC TTCGCTCGCAATGAC  89 79
     blr6555 7221017 .. 7221032 +  -5.4  -3.55444   TGCAGCAGCGTGGGG              TGATCC CGCT GGATCG               TTTCGCGGATCCAGC  55 228
     blr6559 7225287 .. 7225302 +  -5.4  -3.30243   CACCGCCGCCCCATA              TAGGGA CCAA TCCCTG               TTATGAAGGCTCCCT  52 378
     blr6561 NONE
     blr6562 7229169 .. 7229184 +  -4.6  -4.07885   TTGTGACCTGTTTCA              CAGTGC GACA GCACGG               TTTTGCGCGACAATA  61 89
     blr6563 NONE
     blr6564 NONE
     blr6565 7231697 .. 7231730 +  -3.9  -2.73364   TTACCGCCACCCAGT    TGGATG-CG-CGCGC AATGAG GCACGACGACATCCA     TGGTTGACCTGGAGA  41 209
     blr6566 7233152 .. 7233164 +  -4.7  -2.70932   TTACGTCCCGACACA                GAGCG TGG CGCGC                TGCTTGCGCAGCAGC  43 45
     blr6569 NONE
     blr6570 7237729 .. 7237739 +  -5.4  -3.70902   TCGTATCCATTTTGC                 TCCT TGG AGGA                 TTTGGCTATGCGCAC  60 292
        hspH NONE
     blr6572 NONE
     bsr6573 7239099 .. 7239130 + -13.1  -2.70932   CCGCGCCCTATCGAC     CG-GCGAGCCA-GGC TTCC GCCATGGCTCGCTCG      TCCTTGGCGACACCA  69 211
     blr6576 7242208 .. 7242227 +  -6.3   -3.8211   CGATCTCGGCGATGA            CGCGGCG CTGGAT CGCCTCG             TTCTTGTCGATCGAA  62 260
     blr6579 NONE
     blr6578 7245044 .. 7245058 +  -6.4  -3.14881   ACCGCCCACCGGGCC               GGCAAT GCG GTTGCC               TTCATGGGCGCCTTC  51 292
     blr6582 7246548 .. 7246559 +  -5.8  -4.07568   GACCGCCTGCTTCTC                CGTC ACCA GACG                 TTTTGCCGCGACCCC  66 247
     blr6584 7249105 .. 7249135 +  -9.6  -3.57263   ACCCAGCTCTTGAGA       TCGTTGGCGTCGGC GAT GCCGACCACGACGG       TTTCGAGATCGAGAT  68 384
     blr6586 7253495 .. 7253509 +  -4.2  -3.33696   AAGGCCGTACTCGAT               TGCGGT CGC ACCGGA               TTCATTGGACCAGAA  49 427
        prmA 7254942 .. 7254978 +  -5.8  -3.30124   CGGCTTCTTCGGTGT   GGTTGCGGCCG-GGGCCC GGC GGGCCGGCGG-CGAAATC   TTCTCAAACGTGAAC  52 379
     blr6589 7257212 .. 7257228 +    -5  -2.91276   GGATTCCCCGCCTTC              GCGGGG AAAGA CACCGC              ATTTGTGGAACGAGA  45 218
     blr6590 7258694 .. 7258725 + -17.4  -2.73364   GGGCGCCTCAAAGAG      GCGAACCCGGAATC TCGA GATTCCGGGTTCGA       TGCTTCGCATCGGCC  84 64
     bsr6592 7261334 .. 7261365 + -17.4  -2.73364   CGGGGCGGCGAAGAG      CCGAACCCGGAATC TCGA GATTCCGGGTTCGA       TGCTTCGCATCGCCC  84 52
     blr6611 7286717 .. 7286727 +  -8.2  -2.70932   GTCGCGTCGAAGTGA                 CGGC GTA GCCG                 TCATTCCGGGGCGCA  53 26
     blr6616 7292123 .. 7292149 +  -4.2  -3.76125   CTGGGCTGTCCGATC         GGAGCGCACGAT GGC GTCGGGCGGGCC         TTTAGATTGAAGTAC  57 331
     blr6618 7293149 .. 7293173 +  -3.5  -3.87815   CCTGCTTCGAAGCCT         CGTCCTGCCG GAGCGG CGCCAGG-CG          TTTGTCGAACTCGCG  56 117
     blr6623 7300604 .. 7300619 +  -6.1  -3.81488   GCCACGCGTTGCGCA              TGCCG GTCTCG CGGCA               TTATATTTGCGGCCA  60 51
     blr6624 7301101 .. 7301115 +  -6.4  -3.01712   GGATCGCGCCTGCCG               GCGTAA GGG TTGCGC               TGTTGCGCGCGCCCG  50 151
     blr6628 7304626 .. 7304654 + -18.2  -3.60792   TGAGCAAGAATAGAG        CGCCACGTCCCT AACAC GGGGACGTGGCG        TTTGAACGTTCGCCC 100 166
     blr6629 7306232 .. 7306251 +  -6.3  -3.61398   AGTGCGCCACATCGC            CGGTGCG CTCCCT CGCCCCG             TTCTTACGGGGGCGC  57 47
     blr6632 7309944 .. 7309965 + -13.7  -3.01712   GAGCGTTGTGTGTAC           GCAGCGCGC TCAG GCGTGCTGC            TCTTCGAGCGCGGGC  76 298
     blr6636 7313667 .. 7313690 + -16.7  -4.41494   ACATTGTGACGCAAA          CGGCCCCGG AACCCA CCGGGGCCG           TTTTCGTTGGCCCTC 100 50
     blr6637 7314365 .. 7314375 +  -8.2  -2.62184   CTCATCCTGAGGAGA                 CCGC GAA GCGG                 TCGTCTCGAAGGACG  52 222
     blr6638 7314741 .. 7314754 +  -2.4  -3.72576   CAGGATGAGGGCTAA               GTGT GCGGCG ACAC                TTTGCTGAAGCACGG  52 26
     blr6641 NONE
     blr6642 NONE
     blr6643 7319712 .. 7319744 +  -7.8  -3.62046   TCTTCGTCGCTTGCG     CCGCT-AGCATTCTC ATCG GAGGATGCTAAGCTG      TTCTTCGCAACCTCG  64 70
     blr6644 NONE
     blr6645 NONE
     blr6646 7323374 .. 7323386 +  -3.3  -3.40163   CGCGACCATCATCAT                CTCCA CGC TGGTG                TTCATCTTCCTGATC  47 87
     blr6647 7324127 .. 7324152 +  -3.9  -2.70932   CGAACGGCTCAAGGG         CAGC-AGCGCCT GAA AGGCCCCCGCTG         TCATTCCGGGGCGCG  41 13
     blr6648 7325776 .. 7325803 + -15.5  -2.74012   GGGGAAGAGCACGAC        AGCGCGCCCGG CGAAAA CCGGGCGCGCG         TCGTTCAAATCGTCA  79 189
     blr6651 NONE
     blr6652 7329656 .. 7329698 +  -3.2  -4.91109   TTGGCCAAGTCCGCG CTGACAAAGTCCGCGCTGAC AAA GTCCGCGTTGGCCATGTTGG TTTTTGTCATGGCAC  78 242
     blr6654 7330577 .. 7330608 +  -9.4  -2.73364   GGGCAGTCCGCAGGA      CTGAACCCGGAATC TCGA GATTCCGGGCTCGA       TGCTTCGCATCGCCC  57 55
        thiO 7331796 .. 7331819 +    -3  -3.44051   CGACAACGAGGTGAT          GCAATGCGGG TGAT CGTGCAATGC           TTGTGATCATCAACG  47 13
     bsr6656 NONE
        thiG NONE
        thiE 7333548 .. 7333572 +    -5   -2.9914   TGGCTCGGCCTACCT         GCGGAGGCGGCG TGA TGC-GCCTC-GC         TCTCTCTACACACTC  46 11
        thiC 7335689 .. 7335720 + -17.4  -3.20723   TGCCTGACTAGATTG      CAGCGGGGGTAATC GTTG GGTTACCCCTGCTG       TTCCGTTCGTGAACG  89 51
     blr6660 NONE
     blr6661 7336945 .. 7337000 + -19.6  -2.62396   CCCATAGACCTCATC CTGAGGAGACCGCCACCGGGTCCGCGC AAT GCGCGG-CCCGATGACAGGCTCCGCAG TCGTCTCGAAGGATG  88 34
     blr6664 7339711 .. 7339751 +  -6.8  -3.57561   GAGCGGCGCCCCACG CTCA-ACCGTCATCCTGGC TTTC GCCAGGACGACAGCGTGGG  TTTGACGAATTCCGC  60 41
     blr6665 7340599 .. 7340612 +  -9.5  -3.53811   ACCGATGGTGGGCAC               GGCGC TTAC GCGCC                TTTGCCCACCCTACG  66 98
     blr6667 7342356 .. 7342390 + -19.5  -4.07568   CGACAGACGGGATTT    GAA-AGGGCGGATCGC GCGA GCGATCCGCCCTCTTC     TTTTGGCGCGCGGCC 100 453
     blr6669 7343870 .. 7343896 +  -6.4  -4.16842   CGGCAGGCCGAGCAC         CTTGCGGGCGCG ATC CTCGCTCGAGAG         TTTCTTCGGCGTCGC  68 326
     blr6671 7345377 .. 7345405 + -11.8  -3.14683   GGGGTCGTTTGTTCT       CGATCCGCTTCCA ACGA TGGAAGCGGG-CG        TTGGTCGGGAGGTAT  69 339
     bsr6672 7346014 .. 7346041 +  -7.6  -3.39449   GTGGCCGCGCGCCCT        TCAGTGACACGC CGTT GCGTGCCACCGG         TTGATGTTGATCAAG  58 369
     blr6677 7348560 .. 7348584 + -13.6  -3.92542   TATCGCAATGCATCA          TGTGCGGCGC CTCTC GCGCCGCATA          TTATTTGAGCATGCA  91 64
     blr6679 7349759 .. 7349779 +   -14  -3.40022   GCAAACAGATCGTCA            TGCCCGGG CTTGT CCCGGGCA            TTCATGTCTTCATTG  81 56
     blr6682 7351759 .. 7351770 +  -4.4  -2.65354   ACCGCTTTTTCTCGT                CACA GCTC TGTG                 TGCGTTTACCGTGGA  43 96
     bsr6683 7352219 .. 7352243 + -18.6  -5.50723   AGCGCCGCGATCGAA          GCCCGGCCGA GACCA TCGGCCGGGC          TTTTTCTTTTGGTCC 100 63
     bsr6686 7355639 .. 7355650 +  -2.2  -2.90075   TGAAGACGCGAGCTG                CTTG CGCG CAGG                 TGTGATTGCGCGCAA  40 64
     blr6687 7356693 .. 7356731 +  -5.8  -2.63079   GCGCAAGCTGGCCTG   AAACGAAAAGGGCGTGCC GAC GGCACGCCCTTCGCAATC   TGAATTGTCTCGCAG  46 25
     blr6689 7359282 .. 7359298 +  -2.1  -3.27774   CGGTGAAGGCGGCAC              GCAGATC GTC GAGCGGC              TTCATCGTTCCGGTC  44 219
     bsr6693 7362202 .. 7362230 +   -16  -4.15044   AAGCCTGACCGAACC        AGGAACGGCCGC CATGA GCGGCCGTTCCG        TTTGTTGGACCAGGG 100 41
     blr6694 7363159 .. 7363216 + -21.4  -3.02745   GCCGCCAACCACACG CGCGGTGTCG-TCCCGG-CCTAGTGCGC AATT GCGCACGGGGGCCGGGACCCATACCGCG TGATTTATCGATAAG 100 49
     blr6699 7369874 .. 7369893 + -12.8  -2.60813   TGATGGAGCGATATC            GCGTCGCG TGAG CGCGGCGC             CTATTTCGCCGCGTC  68 15
     bsr6700 7370995 .. 7371025 +  -8.9  -3.59979   GTCCGACGGCTGAGA      GGACGACGTTGGCG GCAT CGCCGGCG-CGGCC       TTTGAGGTAGCAGCG  65 361
     blr6703 7374638 .. 7374648 +  -4.6  -3.85698   CCGCTCTCCTTGGCG                 GCGT AGA GCGC                 TTTATCCGCAGCCAC  60 133
     blr6715 7393833 .. 7393851 +  -7.4  -3.53012   CGGCGGGTTGAAGCC             CGAGGC AGGCCGG GCCTCG             TTTCCGGGCCGGCCG  58 30
     blr6716 7396129 .. 7396164 +  -8.1  -2.57132   GCCGATCCCGGCGGC    GCAGGCAAGCTGCGC AAGGTC GAGCGGCTCGCCGGC     ATTGTCCGCAAGACG  50 284
     blr6718 7397533 .. 7397569 +   -16  -3.59087   CCTGCCACCCGAGGC    CAACGACTAAAGCGCG ATCGC CGCGCTTTAGCTGTTG    TTTGAGCATGATCTT  93 16
     blr6719 7399234 .. 7399248 +  -4.2  -2.74144   CGTAAGGTCGGAGAA               CCCG GGCTGAG CGGG               ATTTGCAACTCGCCA  43 36
     blr6720 7400396 .. 7400407 +  -2.2  -3.30124   GGAGATCAGGGCGCA                CTGA GGCA TCGG                 TTGTAACCGCTACCG  44 22
     blr6721 7401479 .. 7401494 +  -6.8  -3.39895   CTTGATATCGTCTTG              TGACCG ACAG CGGTCG               TTCCTTGGTAACGAC  56 55
     blr6725 7408218 .. 7408240 +  -2.6   -2.6381   GCAGCCGCAGGCGTC           TGCCAAGTAG GAG CTGCCTGCCA           TGATCTCAAAATTCT  38 16
     blr6726 7411389 .. 7411403 +   -10  -3.28712   GCCGGCCGTGGAGGT               GAAGCC GTA GGCTTC               TTCTGCGGAGGCCCG  68 16
     blr6728 7413961 .. 7413995 +  -7.1  -2.57132   CGAGACGCCGCGGCG    TACTG-GATGCCCCGC CTGC GCGGGGCATGACAGCG     GTTGTGAAGCGCGAC  49 135
     blr6729 7415942 .. 7415958 +  -2.2  -4.16943   GCAGGTTGCGCGCGT              CCTGGT GGCTG AACAGG              TTTTCGCCTGTCGCC  58 467
        pqqA 7419819 .. 7419840 +  -7.2  -2.68785   ACATGTATGTGAGCG           CCACCCGC AAGTAA GCGGTTGG            TGAGTTTGCGTTCTG  49 12
     blr6736 NONE
        pqqC 7421711 .. 7421725 +  -3.4  -2.62983   CTGAAGAGGAACTGT               CATGGC CGG GCCGCG               TCATATCAGCGTCAG  40 50
        pqqD NONE
        pqqE NONE
         pip NONE
     blr6741 7425086 .. 7425097 +  -3.6  -3.57144   GCCAAGCTCAGAAGA                GGCC GCCG GGTC                 TTTGGGCCTGCGCGG  51 225
     blr6742 NONE
     blr6743 7428722 .. 7428732 +  -2.4  -2.80622   CAAGGTGACCCCGCT                 CCGC AAG GCCG                 TATCATGACCTATAT  39 7
     blr6744 7430008 .. 7430036 +  -6.6  -3.45023   CGATGGGGTCGCTGA        CGTCGACCAGCA AATGA TGATGGCCGGCG        TTCTGGTAGTCGTCG  58 241
     blr6748 NONE
     blr6749 7434103 .. 7434141 + -12.3  -2.87931   CACGAAAAAGGTGCG   CTCCCTCCCCCGCTCGC GGGGG GAGAGCTGGGGAGAGGG   TGTCTCCGCGATCGA  70 55
     blr6750 NONE
     blr6751 NONE
     bsr6752 NONE
     blr6753 7435827 .. 7435865 + -13.1  -3.14344   GGCAAGGCAACGCTC   TCTCCGTTCCCTCCCCC CTTGT GGGGGAGGGAACGCACC   TTCGTCGGCGCACTA  74 70
     blr6758 7444794 .. 7444809 +  -4.6  -2.52676   GCGGCGCTCAACGCG              GCGCTT AACG ACGCGC               TGAATTAAGGGAATC  42 2
     blr6759 NONE
         zwf NONE
     blr6761 NONE
     blr6762 NONE
     blr6763 7449877 .. 7449887 +  -3.2  -4.07568   GCACGAAGCCGTCGC                 GCAT CAG GTGC                 TTTTCGACGGCCGCG  60 434
     blr6766 7455486 .. 7455514 +  -4.5  -3.42364   GCGCTGCTGTTCCGC        TGCCTGGCGTAAA GGC TTAACGCCATGAA        TGTTCTGTCTTCCGT  52 14
     blr6767 NONE
        glgB NONE
        glgX 7463023 .. 7463069 +  -2.2  -3.63627   GCCTTCGCGGGGGCG CTATGAGGCCGTCCTTCGGCG CGAGGC CGACGAAGGAGGGCGT-GTCG TTTCGCCTGTGGGCG  49 20
     blr6770 NONE
     blr6771 NONE
     blr6772 7468292 .. 7468331 + -11.4  -3.53091   TCGCGCCGCAAACCT  CTGGATTCCGGGTCTGCGC TTC GCGCAG-CCCGGAATGACG  TTTAAAAGAGCGACT  74 86
     blr6774 7472087 .. 7472130 + -12.4  -2.50816   GCGCACCTAAGAATC TCGAGGTTCCGGGTTCGATGC TTC GCATCGC-CCCGGAACGACGG CTTAATCAATCCCCC  68 88
     blr6781 7481483 .. 7481496 +  -2.3  -2.75844   TCCGCTTTACGAGCC               GGTCG CCTG CGACA                ATTTCGGCTAGAGCA  39 1
     bsr6782 7481811 .. 7481826 +  -2.5  -3.27022   TGATGTGACCTGAGC              GGTCG GCTTTA TGACC               TTCCTATGAGATCGC  43 28
     bsr6783 NONE
        dapA 7483135 .. 7483150 +  -5.4  -2.74563   CGACCGCGTCGGCGC              CTGACGC CTC GCG-CAG              TCGTTCGGATCTCGC  46 22
     blr6785 NONE
     blr6786 NONE
     blr6787 7484470 .. 7484485 +  -4.6  -3.76373   CGCTCGTCGCGCGGG              GGCTCG GGGT CTAGCC               TTTACCTCTTCACGC  57 231
         upp NONE
     blr6789 7487355 .. 7487375 +  -2.3  -3.84406   CTGTGCGTATAGGAC            GTCGGCCGC ACC GCCACCGCC            TTGTTCTCGTGCGCG  55 488
     blr6795 NONE
     blr6796 NONE
     blr6797 NONE
     blr6798 7496005 .. 7496028 +  -9.4  -2.92667   CCGCAGGCGCGGCTT          GGGCCGGCGG ATTG CCGGCAGCCC           TGATTTGGCCGTTGG  59 122
     blr6801 NONE
     blr6802 7500156 .. 7500171 +    -6   -3.9712   ATCCAGGATAACCTG              GCGCGG CAGG CCGAGC               TTTGTCGTGGCGTAG  64 503
     blr6804 NONE
     blr6805 NONE
     blr6806 7505361 .. 7505381 +  -7.5  -2.62263   TCAACCGGCCGCCAT            CGGGATAGA TCG TCTGCCCCG            TGATGTAGGACGCAT  50 232
     blr6815 NONE
     blr6816 NONE
     bsr6817 NONE
     blr6818 7515220 .. 7515234 +  -7.8  -3.25073   GACATCGACATTGGT               TCCCGT CGC GCGGGA               TATTGCTCTTGCCAG  57 188
     blr6822 7520229 .. 7520245 +  -2.9  -3.14564   CGATCTCGTCGCGGA              GCGCG GTGAACA TGCGC              TTGGTCAGCGGCTGG  43 292
     blr6829 7527642 .. 7527658 +  -9.4  -2.72461   CAAACGCAATGCGCG              GGCCGA AGCGC TCGGCC              ATTTCAGGCAGGTTG  56 484
        uxuB NONE
     blr6837 7535936 .. 7535973 +  -4.1  -3.78934   AAGGCTCCATCTTCA  GCC-GCGCCAGGACTTC GAGATA GACATCC-GGCGCAGGC   TTCTTGTGCCGCACG  56 260
     blr6839 NONE
     blr6840 7538902 .. 7538922 + -15.4  -3.18134   ACGCTGAAACAGAAA            GGGCGGCC GTGCG GGCCGCCC            TCTTGAATTGCTTGA  85 48
     blr6843 7541241 .. 7541271 +  -5.2  -3.55444   CCGGGCACCTGCTGC       CCCAGCACGGCCTC GAT GACGCCGTTCGGGC       TTTGCAGGATCGCAA  53 151
     blr6846 7543699 .. 7543740 + -24.7  -3.54424   GCTGCCGCGAAAAAC G-ACAACGGCCTCTGCGGAG CAC CTTCGCAGAGGCCGTTGTAC TTTCGGCGGCTGAGA 100 52
     blr6883 NONE
        flgF 7576442 .. 7576475 + -10.3  -3.74077   CTCCCCTGGCAAGCG     T-CAGCGGCGCGATCT CCG AGATCGCGCCGACGCA     TTTCCGTGTCTCCGG  76 129
        fliI 7577691 .. 7577738 +  -9.7  -3.66742   GAGGGACATGCTCAA GGGCGAG-TAGCAGGTGAGACG GCGCA CGACGCGCCCGCGATCTCGCCC TTCTCATTGTTTCTA  68 16
     blr6886 7579352 .. 7579402 +  -9.1  -3.06831   CGTCATTGCGAGCGC AGC-GAAGCAATCCAGAATCCCTC CGCG GAAAGACTCTGGATTGCTTCCGCC TTCGCTAAGGCTTCG  60 187
     blr6887 7580249 .. 7580272 + -19.6  -3.36557   CCAGGCGCAAAAAAA          CACCCGGCGG TTTC CCGCCGGGTG           TTCGTTCGCGTGGTT  95 57
     blr6889 7582922 .. 7582938 +  -5.7  -3.49475   ATGGGAAAGAATCCT              CGGCGCG CTT CGGGTCG              TTGTCTCCGGATGAC  55 78
     blr6894 7587918 .. 7587936 +  -2.3  -3.05596   GGTTGATAAGCCCCT             GTCCGCG AATGA TGGGGAC             TTGAGTCGGGACATG  41 99
     blr6895 7589568 .. 7589605 +  -7.5   -3.4072   TGCCGGTCTGGAGCA   CATAGGCCTCGTGCGCG ATCT CGAGCGCGAGGCTGGCG    TTCTGCTCGACCATG  58 130
     blr6905 7599998 .. 7600026 +  -5.1  -3.53012   ATGCTCGCCGAGCGT        CGGCGGGCGGC TCGCGAT GTCACCCGGCG        TTTCCGACAGCCGCA  53 164
     blr6907 7602403 .. 7602418 +  -7.5  -3.14132   CAGGGGAAACACCAA              GGCCG ACGGAC CGGCC               TTGGTGCCGCGCAGC  55 283
     blr6917 7611548 .. 7611562 +    -7  -2.59742   CTTCGCCATTTCGCC               GCAGGG GTT CCCCGC               CTTGTCGGCATTGCC  49 116
     blr6918 7613448 .. 7613460 +  -6.2  -2.87344   GAGGGGGACATAGGA                GCGC GACGA GCGC                TGTCTCAACCGCATC  48 39
     blr6921 7616392 .. 7616415 +  -4.5  -3.96298   GACACGCCTTCCCGT          CCTCGCGGCG CATGT CGCC-CGAGC          TTTGCTTCGTCGCTC  59 55
     blr6922 7618078 .. 7618112 +  -5.1   -3.5627   TAGAGCGAAGCGAAA    CCCATCAAGC-TCT GGCAACGA AGAAGCATGATGGG     TTTCGCAAGTGCTCT  54 54
        hupC 7646022 .. 7646032 +  -2.4  -3.68988   TGCCGGTCGCTGACG                 AGCG GAA CGCA                 TTGTCTTCCGTCAGC  53 292
        modA NONE
        modB 7652083 .. 7652109 +  -3.7  -2.62184   GGCACAGCGCCAGGA        CCGC-CTCGT GACGGCCG ACGGGCGCGG         TCGTATCGACGCCGC  40 15
        modC NONE
     blr6955 7655630 .. 7655664 +  -8.4  -2.71144   CTCCTTGGACGGATT     GAGATCGCGGCGCCCG GTC CGGGTGATGCGAAGTC     TCATTGGACAGAATC  53 54
     blr6960 NONE
     blr6961 7660917 .. 7660940 +  -8.8  -2.53876   GGGGCAACGCCCGTG          CTGCGCCGGA ACGA TCTGGCGAAG           TGGCTTGGCGTCAAC  53 243
     blr6963 7663055 .. 7663083 +  -7.5  -3.14132   ACACCGACTGGAGTT        TCTCGACCATC TCCGATC GATCGTCGAGA        TTGCTCGCGCGGAAG  55 186
     blr6965 7664906 .. 7664934 +    -3  -2.79796   GATTTTCTGAAGGGC        TGGAACGGATGA AATCC TCAACCGCACCA        TGTCATGCCGTCGAC  39 14
     blr6966 7666005 .. 7666022 +  -3.3  -4.25104   GAACGACTGACGCGA             CGCTCGG ATTC TCGAGCA              TTTTGATCCGACACC  62 31
     blr6967 7668139 .. 7668150 +  -2.2  -4.38116   CTGATCTGGAGCATG                GGAG AACA CTTC                 TTTAGTTTTTCTCCA  63 431
     blr6968 7669938 .. 7669950 +  -5.5  -2.78934   GTAGGTCGACCAGAC                CGGAT GGT GTCCG                ATTTGACATCTATCG  46 172
     blr6969 NONE
        aprD NONE
        aprE 7673866 .. 7673910 + -13.9  -3.94877   GTGCATTCAGAGAGG ACTAAAGCGCGATGA-GATT GGGATG AATCGTCATCGCGCTTTAGG TTGTTGTTGGAGCAT  91 21
     blr6973 7676383 .. 7676399 +  -5.1  -3.56099   ACCGGGAAGAATCGC              GAGTTCG GCG TGGACTC              TTTCGGCGAATTCTG  55 409
     blr6977 7680132 .. 7680146 +    -7  -4.17048   GGCTTTGTCTTGTTT               GCCGAC CAA GCCGGC               TTATTTTCGGAGCGG  71 489
       groES NONE
       groEL 7682286 .. 7682307 +   -13  -3.90082   AGAGCTCAACAATAA           GGCTCGGC AGCGAC GCCGAGCC            TTTGCTGATTTCCTA  86 52
     blr6983 NONE
     blr6984 7691419 .. 7691450 +    -8  -3.63515   CCATCCTGGTGACGT      TCCGACGTTCCTGT CGAG ACAGGAATTACGGA       TTATTGCCGATCAAA  64 439
     blr6985 7692507 .. 7692519 +  -7.7  -2.87564   AGGAAGAAATAGACC                GGCTT CCT AAGCC                TCTCTCGCGAACTCA  55 342
     blr6986 7695524 .. 7695540 +  -6.5  -4.09685   TCTTCGTTGCCGGTC              CATGCGT AAT GCGCGTG              TTTTGCCGGATACAC  68 405
     blr6990 7699129 .. 7699157 + -10.2  -4.08557   AAGACTAGCGGAAAA        GCCGCCGCCG GGTTGAGAG CGGCGACGGC        TTCTTCTTTACGCGC  80 354
     blr6991 NONE
     blr6992 7701935 .. 7701961 + -13.6  -2.72263   TGTCGGGGTCTACGC         CCGAGGGCGGGC AGA GCACGCCGTCGG         ATTTGGCCAGCCTGT  71 455
     blr6996 NONE
        flgD 7707008 .. 7707056 + -15.2   -3.0264   AAAGTATTTACTTTC TGCCCCGCCCGGCCGGCTGAAA CGCGC TTTCAGCCCTCCGGGCCGGCCG TGTTCCCGCAAGTTT  80 246
     bsr6998 7707480 .. 7707502 + -19.2  -5.52384   GGCTTTTGACGAAAA           TCGGCCTCGC CCT GCGAGGCCGA           TTTTTTTCATGACGC 100 58
        fliF NONE
        fliG 7710350 .. 7710366 +  -2.1   -2.6155   CGAACTGGTGTATTG              ATGGCCG CTC CGGCAAA              ATTCCTGTTCGACAC  38 25
     blr7001 NONE
        fliN NONE
     blr7003 7712800 .. 7712820 + -18.3  -5.26119   TCGAGAGGATGCGAA            TGCCCGGGC TAG GCCCGGGCA            TTTTCTTTTTGAGGA 100 55
     blr7005 7715080 .. 7715101 +  -2.1  -2.58663   GCGTCCAAACCCGCA           GACG-GCGGC ATG GCCGCACCGC           GTTCTCCGACTAGGT  38 206
     blr7006 7716704 .. 7716737 + -11.7  -3.18023   GCCGCGCCGGGTGCG     CGCGGGAAGGCT-GAC CTC GGCGAGCCTTGCCGCG     TCTTCATCCTGGTCG  69 412
     blr7015 7727310 .. 7727320 +  -4.6  -3.09492   GATTTTTTCAATGGC                 TCGG ATC CCGG                 TCTTACCATTAGCAA  47 227
     blr7023 7739479 .. 7739513 +  -4.3  -3.13403   GTCCTGCGGCCACCA    CCAGTTCGTGCAAGCGG ACA TCGCTTGC-C-AGCCGG    TCTTCATGCAGCCGG  45 367
     blr7026 7742613 .. 7742625 +  -4.9  -4.64861   GCAGCAATATATACA                CTATA CCG TATAG                TTTGTTTTAGCGAAC  73 87
     blr7027 NONE
     blr7028 NONE
        bdhA NONE
     blr7030 NONE
     blr7031 7747053 .. 7747090 +  -9.1  -2.53715   TCGATCTCTACAAAC  CCGCGC-CGGTCGGACG GGACGG CG-CCGGCCGCGCGCAG   CTTGCTCATCGTCAG  55 390
        napE NONE
        napD NONE
        napA NONE
        napB NONE
        napC NONE
        edrN 7757623 .. 7757651 + -19.1  -2.52464   GTCGCTCCGGAATGA        CGAATTGAGTTGC TCT GCAACTCAATTCG        TCACTTCCCCGCGGC  88 245
        msrA NONE
     blr7044 7760741 .. 7760789 + -13.7  -4.84311   CTCGAGCCGAAATAA ACGTTGCGCGCCGTTGGGTTCCG TCA TGGAACCCGGCGGCGCGATGTGC TTTTCTTCTCTGGCG 100 26
     bsr7045 7761500 .. 7761520 +  -6.7  -5.00616   AACCGGCTGCCGAGG            CCGACGCCG ACG CGGCGTAAG            TTTTTTCGCCAAGCC  88 512
     bsr7048 NONE
     bsr7049 7763299 .. 7763315 +  -4.3  -3.92373   ATCCTATCGCCTCAT              CTGACGC AAC GCGTCGC              TTTCTGCGTGACGTG  59 22
     blr7050 7764029 .. 7764049 + -10.3  -2.61383   GAACGCGTCGTTGAA            GGCGCGCTC GCC GGGGGCGCC            CTTCTCGATCGCGAT  58 218
     blr7053 NONE
     blr7054 7771560 .. 7771586 +  -8.8   -2.5547   TTCGCCGTTCCGCGC        GGCGCATGATG GCGATG CATC-TGCGCC         ATTGATATCAGGCAT  56 44
     blr7055 7772620 .. 7772635 +    -6  -3.32844   GGCGTCAAGGAAGCA              GGCGAG CTAG CCCGCC               TTGTCAGCTCGCCGC  52 16
     blr7058 7774575 .. 7774586 +  -2.2  -3.78775   GGTCCAGAGCAGTGT                GC-CG CCG CGTGC                TTTGATCATGGGAAC  53 297
     blr7060 NONE
     blr7061 7776905 .. 7776930 + -14.7  -3.13343   CGGAATCTCGAGATT         CTCGGGTGCGC AATT GCGCACCAGAG          TTCGATGCTTCGCAT  82 75
     blr7063 NONE
     blr7064 7781542 .. 7781552 +  -5.4   -4.3739   CGCTACAGCGCAAAA                 TTGC TAC GCAA                 TTTTGTCGCGAGCTC  71 121
     blr7065 NONE
     blr7066 7783527 .. 7783555 +  -4.4  -2.71325   CGTCCCATCATGTCA        CGGTGATGGCGG GTCGA TCGCTGGCGCCG        TCAATTTATCGCTCG  43 93
     blr7067 7784535 .. 7784546 +  -2.2  -2.71712   TTCTTCACCAGGCTG                GTCT ACCA AGGC                 GTTTGAGGAGCGGAC  39 8
     blr7068 7785618 .. 7785650 +  -6.3  -3.29511   TCCTTTCGGAAGGAA     CGGCCATGTACGCC CCCCTC GAC-TGCATGGCCG      TTCTGGCGGCCTCCA  52 41
     blr7069 7786115 .. 7786152 + -13.5  -3.53091   AATTCAAGCCTGTGA   GGCGCACGA-AACGCG CCCGGAT CGCGTTCTCGGGCGCC   TTTACAGACGACGAT  86 53
     blr7070 7788346 .. 7788393 +  -9.6  -5.08824   GGCGCCTCGCGCTCG GCGCGCGGCGGCG-CGCTGGTGC GCG GCACGGGCATCGCCTCCGAGGGC TTTTTTGCCTCGCGG 100 489
        hmuT NONE
        hmuU NONE
        hmuV 7796868 .. 7796898 +  -7.5  -3.35679   GGTCGGCGGCGTGGT       CGAGGGCAGCATC TCGAC GACGATGTCCTCG       TTCTCGCTGACCGGC  58 175
     blr7082 NONE
        nnrR 7802936 .. 7802951 + -10.4  -3.05384   GACTCTAAGATCCAA              GTCGGC AACA GCCGAC               TTGGATGGCGCGAAC  64 490
     bsr7087 NONE
     blr7088 7805686 .. 7805696 +  -2.4  -2.53015   GGTCAACGTGGTGTC                 GCCG ATC CTGC                 TCCGTTGAAGGATCT  37 7
        nirK 7806932 .. 7806954 + -20.6  -3.89354   AACTAGACGCGACAA           GGGGCCGGTG GAT CACCGGCCCC           TTCTTCCTTTCGGGG 100 35
     blr7090 7807867 .. 7807896 +  -6.3  -3.02511   TAGCCGCCCTCCTGG       CGTCATTGCCCGC GAAG GCGGGCAATCCGG        TATTCCAGGCCTACG  49 38
     blr7094 7812538 .. 7812564 +    -2  -3.57144   GACAAGCGCAACGAA         GCCGCTGCCGGT GAC ACCTGCCGCCCC         TTTGGACGTCAGCAG  50 349
     blr7098 7816231 .. 7816253 +  -6.2  -3.53012   CGCTAGTGTTTTATA           CGACCGGT TAAAAAC ACCGGCCG           TTTGAGGGAGAAAAA  55 399
     blr7099 7817704 .. 7817726 + -16.2  -2.54504   AGGTATAAGAACAAC           ACCGGCCGCG TTT CGCGGCCGGC           ATCTCTTTGAAGAGT  78 74
     blr7100 NONE
     blr7101 7819518 .. 7819546 +  -6.7  -2.63596   GTACGTTCGAGCGAC        AACGTGGACAATT GAA GATTGTCCACGCC        TGCTCTAACCTCGAA  49 72
     blr7102 7820581 .. 7820614 +  -5.1  -3.26947   AATCACGATGACCAC     CGCGATCAGGCCGAT CACC AGCGTGCAGATCGCG      TTGATCTCGGGCTTC  49 30
     blr7108 7829079 .. 7829113 + -10.8  -3.01791   GAACGGAAATAGCTC    TG-GACGCCGCGCAA ATGTCC TTGCGCGGCTTCGCA     TCTTCCAACAGGGAT  64 132
     bsr7110 7829907 .. 7829924 +  -3.3  -4.07568   ACGCCCGACATCATC             GCCTGAT CCCC AGCGGGC              TTTTCGCGGCGGGGC  59 20
     bsr7111 7830245 .. 7830263 +  -3.8  -2.78495   GACCTCTCGCAGCAA            GGC-GCG GAGCAG CGCCGCC             TGATGTTGATGATCG  41 4
     bsr7112 7830567 .. 7830578 +  -7.2  -3.74347   TTTGAGCATGATCTC                CGCG CAAA CGCG                 TTTCGCATTTGTCGC  63 52
        purE NONE
        purK 7833096 .. 7833113 +  -8.3  -2.53911   GGACAAGTGACGGGA             CCGCGGC AACT GCCGCGA              TCCCTTGCCGATTGG  52 31
        rpsU 7834496 .. 7834526 +   -22  -3.86897   TAAGACCTCAGTTTT       CGATAACGCGGGCC GCT GGCCCGCGTTATTG       TTTGTGAGCGGTGCC 100 54
     blr7118 7835331 .. 7835374 +  -7.3   -3.1372   CGATGCCGCCCGCAG CGGCC-TCGC-CCGCGTCGGC GGCT GACAGCGCGGCGCAAGGGCCG TCTTAGTCGGGGGTG  54 1
     blr7130 7850607 .. 7850626 +  -6.4  -3.53012   GTCTGCGTATGAATC            GTTGCGTG CAGG CGTGCAAC             TTTCGAGAGGCCGGC  58 262
     blr7131 7852971 .. 7852995 + -19.3  -3.66356   CTGCAATAAAATCAA          CGCCCCCGTCC CCT GGATGGGGGCG          TTTCGCGTTAACCAT 100 71
     blr7132 7854973 .. 7854991 +  -7.4  -3.31144   ATCACCCGGTATCGC             TGCGCATT CCA AACGCGCA             TTATGGCAGTGCGCG  56 184
     blr7133 7856077 .. 7856089 +  -4.7   -3.6682   GCGCGGTAGCGGCGG                CGCAG TCA CGGCG                TTTCCCTCGATGGAC  55 461
     blr7137 NONE
        pykA 7859405 .. 7859438 + -15.3  -2.52464   CTCTGACAACGGCCT     GAGCGCGATCA-GGCC CCC GGCCTTGGTCGCGCCC     TCGATTCAGGCCCCG  76 138
     blr7140 7862191 .. 7862213 + -17.8  -3.63805   CCGCACAAAAGAAAA           GAGCCTCGTC TCG GACGAGGCTC           TTTCAACTCTCAACT 100 317
     blr7142 7864212 .. 7864244 +  -9.8  -3.17956   CGGCAGCATCTTGCA     TGGAGTCCTCCGGCC ATGC GGCCGGAGGTC-CAA      TTGATCCGGTGATTT  65 63
     blr7144 7865793 .. 7865806 +  -9.5  -3.53811   ATAGGTGGTGGGCAC               GGCGC AAAG GCGCC                TTTGCCCACCCTACG  66 96
         ggt 7881116 .. 7881147 +  -8.1  -2.72344   GGCACTGACGGGGTA      GAAATGGTCGAGGG CCGCC CCCTC-ACCACTTC      TCCTTCGAGGTCCGC  53 74
     blr7165 NONE
     blr7166 7888266 .. 7888279 +  -3.1  -5.43866   AGCAGTGGTCACGGA               CGAGGA TGG TCC-CG               TTTTTTTCAAGATTG  85 244
     blr7167 7888989 .. 7889009 +  -6.7  -3.57106   CGAGACTCCATATTC            CTATCCGGC CAT GCCGGCCAG            TTCGTTTCCCTTAGG  60 349
     blr7172 7893681 .. 7893693 +  -4.7  -3.15056   GCCCCCCACAACCAC                CCCGC TCA GCCGG                TATTCCGTTCACCCT  48 225
     blr7173 7896268 .. 7896286 + -10.2  -2.78384   GCGAAGATGCGCTCC             AGCCGCTG GCG CAGCGGCA             TCTCCTCGCGAAAGA  59 408
     blr7175 7897354 .. 7897364 +  -8.2  -2.87132   TTCGTGAATCAAGAC                 GCCG TCC CGGC                 TATGTCGCCGGGGCG  55 43
     bsr7184 7907483 .. 7907494 +  -5.8  -3.97368   GTTCGTGGCTTCGTC                CGTG AGCC CACG                 TTTCTAGCTTGCCCA  62 64
        dctA 7911319 .. 7911348 + -19.3  -4.13014   ATAGTCAATCTTTCC       GCCCGACGCGCTG GGGG CAGGGCGTCGGGC        TTTTGAAAATCTCCG 100 149
     blr7198 7922931 .. 7922969 + -13.1  -3.16564   ACCACCGTGAGGTCG  GCGGTCGCGCC-CGGCTCG ATC CG-GCCGAGGTCCGGCCGC  TTGATGACGTCGGCG  72 456
     blr7208 NONE
     blr7209 7933670 .. 7933682 +  -4.7  -3.14564   GCGGTTGCCGTCGAA                GGCCC AGA GGTCC                TTGATCAGGCGGTAG  47 380
     bsr7215 7937277 .. 7937292 +  -4.7  -4.07568   CGTGCCTGGCCATCA              TGCAC CTCCAC GTGCA               TTTTAGCGCAGGCAA  61 46
     blr7216 7937937 .. 7937953 + -13.7  -3.16564   AATGCTCACGGAGAC              GGCCGAG GAG CTCGGCC              TTGATCGGGTCAAGC  78 5
     blr7222 7944749 .. 7944763 +  -3.4  -4.07568   GAGCAGGGACTCACA               CCGGCG CAG TGCCGC               TTTTGAGGCAACCCG  60 515
     blr7227 7949111 .. 7949135 + -14.2  -4.46212   GGACGATGACGCGAG          GGCCGCCCGC ATCAC GCGAGCGGCC          TTTTGTCATCGCACG 100 49
     blr7228 7950609 .. 7950625 +  -6.5   -3.7282   CGGACGAAACCCGCT              TCCCGAT CGT ATCGGGC              TTGTTGGTGCCGTGA  62 466
     blr7232 7954403 .. 7954414 +  -5.8  -2.82015   AAGCGCAATTGGCCT                CCAC GCAC GTGG                 TGTGCTCCCTCTCCC  46 40
     blr7233 7955628 .. 7955653 +  -4.7  -3.14132   TCTTGAGCTTGTCCG         GCTCGTC-CTTG TAC TGGGCGACGAGC         TTGATCAAGGGCCCG  47 164
     blr7237 NONE
     blr7238 7961104 .. 7961126 + -10.5  -2.52464   GGCACGGTTTTCTGA           CCCTCCCCC CCTGT GGGAGAGGG           TGGCTTCGCGAGAGC  60 26
         upp 7962179 .. 7962236 +  -7.7  -2.56164   TCCCGCTGCCGCAAA TG-CCCTTCAGC-GCCCGCCACTCC GCATCTGTCA GCAGCGGCGGGCCGCTGACGGGACG ATCTTCCTTGGTCAT  52 270
     blr7242 7966133 .. 7966151 +   -16  -2.61264   CGGCGCTACGCCATA             GCCGAGGC TGC GCCTCGGC             GTTCTAAGTGGACGG  78 167
     blr7243 7967508 .. 7967538 +  -3.9  -3.89346   GCGGATACCGGGGTA      G-CGATTACGCCGT CCTT GCGGCGCATTCGAC       TTTATCCCCTCACCC  56 25
     blr7245 NONE
     blr7246 NONE
     blr7247 7971957 .. 7971977 +  -6.7  -2.79133   TACACCGTCATTCCG            GGGCGGTCC GCA GGACCGAAC            TATGGTGCGCAATTG  50 45
     blr7248 7974109 .. 7974159 +  -8.9  -3.53224   GTTGATGCGGATGCC GCGCGGGGCGTTCTCCATGGCG-GC TGA GCGCGTCAGCGAGATCGCCGCG-GC TTTCGAGGCCGAATA  62 436
     blr7250 7975331 .. 7975352 + -10.1  -3.09516   GTGCGAAGCATCGAA           CCCGGAATC TCGA GATCCCGGG            TTCGGTCCTACGGAC  64 153
     blr7253 NONE
     blr7254 7979958 .. 7979976 +  -6.6  -3.21276   TCGACCCGACCGAGC             TGCTCGCG CTT CGCGGGAA             TGTTCTCCCACAGCG  54 360
     blr7256 NONE
     blr7257 NONE
     blr7258 7985424 .. 7985438 +  -3.5  -3.01497   GAAGTTGAGCGGAAT               TCGGC AAAAG GCTGA               TGTGGTTTGAGCTAC  43 93
        cspA 7986142 .. 7986160 +  -8.1  -2.80074   ACCGCGCGCGCAAAG             CGCTCGA AATTG TCGGGCG             TCGTCTTGTCGAGCA  52 413
        putA NONE
     blr7262 7991123 .. 7991149 +  -5.1  -3.28712   AGGAAATGCGGCGAG        GCCGGCACGATG GTGG CATTG-GACGGC         TTGTCCGCCAGCCAA  49 327
     blr7268 NONE
     blr7269 NONE
     blr7270 7999691 .. 7999732 + -13.2  -3.06492   ATGCCCCCGCCTTCG CGTCCCTGATCGCCTGCCAGA TCT TCT-GC-GGCG-TCAGGGGCG TGTTGAGCTGGGTGA  76 216
     blr7274 NONE
     blr7275 8005750 .. 8005779 + -11.5  -2.78935   CATAGCGCTCGAGGT       TGATCGCCGTCGCG GCG CGCG-TGGTGATCA       TGTCGTAGAGCGTCT  64 212
        atzD NONE
        amiC 8014912 .. 8014963 +    -3  -3.71848   AAGCCGAAGGTGCAT GTGAGCTGAGGAGCTGCGGTCGCA ATGACA TGCGATCGC-GCTGC-CGCCTCAA TTCTTCATCGCCGGG  52 17
     blr7283 8015397 .. 8015407 +  -2.4  -2.62616   TCGGGGTTTTGCGCG                 GCGC CCG GCAC                 TGGTCTAGAACATCG  38 7
     blr7284 NONE
     blr7285 8017016 .. 8017049 +  -3.8  -4.11216   GCGCTTCGCGAAGAT    CCCC-ATCGCGC-GCG CCAT CGCCGCGAAATCGGGG     TTTTGCAGGTCGACA  62 259
       luxA2 8021474 .. 8021513 + -15.6  -3.56643   AGAAGGCGGCTTGAC  CCGACGCGGATGCGGCGC GATC GTGCCGCATCCGCACCCG   TTTCGGAGATCTCCG  93 27
        hpaC 8022099 .. 8022132 + -15.9  -2.87564   AGGGCGGCGGCGGTG     CGCTCCCTCGCCCCG CTTG CGGGGAGAGGGGGAG      TCTCTCCGAGGATGG  81 40
     blr7296 8032713 .. 8032728 +  -6.8  -3.20901   GATGAAGAGCTGGCT              TGTGGG CAGT CCCACG               TTGCATTGATGAGAT  54 80
     blr7297 8033601 .. 8033613 +  -4.7  -4.07568   TTTGCGCAAACTGCC                GGCAC CGA GCGCC                TTTTGCAGGGCGAGG  64 404
     blr7299 NONE
     blr7300 NONE
     blr7301 8035335 .. 8035347 +  -3.4  -3.04322   GTCGCTCGATCCGGC                TCGA AGATC TCGA                TCTTGAGCGCTTGGC  42 114
     blr7305 8039849 .. 8039861 +  -9.1  -2.62463   TTCGGTCCACGTGAT                CGTCG TGT CGACG                CTTGTGCATCCTGCA  56 56
     blr7314 NONE
     blr7315 NONE
     bsr7316 NONE
     bsr7317 NONE
     blr7318 NONE
     blr7319 NONE
     blr7320 8056403 .. 8056417 +  -2.1   -4.4009   ATCAGGAACATTCAT              CCC-GA CGCC TCAGGG               TTTTCTCCGATCCCG  63 117
     blr7321 8057493 .. 8057512 +  -9.2  -3.13403   GAAGAACAGAAGCCG            CGCCGTCG CCGC CGACAGCG             TATTGATGCGCGCGC  60 485
     blr7323 8059822 .. 8059832 +  -3.2  -2.85484   GGCCACCGGAGCCAT                 CTCG ATT TGAG                 TCCTTGTCCCTGGTT  42 16
     blr7324 NONE
     blr7325 NONE
     blr7326 8062419 .. 8062433 +  -2.7  -3.75665   ACGAGAACATTCCCA               CCCCG TCGCT CAGGG               TTTCGTCGGATGTCG  52 87
     blr7327 8063308 .. 8063333 + -10.3  -3.79251   TCCGGGCTGGGGCCG         CCCACCGCCGC GCCG GCGCCGATGGG          TTTGCTGGTGGCATC  76 264
     bsr7328 8063733 .. 8063747 +  -5.6  -3.12351   CGCTGGTGAAGCACC               GACCCG GCC CGGCTC               TTAGGTCTGGAGCAA  49 46
     blr7329 NONE
     blr7330 NONE
     blr7331 8069012 .. 8069033 +  -9.3  -3.54951   AAACTGTTCAGGAAA           GCGACGGCG ACAG CGTCGGCGC            TTGTCTGGTCAGATC  66 95
     blr7332 8069588 .. 8069619 +  -4.2  -3.96148   AGTTGCTCTCGCGAT      CGCCAGACGTCGAGC TGG GC-CGGAGCCAGGCG      TTTGTCATGCAACCA  59 52
     bsr7334 8073287 .. 8073310 +  -5.1  -3.06831   GCAGGGTGGCGGTGA          CGTCGCCCG CGATCT CGGGCGCCC           TTCCCTCCGACTTGA  47 164
     blr7336 8074564 .. 8074574 +  -8.2  -3.07895   CCTTCCCTTTTTGCC                 CCCC CAT GGGG                 TATATTGCGCCTGCG  56 113
       rpoH2 8075645 .. 8075662 + -10.5   -5.4833   GAAAGAGACGGAAAA             GTCGGCG GCAA CGCCGGC              TTTTTTGTTGGGTGG 100 75
     blr7338 NONE
     blr7339 8077484 .. 8077506 +    -9  -2.81702   GCTGGAGGCAGGCAT           CGCCCGCGGC ATG GCCATGGGTG           TCGTTGATGGTCTTG  55 447
     blr7343 8081372 .. 8081393 + -11.6  -3.06492   CATTGCCCCGCCAGC           CGATCGGC AAAATA GCCGATCG            TCTTGCGATAGATCA  68 251
     blr7345 8082887 .. 8082906 +   -15  -2.78384   CGGCAAGGGAATGGG            CCGCCGGT GAGA ACCGGCGG             TATGGTGCAGGCGAC  77 66
     blr7346 8084189 .. 8084206 +  -9.1  -3.40403   TCAACCTCGCGATCG             GCGCCTGC GCC GC-GGCGC             TTCTCGTCGGCGGCC  64 309
     bsr7348 8085245 .. 8085265 + -16.1   -4.3586   AGCACAAACGAAAAA            CGGCGGGCT TTC GGCCCGCCG            TTTTCGTCTGGATGC 100 68
     blr7351 8090685 .. 8090719 + -11.5  -5.76949   TCAAGGAAGTGCTGT     CGGCCTAAAGCGCGA AGAGA TCGCGCTTTAGGTTA     TTTTTTTTGAGCATG 100 18
     blr7354 8093438 .. 8093455 +  -7.7  -3.43338   CGCCGACGGCGTTCC             TGC-CGCG ACG CGCGCGCA             TTCATTGGTGTAGCT  60 254
     blr7359 NONE
     blr7360 NONE
     blr7361 8099098 .. 8099110 +  -4.7  -4.07568   AGCTATCGTTTTCTC                GCCCG CGC CGCGC                TTTTGACGCGCCAAA  61 505
     blr7363 8102790 .. 8102816 +  -3.5  -3.20901   TCCCGCCCAGGAACG         CCACGCTGGCC GCGAG GGTCGGCGCGA         TTGGATTGCTCCGCT  45 318
        carA 8109767 .. 8109779 +  -3.3   -3.6692   AATGTCGGCGACGGA                CCTCG TCT CGAGA                TATTTTGAGATCACC  51 152
     blr7373 8110633 .. 8110647 +    -7  -3.53811   TGCGGACAGATGATG               GGCACG GCG CGCGCC               TTTGCCCACCCTACG  58 102
     blr7376 8113990 .. 8114009 + -10.6  -5.60993   CGCTCTCGGCCAAAG            GGACGCGC AGCC GCGCGCCC             TTTTTTTGTGCCCAA 100 112
        carB 8117594 .. 8117607 +  -2.3  -3.65812   GCCGCAGGAACTGTC               CGGCC ATAT GGTTG                TTCTGTTCCGGCGCC  49 109
        greA 8118247 .. 8118267 + -15.4  -5.27938   ATGATGTTTTGAAAA            GGCCGCGC AAACC GCGCGGCC            TTTTTGTTTAGGCGT 100 60
        trxB NONE
     blr7380 8121339 .. 8121360 + -17.3  -5.60993   TGGCCAATACCTTAA           GCCGGGCTC GTTC GAGCCCGGC            TTTTTTTCTGCCCAA 100 201
        dapA NONE
     bsr7383 8123233 .. 8123243 +  -2.4  -3.39844   GATGCTCGGCCTGAT                 GCCG GTG CTGC                 TGTTTCGGGTCTGGC  44 438
     bsr7384 8123636 .. 8123653 +  -8.3  -4.72272   CCCAGAAACGCAAAA             CGCGCAG ACAT CCGCGCG              TTTTTCGTCCGGGGA  81 101
     blr7387 8126971 .. 8126986 +    -6  -3.05384   GTACCCGATCACGCA              GGGGGC AAGC GCCACC               TTGAGTGCCAGCAGA  49 427
     bsr7390 8128275 .. 8128295 + -15.4  -3.66178   CGGAGTCCAATGAAA            GGCCGCCC CTATC GGGCGGCC            TTTCGCATTCGAGAG  93 457
     bsr7392 8128669 .. 8128680 +  -7.2  -3.29324   CAAGGTCTCCCTCGA                CGGC TCGT GCCG                 TTGCATTTGAGTAGA  56 200
     blr7396 8135385 .. 8135396 +  -5.8   -3.2963   CAATAACCCTTTCGC                CGTC CTGA GACG                 TTCTCCGACCGTCGT  52 405
     blr7409 8149924 .. 8149941 + -10.5  -3.28712   GGATCCCGGATCTGC             GCGCGCC TAAG GGCGTGC              TTGTCCGGGACGACG  68 283
     blr7418 8158275 .. 8158292 + -11.3  -3.06261   ATCCCGCCATTTTCG             TTGCGGC AGCC GCCGCAA              TATTGCCGGTTGAAA  68 89
     bsr7418 NONE
     blr7420 8159732 .. 8159750 +  -7.5  -3.40867   GATTGATCGACGCGC             CCTTCAT CACGT ATGAAGG             TTGCTTCATCGATCG  56 52
     blr7421 8160343 .. 8160381 + -16.6    -5.626   GATCAAGCGCCCCAA   AGCGGTCCCCGTCAGTCG CCG CGTCTGACAGGGGCCGCA   TTTTTTTGTCCGCTC 100 135
     blr7422 8161775 .. 8161793 +  -7.4  -3.57731   TGTACATGGGTGGTC             TCTCCTGA TGC TCAGGCGA             TTATCTCGTCATTCC  60 374
     bsr7426 8165042 .. 8165069 +  -6.2  -4.41494   TACGGCAGTATCGTA        GGGTGGGCAAAGC GAA GCGT-GCCCACCA        TTTTCATTGCGCGTG  71 48
     blr7430 8168368 .. 8168394 +  -5.6  -3.59315   AGCTGGCAAGGGGCT         GTGGCACGCCCG CAT CCGGCGCGCCGA         TTTCAGCCTGGTTGC  57 219
        uvrB 8171823 .. 8171838 +  -8.2  -3.78793   AGAAGAGGTAGGGGG              CGCGGG GTCA TCCGCG               TTGTTCGTGGTTATG  67 30
     blr7433 8173654 .. 8173689 +  -7.5  -4.10795   ATACAAACGAGTTGA    GCCGCCCCGAGGCACG TTTCC TGTGCATCGGG-CTGC    TTTCCGTTTTTTTGC  68 327
     blr7434 8174182 .. 8174192 +  -2.4  -3.01924   TGAGGGGGGACGCCA                 ACGG GCC CCGC                 TCTTCGGGACCGATG  41 38
     blr7435 8175372 .. 8175406 + -17.3  -3.53012   AGCTGGTGAGTGTGT    TTTCG-CCTCTCCCCG CTTG CGGGGAGAGGCCGGAA     TTTGCGACAGCAAAC 100 32
     blr7436 8176173 .. 8176200 + -18.4  -4.56133   ACCCGGCATCACCGG        CCGCCGCGTTCC GAAA GGGGCGCGGCGG         TTTTGATTCTTGGGG 100 50
     blr7443 8182499 .. 8182512 +  -6.7  -3.76048   GCCGGGTGGGGGTTC               TCTCC ACAC GGAGA                TTATCTTGATTGCGG  63 112
         lgt 8183454 .. 8183465 +  -2.2   -3.5013   TGCGCCGAGGCCGAT                CGAG GCCA TTCG                 TTAATTCCTTTCGAG  47 10
     blr7445 NONE
     blr7446 8185544 .. 8185569 +    -6  -2.80016   GCGTTTTAACGATAT         CGCTGCCCTC CATAAT GAGGGACGCG          TCATTCATCCTGGGC  46 197
     blr7447 8186202 .. 8186237 +  -4.1  -3.04398   CCCGCTAAACCACGG   CCTCAAGTTGCGGCCAA ACCG TTGGCC-CGACTC-AGG    ATTTTCAAAGGGAAA  43 43
        prsA 8187358 .. 8187389 + -16.6  -5.46657   CCGTCACGATCGCAA      GGTGGGCAAAGGCGC GGC GCGCCGT-GCCCACC      TTTTTTGTTGCCATG 100 51
     bsr7449 NONE
     blr7450 NONE
     blr7451 8189641 .. 8189691 + -15.4  -2.96329   GCAGCGATCATAGAG TAACCCCTCATCCTTCGAGACGCG CTA CGCGCTCCCAGGGATGAGGGGTGA TGGTTGTTGCGTTGG  81 50
     blr7453 8191599 .. 8191625 +  -3.7  -2.76696   GATCCGGGATCCATA         CCGCGTG ATTTCGTTTGTGG CACGCGG         CTTGTTGCCAACAGC  41 109
        proC 8192613 .. 8192625 + -10.5  -3.53811   AGCAATGGTGGGCAC                GGCGC TTC GCGCC                TTTGCCCACCCTACG  70 99
     blr7460 NONE
     blr7461 NONE
     blr7462 8200477 .. 8200512 +  -6.8  -4.27316   CGGTGCAGTGCTGCA    TGGTCATTTCCGGCATC TGC GA-GCCGGTCCTGACCA    TTTTCAATTCCCACA  72 457
     blr7465 8201685 .. 8201695 +  -6.8  -2.53015   TGAAATGTTCTCATC                 GCCT GCT AGGC                 TCGATTGCACAGTCT  48 102
     blr7466 8202464 .. 8202482 +  -4.4  -2.79133   AGCTCCGTCATTCCG             GGGCACGC GAA GCGTGAAC             TATGGTGCGCAGTTC  43 51
     blr7467 8203597 .. 8203616 +  -8.5  -2.66634   AAGGATGGCCAGCTC            CCGGGCT CCGTAC GGCCCGG             TCATGTCGTGACGTG  52 199
        cspA 8203923 .. 8203948 + -10.3  -3.81848   ACCTGGCGCAAAAAA         AGTCCCGGCCG CGAG CGGCCGGGAGG          TTATTGTCCGGTATT  76 59
        uvrC NONE
        pgsA NONE
        moaD NONE
        moaE NONE
     blr7474 8209364 .. 8209378 +  -2.8  -2.93382   TCAAATCCCGTCACG               TTCATC CCC GACGAA               TGTCTCGCTCTCGGA  40 75
     blr7475 NONE
     blr7476 8211202 .. 8211225 +  -2.4  -4.09685   GGGAGCATGAGGCGT          GACGGGTTCGC ACA GT-AACCCGTG          TTTTCCCGGGTGAGG  57 104
     blr7477 8212736 .. 8212755 + -10.6  -2.78816   ACGCATCACCGGCAA            CGCGGCGC TCGC GCGCCGCA             TCTGATCGGCCGTGC  61 1
     blr7478 8213674 .. 8213731 + -16.3  -2.76263   GAAGGACCAGACCTC AGATGCGCAATTGCGCATCGGGGGATC TCGA GATTCTCAGGTGCGCAATCGCGCACCA TAGTTCGGTGCTGCG  79 69
        ribF 8215520 .. 8215563 + -13.9   -3.8901   TCATAGGAATTAGCG GCCCGG-CTTCCGCCTGAGCC TGAA GGCTC-GGCGCAAGACCGGGA TTTCGTCGTTTCACC  91 117
        ileS NONE
     blr7482 8219315 .. 8219332 +    -4  -4.09739   CGGCCGATACGGACC             GGCAGG TGGAAC CCGGCC              TTTTGCGAGGGTTGG  59 44
     blr7483 8220180 .. 8220195 +    -6  -3.25356   GCCGGCGGCTCATGC              GCGCCG GACG CGGCCC               TTGAATTGCTTATCA  50 84
     blr7484 NONE
     blr7485 8223112 .. 8223131 +   -15   -3.8822   ATCCGCTGTGTTGAA            TGGCCGGG CTCG CCCGGCCA             TTTGCGTTTCGTATG  93 49
     blr7486 8223634 .. 8223658 + -22.9  -3.60971   TTGAATGGGCAAAGA          CCTCCGGCCGC CGA GCGGCCGGAGG          TTTGCAGGTTCACGT 100 37
        cyc1 NONE
        lguL NONE
     blr7490 NONE
     blr7491 8227495 .. 8227505 +  -2.4  -4.63218   CGCTACGCTCCATCC                 GGGC TAC GCAC                 TTTTGTTGGGACAGC  68 250
        mutL 8230131 .. 8230152 +  -2.2  -3.21934   TGCGCCGGGCCGAGA           TCGGTCGC ATCGCG GCGATAGA            CTTTTGTCACCCCGC  44 268
     blr7496 8233134 .. 8233186 + -10.1  -3.06831   CTCGCGCAGCGCCTT TG-CGGT-GACGTCGGGGTTC-TCCTC GGT GAGGAAGTGCCCCGA-GTCCACCGGCA TTCCGTCGACGTTCG  63 55
     blr7499 8237295 .. 8237324 + -13.6  -2.73364   TGCATTAAAGAATTA       CGGTGACAGTGC TGGACT GCACCGTCACCG        TAATTCCCCTGCCCG  73 74
     blr7500 8238298 .. 8238355 +  -9.8  -3.53012   TCCGGCTCTCCGACA TCGGGCCGCGCTTCGTGTGCGAGCGCTG CGGC CAGCGCA-GCGCG-GAGGTGCGGCCGAA TTTCGAACCGGCGAA  70 158
     blr7501 8239292 .. 8239306 +  -7.1  -2.66634   ATGGCATTGAACGCT               TCGCG TTGGC CGCGA               TACTCTCATGAGGTC  49 224
     blr7502 NONE
     bsr7503 8240308 .. 8240337 + -12.1  -3.61398   AAGGCGCCGCGCCCC       GCCGC-GGTGGCGG TCA CCGTCGTCTGCGGC       TTCTTGCCGACGAAG  77 326
     blr7507 8244471 .. 8244485 +  -5.7   -3.5393   AGGACGATGCGGTTG               CGCAT GTGGG ATGCG               TTTAACCGACATCGT  55 385
     bsr7510 8246284 .. 8246309 +  -8.3  -4.15006   ATTTCATCGAATTCT         C-CCGATCGGTC CCG GACCGATAGGCG         TTTTGCGATGAATGT  75 356
     blr7520 8254582 .. 8254595 +  -9.5  -3.53012   CAAGATGGCGGGCGC               GGCGC AAGA GCGCC                TTTGCCCACCCCACG  66 99
     blr7523 8257212 .. 8257225 +  -2.3  -3.54741   GCGATTGATCCTTTG               GAGGT CGAA ACCGC                TTTCCGGCCATGCTA  47 65
        hisZ NONE
        hisG 8259438 .. 8259458 +  -8.2  -2.53263   CAAGCTCGAGGCGTT            CCTGCGGC GGTGA GCCTCAGG            TCCGTTCAGCGTAGC  52 13
     blr7526 NONE
     blr7527 8261515 .. 8261545 + -10.4  -3.21099   CAATGGAACCCTACA       TCTCCTGCGCGC TTGGTTT GCGCGAGGGAGA       TTGATCATGACGCCG  65 114
     blr7528 8262404 .. 8262424 + -15.4  -4.54727   GCGCGCAAACAAAAA            CGGCCGCC GATGG GGCGGCCG            TTTTCATTTCGGGGC 100 53
     blr7530 8264382 .. 8264399 + -14.1  -6.04324   TACGGAAAAGCAAAA             CGCCGGC GCGA GCCGGCG              TTTTTTGTTTTTTGG 100 54
       groES 8265702 .. 8265732 + -10.5  -2.71263   AACGGCCGCTGAATG      TCG-TGCCCGGATC GCGT GATCCGGGCATCCA       TCCTTCCGCCGGGTT  61 54
       groEL 8267496 .. 8267519 + -18.2  -5.00884   CCCCGACAATGTTGC          GAAGGCCGCC TCCG GGCGGCCTTC           TTTTTTGCCGACCAT 100 51
     blr7534 8269065 .. 8269102 +  -4.8  -3.53012   TCCAGGTCTCGACGC  TGCCGAGCGCTG-CGACG AGAT CGTCGTCGGC-CTGGGCC   TTTGCCGGCGGGCAG  53 175
     blr7537 8273384 .. 8273428 + -13.6  -2.73483   CCGCAAAGTCCCAGA TCCTCATGGTGAGGAGCGCCGC CCT GCGGCGCGCCTC-CCG-GACGA TGCTTCGCATCGCCT  73 153
     blr7542 8278878 .. 8278894 +  -6.5  -3.54741   GGGTTGAGCAGGCCC              TGCGCGT CGA AGGCGCA              TTTCAGCCGCTGCTG  57 192
        cycA 8280917 .. 8280959 + -21.4  -4.08557   GCGCGAGAGGCGGCC GCCAGAGCTTCGGTTCTGAT TGA AGCAGAGCCGAAGCTCCGGC TTCTTGTTTGGACGC 100 43
     blr7549 8285038 .. 8285054 +  -2.9  -3.37877   ACGCGCGCAAGCTGC              TGGGCAT CTA GTACCCA              CTTTTCTTGGAACGT  44 15
     blr7550 8286326 .. 8286378 +  -7.6  -2.92653   CACGATCAAAGGCAA GGCGGGTCTCCGC-CA-GGGCCGC CATGAGT GCGGACCATGAGTGGGTCCCCGCC TCTCTGAGCTTCTCC  54 196
     blr7552 8288153 .. 8288163 +  -5.4   -4.7416   AGCGGACTGAGCTTG                 CTCA CGT TGAG                 TTTTTCGCGTTTTGA  81 116
     blr7556 8293084 .. 8293105 + -10.1  -3.54129   CGCCTTTGGCCCAAC           GCGGAAGTC CCGC GACGTCCGC            TTTCGCGCCGCTATC  70 134
     blr7557 8294597 .. 8294612 +  -3.2  -3.21276   ATATCGAGCGCGCTG              CGAACA CCTT TGATCG               TCTTGTAGAGCACGA  45 277
        dhlB NONE
     blr7561 8297476 .. 8297498 +  -5.4  -3.73068   CCCGCCCTCGCGGGA           CCGGCTGCTG CGG CTGCATCTGG           TTGTTGGATTGGAAC  58 118
     bsr7564 8299313 .. 8299371 + -12.3  -2.72344   GCGCTTCGACGCGTG CGGGGCGCGGGCCGCCGGGCGGCGT-CAC CAG GTGCACGGCGCCTT-CGGCCTGCTTCCAG TCCTTCAGGATCACC  65 115
     blr7566 NONE
     blr7567 8301810 .. 8301847 +  -4.7  -3.64703   CCGGGATGGCGCGAA   GCGCCAGACCCTGAATC TCGA GGTTCCGGGTTCGATGC    TTTGCATCGCCCCGG  54 71
        wrbA 8302733 .. 8302759 +  -7.8  -3.12847   GCTGGTATTGCCGCA         GCCTGTTCCGCG CCT CGCGCGGCCGGC         TTCACTGTGCAGGTT  57 247
        exoU 8308527 .. 8308543 + -13.7  -2.64099   ACCCGCACCCGCGCC              GCTGCGC CCT GCGCAGC              CTTGTGCTGCACACG  70 228
        metA 8310692 .. 8310720 +  -2.9   -4.4784   GAGTGTCACAGTGAC        GCGCCGAGGCGCG GCG TGCGCTTAAACGC        TTTGTTTGCCATTTC  66 142
     blr7576 NONE
        exoT NONE
        exoB 8315099 .. 8315129 +   -19  -3.57561   AGAATGGACGTTCGC       TGCCGCCGTCGGCG CAT CGCTGACGGCCGCA       TTTCAGGCATTGCCG 100 86
     blr7579 8316108 .. 8316123 +  -2.6  -3.14344   CCAGCGCCTCGTCGA              CATCCTG CAA CAG-ATG              TTCGTCGACGAACTG  42 523
     blr7581 NONE
     blr7582 NONE
     blr7583 8323508 .. 8323521 +  -2.3  -3.40403   CCGCAACCACAATCT               CGATC GAAC GACCG                TTGTCGTCGAGCGAC  45 287
     blr7585 NONE
     blr7586 8325262 .. 8325280 +  -2.2  -2.80816   AGAAGAAACGGCCTG             ACATGGCC GCT GGCCGCGA             TCTCGTGCGTCCACC  39 25
     blr7587 8326579 .. 8326606 +  -4.8  -3.08438   GCTGCTGATTGGTGG        CGCGACCATCCTT CTG AAGG-TGGGCGAG        TATTCGCGTGTCCTG  47 441
     blr7589 8330567 .. 8330588 +  -6.6  -3.05844   TCGCGCCAGGCGCCC           TTGCCATC CATGCT GATGGCGA            TCTTCGCGTCCAGCA  51 346
     blr7593 8334167 .. 8334200 + -11.7  -2.71681   GGCTGACGTCGAGGG     GCATGCGGCAGGATT ATCA AGCCCTGCCGCATGA      TCCTTCCAGGACTTC  65 35
     blr7594 NONE
     blr7595 8336610 .. 8336633 +  -4.5  -3.67611   GCAGACGCGTCGCCA          TCGG-GCCGG GCTTG CCGTCGCCGA          TTGTCTTGCCATCAA  53 251
     blr7602 8344067 .. 8344102 +   -14  -3.16564   CTTTCGCCAGGACGA    CGATGTGGAGGCATTG TGCA CGCTGCCTCCACACCG     TTACTGCCCTACACC  78 166
     blr7604 8346792 .. 8346805 +  -3.7   -3.5882   CCGGTGGCGGTTCCT               GCGGC GGCT GCGGC                TTTGGCCATCGTCTC  53 463
     blr7608 8350910 .. 8350965 + -13.3  -2.71144   GTGAAGGGGGGCTAG GCGCGCTCTCTCGCTCCCTCTCCTCGT TCCT ACGGGGAGAGGGTG-GGGTGAGGG-GC TGCTTACGCACACTG  73 26
     blr7614 8356194 .. 8356205 +  -2.2  -2.94416   GGGCCGTCCCCTCAC                CTCT ATCC GGAG                 TCTCTCATGCCCCTC  40 104
         dht 8357700 .. 8357719 +  -4.2  -3.83927   ATGCGACGCCATGAA            GCGCG-GTT GAT GGCACGCGC            TTTGCCTCTTTATGT  57 59
     blr7616 8359589 .. 8359611 +  -7.6   -3.4252   CGGCATTGATCGCCT           CGACCACTGC TTT GCAGACGTCG           TTCTGGTAGATCGCG  58 231
     blr7618 NONE
     blr7619 8363119 .. 8363160 +  -8.6  -3.52073   CGCTGCGAGAAAGAG GCATGAGCGG-GGCCCCCG ACAAA TGGCGGCCGTCGCTCGGGC TTGTCATCTTCGCGG  62 20
     blr7620 8364814 .. 8364828 +  -9.2  -2.99449   TCGCCCGCATGATCT               CTGCCG GAT CGGCGG               TATGCTTCTCTGCCA  60 132
     blr7621 8365877 .. 8365929 +  -9.5  -3.53811   ACTGCCAACGAGATA TTCGCGACCGAAGCGCTGGCCGGCG TTC CGCCCGACGGCGCGGCGGGATCGAA TTTCGAGAGCCTCGC  66 392
     blr7622 8367270 .. 8367298 + -13.2  -2.91593   CGGGGGAGGGTTAGG       GAGGGGG-GTGCC ACAC GGCACACTCCCTC        GTTTGTCAGCGCGTC  75 227
     blr7623 8368940 .. 8368964 +  -7.7  -2.57132   CGGCTGCGCACCCTC          ACGCCGGCTTC AGC GAGGCCAGCGC          ATTCTCCAGCAGCGA  52 278
     blr7625 8372024 .. 8372047 +  -7.4  -2.52516   GACGAGATTGGTGCA          GGCATGC-GAC AGG GTCTGCACGCC          GTTGATGGTCAGGAA  50 265
     blr7629 NONE
     blr7630 8376470 .. 8376514 +  -4.8  -3.29144   ACGGCGATAGATAAG C-GCCAGCGCGCGGCGGCG TTCAGGTC CGTCGTCTCGGGCAGGCCG TTCTGGCGCCGATCG  49 27
     blr7631 8377352 .. 8377375 +  -8.8  -3.54741   CGACGATACGGCCTT          GCCGAGATCG CTCT CGTTCTTGGC           TTTCCAGAACTCCTC  62 329
     bsr7633 8378077 .. 8378087 +  -6.8  -3.02511   GACGGGGGCACGGGT                 CGCT TCC AGCG                 TCTTGCGCAGCTCGC  52 72
     bsr7643 8388258 .. 8388283 + -17.6  -5.00616   CATGCACTGAACGAC         GACCCGCCCG ATGATC CGGGCGGGTC          TTTTTTCCCGACAAC 100 166
     blr7649 NONE
     blr7650 8397676 .. 8397696 +  -2.5  -3.66654   GCGCGCCGGAGAGGA           CCG-CGCG CAGGGA CGCGATGG            TTTCAGCTTCGAATA  49 242
     blr7651 8398493 .. 8398507 + -12.8  -3.21806   GGCATGCCGGTCGCG               CCCGGC CTT GCCGGG               TTCGCTGTTCATTGG  74 310
     blr7652 NONE
     blr7653 8400139 .. 8400151 +  -3.3   -4.3739   TCCATGGGTCCAATC                CTTCG TTT CGGGG                TTTTGTCCAACAATC  65 504
     bsr7655 NONE
     blr7656 8401137 .. 8401147 +  -2.4  -4.19817   CGACGCACCCAGCTT                 CCCG CAG CGAG                 TTTTCGGTGAATCCG  58 125
     bsr7662 8404317 .. 8404331 +  -4.9  -3.57144   TTTAGTTTGCTAGAG               TGCGC CACTC GCGCG               TTTCCAAGTGAGGGC  54 288
     blr7665 8411151 .. 8411170 +  -6.4  -4.18506   CCCTCTTGATCGCGA            CCCGA-CGG AGA TCGATCGGG            TTCTTTTGACCGTCA  71 332
     blr7666 8413165 .. 8413179 +  -5.7  -3.97102   AAGGTGACTCCCATC               TAGCC GCGAA GGCTA               TTGTTGCTTTTGGAT  62 281
     blr7674 8422695 .. 8422713 +   -11  -4.44667   ACGACGTGCGGCTGT             CCTGATCC GTA GGATCGGG             TTTGTTGTTCAAAGC  95 343
     blr7675 NONE
     blr7676 8424600 .. 8424613 +  -6.7  -2.52516   CCCCAATCTGGTTAA               CCCTT GGCG AAGGG                GTTCATGATCGCCGG  48 109
     blr7677 8425446 .. 8425456 +  -2.4  -4.07568   TGTTGCCTCTCGGAT                 CGCC CCA GGCC                 TTTTGCGGGGGCCGG  57 178
     blr7678 8426604 .. 8426618 +  -7.8  -3.09516   ATCCCGCTTGTTGTC               CGGAGC AGA GCTCTG               TTGCCTAATCCCGAC  56 141
     blr7679 8427720 .. 8427746 + -10.1  -3.19371   CAGATCTTGCGGGCA        GA-CACCCGCGC GGGA GCGCGGGCGATC         TTGGCTTCAATCGAT  65 432
     blr7680 8428447 .. 8428462 +    -9  -3.96624   GCGCTGCATCCCGAG              CCGCTT TGGA AAGCGG               TTTATGATCGCGGTC  73 330
     blr7681 8429215 .. 8429230 +  -2.4  -2.52464   AGCCCTCACTTCACT              TCGCGG CCTG CCTCGG               TGGCTTCGCAGGCGG  37 42
     bsr7683 8429967 .. 8429989 +  -7.6  -2.79831   TCTACTGCGTATCGG           GCAGCCGTGA TTA TCACGGCAAC           TCTAGTCGGAGTTGG  53 262
     blr7684 NONE
     blr7685 8430780 .. 8430792 +  -2.7  -3.84712   CAATAGGAAGATCTT                TAAGT GCA GCTTA                TTTCCTCTCGAATTA  52 35
     blr7688 8432626 .. 8432637 +  -5.8  -3.05816   AAAGCTGGCGCAGCG                GACC AGTG GGTC                 TTCGATGCGGGGTCC  49 224
     blr7694 NONE
     blr7695 8441272 .. 8441289 + -14.1  -5.02476   TCTGTGCAAACCAAA             GCCCCGG CTCG CCGGGGC              TTTTTTGCGGGCTAT 100 50
     blr7698 NONE
     bsr7699 8446646 .. 8446659 +  -2.3  -3.53012   GAAATGACCACCTCA               GATCG AGCA CGACC                TTTGGCGGGCGACGG  47 34
     bsr7700 8447023 .. 8447078 +  -4.5  -3.28712   GCGGCGCGAAAGCGC TCGGCCGCC-AGC-TCGCCCTTGCGCC ACTC GGCGCGCAGTCGGCGCTCGGCCGCCAA TTGTAGACCCGCGAC  47 114
     bsr7705 NONE
     blr7706 NONE
     bsr7707 8453406 .. 8453421 +  -7.5  -3.95456   AAAACCAGCGTAAGG              CCGCC TCAGTT GGCGG               TTTAGTGTTCGATTT  65 28
     blr7712 8458766 .. 8458795 +  -7.8   -4.7373   GCCGCTTTCGCGATC       TGGCTTGTGGCC GCGATA GGCCTCAAGCAA        TTTTTGATAGGCTGA  91 343
     blr7713 NONE
     blr7714 NONE
     blr7715 NONE
     blr7716 NONE
     blr7717 8463698 .. 8463713 +  -7.5  -2.73468   AGCCTTTTCGCCTCT              GGGCC AACAAC GGCCC               TCGTTACGGCTGTTG  50 128
     blr7718 NONE
     blr7719 8465432 .. 8465444 +  -2.7  -5.19212   ACTTATGGTTGTGAC                TTTCA GTA TGGAA                TTTTTTGATGATGGT  83 436
     bsr7720 8465750 .. 8465768 +    -3  -3.66378   GCGTTACGCACATTG             GCGGGC AGAGAGC GCGCGC             TTTCGCTGCCGTCTC  49 120
     blr7721 NONE
     blr7722 8469415 .. 8469426 +  -5.8  -4.16943   ACGAACGCCTCAAGG                GCCT GCCC AGGC                 TTTTGCGCTATGCAA  68 137
     blr7723 NONE
     blr7724 NONE
     bsr7725 8472051 .. 8472098 +  -2.7  -3.35679   TCGAGCGACCCGCTC GACAGCAGCCA-CTGGCATCCTG ACAT CAGG-TGCCAGCTCGGTGATGCC TTCTGCCTCCAGGAA  45 522
     bsr7727 8473202 .. 8473212 +  -8.2  -3.40403   GGAGCCGCTGGTAGG                 CGGC CAT GCCG                 TTGTCATGGGACGAG  60 374
     bsr7729 8473619 .. 8473637 +  -8.8  -3.32844   TGCCGGGCCCTACAG             GATCCCGC GGG GCCGGATC             TTGTGGCGTGAAGGG  63 79
     blr7730 8474828 .. 8474841 +  -2.3  -3.59979   CCGCACAAAGTGCAA               GGGCT TTTG AGCCA                TTTCCCATGCAAAAC  49 275
     blr7731 NONE
     blr7732 8476938 .. 8476950 +  -3.4  -3.01712   GCCTCGGCCCGCAAA                TGCT CCACC AGCA                TCTTGGCCGGGCGCG  43 68
     blr7734 8479088 .. 8479106 +  -3.7  -3.05384   CGAAACCTCCCGCGC             GCGGCCT CTATC GGGCCGA             TTGCATGCCACACCA  45 460
     blr7737 8481893 .. 8481907 +  -5.6  -4.19371   TAGTATAGTCGGCGG               CGGCCG CGC TGGCTG               TTTGTTAGGACTTTC  68 127
     blr7738 8484931 .. 8484946 +  -3.2  -2.86164   TGGGAGCGGTAGCGG              TCCTGC TCCT GGAGGA               TCTCGTGCTTCGAGC  41 180
     blr7740 8486520 .. 8486539 + -16.4  -5.72207   TCCAGGTTGCGAAAA            CGCCCCGG TGCC CCGGGGCG             TTTTTTTCGTTTGCA 100 56
     blr7741 8487438 .. 8487461 + -12.4  -4.36903   CTCACGATGCAAAAA          AGGCGCCTGA AATC TCAGGCGCCA           TTTATCTTTGCTCCA 100 50
        gltB NONE
        gltD 8495167 .. 8495196 + -14.3  -2.70354   GCCGCTCGCCGGTCA       TTCCGGGGCGCGCG AAG CGCGAGCCC-GGAA       TCCATTTATCCACGC  77 45
     blr7746 8498560 .. 8498585 + -13.3  -2.63596   ACGGCGGCAATCAGC         GCCTGCTCGTC CAGT GACCAGCAGGC          TGATGTCGCATCGCC  67 319
     blr7748 8499662 .. 8499675 +  -5.2  -3.61398   ACTCACGGCCGAGCA               GCGC CTCGGT GCGC                TTGTTGAGGAAGGGG  55 373
     blr7753 8503995 .. 8504032 +  -2.6  -2.70932   GCATGAACAGCGCGC  CGCCGCCGTCACGCCCTG CGCT CAGG-CG-GGCGGCAATG   TCCTTGGCGGAGACG  38 260
     bsr7757 8508169 .. 8508195 +  -7.3  -3.02829   CGTTCATCTTCCGCG        TC-GCTCGCGCA ACAC TGCGCAAGCAGA         TGTTAGGCAAATCTG  52 91
        speF 8510013 .. 8510027 +  -3.5  -2.52464   GACGTCTTGAGCCGG               CGTGC TGATC GCATG               TCGGTTCAAGCGGGG  40 117
     blr7760 NONE
     blr7761 NONE
     blr7762 8512740 .. 8512765 +  -8.9  -3.18264   TCCTAGCAAGAGATT         CTCAGGTGCGC GAGT GCGCACCATAG          TTCATCGCTGGCGCG  61 98
     bsr7764 8513869 .. 8513886 +  -4.1  -3.53012   CCTGCGCCGTCTGCA             TCCG-GCT CTC GGCGCGGA             TTTGCGCCAGCGACA  49 75
     blr7775 8523056 .. 8523080 +  -4.2  -2.89475   CCCTGCGTGACCGGA         GGGC-TGGTGC CAGA GAGCCACGCCC          TGTAATATGTCGGTC  45 42
     blr7776 8524572 .. 8524600 +  -8.8  -2.92667   CCTGCTGGGCTGCTA        TGGAGGCGCTCC ACTTC GGGGCCTCTCCA        TGATTTCCAGATTCG  59 90
     blr7777 8525385 .. 8525437 + -15.5  -3.21099   GCGAACAGCGTGTAG GCCAGCACGCCGGCGCGGC-GCGCG AGCAG CGGGCCGCCGCGCTTG-GTGCGGGC TTCGTAGTCCAGCCC  86 376
     bsr7779 NONE
     blr7780 8527069 .. 8527088 +  -3.5  -2.90075   ATTGCGGGGGCATCT            TACGACC AAATCC GGTCGAA             TGTCATTGCGCCGAA  42 303
     blr7786 8532899 .. 8532922 +  -6.6  -4.09685   GGGAATCCGGTGCAC          GCCACCACCG AATA CGATGGTCGC           TTTTGGGCCGTCCCA  68 282
     blr7788 8534404 .. 8534443 +  -2.5  -3.66018   GAGGGCGGCCTTGAT  GACCGCGATGGTGGCGG CCTCGT CCGCCTCCGGCTCGTCC   TTCTTCGCCTCGTCC  50 446
     blr7791 8539254 .. 8539298 +  -6.9  -2.52834   GGAATTGACGGAGAC GGTCAGACCCGTGCCGTGATC GAT GATGTCGACATGGGCCGGGCC ATTGATGATCGCCTG  47 386
     blr7794 8544761 .. 8544782 + -12.9  -3.57389   TCGGCAAACAAAAAA           CGGCGCGCC TTGC GACGCGCCG            TCTTCTTGTTCGATA  82 49
     bsr7796 NONE
     blr7797 8546661 .. 8546682 +  -9.3  -3.14564   GACGACAAGCATGAA           GGCGGCCGT TTCC GCGCCCGCC            TTCATGCGCGCGTGA  61 63
     blr7806 8557365 .. 8557380 +    -9  -3.29511   ATCCGGGATCCATAA              CCACAG AAGG CTGTGG               TTATGCCGCGCTGGA  63 96
     blr7807 8559089 .. 8559111 +  -7.7   -3.1247   CAATCAAACAGGCTC          GGCGTG-TGG TTCA CCAGCGCGCC           TTCGATCTCGAGCAT  56 85
     blr7809 NONE
     blr7810 8561641 .. 8561660 +   -10  -3.06796   ACCGCCTCGGTCAGA            GCC-AGCGC GGC GCGCTCGGC            TTCGCTGAAATAAGG  63 283
     blr7812 8563071 .. 8563084 +  -6.7  -3.13728   CGACGTACCTTCGAA               TACGG AATT CCGTA                TTCCATCTAAGTGCT  54 218
     blr7813 8563806 .. 8563835 + -12.9  -2.52464   AGCTAAACGCTGTCA       TTCCGGG-GCACGC GAA GCGTGAACCCGGAA       TCCATTGGGCCACAG  68 39
     blr7814 8564735 .. 8564775 +  -9.8  -3.88559   GGCGGCGGAGTAAGC TGTCATTCCGGG-GCGCGAC GAA GTCGCGAGCCCGGAATC-CA TTTATCCGCGTCCTT  78 28
     blr7815 8566309 .. 8566347 +  -3.7  -3.44146   AGGTATAGGCCGCCT  GCTTCG-CCGGCGTTCGC ACTT GCGAGGGCGGCACGAGGC   TTGATTCTCGCGAGC  49 100
     blr7816 8567654 .. 8567687 + -21.1  -4.19817   AAGACGTCAGGAACG     ACGAAAGCCCCGGAG ATGT CTCCGGGGCTTTCGG      TTTTCGATGCATCCA 100 56
     blr7822 NONE
     blr7823 NONE
     blr7824 NONE
     blr7825 8578879 .. 8578889 +  -3.2  -2.87051   TGTTCGGCCGGCACA                 TCGT CAA GCGA                 GTTTGATCATGAGCG  42 9
     blr7826 NONE
     blr7827 8581204 .. 8581227 +   -16  -5.06414   GCCGACCGTAAAGAA          GCCCCCGCAGG CGA CC-GCGGGGGC          TTTTTGTTGACGGCG 100 57
     blr7828 8582627 .. 8582651 + -19.3   -4.1891   ACTACTAAAGAAGCA          GCCCCTGCGAC GCC GTCGCGGGGGC          TTTCTGTTGAAGGCA 100 132
     blr7829 8584018 .. 8584046 + -23.2  -4.82901   TCCAGTTGCGCGAAA        GGCCCCCCGCGA GACCA TCGCGGGGGGCC        TTTTTGTCGCGCGGC 100 54
     blr7830 8585635 .. 8585679 +  -9.8  -2.73364   CTGGGATTGCGGAGA ACGTCCC-TGCGTGGCGAGAG CCCT CACCCGCCGCGCTCGGGACGA TGCTTCGCATCGCCC  61 190
     blr7832 NONE
     blr7833 8589347 .. 8589361 +  -3.5  -3.24924   GCCTATCTCGGAGTG              GCG-GC ATGA GCGCGC               TGTTGTCCGTCACCG  45 17
     blr7834 8590233 .. 8590251 +  -4.4  -2.70298   AATGCGACGAGATTC             GCGCCTAG ATG CTCGCCGC             CTTCTCCTTCAACGC  43 175
     blr7836 8591892 .. 8591928 + -12.4  -3.59979   TCCGGGGCTCGCAAA   GCG-AGAACCCGGAATC TCGA GATTCCGGGTTCGATGC    TTTCGCATCGCCCCG  82 51
     blr7839 8595069 .. 8595099 + -17.7  -3.31263   CTTCGTTGAAACAGA      TG-CGGCGGCGAGA GACA TCTCGCCGCCGTCA       TTCTGCAAGTGCGCT  95 43
     blr7840 NONE
     blr7841 8597190 .. 8597204 +  -9.2  -2.64616   ATTGAATGCGGGTTC               TCGCCG CAA CGGCGG               TGATCTCCCTCGCCC  56 47
     blr7842 8597891 .. 8597918 +  -4.1  -3.28712   TTGACCCAGGGCGAA        CCTGGTTCAGA ATGTGA TCTGCACCAAG         TTGTGCAGACCACGG  47 52
     blr7843 8598686 .. 8598698 +  -9.1  -3.71255   GCTGCCCCGACGCCA                GGGAG GGC CTCCC                TTGTTGACTCCTTGT  71 87
         fad NONE
     blr7845 NONE
     blr7846 NONE
     blr7847 8602835 .. 8602887 +    -2  -4.13654   TTACGGGAAGTTAGA TCGGGGAGCTAAATC-GCCGCATC ACCAAAA GAGGGGGCTGAATTA-CCCCCCGA TTTCTGCTTTCAAAG  57 27
     blr7848 8604106 .. 8604128 + -20.6  -5.13343   GTTTCGAGACGACGA           GAGCCGGCCC GAT GGGCCGGCTC           TTTTCTTTTGGCTTC 100 52
     blr7851 NONE
     blr7852 NONE
     blr7853 8606885 .. 8606906 + -14.5  -3.09516   CTCGCGAAGCGAGAA           CCCGGAATC TCGA GATTCCGGG            TTCGGTCCTGCGGAC  80 190
     blr7855 8609383 .. 8609401 +  -6.6  -4.21908   GGAAGGCTATGTGGC             TCTCGCGC TGG GGGCGGGA             TTTTCCGTCGTCGTG  71 262
     blr7856 NONE
     blr7857 8611848 .. 8611863 +    -9  -3.53733   AGACGTCGCGAAGAT              CACGTC GTCG GACGTG               TGTTTGTAGGGTGCC  62 287
     blr7860 8614137 .. 8614159 + -19.2  -4.36595   GCGCCGTCGACAAAG           CCCCGATCGC TCC GCGATCGGGG           TTTTGCATTTGCCTA 100 417
     blr7865 8620160 .. 8620175 +  -6.8  -2.72511   AGGACGGCGGCTGCC              CGCTGC TGAA GTAGCG               CTTTGCGCGCATCGG  50 12
     blr7866 NONE
     blr7867 NONE
     blr7868 8623201 .. 8623254 +  -2.2  -3.10597   AAGAAATAGTTCGAC GCTGACGCTCGAGGTTCCCTGGGCC ATTGC GGTCTCGGGGACCTCGCTCC-CAAC ATTTTCCATGCCCCG  41 32
     blr7869 NONE
     blr7870 NONE
     blr7871 NONE
     blr7872 NONE
     blr7873 NONE
     blr7874 8633207 .. 8633223 +  -9.4  -2.74012   GCCCCTTCTGCCGCA              GCGCCT CGATC AGGCGC              TGCTTCAGCTCGTCG  56 85
     blr7878 8639185 .. 8639213 +  -4.4  -2.91264   GACCAATCATGCCCC       GCCCGCT-CGGCC CGAA GGCCGCGGCGCAC        TGTCTCGCTGCCGCC  45 119
     blr7879 8640388 .. 8640408 + -18.3  -4.46212   TGTCGCCAAACAAAA            TGGCCCGCG TCG CGCGGGCCA            TTTTCTCATCCAAAG 100 49
     blr7881 8641677 .. 8641687 +  -4.6  -2.61681   GGATGATGCCCTTGC                 CGGC GTA GCTG                 CTTGTGACGTTCGAA  43 64
     blr7883 8645207 .. 8645227 + -14.7  -4.34402   ATGGCAAAACAAAAA            TGGCCCGCG CGA TGCGGGCCA            TTTTCGTATCGGAAC 100 116
        calB NONE
     blr7885 8649000 .. 8649018 +  -2.2  -4.07885   CGGACTCGGCGCCGA             CGCGGCGC TGG GGGATGCG             TTTTGCCAGGCGCTC  58 214
     blr7887 8650291 .. 8650322 +  -4.4  -4.25104   GCACATCTGATCAGG      CGCATTTGCAT-CGC CGC GCGGATGCGCATGCA      TTTTGGTGCGAGCCC  65 31
     blr7888 8651235 .. 8651261 + -18.1  -2.62396   ATCCACGAAAGACCA         TCATGCCCGGG CTTGC CCCGGGCATGA         TGATGTGGAGGCGTC  85 64
     blr7890 8652999 .. 8653018 +  -5.6  -4.11484   CCCACCCTACAAAGG            AGGGGCTGC AAT GC-GCCCCG            TTTTGAGCGGTTGAA  65 128
     blr7891 8653989 .. 8654010 + -14.5  -3.13343   CGCGAGAGCGCCAGA           CCCGGAATC TCGA GATTCCGGG            TTCGATGCTTCGCAT  82 74
     blr7892 NONE
     blr7893 8655587 .. 8655627 + -14.7  -3.53811   AAAGGCGAGCGCTTC  GCGCGCCGTGCCCACCA CTCCTTA TGGTGGGCACGCTCCGC  TTTGCCCACCCTACG  90 61
     blr7894 8656815 .. 8656825 +  -2.4  -2.90496   ACTTCCTGACTAAGT                 CCCG CGC CGGC                 TGATTTGACCCAGGA  40 32
     blr7895 8657878 .. 8657917 + -26.6  -4.59773   CGTAGTAGCCGCAAT  CTCGGTGTCATCGCCCGC GAAA GCGGGCGATGACACCGAC   TTTTTGGCACTGCCC 100 36
     blr7896 NONE
     blr7897 8660058 .. 8660069 +  -5.8  -3.03159   TATCAAATACGATCA                CGCT CCGC AGCG                 TCTTGCCGGCCTTCA  49 192
     blr7900 8663909 .. 8663929 +  -6.7  -2.80307   GAGTTTGTCTTTCCG            GGGCGGCTC GAA GAGCCGAAC            TATGGTGCGCATTTG  50 43
     blr7901 8664902 .. 8664933 + -13.8  -2.52464   TGCAACGAGCCGTCA      TTCCGGG-GCGATGC GCA GCATCGAGCCCGGAA      TCCATTGGGCCGCGA  72 76
     blr7904 NONE
         cit 8668471 .. 8668502 + -11.6  -2.70354   GGGCGTTGACGGTCA      TTCTGGG-GCGCCTC GAA GAGGCGAGCCCGGAA      TCCATTTCTCCCAGC  65 32
     blr7909 8671927 .. 8671949 +  -9.1  -3.61517   CCCCAAATGGAAATT           GTTGCGGTC GGCGG GGCCGCAGC           TTCTTCCAACAACAT  68 118
     blr7922 8688134 .. 8688150 + -11.5  -3.28712   GGGTCCCGGATCGGC              GCGCGCT TGA GGCGCGC              TTGTCCGGGACGACA  72 176
     blr7925 8700240 .. 8700270 +  -2.2  -2.60075   CAACCCGGATGGAGC       CAGCGGGTCGACGC AAA GCGCCGTCCCACAA       ATTCATTCCACCACG  38 50
     blr7926 8701896 .. 8701908 +  -4.1   -3.8917   CTGCGTGTTGGCGTC                GGTGT TGA ACATC                TTCTTGTAGTTGACG  58 465
     blr7933 NONE
     blr7934 8711004 .. 8711025 +  -3.7  -3.14211   AAGCGGCGCGGATGA           CAGCTGCG ATACTGA CGC-GCTG           TTGATCGAAGCCCAT  45 39
     blr7935 8711937 .. 8711950 +  -5.9  -2.69151   TCTCCAAGCCTGCTG               GCGCC CATT GGTGC                TGATCTCTCCGCAAC  46 51
     blr7936 8712652 .. 8712679 +  -3.2   -3.3071   ACCCTCCCCCGCAAG        CGGGAGAGGGAG CGCA CCTCCTCCGCCG         TTGCTATGGTGCTCT  47 179
     blr7937 8713829 .. 8713858 + -15.7  -3.09516   GCCGTCATGACGAGA       GAGGGGCCGGGAT GTTG GTCCCGACCCCTC        TTCCGTCGTAGCCGC  83 31
     blr7939 8715173 .. 8715221 + -21.3  -4.30978   GGCTAAGGGGCATTT CCAGATTGCAAGGTTTTGATGCT TTG GGCGTCAGAACCTTGCGATTTGG TTTTCGTGGATTCCC 100 77
     blr7940 8717063 .. 8717075 +  -5.5  -3.62046   GCGCGCGCCCTCGTC                GGTGT CGA GCACC                TTGTTCAGCACCTCG  57 462
     blr7943 8721902 .. 8721920 +  -2.3  -2.86271   TGCGCTGCCGCCGGA            GG-CGCGG ATGC CCTCGACC             TGCTTCTGGTCGGCG  40 376
     blr7948 NONE
        phnM NONE
     blr7950 NONE
     blr7958 NONE
     blr7959 8738740 .. 8738753 +  -8.1  -3.15056   GCGCCTTCACGTCGC               GCTCG CGAA CGAGC                TGTTGCATTGCGCCT  55 208
     blr7961 8739806 .. 8739843 + -10.6  -3.63068   CCTGACCCCCAGGCA   TCGGCGCGAGGCCGC CAAGGCGCA GCGGCCTCGCGG-GA   TTTGCGCTGATCTCA  73 36
     blr7970 NONE
     blr7971 8754036 .. 8754051 +    -9  -2.63102   GCGGTGTTGATCTGC              TCGAGC TGAT GCTCGA               TCCTGTCGCGGTCCT  56 90
     blr7972 NONE
     blr7973 8756559 .. 8756600 +  -6.5  -2.79796   GGGCCTGCGGGTGAT GAAGTAGGCAAGAGCCGGAT GAG ATCCGGTTCG-GCCTGCGGC TGTCGTGCCCTCCAA  50 19
     blr7974 NONE
     blr7975 8758584 .. 8758605 +    -3   -4.2349   GCAATCGGCGCGCAG           CGCCTT CCGATAGGCA AAGGCG            TTTTCGCTATCGGCG  64 465
     bsr7977 8759418 .. 8759439 +  -2.1  -3.13164   GCAAATGATTTGTCG           CGAGTCGGC AGCC GTCGACAAG            TTGCCTCATTGGCGC  43 33
     blr7978 8760063 .. 8760077 +  -4.2  -3.11218   CCCAAAGGGGGCTTA               CGGG TGCACAC CCCG               TATTGCCATCTTTCC  46 131
     blr7979 8761341 .. 8761357 +  -4.3  -3.29461   CACGCGACCTGCCAG              GACGCTG CTC CGCCGTC              TTCTCGCCCCCATTG  49 203
     blr7980 8762566 .. 8762592 +  -9.3  -2.65264   AGGCCTTTATGATCG         CGGGCGCAACG CGGAT CGTCGCGGCCG         TGCTGTCGCTGATGA  56 132
     blr7984 8766154 .. 8766187 +  -9.4  -3.70902   ATTCGAACGTCGTGG     ACGCCTGCGGCGCC TGTCTT GGTGCCGCGGACGA      TTTCGGTGTCGGGGA  71 118
     blr7985 8768844 .. 8768870 +  -4.2  -3.40403   TTGCGGTGACCGATC         TGGACCGGCTCG AGC CGGGCATGCCCA         TTCTCGTCGGCAAAA  49 324
     blr7995 8782730 .. 8782769 +  -4.1   -4.1899   TATCCAGCCGAGCCA CAGGCGCGGGCGCCGGCGC TGTC GCGC-GGCGCC-GTTACAG  TTTTCCATAGACTCG  62 501
     blr7997 NONE
     blr7998 8787436 .. 8787453 +  -2.6  -3.34088   CGCGCCTTGAACATC             GCGAAC CGTCTC GATCGC              TTCCTGTGTGGTCGT  45 296
     blr8000 8791018 .. 8791029 +    -3   -4.6759   AGATTCGTAGTCTGA                TCTA CTCG TAGA                 TTTTCTTACACTATT  68 184
     blr8002 8792540 .. 8792553 +  -5.2  -3.64703   CGGCAGACGCGCTTC               GCGG CGTGGT CCGC                TTTCCCTAACCAGGC  54 3
     bsr8003 NONE
     blr8004 8793991 .. 8794013 +  -2.6  -3.76379   GGACATCGATCGCCT           AGGCCGAC TTCCGCC GTTGGCCC           TTTGCTCGCGTCTTC  52 68
     bsr8005 NONE
     blr8006 NONE
     blr8007 8795736 .. 8795748 + -10.5  -3.15663   GCCCCTTGATTCGAA                GGCCG CTG CGGCC                TTCGTCGGCATAGGT  65 371
     bsr8009 NONE
     blr8010 8797334 .. 8797358 +  -5.6  -3.34715   CGTCGTGCTCGTCGA         GGCGGCCCCGC CACC GCT-GGTCGCC          TATTTCGGCCGCCTG  53 455
     blr8015 8801773 .. 8801791 +    -8  -3.28712   CATGGCCTTCGGCCC             CGGCCTGG GAG CCGAGCCG             TTCTGAGCCCCGGGG  59 439
     blr8017 8802658 .. 8802668 +  -5.4  -2.70932   GAACAGCGCTATCCC                 TCGA GAA TCGA                 TGCTTCAACACACGA  46 105
     blr8018 8803749 .. 8803768 +  -5.6  -2.57274   GCCTAGCGGCAAAGG            CGTCGCCG AACT CCGCGATG             ATCTTGGTTATGGGA  45 210
     blr8022 8807015 .. 8807035 +  -5.3  -3.85817   AGCCGACGGAGAAGG            AACGCGTCC ATC GGGCGTGTA            TTTGTCCACGGCAGT  62 392
     blr8027 NONE
     bsr8028 8811055 .. 8811073 +  -5.8  -3.53012   GCCCGACTCTAAGAA             CGGTCCCG CCG CCGGCCCG             TTTCCAGCGCGAAGC  55 108
     bsr8030 8811944 .. 8811956 +  -9.1  -4.08767   TGCTCTCGGAGCGTT                CGTCC GGT GGACG                TTTTGGAGAACTGAA  76 132
     blr8031 8813116 .. 8813142 +  -9.5  -3.40403   GCGGAGAGGCACTGG        CATCGTGCGGGCG AAG CGC-CGC-CGATG        TTCTCATCACCGACG  63 220
     blr8037 8819521 .. 8819537 +  -3.6  -3.74872   ACTCCGTTGACCACA              GCGCTC CAATA GAGGGC              TTTGATCGGATCAAT  54 209
     blr8039 NONE
     blr8040 8823278 .. 8823294 +  -3.5  -3.01712   CCAAGATGGCAGACA              CCGTGGG AGC CCCCCGA              TCTTGAGGCACACCG  43 3
     blr8041 NONE
     blr8042 8824955 .. 8824968 +  -4.5  -4.62984   CTGTGTTCTATCACA               GCC-CG GTC CGTGGC               TTTTATCTGTGATGA  73 304
     bsr8045 8828019 .. 8828031 +  -3.3  -3.14132   ACCGCAGGAAGTCGC                CGCGG TCA TCGTG                TTCCTGGCAAGCGAC  45 114
     bsr8047 8829451 .. 8829468 +  -6.9  -2.52208   CATGTGGCCAGCGAC             GCCGCCA ACGA TGGCGCC              CTTGATACATCCTTT  48 88
     blr8049 8830905 .. 8830948 +  -2.2  -2.62263   GACATGGAGCACCTT GGTCGCCTATCGTAGACTGC TCGG GCTATCGACGATGGGAGGCA TCATGTCGCGGCGCT  38 123
     blr8050 8831851 .. 8831861 +  -4.6  -3.53224   CTTTCCCATGTCGGA                 GCTG CCG CGGC                 TTTCGCGAGCGCCTA  52 144
        uvrA NONE
     bsr8052 8834846 .. 8834865 +  -3.4  -3.54424   TCGAGTGGCCGCTCA            GGAGCGGC CGGC GCCAGTCC             TTTCCGGAGATGGAC  49 184
     blr8060 8842798 .. 8842819 +  -2.1  -2.74012   GTCGAACCAGAATTT           TGTCCGCAC GCTG GTGCCGTCG            TAATTCCCGTAGTCC  39 78
     bsr8061 8843295 .. 8843322 +  -4.8  -3.28209   ATTCGGAGCTTGCAA        GACGGTGTC-GCT TCG ATCTGGCGCCGTC        CTTTTATCGGTTGAT  49 184
     blr8062 8844147 .. 8844157 +  -2.4  -3.12351   ACCACCGAATGGTCA                 GCAG CTT CGGC                 TTGACTATGACGAAG  41 136
     blr8063 8845000 .. 8845016 +  -4.3  -2.57132   CAGGTAATCCGATTC              CGGCGAG GCG CTTTCCG              CTTCTCGGCGCAACC  43 158
     blr8064 8846339 .. 8846360 +  -6.5  -3.21925   AAAAGCCTATTCTCG           GGCCGC-CGA CAG TCTAGCGGCC           TTCGTCCTCCCCTCT  54 153
     blr8065 NONE
     blr8066 8848571 .. 8848592 + -10.1  -2.72144   GGCGGCGCCTCACCG           CGACGAGCG GGCT CGGTCGTCG            GTTTGGGAGCAGTCG  61 40
     blr8069 8852005 .. 8852019 +  -4.2  -3.54741   GGCGAGTTGCCGACC               GGTTGC GGC GCAAGC               TTTGACGCCATGCTG  52 6
     blr8070 NONE
     blr8071 8853461 .. 8853473 +  -5.5  -3.72576   CCTGCCTATTGCGCT                TCGCC GTA GGTGA                TTTGATCGAACAGCG  60 58
     blr8079 8859383 .. 8859418 +  -3.4  -4.09243   AAATTCAGACCTCGA   TTTCCGAGCC--TCCG CCAAGC CGGAAAGGTTCGGGAA    TTTTCCGGGAGTCTG  59 481
     blr8080 8861200 .. 8861226 +  -6.5  -4.19238   GCAGCCGGGGGCTGA        CGGGG-ACGAGG TCGC CCGCGTGCCTCG         TTTTGCCGTTGAGGG  68 387
     blr8087 NONE
     blr8088 8874595 .. 8874605 +  -8.2  -3.02144   CCGGCGTGAAGGAGC                 CGCG GCT CGCG                 TATTCCAGAAACTCC  56 401
     blr8090 8881406 .. 8881437 +  -2.8  -3.62046   CGTCCACCCTGATGC      CGAACCCGTCGGGCG TCG TGCC-GTCGGGTAGG      TTCTTGGCGGCGTGC  51 380
     bsr8096 8889888 .. 8889912 +  -2.1   -2.6436   CGCCCGCGGCCGCAA         GCGTCTGAGC GCCTGA GC-CAGACCC          CCTTTTTGGGATTTC  38 10
        rnpA NONE
     blr8098 8892204 .. 8892248 +  -7.2   -3.6715   ACGTAAGTCACCCAC TC-CGTCATTCCGGG-ATGGTG CAG CACCAGACCCGGAATCTCGAGA TTTCGGATTCGATGC  60 35
     blr8099 8892955 .. 8892972 +  -3.4  -2.54841   GGAAGAGCGGAGCTC             GTGATG GCCGCG CATCGC              CTGTTGATTGGGCTT  40 22
     blr8100 NONE
        argB NONE
     blr8102 NONE
     blr8103 NONE
        dapD 8897467 .. 8897522 + -19.1  -2.87564   CTGCTGCGGGATTAA GGC-TCTCTCCTC-CCCCTCTCCCCGT TCTT ACGGGGAGAGGGTTGGGGTGAGGGGCC TCTCTCCACGGATGA  88 26
     blr8105 8898364 .. 8898376 +  -3.4  -2.94912   CATGTTAAGCGGGGC                GCAT GACCG ATGC                TCTCTCGATTGCCCG  42 20
        dapE 8899558 .. 8899588 + -11.9  -3.01712   CCTCCTGGAATTCCG      CTGTCATCGCCCGC GAAA GCGGGCGATC-CAG       TATTCCAGAGACAGC  68 51
     blr8110 8903518 .. 8903532 +  -2.8  -2.92111   TTGTTCCCGAGGAAG               CTCC AGGCGGG GGAG               TAGATTTTTTAGCAC  40 8
     blr8111 8903990 .. 8904020 + -11.9  -3.01924   CGTCATGCCCCGTAA      CTGTCATGCCCCGC GAAG GCGGGGCATC-CAG       TATTCCGCGGCGGTC  68 44
     blr8112 8905552 .. 8905582 +  -8.3  -3.01791   GTGTGACCACCACTG      CTGTCATGCTCCGC GAAG GCGGGGCATC-CAG       TATTCCAGAGACAGT  56 35
     blr8117 8910208 .. 8910258 +  -3.2  -3.14132   CCGGGGCGATGCGAA GCATCGAACCCGGAATCTCG CACTGCAATCT CTGGATTCCGGGTTCGCGAC TTCGTCGCGCCCCGG  45 56
     blr8118 NONE
     blr8119 NONE
     blr8120 NONE
     blr8121 8913697 .. 8913753 + -11.6  -2.82623   CGGAATCCATAACCA CAGGAAGAGGTGGTGGCGGGGGCTGGC AACT GCGAGTCTTCGCCAA-ATCTCTCCCTG TGGTTATGGGCCCCG  65 75
     blr8122 NONE
     blr8123 NONE
     blr8124 8916227 .. 8916243 +  -3.5  -2.62653   CCGCCAGCGAGGGCG              CCGGGCG GGT CGCCAAG              ATTATAGGCTTGTCG  40 2
     blr8125 8917285 .. 8917304 +  -7.8  -4.56775   GGCGCAATGCGGCGA            CATGGTCG GCGA CGACCAGG             TTTTTGGCAGCGCGT  81 483
     blr8130 8924517 .. 8924544 + -12.6  -2.70932   GTCGCCCGGCTCGAC        CGGGCGTCCCAG TACG CCGGGACGCCAG         TGATTGAGCCGAGAA  69 57
        polA 8927987 .. 8928013 + -10.2  -3.01712   TGTCCTCCGAGCAAT        TGCGCGATGGC TCCGCC GCC-TCGCGCA         TATTAGAACCACCGC  64 239
     blr8132 8929036 .. 8929075 +  -2.7  -3.55444   GCGACGAAGTCGCGG TCCGCCAGC-CGGCGGTCG AGCA CGG-CGTAGAGCCGGCGGG  TTTCGGCCATGAAGC  47 376
        pyrE 8930243 .. 8930279 +  -4.2  -3.06183   AGGCGTGACGGCTCT   TC-CCCCTCGGCCCCGT TCTT ACGGGGCCGCGACGAGC    TTCGCTCGCGCTGAG  46 33
     blr8135 8931518 .. 8931547 + -10.7  -4.07885   GCCGCCCGCGCGGCG       GCGCGGTTCTCCTG GGT CAGCAGG-CCGCGC       TTTTCGGCCAGGATC  79 217
     bsr8137 8932197 .. 8932218 +  -8.7  -3.14344   GCGACGAAGGAATAA           ACCTGATCG ATGA CGATCAGGC            TTGATGCCGAGGGTA  61 0
        glgP 8935380 .. 8935411 + -17.4  -2.73364   GGGCGGCTCGCAGAG      CCGAACCCGGAATC TCGA GATTCCGGGTTCGA       TGCTTCGCATCGCCC  84 123
     blr8140 8936390 .. 8936409 + -16.4   -4.3208   CGCCACAAACAAAAA            GGGCGGCC TCGC GGCCGCCC             TTTTGCATTCTCAAA 100 150
     blr8144 8942713 .. 8942727 +  -4.2  -3.52652   CACCTTCGCGAATGT               CCGG AGCATTG CCGG               TTCTGGTTCCATCGG  52 51
     blr8145 NONE
     blr8146 8945262 .. 8945272 +  -3.2  -2.87963   CCCGCGAGGAGTTTT                 CCGA TGA TTGG                 TCTAGTACTTGTGAC  42 156
     blr8147 NONE
        ptsH 8946010 .. 8946043 + -13.1  -2.87931   GCGCTCAGCGCCGTA     GGGTGGGCAAAGGCGC GAC GCGCCGT-GCCCACCA     TCTCTCGACAATCGC  70 55
        lepA 8949751 .. 8949782 +  -5.1  -4.28049   CGAAAACAACCCCAT      GCACAGTAGCCGGC CCCTT GTCGGC-ATTGCGC      TTTTCGAATTTTCGA  65 116
     blr8151 8952057 .. 8952098 + -17.3  -3.03007   CGCAAGCCGGAGGTC GCCGGCTGAGGGGTAAACCG ACG CGGTT-GCCCCCAAGCCGGC TATTCCCCGACTGTT  87 230
     blr8155 8956944 .. 8956959 +    -6  -3.17051   GGAGCATGACGATCA              CGCCAC CATC GCGGCG               TCTTCCTCGTCGGCG  50 279
        mepA 8961297 .. 8961312 +  -6.1  -3.61517   AAGCCCGCGGCATCT              CGGGA CGCGCA TCCCG               TTCTTCAACAAGCCT  57 295
     blr8159 8962038 .. 8962078 +  -3.1   -3.9223   CTTGCGTGCGCTATT GGCGCG-CG-CAGGCGCGC ATGGA GCGCTCCCGATGTCCCGCC TTTCCGTATTTTTTT  56 186
        modA NONE
        modB NONE
        modC 8964361 .. 8964379 +  -4.5  -3.33744   TCCTGCCAAGTGAAA            GTCAGGGC ATAG GCCC-GGC             ATTTTTCGCGCGGCA  49 161
     blr8167 8968561 .. 8968577 + -10.1  -4.07568   TGTCGACGAAGAAGC              GGTCGAG CGA CTCGGCC              TTTTCCGGCGGCGCC  79 402
     blr8169 8971578 .. 8971595 +  -6.9  -3.53811   GCGATCATTAGATTA             GGGCCTG AAAT CAAGCCC              TTTCCACCGCATCGA  58 87
         map 8972796 .. 8972812 +  -9.3  -3.53012   GGTCCCCATCCAGGC              CGGCGAC CCC GGCGCCG              TTTCCGGCCGCCAAC  65 370
     blr8172 NONE
        radC NONE
     blr8174 NONE
     blr8175 NONE
     blr8176 8978837 .. 8978853 + -13.7  -3.83844   CTGCACGCGCAACGC              CAGGGCC TTC GGCCCTG              TTGTTGCTTGATCGC  91 55
     blr8180 NONE
     blr8181 8986456 .. 8986478 +  -7.1  -4.08394   GAGATACGGGCTGAA          GCAGATCGGA TCGG TCCGAT-TGC           TTTTCGGCGGGATAT  68 210
     blr8185 8990396 .. 8990411 +    -9  -3.11291   TTAAAAGCAAAATTA              GGAACC AATT GGTTCC               TATTGCAGTTGTGCC  60 37
     blr8186 8991258 .. 8991269 +  -4.4  -2.78816   CGCAATAGCGGCGAA                CGAT TTGC ATCG                 TCTGATAACAACTCG  43 92
     blr8187 NONE
     blr8188 8993027 .. 8993037 +  -2.4  -3.28712   CCCATTGAAACTCGG                 CGCC CGT GTCG                 TTGTGGGCCGGAGAA  44 33
     blr8189 8993714 .. 8993735 +  -9.3  -4.07687   GCACGGCACCGGCTG           GGCGCTCGG TCCT CCGCGCGTC            TTTTCGAAACAGAGT  76 84
     blr8190 8994414 .. 8994426 +  -3.3  -3.91897   ATAGGTGCGCCTACT                CTCAG CGG CAGAG                TTTATGAGTACGCAC  56 212
     blr8191 8995592 .. 8995613 +  -4.3  -3.14132   TGACACGCTTGAGGT           CCTGGCTGCG TAA CGC-GCCGGC           TTCGTGCGCCACCCG  48 275
     blr8193 NONE
     blr8194 8997344 .. 8997362 +  -8.1   -3.6682   TACAGGTTCCGAGGA             GTTGCCG TTGGC CGGCAGC             TTTCGCTGAGTGCCG  64 138
     blr8197 NONE
     blr8198 9001820 .. 9001830 +  -4.6  -4.07568   GCGGGTGGCGTGATC                 GTCG TCT CGGC                 TTTTGAACCGCCAGC  64 165
     blr8204 9007777 .. 9007794 +  -3.3  -3.90112   TCGGCGCCTTAGCTC             CTCCTTG ATTT CGCGGAG              TTTGGTTCGCAAGCG  56 409
     bsr8213 NONE
     bsr8214 NONE
     blr8215 NONE
     blr8216 NONE
     blr8217 NONE
     blr8218 9013921 .. 9013933 +  -3.4  -3.54741   AGAGATTTCAGACGA                TCGT GAGCA ACGA                TTTCGCGGGATCGTG  49 20
     blr8219 NONE
     blr8220 NONE
     bsr8221 9016704 .. 9016716 +  -9.1  -4.48072   GTGATGGCCGCATGA                CCGTC GCC GACGG                TTTTGTCGTCGCTCT  84 26
     blr8222 9017533 .. 9017543 +  -2.4  -3.30701   CTTGCTGCGTTGAGT                 GCTG CGA CCGC                 TTGCGTTTGGTCGAC  45 276
     blr8224 NONE
     bsr8225 9018651 .. 9018666 +  -6.1  -3.53012   AAGTCGCAGACTTTC              TCGGC CAGCAT GCCGA               TTTGAAGACCGCGGA  55 5
     blr8226 9019462 .. 9019505 +  -6.8  -2.66316   CGCGACGTATCAATC GCTTC-CGAATTCTTCACGGG CGG CTAGCGAAGAATTTGAGGAGC TGATCTCGTCGCAGC  49 373
     blr8233 9026502 .. 9026513 +  -5.8  -2.90212   GAAAGTACTTTGTAT                CCGA GGCG TCGG                 TCTATCGGCTGCTGA  48 210
     blr8234 9027081 .. 9027092 +  -4.4  -4.19735   TTTTACGCGTCAGAG                TCAG CGGC CTGA                 TTTGATTTTCGACGG  65 76
     blr8235 NONE
     blr8236 9028360 .. 9028372 +  -3.3  -4.48072   GTGATGGCCGCATGA                CCGTC GCC GACGA                TTTTGTCGTCGCTCT  68 26
     blr8240 9030356 .. 9030388 + -10.5  -2.66435   GGCGTGGAAACGGCA      TTGCAGCCTCTTCGA TCT TCGGCGCGGCTGCGA      TCATGTGATCAAGCT  60 366
     bsr8241 9031820 .. 9031844 +    -5  -3.56366   GCTTGTCCGTGATCA         TCACGCGCGGCG GCG TGCCG-GCG-GA         TTTCAAGAGCTTCTT  55 257
     blr8243 9032874 .. 9032893 +  -4.8  -3.28791   CCAGCCATTCCGTGT            CCTCGAGC ACCA GCCCGCGG             TTATGGGACAAGGCT  49 178
     bsr8245 9037908 .. 9037918 +  -4.6  -3.21276   CGTCCATAGGGATGT                 GGGT GCT GCCC                 TATTGTAAAGCCACA  48 70
     bsr8246 9038397 .. 9038417 +  -5.3  -3.85698   GACATGATGGAGCGA            GCGCGCG TTAGGGC CGCGCGG            TTTATGCAAGAGCAC  62 211
     bsr8247 9040126 .. 9040144 + -13.2  -3.85698   TTCGGCTTCGATAAA             GTGCGAGA AAT TCTCGCAC             TTTCTCCAACGGCCA  86 269
     blr8254 9046064 .. 9046084 +  -8.3  -3.14211   CGCAACGCCCGGTGC            GCCGGAA GGCAAGA TTCCGGC            TTCCTGCAAACGCCT  57 411
     blr8260 NONE
     blr8261 9051619 .. 9051631 +  -3.3  -4.48072   GTGATGGCCGCATGA                CCGTC GCC GACGA                TTTTGTCGTCGCTCT  68 26
     bsr8262 9053046 .. 9053071 + -11.3  -3.65991   GGGGATCCTATCCGA         TGACG-CGAAGA CGC TCTTCGACGTCA         TTGTGTTCGACGGGT  77 117
     bsr8263 9054107 .. 9054135 +  -3.7  -4.96028   GGTAAGCAGCCTCAG        CTGATGGCCTTAG TTA CCAAGGTCGGCGG        TTCTTTTTTTTGACC  77 511
     bsr8266 9056080 .. 9056133 + -10.9  -2.87463   GCTGCCGCGCACCGC GCTGGGC-GCCCGGTCACCGAGTG ATCACCG CGGACGGTGACCGGGCGGACAAGC TATCTGGCGGGCCTT  66 231
     blr8267 9056983 .. 9056996 +  -3.8  -3.53012   ATGTCGAGTTCGGCC               GCGT CGATCA ACGC                TTTGGCGGCGGCAAA  49 56
     blr8269 9058555 .. 9058566 +    -3  -2.64324   TGAGCGGCGGGACCG                GATT CACA AATC                 AGTTTTTCAATGATT  38 216
     blr8270 9059956 .. 9059967 +  -2.2  -3.13403   ACGGCGTGAATAGAT                CTGC CAAA GTAG                 TGTTAGTGCGAAACA  43 32
     blr8271 9060852 .. 9060864 +  -3.4  -2.64051   CCAAGACTTAGCCAA                CAAG CCTAC CTTG                TCCATTGTGTGATGC  40 126
     blr8272 9062892 .. 9062904 +  -2.7  -3.07994   TGGTCTCAAGCGCCC                TTTCA CGC TGAAG                TTGGGTAAGATTGAG  41 416
     blr8273 9064578 .. 9064599 +  -6.5  -2.53876   CTGAACAGCATTTCG           TCGGGCCTT CGCA AAGGCGCGG            TCGGTTGCGATAAAG  48 37
     blr8289 9078514 .. 9078533 +  -5.6  -4.91109   TGACGGCCTCCTTGA            GGAAGGCG ATGG CGCTCTCC             TTTTTCTGATCCCGC  83 250
     blr8292 9079742 .. 9079754 +  -4.7  -4.04927   CTTACGCTCAATCAA                CGCCC TTT GCGCG                TTCTTTACTGCTTCA  61 135
     blr8296 9084420 .. 9084449 + -17.1  -4.19704   GCCGAATAGCTCGAG       CACGCGGGGCGGC TTCG GCCGTCCCGCGTC        TTTTCACTGCCATTC 100 32
     blr8297 9085045 .. 9085073 + -15.2   -4.0162   CGAACGCTTTGTACA        CGGCGCGCCGCC AACCC GGTGGGGCGCCG        TTTCTCATGTCGGGC  95 145
     blr8298 NONE
     blr8299 NONE
     blr8300 9090753 .. 9090767 + -12.8  -3.64703   CGACTATTTTCCGTC               GGCGGC AGA GCCGCC               TTTACATCGCGAGGC  82 187
     blr8301 9091975 .. 9091991 +  -7.9  -4.25104   GTCCTCTTGAGCCTT              TGCCGCC GTA GGCGGGA              TTTTGGTGCGGCCGC  75 145
     blr8302 NONE
     blr8303 9093754 .. 9093775 +  -6.5  -3.76224   GAGGTCTGCCGTACC           TCCTCATCG CTCG CGGCGAGGA            TTTCCTCGCTCAGCG  63 271
     blr8306 9095169 .. 9095197 +  -8.1  -3.90318   GGCACATCGTTCGAC        TGGGGTCAGGC GAAGGAA GCCTGACCCGG        TTTGTCAGCTCCTGG  69 2
     bsr8311 9100400 .. 9100411 +  -5.8  -3.17051   CGAACGTCAGCTTCT                TCGC CGCC GCGA                 TCTTGATCGTCGCGC  49 75
     bsr8316 9104377 .. 9104391 +  -7.1  -3.53091   AACTCTAGCCCCTGA               GGAGC CCGAC GCTCC               TTTCGCCAGCCGCCT  58 270
     bsl8317 9105090 .. 9105103 -  -2.3  -3.53012   GGGCGTGGCGGGAAA               GGTCG GCGC CGATC                TCATGTGGTCAGCGA  47 501
     bsl8315 9102504 .. 9102516 -  -5.5  -2.70932   CGGGTGCTCCAAGGA                CGCGT TCA ACACG                TGGATTAAGAAGGGC  46 296
     bsl8314 9101599 .. 9101618 -  -4.9  -2.93393   CCCCAGCCGATAAAG            GCGCCGA GTCGCA TCCGCGC             GGCTCTTGAGCCGAC  45 488
     bll8313 NONE
        hupT 9100061 .. 9100075 -  -4.2  -3.42395   CGGACCAGCCAAACA               CCGC TTGACGC GCGG               CTGATATCGGTAGGA  52 297
     bll8310 NONE
     bll8309 NONE
     bll8308 9096185 .. 9096200 -  -4.6  -2.59971   CGAGCAGATACTAAT              CCTCGG CCTA CGGAGG               CAGTGTCAATAGCCG  43 17
     bll8307 9095096 .. 9095108 -  -5.5  -3.21416   GATCGGCATGAGGAA                GGCAA AGG TCGCC                ATTGCGCGGAAGATC  51 523
     bsl8305 NONE
     bll8304 9093528 .. 9093540 -  -3.3  -3.45571   TGCCGCAAACACTAA                CGGCT AGA AGCCT                GCGGCTCGCTCAATG  49 318
     bll8295 NONE
     bll8294 9081134 .. 9081167 -  -9.6  -2.53346   CTACAAACGCAAGAT    GCCGGAGCGC--GACC ATGC GCTCATGCGCTCCGGC     GGCAGATCGAGGAAT  56 12
     bll8293 9079641 .. 9079651 -  -8.2  -3.57144   CGGCTGAGCCCCAAA                 GCCG CCA CGGC                 CTGAACAGCCCAGTA  64 167
     bll8291 NONE
     bll8290 9077684 .. 9077702 -    -3  -4.13963   AGCGGCGAAAAAATA             CTTGCTGC GTC GAAGCATG             CTGATCGACAGTAAG  57 475
        trbB NONE
        trbC 9076222 .. 9076236 -  -9.2  -2.78463   ATGCCGGCCATCACA               CCAGCG CTC CGCCGG               AGAAGCTGAAGAAGG  57 6
        trbD NONE
        trbE NONE
        trbJ 9072718 .. 9072744 -  -2.9  -2.54325   CTGCGCGAAAGATAT        CCGAGCGCTCCA TGAT CGGTGC-CTCAG         TTGCCGCTGAACATG  37 22
     bll8283 NONE
        trbL NONE
        trbF NONE
        trbG NONE
        trbI NONE
     bsl8278 9067788 .. 9067804 -  -2.1   -3.1582   CTACGTGAGCAAAAT              GCTGGTC TAT GACCGGA              TTTGACTTGATGGGC  43 90
     bll8277 NONE
     bll8276 9066182 .. 9066198 -  -4.4  -3.61398   GGCGGCCGCGAATAA             GGCG-TG GTTT CAGCGCC              GTTAGATCTCTCGCT  54 27
     bll8275 NONE
     bll8274 9064615 .. 9064630 -  -4.6  -2.91276   TCGGTTGCGATAAAG              CGCCCA ACCA TTGGCG               ATCAACTTGGCAGCC  45 267
     bsl8268 9056921 .. 9056938 -  -2.6  -2.89564   GCGTGATTGCAGACA             GCGCAG CGAAAC CTGTGC              AAGTCCACGCTTAGG  40 192
     bsl8265 9055352 .. 9055368 -  -6.5  -4.16943   CTCCACACTTCAAAA              GCCCC CATGGCC GGGGC              CGTTTTTAAGGTGGC  71 40
     bsl8264 9054533 .. 9054548 -  -5.4  -4.29106   TGTCACATGAAGAAA              GGCGACG TGA CGT-GCC              CTGATTGTTCGGCGG  71 298
     bll8259 NONE
     bll8258 9048763 .. 9048778 -  -3.2  -3.18264   TTTTGCATTCAGCAA              TCGCCC TTCA GGACAA               AGTTGATGTTGATCG  45 17
     bll8257 9047020 .. 9047031 -    -3  -5.73672   AAACAATCAAAAAAA                GTTA TACG TAAC                 TCGGCCACTGGTTCG  95 322
     bll8256 9046231 .. 9046244 -  -5.9  -4.87803   GAGGGTTAAATAAAA               CGCCG CATG CAGCG                GCTTCGCGGCTCAGG  84 156
     bll8255 9045437 .. 9045453 -  -9.3  -2.78216   GATCGTCACCAAGCA              GCGCGGC CAC GCCGGGC              GAGATATGTTTCCCA  56 216
     bsl8253 NONE
     bsl8252 9044406 .. 9044424 -  -4.5  -2.71712   CCCCTGCGCTTAAAG             GATGCCG CGGGC CCGCATC             TTCGCTTCAACGCGC  43 1
     bll8251 NONE
     bll8250 NONE
        cspA 9041827 .. 9041872 - -14.8  -3.14132   CGCGCGCGCCACTAA CTTCGCCCGGTCAGCCTC AAGGGAGGGA GAAGCTGACCGGGCAACG TATCCTCCGGACGAA  82 299
     bll8248 9039435 .. 9039466 -  -5.9  -4.11216   CCTTGAGCTGCAAAA     CTGACCGCCCCGCCC CCGA GGG-GGGGC-ATCAA      CCCGCGGGGGGCCCT  65 402
     bll8244 9032295 .. 9032320 -    -6  -3.84017   CAAGCTCAAAGAGAA         GCGCCGCGAG GGTCCG CCCACGGCGA          CATCAACCCCTGAGT  62 28
     bsl8242 9031292 .. 9031330 - -14.1  -4.06678   ATCGATTCATAGAAA  GCATTGGA-CCTCGCTTCC ACA GGAAGCGAGAATCCA-TGC  ATGCCGAACCTTAAG  95 381
     bll8239 9029116 .. 9029132 -  -4.3  -2.70932   CCTGCGCCGGAATGA              TCATGCG CCG CGCTCGA              TCGCAGTCACGATCT  43 9
     bll8238 NONE
     bll8237 9027989 .. 9028010 -  -4.3  -3.40403   GCGTCTCGATCACAA           TGGAGGCGG CCTT CTGCGTCCA            AGCGGTCCAGGAGGC  49 410
     bll8232 NONE
[truncated: 391,180 more chars]
