# Supplementary material for: Rapid, accurate, computational discovery of Rho-independent transcription terminators illuminates their relationship to DNA uptake
Source: Genome Biol. 2007 Feb 21;8(2):R22. doi: 10.1186/gb-2007-8-2-r22 (PMC1852404; doi:10.1186/gb-2007-8-2-r22)
Supplement: Additional data file 4 — Best terminators found downstream of each of the genes of the 343 organisms studied. [file gb-2007-8-2-r22-S4.zip › Brucella_abortus_9-941.bag]

        dnaA    2317 ..    2351 + -13.4  -3.78909   GGTTATCAACAAAAA     GCCCACGCCTTGACGT TTT GCGGCATGGCGCGGGC     TTGCTTTTCTCCTTA 100 68
        dnaN    3725 ..    3741 +  -2.9  -4.87291   TTTCGGTTCTGACGG              CCTGC AAATGGC GCGGG              TTTTTGCTTCCGGTG  71 54
        recF    5048 ..    5068 +  -6.7  -3.24411   GGCAAAATAGTCGCT            GACAGCGCG GTT CGGGCAGTC            TATGTTTGCAGGCAT  57 41
        moeB    6123 ..    6136 +  -8.1  -3.14132   GCTCATTCTGTAAAC               TGCCG CGTC CGGCA                TTGATGAGAACCGGC  57 296
 BruAb1_0015   17526 ..   17560 +  -6.4  -2.91264   TTTCCCATGTATCGG    CAAGGCGAGTGAGCG TCATGT CGATCAC-CGCCTCG     TCTATCGGTGCGCCC  51 108
        aroA NONE
         cmk   31357 ..   31375 +  -4.4  -2.58544   TACTGAAAAGCCTGA             CTTCGCGT TCC ACGCGCCG             GTTGTCCGAATGGAC  45 128
        rpsA   33200 ..   33217 + -14.1   -4.8048   ACTGAACATGGAAAA             GCCCGCC ATTC GGCGGGC              TTTTTCGTATCGGGA 100 55
 BruAb1_0029   35828 ..   35840 +  -4.9  -3.83502   ACACATAATCTTCTT                GATAT GAA ATATC                TTTCATATCCCCATA  58 240
 BruAb1_0035   41070 ..   41090 +  -2.4  -2.85351   ACGCCCAGAAACTCA            TTGCCGAG GTTCG CGCGGCAC            TCTGATCTCCCAAAA  41 0
 BruAb1_0036   42378 ..   42423 +  -4.5  -4.18506   GTCGTTTTCAGGCCG CGCCGCCCACTGCTTGTTCTT GGAG AGGACCACGAAGCGGGTGACG TTGTTTTCGGAATCC  64 332
 BruAb1_0039   44789 ..   44807 + -13.1  -4.36914   AAACGATAATTCCAG             GCCGGGC CTCGT GCCCGGC             TTTTATAGCAGCAGC 100 49
 BruAb1_0041   46222 ..   46244 +    -2  -2.71712   GGAATATTCGTTATA           ACTGTAAATT TGG AATTTTCAGA           ATTTACCGAAAACCA  39 108
        cyoA   47338 ..   47374 +   -10  -2.72344   ACTGATTTGCCGATG    CTGTAGCGCCCGCCGG CTTTT CTGCCGGGCACTGCGG    TCGTTCGCACTCCAA  67 36
 BruAb1_0044 NONE
        qoxD   50564 ..   50587 + -19.6  -5.47159   CCCAAAAGCCGCGTG          GCGCCCCGGA TATT TCCGGGGCGC           TTTTTTATGTTCCGG 100 206
 BruAb1_0048 NONE
 BruAb1_0049   58487 ..   58506 + -10.7  -3.55784   GAAAAGGACTATTGA            TCGGGCC TGCTTT GGCCCGA             TTCGTTAATTTTGTG  78 26
 BruAb1_0050   59635 ..   59651 +  -6.5  -4.70266   CATTTCTATCTCCCT              GCGCC CTCTGGC GGCGC              TTTTTCAATCGTCTT  77 304
 BruAb1_0057   64355 ..   64369 +  -5.6  -3.41988   TGTTTTGGTTGCGCA               TGGCCG CAG CGACCA               TATTCTTCACTGCCC  54 117
 BruAb1_0061   68340 ..   68350 +  -8.2  -3.40299   GGAAACACTTAGCAA                 CGGC AGA GCCG                 TTATGCCTCTGATAA  65 85
 BruAb1_0062   69043 ..   69063 +  -2.5  -2.74322   GTCGTTAGTTTCGAC            GCGCGAT AACAGGA ATCACGC            CTTTCAAGACTTGCG  39 17
 BruAb1_0063 NONE
 BruAb1_0064   70063 ..   70078 +  -3.2  -2.78816   TTGAGGCCGTGAGCG              TGCGAT GCAA AACGCA               TCTGCTGGCGGATAA  41 37
 BruAb1_0065   70389 ..   70404 +  -7.6  -3.43007   CGCACCGCCGGCGTT              TAGAGC TTCC GCTCTA               TGTCTTTTGCGTGGT  64 86
 BruAb1_0066   70660 ..   70675 +  -3.3  -3.14132   AGCTTGAAAAACGCA              TCGAA CAAGAT TTCGA               TTCCTGAGAACGGGC  45 3
 BruAb1_0067   71591 ..   71607 +  -2.2  -3.92324   ACTGTCATCTTGACG              CTGCAA AGCGA TGGCAG              TTTCCTGTTGAGAGC  54 56
 BruAb1_0068   72792 ..   72804 +  -3.3  -3.79747   GGCCAGATCACAATA                TTGGC GAT GCCGG                TTTCATCCTCGATGG  55 419
 BruAb1_0072   82720 ..   82730 +  -2.4   -3.3692   CCCGGCTTCAGCTTT                 CCTG GCC CTGG                 CTTTTTCGCATGGCA  45 194
 BruAb1_0073   83348 ..   83365 +  -9.8  -4.38712   GCTTTGAAAACAAAA             GCCCGC CGGAGA GCGGGC              TTTTGTCCAAATGAG  90 65
 BruAb1_0075   85766 ..   85776 +  -6.8  -3.53012   GACGAAAACGCTGCT                 CCAG AAG CTGG                 TTTCCGCCCAGAACG  60 338
 BruAb1_0084 NONE
 BruAb1_0085   94928 ..   94939 +  -2.2  -5.40072   TTTCAATCTTCAAGA                TGTG GCTT CACG                 TTTTTTTACAGCGGC  82 100
 BruAb1_0086   95850 ..   95869 +   -15   -5.0925   ACCGGACGGAGATAA            GGGCAGCG GAAA CGCTGCCC             TTTTTGCTTTTGCCC 100 51
        ccmA NONE
        ccmB NONE
        ccmC NONE
 BruAb1_0094 NONE
        cycY  104466 ..  104482 + -10.9  -3.96892   GCCTACGCGGGGAAA              TCAGTCC ACT GGACTGA              TTTCTGATCCCGCTT  86 68
 BruAb1_0097  107114 ..  107131 +  -7.7  -4.07618   GATTGGCAGGCCATG             CGCAGGGC GAT GCCCT-CG             TTTCCTTGTTCGGCC  71 314
 BruAb1_0101  109660 ..  109670 +  -6.8  -4.07568   ATGCAGTCATTTTTT                 TGCC GAC GGCA                 TTTTCGGGCCAGAAG  68 476
 BruAb1_0103  110914 ..  110924 +  -4.6  -3.73224   TTTTCGAGCGCAAAA                 CTGC GAA GCGG                 TTTCGTGCGGGATAA  58 50
 BruAb1_0104 NONE
 BruAb1_0105 NONE
      cysW-1 NONE
 BruAb1_0107  115210 ..  115250 + -11.3  -4.07568   ATAAACTATGAATAT GCCCGGTGATTGAAGGCGG TTGGC CCGC-TTCA-TCACCGGAC TTTTCGGGCCACCCC  91 45
 BruAb1_0108  124191 ..  124215 + -15.8  -4.14243   GTAGCGAACCGATTA          GAAAGGCGGG TAAAC CCCGCCTTTC          TTTTGCCGTGGAATA 100 37
        pncB  125600 ..  125613 +  -3.1  -4.20516   TATTCGGCGTTATGA               G-CTGC ATC GCAGGC               TTTATTCCATCAGCC  60 52
 BruAb1_0119 NONE
        polA  139366 ..  139376 +  -5.4  -5.06103   GCCAATGGGTATGCG                 GCTT GAG AAGC                 TTTTTTGAAAGTTAT  83 139
 BruAb1_0121  141283 ..  141305 + -13.4  -4.18018   TGAATAATAGCAGAA           CCCGATGAGC TTC GCTCACCGGG           TTTTGGCTGGAGCAA 100 34
 BruAb1_0130  151478 ..  151498 +    -4    -3.551   ACCTGGCCGCGTTCG           GCCTTCAGC GCGA GCT-AGGGC            TTGTCTGCATTCAAG  51 8
 BruAb1_0131 NONE
 BruAb1_0132  152332 ..  152345 +  -3.7  -3.74158   CGTTAAATGCAGACA               CGCCC TAAA GCGCG                TTTCGATCTGATTGA  56 35
 BruAb1_0133  152742 ..  152755 +  -6.7  -2.52156   GTACACAATATGCGC               GAACG CCTG CGTTC                ATATTAAATTTGCGT  52 41
 BruAb1_0134  153912 ..  153926 +  -7.1  -4.20354   CGCTGCACGCCGCGC               CGCAC GAGCA GTGCG               TTTTCCGATTGCCTT  71 452
 BruAb1_0136  155159 ..  155176 +  -6.3   -3.5936   GGCGAACACGGGTCT             CGATCAG CTCC TTGATCG              TTTCCACGATTTCAG  58 309
        mutS  167074 ..  167114 + -11.2  -2.96216   AAGCTGAAGGAACTG GCCGGGAAGGCGTGAGG TTTCGGGC CCTCGC-CCTTCGCGGC  TATGTCATGCTCCGC  71 11
 BruAb1_0151  174097 ..  174142 +  -7.1  -4.64861   GCACGAAAACAAAAG TTTAAAGCGTGTCGTGTGTGTA TGA TA-ACAAGCGACATGCTTTAGG TTTATTTTGCAGCGC  81 97
 BruAb1_0152 NONE
 BruAb1_0153  175877 ..  175911 +  -4.3  -5.08255   TTATGCCGCGCTCGC     GACTAAAGCGTTTCG CATCA CAAAACGCTTTTATC     TTTTATTTTAGGCAT  81 94
        rpoN  178001 ..  178012 +  -5.8   -3.5241   CGTTGCGGGTCGAGG                CTGG AAAT CCAG                 TATTTCTGGGCAATC  55 420
        yfiA NONE
        ptsN  179528 ..  179577 + -21.7  -2.60813   CTGAGCCTGGTTGAT TTCAATAACAAAGGCCGCCGTCCC CAC GGGATGGCGGCCTT-GTTTTTGAG GTGTTTCGCGCAATG 100 37
         nth  182422 ..  182434 +  -3.3   -3.5393   TCGGCAGGATAGTCT                TCGCG TTC CACGA                TTTCCGCGACATCAT  49 457
 BruAb1_0165  184032 ..  184068 +   -13  -2.84587   ATTCTGGCCGGATGA    TCTGGTCGCGCTGGAG TTCTT CTTCAGTGCGGCCGGG    CTTGCTTTTATAAAC  82 61
         rph  188067 ..  188108 +  -8.2  -3.41807   TCTGGAAAAGCATGG TAT-CGCCATTGAGGCCGAT TTCG ATTGGCC-CAATGGCGCACA TTCGATTTATTTCCG  65 494
 BruAb1_0171 NONE
 BruAb1_0172 NONE
 BruAb1_0173 NONE
 BruAb1_0174  191520 ..  191556 + -12.4  -3.35046   ATAGCGGCCATCTTG   CTTCCAGCGC-CAGCAG GCGT CTGCTCCGTGCTGGAAG    TGTTTGAAAGGATGA  83 194
        cysG NONE
 BruAb1_0176  193337 ..  193347 +    -4  -2.98072   TGATCTGTTGTTGGA                 CATA GCC TATG                 TATCGTTATGATGAA  45 38
        cysI NONE
        cysH  195756 ..  195766 +  -3.2  -4.57073   AGGGCATCCCGAAAG                 CTGT GTA ACGG                 TTTTTGGAACAGATG  65 18
 BruAb1_0179  196403 ..  196419 +  -2.1  -3.25261   CAATCACAAGGAGTC              GCGGCGT GAT ACGGCAC              ATTGTTTTCTTCAGC  43 88
 BruAb1_0180  197065 ..  197087 +  -4.2  -3.42347   GGAAAAATCCGCCGA          TGCGC-CAT CAAGCA ATGCGCGCA           CTTTTTCAATAGTTT  49 389
 BruAb1_0182  197803 ..  197829 +   -21  -3.51708   ACTGCTGCCTGAAAG         CAAAGCCCCGGA TCA TCCGGGGCTTTG         TTCGTTTCACAGATA 100 45
        metH  202355 ..  202387 + -17.8    -3.922   GAGGAAACGGCAAAA      CAGCCCTCATGGAG CAAAC CTCCACGAGGGCTG      TTTGCTTCAAGCTTT 100 56
 BruAb1_0185  203363 ..  203391 +  -3.8  -4.41241   TCTGACCTTTTCCAG        TGTCCCTCGG CGGTTTGTA CCGACGGGCA        TTTTCTGCGGCTTTC  65 36
 BruAb1_0186  205093 ..  205132 + -11.4   -4.1899   ATCGTGACCCGTCAC  TTTGCGCCGGACGAAGGC ATTT GCCTTTGTCTGCCGCCAG   TTTTGCGTCGGATAA  93 281
        cysD NONE
       cysNC NONE
        cysQ  209148 ..  209158 +    -4  -3.42395   ATTTCCCGGTTTTTC                 CAAA AGC TTTG                 TATTTCAATGCTGCA  51 249
 BruAb1_0192 NONE
 BruAb1_0193  211173 ..  211209 +  -6.7  -2.70932   CCGGAACCTGGCGTG    TAATCCGATCGGC GTGAAACGAGG GCCGATCAGATTA    TGCTTCAAAACAGAC  53 165
        glpR  212080 ..  212092 +  -2.7  -2.95073   TGCTTTCGTATTGAA                TGAAT TAT ATTCG                CTTTGGTGTTCGCAG  42 59
        glpD  213750 ..  213765 +  -3.3  -3.62046   GCGTTCCGGTGCTTG              TGTAC CCAAAC GTACA               TTGTTCCGGCACTCG  51 136
 BruAb1_0196  214941 ..  214956 + -10.4  -3.08211   TCCTCCCTTATGAAA              CGCTGC GGGA GCAGCG               TGGTTTTGGGAGGAT  69 140
 BruAb1_0198  218030 ..  218048 + -10.2  -3.62096   GGTTAATATGCGAAT             GGGCGGTG AAT TGCCGCCC             TTTCGCATCATGGAG  77 49
 BruAb1_0199  218440 ..  218456 +  -8.7  -2.60075   CCTGCTTTCCCTTTT              CGTTTCG CGG CGAAGCG              GTTAGTTAGAAAACA  59 0
 BruAb1_0200  220006 ..  220027 +  -6.5  -3.20382   GGCTGATAAAGTCAT           GCGCGCTGGC AAG GCGAGCG-GC           TTCCTCGATCTCGGC  54 518
 BruAb1_0202  221850 ..  221861 +  -4.4  -4.10161   CTGTTGCAGGCACAG                TGCA GCCT TGCA                 TTTTGGCCCCTCATG  64 153
 BruAb1_0204 NONE
 BruAb1_0205  223480 ..  223497 + -14.1  -5.14965   CGATGAATGCGAAAA             CCGGCGG GCGA CCGCCGG              TTTTTTCATGCGGCT 100 47
 BruAb1_0214  232005 ..  232018 +  -2.3  -3.07283   TTGGAAGGGCTAACA               CGGGG GCAC TCTCG                GTTTTCGACGATTTA  42 74
 BruAb1_0215  234436 ..  234462 +  -6.7  -3.73775   CACCATGGCAATTCC        TGGCCAGATAGCG CAG CG-TATC-GGCCA        TTTCCTGAAGCTGGC  61 127
 BruAb1_0223  241559 ..  241571 +  -3.3  -3.48276   CGGGCGGGCATGGCC                TTGGC GCT GCCTA                TTATCTGGCCAAGGA  49 127
        soxD  243217 ..  243273 + -15.8  -3.86346   CGAACGCGCTGATGG GCGTCTCGCGCGG-GGCGGGCCGGTTCG AGC CGAACACGCGCGCCACCGCGCTGGA-GC TTTATGACGGCCTGA 100 239
        soxG  246578 ..  246600 + -12.6  -2.73007   TGATGCGCCTTGCCT           GCCGGTCCCG TGT CGGAGCCGGC           CTTTGCGCGCCTGTT  77 38
 BruAb1_0230  249813 ..  249842 + -11.3   -2.7263   GTCCGATTTTCGGCA       GGCCCGCTTTTCC GCAA GGGGTGGCGGGCC        GTTTCGGCAGCTCAT  73 43
 BruAb1_0231 NONE
 BruAb1_0232 NONE
 BruAb1_0233  252734 ..  252751 +  -2.6  -2.82516   TTTTCGATGCCGCTA             CCGGCA AGAGTC TGACGG              TGTAATCATGGCAAG  39 3
 BruAb1_0234 NONE
 BruAb1_0235 NONE
 BruAb1_0236 NONE
 BruAb1_0237 NONE
 BruAb1_0238 NONE
 BruAb1_0239 NONE
 BruAb1_0240  258302 ..  258342 + -16.2  -2.71712   AATATGCATTCAAGG  GCTGACCAAACGCCGCGC GCAAA GCGCGGCGTTTTTTTAGC  ATTTCGAGCCAAAAA 100 21
 BruAb1_0243  260067 ..  260081 +  -4.2  -4.11484   CAGGTGAGCGCAAAT               CCGACA CCG TGTCGC               TTTTCAACCCTTCGA  62 217
 BruAb1_0245 NONE
 BruAb1_0246 NONE
 BruAb1_0247 NONE
 BruAb1_0248 NONE
 BruAb1_0249 NONE
 BruAb1_0250  263900 ..  263927 +  -4.1  -2.86328   GTTGAGGCGTTTGTG        CCGGAACTGCT ACCAGC AGCACTTCGGG         ATTATGTCTTTGATG  45 142
 BruAb1_0252  265944 ..  265959 +  -3.2  -3.15999   ACACCTTATGTCCAG              AAACCG CACC CGGTTA               TTCCCTATCTGAGAA  45 75
 BruAb1_0253 NONE
 BruAb1_0254 NONE
        flgJ  269930 ..  269943 +  -3.7  -3.53444   GTCCCTATGATTATG               GCCGC TCCC GCTGC                TTTCGGCGCGGGTGG  51 463
 BruAb1_0257 NONE
 BruAb1_0258 NONE
 BruAb1_0259 NONE
 BruAb1_0260  273325 ..  273338 +  -4.5  -4.03234   GACAAAGGGCTAAGG               GCCTT CAGT GAGGC                TTTATCTCGACAGCC  62 15
 BruAb1_0261  274150 ..  274188 + -10.4  -2.86185   CGCAGATTCATATGT   CGTGAAGAAAATTAACCT CGT GGGTTGAAATTCTTCACG   TAGTTCATTAGATTT  68 423
 BruAb1_0263 NONE
 BruAb1_0264  275453 ..  275468 + -11.8  -4.99035   AAGCCTAATAGGGAA              CCCCGC TTCG GCGGGG               TTTTTCTGTAAATGG 100 331
 BruAb1_0268 NONE
 BruAb1_0269 NONE
 BruAb1_0270  278222 ..  278232 +  -2.4  -2.71712   CCCGGATCTAGAGGA                 CGGC GAC GACG                 ATTTCACAGACGAAC  39 233
 BruAb1_0271 NONE
 BruAb1_0272 NONE
 BruAb1_0273  279518 ..  279540 +  -9.8  -2.55847   AGTTTTTATGTTCTG           CGAGGCGGCT TTT ATCCGCTTCG           GTTAATATGGAAATT  66 71
 BruAb1_0284  289466 ..  289479 +  -8.1  -3.18735   CGCGGATGCGATGAC               GCGCA GCGA TGCGC                TTACTGAAATCTTCC  61 69
 BruAb1_0286  290595 ..  290613 +    -3  -3.60792   TCCCGGCTCTGGCCT             TGGTCTGC CTT GAAGTCCA             TTTAGGGCTTGGGGG  51 473
 BruAb1_0287  291350 ..  291374 +  -2.9   -3.0263   AAGGACGGAGCGCCA          GCGTTGA CCGGAAGCAAC TCAACGC          TGTTCAGGACATGCT  43 19
 BruAb1_0292  295768 ..  295779 +  -5.8  -4.00868   GTGACTCTTTTTATC                GGGA TATA TCCC                 TTTAATTGTCGGTCA  68 404
      ureD-1  296850 ..  296876 + -11.6  -2.71364   GCCGCCTTATACCAG         GGCTCGATGGGT AGA ACTGATCGAGCC         TGGTTAAGCCCGTGC  73 51
      ureA-1  297295 ..  297317 +  -7.7  -5.41143   GAGATTGCCCATTCT          CAGGCGCTGC TTGT GCGG-GCCTG           TTTTTTTGAAAGGTA 100 41
      ureB-1  297755 ..  297765 +  -2.4  -3.72576   GGCAAACTTTAAGGG                 CGAC GGA GACG                 TTTCATGCCAGCAAG  51 29
      ureC-1  299457 ..  299469 +  -5.5  -2.71785   TAGACGTGGTACCAA                TGGCG CAA CGCTA                CTTCCTGTTTTGAGC  48 0
 BruAb1_0297 NONE
        ureF NONE
      ureG-1  301601 ..  301615 +  -2.7  -4.91511   AGATTTCTTGCAGAT               GCCCG CTTTC CCGGC               TTTTTATCCTCCCAT  74 332
 BruAb1_0301 NONE
 BruAb1_0302 NONE
 BruAb1_0303  307908 ..  307926 + -11.6  -2.76046   TTCCCGTCTGCTTTC             GGGCCCCG CTC CGGGGCCA             TGCTATTGACGTTCA  73 76
 BruAb1_0306  312082 ..  312109 +   -12  -3.65522   TGCGAAAGTCTTTTA        TTCGGCGGCC TCCTTCAT GGCCGCCGGA         TTGTTCGGATGCGTG  85 458
         pgi NONE
 BruAb1_0312 NONE
 BruAb1_0313  319360 ..  319376 +  -3.5  -4.08767   GCCGAGATGGCCGAT              GGGCTGG TTG CCTGCCA              TTTTGCGCGAATACC  58 115
 BruAb1_0317 NONE
 BruAb1_0318  327412 ..  327441 + -17.3  -2.73994   ACCGAAACGCTTGCG       CAAAAGCCCCGCT GCAA AGTGGGGCTTTTG        TCATATTGGAGCGGT 100 53
 BruAb1_0322  331103 ..  331113 +  -8.2  -2.98823   TGGATTGATCCTCCG                 CGCC GAT GGCG                 TCTATGTCACGCCCC  62 33
 BruAb1_0324  333931 ..  333952 +  -2.9  -4.56597   GTATTCACCTTCTTG           CTGCG-CGGC GCA GCCGTTGTGG           TTTTTCCACGGCCCG  69 525
        argD NONE
        argF NONE
        hslO  337934 ..  337944 +  -4.6  -3.06492   GTGGAAATCAGTTCA                 GCGT GCG GCGC                 TGTTCGGGTACGTCG  48 74
 BruAb1_0332  341415 ..  341433 +  -4.4  -4.08216   GATCGCGAAGCCTTT             CCGGCGCA GGA TGCAGCGG             TTTTGCCGGGAATGC  62 39
 BruAb1_0333  342543 ..  342555 +  -3.3  -3.67877   AAAACTTGCGGATTT                GGCGG CGA CTGTC                TATTTCTTGCACCAT  51 60
 BruAb1_0334  342924 ..  342936 +  -6.9  -3.99324   ACATGGAATTCGCTT                GTCCC GGC GGGGC                TTTCTCATGCTCGCC  68 88
 BruAb1_0335  343374 ..  343401 +  -2.7  -3.25823   GGCGATGATGCTCGG        CCTGTAAGG TTTCGTTTCT CCTGACAGG         TTGCTGTCAGGAACC  45 19
 BruAb1_0336  345088 ..  345117 +  -7.7  -3.56643   AAAGCTGCACCAGAT       CGGCGCCTGCC TTGATCTT GGCCAGCGCCG        TTTCGGCACTGTCGA  62 191
 BruAb1_0339  347093 ..  347109 + -15.1  -3.56821   ATCCGATAAGAAAAA              GGCGCCG ATC CGGCGCC              TTTAAAGCGTGTCGT 100 41
 BruAb1_0341  349361 ..  349372 +  -5.8   -3.6502   CGTTGCAGCCCCAGC                CGCT CAGC AGCG                 TTTCCATGCCGCATA  58 397
        mscL  353498 ..  353540 + -26.7  -3.09505   AATTCCAGCAGGCTC TGAAACTGAAAAAGGCCGG GAAAA CCGGCCTTTTTCAGTTTCA TATTCGATGAGCTAT 100 44
 BruAb1_0351 NONE
 BruAb1_0352  360000 ..  360026 +  -5.8  -5.61881   CCGTATTCAAGATCA         GGCCGCGC ATCCTCCTCCC GTGCGGCC         TTTTTCTTTTTCCGG 100 321
 BruAb1_0354  361493 ..  361535 +  -7.3  -3.60792   TGATCATGCCTTAGA GCATTTTCGAGCCAAAACTGC TTC GCACTTTTG-CT-GGAAATGC TTTAGGACTTGCGGC  63 27
        panC NONE
        panB  363342 ..  363383 +  -8.1  -3.61178   TCTGATTGCCGTGAT TGAGGACGAACCCCGCAT CATGACC GTGCGGGGTT-GATCTCA TTTCGGCTGGCTGGA  66 79
 BruAb1_0358  364557 ..  364567 +  -4.6    -3.727   ACATCAAGCCCTAAC                 GGCG GCT TGCC                 TTTGCCTGTCGTGGG  58 119
 BruAb1_0359  364996 ..  365010 +  -2.8  -4.64766   ACACGCGAGCCAGCT               TTGCTG AGC CAGTAG               TTTTTCCCATATGAC  68 19
        nspC NONE
 BruAb1_0361  367580 ..  367609 + -15.1  -4.43844   ATCGCTTTACGCTAT       CGAAAGACCCCGC TTCG GCGGGGTTTTTTG        TTTTCTCGATCCTCA 100 45
 BruAb1_0367 NONE
 BruAb1_0368  373620 ..  373636 + -10.9  -3.54424   AAGCGGGATCGGAAA              TCAGTCC AGT GGACTGA              TTTCCCCGCGTAGGC  78 113
 BruAb1_0369 NONE
 BruAb1_0370  375870 ..  375908 +  -8.1  -3.14132   TGATCAAAAGGAAAA   GCCTGCGCAATGAGTGG GGACA TCAAACATTGCGCAAGC   TTAATGAAAAACAAC  61 13
 BruAb1_0371  377124 ..  377142 +   -16  -4.88711   ATGGAACAAGGCAAA             CGGGGCTG TTT CAGCCCCG             TTTTTCATGTCTTAT 100 78
 BruAb1_0374 NONE
 BruAb1_0375 NONE
 BruAb1_0376  383585 ..  383619 +  -7.7  -2.80975   CGACCATTCATCGTT     CCAAGGCGGTGGGCG AGCCG CCCCTGCCGCTTGGG     CTTTCAGTGCTGCAT  57 42
 BruAb1_0377  385117 ..  385147 +  -6.2  -3.21099   GTGCCTTTCAAGATA      TTGCG-GCGCG GCACACACCA CGCGCTCGCAA       TTCATGATGCCGCGC  54 511
 BruAb1_0379 NONE
 BruAb1_0380 NONE
 BruAb1_0381  389888 ..  389914 + -16.6  -3.77188   TCCTTCATGGTGGTG         GCAGGCGCGCCA CTC TGGCGTGCTTGC         TGTTTCTGTTTGCCT 100 189
 BruAb1_0391  398763 ..  398777 +  -3.4  -3.52073   TTTATAAACATGCCC               CGTCCG GTG CGCGCG               TTGTGGTGTTGAACA  49 79
 BruAb1_0392  399450 ..  399478 + -10.2  -4.36914   ATCCTGCGGGATAAA        AGGGCCGGAGTG GCCAG CACTCCGACCCC        TTTTGTCAGAACGGA  90 40
         ada NONE
 BruAb1_0395  402966 ..  403004 +  -5.3  -4.80487   TTTCTCACTGCTCGC  TGAAGCGGCTCCGTC-TC AAAA GACGGTTGGGCTGCTTCA   TTTATTTTGATTATA  78 247
 BruAb1_0396  404295 ..  404335 +  -2.4  -4.38712   CAGCCTTTCCGCACA CCGCCG-CAGCGCCGCG TTGCACTT CGTTACGCTTTCGGCGG  TTTTCTCGCCATGGC  60 196
 BruAb1_0397  405628 ..  405639 +  -4.4  -2.83403   TTTAATTGGCATCCT                GCAT ATCT ATGC                 CTTTAATGGGAAAAC  46 195
        bacA  406977 ..  406999 +  -2.6  -4.12188   TGCCTCAGGATCGGT           TATGGGCGGT ATT GCTGCCGGTA           TTTTGCAACTGATCG  56 75
 BruAb1_0400  408862 ..  408878 +  -4.3  -3.01918   TCATGCACAGCGCGG              GCGTTGC GGC GCAGGGC              TAATTTCTGGAGTAA  48 6
 BruAb1_0401  410361 ..  410378 + -12.7  -4.56597   AAGAAGTGATGCAAA             GCCCGGA GTGA TCCGGGC              TTTTTCACAGGCAGC 100 32
 BruAb1_0402  411931 ..  411947 + -10.9  -3.96892   GTCTACGCGGGGAAA              TCAGTCC ACT GGACTGA              TTTCTGATCCCGCTT  86 127
 BruAb1_0404 NONE
 BruAb1_0405 NONE
 BruAb1_0406 NONE
        atpB NONE
        atpE  415400 ..  415412 +  -4.7  -3.53012   GTTGAGAACTGGCCT                GCCGC GAA GCAGC                TTTGGGAACCGGGGC  53 50
 BruAb1_0409 NONE
        atpF  416686 ..  416718 + -18.5  -3.60627   TTACAAGTATTTCAT      GGAAAACGCCGCCCT ATC GGGGCGGCGTTTTGC      TTTAGAATAAGCTGA 100 48
 BruAb1_0413  419466 ..  419487 + -15.9  -4.07687   ACAGGCAAAGGAAAA           GGGCGAAGC CAAA GCTTCGCCC            TTTTGGGGGACGGGT 100 52
 BruAb1_0424  427017 ..  427033 +  -2.2  -4.89477   TCGTGGCTGACCGGG             GCG-CCC ATGA GGGATGC              TTTTCTTGTTCCGCC  71 101
 BruAb1_0425  429235 ..  429245 +  -2.4  -2.52464   AAAAACGAGGCCCTA                 CCGG TGT CCAG                 TACGTTGCCAGCACA  38 150
        glyQ  430180 ..  430198 +  -2.3  -3.12942   AATTTCAAGCGTGAG             GGCGAGT GAAGA ACATGCC             TGATTTGTTGCTCGA  43 17
        glyS  432650 ..  432667 + -14.1  -5.10461   GGATAAGAGCCTGAG             GGGCGCC GCGA GGCGCCC              TTTTTATTGGCTGGA 100 35
 BruAb1_0428  433731 ..  433747 + -10.8  -2.67515   ATGACCGTTTGAAAC              GCGCGG CGGCC CCGCGC              TAATATCCTCCTACG  69 6
 BruAb1_0429  435201 ..  435221 +  -9.7  -5.30686   TAGGAAAAGAAAAGC            GGCCCTC ACAAGCG GAGGGCC            TTTTTTATGACTGTT 100 38
 BruAb1_0433  436686 ..  436708 +  -9.1  -3.60818   TCATTGAATCAAAAA           GGGTCGCCT GAGAA ATGCGACCC           TTTCAAAAATTTTGG  73 34
 BruAb1_0436  440939 ..  440962 +  -8.8  -2.73875   CACGCGCCTGCGCTT          GCGCTACGGT TGCC GCCGTAGCGG           TGATGTTGAGGACGC  58 148
        ubiA  443264 ..  443283 + -10.7   -3.8579   GCTTGTATGAAGGAA            GGCCACC GTTTCG GGTGGCC             TTTGCGTTGTTAGAT  86 31
 BruAb1_0440  444763 ..  444774 +  -5.8  -5.14563   ACGAGTCTATCCATT                GGCT TTAC AGCC                 TTTTTTCCTGAAAGA  86 135
 BruAb1_0441  445757 ..  445800 +  -3.8  -4.84017   TTCAATCGGTTGAAG CGAAGGTGTTGTCACTTTGC GCCA GTAACGTGACAATACCAGCC TTTTTATCCGCAATT  73 43
      fabI-1  446718 ..  446745 + -11.4  -5.48623   GCAGCTAATACGCAA        TCCCGAAAAGTT GACC GGCTTTTCGGGA         TTTTTCTTTGTCTTT 100 42
 BruAb1_0444  447617 ..  447632 +    -9  -3.01001   TCGTAAAAATCGGCG              GCGAAC GGAA GTTCGC               TATACTTTAACCGTG  66 236
 BruAb1_0445  447950 ..  447969 +  -8.5  -6.20267   TTGAGACAATGGGAA            GGTCGGG GTAAAG CCCGGCC             TTTTTTTATTTTTGC 100 98
 BruAb1_0447  448587 ..  448597 +  -4.6  -4.00868   ACCCGACGGCATTTG                 CCGC ATG GTGG                 TTTCGTTCTGAATGC  62 53
 BruAb1_0448  449772 ..  449786 +  -6.4  -4.72007   CTGACCGATTCGACA               CGTTCG TCG CGAATG               TTTATTTTGGTGCGC  77 481
        aroC  451058 ..  451106 +   -16  -3.73775   CACTATCTGCGCCAC CGCGGCCAGACTGGCCGC GTCTGACATAATG GGGGCCAGACTGGCCGCG TTTGATAACAGTGGG 100 2
 BruAb1_0452 NONE
        xseB  454165 ..  454185 +  -5.3  -3.53012   CGTGTAGGGCAAGGA            GCGAGCTTG CAA TGAGCGCGC            TTTCCCCGGGCAGCG  55 433
 BruAb1_0456  455523 ..  455543 +   -14  -5.27023   CCATGTTGCATCGAA            CCGCACCG CCTGC CGGTGCGG            TTTTGTTTTTCGGGT 100 50
 BruAb1_0457  456585 ..  456596 +  -4.4  -3.29511   AATAGCGGCCTGTTA                TGTG GGAA CACA                 TTGTGAAGCCGTCCC  51 36
         dxs NONE
        tlyA NONE
 BruAb1_0460  460831 ..  460852 +  -4.4  -3.30124   ATTGGCGGCGATGAT           GGCGG-GGA CGATA TCTTCCGCC           TTGTCCACGATCAGC  49 197
 BruAb1_0462  461882 ..  461901 +  -8.5   -4.2018   GATCCCATGAGTAAA            CCGGGGT GGGCTG GCCCCGG             TTCTTTTGGCAGTTT  78 39
 BruAb1_0463  463328 ..  463339 +    -3  -2.64274   TAAATGCAGATCGCC                TTTG CGGG CAAA                 TCACTTTGCCAGACT  40 84
 BruAb1_0464 NONE
 BruAb1_0465 NONE
        pssA  467160 ..  467179 +  -6.4  -4.07687   TCACTTCAAGTTTCG            GATCGGCA AGCT TGACGATC             TTTTCGGCGACCGAT  66 184
 BruAb1_0469  469625 ..  469645 + -12.5  -4.28254   CATGGAATTAGAAAA            GCCGCCAGC GGG GCTGACGGC            TTTTCGGTATTCAAA  95 79
        fabD NONE
        fabG  479824 ..  479856 +  -6.3  -3.08798   TAATGCGCCCAACGA      GAATTGCGACATTTT GTA AGAATGTCGCGCTCC      TGTTCCGTAAGGAAT  53 129
        acpP  480213 ..  480232 +  -6.4  -3.53091   GCTGTGAAGTTCATC            GATAAGGC TTCT GCCTGATC             TTTGCCGCAGGGGCT  58 8
 BruAb1_0482 NONE
        fabF  481847 ..  481864 + -10.5  -4.57569   GGGTAATGATAAAAA             CGCGGGG ATTT CTCCGCG              TTTTTGCCAAAATAA  95 56
 BruAb1_0484  483295 ..  483335 +    -7  -4.56969   ATCGCACCCGCAGGA TACCTGGAGCGGTTCCTGT TTTA ACAG-AACCGCTCTAACTA  TTTGTTTGTCGCATT  77 41
 BruAb1_0485 NONE
         gmk  485341 ..  485362 +  -2.9  -4.08216   TGGCCGCCGCCGAAG           GAAACGGCA TAAA TGCCCTTCC            TTTTCGAGGCGATGA  58 332
        coxB  488536 ..  488552 +  -5.7  -2.78463   GGCTGTAAATCCCGC              TGGAGCG CCG CGCGCCG              TCTGATGCGCGCAAT  48 33
        coxA  490614 ..  490626 +  -5.5  -3.78934   TCCGAGGCGACGGCG                CGGGA TTA TCTCG                TTCTTCTGAAGCCCC  61 315
        coxC  493404 ..  493427 +   -16  -4.39386   TGAACCGATGATCGG          GGCGGCCGTG GAAA CATGGCCGCC           TTTTGCTCGTTTCAG 100 49
 BruAb1_0496 NONE
        lytB NONE
        thrB NONE
        rnhA  497228 ..  497245 + -14.1  -3.92659   AAGGTGAAATAGTAA             GGGCGGC TTTC GCCGCCC              TTTCACTTTTAAAGC 100 29
 BruAb1_0502  499755 ..  499779 +  -9.9  -3.31792   ATCATGCGCCATGCT          GACGACGGAGC GAA GCAGCGTCGTC          TTCTGGGGCTGGTCG  66 324
 BruAb1_0508  506963 ..  506986 + -12.5  -5.09259   CCCATAAACTGACAG          GATGCGCGA CATGTT TCGCGCATC           TTTTATTTTAGCCTA 100 51
 BruAb1_0509 NONE
 BruAb1_0510  509188 ..  509220 +  -4.9  -3.51557   GGCCGCAACAAACGC     TCTGCCGCC-TGAG CGACAA TTCAAGGCGTCAGA      ATTTTCTTTCCGGAC  53 14
        babI  513291 ..  513328 + -13.5  -3.90744   CAGTAAAGTCTGATA   GCAAGGCGCTCGAAGTT TTCA AACTTCGGGCGCCTTCA    TTCTTTCAGAAAGAA 100 65
 BruAb1_0516 NONE
 BruAb1_0517  516024 ..  516035 +  -4.4  -2.70932   TGCTCTAGATTATAT                GTTG AAAA CAAC                 TCATTGAAACAGGAC  46 33
 BruAb1_0518  516738 ..  516757 + -12.1  -4.89567   TTTCAGGATGAAAAG            CGGGCGC TTCATC GCGCCCG             TTTTCTATTTTGGCG 100 47
 BruAb1_0519  520394 ..  520419 +  -7.5  -2.53759   AGTCTGGCGCTTCTT         TCAGACGCCAT GCAC ATGGCGACCGA          TGCATTCGCCCTCTT  56 166
        ppdK  524615 ..  524645 +   -17  -3.62849   GCGAAGCGCCGATGC       GGGGAAATCAGTCC ACT GGACTGATTTCCGC       TTCTGCTTTGATGCG 100 110
 BruAb1_0523  525648 ..  525664 + -10.9  -3.96892   GCCTACGCGGGGAAA              TCAGTCC ACT GGACTGA              TTTCTGATCCCGCTT  86 111
 BruAb1_0526  527537 ..  527562 +  -3.9  -3.14132   TTTTGCGGTGGGCAC         GCAGGCC-CC GCACAAA GGCGGCCGGC         TTCGTCACCGCGCCG  45 247
 BruAb1_0528  529043 ..  529061 + -13.1  -4.56729   TCCGCATCCTCGAAA             GCCGGGC CCCGT GCCCGGC             TTTTCATGTTTTGGT 100 47
 BruAb1_0529 NONE
 BruAb1_0530  530073 ..  530098 +  -8.3  -2.78679   GGGAGCGGAGCTAAA         CTCCTCGCG TCGTTTAT TGCGAGGAG          CTTTACATGGACGAA  60 64
 BruAb1_0531  530940 ..  530962 +    -7  -3.55071   GTTCGCTCATCAGCT           GACCGGCAAT ACA ATTGCTGCTC           TTTCCGGGCGTATGG  61 24
 BruAb1_0532  533666 ..  533676 +  -6.8  -3.16564   TTCACGCGCAAGCAG                 CAGC AAG GCTG                 TTCCTACGATCAGCC  54 345
 BruAb1_0535 NONE
 BruAb1_0536  536481 ..  536496 +  -3.2  -2.78679   AGACAACCTGTTGAC              GCTCCA CAGC TAGAGC               CTTTACCTCCCACAC  41 86
 BruAb1_0538  537539 ..  537575 +  -9.3  -2.70932   TGTCAGATCAGCTCA    CCGATGGCCGCAGGTTC CGG GTGCTTGCGGTCGTCGA    TGATTGCACAAGAGA  63 408
 BruAb1_0546 NONE
 BruAb1_0547  545139 ..  545174 +  -3.1  -4.24075   GGCTACTTCCACATT    GACATTGCCGAGCTC CGCTAT GAGGGCGGCAAGGGC     TTTCTCTTCGTCGCT  60 307
 BruAb1_0549 NONE
 BruAb1_0550 NONE
 BruAb1_0551 NONE
 BruAb1_0552  548004 ..  548018 +  -2.8  -2.95652   CCTATTAAATTACTT               GCGA ATATCGG TCGC               CTTTGATTCAATCGG  42 33
 BruAb1_0553  548404 ..  548418 +  -5.6  -3.17392   CCCCGACGTATTGGG               GGCACC AAA GGTGGC               TTGAATTCCAAGCTA  52 7
 BruAb1_0556 NONE
 BruAb1_0557  550738 ..  550757 +    -7  -3.58726   GGCACTTCATGATCG            GCGTCCCG TTCA CGGGGGGC             TTGTATATCACGCGG  63 334
 BruAb1_0560 NONE
 BruAb1_0561 NONE
        manA  555354 ..  555379 +  -6.1  -3.01924   GCTGATGATGACGAT         CAGATGTGCCG ATGA TGCCGCATCTG          TATTGGAGAAACATG  53 70
 BruAb1_0563 NONE
      rbsA-1 NONE
      rbsC-1 NONE
      rbsB-1  560800 ..  560825 +  -6.7  -2.85008   ATTCTGATCATCGTT         CGGCGCACCTT GCCA GAGGCGCGCCA          CTATTTATTCTGGAG  54 34
 BruAb1_0567 NONE
 BruAb1_0568  563010 ..  563034 + -14.3  -3.46534   GTTAAGCTTTAAAGC          GAAAGGGCACC GCT GGCGCCCTTTC          TGTTTCGTGGGGTTC  95 29
 BruAb1_0577 NONE
 BruAb1_0578  574510 ..  574527 +  -3.4  -4.62471   CCAGTCCTCTTATTA             CCATCT ATGAAA GGATGG              TTTTTCAGGATTCCG  69 200
 BruAb1_0582  577122 ..  577135 +  -9.5  -3.53091   CCCGTCGTGTGCCTT               GGCGC TTTC GCGCC                TTTCGCACCGCGCCT  71 313
 BruAb1_0585  580413 ..  580437 +  -9.2  -3.21395   GGGGAGTATGTTTGG          TTGCGGACGG CTTTT CCGCCCGCGA          TATTCTAGAGCGCAT  67 63
 BruAb1_0588  583051 ..  583068 +  -2.6  -3.90744   GAAATGTACGAAAAG             GCGGCA TAAGCC TGCCGA              TTGTTTGAAAAGCGC  54 17
 BruAb1_0589  584175 ..  584187 +  -4.8  -3.34013   CGACGATGCGGTCAT                GGCT GGTGA AGCC                TTCCTTGACGAGATG  51 520
 BruAb1_0591  587149 ..  587165 +  -7.9  -4.84363   ATCAAGCGGCAGAGG              CGGCGGG ATG CCTGCTG              TTTTTCCTCCTTTGA  87 381
 BruAb1_0593  587963 ..  587977 +  -3.5   -2.7458   ACGAGGCAGATTTCG              GCAGCG GAAA CGC-GC               ATTATCCGTTTTTTG  43 40
 BruAb1_0594  588733 ..  588768 +  -5.4  -2.89793   GATTCGACCGCGGAG    TGTGTGAAGAGGGTCG CGAT TGACACTCTTCAGGCG     TGATTATATCGCTCG  49 19
 BruAb1_0595  590174 ..  590211 +  -9.4  -3.61652   ATGCTTAAACAAAGG  CCTAGAG-ACGGCCTGACT TAA AGTC--GCCGTGCTCTAGG  TTGATTCTTTCGCCA  73 33
 BruAb1_0598 NONE
 BruAb1_0599  594235 ..  594248 +  -2.4  -3.65317   GCTGATCCGGAGCCC               GTCA TGCGCC TGAC                TTCTGATTTCTGGGT  49 36
 BruAb1_0600  594702 ..  594718 +  -3.6  -3.53012   TTGTTTCGCAGCATC              GCGGAC ATATC GTCCGA              TTTCCAGCGCCGAAC  51 142
 BruAb1_0605  600038 ..  600086 +  -5.8  -2.64099   AGACGAATGGCTGAT CCGGGCGCGTGATGCGCAATTG CCGCC CGATGGCGACTGGCGCGTCTGG CTTATCATGGGCGGG  50 14
 BruAb1_0606 NONE
 BruAb1_0607 NONE
 BruAb1_0608 NONE
 BruAb1_0609 NONE
 BruAb1_0610  604799 ..  604818 +  -8.6  -4.88388   GAAGGCATCCAACTG            TGACAGCG GTTT TGCTGTCA             TTTTTCTCAGGTTCT  93 39
 BruAb1_0611 NONE
 BruAb1_0612 NONE
 BruAb1_0613 NONE
 BruAb1_0614 NONE
 BruAb1_0615  607542 ..  607582 +    -9  -2.87211   GGCAAGGGGCTGGAA GACGTGCTGCGCG-GGCTTG CAT CGAGCCTTGCG-GGCACGGC TCTCTCGGCAGGCCT  65 394
 BruAb1_0617  609059 ..  609071 +  -6.2  -5.00616   GCTGCGGCATCGATA                CGGG TGATC CCCG                TTTTTTGCGCAGGGA  83 512
 BruAb1_0619  609883 ..  609900 +  -7.7  -3.03007   GGCAACAGTTGTTTT             GCAG-GCC GTG GGCGCTGC             TGTTGGCGGCATATT  59 46
 BruAb1_0621 NONE
 BruAb1_0622  614502 ..  614515 +  -3.1  -4.07687   TAGCCGCTCTATTGG               GCTAT CGTT GTAGC                TTTTGACGGGAGACT  58 69
 BruAb1_0623  615214 ..  615237 +  -2.2  -2.61144   GGGCGAAGCAAAAGG          GAGCGGCAGC TGAA GCTTCCTCGC           GTCTTTCCCGCCTGG  38 13
 BruAb1_0624  616654 ..  616668 +   -10  -2.92642   GAAGGTAAAACAAAT               GTCGCA TGA TGCGAC               TGTATGCGTGCTGAT  68 68
 BruAb1_0625  617211 ..  617221 +  -2.4  -3.88001   GGCCCCAACTTAGTG                 CAGG TAG CCGG                 TTGGTTTTTCTCCGG  54 79
 BruAb1_0626 NONE
        ccmE NONE
        ccmF NONE
        ccmh  621467 ..  621493 +  -4.4  -3.21099   GCTCTCATAGAAAAT        TACGAGGCCAG AAATTC CTGGCC-CGGA         TTACTGCTCGCAAGG  49 117
 BruAb1_0630  623089 ..  623120 + -16.6  -2.61264   GAAACTGATCGAATT      CCGATGCCAGGCGG GTAA CTGCCTGGCATCGC       CTTATCGCTGAACGG 100 56
 BruAb1_0631 NONE
 BruAb1_0632  625603 ..  625615 +  -6.2   -2.6294   CCGCGAGGCGCTGAC                GCGC CAGCC GCGC                ATTCTGGATCGTATC  50 366
        glnE  628820 ..  628831 +  -3.6  -4.78764   TCGCGCTCGCTCAGG                CCTG TTTC CGGG                 TTTTTGATGGCTTTG  75 509
 BruAb1_0637  637350 ..  637392 +  -4.8  -2.93585   GCAATAGGGTCTTAT TGC-GCCTGCCCCGATGTGC CTTCC GCACG-CGGGTCGAGCTGCA TGGTTTCCGGTGTCG  47 34
 BruAb1_0640  641804 ..  641827 + -12.5  -4.15044   TGTAATTTGACTGAA          TAAGGCGGC TTCTAT GCCGCCTTA           TTTGTTACGACGCGA  95 113
 BruAb1_0643 NONE
 BruAb1_0644 NONE
 BruAb1_0645  645767 ..  645785 + -13.8  -4.04579   TATATGGTATCAAAA             GGGCGGCT TGT GGCCGCCC             TTTGCTGTTTCTGCG 100 44
 BruAb1_0648  646946 ..  646963 +  -9.8   -5.5074   TTCGGAATGAAAAAA             GCCGCC TTCGAT GGCGGC              TTTTTTGTTAGCTTA 100 60
 BruAb1_0650  648138 ..  648156 +  -7.5  -3.95584   TAAAGATCGTGCACG             GATAGAG AATTA CTCTATC             TTTACTTCATGGCAA  72 59
 BruAb1_0651  649072 ..  649088 + -11.5  -4.99134   CATGTGAATAAGAAA              GGGGCCG CTC TGGCCCC              TTTTTCATTTGGCAT 100 49
       omp2b  655099 ..  655116 + -12.7  -5.46657   GATTGGATACAGAAA             CCCGGCA GAAA TGCCGGG              TTTTTTGTTGCCCTC 100 50
 BruAb1_0658  656131 ..  656146 +  -5.4  -3.72231   CGAGCGTTGGCGGCA              TGGCTG ATTG CAGTCA               TTGTTGCGTGTATGG  61 297
 BruAb1_0660  656838 ..  656873 +   -11  -4.41348   GGCTGGCTGAACCAG    TGGGGGCGGCTCCGGT TTAT GCTGGAACCGCCCCGG     TTTCTTTGGAGAAGC  93 31
 BruAb1_0662  659372 ..  659384 +  -6.2  -3.76402   GCATAATCCGATGAA                GCCC GAAGG GGGC                TTTGCTGCGTGGGGT  63 182
        dapA  660341 ..  660362 + -13.7  -4.54727   ATCCGGCGAATTTTA           CGCTCCCGT CGCT GCGGGAGCG            TTTTCATTTCCGGCA 100 57
        smpB  660978 ..  660994 + -10.9   -4.0044   GCCTACGCAGGGAAA              TCAGTCC ACT GGACTGA              TTTCTGATCCTGCTT  88 127
        rpoZ  663212 ..  663245 + -17.5  -4.83169   CAGATTGCAATTCTT     CATGCGCTGCGGCTT TGCT ATGCCGTAGCGCATG      TTTTTGTGCGCAGAT 100 50
 BruAb1_0669 NONE
        pyrE  666312 ..  666347 +    -4  -2.75963   GCGGAGTTTGAGGTA    CGCAATATCAGCCTC CAACCCT GCGGC-GAAATTGCG    CTTTGCGATGCGCGT  43 71
 BruAb1_0671  667359 ..  667388 +  -7.9  -3.06796   GGAACAGCTCTAGAG       TTGACAGGGCCTGA TGA TCAGG-CCGGTCAG       TTGGATGGAGTGAGC  59 203
      hemN-1  669026 ..  669054 + -17.5  -4.32046   TGCTCCACTAGATCA        GAGCGGTTTCGGT TAT GCCGGAACCGCTC        TTTGCTTTTTGGCGG 100 155
 BruAb1_0674  671360 ..  671372 +  -4.7  -2.93853   CGCCGTTTGAACGCA                GCGAC AAA GCCGC                GTTTGGTTAACGCAA  47 3
 BruAb1_0675 NONE
        acpS  672449 ..  672485 +    -2  -2.80522   CTCATAATCGTGCGA    GACAGTGGCGGCGTGA TTGCC TCGCGCAGCCTTAGCC    GTTATTAGATCGCGT  39 66
 BruAb1_0677 NONE
        rncS  673992 ..  674020 +  -2.3  -5.37043   GGGTGTCTGGAAACG        TGACGGTTCTGCT TGA GGTAAAACCGGCG        TTTTTTGTATCGAAT  82 10
 BruAb1_0679 NONE
         era NONE
        recO  675888 ..  675898 +  -2.4  -3.89346   AAGCCTCGGCTCCGC                 GCCC GAT GGCC                 TTTATGGCCTCCACC  53 56
      pyrC-1  679589 ..  679605 +  -2.2  -3.65812   GCAATTTCAGGAAAT              CGATGA CATCT TCTTCG              TTGTCTTCAAGCGCA  51 370
 BruAb1_0690  682307 ..  682335 +  -2.4  -4.57073   ATGTTCTGACCCCCG        CACAGGTTCTTC ACTGA GAAGAGCATCTG        TTTTTCAAGGAAATC  63 32
 BruAb1_0691  683012 ..  683023 +  -5.8  -3.55444   CTGCTGGTTGCCGGT                GCGA TGCG TCGC                 TTTGCAAGCTGCAAC  55 68
 BruAb1_0693  683416 ..  683435 +    -7  -2.87564   AACAGGATGATAACG            CCCCGGCC AGAC GGCTGCGG             TCTGTCGCGCCATCA  54 80
        cysS NONE
 BruAb1_0695 NONE
 BruAb1_0696 NONE
 BruAb1_0697 NONE
 BruAb1_0698  687054 ..  687067 +  -5.3  -4.43477   TCATTTCACGCGGAT               TGATC ATTC GATCA                TTTTAATTGAATGGA  70 45
        rarD NONE
 BruAb1_0700  690187 ..  690214 +  -8.4   -5.0133   TCGACGCTTAGTGTC        TCGGCA-CGGCGG GTG CCGTCGATGCCCA        TTTTTTCCAGAAGTG 100 145
 BruAb1_0708  699960 ..  699988 +  -7.5  -3.33696   ATAAACAACGGGATG        GATGGGGAAGC TGATTGC GTTTCCTCATC        TTCCTTCAAGCAGGC  62 48
 BruAb1_0709 NONE
 BruAb1_0710  701322 ..  701338 +  -4.3  -4.46212   TCTTTTTCTGCAACG              GCGCAAG GGC TTCGCGC              TTTTGTGCTGCAAGC  68 326
         ndk  704211 ..  704226 + -11.8  -5.52909   ATGTGAATGAAAAAA              CCGGGC AATC GCCCGG               TTTTTTTAACTGTTC 100 49
 BruAb1_0720  710684 ..  710717 + -16.9  -3.48395   TAGCATAATTGGACA     CGGAAAACCGGACAG GCAA CTGTCCGGTTTTTTG      TTGTCTGCAAAGGAT 100 44
 BruAb1_0725  714530 ..  714568 +  -3.1  -2.62263   GCCGGTGCGATTGCA   CTGCGCCTGTCGTGAAA ATTTA TTTCATCAGGGGCGCAA   TCATCTGGCAGAAAT  40 11
 BruAb1_0726  716900 ..  716916 + -10.9  -3.96892   GCCTACGCGGGGAAA              TCAGTCC ACT GGACTGA              TTTCTGATCCCGCTT  86 177
 BruAb1_0732  722671 ..  722682 +  -7.2  -4.58663   GCGGGCGTGGACGCG                GGCG ATGG CGCC                 TTTTTGGCAACTGAT  79 89
 BruAb1_0736  724711 ..  724743 + -13.4  -3.80174   TCAATTATAAAATAT      AAAGCCCACGCGGA GCGGG TCCGCGTGGGCTGA      TTGTTGTGCAGGTCT 100 24
 BruAb1_0738  727431 ..  727457 + -12.2  -3.38812   AGACAAACACGCAAT         CGCCGAGGCC CCGATAA GGCCCCGGCG         TCTTGTTCAAAGGGC  83 79
 BruAb1_0739  728633 ..  728656 +  -3.1  -3.54459   ATCGGTGATTTCACC          GCGCAGCTTG CGAGA CAA-CAGCGC          TTTGGACCGCCTTGC  49 125
 BruAb1_0745 NONE
 BruAb1_0746  736476 ..  736496 +  -8.1  -2.73067   GTTATTGCTCGAGCG            GCGGCGCGC CGA GCTGGCCGC            TGATATCTCCTTGGA  57 131
 BruAb1_0748  739222 ..  739232 +  -4.6  -3.75766   AGTTTCAGCAGTTTT                 GCGT TGA GCGC                 TTCTTCCATTATACG  56 100
 BruAb1_0750  741182 ..  741198 + -10.1  -4.70879   AGAGTACCGTACACC              GGCAGCG AAG CGCTGTC              TTTTTCGCGTTTAGG  95 277
 BruAb1_0752  744060 ..  744073 +  -6.7  -4.56775   CAAAGGCAATTTATC               GTGTC ATTC GACAC                TTTTTGCCAAGGGCT  77 361
 BruAb1_0757  747912 ..  747922 +  -4.6   -3.6215   CGGGTGTATTGGGTG                 CGGC GGC GCTG                 TTTGGCATCGCTTCG  55 515
 BruAb1_0759  749256 ..  749276 +  -7.6  -3.51137   ACTTCGCTCCTGTAT           GAT-CCGCG TGCG CGCGGCATC            TTCTATCAGGTGGTT  64 121
 BruAb1_0762  752387 ..  752430 +  -6.2  -3.53012   TGCATTGATACGGTT TTAGAGCGGTTCCGACGATT CTGTTA AAAC--CGGAACCGCTCTAG TTTCGCACGGCCAAA  58 33
         ppk NONE
 BruAb1_0766  758029 ..  758047 +  -8.2  -3.05384   GCAGGTGGTGGACAA             GGCAAGTA AAA TATTTGCC             TTGACTGAAAAAGGG  62 77
        aspS  761315 ..  761333 +  -3.7  -4.83759   TAAACTGATAGAAAA             ACCCGGT CTTGA GCCGGGC             TTTTTGACTTTAATT  73 38
 BruAb1_0770  762843 ..  762875 +  -9.1  -2.62933   ATATAAAAAGGGCTT      GACCGCCGATCTGGT CCA GTCAGATCGGGGCTC      TAATGTAGAGGATTG  62 35
        parC  765301 ..  765317 + -10.9  -4.72986   GCCTATGCGGGGAAA              TCAGTCC ACT GGACTGA              TTTTTGATCCCGCTC 100 75
 BruAb1_0775  769150 ..  769165 +  -3.2  -3.40403   TTTCGCCAATCTGGG              TGACAG GGAA CTGACA               TTGTGATGAGGAGCG  47 4
 BruAb1_0776  769677 ..  769692 +  -3.2  -4.18401   GCAGCGGTGCCAACC              GCCC GCAAAACG GGGC               TTTTCGCGTGTATGA  60 83
 BruAb1_0777  770722 ..  770738 +  -4.3  -3.92602   GCAGGTTCGCAGATT              TGCGGTC CGG GATCGCC              TTTATGACCTGTTCC  60 298
 BruAb1_0779 NONE
 BruAb1_0780 NONE
        glyA  773685 ..  773709 + -14.3  -5.01732   GTAATACCGATGAAA          CCCCGTTCAAC GCT GTTGGGCGGGG          TTTTTTACACCGCTT 100 51
 BruAb1_0782 NONE
        ribD NONE
        ribE  776171 ..  776183 +  -5.5  -4.47328   CGTTGACCGCAGCCC                TTGCG ATC CGCGA                TTTTCTCATGGAGTT  72 88
        ribH  776654 ..  776664 +  -3.2  -2.87253   GCCTGCGCAAAAAAT                 TCGG AGC CTGA                 TCGTTATGAATTCTA  42 15
        nusB  777212 ..  777233 + -13.7  -4.32678   CGTAACAGGTTGCAA           GGGCTGCGA GAAA TCGCGGCCC            TTCTTTCTTTGCGGG 100 52
        hppA  779816 ..  779842 + -16.7  -2.72324   CTTGTGTATAAAACA         GAAAACCCGCC GTGAA GGCGGGTTTTC         CTTGATTTCCATCGG 100 49
 BruAb1_0789  781011 ..  781035 +  -7.7  -3.08032   GGATGTCGATCAGGT          GGACCTTGCGC CAT GAGCGCGGTCC          TCATTTTAACGGAAC  59 10
 BruAb1_0790 NONE
        plsX NONE
        fabH NONE
        himA  784586 ..  784607 + -15.9  -5.38326   AATATGAAGCTTTCG           GGTGCCGCT CTTC AGCGGCACC            TTTTTGTTTGCTTGC 100 89
 BruAb1_0794  785620 ..  785637 + -12.7  -4.89729   TGCAGATTGAATGAA             GGGAGGC TGAT GCCTCCC              TTTTTGCATTTTATG 100 47
 BruAb1_0799  789616 ..  789628 +  -2.6   -4.4078   TTTTCCTTGAATCAG                GCTG GAAAG CGGC                TTTTGCTTGCCGCAG  60 65
 BruAb1_0801  791589 ..  791610 +  -5.1  -4.25074   CCTTGCCAGCAAGCT           CTTCCGCAT CGAC ACGTGGAAG            TTTTGCGCTTTCCTC  64 324
 BruAb1_0807  796682 ..  796711 + -19.5  -3.91897   ATCAAGCAATGACGA       GACATGCTGCGAA GCCC TTCGCAGCATGTC        TTTATGAATCAGCGC 100 59
 BruAb1_0809 NONE
 BruAb1_0810 NONE
 BruAb1_0811 NONE
 BruAb1_0812  799049 ..  799067 +  -9.5  -4.98531   GGTAGAAAGCTTAAA             GCCCGTC ATGTA GGCGGGC             TTTTTGATTTGCCCC  95 46
 BruAb1_0814  800278 ..  800290 +  -6.2  -4.85822   TGTTGAAACGAAAGT                GGCG CCAGC CGCC                TTTTCTCTTTATAAT  81 338
        nuoA NONE
        nuoB  801999 ..  802012 +  -9.5  -3.53811   CGATCGAGCGTTGAT               CCGGC TTTC GCCGG                TTTGCGCACACTAAA  71 27
        nuoC NONE
        nuoD NONE
        nuoE NONE
        nuoF  806054 ..  806071 +  -6.9  -2.78798   AGTTTGAGATGGAAG             ATGCGGC ATGA GCCGCAG              GTTTGGATAAGCGAT  53 129
        nuoG NONE
        nuoH NONE
        nuoI  809805 ..  809838 + -10.5  -3.15236   CGACAAAGGGTTTCG     GCATTGGATTGGAAA AGTC TTTTTAATCCGATGC      TTGGATATAAGTTTG  74 94
        nuoJ NONE
        nuoK NONE
        nuoL NONE
        nuoM NONE
        nuoN NONE
 BruAb1_0830  816655 ..  816667 +  -3.3  -3.66874   TGTATTGCAGGGGTT                GCAAC AGG GTAGC                TTTAGGTCCAGTTGA  51 52
 BruAb1_0831 NONE
 BruAb1_0832  818920 ..  818945 +  -5.5  -3.19304   ATTTCAACGGCACGC         TGATC-GAACTC GAA GAGGTCTGATCA         TGTCTCTCTTTTCCG  52 3
 BruAb1_0833  819301 ..  819317 + -10.9  -3.60475   GCCTACGCGGGGAAA              TCAGTCC TCT GGACTGA              TTTCCGATCCCGCTT  81 112
 BruAb1_0834  819716 ..  819734 +    -6  -3.43203   TTCACCGCGTGAAAC             CAACGG TTTTATT CCGTTG             TTGCTCTTATGGTGA  58 29
 BruAb1_0835  820012 ..  820039 +  -4.2  -3.39717   GAATATGCTTAATTT        TTGCCTGATT-CT TGA AGCATTCAGGCAG        TTCCTCTTGATCGGT  49 202
        proS  821429 ..  821463 +  -9.9  -4.08945   GGGAAGGCCACGGCA     GCCGTGAAGGCGCCG AAGTC CGGCCCTTTTTCGGC     TTTTGAACGGATGAT  83 64
 BruAb1_0837 NONE
        lolD  823373 ..  823426 +  -3.4  -4.35874   AAGACGGTAGGGTCG TCGAT-C-TTTAGAGTGGTTAAAACG GAAT CGTTGTAACCGCTCTAAACGGAGCCA TTTTCGCTTATCTTG  62 15
      dnaE-2 NONE
 BruAb1_0840  828007 ..  828029 +  -9.8  -2.95632   CAGCGGCTGCAATAT           CCGCCTTGGT GAA GCCAAGGCGA           TCATATTTCTTGCTC  62 261
        rpsD  830472 ..  830495 +   -16  -5.21236   AGCCGAAATACAAAA          CCCGCGCTGT GTAT GCAGCGCGGG           TTTTTCTTATGCGTT 100 72
 BruAb1_0844 NONE
 BruAb1_0845  832824 ..  832842 + -13.1  -4.35524   TTGTCAGCAGTCTGA             GCCCGCC GGTCA GGCGGGC             TTTTACATTTGCGAA 100 200
 BruAb1_0847  834335 ..  834353 + -13.1  -4.38712   TCTGACAATATAAAA             GGCGCCG CTGAA CGGCGCC             TTTTATAAAAATCGA 100 47
 BruAb1_0856  841591 ..  841625 + -13.6  -2.59564   CAGGATTGATGATGA     TTTGGGGCGGGGGCAC ACA GTGTTTCCGCCCTGAA     CTTGTGAAGTGAAGG  84 32
 BruAb1_0857  842605 ..  842642 +  -4.1  -3.66178   CCCCCCAATCCTTCA   CGACACTTTCCGCCGCCT CGA AGCTGGAG-AAAGGGTCG   TTTCGGCTTACCACC  54 214
 BruAb1_0860  844203 ..  844228 + -16.3  -4.41956   TACAGAATGTAAAAA         GCCCCATGTTT TCAT AAACATGGGGC          TTTTCCTGTCTCTGT 100 53
        galM  854054 ..  854078 +  -8.6  -2.92613   GTGGGGAGCGCAATA          TCGGCGATGC CCATC GCATTGCTGA          TGATTTCCCGTGCGG  59 376
 BruAb1_0871 NONE
        phnM  856704 ..  856714 +  -5.4  -4.27796   GCTGGCACTGTCGGG                 CTCA GGC TGAG                 TTTTCCGCTTTCTTC  69 50
 BruAb1_0874  858422 ..  858450 + -21.1  -5.30575   TTGTCTTATGGGATT        GCGCCAGTCTGCT ACA GGCAGACTGGCGC        TTTTTTGCGTTTTTA 100 44
 BruAb1_0875  859950 ..  859961 +  -5.8  -4.13014   ATTCACTTCAAAATG                TCCG TTGG CGGA                 TTTTGCAAGTGTAAC  66 358
        cobT  862498 ..  862528 + -24.2  -3.35679   AATAAGAGACTTTCC       TGAAAAGCCCGCCG ATC CGGCGGGCTTTTCA       TTCTGAATGACGACC 100 36
 BruAb1_0883  864979 ..  865000 +  -8.7  -3.71378   AAAGCGGACCGCTGA           CGAGCAGAA AAAA TTCTGCCCG            TTTGCCTGTCGCCTC  72 246
        exoR  866044 ..  866055 +  -5.8  -4.28656   GATGGCTTTTCCCAG                GCAC GAAC GTGC                 TTTTCGATATTGGCT  69 136
 BruAb1_0886  867680 ..  867701 + -12.9  -4.18197   TGCCATGGTTAAAAA           ACGGCGGCC ATCT GGCCGCCGG            TTTTGCATCACGGGT 100 55
         dgt  869437 ..  869451 +  -4.2  -3.12668   TTTAGCTTAATCGGG               GCCG GACGAAG CGGC               TTCGATATGCAAATG  46 31
        argS  871484 ..  871518 +  -6.7  -3.25823   TAAGACTAATGTGAA    GGAAGATCACTATGATT GAA AGTCAT-G-GATCTTCC    TTCCTGTGCAGGAAA  57 98
 BruAb1_0890  874625 ..  874642 + -14.1  -4.16943   GTTCCAGCCATTTGA             GGGCGGC GTCA GCCGCCC              TTTTCGCATCTGCCG 100 55
 BruAb1_0891 NONE
 BruAb1_0892 NONE
 BruAb1_0893  877488 ..  877500 +  -5.5  -3.21595   TGCGACGGATTAATC                CGGTT TGA AGCCG                TTCATCATCACACTT  52 56
        tatA  877836 ..  877866 +  -6.8  -3.86897   ATCCTTCCGGGATGA       ACTGCCATGGGC TGAAAAC GCGCATGGCAGG       TTTGTGGGCAGTGCG  68 40
 BruAb1_0895 NONE
        tatC  879356 ..  879374 +  -5.3  -2.63257   GTCAGGCATCTTTGG             GGCTGAA GATCG TTTAGCC             TCGCTTCTGTCCAAT  47 47
        serS  880673 ..  880690 +  -2.6  -3.28261   TATGGGCGGCCTCAC             GCGGAT CGAAAA AGCCGC              TTGATCTGGAATTAT  45 4
        surE NONE
 BruAb1_0899  882444 ..  882454 +  -2.4  -4.36914   GATGATTCCAAAAAA                 CCGC TTC GCGC                 TTTTGTCGGAACGGC  60 194
 BruAb1_0900  883972 ..  884003 + -21.8  -3.21225   TTCAGCAGGAAAAAA      TGAAAAAGGCGGGC AGGG GCCCGCCTTTTTCA       TTGCATGGTTTTTCC 100 45
 BruAb1_0902  885393 ..  885426 +  -8.1  -3.44146   TTTTGAAAGAGCAGG     CGGGCTCCGGTAA GGTTTAAA TAACCTGAGCCCG      TTCATTATGCAGCAC  64 49
 BruAb1_0903 NONE
 BruAb1_0904  888182 ..  888192 +  -4.6  -2.57522   AAGATCGCGCGGTTG                 CGGC AGC GCTG                 ATTGCTGTAGATTGA  45 0
 BruAb1_0905  889135 ..  889155 + -11.8  -4.60487   CGGCAATCGGCAAGG            GCGCGTGC GGAAA GCGCGCGC            TTTTTGGCAATGGTC 100 114
 BruAb1_0908 NONE
 BruAb1_0909  893025 ..  893041 +  -4.3  -2.58999   GATGATATAGAGACG              CGCGCTT TCG AGGGGCG              GTTCATATCTGAGGC  45 188
         tig  894709 ..  894727 + -17.4  -4.54727   CGATCAATATGGATG             GGCCGCGC GTT GCGCGGCC             TTTTCGTTTGCGGAC 100 53
        gatB NONE
 BruAb1_0912  897043 ..  897055 +  -4.7  -3.76224   GTGGAATGGTCAGAC                GCTCG GCA CGCGC                TTTCATACCTGGCGC  58 232
 BruAb1_0914 NONE
 BruAb1_0915  898428 ..  898438 +  -8.2  -2.79574   GCTTCGCATAGGCCC                 GCCG GAT CGGC                 TCGTTGATCCATGTG  54 383
 BruAb1_0922  905004 ..  905019 + -11.8  -5.31877   AAACATAAAGAAAAA              CCGGCG TTTC CGCCGG               TTTTTTGTCATCCGT 100 83
 BruAb1_0924  908189 ..  908209 +  -9.7  -3.37466   GTGCCGGCTACCGGA            GCGGCAAAT TAT ATATGCCGC            TGTTCTCTCTGCCAT  72 193
 BruAb1_0925  909877 ..  909901 +  -2.1  -2.98034   CAACAGCCCCTCTTA          TTTTCGCCG CGTTTTT CGGTGCAAA          TGCTTTAAATTGATA  41 122
 BruAb1_0926  912534 ..  912572 +  -8.1  -2.60392   ACCCGTCAAGCTTTA  CAC-GGCGCCGCGTACTCA CTA TG-GTCCGCGGCGCTTGCG  GTTCATTCGCAAGTC  56 40
 BruAb1_0927  913805 ..  913857 + -24.5  -4.08394   CCGGCTGAAAGGCTT CAGACAATTAGAGCGCCGATCTGAT TGA ATCAGATCGGCGCTCTAATCCTTTG TTTTGACACGCATCT 100 42
 BruAb1_0928 NONE
 BruAb1_0929  914759 ..  914775 +  -7.2  -5.31877   AGACAGGCCCTAAAA              TCCGGC CTCGC GCCGGG              TTTTTTATGCTGCAT  95 45
 BruAb1_0934  920439 ..  920455 + -10.8    -5.243   GCCCGATAAACAAAA              CCGGGC GCGAG GCCCGG              TTTTTTGATGCTTTA 100 42
 BruAb1_0936  923041 ..  923055 +  -5.6  -3.29511   CCCATGCCGACAATT               GCGGGA AGA TCCAGC               TTCTGCCCGAATACC  51 95
 BruAb1_0939  925458 ..  925472 +  -3.4  -2.95476   ACGAAGCACGAATTG               GGCGCG GTT TGAGCC               TCTCTGATAAATAAT  42 14
 BruAb1_0940  927214 ..  927231 +  -2.6  -3.90889   TCTGGCCAGCCTTTT             CCTGGC ATTAGA GCAAGG              TTTAAATTTATGCTT  54 66
 BruAb1_0941 NONE
 BruAb1_0942  929310 ..  929338 + -13.1  -3.72576   GGGCCTGATTGAACA        GGACGGGGCGGGA GTT TCCCGCTTCCTCC        TTTCCTGCCGGGAAG 100 48
 BruAb1_0943 NONE
 BruAb1_0944  931371 ..  931385 +  -2.7  -4.56775   CATAGACGATTGCAT               CTGGC GCCCA GCCCG               TTTTTGCGCCGAGCT  66 367
 BruAb1_0946  933462 ..  933474 +  -5.5   -2.8552   AAGATAACGCTCCAT                GCGTT AAA GACGC                CTTTACTGCCTCGGC  49 253
 BruAb1_0947  935028 ..  935065 + -24.4  -4.58308   GGGTAAGCAGAATAA   CAAAAGCGCCGGTCTG TCTGGT CAGACCGGCGCTTTTG    TTTGTTTGCTTCCTG 100 43
 BruAb1_0950 NONE
 BruAb1_0951  936663 ..  936689 + -18.1  -5.38549   CCGGCAAATTGTAGG         TGCCGGGAAGC CAGAT GCTTCCCGGCA         TTTTTGTTGTTTCAC 100 70
 BruAb1_0953  937687 ..  937699 +  -6.2  -3.25088   CGACAATGGAAATGA                CCCG GTTTA CGGG                TTACTAAATTTCCCG  54 99
 BruAb1_0954  939147 ..  939164 + -12.7  -4.40003   CAAACAATATTTCGA             TGGCGCC TGTG GGCGCCA              TTTCTGTTTGTGGCG 100 50
 BruAb1_0955  940196 ..  940225 +  -3.5  -3.02144   CAAAACCATTTGGCA       TTTTGGGCTCGGAA ATA TTCCG-GCCCGCAC       TATTGGAGCGCATCC  46 118
 BruAb1_0956 NONE
        valS  943163 ..  943199 + -16.6  -3.77832   AGTTTTCCTGCCGAA    TCAAACACCCGGCTGC CATGT GCAGCCGGGTGTTCGC    TTATTGGCTTTCAAA 100 62
 BruAb1_0965  950013 ..  950047 +  -6.5  -3.09518   GGTTGACGCGCGGAC     GATGCAGCTTTTCAA ATTGG TCGAAAAGCTCCGTC     TGTTCCACCTTTTGC  53 242
 BruAb1_0971  956819 ..  956829 +  -3.2  -2.69458   GCTACGTTCTCTTTC                 TGGC CTC GTCA                 ATCTGTTTTATCGTG  41 232
 BruAb1_0973 NONE
 BruAb1_0974 NONE
 BruAb1_0975 NONE
 BruAb1_0979  961968 ..  961979 +  -5.8  -4.56597   GTCGGATTTATCCCC                CGCA TGAT TGCG                 TTTTTCCGAAACGCA  74 19
 BruAb1_0983 NONE
 BruAb1_0984  964668 ..  964688 +  -3.3  -4.64598   TCGGCATCCAATACC            CGCTGTT CGGAATT AACAGTG            TTTTTGAAGTCCTTG  68 411
 BruAb1_0986 NONE
        wboA NONE
 BruAb1_0988  970252 ..  970269 +  -9.8  -5.27335   CACGTATTCAATATA             GCCGCC CACTGA GGCGGC              TTTTTCTTTGCCGAA 100 327
 BruAb1_0990  971093 ..  971111 +  -5.9   -5.1356   GCTGAAATACTCGCT             CGTTGCC CTTGT GGCGGCG             TTTTTGTTGGTAGCG  86 63
 BruAb1_0993 NONE
 BruAb1_0994 NONE
 BruAb1_0995  972659 ..  972672 +  -4.5  -4.52589   GATCCGTCAATAAAT               CGGTG ACAT CACTG                TTTTCTATAAAGGCA  70 323
 BruAb1_0996  974062 ..  974072 +  -3.2  -3.53811   TGCGTAAACTATATG                 CAGG CGT TCTG                 TTTCGCGACGCTCAG  49 90
 BruAb1_0997  975341 ..  975354 +  -3.7  -2.65949   TATTAAACAGTGTGA               GGCCC ATTC GGGCA                TGGATTCATTTGTTC  43 68
         tmk NONE
 BruAb1_0999  977113 ..  977127 +  -5.6  -3.53012   GCTTGAATGAAATCG               CCAACC AAG GGTGGG               TTTCAACAACGCGCA  56 35
 BruAb1_1000 NONE
        metG NONE
 BruAb1_1002 NONE
 BruAb1_1003  980433 ..  980445 +  -5.5  -3.39521   TTCGCTTTGAAGTGG                CCGTT TAG AGCGG                TTCCGTTTTAATCGA  54 18
 BruAb1_1005 NONE
 BruAb1_1006 NONE
 BruAb1_1007  985169 ..  985179 +  -2.4  -3.61178   AAATGGAAGAATTCT                 GAGC CTC GCCC                 TTTGAAATCCGTGAC  49 24
 BruAb1_1008  986038 ..  986063 + -14.8  -3.63922   TATTGATAAAATGAA         GAAACCCCGG AGAAAG CCGGGGTTTC          TCTTTTGCGCGCGCT 100 69
 BruAb1_1011  990093 ..  990110 +  -5.6  -3.79519   CTTGAAAAAGAAAAC             GCAACT ATAAGA AGTTGC              TTTACTAATCCACTT  61 291
 BruAb1_1014  991018 ..  991034 + -10.9  -3.96892   GCCTACGCGGGGAAA              TCAGTCC ACT GGACTGA              TTTCTGATCCCGCTT  86 44
        rpiA NONE
 BruAb1_1016  992459 ..  992492 + -13.9  -4.29738   TCGGTAATTTTTATT     GTAAAAGCCCGGCAA AACT TGGCCGGGCTTTTTC      TTTTGCTACATATAG 100 46
         gor  994121 ..  994132 +  -3.6  -2.83403   CATGGCCCGCCACAT                TCGG AATT CCGG                 CTTTCGTGCAAGGAG  43 160
         dhs  995603 ..  995630 + -17.8  -3.66908   ATTGATCTGAACGGG        CAGGGCGGAGGT TTCG ATCTCCGCCCTG         TTGCTTTTCGGAAAA 100 54
        dgkA NONE
        nadE NONE
        gltX  999203 ..  999226 +  -3.6  -4.31397   GGCCTTTTCGGCGGC          GGCGCCACCG TCAC CGGCTGAGCC           TTGTTTTCTGCCGGT  65 61
 BruAb1_1024 1004738 .. 1004748 +  -2.4  -2.52464   CGGCAATTAATTTCT                 AGGG AAT CCCC                 TCAATTGGGCGCCGG  38 24
 BruAb1_1025 NONE
 BruAb1_1026 NONE
 BruAb1_1027 1007629 .. 1007644 +  -8.2  -5.30155   CTGTAATCAAAAAAA              GCGGCT GGAA GGCCGC               TTTTTTCATTGCTCA 100 216
 BruAb1_1030 1012927 .. 1012937 +  -6.8  -2.87564   GTAGCACAAAGATCG                 CGTC GAA GACG                 TGTCTCAAGGAATAA  54 168
 BruAb1_1031 1013437 .. 1013456 +  -8.5  -3.87815   CGCGCTGGATCGTCC            GGGCGGC CAATGT GCCGTCC             TTTATCCAGATAAGC  74 184
        folP NONE
        folB NONE
        folK 1016628 .. 1016639 +  -4.4  -4.07568   CTCATACCGATTACC                GGAA CAAG TTCC                 TTTTCCACACGAACC  62 204
        dksA NONE
 BruAb1_1042 1021851 .. 1021871 +  -3.3  -3.83026   GCGGCAGATTCGCGT           TC-GGGCA CAATGC TGCCCAGA            TTTGCTGTCGCGGCC  55 463
 BruAb1_1044 1025772 .. 1025784 +  -3.3   -3.1978   TGGAGAAACAGGATT                GATGC TAT GCACC                TGTTCCTATCCCCAT  45 24
 BruAb1_1045 NONE
 BruAb1_1046 1028630 .. 1028640 +  -6.8  -3.14261   TGCCGATATTGGTCA                 CACG GCG CGTG                 TTGACTGGGTTTTTA  54 296
 BruAb1_1049 1034169 .. 1034179 +  -2.4  -3.17685   CGGCAAAGCCCGAAT                 CAGC AAA GCCG                 TTCAGTATCTGCTTC  44 464
        wrbA 1038279 .. 1038298 + -10.7  -4.77896   CTGGGCAGTTGCGAA            GCCGCCA CTTGAT TGGCGGC             TTTTTCGCTTAATTC  95 46
 BruAb1_1056 1039834 .. 1039847 +  -5.3  -4.56597   ACACAAAGTTTTCGC               GCAAA ACCA TTTGC                TTTTTGGGCGAAAAC  72 40
 BruAb1_1057 1041504 .. 1041534 + -12.7  -4.45083   GCAAAACACATTTCG      C-GAAAAGCCGCCT TATA GGGCGGCTTTTCTG       TTTTATGCCTCTACA 100 48
 BruAb1_1058 NONE
 BruAb1_1059 NONE
 BruAb1_1060 NONE
 BruAb1_1061 1044921 .. 1044939 +  -4.4  -4.09685   ATCGAAACCACTGAA             GCACCCGT TAT AGGGGCGC             TTTTGAAAGCTAGAA  62 116
 BruAb1_1072 1055748 .. 1055761 +  -5.2  -3.60296   AATCCATATAGCCAA               GCCG TGCCAC CGGC                TTTGCCCTGGAAATA  55 108
 BruAb1_1075 1058162 .. 1058178 + -10.8  -4.75356   ATAGAGCAATAAAAA              GGCCGC ATCGC GCGGCC              TTTTTACGTATCTTT 100 45
        folE NONE
        hisI 1064039 .. 1064070 +  -4.4  -2.77962   AACTGAATTTTAAAA      CGCGCCGTA-TGCAT ATG ATGAAATGCGACGCG      CTTTAAGCTGTACGA  46 177
 BruAb1_1082 1065195 .. 1065210 +  -3.9  -5.38054   AATCTCATTGAAAAA              GCCCG GAAATA TGGGC               TTTTTCTTTATGCAC  86 169
 BruAb1_1083 1066800 .. 1066827 +    -2  -2.56164   CCACTCATCAATGGA        ATGAATCCATCG CTCG TGATCGATTCAA         ATTAGTCATTGGACA  38 57
 BruAb1_1084 NONE
 BruAb1_1085 1067796 .. 1067826 +    -9  -3.92625   TGAGAATTGCCGTTA      GGT-CCCCGTGAG CGCAAA CCCACGGGGAACC       TTTGCTTAACCTATC  78 180
 BruAb1_1092 1076856 .. 1076866 +  -2.4  -4.09864   CGCGCGAAAACACCG                 GCCG TAA CCGC                 TTTTCGCGACTGGCT  56 19
 BruAb1_1096 1083039 .. 1083059 + -11.1   -2.5092   ACTGAAATTTCCATC            GGCAATCGC CGC GCGAATGCC            CTTCATGAGATATTG  65 134
 BruAb1_1104 1091403 .. 1091413 +  -2.4  -4.17132   CACTTCACGCGCAAG                 CCGC GCG GCGA                 TTTCTTCCCGGCTTT  59 248
 BruAb1_1106 NONE
 BruAb1_1107 1093714 .. 1093725 +  -3.6  -4.30576   ATTTCCTTTGAATAA                CGGT CATT GCCG                 TTTTGATCCTGCCAC  65 398
 BruAb1_1109 1094856 .. 1094866 +  -4.6  -3.35679   GACGTATCCCCACAT                 TCGG CGC CCGG                 TTATCCATGGCAGGA  51 110
        uvrA 1097928 .. 1097965 +  -4.1  -3.96148   TGAACCGGGCCCTTC   TCGACAGCCATTCGCGAT CGT GTCGCG-ATGGCTGGAAA   TTTATCGTCACGACC  58 127
 BruAb1_1113 1101489 .. 1101533 +  -4.2  -2.77895   GAGCAGAATCTTTTC CATGATCGAACGCAGGCCGCG TGCA CCCGTCTTGCGTTCGA-CAGC CTTGTTGGCAATCGC  43 167
       ispDF NONE
        cinA 1117471 .. 1117484 +  -4.5  -4.36914   AGCGGCATCGGGGAA               GCCACG GCG CG-GGC               TTTTATCCGGGAGGG  67 159
 BruAb1_1145 NONE
        trpD NONE
        trpC NONE
        moaC NONE
        moeA 1139488 .. 1139511 +  -6.7  -3.04501   GTCCTTCCGGATGAG          TGCATCGCC CTTCTC GGCAATGCA           TCTTCCCCGATTAAT  56 145
        lexA 1140587 .. 1140605 +  -9.6  -3.28924   CTTTGGAGGAACCAA             GGCAGGTT TGG AATCTGCC             TTGTCAGAAGCAATC  66 274
        gltX NONE
        gltA 1146051 .. 1146074 + -19.6  -5.38054   TGAGCACAAAAGAAA          CCCCGGCAGC GAAG GCTGCCGGGG           TTTTTCTTTGTCCAG 100 50
 BruAb1_1171 NONE
 BruAb1_1172 NONE
 BruAb1_1173 NONE
 BruAb1_1174 1164490 .. 1164517 + -17.2  -2.84383   CAGATGGTAGTTTAA        TAAAAACGGCCC CGAA GGGCCGTTTTTA         TGCGTTTATTTCTTG 100 99
 BruAb1_1177 1167705 .. 1167715 +  -2.6  -3.28712   CTTCACCTCCCAAAT                 TTTT CAG AAAA                 TTATGAACAAGCCGG  45 124
 BruAb1_1178 1169276 .. 1169289 +  -8.1  -3.16742   TCACGAAAGTTGCAA               GGGGA AACC TCCCC                TTGCTGCACCTTCAA  61 43
 BruAb1_1179 1169705 .. 1169727 + -16.3  -2.93853   GACCGCATCTGCTTC           CAGCCCGCC CGAAA GGCGGGCTG           CTTTCGTTCAGCAGA 100 99
 BruAb1_1184 1174244 .. 1174259 +  -3.2  -4.63218   ATCCCGGCGCTTCTG              GCGC AAATCGGC GCGC               TTTTCTTCCACGCGC  69 132
 BruAb1_1186 NONE
 BruAb1_1187 NONE
 BruAb1_1188 1175915 .. 1175934 + -12.8  -4.45151   ACAATCTTTTCAAAA            GCCTGCGC CGCC GCGCGGGC             TTTTCCTTGCATCTT 100 56
 BruAb1_1189 1176880 .. 1176898 +  -4.5  -2.79023   GTTGCCGCCTCAAGC             CGTCGCC CTTAT GGTGATG             TGATTGATCCGCTTC  46 109
 BruAb1_1190 NONE
 BruAb1_1191 1177901 .. 1177927 +  -4.2  -4.91712   CGATGGCGTAACGGC         GCTGCGGCGCCT TAA AGCCGCCCTCGC         TTTTTGTCAGTTCGG  78 249
 BruAb1_1193 NONE
        pccA 1182879 .. 1182901 +    -7  -3.89346   CCCCGAATGCGGTGC           CTTGCACC GGATCAG GGTGCGAG           TTTATGGGATGGAGA  68 41
        bhbA 1185120 .. 1185141 + -17.3  -4.82901   TTTCTCAAGATGAAA           GGCCGAGGC AACC GCCTCGGCC            TTTTTGTCAGGGAAA 100 83
 BruAb1_1202 NONE
 BruAb1_1203 1192106 .. 1192134 +  -3.1  -3.60419   CAAACAGGCCTATAG        GCCAAAGAATAAG CCT CTTACGCTTTGCC        TTATCCTTTACGGGT  51 70
 BruAb1_1204 1193434 .. 1193453 +   -15   -5.0925   TTAGCCAGTGTGGAA            CCCGGCCT TTCG AGGCCGGG             TTTTTCATTTTCCGA 100 56
        phoA 1195179 .. 1195199 +  -9.6  -3.94051   CGCGGCATAAAAAAA            GCGCGGAG CAACA CCCCGCGC            TTCTTCATTTAGTTT  78 134
 BruAb1_1246 1223985 .. 1224004 +  -9.2  -5.31275   AGGATCAGAAAGAAA            GTGCCGGT TCCG ACCGGCTC             TTTTTTATCCTGCGC 100 40
 BruAb1_1257 1239517 .. 1239532 +  -4.6  -3.35467   CGCAGCCGAACGTTA              TCTGCG TTCA CGCTGA               TTCGTACTTTCTGAG  51 10
 BruAb1_1260 1241147 .. 1241162 +  -4.6  -4.11751   GATGCCCTCAACTAA              GCCTGT ATTT GCGGGC               TTTTCAACCATTACT  62 60
 BruAb1_1261 NONE
 BruAb1_1262 1242826 .. 1242870 + -15.2  -3.54935   GGACCACCGCAAGCC TCGGCAAAAAGGGACGGG TCGTCATTC CCCGTCCCTTTTTGTTGG TTTCAGCCGCCTTTC 100 46
        gloA 1248236 .. 1248255 +   -15   -3.9461   GTGATAAAAGAAAAA            GCCCGGTC TCGC GACCGGGC             TTCTTGTTGAAAGAA 100 37
 BruAb1_1278 1259087 .. 1259105 +  -6.8  -4.21933   CTGGGCAGCAATTGG             CACTTTTT TCA GAAAAGTG             TTGTTTTGGGCTTGC  72 149
 BruAb1_1279 1259857 .. 1259870 +  -3.7  -3.07755   CTGGGCCACAGAATA               GCAGC AGGC GCGGC                ATTTTACCAATCTGT  46 25
 BruAb1_1280 NONE
 BruAb1_1281 NONE
        sfsA NONE
         map 1261720 .. 1261741 +  -4.5  -3.92001   CCCGCCTTCCATGCG           GTGATTG AAAAGCGG CAATCAC            TTATTGTCTGATCTG  60 22
        radC 1262575 .. 1262591 +  -2.9  -3.79021   ATGGTGCGAAGAAGG              TTGCGCA ATC TGCGAAG              TTTGCTCGAATTTTC  53 72
 BruAb1_1285 1263619 .. 1263659 + -10.5  -3.53224   GGCCGTAATGCGCAA TGGCGAGGTGGTGGAGCC GCTTGA GGC-CCACGATCTCGTCA  TTTGAACCCGCAATA  78 276
 BruAb1_1287 NONE
        cobH NONE
        cobI 1267589 .. 1267613 +  -2.8  -2.93073   GCCCGGCGAAAAATG          GAACGGCG CATGATCCC CGCCATTC          TCGTTCTTGCAGAAG  42 13
 BruAb1_1290 1269302 .. 1269318 +  -9.4  -4.77157   AAATAAAACAAAAAA              GGCAGG AAAAC CCTGCC              TTTTTCGTAAGTTAA  95 35
 BruAb1_1294 1272970 .. 1272981 +  -5.8  -2.73364   GCGAACCGGCCGAAA                TCGC GATA GCGA                 TCATTCAGATGCCCG  47 402
        cbiD NONE
        cobK 1278770 .. 1278787 +  -4.7  -3.36823   AAAGATCATCGTCGT             GCGCCTG AGGC CGGACGC              TTCAATTTTCCCGGC  51 116
 BruAb1_1304 1281403 .. 1281423 +    -9  -2.62653   GAGGAACAGCCATGA           CCGGGCAGA GATT TC-GCCCGG            CTTCTGCCATTGTCC  57 163
 BruAb1_1314 NONE
        mmsB 1292919 .. 1292941 +  -3.3  -4.70879   GCGTTTTTGGCAAAA          CCGTGC-ACC GTCA GGCAGCGCGG           TTTTTGCCGTTTAGA  68 228
 BruAb1_1319 NONE
 BruAb1_1324 1304985 .. 1305016 +   -10  -2.79574   GCAGAAATAACCAAC      CAGCCGGGCGAGGT ATCC GCCTTGCCCGGCCC       TCATTGATGAATCTG  67 31
 BruAb1_1325 NONE
 BruAb1_1326 1308344 .. 1308371 + -10.4  -3.22298   ACATCTGGCAAGCCG        CCCGGCCGCCGC CCAT GTGGCGGGCGCG         TTGCTGGTCGCTCCG  70 482
 BruAb1_1334 1316311 .. 1316331 + -16.1  -4.64861   GCTGCAAAAAACAAA            CCCGGGCCG TCA TGGCCCGGG            TTTCTTTTAAAAACG 100 41
 BruAb1_1341 1322797 .. 1322811 + -11.4  -3.09834   GCGCGACACATCCAT               GCGGTC CAT GACCGC               TTCAATGATGGCCTC  69 424
      ureA-2 NONE
      ureB-2 NONE
      ureC-2 NONE
 BruAb1_1356 NONE
 BruAb1_1357 1338896 .. 1338907 +  -4.4  -3.21912   GTGCACGTCAAGGGC                CATG TCCG CATG                 TTCATGAATTAACGA  49 2
      ureG-2 NONE
      ureD-2 NONE
 BruAb1_1360 1341553 .. 1341564 +    -3  -3.76224   GCATCCTGAGCCTGA                TTTC TGGA GAAA                 TTTGATCAATGAAGA  53 32
 BruAb1_1361 NONE
        cbiM NONE
 BruAb1_1363 NONE
 BruAb1_1364 NONE
 BruAb1_1365 1345530 .. 1345546 + -10.9  -4.37658   CATCGGGGGATATCG              GTGCAGA ATA TCTGCAC              TTTTCTCACCGAATT  90 469
 BruAb1_1368 1347618 .. 1347657 + -18.6  -3.53224   CATGCCGCTTTAAAA  AGGTTTGGATGCCGCCCC GACG GGGGCGGCATCCAGAACG   TTTCCGAGAAAAGTG 100 28
 BruAb1_1373 1351822 .. 1351838 + -10.8  -5.89947   CATTCCAATAAAAAA              CCGGGC GCAAG GCCCGG              TTTTTTTTACCTTTG 100 30
 BruAb1_1378 1355855 .. 1355869 +  -4.2  -4.65895   TCAGGCTGTGCATCA               GCGC AGTCGGG GCGC               TTTTTGGATCGCCGG  70 434
 BruAb1_1382 1359504 .. 1359516 +  -4.7  -3.90112   ACCAGAAGATTGATG                CCGGG CTT CACGG                TTTCCTTGGAAGAAG  59 309
        serB 1365179 .. 1365197 +    -8  -3.14963   CGCCAATGAAGAAAA             GTCCGGGC ACC GACCGGGC             TTGCATGGTTCTGGA  57 167
 BruAb1_1398 NONE
 BruAb1_1399 1375768 .. 1375780 +  -6.3  -3.35358   TAAGACCGGCCTGCT                TTGCA GAA TGCAA                TTGATCCTTGTTTGA  56 38
 BruAb1_1400 1376091 .. 1376114 +  -5.2  -2.78596   TTGCGCAAACGGGAC          GATGCGCGCA ATAT TGCGCAAATC           TGTCATAACACCGTG  48 72
 BruAb1_1401 NONE
 BruAb1_1402 1376790 .. 1376805 +  -8.2  -4.18762   GAAAAGGCCAAGCTG              GCGGCG CAGG CGCTGC               TTTTCCATCAGGCTT  74 156
 BruAb1_1407 1383734 .. 1383750 +  -6.5  -4.08394   CACGAATCATTACAT              TCGGGCG AGA TGTCCGA              TTTTCCCGACGATAT  68 75
 BruAb1_1408 1386532 .. 1386545 +  -2.3  -5.03314   GTCTTGTCGTAGATG               CGGGT AATG ACCAG                TTTTTTCCAGATCAG  77 238
 BruAb1_1411 1388345 .. 1388369 +  -5.1  -3.68351   CGAAGGGTTAAAGAG         TAGCTC-CTG AACACA CAGAGAGCTA          TTTACCTCATGGCCC  58 30
 BruAb1_1412 NONE
 BruAb1_1413 1391376 .. 1391393 +  -3.4  -4.09685   AGTTTTGCCACCATG             GCGCGGA ACGCA TCCG-GC             TTTTCAGCAATCGCC  58 291
 BruAb1_1418 NONE
 BruAb1_1435 1417655 .. 1417665 +  -4.6  -2.87132   GCAGTGAAGAATATG                 GTCG CTG CGGC                 TATGTACAACCAAAA  47 34
 BruAb1_1436 1419260 .. 1419286 + -15.2  -4.21908   AACAAAGAAATAGAA         CGCCGATCTGAT ACT GTCAGGTCGGCG         TTTTAAATCCTGGTG 100 89
 BruAb1_1437 1420302 .. 1420326 +  -4.2   -4.1552   CGGCGGGCTTGTCCT          TCGGCTGC AACCGCAGG GCTGCCGA          TTTCTTGACCGGGTC  62 426
 BruAb1_1442 1424155 .. 1424171 +  -5.9  -4.18762   GGGGCCAGCGCCACC              CAACTTA GCG TGAGTTG              TTTTCCATGAAGATT  70 123
 BruAb1_1443 1425423 .. 1425443 + -16.9  -3.93556   TGAGGTTGTCTCGCA            GGCGCAAGG CAC CCTTGCGCC            TTTCCTTCCCTGAAT 100 38
 BruAb1_1444 1426808 .. 1426835 + -21.4  -4.41348   CCCGCATGAAAACGA        GAAAGCCCGGCG AAAT CGCCGGGCTTTC         TTTGTTTCAGGCAAC 100 426
 BruAb1_1447 1429702 .. 1429713 +  -4.4  -3.01791   AAATACCGCCAAAGC                CCAT CATC ATGG                 TCTTACGGCCGACCT  46 460
 BruAb1_1449 1431035 .. 1431064 +  -4.4  -2.91997   ATAATCAATTCTCCT       TACATAGGCAAT CGATCA ATTCCCTGTGTA        TAGTTATCTGTCAGG  47 151
 BruAb1_1453 1435402 .. 1435418 +  -6.5  -3.53531   GCTTTGGTTTCATCC              CTACAGG CCG CCTGTCG              TTCTGGTATTGCTGG  58 416
 BruAb1_1456 1438076 .. 1438092 +  -6.5  -2.62263   GCGAAGCGGCAAAAC              TCAGCCG CGT CGCCTGA              TAATGTGACAAGAAT  50 9
 BruAb1_1457 1439408 .. 1439424 +    -8  -3.19192   GGTCCTTGATAAGCG              TGACGG AATCA CCGTCA              TTGAGTTGGGTACCG  59 189
        pncA 1440332 .. 1440348 +  -3.6  -2.87211   GCCGCGCCGATGAGG              CCGGTA ATAAC TTCCGG              TATATGCACCAGCGT  44 122
 BruAb1_1461 1442073 .. 1442088 + -11.8  -4.77036   CCTGATAAGTCAAAA              GGCGGC CGAA GCCGCC               TTTTTCATGGTCGCC 100 192
 BruAb1_1464 1444457 .. 1444476 + -11.4  -4.18762   GGCTCAATTGGATTA            GCCTTGCC ATTC GGCAGGGC             TTTTCCATAGGGATT  93 196
 BruAb1_1465 1445435 .. 1445452 +  -6.2  -3.30159   ATCTGCATTCCCTAC             CCCTGC CAGTTT GCGGGG              TTGTACACCCGTTGG  56 382
 BruAb1_1467 1446061 .. 1446077 +  -3.7  -3.53012   TACTGCGCCTTAGGG              TTCTGCT TCC ACCAGAA              TTTGACCGACACCGG  51 247
 BruAb1_1469 1447702 .. 1447715 +  -3.1  -4.37886   CAAATTTTTTCAACT               TTTCC TGTA GGAGA                TTTTATGAACACTCG  62 425
       omp28 1448514 .. 1448535 +   -13  -5.63103   ACCTGATACAAAACG           CCGGCCTG GTTTCA CAGGCCGG            TTTTTTTGATTAGAG 100 67
 BruAb1_1476 1456712 .. 1456754 + -16.4  -2.50398   ACCATTATTTGAGGC GCAGCCTCTTCCTTTCGC ATCTTGC GCGAAAGGAAGAGGCCAC CTGTTCAATTCATTG  95 40
        carA 1458849 .. 1458865 +  -7.2  -5.02502   TTTCGCAAAGGAAAA              GGCGGT CACAA GCCGCC              TTTTTCTATAGTCTG  90 55
 BruAb1_1481 1461559 .. 1461581 +  -6.9   -4.3739   ATTCATAAGCTGCCA          ACCCGC-CGG AAAA CCGTGCGGGC           TTTTCTGGCAGGCTA  75 242
        carB 1465193 .. 1465219 +  -8.1  -2.87211   TACGGCTGAGGCACA        CCCCGAAAATAG GAAA CTGT-TTCGGGG         TGTGTGAAAACAAAT  58 58
 BruAb1_1483 1465851 .. 1465871 + -15.4  -5.16237   GAGTGATTTCTTCTT            GCCGCCGG TCGCC CCGGCGGC            TTTTTTCATGCGGTT 100 57
 BruAb1_1485 1468478 .. 1468493 +  -6.8  -3.16191   GTGACTTTGCGACCC              GTACGG CCAG CCGTGC               TTCCTGACGATCTCC  57 110
 BruAb1_1486 1468817 .. 1468835 +  -9.5   -5.4505   AGAATATGCAGAAAA             GGCGGGT CTTGA GCCCGCC             TTTTTTGTTGCCCGC 100 47
        aspC 1470972 .. 1470985 +  -5.2  -2.65815   GCATCCAGCGTTTCT               GCGC CAGCCT GCGC                TGATATCAATATCAG  47 9
 BruAb1_1489 NONE
 BruAb1_1490 1471552 .. 1471566 +  -2.1  -3.73775   GATAGCAGAAAAACG               TATCG AAAGA CGGTA               TTTCCTCAAGCTCGG  51 172
 BruAb1_1493 1475107 .. 1475125 +    -3  -3.17763   TATTCATCCTCTTCA             CACGCTCA TTC TGGGTGCG             TTGATACAGTATGGC  45 3
 BruAb1_1494 1475354 .. 1475368 +    -5   -3.5394   TTTCTATAATTACCC               GGGAAT GAA ATTTCC               TTTCGCGCGGAGTTT  53 79
       lrp-1 1475930 .. 1475968 +  -2.4  -4.46212   CTTTTGGAGCGGAAA  GGCTTC-GCGAACATGC GCCAGA GCATTTTCGCCGCAGCG   TTTTGTCATGGCCGG  64 98
 BruAb1_1499 1479920 .. 1479943 +  -2.4  -2.64218   TGAAAATCACCAGTG          TGATGACC TCCTGCAT GGTCTTCA           ATTGTGCTGCCGAAT  38 146
 BruAb1_1501 1481544 .. 1481560 + -12.3  -3.36327   TGATGAATTCAGCAT              GCGTGAC GAG GTCACGC              TTATCGCTGAGATAG  76 226
 BruAb1_1503 NONE
        uvrB 1485699 .. 1485715 +  -2.3  -4.17048   ACCATATCGACATGC              GGTAA ACTTGCG TTACC              TTGTTTTCGGGCAAG  58 109
 BruAb1_1505 1486593 .. 1486616 +  -3.8  -2.90813   GCATTTGTAGCAGCT          TGCACGCG GTTGGTGG CGCATGCA           TCGTTTCACGCAATA  45 68
 BruAb1_1506 1487289 .. 1487306 + -14.1  -5.24129   AAATGCAGATTTCGC             CCCCGGC TTCT GCCGGGG              TTTTTTATCGCCCGG 100 54
 BruAb1_1507 1488215 .. 1488232 +  -9.8  -5.26875   ATCAACCAGCAAAAA             GCCGCC CCTGAA GGCGGC              TTTTTTCATTGCAAA 100 51
 BruAb1_1510 1489876 .. 1489890 +  -2.8  -2.60496   GGGCGATTGAATTAC               GTCAAT AAT ACTGAC               ATATTTGGCGCAACA  40 31
 BruAb1_1511 NONE
 BruAb1_1512 NONE
        envZ 1492902 .. 1492920 +  -8.8  -3.18681   AGCAAGACAACGCCT             CCCCCTCA TCC TGAGGAGG             TTCCTGAGCTTGCGA  63 173
         lgt 1495938 .. 1495951 +  -2.3  -2.91264   CAAACCGGGCAGCCG               CCAGG AATG CCTGA                TCTCTCGCTGAAAGA  41 12
 BruAb1_1518 NONE
 BruAb1_1519 1498069 .. 1498112 +  -6.8  -4.48317   CGCCATCATAGAAGA TTAGAGCGGTTCCGGTTA AAACGGAA TCGTTGGAACCGCTCTGA TTATTTGTTTTATCG  77 22
 BruAb1_1520 1499363 .. 1499379 +  -3.6  -3.53811   AGATAAAACCGTCAG              GCGTGG ACAAA CTGCGC              TTTCAGGAGCATGAA  51 52
 BruAb1_1521 1500210 .. 1500225 +    -9  -4.07568   AACAAGAGAGATTAT              GTCCGT TACG ACGGAC               TTTTGCGACAGAACC  81 291
        prsA 1501303 .. 1501319 + -10.9  -3.54543   AAGCGGGATCAGAAA              TCAGTCC GGT GGACTGA              TTTCCCCGCATAAAT  78 114
 BruAb1_1524 1504211 .. 1504222 +  -5.8  -3.21218   AAGAAGCCAAGGACG                GCGA ATAA TCGC                 TTCCTGATAGGGGGT  54 18
         pth NONE
 BruAb1_1526 1506199 .. 1506219 + -15.4   -5.0065   TACCTGATACGATCT            GGCCGCCG AAAAC CGGCGGCC            TTTTCTTTATGCCTA 100 34
 BruAb1_1527 NONE
 BruAb1_1528 1507241 .. 1507260 +  -4.9  -4.82667   GCCTGAAACAACAAA            GCCCGGA GCATTG TCCGAGC             TTTTTCGTATCCTCA  75 35
 BruAb1_1535 1515672 .. 1515696 +  -8.6  -2.74515   TCGATTCTCACTCAG          GGAAATAGCC CCCGC GGCTAATTCC          ATTTCAGACATATTT  60 18
 BruAb1_1536 1516857 .. 1516876 + -12.1  -3.57792   AACGATTCAGGTGAG            GCGCGCC CCATCC GGCGCGC             TTTACCGATAGCTGG  77 56
        hemF 1518415 .. 1518432 + -14.1   -4.7497   CTGATGAAGCGGAAA             GGGCCGG TTTC CCGGCCC              TTTTTCATGCATCGA 100 37
        moxR 1523637 .. 1523647 +  -3.2  -2.70932   ATCTGGTGAAGGCTG                 CCGT CTG ATGG                 TGATTGGCGCAGAAG  41 18
 BruAb1_1546 NONE
 BruAb1_1547 NONE
 BruAb1_1548 1529847 .. 1529859 +  -4.7   -4.2528   TGCGCATAAGCCTCC                CGCCG ATG CCGCG                TTTCTTCCATTCAGG  64 320
 BruAb1_1550 NONE
 BruAb1_1551 1532223 .. 1532237 +  -5.7  -3.85698   GTGGCTGATCGGCAC               CGGTA TTACC TACCG               TTTCTGACAAGCACC  61 4
 BruAb1_1553 1533723 .. 1533736 +  -2.3  -3.72576   GAAAATCACAAAGCT               GAACG AGCG CGTGC                TTTACTGACAAAGAA  51 4
       lrp-2 1540671 .. 1540685 +  -4.2  -3.59979   AAGAAGTGAAGGAAA               CGGC TGACATC GCCG               TTTGAAATAGCCGGC  53 6
 BruAb1_1561 1542771 .. 1542794 +  -4.4  -4.07568   CTTGGCGGAGCAATC          ACCCGCGCGGC CAC GCCA-GCGGGC          TTTTCACGCACAGCG  62 168
 BruAb1_1566 1546178 .. 1546188 +  -8.2  -2.83343   GCCTGCCGTCAGATT                 GGCC CTC GGCC                 TCTGATCCTGAATAT  60 10
 BruAb1_1567 1547203 .. 1547219 +  -5.1  -4.85782   TTTTGATTAAATCAT              TGGACAG GCT CTATCCA              TTTGTTTTTACGCGC  78 110
 BruAb1_1568 1548552 .. 1548583 +  -4.4  -4.64657   AACAAGATTCTCGCG      AAAAAGCCGCACAT GAGA ATATGCGGCTCTTG       TTTTTCAGACTTTAC  72 243
 BruAb1_1574 1554882 .. 1554892 +    -4   -4.2928   ACAAAAACGCATTTT                 TTTG GGA CAAA                 TTTGTGGTTTTTGTG  65 335
 BruAb1_1576 1555393 .. 1555442 + -10.8  -3.97947   ACCACATCCCATGAG GCCGCAGCCGTGCGATGCAGGATA TAGA TA-CCAG-ATCGCACGACTGCGTC TTTGTAATCGATGAC  86 41
 BruAb1_1577 1556408 .. 1556427 + -11.4  -5.37593   TTTCAAACCAAAAAA            CCTCCGGT TCAT GCCGGAGG             TTTTTTGGTTTGAAA 100 196
 BruAb1_1580 1558350 .. 1558379 + -15.1  -3.63305   CGCGCTTTGGAAAAT       TGAAAACCGGCCC CTCG GGGCCGGTTTTTG        TTTGCACATTGTCTG 100 140
 BruAb1_1581 1558729 .. 1558781 + -26.7   -3.1247   GATGTTCTGGGAAGC TAGAGCATTTTCGCGCCAAAACCGT TTC ACACTTTTGGCGCGAAAATGCTCTA TTGCATGTCGCGGAT 100 23
 BruAb1_1585 1561591 .. 1561609 + -13.1  -5.42259   GAATGAATTGAAAAA             GCGCCGG TCCAC CCGGCGC             TTTTTTTGACCATCA 100 35
 BruAb1_1587 1563354 .. 1563369 + -11.8  -4.31379   CGAGCATAAACAAAA              CCCGGC TTTC GCCGGG               TTTTGATCACTTCAT  95 64
 BruAb1_1591 1566497 .. 1566514 +  -2.6  -4.28361   CCCGATCAAATGGAA             TGGGCC CCCACC GGCCTG              TTTTGGTGACGTTGG  62 227
 BruAb1_1593 1571255 .. 1571271 +  -5.1  -4.00124   GAAACGGCAGCTCGA              TCACCAC TCA GTGTTGA              TTTACTTATCGCGTG  63 175
 BruAb1_1595 1573774 .. 1573789 +  -3.9  -3.89346   ATCCTCGATGGGAAC              GGGGC AGTAAA GTCCC               TTTATCCCATACGGA  58 16
        aceA NONE
 BruAb1_1602 NONE
 BruAb1_1603 1581644 .. 1581672 + -12.3  -5.01732   TTTCCTCGACTGACC        TCCCCCGGCTGGC CCT GCCAATCGGGGGC        TTTTTTGACCGGATT 100 71
 BruAb1_1604 NONE
 BruAb1_1605 1583862 .. 1583874 + -10.5  -4.12066   CAGGCGCTGCTGATT                GCGGC ATT GCCGC                TTCTTGTCTTTTGTG  88 74
 BruAb1_1607 1586422 .. 1586432 +    -4  -3.09785   TGCTAAATATAGTCC                 CTAA ACA TTAG                 TGTGTTGCAATATAG  46 237
     omp31-1 1587292 .. 1587330 + -28.4  -3.01712   CGAGAACTGGAAACG   GGAAAGGGCCGCCTTGCT TGA AGCAAGGCGGCCCTTTTC   TATTGAACACCAAAA 100 43
 BruAb1_1610 1589149 .. 1589161 +  -4.7   -4.1891   GCGTGCAGAGGGTGC                GGGCG GAA CACCC                TTTCTATTAAACCAA  64 3
 BruAb1_1612 1589859 .. 1589875 + -10.9  -3.96892   GCCTACGCGTAGAAA              TCAGTCC GCT GGACTGA              TTTCTAATCCCGCTT  86 89
 BruAb1_1621 NONE
 BruAb1_1622 1600037 .. 1600050 +  -2.4  -4.07568   ACAATGAGATAGAGC               GGAT CCGGCA ATCC                TTTTAAAACAGGAAC  56 139
 BruAb1_1624 1602192 .. 1602215 + -13.2  -5.18561   GTAGCAACGCAAAAA          CCCCTGCATA TGGC TGTGCAGGGG           TTTTTTAGGTATTTG 100 276
 BruAb1_1625 1602856 .. 1602868 +  -6.9  -3.09933   AATACTCGTTTTCAG                GTGGG TTT CCCGC                TTAGATGCCTTCAGC  56 139
 BruAb1_1626 1606003 .. 1606019 + -10.9  -2.62616   TCGAACCGACGACCC              CCTGCTT GCA AAGCAGG              TGCTCTCCCAGCTGA  69 89
        gabD 1611061 .. 1611083 + -10.5  -4.87328   AGAAATTGAATGAAG           GACGGCGCA TTGTT TGCGCCGCC           TTTTCTATTTATATA 100 55
 BruAb1_1629 1611758 .. 1611775 +  -3.3  -2.78384   GCTCACAATTTTGTG             GGCAGAC ATGC GATTGCC              TGTCGTAAAGACGAC  41 45
 BruAb1_1630 1612487 .. 1612499 +  -3.3  -3.85698   GCAGATCCTGCACGG                TTGGC ATG GCCGG                TTTCTGGCGCGGCCA  55 143
 BruAb1_1635 1614913 .. 1614938 +  -2.5  -2.76661   TCAAAGGCAGTATGA         TGACCGGCATT TAAA AATGCTGGCAA          TAGATTTGTATATTT  39 111
        glcB 1617372 .. 1617391 +   -15  -5.10933   GATGCAATTTGTTGA            CGGCGGGA GAAA TCCCGCCG             TTTTCTTTTACATCG 100 241
 BruAb1_1637 1617964 .. 1617980 + -11.5  -4.72272   CCTCTGATTGAAAAA              GGCCGCG TCG TGCGGCC              TTTTTCATAGAGAAA 100 34
 BruAb1_1640 1620927 .. 1620951 + -12.1  -3.85698   GCCGATAAGATTATA          TGGGCGGCCTG GTT CAAGCTGCCCA          TTTATACCAAGGCGC  91 60
 BruAb1_1641 1621859 .. 1621896 + -19.3  -2.87553   GTGTTTCGCATATTA   GAATAAGCCGTCGTGGC TAAG GCCATGACGGCTTTTTC    GTTTCAGATTTTTCG 100 188
 BruAb1_1645 1625296 .. 1625308 +  -9.1  -3.30441   TTCTGCCGTCTCCCC                GGTGG CTT CCACC                TTCTGAAGCATAATC  69 60
 BruAb1_1646 1626907 .. 1626938 +   -13  -3.75153   CGCTGCAAAATGAAA      CAGGCAGCTTGCCT GGAA AAGCAAGCCGCCTG       TTTCCATTACAAAGC 100 28
 BruAb1_1652 1629480 .. 1629517 +  -4.9  -2.78816   AGAAAAGCCCAACCT  GGGCGC--GACAACCTC AATGCA GGGTTTGTCATGCGCCC   TGTCCTGAACGATCA  46 63
        exbB NONE
 BruAb1_1654 NONE
 BruAb1_1655 1631830 .. 1631850 + -12.5  -5.46129   TAAGCAGAGGAAAAA            GCCGCTCCG AAC CGAAGCGGC            TTTTTTCATTTATTC 100 38
 BruAb1_1662 1637628 .. 1637660 +  -2.7  -3.01924   TTCATGAATTTGGAA      TGATTTGTCCGGC ATAATCG GTCCGGCAAGTCA      TCTTGGAACCGGATC  43 61
 BruAb1_1663 1638756 .. 1638809 +  -7.4  -3.48395   GACGCCGCATAAAAT GCCGCGCTTGAT--CGGCGAGCCG-CG TCC CGACAGCTTGCCGTCGTCATGCACGGC TTCTGTAAAGCCCAT  60 286
 BruAb1_1665 1641220 .. 1641236 + -10.8  -5.50774   TTGGCAGCAGCCTGA              GGCCGC ATGAA GCGGCC              TTTTTATTTGTTCTG 100 193
 BruAb1_1692 1667962 .. 1667972 +    -4  -2.93252   ATGAAAAAGCACCCC                 GTTT TGA AAAC                 TGATTGTTGCGACAT  45 12
 BruAb1_1693 NONE
 BruAb1_1694 1669241 .. 1669270 +  -5.6  -4.12188   TTCCAAGGCACGTAC       GCAATCTCCGGG ATGAAA CCGGGTGGTTGC        TTTTCGCCGTCATGC  65 86
         efp 1669910 .. 1669946 +  -5.6  -4.07877   CCTCGACTGTTGCGG   CGCCCGC-CGGGGCGCC GCAT GTCGCCCCTTGCGACCG    TTCTTTCTCAGATCG  65 46
 BruAb1_1696 1670869 .. 1670883 +  -4.2  -3.32769   GAAGCCGATCTGATT               TCTTGC CCA GCATGA               TTGATGATTTCAGCG  49 28
 BruAb1_1697 1671013 .. 1671023 +  -2.4   -3.5593   TATTTGGACAGAATC                 GCCG GAA CCGC                 TCTATTTCTTTGTTT  47 57
 BruAb1_1698 NONE
 BruAb1_1699 1673558 .. 1673576 +  -4.4  -3.29511   ATGGCGATGCGCTGG             CGCTGGCC GCC GGAAAGCG             TTATGCCCCGCTCGC  49 375
        rpmE 1675604 .. 1675622 +  -9.5   -5.4505   ATCTGATTTGAAAAG             CCCCGCT CATCT GGCGGGG             TTTTTTATTGCCCGG 100 51
 BruAb1_1703 1677592 .. 1677602 +  -5.4  -4.65494   TGGAAGTTGAATAGA                 TCGA GTC TCGA                 TTTTATCTATAATTT  75 152
 BruAb1_1704 NONE
 BruAb1_1705 1678891 .. 1678909 +  -3.8  -2.93492   CACCGCAGCAAGCAC             CGCTATAA TCA TGATGGCG             ATTTCATCTGTCATC  44 275
         tkt 1684589 .. 1684612 + -13.1   -3.8698   TGCATGATTTTGAAA          CGCCGGTGC GACAAA GCGCCGGCG           TTTAAGTTTCCATTC 100 34
         gap 1685738 .. 1685761 +  -9.5  -4.68846   ATCTGATAACGGCAA          CGCCTCTCC TTCACT GGCGAGGCG           TTTTCATTTCTTGAT  91 35
         pgk 1687044 .. 1687078 + -14.5  -4.42639   CAGATTGATGAAAAA    CCCCTCGATTTTTGGC AGCA GTCAAAAA-CGAGGGG     TTTTGATTCCGATCT 100 83
        prpE NONE
 BruAb1_1717 NONE
 BruAb1_1718 NONE
 BruAb1_1719 1691091 .. 1691107 + -10.9  -3.96892   GCCTACGCGGGGAAA              TCAGTCC ACT GGACTGA              TTTCTGATCCCGCTT  86 214
 BruAb1_1721 1691739 .. 1691792 + -21.3  -3.83155   GTGCCGGGTTTCCTG TAAGAGCGAAGCCAGGCCCGCTTGCT TCC AGCAAGCGGG-CTGGTTTCGATATTA TTCTTCGTCTTCGTC 100 52
 BruAb1_1724 1694176 .. 1694200 +  -6.4   -4.1899   GCATGGGCTCCTGTT         GCC-TCTGCGT GGAG GCGCGGAAGGC          TTTTCGGTCACATCG  70 206
 BruAb1_1728 1696275 .. 1696291 + -10.8  -4.45168   ACACTATAGGGAAGA              GCCGGG GTTCG CCCGGC              TTTGTCTTTTCAAGA  95 51
        purE NONE
        purK 1697944 .. 1697972 + -14.6  -3.14132   CGCACAATTTAAGCT        GCGCCGGGAATC TGCAC GATTCCCGGCCC        TTCCTGGCCGCCCGC  95 29
        rpmJ 1698326 .. 1698366 +   -15  -4.73448   TGATTTTGCATTTGA CGTTTCGC-TGCGCAT-GAT TGA ATCTATGCGCATGCGGAACG TTTTTGCATGTCTGT 100 50
 BruAb1_1732 1699129 .. 1699187 + -16.1  -2.84013   GTTTTTGAATGCCGT GCGC-CATGACTGGATGATATTCCGGCCG TCA CGACCGGAATATC-TCCCGTCTAGAGCGC ATTTCGATCTGATTG 100 126
 BruAb1_1735 1702226 .. 1702242 +  -3.6  -3.56643   TCCCGGACGGATTTT              GCGGGT TGAGC ACCCAC              TTTGCCCGCTATCCA  53 17
 BruAb1_1736 NONE
 BruAb1_1737 1702746 .. 1702769 +   -14  -4.15044   CCCCGAATGAATCCA          TCGAAGGGTA GATC TACCCTTCGA           TTTCTTCCCGCAGCA 100 104
        thiB NONE
        thiP 1708719 .. 1708729 +  -5.4  -3.05596   CGCCGCATCGCGAAA                 GGAA GCA TTCC                 TTCAATGACCGCCTC  50 7
 BruAb1_1744 1709471 .. 1709496 +  -7.5  -2.86271   TTAGGCCAGCGAATG         CGCCGCTGGAA CCTG TTCCAAAGGCG          TCCTTGTCATCACAG  58 37
 BruAb1_1746 NONE
 BruAb1_1747 1711942 .. 1711961 +  -7.8  -2.75963   AACAGCCTTGGCGGG            CAAACCGG TTCA CCGGATTG             ATTTCCAATCCCGCT  57 5
 BruAb1_1757 1721133 .. 1721149 + -10.8  -4.72272   AAGCTCGCGCTCAAA              GGCCGC TTCAT GCGGCC              TTTTTCATGAAAACC 100 51
        ispA 1723583 .. 1723596 +  -8.1  -3.46068   TGCCCGGAAGCGAAA               TGCCG ATAT CGGCA                TGTTTCGATTCGCCC  61 194
 BruAb1_1762 1725987 .. 1726004 +  -2.6  -4.07568   CTATGATGGCGATGG             CCGTGC AGGCAC GCAGGG              TTTTCACGGCACCGA  56 369
 BruAb1_1766 1732336 .. 1732358 + -17.8  -3.01785   GATTGCAATTGAAAA           TGCCCGGCTT CAA AAGCCGGGCA           TCTGATATTTTCAGA 100 160
 BruAb1_1775 1741956 .. 1741972 +  -9.3  -4.26871   TGGCCAAATAAAAAA              CCGGAGC AAA GCCCCGG              TTTCTTCATCGGTTC  82 55
 BruAb1_1785 1751801 .. 1751818 + -10.5  -5.28176   ATTTTCGAGCAAAAA             GCGGGCT CAAC GGCCCGC              TTTTTTATGCCTGCC 100 62
 BruAb1_1788 1755946 .. 1755958 +  -6.9  -4.00038   CTGCCCAGGTTTGCC                GTGCC GCA GGCGC                TTTCTGATCGTCATG  68 59
 BruAb1_1791 1759112 .. 1759145 + -19.7  -3.57144   GAACAAGAAATGACA     ACAGAAAGGCCGGGA GACT TCCCGGCCTTTCTGC      TTTGAAAATACCCAC 100 28
        htpX NONE
         sun 1762009 .. 1762019 +  -3.2  -3.67634   AAGCGCGTATAAAAC                 CGCA AAA TGTG                 TATTTTGACATACTG  51 29
 BruAb1_1795 1763915 .. 1763929 +  -3.4  -2.83522   CGGCGCGCTTGTGTT               AGGGCG AGC CGTCCA               CTTTCCTGAACGCAT  41 72
        purH 1765607 .. 1765640 + -21.9  -2.62396   TCGGAACATATAAAG     CAAAGGCCCCGGAAC ATAT GTTTCGGGGCCTTTG      TCATATCAGACGGTC 100 41
 BruAb1_1806 NONE
 BruAb1_1807 1778327 .. 1778358 + -23.2  -2.53759   TAATTGCATGAAATA      CAAGAAAGCCCGGC TTCG GCCGGGCTTTCTTG       TACATTCACAATATT 100 38
 BruAb1_1812 1783495 .. 1783533 + -11.1  -2.73875   GCTTCTGAATGTGTC  GAAACGTCC-TTGTGGAG ATCA CTCCACGGCGGTCGTTTC   TCCTGTTCAGCAACA  70 239
 BruAb1_1814 1784966 .. 1784980 +  -3.4  -4.25458   CCTCCAGAAGCGAGA               CCGACG TCA TGCCGG               TTTCTTCATAAAGTT  64 364
 BruAb1_1830 1799509 .. 1799541 + -14.5  -4.62783   GCCCATCCTGTAATA      GTCAATTATAATGGA ATT TCTATTATAATTGAC      TTTTTGGGGTGACTA 100 195
 BruAb1_1831 NONE
 BruAb1_1832 NONE
 BruAb1_1833 1802904 .. 1802916 +  -3.4  -3.41726   TTGATGAAACGATGA                TCCT GCTCA AGGA                TATTGTTCAGATATT  47 412
 BruAb1_1838 1806301 .. 1806328 + -12.1  -3.61468   TTGGCCGCCAAAAAA        GCCCGCT-AACC TTATT GGTTTAGCGGGC        TTGATTTGGTTGCGG  88 17
 BruAb1_1839 1810109 .. 1810125 + -10.9  -2.62616   TCGAACCGACGACCC              CCTGCTT GCA AAGCAGG              TGCTCTCCCAGCTGA  69 89
 BruAb1_1840 1814928 .. 1814954 +  -9.4  -5.27938   TGATCCAAAGCAAAA         AGCCGGATGC AAAACCC GCATCCGGCC         TTTTTATTTCGGGAT 100 38
 BruAb1_1842 1816853 .. 1816873 +  -2.3  -4.77173   GCAGCGCCGATGCCC            CCCGACAGG AAG CCGGGCAGG            TTTGTTTTGTCAGGC  68 495
 BruAb1_1846 1821286 .. 1821302 +    -8  -3.34013   CAAACCTCTCGCCAA              CGCCAT TGTCT ATGGCG              TTGATTCGCGCCGTG  61 386
 BruAb1_1857 1832425 .. 1832460 +  -4.1  -3.10493   AAGTGATGACGATCA    TGGGAAGGATGC-TGT AAGAA ACGGGCATCTTTCTCG    TCTATGTCTTGAGCA  46 113
 BruAb1_1858 1834048 .. 1834065 +  -6.3  -4.91852   ATTTCTGCTACAGCA             GGGAAGA GAGC TTTTCCC              TTTCTTTTTCATGCG  83 359
 BruAb1_1860 1834643 .. 1834662 +  -7.8  -4.08767   CTATAGCCTAAAAAA            GGCGCAGG CTGC TTTGCGCC             TTTTGCGGGGCTCCG  74 80
         gcp NONE
        gpsA NONE
 BruAb1_1867 NONE
 BruAb1_1868 NONE
 BruAb1_1869 1843194 .. 1843212 +    -3  -3.15999   GGCAAGCCCGCCCCA             GGCCATCG CGC CGATGCCA             TTCCATGTCTCAGGG  43 302
 BruAb1_1871 1845751 .. 1845770 +  -4.2  -3.01712   CGTCATCGTCTTCAT            CCTCGGTG ATGG CATCGAGA             TATTCCGGCACGCCC  44 347
 BruAb1_1875 1852317 .. 1852346 +  -7.1  -3.35679   GCATAGTAATCCGGG       TGGTA-GTGGGGCC TCA GGCCCGGCTTGCCA       TTATCCCTGCCCCCG  58 187
 BruAb1_1889 1863637 .. 1863655 +  -7.3  -5.06414   AGCGATCAAAGTCAC             AGCCCGG CTCTT CCGGGCA             TTTTTATTGACCGCC  90 138
        xerC NONE
 BruAb1_1893 1867286 .. 1867314 + -21.9  -2.90212   AAACAAATAGTTAGA        GCGCCGATCTGAT TCA ATCAGATCGGCGC        TCTATAGCATAATCC 100 126
 BruAb1_1900 1875417 .. 1875461 + -10.8   -3.2505   CGCCCGGCCAGAGCC GTACGACCGGCAATGAAGCCGA CCA TCGGCTTC-TTGC-GGCCGCGC TTGGCTTCGTCTTTC  68 195
        dapF NONE
 BruAb1_1909 NONE
        ftsY NONE
        ispZ NONE
 BruAb1_1912 1886444 .. 1886454 +  -2.4  -4.27316   GAAGATGAAGGCCAA                 GACG CCG CGCC                 TTTTCCATTGACAAG  58 312
        secA 1894151 .. 1894165 +  -4.2  -2.78679   CGGCAAGAAGTACAA               GCACTG CCA TGGTGC               ATTTGAATAACAGGC  43 1
 BruAb1_1922 1894666 .. 1894679 +  -3.8   -3.4252   GAGAATATAGGAAAG               CCTC GAAGGA GAGG                TTGTAATGGCTGCAA  51 348
 BruAb1_1923 1896027 .. 1896045 +  -4.6  -3.62859   TTTTTGAATCTGCTG             TGCAGAAA AGG TTTTTGCG             TTTACAACTTATGAT  55 81
 BruAb1_1925 1898500 .. 1898510 +  -2.6  -4.46215   CCGCACCATTTATTC                 TAAT TAA ATTA                 TTATTTTTCAATATA  63 311
 BruAb1_1929 1901189 .. 1901201 + -10.5  -2.64274   TGGACTTCAGCGTCT                CCGCC CTG GGCGG                TGCCTTTCCCCAGCT  69 167
 BruAb1_1931 1902555 .. 1902576 +  -2.9  -2.77962   GCGAAAGGAGACCGG           CATGACCAG CCCC CTGCTCAGG            ATTTCCAATCTGGCC  41 21
 BruAb1_1932 NONE
 BruAb1_1933 NONE
        aspA NONE
 BruAb1_1935 NONE
 BruAb1_1936 1908101 .. 1908123 +  -6.4   -3.5944   CCTCAAGGATTTCCG           GCGTAATT CTCGCGA AATTACGC           TTTAGCAATATGGGT  58 515
 BruAb1_1939 1910966 .. 1910994 + -18.3   -4.2828   GGCATAAAGCACGAA        CAAAACCCATCGG CTT CCGGTGGGTTTTG        TTTTGATCGGTCGGA 100 163
 BruAb1_1948 NONE
 BruAb1_1949 NONE
 BruAb1_1950 1920727 .. 1920743 +  -7.3  -3.05384   TATTGCAGCGCCTCC              GGTGAAA CCT TTTCGCC              TTCCATGCGCGACAG  54 274
 BruAb1_1954 NONE
 BruAb1_1955 1923859 .. 1923871 +  -4.8  -3.14344   GTCGGGGCTATCCCA                TGGC GCGGG GCCA                TTCATCGCGGCGATC  47 84
        argH 1926001 .. 1926030 + -10.9  -3.56594   TCAACACCATGCCAT       GTGGAATCATC CGCCAAGA GATGATTCCAC        TTTCGGGCAATTTGG  78 48
 BruAb1_1958 NONE
        lysA 1927606 .. 1927616 +  -3.2  -3.83318   TAGCCTCGCCTTTGC                 CATG ATG CGTG                 TTATCTTGTTGCGGG  53 67
 BruAb1_1960 1930326 .. 1930360 + -13.6   -3.1552   GAAATTCGACTGATG     CCAAAACCCGACGAGT TTG GCTCATCGGGTTGTGG     TATTACTCCATCACG  89 28
 BruAb1_1962 NONE
        hisC NONE
        tyrC 1934076 .. 1934101 +  -5.5   -4.3534   CTTTGCCCTTGCGAA         TGGCAATCTCCA TCG TTG-GATTGCCA         TTTTCATCCTTCGGC  69 53
 BruAb1_1966 1935838 .. 1935859 +  -4.3  -3.45324   ATCAACACTCTTTGA           TGATCCGGG ATGA CCCGGAAAA            TATTTGGTGGAGCTG  53 55
 BruAb1_1967 1936416 .. 1936426 +  -2.4  -3.53811   GTGGACGACGCTGCT                 GCCG ATC CTGC                 TTTAAAGCGCATCCC  47 10
 BruAb1_1974 1941563 .. 1941576 +  -3.7  -3.55548   CAAGCAACTTATAAC               GCGCG ATAC CGCCC                TTTCGCAACCTGTTC  51 115
        aqpZ 1942534 .. 1942562 +    -6  -3.44848   GAAGGGCCTGCTCGG        CCGAGATTAATC AGAAG GGGTAGTCTCGG        TATTTGATGGGCCGG  58 16
 BruAb1_1978 1943635 .. 1943657 +  -9.2  -3.69354   TCATATCCCCGTAAT           CATACTCTTG TGA CATGAGTATG           TTTGCAATTATCGGA  73 41
       xth-2 1944772 .. 1944791 +  -9.2  -3.19157   GCGCCGGGGCCGACA            GGGCGGAT CGTG ACCCGCCC             TTCATCACCTTCATG  66 269
 BruAb1_1982 1946506 .. 1946524 +  -6.6  -3.03159   CACGCGCACTTCGTT             GCCACTGG CAT CCGGTCGC             TATTGCAGAACTTGA  56 65
 BruAb1_1983 1946838 .. 1946848 +  -5.4  -3.83323   TTGAAATTCACAACA                 CAAC CCG GTTG                 TTTCGCTTATGTAAA  61 37
 BruAb1_1986 1950315 .. 1950326 +  -3.6  -3.56273   CGATCGGAGTTGTAG                CGCT CGCG GGCG                 TTATCTCATAATACA  51 174
 BruAb1_1991 1959205 .. 1959241 + -22.5  -2.80935   AAACAAAGCATTAGA    GCGCGTTTCGATCTGAT TCA ACCAGATCGAAACGCGC    TCTAATGCGTGGGGT 100 99
      cadA-1 1962404 .. 1962414 +  -2.6  -3.32354   ATAATTGCAGTTCAT                 TATT CCC AATA                 GTTTTCCTTTAGAAC  45 261
 BruAb1_1994 NONE
 BruAb1_1995 1964582 .. 1964592 +  -8.2  -3.53444   AAACAAAGAGATAGA                 GCGG CTC CCGC                 TTTCGGGAGACATGC  67 171
 BruAb1_1998 1968360 .. 1968381 + -12.3  -2.57344   CGCGCATACGCCCGA           CCGGCGCACG ATG CGTGC-CCGG           CTTGTCGCAACCATC  69 506
        bolA 1969022 .. 1969044 +  -6.9  -4.24204   ATAGCTTATGCGCGC          CCGGCGGCTG AAAT CTGC-GCCGG           TTTTCCGTCTGCATC  72 60
 BruAb1_2005 NONE
        xerD 1973535 .. 1973547 +  -3.3  -2.86071   GTGAATATGTAAGGC                GCCGT AAT ACAGC                CTTCTTCATGTCGGC  42 89
        accA 1974592 .. 1974616 + -17.9  -3.69323   CTGGAAGATAGATCA          TCCGGGGAGCC TTT GGTTCCCCGGA          TTTGCATCATGCTGC 100 54
 BruAb1_2008 NONE
 BruAb1_2009 1976399 .. 1976409 +  -4.6  -3.17194   CAATCAGGACCAGAA                 GCGT TTC GCGC                 TTGCCTTGCGGCCAT  47 192
 BruAb1_2012 NONE
 BruAb1_2013 1980381 .. 1980391 +  -8.2  -2.72344   AATCAGGTTGTTCCT                 GCGC GGT GCGC                 TCATTGAGGATAGCA  54 278
 BruAb1_2015 1981622 .. 1981635 +  -2.3  -3.49864   AAAAAGTACTTTATC               GCAAC GTTT GTAGC                ATTTTCTTCTCTGGC  47 145
 BruAb1_2016 1982014 .. 1982051 + -16.4   -3.2613   CGATCACAGACACAA   CAACTTCGCCGAAGCG GCAATA CGTTCCGGCGAAGTTG    TTCATCCTGCTTGTT 100 43
 BruAb1_2025 1993731 .. 1993751 +  -7.6  -2.85069   CTGGCCTGCTGCACA            TGGAACGG CTCCC CCGTTTCA            TCGTCTTTCAAGGTT  54 429
 BruAb1_2028 1995659 .. 1995679 +   -14  -4.41494   ATTATAACCGGAACA            GGGCGGGA GTTCA TCCCGCCC            TTTTCCTTGAACGTC 100 67
 BruAb1_2030 NONE
 BruAb1_2031 1998034 .. 1998062 +   -16  -3.90112   AACCATTTTGTTTCA        CAGCCGCCCGTC AGTTC GACTGGCGGCTG        TTTCGTTCGGACGCA 100 123
 BruAb1_2032 1999392 .. 1999412 +  -6.8  -3.93288   TCGGCATCCTTTTCA           GCCGGAGCG GCCT TGC-CCGGC            TTTGCTTCGCTGCCG  66 276
 BruAb1_2038 2007262 .. 2007285 +  -9.4  -3.94188   ACCAATCAAAATAAA          CGCCGCGCGG TTTC CCACGCAGCG           TTGTTTGAAATGAAT  78 59
 BruAb1_2042 NONE
         maf NONE
        aroE NONE
        coaE 2013858 .. 2013872 +  -5.7  -3.01745   AAAGCCTGCGGCCGC               GACCA GATAG TGGTC               TATCCTTATTCAGAA  50 16
        dnaQ 2014621 .. 2014647 + -22.4   -3.7791   TATCCTGAAAAAAAA         GCCCGGCTGGAA TTG TTCCAGCCGGGC         TTTCCTGCATAATTA 100 33
 BruAb1_2049 2016704 .. 2016742 +  -5.2  -3.27774   TAAAGATATTTCCTG   GAAAGTGCCGCTTACC TTTCGTC GGAAGGCCGCTCTTTC   TTAATAATTGAAATG  54 38
 BruAb1_2050 NONE
 BruAb1_2051 2018452 .. 2018476 +  -5.6  -3.53343   CGGCAGAACACGTTT          GGAGGCATCG GCAGA CGATGACGCC          TTTCGGAAAGCGCTT  56 5
 BruAb1_2052 2018950 .. 2018960 +  -4.6  -4.54727   CCTGCCCGGCTGCTT                 TGCG TCG CGCG                 TTTTCGTTTGCCGGC  70 126
        hisB NONE
 BruAb1_2057 NONE
        hisH NONE
        hisA NONE
        hisF 2025631 .. 2025647 +  -5.7  -3.14344   GCCGGCATTCCGATG              CGGCTCG ATC CGGTCCG              TTGATAGCAAGGGTG  52 5
        hisE NONE
        coaA 2027134 .. 2027145 +  -7.2   -2.7185   GATGCAAAACCGGTT                CCCG CTTC CGGG                 TCATTACAGCCTAAT  53 66
        bvrR 2030490 .. 2030510 +    -4  -3.04517   GACGGATGGCGTGAC           GG-CGCGTT GAGC AATGCGGCC            CTTTTGCGGGCCGGT  46 79
        bvrS NONE
 BruAb1_2067 NONE
 BruAb1_2068 NONE
 BruAb1_2069 NONE
        ptsH 2034047 .. 2034057 +  -3.2  -4.09685   AAACGCCAGCCGGAG                 TGGT TTG ACCG                 TTTTAGAAAATCCGC  58 244
        ahcY 2035567 .. 2035594 + -14.2  -4.85782   TCCACTACATCTTGA        GGCCGGATGGTT GACA AGCCATCCGGTC         TTTCTTTTTGCGCGC 100 56
 BruAb1_2073 NONE
 BruAb1_2074 NONE
 BruAb1_2075 NONE
 BruAb1_2076 NONE
 BruAb1_2077 NONE
 BruAb1_2078 NONE
 BruAb1_2079 NONE
       trx-1 2048003 .. 2048020 +  -9.8  -4.56133   ACAAAAATGGAAAAA             CCCGGC CTTTGC GCCGGG              TTTTGCTTATTGGGG  93 55
        infC 2058565 .. 2058591 + -13.8  -3.72576   AGAAACCATGTCTTG         GAAAAGCCGCCT TTC GGGCGGTTTTTC         TTTGCTCGAAACGAA 100 92
 BruAb1_2093 2059296 .. 2059340 + -12.3  -4.15106   TGGGCCTATAAGGCC GCGTTC-AAACCGCC-CGGCA GGGCA TGCCGTGGCGGTTTCGTATGC TTTTCGGGCTTGGTC  95 80
        rpmI NONE
        rplT 2060193 .. 2060217 + -17.1  -3.78775   CGATAAATTTGGGAA          CCCGCGCTGGC TCG GCTGGCGCGGG          TTTCATCATGCAGGG 100 78
 BruAb1_2096 2061175 .. 2061199 +  -4.1  -2.73124   GATTTAACCAAGAGG          CGTGGAGTGCC ATC GGCACGACAGG          ATTTAAAGAATGAGC  43 119
        pheS NONE
        pheT 2064771 .. 2064788 + -14.1   -4.4078   GCAATGAAAGCCTGA             GCCCGCC GATT GGCGGGC              TTTTGCTTGAAGGGA 100 42
 BruAb1_2099 2065864 .. 2065880 +  -2.2  -4.38927   CTGGCTCTTGTGACT              TGCAGT GAAAA ACTGCC              TTTCTTATATACGCC  60 79
        dnaK 2067971 .. 2067990 + -16.4  -4.19276   ACCGTGCGTGCTCAA            GCCCGGGG ATAT CCCCGGGC             TTTTGCCAGTTTTGG 100 47
        dnaJ 2069333 .. 2069372 +   -16  -4.05446   CGGCGAATAGATTAT  TGAAATAAAAAGGGGGCC ATGC GGCCCCTTTTTTATTTTG   TTTCTAATTCCCGCC 100 31
        pmtA 2070036 .. 2070052 +  -5.8  -3.53779   TGGGTCTATCGCAGT              CCGCTT GTATA GAGCGG              TTCCTGTTTTAACAG  58 14
        pyrF NONE
 BruAb1_2104 2071679 .. 2071690 +  -7.2  -3.57971   CGCTTTTTTCGGAAA                CCGG CAGG CCGG                 TTTCCGGGTCCGTAT  60 395
        gshB 2073442 .. 2073480 +  -9.8  -2.60257   TTGACCTCACCAATA   GTATATGCTTAACTCCAG AAG TTGTATTTAAGCATATAC   TCACTTGTGGGATGT  66 59
 BruAb1_2109 2076070 .. 2076086 +  -5.1  -3.96892   GCCTATGCGGGGAAA              TCAGTCT ACT GGGCTGA              TTTCTGATCCCGCTT  63 2
 BruAb1_2111 2077011 .. 2077029 +  -3.9  -2.69468   GAGGCGCCGGGCAGG            TTCCC-CA TCCC TGCGGGAA             TGCTCTATAAGCATG  43 137
 BruAb1_2112 2077592 .. 2077607 +  -4.7  -4.45168   CGCGTAGATGGCTGG              TGACG CTTCCT CGTCA               TTTGTCTTTTACAAC  70 135
 BruAb1_2113 2078697 .. 2078725 + -18.9  -5.27335   AAGGCCCAGGCTGTG        GAACGCGGGGACG ATC CCTCCCCGCGTTC        TTTTTCTTTCGCGCC 100 39
        pstC NONE
 BruAb1_2115 NONE
        pstB 2082493 .. 2082507 +  -7.1   -2.6155   TCAACAGATAGACAG               TGCGG CTCCC CCGCA               ATTGATATTACGAGG  52 55
        phoU 2083256 .. 2083266 +  -2.4  -3.01712   GTAAACCCTGAACTG                 CACC GGC GGGG                 TCTTGAACCCGACGG  42 30
        phoB 2084062 .. 2084085 +    -3  -4.72272   TTCGGCTGACGGGAG          CGGTTCCCCCT TTC AGGCGGC-CCG          TTTTTCCTCCGGGAA  68 32
 BruAb1_2120 2085675 .. 2085701 +   -13  -5.46706   AAATAGATGCCAAAA         CGCCGGTCTGGT TTT GTCAGACTGGCG         TTTTTATTTTCGGCT 100 79
        pepS 2087425 .. 2087441 + -10.9  -3.96892   GCCTACGCGGGGAAA              TCAGTCC ACT GGACTGA              TTTCTGATCCCGCTT  86 66
 BruAb1_2124 NONE
 BruAb1_2125 NONE
 BruAb1_2126 NONE
 BruAb1_2127 2091860 .. 2091884 +  -9.4  -2.68434   GACTGCGATCGCAAA          TGCGTGAAAG GTTTG TTTTCACGCA          TCATCTGGTCTGAAA  62 105
 BruAb1_2128 2093057 .. 2093081 + -11.5   -4.4009   ACGATTTAAAAAAAT          GCTGTCTGC CTTTTGA GCAGACAGC          TTTTATCCAATGAAA  95 82
 BruAb1_2129 NONE
 BruAb1_2130 NONE
        cutE NONE
 BruAb1_2132 2097065 .. 2097086 + -14.4  -2.80821   CGCTAACACATCTAT           GCGCCCGG TGAAGT CCGGGCGC            TACTGTGTTTCCAAG  90 173
        metK 2098394 .. 2098406 +  -9.1  -2.72991   CAAGGCGTTGAAAGC                GGCTG TTT CAGCC                TGATTGCCCCTATGA  63 10
 BruAb1_2134 2099198 .. 2099221 + -10.2   -5.5604   TGGTCGTTAGAACAA          GAGTGGGTCC ACCC GGTCCCGCTC           TTTTTTGTTACTTGC 100 104
 BruAb1_2135 NONE
        nusA 2101920 .. 2101932 + -10.5  -3.73107   CGAGATTGTTGCGAA                GCCGC ATT GCGGC                TTTGAAGTTTGATGA  84 333
 BruAb1_2137 NONE
        infB 2105623 .. 2105648 + -16.1    -4.371   GCTCTAGGAACGCAT         GCCGGGCTGTC GAAA GGCGGCCCGGC          TTTTCATGTCATCCG 100 34
        rbfA NONE
        truB 2107345 .. 2107356 +  -2.2   -3.3878   AATTTATTTCAGACT                GGCA TTCT TGTC                 GTTTTTGGACTATAT  45 60
        rpsO 2107760 .. 2107786 +  -8.1  -4.19735   CGCTAAGGTTGAAAT        CGGGCGACACGTT AAA AAC--GTCGCCCG        TTTGATTTTGAACAG  76 35
         pnp 2110201 .. 2110230 + -16.5  -3.91488   ATCTCTTATGAAAAC       CGGAAAGCGCGCC TTTT GGCGCGCTTTTTG        TTATTTCAGGGGATT 100 48
 BruAb1_2147 2114835 .. 2114848 +  -9.5  -5.49234   AGGGGATTGAAAGAA               GCGGC TTCG GCCGC                TTTTTTGTTGCGTAT 100 69
 BruAb1_2148 2115749 .. 2115772 + -16.8  -3.33492   TAAATCATCAAAAAA          GGCCTTGGCA TCGT TGCCAAGGCC           TTGTCCCGTCAGTCA 100 38
 BruAb1_2150 2117778 .. 2117789 +  -3.6  -3.21126   GGTGCGAACGCGGAT                GGCC GCCA GGTC                 TTCGTCGGTATAATT  47 122
        mutM 2122549 .. 2122562 +  -3.1  -2.71712   GCCCTTGCCAAAGTC               TGGAT GCCG GTCCA                ATTTGCGCCACGGAA  41 41
 BruAb1_2157 2123596 .. 2123609 +  -9.5  -4.90013   AAGCGGTGCTGCAAG               GCCGC AATT GCGGC                TTTTTCATTGGCTTG  95 188
        rpsT 2124065 .. 2124093 + -13.9   -5.1523   TTATATTTGAATTTT        GAAGCCCGGCTCA TTG TTAGCCGGGTTTC        TTTTTGTCTTATAGC   0 55
 BruAb1_2155 2121142 .. 2121165 - -12.4  -4.90471   AGGGAAAACACAAAA          GCCGGCCTGC ATAT GCAAACCGGC           TTGAACCTAGTTTCT 100 113
 BruAb1_2154 NONE
 BruAb1_2153 NONE
 BruAb1_2152 NONE
 BruAb1_2151 2117435 .. 2117463 -  -2.3  -4.28994   GATCATCGATGAAAA        TGCGCTGATCGAC CTT ATCGAAGAGGGCA        GGCTGGCCGGTGCCG  62 256
 BruAb1_2149 2115749 .. 2115772 - -16.8    -5.243   TAAATCATCAAAAAA          GGCCTTGGCA TCGT TGCCAAGGCC           TTGTCCCGTCAGTCA 100 34
        fabA 2113447 .. 2113471 -  -3.4  -3.54543   ACCTATGCCGTGAAA         GCGGCTCTCCC TTGA GGGGG-GCAGC          CTCGTCTTCGCGGTT  49 136
        fabB NONE
      fabI-2 2111320 .. 2111339 - -12.8  -5.43974   AAAAGTAAATAAAAA            GGCCGCCC CGAA GAGCGGCC             TTTTTATAAGATGTT 100 46
 BruAb1_2123 2087488 .. 2087517 - -17.3  -4.73108   GCGATAAAATGAAAA       GCCGGAGCA-TTCC GAT GGAACTGCTCCGGC       CTGATGCCTTGGGAG 100 53
 BruAb1_2121 2085675 .. 2085701 -  -9.4  -4.20074   AAATAGATGCCAAAA         CGCCGGTCTG GTTTTGT CAGACTGGCG         TTTTTATTTTCGGCT  82 55
 BruAb1_2119 2083996 .. 2084010 -    -7  -2.50994   CGCAAGGCCATCAAT               GTCGGC CGC GCCGCC               GATTCGATCCGCACC  50 426
 BruAb1_2110 2076135 .. 2076153 -  -4.4   -4.8743   GTGAAAATAAAGAAA             TAGGGCGG GGG CCGCCAGA             ACGCCGCTTTGCCTA  75 38
 BruAb1_2108 2075069 .. 2075089 - -14.7  -5.08824   GCTGGATGCAAAAAA            GGCGGTGAG AAA CCCACCGCC            AGTTCAACTCAGCGG 100 34
 BruAb1_2105 2071320 .. 2071338 -  -3.8  -4.14392   TCTGAACGGCGAAAA             CATTTGCA AGC CGCAAAGG             CTTTTTCCTTACAGG  60 34
 BruAb1_2091 2056484 .. 2056515 - -15.2  -3.28219   AAGCTCAGGAGAACA      CCGGCCAACAT-GCC CGA GGCCACGCTGGCCGG      GATGCGGGAAACCAG 100 381
 BruAb1_2088 NONE
 BruAb1_2087 NONE
        trpF NONE
        trpB NONE
 BruAb1_2084 NONE
        trpA NONE
        accD NONE
        folC 2048003 .. 2048020 -  -9.8  -4.93595   ACAAAAATGGAAAAA             CCCGGC CTTTGC GCCGGG              TTTTGCTTATTGGGG 100 32
 BruAb1_2063 2027128 .. 2027138 -  -2.4   -4.1899   TGACCGGATGCAAAA                 CCGG TTC CCGC                 TTCCGGGTCATTACA  58 43
        hslV 2021341 .. 2021376 -  -8.8  -2.71924   CATTTCTTGTCAAAT    CCCTGTTGCCGCCGTC ACCA GGCGGCGGCGATATGG     TGAGGAGATTGGCTG  60 51
        hslU 2019939 .. 2019960 -  -9.4  -4.89567   CGGGAAAATAGAAAA           CCCCCCGA TGCAAG TCGAGGGG            TTTTTGCATGGCCGG  95 89
 BruAb1_2053 2018533 .. 2018558 -  -6.1  -4.00868   TTACGCAGAAGGAAA         TGGCGCAGGCGC TGC GCGTCT-CACCA         GCCTATCTTTCGGCG  66 325
 BruAb1_2048 NONE
        secB 2014621 .. 2014647 - -22.4  -5.76949   TATCCTGAAAAAAAA         GCCCGGCTGGAA TTG TTCCAGCCGGGC         TTTCCTGCATAATTA 100 49
        hemE NONE
 BruAb1_2040 2008911 .. 2008934 -    -8  -2.60032   TTTGCCTGAAAAATT          TCCGGCCTGC CGCC GCAGGCTGGT           TTCCTTTTTCTGTGC  56 51
         rho 2007262 .. 2007285 - -13.8  -4.78981   ACCAATCAAAATAAA          CGCCGCGCGG TTTC CCACGCAGCG           TTGTTTGAAATGAAT 100 53
        trmE 2003673 .. 2003700 -  -4.9  -3.50393   GGCCATTTCAGACAA        TCGACTCACAT ACATTG ATGGGAGTCAA         TTCAACAAACAGGAT  53 110
        gidA NONE
        gidB 2000994 .. 2001004 -  -3.2  -4.56597   CGCCCTGCCGAAAAA                 CACA ATT TGCG                 AAATATCAATCGGTT  65 31
        parA NONE
        parB 1999171 .. 1999206 -   -20  -2.64973   AGTAATTCCACACTA    TGAAGGCCTGTTTCAA CAAA CTGAAACAGGCCTTCA     CAGGACATATATCAT 100 54
 BruAb1_2029 1995659 .. 1995679 -   -14  -3.11559   ATTATAACCGGAACA            GGGCGGGA GTTCA TCCCGCCC            TTTTCCTTGAACGTC  87 167
 BruAb1_2027 NONE
 BruAb1_2026 1993325 .. 1993356 - -18.9  -3.50572   ATTTACGGTATAGAA      TGAGAGCAGGCAG GGTTTG CTGCCTGCTCTCA       CAGATCAACGCCAGC 100 30
 BruAb1_2024 NONE
 BruAb1_2023 1989376 .. 1989394 -  -2.3  -4.11216   TCTTCACCCTCAAAA             CTGACGC GTTTG ACGACAG             GTGCCTCACGCGCCT  56 500
 BruAb1_2021 NONE
 BruAb1_2020 NONE
 BruAb1_2019 NONE
        fabG NONE
 BruAb1_2017 1982014 .. 1982051 - -16.4  -3.65656   CGATCACAGACACAA   CAACTTCGCCGAAGCG GCAATA CGTTCCGGCGAAGTTG    TTCATCCTGCTTGTT 100 40
 BruAb1_2014 1979981 .. 1979992 -  -7.2  -3.53012   TGGCCGTGGCCGAAA                CGGC GCTT GCCG                 CGTGAAACCGAATAA  61 229
 BruAb1_2011 NONE
 BruAb1_2010 1975873 .. 1975894 -  -7.2  -4.26903   GGTACCGCAGCAAAA           CCCGGCAG AAGCGA CTGCCGTG            GCCAATCCGCAGATG  74 381
        aroK 1971582 .. 1971595 -  -5.9  -5.24515   AACAAATAAAGAAAA               CGGCC CGTG GACCG                CTTCAGGTTTCGGCC  93 42
        aroB NONE
 BruAb1_2002 1968761 .. 1968807 -    -5    -3.967   AAGTCATTAATGAAA GCCGTCTCCACGCTGGCCATCA CCG CGATGGTGGCCATGAAGACGAC ACCTATGACGGCGCC  62 230
 BruAb1_2000 NONE
 BruAb1_1999 1967783 .. 1967808 -  -2.3  -3.44848   CGTGCGCATGAAACA         GGCCGCAGTTC CAAG GCCCCGCGGTC          CATGCCATCCGGCAG  46 74
 BruAb1_1997 1966553 .. 1966563 -  -2.4  -2.78816   TCACTTTGCAGCAGA                 CGGC CCC GCCT                 ACATCAAATCATGGA  39 58
 BruAb1_1996 1964574 .. 1964615 -  -7.4  -4.86385   ACGTGTAAAAACAAA GAGATAGAGC--GGCTCCCG CTTT CGGGAGACATGCTCTATCTT CGACCGGCACGCCGG  90 19
 BruAb1_1992 1959197 .. 1959249 - -36.1  -4.85782   GCGCGTAAAAACAAA GCATTAGAGCGCGTTTCGATCTGAT TCA ACCAGATCGAAACGCGCTCTAATGC GTGGGGTGCAGGCAT 100 19
        rpmB 1957615 .. 1957632 - -10.5   -5.2189   GGAACCAGCAAAAAA             GGCCGAC GAGT GCCGGCC              TTTTTTGTCAAACTG 100 54
 BruAb1_1989 1956891 .. 1956917 - -14.5  -3.77241   AAAGCGTAAGTGAAA         GGGCCTGATCC AGGAA AGATCAGGCCC         TTTCTGCCGAAGGGC 100 18
 BruAb1_1987 1949918 .. 1949930 -  -3.3  -2.83371   CATCGCATCAACAAT                CAGCG AAG CGCTT                CTACTTTGATTTGGA  41 348
 BruAb1_1985 1947876 .. 1947889 -  -3.1  -3.06796   CGTCATTCGACGGAA               GGCTA AAAG TAACC                CCCTGCCCCACGAAT  43 507
 BruAb1_1981 1945008 .. 1945022 -  -3.4  -3.03441   CATGAGTTGTCAATA               CACCTG CAT CGGGCG               CTGTCCATTATGGGA  43 33
 BruAb1_1980 1944269 .. 1944284 -    -6  -3.71873   CGATCGAGACCGAAA              CGCTGG AAGA CCTGCG               GATCAAGGGCGGCTG  61 275
 BruAb1_1977 1942409 .. 1942425 -  -5.8  -2.73007   AATACGTCGGTAAAC             CCGG-CG CGCT CGACCGG              CGTTGCCCTCTTCGC  47 144
 BruAb1_1975 1941187 .. 1941201 -   -10  -3.28712   GGTCTTCGCGCAGAA               GCACCA TGG TGGTGC               GTTGCTTCAGATCGA  68 334
 BruAb1_1973 NONE
        ftsE NONE
 BruAb1_1971 1939073 .. 1939083 -  -8.2  -2.64099   TCTTGCTATCATAAC                 CCGC ACT GCGG                 CGATAACTCGAAAAA  59 87
 BruAb1_1970 1938229 .. 1938240 -  -2.2  -3.71913   TCCATACGGAAAATA                TGCG CCGT CACA                 CTGCTTTATTCGCGC  51 31
 BruAb1_1969 1937241 .. 1937258 -  -3.3  -3.20991   CGCAACGCAATTGAA             CGTGATC GGAT GACCGCG              ATCGGCTCATGAACT  45 52
         ppa 1936490 .. 1936528 - -13.3  -2.85008   CGTCAGAATAAATAG   TTAGAGCATCGGTCTGA TTCAT TCAGATCGATGCTCGAA   AATGCGGCAAAACAA  82 99
 BruAb1_1965 1933556 .. 1933577 -  -2.9  -4.29738   CGACACGGATGAAAA           GGCGCTG GAAAAACT CACCGCC            TTCTGGACAGCCTGC  64 465
         hpt 1930332 .. 1930354 - -11.3  -4.14739   CGACTGATGCCAAAA           CCCGACGAG TTTGG CTCATCGGG           TTGTGGTATTACTCC  91 34
 BruAb1_1956 1923588 .. 1923607 -  -2.8  -4.57073   CACGCGCTCGAAAAA            GGTGC-ATC GGT GATCGCGCC            GAACGGGCGCATTCA  69 226
 BruAb1_1953 NONE
 BruAb1_1952 NONE
 BruAb1_1951 1920557 .. 1920585 -  -8.9  -2.92472   AAACAAAGGATTAGA        GCGCCGATCTGAT TCA ATCAGATCGAAAC        GCGCTCTAAAACAGA  61 55
        etfB 1917496 .. 1917531 -  -3.9  -3.28712   GGTGGGGTGCGAGAA    CCGGAGCGGAGCGTAC CTTTC GTACG-TGAGCACCGG    AAGCGCAGCAACACG  49 72
        etfA 1916300 .. 1916316 -  -7.3  -3.72324   CATTGCCAGCAAGAA              TGCGAAA CAA CTTCGCA              TTTCGGAAACGCTTC  66 205
         hbd 1915100 .. 1915123 - -16.8  -5.42198   CCTGAAAAAACAAAA          GGGCTGGTTC CTCT GAACCAGCCC           CGAATTTCCACCGAT 100 50
 BruAb1_1942 1912817 .. 1912865 - -18.2  -4.17048   GCCTCCTCAAAACAA TTACCGCGA-CCGGAGCGTCCGA ATGA TCGGACGCGCCGGATGGCGGTCA GGAGGACATTACCAG 100 137
 BruAb1_1941 1911453 .. 1911493 -  -4.8  -2.63102   ATCATTTGCAGATGA GCCGCGTTCCGTCACAA CCGGATTT TTGCAACGGAAC-CGTC  AAGCGCATTAGATTT  45 46
 BruAb1_1940 1910966 .. 1910994 - -16.1  -3.35467   GGCATAAAGCACGAA        CAAAACCCATCGG CTT CCGGTGGGTTTTG        TTTTGATCGGTCGGA 100 346
 BruAb1_1937 1907345 .. 1907371 -  -7.8  -3.35597   TTCATTCTGGAAACA         TTCGGCCGGGGC AAC GCCACGCCCGCA         GTTGTCGATGCCGTC  61 402
 BruAb1_1928 1899934 .. 1899950 -  -2.3  -2.59564   CGCCCATGCTATAAT              TATGAAT TTC AATCATA              CTAATCAGAAATATC  38 26
 BruAb1_1927 1898799 .. 1898814 -    -4  -3.14132   GTGGCTGCGCATGAA              GCGGAAC ATC GTT-CGC              GATGGGCGGCAGTCT  47 139
 BruAb1_1926 1898371 .. 1898384 -  -8.1  -3.29471   TTTGGACCATATCAA               GCTGC TTCG GCAGC                ACTGGCTTACGAGTC  62 248
 BruAb1_1920 1891239 .. 1891257 -  -3.8  -2.79492   TGGCGAATCCGAAAT             TCGCATCA CTT TGAAGCAA             CGTTGACATCGCTCC  43 12
 BruAb1_1919 1890084 .. 1890108 - -13.5  -3.16785   GACCAGATTAATAGA          GCCTGCCCCTC ACC GGGAGGCAGGC          CTATAAAACGGCCTA  85 38
 BruAb1_1918 1889898 .. 1889918 -  -5.4  -3.88464   CCAAAAAGACGCAAA           GAGC-GGAG CGGT CCCCTGCTC            AAGCGGCTCGATGCG  63 24
        argJ 1888442 .. 1888464 -  -2.6  -2.74248   TAACAGGCCCGAAAG           CTAGCTGCGA TAA TCGCCGTTAA           TGGCCACATATTCCT  39 3
 BruAb1_1916 NONE
 BruAb1_1915 1887147 .. 1887164 -  -2.7  -3.53779   TGCTGAAAATATTAA             GAAATTG GCAG CTATTTC              AGGCGGGTCCGGCTG  49 41
 BruAb1_1914 1886698 .. 1886756 -  -9.7  -3.62597   CTGATCGGGGAATAA GGGGCGAGAGCATCTCCGGTAAAGGCCGT GAA ACGGT-TTTGCCGGAAATGCTCT-GCGAC AAAACTCAGCAGTCG  77 31
 BruAb1_1907 1880779 .. 1880797 -  -3.2  -2.53581   GACATGCCGAAGCCA             TGCAATAT GAT ATATTGGA             CCGATAAAATGGCTA  40 70
       omp19 1880126 .. 1880158 -  -3.9  -4.07568   CGGTGCGCCTTAAAA      TTCGGCGGAGCTGCC CGA AGAAGCTCCGCCCTG      TTCATCGTTTCCGGG  60 46
 BruAb1_1905 1878795 .. 1878809 -   -10  -2.79796   GTCCAGCCCATGACA               GGGATG CCC CATCCC               GCTTCATCGACCGTC  67 112
 BruAb1_1904 NONE
         mdh 1877423 .. 1877454 -  -9.4  -4.13014   TTGACAGCCGGAAAA      GGCCGGAATCGCAC TCAA GCAGAATTCCGGCC       TTGTCTGGAACTTAT  81 37
        sucC NONE
        sucD 1875207 .. 1875234 - -19.8  -4.62069   TCCTTATGCCAAAAA        CCCGGCAGCGGC TTTC GCCGCAGCCGGG         ATATTCAGATTGACA 100 48
        sucA NONE
        sucB NONE
 BruAb1_1897 NONE
 BruAb1_1896 1869551 .. 1869567 -    -3  -3.05384   TTTTCCGGCAGCGAA              TCTTCA TCGTC CGAAGA              TAATGCCTACATAGC  43 32
 BruAb1_1895 1868832 .. 1868850 -  -9.5  -3.31322   CTGAACGTTTTAGAA             CGCCCGG TTCAT CCGGGCA             CGTTCTTTCATTCCA  69 136
      lpdA-2 1867345 .. 1867362 - -14.1   -4.7871   AATCAGCATGAAAAA             GGCCCGC TTGC GCGGGCC              TTTGTCGAAAGCATG 100 52
        rimM NONE
        trmD 1863530 .. 1863548 -  -8.8  -2.64155   GCTTGGCTAAAGGCA             GCCGCCTC CGC AAAGCGGC             CATCTATAGAAGCTT  59 136
 BruAb1_1888 NONE
 BruAb1_1887 NONE
 BruAb1_1886 1861572 .. 1861593 -  -5.7   -4.0492   CAAGGGCGAGATAAA           CGCCCCGAG CACC CCCATGGCG            ACTGTGGGCAACCCC  65 135
        rplS 1859071 .. 1859087 - -15.1  -5.79595   TTGGAAAATAAAAAA              GGCGGCC AGA GGCCGCC              TTTTGAAAATCGCTT 100 50
        leuC 1857436 .. 1857471 - -19.9  -4.18018   TGTCGTGACGGAAAA    CGAAAAGACCGCCGG GATCAA CCGGCGGTCTTTTCA     AACTTTATGCGGGGT 100 46
 BruAb1_1881 1856648 .. 1856664 -  -5.2  -3.94634   CATGACGTCAAAGAA              GCTTTT TCACG AAAAGC              CTAACAATTGGTCGC  63 138
        sdhC NONE
 BruAb1_1879 NONE
        sdhA 1853784 .. 1853800 -  -2.9  -3.78775   CCCCTGATCAGTAAA              CGCGC TTCTTCG GCGCA              ATCTTGGCGACGCTG  53 1
        sdhB 1852702 .. 1852722 - -12.6  -4.43213   CCGAACATAGCAAAA            GGGGAAGG TTGAC CCTTCCCC            TTTTTGATTTCGTTC 100 284
 BruAb1_1876 1851893 .. 1851910 -  -5.5  -3.53343   AAGTGGTGGTCGAAA             CG-GACCG TCT CGGCCTCG             ATATCGGTTCCTTTG  55 356
        tesB 1849706 .. 1849734 -  -6.7  -4.05788   CTCCCTGAAATGAAA        TGCGCGGAAAG GATGAAA CCTTGCGCGCA        ATCACCAATCTGCTT  70 80
         amt 1848191 .. 1848205 -  -5.6  -5.18866   GGCAAATAAAGAAAA               GGCGCA AGG TTCGCC               AGCACCTTGCGAAAG  88 85
 BruAb1_1872 1845211 .. 1845221 -  -8.2    -3.767   GACTTATGGACGAAA                 CCGC AAG GCGG                 CATGTTTTTATGGGC  66 295
 BruAb1_1870 1842725 .. 1842741 -  -7.9  -4.25104   CGTCTTTTATGAAAA              GCCGCTC GCC GACCGGC              TCATTCCGTGGTTCA  74 247
        hemC 1838373 .. 1838393 -  -2.5  -3.61715   CAGGCCGTGTAACAA            GAACCCG CTTCATC CGGTTTC            ACCGCTCCGACAATG  49 41
        hemD 1837683 .. 1837693 -    -4  -3.85184   CGGAAAAGAGTCAAA                 GTTT AGA AAAC                 AAGCGGAAAAGCCCC  56 10
 BruAb1_1862 NONE
 BruAb1_1861 1834111 .. 1834135 -  -4.1  -4.12188   CCATGATGTGGAAAA          GCAGGGCTGCC GCC GCCAGCCTTGG          ATCGTCATTGTCAAA  60 525
 BruAb1_1856 NONE
        grxC NONE
 BruAb1_1854 NONE
 BruAb1_1853 NONE
 BruAb1_1852 1827747 .. 1827794 -  -6.3  -4.89233   CATCAATATGAAAAA CTGGTGCGCC-CGGAAGA-GCTG GAAG CAGCCTTTTCCAAGGCGGACCTG CGCCTCATCGACAAG  83 83
 BruAb1_1850 1825566 .. 1825588 - -17.8    -4.371   CTGATTATACCAAAA           CCCGATGAGC TTG GCTCATCGGG           TCTGGTTAAGCCCGT 100 104
        ptsP 1822981 .. 1822999 - -12.4  -4.08945   ACGATTCTGTTAAAA             CGCAACCG CTC CGGCTGCG             GCGTGCAAACATGTT  95 95
        prfA NONE
        hemK 1820865 .. 1820875 -  -2.4  -4.05788   TGGCCGGAAACTAAA                 CGGC TTC GCAG                 TAAATTCCAAGCGTT  56 59
 BruAb1_1845 NONE
 BruAb1_1844 1819658 .. 1819677 -   -15  -5.34381   AAATCCAAATAAAAA            TGGCGCGG AAAA CCGCGCCA             TCTCAAAGTTTTTAT 100 54
        clpB 1816818 .. 1816844 - -17.3  -5.45802   CTTCCAAAAGAAAAA         GCGCCGCGACC GGCTA GGTCGCAGCGC         CGATGCCCCCCGACA 100 64
 BruAb1_1841 1814929 .. 1814953 - -14.3  -5.00138   GATCCAAAGCAAAAA          GCCGGATGCAA AAC CCGCATCCGGC          CTTTTTATTTCGGGA 100 55
 BruAb1_1837 1805061 .. 1805080 -  -4.2  -3.33815   AGCCTTGCGAATGAA            CCTGCCTT GGTC AAAGCGGG             GATATCGAGATAATG  49 95
 BruAb1_1836 NONE
 BruAb1_1835 1802273 .. 1802284 -  -5.8  -3.36991   GATTAGCCGGAAATA                CTGC GCCG GCAG                 CTCGAGCGTGGCTTT  53 479
        rplU NONE
        rpmA 1797124 .. 1797147 - -15.4  -4.70659   CTCCAGATGCAAAAA          GGGAAGATGG TGAC CCATCTTCCC           TTCGATCTTTTGGCG 100 98
 BruAb1_1827 NONE
 BruAb1_1826 1795418 .. 1795436 -    -3  -5.61881   GCTCAAAAACAAAAA             CAGGAGGA AGT TTCACCTG             CGAAACATTTTCCTC 100 427
 BruAb1_1825 1794664 .. 1794697 - -14.7  -5.24129   GCGGCCTAGAAAAAA     TTATGCACCCGAAGA GATA TCTCCGGGTGCATAT      TATGCCATGCAATTT 100 51
 BruAb1_1824 NONE
        proB NONE
        proA 1790928 .. 1790939 -  -3.6  -2.71912   GCATACGCAGATAAT                GCGC ATCA ACGC                 CGGGATATTGTTCCT  43 71
        nadD 1790252 .. 1790267 -  -2.5  -2.86343   ATTGTAAGCACCACA              CGCCT TAAGAT AGGCA               GAGTCCCTGTTTTGT  41 69
 BruAb1_1820 NONE
 BruAb1_1819 1789244 .. 1789256 -  -9.1  -3.61468   TGTCAAGGAAATGAA                GGTCG TCA CGACC                GATGATAGGGGTGCC  73 18
 BruAb1_1818 1788146 .. 1788160 -  -4.2  -3.31438   CGAGACGAAACAAAG               CTGCTT TTA AAGCCG               GACTACAAATCTAGC  49 97
 BruAb1_1817 NONE
 BruAb1_1816 1785407 .. 1785428 - -13.7  -4.56914   TGACCGAAAGCAAAA           CGCGGAAGC CAGG GCTCCCGCG            TTTTTGTCTTGCTCA 100 49
        ialA 1784585 .. 1784610 -  -6.9  -4.07568   TTCTCCCTCTCAAAA         CGCTTCGCGC GAAAAAG GC-CGAAGCG         ATTTGAGGTGGAGTT  70 94
 BruAb1_1813 1783259 .. 1783270 -  -5.8  -3.55622   CGGAACTGGTGGAAA                GCGA AAAA TCGC                 TGTTCAGTTAAGCAT  58 352
        mmsA 1780599 .. 1780648 -  -4.1  -4.65263   ATGCGGTAAAACAAA TGGTTAGAGCGGTTCCGGCGATT TTGT AAAAACCGGAACCGCACTAGGCT GTAGTTACTTCATCG  70 129
 BruAb1_1810 NONE
 BruAb1_1809 1778900 .. 1778912 -  -5.5  -3.69395   CGCAGCAGGCAACAA                CCAGA GTT TCCGG                CGATTGCCCTTTTTC  58 307
         ffh NONE
 BruAb1_1804 1775117 .. 1775149 -  -9.1  -3.31726   TTCCTTCAGACAATA      GCTTCGCCCGGTTTG GGG CAAAACGGGTTAAGC      TGTTTTCACAACTAT  69 37
        rpsP 1774637 .. 1774668 - -13.8   -4.4352   AAAAATAAAACTAAA      GAAAAAGCGGCGAA TTGC TCCGCCGCTTTCCC       AAAACAAACCGTGCG 100 47
 BruAb1_1802 NONE
        lemA 1773716 .. 1773740 - -13.6  -2.90598   CAAACAGCACAACCA          TGGCCGCAAG CAGCC CCTGCGGCCA          TTTCCAGCCACAAGA  86 82
 BruAb1_1800 NONE
 BruAb1_1799 1772121 .. 1772140 -  -3.6  -3.32704   GAAGATAACGAAAAT            TTTCCCGA AAAG TCAGAAAA             GAAGCATCTGATCCG  49 180
 BruAb1_1798 1767176 .. 1767205 -   -13  -4.12748   GACGATACAAAAACA       GAAAAGGGTAGC GCGAGA GCCACCCTTTTC        ATTCTTTCAAGGCCG 100 48
 BruAb1_1792 1759107 .. 1759150 - -17.6  -4.51812   CGCCAGAACAAGAAA TGACAACAGAAAGGCCGGGA GACT TCCCGGCCTTTCTGCTTTGA AAATACCCACCCTCA 100 140
 BruAb1_1790 1756505 .. 1756519 -  -2.1  -3.40522   AGGCGCCTATCATAA               GCCAA TGGCT TTGAC               ACACAATCAATGCAG  45 32
 BruAb1_1789 1755495 .. 1755513 - -10.2  -3.73068   TCTGCAATCCAACAA             GGCAGCGG ACG CCGTTGCC             CTTTTCGACGCCATT  75 437
        leuS 1752484 .. 1752494 -  -2.4  -3.10641   GAAGCGATCAGGCAA                 CGAC ATT GACG                 ATCCTTTGCGGCACC  42 7
 BruAb1_1786 1751857 .. 1751877 - -10.4  -5.63517   GGCTGAAACAAAAAA            GGCGATGC CGACC GCACCGCC            CTTTATGATATTACG 100 56
        priA 1748676 .. 1748689 -  -3.1  -3.14132   CGGTCGTGGCAGGAA               GATAG AATT CCATC                GCAATTACCCTCGTC  45 91
 BruAb1_1783 1748144 .. 1748168 - -10.7   -3.3382   TCTAGCATAGACGAA          CAGGACTCGCA ACA CGCGAATCCCG          CACTTTTGTGTAAGT  76 132
        atpH NONE
        atpA NONE
        atpG NONE
        atpD 1743266 .. 1743294 - -15.4  -2.52775   CTCAGACAAAATGAT       TGGGCCTTCGCGG TGGG CC-CGAAGGCCCA        CCGGAAACTCAATTC  93 42
        atpC 1742735 .. 1742751 - -11.5   -5.0916   GCCGGAATAGAAAAA              GCGGGCC AGA AGCCCGC              TTTAAAAAATCATCA 100 53
 BruAb1_1777 NONE
 BruAb1_1776 1741956 .. 1741972 - -11.5  -5.63517   TGGCCAAATAAAAAA              CCGGAGC AAA GCCCCGG              TTTCTTCATCGGTTC 100 52
 BruAb1_1774 NONE
 BruAb1_1773 NONE
 BruAb1_1772 NONE
 BruAb1_1771 1735579 .. 1735610 -    -5  -3.44146   GGTCGCCATAAGGAA      GGTCGCCCGC-CGGA TCA TCAGCGCGCGCGATC      AGATTGATCTTTTCC  53 513
 BruAb1_1769 NONE
 BruAb1_1768 1733630 .. 1733652 - -13.4  -5.02074   TGATCTTTTAAAAAA           GCTCCGCCGC ATA ACGGCGAAGC           TTTAAATTATTTCGC 100 32
 BruAb1_1767 1732336 .. 1732358 - -17.8   -4.2803   GATTGCAATTGAAAA           TGCCCGGCTT CAA AAGCCGGGCA           TCTGATATTTTCAGA 100 59
 BruAb1_1765 1730591 .. 1730611 - -16.9  -5.29885   AAGTTAAAAACAAAA            TGCCCGGCT AAA AGCCGGGCA            GATTGCTGAATTTTG 100 70
         pyc 1726804 .. 1726842 -  -2.3  -3.28712   GCTCTCTGGTCACAA   TCGGCGCACGCGCAG GCGCCATAT CTGCGCGTCCGGAAA   CCTGTACCATCTATC  45 97
 BruAb1_1763 1725467 .. 1725481 -  -4.2  -3.86202   CCCGACCAGATGAAA               GCCCAC CAC ATGGAC               CGTGAAACCGTGATC  57 205
        gcpE 1723239 .. 1723260 -  -6.5  -3.17723   CCATGGGCAAGGCAA           CCGGCAA-GG ATG CCGCCGCCGG           AAAAGCCACGCTGGT  54 187
        mtgA 1721448 .. 1721462 -    -7  -4.16016   TGATCGGTCAATAAA               GGTCCG GTA CGGCCC               GGTAGAGCCTGTCAC  72 142
        rpmF 1721174 .. 1721211 - -19.3  -4.41844   AAAACCGGCACAAAA   GAAAACGCCGCTTCCGG CAAA CCGGAAACGGCGTTTTG    AACAGTCCTCAAGCT 100 53
      phbA-1 NONE
 BruAb1_1755 1718822 .. 1718839 -  -9.9  -3.34344   CGACTCTGGAACGAA             TCAGCGA CGAA TCGCTGA              CACGGACTTCTTCGC  72 198
 BruAb1_1754 NONE
 BruAb1_1753 1715120 .. 1715141 -  -3.6  -3.71686   GCCAATGGAACAGAA           TCACCAGC CTTCGC GCAGGCGA            TCAATATTTCGGCGT  56 4
 BruAb1_1752 NONE
        fdxA 1714326 .. 1714340 -  -2.9  -4.09685   TGGCATGCGCTAAAA               CATTT TTTCC AAATG               TGGGAGCCAGTTTTA  58 104
 BruAb1_1750 NONE
 BruAb1_1749 1713054 .. 1713064 -  -6.8  -4.18506   CCAGTCCCAAAAGAA                 TGCC CCA GGCA                 ACATATTGCCCCAAA  72 110
 BruAb1_1748 1711946 .. 1711957 -  -7.2  -3.53012   GCCTTGGCGGGCAAA                CCGG TTCA CCGG                 ATTGATTTCCAATCC  61 118
 BruAb1_1745 1709371 .. 1709381 -  -5.4  -3.48766   TCGACAACGGAAAGA                 TTGC CGC GCAA                 GGCCCCGCCACCGAA  55 100
 BruAb1_1741 1705016 .. 1705027 -  -2.2  -2.67171   GATTTCATGAAACAT                CTCC TACA AGAG                 TTGAACTAATCACCG  38 140
 BruAb1_1740 NONE
 BruAb1_1739 NONE
 BruAb1_1738 1702746 .. 1702769 -   -14  -2.60244   CCCCGAATGAATCCA          TCGAAGGGTA GATC TACCCTTCGA           TTTCTTCCCGCAGCA  84 15
 BruAb1_1734 NONE
         pyk 1699096 .. 1699114 - -12.4  -5.27335   TTGTTCAAATAAAAA             CGCGCTCC GAA GGAACGCG             TTTTTGAATGCCGTG 100 191
 BruAb1_1727 1695696 .. 1695710 -  -2.7  -4.69053   CAGGATGGAACAAAA               CCGGC CTCAT GCCTG               TCAATGTGCTGCCCA  68 26
 BruAb1_1726 1695432 .. 1695446 -  -7.8  -2.90992   AAGTGCTGCAAATCA               GAGGCT CAA AGCCCC               ACCGCGACCATAAGA  58 52
 BruAb1_1723 1692532 .. 1692554 -  -7.8  -4.08767   GGGACGTGGGCAAAA           CCACAATTTC CGG GAAATCATGG           CTTGTATATAGGTTT  74 78
 BruAb1_1722 1691744 .. 1691787 -   -19  -3.01712   GGGTTTCCTGTAAGA GCGAAGCCAGGCCCGCTTGCT TCC AGCAAGCGGG-CTGGTTTCGA TATTATTCTTCGTCT 100 28
 BruAb1_1720 1691091 .. 1691107 - -10.9  -3.54424   GCCTACGCGGGGAAA              TCAGTCC ACT GGACTGA              TTTCTGATCCCGCTT  78 73
 BruAb1_1715 1687044 .. 1687078 - -12.3  -4.76041   CAGATTGATGAAAAA    CCCCTCGATTTTTGGC AGCA GTCAAAAA-CGAGGGG     TTTTGATTCCGATCT 100 224
 BruAb1_1711 NONE
 BruAb1_1710 NONE
 BruAb1_1709 1681279 .. 1681289 -  -4.6   -4.7064   AAGAAAAAAGAGAAA                 GCGG CGA CCAC                 GACGACCGATGGTAG  72 261
 BruAb1_1708 1680423 .. 1680440 -  -4.1  -5.15167   TATCACCAAGAAAAA             GCAATCT CATG AGACCGC              CTTATACGCCAGTGC  79 126
 BruAb1_1707 1679496 .. 1679506 -  -5.4  -4.18018   CCGCTCCAGCGAAAA                 CTTG TCG CAAG                 GAGATAGGAATTCCT  67 127
 BruAb1_1706 1678180 .. 1678192 -  -6.9  -3.17723   CTATCCTCAAGGCAA                CCGCC CGC GACGG                CAAGGCGTGAAGCCG  57 487
 BruAb1_1702 1675745 .. 1675787 - -20.8  -5.07652   CGCGTCAAAACAAAA GATTAGAGCGCCGATCTGAT TCA ATCAGATCGGCGCTCTAAGT TTGGCTAAAGATACC 100 44
 BruAb1_1700 1673217 .. 1673236 -   -15   -2.7648   ACGATAAAAATATAC            GGGAGGGC GAAA GCCCTCCC             CCGCCTCACTGGGCA  90 31
        opgC 1665709 .. 1665726 - -12.7  -5.86332   TGAATGCAAAAAAAA             GAGCCGC AAGG GCGGCTC              TCAGGAGTTTAACAG 100 183
 BruAb1_1690 1664792 .. 1664818 -  -3.7  -3.28712   TCGTTTCTTTCATAA        GCGAACCCTATC CTCA GAC-GGGTCCAC         TTGACAGCAGAAAAG  49 98
        ruvC NONE
        ruvA NONE
        ruvB NONE
 BruAb1_1686 1661769 .. 1661790 - -15.1  -3.75153   GTCCTCGAATCCAAA           CGCCCGGCC ACAT GACCGGGCG            GCATCGCAAATCCGT 100 354
        tolQ NONE
 BruAb1_1684 NONE
        tolA 1659465 .. 1659481 -  -2.3  -3.21395   ACCCCGGTCAGAACA              TTTCG CTTGGGT CGAAA              TTGACGATCACTTCC  43 1
        tolB 1658018 .. 1658041 -   -11  -4.57482   TCAGCCATAAATAAA          GGCGCGAAAC CGAA GCTTCACGCC           TTCAACCCTGTCATT  95 54
 BruAb1_1681 NONE
 BruAb1_1680 1657178 .. 1657215 - -14.3  -3.72324   TATCTTGAGCAACAA   TGACGAAAAAAACGGCC TTAA GGCCGCTTTTTCCGTAA    CACTGTTGTGTTATC 100 86
 BruAb1_1679 1656946 .. 1656958 -  -6.3  -2.72144   GCACCGCGCCTAAAT                GCATT TTG AATGC                GTCTTGAATGCTCCC  51 63
 BruAb1_1678 1655416 .. 1655426 -  -4.6  -2.71731   CTTACTCCGCAATCA                 GCAC TTG GCGC                 GACTGCGCTCATCGG  46 12
 BruAb1_1677 1653936 .. 1653962 -  -3.7  -2.66733   GTCCAATCGATACCA        CGTCCATTCCGC GACC GCGGAACG-ATG         TTTCGTCCTAACATA  43 114
        ftsH 1651936 .. 1651960 - -15.8  -3.27215   AAAGCCGGACAGCAA          GAAAGCCGGG ACCAG CCCGGCTTTC          TTGGCGATATTTTAA 100 46
        glmM 1650252 .. 1650284 - -17.8  -3.85704   TTACCAATCATCAAA      TGAAAACGGCGCGG ACAAG CCGCGCCGTTTGCA      AACACCAGAATTTCC 100 62
 BruAb1_1674 1649267 .. 1649284 -  -8.3   -5.5074   CAAGGCAACAAAAAA             TGCCCGG TCTA CCGGGCC              CTTGAGAACCGAACG 100 53
 BruAb1_1673 1648141 .. 1648164 -   -16  -3.93026   AATATTTTAACGAAA          CCCGCCCGGA TTGC TCCAGGCGGG           TAGAATTTCCTTATT 100 36
        serC NONE
 BruAb1_1671 NONE
      serA-1 NONE
 BruAb1_1669 1644490 .. 1644526 -  -8.8  -3.31322   GGTAATCTTTGAGAA   CCGGCGCGCAGCCGTACT ATG AGTACG--TGAGCACCGG   AAGTGCAAAAGAGCG  65 78
        purA NONE
 BruAb1_1667 1642810 .. 1642820 -  -3.2   -3.3761   TTCGCCGAATAAAAT                 TGGA AAT CCCA                 TATGTCCGCAGTGAA  47 62
 BruAb1_1666 1641060 .. 1641076 - -15.1  -2.57026   TAGAGTGATAGGAAG              GGCCGCG TGA CGCGGCC              TCAGATTGATGAAAA  90 211
 BruAb1_1664 1638522 .. 1638535 -  -3.1  -4.63044   ATGCATAGAAAGAAA               TCAGGC GCT GCC-GA               TCAATATGCCCGCCG  68 12
 BruAb1_1661 1636672 .. 1636682 -  -2.4  -3.84284   TGAAAATGCATCAAA                 GGTG TAC CGCC                 AATTTGGTGTTTTAC  51 104
         dut 1636014 .. 1636043 -   -18  -2.88427   AATATTTGTCATAGA       GAAAAGCCCGGC GCATGG GCCGGGCTTTTC        TCATCTGGTGGGGCA 100 47
 BruAb1_1659 1635822 .. 1635836 -  -3.6  -2.89822   AGAAGAATCACTAGA               TTTAAG CAC CCTAAA               ACCCCTGAACCTTCA  45 21
 BruAb1_1658 1634395 .. 1634417 -  -5.5  -2.94099   GCCGTCGAGCAGATA          TCG-CCCGCC GGTC GGCGTGTCGA           GACAGCCGAGAATGT  49 212
 BruAb1_1656 1631830 .. 1631850 - -14.7  -4.84274   TAAGCAGAGGAAAAA            GCCGCTCCG AAC CGAAGCGGC            TTTTTTCATTTATTC 100 35
 BruAb1_1651 1628932 .. 1628951 -  -5.7  -2.72263   ATATGCTGCTGAAAG            CGCTGCT CAGCCC AGCAGCA             GATAGGCGGCGCTGG  48 12
 BruAb1_1650 1628793 .. 1628807 -  -4.3  -2.54896   CTGTCACTCAAGCGA               GAACA TTTCC TGTTC               TGTTTGCAACTCTTT  45 3
 BruAb1_1649 1627847 .. 1627867 -  -5.3  -3.84185   TGCACGTAAAGACAA            GCGTCGG CAACCGC CCGCCGC            ACTTCCTGCAAGTCA  61 81
 BruAb1_1648 NONE
 BruAb1_1647 1626902 .. 1626943 - -18.9  -4.07885   GATGCCGCTGCAAAA TGAAACAGGCAGCTTGCCT GGAA AAGCAAGCCGCCTGTTTCC  ATTACAAAGCTTTGT 100 47
 BruAb1_1644 1623421 .. 1623457 -  -3.7  -3.28552   AAATTTAAAAAGAAG   GCTGCCTG-TGTTGTGC TGCCT GC-CAGCGTCAGGCAGC   AACTTGCGATGCTTC  49 17
 BruAb1_1643 1623091 .. 1623110 -  -5.8   -2.7094   GTTCATGGATATAAG            TCGACAAA AAGT TTTGTCAA             AATGGGGTCGGTTTC  51 50
 BruAb1_1642 1621859 .. 1621896 - -17.1  -2.62184   GTGTTTCGCATATTA   GAATAAGCCGTCGTGGC TAAG GCCATGACGGCTTTTTC    GTTTCAGATTTTTCG 100 61
 BruAb1_1639 1619090 .. 1619104 -   -10  -3.54459   TGAACGCTTTTGAAA               CCGGAA AGT TTCCGG               TGCCCCTTTAAAACC  74 277
 BruAb1_1638 1617964 .. 1617980 - -10.8  -4.65895   CCTCTGATTGAAAAA              GGCCGC GTCGT GCGGCC              TTTTTCATAGAGAAA 100 59
 BruAb1_1634 1613240 .. 1613254 -    -7  -3.52102   ATGGGATCTACAGAA               GCGGGG CGG CCTCGC               GGCCTTTGATGGCGG  61 3
 BruAb1_1633 NONE
 BruAb1_1632 NONE
 BruAb1_1631 1612200 .. 1612218 -  -4.5  -4.36411   CAGCAACGATGAAAA             TCACCCG GGATG CGGGCAA             TCTCCTGAACGACCT  67 193
 BruAb1_1627 1608592 .. 1608618 -  -2.2  -4.07885   GATTCCGCCGTAAAA         CGAGAAAAACGG ACG CCCCTTCCCTCA         AGCCACCGTCACGGA  56 48
 BruAb1_1623 1599902 .. 1599914 -  -6.2  -3.50853   TCCGGCCAAGGACAA                GGGC CACGC GCCC                AAGAACTAGACCTTT  58 164
      rbsA-2 NONE
      rbsC-2 1596693 .. 1596735 -  -4.2  -3.85603   GCGACGAAACAAATA CTTAGAGCGGTTCCAGCGA CCCGTT TAACCGGAATCGCTCTA-G CCTCCCTGACTGCGT  56 22
 BruAb1_1618 1595544 .. 1595560 -  -2.1  -3.75015   ATAATTTTCATGAAA              CTGTGCG GGA CGCCAAG              ACAGCTTTACTTGCG  51 32
 BruAb1_1617 1594439 .. 1594452 -  -5.3  -4.25104   GGTCGGGGAGGAAAA               CAGTT CACC AACTG                CCACCGCATCGAGCA  67 278
 BruAb1_1615 1592971 .. 1593011 -  -9.1  -3.28712   CTGCCTGCCGGAGAA CTGGCAGGCCC-A-GCGTC GCGAG GATGCATCGGACCTGCCAG CATGTCGATACTGTT  69 41
 BruAb1_1613 1589859 .. 1589875 - -10.9  -3.87815   GCCTACGCGTAGAAA              TCAGTCC GCT GGACTGA              TTTCTAATCCCGCTT  86 222
 BruAb1_1611 1589008 .. 1589037 -   -18  -2.65271   CATAACCGGATATGA       GCCTCCTCGGTT ACTGAG AACCGAGGAGGC        TATTTCGCTGCCAGC 100 250
 BruAb1_1609 1587297 .. 1587325 - -24.7  -3.71917   ACTGGAAACGGGAAA        GGGCCGCCTTGCT TGA AGCAAGGCGGCCC        TTTTCTATTGAACAC 100 111
 BruAb1_1599 1576847 .. 1576886 - -16.4  -3.21924   CCACTCGTTACAAGA  CGCAGAGCGGCCCTCCGT CTAC ACAGTGGGCCGCTCTTCA   CGATATTGGCGGGAC 100 66
 BruAb1_1598 1575100 .. 1575125 -  -3.9  -3.63744   TCCGGCTTCAAAATA         CCGATCCACGC ATAG ACGCGGATGAG          GAACGAGGTCCAGAA  53 440
 BruAb1_1596 1573672 .. 1573688 - -11.5  -3.04196   GGAAAGCGATACAGA              CGGCGAG CAG CCCGCCG              AAACACCGCCCGCCA  69 128
 BruAb1_1594 1571169 .. 1571187 - -13.1  -5.87688   AGAATTCAAAAAAAA             GCGCCGG ACGAA CCGGCGC             TATCAGAATCTCAGA 100 163
 BruAb1_1592 1566342 .. 1566364 - -15.6  -5.20781   GAGTACAAAACAAAA           CGCCCCTAAC AAT GTCAGGGGCG           GAAAAACTAATCTGT 100 132
 BruAb1_1590 NONE
 BruAb1_1589 NONE
 BruAb1_1588 1563349 .. 1563374 - -17.7  -3.96327   ATTTGCGAGCATAAA         CAAAACCCGGC TTTC GCCGGGTTTTG          ATCACTTCATATAAT 100 50
        ctrA 1561647 .. 1561664 - -12.7  -4.68645   GATTGAAAAGCAAAA             GCTCCGC CGAA GCGGAGC              TTTTTACAATTCAGA 100 55
 BruAb1_1584 1560722 .. 1560739 -  -5.5  -4.07687   ATTTCGCGCTCAAAA             TGGCGGT TCTC ACAGCCA              TTTGAACACGCCGCC  65 96
 BruAb1_1583 1559774 .. 1559794 -  -5.4  -3.62591   TTCATAATGCGCAAA            GTTCCGCC TTTCC AGCAGAAC            AATTTGCGCCGGAAA  58 175
 BruAb1_1582 1558731 .. 1558779 - -27.1  -2.52464   TGTTCTGGGAAGCTA GAGCATTTTCGCGCCAAAACCGT TTC ACACTTTTGGCGCGAAAATGCTC TATTGCATGTCGCGG 100 25
 BruAb1_1579 NONE
        trmU 1556390 .. 1556445 - -24.5  -3.30159   GGAACCGCTTTAGAA CATTTTCAAACCAAAAAACCTCCGG TTCATG CCGGAGGTTTTTTGGTTTGAAAACT CGCCTTTACCAAGTC 100 39
 BruAb1_1575 1554672 .. 1554696 -  -3.6  -4.11394   ACTGCATTGGCAAAA         TCGCACGCCTT GCCG AAGACGCG-GA          AGGCAATATGAGAAA  60 142
 BruAb1_1572 NONE
 BruAb1_1571 1550291 .. 1550306 -  -2.6  -3.05343   GTGAGATTTTTAATA              TCG-AGT AGC ACTTCGA              TCAACTCCGCTTTAG  42 26
 BruAb1_1570 NONE
 BruAb1_1569 1548557 .. 1548578 - -10.9  -4.57073   GATTCTCGCGAAAAA           GCCGCACAT GAGA ATATGCGGC            TCTTGTTTTTCAGAC  95 55
 BruAb1_1565 NONE
 BruAb1_1564 NONE
 BruAb1_1563 NONE
 BruAb1_1562 NONE
        trpE 1537301 .. 1537327 - -11.6    -5.243   CAAAGCATGAAAAAA         CCAGCCGCAA GGTTTGG CTGCGGCTGG         CTTCAAGTTAGGGCG 100 53
 BruAb1_1557 NONE
 BruAb1_1556 1535765 .. 1535797 -    -7   -2.8934   CTGGAAAGGAGCACA     GGTCCGGCGAGACCGA AGA TCGA-C-CGCCGGACG     CTCCTCTCAACGAGC  54 32
        leuA NONE
 BruAb1_1554 1533480 .. 1533512 -  -7.8  -2.50077   TTTCCAGAAAATCAT     CCGCG-AGCACGGAGC CGA ACTC-GTGCTGCACGG     CCACACGCATCTGAT  53 251
 BruAb1_1552 1532251 .. 1532289 -   -16  -2.82623   CGTTTCTGACAAGCA   CCGATCCGGTGAAGGCGC AGC GCGCCTTCACCAAAATGG   AAGCGGCTCCAGATC 100 14
 BruAb1_1549 1529144 .. 1529160 -  -8.7  -3.14463   AACCTTGCGGACGAA              GCTTGCC CGC AGCAAGC              CGGGCCTTTTTGAGA  60 485
 BruAb1_1544 NONE
 BruAb1_1543 NONE
 BruAb1_1542 1519747 .. 1519760 -  -3.7  -4.72986   GATCCCCATGAAAAA               GCGGG TGAT CCGGC                TTGGCCGGTCCATGG  70 229
 BruAb1_1540 1518415 .. 1518432 - -14.1  -3.67976   CTGATGAAGCGGAAA             GGGCCGG TTTC CCGGCCC              TTTTTCATGCATCGA 100 30
 BruAb1_1538 NONE
 BruAb1_1537 1516422 .. 1516435 -  -4.5  -3.94067   CATTACACAGAAGAA               GCAGCC ACC GGC-GC               GCCGAAGGTGACGCT  59 419
 BruAb1_1534 1513164 .. 1513204 -  -8.4  -4.77775   ATGCGACAAAACAAA GAGTTAGAGCGGCTCCTGT TGAA ACAGGGACCGTTCTAA-TC  AACCAATGTATCGTC  93 20
 BruAb1_1533 1510999 .. 1511018 -  -2.8  -3.23975   ACCTGCCAAAAATTA            TCCCGCAA GTGC TCACAGGA             CGAAATTCCCTCCAT  45 184
 BruAb1_1532 NONE
        petB NONE
 BruAb1_1530 1508072 .. 1508091 -   -15  -4.69559   AAAGCGCAAAAGAAA            TGGGCGCC TTTC GGCGCCCA             ATCCTCAAGCTGTCT 100 75
         apt 1507241 .. 1507260 -  -7.1  -4.56978   GCCTGAAACAACAAA            GCCCGGA GCATTG TCCGAGC             TTTTTCGTATCCTCA  77 38
 BruAb1_1523 1501303 .. 1501319 - -10.9  -3.96892   AAGCGGGATCAGAAA              TCAGTCC GGT GGACTGA              TTTCCCCGCATAAAT  86 68
 BruAb1_1516 1494481 .. 1494501 - -10.5  -2.76046   TGAATCCGAACACCA            GCCCCTTTT CAA AAAAGAGGC            ATGAAAGCATGTGGA  70 125
 BruAb1_1515 1493578 .. 1493594 -    -3  -4.27584   AGTCTGAATTCAAAA             GCGGCAT GTGC ATGC-GC              AAATGGTGATTTTCG  60 103
        csaA 1493048 .. 1493065 -  -2.6  -4.21908   CAGGATGAGGGAAAA             GGACGC CACTGC GCGTCT              AATCAGAAGCCATCG  58 146
 BruAb1_1509 1488988 .. 1489008 -   -14  -5.18726   TTTGCACAATAAAAA            CGGACGGC GATTG GCCGTCCG            TTTTTCCCTCTCCAA 100 135
 BruAb1_1508 1488215 .. 1488232 - -10.5  -4.81685   ATCAACCAGCAAAAA             GCCGCCC CTGA AGGCGGC              TTTTTTCATTGCAAA 100 41
 BruAb1_1502 1481341 .. 1481365 - -15.8  -3.53224   TACCGTGCCTGCAAA          TAAGCCCGGC GCAAT GCCGGGCTTA          ACGGTGTTTTAGAGC 100 136
 BruAb1_1500 1479799 .. 1479809 -  -4.6  -3.39784   CGAGGCCGAAGAATA                 GGGC TTC ACCC                 CTTGAAGATCAAGGC  51 20
 BruAb1_1498 1477557 .. 1477585 -    -6  -5.38839   CACACAAAAAGAAAA       CGGTCACCAAGAC ATCT GCCTCGG-AACCG        TTTAAATCGCTGTTG  95 117
        greA NONE
        lpcC 1475535 .. 1475548 -  -5.2    -4.183   GCAAGCTGGAAGAAA               GCGG CGTCAT CCGC                GGCTATCGTGCGATT  66 341
        trxB NONE
 BruAb1_1491 1471084 .. 1471101 -  -9.1  -5.91981   AAAAGCCAAAAAAAA             GCCAGAC AAAC GTCCGGC              TTTTGAATTTTGAAG 100 381
 BruAb1_1487 1468817 .. 1468835 -  -8.8  -4.47873   AGAATATGCAGAAAA             GGCGGG TCTTGAG CCCGCC             TTTTTTGTTGCCCGC  85 115
 BruAb1_1484 1465821 .. 1465834 -  -3.1  -3.24708   CAGCTTCCAAATAGA               CTTGC TGAA ACAAG                CGAGTGATTTCTTCT  45 68
 BruAb1_1480 1460041 .. 1460054 -  -2.4  -3.96327   ATCGCTGATCACAAA               CGAA GACTCT TTCG                CAATAGTTTGGGTAC  54 5
 BruAb1_1479 1458849 .. 1458865 -  -6.5  -4.54727   TTTCGCAAAGGAAAA              GGCGG TCACAAG CCGCC              TTTTTCTATAGTCTG  74 151
 BruAb1_1477 1456337 .. 1456361 -  -2.1  -4.18506   GCAGGTTCAAAAGAA          GATGAACCACA AGC TGGAATTCACC          GAAGAAGGCTGGAAG  59 428
        dnaG 1452666 .. 1452687 -  -7.3  -4.07568   GCTGTTTTCGCAAAA           CCGATTCGC CAAA ACGAATCAG            AAACCGCCATGTGGC  70 22
        rpoD NONE
 BruAb1_1473 1449840 .. 1449864 - -13.6  -4.82678   TTATAAAAATGAAAA          CGCCGCGCAT TCATG ATACGCGGCG          CTCAATCCTGTAGCG 100 45
 BruAb1_1472 1449207 .. 1449227 -  -4.1  -3.81951   CGGCACAGGATTAAA            TTTTAGCAA TGT TTGGTAAAA            CAAGATTTACCGGGC  56 32
 BruAb1_1471 1448514 .. 1448535 -   -13  -2.58686   ACCTGATACAAAACG           CCGGCCTG GTTTCA CAGGCCGG            TTTTTTTGATTAGAG  81 136
 BruAb1_1468 1445773 .. 1445783 -  -6.8  -4.07568   GCCGCTCCGTGAAAA                 CCGT GAA ACGG                 TCTACGGCGAATGGC  68 242
 BruAb1_1466 1444733 .. 1444746 -  -2.3   -2.8547   AGGCTTGAGAGGATA               TGAGC GCTG GCGCA                GAGGCTGGTGGGGCG  41 411
 BruAb1_1463 1442073 .. 1442088 - -11.8   -4.3208   CCTGATAAGTCAAAA              GGCGGC CGAA GCCGCC               TTTTTCATGGTCGCC  95 41
 BruAb1_1462 1441399 .. 1441411 -  -4.7  -2.75064   GGTGCTATGTAAGGA                GCGCC AAT GGCCC                AAACAAGGGAAACAA  46 476
 BruAb1_1460 1440177 .. 1440217 -  -7.1  -4.37886   TCATGCTGGAGAAAA TGAAACAGGCTGGCGTCGA ACTGA TCGATG--AGCCTGTTTCA GCGTCGCATCTACTC  75 40
        phnA 1439157 .. 1439171 -  -5.6  -3.58914   CGAAATGAACCATAA               TGGCGG CAT CCGCGA               CGACGAGATCGCGGA  55 101
 BruAb1_1455 1435712 .. 1435757 - -19.3  -3.27476   GAGATCGAAAAATTA TAATAAAAATGCCGACGCAGCC TTT GGC-GCGCCGGCATTTTCATCA CTTCAAGACCGGGAA 100 76
 BruAb1_1452 1433638 .. 1433672 -    -5  -2.84229   ATACCGCGAGGAAAT     TTCTGTGGCGTATTTA GGC CAAATGCGGCGCAGAA     GCAAACGCCTTCGCG  47 4
 BruAb1_1451 1431891 .. 1431911 - -18.3  -5.27335   GGCCTGAAATAAAAA            GGCCGGTGC GAT GCACCGGCC            CTGAAAGTCATCACC 100 36
 BruAb1_1448 1429271 .. 1429288 - -14.1  -3.35934   GTAGAGATGTGACAA             CGCCGCC CGAA GGCGGCG              CTGAAGCATAACAAG  95 59
 BruAb1_1446 NONE
        metF 1426805 .. 1426838 - -15.3  -4.26076   CGACCCGCATGAAAA     CGAGAAAGCCCGGCG AAAT CGCCGGGCTTTCTTT      GTTTCAGGCAACCTC 100 29
 BruAb1_1441 1422489 .. 1422508 -  -3.4  -2.95459   ATGAAGGGGAGAAAT            GGCCGCGA AGCT TGGCGGAC             CGCATAATTATTGCG  42 33
 BruAb1_1440 NONE
 BruAb1_1439 1420850 .. 1420879 - -16.5  -4.07119   ATAAAATATAAAATA       CGCGCGCTGGAGCC TCA GGCTCCAGC-CGCA       GCTTCACGCAGTAAC 100 29
 BruAb1_1438 1419807 .. 1419840 - -21.9  -3.06418   TCGCTACAGAAATCA     GAAAAGCCGGCAGCA AGAC CGCTGCCGGCTTTTC      GTTCACATCAGGCAA 100 83
        mraW 1416344 .. 1416354 -  -3.2  -3.58522   ATGATGATGTCGAAA                 GTAC GCA GCAC                 TCGTTCAACTCCGGG  51 30
 BruAb1_1433 NONE
 BruAb1_1432 NONE
        murE NONE
        murF NONE
        mraY NONE
        murD NONE
        ftsW 1407321 .. 1407337 -  -6.6  -5.54907   GCGACAAAATAAAAA              GTCAGA GCATT TCTGAC              GATACTATCCAAAGG 100 164
        murG NONE
        murC NONE
        murB 1403694 .. 1403722 - -13.2  -5.09426   TGCAAGGCTAAAAAA        GCCCGGAATTTC AGGGG GAAAATCCGGGC        AACTTTTTTATACTA 100 33
         ddl 1402494 .. 1402523 - -10.7  -4.46212   CGCGGCAGGACAAAA       GCGGCATTCATCG CGCC CGATGCATCCCGC        ACCGCGCCCGCGCGC  95 63
 BruAb1_1422 NONE
        ftsA NONE
        ftsZ 1398471 .. 1398498 - -15.6  -4.88405   AATCTTGAAATAAAA        GAAGCCCGCCTG AAAA CAGGCGGGCTTT         GAAAGGCTTTTACAG 100 49
        lpxC 1397037 .. 1397057 -  -4.7  -2.64199   GACTCAGCAATGAAG            TGAACCG GCGAACA CGGCTCA            ATTAAGGCCGCGCGC  45 90
        comL NONE
        recN 1394041 .. 1394068 -  -6.3  -4.08767   GCGATTCCGTTAAAA        CAGGAACTGCT CTAAGC AGCAAATCCTG         ACTATCTTGAATCGG  68 117
        ligA NONE
 BruAb1_1414 1390619 .. 1390630 -  -7.2  -3.53091   ACGCTGGTTCTCAAA                GGCG TCAT CGCC                 ATCACCACGGCCCGT  60 506
 BruAb1_1410 1386946 .. 1386964 -    -3  -3.53091   ATCCTGGCTTTGAAA             GTGTGGAT TTC ATCCGCCC             CACTTTTCCAAAAAC  49 16
 BruAb1_1409 1386158 .. 1386168 -  -3.2  -4.08692   GAACTGGTGGCAAAA                 TCAG TGG CCGA                 CAAACCATCGGCCTT  58 250
 BruAb1_1406 NONE
 BruAb1_1405 1380522 .. 1380568 -  -5.3  -3.53224   CAGTTTCTCGGCAAA CCCATCCAAATGGCTGATTTGA ATCA TCAAATCAGT-ATTTTGCCGGG GTTCATGATGTTGTC  56 5
 BruAb1_1404 1380404 .. 1380416 -  -3.3  -4.41348   TTGGCGCGAAACAAA                GGGTG AAT CACGC                AGTCTTTATCTGCGC  62 20
 BruAb1_1403 1376589 .. 1376627 -  -3.1  -4.07568   GCCCCCCCGTGAAAA  GAGG-GCCGCTCT-ACCGT CAT ACCGTCAGGGCTGCGCCTC  CGGCGAAACTGGCGG  58 11
 BruAb1_1397 1373908 .. 1373918 -  -6.8  -4.36914   GGGGCCCGCAGAAAA                 GCTG CGC CAGC                 GCCAGTGCCAGAAAG  75 209
 BruAb1_1395 1371935 .. 1371955 -   -14  -4.94972   CACTATAAGGAAAAA            CCCCGGTG TGAGG CACCGGGG            CTTCGGATTCAACAG 100 59
        thyA NONE
        folA NONE
        hlfK NONE
        hflC 1368365 .. 1368378 -  -2.3  -4.37092   ACGGCGGCTAGAAAA               TCGCT CATG AGCGC                CTGTTCCTGCTTGTT  60 39
 BruAb1_1390 1368173 .. 1368192 -    -5  -3.12809   CATGGAAGAAATAAC            GGACAAGA AGCG CCTTATCC             CCTGACAAGCCAGAC  48 20
 BruAb1_1389 1366339 .. 1366366 - -15.6  -4.96388   AACCATGAAACAAAA        CGGCACCGCA-GG TTT CCGTGCGGCGCCG        TCCTTCATCCATCCA 100 48
 BruAb1_1388 1364860 .. 1364882 -  -9.1  -3.03124   CCTCACCCCCGAAGA           CGCTATCGC AGTCG GCGATGGCG           CGAACGATCTGGGCA  60 221
        miaA 1362991 .. 1363006 -  -8.2  -5.55769   TTGGATAATAAAAAA              GGCCCC CGAG GGAGCC               TGTCTTTCGCGCATG 100 207
        ilvB 1361122 .. 1361138 -  -2.1  -2.78384   TTCCTTCGGATCAGA              CGAGCGC GCG GCCCTTG              GCATCAATGGCATTG  39 4
        ilvN 1360442 .. 1360470 - -16.8  -3.28712   TGCCTCCGCTGATAA       TGGCGCCGAC-CC TTTG GGCGTCGGCGCCA        TTTGCGGCAAGGCAT 100 81
 BruAb1_1383 1359176 .. 1359186 -  -6.8  -3.72324   GATCCCGACGAAGAA                 CAGG ATG CCTG                 GGAATGGCTTGATGC  63 60
 BruAb1_1381 1357725 .. 1357768 -  -6.6  -3.76125   CCACCTGAATGCAAA TGCGCTTTTTGCAAGGCTTG ATCG CGAGCTATGCACATAGCGCA TCCAGTTGATGTTTT  66 39
 BruAb1_1380 1357497 .. 1357511 -  -4.2  -5.02074   GGACGGGCGAAAAAA               GTTGCA CTT TGCGAC               ATCCCTGCCGCATCT  76 69
 BruAb1_1379 1355398 .. 1355425 - -17.1  -5.03994   CGCCATAGACAAAAA        GCGCCTTTCGG GAGCTT CCGAAAGGCGC         TTTTTTCTACCCCTT 100 57
 BruAb1_1377 NONE
        ilvC NONE
 BruAb1_1375 1353120 .. 1353137 -  -4.8  -2.69964   TCCTCAATTAGACTA             TCCGCC TCTTGC AGCGGA              ACTTGTAATAGCGAA  46 117
 BruAb1_1374 1351822 .. 1351838 - -10.8  -5.46657   CATTCCAATAAAAAA              CCGGGC GCAAG GCCCGG              TTTTTTTTACCTTTG 100 51
 BruAb1_1372 NONE
 BruAb1_1371 1349298 .. 1349308 -    -4  -2.64735   ATTGAAAACCAATAT                 GAAA TGG TTTC                 CTTGCCAACATGCCA  43 82
 BruAb1_1370 1348347 .. 1348359 -  -5.5  -2.74094   GCTCAGACAAAAAGC                CTGCC CTC GGCAA                TTTTCACGGCCGTGC  48 0
 BruAb1_1369 1347620 .. 1347656 - -21.8  -3.33744   TGCCGCTTTAAAAAG   GTT-TGGATGCCGCCCC GACG GGGGCGGCATCCAGAAC    GTTTCCGAGAAAAGT 100 117
        ccrB NONE
 BruAb1_1366 1344879 .. 1344895 -  -6.5  -4.25104   TGCGCTGGATGAAAA              GCATCTG GAA CGGATGC              TCGCCATTCTCTCCG  69 237
 BruAb1_1352 1334285 .. 1334295 -  -6.8  -3.30903   AAAATTGTTTCATAA                 CCCA AAA TGGG                 CGCTTACCGCATTTA  59 468
 BruAb1_1351 1332838 .. 1332850 -  -4.1  -3.06679   AATATTGCGATTTAA                GTTGA CAT CCAAC                ATAAGCCATTGATTT  46 39
 BruAb1_1350 1332527 .. 1332540 -  -3.8  -3.20382   GGCCAGATTTAGTAA               GCTG TCGGCC CAGC                TGCCTTGATTAGGAT  47 40
 BruAb1_1349 1330995 .. 1331020 - -10.3  -3.30159   GCAATGCGCGGATAA         GCCGACTGGCG GTGG CGCTTGTCGGC          AATGTCGCCGCCCAG  72 256
 BruAb1_1347 NONE
 BruAb1_1346 1326990 .. 1327007 -  -4.1  -2.80499   CAACATTTCAACAAT             GTCA-CCG CCA CGGACGAC             CGCGCCTGAATACGC  43 184
 BruAb1_1345 1325025 .. 1325036 -  -7.2  -3.02632   CAATCTCAGAAATTA                CGGG TCAG CCCG                 ATAGTGATGGTGCGG  56 4
 BruAb1_1344 NONE
 BruAb1_1343 NONE
 BruAb1_1342 1322304 .. 1322316 -  -6.9  -4.36914   TTGCCGGGCAGAAAA                CCGGC CAT GCCGA                TTTCCGCGAAGGCTA  74 104
 BruAb1_1340 1319851 .. 1319867 - -10.9  -3.54424   GCCTACGCGGGGAAA              TCAGTCC ACT GGACTGA              TTTCTGATCCCGCTT  78 133
 BruAb1_1339 1319566 .. 1319596 - -10.5  -2.64416   GATCGTGATGAGAAC      CAGACCGGACACCG CGCC CAGT-TCCGGCCTG       CTCAACAGGCGCTGC  69 150
 BruAb1_1337 NONE
 BruAb1_1336 1316856 .. 1316868 -  -4.9  -2.52516   TTTTTGAGCATGAAT                TCTTT TCC AAAGA                GCGATGATCTATCGG  44 102
        fucU 1316307 .. 1316335 - -14.6  -5.06103   ATAAGCTGCAAAAAA        CAAACCCGGGCC GTCAT GGCCCGGGTTTC        TTTTAAAAACGCGCT 100 119
 BruAb1_1333 1313935 .. 1313962 -  -8.3  -4.16943   GCGCAGACGTCAAAA        GGCCGGGCCGC GCGATT ACGGTCCAGCC         TGCCGGAAGCGAACA  78 259
 BruAb1_1332 1312185 .. 1312198 -  -3.7  -3.32066   AATAATTTGTGAGAA               GTGCG CCCC CGCCC                GCAAACAGGTTCTAC  49 37
 BruAb1_1331 1311791 .. 1311821 - -10.5  -5.45802   GGCGTAAAACAAAAA      CAAAGGCCGGAAAC TTGC GCTTCCGGCCTC-G       AATTTTTTTCTGGCA 100 49
 BruAb1_1330 1310524 .. 1310567 -  -2.4  -2.98878   CGACAAAACAAATAC TTGGAGCGGTTCCAGC GTTTCCGTTTCA ACCGGAACCGCTCTAT TGCGCCATTACTTGC  42 33
 BruAb1_1329 NONE
      cysW-2 1308403 .. 1308417 -  -5.6  -2.92171   CAGACGCCGAAACCA               TGGCCC GCA GGGACA               GCCGGTTCTAAAGCT  49 373
 BruAb1_1323 1301705 .. 1301723 -  -3.8  -2.83396   GTTAAAGTAAGAGCA             CCGCTTCA ACA TAAAGCGC             GTTAGAATGGAAACA  43 108
 BruAb1_1322 NONE
 BruAb1_1321 1298654 .. 1298688 - -16.6  -4.07687   AGCGGTTTTGGAAAA     CAAAAAAGCCGGGG GCGTCTG CCCCGGCTTTTTCG     GTTGATGCAGCCGGT 100 40
 BruAb1_1318 1293357 .. 1293383 -  -3.6  -3.08032   TTTTGGCCAAAAGCA         GTGGAAGCCGAA TCC TTCGGCTTATCC         CAATATTTAGCGTAG  46 68
 BruAb1_1317 1293120 .. 1293134 -  -5.7  -3.05816   TGATGCTTTATTCAA               CCGTT TCCTG AACGG               CGTGCGCTGTACTTT  50 3
 BruAb1_1316 1292805 .. 1292838 - -10.3  -3.86524   ATATCCGGCTAGAAA     GGAGCACGAGACGGGT TGC ACCGCTCTCG-GCTCC     GGATCTGGTACTGCG  81 139
 BruAb1_1313 1290349 .. 1290365 -  -2.9  -2.84325   TTCCCTGAAACATGA              TCGCACG AGC CATGGGA              GCCTGCCTAGAGCAT  42 32
        cobQ 1288627 .. 1288638 -  -2.2  -4.68593   GGCAGCAGGGAAAAA                CCTCC CAT GG-GG                TGCGGGCGCAATGCC  66 297
 BruAb1_1311 1288339 .. 1288359 -    -4  -3.36273   GTCCCTCAATAGCAA           TGG-CGCGCC GAT GGC-CGTCCA           CCATCGAGCGTTGCT  49 74
 BruAb1_1310 NONE
        cobU NONE
 BruAb1_1308 NONE
        cobN NONE
        cobO NONE
 BruAb1_1305 1280787 .. 1280799 -  -4.7  -2.73875   TTCCCGTCAACATCA                TGCGC GCG GCGCT                GCCGATGCTGCTGAT  44 488
 BruAb1_1303 1279886 .. 1279897 -  -3.6  -3.25896   GGATCAGCCACAAGA                CGAC GCCT GCCG                 CACCTTATGCAGTTC  47 2
 BruAb1_1302 1279498 .. 1279511 -  -2.3  -3.82083   CGATTATAACGGAAA               CGTTG GAAC CATCG                CCAGGGCGGCGGTGG  51 0
        cobM 1278621 .. 1278650 -  -3.5  -4.07568   CGGTTGCGGCGAAAA       CCGTGG-TTGCGAC AGT GCCGCAAGCCATCG       CCTTTGCCCGCTCTG  58 43
        cobA NONE
        cobB NONE
        cobC NONE
        cobD 1272336 .. 1272364 -  -4.6   -4.3586   TTATCGACAGCAAAA       CCGGCCATCGACGC ATT GCATC-A-GGCCGA       TAAACTTGCTGATTC  67 240
 BruAb1_1291 1269295 .. 1269325 - -15.6  -4.99043   GCCGGATAAATAAAA       CAAAAAAGGCAGGA AAA CCCTGCCTTTTTCG       TAAGTTAACAACGAT 100 48
        cobL 1263227 .. 1263257 -  -9.1  -3.02511   TGCAGGTGTGGAACA      GGCCTTGAGCGG CCCTCTCT CCG-TCAAGGCC       GAATATGACTTCCAG  60 425
 BruAb1_1277 1256818 .. 1256833 -  -4.6  -3.55071   TGATACCGGGCCAAA              CGCCCA ACTT TTGGCG               GTTATGGAAGGGCTT  53 39
 BruAb1_1276 1255401 .. 1255429 -   -11  -3.29511   TTCATCGGGTGAGAA       CT-GCGGGCAGGA TAAA TCCAGCCCGCGAG        CATGGGCGGCCGCAA  76 92
         hom 1253844 .. 1253860 - -10.9  -3.54424   GCCTACGCGGGGAAA              TCAGTCC ACT GGACTGA              TTTCTGATCCCGCTT  78 206
        glpX 1252497 .. 1252523 - -17.4  -5.01811   GTATCAAATCAAAAA         CCCCGAAAAACG ATA CGCTTTTCGGGG         TCTGAAACGGCAGGC 100 164
        ddlA NONE
        recJ 1249345 .. 1249366 - -13.7  -3.05775   ACGATTCTGTAAAAG           CAGGGCCCC CTTC AGGGCCCTG            TCTCAATGTTTAAAT  87 123
 BruAb1_1269 NONE
 BruAb1_1268 1246736 .. 1246752 -  -2.1  -4.09685   GCCTATTCGGGAAAA              GCAGTCC ACA GGGCTGA              TTTCTGCTTCCGCTT  56 113
 BruAb1_1267 NONE
 BruAb1_1266 NONE
        cysE 1244117 .. 1244148 - -10.1  -3.02471   CTTTCACCACATATA      GGCCGTCTGCGGG ATAAAA CCAGCAGACAACC       CAACTTTATGGCATG  69 61
 BruAb1_1264 1243631 .. 1243654 -   -11  -5.27335   GGGCTCAAACAAAAA          CGCCCTCTCC GGAT GGAAAGAGCG           TTTAAACTATACCCG 100 53
 BruAb1_1263 1242836 .. 1242860 -   -10  -4.57341   AAGCCTCGGCAAAAA          GGGACGGG TCGTCATTC CCCGTCCC          TTTTTGTTGGTTTCA  93 49
 BruAb1_1259 1240089 .. 1240108 -  -2.8   -4.4773   CCATATGAAGCAAAA            CGCAGT TCCCTTCG ACCGCG             TTCCATGATGGTGCG  65 112
 BruAb1_1258 1239552 .. 1239572 -    -9  -2.62396   TACTTTCTGAGACCA            TGCCTCCC GACAG GGAAGGCA            TGGCAGCGAATCATC  62 46
 BruAb1_1256 1238306 .. 1238322 -  -7.9  -3.35813   TTGGATTTGAACCAA              CGTAGGC ATA GCCAACG              GATTTACAGTCCGTC  62 127
         tuf 1236643 .. 1236673 -  -8.3  -4.69028   ATAATATATAGAAAA       CGGGCATCCATAG TCAAG CTACAGACACCCG       CTTTCAAAATGGCAG  88 218
        secE NONE
        nusG 1235422 .. 1235433 -  -7.2  -3.99405   CGAATGGAGTAGAAA                GCCC TTGC GGGC                 GAAATGATCAGAGTT  68 33
        rplK NONE
        rplA 1234072 .. 1234098 - -11.5  -2.66695   CCGGTCAGGAAAGAT         GAGGGCCCCGG ACGAA CCGGAGCCTTC         CAAAATCAGTCAACA  73 31
        rplJ 1233190 .. 1233202 -  -6.9  -3.95073   GTTGACAGCGAGAAA                CGGCC TTA AGCCG                CCTCGTTCTTCCGGG  68 18
        rplL 1232654 .. 1232692 - -18.2  -4.11484   TCTAACGGGCTAAAA   CCCGTTTCCTGAAAGCCG TTC CGGCACTCAGGAAAAGGG   TTCCAGTTATCCGAC 100 102
        rpoB 1228388 .. 1228426 - -14.7  -3.35798   AGTTGTGACTGACAA  TA-CG-GGCGCGCCACGGC GAT ACCATGGCGCGCCTCGATA  TTTATTCTGCCGCGT 100 27
        rpoC 1224032 .. 1224051 - -12.8  -4.45168   CGCTGAAAACAGAAA            GGCCGCCC CGAA AGGCGGCC             TTTTTCAGTTTACCG 100 51
 BruAb1_1245 NONE
 BruAb1_1244 1223240 .. 1223277 -  -4.8  -3.57263   ATGCTCATGCGCAAA   TTCGGAGTCAGCCCTCG TCAAC CGGTGGCC-ACCCCGAA   CAAAAGCAGAGGAAG  55 5
        rpsL NONE
        rpsG NONE
        fusA 1220101 .. 1220112 -  -5.8  -2.64155   CTCTCCGTAAATTTA                GCCT GCTC AGGC                 ATTCTTTTGATTGGG  50 57
         tuf 1218886 .. 1218897 -  -3.6  -2.73875   GCTCGCTCAACACGA                GCGC CCCT GCAC                 AATCTTCTTACTCGA  43 33
        rpsJ NONE
        rplC NONE
        rplD NONE
        rplW NONE
        rplB NONE
        rpsS NONE
        rplV NONE
        rpsC NONE
        rplP NONE
        rpmC NONE
        rpsQ NONE
        rplN NONE
        rplX NONE
        rplE NONE
        rpsN NONE
        rpsH 1211668 .. 1211680 -  -4.7  -2.56449   ACCGCATCAGAAGAT                GCGGC AGA GCAGC                TCACCACCAACGTTT  45 4
        rplF NONE
        rplR NONE
        rpsE NONE
        rpmD NONE
        rplO 1209254 .. 1209271 -  -2.7  -3.87815   GCGCATTGGCATAAA             TGTGC AAGCGGCG GCACA              AGGCCGCCGCTTTTT  55 58
        secY NONE
         adk 1207142 .. 1207174 -   -12   -4.3255   TTTGGAAGCAACAAA      CGGGCAGAAAACGC TTCAC GCTTTCCCTGCCCG      CCTAAGACGAGACTT  95 73
        rpsM 1206501 .. 1206512 -  -7.2  -3.19668   CAGCATCGAACCCAA                CCGG CGCA CCGG                 AAAGGCCCGACGGAA  57 58
        rpsK 1205981 .. 1206005 - -12.9  -2.66034   AGAAACCGCAGAGGA          GCCTCGAACTT GAA AAGCCCGAGGC          TCATACGGCATGTGA  81 48
        rpoA NONE
        rplQ 1204259 .. 1204289 - -14.8  -3.96624   GATCTTCAGCACAAA       CAAAAAGGGCCGCC CAT GGCAGCCCTTTTCA       AAAATCAATGCAGCG 100 45
 BruAb1_1212 1202484 .. 1202517 -   -14  -5.02323   CGATCATAAACAAAA     TGCCGCTTCAGG CATAATCCCC CCTGAAGCGGCA      TGCAACGTCTGTCCG 100 113
 BruAb1_1211 1201139 .. 1201168 -  -2.7  -5.48514   AGGAAGAAAGAAAAA       TGGCAGTCAGCGCC GCT GCCGCTC-CTGCCG       CAGCCGTGCCCAATA  91 2
 BruAb1_1210 NONE
 BruAb1_1209 1199670 .. 1199685 -  -2.5  -3.64488   AATTCCGTTAAAACA              GGAAC CGCTCT GCTCC               GGTCAGGCTCCGCGT  49 28
 BruAb1_1208 1199522 .. 1199533 -  -4.4  -4.19577   CAATTCCGAAAATAA                TGGA ACTA TCCA                 CGAACTTCTGCAATC  64 19
        recA 1198218 .. 1198248 - -13.3  -5.18726   CTGTCAGAATAAAAA       CAAAGCCCCGCGC GAAGT GCACGAGGCCTTG       AAAATTCACACATGA 100 49
        alaS 1195179 .. 1195199 - -12.5  -5.60993   CGCGGCATAAAAAAA            GCGCGGAGC AAC ACCCCGCGC            TTCTTCATTTAGTTT 100 48
 BruAb1_1201 NONE
        murI 1189100 .. 1189115 -    -9  -2.93555   CCCAAAGAATACAAT              CGCTTG CCGA CAAGCG               CCGCCAGAGCCGACT  65 48
 BruAb1_1199 1187981 .. 1187991 -  -3.2  -3.26712   ATTCGGAATAAGATA                 TCAG GAA CCGA                 TCATTGAGGGATTAT  45 37
 BruAb1_1198 NONE
 BruAb1_1197 1185614 .. 1185651 -  -7.6  -4.07687   ATGTGTCCGGCAAAA   CGCGCGCGCCTGCACA AAACAA TGTGCAGGCAAGAGGG    GCGCCCATCGGGATA  74 92
 BruAb1_1196 1185120 .. 1185141 - -17.3  -3.92324   TTTCTCAAGATGAAA           GGCCGAGGC AACC GCCTCGGCC            TTTTTGTCAGGGAAA 100 53
 BruAb1_1192 1177491 .. 1177504 -  -5.3  -4.24204   CATGCATAGTGAAAA               TCTGA ACGA TCAGA                AGCGTTGTGTTGATC  66 201
 BruAb1_1185 1173810 .. 1173828 -  -8.8  -4.15006   ACATGCACTCGAAAA             GCCGCTGA CCT TCATCGGC             CGTCACAGCCTCGCA  78 345
 BruAb1_1183 1172011 .. 1172058 -  -9.1  -2.76189   CAACCTATCGAAGCA GCGCCGCTCACGGCACTGT TAAAGCGCAT ATAGCCCCGTGAGCGGCGA AACGCAATGATGAAA  63 164
 BruAb1_1182 1171452 .. 1171465 -  -4.5  -3.91897   GCCGGTATCCACAAA               GGCCA AGGA TGACC                GCGCGGTCGGTGGCA  60 433
 BruAb1_1180 1169269 .. 1169296 -  -9.8  -3.79668   ACTGAATTCACGAAA        GTTGCAAGGGGA AACC TCCCCTTGCTGC         ACCTTCAAACCCCCA  75 474
        clpS NONE
        clpA 1164496 .. 1164511 - -11.8  -5.08601   GTAGTTTAATAAAAA              CGGCCC CGAA GGGCCG               TTTTTATGCGTTTAT 100 37
 BruAb1_1170 NONE
 BruAb1_1169 1159822 .. 1159856 - -15.8    -3.727   TGCAGCAGAGGCAAA     CATGGCGGGCAAGG CCAAAAC CCCTGCCCGCCATA     TCAATTTGCATATAT 100 123
        rpsB 1158839 .. 1158871 - -15.7  -2.74256   AATGAAACGAGATTA      TCCATCCGCCCTATC ATG GATATGACGGATGGA      CGAAATCATGAATGC  95 44
         tsf 1157668 .. 1157701 - -19.7  -2.87132   TTGGGTTGCGATACA     CGAAGGGCACCGCGT TGTC ACGCGATGCCCTTCA      TAATCAAGAGGCTTT 100 107
        pyrH 1156848 .. 1156860 -  -3.4  -4.13767   TCGTTGATGTCAAAA                GCAT CGCTC ATGC                ATTTTCTCCTTCAAT  58 59
         frr 1156275 .. 1156311 -  -8.7  -4.07568   GCTCTCCTTTTAAAA    TCATGCAATGCCAGGCC CAG GGCCTAAACCTGCATGA    TCTCCCCCTCCTTGA  77 12
        uppS 1155407 .. 1155417 -  -3.2  -2.70932   CTTTCGGCGGAACGA                 CACT TAT AGCG                 CGCTAGTATGGCTTA  41 97
        cdsA NONE
 BruAb1_1162 1153164 .. 1153183 - -11.4  -2.55213   TACTTAGGCAAGCGA            GCGTGGCA TCCG CGCCACGC             GAATTGCGCGTTATG  73 209
 BruAb1_1161 NONE
 BruAb1_1160 1150640 .. 1150677 -  -5.7  -3.73042   TCTGCCATCAAAACA  CTTTCTTCCTCGGGGCG TAAAGG CGCCCCGAG-AA-AAGG   CAAATCGATCAGAAC  61 34
        lpxD NONE
        fabZ NONE
        lpxA NONE
 BruAb1_1156 NONE
        lpxB 1146051 .. 1146074 - -19.6  -4.80453   TGAGCACAAAAGAAA          CCCCGGCAGC GAAG GCTGCCGGGG           TTTTTCTTTGTCCAG 100 150
 BruAb1_1152 NONE
 BruAb1_1151 1140197 .. 1140236 - -10.6  -3.13522   ACTGGTGGATGAAGA  GGAAGCAACCTTGAAGCG CTTC CGCCGCGAGGGCGCTTCC   ATCGCACTGGAAGCA  66 121
      tpiA-1 NONE
 BruAb1_1143 1132220 .. 1132246 - -17.4  -5.07486   TATGCTTAACAAAAA         GAAAACCGGCCA TGA TGGCCGGTTTCC         CGATAATCAATTTGC 100 71
 BruAb1_1142 1131301 .. 1131322 - -15.1  -5.07652   TTGGGCAAAAGAAAA           GGCCGGGCC CGTG AGCCCGGCC            GATCCCATACAGGAA 100 49
 BruAb1_1141 NONE
        pyrG 1129423 .. 1129440 - -14.1   -5.0065   GACGCATAAACAAAA             CGCGCCC CGAA GGGCGCG              CTCAAACTCAGACCA 100 33
        kdsA 1128469 .. 1128487 -   -16  -4.99947   TGTAATCAAACAAAA             GGCGGGGA AAA TCCCCGCC             AGTCTCATGCACTTT 100 47
         eno 1127003 .. 1127022 - -12.1  -5.52347   AACAAAACGAAAAAA            GGCGGGC ATAGTG GCCCGCC             TTTTGCCTAAATCCC 100 48
 BruAb1_1137 1125884 .. 1125903 -  -6.5  -3.34962   CCGGATATTTTACAA            CAGCAAA TCCCTC TTTGCTG             CCGTCAATCCGCATT  56 249
 BruAb1_1136 1125511 .. 1125529 -  -4.6   -4.1472   ATCACAAAAAGACAA             TTAACTGG ATT CAAGTTAA             TTTGATCGATCTTCC  62 22
        pdhA NONE
        pdhB NONE
        aceF 1121530 .. 1121572 - -11.3  -3.92659   TCCTGAAAACGGAAA GGCCGCGCTGTTCTTCGTA TAAGC TACAAAGACAAGCGCGGCG TCAGTTCCATCAGAC  90 35
      lpdA-1 NONE
 BruAb1_1131 1119671 .. 1119683 -  -7.7  -2.73364   TGCCTATCCGAAGCA                CCATC CCC GATGG                GGCTGAAATGCTCCT  57 98
        lipA NONE
 BruAb1_1129 1118165 .. 1118192 -   -20   -4.8143   CCAATAATGCAAAAA        CCCCGAAGTTGG GTGT CCAACTTCGGGG         GCTTTTCAAAAGGGT 100 47
       nifR3 NONE
        ntrB NONE
        ntrC 1111743 .. 1111773 -  -7.7   -3.8917   TGTTAACCATAATAA      CCAATAGCGTTGCA TCTA TGCAACGC-ATTGT       GGCGAAAATGCAACG  72 113
        ntrY NONE
        ntrX NONE
        trkA 1106668 .. 1106681 -  -8.1  -2.57795   CCCAGGATTAAGCTA               GCACG AAAT CGTGC                TCAGAAGAACTCAAG  56 26
 BruAb1_1118 NONE
         hfq 1105293 .. 1105322 - -11.3  -4.92385   CATACTCAAACAAAA       GCTGGGGCGGGAT ACTT ACCACGCCCCGGC        AAATATCGGAAAGCG 100 41
 BruAb1_1116 1103687 .. 1103699 - -10.5  -2.99471   GGACTTCCATACATA                GGGCG TTG CGCCC                CTGTTCCGCAAGTGG  72 55
        clpP 1102701 .. 1102735 -  -3.4  -4.18018   GTCCGGGAGGGAAAA     CGCGCCTCCCGCCG GCCACCA CGGCAGCAGATACG     CGCTGCCCTGTAGTT  60 285
        clpX 1101300 .. 1101315 - -11.8  -4.82667   TTAGCACATGAAAAA              GGCCGC TTTC GCGGCC               TTTTCAGGGACATTT 100 49
         lon 1098413 .. 1098444 - -18.2  -3.34894   AACCGGGGTTAAACA      CAGAAATGCCGGGCT TGA AGCCCGGCATTTC-G      ATTATCAGGGCACAT 100 50
 BruAb1_1111 1097906 .. 1097922 - -10.8  -5.72053   CAACCAAAGAAAAAA              GCCCGG ATGAA CCGGGC              CCTTCTCGACAGCCA 100 116
 BruAb1_1108 1093367 .. 1093383 -  -8.7  -4.73448   ACATACAGTCAAAAA              GCCCTGA AAA TCAGGAC              AGCCCGACCATGGGC  93 139
 BruAb1_1105 1090762 .. 1090789 -  -3.3  -3.29144   GCATGTTCGGCATAA        CCATCGG-CGCC TTCCG GGTGGCCGGTGG        CTTGCTCCTGTTCTG  45 507
        gyrA 1087421 .. 1087444 - -13.9  -4.62069   TTGGCATCTGAAAAA          GGCCGATGG TTTGCG CCATCGGCC           TTTTTTATTGAAACC 100 76
 BruAb1_1102 NONE
        coaD 1086482 .. 1086495 -  -4.5  -2.63922   CATGATCGAAAAACT               CCCTG CGGT CAGGA                TTTGAATTTGGTGTT  45 20
 BruAb1_1100 NONE
 BruAb1_1099 1085259 .. 1085286 - -14.8  -3.98484   AACGCAACGCATAAA        GTCGGCCCCGGC CGAA GCCGGAGCCGAG         ATTTCTCGATACAAA 100 49
        queA NONE
         tgt 1082612 .. 1082624 -  -4.7   -4.0371   GAGCGGTGAGAGAAA                CCGGG TAG CCCGC                GCTTTTCTGGACGTC  62 368
 BruAb1_1095 NONE
 BruAb1_1094 1077927 .. 1077952 -  -8.9  -4.99645   ATTCGACAAATAAAA         GGGGCGGCTTA TTTC TAGGCCGCCCT          TTGTCCGTGGTTCAA  93 49
 BruAb1_1093 1076600 .. 1076612 -  -4.7  -3.03124   TGCCACTTTTCAACA                TGGCG TCG CGCCC                CGGCGCATGGGAGCA  47 325
 BruAb1_1091 1074676 .. 1074700 - -19.3  -4.48583   AATGAATATAAGAAA          GCCCGCCCGCA AAT TGCGAGCGGGC          CAAAAGCAGGCTTGG 100 50
 BruAb1_1089 1072322 .. 1072334 -  -6.2  -2.85999   TCACGGCACAGCACA                GCCG CCTTC CGGC                TAAGCTTGGTCTTCA  52 91
 BruAb1_1088 1071399 .. 1071417 -    -3  -3.60792   CCCCCAAGCCCTAAA             TGGACTTC AAG GCAGACCA             AGGCCAGAGCCGGGA  51 271
 BruAb1_1087 1070638 .. 1070662 -  -2.9   -3.0263   AGCATGTCCTGAACA          GCGTTGA GTTGCTTCCGG TCAACGC          TGGCGCTCCGTCCTT  43 19
 BruAb1_1079 NONE
 BruAb1_1078 1061648 .. 1061662 -    -2  -2.83903   CGGCCCAAAAATGGA               CAGGGC AAC GCCTTA               ATATCAAGGAGCTAT  41 90
 BruAb1_1077 1060235 .. 1060247 -  -3.4  -4.55287   CTCATGCATAGAAAA                TGAG TTTGG CTCA                TATTCCCTTTTGCAT  65 166
        thrS 1058156 .. 1058184 - -16.9  -3.38207   GATCCAATAGAGCAA        TAAAAAGGCCGCA TCG CGCGGCCTTTTTA        CGTATCTTTTTATCA 100 38
 BruAb1_1074 1056306 .. 1056318 -  -6.9  -2.59431   TTTCCGTACAAGTCA                GCGCG CTT CACGC                AAGCTTCTTCTATTC  52 35
 BruAb1_1073 1055657 .. 1055673 -    -5   -5.5074   GAAGCGAAGAAAAAA              GGCCTG TAAAC CCGGCC              TTACCCTTCGTCTTT 100 26
      galE-1 NONE
 BruAb1_1070 NONE
 BruAb1_1069 1052595 .. 1052605 -  -5.4  -3.05294   TGAAAGCCTGCAAGA                 TCAG GGC CTGA                 TCTCATGACGCTCGG  50 15
 BruAb1_1068 1051298 .. 1051316 -  -8.8  -3.68325   TAGACCCCAACAGAA             GACCGCCA ATA TGCCGGTC             TTTCAACTTGCCCTG  69 365
 BruAb1_1062 1044975 .. 1045005 - -12.6  -4.66535   AAGGCTGAAAATAAA       TCTGCCCCGATATA TTG CATACCGGGGCAGG       GGAATTGTGGGTTAT 100 37
 BruAb1_1055 1038152 .. 1038170 - -10.2  -3.41602   CTTACGGCATGACAA             CCACCGCC GAT GGCGACGG             CTCGCGCCAGCCTTC  69 91
 BruAb1_1053 1036703 .. 1036718 -  -3.2  -3.10245   TTATTTTAACATATA              GCGCAA TGAG TTGTGC               ATGAAAAAGAGTTGA  43 47
 BruAb1_1052 1035697 .. 1035713 - -10.9  -3.96892   AAGCGGGACCAGAAA              TCAGTCC AGT GGACTGA              TTTCCCCGCGTAGGT  86 129
 BruAb1_1050 1033847 .. 1033871 -  -2.7  -4.44046   CTTACCTGAAAGAAA          GACCGGCAATT TGA AACGCCCGGCC          ACGCCGCTCACACAA  62 294
 BruAb1_1048 1029610 .. 1029628 -  -9.5  -4.18018   GCTCTGCATGTAAAA             GGCCCGC ACAAG GCGAGCC             TTTTATATCGTTGTT  82 53
 BruAb1_1047 1028199 .. 1028219 -  -8.3  -2.57013   CTGGAACCGAAGGCA            TCCCGAAAG ATG CTTTCTGGA            TGTTCGGCCATAACG  53 146
 BruAb1_1043 1021338 .. 1021358 - -14.7  -4.02132   TTGGAAATTTACAAA            GGCTGCGCC TCA AGCGCAGCC            TTTCGTTTATCTGGA 100 121
 BruAb1_1040 NONE
 BruAb1_1039 NONE
 BruAb1_1038 1017177 .. 1017190 -  -2.3  -2.74263   ATGTCACGGGCAAAT               GCCGT CCAT ACCGC                TTGAACCGCCGGAAA  39 208
 BruAb1_1037 1016417 .. 1016434 - -12.7  -4.81249   GCGGAAATGGAAAAA             GCCCGCA CGGA TGCGGGC              TGGTGGTTGGAATAG 100 155
 BruAb1_1033 1013422 .. 1013441 -  -4.2  -2.89683   ATGTTATTTGATAGA            CGCGCTGGA TCG TCCGG-GCG            GCCAATGTGCCGTCC  45 508
 BruAb1_1029 1007629 .. 1007644 -  -7.5  -5.63103   CTGTAATCAAAAAAA              GCGGC TGGAAG GCCGC               TTTTTTCATTGCTCA 100 59
 BruAb1_1028 1007296 .. 1007331 -  -7.5  -3.24924   TCTTGAGCGACAAGA    CCG-GCGAAGTCCGCG CCACC CGCGTATTCCGCACGG    CAATTCCTGTTACGG  56 194
 BruAb1_1023 1002363 .. 1002381 -    -6  -4.10925   ATAGAGCGCGTAAAA             GGCGTA TTGGCTG TACGCC             GGGCCGATTATTGTG  68 167
        maeB  999899 ..  999938 - -10.8  -5.06414   TGGCTTTAATAAAAA  GTAAACGCCGAGTATAAC CATT GTCATACCCGGCGTTTTA   TTCGTCTAATACTTC 100 68
        cbbZ NONE
 BruAb1_1012  989515 ..  989530 -  -6.8   -3.5616   TTCAAAAATCGACAA              GGCCCGC AAG GCG-GCC              ATGCGCGCGAATGCG  60 353
        glnB  987650 ..  987660 -  -2.4  -4.13767   GTCTTTATCCCAAAA                 CCGG TTC CCGC                 TTTTGGGAGACATGC  56 42
        glnA  986038 ..  986063 - -14.8  -3.76186   TATTGATAAAATGAA         GAAACCCCGG AGAAAG CCGGGGTTTC          TCTTTTGCGCGCGCT 100 82
 BruAb1_1004  980224 ..  980252 -  -9.5   -4.2074   CCTGCAATATATAAA        GGACGCGGATGTT CTC ATCATCGGCGCCC        TGCAATATCGTCCGC  80 263
 BruAb1_0991  970899 ..  970915 -  -2.2  -3.62224   AGAGGTGCTGAAGAA              GCCC GAAGCCTGG GGGC              CGCTCGGCGGGATGA  47 129
 BruAb1_0989  969605 ..  969615 -  -5.4  -3.73224   GCATTCTTTACCAAA                 CAAG GTA CTTG                 CTGCTCTATATCACC  58 341
 BruAb1_0981  962430 ..  962441 -    -3  -2.51871   GCTTAGAGGAAAATT                TGAT ACCC ATCA                 GAGCTTCCTTTCCTT  40 23
 BruAb1_0980  961863 ..  961892 -  -7.8  -2.56391   AGCATTGAAATACAG       GCGCGTTCTGTC GACGAA GCCAGAAAGCGC        ATATCGTCCCTCGCA  53 258
 BruAb1_0978  961283 ..  961304 - -11.5   -3.0682   TTGATCAGATATAGA           GCCGCCTTG TTCG CAGGGCGGC            TTTTTTATTCGAGGC  75 328
 BruAb1_0972  956510 ..  956533 -  -5.1  -3.23692   GAGCATCAGGATTAA          CGGGGCGGC CAGTAT GCCGCTGCG           GACTGCCGGTTCGAG  49 297
 BruAb1_0970  956003 ..  956019 -  -9.4  -5.28983   GTTAAAACAGAAAAA              CCCTGC GCAGG GCAGGG              TTTTGGTTGGTGATT 100 51
 BruAb1_0969  955270 ..  955307 -   -12  -3.93659   ACTAAAACCATCAAA   GCGCGTTTCCGTTTGC GATAAT GCAGGCAGAAACGCGC    TTTTGTTTTTACAGG  90 457
        fumB  951277 ..  951307 -   -17  -4.18934   TATGAGGGGAATAAA       GAAAAGGCCGGG TTCTGGT CCCGGCCTTTTC       TGTAGCGGTCAACTC 100 34
        moaA  948118 ..  948129 -  -2.2  -3.14848   GCTTTCGATGAAAAG                GACCG AAC CGG-C                AACAGTATAAACGCC  43 112
        mobA  947280 ..  947290 -  -8.2  -2.73124   TTTGATCGTTGAAAT                 GCGG TGG CCGC                 GCGCGGTAAGACAGC  60 110
 BruAb1_0948  935028 ..  935065 - -24.4   -3.8917   GGGTAAGCAGAATAA   CAAAAGCGCCGGTCTG TCTGGT CAGACCGGCGCTTTTG    TTTGTTTGCTTCCTG 100 208
 BruAb1_0945  930650 ..  930662 -  -2.6  -3.62859   AGGACAAGGCTGAAA                CCGG GCCTG CCAG                TGAAACGGCAACGGC  47 426
 BruAb1_0938  923356 ..  923376 - -18.3  -5.36965   TAATACTATAAAAAA            TCCGGCGGG CAG CCCGCCGGA            TGAGGCGTCGAAAAT 100 61
        qacH  922938 ..  922950 -  -4.7  -3.28924   GACGGGCTGCGACAA                GCCCG TTT CCGGC                GGCGTTCCTGTTAGG  51 43
        tyrS  920439 ..  920455 - -10.8  -4.99043   GCCCGATAAACAAAA              CCGGGC GCGAG GCCCGG              TTTTTTGATGCTTTA 100 51
         bcp NONE
 BruAb1_0932  915361 ..  915381 -  -5.3  -2.62396   GACTTTTCCATATGA            GGCTTGTGC GGG GCAGGAGCC            CGGAGCATTTTCAAA  47 68
 BruAb1_0931  914883 ..  914901 -  -3.1  -3.55444   GTCTGAGGCTTCAAA             GAGCG TGCTCAATG CGCTC             CCCTTGCACGCTTGC  49 15
 BruAb1_0930  914403 ..  914415 -  -3.3  -4.30987   ACCGCTGAGAATAAA                GCCAA CAC CCGGC                CATTATGGTGACTGT  64 403
 BruAb1_0923  904998 ..  905025 - -12.8  -4.55887   CGGCAAAAACATAAA        GAAAAACCGGCG TTTC CGCCGGTTTTTT         GTCATCCGTAACAGG 100 65
 BruAb1_0921 NONE
 BruAb1_0920  901309 ..  901324 -  -4.6  -4.05788   TTTTCTGAAAGGAAA              CAGCCG GGCG CGACCG               ATATCTTTACTTCTT  62 32
        aroQ NONE
        accB NONE
        accC NONE
         aat  897882 ..  897892 -  -4.6  -3.38072   CGCACGGAAGATGAA                 GCGC CGC GCAC                 CGATGCCTTCGTGAC  51 247
 BruAb1_0907  890579 ..  890613 - -17.3  -4.89966   AGATGCAAAAAGAAA     TGGCATCCGTCGC GGGAGGAGG GCGACGGATGCCA     TTAGGGGAAGACCGG 100 152
 BruAb1_0906  889063 ..  889090 - -11.2  -3.21218   ACCGCGCATCATGAA        GCGGCTCCGGCA AAGG CGCCGAAGCCCC         ATTTTCTTCAGTACA  74 33
 BruAb1_0901  883972 ..  884003 - -21.8   -5.1861   TTCAGCAGGAAAAAA      TGAAAAAGGCGGGC AGGG GCCCGCCTTTTTCA       TTGCATGGTTTTTCC 100 23
 BruAb1_0887  867681 ..  867700 - -16.4  -5.03314   GCCATGGTTAAAAAA            CGGCGGCC ATCT GGCCGCCG             GTTTTGCATCACGGG 100 55
       xth-1  865922 ..  865941 -  -3.5  -4.10161   GATTACGCTGTAAAA            GGCAGTT ACTGAA AACAGCC             CGATGTCTCAATCTG  60 76
 BruAb1_0881  863165 ..  863180 -  -3.3  -2.52676   CATTGCTCGAAGTTA              CAGAA AAATTA TTCTG               ATGAAAATATCGACA  40 18
 BruAb1_0880  862504 ..  862522 - -17.4  -4.08394   AGACTTTCCTGAAAA             GCCCGCCG ATC CGGCGGGC             TTTTCATTCTGAATG 100 98
        cobS  860517 ..  860531 -  -4.3  -3.72576   GCCGTGTCCATGAAA               TGCAA TGTGG TTGCA               TCAAAGGGCCATGAC  58 26
 BruAb1_0877 NONE
 BruAb1_0876  859167 ..  859182 -  -2.4   -4.4078   TTCGCCCAAGGAAAA              CCGCGA GATC CCGCCG               CTCGATTATGAGCGC  62 457
 BruAb1_0873  856631 ..  856649 -    -3  -3.03771   GCAGATGGCCGAACA             TGTGCCGA TCA TCCGCACG             GTCTGGCGGGAAGGC  43 52
 BruAb1_0870  853535 ..  853567 -  -3.6  -2.72661   CACCATGGCCAATGA     TTG-CATAGGACT GACGGGCA AGCCCTATGGCAA      ACATGCTGGCTTTTG  43 136
 BruAb1_0868  851624 ..  851638 -  -5.6  -3.62859   ACCAGAACTTTGAAA               GCGCAT ATA AGGCGC               GTAACCGGCGAAGCG  58 91
 BruAb1_0867  851120 ..  851147 -  -4.8  -3.32997   GCTCCAGAAACGGAA        TCAGGGCGAACA TTTC TGCCCACCCCAA         TTTTCCAGATGCATT  51 100
 BruAb1_0866 NONE
 BruAb1_0865 NONE
 BruAb1_0864 NONE
 BruAb1_0863  846461 ..  846506 -  -2.5  -3.52455   AGGAACAGCAAAAAT CCTAGAGCGGTTCCGGTTA AAGCGGAA TCGTTGGAACCGCTCTAAG TGTTTGCTGGCGCGT  47 83
         rpe NONE
        purB  844203 ..  844228 - -16.3  -4.79756   TACAGAATGTAAAAA         GCCCCATGTTT TCAT AAACATGGGGC          TTTTCCTGTCTCTGT 100 198
 BruAb1_0859 NONE
 BruAb1_0858  842260 ..  842272 -  -6.9  -4.42619   CAATATTGCACAAAA                GGCCG CAG CAGCC                GGCAAGATTGCAGGC  76 218
        purC  840161 ..  840181 -  -2.5  -3.59634   AGAACGAATGAAACA            GCCCGAA AGGTTTG TTCTGGC            ATGATCCCGAAAACC  49 85
 BruAb1_0854 NONE
        purQ  839145 ..  839165 - -10.4  -5.45652   AGGCGCAATAAAAAA           GGCGGCTCC GATT GG-GCCGCC            CGTTTTCATATATGC 100 49
 BruAb1_0852 NONE
 BruAb1_0851  837682 ..  837697 -  -5.4  -3.59979   CTGTGGCACCCGAAA              GCCTTC TGCC GAAGAC               TGGCGCCTAAGGTTT  58 157
        purL  835261 ..  835289 - -14.6  -4.00124   TAGCCGACAATCAAA       CCGCCCGGACAGG GTTT CCC-TCCGGGCGG        CAATTGGTATCAGTT 100 156
 BruAb1_0849  834856 ..  834868 -  -3.3  -4.11773   AAATACGCGGGAAAA                CCGCA TTT TGGGG                AGCAGCATCTTGCCG  58 74
 BruAb1_0848  834328 ..  834360 - -20.1  -3.36131   AAAACCATCTGACAA      TATAAAAGGCGCCGC TGA ACGGCGCCTTTTATA      AAAATCGAGGCTAAG 100 65
 BruAb1_0846  832663 ..  832681 - -13.1  -4.31085   GATACGAATGTAAAA             GCCCGCC GGTCA GGCGGGC             TCAGATTGATGAAAA 100 208
 BruAb1_0841  827773 ..  827806 - -12.6  -2.53176   ACGACAGAAAATGAG     CGTCAATGCAGGCGA AAAGA TCGCCTGCATTG-CA     AGAAAACGGTTACTT  76 35
 BruAb1_0815  800276 ..  800289 -  -3.7  -4.05788   GCTGTTGAAACGAAA               GTGGC GCCA GCCGC                CTTTTCTCTTTATAA  60 85
 BruAb1_0813  798708 ..  798735 -    -9  -4.16033   GTGAAACAAGAAGAA        CGGCCCGCCG-GG TTT CCACGGCGGGCTT        GTAGGGCTGGCGCGG  78 375
 BruAb1_0806  794523 ..  794536 -  -5.2  -3.16564   GTTGGATTTGACCAA               CCCG AACGGG CGGG                CGAAAGTTACCTTTC  52 174
        rplM NONE
        rpsI  793461 ..  793478 - -10.5  -5.24989   TTACATAGCAAAAAA             GCGGACC CGAA GGCCCGC              TTTTCTGTAAGTCCA 100 53
 BruAb1_0803  792452 ..  792466 -  -4.2  -3.23598   GAATCAATCTATGAA               CAAGCG CGA CGCTTC               ATCGTCGTTCTTTCC  47 24
        argC  791397 ..  791424 - -16.3  -3.75153   GCGCTCCAATGCAAA        GCCCGGCTGCG TTTTGG CGCAACCGGGC         TAAAACCATGTATTT 100 44
 BruAb1_0800  789624 ..  789641 -  -5.5  -3.56568   GAATCAGGCTGGAAA             GCGGC TTTTGCTT GCCGC              AGTCAGTTCTGTTTT  56 28
 BruAb1_0798 NONE
 BruAb1_0797 NONE
 BruAb1_0796  786186 ..  786217 -  -4.2  -3.96531   GCACAGATGTATAAA      CGGCACCGCCTGAC TGCT GTCTGGCCGCGACA       ATCAGGGGCATGGAG  58 119
        sugE  785620 ..  785637 - -12.7  -3.39142   TGCAGATTGAATGAA             GGGAGGC TGAT GCCTCCC              TTTTTGCATTTTATG  83 36
 BruAb1_0788  779816 ..  779842 - -16.7  -3.79419   CTTGTGTATAAAACA         GAAAACCCGCC GTGAA GGCGGGTTTTC         CTTGATTTCCATCGG 100 47
 BruAb1_0778  770101 ..  770113 -  -6.2  -3.29739   CCGAAGCGACATCAA                CGCC ACGCA GGCG                CTTCTTCTCTTCAAT  54 448
        hemB  766815 ..  766851 -  -7.9  -3.50853   GCCGGGCAATGAGAA    CCGGCGCTGTTCCGCAA TCT TAGCGCAACAACGCCCA    ACATGGTAACGGAAA  64 91
 BruAb1_0773  766236 ..  766275 - -14.4  -3.14136   TTATCAAGGATCGAA  CCGACAGCGCAAAACGTC AATA GACATTTTGTCCTGTCGG   CTTTGATTTTTTTGA  95 50
 BruAb1_0772  765301 ..  765317 - -10.9  -3.54424   GCCTATGCGGGGAAA              TCAGTCC ACT GGACTGA              TTTTTGATCCCGCTC  78 138
 BruAb1_0769  761316 ..  761332 -  -6.5  -5.01546   AAACTGATAGAAAAA              CCCGG TCTTGAG CCGGG              CTTTTTGACTTTAAT  83 36
         rnd  758029 ..  758047 -    -6  -3.29144   GCAGGTGGTGGACAA             GGCAAGTA AAA TATTTGCC             TTGACTGAAAAAGGG  56 109
 BruAb1_0764  753660 ..  753676 -  -5.1  -4.08216   CCAGCGCGCCGAAAA              GATCAGG CTG CCTTATC              GGCAGGGGCTTCGTA  65 11
 BruAb1_0763  751986 ..  752008 -  -2.7  -4.62302   CAAGATGCCGAAAAA          GCA-GGCG GAAGAAAT CGCCATGC           ATTATCTGGAGCGTG  66 444
        metC NONE
 BruAb1_0755  745036 ..  745048 -  -3.3  -2.82623   TTTTCCGCATAACTA                CTCTC CTC GTGAG                CATGCCAATATGACG  41 110
 BruAb1_0754  744688 ..  744711 - -10.4  -4.48741   GAAGTTACCATAAAA          TATTGCCCGCT CGA AGCGGGCA-TA          TTTTCAAAAAATCAA  93 96
 BruAb1_0749  738906 ..  738918 -  -6.3  -3.46068   CCGCGAACCCAAATA                CGAAA ACC TTTCG                ACATTACATTAAAGT  56 292
 BruAb1_0744 NONE
 BruAb1_0743 NONE
 BruAb1_0742 NONE
 BruAb1_0741  729384 ..  729396 -  -2.7  -3.01712   CGTCTCCCGGCAAGA                TTATG CGC CACAA                GACTAATTGAGTTTG  43 319
 BruAb1_0740  728562 ..  728586 - -13.6   -2.6952   GAGCATAACAATGTA          GAGCGCAGTG ATCCG CACCGCGCTC          ATCGGTATCGACCGG  85 193
        lldP  724714 ..  724740 - -19.5  -4.52142   ATTATAAAATATAAA         GCCCACGCGGA GCGGG TCCGCGTGGGC         TGATTGTTGTGCAGG 100 150
 BruAb1_0735  724286 ..  724302 - -13.7  -5.49234   ACAGGCAATAAAAAA              CGCCGCT TGA AGCGGCG              TTTTGCAAAGAGGCA 100 51
 BruAb1_0734  723421 ..  723434 -  -4.5  -3.26947   GAATCGCGACAGGAA               GACAC TACC GCGTC                TTCCTTCGCATTTCG  49 53
 BruAb1_0733  722398 ..  722434 -  -9.4  -2.52543   ATCGTGGGCAAGGCA   CGGGCGGCAATGCAGCGC CCG GCGCGGC-TTGT-GCCCG   TGCCGCCGCTTATCA  59 195
 BruAb1_0730 NONE
        purM NONE
        purN  717670 ..  717680 -  -6.8  -3.53012   GCGTCGGGCCGGAAA                 GCCT TTC AGGC                 GCTGAGCACCATGCC  61 20
 BruAb1_0727  716900 ..  716916 - -10.9  -3.54424   GCCTACGCGGGGAAA              TCAGTCC ACT GGACTGA              TTTCTGATCCCGCTT  78 84
 BruAb1_0724 NONE
 BruAb1_0723  712126 ..  712141 - -10.4  -2.52464   CCTCCGCTTAACGGA              GGACGC GGCA GCGTCC               GTCATAGACATACCA  65 2
 BruAb1_0722  711381 ..  711396 -  -3.2  -3.21099   GTCCTCGACTATGAA              GATTGG AATG CCGATC               CGATTGTTCAGATCC  45 45
 BruAb1_0721  710691 ..  710710 - -13.6  -4.23758   ATTGGACACGGAAAA            CCGGACAG GCAA CTGTCCGG             TTTTTTGTTGTCTGC 100 77
 BruAb1_0719 NONE
        uvrC NONE
        pgsA NONE
        moaD NONE
        moaE  705220 ..  705246 -  -2.3  -3.25459   ATGAACTCTACAATA        GCC-CAATCATC ATGT GAAAATTGTGGC         GGTACAACTCTGCGC  43 116
 BruAb1_0714  704211 ..  704226 - -11.8  -5.27477   ATGTGAATGAAAAAA              CCGGGC AATC GCCCGG               TTTTTTTAACTGTTC 100 83
 BruAb1_0712 NONE
 BruAb1_0711  700774 ..  700784 -  -4.6  -3.13403   GCGGTTCCATCAACA                 CGGA TCG CCCG                 CAGGATGGCCATGTC  47 339
 BruAb1_0707 NONE
 BruAb1_0706  696832 ..  696842 -  -8.2  -3.41602   TCCAGCCGATCATAA                 CCGG CCT CCGG                 CATTGTTGCGGGGAC  65 9
 BruAb1_0705 NONE
 BruAb1_0704  693221 ..  693233 -  -7.7  -4.18018   CGGTTTCAGTTAAAA                TGGAG CCG CTCCA                ACTGAAAACAGGTTT  76 134
 BruAb1_0703  692027 ..  692043 - -10.8  -3.59979   GCTGCCGAGGCGAAA              GGGCGC GAATG GCGCCC              TATCTTCGGCGCCGT  81 40
        pdxA NONE
        ksgA  690100 ..  690157 -  -6.3  -3.14463   AAGCGGCTTCACGAA CCGCTTTTTGCATGTTTCCCAAAACCGG TTC CCACTTATGGGAGACATGC-ATTAGCGA GAGCGACAAACTCCT  54 3
 BruAb1_0692  682679 ..  682689 -  -2.4  -3.57144   GCGGTGAGTCTGAAA                 GCAG CAG CGGC                 AACCTGTCTGGCCCT  47 282
 BruAb1_0689 NONE
 BruAb1_0688  680461 ..  680478 -  -2.7  -3.06696   CTTCTTCTTAAGACA             GTGTTAA CAGA TTATCAC              GGATTTGCATGAGAC  43 76
 BruAb1_0687  680066 ..  680101 -  -5.2  -2.94924   GGGCCATGGAGAAAT    GCC-TGCGCCGGTCTGG TCC CGTGACCGGCGTTTGGC    TGAGCTACTGAAGAA  49 30
 BruAb1_0686  679066 ..  679091 -  -3.9  -3.56594   TGAAACGCCGCGAAA         CGATCACGCAT GAAC AGGCAGGATCG          AAAGCCGGCTGGACG  51 227
 BruAb1_0684 NONE
 BruAb1_0683 NONE
 BruAb1_0682  675612 ..  675640 -    -3  -3.53224   TATGTGTCTCCGAAA       TCAGGCCGCGCGG TCTG CCGCGAAGC-TGG        CGCGCCTTGGGCAGA  49 220
         fsr  669026 ..  669054 - -14.6  -2.66316   TGCTCCACTAGATCA        GAGCGGTTTCGG TTATG CCGGAACCGCTC        TTTGCTTTTTGGCGG  90 51
 BruAb1_0667  662525 ..  662535 -  -5.4   -4.8667   GATATTGCAGAAAAA                 CAAG CAA CTTG                 TGGTTGTTATTTAAC  78 79
 BruAb1_0666  661780 ..  661795 -  -7.6  -3.55622   GCGAAGGTTCGGAAA              TCATGC CCTT GCATGA               ACCGGGCCAACGGCA  64 44
 BruAb1_0665  660978 ..  660994 - -10.9   -3.6682   GCCTACGCAGGGAAA              TCAGTCC ACT GGACTGA              TTTCTGATCCTGCTT  81 143
 BruAb1_0661  656804 ..  656814 -  -4.6  -3.24925   ATGTGAGATCAGGAA                 CGCG GCG CGCA                 AAAAAACAGGCTGGC  49 106
 BruAb1_0659  655797 ..  655809 -  -5.5   -3.5774   ATCGAAGCCCTGAAA                GCAGC ACA ACTGC                CTTATGGTTTGAAAC  55 125
 BruAb1_0656  653793 ..  653808 -  -2.5  -3.62046   TCATTTCTGCAACAA              CTGCC CTTCAT AGCAG               CACCATAAAGGTTGT  49 17
       omp2a  652133 ..  652160 -   -17  -2.70525   CTGTTTCAAATGAAC        CGGCGCCAACGG GAAA CCGTTGGCGCCC         TATGCTTAACGTCGA 100 46
 BruAb1_0654  650667 ..  650682 -    -6  -3.66095   AAAGGCGCATTGAAA              GCCCGG CCAA CCCGGC               CAGCTATTCGGCGGC  60 324
 BruAb1_0653 NONE
 BruAb1_0652  649072 ..  649088 - -10.8  -4.45738   CATGTGAATAAGAAA              GGGGCC GCTCT GGCCCC              TTTTTCATTTGGCAT  95 30
 BruAb1_0649  646946 ..  646963 -  -9.8  -5.26875   TTCGGAATGAAAAAA             GCCGCC TTCGAT GGCGGC              TTTTTTGTTAGCTTA 100 33
 BruAb1_0647 NONE
 BruAb1_0646  645767 ..  645785 - -13.1  -4.27617   TATATGGTATCAAAA             GGGCGGC TTGTG GCCGCCC             TTTGCTGTTTCTGCG 100 47
         amn NONE
 BruAb1_0641  641804 ..  641827 - -12.5  -3.07994   TGTAATTTGACTGAA          TAAGGCGGC TTCTAT GCCGCCTTA           TTTGTTACGACGCGA  79 30
 BruAb1_0639 NONE
 BruAb1_0638 NONE
        pepN  633245 ..  633262 -  -2.7  -3.09933   TCCGAATGCATTCAA             TGAATCA AAAG TGATTCG              CCCTGTCCAGTGAAT  43 268
 BruAb1_0635  630736 ..  630760 -  -2.8  -3.04398   CTTTTCCCGCAAAAC          CGTTTCACAC TTATG GCTCGAAACG          TACTAAGCAGCGTGG  43 28
 BruAb1_0634  627940 ..  627950 -  -2.4   -4.2558   GATCGCGCAGGAAAA                 GCCG CCG CGGG                 ATGATTGGGACTTAA  62 456
 BruAb1_0604 NONE
 BruAb1_0603 NONE
 BruAb1_0602  595876 ..  595887 -  -3.6  -4.08945   ATCAGCGCTCTAAAA                CCCC TCGA AGGG                 CTCACATTGCGCTTC  60 8
 BruAb1_0601  594482 ..  594496 -  -8.5  -3.35224   ACATGGCCGCAAACA               CGCGC ATGGA GCGCG               AAATCCGCTTCGATT  64 125
 BruAb1_0597 NONE
 BruAb1_0596  590078 ..  590094 -  -9.4  -3.22653   ATGACTCGGACAAGA              GGCTGC TTGCT GCAGCC              TTGTCGATTGAAAAA  66 138
 BruAb1_0592  586900 ..  586941 -  -8.1  -4.23207   TAAAAAGCACAGAAA TAGAGCGGTTCCAACGA CTCCCTTT TAACCGGAACCGCTCTA  AACTTTTGTTTTCGT  76 85
        ptrB  583246 ..  583265 -  -9.2  -2.87564   TTATCGCTTGATACA            GCGCGCCA GCGT TGCCGCGC             CTGCATTGGTGTATT  62 444
 BruAb1_0587  581439 ..  581456 -  -6.9  -4.24342   TTTGTGAGCAAGAAA             CGCCCCA CAAA TGTGGCG              TCGAGCCGGTCTTAT  72 153
 BruAb1_0586  580509 ..  580537 -  -8.9  -2.92472   AAACAAAGGATTAGA        GCGCCGATCTGAT TCA ATCAGATCGAAAC        GCGCCCTACAGCCCT  61 53
 BruAb1_0584  578113 ..  578143 - -11.2   -4.8667   GACAGCGCATAAAAA       CAAAACCCGCCG GAATGAT CGGCGGGTTTTT       ATTTTGTCCGGTCGG 100 48
 BruAb1_0581 NONE
 BruAb1_0580  574714 ..  574728 -  -4.2  -2.94032   ACCCGCGAATGAAAG               TCGATC ATT GAGCGA               GTACGCGATAAGCGG  45 15
 BruAb1_0579  574292 ..  574324 -  -2.7  -4.08767   GCGATGTGGTGAAAA      TCAACGGCACG GAATGGGAAAT CGTGTCGCTGA      AGGTAAATTAGTCTT  58 33
        betI  571585 ..  571604 -  -3.4  -4.03234   CGCGCTGGACATAAA            GCGGGCCA TTGG TGCCGCGC             CAGCCTTCCTGTCCG  58 432
        betB  568647 ..  568672 - -16.9  -4.07568   GGTTGCTCGTGAAAA         GCCACCGCGGA GTTA TCCGCAGTGGC          AAAATTTCGGGGCTG 100 64
 BruAb1_0573  568083 ..  568093 -  -5.4  -2.66634   CATCCGAGGACATGA                 CATC ATA GATG                 AGCTTTACCGCTTCG  47 476
 BruAb1_0571 NONE
        xylB  564381 ..  564397 -  -4.4  -2.73159   TCAAGGTTCTGAAAT              TGTCAC CGTCC GCGACA              GGGTTTAGTCAAGTG  46 30
        xylA  563014 ..  563030 - -11.5  -3.84719   AGCTTTAAAGCGAAA              GGGCACC GCT GGCGCCC              TTTCTGTTTCGTGGG  88 43
         gmd NONE
 BruAb1_0544  541395 ..  541412 -  -4.1   -2.9294   GACATTAGCCATATA             CGATATC ATAC GAAATCG              TCTCACTAAATGTGG  45 31
        rfbD NONE
        rfbE NONE
        wbkB NONE
 BruAb1_0540  537970 ..  538027 - -10.3  -2.69449   GCTCAGACAATCAAC CCGCGACGTGATGCGGTGCTGCGCAGC CCGG ACGACACCGCACCGCAACCCGCCGCTA CCGCCCCGAATACAA  67 207
 BruAb1_0533  533265 ..  533289 -  -9.9   -2.8676   AGATATTCAGGAAAG          CCTGGCGGTAC TGC GGACCGCCATG          GAAAAGGAGGATATC  62 69
 BruAb1_0527  526925 ..  526941 -  -9.4  -3.23711   CCTACAATGGATGAA              CCCGCT GACCG AGCGGG              TGGACGGCGATCCGC  66 400
 BruAb1_0525  525648 ..  525664 - -10.9  -3.54424   GCCTACGCGGGGAAA              TCAGTCC ACT GGACTGA              TTTCTGATCCCGCTT  78 218
 BruAb1_0521  521124 ..  521138 -  -5.6  -2.85763   AGACCGAAAAAGTGA               CCTGCG CGG CGAAGG               AACTAATCCATTGAG  49 149
        mutY NONE
 BruAb1_0514  513295 ..  513324 - -16.5  -3.27215   AAAGTCTGATAGCAA       GGCGCTCGAAGTT TTCA AACTTCGGGCGCC        TTCATTCTTTCAGAA 100 35
 BruAb1_0512  510008 ..  510021 -  -9.5  -2.96755   AAAGGGAAAAGACGA               CCGGC AATC GCCGG                AACGACCGGGCCGGA  65 79
 BruAb1_0511  509185 ..  509202 -  -6.9  -4.17132   AAAGGCCGCAACAAA             CGCTCTG CCGC CTGAGCG              ACAATTCAAGGCGTC  72 64
 BruAb1_0507  506087 ..  506101 -  -5.7  -4.23892   CGCAACTATTTAAAA               CATCC CCAAT GGATG               GGTTGCTCTCGGCGG  67 1
        thrC NONE
 BruAb1_0505 NONE
 BruAb1_0504 NONE
 BruAb1_0503  499167 ..  499181 -  -4.2  -2.82635   ATTCGGATGATTACA               TGGTCG ACT CCACCA               TGCCGGTTTCAGACG  43 422
 BruAb1_0501 NONE
 BruAb1_0500  497224 ..  497249 - -14.7  -3.41222   GTTGAAGGTGAAATA         GTAAGGGCGGC TTTC GCCGCCCTTTC          ACTTTTAAAGCTGTG 100 30
 BruAb1_0488  486482 ..  486507 -   -12  -4.77173   TCTTCATAAAATAAA         TCCTGCAACA TATGTC TGTTGCAGGA          TGTAAGCCTTAAATC 100 132
 BruAb1_0487  484844 ..  484862 -  -5.9  -3.68619   CGGAAGTGATCGAAA             CGCGCCT GCAGA ATGCGCG             CTTTGAAATCCAGAA  58 224
 BruAb1_0478  477557 ..  477569 -  -3.3  -3.88787   GCACATGTTCATAAA                GAGCC ATT GGCTT                TGCCTTTCTTCTATC  55 44
        rpsF NONE
        rpsR  476830 ..  476859 - -14.9  -3.97636   ATCGCAACGGAGAAA       GCGGGAGGCGGCC GCAG GGCCGTCTCCCGG        ATTGTCTTACTTCAC 100 32
 BruAb1_0475 NONE
        rplI  475067 ..  475089 - -20.6  -4.89567   TCTGAAAAGAGAAAA           TGCCCGGCGG GGA CCGCCGGGCA           GATCATATAAAGTTT 100 96
         cfa  473352 ..  473374 -  -2.7  -2.73243   AGCTAGCCGTTAAAT           GAAGCCA AACGCAACG CGGCTTC           GGCTGATTCCTGCTG  41 157
        dnaB NONE
        radA NONE
 BruAb1_0470  469620 ..  469650 - -20.6  -2.76442   ATGATCATGGAATTA       GAAAAGCCGCCAGC GGG GCTGACGGCTTTTC       GGTATTCAAAAACAG 100 42
        purF  467858 ..  467879 - -13.7  -4.04579   TTCAGAAACATGAAA           CAGGCGGCC TGAA AGCCGCCTG            CGTAGTTAAGGGCGA 100 41
 BruAb1_0467  466970 ..  466990 -  -3.1  -3.10611   CCGACCGGAAGAAAG            CGGCGGAAG AAG CCTCGTCCG            GTGACAATTGACGGC  43 121
 BruAb1_0461  460302 ..  460327 -    -4  -4.08216   CCATGCGGTGGAAAA        CGATGCAGCGGC GCTG GCCGC-AC-TCG         ATCGCGGCGTGCGCC  60 469
 BruAb1_0455  454448 ..  454470 - -17.8   -4.3467   ATGTTTATACCAAAA           CCCGATGAGG TTG CCTCATCGGG           TTTTGGTGAAGCCCG 100 79
 BruAb1_0454  453702 ..  453729 -    -4  -5.06103   ACAAGGTGGAAAAAA        TCCGCATTGGCCG CGA CGGCCAGC-CGGT        CGGGACCGAGCCGCT  81 60
 BruAb1_0449  449043 ..  449053 -    -4  -3.89756   AGCGGAAACCAACAA                 GAAA GTG TTTC                 GCTGCGGCGAGGGTG  57 433
 BruAb1_0446  447808 ..  447833 -  -3.1  -3.36492   CGTGGAAGGCCAGAA         GGTCGGCTACG AAGT CGTTGCTGATC          GCCGTTCGGGCAAAA  47 167
 BruAb1_0442  445638 ..  445658 -  -2.3  -3.53012   GGCCTTCCCTTGAAA            GCGGGCGGC AGG GGCGACCTC            TATGTCCATGTCCGC  47 110
        pdxH  443264 ..  443283 - -10.7  -3.39895   GCTTGTATGAAGGAA            GGCCACC GTTTCG GGTGGCC             TTTGCGTTGTTAGAT  76 40
        purD  440786 ..  440799 -  -4.5  -3.74526   TTACGAAGCCAAGAA               GGCTG GACG CAACC                GCGTCCATGTAACCT  58 55
 BruAb1_0435 NONE
 BruAb1_0434  436686 ..  436708 -  -9.1  -4.88407   TCATTGAATCAAAAA           GGGTCGCCT GAGAA ATGCGACCC           TTTCAAAAATTTTGG  95 137
 BruAb1_0432  435915 ..  435928 -  -3.9  -3.29043   AACGCTTCTTTAGAA               GAATT TCCG AATTC                TTACACCCGGTTGCA  49 6
 BruAb1_0431 NONE
 BruAb1_0430  435199 ..  435223 -  -2.7  -5.16132   TATAGGAAAAGAAAA          GCGGCCCTC ACAAGCG GAGGGCCTT          TTTTATGACTGTTCG  77 28
 BruAb1_0423 NONE
 BruAb1_0422  424607 ..  424621 -   -10  -2.97245   TCATTTACAACTATA               GAACCG GGA CGGTTC               ATGTTTTGGCAGAAC  68 54
 BruAb1_0421  423877 ..  423891 -  -8.6  -3.62522   CAAGGTCGTCAAGAA               TGGCAA GCG TTGCCA               GAAACACCTTGAGGC  69 514
 BruAb1_0419 NONE
        ispE NONE
 BruAb1_0417 NONE
 BruAb1_0416 NONE
 BruAb1_0415  419796 ..  419819 -  -5.8  -3.50393   TTGGATGGCATAGAA          GCCTTCCAGG GCCT CCCGGGTGGC           AAACATGCCATCCAT  58 141
 BruAb1_0414  419461 ..  419492 -   -16  -2.85503   TTGCAACAGGCAAAG      GAAAAGGGCGAAGC CAAA GCTTCGCCCTTTTG       GGGGACGGGTCATTC 100 52
 BruAb1_0412  417608 ..  417624 -  -5.8  -4.08767   TGTAGCCGGGGAAAA              CCCCGA AAGTA TCGGGA              TCAAAATAGCGAAAG  68 26
        rnhB  416692 ..  416712 - -15.4   -4.1899   GTATTTCATGGAAAA            CGCCGCCC TATCG GGGCGGCG            TTTTGCTTTAGAATA 100 99
 BruAb1_0403  411812 ..  411822 -  -6.8  -2.88249   CAGAGCGGCGACATA                 GACC GCT GGTC                 GGTATAGAGCATTTC  54 121
 BruAb1_0399  406916 ..  406936 -  -9.6  -2.73721   ATCAATCTCGAACCA            GGGGCGGG CTGAT CCCGCCGC            GAAAACCGGCTGGCT  63 55
 BruAb1_0390  397742 ..  397762 -  -3.3  -4.67608   CAGCGCAATACAAAA           GC-GACCT CGTAAT AGGTCAGC            TATAGCGACAACTTT  68 195
        ccoN NONE
        ccoO NONE
        ccoQ NONE
        ccoP NONE
 BruAb1_0385 NONE
 BruAb1_0384 NONE
 BruAb1_0383 NONE
        ccoS  389252 ..  389262 -  -8.2  -2.66255   CGGCAAGAGAAGCCA                 GCCG CCA CGGC                 GTTGAAGCCGTCATC  53 468
 BruAb1_0378  384695 ..  384736 -  -5.9  -2.92472   AAATAAAGGATTAGA GCGGTTCCG-GAGG-GCTT TCAGGC AAGCGCCTCGCGGATCAGC CGCTGGCAACGCTCT  52 1
 BruAb1_0373 NONE
 BruAb1_0372  377124 ..  377142 -   -16   -3.8579   ATGGAACAAGGCAAA             CGGGGCTG TTT CAGCCCCG             TTTTTCATGTCTTAT 100 37
 BruAb1_0366  370716 ..  370748 - -18.5  -4.56597   GCCGCGGCGTAAAAA      GAGCGCCGATCTGGT TTA ATCAGACCGGCGCTC      GGGTAGTCTTTACTT 100 35
 BruAb1_0364 NONE
 BruAb1_0363 NONE
 BruAb1_0362  367065 ..  367096 -    -5  -4.56597   CTCGCTGTCGAAAAA      CTATCCGAATGCGG ATGT CCGCTTCTGGATGG       GCTTTGGCGATCACT  72 505
         fpr  363352 ..  363374 -  -7.7  -3.22298   GTGATTGAGGACGAA          CCCCGCATCA TGAC CG-TGCGGGG           TTGATCTCATTTCGG  61 124
 BruAb1_0350  357561 ..  357572 -  -5.8  -2.80077   CTGCCAGAAAAGGTA                GGCA TTTA TGCC                 CGGTTTTCAAGCTTT  51 32
 BruAb1_0349  357263 ..  357277 -  -5.7  -2.90496   GCGCTTTGCAAAGTA               CCACT TAAAG AGTGG               CTATATTAATCAGGG  49 51
 BruAb1_0348  356517 ..  356538 - -10.1  -3.41125   CGGAGAGAGGCATAA           GGGCCGGTA TAAT TACCGGCTC            AGATCAGCGGGGTAA  72 24
 BruAb1_0347  355688 ..  355699 -    -3   -3.2812   CAGGCATCATAAAAC                TCAT TTCG ATGA                 ATAGGCGCGCACACG  47 14
 BruAb1_0346  354861 ..  354872 -  -2.2  -2.70932   TCTTCGCCCTAATTA                GCGCC ATT GGC-C                TTTGGCGTCCATAGC  39 131
        hemA  353503 ..  353535 - -20.8  -3.54741   CAGCAGGCTCTGAAA      CTGAAAAAGGCCGG GAAAA CCGGCCTTTTTCAG      TTTCATATTCGATGA 100 45
 BruAb1_0343  352671 ..  352685 -    -5  -2.64293   CTCGCAAGATAATAG               CAATTC GTC GAATCG               TCCGCCATTTGCCGA  45 175
 BruAb1_0342  348676 ..  348693 -  -7.7  -3.68351   CGGCCAGCATGGAAA             CCATCGGC GAA GCCG-TGG             GTGCGGTGCTTGCCG  66 358
         pip  347116 ..  347139 - -15.4  -3.53012   TCCGGCGCCTTTAAA          GCGTGTCGTA AGAG TACGACACGC           TTCGCGCTTTTGCTG 100 54
 BruAb1_0338 NONE
        pyrD  344808 ..  344830 - -13.5  -3.55444   GCTTTATGCGGCAAA           GCCCGTGAT GGGTA ATCACGGGC           TTTGGCTTGCGATCA  83 119
        metZ  338605 ..  338643 -  -9.6  -3.87994   ATGGAGCGGCATAAA  TTCGCCCCGATTACCGG TTTATT CCGGAAATCGGGG-GTA   TTTTAGCTGTTTTTG  78 69
 BruAb1_0330  337902 ..  337912 -  -6.8  -3.53012   GCGTGTTTCCCCAAA                 GTGG AAA CCAC                 CTCCGAGTGGAAATC  61 39
 BruAb1_0326  334269 ..  334280 -  -5.8  -3.14745   CTCTGACAAGAGATA                GCCT TGTC AGGC                 GGATTCCATTTTTGT  54 108
 BruAb1_0325  333469 ..  333496 - -16.4  -5.35224   TTCATAAAAAGAAAA        GTCCCGGCAACA TTTC TGTTACCGGGAC         GAATCTGGCAGGTTA 100 90
 BruAb1_0323  330619 ..  330642 -  -3.7  -2.91264   GGGTGGATGCAGACA          TGGCTGGTG CATGGC CGCCAGCCG           ATGAACACCTGGCGC  45 406
 BruAb1_0321  328026 ..  328039 -  -2.3  -4.10453   TAAAGTGCGTCAAAA               TCGCA CATG TGCGG                GCCGTGGACGCCGCT  56 78
 BruAb1_0320 NONE
 BruAb1_0319  327417 ..  327436 -  -9.2  -4.08064   AACGCTTGCGCAAAA            GCCCCGCT GCAA AGTGGGGC             TTTTGTCATATTGGA  81 84
 BruAb1_0316 NONE
        fadD NONE
 BruAb1_0314  319122 ..  319142 - -12.5  -3.58343   TGCACGATCTGGAAA            CCGCCCATG CGG CAGGGGCGG            GGCTTGCCGTCGGTG  81 126
 BruAb1_0310 NONE
 BruAb1_0309 NONE
 BruAb1_0308  311851 ..  311868 -  -9.1  -4.08767   GTTATGCGGCGAAAA             TGGCAGC CCCT GCCGCCA              ACGAAACGGATGCGA  81 236
 BruAb1_0300  301295 ..  301325 - -13.2  -2.64803   CCACGTTCAAACTGA       TAGCCAGGCCCCGC TTT GCGGGGCCTGAATG       CAATCGCCGTAAATT  81 350
 BruAb1_0291  294660 ..  294671 -  -5.8  -3.22068   CAAGAGAGCGATTAA                GCTG ATTT CAGC                 CGGACTCCCGCCCCA  54 10
 BruAb1_0290  294186 ..  294216 -    -9  -3.92625   GATAGGTTAAGCAAA      GGTTCCCCGTGGG TTTGCG CTCACGGGG-ACC       TAACGGCAATTCTCA  78 67
 BruAb1_0289  293105 ..  293116 -  -7.2  -3.11687   TCAATCATCATTGAA                CGGC GGAA GCCG                 TCAACAAGTATCAGG  56 327
 BruAb1_0283  287068 ..  287078 -  -6.8  -2.90496   CTTGCGGCCAAATTA                 CGTC AAT GACG                 AATCACGGTCGGACG  54 121
        murA  285626 ..  285646 - -11.1  -4.43477   TGCAGCCAATGAAAA            GGCCGGAGA AGA TTTCCGGCC            ATTTGCGGTTCATTT  93 41
 BruAb1_0281  284921 ..  284931 -  -8.2  -4.13767   GCTTGCAGCCCAAAA                 GCGC AAG GCGC                 ATGAGGCGGGAGGGC  77 45
        hisD NONE
 BruAb1_0279  283079 ..  283094 -  -4.6  -3.54741   CATCAGTCCGGGAAA              CCGCGA CCAT TCGCCG               TCATCCCCGCCAATG  53 26
 BruAb1_0278  282546 ..  282572 -  -3.6  -4.63486   AGCCGCCGAATAAAA         GCTTCGGCCC TTAATTT GGGCGGAACC         TATATGATTAGGCGG  70 68
        infA  282260 ..  282280 -  -3.9  -3.24924   CGTTCATCGACAAGA            CATTTCCTG AAA CGGGAAGTG            ATGCTTACTTGAAGC  47 30
         maf NONE
 BruAb1_0275  280987 ..  281000 -  -9.5  -3.13403   CTTTCGGGACCAATA               CGCGC ACGC GCGCG                AGGGAAAATCGTTTC  67 425
 BruAb1_0274 NONE
 BruAb1_0267 NONE
 BruAb1_0266 NONE
 BruAb1_0265  275413 ..  275437 - -12.9  -5.00884   ACTTTCGGTAAAAAA          GCTTGGCCAAT CCT AGTGGCCAAGC          AAGCCTAATAGGGAA 100 120
 BruAb1_0262  273525 ..  273537 -  -5.5  -3.18199   CAAGCTGCAACCCAA                CCTGC TGA GCAAG                CGCCGCAGCCTTTAG  51 324
 BruAb1_0244  259838 ..  259877 -  -4.2  -4.11501   TGAAAGAGAATGAAA  TCGT-TGTAGGTGTCGCCC ACT GGGCGACACCGTTATAGGA  GTGGGCCGCGCCCAT  60 106
 BruAb1_0242 NONE
 BruAb1_0241  258312 ..  258332 - -15.4    -3.737   CAAGGGCTGACCAAA            CGCCGCGC GCAAA GCGCGGCG            TTTTTTTAGCATTTC 100 398
 BruAb1_0229  247518 ..  247531 -  -3.1   -2.7395   AGATATTTTTCAAAT               CAGAA TTTA TCCTG                TCACGCCTACATCCG  41 18
 BruAb1_0228  246159 ..  246179 -  -3.1  -4.57073   CACTGGGCGCAAAAA            TCCCGGCAA AGA TCGGCGGGC            TTGCCAAAACCGGCG  69 464
 BruAb1_0222  239665 ..  239692 - -11.4  -2.83737   CAATAGCTAAAATAG        CCCCTCTATG GGCATGTT CATAGAGGGG         ATGTTAAGTCATTGC  73 167
 BruAb1_0221  238828 ..  238852 - -18.7   -3.9749   AGGGATAATACCAAA          GCCCGATGAGT TCC ACTCATCGGGC          TTGAACATCACATGC 100 53
 BruAb1_0220  237722 ..  237732 -  -2.4  -3.01924   CACCGTTTGGCAAGA                 CCGG GCG CCGT                 TCCTGTGTTGCTATG  42 73
 BruAb1_0219 NONE
 BruAb1_0218 NONE
 BruAb1_0217  234872 ..  234883 -  -3.6  -2.55213   CAGCGAGGCAAGTCA                GGCC GTTC GACC                 TGTTCGCTTCATCAG  43 11
 BruAb1_0216  233855 ..  233866 -  -7.2   -2.5805   ATTACCGGCGACAAT                CGCC GCAC GGCG                 CAAGCCATCGCACGC  50 473
        thiD NONE
 BruAb1_0212 NONE
 BruAb1_0211 NONE
        thiG NONE
 BruAb1_0209 NONE
 BruAb1_0208 NONE
 BruAb1_0207 NONE
 BruAb1_0206  223480 ..  223497 - -14.1  -4.20696   CGATGAATGCGAAAA             CCGGCGG GCGA CCGCCGG              TTTTTTCATGCGGCT 100 31
 BruAb1_0203  221414 ..  221440 -  -7.3  -3.16071   GGTCATATCAATATA        CCGGC--CCGTAC GGC GCACGGTTGCCGG        TCCTTTATCTGGAAA  57 349
 BruAb1_0191  209153 ..  209169 -  -2.2  -4.07568   CCGGTTTTTCCAAAA              GCTTTG TATTT CAATGC              TGCATCGCGAGGCTA  56 42
 BruAb1_0187  204644 ..  204662 -  -5.9  -4.32804   ACAAGGAAGCCAAAA             CCGGGCT TGAAC AGCCGGG             TGCGCTTGGCGCACG  69 179
 BruAb1_0183  197802 ..  197830 - -17.5  -3.53343   AACTGCTGCCTGAAA        GCAAAGCCCCGGA TCA TCCGGGGCTTTGT        TCGTTTCACAGATAA 100 31
         ogt  196698 ..  196708 -  -3.2  -3.92996   GGTGACAGACAAGAA                 CTGA TTA CCAG                 CCTGTCTGTGGCCGT  55 19
        hrcA NONE
        grpE  184756 ..  184776 -  -6.8  -5.29846   AAGCGGAAATAAAAA            GAGCGGCA AATGA TGCCGCTG            CTTTTTCAATACGCC  95 53
 BruAb1_0166  183692 ..  183703 -  -7.2  -3.54935   CAAAGTCGCTGGAAA                CGGC GATT GCCG                 CCATGCGCATGGATT  60 337
 BruAb1_0164 NONE
 BruAb1_0163  181788 ..  181798 -  -4.6  -3.03124   TTGCACCGGGCAAGA                 CGCC GGA AGCG                 GTGGAGGCCATTCTG  47 258
 BruAb1_0161 NONE
 BruAb1_0160  180394 ..  180407 -  -2.3  -2.54896   TCCTTATCCAAGCGA               CCGTC TTGA GAAGG                ACCCTTTCGGCATAT  38 79
 BruAb1_0159  179862 ..  179888 -  -3.7  -3.05816   TTAGCCTCCATTCAA        GCGGCAT-GTCA TTTG CGACCATGGCGC         ATTCAGAGCTTCATT  46 85
 BruAb1_0158  179540 ..  179566 - -19.4  -4.45738   GATTTCAATAACAAA         GGCCGCCGTCCC CAC GGGATGGCGGCC         TTGTTTTTGAGGTGT 100 56
 BruAb1_0155  177532 ..  177564 -  -4.2  -3.53811   CGCACCGTGGCGAAA     TATCG-GGAAGCGAT GAAT ATCGCTTCCTCCGTA      CAACGCCGGCGCGAA  51 216
        sppA NONE
        ihfB NONE
 BruAb1_0148  171088 ..  171108 -  -6.9  -3.59979   CGTCTTCACCCGAAA            CTCCAATCA TCC TGATTGCAG            TCTAGGTAGGATAAA  63 111
 BruAb1_0147 NONE
 BruAb1_0146 NONE
        lspA  168524 ..  168534 -  -2.4   -3.7229   ATAAAATATGTGAAA                 GGGC ACA GCCG                 ATCAAGCGGCAACCT  51 53
 BruAb1_0144  167281 ..  167330 -   -13  -4.77775   ATGCGACAAAACAAA TAGTTAGAGCGGTTCCGGCGTT TCTGTT AAAACCGGAACCGCTCTAGGTA CATGAGCACCGGAAG 100 89
 BruAb1_0141 NONE
        mviN NONE
        trpS  156159 ..  156178 -   -15  -3.55444   GTGCCATCGCGGAAA            GCTGCCCG CAAG CGGGCAGC             CTTCCATTTTTAATC 100 39
 BruAb1_0138  155595 ..  155605 -  -3.2  -3.21747   CGATGCTACGACGAA                 GCAA GCC CTGC                 CGCTCGTCCGCTCAT  45 66
 BruAb1_0137  154954 ..  154964 -  -4.6  -3.53012   CCTCTTTCGTTGAAA                 CCCG ATG CAGG                 TCAGATCTGTTCGAC  53 26
 BruAb1_0135  153093 ..  153118 -  -4.5  -3.06696   GCCGCCGTCAAGACA         TCTGCCCCCGC TTAT GCGGTGGTGGA          CATGCGGCTTGGCGA  47 398
 BruAb1_0127 NONE
 BruAb1_0126  145143 ..  145172 -  -4.9  -4.28254   GCGTAATAGGCAAAA       TCCCAGC-CGGAAG GTT CTGGCGTGCCGGGA       AAGTCGAAACCGCCG  64 482
 BruAb1_0124 NONE
 BruAb1_0123  143829 ..  143843 -  -2.8  -5.03747   AAATCTTTCAAAAAA               CTGC TGCGAAT GCAG               CTCCAAAGATATGTC  77 44
        gyrB  141344 ..  141361 - -14.1  -5.15117   CAAAAGTGCAAAAAA             GCCCCGG ATTT CCGGGGC              TTTTTGTATCAAACG 100 34
 BruAb1_0118 NONE
 BruAb1_0117  133677 ..  133700 - -10.4  -3.02511   TGCACCGCCTGAATA          TCTCTGCTCA GCTA TGAGCAAAGA           TATCGGATTCCGCCC  69 9
 BruAb1_0116  132723 ..  132741 - -17.4  -5.38047   GATTGACATAAAAAA             GGCCCCGC AAA GCGGGGCC             TTTTCGTAGATTTCA 100 50
 BruAb1_0115  131752 ..  131778 - -19.4  -5.96219   CATGCACAAAAAAAA         GCCCCGCGTGCA AGG TGCGCGCGGGGC         TTCCATTTCCGGTTC 100 54
 BruAb1_0114  129279 ..  129301 - -14.9  -3.26473   TGAAAGCACCATGAA           GGGACTGGC CGCTT GCCAGTCCC           TCCTGTTTTTACTGT  95 34
 BruAb1_0113  128286 ..  128298 -  -3.3   -4.1822   CTTCACCGCAACAAA                GGATC ATT GTTCC                AACTTATATTGTTAA  60 110
        cscK NONE
 BruAb1_0111 NONE
 BruAb1_0110  125440 ..  125459 -  -6.4  -3.17075   TGGTCTGCAAGGTAA            CGGAC-GCC AAT GGCCATCCG            GCGGTCAAGCTTTCC  52 181
 BruAb1_0102  109044 ..  109063 -  -5.7   -5.1356   GGTGACGAAGAAAAA            CACCATC CGGGCC GATGGCG             CGGCCTTTCGCAGCC  86 257
 BruAb1_0100  107811 ..  107822 -  -2.2  -3.51924   TCTTCAGGCAGAGAA                TGCG CAAA CACA                 AGCAGAGTTCCCTTT  47 119
 BruAb1_0099 NONE
 BruAb1_0098  106726 ..  106742 -  -6.5  -3.96327   AGGCGGGATCAGAAA              TCAGTCC AAT GGGCTGA              TTTCCCCGCGTAGAC  66 189
        ilvD  104466 ..  104482 - -10.9  -3.54424   GCCTACGCGGGGAAA              TCAGTCC ACT GGACTGA              TTTCTGATCCCGCTT  78 215
        acnA   98408 ..   98439 - -18.8  -4.25104   TTGGGCGCACCAAAA      GAAAAGCCGCCGGA TTTC TCCGGCGGCTCTCC       ATTTTTATTTCGCGT 100 45
 BruAb1_0089 NONE
 BruAb1_0088   96033 ..   96044 -  -2.2  -2.78384   CCGGCTCCTATGAGA                TCGA GCCG CCGA                 CAATGGACGAAATGG  39 478
 BruAb1_0083   90587 ..   90607 -  -9.7  -2.74144   TCGGGACGGGTAAAG            GACACTCCA ACC TGGAGAGTC            AGTGTATCGTTCCAT  67 125
 BruAb1_0082   89618 ..   89633 -  -8.2  -4.57073   TATGTGCTTGAAAAA              CGCGGC ATCC GCCACG               TATTGATCGATTCGG  85 328
        phhB   88870 ..   88884 -  -4.2  -3.32893   ACAAGACCAGAAAAT               GGGG ATTATCG CCCC               GCTTCGCAAGTTTTT  49 44
 BruAb1_0079   88288 ..   88308 -  -5.3  -4.78077   TTGAATGAAAAGAAA            GCGGCGAGA GTT TGTCGTCGC            GGGAGAGATTAGGGG  78 149
 BruAb1_0078   87444 ..   87462 - -13.1  -5.79595   GCGCAAAAGAAAAAA             GCCGGGC ACGAA GCCCGGC             TTTGAAGTTCTGCCT 100 52
 BruAb1_0077 NONE
 BruAb1_0076   85183 ..   85199 -  -2.3  -3.14132   CGGGCTTGGCATCAA              TCTTC TCAATCC GAAGA              TCATCCTGTTCAATA  41 283
        argG   83343 ..   83370 - -16.4  -4.07885   GATGCGCTTTGAAAA        CAAAAGCCCGCC GGAG AGCGGGCTTTTG         TCCAAATGAGCTATA 100 42
 BruAb1_0071   77235 ..   77267 -  -6.8  -3.30443   TCACGACCAGAGGAA      GCCGCTCCTTGCCA TCAGG CGGAACGGCGCGGC      GAAGCCGGTCGGTCG  59 7
 BruAb1_0070 NONE
      dnaE-1   72320 ..   72331 -  -3.6  -3.28712   CCTGCGGTTTCAGAA                CGCC ATCT GGCA                 CGGTTTTGTCGTGGT  47 233
 BruAb1_0060 NONE
 BruAb1_0059 NONE
         pgm   64167 ..   64183 -  -6.5  -3.12505   ACCCGACAGTGAACA              CGCGAAA ATC TATCGCG              ATATTGCCCGGAAGG  52 334
 BruAb1_0056 NONE
 BruAb1_0055   61833 ..   61845 -  -3.3  -3.86194   AACTGCTTGGACAAA                CTTGC GAA GCCAG                GCGCGACCCCGTAAC  55 69
 BruAb1_0054 NONE
 BruAb1_0053   60492 ..   60525 -  -2.7  -4.56335   AAAAAAATCAATAAA     TATCAATAGTTTAGAA ATA TTCTAGACTATT-ACA     TTCATGTTTACAATA  65 33
 BruAb1_0052   59678 ..   59688 -  -4.6  -2.71712   TCTTTGTTCGTAAAG                 CGCG CGA CACG                 TTCTCAGTGGAAAGT  46 29
 BruAb1_0051   58888 ..   58910 -  -3.3   -4.2558   TATCCCTTATGAAAA           GGTGCCGAA GCAGT TTCGTCGCC           AGATCGTGCCGGACC  64 522
 BruAb1_0046   50041 ..   50060 -  -2.8  -2.69601   TGCACACCAAACGCA            TGACCACGC AGC GCACGG-CA            GCCTGAAGTCCTATC  40 345
 BruAb1_0040   44368 ..   44382 -    -7  -3.53761   CAACCCTGTTGCAAA               GTGCCG ATC CGGCGC               GTGGCGAAGTGGTTT  60 453
        kdsB   43000 ..   43029 -  -9.3  -2.55351   CTGTGCTACAGGAAT       CTTTTACGCCGCA TTTG TGCGGCGTCAAAT        GGTTCCCGCCTGGCT  62 20
        pheA   41999 ..   42037 - -16.1  -4.28548   AGGTACCCATGAAAA  TGGGTTGCG--GGTGCCGC CAT GCGGCGCCATCGCAACCCA  TCTGATAAAGGCCTG 100 60
        dnaX NONE
 BruAb1_0033 NONE
        recR   37522 ..   37534 -  -4.7  -4.05788   TCTCCCGAAATTAAA                GCGTG GTT CGCGC                CCGTAACGCAGCAGC  62 8
 BruAb1_0031   35907 ..   35932 -  -4.9  -3.59456   AAAGTACAAGCAGAA         TATATTTAGTA GACT TACTATATATA          ATGGCGGCCCATAGA  55 311
 BruAb1_0028   33200 ..   33217 - -14.1  -4.28656   ACTGAACATGGAAAA             GCCCGCC ATTC GGCGGGC              TTTTTCGTATCGGGA 100 396
 BruAb1_0024   28422 ..   28445 -   -16  -4.05788   GCGCTCGAAACGAAA          CGAGGCGACC CGAA GGCCGCCTCG           CAAAAATCTTCAGGC 100 58
 BruAb1_0023   26769 ..   26781 -  -2.7  -3.91506   CTATTTTCAAAAATA                CAGAA ACT TTCTA                TTATTGGAGATTGTA  55 78
 BruAb1_0022   26165 ..   26201 - -13.8  -2.91144   TGATGCTGCAAAGGA    CATTGTCCCGAAATGC CTGAT GCGTTCCGGGACAACG    TGAATGAAAGCGATG  86 47
         ivd   22731 ..   22741 -  -2.4  -3.17219   CAGAACCGGCATCAA                 CGGG TCT CCTG                 AAAGAGTTCCCGTCC  43 11
 BruAb1_0019 NONE
 BruAb1_0018 NONE
        mvaB NONE
 BruAb1_0016   17155 ..   17180 -  -6.1  -2.81313   AGAGCCATAATATTA         TCCGAAATTGC ATCC GCTCTTTCGGA          ATCATGCTCCAGACC  51 285
 BruAb1_0013 NONE
 BruAb1_0012 NONE
 BruAb1_0011   14616 ..   14654 -  -8.1  -4.45544   CGCTATGAACGAAAA   TGCTCCATCCTTGCGGT GCAAA ACCGCGATGAGGGAACA   AACCCACCTTCGGTT  82 150
 BruAb1_0010   12658 ..   12668 -    -4  -2.78679   GCGGTTCATGCAAAG                 GAAT GTC ATTC                 TCGTTCAGGCCTCAT  43 37
 BruAb1_0009   10798 ..   10814 -  -2.1  -4.07885   GATCTTTTCCGAAAA              CGGATCG CCA CTTTCCG              GTAATCATGCCTTAA  56 30
 BruAb1_0008    9615 ..    9628 -  -3.7  -2.78384   GTGTCGGTCATCACA               CGTCC CTCC GGTCG                AAATCGATGCGCGGA  43 7
 BruAb1_0007 NONE
 BruAb1_0006 NONE
 BruAb1_0005    5853 ..    5872 -    -5  -4.38472   CGCAAACCAAAATAA            TTGAGCAT TTTC AGGCTCAA             TAATGGGTTGAACGG  67 22
        repC    1476 ..    1488 +  -7.7  -3.35679   GTGGCGCGCGCCTGC                GTGGA AAT TCCAC                TTATCGCTGCAAAGA  62 153
 BruAb2_0003    1806 ..    1833 +  -4.8  -4.09685   CCGAAAATTGATGAA        AGCGCCTAGTGGT CAG ACCACGAGG-GCA        TTTTCGAGGCTCCCA  62 17
 BruAb2_0004 NONE
 BruAb2_0005    3058 ..    3085 +  -9.8  -4.03234   TTGTTTCAAAAGAAA        AGCCGCGCAAGGT TTG GCCT-GCGCGGCG        TTTCTGTGAACCAGC  83 50
 BruAb2_0011    9769 ..    9781 +  -4.8  -4.64861   ACTGCCGGATAAAGC                GCCT TGAAC AGGC                TTTCTTTTGCAGAAA  72 214
 BruAb2_0017   16685 ..   16707 +  -4.9  -3.58522   GCCAGCGCAAGGATA          TG-ACCGAGCG GAA CGC-CGGTCCA          TTTGGCAATCGTGCT  53 410
 BruAb2_0021 NONE
 BruAb2_0022   19828 ..   19862 + -11.5  -3.07029   GGTTGGACCGCGTAT    TGGTGCGCGCC-TG CCGGATCA CATGGCGCGCGCCA     TATTCGAGATGTTTG  69 247
 BruAb2_0024   21949 ..   21980 + -15.8  -3.04263   CCCATCCTCCCGGCA      GCGGAGCGGTCCCC TTTT GTGGACCGCTCCCC       TGTTCGAGCTGAACT  95 49
 BruAb2_0025 NONE
 BruAb2_0026 NONE
 BruAb2_0027 NONE
 BruAb2_0028 NONE
 BruAb2_0029   26183 ..   26196 +  -2.4  -2.71712   GCTGAGGAGAAATAA               TCGA TGAAAT TCGA                GTTTGAAAACCGGAC  39 26
 BruAb2_0030 NONE
 BruAb2_0031   27770 ..   27794 +    -5  -2.68223   GCCTTCCTTGAACCG         CTCTGGAGAGC CCTT GCTC-CTGGAG          ATTGTCCTATGCCTG  45 102
 BruAb2_0032 NONE
 BruAb2_0033   31274 ..   31301 +   -15  -3.22584   ATGTCTCTGCTTGTC        TAGATCGGTTCC AGTT GGAGCCGATCTA         TCTCTCTGTTTTTAA  95 23
 BruAb2_0034   32651 ..   32671 +  -6.7  -3.61178   GCTGGCCTGATCATG            GCTGCCGTG CAG CAGGGCCGC            TTTGGCATGCCTGCG  63 514
 BruAb2_0037 NONE
 BruAb2_0038   36224 ..   36234 +  -5.4  -4.27584   CAACTTCCGGCATAG                 GTGT TTC ACAC                 TTTTGGCTTGAAAAT  67 55
 BruAb2_0039 NONE
 BruAb2_0040   37255 ..   37279 +  -2.2  -2.73159   ATTATAAGACTGCAA         TCTCATTTGCC GCCC GG-AAATGCGA          ATTTCAGGCGGTTGC  39 34
 BruAb2_0041 NONE
 BruAb2_0042   39401 ..   39428 + -11.3  -5.22943   AAGCACCGGCAAACG        CGCTGATCGCC TCAGGC GGCGATCAGCA         TTTTTTCGATTTCGT 100 400
 BruAb2_0044   41098 ..   41122 +  -2.8  -4.07568   TCTGGGCAAAATTGG         CATGGTTGCAC GCAA GAGCG-CCATG          TTTTGGAAACAGGAG  58 140
 BruAb2_0045   41947 ..   41970 +  -7.4  -3.84451   ATATATTGCCGCGAA          GGCTGCTCCCA TTT TGGG-GCAGGC          TTTAGATTTGAGAGA  69 51
 BruAb2_0049   43962 ..   43978 +    -3  -2.69151   CTATGGATCAGGAGT              TGTTAC GCAAA GTGACA              TGGTGTGTAAGAGCC  40 11
 BruAb2_0050 NONE
        ibpA   44766 ..   44809 + -16.2  -2.57489   GCGCGTTTTGATCTG GACGCGCATCCCGAAAACCGT TTC ACACTTTTCGGGATGCGC-TC TAAGTTCGGTTAATC 100 42
        gltB NONE
        gltD   52883 ..   52900 + -14.1  -3.66995   AGATGTGCATGGAAA             GCCCGCC AAAT GGCGGGC              TTCATATTTTTTAGC 100 42
        galU   70087 ..   70114 + -14.9  -5.72622   GGGCTATCCAATATC        GCCAGCGCGGT TATTCC ACTGCGCTGGC         TTTTTTATTTCTGGA 100 46
 BruAb2_0073   72832 ..   72852 +  -4.8  -4.31766   TAAGGGAGTAAGGGA            GTAAGTTA AAAAA TAACTTGC            TTTATCTTATCTGAT  67 58
 BruAb2_0082   83308 ..   83322 +  -2.8  -4.37991   TAAGTCCATGAATTT               TATGCG CTT CCCATA               TTTTGCCTGTTTTTG  62 52
 BruAb2_0083   85558 ..   85574 + -15.1   -4.1964   ATCATGCAAGGAAAA              GGGGCCG TTG CGGCCCC              TTTTGCGCTCTTGCA 100 48
 BruAb2_0086 NONE
 BruAb2_0087   88273 ..   88298 +  -3.9   -3.0169   GGTGCCTGAGCGTAA         ACA-GCGCCGGA TTT TCCGGCGGATGA         TGGTTTATGCCCGTT  46 0
        modA NONE
        modB NONE
        modC   90887 ..   90906 +  -3.6  -2.63631   ACAATTTTTCTGTTT            GCGTAAAG TGCC TTTTATGC             TCCTGTCAGCATTGG  43 46
 BruAb2_0091 NONE
 BruAb2_0092   91832 ..   91844 +  -3.4  -3.84825   TGGAGGCACACATAA                CCTT ATTTC AAGG                TTTGGTATGAATGGA  53 48
 BruAb2_0093   92232 ..   92248 +  -2.4  -2.93853   ATACGGAAATAAAAA              TATTAA CTTAA TTAATA              TAATTTGCGATATAT  40 201
 BruAb2_0099   98464 ..   98475 +  -2.2  -4.18197   CTCTAACTATGCGTA                G-GCG TTT CGCAC                TTTTGGCTCGAAAAT  58 71
 BruAb2_0105 NONE
 BruAb2_0106 NONE
 BruAb2_0107  106917 ..  106928 +  -3.6  -4.56597   ATGATGTTACCGATG                CGGC CCTT GCTG                 TTTTTCGGGCCGAAG  70 221
         gnd  109476 ..  109494 +    -8  -4.36914   AAGGAGGGGGATTTC             CACGGCCC CTG GGGCTGAG             TTTTCTGCCCCAGAC  78 8
 BruAb2_0116  117519 ..  117541 +  -2.7  -5.08824   AAGTAGAGAATGTGT           TCCAAAGTG AAACA CATTTAGGA           TTTTTTCGATCACGA  77 35
 BruAb2_0117  118984 ..  119034 +  -4.2  -4.09685   GGGATCAACCAGCCG GAGATCAGAAACGA-CATCCCGGA TATTT TCCGCGATGATGGTTTCTC-TCTC TTTTGAAAACTGCAA  60 447
 BruAb2_0125 NONE
        flgF NONE
        fliI NONE
 BruAb2_0128  127732 ..  127744 +  -4.7   -4.4261   TGTCAGGCCATCCTG                CGGCC TTT GCCCG                TTTTCGTGTTCGGCC  70 278
 BruAb2_0130  128873 ..  128909 + -11.7  -3.04715   AAAATGGGAATTATC    CCGATGAATTCAGGG TGCGGGC CTCTGTATTCATCGG    CTTTTACGGCAAATA  73 274
 BruAb2_0132 NONE
 BruAb2_0133 NONE
 BruAb2_0134 NONE
 BruAb2_0135  132544 ..  132555 +  -7.2  -2.62263   AAGGCACGGGTGCCG                CCGC CGGT GCGG                 TGATATGAAGGCGAT  52 6
 BruAb2_0136  133917 ..  133933 +  -7.9  -3.09635   ATACTTAATTAATGT              GCCGGTG TCC CACCAGC              TTCAATACTCGGAAT  59 179
 BruAb2_0137 NONE
 BruAb2_0138  134699 ..  134727 +  -9.6  -2.62667   GGCTGATCCAGAGGA       G-GACAACCCCGG TAAA CCGGGATTGTCGC        GTGTTTGGGGCTTAA  62 167
 BruAb2_0146 NONE
        flgB NONE
        flgC NONE
        fliE  142966 ..  143018 + -10.6  -3.48276   GTATGCCCATCTAGC GTCTGATCCAAAAGTCGCCGTTTG CAACC CGCATGGCGACTTGTGATTCAGAC TTCTGTCCAGACGAG  78 27
        flgG NONE
 BruAb2_0151  144523 ..  144535 +  -4.7  -3.57792   GGCGCTCATTTTTCA                GCCGG CCG CGGGC                TTTGCGGATGAATCG  55 216
 BruAb2_0153 NONE
        flgH NONE
 BruAb2_0155 NONE
        fliP  148251 ..  148267 + -10.9  -3.60475   TTTCGGGCGGACAGA              TCAGTCC ATT GGACTGA              TTTCCGATCCCGCTT  81 51
 BruAb2_0157 NONE
 BruAb2_0158  149568 ..  149580 + -10.5  -3.57144   ACGGATTGCCATGAT                GCGCC GGA GGCGC                TTTGCGGCTGAGGCC  71 350
 BruAb2_0160 NONE
 BruAb2_0161  151746 ..  151758 +  -3.3  -2.63891   CAAAGTGATTATCCA                TTCCG GGC CGGGG                GTATATTTTAGCAAT  40 51
 BruAb2_0162 NONE
 BruAb2_0163  153512 ..  153537 + -10.5  -3.77196   GGGCAGATGAACTTG         CTCCGGCATTGG CCA TCAA-GCCGGAG         TTTGATGCATGGTCG  84 95
 BruAb2_0165  154491 ..  154519 +  -6.7  -4.39889   GTTAGGCGGTTAACA        GATCCGGCC ATAGCGCATTG GGCCGGGTC        TTTTCCTGTCGTTAT  75 46
 BruAb2_0166  155217 ..  155241 +  -9.9  -2.50791   CTGGTTTATGGGGCA          CCCTCCAGTGG TAC CCGTTGGTGGG          ATAATTTTATAAGTA  65 49
 BruAb2_0167  155686 ..  155702 +  -2.1  -3.07222   ATGCCACTATCATAG              GCGGGCA AGG TGGGCGC              TATTCCACTGGTAAT  42 47
 BruAb2_0168  161803 ..  161819 +  -9.3  -2.64912   TGTGGGGCTTGCCAG              CGGACGC AAG GCGACCG              GTTATGCGTTGAGCG  62 78
        cycA  163103 ..  163128 + -17.7  -3.46602   GCTAGAAACAAAATT         CCGGATTCGCA TGGC TGCGAATCCGG          TTCTCATATGCAAAA 100 208
 BruAb2_0171  164013 ..  164030 +  -9.9  -3.16154   TTTAACGCGCATCTT             TGAACGG GATG CCGTTCA              TTCGCTCTCGTCTTC  70 88
        glcD NONE
        glcE NONE
        glcF  170305 ..  170344 + -11.6  -5.38321   CGCCGCGTAATATCT  GATAG-AATAAAGCCGGGC ATC GCCCGGCTTTATTGCTTTG  TTTTTTGTAATGTTT 100 47
         tag  173245 ..  173277 +    -5  -2.52543   AAGCTTTAATTGCCA     GCC-GATGCGGTTTCT GCC AGAAAC-GCATCTGGA     TGCATTCACGCACGT  44 32
 BruAb2_0181  174020 ..  174038 +  -7.4  -3.33696   TGATCGGTTAGGAAA             CCGGCA GCGAATG TGCCGG             TTCCTTCCGGCGCGA  62 71
        hisS NONE
 BruAb2_0183 NONE
        hisG  177448 ..  177466 +  -9.5  -5.52096   TTTCAATCAAAAAAA             GCCGGGT TGATC GCCCGGC             TTTTTTGTTGGCTTT 100 49
 BruAb2_0192  184518 ..  184530 +  -6.2  -3.15638   CACGCCTGTTTCCAT                CGCC CGAAC GGCG                TTGACTATCCGTTTT  54 183
 BruAb2_0194  185462 ..  185476 +  -2.8  -3.59262   CGCCATGCCGGTCTG               CAAATG CCG CTTTTG               TTTCAGGCTCTGACG  51 58
 BruAb2_0195 NONE
        ribF  186569 ..  186602 + -10.3  -4.24342   CTACGAACATTTTCA     GGGGCGGGGATGCAGT TTT ATTGCG-CCCTGCCTC     TTTATTCCTGCAAAG  85 88
        ileS  189776 ..  189803 +  -2.6  -2.88212   AGCTTTAGATTGGCG        CCGGTTGAAACG GGGT CGTTGGAACCGC         TCTAATATCATGATT  41 33
 BruAb2_0198  190769 ..  190794 + -15.5  -5.36965   ATTTAAATGAGGAAA         GCCCGGATAGG ATAT TCTATCCGGGC          TTTTTTATAATATTA 100 163
 BruAb2_0199  191674 ..  191707 + -13.1  -2.87132   TTCGGGGGCATGATG     GCATGTGGGCTGCGT GTAA AAGCGGCCCCCATGC      TCTATGCCGCCGCCC  74 163
 BruAb2_0201 NONE
 BruAb2_0202 NONE
 BruAb2_0203  196180 ..  196203 +  -4.4   -3.0894   CGCGGCGCCCTTCAT          GACGCCCGTG CCGT CGCTGGCCTC           TTGGCTGCGTCCTTC  48 82
 BruAb2_0205  198405 ..  198419 +  -3.4  -3.72893   GTTACTCCGCGGCAA               CGGGTG CGG CGGCCG               TTTCCTGCGGGGATG  53 52
        pmbA NONE
 BruAb2_0208 NONE
 BruAb2_0209  202857 ..  202871 +  -4.2  -3.97368   CAACATGACGCTGAA               GGCG GAATAGG CGCC               TTTATCCGTTGCCGG  58 16
 BruAb2_0210 NONE
        kdtA NONE
        lpxK  206042 ..  206058 +    -3  -4.59773   CTGCATGGGTGAGAA             GG-CTGA AAGA TCAGGCC              TTTTTGCGGCTGCGC  68 29
 BruAb2_0220  216142 ..  216164 +  -7.6  -3.20991   GCGCATCGGCGCGCC           CCAGCCGC CAGTTGC GCGGCAGG           TTGGGTTCGATTGCA  59 375
 BruAb2_0222  217923 ..  217945 +  -3.2  -4.15044   CCTTTGCAATGGCAA           GCCCGAGCCC GGT GCCCTCGGCC           TTTGTTGCGCCGCGC  60 245
 BruAb2_0226  220479 ..  220492 +  -3.7  -4.42062   CCGCGCCGGTGTGCA               CGGCC CCGT GTCCG                TTTATTTCCAGAATG  65 150
 BruAb2_0227  221075 ..  221108 +  -5.1  -3.85698   CTGGCATTGAGCGGC     GCCGCCTTGTCGGTG TTCC CGGCGATGGAGCGGC      TTTCTGCGCCGCAAG  61 108
 BruAb2_0229  224635 ..  224647 +  -4.8  -4.87665   GTCCCGTGAAAGCCC                GTCG CGCGC CGAC                TTTTTCTGCGTCAGC  75 494
 BruAb2_0232  227144 ..  227166 + -12.7  -4.07568   ATCTGATCAATTTAG           GCCGGAGGT TTCCC GCCTCCGGC           TTTTGCAGCGGCGCG  95 35
 BruAb2_0233  227761 ..  227805 + -10.9  -3.28712   CATTATTTTTCATAG TCTGCCAG-CCAATCTTTGC ATCAGC GCAACGATTGGTTTGGCGGA TTATGCGAAGCACAG  76 83
 BruAb2_0234  228301 ..  228338 +  -6.2  -3.37354   GGTCCTGACTGCCTC   CCTGGCCATTGCGGAGC CTCCC GC-CTGCAACGTCCGGG   TTATCGATGGATGTA  56 63
 BruAb2_0235  230390 ..  230419 +  -7.9  -3.08996   CGACTTCAAGTTCTA       GA-GCGGTTCCGAT TAA AACGGAATCGCCTC       TCTTGCCTCGGAATC  59 25
 BruAb2_0236  231721 ..  231735 +    -7   -3.1332   GCTGGAATGGATCGG               CGCGGC TTT GGCGCG               TTGAATCATATCTTG  57 7
      rbsA-4 NONE
      rbsC-5 NONE
      rbsC-4  237433 ..  237451 +  -4.5  -3.85698   GATTTCCGGGCGGGA             GGCGCGT CGATA ATGCGTC             TTTATAGCGGGCCGG  58 13
 BruAb2_0242  237999 ..  238015 + -10.9  -4.09864   CAGCGGGATCGGAAA              TCAGTCC AGT GGACTGA              TTTTCCCGCATAGGT  88 160
 BruAb2_0245  241416 ..  241431 +  -5.4  -3.59979   CGGTGCGCCGGACGT              GGCAAG CCAT TTTGCC               TTTGCGCTCCACGAC  55 457
 BruAb2_0250  246157 ..  246174 +  -2.7  -2.76815   CCGCCAATCGACATC             CAAGC CGAAACAC GCTTG              ATTCTTCCGCCCCAT  41 7
 BruAb2_0251  247542 ..  247572 +  -9.7   -4.3255   GCGAGCTTGTCGATA       GCCTGCCGGTGAA CGGAA TTCACCCGCACGC       TTTCTTCCTTCAGGA  83 332
 BruAb2_0253 NONE
 BruAb2_0254  249483 ..  249506 +  -9.6  -4.37092   AAGCCGTAAACCTGA          GATACCCGCA GACG TGCGGCTATC           TTTTCTGCGAGCGCT  86 293
 BruAb2_0256 NONE
 BruAb2_0257  253448 ..  253458 +    -4  -3.30619   TCTTTACATGCTTGT                 TAAG CCG CTTA                 TTCTGCGCGCTGATT  49 83
 BruAb2_0258  254356 ..  254368 +  -4.7  -2.94912   CCTTGCGGCCAAAAT                CGGGC TTT GCGCG                TCTATGCATTGAAGA  47 137
 BruAb2_0259  254758 ..  254785 + -10.6  -3.10057   ACAATTAGATCGAAT        GTCTTGGCATGG GCGG CCATGCCGAGAA         TATATATATGTCTGT  72 111
        pntA NONE
       pntAB NONE
        pntB  258185 ..  258199 +  -3.5  -5.14563   GGCGGCATTGGCATA               GGTGA TGAGT TCGCC               TTTTTTGATCGGCGC  78 205
 BruAb2_0264  260287 ..  260312 +  -7.5  -3.57808   AATTCTGGCCGCGGC         CTGAGCGGCAA GGGC TTGCCGCTGCG          TCTTTATCGGTTAAA  66 22
 BruAb2_0265  260945 ..  260972 +   -12  -4.21462   GATAATCTTCGGGAA        GCCGTCCTTCTT CATC GAGAGGGGCGGC         TTTTCCATGATGCGT  93 129
 BruAb2_0267  262706 ..  262725 +  -9.2  -4.99134   ATTGGCTGTGATATA            GGCGCTGT GGTA GCGGCGCC             TTTTTGCTTTCCGGT  95 40
 BruAb2_0269  264134 ..  264163 + -12.8  -4.99043   TGCGATACGATCAAA       GCGGCGATTCCC GAACCG GGGGAGCGCCGC        TTTTCTTTATCGCAA 100 52
 BruAb2_0270  264625 ..  264637 +  -9.1   -3.2964   CTGAACGGATCAGGC                GCGCA GAT TGCGC                TTGTCGAGACGGTTT  69 44
 BruAb2_0281  275447 ..  275470 +  -6.7   -3.6947   TGTTTTCATTGTGCC          CCCTGCC TCTACAACCC GGCAGGG           TTATGTTCGACTTAT  63 145
 BruAb2_0283  276125 ..  276151 +  -7.2  -2.80935   GCCGGTCCATTCCGG         CAAAGTGCCGGT CTG ACCGACGCCTTG         TCTGATGCCTGAAAT  53 10
 BruAb2_0284  279351 ..  279368 +  -4.7  -4.10179   GCCCGGCGGCATGTC             GCCGGGC AATG GATCGGC              TTTGTCTAAATTATG  62 71
 BruAb2_0285  280752 ..  280786 +  -2.1  -4.49756   CAATATCCTGCCTTG    CCTCGC-CCTTGAGGCG ATG CATCGCAAGGTGC-AGG    TTTTCATCTTTGCGC  64 349
 BruAb2_0288  284509 ..  284519 +  -8.2  -2.72144   CAGCAGCCGGTTCCA                 GCGC CAT GCGC                 ATTTCGGCAAGATGA  54 418
 BruAb2_0291 NONE
 BruAb2_0292  287391 ..  287424 +  -6.8  -3.60971   TGACCTTTCGTTAGA    GCGGTTCCGGCAATTC TGCT GAAA--CCGGAACCGC     TTTCGGAATTGAGAT  63 38
 BruAb2_0293 NONE
        dgoK NONE
 BruAb2_0295  290843 ..  290865 + -11.3  -3.66356   CTGCATGGGACAAAA           TTGCGGGCT GAGGA GGCCCGCAA           TTTGAGCTTGCGCAT  85 15
 BruAb2_0297 NONE
 BruAb2_0298  295007 ..  295054 + -15.8  -4.43859   TCGGCTTGCCATAAC CAAGTC-TCAGAGCGGTTCCGGT TAA AACGGAACCGCTCTAACGATTTG TTTTGTCGCATTATC 100 45
 BruAb2_0305 NONE
        hutC  304692 ..  304714 +  -4.8  -4.07885   GGCCGGAATAAGTGT           AGCCATGGAA GAG TTCGATGGCA           TTTTCCGGGCCGGTC  62 467
 BruAb2_0308  306472 ..  306509 + -12.7  -3.14881   GCAGGCGGCCGGAGC   CGCAGGCCATGGTCCAGC CGA GC-GTACCGTGGCCTGCA   TTGATGAACAGGTTG  76 154
 BruAb2_0311  309580 ..  309629 +  -4.9  -4.77775   AAGCAAAAGTAGAAA AATCCAGAGCGGTTCCGGTTG AAATGGAG CCACCGGAACCGCTCTAACTC TTTGTTTTATCGCAT  75 46
 BruAb2_0314 NONE
 BruAb2_0315  314797 ..  314808 +  -2.2  -3.03899   AAGGTTAAAGCGCAC                TCGC GGGG GTGA                 ATTATTTGGATTTTG  42 33
 BruAb2_0316  315025 ..  315035 +  -3.2  -3.06501   GAATCGTGTAAATGG                 CGGT AAT ATCG                 TTCCCTGAGACTATC  43 30
 BruAb2_0317  316343 ..  316359 +  -9.4  -4.07687   ATCGTGGAGCCGAAG              CCCGTC GCCCA GACGGG              TTTTGCGGGCACAGT  81 175
 BruAb2_0319  320308 ..  320327 + -10.7  -4.25283   GCTTGAAATTAAAAA            TGCCCGC CGTCGA GCGGGCA             TTTTCATGAAAACAT  91 53
 BruAb2_0320 NONE
        nagB NONE
        nagA NONE
 BruAb2_0323  324105 ..  324135 +  -2.6   -2.5409   TGGGTGATCTTTCCT      CTGATCGTGCTTG ATAGCG CAATC-CGGTCAG       TGCATTACGCATTCT  38 47
        purU  325292 ..  325307 +  -7.5  -5.17488   GGCTTATAAATAAAA              CCCCG CTTTCA CGGGG               TTTTATTTTGATCTT 100 206
 BruAb2_0327  329448 ..  329462 + -11.4  -3.50264   TGAAATAGAAGCAGT               CGGGCA GGG TGCCCG               TGTTTCACTATTTTA  82 82
 BruAb2_0328  330806 ..  330836 + -11.9  -4.99043   TAAATCCACCATATC       CCCTTCCACAGAG GAATA TTCTGCGGAAGGG       TTTTGTTTGTCGGGC 100 57
 BruAb2_0330 NONE
 BruAb2_0331  334857 ..  334882 + -13.3  -4.36914   GCATGATGGATTGAG         CAAGGGCCGGG GTTT TCCGGCCTTTG          TTTTATAGCCGGGCG 100 35
        rocF NONE
        arcB  337717 ..  337739 +  -3.2  -4.62783   CAGATGAGGCGGCAT           GGGGCGGCCA TCA TAGCCGCCGG           TTTTTAGAATGACTG  69 254
 BruAb2_0336  338549 ..  338565 +  -9.5  -2.62983   TCGAACCCTCGACCC              CAACCTT GGC AAGGTTG              TGCTCTGCCCCTGAG  62 67
 BruAb2_0337 NONE
 BruAb2_0338  339517 ..  339533 +  -7.3  -3.59979   ACCTTCGCGGGGAAA              TCAGTTC GCC GGACTGA              TTTCAAATCCCGCCA  63 79
       trx-2 NONE
 BruAb2_0340  341566 ..  341582 +  -7.9  -4.18762   GACAAAGAGATAGAG              CGGTACC AAC GGTTCCG              TTTTAACTACAGCTT  76 138
 BruAb2_0341  341960 ..  341978 + -11.7  -2.88544   TGCCTGCTCATTGTT             GCCTGCC GCGTG GGCAGGC             TCTATAACCCTCCGG  75 161
        leuB  343278 ..  343314 + -18.9  -4.11216   CGCTTTGGGGGAAAC    GGAAAGCCTGTCATGCA AGC TGCATGGCGGGCTTTTC    TTTTCGCAATAAGCG 100 67
 BruAb2_0343  344445 ..  344464 +   -15  -5.04249   AAACCCGGATAAAAA            CGCCGCTC CGAA GAGCGGCG             TTTCTTTTTTGGCGA 100 41
         asd  347979 ..  347996 + -14.1  -5.48163   GATCAGATTGCAAAA             GCGCCGG GCAA CCGGCGC              TTTTTTGGTTTATTT 100 62
         ohr  349096 ..  349120 +   -15  -3.83323   GTAGCCTGAAACAGA          GAGGCGCTCC ATAAC GGGGCGCCTC          TTTCAATTGTCTGGA 100 32
 BruAb2_0351 NONE
 BruAb2_0352 NONE
 BruAb2_0353  352133 ..  352152 +  -9.2  -4.99947   CCACAAGCATTGAAA            AAGGCCGG TTTC CCGGCCTC             TTTTGTTTAATTCAA  95 28
 BruAb2_0355 NONE
        mgtE  356057 ..  356077 +    -9  -3.85698   TTATGGCCTAAATAA            GAGGCAGT TTCGC GCTGCCTC            TTTCTAAAACGCAAA  76 152
 BruAb2_0357  358024 ..  358041 + -10.5  -5.31519   CAGCATATAAGAAAA             CGGCGCT TTCG GGCGCCG              TTTTTGTTTGAATAT 100 50
 BruAb2_0358  358800 ..  358819 + -12.8  -4.54727   TCCGGGGAAAGGTGA            GGCCCGGC GGAA GCCGGGTC             TTTTGGTTTCAAGGG 100 87
 BruAb2_0359 NONE
         fbp NONE
        fbaA  361308 ..  361337 + -12.9  -4.65895   TTGCTGAAATTACAA       AGGAAAAGCGGCC AATT GGCCGCTTTTCTG        TTTTTAAATACCGGC 100 44
 BruAb2_0370 NONE
      rbsA-3 NONE
      rbsC-3  372462 ..  372491 + -14.3  -2.85407   GGCGATGATTGGTTA       CGGCTCCGTCC ACCGTTCC GGGCGGAGCCG        GTTCTTCATCCTGTC  86 33
      rbsB-2  373645 ..  373665 +  -4.7  -4.17089   TCTCCTCTGTTAAAT           CCCA-CGC AATCAC GCGCTGGG            TTTTGAGGCTTTCGG  64 102
 BruAb2_0374  374954 ..  374970 +  -8.1  -3.95231   GAATATAAAATAGAC              TTTCGAT CAT ATCGAAA              TATTCTTTTTTCATT  71 382
 BruAb2_0377 NONE
 BruAb2_0378 NONE
 BruAb2_0379 NONE
 BruAb2_0380  381096 ..  381117 + -18.7  -4.34402   GCTCCAGGCTGTAAT           GGCCGGGCG GCAC CGCCCGGCC            TTTTCATCTGGCGAA 100 151
 BruAb2_0383  384109 ..  384121 +  -3.3  -4.15222   ACAGTCACCATAATG                GCCGG GTG TTGGC                TTTATTCGCAGCGGT  60 363
 BruAb2_0393  395285 ..  395297 +  -6.2  -2.89564   GGTTTCCTGAGCTTC                CGCC GAGGG GGCG                TATCTGACCTCGAAA  52 53
 BruAb2_0394  395827 ..  395854 + -15.6  -4.75372   TCCAACTAAGAAAAC        GAGTCTCGCGGC CAAC GCTGCGAGGCTC         TTTTTAGTAGGTCCT 100 84
 BruAb2_0396  396560 ..  396591 +  -4.2  -4.64992   CAAACCATTGGTCGG      TTGGGCAGGGGTGG AACA CTCTCCCTGCCCCC       TTTGTGTTTTTTGAG  70 80
 BruAb2_0398  397574 ..  397597 +  -6.6  -3.51232   CCAGCAGCCTTGCGG          CGAACCTCGC TCTC GCGCGCTTCG           TTGATTTCACGCCAG  58 75
 BruAb2_0403  400610 ..  400625 +  -2.5  -3.54408   TGATGAACGGCTAAA              TGCCT TGATTC AGGCG               TTAATTTCACTGAGG  47 51
 BruAb2_0404  401806 ..  401816 +  -2.4  -4.57073   CGGCTGACAAATAAT                 CAGC CCG GCAG                 TTTTTCCAGCGCCTC  63 27
 BruAb2_0405  402023 ..  402033 +  -4.6   -3.1886   GTGAACAAACGCCTT                 GGCG GCT TGCC                 TTGCTGCGATTAGAT  49 2
 BruAb2_0406 NONE
 BruAb2_0407  405333 ..  405355 + -11.4  -2.69202   GGGTTAGAGCGCGTT           TCGATCTGAT TGA ATCAGATCGG           TGCTCTAATCCTTTG  73 34
 BruAb2_0411  410435 ..  410470 +  -4.6  -4.65446   AGAACCGGTTAATAT    TGGCTGACAGGCGC GTTTTTTA GGGCTTGCCAGCCG     TTTTCTGTCTATAAT  72 91
 BruAb2_0412  411270 ..  411288 + -10.3  -4.84527   ATGACGGTCGGCAGA             TCCTGCG AAAGG CGCAGGA             TTTTTGCTGTATGAA  95 237
 BruAb2_0421  422411 ..  422438 +  -9.1  -2.62184   AGATTGTGGAGAACG        CCAGTGGCATG GAGGAG CGCGCCACTGG         TGATATGACGGGGAG  62 134
 BruAb2_0422  423651 ..  423698 + -11.4  -2.66695   CCAAATAGCAAACCG TTAAACGGCCAAGCGTTCCCTGA ATT TCAGGGAACGCTTG-CCACTGAG GTATTTCATGCAAGC  73 33
 BruAb2_0423 NONE
 BruAb2_0424 NONE
 BruAb2_0425 NONE
 BruAb2_0426  428636 ..  428664 +  -8.9  -2.92472   AGCCGTTTAGAGCGT        GTTTCGATCTGAT TGA ATCAGATCGGCGC        TCTAATCCTTTGTTT  61 515
        nikB  431341 ..  431359 +  -3.1  -3.17798   CTTTCTGCGGAGGGT             GCGGAAT GAGTG ATTCAGC             TTCCATGGTTTGTGC  45 17
        nikC NONE
        nikD NONE
        nikE  433865 ..  433891 + -16.7  -4.09739   AACAAAGGATTAGAG         CGCCGATCTGA CTGGA TCAGATCGGCG         TTTTGGAGCAGTTCC 100 90
 BruAb2_0435 NONE
 BruAb2_0436 NONE
 BruAb2_0437  438835 ..  438873 +  -3.9  -3.64703   CACATTCTGAGGCTT  TTTGATTTGAGCCGGTGCC GGG GGCACCGG--CGGGCCAAA  TTTGGCTGGAAGGAG  53 31
 BruAb2_0438 NONE
        fadB  442359 ..  442381 + -16.3  -5.84381   CCATCAACCCATCAA           GCGCGGCGT ATCTC ACGCCGCGC           TTTTTTTGTTGCTCA 100 50
 BruAb2_0440 NONE
 BruAb2_0441  444234 ..  444252 + -10.2  -5.02715   TCATACAACGAAAAA             GCCCCGCA CGA TGCGGAGC             TTTTTCATTTCCTGT 100 71
 BruAb2_0443  446552 ..  446586 + -10.8  -3.03338   ATCAAGGGGAGAGCA     TTTCCGGCAAAGCCGT TTC ACGCTTTTACCGGAAA     TGTTCCAGCAATTAT  72 41
 BruAb2_0446 NONE
 BruAb2_0447 NONE
 BruAb2_0448  451559 ..  451570 +  -2.2  -3.36273   CGCGAGGCGCAGCCA                TGAG CAAG CTCG                 TTCGTCTTGAAAAGC  45 23
        folD  455221 ..  455258 + -12.3  -4.65078   CCGGCTTTGATGGTT   TGAAAGGCAAAACAGC CGAAATT GCTGTTTTGCCTT-CA   TTTTATTCGCGCTGT 100 63
 BruAb2_0455  460530 ..  460552 + -13.5   -4.4261   CGGACTTAACCAAAA           CCCGATGAG GCAAG CTCATCGGG           TTTTGCTATTGCGCA 100 99
 BruAb2_0459  464007 ..  464028 + -10.9  -3.15579   TAGAGCCTACCCCTA           TCCGG-CAGG CCC CCTGACCGGA           TTAATGGAACGTTCC  74 125
 BruAb2_0461  465675 ..  465698 +  -2.3  -4.54047   GCTGAACAAGATGGC          AAACGAGCC GGAATA GGCTCGTGG           TTTTATATCCGGTCC  63 10
 BruAb2_0467 NONE
        xseA  472196 ..  472228 + -13.5   -4.4009   CAGTAAGTCTCAAGC      TGAAAAAAGGCGCGA TCA TCGCGCCCTTTTCCA      TTTTGTGACATCGGA 100 35
 BruAb2_0471  475142 ..  475177 +  -2.4  -4.22652   TTAACGAGAAATTTT    AGAAC-CAGCCTTCCTG AAA CCGGGGGGCTGCGTGCA    TTTTAGCTGGTGTCC  58 24
 BruAb2_0472 NONE
 BruAb2_0473 NONE
 BruAb2_0474 NONE
 BruAb2_0475 NONE
 BruAb2_0476 NONE
 BruAb2_0477  481014 ..  481024 +  -5.4  -2.71791   GGGCAGAAAAGGGGC                 CATC CAT GATG                 CTTTCGGCACGCAAT  48 17
 BruAb2_0478 NONE
 BruAb2_0479  482210 ..  482246 + -15.2   -4.1822   TTATTCTATTTATAA    GGAGCGGCGGTTCTTC TTTTT GAAGAACCGCCGCTAA    TTTATTGGAATAAAG 100 122
 BruAb2_0486 NONE
 BruAb2_0487 NONE
 BruAb2_0488  490279 ..  490334 + -11.2  -3.16881   CATGGCCGATGCGGG GCTGACCGATATTTTTCTGCCCTATA ATAT TCTGGGGCAGGAAAAGCTCGATCGGC TTCATGCGCTGCATC  74 269
 BruAb2_0491  492095 ..  492121 +    -3  -3.12702   ATGTAAAAAAGGAGC         TTAAGTCCGC CAGCACA GCGGGGTTAA         ATTTATTGCATGGTA  43 185
 BruAb2_0493 NONE
 BruAb2_0494  495230 ..  495255 + -13.9   -4.4891   TGGTTTGAAAGCGAT         GCCCCCCGGGT TTCG GCCCGGGGAGC          TTTTATCCTCGTCGG 100 43
 BruAb2_0501 NONE
 BruAb2_0502  503244 ..  503265 +  -8.7  -3.66803   GTCGTTCAGTTCACG           CGGGCTGAG GCGG CTCAGTTCG            TTTACGGTGTTGCGG  69 270
        gcvT NONE
        gcvH NONE
        gcvP  508431 ..  508448 +  -2.6  -5.00616   TAACGTAAATGGAAG             TGCTGC AAAAAC GCGGCG              TTTTTTGCGAAGGAG  71 204
 BruAb2_0507  509291 ..  509315 + -13.5  -2.75769   AAAACAATCACAACG          CGCCCGGATAG ACC CTGACCGGGCG          GTTATCCTTTACGGA  81 15
 BruAb2_0509  513645 ..  513672 + -16.4  -3.53012   CGCATATGTGAGGCA        GAAAAGGCGGCT TTCC GGCCGCCTTTTC         TTTGCGCCACGCAAG 100 47
 BruAb2_0510  514929 ..  514967 + -23.2  -4.08216   GCGGCGGGCTGTCCC   GGATGGCGGGCGCCCGGT TTG ACCGGGCGCACGTTATCC   TTTTCCCGGAAATCG 100 76
 BruAb2_0511 NONE
 BruAb2_0512 NONE
 BruAb2_0513  519123 ..  519140 + -12.7  -2.91264   TGGCCTATGAGAAAA             GCCCCGA ATTT TCGGGGC              TATCTGCATCAAGGA  78 31
        idhA  526813 ..  526830 +  -2.7  -3.32844   GCGGGGGATTCAACT             GCGATAT GCGG ATATGGC              TTATGACCTGAACAA  47 110
 BruAb2_0520  528185 ..  528195 +  -6.8  -3.02511   CCGCTCATTTGCGCA                 GGCT TTG AGCC                 TATTGCAGCCATCAC  54 317
        ahpC  529554 ..  529571 +  -6.9  -4.81357   GACAATGGCGTGTGA             GGCGGGT TCAG GCTCGCC              TTTCTTTTATCCTGT  85 49
        ahpD  530165 ..  530190 + -21.9  -4.75372   GATCCCGGATAAAAA         GCCCGCGCGGA GCAA TCCGCGCGGGC          TTTTTGATGGCTGGT 100 53
 BruAb2_0525 NONE
 BruAb2_0526  533815 ..  533841 +   -18  -3.38326   ACCGTTTGAGAGCAA         GGCCCGATGCGC CCG GCTCATCGGGCC         TTGATTGACCTTATG 100 32
        sodC  534821 ..  534850 + -15.1  -3.07947   ATGAAGAGAATAATT       GGTTCCAGACACA TTGA TGTGCCTGGAACC        TCTTCAGGCTTATTC  93 244
 BruAb2_0529  537533 ..  537577 +  -4.2  -4.37092   CCCCGATTGATGCGC GATCGACGTGAAGGAGCGAGC TTTC GC-CGCTGCCGCAGGTTGATC TTTTATGGCCGGCAT  65 31
 BruAb2_0530 NONE
 BruAb2_0531  540600 ..  540621 + -10.1  -3.53224   CGTGACAGCTTGATG           GGGCGAATG GCGA CAATCGCCC            TTTCAGAAAGGCCTC  74 163
 BruAb2_0532  541093 ..  541106 +  -2.3  -3.72027   GTTTTCACCGTCCCC               GCAGC CTGC GCTCC                TTCTTCATCCGCGCT  51 77
        fdhD  542735 ..  542759 +  -4.2  -3.06569   GACGCTGCCACCCGT          CTTTGCGGCC AGTTC GGCGACAAAG          CTTTTGCGCGCTTCG  45 386
 BruAb2_0536  543251 ..  543264 +  -2.5  -4.27316   ATATATAACCATTTG               TTTTT ACGT AAAAA                TTTTAAATTCAAAAA  58 33
 BruAb2_0537  545017 ..  545039 + -11.2  -4.75372   AAGGCCACGCGGAAA           CGTCCGGAGG AAC CTCCCGGACG           TTTTTCCTGCGTGCT 100 39
 BruAb2_0538  546396 ..  546408 +  -6.2  -3.75105   CGGTGTGCAGCCGAC                GGGC CTCAA GCCC                TTCTTCATCAATTCG  63 261
 BruAb2_0540  548219 ..  548246 +   -10   -3.9279   TGCTTCAAATGAAAA        GAGCGTTTTC TTGTTATC GAAAACGCTC         TTTCTAAACTTGCCT  81 72
 BruAb2_0541 NONE
 BruAb2_0542  550330 ..  550340 +  -2.4  -3.71917   AGTTAAGACGGAAAC                 GCTG AAA CTGC                 TTTAACCTTTGAAGT  51 212
 BruAb2_0549  559961 ..  559986 +  -6.1  -3.09516   GATTTCGCCGAGAAT         TTCCGGATGGA TGAG TTCATCCGGGC          TTCCCTGATGCACGA  52 156
 BruAb2_0561  571212 ..  571248 + -21.1  -3.35679   TTCTGCCAGCATGTT    CCGCGTTTCGATCTGAT TCA ATCAGATCGAAACGCGC    TTCTAAATGCGACAA 100 160
 BruAb2_0563 NONE
 BruAb2_0564  572113 ..  572146 +  -3.9  -3.56643   AAATAAATGGTTAGA     GTGGTTCCAG-CGA CTTCGTT TCAACTGGAACCGC     TTTAAAACATGTCAA  53 35
 BruAb2_0565  573670 ..  573697 +   -17  -4.53034   CGCGGAATAACCAAG        ATGCGCCGGGTG TTGC CACCCGGCGCAG         TTTTGCTTCTATCGG 100 31
 BruAb2_0566  574351 ..  574379 +    -3  -4.36914   GGCAAACAGAAACAA       TGCGCCGGCAAGG GCAA CCGCGCCGGT-CA        TTTTATGACGCCCGG  62 52
         ade  583984 ..  584008 +  -4.1  -3.69734   CGCTCCAGAATGATG          ACGTGATCGGC AAA GTCGAGCGCGC          TTTGGATGCGTTGTT  54 132
        pcaQ  593432 ..  593467 + -19.1  -2.62263   GATATGGGGAGGAAA    CGCGGTCAGCCGC CTTGAAAACA GCGGCTGACCGCG     TGCTGTGCGCGAAGT 100 139
        pobR  596149 ..  596169 +    -9  -3.19656   ATTGACCGCGAAGCC           CTGCG-CGC GAAT GCGGCGCAG            TTCCTCCATCAGTTT  63 245
        pcaI NONE
        pcaJ  598323 ..  598352 +  -4.9    -3.794   TCTGCGACTATATCC       GCACGCCGATCG GCCGTTA CGG-CGGCGCGC       TTTCCTCCGTTCGCG  58 65
 BruAb2_0593  603211 ..  603238 +   -20  -4.21827   CGTCGCATAAATTCT        GGTCTGTTGCGC ATTT GCGCAACAGACC         TTTTCGCGTATTTGG 100 48
 BruAb2_0594  604160 ..  604206 +  -7.3  -3.06696   GATGCAATAAAATTG GCATCGGGCGCTCGCAAAACTTC CTT GAAGTCC-G-GGGCGTCCGGTGC TCTCTTAAAAAGGGG  56 39
 BruAb2_0595  605103 ..  605124 +   -13  -4.86861   TGCTGAAAACAGCAA           CGCGCCGA TCTTCT TCGGCGCG            TTTATTTCTTTGTTC 100 65
 BruAb2_0596 NONE
 BruAb2_0597  606958 ..  606971 +  -8.1  -4.18697   AATGTGGATATCTCC               GCGCA GGAG TGCGC                TTTTGCGATCATTTT  76 394
 BruAb2_0604 NONE
 BruAb2_0605  610826 ..  610837 +  -5.8  -2.67021   ACGTTTTATTTCAAG                CTGC TTAG GCAG                 GTTCATCTTTGAGCG  50 18
 BruAb2_0606  611159 ..  611177 +    -8  -3.40867   GCAATAAATGGGGAG             GTGGCCGC TAC GCGACCGC             TTAGTTCATGCCTGA  62 217
 BruAb2_0608  613218 ..  613230 +  -4.7   -4.0616   CGGTGATTTCCGAAA                GGCCG ACC CAGCC                TTTCTCCTTGGCGTC  62 331
 BruAb2_0611  617565 ..  617596 +   -21  -3.32536   CCTGATCCACTTCAT      CGCCAAACCCGGTA GCAA TGCCGGGTTTGGCG       TTCTGGAAATGCTTT 100 36
        divK  618439 ..  618452 +  -2.3  -2.90754   TAAAGTCCTATCTGG               GCGAT GCCT AGCGC                GGTTTTTGTTTTAAC  41 15
 BruAb2_0614  619985 ..  620004 +  -9.2  -4.75174   TTGGAAAAATAAAAA            GCCGCCTC GCAA GAGACGGC             TTTTTGAATTCAATC  95 70
 BruAb2_0621  628556 ..  628572 +  -7.3  -3.14132   TAACGAGCGTCGCGC              CCTGTTT CAA AAGCAGG              TTCGTGCCGCGGGCA  54 379
 BruAb2_0626  634516 ..  634526 +  -4.6  -4.16016   GATCAGAAACGGCAA                 GGCC GAT GGTC                 TTTGTTCCAAGATCA  64 408
 BruAb2_0628  635422 ..  635445 +  -5.2  -3.30124   CTTCCAAGCTTAAAT          TGTTGCGCTT GAAG AAGCGCGCCG           TTATAGCCGGTACAG  54 28
        gatC  635824 ..  635842 +  -8.1  -2.51966   CAGCAACACACGAAA            GCGCCCGC CGGA GCGG-CGC             ATTGATAGGATTTGA  56 48
        gatA NONE
 BruAb2_0631 NONE
 BruAb2_0632  637808 ..  637826 +  -5.3  -3.87815   GCGGTCCTGAATAAA            GC-GGAAG CGGG CTTCCGGC             TTTGTCCCCATCAGG  61 76
 BruAb2_0634  641306 ..  641325 +  -7.8   -3.4072   CCCAACGGCGCAGGC            GAATGCCG ATAG CGGCAATC             TTGTCCTCGCACATG  61 235
 BruAb2_0637  644269 ..  644292 + -13.1  -5.24531   GTCCCGGACTGTAAA          GCCGCTCCG CTTGTT CGGGGCGGC           TTTTTTATCGAAGAT 100 54
        ccdA NONE
        glmU  651166 ..  651199 +  -6.1   -3.5936   ATTGAACGGATGGAG     GCTTTTACGGCAAC AAGTCCG GGTGCCGTAAA-GC     TTTCAAGCCTTTAAA  60 40
        glmS  653104 ..  653158 + -14.5  -3.36803   AGCGTTATGGCTCCT CCAATGCCTCATCC-T-GAGGAGGTGC GAA GCACCGTCTCGACGGGTAAGGCATTGG TTCTCAATAGACTTA 100 51
 BruAb2_0644 NONE
         mfd  659289 ..  659312 +  -3.1  -2.77522   CACAGCTTGCAAAGA          TTGCGG-CGG CCTGA CCGGCTGCGA          ATTGTTAAAGCGTGT  41 12
 BruAb2_0646  660008 ..  660042 +  -8.5  -3.53444   TTCAAAGCCTTCTGC    CGTCTGGCG-GATGGC ATCG GCCAGCACGTCGGGCG     TTTGAGCGCCCATGA  66 240
 BruAb2_0649  663657 ..  663675 + -13.8  -4.99056   GACAGGTAAAGACAA             GGGGCGCT TCA GGCGCCCC             TTTTTCGTTCTATTA 100 51
         pcs  666572 ..  666587 +    -6  -2.60763   CATTCGCGTGCATCG              GACCGG GGGG CCGGAC               GTTCTGCACTATGAA  50 48
 BruAb2_0654 NONE
 BruAb2_0655 NONE
 BruAb2_0656  671202 ..  671225 +  -3.8  -4.45945   CGGCTTTGGGGTAAA          CGCAAACCAT CCCA AGGGTTTTCG           TTTTGGTTAGTGGGT  67 47
 BruAb2_0657  672355 ..  672371 + -10.8  -5.22006   CATAAACAAGGAAAA              GGGCGC CCAAA GCGCCC              TTTTTATTATCCTGC 100 50
 BruAb2_0665  678810 ..  678823 +  -2.3  -4.05816   AGATGGTTTCGGCTC               GCGCA TAGT TCCGC                TTTGTCATGATTTTG  56 65
 BruAb2_0666 NONE
 BruAb2_0667 NONE
 BruAb2_0668 NONE
 BruAb2_0669  682198 ..  682213 +  -3.2  -3.65542   CCGCCGAAGAGCAAT              CGCAAG GGCT CTTTCG               TGTTTTCGCGCTGGG  51 332
 BruAb2_0672  684533 ..  684545 +  -7.7  -3.40403   AACGTACCACTGGCC                GCCAA GAT TTGGC                TTCTGGTAGACAACG  61 501
 BruAb2_0681  692513 ..  692539 +  -2.2  -2.83674   TTTGAACGGATAGCT        TGCG-CGCGGG AAATGC CTCGCGCCACA         TGGTTAATGGTTTCT  39 135
 BruAb2_0682  693104 ..  693119 + -11.8  -5.86609   AAACAAAGGATTAGA              GCGGGC TGCG GCCCGC               TTTTTATTTTTTTCC 100 126
 BruAb2_0683  693333 ..  693346 +  -3.9  -2.57988   AATATTTTATAATAT               TTGAA TTAA TTCAA                TACGTTGATAAGTTT  43 22
 BruAb2_0684  695020 ..  695043 +   -16  -3.50853   TAAAATTTTCAGCTT          GGGCTGCGCT TATC AGCGCGGCCC           TTGTCCTTCCGGGGG 100 38
 BruAb2_0685  696788 ..  696804 + -10.9   -3.5594   GCCTACGCGGGGAAA              TCAGTCC ACT GGACTGA              TTTCCAACCTCGCTT  78 119
 BruAb2_0686 NONE
 BruAb2_0687 NONE
 BruAb2_0688 NONE
        alkB  701628 ..  701640 +  -3.3  -4.15222   ACAGTCACCATAATG                GCCGG GTG TTGGC                TTTATTCGCAGCGGT  60 363
 BruAb2_0693  705101 ..  705111 +  -5.4  -4.04157   GCGCTTTCGGAAGGG                 GGTT GTT AACC                 TTCATTTTTTATTAC  65 254
 BruAb2_0694  708100 ..  708141 + -10.2  -4.17048   AGTATTGCGTTTTTC TTTCAGCGCCGAGCTTGCGC GCCA GCGCA-GCA-GGCGCTGTAA TTCTTTTCAGAGCAG  85 499
 BruAb2_0696  709424 ..  709438 +    -7  -3.29263   TCGGTAAAGCAGACA               GCGGGG ATG CACCGC               TTGTCCCAGGCATGT  56 369
 BruAb2_0708 NONE
 BruAb2_0709  722218 ..  722249 + -15.2  -3.70037   TGAGCTACCATATAA      AGTAAAACGGCCCG TTTC CGGGCCGTTTTGCA       TTTCAGTGGTGCTTG 100 42
 BruAb2_0725  738420 ..  738443 +   -16  -4.55721   ATTATGAGTTTGAAA          TGGCCGGGGG AATT CCTCCGGCCA           TTTTGTCTGGCCTTT 100 40
 BruAb2_0727 NONE
 BruAb2_0728  739838 ..  739850 +  -3.4  -4.98522   ATTTATCTATTTTTG                CAGA TTGAT TCTG                TTTTTATCTACAATT  74 344
        bioB NONE
        bioF NONE
        bioD NONE
        bioA NONE
 BruAb2_0734  745008 ..  745018 +    -4   -4.2793   TGCCAAACTACAGGA                 TGAT GAA ATCA                 TATTTTTGTTTAAAT  62 101
        metA  746711 ..  746742 + -18.9  -4.53163   AACATCTTTGAAACA      GAAAGCCCGGAAC ATGTGG GTTCCGGGCTTTC       TTTTGTGCTGTGTGG 100 40
 BruAb2_0740 NONE
 BruAb2_0741  749438 ..  749454 +  -2.9    -3.737   AGAGAGAACGAAACG              TTTTGCG GGT CGCAGCA              TTTGATGACCCATTC  52 123
 BruAb2_0743  750968 ..  750986 +    -3  -3.92746   CACCGGAAAACATAT             CCGGCATT TCA AAAGCAGG             TATTTTTCAGATGGA  55 79
 BruAb2_0744  752332 ..  752358 +  -4.2  -4.11751   ACAAAACAAGAGATA         GAGCGGTTCCGG CAT TCGTTTCCGCTC         TTTTCCGCCGTTGAT  60 86
 BruAb2_0748 NONE
 BruAb2_0749  756037 ..  756064 +  -5.5  -4.99043   ATAACAAGATGACTT        GCGACCGAC GCACTTGAAA GTCGGCCGC         TTTTATTTATCCGGC  80 67
 BruAb2_0753  760653 ..  760666 +  -9.5  -2.53263   TCTCTGGCATGATGG               GGCCC CGAT GGGCC                TCCCTTGGAGATCGC  62 42
 BruAb2_0754 NONE
 BruAb2_0755  762356 ..  762383 +  -9.2  -4.62783   CGATATGCGTCATTA        CAGTGG-ATGGCG AAG CGCCATGCCAGTG        TTTTTCACCTGGCTC  87 121
 BruAb2_0763  769396 ..  769406 +  -2.4  -3.96148   TGAGAAAGCCGATCA                 CCCG TGC CGGA                 TTTATCATGCCCGAA  56 386
 BruAb2_0767  771851 ..  771869 +  -4.4  -3.16743   CATATTCCTATGCCG             GCCCCCAT TAC AAGGCGGC             TTCCCTCTATCAATT  49 400
         def  772728 ..  772763 + -10.3  -3.78022   ATAAGATGCTGAAGT    GAAAGGAGCAGCCCG TTGAAC CGGGCCGCTCCGGTC     TTTCATCAGTATAGC  79 37
      phbA-2 NONE
 BruAb2_0775  780220 ..  780265 +  -9.7  -3.16564   ATAATCGCCATAACC TTCCGCTTCCATCCGGTCTTT CGGC ACAAAACGGAGGGAAGCGGAG TTGATGCAATAGCGC  64 62
 BruAb2_0787  792764 ..  792796 +  -5.6  -3.43676   GGCGAAGGTCTTTAG     GCTTGAACGG-CTCC TTGA GGATACCCTTCAAGC      TTATGGCTTCGTGAA  53 220
 BruAb2_0791 NONE
 BruAb2_0792  798569 ..  798583 +  -5.6  -3.44527   GCCTCATCGCCTCGC               GCATCG GGC CGACGC               TTCTCCTGATGGCTG  56 413
 BruAb2_0794 NONE
 BruAb2_0795 NONE
 BruAb2_0796 NONE
 BruAb2_0797  803199 ..  803209 +  -2.4  -3.53811   ACCCGTCACGGGAGG                 CGTG GTG CCCG                 TTTCGACCGCATGGA  47 197
 BruAb2_0812  819635 ..  819650 +    -6  -4.08945   CCACCTCGCATCAAG              GCCTGC GTCT GCTGGC               TTTTCGCCAGGTAAT  66 508
 BruAb2_0815 NONE
         xfp  824601 ..  824628 + -13.5  -4.86822   GTTAAGACGGAACCG        TTGGAGCCGGT ACAGTG ACCGGCTCCAG         TTTTCTTCTCTCATT 100 193
        oxyR NONE
 BruAb2_0829  837710 ..  837726 + -10.1  -3.56092   ACGGTATTACATACC              GCCCGGA TAG TTCGGGC              TTTCACGGGTGATGG  74 194
 BruAb2_0831 NONE
 BruAb2_0832  841950 ..  841962 +  -4.1  -3.53444   GCAGTATTTTCAATT                TTGCG AAG CGTAA                TTTCCAGGCAGATAC  51 102
 BruAb2_0833 NONE
 BruAb2_0834  845211 ..  845231 + -11.1  -3.27525   GGAAGTGCGCAGGAT            CAGCCGGTT TTC AACCGGCAG            TTCGGTTTCAGGCAA  71 398
 BruAb2_0836  846552 ..  846578 +  -3.7  -3.53091   CAAAAGCGTATAATG         GATGGAAGC ACTGTGCCG GCTTCCAAC         TTTCCAGACCGGGCT  51 236
 BruAb2_0837  848250 ..  848271 + -13.1  -3.75824   CCGCCCGGAAAACAG           GAAAGCCTG CAAG CAGGCTTTC            TTATGTTATAAAATA 100 47
 BruAb2_0844 NONE
 BruAb2_0845  854835 ..  854856 +  -3.7  -3.64703   ACGAAATATCGAGTG           GTTCCGG CATTTTCA TCGGAAC            TTTACGTAACCGGCA  53 82
 BruAb2_0846 NONE
 BruAb2_0848  859972 ..  860005 + -19.8  -3.45031   GGTCGACAAACAAAA     GAGACCGGAAATGC TTCCAT GCATTTCCGGTCTC      TTCAATTTTTCAGCG 100 71
 BruAb2_0856  866471 ..  866500 +  -7.7  -5.22039   CCTTAAATACAATCT       TTTGGAGCCGCCC CTGT GGGCGGCTCATTA        TTTTTTGCATTTGGC 100 46
 BruAb2_0863  869679 ..  869689 +  -4.6  -4.20868   AAGCCCCCCGCCCAA                 TCGC GAG GCGG                 TTCTTATTTTAGAGC  64 145
 BruAb2_0868  874531 ..  874563 +  -6.2  -4.46212   GCCGCAAGGTCATGG     CCGCG-AGGAAGGCG GGCA CGTCGTCCTGCGCGA      TTTTGTAATCCACCA  74 469
 BruAb2_0878 NONE
 BruAb2_0879  884626 ..  884643 +  -5.5  -3.95219   CCAGTTGGCAAGCCG             CTGCGCA CAGC TTCGCAG              TTTCTGCGCTTTCAG  64 338
 BruAb2_0881 NONE
        narG NONE
        narH  893367 ..  893404 +  -3.3  -2.95116   AGACCCCGACGGATA   TTTTCAGGGAGCAGGTC TGAT GAACCGAACCCTGAAGA    TCATTTCGCTGCTCC  42 6
        narJ NONE
        narI NONE
 BruAb2_0886 NONE
 BruAb2_0887  896316 ..  896333 + -14.1  -5.08088   TGAACGGCTTTTTCA             CCCCGCC TTCC GGCGGGG              TTTTTCTTCCGGGTT 100 38
 BruAb2_0890 NONE
 BruAb2_0891 NONE
 BruAb2_0892  901180 ..  901202 +  -4.9  -4.01135   TTTATGTGGTTGGTT           TGCAAAGCA ATCTC TGCTTTACA           TTTCATCTTCTTGCC  62 250
 BruAb2_0894 NONE
 BruAb2_0895 NONE
 BruAb2_0896  904103 ..  904135 + -16.3  -3.89501   CCAGCTTCAAAACCG      GCAAAGCCGCCTCGT TCT GCGGGGCGGCTTTTC      TTTATCGGGGTCTTA 100 47
 BruAb2_0908  918344 ..  918359 +  -3.3  -3.53811   TGCAAAAGTCTAAAA              TTGGA CTATAT TCCAA               TTTAGACAAGATGGA  49 84
 BruAb2_0909 NONE
 BruAb2_0910  919761 ..  919771 +  -3.2  -4.08767   AACGCCTCAAAACGG                 TGGT CAT GCCA                 TTTTGCACGCCTGGC  58 215
 BruAb2_0934 NONE
 BruAb2_0935 NONE
 BruAb2_0937 NONE
 BruAb2_0938 NONE
 BruAb2_0939  944888 ..  944909 +   -13  -4.65895   AAATCCAAAGCAAAA           GGCCCTCC GCAACG GGAGGGCC            TTTTTACATAAGGCA 100 43
 BruAb2_0942  947991 ..  948003 +  -3.3  -4.25104   GGAGGCCAAAATATG                AGCCA TAA TGGCA                TTTTGATAGCAACGC  60 210
 BruAb2_0946  951422 ..  951449 +  -4.8  -3.57144   CTTCGAGAAGGCGCT        TCGCGCCTCCCCA GGA TGAGGAG-CGGGA        TTTGGCGATCACGCA  55 65
 BruAb2_0957  963080 ..  963097 +  -8.4   -5.1417   TCTCAGGTTTCAAAA             TCCCGG CTTTGT CCGGGA              TTTTTGCTTTTCTGG  93 273
 BruAb2_0958  964644 ..  964670 +  -7.9  -3.05463   GGTGTTGCCGTGGAT        GACGGCCTG-GC TCAT GCGCGGGCCGGC         TTCGATACGACGGAT  59 376
 BruAb2_0960  964976 ..  964988 +  -6.2  -3.09878   CAGAATCAAGAAGGG                CCGC ACACC GCGG                TATTAAATAAATGAA  53 3
        rpmH  965118 ..  965129 +  -7.2  -3.37493   CACCCGCGGCCGCAA                GCGG CTTT CCGC                 TTAATCTGTTCCCGC  59 10
        rnpA NONE
 BruAb2_0963  967442 ..  967457 + -11.8  -5.24129   ATAACTCCAGAAAAA              CCCCGC TTTG GCGGGG               TTTTTTGTGCCGACA 100 37
 BruAb2_0964  968363 ..  968379 +  -2.2  -4.72986   ATCGCATTATCCTCA              CGCAAA ACCGC TTGGCG              TTTTTGCTGGAAATG  66 113
        argB  969316 ..  969332 +  -9.4  -3.14564   ACCGAGCATGGTGCC              GGCACG CTTAT CGTGCC              TTAATAAAAAAGTAC  67 5
 BruAb2_0966  970310 ..  970322 +  -6.2   -3.2794   CAGGATAAGCGGCAT                CCGC TCCAT GCGG                TTGGTCTGGATCAGC  54 249
        dapD  972113 ..  972127 +  -4.2  -4.17048   CTGATTGAATCAGAT               CGGC GCTCTAA GCCG               TTGTTTTGACGCGCA  62 87
 BruAb2_0970 NONE
        dapE  974283 ..  974301 +  -2.5  -3.70051   CAAAAATTGGGAACC            TCATGCCA AGTC TGG-ATGA             TATTTTCAGATATTT  49 86
 BruAb2_0972  975295 ..  975318 +  -9.6  -4.14511   TGCGGGTAACATCGA          G-CCGGTCGAG CGT CTTGACCGGGC          TTTTGGCCTGGCATT  80 430
 BruAb2_0976  978647 ..  978678 +  -5.2  -2.80994   CCTTCGAGACGGTGC      TACGCACCT-CCTCA GGA TGAGGGAATTGCGTA      TCTACTCACGTTCAC  48 75
 BruAb2_0978  979596 ..  979648 +  -9.9  -2.73483   AGCGAAGCGAGGGGA ACCGTCTCGAAGGGCTGAGGGGGA GCGCTG TCGCTCTC-GTCCTTCGAGACGCC TCCTTGAGCTGCGCT  67 100
 BruAb2_0984 NONE
 BruAb2_0985 NONE
 BruAb2_0986 NONE
        mepA  987740 ..  987757 +  -2.7  -2.73243   AGCAGCGCGTGGCTC             CGTTATA GATT TAAAACG              ATTTAGCCGCTGAAT  41 112
        mgsA NONE
         glk  989343 ..  989362 +  -7.8  -3.37245   CGTTTCCATTAAATT            GACCAGTC CCGC GCCTGGTC             TTGATCTTAGGATGG  62 73
 BruAb2_0990 NONE
        dapB NONE
         gpm  992865 ..  992894 + -10.6  -3.14848   TTTCTACAGCCCGAT       CCTGCCGGGCGC AAAAGC GCGTCCGGCGGC        CTTTTCATCGCGAAA  74 46
 BruAb2_0993  995431 ..  995461 + -14.9   -5.0538   AGGTTCAGAAGCACC      CCAA-AAAGCCCGC GCAA GCGGGCTTTCTTGG       TTTTTTGCGATGGCG 100 441
 BruAb2_0994  996171 ..  996184 +  -3.7  -4.68506   CCCCTAACAATACAC               GGCAC TTGC GCGCC                TTTTTCCAATTAGTT  70 47
 BruAb2_0995  996848 ..  996876 + -10.4   -4.9448   AACGGGAGATGGATT       GCCG-ATTGTGCT GGCA AGCACGATCCGGC        TTTTGTTTGCTCAAT 100 80
 BruAb2_0997 NONE
 BruAb2_0998  999192 ..  999206 +  -4.2  -3.36273   GATTGCAACATATTT               TCGGGA CAT TTCCGG               TTCATATTCCCGCCC  49 102
 BruAb2_0999 1000616 .. 1000632 +  -3.7  -3.52918   CAATCGAAAACGCCC              CCATC ATCATGC GATGG              TTCGTTTCGAGGTTC  51 514
        prfC 1004097 .. 1004123 + -10.8  -3.54307   GGGTTTAACCAAGAA         GGCTGGCGGCGA TTT TTTCCGCCAGTC         TTTCAGCGACGTCTT  78 52
         upp 1009206 .. 1009231 +  -2.5  -4.07568   GGCCGCGTGAGGCGA         GTGCCTGCGA ATAAGCA TCGC-GGCTC         TTTTCCGCAACCGCA  56 516
 BruAb2_1014 NONE
 BruAb2_1015 1013021 .. 1013060 +  -3.6  -2.74525   CATTGCCATTCTTTT  C-CCGATGCTCAATGAACT GCT GGTCCATTGAGCATCCAAG  TCATCTGTGGTTTCA  43 44
 BruAb2_1022 1020564 .. 1020574 +    -4  -3.30124   GCCTTGAGAGCATAT                 TTTC CGT GAAA                 TTCTGAAGGCTGCGA  49 34
 BruAb2_1023 1021930 .. 1021952 + -13.5  -5.45802   CTGCCATAGCAAAAA           GCCACCGAT GCGGG ATCGGTGGC           TTTTTCTTTTCAAAA 100 54
 BruAb2_1028 1029572 .. 1029587 +    -4  -3.97183   TCATAGTTCAGAAAG              CTGTTT CGGC GAACAG               TATTTATTTGTTGTC  58 144
 BruAb2_1029 1032511 .. 1032541 +  -4.9  -3.86822   GGATGATTACACCTT      CG-T-CATTCATCTC AAG GAGGTGAATGCAGCG      TTTCTCGACACGTTG  60 473
 BruAb2_1031 NONE
 BruAb2_1032 NONE
 BruAb2_1033 NONE
 BruAb2_1034 1037625 .. 1037657 + -12.2  -3.09556   TATTGAGGACGCAGC      TTTCGCAATTCTGG ATATA TCAGAATTGCGAGA      ATTTCTTGCAACCTT  79 35
 BruAb2_1035 NONE
 BruAb2_1036 NONE
 BruAb2_1037 1041213 .. 1041231 +  -3.1  -2.58579   CTCGCATACGGAAAT             CGACATG ACAGC CATCTCG             CTTATCAAGCCTTGG  40 18
 BruAb2_1038 NONE
 BruAb2_1039 NONE
 BruAb2_1040 NONE
 BruAb2_1041 NONE
 BruAb2_1042 1046331 .. 1046355 + -12.9   -4.1711   GCATAAAAGACAAAA          GCCGGCTTC CACAAAC GAAGCCGGC          TTTCTTGCCGATCAT 100 35
 BruAb2_1047 NONE
 BruAb2_1048 1053685 .. 1053720 + -18.6  -2.87211   GCAGTGCTGCCAGCA    TATCTTCCCAAA-CCGG AAA CCGGTTTTGGGAAGATA    TATGTAAAGACAAAT 100 182
 BruAb2_1049 1054690 .. 1054719 +  -4.9  -3.65902   CGATCCTGTTGAAGC       GTGTCGGCAGGC CGACCGC GCC-GCCGCCGC       TTTCGATGCCGTCGG  55 308
 BruAb2_1051 1056587 .. 1056602 +  -7.5  -2.53119   AGCGCAAACCTTAGG              CGCGC AAACGA GCGCG               ATGTTCTCCGACCTT  56 472
 BruAb2_1054 NONE
 BruAb2_1055 1059020 .. 1059050 +  -3.3  -4.49716   TTCGGTAAACAAAAA       CCATCAGCCAATT GTTTG AATTGATTGAGGG       TTTTGAGTTTTATTT  65 86
 BruAb2_1056 1066499 .. 1066525 +  -3.6  -4.00122   GGTCTTGTTTGTAAG        CGGCAGCCGCC CAATTC GGTGGC-GCAG         TTATGTTTATTCTCA  58 207
 BruAb2_1057 1067186 .. 1067196 +  -6.8  -3.14931   CATTTATCAAGTTCT                 GCGA TAA TCGC                 TTCCTGCCGCATCGG  54 183
        znuC NONE
        znuB NONE
 BruAb2_1062 NONE
 BruAb2_1063 1072338 .. 1072353 + -10.4  -3.17051   TTCCGCCCGCCTGGC              TGCGCG TGCG CGCGCA               TATTCATGGTGCGGA  66 68
 BruAb2_1085 1102972 .. 1103016 + -14.5  -3.14229   TTGGTAGACCCACGA GAGCATTTCCAGCAAAACCGT TTC ATACTTTTGCTGGAGATGCTC TATTGCTGAAGATGT  95 34
        xylF 1105834 .. 1105846 +  -3.3   -3.6502   TTTTCCCAGCGAAAC                TCCAG AAT CGGGA                TTTAAATGCCGGATA  51 131
        xylG 1107512 .. 1107530 +  -5.8  -3.64703   AAACAAATGGTTATA             GCGGTTCC AGC GGCTCCGC             TTTAACTGGAACCGC  60 112
        xylH NONE
 BruAb2_1090 1109222 .. 1109232 +  -6.8  -3.34894   ATTGACTCCACATTG                 TGCC GGA GGCA                 TATTTCACCCCCGTT  59 263
 BruAb2_1091 1110269 .. 1110294 + -12.5  -3.85698   CGATTGCTAAAGGCT         TGCGCTCCGGT CCAA GCCGGGGCGCG          TTTCTCCCCAAGACG  91 31
 BruAb2_1092 1111934 .. 1111972 +  -8.7  -3.05844   GTCAGGCTCAATAGA  CCCTTGCGTCCGGGCTGG CTGG CCTGCCCGG-CTCAGTGG   TCTTGAAGTCGGCAA  62 190
 BruAb2_1099 1118556 .. 1118585 +  -4.1  -3.01712   CGCTGAGAAGGGCTG       CGCGCAGCGCCGGA TAA TCAGGCTC-GCGCC       TGTTGCGCAAAAGCA  44 218
 BruAb2_1106 1126440 .. 1126466 + -11.5  -2.98088   TGACCGCTGAAATTC         CGGCGCTCTCC CACAA GGAGGGCGCCC         TATCTGCATTTGCAA  75 38
 BruAb2_1107 1128006 .. 1128031 +  -6.2  -4.77438   CATATGAGCGACAAA        GGCGGCTTCGGA TTTA TCC-A-GCCGCC         TTTTTCATCATCAAT  81 54
 BruAb2_1108 1129794 .. 1129804 +  -2.4  -2.87931   TACCACCTATTTTGC                 AGGC CGC GCCG                 TCTATCGGCGCTGAC  41 1
 BruAb2_1109 NONE
 BruAb2_1110 NONE
 BruAb2_1111 1133702 .. 1133715 +  -5.3  -2.87344   TTCGAGGAGGCTGCG               GAATG ACGA CATTC                TCTGTCAAGGCGCTG  49 20
 BruAb2_1112 1134411 .. 1134454 +  -4.5  -3.93868   CGCTGCCATTTAACC GTTAGAGCGGTTCCGGT AAAAAGGAAC GTCGGAGCCGCTCCATC TCTTTGTTTTAAGCA  60 28
 BruAb2_1128 1150484 .. 1150495 +  -2.2  -5.27335   CTGTTTTTTCCGCTA                TTGG CAGG CCGA                 TTTTTCTTTCAACGC  79 102
 BruAb2_1129 1152020 .. 1152057 + -12.7  -2.62616   CAATGGCATTCTTCT   GGGCG-GGCTCTATGCCA TCA TGGCGCAGGGCCTCGCTC   TGGTCTGGGGCGTGC  76 268
 BruAb2_1131 NONE
 BruAb2_1132 NONE
 BruAb2_1133 1155699 .. 1155716 +  -2.6  -3.53811   GTCGGCATGGATATC             CTCAGG CGAAAA CCCGAG              TTTCGCGCCAATGCG  47 480
        repA 1160974 .. 1160988 +    -7  -3.53811   AATATGAAATAAAAT               CAGGCC TAT GGCCGG               TTTGAGGAAGATAGA  61 60
 BruAb2_1139 NONE
 BruAb2_1137 1159079 .. 1159115 - -10.4  -3.30171   ATATAAGATAAGAGA   CCCAACGAAACCAAAAC AGCA GTTTT-GTTTCGTCAGG    GCGACGCTCGTTTTA  72 38
 BruAb2_1136 NONE
      hemN-2 1157085 .. 1157097 -  -2.6  -5.03314   TGGACCTGCAAAAAA                GGCA TATGT CGCC                GGAATGATACCGAGG  74 421
 BruAb2_1127 NONE
 BruAb2_1126 1147050 .. 1147085 - -19.3  -2.73875   TTTTCCTCAACATGA    TAAAGCGTGTCGCAT GATAAA ATGCGACACGCTTTA     AGCTTTTGTTTTCGT 100 116
 BruAb2_1125 NONE
 BruAb2_1124 NONE
 BruAb2_1123 NONE
 BruAb2_1122 1143177 .. 1143197 -  -2.4  -4.30719   TGTGGGCAGAAGAAA            GCGCAGGA GACAA CCCCGCGG            GCTTGGGTCTGAGCG  60 121
 BruAb2_1121 1141560 .. 1141603 -  -2.3  -3.61398   CTTGTCCCTGAAGAA TGG-GCGCGCTGCGGGCG CGTGACAGC CAGCCGCAGTGCGAGCCA TCGGCCCGCATGATG  49 85
 BruAb2_1120 1140534 .. 1140549 -  -3.2  -2.71681   CAATGTCGCGAAGGA              CGAGTG TGCT CACTGG               CTTGCCTCCTCAGTG  41 19
 BruAb2_1119 NONE
 BruAb2_1118 1138219 .. 1138233 -  -4.2  -2.88822   GTGCGCAGACAACCA               CGCCGT TGA ACAGCA               AAAGCCCCATCGGCA  45 235
 BruAb2_1116 1136530 .. 1136571 - -10.3  -2.87463   AATGCTTTTGACAGA TGGAGCGGTCCCAGCG GCTTCGTTTTA C-CTGGAACCGCTCCA GATTCGTCACGACAG  68 49
 BruAb2_1115 NONE
 BruAb2_1114 NONE
 BruAb2_1113 1134433 .. 1134451 -  -6.6  -4.56597   CGGTTCCGGTAAAAA             GGAACGTC GGA GCCGCTCC             ATCTCTTTGTTTTAA  77 77
 BruAb2_1105 NONE
 BruAb2_1104 NONE
 BruAb2_1103 NONE
 BruAb2_1102 1120163 .. 1120194 -  -5.6  -2.62735   ACATGGCGCACATGA      CCGCCATAGCCGCC CACC GGCGGCATTCGCGT       CGAAAGCTGCGAAAC  47 465
 BruAb2_1100 1118196 .. 1118207 -  -2.2  -3.16914   ACGAGGGATGAAAAT                GACGG ACG CCG-C                GTGCTGTTGCAGATC  41 171
        hpcD 1117283 .. 1117293 -  -2.4  -3.09908   CGCTGTGAAAACAAC                 CGGC TGC GACG                 CGCTGTAGTGCGCGT  42 46
 BruAb2_1097 NONE
 BruAb2_1096 1114686 .. 1114707 -  -2.9  -3.14132   GGCGGGTGGCATCAA           GGTCGC-CCA TTA CGGCGCGACG           ATCGGCTGTGCCTTC  45 13
 BruAb2_1095 NONE
        hpaH 1112835 .. 1112852 -  -6.3  -3.53012   TTTTGTGCGTCCAAA             TGGA-CGC ACG GCGCTCCA             GACCATTTCCAGCAA  58 126
 BruAb2_1093 1111909 .. 1111919 -  -6.8  -4.05788   CTTGCCGAAATGAAA                 CAGG CGG CCTG                 TCAGGCTCAATAGAC  70 32
 BruAb2_1086 1102974 .. 1103014 -  -9.1  -2.82015   GGTAGACCCACGAGA  GCATTTCCAGCAAAACCGT TTC ATACTTTTGCTGGAGATGC  TCTATTGCTGAAGAT  63 91
 BruAb2_1084 1091097 .. 1091134 - -24.3  -4.57073   GATGTCGGGCAAAAA   GAAGAACGGGCGCGGAA TTCA TTCCGCGCCCGTCCTCC    CCGCCTGAAGTATCC 100 100
        fliF NONE
 BruAb2_1082 NONE
        motB NONE
 BruAb2_1080 NONE
 BruAb2_1079 NONE
 BruAb2_1078 1084292 .. 1084310 -  -2.3  -4.71382   ACAAGGATTTAAAAA             GCCCGCC ACTAA AACAGGC             CCCAACCATGGCCGC  66 102
 BruAb2_1077 1083368 .. 1083391 - -11.2  -4.08216   GGACTTGCGGGAAAA          CATCAATATC ACTC GATATTGATG           CAGTAGCCCAGGAAA  88 10
        flgE 1081708 .. 1081744 -  -4.3  -4.11216   CCCGGATTTTCAAAA    CGGCAATTCCGGGAA CCCCTTT TCCCCGGAGCCGCCT    TGGAGCGGTTCCTTT  62 56
 BruAb2_1075 NONE
 BruAb2_1074 NONE
 BruAb2_1073 NONE
 BruAb2_1072 NONE
 BruAb2_1071 NONE
        fliQ 1077157 .. 1077172 -  -3.2  -4.64657   GGAAAGGCCGAAAAA              TCGAGC GGGC GCTGGA               TCCATAGCGCAACCA  68 373
 BruAb2_1068 NONE
 BruAb2_1067 1074052 .. 1074063 -  -4.4  -2.57014   AATGCACCATAATAG                GTCA AACT TGAC                 TGAAACTTGTGGGCG  45 44
 BruAb2_1066 1073361 .. 1073380 -    -5  -4.45765   CCTAAAACTAACAAA            TGAC-GGCA GAG TGCCTGCCA            ATCTTGAACATGAAG  70 69
 BruAb2_1065 NONE
 BruAb2_1064 1072254 .. 1072266 -  -6.9  -3.14683   ATACCGCTCGATGAA                GAGCG CCT CGCCC                ATCTTGCAGGAAAAT  54 42
        znuA 1068342 .. 1068385 -  -4.5  -3.20164   CGAGATTGAAGGCAA GT-GTCGTGAGGCAGCCTGC GAGGG ACAGGCCGCCTCACCTTTAC CGGCAAGACGGCCCA  49 98
 BruAb2_1058 1067054 .. 1067064 -  -8.2  -3.35813   TTCGATCTGAATGAA                 GCGG TTC CCGC                 GTGTCTGTTAAAACA  65 50
 BruAb2_1052 1055692 .. 1055706 -  -5.6  -3.53012   GCCTTCTTCTTCAAA               TCCGGC AAA GTCGGA               ACCGAGACTGTTCTC  56 468
 BruAb2_1046 1049048 .. 1049063 -  -3.2  -3.43689   AAAATGGGAGCAGAA              GGAGAA ACAT CCCTCC               TTTGGATATATTTCG  49 75
 BruAb2_1045 NONE
 BruAb2_1044 NONE
 BruAb2_1043 1046331 .. 1046355 - -12.9  -4.94487   GCATAAAAGACAAAA          GCCGGCTTC CACAAAC GAAGCCGGC          TTTCTTGCCGATCAT 100 37
 BruAb2_1027 NONE
 BruAb2_1026 NONE
 BruAb2_1025 NONE
 BruAb2_1024 1021930 .. 1021952 - -13.5   -4.8048   CTGCCATAGCAAAAA           GCCACCGAT GCGGG ATCGGTGGC           TTTTTCTTTTCAAAA 100 58
 BruAb2_1021 NONE
 BruAb2_1020 NONE
 BruAb2_1019 NONE
 BruAb2_1018 NONE
 BruAb2_1017 NONE
 BruAb2_1016 1012722 .. 1012736 -  -7.8  -3.94188   ACCTATCCGAAAGAA               CACCAG CAT CTGGCG               GTCTTGAAATATCTT  68 362
 BruAb2_1013 NONE
 BruAb2_1012 1010250 .. 1010266 -  -2.3  -3.12668   TATTTTCACAGGCAA              TGTGAAT TAG ATTCAGA              AACTTGCAAATAGCT  42 477
 BruAb2_1011 NONE
 BruAb2_1010 NONE
        msrA 1008919 .. 1008943 -  -9.4  -3.67597   GTCCTCACCGAACAA          TGGAAAACTG TCGAT CAGCTTTCCA          AGAAGCTGAACGCCC  73 127
        ubiE 1006902 .. 1006926 -  -2.8  -4.12188   GCATCAGCCGGAAAA         CGGCGGA-AAG GTTA CTCATGCGCCG          ATGCCTCACGCTGGT  58 68
        ubiB NONE
       coaBC 1004064 .. 1004091 -    -7  -3.29144   TCAGGTGCGTGACAA        GGTTTAACCAAG AAGG CTGGGTTTAACC         AAGAAGGCTGGCGGC  59 20
 BruAb2_1002 1002337 .. 1002353 -  -4.3  -3.64984   AGAGCCGGTAAAACA              CCGCCCA TCA CAGGCGA              AAGCGGCGCATCATG  55 16
         cls 1000114 .. 1000130 -  -8.7  -4.21275   CCAAGGCATCCAAAA              GCGCTAC AAT ATAGCGC              GATCGATCAAAGAAA  78 32
 BruAb2_0996  996647 ..  996663 -  -4.4  -4.07568   GTCTCCCCGGCAAAA              GCGATC GTCAG AATCGC              CCACCTGAAGCAATG  62 272
 BruAb2_0983 NONE
        uppP  982752 ..  982768 - -10.8  -3.33885   AACGGAAATGAGCAA              GGGGCC GAAAA GGCCCC              TTTTCTTTATTCCCT  76 85
 BruAb2_0980 NONE
        lepA  979715 ..  979738 - -12.4  -4.70879   TTCAAAGTTCAAAAA          GAATGGGCGC CGAA GCGCCCAATC           CAAGACAATATTGAA 100 56
 BruAb2_0977  978478 ..  978500 -  -3.2  -3.82499   AGCAAAGTCACGAAA           CGCGGCGCGA AGA TCGAGGCGCT           GGAATTCGGCCCTCC  55 351
         def NONE
         fmt NONE
        truA  974575 ..  974596 -  -5.1  -3.53012   CGGCCTGCTTGCAAA           GCGCATCGGC ATC GCCAA-ACGC           TATGCGACCTATGTC  53 494
 BruAb2_0967  970102 ..  970123 - -12.3  -4.34444   GCAACAGAATAGAAA           TGCCCAACC TTTC GGCTGGGCA            AATCAAGTGGAATAT 100 50
 BruAb2_0956  961150 ..  961177 -  -2.6  -4.19238   CGGTCAATCTGAAAA        CGGACGGTCTTT TCAA AAAATCAGCCCG         ATAGTTTATGTGTGA  58 31
 BruAb2_0955 NONE
 BruAb2_0954  958907 ..  958920 -  -3.1  -3.53224   TATGTTTCTCCCAAA               TGCTA TTTC CAGCA                CATTTTCAGCCGTGA  49 31
 BruAb2_0953 NONE
 BruAb2_0952  956541 ..  956557 -  -2.9  -2.68546   AAGCCAGCAAAGCGA              CCTCCTT GAA AAGACGG              GTATCCGCTTTTCAA  40 100
 BruAb2_0951 NONE
 BruAb2_0950 NONE
 BruAb2_0949 NONE
 BruAb2_0948  952491 ..  952517 - -11.4  -2.70932   TGGTCTTGGCAAGTA         GCACGCCCCCGC CTC GCGCGTGCGCGC         CGCAGGCGGTGCATC  73 366
 BruAb2_0941  945967 ..  945988 -  -8.9   -3.6215   GCAATCTAGCTTAAA           TTTTTCTTG TCGA CAAGAAAAA            TACAAAGCTAAAGCT  69 33
 BruAb2_0940  944888 ..  944909 -   -13  -4.59424   AAATCCAAAGCAAAA           GGCCCTCC GCAACG GGAGGGCC            TTTTTACATAAGGCA 100 49
 BruAb2_0936  941940 ..  941970 -  -6.2  -3.18681   CTGCAACTTGAGGAA     GCG-GCCGAGGACGT GCAG ACG-CC-CGGCTCGC      CGCAGGATTATATCA  54 383
 BruAb2_0933 NONE
        norF  940603 ..  940631 -  -4.5  -3.21934   TCCCCCGCAGAAAAT       GCGGCCGGGCAA TTCCCC TCGCC-GGCCCC        GCGGGATGCTTCCAT  49 97
        norC NONE
        norB  938682 ..  938709 - -14.8  -3.52192   GGCAATCGGACAGAA        TGGAGCCCCGCC CGAA GGCGAGGCTCCC         GGATCATTATTCGGC 100 32
 BruAb2_0929 NONE
        norD  935754 ..  935777 -  -5.4   -2.9518   TCCAATATCGATAGA          TGATGACGACA GCC TG-CATCATCA          TGAAAGACATACTAA  49 148
 BruAb2_0927 NONE
 BruAb2_0926 NONE
 BruAb2_0925 NONE
 BruAb2_0924  933093 ..  933104 -  -5.8  -4.25104   TCGCGTTTAGCAAAA                CAGC TTTG GCTG                 ATTCTCACAAACAAA  70 96
 BruAb2_0923  931863 ..  931882 -  -2.1   -2.8511   GACCAGACGATGAGA            GCGATGA GCGGCA TCATTGC             TGTGCACTTTCCTTT  41 19
 BruAb2_0922 NONE
 BruAb2_0921  930578 ..  930589 -  -3.6  -2.84878   TTTTTCAATGGAAAT                CGCC AGAC GGCA                 CGATTGCCGGTGGGT  45 82
 BruAb2_0920  930318 ..  930330 -  -9.1  -3.24747   TTGCGATAGGACCAA                GAGCC ATT GGCTC                TGTCCCCTCCTTTCT  67 116
 BruAb2_0919  929115 ..  929140 -  -4.6  -2.78384   GTTCCTTGCAGGAGA         GCGCCCCCCA TGGCAG TGAAGCGCGC          TCCCCTGTTCGACGG  46 45
 BruAb2_0918  928028 ..  928059 -  -2.2  -3.57144   TCCCCTATTCCGAAA      CCCCGCGCTTGCCTT AGC ACAGCAAT-GCAGGG      TTGGAATAGTCTTTG  49 73
 BruAb2_0917 NONE
 BruAb2_0916  926121 ..  926139 - -14.6  -4.84017   AAGCGGGCACAAAAA             GCCCGAAG AGG CTTCGGGC             GAAAGTATTGGCCAT 100 59
 BruAb2_0915  924421 ..  924446 - -13.9   -3.6502   TATGCCGCATCGAAA         TGCCCGACCGG CTAT CCGGCCGGGCG          TATCGCTATCTGTTT 100 299
 BruAb2_0913  922188 ..  922216 -  -2.3  -4.91109   CGTGCAGCAGAAAAA        TACACCACGTCGC TGC GCGATATGACGAA        AATGCCCCATCTTGG  71 146
 BruAb2_0912 NONE
 BruAb2_0911  919593 ..  919624 -  -3.7   -4.4784   GAAACTTGAAACAAA      TCAGGCCGCAGCCC TTGCG GGACTG-GCCCTAA      TGACGAAGCAGTCTG  67 104
 BruAb2_0907 NONE
 BruAb2_0906  913522 ..  913536 -  -3.4  -3.60048   CTCCTTTGAAAAAAT               CAGGCC GCG GGACCG               GGATTGACGGGTGTT  51 10
        nosZ NONE
        nosD NONE
        nosF NONE
        nosY NONE
 BruAb2_0901 NONE
        nosX  906740 ..  906782 - -13.4  -3.01712   TTTCCCTCTCCAATA CCCCAAGCGCCAGCG-CGG GGAGCG CCGTCACTGGTGCATGGGG GGTGCAAAGGGTTCG  83 81
        nnrR NONE
 BruAb2_0898 NONE
 BruAb2_0897  904108 ..  904130 - -11.9  -3.66666   TTCAAAACCGGCAAA           GCCGCCTCG TTCTG CGGGGCGGC           TTTTCTTTATCGGGG  85 50
 BruAb2_0893  900642 ..  900657 -  -4.6  -3.01712   GCCTGCCGGTCAAGA              CGCTGG ACAG CCAGCC               ATTCCTTGCACTGAA  46 421
 BruAb2_0888  896104 ..  896122 -    -3  -3.97368   TCGGCAAGGGAGAAA             CCGAAGGC CAC GGCTTCCG             CTCGGTGATCGAAGC  58 216
        ftrB  883947 ..  883972 -  -4.7  -3.02144   CGACCTGGTGGAACA         TGGCGATTTCA CCGA TGAAATCGGCT          ATTGCCTCGCCCGCA  47 421
 BruAb2_0877  881515 ..  881533 -  -3.9  -4.15044   CGTCGGCGCAAGAAA             TATCCAT GCCGA ACGGATA             CGCTGGGCGCCAAGG  62 173
 BruAb2_0874  878794 ..  878804 -  -2.4  -3.60296   GAGGTCGACGTCAAA                 CGGC GCG GCCT                 TTTTCATCAAAACGA  49 10
 BruAb2_0873  877951 ..  877963 -  -6.9  -3.36327   GTACCTCAGCGATAA                CCGGC TTC ACCGG                CCTTGTGCAATTTTG  59 3
 BruAb2_0872  876547 ..  876562 - -10.4  -5.64873   GCGAACAACAAAAAA              GGCCGT TGAA ACGGCC               AGTTTGATCACGGAG 100 349
 BruAb2_0871  875965 ..  875981 -    -5  -4.33274   GCGACAGGACGAAAA              GGCCCC ATCGA GGCGCC              GCAAAACCTCAATGG  67 196
 BruAb2_0869  873739 ..  873752 -  -9.5  -4.09685   GCCGATCGGTCAAAA               GCGGC ACCC GCCGC                CTGACCGCATGAAAC  81 414
        nrdH NONE
        nrdI NONE
        nrdE NONE
        nrdF  869666 ..  869687 -    -5  -3.33696   TCGCGCCCCAAGCAA           GCCCCCCG CCCAAT CGCGAGGC            GGTTCTTATTTTAGA  51 67
 BruAb2_0862 NONE
 BruAb2_0861  868919 ..  868931 -  -5.5  -3.39449   TTTCACCAATATCAA                CCGAT GAA ACCGG                CCGGAGAGCACCCCT  54 87
        minC NONE
        minD NONE
        minE  866978 ..  867004 - -13.7  -3.05384   CTGTTTTCGACTGAA        GGGC-CGCGGCA ATCA CGCCGCGCGCCC         CTTTTTCGCCGTCAG  87 11
 BruAb2_0857  866724 ..  866748 - -20.1  -4.19735   CGCCGGAAAAGCAAA          GCCGCGTCATG AAC CATGACGCGGC          CGTAGTTAAAACAAA 100 56
 BruAb2_0855  864594 ..  864623 - -12.1   -3.0771   CCGGAAATCAGAAAT       GCCCCGCCCGC AAAGATGG GCAGACGGGGC        TGCGACTGGAAATTA  79 38
 BruAb2_0854 NONE
 BruAb2_0853 NONE
 BruAb2_0852  861462 ..  861509 - -13.4  -3.36785   GTAGAGGCGAATTAA CGCACTCCGCGAAGC-CTCCGGC TAT GCCGGAGCAAATCGCGAAGTGAG TTGGAGCATGTCGTA  89 60
 BruAb2_0851 NONE
 BruAb2_0850  860623 ..  860640 -  -5.5  -3.39142   CCTAGAGCCAATCAA             GTGCACC AATC GGCACAC              CTTCACTTCTTCTCC  54 217
 BruAb2_0849  859972 ..  860005 - -19.8  -4.99043   GGTCGACAAACAAAA     GAGACCGGAAATGC TTCCAT GCATTTCCGGTCTC      TTCAATTTTTCAGCG 100 88
 BruAb2_0842 NONE
 BruAb2_0841  849469 ..  849487 - -11.8   -3.3452   TATATTATCCTACAA             GGATTGTC CAT GACAATCC             TCTAATATATATAGT  80 98
        hdeA  848999 ..  849028 - -18.6  -3.09878   TCCATTCATGGAATA       GCGGCTCCGGAG ACAAAG CCCCGGAGCCGC        CCGCTGCCTCGGGAG 100 65
 BruAb2_0839  848652 ..  848662 -  -6.8  -4.25104   GCCTTTCCAGTAAAA                 GTGC AAA GCAC                 CTACGCGGGAAAACC  72 171
 BruAb2_0838  848247 ..  848274 -  -9.2  -4.07885   CAGCCGCCCGGAAAA        CAGGAAAGCCTG CAAG CAGGCTTTCTTA         TGTTATAAAATAACC  81 56
 BruAb2_0835  844464 ..  844475 -  -4.4  -4.15222   AGCGTTTTCAACAAA                TTGC GCAA GCAA                 GGTCATGAAGCTGCA  64 509
        guaB  837650 ..  837676 - -13.6  -4.87389   CACTCTAAAAATAAA         GAGGGCGGCTCC ATT GGGGCCGCCCTG         TCCGTCTTCAACCGT 100 50
        katA  833677 ..  833703 - -10.1   -5.1167   AATTCAAGACAAAAA         GTAGTCGCCGG ATGAA CCGGCGACCAA         TATTAAATATAACTG 100 54
 BruAb2_0826  833414 ..  833432 -  -2.5  -3.54459   TGAATTCCCCCTAAA             TTTGAAA CATCC CTTCAAA             GCTGCACCCACGGCA  47 21
 BruAb2_0825  832612 ..  832643 -    -8  -2.71712   TGCTTCTCCTTAAAT      CCAGCAGATGAGGGC ATA GCCTTCAT-TGCAGG      GAAAAGGCAACCGGA  57 155
 BruAb2_0824  831203 ..  831213 -  -3.2  -4.07568   CTTGGCGTCGGAAAA                 CCTC GCC AAGG                 AATTGGGGGGAGAAC  58 119
 BruAb2_0823 NONE
 BruAb2_0822  829901 ..  829912 -  -3.6  -2.89527   TCAACAGGAGAAGCA                GCCA AAAT CGGC                 CTATCCTGACATAGC  45 45
        guaA  828204 ..  828221 - -10.5  -5.16841   CCATACCAAGAAAAA             GCCCGCA GTTA CGCGGGC              TTATGGGTGTTTTAA 100 65
 BruAb2_0820  827336 ..  827350 -  -2.8   -3.1552   CGCCATGGATCAATA               GGCA CCCTTCT TGCC               GGTACCCGCATAAAC  45 5
 BruAb2_0819 NONE
 BruAb2_0818 NONE
 BruAb2_0817  824578 ..  824600 - -10.6  -3.46874   AACAAATAGTTAGAA           CGGTTCCG GTTAAGA CGGAACCG           TTGGAGCCGGTACAG  78 116
 BruAb2_0814 NONE
 BruAb2_0813  819178 ..  819191 -  -4.5  -3.77219   ACGAGCGAACCGAAA               CCCTC ATGA AAGGG                GCGTGCCAGCACGCG  58 57
 BruAb2_0811 NONE
 BruAb2_0810 NONE
 BruAb2_0809  815857 ..  815867 -  -6.8  -2.65112   AAGGTAGTCATATCA                 GCTC CCC GAGC                 TGGGCAGCACAACGG  52 59
 BruAb2_0808 NONE
 BruAb2_0807 NONE
 BruAb2_0806 NONE
 BruAb2_0805 NONE
 BruAb2_0804 NONE
 BruAb2_0803 NONE
 BruAb2_0802  807685 ..  807695 -  -3.2  -3.53012   TCCCTCCTCTTGAAA                 CAGG CCC CCTA                 AGCCTTTCTTGGAAA  49 52
 BruAb2_0801 NONE
 BruAb2_0800  805195 ..  805227 - -13.6  -4.60889   AAGGATGCCGAAAAA     CG-ACAAAGCTGCCC GAAG AGGCAGCTTTGTGCG      ATGCCGGAACGCGCT 100 75
 BruAb2_0799  804076 ..  804092 -  -2.9  -2.80816   CCCGCACCGATGATA              CCTACGC CAA GCATAGC              GGTGCACTCCTTTTC  41 10
 BruAb2_0798  803040 ..  803070 -  -6.7  -5.03145   TAAGGCGCCAAAAAA       TGGCCCATCCAAC ACGAG GAAGGATGGGCCC       AGGAGGGCAGCTTTC  90 55
 BruAb2_0790 NONE
 BruAb2_0789 NONE
 BruAb2_0788  792413 ..  792425 -  -3.3   -4.0641   CCCCATTCATATAAA                CCGGA TGC TGCGG                GAATTGCGGGAAGAC  58 170
 BruAb2_0786  790650 ..  790666 -  -2.2  -5.02439   AGATAATCACAAAAA              TTCTCC TTGCG GGAGGA              TGGGCCTGATGAAGC  74 40
 BruAb2_0785 NONE
 BruAb2_0784  787151 ..  787179 - -16.1  -4.64598   GAACCACTCTAAAAA        GCGCCGATCTG TTTGTGT CAGATCGGCGC        TATTATTGTATCACA 100 44
 BruAb2_0781 NONE
 BruAb2_0777  780669 ..  780682 -  -2.3  -3.08934   TTATAGATGGGAACA               GAGGC AAGC GCTTC                GCAAGACCGCACCTG  42 52
 BruAb2_0776  779930 ..  779940 -  -4.6  -3.65827   CAACCCGGATCGAAA                 CCGC CCG GCAG                 ATGGTGTTACACGCC  56 269
 BruAb2_0771 NONE
 BruAb2_0770 NONE
      serA-2  772732 ..  772759 - -16.3  -3.75629   GATGCTGAAGTGAAA        GGAGCAGCCCG TTGAAC CGGGCCGCTCC         GGTCTTTCATCAGTA 100 35
 BruAb2_0766 NONE
 BruAb2_0765  769488 ..  769502 -  -2.8  -2.57069   CGCAGGAAAGAAAGC               CTGTTC ATA GAAAAG               CCCCCGCAAGGCTGG  40 15
 BruAb2_0764  768919 ..  768931 -  -4.1  -4.67011   AACGCCATTGAAAAA                CATGA CGC TCACG                AAGCGGCTGCGCTGA  70 152
 BruAb2_0762  766926 ..  766960 - -11.5  -2.66316   GCGCTTATCAGATCA     GCCCGCTGCAC ACTCCTCCTCCCA GTGCAGCGGGC     GTTCTTTTTTCCACT  73 89
 BruAb2_0761  766675 ..  766694 -  -5.1  -3.31248   CAATAGCTGTCACAA            TTTTCAG AAATTA CTGAAAA             TCCTGCACGTTTATT  54 73
 BruAb2_0760 NONE
 BruAb2_0759  764361 ..  764386 -  -5.9  -3.53811   TCCAGCCGCCCGAAA         GCGTGCCCGCC AACT GGCCGCCGCGC          GTGGTGAGGCCCAGT  58 410
 BruAb2_0757 NONE
 BruAb2_0756  762097 ..  762109 -  -3.3  -3.85698   TGGTGGCGGCAGAAA                TGCTC GGC GCGCA                ATATGGCGTCGGCTC  55 183
 BruAb2_0752 NONE
 BruAb2_0751 NONE
 BruAb2_0750  756014 ..  756048 -  -6.5  -3.72695   AGTTTCTCGATGAAA    TGGCGTCGATAACAAG ATGA CTTGCGACCGACGC-A     CTTGAAAGTCGGCCG  63 44
 BruAb2_0747 NONE
 BruAb2_0746  752833 ..  752877 -   -13  -4.39287   TGAAGCACATGAAAA GACCACTGCTTCGGAAAATCC TGAG GGATTAGC-GAAGCAGTGGCC CGGATATCGATCCCT 100 87
 BruAb2_0745  752110 ..  752121 -  -5.8  -3.58343   CGGATCAGGCTGAAA                GGCA CGAT TGCC                 TGGTGGTTCTGGGGC  55 298
 BruAb2_0742  749331 ..  749365 - -13.6  -3.17051   TTTCCATCATGAAGA     CGACTTCTGATCCGGC ACG GGCGAACCAGAAGCCG     CAAGCACTTTTATAG  89 64
 BruAb2_0729  739506 ..  739519 -  -4.5  -4.25104   CCTCCGCTACGAAAA               CCAGG ATTG CCTGA                TATAGCTGGAGCAGT  64 3
        mogA  738420 ..  738443 - -13.8  -3.58522   ATTATGAGTTTGAAA          TGGCCGGGGG AATT CCTCCGGCCA           TTTTGTCTGGCCTTT 100 39
 BruAb2_0724  737633 ..  737643 -  -5.4  -4.16943   GCTCACACCGCAAAA                 TGCA AGA TGCA                 CATTGTTATCAGATA  67 2
 BruAb2_0723  736105 ..  736137 -  -2.6  -3.87378   AAACCAAGCAGGAAA     TGCCC-TCCGCAGGT TTAT ACCAGCGGCTGAACA      GGCTTTGGTAGCACG  54 42
 BruAb2_0722 NONE
 BruAb2_0721 NONE
 BruAb2_0720 NONE
 BruAb2_0719 NONE
        phaF NONE
 BruAb2_0717 NONE
 BruAb2_0716  729318 ..  729333 -  -6.2  -3.53012   TCTCTCTCCCGTAAA              TTCTGA ATTT TCAGAA               ATTACTGAAATCCAG  58 20
 BruAb2_0715 NONE
        cydD NONE
 BruAb2_0713  725171 ..  725185 -  -8.5  -3.74693   TTCCATCTCACTAAA               GCCGG TCAAC CCGGC               CCTCCTGATGTTGTG  72 144
        cydA NONE
        cydB NONE
        ybgT  722219 ..  722248 - -16.5   -4.0942   GAGCTACCATATAAA       GTAAAACGGCCCG TTTC CGGGCCGTTTTGC        ATTTCAGTGGTGCTT 100 29
 BruAb2_0707  720130 ..  720170 -  -5.9  -3.53224   GACGTCTTCGGCAAA  TGCGACCGAGCCCGTCGCC AGC AGCGTCGAGCCGAGCAGCA  TGAGTTTCAAGGTAT  58 47
 BruAb2_0705 NONE
 BruAb2_0704 NONE
 BruAb2_0703 NONE
 BruAb2_0702  714620 ..  714638 - -13.1  -4.87318   CTCAAAACGCAAAAA             CCGCGCC GGTCA GGCGCGG             TTTTCAATTGTGGGA 100 56
 BruAb2_0701  714227 ..  714239 -  -3.3  -3.53787   AAGGAAAACCGACAA                CGCCT CCC ATGCG                ACGCGAAGCCGACTT  49 151
 BruAb2_0700  712825 ..  712841 - -12.3   -4.0044   AAGCAGGATCAGAAA              CCAGTCC AGT GGACTGG              TTTCCCTACGTAGGC  95 65
 BruAb2_0699 NONE
 BruAb2_0698 NONE
      lpdA-3  708720 ..  708738 -  -4.4  -4.07568   TGTGCCGGGTGAAAA             GCGCGATG CAG CCTCCCGC             GCGCAAACGCAGATT  62 356
 BruAb2_0695  707648 ..  707676 - -14.7  -3.20878   CAATATGGAATGCAA        GAAAAGCCGGG TCTCGCG CCCGGCTTTTC        GCTGTCATTCTATAG  95 156
 BruAb2_0692 NONE
 BruAb2_0691 NONE
 BruAb2_0690  701129 ..  701140 -  -3.6  -3.90112   TTTGGCGGAATGAAA                CGGA CGGA CCCG                 ATCACCAAATATATC  57 189
 BruAb2_0680 NONE
      galE-2 NONE
 BruAb2_0678 NONE
         ugd NONE
 BruAb2_0676 NONE
 BruAb2_0675  685046 ..  685077 -  -5.8  -2.82015   CCCATATCTACGACA      GCCGCCGATCAATCC AGC GGGT-GATTGGCGAC      CCGCCAGTCGGGCCG  51 2
 BruAb2_0674  684403 ..  684418 -  -3.2  -4.41348   TCCCCCCGAAATAAA              CCGG TCAACTAG CCGG               GCAGCGGCGTCCCCA  62 47
 BruAb2_0664  676819 ..  676832 -  -8.1  -3.88787   CCACATTGTGACAAA               GCGCA AGCT TGCGC                TGGCTATGGCGGTTC  72 427
 BruAb2_0663  676229 ..  676256 -  -3.6  -4.00589   TTAAAATATATGAAA        CCTTTTCTCACCT TTA AAATGA-AAAAGG        CCTGTTCAATTTACT  60 72
 BruAb2_0662 NONE
 BruAb2_0661  674706 ..  674728 -  -4.9   -2.7035   TGCAGCTACAGACTA           GCATGAGAA GTACA CTCTCATAC           CTGCACCGCAATAAT  46 462
 BruAb2_0660 NONE
         bfr  673903 ..  673923 - -16.1  -5.27335   GCTGCCAAAGAAAAA            GCCGGAGCG ATG CGCCCCGGC            TTTCAAGACAGATTG 100 49
 BruAb2_0658  672355 ..  672371 - -11.5  -4.64613   CATAAACAAGGAAAA              GGGCGCC CAA AGCGCCC              TTTTTATTATCCTGC 100 124
        ubiH  664158 ..  664172 -  -2.8   -4.2828   CGGCAGGCAGGAAAA               CTGTCA GGG TGAGAG               ATCTATTGTCTTGCG  60 28
 BruAb2_0650  663657 ..  663675 - -13.1  -3.85256   GACAGGTAAAGACAA             GGGGCGC TTCAG GCGCCCC             TTTTTCGTTCTATTA 100 114
 BruAb2_0648  660720 ..  660739 -  -6.3  -2.66291   TATACAGGCAGATTA            TGGCCCG GTATAG CGGGCCC             GCATAGCCCATTATA  50 108
 BruAb2_0647  659795 ..  659828 -  -5.3  -3.55622   GGCAAGGCCGCTAAA     GCGCGCCGCAT TTTATCATACGC ATACGACGCGC      TTTAAGCTGAGGCGG  56 166
        recG  653135 ..  653146 -  -5.8   -2.7185   AGGAGGTGCGAAGCA                CCGT CTCG ACGG                 GTAAGGCATTGGTTC  51 112
 BruAb2_0639 NONE
 BruAb2_0638  644269 ..  644292 - -10.9  -3.59979   GTCCCGGACTGTAAA          GCCGCTCCG CTTGTT CGGGGCGGC           TTTTTTATCGAAGAT  81 477
 BruAb2_0636 NONE
        lipB  640717 ..  640745 -    -3  -3.90291   ATGGCGCGAAGGAAA        GCCCGCTTACCA TGCAG TTGTATGCGGGG        CTGGGCGGATGGCTG  55 380
        parE  637411 ..  637433 -  -2.7  -4.19953   GATGCAATGCCAAAA           GATATCGAG CGCCC CGCAATATC           GGGGCGTGAAGATGC  59 355
 BruAb2_0627  634039 ..  634052 -  -3.7  -3.64822   ATGCCTTTATCGAAA               CCCGC CTCG GCGGC                CTGTGGCGCACCACC  54 91
        pyrB NONE
      pyrC-2  630029 ..  630045 -  -2.9  -2.57931   TTGATTGCGCATAAC              CCGGAAA CCA TGTCCGA              TTTTTCAGGGTTATG  40 50
 BruAb2_0623 NONE
 BruAb2_0622  627905 ..  627917 -  -7.7  -3.49778   AAAATTCACGAAATA                CAACC TAT GGTTG                CTTCTCTTAACGAGG  64 320
        topA NONE
 BruAb2_0619 NONE
 BruAb2_0618 NONE
 BruAb2_0617  621598 ..  621611 -  -3.1  -2.62735   ATAGGGTTCAGATCA               CTTCG CGAA CAAAG                CGGTCATGCCGCTTG  40 4
 BruAb2_0616  620326 ..  620337 -  -5.8  -2.52676   GATTCCGGCAATTCA                TCCG GCAG CGGA                 AATTCGGCGCGACAC  49 61
        rpmG  619985 ..  620004 - -11.4  -5.61881   TTGGAAAAATAAAAA            GCCGCCTC GCAA GAGACGGC             TTTTTGAATTCAATC 100 68
 BruAb2_0612  617572 ..  617589 -  -6.9  -3.57462   CACTTCATCGCCAAA             CCCGGTA GCAA TGCCGGG              TTTGGCGTTCTGGAA  63 46
 BruAb2_0610  615195 ..  615205 -    -4  -2.99871   TGTGAGATGAAATCA                 TCAT GAA ATGA                 AATAAAAAGTAATAT  46 77
 BruAb2_0609  612832 ..  612863 - -19.6  -3.54424   TCGCAGGCGTCGAAA      GAAACGCCGCATCC AAGC GAATGCGGCGTTTC       AAGCGGTTACGAGAG 100 54
 BruAb2_0603 NONE
 BruAb2_0602  609521 ..  609543 -  -8.4  -3.65782   GATGAAACCATAGAA           GATGCCGCTC GAC AAGCGACACC           CACGAAAGGGTGATG  69 68
 BruAb2_0601 NONE
 BruAb2_0600  608292 ..  608306 -  -7.8  -3.26471   TCAGCGGTAGAGCAA               CCGGCT GTT AACCGG               TTGGTCGCTGGTTCG  61 193
 BruAb2_0599  607660 ..  607674 -  -9.2  -2.60496   GCGCTTCGCAAATAT               CGGCGC TTG ACGCCG               GGTAAGATTCGGCAG  62 168
 BruAb2_0591  599458 ..  599501 - -25.6  -3.17763   TTGATACGGCATGAA CCAAAACAAAACCCGGATGG CGAG CCATCCGGGTTTTGTTTGGG CCGGTTTTGCATGAG 100 51
 BruAb2_0587  595889 ..  595901 -  -4.1  -3.85698   TCCGCCTGCGAGAAA                GAGAA CGG CTCTC                CGCTTCCATGCCGGT  57 60
        pcaL NONE
        pcaC NONE
        pcaH NONE
        pcaG NONE
 BruAb2_0579 NONE
 BruAb2_0578  587268 ..  587291 -  -6.6  -3.66356   ACCGGGAATGTTAAA          GCGCTTCCGG TTTG CTGGAACCGC           TCTAACTATTTGTTT  63 95
 BruAb2_0577  585956 ..  585966 -  -6.8  -3.90761   CAATCGACAGAACAA                 GCTG GGC CAGC                 CCGGTTGCGCGCAGG  68 378
 BruAb2_0575 NONE
 BruAb2_0574  583708 ..  583747 -  -4.1  -3.73775   CGGAGCCTTATGAAA CCGTGC-GCGAGGCGCTGC GCAA GCTGCGCCATGCCGC-CGA  AGACCTGGGCTCCGT  54 156
 BruAb2_0572  580823 ..  580835 - -10.5  -2.63252   ACGTGTGAATAATAT                GCGGG CAA CCCGC                GTGCCTTCTGATTCC  69 123
        ugpB  579251 ..  579280 - -10.7  -3.21099   CCTCGTGAGCAGCAA       TGTCGCCAACCCC GGAA AGGGTTGGCAGCA        TTGTCTCGATATGAT  74 44
        ugpA NONE
        ugpE NONE
        ugpC  576395 ..  576417 - -13.5   -4.4078   TGGGCTTAACCAAAA           CCCGATGAG TGAGG CTCATCGGG           TTTTGGCATGAATCA 100 38
 BruAb2_0567  574351 ..  574379 -    -3  -4.27843   GGCAAACAGAAACAA       TGCGCCGGCAAGG GCAA CCGCGCCGGT-CA        TTTTATGACGCCCGG  60 48
 BruAb2_0562  570770 ..  570788 -  -2.4  -4.11692   GACGCATTGGCAAAA             GACATTTC TAC GAAACTTC             ATTCAAGGCGTTTTT  56 318
 BruAb2_0560  569735 ..  569748 -  -3.1  -3.55444   GGGGCAGGGCGGAAA               CAAGC GGGA ACTTG                TCTTCATTTTGCGCC  49 41
 BruAb2_0559 NONE
 BruAb2_0558  567767 ..  567788 -  -2.1  -2.64099   CGCCCCGATGATAAT           CGCATCCGC ATCC GCCATTGCG            CATCCTCCCCCGCAT  38 93
 BruAb2_0557 NONE
 BruAb2_0556  565542 ..  565556 -  -2.8  -3.36273   TGCCGGCAAGATTAA               TGCC CGCCCAT GGCA               GCGTCAAAGCAGAAG  47 65
 BruAb2_0555  563973 ..  563998 - -19.1  -3.25823   TGGCTTTTATACGAA         GAAAGCGCCGG GAAC CCGGCGCTTTC          GATATGGTTATGCGG 100 52
 BruAb2_0554 NONE
 BruAb2_0553 NONE
 BruAb2_0552  561589 ..  561603 -    -7  -3.05463   AGGGCGTTTATGCAA               GGCGCG ATC CCCGCC               TTAGCAGGAGGTAGA  56 3
 BruAb2_0551 NONE
 BruAb2_0550  559644 ..  559662 -  -5.2   -4.4078   GGCCGCCAAGGAAAA             GACGGTGA AAA TCACGGCC             AAGGGCGCAGAAGCC  69 246
 BruAb2_0548  555436 ..  555456 - -11.8  -4.67942   TTGAAGAAACGAAAA            CGCCGCCC GGAAA AGGCGGCG            TTTTGATCTTGATTC 100 51
        fliY  554375 ..  554399 - -18.7  -4.67982   CCGCAGTCAACAAAA          CGAAGCCGGAT CTG ATCCGGCTTCG          CCGATTGCGGGCAGG 100 48
 BruAb2_0546 NONE
 BruAb2_0545  552770 ..  552794 - -15.8  -3.01712   GCGGCGCGCCGAAGA          GGGCTTTCGC GGATG GCGAAAGCCC          TTGTGCATATCAGAT  95 35
 BruAb2_0544 NONE
 BruAb2_0543  549963 ..  549975 -  -7.7  -2.73124   CGGCATTCTGGAAAT                CAGCA CCA TGCTG                CGCGGCGCACCGCTG  54 392
        ribH  542037 ..  542053 -  -2.2  -4.74103   CCTTGAACGCAAAAA              CCCATG CGACC CATGGT              GCGGGGTTTTTTCGG  70 347
 BruAb2_0533  540994 ..  541012 -    -3  -2.57344   TATTGCGCGCATAAT             TCCCATGG GTT CCATGCGC             GCCGCACACGGCTTT  40 124
 BruAb2_0524  530165 ..  530190 - -21.9  -4.83615   GATCCCGGATAAAAA         GCCCGCGCGGA GCAA TCCGCGCGGGC          TTTTTGATGGCTGGT 100 50
 BruAb2_0521  527568 ..  527594 -    -5  -3.38812   GCCCGCGCAACAAGA         GGCCGGATGAGC GCC GTTCCTCCAACC         GGGTTGTTCGGCTCA  51 354
 BruAb2_0518  524713 ..  524726 -  -2.4  -4.74504   ATTTCAACTGAAAAA               TGGA ATCCTA TCCA                GCCTGACGGGCAGTG  68 19
 BruAb2_0517 NONE
        iolD NONE
        iolE NONE
 BruAb2_0514  519123 ..  519140 - -12.7  -4.46212   TGGCCTATGAGAAAA             GCCCCGA ATTT TCGGGGC              TATCTGCATCAAGGA 100 34
 BruAb2_0508  508856 ..  508878 -  -9.9  -5.47218   TTTCAGGCAAAAAAA          GAGCCGGACT GGGA AGTCCGGC-C           AAGTTATGAAGGTGC 100 430
 BruAb2_0503  503144 ..  503155 -  -7.2  -5.03314   GCGATCCTGAAAAAA                GGCC AAAG GGCC                 TTTGGAGGCGGCGCT  90 42
 BruAb2_0500  499855 ..  499868 -  -3.7  -3.80858   CCAGAAGGGATGAAA               CGGCG GATG CGGCG                CTTTGGTGCCGCATC  56 49
 BruAb2_0499 NONE
 BruAb2_0498  497097 ..  497128 -   -13  -4.17274   AAGGAAAGAATGAAA      GGGGGCAGGCTCCT CCCC AAGAACATGCCCCC       TCATGCATCGCCCCC 100 88
 BruAb2_0497  496530 ..  496545 -  -7.5  -5.05037   GAATAGAAAAAGAAA              GCGCC TCCATG GGCGC               TTTTCTGGTTTATGC  91 46
 BruAb2_0496  496238 ..  496259 -  -2.3  -2.75064   GTGCTGAGGGAATGA           TTTACCG TTTCCCGG CGGCAAA            TCTTAAAGCTGCATA  39 5
 BruAb2_0495  495152 ..  495177 -  -7.5  -4.25848   AACGTCCTATGAAAA         GGCCGTCGACA AATA TATCGCCGACC          ATCCGGACCGTATCA  74 106
 BruAb2_0485 NONE
 BruAb2_0484  485853 ..  485887 -  -7.1  -5.00616   TTGTCCCGGAAAAAA     GGCCCGGCAGC AGGTGGGGGCAAA GCTGCCGGGCA     GGCGGGGGAGAAGCT  86 39
 BruAb2_0483 NONE
 BruAb2_0482 NONE
 BruAb2_0481  483733 ..  483745 -  -3.3  -3.96216   TGCGCATGGAAACAA                CTCTC GGC GAGGG                CTTATTTATTTCTGG  55 31
 BruAb2_0480  482210 ..  482246 - -15.2  -3.36327   TTATTCTATTTATAA    GGAGCGGCGGTTCTTC TTTTT GAAGAACCGCCGCTAA    TTTATTGGAATAAAG 100 52
 BruAb2_0470 NONE
 BruAb2_0469  472187 ..  472237 -   -17  -3.20747   ACCAAAGGCCAGTAA GTCTCAAGCTGAAAAAAGGCGCGA TCA TCGCGCCCTTTTCCATTTTGTGAC ATCGGAACGCTTCTT 100 40
 BruAb2_0466  469153 ..  469169 -  -3.5  -4.39877   TCAATAATCAACAAA              TGTGGCG CGC CGCCTCC              ATGCGCAGGCGGGCA  65 1
 BruAb2_0465 NONE
 BruAb2_0464  467394 ..  467405 -    -3  -2.55668   TATCGCGATATGAAT                TGAT TGAC ATCA                 CTATGCCCCCGCGTA  40 83
 BruAb2_0463 NONE
 BruAb2_0462  465678 ..  465695 -  -8.4  -3.69332   GAACAAGATGGCAAA             CGAGCC GGAATA GGCTCG              TGGTTTTATATCCGG  69 31
 BruAb2_0458 NONE
 BruAb2_0457  461994 ..  462025 - -17.4  -3.64703   GTGTCGCGATCGAAA      CCGAAGCACCTGCA TTGA TGCAGGTGCTTCGT       TCGGTTCAGCCGATG 100 31
 BruAb2_0456  460530 ..  460552 - -13.5  -4.43477   CGGACTTAACCAAAA           CCCGATGAG GCAAG CTCATCGGG           TTTTGCTATTGCGCA 100 18
         zwf  457860 ..  457884 -  -3.6  -3.08237   CAAACAACAATTAGA         GCGGTTTCTGT TTTA ACAGAATC-GC          CGAAGCTGCTCTAAC  46 102
 BruAb2_0453 NONE
 BruAb2_0452  455226 ..  455254 - -13.3  -3.54424   TTTGATGGTTTGAAA        GGCAAAACAGC CGAAATT GCTGTTTTGCC        TTCATTTTATTCGCG  90 46
        proC  452863 ..  452878 -  -7.5  -3.59946   GCGGGAAGTACAGAA              GGCCG AAAACA CGGCC               TATCTCTTCATCACG  66 295
 BruAb2_0445  447337 ..  447384 -  -6.2  -2.67803   GGCGCATGAAATTGA GTGCATTTGAATCCGGGCGGCTT TTA AAGCCGCCCGG-TTCAGGTTCTT CGGGGTGAAAACCGG  50 47
 BruAb2_0444  446552 ..  446586 - -10.8  -2.64973   ATCAAGGGGAGAGCA     TTTCCGGCAAAGCCGT TTC ACGCTTTTACCGGAAA     TGTTCCAGCAATTAT  69 37
 BruAb2_0442  444234 ..  444252 - -12.4  -4.96646   TCATACAACGAAAAA             GCCCCGCA CGA TGCGGAGC             TTTTTCATTTCCTGT 100 49
 BruAb2_0433  433864 ..  433892 - -13.9  -2.92472   AAACAAAGGATTAGA        GCGCCGATCTGAC TGG ATCAGATCGGCGT        TTTGGAGCAGTTCCT  86 66
 BruAb2_0427  428147 ..  428171 -  -7.1  -3.05384   GGTGCGGTGACGTAA          GTTTTTCCGCT CAG AGCGGCAAGAC          GGCCAACGTTCCGTG  56 11
 BruAb2_0419 NONE
        uxuA  416522 ..  416537 -  -3.2  -5.07486   CATCGTGAAGAAAAA              CGCCAT CATG ATGGTG               GATGTGGCCCTGACA  77 518
 BruAb2_0415 NONE
 BruAb2_0414  411500 ..  411510 -  -8.2  -2.50816   CGTTTATCGATTAAT                 CCGC TGT GCGG                 CTATGAGGCCCAGCA  58 3
 BruAb2_0413  411083 ..  411101 -  -5.3  -3.53012   TCCGGCTGCCGGAAA            GCGGCTTG CGGG CAAGC-GC             AAGAAGGCGCGTTAA  56 37
 BruAb2_0410  407416 ..  407438 - -13.5   -4.2803   CAGTTTAACGCAAAA           CCCGATGAG GTTGG CTCATCGGG           TTTTGGGTGAGGTCC 100 79
 BruAb2_0409  406210 ..  406222 -  -4.1  -3.40403   TCCCTGTCATCAGAA                GCATC AAC AATGC                GGAGAAAAGCGTAAG  49 51
 BruAb2_0408  404989 ..  405010 - -10.1   -3.3854   AATCATGATCCAGAA           CGCCCGG TTGATCTG CCGGGCG            ATTGCGTGGAGGAAC  69 437
 BruAb2_0402  399239 ..  399262 -  -8.8  -4.74012   ACGACAAAAGTAAAA          CCGGGCAGCAA TAA CCGC-GCCCGG          TTTCGGGGAAGATCG  93 71
 BruAb2_0401  399053 ..  399070 -  -2.7  -3.20723   CCCGGAGGAAGCCAA             CCGTT TCCGGCTG AACGG              TGCGCTGATAACCAA  45 67
 BruAb2_0400 NONE
 BruAb2_0399  397494 ..  397508 -  -2.7  -3.14564   GTATCGGGTGAGGAA               GGCCG TTAGG CGGCG               ACTGCAAGGCCGCTG  45 48
 BruAb2_0397  396686 ..  396698 - -10.5  -3.54424   TCCGAGGCCTTCAAA                GCGCC GCT GGCGC                GGGTTTGAGTGTATT  78 96
 BruAb2_0395  395826 ..  395855 -  -7.7  -4.78572   TTCCAACTAAGAAAA       CGAGTCTCGCGGC CAAC GCTGCGAGGCTCT        TTTTAGTAGGTCCTT  90 221
 BruAb2_0392 NONE
        hsdM NONE
        hsdS NONE
        hsdR NONE
 BruAb2_0388  387875 ..  387891 -  -4.4  -3.57627   CGCTCATATAAAAAT              CACCAA ATGAA CTGGTG              CCCCATTCGATCAAG  55 8
 BruAb2_0387 NONE
 BruAb2_0386  384625 ..  384645 -  -5.4  -3.54424   TTCTAGTGCTGCAAA            TAGTGCAG AATCG CAGCACTA            CAACACGGTGTTGTG  56 435
 BruAb2_0385 NONE
 BruAb2_0384  383729 ..  383740 -  -3.6  -2.94099   TCTGTCTATGAGACA                CGCG CAGA CACG                 CAATAACAATCAAGA  44 70
 BruAb2_0382  382776 ..  382802 -  -3.1  -4.66609   CAGGTGATTTAAAAA        TTTC-GGCATAGC CGA GCC-TGCCAGAAA        GAATGAAGCTGTTCA  68 152
 BruAb2_0375  374567 ..  374585 -  -2.3  -4.07568   CCGCGCGTCGGAAAA             GGTGGAT GTCAT ACCCGCC             AGGCGGCGCTGAGGT  56 329
 BruAb2_0369 NONE
        eryA NONE
        eryB NONE
        eryC NONE
        eryD NONE
 BruAb2_0364 NONE
      tpiA-2 NONE
 BruAb2_0362  361309 ..  361336 - -14.2  -4.13654   TGCTGAAATTACAAA        GGAAAAGCGGCC AATT GGCCGCTTTTCT         GTTTTTAAATACCGG 100 45
         dcp  352135 ..  352150 - -11.8  -4.71382   ACAAGCATTGAAAAA              GGCCGG TTTC CCGGCC               TCTTTTGTTTAATTC 100 34
 BruAb2_0350 NONE
        leuD NONE
 BruAb2_0348  349096 ..  349120 - -13.5  -3.25204   GTAGCCTGAAACAGA          GAGGCGCTCCA TAA CGGGGCGCCTC          TTTCAATTGTCTGGA  85 45
 BruAb2_0346  347979 ..  347996 - -14.1  -4.17657   GATCAGATTGCAAAA             GCGCCGG GCAA CCGGCGC              TTTTTTGGTTTATTT 100 35
 BruAb2_0344  344445 ..  344464 -   -15  -4.86033   AAACCCGGATAAAAA            CGCCGCTC CGAA GAGCGGCG             TTTCTTTTTTGGCGA 100 48
 BruAb2_0335  337205 ..  337220 -  -6.8   -3.6715   GCATCGAAGGTGAAA              TCCAGC AATT GCCGGA               AGATTATCCGGTCAA  63 306
 BruAb2_0332  334861 ..  334878 -  -9.8  -2.51133   GATGGATTGAGCAAG             GGCCGG GGTTTT CCGGCC              TTTGTTTTATAGCCG  65 32
 BruAb2_0326  326872 ..  326882 -  -3.2  -3.28712   GTTGTTTGCGCATAA                 TCCG GTC CGAA                 AAGTCCGTAACTTTT  47 54
 BruAb2_0325  325292 ..  325307 -  -8.2  -4.99043   GGCTTATAAATAAAA              CCCCGC TTTC ACGGGG               TTTTATTTTGATCTT  93 53
        lldD  310800 ..  310817 -  -9.1  -4.19974   AAAAGCTGGAATAAA             GCCCGAC TATT ATCGGGC              CTTATATCTGTTGGT  82 48
 BruAb2_0312  309582 ..  309627 - -11.9  -5.09245   GCAAAAGTAGAAAAA TCCAGAGCGGTTCCGGTTG AAATGGAG CCACCGGAACCGCTCTAAC TCTTTGTTTTATCGC 100 105
         alr NONE
        dadA  306312 ..  306335 -  -6.6  -3.53012   CGGCCCCTTGTGAAA          TCGTCAGCGC CTGC ACGCCGCCGA           GCTTCTGAAAGTGTG  61 76
 BruAb2_0307  304269 ..  304293 - -14.2  -5.67283   AACCGAAAGAAAAAA          GCCGCCGCAG GGGAA CAGCGGCGGC          CAGGTTGCGGCTTGA 100 53
        hutI NONE
        hutH NONE
        hutG NONE
        hutU NONE
 BruAb2_0300  296046 ..  296063 -    -2  -3.32354   TCCTGAAACGAAAAT             GCTGCGA ATAGG TCGCA-C             TTATTCATAGGTCAC  45 69
 BruAb2_0299  295007 ..  295054 - -15.8  -2.57132   TCGGCTTGCCATAAC CAAGTC-TCAGAGCGGTTCCGGT TAA AACGGAACCGCTCTAACGATTTG TTTTGTCGCATTATC  95 109
 BruAb2_0290 NONE
 BruAb2_0289  283807 ..  283820 -  -3.8  -3.02043   AACTGCCGCGCAATA               TGGC GCGAAT GCCA                TTTTCATCGTCGTGA  45 334
 BruAb2_0287 NONE
 BruAb2_0286  280078 ..  280091 -  -5.9  -4.14243   GAGGTTATTTCAAAA               GAGCC GCTT GGCCC                CGCTGTTCGCCAGGG  66 393
 BruAb2_0282  275271 ..  275283 - -10.5  -2.79915   AGCGACTTCATGATA                CGCGC AGT GCGCG                AATCTTCATCCATGT  63 285
 BruAb2_0280 NONE
 BruAb2_0279 NONE
 BruAb2_0278 NONE
 BruAb2_0277 NONE
 BruAb2_0276  269477 ..  269509 -  -2.8  -3.17361   TATATCCAGTAAAAG    GCGGAGCCGCTATCG AACGAG CG-T-GCGGCTCC-C     GAAATTTTGGTTAGC  45 36
 BruAb2_0275 NONE
 BruAb2_0274  267685 ..  267697 -  -6.3   -3.5393   ATGATCCTCTTCAAA                TCATC TTG GATGA                TCTTTCTCCCCCAGC  58 46
 BruAb2_0273  266739 ..  266767 - -10.9  -4.65916   TGTACGTCAATAAAA        GGCGCGCCGGAAA CGT CTTCCGGCGCGGA        CTTTCTGGTTTTTGG 100 46
 BruAb2_0272 NONE
 BruAb2_0271  264134 ..  264163 - -10.6  -3.81951   TGCGATACGATCAAA       GCGGCGATTCCC GAACCG GGGGAGCGCCGC        TTTTCTTTATCGCAA  84 481
 BruAb2_0268  262589 ..  262628 -  -7.1   -4.0896   AAAGCCGTCCGAAAA GCGCGC-CCGCGAAAAGGC AGAA GCCGTT-CGCCGCGCACGC  AAGCTGGCCCGTAAG  68 362
 BruAb2_0263  257823 ..  257833 -  -6.8  -2.53995   ACTGATCCGAAGTCA                 CCGA TTT TCGG                 CATGCCGATCCTTGA  50 299
 BruAb2_0252  246889 ..  246900 -  -3.6  -3.53012   CCGGCGGGGCGGAAA                CCAC CAGG GCGG                 TCAATACGGAAGTGT  51 462
 BruAb2_0248 NONE
 BruAb2_0247 NONE
 BruAb2_0246  240654 ..  240675 -  -7.9  -3.65902   TGTAGGCTATTCAAA           CGGCGCCAA TCTT CTGGCGGCG            ACGATGCTGCTGCAT  66 451
 BruAb2_0244 NONE
 BruAb2_0243  237999 ..  238015 - -10.9  -3.60296   CAGCGGGATCGGAAA              TCAGTCC AGT GGACTGA              TTTTCCCGCATAGGT  81 82
 BruAb2_0237  231682 ..  231700 -  -2.4  -3.33737   CATCAATTTTTACAA             TTACGG CCTCATC CCGCAA             AAGCGGCTGGAATGG  46 158
 BruAb2_0225  219860 ..  219879 -  -4.2  -3.85698   TTCTTGCCGGATAAA            CCTGACAA TTGC CTGACAGG             AAAAGTTTTTCGGCT  56 92
 BruAb2_0224 NONE
 BruAb2_0223  217795 ..  217815 -  -7.5  -3.74158   TCAATCAGATCGAAA            CGCGTTCTA ATG CAGCACGCG            CCCACCCGGAGTGAA  69 11
 BruAb2_0221  215492 ..  215508 -  -4.3  -3.35046   GGATCTGCCGAAAGA              CCCGCGT TTT ACGCGCA              ATTCCGACCGGGTGA  49 396
 BruAb2_0217 NONE
 BruAb2_0216  209816 ..  209833 -    -4  -4.18018   CCGGTTCATTGAAAA             GTCCGG TTAGCG CCGGGC              TTCGCGGATCATGTT  62 14
        mucK  208361 ..  208400 - -23.8  -2.92613   TCTGACCCCAAATGA  CAAGGAGGCCGGAACG ATGTCTGG CGTTCCGGCCTCCTTG   TGTGTGCGGCCCGGT 100 66
        mutL  206326 ..  206340 -    -7  -2.66812   AACTTTAGCAGAGCA               GGCCGC CTT GCGTCC               AGACCATGTCTCGCA  52 71
 BruAb2_0213  205572 ..  205593 -  -5.1  -4.13282   ACCAGATGCGCAAAA           CCGACGC GCTGCTAT GCATCGG            CAAGGGAAATGGGGC  64 484
 BruAb2_0206  198386 ..  198399 -  -5.2  -3.44325   ATCTTTGATAAGGAA               GCGG GTTACT CCGC                GGCAACGGGTGCGGC  56 17
 BruAb2_0200  191580 ..  191595 -  -3.2  -3.63744   TTTGGCTCGAAAATA              CTCTGA ATAG TCAGCG               TTTTTCGCGGAAGAA  51 20
 BruAb2_0193  184267 ..  184280 -  -9.5  -3.01712   TTTTTGCGCGGAACA               GCCGG ATTT CCGGC                CTGTTTCGGCCTGTG  62 158
       groES  183770 ..  183795 -  -3.4  -3.17723   GTACTGTGAATGGAA         TTCTG-GTTGC GTGAA GCAACGCAAAA         GGAATTTTTTAGCCG  45 34
       groEL  181917 ..  181936 - -11.4   -5.4833   TTAGCGAATAAAAAA            CCTCCGGC GGGA ACCGGAGG             TTTTTAAATTTCTGG 100 162
 BruAb2_0189  181461 ..  181490 - -16.5  -2.77233   TGAGAAGCCTGAAAG       TGGAAAGGCAGGC TTCG GCCTGCCTTTCCT        GTTGCCCGAGACAGG 100 185
 BruAb2_0188  180971 ..  180988 -  -6.9  -2.63596   TCGCATTCTATAGCA             CTGCCAG ATTG CTGGCGG              GCAAAACGTTTAATT  52 103
        fumC NONE
 BruAb2_0186  178973 ..  178992 -  -8.5  -4.93696   GTGAAATATGAAAAA            GCCGCGC ATTTTG GCACGGC             TTTTTGTGGGGAAGT  93 54
 BruAb2_0185  177448 ..  177466 -  -8.8  -5.63103   TTTCAATCAAAAAAA             GCCGGG TTGATCG CCCGGC             TTTTTTGTTGGCTTT 100 56
 BruAb2_0179  171551 ..  171575 - -15.8  -2.53831   TTGTGAAAAATAACT          GGGTCGCCTT CCCGT AAGGCGACCC          CCATAAAAACCGCTG  93 109
 BruAb2_0178  170312 ..  170336 - -18.7  -3.52079   TAATATCTGATAGAA          TAAAGCCGGGC ATC GCCCGGCTTTA          TTGCTTTGTTTTTTG 100 195
 BruAb2_0174  166028 ..  166048 -  -8.4  -3.31792   TTAGCACGTGCAGAA            GTGGTAAA AACGA TTTACCAC            TTGACGAAAAGGGCG  65 19
 BruAb2_0173  164927 ..  164951 -  -2.7  -5.80951   ATGCAAAAGAAAAAA          CGTAAGCGCCG CAA CGAAACATACG          GATGTGTCGATCAAT 100 36
 BruAb2_0172  163552 ..  163563 -  -5.8  -3.53811   TGCATCGTGCGGAAA                CGGA AGTG TCCG                 TTGTCGAGATGAAGA  58 490
 BruAb2_0170  163101 ..  163130 - -10.7   -5.0065   CAGCTAGAAACAAAA       TTCCGGATTCGCA TGGC TGCGAATCCGGTT        CTCATATGCAAAATC 100 39
 BruAb2_0164  153630 ..  153640 -    -4  -4.18018   GCGCTCTAGGTAAAA                 TTGA CCG TCAA                 CGCAGATGTGGGACG  62 22
 BruAb2_0159  149274 ..  149293 -  -4.2  -3.64703   GGGGCTGGACGGAAA            GGC-GCCAA ATT CCGGCTGCC            ACCCAGCAAAGTCCC  53 171
 BruAb2_0144 NONE
 BruAb2_0143 NONE
 BruAb2_0142 NONE
 BruAb2_0141  136743 ..  136756 -  -2.4  -3.21099   TGTGGCCATCAGGAA               GAGT GTGCAA ACTC                GTCCCGATATTGGCG  43 5
 BruAb2_0140 NONE
 BruAb2_0139  134699 ..  134726 -   -12  -2.64616   GGCTGATCCAGAGGA        GGACAACCCCGG TAAA CCGGGATTGTCG         CGTGTTTGGGGCTTA  73 50
 BruAb2_0131  128519 ..  128529 -  -2.4  -4.18018   TGTGGTGATCGAAAA                 GTGG GAA CCGC                 GTCCGGATAATCAAA  59 275
 BruAb2_0129  127199 ..  127219 -  -3.9  -4.38712   CCGAGGTGGATAAAA            CCATGACCG GCT CCGTCATGT            CGAATGGCAAGGGGC  65 310
        motA  122872 ..  122917 - -10.4  -3.01791   AGGCGTCCTTGAACA CATGCGCCAGCGATTTCAGG TCGTCG CCCGAAAGCCCTGCCGCACG CAGAAGATTTTCCGC  69 90
 BruAb2_0122 NONE
 BruAb2_0121  120984 ..  121002 -  -2.4  -4.15044   CCTTCGGCGAATAAA             TCCTCAAA CTG CTTGACGA             GCTGTTCAAAATCGA  58 268
        flhB  119131 ..  119141 -  -2.4  -3.28712   GGGTCTGTTCCAGAA                 GTCG CCA CGGC                 GTGCCGCTCTTTGAT  45 53
 BruAb2_0118  118495 ..  118511 -  -7.9  -3.17194   ACTGTTCCAATCGAA              CGTCGGC AGT GGCGACG              GCGCTTTCCCTCGGC  57 42
 BruAb2_0113  112547 ..  112569 -  -3.3  -2.74605   GGGCTTGAAAACCGA           CGCGGTATC CGTTC GATGCGGCG           CGCTTACTGGACGTT  41 29
 BruAb2_0112 NONE
 BruAb2_0111 NONE
 BruAb2_0110  109297 ..  109321 -  -5.6  -4.11773   AAACATCTGTGAAAA          GCCTTCGCCA GATTG TCGCGCAGGC          CGCCCTTGCCAGCCT  66 293
 BruAb2_0108  106510 ..  106531 -  -2.9  -4.82901   GCGTTGGCAGAAAAA           TCGCCTATC CGAA GACTGGCAA            ATATGCACTGCCGTC  73 212
 BruAb2_0104  101438 ..  101467 -  -5.7  -4.72272   GGCGTCGATGAAAAA       CTC-CTGCCGTGGA ACG CCCATGGCAACGAG       CAGGATATCGGGATG  75 517
 BruAb2_0102 NONE
 BruAb2_0101 NONE
 BruAb2_0100   98360 ..   98374 -  -4.9  -2.62184   CGGGCGCTTACACCA               CCACC TATTC GGCGG               TGGCGTTCAACGGGT  43 145
 BruAb2_0098 NONE
 BruAb2_0097 NONE
 BruAb2_0096 NONE
 BruAb2_0095   92729 ..   92739 -  -5.4  -3.95051   TAATAAGCTTACAAA                 CCTA GGA TAGG                 TGAAATTATCCTCAC  63 37
 BruAb2_0094   91625 ..   91640 -  -3.2  -3.91911   CTGAGCGCAAGGAAA              GCAACC CAGC GATCGC               CGCCGCCATCATCCT  55 491
 BruAb2_0085   86358 ..   86388 - -12.5  -3.70478   ATAAATCGATTTAAA       TCCCCGGTGGCGG TTTGT CCACCGCCGGAGA       CGGGATGTATCAGGC  88 35
 BruAb2_0084   85552 ..   85580 - -17.5   -3.1211   CACCAGATCATGCAA        GGAAAAGGGGCCG TTG CGGCCCCTTTTGC        GCTCTTGCAGTGCGG 100 46
        pepF NONE
 BruAb2_0080 NONE
 BruAb2_0079   77750 ..   77774 -  -2.1  -4.40298   ATTGAAAGGAAGAAA          TATCACAAGCC TAT GACTTGAAACA          TGTTTAACGCATATC  60 39
 BruAb2_0078   76198 ..   76223 - -10.4  -3.90291   ACTGTCGCAATGAAA         GCCGCCCG TTTCAGGACG CGGGCGGC          ATCTCGATCAGCGGA  81 33
       omp10   75671 ..   75687 - -10.8  -3.65827   TAACGGGCAGGGAAA              CGGCCC GGTTT GGGCCG              TTTCTGTTTTCCAAA  81 47
        hemH   74451 ..   74464 -  -3.8  -3.17212   GCAGTAGGGCAGTAA               GTGG AGTTTA CCAC                AGATCAAAACATACT  47 74
 BruAb2_0075 NONE
 BruAb2_0074   72480 ..   72491 -  -3.6  -4.07568   TGCCGCTCGTGAAAA                CGGG CACG CCCA                 TGCCGGATGCGATGA  60 440
 BruAb2_0072   69757 ..   69774 -  -4.8  -4.09685   GCGCATGGTCGAAAA             GCCG-GC TAAGG GCACGGC             GCCGTCCAATCTCTA  62 370
 BruAb2_0070   67528 ..   67545 -  -4.7  -3.62046   CTAGCCGGTGAACAA             GGCGGCA TCAG CGCCGAC              GCAGGACGGAAAGGA  55 15
 BruAb2_0069   66148 ..   66160 -  -6.3  -2.80589   CTTCAAACAAATGGA                TAGAG CAC CTCTA                AGGGCTCAATAAAAT  51 180
 BruAb2_0068 NONE
 BruAb2_0067 NONE
 BruAb2_0066 NONE
 BruAb2_0065   61939 ..   61969 -  -2.5   -3.4574   GCTAGCAGTAAAAAC       GGTGTAGATGATG TGTTG CGTGATCTACTCC       TTAGTCGGGTAGTTA  47 38
 BruAb2_0064   60617 ..   60652 -  -3.2  -3.14132   TGCGGTGCGGATGAA    GCATTCCCGGCCGTAGT ACG ACCAAAACCGGGG-TGC    CTCATTTTCGCTTTA  45 128
 BruAb2_0063 NONE
 BruAb2_0062 NONE
 BruAb2_0061 NONE
 BruAb2_0060 NONE
 BruAb2_0059   56441 ..   56454 -  -5.3  -2.64747   GCATGCGACCATAAC               CAATG TGCG CATTG                TGTAGACTCCATTTT  47 169
 BruAb2_0058   55819 ..   55860 -  -4.5  -5.36364   GTAAAAACAGAAAAA TAGAGCGGTTCCTAT TTTTACAAAGCC GTCGGAACCGCTCTA  TAGGTCTTCATGATC  90 99
 BruAb2_0057   54484 ..   54498 - -11.4   -4.0371   TATGTGTTAGAGAAA               CCCAGC TAT GCTGGG               GCGTTATTAATAATT  91 59
 BruAb2_0056   52883 ..   52900 - -14.1  -3.65529   AGATGTGCATGGAAA             GCCCGCC AAAT GGCGGGC              TTCATATTTTTTAGC 100 36
 BruAb2_0053   46077 ..   46095 -    -3   -3.5774   AGGGAATGGGCGAAA             GCGCGCCA AAC TGACGCAA             GGGCGCTTAAACGCA  51 135
 BruAb2_0052   44838 ..   44858 -  -8.9  -4.92757   TCATGAATAAGAAAA            GGCGGCGCT TTA AATGCCGCC            TTTTTGTTCTTCAGT  93 54
 BruAb2_0048   43324 ..   43336 -  -6.9  -3.15579   GGAACCCCTTAGTAA                CCCGA TGG CCGGG                GGCCGGCGCGGCGTT  57 6
 BruAb2_0047 NONE
 BruAb2_0046   41674 ..   41684 -  -8.2  -3.53811   TTGACCGGCTGGAAA                 GCGC CGT GCGC                 CTGTCGCGTTATGGC  62 313
 BruAb2_0043   39400 ..   39429 -   -10  -2.75268   GAAGCACCGGCAAAC       GCGCTGATCGCC TCAGGC GGCGATCAGCAT        TTTTTCGATTTCGTT  67 8
 BruAb2_0036   32547 ..   32571 - -10.7  -2.74144   TGGCCATCTGGAAAG          CCGATCCTTCC ACC GGACGGATCGA          GTGCCACTGGACCAC  70 100
 BruAb2_0023   19301 ..   19319 - -10.2  -3.19157   TATCAATGGGAGGAA             GCCTCGCC TGA GGTGAGGC             CGGTGCTGGTATGGG  68 358
 BruAb2_0020   17965 ..   17992 -  -9.8  -2.70932   CTTCTCCGGGAAGGA        TGCCCGCCGG GGAGAGGA CCGGCGGGTA         ACAGGGATTTTTACT  67 36
 BruAb2_0019 NONE
 BruAb2_0018   16309 ..   16338 - -11.3  -4.15565   GCCATGATGTGAAAA       TGGGCGGCGGCCT TAAA AGACAGCCGCCCG        ATCCGGTACTTATAT  93 35
        entC   13655 ..   13665 -  -2.4  -3.57144   TGTTTCAGGCCGAAA                 GGCC GCA GGCA                 CGCAGCATGGTGCCA  49 4
        entE NONE
        entB NONE
        entA   10186 ..   10196 -  -4.6  -3.68351   GCGTTATGACCGAAA                 CGCC GTG GGCA                 CCTGGCGCAAGCCAC  55 47
 BruAb2_0010 NONE
 BruAb2_0009 NONE
 BruAb2_0008 NONE
 BruAb2_0007    4110 ..    4133 -  -2.2  -2.76696   TGTTTGCTCAACAAG          GGGGCGCTGT CATG ACGGCGCCTA           TGTCTCTTGTGTCTC  39 23
        iunH    3054 ..    3089 - -15.5  -4.07885   CAGCTTGTTTCAAAA    GAAAAGCCGCGCAAG GTTTGG CCTGCGCGGCGTTTC     TGTGAACCAGCCAAT 100 46
 BruAb2_0002    1331 ..    1344 -  -3.8  -3.66356   ATGTGCAACCGGAAA               CAGC CGGCGC GCTG                CTAGAACATGAAAAG  53 94
