# Supplementary material for: Rapid, accurate, computational discovery of Rho-independent transcription terminators illuminates their relationship to DNA uptake
Source: Genome Biol. 2007 Feb 21;8(2):R22. doi: 10.1186/gb-2007-8-2-r22 (PMC1852404; doi:10.1186/gb-2007-8-2-r22)
Supplement: Additional data file 4 — Best terminators found downstream of each of the genes of the 343 organisms studied. [file gb-2007-8-2-r22-S4.zip › Brucella_melitensis.bag]

    BMEI0001    1246 ..    1267 +  -3.6  -2.81272   GGACAATAGTGGGCG           GGCTGTGC TGATAC GCACCGTC            GTTTCACTGGTAATC  44 54
    BMEI0002    1776 ..    1799 +    -8  -2.60032   GCACAGAAAAAGGAA          ACCAGCCTGC GGCG GCAGGCCGGA           AATTTTTCAGGCAAA  58 51
         rho    3425 ..    3448 + -13.8  -4.78981   ATTCATTTCAAACAA          CGCTGCGTGG GAAA CCGCGCGGCG           TTTATTTTGATTGGT 100 53
    BMEI0006    6939 ..    6966 +  -4.9  -3.50393   ATCCTGTTTGTTGAA        TTGACTCCCAT CAATGT ATGTGAGTCGA         TTGTCTGAAATGGCC  54 110
    BMEI0007 NONE
    BMEI0008    9635 ..    9645 +  -3.2  -4.56597   AACCGATTGATATTT                 CGCA AAT TGTG                 TTTTTCGGCAGGGCG  64 31
    BMEI0009 NONE
    BMEI0010   11424 ..   11477 + -15.5  -2.61274   AATTTAATTATGATA TATGTCCTGTGAAGGCCTGTTTCAG TTTG TTGAAACAGGCCTTCACAGTGTGGA ATTACTTGAAGTAAC  86 45
    BMEI0014   14960 ..   14980 +   -14  -3.11559   GACGTTCAAGGAAAA            GGGCGGGA TGAAC TCCCGCCC            TGTTCCGGTTATAAT  86 167
    BMEI0016 NONE
    BMEI0017   17283 ..   17314 + -18.9  -3.50572   GCTGGCGTTGATCTG      TGAGAGCAGGCAG CAAACC CTGCCTGCTCTCA       TTCTATACCGTAAAT 100 30
    BMEI0019 NONE
    BMEI0020 NONE
    BMEI0021 NONE
    BMEI0022 NONE
    BMEI0023 NONE
    BMEI0024 NONE
    BMEI0025 NONE
        fabG NONE
    BMEI0027 NONE
    BMEI0028 NONE
    BMEI0029   28465 ..   28502 + -16.4  -3.65656   GCCCGGCAGGATGAA   CAACTTCGCCGGAACG TATTGC CGCTTCGGCGAAGTTG    TTGTGTCTGTGATCG 100 27
    BMEI0032   30523 ..   30534 +  -7.2  -3.53012   TTATTCGGTTTCACG                CGGC AAGC GCCG                 TTTCGGCCACGGCCA  64 229
    BMEI0035 NONE
    BMEI0036   34615 ..   34636 +  -7.2  -4.26903   CATCTGCGGATTGGC           CACGGCAG TCGCTT CTGCCGGG            TTTTGCTGCGGTACC  74 381
    BMEI0042   38914 ..   38927 +  -5.9  -5.24515   GGCCGAAACCTGAAG               CGGTC CACG GGCCG                TTTTCTTTATTTGTT  90 42
    BMEI0043 NONE
    BMEI0044   41702 ..   41748 +    -5    -3.967   GGCGCCGTCATAGGT GTCGTCTTCATGGCCACCATCG CGG TGATGGCCAGCGTGGAGACGGC TTTCATTAATGACTT  63 230
    BMEI0046 NONE
    BMEI0047 NONE
    BMEI0048 NONE
    BMEI0049   43932 ..   43968 +  -7.2  -2.99871   CTCGCCTGATGAGAA   AAG-GC-CCGTCGCCGGA TCA TCCGGCGGCGGCGCTCCA   TGATTTGATGTAGGC  57 32
    BMEI0050   45928 ..   45969 +  -7.4  -4.86385   CCGGCGTGCCGGTCG AAGATAGAGCATGTCTCCCG AAAG CGGGAGCC--GCTCTATCTC TTTGTTTTTACACGT  85 19
    BMEI0054   51309 ..   51361 + -36.1  -4.85782   ATGCCTGCACCCCAC GCATTAGAGCGCGTTTCGATCTGGT TGA ATCAGATCGAAACGCGCTCTAATGC TTTGTTTTTACGCGC 100 19
    BMEI0056   52926 ..   52943 + -10.5   -5.2189   CAGTTTGACAAAAAA             GGCCGGC ACTC GTCGGCC              TTTTTTGCTGGTTCC 100 54
    BMEI0057   53641 ..   53667 + -14.5  -3.77241   GCCCTTCGGCAGAAA         GGGCCTGATCT TTCCT GGATCAGGCCC         TTTCACTTACGCTTT  93 18
    BMEI0060 NONE
    BMEI0061   60858 ..   60874 +  -5.1  -3.60098   GCATACACGGGGAAA              TCAATCC ATT GGACTGA              TTTCAGATCCGGCGT  56 210
    BMEI0062 NONE
    BMEI0063   64139 ..   64157 + -13.1  -3.11634   CAGATGCGGCAGGAG             GCGCGCC ATATC GGCGCGC             TTCAATGCTATGCAG  76 462
    BMEI0066   65535 ..   65549 +  -3.4  -3.03441   TCCCATAATGGACAG               CGCCCG ATG CAGGTG               TATTGACAACTCATG  44 33
    BMEI0067   66273 ..   66288 +    -6  -3.71873   CAGCCGCCCTTGATC              CGCAGG TCTT CCAGCG               TTTCGGTCTCGATCG  61 275
    BMEI0071   69608 ..   69622 +  -4.3  -5.44721   CACCGGGTGGCGTTT               TGTTG CCCGC CAACA               TTTTTTTACAGTCAT  87 183
    BMEI0072 NONE
    BMEI0073   71474 ..   71484 +  -8.2  -2.64099   TTTTTCGAGTTATCG                 CCGC AGT GCGG                 GTTATGATAGCAAGA  58 87
    BMEI0074   72317 ..   72328 +  -2.2  -3.71913   GCGCGAATAAAGCAG                TGTG ACGG CGCA                 TATTTTCCGTATGGA  50 31
    BMEI0075   73299 ..   73316 +  -3.3  -3.20991   AGTTCATGAGCCGAT             CGCGGTC ATCC GATCACG              TTCAATTGCGTTGCG  46 52
    BMEI0076   74029 ..   74067 + -13.3  -2.85008   TTGTTTTGCCGCATT   TTCGAGCATCGATCTGA ATGAA TCAGACCGATGCTCTAA   CTATTTATTCTGACG  79 99
    BMEI0078   76980 ..   77001 +  -2.9  -4.29738   GCAGGCTGTCCAGAA           GGCGGTG AGTTTTTC CAGCGCC            TTTTCATCCGTGTCG  64 465
    BMEI0082   80202 ..   80224 + -11.3  -4.14739   GGAGTAATACCACAA           CCCGATGAG CCAAA CTCGTCGGG           TTTTGGCATCAGTCG  91 34
    BMEI0087   86922 ..   86941 +  -2.8  -4.57073   TGAATGCGCCCGTTC            GGCGCGATC ACC GAT-GCACC            TTTTTCGAGCGCGTG  69 226
    BMEI0090 NONE
    BMEI0091 NONE
    BMEI0092   89945 ..   89973 +  -8.9  -2.92472   TCTGTTTTAGAGCGC        GTTTCGATCTGAT TGA ATCAGATCGGCGC        TCTAATCCTTTGTTT  63 14
    BMEI0096   92933 ..   92943 +  -2.4  -2.62184   GGTTGAGAAGCTGAA                 GGCC GAC GGCG                 TACTGTAAAGGGAAA  39 7
    BMEI0097   94064 ..   94074 +  -6.8  -3.54459   GGCGGGTTAAACCGC                 CGCT TCC AGCG                 TTTACGGCCCGTTCC  62 56
    BMEI0098   94344 ..   94389 +  -3.3  -3.99938   CGGCTTTCCAGCGGT TTTAGAGCGGTTCCTGT CTTAACAGAATC GCCGGGACCGCTCTAAC TATTTGTTTTATCGC  56 4
    BMEI0099   95417 ..   95440 + -16.8  -5.42198   ATCGGTGGAAATTCG          GGGCTGGTTC AGAG GAACCAGCCC           TTTTGTTTTTTCAGG 100 50
    BMEI0100   96062 ..   96073 +  -2.2  -3.35371   AACCAGACGGGCATT                GGTG AAAG CATC                 TTCGTTGGAAATCTG  46 287
    BMEI0102   97673 ..   97721 + -18.2  -4.17048   CTGGTAATGTCCTCC TGACCGCCATCCGGCGCGTCCGA TCAT TCGGACGCTCCGG-TCGCGGTAA TTGTTTTGAGGAGGC 100 137
    BMEI0103   99229 ..   99260 + -11.7  -3.86897   CTTCGCGTAAACCGT      TTGTCCCCAGGGAG TTCGT CTTCC-GGGGACAA      TTTGTGCCGGCTGGC  86 230
    BMEI0105 NONE
    BMEI0106  103170 ..  103196 +  -7.8  -3.35597   GATGGCATCGACAAC         TGCGGGCGTGGC GTT GCCCCGGCCGAA         TGTTTCCAGAATGAA  61 402
    BMEI0116  111673 ..  111695 +    -4  -3.03771   TGTTCCGGTTCAAGA           TAGGTTGCCC GTC GAGCAGCCGA           TCTTGACCGCTATGG  46 110
    BMEI0117  112159 ..  112172 +  -8.1  -3.29471   GACTCGTAAGCCAGT               GCTGC CGAA GCAGC                TTGATATGGTCCAAA  64 248
    BMEI0120  116018 ..  116031 +  -8.1  -3.82218   AGGCCGCGACCTTGG               CCGGT TGGA ACCGG                TTTGCTGCTCTGGCT  72 140
    BMEI0122  119555 ..  119573 +  -3.8  -2.79492   GGAGCGATGTCAACG             TTGCTTCA AAG TGATGCGA             ATTTCGGATTCGCCA  44 12
    BMEI0123  120704 ..  120728 + -13.5  -3.16785   TAGGCCGTTTTATAG          GCCTGCCTCCC GGT GAGGGGCAGGC          TCTATTAATCTGGTC  81 38
        argJ  122348 ..  122370 +  -2.6  -2.74248   AGGAATATGTGGCCA           TTAACGGCGA TTA TCGCAGCTAG           CTTTCGGGCCTGTTA  39 3
    BMEI0125 NONE
    BMEI0126  123648 ..  123665 +  -2.7  -3.53779   CAGGCGGGTCCGGCT             GAAATAG CTGC CAATTTC              TTACTATTTTCAGCA  49 41
    BMEI0127  124055 ..  124113 +  -9.7  -3.62597   CGACTGCTGAGTTTT GTCGC-AGAGCATTTCCGGCAAA-ACCGT TTC ACGGCCTTTACCGGAGATGCTCTCGCCCC TTATTCCCCGATCAG  74 31
    BMEI0134 NONE
    BMEI0135  130650 ..  130682 +  -3.9  -4.07568   CCCGGAAACGATGAA      CAGGGCGGAGCTTCT TCG GGCAGCTCCGCCGAA      TTTTAAGGCGCACCG  59 46
    BMEI0136  132155 ..  132168 +  -2.4  -4.75309   AGTGGCATTTTTGCT               TCCA AAATGC TGGA                TTTTCTTACGTTTAC  68 268
    BMEI0137  133325 ..  133356 +  -9.4  -4.13014   ATAAGTTCCAGACAA      GGCCGGAATTCTGC TTGA GTGCGATTCCGGCC       TTTTCCGGCTGTCAA  79 37
    BMEI0138 NONE
    BMEI0139  135545 ..  135572 + -19.8  -3.60296   TGTCAATCTGAATAT        CCCGGCTGCGGC GAAA GCCGCTGCCGGG         TTTGGCATAAGGATC 100 48
    BMEI0140 NONE
    BMEI0141 NONE
    BMEI0142 NONE
    BMEI0143  141210 ..  141226 +    -3  -3.05384   GCTATGTAGGCATTA              TCTTCG GACGA TGAAGA              TTCGCTGCCGGAAAA  44 32
    BMEI0144  141927 ..  141945 +  -9.5  -3.31322   TGGAATGAAAGAACG             TGCCCGG ATGAA CCGGGCG             TTCTAAAACGTTCAG  70 136
    BMEI0145  143415 ..  143432 + -14.1   -4.7871   CATGCTTTCGACAAA             GGCCCGC GCAA GCGGGCC              TTTTTCATGCTGATT 100 52
    BMEI0148 NONE
        trmD  147229 ..  147247 +  -8.8  -2.64155   AAGCTTCTATAGATG             GCCGCTTT GCG GAGGCGGC             TGCCTTTAGCCAAGC  61 136
    BMEI0151 NONE
    BMEI0152 NONE
    BMEI0153 NONE
    BMEI0154  149481 ..  149495 +  -6.4  -3.66216   CGAATGCTGATGTGC               GGGCTT GCG AAGCTC               TGTTTGTGATTTGCG  62 199
    BMEI0156  151675 ..  151691 + -15.1  -5.79595   AAGCGATTTTCAAAA              GGCGGCC TCT GGCCGCC              TTTTTTATTTTCCAA 100 50
    BMEI0157  153291 ..  153326 + -19.9  -4.18018   ACCCCGCATAAAGTT    TGAAAAGACCGCCGG TTGATC CCGGCGGTCTTTTCG     TTTTCCGTCACGACA 100 46
    BMEI0158  154022 ..  154068 +  -8.9  -2.87344   GAAATTACACATGTT TTTCC-CGATTGCGGTGTTCAA TCGT TTGAATGCCGCAATCACGGCAA TGTGTCGCCAAGGTG  63 62
    BMEI0159 NONE
    BMEI0160 NONE
    BMEI0161  156962 ..  156978 +  -2.9  -3.78775   CAGCCTCGCCAAGAT              TGCGC CGAAGAA GCGCG              TTTACTGATCAGGGG  52 1
        sdhB  158040 ..  158060 + -12.6  -4.43213   GAACGAAATCAAAAA            GGGGAAGG GTCAA CCTTCCCC            TTTTGCTATGTTCGG 100 284
    BMEI0164  158852 ..  158869 +  -5.5  -3.53343   CAAAGGAACCGATAT             CGAGGCCG AGG CGGTC-CG             TTTCGACCACCACTT  55 356
    BMEI0166  161028 ..  161056 +  -6.7  -4.05788   AAGCAGATTGGTGAT        TGCGCGCAAGG TTTCATC CTTTCCGCGCA        TTTCATTTCAGGGAG  69 80
    BMEI0167  162557 ..  162571 +  -5.6  -5.18866   CTTTCGCAAGGTGCT               GGCGAA CCT TGCGCC               TTTTCTTTATTTGCC  83 85
    BMEI0168  165430 ..  165440 +  -8.2    -3.767   GCCCATAAAAACATG                 CCGC CTT GCGG                 TTTCGTCCATAAGTC  66 295
    BMEI0170  167910 ..  167926 +  -7.9  -4.25104   TGAACCACGGAATGA              GCCGGTC GGC GAGCGGC              TTTTCATAAAAGACG  74 247
    BMEI0176  172258 ..  172278 +  -2.5  -3.61715   CATTGTCGGAGCGGT            GAAACCG GATGAAG CGGGTTC            TTGTTACACGGCCTG  47 41
    BMEI0177  173174 ..  173192 +  -8.1  -4.56597   CAAAGGCAACGCCTG             CCGCCGA GCCGG TTGGCGG             TTTTTCAGGAAAAGC  82 226
    BMEI0178 NONE
    BMEI0179  176200 ..  176218 +  -3.1   -3.5627   TCGAAACTCACTCTT             TTCGCCA CGGCC TGACGAA             TTTGCAACCTAGTGT  49 209
    BMEI0180  176941 ..  176963 +  -5.5  -4.14392   TTTTGCAGAATTCAG          GTGCGCC-CT TGCA GGTGGCGCGC           TTTTCGCAATTGCGG  66 55
    BMEI0183 NONE
    BMEI0184 NONE
    BMEI0185 NONE
    BMEI0186 NONE
    BMEI0187  182859 ..  182906 +  -6.3  -4.89233   CTTGTCGATGAGGCG CAGGTCCGCCTTGGAAAAGGCTG CTTC CAGC-TCTTCCG-GGCGCACCAG TTTTTCATATTGATG  86 139
    BMEI0189  185065 ..  185087 + -17.8    -4.371   ACGGGCTTAACCAGA           CCCGATGAGC CAA GCTCATCGGG           TTTTGGTATAATCAG 100 104
    BMEI0190  187654 ..  187672 + -12.4  -4.08945   AACATGTTTGCACGC             CGCAGCCG GAG CGGTTGCG             TTTTAACAGAATCGT  90 95
    BMEI0191 NONE
    BMEI0192  189778 ..  189788 +  -2.4  -4.05788   AACGCTTGGAATTTA                 CTGC GAA GCCG                 TTTAGTTTCCGGCCA  55 59
    BMEI0193 NONE
    BMEI0194 NONE
    BMEI0195  193809 ..  193835 + -17.3  -5.45802   TGTCGGGGGGCATCG         GCGCTGCGACC TAGCC GGTCGCGGCGC         TTTTTCTTTTGGAAG 100 64
    BMEI0196  195700 ..  195724 + -14.3  -5.00138   TCCCGAAATAAAAAG          GCCGGATGCGG GTT TTGCATCCGGC          TTTTTGCTTTGGATC 100 55
    BMEI0198  205576 ..  205595 +  -4.2  -3.33815   CATTATCTCGATATC            CCCGCTTT GACC AAGGCAGG             TTCATTCGCAAGGCT  50 95
    BMEI0199  207532 ..  207544 +  -3.4  -3.41726   TTGATGAAACGATGA                TCCT GCTCA AGGA                TATTGTTCAGATATT  47 436
    BMEI0201 NONE
    BMEI0202  209560 ..  209583 + -15.4  -4.70659   CGCCAAAAGATCGAA          GGGAAGATGG GTCA CCATCTTCCC           TTTTTGCATCTGGAG 100 98
    BMEI0203  210192 ..  210206 +  -2.8  -3.17146   CTTGCCGCAGGAAAT               GTGC CGGTCGA GCAC               TATGTTCTGGACAGG  44 169
    BMEI0204  211271 ..  211289 +    -3  -5.61881   GAGGAAAATGTTTCG             CAGGTGAA ACT TCCTCCTG             TTTTTGTTTTTGAGC  86 428
    BMEI0205  211884 ..  211917 + -14.7  -5.24129   AAATTGCATGGCATA     ATATGCACCCGGAGA TATC TCTTCGGGTGCATAA      TTTTTTCTAGGCCGC 100 51
    BMEI0206 NONE
    BMEI0207 NONE
    BMEI0208  215581 ..  215591 +  -2.4  -2.50994   TGTGCGCGGCAGCGG                 CCAG GTT CGGG                 GTTAATGAAATTCGG  38 10
        nadD  216314 ..  216329 +  -2.5  -2.86343   ACAAAACAGGGACTC              TGCCT ATCTTA AGGCG               TGTGGTGCTTACAAT  39 69
    BMEI0210 NONE
    BMEI0211  217340 ..  217352 +  -9.1  -3.61468   GGCACCCCTATCATC                GGTCG TGA CGACC                TTCATTTCCTTGACA  70 18
    BMEI0212  218436 ..  218450 +  -4.2  -3.31438   GCTAGATTTGTAGTC               CGGCTT TAA AAGCAG               CTTTGTTTCGTCTCG  50 97
    BMEI0213 NONE
    BMEI0214  221168 ..  221189 + -13.7  -4.56914   TGAGCAAGACAAAAA           CGCGGGAGC CCTG GCTTCCGCG            TTTTGCTTTCGGTCA 100 49
    BMEI0215  221948 ..  221973 +  -6.9  -4.07568   AACTCCACCTCAAAT         CGCTTCG-GC CTTTTTC GCGCGAAGCG         TTTTGAGAGGGAGAA  69 94
    BMEI0216  222266 ..  222294 +   -11  -2.79004   CTGGAACCGTCCTGA       CA-GGCCCGGCGC TCCG GTGCCGGGTCGTG        CTGTTTTCAAAGTCG  71 42
    BMEI0217  223288 ..  223299 +  -5.8  -3.55622   ATGCTTAACTGAACA                GCGA TTTT TCGC                 TTTCCACCAGTTCCG  59 352
    BMEI0219  225811 ..  225860 +  -4.1  -4.65263   CGATGAAGTAACTAC AGCCTAGTGCGGTTCCGGTTTTT ACAA AATCGCCGGAACCGCTCTAACCA TTTGTTTTACCGCAT  68 30
    BMEI0220 NONE
    BMEI0221 NONE
    BMEI0222  228098 ..  228133 +   -25  -3.77607   GAAATATTGTGAATG    TACAAGAAAGCCCGGC CGAA GCCGGGCTTTCTTGTA     TTTCATGCAATTATT 100 43
    BMEI0225 NONE
    BMEI0226  231310 ..  231342 +  -9.1  -3.31726   ATAGTTGTGAAAACA      GCTTAACCCGTTTTG CCC CAAACCGGGCGAAGC      TATTGTCTGAAGGAA  67 71
    BMEI0227  231791 ..  231822 + -13.8   -4.4352   CGCACGGTTTGTTTT      GGGAAAGCGGCGGA GCAA TTCGCCGCTTTTTC       TTTAGTTTTATTTTT 100 47
    BMEI0228  232719 ..  232743 + -13.6  -2.90598   TCTTGTGGCTGGAAA          TGGCCGCAGG GGCTG CTTGCGGCCA          TGGTTGTGCTGTTTG  80 82
    BMEI0229 NONE
    BMEI0230  234319 ..  234338 +  -3.6  -3.32704   CGGATCAGATGCTTC            TTTTCTGA CTTT TCGGGAAA             ATTTTCGTTATCTTC  48 180
    BMEI0231  239254 ..  239283 +   -13  -4.12748   CGGCCTTGAAAGAAT       GAAAAGGGTGGC TCTCGC GCTACCCTTTTC        TGTTTTTGTATCGTC 100 48
    BMEI0232  240818 ..  240853 + -16.2  -4.21142   GGACCGTCTGATATG    ACAAAGGCCCCGAAAC ATAT GTTCCGGGGCCTTTGC     TTTATATGTTCCGAT 100 25
    BMEI0237  247309 ..  247352 + -17.6  -4.51812   TGAGGGTGGGTATTT TCAAAGCAGAAAGGCCGGGA AGTC TCCCGGCCTTTCTGTTGTCA TTTCTTGTTCTGGCG 100 140
    BMEI0239  249940 ..  249954 +  -2.1  -3.40522   CTGCATTGATTGTGT               GTCAA AGCCA TTGGC               TTATGATAGGCGCCT  46 32
    BMEI0240  251018 ..  251044 +   -13  -3.14463   ACTGGCCCAGGCTTC         GCGCAGGGCAGG CCA TTTGCCTTGCGC         TTCCTGGACACGGTT  76 509
        leuS  254034 ..  254056 +  -6.3  -3.08679   GGTTTTTTGCGCTTG          GCGCTGCGGT GCTC ATCGCAG-GC           TGTTCCGTGCAACCG  53 76
    BMEI0243  254582 ..  254602 + -10.4  -5.27335   CGTAATATCATAAAG            GGCGGTGC GGTCG GCATCGCC            TTTTTGTTTCAGCCG 100 56
    BMEI0245 NONE
    BMEI0246  257758 ..  257771 +  -3.1  -3.14132   GACGAGGGTAATTGC               GATGG AATT CTATC                TTCCTGCCACGACCG  44 91
    BMEI0247  258279 ..  258303 + -10.7   -3.3382   ACTTACACAAAAGTG          CGGGATTCGCG TGT TGCGAGTCCTG          TTCGTCTATGCTAGA  73 132
    BMEI0248 NONE
    BMEI0249  260528 ..  260542 +  -2.1  -2.52946   GATCGACGCGTTCGC               CAAGT CTTTC GCTTG               AATTTTGTGACGGGA  38 10
    BMEI0250 NONE
    BMEI0251  263137 ..  263185 +  -9.1  -4.54047   GCTGAAGCTGCCTGA TGAATTGAG-TTTC-CGGTGGGCC TTCG GGCCCACCGCGAAGGCCCAA-TCA TTTTGTCTGAGCTGA  86 26
        atpC  263696 ..  263712 + -11.5   -5.0916   TGATGATTTTTTAAA              GCGGGCT TCT GGCCCGC              TTTTTCTATTCCGGC 100 53
    BMEI0253  264475 ..  264491 + -11.5  -5.63517   GAACCGATGAAGAAA              CCGGGGC TTT GCTCCGG              TTTTTTATTTGGCCA 100 52
    BMEI0256 NONE
    BMEI0257 NONE
    BMEI0258 NONE
    BMEI0259 NONE
    BMEI0260 NONE
    BMEI0261 NONE
    BMEI0262  272796 ..  272818 + -13.4  -5.02074   GCGAAATAATTTAAA           GCTTCGCCGT TAT GCGGCGGAGC           TTTTTTAAAAGATCA 100 32
    BMEI0263  274090 ..  274112 + -17.8   -4.2803   TCTGAAAATATCAGA           TGCCCGGCTT TTG AAGCCGGGCA           TTTTCAATTGCAATC 100 59
    BMEI0264 NONE
    BMEI0265  275837 ..  275857 + -16.9  -5.29885   CAAAATTCAGCAATC            TGCCCGGCT TTT AGCCGGGCA            TTTTGTTTTTAACTT 100 70
    BMEI0266 NONE
    BMEI0267  280969 ..  280983 +  -4.2  -3.86202   GATCACGGTTTCACG               GTCCAT GTG GTGGGC               TTTCATCTGGTCGGG  57 205
    BMEI0269  283190 ..  283211 +  -6.5  -3.17723   ACCAGCGTGGCTTTT           CCGGCGGCGG CAT CC-TTGCCGG           TTGCCTTGCCCATGG  54 187
        mtgA  284988 ..  285002 +    -7  -4.16016   GTGACAGGCTCTACC               GGGCCG TAC CGGACC               TTTATTGACCGATCA  71 142
    BMEI0272  285239 ..  285276 + -19.3  -4.41844   AGCTTGAGGACTGTT   CAAAACGCCGTTTCCGG TTTG CCGGAAGCGGCGTTTTC    TTTTGTGCCGGTTTT 100 53
    BMEI0274  287487 ..  287500 +  -2.3  -2.57132   CATCACTTCACATCC               GGCTC TTGA GAGCA                ATTGTACCGGGAACC  39 78
    BMEI0275 NONE
    BMEI0277  291029 ..  291050 +  -3.6  -3.71686   ACGCCGAAATATTGA           TCGCCTGC GCGAAG GCTGGTGA            TTCTGTTCCATTGGC  54 4
    BMEI0278  291831 ..  291845 +  -2.9  -4.09685   TAAAACTGGCTCCCA               CATTT GGAAA AAATG               TTTTAGCGCATGCCA  56 104
    BMEI0279  292870 ..  292888 +   -16   -5.4505   CCCTGTTCTTCAAAA             GCCCGCTG ATC CAGCGGGC             TTTTTTGTTGGGAGA 100 50
    BMEI0280  294218 ..  294229 +  -7.2  -3.53012   GGATTGGAAATCAAT                CCGG TGAA CCGG                 TTTGCCCGCCAAGGC  64 118
    BMEI0286  301175 ..  301185 +  -5.4  -2.85437   ATGTTTCATGAAATC                 TCGT CTT ACGA                 TGATTGCTGTTGCTG  48 167
    BMEI0287  301470 ..  301503 + -18.9  -3.55203   TTGGATAGATAAATT     TGCCGACAGGCCGGG GAAA CCCGGCCTGTTTGCA      TTTCGGCGGGCTTTT 100 44
    BMEI0288  303406 ..  303429 +   -14  -2.60244   TGCTGCGGGAAGAAA          TCGAAGGGTA GATC TACCCTTCGA           TGGATTCATTCGGGG  81 15
    BMEI0291 NONE
    BMEI0292  307060 ..  307078 + -12.4  -5.27335   CACGGCATTCAAAAA             CGCGTTCC TTC GGAGCGCG             TTTTTATTTGAACAA 100 191
    BMEI0298  310464 ..  310478 +  -2.7  -4.69053   TGGGCAGCACATTGA               CAGGC ATGAG GCCGG               TTTTGTTCCATCCTG  66 26
    BMEI0299  310728 ..  310742 +  -7.8  -2.90992   TCTTATGGTCGCGGT               GGGGCT TTG AGCCTC               TGATTTGCAGCACTT  57 52
    BMEI0302  313621 ..  313643 +  -7.8  -4.08767   AAACCTATATACAAG           CCATGATTTC CCG GAAATTGTGG           TTTTGCCCACGTCCC  71 78
    BMEI0303  314388 ..  314431 +   -19  -3.01712   AGACGAAGAATAATA TCGAAACCAG-CCCGCTTGCT GGA AGCAAGCGGGCCTGGCTTCGC TCTTACAGGAAACCC 100 28
    BMEI0308  319098 ..  319132 + -12.3  -4.76041   AGATCGGAATCAAAA    CCCCTCG-TTTTTGAC TGCT GCCAAAAATCGAGGGG     TTTTTCATCAATCTG 100 224
    BMEI0312 NONE
    BMEI0313  324694 ..  324705 +  -5.8  -3.09492   TCCTGTTGAACCGGC                CCAG GCCA CTGG                 TGTTCCCGTTCGGCA  53 68
    BMEI0314 NONE
    BMEI0315  325736 ..  325753 +  -4.1  -5.15167   GCACTGGCGTATAAG             GCGGTCT CATG AGATTGC              TTTTTCTTGGTGATA  78 126
    BMEI0316  326670 ..  326680 +  -5.4  -4.18018   AGGAATTCCTATCTC                 CTTG CGA CAAG                 TTTTCGCTGGAGCGG  66 127
    BMEI0317  327984 ..  327996 +  -6.9  -3.17723   CGGCTTCACGCCTTG                CCGTC GCG GGCGG                TTGCCTTGAGGATAG  56 487
    BMEI0321  330389 ..  330431 + -20.8  -5.07652   GGTATCTTTAGCCAA ACTTAGAGCGCCGATCTGAT TGA ATCAGATCGGCGCTCTAATC TTTTGTTTTGACGCG 100 44
    BMEI0323  332940 ..  332959 +   -15   -2.7648   TGCCCAGTGAGGCGG            GGGAGGGC TTTC GCCCTCCC             GTATATTTTTATCGT  84 31
    BMEI0330  340301 ..  340316 + -11.8  -4.47271   ATACTGACATTTAAA              GCCGCC TTCG GGCGGC               TTTTCCTTCGCTTTC 100 34
    BMEI0331  341359 ..  341385 +  -3.7  -3.28712   CTTTTCTGCTGTCAA        GTGGACCC-GTC TGAG GATAGGGTTCGC         TTATGAAAGAAACGA  48 98
        ruvC NONE
        ruvA NONE
    BMEI0334 NONE
    BMEI0335  344387 ..  344408 + -15.1  -3.75153   ACGGATTTGCGATGC           CGCCCGGTC ATGT GGCCGGGCG            TTTGGATTCGAGGAC  95 354
    BMEI0336 NONE
    BMEI0337  345835 ..  345867 + -10.7  -3.04144   GCCGATGAAGGAAAA     GTCTGC-GCC-GGTG CCGAC CACCAGGCCGCAGAC     TGTTCCCAATGCCGA  71 218
    BMEI0338  346696 ..  346712 +  -2.3  -3.21395   GGAAGTGATCGTCAA              TTTCG ACCCAAG CGAAA              TGTTCTGACCGGGGT  44 1
        tolB  348136 ..  348159 +   -11  -4.57482   AATGACAGGGTTGAA          GGCGTGAAGC TTCG GTTTCGCGCC           TTTATTTATGGCTGA  95 54
    BMEI0340  348974 ..  348987 +  -9.5  -5.58074   GTGTTACGGAAAAAG               CGGCC TTCA GGCCG                TTTTTTTCGTCATTG 100 98
    BMEI0341  350751 ..  350761 +  -4.6  -2.71731   CCGATGAGCGCAGTC                 GCGC CAA GTGC                 TGATTGCGGAGTAAG  45 12
    BMEI0342  352215 ..  352241 +  -3.7  -2.66733   TATGTTAGGCCGAAA        CAT-CGTTCCGC GGTC GCGGAATGGACG         TGGTATCGATTGGAC  43 114
    BMEI0343  354217 ..  354241 + -15.8  -3.27215   TTAAAATATCGCCAA          GAAAGCCGGG CTGGT CCCGGCTTTC          TTGCTGTCCGGCTTT  95 46
    BMEI0344  355893 ..  355925 + -17.8  -3.85704   GGAAATTCTGGTGTT      TGCAAACGGCGCGG CTTGT CCGCGCCGTTTTCA      TTTGATGATTGGTAA 100 62
    BMEI0345  356893 ..  356910 +  -8.3   -5.5074   CGTTCGGTTCTCAAG             GGCCCGG TAGA CCGGGCA              TTTTTTGTTGCCTTG 100 53
    BMEI0346  358013 ..  358036 +   -16  -3.93026   AATAAGGAAATTCTA          CCCGCCTGGA GCAA TCCGGGCGGG           TTTCGTTAAAATATT 100 36
    BMEI0347 NONE
    BMEI0348 NONE
    BMEI0349 NONE
    BMEI0350  361586 ..  361604 +  -3.7  -2.74701   TGCTCTTTACATGGT             CCGCGCC GGCTA GGTTCGG             TGATATTCAGCCTCT  44 13
    BMEI0351  363218 ..  363240 + -16.3   -3.6053   TGATTGTTTGATGAT           CCAGCCCGG CATGT CCGGGCTGG           TTCGTTTCTGCCGCA 100 38
    BMEI0352  365101 ..  365117 + -15.1  -2.57026   TTTTCATCAATCTGA              GGCCGCG TCA CGCGGCC              CTTCCTATCACTGTA  83 211
    BMEI0354  367642 ..  367655 +  -3.1  -4.63044   CGGCGGGCATATTGA               TC-GGC AGC GCCTGA               TTTCTTTCTATGCAT  66 12
    BMEI0357  369497 ..  369507 +  -2.4  -3.84284   GTAAAACACCAAATT                 GGCG GTA CACC                 TTTGATGCATTTTCA  53 105
    BMEI0358  370134 ..  370167 + -21.2  -2.83701   TATGCCCCACCAGAT     GAGAAAAGCCCGGC CCATGC GCCGGGCTTTTCTC      TATGATAAATATTTA 100 45
    BMEI0359 NONE
    BMEI0360  372700 ..  372710 +  -2.4  -3.14848   TCGCAGGCAAACGGA                 ACGG TTC CCGC                 CTTTTCCTAAGCGAA  42 5
    BMEI0361 NONE
    BMEI0362  374328 ..  374348 + -14.7  -4.84274   GAATAAATGAAAAAA            GCCGCTTCG GTT CGGAGCGGC            TTTTTCCTCTGCTTA 100 35
    BMEI0366 NONE
    BMEI0367  378311 ..  378331 +  -5.3  -3.84185   TGACTTGCAGGAAGT            GCGGCGG GCGGTTG CCGACGC            TTGTCTTTACGTGCA  61 81
    BMEI0368 NONE
    BMEI0369  379235 ..  379276 + -18.9  -4.07885   ACAAAGCTTTGTAAT GGAAACAGGCGGCTTGCTT TTCC AGGCAAGCTGCCTGTTTCA  TTTTGCAGCGGCATC 100 47
    BMEI0372  382719 ..  382755 +  -3.7  -3.28552   GAAGCATCGCAAGTT   GCTGCCTGACGCTG-GC AGGCA GCACAACA-CAGGCAGC   CTTCTTTTTAAATTT  48 17
    BMEI0373  383066 ..  383085 +  -5.8   -2.7094   GAAACCGACCCCATT            TTGACAAA ACTT TTTGTCGA             CTTATATCCATGAAC  50 50
    BMEI0374  384280 ..  384317 + -17.1  -2.62184   CGAAAAATCTGAAAC   GAAAAAGCCGTCATGGC CTTA GCCACGACGGCTTATTC    TAATATGCGAAACAC  95 61
    BMEI0377  387072 ..  387086 +   -10  -3.54459   GGTTTTAAAGGGGCA               CCGGAA ACT TTCCGG               TTTCAAAAGCGTTCA  74 277
    BMEI0378  388196 ..  388212 + -10.8  -4.65895   TTTCTCTATGAAAAA              GGCCGC ACGAC GCGGCC              TTTTTCAATCAGAGG 100 59
    BMEI0382  392923 ..  392937 +    -7  -3.52102   CCGCCATCAAAGGCC               GCGAGG CCG CCCCGC               TTCTGTAGATCCCAT  62 3
    BMEI0383  393959 ..  393977 +  -4.5  -4.36411   AGGTCGTTCAGGAGA             TTGCCCG CATCC CGGGTGA             TTTTCATCGTTGCTG  67 193
    BMEI0387  397559 ..  397585 +  -2.2  -4.07885   TCCGTGACGGTGGCT         TGAGGGAAGGGG CGT CCGTTTTTCTCG         TTTTACGGCGGAATC  55 48
    BMEI0389  406263 ..  406275 +  -6.2  -3.50853   AAAGGTCTAGTTCTT                GGGC GCGTG GCCC                TTGTCCTTGGCCGGA  59 184
    BMEI0391 NONE
    BMEI0392  409441 ..  409483 +  -4.2  -3.85603   ACGCAGTCAGGGAGG C-TAGAGCGATTCCGGTTA AACGGG TCGCTGGAACCGCTCTAAG TATTTGTTTCGTCGC  59 22
    BMEI0393  410616 ..  410632 +  -2.1  -3.75015   CGCAAGTAAAGCTGT              CTTGGCG TCC CGCACAG              TTTCATGAAAATTAT  50 32
    BMEI0394 NONE
    BMEI0395  411454 ..  411467 +  -2.3  -3.90744   CGATCTTCTGATCGA               TGGCG GTTA CACCA                TTCTTTGAGCCCGCA  53 4
    BMEI0396 NONE
    BMEI0397  413169 ..  413209 +  -9.1  -3.28712   AACAGTATCGACATG CTGGCAGGTCCGATGCATC CTCGC GACGC-T-GGGCCTGCCAG TTCTCCGGCAGGCAG  67 41
    BMEI0398 NONE
    BMEI0399  416306 ..  416322 + -10.9  -3.87815   AAGCGGGATTAGAAA              TCAGTCC AGC GGACTGA              TTTCTACGCGTAGGC  82 222
    BMEI0401  418890 ..  418905 +  -3.3  -3.50853   CCTTTCCCGTTTCCA              GTTCT CGAATT AGAAC               TTGTAGTTCAGACCG  49 145
    BMEI0407  424908 ..  424921 +  -3.1  -2.90199   TCCGTGTTCATGCTC               GAGGA TTGT TCTTC                TGCTCTTTCCTTGAC  42 474
    BMEI0410  427921 ..  427946 +  -2.5  -2.64412   GGTAGCGGGGTTGTC         CGC-CTTCGACT TCC AGTAGGGGCGCG         ATATTTCAGCTTAGC  39 7
    BMEI0411  429305 ..  429344 + -16.4  -3.21924   GTCCCGCCAATATCG  TGAAGAGCGGCCCACTGT GTAG ACGGAGGGCCGCTCTGCG   TCTTGTAACGAGTGG 100 66
    BMEI0412 NONE
    BMEI0413 NONE
    BMEI0414  432504 ..  432520 + -11.5  -3.04196   TGGCGGGCGGTGTTT              CGGCGGG CTG CTCGCCG              TCTGTATCGCTTTCC  69 128
    BMEI0416  435005 ..  435023 + -13.1  -5.87688   TCTGAGATTCTGATA             GCGCCGG TTCGT CCGGCGC             TTTTTTTTGAATTCT 100 295
    BMEI0418  439828 ..  439850 + -15.6  -5.20781   ACAGATTAGTTTTTC           CGCCCCTGAC ATT GTTAGGGGCG           TTTTGTTTTGTACTC 100 132
    BMEI0420 NONE
    BMEI0421  442818 ..  442843 + -17.7  -3.96327   ATTATATGAAGTGAT         CAAAACCCGGC GAAA GCCGGGTTTTG          TTTATGCTCGCAAAT 100 50
    BMEI0423  444529 ..  444546 + -12.7  -4.68645   TCTGAATTGTAAAAA             GCTCCGC TTCG GCGGAGC              TTTTGCTTTTCAATC 100 55
    BMEI0425  446558 ..  446568 +  -8.2  -4.06419   TTGGTCCTTCCGTAT                 GGCG GCG CGCC                 TTCTTTCTGGCGCGG  74 334
    BMEI0428  449747 ..  449802 + -24.5  -3.30159   GACTTGGTAAAGGCG AGTTTTCAAACCAAAAAACCTCCGG CATGAA CCGGAGGTTTTTTGGTTTGAAAATG TTCTAAAGCGGTTCC 100 39
    BMEI0431  451496 ..  451520 +  -3.6  -4.11394   TTTCTCATATTGCCT         TC-CGCGTCTT CGGC AAGGCGTGCGA          TTTTGCCAATGCAGT  59 142
    BMEI0433 NONE
    BMEI0434  453915 ..  453954 +  -5.7  -5.80817   TTCGGTTTCATCAAA TCCGTGGCCGGGTGTGGGG AACC CTCTGCGCCCGG-T-CGGA  TTTTTTTATGTTCCG 100 200
    BMEI0435 NONE
    BMEI0436 NONE
    BMEI0437 NONE
    BMEI0438  457614 ..  457635 + -10.9  -4.56597   GTCTGAAAAACAAGA           GCCGCATAT TCTC ATGTGCGGC            TTTTTCGCGAGAAGC  91 55
    BMEI0442  461481 ..  461494 +  -5.9  -3.87641   GCCCGGCTGATCGCC               GTGCC GCTT GGCGC                TTTATGGCGGCTGTT  64 100
    BMEI0443 NONE
    BMEI0444 NONE
    BMEI0449  468866 ..  468892 + -11.6    -5.243   CGCCCTAACTTGAAG         CCAGCCGCAG CCAAACC TTGCGGCTGG         TTTTTTCATGCTTTG 100 52
    BMEI0450  470311 ..  470330 +  -4.2  -3.80893   ACATTCGACAGCGGC            CAACAGCG CGCG CGTTGATG             TTTGCGTTCTGGACT  56 120
    BMEI0451  472416 ..  472441 + -12.5  -4.09117   GCAGATCAAGGTCAA         GCGGCTCCGTT TCTC ATCGGGGCCGC          TTCTTTGTCAGTAAA  91 193
    BMEI0453  473927 ..  473939 +  -9.1  -2.57211   GTGAAGGCGCGCCTT                CACCG GAT CGGTG                CTTGTCAGAAACGGT  61 37
    BMEI0456  477029 ..  477045 +  -8.7  -3.14463   TCTCAAAAAGGCCCG              GCTTGCT GCG GGCAAGC              TTCGTCCGCAAGGTT  65 486
    BMEI0461 NONE
    BMEI0462 NONE
    BMEI0463  486249 ..  486265 +  -3.5  -3.35679   TGCTTGCAAATTTCA              GCCGTAG TTC CATCGGC              TTATGGCTGGGGCAA  50 46
    BMEI0464 NONE
    BMEI0465 NONE
    BMEI0466  487760 ..  487777 + -14.1  -3.67976   TCGATGCATGAAAAA             GGGCCGG GAAA CCGGCCC              TTTCCGCTTCATCAG  93 30
    BMEI0468  489305 ..  489348 +  -2.4  -3.74526   TCGAAAAGGCTCCAG CTAT-C-GGTAAAGCGCGCC GGATGG GGCGCGCCTCACCTGAATCG TTATTACGTTACTGA  50 76
    BMEI0471  493000 ..  493040 +  -8.4  -4.77775   GACGATACATTGGTT GA-TTAGAACGGTCCCTGT TTCA ACAGGAGCCGCTCTAACTC  TTTGTTTTGTCGCAT  87 20
    BMEI0472  495186 ..  495205 +  -2.8  -3.23975   ATGGAGGGAATTTCG            TCCTGTGA GCAC TTGCGGGA             TAATTTTTGGCAGGT  46 184
    BMEI0473 NONE
    BMEI0474 NONE
    BMEI0475  498113 ..  498132 +   -15  -4.69559   AGACAGCTTGAGGAT            TGGGCGCC GAAA GGCGCCCA             TTTCTTTTGCGCTTT 100 75
    BMEI0476  498944 ..  498963 +  -7.1  -4.56978   TGAGGATACGAAAAA            GCTCGGA CAATGC TCCGGGC             TTTGTTGTTTCAGGC  76 38
    BMEI0482  504886 ..  504902 + -10.9  -3.96892   ATTTATGCGGGGAAA              TCAGTCC ACC GGACTGA              TTTCTGATCCCGCTT  84 68
    BMEI0489  511705 ..  511725 + -10.5  -2.76046   TCCACATGCTTTCAT            GCCTCTTTT TTG AAAAGGGGC            TGGTGTTCGGATTCA  69 125
    BMEI0490  512612 ..  512628 +    -3  -4.27584   CGAAAATCACCATTT             GC-GCAT GCAC ATGCCGC              TTTTGAATTCAGACT  59 103
    BMEI0491  513142 ..  513159 +  -2.6  -4.21908   CGATGGCTTCTGATT             AGACGC GCAGTG GCGTCC              TTTTCCCTCATCCTG  57 146
    BMEI0495  517199 ..  517219 +   -14  -5.18726   TTGGAGAGGGAAAAA            CGGACGGC CAATC GCCGTCCG            TTTTTATTGTGCAAA 100 135
    BMEI0496  517975 ..  517992 + -10.5  -4.81685   TTTGCAATGAAAAAA             GCCGCCT TCAG GGGCGGC              TTTTTGCTGGTTGAT 100 41
    BMEI0503  524833 ..  524857 + -15.8  -3.53224   GCTCTAAAACACCGT          TAAGCCCGGC ATTGC GCCGGGCTTA          TTTGCAGGCACGGTA 100 136
    BMEI0505  526389 ..  526399 +  -4.6  -3.21924   GCCTTGATCTTCAAG                 GGGT GAA GCCC                 TATTCTGCGGCCTCG  50 20
    BMEI0507  528613 ..  528641 +    -6  -5.38839   CAACAGCGATTTAAA       CGGTT-CCGAGGC AGAT GTCTTGGTGACCG        TTTTCTTTTTGTGTG  95 117
        greA NONE
    BMEI0509  530650 ..  530663 +  -5.2    -4.183   AATCGCACGATAGCC               GCGG ATGACG CCGC                TTTCTTCCAGCTTGC  66 341
    BMEI0512 NONE
    BMEI0513  534931 ..  534951 +  -8.3  -2.53876   TTTATCCTCAATGCA            GTCATGCGT AAA ATGCATGGC            TGCATTGCGATAAAG  58 215
    BMEI0515  535160 ..  535189 + -10.7  -4.93898   CCTGAATGATGAATA       TGAAAAAGGGGCC TTGC GGCCCCTTGGTCA        TTTTTCTGCTGATAT 100 36
    BMEI0517  537361 ..  537381 +  -5.3  -3.99444   GGCGGGCAACAAAAA            AGGCGGG CTCAAGA CCCGCCC            TTTCTGCATATTCTT  63 113
    BMEI0520  540363 ..  540376 +  -3.1  -3.24708   AGAAGAAATCACTCG               CTTGT TTCA GCAAG                TCTATTTGGAAGCTG  46 68
    BMEI0524  546143 ..  546156 +  -2.4  -3.96327   GTACCCAAACTATTG               CGAA AGAGTC TTCG                TTTGTGATCAGCGAT  53 5
    BMEI0525  547332 ..  547348 +  -6.5  -4.54727   CAGACTATAGAAAAA              GGCGG CTTGTGA CCGCC              TTTTCCTTTGCGAAA  76 151
    BMEI0527  549836 ..  549860 +  -2.1  -4.18506   CTTCCAGCCTTCTTC          GGTGAATTCCA GCT TGTGGTTCATC          TTCTTTTGAACCTGC  59 428
    BMEI0530  553510 ..  553531 +  -7.3  -4.07568   GCCACATGGCGGTTT           CTGATTCGT TTTG GCGAATCGG            TTTTGCGAAAACAGC  71 22
    BMEI0532 NONE
    BMEI0533  556337 ..  556361 + -13.6  -4.82678   CGCTACAGGATTGAG          CGCCGCGTAT CATGA ATGCGCGGCG          TTTTCATTTTTATAA 100 45
    BMEI0534  556974 ..  556994 +  -4.1  -3.81951   GCCCGGTAAATCTTG            TTTTACCAA ACA TTGCTAAAA            TTTAATCCTGTGCCG  57 32
    BMEI0535  557666 ..  557687 +  -7.2  -2.58686   CTCTAATCAAAAAAA           CCGGGCTG TGAAAC CAGGCCGG            CGTTTTGTATCAGGT  55 136
    BMEI0539  560418 ..  560428 +  -6.8  -4.07568   GCCATTCGCCGTAGA                 CCGT TTC ACGG                 TTTTCACGGAGCGGC  68 242
    BMEI0541  561455 ..  561468 +  -2.3   -2.8547   CGCCCCACCAGCCTC               TGCGC CAGC GCTCA                TATCCTCTCAAGCCT  39 411
    BMEI0543  564113 ..  564128 + -11.8   -4.3208   GGCGACCATGAAAAA              GGCGGC TTCG GCCGCC               TTTTGACTTATCAGG  95 41
    BMEI0545  565984 ..  566024 +  -7.1  -4.37886   GAGTAGATGCGACGC TGAAACAGGCT--CATCGA TCAGT TCGACGCCAGCCTGTTTCA TTTTCTCCAGCATGA  74 40
    BMEI0547  567030 ..  567044 +  -5.6  -3.58914   TCCGCGATCTCGTCG               TCGCGG ATG CCGCCA               TTATGGTTCATTTCG  55 101
    BMEI0550  570443 ..  570488 + -19.3  -3.27476   TTCCCGGTCTTGAAG TGATGAAAATGCCGGCGC-GCC AAA GGCTGCGTCGGCATTTTTATTA TAATTTTTCGATCTC 100 76
    BMEI0553  574289 ..  574309 + -18.3  -5.27335   GGTGATGACTTTCAG            GGCCGGTGC ATC GCACCGGCC            TTTTTATTTCAGGCC 100 36
    BMEI0554  575498 ..  575519 +  -8.7  -3.33009   GGGATAGACGGCTTG           CAGGCTGTT GCGG AACCGCCTG            TTATCGGGAGTTTTC  67 406
    BMEI0556  576912 ..  576929 + -14.1  -3.35934   CTTGTTATGCTTCAG             CGCCGCC TTCG GGCGGCG              TTGTCACATCTCTAC  88 59
    BMEI0558 NONE
    BMEI0559  579362 ..  579395 + -15.3  -4.26076   GAGGTTGCCTGAAAC     AAAGAAAGCCCGGCG ATTT CGCCGGGCTTTCTCG      TTTTCATGCGGGTCG 100 29
    BMEI0563  583693 ..  583711 +  -4.4  -2.95459   CGCAATAATTATGCG             GTCCGCAA GCT TCGCGGCC             ATTTCTCCCCTTCAT  47 33
    BMEI0564 NONE
    BMEI0565  585319 ..  585352 +  -9.5  -4.94487   ATGTTACTGCGTGAA     GCTGCG-GCTGGAGCC TGA GGCTCCAGCGCGCGTA     TTTTATATTTTATAA 100 27
    BMEI0566  586360 ..  586393 + -21.9  -3.06418   TTGCCTGATGTGAAC     GAAAAGCCGGCAGCG GTCT TGCTGCCGGCTTTTC      TGATTTCTGTAGCGA 100 83
        mraW NONE
    BMEI0572 NONE
    BMEI0573 NONE
        murE NONE
    BMEI0575 NONE
    BMEI0576 NONE
        murD NONE
    BMEI0578  598910 ..  598926 +  -6.6  -5.54907   CCTTTGGATAGTATC              GTCAGA AATGC TCTGAC              TTTTTATTTTGTCGC 100 164
        murG NONE
    BMEI0580  601585 ..  601598 +  -4.5  -2.52464   CTTCTAAAGAAGCTC               GACGG CAGG CTGTC                TGGCTTGCGCGGGCG  44 61
        murB  602525 ..  602553 + -13.2  -5.09426   TAGTATAAAAAAGTT        GCCCGGATTTTC CCCCT GAAATTCCGGGC        TTTTTTAGCCTTGCA 100 33
         ddl NONE
    BMEI0583 NONE
    BMEI0584 NONE
    BMEI0585  607751 ..  607778 + -15.6  -4.88405   CTGTAAAAGCCTTTC        AAAGCCCGCCTG TTTT CAGGCGGGCTTC         TTTTATTTCAAGCTT 100 135
    BMEI0586  609230 ..  609246 +  -4.3  -3.14683   TCATTGCTGAGTCGG              TGCGCCG TTA CGGTGGA              TTGATCAGGGAATAT  48 128
    BMEI0587 NONE
    BMEI0588  612181 ..  612208 +  -6.3  -4.08767   CCGATTCAAGATAGT        CAGGATTTGCT GCTTAG AGCAGTTCCTG         TTTTAACGGAATCGC  66 117
    BMEI0589 NONE
    BMEI0590  615619 ..  615630 +  -7.2  -3.53091   ACGGGCCGTGGTGAT                GGCG ATGA CGCC                 TTTGAGAACCAGCGT  60 506
    BMEI0594 NONE
    BMEI0595  620112 ..  620122 +  -3.2  -4.08692   AAGGCCGATGGTTTG                 TCGG CCA CTGA                 TTTTGCCACCAGTTC  58 250
    BMEI0598 NONE
    BMEI0599  625960 ..  625981 + -12.3  -3.40522   GTCGGCGGGCTTCTC           GTGCTGCTG TTGA CGGCAGCAC            TTGTCGTGCCGCCCT  80 253
    BMEI0600  629653 ..  629691 +  -3.1  -4.07568   CCGCCAGTTTCGCCG  GAGGCGCAGCCCTGACGGT ATG ACGGT-AGAGCGGC-CCTC  TTTTCACGGGGGGCA  56 11
    BMEI0606 NONE
    BMEI0605  633642 ..  633666 +  -4.2  -3.72576   TTCGCCCCCGCCACA          ACACAGCCTG ATCGG CAAGCTGTGC          TTTGGTGGAGGCGCC  56 202
    BMEI0607  634324 ..  634344 +   -14  -4.94972   CTGTTGAATCCGAAG            CCCCGGTG CCTCA CACCGGGG            TTTTTCCTTATAGTG 100 59
    BMEI0608 NONE
    BMEI0609 NONE
    BMEI0610 NONE
    BMEI0611  637901 ..  637914 +  -2.3  -4.37092   AACAAGCAGGAACAG               GCGCT CATG AGCGA                TTTTCTAGCCGCCGT  60 39
    BMEI0612  638087 ..  638106 +    -5  -3.12809   GTCTGGCTTGTCAGG            GGATAAGG CGCT TCTTGTCC             GTTATTTCTTCCATG  51 20
    BMEI0613  639913 ..  639940 +  -9.8  -4.96388   TGGATGGATGAAGGA        CGGCGCCGAACGG AAA CC-TGCGGTGCCG        TTTTGTTTCATGGTT 100 48
    BMEI0614  641397 ..  641419 +  -9.1  -3.03124   TGCCCAGATCGTTCG           CGCCATCGC CGACT GCGATAGCG           TCTTCGGGGGTGAGG  60 221
    BMEI0616  643274 ..  643287 +  -5.9  -5.55769   ATGCGCGAAAGACAG               GCTCC CTCG GGGGC                TTTTTTATTATCCAA 100 208
    BMEI0617  645140 ..  645156 +  -2.1  -2.78384   CAATGCCATTGATGC              CAAGGGC CGC GCGCTCG              TCTGATCCGAAGGAA  39 4
    BMEI0618  645808 ..  645836 + -16.8  -3.28712   ATGCCTTGCCGCAAA       TGGCGCCGACGCC CAAA GG-GTCGGCGCCA        TTATCAGCGGAGGCA 100 81
    BMEI0619  647092 ..  647102 +  -6.8  -3.72324   GCATCAAGCCATTCC                 CAGG CAT CCTG                 TTCTTCGTCGGGATC  63 60
    BMEI0621  648767 ..  648781 +  -4.2  -5.02074   AGATGCGGCAGGGAT               GTCGCA AAG TGCAAC               TTTTTTCGCCCGTCC  76 296
    BMEI0622  650854 ..  650881 + -17.1  -5.03994   AAGGGGTAGAAAAAA        GCGCCTTTCGG AAGCTC CCGAAAGGCGC         TTTTTGTCTATGGCG 100 58
    BMEI0623 NONE
    BMEI0624 NONE
    BMEI0625  653142 ..  653159 +  -4.8  -2.69964   TTCGCTATTACAAGT             TCCGCT GCAAGA GGCGGA              TAGTCTAATTGAGGA  44 117
    BMEI0626  654440 ..  654456 + -10.8  -5.46657   TCAAAGGTAAAAAAA              CCGGGC CTTGC GCCCGG              TTTTTTATTGGAATG 100 50
    BMEI0628  656219 ..  656236 +  -4.7  -3.01791   GGGTCCATGTCATCA             GCCGCGC TGAT GTGCGGG              TCTTGCCCCGGCCCT  47 82
    BMEI0629  656971 ..  656981 +    -4  -2.64735   TGGCATGTTGGCAAG                 GAAA CCA TTTC                 ATATTGGTTTTCAAT  43 82
    BMEI0630  657920 ..  657932 +  -5.5  -2.74094   GCACGGCCGTGAAAA                TTGCC GAG GGCAG                GCTTTTTGTCTGAGC  48 0
    BMEI0631  658539 ..  658574 +  -8.4  -4.64657   CGGAGTGACCGAAGG    ATG-GAAAACGGCTTGC CAT GAAAGCCGTTTTCGCAG    TTTTTGAACATTTCC  86 33
        ccrB NONE
    BMEI0634  661379 ..  661395 +  -6.5  -4.25104   CGGAGAGAATGGCGA              GCATCCG TTC CAGATGC              TTTTCATCCAGCGCA  69 237
    BMEI0651  673399 ..  673415 +  -2.3   -2.9234   AAGAAAGCTAAAAAT              CCATT TTAAATC AATGG              CTTATGTTTGATGTC  41 17
    BMEI0652  673981 ..  673992 +  -4.4  -3.57039   GCAAACAATGGATCG                TTGC AGGC GCAA                 TTGTCGTTCTCGCTG  54 290
    BMEI0653  675038 ..  675052 +  -3.4  -3.96148   AGCGTTTTCGGCAAG               GCTGGC GAC GGCGGC               TTTGTCGTCAGGGCG  54 43
    BMEI0654 NONE
    BMEI0655 NONE
    BMEI0656  678877 ..  678888 +  -7.2  -3.74693   CCTGTTTGCCTTGCG                GCGC TTCC GCGC                 TTTCCTGCGATAGGG  67 1
    BMEI0657  681236 ..  681247 +  -7.2  -3.02632   CCGCACCATCACTAT                CGGG CTGA CCCG                 TAATTTCTGAGATTG  57 4
    BMEI0658 NONE
    BMEI0659 NONE
    BMEI0660  683956 ..  683968 +  -6.9  -4.36914   TAGCCTTCGCGGAAA                TCGGC ATG GCCGG                TTTTCTGCCCGGCAA  74 104
    BMEI0662 NONE
    BMEI0663  686386 ..  686402 + -10.9  -3.54424   AAGCGGGATCAGAAA              TCAGTCC AGT GGACTGA              TTTCCCCGCGTAGGC  77 133
    BMEI0664 NONE
    BMEI0665 NONE
    BMEI0666  689386 ..  689398 +  -4.9  -2.52516   CCGATAGATCATCGC                TCTTT GGA AAAGA                ATTCATGCTCAAAAA  44 102
    BMEI0667  689919 ..  689947 + -14.6  -5.06103   AGCGCGTTTTTAAAA        GAAACCCGGGCC ATGAC GGCCCGGGTTTG        TTTTTTGCAGCTTAT 100 119
    BMEI0670  692291 ..  692318 +  -8.3  -4.16943   TGTTCGCTTCCGGCA        GGCTGGACCGT AATCGC GCGGCCCGGCC         TTTTGACGTCTGCGC  76 259
    BMEI0671  694432 ..  694462 + -10.5  -5.45802   TGCCAGAAAAAAATT      C-GAGGCCGGAAGC GCAA GTTTCCGGCCTTTG       TTTTTGTTTTACGCC 100 414
    BMEI0673  695686 ..  695729 +  -2.4  -2.98878   GCAAGTAATGGCGCA ATAGAGCGGTTCCGGT TGAAACGGAAAC GCTGGAACCGCTCCAA GTATTTGTTTTGTCG  41 33
    BMEI0674 NONE
    BMEI0675  697836 ..  697850 +  -5.6  -2.92171   AGCTTTAGAACCGGC               TGTCCC TGC GGGCCA               TGGTTTCGGCGTCTG  49 373
    BMEI0682 NONE
    BMEI0683  707565 ..  707599 + -16.6  -4.07687   ACCGGCTGCATCAAC     CGAAAAAGCCGGGG CAGACGC CCCCGGCTTTTTTG     TTTTCCAAAACCGCT 100 40
    BMEI0686  712814 ..  712827 +  -2.3  -3.09987   GCCGCTTTGAAACGT               TCCGC TCCT GCTGA                TTAAATCCATATTGC  42 12
    BMEI0687  713415 ..  713448 + -10.3  -3.86524   CGCAGTACCAGATCC     GGAGC-CGAGAGCGGT GCA ACCCGTCTCGTGCTCC     TTTCTAGCCGGATAT  82 299
    BMEI0690  717614 ..  717625 +  -2.2  -4.68593   GGCATTGCGCCCGCA                CC-CC ATG GGAGG                TTTTTCCCTGCTGCC  65 297
    BMEI0691  717966 ..  717984 +    -8   -3.4072   TTGGCAACGCTTGCC             GCCGGGCT TCT GGCCGGGC             TTCTGGTGACGCCTG  65 147
    BMEI0692 NONE
    BMEI0693 NONE
    BMEI0694 NONE
    BMEI0695 NONE
    BMEI0696 NONE
    BMEI0697  725542 ..  725554 +  -4.7  -2.73875   ATCAGCAGCATCGGC                AGCGC CGC GCGCA                TGATGTTGACGGGAA  45 488
    BMEI0699  726445 ..  726456 +  -3.6  -3.25896   GAACTGCATAAGGTG                CGGC AGGC GTCG                 TCTTGTGGCTGATCC  48 2
    BMEI0700 NONE
    BMEI0701  727692 ..  727720 +  -3.2  -3.04398   CAGAGCGGGCAAAGG       CGATGGCTTGTGGC ACT GTCGCAA-CCA-CG       GTTTTCGCCGCAACC  43 43
    BMEI0704 NONE
    BMEI0705 NONE
    BMEI0706 NONE
    BMEI0707  733981 ..  734009 +  -4.6   -4.3586   GAATCAGCAAGTTTA       TCGGCC-T-GATGC AAT GCGTCGATGGCCGG       TTTTGCTGTCGATAA  67 240
    BMEI0709  735546 ..  735560 +  -2.1  -4.99435   AAGCGCGCGATTAGC              GG-GCT TTTG AGCGCC               TTTTTCCTTCTTCGC  70 62
    BMEI0710  736203 ..  736216 +  -3.7  -5.41143   ATCATCGGCCTTCAA               ACGGC GTGT GCCGG                TTTTTTTCGGGCATG  85 107
    BMEI0711  737025 ..  737055 + -15.6  -4.99043   ATCGTTGTTAACTTA       CGAAAAAGGCAGGG TTT TCCTGCCTTTTTTG       TTTTATTTATCCGGC 100 30
    BMEI0716  743093 ..  743123 +  -9.1  -3.02511   CTGGAAGTCATATTC      GGCCTTGA-CGG AGAGAGGG CCGCTCAAGGCC       TGTTCCACACCTGCA  60 425
    BMEI0723  749296 ..  749311 +  -4.6  -3.55071   AAGCCCTTCCATAAC              CGCCAA AAGT TGGGCG               TTTGGCCCGGTATCA  54 39
    BMEI0724  750700 ..  750728 +   -11  -3.29511   TTGCGGCCGCCCATG       CTCGCGGGCTGGA TTTA TCCTGCCCGC-AG        TTCTCACCCGATGAA  76 92
    BMEI0725  752269 ..  752285 + -10.9  -3.54424   AAGCGGGATCAGAAA              TCAGTCC AGT GGACTGA              TTTCCCCGCGTAGGC  77 206
    BMEI0726  753606 ..  753632 + -17.4  -5.01811   GCCTGCCGTTTCAGA         CCCCGAAAAGCG TAT CGTTTTTCGGGG         TTTTTGATTTGATAC 100 164
    BMEI0727 NONE
    BMEI0728  756762 ..  756785 + -10.2  -4.10161   GATTTAAACATTGAG          ACAGGGCCCT GAAG GGGGCCCTGC           TTTTACAGAATCGTC  84 122
    BMEI0729  757876 ..  757895 +   -15  -5.54907   TTCTTTCAACAAGAA            GCCCGGTC GCGA GACCGGGC             TTTTTCTTTTATCAC 100 46
    BMEI0731  759379 ..  759395 +  -2.1  -4.09685   AAGCGGAAGCAGAAA              TCAGCCC TGT GGACTGC              TTTTCCCGAATAGGC  55 113
    BMEI0732 NONE
    BMEI0733 NONE
    BMEI0734  762082 ..  762098 +  -7.3   -3.9009   GTCCATGCGGGGAAA              TCAGTTC AAT GGACTGA              TTTCTGACCTCGCTT  69 160
    BMEI0735  762477 ..  762500 +   -11  -5.27335   CGGGTATAGTTTAAA          CGCTCTTTCC ATCC GGAGAGGGCG           TTTTTGTTTGAGCCC 100 53
    BMEI0736  763271 ..  763295 +   -10  -4.57341   TGAAACCAACAAAAA          GGGACGGG GAATGACGA CCCGTCCC          TTTTTGCCGAGGCTT  90 49
    BMEI0739  766023 ..  766042 +  -2.8   -4.4773   CGCACCATCATGGAA            CGCGGT CGAAGGGA ACTGCG             TTTTGCTTCATATGG  64 112
    BMEI0740  766559 ..  766579 +    -9  -2.62396   GATGATTCGCTGCCA            TGCCTTCC CTGTC GGGAGGCA            TGGTCTCAGAAAGTA  61 46
         tuf  769458 ..  769488 +  -8.3  -4.69028   CTGCCATTTTGAAAG       CGGGTGTCTGTAG CTTGA CTATGGATGCCCG       TTTTCTATATATTAT  86 218
    BMEI0743 NONE
        nusG  770698 ..  770709 +  -7.2  -3.99405   AACTCTGATCATTTC                GCCC GCAA GGGC                 TTTCTACTCCATTCG  71 33
        rplK NONE
    BMEI0746  772033 ..  772059 + -11.5  -2.66695   TGTTGACTGATTTTG         GAAGGCTCCGG TTCGT CCGGGGCCCTC         ATCTTTCCTGACCGG  70 31
        rplJ  772929 ..  772941 +  -6.9  -3.95073   CCCGGAAGAACGAGG                CGGCT TAA GGCCG                TTTCTCGCTGTCAAC  67 18
    BMEI0748  773439 ..  773477 + -18.2  -4.11484   GTCGGATAACTGGAA   CCCTTTTCCTGAGTGCCG GAA CGGCTTTCAGGAAACGGG   TTTTAGCCCGTTAGA 100 102
    BMEI0749  777708 ..  777741 + -18.9  -3.24924   CGGCAGAATAAATAT     CGAGGCGCGCCATGGT ATC GCCGTGGCGCGCC-CG     TATTGTCAGTCACAA 100 30
    BMEI0750  782080 ..  782099 + -12.8  -4.45168   CGGTAAACTGAAAAA            GGCCGCCT TTCG GGGCGGCC             TTTCTGTTTTCAGCG 100 51
    BMEI0752 NONE
    BMEI0753 NONE
    BMEI0754  786010 ..  786021 +  -5.8  -2.64155   CCCAATCAAAAGAAT                GCCT GAGC AGGC                 TAAATTTACGGAGAG  50 60
         tuf  787225 ..  787236 +  -3.6  -2.73875   TCGAGTAAGAAGATT                GTGC AGGG GCGC                 TCGTGTTGAGCGAGC  44 33
    BMEI0756 NONE
    BMEI0757 NONE
    BMEI0758 NONE
    BMEI0759 NONE
    BMEI0760 NONE
        rpsS NONE
    BMEI0762 NONE
        rpsC NONE
    BMEI0764 NONE
    BMEI0765 NONE
    BMEI0766 NONE
    BMEI0767 NONE
    BMEI0768 NONE
    BMEI0769 NONE
    BMEI0770 NONE
    BMEI0771  794443 ..  794455 +  -4.7  -2.56449   AAACGTTGGTGGTGA                GCTGC TCT GCCGC                ATCTTCTGATGCGGT  44 4
    BMEI0772 NONE
    BMEI0773 NONE
        rpsE NONE
    BMEI0775 NONE
    BMEI0776  796852 ..  796869 +  -2.7  -3.87815   AAAAAGCGGCGGCCT             TGTGC CGCCGCTT GCACA              TTTATGCCAATGCGC  54 58
    BMEI0777 NONE
         adk  798949 ..  798981 +   -12   -4.3255   AAGTCTCGTCTTAGG      CGGGCAGGGAAAGC GTGAA GCGTTTTCTGCCCG      TTTGTTGCTTCCAAA  95 73
    BMEI0779  799612 ..  799623 +  -7.2  -3.19668   TTCCGTCGGGCCTTT                CCGG TGCG CCGG                 TTGGGTTCGATGCTG  61 58
    BMEI0780  800119 ..  800143 + -12.9  -2.66034   TCACATGCTGTATGA          GCCTCGGGCTT TTC AAGTTCGAGGC          TCCTCTGCGGTTTCT  76 48
    BMEI0781 NONE
    BMEI0782  801835 ..  801865 + -14.8  -3.96624   CGCTGCATTGATTTT       TGAAAAGGGCTGCC ATG GGCGGCCCTTTTTG       TTTGTGCTGAAGATC 100 45
    BMEI0783 NONE
    BMEI0784  804956 ..  804985 +  -2.7  -5.48514   TATTGGGCACGGCTG       CGGCAG-GAGCGGC AGC GGCGCTGACTGCCA       TTTTTCTTTCTTCCT  83 2
    BMEI0785 NONE
    BMEI0786  806508 ..  806537 +  -9.9   -5.4505   AATGCCAATATGGCA       GGCGCAGCCCT CTTATATC GGGGCAGCGCC        TTTTTTCTTGCCGAA 100 97
        recA  807876 ..  807906 + -13.3  -5.18726   TCATGTGTGAATTTT       CAAGGCCTCGTGC ACTTC GCGCGGGGCTTTG       TTTTTATTCTGACAG 100 49
    BMEI0789  810925 ..  810945 + -12.5  -5.60993   AAACTAAATGAAGAA            GCGCGGGGT GTT GCTCCGCGC            TTTTTTTATGCCGCG 100 48
    BMEI0794 NONE
    BMEI0795  817009 ..  817024 +    -9  -2.93555   AGTCGGCTCTGGCGG              CGCTTG TCGG CAAGCG               ATTGTATTCTTTGGG  63 48
    BMEI0796  818214 ..  818251 +  -6.3  -3.34428   CGCTCCCGTTTTCCA   GAGCGGTTCCGGTTA GAACGGAA TCGTTGGAACCGCTC    TATCTCTTTGTTTTT  57 118
    BMEI0797  820473 ..  820510 +  -7.6  -4.07687   TATCCCGATGGGCGC   CCCTCTTGCCTGCACA TTGTTT TGTGCAGGCGCGCGCG    TTTTGCCGGACACAT  71 92
    BMEI0798  820983 ..  821004 + -17.3  -3.92324   TTTCCCTGACAAAAA           GGCCGAGGC GGTT GCCTCGGCC            TTTCATCTTGAGAAA 100 53
    BMEI0802  828624 ..  828637 +  -5.3  -4.24204   GATCAACACAACGCT               TCTGA TCGT TCAGA                TTTTCACTATGCATG  66 201
    BMEI0808  832151 ..  832169 +  -8.8  -4.15006   TGCGAGGCTGTGACG             GCCGATGA AGG TCAGCGGC             TTTTCGAGTGCATGT  79 345
    BMEI0810  833935 ..  833982 +  -9.1  -2.76189   TTTCATCATTGCGTT TCGCCGCTCACGGGGCTAT ATGCGCTTTA ACAGTGCCGTGAGCGGCGC TGCTTCGATAGGTTG  62 164
    BMEI0811  835763 ..  835781 +  -4.5   -4.2717   TTGTTGCATCACACT             GCGCAAA ACTAC TTCGCGC             TTTTGCTGGAATGCT  63 67
    BMEI0812  836696 ..  836723 +  -9.8  -3.79668   TGGGGGTTTGAAGGT        GCAGCAAGGGGA GGTT TCCCCTTGCAAC         TTTCGTGAATTCAGT  75 474
        clpS NONE
    BMEI0816  841481 ..  841496 + -11.8  -5.08601   ATAAACGCATAAAAA              CGGCCC TTCG GGGCCG               TTTTTATTAAACTAC 100 37
    BMEI0821  845733 ..  845770 +    -2  -3.02511   TTCCACTGCTACCGT  GCGTTGCCAT-GT-GCCT ACCA AGGCGAAGGTGGCGGCGC   TGTTCGAACGCTGGA  41 253
    BMEI0822  846138 ..  846172 + -15.8    -3.727   ATATATGCAAATTGA     TATGGCGGGCAGGG GTTTTGG CCTTGCCCGCCATG     TTTGCCTCTGCTGCA 100 52
    BMEI0823  847123 ..  847155 + -15.7  -2.74256   GCATTCATGATTTCG      TCCATCCGTCATATC CAT GATAGGGCGGATGGA      TAATCTCGTTTCATT  88 44
         tsf  848235 ..  848252 +  -8.5  -4.11692   CCAGCGCATCTTGCC             GCGAAAA CCGG TTTTCGC              TTTTCGGGATGCGTC  74 49
    BMEI0825  849134 ..  849146 +  -3.4  -4.13767   ATTGAAGGAGAAAAT                GCAT GAGCG ATGC                TTTTGACATCAACGA  59 59
         frr  849683 ..  849719 +  -8.7  -4.07568   TCAAGGAGGGGGAGA    TCATGCAGGTTTAGGCC CTG GGCCTGGCATTGCATGA    TTTTAAAAGGAGAGC  77 12
    BMEI0827  850578 ..  850588 +  -3.2  -2.70932   TAAGCCATACTAGCG                 CGCT ATA AGTG                 TCGTTCCGCCGAAAG  40 98
    BMEI0828 NONE
    BMEI0829  852812 ..  852831 + -11.4  -2.55213   CATAACGCGCAATTC            GCGTGGCG CGGA TGCCACGC             TCGCTTGCCTAAGTA  70 209
    BMEI0830  855318 ..  855355 +  -5.7  -3.73042   GTTCTGATCGATTTG  CCTT-TT-CTCGGGGCG CCTTTA CGCCCCGAGGAAGAAAG   TGTTTTGATGGCAGA  62 34
        lpxD NONE
        fabZ NONE
    BMEI0833 NONE
    BMEI0834 NONE
    BMEI0835  859921 ..  859944 + -19.6  -4.80453   CTGGACAAAGAAAAA          CCCCGGCAGC CTTC GCTGCCGGGG           TTTCTTTTGTGCTCA 100 150
    BMEI0838  863952 ..  863971 +  -4.2  -3.53761   GTTTTCCGAATGGAT            CGC-CACGC TGC GCGTGAGGG            TTTCGGAGCGCATTC  54 9
    BMEI0839  865758 ..  865797 + -10.6  -3.13522   TGCTTCCAGTGCGAT  GGAAGCGCCCTCGCGGCG GAAG CGCTTCAAGGTTGCTTCC   TCTTCATCCACCAGT  66 121
    BMEI0846  873299 ..  873310 +  -3.6  -3.56325   TGTTGATCGTGCTGG                CGCT TGTC GGCG                 TTGTGCTTATCCAGC  52 168
    BMEI0847  873747 ..  873773 + -17.4  -5.07486   GCAAATTGATTATCG         GGAAACCGGCCA TCA TGGCCGGTTTTC         TTTTTGTTAAGCATA 100 70
    BMEI0848  874671 ..  874692 + -15.1  -5.07652   TTCCTGTATGGGATC           GGCCGGGCT CACG GGCCCGGCC            TTTTCTTTTGCCCAA 100 49
    BMEI0849  876553 ..  876570 + -14.1   -5.0065   TGGTCTGAGTTTGAG             CGCGCCC TTCG GGGCGCG              TTTTGTTTATGCGTC 100 33
    BMEI0850  877506 ..  877524 +   -16  -4.99947   AAAGTGCATGAGACT             GGCGGGGA TTT TCCCCGCC             TTTTGTTTGATTACA 100 47
    BMEI0851  878971 ..  878990 + -12.1  -5.52347   GGGATTTAGGCAAAA            GGCGGGC CACTAT GCCCGCC             TTTTTTCGTTTTGTT 100 48
    BMEI0852  880090 ..  880109 +  -6.5  -3.34962   AATGCGGATTGACGG            CAGCAAA GAGGGA TTTGCTG             TTGTAAAATATCCGG  60 249
    BMEI0853  880464 ..  880482 +  -4.6   -4.1472   GGAAGATCGATCAAA             TTAACTTG AAT CCAGTTAA             TTGTCTTTTTGTGAT  63 22
    BMEI0854 NONE
    BMEI0855 NONE
    BMEI0856 NONE
    BMEI0857 NONE
    BMEI0858  886310 ..  886322 +  -7.7  -2.73364   AGGAGCATTTCAGCC                CCATC GGG GATGG                TGCTTCGGATAGGCA  56 98
    BMEI0859 NONE
    BMEI0860  887801 ..  887828 +   -20   -4.8143   ACCCTTTTGAAAAGC        CCCCGAAGTTGG ACAC CCAACTTCGGGG         TTTTTGCATTATTGG 100 47
    BMEI0864 NONE
    BMEI0865 NONE
    BMEI0866  894225 ..  894244 + -12.2  -3.36276   CATTTTCGCCACAAT            GCGTTGCA TAGA TGCAACGC             TATTGGTTATTATGG  80 118
    BMEI0867 NONE
    BMEI0868 NONE
    BMEI0869  899312 ..  899325 +  -8.1  -2.57795   CTTGAGTTCTTCTGA               GCACG ATTT CGTGC                TAGCTTAATCCTGGG  58 26
    BMEI0870 NONE
    BMEI0871 NONE
    BMEI0872  900671 ..  900700 + -11.3  -4.92385   CGCTTTCCGATATTT       GCCGGGGCGTGGT AAGT ATCCCGCCCCAGC        TTTTGTTTGAGTATG 100 41
    BMEI0873 NONE
    BMEI0874  903258 ..  903292 +  -3.4  -4.18018   AACTACAGGGCAGCG     CGTATCTGCTGCCG TGGTGGC CGGCGGGAGGCGCG     TTTTCCCTCCCGGAC  59 285
    BMEI0875  904678 ..  904693 + -11.8  -4.82667   AAATGTCCCTGAAAA              GGCCGC GAAA GCGGCC               TTTTTCATGTGCTAA 100 49
    BMEI0876  907549 ..  907580 + -18.2  -3.34894   ATGTGCCCTGATAAT      C-GAAATGCCGGGCT TCA AGCCCGGCATTTCTG      TGTTTAACCCCGGTT 100 50
    BMEI0877  908071 ..  908087 + -10.8  -5.72053   TGGCTGTCGAGAAGG              GCCCGG TTCAT CCGGGC              TTTTTTCTTTGGTTG 100 116
    BMEI0880  912610 ..  912626 +  -8.7  -4.73448   GCCCATGGTCGGGCT              GTCCTGA TTT TCAGGGC              TTTTTGACTGTATGT  90 139
    BMEI0882  915190 ..  915217 +  -3.3  -3.29144   CAGAACAGGAGCAAG        CCACCGGCCACC CGGAA GGCG-CCGATGG        TTATGCCGAACATGC  45 507
    BMEI0884  918535 ..  918558 + -13.9  -4.62069   GGTTTCAATAAAAAA          GGCCGATGG CGCAAA CCATCGGCC           TTTTTCAGATGCCAA 100 76
    BMEI0886  919530 ..  919544 +  -3.5  -4.39426   TTTCATTCGCTCGGC              GCTGGC CGCT GCC-GC               TTTTGTCGCGCTCTC  64 66
    BMEI0887 NONE
    BMEI0888  920693 ..  920720 + -14.8  -3.98484   TTTGTATCGAGAAAT        CTCGGCTCCGGC TTCG GCCGGGGCCGAC         TTTATGCGTTGCGTT 100 49
    BMEI0889 NONE
    BMEI0890  923355 ..  923367 +  -4.7   -4.0371   GACGTCCAGAAAAGC                GCGGG CTA CCCGG                TTTCTCTCACCGCTC  62 368
    BMEI0892 NONE
    BMEI0893  928027 ..  928052 + -13.3  -4.99645   TTGAACCACGGACAA         AGGGCGGCTTA GAAA TAAGCCGCCCC          TTTTATTTGTCGAAT 100 49
    BMEI0894  929499 ..  929515 +  -5.1  -3.10493   GTGCATTCCGCATTC              GGCCA ATCCGGC TGGCC              TATATGTATTGCCGC  51 457
    BMEI0897  931260 ..  931270 +  -3.2  -3.08211   GTTCTTCTGATCGTC                 GGTT CCA AGCC                 TGCTTTTGGCCCGCT  44 31
    BMEI0898  932565 ..  932578 +  -9.5  -2.97021   CCACCTAAAACAAAA               CCCGC TTTC GCGGG                TCTAATGTTTCCAAC  67 112
    BMEI0899  933646 ..  933658 +  -6.2  -2.85999   TGAAGACCAAGCTTA                GCCG GAAGG CGGC                TGTGCTGTGCCGTGA  51 91
    BMEI0900  934563 ..  934581 +    -3  -3.60792   TCCCGGCTCTGGCCT             TGGTCTGC CTT GAAGTCCA             TTTAGGGCTTGGGGG  49 389
    BMEI0901 NONE
    BMEI0902  935899 ..  935909 +  -2.4  -2.59447   GGTTGATTACGCTGA                 CGAC GTG GACG                 GTGTTATCCTTGAGG  39 419
    BMEI0903  937264 ..  937284 +  -3.2  -3.66356   CGATGGAAATCTCGC           GG-GTGCCA AGCT TGGCTCTCC            TTTCGGCTTCACAAT  52 43
    BMEI0905  938890 ..  938914 +  -7.1  -3.08133   AGTGATAAATGAGAT          GAGAGCCGC ACATATG GCGGCTGTC          TTGAGTAGGTAAATC  56 265
    BMEI0907  941093 ..  941108 +  -3.2  -4.67011   GTGCATAAAGAAAAA              GCCC ATATTTCC GGGC               TTTTTCAATGAGATT  66 352
    BMEI0911 NONE
    BMEI0912  944641 ..  944655 +    -2  -2.83903   ATAGCTCCTTGATAT               TAAGGC GTT GCCCTG               TCCATTTTTGGGCCG  39 90
    BMEI0913 NONE
    BMEI0914  946056 ..  946068 +  -3.4  -4.55287   ATGCAAAAGGGAATA                TGAG CCAAA CTCA                TTTTCTATGCATGAG  64 166
    BMEI0915  948119 ..  948147 + -16.9  -3.38207   TGATAAAAAGATACG        TAAAAAGGCCGCG CGA TGCGGCCTTTTTA        TTGCTCTATTGGATC 100 38
    BMEI0917  949746 ..  949759 +  -2.4  -3.64703   CCTTTCTGCCGGTGC               GGTT GCGATG AACC                TTTGCATCGCGGCCA  47 15
    BMEI0918  949984 ..  949996 +  -6.9  -2.59431   GAATAGAAGAAGCTT                GCGTG AAG CGCGC                TGACTTGTACGGAAA  52 35
    BMEI0919  950629 ..  950645 +    -5   -5.5074   AAAGACGAAGGGTAA              GGCCGG GTTTA CAGGCC              TTTTTTCTTCGCTTC  91 26
    BMEI0921  952622 ..  952632 +  -8.2  -3.60151   CGAATAAACATCGTT                 GCCG AAA CGGC                 TTGTCGTTTCAGCCA  67 34
    BMEI0922  953697 ..  953707 +  -5.4  -3.05294   CCGAGCGTCATGAGA                 TCAG GCC CTGA                 TCTTGCAGGCTTTCA  51 15
    BMEI0923  954757 ..  954778 +  -5.8  -2.64805   CTTATGCGATTAACG           GACAGGGC CGGGAA GCCCTATC            TGCGTTATGGTTTCG  50 136
    BMEI0924  956140 ..  956150 +  -6.8  -3.71649   CGGAGCGCAGATCGG                 CGAG CGC CTCG                 TTTGCACTTTCAAGC  63 265
    BMEI0926 NONE
    BMEI0927  959374 ..  959432 +  -7.9  -2.90496   CATTGATCCTAATCA TTCCAGGTCGCAATTGCTTCATGCGAAG GGATAA TTTCGCATGAAGCAATTGC-AG--GGAA TCGTTTGGGAACGAC  57 71
    BMEI0928  961095 ..  961125 + -12.6  -4.66535   ATAACCCACAATTCC       CCTGCCCCGGTATG CAA TATATCGGGGCAGA       TTTATTTTCAGCCTT 100 37
    BMEI0929  962580 ..  962591 +  -2.2  -3.87373   GTCGAGCGTATTGGT                GTGG ATCG TCAC                 TTTCTGCGGGCTATG  53 163
    BMEI0937  970656 ..  970676 +  -3.9   -2.7898   TAGCCGGAAGGAGAT            CGGTCATGT CCT ACAAGACGG            TGGTTGCCTATTCCC  44 98
    BMEI0938  971610 ..  971626 + -10.9  -3.96892   ACCTACGCGGGGAAA              TCAGTCC ACT GGACTGA              TTTCTGGTCCCGCTT  84 129
    BMEI0939 NONE
    BMEI0940  972469 ..  972503 + -13.6  -2.57344   AATGAAACCAAATGA     ACGCGATTGCGGTG ATATTTC CGCCGCAATCGCGC     CTTATGGAAAGGATG  78 26
    BMEI0941  973452 ..  973476 +  -2.7  -4.44046   TTGTGTGAGCGGCGT          GGCCGGGCGTT TCA AATTGCCGGTC          TTTCTTTCAGGTAAG  64 294
    BMEI0943  977707 ..  977725 +  -9.5  -4.18018   AACAACGATATAAAA             GGCTCGC CTTGT GCGGGCC             TTTTACATGCAGAGC  83 53
    BMEI0944  979116 ..  979136 +  -8.3  -2.57013   CGTCATGGCCGAACA            TCCAGAAAG CAT CTTTCGGGA            TGCCTTCGGTTCCAG  53 146
    BMEI0948  985979 ..  985999 + -14.7  -4.02132   TCCAGATAAACGAAA            GGCTGCGCT TGA GGCGCAGCC            TTTGTAAATTTCCAA 100 121
    BMEI0950 NONE
    BMEI0951 NONE
    BMEI0952  990148 ..  990161 +  -2.3  -2.74263   TTTCCGGCGGTTCGA               GCGGT ATGG ACGGC                ATTTGCCCGTGACAT  39 208
    BMEI0953  990904 ..  990921 + -12.7  -4.81249   CTATTCCAACCACCA             GCCCGCA TCCG TGCGGGC              TTTTTCCATTTCCGC 100 155
    BMEI0957  993777 ..  993795 +  -2.3  -3.06696   TCGCCAAAATGAAAT             TCGGGCT GGTAA GGCGCGA             TCTGTTCCAGAAGCC  42 388
    BMEI0961  999705 ..  999720 +  -7.5  -5.63103   TGAGCAATGAAAAAA              GCGGC CTTCCA GCCGC               TTTTTTTGATTACAG 100 59
    BMEI0966 1004967 .. 1004985 +    -6  -4.10925   CACAATAATCGGCCC             GGCGTA CAGCCAA TACGCC             TTTTACGCGCTCTAT  66 167
    BMEI0967 1007415 .. 1007444 + -15.1  -4.27062   ATTAGACGAATAAAA       CGCCGGGTATGAC AATG GTTATACTCGGCG        TTTACTTTTCATTAA 100 73
    BMEI0975 NONE
    BMEI0976 1017822 .. 1017837 +  -6.8   -3.5616   CGCATTCGCGCGCAT              GGC-CGC CTT GCGGGCC              TTGTCGATTTTTGAA  60 353
    BMEI0978 1019692 .. 1019702 +  -2.4  -4.13767   GCATGTCTCCCAAAA                 GCGG GAA CCGG                 TTTTGGGATAAAGAC  57 42
    BMEI0979 1021289 .. 1021314 + -14.8  -3.76186   AGCGCGCGCAAAAGA         GAAACCCCGG CTTTCT CCGGGGTTTC          TTCATTTTATCAATA  95 82
    BMEI0984 1027084 .. 1027112 +  -9.5   -4.2074   GCGGACGATATTGCA        GGGCGCCGATGAT GAG AACATCCGCGTCC        TTTATATATTGCAGG  80 263
    BMEI0993 1035941 .. 1035966 +  -5.4  -3.73224   ATGCATTATGAGAAG         CGATACCCTG ACCCGC CGGTGTATCG          TTTCCTGAGAGATAA  59 416
    BMEI0996 1037709 .. 1037719 +  -5.4  -3.73224   GGTGATATAGAGCAG                 CAAG TAC CTTG                 TTTGGTAAAGAATGC  58 341
    BMEI1004 1045175 .. 1045196 +  -4.3  -3.72893   GGCCGTATGAACGAT           GCCCTGC-GC AAA GCTGTCGGGC           TTTGATCAGCAAGTG  56 313
    BMEI1006 1046022 .. 1046043 + -11.5   -3.0682   GCCTCGAATAAAAAA           GCCGCCCTG CGAA CAAGGCGGC            TCTATATCTGATCAA  74 328
    BMEI1011 1049111 .. 1049122 +  -7.2  -3.44146   ACTGACCCAGATGTG                CCGG GAGG CCGG                 TTCCTTGTCCCCGGA  62 58
    BMEI1012 1050780 .. 1050803 +  -5.1  -3.23692   CTCGAACCGGCAGTC          CGCAGCGGC ATACTG GCCGCCCCG           TTAATCCTGATGCTC  53 297
    BMEI1013 1051294 .. 1051310 +  -9.4  -5.28983   AATCACCAACCAAAA              CCCTGC CCTGC GCAGGG              TTTTTCTGTTTTAAC 100 51
    BMEI1016 1056007 .. 1056037 +   -17  -4.18934   GAGTTGACCGCTACA       GAAAAGGCCGGG ACCAGAA CCCGGCCTTTTC       TTTATTCCCCTCATA 100 34
    BMEI1017 1057525 .. 1057540 +  -2.5  -5.43866   CCAACCTGGCTCAGC              GGTCT CTTGTC AGGCC               TTTTTTTGCCAGTTC  80 98
    BMEI1019 1059187 .. 1059198 +  -2.2  -3.14848   GGCGTTTATACTGTT                G-CCG GTT CGGTC                CTTTTCATCGAAAGC  42 112
    BMEI1020 NONE
    BMEI1021 1060504 .. 1060514 +  -3.2  -3.54935   CCGCTACTTGCCCCG                 CATC TAC GGTG                 TTTCACACGGGTTTA  49 193
    BMEI1022 NONE
    BMEI1023 NONE
    BMEI1024 1062460 .. 1062479 +   -15  -4.18494   TTCCAAATCAAAAAA            GCCCGGCA TCGC TGCCGGGC             TTTTGCATGAACATC 100 50
    BMEI1034 1072362 .. 1072399 + -24.4   -3.8917   CAGGAAGCAAACAAA   CAAAAGCGCCGGTCTG ACCAGA CAGACCGGCGCTTTTG    TTATTCTGCTTACCC 100 207
    BMEI1037 1076765 .. 1076777 +  -2.6  -3.62859   GCCGTTGCCGTTTCA                CTGG CAGGC CCGG                TTTCAGCCTTGTCCT  47 426
    BMEI1044 1084051 .. 1084071 + -12.5  -5.36965   ATTTGCGACGCCTCA            TCCAGCGGG CTG CCCGCCGGA            TTTTTTATAGTATTA 100 61
    BMEI1045 1084477 .. 1084489 +  -4.7  -3.28924   CCTAACAGGAACGCC                GCCGG AAA CGGGC                TTGTCGCAGCCCGTC  50 43
    BMEI1047 1086973 .. 1086989 + -10.8  -4.99043   AAAGCATCAAAAAAA              CCGGGC CTCGC GCCCGG              TTTTGTTTATCGGGC 100 52
    BMEI1049 NONE
    BMEI1050 1092047 .. 1092067 +  -5.3  -2.62396   TTTGAAAATGCTCCG            GGCTCCTGC CCC GCACAAGCC            TCATATGGAAAAGTC  47 68
    BMEI1051 1092653 .. 1092669 + -10.8  -4.10925   ATGCAGCATAAAAAA              CCCGGC GCGAG GCCGGG              TTTTAGGGCGTGTCT  84 141
    BMEI1057 1102311 .. 1102338 + -12.8  -4.55887   CCTGTTACGGATGAC        AAAAAACCGGCG GAAA CGCCGGTTTTTC         TTTATGTTTTTGCCG 100 65
    BMEI1059 NONE
    BMEI1060 1106013 .. 1106028 +  -4.6  -4.05788   AAGAAGTAAAGATAT              CGGTCG CGCC CGGCTG               TTTCCTTTCAGAAAA  61 32
    BMEI1061 NONE
    BMEI1062 NONE
    BMEI1063 NONE
    BMEI1064 1109445 .. 1109455 +  -4.6  -3.38072   GTCACGAAGGCATCG                 GTGC GCG GCGC                 TTCATCTTCCGTGCG  51 247
    BMEI1072 1116742 .. 1116776 + -17.3  -4.89966   CCGGTCTTCCCCTAA     TGGCATCCGTCGC CCTCCTCCC GCGACGGATGCCA     TTTCTTTTTGCATCT 100 152
    BMEI1073 1118265 .. 1118292 + -11.2  -3.21218   TGTACTGAAGAAAAT        GGGGCTTCGGCG CCTT TGCCGGAGCCGC         TTCATGATGCGCGGT  76 33
    BMEI1078 1123352 .. 1123383 + -21.8   -5.1861   GGAAAAACCATGCAA      TGAAAAAGGCGGGC CCCT GCCCGCCTTTTTCA       TTTTTTCCTGCTGAA 100 23
    BMEI1091 1139636 .. 1139655 + -16.4  -5.42259   CCCGTGATGCAAAAC            CGGCGGCC AGAT GGCCGCCG             TTTTTTTAACCATGG 100 55
    BMEI1093 1141396 .. 1141415 +  -3.5  -4.10161   CAGATTGAGACATCG            GGCTGTT TTCAGT AACTGCC             TTTTACAGCGTAATC  59 76
    BMEI1096 NONE
    BMEI1097 1144158 .. 1144173 +  -3.3  -2.52676   TGTCGATATTTTCAT              CAGAA TAATTT TTCTG               TAACTTCGAGCAATG  40 48
    BMEI1098 1144816 .. 1144834 + -17.4  -4.08394   CATTCAGAATGAAAA             GCCCGCCG GAT CGGCGGGC             TTTTCAGGAAAGTCT 100 98
    BMEI1100 NONE
    BMEI1101 NONE
    BMEI1102 1148156 .. 1148171 +  -2.4   -4.4078   GCGCTCATAATCGAG              CGGCGG GATC TCGCGG               TTTTCCTTGGGCGAA  62 457
    BMEI1105 NONE
    BMEI1108 1153773 .. 1153805 +  -3.6  -2.72661   CAAAAGCCAGCATGT     TTGCCATAGGGCT TGCCCGTC AGTCCTATG-CAA      TCATTGGCCATGGTG  43 158
    BMEI1110 1155702 .. 1155716 +  -5.6  -3.62859   CGCTTCGCCGGTTAC               GCGCCT TAT ATGCGC               TTTCAAAGTTCTGGT  56 91
    BMEI1111 1156196 .. 1156217 +  -6.5  -2.83346   GCATCTGGAAAATTG           GGGTGGGCA GAAA TGTTCGCCC            TGATTCCGTTTCTGG  53 103
    BMEI1112 NONE
    BMEI1113 NONE
    BMEI1114 NONE
    BMEI1115 NONE
    BMEI1116 NONE
    BMEI1117 1163112 .. 1163137 + -16.3  -4.79756   ACAGAGACAGGAAAA         GCCCCATGTTT ATGA AAACATGGGGC          TTTTTACATTCTGTA 100 198
    BMEI1119 1164896 .. 1164911 +    -4  -4.39318   TGAAACAAAAAGGCA              GGC-ATG GAA CATTGCC              TTTTCCGTTTGATTA  64 46
    BMEI1122 1167159 .. 1167179 +  -2.5  -3.59634   GGTTTTCGGGATCAT            GCCAGAA CAAACCT TTCGGGC            TGTTTCATTCGTTCT  47 85
    BMEI1123 NONE
    BMEI1124 1168175 .. 1168195 + -10.4  -5.45652   GCATATATGAAAACG           GGCGGC-CC AATC GGAGCCGCC            TTTTTTATTGCGCAT 100 49
    BMEI1125 NONE
    BMEI1126 1169643 .. 1169658 +  -5.4  -3.59979   AAACCTTAGGCGCCA              GTCTTC GGCA GAAGGC               TTTCGGGTGCCACAG  56 157
    BMEI1127 1172051 .. 1172079 + -14.6  -4.00124   AACTGATACCAATTG       CCGCCCGGA-GGG AAAC CCTGTCCGGGCGG        TTTGATTGTCGGCTA 100 156
    BMEI1128 1172472 .. 1172484 +  -3.3  -4.11773   CGGCAAGATGCTGCT                CCCCA AAA TGCGG                TTTTCCCGCGTATTT  56 74
    BMEI1129 1172980 .. 1173012 + -20.1  -3.36131   CTTAGCCTCGATTTT      TATAAAAGGCGCCGT TCA GCGGCGCCTTTTATA      TTGTCAGATGGTTTT 100 65
    BMEI1130 1174659 .. 1174677 + -13.1  -4.31085   TTTTCATCAATCTGA             GCCCGCC TGACC GGCGGGC             TTTTACATTCGTATC 100 208
    BMEI1134 1178980 .. 1178996 + -10.9  -4.09685   AAGCGGGATCAGAAA              TCAGTCC AGT GGACTGA              TTTTCCAGCGTAGAC  84 166
    BMEI1135 1179534 .. 1179567 + -12.6  -2.53176   AAGTAACCGTTTTCT     TG-CAATGCAGGCGA TCTTT TCGCCTGCATTGACG     CTCATTTTCTGTCGT  75 35
    BMEI1159 1207051 .. 1207064 +  -3.7  -4.05788   TTATAAAGAGAAAAG               GCGGC TGGC GCCAC                TTTCGTTTCAACAGC  59 85
    BMEI1160 1208606 .. 1208633 +    -9  -4.16033   CCGCGCCAGCCCTAC        AAGCCCGCCGTGG AAA CC-CGGCGGGCCG        TTCTTCTTGTTTCAC  79 375
    BMEI1165 1211474 .. 1211499 + -16.3   -2.8785   GCTGATTCATAAAGA         CATGCTGCGAA GGGC TTCGCAGCATG          TCTCGTCATTGCTTG  95 36
    BMEI1167 1213646 .. 1213659 +  -5.2  -3.16564   GAAAGGTAACTTTCG               CCCG CCCGTT CGGG                TTGGTCAAATCCAAC  51 174
    BMEI1168 NONE
    BMEI1169 1214704 .. 1214721 + -10.5  -5.24989   TGGACTTACAGAAAA             GCGGGCC TTCG GGTCCGC              TTTTTTGCTATGTAA 100 53
    BMEI1170 1215716 .. 1215730 +  -4.2  -3.23598   GGAAAGAACGACGAT               GAAGCG TCG CGCTTG               TTCATAGATTGATTC  50 24
        argC 1216757 .. 1216786 + -12.8  -3.17075   CAAATACATGGTTTT       AGCCCGGTTGCG CCAAAA CGCAGCCGGGCC        TTGCATTGGAGCGCG  79 43
    BMEI1173 1218541 .. 1218558 +  -5.5  -3.56568   AAAACAGAACTGACT             GCGGC AAGCAAAA GCCGC              TTTCCAGCCTGATTC  56 28
    BMEI1175 NONE
    BMEI1176 NONE
    BMEI1177 1221965 .. 1221996 +  -4.2  -3.96531   CTCCATGCCCCTGAT      TGTCGCGGCCAGAC AGCA GTCAGGCGGTGCCG       TTTATACATCTGTGC  59 119
    BMEI1184 1228340 .. 1228366 + -16.7  -3.79419   CCGATGGAAATCAAG         GAAAACCCGCC TTCAC GGCGGGTTTTC         TGTTTTATACACAAG 100 47
    BMEI1197 1241345 .. 1241381 +  -7.9  -3.50853   TTTCCGTTACCATGT    TGGGCGTTGTTGCGCTA AGA TTGCGGAACAGCGCCGG    TTCTCATTGCCCGGC  64 91
    BMEI1198 1241921 .. 1241960 + -10.8  -3.14136   TCAAAAAAATCAAAG  CCGACAGGACAAAATGTC TATT GATGTTTTGCGCTGTCGG   TTCGATCCTTGATAA  71 50
    BMEI1199 1242879 .. 1242895 + -10.9  -3.54424   GAGCGGGATCAAAAA              TCAGTCC AGT GGACTGA              TTTCCCCGCATAGGC  77 138
    BMEI1201 1246864 .. 1246880 +  -6.5  -5.01546   ATTAAAGTCAAAAAG              CCCGG CTCAAGA CCGGG              TTTTTCTATCAGTTT  86 36
    BMEI1203 1250109 .. 1250127 +    -6  -3.29144   CCCTTTTTCAGTCAA             GGCAAATA TTT TACTTGCC             TTGTCCACCACCTGC  55 69
    BMEI1206 1254488 .. 1254504 +  -5.1  -4.08216   TACGAAGCCCCTGCC              GATAAGG CAG CCTGATC              TTTTCGGCGCGCTGG  63 11
    BMEI1207 1256156 .. 1256178 +  -2.7  -4.62302   CACGCTCCAGATAAT          GCATGGCG ATTTCTTC CGCC-TGC           TTTTTCGGCATCTTG  66 444
    BMEI1213 1262999 .. 1263016 +  -3.3  -2.98947   TGGCGATCGGCCTTG             CGGCGCT TGCC ATTGCCG              TCATTCTTCGTTACC  42 127
    BMEI1214 1263461 .. 1263484 + -10.4    -4.386   TTGATTTTTTGAAAA          TA-TGCCCGCT TCG AGCGGGCAATA          TTTTATGGGAACTTC  89 96
    BMEI1215 1264272 .. 1264282 +  -4.6  -3.55444   ATTATCGCGATAAAG                 GTCG TGT CGGC                 TTTCGACCCTCAACC  54 235
    BMEI1219 1269252 .. 1269264 +  -6.3  -3.46068   ACTTTAATGTAATGT                CGAAA GGT TTTCG                TATTTGGGTTCGCGG  56 292
    BMEI1225 1275662 .. 1275691 +  -3.5  -2.78596   CGAATTTGTTGATGC       CGTCC-GGATTGGC GAT GGCGATGCGGGACG       TGTCGTGGGGCAATC  44 79
    BMEI1226 NONE
    BMEI1227 NONE
    BMEI1228 1278773 .. 1278785 +  -2.7  -3.01712   CAAACTCAATTAGTC                TTGTG GCG CATAA                TCTTGCCGGGAGACG  42 319
    BMEI1229 1279583 .. 1279607 + -13.6   -2.6952   CCGGTCGATACCGAT          GAGCGCGGTG CGGAT CACTGCGCTC          TACATTGTTATGCTC  78 193
    BMEI1232 1282274 .. 1282287 +  -5.9  -3.53811   CCATCGTTCCATTCT               GGCTC ATCT GGGCC                TTTGCGGGCCGTAAA  59 42
    BMEI1233 1283450 .. 1283476 + -19.5  -4.52142   CCTGCACAACAATCA         GCCCACGCGGA CCCGC TCCGCGTGGGC         TTTATATTTTATAAT 100 150
    BMEI1235 1284756 .. 1284769 +  -4.5  -3.26947   CGAAATGCGAAGGAA               GACGC GGTA GTGTC                TTCCTGTCGCGATTC  50 53
    BMEI1236 1285756 .. 1285792 +  -9.4  -2.52543   TGATAAGCGGCGGCA   CGGGC-ACAA-GCCGCGC CGG GCGCTGCATTGCCGCCCG   TGCCTTGCCCACGAT  59 195
    BMEI1240 NONE
    BMEI1241 1290510 .. 1290520 +  -6.8  -3.53012   GGCATGGTGCTCAGC                 GCCT GAA AGGC                 TTTCCGGCCCGACGC  62 20
    BMEI1242 1291274 .. 1291290 + -10.9  -3.54424   AAGCGGGATCAGAAA              TCAGTCC AGT GGACTGA              TTTCCCCGCGTAGGC  77 84
    BMEI1245 NONE
    BMEI1246 1296049 .. 1296064 + -10.4  -2.52464   TGGTATGTCTATGAC              GGACGC TGCC GCGTCC               TCCGTTAAGCGGAGG  67 2
    BMEI1247 1296794 .. 1296809 +  -3.2  -3.21099   GGATCTGAACAATCG              GATCGG CATT CCAATC               TTCATAGTCGAGGAC  46 45
    BMEI1248 1297480 .. 1297499 + -13.6  -4.23758   GCAGACAACAAAAAA            CCGGACAG TTGC CTGTCCGG             TTTTCCGTGTCCAAT 100 77
    BMEI1250 NONE
    BMEI1251 NONE
    BMEI1252 NONE
    BMEI1253 NONE
    BMEI1254 1302929 .. 1302955 +  -2.3  -3.25459   GCGCAGAGTTGTACC        GCCACAATTTTC ACAT GATGATTG-GGC         TATTGTAGAGTTCAT  44 116
    BMEI1255 1303947 .. 1303962 + -11.8  -5.27477   AACAGTTAAAAAAAA              CCGGGC GATT GCCCGG               TTTTTTCATTCACAT 100 95
    BMEI1257 NONE
    BMEI1258 1307390 .. 1307400 +  -4.6  -3.13403   GACATGGCCATCCTG                 CGGG CGA TCCG                 TGTTGATGGAACCGC  47 322
    BMEI1262 1311330 .. 1311340 +  -8.2  -3.41602   GTCCCCGCAACAATG                 CCGG AGG CCGG                 TTATGATCGGCTGGA  65 9
    BMEI1263 NONE
    BMEI1264 1314939 .. 1314951 +  -7.7  -4.18018   AAACCTGTTTTCAGT                TGGAG CGG CTCCA                TTTTAACTGAAACCG  74 134
    BMEI1265 NONE
    BMEI1266 NONE
        ksgA 1318189 .. 1318199 +  -6.8  -3.10244   CTCGTTCACAATCTT                 GCCA ACA TGGC                 TGATTTCTTCCCGAA  54 177
    BMEI1273 1324962 .. 1324973 +  -5.8  -2.79796   TCCCGCCCTGAGCGT                CTGG TTGA CCAG                 TATCGTGACATCGGG  51 66
    BMEI1276 1327157 .. 1327173 +  -5.7  -2.65091   CGTCTTTTCAGGCTG              GCTGCGG GGG CTGCTGC              ATTGTGGCTTGCGGT  50 135
    BMEI1277 1327561 .. 1327578 +  -2.7  -3.06696   GTCTCATGCAAATCC             GTGATAA TCTG TTAACAC              TGTCTTAAGAAGAAG  44 76
    BMEI1279 1327938 .. 1327973 +  -5.2  -2.94924   TTCTTCAGTAGCTCA    GCCAAACGCCGGTCACG GGA CCAGACCGGCGCA-GGC    ATTTCTCCATGGCCC  49 30
    BMEI1280 1328948 .. 1328973 +  -3.9  -3.56594   CGTCCAGCCGGCTTT         CGATCCTGCCT GTTC ATGCGTGATCG          TTTCGCGGCGTTTCA  52 227
    BMEI1282 NONE
    BMEI1283 NONE
    BMEI1284 1332401 .. 1332424 +  -5.8  -2.62184   TGCCCAAGGCGCGCC          AGCTTCGCGG CAGA CCGCGCGGCC           TGATGTCGGAGACAC  46 222
    BMEI1292 1338985 .. 1339013 + -14.6  -2.66316   CCGCCAAAAAGCAAA        GAGCGGTTCCGG CATAA CCGAAACCGCTC        TGATCTAGTGGAGCA  81 51
    BMEI1298 1346244 .. 1346259 +  -7.6  -3.55622   TGCCGTTGGCCCGGT              TCATGC AAGG GCATGA               TTTCCGAACCTTCGC  64 44
    BMEI1299 1347076 .. 1347090 +  -4.2  -4.62471   AATTCATCCCCGGTC               GCGC AACAGAC GCGC               TTTTTCGCGGTTCCA  70 174
    BMEI1302 1351126 .. 1351136 +  -4.6  -3.24925   GCCAGCCTGTTTTTT                 TGCG CGC CGCG                 TTCCTGATCTCACAT  50 106
    BMEI1306 1355920 .. 1355947 +   -17  -2.70525   TCGACGTTAAGCATA        GGGCGCCAACGG TTTC CCGTTGGCGCCG         GTTCATTTGAAACAG  95 46
    BMEI1307 1357270 .. 1357286 +  -3.7  -3.28924   GCGCAGAGTACCGAA              GGATATT CTC ATTATCC              TTATAGAACCGGCTG  48 192
    BMEI1308 NONE
    BMEI1309 NONE
    BMEI1310 1358995 .. 1359011 + -10.8  -4.45738   ATGCCAAATGAAAAA              GGGGCC AGAGC GGCCCC              TTTCTTATTCACATG  91 30
    BMEI1312 1361121 .. 1361138 +  -9.8  -5.26875   TAAGCTAACAAAAAA             GCCGCC ATCGAA GGCGGC              TTTTTTCATTCCGAA 100 33
    BMEI1314 NONE
    BMEI1315 1362305 .. 1362323 + -13.1  -4.27617   CGCAGAAACAGCAAA             GGGCGGC CACAA GCCGCCC             TTTTGATACCATATA 100 47
    BMEI1318 1365432 .. 1365442 +  -2.4  -4.08216   GATGGGGTTGCTGGC                 GCTG CCG CTGC                 TTTTCACGAAACTGC  55 336
    BMEI1319 1366247 .. 1366270 + -12.5  -3.07994   TCGCGTCGTAACAAA          TAAGGCGGC ATAGAA GCCGCCTTA           TTCAGTCAAATTACA  79 30
    BMEI1321 NONE
    BMEI1322 NONE
    BMEI1324 1374811 .. 1374828 +  -2.7  -3.09933   ATTCACTGGACAGGG             CGAATCA CTTT TGATTCA              TTGAATGCATTCGGA  44 268
    BMEI1325 1377313 .. 1377337 +  -2.8  -3.04398   CCACGCTGCTTAGTA          CGTTTCGAGC CATAA GTGTGAAACG          GTTTTGCGGGAAAAG  44 28
    BMEI1326 1380123 .. 1380133 +  -2.4   -4.2558   TTAAGTCCCAATCAT                 CCCG CGG CGGC                 TTTTCCTGCGCGATC  62 456
    BMEI1351 NONE
    BMEI1352 1408194 .. 1408212 +  -4.6  -3.33511   TGGTCTCATCGGGGC             GGCAAT CGTCCAT ATTGCC             ATTGTTTTTCTGGTT  50 62
    BMEI1353 1408675 .. 1408686 +  -3.6  -4.08945   GAAGCGCAATGTGAG                CCCT TCGA GGGG                 TTTTAGAGCGCTGAT  59 8
    BMEI1354 1410048 .. 1410062 +  -8.5  -3.35224   AATCGAAGCGGATTT               CGCGC TCCAT GCGCG               TGTTTGCGGCCATGT  64 125
    BMEI1358 NONE
    BMEI1359 1414373 .. 1414387 +  -4.2  -4.42806   GGCGACTTTAAGTCA               GGCC GTCTCTA GGCC               TTTGTTTAAGCATGG  66 46
    BMEI1363 1417621 .. 1417662 +  -8.1  -4.23207   ACGAAAACAAAAGTT TAGAGCGGTTCCGGTTA AAAGGGAG TCGTTGGAACCGCTCTA  TTTCTGTGCTTTTTA  76 85
    BMEI1365 1420895 .. 1420906 +  -3.6  -3.36823   TATCAAGCCTTTATC                CTGC GAGG GCGG                 TTCCGTTTTAACGGA  50 42
    BMEI1366 1421421 .. 1421457 + -13.1  -2.87564   AGACCCTGATAATAA   ATGAGGCCGGAGCATC ATAACC GATGC-CCGGCCTCAA    TATATAAGCCCCTGA  78 115
    BMEI1368 1423331 .. 1423356 + -13.3  -2.52464   GCAATGACAGCAACT         GCGGCGACCGGC CTC GCCGGTTGC-GC         TCAGTTGGGGCAGAC  77 273
    BMEI1369 1424024 .. 1424052 +  -8.9  -2.92472   AGGGCTGTAGGGCGC        GTTTCGATCTGAT TGA ATCAGATCGGCGC        TCTAATCCTTTGTTT  63 53
    BMEI1371 1426426 .. 1426456 + -11.2   -4.8667   CCGACCGGACAAAAT       AAAAACCCGCCG ATCATTC CGGCGGGTTTTG       TTTTTATGCGCTGTC 100 48
    BMEI1374 NONE
    BMEI1375 1429861 .. 1429875 +  -4.2  -2.94032   CCGCTTATCGCGTAC               TCGCTC AAT GATCGA               CTTTCATTCGCGGGT  47 15
    BMEI1376 1430542 .. 1430568 +  -7.8  -3.09785   AAGATCTCGTGAAAT         GCGCGCAACCGC AGA GCGTTCGCCCGC         TATATTGGCCTCTGC  57 310
    BMEI1379 NONE
    BMEI1381 NONE
    BMEI1380 NONE
    BMEI1382 1435917 .. 1435942 + -16.9  -4.07568   CAGCCCCGAAATTTT         GCCACTGCGGA TAAC TCCGCGGTGGC          TTTTCACGAGCAACC 100 64
    BMEI1383 NONE
    BMEI1384 1437525 .. 1437535 +  -3.2  -3.14878   GAATGGTCCCGTTTT                 TGCC ACC GGTA                 TATTGACTTGCAGCC  44 139
    BMEI1385 NONE
    BMEI1386 1440193 .. 1440209 +  -4.4  -2.73159   CACTTGACTAAACCC              TGTCGC GGACG GTGACA              ATTTCAGAACCTTGA  45 30
    BMEI1387 1441560 .. 1441576 + -11.5  -3.84719   CCCACGAAACAGAAA              GGGCGCC AGC GGTGCCC              TTTCGCTTTAAAGCT  84 43
    BMEI1401 1456142 .. 1456160 +    -6  -3.98214   CTTTGGGAAAGGCGT             GGAGCA TTTTAGC TGCTCC             TTTGTAATCGCTCAT  66 450
    BMEI1413 NONE
    BMEI1414 NONE
    BMEI1415 NONE
    BMEI1416 NONE
    BMEI1417 NONE
    BMEI1418 1466602 .. 1466613 +  -3.6  -4.37734   TATCCAGTTTTGAGT                TCGC GCCA GCGG                 TTTTGGGTTGTTGTA  64 170
    BMEI1425 1470147 .. 1470165 +  -7.5  -2.76696   TTGAATAGCAGCACC             CTTTCTG TCCGT CAGAAAG             ATTGTTAGCGGAGGA  56 114
    BMEI1426 1471375 .. 1471399 +  -9.9   -2.8676   GATATCCTTCTTTTC          CATGGCGGTCC GCA GTACCGCCAGG          CTTTCCTGAATATCT  62 69
    BMEI1432 1477723 .. 1477739 +  -9.4  -3.23711   GCGGATCGCCGTCCA              CCCGCT CGGTC AGCGGG              TTCATCCATTGTAGG  66 400
    BMEI1434 1478996 .. 1479012 + -10.9  -3.54424   AAGCGGGATCAGAAA              TCAGTCC AGT GGACTGA              TTTCCCCGCGTAGGC  77 126
    BMEI1437 1483522 .. 1483536 +  -5.6  -2.85763   CTCAATGGATTAGTT               CCTTCG CCG CGCAGG               TCACTTTTTCGGTCT  48 149
    BMEI1442 NONE
    BMEI1443 1491353 .. 1491382 + -16.5  -3.27215   TTCTGAAAGAATGAA       GGCGCCCGAAGTT TGAA AACTTCGAGCGCC        TTGCTATCAGACTTT 100 35
    BMEI1445 1494656 .. 1494669 +  -9.5  -2.96755   TCCGGCCCGGTCGTT               CCGGC GATT GCCGG                TCGTCTTTTCCCTTT  67 79
    BMEI1446 1495475 .. 1495492 +  -6.9  -4.17132   GACGCCTTGAATTGT             CGCTCAG GCGG CAGAGCG              TTTGTTGCGGCCTTT  71 64
    BMEI1450 NONE
    BMEI1451 NONE
    BMEI1452 NONE
    BMEI1453 1505556 .. 1505570 +  -4.2  -2.82635   CGTCTGAAACCGGCA               TGGTGG AGT CGACCA               TGTAATCATCCGAAT  43 422
    BMEI1455 NONE
    BMEI1456 1507493 .. 1507510 + -14.1  -3.46687   CTTTAAAAGTGAAAG             GGGCGGC GAAA GCCGCCC              TTACTATTTCACCTT  88 35
    BMEI1467 1518242 .. 1518267 +   -12  -4.77173   GATTTAAGGCTTACA         TCCTGCAACA GACATA TGTTGCAGGA          TTTATTTTATGAAGA 100 132
    BMEI1468 1519887 .. 1519905 +  -5.9  -3.68619   TTCTGGATTTCAAAG             CGCGCAT TCTGC AGGCGCG             TTTCGATCACTTCCG  62 224
    BMEI1472 1523336 .. 1523362 +  -6.5  -2.62263   CCATGCAGCGCTGTG        C-GCCCTCACCG CTCT CGGTCGGGGCCG         TGATATGGAAGGCAT  48 417
    BMEI1476 1525036 .. 1525049 +  -3.8   -3.6502   AAGGACTTCAAATCA               TGGC CATGCC GCCA                TTTACATGCAAGGTC  52 68
    BMEI1479 1527179 .. 1527191 +  -3.3  -3.88787   GATAGAAGAAAGGCA                AAGCC AAT GGCTC                TTTATGAACATGTGC  54 44
        rpsF NONE
        rpsR 1527889 .. 1527918 + -11.3  -3.97636   GTGAAGTAAGACAAT       CCGGGAGACGGCC CTGC GGCCGCCTCTCGC        TTTCTCCGTTGCGAT  86 32
    BMEI1482 NONE
    BMEI1483 1529674 .. 1529697 + -14.6  -4.89567   AAACTTTATATGATC          TGCCCCGGCGG TCC CCGCCGG-GCA          TTTTCTCTTTTCAGA 100 96
    BMEI1484 1531390 .. 1531412 +  -2.7  -2.73243   CAGCAGGAATCAGCC           GAAGCCG CGTTGCGTT TGGCTTC           ATTTAACGGCTAGCT  41 157
    BMEI1485 NONE
    BMEI1486 NONE
    BMEI1487 1535114 .. 1535144 + -20.6  -2.76442   CTGTTTTTGAATACC       GAAAAGCCGTCAGC CCC GCTGGCGGCTTTTC       TAATTCCATGATCAT 100 42
    BMEI1488 1536885 .. 1536906 + -13.7  -4.04579   TCGCCCTTAACTACG           CAGGCGGCT TTCA GGCCGCCTG            TTTCATGTTTCTGAA  93 41
    BMEI1489 1537774 .. 1537794 +  -3.1  -3.10611   GCCGTCAATTGTCAC            CGGACGAGG CTT CTTCCGCCG            CTTTCTTCCGGTCGG  44 121
    BMEI1495 1544430 .. 1544455 +    -4  -4.08216   GGCGCACGCCGCGAT        CGA-GT-GCGGC CAGC GCCGCTGCATCG         TTTTCCACCGCATGG  60 461
    BMEI1501 1550287 .. 1550309 + -17.8   -4.3467   CGGGCTTCACCAAAA           CCCGATGAGG CAA CCTCATCGGG           TTTTGGTATAAACAT 100 79
    BMEI1502 1551028 .. 1551055 +    -4  -5.06103   AGCGGCTCGGTCCCG        ACCG-GCTGGCCG TCG CGGCCAATGCGGA        TTTTTTCCACCTTGT  81 60
    BMEI1507 1555703 .. 1555713 +    -4  -3.89756   CACCCTCGCCGCAGC                 GAAA CAC TTTC                 TTGTTGGTTTCCGCT  57 433
    BMEI1516 1560703 .. 1560728 +  -4.7  -2.59431   ATCGGTTTCTGCCGT         CCTGCTTTGCAG AGA CTG-GATGCAGG         TCAATTATCCGCAGG  44 87
    BMEI1517 1561469 .. 1561488 + -10.7  -3.39895   ATCTAACAACGCAAA            GGCCACC CGAAAC GGTGGCC             TTCCTTCATACAAGC  75 40
    BMEI1519 1563953 .. 1563966 +  -4.5  -3.74526   AGGTTACATGGACGC               GGTTG CGTC CAGCC                TTCTTGGCTTCGTAA  56 55
    BMEI1521 NONE
    BMEI1522 1568049 .. 1568071 +  -9.1  -4.88407   CCAAAATTTTTGAAA           GGGTCGCAT TTCTT AGGCGACCC           TTTTTGATTCAATGA  91 137
    BMEI1524 1568829 .. 1568842 +  -3.9  -3.29043   TGCAACCGGGTGTAA               GAATT CGGA AATTC                TTCTAAAGAAGCGTT  48 6
    BMEI1525 NONE
    BMEI1526 1569534 .. 1569558 +  -2.7  -5.16132   CGAACAGTTATAAAA          AAGGCCCTC CGCTTGT GAGGGCCGC          TTTTCTTTTCCTATA  76 28
    BMEI1533 NONE
    BMEI1534 1580017 .. 1580031 +   -10  -2.97245   GTTCTGCCAAAACAT               GAACCG TCC CGGTTC               TATAGTTGTAAATGA  67 54
    BMEI1535 1582781 .. 1582820 +  -6.5  -2.73875   GCTTCTGAATGTGTC  GAAACG-CCCTTGTGGAG ATCAA CTCCATGGCGGTCGTTTC  TCCTGTTCAGCAACA  53 318
    BMEI1536 NONE
    BMEI1537 1584121 .. 1584144 + -11.8  -2.74192   TTACGCCGCGCCAGT          TTTTGCGCGA ATTT TCGCGCGAAA           TGGTATTGCAAAATA  74 77
    BMEI1538 1584437 .. 1584457 + -16.9  -2.62983   ACTTGAATGACTTTC            GGGCTCCCT CGC AGGGAGCCC            TCCTATGGAGATAGA  91 106
    BMEI1539 1584726 .. 1584747 + -15.9  -4.57516   ACCCGTCCCCCAAAA           GGGCGAAGC TTTG GCTTCGCCC            TTTTCCTTTGCCTGT 100 57
    BMEI1541 1586583 .. 1586599 +  -5.8  -4.08767   CTTTCGCTATTTTGA              TCCCGA TACTT TCGGGG              TTTTCCCCGGCTACA  66 26
        rnhB 1587495 .. 1587515 + -15.4   -4.1899   TATTCTAAAGCAAAA            CGCCGCCC CGATA GGGCGGCG            TTTTCCATGAAATAC 100 99
    BMEI1552 1597272 .. 1597292 +  -9.6  -2.73721   AGCCAGCCGGTTTTC            GCGGCGGG ATCAG CCCGCCCC            TGGTTCGAGATTGAT  65 55
    BMEI1559 NONE
    BMEI1560 1604742 .. 1604768 + -15.9  -4.36914   CCGTTCTGACAAAAG         GGGTCGGAGTG CTGGC CACTCCGGCCC         TTTTATCCCGCAGGA 100 32
    BMEI1563 1606457 .. 1606477 +  -3.3  -4.67608   AAAGTTGTCGCTATA           GCTGACCT ATTACG AGGTC-GC            TTTTGTATTGCGCTG  66 195
    BMEI1564 NONE
    BMEI1565 NONE
    BMEI1566 NONE
    BMEI1567 NONE
    BMEI1568 NONE
    BMEI1569 1614469 .. 1614487 +  -6.7  -2.80195   TATGACGATCTGGAT            GGA-GCGG CCAA CCGCATCC             TGCTTGATGATGAGT  53 127
    BMEI1573 1619347 .. 1619388 +  -5.9  -2.92472   AGAGCGTTGCCAGCG GCTGATCCGCGAGGCGCTT GCCTGA AAGC-CCTC-CGGAACCGC TCTAATCCTTTATTT  52 1
    BMEI1577 NONE
    BMEI1578 1626983 .. 1627001 +   -16   -3.8579   ATAAGACATGAAAAA             CGGGGCTG AAA CAGCCCCG             TTTGCCTTGTTCCAT 100 37
    BMEI1584 1633425 .. 1633457 + -18.5  -4.56597   AAGTAAAGACTACCC      GAGCGCCGGTCTGAT TAA ACCAGATCGGCGCTC      TTTTTACGCCGCGGC 100 35
    BMEI1586 NONE
    BMEI1587 1637077 .. 1637108 +    -5  -4.56597   AGTGATCGCCAAAGC      CCATCCAGAAGCGG ACAT CCGCATTCGGATAG       TTTTTCGACAGCGAG  72 505
    BMEI1590 1639645 .. 1639655 +  -3.2  -3.36656   TAGGGCTTGATGTCG                 GCGA GCA TTGC                 TATTATCTCGATTTT  47 38
    BMEI1591 1640811 .. 1640833 +  -7.7  -3.22298   CCGAAATGAGATCAA          CCCCGCA-CG GTCA TGATGCGGGG           TTCGTCCTCAATCAC  61 124
    BMEI1598 1646626 .. 1646637 +  -5.8  -2.80077   AAAGCTTGAAAACCG                GGCA TAAA TGCC                 TACCTTTTCTGGCAG  51 32
    BMEI1599 1646988 .. 1647000 +  -6.3  -3.55622   CCACCAGACTGCGCA                TGTTC GCT GAACA                TTTGCAGCCGTTCGG  59 118
    BMEI1600 NONE
    BMEI1601 1647659 .. 1647680 +  -4.3  -3.41125   TTACCCCGCTGATCT           GAGCCGGTA ATTA TACCCGCCC            TTATGCCTCTCTCCG  52 87
    BMEI1602 1648498 .. 1648509 +    -3   -3.2812   CGTGTGCGCGCCTAT                TCAT CGAA ATGA                 GTTTTATGATGCCTG  46 14
    BMEI1603 1649325 .. 1649336 +  -2.2  -2.70932   GCTATGGACGCCAAA                G-GCC AAT GGCGC                TAATTAGGGCGAAGA  39 131
    BMEI1604 1650662 .. 1650694 + -20.8  -3.54741   TCATCGAATATGAAA      CTGAAAAAGGCCGG TTTTC CCGGCCTTTTTCAG      TTTCAGAGCCTGCTG 100 45
    BMEI1606 1655906 .. 1655922 +  -8.7   -3.6692   GTCTGCTTGCAGACC              GGCCTAG TTT TTAGGCC              TATTTTAAAATGGAG  73 358
    BMEI1608 1657084 .. 1657100 + -15.1  -5.19328   ACGACACGCTTTAAA              GGCGCCG GAT CGGCGCC              TTTTTCTTATCGGAT 100 84
    BMEI1610 NONE
    BMEI1611 1659363 .. 1659385 + -13.5  -3.55444   TGATCGCAAGCCAAA           GCCCGTGAT TACCC ATCACGGGC           TTTGCCGCATAAAGC  83 119
    BMEI1617 1665550 .. 1665588 +  -9.6  -3.87994   CAAAAACAGCTAAAA  TAC-CCCCGATTTCCGG AATAAA CCGGTAATCGGGGCGAA   TTTATGCCGCTCCAT  78 69
    BMEI1618 1666281 .. 1666291 +  -6.8  -3.53012   GATTTCCACTCGGAG                 GTGG TTT CCAC                 TTTGGGGAAACACGC  62 39
    BMEI1622 1669913 .. 1669924 +  -5.8  -3.14745   ACAAAAATGGAATCC                GCCT GACA AGGC                 TATCTCTTGTCAGAG  53 20
    BMEI1623 1670697 .. 1670724 + -16.4  -5.35224   TAACCTGCCAGCTTC        GTCCCGGTAACA GAAA TGTTGCCGGGAC         TTTTCTTTTTATGAA 100 90
    BMEI1625 1673555 .. 1673578 +  -3.7  -2.91264   GCGCCAGGTGTTCAT          CGGCTGGCG GCCATG CACCAGCCA           TGTCTGCATCCACCC  45 406
    BMEI1627 1676201 .. 1676230 +  -3.5  -5.05153   AGCGAAATTCCGGCT       GAAACAGAGCCGT CGGA ACCGCTCTATCTC        TTTGTTTTTTCGCAT  78 121
    BMEI1631 NONE
    BMEI1632 1684146 .. 1684169 + -14.6  -3.90744   GCCAGTTGTTTCAGG          GAACGGGCGG CAAA CCGCTCGTTC           TTGTTTCCAGCGCAA  93 115
    BMEI1633 1685053 .. 1685073 + -12.5  -3.58343   CACCGACGGCAAGCC            CCGCCCCTG CCG CATGGGCGG            TTTCCAGATCGTGCA  81 126
    BMEI1637 NONE
    BMEI1638 NONE
    BMEI1639 1692430 .. 1692447 +  -9.1  -4.08767   TCGCATCCGTTTCGT             TGGCGGC AGGG GCTGCCA              TTTTCGCCGCATAAC  75 237
    BMEI1643 NONE
    BMEI1644 1696389 .. 1696419 +  -5.3  -5.05113   GGCCCCGGAGCGGGG       CCCGAAAGCAGAC GGGAA GCGTGCTTCCGGG       TTTTGTTTGTGTGCC  79 95
    BMEI1647 1701241 .. 1701252 +  -7.2  -3.54029   AGCTTTTGCTTCTGA                CGGC GCTG GCCG                 TTCTCATTGCTGAAG  64 259
    BMEI1648 1702975 .. 1703005 + -13.2  -2.64803   AATTTACGGCGATTG       CATTCAGGCCCCGC AAA GCGGGGCCTGGCTA       TCAGTTTGAACGTGG  78 351
    BMEI1657 1709631 .. 1709642 +  -5.8  -3.22068   TGGGGCGGGAGTCCG                GCTG AAAT CAGC                 TTAATCGCTCTCTTG  55 10
    BMEI1658 1710086 .. 1710116 +    -9  -3.92625   TGAGAATTGCCGTTA      GGT-CCCCGTGAG CGCAAA CCCACGGGGAACC       TTTGCTTAACCTATC  75 67
    BMEI1659 1711185 .. 1711196 +  -7.2  -3.11687   CCTGATACTTGTTGA                CGGC TTCC GCCG                 TTCAATGATGATTGA  59 308
    BMEI1662 1714318 .. 1714336 +  -8.8  -3.00525   TTGAGAGCGCGAACT             GAGCGCGT ACT GTGCGCTC             TCTGCTTTACGCAGC  63 92
    BMEI1666 1718776 .. 1718796 + -11.1  -4.43477   AAATGAACCGCAAAT            GGCCGGAAA TCT TCTCCGGCC            TTTTCATTGGCTGCA  91 41
    BMEI1667 1719491 .. 1719501 +  -8.2  -4.13767   GCCCTCCCGCCTCAT                 GCGC CTT GCGC                 TTTTGGGCTGCAAGC  76 45
    BMEI1668 NONE
    BMEI1669 NONE
    BMEI1670 NONE
    BMEI1671 1722142 .. 1722162 +  -3.9  -3.24924   GCTTCAAGTAAGCAT            CACTTCCCG TTT CAGGAAATG            TCTTGTCGATGAACG  48 30
         maf NONE
    BMEI1673 1723422 .. 1723435 +  -9.5  -3.13403   GAAACGATTTTCCCT               CGCGC GCGT GCGCG                TATTGGTCCCGAAAG  68 425
    BMEI1674 NONE
    BMEI1680 NONE
    BMEI1681 NONE
    BMEI1682 1728985 .. 1729009 + -12.9  -5.00884   TTCCCTATTAGGCTT          GCTTGGCCACT AGG ATTGGCCAAGC          TTTTTTACCGAAAGT 100 120
    BMEI1684 1730036 .. 1730048 +  -3.3  -3.61164   CACAAGTTCCTCAAA                CCCGT TCG GTGGG                GTTTTTTGACCGGTT  49 52
    BMEI1685 1730885 .. 1730897 +  -5.5  -3.18199   CTAAAGGCTGCGGCG                CTTGC TCA GCAGG                TTGGGTTGCAGCTTG  51 324
    BMEI1701 1742626 .. 1742651 + -10.7  -3.07816   AGGCTTCATCCAAGG         TGTTTACATTT CCTG AAATGTAAACA          TTCAATCGATCAGCA  71 10
    BMEI1703 1744545 .. 1744584 +  -4.2  -4.11501   ATGGGCGCGGCCCAC  TCCTATAACGGTGTCGCCC AGT GGGCGACACCTACA-ACGA  TTTCATTCTCTTTCA  61 106
    BMEI1705 NONE
    BMEI1706 1746090 .. 1746110 + -15.4    -3.737   GAAATGCTAAAAAAA            CGCCGCGC TTTGC GCGCGGCG            TTTGGTCAGCCCTTG  95 398
    BMEI1717 1756891 .. 1756904 +  -3.1   -2.7395   CGGATGTAGGCGTGA               CAGGA TAAA TTCTG                ATTTGAAAAATATCT  41 18
    BMEI1718 1758243 .. 1758263 +  -3.1  -4.57073   CGCCGGTTTTGGCAA            GCCCGCCGA TCT TTGCCGGGA            TTTTTGCGCCCAGTG  69 464
    BMEI1723 1764732 .. 1764759 + -11.4  -2.83737   GCAATGACTTAACAT        CCCCTCTATG AACATGCC CATAGAGGGG         CTATTTTAGCTATTG  71 167
    BMEI1724 1765572 .. 1765596 + -18.7   -3.9749   GCATGTGATGTTCAA          GCCCGATGAGT GGA ACTCATCGGGC          TTTGGTATTATCCCT 100 53
    BMEI1725 1766692 .. 1766702 +  -2.4  -3.01924   CATAGCAACACAGGA                 ACGG CGC CCGG                 TCTTGCCAAACGGTG  41 73
    BMEI1726 NONE
    BMEI1727 1768835 .. 1768845 +  -4.6  -3.31792   CCTTTCCCTGTTTCC                 GCGC ATG GTGC                 TTGTGGCGGTGCTGC  50 48
    BMEI1728 1769541 .. 1769552 +  -3.6  -2.55213   CTGATGAAGCGAACA                GGTC GAAC GGCC                 TGACTTGCCTCGCTG  42 11
    BMEI1729 1770384 .. 1770395 +  -7.2   -2.5805   GCGTGCGATGGCTTG                CGCC GTGC GGCG                 ATTGTCGCCGGTAAT  50 473
    BMEI1732 NONE
    BMEI1733 NONE
    BMEI1734 NONE
        thiG NONE
    BMEI1736 NONE
    BMEI1737 NONE
    BMEI1738 NONE
    BMEI1739 1780953 .. 1780970 + -14.1  -4.20696   AGCCGCATGAAAAAA             CCGGCGG TCGC CCGCCGG              TTTTCGCATTCATCG 100 171
    BMEI1742 NONE
    BMEI1743 1784870 .. 1784894 + -17.9  -3.91897   TCCAGATATGGACGG          CAGGGCCGGGA ATA TTCCGGCCCTG          TTTCTGGATAAAGGC 100 51
    BMEI1752 1795263 .. 1795279 +  -2.2  -4.07568   TAGCCTCGCGATGCA              GCATTG AAATA CAAAGC              TTTTGGAAAAACCGG  55 42
    BMEI1756 1799770 .. 1799788 +  -5.9  -4.32804   CGTGCGCCAAGCGCA             CCCGGCT GTTCA AGCCCGG             TTTTGGCTTCCTTGT  69 179
    BMEI1760 1806602 .. 1806630 + -17.5  -3.53343   TTATCTGTGAAACGA        ACAAAGCCCCGGA TGA TCCGGGGCTTTGC        TTTCAGGCAGCAGTT 100 31
    BMEI1762 1807724 .. 1807734 +  -3.2  -3.92996   ACGGCCACAGACAGG                 CTGG TAA TCAG                 TTCTTGTCTGTCACC  54 19
    BMEI1776 NONE
    BMEI1777 1819660 .. 1819680 +  -6.8  -5.29846   GGCGTATTGAAAAAG            CAGCGGCA TCATT TGCCGCTC            TTTTTATTTCCGCTT 100 53
    BMEI1778 1820733 .. 1820744 +  -7.2  -3.54935   AATCCATGCGCATGG                CGGC AATC GCCG                 TTTCCAGCGACTTTG  60 337
    BMEI1780 NONE
    BMEI1781 1822638 .. 1822648 +  -4.6  -3.03124   CAGAATGGCCTCCAC                 CGCT TCC GGCG                 TCTTGCCCGGTGCAA  47 258
    BMEI1783 1823793 .. 1823803 +  -2.4  -4.08394   CCGAAGCCAGGCGTT                 GAGG CCG CCCC                 TTTTCCACAAAATCT  55 24
    BMEI1784 1824548 .. 1824574 +  -3.7  -3.05816   AATGAAGCTCTGAAT        GCGCCATGGTCG CAAA TGAC-ATGCCGC         TTGAATGGAGGCTAA  46 85
    BMEI1785 1824870 .. 1824896 + -19.4  -4.45738   ACACCTCAAAAACAA         GGCCGCCATCCC GTG GGGACGGCGGCC         TTTGTTATTGAAATC 100 56
    BMEI1788 1827016 .. 1827029 +  -3.1  -3.53811   GATCATCTGGCGGAT               GCGATG GCG CA-CGC               TTTCGGAGGAATGGG  49 357
    BMEI1793 NONE
    BMEI1794 NONE
    BMEI1795 1833328 .. 1833348 +  -6.9  -3.59979   TTTATCCTACCTAGA            CTGCAATCA GGA TGATTGGAG            TTTCGGGTGAAGACG  62 111
    BMEI1796 NONE
    BMEI1797 NONE
    BMEI1798 NONE
    BMEI1799 1835900 .. 1835910 +  -2.4   -3.7229   AGGTTGCCGCTTGAT                 CGGC TGT GCCC                 TTTCACATATTTTAT  50 52
    BMEI1800 1837104 .. 1837153 +   -13  -4.77775   CTTCCGGTGCTCATG TACCTAGAGCGGTTCCGGTTTT AACAGA AACGCCGGAACCGCTCTAACTA TTTGTTTTGTCGCAT 100 89
    BMEI1802 NONE
    BMEI1803 1842557 .. 1842577 + -19.7  -4.22524   AGCAAGACAAGGTTG            GGCCGGGCG TTT CGCCCGGCC            TTTGCTTTTCGATAT 100 54
    BMEI1804 NONE
    BMEI1805 NONE
    BMEI1806 NONE
    BMEI1807 1848829 .. 1848839 +  -3.2  -3.21747   ATGAGCGGACGAGCG                 GCAG GGC TTGC                 TTCGTCGTAGCATCG  46 66
    BMEI1808 1849470 .. 1849480 +  -4.6  -3.53012   GTCGAACAGATCTGA                 CCTG CAT CGGG                 TTTCAACGAAAGAGG  54 26
    BMEI1810 1851316 .. 1851341 +  -4.5  -3.06696   TCGCCAAGCCGCATG         TCCACCACCGC ATAA GCGGGGGCAGA          TGTCTTGACGGCGGC  48 398
    BMEI1812 1851756 .. 1851766 +  -2.6  -3.80841   CAACGTTGCCAATAA                 TATA CCC TATA                 TTTGCTGGTCGTGAT  50 106
    BMEI1819 NONE
    BMEI1820 1858766 .. 1858781 +  -5.4  -3.03124   TTGAAGATGGTATTC              CGCATG TGGA TATGCG               TCTTGAACCATCGGA  51 37
    BMEI1821 NONE
    BMEI1822 1860593 .. 1860607 +  -2.8  -5.03747   GACATATCTTTGGAG               CTGC ATTCGCA GCAG               TTTTTTGAAAGATTT  73 312
    BMEI1823 1863075 .. 1863092 + -14.1  -5.15117   CGTTTGATACAAAAA             GCCCCGG AAAT CCGGGGC              TTTTTTGCACTTTTG 100 34
    BMEI1827 NONE
    BMEI1828 1870736 .. 1870759 + -10.4  -3.02511   GGGCGGAATCCGATA          TCTTTGCTCA TAGC TGAGCAGAGA           TATTCAGGCGGTGCA  70 9
    BMEI1829 1871695 .. 1871713 + -17.4  -5.38047   TGAAATCTACGAAAA             GGCCCCGC TTT GCGGGGCC             TTTTTTATGTCAATC 100 50
    BMEI1830 1872658 .. 1872684 + -19.4  -5.96219   GAACCGGAAATGGAA         GCCCCGCGCGCA CCT TGCACGCGGGGC         TTTTTTTTGTGCATG 100 54
    BMEI1831 1875135 .. 1875157 + -14.9  -3.26473   ACAGTAAAAACAGGA           GGGACTGGC AAGCG GCCAGTCCC           TTCATGGTGCTTTCA  90 34
    BMEI1832 1876138 .. 1876150 +  -3.3   -4.1822   TTAACAATATAAGTT                GGAAC AAT GATCC                TTTGTTGCGGTGAAG  59 110
    BMEI1833 NONE
    BMEI1834 NONE
    BMEI1835 1878977 .. 1878996 +  -6.4  -3.17075   GGAAAGCTTGACCGC            CGGATGGCC ATT GGC-GTCCG            TTACCTTGCAGACCA  52 181
    BMEI1843 1895373 .. 1895392 +  -5.7   -5.1356   GGCTGCGAAAGGCCG            CGCCATC GGCCCG GATGGTG             TTTTTCTTCGTCACC  86 257
    BMEI1845 1896614 .. 1896625 +  -2.2  -3.51924   AAAGGGAACTCTGCT                TGTG TTTG CGCA                 TTCTCTGCCTGAAGA  47 119
    BMEI1846 NONE
    BMEI1847 1897693 .. 1897709 +  -6.5  -3.96327   GTCTACGCGGGGAAA              TCAGCCC ATT GGACTGA              TTTCTGATCCCGCCT  67 189
    BMEI1848 1899945 .. 1899961 + -10.9  -3.54424   AAGCGGGATCAGAAA              TCAGTCC AGT GGACTGA              TTTCCCCGCGTAGGC  77 215
    BMEI1855 1905988 .. 1906019 + -18.8  -4.25104   ACGCGAAATAAAAAT      GGAGAGCCGCCGGA GAAA TCCGGCGGCTTTTC       TTTTGGTGCGCCCAA 100 45
    BMEI1856 NONE
    BMEI1857 1908384 .. 1908395 +  -2.2  -2.78384   CCATTTCGTCCATTG                TCGG CGGC TCGA                 TCTCATAGGAGCCGG  39 479
    BMEI1861 1913823 .. 1913843 +  -9.7  -2.74144   ATGGAACGATACACT            GACTCTCCA GGT TGGAGTGTC            CTTTACCCGTCCCGA  65 125
    BMEI1862 1914799 .. 1914814 +  -8.2  -4.57073   CCGAATCGATCAATA              CGTGGC GGAT GCCGCG               TTTTTCAAGCACATA  83 330
    BMEI1864 1915548 .. 1915562 +  -4.2  -3.32893   AAAAACTTGCGAAGC               GGGG CGATAAT CCCC               ATTTTCTGGTCTTGT  50 44
    BMEI1865 1916100 .. 1916120 +  -5.3  -4.78077   CCCCTAATCTCTCCC            GCGACGACA AAC TCTCGCCGC            TTTCTTTTCATTCAA  76 125
    BMEI1866 1916946 .. 1916964 + -13.1  -5.79595   AGGCAGAACTTCAAA             GCCGGGC TTCGT GCCCGGC             TTTTTTCTTTTGCGC 100 52
    BMEI1867 1918604 .. 1918636 +  -3.9  -3.29043   TTCATGGCGAACGAT      GCGGGTGTCGGGCCG TTC TGGGCGGAAACCAGC      TTCTGGAGCAGCGTT  48 215
    BMEI1868 1919209 .. 1919225 +  -2.3  -3.14132   TATTGAACAGGATGA              TCTTC GGATTGA GAAGA              TTGATGCCAAGCCCG  41 283
    BMEI1870 1921038 .. 1921065 + -16.4  -4.07885   TATAGCTCATTTGGA        CAAAAGCCCGCT CTCC GGCGGGCTTTTG         TTTTCAAAGCGCATC 100 42
    BMEI1874 NONE
    BMEI1875 NONE
    BMEI1876 1930719 .. 1930730 +  -3.6  -3.28712   ACCACGACAAAACCG                TGCC AGAT GGCG                 TTCTGAAACCGCAGG  47 233
    BMEI1885 1936836 .. 1936852 +  -5.2  -3.19629   CACGCTTTGTTATTT              TCAAAC AACAA GTTTGA              TCTATCTTGTCTTGC  53 149
    BMEI1886 1938820 .. 1938836 +  -6.5  -3.12505   CCTTCCGGGCAATAT              CGCGATA GAT TTTCGCG              TGTTCACTGTCGGGT  52 286
    BMEI1888 1940772 .. 1940820 +  -5.9  -2.74605   AGCGCCCGACAATTA CGGACCCGATTGGCGATACGC ATATTGA GCGTATTGGCCCTCGTGTTCG TCGGTTTTGCGCACA  51 302
    BMEI1889 1941190 .. 1941202 +  -3.3  -3.86194   GTTACGGGGTCGCGC                CTGGC TTC GCAAG                TTTGTCCAAGCAGTT  54 69
    BMEI1890 NONE
    BMEI1891 1942510 .. 1942543 +  -2.7  -4.54301   TATTGTAAACATGAA     TGT-AATAGTCTAGAA TAT TTCTAAACTATTGATA     TTTATTGATTTTTTA  64 33
    BMEI1892 1943444 .. 1943474 +  -8.9  -3.53012   ACGAAACCTTGGCTT       CGTTGCCGCGCTC TTGTT GACCGCAGCAGCG       TTTGCCGCGCCGGGC  70 127
    BMEI1897 1953172 .. 1953183 +  -2.2  -2.89602   AGGCTGCCGTGCGCT                GCGT GGTC ATGC                 GTTTGGTGTGCCGAG  41 390
    BMEI1902 1958840 .. 1958854 +    -7  -3.53761   AAACCACTTCGCCAC               GCGCCG GAT CGGCAC               TTTGCAACAGGGTTG  60 453
    BMEI1904 1960193 .. 1960222 +  -9.3  -2.55351   AGCCAGGCGGGAACC       ATTTGACGCCGCA CAAA TGCGGCGTAAAAG        ATTCCTGTAGCACAG  61 20
    BMEI1905 1961185 .. 1961222 +  -4.8  -4.28548   CAGGCCTTTATCAGA   TGGGTTGC-GATGGCNC CNCAT GCGGCACCCGCAACCCA   TTTTCATGGGTACCT  66 60
    BMEI1908 NONE
    BMEI1909 NONE
        recR 1965687 .. 1965699 +  -4.7  -4.05788   GCTGCTGCGTTACGG                GCGCG AAC CACGC                TTTAATTTCGGGAGA  61 8
    BMEI1911 1966984 .. 1967002 +  -5.4  -3.24885   TCCCATTATCAAATA             TGCTTAAT AGA ATTAAGTA             ATTTATATTTATATA  53 6
    BMEI1912 1968086 .. 1968098 +  -3.3  -2.52795   CACAAAGCCGATATC                GGCAG CCC CTTCC                TGCGTTGCCCCGGTT  39 503
    BMEI1914 1970005 .. 1970022 + -14.1  -4.28656   TCCCGATACGAAAAA             GCCCGCC GAAT GGCGGGC              TTTTCCATGTTCAGT 100 396
    BMEI1918 1974777 .. 1974800 +   -16  -4.05788   GCCTGAAGATTTTTG          CGAGGCGGCC TTCG GGTCGCCTCG           TTTCGTTTCGAGCGC 100 58
    BMEI1919 1976441 .. 1976453 +  -2.7  -3.91506   TACAATCTCCAATAA                TAGAA AGT TTCTG                TATTTTTGAAAATAG  54 78
    BMEI1920 1977021 .. 1977057 + -13.8  -2.91144   CATCGCTTTCATTCA    CGTTGTCCCGGAACGC ATCAG GCATTTCGGGACAATG    TCCTTTGCAGCATCA  80 47
    BMEI1921 NONE
    BMEI1922 1979176 .. 1979188 +  -4.9  -4.16016   CAGCAGGATTGATGC                GAAAT AAA ATTTC                TTTATTGGGCAATAA  63 29
    BMEI1923 1980483 .. 1980493 +  -2.4  -3.17219   GGACGGGAACTCTTT                 CAGG AGA CCCG                 TTGATGCCGGTTCTG  42 11
    BMEI1924 NONE
    BMEI1925 NONE
    BMEI1926 NONE
    BMEI1927 NONE
    BMEI1928 1986042 .. 1986067 +  -6.1  -2.81313   GGTCTGGAGCATGAT         TCCGAAAGAGC GGAT GCAATTTCGGA          TAATATTATGGCTCT  51 53
    BMEI1930 1987378 .. 1987417 + -19.5  -3.55761   ACTGACTTGACGTGA  TATGAAATGCCGGGGCG GGAAAA CGCCCCGGCATTTTGTA   TTTCCCGGCTCCATA 100 46
    BMEI1931 NONE
    BMEI1932 NONE
    BMEI1933 1988706 .. 1988744 +  -8.1  -4.45544   AACCGAAGGTGGGTT   TGTTCCCTCATCGCGGT TTTGC ACCGCAAGGATGGAGCA   TTTTCGTTCATAGCG  82 150
    BMEI1934 1990692 .. 1990702 +    -4  -2.78679   ATGAGGCCTGAACGA                 GAAT GAC ATTC                 CTTTGCATGAACCGC  44 37
    BMEI1935 1992537 .. 1992553 +  -2.1  -4.07885   TTAAGGCATGATTAC              CGGAAAG TGG CGATCCG              TTTTCGGAAAAGATC  55 30
    BMEI1936 1993723 .. 1993736 +  -3.7  -2.78384   TCCGCGCATCGATTT               CGACC GGAG GGACG                TGTGATGACCGACAC  44 7
    BMEI1937 NONE
    BMEI1938 NONE
    BMEI1939 1997479 .. 1997498 +    -5  -4.38472   CCGTTCAACCCAGTA            TTGAGCCT GAAA ATGCTCAA             TTATTTTGGTTTGCG  69 22
    BMEI1948 NONE
    BMEI1949 NONE
    BMEI1950 NONE
    BMEI1951 2010142 .. 2010170 +  -2.3  -4.28994   CGGCACCGGCCAGCC        TGCCCTCTTCGAT AAG GTCGATCAGCGCA        TTTTCATCGATGATC  62 268
    BMEI1953 2011833 .. 2011856 + -16.8    -5.243   TGACTGACGGGACAA          GGCCTTGGCA ACGA TGCCAAGGCC           TTTTTTGATGATTTA 100 34
    BMEI1956 2014132 .. 2014156 +  -3.4  -3.54543   AACCGCGAAGACGAG         GCTGC-CCCCC TCAA GGGAGAGCCGC          TTTCACGGCATAGGT  49 136
    BMEI1957 NONE
    BMEI1958 2016264 .. 2016283 + -12.8  -5.43974   AACATCTTATAAAAA            GGCCGCTC TTCG GGGCGGCC             TTTTTATTTACTTTT 100 46
    BMEI1980 2040100 .. 2040129 + -17.3  -4.73108   CTCCCAAGGCATCAG       GCCGGAGCAGTTCC ATC GGAA-TGCTCCGGC       TTTTCATTTTATCGC 100 53
    BMEI1982 2041916 .. 2041942 +  -9.4  -4.20074   AGCCGAAAATAAAAA         CGCCAGTCTG ACAAAAC CAGACCGGCG         TTTTGGCATCTATTT  79 55
    BMEI1992 2051464 .. 2051482 +  -4.4   -4.8743   TAGGCAAAGCGGCGT             TCTGGCGG CCC CCGCCCTA             TTTCTTTATTTTCAC  74 38
    BMEI1993 2052528 .. 2052548 + -14.7  -5.08824   CCGCTGAGTTGAACT            GGCGGTGGG TTT CTCACCGCC            TTTTTTGCATCCAGC 100 34
    BMEI1997 2056280 .. 2056298 +  -3.8  -4.14392   CCTGTAAGGAAAAAG             CCTTTGCG GCT TGCAAATG             TTTTCGCCGTTCAGA  61 34
    BMEI2011 NONE
    BMEI2012 2072045 .. 2072076 + -10.9  -4.07568   TGGCAGGCCTGGTTT      GCGCATCTCATCC CTTGCT GGATGACGTGCGC       TTTTCGACGGAGCAG  84 157
    BMEI2013 NONE
    BMEI2014 2072572 .. 2072592 + -11.8  -4.73108   CAAAACAGCTTGAAA            CGGTGCGG TTTTT CCGCGCCG            TTTTGCTTTTATGAG 100 55
    BMEI2015 NONE
    BMEI2016 NONE
    BMEI2017 NONE
    BMEI2018 2076382 .. 2076439 +  -4.2  -3.53012   TTGATTTTGAACGGC GTGCATG-GATGGAAACGGCAAT-GGCT GGCA AGCCTGTTGCCGATTATCTCGCACGCAC TTTGCCACGGGGCAC  54 416
        trpA NONE
    BMEI2020 NONE
    BMEI2021 2079710 .. 2079744 + -12.3  -4.76041   AGATCGGAATCAAAA    CCCCTCG-TTTTTGAC TGCT GCCAAAAATCGAGGGG     TTTTTCATCAATCTG 100 141
    BMEI2037 2100171 .. 2100196 + -16.2  -5.52909   ATATTGAGGAGGGGG         GAAGCCCGGC CATCGC GCCGGGCTTC          TTTTTTTGGCTGTTA 100 185
    BMEI2038 2100712 .. 2100722 +  -2.4   -4.1899   TGTAATGACCCGGAA                 GCGG GAA CCGG                 TTTTGCATCCGGTCA  57 43
    BMEI2046 NONE
    BMEI2047 2106476 .. 2106511 +  -8.8  -2.71924   CAGCCAATCTCCTCA    CCATATCGCCGCCGCC TGGT GACGGCGGCAACAGGG     ATTTGACAAGAAATG  62 51
    BMEI2048 2107892 .. 2107913 +  -9.4  -4.89567   CCGGCCATGCAAAAA           CCCCTCGA CTTGCA TCGGGGGG            TTTTCTATTTTCCCG  91 89
    BMEI2049 2109294 .. 2109319 +  -6.1  -4.00868   CGCCGAAAGATAGGC         TGGTG-AGACGC GCA GCGCCTGCGCCA         TTTCCTTCTGCGTAA  66 325
    BMEI2054 NONE
    BMEI2055 2113206 .. 2113232 + -22.4  -5.45652   TAATTATGCAGGAAA         GCCCGGCTGGAA CAA TTCCAGCCGGGC         TTTTTTATTCAGGAT 100 49
    BMEI2060 2116036 .. 2116048 -  -2.7  -2.88118   TGAGGCGAGAACAAG                CTTAA CCG TCAAG                ATGATGATCCTTCCT  42 21
         maf NONE
        aroE NONE
        coaE 2113978 .. 2113991 -  -5.3  -2.78639   AATATTCTGAATAAG               GATAG GCCA CTATC                TGGTCGCGGCCGCAG  48 21
    BMEI2056 2113206 .. 2113232 - -22.4   -3.7791   TAATTATGCAGGAAA         GCCCGGCTGGAA CAA TTCCAGCCGGGC         TTTTTTATTCAGGAT 100 34
    BMEI2053 2111111 .. 2111149 -  -5.2  -3.27774   CATTTCAATTATTAA   GAAAGAGCGGCCTTCC GACGAAA GGTAAGCGGCACTTTC   CAGGAAATATCTTTA  53 38
    BMEI2052 2109928 .. 2109945 -  -6.9  -2.62184   CTGTCTCCCAGAGGA             TGCGGTC TTCG GCCCGCA              GGATAATTCTTGCCC  52 69
    BMEI2051 2109376 .. 2109400 -  -5.6  -3.53343   AAGCGCTTTCCGAAA          GGCGTCATCG TCTGC CGATGCCTCC          AAACGTGTTCTGCCG  56 5
    BMEI2050 2108892 .. 2108902 -  -4.6  -4.54727   GCCGGCAAACGAAAA                 CGCG CGA CGCA                 AAGCAGCCGGGCAGG  70 126
    BMEI2045 NONE
    BMEI2044 NONE
    BMEI2043 NONE
    BMEI2042 NONE
    BMEI2041 2102203 .. 2102219 -  -5.7  -3.14344   CACCCTTGCTATCAA              CGGACCG GAT CGAGCCG              CATCGGAATGCCGGC  53 5
        hisE NONE
    BMEI2039 2100705 .. 2100716 -  -7.2   -2.7185   ATTAGGCTGTAATGA                CCCG GAAG CGGG                 AACCGGTTTTGCATC  56 66
    BMEI2036 2097341 .. 2097361 -    -4  -3.04517   ACCGGCCCGCAAAAG           GGCCGCATT GCTC AACGCG-CC            GTCACGCCATCCGTC  46 79
    BMEI2035 NONE
    BMEI2034 NONE
    BMEI2033 NONE
    BMEI2032 NONE
    BMEI2031 NONE
    BMEI2030 NONE
    BMEI2029 2092187 .. 2092214 - -10.6  -4.85782   GCGCGCAAAAAGAAA        GACCGGATGGCT TGTC AACCATCCAGCC         TCAAGATGTAGTGGA 100 56
    BMEI2028 2091772 .. 2091787 -  -4.6  -2.92667   GCAAGGGTGAAAGCA              GCGAGC CTAT GCTTGC               CTTTCATGGCGGGCC  47 86
    BMEI2027 NONE
    BMEI2026 NONE
    BMEI2025 NONE
    BMEI2024 NONE
    BMEI2023 NONE
    BMEI2022 2079710 .. 2079744 - -14.5  -4.42639   AGATCGGAATCAAAA    CCCCTCG-TTTTTGAC TGCT GCCAAAAATCGAGGGG     TTTTTCATCAATCTG 100 89
    BMEI2010 2069034 .. 2069048 -  -9.2  -5.33405   TCGAGCAAAGAAAAA               CCGCCC GAA AGGCGG               CTTTTCCAAGACATG 100 98
    BMEI2009 2068279 .. 2068323 - -12.3  -4.15106   GACCAAGCCCGAAAA GCATACGAAACCGCCACGGCA TGCCC TGCCG-GGCGGTTT-GAACGC GGCCTTATAGGCCCA  95 80
        rpmI NONE
    BMEI2007 2067402 .. 2067426 - -17.1  -3.78775   CCCTGCATGATGAAA          CCCGCGCCAGC CGA GCCAGCGCGGG          TTCCCAAATTTATCG 100 78
    BMEI2006 2066420 .. 2066444 -  -4.1  -2.73124   GCTCATTCTTTAAAT          CCTGTCGTGCC GAT GGCACTCCACG          CCTCTTGGTTAAATC  44 119
        pheS NONE
        pheT 2062831 .. 2062848 - -14.1   -4.4078   TCCCTTCAAGCAAAA             GCCCGCC AATC GGCGGGC              TCAGGCTTTCATTGC 100 42
    BMEI2003 2061739 .. 2061755 -  -2.2  -4.38927   GGCGTATATAAGAAA              GGCAGT TTTTC ACTGCA              AGTCACAAGAGCCAG  60 79
        dnaK 2059628 .. 2059648 - -18.3  -4.19276   CCAAAACTGGCAAAA            GCCCGGGGA ATA TCCCCGGGC            TTGAGCACGCACGGT 100 47
    BMEI2001 2058246 .. 2058285 - -14.6  -4.05446   GGCGGGAATTAGAAA  CAAAATAAAAAAGGAGCC GCAT GGCCCCTTTTTTATTTCA   ATAATCTATTCGCCG 100 31
    BMEI2000 2057566 .. 2057582 -  -5.8  -3.53779   CTGTTAAAACAGGAA              CCGCTC TATAC AAGCGG              ACTGCGATAGACCCA  59 14
    BMEI1999 NONE
    BMEI1998 2055928 .. 2055939 -  -7.2  -3.57971   ATACGGACCCGGAAA                CCGG CCTG CCGG                 TTTCCGAAAAAAGCG  60 395
    BMEI1996 2054138 .. 2054176 -  -9.8  -2.60257   ACATCCCACAAGTGA   GTATATGCTTAAATACAA CTT CTGGAGTTAAGCATATAC   TATTGGTGAGGTCAA  65 59
    BMEI1995 2053644 .. 2053667 -    -3  -2.52623   GCGGCGCGAGAATAT          CGATATTGGC GCCC GCCCATGCCG           CCTCCGGCCCTCAGG  40 36
    BMEI1994 2052171 .. 2052183 -  -3.3  -3.23598   CAATGAACGCATCAA                GCCGA TGA CCGAC                ATGGAAATCTACGGC  45 410
    BMEI1991 2050588 .. 2050606 -  -3.9  -2.69468   CATGCTTATAGAGCA            TTCCCGCA GGGA TG-GGGAA             CCTGCCCGGCGCCTC  43 137
    BMEI1990 2050010 .. 2050025 -  -4.7  -4.45168   GTTGTAAAAGACAAA              TGACG AGGAAG CGTCA               CCAGCCATCTACGCG  68 135
    BMEI1989 2048892 .. 2048920 - -18.9  -5.27335   GGCGCGAAAGAAAAA        GAACGCGGGGAGG GAT CGTCCCCGCGTTC        CACAGCCTGGGCCTT 100 39
    BMEI1988 NONE
    BMEI1987 NONE
    BMEI1986 2045110 .. 2045124 -  -7.1   -2.6155   CCTCGTAATATCAAT               TGCGG GGGAG CCGCA               CTGTCTATCTGTTGA  52 55
    BMEI1985 2044351 .. 2044361 -  -2.4  -3.01712   CCGTCGGGTTCAAGA                 CCCC GCC GGTG                 CAGTTCAGGGTTTAC  41 30
    BMEI1984 2043532 .. 2043555 -    -3  -4.72272   TTCCCGGAGGAAAAA          CGG-GCCGCCT GAA AGGGGGAACCG          CTCCCGTCAGCCGAA  66 32
    BMEI1983 2041916 .. 2041942 -   -13  -5.46706   AGCCGAAAATAAAAA         CGCCAGTCTGAC AAA ACCAGACCGGCG         TTTTGGCATCTATTT 100 79
    BMEI1981 2040176 .. 2040192 - -10.9  -3.96892   AAGCGGGATCAGAAA              TCAGTCC AGT GGACTGA              TTTCCCCGCGTAGGC  84 66
    BMEI1979 NONE
    BMEI1978 NONE
    BMEI1977 NONE
    BMEI1976 2035733 .. 2035757 -  -9.4  -2.68434   TTTCAGACCAGATGA          TGCGTGAAAA CAAAC CTTTCACGCA          TTTGCGATCGCAGTC  61 105
    BMEI1975 2034535 .. 2034559 - -11.5  -4.42788   TTCAATTGGATAAAA          GCTGTCTGC TCAAAAG GCAGACAGC          ATTTTTTTAAATCGT  91 82
    BMEI1974 NONE
    BMEI1973 NONE
    BMEI1972 NONE
    BMEI1971 2030529 .. 2030550 - -14.4  -2.80821   CTTGGAAACACAGTA           GCGCCCGG ACTTCA CCGGGCGC            ATAGATGTGTTAGCG  82 173
    BMEI1970 2029209 .. 2029221 -  -9.1  -2.72991   TCATAGGGTCAATCA                GGCTG AAA CAGCC                GCTTTCAACGCCTTG  62 10
    BMEI1969 2028394 .. 2028417 - -10.2   -5.5604   GCAAGTAACAAAAAA          GAGCGGGACC GGGT GGACCCACTC           TTGTTCTAACGACCA 100 104
    BMEI1968 NONE
    BMEI1967 2025671 .. 2025683 - -10.5  -3.73107   TCATCAAACTTCAAA                GCCGC AAT GCGGC                TTCGCAACAATCTCG  80 333
    BMEI1966 2024739 .. 2024758 -  -2.7  -2.70932   TCTTGGTTTCAACGA            CGACAGC CTTCGT GCGGCCG             TGGCTGAAATTCTGG  40 273
        infB 2021955 .. 2021980 - -16.1    -4.371   CGGATGACATGAAAA         GCCGGGCCGCC TTTC GACAGCCCGGC          ATGCGTTCCTAGAGC 100 34
    BMEI1964 NONE
        truB 2020247 .. 2020258 -  -2.2   -3.3878   ATATAGTCCAAAAAC                GACA AGAA TGCC                 AGTCTGAAATAAATT  46 60
    BMEI1962 2019817 .. 2019843 -  -8.1  -4.19735   CTGTTCAAAATCAAA        CGGGCGAC--GTT TTT AACGTGTCGCCCG        ATTTCAACCTTAGCG  76 35
    BMEI1961 2017373 .. 2017402 - -16.5  -3.91488   AATCCCCTGAAATAA       CAAAAAGCGCGCC AAAA GGCGCGCTTTCCG        GTTTTCAGAAGAGAT 100 48
    BMEI1960 NONE
    BMEI1959 2016264 .. 2016283 - -10.6  -4.87273   AACATCTTATAAAAA            GGCCGCTC TTCG GGGCGGCC             TTTTTATTTACTTTT 100 33
    BMEI1955 2012757 .. 2012770 -  -9.5  -5.49234   ATACGCAACAAAAAA               GCGGC CGAA GCCGC                TTCTTTCAATCCCCT 100 69
    BMEI1954 2011833 .. 2011856 - -16.8  -3.33492   TGACTGACGGGACAA          GGCCTTGGCA ACGA TGCCAAGGCC           TTTTTTGATGATTTA 100 38
    BMEI1952 2009804 .. 2009815 -  -3.6  -3.21126   AATTATACCGACGAA                GACC TGGC GGCC                 ATCCGCGTTCGCACC  47 134
    BMEI1947 2006047 .. 2006060 -  -2.3  -2.56046   CCAAATGCCAATCCA               GCCCA TCAA TCGGC                CTATTAACTCTTTGT  39 62
    BMEI1946 2005031 .. 2005044 -  -3.1  -2.71712   TTCCGTGGCGCAAAT               TGGAC CGGC ATCCA                GACTTTGGCAAGGGC  41 41
    BMEI1945 2003984 .. 2003997 -  -3.7  -5.29385   AAGCCAATGAAAAAA               GACGC AATT GCGGC                CTTGCAGCACCGCTT  82 188
        rpsT 2003499 .. 2003527 - -13.9   -5.1523   GCTATAAGACAAAAA        GAAACCCGGCTAA CAA TGAGCCGGGCTTC        AAAATTCAAATATAA 100 55
        dnaA 2001000 .. 2001034 - -13.4  -3.78909   TAAGGAGAAAAGCAA     GCCCGCGCCATGCCGC AAA ACGTCAAGGCGTGGGC     TTTTTGTTGATAACC  90 68
    BMEI1942 1999610 .. 1999626 -  -2.9  -4.87291   CACCGGAAGCAAAAA              CCCGC GCCATTT GCAGG              CCGTCAGAACCGAAA  70 54
    BMEI1941 NONE
    BMEI1940 1997215 .. 1997228 -  -8.1  -3.14132   GCCGGTTCTCATCAA               TGCCG GACG CGGCA                GTTTACAGAATGAGC  57 296
    BMEI1929 1985663 .. 1985697 -  -6.4  -2.91264   GGGCGCATCGATAGA    CGAGGCG-GTGATCG ACATGA CGCTCACTCGCCTTG     CCGATACATGGGAAA  52 401
    BMEI1917 NONE
    BMEI1916 1971847 .. 1971865 -  -4.4  -2.58544   GTCCATTCGGACAAC             CGGCGCGT GGA ACGCGAAG             TCAGGCTTTTCAGTA  44 128
    BMEI1915 1970005 .. 1970022 - -14.1   -4.8048   TCCCGATACGAAAAA             GCCCGCC GAAT GGCGGGC              TTTTCCATGTTCAGT 100 55
    BMEI1913 1967382 .. 1967394 -  -4.9  -3.84266   ATAGGGGATATGAAA                GATAT TTC ATATC                AAGAAGATTATGGGT  59 240
    BMEI1907 1962131 .. 1962151 -  -2.4  -2.85351   TTTTGGGAGATCAGA            GTGCCGCG CGAAC CTCGGCAA            TGAGTTTCTGGGCGT  39 0
    BMEI1906 1960799 .. 1960844 -  -4.5  -4.18506   GGATTCCGAAAACAA CGTCACCCGCTTCGTGGTCCT CTCC AAGAACAAGCAGTGGGCGGCG CGGCCTGAAAACGAC  64 361
    BMEI1903 1958415 .. 1958433 - -13.1  -4.36914   GCTGCTGCTATAAAA             GCCGGGC ACGAG GCCCGGC             CTGGAATTATCGTTT 100 49
    BMEI1901 1955848 .. 1955884 -   -10  -2.72344   TTGGAGTGCGAACGA    CCGCAGTGCCCGGCAG AAAAG CCGGCGGGCGCTACAG    CATCGGCAAATCAGT  65 36
    BMEI1900 NONE
    BMEI1899 NONE
    BMEI1898 1952634 .. 1952657 - -19.6  -5.80817   CGGAACATAAAAAAA          GCGCCCCGGA AATA TCCGGGGCGC           CACGCGGCTTTTGGG 100 206
    BMEI1896 1951568 .. 1951603 -   -11  -2.62515   AACGCTGCCACAGGA    TTGCGACCCGCCGG GGTGAAGA CCGGCGGGCCGCCC     ATCAGGTCATTGGGA  70 110
    BMEI1895 NONE
    BMEI1894 1944528 .. 1944547 - -10.7  -3.55784   CACAAAATTAACGAA            TCGGGCC AAAGCA GGCCCGA             TCAATAGTCCTTTTC  77 26
    BMEI1893 1943383 .. 1943399 -  -6.5  -4.70266   AAGACGATTGAAAAA              GCGCC GCCAGAG GGCGC              AGGGAGATAGAAATG  79 304
    BMEI1887 1938634 .. 1938648 -  -5.6  -3.41988   GGGCAGTGAAGAATA               TGGTCG CTG CGGCCA               TGCGCAACCAAAACA  54 117
    BMEI1884 1934701 .. 1934711 -  -8.2  -3.40299   TTATCAGAGGCATAA                 CGGC TCT GCCG                 TTGCTAAGTGTTTCC  65 85
    BMEI1883 1933988 .. 1934008 -  -2.5  -2.74322   CGCAAGTCTTGAAAG            GCGTGAT TCCTGTT ATCGCGC            GTCGAAACTAACGAC  39 17
    BMEI1882 NONE
    BMEI1881 1932973 .. 1932988 -  -3.2  -2.78816   TTATCCGCCAGCAGA              TGCGTT TTGC ATCGCA               CGCTCACGGCCTCAA  41 37
    BMEI1880 1932647 .. 1932662 -  -7.6  -3.43007   ACCACGCAAAAGACA              TAGAGC GGAA GCTCTA               AACGCCGGCGGTGCG  62 86
    BMEI1879 1932342 .. 1932352 -  -4.6   -4.5032   CAGATGAAGAAGAAA                 GCGC AAA ACGC                 ATGACCGGGCCCGTT  68 42
    BMEI1878 1931443 .. 1931459 -  -2.2  -3.92324   GCTCTCAACAGGAAA              CTGCCA TCGCT TTGCAG              CGTCAAGATGACAGT  53 56
    BMEI1877 1930246 .. 1930258 -  -3.3  -3.79747   CCATCGAGGATGAAA                CCGGC ATC GCCAA                TATTGTGATCTGGCC  55 419
    BMEI1873 NONE
    BMEI1872 NONE
    BMEI1871 1921043 .. 1921060 -  -9.8  -4.38712   CTCATTTGGACAAAA             GCCCGC TCTCCG GCGGGC              TTTTGTTTTCAAAGC  87 65
    BMEI1869 1918632 .. 1918642 -  -6.8  -3.53012   CGTTCTGGGCGGAAA                 CCAG CTT CTGG                 AGCAGCGTTTTCGTC  62 338
    BMEI1863 1914144 .. 1914162 -   -11  -5.00616   TTCGGCTCCAAAAAA             CCGCACAG CAT CTATGCGG             GCGTGTCGCCCTCGC 100 267
    BMEI1860 1909489 .. 1909500 -  -2.2  -5.40072   GCCGCTGTAAAAAAA                CGTG AAGC CACA                 TCTTGAAGATTGAAA  80 100
    BMEI1859 1908559 .. 1908578 -   -15   -5.0925   GGGCAAAAGCAAAAA            GGGCAGCG TTTC CGCTGCCC             TTATCTCCGTCCGGT 100 51
    BMEI1858 1907820 .. 1907830 -  -3.2  -3.96892   AAGCTCCAGCAGAAA                 CAGG GGG CCTA                 TTCAGTTATCGCCGC  58 145
    BMEI1854 1903085 .. 1903099 -  -5.7  -3.73072   AATCGTTTTAGGAAA               CTCTC TATAT GAGAG               CTACCACGCCAGCGG  62 26
    BMEI1853 NONE
    BMEI1852 NONE
    BMEI1851 NONE
    BMEI1850 NONE
    BMEI1849 1899945 .. 1899961 - -10.9  -3.96892   AAGCGGGATCAGAAA              TCAGTCC AGT GGACTGA              TTTCCCCGCGTAGGC  84 68
    BMEI1844 1894766 .. 1894776 -  -6.8  -4.07568   CTTCTGGCCCGAAAA                 TGCC GTC GGCA                 AAAAAATGACTGCAT  68 476
    BMEI1842 1893442 .. 1893474 - -11.4  -2.80994   GGCAATGTCATTATA     GCGGTTCCAGTCG CACTGAAT CG-CTGGAACCGC      ACTATCCTTTGTTTT  71 97
    BMEI1841 NONE
    BMEI1840 1891166 .. 1891177 -  -3.6  -4.25283   AGGCTTCCACGAAAA                CGGC GACC ACCG                 GGAGGATGAGAAAGA  61 127
    BMEI1839 NONE
    BMEI1838 1889186 .. 1889226 - -11.3  -4.07568   GGGGTGGCCCGAAAA GTCCGGTGA-TGAA-GCGG GCCAA CCGCCTTCAATCACCGGGC ATATTCATAGTTTAT  86 45
    BMEI1837 1880221 .. 1880245 - -15.8  -4.14243   TATTCCACGGCAAAA          GAAAGGCGGG GTTTA CCCGCCTTTC          TAATCGGTTCGCTAC 100 37
    BMEI1836 1878823 .. 1878836 -  -3.1  -4.20516   GGCTGATGGAATAAA               GCCTGC GAT GCAG-C               TCATAACGCCGAATA  59 52
    BMEI1826 NONE
    BMEI1825 1865060 .. 1865070 -  -5.4  -5.06103   ATAACTTTCAAAAAA                 GCTT CTC AAGC                 CGCATACCCATTGGC  79 139
    BMEI1824 1863131 .. 1863153 - -13.4  -4.18018   TTGCTCCAGCCAAAA           CCCGGTGAGC GAA GCTCATCGGG           TTCTGCTATTATTCA 100 34
    BMEI1818 NONE
    BMEI1817 1854287 .. 1854305 -  -3.1  -4.45664   GGAATGCAAGCAAAA             CTGCG TTATCCGGT CGCAG             GGCCGTCAGAACCGA  64 46
    BMEI1816 1852936 .. 1852956 -    -4    -3.551   CTTGAATGCAGACAA           GCCCT-AGC TCGC GCTGAAGGC            CGAACGCGGCCAGGT  52 8
    BMEI1815 NONE
    BMEI1814 1852089 .. 1852102 -  -3.7  -3.74158   TCAATCAGATCGAAA               CGCGC TTTA GGGCG                TGTCTGCATTTAACG  54 35
    BMEI1813 1851679 .. 1851692 -  -6.7  -2.52156   ACGCAAATTTAATAT               GAACG CAGG CGTTC                GCGCATATTGTGTAC  52 95
    BMEI1811 1850508 .. 1850522 -  -7.1  -4.20354   AAGGCAATCGGAAAA               CGCAC TGCTC GTGCG               GCGCGGCGTGCAGCG  71 452
    BMEI1809 1849258 .. 1849275 -  -6.3   -3.5936   CTGAAATCGTGGAAA             CGATCAA GGAG CTGATCG              AGACCCGTGTTCGCC  58 309
    BMEI1801 1837320 .. 1837360 - -11.2  -2.96216   GCGGAGCATGACATA GCCGCGAAGG-GCGAGG GCCCGAAA CCTCACGCCTTCCCGGC  CAGTTCCTTCAGCTT  73 11
    BMEI1792 1830294 .. 1830339 -  -7.1  -4.64861   GCGCTGCAAAATAAA CCTAAAGCATGTCGCTTGT-TA TCA TACACACACGACACGCTTTAAA CTTTTGTTTTCGTGC  79 97
    BMEI1791 NONE
    BMEI1790 1828525 .. 1828559 -  -4.3  -5.08255   ATGCCTAAAATAAAA     GATAAAAGCGTTTTG TGATG CGAAACGCTTTAGTC     GCGAGCGCGGCATAA  80 94
    BMEI1789 1826709 .. 1826725 -  -3.7  -3.55966   TGAGTAAAACACCAA              GAACAGA TAA CCTATTC              TATCATATATATTTT  52 130
    BMEI1787 NONE
    BMEI1786 1824859 .. 1824908 - -21.7  -2.60813   CATTGCGCGAAACAC CTCAAAAAC-AAGGCCGCCATCCC GTG GGGACGGCGGCCTTTGTTATTGAA ATCAACCAGGCTCAG 100 37
    BMEI1782 1822002 .. 1822014 -  -3.3   -3.5393   ATGATGTCGCGGAAA                TCGTG GAA CGCGA                AGACTATCCTGCCGA  49 457
    BMEI1779 1820367 .. 1820405 -  -9.5  -3.75115   GGTTTATAAAAGCAA   GCCCGGCCGCACTGAAG AAGAA CTCCAGCGCGACCAGAT   CATCCGGCCAGAATA  77 60
         rph 1816825 .. 1816840 -  -5.4  -3.39327   CCGCCAGAGCCAGAA              TAACGG GGAA CCGTCA               GGCGACGGCCATTTT  54 23
    BMEI1774 NONE
    BMEI1773 NONE
    BMEI1772 NONE
    BMEI1771 NONE
    BMEI1770 NONE
    BMEI1769 1812880 .. 1812916 - -12.4  -3.35046   TCATCCTTTCAAACA   CTTCCAGCACGGAGCAG ACGC CTGCTG-GCGCTGGAAG    CAAGATGGCCGCTAT  80 194
    BMEI1768 NONE
    BMEI1767 1811089 .. 1811099 -    -4  -2.98072   TTCATCATAACGATA                 CATA GGC TATG                 TCCAACAACAGATCA  45 38
    BMEI1766 NONE
    BMEI1765 1808666 .. 1808676 -  -3.2  -4.57073   CATCTGTTCCAAAAA                 CCGT TAC ACAG                 CTTTCGGGATGCCCT  64 18
    BMEI1764 1808013 .. 1808029 -  -2.1  -3.25261   GCTGAAGAAAACAAT              GTGCCGT ATC ACGCCGC              GACTCCTTGTGATTG  44 88
    BMEI1763 1807345 .. 1807367 -  -4.2  -3.42347   AAACTATTGAAAAAG          TGCGCGCAT TGCTTG ATG-GCGCA           TCGCCGGATTTTTCC  49 389
    BMEI1761 1806603 .. 1806629 -   -21  -3.51708   TATCTGTGAAACGAA         CAAAGCCCCGGA TGA TCCGGGGCTTTG         CTTTCAGGCAGCAGT 100 45
    BMEI1759 1802045 .. 1802077 - -17.8    -3.922   AAAGCTTGAAGCAAA      CAGCCCTCGTGGAG GTTTG CTCCATGAGGGCTG      TTTTGCCGTTTCCTC 100 56
    BMEI1758 1801041 .. 1801069 -  -3.8  -4.41241   GAAAGCCGCAGAAAA        TGCCCGTCGG TACAAACCG CCGAGGGACA        CTGGAAAAGGTCAGA  64 36
    BMEI1757 1799300 .. 1799339 - -11.4   -4.1899   TTATCCGACGCAAAA  CTGGCGGCAGACAAAGGC AAAT GCCTTCGTCCGGCGCAAA   GTGACGGGTCACGAT  91 281
    BMEI1755 NONE
    BMEI1754 NONE
    BMEI1753 1795493 .. 1795514 -  -5.7  -2.76492   TGAGGCATTGGAAAT           GGCCCGCCA TTGC CGTCAGGCC            GTGGTGAAAACAGGC  51 19
    BMEI1751 1793223 .. 1793259 -  -6.7  -2.70932   GTCTGTTTTGAAGCA    TAATCTGATCGGC CCTCGTTTCAC GCCGATCGGATTA    CACGCCAGGTTCCGG  52 271
    BMEI1750 1792340 .. 1792352 -  -2.7  -2.95073   CTGCGAACACCAAAG                CGAAT ATA ATTCA                TTCAATACGAAAGCA  42 59
    BMEI1749 1790680 .. 1790705 -  -3.9   -2.6563   TGCCGGAACAATGTA         CGTTTGGGTAC ACAA GCACCGGAACG          CAGATAAATTGCCAT  43 122
    BMEI1748 1789485 .. 1789500 - -10.4  -3.08211   ATCCTCCCAAAACCA              CGCTGC TCCT GCAGCG               TTTCATAAGGGAGGA  71 140
    BMEI1747 1787702 .. 1787732 - -16.3  -2.78384   CTCTCCTTGATTAGA       CGCAATGCGGAGA CAATC TCTCCGCATTGCA       ACTCGCCGCAGGCCG  91 242
    BMEI1746 1786401 .. 1786419 - -10.2  -3.62096   CTCCATGATGCGAAA             GGGCGGCA ATT CACCGCCC             ATTCGCATATTAACC  77 49
    BMEI1745 1785992 .. 1786010 -  -7.4  -3.33696   CTGTTTTCTAACTAA             CCGCTTCG CCG CGAAACGA             AAAGGGAAATCAGGG  61 35
    BMEI1744 1784422 .. 1784443 -  -6.5  -3.20382   GCCGAGATCGAGGAA           GC-CGCTCGC CTT GCCAGCGCGC           ATGACTTTATCAGCC  58 518
    BMEI1741 1782589 .. 1782600 -  -4.4  -4.10161   CATGAGGGGCCAAAA                TGCA AGGC TGCA                 CTGTGCCTGCAACAG  61 153
    BMEI1740 1780953 .. 1780970 - -14.1  -5.14965   AGCCGCATGAAAAAA             CCGGCGG TCGC CCGCCGG              TTTTCGCATTCATCG 100 47
    BMEI1731 1772433 .. 1772446 -  -2.3  -3.07283   TAAATCGTCGAAAAC               CGAGA GTGC CCCCG                TGTTAGCCCTTCCAA  42 74
    BMEI1730 1769539 .. 1769554 -  -4.6  -3.20901   ATCTGATGAAGCGAA              CAGGTC GAAC GGCCTG               ACTTGCCTCGCTGAC  50 387
    BMEI1722 NONE
    BMEI1721 NONE
    BMEI1720 NONE
    BMEI1719 1757822 .. 1757844 - -12.6  -2.73007   AACAGGCGCGCAAAG           GCCGGCTCCG ACA CGGGACCGGC           AGGCAAGGCGCATCA  77 38
    BMEI1716 1754580 .. 1754609 - -11.3   -2.7263   ATGAGCTGCCGAAAC       GGCCCGCCACCCC TTGC GGAAAAGCGGGCC        TGCCGAAAATCGGAC  71 43
    BMEI1715 NONE
    BMEI1714 NONE
    BMEI1713 1751671 .. 1751688 -  -2.6  -2.82516   CTTGCCATGATTACA             CCGTCA GACTCT TGCCGG              TAGCGGCATCGAAAA  39 3
    BMEI1712 NONE
    BMEI1711 NONE
    BMEI1710 1749051 .. 1749094 -  -8.8  -3.28712   CCCTCCGTTCGACAA GCAGGGTATGGTCGCAGGC ATAAATG GCCTGCGCGCA-ACCCAGC TCATAATTTTCAAAA  67 63
    BMEI1709 NONE
    BMEI1708 NONE
    BMEI1707 1746090 .. 1746110 - -15.4  -5.49809   GAAATGCTAAAAAAA            CGCCGCGC TTTGC GCGCGGCG            TTTGGTCAGCCCTTG 100 31
    BMEI1704 1744341 .. 1744355 -  -4.2  -4.11484   TCGAAGGGTTGAAAA               GCGACA CGG TGTCGG               ATTTGCGCTCACCTG  62 217
    BMEI1702 1742624 .. 1742653 -  -3.7  -3.06312   AAAGGCTTCATCCAA       GGTGTTTACATTT CCTG AAATGTAAACATT        CAATCGATCAGCAAG  46 151
    BMEI1700 NONE
    BMEI1699 NONE
    BMEI1698 NONE
    BMEI1697 NONE
    BMEI1696 NONE
    BMEI1695 1738473 .. 1738488 -  -3.2  -3.15999   TTCTCAGATAGGGAA              TAACCG GGTG CGGTTT               CTGGACATAAGGTGT  44 75
    BMEI1694 NONE
    BMEI1693 NONE
    BMEI1692 1734746 .. 1734794 -  -2.4  -3.33696   CGCGCTCGTAATGAA CGTT-CGCATCACATTGTCAGCG TTCA CGCTGCCATCGTAACCCATAACG TCTTTTCGCCAATTC  44 171
    BMEI1691 NONE
    BMEI1690 NONE
    BMEI1689 NONE
    BMEI1688 NONE
    BMEI1687 1731084 .. 1731097 -  -4.5  -4.03234   GGCTGTCGAGATAAA               GCCTC ACTG AAGGC                CCTTAGCCCTTTGTC  61 15
    BMEI1686 1730234 .. 1730272 - -10.4  -2.86185   AAATCTAATGAACTA   CGTGAAGAATTTCAACCC ACG AGGTTAATTTTCTTCACG   ACATATGAATCTGCG  69 423
    BMEI1683 1728954 .. 1728969 - -11.8  -4.99035   CCATTTACAGAAAAA              CCCCGC CGAA GCGGGG               TTCCCTATTAGGCTT 100 331
    BMEI1679 NONE
    BMEI1678 NONE
    BMEI1677 1726190 .. 1726200 -  -2.4  -2.71712   GTTCGTCTGTGAAAT                 CGTC GTC GCCG                 TCCTCTAGATCCGGG  39 233
    BMEI1676 NONE
    BMEI1675 1724882 .. 1724904 -  -9.8  -2.55847   AATTTCCATATTAAC           CGAAGCGGAT AAA AGCCGCCTCG           CAGAACATAAAAACT  65 71
    BMEI1665 1716891 .. 1716904 -  -2.3  -3.14132   CCTCTCCCTTACCAA               GGGAG TGCT CTACC                ACTGAGCTACCGCAG  42 76
    BMEI1664 1714943 .. 1714956 -  -8.1  -3.18735   GGAAGATTTCAGTAA               GCGCA TCGC TGCGC                GTCATCGCATCCGCG  64 69
    BMEI1663 1714052 .. 1714062 -  -6.8  -3.61356   ACCACCTACCGGAAA                 GCAC TGA GTGC                 TCTATCGGCCTCACC  60 446
    BMEI1661 1712684 .. 1712694 -  -2.4  -2.59447   CCTCAAGGATAACAC                 CGTC CAC GTCG                 TCAGCGTAATCAACC  39 419
    BMEI1660 1711309 .. 1711329 -  -3.2  -3.66356   ATTGTGAAGCCGAAA           GGAGAGCCA AGCT TGGCAC-CC            GCGAGATTTCCATCG  52 43
    BMEI1656 1708522 .. 1708533 -  -5.8  -4.00868   TGACCGACAATTAAA                GGGA GATA TCCC                 GATAAAAAGAGTCAC  66 405
    BMEI1655 1707425 .. 1707451 - -11.6  -2.71364   GCACGGGCTTAACCA         GGCTCGATCAGT TCT ACCCATCGAGCC         CTGGTATAAGGCGGC  71 51
    BMEI1654 1706983 .. 1707005 -  -9.9  -5.41143   TACCTTTCAAAAAAA          CAGGC-CTGC ACAA GCAGCGCCTG           AGAATGGGCAATCTC 100 41
    BMEI1653 1706535 .. 1706545 -  -2.4  -3.72576   CTTGCTGGCATGAAA                 CGTC TCC GTCG                 CCCTTAAAGTTTGCC  50 29
    BMEI1652 NONE
    BMEI1651 NONE
    BMEI1650 NONE
    BMEI1649 1702684 .. 1702698 -  -2.7  -4.91511   ATGGGAGGATAAAAA               GCCGG GAAAG CGGGC               ATCTGCAAGAAATCT  73 333
    BMEI1646 NONE
    BMEI1645 1696373 .. 1696391 - -11.6  -2.76046   TGAACGTCAATAGCA             TGGCCCCG GAG CGGGGCCC             GAAAGCAGACGGGAA  71 76
    BMEI1642 NONE
    BMEI1641 NONE
    BMEI1640 1692188 .. 1692215 -   -12  -3.65522   CACGCATCCGAACAA        TCCGGCGGCC ATGAAGGA GGCCGCCGAA         TAAAAGACTTTCGCA  85 73
    BMEI1636 NONE
    BMEI1635 NONE
    BMEI1634 1684819 .. 1684835 -  -3.5  -4.08767   GGTATTCGCGCAAAA              TGGCAGG CAA CCAGCCC              ATCGGCCATCTCGGC  58 115
    BMEI1630 NONE
    BMEI1629 1676756 .. 1676785 - -17.3  -2.73994   ACCGCTCCAATATGA       CAAAAGCCCCACT TTGC AGCGGGGCTTTTG        CGCAAGCGTTTCGGT  95 53
    BMEI1628 1676055 .. 1676076 -  -3.8   -3.9461   GCCCTGCAACAAGAA           GGT-AAGCT GACCG AGCTTTACC           TGAGATATTTCCCGG  60 51
    BMEI1626 1673084 .. 1673094 -  -8.2  -2.98823   GGGGCGTGACATAGA                 CGCC ATC GGCG                 CGGAGGATCAATCCA  60 33
    BMEI1624 1670241 .. 1670262 -  -2.9  -4.56597   CGGGCCGTGGAAAAA           CCACAACGGC TGC GCCG-CGCAG           CAAGAAGGTGAATAC  69 525
        argD NONE
    BMEI1620 NONE
        hslO 1666249 .. 1666259 -  -4.6  -3.06492   CGACGTACCCGAACA                 GCGC CGC ACGC                 TGAACTGATTTCCAC  48 74
    BMEI1616 1662760 .. 1662778 -  -4.4  -4.08216   GCATTCCCGGCAAAA             CCGCTGCA TCC TGCGCCGG             AAAGGCTTCGCGATC  61 39
    BMEI1615 1661638 .. 1661650 -  -6.9  -3.67877   ATGGTGCAAGAAATA                GACGG TCG CCGCC                AAATCCGCAAGTTTT  64 60
    BMEI1614 1661257 .. 1661269 -  -6.9  -3.99324   GGCGAGCATGAGAAA                GCCCC GCC GGGAC                AAGCGAATTCCATGT  69 88
    BMEI1613 1660792 .. 1660819 -  -2.7  -3.25823   GGTTCCTGACAGCAA        CCTGTCAGG AGAAACGAAA CCTTACAGG         CCGAGCATCATCGCC  46 19
    BMEI1612 1659076 .. 1659105 -  -7.7  -3.56643   TCGACAGTGCCGAAA       CGGCGCTGGCC AAGATCAA GGCAGGCGCCG        ATCTGGTGCAGCTTT  62 191
    BMEI1609 1657084 .. 1657100 - -15.1  -3.56821   ACGACACGCTTTAAA              GGCGCCG GAT CGGCGCC              TTTTTCTTATCGGAT  91 41
    BMEI1607 1654825 .. 1654836 -  -5.8   -3.6502   TATGCGGCATGGAAA                CGCT GCTG AGCG                 GCTGGGGCTGCAACG  59 393
    BMEI1605 1650657 .. 1650699 - -26.7  -3.09505   ATAGCTCATCGAATA TGAAACTGAAAAAGGCCGG TTTTC CCGGCCTTTTTCAGTTTCA GAGCCTGCTGGAATT 100 44
    BMEI1597 NONE
    BMEI1596 1644414 .. 1644431 -  -4.9  -2.73124   GTGGATTTTTTAAAT             TCGCCGTT TGA AACGG-GA             TTTATATCGGGCGGG  45 88
    BMEI1595 1643908 .. 1643920 -  -4.7  -4.89063   GCAGGGAAAAACAAA                CCAGC AAT GCAGG                GGCAAACCGAAGAAC  74 90
    BMEI1594 1642662 .. 1642704 -  -7.3  -3.60792   GCCGCAAGTCCTAAA GCATTTCC-AG-CAAAAGTGC GAA GCAGTTTTGGCTCGAAAATGC TCTAAGGCATGATCA  64 27
    BMEI1593 NONE
    BMEI1592 1640802 .. 1640843 -  -8.1  -3.61178   TCCAGCCAGCCGAAA TGAGATC-AACCCCGCAC GGTCATG ATGCGGGGTTCGTCCTCA ATCACGGCAATCAGC  67 91
    BMEI1589 NONE
    BMEI1588 1636564 .. 1636593 - -15.1  -4.43844   TGAGGATCGAGAAAA       CAAAAAACCCCGC CGAA GCGGGGTCTTTCG        ATAGCGTAAAGCGAT 100 45
    BMEI1585 1633422 .. 1633460 -    -8    -2.906   ACCAAGTAAAGACTA   CCCGAGCGCCGGTCTGAT TAA ACCAGATCGGCGCTCTTT   TTACGCCGCGGCAAC  60 26
    BMEI1583 NONE
    BMEI1582 1630537 .. 1630553 - -10.9  -3.54424   GCCTACGCGGGGAAA              TCAGTCC ACT GGACTGA              TTTCCGATCCCGCTT  77 113
    BMEI1581 NONE
    BMEI1580 1628200 .. 1628238 -  -8.1  -3.14132   GTTGTTTTTCATTAA   GCTTGCGCAATGTTTGA TGTCC CCACTCATTGCGCAGGC   TTTTCCTTTTGATCA  62 13
    BMEI1579 1626983 .. 1627001 -   -16  -4.88711   ATAAGACATGAAAAA             CGGGGCTG AAA CAGCCCCG             TTTGCCTTGTTCCAT 100 409
    BMEI1576 NONE
    BMEI1575 NONE
    BMEI1574 1618936 .. 1618966 -  -6.2  -3.21099   GCGCGGCATCATGAA      TTGCGAGCGCG TGGTGTGTGC CGCGC-CGCAA       TATCTTGAAAGGCAC  54 511
    BMEI1572 NONE
    BMEI1571 NONE
    BMEI1570 1614313 .. 1614339 - -16.6  -3.77188   AGGCAAACAGAAACA         GCAAGCACGCCA GAG TGGCGCGCCTGC         CACCACCATGAAGGA 100 189
    BMEI1562 1605442 .. 1605456 -  -3.4  -3.52073   TGTTCAACACCACAA               CGCGCG CAC CGGACG               GGGCATGTTTATAAA  49 79
    BMEI1561 1604741 .. 1604769 - -10.2  -4.36914   TCCGTTCTGACAAAA        GGGGTCGGAGTG CTGGC CACTCCGGCCCT        TTTATCCCGCAGGAT  89 40
    BMEI1558 NONE
    BMEI1557 1601214 .. 1601252 -  -5.3  -4.80487   TATAATCAAAATAAA  TGAAGCAGCCCAACCGTC TTTT GA-GACGGAGCCGCTTCA   GCGAGCAGTGAGAAA  76 248
    BMEI1556 1599960 .. 1599975 -  -3.9  -3.65812   GGCCGTGGAAGATAA              CGGCA CCCCCT CGCCG               GACAATTGAATTTTT  54 144
    BMEI1555 1599007 .. 1599065 -  -2.3  -3.39505   AGGTCACACCCAGAA GCGCACCGCCGACAAGAGCCCCGAGTGGC GGC GCCA-TCACGACACTTGCCGCC-ACGCCC GCCGCTTCCAGAATA  46 3
    BMEI1554 1598569 .. 1598580 -  -4.4  -2.83403   GTTTTCCCATTAAAG                GCAT AGAT ATGC                 AGGATGCCAATTAAA  45 195
    BMEI1553 1596993 .. 1597017 -  -2.1  -4.09739   GGAAGCCCCGCAAAA         GGCG-GCG GAATTCGAGG CGCGCGCC          TATAAGGCGTTTCGC  56 289
    BMEI1551 1595330 .. 1595346 -  -4.3  -3.01918   TTACTCCAGAAATTA              GCCCTGC GCC GCAACGC              CCGCGCTGTGCATGA  47 6
    BMEI1550 1593830 .. 1593847 - -12.7  -4.56597   GCTGCCTGTGAAAAA             GCCCGGA TCAC TCCGGGC              TTTGCATCACTTCTT 100 32
    BMEI1549 1592260 .. 1592276 - -10.9  -3.96892   AAGCGGGATCAGAAA              TCAGTCC AGT GGACTGA              TTTCCCCGCGTAGAC  84 128
    BMEI1548 1590611 .. 1590623 -  -4.8  -4.08064   AATCTCCCGCGAAAA                GCTG CTTTC CAGC                ATTTCTGAGGGCAGA  61 55
    BMEI1547 NONE
    BMEI1546 NONE
    BMEI1545 1588795 .. 1588807 -  -4.7  -3.53012   GCCCCGGTTCCCAAA                GCTGC TTC GCGGC                AGGCCAGTTCTCAAC  54 50
    BMEI1544 NONE
    BMEI1543 1587489 .. 1587521 - -18.5  -3.60627   TCAGCTTATTCTAAA      GCAAAACGCCGCCCC GAT AGGGCGGCGTTTTCC      ATGAAATACTTGTAA 100 48
    BMEI1540 1584726 .. 1584747 - -15.9  -4.07687   ACCCGTCCCCCAAAA           GGGCGAAGC TTTG GCTTCGCCC            TTTTCCTTTGCCTGT 100 52
    BMEI1532 1577648 .. 1577674 -  -8.6  -2.74501   ACGAAGCCTTCAAAT         TGCAGCGGCGAA AGG TCCGCCACCGCG         CCCGGCCCGGATCAA  59 48
    BMEI1531 1575393 .. 1575403 -  -2.4  -2.52464   TGTGCTGGCAACGTA                 CTGG ACA CCGG                 TAGGGCCTCGTTTTT  38 150
        glyQ 1574440 .. 1574458 -  -2.3  -3.12942   TCGAGCAACAAATCA             GGCATGT TCTTC ACTCGCC             CTCACGCTTGAAATT  42 17
        glyS 1572090 .. 1572101 -  -7.2  -5.10461   TCCAGCCAATAAAAA                GGGC GCTC GCCC                 CTCAGGCTCTTATCC  91 35
    BMEI1528 1571010 .. 1571026 - -10.8  -2.67515   CGTAGGAGGATATTA              GCGCGG GGCCG CCGCGC              GTTTCAAACGGTCAT  68 6
    BMEI1527 1569536 .. 1569556 -  -9.7  -5.30686   AACAGTTATAAAAAA            GGCCCTC CGCTTGT GAGGGCC            GCTTTTCTTTTCCTA 100 38
    BMEI1523 1568049 .. 1568071 -  -9.1  -3.60818   CCAAAATTTTTGAAA           GGGTCGCAT TTCTT AGGCGACCC           TTTTTGATTCAATGA  70 34
    BMEI1520 1563790 .. 1563813 -  -8.8  -2.73875   GCGTCCTCAACATCA          CCGCTACGGC GGCA ACCGTAGCGC           AAGCGCAGGCGCGTG  58 153
    BMEI1518 1561469 .. 1561488 - -10.7   -3.8579   ATCTAACAACGCAAA            GGCCACC CGAAAC GGTGGCC             TTCCTTCATACAAGC  82 31
    BMEI1515 NONE
    BMEI1514 1559979 .. 1559990 -  -5.8  -5.14563   TCTTTCAGGAAAAAA                GGCT GTAA AGCC                 AATGGATAGACTCGT  86 83
    BMEI1513 1558953 .. 1558996 -  -3.8  -4.84017   AATTGCGGATAAAAA GGCTGGTATTGTCACGTTAC TGGC GCAAAGTGACAACACCTTCG CTTCAACCGATTGAA  72 43
    BMEI1512 1558008 .. 1558035 - -11.4  -5.48623   AAAGACAAAGAAAAA        TCCCGAAAAGCC GGTC AACTTTTCGGGA         TTGCGTATTAGCTGC 100 42
    BMEI1511 1557121 .. 1557136 -    -9  -3.01001   CACGGTTAAAGTATA              GCGAAC TTCC GTTCGC               CGCCGATTTTTACGA  63 236
    BMEI1510 1556784 .. 1556803 -  -4.2  -6.20267   GCAAAAATAAAAAAA            GGCCGG TCTTTACC CCGACC             TTCCCATTGTCTCAA 100 98
    BMEI1509 1556156 .. 1556166 -  -4.6  -4.00868   GCATTCAGAACGAAA                 CCAC CAT GCGG                 CAAATGCCGTCGGGT  61 53
    BMEI1508 1554970 .. 1554984 -  -6.4  -4.72007   GCGCACCAAAATAAA               CATTCG CGA CGAACG               TGTCGAATCGGTCAG  76 481
    BMEI1506 1553651 .. 1553699 -   -16  -3.73775   CCCACTGTTATCAAA CGCGGCCAGTCTGGCCCC CATTATGTCAGAC GCGGCCAGTCTGGCCGCG GTGGCGCAGATAGTG 100 2
    BMEI1505 1552284 .. 1552310 - -21.6   -5.4833   GCATGGAAGAAAAAA         CAGGCGGCCCCG CCG CGAGGCCGCCTG         TTAATTGATGCCATT 100 140
    BMEI1504 NONE
    BMEI1503 1550572 .. 1550592 -  -5.3  -3.53012   CGCTGCCCGGGGAAA            GCGCGCTCA TTG CAAGCTCGC            TCCTTGCCCTACACG  55 433
    BMEI1500 1549214 .. 1549234 -   -14  -5.27023   ACCCGAAAAACAAAA            CCGCACCG GCAGG CGGTGCGG            TTCGATGCAACATGG 100 50
    BMEI1499 1548096 .. 1548120 -  -4.1  -3.55622   TGGAATTTCTCTAAA          CCTTTGCCGGT ATA ACAGGCATCGG          GCCGAGATCAAGCAT  52 88
    BMEI1498 NONE
    BMEI1497 NONE
    BMEI1496 1544016 .. 1544040 -  -4.3  -3.59252   GGGCAGTAAAGAATA         TGGTCGCTGC GCTCAT GC-GCAACCA          AAACATACTCCCCTA  54 83
    BMEI1494 1542864 .. 1542883 -  -8.5   -4.2018   AAACTGCCAAAAGAA            CCGGGGC CAGCCC ACCCCGG             TTTACTCATGGGATC  76 39
    BMEI1493 1541426 .. 1541437 -    -3  -2.64274   AGTCTGGCAAAGTGA                TTTG CCCG CAAA                 GGCGATCTGCATTTA  40 84
    BMEI1492 NONE
    BMEI1491 NONE
    BMEI1490 1537585 .. 1537604 -  -6.4  -4.07687   ATCGGTCGCCGAAAA            GATCGTCA AGCT TGCCGATC             CGAAACTTGAAGTGA  66 184
    BMEI1478 NONE
        fabG 1524892 .. 1524924 -  -6.3  -3.08798   ATTCCTTACGGAACA      GGAGCGCGACATTCT TAC AAAATGTCGCAATTC      TCGTTGGGCGCATTA  52 129
    BMEI1475 1524516 .. 1524535 -  -6.4  -3.53091   AGCCCCTGCGGCAAA            GATCAGGC AGAA GCCTTATC             GATGAACTTCACAGC  59 8
    BMEI1474 NONE
    BMEI1473 1522884 .. 1522901 - -10.5  -4.57569   TTATTTTGGCAAAAA             CGCGGAG AAAT CCCCGCG              TTTTTATCATTACCC  90 56
    BMEI1471 1521413 .. 1521453 -    -7  -4.56969   AATGCGACAAACAAA TAGTTAGAGCGGTT-CTGT TAAA ACAGGAACCGCTCCAGGTA  TCCTGCGGGTGCGAT  76 41
    BMEI1470 NONE
    BMEI1469 1519280 .. 1519322 -  -8.5  -2.62192   GGGCATGGAAGCAAC CGGCAATGGACGC-CGCGAAT CCT ATGCACACGCGCCCAT-GCCG CGCATGACCAACACC  57 418
    BMEI1466 1516197 .. 1516213 -  -5.7  -2.78463   ATTGCGCGCATCAGA              CGGCGCG CGG CGCTCCA              GCGGGATTTACAGCC  51 33
    BMEI1465 1514359 .. 1514389 -  -3.8  -2.88571   GGGGCGAAACAGAAT       GCCGCCCGCACTTA GCA CATTTGCAGGCGGG       GGCGAAGTTTTTTGA  45 61
    BMEI1464 NONE
    BMEI1463 1512360 .. 1512386 -    -8  -3.35679   TCCTTCCATGTACAA         GCGGTTCTGTCC AAA GAATAAAACCGC         TTCATTCATTTGTCA  65 79
    BMEI1462 1511306 .. 1511329 -   -16  -4.39386   CTGAAACGAGCAAAA          GGCGGCCATG TTTC CACGGCCGCC           CCGATCATCGGTTCA 100 49
    BMEI1461 NONE
    BMEI1460 1510039 .. 1510060 -  -5.8  -5.11613   AGATGACGCAAAAAA           CGCAGGAC GGACCT GTCATGCG            ATTTACGGCTTTTTT  86 75
    BMEI1459 NONE
    BMEI1458 NONE
    BMEI1457 1507493 .. 1507510 - -14.1  -2.95113   CTTTAAAAGTGAAAG             GGGCGGC GAAA GCCGCCC              TTACTATTTCACCTT  83 29
    BMEI1454 1504958 .. 1504982 -  -9.9  -3.31792   CGACCAGCCCCAGAA          GACGACGCTGC TTC GCTCCGTCGTC          AGCATGGCGCATGAT  66 324
    BMEI1449 1497691 .. 1497714 - -12.5  -5.09259   TAGGCTAAAATAAAA          GATGCGCGA AACATG TCGCGCATC           CTGTCAGTTTATGGG 100 51
    BMEI1448 NONE
    BMEI1447 1495457 .. 1495489 -  -4.9  -3.51557   GTCCGGAAAGAAAAT     TCTGACGCCTTGAA TTGTCG CTCA-GGCGGCAGA      GCGTTTGTTGCGGCC  54 14
    BMEI1444 1491353 .. 1491382 - -18.7  -3.61652   TTCTGAAAGAATGAA       GGCGCCCGAAGTT TGAA AACTTCGAGCGCC        TTGCTATCAGACTTT 100 69
    BMEI1441 1488751 .. 1488761 -  -3.2  -3.91689   ATAAACGACAGCAAA                 CTCC TGC GGAA                 CCCCACGCATGTGCA  54 116
    BMEI1440 1487920 .. 1487939 - -12.1  -4.89567   CGCCAAAATAGAAAA            CGGGCGC GATGAA GCGCCCG             CTTTTCATCCTGAAA 100 47
    BMEI1439 NONE
    BMEI1438 1483226 .. 1483243 -  -7.7  -2.91695   TCGATGCGCAAAGCA             GCA-CGGC AAA GCCGCTGC             CCGTGCTTTTTGCGG  56 290
    BMEI1436 1480015 .. 1480045 -   -17  -3.62849   CGCATCAAAGCAGAA       GCGGAAATCAGTCC AGT GGACTGATTTCCCC       GCATCGGCGCTTCGC 100 110
    BMEI1435 1478996 .. 1479012 - -10.9  -3.96892   AAGCGGGATCAGAAA              TCAGTCC AGT GGACTGA              TTTCCCCGCGTAGGC  84 111
    BMEI1433 1477102 .. 1477127 -  -3.9  -3.14132   CGGCGCGGTGACGAA         GCCGGCCGCC TTTGTGC GG-GGCCTGC         GTGCCCACCGCAAAA  45 247
    BMEI1431 1475603 .. 1475621 - -13.1  -4.56729   ACCAAAACATGAAAA             GCCGGGC ACGGG GCCCGGC             TTTCGAGGATGCGGA 100 47
    BMEI1430 NONE
    BMEI1429 1474566 .. 1474591 -  -8.3  -2.78679   TTCGTCCATGTAAAG         CTCCTCGCA ATAAACGA CGCGAGGAG          TTTAGCTCCGCTCCC  59 64
    BMEI1428 1473702 .. 1473724 -    -7  -3.55071   CCATACGCCCGGAAA           GAGCAGCAAT TGT ATTGCCGGTC           AGCTGATGAGCGAAC  62 24
    BMEI1427 1470988 .. 1470998 -  -6.8  -3.16564   GGCTGATCGTAGGAA                 CAGC CTT GCTG                 CTGCTTGCGCGTGAA  54 345
    BMEI1424 NONE
    BMEI1423 NONE
    BMEI1422 1468169 .. 1468184 -  -3.2  -2.78679   GTGTGGGAGGTAAAG              GCTCTA GCTG TGGAGC               GTCAACAGGTTGTCT  41 13
    BMEI1421 1467664 .. 1467719 -  -4.6  -2.91264   CTTTCCATTTATAGA TGCTGGCATCG-CTGACGCCGTGCTT GCGACA AAGCTCCGCGACAGGCG-TGCCCGCC TCGTGCTCCTTCAGA  47 191
    BMEI1420 1466715 .. 1466738 -  -9.5  -3.05596   GATTGTCTGAGCGAA          CTCGGCAGG CGTCAT CCAGCCGAG           TTCAGAGTGTGGTCG  68 80
    BMEI1419 1466227 .. 1466239 -  -3.4  -2.91695   GTCATCCTTAAACTA                GATC AAGGA GATC                CGGGATTTGCTCAAT  42 372
    BMEI1412 NONE
    BMEI1411 NONE
    BMEI1410 NONE
    BMEI1409 NONE
    BMEI1408 NONE
    BMEI1407 NONE
    BMEI1406 1458200 .. 1458211 -  -3.6  -2.86492   CGAGATGGACGAAAC                CCAC GAAT GCGG                 TCAATGTTTTCTCGC  44 88
    BMEI1405 NONE
    BMEI1404 1456648 .. 1456662 -  -2.8  -2.95652   CCGATTGAATCAAAG               GCGA CCGATAT TCGC               AAGTAATTTAATAGG  42 33
    BMEI1403 1456248 .. 1456262 -  -5.6  -3.17392   TAGCTTGGAATTCAA               GCCACC TTT GGTGCC               CCCAATACGTCGGGG  51 7
    BMEI1402 1455420 .. 1455436 -  -2.1   -2.6027   TGAAAATGCAATGCA              GGCGCGT CAG AAGCGTC              GCTTCAGGAAAACCT  38 396
    BMEI1400 NONE
    BMEI1399 NONE
    BMEI1398 1453988 .. 1454001 -  -2.4  -3.04398   CTTGCTTCGGAAAAG               TGGA GAGGTT TCCA                TGAGTTGAAAGGAAA  42 260
    BMEI1397 1453469 .. 1453479 -  -2.6  -3.89822   GATGGATGGCACAAA                 TTAA AGC TTAA                 TAAAAATTTACAGAT  53 123
    BMEI1396 NONE
    BMEI1395 NONE
    BMEI1394 1449286 .. 1449311 -  -6.1  -3.01924   CATGTTTCTCCAATA         CAGATGCGGCA TCAT CGGCACATCTG          ATCGTCATCATCAGC  52 70
    BMEI1393 NONE
    BMEI1392 NONE
    BMEI1391 NONE
    BMEI1390 1443840 .. 1443865 -  -6.7  -2.85008   CTCCAGAATAAATAG         TGGCGCGCCTC TGGC AAGGTGCGCCG          AACGATGATCAGAAT  53 34
    BMEI1389 NONE
    BMEI1388 1441556 .. 1441580 - -14.3  -3.46534   GAACCCCACGAAACA          GAAAGGGCGCC AGC GGTGCCCTTTC          GCTTTAAAGCTTAAC  88 29
    BMEI1378 NONE
    BMEI1377 1430062 .. 1430079 -  -3.4  -4.62471   CGGAATCCTGAAAAA             CCATCC TTTCAT AGATGG              TAATAAGAGGACTGG  69 200
    BMEI1373 1427713 .. 1427744 -  -4.3  -2.56449   ACCGCACCAGAATAT      CGTC-TCCCGCCGG GCCGT CCAGCGGTAGGGCG      CTTGCGTGGCTCATG  44 36
    BMEI1372 1426431 .. 1426451 - -11.8  -5.54907   CGGACAAAATAAAAA            CCCGCCGA TCATT CCGGCGGG            TTTTGTTTTTATGCG 100 34
    BMEI1370 1424124 .. 1424148 -  -9.2  -3.21395   ATGCGCTCTAGAATA          TCGCGGGCGG AAAAG CCGTCCGCAA          CCAAACATACTCCCC  67 71
    BMEI1367 1421422 .. 1421456 - -17.3  -4.31433   GACCCTGATAATAAA    TGAGGCCGGAGCATCA TAAC CGATGC-CCGGCCTCA     ATATATAAGCCCCTG 100 72
    BMEI1364 1417397 .. 1417413 -  -7.9  -4.84363   TCAAAGGAGGAAAAA              CAGCAGG CAT CCCGCCG              CCTCTGCCGCTTGAT  87 381
    BMEI1362 NONE
    BMEI1361 1415792 .. 1415827 -  -5.4  -2.89793   CGAGCGATATAATCA    CGCCTGAAGAGTGTCA ATCG CGACCCTCTTCACACA     CTCCGCGGTCGAATC  49 41
    BMEI1360 1414348 .. 1414385 -  -9.4  -3.61652   TGGCGAAAGAATCAA  CCTAGAGCACGGC--GACT TTA AGTCAGGCCGT-CTCTAGG  CCTTTGTTTAAGCAT  70 33
    BMEI1357 1411246 .. 1411258 -  -3.3  -3.86874   TGAAAAAGAAATGAA                GGAGC CGT GCTGC                GAGGCTACGCCGTTT  54 30
    BMEI1356 1410296 .. 1410309 -  -2.4  -3.65317   ACCCAGAAATCAGAA               GTCA GGCGCA TGAC                GGGCTCCGGATCAGC  50 36
    BMEI1355 1409743 .. 1409760 -  -5.5  -2.64616   GCTCCATCGAGACGA             CGCGC-GA TGG CCTGCGCG             ATTTTGTGCATATCT  46 224
    BMEI1350 NONE
    BMEI1349 NONE
    BMEI1348 NONE
    BMEI1347 NONE
    BMEI1346 1400720 .. 1400745 -  -3.2  -4.21812   TGTCAGGGAAAACAA         GCATCAG-CGC GTCGA GCGTCTGGCGC         GAGGGGGCATCAAGC  59 194
    BMEI1345 1400136 .. 1400157 -  -6.6  -3.81951   GCGCACATCATGAAA           GGCTTCGA CCATGT TCAAAGCC            TCCGCGCGCCGCGCC  67 18
    BMEI1344 NONE
    BMEI1343 NONE
    BMEI1342 1398174 .. 1398191 -  -7.7  -3.03007   AATATGCCGCCAACA             GCAGCGCC CAC GGC-CTGC             AAAACAACTGTTGCC  59 46
    BMEI1341 NONE
    BMEI1340 NONE
    BMEI1339 NONE
    BMEI1338 1393578 .. 1393595 -  -6.9  -3.08706   AACGATAGCCCAATA             GAGCGGC TACA GCCGATC              CATCAATAAAGAGAA  56 45
    BMEI1337 1392836 .. 1392859 -  -2.2  -2.61144   CCAGGCGGGAAAGAC          GCGAGGAAGC TTCA GCTGCCGCTC           CCTTTTGCTTCGCCC  39 13
    BMEI1336 1391405 .. 1391419 -   -10  -2.92642   ATCAGCACGCATACA               GTCGCA TCA TGCGAC               ATTTGTTTTACCTTC  67 68
    BMEI1335 1390852 .. 1390862 -  -2.4  -3.88001   CCGGAGAAAAACCAA                 CCGG CTA CCTG                 CACTAAGTTGGGGCC  53 79
    BMEI1334 NONE
    BMEI1333 NONE
    BMEI1332 NONE
    BMEI1331 1386580 .. 1386606 -  -4.4  -3.21099   CCTTGCGAGCAGTAA        TCCG-GGCCAG GAATTT CTGGCCTCGTA         ATTTTCTATGAGAGC  50 117
    BMEI1330 1384953 .. 1384984 - -16.6  -2.61264   CCGTTCAGCGATAAG      GCGATGCCAGGCAG TTAC CCGCCTGGCATCGG       AATTCGATCAGTTTC  91 56
    BMEI1329 NONE
    BMEI1328 1382547 .. 1382558 -  -3.6  -2.70932   TTTTCCGGCCAAGCA                GCGC CACG ACGC                 CGGCAAGCTCTTCCT  43 278
    BMEI1327 1379242 .. 1379253 -  -3.6  -4.78764   CAAAGCCATCAAAAA                CCCG GAAA CAGG                 CCTGAGCGAGCGCGA  75 509
    BMEI1323 1370681 .. 1370723 -  -4.8  -2.93585   CGACACCGGAAACCA TGCAGCTCGACCCG-CGTGC GGAAG GCACATCGGGGCAGGC-GCA ATAAGACCCTATTGC  47 34
    BMEI1320 1366247 .. 1366270 - -12.5  -4.15044   TCGCGTCGTAACAAA          TAAGGCGGC ATAGAA GCCGCCTTA           TTCAGTCAAATTACA 100 112
    BMEI1317 NONE
    BMEI1316 1362305 .. 1362323 - -13.8  -4.04579   CGCAGAAACAGCAAA             GGGCGGCC ACA AGCCGCCC             TTTTGATACCATATA  93 44
    BMEI1313 1361121 .. 1361138 -  -9.8   -5.5074   TAAGCTAACAAAAAA             GCCGCC ATCGAA GGCGGC              TTTTTTCATTCCGAA 100 60
    BMEI1311 1358995 .. 1359011 - -11.5  -4.99134   ATGCCAAATGAAAAA              GGGGCCA GAG CGGCCCC              TTTCTTATTCACATG 100 49
    BMEI1305 1352824 .. 1352841 - -12.7  -5.46657   GAGGGCAACAAAAAA             CCCGGCA TTTC TGCCGGG              TTTCTGTATCCAATC 100 50
    BMEI1304 1351725 .. 1351742 -  -7.7  -3.78909   CAACCACAAAAGCAA             CGGCGAT TAGT ATCGCCA              ATTGAACAATCAACA  67 364
    BMEI1303 1351067 .. 1351102 -   -11  -4.41348   GCTTCTCCAAAGAAA    CCGGGGCGGTTCCAGC ATAA ACCGGAGCCGCCCCCA     CTGGTTCAGCCAGCC  91 31
        dapA 1347578 .. 1347599 - -13.7  -4.54727   TGCCGGAAATGAAAA           CGCTCCCGC AGCG ACGGGAGCG            TAAAATTCGCCGGAT 100 57
    BMEI1300 1346603 .. 1346660 -  -3.3  -4.17048   GCCGCCGGAAAACAA GCCTGTCGGCAGCGAAATCAACAATTG CCGG CAATTCCTGACACCGATGCTGACGCGC TTTCCCAATCTCGAT  60 429
    BMEI1297 1344794 .. 1344827 - -17.5  -4.83169   ATCTGCGCACAAAAA     CATGCGCTACGGCAT AGCA AAGCCGCAGCGCATG      AAGAATTGCAATCTG 100 50
    BMEI1296 NONE
        pyrE 1341692 .. 1341727 -    -4  -2.75963   ACGCGCATCGCAAAG    CGCAATTTC-GCCGC AGGGTTG GAGGCTGATATTGCG    TACCTCAAACTCCGC  44 71
    BMEI1294 1340651 .. 1340680 -  -7.9  -3.06796   GCTCACTCCATCCAA       CTGACCGG-CCTGA TCA TCAGGCCCTGTCAA       CTCTAGAGCTGTTCC  59 203
    BMEI1293 1338985 .. 1339013 - -17.5  -4.32046   CCGCCAAAAAGCAAA        GAGCGGTTCCGGC ATA ACCGAAACCGCTC        TGATCTAGTGGAGCA 100 155
    BMEI1291 1336667 .. 1336679 -  -4.7  -2.93853   TTGCGTTAACCAAAC                GCGGC TTT GTCGC                TGCGTTCAAACGGCG  47 3
    BMEI1290 NONE
    BMEI1289 1335554 .. 1335590 -    -2  -2.80522   ACGCGATCTAATAAC    GGCTAAGGCTGCGCGA GGCAA TCACGCCGCCACTGTC    TCGCACGATTATGAG  39 66
    BMEI1288 NONE
        rncS 1334019 .. 1334047 -  -2.3  -5.37043   ATTCGATACAAAAAA        CGCCGGTTTTACC TCA AGCAGAACCGTCA        CGTTTCCAGACACCC  78 10
         era NONE
        recO 1332141 .. 1332151 -  -2.4  -3.89346   GGTGGAGGCCATAAA                 GGCC ATC GGGC                 GCGGAGCCGAGGCTT  53 56
    BMEI1281 1328462 .. 1328475 -  -3.8  -3.54543   ATCGATTTCCTGAAA               TCGC TTTCCG GCGA                TGAGGACGGGCGGGA  52 345
    BMEI1278 1327342 .. 1327356 -    -7  -4.09243   CATAGCGGCGGAAAA               GCCGCC AGA GGCGGA               GCGATTGAAACTGGT  68 252
    BMEI1275 1325704 .. 1325732 -  -2.4  -4.57073   GATTTCCTTGAAAAA        CAGATGCTCTTC TCAGT GAAGAACCTGTG        CGGGGGTCAGAACAT  62 32
    BMEI1274 1324659 .. 1324669 -  -4.6  -4.35518   AAGGGGAGACGAAAA                 CGGC CGG GCCA                 GCAAGCTGCTAGCCA  66 426
        cysS NONE
    BMEI1271 NONE
    BMEI1270 1321106 .. 1321119 -  -5.3  -4.43477   TCCATTCAATTAAAA               TGATC GAAT GATCA                ATCCGCGTGAAATGA  69 45
    BMEI1269 1319751 .. 1319769 -  -5.9  -3.67792   GGATATTCAGCGAAA             GCGGCTC GGCCA GAGCAGC             CCCGTCCGGCGTCAC  62 227
    BMEI1268 1317958 .. 1317984 -  -7.3   -5.0133   CACTTTTGGAAAAAA        CGGGCATCGACGG CAC CCGCCG-TGCC-G        AGACACTAAGCGTCG  87 146
    BMEI1261 1308186 .. 1308214 -  -7.5  -3.33696   GCCTGCTTGAAGGAA        GATGAGGAAAC GCAATCA GCTTCCCCATC        CATCCCGTTGTTTAT  61 48
    BMEI1260 NONE
    BMEI1259 1306835 .. 1306851 -  -4.3  -4.46212   GCTTGCAGCACAAAA              GCGCGAA GCC CTTGCGC              CGTTGCAGAAAAAGA  68 327
    BMEI1256 1303947 .. 1303962 - -11.8  -5.85178   AACAGTTAAAAAAAA              CCGGGC GATT GCCCGG               TTTTTTCATTCACAT 100 49
    BMEI1249 1297473 .. 1297506 - -16.9  -3.48395   ATCCTTTGCAGACAA     CAAAAAACCGGACAG TTGC CTGTCCGGTTTTCCG      TGTCCAATTATGCTA 100 44
    BMEI1244 1293622 .. 1293660 -  -3.1  -2.62263   ATTTCTGCCAGATGA   TTGCGCCCCTGATGAAA TAAAT TTTCACGACAGGCGCAG   TGCAATCGCACCGGC  40 11
    BMEI1243 1291274 .. 1291290 - -10.9  -3.96892   AAGCGGGATCAGAAA              TCAGTCC AGT GGACTGA              TTTCCCCGCGTAGGC  84 177
    BMEI1239 NONE
    BMEI1238 NONE
    BMEI1237 1285508 .. 1285519 -  -7.2  -4.58663   ATCAGTTGCCAAAAA                GGCG CCAT CGCC                 CGCGTCCACGCCCGC  79 89
    BMEI1234 1283450 .. 1283476 - -19.5  -2.98545   CCTGCACAACAATCA         GCCCACGCGGA CCCGC TCCGCGTGGGC         TTTATATTTTATAAT 100 283
    BMEI1231 1280712 .. 1280738 - -12.2  -3.38812   GCCCTTTGAACAAGA         CGCCGGGGCC TTATCGG GGCCTCGGCG         ATTGCGTGTTTGTCT  80 79
    BMEI1230 1279513 .. 1279536 -  -3.1  -3.54459   GCAAGGCGGTCCAAA          GCGCTG-TTG TCTCG CAAGCTGCGC          GGTGAAATCACCGAT  49 125
    BMEI1224 1273807 .. 1273821 -  -2.1  -2.82519   CGACGAGAGGAAGCA              TC-GCG AGCT CGCAGA               ATTACGCCCAGTTCA  39 117
    BMEI1223 NONE
    BMEI1222 1271270 .. 1271292 -  -2.7  -2.87344   CAGGCGTTCCAGACA          GGATCAGACC GACT GGCC-AATCC           TTGGTTGCATTAACG  42 6
    BMEI1221 NONE
    BMEI1220 1268938 .. 1268948 -  -4.6  -3.75766   CGTATAATGGAAGAA                 GCGC TCA ACGC                 AAAACTGCTGAAACT  56 100
    BMEI1218 1266972 .. 1266988 - -10.1  -4.70879   CCTAAACGCGAAAAA              GACAGCG CTT CGCTGCC              GGTGTACGGTACTCT 100 277
    BMEI1217 1265399 .. 1265413 - -11.4   -2.7464   AAGGGAGCCGGAAAG               GTCGCG TGT CGCGAC               TAGATGTCATTCAGT  71 25
    BMEI1216 1264065 .. 1264081 -  -7.3  -4.54047   GCACGGCAGATAAAA              CCGCAAA GGC TTTGCAG              CAGCCCTTGGCAAAA  79 390
    BMEI1212 1260378 .. 1260396 -  -4.4  -2.91276   CTTTTTTGCACAAAG             CTGTCGGA AAA TCCGTCTG             TCCTCCCAAGCCCAT  47 379
    BMEI1211 1259211 .. 1259238 -  -9.8  -3.91144   TGTAGAGTCGACAAA        TCCAGCGGATGC TGCT GCACCCGCCCGA         TAATCAGTCTGGAAA  78 51
    BMEI1210 1257711 .. 1257732 -  -5.1  -2.68823   TGCCCTGCACAGAAC           GCGGA-GGCG CCT CACCATCCAC           CATCTGTGTGCGGAC  47 67
    BMEI1209 NONE
    BMEI1208 1255734 .. 1255777 -  -6.2  -3.53012   TTTGGCCGTGCGAAA CTAGAGCGGTTCCG--GTTT TAACAG AATCGTCGGAACCGCTCTAA AACCGTATCAATGCA  59 33
    BMEI1205 NONE
    BMEI1204 1250109 .. 1250127 -  -8.2  -3.05384   CCCTTTTTCAGTCAA             GGCAAATA TTT TACTTGCC             TTGTCCACCACCTGC  62 85
    BMEI1202 1246863 .. 1246881 -  -3.7  -4.83759   AATTAAAGTCAAAAA             GCCCGGC TCAAG ACCGGGT             TTTTCTATCAGTTTA  72 38
    BMEI1200 1242879 .. 1242895 - -10.9  -4.72986   GAGCGGGATCAAAAA              TCAGTCC AGT GGACTGA              TTTCCCCGCATAGGC 100 75
    BMEI1196 1239031 .. 1239046 -  -3.2  -3.40403   CGCTCCTCATCACAA              TGTCAG TTCC CTGTCA               CCCAGATTGGCGAAA  47 4
    BMEI1195 1238504 .. 1238519 -  -3.2  -4.18401   TCATACACGCGAAAA              GCCC CGTTTTGC GGGC               GGTTGGCACCGCTGC  59 83
    BMEI1194 1237283 .. 1237303 -  -8.9  -4.17556   CATAGGCCGAAGAAA            CCATGGCGG AGA CAGCCACGG            AAAGCCCGGCTGTTG  79 469
    BMEI1193 1236033 .. 1236058 - -15.5  -4.93365   CCGCACAAGCAAAAA         GCCGCCCGGCAT GGC AT-CCGGGCGGC         TTGCAACAGGTGGTT 100 51
    BMEI1192 NONE
    BMEI1191 1234488 .. 1234512 - -14.3  -5.01732   AAGCGGTGTAAAAAA          CCCCGCCCAAC AGC GTTGAACGGGG          TTTCATCGGTATTAC 100 51
    BMEI1190 NONE
    BMEI1189 NONE
    BMEI1188 1231999 .. 1232011 -  -5.5  -4.47328   AACTCCATGAGAAAA                TCGCG GAT CGCAA                GGGCTGCGGTCAACG  71 88
        ribH 1231518 .. 1231528 -  -3.2  -2.87253   TAGAATTCATAACGA                 TCAG GCT CCGA                 ATTTTTTGCGCAGGC  42 15
        nusB 1230949 .. 1230970 - -13.7  -4.32678   CCCGCAAAGAAAGAA           GGGCCGCGA TTTC TCGCAGCCC            TTGCAACCTGTTATG 100 52
        hppA 1228340 .. 1228366 - -16.7  -2.72324   CCGATGGAAATCAAG         GAAAACCCGCC TTCAC GGCGGGTTTTC         TGTTTTATACACAAG  91 49
    BMEI1183 1227147 .. 1227171 -  -7.7  -3.08032   GTTCCGTTAAAATGA          GGACCGCGCTC ATG GCGCAAGGTCC          ACCTGATCGACATCC  59 10
    BMEI1182 NONE
    BMEI1181 NONE
    BMEI1180 NONE
    BMEI1179 1223575 .. 1223596 - -15.9  -5.38326   GCAAGCAAACAAAAA           GGTGCCGCT GAAG AGCGGCACC            CGAAAGCTTCATATT 100 89
    BMEI1178 1222545 .. 1222562 - -12.7  -4.89729   CATAAAATGCAAAAA             GGGAGGC ATCA GCCTCCC              TTCATTCAATCTGCA 100 47
    BMEI1174 1218554 .. 1218566 -  -2.6   -4.4078   CTGCGGCAAGCAAAA                GCCG CTTTC CAGC                CTGATTCAAGGAAAC  60 65
    BMEI1172 1216572 .. 1216593 -  -5.1  -4.25074   GAGGAAAGCGCAAAA           CTTCCACGT GTCG ATGCGGAAG            AGCTTGCTGGCAAGG  64 324
    BMEI1166 1211472 .. 1211501 - -19.5  -3.91897   GCGCTGATTCATAAA       GACATGCTGCGAA GGGC TTCGCAGCATGTC        TCGTCATTGCTTGAT 100 59
    BMEI1164 NONE
    BMEI1163 NONE
    BMEI1162 NONE
    BMEI1161 1208274 .. 1208292 -  -9.5  -4.98531   GGGGCAAATCAAAAA             GCCCGCC TACAT GACGGGC             TTTAAGCTTTCTACC 100 435
    BMEI1158 NONE
    BMEI1157 1205328 .. 1205341 -  -9.5  -3.53811   TTTAGTGTGCGCAAA               CCGGC GAAA GCCGG                ATCAACGCTCGATCG  74 27
    BMEI1156 NONE
    BMEI1155 NONE
    BMEI1154 NONE
    BMEI1153 1201269 .. 1201286 -  -6.9  -2.78798   ATCGCTTATCCAAAC             CTGCGGC TCAT GCCGCAT              CTTCCATCTCAAACT  53 129
    BMEI1152 NONE
    BMEI1151 NONE
    BMEI1150 1197502 .. 1197535 - -10.5  -3.15236   CAAACTTATATCCAA     GCATCGGATTAAAAA GACT TTTCCAATCCAATGC      CGAAACCCTTTGTCG  71 94
    BMEI1149 NONE
    BMEI1148 NONE
    BMEI1147 NONE
    BMEI1146 NONE
    BMEI1145 NONE
    BMEI1144 1190673 .. 1190685 -  -3.3  -3.66874   TCAACTGGACCTAAA                GCTAC CCT GTTGC                AACCCCTGCAATACA  52 52
    BMEI1143 NONE
    BMEI1142 1188395 .. 1188420 -  -5.5  -3.19304   CGGAAAAGAGAGACA         TGATCAGACCTC TTC GAGTTC-GATCA         GCGTGCCGTTGAAAT  53 3
    BMEI1141 1188023 .. 1188039 - -10.9  -3.60475   AAGCGGGATCGGAAA              TCAGTCC AGA GGACTGA              TTTCCCCGCGTAGGC  77 112
    BMEI1140 1185877 .. 1185911 -  -9.9  -4.08945   ATCATCCGTTCAAAA     GCCGAAAAAGGGCCG GACTT CGGCGCCTTCACGGC     TGCCGTGGCCTTCCC  80 64
    BMEI1139 NONE
    BMEI1138 1183914 .. 1183967 -  -3.4  -4.35874   CAAGATAAGCGAAAA TGGCTCCGTTTAGAGCGGTTACAACG ATTC CGTTTTAACCACTCTAAA-G-ATCGA CGACCCTACCGTCTT  61 15
    BMEI1137 NONE
    BMEI1136 1179311 .. 1179333 -  -9.8  -2.95632   GAGCAAGAAATATGA           TCGCCTTGGC TTC ACCAAGGCGG           ATATTGCAGCCGCTG  62 261
    BMEI1133 1176846 .. 1176869 -   -16  -5.21236   AACGCATAAGAAAAA          CCCGCGCTGC ATAC ACAGCGCGGG           TTTTGTATTTCGGCT 100 72
    BMEI1132 NONE
    BMEI1131 1174498 .. 1174516 - -13.1  -4.35524   TTCGCAAATGTAAAA             GCCCGCC TGACC GGCGGGC             TCAGACTGCTGACAA 100 200
    BMEI1121 1165715 .. 1165749 - -13.6  -2.59564   CCTTCACTTCACAAG     TTCAGGGCGGAAACAC TGT GTGCCCCCGCCCCAAA     TCATCATCAATCCTG  78 32
    BMEI1120 1164698 .. 1164735 -  -4.1  -3.66178   GGTGGTAAGCCGAAA   CGACCCTTT-CTCCAGCT TCG AGGCGGCGGAAAGTGTCG   TGAAGGATTGGGGGG  54 214
    BMEI1118 1163112 .. 1163137 - -16.3  -4.41956   ACAGAGACAGGAAAA         GCCCCATGTTT ATGA AAACATGGGGC          TTTTTACATTCTGTA 100 53
    BMEI1109 1153261 .. 1153285 -  -8.6  -2.92613   CCGCACGGGAAATCA          TCAGCAATGC GATGG GCATCGCCGA          TATTGCGCTCCCCAC  59 377
    BMEI1107 NONE
    BMEI1106 1150625 .. 1150635 -  -5.4  -4.27796   GAAGAAAGCGGAAAA                 CTCA GCC TGAG                 CCCGACAGTGCCAGC  69 50
    BMEI1104 1148888 .. 1148916 - -21.1  -5.30575   TAAAAACGCAAAAAA        GCGCCAGTCTGCC TGT AGCAGACTGGCGC        AATCCCATAAGACAA 100 44
    BMEI1103 1147377 .. 1147388 -  -5.8  -4.13014   GTTACACTTGCAAAA                TCCG CCAA CGGA                 CATTTTGAAGTGAAT  66 358
    BMEI1099 1144810 .. 1144840 - -24.2  -3.35679   GGTCGTCATTCAGAA       TGAAAAGCCCGCCG GAT CGGCGGGCTTTTCA       GGAAAGTCTCTTATT 100 36
    BMEI1095 1142337 .. 1142358 -  -8.7  -3.71378   GAGGCGACAGGCAAA           CGGGCAGAA TTCT TTCTGCTCG            TCAGCGGTCCGCTTT  73 246
    BMEI1094 1141282 .. 1141293 -  -5.8  -4.28656   AGCCAATATCGAAAA                GCAC GTTC GTGC                 CTGGGAAAAGCCATC  69 136
    BMEI1092 1139635 .. 1139656 - -12.9  -4.18197   ACCCGTGATGCAAAA           CCGGCGGCC AGAT GGCCGCCGT            TTTTTTAACCATGGC 100 56
    BMEI1090 1137885 .. 1137899 -  -4.2  -3.05596   CATTTGCGTATCGAA               GCCG CTTCGTC CGGC               CCCGATTAAGCTAAA  48 31
    BMEI1089 1135819 .. 1135853 -  -3.1  -3.25823   TTTCCTGCACAGGAA    GGAAGATC--CATGACT TTC AATCATACTGATCTTCC    TTCACATTAGTCTTA  46 98
    BMEI1088 1132713 .. 1132730 - -14.1  -4.16943   CGGCAGATGCGAAAA             GGGCGGC TGAC GCCGCCC              TCAAATGGCTGGAAC 100 55
    BMEI1087 NONE
    BMEI1086 NONE
    BMEI1085 1129855 .. 1129867 -  -5.5  -3.21595   AAGTGTGATGATGAA                CGGCT TCA AACCG                GATTAATTCGTCGCA  53 56
        tatA 1129490 .. 1129518 - -10.3  -2.91924   GCACTGCCCACAAAC        CTGCCATGCGC GTTTTCA GCCCATGGCAG        TTCATCCCGGAAGGA  70 41
    BMEI1083 NONE
    BMEI1082 1126665 .. 1126682 -  -2.6  -3.28261   ATAATTCCAGATCAA             GCGGCT TTTTCG ATCCGC              GTGAGGCCGCCCATA  44 4
        surE NONE
    BMEI1080 1124901 .. 1124911 -  -2.4  -4.36914   GCCGTTCCGACAAAA                 GCGC GAA GCGG                 TTTTTTGGAATCATC  60 194
    BMEI1079 1123352 .. 1123383 - -21.8  -3.21225   GGAAAAACCATGCAA      TGAAAAAGGCGGGC CCCT GCCCGCCTTTTTCA       TTTTTTCCTGCTGAA 100 45
    BMEI1077 1121929 .. 1121962 -  -8.1  -3.44146   GTGCTGCATAATGAA     CGGGCTCAGGTTA TTTAAACC TTACCGGAGCCCG      CCTGCTCTTTCAAAA  65 50
    BMEI1076 NONE
    BMEI1075 1119163 .. 1119173 -  -4.6  -2.57522   TCAATCTACAGCAAT                 CAGC GCT GCCG                 CAACCGCGCGATCTT  44 0
    BMEI1074 1118200 .. 1118220 - -11.8  -4.60487   GACCATTGCCAAAAA            GCGCGCGC TTTCC GCACGCGC            CCTTGCCGATTGCCG 100 114
    BMEI1071 NONE
    BMEI1070 1114314 .. 1114330 -  -4.3  -2.58999   GCCTCAGATATGAAC              CGCCCCT CGA AAGCGCG              CGTCTCTATATCATC  44 188
         tig 1112610 .. 1112628 - -17.4  -4.54727   GTCCGCAAACGAAAA             GGCCGCGC AAC GCGCGGCC             CATCCATATTGATCG 100 53
    BMEI1068 NONE
    BMEI1067 NONE
    BMEI1066 1109888 .. 1109910 -   -12  -5.24531   AGCGGCCAGAAAAAA           TCCGGCGC GATATCT GCGCCGGA           TCGAATTCAGTCAAG 100 46
    BMEI1065 1108899 .. 1108909 -  -8.2  -2.79574   CACATGGATCAACGA                 GCCG ATC CGGC                 GGGCCTATGCGAAGC  54 383
    BMEI1058 1102317 .. 1102332 - -11.8  -5.31877   ACGGATGACAAAAAA              CCGGCG GAAA CGCCGG               TTTTTCTTTATGTTT 100 261
    BMEI1056 1097528 .. 1097552 -  -2.1  -3.75051   TATCAATTTAAAACA          TTTGCACCG AAAAACG CGGCGAAAA          TAAGAGGGGCTGTTG  50 122
    BMEI1055 1094857 .. 1094895 -  -8.1  -2.60392   GACTTGCGAATGAAC  CGCAAGCGCCGCGGAC-CA TAG TGAGTACGCGGCGCC-GTG  TAAAGCTTGACGGGT  58 40
    BMEI1054 1093572 .. 1093624 - -24.5  -4.08394   AGATGCGTGTCAAAA CAAAGGATTAGAGCGCCGATCTGAT TCA ATCAGATCGGCGCTCTAATTGTCTG AAGCCTTTCAGCCGG 100 42
    BMEI1053 NONE
    BMEI1052 1092653 .. 1092669 - -10.8  -5.31877   ATGCAGCATAAAAAA              CCCGGC GCGAG GCCGGG              TTTTAGGGCGTGTCT 100 160
    BMEI1048 1086973 .. 1086989 - -10.8   -5.5943   AAAGCATCAAAAAAA              CCGGGC CTCGC GCCCGG              TTTTGTTTATCGGGC 100 42
    BMEI1046 1084372 .. 1084386 -  -5.6  -3.29511   GGTATTCGGGCAGAA               GCTGGA TCT TCCCGC               AATTGTCGGCATGGG  51 95
    BMEI1043 1081955 .. 1081969 -  -3.4  -2.95476   ATTATTTATCAGAGA               GGCTCA AAC CGCGCC               CAATTCGTGCTTCGT  42 14
    BMEI1042 1080262 .. 1080276 -  -2.8  -2.52543   ACGGCTTTTAACCGA               CGCT GCCCTCA AGCG               AGATGCCGATCAGCT  40 3
    BMEI1041 NONE
    BMEI1040 NONE
    BMEI1039 NONE
    BMEI1038 1076042 .. 1076056 -  -2.7  -4.56775   AGCTCGGCGCAAAAA               CGGGC TGGGC GCCAG               ATGCAATCGTCTATG  66 367
    BMEI1036 1073953 .. 1073965 -  -5.5   -2.8552   GCCGAGGCAGTAAAG                GCGTC TTT AACGC                ATGGAGCGTTATCTT  48 253
    BMEI1035 1072362 .. 1072399 - -24.4  -4.58308   CAGGAAGCAAACAAA   CAAAAGCGCCGGTCTG ACCAGA CAGACCGGCGCTTTTG    TTATTCTGCTTACCC 100 43
    BMEI1033 NONE
    BMEI1032 1070632 .. 1070658 - -18.1  -4.62203   GTGAAACAACGAAAA         TGCCGGGAAGC ATCTG GCTTCCCGGCA         CCTACAATTTGCCGG 100 70
    BMEI1031 1070365 .. 1070379 -  -4.2  -2.74248   GAAGATCCTGGAAAT               CGGCTA CCA TAGCCC               TAAACCCTTCCTTAT  45 14
    BMEI1030 1069620 .. 1069632 -  -6.2  -3.25088   CGGGAAATTTAGTAA                CCCG TAAAC CGGG                TCATTTCCATTGTCG  55 99
    BMEI1029 1068155 .. 1068172 - -12.7  -4.40003   CGCCACAAACAGAAA             TGGCGCC CACA GGCGCCA              TCGAAATATTGTTTG 100 50
    BMEI1028 1067010 .. 1067030 - -10.4   -4.4267   CCTTAAAAGTGAAAA            CCCGCCTG TGGGG CAGACGGG            CCAAGCTTCTAGAGT  89 211
    BMEI1027 1064120 .. 1064156 - -16.6  -3.77832   TTTGAAAGCCAATAA    GCGAACACCCGGCTGC ACATG GCAGCCGGGTGTTTGA    TTCGGCAGGAAAACT 100 62
    BMEI1026 1063391 .. 1063423 -    -2  -3.02144   CGATTGCGGTGAACA     TGCGAACTG-TGTCG GTAC CGACATCAGTCTGGA      TACCCCAGGGCTGAC  41 102
    BMEI1025 1062460 .. 1062479 -   -15  -5.37593   TTCCAAATCAAAAAA            GCCCGGCA TCGC TGCCGGGC             TTTTGCATGAACATC 100 47
    BMEI1018 1057260 .. 1057285 -  -6.1  -4.07687   ACTCGTTTCGCAAAA         GGTGGAACAGC CGGA GCTTTTCGACC          AATTTGAAAAGCTGC  66 260
    BMEI1015 NONE
    BMEI1014 1052006 .. 1052043 - -14.9  -5.26119   CCTGTAAAAACAAAA   GCGCGTTTCTGCCTGCA TTAT CGCAAACGGAAACGCGC    TTTGATGGTTTTAGT 100 51
    BMEI1010 1047973 .. 1047991 -    -3  -2.82987   TGAACACGCATGAGA             GCATCTGC TTC GGTGATGC             CCATGATTTCAGCTA  41 155
    BMEI1009 NONE
    BMEI1008 1046919 .. 1046935 -  -7.9  -5.32699   CCAAACAGTAAAAAA              GCGGCCC GAA AAGCCGC              TGTAATCCTCATGTC 100 102
    BMEI1007 1046022 .. 1046043 - -13.7   -5.4505   GCCTCGAATAAAAAA           GCCGCCCTG CGAA CAAGGCGGC            TCTATATCTGATCAA 100 49
    BMEI1005 1044994 .. 1045010 -  -6.5  -3.55378   AGCCACCGATAAACA              GCTTGCC AAG GCCAAGC              CTTTCAAGGAATCCT  62 332
    BMEI1003 NONE
    BMEI1002 NONE
    BMEI1001 NONE
    BMEI1000 1042156 .. 1042175 -    -7  -4.34402   TGCTCCATAGCAAAA            CGCCCCGC CAAG GCAGGGTG             TGGGTTTCTTAGTTT  74 120
    BMEI0999 NONE
    BMEI0998 NONE
    BMEI0997 1037055 .. 1037072 -  -9.8  -5.27335   TTCGGCAAAGAAAAA             GCCGCC TCAGTG GGCGGC              TATATTGAATACGTG 100 327
    BMEI0995 1036213 .. 1036231 -  -5.9   -5.1356   CGCTACCAACAAAAA             CGCCGCC ACAAG GGCAACG             AGCGAGTATTTCAGC  86 63
    BMEI0994 1035466 .. 1035476 -  -2.4  -4.30576   GCTTTACCAGCAAAA                 GTGC GAA GCGC                 TTATGCGGTGCGGGT  62 198
    BMEI0992 1034651 .. 1034664 -  -4.5  -4.52589   TGCCTTTATAGAAAA               CAGTG ATGT CACCG                ATTTATTGACGGATC  68 323
    BMEI0991 1033251 .. 1033261 -  -3.2  -3.55622   CTGAACGTCGCGAAA                 CAGA ACG CCTG                 CATATAGTTTACGCA  49 90
    BMEI0990 1031969 .. 1031982 -  -3.7  -2.65949   GAACAAATGAATCCA               TGCCC GAAT GGGCC                TCACACTGTTTAATA  43 68
    BMEI0989 NONE
    BMEI0988 1030196 .. 1030210 -  -5.6  -3.53012   TGCGCGTTGTTGAAA               CCCACC CTT GGTTGG               CGATTTCATTCAAGC  56 35
        metG NONE
    BMEI0986 NONE
    BMEI0985 1026891 .. 1026903 -  -5.5  -3.39521   TCGATTAAAACGGAA                CCGCT CTA AACGG                CCACTTCAAAGCGAA  54 18
    BMEI0983 NONE
    BMEI0982 NONE
    BMEI0981 1022172 .. 1022182 -  -2.4  -3.61178   GTCACGGATTTCAAA                 GGGC GAG GCTC                 AGAATTCTTCCATTT  47 24
    BMEI0980 1021289 .. 1021314 - -14.8  -3.63922   AGCGCGCGCAAAAGA         GAAACCCCGG CTTTCT CCGGGGTTTC          TTCATTTTATCAATA  91 68
    BMEI0977 1017242 .. 1017259 -  -5.6  -3.79519   AAGTGGATTAGTAAA             GCAACT TCTTAT AGTTGC              GTTTTCTTTTTCAAG  61 291
    BMEI0974 1015434 .. 1015444 -  -4.6  -2.75521   ATCAGACGGCGAAAG                 CCAG TTG CCGG                 GATCATAAGGTCATT  45 57
    BMEI0973 1014860 .. 1014893 - -13.9  -4.29738   CTATATGTAGCAAAA     GAAAAAGCCCGGCCA AGTT TTGCCGGGCTTTTAC      AATAAAAATTACCGA 100 46
    BMEI0972 1013220 .. 1013231 -  -3.6  -2.83403   CTCCTTGCACGAAAG                CCGG AATT CCGA                 ATGTGGCGGGCCATG  44 160
    BMEI0971 1011722 .. 1011749 - -17.8  -3.66908   TTTTCCGAAAAGCAA        CAGGGCGGAGAT CGAA ACCTCCGCCCTG         CCCGTTCAGATCAAT 100 54
    BMEI0970 NONE
    BMEI0969 NONE
        gltX 1008126 .. 1008164 -  -5.7  -4.25658   ACGGCAGTAAAACAA   GGCTCAGCCGGTGACGG TGGCG CCGCCGCCGGAAAGGCC   CTATGTGGGCAATTC  68 46
    BMEI0965 1002600 .. 1002610 -  -2.4  -2.52464   CCGGCGCCCAATTGA                 GGGG ATG CCCT                 AGAAATTAATTGCCG  38 24
    BMEI0964 NONE
    BMEI0963 NONE
    BMEI0962  999802 ..  999829 -  -9.8  -4.64844   CTCATACATATAAAA        CACCGGCCAGCC TGCG AGCCAACCGGTG         CCACGAAACCATCTT 100 107
    BMEI0960  994401 ..  994411 -  -6.8  -2.87564   TTATTCCTTGAGACA                 CGTC TTC GACG                 CGATCTTTGTGCTAC  54 116
    BMEI0959  993882 ..  993901 -  -8.5  -3.87815   GCTTATCTGGATAAA            GGACGGC ACATTG GCCGCCC             GGACGATCCAACGCG  72 184
    BMEI0958  992963 ..  992981 -  -4.5  -4.63218   CCTTTCTCAAGAAAA             CCGGG CAACACCAT CCCGG             CGCGGCAGAAATCCG  72 463
    BMEI0956 NONE
    BMEI0955 NONE
    BMEI0954  990699 ..  990710 -  -4.4  -4.07568   GGTTCGTGTGGAAAA                GGAA CTTG TTCC                 GGTAATCGGTATGAG  62 204
    BMEI0949  985979 ..  985999 -   -14  -4.18042   TCCAGATAAACGAAA            GGCTGCGC TTGAG GCGCAGCC            TTTGTAAATTTCCAA 100 55
    BMEI0947  981554 ..  981566 -  -3.3   -3.1978   ATGGGGATAGGAACA                GGTGC ATA GCATC                AATCCTGTTTCTCCA  46 24
    BMEI0946  979985 ..  979997 -  -7.7  -3.13403   TCCTTGCCATGAATA                TTGGC GCA GCCAA                GGCCGGGGCGATGAT  59 360
    BMEI0945  978695 ..  978705 -  -6.8  -3.14261   TAAAAACCCAGTCAA                 CACG CGC CGTG                 TGACCAATATCGGCA  54 296
    BMEI0942  973144 ..  973154 -  -2.4  -3.17685   GAAGCAGATACTGAA                 CGGC TTT GCTG                 ATTCGGGCTTTGCCG  44 464
    BMEI0936  969025 ..  969044 - -10.7  -4.77896   GAATTAAGCGAAAAA            GCCGCCA ATCAAG TGGCGGC             TTCGCAACTGCCCAG 100 46
    BMEI0935  967476 ..  967489 -  -5.3  -4.56597   GTTTTCGCCCAAAAA               GCAAA TGGT TTTGC                GCGAAAACTTTGTGT  71 40
    BMEI0934  965777 ..  965807 - -12.7  -4.45083   TGTAGAGGCATAAAA      CAGAAAAGCCGCCC TATA AGGCGGCTTTTC-G       CGAAATGTGTTTTGC 100 48
    BMEI0933 NONE
    BMEI0932 NONE
    BMEI0931 NONE
    BMEI0930  962279 ..  962293 -  -5.7  -4.18018   CTTCCGCACCCAAAA               GCGAA ACCAA TTCGC               AGGTGCTGAGCCGCG  66 213
    BMEI0925  956076 ..  956112 -  -5.1  -3.17051   CCGGCATCACGAAGA   GTGCGGCTG-TCGTGC TATGGC ACAAGAACAGCCGCCC    CGCTGAGGCGGCCGG  51 3
    BMEI0920  950541 ..  950554 -  -5.2  -3.60296   TATTTCCAGGGCAAA               GCCG GTGGCA CGGC                TTGGCTATATGGATT  55 108
    BMEI0916  948125 ..  948141 - -10.8  -4.75356   AAAGATACGTAAAAA              GGCCGC GCGAT GCGGCC              TTTTTATTGCTCTAT 100 45
        folE NONE
    BMEI0909  942233 ..  942264 -  -4.4  -2.77962   TCGTACAGCTTAAAG      CGCGTCGCATTTCAT CAT ATGCA-TACGGCGCG      TTTTAAAATTCAGTT  45 177
    BMEI0908  941093 ..  941108 -  -3.9  -5.38054   GTGCATAAAGAAAAA              GCCCA TATTTC CGGGC               TTTTTCAATGAGATT  85 169
    BMEI0906  938477 ..  938507 -    -9  -3.92625   GATAGGTTAAGCAAA      GGTTCCCCGTGGG TTTGCG CTCACGGGG-ACC       TAACGGCAATTCTCA  72 510
    BMEI0904  937397 ..  937408 -  -7.2  -3.11687   TCAATCATCATTGAA                CGGC GGAA GCCG                 TCAACAAGTATCAGG  59 308
    BMEI0896 NONE
    BMEI0895  928514 ..  928543 - -11.4  -2.78015   TCAACTATTTCAAAC       CGG-CCGAACCCG GCCAG CGGGTGCGGGCCG       TGCCGGGCGAGGGGT  66 519
    BMEI0891  922920 ..  922940 - -11.1   -2.5092   CAATATCTCATGAAG            GGCATTCGC GCG GCGATTGCC            GATGGGAAATTCAGT  65 134
    BMEI0885  918535 ..  918558 - -14.6   -5.4505   GGTTTCAATAAAAAA          GGCCGATGGC GCAA ACCATCGGCC           TTTTTCAGATGCCAA 100 118
    BMEI0883  914566 ..  914576 -  -2.4  -4.17132   AAAGCCGGGAAGAAA                 TCGC CGC GCGG                 CTTGCGCGTGAAGTG  59 248
    BMEI0881  912706 ..  912724 -   -16  -3.06361   CACGAAGTAGACATA             GGGGGCGT CTG ACGCCCCC             GAAAGGAACGTGGAG  93 483
    BMEI0879  911127 ..  911137 -  -4.6  -3.35679   TCCTGCCATGGATAA                 CCGG GCG CCGA                 ATGTGGGGATACGTC  52 110
    BMEI0878  908028 ..  908065 -  -4.1  -3.96148   GGTCGTGACGATAAA   TTTCCAGCCAT-CGCGAC ACG ATCGCGAATGGCTGTCGA   GAAGGGCCCGGTTCA  57 127
       ispDF NONE
    BMEI0862  888637 ..  888648 -  -2.2  -4.08945   ACGATTGCGGGAAAA                GGTA TACT CACC                 CGAATGTTTATGCGC  55 33
    BMEI0861  887501 ..  887512 -  -4.4  -2.57211   ACGGTTGGCTACAAG                CTCA TCCG TGAG                 ACTTTCACCAGTCAG  43 274
    BMEI0845 NONE
    BMEI0844 NONE
    BMEI0843 NONE
        moaC NONE
    BMEI0841  866483 ..  866506 -  -6.7  -3.04501   ATTAATCGGGGAAGA          TGCATTGCC GAGAAG GGCGATGCA           CTCATCCGGAAGGAC  56 145
    BMEI0840  865389 ..  865407 -  -9.6  -3.28924   GATTGCTTCTGACAA             GGCAGATT CCA AACCTGCC             TTGGTTCCTCCAAAG  66 274
        gltX NONE
    BMEI0836  859921 ..  859944 - -19.6  -5.38054   CTGGACAAAGAAAAA          CCCCGGCAGC CTTC GCTGCCGGGG           TTTCTTTTGTGCTCA 100 50
    BMEI0820 NONE
    BMEI0819 NONE
    BMEI0818 NONE
    BMEI0817  841481 ..  841496 - -11.8  -4.95896   ATAAACGCATAAAAA              CGGCCC TTCG GGGCCG               TTTTTATTAAACTAC 100 105
    BMEI0814  836703 ..  836716 -  -8.1  -3.16742   TTGAAGGTGCAGCAA               GGGGA GGTT TCCCC                TTGCAACTTTCGTGA  62 43
    BMEI0813  836265 ..  836287 - -16.3  -2.93853   TCTGCTGAACGAAAG           CAGCCCGCC TTTCG GGCGGGCTG           GAAGCAGATGCGGTC  95 99
    BMEI0809  832030 ..  832041 -  -5.8  -3.57792   CCATGCAGGCGGAAA                CGCA TGAT TGCG                 TGAAAACCTGCCGCA  59 230
    BMEI0807 NONE
    BMEI0806 NONE
    BMEI0805  830045 ..  830064 - -12.8  -4.45151   AAGATGCAAGGAAAA            GCCCGCGC GGCG GCGCAGGC             TTTTGAAAAGATTGT 100 56
    BMEI0804  829107 ..  829124 -  -2.7  -3.61654   GACATGCAGGCGAAA             CGGTCAAA ACC CTTG-CCG             GCGTCGATTGCGGCC  49 233
    BMEI0803  828201 ..  828227 -  -4.2  -4.91712   CCGAACTGACAAAAA         GCGAGGGCGGCT TTA AGGCGCCGCAGC         GCCGTTACGCCATCG  78 249
    BMEI0801 NONE
    BMEI0800 NONE
    BMEI0799  820983 ..  821004 - -17.3  -4.82901   TTTCCCTGACAAAAA           GGCCGAGGC GGTT GCCTCGGCC            TTTCATCTTGAGAAA 100 83
    BMEI0793 NONE
    BMEI0792  813990 ..  814018 -  -3.1  -3.60419   ACCCGTAAAGGATAA        GGCAAAGCGTAAG AGG CTTATTCTTTGGC        CTATAGGCCTGTTTG  49 70
    BMEI0791  812671 ..  812690 -   -15   -5.0925   TCGGAAAATGAAAAA            CCCGGCCT CGAA AGGCCGGG             TTCCACACTGGCTAA 100 56
    BMEI0790  810925 ..  810945 -  -9.6  -3.94051   AAACTAAATGAAGAA            GCGCGGGG TGTTG CTCCGCGC            TTTTTTTATGCCGCG  78 134
    BMEI0788  807828 ..  807846 -  -4.4  -3.40611   CGGACCGGAAGAAGA             TGCTGCCG GCG CGGCGGAA             ATGTAAGGCGCTGTT  52 259
    BMEI0751  782127 ..  782146 -  -9.2  -5.31275   GCGCAGGATAAAAAA            GAGCCGGT CGGA ACCGGCGC             TTTCTTTCTGATCCT 100 40
    BMEI0741  766599 ..  766614 -  -4.6  -3.35467   CTCAGAAAGTACGAA              TCAGCG TGAA CGCAGA               TAACGTTCGGCTGCG  52 10
    BMEI0738 NONE
    BMEI0737  763271 ..  763295 -   -10  -5.24551   TGAAACCAACAAAAA          GGGACGGG GAATGACGA CCCGTCCC          TTTTTGCCGAGGCTT 100 56
    BMEI0730  757876 ..  757895 -   -15   -3.9461   TTCTTTCAACAAGAA            GCCCGGTC GCGA GACCGGGC             TTTTTCTTTTATCAC  95 37
    BMEI0722  747024 ..  747042 -  -6.8  -4.21933   GCAAGCCCAAAACAA             CACTTTTC TGA AAAAAGTG             CCAATTGCTGCCCAG  71 278
    BMEI0721  746187 ..  746221 -   -13  -2.64616   GGGCGATTTAGAGCA     TTTCCAGCAAAAGTGC GAA GCGGTTTTGCTGGAAA     TACTCTAGATTTGCC  76 297
    BMEI0720 NONE
    BMEI0719  744609 ..  744630 -  -4.5  -3.92001   CAGATCAGACAATAA           GTGATTG CCGCTTTT CAATCAC            CGCATGGAAGGCGGG  59 22
    BMEI0718  743759 ..  743775 -  -2.9  -3.79021   GAAAATTCGAGCAAA              CTTCGCA GAT TGCGCAA              CCTTCTTCGCACCAT  52 72
    BMEI0717  742691 ..  742731 - -10.5  -3.53224   TATTGCGGGTTCAAA TGACGAGATCGTGG-GCC TCAAGC GGCTCCACCACCTCGCCA  TTGCGCATTACGGCC  77 276
    BMEI0715 NONE
    BMEI0714 NONE
    BMEI0713 NONE
    BMEI0712  737032 ..  737048 -  -9.4  -4.77157   TTAACTTACGAAAAA              GGCAGG GTTTT CCTGCC              TTTTTTGTTTTATTT  91 35
    BMEI0708  733364 ..  733375 -  -5.8  -2.73364   CGGGCATCTGAATGA                TCGC TATC GCGA                 TTTCGGCCGGTTCGC  47 402
    BMEI0703 NONE
    BMEI0702  727555 ..  727572 -  -4.7  -3.36823   GCCGGGAAAATTGAA             GCGTCCG GCCT CAGGCGC              ACGGCGATGATCTTT  52 116
    BMEI0698  724828 ..  724848 - -14.7  -2.62653   GGACAATGGCAGAAG            CCGGGCGAA ATC TCCGCCCGG            TCATGGCTGTTCCTC  78 253
    BMEI0689 NONE
    BMEI0688  713176 ..  713192 -  -6.5  -3.96892   AAGCGGGATCAGAAA              TCAGTCC GGT GGGCTGA              TTTCCTCGCGCAGAT  69 370
    BMEI0685 NONE
    BMEI0684  707572 ..  707592 - -11.1   -4.7629   GCATCAACCGAAAAA            GCCGGGG CAGACGC CCCCGGC            TTTTTTGTTTTCCAA 100 69
    BMEI0681 NONE
    BMEI0680  701237 ..  701268 -   -10  -2.79574   CAGATTCATCAATGA      GGGCCGGGCAAGGC GGAT ACCTCGCCCGGCAG       GTTGGTTATTTCTGC  65 31
    BMEI0679 NONE
    BMEI0678  698209 ..  698222 -  -2.3   -4.3586   TTATTCAGAGCAAAA               TGCGC TCTG GAGCA                GTTCCGGTTAAAACG  60 169
    BMEI0677  697792 ..  697810 -    -3  -3.94002   CACGATGGAAGGAAA             GCCCAG TTCGTGG CGGGGC             AGGGGTGCAAAGCTT  54 40
    BMEI0676  697253 ..  697263 -  -2.4  -2.95073   TGCCCAATATCAAAT                 GGGC CTT GCTC                 TATGGCGCGGTGCTT  40 296
    BMEI0672  694007 ..  694021 -  -3.4  -3.31144   TCGCCACGTCGAGAA               GGTCCG GAT CAGGCC               CGTGCCGGATTACGA  46 119
    BMEI0669  690644 ..  690660 -  -6.5  -2.75819   GAGATAGGCGCAAAG              CACGGCG ATC CACCATG              GCCCTACGGTTGAGG  53 147
    BMEI0668  689923 ..  689943 - -16.1  -4.64861   CGTTTTTAAAAGAAA            CCCGGGCCA TGA CGGCCCGGG            TTTGTTTTTTGCAGC 100 41
    BMEI0661  683461 ..  683475 - -11.4  -3.09834   GAGGCCATCATTGAA               GCGGTC ATG GACCGC               ATGGATGTGTCGCGC  74 424
    BMEI0650 NONE
    BMEI0649 NONE
    BMEI0648 NONE
    BMEI0647 NONE
    BMEI0646 NONE
    BMEI0645  667362 ..  667373 -  -4.4  -3.21912   TCGTTAATTCATGAA                CATG CGGA CATG                 GCCCTTGACGTGCAC  50 2
    BMEI0644 NONE
    BMEI0643 NONE
    BMEI0642  664711 ..  664722 -    -3  -3.76224   TCTTCATTGATCAAA                TTTC TCCA GAAA                 TCAGGCTCAGGATGC  52 32
    BMEI0641 NONE
    BMEI0640 NONE
    BMEI0639 NONE
    BMEI0638 NONE
    BMEI0637 NONE
    BMEI0636 NONE
    BMEI0635  660728 ..  660744 - -10.9  -4.37658   AATTCGGTGAGAAAA              GTGCAGA TAT TCTGCAC              CGATATCCCCCGATG  90 469
    BMEI0632  658547 ..  658565 -  -8.8  -4.23892   CCGAAGGATGGAAAA             CGGCTTGC CAT GAAAGCCG             TTTTCGCAGTTTTTG  79 119
    BMEI0627  654440 ..  654456 - -10.8  -5.58209   TCAAAGGTAAAAAAA              CCGGGC CTTGC GCCCGG              TTTTTTATTGGAATG 100 30
    BMEI0620  646762 ..  646774 -  -4.7  -3.90112   CTTCTTCCAAGGAAA                CCGTG AAG CCCGG                CATCAATCTTCTGGT  59 309
    BMEI0615  641082 ..  641100 -    -8  -3.14963   TCCAGAACCATGCAA             GCCCGGTC GGT GCCCGGAC             TTTTCTTCATTGGCG  57 167
    BMEI0604 NONE
    BMEI0603  630359 ..  630374 -  -3.9  -4.55295   CTGGCCACAAAGAAA              GCGGC GATAAG ACCGC               TTAGCCAGAGAACTG  66 175
    BMEI0602 NONE
    BMEI0601  629475 ..  629490 -  -8.2  -4.18762   AAGCCTGATGGAAAA              GCAGCG CCTG CGCCGC               CAGCTTGGCCTTTTT  74 230
    BMEI0597  622530 ..  622546 -  -6.5  -4.08394   ATATCGTCGGGAAAA              TCGGACA TCT CGCCCGA              ATGTAATGATTCGTG  69 75
    BMEI0596  619591 ..  619604 -  -2.4  -2.92463   GGGATGATCGACAGA               TTGC AGAAGG GCAA                CTGGTTTGAAAACCC  41 382
    BMEI0593  617908 ..  617932 -  -5.1  -3.68351   GGGCCATGAGGTAAA         TAGCTCTCTG TGTGTT CAG-GAGCTA          CTCTTTAACCCTTCG  59 30
    BMEI0592 NONE
    BMEI0591  614856 ..  614873 -  -3.4  -4.09685   GGCGATTGCTGAAAA             GC-CGGA TGCGT TCCGCGC             CATGGTGGCAAAACT  58 291
    BMEI0570  588550 ..  588560 -  -4.6  -2.87132   TTTTGGTTGTACATA                 GCCG CAG CGAC                 CATATTCTTCACTGC  47 66
    BMEI0569  586914 ..  586940 - -15.2  -4.21908   CACCAGGATTTAAAA         CGCCGACCTGAC AGT ATCAGATCGGCG         TTCTATTTCTTTGTT 100 89
    BMEI0568 NONE
    BMEI0567  585874 ..  585898 -  -4.2   -4.1552   GACCCGGTCAAGAAA          TCGGCAGC CCTGCGGTT GCAGCCGA          AGGACAAGCCCGCCG  62 426
    BMEI0562  582030 ..  582046 -  -5.9  -4.18762   AATCTTCATGGAAAA              CAACTCA CGC TAAGTTG              GGTGGCGCTGGCCCC  68 123
    BMEI0561  580757 ..  580777 - -16.9  -3.93556   ATTCAGGGAAGGAAA            GGCGCAAGG GTG CCTTGCGCC            TGCGAGACAACCTCA 100 38
    BMEI0560  579365 ..  579392 - -21.4  -4.41348   GTTGCCTGAAACAAA        GAAAGCCCGGCG ATTT CGCCGGGCTTTC         TCGTTTTCATGCGGG 100 426
    BMEI0557  576487 ..  576498 -  -4.4  -3.01791   AGGTCGGCCGTAAGA                CCAT GATG ATGG                 GCTTTGGCGGTATTT  47 460
    BMEI0555  575136 ..  575165 -  -4.4  -2.91997   CCTGACAGATAACTA       TACACAGGGAAT TGATCG ATTGCCTATGTA        AGGAGAATTGATTAT  47 151
    BMEI0552  570979 ..  570994 -  -3.2  -2.74038   ATACGAGAGATATGA              CCGCGCC GAG GGC-CAG              CGTGACAGCCTGCGC  41 220
    BMEI0551  570452 ..  570479 - -13.4  -4.30978   TTGAAGTGATGAAAA        TGCCGGCGC-GCC AAA GGCTGCGTCGGCA        TTTTTATTATAATTT 100 32
    BMEI0549  568109 ..  568125 -  -6.5  -2.62263   ATTCTTGTCACATTA              TCAGGCG ACG CGGCTGA              GTTTTGCCGCTTCGC  52 9
    BMEI0548  566777 ..  566793 -    -8  -3.19192   CGGTACCCAACTCAA              TGACGG TGATT CCGTCA              CGCTTATCAAGGACC  59 189
    BMEI0546  565853 ..  565869 -  -3.6  -2.87211   ACGCTGGTGCATATA              CCGGAA GTTAT TACCGG              CCTCATCGGCGCGGC  44 122
    BMEI0544  564113 ..  564128 - -11.8  -4.77036   GGCGACCATGAAAAA              GGCGGC TTCG GCCGCC               TTTTGACTTATCAGG 100 192
    BMEI0542  561725 ..  561744 - -11.4  -4.18762   AATCCCTATGGAAAA            GCCCTGCC GAAT GGCAAGGC             TAATCCAATTGAGCC  91 196
    BMEI0540  559850 ..  559874 -  -9.9  -3.18264   GCTGGCATTCACCAA          GCCGCTGGCGG CAT CCATCAACGGC          AAGGCATTACATAGC  68 513
    BMEI0538  559358 ..  559368 -  -2.4  -2.50994   TCTAAGGGCAGCAAT                 GTCG CCG CGTC                 TGTTGATGTCCGGAT  38 115
    BMEI0537  558486 ..  558499 -  -3.1  -4.37886   CGAGTGTTCATAAAA               TCTCC TACA GGAAA                AGTTGAAAAAATTTG  61 425
    BMEI0536  557666 ..  557687 -  -7.2  -5.63103   CTCTAATCAAAAAAA           CCGGGCTG TGAAAC CAGGCCGG            CGTTTTGTATCAGGT 100 67
    BMEI0531  553554 ..  553577 -   -11  -2.77431   AAAACAGCCGGAAAT          GCGGTCTTGC GGCC GCAAGATCGC           GCCCTAACTGGGCCC  71 40
    BMEI0529  550534 ..  550545 -  -2.2  -2.83271   TGACGCCCAGAACCA                TCAC CACC GCGA                 GTTATGGATGGATCA  39 27
    BMEI0528  549443 ..  549485 - -16.4  -2.50398   CAATGAATTGAACAG GTGGCCTCTTCCTTTCGC GCAAGAT GCGAAAGGAAGAGGCTGC GCCTCAAATAATGGT  91 40
    BMEI0526  547332 ..  547348 -  -7.2  -5.02502   CAGACTATAGAAAAA              GGCGGC TTGTG ACCGCC              TTTTCCTTTGCGAAA  87 55
    BMEI0523  544616 ..  544638 -  -6.9   -4.3739   TAGCCTGCCAGAAAA          GCCCGCACGG TTTT CCG-GCGGGT           TGGCAGCTTATGAAT  74 407
        carB  540783 ..  540796 -  -3.9  -3.68222   TTTGAATTGCAATAA               TTTTC CAAG GAAAA                ATGGCTATTTTTATT  54 266
    BMEI0521  540326 ..  540346 - -15.4  -5.16237   AACCGCATGAAAAAA            GCCGCCGG GGCGA CCGGCGGC            AAGAAGAAATCACTC 100 57
    BMEI0519  537704 ..  537719 -  -6.8  -3.16191   GGAGATCGTCAGGAA              GCACGG CTGG CCGTAC               GGGTCGCAAAGTCAC  56 110
    BMEI0518  537362 ..  537380 -  -9.5   -5.4505   GCGGGCAACAAAAAA             GGCGGGC TCAAG ACCCGCC             CTTTCTGCATATTCT 100 47
    BMEI0516  535167 ..  535182 - -11.8  -4.89233   GATGAATATGAAAAA              GGGGCC TTGC GGCCCC               TTGGTCATTTTTCTG 100 53
    BMEI0514  534632 ..  534646 -  -2.1  -3.73775   CCGAGCTTGAGGAAA               TACCG TCTTT CGATA               CGTTTTTCTGCTATC  51 172
    BMEI0511  530830 ..  530844 -    -5   -3.5394   AAACTCCGCGCGAAA               GGAAAT TTC ATTCCC               GGGTAATTATAGAAA  56 250
    BMEI0510  530230 ..  530268 -  -2.4  -4.46212   CCGGCCATGACAAAA  CGCTGCGGCGAAAATGC TCTGGC GCATGTTCGC-GAAGCC   TTTCCGCTCCAAAAG  64 98
    BMEI0506  526255 ..  526278 -  -2.4  -2.64218   ATTCGGCAGCACAAT          TGAAGACC ATGCAGGA GGTCATCA           CACTGGTGATTTTCA  38 146
    BMEI0504  524638 ..  524654 - -12.3  -3.36327   CTATCTCAGCGATAA              GCGTGAC CTC GTCACGC              ATGCTGAATTCATCA  76 226
    BMEI0502  523329 ..  523356 -  -9.8  -3.04398   GGCGCGCCGGAAAAC        CCGGCCTGCGGCG CTT CGCCG-AAGCCGT        CAGCCTTGTTGCGCG  68 25
    BMEI0501  520385 ..  520395 -  -8.2  -3.37283   CAAAGGCCGCAAACA                 CGCC CAC GGCG                 GCATGAAGGATTGAT  65 213
    BMEI0500 NONE
    BMEI0499  519382 ..  519396 -  -2.8  -3.25475   CCGAACACATGAAGA               CTGATC TAT GATGAG               GTATTTGGCAAGCAA  46 191
    BMEI0498  518892 ..  518909 - -14.1  -5.24129   CCGGGCGATAAAAAA             CCCCGGC AGAA GCCGGGG              GCGAAATCTGCATTT 100 54
    BMEI0497  517975 ..  517992 -  -9.8  -5.26875   TTTGCAATGAAAAAA             GCCGCC TTCAGG GGCGGC              TTTTTGCTGGTTGAT 100 51
    BMEI0494 NONE
    BMEI0493  514848 ..  514858 -  -4.6  -3.14132   TGTGCTTTCCATGAA                 CCAC ATT GCGG                 TTGTACCTTTTGTAC  48 107
    BMEI0492  513287 ..  513305 -  -8.8  -3.18681   TCGCAAGCTCAGGAA             CCTCCTCA GGA TGAGGGGG             AGGCGTTGTCTTGCT  67 173
    BMEI0488 NONE
    BMEI0487 NONE
    BMEI0486  508094 ..  508137 -  -6.8  -4.48317   CGATAAAACAAATAA TCAGAGCGGTTCCAACGA TTCCGTTT TAACCGGAACCGCTCTAA TCTTCTATGATGGCG  76 22
    BMEI0485  506827 ..  506843 -  -3.6  -3.53811   TTCATGCTCCTGAAA              GCGCAG TTTGT CCACGC              CTGACGGTTTTATCT  52 52
    BMEI0484  505980 ..  505995 -    -9  -4.07568   GGTTCTGTCGCAAAA              GTCCGT CGTA ACGGAC               ATAATCTCTCTTGTT  77 292
    BMEI0483  504886 ..  504902 - -10.9  -3.54543   ATTTATGCGGGGAAA              TCAGTCC ACC GGACTGA              TTTCTGATCCCGCTT  77 114
    BMEI0481  501982 ..  501993 -  -5.8  -3.21218   ACCCCCTATCAGGAA                GCGA TTAT TCGC                 CGTCCTTGGCTTCTT  55 18
    BMEI0480 NONE
    BMEI0479  499985 ..  500005 - -15.4   -5.0065   TAGGCATAAAGAAAA            GGCCGCCG GTTTT CGGCGGCC            AGATCGTATCAGGTA 100 34
    BMEI0478 NONE
    BMEI0477  498944 ..  498963 -  -4.9  -4.82667   TGAGGATACGAAAAA            GCTCGGA CAATGC TCCGGGC             TTTGTTGTTTCAGGC  74 35
    BMEI0470  490496 ..  490520 -  -8.6  -2.74515   AAATATGTCTGAAAT          GGAATTAGCC GCGGG GGCTATTTCC          CTGAGTGAGAATCGA  59 18
    BMEI0469  489316 ..  489335 - -12.1  -3.57792   CCAGCTATCGGTAAA            GCGCGCC GGATGG GGCGCGC             CTCACCTGAATCGTT  82 56
    BMEI0467  487760 ..  487777 - -14.1   -4.7497   TCGATGCATGAAAAA             GGGCCGG GAAA CCGGCCC              TTTCCGCTTCATCAG 100 37
    BMEI0460  482545 ..  482555 -  -3.2  -2.70932   CTTCTGCGCCAATCA                 CCAT CAG ACGG                 CAGCCTTCACCAGAT  40 18
    BMEI0459 NONE
    BMEI0458  478622 ..  478636 -  -3.5  -4.26076   GCATCCGCAGGAAAA               CGGTG GCAAG CACCA               ATAGCGCCAGCGGCA  61 159
    BMEI0457  476329 ..  476341 -  -4.7   -4.2528   CCTGAATGGAAGAAA                CGCGG CAT CGGCG                GGAGGCTTATGCGCA  64 132
    BMEI0455 NONE
    BMEI0454  473951 ..  473965 -  -5.7  -3.85698   GGTGCTTGTCAGAAA               CGGTA GGTAA TACCG               GTGCCGATCAGCCAC  64 4
    BMEI0452  472457 ..  472470 -  -2.3  -3.72576   TTCTTTGTCAGTAAA               GCACG CGCT CGTTC                AGCTTTGTGATTTTC  50 4
    BMEI0448  466183 ..  466194 -    -3  -4.08692   CAACCTGTGGTAAAA                GTAT CAAC ATAC                 TAAAATTTATAATTC  56 288
    BMEI0447  465509 ..  465523 -  -4.2  -3.59979   GCCGGCTATTTCAAA               CGGC GATGTCA GCCG               TTTCCTTCACTTCTT  54 6
    BMEI0446  464836 ..  464848 -  -4.7  -4.36914   CTCTGTGCGAGAAAA                CCGGC AAG GCGGG                CTGAAATCATCTTTG  66 130
    BMEI0445  463399 ..  463422 -  -4.4  -4.07568   CGCTGTGCGTGAAAA          GCCCGC-TGGC GTG GCCGCGCGGGT          GATTGCTCCGCCAAG  62 168
    BMEI0441  460004 ..  460014 -  -8.2  -2.83343   ATATTCAGGATCAGA                 GGCC GAG GGCC                 GATCTGACGGCAGGC  59 10
    BMEI0440  458973 ..  458989 -  -5.1  -4.85782   GCGCGTAAAAACAAA              TGGATAG AGC CTGTCCA              ATGATTTAATCAAAA  76 110
    BMEI0439  457614 ..  457635 -  -8.7  -3.80746   GTCTGAAAAACAAGA           GCCGCATAT TCTC ATGTGCGGC            TTTTTCGCGAGAAGC  73 248
    BMEI0432  451300 ..  451310 -    -4   -4.2928   CACAAAAACCACAAA                 TTTG TCC CAAA                 AAAATGCGTTTTTGT  65 335
    BMEI0430  450750 ..  450799 - -10.8  -3.97947   GTCATCGATTACAAA GACGCAGTCGTGCGAT-CTGG-TA TCTA TATCCTGCATCGCACGGCTGCGGC CTCATGGGATGTGGT  84 41
    BMEI0429  449765 ..  449784 - -11.4  -5.37593   TTTCAAACCAAAAAA            CCTCCGGC ATGA ACCGGAGG             TTTTTTGGTTTGAAA 100 196
    BMEI0427  447819 ..  447836 - -14.1  -5.27938   ATGTGCAAACAAAAA             CCGGCCC CGAG GGGCCGG              TTTTCAATTTTCCAA 100 146
    BMEI0426  447251 ..  447280 -  -2.8  -3.72576   CGCTGCGTGAGGAAA       TGGCCACCCTTGC CGCCC GCATGGTTG-CCA       TTACGGCCGAAAGGG  52 71
    BMEI0424  444584 ..  444602 - -13.1  -5.42259   TGATGGTCAAAAAAA             GCGCCGG GTGGA CCGGCGC             TTTTTCAATTCATTC 100 35
    BMEI0422  442823 ..  442838 - -11.8  -4.31379   ATGAAGTGATCAAAA              CCCGGC GAAA GCCGGG               TTTTGTTTATGCTCG  95 64
    BMEI0419  439678 ..  439695 -  -2.6  -4.28361   CCAACGTCACCAAAA             CAGGCC GGTGGG GGCCCA              TTCCATTTGATCGGG  62 227
    BMEI0417  435049 ..  435059 -  -5.4   -3.1978   ATTCTGACAGGAATA                 GGAA AAT TTCC                 GTTCGAGCGCGTTTC  53 53
    BMEI0415  432347 ..  432365 -  -5.2  -3.71848   CTCCGTCATCAACAA             GCGCCG TGAAGTG CAGCGC             CGCCGCGACGAACAG  58 69
    BMEI0409 NONE
    BMEI0408  424269 ..  424297 - -12.3  -5.01732   AATCCGGTCAAAAAA        GCCCCCGATTGGC AGG GCCAGCCGGGGGA        GGTCAGTCGAGGAAA 100 446
    BMEI0406 NONE
    BMEI0405  422067 ..  422079 - -10.5  -4.12066   CACAAAAGACAAGAA                GCGGC AAT GCCGC                AATCAGCAGCGCCTG  84 74
    BMEI0404  420367 ..  420380 -  -5.9   -4.1466   ATCCAATCGCTAAAA               GCCCC CGTA GAGGC                TGACCTGAAAAGTCG  68 6
    BMEI0403  419509 ..  419519 -    -4  -3.09785   CTATATTGCAACACA                 CTAA TGT TTAG                 GGACTATATTTAGCA  46 237
    BMEI0402  418512 ..  418544 -  -3.4  -4.14633   CACGGTGAAAAAATA     TCGCGGAACGCTCAA GGGC TGGAAC-TGCCGCGA      GGTTGATTTCTATGT  60 380
    BMEI0400  416306 ..  416322 - -10.9  -3.96892   AAGCGGGATTAGAAA              TCAGTCC AGC GGACTGA              TTTCTACGCGTAGGC  84 89
    BMEI0390  406195 ..  406211 -  -2.9  -3.96892   AATCGGGATCAGAAA              TCAATCC AGT GGGCTGA              CTTCCCCACGTAGGC  56 68
    BMEI0388  403961 ..  403984 - -13.2  -5.18561   CAAATACCTAAAAAA          CCCCTGCACA GCCA TATGCAGGGG           TTTTTGCGTTGCTAC 100 276
    BMEI0386  395094 ..  395116 - -10.5  -4.87328   TATATAAATAGAAAA           GGCGGCGCA AACAA TGCGCCGTC           CTTCATTCAATTTCT 100 43
    BMEI0385  394402 ..  394419 -  -3.3  -2.78384   GTCGTCTTTACGACA             GGCAATC GCAT GTCTGCC              CACAAAATTGTGAGC  41 45
    BMEI0384  393678 ..  393690 -  -3.3  -3.85698   TGGCCGCGCCAGAAA                CCGGC CAT GCCAA                CCGTGCAGGATCTGC  55 143
    BMEI0381  391239 ..  391264 -  -2.5  -2.76661   AAATATACAAATCTA         TTGCCAGCATT TTTA AATGCCGGTCA          TCATACTGCCTTTGA  39 111
    BMEI0380  388785 ..  388805 - -11.1  -5.10933   CGATGTAAAAGAAAA            CGGCGGG GATTTCT CCCGCCG            TCAACAAATTGCATC 100 241
    BMEI0379  388196 ..  388212 - -11.5  -4.72272   TTTCTCTATGAAAAA              GGCCGCA CGA CGCGGCC              TTTTTCAATCAGAGG 100 34
    BMEI0376  385225 ..  385249 - -12.1  -3.85698   GCGCCTTGGTATAAA          TGGGCAGCTTG AAC CAGGCCGCCCA          TATAATCTTATCGGC  86 60
    BMEI0375  384280 ..  384317 - -19.3  -2.87553   CGAAAAATCTGAAAC   GAAAAAGCCGTCATGGC CTTA GCCACGACGGCTTATTC    TAATATGCGAAACAC 100 188
    BMEI0371  380869 ..  380881 -  -9.1  -3.30441   GATTATGCTTCAGAA                GGTGG AAG CCACC                GGGGAGACGGCAGAA  67 60
    BMEI0370  379240 ..  379271 -   -13  -3.75153   GCTTTGTAATGGAAA      CAGGCGGCTTGCTT TTCC AGGCAAGCTGCCTG       TTTCATTTTGCAGCG  85 28
    BMEI0365 NONE
    BMEI0364  375079 ..  375095 -  -5.7  -3.54653   ATGTGGATGACATAA              GCCCCCG CCG CATGGGC              CAACAGCACAAGTAT  59 109
    BMEI0363  374328 ..  374348 - -12.5  -5.46129   GAATAAATGAAAAAA            GCCGCTTCG GTT CGGAGCGGC            TTTTTCCTCTGCTTA 100 38
    BMEI0356  368518 ..  368550 -  -2.7  -3.01924   GATCCGGTTCCAAGA      TGACTTGCCGGAC CGATTAT GCCGGACAAATCA      TTCAAAATTCATGAA  42 61
    BMEI0355  367368 ..  367421 -  -7.4  -3.48395   ATGGGCTTTACAGAA GCCGTGCATGACGACGGCAAGCTGTCG GGA CG-CGGCTCGCCG--ATCAAGCGCGGC ATTTCATGCGGCGTC  60 286
    BMEI0353  364941 ..  364957 - -10.8  -5.50774   CAGAACAAATAAAAA              GGCCGC TTCAT GCGGCC              TCAGGCTGCTGACAA 100 193
    BMEI0329  338204 ..  338214 -    -4  -2.93252   ATGTCGCAACAATCA                 GTTT TCA AAAC                 GGGGTGCTTTTTCAT  45 12
    BMEI0328  337048 ..  337059 -  -2.2  -4.98436   CCAAGACCACAAAAA                GCCGC CAA GCG-C                AAGTCTGAGCGCGCA  70 78
    BMEI0327  336230 ..  336266 -  -5.6  -4.07877   CGATCTGAGAAAGAA   CGGTCGCAAGGGGCGAC ATGC GGCGCCCCG-GCGGGCG    CCGCAACAGTCGAGG  63 46
    BMEI0326  335252 ..  335287 - -15.6    -4.788   AAATGAAGGCAAAAA    TATTTCAGCGCACTGC CGGG GCAATGCGCTGAAATC     ATCAATCATGCTGGG 100 48
    BMEI0325 NONE
    BMEI0324  332513 ..  332533 -  -3.8  -2.91695   GCGATGCGGAAATCA            TCGCTGCC GCCAA GGCTGCGC            TTGCGCATGAGTTCA  44 460
    BMEI0322  330554 ..  330572 -  -9.5   -5.4505   CCGGGCAATAAAAAA             CCCCGCC AGATG AGCGGGG             CTTTTCAAATCAGAT 100 51
    BMEI0320  328574 ..  328584 -  -5.4  -4.65494   AAATTATAGATAAAA                 TCGA GAC TCGA                 TCTATTCAACTTCCA  73 152
    BMEI0319 NONE
    BMEI0318  327267 ..  327285 -  -3.8  -2.93492   GATGACAGATGAAAT             CGCCATCA TGA TTATAGCG             GTGCTTGCTGCGGTG  44 275
    BMEI0311  321564 ..  321587 -  -7.3   -3.8698   GAATGGAAACTTAAA          CGCTGGCGC TTTGTC GCACCGGCG           TTTCAAAATCATGCA  69 34
    BMEI0310  320415 ..  320438 -  -9.5  -4.68846   ATCAAGAAATGAAAA          CGCCTCGCC AGTGAA GGAGAGGCG           TTGCCGTTATCAGAT 100 35
    BMEI0309  319098 ..  319132 - -14.5  -4.42639   AGATCGGAATCAAAA    CCCCTCG-TTTTTGAC TGCT GCCAAAAATCGAGGGG     TTTTTCATCAATCTG 100 83
    BMEI0307 NONE
    BMEI0306 NONE
    BMEI0305  315068 ..  315084 - -10.9  -3.96892   AAGCGGGATCAGAAA              TCAGTCC AGT GGACTGA              TTTCCCCGCGTAGGC  84 284
    BMEI0304  314383 ..  314436 - -21.3  -3.83155   GACGAAGACGAAGAA TAATATCGAAACCAG-CCCGCTTGCT GGA AGCAAGCGGGCCTGGCTTCGCTCTTA CAGGAAACCCGGCGC 100 52
    BMEI0301  312085 ..  312098 -  -3.9  -4.33907   TATAAATACGCAAAA               TTTCA TTCC TGAAA                TCTGAAGGCCGCGAT  64 107
    BMEI0300  310648 ..  310659 -  -4.4  -2.80612   CTCAAGCGTAAGAAG                CTTG TGCT CAAG                 GAGCAGATTGAAAAA  44 210
    BMEI0297  309883 ..  309899 - -10.8  -4.45168   TCTTGAAAAGACAAA              GCCGGG CGAAC CCCGGC              TCTTCCCTATAGTGT  91 51
    BMEI0296 NONE
    BMEI0295  308059 ..  308073 - -12.8  -4.03995   GGCGTCATAAAAACA               GGCGCC CAA GGCGCC               AATTGATTACAGGCA  91 186
    BMEI0294  307808 ..  307848 -   -15  -4.73448   ACAGACATGCAAAAA CGTTCCGCATGCGCATAGAT TCA ATC-ATGCGCA-GCGAAACG TCAAATGCAAAATCA 100 50
    BMEI0293  307060 ..  307078 - -10.2  -4.66609   CACGGCATTCAAAAA             CGCGTTCC TTC GGAGCGCG             TTTTTATTTGAACAA 100 93
    BMEI0290  303800 ..  303819 -  -2.8  -5.03747   AAAGTCTGTAAAAAA            TGTG-GGCG TGC CGCGGCACA            AAACCGCCTATCGAA  73 147
    BMEI0289  303406 ..  303429 -   -14  -4.15044   TGCTGCGGGAAGAAA          TCGAAGGGTA GATC TACCCTTCGA           TGGATTCATTCGGGG 100 104
    BMEI0285  299005 ..  299033 - -12.4   -3.5764   AAGGCGAGCGCCAAA        CCGCCCGCGACA GGTTT TGTCGCGGGAGA        TGCAAGGGATGTGCG  82 58
        thiP NONE
    BMEI0283  296679 ..  296704 -  -7.5  -2.86271   CTGTGATGACAAGGA         CGCCTTTGGAA CAGG TTCCAGCGGCG          CATTCGCTGGCCTAA  56 37
    BMEI0282 NONE
    BMEI0281  294020 ..  294036 -    -8  -3.28712   GGCGCTGGGCGAGAA              GCTTGG CATTT CCAAGC              AGCGGGTCCGCCAGA  59 202
    BMEI0273  285301 ..  285317 - -10.8  -4.72272   GGTTTTCATGAAAAA              GGCCGC ATGAA GCGGCC              TTTGAGCGCGAGCTT 100 51
    BMEI0270  282854 ..  282867 -  -8.1  -3.46068   GGGCGAATCGAAACA               TGCCG ATAT CGGCA                TTTCGCTTCCGGGCA  61 194
    BMEI0268  280446 ..  280463 -  -2.6  -4.07568   TCGGTGCCGTGAAAA             CCCTGC GTGCCT GCACGG              CCATCGCCATCATAG  56 369
    BMEI0255  265268 ..  265282 -  -5.8   -2.9186   ATGCAAGTGTATAGA               TATATC ACT GATATA               TCAAACGAAAGGTGA  52 15
    BMEI0254  264475 ..  264491 -  -9.3  -4.26871   GAACCGATGAAGAAA              CCGGGGC TTT GCTCCGG              TTTTTTATTTGGCCA  79 55
    BMEI0244  254640 ..  254657 - -10.5  -5.28176   GGCAGGCATAAAAAA             GCGGGCC GTTG AGCCCGC              TTTTTGCTCGAAAAT 100 62
    BMEI0241  250501 ..  250513 -  -6.9  -4.00038   CATGACGATCAGAAA                GCGCC TGC GGCAC                GGCAAACCTGGGCAG  69 59
    BMEI0238  247314 ..  247347 - -19.7  -3.57144   GTGGGTATTTTCAAA     GCAGAAAGGCCGGGA AGTC TCCCGGCCTTTCTGT      TGTCATTTCTTGTTC 100 28
    BMEI0236  245757 ..  245791 - -12.1  -4.03234   CGGGCCGCACACAAA    CGCGCCGCCAGACCGG GGCG CAGGTCTG-CGGCGCT     GTTGCTATTCGTTTG  90 101
    BMEI0235  244440 ..  244450 -  -3.2  -3.67634   CAGTATGTCAAAATA                 CACA TTT TGCG                 GTTTTATACGCGCTT  52 29
    BMEI0234  242530 ..  242544 -  -3.4  -2.83522   ATGCGTTCAGGAAAG               TGGACG GCT CGCCCT               AACACAAGCGCGCCG  41 72
        purH  240819 ..  240852 - -21.9  -2.62396   GACCGTCTGATATGA     CAAAGGCCCCGAAAC ATAT GTTCCGGGGCCTTTG      CTTTATATGTTCCGA 100 41
    BMEI0224 NONE
    BMEI0223  228100 ..  228131 - -23.2  -2.53759   AATATTGTGAATGTA      CAAGAAAGCCCGGC CGAA GCCGGGCTTTCTTG       TATTTCATGCAATTA 100 38
    BMEI0218  223025 ..  223063 - -11.1  -2.73875   TGTTGCTGAACAGGA  GAAACGACCGCCGTGGAG TGAT CTCCACAA-GGACGTTTC   GACACATTCAGAAGC  71 239
    BMEI0200  206888 ..  206910 -  -7.7  -2.63079   GCCGCAGAGAAGCTA           TCGGCCAAA TTCCC TTTGGCCGC           GACTATTCTGTTACG  53 481
    BMEI0197  195699 ..  195725 -  -9.4  -5.27938   ATCCCGAAATAAAAA         GGCCGGATGC GGGTTTT GCATCCGGCT         TTTTGCTTTGGATCA 100 38
    BMEI0188  182400 ..  182415 -  -2.5  -4.57569   GGACTGGCCGAAAAA              CTCCG AGCCGA CAGAG               CTTGCGGCGGGCAGC  66 361
    BMEI0182  178191 ..  178226 -  -4.1  -3.10493   TGCTCAAGACATAGA    CGAGAAAGATGCCCGT TTCTT ACA-GCATCCTTCCCA    TGATCGTCATCACTT  46 113
    BMEI0181  176586 ..  176603 -  -6.3  -4.91852   CGCATGAAAAAGAAA             GGGAAAA GCTC TCTTCCC              TGCTGTCGCAGAAAT  86 359
    BMEI0175 NONE
    BMEI0174 NONE
    BMEI0173 NONE
    BMEI0172 NONE
    BMEI0171  167439 ..  167457 -    -3  -3.15999   CCCTGAGACATGGAA             TGGCATCG GCG CGATGGCC             TGGGGCGGGCTTGCC  43 302
    BMEI0169  164881 ..  164900 -  -4.2  -3.01712   GGGCGTGCCGGAATA            TCTCGATG CCAT CACCGAGG             ATGAAGACGATGACG  44 347
    BMEI0165  158387 ..  158419 -  -8.3  -3.14344   GACCGCTTTTACGAA      GCCGCAATCGCTGCC GGG GGCAGGGATAATGGC      AAGCCGGGCCTGAGG  62 213
    BMEI0163  157461 ..  157474 -  -6.7  -3.44622   GAGCCGCAGAAGGAA               TGGCT GCAA AGCCA                TGAGGACCGCCAGAA  56 301
    BMEI0155 NONE
    BMEI0150  147122 ..  147140 -  -7.3  -5.06414   GGCGGTCAATAAAAA             TGCCCGG AAGAG CCGGGCT             GTGACTTTGATCGCT  91 138
    BMEI0147  144464 ..  144492 -  -5.2  -3.03159   TCAATTCGGCCAACA       GGGCGGGTTTGGA TTTC TCCAG-CCCGTCC        ATCAGGTTGATGCCG  51 180
    BMEI0146  143463 ..  143491 - -21.9  -2.90212   GGATTATGCTATAGA        GCGCCGATCTGAT TGA ATCAGATCGGCGC        TCTAACTATTTGTTT 100 126
        dapF NONE
    BMEI0132  127379 ..  127390 -  -2.2  -2.82623   GCTCGCTGACAATGA                CAGA TTCT TCCG                 CAACTGGCGCTTCAG  39 174
    BMEI0131 NONE
    BMEI0130 NONE
    BMEI0129  124554 ..  124575 -  -2.8  -3.71527   TGGCAATCAGGGAAA           GGCCGAGC AACACA GCGCGGCT            TGTGATCTTGAAACG  52 102
    BMEI0128  124078 ..  124088 -  -6.8  -4.08216   GCATTTCCGGCAAAA                 CCGT TTC ACGG                 CCTTTACCGGAGATG  69 51
    BMEI0121  116547 ..  116568 - -18.7   -3.7108   AGCCGGATATGCAAA           CCCCGGCGG ATGG CCGCCGGGG            TTTGAAGCGCAATCC 100 94
    BMEI0119  114500 ..  114518 -  -4.6  -3.62859   ATCATAAGTTGTAAA             CGCAAAAA CCT TTTCTGCA             CAGCAGATTCAAAAA  54 81
    BMEI0118  112367 ..  112377 -  -2.4  -4.41548   TTAGATTCCAGAAAA                 CGAG CAA CGCG                 ATAAGGCCGAGCAGG  60 419
    BMEI0115 NONE
    BMEI0114  109459 ..  109475 -    -3  -2.64155   GTCTGCCGAAATCGA             GAT-CCG GCTT CGGCATC              AGGACCTGCGTGAAA  40 43
    BMEI0113 NONE
    BMEI0112  107965 ..  107986 -  -2.9  -2.77962   GGCCAGATTGGAAAT           CCTGAGCAG GGGG CTGGTCATG            CCGGTCTCCTTTCGC  41 21
    BMEI0111 NONE
    BMEI0110 NONE
    BMEI0109 NONE
    BMEI0108 NONE
    BMEI0107  102418 ..  102440 -  -6.4   -3.5944   ACCCATATTGCTAAA           GCGTAATT TCGCGAG AATTACGC           CGGAAATCCTTGAGG  58 515
    BMEI0104   99544 ..   99572 - -18.3   -4.2828   TCCGACCGATCAAAA        CAAAACCCACCGG AAG CCGATGGGTTTTG        TTCGTGCTTTATGCC 100 163
    BMEI0101   95734 ..   95765 - -10.1  -2.56596   CGTCGCACCAAGCTA      CAGGCCCGAGC GCCATTATAT GCGCGGGCCTG       GCCCGGCTTGCGCGG  62 142
    BMEI0095 NONE
    BMEI0094 NONE
    BMEI0093   89786 ..   89802 -  -7.3  -3.07816   CTGTCACGCATGGAA              GGCGAAA AGG TTTCACC              GGAGGCGCTGCAATA  59 275
    BMEI0089 NONE
    BMEI0088   86658 ..   86670 -  -4.8  -3.14344   GATCGCCGCGATGAA                TGGC CCCGC GCCA                TGGGATAGCCCCGAC  47 84
    BMEI0086 NONE
    BMEI0085 NONE
    BMEI0084   82803 ..   82834 -  -4.2  -5.00616   CTTCCCCGGAAAAAA      GCCGCAGAAAGGCGC CCC GCGCGGCGC-GCGGC      CTGTCTTTCCTGTCG  76 156
    BMEI0083   80194 ..   80232 - -13.2  -3.18264   CGCGTGATGGAGTAA   TACCACAACCCGATGAGC CAA ACTCGTCGGGTTTTGGCA   TCAGTCGAATTTCAG  81 26
    BMEI0081 NONE
    BMEI0080 NONE
    BMEI0079   76456 ..   76481 -  -5.5   -4.3534   GCCGAAGGATGAAAA         TGGCAATC-CAA CGA TGGAGATTGCCA         TTCGCAAGGGCAAAG  69 53
    BMEI0077   74576 ..   74596 -  -6.7   -2.7782   GAAGGTTTCAAGAAT            GCGCCCGCC TGA AGAGGGCAC            TTCCCTTTTGGGAAG  53 178
    BMEI0070   67995 ..   68023 -    -6  -3.44848   CCGGCCCATCAAATA        CCGAGACTACCC CTTCT GATTAATCTCGG        CCGAGCAGGCCCTTC  57 16
    BMEI0069   66900 ..   66922 -  -9.2  -3.69354   TCCGATAATTGCAAA           CATACTCATG TCA CAAGAGTATG           ATTACGGGGATATGA  73 41
    BMEI0068   65766 ..   65785 -  -9.2  -3.19157   CATGAAGGTGATGAA            GGGCGGGT CACG ATCCGCCC             TGTCGGCCCCGGCGC  66 269
    BMEI0065   64033 ..   64051 -  -6.6  -3.03159   TCAAGTTCTGCAATA             GCGACCGG ATG CCAGTGGC             AACGAAGTGCGCGTG  56 65
    BMEI0064   63709 ..   63719 -  -5.4  -3.83323   TTTACATAAGCGAAA                 CAAC CGG GTTG                 TGTTGTGAATTTCAA  61 37
    BMEI0059   58636 ..   58648 -  -3.5  -2.66152   TAATTCAAAATATAG                TAAAT CGG ATTTA                TAATAACAGTTATTG  43 95
    BMEI0058   53641 ..   53667 - -13.8  -3.85698   GCCCTTCGGCAGAAA         GGGCCTGATC TTTCCTG GATCAGGCCC         TTTCACTTACGCTTT  90 147
    BMEI0055   51317 ..   51353 - -22.5  -2.80935   ACCCCACGCATTAGA    GCGCGTTTCGATCTGGT TGA ATCAGATCGAAACGCGC    TCTAATGCTTTGTTT 100 99
    BMEI0053   48129 ..   48139 -  -2.6  -3.32354   GTTCTAAAGGAAAAC                 TATT GAG AATA                 ATGAACTGCAATTAT  44 261
    BMEI0052 NONE
    BMEI0051   45951 ..   45961 -  -8.2  -3.53444   GCATGTCTCCCGAAA                 GCGG GAG CCGC                 TCTATCTCTTTGTTT  67 264
    BMEI0045   41465 ..   41487 -  -6.9  -4.24204   GATGCAGACGGAAAA          CCGGC-GCAG ATTT CAGCCGCCGG           GCGCGCATAAGCTAT  71 60
    BMEI0041 NONE
    BMEI0040   36962 ..   36974 -  -3.3  -2.86071   GCCGACATGAAGAAG                GCTGT ATT ACGGC                GCCTTACATATTCAC  41 89
    BMEI0039   35893 ..   35917 - -17.9  -3.69323   GCAGCATGATGCAAA          TCCGGGGAACC AAA GGCTCCCCGGA          TGATCTATCTTCCAG 100 54
    BMEI0038 NONE
    BMEI0037   34100 ..   34110 -  -4.6  -3.17194   ATGGCCGCAAGGCAA                 GCGC GAA ACGC                 TTCTGGTCCTGATTG  47 192
    BMEI0034 NONE
    BMEI0033   30124 ..   30134 -  -8.2  -2.72344   TGCTATCCTCAATGA                 GCGC ACC GCGC                 AGGAACAACCTGATT  54 409
    BMEI0031   28881 ..   28894 -  -2.3  -4.01943   GCCAGAGAAAAAAAT               GCTAC AAAC GTTGC                GATAAAGTACTTTTT  55 145
    BMEI0030   28465 ..   28502 - -16.4  -3.21099   GCCCGGCAGGATGAA   CAACTTCGCCGGAACG TATTGC CGCTTCGGCGAAGTTG    TTGTGTCTGTGATCG 100 43
    BMEI0018   16888 ..   16908 -  -7.6  -2.85069   AACCTTGAAAGACGA            TGAAACGG GGGAG CCGTTCCA            TGTGCAGCAGGCCAG  54 429
    BMEI0015   14960 ..   14980 -   -14  -4.41494   GACGTTCAAGGAAAA            GGGCGGGA TGAAC TCCCGCCC            TGTTCCGGTTATAAT 100 67
    BMEI0013 NONE
    BMEI0012   12577 ..   12605 -   -16  -3.90112   TGCGTCCGAACGAAA        CAGCCGCCAGTC GAACT GACGGGCGGCTG        TGAAACAAAATGGTT 100 123
    BMEI0011   11426 ..   11475 - -10.8  -2.98015   TTTAATTATGATATA TGTCCTGTGAAGGCCTGTTTCA GTTTGT TGAAACAGGCCTTCACAGTGTG GAATTACTTGAAGTA  70 48
    BMEI0005    3930 ..    3946 -  -7.9  -2.67515   TGGAGGATGACATCA              TCGGCGC CAA GTGCCGA              CAGCCGGTAATTGCC  55 63
    BMEI0004    3425 ..    3448 -  -9.4  -3.94188   ATTCATTTCAAACAA          CGCTGCGTGG GAAA CCGCGCGGCG           TTTATTTTGATTGGT  75 59
   BMEII0008    5508 ..    5538 + -12.5  -3.70478   GCCTGATACATCCCG       TCTCCGGCGGTGG ACAAA CCGCCACCGGGGA       TTTAAATCGATTTAT  85 35
   BMEII0009    6316 ..    6344 + -17.5   -3.1211   CCGCACTGCAAGAGC        GCAAAAGGGGCCG CAA CGGCCCCTTTTCC        TTGCATGATCTGGTG 100 46
   BMEII0012 NONE
   BMEII0013 NONE
   BMEII0014   14122 ..   14146 +  -2.1  -4.40298   GATATGCGTTAAACA          TGTTTCAAGTC ATA GGCTTGTGATA          TTTCTTCCTTTCAAT  60 39
   BMEII0015 NONE
   BMEII0016   15674 ..   15699 + -10.4  -3.90291   TCCGCTGATCGAGAT         GCCGCCCG CGTCCTGAAA CGGGCGGC          TTTCATTGCGACAGT  82 33
   BMEII0017   16210 ..   16226 + -10.8  -3.65827   TTTGGAAAACAGAAA              CGGCCC AAACC GGGCCG              TTTCCCTGCCCGTTA  80 47
   BMEII0018   17433 ..   17446 +  -3.8  -3.17212   AGTATGTTTTGATCT               GTGG TAAACT CCAC                TTACTGCCCTACTGC  46 74
   BMEII0019 NONE
   BMEII0020   19390 ..   19401 +  -3.6  -4.07568   TCATCGCATCCGGCA                TGGG CGTG CCCG                 TTTTCACGAGCGGCA  60 424
   BMEII0022   22107 ..   22124 +  -4.8  -4.09685   TAGAGATTGGACGGC             GCCGTGC CCTTA GC-CGGC             TTTTCGACCATGCGC  62 370
   BMEII0024   24348 ..   24365 +  -4.7  -3.62046   TCCTTTCCGTCCTGC             GTCGGCG CTGA TGCCGCC              TTGTTCACCGGCTAG  54 15
   BMEII0025   25733 ..   25745 +  -6.3  -2.80589   ATTTTATTGAGCCCT                TAGAG GTG CTCTA                TCCATTTGTTTGAAG  51 180
   BMEII0026 NONE
   BMEII0027 NONE
   BMEII0028 NONE
   BMEII0029   29924 ..   29954 +  -2.5   -3.4574   TAACTACCCGACTAA       GGAGTAGATCACG CAACA CATCATCTACACC       GTTTTTACTGCTAGC  46 38
   BMEII0030   31241 ..   31276 +  -3.2  -3.14132   TAAAGCGAAAATGAG    GCA-CCCCGGTTTTGGT CGT ACTACGGCCGGGAATGC    TTCATCCGCACCGCA  44 128
   BMEII0031 NONE
   BMEII0032 NONE
   BMEII0033   33143 ..   33163 +  -4.6  -3.79866   ACGAAAACGGCTCCG            GCCGCACC CGCAA GGTGTTGC            TCTTTCTCTTTGTCG  56 104
   BMEII0034 NONE
   BMEII0035   35416 ..   35429 +  -5.3  -2.64747   AAAATGGAGTCTACA               CAATG CGCA CATTG                GTTATGGTCGCATGC  47 169
   BMEII0036   36010 ..   36051 +  -7.3  -5.36364   GATCATGAAGACCTA TAGAGCGGTTCCTATTTTT ACAA AGCCGTCGGAACCGCTCTA  TTTTTCTGTTTTTAC 100 99
   BMEII0037   37373 ..   37387 + -11.4   -4.0942   AATTATTAATAACGC               CCCAGC ATA GCTGGG               TTTCTCTAATACATA  86 51
   BMEII0038   38971 ..   38988 + -14.1  -3.65529   GCTAAAAAATATGAA             GCCCGCC ATTT GGCGGGC              TTTCCATGCACATCT  93 36
   BMEII0041   47013 ..   47033 + -12.5  -4.92757   ACTGAAGAACAAAAA            GGCGGCACT TAA AGCGCCGCC            TTTTCTTATTCATGA 100 54
   BMEII0045   48535 ..   48547 +  -6.9  -3.15579   AACGCCGCGCCGGCC                CCCGG CCA TCGGG                TTACTAAGGGGTTCC  56 6
   BMEII0046 NONE
   BMEII0047   50187 ..   50197 +  -8.2  -3.53811   GCCATAACGCGACAG                 GCGC ACG GCGC                 TTTCCAGCCGGTCAA  62 313
   BMEII0050   52433 ..   52462 +   -10  -2.75268   AACGAAATCGAAAAA       ATGCTGATCGCC GCCTGA GGCGATCAGCGC        GTTTGCCGGTGCTTC  65 8
   BMEII0057   59294 ..   59318 + -10.7  -2.74144   GTGGTCCAGTGGCAC          TCGATCCGTCC GGT GGAAGGATCGG          CTTTCCAGATGGCCA  63 100
   BMEII0071   72598 ..   72616 + -10.2  -3.19157   CCCATACCAGCACCG             GCCTCACC TCA GGCGAGGC             TTCCTCCCATTGATA  68 358
   BMEII0073   73939 ..   73968 + -13.6  -2.70932   AGTAAAAATCCCTGT       TGCCCGCCGG TCCCCTCTCC CCGGCGGGCA        TCCTTCCCGGAGAAG  78 36
   BMEII0074 NONE
   BMEII0075   75595 ..   75624 + -11.3  -4.15565   ATATAAGTACCGGAT       CGGGCGGCTGTCT TTTA AGGCCGCCGCCCA        TTTTCACATCATGGC  91 35
   BMEII0077 NONE
   BMEII0078 NONE
   BMEII0079 NONE
   BMEII0080 NONE
   BMEII0081   82520 ..   82538 +  -5.2  -4.12942   ATATCCGTAATCTCC             TTCGCCAG AAC CTTGCGGA             TTTTCCGGCATTTCG  66 115
   BMEII0083 NONE
   BMEII0084 NONE
   BMEII0085 NONE
   BMEII0086 NONE
   BMEII0087   87981 ..   88004 +  -2.2  -2.76696   GAGACACAAGAGACA          TAGGCGCCGT CATG ACAGCGCCCC           CTTGTTGAGCAAACA  39 23
   BMEII0088   89025 ..   89060 + -15.5  -4.07885   ATTGGCTGGTTCACA    GAAACGCCGCGCAGG CCAAAC CTTGCGCGGCTTTTC     TTTTGAAACAAGCTG 100 46
   BMEII0090   90670 ..   90682 +  -3.4  -4.62054   TCAAAGGCTTTCCGG                CCAT TTATT ATGG                TTTTCATTTCGTTGA  66 162
   BMEII0094 NONE
   BMEII0095 NONE
   BMEII0096   96874 ..   96900 +  -5.8  -2.73309   AGAAACCGGCTGAGA         GCCTGATCCAGT CTC AATGGATCGCGC         ATATTCTTGTTGCGC  51 69
   BMEII0097   99385 ..   99407 +  -4.7  -3.53012   CTCTCCGCCTGACAT           GGAGCCAGC CAACT GCTTGCGCC           TTTCGGCGAGGCGGG  53 360
   BMEII0105  107234 ..  107269 + -17.1  -2.73875   ACGAAAACAAAAGCT    TAAAGCGTGTCGCAT TTTATC ATGCGGCACGCTTTA     TCATGTTGAGGAAAA  95 116
   BMEII0106 NONE
   BMEII0107 NONE
   BMEII0108 NONE
   BMEII0109  111053 ..  111073 +  -2.4  -4.30719   CGCTCAGACCCAAGC            CCGCGGGG TTGTC TCCTGCGC            TTTCTTCTGCCCACA  60 121
   BMEII0110  112647 ..  112690 +  -2.3  -3.61398   CATCATGCGGGCCGA TGGCTCGCACTGCGGCTG GCTGTCACG CGCCCGCAGCGCGC-CCA TTCTTCAGGGACAAG  47 85
   BMEII0111  113701 ..  113716 +  -3.2  -2.71681   CACTGAGGAGGCAAG              CCAGTG AGCA CACTCG               TCCTTCGCGACATTG  41 19
   BMEII0112  114964 ..  114977 +  -2.3  -3.09004   GCTTGCCTGGAAACT               TGCCG CTCC CGCCA                TCATTTTGACGGTGC  42 113
   BMEII0113 NONE
   BMEII0114  116660 ..  116674 +  -2.8   -3.3692   CCATCCTCCACAGGA               GTTCCA ATA TGAAAC               GTTTTTCCAGTGCAC  47 52
   BMEII0115  117957 ..  117998 + -10.3  -2.87463   CTGTCGTGACGAATC TGGAGCGGTTCCAG-G TAAAACGAAGC CGCTGGGACCGCTCCA TCTGTCAAAAGCATT  70 49
   BMEII0116  118837 ..  118852 +  -5.4  -4.14859   CCGGGGTGCTCGATG              GAAGCG CAAT TGCTTC               TTTGTGGTTGTTCGT  66 50
   BMEII0117 NONE
   BMEII0118  120077 ..  120095 +  -6.6  -4.56597   TTAAAACAAAGAGAT             GGAGCGGC TCC GACGTTCC             TTTTTACCGGAACCG  76 77
   BMEII0127 NONE
   BMEII0128 NONE
   BMEII0129 NONE
   BMEII0130 NONE
   BMEII0131  135208 ..  135224 +  -3.5  -3.24017   CGACCATCTGACACA              GCGCGTC TCT GCCGCTC              TTGCCTTCTGGGGTT  48 59
   BMEII0132  136317 ..  136328 +  -2.2  -3.16914   GATCTGCAACAGCAC                G-CGG CGT CCGTC                ATTTTCATCCCTCGT  41 171
   BMEII0134  137221 ..  137231 +  -2.4  -3.09908   ACGCGCACTACAGCG                 CGTC GCA GCCG                 GTTGTTTTCACAGCG  42 46
   BMEII0135 NONE
   BMEII0136  139807 ..  139828 +  -2.9  -3.14132   GAAGGCACAGCCGAT           CGTCGCGCCG TAA TGG-GCGACC           TTGATGCCACCCGCC  44 13
   BMEII0137 NONE
   BMEII0138  141662 ..  141679 +  -6.3  -3.53012   TTGCTGGAAATGGTC             TGGAGCGC CGT GCG-TCCA             TTTGGACGCACAAAA  59 126
   BMEII0139  142595 ..  142605 +  -6.8  -4.05788   GTCTATTGAGCCTGA                 CAGG CCG CCTG                 TTTCATTTCGGCAAG  69 32
   BMEII0147  151500 ..  151540 +  -9.1  -2.82015   ATCTTCAGCAATAGA  GCATCTCCAGCAAAAGTAT GAA ACGGTTTTGCTGGAAATGC  TCTCGTGGGTCTACC  62 91
   BMEII0150  163379 ..  163416 + -24.3  -4.57073   GGATACTTCAGGCGG   GGAGGACGGGCGCGGAA TGAA TTCCGCGCCCGTTCTTC    TTTTTGCCCGACATC 100 101
   BMEII0151 NONE
   BMEII0152 NONE
   BMEII0153 NONE
   BMEII0154  167048 ..  167068 +  -2.6  -2.62579   GCCTGCCTTGCGCCC           CTTGCTCGT GTTG ATG-GCAAG            CCTTTCTTTTGCGGG  39 45
   BMEII0155 NONE
   BMEII0156 NONE
   BMEII0157  170191 ..  170209 +  -2.3  -4.71382   GCGGCCATGGTTGGG             GCCTGTT TTAGT GGCGGGC             TTTTTAAATCCTTGT  65 102
   BMEII0158  171110 ..  171133 + -11.2  -4.08216   TTTCCTGGGCTACTG          CATCAATATC GAGT GATATTGATG           TTTTCCCGCAAGTCC  86 10
   BMEII0159  172757 ..  172793 +  -4.3  -4.11216   AAAGGAACCGCTCCA    AGGCGGCTCCGGGGA AAAGGGG TTCCCGGAATTGCCG    TTTTGAAAATCCGGG  61 56
   BMEII0160 NONE
   BMEII0161 NONE
   BMEII0162 NONE
   BMEII0163 NONE
   BMEII0164 NONE
   BMEII0165  177080 ..  177095 +  -2.4  -3.64703   AACAAACACTTGGAG              CGGTTC CAGC GGCCCG               TTTAACTGGAACCGG  47 124
   BMEII0166  177451 ..  177474 +  -4.4  -4.15106   AATTAGGGCTATCTG          GCGGCGGGTC ATGT GATCCACGGC           TTTTCGCAGTTCGTG  63 35
   BMEII0167  179212 ..  179224 +  -4.8  -3.72576   GGCGTGGAGGTGAAA                TCGC TCGGC GCGA                TTTCCTGACCGGGAG  56 5
   BMEII0168 NONE
   BMEII0169  180607 ..  180618 +  -7.2  -2.57132   CATCCGGCGTTGCTG                CGCC GATG GGCG                 GTTCTGCGGCAACAG  55 202
   BMEII0170  181118 ..  181137 +    -5  -4.45765   CTTCATGTTCAAGAT            TGGCAGGCA CTC TGCC-GTCA            TTTGTTAGTTTTAGG  71 55
   BMEII0171 NONE
   BMEII0172  182232 ..  182244 +  -6.9  -3.14683   ATTTTCCTGCAAGAT                GGGCG AGG CGCTC                TTCATCGAGCGGTAT  56 42
   BMEII0174  182915 ..  182932 +  -2.5  -4.56597   TTCGAGGCGGTGGAT             CAGCCCG TAAT CGAGCAG              TTTTTCCAGCGCCCG  66 299
   BMEII0178  186114 ..  186157 +  -4.5  -3.20164   TGGGCCGTCTTGCCG GTAAAGGTGAGGCGGCCTGT CCCTC GCAGGCTGCCTCACGAC-AC TTGCCTTCAATCTCG  50 98
   BMEII0179  187435 ..  187445 +  -8.2  -3.35813   TGTTTTAACAGACAC                 GCGG GAA CCGC                 TTCATTCAGATCGAA  65 50
   BMEII0182  189311 ..  189326 +  -4.6  -3.27298   GTTGGGGGTGGTTTT              CCGGGG TTAT CTCTGG               TTAATCCTTGAAGAG  50 76
   BMEII0185  197900 ..  197924 +  -6.3  -2.90813   AGCCGAAACTATCCC          GCGTGAAGGTC GGA GAACATCGCGC          TCGTTTGCGCGCCTA  52 267
   BMEII0186  198578 ..  198604 +  -2.8  -2.52623   CAAGACTTTTCGGCA         TCGTCGCGCCCG CCT TGGTTTCGGCGA         GTCTTGTCGGCCAAA  39 230
   BMEII0193  205567 ..  205582 +  -3.2  -3.43689   TGAAATATATCCAAA              GGAGGG ATGT TTCTCC               TTCTGCTCCCATTTT  47 75
   BMEII0194 NONE
   BMEII0195 NONE
   BMEII0196  208275 ..  208299 + -12.9  -4.94487   ATGATCGGCAAGAAA          GCCGGCTTC GTTTGTG GAAGCCGGC          TTTTGTCTTTTATGC 100 37
   BMEII0214 NONE
   BMEII0215 NONE
   BMEII0216 NONE
   BMEII0217  232431 ..  232453 + -13.5   -4.8048   TTTTGAAAAGAAAAA           GCCACCGAT CCCGC ATCGGTGGC           TTTTTGCTATGGCAG 100 58
   BMEII0220 NONE
   BMEII0221 NONE
   BMEII0222 NONE
   BMEII0223 NONE
   BMEII0224 NONE
   BMEII0225  241648 ..  241662 +  -7.8  -3.94188   AAGATATTTCAAGAC               CGCCAG ATG CTGGTG               TTCTTTCGGATAGGT  68 405
   BMEII0227 NONE
   BMEII0228  244139 ..  244155 +  -2.3  -3.12668   AGCTATTTGCAAGTT              TCTGAAT CTA ATTCACA              TTGCCTGTGAAAATA  42 477
   BMEII0229 NONE
   BMEII0230  245462 ..  245486 +  -9.4  -3.67597   GGGCGTTCAGCTTCT          TGGAAAGCTG ATCGA CAGTTTTCCA          TTGTTCGGTGAGGAC  72 127
   BMEII0233 NONE
   BMEII0234 NONE
   BMEII0235  250675 ..  250691 +  -3.5  -3.68936   CCTCGGCCATCTGTT              GCAGGGC TTC GCGCAGC              TTCTTGGCCTTCATG  52 381
   BMEII0239  254256 ..  254272 +  -8.7  -4.21275   TTTCTTTGATCGATC              GCGCTAT ATT GTAGCGC              TTTTGGATGCCTTGG  79 32
   BMEII0244  257726 ..  257742 +  -4.4  -4.07568   CATTGCTTCAAGTGG              GCGATT CTGAC GATCGC              TTTTGCCGGGGAGAC  62 272
   BMEII0257 NONE
        uppP  271619 ..  271635 + -10.8  -3.33885   AGGGAATAAAGAAAA              GGGGCC TTTTC GGCCCC              TTGCTCATTTCCGTT  73 85
   BMEII0260  274649 ..  274672 + -12.4  -4.70879   TTCAATATTGTCTTG          GATTGGGCGC TTCG GCGCCCATTC           TTTTTGAACTTTGAA 100 56
   BMEII0262  275896 ..  275918 +  -3.2  -3.82499   GGAGGGCCGAATTCC           AGCGCCTCGA TCT TCGCGCCGCG           TTTCGTGACTTTGCT  55 359
         def NONE
   BMEII0265 NONE
        truA  279800 ..  279821 +  -5.1  -3.53012   GACATAGGTCGCATA           GCGT-TTGGC GAT GCCGATGCGC           TTTGCAAGCAGGCCG  53 494
   BMEII0269  282531 ..  282547 +  -5.1  -3.57144   TCTCCGGTTGCGCGG              TCCACGA TCT TGGTGGA              TTTGCCAATGAAGAC  53 356
   BMEII0271  284272 ..  284293 + -12.3  -4.34444   ATATTCCACTTGATT           TGCCCAGCC GAAA GGTTGGGCA            TTTCTATTCTGTTGC  95 50
   BMEII0278  290100 ..  290127 + -16.2  -4.63932   CCATCCTTCTTGAAG        CCCTGCCGGAGC AACT GCACCGGCGGGG         TTTTATTCGCGGATG 100 49
   BMEII0281 NONE
   BMEII0282 NONE
   BMEII0283 NONE
   BMEII0284  297867 ..  297883 +  -2.9  -2.68546   TTGAAAAGCGGATAC              CCGTCTT TTC AAGGAGG              TCGCTTTGCTGGCTT  40 101
   BMEII0285  298859 ..  298870 +  -7.2  -3.06815   CGAAGCGCAGGTTCT                CCCG AAAC CGGG                 TGTGTTCAAAACGGT  59 42
   BMEII0286 NONE
   BMEII0287 NONE
   BMEII0288 NONE
   BMEII0289  302998 ..  303010 + -10.5  -3.28712   TCCTCATCCTGGGGA                GGCGC GAA GCGCC                TTCTCGAAGGGCGAG  73 55
   BMEII0291 NONE
   BMEII0292  307026 ..  307055 +  -8.5  -3.72027   GTTTCAAGGGGCTTG       GGCGTGTTGCAGC TTTT GTTGCGACGGGCC        TTGTTGCTGGGGGCT  70 400
   BMEII0293  308288 ..  308313 +  -3.9  -4.27192   CAGAATCTATACAAG         TCTCCCATATG AATC CGATTGGGAGA          TTTTCATGAAACTTT  61 98
   BMEII0294  308934 ..  308956 + -12.7  -4.07568   ATCTGATCAATTTAG           GCCGGAGGT TTCCC GCCTCCGGC           TTTTGCAGCGGCGCG  91 35
   BMEII0295  309551 ..  309595 + -10.9  -3.28712   CATTATTTTTCATAG TCTGCCAG-CCAATCTTTGC ATCAGC GCAACGATTGGTTTGGCGGA TTATGCGAAGCACAG  73 83
   BMEII0296  310091 ..  310128 +  -6.2  -3.37354   GGTCCTGACTGCCTC   CCTGGCCATTGCGGAGC CTCCC GC-CTGCAACGTCCGGG   TTATCGATGGATGTA  57 63
   BMEII0297  312180 ..  312209 +  -7.9  -3.08996   CGACTTCAAGTTCTA       GA-GCGGTTCCGAT TAA AACGGAATCGCCTC       TCTTGCCTCGGAATC  59 25
   BMEII0298  313511 ..  313525 +    -7   -3.1332   GCTAGAATGGATCGG               CGCGGC TTT GGCGCG               TTGAATCATATCTTG  56 7
   BMEII0300 NONE
   BMEII0301  318359 ..  318383 +  -4.1  -3.09933   GCTTCTGGTTGCGCT          GGTCTGGCTTG TCG CCAGCCTGACA          TTGCGTGGCTTCGGG  46 96
   BMEII0302  319226 ..  319244 +  -4.5  -3.85698   GATTTCCGGGCGGGA             GGCGCGT CGATA ATGCGTC             TTTATAGCGGGCCGG  59 13
   BMEII0303  319792 ..  319808 + -10.9  -4.09864   CAGCGGGATCGGAAA              TCAGTCC GGT GGACTGA              TTTTCCCGCATAGGT  84 160
   BMEII0306  323233 ..  323248 +  -5.4  -3.59979   CGGTGCGCCGGACGT              GGCAAG CCAT TTTGCC               TTTGCGCTCCACGAC  55 481
   BMEII0310 NONE
   BMEII0311  326887 ..  326915 +  -4.3  -3.57144   CAGGATGAACGGCTG        CGCTTCCCTTGCC CGG GGCGCGGCTGGCG        TTTCGGACTGCGCAC  54 107
   BMEII0312  327953 ..  327970 +  -2.7  -2.76815   CCGCCAATCGACATC             CAAGC CGAAACAC GCTTG              ATTCTTCCGCCCCAT  41 7
   BMEII0313  329346 ..  329376 +  -9.7   -4.3255   GCGAGCTTGTCGATA       GCCTGCCGGTGAA CGGAA TTCACCCGCACGC       TTTCTTCCTTCAGGA  87 340
   BMEII0315 NONE
   BMEII0316  330990 ..  331009 +    -5  -3.59979   CCATTATCCGCTTTT            TATGTGCG TTTG CGCAGATA             TTTCCCATAAGGACA  56 117
   BMEII0317  333591 ..  333601 +  -3.2  -4.26076   CACCTTCCCGCATAG                 GTGT TTC ACGC                 TTTTGCTGGGCGTGC  59 55
   BMEII0318  334595 ..  334610 +  -2.4  -3.67597   TTTAGTCGAGGCTTG              GCGCCG AAGC CGATGC               TTATTGGCTGACCGA  50 36
   BMEII0319  335101 ..  335157 + -18.9  -2.68823   TGGTTCCGTTCCAAC TCACCGGAAAATGTAAAAATGGCCGCA ATC TGCGGCCATTTTCATGTTTCCCGGCGG CTTATCTGAAAAGAG 100 95
   BMEII0320 NONE
   BMEII0321  336160 ..  336172 +  -4.7  -2.94912   CCTTGCGGCCAAAAT                CGGGC TTT GCGCG                TCTATGCATTGAAGA  47 137
   BMEII0322  336565 ..  336586 + -10.9  -2.75311   ATTAGATCGAATGTC           TTGGCATGG GCGG CCATGCCGA            TAATATATATATGTC  69 114
   BMEII0323 NONE
   BMEII0324 NONE
   BMEII0325  339993 ..  340007 +  -3.5  -5.14563   GGCGGCATTGGCATA               GGTGA TGAGT TCGCC               TTTTTTGATCGGCGC  78 197
   BMEII0327  342093 ..  342122 +  -6.3  -3.97368   GAAATTCTGGCCGCG       GCCTGAGCGGCAA GGGC TTGCCGCTGCGTC        TTTATCGGTTAAACA  66 20
   BMEII0328  342753 ..  342780 +   -12  -4.21462   GATAATCTTCGGGAA        GCCGTCCTTCTT CATC GAGAGGGGCGGC         TTTTCCATGATGCGT  90 129
   BMEII0332  344514 ..  344533 +  -9.2  -4.99134   ATTGGCTGTGATATA            GGCGCTGT GGTA GCGGCGCC             TTTTTGCTTTCCGGT  93 40
   BMEII0334  345937 ..  345966 + -12.8  -4.99043   TGCGATACGATCAAA       GCGGCGATTCCC GAACCG GGGGAGCGCCGC        TTTTCTTTATCGCAA 100 52
   BMEII0335  346428 ..  346440 +  -9.1   -3.2964   CTGAACGGATCAGGC                GCGCA GAT TGCGC                TTGTCGAGACGGTTT  67 44
   BMEII0345  357262 ..  357285 +  -6.7   -3.6947   TGTTTTCATTGTGCC          CCCTGCC TCTACAACCC GGCAGGG           TTATGTTCGACTTAT  64 145
   BMEII0347 NONE
   BMEII0348  361168 ..  361185 +  -4.7  -4.10179   GCCCGGCGGCATGTC             GCCGGGC AATG GATCGGC              TTTGTCTAAATTATG  61 71
   BMEII0349  362569 ..  362603 +  -2.1  -4.49756   CAATATCCTGCCTTG    CCTCGC-CCTTGAGGCG ATG CATCGCAAGGTGC-AGG    TTTTCATCTTTGCGC  64 349
   BMEII0351  366326 ..  366336 +  -8.2  -2.72144   CAGCAGCCGGTTCCA                 GCGC CAT GCGC                 ATTTCGGCAAGATGA  54 418
   BMEII0354 NONE
   BMEII0355  369208 ..  369241 +  -6.8  -3.60971   TGACCTTTCGTTAGA    GCGGTTCCGGCAATTC TGCT GAAA--CCGGAACCGC     TTTCGGAATTGAGAT  62 38
   BMEII0356 NONE
   BMEII0357 NONE
   BMEII0358  372660 ..  372682 + -11.3  -3.66356   CTGCATGGGACAAAA           TTGCGGGCT GAGGA GGCCCGCAA           TTTGAGCTTGCGCAT  82 15
   BMEII0359 NONE
   BMEII0360  373985 ..  373996 +  -7.2  -3.53012   TTGTCCCGATCACGG                CCGC GAGG GCGG                 TTTGCGGAAACCGCA  64 131
   BMEII0361 NONE
   BMEII0362  376824 ..  376871 + -15.8  -4.43859   TCGGCTTGCCATAAC CAAGTC-TCAGAGCGGTTCCGGT TAA AACGGAACCGCTCTAACGATTTG TTTTGTCGCATTATC 100 45
   BMEII0369 NONE
   BMEII0370  386499 ..  386521 +  -4.8  -4.07885   GGCCGGAATAAGTGT           AGCCATGGAA GAG TTCGATGGCA           TTTTCCGGGCCGGTC  62 467
   BMEII0372  388279 ..  388316 + -12.7  -3.14881   GCAGGCGGCCGGAGC   CGCAGGCCATGGTCCAGC CGA GC-GTACCGTGGCCTGCA   TTGATGAACAGGTTG  76 154
   BMEII0375  391387 ..  391436 +  -4.9  -4.77775   AAGCAAAAGTAGAAA AATCCAGAGCGGTTCCGGTTG AAATGAAG CCACCGGAACCGCTCTAACTC TTTGTTTTATCGCAT  74 46
   BMEII0378 NONE
   BMEII0379  396666 ..  396678 +  -9.1  -3.03159   GCTGCGCCAAAGCCT                TCGGC AAT GCCGA                TATTGGGCCGCTTCC  65 86
   BMEII0380 NONE
   BMEII0381 NONE
   BMEII0382  402211 ..  402230 + -10.7  -4.25283   GCTTGAAATTAAAAA            TGCCCGC CGTCGA GCGGGCA             TTTTCATGAAAACAT  88 53
   BMEII0383 NONE
   BMEII0384 NONE
   BMEII0385 NONE
   BMEII0386  406008 ..  406038 +  -2.6   -2.5409   TGGGTGATCTTTCCT      CTGATCGTGCTTG ATAGCG CAATC-CGGTCAG       TGCATTACGCATTCT  38 47
   BMEII0387  407190 ..  407215 +   -12  -4.91084   GTTGCGGCTTATAAA         TAAAACCCCG CTTTCA CGGGGTTTTA          TTTTGTTCTTGAATC 100 201
   BMEII0390  410682 ..  410696 + -11.4  -3.50264   TGAAATAGAAGCAGT               CGGGCA GGG TGCCCG               TGTTTCACTATTTTA  79 82
   BMEII0391  412040 ..  412070 + -17.7  -4.99043   TAAATCCACCATATC       CCCTTCCGCAGAG GAATA TTCTGCGGAAGGG       TTTTGTTTGTCGGGC 100 57
   BMEII0393 NONE
   BMEII0394  416101 ..  416126 + -13.3  -4.36914   GCATGATGGATTGAG         CAAGGGCCGGG GTTT TCCGGCCTTTG          TTTTATAGCCGGGCG 100 35
   BMEII0396 NONE
   BMEII0397  418961 ..  418983 +  -3.2  -4.62783   CAGATGAGGCGGCAT           GGGGCGGCCA TCA TAGCCGCCGG           TTTTTAGAATGACTG  69 254
   BMEII0399  419793 ..  419809 +  -9.5  -2.62983   TCGAACCCTCGACCC              CAACCTT GGC AAGGTTG              TGCTCTACCCCTGAG  65 67
   BMEII0400  420762 ..  420778 +  -7.3  -3.59979   ACCTTCGCGGGGAAA              TCAGTTC GCC GGACTGA              TTTCAAATCCCGCCA  64 79
   BMEII0401 NONE
   BMEII0402  422811 ..  422827 +  -7.9  -4.18762   GACAAAGAGATAGAG              CGGTACC AAC GGTTCCG              TTTTAACTACAGCTT  74 138
   BMEII0403  423205 ..  423223 + -11.7  -2.88544   TGCCTGCTCATTGTT             GCCTGCC GCGTG GGCAGGC             TCTATAACCCTCCGG  76 161
   BMEII0404  424523 ..  424559 + -18.9  -4.11216   CGCTTTGGGGGAAAC    GGAAAGCCTGTCATGCA AGC TGCATGGCGGGCTTTTC    TTTTCGCAATAAGCG 100 67
   BMEII0405  425690 ..  425709 +   -15  -5.04249   AAACCCGGATAAAAA            CGCCGCTC CGAA GAGCGGCG             TTTCTTTTTTGGCGA 100 41
   BMEII0407  429224 ..  429241 + -14.1  -4.88295   GATCAGATTGCAAAA             GCGCCGG GCAA CCGGCGC              TTTTTGGGTTTATTT 100 62
   BMEII0409  430341 ..  430365 +   -15  -3.83323   GTAGCCTGAAACAGA          GAGGCGCTCC ATAAC GGGGCGCCTC          TTTCAATTGTCTGGA  95 32
   BMEII0413 NONE
   BMEII0414 NONE
   BMEII0415  433378 ..  433398 +  -8.2  -4.99947   CCACAAGCATTGAAA            AAGGCCGG TTTCC CCGGCCTC            TTTTGTTTAATTCAA  90 28
   BMEII0417 NONE
   BMEII0418  437305 ..  437321 +  -5.8  -3.51934   ATGGCCTAAATAATA              GGCAGT TTCGC GCTGCC              TCTTTCTAAAACGCA  59 154
   BMEII0419  439270 ..  439287 + -10.5  -5.31519   CAGCATATAAGAAAA             CGGCGCT TTCG GGCGCCG              TTTTTGTTTGAATAT 100 50
   BMEII0420  440046 ..  440065 + -12.8  -4.54727   TCCGGGGAAAGGTGA            GGCCCGGC GGAA GCCGGGTC             TTTTGGTTTCAAGGG 100 87
   BMEII0421 NONE
   BMEII0422 NONE
   BMEII0423  442554 ..  442583 + -12.9  -4.65895   TTGCTGAAATTACAA       AGGAAAAGCGGCC AATT GGCCGCTTTTCTG        TTTTTAAATACCGGC 100 44
   BMEII0431 NONE
   BMEII0432 NONE
   BMEII0433 NONE
   BMEII0434 NONE
   BMEII0435 NONE
   BMEII0436  456200 ..  456216 +  -8.1  -3.95231   GAATATAAAATAGAC              TTTCGAT CAT ATCGAAA              TATTCTTTTTTCATT  72 382
   BMEII0437 NONE
   BMEII0438 NONE
   BMEII0439 NONE
   BMEII0440 NONE
   BMEII0441  462340 ..  462361 + -18.7  -4.34402   GCTCCAGGCTGTAAT           GGCCGGGCG GCAC CGCCCGGCC            TTTTCATCTGGCGAA 100 151
   BMEII0453 NONE
   BMEII0454  477812 ..  477837 +  -8.9  -3.22275   ACCATTGGTCGGTTG         GGCAGGGGTGG AACA CTCTCCCTGCC          TCCTTTGTGTTTTTT  67 115
   BMEII0455  478171 ..  478186 +  -4.6  -3.38218   GGGCGCGGGAACGTC              GAGCGC CGTG GCGATC               TTCTCAGCTGTTTCG  52 92
   BMEII0456  478823 ..  478846 +  -6.6  -3.51232   CCAGCAGCCTTGCGG          CGAACCTCGC TCTC GCGCGCTTCG           TTGATTTCACGCCAG  58 75
   BMEII0461  483056 ..  483066 +  -2.4  -4.57073   CGGCTGACAAATAAT                 CAGC CCG GCAG                 TTTTTCCAGCGCCTC  62 27
   BMEII0462 NONE
   BMEII0463  486583 ..  486605 + -11.4  -2.69202   GGGTTAGAGCGCGTT           TCGATCTGAT TGA ATCAGATCGG           TGCTCTAATCCTTTG  70 34
   BMEII0467  492571 ..  492589 + -10.3  -4.84527   ATGACGGTCGGCAGA             TCCTGCG AAAGG CGCAGGA             TTTTTGCTGTATGAA  95 237
   BMEII0471 NONE
   BMEII0472 NONE
   BMEII0473  498502 ..  498512 +  -2.4  -3.13522   TTGTCTGTCCCGCAT                 CCCG TTT CCGG                 TCTTCCTCAAGCAGT  41 385
   BMEII0476 NONE
   BMEII0477 NONE
   BMEII0478  503793 ..  503808 + -10.4  -3.55444   GGCACTCGGTGGGAT              GGCTGC TCTT GCAGCC               TTTCCGGCATCAAGA  77 220
   BMEII0479  504947 ..  504994 + -11.4  -2.66695   CCAAATAGCAAACCG TTAAACGGCCAAGCGTTCCCTGA ATT TCAGGGAACGCTTG-CCACTGAG GTATTTCATGCAAGC  70 33
   BMEII0481 NONE
   BMEII0482 NONE
   BMEII0483  507018 ..  507032 +  -7.1  -3.56958   CCAAACTCTGGATTG               CAGCC GTGTG GGCTG               TTGTGATCTTCTTCG  62 66
   BMEII0484  508139 ..  508183 +  -5.7  -2.76404   TGCGCCGGGAGAACA TGTGCATCTTCAGAATCTCGC CAT GCTGCCTTCTGAACATGCGCA TCAATTTTCCATCGA  51 344
   BMEII0485  509522 ..  509534 +  -3.3   -4.4261   TGATCGGCAAAATGC                CTGAC ATC GTCCG                TTTTGCTCTTGAGGA  66 106
   BMEII0487  511685 ..  511710 + -13.4  -2.57344   TGAGAAACTGACCCC         GAAGGCGAAC TGAGGT GTTCGCCTTC          ATTATCCGCCGGGTG  78 13
   BMEII0488  512633 ..  512651 +  -3.1  -3.17798   CTTTCTGCGGAGGGT             GCGGAAT GAGTG ATTCAGC             TTCCATGGTTTGTGC  44 17
   BMEII0489 NONE
   BMEII0490 NONE
   BMEII0491  515157 ..  515183 + -16.7  -4.09739   AACAAAGGATTAGAG         CGCCGATCTGA CTGGA TCAGATCGGCG         TTTTGGAGCAGTTCC 100 90
   BMEII0495  520127 ..  520165 +  -3.9  -3.64703   CACATTCTGAGGCTT  TTTGATTTGAGCCGGTGCC GGG GGCACCGG--CGGGCCAAA  TTTGGCTGGAAGGAG  52 31
   BMEII0496 NONE
   BMEII0497  523651 ..  523673 + -16.3  -5.84381   CCACCAACCCATCAA           GCGCGGCGT ATCTC ACGCCGCGC           TTTTTTTGTTGCTCA 100 50
   BMEII0498 NONE
   BMEII0499  525526 ..  525544 + -10.2  -5.02715   TCATACAACGAAAAA             GCCCCGCA CGA TGCGGAGC             TTTTTCATTTCCTGT 100 71
   BMEII0501  527844 ..  527878 + -10.8  -3.03338   ATCAAGGGGAGAGCA     TTTCCGGCAAAGCCGT TTC ACGCTTTTACCGGAAA     TGTTCCAGCAATTAT  71 41
   BMEII0504 NONE
   BMEII0505 NONE
   BMEII0506 NONE
   BMEII0507 NONE
   BMEII0508  534318 ..  534343 + -12.7  -2.50346   CGTTTAGAGCGGTTC         CGGTTTTAACG GAAT CGTTGAAACCG          CTCTATCTCTTTGTT  75 17
   BMEII0510  536490 ..  536527 + -12.3  -4.65078   CCGGCTTTGATGGTT   TGAAAGGCAAAACAGC CGAAATT GCTGTTTTGCCTT-CA   TTTTATTCGCGCTGT 100 63
   BMEII0514  541799 ..  541821 + -13.5   -4.4261   CGGACTTAACCAAAA           CCCGATGAG GCAAG CTCATCGGG           TTTTGCTATTGCGCA 100 99
   BMEII0518  545261 ..  545282 + -10.9  -3.15579   TAGAGCCTACCCCTA           TCCGG-CAGG CCC CCTGACCGGA           TTAATGGAACATTCC  71 125
   BMEII0519  546392 ..  546413 +  -5.8  -4.07687   TGGTGGCGCACGACT           GGCTTGCC ATATTA GGCAAGCA            TTTTGGAAGGGCGGT  66 197
   BMEII0520  547410 ..  547426 + -10.8  -2.78384   GTCCACGGATTCGCC              GCCCGG AATGA CCGGGC              TGTCATCGCCAAGCG  69 489
   BMEII0525  550778 ..  550788 +    -4  -2.76815   GATGGCGTTATCCGA                 CAAT CGA ATTG                 ATTGTTCCAACGAAT  44 39
   BMEII0526 NONE
   BMEII0527  553428 ..  553460 + -13.5   -4.4009   CAGTAAGTCTCAAGC      TGAAAAAAGGCGCGA TCA TCGCGCCCTTTTCCA      TTTTGTGACATCGGA 100 35
   BMEII0530  556374 ..  556409 +  -2.4  -4.22652   TTAACGAGAAATTTC    AGAAC-CAGCCTTCCTG AAA CCGGGGGGCTGCGTGCA    TTTTAGCTGGTGTCC  57 9
   BMEII0531 NONE
   BMEII0532 NONE
   BMEII0533 NONE
   BMEII0534 NONE
   BMEII0535  561242 ..  561275 + -10.9  -3.76176   GTTTTCAATGAAAAG     CCGGATGGGCGCCGG GGTG CTGGCGCTTGTCCTG      TTATTCGTGGCTTTG  80 63
   BMEII0536  562236 ..  562246 +  -5.4  -2.71791   GGGCAGAAAAGGGGC                 CATC CAT GATG                 CTTTCGGCACGCAAT  48 17
   BMEII0537 NONE
   BMEII0538  563430 ..  563466 + -15.2   -4.1822   TTATTCTATTTATAA    GGAGCGGCGGTTCTTC TTTTT GAAGAACCGCCGCTAA    TTTATTGGAATAAAG 100 121
   BMEII0543 NONE
   BMEII0544 NONE
   BMEII0545  570673 ..  570689 +    -3  -2.70532   CCATAGACGATCCGC             GTCTACC GCTT GG-AGAC              TGACTTTATGCCCAT  40 6
   BMEII0546 NONE
   BMEII0547  572279 ..  572304 + -13.3   -5.1356   CGGATGGTTTTAAAA         TGGCGTTGGCC TGCC GGTCAGCGCCA          TTTTTGTTCATGCCG 100 53
   BMEII0548  573960 ..  573997 +  -6.2  -3.65902   GGTCTTGCTTGAAAC  GCTCG--GGCGCGCGGGC TGAA GCCCGCACGCTGGCGACC   TTTGGGTCCAATCCA  62 7
   BMEII0549 NONE
   BMEII0550  575884 ..  575909 + -13.9   -4.4891   TGGTTTGAAAGTGAT         GCCCCCCGGGT TTCG GCCCGGGGAGC          TTTTATCCTCGTCGG 100 43
   BMEII0556 NONE
   BMEII0558 NONE
   BMEII0557  583894 ..  583915 +  -8.7  -3.66803   GTCGTTCAGTTCACG           CGGGCTGAG GCGG CTCAGTTCG            TTTACGGTGTTGCGG  73 131
   BMEII0559 NONE
   BMEII0560 NONE
   BMEII0561  588958 ..  588974 +  -8.7   -3.5764   GCCTAAGCGGGGAAA              TCAGTCC TCT GGACTGG              TTTCCGCCTCCGCTT  70 81
   BMEII0562  589940 ..  589964 +  -9.9  -2.75769   AAAACAATCACAACG          CGCCCGGATAG ACC CTGATCGGGCG          GTTATCCTTTACGGA  65 15
   BMEII0564  594294 ..  594321 + -10.6  -3.53012   CGCATATGTGAGGCA        GAAAAGGCGGCT TTCC GGCCACCTTTTC         TTTGCGCCACGCAAG  77 47
   BMEII0565  595578 ..  595616 + -23.2  -4.08216   GCGGCGGGCTGTCCC   GGATGGCGGGCGCCCGGT TTG ACCGGGCGCACGTTATCC   TTTTCCCGGAAATCG 100 76
   BMEII0566 NONE
   BMEII0567 NONE
   BMEII0568  599772 ..  599789 + -12.7  -2.91264   TGGCCTATGAGAAAA             GCCCCGA ATTT TCGGGGC              TATCTGCATCAAGGA  78 31
   BMEII0574  607462 ..  607479 +  -2.7  -3.32844   GCGGGGGATTCAACT             GCGATAT GCGG ATATGGC              TTATGACCTGAACAA  46 110
   BMEII0575  608834 ..  608844 +  -6.8  -3.02511   CCGCTCATTTGCGCA                 GGCT TTG AGCC                 TATTGCAGCCATCAC  54 317
   BMEII0577  610212 ..  610229 + -10.5  -4.81357   GACAATGGCGTGTGA             GGCGGGT TCAG GCCCGCC              TTTCTTTTATCCTGT 100 49
   BMEII0578  610823 ..  610848 + -21.9  -4.75372   GATCCCGGATAAAAA         GCCCGCGCGGA GCAA TCCGCGCGGGC          TTTTTGATGGCTGGT 100 53
   BMEII0580  614473 ..  614499 +   -18  -3.38326   ACCGTTTGAGAGCAA         GGCCCGATGCGC CCG GCTCATCGGGCC         TTGATTGACCTTATG 100 32
   BMEII0581  615479 ..  615508 + -15.1  -3.07947   ATGAAGAGAATAATT       GGTTCCAGACACA TTGA TGTGCCTGGAACC        TCTTCAGGCTTATTC  89 244
   BMEII0583  618191 ..  618235 +  -4.2  -4.37092   CCCCGATTGATGCGC GATCGACGTGAAGGAGCGAGC TTTC GC-CGCTGCCGCAGGTTGATC TTTTATGGCCGGCAT  66 31
   BMEII0584  619350 ..  619385 +   -14   -3.0263   CGACTTAAATCGAAT    GGGCAACGCCGGTGTT GTTA AGCACCGGCGTTGCGA     TATTGAGAGACTGAT  83 48
   BMEII0585  620752 ..  620768 +    -3  -3.67296   CGGCATTGATGCTGG             GCTGGAA CGCA TTCC-GC              TTTCGCTCGATCATG  52 32
   BMEII0586  621749 ..  621762 +  -2.3  -3.72027   GTTTTCACCGTCCCC               GCAGC CTGC GCTCC                TTCTTCATCCGCGCT  50 77
   BMEII0588  623391 ..  623415 +  -4.2  -3.06569   GACGCTGCCACCCGT          CTTTGCGGCC AGTTC GGCGACAAAG          CTTTTGCGCGCTTCG  45 386
   BMEII0590  625673 ..  625695 +   -17  -4.75372   AAGGCCACGCGGAAA           CGTCCGGGGG AAC CTCCCGGACG           TTTTTCCTGCGTGCT 100 39
   BMEII0591 NONE
   BMEII0592 NONE
   BMEII0593  628875 ..  628902 +   -10   -3.9279   TGCTTCAAATGAAAA        GAGCGTTTTC TTGTTATC GAAAACGCTC         TTTCTAAACTTGCCT  78 72
   BMEII0595 NONE
   BMEII0596  630986 ..  630996 +  -2.4  -3.71917   GGTTAAGACGGAAAC                 GCTG AAA CTGC                 TTTAACCTTTGAAGT  50 212
   BMEII0603  640616 ..  640641 +  -6.1  -3.09516   GATTTCGCCGAGAAT         TTCCGGATGGA TGAG TTCATCCGGGC          TTCCCTGATGCACGA  52 156
   BMEII0615  651771 ..  651807 + -21.1  -3.35679   TTCTGCCAGCATGTT    CCGCGTTTCGATCTGAT TCA ATCAGATCGAAACGCGC    TTCTAAATGCGACAA 100 191
   BMEII0616  652511 ..  652533 +  -7.7  -4.92385   AAATGCCTGAAGCGG          CGCGGCGCAG CCCT CT-CGCCGTG           TTTTATTTGAATCTC  87 43
   BMEII0617  653760 ..  653770 +  -8.2  -3.36515   CAAGCCGAACAATCT                 GGGC CGC GCCC                 TGTTTGCGGATAGCG  65 78
   BMEII0618  654229 ..  654257 +   -11  -4.53034   CGCGGAATAACCAAG       ATGCGCGCGGGTG TTGC CACCCG-GCGCAG        TTTTGCTTCTATCGG  95 31
   BMEII0619  654911 ..  654939 +    -3  -4.36914   GGCAAACAGAAACAA       TGCGCCGGCAAGG GCAA CCGCGCCGGT-CA        TTTTATGACGCCCGG  61 52
   BMEII0627  664540 ..  664564 +  -4.1  -3.69734   CGCTCCAGAATGATG          ACGTGATCGGC AAA GTCGAGCGCGC          TTTGGATGCGTTGTT  54 132
   BMEII0639  674048 ..  674067 +    -5   -4.1891   GCGAAGTTCTGGCCG            GAAC-CTCG CGC CGGGAGTTC            TTTCTATTCCAGAGC  66 198
   BMEII0641  676705 ..  676725 +    -9  -3.19656   ATTGACCGCGAAGCC           CTGCG-CGC GAAT GCGGCGCAG            TTCCTCCATCAGTTT  63 245
   BMEII0643 NONE
   BMEII0644 NONE
   BMEII0645  678816 ..  678826 +  -3.2  -3.23711   TGAAGGCCCCGTGGC                 CGAT CTT GTCG                 TTCCTGAATTGTGAG  46 1
   BMEII0646  679207 ..  679226 +  -4.8  -4.08216   TCACGGATTGACGCT            GGGGCCCG CAAG CGGGCGGC             TTTTGGCGGAAATGA  61 30
   BMEII0647  679856 ..  679869 +  -8.1  -4.18697   AATGTGGATATCTCC               GCGCA GGAG TGCGC                TTTTGCGATCATTTT  76 258
   BMEII0648  680923 ..  680963 +  -4.6  -3.53224   CGCATCATGACAGAT  TGCGGCATAGGGATTCGC CTTCC GAGAATCACAATGGCGCG  TTTACGGGGAAAATC  53 334
   BMEII0653  684056 ..  684074 +    -8  -3.40867   GCAATAAATGGGGAG             GTGGCCGC TAC GCGACCGC             TTAGTTCATGCCTGA  65 441
   BMEII0654  685734 ..  685757 + -12.4  -3.55622   AGGCGTCGAAAGAAA          CGCCGCATCC AAGC GAATGCGGCG           TTTCAAGCGGTTACG  82 498
   BMEII0657  690457 ..  690488 +   -21  -3.32536   CCTGATCCACTTCAT      CGCCAAACCCGGTA GCAA TGCCGGGTTTGGCG       TTCTGGAAATGCTTT 100 239
   BMEII0659  691331 ..  691344 +  -2.3  -2.90754   TAAAGTCCTATCTGG               GCGAT GCCT AGCGC                GGTTTTTGTTTTAAC  41 15
   BMEII0660  692892 ..  692911 +  -9.2  -4.75174   TTGGAAAAATAAAAA            GCCGCCTC GCAA GAGACGGC             TTTTTGAATTCAATC  91 70
   BMEII0671  707422 ..  707432 +  -4.6  -4.16016   GATCGGAAACGGCAA                 GGCC GAT GGTC                 TTTGTTCCAAGATCA  64 408
   BMEII0673  708328 ..  708351 +  -5.2  -3.30124   CTTCCAAGCTTAAAT          TGTTGCGCTT GAAG AAGCGCGCCG           TTATAGCCGGTACAG  53 28
   BMEII0674  708730 ..  708748 +  -8.1  -2.51966   CAGCAACACACGAAA            GCGCCCGC CGGA GCGG-CGC             ATTGATAGGATTTGA  58 48
   BMEII0675  710507 ..  710523 +  -8.7  -3.51232   GCTGACGGATGTGAG              CGGCGAT AAA ATTGCCG              TTAATTTCAACCACG  70 285
   BMEII0677  714212 ..  714231 +  -7.8   -3.4072   CCCAACGGCGCAGGC            GAATGCCG ATAG CGGCAATC             TTGTCCTCGCACATG  61 235
   BMEII0680  717646 ..  717680 + -13.5  -2.52623   GTGATTTGCCTCAGC    GCGCAGGGCGCGGCGG CAAG CCGGCGCGGC-TGCGC     ATCTTGTCGAGAAGG  77 304
   BMEII0683 NONE
   BMEII0684  724063 ..  724096 +  -6.1   -3.5936   ATTGAACGGATGGAG     GCTTTTACGGCAAC AAGTCCG GGTGCCGTAAA-GC     TTTCAAGCCTTTAAA  59 40
   BMEII0685  726001 ..  726055 + -14.5  -3.36803   AGCGTTATGGCTCCT CCAATGCCTCATCC-T-GAGGAGGTGC GAA GCACCGTCTCGACGGGTAAGGCATTGG TTCTCAATAGACTTA  88 51
   BMEII0687 NONE
   BMEII0688  732192 ..  732215 +  -3.1  -2.77522   CACAGCTTGCAAAGA          TTGCGG-CGG CCTGA CCGGCTGCGA          ATTGTTAAAGCGTGT  41 12
   BMEII0689  732913 ..  732947 +  -8.5  -3.53444   TTCAAAGCCTTCTGC    CGTCTGGCG-GATGGC ATCG GCCAGCACGTCGGGCG     TTTGAGCGCCCATGA  66 242
   BMEII0692  736553 ..  736571 + -13.8  -4.99056   GACAGGTAAAGACAA             GGGGCGCT TCA GGCGCCCC             TTTTTCGTTCTATTA 100 51
   BMEII0695 NONE
   BMEII0696  740135 ..  740146 +  -5.8  -3.39286   GTACTGAAACCGCTT                GGCA TGTT TGCC                 TGTTTCGGCTAGTCT  57 2
   BMEII0697  740429 ..  740454 +  -7.5  -4.69559   TAGGTGGGGACGATA         GCGGCGGTGCA TATG TCCATCGCTGC          TTTCTTTTGGGCTTT  82 38
   BMEII0698 NONE
   BMEII0699 NONE
   BMEII0700 NONE
   BMEII0701  744110 ..  744133 +  -3.8  -4.45945   CGGCTTTGGAGTAAA          CGCAAACCAT CCCA AGGGTTTTCG           TTTTGGTTAGTGGGT  66 47
   BMEII0702  745263 ..  745279 + -10.8  -5.22006   CATAAACAAGGAAAA              GGGCGC CCAAA GCGCCC              TTTTTATTATCCTGC 100 50
   BMEII0710  751717 ..  751730 +  -2.3  -4.05816   AGATGGTTTCGGCTC               GCGCA TAGT TCCGC                TTTGTCATGATTTTG  55 65
   BMEII0711  752206 ..  752222 +  -4.3  -2.66912   GCATGGTGTTCAAAG              CGCTCAG GGC CTCGGCG              TGATCTCACTTGGAT  44 6
   BMEII0712 NONE
   BMEII0713  753771 ..  753799 + -13.1  -2.71681   GACCTTACTCTTCGC        TTGCCGGACACCG AGC CGGTGTTCGGCGC        TCGTTGAGCGGATTG  77 53
   BMEII0715  755105 ..  755120 +  -3.2  -3.65542   CCGCCGAAGAGCAAT              CGCAAG GGCT CTTTCG               TGTTTTCGCGCTGGG  52 332
   BMEII0716 NONE
   BMEII0717 NONE
   BMEII0718 NONE
   BMEII0719  758079 ..  758090 +  -3.6  -2.86492   GCGAGAAAACATTGA                CCGC ATTC GTGG                 GTTTCGTCCATCTCG  44 88
   BMEII0720 NONE
   BMEII0721 NONE
   BMEII0722  760563 ..  760582 +  -9.2  -4.36914   CGCCGCGGCACTCAT            CGGCGCTG CCGC CAGCGCCA             TTTTCTGCACGGCAA  83 508
   BMEII0732 NONE
   BMEII0733  767883 ..  767898 + -11.8  -5.86609   AAACAAAGGATTAGA              GCGGGC TGCG GCCCGC               TTTTTATTTTTTTCC 100 126
   BMEII0734  769799 ..  769822 +   -16  -3.50853   TAAAATTTTCAGCTT          GGGCTGCGCT TATC AGCGCGGCCC           TTGTCCTTCCGGGGG 100 38
   BMEII0735  771569 ..  771585 + -10.9   -3.5594   GCCTACGCGGGGAAA              TCAGTCC ACT GGACTGA              TTTCCAACCTCGCTT  77 119
   BMEII0736 NONE
   BMEII0737 NONE
   BMEII0738 NONE
   BMEII0739  776239 ..  776250 +  -7.2  -3.38581   AGACCACTAGTTCAG                CGCC TGCT GGCG                 TGTTTCAACATTAAT  62 193
   BMEII0741  779038 ..  779048 +  -5.4  -4.04157   GCGCTTTCGGAAGGG                 GGTT GTT AACC                 TTCATTTTTTATTAC  63 254
   BMEII0742  782043 ..  782084 + -10.2  -4.17048   AGTATTGCGTTTTTC TTTCAGCGCCGAGCTTGCGC GCCA GCGCA-GCA-GGCGCTGTAA TTCTTTTCAGAGCAG  88 499
   BMEII0743  783368 ..  783382 +    -7  -3.49102   TCGGTAAAGCAGACA               GCGGGG ATG CACCGC               TTGTCTCAGGCATGT  60 369
   BMEII0756 NONE
   BMEII0757  796208 ..  796237 + -18.7   -2.8154   GAGCTACCATATAAA       GTAAAACGGCCCG TTTC CGGGCCGTTTTGC        ATTTCAGTGGTGCTT 100 43
   BMEII0772  812407 ..  812430 +   -16  -4.55721   ATTATGAGTTTGAAA          TGGCCGGGGG AATT CCTCCGGCCA           TTTTGTCTGGCCTTT 100 40
   BMEII0774  813824 ..  813836 +  -3.4  -4.98522   GATTTATCTATTTTG                CAGA TTGAT TCTG                TTTTTATCTACAATT  73 343
   BMEII0775 NONE
   BMEII0776 NONE
        bioD NONE
   BMEII0778 NONE
   BMEII0779  818994 ..  819004 +    -4   -4.2793   TGCCAAACTACAGGA                 TGAT GAA ATCA                 TATTTTTGTTTAAAT  64 101
   BMEII0781  820697 ..  820728 + -18.9  -4.53163   AACATCTTTGAAACA      GAAAGCCCGGAAC ATGTGG GTTCCGGGCTTTC       TTTTGTGCTGTGTGG 100 40
   BMEII0783  823424 ..  823440 +  -2.9    -3.737   AGAGAGAACGAAACG              TTTTGCG GGT CGCAGCA              TTTGATGACCCATTC  52 340
   BMEII0785 NONE
   BMEII0786  826329 ..  826355 +  -4.2  -4.11751   ACAAAACAAGAGATA         GAGCGGTTCCGG CAT TCGTTTCCGCTC         TTTTCCGCCGTTGAT  61 86
   BMEII0790  827723 ..  827738 +    -9  -3.96892   GCCTATGCGGGGAAA              TCAGCC AGTA GGCTGA               TTTCTGATCCGGCTT  77 87
   BMEII0791 NONE
   BMEII0792  830034 ..  830061 +  -5.5  -4.99043   ATAACAAGATGACTT        GCGACCGAC GCACTTGAAA GTCGGCCGC         TTTTATTTATCCGGC  79 67
   BMEII0797  834603 ..  834618 +  -2.6  -2.90212   TTCGACACATCCTAC              GTCAAGA CGA TCT-GAC              TCTCTGGCATGATGG  41 11
   BMEII0798 NONE
   BMEII0799  836337 ..  836364 +  -9.2  -4.62783   CGATATGCGTCATTC        CAGTGG-ATGGCG AAG CGCCATGCCAGTG        TTTTTCACCTGGCTC  90 121
   BMEII0807  843368 ..  843378 +  -2.4  -3.96148   TGAGAAAGCCGATCA                 CCCG TGC CGGA                 TTTATCATGCCCGAA  56 386
   BMEII0811  845586 ..  845607 +  -3.6  -3.18912   AAAGGCGACCTCCCA           TCGGGCCG GGGGTA TGGCCAGA            TTGCTGAATACATCA  48 163
         def  846700 ..  846735 + -10.3  -3.78022   ATAAGATGCTGAAGT    GAAAGGAGCAGCCCG TTGAAC CGGGCCGCTCCGGTC     TTTCATCAGTATAGC  80 37
   BMEII0815 NONE
   BMEII0816 NONE
   BMEII0817 NONE
   BMEII0818  854499 ..  854515 +  -5.7  -4.39166   GATACTCGCCTGTGC              CGGGGCG CTC CGTGCCG              TTTTCCTGTGTCACC  69 363
   BMEII0821 NONE
   BMEII0822  857036 ..  857059 + -12.4  -3.68024   CTGCATGTCAGGCTA          TGGTGACGGC TCCT GCCGTCCCCA           TTATCTGTTGCCAAA  85 98
   BMEII0823  857513 ..  857526 +  -5.3  -3.02511   GGGACGAAACTTGCA               TGGTT GCTG AACCA                TGTTCCGGGCCTGCG  49 281
   BMEII0824  858606 ..  858617 +    -3  -2.62616   GGCCAAGCGGCAAGC                TTTC ACTA GAAA                 TAGTCTGAAGAATCC  40 45
   BMEII0825  860376 ..  860400 +  -4.1  -3.82208   GCGCCGAATAGGCAT          TGGGCCGGCCA AGA TCGCCATCCCA          TTTGGGTATTTCATA  57 418
   BMEII0830  864007 ..  864019 +  -4.1  -3.95219   GGCGACATATTGAGT                GGAAC CCA GTTTC                TTTCTGCAATTTCAA  60 244
   BMEII0836  872035 ..  872047 +  -4.1  -4.11692   GCTGTCTTTCAGCAA                TTGCT GCG AGCGA                TTTTGCCCATGCGTG  62 326
   BMEII0839 NONE
   BMEII0840  876538 ..  876548 +  -4.6  -3.01915   GTGCAATCCTTGTGG                 GGCT TGC GGCC                 ATGTTTTTCTCCCAA  47 59
   BMEII0841 NONE
   BMEII0842  878474 ..  878495 +  -5.8  -2.52946   GCGGCGCAACCTTTA           CGCTGAAG CATCGC CTGCAGCG            GCTTTTGTGGCAGGC  49 122
   BMEII0843  879440 ..  879466 +  -9.4  -4.07535   TCGCCGCTATGTTCG         CCACGTCCGC TATGGCT GCCGACGTGG         TTGTTTCTGAACCTT  77 462
   BMEII0844  880142 ..  880175 +   -11  -3.90922   CGAACACGGAATGAA     GAAGGGCCGTTCCA CTCCAA TCGGGCGGCCCTTC      TTATTTGGCAAGCAT  84 45
   BMEII0848 NONE
   BMEII0849 NONE
   BMEII0850  886175 ..  886203 + -16.1  -3.52874   GAACCACTCTAAAAA        GCGCCGATCTG TTTGTGT CAGATCGGCGC        TATTATTGTATCACA 100 83
   BMEII0854  891788 ..  891820 +  -5.6  -3.43676   GGCGAAGGTCTTTAG     GCTTGAACGG-CTCC TTGA GGATACCCTTCAAGC      TTATGGCTTCGTGAA  53 220
   BMEII0858  895646 ..  895667 +  -2.2  -4.07568   CGTAATTTTTATTCG           GCGCTTGCC TTGTC GGCA-GCGG           TTTTCGCCGGGCCAC  55 46
   BMEII0859 NONE
   BMEII0860 NONE
   BMEII0861 NONE
   BMEII0862 NONE
   BMEII0863 NONE
   BMEII0864  902225 ..  902235 +  -2.4  -3.53811   ACCCGTCACGGGAGG                 CGTG GTG CCCG                 TTTCGACCGCATGGA  47 198
   BMEII0878  918661 ..  918676 +    -6  -4.08945   CCACCTCGCATCAAG              GCCTGC GTCT GCTGGC               TTTTCGCCAGGTAAT  66 508
   BMEII0880 NONE
   BMEII0881  923628 ..  923655 + -13.5  -4.86822   GTTAAGACGGAACCG        TTGGAGCCGGT ACAGTG ACCGGCTCCAG         TTTTCTTCTCTCATT 100 193
   BMEII0894 NONE
   BMEII0895  936716 ..  936732 + -10.1  -3.56092   ACGGTATTACATACC              GCCCGGA TAG TTCGGGC              TTTCACGGGTGATGG  74 194
   BMEII0897 NONE
   BMEII0898  940957 ..  940969 +  -7.7  -3.53444   GCAGTATTTTCAATT                TTGCG AAG CGCAA                TTTCCAGGCAGATAC  64 102
   BMEII0899 NONE
   BMEII0900  944218 ..  944238 + -11.1  -3.27525   GGAAGTGCGCAGGAT            CAGCCGGTT TTC AACCGGCAG            TTCGGTTTCAGGCAA  71 398
   BMEII0903  945558 ..  945584 +  -3.7  -3.53091   CAAAAGCGTATAATG         GATGGAAGC ACTGTGCCG GCTTCCAAC         TTTCCAGACCGGGCT  52 236
   BMEII0904  947256 ..  947277 + -13.1  -3.75824   CCGCCCGGAAAACAG           GAAAGCCTG CAAG CAGGCTTTC            TTATGTTATAAAATA  85 47
   BMEII0913 NONE
   BMEII0914 NONE
   BMEII0915 NONE
   BMEII0916 NONE
   BMEII0917  958965 ..  958998 + -19.8  -3.45031   GGTCGACAAACAAAA     GAGACCGGAAATGC TTCCAT GCATTTCCGGTCTC      TTCAATTTTTCAGCG 100 71
   BMEII0924  965465 ..  965494 +  -7.7  -5.22039   CCTTAAATACAATCT       TTTGGAGCCGCCC CTGT GGGCGGCTCATTA        TTTTTTGCATTTGGC 100 46
   BMEII0928  968673 ..  968683 +  -4.6  -4.20868   AAGCCCCCCGCCCAA                 TCGC GAG GCGG                 TTCTTATTTTAGAGC  63 145
   BMEII0933  973525 ..  973557 +  -6.2  -4.46212   GCCGCAAGGTCATGG     CCGCG-AGGAAGGCG GGCA CGTCGTCCTGCGCGA      TTTTGTAATCCACCA  74 390
   BMEII0946  983539 ..  983556 +  -5.5  -3.95219   CCAGTTGGCAAGCCG             CTGCGCA CAGC TTCGCAG              TTTCTGCGCTTTCAG  64 338
   BMEII0948 NONE
   BMEII0949 NONE
   BMEII0950 NONE
   BMEII0951  992281 ..  992318 +  -3.3  -2.95116   AGACCCCGACGGATA   TTTTCAGGGAGCAGGTC TGAT GAACCGAACCCTGAAGA    TCATTTCGCTGCTCC  42 6
   BMEII0952 NONE
   BMEII0953  993865 ..  993890 +  -2.3  -4.20106   ACAGGAACCCGATAC         GCGCGTGCCGC CCAA GCCGCGCCCGG          TTTTCGATGCGGTTT  57 147
   BMEII0954 NONE
   BMEII0955  995230 ..  995247 + -14.1  -5.08088   TGAACGGCTTTTTCA             CCCCGCC TTCC GGCGGGG              TTTTTCTTCCGGGTT 100 38
   BMEII0958 NONE
   BMEII0959 NONE
   BMEII0960  999875 ..  999903 +  -8.9  -2.92472   CGGGCATTAGAGCGT        GTTTCGATCTGAT TGA ATCAGATCGGCGC        TCTAATCCTTTGTTT  63 31
   BMEII0961 NONE
   BMEII0962 1001986 .. 1001996 +  -2.4  -3.57144   AGAGACATATTGCTG                 GGCG CGG CGGC                 TTTCGGCCTGGCAAG  47 81
   BMEII0963 1003019 .. 1003051 + -16.3  -3.89501   CCAGCTTCAAAACCG      GCAAAGCCGCCTCGT TCT GCGGGGCGGCTTTTC      TTTATCGGGGTCTTA 100 47
   BMEII0976 1017269 .. 1017284 +  -3.3  -3.53811   TGCAAAAGTCTAAAA              TTGGA CTATAT TCCAA               TTTAGACAAGATGGA  49 84
   BMEII0977 NONE
   BMEII0978 1018691 .. 1018701 +  -3.2  -4.08767   AACGCCTCAAAACGG                 TGGT CAT GCCA                 TTTTGCACGCCTGGC  58 220
   BMEII0984 NONE
   BMEII1002 NONE
   BMEII1005 1043875 .. 1043896 +   -13  -4.65895   AAATCCAAAGCAAAA           GGCCCTCC GCAACG GGAGGGCC            TTTTTACATAAGGCA 100 43
   BMEII1008 1046978 .. 1046990 +  -3.3  -4.25104   GGAGGCCAAAATATG                AGCCA TAA TGGCA                TTTTGATAGCAACGC  59 210
   BMEII1009 1048599 .. 1048612 +  -8.1  -3.28712   GATAATCGCCGGATG               TGGCG ACGG CGCCA                TTATGCAGCGCCAGC  59 373
   BMEII1014 NONE
   BMEII1015 1054641 .. 1054661 +  -7.5  -3.74158   TTCACTCCGGGTGGG            CGCGTGCTG CAT TAGAACGCG            TTTCGATCTGATTGA  67 11
   BMEII1016 1056058 .. 1056080 +    -9  -3.55444   CATAAAAACGGATGC           GCGAAGCGGC AAG GCCACTGCGC           TTTGCAAGCTCGCCG  66 490
   BMEII1018 1057833 .. 1057849 +  -4.3  -3.35046   TCACCCGGTCGGAAT              TGCGCGT AAA ACGCGGG              TCTTTCGGCAGATCC  49 395
   BMEII1022 NONE
   BMEII1023 1063497 .. 1063514 +    -4  -4.18018   AACATGATCCGCGAA             GCCCGG CGCTAA CCGGAC              TTTTCAATGAACCGG  61 14
   BMEII1024 1064929 .. 1064968 + -23.8  -2.92613   ACCGGGCCGCACACA  CAAGGAGGCCGGAACG CCAGACAT CGTTCCGGCCTCCTTG   TCATTTGGGGTCAGA 100 146
   BMEII1026 1066989 .. 1067003 +    -7  -2.66812   TGCGAGACATGGTCT               GGACGC AAG GCGGCC               TGCTCTGCTAAAGTT  52 71
   BMEII1027 1067736 .. 1067757 +  -5.1  -4.13282   GCCCCATTTCCCTTG           CCGATGC ATAGCAGC GCGTCGG            TTTTGCGCATCTGGT  64 484
   BMEII1034 1074930 .. 1074943 +  -5.2  -3.44325   GCCGCACCCGTTGCC               GCGG AGTAAC CCGC                TTCCTTATCAAAGAT  54 17
   BMEII1040 1081736 .. 1081751 +  -3.2  -3.63744   TTCTTCCGCGAAAAA              CGCTGA CTAT TCAGAG               TATTTTCGAGCCAAA  49 20
       groES 1089536 .. 1089561 +  -3.4  -3.17723   CGGCTAAAAAATTCC         TTTTGCGTTGC TTCAC GCAAC-CAGAA         TTCCATTCACAGTAC  44 34
       groEL 1091322 .. 1091341 + -11.4   -5.4833   CCAGAAATTTAAAAA            CCTCCGGT TCCC GCCGGAGG             TTTTTTATTCGCTAA 100 89
   BMEII1049 1091768 .. 1091797 + -16.5  -2.77233   CCTGTCTCGGGCAAC       AGGAAAGGCAGGC CGAA GCCTGCCTTTCCA        CTTTCAGGCTTCTCA  91 185
   BMEII1050 1092271 .. 1092288 +  -6.9  -2.63596   AATTAAACGTTTTGC             CCGCCAG CAAT CTGGCAG              TGCTATAGAATGCGA  52 104
   BMEII1051 NONE
   BMEII1052 1094267 .. 1094286 +  -8.5  -4.93696   ACTTCCCCACAAAAA            GCCGTGC CAAAAT GCGCGGC             TTTTTCATATTTCAC  90 54
   BMEII1053 1095793 .. 1095811 +  -8.8  -5.63103   AAAGCCAACAAAAAA             GCCGGG CGATCAA CCCGGC             TTTTTTTGATTGAAA 100 56
   BMEII1059 1101685 .. 1101709 + -15.8  -2.53831   CAGCGGTTTTTATGG          GGGTCGCCTT ACGGG AAGGCGACCC          AGTTATTTTTCACAA  86 59
   BMEII1060 1102924 .. 1102948 + -18.7  -3.52079   CAAAAAACAAAGCAA          TAAAGCCGGGC GAT GCCCGGCTTTA          TTCTATCAGATATTA 100 195
   BMEII1065 1108298 .. 1108322 +  -2.7  -5.80951   ATTGATCGACACATC          CGTATGTTTCG TTG CGGCGCTTACG          TTTTTTCTTTTGCAT  91 36
   BMEII1066 1109686 .. 1109697 +  -5.8  -3.53811   TCTTCATCTCGACAA                CGGA CACT TCCG                 TTTCCGCACGATGCA  59 490
   BMEII1067 1110119 .. 1110148 + -10.7   -5.0065   GATTTTGCATATGAG       AACCGGATTCGCA GCCA TGCGAATCCGGAA        TTTTGTTTCTAGCTG 100 39
   BMEII1077 1120264 .. 1120276 +  -3.4  -3.61398   TGTCGCTCTTTTTCA                GGTT GAACA AACC                TTGTTGAAGGAACAG  49 322
   BMEII1090 NONE
   BMEII1091 NONE
   BMEII1092 NONE
   BMEII1093 NONE
   BMEII1094 1132629 .. 1132642 +  -2.4  -3.21099   CGCCAATATCGGGAC               GAGT TTGCAC ACTC                TTCCTGATGGCCACA  44 5
   BMEII1095 NONE
   BMEII1096 1134659 .. 1134686 +   -12  -2.64616   TAAGTCCCAAACACG        CGACAATCCCGG TTTA CCGGGGTTGTCC         TCCTCTGGATCAGCC  73 50
   BMEII1103 1142159 .. 1142179 +  -3.9  -4.38712   GCCCCTTGCCATTCG            ACATGACGG AGC CGGTCATGG            TTTTATCCACCTCGG  65 310
   BMEII1109 NONE
   BMEII1110 NONE
   BMEII1111 NONE
   BMEII1112 NONE
   BMEII1113 1149036 .. 1149070 +  -2.7  -3.45571   TACCAGCCAGAATAT     TGCCGAAGCGCGC CGCATCATC GCCCGCATCGCCA     TTGATCTTTCCGAAC  47 212
   BMEII1114 1150238 .. 1150248 +  -2.4  -3.28712   ATCAAAGAGCGGCAC                 GCCG TGG CGAC                 TTCTGGAACAGACCC  44 53
   BMEII1115 1150871 .. 1150887 +  -7.9  -3.17194   GCCGAGGGAAAGCGC              CGTCGCC ACT GCCGACG              TTCGATTGGAACAGT  57 42
   BMEII1118 NONE
   BMEII1119 1155700 .. 1155729 +  -4.4  -5.57054   ACCGAAGTGTTTCAT       CCGAAA-GCAG AAAGGTTCA CTGCCTTTCGG       TTTTTTTCACTTCTT  91 97
   BMEII1120 1157162 .. 1157188 +  -6.4  -3.02461   CGCATCGAACGGATA         CCGCGTCGGTTT TCA AGCCCGGCGCGA         TATTCCAACGGCTTC  52 47
   BMEII1121 NONE
   BMEII1122 NONE
   BMEII1123 1160392 .. 1160416 +  -5.6  -4.11773   AGGCTGGCAAGGGCG          GCCTGCGCGA CAATC TGGCGAAGGC          TTTTCACAGATGTTT  66 293
   BMEII1125 1163182 .. 1163203 +  -2.9  -4.82901   GACGGCAGTGCATAT           TTGCCAGTC TTCG GATAGGCGA            TTTTTCTGCCAACGC  73 212
   BMEII1129 NONE
   BMEII1130 NONE
   BMEII1131 NONE
   BMEII1132 1171340 .. 1171354 +  -4.9  -2.62184   ACCCGTTGAACGCCA               CCGCC GAATA GGTGG               TGGTGTAAGCGCCCG  43 145
   BMEII1134 NONE
   BMEII1135 NONE
   BMEII1136 NONE
   BMEII1137 1176975 .. 1176985 +  -5.4  -3.95051   GTGAGGATAATTTCA                 CCTA TCC TAGG                 TTTGTAAGCTTATTA  61 37
   BMEII1138 1177468 .. 1177484 +  -3.1  -5.31519   ATATATCGCAAATTA              TATTAAT TAA GTTAATA              TTTTTATTTCCGTAT   0 20
   BMEII1133 1170901 .. 1170915 -  -3.4  -4.01135   CGCAACAACAGGAAA               CGGCAC TGA GCGCCC               GTCTGGCGCAGTTGA  58 406
   BMEII1128 1165224 .. 1165238 -   -10  -2.72461   CAAGTTTCCGCAAAT               TGGCGA ACA TCGCCA               TGGAGGCAAGGGCAA  65 223
   BMEII1127 NONE
   BMEII1126 1162785 .. 1162796 -  -3.6  -4.56597   CTTCGGCCCGAAAAA                CAGC AAGG GCCG                 CATCGGTAACATCAT  70 383
   BMEII1124 1160219 .. 1160237 -    -8  -4.36914   GTCTGGGGCAGAAAA             CTCAGCCC CAG GGGCCGTG             GAAATCCCCCTCCTT  79 8
   BMEII1117 1151841 .. 1151863 -  -2.7  -5.08824   TCGTGATCGAAAAAA           TCCTAAATG TGTTT CACTTCGGA           ACACATTCTCTACTT  76 35
   BMEII1116 1150743 .. 1150757 -  -5.6  -3.53012   GCGCCCCTGCGCAAA               CGCGCC TGA AACGCG               TCTGAGCTTTTCTTT  55 88
   BMEII1108 NONE
   BMEII1107 NONE
   BMEII1106 NONE
   BMEII1105 1142345 .. 1142368 -   -11  -3.07233   TGACAATCGGCAACA          GCGCACTTGC GGCA GCAAGTGCGA           TCACCGCAATCATCA  74 158
   BMEII1104 1141634 .. 1141646 -  -4.7   -4.4261   GGCCGAACACGAAAA                CGGGC AAA GGCCG                CAGGATGGCCTGACA  70 278
   BMEII1102 NONE
   BMEII1101 NONE
   BMEII1100 NONE
   BMEII1099 1136829 .. 1136840 -  -7.2  -2.62263   ATCGCCTTCATATCA                CCGC ACCG GCGG                 CGGCACCCGTGCCTT  55 6
   BMEII1098 1135548 .. 1135564 -  -2.2  -3.31144   TCCTGATTGGTATAA              GTGACA AGCCG CGCCAC              GTTGCCTCTGCCAAA  44 82
   BMEII1097 1134658 .. 1134686 -  -9.6  -2.62667   TTAAGTCCCAAACAC       GCGACAATCCCGG TTTA CCGGGGTTGTC-C        TCCTCTGGATCAGCC  65 167
   BMEII1089 NONE
   BMEII1088 NONE
   BMEII1087 1126369 .. 1126421 - -10.6  -3.48276   CTCGTCTGGACAGAA GTCTGAATCACAAGTCGCCATGCG GGTTG CAAACGGCGACTTTTGGATCAGAC GCTAGATGGGCATAC  75 27
   BMEII1086 1125455 .. 1125489 -  -5.7  -4.48741   GAAGGCACGACAAAA    GCAAT-GCGGTCTGCCG CAC CGGC-GCCAGCCATTGC    TGCCAGCAGAAAGCC  73 85
   BMEII1085 1124871 .. 1124883 -  -4.7  -3.57792   CGATTCATCCGCAAA                GCCCG CGG CCGGC                TGAAAATGAGCGCCG  54 215
   BMEII1084 NONE
   BMEII1083 NONE
   BMEII1082 1122337 .. 1122348 -  -7.2  -3.29461   CAATTGCCGTGAGAA                CGGC GACA GCCG                 CAAGCAGGCCCATCA  61 99
   BMEII1081 NONE
   BMEII1080 1121139 .. 1121155 - -10.9  -3.60475   AAGCGGGATCGGAAA              TCAGTCC AAT GGACTGA              TCTGTCCGCCCGAAA  77 51
   BMEII1079 1120543 .. 1120557 -  -2.8   -3.0568   GAATCGAAATCAAAG               CCATGA TAT TCATCG               GTTTCCCGCAAGCTG  44 60
   BMEII1078 1119826 .. 1119838 - -10.5  -3.57144   GGCCTCAGCCGCAAA                GCGCC TCC GGCGC                ATCATGGCAATCCGT  71 350
   BMEII1076 1117648 .. 1117660 -  -3.3  -2.63891   ATTGCTAAAATATAC                CCCCG GCC CGGAA                TGGATAATCACTTTG  40 51
   BMEII1075 NONE
   BMEII1074 1115869 .. 1115894 - -10.5  -3.77196   CGACCATGCATCAAA         CTCCGGC-TTGA TGG CCAATGCCGGAG         CAAGTTCATCTGCCC  80 95
   BMEII1073 1114887 .. 1114915 -  -6.7  -4.39889   ATAACGACAGGAAAA        GACCCGGCC CAATGCGCTAT GGCCGGATC        TGTTAACCGCCTAAC  74 46
   BMEII1072 1114165 .. 1114189 -  -9.9  -2.50791   TACTTATAAAATTAT          CCCACCAACGG GTA CCACTGGAGGG          TGCCCCATAAACCAG  64 49
   BMEII1071 1113265 .. 1113277 -  -7.7  -2.90075   TTGGCGCTAACTACA                CCGTT GAT AACGG                ACTTAGTGGTGAGGG  57 490
   BMEII1070 1112433 .. 1112452 -  -4.2  -3.07113   CAGCATCGTATCGAA            GC-CGCCCA GAT CGAGCGTGC            CGTCAGTATCCACGT  48 86
   BMEII1069 1110868 .. 1110905 - -15.5  -3.63341   AAGAGCCGCCAACAA   TATTGCGGCCCGGATCG TATC CGATCCGGGCCGCTTTT    TGCATCGAAAGAAAT 100 80
   BMEII1068 1110121 .. 1110146 - -17.7  -3.46602   TTTTGCATATGAGAA         CCGGATTCGCA GCCA TGCGAATCCGG          AATTTTGTTTCTAGC 100 208
   BMEII1064 NONE
   BMEII1063 NONE
   BMEII1062 NONE
   BMEII1061 1102916 .. 1102955 - -11.6  -5.38321   AAACATTACAAAAAA  CAAAGCAATAAAGCCGGGC GAT GCCCGGCTTTATT-CTATC  AGATATTACGCGGCG 100 47
   BMEII1058 1099982 .. 1100014 -    -5  -2.52543   ACGTGCGTGAATGCA     TCCAGATGC-GTTTCT GGC AGAAACCGCATC-GGC     TGGCAATTAAAGCTT  47 32
   BMEII1057 1099221 .. 1099239 -  -7.4  -3.33696   TCGCGCCGGAAGGAA             CCGGCA CATTCGC TGCCGG             TTTCCTAACCGATCA  61 71
        hisS NONE
   BMEII1055 NONE
        hisG 1095793 .. 1095811 -  -9.5  -5.52096   AAAGCCAACAAAAAA             GCCGGGC GATCA ACCCGGC             TTTTTTTGATTGAAA 100 49
   BMEII1046 1088764 .. 1088776 -  -4.7   -3.5393   ATCATTTTCCTCAAA                GGCTG GTT CCGCC                CCCGCGGGCAAAACG  54 101
   BMEII1045 1087855 .. 1087869 -  -2.8  -3.59262   CGTCAGAGCCTGAAA               CAAAAG CGG CATTTG               CAGACCGGCATGGCG  49 58
   BMEII1044 1086729 .. 1086762 - -10.3  -4.24342   CTTTGCAGGAATAAA     GAGGCAGGG-CGCAAT AAA ACTGCATCCCCGCCCC     TGAAAATGTTCGTAG  88 88
   BMEII1043 1083317 .. 1083329 -  -3.3  -3.67417   ACACGCAACCGGAAA                GCGAA AGC CCCGC                CAGTGCCGTCATAAG  52 259
   BMEII1042 1082537 .. 1082562 - -15.5  -5.36965   TAATATTATAAAAAA         GCCCGGATAGA ATAT CCTATCCGGGC          TTTCCTCATTTAAAT 100 163
   BMEII1041 1081624 .. 1081657 - -13.1  -2.87132   GGGCGGCGGCATAGA     GCATGGGGGCCGCTT TTAC ACGCAGCCCACATGC      CATCATGCCCCCGAA  74 163
   BMEII1039 NONE
   BMEII1038 NONE
   BMEII1037 NONE
   BMEII1036 NONE
   BMEII1035 1074910 .. 1074924 -  -3.4  -3.72893   CATCCCCGCAGGAAA               CGGCCG CCG CACCCG               TTGCCGCGGAGTAAC  52 52
   BMEII1033 NONE
   BMEII1032 NONE
   BMEII1031 1070458 .. 1070472 -  -4.2  -3.97368   CCGGCAACGGATAAA               GGCG CCTATTC CGCC               TTCAGCGTCATGTTG  61 16
   BMEII1030 NONE
   BMEII1029 NONE
   BMEII1028 1066829 .. 1066842 -  -3.7   -3.6914   ACCGGAAGAAATGAA               CGCCC TCCT GCGCG                ACATGGAGGCAACAC  54 474
   BMEII1025 1064420 .. 1064440 -  -3.9  -3.84719   ATCTGGAAACCGAAA            TGGGCATGA ACT TCAAGTCCA            TGACGGCCTATATGA  57 436
   BMEII1021 NONE
   BMEII1020 1058852 .. 1058868 - -10.9  -3.96892   AAGCGGGATCAGAAA              TCAGTCC AGT GGACTGA              TTTCCCCGCGTAGGC  84 9
   BMEII1019 1057178 .. 1057200 -  -7.6  -3.20991   TGCAATCGAACCCAA           CCTGCCGC GCAACTG GCGGCTGG           GGCGCGCCGATGCGC  59 272
   BMEII1017 1055385 .. 1055430 -  -3.1   -4.2123   CATGGATGGAAGAAA TCCTGGCCGGCGTCAGCAGCC GAAT GCCTTATAATGCCGAACAGGA AATGAAACGGCGCGG  60 234
   BMEII1013 1051964 .. 1051977 -  -3.7  -4.42062   CATTCTGGAAATAAA               CGGAC ACGG GGCCG                TGCACACCGGCGCGG  64 150
   BMEII1012 NONE
   BMEII1011 NONE
   BMEII1010 1047813 .. 1047825 -  -4.8  -4.87665   GCTGACGCAGAAAAA                GTCG GCGCG CGAC                GGGCTTTCACGGGAC  80 494
   BMEII1007 1044954 .. 1044975 -  -8.9   -3.6215   GCAATCTAGCTTAAA           TTTTTCTTG TCGA CAAGAAAAA            TACAAAGCTAAAGCT  70 33
   BMEII1006 1043875 .. 1043896 -   -13  -4.59424   AAATCCAAAGCAAAA           GGCCCTCC GCAACG GGAGGGCC            TTTTTACATAAGGCA 100 49
   BMEII1004 NONE
   BMEII1003 1040927 .. 1040957 -  -6.2  -3.18681   CTGCAACTTGAGGAA     GCG-GCCGAGGACGT GCAG ACG-CC-CGGCTCGC      CGCAGGATTATATCA  54 383
   BMEII1001 NONE
   BMEII1000 1039563 .. 1039591 -  -4.5  -3.21934   TCCCCCGCAGAAAAT       GCGGCCGGGCAA TTCCCC TCGCC-GGCCCC        GCGGGATGCTTCCCT  50 97
   BMEII0999 NONE
   BMEII0998 1037643 .. 1037668 - -18.3  -2.70994   GCAATCGGACAGAAT         GGAGCCCCGCC CGAA GGCGAGGCTCC          CGGATCATTATTCGG 100 33
   BMEII0997 NONE
   BMEII0996 1034714 .. 1034737 -  -5.4   -2.9518   TCCAATATCGATAGA          TGATGACGACA GCC TG-CATCATCA          TGAAAGACATACTAA  49 148
   BMEII0995 1034095 .. 1034121 -  -6.6  -3.71284   CCGCCAGCAACAGAA        GAAG-GGCGGG CAAGCC CCCACCGCTTC         CCCATAAGGGTCTGG  64 293
   BMEII0994 NONE
   BMEII0993 NONE
   BMEII0992 1032047 .. 1032058 -  -5.8  -4.25104   TCGCGTTTAGCAAAA                CAGC TTTG GCTG                 ATTCTCACAAACAAA  68 96
   BMEII0991 1030817 .. 1030836 -  -2.1   -2.8511   GACCAGACGATGAGA            GCGATGA GCGGCA TCATTGC             TGTGCACTTTCCTTT  39 19
   BMEII0990 1030197 .. 1030210 -  -2.3  -2.57132   CGCCCCGGCCAGAAG               GCCCA AAAG CAGGC                TGCGGCGATTCATCC  39 64
   BMEII0989 1029272 .. 1029284 -  -9.1  -3.24747   TTGCGATAGGACCAA                GAGCC ATT GGCTC                TGTCCCCTCCTTTCT  67 341
   BMEII0988 1027923 .. 1027937 -  -5.6  -4.29738   CCACAGCGAGTAAAA               CCGCCG GCA CAGCGA               CTGCCCAATCCCGCA  69 202
   BMEII0987 1026981 .. 1027012 -  -2.2  -3.57144   TCCCCTATTCCGAAA      CCCCGCGCTTGCCTT ATC ACAGCAAT-GCAGGG      TTGGAATAGTCTTTG  47 73
   BMEII0986 NONE
   BMEII0985 1025074 .. 1025092 - -14.6  -4.84017   AAGCGGGCACAAAAA             GCCCGAAG AGG CTTCGGGC             GAAAGTATTGGCCAT 100 59
   BMEII0983 1023375 .. 1023398 - -17.4  -2.78798   ATGCCGCATCGAAAT          GCCCGACCGG CTAT CCGGCCGGGC           GTATCGCTATCTGTT  95 300
   BMEII0982 1022425 .. 1022468 -  -3.2  -2.91395   ACCCGGTCGATAAAG GTGCGGATGGCGCCA-GAAA CGCCTT TATCGTGGCG-CACCCGTAC ATCCTGACGATCAAG  42 59
   BMEII0981 1021118 .. 1021146 -  -2.3  -4.91109   CGTGCAGCAGAAAAA        TACACCACGTCGC TGC GCGATATGACGAA        AATGCCCCATCTTGG  70 145
   BMEII0980 NONE
   BMEII0979 1018523 .. 1018554 -  -3.7   -4.4784   GAAACTTGAAACAAA      TCAGGCCGCAGCCC TTGCG GGACTG-GCCCTAA      TGACGAAGCAGTCTG  66 104
   BMEII0975 1012449 .. 1012460 -  -3.6  -3.37655   CCTTTGAAAAAATCA                GGCC GCGG GACC                 GGGATTGACGGGTGT  50 11
   BMEII0974 1011655 .. 1011666 -  -5.8  -3.53164   ATAGCAGGTAGAGAA                GGCA TATT TGCC                 CTAATAGTCGCAATC  59 26
   BMEII0973 NONE
   BMEII0972 NONE
   BMEII0971 NONE
   BMEII0970 NONE
   BMEII0969 NONE
   BMEII0968 NONE
   BMEII0967 1005664 .. 1005706 - -13.4  -3.01712   TTTCCCTCTCCAATA CCCCAAGCGCCAGCG-CGG GGAGCG CCGTCACTGGTGCATGGGG GGTGCAAAGGGTTCG  80 81
   BMEII0966 NONE
   BMEII0965 NONE
   BMEII0964 1003024 .. 1003046 - -11.9  -3.66666   TTCAAAACCGGCAAA           GCCGCCTCG TTCTG CGGGGCGGC           TTTTCTTTATCGGGG  85 50
   BMEII0957 NONE
   BMEII0956  995018 ..  995036 -    -3  -3.97368   TCGGCAAGGGAGAAA             CCGAAGGC CAC GGCTTCCG             CTCGGTGATCGAAGC  58 216
        ftrB  982860 ..  982885 -  -4.7  -3.02144   CGACCTGGTGGAACA         TGGCGATTTCA CCGA TGAAATCGGCT          ATTGCCTCGCCCGCA  47 421
   BMEII0945  980547 ..  980581 -  -8.5  -2.64747   TCATCGGATGAGAAG     GGCGTTCGGGCCGCT TGGGG AAAAGCCCGAACGCG     GCTCGATCAGCTCTA  58 38
   BMEII0944 NONE
   BMEII0943 NONE
   BMEII0942 NONE
   BMEII0941 NONE
   BMEII0940  977722 ..  977732 -  -2.4  -3.60296   GAGGTCGACGTCAAA                 CGGC GCG GCCT                 TTTTCATCAAAACGA  47 10
   BMEII0939  976879 ..  976891 -  -6.9  -3.36327   GTACCTCAGCGATAA                CCGGC TTC ACCGG                CCTTGTGCAATTTTG  60 3
   BMEII0938  975632 ..  975677 - -15.7   -3.0264   AAATGCGCTCTAATA TAGGCCAGGCTATGATTGGCCA CCA TAAACAATC-TAGCCTGGCCTA AGGGTGACGCGGGAG  90 162
   BMEII0937 NONE
   BMEII0936  974894 ..  974910 -    -5  -4.33274   GCGACAGGACGAAAA              GGCCCC ATCGA GGCGCC              GCAAAACCTCAATGG  69 196
   BMEII0935  973711 ..  973745 -  -7.1  -4.49756   CGCCAAACAGCAAAA    CGGCG-GCCGAGACCAG CAG CGCGT-TCGGCACGCCG    AATGTGTCAGCCAGC  76 32
   BMEII0934  972733 ..  972746 -  -9.5  -4.09685   GCCGATCGGTCAAAA               GCGGC ACCC GCCGC                CTGACCGCATGAAAC  80 517
   BMEII0932 NONE
   BMEII0931 NONE
   BMEII0930 NONE
   BMEII0929  968660 ..  968681 -    -5  -3.33696   TCGCGCCCCAAGCAA           GCCCCCCG CCCAAT CGCGAGGC            GGTTCTTATTTTAGA  53 67
        minC NONE
   BMEII0926 NONE
   BMEII0925  965718 ..  965742 - -20.1  -4.19735   CGCCGGAAAAGCAAA          GCCGCGTCATG AAC CATGACGCGGC          CGTAGTTAAAACAAA 100 267
   BMEII0923  963588 ..  963617 - -12.1   -3.0771   CCGGAAATCAGAAAT       GCCCCGCCCGC AAAGATGG GCAGACGGGGC        TGCGACTGGAAATTA  77 38
   BMEII0922 NONE
   BMEII0921 NONE
   BMEII0920  960455 ..  960502 - -13.4  -3.36785   GTAGAGGCGAATTAA CGCACTCCGCGAAGC-CTCCGGC TAT GCCGGAGCAAATCGCGAAGTGAG TTGGAGCATGTCGTA  84 60
   BMEII0919  959616 ..  959633 -  -5.5  -3.39142   CCTAGAGCCAATCAA             GTGCACC AATC GGCACAC              CTTCACTTCTTCTCC  54 217
   BMEII0918  958965 ..  958998 - -19.8  -4.99043   GGTCGACAAACAAAA     GAGACCGGAAATGC TTCCAT GCATTTCCGGTCTC      TTCAATTTTTCAGCG 100 88
   BMEII0912 NONE
   BMEII0911 NONE
   BMEII0910  951123 ..  951153 - -13.3  -2.90685   AACTGAAATCAAGCA      GGCGGCATGGTCGC TCCC GCGACCA-GACGCC       GATCATTATGTGTGG  80 31
   BMEII0909 NONE
   BMEII0908 NONE
   BMEII0907  948475 ..  948493 - -11.8   -3.3452   TATATTATCCTACAA             GGATTGTC CAT GACAATCC             TCTAATATACATAGT  80 98
   BMEII0906  948005 ..  948034 - -18.6  -3.09878   TCCATTCATGGAATA       GCGGCTCCGGAG ACAAAG CCCCGGAGCCGC        CCGCTGCCTCGGGAG 100 65
   BMEII0905  947184 ..  947197 -  -4.5  -4.93318   TATAAGGCACAAAAA               GCGACC AAA GG-CGC               TGGGCCTGCCATCAT  80 139
   BMEII0902  944268 ..  944293 -  -3.9  -2.87211   ATTCCTGCTTATAGA         GCAGCCA-GCGA CAT TCGCCTGTCAGC         TCCAGGGCTTCATTC  45 66
   BMEII0901  943471 ..  943482 -  -4.4  -4.15222   AGCGTTTTCAACAAA                TTGC GCAA GCAA                 GGTCATGAAGCTGCA  64 509
   BMEII0896  936656 ..  936682 - -13.6  -4.87389   CACTCTAAAAATAAA         GAGGGCGGCTCC ATT GGGGCCGCCCTG         TCCGTCTTCAACCGT 100 50
   BMEII0893  932692 ..  932718 - -10.1   -5.1167   AATTCAAGACAAAAA         GTAGTCGCCGG ATGAA CCGGCGACCAA         TATTAAATATAACTG 100 54
   BMEII0892  932429 ..  932447 -  -2.5  -3.54459   TGAATTCCCCCTAAA             TTTGAAA CATCC CTTCAAA             GCTGCACCCACGGCA  47 21
   BMEII0891  931628 ..  931659 -    -8  -2.71712   TGCTTCTCCTTAAAT      CCAGCAGATGAGGGC ATA GCCTTCAT-TGCAGG      GAAAAGGCAACCGGA  59 52
   BMEII0890  930274 ..  930295 -  -2.3  -3.57144   GGTTTTACTCCTAAA           GC-TGAACCA TTT TCGTTCATGC           CGAACCATAAGTTAA  47 55
   BMEII0889 NONE
   BMEII0888  928929 ..  928940 -  -3.6  -2.89527   TCAACAGGAGAAGCA                GCCA AAAT CGGC                 CTATCCTGACATAGC  45 45
   BMEII0887  927335 ..  927345 -  -5.4  -2.97925   AGGTCACATCATAGA                 CAAC GCG GTTG                 ATGCCGCGGACTTCG  49 8
   BMEII0886  927030 ..  927052 -  -3.5  -4.64495   AGTTAAGAAAAACAA           TAGTTTAGA TCAAT TCTAAACAA           TTTTTGTCCCGCCGT  68 61
   BMEII0885  926363 ..  926377 -  -2.8   -3.1552   CGCCATGGATCAATA               GGCA CCCTTCT TGCC               GGTACCCGCATAAAC  44 5
   BMEII0884 NONE
   BMEII0883 NONE
   BMEII0882  923535 ..  923551 - -10.9   -3.5525   ACATATGCGGGGAAA              TCAGTCC ACT GGACTGA              TTTCTGATTCCGCTT  77 192
   BMEII0879  918204 ..  918217 -  -4.5  -3.87551   ACGAGCAAACCGAAA               CCCTC ATGA AAGGG                GCGTGCCAGCACGCG  59 57
   BMEII0877 NONE
   BMEII0876 NONE
   BMEII0875 NONE
   BMEII0874 NONE
   BMEII0873 NONE
   BMEII0872 NONE
   BMEII0871 NONE
   BMEII0870 NONE
   BMEII0869  906712 ..  906724 -  -3.3  -3.34398   CCTCCTCTTGAAACA                GGCCC CCA AAGCC                TTTCTTGGAAATTTT  47 48
   BMEII0868 NONE
   BMEII0867  904221 ..  904253 - -13.6  -4.60889   AAGGATGCCGAAAAA     CG-ACAAAGCTGCCC GAAG AGGCAGCTTTGTGCG      ATGCCGGAACGCGCT 100 74
   BMEII0866  903102 ..  903118 -  -2.9  -2.80816   CCCGCACCGATGATA              CCTACGC CAA GCATAGC              GGTGCACTCCTTTTC  41 10
   BMEII0865  902066 ..  902096 -  -6.7  -5.41746   AAGGCGCCAAAAAAA       TGGCCCATCCAAC ACGAG GAAGGATGGGCCC       AGGAGGGCAGCTTTC 100 55
   BMEII0857 NONE
   BMEII0856 NONE
   BMEII0855  891437 ..  891449 -  -3.3   -4.0641   CCCCATTCATATAAA                CCGGA TGC TGCGG                GAATTGCGGGAAGAC  58 170
   BMEII0853  889674 ..  889690 -  -2.2  -5.02439   AGATAATCACAAAAA              TTCTCC TTGCG GGAGGA              TGGGCCTGATGAAGC  70 40
   BMEII0852 NONE
   BMEII0851  886175 ..  886203 - -16.1  -4.64598   GAACCACTCTAAAAA        GCGCCGATCTG TTTGTGT CAGATCGGCGC        TATTATTGTATCACA 100 44
   BMEII0847  882573 ..  882587 -  -5.6  -2.70932   TCCCGGTTGGAATTA               CCGGTC GAG GACAGG               CATGACCGAGGGGGC  47 8
   BMEII0846 NONE
   BMEII0845  880142 ..  880175 -  -8.1    -3.406   CGAACACGGAATGAA     GAAGGGCCGTTCCACT CCA ATCGGG-CGGCCCTTC     TTATTTGGCAAGCAT  65 43
   BMEII0838 NONE
   BMEII0837  871648 ..  871658 -  -6.8   -3.7282   GCACGGCAGGAAGAA                 GTGC TGC GCAC                 AAGCCTGCTGGCGGG  63 57
   BMEII0835  868976 ..  868991 -  -3.2  -3.61219   ACAAAATCCTTCAAA              CGCTTT TTCG AGAGCG               GCCGCTCAGGCCGTC  49 31
   BMEII0834 NONE
   BMEII0833 NONE
   BMEII0832 NONE
   BMEII0831  863291 ..  863312 -  -5.1  -3.36273   TCCGCTCAACATCAA           CGGCGC-ATG GTC CATCGAGCCG           GAACGGCGAAGGACG  51 464
   BMEII0829 NONE
   BMEII0828 NONE
   BMEII0827 NONE
   BMEII0826  859988 ..  860029 -  -9.3   -5.1287   CTGATAGTTAAAAAA GCAGGCCGGAGC-GACGTTG TTT CATCAACTGCTCCGGCCCGT CCTCCGGCTGCACGA 100 175
   BMEII0820  854631 ..  854644 -  -2.3  -3.08934   TTATAGATGGGAACA               GAGGC AAGC GCTTC                GCAAGACCGCACCTG  42 52
   BMEII0819  853893 ..  853903 -  -4.6  -3.65827   CAACCCGGATCGAAA                 CCGC CCG GCAG                 ATGGTGTTACACGCC  56 268
   BMEII0814 NONE
   BMEII0813  846704 ..  846731 - -16.3  -3.75629   GATGCTGAAGTGAAA        GGAGCAGCCCG TTGAAC CGGGCCGCTCC         GGTCTTTCATCAGTA 100 35
   BMEII0810 NONE
   BMEII0809 NONE
   BMEII0808  842891 ..  842903 -  -4.1  -4.67011   AACGCCATTGAAAAA                CATGA CGC TCACG                AAGCGGCTGCGCTGA  70 152
   BMEII0806 NONE
   BMEII0805  840655 ..  840674 -  -5.1  -3.31248   CAATAGCTGTCACAA            TTTTCAG AAATTA CTGAAAA             TCCTGCACGTTTATT  53 73
   BMEII0804 NONE
   BMEII0803 NONE
   BMEII0802 NONE
   BMEII0801 NONE
   BMEII0800  836078 ..  836090 -  -3.3  -3.85698   TGGTGGCGGCAGAAA                TGCTC GGC GCGCA                ATATGGCGTCGGCTC  55 183
   BMEII0796  832722 ..  832737 -    -6  -3.21099   GCTGGGGAGCAGCAA              GTGCCG CTTC CGGCGC               TTCTTTCTTATCGTC  55 48
   BMEII0795 NONE
   BMEII0794  831045 ..  831056 -  -2.2  -2.54794   CCAAGCCCACAAGAT                GATG AAAA CACC                 CAAAAGGCCAATCAG  38 107
   BMEII0793  830011 ..  830045 -  -6.5  -3.72695   AGTTTCTCGATGAAA    TGGCGTCGATAACAAG ATGA CTTGCGACCGACGC-A     CTTGAAAGTCGGCCG  64 44
   BMEII0789 NONE
   BMEII0788  826830 ..  826874 -   -13  -4.39287   TGAAGCACATGAAAA GACCACTGCTTCGGAAAATCC TGAG GGATTAGC-GAAGCAGTGGCC CGGATATCGATCCCT 100 87
   BMEII0787  826107 ..  826118 -  -5.8  -3.58343   CGGATCAGGCTGAAA                GGCA CGAT TGCC                 TGGTGGTTCTGGGGC  55 298
   BMEII0784  823317 ..  823351 - -13.6  -3.17051   TTTCCATCATGAAGA     CGACTTCTGATCCGGC ACG GGCGAACCAGAAGCCG     CAAGCACTTTTATAG  81 35
   BMEII0782  820695 ..  820730 - -16.3  -3.57615   TGAACATCTTTGAAA    CAGAAAGCCCGGAAC ATGTGG GTTCCGGGCTTTCTT     TTGTGCTGTGTGGCT 100 45
   BMEII0780  818961 ..  818993 -  -3.3  -3.67188   ACGGATTGGAAAATA      TCCTGTGGTGAGCCA GAT TGCCAAACTACAGGA      TGATGAAATCATATT  52 179
        mogA  812407 ..  812430 - -13.8  -3.58522   ATTATGAGTTTGAAA          TGGCCGGGGG AATT CCTCCGGCCA           TTTTGTCTGGCCTTT  86 39
   BMEII0771  810092 ..  810124 -  -2.6  -3.87378   AAACCAAGCAGGAAA     TGCCC-TCCGCAGGT TTAT ACCAGCGGCTGAACA      GGCTTTGGTAGCACG  53 42
   BMEII0770 NONE
   BMEII0769 NONE
   BMEII0768 NONE
   BMEII0767 NONE
        phaF NONE
   BMEII0765  803570 ..  803596 -  -5.1  -2.84919   ATTCAGGGACAAGCA        GGCAGCCCTTCC CCCC GGAAG-GCCGCA         ATTTCCCCATTTCAC  48 93
   BMEII0764  803305 ..  803320 -  -6.2  -3.53012   TCTCTCTCCCGTAAA              TTCTGA ATTT TCAGAA               ATTACTGAAATCCAG  59 20
   BMEII0763 NONE
   BMEII0762 NONE
   BMEII0761  799262 ..  799281 -  -4.9  -3.34013   CAGTCCTGTAATCAA            GCGAGCC GCTGAA GACCCGC             CTGCATGACTCACCT  52 35
   BMEII0760  797488 ..  797512 -  -6.3  -3.57792   CCATCCATGGCGAAA          GCCGATCAGCA GCG CGCCGAGCAGC          ACCCACCAGATGATC  59 84
   BMEII0759 NONE
   BMEII0758  796208 ..  796237 - -16.5   -4.0942   GAGCTACCATATAAA       GTAAAACGGCCCG TTTC CGGGCCGTTTTGC        ATTTCAGTGGTGCTT 100 29
   BMEII0755  793687 ..  793701 -  -4.2  -2.77013   GATCTTTTCAAGAAC               GTCGAA GAA TTCGGC               TTCCGTGGTCGGCGC  45 65
   BMEII0754  792882 ..  792911 - -13.6  -3.43039   AAAGTTGAAAAGATA      CGGGCGGC-G-CGC CCCC GCGACTGCCGCCCG       TGGCCTGCGCTTTTT  84 39
   BMEII0753 NONE
   BMEII0752  790687 ..  790703 -  -2.2  -3.12351   TGCGGTGATAGGCAA              GGGC ATGGCTGCG GCCC              ATATTGCCGAGGCCG  42 78
   BMEII0751 NONE
   BMEII0750  788609 ..  788627 - -13.1  -4.87318   CTCAAAACGCAAAAA             CCGCGCC GGTCA GGCGCGG             TTTTCAATTGTGGGA 100 56
   BMEII0749  788216 ..  788228 -  -3.3  -3.53787   AAGGAAAACCGACAA                CGCCT CCC ATGCG                ACGCGAAGCCGACTT  49 151
   BMEII0748  786769 ..  786785 - -12.3   -4.0044   AAGCAGGATCAGAAA              CCAGTCC AGT GGACTGG              TTTCCCTACGTAGGC  90 65
   BMEII0747 NONE
   BMEII0746  784357 ..  784373 -  -3.5  -2.99319   AATGCCGCATACATA              GCCGCCG GGA CCGCCGC              CGATAATCAGAAGTT  45 64
   BMEII0745  783364 ..  783387 -  -7.4  -2.90496   CGGGTCGGTAAAGCA          GAC-AGCGGGG ATG CACCGCTTGTC          TCAGGCATGTTTACC  57 26
   BMEII0744  782664 ..  782682 -  -4.4  -4.07568   TGTGCCGGGTGAAAA             GCGCGATG CAG CCTCCCGC             GCGCAAACGCAGATT  62 356
   BMEII0740  775910 ..  775921 -  -3.6  -3.90112   TTTGGCGGAATGAAA                CGGA CGGA CCCG                 ATCACCAAATATATC  57 334
   BMEII0731 NONE
   BMEII0730 NONE
   BMEII0729 NONE
   BMEII0728 NONE
   BMEII0727 NONE
   BMEII0726 NONE
   BMEII0725 NONE
   BMEII0724  760803 ..  760834 -  -5.8  -2.82015   CCCATATCTACGACA      GCCGCCGATCAATCC AGC GGGT-GATTGGCGAC      CCGCCAGTCGGGCCG  51 2
   BMEII0723  760160 ..  760175 -  -3.2  -4.41348   TCCCCCCGAAATAAA              CCGG TCAACTAG CCGG               GCAGCGGCGTCCCCA  61 47
   BMEII0714  753077 ..  753102 -  -4.5  -3.34398   GGTGCGCCCGAAATA         TGCCTGCCGGG CCTG CGAGGCCGGCA          TCGTTCAAGCCAAGG  52 433
   BMEII0709  749727 ..  749740 -  -8.1  -3.88787   CCACATTGTGACAAA               GCGCA AGCT TGCGC                TGGCTATGGCGGTTC  72 427
   BMEII0708  749137 ..  749164 -  -3.6  -4.00589   TTAAAATATATGAAA        CCTTTTCTCACCT TTA AAATGA-AAAAGG        CCTGTTCAATTTACT  59 72
   BMEII0707 NONE
   BMEII0706  747614 ..  747636 -  -4.9   -2.7035   TGCAGCTACAGACTA           GCATGAGAA GTACA CTCTCATAC           CTGCACCGCAATAAT  44 462
   BMEII0705 NONE
   BMEII0704  746810 ..  746832 - -12.6  -4.86731   TGCTGCCAAAGAAAA           TGCCGGAGCG ATG CGCCCCGGCT           TTCAAGACAGATTGA 100 48
   BMEII0703  745263 ..  745279 - -11.5  -4.64613   CATAAACAAGGAAAA              GGGCGCC CAA AGCGCCC              TTTTTATTATCCTGC 100 124
   BMEII0694  737054 ..  737068 -  -2.8   -4.2828   CGGCAGGCAGGAAAA               CTGTCA GGG TGAGAG               ATCTATTGTCTTGCG  61 28
   BMEII0693  736553 ..  736571 - -13.1  -3.85256   GACAGGTAAAGACAA             GGGGCGC TTCAG GCGCCCC             TTTTTCGTTCTATTA  87 114
   BMEII0691  733616 ..  733635 -  -6.3  -2.66291   TATACAGGCAGATTA            TGGCCCG GTATAG CGGGCCC             GCATAGCCCATTATA  50 108
   BMEII0690  732698 ..  732731 -  -5.3  -3.55622   GGCAAGGCCGCTAAA     GCGCGCCGCAT TTTATCATACGC ATACGACGCGC      TTTAAGCTGAGGCGG  56 168
   BMEII0686  726032 ..  726043 -  -5.8   -2.7185   AGGAGGTGCGAAGCA                CCGT CTCG ACGG                 GTAAGGCATTGGTTC  51 112
   BMEII0682 NONE
   BMEII0681  717166 ..  717189 - -10.9  -3.59979   GTCCCGGACTGTAAA          GCCGCTCCG CTTGTT CGGGGCGGC           TTTTTTATCGAAGAT  74 477
   BMEII0679 NONE
        lipB  713623 ..  713651 -    -3  -3.90291   ATGGCGCGAAGGAAA        GCCCGCTTACCA TGCAG TTGTATGCGGGG        CTGGGCGGATGGCTG  55 380
   BMEII0676  710317 ..  710339 -  -2.7  -4.19953   GATGCAATGCCAAAA           GATATCGAG CGCCC CGCAATATC           GGGGCGTGAAGATGC  59 355
   BMEII0672  706945 ..  706958 -  -3.7  -3.64822   ATGCCTTTATCGAAA               CCCGC CTCG GCGGC                CTGTGGCGCACCACC  54 91
        pyrB NONE
   BMEII0669  702935 ..  702951 -  -2.9  -2.57931   TTGATTGCGCATAAC              CCGGAAA CCA TGTCCGA              TTTTTCAGGGTTATG  40 50
   BMEII0668 NONE
   BMEII0667  700811 ..  700823 -  -7.7  -3.49778   AAAATTCACGAAATA                CAACC TAT GGTTG                CTTCTCTTAACGAGG  64 320
   BMEII0666 NONE
   BMEII0665 NONE
   BMEII0664 NONE
   BMEII0663  694505 ..  694518 -  -3.1  -2.62735   ATAGGGTTCAGATCA               CTTCG CGAA CAAAG                CGGTCATGCCGCTTG  40 4
   BMEII0662  693233 ..  693244 -  -5.8  -2.52676   GATTCCGGCAATTCA                TCCG GCAG CGGA                 AATTCGGCGCGACAC  49 61
   BMEII0661  692892 ..  692911 - -11.4  -5.61881   TTGGAAAAATAAAAA            GCCGCCTC GCAA GAGACGGC             TTTTTGAATTCAATC 100 68
   BMEII0658  690464 ..  690481 -  -6.9  -3.57462   CACTTCATCGCCAAA             CCCGGTA GCAA TGCCGGG              TTTGGCGTTCTGGAA  62 46
   BMEII0656  688066 ..  688077 -  -2.2  -3.12942   TTCACGAAGAAACGA                TGAC AGTA GCCA                 TGTGAGATGAAATCA  42 98
   BMEII0655  685730 ..  685761 - -19.6  -3.54424   TCGCAGGCGTCGAAA      GAAACGCCGCATCC AAGC GAATGCGGCGTTTC       AAGCGGTTACGAGAG 100 54
   BMEII0652  682419 ..  682441 -  -8.4  -3.65782   GATGAAACCATAGAA           GATGCCGCTC GAC AAGCGACACC           CACGAAAGGGTGATG  70 401
   BMEII0651 NONE
   BMEII0650  681190 ..  681204 -  -7.8  -3.26471   TCAGCGGTAGAGCAA               CCGGCT GTT AACCGG               TTGGTCGCTGGTTCG  61 193
   BMEII0649  680558 ..  680572 -  -9.2  -2.60496   GCGCTTCGCAAATAT               CGGCGC TTG ACGCCG               GGTAAGATTCGGCAG  60 168
   BMEII0642  676445 ..  676457 -  -4.1  -3.85698   TCCGCCTGCGAGAAA                GAGAA CGG CTCTC                CGCTTCCATGCCGGT  57 60
   BMEII0640  673778 ..  673792 -  -5.6  -3.70149   TCGATACGAGCGAAA               CGACAG GCC CGGTCG               GGCTGACGATGCGCA  58 519
   BMEII0638 NONE
   BMEII0637  671539 ..  671558 -  -2.7  -3.96216   CTTCCAGCGAAATAA            GCGCGCG GGTGGG CGAACGC             AGAACCGACGTCTTG  54 117
   BMEII0636 NONE
   BMEII0635 NONE
   BMEII0634  669060 ..  669071 -  -7.2   -3.7398   CCGCAAGCGAAAAGA                CCGC GAGC GCGG                 TGAGCGCAATTTTCT  67 180
   BMEII0633  667826 ..  667849 -  -6.6  -3.66356   ACCGGGAATGTTAAA          GCGCTTCCGG TTTG CTGGAACCGC           TCTAACTATTTGTTT  64 94
   BMEII0632 NONE
   BMEII0631  666403 ..  666413 -  -6.8  -3.69618   TCGAACTCGAAAATA                 CCGA AGA TCGG                 GTCGGGTGAAATGCC  64 43
   BMEII0630 NONE
   BMEII0629 NONE
   BMEII0628  664264 ..  664303 -  -4.1  -3.73775   CGGAGCCTTATGAAA CCGTGC-GCGAGGCGCTGC GCAA GCTGCGCCATGCCGC-CGA  AGACCTGGGCTCCGT  54 156
   BMEII0626  661379 ..  661391 - -10.5  -2.63252   ACGTGTGAATAATAT                GCGGG CAA CCCGC                GTGCCTTCTGATTCC  68 123
   BMEII0625  659807 ..  659836 - -14.3  -3.21099   CCTCGTGAGCAGCAA       TGTCGCCAACCCC GGAA AGGGTTGGCGGCA        TTGTCTCGATATGAT  86 44
   BMEII0624 NONE
   BMEII0623 NONE
   BMEII0622 NONE
   BMEII0621  656961 ..  656983 - -13.5   -4.4078   TGGGCTTAACCAAAA           CCCGATGAG TGAGG CTCATCGGG           TTTTGGCATGAATCA 100 38
   BMEII0620  654911 ..  654939 -    -3  -4.27843   GGCAAACAGAAACAA       TGCGCCGGCAAGG GCAA CCGCGCCGGT-CA        TTTTATGACGCCCGG  59 174
   BMEII0614 NONE
   BMEII0613 NONE
   BMEII0612  649407 ..  649428 - -11.6  -3.73072   AACCCTTGCAGGAAA           TCTCCGGG TTTTGC CCCGGAGA            TTGATTGCGGTTGAT  82 46
   BMEII0611  648398 ..  648409 -  -3.6  -3.14344   CATGTGCGGCAGCAA                GCCC CGCA AGGC                 CCGCCCCGATGATAA  46 131
   BMEII0610 NONE
   BMEII0609  646201 ..  646215 -  -2.8  -3.36273   TGCCGGCAAGATTAA               TGCC CGCCCAT GGCA               GCGTCAAAGCAGAAG  47 65
   BMEII0608  644631 ..  644656 - -19.1  -3.25823   TGGCTTTTATACGAA         GAAAGCGCCGG GAAC CCGGCGCTTTC          GATATGGTTATGCGG 100 52
   BMEII0607  643158 ..  643168 -  -4.6  -2.80575   AAAAGGCTGATGACA                 GCCA GCA CGGC                 GACAACAATTACGGC  45 115
   BMEII0606  642247 ..  642261 -    -7  -3.05463   AGGGCGTTTATGCAA               GGCGCG ATC CCCGCC               TTAGCAGGAGGTAGA  56 3
   BMEII0605 NONE
   BMEII0604  640299 ..  640317 -  -5.2   -4.4078   GGCCGCCAAGGAAAA             GACGGTGA AAA TCACGGCC             AAGGGCGCAGAAGCC  69 246
   BMEII0602  636091 ..  636111 - -11.8  -4.67942   TTGAAGAAACGAAAA            CGCCGCCC GGAAA AGGCGGCG            TTTTGATCTTGATTC 100 51
   BMEII0601  635031 ..  635055 - -18.7  -4.67982   CCGCAGTCAACAAAA          CGAAGCCGGAT CTG ATCCGGCTTCG          CCGATTGCGGGCAGG 100 48
   BMEII0600 NONE
   BMEII0599  633426 ..  633450 - -15.8  -3.01712   GCGGCGCGCCGAAGA          GGGCTTTCGC GGATG GCGAAAGCCC          TTGTGCATATCAGAT  90 35
   BMEII0598 NONE
   BMEII0597  630619 ..  630631 -  -7.7  -2.73124   CGGCATTCTGGAAAT                CAGCA CCA TGCTG                CGCGGCGCACCGCTG  54 392
   BMEII0594  628830 ..  628851 -  -7.1  -3.55444   CGCGCATCCTGTAAA           GGGTGCGCG CTGC CGCGCGCGC            TACAAAATTGCTTCA  62 25
        ribH  622693 ..  622709 -  -2.2  -4.74103   CCTTGAACGCAAAAA              CCCATG CGACC CATGGT              GCGGGGTTTTTTCGG  70 347
   BMEII0587  621650 ..  621668 -    -3  -2.57344   TATTGCGCGCATAAT             TCCCATGG GCT CCATGCGC             GCCGCACACGGCTTT  40 124
   BMEII0582  615477 ..  615510 - -10.3  -4.01137   AAATGAAGAGAATAA     TTGGTTCCAGACACA TTGA TGTGCCTGGAACCTC      TTCAGGCTTATTCCC  84 257
   BMEII0579  610823 ..  610848 - -21.9  -4.83615   GATCCCGGATAAAAA         GCCCGCGCGGA GCAA TCCGCGCGGGC          TTTTTGATGGCTGGT 100 50
   BMEII0576  608217 ..  608243 -    -5  -3.38812   GCCTGCGCAACAAGA         GGCCGGATGAGC GCC GTTCCTCCAACC         GGGTTGTTCGGCTCA  51 354
   BMEII0573  605362 ..  605375 -  -2.4  -4.74504   ATTTCAACTGAAAAA               TGGA ATCCTA TCCA                GCCTGACGGGCAGTG  65 19
   BMEII0572 NONE
   BMEII0571 NONE
   BMEII0570 NONE
   BMEII0569  599772 ..  599789 - -12.7  -4.46212   TGGCCTATGAGAAAA             GCCCCGA ATTT TCGGGGC              TATCTGCATCAAGGA 100 34
   BMEII0563  589506 ..  589528 -  -9.9  -5.47218   TTTCAGGCAAAAAAA          GAGCCGGACT GGGA AGTCCGGC-C           AAGTTATGAAGGTGC 100 429
   BMEII0555  580496 ..  580509 -  -3.7  -3.80858   CCAGAAGGGATGAAA               CGGCG GATG CGGCG                CTTTGGTGCCGCATC  54 49
   BMEII0554 NONE
   BMEII0553  577751 ..  577782 - -18.8  -4.17274   AAGGAAAGAATGAAA      GGGGGCAGGCTCCT CCCC AAGAACCTGCCCCC       TCATGCGCCGCCCCC 100 88
   BMEII0552  577180 ..  577203 -  -6.7  -5.16133   ACCAGAATAGAAAAA          GAAAGCGCC TCCATG GGCGCTTTT           TTGGTTTATGCTGTA  91 42
   BMEII0551  575806 ..  575831 -  -7.5  -4.25848   AACGTCCTATGAAAA         GGCCGTCGACA AATA TATCGCCGACC          ATCCGGACCGTATCA  74 106
   BMEII0542  566510 ..  566544 -  -7.1  -5.00616   TTGTCCCGGAAAAAA     GGCCCGGCAGC AGGTGGGGGCAAA GCTGCCGGGCA     GGCGGGGGAGAAGCT  86 39
   BMEII0541 NONE
   BMEII0540  564971 ..  564983 -  -3.3  -3.96216   TGCGCATGGAAACAA                CTCTC GGC GAGGG                CTTATTTATTTCTGG  54 31
   BMEII0539  563433 ..  563463 - -21.3   -2.8474   TTCTATTTATAAGGA       GCGGCGGTTCTTC TTTTT GAAGAACCGCCGC       TAATTTATTGGAATA 100 55
   BMEII0529 NONE
   BMEII0528  553419 ..  553469 -   -17  -3.20747   ACCAAAGGCCAGTAA GTCTCAAGCTGAAAAAAGGCGCGA TCA TCGCGCCCTTTTCCATTTTGTGAC ATCGGAACGCTTCTT 100 40
   BMEII0524  550286 ..  550312 - -13.7  -5.69473   GATACGATAAAAAAA         GCCCGGCCAGT GAAGG ATTGGCCGGGC         AAAGGGCAGGCTGGC 100 90
   BMEII0523 NONE
   BMEII0522 NONE
   BMEII0521  546934 ..  546951 -  -8.4  -3.69332   GAACAAGATGGCAAA             CGAGCC GGAATA GGCTCG              TGGTTTTATATCCGG  70 31
   BMEII0517 NONE
   BMEII0516  543248 ..  543279 - -17.4  -3.64703   GTGTCGCGATCGAAA      CCGAAGCACCTGCA TTGA TGCAGGTGCTTCGT       TCGGTTCAGTCGATG 100 31
   BMEII0515  541799 ..  541821 - -13.5  -4.43477   CGGACTTAACCAAAA           CCCGATGAG GCAAG CTCATCGGG           TTTTGCTATTGCGCA 100 18
   BMEII0513  539129 ..  539153 -  -3.6  -3.08237   CAAACAACAATTAGA         GCGGTTTCTGT TTTA ACAGAATC-GC          CGAAGCTGCTCTAAC  46 102
   BMEII0512 NONE
   BMEII0511  536495 ..  536523 - -13.3  -3.54424   TTTGATGGTTTGAAA        GGCAAAACAGC CGAAATT GCTGTTTTGCC        TTCATTTTATTCGCG  86 46
   BMEII0509  534131 ..  534146 -  -7.5  -3.59946   GCGGGAAGTACAGAA              GGCCG AAAACA CGGCC               TATCTCTTCATCACG  64 296
   BMEII0503  528605 ..  528652 -  -6.2  -2.67803   GGCGCATGAAATTGA GTGCATTTGAATCCGGGCGGCTT TAA AAGCCGCCCGG-TTCAGCTTCTT CGGGGTGAAAACCGG  50 47
   BMEII0502  527844 ..  527878 - -10.8  -2.64973   ATCAAGGGGAGAGCA     TTTCCGGCAAAGCCGT TTC ACGCTTTTACCGGAAA     TGTTCCAGCAATTAT  68 37
   BMEII0500  525526 ..  525544 - -12.4  -4.96646   TCATACAACGAAAAA             GCCCCGCA CGA TGCGGAGC             TTTTTCATTTCCTGT 100 49
   BMEII0494  517431 ..  517441 -  -2.4  -2.57344   CATCTCCGCCATAAT                 TCGC TGC GCGT                 GACGCAGAACGTCAT  39 315
   BMEII0493  516531 ..  516542 -  -7.2  -3.58726   TTTCGGGAGAGAGAA                CCGC TTAT GCGG                 GAATCCGTCCAGTGA  64 191
   BMEII0492  515156 ..  515184 - -13.9  -2.92472   AAACAAAGGATTAGA        GCGCCGATCTGAC TGG ATCAGATCGGCGT        TTTGGAGCAGTTCCT  80 66
   BMEII0486  509442 ..  509466 -  -7.1  -3.05384   GGTGCGGTGACGTAA          GTTTTTCCGCT CAG AGCGGCAAGAC          GGCCAACGTTCCGTG  56 11
   BMEII0480  504524 ..  504538 -  -6.4  -2.62616   GCACGCGCTACATGA               CCGTTA CGA CAACGG               GCTGGGATATTAATC  48 434
   BMEII0475 NONE
   BMEII0474  497818 ..  497833 -  -3.2  -5.07486   CATCGTGAAGAAAAA              CGCCAT CATG ATGGTG               GATGTGGCCCTGACA  78 518
   BMEII0470 NONE
   BMEII0469  492801 ..  492811 -  -8.2  -2.50816   CGTTTATCGATTAAT                 CCGC TGT GCGG                 CTATGAGGCCCAGCA  58 3
   BMEII0468  492408 ..  492422 -  -4.2  -3.68222   GGGCAAGCGCAAGAA               GGCG CGTTAAT CGCC               TTTTTCTTTCGTCGA  56 17
   BMEII0466  488609 ..  488631 - -13.5   -4.2803   CAGTTTAACGCAAAA           CCCGATGAG GTTGG CTCATCGGG           TTTTGGGTGAGGTCC 100 79
   BMEII0465  487460 ..  487472 -  -4.1  -3.40403   TCCCTGTCATCAGAA                GCATC AAC AATGC                GGAGAAAAGCGTAAG  50 51
   BMEII0464  486239 ..  486260 - -10.1   -3.3854   AATCATGATCCAGAA           CGCCCGG TTGATCTG CCGGGCG            ATTGCGTGGAGGAAC  69 437
   BMEII0460  480488 ..  480511 -  -8.8  -4.74012   ACGACAAAAGTAAAA          CCGGGCGGCAA TAA CCGC-GCCCGG          TTTCGGGGAAGATCG  90 71
   BMEII0459  480029 ..  480057 -  -4.5  -2.84955   ATAAGGACCACCAGA        CACTTCCATGTTC CTC GCAGAAGGAAGTG        GTGCCGCTTGCGTGA  45 196
   BMEII0458 NONE
   BMEII0457  478743 ..  478778 -  -3.8  -3.14564   GTATCGGGTGAGGAA    GGCCGTTAGGCGGCGAC TGC GAGGCCGC-TGACGGAC    ATCAGTCGAACAGCG  46 27
   BMEII0452 NONE
   BMEII0451 NONE
   BMEII0450 NONE
   BMEII0449  470212 ..  470222 -  -4.6  -2.90212   CTAGCAGCGGACACA                 CGAG CTT CCCG                 CCTGTCGTTGACGAT  47 282
   BMEII0448  469124 ..  469140 -  -4.4  -3.57627   CGCTCATATAAAAAT              CACCAA ATGAA CTGGTG              CCCCATTCGATCAAG  54 8
   BMEII0447 NONE
   BMEII0446  465873 ..  465893 -  -5.4  -3.54424   TTCTAGTGCTGCAAA            TAGTGCAG AATCG CAGCACTA            CAACACGGTGTTGTG  56 436
   BMEII0445  465294 ..  465336 -  -3.4  -2.80016   CCGCATCAGCAATGA CATGCCCCACACCCTCTA AGCCGGA TAGAAGGCTTGAAGCTTG CGGACAGTCACCATA  41 213
   BMEII0444  464699 ..  464724 -  -2.5   -3.1355   TCCAGTCAGAGTTAA         TTGTCACCTCA TTAT TGTGATGCCAA          AGGCGTGAATAGGAG  42 90
   BMEII0443  464021 ..  464047 -  -3.1  -4.66609   CAGGTGATTTAAAAA        TTTC-GGCATAGC CGA GCC-TGCCAGAAA        GAATGAAGCTGTTCA  66 152
   BMEII0442  462294 ..  462322 -  -8.9  -2.92472   AAACAAAGGATTAGA        GCGCCGATCTGAT TCA ATCAGATCGAAAC        GCGCTCCAGGCTGTA  63 81
   BMEII0430 NONE
   BMEII0429 NONE
   BMEII0428 NONE
   BMEII0427 NONE
   BMEII0426 NONE
   BMEII0425 NONE
   BMEII0424  442555 ..  442582 - -14.2  -4.13654   TGCTGAAATTACAAA        GGAAAAGCGGCC AATT GGCCGCTTTTCT         GTTTTTAAATACCGG 100 45
   BMEII0416  433380 ..  433396 - -10.8  -4.71382   ACAAGCATTGAAAAA              GGCCGG TTTCC CCGGCC              TCTTTTGTTTAATTC 100 34
   BMEII0412 NONE
        leuD NONE
   BMEII0410  430341 ..  430365 - -13.5  -3.25204   GTAGCCTGAAACAGA          GAGGCGCTCCA TAA CGGGGCGCCTC          TTTCAATTGTCTGGA  83 45
   BMEII0408  429224 ..  429241 - -14.1  -4.17657   GATCAGATTGCAAAA             GCGCCGG GCAA CCGGCGC              TTTTTGGGTTTATTT 100 35
   BMEII0406  425690 ..  425709 -   -15  -4.86033   AAACCCGGATAAAAA            CGCCGCTC CGAA GAGCGGCG             TTTCTTTTTTGGCGA 100 48
   BMEII0398  418449 ..  418464 -  -6.8   -3.6715   GCATCGAAGGTGAAA              TCCAGC AATT GCCGGA               AGATTATCCGGTCAA  63 306
   BMEII0395  416105 ..  416122 -  -9.8  -2.51133   GATGGATTGAGCAAG             GGCCGG GGTTTT CCGGCC              TTTGTTTTATAGCCG  64 32
   BMEII0392  412038 ..  412072 -   -10  -2.85446   CATAAATCCACCATA     TCCCCTTCCGCAGA GGAATAT TCTGCGGAAGGGTT     TTGTTTGTCGGGCAC  65 56
   BMEII0389  408805 ..  408815 -  -3.2  -3.28712   GTTGTTTGCGCATAA                 TCCG GTC CGAA                 AAGTCCGTAACTTTT  46 54
   BMEII0388  407195 ..  407210 -  -8.2  -4.99043   GGCTTATAAATAAAA              CCCCGC TTTC ACGGGG               TTTTATTTTGTTCTT  90 53
   BMEII0377  392606 ..  392625 - -11.4  -3.68445   AAAAAGCTGGAATAA            GGCCCGAC TATT ATCGGGCC             TTATATCTGTTGGTG  82 47
   BMEII0376  391389 ..  391434 - -11.9  -5.09245   GCAAAAGTAGAAAAA TCCAGAGCGGTTCCGGTTG AAATGAAG CCACCGGAACCGCTCTAAC TCTTTGTTTTATCGC 100 105
   BMEII0374 NONE
   BMEII0373  388119 ..  388142 -  -6.6  -3.53012   CGGCCCCTTGTGAAA          TCGTCAGCGC CTGC ACGCCGCCGA           GCTTCTGAAAGTGTG  62 76
   BMEII0371  386076 ..  386100 - -14.2  -5.67283   AACCGAAAGAAAAAA          GCCGCCGCAG GGGAA CAGCGGCGGC          CAGGTTGCGGCTTGA 100 53
   BMEII0368 NONE
   BMEII0367 NONE
   BMEII0366 NONE
   BMEII0365 NONE
   BMEII0364  377854 ..  377871 -    -2  -3.32354   TCCTGAAACGAAAAT             GCTGCGA ATAGG TCGCA-C             TTATTCATAGGTCAC  44 69
   BMEII0363  376824 ..  376871 - -15.8  -2.57132   TCGGCTTGCCATAAC CAAGTC-TCAGAGCGGTTCCGGT TAA AACGGAACCGCTCTAACGATTTG TTTTGTCGCATTATC  86 100
   BMEII0353 NONE
   BMEII0352  365624 ..  365637 -  -3.8  -3.02043   AACTGCCGCGCAATA               TGGC GCGAAT GCCA                TTTTCATCGTCGTGA  45 334
   BMEII0350  361895 ..  361908 -  -5.9  -4.14243   GAGGTTATTTCAAAA               GAGCC GCTT GGCCC                CGCTGTTCGCCAGGG  66 393
   BMEII0346  357086 ..  357098 - -10.5  -2.79915   AGCGACTTCATGATA                CGCGC AGT GCGCG                AATCTTCATCCATGT  63 285
   BMEII0344 NONE
   BMEII0343 NONE
   BMEII0342 NONE
   BMEII0341 NONE
   BMEII0340  351280 ..  351312 -  -2.8  -3.17361   TATATCCAGTAAAAG    GCGGAGCCGCTATCG AACGAG CG-T-GCGGCTCC-C     GAAATTTTGGTTAGC  44 36
   BMEII0339  349559 ..  349572 -  -5.3  -4.20367   TTGGGTAATAAACAA               GGAAA ATTA TTTCC                GAAAAGGTCAGGTCG  66 114
   BMEII0338  348542 ..  348570 - -10.9  -4.65916   TGTACGTCAATAAAA        GGCGCGCCGGAAA CGT CTTCCGGCGCGGA        CTTTCTGGTTTTTGG 100 46
   BMEII0337 NONE
   BMEII0336  345937 ..  345966 - -10.6  -3.81951   TGCGATACGATCAAA       GCGGCGATTCCC GAACCG GGGGAGCGCCGC        TTTTCTTTATCGCAA  82 481
   BMEII0333  344397 ..  344436 -  -7.1   -4.0896   AAAGCCGTCCGAAAA GCGCGC-CCGCGAAAAGGC AGAA GCCGTT-CGCCGCGCACGC  AAGCTGGCCCGTAAG  68 357
   BMEII0331 NONE
   BMEII0330 NONE
   BMEII0329  342483 ..  342504 - -12.9  -3.01712   TGTCGCCTGTGAAGA           CTGGCGCGC GCGT GCGCGCCCG            CTTCAAGCTGGCGGA  74 245
   BMEII0326  339639 ..  339649 -  -6.8  -2.53995   ACTGATCCGAAGTCA                 CCGA TTT TCGG                 CATGCCGATCCTTGA  50 291
   BMEII0314  328685 ..  328696 -  -3.6  -3.53012   CCGGCGGGGCGGAAA                CCAC CAGG GCGG                 TCAATATGGAAGTGT  51 341
   BMEII0309 NONE
   BMEII0308 NONE
   BMEII0307  322447 ..  322468 -  -7.9  -3.65902   TGTAGGCTATTCAAA           CGGCGCCAA TCTT CTGGCGGCG            ACGATGCTGCTGCAT  66 475
   BMEII0305 NONE
   BMEII0304  319792 ..  319808 - -10.9  -3.60296   CAGCGGGATCGGAAA              TCAGTCC GGT GGACTGA              TTTTCCCGCATAGGT  77 82
   BMEII0299  313472 ..  313490 -  -2.4  -3.33737   CATCAATTTTTACAA             TTACGG CCTCATC CCGCAA             AAGCGGCTAGAATGG  46 158
   BMEII0290  302977 ..  303004 -  -4.8  -3.57144   TGCGTGATCGCCAAA        TCCCG-CTCCTCA TCC TGGGGAGGCGCGA        AGCGCCTTCTCGAAG  54 65
   BMEII0280  291326 ..  291343 -  -8.4   -5.1417   CCAGAAAAGCAAAAA             TCCCGG ACAAAG CCGGGA              TTTTGAAACCTGAGA  93 273
   BMEII0279  289753 ..  289779 -  -7.9  -3.05463   ATCCGTCGTATCGAA        GCCGGCCCGCGC ATGA GC-CAGGCCGTC         ATCCACGGCAACACC  57 376
   BMEII0277  289435 ..  289447 -  -6.2  -3.09878   TTCATTTATTTAATA                CCGC GGTGT GCGG                CCCTTCTTGATTCTG  53 3
   BMEII1139  289294 ..  289305 -  -7.2  -3.37493   GCGGGAACAGATTAA                GCGG AAAG CCGC                 TTGCGGCCGCGGGTG  62 10
        rnpA NONE
   BMEII0275  286966 ..  286981 - -11.8  -5.24129   TGTTGGCACAAAAAA              CCCCGC CAAA GCGGGG               TTTTTCTGGAGTTAT 100 37
   BMEII0274  286044 ..  286060 -  -2.2  -4.72986   CATTTCCAGCAAAAA              CGCCAA GCGGT TTTGCG              TGAGGATAATGCGAT  65 113
   BMEII0273  285063 ..  285079 -  -3.6  -3.14564   GTACTTTTTTATTAA              GGCACG ATAAG CGTGCT              TCTTTTATTACGGCA  46 33
   BMEII0272  284073 ..  284085 -  -6.2   -3.2794   GCTGATCCAGACCAA                CCGC ATGGA GCGG                ATGCCGCTTATCCTG  54 249
   BMEII0270  282268 ..  282282 -  -4.2  -4.17048   TGCGCGTCAAAACAA               CGGC TTAGAGC GCCG               ATCTGATTCAATCAG  63 87
   BMEII0268  280095 ..  280113 -  -2.5  -3.70051   AAATATCTGAAAATA            TCAT-CCA GACT TGGCATGA             GGTTCCCAATTTTTG  50 86
   BMEII0267  279078 ..  279101 -  -9.6  -4.14511   AATGCCAGGCCAAAA          GCCCGGTCAAG ACG CTCGACCGG-C          TCGATGTTACCCGCA  80 430
   BMEII0263  275662 ..  275674 -  -3.3  -3.39732   CAACGATGTTAAACA                TCGAC GCA GACGA                TTTAACAAAGCACGG  47 150
   BMEII0261  274739 ..  274791 -  -9.9  -2.73483   AGCGCAGCTCAAGGA GGCGTCTCGAAGGAC-GAGAGCGA CAGCGC TCCCCCTCAGCCCTTCGAGACGGT TCCCCTCGCTTCGCT  65 101
   BMEII0259  271619 ..  271635 - -10.8  -5.10665   AGGGAATAAAGAAAA              GGGGCC TTTTC GGCCCC              TTGCTCATTTCCGTT 100 50
   BMEII0256 NONE
   BMEII0255 NONE
   BMEII0254 NONE
        mepA  266630 ..  266647 -  -2.7  -2.73243   ATTCAGCGGCTAAAT             CGTTTTA AATC TATAACG              GAGCCACGCGCTGCT  41 112
        mgsA NONE
         glk  265025 ..  265044 -  -7.8  -3.37245   CCATCCTAAGATCAA            GACCAGGC GCGG GACTGGTC             AATTTAATGGAAACG  62 73
   BMEII0250 NONE
   BMEII0249 NONE
   BMEII0248  261492 ..  261523 -  -7.1  -4.25104   TTTTCGCGATGAAAA      GGCCGCCGGACGC GCTTTT GCGCCCGGCAGGA       TCGGGCTGTAGAAAC  71 45
   BMEII0247  258927 ..  258957 - -14.9   -5.0538   CGCCATCGCAAAAAA      CCAAGAAAGCCCGC TTGC GCGGGCTTT-TTGG       GGTGCTTCTGAACCT 100 440
   BMEII0246  258205 ..  258218 -  -3.7  -4.68506   AACTAATTGGAAAAA               GGCGC GCAA GTGCC                GTTATTGTTAGGGGC  68 46
   BMEII0245  257513 ..  257541 - -10.4   -4.9448   ATTGAGCAAACAAAA       GCCGGATCGTGCT TGCC AGCACAAT-CGGC        AATCCATCTCCCGTT 100 80
   BMEII0243  256598 ..  256620 -  -6.9  -3.28791   ATGCGCTGCTCATAA          GCGGGGC-GG TTTT CCAGCCACGC           CTGTCGCAGCCGCTC  58 81
   BMEII0242 NONE
   BMEII0241  255180 ..  255194 -  -4.2  -3.36273   GGGCGGGAATATGAA               CCGGAA ATG TCCCGA               AAATATGTTGCAATC  52 102
   BMEII0240  254189 ..  254207 -  -5.2  -3.61398   TGTGCGCCTGAAGAA             CCGCCC TTTTCTG GAGCGG             CTGCTTGACAGGATC  55 77
   BMEII0238  252012 ..  252030 -   -16  -4.98531   GTTTGAAATGAAAAA             GCGGCGCA TGA TGCGCCGC             TTTCGCCTGTGATGG 100 49
   BMEII0237 NONE
   BMEII0236  250282 ..  250308 - -10.8  -3.54307   AAGACGTCGCTGAAA         GACTGGCGGAAA AAA TCGCCGCCAGCC         TTCTTGGTTAAACCT  77 33
   BMEII0232  245635 ..  245674 -  -2.8  -3.05816   CGAGGCGTCACGCAA TCCGCGCCAGTGTCCCAA AAAAGA TAGGGGC-C-GGCGCAGA  TTGAGGCAATGGCAT  44 41
   BMEII0231  245174 ..  245199 -  -2.5  -4.07568   TGCGGTTGCGGAAAA         GAGCC-GCGA TGCTTAT TCGCAGGCAC         TCGCCTCACGCGGCC  56 199
   BMEII0226  241409 ..  241420 -  -2.2  -3.41359   GGGCGAAAATGAACA                GCAA AACA TCGC                 TTCAAGCAGGAGATT  46 112
   BMEII0219  233809 ..  233819 -    -4  -3.30124   TCGCAGCCTTCAGAA                 TTTC ACG GAAA                 ATATGCTCTCAAGGC  48 34
   BMEII0218  232431 ..  232453 - -13.5  -5.45802   TTTTGAAAAGAAAAA           GCCACCGAT CCCGC ATCGGTGGC           TTTTTGCTATGGCAG 100 54
   BMEII0213  224812 ..  224827 -    -4  -3.97183   GACAACAAATAAATA              CTGTTC GCCG AAACAG               CTTTCTGAACTATGA  59 144
   BMEII0212 NONE
   BMEII0211 NONE
   BMEII0210  220728 ..  220768 -  -7.4  -2.52015   GGCATAGGGACCAAT  GGCGAGAGCGGCTTCGCC TTTTT GACGAAACGGGACCCGCC  CTACTGTTTCTTCAG  55 26
   BMEII0209 NONE
   BMEII0208 NONE
   BMEII0207 NONE
   BMEII0206 NONE
   BMEII0205  216741 ..  216775 -  -8.7   -4.1673   GAAGGTTGCAAGAAA     TTCTCGCAATTCTGA TATAT CCAGAATTGCGAAAG     CTGCGTCCTCAATAG  79 34
   BMEII0204 NONE
   BMEII0203 NONE
   BMEII0202  213399 ..  213417 -  -3.1  -2.58579   CCAAGGCTTGATAAG             CGAGATG GCTGT CATGTCG             ATTTCCGTATGCGAG  40 18
   BMEII0201 NONE
   BMEII0200 NONE
   BMEII0199 NONE
   BMEII0198 NONE
   BMEII0197  208275 ..  208299 - -12.9   -4.1711   ATGATCGGCAAGAAA          GCCGGCTTC GTTTGTG GAAGCCGGC          TTTTGTCTTTTATGC 100 35
   BMEII0192 NONE
   BMEII0191 NONE
   BMEII0190  201011 ..  201025 -  -4.2  -2.94144   TGCGCAGGGAAATCA               TTCCAC CGG GTGGAT               TTCTGATCCTGCTTC  47 78
   BMEII0189 NONE
   BMEII0188 NONE
   BMEII0187  197920 ..  197935 -  -7.5  -2.53119   AAGGTCGGAGAACAT              CGCGC TCGTTT GCGCG               CCTAAGGTTTGCGCT  55 472
   BMEII0184 NONE
   BMEII0183  195451 ..  195481 -  -3.3  -4.49716   AAATAAAACTCAAAA       CCCTCAATCAATT CAAAC AATTGGCTGATGG       TTTTTGTTTACCGAA  64 86
   BMEII0181  187974 ..  188000 -  -3.6  -4.00122   TGAGAATAAACATAA        CTGC-GCCACC GAATTG GGCGGCTGCCG         CTTACAAACAAGACC  59 207
   BMEII0180  187303 ..  187313 -  -6.8  -3.14931   CCGATGCGGCAGGAA                 GCGA TTA TCGC                 AGAACTTGATAAATG  54 183
   BMEII0177 NONE
   BMEII0176 NONE
   BMEII0175  182447 ..  182458 -  -3.6  -3.21747   GCATTCGACGACGAA                CCGG CCAT CCAG                 ATTCACGATCTTGCC  48 233
   BMEII0173  182145 ..  182160 - -10.4  -3.17051   TCCGCACCATGAATA              TGCGCG CGCA CGCGCA               GCCAGGCGGGCGGAA  66 68
   BMEII0149  159415 ..  159431 -  -3.6  -4.17316   ACGGTGCCAAAATAA              GGCGTA TTGGC TGCGCC              ACCGGCATCGCTGAC  61 441
   BMEII0148  151498 ..  151542 - -14.5  -3.14229   ACATCTTCAGCAATA GAGCATCTCCAGCAAAAGTAT GAA ACGGTTTTGCTGGAAATGCTC TCGTGGGTCTACCAA  86 34
   BMEII0146  148668 ..  148680 -  -3.3   -3.6502   TATCCGGCATTTAAA                TCCCG ATT CTGGA                GTTTCGCTGGGAAAA  49 131
   BMEII0145  146969 ..  147002 -  -5.3  -3.40878   ACCAGTTGAATAAGA     GCGGTTCCAGT TAAAGCAGAGCC GCTGGAACCGC      TATAACCATTTGTTT  54 112
   BMEII0144  145594 ..  145611 -  -8.3  -2.87051   TCCCTATGATCAAAC             TGGCCGC TTCT GCGGCCT              TTTTTGTTGATCGAG  60 191
   BMEII0143  144220 ..  144245 - -12.5  -3.85698   CGTCTTGGGGAGAAA         CGCGCCCCGGC TTGG ACCGGAGCGCA          AGCCTTTAGCAATCG  87 31
   BMEII0142 NONE
   BMEII0141  142992 ..  143003 -  -5.8  -3.25919   ATGACCTAATCAATA                TCGC TATA GCGA                 ATGATGGGCAGCACG  55 4
   BMEII0140  142542 ..  142580 -  -8.7  -3.05844   TTGCCGACTTCAAGA  CCACTGAG-CCGGGCAGG CCAG CCAGCCCGGACGCAAGGG   TCTATTGAGCCTGAC  65 190
   BMEII0133  135939 ..  135968 -  -4.1  -3.01712   TGCTTTTGCGCAACA       GGCGC-GAGCCTGA TTA TCCGGCGCTGCGCG       CAGCCCTTCTCAGCG  44 218
   BMEII0126  128058 ..  128084 - -11.5  -2.98088   TTGCAAATGCAGATA         GGGCGCCCTCC TTGTG GGAGAGCGCCG         GAATTTCAGCGGTCA  73 38
   BMEII0125 NONE
   BMEII0124  126497 ..  126522 -  -6.2  -4.77438   ATTGATGATGAAAAA        GGCGGC-T-GGA TAAA TCCGAAGCCGCC         TTTGTCGCTCATATG  78 54
   BMEII0123  124585 ..  124621 -  -4.1  -4.25104   GCCGCTGTAGCAAAA    GCCCACAGGCCGAGCGC CAT GCCCGCAACCAGAAGGC    AGGTGTCCTTTATCG  61 114
   BMEII0122 NONE
   BMEII0121  122365 ..  122383 -  -2.2  -3.84451   TCTGGCAAAGCGAAA             TCATGCCG GTG CGGCCCGC             AACGAGGCCGAGGCT  53 162
   BMEII0120  120813 ..  120826 -  -5.3  -2.87344   CAGCGCCTTGACAGA               GAATG TCGT CATTC                CGCAGCCTCCTCGAA  49 20
   BMEII0119  120074 ..  120117 -  -4.5  -3.93868   TGCTTAAAACAAAGA GATGGAGCGGCTCCGAC GTTCCTTTTT ACCGGAACCGCTCTAAC GGTTAAATGGCAGCG  59 28
   BMEII0104  103824 ..  103835 -  -2.2  -5.27335   GCGTTGAAAGAAAAA                TCGG CCTG CCAA                 TAGCGGAAAAAACAG  78 102
   BMEII0103  102401 ..  102413 -  -6.9  -2.60496   TTGCCGGCGAAATAT                GCGAG TAT CCCGC                CGGAAAAACTGCCCG  52 154
   BMEII0102  101453 ..  101493 -  -5.3  -2.81702   GAACAGCAGCAATGA  TGGCGAGAAGGGCTGGAAG ATA CTTCATGCCGTTTTCCCCA  AAAGCCCACCGGGCC  48 9
   BMEII0101 NONE
   BMEII0100 NONE
   BMEII0099 NONE
   BMEII0098   98607 ..   98624 -  -2.6  -3.53811   CGCATTGGCGCGAAA             CTCGGG TTTTCG CCTGAG              GATATCCATGCCGAC  47 480
   BMEII0093   93334 ..   93348 -    -7  -3.53811   TCTATCTTCCTCAAA               CCGGCC ATA GGCCTG               ATTTTATTTCATATT  62 60
   BMEII0092   92019 ..   92030 -  -4.4   -3.3879   AATTGACGTTAAATA                CACT TGAC AGTG                 ATTCGTGGATTTGCG  52 327
   BMEII0091   90626 ..   90638 -  -7.7  -3.35679   TCTTTGCAGCGATAA                GTGGA ATT TCCAC                GCAGGCGCGCGCCAC  62 155
   BMEII0089   89029 ..   89056 -  -9.8  -4.03234   GCTGGTTCACAGAAA        CGCCGCGC-AGGC CAA ACCTTGCGCGGCT        TTTCTTTTGAAACAA  80 50
   BMEII0082   82201 ..   82213 -  -4.8  -4.64861   TTTCTGCAAAAGAAA                GCCT GTTCA AGGC                GCTTTATCCGGCAGT  72 214
   BMEII0076   75226 ..   75248 -  -4.9  -3.58522   AGCACGATTGCCAAA          TGGACCG-GCG TTC CGCTCGGT-CA          TATCCTTGCGCTGGC  53 410
   BMEII0072   72055 ..   72089 - -11.5  -3.07029   CAAACATCTCGAATA    TGGCGCGCGCCATG TGATCCGG CA-GGCGCGCACCA     ATACGCGGTCCAACC  69 247
   BMEII0070   70667 ..   70679 -  -4.8  -2.57931   GGCATTGGCGACAAC                CGTG TTCTC CACG                TCCACGCCCCAGGAA  44 46
   BMEII0069   69937 ..   69968 - -15.8  -3.04263   AGTTCAGCTCGAACA      GGGGAGCGGTCCAC AAAA GGGGACCGCTCCGC       TGCCGGGAGGATGGG  93 49
   BMEII0068 NONE
   BMEII0067 NONE
   BMEII0066 NONE
   BMEII0065 NONE
   BMEII0064   65712 ..   65725 -  -2.4  -2.71712   GTCCGGTTTTCAAAC               TCGA ATTTCA TCGA                TTATTTCTCCTCAGC  39 26
   BMEII0063   64904 ..   64936 -  -3.9  -4.15044   CCGCGCCGGAAGAAA      TCGCCGCTCCCAGCC CCC GGCCTGCACCGGTGA      CGAGGACGAGCTTTT  61 74
   BMEII0062   64114 ..   64138 -    -5  -2.68223   CAGGCATAGGACAAT         CTCCAG-GAGC AAGG GCTCTCCAGAG          CGGTTCAAGGAAGGC  47 102
   BMEII0061 NONE
   BMEII0060   60607 ..   60634 -   -15  -3.22584   TTAAAAACAGAGAGA        TAGATCGGCTCC AACT GGAACCGATCTA         GACAAGCAGAGACAT  90 23
   BMEII0059   59620 ..   59641 -  -2.9  -3.40522   AGGTCTTTAGCAGAA           GCATTTAGC CCCT GCCAGACGC            CGCGAGGCTGATATG  47 130
   BMEII0058   58947 ..   58992 -  -8.3  -3.55761   GATTGATTGTTGAAA GGCAGTCCGCTCATGCCCC GGTGTTGG GAAACATTAGCGGACCACC TGGAGCGGCTCCGGG  62 206
   BMEII0056   56071 ..   56092 -  -2.8  -3.33815   ACCGGCGGGAAGTAA           CGCCGCCG ATCCCG CGGATGCG            TTGCCCGCGATCAGA  46 36
   BMEII0055   55628 ..   55638 -  -5.4  -4.27584   ATTTTCAAGCCAAAA                 GTGT GAA ACAC                 CTATGCCGGAAGTTG  66 55
   BMEII0054 NONE
   BMEII0053   54583 ..   54607 -  -2.2  -2.73159   GCAACCGCCTGAAAT         TCGCATTT-CC GGGC GGCAAATGAGA          TTGCAGTCTTATAAT  39 34
   BMEII0052 NONE
   BMEII0051   52434 ..   52461 - -11.3  -5.22943   ACGAAATCGAAAAAA        TGCTGATCGCC GCCTGA GGCGATCAGCG         CGTTTGCCGGTGCTT 100 400
   BMEII0049 NONE
   BMEII0048   49901 ..   49924 -  -7.4  -3.84451   TCTCTCAAATCTAAA          GCCTGC-CCCA AAA TGGGAGCAGCC          TTCGCGGCAATATAT  69 51
   BMEII0044 NONE
   BMEII0043 NONE
   BMEII0042   47013 ..   47033 - -14.7  -5.30348   ACTGAAGAACAAAAA            GGCGGCACT TAA AGCGCCGCC            TTTTCTTATTCATGA 100 114
   BMEII0040 NONE
   BMEII0039   38965 ..   38994 -  -8.5  -5.13473   AGCAGAGCTAAAAAA       TATGAAGCCCGCC ATTT GGCGGGCTTTCCA        TGCACATCTCTCAAC  93 36
   BMEII0023   21767 ..   21794 - -14.9  -5.72622   TCCAGAAATAAAAAA        GCCAGCGCAGT GGAATA ACCGCGCTGGC         GATATTGGATAGCCC 100 46
   BMEII0021   19053 ..   19073 -  -4.8  -4.31766   ATCAGATAAGATAAA            GCAAGTTA TTTTT TAACTTAC            TCCCTTACTCACGCC  66 34
   BMEII0011    8574 ..    8588 -  -2.8  -4.37991   CAAAAACAGGCAAAA               TATGGG AAG CGCATA               AAATTCATGGACTTA  61 52
   BMEII0010    6322 ..    6338 - -15.1   -4.1964   TGCAAGAGCGCAAAA              GGGGCCG CAA CGGCCCC              TTTTCCTTGCATGAT 100 48
   BMEII0007 NONE
   BMEII0006    3510 ..    3550 -  -3.2  -4.56597   TGGCGGCGGCAAAAA CGATCACCTTTTCGGCGGC CTGC GCCACCGAAGCAGC-ACCG  GCGGCAATCGTGATG  64 106
   BMEII0005 NONE
        modB NONE
   BMEII0003 NONE
   BMEII0002 NONE
   BMEII0001      85 ..      97 -  -3.4  -3.84825   GCCATTCATACCAAA                CCTT GAAAT AAGG                TTATGTGTGCCTCCA   0 48
