# Supplementary material for: Rapid, accurate, computational discovery of Rho-independent transcription terminators illuminates their relationship to DNA uptake
Source: Genome Biol. 2007 Feb 21;8(2):R22. doi: 10.1186/gb-2007-8-2-r22 (PMC1852404; doi:10.1186/gb-2007-8-2-r22)
Supplement: Additional data file 4 — Best terminators found downstream of each of the genes of the 343 organisms studied. [file gb-2007-8-2-r22-S4.zip › Brucella_melitensis_biovar_Abortus.bag]

   BAB1_0001    2317 ..    2351 + -13.4  -3.78909   GGTTATCAACAAAAA     GCCCACGCCTTGACGT TTT GCGGCATGGCGCGGGC     TTGCTTTTCTCCTTA 100 68
        dnaN    3725 ..    3741 +  -2.9  -4.87291   TTTCGGTTCTGACGG              CCTGC AAATGGC GCGGG              TTTTTGCTTCCGGTG  71 54
   BAB1_0003    5048 ..    5068 +  -6.7  -3.24411   GGCAAAATAGTCGCT            GACAGCGCG GTT CGGGCAGTC            TATGTTTGCAGGCAT  57 41
   BAB1_0004    6123 ..    6136 +  -8.1  -3.14132   GCTCATTCTGTAAAC               TGCCG CGTC CGGCA                TTGATGAGAACCGGC  57 296
   BAB1_0015   17663 ..   17697 +  -6.4  -2.91264   TTTCCCATGTATCGG    CAAGGCGAGTGAGCG TCATGT CGATCAC-CGCCTCG     TCTATCGGTGCGCCC  51 108
        aroA NONE
   BAB1_0024   27758 ..   27776 +  -4.4  -2.58544   TACTGAAAAGCCTGA             CTTCGCGT TCC ACGCGCCG             GTTGTCCGAATGGAC  45 128
        rpsA   29601 ..   29618 + -14.1   -4.8048   ACTGAACATGGAAAA             GCCCGCC ATTC GGCGGGC              TTTTTCGTATCGGGA 100 55
   BAB1_0027   32229 ..   32241 +  -4.9  -3.83502   ACACATAATCTTCTT                GATAT GAA ATATC                TTTCATATCCCCATA  58 240
   BAB1_0032 NONE
   BAB1_0033   38779 ..   38824 +  -4.5  -4.18506   GTCGTTTTCAGGCCG CGCCGCCCACTGCTTGTTCTT GGAG AGGACCACGAAGCGGGTGACG TTGTTTTCGGAATCC  64 332
   BAB1_0036   41190 ..   41208 + -13.1  -4.36914   AAACGATAATTCCAG             GCCGGGC CTCGT GCCCGGC             TTTTATAGCAGCAGC 100 49
   BAB1_0038   43739 ..   43775 +   -10  -2.72344   ACTGATTTGCCGATG    CTGTAGCGCCCGCCGG CTTTT CTGCCGGGCACTGCGG    TCGTTCGCACTCCAA  67 36
   BAB1_0041 NONE
        qoxD   46965 ..   46988 + -19.6  -5.47159   CCCAAAAGCCGCGTG          GCGCCCCGGA TATT TCCGGGGCGC           TTTTTTATGTTCCGG 100 206
   BAB1_0045   50310 ..   50336 +  -4.4  -3.85698   GACCAGCCGCAGGCC         GAGGAGGAAAAA TCC TATTTCCTCTCC         TTTGTGGAAAACAAG  58 184
   BAB1_0046   54888 ..   54907 + -10.7  -3.55784   GAAAAGGACTATTGA            TCGGGCC TGCTTT GGCCCGA             TTCGTTAATTTTGTG  78 26
   BAB1_0047   56036 ..   56052 +  -6.5  -4.70266   CATTTCTATCTCCCT              GCGCC CTCTGGC GGCGC              TTTTTCAATCGTCTT  77 304
   BAB1_0054   60756 ..   60770 +  -5.6  -3.41988   TGTTTTGGTTGCGCA               TGGCCG CAG CGACCA               TATTCTTCACTGCCC  54 117
   BAB1_0058   64701 ..   64711 +  -8.2  -3.40299   GGAAACACTTAGCAA                 CGGC AGA GCCG                 TTATGCCTCTGATAA  65 85
   BAB1_0059   65404 ..   65424 +  -2.5  -2.74322   GTCGTTAGTTTCGAC            GCGCGAT AACAGGA ATCACGC            CTTTCAAGACTTGCG  39 17
   BAB1_0060 NONE
   BAB1_0061   66424 ..   66439 +  -3.2  -2.78816   TTGAGGCCGTGAGCG              TGCGAT GCAA AACGCA               TCTGCTGGCGGATAA  41 37
   BAB1_0062   66750 ..   66765 +  -7.6  -3.43007   CGCACCGCCGGCGTT              TAGAGC TTCC GCTCTA               TGTCTTTTGCGTGGT  64 86
   BAB1_0063   67021 ..   67036 +  -3.3  -3.14132   AGCTTGAAAAACGCA              TCGAA CAAGAT TTCGA               TTCCTGAGAACGGGC  45 3
   BAB1_0064   67952 ..   67968 +  -2.2  -3.92324   ACTGTCATCTTGACG              CTGCAA AGCGA TGGCAG              TTTCCTGTTGAGAGC  54 56
   BAB1_0065   69153 ..   69165 +  -3.3  -3.79747   GGCCAGATCACAATA                TTGGC GAT GCCGG                TTTCATCCTCGATGG  55 419
   BAB1_0069   79080 ..   79090 +  -2.4   -3.3692   CCCGGCTTCAGCTTT                 CCTG GCC CTGG                 CTTTTTCGCATGGCA  45 194
   BAB1_0070   79708 ..   79725 +  -9.8  -4.38712   GCTTTGAAAACAAAA             GCCCGC CGGAGA GCGGGC              TTTTGTCCAAATGAG  90 65
   BAB1_0072   82126 ..   82136 +  -6.8  -3.53012   GACGAAAACGCTGCT                 CCAG AAG CTGG                 TTTCCGCCCAGAACG  60 338
   BAB1_0082 NONE
   BAB1_0083   91296 ..   91307 +  -2.2  -5.40072   TTTCAATCTTCAAGA                TGTG GCTT CACG                 TTTTTTTACAGCGGC  82 100
   BAB1_0084   92218 ..   92237 +   -15   -5.0925   ACCGGACGGAGATAA            GGGCAGCG GAAA CGCTGCCC             TTTTTGCTTTTGCCC 100 51
        ccmA NONE
        ccmB NONE
        ccmC NONE
   BAB1_0094 NONE
   BAB1_0095  100834 ..  100850 + -10.9  -3.96892   GCCTACGCGGGGAAA              TCAGTCC ACT GGACTGA              TTTCTGATCCCGCTT  86 68
   BAB1_0097  103482 ..  103499 +  -7.7  -4.07618   GATTGGCAGGCCATG             CGCAGGGC GAT GCCCT-CG             TTTCCTTGTTCGGCC  71 314
   BAB1_0101  106028 ..  106038 +  -6.8  -4.07568   ATGCAGTCATTTTTT                 TGCC GAC GGCA                 TTTTCGGGCCAGAAG  68 476
   BAB1_0103  107329 ..  107361 + -11.4  -2.80994   AAAACAAAGGATAGT     GCGGTTCCAG-CG ATTCAGTG CGACTGGAACCGC      TATAATGACATTGCC  73 97
   BAB1_0104 NONE
   BAB1_0105 NONE
      cysW-1 NONE
   BAB1_0107  111577 ..  111617 + -11.3  -4.07568   ATAAACTATGAATAT GCCCGGTGATTGAAGGCGG TTGGC CCGC-TTCA-TCACCGGAC TTTTCGGGCCACCCC  91 45
   BAB1_0108  120558 ..  120582 + -15.8  -4.14243   GTAGCGAACCGATTA          GAAAGGCGGG TAAAC CCCGCCTTTC          TTTTGCCGTGGAATA 100 37
        pncB  121967 ..  121980 +  -3.1  -4.20516   TATTCGGCGTTATGA               G-CTGC ATC GCAGGC               TTTATTCCATCAGCC  60 52
   BAB1_0119 NONE
   BAB1_0120  135733 ..  135743 +  -5.4  -5.06103   GCCAATGGGTATGCG                 GCTT GAG AAGC                 TTTTTTGAAAGTTAT  83 139
   BAB1_0121  137650 ..  137672 + -13.4  -4.18018   TGAATAATAGCAGAA           CCCGATGAGC TTC GCTCACCGGG           TTTTGGCTGGAGCAA 100 34
   BAB1_0132  147845 ..  147865 +    -4    -3.551   ACCTGGCCGCGTTCG           GCCTTCAGC GCGA GCT-AGGGC            TTGTCTGCATTCAAG  51 8
   BAB1_0133  148281 ..  148292 +  -3.6  -2.52464   AGCTGCCTGCATCGG                TCGC TCGC GCGG                 TGGATTGACGACCAA  42 41
   BAB1_0134  148699 ..  148712 +  -3.7  -3.74158   CGTTAAATGCAGACA               CGCCC TAAA GCGCG                TTTCGATCTGATTGA  56 35
   BAB1_0135  149109 ..  149122 +  -6.7  -2.52156   GTACACAATATGCGC               GAACG CCTG CGTTC                ATATTAAATTTGCGT  52 41
   BAB1_0136  150279 ..  150293 +  -7.1  -4.20354   CGCTGCACGCCGCGC               CGCAC GAGCA GTGCG               TTTTCCGATTGCCTT  71 452
   BAB1_0138  151526 ..  151543 +  -6.3   -3.5936   GGCGAACACGGGTCT             CGATCAG CTCC TTGATCG              TTTCCACGATTTCAG  58 309
   BAB1_0146  163441 ..  163481 + -11.2  -2.96216   AAGCTGAAGGAACTG GCCGGGAAGGCGTGAGG TTTCGGGC CCTCGC-CCTTCGCGGC  TATGTCATGCTCCGC  71 11
   BAB1_0154  170464 ..  170509 +  -7.1  -4.64861   GCACGAAAACAAAAG TTTAAAGCGTGTCGTGTGTGTA TGA TA-ACAAGCGACATGCTTTAGG TTTATTTTGCAGCGC  81 97
   BAB1_0155 NONE
   BAB1_0156  172244 ..  172278 +  -4.3  -5.08255   TTATGCCGCGCTCGC     GACTAAAGCGTTTCG CATCA CAAAACGCTTTTATC     TTTTATTTTAGGCAT  81 94
        rpoN  174368 ..  174379 +  -5.8   -3.5241   CGTTGCGGGTCGAGG                CTGG AAAT CCAG                 TATTTCTGGGCAATC  55 420
   BAB1_0159 NONE
   BAB1_0160  175895 ..  175944 + -21.7  -2.60813   CTGAGCCTGGTTGAT TTCAATAACAAAGGCCGCCGTCCC CAC GGGATGGCGGCCTT-GTTTTTGAG GTGTTTCGCGCAATG 100 37
   BAB1_0165  178789 ..  178801 +  -3.3   -3.5393   TCGGCAGGATAGTCT                TCGCG TTC CACGA                TTTCCGCGACATCAT  49 457
   BAB1_0168  180399 ..  180435 +   -13  -2.84587   ATTCTGGCCGGATGA    TCTGGTCGCGCTGGAG TTCTT CTTCAGTGCGGCCGGG    CTTGCTTTTATAAAC  82 61
         rph  184434 ..  184475 +  -8.2  -3.41807   TCTGGAAAAGCATGG TAT-CGCCATTGAGGCCGAT TTCG ATTGGCC-CAATGGCGCACA TTCGATTTATTTCCG  65 494
   BAB1_0175 NONE
   BAB1_0176 NONE
   BAB1_0177 NONE
   BAB1_0178  187887 ..  187923 + -12.4  -3.35046   ATAGCGGCCATCTTG   CTTCCAGCGC-CAGCAG GCGT CTGCTCCGTGCTGGAAG    TGTTTGAAAGGATGA  83 194
        cysG NONE
   BAB1_0180  189704 ..  189714 +    -4  -2.98072   TGATCTGTTGTTGGA                 CATA GCC TATG                 TATCGTTATGATGAA  45 38
        cysI NONE
        cysH  192123 ..  192133 +  -3.2  -4.57073   AGGGCATCCCGAAAG                 CTGT GTA ACGG                 TTTTTGGAACAGATG  65 18
   BAB1_0183  192770 ..  192786 +  -2.1  -3.25261   CAATCACAAGGAGTC              GCGGCGT GAT ACGGCAC              ATTGTTTTCTTCAGC  43 88
   BAB1_0184  193432 ..  193454 +  -4.2  -3.42347   GGAAAAATCCGCCGA          TGCGC-CAT CAAGCA ATGCGCGCA           CTTTTTCAATAGTTT  49 389
   BAB1_0186  194170 ..  194196 +   -21  -3.51708   ACTGCTGCCTGAAAG         CAAAGCCCCGGA TCA TCCGGGGCTTTG         TTCGTTTCACAGATA 100 45
   BAB1_0188  198722 ..  198754 + -17.8    -3.922   GAGGAAACGGCAAAA      CAGCCCTCATGGAG CAAAC CTCCACGAGGGCTG      TTTGCTTCAAGCTTT 100 56
   BAB1_0190  199730 ..  199758 +  -3.8  -4.41241   TCTGACCTTTTCCAG        TGTCCCTCGG CGGTTTGTA CCGACGGGCA        TTTTCTGCGGCTTTC  65 36
   BAB1_0191  201460 ..  201499 + -11.4   -4.1899   ATCGTGACCCGTCAC  TTTGCGCCGGACGAAGGC ATTT GCCTTTGTCTGCCGCCAG   TTTTGCGTCGGATAA  93 281
   BAB1_0193 NONE
   BAB1_0194 NONE
   BAB1_0195  205515 ..  205525 +    -4  -3.42395   ATTTCCCGGTTTTTC                 CAAA AGC TTTG                 TATTTCAATGCTGCA  51 249
   BAB1_0197 NONE
   BAB1_0198  207540 ..  207576 +  -6.7  -2.70932   CCGGAACCTGGCGTG    TAATCCGATCGGC GTGAAACGAGG GCCGATCAGATTA    TGCTTCAAAACAGAC  53 165
        glpR  208447 ..  208459 +  -2.7  -2.95073   TGCTTTCGTATTGAA                TGAAT TAT ATTCG                CTTTGGTGTTCGCAG  42 59
        glpD  210117 ..  210132 +  -3.3  -3.62046   GCGTTCCGGTGCTTG              TGTAC CCAAAC GTACA               TTGTTCCGGCACTCG  51 136
   BAB1_0201  211308 ..  211323 + -10.4  -3.08211   TCCTCCCTTATGAAA              CGCTGC GGGA GCAGCG               TGGTTTTGGGAGGAT  69 140
   BAB1_0204  214634 ..  214652 + -12.4  -2.87132   TGTGAAACTGGGCGA             GATCGGCG GTG CGCCGGTC             TATATCAGCGGCCCG  78 286
   BAB1_0206  216373 ..  216394 +  -6.5  -3.20382   GGCTGATAAAGTCAT           GCGCGCTGGC AAG GCGAGCG-GC           TTCCTCGATCTCGGC  54 518
   BAB1_0210 NONE
   BAB1_0211  219847 ..  219864 + -14.1  -5.14965   CGATGAATGCGAAAA             CCGGCGG GCGA CCGCCGG              TTTTTTCATGCGGCT 100 47
   BAB1_0220  228581 ..  228593 +  -5.5  -2.70354   CGCGCCCATGTGGAA                CTTGC CGG GCAGG                TGGCTTTATCCGAAC  48 283
   BAB1_0229 NONE
   BAB1_0230 NONE
        soxD  239584 ..  239640 + -15.8  -3.86346   CGAACGCGCTGATGG GCGTCTCGCGCGG-GGCGGGCCGGTTCG AGC CGAACACGCGCGCCACCGCGCTGGA-GC TTTATGACGGCCTGA 100 239
        soxG  242945 ..  242967 + -12.6  -2.73007   TGATGCGCCTTGCCT           GCCGGTCCCG TGT CGGAGCCGGC           CTTTGCGCGCCTGTT  77 38
   BAB1_0238  246180 ..  246209 + -11.3   -2.7263   GTCCGATTTTCGGCA       GGCCCGCTTTTCC GCAA GGGGTGGCGGGCC        GTTTCGGCAGCTCAT  73 43
   BAB1_0239 NONE
   BAB1_0240 NONE
   BAB1_0241  249101 ..  249118 +  -2.6  -2.82516   TTTTCGATGCCGCTA             CCGGCA AGAGTC TGACGG              TGTAATCATGGCAAG  39 3
   BAB1_0242 NONE
   BAB1_0243 NONE
   BAB1_0244 NONE
   BAB1_0245 NONE
   BAB1_0246 NONE
   BAB1_0247 NONE
   BAB1_0248  254669 ..  254709 + -16.2  -2.71712   AATATGCATTCAAGG  GCTGACCAAACGCCGCGC GCAAA GCGCGGCGTTTTTTTAGC  ATTTCGAGCCAAAAA 100 21
   BAB1_0250  258148 ..  258177 +  -3.7  -3.06312   CTTGCTGATCGATTG       AATGTTTACATTT CAGG AAATGTAAACACC        TTGGATGAAGCCTTT  46 151
   BAB1_0252 NONE
   BAB1_0253 NONE
   BAB1_0254 NONE
   BAB1_0255  260267 ..  260294 +  -4.1  -2.86328   GTTGAGGCGTTTGTG        CCGGAACTGCT ACCAGC AGCACTTCGGG         ATTATGTCTTTGATG  45 142
   BAB1_0258 NONE
   BAB1_0259 NONE
   BAB1_0260  266297 ..  266310 +  -3.7  -3.53444   GTCCCTATGATTATG               GCCGC TCCC GCTGC                TTTCGGCGCGGGTGG  51 463
   BAB1_0263 NONE
   BAB1_0264 NONE
   BAB1_0265 NONE
   BAB1_0266  269691 ..  269704 +  -4.5  -4.03234   GACAAAGGGCTAAGG               GCCTT CAGT GAGGC                TTTATCTCGACAGCC  62 15
   BAB1_0267  270516 ..  270554 + -10.4  -2.86185   CGCAGATTCATATGT   CGTGAAGAAAATTAACCT CGT GGGTTGAAATTCTTCACG   TAGTTCATTAGATTT  68 423
   BAB1_0270  271819 ..  271834 + -11.8  -4.99035   AAGCCTAATAGGGAA              CCCCGC TTCG GCGGGG               TTTTTCTGTAAATGG 100 331
   BAB1_0274 NONE
   BAB1_0275 NONE
   BAB1_0276  274588 ..  274598 +  -2.4  -2.71712   CCCGGATCTAGAGGA                 CGGC GAC GACG                 ATTTCACAGACGAAC  39 233
   BAB1_0277  275500 ..  275519 +  -6.4  -3.06501   TTCTCCTTGCTCTAT            TCGGCTCA GATT TGAGCAGA             TTGCATGAACGTGTA  53 266
   BAB1_0278  275884 ..  275906 +  -9.8  -2.55847   AGTTTTTATGTTCTG           CGAGGCGGCT TTT ATCCGCTTCG           GTTAATATGGAAATT  66 71
   BAB1_0288  285833 ..  285846 +  -8.1  -3.18735   CGCGGATGCGATGAC               GCGCA GCGA TGCGC                TTACTGAAATCTTCC  61 69
   BAB1_0291  286962 ..  286980 +    -3  -3.60792   TCCCGGCTCTGGCCT             TGGTCTGC CTT GAAGTCCA             TTTAGGGCTTGGGGG  51 473
   BAB1_0292  287717 ..  287741 +  -2.9   -3.0263   AAGGACGGAGCGCCA          GCGTTGA CCGGAAGCAAC TCAACGC          TGTTCAGGACATGCT  43 19
   BAB1_0296  292135 ..  292146 +  -5.8  -4.00868   GTGACTCTTTTTATC                GGGA TATA TCCC                 TTTAATTGTCGGTCA  68 404
      ureD-1  293217 ..  293243 + -11.6  -2.71364   GCCGCCTTATACCAG         GGCTCGATGGGT AGA ACTGATCGAGCC         TGGTTAAGCCCGTGC  73 51
      ureA-1  293662 ..  293684 +  -7.7  -5.41143   GAGATTGCCCATTCT          CAGGCGCTGC TTGT GCGG-GCCTG           TTTTTTTGAAAGGTA 100 41
      ureB-1  294122 ..  294132 +  -2.4  -3.72576   GGCAAACTTTAAGGG                 CGAC GGA GACG                 TTTCATGCCAGCAAG  51 29
      ureC-1 NONE
   BAB1_0301 NONE
   BAB1_0302 NONE
      ureG-1  297968 ..  297982 +  -2.7  -4.91511   AGATTTCTTGCAGAT               GCCCG CTTTC CCGGC               TTTTTATCCTCCCAT  74 332
   BAB1_0306 NONE
   BAB1_0307  304275 ..  304293 + -11.6  -2.76046   TTCCCGTCTGCTTTC             GGGCCCCG CTC CGGGGCCA             TGCTATTGACGTTCA  73 76
   BAB1_0311  308450 ..  308477 +   -12  -3.65522   TGCGAAAGTCTTTTA        TTCGGCGGCC TCCTTCAT GGCCGCCGGA         TTGTTCGGATGCGTG  85 458
   BAB1_0316 NONE
   BAB1_0317 NONE
   BAB1_0318  315728 ..  315744 +  -3.5  -4.08767   GCCGAGATGGCCGAT              GGGCTGG TTG CCTGCCA              TTTTGCGCGAATACC  58 115
   BAB1_0322 NONE
   BAB1_0323  323780 ..  323809 + -17.3  -2.73994   ACCGAAACGCTTGCG       CAAAAGCCCCGCT GCAA AGTGGGGCTTTTG        TCATATTGGAGCGGT 100 53
   BAB1_0326  327471 ..  327481 +  -8.2  -2.98823   TGGATTGATCCTCCG                 CGCC GAT GGCG                 TCTATGTCACGCCCC  62 33
   BAB1_0328  330299 ..  330320 +  -2.9  -4.56597   GTATTCACCTTCTTG           CTGCG-CGGC GCA GCCGTTGTGG           TTTTTCCACGGCCCG  69 525
   BAB1_0331 NONE
   BAB1_0332 NONE
   BAB1_0333  334302 ..  334312 +  -4.6  -3.06492   GTGGAAATCAGTTCA                 GCGT GCG GCGC                 TGTTCGGGTACGTCG  48 74
   BAB1_0336  337783 ..  337801 +  -4.4  -4.08216   GATCGCGAAGCCTTT             CCGGCGCA GGA TGCAGCGG             TTTTGCCGGGAATGC  62 39
   BAB1_0337  338911 ..  338923 +  -3.3  -3.67877   AAAACTTGCGGATTT                GGCGG CGA CTGTC                TATTTCTTGCACCAT  51 60
   BAB1_0338  339292 ..  339304 +  -6.9  -3.99324   ACATGGAATTCGCTT                GTCCC GGC GGGGC                TTTCTCATGCTCGCC  68 88
   BAB1_0339  339742 ..  339769 +  -2.7  -3.25823   GGCGATGATGCTCGG        CCTGTAAGG TTTCGTTTCT CCTGACAGG         TTGCTGTCAGGAACC  45 19
   BAB1_0340  341456 ..  341485 +  -7.7  -3.56643   AAAGCTGCACCAGAT       CGGCGCCTGCC TTGATCTT GGCCAGCGCCG        TTTCGGCACTGTCGA  62 191
   BAB1_0343  343461 ..  343477 + -15.1  -3.56821   ATCCGATAAGAAAAA              GGCGCCG ATC CGGCGCC              TTTAAAGCGTGTCGT 100 41
   BAB1_0345  345729 ..  345740 +  -5.8   -3.6502   CGTTGCAGCCCCAGC                CGCT CAGC AGCG                 TTTCCATGCCGCATA  58 397
        mscL  349866 ..  349908 + -26.7  -3.09505   AATTCCAGCAGGCTC TGAAACTGAAAAAGGCCGG GAAAA CCGGCCTTTTTCAGTTTCA TATTCGATGAGCTAT 100 44
   BAB1_0355 NONE
   BAB1_0356  356368 ..  356394 +  -5.8  -5.61881   CCGTATTCAAGATCA         GGCCGCGC ATCCTCCTCCC GTGCGGCC         TTTTTCTTTTTCCGG 100 321
   BAB1_0358  357861 ..  357903 +  -7.3  -3.60792   TGATCATGCCTTAGA GCATTTTCGAGCCAAAACTGC TTC GCACTTTTG-CT-GGAAATGC TTTAGGACTTGCGGC  63 27
   BAB1_0359 NONE
        panB  359710 ..  359751 +  -8.1  -3.61178   TCTGATTGCCGTGAT TGAGGACGAACCCCGCAT CATGACC GTGCGGGGTT-GATCTCA TTTCGGCTGGCTGGA  66 79
   BAB1_0362  361364 ..  361378 +  -2.8  -4.64766   ACACGCGAGCCAGCT               TTGCTG AGC CAGTAG               TTTTTCCCATATGAC  68 19
        nspC NONE
   BAB1_0364  363948 ..  363977 + -15.1  -4.43844   ATCGCTTTACGCTAT       CGAAAGACCCCGC TTCG GCGGGGTTTTTTG        TTTTCTCGATCCTCA 100 45
   BAB1_0369 NONE
   BAB1_0370  369988 ..  370004 + -10.9  -3.54424   AAGCGGGATCGGAAA              TCAGTCC AGT GGACTGA              TTTCCCCGCGTAGGC  78 113
   BAB1_0372  372238 ..  372276 +  -8.1  -3.14132   TGATCAAAAGGAAAA   GCCTGCGCAATGAGTGG GGACA TCAAACATTGCGCAAGC   TTAATGAAAAACAAC  61 13
   BAB1_0373  373492 ..  373510 +   -16  -4.88711   ATGGAACAAGGCAAA             CGGGGCTG TTT CAGCCCCG             TTTTTCATGTCTTAT 100 78
   BAB1_0376 NONE
   BAB1_0377  378263 ..  378281 +  -8.8  -3.28712   TCTATCGATATGCTG             GACGGTCT GAA AGACCGGC             TTGTCACGCCGCCGC  65 482
   BAB1_0380  381485 ..  381515 +  -6.2  -3.21099   GTGCCTTTCAAGATA      TTGCG-GCGCG GCACACACCA CGCGCTCGCAA       TTCATGATGCCGCGC  54 511
   BAB1_0382 NONE
   BAB1_0383 NONE
   BAB1_0384  386255 ..  386281 + -16.6  -3.77188   TCCTTCATGGTGGTG         GCAGGCGCGCCA CTC TGGCGTGCTTGC         TGTTTCTGTTTGCCT 100 189
   BAB1_0394  395130 ..  395144 +  -3.4  -3.52073   TTTATAAACATGCCC               CGTCCG GTG CGCGCG               TTGTGGTGTTGAACA  49 79
   BAB1_0395  395817 ..  395845 + -10.2  -4.36914   ATCCTGCGGGATAAA        AGGGCCGGAGTG GCCAG CACTCCGACCCC        TTTTGTCAGAACGGA  90 40
   BAB1_0398 NONE
   BAB1_0399  399333 ..  399371 +  -5.3  -4.80487   TTTCTCACTGCTCGC  TGAAGCGGCTCCGTC-TC AAAA GACGGTTGGGCTGCTTCA   TTTATTTTGATTATA  78 247
   BAB1_0400  400610 ..  400625 +  -3.9  -3.65812   AAAAATTCAATTGTC              CGGCG AGGGGG TGCCG               TTATCTTCCACGGCC  53 144
   BAB1_0401  401995 ..  402006 +  -4.4  -2.83403   TTTAATTGGCATCCT                GCAT ATCT ATGC                 CTTTAATGGGAAAAC  46 195
        bacA  403344 ..  403366 +  -2.6  -4.12188   TGCCTCAGGATCGGT           TATGGGCGGT ATT GCTGCCGGTA           TTTTGCAACTGATCG  56 75
   BAB1_0404  405229 ..  405245 +  -4.3  -3.01918   TCATGCACAGCGCGG              GCGTTGC GGC GCAGGGC              TAATTTCTGGAGTAA  48 6
   BAB1_0405  406728 ..  406745 + -12.7  -4.56597   AAGAAGTGATGCAAA             GCCCGGA GTGA TCCGGGC              TTTTTCACAGGCAGC 100 32
   BAB1_0406  408298 ..  408314 + -10.9  -3.96892   GTCTACGCGGGGAAA              TCAGTCC ACT GGACTGA              TTTCTGATCCCGCTT  86 127
   BAB1_0408 NONE
   BAB1_0409 NONE
   BAB1_0410 NONE
   BAB1_0411 NONE
        atpE  411767 ..  411779 +  -4.7  -3.53012   GTTGAGAACTGGCCT                GCCGC GAA GCAGC                TTTGGGAACCGGGGC  53 50
   BAB1_0413 NONE
        atpF  413053 ..  413085 + -18.5  -3.60627   TTACAAGTATTTCAT      GGAAAACGCCGCCCT ATC GGGGCGGCGTTTTGC      TTTAGAATAAGCTGA 100 48
   BAB1_0417  415833 ..  415854 + -15.9  -4.07687   ACAGGCAAAGGAAAA           GGGCGAAGC CAAA GCTTCGCCC            TTTTGGGGGACGGGT 100 52
   BAB1_0419  416605 ..  416616 +  -2.2  -3.93288   ACGTTTTGTTGCGTC                GTTC CGAT GAGC                 TTTAATTGGGTGACA  54 375
   BAB1_0429  423384 ..  423400 +  -2.2  -4.89477   TCGTGGCTGACCGGG             GCG-CCC ATGA GGGATGC              TTTTCTTGTTCCGCC  71 101
   BAB1_0430  425602 ..  425612 +  -2.4  -2.52464   AAAAACGAGGCCCTA                 CCGG TGT CCAG                 TACGTTGCCAGCACA  38 150
   BAB1_0431  426547 ..  426565 +  -2.3  -3.12942   AATTTCAAGCGTGAG             GGCGAGT GAAGA ACATGCC             TGATTTGTTGCTCGA  43 17
   BAB1_0432  426663 ..  426678 +  -2.5  -3.12942   AATGTGCATGCGGAA              GGCGT ACGCTG ATGCC               TGATTTGTTGCTCGA  43 14
   BAB1_0433  429017 ..  429034 + -14.1  -5.10461   GGATAAGAGCCTGAG             GGGCGCC GCGA GGCGCCC              TTTTTATTGGCTGGA 100 35
   BAB1_0434  430098 ..  430114 + -10.8  -2.67515   ATGACCGTTTGAAAC              GCGCGG CGGCC CCGCGC              TAATATCCTCCTACG  69 6
   BAB1_0435  431568 ..  431588 +  -9.7  -5.30686   TAGGAAAAGAAAAGC            GGCCCTC ACAAGCG GAGGGCC            TTTTTTATGACTGTT 100 38
   BAB1_0438  432990 ..  433012 +  -9.1  -3.60818   TCATTGAATCAAAAA           GGGTCGCCT GAGAA ATGCGACCC           TTTCAAAAATTTTGG  73 34
   BAB1_0441  437243 ..  437266 +  -8.8  -2.73875   CACGCGCCTGCGCTT          GCGCTACGGT TGCC GCCGTAGCGG           TGATGTTGAGGACGC  58 148
   BAB1_0443  439568 ..  439587 + -10.7   -3.8579   GCTTGTATGAAGGAA            GGCCACC GTTTCG GGTGGCC             TTTGCGTTGTTAGAT  86 31
   BAB1_0445  441067 ..  441078 +  -5.8  -5.14563   ACGAGTCTATCCATT                GGCT TTAC AGCC                 TTTTTTCCTGAAAGA  86 135
   BAB1_0446  442061 ..  442104 +  -3.8  -4.84017   TTCAATCGGTTGAAG CGAAGGTGTTGTCACTTTGC GCCA GTAACGTGACAATACCAGCC TTTTTATCCGCAATT  73 43
      fabI-1  443022 ..  443049 + -11.4  -5.48623   GCAGCTAATACGCAA        TCCCGAAAAGTT GACC GGCTTTTCGGGA         TTTTTCTTTGTCTTT 100 42
   BAB1_0448  443921 ..  443936 +    -9  -3.01001   TCGTAAAAATCGGCG              GCGAAC GGAA GTTCGC               TATACTTTAACCGTG  66 236
   BAB1_0449  444254 ..  444273 +  -8.5  -6.20267   TTGAGACAATGGGAA            GGTCGGG GTAAAG CCCGGCC             TTTTTTTATTTTTGC 100 98
   BAB1_0451  444891 ..  444901 +  -4.6  -4.00868   ACCCGACGGCATTTG                 CCGC ATG GTGG                 TTTCGTTCTGAATGC  62 53
   BAB1_0452  446076 ..  446090 +  -6.4  -4.72007   CTGACCGATTCGACA               CGTTCG TCG CGAATG               TTTATTTTGGTGCGC  77 481
        aroC  447362 ..  447410 +   -16  -3.73775   CACTATCTGCGCCAC CGCGGCCAGACTGGCCGC GTCTGACATAATG GGGGCCAGACTGGCCGCG TTTGATAACAGTGGG 100 2
   BAB1_0455  448751 ..  448777 + -21.6   -5.4833   AATGGCATCAATTAA         CAGGCGGCCTCG CGG CGGGGCCGCCTG         TTTTTTCTTCCATGC 100 140
   BAB1_0456 NONE
        xseB  450469 ..  450489 +  -5.3  -3.53012   CGTGTAGGGCAAGGA            GCGAGCTTG CAA TGAGCGCGC            TTTCCCCGGGCAGCG  55 433
   BAB1_0460  451827 ..  451847 +   -14  -5.27023   CCATGTTGCATCGAA            CCGCACCG CCTGC CGGTGCGG            TTTTGTTTTTCGGGT 100 50
   BAB1_0461  452889 ..  452900 +  -4.4  -3.29511   AATAGCGGCCTGTTA                TGTG GGAA CACA                 TTGTGAAGCCGTCCC  51 36
         dxs NONE
        tlyA NONE
   BAB1_0464  457135 ..  457156 +  -4.4  -3.30124   ATTGGCGGCGATGAT           GGCGG-GGA CGATA TCTTCCGCC           TTGTCCACGATCAGC  49 197
   BAB1_0466  458186 ..  458205 +  -8.5   -4.2018   GATCCCATGAGTAAA            CCGGGGT GGGCTG GCCCCGG             TTCTTTTGGCAGTTT  78 39
   BAB1_0467  459632 ..  459643 +    -3  -2.64274   TAAATGCAGATCGCC                TTTG CGGG CAAA                 TCACTTTGCCAGACT  40 84
   BAB1_0468 NONE
   BAB1_0469 NONE
        pssA  463464 ..  463483 +  -6.4  -4.07687   TCACTTCAAGTTTCG            GATCGGCA AGCT TGACGATC             TTTTCGGCGACCGAT  66 184
        fabD NONE
        fabG  476127 ..  476159 +  -6.3  -3.08798   TAATGCGCCCAACGA      GAATTGCGACATTTT GTA AGAATGTCGCGCTCC      TGTTCCGTAAGGAAT  53 129
        acpP  476516 ..  476535 +  -6.4  -3.53091   GCTGTGAAGTTCATC            GATAAGGC TTCT GCCTGATC             TTTGCCGCAGGGGCT  58 8
   BAB1_0485 NONE
   BAB1_0486  478150 ..  478167 + -10.5  -4.57569   GGGTAATGATAAAAA             CGCGGGG ATTT CTCCGCG              TTTTTGCCAAAATAA  95 56
   BAB1_0487  479598 ..  479638 +    -7  -4.56969   ATCGCACCCGCAGGA TACCTGGAGCGGTTCCTGT TTTA ACAG-AACCGCTCTAACTA  TTTGTTTGTCGCATT  77 41
   BAB1_0488 NONE
         gmk  481644 ..  481665 +  -2.9  -4.08216   TGGCCGCCGCCGAAG           GAAACGGCA TAAA TGCCCTTCC            TTTTCGAGGCGATGA  58 332
   BAB1_0492  484839 ..  484855 +  -5.7  -2.78463   GGCTGTAAATCCCGC              TGGAGCG CCG CGCGCCG              TCTGATGCGCGCAAT  48 33
        coxA  486917 ..  486929 +  -5.5  -3.78934   TCCGAGGCGACGGCG                CGGGA TTA TCTCG                TTCTTCTGAAGCCCC  61 315
        coxC  489707 ..  489730 +   -16  -4.39386   TGAACCGATGATCGG          GGCGGCCGTG GAAA CATGGCCGCC           TTTTGCTCGTTTCAG 100 49
   BAB1_0500 NONE
        lytB NONE
        thrB NONE
        rnhA  493531 ..  493548 + -14.1  -3.92659   AAGGTGAAATAGTAA             GGGCGGC TTTC GCCGCCC              TTTCACTTTTAAAGC 100 29
   BAB1_0506  496050 ..  496074 +  -9.9  -3.31792   ATCATGCGCCATGCT          GACGACGGAGC GAA GCAGCGTCGTC          TTCTGGGGCTGGTCG  66 316
   BAB1_0511  503258 ..  503281 + -12.5  -5.09259   CCCATAAACTGACAG          GATGCGCGA CATGTT TCGCGCATC           TTTTATTTTAGCCTA 100 51
   BAB1_0512 NONE
   BAB1_0513  505483 ..  505515 +  -4.9  -3.51557   GGCCGCAACAAACGC     TCTGCCGCC-TGAG CGACAA TTCAAGGCGTCAGA      ATTTTCTTTCCGGAC  53 14
        babI  509586 ..  509623 + -13.5  -3.90744   CAGTAAAGTCTGATA   GCAAGGCGCTCGAAGTT TTCA AACTTCGGGCGCCTTCA    TTCTTTCAGAAAGAA 100 65
   BAB1_0519 NONE
   BAB1_0520  512319 ..  512330 +  -4.4  -2.70932   TGCTCTAGATTATAT                GTTG AAAA CAAC                 TCATTGAAACAGGAC  46 33
   BAB1_0521  513033 ..  513052 + -12.1  -4.89567   TTTCAGGATGAAAAG            CGGGCGC TTCATC GCGCCCG             TTTTCTATTTTGGCG 100 47
   BAB1_0522  516689 ..  516714 +  -7.5  -2.53759   AGTCTGGCGCTTCTT         TCAGACGCCAT GCAC ATGGCGACCGA          TGCATTCGCCCTCTT  56 166
        ppdK  520910 ..  520940 +   -17  -3.62849   GCGAAGCGCCGATGC       GGGGAAATCAGTCC ACT GGACTGATTTCCGC       TTCTGCTTTGATGCG 100 110
   BAB1_0526  521943 ..  521959 + -10.9  -3.96892   GCCTACGCGGGGAAA              TCAGTCC ACT GGACTGA              TTTCTGATCCCGCTT  86 111
   BAB1_0528  523832 ..  523857 +  -3.9  -3.14132   TTTTGCGGTGGGCAC         GCAGGCC-CC GCACAAA GGCGGCCGGC         TTCGTCACCGCGCCG  45 247
   BAB1_0530  525338 ..  525356 + -13.1  -4.56729   TCCGCATCCTCGAAA             GCCGGGC CCCGT GCCCGGC             TTTTCATGTTTTGGT 100 47
   BAB1_0531 NONE
   BAB1_0532  526368 ..  526393 +  -8.3  -2.78679   GGGAGCGGAGCTAAA         CTCCTCGCG TCGTTTAT TGCGAGGAG          CTTTACATGGACGAA  60 64
   BAB1_0533  527235 ..  527257 +    -7  -3.55071   GTTCGCTCATCAGCT           GACCGGCAAT ACA ATTGCTGCTC           TTTCCGGGCGTATGG  61 24
   BAB1_0534  529961 ..  529971 +  -6.8  -3.16564   TTCACGCGCAAGCAG                 CAGC AAG GCTG                 TTCCTACGATCAGCC  54 345
   BAB1_0536  532776 ..  532791 +  -3.2  -2.78679   AGACAACCTGTTGAC              GCTCCA CAGC TAGAGC               CTTTACCTCCCACAC  41 370
   BAB1_0537 NONE
   BAB1_0538 NONE
   BAB1_0539  534223 ..  534246 +  -9.5  -3.05596   CGACCACACTCTGAA          CTCGGCTGG ATGACG CCTGCCGAG           TTCGCTCAGACAATC  66 80
   BAB1_0546 NONE
   BAB1_0547 NONE
   BAB1_0548 NONE
   BAB1_0549 NONE
   BAB1_0550  542394 ..  542405 +  -3.6  -2.52464   AGCTGCCTGCATCGG                TCGC TCGC GCGG                 TGGATTGACGACCAA  42 41
   BAB1_0551 NONE
   BAB1_0552 NONE
   BAB1_0553  544299 ..  544313 +  -2.8  -2.95652   CCTATTAAATTACTT               GCGA ATATCGG TCGC               CTTTGATTCAATCGG  42 33
   BAB1_0554  544699 ..  544713 +  -5.6  -3.17392   CCCCGACGTATTGGG               GGCACC AAA GGTGGC               TTGAATTCCAAGCTA  52 7
   BAB1_0555  545525 ..  545541 +  -2.1   -2.6027   AGGTTTTCCTGAAGC              GACGCTT CTG ACGCGCC              TGCATTGCATTTTCA  38 396
   BAB1_0557 NONE
   BAB1_0558  547033 ..  547052 +    -7  -3.58726   GGCACTTCATGATCG            GCGTCCCG TTCA CGGGGGGC             TTGTATATCACGCGG  63 334
   BAB1_0559  547481 ..  547491 +  -2.6  -3.89822   ATCTGTAAATTTTTA                 TTAA GCT TTAA                 TTTGTGCCATCCATC  54 123
   BAB1_0560 NONE
   BAB1_0561  550495 ..  550507 +  -3.3   -3.9941   TCGTGGCTCCACAAC                GACGC TTT GCCTC                TTTGGTTGTCAGCCG  55 121
   BAB1_0563 NONE
   BAB1_0565 NONE
      rbsC-1 NONE
      rbsB-1  557095 ..  557120 +  -6.7  -2.85008   ATTCTGATCATCGTT         CGGCGCACCTT GCCA GAGGCGCGCCA          CTATTTATTCTGGAG  54 34
   BAB1_0568  558605 ..  558630 +  -9.1  -3.29471   GCAGGCGCGCGAAAT         GATTGCCAATGG CGA CC-TTGGCGATC         TTCGTGTCGTACAGG  69 434
   BAB1_0579 NONE
   BAB1_0580  570805 ..  570822 +  -3.4  -4.62471   CCAGTCCTCTTATTA             CCATCT ATGAAA GGATGG              TTTTTCAGGATTCCG  69 200
   BAB1_0588  576710 ..  576734 +  -9.2  -3.21395   GGGGAGTATGTTTGG          TTGCGGACGG CTTTT CCGCCCGCGA          TATTCTAGAGCGCAT  67 63
   BAB1_0591  579377 ..  579394 +  -6.9  -3.68024   CCGATTGTTTGAAAA             GCGCCTG CTCT CAGGGGC              TTATATATTGAGGCC  63 46
   BAB1_0592  580472 ..  580484 +  -4.8  -3.34013   CGACGATGCGGTCAT                GGCT GGTGA AGCC                TTCCTTGACGAGATG  51 520
   BAB1_0594  583446 ..  583462 +  -7.9  -4.84363   ATCAAGCGGCAGAGG              CGGCGGG ATG CCTGCTG              TTTTTCCTCCTTTGA  87 381
   BAB1_0596  584260 ..  584274 +  -3.5   -2.7458   ACGAGGCAGATTTCG              GCAGCG GAAA CGC-GC               ATTATCCGTTTTTTG  43 40
   BAB1_0597  585030 ..  585065 +  -5.4  -2.89793   GATTCGACCGCGGAG    TGTGTGAAGAGGGTCG CGAT TGACACTCTTCAGGCG     TGATTATATCGCTCG  49 19
   BAB1_0598  586471 ..  586508 +  -9.4  -3.61652   ATGCTTAAACAAAGG  CCTAGAG-ACGGCCTGACT TAA AGTC--GCCGTGCTCTAGG  TTGATTCTTTCGCCA  73 33
   BAB1_0601 NONE
   BAB1_0602  590532 ..  590545 +  -2.4  -3.65317   GCTGATCCGGAGCCC               GTCA TGCGCC TGAC                TTCTGATTTCTGGGT  49 36
   BAB1_0603  590999 ..  591015 +  -3.6  -3.53012   TTGTTTCGCAGCATC              GCGGAC ATATC GTCCGA              TTTCCAGCGCCGAAC  51 142
   BAB1_0608  596335 ..  596383 +  -5.8  -2.64099   AGACGAATGGCTGAT CCGGGCGCGTGATGCGCAATTG CCGCC CGATGGCGACTGGCGCGTCTGG CTTATCATGGGCGGG  50 14
   BAB1_0609 NONE
   BAB1_0610 NONE
   BAB1_0611 NONE
   BAB1_0612 NONE
   BAB1_0613  601096 ..  601115 +  -8.6  -4.88388   GAAGGCATCCAACTG            TGACAGCG GTTT TGCTGTCA             TTTTTCTCAGGTTCT  93 39
   BAB1_0614 NONE
   BAB1_0615 NONE
   BAB1_0616 NONE
   BAB1_0617 NONE
   BAB1_0618  603546 ..  603567 +  -4.4   -3.4252   ATGCGGGTTTCGGTT           TG-CTGCGG CTCAC CCGCAGGCG           TTCTGGTCGATGACG  53 101
   BAB1_0619  604227 ..  604248 +  -6.6  -3.81951   GGCGCGGCGCGCGGA           GGCTTTGA ACATGG TCGAAGCC            TTTCATGATGTGCGC  66 18
   BAB1_0620  605356 ..  605368 +  -6.2  -5.00616   GCTGCGGCATCGATA                CGGG TGATC CCCG                TTTTTTGCGCAGGGA  83 512
   BAB1_0623  606180 ..  606197 +  -7.7  -3.03007   GGCAACAGTTGTTTT             GCAG-GCC GTG GGCGCTGC             TGTTGGCGGCATATT  59 46
   BAB1_0626 NONE
   BAB1_0627  610799 ..  610812 +  -3.1  -4.07687   TAGCCGCTCTATTGG               GCTAT CGTT GTAGC                TTTTGACGGGAGACT  58 69
   BAB1_0628  611610 ..  611620 +  -6.8  -3.74872   ATTGTGGCGCTGGTC                 GTGG TCG CCAC                 TTTCATCAGCTCACT  66 112
   BAB1_0629  612951 ..  612965 +   -10  -2.92642   GAAGGTAAAACAAAT               GTCGCA TGA TGCGAC               TGTATGCGTGCTGAT  68 68
   BAB1_0630  613508 ..  613518 +  -2.4  -3.88001   GGCCCCAACTTAGTG                 CAGG TAG CCGG                 TTGGTTTTTCTCCGG  54 79
   BAB1_0631 NONE
        ccmE NONE
   BAB1_0633 NONE
   BAB1_0634  617764 ..  617790 +  -4.4  -3.21099   GCTCTCATAGAAAAT        TACGAGGCCAG AAATTC CTGGCC-CGGA         TTACTGCTCGCAAGG  49 117
   BAB1_0635  619386 ..  619417 + -16.6  -2.61264   GAAACTGATCGAATT      CCGATGCCAGGCGG GTAA CTGCCTGGCATCGC       CTTATCGCTGAACGG 100 56
   BAB1_0636 NONE
   BAB1_0637 NONE
        glnE  625117 ..  625128 +  -3.6  -4.78764   TCGCGCTCGCTCAGG                CCTG TTTC CGGG                 TTTTTGATGGCTTTG  75 509
   BAB1_0642  633647 ..  633689 +  -4.8  -2.93585   GCAATAGGGTCTTAT TGC-GCCTGCCCCGATGTGC CTTCC GCACG-CGGGTCGAGCTGCA TGGTTTCCGGTGTCG  47 34
   BAB1_0645  638101 ..  638124 + -12.5  -4.15044   TGTAATTTGACTGAA          TAAGGCGGC TTCTAT GCCGCCTTA           TTTGTTACGACGCGA  95 113
   BAB1_0648 NONE
   BAB1_0649  642064 ..  642082 + -13.8  -4.04579   TATATGGTATCAAAA             GGGCGGCT TGT GGCCGCCC             TTTGCTGTTTCTGCG 100 44
   BAB1_0652  643243 ..  643260 +  -9.8   -5.5074   TTCGGAATGAAAAAA             GCCGCC TTCGAT GGCGGC              TTTTTTGTTAGCTTA 100 60
   BAB1_0654  644434 ..  644452 +  -7.5  -3.95584   TAAAGATCGTGCACG             GATAGAG AATTA CTCTATC             TTTACTTCATGGCAA  72 59
   BAB1_0655  645368 ..  645384 + -11.5  -4.99134   CATGTGAATAAGAAA              GGGGCCG CTC TGGCCCC              TTTTTCATTTGGCAT 100 49
       omp2b  651395 ..  651412 + -12.7  -5.46657   GATTGGATACAGAAA             CCCGGCA GAAA TGCCGGG              TTTTTTGTTGCCCTC 100 50
   BAB1_0661  652427 ..  652442 +  -5.4  -3.72231   CGAGCGTTGGCGGCA              TGGCTG ATTG CAGTCA               TTGTTGCGTGTATGG  61 297
   BAB1_0663  653134 ..  653169 +   -11  -4.41348   GGCTGGCTGAACCAG    TGGGGGCGGCTCCGGT TTAT GCTGGAACCGCCCCGG     TTTCTTTGGAGAAGC  93 31
   BAB1_0664 NONE
   BAB1_0665  655668 ..  655680 +  -6.2  -3.76402   GCATAATCCGATGAA                GCCC GAAGG GGGC                TTTGCTGCGTGGGGT  63 182
   BAB1_0666  656637 ..  656658 + -13.7  -4.54727   ATCCGGCGAATTTTA           CGCTCCCGT CGCT GCGGGAGCG            TTTTCATTTCCGGCA 100 57
        smpB  657274 ..  657290 + -10.9   -4.0044   GCCTACGCAGGGAAA              TCAGTCC ACT GGACTGA              TTTCTGATCCTGCTT  88 127
   BAB1_0671  659508 ..  659541 + -17.5  -4.83169   CAGATTGCAATTCTT     CATGCGCTGCGGCTT TGCT ATGCCGTAGCGCATG      TTTTTGTGCGCAGAT 100 50
   BAB1_0672 NONE
        pyrE  662608 ..  662643 +    -4  -2.75963   GCGGAGTTTGAGGTA    CGCAATATCAGCCTC CAACCCT GCGGC-GAAATTGCG    CTTTGCGATGCGCGT  43 71
   BAB1_0674  663655 ..  663684 +  -7.9  -3.06796   GGAACAGCTCTAGAG       TTGACAGGGCCTGA TGA TCAGG-CCGGTCAG       TTGGATGGAGTGAGC  59 203
   BAB1_0675  665322 ..  665350 + -17.5  -4.32046   TGCTCCACTAGATCA        GAGCGGTTTCGGT TAT GCCGGAACCGCTC        TTTGCTTTTTGGCGG 100 155
   BAB1_0677  667656 ..  667668 +  -4.7  -2.93853   CGCCGTTTGAACGCA                GCGAC AAA GCCGC                GTTTGGTTAACGCAA  47 3
   BAB1_0678 NONE
        acpS  668745 ..  668781 +    -2  -2.80522   CTCATAATCGTGCGA    GACAGTGGCGGCGTGA TTGCC TCGCGCAGCCTTAGCC    GTTATTAGATCGCGT  39 66
   BAB1_0680 NONE
         rnc  670288 ..  670316 +  -2.3  -5.37043   GGGTGTCTGGAAACG        TGACGGTTCTGCT TGA GGTAAAACCGGCG        TTTTTTGTATCGAAT  82 10
   BAB1_0682 NONE
         era NONE
   BAB1_0684  672184 ..  672194 +  -2.4  -3.89346   AAGCCTCGGCTCCGC                 GCCC GAT GGCC                 TTTATGGCCTCCACC  53 56
      pyrC-1  675885 ..  675901 +  -2.2  -3.65812   GCAATTTCAGGAAAT              CGATGA CATCT TCTTCG              TTGTCTTCAAGCGCA  51 370
   BAB1_0693  678603 ..  678631 +  -2.4  -4.57073   ATGTTCTGACCCCCG        CACAGGTTCTTC ACTGA GAAGAGCATCTG        TTTTTCAAGGAAATC  63 32
   BAB1_0694  679308 ..  679319 +  -5.8  -3.55444   CTGCTGGTTGCCGGT                GCGA TGCG TCGC                 TTTGCAAGCTGCAAC  55 68
   BAB1_0696  679712 ..  679731 +    -7  -2.87564   AACAGGATGATAACG            CCCCGGCC AGAC GGCTGCGG             TCTGTCGCGCCATCA  54 80
   BAB1_0697 NONE
   BAB1_0698 NONE
   BAB1_0699 NONE
   BAB1_0700 NONE
   BAB1_0701  683350 ..  683363 +  -5.3  -4.43477   TCATTTCACGCGGAT               TGATC ATTC GATCA                TTTTAATTGAATGGA  70 45
   BAB1_0702 NONE
   BAB1_0703  686484 ..  686510 +  -7.3   -5.0133   CGACGCTTAGTGTCT        C-GGCA-CGGCGG GTG CCGTCGATGCCCG        TTTTTTCCAGAAGTG  87 146
   BAB1_0710  696256 ..  696284 +  -7.5  -3.33696   ATAAACAACGGGATG        GATGGGGAAGC TGATTGC GTTTCCTCATC        TTCCTTCAAGCAGGC  62 48
   BAB1_0711 NONE
   BAB1_0712  697618 ..  697634 +  -4.3  -4.46212   TCTTTTTCTGCAACG              GCGCAAG GGC TTCGCGC              TTTTGTGCTGCAAGC  68 326
         ndk  700507 ..  700522 + -11.8  -5.52909   ATGTGAATGAAAAAA              CCGGGC AATC GCCCGG               TTTTTTTAACTGTTC 100 49
   BAB1_0722  706979 ..  707012 + -16.9  -3.48395   TAGCATAATTGGACA     CGGAAAACCGGACAG GCAA CTGTCCGGTTTTTTG      TTGTCTGCAAAGGAT 100 44
   BAB1_0727  710825 ..  710863 +  -3.1  -2.62263   GCCGGTGCGATTGCA   CTGCGCCTGTCGTGAAA ATTTA TTTCATCAGGGGCGCAA   TCATCTGGCAGAAAT  40 11
   BAB1_0728  713195 ..  713211 + -10.9  -3.96892   GCCTACGCGGGGAAA              TCAGTCC ACT GGACTGA              TTTCTGATCCCGCTT  86 177
   BAB1_0733 NONE
   BAB1_0734  718966 ..  718977 +  -7.2  -4.58663   GCGGGCGTGGACGCG                GGCG ATGG CGCC                 TTTTTGGCAACTGAT  79 89
   BAB1_0739  723726 ..  723752 + -12.2  -3.38812   AGACAAACACGCAAT         CGCCGAGGCC CCGATAA GGCCCCGGCG         TCTTGTTCAAAGGGC  83 79
   BAB1_0740  724928 ..  724951 +  -3.1  -3.54459   ATCGGTGATTTCACC          GCGCAGCTTG CGAGA CAA-CAGCGC          TTTGGACCGCCTTGC  49 125
   BAB1_0746 NONE
   BAB1_0747  732771 ..  732791 +  -8.1  -2.73067   GTTATTGCTCGAGCG            GCGGCGCGC CGA GCTGGCCGC            TGATATCTCCTTGGA  57 131
   BAB1_0750  735517 ..  735527 +  -4.6  -3.75766   AGTTTCAGCAGTTTT                 GCGT TGA GCGC                 TTCTTCCATTATACG  56 100
   BAB1_0752  737477 ..  737493 + -10.1  -4.70879   AGAGTACCGTACACC              GGCAGCG AAG CGCTGTC              TTTTTCGCGTTTAGG  95 277
   BAB1_0756  740355 ..  740368 +  -6.7  -4.56775   CAAAGGCAATTTATC               GTGTC ATTC GACAC                TTTTTGCCAAGGGCT  78 361
   BAB1_0761  744207 ..  744217 +  -4.6   -3.6215   CGGGTGTATTGGGTG                 CGGC GGC GCTG                 TTTGGCATCGCTTCG  55 515
   BAB1_0764  745551 ..  745571 +  -7.6  -3.51137   ACTTCGCTCCTGTAT           GAT-CCGCG TGCG CGCGGCATC            TTCTATCAGGTGGTT  64 121
   BAB1_0767 NONE
   BAB1_0768 NONE
   BAB1_0769  748682 ..  748725 +  -6.2  -3.53012   TGCATTGATACGGTT TTAGAGCGGTTCCGACGATT CTGTTA AAAC--CGGAACCGCTCTAG TTTCGCACGGCCAAA  58 33
         ppk NONE
   BAB1_0773  754348 ..  754366 +  -8.2  -3.05384   GCAGGTGGTGGACAA             GGCAAGTA AAA TATTTGCC             TTGACTGAAAAAGGG  62 101
        aspS  757594 ..  757612 +  -3.7  -4.83759   TAAACTGATAGAAAA             ACCCGGT CTTGA GCCGGGC             TTTTTGACTTTAATT  73 38
        parC  761580 ..  761596 + -10.9  -4.72986   GCCTATGCGGGGAAA              TCAGTCC ACT GGACTGA              TTTTTGATCCCGCTC 100 75
   BAB1_0781  765429 ..  765444 +  -3.2  -3.40403   TTTCGCCAATCTGGG              TGACAG GGAA CTGACA               TTGTGATGAGGAGCG  47 4
   BAB1_0782  765956 ..  765971 +  -3.2  -4.18401   GCAGCGGTGCCAACC              GCCC GCAAAACG GGGC               TTTTCGCGTGTATGA  60 83
   BAB1_0783  767001 ..  767017 +  -4.3  -3.92602   GCAGGTTCGCAGATT              TGCGGTC CGG GATCGCC              TTTATGACCTGTTCC  60 298
   BAB1_0785  768417 ..  768442 + -15.5  -4.93365   AACCACCTGTTGCAA         GCCGCCCGG-AT GCC ATGCCGGGCGGC         TTTTTGCTTGTGCGG 100 51
   BAB1_0786 NONE
        glyA  769964 ..  769988 + -14.3  -5.01732   GTAATACCGATGAAA          CCCCGTTCAAC GCT GTTGGGCGGGG          TTTTTTACACCGCTT 100 51
   BAB1_0788 NONE
        ribD NONE
   BAB1_0790  772450 ..  772462 +  -5.5  -4.47328   CGTTGACCGCAGCCC                TTGCG ATC CGCGA                TTTTCTCATGGAGTT  72 88
   BAB1_0791  772933 ..  772943 +  -3.2  -2.87253   GCCTGCGCAAAAAAT                 TCGG AGC CTGA                 TCGTTATGAATTCTA  42 15
        nusB  773491 ..  773512 + -13.7  -4.32678   CGTAACAGGTTGCAA           GGGCTGCGA GAAA TCGCGGCCC            TTCTTTCTTTGCGGG 100 52
   BAB1_0793  776095 ..  776121 + -16.7  -2.72324   CTTGTGTATAAAACA         GAAAACCCGCC GTGAA GGCGGGTTTTC         CTTGATTTCCATCGG 100 49
   BAB1_0795  777290 ..  777314 +  -7.7  -3.08032   GGATGTCGATCAGGT          GGACCTTGCGC CAT GAGCGCGGTCC          TCATTTTAACGGAAC  59 10
   BAB1_0796 NONE
        plsX NONE
   BAB1_0798 NONE
        himA  780865 ..  780886 + -15.9  -5.38326   AATATGAAGCTTTCG           GGTGCCGCT CTTC AGCGGCACC            TTTTTGTTTGCTTGC 100 89
   BAB1_0800  781899 ..  781916 + -12.7  -4.89729   TGCAGATTGAATGAA             GGGAGGC TGAT GCCTCCC              TTTTTGCATTTTATG 100 47
   BAB1_0805  785895 ..  785907 +  -2.6   -4.4078   TTTTCCTTGAATCAG                GCTG GAAAG CGGC                TTTTGCTTGCCGCAG  60 65
   BAB1_0807  787868 ..  787889 +  -5.1  -4.25074   CCTTGCCAGCAAGCT           CTTCCGCAT CGAC ACGTGGAAG            TTTTGCGCTTTCCTC  64 324
   BAB1_0813  792961 ..  792990 + -19.5  -3.91897   ATCAAGCAATGACGA       GACATGCTGCGAA GCCC TTCGCAGCATGTC        TTTATGAATCAGCGC 100 59
   BAB1_0816 NONE
   BAB1_0817 NONE
   BAB1_0818  795327 ..  795345 +  -9.5  -4.98531   GGTAGAAAGCTTAAA             GCCCGTC ATGTA GGCGGGC             TTTTTGATTTGCCCC  95 46
   BAB1_0820  796556 ..  796568 +  -6.2  -4.85822   TGTTGAAACGAAAGT                GGCG CCAGC CGCC                TTTTCTCTTTATAAT  81 338
   BAB1_0822 NONE
        nuoB  798277 ..  798290 +  -9.5  -3.53811   CGATCGAGCGTTGAT               CCGGC TTTC GCCGG                TTTGCGCACACTAAA  71 27
        nuoC NONE
   BAB1_0825 NONE
        nuoE NONE
   BAB1_0827  802332 ..  802349 +  -6.9  -2.78798   AGTTTGAGATGGAAG             ATGCGGC ATGA GCCGCAG              GTTTGGATAAGCGAT  53 129
        nuoG NONE
        nuoH NONE
        nuoI  806083 ..  806116 + -10.5  -3.15236   CGACAAAGGGTTTCG     GCATTGGATTGGAAA AGTC TTTTTAATCCGATGC      TTGGATATAAGTTTG  74 94
        nuoJ NONE
        nuoK NONE
   BAB1_0833 NONE
        nuoM NONE
   BAB1_0835 NONE
   BAB1_0836  812933 ..  812945 +  -3.3  -3.66874   TGTATTGCAGGGGTT                GCAAC AGG GTAGC                TTTAGGTCCAGTTGA  51 52
   BAB1_0837 NONE
   BAB1_0838  815198 ..  815223 +  -5.5  -3.19304   ATTTCAACGGCACGC         TGATC-GAACTC GAA GAGGTCTGATCA         TGTCTCTCTTTTCCG  52 3
   BAB1_0839  815579 ..  815595 + -10.9  -3.60475   GCCTACGCGGGGAAA              TCAGTCC TCT GGACTGA              TTTCCGATCCCGCTT  81 112
   BAB1_0840  815994 ..  816012 +    -6  -3.43203   TTCACCGCGTGAAAC             CAACGG TTTTATT CCGTTG             TTGCTCTTATGGTGA  58 29
   BAB1_0841  816290 ..  816317 +  -4.2  -3.39717   GAATATGCTTAATTT        TTGCCTGATT-CT TGA AGCATTCAGGCAG        TTCCTCTTGATCGGT  49 202
   BAB1_0842  817707 ..  817741 +  -9.9  -4.08945   GGGAAGGCCACGGCA     GCCGTGAAGGCGCCG AAGTC CGGCCCTTTTTCGGC     TTTTGAACGGATGAT  83 64
   BAB1_0843 NONE
        lolD  819651 ..  819704 +  -3.4  -4.35874   AAGACGGTAGGGTCG TCGAT-C-TTTAGAGTGGTTAAAACG GAAT CGTTGTAACCGCTCTAAACGGAGCCA TTTTCGCTTATCTTG  62 15
   BAB1_0845 NONE
   BAB1_0846  824285 ..  824307 +  -9.8  -2.95632   CAGCGGCTGCAATAT           CCGCCTTGGT GAA GCCAAGGCGA           TCATATTTCTTGCTC  62 261
   BAB1_0851  826750 ..  826773 +   -16  -5.21236   AGCCGAAATACAAAA          CCCGCGCTGT GTAT GCAGCGCGGG           TTTTTCTTATGCGTT 100 72
   BAB1_0852 NONE
   BAB1_0853  829102 ..  829120 + -13.1  -4.35524   TTGTCAGCAGTCTGA             GCCCGCC GGTCA GGCGGGC             TTTTACATTTGCGAA 100 200
   BAB1_0863  837869 ..  837903 + -13.6  -2.59564   CAGGATTGATGATGA     TTTGGGGCGGGGGCAC ACA GTGTTTCCGCCCTGAA     CTTGTGAAGTGAAGG  84 32
   BAB1_0864  838883 ..  838920 +  -4.1  -3.66178   CCCCCCAATCCTTCA   CGACACTTTCCGCCGCCT CGA AGCTGGAG-AAAGGGTCG   TTTCGGCTTACCACC  54 214
   BAB1_0867  840481 ..  840506 + -16.3  -4.41956   TACAGAATGTAAAAA         GCCCCATGTTT TCAT AAACATGGGGC          TTTTCCTGTCTCTGT 100 53
        galM  850332 ..  850356 +  -8.6  -2.92613   GTGGGGAGCGCAATA          TCGGCGATGC CCATC GCATTGCTGA          TGATTTCCCGTGCGG  61 376
   BAB1_0878 NONE
        phnM  852982 ..  852992 +  -5.4  -4.27796   GCTGGCACTGTCGGG                 CTCA GGC TGAG                 TTTTCCGCTTTCTTC  69 50
   BAB1_0881  854700 ..  854728 + -21.1  -5.30575   TTGTCTTATGGGATT        GCGCCAGTCTGCT ACA GGCAGACTGGCGC        TTTTTTGCGTTTTTA 100 44
   BAB1_0882  856228 ..  856239 +  -5.8  -4.13014   ATTCACTTCAAAATG                TCCG TTGG CGGA                 TTTTGCAAGTGTAAC  66 358
        cobT  858776 ..  858806 + -24.2  -3.35679   AATAAGAGACTTTCC       TGAAAAGCCCGCCG ATC CGGCGGGCTTTTCA       TTCTGAATGACGACC 100 36
   BAB1_0890  861257 ..  861278 +  -8.7  -3.71378   AAAGCGGACCGCTGA           CGAGCAGAA AAAA TTCTGCCCG            TTTGCCTGTCGCCTC  72 246
   BAB1_0891  862322 ..  862333 +  -5.8  -4.28656   GATGGCTTTTCCCAG                GCAC GAAC GTGC                 TTTTCGATATTGGCT  69 136
   BAB1_0893  863958 ..  863979 + -12.9  -4.18197   TGCCATGGTTAAAAA           ACGGCGGCC ATCT GGCCGCCGG            TTTTGCATCACGGGT 100 55
         dgt  865715 ..  865729 +  -4.2  -3.12668   TTTAGCTTAATCGGG               GCCG GACGAAG CGGC               TTCGATATGCAAATG  46 31
        argS  867762 ..  867796 +  -6.7  -3.25823   TAAGACTAATGTGAA    GGAAGATCACTATGATT GAA AGTCAT-G-GATCTTCC    TTCCTGTGCAGGAAA  57 98
   BAB1_0897  870903 ..  870920 + -14.1  -4.16943   GTTCCAGCCATTTGA             GGGCGGC GTCA GCCGCCC              TTTTCGCATCTGCCG 100 55
   BAB1_0898 NONE
   BAB1_0899 NONE
   BAB1_0900  873766 ..  873778 +  -5.5  -3.21595   TGCGACGGATTAATC                CGGTT TGA AGCCG                TTCATCATCACACTT  52 56
   BAB1_0901  874114 ..  874144 +  -6.8  -3.86897   ATCCTTCCGGGATGA       ACTGCCATGGGC TGAAAAC GCGCATGGCAGG       TTTGTGGGCAGTGCG  68 40
   BAB1_0902 NONE
        tatC  875634 ..  875652 +  -5.3  -2.63257   GTCAGGCATCTTTGG             GGCTGAA GATCG TTTAGCC             TCGCTTCTGTCCAAT  47 47
        serS  876951 ..  876968 +  -2.6  -3.28261   TATGGGCGGCCTCAC             GCGGAT CGAAAA AGCCGC              TTGATCTGGAATTAT  45 4
        surE  877930 ..  877941 +  -4.4  -4.31433   CTTTCGGACCGGGAG                GGAT TTGC ATCC                 TTTGTTCTGCGGATG  67 67
   BAB1_0906  878722 ..  878732 +  -2.4  -4.36914   GATGATTCCAAAAAA                 CCGC TTC GCGC                 TTTTGTCGGAACGGC  60 194
   BAB1_0907  880250 ..  880281 + -21.8  -3.21225   TTCAGCAGGAAAAAA      TGAAAAAGGCGGGC AGGG GCCCGCCTTTTTCA       TTGCATGGTTTTTCC 100 45
   BAB1_0909  881671 ..  881704 +  -8.1  -3.44146   TTTTGAAAGAGCAGG     CGGGCTCCGGTAA GGTTTAAA TAACCTGAGCCCG      TTCATTATGCAGCAC  64 49
   BAB1_0910  884139 ..  884176 +  -6.9  -3.55071   CCCATTTTCCGGGCC   GC-GCGCCCATCGATGCC TAT GGCAATGGTGGGTTCCGC   TTTGCCGAAATGTCG  61 71
   BAB1_0911  884463 ..  884477 +  -3.5  -2.53382   ATCGCGCGGTTGCGG               CAGCG CTGAT TGCTG               TAGATTGAAAATCAT  42 3
   BAB1_0912  885413 ..  885433 + -11.8  -4.60487   CGGCAATCGGCAAGG            GCGCGTGC GGAAA GCGCGCGC            TTTTTGGCAATGGTC 100 114
   BAB1_0915 NONE
   BAB1_0916  889303 ..  889319 +  -4.3  -2.58999   GATGATATAGAGACG              CGCGCTT TCG AGGGGCG              GTTCATATCTGAGGC  45 188
   BAB1_0917  890987 ..  891005 + -17.4  -4.54727   CGATCAATATGGATG             GGCCGCGC GTT GCGCGGCC             TTTTCGTTTGCGGAC 100 53
        gatB NONE
   BAB1_0919 NONE
   BAB1_0920  893705 ..  893727 +   -12  -5.24531   CTTGACTGAATTCGA           TCCGGCGC AGATATC GCGCCGGA           TTTTTTCTGGCCGCT 100 46
   BAB1_0921 NONE
   BAB1_0922  894706 ..  894716 +  -8.2  -2.79574   GCTTCGCATAGGCCC                 GCCG GAT CGGC                 TCGTTGATCCATGTG  54 383
   BAB1_0929  901282 ..  901297 + -11.8  -5.31877   AAACATAAAGAAAAA              CCGGCG TTTC CGCCGG               TTTTTTGTCATCCGT 100 83
   BAB1_0931  906155 ..  906179 +  -2.1  -2.98034   CAACAGCCCCTCTTA          TTTTCGCCG CGTTTTT CGGTGCAAA          TGCTTTAAATTGATA  41 122
   BAB1_0932  908812 ..  908850 +  -8.1  -2.60392   ACCCGTCAAGCTTTA  CAC-GGCGCCGCGTACTCA CTA TG-GTCCGCGGCGCTTGCG  GTTCATTCGCAAGTC  56 40
   BAB1_0933  910083 ..  910135 + -24.5  -4.08394   CCGGCTGAAAGGCTT CAGACAATTAGAGCGCCGATCTGAT TGA ATCAGATCGGCGCTCTAATCCTTTG TTTTGACACGCATCT 100 42
   BAB1_0934  910609 ..  910620 +  -3.6  -2.52464   AGCTGCCTGCATCGG                TCGC TCGC GCGG                 TGGATTGACGACCAA  42 41
   BAB1_0935  911011 ..  911054 +  -5.2  -3.38281   CGCTATGATCTGGTT ACGTTAAATGCAGACACGCC CTAG GGCCTGTCTGCATACAAGGA TTCCCTTTTGCATGA  54 19
   BAB1_0936 NONE
   BAB1_0937  911881 ..  911897 +  -7.2  -5.31877   AGACAGGCCCTAAAA              TCCGGC CTCGC GCCGGG              TTTTTTATGCTGCAT  95 45
   BAB1_0942  917561 ..  917577 + -10.8    -5.243   GCCCGATAAACAAAA              CCGGGC GCGAG GCCCGG              TTTTTTGATGCTTTA 100 42
   BAB1_0944  920163 ..  920177 +  -5.6  -3.29511   CCCATGCCGACAATT               GCGGGA AGA TCCAGC               TTCTGCCCGAATACC  51 95
   BAB1_0947  922580 ..  922594 +  -3.4  -2.95476   ACGAAGCACGAATTG               GGCGCG GTT TGAGCC               TCTCTGATAAATAAT  42 14
   BAB1_0948  924336 ..  924353 +  -2.6  -3.90889   TCTGGCCAGCCTTTT             CCTGGC ATTAGA GCAAGG              TTTAAATTTATGCTT  54 66
   BAB1_0949 NONE
   BAB1_0950  926432 ..  926460 + -13.1  -3.72576   GGGCCTGATTGAACA        GGACGGGGCGGGA GTT TCCCGCTTCCTCC        TTTCCTGCCGGGAAG 100 48
   BAB1_0951 NONE
   BAB1_0952  928493 ..  928507 +  -2.7  -4.56775   CATAGACGATTGCAT               CTGGC GCCCA GCCCG               TTTTTGCGCCGAGCT  66 367
   BAB1_0954  930584 ..  930596 +  -5.5   -2.8552   AAGATAACGCTCCAT                GCGTT AAA GACGC                CTTTACTGCCTCGGC  49 253
   BAB1_0955  932150 ..  932187 + -24.4  -4.58308   GGGTAAGCAGAATAA   CAAAAGCGCCGGTCTG TCTGGT CAGACCGGCGCTTTTG    TTTGTTTGCTTCCTG 100 43
   BAB1_0959 NONE
   BAB1_0960  933784 ..  933810 + -18.1  -5.38549   CCGGCAAATTGTAGG         TGCCGGGAAGC CAGAT GCTTCCCGGCA         TTTTTGTTGTTTCAC 100 70
   BAB1_0961  934061 ..  934075 +  -4.2  -2.74248   ATAAGGAAGGGTTTA               GGGCTA TGG TAGCCG               ATTTCCAGGATCTTC  43 14
   BAB1_0962  934808 ..  934820 +  -6.2  -3.25088   CGACAATGGAAATGA                CCCG GTTTA CGGG                TTACTAAATTTCCCG  54 99
   BAB1_0963  936268 ..  936285 + -12.7  -4.40003   CAAACAATATTTCGA             TGGCGCC TGTG GGCGCCA              TTTCTGTTTGTGGCG 100 50
   BAB1_0964  937317 ..  937346 +  -3.5  -3.02144   CAAAACCATTTGGCA       TTTTGGGCTCGGAA ATA TTCCG-GCCCGCAC       TATTGGAGCGCATCC  46 118
   BAB1_0965 NONE
        valS  940284 ..  940320 + -16.6  -3.77832   AGTTTTCCTGCCGAA    TCAAACACCCGGCTGC CATGT GCAGCCGGGTGTTCGC    TTATTGGCTTTCAAA 100 62
   BAB1_0967  941961 ..  941980 +   -15  -5.37593   GATGTTCATGCAAAA            GCCCGGCA GCGA TGCCGGGC             TTTTTTGATTTGGAA 100 47
   BAB1_0974  947134 ..  947168 +  -6.5  -3.09518   GGTTGACGCGCGGAC     GATGCAGCTTTTCAA ATTGG TCGAAAAGCTCCGTC     TGTTCCACCTTTTGC  53 242
   BAB1_0982  953939 ..  953949 +  -3.2  -2.69458   GCTACGTTCTCTTTC                 TGGC CTC GTCA                 ATCTGTTTTATCGTG  41 232
   BAB1_0986 NONE
   BAB1_0987 NONE
   BAB1_0992  959088 ..  959099 +  -5.8  -4.56597   GTCGGATTTATCCCC                CGCA TGAT TGCG                 TTTTTCCGAAACGCA  74 19
   BAB1_0996  961350 ..  961361 +  -3.6  -2.86492   GCGAGAAAACATTGA                CCGC ATTC GTGG                 GTTTCGTCCATCTCG  45 397
   BAB1_0999 NONE
   BAB1_1000  967372 ..  967389 +  -9.8  -5.27335   CACGTATTCAATATA             GCCGCC CACTGA GGCGGC              TTTTTCTTTGCCGAA 100 327
   BAB1_1002  968213 ..  968231 +  -5.9   -5.1356   GCTGAAATACTCGCT             CGTTGCC CTTGT GGCGGCG             TTTTTGTTGGTAGCG  86 63
   BAB1_1006 NONE
   BAB1_1007 NONE
   BAB1_1008  969779 ..  969792 +  -4.5  -4.52589   GATCCGTCAATAAAT               CGGTG ACAT CACTG                TTTTCTATAAAGGCA  70 323
   BAB1_1009  971182 ..  971192 +  -3.2  -3.53811   TGCGTAAACTATATG                 CAGG CGT TCTG                 TTTCGCGACGCTCAG  49 90
   BAB1_1010  972461 ..  972474 +  -3.7  -2.65949   TATTAAACAGTGTGA               GGCCC ATTC GGGCA                TGGATTCATTTGTTC  43 68
   BAB1_1011 NONE
   BAB1_1012  974233 ..  974247 +  -5.6  -3.53012   GCTTGAATGAAATCG               CCAACC AAG GGTGGG               TTTCAACAACGCGCA  56 35
   BAB1_1013 NONE
        metG NONE
   BAB1_1015 NONE
   BAB1_1016  977553 ..  977565 +  -5.5  -3.39521   TTCGCTTTGAAGTGG                CCGTT TAG AGCGG                TTCCGTTTTAATCGA  54 18
   BAB1_1018  979643 ..  979656 +  -9.5  -3.07192   AATGTGCCTAGCAAT               CGCGC GGGC GCGCG                TCTATTGACAGGGTT  66 66
   BAB1_1019 NONE
   BAB1_1020 NONE
   BAB1_1021  982289 ..  982299 +  -2.4  -3.61178   AAATGGAAGAATTCT                 GAGC CTC GCCC                 TTTGAAATCCGTGAC  49 24
   BAB1_1022  983158 ..  983183 + -14.8  -3.63922   TATTGATAAAATGAA         GAAACCCCGG AGAAAG CCGGGGTTTC          TCTTTTGCGCGCGCT 100 69
   BAB1_1025  987213 ..  987230 +  -5.6  -3.79519   CTTGAAAAAGAAAAC             GCAACT ATAAGA AGTTGC              TTTACTAATCCACTT  61 291
   BAB1_1028  988138 ..  988154 + -10.9  -3.96892   GCCTACGCGGGGAAA              TCAGTCC ACT GGACTGA              TTTCTGATCCCGCTT  86 44
   BAB1_1029  989579 ..  989612 + -13.9  -4.29738   TCGGTAATTTTTATT     GTAAAAGCCCGGCAA AACT TGGCCGGGCTTTTTC      TTTTGCTACATATAG 100 46
   BAB1_1030  991241 ..  991252 +  -3.6  -2.83403   CATGGCCCGCCACAT                TCGG AATT CCGG                 CTTTCGTGCAAGGAG  43 160
   BAB1_1031  992723 ..  992750 + -17.8  -3.66908   ATTGATCTGAACGGG        CAGGGCGGAGGT TTCG ATCTCCGCCCTG         TTGCTTTTCGGAAAA 100 54
   BAB1_1032 NONE
   BAB1_1033 NONE
      gltX-1  996323 ..  996346 +  -3.6  -4.31397   GGCCTTTTCGGCGGC          GGCGCCACCG TCAC CGGCTGAGCC           TTGTTTTCTGCCGGT  65 61
   BAB1_1038 1001858 .. 1001868 +  -2.4  -2.52464   CGGCAATTAATTTCT                 AGGG AAT CCCC                 TCAATTGGGCGCCGG  38 24
   BAB1_1039 NONE
   BAB1_1040 NONE
   BAB1_1041 1004749 .. 1004764 +  -8.2  -5.30155   CTGTAATCAAAAAAA              GCGGCT GGAA GGCCGC               TTTTTTCATTGCTCA 100 216
   BAB1_1044 1010047 .. 1010057 +  -6.8  -2.87564   GTAGCACAAAGATCG                 CGTC GAA GACG                 TGTCTCAAGGAATAA  54 168
   BAB1_1045 1010557 .. 1010576 +  -8.5  -3.87815   CGCGCTGGATCGTCC            GGGCGGC CAATGT GCCGTCC             TTTATCCAGATAAGC  74 184
   BAB1_1049 NONE
   BAB1_1050 NONE
        folK 1013748 .. 1013759 +  -4.4  -4.07568   CTCATACCGATTACC                GGAA CAAG TTCC                 TTTTCCACACGAACC  62 204
        dksA NONE
   BAB1_1057 1018971 .. 1018991 +  -3.3  -3.83026   GCGGCAGATTCGCGT           TC-GGGCA CAATGC TGCCCAGA            TTTGCTGTCGCGGCC  55 463
   BAB1_1060 NONE
   BAB1_1061 1025750 .. 1025760 +  -6.8  -3.14261   TGCCGATATTGGTCA                 CACG GCG CGTG                 TTGACTGGGTTTTTA  54 296
   BAB1_1064 1031289 .. 1031299 +  -2.4  -3.17685   CGGCAAAGCCCGAAT                 CAGC AAA GCCG                 TTCAGTATCTGCTTC  44 464
   BAB1_1070 1035399 .. 1035418 + -10.7  -4.77896   CTGGGCAGTTGCGAA            GCCGCCA CTTGAT TGGCGGC             TTTTTCGCTTAATTC  95 46
   BAB1_1072 1038624 .. 1038654 + -12.7  -4.45083   GCAAAACACATTTCG      C-GAAAAGCCGCCT TATA GGGCGGCTTTTCTG       TTTTATGCCTCTACA 100 48
   BAB1_1073 NONE
   BAB1_1074 NONE
   BAB1_1075 NONE
   BAB1_1076 1042041 .. 1042059 +  -4.4  -4.09685   ATCGAAACCACTGAA             GCACCCGT TAT AGGGGCGC             TTTTGAAAGCTAGAA  62 116
   BAB1_1089 1052899 .. 1052912 +  -5.2  -3.60296   AATCCATATAGCCAA               GCCG TGCCAC CGGC                TTTGCCCTGGAAATA  55 108
   BAB1_1092 1055313 .. 1055329 + -10.8  -4.75356   ATAGAGCAATAAAAA              GGCCGC ATCGC GCGGCC              TTTTTACGTATCTTT 100 45
   BAB1_1097 1060668 .. 1060687 +   -15  -3.76224   AGGCCGTTGAAGAAG            GCGCGGCA TTCA TGCCGCGC             TTTGATGCATCCGGC 100 97
   BAB1_1098 1061190 .. 1061221 +  -4.4  -2.77962   AACTGAATTTTAAAA      CGCGCCGTA-TGCAT ATG ATGAAATGCGACGCG      CTTTAAGCTGTACGA  46 177
   BAB1_1099 1062346 .. 1062361 +  -3.9  -5.38054   AATCTCATTGAAAAA              GCCCG GAAATA TGGGC               TTTTTCTTTATGCAC  86 169
   BAB1_1100 1063951 .. 1063978 +    -2  -2.56164   CCACTCATCAATGGA        ATGAATCCATCG CTCG TGATCGATTCAA         ATTAGTCATTGGACA  38 57
   BAB1_1101 1064947 .. 1064977 +    -9  -3.92625   TGAGAATTGCCGTTA      GGT-CCCCGTGAG CGCAAA CCCACGGGGAACC       TTTGCTTAACCTATC  78 510
   BAB1_1102 1066047 .. 1066058 +  -7.2  -3.11687   CCTGATACTTGTTGA                CGGC TTCC GCCG                 TTCAATGATGATTGA  56 327
   BAB1_1110 1074007 .. 1074017 +  -2.4  -4.09864   CGCGCGAAAACACCG                 GCCG TAA CCGC                 TTTTCGCGACTGGCT  56 19
   BAB1_1114 1080190 .. 1080210 + -11.1   -2.5092   ACTGAAATTTCCATC            GGCAATCGC CGC GCGAATGCC            CTTCATGAGATATTG  65 134
   BAB1_1122 1088554 .. 1088564 +  -2.4  -4.17132   CACTTCACGCGCAAG                 CCGC GCG GCGA                 TTTCTTCCCGGCTTT  59 248
   BAB1_1124 NONE
   BAB1_1125 1090865 .. 1090876 +  -3.6  -4.30576   ATTTCCTTTGAATAA                CGGT CATT GCCG                 TTTTGATCCTGCCAC  65 436
   BAB1_1127 1092007 .. 1092017 +  -4.6  -3.35679   GACGTATCCCCACAT                 TCGG CGC CCGG                 TTATCCATGGCAGGA  51 110
   BAB1_1128 1095079 .. 1095116 +  -4.1  -3.96148   TGAACCGGGCCCTTC   TCGACAGCCATTCGCGAT CGT GTCGCG-ATGGCTGGAAA   TTTATCGTCACGACC  58 127
   BAB1_1143 NONE
   BAB1_1144 1114622 .. 1114635 +  -4.5  -4.36914   AGCGGCATCGGGGAA               GCCACG GCG CG-GGC               TTTTATCCGGGAGGG  67 159
   BAB1_1162 NONE
   BAB1_1163 NONE
        trpC NONE
   BAB1_1165 NONE
        moeA 1136640 .. 1136663 +  -6.7  -3.04501   GTCCTTCCGGATGAG          TGCATCGCC CTTCTC GGCAATGCA           TCTTCCCCGATTAAT  56 145
        lexA 1137739 .. 1137757 +  -9.6  -3.28924   CTTTGGAGGAACCAA             GGCAGGTT TGG AATCTGCC             TTGTCAGAAGCAATC  66 274
   BAB1_1169 NONE
        gltA 1143203 .. 1143226 + -19.6  -5.38054   TGAGCACAAAAGAAA          CCCCGGCAGC GAAG GCTGCCGGGG           TTTTTCTTTGTCCAG 100 50
   BAB1_1187 NONE
   BAB1_1188 NONE
   BAB1_1189 NONE
   BAB1_1190 1161642 .. 1161669 + -17.2  -2.84383   CAGATGGTAGTTTAA        TAAAAACGGCCC CGAA GGGCCGTTTTTA         TGCGTTTATTTCTTG 100 99
   BAB1_1193 1166428 .. 1166441 +  -8.1  -3.16742   TCACGAAAGTTGCAA               GGGGA AACC TCCCC                TTGCTGCACCTTCAA  61 43
   BAB1_1194 1166857 .. 1166879 + -16.3  -2.93853   GACCGCATCTGCTTC           CAGCCCGCC CGAAA GGCGGGCTG           CTTTCGTTCAGCAGA 100 99
   BAB1_1200 1171396 .. 1171411 +  -3.2  -4.63218   ATCCCGGCGCTTCTG              GCGC AAATCGGC GCGC               TTTTCTTCCACGCGC  69 132
   BAB1_1202 NONE
   BAB1_1204 1173066 .. 1173085 + -12.8  -4.45151   ACAATCTTTTCAAAA            GCCTGCGC CGCC GCGCGGGC             TTTTCCTTGCATCTT 100 395
   BAB1_1206 1174031 .. 1174049 +  -4.5  -2.79023   GTTGCCGCCTCAAGC             CGTCGCC CTTAT GGTGATG             TGATTGATCCGCTTC  46 109
   BAB1_1208 1174461 .. 1174472 +  -5.8  -4.63486   AGCCGGAAAGCGCAT                TGGC GCTG GCCA                 TTTTGTTCGACCAGT  77 232
   BAB1_1210 NONE
   BAB1_1211 1180030 .. 1180052 +    -7  -3.89346   CCCCGAATGCGGTGC           CTTGCACC GGATCAG GGTGCGAG           TTTATGGGATGGAGA  68 41
        bhbA 1182271 .. 1182292 + -17.3  -4.82901   TTTCTCAAGATGAAA           GGCCGAGGC AACC GCCTCGGCC            TTTTTGTCAGGGAAA 100 83
   BAB1_1219 NONE
   BAB1_1220 1189257 .. 1189285 +  -3.1  -3.60419   CAAACAGGCCTATAG        GCCAAAGAATAAG CCT CTTACGCTTTGCC        TTATCCTTTACGGGT  51 70
   BAB1_1221 1190585 .. 1190604 +   -15   -5.0925   TTAGCCAGTGTGGAA            CCCGGCCT TTCG AGGCCGGG             TTTTTCATTTTCCGA 100 56
   BAB1_1222 1192330 .. 1192350 +  -9.6  -3.94051   CGCGGCATAAAAAAA            GCGCGGAG CAACA CCCCGCGC            TTCTTCATTTAGTTT  78 134
   BAB1_1262 1221135 .. 1221154 +  -9.2  -5.31275   AGGATCAGAAAGAAA            GTGCCGGT TCCG ACCGGCTC             TTTTTTATCCTGCGC 100 40
   BAB1_1272 1235716 .. 1235731 +  -8.2  -3.65722   ACGGAGCGGGAAAGC              GCCCGT TTTG GCGGGC               TTTGCGAATTATTTT  69 399
   BAB1_1276 1238297 .. 1238312 +  -4.6  -4.11751   GATGCCCTCAACTAA              GCCTGT ATTT GCGGGC               TTTTCAACCATTACT  62 60
   BAB1_1277 NONE
   BAB1_1278 1239976 .. 1240020 + -15.2  -3.54935   GGACCACCGCAAGCC TCGGCAAAAAGGGACGGG TCGTCATTC CCCGTCCCTTTTTGTTGG TTTCAGCCGCCTTTC 100 46
        gloA 1245386 .. 1245405 +   -15   -3.9461   GTGATAAAAGAAAAA            GCCCGGTC TCGC GACCGGGC             TTCTTGTTGAAAGAA 100 37
   BAB1_1296 1256237 .. 1256255 +  -6.8  -4.21933   CTGGGCAGCAATTGG             CACTTTTT TCA GAAAAGTG             TTGTTTTGGGCTTGC  72 149
   BAB1_1297 1257007 .. 1257020 +  -3.7  -3.07755   CTGGGCCACAGAATA               GCAGC AGGC GCGGC                ATTTTACCAATCTGT  46 25
   BAB1_1298 NONE
        sfsA NONE
         map 1258870 .. 1258891 +  -4.5  -3.92001   CCCGCCTTCCATGCG           GTGATTG AAAAGCGG CAATCAC            TTATTGTCTGATCTG  60 22
        radC 1259725 .. 1259741 +  -2.9  -3.79021   ATGGTGCGAAGAAGG              TTGCGCA ATC TGCGAAG              TTTGCTCGAATTTTC  53 72
   BAB1_1302 1260769 .. 1260809 + -10.5  -3.53224   GGCCGTAATGCGCAA TGGCGAGGTGGTGGAGCC GCTTGA GGC-CCACGATCTCGTCA  TTTGAACCCGCAATA  78 276
   BAB1_1304 NONE
   BAB1_1305 NONE
        cobI NONE
   BAB1_1307 1266452 .. 1266468 +  -9.4  -4.77157   AAATAAAACAAAAAA              GGCAGG AAAAC CCTGCC              TTTTTCGTAAGTTAA  95 35
   BAB1_1313 1270120 .. 1270131 +  -5.8  -2.73364   GCGAACCGGCCGAAA                TCGC GATA GCGA                 TCATTCAGATGCCCG  47 402
        cbiD NONE
        cobK 1275920 .. 1275937 +  -4.7  -3.36823   AAAGATCATCGTCGT             GCGCCTG AGGC CGGACGC              TTCAATTTTCCCGGC  51 116
   BAB1_1323 1278553 .. 1278573 +    -9  -2.62653   GAGGAACAGCCATGA           CCGGGCAGA GATT TC-GCCCGG            CTTCTGCCATTGTCC  57 163
   BAB1_1333 NONE
   BAB1_1334 1290069 .. 1290091 +  -3.3  -4.70879   GCGTTTTTGGCAAAA          CCGTGC-ACC GTCA GGCAGCGCGG           TTTTTGCCGTTTAGA  68 228
   BAB1_1338 NONE
   BAB1_1343 NONE
   BAB1_1344 1302135 .. 1302166 +   -10  -2.79574   GCAGAAATAACCAAC      CAGCCGGGCGAGGT ATCC GCCTTGCCCGGCCC       TCATTGATGAATCTG  67 31
   BAB1_1345 NONE
   BAB1_1346 1305095 .. 1305110 +  -3.3  -4.46212   AGACGTCACATGACG              CCTAT CTTTAA ATAGG               TTTTGTACTCGCAGA  65 83
   BAB1_1347 1305593 .. 1305611 +    -3  -3.94002   AAGCTTTGCACCCCT             GCCCCG CCACGAA CTGGGC             TTTCCTTCCATCGTG  55 40
   BAB1_1348 1306140 .. 1306150 +  -2.4  -2.95073   AAGCACCGCGCCATA                 GAGC AAG GCCC                 ATTTGATATTGGGCA  40 296
   BAB1_1355 1313461 .. 1313481 + -16.1  -4.64861   GCTGCAAAAAACAAA            CCCGGGCCG TCA TGGCCCGGG            TTTCTTTTAAAAACG 100 41
   BAB1_1363 1319947 .. 1319961 + -11.4  -3.09834   GCGCGACACATCCAT               GCGGTC CAT GACCGC               TTCAATGATGGCCTC  69 424
   BAB1_1372 1330038 .. 1330077 +  -3.4  -3.88787   ATTTTTAGCTTTCTT  CTGTGCAGGC-GCGTCC TTGTGCC GGGCGCAGCCGCCCCAG  TTTCTCGCCATATAA  55 436
   BAB1_1375 NONE
      ureA-2 NONE
   BAB1_1377 NONE
   BAB1_1378 1334829 .. 1334844 +  -4.7  -3.40522   GACCGGCTTGCCGAT              GCCAA GATCGA TTGGC               TTGTGCTCGACCAGT  51 139
   BAB1_1380 1336046 .. 1336057 +  -4.4  -3.21912   GTGCACGTCAAGGGC                CATG TCCG CATG                 TTCATGAATTAACGA  49 2
   BAB1_1381 NONE
      ureD-2 NONE
   BAB1_1383 1338703 .. 1338714 +    -3  -3.76224   GCATCCTGAGCCTGA                TTTC TGGA GAAA                 TTTGATCAATGAAGA  53 32
   BAB1_1384 NONE
        cbiM NONE
   BAB1_1386 NONE
   BAB1_1387 NONE
   BAB1_1388 1342680 .. 1342696 + -10.9  -4.37658   CATCGGGGGATATCG              GTGCAGA ATA TCTGCAC              TTTTCTCACCGAATT  90 469
   BAB1_1391 1344768 .. 1344807 + -18.6  -3.53224   CATGCCGCTTTAAAA  AGGTTTGGATGCCGCCCC GACG GGGGCGGCATCCAGAACG   TTTCCGAGAAAAGTG 100 28
   BAB1_1393 1345795 .. 1345818 + -10.3  -3.65902   CATAGATGGGCAAAG          GCCTGCCACC CACAT GG-GGCAGGC          TTTCGCTGACATAGA  77 349
   BAB1_1396 1348972 .. 1348988 + -10.8  -5.89947   CATTCCAATAAAAAA              CCGGGC GCAAG GCCCGG              TTTTTTTTACCTTTG 100 30
   BAB1_1401 1353005 .. 1353019 +  -4.2  -4.65895   TCAGGCTGTGCATCA               GCGC AGTCGGG GCGC               TTTTTGGATCGCCGG  70 434
   BAB1_1405 1356654 .. 1356666 +  -4.7  -3.90112   ACCAGAAGATTGATG                CCGGG CTT CACGG                TTTCCTTGGAAGAAG  59 309
   BAB1_1410 1362329 .. 1362347 +    -8  -3.14963   CGCCAATGAAGAAAA             GTCCGGGC ACC GACCGGGC             TTGCATGGTTCTGGA  57 167
   BAB1_1422 NONE
   BAB1_1423 1372918 .. 1372930 +  -6.3  -3.35358   TAAGACCGGCCTGCT                TTGCA GAA TGCAA                TTGATCCTTGTTTGA  56 38
   BAB1_1424 1373241 .. 1373264 +  -5.2  -2.78596   TTGCGCAAACGGGAC          GATGCGCGCA ATAT TGCGCAAATC           TGTCATAACACCGTG  48 72
   BAB1_1425 NONE
   BAB1_1426 1373940 .. 1373955 +  -8.2  -4.18762   GAAAAGGCCAAGCTG              GCGGCG CAGG CGCTGC               TTTTCCATCAGGCTT  74 156
   BAB1_1431 1380884 .. 1380900 +  -6.5  -4.08394   CACGAATCATTACAT              TCGGGCG AGA TGTCCGA              TTTTCCCGACGATAT  68 75
   BAB1_1432 1383682 .. 1383695 +  -2.3  -5.03314   GTCTTGTCGTAGATG               CGGGT AATG ACCAG                TTTTTTCCAGATCAG  77 238
   BAB1_1435 1385495 .. 1385519 +  -5.1  -3.68351   CGAAGGGTTAAAGAG         TAGCTC-CTG AACACA CAGAGAGCTA          TTTACCTCATGGCCC  58 30
   BAB1_1436 NONE
   BAB1_1437 1388526 .. 1388543 +  -3.4  -4.09685   AGTTTTGCCACCATG             GCGCGGA ACGCA TCCG-GC             TTTTCAGCAATCGCC  58 291
   BAB1_1442 NONE
   BAB1_1459 1414805 .. 1414815 +  -4.6  -2.87132   GCAGTGAAGAATATG                 GTCG CTG CGGC                 TATGTACAACCAAAA  47 34
   BAB1_1460 1416410 .. 1416436 + -15.2  -4.21908   AACAAAGAAATAGAA         CGCCGATCTGAT ACT GTCAGGTCGGCG         TTTTAAATCCTGGTG 100 89
   BAB1_1465 1421305 .. 1421321 +  -5.9  -4.18762   GGGGCCAGCGCCACC              CAACTTA GCG TGAGTTG              TTTTCCATGAAGATT  70 123
   BAB1_1466 1422573 .. 1422593 + -16.9  -3.93556   TGAGGTTGTCTCGCA            GGCGCAAGG CAC CCTTGCGCC            TTTCCTTCCCTGAAT 100 38
   BAB1_1467 1423958 .. 1423985 + -21.4  -4.41348   CCCGCATGAAAACGA        GAAAGCCCGGCG AAAT CGCCGGGCTTTC         TTTGTTTCAGGCAAC 100 426
   BAB1_1470 1426852 .. 1426863 +  -4.4  -3.01791   AAATACCGCCAAAGC                CCAT CATC ATGG                 TCTTACGGCCGACCT  46 460
   BAB1_1472 1428185 .. 1428214 +  -4.4  -2.91997   ATAATCAATTCTCCT       TACATAGGCAAT CGATCA ATTCCCTGTGTA        TAGTTATCTGTCAGG  47 151
   BAB1_1476 1432552 .. 1432568 +  -6.5  -3.53531   GCTTTGGTTTCATCC              CTACAGG CCG CCTGTCG              TTCTGGTATTGCTGG  58 416
   BAB1_1481 1435230 .. 1435246 +  -6.5  -2.62263   GCGAAGCGGCAAAAC              TCAGCCG CGT CGCCTGA              TAATGTGACAAGAAT  50 9
   BAB1_1482 1436562 .. 1436578 +    -8  -3.19192   GGTCCTTGATAAGCG              TGACGG AATCA CCGTCA              TTGAGTTGGGTACCG  59 189
   BAB1_1484 1437486 .. 1437502 +  -3.6  -2.87211   GCCGCGCCGATGAGG              CCGGTA ATAAC TTCCGG              TATATGCACCAGCGT  44 122
   BAB1_1486 1439227 .. 1439242 + -11.8  -4.77036   CCTGATAAGTCAAAA              GGCGGC CGAA GCCGCC               TTTTTCATGGTCGCC 100 192
   BAB1_1489 1441611 .. 1441630 + -11.4  -4.18762   GGCTCAATTGGATTA            GCCTTGCC ATTC GGCAGGGC             TTTTCCATAGGGATT  93 196
   BAB1_1491 1443215 .. 1443231 +  -3.7  -3.53012   TACTGCGCCTTAGGG              TTCTGCT TCC ACCAGAA              TTTGACCGACACCGG  51 247
   BAB1_1493 1444856 .. 1444869 +  -3.1  -4.37886   CAAATTTTTTCAACT               TTTCC TGTA GGAGA                TTTTATGAACACTCG  62 425
       omp28 1445668 .. 1445689 +   -13  -5.63103   ACCTGATACAAAACG           CCGGCCTG GTTTCA CAGGCCGG            TTTTTTTGATTAGAG 100 67
   BAB1_1500 1453866 .. 1453908 + -16.4  -2.50398   ACCATTATTTGAGGC GCAGCCTCTTCCTTTCGC ATCTTGC GCGAAAGGAAGAGGCCAC CTGTTCAATTCATTG  95 40
   BAB1_1502 NONE
   BAB1_1503 1456441 .. 1456484 +  -8.2  -3.31792   CCTGCGCCTCGCTCA TCTGCTGGCGCATCTGGTTGA ATT TCGGCAGGATGC-CCAGAAGA TTCTGGACATGGTGG  59 357
   BAB1_1508 1462347 .. 1462373 +  -8.1  -2.87211   TACGGCTGAGGCACA        CCCCGAAAATAG GAAA CTGT-TTCGGGG         TGTGTGAAAACAAAT  58 58
   BAB1_1509 1463005 .. 1463025 + -15.4  -5.16237   GAGTGATTTCTTCTT            GCCGCCGG TCGCC CCGGCGGC            TTTTTTCATGCGGTT 100 57
   BAB1_1511 1465632 .. 1465647 +  -6.8  -3.16191   GTGACTTTGCGACCC              GTACGG CCAG CCGTGC               TTCCTGACGATCTCC  57 110
   BAB1_1512 1465971 .. 1465989 +  -9.5   -5.4505   AGAATATGCAGAAAA             GGCGGGT CTTGA GCCCGCC             TTTTTTGTTGCCCGC 100 47
        aspC 1468126 .. 1468139 +  -5.2  -2.65815   GCATCCAGCGTTTCT               GCGC CAGCCT GCGC                TGATATCAATATCAG  47 9
   BAB1_1515 NONE
   BAB1_1516 1468706 .. 1468720 +  -2.1  -3.73775   GATAGCAGAAAAACG               TATCG AAAGA CGGTA               TTTCCTCAAGCTCGG  51 172
   BAB1_1519 1472261 .. 1472279 +    -3  -3.17763   TATTCATCCTCTTCA             CACGCTCA TTC TGGGTGCG             TTGATACAGTATGGC  45 3
   BAB1_1520 1472508 .. 1472522 +    -5   -3.5394   TTTCTATAATTACCC               GGGAAT GAA ATTTCC               TTTCGCGCGGAGTTT  53 79
       lrp-1 1473084 .. 1473122 +  -2.4  -4.46212   CTTTTGGAGCGGAAA  GGCTTC-GCGAACATGC GCCAGA GCATTTTCGCCGCAGCG   TTTTGTCATGGCCGG  64 98
   BAB1_1525 1477074 .. 1477097 +  -2.4  -2.64218   TGAAAATCACCAGTG          TGATGACC TCCTGCAT GGTCTTCA           ATTGTGCTGCCGAAT  38 146
   BAB1_1527 1478698 .. 1478714 + -12.3  -3.36327   TGATGAATTCAGCAT              GCGTGAC GAG GTCACGC              TTATCGCTGAGATAG  76 226
   BAB1_1529 NONE
        uvrB 1482853 .. 1482869 +  -2.3  -4.17048   ACCATATCGACATGC              GGTAA ACTTGCG TTACC              TTGTTTTCGGGCAAG  58 109
   BAB1_1531 1483747 .. 1483770 +  -3.8  -2.90813   GCATTTGTAGCAGCT          TGCACGCG GTTGGTGG CGCATGCA           TCGTTTCACGCAATA  45 68
   BAB1_1532 1484443 .. 1484460 + -14.1  -5.24129   AAATGCAGATTTCGC             CCCCGGC TTCT GCCGGGG              TTTTTTATCGCCCGG 100 54
   BAB1_1533 1485369 .. 1485386 +  -9.8  -5.26875   ATCAACCAGCAAAAA             GCCGCC CCTGAA GGCGGC              TTTTTTCATTGCAAA 100 51
   BAB1_1536 1487030 .. 1487044 +  -2.8  -2.60496   GGGCGATTGAATTAC               GTCAAT AAT ACTGAC               ATATTTGGCGCAACA  40 31
   BAB1_1537 NONE
   BAB1_1538 NONE
   BAB1_1539 1490056 .. 1490074 +  -8.8  -3.18681   AGCAAGACAACGCCT             CCCCCTCA TCC TGAGGAGG             TTCCTGAGCTTGCGA  63 173
         lgt 1493092 .. 1493105 +  -2.3  -2.91264   CAAACCGGGCAGCCG               CCAGG AATG CCTGA                TCTCTCGCTGAAAGA  41 12
   BAB1_1545 NONE
   BAB1_1546 1495223 .. 1495266 +  -6.8  -4.48317   CGCCATCATAGAAGA TTAGAGCGGTTCCGGTTA AAACGGAA TCGTTGGAACCGCTCTGA TTATTTGTTTTATCG  77 22
   BAB1_1547 1496517 .. 1496533 +  -3.6  -3.53811   AGATAAAACCGTCAG              GCGTGG ACAAA CTGCGC              TTTCAGGAGCATGAA  51 52
   BAB1_1548 1497364 .. 1497379 +    -9  -4.07568   AACAAGAGAGATTAT              GTCCGT TACG ACGGAC               TTTTGCGACAGAACC  81 291
   BAB1_1549 1498457 .. 1498473 + -10.9  -3.54543   AAGCGGGATCAGAAA              TCAGTCC GGT GGACTGA              TTTCCCCGCATAAAT  78 114
   BAB1_1551 1501365 .. 1501376 +  -5.8  -3.21218   AAGAAGCCAAGGACG                GCGA ATAA TCGC                 TTCCTGATAGGGGGT  54 18
         pth NONE
   BAB1_1553 1503353 .. 1503373 + -15.4   -5.0065   TACCTGATACGATCT            GGCCGCCG AAAAC CGGCGGCC            TTTTCTTTATGCCTA 100 34
   BAB1_1554 NONE
   BAB1_1555 1504395 .. 1504414 +  -4.9  -4.82667   GCCTGAAACAACAAA            GCCCGGA GCATTG TCCGAGC             TTTTTCGTATCCTCA  75 35
   BAB1_1562 1512826 .. 1512850 +  -8.6  -2.74515   TCGATTCTCACTCAG          GGAAATAGCC CCCGC GGCTAATTCC          ATTTCAGACATATTT  60 18
   BAB1_1563 1514011 .. 1514030 + -12.1  -3.57792   AACGATTCAGGTGAG            GCGCGCC CCATCC GGCGCGC             TTTACCGATAGCTGG  77 56
        hemF 1515569 .. 1515586 + -14.1   -4.7497   CTGATGAAGCGGAAA             GGGCCGG TTTC CCGGCCC              TTTTTCATGCATCGA 100 37
   BAB1_1573 1520791 .. 1520801 +  -3.2  -2.70932   ATCTGGTGAAGGCTG                 CCGT CTG ATGG                 TGATTGGCGCAGAAG  41 18
   BAB1_1574 NONE
   BAB1_1575 NONE
   BAB1_1576 1527001 .. 1527013 +  -4.7   -4.2528   TGCGCATAAGCCTCC                CGCCG ATG CCGCG                TTTCTTCCATTCAGG  64 320
   BAB1_1578 NONE
   BAB1_1579 1529377 .. 1529391 +  -5.7  -3.85698   GTGGCTGATCGGCAC               CGGTA TTACC TACCG               TTTCTGACAAGCACC  61 4
   BAB1_1581 1530877 .. 1530890 +  -2.3  -3.72576   GAAAATCACAAAGCT               GAACG AGCG CGTGC                TTTACTGACAAAGAA  51 4
   BAB1_1585 1534327 .. 1534369 +  -3.8  -5.14965   CGTCAAAACAAAGGA TTAGAGCGC----CGATCTGAT TCA ATCAGATCGAAACGCGCTCTAA TTTTTTCCTGCAAAT  79 22
       lrp-2 1537825 .. 1537839 +  -4.2  -3.59979   AAGAAGTGAAGGAAA               CGGC TGACATC GCCG               TTTGAAATAGCCGGC  53 6
   BAB1_1588 NONE
   BAB1_1589 1539925 .. 1539948 +  -4.4  -4.07568   CTTGGCGGAGCAATC          ACCCGCGCGGC CAC GCCA-GCGGGC          TTTTCACGCACAGCG  62 168
   BAB1_1593 1543332 .. 1543342 +  -8.2  -2.83343   GCCTGCCGTCAGATT                 GGCC CTC GGCC                 TCTGATCCTGAATAT  60 10
   BAB1_1594 1544357 .. 1544373 +  -5.1  -4.85782   TTTTGATTAAATCAT              TGGACAG GCT CTATCCA              TTTGTTTTTACGCGC  78 110
   BAB1_1595 1545706 .. 1545737 +  -4.4  -4.64657   AACAAGATTCTCGCG      AAAAAGCCGCACAT GAGA ATATGCGGCTCTTG       TTTTTCAGACTTTAC  72 243
   BAB1_1603 1552036 .. 1552046 +    -4   -4.2928   ACAAAAACGCATTTT                 TTTG GGA CAAA                 TTTGTGGTTTTTGTG  65 335
   BAB1_1605 1552547 .. 1552596 + -10.8  -3.97947   ACCACATCCCATGAG GCCGCAGCCGTGCGATGCAGGATA TAGA TA-CCAG-ATCGCACGACTGCGTC TTTGTAATCGATGAC  86 41
   BAB1_1606 1553562 .. 1553581 + -11.4  -5.37593   TTTCAAACCAAAAAA            CCTCCGGT TCAT GCCGGAGG             TTTTTTGGTTTGAAA 100 196
   BAB1_1609 1555504 .. 1555533 + -15.1  -3.63305   CGCGCTTTGGAAAAT       TGAAAACCGGCCC CTCG GGGCCGGTTTTTG        TTTGCACATTGTCTG 100 140
   BAB1_1610 1555883 .. 1555935 + -26.7   -3.1247   GATGTTCTGGGAAGC TAGAGCATTTTCGCGCCAAAACCGT TTC ACACTTTTGGCGCGAAAATGCTCTA TTGCATGTCGCGGAT 100 23
   BAB1_1613 1558745 .. 1558763 + -13.1  -5.42259   GAATGAATTGAAAAA             GCGCCGG TCCAC CCGGCGC             TTTTTTTGACCATCA 100 35
   BAB1_1615 1560508 .. 1560523 + -11.8  -4.31379   CGAGCATAAACAAAA              CCCGGC TTTC GCCGGG               TTTTGATCACTTCAT  95 64
   BAB1_1619 1563651 .. 1563668 +  -2.6  -4.28361   CCCGATCAAATGGAA             TGGGCC CCCACC GGCCTG              TTTTGGTGACGTTGG  62 227
   BAB1_1621 1568409 .. 1568425 +  -5.1  -4.00124   GAAACGGCAGCTCGA              TCACCAC TCA GTGTTGA              TTTACTTATCGCGTG  63 175
   BAB1_1623 1570928 .. 1570943 +  -3.9  -3.89346   ATCCTCGATGGGAAC              GGGGC AGTAAA GTCCC               TTTATCCCATACGGA  58 16
   BAB1_1631 NONE
   BAB1_1632 1578644 .. 1578657 +  -2.3  -3.85554   GGCGCTCTCAACAAT               TGCCG TCGC CGCCA                TGTTTCTTCTCTTTG  51 42
   BAB1_1633 1578798 .. 1578826 + -12.3  -5.01732   TTTCCTCGACTGACC        TCCCCCGGCTGGC CCT GCCAATCGGGGGC        TTTTTTGACCGGATT 100 71
   BAB1_1634 NONE
   BAB1_1635 1581016 .. 1581028 + -10.5  -4.12066   CAGGCGCTGCTGATT                GCGGC ATT GCCGC                TTCTTGTCTTTTGTG  88 74
   BAB1_1638 1583576 .. 1583586 +    -4  -3.09785   TGCTAAATATAGTCC                 CTAA ACA TTAG                 TGTGTTGCAATATAG  46 237
     omp31-1 1584446 .. 1584484 + -28.4  -3.01712   CGAGAACTGGAAACG   GGAAAGGGCCGCCTTGCT TGA AGCAAGGCGGCCCTTTTC   TATTGAACACCAAAA 100 43
   BAB1_1641 1587013 .. 1587029 + -10.9  -3.96892   GCCTACGCGTAGAAA              TCAGTCC GCT GGACTGA              TTTCTAATCCCGCTT  86 89
   BAB1_1651 NONE
   BAB1_1652 1597191 .. 1597204 +  -2.4  -4.07568   ACAATGAGATAGAGC               GGAT CCGGCA ATCC                TTTTAAAACAGGAAC  56 139
   BAB1_1653 1599346 .. 1599369 + -13.2  -5.18561   GTAGCAACGCAAAAA          CCCCTGCATA TGGC TGTGCAGGGG           TTTTTTAGGTATTTG 100 276
        gabD 1608217 .. 1608239 + -10.5  -4.87328   AGAAATTGAATGAAG           GACGGCGCA TTGTT TGCGCCGCC           TTTTCTATTTATATA 100 55
   BAB1_1656 1608914 .. 1608931 +  -3.3  -2.78384   GCTCACAATTTTGTG             GGCAGAC ATGC GATTGCC              TGTCGTAAAGACGAC  41 45
   BAB1_1657 1609643 .. 1609655 +  -3.3  -3.85698   GCAGATCCTGCACGG                TTGGC ATG GCCGG                TTTCTGGCGCGGCCA  55 143
   BAB1_1662 1612069 .. 1612094 +  -2.5  -2.76661   TCAAAGGCAGTATGA         TGACCGGCATT TAAA AATGCTGGCAA          TAGATTTGTATATTT  39 111
   BAB1_1663 1614528 .. 1614547 +   -15  -5.10933   GATGCAATTTGTTGA            CGGCGGGA GAAA TCCCGCCG             TTTTCTTTTACATCG 100 241
   BAB1_1664 1615120 .. 1615136 + -11.5  -4.72272   CCTCTGATTGAAAAA              GGCCGCG TCG TGCGGCC              TTTTTCATAGAGAAA 100 34
   BAB1_1667 1618083 .. 1618107 + -12.1  -3.85698   GCCGATAAGATTATA          TGGGCGGCCTG GTT CAAGCTGCCCA          TTTATACCAAGGCGC  91 60
   BAB1_1668 1619015 .. 1619052 + -19.3  -2.87553   GTGTTTCGCATATTA   GAATAAGCCGTCGTGGC TAAG GCCATGACGGCTTTTTC    GTTTCAGATTTTTCG 100 188
   BAB1_1672 1622453 .. 1622465 +  -9.1  -3.30441   TTCTGCCGTCTCCCC                GGTGG CTT CCACC                TTCTGAAGCATAATC  69 60
   BAB1_1673 1624076 .. 1624107 +   -13  -3.75153   CGCTGCAAAATGAAA      CAGGCAGCTTGCCT GGAA AAGCAAGCCGCCTG       TTTCCATTACAAAGC 100 28
        exbB NONE
   BAB1_1680 NONE
   BAB1_1681 1628999 .. 1629019 + -12.5  -5.46129   TAAGCAGAGGAAAAA            GCCGCTCCG AAC CGAAGCGGC            TTTTTTCATTTATTC 100 38
   BAB1_1689 1634797 .. 1634829 +  -2.7  -3.01924   TTCATGAATTTGGAA      TGATTTGTCCGGC ATAATCG GTCCGGCAAGTCA      TCTTGGAACCGGATC  43 61
   BAB1_1690 1635925 .. 1635978 +  -7.4  -3.48395   GACGCCGCATAAAAT GCCGCGCTTGAT--CGGCGAGCCG-CG TCC CGACAGCTTGCCGTCGTCATGCACGGC TTCTGTAAAGCCCAT  60 286
   BAB1_1692 1638389 .. 1638405 + -10.8  -5.50774   TTGGCAGCAGCCTGA              GGCCGC ATGAA GCGGCC              TTTTTATTTGTTCTG 100 193
   BAB1_1719 1665119 .. 1665129 +    -4  -2.93252   ATGAAAAAGCACCCC                 GTTT TGA AAAC                 TGATTGTTGCGACAT  45 12
   BAB1_1720 NONE
   BAB1_1721 1666398 .. 1666427 +  -5.6  -4.12188   TTCCAAGGCACGTAC       GCAATCTCCGGG ATGAAA CCGGGTGGTTGC        TTTTCGCCGTCATGC  65 86
   BAB1_1722 1667067 .. 1667103 +  -5.6  -4.07877   CCTCGACTGTTGCGG   CGCCCGC-CGGGGCGCC GCAT GTCGCCCCTTGCGACCG    TTCTTTCTCAGATCG  65 46
   BAB1_1723 1668026 .. 1668040 +  -4.2  -3.32769   GAAGCCGATCTGATT               TCTTGC CCA GCATGA               TTGATGATTTCAGCG  49 28
   BAB1_1724 1668170 .. 1668180 +  -2.4   -3.5593   TATTTGGACAGAATC                 GCCG GAA CCGC                 TCTATTTCTTTGTTT  47 57
   BAB1_1725 NONE
   BAB1_1726 1670715 .. 1670733 +  -4.4  -3.29511   ATGGCGATGCGCTGG             CGCTGGCC GCC GGAAAGCG             TTATGCCCCGCTCGC  49 375
        rpmE 1672761 .. 1672779 +  -9.5   -5.4505   ATCTGATTTGAAAAG             CCCCGCT CATCT GGCGGGG             TTTTTTATTGCCCGG 100 51
   BAB1_1730 1674749 .. 1674759 +  -5.4  -4.65494   TGGAAGTTGAATAGA                 TCGA GTC TCGA                 TTTTATCTATAATTT  75 152
   BAB1_1731 NONE
   BAB1_1732 1676048 .. 1676066 +  -3.8  -2.93492   CACCGCAGCAAGCAC             CGCTATAA TCA TGATGGCG             ATTTCATCTGTCATC  44 275
         tkt 1681746 .. 1681769 + -13.1   -3.8698   TGCATGATTTTGAAA          CGCCGGTGC GACAAA GCGCCGGCG           TTTAAGTTTCCATTC 100 34
         gap 1682895 .. 1682918 +  -9.5  -4.68846   ATCTGATAACGGCAA          CGCCTCTCC TTCACT GGCGAGGCG           TTTTCATTTCTTGAT  91 35
   BAB1_1742 1684201 .. 1684235 + -14.5  -4.42639   CAGATTGATGAAAAA    CCCCTCGATTTTTGGC AGCA GTCAAAAA-CGAGGGG     TTTTGATTCCGATCT 100 83
   BAB1_1744 NONE
   BAB1_1745 NONE
   BAB1_1746 NONE
   BAB1_1747 1688248 .. 1688264 + -10.9  -3.96892   GCCTACGCGGGGAAA              TCAGTCC ACT GGACTGA              TTTCTGATCCCGCTT  86 214
   BAB1_1748 1688896 .. 1688949 + -21.3  -3.83155   GTGCCGGGTTTCCTG TAAGAGCGAAGCCAGGCCCGCTTGCT TCC AGCAAGCGGG-CTGGTTTCGATATTA TTCTTCGTCTTCGTC 100 52
   BAB1_1751 1691333 .. 1691357 +  -6.4   -4.1899   GCATGGGCTCCTGTT         GCC-TCTGCGT GGAG GCGCGGAAGGC          TTTTCGGTCACATCG  70 206
   BAB1_1756 1693432 .. 1693448 + -10.8  -4.45168   ACACTATAGGGAAGA              GCCGGG GTTCG CCCGGC              TTTGTCTTTTCAAGA  95 51
   BAB1_1757 1694077 .. 1694098 +  -4.3  -3.23274   CCAGCTTGGCCGTAT           GCTCGCC ATGGCAGC GGCGCGC            TTCGGTTATGAAACC  49 110
        purK 1695101 .. 1695129 + -14.6  -3.14132   CGCACAATTTAAGCT        GCGCCGGGAATC TGCAC GATTCCCGGCCC        TTCCTGGCCGCCCGC  95 29
        rpmJ 1695483 .. 1695523 +   -15  -4.73448   TGATTTTGCATTTGA CGTTTCGC-TGCGCAT-GAT TGA ATCTATGCGCATGCGGAACG TTTTTGCATGTCTGT 100 50
   BAB1_1760 1696286 .. 1696344 + -16.1  -2.84013   GTTTTTGAATGCCGT GCGC-CATGACTGGATGATATTCCGGCCG TCA CGACCGGAATATC-TCCCGTCTAGAGCGC ATTTCGATCTGATTG 100 126
   BAB1_1763 1699382 .. 1699398 +  -3.6  -3.56643   TCCCGGACGGATTTT              GCGGGT TGAGC ACCCAC              TTTGCCCGCTATCCA  53 17
   BAB1_1764 NONE
   BAB1_1765 1699902 .. 1699925 +   -14  -4.15044   CCCCGAATGAATCCA          TCGAAGGGTA GATC TACCCTTCGA           TTTCTTCCCGCAGCA 100 104
   BAB1_1770 NONE
        thiP 1705876 .. 1705886 +  -5.4  -3.05596   CGCCGCATCGCGAAA                 GGAA GCA TTCC                 TTCAATGACCGCCTC  50 7
   BAB1_1772 1706628 .. 1706653 +  -7.5  -2.86271   TTAGGCCAGCGAATG         CGCCGCTGGAA CCTG TTCCAAAGGCG          TCCTTGTCATCACAG  58 37
   BAB1_1773 NONE
   BAB1_1774 1709099 .. 1709118 +  -7.8  -2.75963   AACAGCCTTGGCGGG            CAAACCGG TTCA CCGGATTG             ATTTCCAATCCCGCT  57 5
   BAB1_1784 1718290 .. 1718306 + -10.8  -4.72272   AAGCTCGCGCTCAAA              GGCCGC TTCAT GCGGCC              TTTTTCATGAAAACC 100 51
   BAB1_1787 1720740 .. 1720753 +  -8.1  -3.46068   TGCCCGGAAGCGAAA               TGCCG ATAT CGGCA                TGTTTCGATTCGCCC  61 194
   BAB1_1789 1723144 .. 1723161 +  -2.6  -4.07568   CTATGATGGCGATGG             CCGTGC AGGCAC GCAGGG              TTTTCACGGCACCGA  56 369
   BAB1_1802 1738322 .. 1738336 +  -5.8   -2.9186   TCATCTTTCGTTTGA               TATATC AGT GATATA               TCTATACACTTGCAT  52 15
   BAB1_1803 1739113 .. 1739129 +  -9.3  -4.26871   TGGCCAAATAAAAAA              CCGGAGC AAA GCCCCGG              TTTCTTCATCGGTTC  82 55
   BAB1_1813 1748946 .. 1748963 + -10.5  -5.28176   ATTTTCGAGCAAAAA             GCGGGCT CAAC GGCCCGC              TTTTTTATGCCTGCC 100 62
   BAB1_1816 1753091 .. 1753103 +  -6.9  -4.00038   CTGCCCAGGTTTGCC                GTGCC GCA GGCGC                TTTCTGATCGTCATG  68 59
   BAB1_1819 1756257 .. 1756290 + -19.7  -3.57144   GAACAAGAAATGACA     ACAGAAAGGCCGGGA GACT TCCCGGCCTTTCTGC      TTTGAAAATACCCAC 100 28
        htpX NONE
         sun 1759154 .. 1759164 +  -3.2  -3.67634   AAGCGCGTATAAAAC                 CGCA AAA TGTG                 TATTTTGACATACTG  51 29
   BAB1_1823 1761060 .. 1761074 +  -3.4  -2.83522   CGGCGCGCTTGTGTT               AGGGCG AGC CGTCCA               CTTTCCTGAACGCAT  41 72
        purH 1762752 .. 1762785 + -21.9  -2.62396   TCGGAACATATAAAG     CAAAGGCCCCGGAAC ATAT GTTTCGGGGCCTTTG      TCATATCAGACGGTC 100 41
   BAB1_1835 NONE
   BAB1_1836 1775472 .. 1775503 + -23.2  -2.53759   TAATTGCATGAAATA      CAAGAAAGCCCGGC TTCG GCCGGGCTTTCTTG       TACATTCACAATATT 100 38
   BAB1_1841 1780642 .. 1780680 + -11.1  -2.73875   GCTTCTGAATGTGTC  GAAACGTCC-TTGTGGAG ATCA CTCCACGGCGGTCGTTTC   TCCTGTTCAGCAACA  70 239
   BAB1_1859 1796637 .. 1796669 + -14.5  -4.62783   GCCCATCCTGTAATA      GTCAATTATAATGGA ATT TCTATTATAATTGAC      TTTTTGGGGTGACTA 100 195
   BAB1_1860 NONE
   BAB1_1861 1799610 .. 1799622 +  -4.1  -3.49618   GTGACTGGCTGGTGG                TTGGC CGC GTCAA                TTGGTTCTGTCCCAA  51 328
   BAB1_1862 1800032 .. 1800044 +  -3.4  -3.41726   TTGATGAAACGATGA                TCCT GCTCA AGGA                TATTGTTCAGATATT  47 224
   BAB1_1866 1812056 .. 1812082 +  -9.4  -5.27938   TGATCCAAAGCAAAA         AGCCGGATGC AAAACCC GCATCCGGCC         TTTTTATTTCGGGAT 100 38
        ubiG 1825364 .. 1825379 +  -2.5  -4.57569   GCTGCCCGCCGCAAG              CTCTG TCGGCT CGGAG               TTTTTCGGCCAGTCC  63 359
   BAB1_1881 1829553 .. 1829588 +  -4.1  -3.10493   AAGTGATGACGATCA    TGGGAAGGATGC-TGT AAGAA ACGGGCATCTTTCTCG    TCTATGTCTTGAGCA  46 113
   BAB1_1882 1831176 .. 1831193 +  -6.3  -4.91852   ATTTCTGCTACAGCA             GGGAAGA GAGC TTTTCCC              TTTCTTTTTCATGCG  83 359
         gcp NONE
        gpsA NONE
   BAB1_1890 NONE
   BAB1_1891 NONE
   BAB1_1892 1840322 .. 1840340 +    -3  -3.15999   GGCAAGCCCGCCCCA             GGCCATCG CGC CGATGCCA             TTCCATGTCTCAGGG  43 302
   BAB1_1894 1842879 .. 1842898 +  -4.2  -3.01712   CGTCATCGTCTTCAT            CCTCGGTG ATGG CATCGAGA             TATTCCGGCACGCCC  44 347
   BAB1_1898 1849445 .. 1849474 +  -7.1  -3.35679   GCATAGTAATCCGGG       TGGTA-GTGGGGCC TCA GGCCCGGCTTGCCA       TTATCCCTGCCCCCG  58 187
   BAB1_1913 1860765 .. 1860783 +  -7.3  -5.06414   AGCGATCAAAGTCAC             AGCCCGG CTCTT CCGGGCA             TTTTTATTGACCGCC  90 138
        xerC NONE
   BAB1_1917 1864414 .. 1864442 + -21.9  -2.90212   AAACAAATAGTTAGA        GCGCCGATCTGAT TCA ATCAGATCGGCGC        TCTATAGCATAATCC 100 126
        dapF NONE
   BAB1_1933 NONE
        ftsY NONE
        ispZ NONE
   BAB1_1936 1883572 .. 1883582 +  -2.4  -4.27316   GAAGATGAAGGCCAA                 GACG CCG CGCC                 TTTTCCATTGACAAG  58 312
   BAB1_1946 1891279 .. 1891293 +  -4.2  -2.78679   CGGCAAGAAGTACAA               GCACTG CCA TGGTGC               ATTTGAATAACAGGC  43 1
   BAB1_1947 1891794 .. 1891807 +  -3.8   -3.4252   GAGAATATAGGAAAG               CCTC GAAGGA GAGG                TTGTAATGGCTGCAA  51 348
   BAB1_1948 1893155 .. 1893173 +  -4.6  -3.62859   TTTTTGAATCTGCTG             TGCAGAAA AGG TTTTTGCG             TTTACAACTTATGAT  55 81
   BAB1_1951 1895628 .. 1895638 +  -2.6  -4.46215   CCGCACCATTTATTC                 TAAT TAA ATTA                 TTATTTTTCAATATA  63 311
   BAB1_1954 1898317 .. 1898329 + -10.5  -2.64274   TGGACTTCAGCGTCT                CCGCC CTG GGCGG                TGCCTTTCCCCAGCT  69 167
   BAB1_1956 1899684 .. 1899705 +  -2.9  -2.77962   GCGAAAGGAGACCGG           CATGACCAG CCCC CTGCTCAGG            ATTTCCAATCTGGCC  41 21
   BAB1_1957 NONE
   BAB1_1958 NONE
        aspA NONE
   BAB1_1960 NONE
   BAB1_1961 1905230 .. 1905252 +  -6.4   -3.5944   CCTCAAGGATTTCCG           GCGTAATT CTCGCGA AATTACGC           TTTAGCAATATGGGT  58 515
   BAB1_1964 1908095 .. 1908123 + -18.3   -4.2828   GGCATAAAGCACGAA        CAAAACCCATCGG CTT CCGGTGGGTTTTG        TTTTGATCGGTCGGA 100 163
   BAB1_1968 1911896 .. 1911927 + -10.1  -2.56596   CCGCGCAAGCCGGGC      CAGGCCCGCGC ATATAATGGC GCTCGGGCCTG       TAGCTTGGTGCGACG  66 142
   BAB1_1973 NONE
   BAB1_1974 NONE
   BAB1_1975 1917849 .. 1917865 +  -7.3  -3.05384   TATTGCAGCGCCTCC              GGTGAAA CCT TTTCGCC              TTCCATGCGCGACAG  54 274
   BAB1_1979 NONE
   BAB1_1980 1920981 .. 1920993 +  -4.8  -3.14344   GTCGGGGCTATCCCA                TGGC GCGGG GCCA                TTCATCGCGGCGATC  47 84
   BAB1_1982 1923123 .. 1923152 + -10.9  -3.56594   TCAACACCATGCCAT       GTGGAATCATC CGCCAAGA GATGATTCCAC        TTTCGGGCAATTTGG  78 48
   BAB1_1983 NONE
        lysA 1924728 .. 1924738 +  -3.2  -3.83318   TAGCCTCGCCTTTGC                 CATG ATG CGTG                 TTATCTTGTTGCGGG  53 67
   BAB1_1985 1927448 .. 1927482 + -13.6   -3.1552   GAAATTCGACTGATG     CCAAAACCCGACGAGT TTG GCTCATCGGGTTGTGG     TATTACTCCATCACG  89 28
   BAB1_1987 NONE
        hisC NONE
   BAB1_1989 1931198 .. 1931223 +  -5.5   -4.3534   CTTTGCCCTTGCGAA         TGGCAATCTCCA TCG TTG-GATTGCCA         TTTTCATCCTTCGGC  70 53
   BAB1_1991 1932960 .. 1932981 +  -4.3  -3.45324   ATCAACACTCTTTGA           TGATCCGGG ATGA CCCGGAAAA            TATTTGGTGGAGCTG  53 55
   BAB1_1992 1933538 .. 1933548 +  -2.4  -3.53811   GTGGACGACGCTGCT                 GCCG ATC CTGC                 TTTAAAGCGCATCCC  47 10
   BAB1_2001 1939656 .. 1939684 +    -6  -3.44848   GAAGGGCCTGCTCGG        CCGAGATTAATC AGAAG GGGTAGTCTCGG        TATTTGATGGGCCGG  58 16
   BAB1_2003 1940757 .. 1940779 +  -9.2  -3.69354   TCATATCCCCGTAAT           CATACTCTTG TGA CATGAGTATG           TTTGCAATTATCGGA  73 41
   BAB1_2004 1941894 .. 1941913 +  -9.2  -3.19157   GCGCCGGGGCCGACA            GGGCGGAT CGTG ACCCGCCC             TTCATCACCTTCATG  66 269
   BAB1_2007 1943628 .. 1943646 +  -6.6  -3.03159   CACGCGCACTTCGTT             GCCACTGG CAT CCGGTCGC             TATTGCAGAACTTGA  56 65
   BAB1_2008 1943960 .. 1943970 +  -5.4  -3.83323   TTGAAATTCACAACA                 CAAC CCG GTTG                 TTTCGCTTATGTAAA  61 37
   BAB1_2011 1947434 .. 1947445 +  -3.6  -3.56273   CGATCGGAGTTGTAG                CGCT CGCG GGCG                 TTATCTCATAATACA  51 174
   BAB1_2017 1956324 .. 1956360 + -22.5  -2.80935   AAACAAAGCATTAGA    GCGCGTTTCGATCTGAT TCA ACCAGATCGAAACGCGC    TCTAATGCGTGGGGT 100 99
      cadA-1 1959523 .. 1959533 +  -2.6  -3.32354   ATAATTGCAGTTCAT                 TATT CCC AATA                 GTTTTCCTTTAGAAC  45 261
   BAB1_2020 NONE
   BAB1_2021 1961701 .. 1961711 +  -8.2  -3.53444   AAACAAAGAGATAGA                 GCGG CTC CCGC                 TTTCGGGAGACATGC  67 171
        bolA 1966141 .. 1966163 +  -6.9  -4.24204   ATAGCTTATGCGCGC          CCGGCGGCTG AAAT CTGC-GCCGG           TTTTCCGTCTGCATC  72 60
   BAB1_2031 NONE
   BAB1_2032 1970654 .. 1970666 +  -3.3  -2.86071   GTGAATATGTAAGGC                GCCGT AAT ACAGC                CTTCTTCATGTCGGC  42 89
        accA 1971711 .. 1971735 + -17.9  -3.69323   CTGGAAGATAGATCA          TCCGGGGAGCC TTT GGTTCCCCGGA          TTTGCATCATGCTGC 100 54
   BAB1_2034 NONE
   BAB1_2035 1973518 .. 1973528 +  -4.6  -3.17194   CAATCAGGACCAGAA                 GCGT TTC GCGC                 TTGCCTTGCGGCCAT  47 192
   BAB1_2038 1977500 .. 1977510 +  -8.2  -2.72344   AATCAGGTTGTTCCT                 GCGC GGT GCGC                 TCATTGAGGATAGCA  54 409
   BAB1_2040 1978741 .. 1978754 +  -2.3  -3.49864   AAAAAGTACTTTATC               GCAAC GTTT GTAGC                ATTTTCTTCTCTGGC  47 145
   BAB1_2041 1979133 .. 1979170 + -16.4   -3.2613   CGATCACAGACACAA   CAACTTCGCCGAAGCG GCAATA CGTTCCGGCGAAGTTG    TTCATCCTGCTTGTT 100 43
   BAB1_2051 1990850 .. 1990870 +  -7.6  -2.85069   CTGGCCTGCTGCACA            TGGAACGG CTCCC CCGTTTCA            TCGTCTTTCAAGGTT  54 429
   BAB1_2054 1992778 .. 1992798 +   -14  -4.41494   ATTATAACCGGAACA            GGGCGGGA GTTCA TCCCGCCC            TTTTCCTTGAACGTC 100 67
   BAB1_2056 NONE
   BAB1_2057 1995153 .. 1995181 +   -16  -3.90112   AACCATTTTGTTTCA        CAGCCGCCCGTC AGTTC GACTGGCGGCTG        TTTCGTTCGGACGCA 100 123
   BAB1_2058 1996511 .. 1996531 +  -6.8  -3.93288   TCGGCATCCTTTTCA           GCCGGAGCG GCCT TGC-CCGGC            TTTGCTTCGCTGCCG  66 276
   BAB1_2064 2004381 .. 2004404 +  -9.4  -3.94188   ACCAATCAAAATAAA          CGCCGCGCGG TTTC CCACGCAGCG           TTGTTTGAAATGAAT  78 59
   BAB1_2068 NONE
       maf-2 NONE
   BAB1_2070 NONE
   BAB1_2071 2010977 .. 2010991 +  -5.7  -3.01745   AAAGCCTGCGGCCGC               GACCA GATAG TGGTC               TATCCTTATTCAGAA  50 16
        dnaQ 2011740 .. 2011766 + -22.4   -3.7791   TATCCTGAAAAAAAA         GCCCGGCTGGAA TTG TTCCAGCCGGGC         TTTCCTGCATAATTA 100 33
   BAB1_2075 2013823 .. 2013861 +  -5.2  -3.27774   TAAAGATATTTCCTG   GAAAGTGCCGCTTACC TTTCGTC GGAAGGCCGCTCTTTC   TTAATAATTGAAATG  54 38
   BAB1_2076 NONE
   BAB1_2077 2015571 .. 2015595 +  -5.6  -3.53343   CGGCAGAACACGTTT          GGAGGCATCG GCAGA CGATGACGCC          TTTCGGAAAGCGCTT  56 5
   BAB1_2078 2016069 .. 2016079 +  -4.6  -4.54727   CCTGCCCGGCTGCTT                 TGCG TCG CGCG                 TTTTCGTTTGCCGGC  70 126
        hisB NONE
   BAB1_2083 NONE
   BAB1_2084 NONE
   BAB1_2085 NONE
        hisF 2022750 .. 2022766 +  -5.7  -3.14344   GCCGGCATTCCGATG              CGGCTCG ATC CGGTCCG              TTGATAGCAAGGGTG  52 5
        hisE NONE
        coaA 2024253 .. 2024264 +  -7.2   -2.7185   GATGCAAAACCGGTT                CCCG CTTC CGGG                 TCATTACAGCCTAAT  53 66
   BAB1_2092 2027609 .. 2027629 +    -4  -3.04517   GACGGATGGCGTGAC           GG-CGCGTT GAGC AATGCGGCC            CTTTTGCGGGCCGGT  46 79
   BAB1_2093 NONE
   BAB1_2094 NONE
   BAB1_2095 NONE
   BAB1_2096 NONE
        ptsH 2031166 .. 2031176 +  -3.2  -4.09685   AAACGCCAGCCGGAG                 TGGT TTG ACCG                 TTTTAGAAAATCCGC  58 244
        ahcY 2032686 .. 2032713 + -14.2  -4.85782   TCCACTACATCTTGA        GGCCGGATGGTT GACA AGCCATCCGGTC         TTTCTTTTTGCGCGC 100 56
   BAB1_2100 NONE
   BAB1_2101 NONE
   BAB1_2102 NONE
   BAB1_2103 NONE
   BAB1_2104 NONE
   BAB1_2105 NONE
   BAB1_2106 NONE
       trx-1 2045122 .. 2045139 +  -9.8  -4.56133   ACAAAAATGGAAAAA             CCCGGC CTTTGC GCCGGG              TTTTGCTTATTGGGG  93 55
        infC 2055684 .. 2055710 + -13.8  -3.72576   AGAAACCATGTCTTG         GAAAAGCCGCCT TTC GGGCGGTTTTTC         TTTGCTCGAAACGAA 100 92
   BAB1_2122 2056415 .. 2056459 + -12.3  -4.15106   TGGGCCTATAAGGCC GCGTTC-AAACCGCC-CGGCA GGGCA TGCCGTGGCGGTTTCGTATGC TTTTCGGGCTTGGTC  95 80
        rpmI NONE
        rplT 2057312 .. 2057336 + -17.1  -3.78775   CGATAAATTTGGGAA          CCCGCGCTGGC TCG GCTGGCGCGGG          TTTCATCATGCAGGG 100 78
   BAB1_2125 2058294 .. 2058318 +  -4.1  -2.73124   GATTTAACCAAGAGG          CGTGGAGTGCC ATC GGCACGACAGG          ATTTAAAGAATGAGC  43 119
        pheS NONE
        pheT 2061890 .. 2061907 + -14.1   -4.4078   GCAATGAAAGCCTGA             GCCCGCC GATT GGCGGGC              TTTTGCTTGAAGGGA 100 42
   BAB1_2128 2062983 .. 2062999 +  -2.2  -4.38927   CTGGCTCTTGTGACT              TGCAGT GAAAA ACTGCC              TTTCTTATATACGCC  60 79
   BAB1_2129 2065090 .. 2065109 + -16.4  -4.19276   ACCGTGCGTGCTCAA            GCCCGGGG ATAT CCCCGGGC             TTTTGCCAGTTTTGG 100 47
        dnaJ 2066452 .. 2066491 +   -16  -4.05446   CGGCGAATAGATTAT  TGAAATAAAAAGGGGGCC ATGC GGCCCCTTTTTTATTTTG   TTTCTAATTCCCGCC 100 31
   BAB1_2131 2067155 .. 2067171 +  -5.8  -3.53779   TGGGTCTATCGCAGT              CCGCTT GTATA GAGCGG              TTCCTGTTTTAACAG  58 14
   BAB1_2132 NONE
   BAB1_2133 2068798 .. 2068809 +  -7.2  -3.57971   CGCTTTTTTCGGAAA                CCGG CAGG CCGG                 TTTCCGGGTCCGTAT  63 395
        gshb 2070561 .. 2070599 +  -9.8  -2.60257   TTGACCTCACCAATA   GTATATGCTTAACTCCAG AAG TTGTATTTAAGCATATAC   TCACTTGTGGGATGT  66 59
   BAB1_2139 2074227 .. 2074254 +  -3.4  -3.72588   AAAGCCGTAAGCGTT        GCAGCCGTTT-CT ACG GGTAAGCGGATGC        TTTACCTGTGCCTTG  53 234
   BAB1_2140 2074711 .. 2074726 +  -4.7  -4.45168   CGCGTAGATGGCTGG              TGACG CTTCCT CGTCA               TTTGTCTTTTACAAC  70 135
   BAB1_2141 2075816 .. 2075844 + -18.9  -5.27335   AAGGCCCAGGCTGTG        GAACGCGGGGACG ATC CCTCCCCGCGTTC        TTTTTCTTTCGCGCC 100 39
   BAB1_2142 NONE
   BAB1_2143 NONE
        pstB 2079612 .. 2079626 +  -7.1   -2.6155   TCAACAGATAGACAG               TGCGG CTCCC CCGCA               ATTGATATTACGAGG  52 55
        phoU 2080375 .. 2080385 +  -2.4  -3.01712   GTAAACCCTGAACTG                 CACC GGC GGGG                 TCTTGAACCCGACGG  42 30
        phoB 2081181 .. 2081204 +    -3  -4.72272   TTCGGCTGACGGGAG          CGGTTCCCCCT TTC AGGCGGC-CCG          TTTTTCCTCCGGGAA  68 32
   BAB1_2147 2082794 .. 2082820 +   -13  -5.46706   AAATAGATGCCAAAA         CGCCGGTCTGGT TTT GTCAGACTGGCG         TTTTTATTTTCGGCT 100 79
        pepS 2084544 .. 2084560 + -10.9  -3.96892   GCCTACGCGGGGAAA              TCAGTCC ACT GGACTGA              TTTCTGATCCCGCTT  86 66
   BAB1_2151 NONE
   BAB1_2152 NONE
   BAB1_2153 NONE
   BAB1_2154 2088979 .. 2089003 +  -9.4  -2.68434   GACTGCGATCGCAAA          TGCGTGAAAG GTTTG TTTTCACGCA          TCATCTGGTCTGAAA  62 105
   BAB1_2155 2090176 .. 2090200 + -11.5   -4.4009   ACGATTTAAAAAAAT          GCTGTCTGC CTTTTGA GCAGACAGC          TTTTATCCAATGAAA  95 82
   BAB1_2156 NONE
   BAB1_2157 NONE
   BAB1_2158 NONE
   BAB1_2159 2094184 .. 2094205 + -14.4  -2.80821   CGCTAACACATCTAT           GCGCCCGG TGAAGT CCGGGCGC            TACTGTGTTTCCAAG  90 173
   BAB1_2160 2095513 .. 2095525 +  -9.1  -2.72991   CAAGGCGTTGAAAGC                GGCTG TTT CAGCC                TGATTGCCCCTATGA  63 10
   BAB1_2161 2096317 .. 2096340 + -10.2   -5.5604   TGGTCGTTAGAACAA          GAGTGGGTCC ACCC GGTCCCGCTC           TTTTTTGTTACTTGC 100 104
   BAB1_2162 NONE
        nusA 2099039 .. 2099051 + -10.5  -3.73107   CGAGATTGTTGCGAA                GCCGC ATT GCGGC                TTTGAAGTTTGATGA  84 333
   BAB1_2164 NONE
        infB 2102742 .. 2102767 + -16.1    -4.371   GCTCTAGGAACGCAT         GCCGGGCTGTC GAAA GGCGGCCCGGC          TTTTCATGTCATCCG 100 34
        rbfA NONE
   BAB1_2167 2104464 .. 2104475 +  -2.2   -3.3878   AATTTATTTCAGACT                GGCA TTCT TGTC                 GTTTTTGGACTATAT  45 60
        rpsO 2104879 .. 2104905 +  -8.1  -4.19735   CGCTAAGGTTGAAAT        CGGGCGACACGTT AAA AAC--GTCGCCCG        TTTGATTTTGAACAG  76 35
   BAB1_2169 2107320 .. 2107349 + -16.5  -3.91488   ATCTCTTATGAAAAC       CGGAAAGCGCGCC TTTT GGCGCGCTTTTTG        TTATTTCAGGGGATT 100 48
   BAB1_2170 NONE
   BAB1_2171 2108439 .. 2108458 + -10.6  -4.87273   AAAAGTAAATAAAAA            GGCCGCCC CGAA GAGCGGCC             TTTTTATAAGATGTT 100 33
   BAB1_2175 2111953 .. 2111966 +  -9.5  -5.49234   AGGGGATTGAAAGAA               GCGGC TTCG GCCGC                TTTTTTGTTGCGTAT 100 69
   BAB1_2176 2112867 .. 2112890 + -16.8  -3.33492   TAAATCATCAAAAAA          GGCCTTGGCA TCGT TGCCAAGGCC           TTGTCCCGTCAGTCA 100 38
   BAB1_2178 2114896 .. 2114907 +  -3.6  -3.21126   GGTGCGAACGCGGAT                GGCC GCCA GGTC                 TTCGTCGGTATAATT  47 122
   BAB1_2184 2119667 .. 2119680 +  -3.1  -2.71712   GCCCTTGCCAAAGTC               TGGAT GCCG GTCCA                ATTTGCGCCACGGAA  41 41
   BAB1_2185 2120714 .. 2120727 +  -9.5  -4.90013   AAGCGGTGCTGCAAG               GCCGC AATT GCGGC                TTTTTCATTGGCTTG  95 188
        rpsT 2121183 .. 2121211 + -13.9   -5.1523   TTATATTTGAATTTT        GAAGCCCGGCTCA TTG TTAGCCGGGTTTC        TTTTTGTCTTATAGC   0 55
   BAB1_2183 2118260 .. 2118283 - -12.4  -4.90471   AGGGAAAACACAAAA          GCCGGCCTGC ATAT GCAAACCGGC           TTGAACCTAGTTTCT 100 113
   BAB1_2182 NONE
   BAB1_2181 NONE
   BAB1_2180 NONE
   BAB1_2179 2114553 .. 2114581 -  -2.3  -4.28994   GATCATCGATGAAAA        TGCGCTGATCGAC CTT ATCGAAGAGGGCA        GGCTGGCCGGTGCCG  62 256
   BAB1_2177 2112867 .. 2112890 - -16.8    -5.243   TAAATCATCAAAAAA          GGCCTTGGCA TCGT TGCCAAGGCC           TTGTCCCGTCAGTCA 100 34
        fabA 2110566 .. 2110590 -  -3.4  -3.54543   ACCTATGCCGTGAAA         GCGGCTCTCCC TTGA GGGGG-GCAGC          CTCGTCTTCGCGGTT  49 136
        fabB NONE
      fabI-2 2108439 .. 2108458 - -12.8  -5.43974   AAAAGTAAATAAAAA            GGCCGCCC CGAA GAGCGGCC             TTTTTATAAGATGTT 100 46
   BAB1_2150 2084607 .. 2084636 - -17.3  -4.73108   GCGATAAAATGAAAA       GCCGGAGCA-TTCC GAT GGAACTGCTCCGGC       CTGATGCCTTGGGAG 100 53
   BAB1_2148 2082794 .. 2082820 -  -9.4  -4.20074   AAATAGATGCCAAAA         CGCCGGTCTG GTTTTGT CAGACTGGCG         TTTTTATTTTCGGCT  82 55
   BAB1_2138 2073254 .. 2073272 -  -4.4   -4.8743   GTGAAAATAAAGAAA             TAGGGCGG GGG CCGCCAGA             ACGCCGCTTTGCCTA  75 38
   BAB1_2137 2072188 .. 2072208 - -14.7  -5.08824   GCTGGATGCAAAAAA            GGCGGTGAG AAA CCCACCGCC            AGTTCAACTCAGCGG 100 34
   BAB1_2134 2068439 .. 2068457 -  -3.8  -4.14392   TCTGAACGGCGAAAA             CATTTGCA AGC CGCAAAGG             CTTTTTCCTTACAGG  60 34
   BAB1_2120 2053603 .. 2053634 - -15.2  -3.28219   AAGCTCAGGAGAACA      CCGGCCAACAT-GCC CGA GGCCACGCTGGCCGG      GATGCGGGAAACCAG 100 381
   BAB1_2115 NONE
   BAB1_2114 NONE
        trpF NONE
   BAB1_2112 2048702 .. 2048712 -  -2.4  -2.71144   CAGGCCGTCGAACCA                 TGCG GCG CGCG                 GCTTGTAGCAGGAGG  39 62
   BAB1_2111 NONE
        trpA NONE
        accD NONE
        folC 2045122 .. 2045139 -  -9.8  -4.93595   ACAAAAATGGAAAAA             CCCGGC CTTTGC GCCGGG              TTTTGCTTATTGGGG 100 32
   BAB1_2089 2024247 .. 2024257 -  -2.4   -4.1899   TGACCGGATGCAAAA                 CCGG TTC CCGC                 TTCCGGGTCATTACA  58 43
        hslV 2018460 .. 2018495 -  -8.8  -2.71924   CATTTCTTGTCAAAT    CCCTGTTGCCGCCGTC ACCA GGCGGCGGCGATATGG     TGAGGAGATTGGCTG  60 51
        hslU 2017058 .. 2017079 -  -9.4  -4.89567   CGGGAAAATAGAAAA           CCCCCCGA TGCAAG TCGAGGGG            TTTTTGCATGGCCGG  95 89
   BAB1_2079 2015652 .. 2015677 -  -6.1  -4.00868   TTACGCAGAAGGAAA         TGGCGCAGGCGC TGC GCGTCT-CACCA         GCCTATCTTTCGGCG  66 325
   BAB1_2074 NONE
        secB 2011740 .. 2011766 - -22.4  -5.76949   TATCCTGAAAAAAAA         GCCCGGCTGGAA TTG TTCCAGCCGGGC         TTTCCTGCATAATTA 100 49
        hemE NONE
   BAB1_2066 2006030 .. 2006053 -    -8  -2.60032   TTTGCCTGAAAAATT          TCCGGCCTGC CGCC GCAGGCTGGT           TTCCTTTTTCTGTGC  56 51
         rho 2004381 .. 2004404 - -13.8  -4.78981   ACCAATCAAAATAAA          CGCCGCGCGG TTTC CCACGCAGCG           TTGTTTGAAATGAAT 100 53
   BAB1_2063 2000792 .. 2000819 -  -4.9  -3.50393   GGCCATTTCAGACAA        TCGACTCACAT ACATTG ATGGGAGTCAA         TTCAACAAACAGGAT  53 110
        gidA NONE
   BAB1_2061 1998113 .. 1998123 -  -3.2  -4.56597   CGCCCTGCCGAAAAA                 CACA ATT TGCG                 AAATATCAATCGGTT  65 31
   BAB1_2060 NONE
   BAB1_2059 1996290 .. 1996325 -   -20  -2.64973   AGTAATTCCACACTA    TGAAGGCCTGTTTCAA CAAA CTGAAACAGGCCTTCA     CAGGACATATATCAT 100 54
   BAB1_2055 1992778 .. 1992798 -   -14  -3.11559   ATTATAACCGGAACA            GGGCGGGA GTTCA TCCCGCCC            TTTTCCTTGAACGTC  87 167
   BAB1_2053 NONE
   BAB1_2052 1990444 .. 1990475 - -18.9  -3.50572   ATTTACGGTATAGAA      TGAGAGCAGGCAG GGTTTG CTGCCTGCTCTCA       CAGATCAACGCCAGC 100 30
   BAB1_2050 NONE
   BAB1_2049 1986495 .. 1986513 -  -2.3  -4.11216   TCTTCACCCTCAAAA             CTGACGC GTTTG ACGACAG             GTGCCTCACGCGCCT  56 500
   BAB1_2046 NONE
   BAB1_2045 NONE
   BAB1_2044 NONE
   BAB1_2043 NONE
   BAB1_2042 1979133 .. 1979170 - -16.4  -3.65656   CGATCACAGACACAA   CAACTTCGCCGAAGCG GCAATA CGTTCCGGCGAAGTTG    TTCATCCTGCTTGTT 100 40
   BAB1_2039 1977100 .. 1977111 -  -7.2  -3.53012   TGGCCGTGGCCGAAA                CGGC GCTT GCCG                 CGTGAAACCGAATAA  61 229
   BAB1_2037 NONE
   BAB1_2036 1972992 .. 1973013 -  -7.2  -4.26903   GGTACCGCAGCAAAA           CCCGGCAG AAGCGA CTGCCGTG            GCCAATCCGCAGATG  74 381
        aroK 1968701 .. 1968714 -  -5.9  -5.24515   AACAAATAAAGAAAA               CGGCC CGTG GACCG                CTTCAGGTTTCGGCC  93 42
        aroB NONE
   BAB1_2028 1965880 .. 1965926 -    -5    -3.967   AAGTCATTAATGAAA GCCGTCTCCACGCTGGCCATCA CCG CGATGGTGGCCATGAAGACGAC ACCTATGACGGCGCC  62 230
   BAB1_2026 NONE
   BAB1_2025 NONE
   BAB1_2024 NONE
   BAB1_2023 1963672 .. 1963682 -  -2.4  -2.78816   TCACTTTGCAGCAGA                 CGGC CCC GCCT                 ACATCAAATCATGGA  39 58
   BAB1_2022 1961693 .. 1961734 -  -7.4  -4.86385   ACGTGTAAAAACAAA GAGATAGAGC--GGCTCCCG CTTT CGGGAGACATGCTCTATCTT CGACCGGCACGCCGG  90 19
   BAB1_2018 1956316 .. 1956368 - -36.1  -4.85782   GCGCGTAAAAACAAA GCATTAGAGCGCGTTTCGATCTGAT TCA ACCAGATCGAAACGCGCTCTAATGC GTGGGGTGCAGGCAT 100 19
        rpmB 1954734 .. 1954751 - -10.5   -5.2189   GGAACCAGCAAAAAA             GGCCGAC GAGT GCCGGCC              TTTTTTGTCAAACTG 100 54
   BAB1_2015 1954010 .. 1954036 - -14.5  -3.77241   AAAGCGTAAGTGAAA         GGGCCTGATCC AGGAA AGATCAGGCCC         TTTCTGCCGAAGGGC 100 18
   BAB1_2012 1947037 .. 1947049 -  -3.3  -2.83371   CATCGCATCAACAAT                CAGCG AAG CGCTT                CTACTTTGATTTGGA  41 348
   BAB1_2010 1944995 .. 1945008 -  -3.1  -3.06796   CGTCATTCGACGGAA               GGCTA AAAG TAACC                CCCTGCCCCACGAAT  43 507
   BAB1_2006 1942130 .. 1942144 -  -3.4  -3.03441   CATGAGTTGTCAATA               CACCTG CAT CGGGCG               CTGTCCATTATGGGA  43 33
   BAB1_2005 1941391 .. 1941406 -    -6  -3.71873   CGATCGAGACCGAAA              CGCTGG AAGA CCTGCG               GATCAAGGGCGGCTG  61 275
   BAB1_2002 1939531 .. 1939547 -  -5.8  -2.73007   AATACGTCGGTAAAC             CCGG-CG CGCT CGACCGG              CGTTGCCCTCTTCGC  47 144
   BAB1_2000 1938589 .. 1938601 -  -6.3  -3.30771   CGATACGTCGGATAA                TGCTT AAA AAGCA                AATACATAGAGCGGT  56 56
   BAB1_1999 1938148 .. 1938166 -  -2.3  -3.62096   TGGCATCACGTCAAA            GCCGACGC AAAC GCG-CTGC             GACACTCCCTTGACC  49 88
   BAB1_1998 NONE
        ftsE NONE
   BAB1_1996 1936195 .. 1936205 -  -8.2  -2.64099   TCTTGCTATCATAAC                 CCGC ACT GCGG                 CGATAACTCGAAAAA  59 87
   BAB1_1995 1935351 .. 1935362 -  -2.2  -3.71913   TCCATACGGAAAATA                TGCG CCGT CACA                 CTGCTTTATTCGCGC  51 31
   BAB1_1994 1934363 .. 1934380 -  -3.3  -3.20991   CGCAACGCAATTGAA             CGTGATC GGAT GACCGCG              ATCGGCTCATGAACT  45 52
         ppa 1933612 .. 1933650 - -13.3  -2.85008   CGTCAGAATAAATAG   TTAGAGCATCGGTCTGA TTCAT TCAGATCGATGCTCGAA   AATGCGGCAAAACAA  82 99
   BAB1_1990 1932061 .. 1932079 -  -6.6  -2.80493   TCCGCAATATAGAAC             CAGCCTGC CGT GTAGGCCG             CAATGAAAACCGGAA  53 124
         hpt 1927454 .. 1927476 - -11.3  -4.14739   CGACTGATGCCAAAA           CCCGACGAG TTTGG CTCATCGGG           TTGTGGTATTACTCC  91 34
   BAB1_1981 1920710 .. 1920729 -  -2.8  -4.57073   CACGCGCTCGAAAAA            GGTGC-ATC GGT GATCGCGCC            GAACGGGCGCATTCA  69 226
   BAB1_1978 NONE
   BAB1_1977 NONE
   BAB1_1976 1917679 .. 1917707 -  -8.9  -2.92472   AAACAAAGGATTAGA        GCGCCGATCTGAT TCA ATCAGATCGAAAC        GCGCTCTAAAACAGA  61 55
        etfB 1914618 .. 1914653 -  -3.9  -3.28712   GGTGGGGTGCGAGAA    CCGGAGCGGAGCGTAC CTTTC GTACG-TGAGCACCGG    AAGCGCAGCAACACG  49 72
        etfA 1913422 .. 1913438 -  -7.3  -3.72324   CATTGCCAGCAAGAA              TGCGAAA CAA CTTCGCA              TTTCGGAAACGCTTC  66 205
   BAB1_1970 1912222 .. 1912245 - -16.8  -5.42198   CCTGAAAAAACAAAA          GGGCTGGTTC CTCT GAACCAGCCC           CGAATTTCCACCGAT 100 50
   BAB1_1967 1909946 .. 1909994 - -18.2  -4.17048   GCCTCCTCAAAACAA TTACCGCGA-CCGGAGCGTCCGA ATGA TCGGACGCGCCGGATGGCGGTCA GGAGGACATTACCAG 100 137
   BAB1_1966 1908582 .. 1908622 -  -4.8  -2.63102   ATCATTTGCAGATGA GCCGCGTTCCGTCACAA CCGGATTT TTGCAACGGAAC-CGTC  AAGCGCATTAGATTT  45 46
   BAB1_1965 1908095 .. 1908123 - -16.1  -3.35467   GGCATAAAGCACGAA        CAAAACCCATCGG CTT CCGGTGGGTTTTG        TTTTGATCGGTCGGA 100 346
   BAB1_1963 NONE
   BAB1_1962 1904474 .. 1904500 -  -7.8  -3.35597   TTCATTCTGGAAACA         TTCGGCCGGGGC AAC GCCACGCCCGCA         GTTGTCGATGCCGTC  61 402
   BAB1_1953 1895927 .. 1895942 -    -4  -3.14132   GTGGCTGCGCATGAA              GCGGAAC ATC GTT-CGC              GATGGGCGGCAGTCT  47 139
   BAB1_1952 1895499 .. 1895512 -  -8.1  -3.29471   TTTGGACCATATCAA               GCTGC TTCG GCAGC                ACTGGCTTACGAGTC  62 248
   BAB1_1945 1888367 .. 1888385 -  -3.8  -2.79492   TGGCGAATCCGAAAT             TCGCATCA CTT TGAAGCAA             CGTTGACATCGCTCC  43 12
   BAB1_1944 1887212 .. 1887236 - -13.5  -3.16785   GACCAGATTAATAGA          GCCTGCCCCTC ACC GGGAGGCAGGC          CTATAAAACGGCCTA  85 38
   BAB1_1943 1887026 .. 1887046 -  -5.4  -3.88464   CCAAAAAGACGCAAA           GAGC-GGAG CGGT CCCCTGCTC            AAGCGGCTCGATGCG  63 24
        argJ 1885570 .. 1885592 -  -2.6  -2.74248   TAACAGGCCCGAAAG           CTAGCTGCGA TAA TCGCCGTTAA           TGGCCACATATTCCT  39 3
   BAB1_1941 NONE
   BAB1_1940 1884275 .. 1884292 -  -2.7  -3.53779   TGCTGAAAATATTAA             GAAATTG GCAG CTATTTC              AGGCGGGTCCGGCTG  49 41
   BAB1_1939 1883826 .. 1883884 -  -9.7  -3.62597   CTGATCGGGGAATAA GGGGCGAGAGCATCTCCGGTAAAGGCCGT GAA ACGGT-TTTGCCGGAAATGCTCT-GCGAC AAAACTCAGCAGTCG  77 31
   BAB1_1931 1877907 .. 1877925 -  -3.2  -2.53581   GACATGCCGAAGCCA             TGCAATAT GAT ATATTGGA             CCGATAAAATGGCTA  40 70
       omp19 1877254 .. 1877286 -  -3.9  -4.07568   CGGTGCGCCTTAAAA      TTCGGCGGAGCTGCC CGA AGAAGCTCCGCCCTG      TTCATCGTTTCCGGG  60 46
   BAB1_1929 1875923 .. 1875937 -   -10  -2.79796   GTCCAGCCCATGACA               GGGATG CCC CATCCC               GCTTCATCGACCGTC  67 112
   BAB1_1928 NONE
         mdh 1874551 .. 1874582 -  -9.4  -4.13014   TTGACAGCCGGAAAA      GGCCGGAATCGCAC TCAA GCAGAATTCCGGCC       TTGTCTGGAACTTAT  81 37
        sucC NONE
   BAB1_1925 1872335 .. 1872362 - -19.8  -4.62069   TCCTTATGCCAAAAA        CCCGGCAGCGGC TTTC GCCGCAGCCGGG         ATATTCAGATTGACA 100 48
        sucA NONE
        sucB NONE
   BAB1_1921 NONE
   BAB1_1920 1866679 .. 1866695 -    -3  -3.05384   TTTTCCGGCAGCGAA              TCTTCA TCGTC CGAAGA              TAATGCCTACATAGC  43 32
   BAB1_1919 1865960 .. 1865978 -  -9.5  -3.31322   CTGAACGTTTTAGAA             CGCCCGG TTCAT CCGGGCA             CGTTCTTTCATTCCA  69 136
      lpdA-2 1864473 .. 1864490 - -14.1   -4.7871   AATCAGCATGAAAAA             GGCCCGC TTGC GCGGGCC              TTTGTCGAAAGCATG 100 52
        rimM NONE
        trmD 1860658 .. 1860676 -  -8.8  -2.64155   GCTTGGCTAAAGGCA             GCCGCCTC CGC AAAGCGGC             CATCTATAGAAGCTT  59 136
   BAB1_1912 NONE
   BAB1_1911 NONE
   BAB1_1910 NONE
   BAB1_1909 1858395 .. 1858409 -  -6.4  -3.66216   CGCAAATCACAAACA               GAGCTT CGC AAGCCC               GCACATCAGCATTCG  60 199
        rplS 1856199 .. 1856215 - -15.1  -5.79595   TTGGAAAATAAAAAA              GGCGGCC AGA GGCCGCC              TTTTGAAAATCGCTT 100 50
        leuC 1854564 .. 1854599 - -19.9  -4.18018   TGTCGTGACGGAAAA    CGAAAAGACCGCCGG GATCAA CCGGCGGTCTTTTCA     AACTTTATGCGGGGT 100 46
   BAB1_1904 1853776 .. 1853792 -  -5.2  -3.94634   CATGACGTCAAAGAA              GCTTTT TCACG AAAAGC              CTAACAATTGGTCGC  63 138
        sdhC NONE
   BAB1_1902 NONE
   BAB1_1901 1850912 .. 1850928 -  -2.9  -3.78775   CCCCTGATCAGTAAA              CGCGC TTCTTCG GCGCA              ATCTTGGCGACGCTG  53 1
   BAB1_1900 1849830 .. 1849850 - -12.6  -4.43213   CCGAACATAGCAAAA            GGGGAAGG TTGAC CCTTCCCC            TTTTTGATTTCGTTC 100 284
   BAB1_1899 1849021 .. 1849038 -  -5.5  -3.53343   AAGTGGTGGTCGAAA             CG-GACCG TCT CGGCCTCG             ATATCGGTTCCTTTG  55 356
   BAB1_1897 1846834 .. 1846862 -  -6.7  -4.05788   CTCCCTGAAATGAAA        TGCGCGGAAAG GATGAAA CCTTGCGCGCA        ATCACCAATCTGCTT  70 80
         amt 1845319 .. 1845333 -  -5.6  -5.18866   GGCAAATAAAGAAAA               GGCGCA AGG TTCGCC               AGCACCTTGCGAAAG  88 85
   BAB1_1895 1842339 .. 1842349 -  -8.2    -3.767   GACTTATGGACGAAA                 CCGC AAG GCGG                 CATGTTTTTATGGGC  66 295
   BAB1_1893 1839853 .. 1839869 -  -7.9  -4.25104   CGTCTTTTATGAAAA              GCCGCTC GCC GACCGGC              TCATTCCGTGGTTCA  74 247
   BAB1_1887 1835501 .. 1835521 -  -2.5  -3.61715   CAGGCCGTGTAACAA            GAACCCG CTTCATC CGGTTTC            ACCGCTCCGACAATG  49 41
        hemD 1834811 .. 1834821 -    -4  -3.85184   CGGAAAAGAGTCAAA                 GTTT AGA AAAC                 AAGCGGAAAAGCCCC  56 10
   BAB1_1885 NONE
   BAB1_1884 1831239 .. 1831263 -  -4.1  -4.12188   CCATGATGTGGAAAA          GCAGGGCTGCC GCC GCCAGCCTTGG          ATCGTCATTGTCAAA  60 525
   BAB1_1880 NONE
        grxC NONE
   BAB1_1878 NONE
   BAB1_1877 1825533 .. 1825559 -  -5.2  -3.07236   AAACCGATGGCAATA        CCG-CCG-ATGC CCAGT GCATTCGGGCGG        CGCAGGCCGAAACCC  50 421
   BAB1_1874 1822694 .. 1822716 - -17.8    -4.371   CTGATTATACCAAAA           CCCGATGAGC TTG GCTCATCGGG           TCTGGTTAAGCCCGT 100 104
        ptsP 1820109 .. 1820127 - -12.4  -4.08945   ACGATTCTGTTAAAA             CGCAACCG CTC CGGCTGCG             GCGTGCAAACATGTT  95 95
        prfA NONE
   BAB1_1871 1817993 .. 1818003 -  -2.4  -4.05788   TGGCCGGAAACTAAA                 CGGC TTC GCAG                 TAAATTCCAAGCGTT  56 59
   BAB1_1870 NONE
   BAB1_1869 1816786 .. 1816805 -   -15  -5.34381   AAATCCAAATAAAAA            TGGCGCGG AAAA CCGCGCCA             TCTCAAAGTTTTTAT 100 54
        clpB 1813946 .. 1813972 - -17.3  -5.45802   CTTCCAAAAGAAAAA         GCGCCGCGACC GGCTA GGTCGCAGCGC         CGATGCCCCCCGACA 100 64
   BAB1_1867 1812057 .. 1812081 - -14.3  -5.00138   GATCCAAAGCAAAAA          GCCGGATGCAA AAC CCGCATCCGGC          CTTTTTATTTCGGGA 100 55
   BAB1_1865 1802189 .. 1802208 -  -4.2  -3.33815   AGCCTTGCGAATGAA            CCTGCCTT GGTC AAAGCGGG             GATATCGAGATAATG  49 95
   BAB1_1864 NONE
   BAB1_1863 1799401 .. 1799412 -  -5.8  -3.36991   GATTAGCCGGAAATA                CTGC GCCG GCAG                 CTCGAGCGTGGCTTT  56 479
        rplU NONE
        rpmA 1794252 .. 1794275 - -15.4  -4.70659   CTCCAGATGCAAAAA          GGGAAGATGG TGAC CCATCTTCCC           TTCGATCTTTTGGCG 100 98
   BAB1_1856 NONE
   BAB1_1855 1792546 .. 1792564 -    -3  -5.61881   GCTCAAAAACAAAAA             CAGGAGGA AGT TTCACCTG             CGAAACATTTTCCTC 100 427
   BAB1_1854 1791792 .. 1791825 - -14.7  -5.24129   GCGGCCTAGAAAAAA     TTATGCACCCGAAGA GATA TCTCCGGGTGCATAT      TATGCCATGCAATTT 100 51
   BAB1_1853 NONE
        proB NONE
        proA 1788056 .. 1788067 -  -3.6  -2.71912   GCATACGCAGATAAT                GCGC ATCA ACGC                 CGGGATATTGTTCCT  43 71
   BAB1_1850 1787380 .. 1787395 -  -2.5  -2.86343   ATTGTAAGCACCACA              CGCCT TAAGAT AGGCA               GAGTCCCTGTTTTGT  41 69
   BAB1_1849 NONE
   BAB1_1848 1786372 .. 1786384 -  -9.1  -3.61468   TGTCAAGGAAATGAA                GGTCG TCA CGACC                GATGATAGGGGTGCC  73 18
   BAB1_1847 1785274 .. 1785288 -  -4.2  -3.31438   CGAGACGAAACAAAG               CTGCTT TTA AAGCCG               GACTACAAATCTAGC  49 97
   BAB1_1846 NONE
   BAB1_1845 1782535 .. 1782556 - -13.7  -4.56914   TGACCGAAAGCAAAA           CGCGGAAGC CAGG GCTCCCGCG            TTTTTGTCTTGCTCA 100 49
        ialA 1781732 .. 1781757 -  -6.9  -4.07568   TTCTCCCTCTCAAAA         CGCTTCGCGC GAAAAAG GC-CGAAGCG         ATTTGAGGTGGAGTT  70 94
   BAB1_1843 1781411 .. 1781439 -   -11  -2.79004   CGACTTTGAAAACAG       CACGACCCGGCAC CGGA GCGCCGGGCC-TG        TCAGGACGGTTCCAG  70 42
   BAB1_1842 1780406 .. 1780417 -  -5.8  -3.55622   CGGAACTGGTGGAAA                GCGA AAAA TCGC                 TGTTCAGTTAAGCAT  58 352
        mmsA 1777746 .. 1777795 -  -4.1  -4.65263   ATGCGGTAAAACAAA TGGTTAGAGCGGTTCCGGCGATT TTGT AAAAACCGGAACCGCACTAGGCT GTAGTTACTTCATCG  70 129
   BAB1_1839 NONE
   BAB1_1838 NONE
   BAB1_1837 1775460 .. 1775514 - -14.8  -3.94188   ATCGACGGCAAATAA TTGCATGAA-ATACAAGAAAGCCCGGC TTCG GCCGGGCTTTCTTGTACATTCA--CAA TATTTCTATCAAAGT 100 34
         ffh NONE
   BAB1_1833 1772262 .. 1772294 -  -9.1  -3.31726   TTCCTTCAGACAATA      GCTTCGCCCGGTTTG GGG CAAAACGGGTTAAGC      TGTTTTCACAACTAT  69 37
        rpsP 1771782 .. 1771813 - -13.8   -4.4352   AAAAATAAAACTAAA      GAAAAAGCGGCGAA TTGC TCCGCCGCTTTCCC       AAAACAAACCGTGCG 100 47
   BAB1_1831 NONE
   BAB1_1830 1770861 .. 1770885 - -13.6  -2.90598   CAAACAGCACAACCA          TGGCCGCAAG CAGCC CCTGCGGCCA          TTTCCAGCCACAAGA  86 82
   BAB1_1829 NONE
   BAB1_1828 1769266 .. 1769285 -  -3.6  -3.32704   GAAGATAACGAAAAT            TTTCCCGA AAAG TCAGAAAA             GAAGCATCTGATCCG  49 180
   BAB1_1827 1764321 .. 1764350 -   -13  -4.12748   GACGATACAAAAACA       GAAAAGGGTAGC GCGAGA GCCACCCTTTTC        ATTCTTTCAAGGCCG 100 48
   BAB1_1820 1756252 .. 1756295 - -17.6  -4.51812   CGCCAGAACAAGAAA TGACAACAGAAAGGCCGGGA GACT TCCCGGCCTTTCTGCTTTGA AAATACCCACCCTCA 100 140
   BAB1_1818 1753650 .. 1753664 -  -2.1  -3.40522   AGGCGCCTATCATAA               GCCAA TGGCT TTGAC               ACACAATCAATGCAG  45 32
   BAB1_1817 1752640 .. 1752658 - -10.2  -3.73068   TCTGCAATCCAACAA             GGCAGCGG ACG CCGTTGCC             CTTTTCGACGCCATT  75 437
   BAB1_1815 1749629 .. 1749639 -  -2.4  -3.10641   GAAGCGATCAGGCAA                 CGAC ATT GACG                 ATCCTTTGCGGCACC  42 7
   BAB1_1814 1749002 .. 1749022 - -10.4  -5.63517   GGCTGAAACAAAAAA            GGCGATGC CGACC GCACCGCC            CTTTATGATATTACG 100 56
        priA 1745833 .. 1745846 -  -3.1  -3.14132   CGGTCGTGGCAGGAA               GATAG AATT CCATC                GCAATTACCCTCGTC  45 91
   BAB1_1811 1745301 .. 1745325 - -10.7   -3.3382   TCTAGCATAGACGAA          CAGGACTCGCA ACA CGCGAATCCCG          CACTTTTGTGTAAGT  76 132
        atpH NONE
        atpA NONE
   BAB1_1808 NONE
        atpD 1740423 .. 1740451 - -15.4  -2.52775   CTCAGACAAAATGAT       TGGGCCTTCGCGG TGGG CC-CGAAGGCCCA        CCGGAAACTCAATTC  93 42
        atpC 1739892 .. 1739908 - -11.5   -5.0916   GCCGGAATAGAAAAA              GCGGGCC AGA AGCCCGC              TTTAAAAAATCATCA 100 53
   BAB1_1805 NONE
   BAB1_1804 1739113 .. 1739129 - -11.5  -5.63517   TGGCCAAATAAAAAA              CCGGAGC AAA GCCCCGG              TTTCTTCATCGGTTC 100 52
   BAB1_1801 NONE
   BAB1_1800 NONE
   BAB1_1799 NONE
   BAB1_1798 1732736 .. 1732767 -    -5  -3.44146   GGTCGCCATAAGGAA      GGTCGCCCGC-CGGA TCA TCAGCGCGCGCGATC      AGATTGATCTTTTCC  53 513
   BAB1_1796 NONE
   BAB1_1795 1730787 .. 1730809 - -13.4  -5.02074   TGATCTTTTAAAAAA           GCTCCGCCGC ATA ACGGCGAAGC           TTTAAATTATTTCGC 100 32
   BAB1_1794 1729493 .. 1729515 - -17.8   -4.2803   GATTGCAATTGAAAA           TGCCCGGCTT CAA AAGCCGGGCA           TCTGATATTTTCAGA 100 59
   BAB1_1793 1729041 .. 1729054 -  -3.8  -3.40522   ATTTCCGCACGAGAA               CGCA ACCTCA TGCG                TGAGATCTGCCGATG  49 42
   BAB1_1792 1727748 .. 1727768 - -16.9  -5.29885   AAGTTAAAAACAAAA            TGCCCGGCT AAA AGCCGGGCA            GATTGCTGAATTTTG 100 70
         pyc 1723961 .. 1723999 -  -2.3  -3.28712   GCTCTCTGGTCACAA   TCGGCGCACGCGCAG GCGCCATAT CTGCGCGTCCGGAAA   CCTGTACCATCTATC  45 97
   BAB1_1790 1722624 .. 1722638 -  -4.2  -3.86202   CCCGACCAGATGAAA               GCCCAC CAC ATGGAC               CGTGAAACCGTGATC  57 205
   BAB1_1788 1720396 .. 1720417 -  -6.5  -3.17723   CCATGGGCAAGGCAA           CCGGCAA-GG ATG CCGCCGCCGG           AAAAGCCACGCTGGT  54 187
        mtgA 1718605 .. 1718619 -    -7  -4.16016   TGATCGGTCAATAAA               GGTCCG GTA CGGCCC               GGTAGAGCCTGTCAC  72 142
        rpmF 1718331 .. 1718368 - -19.3  -4.41844   AAAACCGGCACAAAA   GAAAACGCCGCTTCCGG CAAA CCGGAAACGGCGTTTTG    AACAGTCCTCAAGCT 100 53
      phbA-1 NONE
   BAB1_1782 1715979 .. 1715996 -  -9.9  -3.34344   CGACTCTGGAACGAA             TCAGCGA CGAA TCGCTGA              CACGGACTTCTTCGC  72 198
   BAB1_1781 NONE
   BAB1_1780 1712277 .. 1712298 -  -3.6  -3.71686   GCCAATGGAACAGAA           TCACCAGC CTTCGC GCAGGCGA            TCAATATTTCGGCGT  56 4
   BAB1_1779 NONE
        fdxA 1711483 .. 1711497 -  -2.9  -4.09685   TGGCATGCGCTAAAA               CATTT TTTCC AAATG               TGGGAGCCAGTTTTA  58 104
   BAB1_1777 NONE
   BAB1_1776 1710211 .. 1710221 -  -6.8  -4.18506   CCAGTCCCAAAAGAA                 TGCC CCA GGCA                 ACATATTGCCCCAAA  72 110
   BAB1_1775 1709103 .. 1709114 -  -7.2  -3.53012   GCCTTGGCGGGCAAA                CCGG TTCA CCGG                 ATTGATTTCCAATCC  61 118
   BAB1_1769 1701969 .. 1702000 -    -8  -3.71848   GGGCTGCACCAAGAA      GTGTGCCTGCAACCG CAC CGATCGCAG-CACCC      GTCAGAGCACCACGG  69 324
   BAB1_1767 NONE
   BAB1_1766 1699902 .. 1699925 -   -14  -2.60244   CCCCGAATGAATCCA          TCGAAGGGTA GATC TACCCTTCGA           TTTCTTCCCGCAGCA  84 15
   BAB1_1762 NONE
         pyk 1696253 .. 1696271 - -12.4  -5.27335   TTGTTCAAATAAAAA             CGCGCTCC GAA GGAACGCG             TTTTTGAATGCCGTG 100 191
   BAB1_1755 1692853 .. 1692867 -  -2.7  -4.69053   CAGGATGGAACAAAA               CCGGC CTCAT GCCTG               TCAATGTGCTGCCCA  68 26
   BAB1_1754 1692589 .. 1692603 -  -7.8  -2.90992   AAGTGCTGCAAATCA               GAGGCT CAA AGCCCC               ACCGCGACCATAAGA  58 52
   BAB1_1750 1689689 .. 1689711 -  -7.8  -4.08767   GGGACGTGGGCAAAA           CCACAATTTC CGG GAAATCATGG           CTTGTATATAGGTTT  74 78
   BAB1_1749 1688901 .. 1688944 -   -19  -3.01712   GGGTTTCCTGTAAGA GCGAAGCCAGGCCCGCTTGCT TCC AGCAAGCGGG-CTGGTTTCGA TATTATTCTTCGTCT 100 28
   BAB1_1743 1684201 .. 1684235 - -12.3  -4.76041   CAGATTGATGAAAAA    CCCCTCGATTTTTGGC AGCA GTCAAAAA-CGAGGGG     TTTTGATTCCGATCT 100 224
   BAB1_1739 NONE
   BAB1_1738 NONE
   BAB1_1737 1678672 .. 1678693 -  -4.4  -3.83561   TCTTTTCAAAAAAAT           CGCAACAG GATCAG CCGTTACG            CGGCGCTATGCGCGA  58 14
   BAB1_1736 NONE
   BAB1_1735 1677580 .. 1677597 -  -4.1  -5.15167   TATCACCAAGAAAAA             GCAATCT CATG AGACCGC              CTTATACGCCAGTGC  79 126
   BAB1_1734 1676653 .. 1676663 -  -5.4  -4.18018   CCGCTCCAGCGAAAA                 CTTG TCG CAAG                 GAGATAGGAATTCCT  67 127
   BAB1_1733 1675337 .. 1675349 -  -6.9  -3.17723   CTATCCTCAAGGCAA                CCGCC CGC GACGG                CAAGGCGTGAAGCCG  57 487
   BAB1_1729 1672902 .. 1672944 - -20.8  -5.07652   CGCGTCAAAACAAAA GATTAGAGCGCCGATCTGAT TCA ATCAGATCGGCGCTCTAAGT TTGGCTAAAGATACC 100 44
   BAB1_1727 1670374 .. 1670393 -   -15   -2.7648   ACGATAAAAATATAC            GGGAGGGC GAAA GCCCTCCC             CCGCCTCACTGGGCA  90 31
   BAB1_1718 1662866 .. 1662883 - -12.7  -5.86332   TGAATGCAAAAAAAA             GAGCCGC AAGG GCGGCTC              TCAGGAGTTTAACAG 100 183
   BAB1_1717 1661949 .. 1661975 -  -3.7  -3.28712   TCGTTTCTTTCATAA        GCGAACCCTATC CTCA GAC-GGGTCCAC         TTGACAGCAGAAAAG  49 98
   BAB1_1716 NONE
        ruvA NONE
        ruvB NONE
   BAB1_1713 1658926 .. 1658947 - -15.1  -3.75153   GTCCTCGAATCCAAA           CGCCCGGCC ACAT GACCGGGCG            GCATCGCAAATCCGT 100 354
        tolQ NONE
   BAB1_1711 NONE
        tolA 1656622 .. 1656638 -  -2.3  -3.21395   ACCCCGGTCAGAACA              TTTCG CTTGGGT CGAAA              TTGACGATCACTTCC  43 1
        tolB 1655175 .. 1655198 -   -11  -4.57482   TCAGCCATAAATAAA          GGCGCGAAAC CGAA GCTTCACGCC           TTCAACCCTGTCATT  95 54
   BAB1_1708 NONE
   BAB1_1707 1654335 .. 1654372 - -14.3  -3.72324   TATCTTGAGCAACAA   TGACGAAAAAAACGGCC TTAA GGCCGCTTTTTCCGTAA    CACTGTTGTGTTATC 100 86
   BAB1_1706 1654103 .. 1654115 -  -6.3  -2.72144   GCACCGCGCCTAAAT                GCATT TTG AATGC                GTCTTGAATGCTCCC  51 63
   BAB1_1705 1652573 .. 1652583 -  -4.6  -2.71731   CTTACTCCGCAATCA                 GCAC TTG GCGC                 GACTGCGCTCATCGG  46 12
   BAB1_1704 1651093 .. 1651119 -  -3.7  -2.66733   GTCCAATCGATACCA        CGTCCATTCCGC GACC GCGGAACG-ATG         TTTCGTCCTAACATA  43 114
   BAB1_1703 1649093 .. 1649117 - -15.8  -3.27215   AAAGCCGGACAGCAA          GAAAGCCGGG ACCAG CCCGGCTTTC          TTGGCGATATTTTAA 100 46
        glmM 1647409 .. 1647441 - -17.8  -3.85704   TTACCAATCATCAAA      TGAAAACGGCGCGG ACAAG CCGCGCCGTTTGCA      AACACCAGAATTTCC 100 62
   BAB1_1701 1646424 .. 1646441 -  -8.3   -5.5074   CAAGGCAACAAAAAA             TGCCCGG TCTA CCGGGCC              CTTGAGAACCGAACG 100 53
   BAB1_1700 1645298 .. 1645321 -   -16  -3.93026   AATATTTTAACGAAA          CCCGCCCGGA TTGC TCCAGGCGGG           TAGAATTTCCTTATT 100 36
        serC NONE
   BAB1_1698 NONE
   BAB1_1697 NONE
   BAB1_1696 1641659 .. 1641695 -  -8.8  -3.31322   GGTAATCTTTGAGAA   CCGGCGCGCAGCCGTACT ATG AGTACG--TGAGCACCGG   AAGTGCAAAAGAGCG  65 78
        purA NONE
   BAB1_1694 1639979 .. 1639989 -  -3.2   -3.3761   TTCGCCGAATAAAAT                 TGGA AAT CCCA                 TATGTCCGCAGTGAA  47 62
   BAB1_1693 1638229 .. 1638245 - -15.1  -2.57026   TAGAGTGATAGGAAG              GGCCGCG TGA CGCGGCC              TCAGATTGATGAAAA  90 211
   BAB1_1691 1635691 .. 1635704 -  -3.1  -4.63044   ATGCATAGAAAGAAA               TCAGGC GCT GCC-GA               TCAATATGCCCGCCG  68 12
   BAB1_1688 1633841 .. 1633851 -  -2.4  -3.84284   TGAAAATGCATCAAA                 GGTG TAC CGCC                 AATTTGGTGTTTTAC  51 104
         dut 1633183 .. 1633212 -   -18  -2.88427   AATATTTGTCATAGA       GAAAAGCCCGGC GCATGG GCCGGGCTTTTC        TCATCTGGTGGGGCA 100 47
   BAB1_1686 1632991 .. 1633005 -  -3.6  -2.89822   AGAAGAATCACTAGA               TTTAAG CAC CCTAAA               ACCCCTGAACCTTCA  45 21
   BAB1_1685 NONE
   BAB1_1684 1630638 .. 1630648 -  -2.4  -3.14848   TTCGCTTAGGAAAAG                 GCGG GAA CCGT                 TCCGTTTGCCTGCGA  43 5
   BAB1_1683 1629560 .. 1629574 -  -9.2  -3.61178   GGCATTTATTGCAAA               GGCCAG TGA CCGGCC               TTGCTTCGCAACGGC  73 270
   BAB1_1678 1626101 .. 1626120 -  -5.7  -2.72263   ATATGCTGCTGAAAG            CGCTGCT CAGCCC AGCAGCA             GATAGGCGGCGCTGG  48 12
   BAB1_1677 1625962 .. 1625976 -  -4.3  -2.54896   CTGTCACTCAAGCGA               GAACA TTTCC TGTTC               TGTTTGCAACTCTTT  45 3
   BAB1_1676 1625016 .. 1625036 -  -5.3  -3.84185   TGCACGTAAAGACAA            GCGTCGG CAACCGC CCGCCGC            ACTTCCTGCAAGTCA  61 81
   BAB1_1675 NONE
   BAB1_1674 1624071 .. 1624112 - -18.9  -4.07885   GATGCCGCTGCAAAA TGAAACAGGCAGCTTGCCT GGAA AAGCAAGCCGCCTGTTTCC  ATTACAAAGCTTTGT 100 47
   BAB1_1671 1620577 .. 1620613 -  -3.7  -3.28552   AAATTTAAAAAGAAG   GCTGCCTG-TGTTGTGC TGCCT GC-CAGCGTCAGGCAGC   AACTTGCGATGCTTC  49 17
   BAB1_1670 1620247 .. 1620266 -  -5.8   -2.7094   GTTCATGGATATAAG            TCGACAAA AAGT TTTGTCAA             AATGGGGTCGGTTTC  51 50
   BAB1_1669 1619015 .. 1619052 - -17.1  -2.62184   GTGTTTCGCATATTA   GAATAAGCCGTCGTGGC TAAG GCCATGACGGCTTTTTC    GTTTCAGATTTTTCG 100 61
   BAB1_1666 1616246 .. 1616260 -   -10  -3.54459   TGAACGCTTTTGAAA               CCGGAA AGT TTCCGG               TGCCCCTTTAAAACC  74 277
   BAB1_1665 1615120 .. 1615136 - -10.8  -4.65895   CCTCTGATTGAAAAA              GGCCGC GTCGT GCGGCC              TTTTTCATAGAGAAA 100 59
   BAB1_1661 1610396 .. 1610410 -    -7  -3.52102   ATGGGATCTACAGAA               GCGGGG CGG CCTCGC               GGCCTTTGATGGCGG  61 3
   BAB1_1660 NONE
   BAB1_1659 NONE
   BAB1_1658 1609356 .. 1609374 -  -4.5  -4.36411   CAGCAACGATGAAAA             TCACCCG GGATG CGGGCAA             TCTCCTGAACGACCT  67 193
   BAB1_1654 1605748 .. 1605774 -  -2.2  -4.07885   GATTCCGCCGTAAAA         CGAGAAAAACGG ACG CCCCTTCCCTCA         AGCCACCGTCACGGA  56 48
   BAB1_1650 NONE
      rbsC-2 1593847 .. 1593889 -  -4.2  -3.85603   GCGACGAAACAAATA CTTAGAGCGGTTCCAGCGA CCCGTT TAACCGGAATCGCTCTA-G CCTCCCTGACTGCGT  56 22
   BAB1_1648 1592698 .. 1592714 -  -2.1  -3.75015   ATAATTTTCATGAAA              CTGTGCG GGA CGCCAAG              ACAGCTTTACTTGCG  51 32
   BAB1_1647 1591593 .. 1591606 -  -5.3  -4.25104   GGTCGGGGAGGAAAA               CAGTT CACC AACTG                CCACCGCATCGAGCA  67 278
   BAB1_1640 1584451 .. 1584479 - -24.7  -3.71917   ACTGGAAACGGGAAA        GGGCCGCCTTGCT TGA AGCAAGGCGGCCC        TTTTCTATTGAACAC 100 111
   BAB1_1628 1574001 .. 1574040 - -16.4  -3.21924   CCACTCGTTACAAGA  CGCAGAGCGGCCCTCCGT CTAC ACAGTGGGCCGCTCTTCA   CGATATTGGCGGGAC 100 66
   BAB1_1627 1572254 .. 1572279 -  -3.9  -3.63744   TCCGGCTTCAAAATA         CCGATCCACGC ATAG ACGCGGATGAG          GAACGAGGTCCAGAA  53 440
   BAB1_1624 1570826 .. 1570842 - -11.5  -3.04196   GGAAAGCGATACAGA              CGGCGAG CAG CCCGCCG              AAACACCGCCCGCCA  69 128
   BAB1_1622 1568323 .. 1568341 - -13.1  -5.87688   AGAATTCAAAAAAAA             GCGCCGG ACGAA CCGGCGC             TATCAGAATCTCAGA 100 163
   BAB1_1620 1563496 .. 1563518 - -15.6  -5.20781   GAGTACAAAACAAAA           CGCCCCTAAC AAT GTCAGGGGCG           GAAAAACTAATCTGT 100 132
   BAB1_1618 NONE
   BAB1_1617 NONE
   BAB1_1616 1560503 .. 1560528 - -17.7  -3.96327   ATTTGCGAGCATAAA         CAAAACCCGGC TTTC GCCGGGTTTTG          ATCACTTCATATAAT 100 50
        ctrA 1558801 .. 1558818 - -12.7  -4.68645   GATTGAAAAGCAAAA             GCTCCGC CGAA GCGGAGC              TTTTTACAATTCAGA 100 55
   BAB1_1612 1556928 .. 1556948 -  -5.4  -3.62591   TTCATAATGCGCAAA            GTTCCGCC TTTCC AGCAGAAC            AATTTGCGCCGGAAA  58 175
   BAB1_1611 1555885 .. 1555933 - -27.1  -2.52464   TGTTCTGGGAAGCTA GAGCATTTTCGCGCCAAAACCGT TTC ACACTTTTGGCGCGAAAATGCTC TATTGCATGTCGCGG 100 25
   BAB1_1608 NONE
        trmU 1553544 .. 1553599 - -24.5  -3.30159   GGAACCGCTTTAGAA CATTTTCAAACCAAAAAACCTCCGG TTCATG CCGGAGGTTTTTTGGTTTGAAAACT CGCCTTTACCAAGTC 100 39
   BAB1_1604 1551826 .. 1551850 -  -3.6  -4.11394   ACTGCATTGGCAAAA         TCGCACGCCTT GCCG AAGACGCG-GA          AGGCAATATGAGAAA  60 142
   BAB1_1600 1549392 .. 1549431 -  -6.2  -5.80817   CGGAACATAAAAAAA  CTCCGACCGGGCGCAGAG GGTT CCCCACACCCGGCCACGG   ATTTGATGAAACCGA 100 201
   BAB1_1599 NONE
   BAB1_1598 NONE
   BAB1_1597 NONE
   BAB1_1596 1545711 .. 1545732 - -10.9  -4.57073   GATTCTCGCGAAAAA           GCCGCACAT GAGA ATATGCGGC            TCTTGTTTTTCAGAC  95 55
   BAB1_1592 NONE
   BAB1_1591 NONE
   BAB1_1590 NONE
   BAB1_1586 1534455 .. 1534481 - -11.6    -5.243   CAAAGCATGAAAAAA         CCAGCCGCAA GGTTTGG CTGCGGCTGG         CTTCAAGTTAGGGCG 100 53
   BAB1_1584 1532919 .. 1532951 -    -7   -2.8934   CTGGAAAGGAGCACA     GGTCCGGCGAGACCGA AGA TCGA-C-CGCCGGACG     CTCCTCTCAACGAGC  54 32
        leuA NONE
   BAB1_1582 1530634 .. 1530666 -  -7.8  -2.50077   TTTCCAGAAAATCAT     CCGCG-AGCACGGAGC CGA ACTC-GTGCTGCACGG     CCACACGCATCTGAT  53 251
   BAB1_1580 1529405 .. 1529443 -   -16  -2.82623   CGTTTCTGACAAGCA   CCGATCCGGTGAAGGCGC AGC GCGCCTTCACCAAAATGG   AAGCGGCTCCAGATC 100 14
   BAB1_1577 1526298 .. 1526314 -  -8.7  -3.14463   AACCTTGCGGACGAA              GCTTGCC CGC AGCAAGC              CGGGCCTTTTTGAGA  60 485
   BAB1_1572 1518992 .. 1519002 -  -3.2  -4.08945   ATCACCGGCTGAAAA                 GGCT GGA AACC                 CGCTCATTGAAGTGC  58 29
   BAB1_1571 NONE
   BAB1_1570 1516901 .. 1516914 -  -3.7  -4.72986   GATCCCCATGAAAAA               GCGGG TGAT CCGGC                TTGGCCGGTCCATGG  70 229
   BAB1_1567 1515569 .. 1515586 - -14.1  -3.67976   CTGATGAAGCGGAAA             GGGCCGG TTTC CCGGCCC              TTTTTCATGCATCGA 100 30
   BAB1_1565 NONE
   BAB1_1564 1513576 .. 1513589 -  -4.5  -3.94067   CATTACACAGAAGAA               GCAGCC ACC GGC-GC               GCCGAAGGTGACGCT  59 419
   BAB1_1561 1510318 .. 1510358 -  -8.4  -4.77775   ATGCGACAAAACAAA GAGTTAGAGCGGCTCCTGT TGAA ACAGGGACCGTTCTAA-TC  AACCAATGTATCGTC  93 20
   BAB1_1560 1508153 .. 1508172 -  -2.8  -3.23975   ACCTGCCAAAAATTA            TCCCGCAA GTGC TCACAGGA             CGAAATTCCCTCCAT  45 184
   BAB1_1559 NONE
        petB NONE
   BAB1_1557 1505226 .. 1505245 -   -15  -4.69559   AAAGCGCAAAAGAAA            TGGGCGCC TTTC GGCGCCCA             ATCCTCAAGCTGTCT 100 75
         apt 1504395 .. 1504414 -  -7.1  -4.56978   GCCTGAAACAACAAA            GCCCGGA GCATTG TCCGAGC             TTTTTCGTATCCTCA  77 38
   BAB1_1550 1498457 .. 1498473 - -10.9  -3.96892   AAGCGGGATCAGAAA              TCAGTCC GGT GGACTGA              TTTCCCCGCATAAAT  86 68
   BAB1_1543 1491635 .. 1491655 - -10.5  -2.76046   TGAATCCGAACACCA            GCCCCTTTT CAA AAAAGAGGC            ATGAAAGCATGTGGA  70 125
   BAB1_1542 1490732 .. 1490748 -    -3  -4.27584   AGTCTGAATTCAAAA             GCGGCAT GTGC ATGC-GC              AAATGGTGATTTTCG  60 103
        csaA NONE
   BAB1_1540 1490202 .. 1490219 -  -2.6  -4.21908   CAGGATGAGGGAAAA             GGACGC CACTGC GCGTCT              AATCAGAAGCCATCG  58 46
   BAB1_1535 1486142 .. 1486162 -   -14  -5.18726   TTTGCACAATAAAAA            CGGACGGC GATTG GCCGTCCG            TTTTTCCCTCTCCAA 100 135
   BAB1_1534 1485369 .. 1485386 - -10.5  -4.81685   ATCAACCAGCAAAAA             GCCGCCC CTGA AGGCGGC              TTTTTTCATTGCAAA 100 41
   BAB1_1528 1478495 .. 1478519 - -15.8  -3.53224   TACCGTGCCTGCAAA          TAAGCCCGGC GCAAT GCCGGGCTTA          ACGGTGTTTTAGAGC 100 136
   BAB1_1526 1476953 .. 1476963 -  -4.6  -3.39784   CGAGGCCGAAGAATA                 GGGC TTC ACCC                 CTTGAAGATCAAGGC  51 20
   BAB1_1524 1474711 .. 1474739 -    -6  -5.38839   CACACAAAAAGAAAA       CGGTCACCAAGAC ATCT GCCTCGG-AACCG        TTTAAATCGCTGTTG  95 117
        greA NONE
        lpcC 1472689 .. 1472702 -  -5.2    -4.183   GCAAGCTGGAAGAAA               GCGG CGTCAT CCGC                GGCTATCGTGCGATT  66 341
        trxB NONE
   BAB1_1517 1468238 .. 1468255 -  -9.1  -5.91981   AAAAGCCAAAAAAAA             GCCAGAC AAAC GTCCGGC              TTTTGAATTTTGAAG 100 381
   BAB1_1513 1465971 .. 1465989 -  -8.8  -4.47873   AGAATATGCAGAAAA             GGCGGG TCTTGAG CCCGCC             TTTTTTGTTGCCCGC  85 115
   BAB1_1510 1462975 .. 1462988 -  -3.1  -3.24708   CAGCTTCCAAATAGA               CTTGC TGAA ACAAG                CGAGTGATTTCTTCT  45 68
   BAB1_1505 1457195 .. 1457208 -  -2.4  -3.96327   ATCGCTGATCACAAA               CGAA GACTCT TTCG                CAATAGTTTGGGTAC  54 5
   BAB1_1504 1456003 .. 1456019 -  -6.5  -4.54727   TTTCGCAAAGGAAAA              GGCGG TCACAAG CCGCC              TTTTTCTATAGTCTG  74 151
   BAB1_1501 1453491 .. 1453515 -  -2.1  -4.18506   GCAGGTTCAAAAGAA          GATGAACCACA AGC TGGAATTCACC          GAAGAAGGCTGGAAG  59 428
   BAB1_1499 1449820 .. 1449841 -  -7.3  -4.07568   GCTGTTTTCGCAAAA           CCGATTCGC CAAA ACGAATCAG            AAACCGCCATGTGGC  70 22
        rpoD NONE
   BAB1_1497 1446994 .. 1447018 - -13.6  -4.82678   TTATAAAAATGAAAA          CGCCGCGCAT TCATG ATACGCGGCG          CTCAATCCTGTAGCG 100 45
   BAB1_1496 1446361 .. 1446381 -  -4.1  -3.81951   CGGCACAGGATTAAA            TTTTAGCAA TGT TTGGTAAAA            CAAGATTTACCGGGC  56 32
   BAB1_1495 1445668 .. 1445689 -   -13  -2.58686   ACCTGATACAAAACG           CCGGCCTG GTTTCA CAGGCCGG            TTTTTTTGATTAGAG  81 136
   BAB1_1492 1442927 .. 1442937 -  -6.8  -4.07568   GCCGCTCCGTGAAAA                 CCGT GAA ACGG                 TCTACGGCGAATGGC  68 242
   BAB1_1490 1441887 .. 1441900 -  -2.3   -2.8547   AGGCTTGAGAGGATA               TGAGC GCTG GCGCA                GAGGCTGGTGGGGCG  41 411
   BAB1_1488 1439227 .. 1439242 - -11.8   -4.3208   CCTGATAAGTCAAAA              GGCGGC CGAA GCCGCC               TTTTTCATGGTCGCC  95 41
   BAB1_1487 1438553 .. 1438565 -  -4.7  -2.75064   GGTGCTATGTAAGGA                GCGCC AAT GGCCC                AAACAAGGGAAACAA  46 476
   BAB1_1485 1437331 .. 1437371 -  -7.1  -4.37886   TCATGCTGGAGAAAA TGAAACAGGCTGGCGTCGA ACTGA TCGATG--AGCCTGTTTCA GCGTCGCATCTACTC  75 40
   BAB1_1483 1436311 .. 1436325 -  -5.6  -3.58914   CGAAATGAACCATAA               TGGCGG CAT CCGCGA               CGACGAGATCGCGGA  55 101
   BAB1_1475 1430788 .. 1430822 -    -5  -2.84229   ATACCGCGAGGAAAT     TTCTGTGGCGTATTTA GGC CAAATGCGGCGCAGAA     GCAAACGCCTTCGCG  47 4
   BAB1_1474 1429041 .. 1429061 - -18.3  -5.27335   GGCCTGAAATAAAAA            GGCCGGTGC GAT GCACCGGCC            CTGAAAGTCATCACC 100 36
   BAB1_1473 1427975 .. 1428009 -  -5.8  -4.07568   TCCTCCCGGTCAAAA    TCGC-A-GCCGAGATG ATGCG CATCGCGGCGTTGCGA    TCATGACAGCTCCAT  64 249
   BAB1_1471 1426421 .. 1426438 - -14.1  -3.35934   GTAGAGATGTGACAA             CGCCGCC CGAA GGCGGCG              CTGAAGCATAACAAG  95 59
   BAB1_1469 NONE
        metF 1423955 .. 1423988 - -15.3  -4.26076   CGACCCGCATGAAAA     CGAGAAAGCCCGGCG AAAT CGCCGGGCTTTCTTT      GTTTCAGGCAACCTC 100 29
   BAB1_1464 1419639 .. 1419658 -  -3.4  -2.95459   ATGAAGGGGAGAAAT            GGCCGCGA AGCT TGGCGGAC             CGCATAATTATTGCG  42 33
   BAB1_1463 NONE
   BAB1_1462 1418000 .. 1418029 - -16.5  -4.07119   ATAAAATATAAAATA       CGCGCGCTGGAGCC TCA GGCTCCAGC-CGCA       GCTTCACGCAGTAAC 100 29
   BAB1_1461 1416957 .. 1416990 - -21.9  -3.06418   TCGCTACAGAAATCA     GAAAAGCCGGCAGCA AGAC CGCTGCCGGCTTTTC      GTTCACATCAGGCAA 100 83
   BAB1_1458 1413494 .. 1413504 -  -3.2  -3.58522   ATGATGATGTCGAAA                 GTAC GCA GCAC                 TCGTTCAACTCCGGG  51 30
   BAB1_1457 NONE
   BAB1_1456 NONE
        murE NONE
   BAB1_1454 NONE
        mraY NONE
        murD NONE
        ftsW 1404471 .. 1404487 -  -6.6  -5.54907   GCGACAAAATAAAAA              GTCAGA GCATT TCTGAC              GATACTATCCAAAGG 100 164
        murG NONE
        murC NONE
        murB 1400844 .. 1400872 - -13.2  -5.09426   TGCAAGGCTAAAAAA        GCCCGGAATTTC AGGGG GAAAATCCGGGC        AACTTTTTTATACTA 100 33
   BAB1_1447 1399644 .. 1399673 - -10.7  -4.46212   CGCGGCAGGACAAAA       GCGGCATTCATCG CGCC CGATGCATCCCGC        ACCGCGCCCGCGCGC  95 63
   BAB1_1446 NONE
        ftsA NONE
        ftsZ 1395621 .. 1395648 - -15.6  -4.88405   AATCTTGAAATAAAA        GAAGCCCGCCTG AAAA CAGGCGGGCTTT         GAAAGGCTTTTACAG 100 49
        lpxC 1394187 .. 1394207 -  -4.7  -2.64199   GACTCAGCAATGAAG            TGAACCG GCGAACA CGGCTCA            ATTAAGGCCGCGCGC  45 90
   BAB1_1441 NONE
        recN 1391191 .. 1391218 -  -6.3  -4.08767   GCGATTCCGTTAAAA        CAGGAACTGCT CTAAGC AGCAAATCCTG         ACTATCTTGAATCGG  68 117
        ligA NONE
   BAB1_1438 1387769 .. 1387780 -  -7.2  -3.53091   ACGCTGGTTCTCAAA                GGCG TCAT CGCC                 ATCACCACGGCCCGT  60 506
   BAB1_1434 1384096 .. 1384114 -    -3  -3.53091   ATCCTGGCTTTGAAA             GTGTGGAT TTC ATCCGCCC             CACTTTTCCAAAAAC  49 16
   BAB1_1433 1383308 .. 1383318 -  -3.2  -4.08692   GAACTGGTGGCAAAA                 TCAG TGG CCGA                 CAAACCATCGGCCTT  58 250
   BAB1_1430 NONE
   BAB1_1429 1377672 .. 1377718 -  -5.3  -3.53224   CAGTTTCTCGGCAAA CCCATCCAAATGGCTGATTTGA ATCA TCAAATCAGT-ATTTTGCCGGG GTTCATGATGTTGTC  56 5
   BAB1_1428 1377554 .. 1377566 -  -3.3  -4.41348   TTGGCGCGAAACAAA                GGGTG AAT CACGC                AGTCTTTATCTGCGC  62 20
   BAB1_1427 1373739 .. 1373777 -  -3.1  -4.07568   GCCCCCCCGTGAAAA  GAGG-GCCGCTCT-ACCGT CAT ACCGTCAGGGCTGCGCCTC  CGGCGAAACTGGCGG  58 11
   BAB1_1421 NONE
   BAB1_1420 1369946 .. 1369970 -    -2  -3.62864   GAAACCCACTCTAAA          GTCCTTAGGG TTAGC CCCTTAAGGC          GGGGTTCGGAGGCAC  49 19
   BAB1_1419 1369085 .. 1369105 -   -14  -4.94972   CACTATAAGGAAAAA            CCCCGGTG TGAGG CACCGGGG            CTTCGGATTCAACAG 100 59
        thyA NONE
        folA NONE
   BAB1_1416 NONE
        hflC 1365515 .. 1365528 -  -2.3  -4.37092   ACGGCGGCTAGAAAA               TCGCT CATG AGCGC                CTGTTCCTGCTTGTT  60 39
   BAB1_1414 1365323 .. 1365342 -    -5  -3.12809   CATGGAAGAAATAAC            GGACAAGA AGCG CCTTATCC             CCTGACAAGCCAGAC  48 20
   BAB1_1413 1363536 .. 1363555 -  -2.8  -4.67353   TCATCCATCCAAAAA            CAATCAGT CGAT ACGGATCG             TCACGAAACGCAACT  68 9
   BAB1_1412 NONE
   BAB1_1411 1362010 .. 1362032 -  -9.1  -3.03124   CCTCACCCCCGAAGA           CGCTATCGC AGTCG GCGATGGCG           CGAACGATCTGGGCA  60 221
   BAB1_1409 1360141 .. 1360156 -  -8.2  -5.55769   TTGGATAATAAAAAA              GGCCCC CGAG GGAGCC               TGTCTTTCGCGCATG 100 207
        ilvB 1358272 .. 1358288 -  -2.1  -2.78384   TTCCTTCGGATCAGA              CGAGCGC GCG GCCCTTG              GCATCAATGGCATTG  39 4
        ilvN 1357592 .. 1357620 - -16.8  -3.28712   TGCCTCCGCTGATAA       TGGCGCCGAC-CC TTTG GGCGTCGGCGCCA        TTTGCGGCAAGGCAT 100 81
   BAB1_1406 1356326 .. 1356336 -  -6.8  -3.72324   GATCCCGACGAAGAA                 CAGG ATG CCTG                 GGAATGGCTTGATGC  63 60
   BAB1_1404 1354875 .. 1354918 -  -6.6  -3.76125   CCACCTGAATGCAAA TGCGCTTTTTGCAAGGCTTG ATCG CGAGCTATGCACATAGCGCA TCCAGTTGATGTTTT  66 39
   BAB1_1403 1354647 .. 1354661 -  -4.2  -5.02074   GGACGGGCGAAAAAA               GTTGCA CTT TGCGAC               ATCCCTGCCGCATCT  76 69
   BAB1_1402 1352548 .. 1352575 - -17.1  -5.03994   CGCCATAGACAAAAA        GCGCCTTTCGG GAGCTT CCGAAAGGCGC         TTTTTTCTACCCCTT 100 57
   BAB1_1400 NONE
   BAB1_1399 NONE
   BAB1_1398 1350270 .. 1350287 -  -4.8  -2.69964   TCCTCAATTAGACTA             TCCGCC TCTTGC AGCGGA              ACTTGTAATAGCGAA  46 117
   BAB1_1397 1348972 .. 1348988 - -10.8  -5.46657   CATTCCAATAAAAAA              CCGGGC GCAAG GCCCGG              TTTTTTTTACCTTTG 100 51
   BAB1_1395 NONE
   BAB1_1394 1346146 .. 1346160 -  -5.6   -3.6682   GGCGAGCCAGTGAAA               CCGCAG CGC CCACGG               TCGGATGCCCGGCAA  58 380
   BAB1_1392 1344770 .. 1344806 - -21.8  -3.33744   TGCCGCTTTAAAAAG   GTT-TGGATGCCGCCCC GACG GGGGCGGCATCCAGAAC    GTTTCCGAGAAAAGT 100 117
        crcB 1343010 .. 1343030 -  -7.6  -3.23692   CATGAGCATGATGAA           TTCG-CGCG TCAT CGCGCCGAA            AGCCCCGCCGATCAC  61 77
   BAB1_1389 1342029 .. 1342045 -  -6.5  -4.25104   TGCGCTGGATGAAAA              GCATCTG GAA CGGATGC              TCGCCATTCTCTCCG  69 237
   BAB1_1374 1329988 .. 1330000 -  -4.1  -3.06679   AATATTGCGATTTAA                GTTGA CAT CCAAC                ATAAGCCATTGATTT  46 39
   BAB1_1373 1329677 .. 1329690 -  -3.8  -3.20382   GGCCAGATTTAGTAA               GCTG TCGGCC CAGC                TGCCTTGATTAGGAT  47 40
   BAB1_1371 1328145 .. 1328170 - -10.3  -3.30159   GCAATGCGCGGATAA         GCCGACTGGCG GTGG CGCTTGTCGGC          AATGTCGCCGCCCAG  72 256
   BAB1_1368 1324407 .. 1324418 -  -4.4  -4.07687   ACCGTCTCCTGAAAA                TTGC GATA GCAA                 TATGATTGAGGATTC  62 116
   BAB1_1367 1322175 .. 1322186 -  -7.2  -3.02632   CAATCTCAGAAATTA                CGGG TCAG CCCG                 ATAGTGATGGTGCGG  56 4
   BAB1_1366 NONE
   BAB1_1365 NONE
   BAB1_1364 1319454 .. 1319466 -  -6.9  -4.36914   TTGCCGGGCAGAAAA                CCGGC CAT GCCGA                TTTCCGCGAAGGCTA  74 104
   BAB1_1362 1317001 .. 1317017 - -10.9  -3.54424   GCCTACGCGGGGAAA              TCAGTCC ACT GGACTGA              TTTCTGATCCCGCTT  78 133
   BAB1_1361 1316716 .. 1316746 - -10.5  -2.64416   GATCGTGATGAGAAC      CAGACCGGACACCG CGCC CAGT-TCCGGCCTG       CTCAACAGGCGCTGC  69 150
   BAB1_1358 NONE
   BAB1_1357 1314006 .. 1314018 -  -4.9  -2.52516   TTTTTGAGCATGAAT                TCTTT TCC AAAGA                GCGATGATCTATCGG  44 102
        fucU 1313457 .. 1313485 - -14.6  -5.06103   ATAAGCTGCAAAAAA        CAAACCCGGGCC GTCAT GGCCCGGGTTTC        TTTTAAAAACGCGCT 100 119
   BAB1_1354 1311085 .. 1311112 -  -8.3  -4.16943   GCGCAGACGTCAAAA        GGCCGGGCCGC GCGATT ACGGTCCAGCC         TGCCGGAAGCGAACA  78 259
   BAB1_1353 1309335 .. 1309348 -  -3.7  -3.32066   AATAATTTGTGAGAA               GTGCG CCCC CGCCC                GCAAACAGGTTCTAC  49 37
   BAB1_1352 1308941 .. 1308971 - -10.5  -5.45802   GGCGTAAAACAAAAA      CAAAGGCCGGAAAC TTGC GCTTCCGGCCTC-G       AATTTTTTTCTGGCA 100 49
   BAB1_1351 1307674 .. 1307717 -  -2.4  -2.98878   CGACAAAACAAATAC TTGGAGCGGTTCCAGC GTTTCCGTTTCA ACCGGAACCGCTCTAT TGCGCCATTACTTGC  42 33
   BAB1_1350 NONE
      cysW-2 1305553 .. 1305567 -  -5.6  -2.92171   CAGACGCCGAAACCA               TGGCCC GCA GGGACA               GCCGGTTCTAAAGCT  49 373
   BAB1_1342 NONE
   BAB1_1341 1295804 .. 1295838 - -16.6  -4.07687   AGCGGTTTTGGAAAA     CAAAAAAGCCGGGG GCGTCTG CCCCGGCTTTTTCG     GTTGATGCAGCCGGT 100 40
   BAB1_1337 1290507 .. 1290533 -  -3.6  -3.08032   TTTTGGCCAAAAGCA         GTGGAAGCCGAA TCC TTCGGCTTATCC         CAATATTTAGCGTAG  46 68
   BAB1_1336 1290270 .. 1290284 -  -5.7  -3.05816   TGATGCTTTATTCAA               CCGTT TCCTG AACGG               CGTGCGCTGTACTTT  50 3
   BAB1_1335 1289955 .. 1289988 - -10.3  -3.86524   ATATCCGGCTAGAAA     GGAGCACGAGACGGGT TGC ACCGCTCTCG-GCTCC     GGATCTGGTACTGCG  81 139
   BAB1_1332 1287499 .. 1287515 -  -2.9  -2.84325   TTCCCTGAAACATGA              TCGCACG AGC CATGGGA              GCCTGCCTAGAGCAT  42 32
   BAB1_1331 1285777 .. 1285788 -  -2.2  -4.68593   GGCAGCAGGGAAAAA                CCTCC CAT GG-GG                TGCGGGCGCAATGCC  66 297
   BAB1_1330 1285177 .. 1285194 -  -6.9  -3.59233   CAAGCAGCAAAGCAA             CCCCGCC CAGA AGCAGGG              CAAAACCGGCACCCG  63 389
        cobU NONE
   BAB1_1327 NONE
        cobN NONE
        cobO NONE
   BAB1_1324 1277937 .. 1277949 -  -4.7  -2.73875   TTCCCGTCAACATCA                TGCGC GCG GCGCT                GCCGATGCTGCTGAT  44 488
   BAB1_1322 1277036 .. 1277047 -  -3.6  -3.25896   GGATCAGCCACAAGA                CGAC GCCT GCCG                 CACCTTATGCAGTTC  47 2
   BAB1_1321 1276626 .. 1276650 -  -2.7  -2.87132   CCCCGCCTTGATAGA          GCGGTTCCGAT TAT AACGGAAACGT          TGGAACCATCGCCAG  42 11
   BAB1_1320 1275771 .. 1275800 -  -3.5  -4.07568   CGGTTGCGGCGAAAA       CCGTGG-TTGCGAC AGT GCCGCAAGCCATCG       CCTTTGCCCGCTCTG  58 43
   BAB1_1317 NONE
   BAB1_1316 NONE
        cobC NONE
        cobD 1269486 .. 1269514 -  -4.6   -4.3586   TTATCGACAGCAAAA       CCGGCCATCGACGC ATT GCATC-A-GGCCGA       TAAACTTGCTGATTC  67 240
   BAB1_1309 NONE
   BAB1_1308 1266445 .. 1266475 - -15.6  -4.99043   GCCGGATAAATAAAA       CAAAAAAGGCAGGA AAA CCCTGCCTTTTTCG       TAAGTTAACAACGAT 100 48
   BAB1_1303 1260377 .. 1260407 -  -9.1  -3.02511   TGCAGGTGTGGAACA      GGCCTTGAGCGG CCCTCTCT CCG-TCAAGGCC       GAATATGACTTCCAG  60 425
   BAB1_1295 1253968 .. 1253983 -  -4.6  -3.55071   TGATACCGGGCCAAA              CGCCCA ACTT TTGGCG               GTTATGGAAGGGCTT  53 39
   BAB1_1294 1252551 .. 1252579 -   -11  -3.29511   TTCATCGGGTGAGAA       CT-GCGGGCAGGA TAAA TCCAGCCCGCGAG        CATGGGCGGCCGCAA  76 92
   BAB1_1293 1250994 .. 1251010 - -10.9  -3.54424   GCCTACGCGGGGAAA              TCAGTCC ACT GGACTGA              TTTCTGATCCCGCTT  78 206
        glpX 1249647 .. 1249673 - -17.4  -5.01811   GTATCAAATCAAAAA         CCCCGAAAAACG ATA CGCTTTTCGGGG         TCTGAAACGGCAGGC 100 164
   BAB1_1291 NONE
        recJ 1246495 .. 1246516 - -13.7  -3.05775   ACGATTCTGTAAAAG           CAGGGCCCC CTTC AGGGCCCTG            TCTCAATGTTTAAAT  87 123
   BAB1_1285 NONE
   BAB1_1284 1243886 .. 1243902 -  -2.1  -4.09685   GCCTATTCGGGAAAA              GCAGTCC ACA GGGCTGA              TTTCTGCTTCCGCTT  56 113
   BAB1_1283 NONE
   BAB1_1282 NONE
   BAB1_1281 1241267 .. 1241298 - -10.1  -3.02471   CTTTCACCACATATA      GGCCGTCTGCGGG ATAAAA CCAGCAGACAACC       CAACTTTATGGCATG  69 61
   BAB1_1280 1240781 .. 1240804 -   -11  -5.27335   GGGCTCAAACAAAAA          CGCCCTCTCC GGAT GGAAAGAGCG           TTTAAACTATACCCG 100 53
   BAB1_1279 1239986 .. 1240010 -   -10  -4.57341   AAGCCTCGGCAAAAA          GGGACGGG TCGTCATTC CCCGTCCC          TTTTTGTTGGTTTCA  93 49
   BAB1_1275 1237239 .. 1237258 -  -2.8   -4.4773   CCATATGAAGCAAAA            CGCAGT TCCCTTCG ACCGCG             TTCCATGATGGTGCG  65 112
   BAB1_1274 1236702 .. 1236722 -    -9  -2.62396   TACTTTCTGAGACCA            TGCCTCCC GACAG GGAAGGCA            TGGCAGCGAATCATC  62 46
   BAB1_1273 1235274 .. 1235292 -  -4.5  -4.14739   GCATTTATGCCAAAA            CGGAACGG CGAA CCGC-CCG             TCGATGATTCCTTAC  64 307
       tuf-2 1233793 .. 1233823 -  -8.3  -4.69028   ATAATATATAGAAAA       CGGGCATCCATAG TCAAG CTACAGACACCCG       CTTTCAAAATGGCAG  88 218
        secE NONE
        nusG 1232572 .. 1232583 -  -7.2  -3.99405   CGAATGGAGTAGAAA                GCCC TTGC GGGC                 GAAATGATCAGAGTT  68 33
        rplK NONE
        rplA 1231222 .. 1231248 - -11.5  -2.66695   CCGGTCAGGAAAGAT         GAGGGCCCCGG ACGAA CCGGAGCCTTC         CAAAATCAGTCAACA  73 31
   BAB1_1266 1230340 .. 1230352 -  -6.9  -3.95073   GTTGACAGCGAGAAA                CGGCC TTA AGCCG                CCTCGTTCTTCCGGG  68 18
        rplL 1229804 .. 1229842 - -18.2  -4.11484   TCTAACGGGCTAAAA   CCCGTTTCCTGAAAGCCG TTC CGGCACTCAGGAAAAGGG   TTCCAGTTATCCGAC 100 102
   BAB1_1264 1225538 .. 1225576 - -14.7  -3.35798   AGTTGTGACTGACAA  TA-CG-GGCGCGCCACGGC GAT ACCATGGCGCGCCTCGATA  TTTATTCTGCCGCGT 100 27
        rpoC 1221182 .. 1221201 - -12.8  -4.45168   CGCTGAAAACAGAAA            GGCCGCCC CGAA AGGCGGCC             TTTTTCAGTTTACCG 100 51
   BAB1_1261 1220391 .. 1220428 -  -4.8  -3.57263   ATGCTCATGCGCAAA   TTCGGAGTCAGCCCTCG TCAAC CGGTGGCC-ACCCCGAA   CAAAAGCAGAGGAAG  55 5
        rpsL NONE
        rpsG NONE
        fusA 1217252 .. 1217263 -  -5.8  -2.64155   CTCTCCGTAAATTTA                GCCT GCTC AGGC                 ATTCTTTTGATTGGG  50 57
       tuf-2 1216037 .. 1216048 -  -3.6  -2.73875   GCTCGCTCAACACGA                GCGC CCCT GCAC                 AATCTTCTTACTCGA  43 33
        rpsJ NONE
   BAB1_1255 NONE
        rplD NONE
        rplW NONE
        rplB NONE
        rpsS NONE
   BAB1_1250 NONE
        rpsC NONE
        rplP NONE
        rpmC NONE
        rpsQ NONE
        rplN NONE
        rplX NONE
        rplE NONE
        rpsN NONE
        rpsH 1208819 .. 1208831 -  -4.7  -2.56449   ACCGCATCAGAAGAT                GCGGC AGA GCAGC                TCACCACCAACGTTT  45 4
        rplF NONE
   BAB1_1239 NONE
        rpsE NONE
        rpmD NONE
        rplO 1206405 .. 1206422 -  -2.7  -3.87815   GCGCATTGGCATAAA             TGTGC AAGCGGCG GCACA              AGGCCGCCGCTTTTT  55 58
        secY NONE
         adk 1204293 .. 1204325 -   -12   -4.3255   TTTGGAAGCAACAAA      CGGGCAGAAAACGC TTCAC GCTTTCCCTGCCCG      CCTAAGACGAGACTT  95 73
        rpsM 1203652 .. 1203663 -  -7.2  -3.19668   CAGCATCGAACCCAA                CCGG CGCA CCGG                 AAAGGCCCGACGGAA  57 58
        rpsK 1203132 .. 1203156 - -12.9  -2.66034   AGAAACCGCAGAGGA          GCCTCGAACTT GAA AAGCCCGAGGC          TCATACGGCATGTGA  81 48
        rpoA NONE
   BAB1_1230 1201410 .. 1201440 - -14.8  -3.96624   GATCTTCAGCACAAA       CAAAAAGGGCCGCC CAT GGCAGCCCTTTTCA       AAAATCAATGCAGCG 100 45
   BAB1_1229 1199635 .. 1199668 -   -14  -5.02323   CGATCATAAACAAAA     TGCCGCTTCAGG CATAATCCCC CCTGAAGCGGCA      TGCAACGTCTGTCCG 100 113
   BAB1_1228 1198290 .. 1198319 -  -2.7  -5.48514   AGGAAGAAAGAAAAA       TGGCAGTCAGCGCC GCT GCCGCTC-CTGCCG       CAGCCGTGCCCAATA  91 2
   BAB1_1227 NONE
   BAB1_1226 1196821 .. 1196836 -  -2.5  -3.64488   AATTCCGTTAAAACA              GGAAC CGCTCT GCTCC               GGTCAGGCTCCGCGT  49 28
   BAB1_1225 1196673 .. 1196684 -  -4.4  -4.19577   CAATTCCGAAAATAA                TGGA ACTA TCCA                 CGAACTTCTGCAATC  64 19
        recA 1195369 .. 1195399 - -13.3  -5.18726   CTGTCAGAATAAAAA       CAAAGCCCCGCGC GAAGT GCACGAGGCCTTG       AAAATTCACACATGA 100 49
        alaS 1192330 .. 1192350 - -12.5  -5.60993   CGCGGCATAAAAAAA            GCGCGGAGC AAC ACCCCGCGC            TTCTTCATTTAGTTT 100 48
   BAB1_1218 NONE
        murI 1186251 .. 1186266 -    -9  -2.93555   CCCAAAGAATACAAT              CGCTTG CCGA CAAGCG               CCGCCAGAGCCGACT  65 48
   BAB1_1216 1185132 .. 1185142 -  -3.2  -3.26712   ATTCGGAATAAGATA                 TCAG GAA CCGA                 TCATTGAGGGATTAT  45 37
   BAB1_1215 NONE
   BAB1_1214 1182765 .. 1182802 -  -7.6  -4.07687   ATGTGTCCGGCAAAA   CGCGCGCGCCTGCACA AAACAA TGTGCAGGCAAGAGGG    GCGCCCATCGGGATA  74 92
   BAB1_1213 1182271 .. 1182292 - -17.3  -3.92324   TTTCTCAAGATGAAA           GGCCGAGGC AACC GCCTCGGCC            TTTTTGTCAGGGAAA 100 53
   BAB1_1209 1174642 .. 1174655 -  -5.3  -4.24204   CATGCATAGTGAAAA               TCTGA ACGA TCAGA                AGCGTTGTGTTGATC  67 201
   BAB1_1207 1173471 .. 1173484 -  -3.1  -4.41348   TGGCTTTTAAAGAAA               GACAC GCAA ATGTC                TGAAAATACGATATA  66 492
   BAB1_1201 1170962 .. 1170980 -  -8.8  -4.15006   ACATGCACTCGAAAA             GCCGCTGA CCT TCATCGGC             CGTCACAGCCTCGCA  78 345
   BAB1_1199 1169163 .. 1169210 -  -9.1  -2.76189   CAACCTATCGAAGCA GCGCCGCTCACGGCACTGT TAAAGCGCAT ATAGCCCCGTGAGCGGCGA AACGCAATGATGAAA  63 164
   BAB1_1198 1168604 .. 1168617 -  -4.5  -3.91897   GCCGGTATCCACAAA               GGCCA AGGA TGACC                GCGCGGTCGGTGGCA  60 433
   BAB1_1195 1166421 .. 1166448 -  -9.8  -3.79668   ACTGAATTCACGAAA        GTTGCAAGGGGA AACC TCCCCTTGCTGC         ACCTTCAAACCCCCA  75 474
   BAB1_1192 NONE
        clpA 1161648 .. 1161663 - -11.8  -5.08601   GTAGTTTAATAAAAA              CGGCCC CGAA GGGCCG               TTTTTATGCGTTTAT 100 37
   BAB1_1186 1157375 .. 1157412 -    -2  -3.09878   TCCAGCGATCGAACA  GCGCCGCCACCTTCGCCT TGGT AGGC-AC-ATGGCAACGC   ACGGTAGCAGCGGAA  42 253
        rpsB 1155991 .. 1156023 - -15.7  -2.74256   AATGAAACGAGATTA      TCCATCCGCCCTATC ATG GATATGACGGATGGA      CGAAATCATGAATGC  95 44
         tsf NONE
        pyrH 1154000 .. 1154012 -  -3.4  -4.13767   TCGTTGATGTCAAAA                GCAT CGCTC ATGC                ATTTTCTCCTTCAAT  58 59
         frr 1153427 .. 1153463 -  -8.7  -4.07568   GCTCTCCTTTTAAAA    TCATGCAATGCCAGGCC CAG GGCCTAAACCTGCATGA    TCTCCCCCTCCTTGA  77 12
   BAB1_1180 1152559 .. 1152569 -  -3.2  -2.70932   CTTTCGGCGGAACGA                 CACT TAT AGCG                 CGCTAGTATGGCTTA  41 97
        cdsA NONE
   BAB1_1178 1150316 .. 1150335 - -11.4  -2.55213   TACTTAGGCAAGCGA            GCGTGGCA TCCG CGCCACGC             GAATTGCGCGTTATG  73 209
   BAB1_1177 NONE
   BAB1_1176 1147792 .. 1147829 -  -5.7  -3.73042   TCTGCCATCAAAACA  CTTTCTTCCTCGGGGCG TAAAGG CGCCCCGAG-AA-AAGG   CAAATCGATCAGAAC  61 34
        lpxD NONE
        fabZ NONE
        lpxA NONE
   BAB1_1172 NONE
        lpxB 1143203 .. 1143226 - -19.6  -4.80453   TGAGCACAAAAGAAA          CCCCGGCAGC GAAG GCTGCCGGGG           TTTTTCTTTGTCCAG 100 150
   BAB1_1168 1137349 .. 1137388 - -10.6  -3.13522   ACTGGTGGATGAAGA  GGAAGCAACCTTGAAGCG CTTC CGCCGCGAGGGCGCTTCC   ATCGCACTGGAAGCA  66 121
      tpiA-1 NONE
   BAB1_1160 1129372 .. 1129398 - -17.4  -5.07486   TATGCTTAACAAAAA         GAAAACCGGCCA TGA TGGCCGGTTTCC         CGATAATCAATTTGC 100 71
   BAB1_1159 1128453 .. 1128474 - -15.1  -5.07652   TTGGGCAAAAGAAAA           GGCCGGGCC CGTG AGCCCGGCC            GATCCCATACAGGAA 100 49
   BAB1_1158 NONE
        pyrG 1126575 .. 1126592 - -14.1   -5.0065   GACGCATAAACAAAA             CGCGCCC CGAA GGGCGCG              CTCAAACTCAGACCA 100 33
   BAB1_1156 1125621 .. 1125639 -   -16  -4.99947   TGTAATCAAACAAAA             GGCGGGGA AAA TCCCCGCC             AGTCTCATGCACTTT 100 47
         eno 1124155 .. 1124174 - -12.1  -5.52347   AACAAAACGAAAAAA            GGCGGGC ATAGTG GCCCGCC             TTTTGCCTAAATCCC 100 48
   BAB1_1154 1123036 .. 1123055 -  -6.5  -3.34962   CCGGATATTTTACAA            CAGCAAA TCCCTC TTTGCTG             CCGTCAATCCGCATT  56 249
   BAB1_1153 1122663 .. 1122681 -  -4.6   -4.1472   ATCACAAAAAGACAA             TTAACTGG ATT CAAGTTAA             TTTGATCGATCTTCC  62 22
   BAB1_1152 NONE
   BAB1_1151 NONE
        aceF 1118682 .. 1118724 - -11.3  -3.92659   TCCTGAAAACGGAAA GGCCGCGCTGTTCTTCGTA TAAGC TACAAAGACAAGCGCGGCG TCAGTTCCATCAGAC  90 35
   BAB1_1149 NONE
   BAB1_1148 1116823 .. 1116835 -  -7.7  -2.73364   TGCCTATCCGAAGCA                CCATC CCC GATGG                GGCTGAAATGCTCCT  57 98
        lipA NONE
   BAB1_1146 1115316 .. 1115345 - -22.3   -4.8143   CCAATAATGCAAAAA       CCCCCGAAGTTGG GTGT CCAACTTCGGGGG        CTTTTCAAAAGGGTG 100 46
   BAB1_1142 1111595 .. 1111611 -  -2.2  -3.11687   TCAAGCACGATGGAA              GGAACG CCGCC CGTTTC              AGTCTTATTGCGCAT  42 40
   BAB1_1141 NONE
        ntrC 1108894 .. 1108924 -  -7.7   -3.8917   TGTTAACCATAATAA      CCAATAGCGTTGCA TCTA TGCAACGC-ATTGT       GGCGAAAATGCAACG  72 113
        ntrY NONE
   BAB1_1138 NONE
   BAB1_1137 1103819 .. 1103832 -  -8.1  -2.57795   CCCAGGATTAAGCTA               GCACG AAAT CGTGC                TCAGAAGAACTCAAG  56 26
   BAB1_1135 NONE
         hfq 1102444 .. 1102473 - -11.3  -4.92385   CATACTCAAACAAAA       GCTGGGGCGGGAT ACTT ACCACGCCCCGGC        AAATATCGGAAAGCG 100 41
   BAB1_1133 1100838 .. 1100850 - -10.5  -2.99471   GGACTTCCATACATA                GGGCG TTG CGCCC                CTGTTCCGCAAGTGG  72 55
        clpP 1099852 .. 1099886 -  -3.4  -4.18018   GTCCGGGAGGGAAAA     CGCGCCTCCCGCCG GCCACCA CGGCAGCAGATACG     CGCTGCCCTGTAGTT  60 285
   BAB1_1131 1098451 .. 1098466 - -11.8  -4.82667   TTAGCACATGAAAAA              GGCCGC TTTC GCGGCC               TTTTCAGGGACATTT 100 49
   BAB1_1130 1095564 .. 1095595 - -18.2  -3.34894   AACCGGGGTTAAACA      CAGAAATGCCGGGCT TGA AGCCCGGCATTTC-G      ATTATCAGGGCACAT 100 50
   BAB1_1129 1095057 .. 1095073 - -10.8  -5.72053   CAACCAAAGAAAAAA              GCCCGG ATGAA CCGGGC              CCTTCTCGACAGCCA 100 116
   BAB1_1126 1090518 .. 1090534 -  -8.7  -4.73448   ACATACAGTCAAAAA              GCCCTGA AAA TCAGGAC              AGCCCGACCATGGGC  93 139
   BAB1_1123 1087913 .. 1087940 -  -3.3  -3.29144   GCATGTTCGGCATAA        CCATCGG-CGCC TTCCG GGTGGCCGGTGG        CTTGCTCCTGTTCTG  45 507
        gyrA 1084572 .. 1084595 - -13.9  -4.62069   TTGGCATCTGAAAAA          GGCCGATGG TTTGCG CCATCGGCC           TTTTTTATTGAAACC 100 76
   BAB1_1120 NONE
        coaD 1083633 .. 1083646 -  -4.5  -2.63922   CATGATCGAAAAACT               CCCTG CGGT CAGGA                TTTGAATTTGGTGTT  45 20
   BAB1_1118 NONE
   BAB1_1117 1082410 .. 1082437 - -14.8  -3.98484   AACGCAACGCATAAA        GTCGGCCCCGGC CGAA GCCGGAGCCGAG         ATTTCTCGATACAAA 100 49
        queA NONE
         tgt 1079763 .. 1079775 -  -4.7   -4.0371   GAGCGGTGAGAGAAA                CCGGG TAG CCCGC                GCTTTTCTGGACGTC  62 368
   BAB1_1113 NONE
   BAB1_1112 1075078 .. 1075103 -  -8.9  -4.99645   ATTCGACAAATAAAA         GGGGCGGCTTA TTTC TAGGCCGCCCT          TTGTCCGTGGTTCAA  93 49
   BAB1_1111 1073751 .. 1073763 -  -4.7  -3.03124   TGCCACTTTTCAACA                TGGCG TCG CGCCC                CGGCGCATGGGAGCA  47 325
   BAB1_1109 1071827 .. 1071851 - -19.3  -4.48583   AATGAATATAAGAAA          GCCCGCCCGCA AAT TGCGAGCGGGC          CAAAAGCAGGCTTGG 100 50
   BAB1_1106 1069473 .. 1069485 -  -6.2  -2.85999   TCACGGCACAGCACA                GCCG CCTTC CGGC                TAAGCTTGGTCTTCA  52 91
   BAB1_1105 1068550 .. 1068568 -    -3  -3.60792   CCCCCAAGCCCTAAA             TGGACTTC AAG GCAGACCA             AGGCCAGAGCCGGGA  51 389
   BAB1_1104 1067789 .. 1067813 -  -2.9   -3.0263   AGCATGTCCTGAACA          GCGTTGA GTTGCTTCCGG TCAACGC          TGGCGCTCCGTCCTT  43 19
   BAB1_1096 NONE
   BAB1_1095 1058799 .. 1058813 -    -2  -2.83903   CGGCCCAAAAATGGA               CAGGGC AAC GCCTTA               ATATCAAGGAGCTAT  41 90
   BAB1_1094 1057386 .. 1057398 -  -3.4  -4.55287   CTCATGCATAGAAAA                TGAG TTTGG CTCA                TATTCCCTTTTGCAT  65 166
   BAB1_1093 1055307 .. 1055335 - -16.9  -3.38207   GATCCAATAGAGCAA        TAAAAAGGCCGCA TCG CGCGGCCTTTTTA        CGTATCTTTTTATCA 100 38
   BAB1_1091 1053457 .. 1053469 -  -6.9  -2.59431   TTTCCGTACAAGTCA                GCGCG CTT CACGC                AAGCTTCTTCTATTC  52 35
   BAB1_1090 1052808 .. 1052824 -    -5   -5.5074   GAAGCGAAGAAAAAA              GGCCTG TAAAC CCGGCC              TTACCCTTCGTCTTT 100 26
      galE-1 NONE
   BAB1_1087 NONE
   BAB1_1086 1049746 .. 1049756 -  -5.4  -3.05294   TGAAAGCCTGCAAGA                 TCAG GGC CTGA                 TCTCATGACGCTCGG  50 15
   BAB1_1085 1048449 .. 1048467 -  -8.8  -3.68325   TAGACCCCAACAGAA             GACCGCCA ATA TGCCGGTC             TTTCAACTTGCCCTG  69 365
   BAB1_1077 1042095 .. 1042125 - -12.6  -4.66535   AAGGCTGAAAATAAA       TCTGCCCCGATATA TTG CATACCGGGGCAGG       GGAATTGTGGGTTAT 100 37
   BAB1_1071 1035272 .. 1035290 - -10.2  -3.41602   CTTACGGCATGACAA             CCACCGCC GAT GGCGACGG             CTCGCGCCAGCCTTC  69 91
   BAB1_1069 1033823 .. 1033838 -  -3.2  -3.10245   TTATTTTAACATATA              GCGCAA TGAG TTGTGC               ATGAAAAAGAGTTGA  43 47
   BAB1_1068 1032817 .. 1032833 - -10.9  -3.96892   AAGCGGGACCAGAAA              TCAGTCC AGT GGACTGA              TTTCCCCGCGTAGGT  86 129
   BAB1_1067 NONE
   BAB1_1066 1031940 .. 1031974 - -13.6  -2.57344   CATCCTTTCCATAAG     GCGCGATTGCGGCG GAAATAT CACCGCAATCGCGT     TCATTTGGTTTCATT  84 26
   BAB1_1065 1030967 .. 1030991 -  -2.7  -4.44046   CTTACCTGAAAGAAA          GACCGGCAATT TGA AACGCCCGGCC          ACGCCGCTCACACAA  62 294
   BAB1_1063 1026730 .. 1026748 -  -9.5  -4.18018   GCTCTGCATGTAAAA             GGCCCGC ACAAG GCGAGCC             TTTTATATCGTTGTT  82 53
   BAB1_1062 1025319 .. 1025339 -  -8.3  -2.57013   CTGGAACCGAAGGCA            TCCCGAAAG ATG CTTTCTGGA            TGTTCGGCCATAACG  53 146
   BAB1_1058 1018458 .. 1018478 - -14.7  -4.02132   TTGGAAATTTACAAA            GGCTGCGCC TCA AGCGCAGCC            TTTCGTTTATCTGGA 100 121
   BAB1_1055 NONE
   BAB1_1054 NONE
   BAB1_1053 1014297 .. 1014310 -  -2.3  -2.74263   ATGTCACGGGCAAAT               GCCGT CCAT ACCGC                TTGAACCGCCGGAAA  39 208
   BAB1_1052 1013537 .. 1013554 - -12.7  -4.81249   GCGGAAATGGAAAAA             GCCCGCA CGGA TGCGGGC              TGGTGGTTGGAATAG 100 155
   BAB1_1048 1010542 .. 1010561 -  -4.2  -2.89683   ATGTTATTTGATAGA            CGCGCTGGA TCG TCCGG-GCG            GCCAATGTGCCGTCC  45 508
   BAB1_1043 1004749 .. 1004764 -  -7.5  -5.63103   CTGTAATCAAAAAAA              GCGGC TGGAAG GCCGC               TTTTTTCATTGCTCA 100 59
   BAB1_1042 1004416 .. 1004451 -  -7.5  -3.24924   TCTTGAGCGACAAGA    CCG-GCGAAGTCCGCG CCACC CGCGTATTCCGCACGG    CAATTCCTGTTACGG  56 194
   BAB1_1037  999483 ..  999501 -    -6  -4.10925   ATAGAGCGCGTAAAA             GGCGTA TTGGCTG TACGCC             GGGCCGATTATTGTG  68 167
   BAB1_1036  997019 ..  997058 - -10.8  -5.06414   TGGCTTTAATAAAAA  GTAAACGCCGAGTATAAC CATT GTCATACCCGGCGTTTTA   TTCGTCTAATACTTC 100 68
   BAB1_1035  996133 ..  996167 -  -4.8  -4.26188   GGCAGACATGGAAAA    GCTGGACCGAAGCGG TCAAAT CCGCAACGGGCC-GC     AAGGGCAAAAACCTG  67 63
        cbbZ NONE
   BAB1_1026  986635 ..  986650 -  -6.8   -3.5616   TTCAAAAATCGACAA              GGCCCGC AAG GCG-GCC              ATGCGCGCGAATGCG  60 353
        glnB  984770 ..  984780 -  -2.4  -4.13767   GTCTTTATCCCAAAA                 CCGG TTC CCGC                 TTTTGGGAGACATGC  56 42
        glnA  983158 ..  983183 - -14.8  -3.76186   TATTGATAAAATGAA         GAAACCCCGG AGAAAG CCGGGGTTTC          TCTTTTGCGCGCGCT 100 82
   BAB1_1017  977344 ..  977372 -  -9.5   -4.2074   CCTGCAATATATAAA        GGACGCGGATGTT CTC ATCATCGGCGCCC        TGCAATATCGTCCGC  80 263
   BAB1_1003  968019 ..  968035 -  -2.2  -3.62224   AGAGGTGCTGAAGAA              GCCC GAAGCCTGG GGGC              CGCTCGGCGGGATGA  47 129
   BAB1_1001  966725 ..  966735 -  -5.4  -3.73224   GCATTCTTTACCAAA                 CAAG GTA CTTG                 CTGCTCTATATCACC  58 341
   BAB1_0994  959550 ..  959561 -    -3  -2.51871   GCTTAGAGGAAAATT                TGAT ACCC ATCA                 GAGCTTCCTTTCCTT  40 23
   BAB1_0993  958983 ..  959012 -  -7.8  -2.56391   AGCATTGAAATACAG       GCGCGTTCTGTC GACGAA GCCAGAAAGCGC        ATATCGTCCCTCGCA  53 258
   BAB1_0991  958403 ..  958424 - -11.5   -3.0682   TTGATCAGATATAGA           GCCGCCTTG TTCG CAGGGCGGC            TTTTTTATTCGAGGC  75 328
   BAB1_0983  953630 ..  953653 -  -5.1  -3.23692   GAGCATCAGGATTAA          CGGGGCGGC CAGTAT GCCGCTGCG           GACTGCCGGTTCGAG  49 297
   BAB1_0981  953123 ..  953139 -  -9.4  -5.28983   GTTAAAACAGAAAAA              CCCTGC GCAGG GCAGGG              TTTTGGTTGGTGATT 100 51
   BAB1_0980  952390 ..  952427 -   -12  -3.93659   ACTAAAACCATCAAA   GCGCGTTTCCGTTTGC GATAAT GCAGGCAGAAACGCGC    TTTTGTTTTTACAGG  90 457
   BAB1_0977  948397 ..  948427 -   -17  -4.18934   TATGAGGGGAATAAA       GAAAAGGCCGGG TTCTGGT CCCGGCCTTTTC       TGTAGCGGTCAACTC 100 34
   BAB1_0973  945239 ..  945250 -  -2.2  -3.14848   GCTTTCGATGAAAAG                GACCG AAC CGG-C                AACAGTATAAACGCC  43 112
        mobA NONE
        mobB  943524 ..  943538 -    -7  -2.89608   ATTGAAAGGAGGATA               GGCGCC TTC GGTGCC               GATTGTGAGCTTGAG  54 484
   BAB1_0956  932150 ..  932187 - -24.4   -3.8917   GGGTAAGCAGAATAA   CAAAAGCGCCGGTCTG TCTGGT CAGACCGGCGCTTTTG    TTTGTTTGCTTCCTG 100 207
   BAB1_0953  927772 ..  927784 -  -2.6  -3.62859   AGGACAAGGCTGAAA                CCGG GCCTG CCAG                TGAAACGGCAACGGC  47 426
   BAB1_0946  920478 ..  920498 - -18.3  -5.36965   TAATACTATAAAAAA            TCCGGCGGG CAG CCCGCCGGA            TGAGGCGTCGCAAAT 100 61
        qacH  920060 ..  920072 -  -4.7  -3.28924   GACGGGCTGCGACAA                GCCCG TTT CCGGC                GGCGTTCCTGTTAGG  51 43
   BAB1_0943  917561 ..  917577 - -10.8  -4.99043   GCCCGATAAACAAAA              CCGGGC GCGAG GCCCGG              TTTTTTGATGCTTTA 100 51
         bcp NONE
   BAB1_0940  912483 ..  912503 -  -5.3  -2.62396   GACTTTTCCATATGA            GGCTTGTGC GGG GCAGGAGCC            CGGAGCATTTTCAAA  47 68
   BAB1_0939  912005 ..  912023 -  -3.1  -3.55444   GTCTGAGGCTTCAAA             GAGCG TGCTCAATG CGCTC             CCCTTGCACGCTTGC  49 15
   BAB1_0938  911525 ..  911537 -  -3.3  -4.30987   ACCGCTGAGAATAAA                GCCAA CAC CCGGC                CATTATGGTGACTGT  64 403
   BAB1_0930  901276 ..  901303 - -12.8  -4.55887   CGGCAAAAACATAAA        GAAAAACCGGCG TTTC CGCCGGTTTTTT         GTCATCCGTAACAGG 100 65
   BAB1_0928 NONE
   BAB1_0927  897587 ..  897602 -  -4.6  -4.05788   TTTTCTGAAAGGAAA              CAGCCG GGCG CGACCG               ATATCTTTACTTCTT  62 32
        aroQ NONE
        accB NONE
        accC  894932 ..  894946 -  -8.6  -3.59979   CTCGGCCATCGGAAA               TATGCC CGT GGCATA               GGCCCGCAGGAGCAT  69 91
         aat  894160 ..  894170 -  -4.6  -3.38072   CGCACGGAAGATGAA                 GCGC CGC GCAC                 CGATGCCTTCGTGAC  51 247
   BAB1_0914  886857 ..  886891 - -17.3  -4.89966   AGATGCAAAAAGAAA     TGGCATCCGTCGC GGGAGGAGG GCGACGGATGCCA     TTAGGGGAAGACCGG 100 152
   BAB1_0913  885341 ..  885368 - -11.2  -3.21218   ACCGCGCATCATGAA        GCGGCTCCGGCA AAGG CGCCGAAGCCCC         ATTTTCTTCAGTACA  74 33
   BAB1_0908  880250 ..  880281 - -21.8   -5.1861   TTCAGCAGGAAAAAA      TGAAAAAGGCGGGC AGGG GCCCGCCTTTTTCA       TTGCATGGTTTTTCC 100 23
   BAB1_0894  863959 ..  863978 - -16.4  -5.03314   GCCATGGTTAAAAAA            CGGCGGCC ATCT GGCCGCCG             GTTTTGCATCACGGG 100 55
       xth-1  862200 ..  862219 -  -3.5  -4.10161   GATTACGCTGTAAAA            GGCAGTT ACTGAA AACAGCC             CGATGTCTCAATCTG  60 76
   BAB1_0887  858782 ..  858800 - -17.4  -4.08394   AGACTTTCCTGAAAA             GCCCGCCG ATC CGGCGGGC             TTTTCATTCTGAATG 100 98
        cobS  856795 ..  856809 -  -4.3  -3.72576   GCCGTGTCCATGAAA               TGCAA TGTGG TTGCA               TCAAAGGGCCATGAC  58 26
   BAB1_0884 NONE
   BAB1_0883  855445 ..  855460 -  -2.4   -4.4078   TTCGCCCAAGGAAAA              CCGCGA GATC CCGCCG               CTCGATTATGAGCGC  62 457
   BAB1_0880  852909 ..  852927 -    -3  -3.03771   GCAGATGGCCGAACA             TGTGCCGA TCA TCCGCACG             GTCTGGCGGGAAGGC  43 52
   BAB1_0875  847902 ..  847916 -  -5.6  -3.62859   ACCAGAACTTTGAAA               GCGCAT ATA AGGCGC               GTAACCGGCGAAGCG  58 91
   BAB1_0874  847398 ..  847425 -  -4.8  -3.32997   GCTCCAGAAACGGAA        TCAGGGCGAACA TTTC TGCCCACCCCAA         TTTTCCAGATGCATT  51 100
   BAB1_0873 NONE
   BAB1_0872 NONE
   BAB1_0871 NONE
   BAB1_0870  842739 ..  842784 -  -2.5  -3.52455   AGGAACAGCAAAAAT CCTAGAGCGGTTCCGGTTA AAGCGGAA TCGTTGGAACCGCTCTAAG TGTTTGCTGGCGCGT  47 83
         rpe NONE
        purB  840481 ..  840506 - -16.3  -4.79756   TACAGAATGTAAAAA         GCCCCATGTTT TCAT AAACATGGGGC          TTTTCCTGTCTCTGT 100 198
   BAB1_0866 NONE
   BAB1_0865  838538 ..  838550 -  -6.9  -4.42619   CAATATTGCACAAAA                GGCCG CAG CAGCC                GGCAAGATTGCAGGC  76 218
   BAB1_0862  836439 ..  836459 -  -2.5  -3.59634   AGAACGAATGAAACA            GCCCGAA AGGTTTG TTCTGGC            ATGATCCCGAAAACC  49 85
   BAB1_0861 NONE
   BAB1_0860  835423 ..  835443 - -10.4  -5.45652   AGGCGCAATAAAAAA           GGCGGCTCC GATT GG-GCCGCC            CGTTTTCATATATGC 100 49
   BAB1_0859 NONE
   BAB1_0858  833960 ..  833975 -  -5.4  -3.59979   CTGTGGCACCCGAAA              GCCTTC TGCC GAAGAC               TGGCGCCTAAGGTTT  58 157
   BAB1_0857  831539 ..  831567 - -14.6  -4.00124   TAGCCGACAATCAAA       CCGCCCGGACAGG GTTT CCC-TCCGGGCGG        CAATTGGTATCAGTT 100 156
   BAB1_0856  831134 ..  831146 -  -3.3  -4.11773   AAATACGCGGGAAAA                CCGCA TTT TGGGG                AGCAGCATCTTGCCG  58 74
   BAB1_0855  830606 ..  830638 - -20.1  -3.36131   AAAACCATCTGACAA      TATAAAAGGCGCCGC TGA ACGGCGCCTTTTATA      AAAATCGAGGCTAAG 100 65
   BAB1_0854  828941 ..  828959 - -13.1  -4.31085   GATACGAATGTAAAA             GCCCGCC GGTCA GGCGGGC             TCAGATTGATGAAAA 100 208
   BAB1_0847  824051 ..  824084 - -12.6  -2.53176   ACGACAGAAAATGAG     CGTCAATGCAGGCGA AAAGA TCGCCTGCATTG-CA     AGAAAACGGTTACTT  76 35
   BAB1_0821  796554 ..  796567 -  -3.7  -4.05788   GCTGTTGAAACGAAA               GTGGC GCCA GCCGC                CTTTTCTCTTTATAA  60 85
   BAB1_0819  794986 ..  795013 -    -9  -4.16033   GTGAAACAAGAAGAA        CGGCCCGCCG-GG TTT CCACGGCGGGCTT        GTAGGGCTGGCGCGG  78 375
   BAB1_0812  790802 ..  790815 -  -5.2  -3.16564   GTTGGATTTGACCAA               CCCG AACGGG CGGG                CGAAAGTTACCTTTC  52 174
   BAB1_0811 NONE
        rpsI  789740 ..  789757 - -10.5  -5.24989   TTACATAGCAAAAAA             GCGGACC CGAA GGCCCGC              TTTTCTGTAAGTCCA 100 53
   BAB1_0809  788731 ..  788745 -  -4.2  -3.23598   GAATCAATCTATGAA               CAAGCG CGA CGCTTC               ATCGTCGTTCTTTCC  47 24
        argC  787676 ..  787703 - -16.3  -3.75153   GCGCTCCAATGCAAA        GCCCGGCTGCG TTTTGG CGCAACCGGGC         TAAAACCATGTATTT 100 44
   BAB1_0806  785903 ..  785920 -  -5.5  -3.56568   GAATCAGGCTGGAAA             GCGGC TTTTGCTT GCCGC              AGTCAGTTCTGTTTT  56 28
   BAB1_0804 NONE
   BAB1_0803 NONE
   BAB1_0802  782465 ..  782496 -  -4.2  -3.96531   GCACAGATGTATAAA      CGGCACCGCCTGAC TGCT GTCTGGCCGCGACA       ATCAGGGGCATGGAG  58 119
        sugE  781899 ..  781916 - -12.7  -3.39142   TGCAGATTGAATGAA             GGGAGGC TGAT GCCTCCC              TTTTTGCATTTTATG  83 36
   BAB1_0794  776095 ..  776121 - -16.7  -3.79419   CTTGTGTATAAAACA         GAAAACCCGCC GTGAA GGCGGGTTTTC         CTTGATTTCCATCGG 100 47
   BAB1_0784  766380 ..  766392 -  -6.2  -3.29739   CCGAAGCGACATCAA                CGCC ACGCA GGCG                CTTCTTCTCTTCAAT  54 448
        hemB  763094 ..  763130 -  -7.9  -3.50853   GCCGGGCAATGAGAA    CCGGCGCTGTTCCGCAA TCT TAGCGCAACAACGCCCA    ACATGGTAACGGAAA  64 91
   BAB1_0779  762515 ..  762554 - -14.4  -3.14136   TTATCAAGGATCGAA  CCGACAGCGCAAAACGTC AATA GACATTTTGTCCTGTCGG   CTTTGATTTTTTTGA  95 50
   BAB1_0778  761580 ..  761596 - -10.9  -3.54424   GCCTATGCGGGGAAA              TCAGTCC ACT GGACTGA              TTTTTGATCCCGCTC  78 138
   BAB1_0776  757595 ..  757611 -  -6.5  -5.01546   AAACTGATAGAAAAA              CCCGG TCTTGAG CCGGG              CTTTTTGACTTTAAT  83 36
   BAB1_0774  754348 ..  754366 -    -6  -3.29144   GCAGGTGGTGGACAA             GGCAAGTA AAA TATTTGCC             TTGACTGAAAAAGGG  56 69
   BAB1_0771  749955 ..  749971 -  -5.1  -4.08216   CCAGCGCGCCGAAAA              GATCAGG CTG CCTTATC              GGCAGGGGCTTCGTA  65 11
   BAB1_0770  748281 ..  748303 -  -2.7  -4.62302   CAAGATGCCGAAAAA          GCA-GGCG GAAGAAAT CGCCATGC           ATTATCTGGAGCGTG  66 444
   BAB1_0760 NONE
   BAB1_0759  741331 ..  741343 -  -3.3  -2.82623   TTTTCCGCATAACTA                CTCTC CTC GTGAG                CATGCCAATATGACG  41 110
   BAB1_0758  740983 ..  741006 - -10.4  -4.48741   GAAGTTACCATAAAA          TATTGCCCGCT CGA AGCGGGCA-TA          TTTTCAAAAAATCAA  93 96
   BAB1_0757  740183 ..  740193 -  -4.6  -3.55444   GGTTGAGGGTCGAAA                 GCCG ACA CGAC                 CTTTATCGCGATAAT  53 138
   BAB1_0751  735201 ..  735213 -  -6.3  -3.46068   CCGCGAACCCAAATA                CGAAA ACC TTTCG                ACATTACATTAAAGT  56 292
   BAB1_0745 NONE
   BAB1_0744 NONE
   BAB1_0743 NONE
   BAB1_0742  725679 ..  725691 -  -2.7  -3.01712   CGTCTCCCGGCAAGA                TTATG CGC CACAA                GACTAATTGAGTTTG  43 319
   BAB1_0741  724857 ..  724881 - -13.6   -2.6952   GAGCATAACAATGTA          GAGCGCAGTG ATCCG CACCGCGCTC          ATCGGTATCGACCGG  85 193
        lldP  721009 ..  721035 - -19.5  -4.52142   ATTATAAAATATAAA         GCCCACGCGGA GCGGG TCCGCGTGGGC         TGATTGTTGTGCAGG 100 150
   BAB1_0737  720581 ..  720597 - -13.7  -5.49234   ACAGGCAATAAAAAA              CGCCGCT TGA AGCGGCG              TTTTGCAAAGAGGCA 100 51
   BAB1_0736  719716 ..  719729 -  -4.5  -3.26947   GAATCGCGACAGGAA               GACAC TACC GCGTC                TTCCTTCGCATTTCG  49 53
   BAB1_0735  718693 ..  718729 -  -9.4  -2.52543   ATCGTGGGCAAGGCA   CGGGCGGCAATGCAGCGC CCG GCGCGGC-TTGT-GCCCG   TGCCGCCGCTTATCA  59 195
   BAB1_0732 NONE
        purM NONE
        purN  713965 ..  713975 -  -6.8  -3.53012   GCGTCGGGCCGGAAA                 GCCT TTC AGGC                 GCTGAGCACCATGCC  61 20
   BAB1_0729  713195 ..  713211 - -10.9  -3.54424   GCCTACGCGGGGAAA              TCAGTCC ACT GGACTGA              TTTCTGATCCCGCTT  78 84
   BAB1_0726 NONE
   BAB1_0725  708421 ..  708436 - -10.4  -2.52464   CCTCCGCTTAACGGA              GGACGC GGCA GCGTCC               GTCATAGACATACCA  65 2
   BAB1_0724  707676 ..  707691 -  -3.2  -3.21099   GTCCTCGACTATGAA              GATTGG AATG CCGATC               CGATTGTTCAGATCC  45 45
   BAB1_0723  706986 ..  707005 - -13.6  -4.23758   ATTGGACACGGAAAA            CCGGACAG GCAA CTGTCCGG             TTTTTTGTTGTCTGC 100 77
   BAB1_0721 NONE
   BAB1_0720 NONE
        pgsA NONE
        moaD NONE
        moaE  701515 ..  701541 -  -2.3  -3.25459   ATGAACTCTACAATA        GCC-CAATCATC ATGT GAAAATTGTGGC         GGTACAACTCTGCGC  43 116
   BAB1_0716  700507 ..  700522 - -11.8  -5.27477   ATGTGAATGAAAAAA              CCGGGC AATC GCCCGG               TTTTTTTAACTGTTC 100 83
   BAB1_0714 NONE
   BAB1_0713  697070 ..  697080 -  -4.6  -3.13403   GCGGTTCCATCAACA                 CGGA TCG CCCG                 CAGGATGGCCATGTC  47 339
   BAB1_0709  693128 ..  693138 -  -8.2  -3.41602   TCCAGCCGATCATAA                 CCGG CCT CCGG                 CATTGTTGCGGGGAC  65 9
   BAB1_0708 NONE
   BAB1_0707  689517 ..  689529 -  -7.7  -4.18018   CGGTTTCAGTTAAAA                TGGAG CCG CTCCA                ACTGAAAACAGGTTT  76 134
   BAB1_0706  688323 ..  688339 - -10.8  -3.59979   GCTGCCGAGGCGAAA              GGGCGC GAATG GCGCCC              TATCTTCGGCGCCGT  81 40
        pdxA NONE
        ksgA  686396 ..  686453 -  -6.3  -3.14463   AAGCGGCTTCACGAA CCGCTTTTTGCATGTTTCCCAAAACCGG TTC CCACTTATGGGAGACATGC-ATTAGCGA GAGCGACAAACTCCT  54 3
   BAB1_0695  678975 ..  678985 -  -2.4  -3.57144   GCGGTGAGTCTGAAA                 GCAG CAG CGGC                 AACCTGTCTGGCCCT  47 282
   BAB1_0692 NONE
   BAB1_0691  676757 ..  676774 -  -2.7  -3.06696   CTTCTTCTTAAGACA             GTGTTAA CAGA TTATCAC              GGATTTGCATGAGAC  43 76
   BAB1_0690  676362 ..  676397 -  -5.2  -2.94924   GGGCCATGGAGAAAT    GCC-TGCGCCGGTCTGG TCC CGTGACCGGCGTTTGGC    TGAGCTACTGAAGAA  49 30
   BAB1_0689  675362 ..  675387 -  -3.9  -3.56594   TGAAACGCCGCGAAA         CGATCACGCAT GAAC AGGCAGGATCG          AAAGCCGGCTGGACG  51 227
   BAB1_0687 NONE
   BAB1_0686 NONE
   BAB1_0685  671908 ..  671936 -    -3  -3.53224   TATGTGTCTCCGAAA       TCAGGCCGCGCGG TCTG CCGCGAAGC-TGG        CGCGCCTTGGGCAGA  49 220
   BAB1_0676  665322 ..  665350 - -14.6  -2.66316   TGCTCCACTAGATCA        GAGCGGTTTCGG TTATG CCGGAACCGCTC        TTTGCTTTTTGGCGG  90 51
   BAB1_0670  658821 ..  658831 -  -5.4   -4.8667   GATATTGCAGAAAAA                 CAAG CAA CTTG                 TGGTTGTTATTTAAC  78 79
   BAB1_0669  658076 ..  658091 -  -7.6  -3.55622   GCGAAGGTTCGGAAA              TCATGC CCTT GCATGA               ACCGGGCCAACGGCA  64 44
   BAB1_0668  657274 ..  657290 - -10.9   -3.6682   GCCTACGCAGGGAAA              TCAGTCC ACT GGACTGA              TTTCTGATCCTGCTT  81 143
   BAB1_0662  652093 ..  652105 -  -5.5   -3.5774   ATCGAAGCCCTGAAA                GCAGC ACA ACTGC                CTTATGGTTTGAAAC  55 125
   BAB1_0659  648429 ..  648456 -   -17  -2.70525   CTGTTTCAAATGAAC        CGGCGCCAACGG GAAA CCGTTGGCGCCC         TATGCTTAACGTCGA 100 46
   BAB1_0658  646963 ..  646978 -    -6  -3.66095   AAAGGCGCATTGAAA              GCCCGG CCAA CCCGGC               CAGCTATTCGGCGGC  60 324
   BAB1_0657 NONE
   BAB1_0656  645368 ..  645384 - -10.8  -4.45738   CATGTGAATAAGAAA              GGGGCC GCTCT GGCCCC              TTTTTCATTTGGCAT  95 30
   BAB1_0653  643243 ..  643260 -  -9.8  -5.26875   TTCGGAATGAAAAAA             GCCGCC TTCGAT GGCGGC              TTTTTTGTTAGCTTA 100 33
   BAB1_0651 NONE
   BAB1_0650  642064 ..  642082 - -13.1  -4.27617   TATATGGTATCAAAA             GGGCGGC TTGTG GCCGCCC             TTTGCTGTTTCTGCG 100 47
         amn NONE
   BAB1_0646  638101 ..  638124 - -12.5  -3.07994   TGTAATTTGACTGAA          TAAGGCGGC TTCTAT GCCGCCTTA           TTTGTTACGACGCGA  79 30
   BAB1_0644 NONE
   BAB1_0643 NONE
        pepN  629542 ..  629559 -  -2.7  -3.09933   TCCGAATGCATTCAA             TGAATCA AAAG TGATTCG              CCCTGTCCAGTGAAT  43 268
   BAB1_0640  627033 ..  627057 -  -2.8  -3.04398   CTTTTCCCGCAAAAC          CGTTTCACAC TTATG GCTCGAAACG          TACTAAGCAGCGTGG  43 28
   BAB1_0639  624237 ..  624247 -  -2.4   -4.2558   GATCGCGCAGGAAAA                 GCCG CCG CGGG                 ATGATTGGGACTTAA  62 456
   BAB1_0607 NONE
   BAB1_0606 NONE
   BAB1_0605  592173 ..  592184 -  -3.6  -4.08945   ATCAGCGCTCTAAAA                CCCC TCGA AGGG                 CTCACATTGCGCTTC  60 8
   BAB1_0604  590779 ..  590793 -  -8.5  -3.35224   ACATGGCCGCAAACA               CGCGC ATGGA GCGCG               AAATCCGCTTCGATT  64 125
   BAB1_0600 NONE
   BAB1_0599  586375 ..  586391 -  -9.4  -3.22653   ATGACTCGGACAAGA              GGCTGC TTGCT GCAGCC              TTGTCGATTGAAAAA  66 138
   BAB1_0595  583197 ..  583238 -  -8.1  -4.23207   TAAAAAGCACAGAAA TAGAGCGGTTCCAACGA CTCCCTTT TAACCGGAACCGCTCTA  AACTTTTGTTTTCGT  76 85
   BAB1_0593  579543 ..  579562 -  -9.2  -2.87564   TTATCGCTTGATACA            GCGCGCCA GCGT TGCCGCGC             CTGCATTGGTGTATT  62 444
   BAB1_0590  577736 ..  577753 -  -6.9  -4.24342   TTTGTGAGCAAGAAA             CGCCCCA CAAA TGTGGCG              TCGAGCCGGTCTTAT  72 153
   BAB1_0589  576806 ..  576834 -  -8.9  -2.92472   AAACAAAGGATTAGA        GCGCCGATCTGAT TCA ATCAGATCGAAAC        GCGCCCTACAGCCCT  61 53
   BAB1_0587  574410 ..  574440 - -11.2   -4.8667   GACAGCGCATAAAAA       CAAAACCCGCCG GAATGAT CGGCGGGTTTTT       ATTTTGTCCGGTCGG 100 48
   BAB1_0583 NONE
   BAB1_0582  571009 ..  571023 -  -4.2  -2.94032   ACCCGCGAATGAAAG               TCGATC ATT GAGCGA               GTACGCGATAAGCGG  45 15
   BAB1_0581  570587 ..  570619 -  -2.7  -4.08767   GCGATGTGGTGAAAA      TCAACGGCACG GAATGGGAAAT CGTGTCGCTGA      AGGTAAATTAGTCTT  58 33
   BAB1_0578 NONE
   BAB1_0577 NONE
   BAB1_0576  564942 ..  564967 - -16.9  -4.07568   GGTTGCTCGTGAAAA         GCCACCGCGGA GTTA TCCGCAGTGGC          AAAATTTCGGGGCTG 100 64
   BAB1_0575  564378 ..  564388 -  -5.4  -2.66634   CATCCGAGGACATGA                 CATC ATA GATG                 AGCTTTACCGCTTCG  47 476
   BAB1_0572 NONE
        xylB  560676 ..  560692 -  -4.4  -2.73159   TCAAGGTTCTGAAAT              TGTCAC CGTCC GCGACA              GGGTTTAGTCAAGTG  46 30
   BAB1_0570  559309 ..  559325 - -11.5  -3.84719   AGCTTTAAAGCGAAA              GGGCACC GCT GGCGCCC              TTTCTGTTTCGTGGG  88 43
   BAB1_0564  553240 ..  553260 -  -5.4  -3.14132   TGCGCGTCCTATGAA            TTTGCGGC TTTCG GCCGTAAA            ACTCCGAGCGGCTTC  52 42
         gmd NONE
   BAB1_0544  537690 ..  537707 -  -4.1   -2.9294   GACATTAGCCATATA             CGATATC ATAC GAAATCG              TCTCACTAAATGTGG  45 31
        rfbD NONE
   BAB1_0542 NONE
   BAB1_0541 NONE
   BAB1_0540  534265 ..  534322 - -10.3  -2.69449   GCTCAGACAATCAAC CCGCGACGTGATGCGGTGCTGCGCAGC CCGG ACGACACCGCACCGCAACCCGCCGCTA CCGCCCCGAATACAA  67 207
   BAB1_0535  529560 ..  529584 -  -9.9   -2.8676   AGATATTCAGGAAAG          CCTGGCGGTAC TGC GGACCGCCATG          GAAAAGGAGGATATC  62 69
   BAB1_0529  523220 ..  523236 -  -9.4  -3.23711   CCTACAATGGATGAA              CCCGCT GACCG AGCGGG              TGGACGGCGATCCGC  66 400
   BAB1_0527  521943 ..  521959 - -10.9  -3.54424   GCCTACGCGGGGAAA              TCAGTCC ACT GGACTGA              TTTCTGATCCCGCTT  78 218
   BAB1_0524  517419 ..  517433 -  -5.6  -2.85763   AGACCGAAAAAGTGA               CCTGCG CGG CGAAGG               AACTAATCCATTGAG  49 149
   BAB1_0518 NONE
   BAB1_0517  509590 ..  509619 - -16.5  -3.27215   AAAGTCTGATAGCAA       GGCGCTCGAAGTT TTCA AACTTCGGGCGCC        TTCATTCTTTCAGAA 100 35
   BAB1_0515  506303 ..  506316 -  -9.5  -2.96755   AAAGGGAAAAGACGA               CCGGC AATC GCCGG                AACGACCGGGCCGGA  65 79
   BAB1_0514  505480 ..  505497 -  -6.9  -4.17132   AAAGGCCGCAACAAA             CGCTCTG CCGC CTGAGCG              ACAATTCAAGGCGTC  72 64
   BAB1_0510 NONE
   BAB1_0509 NONE
   BAB1_0508 NONE
   BAB1_0507  495470 ..  495484 -  -4.2  -2.82635   ATTCGGATGATTACA               TGGTCG ACT CCACCA               TGCCGGTTTCAGACG  43 414
   BAB1_0505 NONE
   BAB1_0504  493527 ..  493552 - -14.7  -3.41222   GTTGAAGGTGAAATA         GTAAGGGCGGC TTTC GCCGCCCTTTC          ACTTTTAAAGCTGTG 100 30
   BAB1_0491  482785 ..  482810 -   -12  -4.77173   TCTTCATAAAATAAA         TCCTGCAACA TATGTC TGTTGCAGGA          TGTAAGCCTTAAATC 100 132
   BAB1_0490  481147 ..  481165 -  -5.9  -3.68619   CGGAAGTGATCGAAA             CGCGCCT GCAGA ATGCGCG             CTTTGAAATCCAGAA  58 224
   BAB1_0481  473860 ..  473872 -  -3.3  -3.88787   GCACATGTTCATAAA                GAGCC ATT GGCTT                TGCCTTTCTTCTATC  55 44
        rpsF NONE
        rpsR  473133 ..  473162 - -14.9  -3.97636   ATCGCAACGGAGAAA       GCGGGAGGCGGCC GCAG GGCCGTCTCCCGG        ATTGTCTTACTTCAC 100 32
   BAB1_0478 NONE
        rplI  471370 ..  471392 - -20.6  -4.89567   TCTGAAAAGAGAAAA           TGCCCGGCGG GGA CCGCCGGGCA           GATCATATAAAGTTT 100 96
         cfa  469655 ..  469677 -  -2.7  -2.73243   AGCTAGCCGTTAAAT           GAAGCCA AACGCAACG CGGCTTC           GGCTGATTCCTGCTG  41 157
   BAB1_0475 NONE
        radA NONE
   BAB1_0473  465923 ..  465953 - -20.6  -2.76442   ATGATCATGGAATTA       GAAAAGCCGCCAGC GGG GCTGACGGCTTTTC       GGTATTCAAAAACAG 100 42
        purF  464162 ..  464183 - -13.7  -4.04579   TTCAGAAACATGAAA           CAGGCGGCC TGAA AGCCGCCTG            CGTAGTAAGGGCGAT 100 40
   BAB1_0471  463274 ..  463294 -  -3.1  -3.10611   CCGACCGGAAGAAAG            CGGCGGAAG AAG CCTCGTCCG            GTGACAATTGACGGC  43 121
   BAB1_0465  456606 ..  456631 -    -4  -4.08216   CCATGCGGTGGAAAA        CGATGCAGCGGC GCTG GCCGC-AC-TCG         ATCGCGGCGTGCGCC  60 469
   BAB1_0459  450752 ..  450774 - -17.8   -4.3467   ATGTTTATACCAAAA           CCCGATGAGG TTG CCTCATCGGG           TTTTGGTGAAGCCCG 100 79
   BAB1_0458  450006 ..  450033 -    -4  -5.06103   ACAAGGTGGAAAAAA        TCCGCATTGGCCG CGA CGGCCAGC-CGGT        CGGGACCGAGCCGCT  81 60
   BAB1_0453  445347 ..  445357 -    -4  -3.89756   AGCGGAAACCAACAA                 GAAA GTG TTTC                 GCTGCGGCGAGGGTG  57 433
   BAB1_0450  444112 ..  444137 -  -3.1  -3.36492   CGTGGAAGGCCAGAA         GGTCGGCTACG AAGT CGTTGCTGATC          GCCGTTCGGGCAAAA  47 167
        pdxH  439568 ..  439587 - -10.7  -3.39895   GCTTGTATGAAGGAA            GGCCACC GTTTCG GGTGGCC             TTTGCGTTGTTAGAT  76 40
        purD  437090 ..  437103 -  -4.5  -3.74526   TTACGAAGCCAAGAA               GGCTG GACG CAACC                GCGTCCATGTAACCT  58 55
   BAB1_0440 NONE
   BAB1_0439  432990 ..  433012 -  -9.1  -4.88407   TCATTGAATCAAAAA           GGGTCGCCT GAGAA ATGCGACCC           TTTCAAAAATTTTGG  95 137
   BAB1_0437 NONE
   BAB1_0436  431566 ..  431590 -  -2.7  -5.16132   TATAGGAAAAGAAAA          GCGGCCCTC ACAAGCG GAGGGCCTT          TTTTATGACTGTTCG  77 28
   BAB1_0428 NONE
   BAB1_0427  420974 ..  420988 -   -10  -2.97245   TCATTTACAACTATA               GAACCG GGA CGGTTC               ATGTTTTGGCAGAAC  68 54
   BAB1_0426 NONE
   BAB1_0425  418277 ..  418289 -  -3.3  -3.63817   GATATGGCAAAAAAC                CTCCA TCT TGGCG                TCGCGAAACTTCGAT  51 253
   BAB1_0424 NONE
        ispE NONE
   BAB1_0422 NONE
   BAB1_0421 NONE
   BAB1_0420  416163 ..  416186 -  -5.8  -3.50393   TTGGATGGCATAGAA          GCCTTCCAGG GCCT CCCGGGTGGC           AAACATGCCATCCAT  58 141
   BAB1_0418  415828 ..  415859 -   -16  -2.85503   TTGCAACAGGCAAAG      GAAAAGGGCGAAGC CAAA GCTTCGCCCTTTTG       GGGGACGGGTCATTC 100 52
   BAB1_0416  413975 ..  413991 -  -5.8  -4.08767   TGTAGCCGGGGAAAA              CCCCGA AAGTA TCGGGA              TCAAAATAGCGAAAG  68 26
        rnhB  413059 ..  413079 - -15.4   -4.1899   GTATTTCATGGAAAA            CGCCGCCC TATCG GGGCGGCG            TTTTGCTTTAGAATA 100 99
   BAB1_0407  408179 ..  408189 -  -6.8  -2.88249   CAGAGCGGCGACATA                 GACC GCT GGTC                 GGTATAGAGCATTTC  54 121
   BAB1_0403  403283 ..  403303 -  -9.6  -2.73721   ATCAATCTCGAACCA            GGGGCGGG CTGAT CCCGCCGC            GAAAACCGGCTGGCT  63 55
   BAB1_0393  394109 ..  394129 -  -3.3  -4.67608   CAGCGCAATACAAAA           GC-GACCT CGTAAT AGGTCAGC            TATAGCGACAACTTT  68 195
        ccoN NONE
        ccoO NONE
        ccoQ NONE
   BAB1_0389 NONE
   BAB1_0388 NONE
   BAB1_0387 NONE
   BAB1_0386 NONE
        ccoS  385619 ..  385629 -  -8.2  -2.66255   CGGCAAGAGAAGCCA                 GCCG CCA CGGC                 GTTGAAGCCGTCATC  53 468
   BAB1_0375 NONE
   BAB1_0374  373492 ..  373510 -   -16   -3.8579   ATGGAACAAGGCAAA             CGGGGCTG TTT CAGCCCCG             TTTTTCATGTCTTAT 100 37
   BAB1_0368  367084 ..  367116 - -18.5  -4.56597   GCCGCGGCGTAAAAA      GAGCGCCGATCTGGT TTA ATCAGACCGGCGCTC      GGGTAGTCTTTACTT 100 35
   BAB1_0366 NONE
   BAB1_0365  363433 ..  363464 -    -5  -4.56597   CTCGCTGTCGAAAAA      CTATCCGAATGCGG ATGT CCGCTTCTGGATGG       GCTTTGGCGATCACT  72 505
         fpr  359720 ..  359742 -  -7.7  -3.22298   GTGATTGAGGACGAA          CCCCGCATCA TGAC CG-TGCGGGG           TTGATCTCATTTCGG  61 124
   BAB1_0354  353929 ..  353940 -  -5.8  -2.80077   CTGCCAGAAAAGGTA                GGCA TTTA TGCC                 CGGTTTTCAAGCTTT  51 32
   BAB1_0353  353631 ..  353645 -  -5.7  -2.90496   GCGCTTTGCAAAGTA               CCACT TAAAG AGTGG               CTATATTAATCAGGG  49 51
   BAB1_0352  352885 ..  352906 - -10.1  -3.41125   CGGAGAGAGGCATAA           GGGCCGGTA TAAT TACCGGCTC            AGATCAGCGGGGTAA  72 24
   BAB1_0351  352056 ..  352067 -    -3   -3.2812   CAGGCATCATAAAAC                TCAT TTCG ATGA                 ATAGGCGCGCACACG  47 14
   BAB1_0350  351229 ..  351240 -  -2.2  -2.70932   TCTTCGCCCTAATTA                GCGCC ATT GGC-C                TTTGGCGTCCATAGC  39 131
   BAB1_0349  349871 ..  349903 - -20.8  -3.54741   CAGCAGGCTCTGAAA      CTGAAAAAGGCCGG GAAAA CCGGCCTTTTTCAG      TTTCATATTCGATGA 100 45
   BAB1_0347  349039 ..  349053 -    -5  -2.64293   CTCGCAAGATAATAG               CAATTC GTC GAATCG               TCCGCCATTTGCCGA  45 175
   BAB1_0346  345044 ..  345061 -  -7.7  -3.68351   CGGCCAGCATGGAAA             CCATCGGC GAA GCCG-TGG             GTGCGGTGCTTGCCG  66 358
         pip  343484 ..  343507 - -15.4  -3.53012   TCCGGCGCCTTTAAA          GCGTGTCGTA AGAG TACGACACGC           TTCGCGCTTTTGCTG 100 54
   BAB1_0342 NONE
        pyrD  341176 ..  341198 - -13.5  -3.55444   GCTTTATGCGGCAAA           GCCCGTGAT GGGTA ATCACGGGC           TTTGGCTTGCGATCA  83 119
        metZ  334973 ..  335011 -  -9.6  -3.87994   ATGGAGCGGCATAAA  TTCGCCCCGATTACCGG TTTATT CCGGAAATCGGGG-GTA   TTTTAGCTGTTTTTG  78 69
   BAB1_0334  334270 ..  334280 -  -6.8  -3.53012   GCGTGTTTCCCCAAA                 GTGG AAA CCAC                 CTCCGAGTGGAAATC  61 39
   BAB1_0330  330637 ..  330648 -  -5.8  -3.14745   CTCTGACAAGAGATA                GCCT TGTC AGGC                 GGATTCCATTTTTGT  54 20
   BAB1_0329  329837 ..  329864 - -16.4  -5.35224   TTCATAAAAAGAAAA        GTCCCGGCAACA TTTC TGTTACCGGGAC         GAATCTGGCAGGTTA 100 90
   BAB1_0327  326987 ..  327010 -  -3.7  -2.91264   GGGTGGATGCAGACA          TGGCTGGTG CATGGC CGCCAGCCG           ATGAACACCTGGCGC  45 406
   BAB1_0325  324335 ..  324364 -  -3.5  -5.05153   ATGCGAAAAAACAAA       GAGATAGAGCGGT TCCG ACGGCTCTGTTTC        AGCCGGAATTTCGCT  79 121
   BAB1_0324  323785 ..  323804 -  -9.2  -4.08064   AACGCTTGCGCAAAA            GCCCCGCT GCAA AGTGGGGC             TTTTGTCATATTGGA  81 84
   BAB1_0321 NONE
        fadD NONE
   BAB1_0319  315490 ..  315510 - -12.5  -3.58343   TGCACGATCTGGAAA            CCGCCCATG CGG CAGGGGCGG            GGCTTGCCGTCGGTG  81 126
   BAB1_0315 NONE
   BAB1_0314 NONE
   BAB1_0313  308219 ..  308236 -  -9.1  -4.08767   GTTATGCGGCGAAAA             TGGCAGC CCCT GCCGCCA              ACGAAACGGATGCGA  81 236
   BAB1_0310  305537 ..  305551 -  -4.2  -2.87051   CCGGCAGGACGAAAT               CGACCA CCA TCGTCG               TGCCGCCGGCAAGTG  45 342
   BAB1_0305  299666 ..  299678 -  -7.7  -2.87564   GTAGCTTCCTATATA                TGCTG TCG CAGCA                TAATTCCAACGCCCT  58 6
   BAB1_0304  297662 ..  297692 - -13.2  -2.64803   CCACGTTCAAACTGA       TAGCCAGGCCCCGC TTT GCGGGGCCTGAATG       CAATCGCCGTAAATT  81 350
   BAB1_0295  291027 ..  291038 -  -5.8  -3.22068   CAAGAGAGCGATTAA                GCTG ATTT CAGC                 CGGACTCCCGCCCCA  54 10
   BAB1_0294  290553 ..  290583 -    -9  -3.92625   GATAGGTTAAGCAAA      GGTTCCCCGTGGG TTTGCG CTCACGGGG-ACC       TAACGGCAATTCTCA  78 67
        murA  281993 ..  282013 - -11.1  -4.43477   TGCAGCCAATGAAAA            GGCCGGAGA AGA TTTCCGGCC            ATTTGCGGTTCATTT  93 41
   BAB1_0286  281288 ..  281298 -  -8.2  -4.13767   GCTTGCAGCCCAAAA                 GCGC AAG GCGC                 ATGAGGCGGGAGGGC  77 45
        hisD NONE
   BAB1_0284  279446 ..  279461 -  -4.6  -3.54741   CATCAGTCCGGGAAA              CCGCGA CCAT TCGCCG               TCATCCCCGCCAATG  53 26
   BAB1_0283  278913 ..  278939 -  -3.6  -4.63486   AGCCGCCGAATAAAA         GCTTCGGCCC TTAATTT GGGCGGAACC         TATATGATTAGGCGG  70 68
   BAB1_0282  278627 ..  278647 -  -3.9  -3.24924   CGTTCATCGACAAGA            CATTTCCTG AAA CGGGAAGTG            ATGCTTACTTGAAGC  47 30
       maf-1 NONE
   BAB1_0280  277353 ..  277366 -  -9.5  -3.13403   CTTTCGGGACCAATA               CGCGC ACGC GCGCG                AGGGAAAATCGTTTC  67 426
   BAB1_0279 NONE
   BAB1_0273 NONE
   BAB1_0272 NONE
   BAB1_0271  271779 ..  271803 - -12.9  -5.00884   ACTTTCGGTAAAAAA          GCTTGGCCAAT CCT AGTGGCCAAGC          AAGCCTAATAGGGAA 100 120
   BAB1_0269  270740 ..  270752 -  -3.3  -3.61164   AACCGGTCAAAAAAC                CCCAC CGA ACGGG                TTTGAGGAACTTGTG  51 52
   BAB1_0268  269891 ..  269903 -  -5.5  -3.18199   CAAGCTGCAACCCAA                CCTGC TGA GCAAG                CGCCGCAGCCTTTAG  51 324
   BAB1_0251  258150 ..  258175 - -10.7  -3.07816   TGCTGATCGATTGAA         TGTTTACATTT CAGG AAATGTAAACA          CCTTGGATGAAGCCT  72 10
   BAB1_0249  254679 ..  254699 - -15.4    -3.737   CAAGGGCTGACCAAA            CGCCGCGC GCAAA GCGCGGCG            TTTTTTTAGCATTTC 100 398
   BAB1_0237  243885 ..  243898 -  -3.1   -2.7395   AGATATTTTTCAAAT               CAGAA TTTA TCCTG                TCACGCCTACATCCG  41 18
   BAB1_0236  242526 ..  242546 -  -3.1  -4.57073   CACTGGGCGCAAAAA            TCCCGGCAA AGA TCGGCGGGC            TTGCCAAAACCGGCG  69 464
   BAB1_0228  236032 ..  236059 - -11.4  -2.83737   CAATAGCTAAAATAG        CCCCTCTATG GGCATGTT CATAGAGGGG         ATGTTAAGTCATTGC  73 167
   BAB1_0227  235195 ..  235219 - -18.7   -3.9749   AGGGATAATACCAAA          GCCCGATGAGT TCC ACTCATCGGGC          TTGAACATCACATGC 100 53
   BAB1_0226  234089 ..  234099 -  -2.4  -3.01924   CACCGTTTGGCAAGA                 CCGG GCG CCGT                 TCCTGTGTTGCTATG  42 73
   BAB1_0225 NONE
   BAB1_0224 NONE
   BAB1_0223  231239 ..  231250 -  -3.6  -2.55213   CAGCGAGGCAAGTCA                GGCC GTTC GACC                 TGTTCGCTTCATCAG  43 11
   BAB1_0222  230222 ..  230233 -  -7.2   -2.5805   ATTACCGGCGACAAT                CGCC GCAC GGCG                 CAAGCCATCGCACGC  52 473
   BAB1_0219 NONE
   BAB1_0218 NONE
   BAB1_0217 NONE
   BAB1_0216 NONE
   BAB1_0215 NONE
   BAB1_0214 NONE
   BAB1_0213 NONE
   BAB1_0212  219847 ..  219864 - -14.1  -4.20696   CGATGAATGCGAAAA             CCGGCGG GCGA CCGCCGG              TTTTTTCATGCGGCT 100 31
   BAB1_0196  205520 ..  205536 -  -2.2  -4.07568   CCGGTTTTTCCAAAA              GCTTTG TATTT CAATGC              TGCATCGCGAGGCTA  56 42
   BAB1_0192  201011 ..  201029 -  -5.9  -4.32804   ACAAGGAAGCCAAAA             CCGGGCT TGAAC AGCCGGG             TGCGCTTGGCGCACG  69 179
   BAB1_0189  198379 ..  198390 -  -7.2    -3.524   CAGCGAGCCATATAA                GGGC ATCC GCCC                 GGCGCCGGGCTATCC  60 290
   BAB1_0187  194169 ..  194197 - -17.5  -3.53343   AACTGCTGCCTGAAA        GCAAAGCCCCGGA TCA TCCGGGGCTTTGT        TCGTTTCACAGATAA 100 31
   BAB1_0185  193065 ..  193075 -  -3.2  -3.92996   GGTGACAGACAAGAA                 CTGA TTA CCAG                 CCTGTCTGTGGCCGT  55 19
        hrcA NONE
        grpE  181123 ..  181143 -  -6.8  -5.29846   AAGCGGAAATAAAAA            GAGCGGCA AATGA TGCCGCTG            CTTTTTCAATACGCC  95 53
   BAB1_0169  180059 ..  180070 -  -7.2  -3.54935   CAAAGTCGCTGGAAA                CGGC GATT GCCG                 CCATGCGCATGGATT  60 337
   BAB1_0167 NONE
   BAB1_0166  178155 ..  178165 -  -4.6  -3.03124   TTGCACCGGGCAAGA                 CGCC GGA AGCG                 GTGGAGGCCATTCTG  47 258
   BAB1_0164 NONE
   BAB1_0163 NONE
   BAB1_0162  176229 ..  176255 -  -3.7  -3.05816   TTAGCCTCCATTCAA        GCGGCAT-GTCA TTTG CGACCATGGCGC         ATTCAGAGCTTCATT  46 85
   BAB1_0161  175907 ..  175933 - -19.4  -4.45738   GATTTCAATAACAAA         GGCCGCCGTCCC CAC GGGATGGCGGCC         TTGTTTTTGAGGTGT 100 56
   BAB1_0158  173899 ..  173931 -  -4.2  -3.53811   CGCACCGTGGCGAAA     TATCG-GGAAGCGAT GAAT ATCGCTTCCTCCGTA      CAACGCCGGCGCGAA  51 216
        sppA NONE
        ihfB NONE
   BAB1_0151  167455 ..  167475 -  -6.9  -3.59979   CGTCTTCACCCGAAA            CTCCAATCA TCC TGATTGCAG            TCTAGGTAGGATAAA  63 111
   BAB1_0150 NONE
   BAB1_0149 NONE
        lspA  164891 ..  164901 -  -2.4   -3.7229   ATAAAATATGTGAAA                 GGGC ACA GCCG                 ATCAAGCGGCAACCT  51 53
   BAB1_0147  163648 ..  163697 -   -13  -4.77775   ATGCGACAAAACAAA TAGTTAGAGCGGTTCCGGCGTT TCTGTT AAAACCGGAACCGCTCTAGGTA CATGAGCACCGGAAG 100 89
   BAB1_0143 NONE
        mviN NONE
        trpS  152526 ..  152545 -   -15  -3.55444   GTGCCATCGCGGAAA            GCTGCCCG CAAG CGGGCAGC             CTTCCATTTTTAATC 100 39
   BAB1_0140  151962 ..  151972 -  -3.2  -3.21747   CGATGCTACGACGAA                 GCAA GCC CTGC                 CGCTCGTCCGCTCAT  45 66
   BAB1_0139  151321 ..  151331 -  -4.6  -3.53012   CCTCTTTCGTTGAAA                 CCCG ATG CAGG                 TCAGATCTGTTCGAC  53 26
   BAB1_0137  149460 ..  149485 -  -4.5  -3.06696   GCCGCCGTCAAGACA         TCTGCCCCCGC TTAT GCGGTGGTGGA          CATGCGGCTTGGCGA  47 398
   BAB1_0129 NONE
   BAB1_0128 NONE
   BAB1_0127  141510 ..  141539 -  -4.9  -4.28254   GCGTAATAGGCAAAA       TCCCAGC-CGGAAG GTT CTGGCGTGCCGGGA       AAGTCGAAACCGCCG  64 482
   BAB1_0124 NONE
   BAB1_0123  140196 ..  140210 -  -2.8  -5.03747   AAATCTTTCAAAAAA               CTGC TGCGAAT GCAG               CTCCAAAGATATGTC  77 44
   BAB1_0122  137711 ..  137728 - -14.1  -5.15117   CAAAAGTGCAAAAAA             GCCCCGG ATTT CCGGGGC              TTTTTGTATCAAACG 100 34
   BAB1_0118 NONE
   BAB1_0117  130044 ..  130067 - -10.4  -3.02511   TGCACCGCCTGAATA          TCTCTGCTCA GCTA TGAGCAAAGA           TATCGGATTCCGCCC  69 9
   BAB1_0116  129090 ..  129108 - -17.4  -5.38047   GATTGACATAAAAAA             GGCCCCGC AAA GCGGGGCC             TTTTCGTAGATTTCA 100 50
   BAB1_0115  128119 ..  128145 - -19.4  -5.96219   CATGCACAAAAAAAA         GCCCCGCGTGCA AGG TGCGCGCGGGGC         TTCCATTTCCGGTTC 100 54
   BAB1_0114  125646 ..  125668 - -14.9  -3.26473   TGAAAGCACCATGAA           GGGACTGGC CGCTT GCCAGTCCC           TCCTGTTTTTACTGT  95 34
   BAB1_0113  124653 ..  124665 -  -3.3   -4.1822   CTTCACCGCAACAAA                GGATC ATT GTTCC                AACTTATATTGTTAA  60 110
        cscK NONE
   BAB1_0111 NONE
   BAB1_0110  121807 ..  121826 -  -6.4  -3.17075   TGGTCTGCAAGGTAA            CGGAC-GCC AAT GGCCATCCG            GCGGTCAAGCTTTCC  52 181
   BAB1_0102  105412 ..  105431 -  -5.7   -5.1356   GGTGACGAAGAAAAA            CACCATC CGGGCC GATGGCG             CGGCCTTTCGCAGCC  86 257
   BAB1_0100  104179 ..  104190 -  -2.2  -3.51924   TCTTCAGGCAGAGAA                TGCG CAAA CACA                 AGCAGAGTTCCCTTT  47 119
   BAB1_0099 NONE
   BAB1_0098  103094 ..  103110 -  -6.5  -3.96327   AGGCGGGATCAGAAA              TCAGTCC AAT GGGCTGA              TTTCCCCGCGTAGAC  66 189
        ilvD  100834 ..  100850 - -10.9  -3.54424   GCCTACGCGGGGAAA              TCAGTCC ACT GGACTGA              TTTCTGATCCCGCTT  78 215
   BAB1_0090 NONE
   BAB1_0089   94703 ..   94716 -  -2.4  -2.64806   GTAATCAATAGGAAT               TCAC GTTGCG GTGA                GGCTTGGCGCAGGGC  38 12
   BAB1_0088 NONE
   BAB1_0087   92401 ..   92412 -  -2.2  -2.78384   CCGGCTCCTATGAGA                TCGA GCCG CCGA                 CAATGGACGAAATGG  39 478
   BAB1_0081   86955 ..   86975 -  -9.7  -2.74144   TCGGGACGGGTAAAG            GACACTCCA ACC TGGAGAGTC            AGTGTATCGTTCCAT  67 125
   BAB1_0080   85986 ..   86001 -  -8.2  -4.57073   TATGTGCTTGAAAAA              CGCGGC ATCC GCCACG               TATTGATCGATTCGG  85 328
        phhB   85238 ..   85252 -  -4.2  -3.32893   ACAAGACCAGAAAAT               GGGG ATTATCG CCCC               GCTTCGCAAGTTTTT  49 44
   BAB1_0076   84648 ..   84668 -  -5.3  -4.78077   TTGAATGAAAAGAAA            GCGGCGAGA GTT TGTCGTCGC            GGGAGAGATTAGGGG  78 157
   BAB1_0075   83804 ..   83822 - -13.1  -5.79595   GCGCAAAAGAAAAAA             GCCGGGC ACGAA GCCCGGC             TTTGAAGTTCTGCCT 100 52
   BAB1_0074 NONE
   BAB1_0073   81543 ..   81559 -  -2.3  -3.14132   CGGGCTTGGCATCAA              TCTTC TCAATCC GAAGA              TCATCCTGTTCAATA  41 283
   BAB1_0071   79703 ..   79730 - -16.4  -4.07885   GATGCGCTTTGAAAA        CAAAAGCCCGCC GGAG AGCGGGCTTTTG         TCCAAATGAGCTATA 100 42
   BAB1_0068   73596 ..   73628 -  -6.8  -3.30443   TCACGACCAGAGGAA      GCCGCTCCTTGCCA TCAGG CGGAACGGCGCGGC      GAAGCCGGTCGGTCG  59 7
   BAB1_0067 NONE
   BAB1_0066   68681 ..   68692 -  -3.6  -3.28712   CCTGCGGTTTCAGAA                CGCC ATCT GGCA                 CGGTTTTGTCGTGGT  47 233
   BAB1_0057 NONE
   BAB1_0056 NONE
         pgm   60568 ..   60584 -  -6.5  -3.12505   ACCCGACAGTGAACA              CGCGAAA ATC TATCGCG              ATATTGCCCGGAAGG  52 294
   BAB1_0053 NONE
   BAB1_0052   58234 ..   58246 -  -3.3  -3.86194   AACTGCTTGGACAAA                CTTGC GAA GCCAG                GCGCGACCCCGTAAC  55 69
   BAB1_0051 NONE
   BAB1_0050   56893 ..   56926 -  -2.7  -4.56335   AAAAAAATCAATAAA     TATCAATAGTTTAGAA ATA TTCTAGACTATT-ACA     TTCATGTTTACAATA  65 33
   BAB1_0049   56079 ..   56089 -  -4.6  -2.71712   TCTTTGTTCGTAAAG                 CGCG CGA CACG                 TTCTCAGTGGAAAGT  46 29
   BAB1_0048   55289 ..   55311 -  -3.3   -4.2558   TATCCCTTATGAAAA           GGTGCCGAA GCAGT TTCGTCGCC           AGATCGTGCCGGACC  64 522
   BAB1_0043   46442 ..   46461 -  -2.8  -2.69601   TGCACACCAAACGCA            TGACCACGC AGC GCACGG-CA            GCCTGAAGTCCTATC  40 345
   BAB1_0037   40769 ..   40783 -    -7  -3.53761   CAACCCTGTTGCAAA               GTGCCG ATC CGGCGC               GTGGCGAAGTGGTTT  60 453
   BAB1_0035   39401 ..   39430 -  -9.3  -2.55351   CTGTGCTACAGGAAT       CTTTTACGCCGCA TTTG TGCGGCGTCAAAT        GGTTCCCGCCTGGCT  62 20
        pheA   38400 ..   38438 - -16.1  -4.28548   AGGTACCCATGAAAA  TGGGTTGCG--GGTGCCGC CAT GCGGCGCCATCGCAACCCA  TCTGATAAAGGCCTG 100 60
   BAB1_0031 NONE
   BAB1_0030 NONE
        recR   33923 ..   33935 -  -4.7  -4.05788   TCTCCCGAAATTAAA                GCGTG GTT CGCGC                CCGTAACGCAGCAGC  62 8
   BAB1_0028   32308 ..   32333 -  -4.9  -3.59456   AAAGTACAAGCAGAA         TATATTTAGTA GACT TACTATATATA          ATGGCGGCCCATAGA  55 311
   BAB1_0026   29601 ..   29618 - -14.1  -4.28656   ACTGAACATGGAAAA             GCCCGCC ATTC GGCGGGC              TTTTTCGTATCGGGA 100 396
   BAB1_0022   24823 ..   24846 -   -16  -4.05788   GCGCTCGAAACGAAA          CGAGGCGACC CGAA GGCCGCCTCG           CAAAAATCTTCAGGC 100 58
   BAB1_0019 NONE
   BAB1_0018 NONE
   BAB1_0017 NONE
   BAB1_0016   17292 ..   17317 -  -6.1  -2.81313   AGAGCCATAATATTA         TCCGAAATTGC ATCC GCTCTTTCGGA          ATCATGCTCCAGACC  51 285
   BAB1_0013 NONE
   BAB1_0012 NONE
   BAB1_0011   14616 ..   14654 -  -8.1  -4.45544   CGCTATGAACGAAAA   TGCTCCATCCTTGCGGT GCAAA ACCGCGATGAGGGAACA   AACCCACCTTCGGTT  82 150
   BAB1_0010   12658 ..   12668 -    -4  -2.78679   GCGGTTCATGCAAAG                 GAAT GTC ATTC                 TCGTTCAGGCCTCAT  43 37
   BAB1_0009   10798 ..   10814 -  -2.1  -4.07885   GATCTTTTCCGAAAA              CGGATCG CCA CTTTCCG              GTAATCATGCCTTAA  56 30
   BAB1_0008    9615 ..    9628 -  -3.7  -2.78384   GTGTCGGTCATCACA               CGTCC CTCC GGTCG                AAATCGATGCGCGGA  43 7
   BAB1_0007 NONE
   BAB1_0006 NONE
   BAB1_0005    5853 ..    5872 -    -5  -4.38472   CGCAAACCAAAATAA            TTGAGCAT TTTC AGGCTCAA             TAATGGGTTGAACGG  67 22
        repC    1476 ..    1488 +  -7.7  -3.35679   GTGGCGCGCGCCTGC                GTGGA AAT TCCAC                TTATCGCTGCAAAGA  62 153
   BAB2_0002    1806 ..    1833 +  -4.8  -4.09685   CCGAAAATTGATGAA        AGCGCCTAGTGGT CAG ACCACGAGG-GCA        TTTTCGAGGCTCCCA  62 17
   BAB2_0003 NONE
   BAB2_0004    3058 ..    3085 +  -9.8  -4.03234   TTGTTTCAAAAGAAA        AGCCGCGCAAGGT TTG GCCT-GCGCGGCG        TTTCTGTGAACCAGC  83 50
   BAB2_0010    9769 ..    9781 +  -4.8  -4.64861   ACTGCCGGATAAAGC                GCCT TGAAC AGGC                TTTCTTTTGCAGAAA  72 214
   BAB2_0016   16734 ..   16756 +  -4.9  -3.58522   GCCAGCGCAAGGATA          TG-ACCGAGCG GAA CGC-CGGTCCA          TTTGGCAATCGTGCT  53 410
   BAB2_0020 NONE
   BAB2_0021   19877 ..   19911 + -11.5  -3.07029   GGTTGGACCGCGTAT    TGGTGCGCGCC-TG CCGGATCA CATGGCGCGCGCCA     TATTCGAGATGTTTG  69 247
   BAB2_0023   21998 ..   22029 + -15.8  -3.04263   CCCATCCTCCCGGCA      GCGGAGCGGTCCCC TTTT GTGGACCGCTCCCC       TGTTCGAGCTGAACT  95 49
   BAB2_0024 NONE
   BAB2_0025 NONE
   BAB2_0026 NONE
   BAB2_0027 NONE
   BAB2_0028   26232 ..   26245 +  -2.4  -2.71712   GCTGAGGAGAAATAA               TCGA TGAAAT TCGA                GTTTGAAAACCGGAC  39 26
   BAB2_0029   27021 ..   27053 +  -3.9  -4.15044   AAAAGCTCGTCCTCG      TCACCGGTGCAGGCC GGG GGCTGGGAGCGGCGA      TTTCTTCCGGCGCGG  62 74
   BAB2_0031 NONE
   BAB2_0032   31323 ..   31350 +   -15  -3.22584   ATGTCTCTGCTTGTC        TAGATCGGTTCC AGTT GGAGCCGATCTA         TCTCTCTGTTTTTAA  95 23
   BAB2_0033   32700 ..   32720 +  -6.7  -3.61178   GCTGGCCTGATCATG            GCTGCCGTG CAG CAGGGCCGC            TTTGGCATGCCTGCG  63 514
   BAB2_0036 NONE
   BAB2_0037   36273 ..   36283 +  -5.4  -4.27584   CAACTTCCGGCATAG                 GTGT TTC ACAC                 TTTTGGCTTGAAAAT  67 55
   BAB2_0038 NONE
   BAB2_0039   37304 ..   37328 +  -2.2  -2.73159   ATTATAAGACTGCAA         TCTCATTTGCC GCCC GG-AAATGCGA          ATTTCAGGCGGTTGC  39 34
   BAB2_0040 NONE
   BAB2_0041   39450 ..   39477 + -11.3  -5.22943   AAGCACCGGCAAACG        CGCTGATCGCC TCAGGC GGCGATCAGCA         TTTTTTCGATTTCGT 100 400
   BAB2_0043   41147 ..   41171 +  -2.8  -4.07568   TCTGGGCAAAATTGG         CATGGTTGCAC GCAA GAGCG-CCATG          TTTTGGAAACAGGAG  58 140
   BAB2_0044   41996 ..   42019 +  -7.4  -3.84451   ATATATTGCCGCGAA          GGCTGCTCCCA TTT TGGG-GCAGGC          TTTAGATTTGAGAGA  69 51
   BAB2_0048 NONE
   BAB2_0049 NONE
   BAB2_0050   44815 ..   44858 + -16.2  -2.57489   GCGCGTTTTGATCTG GACGCGCATCCCGAAAACCGT TTC ACACTTTTCGGGATGCGC-TC TAAGTTCGGTTAATC 100 42
        gltB NONE
        gltD   52932 ..   52949 + -14.1  -3.66995   AGATGTGCATGGAAA             GCCCGCC AAAT GGCGGGC              TTCATATTTTTTAGC 100 42
        galU   70136 ..   70163 + -14.9  -5.72622   GGGCTATCCAATATC        GCCAGCGCGGT TATTCC ACTGCGCTGGC         TTTTTTATTTCTGGA 100 46
   BAB2_0072   72873 ..   72893 +  -4.8  -4.31766   TAAGGGAGTAAGGGA            GTAAGTTA AAAAA TAACTTGC            TTTATCTTATCTGAT  67 50
   BAB2_0081   83373 ..   83387 +  -2.8  -4.37991   TAAGTCCATGAATTT               TATGCG CTT CCCATA               TTTTGCCTGTTTTTG  62 52
   BAB2_0082   85623 ..   85639 + -15.1   -4.1964   ATCATGCAAGGAAAA              GGGGCCG TTG CGGCCCC              TTTTGCGCTCTTGCA 100 48
   BAB2_0085 NONE
   BAB2_0086   88338 ..   88363 +  -3.9   -3.0169   GGTGCCTGAGCGTAA         ACA-GCGCCGGA TTT TCCGGCGGATGA         TGGTTTATGCCCGTT  46 0
        modA NONE
        modB NONE
   BAB2_0089   90952 ..   90971 +  -3.6  -2.63631   ACAATTTTTCTGTTT            GCGTAAAG TGCC TTTTATGC             TCCTGTCAGCATTGG  43 46
   BAB2_0090 NONE
   BAB2_0091   92019 ..   92041 + -11.3  -3.14132   TCGCGTAAATGCTAG          CGGTGG-CGC TATT GCGACCACCG           TTAATCCGCAGGCGA  69 170
   BAB2_0098   98529 ..   98540 +  -2.2  -4.18197   CTCTAACTATGCGTA                G-GCG TTT CGCAC                TTTTGGCTCGAAAAT  58 71
   BAB2_0105 NONE
   BAB2_0106 NONE
   BAB2_0107  106982 ..  106993 +  -3.6  -4.56597   ATGATGTTACCGATG                CGGC CCTT GCTG                 TTTTTCGGGCCGAAG  70 221
         gnd  109541 ..  109559 +    -8  -4.36914   AAGGAGGGGGATTTC             CACGGCCC CTG GGGCTGAG             TTTTCTGCCCCAGAC  78 8
   BAB2_0117  117584 ..  117606 +  -2.7  -5.08824   AAGTAGAGAATGTGT           TCCAAAGTG AAACA CATTTAGGA           TTTTTTCGATCACGA  77 35
   BAB2_0118  119049 ..  119099 +  -4.2  -4.09685   GGGATCAACCAGCCG GAGATCAGAAACGA-CATCCCGGA TATTT TCCGCGATGATGGTTTCTC-TCTC TTTTGAAAACTGCAA  60 447
   BAB2_0127 NONE
        flgF NONE
        fliI NONE
   BAB2_0130  127795 ..  127807 +  -4.7   -4.4261   TGTCAGGCCATCCTG                CGGCC TTT GCCCG                TTTTCGTGTTCGGCC  70 278
   BAB2_0132 NONE
   BAB2_0133 NONE
   BAB2_0134 NONE
   BAB2_0135  132607 ..  132618 +  -7.2  -2.62263   AAGGCACGGGTGCCG                CCGC CGGT GCGG                 TGATATGAAGGCGAT  52 6
   BAB2_0136  133980 ..  133996 +  -7.9  -3.09635   ATACTTAATTAATGT              GCCGGTG TCC CACCAGC              TTCAATACTCGGAAT  59 179
   BAB2_0137 NONE
   BAB2_0138 NONE
   BAB2_0139  134762 ..  134790 +  -9.6  -2.62667   GGCTGATCCAGAGGA       G-GACAACCCCGG TAAA CCGGGATTGTCGC        GTGTTTGGGGCTTAA  62 35
   BAB2_0147 NONE
        flgB NONE
   BAB2_0149 NONE
        fliE  143029 ..  143081 + -10.6  -3.48276   GTATGCCCATCTAGC GTCTGATCCAAAAGTCGCCGTTTG CAACC CGCATGGCGACTTGTGATTCAGAC TTCTGTCCAGACGAG  78 27
        flgG NONE
   BAB2_0152  144586 ..  144598 +  -4.7  -3.57792   GGCGCTCATTTTTCA                GCCGG CCG CGGGC                TTTGCGGATGAATCG  55 216
   BAB2_0155 NONE
        flgH NONE
   BAB2_0157 NONE
        fliP  148314 ..  148330 + -10.9  -3.60475   TTTCGGGCGGACAGA              TCAGTCC ATT GGACTGA              TTTCCGATCCCGCTT  81 51
   BAB2_0159 NONE
   BAB2_0160  149631 ..  149643 + -10.5  -3.57144   ACGGATTGCCATGAT                GCGCC GGA GGCGC                TTTGCGGCTGAGGCC  71 350
   BAB2_0162  151809 ..  151821 +  -3.3  -2.63891   CAAAGTGATTATCCA                TTCCG GGC CGGGG                GTATATTTTAGCAAT  40 51
   BAB2_0163 NONE
   BAB2_0164  153575 ..  153600 + -10.5  -3.77196   GGGCAGATGAACTTG         CTCCGGCATTGG CCA TCAA-GCCGGAG         TTTGATGCATGGTCG  84 95
   BAB2_0165  154554 ..  154582 +  -6.7  -4.39889   GTTAGGCGGTTAACA        GATCCGGCC ATAGCGCATTG GGCCGGGTC        TTTTCCTGTCGTTAT  75 46
        cycA  163151 ..  163176 + -17.7  -3.46602   GCTAGAAACAAAATT         CCGGATTCGCA TGGC TGCGAATCCGG          TTCTCATATGCAAAA 100 208
   BAB2_0171  164061 ..  164078 +  -9.9  -3.16154   TTTAACGCGCATCTT             TGAACGG GATG CCGTTCA              TTCGCTCTCGTCTTC  70 88
   BAB2_0174 NONE
        glcE NONE
        glcF  170353 ..  170392 + -11.6  -5.38321   CGCCGCGTAATATCT  GATAG-AATAAAGCCGGGC ATC GCCCGGCTTTATTGCTTTG  TTTTTTGTAATGTTT 100 47
         tag  173293 ..  173325 +    -5  -2.52543   AAGCTTTAATTGCCA     GCC-GATGCGGTTTCT GCC AGAAAC-GCATCTGGA     TGCATTCACGCACGT  44 32
   BAB2_0180  174068 ..  174086 +  -7.4  -3.33696   TGATCGGTTAGGAAA             CCGGCA GCGAATG TGCCGG             TTCCTTCCGGCGCGA  62 71
        hisS NONE
   BAB2_0182 NONE
   BAB2_0183  177496 ..  177514 +  -9.5  -5.52096   TTTCAATCAAAAAAA             GCCGGGT TGATC GCCCGGC             TTTTTTGTTGGCTTT 100 49
   BAB2_0191  185510 ..  185524 +  -2.8  -3.59262   CGCCATGCCGGTCTG               CAAATG CCG CTTTTG               TTTCAGGCTCTGACG  51 58
   BAB2_0192 NONE
   BAB2_0193  186617 ..  186650 + -10.3  -4.24342   CTACGAACATTTTCA     GGGGCGGGGATGCAGT TTT ATTGCG-CCCTGCCTC     TTTATTCCTGCAAAG  85 88
        ileS  189824 ..  189851 +  -2.6  -2.88212   AGCTTTAGATTGGCG        CCGGTTGAAACG GGGT CGTTGGAACCGC         TCTAATATCATGATT  41 33
   BAB2_0195  190817 ..  190842 + -15.5  -5.36965   ATTTAAATGAGGAAA         GCCCGGATAGG ATAT TCTATCCGGGC          TTTTTTATAATATTA 100 163
   BAB2_0196  191722 ..  191755 + -13.1  -2.87132   TTCGGGGGCATGATG     GCATGTGGGCTGCGT GTAA AAGCGGCCCCCATGC      TCTATGCCGCCGCCC  74 163
   BAB2_0198 NONE
   BAB2_0199  194780 ..  194801 +  -5.7  -4.19238   CCGGCGGCACCCGTG           GCGCCGGCA GCCC TGCCGGAGA            TTTTCCGGTTGGACG  67 264
   BAB2_0203  198453 ..  198467 +  -3.4  -3.72893   GTTACTCCGCGGCAA               CGGGTG CGG CGGCCG               TTTCCTGCGGGGATG  53 52
        pmbA NONE
   BAB2_0206 NONE
   BAB2_0207  202905 ..  202919 +  -4.2  -3.97368   CAACATGACGCTGAA               GGCG GAATAGG CGCC               TTTATCCGTTGCCGG  58 16
   BAB2_0208 NONE
        kdtA NONE
        lpxK  206090 ..  206106 +    -3  -4.59773   CTGCATGGGTGAGAA             GG-CTGA AAGA TCAGGCC              TTTTTGCGGCTGCGC  68 29
   BAB2_0220  217971 ..  217993 +  -3.2  -4.15044   CCTTTGCAATGGCAA           GCCCGAGCCC GGT GCCCTCGGCC           TTTGTTGCGCCGCGC  60 245
   BAB2_0223  220527 ..  220540 +  -3.7  -4.42062   CCGCGCCGGTGTGCA               CGGCC CCGT GTCCG                TTTATTTCCAGAATG  65 150
   BAB2_0224  221123 ..  221156 +  -5.1  -3.85698   CTGGCATTGAGCGGC     GCCGCCTTGTCGGTG TTCC CGGCGATGGAGCGGC      TTTCTGCGCCGCAAG  61 108
   BAB2_0227  224683 ..  224695 +  -4.8  -4.87665   GTCCCGTGAAAGCCC                GTCG CGCGC CGAC                TTTTTCTGCGTCAGC  75 494
   BAB2_0230  227192 ..  227214 + -12.7  -4.07568   ATCTGATCAATTTAG           GCCGGAGGT TTCCC GCCTCCGGC           TTTTGCAGCGGCGCG  95 35
   BAB2_0231  227809 ..  227853 + -10.9  -3.28712   CATTATTTTTCATAG TCTGCCAG-CCAATCTTTGC ATCAGC GCAACGATTGGTTTGGCGGA TTATGCGAAGCACAG  76 83
   BAB2_0232  228349 ..  228386 +  -6.2  -3.37354   GGTCCTGACTGCCTC   CCTGGCCATTGCGGAGC CTCCC GC-CTGCAACGTCCGGG   TTATCGATGGATGTA  56 63
   BAB2_0233  230438 ..  230467 +  -7.9  -3.08996   CGACTTCAAGTTCTA       GA-GCGGTTCCGAT TAA AACGGAATCGCCTC       TCTTGCCTCGGAATC  59 25
   BAB2_0234  231769 ..  231783 +    -7   -3.1332   GCTGGAATGGATCGG               CGCGGC TTT GGCGCG               TTGAATCATATCTTG  57 7
      rbsA-4 NONE
      rbsC-5 NONE
      rbsC-4  237481 ..  237499 +  -4.5  -3.85698   GATTTCCGGGCGGGA             GGCGCGT CGATA ATGCGTC             TTTATAGCGGGCCGG  58 13
   BAB2_0241  238047 ..  238063 + -10.9  -4.09864   CAGCGGGATCGGAAA              TCAGTCC AGT GGACTGA              TTTTCCCGCATAGGT  88 160
   BAB2_0244  241496 ..  241511 +  -5.4  -3.59979   CGGTGCGCCGGACGT              GGCAAG CCAT TTTGCC               TTTGCGCTCCACGAC  55 489
   BAB2_0248 NONE
   BAB2_0249  245203 ..  245220 +  -4.7  -4.07568   GCGCGGCTGGCGTTT             CGGACTG CGCA CGGACCG              TTTTGGGGAGGCGAC  62 139
   BAB2_0250  246237 ..  246254 +  -2.7  -2.76815   CCGCCAATCGACATC             CAAGC CGAAACAC GCTTG              ATTCTTCCGCCCCAT  41 7
   BAB2_0251  247606 ..  247636 +  -9.7   -4.3255   GCGAGCTTGTCGATA       GCCTGCCGGTGAA CGGAA TTCACCCGCACGC       TTTCTTCCTTCAGGA  83 316
   BAB2_0253 NONE
   BAB2_0254  249547 ..  249570 +  -9.6  -4.37092   AAGCCGTAAACCTGA          GATACCCGCA GACG TGCGGCTATC           TTTTCTGCGAGCGCT  86 293
   BAB2_0257 NONE
   BAB2_0258  253512 ..  253522 +    -4  -3.30619   TCTTTACATGCTTGT                 TAAG CCG CTTA                 TTCTGCGCGCTGATT  49 83
   BAB2_0259  254420 ..  254432 +  -4.7  -2.94912   CCTTGCGGCCAAAAT                CGGGC TTT GCGCG                TCTATGCATTGAAGA  47 137
   BAB2_0260  254822 ..  254849 + -10.6  -3.10057   ACAATTAGATCGAAT        GTCTTGGCATGG GCGG CCATGCCGAGAA         TATATATATGTCTGT  72 111
        pntA NONE
       pntAB NONE
        pntB  258249 ..  258263 +  -3.5  -5.14563   GGCGGCATTGGCATA               GGTGA TGAGT TCGCC               TTTTTTGATCGGCGC  78 205
   BAB2_0265  260351 ..  260376 +  -7.5  -3.57808   AATTCTGGCCGCGGC         CTGAGCGGCAA GGGC TTGCCGCTGCG          TCTTTATCGGTTAAA  66 22
   BAB2_0266  261009 ..  261036 +   -12  -4.21462   GATAATCTTCGGGAA        GCCGTCCTTCTT CATC GAGAGGGGCGGC         TTTTCCATGATGCGT  93 129
   BAB2_0269  262770 ..  262789 +  -9.2  -4.99134   ATTGGCTGTGATATA            GGCGCTGT GGTA GCGGCGCC             TTTTTGCTTTCCGGT  95 40
   BAB2_0271  264203 ..  264232 + -12.8  -4.99043   TGCGATACGATCAAA       GCGGCGATTCCC GAACCG GGGGAGCGCCGC        TTTTCTTTATCGCAA 100 52
   BAB2_0272  264694 ..  264706 +  -9.1   -3.2964   CTGAACGGATCAGGC                GCGCA GAT TGCGC                TTGTCGAGACGGTTT  69 44
   BAB2_0283  275516 ..  275539 +  -6.7   -3.6947   TGTTTTCATTGTGCC          CCCTGCC TCTACAACCC GGCAGGG           TTATGTTCGACTTAT  63 145
   BAB2_0285  279420 ..  279437 +  -4.7  -4.10179   GCCCGGCGGCATGTC             GCCGGGC AATG GATCGGC              TTTGTCTAAATTATG  62 71
   BAB2_0286  280821 ..  280855 +  -2.1  -4.49756   CAATATCCTGCCTTG    CCTCGC-CCTTGAGGCG ATG CATCGCAAGGTGC-AGG    TTTTCATCTTTGCGC  64 349
   BAB2_0289  284578 ..  284588 +  -8.2  -2.72144   CAGCAGCCGGTTCCA                 GCGC CAT GCGC                 ATTTCGGCAAGATGA  54 418
   BAB2_0292 NONE
   BAB2_0293  287460 ..  287493 +  -6.8  -3.60971   TGACCTTTCGTTAGA    GCGGTTCCGGCAATTC TGCT GAAA--CCGGAACCGC     TTTCGGAATTGAGAT  63 38
   BAB2_0294 NONE
   BAB2_0295 NONE
   BAB2_0296  290912 ..  290934 + -11.3  -3.66356   CTGCATGGGACAAAA           TTGCGGGCT GAGGA GGCCCGCAA           TTTGAGCTTGCGCAT  85 15
   BAB2_0299 NONE
   BAB2_0300  295076 ..  295123 + -15.8  -4.43859   TCGGCTTGCCATAAC CAAGTC-TCAGAGCGGTTCCGGT TAA AACGGAACCGCTCTAACGATTTG TTTTGTCGCATTATC 100 45
   BAB2_0307 NONE
        hutC  304761 ..  304783 +  -4.8  -4.07885   GGCCGGAATAAGTGT           AGCCATGGAA GAG TTCGATGGCA           TTTTCCGGGCCGGTC  62 467
   BAB2_0310  306541 ..  306578 + -12.7  -3.14881   GCAGGCGGCCGGAGC   CGCAGGCCATGGTCCAGC CGA GC-GTACCGTGGCCTGCA   TTGATGAACAGGTTG  76 154
   BAB2_0313  309649 ..  309698 +  -4.9  -4.77775   AAGCAAAAGTAGAAA AATCCAGAGCGGTTCCGGTTG AAATGGAG CCACCGGAACCGCTCTAACTC TTTGTTTTATCGCAT  75 46
   BAB2_0316 NONE
   BAB2_0317  314866 ..  314877 +  -2.2  -3.03899   AAGGTTAAAGCGCAC                TCGC GGGG GTGA                 ATTATTTGGATTTTG  42 33
   BAB2_0318  315094 ..  315104 +  -3.2  -3.06501   GAATCGTGTAAATGG                 CGGT AAT ATCG                 TTCCCTGAGACTATC  43 30
   BAB2_0319  316412 ..  316428 +  -9.4  -4.07687   ATCGTGGAGCCGAAG              CCCGTC GCCCA GACGGG              TTTTGCGGGCACAGT  81 175
   BAB2_0321  320377 ..  320396 + -10.7  -4.25283   GCTTGAAATTAAAAA            TGCCCGC CGTCGA GCGGGCA             TTTTCATGAAAACAT  91 53
   BAB2_0322 NONE
        nagB NONE
   BAB2_0324 NONE
   BAB2_0325  324174 ..  324204 +  -2.6   -2.5409   TGGGTGATCTTTCCT      CTGATCGTGCTTG ATAGCG CAATC-CGGTCAG       TGCATTACGCATTCT  38 47
        purU  325361 ..  325376 +  -7.5  -5.17488   GGCTTATAAATAAAA              CCCCG CTTTCA CGGGG               TTTTATTTTGATCTT 100 206
   BAB2_0329  329517 ..  329531 + -11.4  -3.50264   TGAAATAGAAGCAGT               CGGGCA GGG TGCCCG               TGTTTCACTATTTTA  82 82
   BAB2_0330  330875 ..  330905 + -11.9  -4.99043   TAAATCCACCATATC       CCCTTCCACAGAG GAATA TTCTGCGGAAGGG       TTTTGTTTGTCGGGC 100 57
   BAB2_0334 NONE
   BAB2_0335  334926 ..  334951 + -13.3  -4.36914   GCATGATGGATTGAG         CAAGGGCCGGG GTTT TCCGGCCTTTG          TTTTATAGCCGGGCG 100 35
        rocF NONE
   BAB2_0338  337786 ..  337808 +  -3.2  -4.62783   CAGATGAGGCGGCAT           GGGGCGGCCA TCA TAGCCGCCGG           TTTTTAGAATGACTG  69 254
   BAB2_0340  338618 ..  338634 +  -9.5  -2.62983   TCGAACCCTCGACCC              CAACCTT GGC AAGGTTG              TGCTCTGCCCCTGAG  62 67
   BAB2_0341 NONE
   BAB2_0342  339586 ..  339602 +  -7.3  -3.59979   ACCTTCGCGGGGAAA              TCAGTTC GCC GGACTGA              TTTCAAATCCCGCCA  63 79
       trx-2 NONE
   BAB2_0344  341635 ..  341651 +  -7.9  -4.18762   GACAAAGAGATAGAG              CGGTACC AAC GGTTCCG              TTTTAACTACAGCTT  76 138
   BAB2_0345  342029 ..  342047 + -11.7  -2.88544   TGCCTGCTCATTGTT             GCCTGCC GCGTG GGCAGGC             TCTATAACCCTCCGG  75 161
   BAB2_0346  343347 ..  343383 + -18.9  -4.11216   CGCTTTGGGGGAAAC    GGAAAGCCTGTCATGCA AGC TGCATGGCGGGCTTTTC    TTTTCGCAATAAGCG 100 67
   BAB2_0347  344514 ..  344533 +   -15  -5.04249   AAACCCGGATAAAAA            CGCCGCTC CGAA GAGCGGCG             TTTCTTTTTTGGCGA 100 41
   BAB2_0349  348048 ..  348065 + -14.1  -5.48163   GATCAGATTGCAAAA             GCGCCGG GCAA CCGGCGC              TTTTTTGGTTTATTT 100 62
         ohr  349165 ..  349189 +   -15  -3.83323   GTAGCCTGAAACAGA          GAGGCGCTCC ATAAC GGGGCGCCTC          TTTCAATTGTCTGGA 100 32
   BAB2_0355 NONE
   BAB2_0356 NONE
   BAB2_0357  352202 ..  352221 +  -9.2  -4.99947   CCACAAGCATTGAAA            AAGGCCGG TTTC CCGGCCTC             TTTTGTTTAATTCAA  95 28
   BAB2_0359 NONE
        mgtE  356126 ..  356146 +    -9  -3.85698   TTATGGCCTAAATAA            GAGGCAGT TTCGC GCTGCCTC            TTTCTAAAACGCAAA  76 152
   BAB2_0361  358093 ..  358110 + -10.5  -5.31519   CAGCATATAAGAAAA             CGGCGCT TTCG GGCGCCG              TTTTTGTTTGAATAT 100 50
   BAB2_0362  358869 ..  358888 + -12.8  -4.54727   TCCGGGGAAAGGTGA            GGCCCGGC GGAA GCCGGGTC             TTTTGGTTTCAAGGG 100 87
   BAB2_0363 NONE
   BAB2_0364 NONE
        fbaA  361377 ..  361406 + -12.9  -4.65895   TTGCTGAAATTACAA       AGGAAAAGCGGCC AATT GGCCGCTTTTCTG        TTTTTAAATACCGGC 100 44
   BAB2_0374 NONE
      rbsA-3 NONE
   BAB2_0376  372531 ..  372560 + -14.3  -2.85407   GGCGATGATTGGTTA       CGGCTCCGTCC ACCGTTCC GGGCGGAGCCG        GTTCTTCATCCTGTC  86 33
      rbsB-2  373714 ..  373734 +  -4.7  -4.17089   TCTCCTCTGTTAAAT           CCCA-CGC AATCAC GCGCTGGG            TTTTGAGGCTTTCGG  64 102
   BAB2_0378  375023 ..  375039 +  -8.1  -3.95231   GAATATAAAATAGAC              TTTCGAT CAT ATCGAAA              TATTCTTTTTTCATT  71 382
   BAB2_0382 NONE
   BAB2_0383 NONE
   BAB2_0384 NONE
   BAB2_0385  381166 ..  381187 + -12.9  -4.34402   CTCCAGGCTGTAATG           GCCCGGGCG GCAC CGCCCGGCC            TTTTCATCTGGCGAA 100 152
   BAB2_0389  384179 ..  384191 +  -3.3  -4.15222   ACAGTCACCATAATG                GCCGG GTG TTGGC                TTTATTCGCAGCGGT  60 363
   BAB2_0399  395355 ..  395367 +  -6.2  -2.89564   GGTTTCCTGAGCTTC                CGCC GAGGG GGCG                TATCTGACCTCGAAA  52 53
   BAB2_0400  396630 ..  396661 +  -4.2  -4.64992   CAAACCATTGGTCGG      TTGGGCAGGGGTGG AACA CTCTCCCTGCCCCC       TTTGTGTTTTTTGAG  70 80
   BAB2_0401  396992 ..  397007 +  -4.6  -3.38218   GGGCGCGGGAACGTC              GAGCGC CGTC GCGATC               TTCTCAGCTGTTTCG  51 92
   BAB2_0402  397644 ..  397667 +  -6.6  -3.51232   CCAGCAGCCTTGCGG          CGAACCTCGC TCTC GCGCGCTTCG           TTGATTTCACGCCAG  58 75
   BAB2_0406  400680 ..  400695 +  -2.5  -3.54408   TGATGAACGGCTAAA              TGCCT TGATTC AGGCG               TTAATTTCACTGAGG  47 51
   BAB2_0407  401876 ..  401886 +  -2.4  -4.57073   CGGCTGACAAATAAT                 CAGC CCG GCAG                 TTTTTCCAGCGCCTC  63 27
   BAB2_0408  402093 ..  402103 +  -4.6   -3.1886   GTGAACAAACGCCTT                 GGCG GCT TGCC                 TTGCTGCGATTAGAT  49 2
   BAB2_0409 NONE
   BAB2_0410  405403 ..  405425 + -11.4  -2.69202   GGGTTAGAGCGCGTT           TCGATCTGAT TGA ATCAGATCGG           TGCTCTAATCCTTTG  73 34
   BAB2_0414  411283 ..  411301 + -10.3  -4.84527   ATGACGGTCGGCAGA             TCCTGCG AAAGG CGCAGGA             TTTTTGCTGTATGAA  95 237
   BAB2_0426  422424 ..  422451 +  -9.1  -2.62184   AGATTGTGGAGAACG        CCAGTGGCATG GAGGAG CGCGCCACTGG         TGATATGACGGGGAG  62 134
   BAB2_0427  423664 ..  423711 + -11.4  -2.66695   CCAAATAGCAAACCG TTAAACGGCCAAGCGTTCCCTGA ATT TCAGGGAACGCTTG-CCACTGAG GTATTTCATGCAAGC  73 33
   BAB2_0428 NONE
   BAB2_0429 NONE
   BAB2_0430 NONE
   BAB2_0431  428649 ..  428677 +  -8.9  -2.92472   AGCCGTTTAGAGCGT        GTTTCGATCTGAT TGA ATCAGATCGGCGC        TCTAATCCTTTGTTT  61 515
        nikB  431354 ..  431372 +  -3.1  -3.17798   CTTTCTGCGGAGGGT             GCGGAAT GAGTG ATTCAGC             TTCCATGGTTTGTGC  45 17
        nikC NONE
   BAB2_0437 NONE
   BAB2_0438  433878 ..  433904 + -16.7  -4.09739   AACAAAGGATTAGAG         CGCCGATCTGA CTGGA TCAGATCGGCG         TTTTGGAGCAGTTCC 100 90
   BAB2_0441  436948 ..  436959 +  -7.2   -2.6914   CAAGCATGTTGCCAT                GGCG ATTC CGCC                 CTTATGTGACCAATC  52 99
   BAB2_0442  438848 ..  438886 +  -3.9  -3.64703   CACATTCTGAGGCTT  TTTGATTTGAGCCGGTGCC GGG GGCACCGG--CGGGCCAAA  TTTGGCTGGAAGGAG  53 31
   BAB2_0443 NONE
   BAB2_0444  442372 ..  442394 + -16.3  -5.84381   CCATCAACCCATCAA           GCGCGGCGT ATCTC ACGCCGCGC           TTTTTTTGTTGCTCA 100 50
   BAB2_0445 NONE
   BAB2_0446  444247 ..  444265 + -10.2  -5.02715   TCATACAACGAAAAA             GCCCCGCA CGA TGCGGAGC             TTTTTCATTTCCTGT 100 71
   BAB2_0448  446565 ..  446599 + -10.8  -3.03338   ATCAAGGGGAGAGCA     TTTCCGGCAAAGCCGT TTC ACGCTTTTACCGGAAA     TGTTCCAGCAATTAT  72 41
   BAB2_0451 NONE
   BAB2_0452 NONE
   BAB2_0453 NONE
   BAB2_0454  452312 ..  452331 +  -7.8  -3.01712   GTACCGGATTTGGAG            GCGGTGCA TGGC TGAACCGC             TGTTGCAGGCGCGAA  59 11
   BAB2_0455  453063 ..  453088 + -12.7  -2.50346   CGTTTAGAGCGGTTC         CGGTTTTAACG GAAT CGTTGAAACCG          CTCTATCTCTTTGTT  76 17
        folD  455234 ..  455271 + -12.3  -4.65078   CCGGCTTTGATGGTT   TGAAAGGCAAAACAGC CGAAATT GCTGTTTTGCCTT-CA   TTTTATTCGCGCTGT 100 63
   BAB2_0461  460543 ..  460565 + -13.5   -4.4261   CGGACTTAACCAAAA           CCCGATGAG GCAAG CTCATCGGG           TTTTGCTATTGCGCA 100 99
   BAB2_0465  464020 ..  464041 + -10.9  -3.15579   TAGAGCCTACCCCTA           TCCGG-CAGG CCC CCTGACCGGA           TTAATGGAACGTTCC  74 125
   BAB2_0466 NONE
   BAB2_0467  465149 ..  465170 +  -5.8  -4.07687   TGGTGGCGCACGACT           GGCTTGCC ATATTA GGCAAGCA            TTTTGGAAGGGCGGT  68 197
   BAB2_0468  465688 ..  465711 +  -2.3  -4.54047   GCTGAACAAGATGGC          AAACGAGCC GGAATA GGCTCGTGG           TTTTATATCCGGTCC  63 10
   BAB2_0474 NONE
   BAB2_0475  472185 ..  472217 + -13.5   -4.4009   CAGTAAGTCTCAAGC      TGAAAAAAGGCGCGA TCA TCGCGCCCTTTTCCA      TTTTGTGACATCGGA 100 35
   BAB2_0478  475131 ..  475166 +  -2.4  -4.22652   TTAACGAGAAATTTT    AGAAC-CAGCCTTCCTG AAA CCGGGGGGCTGCGTGCA    TTTTAGCTGGTGTCC  58 24
   BAB2_0479 NONE
   BAB2_0480 NONE
   BAB2_0481 NONE
   BAB2_0482 NONE
   BAB2_0483 NONE
   BAB2_0484  481002 ..  481012 +  -5.4  -2.71791   GGGCAGAAAAGGGGC                 CATC CAT GATG                 CTTTCGGCACGCAAT  48 17
   BAB2_0485 NONE
   BAB2_0486  482198 ..  482234 + -15.2   -4.1822   TTATTCTATTTATAA    GGAGCGGCGGTTCTTC TTTTT GAAGAACCGCCGCTAA    TTTATTGGAATAAAG 100 122
   BAB2_0492 NONE
   BAB2_0493 NONE
   BAB2_0494  490267 ..  490322 + -11.2  -3.16881   CATGGCCGATGCGGG GCTGACCGATATTTTTCTGCCCTATA ATAT TCTGGGGCAGGAAAAGCTCGATCGGC TTCATGCGCTGCATC  74 269
   BAB2_0499  492083 ..  492109 +    -3  -3.12702   ATGTAAAAAAGGAGC         TTAAGTCCGC CAGCACA GCGGGGTTAA         ATTTATTGCATGGTA  43 185
   BAB2_0500  493294 ..  493331 +  -6.2  -3.65902   GGTCTTGCTTGAAAC  GCTCG--GGCGCGCGGGC TGAA GCCCGCACGCTGGCGACC   TTTGGGTCCAATCCA  60 7
   BAB2_0501 NONE
   BAB2_0502  495218 ..  495243 + -13.9   -4.4891   TGGTTTGAAAGCGAT         GCCCCCCGGGT TTCG GCCCGGGGAGC          TTTTATCCTCGTCGG 100 43
   BAB2_0510 NONE
   BAB2_0511  503232 ..  503253 +  -8.7  -3.66803   GTCGTTCAGTTCACG           CGGGCTGAG GCGG CTCAGTTCG            TTTACGGTGTTGCGG  69 270
        gcvT NONE
        gcvH NONE
        gcvP  508419 ..  508436 +  -2.6  -5.00616   TAACGTAAATGGAAG             TGCTGC AAAAAC GCGGCG              TTTTTTGCGAAGGAG  71 204
   BAB2_0516  509279 ..  509303 + -13.5  -2.75769   AAAACAATCACAACG          CGCCCGGATAG ACC CTGACCGGGCG          GTTATCCTTTACGGA  81 40
   BAB2_0518  513633 ..  513660 + -16.4  -3.53012   CGCATATGTGAGGCA        GAAAAGGCGGCT TTCC GGCCGCCTTTTC         TTTGCGCCACGCAAG 100 47
   BAB2_0519  514917 ..  514955 + -23.2  -4.08216   GCGGCGGGCTGTCCC   GGATGGCGGGCGCCCGGT TTG ACCGGGCGCACGTTATCC   TTTTCCCGGAAATCG 100 76
   BAB2_0520 NONE
   BAB2_0521 NONE
   BAB2_0522  519111 ..  519128 + -12.7  -2.91264   TGGCCTATGAGAAAA             GCCCCGA ATTT TCGGGGC              TATCTGCATCAAGGA  78 31
   BAB2_0528  526801 ..  526818 +  -2.7  -3.32844   GCGGGGGATTCAACT             GCGATAT GCGG ATATGGC              TTATGACCTGAACAA  47 110
   BAB2_0529  528173 ..  528183 +  -6.8  -3.02511   CCGCTCATTTGCGCA                 GGCT TTG AGCC                 TATTGCAGCCATCAC  54 317
        ahpC  529542 ..  529559 +  -6.9  -4.81357   GACAATGGCGTGTGA             GGCGGGT TCAG GCTCGCC              TTTCTTTTATCCTGT  85 49
   BAB2_0532  530153 ..  530178 + -21.9  -4.75372   GATCCCGGATAAAAA         GCCCGCGCGGA GCAA TCCGCGCGGGC          TTTTTGATGGCTGGT 100 53
   BAB2_0534  533803 ..  533829 +   -18  -3.38326   ACCGTTTGAGAGCAA         GGCCCGATGCGC CCG GCTCATCGGGCC         TTGATTGACCTTATG 100 32
        sodC  534809 ..  534838 + -15.1  -3.07947   ATGAAGAGAATAATT       GGTTCCAGACACA TTGA TGTGCCTGGAACC        TCTTCAGGCTTATTC  93 244
   BAB2_0538  537521 ..  537565 +  -4.2  -4.37092   CCCCGATTGATGCGC GATCGACGTGAAGGAGCGAGC TTTC GC-CGCTGCCGCAGGTTGATC TTTTATGGCCGGCAT  65 31
   BAB2_0539 NONE
   BAB2_0540  540588 ..  540609 + -10.1  -3.53224   CGTGACAGCTTGATG           GGGCGAATG GCGA CAATCGCCC            TTTCAGAAAGGCCTC  74 163
   BAB2_0541 NONE
   BAB2_0542  541259 ..  541272 +  -5.2  -3.04398   GCCGGGATATAGTAA               GCCG CAAGGC CGGC                CTTTTCCGCCACCCG  49 152
   BAB2_0544  542723 ..  542747 +  -4.2  -3.06569   GACGCTGCCACCCGT          CTTTGCGGCC AGTTC GGCGACAAAG          CTTTTGCGCGCTTCG  45 386
   BAB2_0546  543239 ..  543252 +  -2.5  -4.27316   ATATATAACCATTTG               TTTTT ACGT AAAAA                TTTTAAATTCAAAAA  58 33
   BAB2_0547  545005 ..  545027 + -11.2  -4.75372   AAGGCCACGCGGAAA           CGTCCGGAGG AAC CTCCCGGACG           TTTTTCCTGCGTGCT 100 39
   BAB2_0548  546384 ..  546396 +  -6.2  -3.75105   CGGTGTGCAGCCGAC                GGGC CTCAA GCCC                TTCTTCATCAATTCG  63 261
   BAB2_0551  548207 ..  548234 +   -10   -3.9279   TGCTTCAAATGAAAA        GAGCGTTTTC TTGTTATC GAAAACGCTC         TTTCTAAACTTGCCT  81 72
   BAB2_0552 NONE
   BAB2_0553  550318 ..  550328 +  -2.4  -3.71917   AGTTAAGACGGAAAC                 GCTG AAA CTGC                 TTTAACCTTTGAAGT  51 212
   BAB2_0560  559949 ..  559974 +  -6.1  -3.09516   GATTTCGCCGAGAAT         TTCCGGATGGA TGAG TTCATCCGGGC          TTCCCTGATGCACGA  52 156
   BAB2_0567  566089 ..  566099 +  -6.8   -2.7386   TTGCCCCGGAAACCG                 TGGC CGC GCCA                 TGATTGCAATCAATT  53 90
   BAB2_0574  571199 ..  571235 + -21.1  -3.35679   TTCTGCCAGCATGTT    CCGCGTTTCGATCTGAT TCA ATCAGATCGAAACGCGC    TTCTAAATGCGACAA 100 160
   BAB2_0576 NONE
   BAB2_0577  572100 ..  572133 +  -3.9  -3.56643   AAATAAATGGTTAGA     GTGGTTCCAG-CGA CTTCGTT TCAACTGGAACCGC     TTTAAAACATGTCAA  53 35
   BAB2_0578  573657 ..  573684 +   -17  -4.53034   CGCGGAATAACCAAG        ATGCGCCGGGTG TTGC CACCCGGCGCAG         TTTTGCTTCTATCGG 100 31
   BAB2_0579  574338 ..  574366 +    -3  -4.36914   GGCAAACAGAAACAA       TGCGCCGGCAAGG GCAA CCGCGCCGGT-CA        TTTTATGACGCCCGG  62 52
   BAB2_0587  583971 ..  583995 +  -4.1  -3.69734   CGCTCCAGAATGATG          ACGTGATCGGC AAA GTCGAGCGCGC          TTTGGATGCGTTGTT  54 132
   BAB2_0599  593419 ..  593455 + -11.6  -2.62263   GATATGGGGAGGATA   CTCGGTCAGCCG-CCTT TGAA AAGAACGGCTGACCGCG    TGCTGTGCGCGAAGT  73 139
        pobR  596137 ..  596157 +    -9  -3.19656   ATTGACCGCGAAGCC           CTGCG-CGC GAAT GCGGCGCAG            TTCCTCCATCAGTTT  63 245
        pcaI NONE
        pcaJ  598247 ..  598257 +  -3.2  -3.23711   TGAAGGCCCCGTGGC                 CGAT CTT GTCG                 TTCCTGAATTGTGAG  45 1
        pcaF  599452 ..  599483 + -21.8  -3.57309   CGGCATGAACCAAAA      CAAAACCCGGATGG CGAG CCATCCGGGTTTTG       TTTGGGCCGGTTTTG 100 73
   BAB2_0610  603199 ..  603226 +   -20  -4.21827   CGTCGCATAAATTCT        GGTCTGTTGCGC ATTT GCGCAACAGACC         TTTTCGCGTATTTGG 100 48
   BAB2_0611  604148 ..  604194 +  -7.3  -3.06696   GATGCAATAAAATTG GCATCGGGCGCTCGCAAAACTTC CTT GAAGTCC-G-GGGCGTCCGGTGC TCTCTTAAAAAGGGG  56 39
   BAB2_0612  605091 ..  605112 +   -13  -4.86861   TGCTGAAAACAGCAA           CGCGCCGA TCTTCT TCGGCGCG            TTTATTTCTTTGTTC 100 65
   BAB2_0613 NONE
   BAB2_0614  606946 ..  606959 +  -8.1  -4.18697   AATGTGGATATCTCC               GCGCA GGAG TGCGC                TTTTGCGATCATTTT  76 394
   BAB2_0621  611147 ..  611165 +    -8  -3.40867   GCAATAAATGGGGAG             GTGGCCGC TAC GCGACCGC             TTAGTTCATGCCTGA  62 442
   BAB2_0626  617553 ..  617584 +   -21  -3.32536   CCTGATCCACTTCAT      CGCCAAACCCGGTA GCAA TGCCGGGTTTGGCG       TTCTGGAAATGCTTT 100 36
        divK  618427 ..  618440 +  -2.3  -2.90754   TAAAGTCCTATCTGG               GCGAT GCCT AGCGC                GGTTTTTGTTTTAAC  41 15
   BAB2_0629 NONE
   BAB2_0630  619973 ..  619992 +  -9.2  -4.75174   TTGGAAAAATAAAAA            GCCGCCTC GCAA GAGACGGC             TTTTTGAATTCAATC  95 70
   BAB2_0637  628544 ..  628560 +  -7.3  -3.14132   TAACGAGCGTCGCGC              CCTGTTT CAA AAGCAGG              TTCGTGCCGCGGGCA  54 379
   BAB2_0642  634504 ..  634514 +  -4.6  -4.16016   GATCAGAAACGGCAA                 GGCC GAT GGTC                 TTTGTTCCAAGATCA  64 408
   BAB2_0644  635410 ..  635433 +  -5.2  -3.30124   CTTCCAAGCTTAAAT          TGTTGCGCTT GAAG AAGCGCGCCG           TTATAGCCGGTACAG  54 28
        gatC  635812 ..  635830 +  -8.1  -2.51966   CAGCAACACACGAAA            GCGCCCGC CGGA GCGG-CGC             ATTGATAGGATTTGA  56 48
        gatA NONE
   BAB2_0647 NONE
   BAB2_0648  637796 ..  637814 +  -5.3  -3.87815   GCGGTCCTGAATAAA            GC-GGAAG CGGG CTTCCGGC             TTTGTCCCCATCAGG  61 76
   BAB2_0650  641294 ..  641313 +  -7.8   -3.4072   CCCAACGGCGCAGGC            GAATGCCG ATAG CGGCAATC             TTGTCCTCGCACATG  61 235
   BAB2_0653  644257 ..  644280 + -13.1  -5.24531   GTCCCGGACTGTAAA          GCCGCTCCG CTTGTT CGGGGCGGC           TTTTTTATCGAAGAT 100 54
        ccdA NONE
   BAB2_0657  651154 ..  651187 +  -6.1   -3.5936   ATTGAACGGATGGAG     GCTTTTACGGCAAC AAGTCCG GGTGCCGTAAA-GC     TTTCAAGCCTTTAAA  60 40
   BAB2_0658  653092 ..  653146 + -14.5  -3.36803   AGCGTTATGGCTCCT CCAATGCCTCATCC-T-GAGGAGGTGC GAA GCACCGTCTCGACGGGTAAGGCATTGG TTCTCAATAGACTTA 100 51
   BAB2_0660  655839 ..  655851 +  -5.5   -3.0264   ATAAGGGGCGCCATA                TCGTC ATT GACGG                TGTTGCGGACGGTTT  50 97
         mfd  659277 ..  659300 +  -3.1  -2.77522   CACAGCTTGCAAAGA          TTGCGG-CGG CCTGA CCGGCTGCGA          ATTGTTAAAGCGTGT  41 12
   BAB2_0662  659996 ..  660030 +  -8.5  -3.53444   TTCAAAGCCTTCTGC    CGTCTGGCG-GATGGC ATCG GCCAGCACGTCGGGCG     TTTGAGCGCCCATGA  66 240
   BAB2_0665  663645 ..  663663 + -13.8  -4.99056   GACAGGTAAAGACAA             GGGGCGCT TCA GGCGCCCC             TTTTTCGTTCTATTA 100 51
   BAB2_0668 NONE
         qor  667523 ..  667548 +  -7.5  -4.69559   TAGGTGGGGACGATA         GCGGCGGTGCA TATG TCCATCGCTGC          TTTCTTTTGGGCTTT  84 298
   BAB2_0670 NONE
   BAB2_0671 NONE
   BAB2_0672  671190 ..  671213 +  -3.8  -4.45945   CGGCTTTGGGGTAAA          CGCAAACCAT CCCA AGGGTTTTCG           TTTTGGTTAGTGGGT  67 47
   BAB2_0673  672343 ..  672359 + -10.8  -5.22006   CATAAACAAGGAAAA              GGGCGC CCAAA GCGCCC              TTTTTATTATCCTGC 100 50
   BAB2_0681  678798 ..  678811 +  -2.3  -4.05816   AGATGGTTTCGGCTC               GCGCA TAGT TCCGC                TTTGTCATGATTTTG  56 65
   BAB2_0682 NONE
   BAB2_0683 NONE
   BAB2_0684 NONE
   BAB2_0685  682186 ..  682201 +  -3.2  -3.65542   CCGCCGAAGAGCAAT              CGCAAG GGCT CTTTCG               TGTTTTCGCGCTGGG  51 332
   BAB2_0686  682679 ..  682689 +  -3.2  -2.74192   CACCGATTAGAACCG                 CGTT CAA GACG                 TGATATTCCCCGCTA  41 342
   BAB2_0687  684521 ..  684533 +  -7.7  -3.40403   AACGTACCACTGGCC                GCCAA GAT TTGGC                TTCTGGTAGACAACG  61 501
   BAB2_0696  692501 ..  692527 +  -2.2  -2.83674   TTTGAACGGATAGCT        TGCG-CGCGGG AAATGC CTCGCGCCACA         TGGTTAATGGTTTCT  39 135
   BAB2_0697  693092 ..  693107 + -11.8  -5.86609   AAACAAAGGATTAGA              GCGGGC TGCG GCCCGC               TTTTTATTTTTTTCC 100 126
   BAB2_0698  693321 ..  693334 +  -3.9  -2.57988   AATATTTTATAATAT               TTGAA TTAA TTCAA                TACGTTGATAAGTTT  43 22
   BAB2_0699  695008 ..  695031 +   -16  -3.50853   TAAAATTTTCAGCTT          GGGCTGCGCT TATC AGCGCGGCCC           TTGTCCTTCCGGGGG 100 38
   BAB2_0700  696776 ..  696792 + -10.9   -3.5594   GCCTACGCGGGGAAA              TCAGTCC ACT GGACTGA              TTTCCAACCTCGCTT  78 119
   BAB2_0701 NONE
   BAB2_0702 NONE
   BAB2_0703 NONE
        alkB  701616 ..  701628 +  -3.3  -4.15222   ACAGTCACCATAATG                GCCGG GTG TTGGC                TTTATTCGCAGCGGT  60 363
   BAB2_0708  705089 ..  705099 +  -5.4  -4.04157   GCGCTTTCGGAAGGG                 GGTT GTT AACC                 TTCATTTTTTATTAC  65 254
   BAB2_0709  708088 ..  708129 + -10.2  -4.17048   AGTATTGCGTTTTTC TTTCAGCGCCGAGCTTGCGC GCCA GCGCA-GCA-GGCGCTGTAA TTCTTTTCAGAGCAG  85 499
   BAB2_0711  709412 ..  709426 +    -7  -3.29263   TCGGTAAAGCAGACA               GCGGGG ATG CACCGC               TTGTCCCAGGCATGT  56 369
   BAB2_0724 NONE
   BAB2_0725  722206 ..  722237 + -15.2  -3.70037   TGAGCTACCATATAA      AGTAAAACGGCCCG TTTC CGGGCCGTTTTGCA       TTTCAGTGGTGCTTG 100 42
   BAB2_0740  738408 ..  738431 +   -16  -4.55721   ATTATGAGTTTGAAA          TGGCCGGGGG AATT CCTCCGGCCA           TTTTGTCTGGCCTTT 100 40
   BAB2_0742  739826 ..  739838 +  -3.4  -4.98522   ATTTATCTATTTTTG                CAGA TTGAT TCTG                TTTTTATCTACAATT  74 344
        bioB NONE
   BAB2_0745 NONE
   BAB2_0746 NONE
        bioA NONE
   BAB2_0748  744996 ..  745006 +    -4   -4.2793   TGCCAAACTACAGGA                 TGAT GAA ATCA                 TATTTTTGTTTAAAT  62 101
   BAB2_0750  745693 ..  745707 +   -10  -3.31144   CCGAAAGGGAGGATG               TTGCCG AAC CGGCAA               TTATACGGATGAAGC  72 111
        metA  746699 ..  746730 + -18.9  -4.53163   AACATCTTTGAAACA      GAAAGCCCGGAAC ATGTGG GTTCCGGGCTTTC       TTTTGTGCTGTGTGG 100 40
   BAB2_0754 NONE
   BAB2_0755  749426 ..  749442 +  -2.9    -3.737   AGAGAGAACGAAACG              TTTTGCG GGT CGCAGCA              TTTGATGACCCATTC  52 123
   BAB2_0757  750956 ..  750974 +    -3  -3.92746   CACCGGAAAACATAT             CCGGCATT TCA AAAGCAGG             TATTTTTCAGATGGA  55 79
   BAB2_0758  752320 ..  752346 +  -4.2  -4.11751   ACAAAACAAGAGATA         GAGCGGTTCCGG CAT TCGTTTCCGCTC         TTTTCCGCCGTTGAT  60 86
   BAB2_0762 NONE
   BAB2_0763  756025 ..  756052 +  -5.5  -4.99043   ATAACAAGATGACTT        GCGACCGAC GCACTTGAAA GTCGGCCGC         TTTTATTTATCCGGC  80 67
   BAB2_0767  760641 ..  760654 +  -9.5  -2.53263   TCTCTGGCATGATGG               GGCCC CGAT GGGCC                TCCCTTGGAGATCGC  62 42
   BAB2_0768 NONE
   BAB2_0769  762344 ..  762371 +  -9.2  -4.62783   CGATATGCGTCATTA        CAGTGG-ATGGCG AAG CGCCATGCCAGTG        TTTTTCACCTGGCTC  87 121
   BAB2_0777  769376 ..  769386 +  -2.4  -3.96148   TGAGAAAGCCGATCA                 CCCG TGC CGGA                 TTTATCATGCCCGAA  56 386
   BAB2_0781  771831 ..  771849 +  -4.4  -3.16743   CATATTCCTATGCCG             GCCCCCAT TAC AAGGCGGC             TTCCCTCTATCAATT  49 400
       def-1  772708 ..  772743 + -10.3  -3.78022   ATAAGATGCTGAAGT    GAAAGGAGCAGCCCG TTGAAC CGGGCCGCTCCGGTC     TTTCATCAGTATAGC  79 37
      phbA-2 NONE
   BAB2_0791  780519 ..  780533 +  -3.4  -4.39166   TACTCGCCTGTGCCG               AGGCGC TCC GTGCCG               TTTTCCTGTGTCACC  64 381
   BAB2_0807  792744 ..  792776 +  -5.6  -3.43676   GGCGAAGGTCTTTAG     GCTTGAACGG-CTCC TTGA GGATACCCTTCAAGC      TTATGGCTTCGTGAA  53 220
   BAB2_0811 NONE
   BAB2_0812  798549 ..  798563 +  -5.6  -3.44527   GCCTCATCGCCTCGC               GCATCG GGC CGACGC               TTCTCCTGATGGCTG  56 413
   BAB2_0815 NONE
   BAB2_0816 NONE
   BAB2_0817 NONE
   BAB2_0818  803179 ..  803189 +  -2.4  -3.53811   ACCCGTCACGGGAGG                 CGTG GTG CCCG                 TTTCGACCGCATGGA  47 197
   BAB2_0832  819614 ..  819629 +    -6  -4.08945   CCACCTCGCATCAAG              GCCTGC GTCT GCTGGC               TTTTCGCCAGGTAAT  66 508
   BAB2_0835 NONE
   BAB2_0836  824580 ..  824607 + -13.5  -4.86822   GTTAAGACGGAACCG        TTGGAGCCGGT ACAGTG ACCGGCTCCAG         TTTTCTTCTCTCATT 100 193
   BAB2_0849 NONE
   BAB2_0850  837689 ..  837705 + -10.1  -3.56092   ACGGTATTACATACC              GCCCGGA TAG TTCGGGC              TTTCACGGGTGATGG  74 194
   BAB2_0852 NONE
   BAB2_0853 NONE
   BAB2_0854  841929 ..  841941 +  -4.1  -3.53444   GCAGTATTTTCAATT                TTGCG AAG CGTAA                TTTCCAGGCAGATAC  51 102
   BAB2_0855 NONE
   BAB2_0856  845190 ..  845210 + -11.1  -3.27525   GGAAGTGCGCAGGAT            CAGCCGGTT TTC AACCGGCAG            TTCGGTTTCAGGCAA  71 398
   BAB2_0858  846531 ..  846557 +  -3.7  -3.53091   CAAAAGCGTATAATG         GATGGAAGC ACTGTGCCG GCTTCCAAC         TTTCCAGACCGGGCT  51 236
   BAB2_0859  848229 ..  848250 + -13.1  -3.75824   CCGCCCGGAAAACAG           GAAAGCCTG CAAG CAGGCTTTC            TTATGTTATAAAATA 100 47
   BAB2_0867 NONE
   BAB2_0868  854814 ..  854835 +  -3.7  -3.64703   ACGAAATATCGAGTG           GTTCCGG CATTTTCA TCGGAAC            TTTACGTAACCGGCA  53 82
   BAB2_0869 NONE
   BAB2_0872  859951 ..  859984 + -19.8  -3.45031   GGTCGACAAACAAAA     GAGACCGGAAATGC TTCCAT GCATTTCCGGTCTC      TTCAATTTTTCAGCG 100 71
   BAB2_0880  866449 ..  866480 + -14.4  -5.22039   CCCTTAAATACAATC      TTTTGGAGCCGCCC CTGT GGGCGGCTCCATTA       TTTTTTGCATTTGGC 100 45
   BAB2_0887  869659 ..  869669 +  -4.6  -4.20868   AAGCCCCCCGCCCAA                 TCGC GAG GCGG                 TTCTTATTTTAGAGC  64 145
   BAB2_0892  874511 ..  874543 +  -6.2  -4.46212   GCCGCAAGGTCATGG     CCGCG-AGGAAGGCG GGCA CGTCGTCCTGCGCGA      TTTTGTAATCCACCA  74 469
        narG NONE
        narH  888224 ..  888269 +  -3.9  -3.36327   CGGGCAGAGCTGAAA G-CGGCGCTTG-AGGGGGAGA AAAATC TCTCCCCCGGCGTGCGCAGGC TTCTCGATAAGCTGG  49 106
        narJ NONE
   BAB2_0907 NONE
   BAB2_0908 NONE
   BAB2_0909  891073 ..  891090 + -14.1  -5.08088   TGAACGGCTTTTTCA             CCCCGCC TTCC GGCGGGG              TTTTTCTTCCGGGTT 100 38
   BAB2_0913 NONE
   BAB2_0914 NONE
   BAB2_0915  895718 ..  895746 +  -8.9  -2.92472   CGGGCATTAGAGCGT        GTTTCGATCTGAT TGA ATCAGATCGGCGC        TCTAATCCTTTGTTT  61 31
   BAB2_0916  895937 ..  895959 +  -4.9  -4.01135   TTTATGTGGTTGGTT           TGCAAAGCA ATCTC TGCTTTACA           TTTCATCTTCTTGCC  62 58
   BAB2_0917 NONE
   BAB2_0918 NONE
   BAB2_0919  898860 ..  898892 + -16.3  -3.89501   CCAGCTTCAAAACCG      GCAAAGCCGCCTCGT TCT GCGGGGCGGCTTTTC      TTTATCGGGGTCTTA 100 47
   BAB2_0931  913101 ..  913116 +  -3.3  -3.53811   TGCAAAAGTCTAAAA              TTGGA CTATAT TCCAA               TTTAGACAAGATGGA  49 84
   BAB2_0932 NONE
   BAB2_0933  914518 ..  914528 +  -3.2  -4.08767   AACGCCTCAAAACGG                 TGGT CAT GCCA                 TTTTGCACGCCTGGC  58 215
   BAB2_0939 NONE
   BAB2_0958  936878 ..  936889 +  -3.6  -3.53012   TGAAGGCGGAACATC                GCTG CGAC CGGC                 TTTCGGCGGAAGAGC  51 356
   BAB2_0960  939645 ..  939666 +   -13  -4.65895   AAATCCAAAGCAAAA           GGCCCTCC GCAACG GGAGGGCC            TTTTTACATAAGGCA 100 43
   BAB2_0963  942748 ..  942760 +  -3.3  -4.25104   GGAGGCCAAAATATG                AGCCA TAA TGGCA                TTTTGATAGCAACGC  60 210
   BAB2_0967  946179 ..  946206 +  -4.8  -3.57144   CTTCGAGAAGGCGCT        TCGCGCCTCCCCA GGA TGAGGAG-CGGGA        TTTGGCGATCACGCA  55 65
   BAB2_0979  957837 ..  957854 +  -8.4   -5.1417   TCTCAGGTTTCAAAA             TCCCGG CTTTGT CCGGGA              TTTTTGCTTTTCTGG  93 273
   BAB2_0980  959401 ..  959427 +  -7.9  -3.05463   GGTGTTGCCGTGGAT        GACGGCCTG-GC TCAT GCGCGGGCCGGC         TTCGATACGACGGAT  59 376
   BAB2_0983  959733 ..  959745 +  -6.2  -3.09878   CAGAATCAAGAAGGG                CCGC ACACC GCGG                TATTAAATAAATGAA  53 3
        rpmH  959875 ..  959886 +  -7.2  -3.37493   CACCCGCGGCCGCAA                GCGG CTTT CCGC                 TTAATCTGTTCCCGC  59 10
        rnpA NONE
   BAB2_0986  962199 ..  962214 + -11.8  -5.24129   ATAACTCCAGAAAAA              CCCCGC TTTG GCGGGG               TTTTTTGTGCCGACA 100 37
   BAB2_0987  963120 ..  963136 +  -2.2  -4.72986   ATCGCATTATCCTCA              CGCAAA ACCGC TTGGCG              TTTTTGCTGGAAATG  66 113
   BAB2_0988  964073 ..  964089 +  -9.4  -3.14564   ACCGAGCATGGTGCC              GGCACG CTTAT CGTGCC              TTAATAAAAAAGTAC  67 5
   BAB2_0989  965067 ..  965079 +  -6.2   -3.2794   CAGGATAAGCGGCAT                CCGC TCCAT GCGG                TTGGTCTGGATCAGC  54 249
        dapD  966870 ..  966884 +  -4.2  -4.17048   CTGATTGAATCAGAT               CGGC GCTCTAA GCCG               TTGTTTTGACGCGCA  62 87
        dapE  969040 ..  969058 +  -2.5  -3.70051   CAAAAATTGGGAACC            TCATGCCA AGTC TGG-ATGA             TATTTTCAGATATTT  49 86
   BAB2_0994  970052 ..  970075 +  -9.6  -4.14511   TGCGGGTAACATCGA          G-CCGGTCGAG CGT CTTGACCGGGC          TTTTGGCCTGGCATT  80 430
   BAB2_0998  973404 ..  973435 +  -5.2  -2.80994   CCTTCGAGACGGTGC      TACGCACCT-CCTCA GGA TGAGGGAATTGCGTA      TCTACTCACGTTCAC  48 75
   BAB2_1000  974352 ..  974404 +  -9.9  -2.73483   AGCGAAGCGAGGGGA ACCGTCTCGAAGGGCTGAGGGGGA GCGCTG TCGCTCTC-GTCCTTCGAGACGCC TCCTTGAGCTGCGCT  67 99
   BAB2_1002  977508 ..  977524 + -10.8  -5.10665   AACGGAAATGAGCAA              GGGGCC GAAAA GGCCCC              TTTTCTTTATTCCCT 100 50
   BAB2_1005 NONE
   BAB2_1006 NONE
   BAB2_1007 NONE
        mepA  982496 ..  982513 +  -2.7  -2.73243   AGCAGCGCGTGGCTC             CGTTATA GATT TAAAACG              ATTTAGCCGCTGAAT  41 112
        mgsA NONE
         glk  984099 ..  984118 +  -7.8  -3.37245   CGTTTCCATTAAATT            GACCAGTC CCGC GCCTGGTC             TTGATCTTAGGATGG  62 73
   BAB2_1011 NONE
        dapB NONE
         gpm  987621 ..  987650 + -10.6  -3.14848   TTTCTACAGCCCGAT       CCTGCCGGGCGC AAAAGC GCGTCCGGCGGC        CTTTTCATCGCGAAA  74 46
   BAB2_1014  990187 ..  990217 + -14.9   -5.0538   AGGTTCAGAAGCACC      CCAA-AAAGCCCGC GCAA GCGGGCTTTCTTGG       TTTTTTGCGATGGCG 100 441
   BAB2_1015  990927 ..  990940 +  -3.7  -4.68506   CCCCTAACAATACAC               GGCAC TTGC GCGCC                TTTTTCCAATTAGTT  70 47
   BAB2_1016  991604 ..  991632 + -10.4   -4.9448   AACGGGAGATGGATT       GCCG-ATTGTGCT GGCA AGCACGATCCGGC        TTTTGTTTGCTCAAT 100 80
   BAB2_1018 NONE
   BAB2_1019  993948 ..  993962 +  -4.2  -3.36273   GATTGCAACATATTT               TCGGGA CAT TTCCGG               TTCATATTCCCGCCC  49 102
   BAB2_1020  995372 ..  995388 +  -3.7  -3.52918   CAATCGAAAACGCCC              CCATC ATCATGC GATGG              TTCGTTTCGAGGTTC  51 514
        prfC  998853 ..  998879 + -10.8  -3.54307   GGGTTTAACCAAGAA         GGCTGGCGGCGA TTT TTTCCGCCAGTC         TTTCAGCGACGTCTT  78 52
   BAB2_1027 1003487 .. 1003526 +  -2.8  -3.05816   ATGCCATTGCCTCAA TCTGCGCC-G-GCCCCTA TCTTTT TTGGGACACTGGCGCGGA  TTGCGTGACGCCTCG  43 41
   BAB2_1028 1003962 .. 1003987 +  -2.5  -4.07568   GGCCGCGTGAGGCGA         GTGCCTGCGA ATAAGCA TCGC-GGCTC         TTTTCCGCAACCGCA  56 199
   BAB2_1033 NONE
   BAB2_1034 1007775 .. 1007814 +  -3.6  -2.74525   CATTGCCATTCTTTT  C-CCGATGCTCAATGAACT GCT GGTCCATTGAGCATCCAAG  TCATCTGTGGTTTCA  43 44
   BAB2_1041 1015318 .. 1015328 +    -4  -3.30124   GCCTTGAGAGCATAT                 TTTC CGT GAAA                 TTCTGAAGGCTGCGA  49 34
   BAB2_1042 1016684 .. 1016706 + -13.5  -5.45802   CTGCCATAGCAAAAA           GCCACCGAT GCGGG ATCGGTGGC           TTTTTCTTTTCAAAA 100 54
   BAB2_1047 1024326 .. 1024341 +    -4  -3.97183   TCATAGTTCAGAAAG              CTGTTT CGGC GAACAG               TATTTATTTGTTGTC  58 144
   BAB2_1048 NONE
   BAB2_1049 1028385 .. 1028425 +  -7.4  -2.52015   CTGAAGAAACAGTAG  GGCGGGTCCCGTTTCGTC AAAAA GGCGAAGCCGCTCTCGCC  ATTGGTCCCTATGCC  56 26
   BAB2_1050 NONE
   BAB2_1051 NONE
   BAB2_1052 NONE
   BAB2_1053 1032380 .. 1032412 + -12.2  -3.09556   TATTGAGGACGCAGC      TTTCGCAATTCTGG ATATA TCAGAATTGCGAGA      ATTTCTTGCAACCTT  79 35
   BAB2_1054 NONE
   BAB2_1055 NONE
   BAB2_1056 1035968 .. 1035986 +  -3.1  -2.58579   CTCGCATACGGAAAT             CGACATG ACAGC CATCTCG             CTTATCAAGCCTTGG  40 18
   BAB2_1057 NONE
   BAB2_1058 NONE
   BAB2_1059 NONE
   BAB2_1060 NONE
   BAB2_1061 1041086 .. 1041110 + -12.9   -4.1711   GCATAAAAGACAAAA          GCCGGCTTC CACAAAC GAAGCCGGC          TTTCTTGCCGATCAT 100 35
   BAB2_1066 NONE
   BAB2_1067 1048440 .. 1048475 + -18.6  -2.87211   GCAGTGCTGCCAGCA    TATCTTCCCAAA-CCGG AAA CCGGTTTTGGGAAGATA    TATGTAAAGACAAAT 100 182
   BAB2_1068 1049445 .. 1049474 +  -4.9  -3.65902   CGATCCTGTTGAAGC       GTGTCGGCAGGC CGACCGC GCC-GCCGCCGC       TTTCGATGCCGTCGG  55 308
   BAB2_1074 NONE
   BAB2_1075 1053775 .. 1053805 +  -3.3  -4.49716   TTCGGTAAACAAAAA       CCATCAGCCAATT GTTTG AATTGATTGAGGG       TTTTGAGTTTTATTT  65 86
   BAB2_1076 1061255 .. 1061281 +  -3.6  -4.00122   GGTCTTGTTTGTAAG        CGGCAGCCGCC CAATTC GGTGGC-GCAG         TTATGTTTATTCTCA  58 207
   BAB2_1077 1061942 .. 1061952 +  -6.8  -3.14931   CATTTATCAAGTTCT                 GCGA TAA TCGC                 TTCCTGCCGCATCGG  54 183
        znuC NONE
        znuB NONE
   BAB2_1082 NONE
   BAB2_1083 1067094 .. 1067109 + -10.4  -3.17051   TTCCGCCCGCCTGGC              TGCGCG TGCG CGCGCA               TATTCATGGTGCGGA  66 68
   BAB2_1107 1097716 .. 1097760 + -14.5  -3.14229   TTGGTAGACCCACGA GAGCATTTCCAGCAAAACCGT TTC ATACTTTTGCTGGAGATGCTC TATTGCTGAAGATGT  95 34
        xylF 1100578 .. 1100590 +  -3.3   -3.6502   TTTTCCCAGCGAAAC                TCCAG AAT CGGGA                TTTAAATGCCGGATA  51 131
   BAB2_1110 1102256 .. 1102274 +  -5.8  -3.64703   AAACAAATGGTTATA             GCGGTTCC AGC GGCTCCGC             TTTAACTGGAACCGC  60 112
   BAB2_1111 NONE
   BAB2_1112 1103966 .. 1103976 +  -6.8  -3.34894   ATTGACTCCACATTG                 TGCC GGA GGCA                 TATTTCACCCCCGTT  59 263
   BAB2_1113 1105013 .. 1105038 + -12.5  -3.85698   CGATTGCTAAAGGCT         TGCGCTCCGGT CCAA GCCGGGGCGCG          TTTCTCCCCAAGACG  91 31
   BAB2_1114 1106678 .. 1106716 +  -8.7  -3.05844   GTCAGGCTCAATAGA  CCCTTGCGTCCGGGCTGG CTGG CCTGCCCGG-CTCAGTGG   TCTTGAAGTCGGCAA  62 190
   BAB2_1121 1113300 .. 1113329 +  -4.1  -3.01712   CGCTGAGAAGGGCTG       CGCGCAGCGCCGGA TAA TCAGGCTC-GCGCC       TGTTGCGCAAAAGCA  44 218
   BAB2_1129 1121184 .. 1121210 + -11.5  -2.98088   TGACCGCTGAAATTC         CGGCGCTCTCC CACAA GGAGGGCGCCC         TATCTGCATTTGCAA  75 38
   BAB2_1130 1122750 .. 1122775 +  -6.2  -4.77438   CATATGAGCGACAAA        GGCGGCTTCGGA TTTA TCC-A-GCCGCC         TTTTTCATCATCAAT  81 54
   BAB2_1131 1124538 .. 1124548 +  -2.4  -2.87931   TACCACCTATTTTGC                 AGGC CGC GCCG                 TCTATCGGCGCTGAC  41 1
   BAB2_1132 NONE
   BAB2_1133 NONE
   BAB2_1134 1128446 .. 1128459 +  -5.3  -2.87344   TTCGAGGAGGCTGCG               GAATG ACGA CATTC                TCTGTCAAGGCGCTG  49 20
   BAB2_1135 1129155 .. 1129198 +  -4.5  -3.93868   CGCTGCCATTTAACC GTTAGAGCGGTTCCGGT AAAAAGGAAC GTCGGAGCCGCTCCATC TCTTTGTTTTAAGCA  60 28
   BAB2_1152 1145228 .. 1145239 +  -2.2  -5.27335   CTGTTTTTTCCGCTA                TTGG CAGG CCGA                 TTTTTCTTTCAACGC  79 102
   BAB2_1153 1146764 .. 1146801 + -12.7  -2.62616   CAATGGCATTCTTCT   GGGCG-GGCTCTATGCCA TCA TGGCGCAGGGCCTCGCTC   TGGTCTGGGGCGTGC  76 268
   BAB2_1156 NONE
   BAB2_1157 NONE
   BAB2_1158 1150443 .. 1150460 +  -2.6  -3.53811   GTCGGCATGGATATC             CTCAGG CGAAAA CCCGAG              TTTCGCGCCAATGCG  47 480
   BAB2_1163 1155718 .. 1155732 +    -7  -3.53811   AATATGAAATAAAAT               CAGGCC TAT GGCCGG               TTTGAGGAAGATAGA  61 60
   BAB2_1164 NONE
   BAB2_1162 1153823 .. 1153859 - -10.4  -3.30171   ATATAAGATAAGAGA   CCCAACGAAACCAAAAC AGCA GTTTT-GTTTCGTCAGG    GCGACGCTCGTTTTA  72 38
      hemN-2 1151829 .. 1151841 -  -2.6  -5.03314   TGGACCTGCAAAAAA                GGCA TATGT CGCC                GGAATGATACCGAGG  74 421
   BAB2_1151 NONE
   BAB2_1150 1141794 .. 1141829 - -19.3  -2.73875   TTTTCCTCAACATGA    TAAAGCGTGTCGCAT GATAAA ATGCGACACGCTTTA     AGCTTTTGTTTTCGT 100 116
   BAB2_1149 NONE
   BAB2_1148 NONE
   BAB2_1147 NONE
   BAB2_1146 1137921 .. 1137941 -  -2.4  -4.30719   TGTGGGCAGAAGAAA            GCGCAGGA GACAA CCCCGCGG            GCTTGGGTCTGAGCG  60 121
   BAB2_1145 1136304 .. 1136347 -  -2.3  -3.61398   CTTGTCCCTGAAGAA TGG-GCGCGCTGCGGGCG CGTGACAGC CAGCCGCAGTGCGAGCCA TCGGCCCGCATGATG  49 85
   BAB2_1144 1135278 .. 1135293 -  -3.2  -2.71681   CAATGTCGCGAAGGA              CGAGTG TGCT CACTGG               CTTGCCTCCTCAGTG  41 19
   BAB2_1143 NONE
   BAB2_1142 1132963 .. 1132977 -  -4.2  -2.88822   GTGCGCAGACAACCA               CGCCGT TGA ACAGCA               AAAGCCCCATCGGCA  45 235
   BAB2_1138 NONE
   BAB2_1137 NONE
   BAB2_1136 1129177 .. 1129195 -  -6.6  -4.56597   CGGTTCCGGTAAAAA             GGAACGTC GGA GCCGCTCC             ATCTCTTTGTTTTAA  77 77
   BAB2_1128 NONE
   BAB2_1127 NONE
   BAB2_1126 NONE
   BAB2_1125 1114907 .. 1114938 -  -5.6  -2.62735   ACATGGCGCACATGA      CCGCCATAGCCGCC CACC GGCGGCATTCGCGT       CGAAAGCTGCGAAAC  47 465
   BAB2_1122 1112940 .. 1112951 -  -2.2  -3.16914   ACGAGGGATGAAAAT                GACGG ACG CCG-C                GTGCTGTTGCAGATC  41 171
   BAB2_1120 1112027 .. 1112037 -  -2.4  -3.09908   CGCTGTGAAAACAAC                 CGGC TGC GACG                 CGCTGTAGTGCGCGT  42 46
   BAB2_1119 NONE
   BAB2_1118 1109430 .. 1109451 -  -2.9  -3.14132   GGCGGGTGGCATCAA           GGTCGC-CCA TTA CGGCGCGACG           ATCGGCTGTGCCTTC  45 13
   BAB2_1117 NONE
   BAB2_1116 1107579 .. 1107596 -  -6.3  -3.53012   TTTTGTGCGTCCAAA             TGGA-CGC ACG GCGCTCCA             GACCATTTCCAGCAA  58 126
   BAB2_1115 1106653 .. 1106663 -  -6.8  -4.05788   CTTGCCGAAATGAAA                 CAGG CGG CCTG                 TCAGGCTCAATAGAC  70 32
   BAB2_1108 1097718 .. 1097758 -  -9.1  -2.82015   GGTAGACCCACGAGA  GCATTTCCAGCAAAACCGT TTC ATACTTTTGCTGGAGATGC  TCTATTGCTGAAGAT  63 91
   BAB2_1106 1085841 .. 1085878 - -24.3  -4.57073   GATGTCGGGCAAAAA   GAAGAACGGGCGCGGAA TTCA TTCCGCGCCCGTCCTCC    CCGCCTGAAGTATCC 100 100
        fliF NONE
   BAB2_1104 NONE
   BAB2_1103 NONE
   BAB2_1102 NONE
   BAB2_1101 NONE
   BAB2_1100 1079048 .. 1079066 -  -2.3  -4.71382   ACAAGGATTTAAAAA             GCCCGCC ACTAA AACAGGC             CCCAACCATGGCCGC  66 102
   BAB2_1099 1078124 .. 1078147 - -11.2  -4.08216   GGACTTGCGGGAAAA          CATCAATATC ACTC GATATTGATG           CAGTAGCCCAGGAAA  88 10
   BAB2_1098 1076464 .. 1076500 -  -4.3  -4.11216   CCCGGATTTTCAAAA    CGGCAATTCCGGGAA CCCCTTT TCCCCGGAGCCGCCT    TGGAGCGGTTCCTTT  62 56
   BAB2_1097 NONE
   BAB2_1096 NONE
   BAB2_1095 NONE
   BAB2_1094 NONE
   BAB2_1093 NONE
        fliQ 1071913 .. 1071928 -  -3.2  -4.64657   GGAAAGGCCGAAAAA              TCGAGC GGGC GCTGGA               TCCATAGCGCAACCA  68 373
   BAB2_1088 NONE
   BAB2_1087 1068808 .. 1068819 -  -4.4  -2.57014   AATGCACCATAATAG                GTCA AACT TGAC                 TGAAACTTGTGGGCG  45 44
   BAB2_1086 1068117 .. 1068136 -    -5  -4.45765   CCTAAAACTAACAAA            TGAC-GGCA GAG TGCCTGCCA            ATCTTGAACATGAAG  70 69
   BAB2_1085 NONE
   BAB2_1084 1067010 .. 1067022 -  -6.9  -3.14683   ATACCGCTCGATGAA                GAGCG CCT CGCCC                ATCTTGCAGGAAAAT  54 42
        znuA 1063098 .. 1063141 -  -4.5  -3.20164   CGAGATTGAAGGCAA GT-GTCGTGAGGCAGCCTGC GAGGG ACAGGCCGCCTCACCTTTAC CGGCAAGACGGCCCA  49 98
   BAB2_1078 1061810 .. 1061820 -  -8.2  -3.35813   TTCGATCTGAATGAA                 GCGG TTC CCGC                 GTGTCTGTTAAAACA  65 50
   BAB2_1073 1051353 .. 1051377 -  -6.3  -2.90813   TAGGCGCGCAAACGA          GCGCGATGTTC TCC GACCTTCACGC          GGGATAGTTTCGGCT  52 267
   BAB2_1072 1050447 .. 1050461 -  -5.6  -3.53012   GCCTTCTTCTTCAAA               TCCGGC AAA GTCGGA               ACCGAGACTGTTCTC  56 468
   BAB2_1065 1043803 .. 1043818 -  -3.2  -3.43689   AAAATGGGAGCAGAA              GGAGAA ACAT CCCTCC               TTTGGATATATTTCG  49 75
   BAB2_1064 NONE
   BAB2_1063 NONE
   BAB2_1062 1041086 .. 1041110 - -12.9  -4.94487   GCATAAAAGACAAAA          GCCGGCTTC CACAAAC GAAGCCGGC          TTTCTTGCCGATCAT 100 37
   BAB2_1046 NONE
   BAB2_1045 1020060 .. 1020087 -  -7.7  -3.32844   TCTGCGAGGGCATAA        CCGGCGGCA TGGGGAATAT TGCCGCCGA         CGATCGCGCTGGTTC  62 516
   BAB2_1043 1016684 .. 1016706 - -13.5   -4.8048   CTGCCATAGCAAAAA           GCCACCGAT GCGGG ATCGGTGGC           TTTTTCTTTTCAAAA 100 58
   BAB2_1040 NONE
   BAB2_1039 NONE
   BAB2_1038 NONE
   BAB2_1037 NONE
   BAB2_1036 NONE
   BAB2_1035 1007476 .. 1007490 -  -7.8  -3.94188   ACCTATCCGAAAGAA               CACCAG CAT CTGGCG               GTCTTGAAATATCTT  68 362
   BAB2_1032 1005006 .. 1005022 -  -2.3  -3.12668   TATTTTCACAGGCAA              TGTGAAT TAG ATTCAGA              AACTTGCAAATAGCT  42 477
   BAB2_1031 NONE
   BAB2_1030 NONE
   BAB2_1029 1003675 .. 1003699 -  -9.4  -3.67597   GTCCTCACCGAACAA          TGGAAAACTG TCGAT CAGCTTTCCA          AGAAGCTGAACGCCC  72 127
   BAB2_1026 1001658 .. 1001682 -  -2.8  -4.12188   GCATCAGCCGGAAAA         CGGCGGA-AAG GTTA CTCATGCGCCG          ATGCCTCACGCTGGT  58 68
        ubiB NONE
       coaBC  998820 ..  998847 -    -7  -3.29144   TCAGGTGCGTGACAA        GGTTTAACCAAG AAGG CTGGGTTTAACC         AAGAAGGCTGGCGGC  59 20
         cls  994870 ..  994886 -  -8.7  -4.21275   CCAAGGCATCCAAAA              GCGCTAC AAT ATAGCGC              GATCGATCAAAGAAA  78 32
   BAB2_1017  991403 ..  991419 -  -4.4  -4.07568   GTCTCCCCGGCAAAA              GCGATC GTCAG AATCGC              CCACCTGAAGCAATG  62 272
   BAB2_1004 NONE
   BAB2_1003  977508 ..  977524 - -10.8  -3.33885   AACGGAAATGAGCAA              GGGGCC GAAAA GGCCCC              TTTTCTTTATTCCCT  76 85
   BAB2_1001  974471 ..  974494 - -12.4  -4.70879   TTCAAAGTTCAAAAA          GAATGGGCGC CGAA GCGCCCAATC           CAAGACAATATTGAA 100 56
   BAB2_0999  973235 ..  973257 -  -3.2  -3.82499   AGCAAAGTCACGAAA           CGCGGCGCGA AGA TCGAGGCGCT           GGAATTCGGCCCTCC  55 351
       def-2 NONE
         fmt NONE
   BAB2_0995  969332 ..  969353 -  -5.1  -3.53012   CGGCCTGCTTGCAAA           GCGCATCGGC ATC GCCAA-ACGC           TATGCGACCTATGTC  53 494
   BAB2_0990  964859 ..  964880 - -12.3  -4.34444   GCAACAGAATAGAAA           TGCCCAACC TTTC GGCTGGGCA            AATCAAGTGGAATAT 100 50
   BAB2_0978  955907 ..  955934 -  -2.6  -4.19238   CGGTCAATCTGAAAA        CGGACGGTCTTT TCAA AAAATCAGCCCG         ATAGTTTATGTGTGA  58 31
   BAB2_0977 NONE
   BAB2_0976  953664 ..  953677 -  -3.1  -3.53224   TATGTTTCTCCCAAA               TGCTA TTTC CAGCA                CATTTTCAGCCGTGA  49 31
   BAB2_0975 NONE
   BAB2_0974  951298 ..  951314 -  -2.9  -2.68546   AAGCCAGCAAAGCGA              CCTCCTT GAA AAGACGG              GTATCCGCTTTTCAA  40 100
   BAB2_0973 NONE
   BAB2_0972 NONE
   BAB2_0971 NONE
   BAB2_0970  947248 ..  947274 - -11.4  -2.70932   TGGTCTTGGCAAGTA         GCACGCCCCCGC CTC GCGCGTGCGCGC         CGCAGGCGGTGCATC  73 366
   BAB2_0962  940724 ..  940745 -  -8.9   -3.6215   GCAATCTAGCTTAAA           TTTTTCTTG TCGA CAAGAAAAA            TACAAAGCTAAAGCT  69 33
   BAB2_0961  939645 ..  939666 -   -13  -4.59424   AAATCCAAAGCAAAA           GGCCCTCC GCAACG GGAGGGCC            TTTTTACATAAGGCA 100 49
   BAB2_0959  936697 ..  936727 -  -6.2  -3.18681   CTGCAACTTGAGGAA     GCG-GCCGAGGACGT GCAG ACG-CC-CGGCTCGC      CGCAGGATTATATCA  54 383
   BAB2_0957 NONE
        norF  935360 ..  935388 -  -4.5  -3.21934   TCCCCCGCAGAAAAT       GCGGCCGGGCAA TTCCCC TCGCC-GGCCCC        GCGGGATGCTTCCAT  49 97
   BAB2_0955 NONE
   BAB2_0954  933439 ..  933466 - -14.8  -3.52192   GGCAATCGGACAGAA        TGGAGCCCCGCC CGAA GGCGAGGCTCCC         GGATCATTATTCGGC 100 32
   BAB2_0953 NONE
   BAB2_0952  930511 ..  930534 -  -5.4   -2.9518   TCCAATATCGATAGA          TGATGACGACA GCC TG-CATCATCA          TGAAAGACATACTAA  49 148
   BAB2_0951 NONE
   BAB2_0950 NONE
   BAB2_0949 NONE
   BAB2_0948  927850 ..  927861 -  -5.8  -4.25104   TCGCGTTTAGCAAAA                CAGC TTTG GCTG                 ATTCTCACAAACAAA  70 96
   BAB2_0947  926620 ..  926639 -  -2.1   -2.8511   GACCAGACGATGAGA            GCGATGA GCGGCA TCATTGC             TGTGCACTTTCCTTT  41 19
   BAB2_0946 NONE
   BAB2_0945  925335 ..  925346 -  -3.6  -2.84878   TTTTTCAATGGAAAT                CGCC AGAC GGCA                 CGATTGCCGGTGGGT  45 82
   BAB2_0944  925075 ..  925087 -  -9.1  -3.24747   TTGCGATAGGACCAA                GAGCC ATT GGCTC                TGTCCCCTCCTTTCT  67 116
   BAB2_0943  923872 ..  923897 -  -4.6  -2.78384   GTTCCTTGCAGGAGA         GCGCCCCCCA TGGCAG TGAAGCGCGC          TCCCCTGTTCGACGG  46 45
   BAB2_0942  922785 ..  922816 -  -2.2  -3.57144   TCCCCTATTCCGAAA      CCCCGCGCTTGCCTT AGC ACAGCAAT-GCAGGG      TTGGAATAGTCTTTG  49 73
   BAB2_0941 NONE
   BAB2_0940  920878 ..  920896 - -14.6  -4.84017   AAGCGGGCACAAAAA             GCCCGAAG AGG CTTCGGGC             GAAAGTATTGGCCAT 100 59
   BAB2_0938  919178 ..  919203 - -13.9   -3.6502   TATGCCGCATCGAAA         TGCCCGACCGG CTAT CCGGCCGGGCG          TATCGCTATCTGTTT 100 299
   BAB2_0936  916945 ..  916973 -  -2.3  -4.91109   CGTGCAGCAGAAAAA        TACACCACGTCGC TGC GCGATATGACGAA        AATGCCCCATCTTGG  71 146
   BAB2_0935 NONE
   BAB2_0934  914350 ..  914381 -  -3.7   -4.4784   GAAACTTGAAACAAA      TCAGGCCGCAGCCC TTGCG GGACTG-GCCCTAA      TGACGAAGCAGTCTG  67 104
   BAB2_0930 NONE
   BAB2_0929  908279 ..  908293 -  -3.4  -3.60048   CTCCTTTGAAAAAAT               CAGGCC GCG GGACCG               GGATTGACGGGTGTT  51 10
        nosZ NONE
        nosD NONE
   BAB2_0926 NONE
        nosY NONE
   BAB2_0924 NONE
   BAB2_0923  901497 ..  901539 - -13.4  -3.01712   TTTCCCTCTCCAATA CCCCAAGCGCCAGCG-CGG GGAGCG CCGTCACTGGTGCATGGGG GGTGCAAAGGGTTCG  83 81
        nnrR NONE
   BAB2_0921 NONE
   BAB2_0920  898865 ..  898887 - -11.9  -3.66666   TTCAAAACCGGCAAA           GCCGCCTCG TTCTG CGGGGCGGC           TTTTCTTTATCGGGG  85 50
   BAB2_0910  890861 ..  890879 -    -3  -3.97368   TCGGCAAGGGAGAAA             CCGAAGGC CAC GGCTTCCG             CTCGGTGATCGAAGC  58 216
   BAB2_0899  878792 ..  878802 -  -2.4  -3.60296   GAGGTCGACGTCAAA                 CGGC GCG GCCT                 TTTTCATCAAAACGA  49 10
   BAB2_0898  877949 ..  877961 -  -6.9  -3.36327   GTACCTCAGCGATAA                CCGGC TTC ACCGG                CCTTGTGCAATTTTG  59 3
   BAB2_0897  876684 ..  876729 - -15.7   -3.0264   AAATGCGCTCTAATA TAGGCCAGGCTATGATTGGCCA CCA TAAACAATC-TAGCCTGGCCTA AGGGTGACGCGGGAG  95 162
   BAB2_0896  875945 ..  875961 -    -5  -4.33274   GCGACAGGACGAAAA              GGCCCC ATCGA GGCGCC              GCAAAACCTCAATGG  67 196
   BAB2_0893  873719 ..  873732 -  -9.5  -4.09685   GCCGATCGGTCAAAA               GCGGC ACCC GCCGC                CTGACCGCATGAAAC  81 414
        nrdH NONE
        nrdI NONE
        nrdE NONE
        nrdF  869646 ..  869667 -    -5  -3.33696   TCGCGCCCCAAGCAA           GCCCCCCG CCCAAT CGCGAGGC            GGTTCTTATTTTAGA  51 67
   BAB2_0886 NONE
   BAB2_0885  868899 ..  868911 -  -5.5  -3.39449   TTTCACCAATATCAA                CCGAT GAA ACCGG                CCGGAGAGCACCCCT  54 87
   BAB2_0884 NONE
        minD NONE
        minE  866958 ..  866984 - -13.7  -3.05384   CTGTTTTCGACTGAA        GGGC-CGCGGCA ATCA CGCCGCGCGCCC         CTTTTTCGCCGTCAG  87 11
   BAB2_0881  866704 ..  866728 - -20.1  -4.19735   CGCCGGAAAAGCAAA          GCCGCGTCATG AAC CATGACGCGGC          CGTAGTTAAAACAAA 100 56
   BAB2_0879  864573 ..  864602 - -12.1   -3.0771   CCGGAAATCAGAAAT       GCCCCGCCCGC AAAGATGG GCAGACGGGGC        TGCGACTGGAAATTA  79 38
   BAB2_0878 NONE
   BAB2_0877 NONE
   BAB2_0876  861441 ..  861488 - -13.4  -3.36785   GTAGAGGCGAATTAA CGCACTCCGCGAAGC-CTCCGGC TAT GCCGGAGCAAATCGCGAAGTGAG TTGGAGCATGTCGTA  89 60
   BAB2_0875 NONE
   BAB2_0874  860602 ..  860619 -  -5.5  -3.39142   CCTAGAGCCAATCAA             GTGCACC AATC GGCACAC              CTTCACTTCTTCTCC  54 217
   BAB2_0873  859951 ..  859984 - -19.8  -4.99043   GGTCGACAAACAAAA     GAGACCGGAAATGC TTCCAT GCATTTCCGGTCTC      TTCAATTTTTCAGCG 100 88
   BAB2_0866 NONE
   BAB2_0865  852097 ..  852127 - -13.3  -2.90685   AACTGAAATCAAGCA      GGCGGCATGGTCGC TCCC GCGACCA-GACGCC       GATCATTATGTGTGG  82 31
   BAB2_0864 NONE
   BAB2_0863  849448 ..  849466 - -11.8   -3.3452   TATATTATCCTACAA             GGATTGTC CAT GACAATCC             TCTAATATATATAGT  80 98
        hdeA  848978 ..  849007 - -18.6  -3.09878   TCCATTCATGGAATA       GCGGCTCCGGAG ACAAAG CCCCGGAGCCGC        CCGCTGCCTCGGGAG 100 65
   BAB2_0861  848631 ..  848641 -  -6.8  -4.25104   GCCTTTCCAGTAAAA                 GTGC AAA GCAC                 CTACGCGGGAAAACC  72 171
   BAB2_0860  848226 ..  848253 -  -9.2  -4.07885   CAGCCGCCCGGAAAA        CAGGAAAGCCTG CAAG CAGGCTTTCTTA         TGTTATAAAATAACC  81 56
   BAB2_0857  844443 ..  844454 -  -4.4  -4.15222   AGCGTTTTCAACAAA                TTGC GCAA GCAA                 GGTCATGAAGCTGCA  64 509
   BAB2_0851  837629 ..  837655 - -13.6  -4.87389   CACTCTAAAAATAAA         GAGGGCGGCTCC ATT GGGGCCGCCCTG         TCCGTCTTCAACCGT 100 50
   BAB2_0848  833656 ..  833682 - -10.1   -5.1167   AATTCAAGACAAAAA         GTAGTCGCCGG ATGAA CCGGCGACCAA         TATTAAATATAACTG 100 54
   BAB2_0847  833393 ..  833411 -  -2.5  -3.54459   TGAATTCCCCCTAAA             TTTGAAA CATCC CTTCAAA             GCTGCACCCACGGCA  47 21
   BAB2_0846  832591 ..  832622 -    -8  -2.71712   TGCTTCTCCTTAAAT      CCAGCAGATGAGGGC ATA GCCTTCAT-TGCAGG      GAAAAGGCAACCGGA  57 155
   BAB2_0845  831182 ..  831192 -  -3.2  -4.07568   CTTGGCGTCGGAAAA                 CCTC GCC AAGG                 AATTGGGGGGAGAAC  58 119
   BAB2_0844 NONE
   BAB2_0843  829880 ..  829891 -  -3.6  -2.89527   TCAACAGGAGAAGCA                GCCA AAAT CGGC                 CTATCCTGACATAGC  45 45
        guaA  828183 ..  828200 - -10.5  -5.16841   CCATACCAAGAAAAA             GCCCGCA GTTA CGCGGGC              TTATGGGTGTTTTAA 100 65
   BAB2_0841  827876 ..  827893 -  -6.9  -3.54741   GATCACTCTTTCAAA             GGCGGCT GCGG AGCAGCC              CAAGAAGGCCAACAG  61 101
   BAB2_0840  827315 ..  827329 -  -2.8   -3.1552   CGCCATGGATCAATA               GGCA CCCTTCT TGCC               GGTACCCGCATAAAC  45 5
   BAB2_0839 NONE
   BAB2_0838 NONE
   BAB2_0837  824557 ..  824579 - -10.6  -3.46874   AACAAATAGTTAGAA           CGGTTCCG GTTAAGA CGGAACCG           TTGGAGCCGGTACAG  78 116
   BAB2_0834 NONE
   BAB2_0833  819157 ..  819170 -  -4.5  -3.77219   ACGAGCGAACCGAAA               CCCTC ATGA AAGGG                GCGTGCCAGCACGCG  58 57
   BAB2_0831 NONE
   BAB2_0830  815836 ..  815846 -  -6.8  -2.65112   AAGGTAGTCATATCA                 GCTC CCC GAGC                 TGGGCAGCACAACGG  52 59
   BAB2_0829 NONE
   BAB2_0828 NONE
   BAB2_0827 NONE
   BAB2_0826 NONE
   BAB2_0825 NONE
   BAB2_0824 NONE
   BAB2_0823  807664 ..  807674 -  -3.2  -3.53012   TCCCTCCTCTTGAAA                 CAGG CCC CCTA                 AGCCTTTCTTGGAAA  49 52
   BAB2_0822 NONE
   BAB2_0821  805175 ..  805207 - -13.6  -4.60889   AAGGATGCCGAAAAA     CG-ACAAAGCTGCCC GAAG AGGCAGCTTTGTGCG      ATGCCGGAACGCGCT 100 75
   BAB2_0820  804056 ..  804072 -  -2.9  -2.80816   CCCGCACCGATGATA              CCTACGC CAA GCATAGC              GGTGCACTCCTTTTC  41 10
   BAB2_0819  803020 ..  803050 -  -6.7  -5.03145   TAAGGCGCCAAAAAA       TGGCCCATCCAAC ACGAG GAAGGATGGGCCC       AGGAGGGCAGCTTTC  90 55
   BAB2_0810 NONE
   BAB2_0809 NONE
   BAB2_0808  792393 ..  792405 -  -3.3   -4.0641   CCCCATTCATATAAA                CCGGA TGC TGCGG                GAATTGCGGGAAGAC  58 170
   BAB2_0806  790630 ..  790646 -  -2.2  -5.02439   AGATAATCACAAAAA              TTCTCC TTGCG GGAGGA              TGGGCCTGATGAAGC  74 40
   BAB2_0805 NONE
   BAB2_0804  787131 ..  787159 - -16.1  -4.64598   GAACCACTCTAAAAA        GCGCCGATCTG TTTGTGT CAGATCGGCGC        TATTATTGTATCACA 100 44
   BAB2_0801 NONE
   BAB2_0793  780649 ..  780662 -  -2.3  -3.08934   TTATAGATGGGAACA               GAGGC AAGC GCTTC                GCAAGACCGCACCTG  42 52
   BAB2_0792  779910 ..  779920 -  -4.6  -3.65827   CAACCCGGATCGAAA                 CCGC CCG GCAG                 ATGGTGTTACACGCC  56 269
   BAB2_0785 NONE
   BAB2_0784 NONE
      serA-2  772712 ..  772739 - -16.3  -3.75629   GATGCTGAAGTGAAA        GGAGCAGCCCG TTGAAC CGGGCCGCTCC         GGTCTTTCATCAGTA 100 35
   BAB2_0780 NONE
   BAB2_0779  769468 ..  769482 -  -2.8  -2.57069   CGCAGGAAAGAAAGC               CTGTTC ATA GAAAAG               CCCCCGCAAGGCTGG  40 15
   BAB2_0778  768899 ..  768911 -  -4.1  -4.67011   AACGCCATTGAAAAA                CATGA CGC TCACG                AAGCGGCTGCGCTGA  70 152
   BAB2_0776 NONE
   BAB2_0775  766663 ..  766682 -  -5.1  -3.31248   CAATAGCTGTCACAA            TTTTCAG AAATTA CTGAAAA             TCCTGCACGTTTATT  54 73
   BAB2_0774 NONE
   BAB2_0773  764349 ..  764374 -  -5.9  -3.53811   TCCAGCCGCCCGAAA         GCGTGCCCGCC AACT GGCCGCCGCGC          GTGGTGAGGCCCAGT  58 410
   BAB2_0771 NONE
   BAB2_0770  762085 ..  762097 -  -3.3  -3.85698   TGGTGGCGGCAGAAA                TGCTC GGC GCGCA                ATATGGCGTCGGCTC  55 183
   BAB2_0766 NONE
   BAB2_0765 NONE
   BAB2_0764  756002 ..  756036 -  -6.5  -3.72695   AGTTTCTCGATGAAA    TGGCGTCGATAACAAG ATGA CTTGCGACCGACGC-A     CTTGAAAGTCGGCCG  63 44
   BAB2_0761 NONE
   BAB2_0760  752821 ..  752865 -   -13  -4.39287   TGAAGCACATGAAAA GACCACTGCTTCGGAAAATCC TGAG GGATTAGC-GAAGCAGTGGCC CGGATATCGATCCCT 100 87
   BAB2_0759  752098 ..  752109 -  -5.8  -3.58343   CGGATCAGGCTGAAA                GGCA CGAT TGCC                 TGGTGGTTCTGGGGC  55 298
   BAB2_0756  749319 ..  749353 - -13.6  -3.17051   TTTCCATCATGAAGA     CGACTTCTGATCCGGC ACG GGCGAACCAGAAGCCG     CAAGCACTTTTATAG  89 64
   BAB2_0753  747154 ..  747173 -  -7.8  -3.35371   CACATTGCGAATGAA            CCAGTCAG CCTG CTGGCTGG             CCACGCGGCACCAGT  62 286
   BAB2_0743  739494 ..  739507 -  -4.5  -4.25104   CCTCCGCTACGAAAA               CCAGG ATTG CCTGA                TATAGCTGGAGCAGT  64 3
   BAB2_0741  738408 ..  738431 - -13.8  -3.58522   ATTATGAGTTTGAAA          TGGCCGGGGG AATT CCTCCGGCCA           TTTTGTCTGGCCTTT 100 39
   BAB2_0739  736093 ..  736125 -  -2.6  -3.87378   AAACCAAGCAGGAAA     TGCCC-TCCGCAGGT TTAT ACCAGCGGCTGAACA      GGCTTTGGTAGCACG  54 42
   BAB2_0738 NONE
   BAB2_0737 NONE
   BAB2_0736 NONE
   BAB2_0735 NONE
   BAB2_0734 NONE
   BAB2_0733 NONE
   BAB2_0732  729306 ..  729321 -  -6.2  -3.53012   TCTCTCTCCCGTAAA              TTCTGA ATTT TCAGAA               ATTACTGAAATCCAG  58 20
   BAB2_0731 NONE
   BAB2_0730 NONE
   BAB2_0729  725159 ..  725173 -  -8.5  -3.74693   TTCCATCTCACTAAA               GCCGG TCAAC CCGGC               CCTCCTGATGTTGTG  72 144
        cydA NONE
        cydB NONE
        ybgT  722207 ..  722236 - -16.5   -4.0942   GAGCTACCATATAAA       GTAAAACGGCCCG TTTC CGGGCCGTTTTGC        ATTTCAGTGGTGCTT 100 29
   BAB2_0723  720118 ..  720158 -  -5.9  -3.53224   GACGTCTTCGGCAAA  TGCGACCGAGCCCGTCGCC AGC AGCGTCGAGCCGAGCAGCA  TGAGTTTCAAGGTAT  58 47
   BAB2_0720 NONE
   BAB2_0719 NONE
   BAB2_0718 NONE
   BAB2_0717  714608 ..  714626 - -13.1  -4.87318   CTCAAAACGCAAAAA             CCGCGCC GGTCA GGCGCGG             TTTTCAATTGTGGGA 100 56
   BAB2_0716  714215 ..  714227 -  -3.3  -3.53787   AAGGAAAACCGACAA                CGCCT CCC ATGCG                ACGCGAAGCCGACTT  49 151
   BAB2_0715  712813 ..  712829 - -12.3   -4.0044   AAGCAGGATCAGAAA              CCAGTCC AGT GGACTGG              TTTCCCTACGTAGGC  95 65
   BAB2_0714 NONE
   BAB2_0713  710401 ..  710417 -  -3.5  -2.99319   AATGCCGCATACATA              GCCGCCG GGA CCGCCGC              CGATAATCAGAAGTT  46 64
      lpdA-3  708708 ..  708726 -  -4.4  -4.07568   TGTGCCGGGTGAAAA             GCGCGATG CAG CCTCCCGC             GCGCAAACGCAGATT  62 356
   BAB2_0710  707636 ..  707664 - -14.7  -3.20878   CAATATGGAATGCAA        GAAAAGCCGGG TCTCGCG CCCGGCTTTTC        GCTGTCATTCTATAG  95 156
   BAB2_0707 NONE
   BAB2_0706  701689 ..  701700 -  -3.6  -2.52464   TTGGTCGTCAATCCA                CCGC GCGA GCGA                 CCGATGCAGGCAGCT  42 41
   BAB2_0705  701117 ..  701128 -  -3.6  -3.90112   TTTGGCGGAATGAAA                CGGA CGGA CCCG                 ATCACCAAATATATC  57 189
   BAB2_0695 NONE
      galE-2 NONE
   BAB2_0693 NONE
         ugd NONE
   BAB2_0691 NONE
   BAB2_0690  685034 ..  685065 -  -5.8  -2.82015   CCCATATCTACGACA      GCCGCCGATCAATCC AGC GGGT-GATTGGCGAC      CCGCCAGTCGGGCCG  51 2
   BAB2_0689  684391 ..  684406 -  -3.2  -4.41348   TCCCCCCGAAATAAA              CCGG TCAACTAG CCGG               GCAGCGGCGTCCCCA  62 47
   BAB2_0680  676807 ..  676820 -  -8.1  -3.88787   CCACATTGTGACAAA               GCGCA AGCT TGCGC                TGGCTATGGCGGTTC  72 427
   BAB2_0679  676217 ..  676244 -  -3.6  -4.00589   TTAAAATATATGAAA        CCTTTTCTCACCT TTA AAATGA-AAAAGG        CCTGTTCAATTTACT  60 72
   BAB2_0678 NONE
   BAB2_0677  674694 ..  674716 -  -4.9   -2.7035   TGCAGCTACAGACTA           GCATGAGAA GTACA CTCTCATAC           CTGCACCGCAATAAT  46 462
   BAB2_0676 NONE
         bfr  673891 ..  673911 - -16.1  -5.27335   GCTGCCAAAGAAAAA            GCCGGAGCG ATG CGCCCCGGC            TTTCAAGACAGATTG 100 49
   BAB2_0674  672343 ..  672359 - -11.5  -4.64613   CATAAACAAGGAAAA              GGGCGCC CAA AGCGCCC              TTTTTATTATCCTGC 100 124
        ubiH  664146 ..  664160 -  -2.8   -4.2828   CGGCAGGCAGGAAAA               CTGTCA GGG TGAGAG               ATCTATTGTCTTGCG  60 28
   BAB2_0666  663645 ..  663663 - -13.1  -3.85256   GACAGGTAAAGACAA             GGGGCGC TTCAG GCGCCCC             TTTTTCGTTCTATTA 100 114
   BAB2_0664  660708 ..  660727 -  -6.3  -2.66291   TATACAGGCAGATTA            TGGCCCG GTATAG CGGGCCC             GCATAGCCCATTATA  50 108
   BAB2_0663  659783 ..  659816 -  -5.3  -3.55622   GGCAAGGCCGCTAAA     GCGCGCCGCAT TTTATCATACGC ATACGACGCGC      TTTAAGCTGAGGCGG  56 166
        recG  653123 ..  653134 -  -5.8   -2.7185   AGGAGGTGCGAAGCA                CCGT CTCG ACGG                 GTAAGGCATTGGTTC  51 112
   BAB2_0655  645937 ..  645953 -  -7.9  -3.30124   TCTCATCGCTGAGAA              GGATGGC AAG GCCAACC              GGGTCGCCCTTCGGC  62 213
   BAB2_0654  644257 ..  644280 - -10.9  -3.59979   GTCCCGGACTGTAAA          GCCGCTCCG CTTGTT CGGGGCGGC           TTTTTTATCGAAGAT  81 477
   BAB2_0652 NONE
        lipB  640705 ..  640733 -    -3  -3.90291   ATGGCGCGAAGGAAA        GCCCGCTTACCA TGCAG TTGTATGCGGGG        CTGGGCGGATGGCTG  55 380
   BAB2_0649  637399 ..  637421 -  -2.7  -4.19953   GATGCAATGCCAAAA           GATATCGAG CGCCC CGCAATATC           GGGGCGTGAAGATGC  59 355
   BAB2_0643  634027 ..  634040 -  -3.7  -3.64822   ATGCCTTTATCGAAA               CCCGC CTCG GCGGC                CTGTGGCGCACCACC  54 91
        pyrB NONE
   BAB2_0640  630017 ..  630033 -  -2.9  -2.57931   TTGATTGCGCATAAC              CCGGAAA CCA TGTCCGA              TTTTTCAGGGTTATG  40 50
   BAB2_0639 NONE
   BAB2_0638  627893 ..  627905 -  -7.7  -3.49778   AAAATTCACGAAATA                CAACC TAT GGTTG                CTTCTCTTAACGAGG  64 320
   BAB2_0636 NONE
   BAB2_0635 NONE
   BAB2_0634 NONE
   BAB2_0633  621586 ..  621599 -  -3.1  -2.62735   ATAGGGTTCAGATCA               CTTCG CGAA CAAAG                CGGTCATGCCGCTTG  40 4
   BAB2_0632  620314 ..  620325 -  -5.8  -2.52676   GATTCCGGCAATTCA                TCCG GCAG CGGA                 AATTCGGCGCGACAC  49 61
        rpmG  619973 ..  619992 - -11.4  -5.61881   TTGGAAAAATAAAAA            GCCGCCTC GCAA GAGACGGC             TTTTTGAATTCAATC 100 68
   BAB2_0627  617560 ..  617577 -  -6.9  -3.57462   CACTTCATCGCCAAA             CCCGGTA GCAA TGCCGGG              TTTGGCGTTCTGGAA  63 46
   BAB2_0625  615183 ..  615193 -    -4  -2.99871   TGTGAGATGAAATCA                 TCAT GAA ATGA                 AATAAAAAGTAATAT  46 77
   BAB2_0624  612820 ..  612851 - -19.6  -3.54424   TCGCAGGCGTCGAAA      GAAACGCCGCATCC AAGC GAATGCGGCGTTTC       AAGCGGTTACGAGAG 100 54
   BAB2_0620 NONE
   BAB2_0619  609509 ..  609531 -  -8.4  -3.65782   GATGAAACCATAGAA           GATGCCGCTC GAC AAGCGACACC           CACGAAAGGGTGATG  69 68
   BAB2_0618 NONE
   BAB2_0617  608280 ..  608294 -  -7.8  -3.26471   TCAGCGGTAGAGCAA               CCGGCT GTT AACCGG               TTGGTCGCTGGTTCG  61 193
   BAB2_0616  607648 ..  607662 -  -9.2  -2.60496   GCGCTTCGCAAATAT               CGGCGC TTG ACGCCG               GGTAAGATTCGGCAG  62 168
   BAB2_0607  599446 ..  599489 - -25.6  -3.17763   TTGATACGGCATGAA CCAAAACAAAACCCGGATGG CGAG CCATCCGGGTTTTGTTTGGG CCGGTTTTGCATGAG 100 51
   BAB2_0603  595877 ..  595889 -  -4.1  -3.85698   TCCGCCTGCGAGAAA                GAGAA CGG CTCTC                CGCTTCCATGCCGGT  57 60
        pcaL NONE
        pcaC NONE
        pcaH NONE
        pcaG NONE
   BAB2_0594 NONE
   BAB2_0593  587255 ..  587278 -  -6.6  -3.66356   ACCGGGAATGTTAAA          GCGCTTCCGG TTTG CTGGAACCGC           TCTAACTATTTGTTT  63 95
   BAB2_0592  585943 ..  585953 -  -6.8  -3.90761   CAATCGACAGAACAA                 GCTG GGC CAGC                 CCGGTTGCGCGCAGG  68 378
   BAB2_0589 NONE
   BAB2_0588  583695 ..  583734 -  -4.1  -3.73775   CGGAGCCTTATGAAA CCGTGC-GCGAGGCGCTGC GCAA GCTGCGCCATGCCGC-CGA  AGACCTGGGCTCCGT  54 156
   BAB2_0586  580810 ..  580822 - -10.5  -2.63252   ACGTGTGAATAATAT                GCGGG CAA CCCGC                GTGCCTTCTGATTCC  69 123
        ugpB  579238 ..  579267 - -10.7  -3.21099   CCTCGTGAGCAGCAA       TGTCGCCAACCCC GGAA AGGGTTGGCAGCA        TTGTCTCGATATGAT  74 44
        ugpA NONE
        ugpE NONE
        ugpC  576382 ..  576404 - -13.5   -4.4078   TGGGCTTAACCAAAA           CCCGATGAG TGAGG CTCATCGGG           TTTTGGCATGAATCA 100 38
   BAB2_0575  570757 ..  570775 -  -2.4  -4.11692   GACGCATTGGCAAAA             GACATTTC TAC GAAACTTC             ATTCAAGGCGTTTTT  56 318
   BAB2_0573 NONE
   BAB2_0572 NONE
   BAB2_0571 NONE
   BAB2_0570  567755 ..  567776 -  -2.1  -2.64099   CGCCCCGATGATAAT           CGCATCCGC ATCC GCCATTGCG            CATCCTCCCCCGCAT  38 93
   BAB2_0569 NONE
   BAB2_0568  565530 ..  565544 -  -2.8  -3.36273   TGCCGGCAAGATTAA               TGCC CGCCCAT GGCA               GCGTCAAAGCAGAAG  47 65
   BAB2_0566  563961 ..  563986 - -19.1  -3.25823   TGGCTTTTATACGAA         GAAAGCGCCGG GAAC CCGGCGCTTTC          GATATGGTTATGCGG 100 52
   BAB2_0565 NONE
   BAB2_0564 NONE
   BAB2_0563  561577 ..  561591 -    -7  -3.05463   AGGGCGTTTATGCAA               GGCGCG ATC CCCGCC               TTAGCAGGAGGTAGA  56 3
   BAB2_0562 NONE
   BAB2_0561  559632 ..  559650 -  -5.2   -4.4078   GGCCGCCAAGGAAAA             GACGGTGA AAA TCACGGCC             AAGGGCGCAGAAGCC  69 246
   BAB2_0559  555424 ..  555444 - -11.8  -4.67942   TTGAAGAAACGAAAA            CGCCGCCC GGAAA AGGCGGCG            TTTTGATCTTGATTC 100 51
        fliY  554363 ..  554387 - -18.7  -4.67982   CCGCAGTCAACAAAA          CGAAGCCGGAT CTG ATCCGGCTTCG          CCGATTGCGGGCAGG 100 48
   BAB2_0557 NONE
   BAB2_0556  552758 ..  552782 - -15.8  -3.01712   GCGGCGCGCCGAAGA          GGGCTTTCGC GGATG GCGAAAGCCC          TTGTGCATATCAGAT  95 35
   BAB2_0555 NONE
   BAB2_0554  549951 ..  549963 -  -7.7  -2.73124   CGGCATTCTGGAAAT                CAGCA CCA TGCTG                CGCGGCGCACCGCTG  54 392
      ribH-2  542025 ..  542041 -  -2.2  -4.74103   CCTTGAACGCAAAAA              CCCATG CGACC CATGGT              GCGGGGTTTTTTCGG  70 347
   BAB2_0543  540982 ..  541000 -    -3  -2.57344   TATTGCGCGCATAAT             TCCCATGG GTT CCATGCGC             GCCGCACACGGCTTT  40 124
   BAB2_0533  530153 ..  530178 - -21.9  -4.83615   GATCCCGGATAAAAA         GCCCGCGCGGA GCAA TCCGCGCGGGC          TTTTTGATGGCTGGT 100 50
   BAB2_0530  527556 ..  527582 -    -5  -3.38812   GCCCGCGCAACAAGA         GGCCGGATGAGC GCC GTTCCTCCAACC         GGGTTGTTCGGCTCA  51 354
   BAB2_0527  524701 ..  524714 -  -2.4  -4.74504   ATTTCAACTGAAAAA               TGGA ATCCTA TCCA                GCCTGACGGGCAGTG  68 19
   BAB2_0526 NONE
   BAB2_0525 NONE
   BAB2_0524 NONE
   BAB2_0523  519111 ..  519128 - -12.7  -4.46212   TGGCCTATGAGAAAA             GCCCCGA ATTT TCGGGGC              TATCTGCATCAAGGA 100 34
   BAB2_0517  508844 ..  508866 -  -9.9  -5.47218   TTTCAGGCAAAAAAA          GAGCCGGACT GGGA AGTCCGGC-C           AAGTTATGAAGGTGC 100 430
   BAB2_0512  503132 ..  503143 -  -7.2  -5.03314   GCGATCCTGAAAAAA                GGCC AAAG GGCC                 TTTGGAGGCGGCGCT  90 42
   BAB2_0509 NONE
   BAB2_0508  499843 ..  499856 -  -3.7  -3.80858   CCAGAAGGGATGAAA               CGGCG GATG CGGCG                CTTTGGTGCCGCATC  56 49
   BAB2_0507 NONE
   BAB2_0506  497085 ..  497116 -   -13  -4.17274   AAGGAAAGAATGAAA      GGGGGCAGGCTCCT CCCC AAGAACATGCCCCC       TCATGCATCGCCCCC 100 88
   BAB2_0505  496518 ..  496533 -  -7.5  -5.05037   GAATAGAAAAAGAAA              GCGCC TCCATG GGCGC               TTTTCTGGTTTATGC  91 46
   BAB2_0504  496226 ..  496247 -  -2.3  -2.75064   GTGCTGAGGGAATGA           TTTACCG TTTCCCGG CGGCAAA            TCTTAAAGCTGCATA  39 5
   BAB2_0503  495140 ..  495165 -  -7.5  -4.25848   AACGTCCTATGAAAA         GGCCGTCGACA AATA TATCGCCGACC          ATCCGGACCGTATCA  74 106
   BAB2_0491  485841 ..  485875 -  -7.1  -5.00616   TTGTCCCGGAAAAAA     GGCCCGGCAGC AGGTGGGGGCAAA GCTGCCGGGCA     GGCGGGGGAGAAGCT  86 39
   BAB2_0490 NONE
   BAB2_0489 NONE
   BAB2_0488  483721 ..  483733 -  -3.3  -3.96216   TGCGCATGGAAACAA                CTCTC GGC GAGGG                CTTATTTATTTCTGG  55 31
   BAB2_0487  482198 ..  482234 - -15.2  -3.36327   TTATTCTATTTATAA    GGAGCGGCGGTTCTTC TTTTT GAAGAACCGCCGCTAA    TTTATTGGAATAAAG 100 52
   BAB2_0477 NONE
   BAB2_0476  472176 ..  472226 -   -17  -3.20747   ACCAAAGGCCAGTAA GTCTCAAGCTGAAAAAAGGCGCGA TCA TCGCGCCCTTTTCCATTTTGTGAC ATCGGAACGCTTCTT 100 40
   BAB2_0473  469142 ..  469158 -  -3.5  -4.39877   TCAATAATCAACAAA              TGTGGCG CGC CGCCTCC              ATGCGCAGGCGGGCA  65 1
   BAB2_0472 NONE
   BAB2_0471  467407 ..  467418 -    -3  -2.55668   TATCGCGATATGAAT                TGAT TGAC ATCA                 CTATGCCCCCGCGTA  40 59
   BAB2_0470 NONE
   BAB2_0469  465691 ..  465708 -  -8.4  -3.69332   GAACAAGATGGCAAA             CGAGCC GGAATA GGCTCG              TGGTTTTATATCCGG  69 31
   BAB2_0464 NONE
   BAB2_0463  462007 ..  462038 - -17.4  -3.64703   GTGTCGCGATCGAAA      CCGAAGCACCTGCA TTGA TGCAGGTGCTTCGT       TCGGTTCAGCCGATG 100 31
   BAB2_0462  460543 ..  460565 - -13.5  -4.43477   CGGACTTAACCAAAA           CCCGATGAG GCAAG CTCATCGGG           TTTTGCTATTGCGCA 100 18
   BAB2_0460  457873 ..  457897 -  -3.6  -3.08237   CAAACAACAATTAGA         GCGGTTTCTGT TTTA ACAGAATC-GC          CGAAGCTGCTCTAAC  46 102
         pgl NONE
   BAB2_0458  455239 ..  455267 - -13.3  -3.54424   TTTGATGGTTTGAAA        GGCAAAACAGC CGAAATT GCTGTTTTGCC        TTCATTTTATTCGCG  90 46
        proC  452876 ..  452891 -  -7.5  -3.59946   GCGGGAAGTACAGAA              GGCCG AAAACA CGGCC               TATCTCTTCATCACG  60 295
   BAB2_0450  447350 ..  447397 -  -6.2  -2.67803   GGCGCATGAAATTGA GTGCATTTGAATCCGGGCGGCTT TTA AAGCCGCCCGG-TTCAGGTTCTT CGGGGTGAAAACCGG  50 47
   BAB2_0449  446565 ..  446599 - -10.8  -2.64973   ATCAAGGGGAGAGCA     TTTCCGGCAAAGCCGT TTC ACGCTTTTACCGGAAA     TGTTCCAGCAATTAT  69 37
   BAB2_0447  444247 ..  444265 - -12.4  -4.96646   TCATACAACGAAAAA             GCCCCGCA CGA TGCGGAGC             TTTTTCATTTCCTGT 100 49
   BAB2_0439  433877 ..  433905 - -13.9  -2.92472   AAACAAAGGATTAGA        GCGCCGATCTGAC TGG ATCAGATCGGCGT        TTTGGAGCAGTTCCT  86 66
   BAB2_0432  428160 ..  428184 -  -7.1  -3.05384   GGTGCGGTGACGTAA          GTTTTTCCGCT CAG AGCGGCAAGAC          GGCCAACGTTCCGTG  56 11
   BAB2_0423 NONE
        uxuA  416535 ..  416550 -  -3.2  -5.07486   CATCGTGAAGAAAAA              CGCCAT CATG ATGGTG               GATGTGGCCCTGACA  77 518
   BAB2_0417 NONE
   BAB2_0416  411513 ..  411523 -  -8.2  -2.50816   CGTTTATCGATTAAT                 CCGC TGT GCGG                 CTATGAGGCCCAGCA  58 3
   BAB2_0415  411096 ..  411114 -  -5.3  -3.53012   TCCGGCTGCCGGAAA            GCGGCTTG CGGG CAAGC-GC             AAGAAGGCGCGTTAA  56 37
   BAB2_0413  407429 ..  407451 - -13.5   -4.2803   CAGTTTAACGCAAAA           CCCGATGAG GTTGG CTCATCGGG           TTTTGGGTGAGGTCC 100 79
   BAB2_0412  406280 ..  406292 -  -4.1  -3.40403   TCCCTGTCATCAGAA                GCATC AAC AATGC                GGAGAAAAGCGTAAG  49 51
   BAB2_0411  405059 ..  405080 - -10.1   -3.3854   AATCATGATCCAGAA           CGCCCGG TTGATCTG CCGGGCG            ATTGCGTGGAGGAAC  69 437
   BAB2_0405 NONE
   BAB2_0404  399123 ..  399140 -  -2.7  -3.20723   CCCGGAGGAAGCCAA             CCGTT TCCGGCTG AACGG              TGCGCTGATAACCAA  45 67
   BAB2_0403  397564 ..  397578 -  -2.7  -3.14564   GTATCGGGTGAGGAA               GGCCG TTAGG CGGCG               ACTGCAAGGCCGCTG  45 48
   BAB2_0398 NONE
        hsdM NONE
        hsdS  391581 ..  391597 -  -4.3  -3.07962   GCTTATAGTCGAACA              GCACCCG CAG CAGGTCC              GTCGCCGGCTCCTCT  48 75
        hsdR NONE
   BAB2_0394  387945 ..  387961 -  -4.4  -3.57627   CGCTCATATAAAAAT              CACCAA ATGAA CTGGTG              CCCCATTCGATCAAG  55 8
   BAB2_0393 NONE
   BAB2_0392  384695 ..  384715 -  -5.4  -3.54424   TTCTAGTGCTGCAAA            TAGTGCAG AATCG CAGCACTA            CAACACGGTGTTGTG  56 435
   BAB2_0391  384252 ..  384263 -  -3.6  -2.52464   TTGGTCGTCAATCCA                CCGC GCGA GCGA                 CCGATGCAGGCAGCT  42 41
   BAB2_0390  383799 ..  383810 -  -3.6  -2.94099   TCTGTCTATGAGACA                CGCG CAGA CACG                 CAATAACAATCAAGA  44 70
   BAB2_0388  382846 ..  382872 -  -3.1  -4.66609   CAGGTGATTTAAAAA        TTTC-GGCATAGC CGA GCC-TGCCAGAAA        GAATGAAGCTGTTCA  68 152
   BAB2_0379  374636 ..  374654 -  -2.3  -4.07568   CCGCGCGTCGGAAAA             GGTGGAT GTCAT ACCCGCC             AGGCGGCGCTGAGGT  56 329
   BAB2_0373 NONE
        eryA NONE
   BAB2_0371 NONE
   BAB2_0370 NONE
        eryD NONE
   BAB2_0368 NONE
      tpiA-2 NONE
   BAB2_0366  361378 ..  361405 - -14.2  -4.13654   TGCTGAAATTACAAA        GGAAAAGCGGCC AATT GGCCGCTTTTCT         GTTTTTAAATACCGG 100 45
         dcp  352204 ..  352219 - -11.8  -4.71382   ACAAGCATTGAAAAA              GGCCGG TTTC CCGGCC               TCTTTTGTTTAATTC 100 34
   BAB2_0354 NONE
        leuD NONE
   BAB2_0352  349165 ..  349189 - -13.5  -3.25204   GTAGCCTGAAACAGA          GAGGCGCTCCA TAA CGGGGCGCCTC          TTTCAATTGTCTGGA  85 45
   BAB2_0350  348048 ..  348065 - -14.1  -4.17657   GATCAGATTGCAAAA             GCGCCGG GCAA CCGGCGC              TTTTTTGGTTTATTT 100 35
   BAB2_0348  344514 ..  344533 -   -15  -4.86033   AAACCCGGATAAAAA            CGCCGCTC CGAA GAGCGGCG             TTTCTTTTTTGGCGA 100 48
   BAB2_0339  337274 ..  337289 -  -6.8   -3.6715   GCATCGAAGGTGAAA              TCCAGC AATT GCCGGA               AGATTATCCGGTCAA  63 306
   BAB2_0336  334930 ..  334947 -  -9.8  -2.51133   GATGGATTGAGCAAG             GGCCGG GGTTTT CCGGCC              TTTGTTTTATAGCCG  65 32
   BAB2_0328  326941 ..  326951 -  -3.2  -3.28712   GTTGTTTGCGCATAA                 TCCG GTC CGAA                 AAGTCCGTAACTTTT  47 54
   BAB2_0327  325361 ..  325376 -  -8.2  -4.99043   GGCTTATAAATAAAA              CCCCGC TTTC ACGGGG               TTTTATTTTGATCTT  93 53
        lldD  310869 ..  310886 -  -9.1  -4.19974   AAAAGCTGGAATAAA             GCCCGAC TATT ATCGGGC              CTTATATCTGTTGGT  82 48
   BAB2_0314  309651 ..  309696 - -11.9  -5.09245   GCAAAAGTAGAAAAA TCCAGAGCGGTTCCGGTTG AAATGGAG CCACCGGAACCGCTCTAAC TCTTTGTTTTATCGC 100 105
   BAB2_0312 NONE
   BAB2_0311  306381 ..  306404 -  -6.6  -3.53012   CGGCCCCTTGTGAAA          TCGTCAGCGC CTGC ACGCCGCCGA           GCTTCTGAAAGTGTG  61 76
   BAB2_0309  304338 ..  304362 - -14.2  -5.67283   AACCGAAAGAAAAAA          GCCGCCGCAG GGGAA CAGCGGCGGC          CAGGTTGCGGCTTGA 100 53
   BAB2_0306 NONE
        hutH NONE
   BAB2_0304 NONE
   BAB2_0303 NONE
   BAB2_0302  296115 ..  296132 -    -2  -3.32354   TCCTGAAACGAAAAT             GCTGCGA ATAGG TCGCA-C             TTATTCATAGGTCAC  45 69
   BAB2_0301  295076 ..  295123 - -15.8  -2.57132   TCGGCTTGCCATAAC CAAGTC-TCAGAGCGGTTCCGGT TAA AACGGAACCGCTCTAACGATTTG TTTTGTCGCATTATC  95 109
   BAB2_0291 NONE
   BAB2_0290  283876 ..  283889 -  -3.8  -3.02043   AACTGCCGCGCAATA               TGGC GCGAAT GCCA                TTTTCATCGTCGTGA  45 334
   BAB2_0288 NONE
   BAB2_0287  280147 ..  280160 -  -5.9  -4.14243   GAGGTTATTTCAAAA               GAGCC GCTT GGCCC                CGCTGTTCGCCAGGG  66 393
   BAB2_0284  275340 ..  275352 - -10.5  -2.79915   AGCGACTTCATGATA                CGCGC AGT GCGCG                AATCTTCATCCATGT  63 285
   BAB2_0282 NONE
   BAB2_0281 NONE
   BAB2_0280 NONE
   BAB2_0279 NONE
   BAB2_0278  269546 ..  269578 -  -2.8  -3.17361   TATATCCAGTAAAAG    GCGGAGCCGCTATCG AACGAG CG-T-GCGGCTCC-C     GAAATTTTGGTTAGC  45 36
   BAB2_0277 NONE
   BAB2_0276  267754 ..  267766 -  -6.3   -3.5393   ATGATCCTCTTCAAA                TCATC TTG GATGA                TCTTTCTCCCCCAGC  58 46
   BAB2_0275  266808 ..  266836 - -10.9  -4.65916   TGTACGTCAATAAAA        GGCGCGCCGGAAA CGT CTTCCGGCGCGGA        CTTTCTGGTTTTTGG 100 46
   BAB2_0274 NONE
   BAB2_0273  264203 ..  264232 - -10.6  -3.81951   TGCGATACGATCAAA       GCGGCGATTCCC GAACCG GGGGAGCGCCGC        TTTTCTTTATCGCAA  84 481
   BAB2_0270  262653 ..  262692 -  -7.1   -4.0896   AAAGCCGTCCGAAAA GCGCGC-CCGCGAAAAGGC AGAA GCCGTT-CGCCGCGCACGC  AAGCTGGCCCGTAAG  68 367
   BAB2_0264  257887 ..  257897 -  -6.8  -2.53995   ACTGATCCGAAGTCA                 CCGA TTT TCGG                 CATGCCGATCCTTGA  50 299
   BAB2_0252  246969 ..  246980 -  -3.6  -3.53012   CCGGCGGGGCGGAAA                CCAC CAGG GCGG                 TCAATACGGAAGTGT  51 446
   BAB2_0247 NONE
   BAB2_0246 NONE
   BAB2_0245  240702 ..  240723 -  -7.9  -3.65902   TGTAGGCTATTCAAA           CGGCGCCAA TCTT CTGGCGGCG            ACGATGCTGCTGCAT  66 483
   BAB2_0243 NONE
   BAB2_0242  238047 ..  238063 - -10.9  -3.60296   CAGCGGGATCGGAAA              TCAGTCC AGT GGACTGA              TTTTCCCGCATAGGT  81 82
   BAB2_0235  231730 ..  231748 -  -2.4  -3.33737   CATCAATTTTTACAA             TTACGG CCTCATC CCGCAA             AAGCGGCTGGAATGG  46 158
   BAB2_0222 NONE
   BAB2_0221  217843 ..  217863 -  -7.5  -3.74158   TCAATCAGATCGAAA            CGCGTTCTA ATG CAGCACGCG            CCCACCCGGAGTGAA  69 11
   BAB2_0219  215540 ..  215556 -  -4.3  -3.35046   GGATCTGCCGAAAGA              CCCGCGT TTT ACGCGCA              ATTCCGACCGGGTGA  51 396
   BAB2_0215 NONE
   BAB2_0214  209864 ..  209881 -    -4  -4.18018   CCGGTTCATTGAAAA             GTCCGG TTAGCG CCGGGC              TTCGCGGATCATGTT  62 14
        mucK  208409 ..  208448 - -23.8  -2.92613   TCTGACCCCAAATGA  CAAGGAGGCCGGAACG ATGTCTGG CGTTCCGGCCTCCTTG   TGTGTGCGGCCCGGT 100 66
        mutL  206374 ..  206388 -    -7  -2.66812   AACTTTAGCAGAGCA               GGCCGC CTT GCGTCC               AGACCATGTCTCGCA  52 71
   BAB2_0211  205620 ..  205641 -  -5.1  -4.13282   ACCAGATGCGCAAAA           CCGACGC GCTGCTAT GCATCGG            CAAGGGAAATGGGGC  64 484
   BAB2_0204  198434 ..  198447 -  -5.2  -3.44325   ATCTTTGATAAGGAA               GCGG GTTACT CCGC                GGCAACGGGTGCGGC  56 17
   BAB2_0197  191628 ..  191643 -  -3.2  -3.63744   TTTGGCTCGAAAATA              CTCTGA ATAG TCAGCG               TTTTTCGCGGAAGAA  51 20
       groES  183818 ..  183843 -  -3.4  -3.17723   GTACTGTGAATGGAA         TTCTG-GTTGC GTGAA GCAACGCAAAA         GGAATTTTTTAGCCG  45 34
       groEL  181965 ..  181984 - -11.4   -5.4833   TTAGCGAATAAAAAA            CCTCCGGC GGGA ACCGGAGG             TTTTTAAATTTCTGG 100 162
   BAB2_0188  181509 ..  181538 - -16.5  -2.77233   TGAGAAGCCTGAAAG       TGGAAAGGCAGGC TTCG GCCTGCCTTTCCT        GTTGCCCGAGACAGG 100 185
   BAB2_0187  181019 ..  181036 -  -6.9  -2.63596   TCGCATTCTATAGCA             CTGCCAG ATTG CTGGCGG              GCAAAACGTTTAATT  52 103
        fumC NONE
   BAB2_0185  179021 ..  179040 -  -8.5  -4.93696   GTGAAATATGAAAAA            GCCGCGC ATTTTG GCACGGC             TTTTTGTGGGGAAGT  93 54
   BAB2_0184  177496 ..  177514 -  -8.8  -5.63103   TTTCAATCAAAAAAA             GCCGGG TTGATCG CCCGGC             TTTTTTGTTGGCTTT 100 56
   BAB2_0177  170360 ..  170384 - -18.7  -3.52079   TAATATCTGATAGAA          TAAAGCCGGGC ATC GCCCGGCTTTA          TTGCTTTGTTTTTTG 100 195
   BAB2_0173  164975 ..  164999 -  -2.7  -5.80951   ATGCAAAAGAAAAAA          CGTAAGCGCCG CAA CGAAACATACG          GATGTGTCGATCAAT 100 36
   BAB2_0172  163600 ..  163611 -  -5.8  -3.53811   TGCATCGTGCGGAAA                CGGA AGTG TCCG                 TTGTCGAGATGAAGA  58 490
   BAB2_0170  163149 ..  163178 - -10.7   -5.0065   CAGCTAGAAACAAAA       TTCCGGATTCGCA TGGC TGCGAATCCGGTT        CTCATATGCAAAATC 100 39
   BAB2_0161  149337 ..  149356 -  -4.2  -3.64703   GGGGCTGGACGGAAA            GGC-GCCAA ATT CCGGCTGCC            ACCCAGCAAAGTCCC  53 171
   BAB2_0145 NONE
   BAB2_0144 NONE
   BAB2_0143 NONE
   BAB2_0142  136806 ..  136819 -  -2.4  -3.21099   TGTGGCCATCAGGAA               GAGT GTGCAA ACTC                GTCCCGATATTGGCG  43 5
   BAB2_0141 NONE
   BAB2_0140  134762 ..  134789 -   -12  -2.64616   GGCTGATCCAGAGGA        GGACAACCCCGG TAAA CCGGGATTGTCG         CGTGTTTGGGGCTTA  73 50
   BAB2_0131  127262 ..  127282 -  -3.9  -4.38712   CCGAGGTGGATAAAA            CCATGACCG GCT CCGTCATGT            CGAATGGCAAGGGGC  65 310
   BAB2_0126  122935 ..  122980 - -10.4  -3.01791   AGGCGTCCTTGAACA CATGCGCCAGCGATTTCAGG TCGTCG CCCGAAAGCCCTGCCGCACG CAGAAGATTTTCCGC  69 90
   BAB2_0123 NONE
   BAB2_0122  121049 ..  121067 -  -2.4  -4.15044   CCTTCGGCGAATAAA             TCCTCAAA CTG CTTGACGA             GCTGTTCAAAATCGA  58 266
   BAB2_0120  119196 ..  119206 -  -2.4  -3.28712   GGGTCTGTTCCAGAA                 GTCG CCA CGGC                 GTGCCGCTCTTTGAT  45 53
   BAB2_0119  118560 ..  118576 -  -7.9  -3.17194   ACTGTTCCAATCGAA              CGTCGGC AGT GGCGACG              GCGCTTTCCCTCGGC  57 42
   BAB2_0113  112612 ..  112634 -  -3.3  -2.74605   GGGCTTGAAAACCGA           CGCGGTATC CGTTC GATGCGGCG           CGCTTACTGGACGTT  41 29
   BAB2_0112 NONE
   BAB2_0111 NONE
   BAB2_0110  109362 ..  109386 -  -5.6  -4.11773   AAACATCTGTGAAAA          GCCTTCGCCA GATTG TCGCGCAGGC          CGCCCTTGCCAGCCT  66 293
   BAB2_0108  106575 ..  106596 -  -2.9  -4.82901   GCGTTGGCAGAAAAA           TCGCCTATC CGAA GACTGGCAA            ATATGCACTGCCGTC  73 212
   BAB2_0104  101503 ..  101532 -  -5.7  -4.72272   GGCGTCGATGAAAAA       CTC-CTGCCGTGGA ACG CCCATGGCAACGAG       CAGGATATCGGGATG  75 517
   BAB2_0101 NONE
   BAB2_0100 NONE
   BAB2_0099   98425 ..   98439 -  -4.9  -2.62184   CGGGCGCTTACACCA               CCACC TATTC GGCGG               TGGCGTTCAACGGGT  43 145
   BAB2_0097 NONE
   BAB2_0096 NONE
   BAB2_0095 NONE
   BAB2_0094   92794 ..   92804 -  -5.4  -3.95051   TAATAAGCTTACAAA                 CCTA GGA TAGG                 TGAAATTATCCTCAC  63 37
   BAB2_0092   91592 ..   91602 -  -6.8  -3.90744   CCTGCCTTGAAACAA                 GCCT ATC AGGC                 ATGGCTTGCACCGGA  66 349
   BAB2_0084   86423 ..   86453 - -12.5  -3.70478   ATAAATCGATTTAAA       TCCCCGGTGGCGG TTTGT CCACCGCCGGAGA       CGGGATGTATCAGGC  88 35
   BAB2_0083   85617 ..   85645 - -17.5   -3.1211   CACCAGATCATGCAA        GGAAAAGGGGCCG TTG CGGCCCCTTTTGC        GCTCTTGCAGTGCGG 100 46
        pepF NONE
   BAB2_0079 NONE
   BAB2_0078   77815 ..   77839 -  -2.1  -4.40298   ATTGAAAGGAAGAAA          TATCACAAGCC TAT GACTTGAAACA          TGTTTAACGCATATC  60 39
   BAB2_0077   76263 ..   76288 - -10.4  -3.90291   ACTGTCGCAATGAAA         GCCGCCCG TTTCAGGACG CGGGCGGC          ATCTCGATCAGCGGA  81 33
       omp10   75736 ..   75752 - -10.8  -3.65827   TAACGGGCAGGGAAA              CGGCCC GGTTT GGGCCG              TTTCTGTTTTCCAAA  81 47
        hemH   74516 ..   74529 -  -3.8  -3.17212   GCAGTAGGGCAGTAA               GTGG AGTTTA CCAC                AGATCAAAACATACT  47 74
   BAB2_0074 NONE
   BAB2_0073   72529 ..   72540 -  -3.6  -4.07568   TGCCGCTCGTGAAAA                CGGG CACG CCCA                 TGCCGGATGCGATGA  60 456
   BAB2_0071   69806 ..   69823 -  -4.8  -4.09685   GCGCATGGTCGAAAA             GCCG-GC TAAGG GCACGGC             GCCGTCCAATCTCTA  62 370
   BAB2_0069   67577 ..   67594 -  -4.7  -3.62046   CTAGCCGGTGAACAA             GGCGGCA TCAG CGCCGAC              GCAGGACGGAAAGGA  55 15
   BAB2_0068   66197 ..   66209 -  -6.3  -2.80589   CTTCAAACAAATGGA                TAGAG CAC CTCTA                AGGGCTCAATAAAAT  51 180
   BAB2_0067 NONE
   BAB2_0066 NONE
   BAB2_0065 NONE
   BAB2_0064   61988 ..   62018 -  -2.5   -3.4574   GCTAGCAGTAAAAAC       GGTGTAGATGATG TGTTG CGTGATCTACTCC       TTAGTCGGGTAGTTA  47 38
   BAB2_0063   60666 ..   60701 -  -3.2  -3.14132   TGCGGTGCGGATGAA    GCATTCCCGGCCGTAGT ACG ACCAAAACCGGGG-TGC    CTCATTTTCGCTTTA  45 128
   BAB2_0062 NONE
   BAB2_0061 NONE
   BAB2_0060 NONE
   BAB2_0059 NONE
   BAB2_0058   56490 ..   56503 -  -5.3  -2.64747   GCATGCGACCATAAC               CAATG TGCG CATTG                TGTAGACTCCATTTT  47 169
   BAB2_0057   55868 ..   55909 -  -4.5  -5.36364   GTAAAAACAGAAAAA TAGAGCGGTTCCTAT TTTTACAAAGCC GTCGGAACCGCTCTA  TAGGTCTTCATGATC  90 99
   BAB2_0056   54533 ..   54547 - -11.4   -4.0371   TATGTGTTAGAGAAA               CCCAGC TAT GCTGGG               GCGTTATTAATAATT  91 59
   BAB2_0055   52932 ..   52949 - -14.1  -3.65529   AGATGTGCATGGAAA             GCCCGCC AAAT GGCGGGC              TTCATATTTTTTAGC 100 36
   BAB2_0052   46126 ..   46144 -    -3   -3.5774   AGGGAATGGGCGAAA             GCGCGCCA AAC TGACGCAA             GGGCGCTTAAACGCA  51 135
   BAB2_0051   44887 ..   44907 -  -8.9  -4.92757   TCATGAATAAGAAAA            GGCGGCGCT TTA AATGCCGCC            TTTTTGTTCTTCAGT  93 54
   BAB2_0047   43373 ..   43385 -  -6.9  -3.15579   GGAACCCCTTAGTAA                CCCGA TGG CCGGG                GGCCGGCGCGGCGTT  57 6
   BAB2_0046 NONE
   BAB2_0045   41723 ..   41733 -  -8.2  -3.53811   TTGACCGGCTGGAAA                 GCGC CGT GCGC                 CTGTCGCGTTATGGC  62 313
   BAB2_0042   39449 ..   39478 -   -10  -2.75268   GAAGCACCGGCAAAC       GCGCTGATCGCC TCAGGC GGCGATCAGCAT        TTTTTCGATTTCGTT  67 8
   BAB2_0035   32596 ..   32620 - -10.7  -2.74144   TGGCCATCTGGAAAG          CCGATCCTTCC ACC GGACGGATCGA          GTGCCACTGGACCAC  70 100
   BAB2_0022   19350 ..   19368 - -10.2  -3.19157   TATCAATGGGAGGAA             GCCTCGCC TGA GGTGAGGC             CGGTGCTGGTATGGG  68 358
   BAB2_0019   18014 ..   18041 -  -9.8  -2.70932   CTTCTCCGGGAAGGA        TGCCCGCCGG GGAGAGGA CCGGCGGGTA         ACAGGGATTTTTACT  67 36
   BAB2_0018 NONE
   BAB2_0017   16358 ..   16387 - -11.3  -4.15565   GCCATGATGTGAAAA       TGGGCGGCGGCCT TAAA AGACAGCCGCCCG        ATCCGGTACTTATAT  93 35
   BAB2_0015   13704 ..   13714 -  -2.4  -3.57144   TGTTTCAGGCCGAAA                 GGCC GCA GGCA                 CGCAGCATGGTGCCA  49 4
   BAB2_0014 NONE
   BAB2_0013 NONE
   BAB2_0012   10235 ..   10245 -  -4.6  -3.68351   GCGTTATGACCGAAA                 CGCC GTG GGCA                 CCTGGCGCAAGCCAC  55 47
   BAB2_0011    9444 ..    9462 -  -5.2  -4.12942   CGAAATGCCGGAAAA             TCCGCAAG GTT CTGGCGAA             GGAGATTACGGATAT  66 115
   BAB2_0009 NONE
   BAB2_0008 NONE
   BAB2_0007    4523 ..    4533 -  -8.2  -3.14931   CCGATTTCGGATCAA                 CGCC GGT GGCG                 CGCAGATGCAGGCCG  63 399
   BAB2_0005    3054 ..    3089 - -15.5  -4.07885   CAGCTTGTTTCAAAA    GAAAAGCCGCGCAAG GTTTGG CCTGCGCGGCGTTTC     TGTGAACCAGCCAAT 100 46
