# Supplementary material for: Rapid, accurate, computational discovery of Rho-independent transcription terminators illuminates their relationship to DNA uptake
Source: Genome Biol. 2007 Feb 21;8(2):R22. doi: 10.1186/gb-2007-8-2-r22 (PMC1852404; doi:10.1186/gb-2007-8-2-r22)
Supplement: Additional data file 4 — Best terminators found downstream of each of the genes of the 343 organisms studied. [file gb-2007-8-2-r22-S4.zip › Brucella_suis_1330.bag]

        dnaA    2317 ..    2351 + -13.4  -3.78909   GGTTATCAACAAAAA     GCCCACGCCTTGACGT TTT GCGGCATGGCGCGGGC     TTGCTTTTCTCCTTA 100 68
        dnaN    3725 ..    3741 +  -2.9  -4.87291   TTTCGGTTCTGACGG              CCTGC AAATGGC GCGGG              TTTTTGCTTCCGGTG  71 54
        recF    5048 ..    5068 +  -2.3  -3.24411   GGCAAAATAGTCGCT            GACAGCGCG GTT CGGGCAGCC            TATGTTTGCAGGCAT  43 41
        moeB    6123 ..    6136 +  -8.1  -3.14132   GCTCATTCTGTAAAC               TGCCG CGTC CGGCA                TTGATGAGAACCGGC  57 296
      BR0015   17664 ..   17698 +  -6.4  -2.91264   TTTCCCATGTATCGG    CAAGGCGAGTGAGCG TCATGT CGATCAC-CGCCTCG     TCTATCGGTGCGCCC  51 108
        aroA NONE
         cmk   31496 ..   31514 +  -4.4  -2.58544   TACTGAAAAGCCTGA             CTTCGCGT TCC ACGCGCCG             GTTGTCCGAATGGAC  45 128
        rpsA   33339 ..   33356 + -14.1   -4.8048   ACTGAACATGGAAAA             GCCCGCC ATTC GGCGGGC              TTTTTCGTATCGGGA 100 55
      BR0029   35966 ..   35978 +  -4.9  -3.83205   ATCCATAATCTTCTT                GATAT GAA ATATC                TTTCATATCCCCCAT  59 239
      BR0035 NONE
      BR0036   42516 ..   42561 +  -4.5  -4.18506   GTCGTTTTCAGGCCG CGCCGCCCACTGCTTGTTCTT GGAG AGGACCACGAAGCGGGTGACG TTGTTTTCGGAATCC  64 332
      BR0039   44927 ..   44945 + -13.1  -4.36914   AAACGATAATTCCAG             GCCGGGC CTCGT GCCCGGC             TTTTATAGCAGCAGC 100 49
      BR0041   46360 ..   46382 +    -2  -2.71712   GGAATATTCGTTATA           ACTGTAAATT TGG AATTTTCAGA           ATTTACCGAAAACCA  39 108
        cyoA   47476 ..   47512 +   -10  -2.72344   ACTGATTTGCCGATG    CTGTAGCGCCCGCCGG CTTTT CTGCCGGGCACTGCGG    TCGTTCGCACTCCAA  67 36
        qoxB NONE
      BR0044 NONE
        qoxD   50703 ..   50726 + -19.6  -5.47159   CCCAAAAGCCGCGTG          GCGCCCCGGA TATT TCCGGGGCGC           TTTTTTATGTTCCGG 100 206
      BR0047   51756 ..   51791 +   -11  -2.62515   TCCCAATGACCTGAT    GGGCGGCCCGCCGG TCTTCACC CCGGCGGGTCGCAA     TCCTGTGGCAGCGTT  69 221
      BR0048   54234 ..   54260 +  -4.4  -3.85698   GACCAGCCGCAGGCC         GAGGAGGAAAAA TCC TATTTCCTCTCC         TTTGTGGAAAACAAG  58 184
      BR0049   58812 ..   58831 + -10.7  -3.55784   GAAAAGGACTATTGA            TCGGGCC TGCTTT GGCCCGA             TTCCTTAATTTTGTG  78 26
      BR0050   59960 ..   59976 +  -6.5  -4.70266   CATTTCTATCTCCCT              GCGCC CTCTGGC GGCGC              TTTTTCAATCGTCTT  77 304
      BR0057   64711 ..   64725 +  -5.6  -3.41988   TGTTTTGGTTGCGCA               TGGCCG CAG CGACCA               TATTCTTCACTGCCC  54 117
      BR0061   68672 ..   68682 +  -8.2  -3.40299   GGAAACACTTAGCAA                 CGGC AGA GCCG                 TTATGCCTCTGATAA  65 85
      BR0062   69375 ..   69395 +  -2.5  -2.74322   GTCGTTACTTTCGAC            GCGCGAT AACAGGA ATCACGC            CTTTCAAGACTTGCG  39 17
      BR0063 NONE
      BR0064   70395 ..   70410 +  -3.2  -2.78816   TTGAGGCCGTGAGCG              TGCGAT GCAA AACGCA               TCTGCTGGCGGATAA  41 37
      BR0065   70721 ..   70736 +  -7.6  -3.43007   CGCACCGCCGGCGTT              TAGAGC TTCC GCTCTA               TGTCTTTTGCGTGGT  64 86
      BR0066   70992 ..   71007 +  -3.3  -3.14132   AGCTTGAAAAACGCA              TCGAA CAAGAT TTCGA               TTCCTGAGAACGGGC  45 3
      BR0067   71923 ..   71939 +  -2.2  -3.92324   ACTGTCATCTTGACG              CTGCAA AGCGA TGGCAG              TTTCCTGTTGAGAGC  54 56
      BR0068   73128 ..   73140 +  -3.3  -3.79747   GGCCAGATCACAATA                TTGGC GAT GCCGG                TTTCATCCTCGATGG  55 419
      BR0072   81358 ..   81368 +  -2.4   -3.3692   CCCGGCTTCAGCTTT                 CCTG GCC CTGG                 CTTTTTCGCATGGCA  45 194
      BR0073   81986 ..   82003 +  -9.8  -4.38712   GCTTTGAAAACAAAA             GCCCGC CGGAGA GCGGGC              TTTTGTCCAAATGAG  90 65
      BR0078 NONE
      BR0079   86335 ..   86345 +  -5.4  -4.28432   TTGCGGTTGCCGATG                 GTGA CGA TCAC                 TTTTGCATTCGGGTT  69 179
      BR0083   88908 ..   88926 +   -11  -5.00616   GCGAGGGCGACACGC             CCGCATAG ATG CTGTGCGG             TTTTTTGGAGCCGAA 100 267
      BR0086 NONE
      BR0087   93568 ..   93579 +  -2.2  -5.40072   TTTCAATCTTCAAGA                TGTG GCTT CACG                 TTTTTTTACAGCGGC  82 100
      BR0088   94490 ..   94509 +   -15   -5.0925   ACCGGACGGAGATAA            GGGCAGCG GAAA CGCTGCCC             TTTTTGCTTTTGCCC 100 51
         pat   95238 ..   95248 +  -3.2  -3.96892   GCGGCGATAACTGAA                 TAGG CCC CCTG                 TTTCTGCTGGAGCTT  58 145
        ccmA NONE
        ccmB NONE
        ccmC NONE
      BR0097 NONE
        cycY  103107 ..  103123 + -10.9  -3.96892   GCCTACGCGGGGAAA              TCAGTCC ACT GGACTGA              TTTCTGATCCCGCTT  86 68
      BR0100  105756 ..  105773 +  -7.7  -4.07618   GATTGGCAGGCCATG             CGCAGGGC GAT GCCCT-CG             TTTCCTTGTTCGGCC  71 314
      BR0104  108302 ..  108312 +  -6.8  -4.07568   ATGCAGTCATTTTTT                 TGCC GAC GGCA                 TTTTCGGGCCAGAAG  68 476
      BR0106  109603 ..  109635 + -11.4  -2.80994   AAAACAAAGGATAGT     GCGGTTCCAG-CG ATTCAGTG CGACTGGAACCGC      TATAATGACATTGCC  73 97
      BR0107 NONE
      BR0108 NONE
      cysW-1 NONE
      BR0110  113851 ..  113891 + -11.3  -4.07568   ATAAACTATGAATAT GCCCGGTGATTGAAGGCGG TTGGC CCGC-TTCA-TCACCGGAC TTTTCGGGCCACCCC  91 45
      BR0111  122832 ..  122856 + -15.8  -4.14243   GTAGCGAACCGATTA          GAAAGGCGGG TAAAC CCCGCCTTTC          TTTTGCCGTGGAATA 100 37
        pncB  124241 ..  124254 +  -3.1  -4.20516   TATTCGGCGTTATGA               G-CTGC ATC GCAGGC               TTTATTCCATCAGCC  60 52
      BR0122 NONE
        polA  138010 ..  138020 +  -5.4  -5.06103   GCCAATGGGTATGCG                 GCTT GAG AAGC                 TTTTTTGAAAGTTAT  83 139
      BR0124  139927 ..  139949 + -13.4  -4.18018   TGAATAATAGCAGAA           CCCGATGAGC TTC GCTCACCGGG           TTTTGGCTGGAGCAA 100 34
      BR0133  150125 ..  150145 +    -4    -3.551   ACCTGGCCGCGTTCG           GCCTTCAGC GCGA GCT-AGGGC            TTGTCTGCATTCAAG  51 8
      BR0134  150561 ..  150572 +  -3.6  -2.52464   AGCTGCCTGCATCGG                TCGC TCGC GCGG                 TGGATTGACGACCAA  42 41
      BR0135  150979 ..  150992 +  -3.7  -3.74158   CGTTAAATGCAGACA               CGCCC TAAA GCGCG                TTTCGATCTGATTGA  56 35
      BR0136  151389 ..  151402 +  -6.7  -2.52156   GTACACAATATGCGC               GAACG CCTG CGTTC                ATATTAAATTTGCGT  52 41
      BR0137  152559 ..  152573 +  -7.1  -4.20354   CGCTGCACGCCGCGC               CGCAC GAGCA GTGCG               TTTTCCGATTGCCTT  71 452
      BR0139  153805 ..  153822 +  -6.3   -3.5936   GGCGAACACGGGTCT             CGATCAG CTCC TTGATCG              TTTCCACGATTTCAG  58 309
      BR0145  160794 ..  160814 +  -6.8   -3.5764   CCATCAGTTTCGGGT            TCAGCGCC ACGTC GGCGCTCA            TTTCACCGTCGAATT  63 249
        mutS  166198 ..  166208 +  -5.4     -3.24   GCATCGAGAAAAGCG                 CAAC TTT GTTG                 TTGATCGCTTCCTTT  51 510
      BR0155  172722 ..  172767 +  -7.1  -4.64861   GCACGAAAACAAAAG TTTAAAGCGTGTCGTGTGTGTA TGA TA-ACAAGCGACATGCTTTAGG TTTATTTTGCAGCGC  81 97
      BR0156 NONE
      BR0157  174501 ..  174535 +  -4.3  -5.08255   TTATGCCGCGCTCGC     GACTAAAGCGTTTCG CATCA CAAAACGCTTTTATC     TTTTATTTTAGGCAT  81 94
        rpoN  176625 ..  176636 +  -5.8   -3.5241   CGTTGCGGGTCGAGG                CTGG AAAT CCAG                 TATTTCTGGGCAATC  55 420
        yfiA NONE
        ptsN  178152 ..  178201 + -21.7  -2.60813   CTGAGCCTGGTTGAT TTCAATAACAAAGGCCGCCGTCCC CAC GGGATGGCGGCCTT-GTTTTTGAG GTGTTTCGCGCAATG 100 37
         nth  181046 ..  181058 +  -3.3   -3.5393   TCGGCAGGATAGTCT                TCGCG TTC CACGA                TTTCCGCGACATCAT  49 457
      BR0169  182656 ..  182692 +   -13  -2.84587   ATTCTGGCCGGATGA    TCTGGTCGCGCTGGAG TTCTT CTTCAGTGCGGCCGGG    CTTGCTTTTATAAAC  82 61
         rph  186232 ..  186247 +  -5.4  -3.39327   AAAATGGCCGTCGCC              TGACGG TTCC CCGTTA               TTCTGGCTCTGGCGG  54 23
      BR0174 NONE
      BR0175 NONE
      BR0176 NONE
      BR0177 NONE
      BR0178  190157 ..  190193 + -12.4  -3.35046   ATAGCGGCCATCTTG   CTTCCAGCGC-CAGCAG GCGT CTGCTCCGTGCTGGAAG    TGTTTGAAAGGATGA  83 194
        cysG NONE
      BR0180  191974 ..  191984 +    -4  -2.98072   TGATCTGTTGTTGGA                 CATA GCC TATG                 TATCGTTATGATGAA  45 38
        cysI NONE
        cysH  194393 ..  194403 +  -3.2  -4.57073   AGGGCATCCCGAAAG                 CTGT GTA ACGG                 TTTTTGGAACAGATG  65 18
      BR0183  195040 ..  195056 +  -2.1  -3.25261   CAATTACAAGGAGTC              GCGGCGT GAT ACGGCAC              ATTGTTTTCTTCAGC  43 88
      BR0184  195702 ..  195724 +  -4.2  -3.42347   GGAAAAATCCGGCGA          TGCGC-CAT CAAGCA ATGCGCGCA           CTTTTTCAATAGTTT  49 389
      BR0186  196440 ..  196466 +   -21  -3.51708   ACTGCTGCCTGAAAG         CAAAGCCCCGGA TCA TCCGGGGCTTTG         TTCGTTTCACAGATA 100 45
        metH  200992 ..  201024 + -17.8    -3.922   GAGGAAACGGCAAAA      CAGCCCTCATGGAG CAAAC CTCCACGAGGGCTG      TTTGCTTCAAGCTTT 100 56
      BR0190  202000 ..  202028 +  -3.8  -4.41241   TCTGACCTTTTCCAG        TGTCCCTCGG CGGTTTGTA CCGACGGGCA        TTTTCTGCGGCTTTC  65 36
      BR0191  203731 ..  203770 + -11.4   -4.1899   ATCGTGACCCGTCAC  TTTGCGCCGGACGAAGGC ATTT GCCTTTGTCTGCCGCCAG   TTTTGCGTCGGATAA  93 282
        cysD NONE
       cysNC NONE
        cysQ  207786 ..  207796 +    -4  -3.42395   ATTTCCCGGTTTTTC                 CAAA AGC TTTG                 TATTTCAATGCTGCA  51 249
      BR0198  209809 ..  209845 +  -6.7  -2.70932   CCGGAACCTGGCGTG    TAATCCGATCGGC GTGAAACGAGG GCCGATCAGATTA    TGCTTCAAAACAGAC  53 165
        glpR  210716 ..  210728 +  -2.7  -2.95073   TGCTTTCGTATTGAA                TGAAT TAT ATTCG                CTTTGGTGTTCGCAG  42 59
        glpD  212706 ..  212722 +  -7.9  -4.04206   GGTCAATATCGCGCA              GGCGAGC ATG GATCGCC              TTTATATGGCGGTCG  74 456
      BR0202  215346 ..  215376 + -16.3  -2.78384   CGGCCTGCGGCGAGT       TGCAATGCGGAGA GATTG TCTCCGCATTGCG       TCTAATCAAGGAGAG 100 242
      BR0203  216668 ..  216686 + -10.2  -3.62096   GGTTAATATGCGAAT             GGGCGGTG AAT TGCCGCCC             TTTCGCATCATGGAG  77 49
      BR0204  217296 ..  217336 +  -2.7  -4.86731   TCGCCCCAATGTGGC GGCACGCAATCTGGT-CGAGC GCC GCTCGCACCTGA-T-CG-GCC TTTTCTTTGAAAACC  71 254
      BR0207  220293 ..  220304 +  -4.4  -4.10161   CTGTTGCAGGCACAG                TGCA GCCT TGCA                 TTTTGGCCCCTCATG  64 153
      BR0209 NONE
      BR0210  221923 ..  221940 + -14.1  -5.14965   CGATGAATGCGAAAA             CCGGCGG GCGA CCGCCGG              TTTTTTCATGCGGCT 100 47
      BR0219  230448 ..  230461 +  -2.3  -3.07283   TTGGAAGGGCTAACA               CGGGG GCAC TCTCG                GTTTTCGACGATTTA  42 74
      BR0220  233080 ..  233106 +  -6.7  -3.73775   CACCATGGCAATTCC        TGGCCAGATAGCG CAG CG-TATC-GGCCA        TTTCCTGAAGCTGGC  61 127
      BR0228 NONE
        soxB NONE
        soxD NONE
        soxA NONE
        soxG  245225 ..  245247 + -12.6  -2.73007   TGATGCGCCTTGCCT           GCCGGTCCCG TGT CGGAGCCGGC           CTTTGCGCGCCTGTT  77 38
      BR0235  248460 ..  248489 + -11.3   -2.7263   GTCCGATTTTCGGCA       GGCCCGCTTTTCC GCAA GGGGTGGCGGGCC        GTTTCGGCAGCTCAT  73 43
      BR0236 NONE
      BR0237 NONE
      BR0238  251381 ..  251398 +  -2.6  -2.82516   TTTTCGATGCCGCTA             CCGGCA AGAGTC TGGCGG              TGTAATCATGGCAAG  39 3
      BR0239 NONE
      BR0240 NONE
      BR0241 NONE
      BR0242 NONE
      BR0243 NONE
      BR0244 NONE
      BR0245  256949 ..  256989 + -16.2  -2.71712   AATATGCATTCAAGG  GCTGACCAAACGCCGCGC GCAAA GCGCGGCGTTTTTTTAGC  ATTTCGAGCCAAAAA 100 21
      BR0256  267240 ..  267253 +  -8.1  -3.18735   CGCGGATGCGATGAC               GCGCA GCGA TGCGC                TTACTGAAATCTTCC  61 69
      BR0258  267703 ..  267719 +  -3.6  -3.12351   TGACGCTCATCACCT              TGACGG ACTAA CCGGCA              TTAAGTGTGGGGCAG  46 15
      BR0259  268368 ..  268386 +    -3  -3.60792   TCCCGGCTCTGGCCT             TGGTCTGC CTT GAAGTCCA             TTTAGGGCTTGGGGG  51 473
      BR0260  269533 ..  269559 +    -3  -3.54543   GGAAATGTTCAGGCG        CATCCCTG-CG GATCAA TGTCGGGGATG         TTTCGACGCATGGCT  49 429
      BR0261  271073 ..  271084 +  -5.8  -3.02211   GGAAATCTCGCGGGT                GCCA AGCT TGGC                 TCTCCTTTCGGCTTC  53 47
      BR0262  272150 ..  272167 +  -7.7  -3.16564   CACTTCCTGCCGTGA             TCGTCGC TAAT GCGATGA              TTAGTGAACTACCGA  61 357
      BR0265  273801 ..  273812 +  -5.8  -4.00868   GTGACTCTTTTTATC                GGGA TATC TCCC                 TTTAATTGTCGGTCA  68 403
      ureD-1  274883 ..  274909 + -11.6  -2.71364   GCCGCCTTATACCAG         GGCTCGATGGGT AGA ACTGATCGAGCC         TGGTTAAGCCCGTGC  73 51
      ureA-1  275328 ..  275350 +  -7.7  -5.41143   GAGATTGCCCATTCT          CAGGCGCTGC TTGT GCGG-GCCTG           TTTTTTTGAAAGGTA 100 41
      ureB-1  275788 ..  275798 +  -2.4  -3.72576   GGCAAACTTTAAGGG                 CGAC GGA GACG                 TTTCATGCCAGCAAG  51 29
      ureC-1 NONE
      BR0271 NONE
      BR0272 NONE
      ureG-1  279608 ..  279622 +  -2.7  -4.91511   AGATTTCTTGCAGAT               GCCCG CTTTC CCGGC               TTTTTATCCTCCCAT  74 333
      BR0276 NONE
      BR0277  285915 ..  285933 + -11.6  -2.76046   TTCCCGTCTGCTTTC             GGGCCCCG CTC CGGGGCCA             TGCTATTGACGTTCA  73 76
      BR0280 NONE
      BR0281  290091 ..  290118 +   -12  -3.65522   TGCGAAAGTCTTTTA        TTCGGCGGCC TCCTTCAT GGCCGCCGGA         TTGTTCGGATGCGTG  85 73
         pgi NONE
      BR0286 NONE
      BR0287  297471 ..  297487 +  -3.5  -4.08767   GCCGAGATGGCCGAT              GGGCTGG TTG CCCGCCA              TTTTGCGCGAATACC  58 115
      BR0291 NONE
      BR0292  305523 ..  305552 + -17.3  -2.73994   ACCGAAACGCTTGCG       CAAAAGCCCCGCT GCAA AGTGGGGCTTTTG        TCATATTGGAGCGGT 100 53
      BR0296  309211 ..  309221 +  -8.2  -2.98823   TGGATTGATCCTCCG                 CGCC GAT GGCG                 TCTATGTCACGCCCC  62 33
      BR0298  312039 ..  312060 +  -2.9  -4.56597   GTATTCACCTTCTTG           CTGCG-CGGC GCA GCCGTTGTGG           TTTTTCCACGGCCCG  69 525
        argD NONE
        argF NONE
        hslO  316041 ..  316051 +  -4.6  -3.06492   GTGGAAATCAGTTCA                 GCGT GCG GCGC                 TGTTCGGGTACGTCG  48 74
      BR0306  319522 ..  319540 +  -4.4  -4.08216   GATCGCGAAGCCTTT             CCGGCGCA GGA TGCAGCGG             TTTTGCCGGGAATGC  62 39
      BR0307  320650 ..  320662 +  -3.3  -3.67877   AAAACTTGCGGATAT                GGCGG CGA CTGTC                TATTTCTTGCACCAT  51 60
      BR0308  321031 ..  321043 +  -6.9  -3.99324   ACATGGAATTCGCTT                GTCCC GGC GGGGC                TTTCTCATGCTCGCC  68 88
      BR0309  321481 ..  321508 +  -2.7  -3.25823   GGCGATGATGCTCGG        CCTGTAAGG TTTCGTTTCT CCTGACAGG         TTGCTGTCAGGAACC  45 19
      BR0310  323195 ..  323224 +  -7.7  -3.56643   AAAGCTGCACCAGAT       CGGCGCCTGCC TTGATCTT GGCCAGCGCCG        TTTCGGCACTGTCGA  62 191
      BR0313  325200 ..  325216 + -15.1  -3.56821   ATCCGATAAGAAAAA              GGCGCCG ATC CGGCGCC              TTTAAAGCGTGTCGT 100 41
      BR0315  327468 ..  327479 +  -5.8   -3.6502   CGTTGCAGCCCCAGC                CGCT CAGC AGCG                 TTTCCATGCCGCATA  58 397
        mscL  331605 ..  331647 + -26.7  -3.09505   AATTCCAGCAGGCTC TGAAACTGAAAAAGGCCGG GAAAA CCGGCCTTTTTCAGTTTCA TATTCGATGAGCTAT 100 44
      BR0325 NONE
      BR0326  337905 ..  337930 +  -2.6  -3.12976   AAATTTAAAAAATCC         ACGAGTTT-GG CGATT CCGAAACTCGC         ATTTTGGCGTCTTTT  43 119
      BR0327 NONE
      BR0328  339601 ..  339643 +  -7.3  -3.60792   TGATCATGCCTTAGA GCATTTTCGAGCCAAAACTGC TTC GCACTTTTG-CT-GGAAATGC TTTAGGACTTGCGGC  63 27
        panC NONE
        panB  341462 ..  341503 +  -8.1  -3.61178   GCTGATTGCCGTGAT TGAGGACGAACCCCGCAT CATGACC GTGCGGGGTT-GATCTCA TTTCGGCTGGCTGGA  66 91
      BR0332  342677 ..  342687 +  -4.6    -3.727   ACATCAAGCTCTAAC                 GGCG GCT TGCC                 TTTGCCTGTCGTGGG  58 119
      BR0333  343116 ..  343130 +  -2.8  -4.64766   ACACGCGAGCCAGCT               TTGCTG AGC CAGTAG               TTTTTCCCATATGAC  68 19
        nspC NONE
      BR0335  345700 ..  345729 + -15.1  -4.43844   ATCGCTTTACGCTAT       CGAAAGACCCCGC TTCG GCGGGGTTTTTTG        TTTTCTCGATCCTCA 100 45
      BR0339  348833 ..  348871 +    -8    -2.906   GTTGCCGCGGCGTAA   AAAGAGCGCCGATCTGGT TTA ATCAGACCGGCGCTCGGG   TAGTCTTTACTTGGT  58 26
      BR0342  351755 ..  351771 + -10.9  -3.54424   AAGCGGGATCGGAAA              TCAGTCC AGT GGACTGA              TTTCCCCGCGTAGGC  78 113
      BR0343 NONE
      BR0344  354071 ..  354109 +  -8.1  -3.14132   TGATCAAAAGGAAAA   GCCTGCGCAATGAGTGG GGACA TCAAACATTGCGCAAGC   TTAATGAAAAACAAC  61 13
      BR0345  355316 ..  355334 +   -16  -4.88711   ATGGAACAAGGCAAA             CGGGGCTG TTT CAGCCCCG             TTTTTCATGTCTTAT 100 78
      BR0348 NONE
      BR0349 NONE
      BR0350  362035 ..  362055 +  -3.1  -3.11687   TTTTCTCCACCAGCG            TCCCGCCCG AAA TGGTCTGGA            TTGCGTGCTGGTTGA  43 74
      BR0351  363349 ..  363379 +  -6.2  -3.21099   GTGCCTTTCAAGATA      TTGCG-GCGCG GCACACACCA CGCGCTCGCAA       TTCATGATGCCGCGC  54 511
      BR0353 NONE
      BR0354 NONE
      BR0355  368114 ..  368140 + -16.6  -3.77188   TCCTTCATGGTGGTG         GCAGGCGCGCCA CTC TGGCGTGCTTGC         TGTTTCTGTTTGCCT 100 189
      BR0365  377008 ..  377022 +  -3.4  -3.52073   TTTATAAACATGCCC               CGTCCG GTG CGCGCG               TTGTGGTGTTGAACA  49 84
      BR0366  377695 ..  377723 + -10.2  -4.36914   ATCCTGCGGGATAAA        AGGGCCGGAGTG GCCAG CACTCCGACCCC        TTTTGTCAGAACGGA  90 40
         ada NONE
      BR0369  381212 ..  381250 +  -5.3  -4.80487   TTTCTCACTGCTCGC  TGAAGCGGCTCCGTC-TC AAAA GACGGTTGGGCTGCTTCA   TTTATTTTGATTATA  78 247
      BR0370  382659 ..  382683 +  -7.7   -4.4009   GCATGATGGCCGATA          TCGGCTTCAGC ACG GCCGATGCCGG          TTTTATCGCCTCGGC  78 314
        bacA  385118 ..  385140 +  -2.6  -4.12188   TGCCTCAGGATCGGT           TATGGGCGGT ATT GCTGCCGGTA           TTTTGCAACTGATCG  56 75
      BR0374  387003 ..  387019 +  -4.3  -3.01918   TCATGCACAGCGCGG              GCGTTGC GGC GCAGGGC              TAATTTCTGGAGTAA  48 6
      BR0375  388502 ..  388519 + -12.7  -4.56597   AAGAAGTGATGCAAA             GCCCGGA GTGA TCCGGGC              TTTTTCACAGGCAGC 100 32
      BR0376  390073 ..  390089 + -10.9  -3.96892   GTCTACGCGGGGAAA              TCAGTCC ACT GGACTGA              TTTCTGATCCCGCTT  86 128
      BR0378 NONE
      BR0379 NONE
      BR0380 NONE
      BR0381 NONE
        atpB NONE
        atpE  393542 ..  393554 +  -4.7  -3.53012   GTTGAGAACTGGCCT                GCCGC GAA GCAGC                TTTGGGAACCGGGGC  53 50
      BR0384 NONE
        atpF  394828 ..  394860 + -14.9  -3.60627   TTACAAGTATTTCAT      GGAAAACGCCGCCTT ATC GGGGCGGCGTTTTGC      TTTAGAATAAGCTGA 100 48
      BR0388  397608 ..  397629 + -15.9  -4.07687   ACAGGCAAAGGAAAA           GGGCGAAGC CAAA GCTTCGCCC            TTTTGGGGGACGGGT 100 52
      BR0390  398380 ..  398391 +  -2.2  -3.93288   ACGTTTTGTTGCGTC                GTTC CGCT GAGC                 TTTAATTGGGTGACA  54 375
      BR0401  405157 ..  405173 +  -2.2  -4.89477   TCGTGGCTGACCGGG             GCG-CCC ATGA GGGATGC              TTTTCTTGTTCCGCC  71 101
      BR0402  407375 ..  407385 +  -2.4  -2.52464   AAAAACGAGGCCCTA                 CCGG TGT CCAG                 TACGTTGCCAGCACA  38 150
        glyQ  408320 ..  408338 +  -2.3  -3.12942   AATTTCAAGCGTGAG             GGCGAGT GAAGA ACATGCC             TGATTTGTTGCTCGA  43 17
        glyS  410790 ..  410807 + -14.1  -5.10461   GGATAAGAGCCTGAG             GGGCGCC GCGA GGCGCCC              TTTTTATTGGCTGGA 100 35
      BR0405  411871 ..  411887 + -10.8  -2.67515   ATGACCGTTTGAAAC              GCGCGG CGGCC CCGCGC              TAATATCCTCCTACG  69 6
      BR0406  413341 ..  413361 +  -9.7  -5.30686   TAGGAAAAGAAAAGC            GGCCCTC ACAAGCG GAGGGCC            TTTTTTATGACTGTT 100 38
      BR0410  414827 ..  414847 +  -6.8  -4.14013   CATTGAATCAAAAAG            GGTCGCCT GAGAA ATGCGACC            TTTTCAAAAATTTTG  70 35
        ubiA  421409 ..  421428 + -10.7   -3.8579   ACTTGTATGAAGGAA            GGCCACC GTTTCG GGTGGCC             TTTGCGTTGTTAGAT  86 31
      BR0417  422908 ..  422919 +  -5.8  -5.14563   ACGAGTCTATCCATT                GGCT TTAC AGCC                 TTTTTTCCTGAAAGA  86 135
      BR0418  423902 ..  423945 +  -3.8  -4.84017   TTCAATCGGTTGAAG CGAAGGTGTTGTCACTTTGC GCCA GTAACGTGACAATACCAGCC TTTTTATCCGCAATT  73 43
      fabI-1  424863 ..  424890 + -11.4  -5.48623   GCAGCTAATACGCAA        TCCCGAAAAGTT GACC GGCTTTTCGGGA         TTTTTCTTTGTCTTT 100 42
      BR0425  426721 ..  426731 +  -4.6  -4.00868   ACCCGACGGCATTTG                 CCGC ATG GTGG                 TTTCGTTCTGAATGC  62 53
      BR0426  427906 ..  427920 +  -6.4  -4.72007   CTGACCGATTCGACA               CGTTCG TCG CGAATG               TTTATTTTGGTGCGC  77 481
        aroC  429193 ..  429241 +   -16  -3.73775   CACTATCTGCGCCAC CGCGGCCAGACTGGCCGC GTCTGACATAATG GGGGCCAGACTGGCCGCG TTTGATAACAGTGGG 100 2
       ribAB  430582 ..  430608 + -21.6   -5.4833   AATGGCATCAATTAA         CAGGCGGCCTCG CGG CGGGGCCGCCTG         TTTTTTCTTCCATGC 100 140
      BR0430 NONE
        xseB  432300 ..  432320 +  -5.3  -3.53012   CGTGTAGGGCAAGGA            GCGAGCTTG CAA TGAGCGCGC            TTTCCCCGGGCAGCG  55 433
      BR0434  433658 ..  433678 +   -14  -5.27023   CCATGTTGCATCGAA            CCGCACCG CCTGC CGGTGCGG            TTTTGTTTTTCGGGT 100 50
      BR0435  434720 ..  434731 +  -4.4  -3.29511   AATAGCGGCCTGTTA                TGTG GGAA CACA                 TTGTGAAGCCGTCCC  51 36
         dxs NONE
        tlyA NONE
      BR0438  438852 ..  438876 +  -4.3  -3.59252   TAGGGGAGTATGTTT         TGGTTGC-GC ATGAGC GCAGCGACCA          TATTCTTTACTGCCC  55 83
      BR0440  440041 ..  440060 +  -8.5   -4.2018   GATCCCATGAGTAAA            CCGGGGT GGGCTG GCCCCGG             TTCTTTTGGCAGTTT  78 39
      BR0441  441487 ..  441498 +    -3  -2.64274   TAAATGCAGATCGCC                TTTG CGGG CAAA                 TCACTTTGCCAGACT  40 84
      BR0442 NONE
      BR0443 NONE
        pssA  445320 ..  445339 +  -6.4  -4.07687   TCACTTCAAGTTTCG            GATCGGCA AGCT TGACGATC             TTTTCGGCGACCGAT  66 184
      BR0447  447785 ..  447805 + -12.5  -4.28254   CATGGAATTAGAAAA            GCCGCCAGC GGG GCTGACGGC            TTTTCGGTATTCAAA  95 79
        fabD NONE
        fabG  457999 ..  458031 +  -6.3  -3.08798   TAATGCGCCCGACGA      GAATTGCGACATTTT GTA AGAATGTCGCGCTCC      TGTTCCGTAAGGAAT  53 129
        acpP  458388 ..  458407 +  -6.4  -3.53091   GCTGTGAAGTTCATC            GATAAGGC TTCT GCCTGATC             TTTGCCGCAGGGGCT  58 8
      BR0460 NONE
        fabF  460022 ..  460039 + -10.5  -4.57569   GGGTAATGATAAAAA             CGCGGGG ATTT CTCCGCG              TTTTTGCCAAAATAA  95 56
      BR0462  461465 ..  461487 +  -4.2  -4.07568   AGTAGATCGCACCCG          CAGGATACC TGGAGC GGT-TCCTG           TTTTAACAGAACCGC  60 36
      BR0463 NONE
         gmk  463603 ..  463645 +  -8.5  -2.62192   GGTGTTGGTCATGCG CGGC-ATGGGCGCGTGTGCAT AGG ATTCGCG-GCGTCCATTGCCG GTTGCTTCCATGCCC  57 418
        coxB  466713 ..  466729 +  -5.7  -2.78463   GGCTGTAAATCCCGC              TGGAGCG CCG CGCGCCG              TCTGATGCGCGCAAT  48 33
        coxA  468537 ..  468567 +  -3.8  -2.88571   TCAAAAAACTTCGCC       CCCGCCTGCAAATG TGC TAAGTGCGGGCGGC       ATTCTGTTTCGCCCC  45 61
        ctaB NONE
      BR0470 NONE
        ctaG  470540 ..  470566 +    -8  -3.35679   TGACAAATGAATGAA         GCGGTTTTATTC TTT GGACAGAACCGC         TTGTACATGGAAGGA  62 79
        coxC  471597 ..  471620 +   -16  -4.39386   TGAACCGATGATCGG          GGCGGCCGTG GAAA CATGGCCGCC           TTTTGCTCGTTTCAG 100 49
      BR0473 NONE
      BR0474 NONE
        lytB NONE
        thrB NONE
        rnhA  475416 ..  475433 + -14.1  -3.92659   AAGGTGAAATAGTAA             GGGCGGC TTTC GCCGCCC              TTTCACTTTTAAAGC 100 29
      BR0480  477844 ..  477869 +  -7.6  -3.54129   TTCGCAGCCCATCTG         GCGAAGCTGA AGTGCA TCGGTTTCGC          TTTCCACGCCCTCTG  62 225
      BR0486  485187 ..  485210 + -12.5  -5.09259   CCCATAAACTGACAG          GATGCGCGA CATGTT TCGCGCATC           TTTTATTTTAGCCTA 100 51
      BR0487 NONE
      BR0488  487412 ..  487444 +  -4.9  -3.51557   GGCCGCAACAAATGC     TCTGCCGCC-TGAG CGACAA TTCAAGGCGTCAGA      ATTTTCTTTCCGGAC  53 14
        babI  491599 ..  491636 + -13.5  -3.90744   CAGTAAAGTCTGATA   GCAAGGCGCTCGAAGTT TTCA AACTTCGGGCGCCTTCA    TTCTTTCAGAAAGAA 100 65
      BR0494 NONE
      BR0495  494332 ..  494343 +  -4.4  -2.70932   TGCTCTAGATTATAT                GTTG AAAA CAAC                 TCATTGAAACAGGAC  46 33
      BR0496  495046 ..  495065 + -12.1  -4.89567   TTTCAGGATGAAAAG            CGGGCGC TTCATC GCGCCCG             TTTTCTATTTTGGCG 100 47
      BR0497 NONE
      BR0498  499742 ..  499759 +  -7.7  -2.91695   CCGCAAAAAGCACGG             GCAGCGGC TTT GCCG-TGC             TGCTTTGCGCATCGA  56 290
        ppdK  502940 ..  502970 +   -17  -3.62849   GCGAAGCGCCGATGC       GGGGAAATCAGTCC ACT GGACTGATTTCCGC       TTCTGCTTTGATGCG 100 110
      BR0504  505897 ..  505922 +  -3.9  -3.14132   TTTTGCGGTGGGCAC         GCAGGCC-CC GCACAAA GGCGGCCGGC         TTCGTCACCGCGCCG  45 247
      BR0506  507403 ..  507421 + -13.1  -4.55826   TCCGCATCCTCGAAA             GCCGGGC CCCGT GCCCGGC             TTTTCATGTTTTGCC 100 47
      BR0507 NONE
      BR0508  508451 ..  508476 +  -8.3  -2.78679   GGGAGCGGAGCTAAA         CTCCTCGCG TCGTTTAT TGCGAGGAG          CTTTACATGGACGAA  60 64
      BR0509  509318 ..  509340 +    -7  -3.55071   GTTCGCTCATCAGCT           GACCGGCAAT ACA ATTGCTGCTC           TTTCCGGGCGTATGG  61 24
      BR0510  512044 ..  512054 +  -6.8  -3.16564   TTCACGCGCAAGCAG                 CAGC AAG GCTG                 TTCCTACGATCAGCC  54 345
      BR0513  514858 ..  514873 +  -3.2  -2.78679   AGACAACCTGTTGAC              GCTCCA CAGC TAGAGC               CTTTACCTCCCACAC  41 13
      BR0514  515323 ..  515378 +  -4.6  -2.91264   TCTGAAGGAGCACGA GGCGGGCA-CGCCTGTCGCGGAGCTT TGTCGC AAGCACGGCGTCAG-CGATGCCAGCA TCTATAAATGGAAAG  47 191
      BR0523 NONE
      BR0524  523517 ..  523552 +  -3.1  -4.24075   GGCTACTTCCACATT    GACATTGCCGAGCTC CGCTAT GAGGGCGGCAAGGGC     TTTCTCTTCGTCGCT  60 307
      BR0526  524478 ..  524489 +  -3.6  -2.52464   AGCTGCCTGCATCGG                TCGC TCGC GCGG                 TGGATTGACGACCAA  42 41
      BR0527 NONE
      BR0528 NONE
      BR0529  526383 ..  526397 +  -2.8  -2.95652   CCTATTAAATTACTT               GCGA ATATCGG TCGC               CTTTGATTCAATCGG  42 33
      BR0530  526783 ..  526797 +  -5.6  -3.17392   CCCCGACGTATTGGG               GGCACC AAA GGTGGC               TTGAATTCCAAGCTA  52 7
      BR0531  527609 ..  527625 +  -2.1   -2.6027   AGGTTTTCCTGAAGC              GACGCTT CTG ACGCGCC              TGCATTGCATTTTCA  38 396
      BR0533 NONE
      BR0534  529119 ..  529138 +    -7  -3.58726   GGCACTTCATGATCG            GCGTCCCG TTCA CGGGGGGC             TTGTATATCACGCGG  63 334
      BR0537 NONE
      BR0538 NONE
        manA  533738 ..  533763 +  -6.1  -3.01924   GCTGATGATGACGAT         CAGATGTGCCG ATGA TGCCGCATCTG          TATTGGAGAAACATG  53 70
      BR0540 NONE
      rbsA-1 NONE
      rbsC-1 NONE
      rbsB-1  539184 ..  539209 +  -6.7  -2.85008   ATTCTGATCATCGTT         CGGCGCACCTT GCCA GAGGCGCGCCA          CTATTTATTCTGGAG  54 34
      BR0545 NONE
      BR0546  541469 ..  541493 + -14.3  -3.46534   GTTAAGCTTTAAAGC          GAAAGGGCACC GCT GGCGCCCTTTC          TGTTTCGTGGGGTTC  95 29
      BR0555 NONE
      BR0556  553047 ..  553064 +  -3.4  -4.62471   CCAGTCCTCTTATTA             CCATCT ATGAAA GGATGG              TTTTTCAGGATTCCG  69 200
      BR0560 NONE
      BR0561  556686 ..  556706 + -11.8  -5.54907   CGCATAAAAACAAAA            CCCGCCGG AATGA TCGGCGGG            TTTTTATTTTGTCCG 100 34
      BR0563  558989 ..  559013 +  -9.2  -3.21395   GGGGAGTATGTTTGG          TTGCGGACGG CTTTT CCGCCCGCGA          TATTCTAGAGCGCAT  67 71
      BR0566  561656 ..  561673 +  -6.9  -3.68024   CCGATTGTTTGAAAA             GCGCCTG CTCT CAGGGGC              TTATATATTGAGGCC  63 46
      BR0567  562751 ..  562763 +  -4.8  -3.34013   CGACGATGCGGTCAT                GGCT GGTGA AGCC                TTCCTTGACGAGATG  51 520
      BR0569  565725 ..  565741 +  -7.9  -4.84363   ATCAAGCGGCAGAGG              CGGCGGG ATG CCTGCTG              TTTTTCCTCCTTTGA  87 381
      BR0571  566540 ..  566554 +  -3.5   -2.7458   ACGAGGCAGATTTCG              GCAGCG GAAA CGC-GC               ATTATCCGTTTTTTG  43 40
      BR0572  567310 ..  567345 +  -5.4  -2.89793   GATTCGACCGCGGAG    TGTGTGAAGAGGGTCG CGAT TGACACTCTTCAGGCG     TGATTATATCGCTCG  49 19
      BR0573  568659 ..  568696 +  -9.4  -3.61652   ATGCTTAAACAAAGG  CCTAGAG-ACGGCCTGACT TAA AGTC--GCCGTGCTCTAGG  TTGATTCTTTCGCCA  73 33
      BR0577 NONE
      BR0578  572720 ..  572733 +  -2.4  -3.65317   GCTGATCCGGAGCCC               GTCA TGCGCC TGAC                TTCTGATTTCTGGGT  49 36
      BR0579  573187 ..  573203 +  -3.6  -3.53012   TTGTTTCGCAGCATC              GCGGAC ATATC GTCCGA              TTTCCAGCGCCGAAC  51 142
      BR0584  578523 ..  578571 +  -5.8  -2.64099   AGACGAATGGCTGAT CCGGGCGCGTGATGCGCAATTG CCGCC CGATGGCGACTGGCGCGTCTGG CTTATCATGGGCGGG  50 14
      BR0585 NONE
      BR0586 NONE
      BR0587 NONE
      BR0588 NONE
      BR0589  583296 ..  583315 +  -8.6  -4.88388   GAAGGCATCCAACTG            TGACAGCG GTTT TGCTGTCA             TTTTTCTCAGGTTCT  93 39
      BR0590 NONE
      BR0591 NONE
      BR0592 NONE
      BR0593 NONE
      BR0594 NONE
      BR0595  585747 ..  585768 +  -4.4   -3.4252   ATGCGGGTTTCGGTT           TG-CTGCGG CTCAC CCGCAGGCG           TTCTGGTCGATGACG  53 101
      BR0597  586428 ..  586449 +  -6.6  -3.81951   GGCGCGGCGCGCGGA           GGCTTTGA ACATGG TCGAAGCC            TTTCATGATGTGCGC  66 18
      BR0598 NONE
      BR0599 NONE
      BR0600  588394 ..  588411 +  -7.7  -3.03007   GGCAACAGTTGTTTT             GCAG-GCC GTG GGCGCTGC             TGTTGGCGGCATATT  59 46
      BR0602 NONE
      BR0603  593005 ..  593018 +  -3.1  -4.07687   TAGCCGCTCTATTGG               GCTAT CGTT GTAGC                TTTTGACGGGAGACT  58 69
      BR0604  593816 ..  593826 +  -6.8  -3.74872   ATTGTGGCGCTGGTC                 GTGG TCG CCAC                 TTTCATCAGCTCACT  66 112
      BR0605  595157 ..  595171 +   -10  -2.92642   GAAGGTAAAACAAAT               GTCGCA TGA TGCGAC               TGTATGCGTGCTGAT  68 68
      BR0606  595714 ..  595724 +  -2.4  -3.88001   GGCCCCAACTTAGTG                 CAGG TAG CCGG                 TTGGTTTTTCTCCGG  54 79
      BR0607 NONE
        ccmE NONE
        ccmF NONE
        ccmh  599970 ..  599996 +  -4.4  -3.21099   GCTCTCATAGAAAAT        TACGAGGCCAG AAATTC CTGGCC-CGGA         TTACTGCTCGCAAGG  49 117
      BR0611  601592 ..  601623 + -16.6  -2.61264   GAAACTGATCGAATT      CCGATGCCAGGCGG GTAA CTGCCTGGCATCGC       CTTATCGCTGAACGG 100 56
      BR0612 NONE
      BR0613 NONE
        glnE  607323 ..  607334 +  -3.6  -4.78764   TCGCGCTCGCTCAGG                CCTG TTTC CGGG                 TTTTTGATGGCTTTG  75 509
      BR0618  615853 ..  615895 +  -4.8  -2.93585   GCAATAGGGTCTTAT TGC-GCCTGCCCCGATGTGC CTTCC GCACG-CGGGTCGAGCTGCA TGGTTTCCGGTGTCG  47 34
      BR0621  620307 ..  620330 + -12.5  -4.15044   TGTAATTTGACTGAA          TAAGGCGGC TTCTAT GCCGCCTTA           TTTGTTACGACGCGA  95 113
      BR0624 NONE
      BR0625 NONE
      BR0626  624262 ..  624280 + -13.8  -4.04579   TATATGGTATCAAAA             GGGCGGCT TGT GGCCGCCC             TTTGCTGTTTCTGCG 100 44
      BR0629  625447 ..  625464 +  -9.8   -5.5074   TTCGGAATGAAAAAA             GCCGCC TTCGAT GGCGGC              TTTTTTGTTAGCTTA 100 60
      BR0631  626405 ..  626420 +  -3.2  -4.70626   TTTTCATGCCCGCAT              TGGTGG TTTG TCGCCA               TTTTTCCGGTTCTTC  68 80
      BR0632  626638 ..  626656 +  -7.5  -3.95584   TAAAGATCGTGCACG             GATAGAG AATTA CTCTATC             TTTACTTCATGGCAA  72 59
      BR0633  627572 ..  627588 + -11.5  -4.99134   CATGTGAATAAGAAA              GGGGCCG CTC TGGCCCC              TTTTTCATTTGGCAT 100 49
       omp2b  633737 ..  633754 +  -6.9  -5.46657   GATTGGATACAGAAA             CCCGGCA GAAA TACCGGG              TTTTTTGTTGCCCTC 100 50
      BR0640  634770 ..  634785 +  -5.4  -3.72231   CGAGCGTTGGCGGCA              TGGCTG ATTG CAGTCA               TTGTTGCGTGTATGG  61 298
      BR0642  635477 ..  635512 +   -11  -4.41348   GGCTGGCTGAACCAG    TGGGGGCGGCTCCGGT TTAT GCTGGAACCGCCCCGG     TTTCTTTGGAGAAGC  93 31
      BR0644 NONE
      BR0645  638011 ..  638023 +  -6.2  -3.76402   GCATAATCCGATGAA                GCCC GAAGG GGGC                TTTGCTGCGTGGGGT  63 182
        dapA  638980 ..  639001 + -13.7  -4.54727   ATCCGGCGAATTTTA           CGCTCCCGT CGCT GCGGGAGCG            TTTTCATTTCCGGCA 100 57
        smpB  639617 ..  639633 + -10.9   -4.0044   GCCTACGCAGGGAAA              TCAGTCC ACT GGACTGA              TTTCTGATCCTGCTT  88 127
        rpoZ  641851 ..  641884 + -17.5  -4.83169   CAGATTGCAATTCTT     CATGCGCTGCGGCTT TGCT ATGCCGTAGCGCATG      TTTTTGTGCGCAGAT 100 50
      BR0652 NONE
        pyrE  644951 ..  644986 +    -4  -2.75963   GCGGAGTTTGAGGTA    CGCAATATCAGCCTC CAACCCT GCGGC-GAAATTGCG    CTTTGCGATGCGCGT  43 71
      BR0654  645998 ..  646027 +  -7.9  -3.06796   GGAACAGCTCTAGAG       TTGACAGGGCCTGA TGA TCAGG-CCGGTCAG       TTGGATGGAGTGAGC  59 203
      hemN-1  647665 ..  647693 + -17.5  -4.32046   TGCTCCACTAGATCA        GAGCGGTTTCGGT TAT GCCGGAACCGCTC        TTTGCTTTTTGGCGG 100 155
      BR0657  649942 ..  649954 +  -4.7  -2.93853   CGCCGTCTGAACGCA                GCGAC AAA GCCGC                GTTTGGTTAACGCAA  47 3
      BR0658 NONE
        acpS  651031 ..  651067 +    -2  -2.80522   CTCATAATCGTGCGA    GACAGTGGCGGCGTGA TTGCC TCGCGCAGCCTTAGCC    GTTATTAGATCGCGT  39 66
      BR0660 NONE
        rncS  652574 ..  652602 +  -2.3  -5.37043   GGGTGTCTGGAAACG        TGACGGTTCTGCT TGA GGTAAAACCGGCG        TTTTTTGTATCGAAT  82 10
      BR0662 NONE
         era NONE
        recO  654470 ..  654480 +  -2.4  -3.89346   AAGCCTCGGCTCCGC                 GCCC GAT GGCC                 TTTATGGCCTCCACC  53 56
      pyrC-1  658146 ..  658159 +  -3.8  -3.54543   TCCCGCCCGTCCTCA               TCGC CGGAAA GCGA                TTTCAGGAAATCGAT  51 345
      BR0673  660889 ..  660917 +  -2.4  -4.57073   ATGTTCTGACCCCCG        CACAGGTTCTTC ACTGA GAAGAGCATCTG        TTTTTCAAGGAAATC  63 32
      BR0674  661594 ..  661605 +  -5.8  -3.55444   CTGCTGGTTGCCGGT                GCGA TGCG TCGC                 TTTGCAAGCTGCAAC  55 68
      BR0676  661952 ..  661962 +  -4.6  -4.35518   TGGCTAGCAGCTTGC                 TGGC CCG GCCG                 TTTTCGTCTCCCCTT  67 34
        cysS NONE
      BR0678 NONE
      BR0679  665368 ..  665381 +  -5.3  -4.43477   TCATTTCACGCGGAT               TGATC ATTC GATCA                TTTTAATTGAATGGA  70 45
        rarD NONE
      BR0681  668502 ..  668528 +  -7.3   -5.0133   CGACGCTTAGTGTCT        C-GGCA-CGGCGG GTG CCGTCGATGCCCG        TTTTTTCCAGAAGTG  87 146
      BR0689  678257 ..  678285 +  -7.5  -3.33696   ATAAACAACGGGATG        GATGGGGAAGC TGATTGC GTTTCCTCATC        TTCCTTCAAGCAGGC  62 48
      BR0690 NONE
      BR0691  679619 ..  679635 +  -4.3  -4.46212   TCTTTTTCTGCAACG              GCGCAAG GGC TTCGCGC              TTTTGTGCTGCAAGC  68 326
         ndk  682508 ..  682523 + -11.8  -5.85178   ATGTGAATGAAAAAA              CCGGGC AATC GCCCGG               TTTTTTTTAACTGTT 100 49
       omp25  688979 ..  689012 + -16.9  -3.48395   TAGCATAATTGGACA     CGGAAAACCGGACAG GCAA CTGTCCGGTTTTTTG      TTGTCTGCAAAGGAT 100 44
      BR0706  692825 ..  692863 +  -3.1  -2.62263   GCCGGTGCGATTGCA   CTGCGCCTGTCGTGAAA ATTTA TTTCATCAGGGGCGCAA   TCATCTGGCAGAAAT  40 11
      BR0707  695195 ..  695211 + -10.9  -3.96892   GCCTACGCGGGGAAA              TCAGTCC ACT GGACTGA              TTTCTGATCCCGCTT  86 177
      BR0713 NONE
      BR0714 NONE
      BR0715  700966 ..  700977 +  -7.2  -4.58663   GCGGGCGTGGACGCG                GGCG ATGG CGCC                 TTTTTGGCAACTGAT  79 89
      BR0719  703006 ..  703038 + -13.4  -3.80174   TCAATTATAAAATAT      AAAGCCCACGCGGA GCGGG TCCGCGTGGGCTGA      TTGTTGTGCAGGTCT 100 24
      BR0721  705726 ..  705752 + -12.2  -3.38812   AGACAAACACGCAAT         CGCCGAGGCC CCGATAA GGCCCCGGCG         TCTTGTTCAAAGGGC  83 79
      BR0722  706928 ..  706951 +  -3.1  -3.54459   ATCGGTGATTTCACC          GCGCAGCTTG CGAGA CAA-CAGCGC          TTTGGACCGCCTTGC  49 125
      BR0728 NONE
      BR0729  714643 ..  714672 +  -2.7  -3.61178   CCGATGATCAAAAGC       CGTGGGAGCTGTC AGAT GACTGATCTCAGG        TTTGAAGTGGCTCAG  51 3
      BR0730 NONE
      BR0731  717518 ..  717528 +  -4.6  -3.75766   AGTTTCAGCAGTTTT                 GCGT TGA GCGC                 TTCTTCCATTATACG  56 361
      BR0733  719478 ..  719494 + -10.1  -4.70879   AGAGTACCGTACACC              GGCAGCG AAG CGCTGTC              TTTTTCGCGTTTAGG  95 277
      BR0734  721053 ..  721067 + -11.4   -2.7464   ACTGAATGACATCTA               GTCGCG ACA CGCGAC               CTTTCCGGCTCCCTT  73 25
      BR0735  722355 ..  722368 +  -6.7  -4.56775   CAAAGGCAATTTATC               GTGTC ATTC GACAC                TTTTTGCCAAGGGCT  77 360
      BR0740  726071 ..  726089 +  -4.4  -2.91276   ATGGGCTTGGGAGGA             CAGACGGA TTT TCCGACAG             CTTTGTGCAAAAAAG  47 380
      BR0741  727229 ..  727256 + -13.4  -3.91144   TTTCCAGACTGATTA        TCGGGCGGGTGC AGCA GCATCCGCCGGA         TTTGTCGACTCTACA 100 51
      BR0742  727492 ..  727508 +  -2.2   -3.7574   CAGCCGAGAGGCACA              GGAAAC ATATG GCTTCC              TATTTTGGTACTGAA  51 53
      BR0743 NONE
      BR0744 NONE
      BR0745  730691 ..  730734 +  -6.2  -3.53012   TGCATTGATACGGTT TTAGAGCGGTTCCGACGATT CTGTTA AAAC--CGGAACCGCTCTAG TTTCGCACGGCCAAA  58 33
         ppk NONE
      BR0749  736349 ..  736367 +  -8.2  -3.05384   GCAGGTGGTGGACAA             GGCAAGTA AAA TATTTGCC             TTGACTGAAAAAGGG  62 93
        aspS  739633 ..  739656 +   -16  -4.83759   TATGCATCTGAAAAA          GCCCGGTGTG AAAA CGCACCGGGC           TTTTTGACTTTAATT 100 76
      BR0753  741166 ..  741198 +  -9.1  -2.62933   ATATAAAAAGGGCTT      GACCGCCGATCTGGT CCA GTCAGATCGGGGCTC      TAATGTAGAGGATTG  62 35
        parC  743624 ..  743640 + -10.9  -4.72986   GCCTATGCGGGGAAA              TCAGTCC ACT GGACTGA              TTTTTGATCCCGCTC 100 75
      BR0758  747473 ..  747488 +  -3.2  -3.40403   TTTCGCCAATCTGGG              TGACAG GGAA CTGACA               TTGTGATGAGGAGCG  47 4
      BR0759  748000 ..  748015 +  -3.2  -4.18401   GCAGCGGTGCCAACC              GCCC GCAAAACG GGGC               TTTTCGCGTGTATGA  60 83
      BR0760  749045 ..  749061 +  -4.3  -3.92602   GCAGGTTCGCAGATT              TGCGGTC CGG GATCGCC              TTTATGACCTGTTCC  60 298
      BR0762  750461 ..  750486 + -15.5  -4.93365   AACCACCTGTTGCAA         GCCGCCCGG-AT GCC ATGCCGGGCGGC         TTTTTGCTTGTGCGG 100 51
      BR0764 NONE
        glyA  752008 ..  752032 + -16.5  -5.01732   GTAATACCGATGAAA          CCCCGTTCAAC GCT GTTGGACGGGG          TTTTTTACACCGCTT 100 51
      BR0766 NONE
        ribD NONE
        ribE  754494 ..  754506 +  -5.5  -4.49344   CGTTGACCGCAGCCC                TTGCG ATC CGCGA                TTTTCTCATGGATTT  72 88
        ribH  754977 ..  754987 +  -3.2  -2.87253   GCCTGCGCAAAAAAT                 TCGG AGC CTGA                 TCGTTATGAATTCTA  42 15
        nusB  755535 ..  755556 + -13.7  -4.32678   CGTAACAGGTTGCAA           GGGCTGCGA GAAA TCGCGGCCC            TTCTTTCTTTGCGGG 100 52
        hppA  758139 ..  758165 + -16.7  -2.72324   CTTGTGTATAAAACA         GAAAACCCGCC GTGAA GGCGGGTTTTC         CTTGATTTCCATCGG 100 49
      BR0773  759334 ..  759358 +  -7.7  -3.08032   GGATGTCGATCAGGT          GGACCTTGCGC CAT GAGCGCGGTCC          TCATTTTAACGGAAC  59 10
      BR0774 NONE
        plsX  761219 ..  761235 +  -2.2  -3.60296   GGACGACCAGGATTA              CGCTTC CACGA GAAGAG              TTTGGAGTGCAGGTC  49 60
        fabH NONE
        himA  762909 ..  762930 + -15.9  -5.38326   AATATGAAGCTTTCG           GGTGCCGCT CTTC AGCGGCACC            TTTTTGTTTGCTTGC 100 89
      BR0779  763943 ..  763960 + -12.7  -4.89729   TGCAGATTGAATGAA             GGGAGGC TGAT GCCTCCC              TTTTTGCATTTTATG 100 47
      BR0784 NONE
      BR0785  767939 ..  767951 +  -2.6   -4.4078   GTTTCCTTGAATCAG                GCTG GAAAG CGGC                TTTTGCTTGCCGCAG  60 65
      BR0787  769912 ..  769933 +  -5.1  -4.25074   CCTTGCCAGCAAGCT           CTTCCGCAT CGAC ACGTGGAAG            TTTTGCGCTTTCCTC  64 324
      BR0793  775005 ..  775034 + -19.5  -3.91897   ATCAAGCAATGACGA       GACATGCTGCGAA GCCC TTCGCAGCATGTC        TTTATGAATCAGCGC 100 59
      BR0795 NONE
      BR0796 NONE
      BR0797 NONE
      BR0798  777369 ..  777387 +  -9.5  -4.98531   GGTAGAAAGCTTAAA             GCCCGTC ATGTA GGCGGGC             TTTTTGATTTGCCCC  95 46
      BR0800  778598 ..  778610 +  -6.2  -4.85822   TGTTGAAACGAAAGT                GGCG CCAGC CGCC                TTTTCTCTTTATAAT  81 338
        nuoA NONE
        nuoB  780319 ..  780332 +  -9.5  -3.53811   CGATCGAGCGTTGAT               CCGGC TTTC GCCGG                TTTGCGCACACTAAA  71 27
        nuoC NONE
        nuoD NONE
        nuoE NONE
        nuoF  784374 ..  784391 +  -6.9  -2.78798   AGTTTGAGATGGAAG             ATGCGGC ATGA GCCGCAG              GTTTGGATAAGCGAT  53 129
        nuoG NONE
        nuoH NONE
        nuoI  788125 ..  788158 + -10.5  -3.15236   CGACAAAGGGTTTCG     GCATTGGATTGGAAA AGTC TTTTTAATCCGATGC      TTGGATATAAGTTTG  74 94
        nuoJ NONE
        nuoK NONE
        nuoL NONE
        nuoM NONE
        nuoN NONE
      BR0816  794975 ..  794987 +  -3.3  -3.66874   TGTATTGCAGGGGTT                GCAAC AGG GTAGC                TTTAGGTCCAGTTGA  51 52
      BR0817 NONE
      BR0818  797240 ..  797265 +  -5.5  -3.19304   ATTTCAACGGCACGC         TGATC-GAACTC GAA GAGGTCTGATCA         TGTCTCTCTTTTCCG  52 3
      BR0819  797621 ..  797637 + -10.9  -3.60475   GCCTACGCGGGGAAA              TCAGTCC TCT GGACTGA              TTTCCGATCCCGCTT  81 112
      BR0820  798036 ..  798054 +    -6  -3.43203   TTCACCGCGTGAAAC             CAACGG TTTTATT CCGTTG             TTGCTCTTATGGTGA  58 29
      BR0821  798332 ..  798359 +  -4.2  -3.39717   GAATATGCTTAATTT        TTGCCTGATT-CT TGA AGCATTCAGGCAG        TTCCTCTTGATCGGT  49 202
        proS  799749 ..  799783 +  -9.9  -4.08945   GGGAAGGCCACGGCA     GCCGTGAAGGCGCCG AAGTC CGGCCCTTTTTCGGC     TTTTGAACGGATGAT  83 64
      BR0823 NONE
        lolD  801693 ..  801746 +  -3.4  -4.35874   AAGACGGTAGGGTCG TCGAT-C-TTTAGAGTGGTTAAAACG GAAT CGTTGTAACCGCTCTAAACGGAGCCA TTTTCGCTTATCTTG  62 15
      dnaE-2 NONE
      BR0826  806327 ..  806349 +  -9.8  -2.95632   CAGCGGCTGCAATAT           CCGCCTTGGT AAA GCCAAGGCGA           TCATATTTCTTGCTC  62 261
      BR0829  807970 ..  807993 +  -9.5  -4.07647   ACTAAAAGTCGCCAT          CGCTGGCGC TTTCAT GCGCTGGCG           TTTCATTTGACGTGT  81 40
        rpsD  808791 ..  808814 +   -16  -5.21236   AGCCGAAATACAAAA          CCCGCGCTGT GTAT GCAGCGCGGG           TTTTTCTTATGCGTT 100 72
      BR0831 NONE
      BR0832  811123 ..  811141 + -13.1  -4.35524   TTGTCAGCAGTCTGA             GCCCGCC GGTCA GGCGGGC             TTTTACATTTGCGAA 100 200
      BR0834  812634 ..  812652 + -13.1  -4.38712   TCTGACAATATAAAA             GGCGCCG CTGAA CGGCGCC             TTTTATAAAAATCGA 100 47
      BR0843  819890 ..  819924 + -13.6  -2.59564   CAGGATTGATGATGA     TTTGGGGCGGGGGCAC ACA GTGTTTCCGCCCTGAA     CTTGTGAAGTGAAGG  84 32
      BR0844  820904 ..  820941 +  -4.1  -3.66178   CCCCCCAATCCTTCA   CGACACTTTCCGCCGCCT CGA AGCTGGAG-AAAGGGTCG   TTTCGGCTTACCACC  54 214
      BR0848  822502 ..  822527 + -16.3  -4.41956   TACAGAATGTAAAAA         GCCCCATGTTT TCAT AAACATGGGGC          TTTTCCTGTCTCTGT 100 53
        galM  832354 ..  832378 +  -8.6  -2.92613   GTGGGGAGCGCAATA          TCGGCGATGC CCATC GCATTGCTGA          TGATTTCCCGTGCGG  59 377
      BR0859 NONE
        phnM  835016 ..  835026 +  -5.4  -4.27796   GCTGGCACTGTCGGG                 CTCA GGC TGAG                 TTTTCCGCTTTCTTC  69 50
      BR0863  838263 ..  838274 +  -5.8  -4.13014   ATTCACTTCAAAATG                TCCG TTGG CGGA                 TTTTGCAAGTGTAAC  66 358
        cobT  840811 ..  840841 + -24.2  -3.35679   AATAAGAGACTTTCC       TGAAAAGCCCGCCG ATC CGGCGGGCTTTTCA       TTCTGAATGACGACC 100 36
      BR0871  843293 ..  843314 +  -8.7  -3.71378   AAAGCGGACCGCTGA           CGAGCAGAA AGAA TTCTGCCCG            TTTGCCTGTCGCCTC  72 246
      BR0872  844358 ..  844369 +  -5.8  -4.28656   GATGGCTTTTCCCAG                GCAC GAAC GTGC                 TTTTCGATATTGGCT  69 136
      BR0874  845995 ..  846016 + -12.9  -4.18197   GCCATGGTTAAAAAA           ACGGCGGCC ATCT GGCCGCCGG            TTTTGCATCACGGGT 100 56
         dgt  847752 ..  847766 +  -4.2  -3.05596   TTTAGCTTAATCGGG               GCCG GACGAAG CGGC               TTCGATACGCAAATG  46 31
        argS  849798 ..  849832 +  -3.1  -3.25823   TAAGACTAATGTGAA    GGAAGATCAGTATGATT GAA AGTCATG--GATCTTCC    TTCCTGTGCAGGAAA  45 98
      BR0878  852903 ..  852920 + -14.1  -4.16943   GTTCCAGCCATTTGA             GGGCGGC GTCA GCCGCCC              TTTTCGCATCTGCCG 100 55
      BR0879 NONE
        scpA NONE
        scpB  855760 ..  855772 +  -5.5  -3.21595   TGCGACGAATTAATC                CGGTT TGA AGCCG                TTCATCATCACACTT  52 56
        tatA  856108 ..  856138 +  -6.8  -3.86897   ATCCTTCCGGGATGA       ACTGCCATGGGC TGAAAAC GCGCATGGCAGG       TTTGTGGGCAGTGCG  68 40
      BR0883 NONE
        tatC NONE
        serS  858945 ..  858962 +  -2.6  -3.28261   TATAGGCGGCCTCAC             GCGGAT CGAAAA AGCCGC              TTGATCTGGAATTAT  45 4
        surE  859924 ..  859935 +  -4.4  -4.31433   CTTTCGGACCGGGAG                GGAT TTGC ATCC                 TTTGTTCTGCGGATG  67 67
      BR0887  860716 ..  860726 +  -2.4  -4.36914   GATGATTCCAAAAAA                 CCGC TTC GCGC                 TTTTGTCGGAACGGC  60 194
      BR0888  862244 ..  862275 + -21.8  -3.21225   TTCAGCAGGAAAAAA      TGAAAAAGGCGGGC AGGG GCCCGCCTTTTTCA       TTGCATGGTTTTTCC 100 45
      BR0890  863664 ..  863697 +  -8.1  -3.44146   TTTTGAAAGAGCAGG     CGGGCTCCGGTAA GGTTTAAA TAACCTGAGCCCG      TTCATTATGCAGCAC  64 49
      BR0891 NONE
      BR0892  866453 ..  866463 +  -4.6  -2.57522   AAGATCGCGCGGTTG                 CGGC GGC GCTG                 ATTGCTGTAGATTGA  45 0
      BR0893  867406 ..  867426 + -11.8  -4.60487   CGGCAATCGGCAAGG            GCGCGTGC GGAAA GCGCGCGC            TTTTTGGCAATGGTC 100 114
      BR0896 NONE
      BR0897  871314 ..  871330 +  -4.3  -2.58999   GATGATATAGAGACG              CGCGCTT TCG AGGGGCG              GTTCATATCTGAGGC  45 188
         tig  873016 ..  873034 + -17.4  -4.54727   CGATCAATATGGATG             GGCCGCGC GTT GCGCGGCC             TTTTCGTTTGCGGAC 100 53
        gatB NONE
      BR0900 NONE
      BR0902  875734 ..  875756 +   -12  -5.24531   CTTGACTGAATTCGA           TCCGGCGC AGATATC GCGCCGGA           TTTTTTCTGGCCGCT 100 46
      BR0903 NONE
      BR0904  876735 ..  876745 +  -8.2  -2.79574   GCTTCGCATAGGCCC                 GCCG GAT CGGC                 TCGTTGATCCATGTG  54 383
      BR0911  883312 ..  883327 + -11.8  -5.31877   AAACATAAAGAAAAA              CCGGCG TTTC CGCCGG               TTTTTTGTCATCCGT 100 83
      BR0913  886497 ..  886517 +  -9.7  -3.37466   GTGCCGGCTACCGGA            GCGGCAAAT TAT ATATGCCGC            TGTTCTCTCTGCCAT  72 193
      BR0915  888185 ..  888209 +  -2.1  -2.98034   CAACAGCCCCTCTTA          TTTTCGCCG CGTTTTT CGGTGCAAA          TGCTTTAAATTGATA  41 122
      BR0916  890842 ..  890880 +  -8.1  -2.60392   ACCCGTCAAGCTTTA  CAC-GGCGCCGCGTACTCA CTA TG-GTCCGCGGCGCTTGCG  GTTCATTCGCAAGTC  56 40
      BR0919  893068 ..  893084 + -10.8  -5.31877   AGACACGCCCTAAAA              CCCGGC CTCGC GCCGGG              TTTTTTATGCTGCAT 100 470
      BR0925  898748 ..  898764 + -10.8    -5.243   GCCCGATAAACAAAA              CCGGGC GCGAG GCCCGG              TTTTTTGATGCTTTA 100 42
      BR0927  901350 ..  901364 +  -5.6  -3.29511   CCCATGCCGACAATT               GCGGGA AGA TCCAGC               TTCTGCCCGAATACC  51 95
      BR0930  903767 ..  903781 +  -3.4  -2.95476   ACGAAGCACGAATTG               GGCGCG GTT TGAGCC               TCTCTGATAAATAAT  42 14
      BR0931  905523 ..  905540 +  -2.6  -3.90889   TCTGGCCAGCCTTTT             CCTGGC ATTAGA GCAAGG              TTTAAATTTATGCTT  54 66
      BR0932 NONE
      BR0933  907619 ..  907647 + -13.1  -3.72576   GGGCCTGATTGAACA        GGACGGGGCGGGA GTT TCCCGCTTCCTCC        TTTCCTGCCGGGAAG 100 48
      BR0934 NONE
      BR0935  909680 ..  909694 +  -2.7  -4.56775   CATAGACGATTGCAT               CTGGC GCCCA GCCCG               TTTTTGCGCCGAGCT  66 367
      BR0937  911771 ..  911783 +  -5.5   -2.8552   AAGATAACGCTCCAT                GCGTT AAA GACGC                CTTTACTGCCTCGGC  49 253
      BR0938  913337 ..  913374 + -24.4  -4.58308   GGGTAAGCAGAATAA   CAAAAGCGCCGGTCTG TCTGGT CAGACCGGCGCTTTTG    TTTGTTTGCTTCCTG 100 43
      BR0940 NONE
      BR0941 NONE
      BR0942  915026 ..  915037 +  -2.2  -3.07259   ATCCCGCGACGAGCG                CGCA ATAA TGTG                 ATTTTGGACCTGCTT  42 18
      BR0943  915355 ..  915369 +  -4.2  -2.74248   ATAAGGAAGGGTTTA               GGGCTA TGG TAGCCG               ATTTCCAGGATCTTC  43 58
      BR0944  916102 ..  916114 +  -6.2  -3.25088   CGACAATGGAAATGA                CCCG GTTTA CGGG                TTACTAAATTTCCCG  54 99
      BR0945  917562 ..  917579 + -12.7  -4.40003   CAAACAATATTTCGA             TGGCGCC TGTG GGCGCCA              TTTCTGTTTGTGGCG 100 50
      BR0946  918611 ..  918640 +  -3.5  -3.02144   CAAAACCATTTGGCA       TTTTGGGCTCGGAA ATA TTCCG-GCCCGCAC       TATTGGAGCGCATCC  46 118
      BR0947 NONE
        valS  921578 ..  921614 +   -13  -3.77832   AGTTTTCCTGCCGAA    TCAAACATCCGGCTGC CATGT GCAGCCGGGTGTTCGC    TTATTGGCTTTCAAA 100 62
      BR0959  931103 ..  931128 +  -6.1  -4.07687   GCAGCTTTTCAAATT         GGTCGAAAAGC TCCG GCTGTTCCACC          TTTTGCGAAACGAGT  66 260
      BR0962  936265 ..  936302 + -14.9  -5.26119   ACTAAAACCATCAAA   GCGCGTTTCCGTTTGCG ATAA TGCAGGCAGAAACGCGC    TTTTGTTTTTACAGG 100 51
      BR0965  937814 ..  937824 +  -3.2  -2.69458   GCTACGTTCTCTTTC                 TGGC CTC GTCA                 ATCTGTTTTATCGTG  41 232
      BR0967 NONE
      BR0968 NONE
      BR0969 NONE
      BR0970  941388 ..  941404 +  -7.9  -5.32699   GACATGAGGATTACA              GCGGCTT TTC GGGCCGC              TTTTTTACTGTTTGG 100 102
      BR0971  942280 ..  942301 + -13.7   -5.4505   TTGATCAGATATAGA           GCCGCCTTG TTCG CAGGGCGGC            TTTTTTATTCGAGGC 100 49
      BR0973  942965 ..  942976 +  -5.8  -4.56597   GTCGGATTTATCCCC                CGCA TGAT TGCG                 TTTTTCCGAAACGCA  74 19
      BR0977  944964 ..  945019 +  -4.9  -3.21218   ACCCGGCCATTATGG TGAC-TGTC-CGCAAGCTTCAAGCC TTCTATCC GGCTTGAAGGGTGTGGGGCATGTCA TTGCTGATGCAGCCT  49 134
      BR0979  946149 ..  946168 +    -7  -4.34402   AAACTAAGAAACCCA            CACCCTGC CTTG GCGGGGCG             TTTTGCTATGGAGCA  75 120
      BR0980 NONE
      BR0981 NONE
      BR0982  951251 ..  951268 +  -9.8  -5.27335   CACGTATTCAATATA             GCCGCC CACTGA GGCGGC              TTTTTCTTTGCCGAA 100 327
      BR0984  952092 ..  952110 +  -5.9   -5.1356   GCTGAAATACTCGCT             CGTTGCC CTTGT GGCGGCG             TTTTTGTTGGTAGCG  86 63
      BR0986  952685 ..  952720 +  -6.2  -2.91735   GGTAGAAGAATAATG    GGCGCTGT-TGACGA CAAGAAA TCGTTTTACAGCGCC    TATCTAACGTATTGA  52 36
      BR0987 NONE
      BR0988 NONE
      BR0989  953659 ..  953672 +  -4.5  -4.52589   GATCCGTCAATAAAT               CGGTG ACAT CACTG                TTTTCTATAAAGGCA  70 323
      BR0990  955062 ..  955072 +  -3.2  -3.53811   TGCGTAAACTATATG                 CAGG CGT TCTG                 TTTCGCGACGCTCAG  49 90
      BR0991  956341 ..  956354 +  -3.7  -2.65949   TATTAAACAGTGTGA               GGCCC ATTC GGGCA                TGGATTCATTTGTTC  43 68
         tmk NONE
      BR0993  958113 ..  958127 +  -5.6  -3.53012   GCTTGAATGAAATCG               CCAACC AAG GGTGGG               TTTCAACGACGCGCA  56 35
      BR0994 NONE
        metG NONE
      BR0996 NONE
      BR0997  961433 ..  961445 +  -5.5  -3.39521   TTCGCTTTGAAGTGG                CCGTT TAG AGCGG                TTCCGTTTTAATCGA  54 18
      BR0999  963523 ..  963536 +  -9.5  -3.07192   AATGTGCCTAGCAAT               CGCGC GGGC GCGCG                TCTATTGACAGGGTT  66 66
        rluC NONE
      BR1001 NONE
      BR1002  966169 ..  966179 +  -2.4  -3.61178   AAATGGAAGAATTCT                 GAGC CTC GCCC                 TTTGAAATCCGTGAC  49 24
      BR1003  967036 ..  967065 + -16.5   -4.0896   CTTATTGATAAAATG       AAGAAACCCCGGC GAAA GCCGGGGTTTCTC        TTTTGCGCGCGCTTT 100 67
      BR1006  971093 ..  971110 +  -5.6  -3.79519   CTTGAAAAAGAAAAC             GCAACT ATAAGA AGTTGC              TTTACTAATCCACTT  61 291
      BR1009  972018 ..  972034 + -10.9  -3.96892   GCCTACGCGGGGAAA              TCAGTCC ACT GGACTGA              TTTCTGATCCCGCTT  86 44
        rpiA NONE
      BR1011  973459 ..  973492 + -13.9  -4.29738   TCGGTAATTTTTATT     GTAAAAGCCCGGCAA AACT TGGCCGGGCTTTTTC      TTTTGCTACATATAG 100 46
         gor  975121 ..  975132 +  -3.6  -2.83403   CATGGCCCGCCACAT                TCGG AATT CCGG                 CTTTCGTGCAAGGAG  43 160
         dhs  976602 ..  976629 + -17.8  -3.66908   ATTGATCTGAACGGG        CAGGGCGGAGGT TTCG ATCTCCGCCCTG         TTGCTTTTCGGAAAA 100 44
        dgkA NONE
        nadE NONE
        gltX  980187 ..  980225 + -11.5  -4.31397   GAATTGCCCACATAG   GGCCTTTCCGGCGGCGG CGCCA CCGTCACCGGCTGGGCC   TTGTTTTCTGCCGGT  95 46
      BR1019  985737 ..  985747 +  -2.4  -2.52464   CGGCAATTAATTTCT                 AGGG CAT CCCC                 TCAATTGGGCGCCGG  38 24
      BR1020 NONE
      BR1021 NONE
      BR1022  988628 ..  988643 +  -8.2  -5.30155   CTGTAATCAAAAAAA              GCGGCT GGAA GGCCGC               TTTTTTCATTGCTCA 100 216
      BR1025  993937 ..  993947 +  -6.8  -2.87564   GTAGCACAAAGATCG                 CGTC GAA GACG                 TGTCTCAAGGAATAA  54 233
      BR1026  994447 ..  994466 +  -8.5  -3.87815   CGCGCTGGATCGTCC            GGGCGGC TAATGT GCCGTCC             TTTATCCAGATAAGC  74 184
        folP NONE
        folB NONE
        folK  997636 ..  997647 +  -4.4  -4.07568   CTCATACCGATTACC                GGAA CAAG TTCC                 TTTTCCACACGAACC  62 204
        dksA NONE
      BR1037 1002859 .. 1002879 +  -3.3  -3.83026   GCGGCAGATTCGCGT           TC-GGGCA CAATGC TGCCCAGA            TTTGCTGTCGCGGCC  55 462
      BR1039 1006780 .. 1006792 +  -3.3   -3.1978   TGGAGAAACAGGATT                GATGC TAT GCACC                TGTTCCTATCCCCAT  45 24
      BR1040 NONE
      BR1041 1009638 .. 1009648 +  -6.8  -3.14261   TGCCGATATTGGTCA                 CACG GCG CGTG                 TTGACTGGGTTTTTA  57 296
      BR1044 1015200 .. 1015210 +  -2.4  -3.17685   CGGCAAAGCCCGAAT                 CAGC AAA GCCG                 TTCAGTATCTGCTTC  44 464
        wrbA 1019309 .. 1019328 + -10.7  -4.77896   CTGGGCAGTTGCGAA            GCCGCCA CTTGAT TGGCGGC             TTTTTCGCTTAATTC  95 46
      BR1051 1020862 .. 1020875 +  -5.3  -4.56597   ACACAAAGTTTTCGC               GCAAA ACCA TTTGC                TTTTTGGGCGAAAAC  72 68
      BR1052 1022544 .. 1022574 + -12.7  -4.45083   GCAAAACACATTTCG      C-GAAAAGCCGCCT TATA GGGCGGCTTTTCTG       TTTTATGCCTCTACA 100 48
      BR1053 NONE
      BR1054 NONE
      BR1055 NONE
      BR1056 1026058 .. 1026072 +  -5.7  -4.18018   CGCGGCTCAGCACCT               GCGAA TTGGT TTCGC               TTTTGGGTGCGGAAG  66 213
      BR1061 1033019 .. 1033055 +  -5.1  -3.17051   CCGGCCGCCTCAGCG   GGGCGGCTGTTCTTGT GCCATA GCACGA-CAGCCGCAC    TCTTCGTGATGCCGG  52 3
      BR1067 1038578 .. 1038591 +  -5.2  -3.60296   AATCCATATAGCCAA               GCCG TGCCAC CGGC                TTTGCCCTGGAAATA  55 108
      BR1070 1040992 .. 1041008 + -10.8  -4.75356   ATAGAGCAATAAAAA              GGCCGC ATCGC GCGGCC              TTTTTACGTATCTTT 100 45
        folE 1046347 .. 1046366 +   -15  -3.76224   AGGCCGTTGAAGAAG            GCGCGGCA TTCA TGCCGCGC             TTTGATGCATCCGGC 100 97
        hisI 1046869 .. 1046900 +  -4.4  -2.77962   AACTGAATTTTAAAA      CGCGCCGTA-TGCAT ATG ATGAAATGCGACGCG      CTTTAAGCTGTACGA  46 177
      BR1077 1048025 .. 1048040 +  -3.9  -5.38054   AATCTCATTGAAAAA              GCCCG GAAATA TGGGC               TTTTTCTTTATGCAC  86 169
      BR1078 1049631 .. 1049658 +    -2  -2.56164   CCACTCATCAATGGA        ATGAATCCATCG CTCG TGATCGATTCAA         ATTAGTCATTGGACA  38 57
      BR1079 1050627 .. 1050657 +    -9  -4.42639   TGAGAATTGCCGTTA      GGT-CCCCGTGAG CGCAAA CCCACGGGGAACC       TTTTGCTTAACCTAT  86 510
      BR1086 1060091 .. 1060120 + -11.4  -2.78015   ACCCCTCGCCCGGCA       CGGCCCGCACCCG CTGGC CGGGTTCGG-CCG       GTTTGAAATAGTTGA  66 519
      BR1090 1065694 .. 1065714 + -11.1   -2.5092   ACTGAAATTTCCATC            GGCAATCGC CGC GCGAATGCC            CTTCATGAGATATTG  65 134
      BR1098 1074058 .. 1074068 +  -2.4  -4.17132   CACTTCACGCGCAAG                 CCGC GCG GCGA                 TTTCTTCCCGGCTTT  59 248
      BR1100 NONE
      BR1101 1076354 .. 1076365 +  -3.6  -4.30576   ATTTCCGTTGAATAA                CGGT CATT GCCG                 TTTTGATCCTGCCAC  65 436
      BR1103 1077496 .. 1077506 +  -4.6  -3.35679   GACGTATCCCCACAT                 TCGG CGC CCGG                 TTATCCATGGCAGGA  51 110
        uvrA 1080567 .. 1080604 +  -4.1  -3.96148   TGAACCGGGCCCTTC   TCGACAGCCATTCGCGAT CGT GTCGCG-ATGGCTGGAAA   TTTATCGTCACGACC  58 126
      BR1107 1084140 .. 1084161 +  -2.1  -3.02461   TTCCATGATCGAACG           CAGGCCGCG TGCA CCCGTCTTG            TGTTCGACAGCCTTG  41 179
       ispDF NONE
        cinA 1099984 .. 1099995 +  -2.2  -4.08945   GCACATAAACATTCG                GGTG AGTA TACC                 TTTTCCCGCAATCGT  56 33
      BR1122 1100800 .. 1100831 +   -13  -4.08216   GCCCAATAATGCAAA      AACCCCGAAGTTGG GTGT CCAACTTCGGGGGC       TTTTCAAAAGGGTGC 100 32
      BR1139 NONE
        trpD NONE
        trpC NONE
        moaC NONE
        moeA 1122125 .. 1122148 +  -6.7  -3.04501   GTCCTTCCGGATGAG          TGCATCGCC CTTCTC GGCAATGCA           TCTTCCCCGATTAAT  56 145
        lexA 1123224 .. 1123242 +  -9.6  -3.28924   CTTTGGAGGAACCAA             GGCAGGTT TGG AATCTGCC             TTGTCAGAAGCAATC  66 274
        gltX NONE
        gltA 1128688 .. 1128711 + -19.6  -5.38054   TGAGCACAAAAGAAA          CCCCGGCAGC GAAG GCTGCCGGGG           TTTTTCTTTGTCCAG 100 50
      BR1165 NONE
      BR1166 NONE
      BR1167 NONE
      BR1168 1147130 .. 1147157 + -17.2  -2.84383   CAGATGGTAGTTTAA        TAAAAACGGCCC CGAA GGGCCGTTTTTA         TGCGTTTATTTCTTG 100 99
      BR1171 1150345 .. 1150355 +  -2.6  -3.28712   CTTCACCTCCCAAAT                 TTTT CAG AAAA                 TTATGAACAAGCCGG  45 124
      BR1172 1151916 .. 1151929 +  -8.1  -3.16742   TCACGAAAGTTGCAA               GGGGA AACC TCCCC                TTGCTGCACCTTCAA  61 43
      BR1173 1152345 .. 1152367 + -16.3  -2.93853   GACCGCATCTGCTTC           CAGCCCGCC CGAAA GGCGGGCTG           CTTTCGTTCAGCAGA 100 99
      BR1178 1156898 .. 1156913 +  -3.2  -4.63218   ATCCCGGCGCTTCTG              GCGC AAATCGGC GCGC               TTTTCTTCCACGCGC  69 132
      BR1180 1157688 .. 1157701 +  -6.7  -2.62396   ATTGCCCACTATAAA               TTGCC TTTC GGCAA                TACTCTGAAAAAATC  52 27
      BR1181 NONE
      BR1182 1158570 .. 1158589 + -12.8  -4.45151   ACAATCTTTTCAAAA            GCCTGCGC CGCC GCGCGGGC             TTTTCCTTGCATCTT 100 56
      BR1183 1159535 .. 1159553 +  -4.5  -2.79023   GTTGCCGCCTCAAGC             CGTCGCC CTTAT GGTGATG             TGATTGATCCGCTTC  46 109
      BR1185 NONE
      BR1186 1160556 .. 1160582 +  -4.2  -4.91712   CGATGGCGTAACGGC         GCTGCGGCGCCT TAA AGCCGCCCTCGC         TTTTTGTCAGTTCGG  78 249
        pccA 1164771 .. 1164793 +    -7  -3.89346   CCCCGAATGCGGTGC           CTTGCACC GGATCAG GGTGCGAG           TTTATGGGATGGAGA  68 41
        bhbA 1167012 .. 1167033 + -17.3  -4.82901   TTTCTCAAGATGAAA           GGCCGAGGC AACC GCCTCGGCC            TTTTTGTCAGGGAAA 100 83
      BR1197 NONE
      BR1198 1173998 .. 1174026 +  -3.1  -3.60419   CAAACAGGCCTATAG        GCCAAAGAATAAG CCT CTTACGCTTTGCC        TTATCCTTTACGGGT  51 70
      BR1199 1175326 .. 1175345 +   -15   -5.0925   TTAGCCAGTGTGGAA            CCCGGCCT TTCG AGGCCGGG             TTTTTCATTTTCCGA 100 56
        phoA 1177071 .. 1177091 +  -9.6  -3.94051   CGCGGCATAAAAAAA            GCGCGGAG CAACA CCCCGCGC            TTCTTCATTTAGTTT  78 134
      BR1241 1205878 .. 1205897 +  -9.2  -5.31275   AGGATCAGAAAGAAA            GTGCCGGT TCCG ACCGGCTC             TTTTTTATCCTGCGC 100 40
      BR1244 1214541 .. 1214591 +   -14  -3.28712   GGTCCTTCTAACGGG CTAAAACCCGTTTCCTGAAAGCCG TTC CGGCACTCAGGAAAAGGGTTCCAG TTATCCGACCCACCG  95 22
      BR1252 1220458 .. 1220473 +  -8.2  -3.65722   ACGGAGCGGGAAAGC              GCCCGT TTTG GCGGGC               TTTGCGAATTATTTT  69 399
      BR1254 1221409 .. 1221424 +  -4.6  -3.35467   CGCAGCCGAACGTTA              TCTGCG TTCA CGCTGA               TTCGTACTTTCTGAG  51 10
      BR1257 1223038 .. 1223053 +  -4.6  -4.11751   GATGCCCTCAACTAA              GCCTGT ATTT GCGGGC               TTTTCAACCATTACT  62 60
      BR1258 NONE
      BR1259 1224717 .. 1224761 + -15.2  -3.54935   GGACCACCGCAAGCC TCGGCAAAAAGGGACGGG TCGTCATTC CCCGTCCCTTTTTGTTGG TTTCAGCCGCCTTTC 100 46
      BR1263 1227086 .. 1227097 +  -4.4  -3.53224   AGGTTAGAGCGGGTT                TTCC TTCA GGAA                 TTTCAGAACACCCTG  53 74
        gloA 1230127 .. 1230146 +   -15   -3.9461   GTGATAAAAGAAAAA            GCCCGGTC TCGC GACCGGGC             TTCTTGTTGAAAGAA 100 37
      BR1272 1234543 .. 1234559 + -10.9  -3.54424   AAGCGGGATCAGAAA              TCAGTCC AGT GGACTGA              TTTCCCCGCGTAGGC  78 147
      BR1277 1241025 .. 1241043 +  -6.8  -4.21933   CTGGGCAGCAATTGG             CACTTTTT TCA GAAAAGTG             TTGTTTTGGGCTTGC  72 149
      BR1278 1241796 .. 1241809 +  -3.7  -3.07755   CTGGGCCACAGAATA               GCAGC AGGC GCGGC                ATTTTACCAATCTGT  46 25
      BR1279 NONE
      BR1280 NONE
        sfsA NONE
         map 1243660 .. 1243681 +  -4.5  -3.92001   CCCGCCTTCCATGCG           GTGATTG AAAAGCGG CAATCAC            TTATTGTCTGATCTG  60 22
        radC 1244515 .. 1244531 +  -2.9  -3.79021   ATGGTGCGAAGAAGG              TTGCGCA ATC TGCGAAG              TTTGCTCGAATTTTC  53 72
      BR1284 1245559 .. 1245599 + -10.5  -3.53224   GGCCGTAATGCGCAA TGGCGAGGTGGTGGAGCC GCTTGA GGC-CCACGATCTCGTCA  TTTGAACCCGCAATA  78 276
      BR1286 NONE
        cobH NONE
        cobI NONE
      BR1289 1251242 .. 1251258 +  -9.4  -4.77157   AAATAAAACAAAAAA              GGCAGG AAAAC CCTGCC              TTTTTCGTAAGTTAA  95 35
      BR1293 1254914 .. 1254925 +  -5.8  -2.73364   GCGAACCGGCCGAAA                TCGC GATA GCGA                 TCATTCAGATGCCCG  47 402
        cbiD NONE
        cobK 1260714 .. 1260731 +  -4.7  -3.36823   AAAGATCATCGCCGT             GCGCCTG AGGC CGGACGC              TTCAATTTTCCCGGC  51 116
      BR1303 1263437 .. 1263457 + -14.7  -2.62653   GAGGAACAGCCATGA            CCGGGCGGA GAT TTCGCCCGG            CTTCTGCCATTGTCC  78 253
        mmsB 1274952 .. 1274974 +  -3.3  -4.70879   GCGTTTTTGGCAAAA          CCGTGC-ACC GTCA GGCAGCGCGG           TTTTTGCCGTTTAGA  68 228
      BR1319 NONE
      BR1324 1287018 .. 1287049 +   -10  -2.79574   GCAGAAATAACCAAC      CTGCCGGGCGAGGT ATCC GCCTTGCCCGGCCC       TCATTGATGAATCTG  67 31
      BR1325 NONE
      BR1326 1289978 .. 1289993 +  -3.3  -4.46212   AGACGTCACATGACG              CCTAT CTTTAA ATAGG               TTTTGTACTCGCAGA  65 83
      BR1327 1291023 .. 1291033 +  -2.4  -2.95073   AAGCACCGCGCCATA                 GAGC AAG GCCC                 ATTTGATATTGGGCA  40 296
      BR1334 1297141 .. 1297151 +  -4.6  -3.25942   CGAACAGCCCCCTCC                 CTGC CGA GCGG                 TTCCTGTCCAGCGCT  49 104
      BR1335 1297626 .. 1297644 +    -3  -3.60234   CCCTCAACCGTAGGG             CCATGGTG GAT CGCCGTGC             TTTGCGCCTATCTCC  51 146
      BR1336 1298344 .. 1298364 + -16.1  -4.64861   GCTGCAAAAAACAAA            CCCGGGCCG TCA TGGCCCGGG            TTTCTTTTAAAAACG 100 41
      BR1343 1304831 .. 1304845 +  -7.8  -3.09834   GCGCGACACATCCAT               GTGGTC CAT GACCGC               TTCAATGATGGCCTC  57 424
      BR1352 1314968 .. 1314978 +  -5.4  -4.17316   GCCCCAGTTTCTCGC                 CAGA TAA TCTG                 TTATTTTCCGCAGCT  66 483
      ureA-2 NONE
      ureB-2 NONE
      ureC-2 NONE
      BR1359 NONE
      BR1360 1320930 .. 1320941 +  -4.4  -3.21912   GTGCACGTCAAGGGC                CATG TCCG CATG                 TTCATGAATTAACGA  49 2
      ureG-2 NONE
      ureD-2 NONE
      BR1363 1323584 .. 1323595 +    -3  -3.76224   GCATCCTGAGCCTGA                TTTC TGGA GAAA                 TTTGATCAATGAAGA  53 32
      BR1364 NONE
        cbiM NONE
      BR1366 NONE
      BR1367 NONE
      BR1368 1327561 .. 1327577 + -10.9  -4.37658   CATCGGGGGATATCG              GTGCAGA ATA TCTGCAC              TTTTCTCACCGAATT  90 469
      BR1371 1329650 .. 1329686 + -13.8  -2.71791   ATGCCGCTTTAAAAA   GGTTTGGATG-CGCCCC GACG GGGGCGGCATCCAGAAC    GTTTCCGAGAAAAGT  85 29
      BR1373 1330675 .. 1330698 + -10.3  -3.65902   CATAGATGGGCAAAG          GCCTGCCACC CACAT GG-GGCAGGC          TTTCGCTGACATAGA  75 349
      BR1377 1333778 .. 1333794 + -10.8  -5.58209   CATTCCAATAAAAAA              CCGGGC GCAAG GCCCGG              TTTTTTTACCTTTGA 100 30
      BR1382 1337760 .. 1337774 +  -4.2  -4.65895   TCAGGCTGTGCATCA               GCGC AGTCGGG GCGC               TTTTTGGATCGCCGG  70 420
      BR1386 1341409 .. 1341421 +  -4.7  -3.90112   ACCAGAAGATTGATG                CCGGG CTT CACGG                TTTCCTTGGAAGAAG  59 309
        serB 1347084 .. 1347102 +    -8  -3.14963   CGCCAATGAAGAAAA             GTCCGGGC ACC GACCGGGC             TTGCATGGTTCTGGA  57 167
      BR1403 NONE
      BR1404 1357666 .. 1357678 +  -6.3  -3.35358   TAAGACCGGCCTGCT                TTGCA GAA TGCAA                TTGATCCTTGTTTGA  56 38
      BR1405 1357989 .. 1358012 +  -5.2  -2.78596   TTGCGCAAACGGGAC          GATGCGCGCA ATAT TGCGCAAATC           TGTCATAACACCGTG  48 72
      BR1406 NONE
      BR1407 1358687 .. 1358702 +  -8.2  -4.18762   GAAAAGGCCAAGCTG              GCGGCG CAGG CGCTGC               TTTTCCATCAGGCTT  74 230
      BR1412 1365631 .. 1365647 +  -2.9  -4.08394   CACGAATCATTACAT              TCGGGTG AGA TGTCCGA              TTTTCCCGACGATAT  58 75
      BR1413 1368429 .. 1368442 +  -2.3  -5.03314   GTCTTGTCGTAGATG               CGGGT AATG ACCAG                TTTTTTCCAGATCAG  77 238
      BR1416 1370245 .. 1370269 +  -5.1  -3.68351   CGAAGGGTTAAAGAG         TAGCTC-CTG AACACA CAGAGAGCTA          TTTACCTCATGGCCC  58 30
      BR1417 NONE
      BR1418 1373293 .. 1373310 +  -3.4  -4.09685   AGTTTTGCCACCATG             GCGCGGA ACGCA TCCG-GC             TTTTCAGCAATCGCC  58 291
      BR1423 NONE
      BR1440 1399588 .. 1399598 +  -4.6  -2.87132   GCAGTGAAGAATATG                 GTCG CTG CGGC                 TATGTACAACCAAAA  47 50
      BR1441 1401208 .. 1401234 +  -9.4  -4.21908   AACAAAGAAATAGAA         CGCAGATCTGAT ACT GTCAGGTCGGCG         TTTTAAATCCTGGTG  82 89
      BR1442 1402250 .. 1402274 +  -4.2   -4.1552   CGGCGGGCTTGTCCT          TCGGCTGC AACCGCAGG GCTGCCGA          TTTCTTGACCGGGTC  62 426
      BR1447 1406103 .. 1406119 +  -5.9  -4.18762   GGGGCCAGCGCCACC              CAACTTA GCG TGAGTTG              TTTTCCATGAAGATT  70 123
      BR1452 1411648 .. 1411659 +  -4.4  -3.01791   AAATACCGCCAAAGC                CCAT CATC ATGG                 TCTTACGGCCGACCT  46 460
      BR1454 1413293 .. 1413335 +  -6.8  -3.14132   GAAAGCATTGTAGTA GGTCGCAACCGGCGGCAAAG CCG CCCTGCCCTTGGTAGCGATC TTCATAGCAAAAGGC  54 463
      BR1458 NONE
      BR1459 1417669 .. 1417696 + -13.4  -4.30978   AAATTATAATAAAAA        TGCCGACGCAGCC TTT GGC-GCGCCGGCA        TTTTCATCACTTCAA 100 32
      BR1461 1420024 .. 1420040 +  -6.5  -2.62263   GCGAAGCGGCAAAAC              TCAGCCG CGT CGCCTGA              TAATGTGACAAGAAT  50 9
      BR1462 1421355 .. 1421371 +    -8  -3.19192   GGTCCTTGATAAGCG              TGACGG AATCA CCGTCA              TTGAGTTGGGTACCG  59 188
        pncA 1422279 .. 1422295 +  -3.6  -2.87211   GCCGCGCCGATGAGG              CCGGTA ATAAC TTCCGG              TATATGCACCAGCGT  44 122
      BR1466 1424020 .. 1424035 + -11.8  -4.77036   CCTGATAAGTCAAAA              GGCGGC CGAA GCCGCC               TTTTTCATGGTCGCC 100 192
      BR1469 1426404 .. 1426423 + -11.4  -4.18762   GGCTCAATTGGATTA            GCCTTGCC ATTC GGCAGGGC             TTTTCCATAGGGATT  93 196
      BR1470 1427370 .. 1427387 +  -6.2  -3.30159   ATCTGCATTCCCTAC             CCCTGC CAGTTT GCGGGG              TTGTACACCCGTTGG  56 382
      BR1472 1428262 .. 1428286 +  -9.9  -3.18264   GCTATGTAATGCCTT          GCCGTTGATGG ATG CCGCCAGCGGC          TTGGTGAATGCCAGC  66 513
      BR1474 1429637 .. 1429650 +  -3.1  -4.37886   CAAATTTTTTCAACT               TTTCC TGTA GGAGA                TTTTATGAACACTCG  62 425
       omp28 1430449 .. 1430470 +   -13  -5.95166   ACCTGATACAAAACG           CCGGCCTG GTTTCA CAGGCCGG            TTTTTTTTGATTAGA 100 67
      BR1481 1438648 .. 1438690 + -16.4  -2.50398   ACCATTATTTGAGGC GCAGCCTCTTCCTTTCGC ATCTTGC GCGAAAGGAAGAGGCCAC CTGTTCAATTCATTG  95 40
        carA NONE
      BR1484 1441223 .. 1441266 +  -8.2  -3.31792   CCTGCGCCTCGCTCA TCTGCTGGCGCATCTGGTTGA ATT TCGGCAGGATGC-CCAGAAGA TTCTGGACATGGTGG  59 357
      BR1487 1443496 .. 1443518 +  -6.9   -4.3739   ATTCATAAGCTGCCA          ACCCGC-CGG AAAA CCGTGCGGGC           TTTTCTGGCAGGCTA  75 147
        carB 1447130 .. 1447156 +  -8.1  -2.87211   TACGGCTGAGGCACA        CCCCGAAAATAG GAAA CTGT-TTCGGGG         TGTGTGAAAACAAAT  58 58
      BR1489 1447788 .. 1447808 + -15.4  -5.16237   GAGTGATTTCTTCTT            GCCGCCGG TCGCC CCGGCGGC            TTTTTTCATGCGGTT 100 57
      BR1491 1450415 .. 1450430 +  -6.8  -3.16191   GTGACTTTGCGACCC              GTACGG CCAG CCGTGC               TTCCTGACGATCTCC  57 110
      BR1492 1450754 .. 1450772 +  -9.5   -5.4505   AGAATATGCAGAAAA             GGCGGGT CTTGA GCCCGCC             TTTTTTGTTGCCCGC 100 47
        aspC 1452909 .. 1452922 +  -5.2  -2.65815   GCATCCAGCGTTTCT               GCGC CAGCCT GCGC                TGATATCAATATCAG  47 9
      BR1496 NONE
      BR1497 1453490 .. 1453504 +  -2.1  -3.73775   GATAGCAGAAAAACG               TATCG AAAGA CGGTA               TTTCCTCAAGCTCGG  51 172
      BR1500 1457045 .. 1457063 +    -3  -3.17763   TATTCATCCTCTTCA             CACGCTCA TTC TGGGTGCG             TTGATACAGTATGGC  45 3
      BR1501 1457292 .. 1457306 +    -5   -3.5394   TTTCTATAATTACCC               GGGAAT GAA ATTTCC               TTTCGCGCGGAGTTT  53 79
       lrp-1 1457868 .. 1457906 +  -2.4  -4.46212   CTTTTGGAGCGGAAA  GGCTTC-GCGAACATGC GCCAGA GCATTTTCGCCGCAGCG   TTTTGTCATGGCCGG  64 98
      BR1507 1461858 .. 1461881 +  -2.4  -2.64218   TGAAAATCACCAGTG          TGATGACC TCCTGCAT GGTCTTCA           ATTGTGCTGCCGAAT  38 146
      BR1509 1463482 .. 1463498 + -12.3  -3.36327   TGATGAATTCAGCAT              GCGTGAC GAG GTCACGC              TTATCGCTGAGATAG  76 226
      BR1511 1464664 .. 1464701 +  -3.4  -2.73124   AGCATCGCCGGATTG   GAAAAGGGTGAAGGGG ATTTCG CTTCCACACTCTTTTC    ATTTGAACGCTGAAA  41 83
        uvrB 1467742 .. 1467752 +  -8.2  -3.37283   ATCAATCCTTCATGC                 CGCC GTG GGCG                 TGTTTGCGGCCTTTG  65 213
      BR1514 1469228 .. 1469245 + -14.1  -5.24129   AAATGCAGATTTCGC             CCCCGGC TTCT GCCGGGG              TTTTTTATCGCCCGG 100 54
      BR1516 1470151 .. 1470168 +  -9.8  -5.26875   ATCAACCAGCAAAAA             GCCGCC CCTGAA GGCGGC              TTTTTTCATTGCAAA 100 51
      BR1519 1471812 .. 1471826 +  -2.8  -2.60496   GGGCGATTGAATTAC               GTCAAT AAT ACTGAC               ATATTTGGCGCAACA  40 31
      BR1520 NONE
      BR1521 1473285 .. 1473295 +  -4.6  -3.14132   GTACAAAAGGTACAA                 CCGC AAT GTGG                 TTCATGGAAAGCACA  49 107
      BR1522 1474838 .. 1474856 +  -8.8  -3.18681   AGCAAGACAACGCCT             CCCCCTCA TCC TGAGGAGG             TTCCTGAGCTTGCGA  63 173
         lgt 1477874 .. 1477887 +  -2.3  -2.91264   CAAACCGGGCAGCCG               CCAGG AATG CCTGA                TCTCTCGCTGAAAGA  41 12
      BR1529 NONE
      BR1530 1480005 .. 1480048 +  -6.8  -4.48317   CGCCATCATAGAAGA TTAGAGCGGTTCCGGTTA AAACGGAA TCGTTGGAACCGCTCTGA TTATTTGTTTTATCG  77 22
      BR1531 1481299 .. 1481315 +  -3.6  -3.53811   AGATAAAACCGTCAG              GCGTGG ACAAA CTGCGC              TTTCAGGAGCATGAA  51 52
      BR1532 1482147 .. 1482162 +    -9  -4.07568   AACAAGAGAGATTAT              GTCCGT TACG ACGGAC               TTTTGCGACAGAACC  81 292
        prsA 1483240 .. 1483256 + -10.9  -3.54543   AAGCGGGATCAGAAA              TCAGTCC GGT GGACTGA              TTTCCCCGCATAAAT  78 114
      BR1535 1486148 .. 1486159 +  -5.8  -3.21218   AAGAAGCCAAGGACG                GCGA ATAA TCGC                 TTCCTGATAGGGGGT  54 18
         pth NONE
      BR1537 1488136 .. 1488156 + -15.4   -5.0065   TACCTGATACGATCT            GGCCGCCG AAAAC CGGCGGCC            TTTTCTTTATGCCTA 100 34
      BR1538 NONE
      BR1539 1489178 .. 1489197 +  -4.9  -4.82667   GCCTGAAACAACAAA            GCCCGGA GCATTG TCCGAGC             TTTTTCGTATCCTCA  75 35
      BR1546 1497623 .. 1497647 +  -8.6  -2.74515   TCGATTCTCACTCAG          GGAAATAGCC CCCGC GGCTAATTCC          ATTTCAGACATATTT  60 18
        hemF 1500366 .. 1500383 + -14.1   -4.7497   CTGATGAAGCGGAAA             GGGCCGG TTTC CCGGCCC              TTTTTCATGCATCGA 100 37
        moxR 1505588 .. 1505598 +  -3.2  -2.70932   ATCTGGTGAAGGCTG                 CCGT CTG ATGG                 TGATTGGCGCAGAAG  41 18
      BR1557 NONE
      BR1558 NONE
      BR1559 1511807 .. 1511819 +  -4.7   -4.2528   TGCGCATAAGCCTCC                CGCCG ATG CCGCG                TTTCTTCCATTCAGG  64 320
      BR1561 NONE
      BR1562 1514183 .. 1514197 +  -5.7  -3.85698   GTGGCTGATCGGCAC               CGGTA TTACC TACCG               TTTCTGACAAGCACC  61 4
      BR1564 1515683 .. 1515696 +  -2.3  -3.72576   GAAAATCACAAAGCT               GAACG AGCG CGTGC                TTTACTGACAAAGAA  51 4
      BR1569 1519133 .. 1519175 +  -3.8  -5.14965   CGTCAAAACAAAGGA TTAGAGCGC----CGATCTGAT TCA ATCAGATCGAAACGCGCTCTAA TTTTTTCCTGCAAAT  79 22
       lrp-2 1522631 .. 1522645 +  -4.2  -3.59979   AAGAAGTGAAGGAAA               CGGC TGACATC GCCG               TTTGAAATAGCCGGC  53 6
      BR1572 NONE
      BR1573 1524731 .. 1524754 +  -4.4  -4.07568   CTTGGCGGAGCAATC          ACCCGCGCGGC CAC GCCA-GCGGGC          TTTTCACGCACAGCG  62 168
      BR1578 NONE
      BR1579 1528139 .. 1528149 +  -8.2  -2.83343   GCCTGCCGTCAGATC                 GGCC CTC GGCC                 TCTGATCCTGAATAT  60 10
      BR1580 1529164 .. 1529180 +  -5.1  -4.85782   TTTTGATTAAATCAT              TGGACAG GCT CTATCCA              TTTGTTTTTACGCGC  78 110
      BR1581 1530518 .. 1530539 +  -2.9  -3.80746   GCTTCTCGCGAAAAA           GCCGCACAT GAGA ATATGCAGC            TCTTGTTTTTCAGAC  53 248
      BR1587 1536817 .. 1536827 +    -4   -4.2928   ACAAAAACGCATTTT                 TTTG GGA CAAA                 TTTGTGGTTTTTGTG  65 335
      BR1589 1537328 .. 1537377 + -10.8  -3.97947   ACCACATCCCATGAG GCCGCAGCCGTGCGATGCAGGATA TAGA TA-CCAG-ATCGCACGACTGCGTC TTTGTAATCGATGAC  86 41
      BR1590 1538343 .. 1538362 + -10.7  -5.37593   TTTCAAACCAAAAAA            CCTCCGG CATGAA CCGGAGG             TTTTTTGGTTTGAAA 100 196
      BR1593 1540285 .. 1540314 + -15.1  -3.63305   CGCGCTTTGGAAAAT       TGAAAACCGGCCC CTCG GGGCCGGTTTTTG        TTTGCACATTGTCTG 100 140
      BR1594 1540664 .. 1540716 + -26.7   -3.1247   GATGTTCTGGGAAGC TAGAGCATTTTCGCGCCAAAACCGT TTC ACACTTTTGGCGCGAAAATGCTCTA TTGCATGTCGCGGAT 100 23
      BR1598 1543526 .. 1543544 + -13.1  -5.42259   GAATGAATTGAAAAA             GCGCCGG TCCAC CCGGCGC             TTTTTTTGACCATCA 100 35
      BR1600 1545289 .. 1545304 + -11.8  -4.31379   CGAGCATAAACAAAA              CCCGGC TTTC GCCGGG               TTTTGATCACTTCAT  95 64
      BR1604 1548432 .. 1548449 +  -2.6  -4.28361   CCCGATCAAATGGAA             TGGGCC CCCACC GGCCTG              TTTTGGTGACGTTGG  62 227
      BR1606 1553190 .. 1553206 +  -5.1  -4.00124   GAAACGGCAGCTCGA              TCACCAC TCA GTGTTGA              TTTACTTATCGCGTG  63 175
      BR1608 1555709 .. 1555724 +  -3.9  -3.89346   ATCCTCGATGGGAAC              GGGGC AGTAAA GTCCC               TTTATCCCATACGGA  58 16
        aceA NONE
      BR1615 NONE
      BR1616 1563829 .. 1563857 +  -6.5  -5.01732   TTTCCTCGACTGACC        TCACCCGGCTGGC CCT GCCAATCGGGGGC        TTTTTTGACCGGATT  83 320
      BR1618 NONE
      BR1619 NONE
      BR1620 1567746 .. 1567759 +  -5.9   -4.1466   CGACTTTTCAGGTCA               GCCTC TACG GGGGC                TTTTAGCGATTGGAT  68 6
      BR1621 1568607 .. 1568617 +    -4  -3.09785   TGCTAAATATAGTCC                 CTAA ACA TTAG                 TGTGTTGCAATATAG  46 237
     omp31-1 1569477 .. 1569515 + -28.4  -3.01712   CGAGAACTGGAAACG   GGAAAGGGCCGCCTTGCT TGA AGCAAGGCGGCCCTTTTC   TATTGAACACCAAAA 100 43
      BR1624 1571334 .. 1571346 +  -4.7   -4.1891   GCGTGCAGAGGGTGC                GGGCG GAA CACCC                TTTCTATTAAACCAA  64 3
      BR1626 1572044 .. 1572060 + -10.9  -3.96892   GCCTACGCGTAGAAA              TCAGTCC GCT GGACTGA              TTTCTAATCCCGCTT  86 89
      BR1633 NONE
      BR1634 1582223 .. 1582236 +  -2.4  -4.07568   ACAATGAGATAGAGC               GGAT CCGGCA ATCC                TTTTAAAACAGGAAC  56 139
      BR1637 1585041 .. 1585053 +  -6.9  -3.09933   AATACTCGTTTTCAG                GTGGG TTT CCCGC                TTAGATGCCTTCAGC  56 139
      BR1638 1588188 .. 1588204 + -10.9  -2.62616   TCGAACCGACGACCC              CCTGCTT GCA AAGCAGG              TGCTCTCCCAGCTGA  69 89
        gabD 1593245 .. 1593267 + -10.5  -4.87328   AGAAATTGAATGAAG           GACGGCGCA TTGTT TGCGCCGCC           TTTTCTATTTATATA 100 55
      BR1641 1593942 .. 1593959 +  -3.3  -2.78384   GCTCACAATTTTGTG             GGCAGAC ATGC GATTGCC              TGTCGTAAAGACGAC  41 45
      BR1642 1594671 .. 1594683 +  -3.3  -3.85698   GCAGATCCTGCACGG                TTGGC ATG GCCGG                TTTCTGGCGCGGCCA  55 143
      BR1647 1597097 .. 1597122 +  -2.5  -2.76661   TCAAAGGCAGTATGA         TGACCGGCATT TAAA AATGCTGGCAA          TAGATTTGTATATTT  39 111
        glcB 1599556 .. 1599575 +   -15  -5.10933   GATGCAATTTGTTGA            CGGCGGGA GAAA TCCCGCCG             TTTTCTTTTACATCG 100 241
      BR1649 1600148 .. 1600164 + -11.5  -4.72272   CCTCTGATTGAAAAA              GGCCGCG TCG TGCGGCC              TTTTTCATAGAGAAA 100 34
      BR1652 NONE
      BR1653 1603332 .. 1603344 +  -3.4   -3.9281   GGGGTTCGATTCCCC                TTGG GCGTA CCAA                TTATTTCCCCATCAT  55 74
      BR1654 1604043 .. 1604080 + -19.3  -2.87553   GTGTTTCGCATATTA   GAATAAGCCGTCGTGGC TAAG GCCATGACGGCTTTTTC    GTTTCAGATTTTTCG 100 188
      BR1658 1607481 .. 1607493 +  -9.1  -3.30441   TTCTGCCGTCTCCCC                GGTGG CTT CCACC                TTCTGAAGCATAATC  69 60
      BR1659 1609080 .. 1609111 +   -13  -3.75153   CGCTGCAAAATGAAA      CAGGCAGCTTGCCT GGAA AAGCAAGCCGCCTG       TTTCCATTACAAAGC 100 28
      BR1665 1611654 .. 1611691 +  -4.9  -2.78816   AGAAAAGCCCAACCT  GGGCGC--GACAACCTC AATGCA GGGTTTGTCATGCGCCC   TGTCCTGAACGATCA  46 76
        exbB NONE
      BR1667 NONE
      BR1668 1614079 .. 1614099 + -12.5  -5.46129   TAAGCAGAGGAAAAA            GCCGCTCCG AAC CGAAGCGGC            TTTTTTCATTTATTC 100 38
      BR1672 1618503 .. 1618514 +  -3.6  -2.52464   AGCTGCCTGCATCGG                TCGC TCGC GCGG                 TGGATTGACGACCAA  42 41
      BR1673 1619104 .. 1619139 + -17.7  -2.78816   TTAAATATTTGTCAT    AGAGAAAAGCCCGGC GCATGG GCCGGGCTTTTCTCA     TCTGGTGGGGCATAG 100 218
      BR1677 1620722 .. 1620754 +  -2.7  -3.01924   TTCATGAATTTGGAA      TGATTTGTCCGGC ATAATCG GTCCGGCAAGTCA      TCTTGGAACCGGATC  43 61
      BR1678 1621850 .. 1621903 +  -7.4  -3.48395   GACGCCGCATGAAAT GCCGCGCTTGAT--CGGCGAGCCG-CG TCC CGACAGCTTGCCGTCGTCATGCACGGC TTCTGTAAAGCCCAT  60 286
      BR1680 1624314 .. 1624330 + -10.8  -5.50774   TTGTCAGCAGCCTGA              GGCCGC ATGAA GCGGCC              TTTTTATTTGTTCTG 100 193
      BR1707 1651038 .. 1651048 +    -4  -2.93252   ATGAAAAAGCACCCC                 GTTT TGA AAAC                 TGATTGTTGCGACAT  45 12
      BR1708 NONE
      BR1709 1652317 .. 1652346 +  -5.6  -4.12188   TTCCAAGGCACGTAC       GCAATCTCCGGG ATGAAA CCGGGTGGTTGC        TTTTCGCCGTCATGC  65 86
         efp 1652986 .. 1653022 +  -5.6  -4.07877   CCTCGACTGTTGCGG   CGCCCGC-CGGGGCGCC GCAT GTCGCCCCTTGCGACCG    TTCTTTCTCAGATCG  65 46
      BR1711 1653945 .. 1653959 +  -4.2  -3.32769   GAAGCCGATCTGATT               TCTTGC CCA GCATGA               TTGATGATTTCAGCG  49 28
      BR1712 1654089 .. 1654099 +  -2.4   -3.5593   TATTTGGACAGAATC                 GCCG GAA CCGC                 TCTATTTCTTTGTTT  47 57
      BR1713 NONE
      BR1714 1656634 .. 1656652 +  -4.4  -3.29511   ATGGCGATGCGCTGG             CGCTGGCC GCC GGAAAGCG             TTATGCCCCGCTCGC  49 375
        rpmE 1658680 .. 1658698 +  -9.5   -5.4505   ATCTGATTTGAAAAG             CCCCGCT CATCT GGCGGGG             TTTTTTATTGCCCGG 100 51
      BR1719 NONE
      BR1720 1661968 .. 1661986 +  -3.8  -2.85996   CACCGCAGCAAGCAC             CGCTATAA TCA TGATGGCG             ATTTCATCCGTCATC  43 275
         tkt 1667666 .. 1667689 + -13.1   -3.8698   TGCATGATTTTGAAA          CGCCGGTGC GACAAA GCGCCGGCG           TTTAAGTTTCCATTC 100 34
         gap 1668815 .. 1668838 +  -9.5  -4.68846   ATCTGATAACGGCAA          CGCCTCTCC TTCACT GGCGAGGCG           TTTTCATTTCTTGAT  91 35
         pgk 1670121 .. 1670155 + -14.5  -4.42639   CAGATTGATGAAAAA    CCCCTCGATTTTTGGC AGCA GTCAAAAA-CGAGGGG     TTTTGATTCCGATCT 100 83
        prpE NONE
      BR1732 NONE
      BR1733 NONE
      BR1734 1674168 .. 1674184 + -10.9  -3.96892   GCCTACGCGGGGAAA              TCAGTCC ACT GGACTGA              TTTCTGATCCCGCTT  86 214
      BR1736 1674816 .. 1674870 + -33.2  -3.83155   GCGCCGGGTTTCCTG TAAGAGCGAAGCCAGGCCCGCTTGCT TCC AGCAAGCGGGCCTGGCTTCGATATTA TTCTTCGTCTTCGTC 100 52
      BR1739 1677155 .. 1677168 +  -3.9  -4.33907   ATCGCGGCCTTCAGA               TTTCA GGAA TGAAA                TTTTGCGTATTTATA  65 107
      BR1740 1678594 .. 1678605 +  -4.4  -2.80612   TTTTTCAATCTGCTC                CTTG AGCA CAAG                 CTTCTTGCGCTTGAG  44 210
      BR1743 1679354 .. 1679370 + -10.8  -4.45168   ACACTATAGGGAAGA              GCCGGG GTTCG CCCGGC              TTTGTCTTTTCAAGA  95 51
        purE 1679999 .. 1680020 +  -4.3  -3.23274   CCAGCTTGGCCGTAT           GCTCGCC ATGGCAGC GGCGCGC            TTCGGTTATGAAACC  49 110
        purK 1681023 .. 1681051 + -14.6  -3.14132   CGCACAATTTAAGCT        GCGCCGGGAATC TGCAC GATTCCCGGCCC        TTCCTGGCCGCCCGC  95 29
        rpmJ 1681405 .. 1681445 +   -15  -4.73448   TGATTTTGCATTTGA CGTTTCGC-TGCGCAT-GAT TGA ATCTATGCGCATGCGGAACG TTTTTGCATGTCTGT 100 50
      BR1747 1682208 .. 1682266 + -16.1  -2.84013   GTTTTTGAATGCCGT GCGC-CATGACTGGATGATATTCCGGCCG TCA CGACCGGAATATC-TCCCGTCTAGAGCGC ATTTCGATCTGATTG 100 126
      BR1750 1685304 .. 1685320 +  -3.6  -3.56643   TCCCGGACGGATTTT              GCGGGT TGAGC ACCCAC              TTTGCCCGCTATCCA  53 17
      BR1751 NONE
      BR1752 1685824 .. 1685847 +   -14  -4.15044   CCCCGAATGAATCCA          TCGAAGGGTA GATC TACCCTTCGA           TTTCTTCCCGCAGCA 100 104
        thiB NONE
        thiP 1691797 .. 1691807 +  -5.4  -3.05596   CGCCGCATCGCGAAA                 GGAA GCA TTCC                 TTCAATGACCGCCTC  50 7
      BR1759 1692549 .. 1692574 +  -7.5  -2.86271   TTAGGCCAGCGAATG         CGCCGCTGGAA CCTG TTCCAAAGGCG          TCCTTGTCATCACAG  58 37
      BR1761 NONE
      BR1762 1695020 .. 1695039 +  -7.8  -2.75963   AACAGCCTTGGCGGG            CAAACCGG TTCA CCGGATTG             ATTTCCAATCCCGCT  57 5
      BR1764 1696365 .. 1696383 +   -16  -4.07568   TCTCCCAACAAAAAA             GCCCGCTG GAT CAGCGGGC             TTTTGAAGAACAGGG 100 83
      BR1773 1703705 .. 1703725 +  -3.3  -2.57013   ACAAGCATTCATATG            GGCATTG CCATATT CAATGTC            TAAATTGCCTTCACC  40 2
      BR1774 1704216 .. 1704232 + -10.8  -4.72272   AAGCTCGCGCTCAAA              GGCCGC TTCAT GCGGCC              TTTTTCATGAAAACC 100 51
        ispA 1706666 .. 1706679 +  -8.1  -3.46068   TGCCCGGAAGCGAAA               TGCCG ATAT CGGCA                TGTTTCGATTCGCCC  61 194
      BR1779 1709071 .. 1709088 +  -2.6  -4.07568   CTATGATGGCGATGG             CCGTGC AGGCAC GCAGGG              TTTTCACGGCACCGA  56 370
      BR1784 1715422 .. 1715444 + -17.8  -3.01785   GATTGCAATTGAAAA           TGCCCGGCTT CAA AAGCCGGGCA           TCTGATATTTTCAGA 100 160
      BR1786 1717222 .. 1717234 +  -4.8  -3.65812   GTCGGCAAGCTTCAG                CGCA CCGAA TGCG                TTCTGTTCGACGGGG  55 504
      BR1794 1724249 .. 1724263 +  -5.8   -2.9186   TCACCTTTCGTTTGA               TATATC AGT GATATA               TCTATACACTTGCAT  52 15
      BR1795 1725040 .. 1725056 +  -9.3  -4.26871   TGGCCAAATAAAAAA              CCGGAGC AAA GCCCCGG              TTTCTTCATCGGTTC  82 55
      BR1805 1734873 .. 1734890 + -10.5  -5.28176   ATTTTCGAGCAAAAA             GCGGGCT CAAC GGCCCGC              TTTTTTATGCCTGCC 100 62
      BR1808 1739018 .. 1739030 +  -6.9  -4.00038   CTGCCCAGGTTTGCC                GTGCC GCA GGCGC                TTTCTGATCGTCATG  68 59
      BR1811 1742184 .. 1742217 + -19.7  -3.57144   GAACAAGAAATGACA     ACAGAAAGGCCGGGA GACT TCCCGGCCTTTCTGC      TTTGAAAATACCCAC 100 28
        htpX NONE
         sun 1745081 .. 1745091 +  -3.2  -3.67634   AAGCGCGTATAAAAC                 CGCA AAA TGTG                 TATTTTGACATACTG  51 29
      BR1815 1746987 .. 1747001 +  -3.4  -2.83522   CGGCGCGCTTGTGTT               AGGGCG AGC CGTCCA               CTTTCCTGAACGCAT  41 72
        purH 1748679 .. 1748712 + -21.9  -2.62396   TCGGAACATATAAAG     CAAAGGCCCCGGAAC ATAT GTTTCGGGGCCTTTG      TCATATCAGACGGTC 100 41
      BR1818 1750407 .. 1750444 +  -9.8  -3.50853   TCACCTGTTCGATAC   GGGCGCCATCCGCGGCA AGCCA TGCCGCTGCTGG-GTCC   TTCTCCTTGGCGAAG  69 110
      BR1827 NONE
      BR1828 1761435 .. 1761466 + -23.2  -2.53759   TAATTGCATGAAATA      CAAGAAAGCCCGGC TTCG GCCGGGCTTTCTTG       TACATTCACAATATT 100 38
      BR1833 1766747 .. 1766759 +  -6.2  -3.54424   ACATGCTGCAACCAG                CGCC ATTTC GGCG                TTTCGCCGCGTAGCG  58 384
      BR1835 1767968 .. 1767982 +  -3.4  -4.25458   CCTCCAGAAGCGAGA               CCGACG TCA TGCCGG               TTTCTTCATAAAGTT  64 364
      BR1851 1782649 .. 1782681 + -14.5  -4.62783   GCCCATCCTGTAATA      GTCAATTATAATGGA ATT TCTATTATAATTGAC      TTTTTGGGGTGACTA 100 195
      BR1852 NONE
      BR1853 1785622 .. 1785634 +  -4.1  -3.49618   GTGACTGGCTGGTGG                TTGGC CGC GTCAA                TTGGTTCTGTCCCAA  51 328
      BR1854 1786044 .. 1786056 +  -3.4  -3.41726   TTGATGAAACGATGA                TCCT GCTCA AGGA                TATTGTTCAGATATT  47 224
      BR1858 1789441 .. 1789468 + -12.1  -3.61468   TTGGCCGCCAAAAAA        GCCCGCT-AACC TTATT GGTTTAGCGGGC        TTGATTTGGTTGCGG  88 17
      BR1859 1790103 .. 1790115 +  -6.9  -3.09933   AATACTCGTTTTCAG                GTGGG TTT CCCGC                TTAGATGCCTTCAGC  56 139
      BR1860 1793250 .. 1793266 + -10.9  -2.62616   TCGAACCGACGACCC              CCTGCTT GCA AAGCAGG              TGCTCTCCCAGCTGA  69 89
      BR1861 1798070 .. 1798096 +  -9.4  -5.27938   TGATCCAAAGCAAAA         AGCCGGATGC AAAACCC GCATCCGGCC         TTTTTATTTCGGGAT 100 38
      BR1863 1799994 .. 1800014 +  -2.3  -4.77173   GCAGCGCCGATGCCC            CCCGACAGG AAG CCGGGCAGG            TTTGTTTTGTCAGGC  68 494
      BR1867 1804427 .. 1804443 +    -8  -3.34013   CAAACCTCTCGCCAA              CGCCAT TGTCT ATGGCG              TTGATTCGCGCCGTG  61 386
        ubiG 1811379 .. 1811394 +  -2.5  -4.58283   GCTGCCCGCCGCAAG              CTCTG TCGGCT CGGAG               TTTTTCGGCCAGTTC  66 361
      BR1877 1813841 .. 1813853 +  -6.2  -3.55444   GACCTGTTGCTCGGT                GCGC CTGAT GCGC                TTTAGCGCCTGCGGC  58 228
      BR1879 1815653 .. 1815668 +  -4.6  -3.41878   CTTCCGTGGATCGCT              TCGCGG CCTT CCGCCA               TTCTGCCTTCAAGAA  51 198
      BR1883 1817787 .. 1817806 +  -7.8  -4.08767   CTATAGCCTAAAAAA            GGCGCAGG CTGC TTTGCGCC             TTTTGCGGGGCTCCG  74 80
         gcp NONE
        gpsA NONE
      BR1890 NONE
      BR1891 NONE
      BR1892 1826338 .. 1826356 +    -3  -3.15999   GGCAAGCCCGCCCCA             GGCCATCG CGC CGATGCCA             TTCCATGTCTCAGGG  43 302
      BR1897 1832817 .. 1832829 +  -6.9  -2.80935   AGGTGCTGCGATGGG                CGCGG TTT TCGCG                TCTCCTCCCTGAAAT  53 1
      BR1899 1835459 .. 1835488 +  -7.1  -3.35679   GCATAGTAATCCGGG       TGGTA-GTGGGGCC TCA GGCCCGGCTTGCCA       TTATCCCTGCCCCCG  58 187
      BR1908 NONE
      BR1913 1846659 .. 1846677 +  -7.3  -5.06414   AGCGATCAAAGTCAC             AGCCCGG CTCTT CCGGGCA             TTTTTATTGACCGCC  90 138
        xerC NONE
      BR1917 1850308 .. 1850336 + -16.1  -2.90212   AAACAAATAGTTAGA        GCGCCGATCTAAT TCA ATCAGATCGGCGC        TCTATAGCATAATCC 100 126
      BR1924 1858437 .. 1858481 + -10.8   -3.2505   CGCCCGGCCGGAGCC GTACGACCGGCAATGAAGCCGA CCA TCGGCTTC-TTGC-GGCCGCGC TTGGCTTCGTCTTTC  68 175
        dapF NONE
      BR1933 NONE
        ftsY NONE
        ispZ NONE
      BR1936 NONE
      BR1937 1869712 .. 1869722 +  -6.8  -4.08216   CATCTCCGGTAAAGG                 CCGT GAA ACGG                 TTTTGCCGGAAATGC  70 51
        secA 1877139 .. 1877153 +  -7.8  -2.78679   CGGCAAGAAGTACAA               GCACTG CCA CGGTGC               ATTTGAATAACAGGC  57 1
      BR1946 1877568 .. 1877598 +  -6.1  -3.66803   CTGAATGTGTCGAAA      CG-CCCTTGTGGAG ATCA CTCCACGGCGGTCG       TTTCCCCTGTTCAGC  60 262
      BR1947 1879282 .. 1879300 +  -4.6  -3.62859   TTTTTGAATCTGCTG             TGCAGAAA AGG TTTTTGCG             TTTACAACTTATGAT  55 81
      BR1948 1881225 .. 1881239 +  -2.8  -3.34398   GCGATTTGAGAAACC               TAACCC TGC GTGTTA               TCTTTGCCGCCAGGA  47 221
      BR1949 1881770 .. 1881780 +  -2.6  -4.46215   CCGCACCATTTATTC                 TAAT TAA ATTA                 TTATTTTTCAATATA  63 311
      BR1953 1884458 .. 1884470 + -10.5  -2.64274   TGGACTTCAGCGTCT                CCGCC CTG GGCGG                TGCCTTTCCCCAGCT  69 167
      BR1955 1885825 .. 1885846 +  -2.9  -2.77962   GCGAAAGGAGACCGG           CATGACCAG CCCC CTGCTCAGG            ATTTCCAATCTGGCC  41 21
      BR1956 NONE
      BR1957 NONE
        aspA NONE
      BR1959 NONE
      BR1960 1891371 .. 1891393 +  -6.4   -3.5944   CCTCAAGGATTTCCG           GCGTAATT CTCGCGA AATTACGC           TTTAGCAATATGGGT  58 515
      BR1963 1894237 .. 1894265 + -18.3   -4.2828   GGCATAAAGCACGAA        CAAAACCCATCGG CTT CCGGTGGGTTTTG        TTTTGATCGGTCGGA 100 163
      BR1972 NONE
      BR1973 NONE
      BR1974 1904007 .. 1904023 +  -7.3  -3.05384   TATTGCAGCGCCTCC              GGTGAAA CCT TTTCGCC              TTCCATGCGCGACAG  54 274
      BR1978 NONE
      BR1979 1907139 .. 1907151 +  -4.8  -3.14344   GTCGGGGCTATCCCA                TGGC GCGGG GCCA                TTCATCGCGGCGATC  47 84
        argH 1909281 .. 1909310 +  -6.5  -3.56594   TCAACACCATGCCAT       GTGGAATCACC CGCCAAGA GATGATTCCAC        TTTCGGGCAATTTGG  58 48
      BR1982 NONE
        lysA 1910886 .. 1910896 +  -3.2  -3.83318   TAGCCTCGCCTTTGC                 CATG ATG CGTG                 TTATCTTGTTGCGGG  53 67
      BR1984 1913591 .. 1913625 + -13.6   -3.1552   GAAATTCGACTGATG     CCAAAACCCGACGAGT TTG GCTCATCGGGTTGTGG     TATTACTCCATCACG  89 28
      BR1986 NONE
        hisC NONE
        tyrC 1917341 .. 1917366 +  -5.5   -4.3534   CTTTGCCCTTGCGAA         TGGCAATCTCCA TCG TTG-GATTGCCA         TTTTCATCCTTCGGC  69 53
      BR1991 1919103 .. 1919124 +  -4.3  -3.45324   ATCAACACTCTTTGA           TGATCCGGG ATGA CCCGGAAAA            TATTTGGTGGAGCTG  53 55
      BR1992 1919681 .. 1919691 +  -2.4  -3.53811   GTGGACGACGCTGCT                 GCCG ATC CTGC                 TTTAAAGCGCATCCC  47 10
      BR1999 1924828 .. 1924841 +  -3.7  -3.55548   CAAGCAACTTATAAC               GCGCG ATAC CGCCC                TTTCGCAACCTGTTC  51 115
        aqpZ 1925799 .. 1925827 +    -6  -3.44848   GAAGGGCCTGCTCGG        CCGAGATTAATC AGAAG GGGTAGTCTCGG        TATTTGATGGGCCGG  58 16
      BR2003 1926900 .. 1926922 +  -9.2  -3.69354   TCATATCCCGGTAAT           CATACTCTTG TGA CATGAGTATG           TTTGCAATTATCGGA  73 41
       xth-2 1928037 .. 1928056 +  -9.2  -3.19157   GCGCCGGGGCCGACA            GGGCGGAT CGTG ACCCGCCC             TTCATCACCTTCATG  66 269
      BR2007 1929771 .. 1929789 +  -6.6  -3.03159   CACGCGCACTTCGTT             GCCACTGG CAT CCGGTCGC             TATTGCAGAACTTGA  56 65
      BR2008 1930103 .. 1930113 +  -5.4  -3.83323   TTGAAATTCACAACA                 CAAC CCG GTTG                 TTTCGCTTATGTAAA  61 37
      BR2011 1933584 .. 1933595 +  -3.6  -3.56273   CGATCGGAGTTGTAG                CGCT CGCG GGCG                 TTATCTCATAATACA  51 174
      BR2013 1940166 .. 1940192 + -13.8  -3.85698   AAAGCGTAAGTGAAA         GGGCCTGATC CAGGAAA GATCAGGCCC         TTTCTGCCGAAGGGC 100 147
      BR2016 1942480 .. 1942516 + -22.5  -2.80935   AAACAAAGCATTAGA    GCGCGTTTCGATCTGAT TCA ACCAGATCGAAACGCGC    TCTAATGCGTGGGGT 100 99
      cadA-1 1945709 .. 1945719 +  -2.6  -3.32354   ATAATTGCAGTTCAT                 TATT CTC AATA                 GTTTTCCTTTAGAAC  45 261
      BR2019 NONE
      BR2020 1947887 .. 1947897 +  -8.2  -3.53444   AAACAAAGAGATAGA                 GCGG ATC CCGC                 TTTCGGGAGACATGC  67 171
      BR2023 1951699 .. 1951720 + -12.3  -2.57344   CGCGCATACGCCCGA           CCGGCGCACG ATG CGTGC-CCGG           CTTGTCGCAACCATC  69 506
        bolA 1952361 .. 1952383 +  -6.9  -4.24204   ATAGCTTATGCGCGC          CCGGCGGCTG AAAT CTGC-GCCGG           TTTTCCGTCTGCATC  72 60
      BR2030 NONE
        xerD 1956874 .. 1956886 +  -3.3  -2.86071   GTGAATATGTAAGGC                GCCGT AAT ACAGC                CTTCTTCATGTCGGC  42 89
        accA 1957931 .. 1957955 + -17.9  -3.69323   CTGGAAGATAGATCA          TCCGGGGAGCC TTT GGTTCCCCGGA          TTTGCATCATGCTGC 100 54
      BR2033 NONE
      BR2034 1959738 .. 1959748 +  -4.6  -3.17194   CAATCAGGACCAGAA                 GCGT TTC GCGC                 TTGCCTTGCGGCCAT  47 192
      BR2037 NONE
      BR2038 1963720 .. 1963730 +  -8.2  -2.72344   AATCAGGTTGTTCCT                 GCGC GGT GCGC                 TCATTGAGGATAGCA  54 278
      BR2040 1964961 .. 1964974 +  -2.3  -3.49864   AAAAAGTACTTTATC               GCAAC GTTT GTAGC                ATTTTCTTCTCTGGC  47 145
      BR2041 1965353 .. 1965390 + -16.4   -3.2613   CGATCACAGACACAA   CAACTTCGCCGAAGCG GCAATA CGTTCCGGCGAAGTTG    TTCATCCTGCTTGTT 100 43
      BR2050 1977069 .. 1977089 +  -7.6  -2.85069   CTGGCCTGCTGCACA            TGGAACGG CTCCC CCGTTTCA            TCGTCTTTCAAGGTT  54 429
      BR2053 1978997 .. 1979017 +   -14  -4.41494   ATTATAACCGGAACA            GGGCGGGA GTTCA TCCCGCCC            TTTTCCTTGAACGTC 100 67
      BR2055 NONE
      BR2056 1981372 .. 1981400 +   -16  -3.90112   AACCATTTTGTTTCA        CAGCCGCCCGTC AGTTC GACTGGCGGCTG        TTTCGTTCGGACGCA 100 123
      BR2057 1982730 .. 1982750 +  -6.8  -3.93288   TCGGCATCCTTTTCA           GCCGGAGCG GCCT TGC-CCGGC            TTTGCTTCGCTGCCG  66 276
      BR2063 1990600 .. 1990623 +  -9.4  -3.94188   ACCAATCAAAATAAA          CGCCGCGCGG TTTC CCACGCAGCG           TTGTTTGAAATGAAT  78 59
      BR2067 NONE
         maf NONE
        aroE NONE
        coaE 1997190 .. 1997210 +  -4.6  -3.01745   GAGCGGAAAGCCTGC            GGCCGCGA CCAGA TAGTGGCC            TATCCTTATTCAGAA  48 10
        dnaQ 1997960 .. 1997986 + -22.4   -3.7791   ATCCTGAATAAAAAA         GCCCGGCTGGAA TTG TTCCAGCCGGGC         TTTCCTGCATAATTA 100 34
      BR2074 2000043 .. 2000081 +  -5.2  -3.27774   TAAAGATATTTCCTG   GAAAGTGCCGCTTACC TTTCGTC GGAAGGCCGCTCTTTC   TTAATAATTGAAATG  54 38
      BR2075 NONE
      BR2076 2001791 .. 2001815 +  -5.6  -3.53343   CGGCAGAACACGTTT          GGAGGCATCG GCAGA CGATGACGCC          TTTCGGAAAGCGCTT  56 5
      BR2077 2002289 .. 2002299 +  -4.6  -4.54727   CCTGCCCGGCTGCTT                 TGCG TCG CGCG                 TTTTCGTTTGCCAGC  70 126
        hisB NONE
      BR2082 NONE
        hisH NONE
        hisA NONE
        hisF 2008972 .. 2008988 +  -5.7  -3.14344   GCCGGCATTCCGATG              CGGCTCG ATC CGGTCCG              TTGATAGCAAGGGTG  52 5
        hisE NONE
        coaA 2010475 .. 2010486 +  -7.2   -2.7185   GATGCAAAACCGGTT                CCCG CTTC CGGG                 TCATTACAGCCTAAT  53 66
      BR2090 2013832 .. 2013852 +    -4  -3.04517   GACGGATGGCGTGAC           GG-CGCGTT GAGC AATGCGGCC            CTTTTGCGGGCCGGT  46 79
      BR2091 NONE
      BR2092 NONE
      BR2093 NONE
      BR2094 NONE
        ptsH NONE
      BR2096 NONE
        ahcY 2018979 .. 2019006 + -14.2  -4.85782   TCCACTACATCTTGA        GGCCGGATGGTT GACA AGCCATCCGGTC         TTTCTTTTTGCGCGC 100 56
      BR2098 NONE
      BR2099 NONE
      BR2100 NONE
      BR2101 NONE
      BR2102 NONE
      BR2103 NONE
      BR2104 NONE
       trx-1 2031449 .. 2031483 + -14.5  -4.42639   CAGATTGATGAAAAA    CCCCTCGATTTTTGGC AGCA GTCAAAAA-CGAGGGG     TTTTGATTCCGATCT 100 89
        infC 2042138 .. 2042164 + -13.8  -3.72576   AGAAACCATGTCTTG         GAAAAGCCGCCT TTC GGGCGGTTTTTC         TTTGCTCGAAACGAA 100 92
      BR2118 2042869 .. 2042913 +  -8.7  -4.15106   TGGGCCTATAAGGCC GCGTTC-AAACTGCC-CGGCA GGGCA TGCCGTGGCGGTTTCGTATGC TTTTCGGGCTTGGTC  78 80
        rpmI NONE
        rplT 2043766 .. 2043790 + -17.1  -3.78775   CGATAAATTTGGGAA          CCCGCGCTGGC TCG GCTGGCGCGGG          TTTCATCATGCAGGG 100 78
      BR2121 2044666 .. 2044694 +  -2.9  -2.78384   GTGATAATACCAAGA        GGCGTGACGTGCC GTA GGCACGGCAGGGA        TATAATCAAGAGGCG  41 37
        pheS NONE
        pheT 2048305 .. 2048322 + -14.1   -4.4078   GCAATGAAAGCCTGA             GCCCGCC GATT GGCGGGC              TTTTGCTTGAAGGGA 100 42
      BR2124 2049398 .. 2049414 +  -2.2  -4.38927   CTGGCTCTTGTGACT              TGCAGT GAAAA ACTGCC              TTTCTTATATACGCC  60 79
        dnaK 2051505 .. 2051524 + -16.4  -4.19276   ACCGTGCGTGCTCAA            GCCCGGGG ATAT CCCCGGGC             TTTTGCCAGTTTTGG 100 47
        dnaJ 2052879 .. 2052894 +  -2.4  -5.95449   TATTGAAATAAAAAA              GGGACC ATGC GGCTCC               TTTTTTATTTTGTTT 100 43
        pmtA 2053567 .. 2053583 +  -5.8  -3.53779   TGGGTCTATCGCAGT              CCGCTT GTATA GAGCGG              TTCCTGTTTTAACAG  58 14
        pyrF NONE
      BR2129 2055210 .. 2055221 +  -7.2  -3.57971   CGCTTTTTTCGGAAA                CCGG CAGG CCGG                 TTTCCGGGTCCGTAT  63 395
        gshb 2056973 .. 2057011 +  -9.8  -2.60257   TTGACCTCACCAATA   GTATATGCTTAACTCCAG AAG TTGTATTTAAGCATATAC   TCACTTGTGGGATGT  66 59
      BR2132 2058966 .. 2058978 +  -3.3  -3.23598   GCCGTAGATTTCCAT                GTCGG TCA TCGGC                TTGATGCGTTCATTG  45 410
      BR2134 2059601 .. 2059617 +  -5.1  -3.96892   GCCTATGCGGGGAAA              TCAGTCT ACT GGGCTGA              TTTCTGATCCCGCTT  63 2
      BR2136 2060639 .. 2060666 +  -3.4  -3.72588   AGAGCCGTAAGCGTT        GCAGCCGTTT-CT ACG GGTAAGCGGATGC        TTTACCTGTGCCTTG  53 234
      BR2137 2061123 .. 2061138 +  -4.7  -4.45168   CGCGTAGATGGCTGG              TGACG CTTCCT CGTCA               TTTGTCTTTTACAAC  70 135
      BR2138 2062228 .. 2062256 + -18.9  -5.27335   AAGGCCCAGGCTGTG        GAACGCGGGGACG ATC CCTCCCCGCGTTC        TTTTTCTTTCGCGCC 100 39
        pstC NONE
      BR2140 NONE
        pstB 2066024 .. 2066038 +  -7.1   -2.6155   TCAACAGATAGACAG               TGCGG CTCCC CCGCA               ATTGATATTACGAGG  52 55
        phoU 2066787 .. 2066797 +  -2.4  -3.01712   GTAAACCCTGAACTG                 CACC GGC GGGG                 TCTTGAACCCGACGG  42 30
        phoB 2067593 .. 2067616 +    -3  -4.72272   TTCGGCTGACGGGAG          CGGTTCCCCCT TTC AGGCGGC-CCG          TTTTTCCTCCGGGAA  68 32
      BR2145 2069206 .. 2069232 +   -13  -5.46706   AAATAGATGCCAAAA         CGCCGGTCTGGT TTT GTCAGACTGGCG         TTTTTATTTTCGGCT 100 79
        pepS 2070956 .. 2070972 + -10.9  -3.96892   GCCTACGCGGGGAAA              TCAGTCC ACT GGACTGA              TTTCTGATCCCGCTT  86 66
      BR2150 NONE
      BR2151 NONE
      BR2152 NONE
      BR2153 2075391 .. 2075415 +  -9.4  -2.68434   GACTGCGATCGCAAA          TGCGTGAAAG GTTTG TTTTCACGCA          TCATCTGGTCTGAAA  62 105
      BR2155 2076588 .. 2076612 + -11.5  -4.42788   ACGATTTAAAAAAAT          GCTGTCTGC CTTTTGA GCAGACAGC          TTTTATCCAATTGAA  95 82
      BR2156 NONE
      BR2157 NONE
        cutE NONE
      BR2159 2080597 .. 2080618 + -14.4  -2.80821   CGCTAACACATCTAT           GCGCCCGG TGAAGT CCGGGCGC            TACTGTGTTTCCAAG  90 173
        metK 2081926 .. 2081938 +  -9.1  -2.72991   CAAGGCGTTGAAAGC                GGCTG TTT CAGCC                TGATTGACCCTATGA  63 10
      BR2161 2082730 .. 2082753 + -10.2   -5.5604   TGGTCGTTAGAACAA          GAGTGGGTCC ACCC GGTCCCGCTC           TTTTTTGTTACTTGC 100 104
      BR2162 NONE
        nusA 2085464 .. 2085476 + -10.5  -3.73107   CGAGATTGTTGCGAA                GCCGC ATT GCGGC                TTTGAAGTTTGATGA  84 333
      BR2164 NONE
        infB 2089166 .. 2089191 + -16.1    -3.214   GCTCTAGGAACGCAT         GCCGGGCTGTC GAAA GGCGGCCCGGC          TCTTCATGTCATCCG 100 34
        rbfA NONE
        truB 2090888 .. 2090899 +  -2.2   -3.3878   AATTTATTTCAGACT                GGCA TTCT TGTC                 GTTTTTGGACTATAT  45 60
        rpsO 2091303 .. 2091329 + -12.3  -4.19735   CGCTAAGGTTGAAAT         CGGGCGACG CGTTAAAAA CGTCGCCCG         TTTGATTTTGAACAG  95 35
         pnp 2093744 .. 2093773 + -16.5  -3.91488   ATCTCTTCTGAAAAC       CGGAAAGCGCGCC TTTT GGCGCGCTTTTTG        TTATTTCAGGGGATT 100 48
      BR2170 2094862 .. 2094881 + -10.6  -4.87273   AAAAGTAAATAAAAA            GGCCGCCC CGAA GAGCGGCC             TTTTTATAAGATGTT 100 33
      BR2174 2098376 .. 2098389 +  -9.5  -5.49234   AGGGGATTGAAAGAA               GCGGC TTCG GCCGC                TTTTTTGTTGCGTAT 100 69
      BR2175 2099290 .. 2099313 + -16.8  -3.33492   TAAATCATCAAAAAA          GGCCTTGGCA TCGT TGCCAAGGCC           TTGTCCCGTCAGTCA 100 38
      BR2177 2101331 .. 2101342 +  -3.6  -3.21126   GGTGCGAACGCGGAT                GGCC GCCA GGTC                 TTCGTCGGTATAATT  47 134
        mutM 2106102 .. 2106115 +  -3.1  -2.71712   GCCCTTGCCAAAGTC               TGGAT GCCG GTCCA                ATTTGCGCCACGGAA  41 41
      BR2184 2107149 .. 2107162 +  -9.5  -4.90013   AAGCGGTGCTGCAAG               GCCGC AATT GCGGC                TTTTTCATTGGCTTG  95 188
        rpsT 2107618 .. 2107646 + -13.9   -5.1523   TTATATTTGAATTTT        GAAGCCCGGCTCA TTG TTAGCCGGGTTTC        TTTTTGTCTTATAGC   0 55
      BR2182 2104695 .. 2104718 - -12.4  -4.90471   AGGGAAAACACAAAA          GCCGGCCTGC ATAT GCAAACCGGC           TTGAACCTAGTTTCT 100 113
      BR2181 NONE
      BR2180 NONE
      BR2179 NONE
      BR2178 2100976 .. 2101004 -  -2.3  -4.28994   GATCATCGATGAAAA        TGCGCTGATCGAC CTT ATCGAAGAGGGCA        GGCTGGCCGGTGCCG  62 268
      BR2176 2099290 .. 2099313 - -16.8    -5.243   TAAATCATCAAAAAA          GGCCTTGGCA TCGT TGCCAAGGCC           TTGTCCCGTCAGTCA 100 34
        fabA 2096989 .. 2097013 -  -3.4  -3.54543   ACCTATGCCGTGAAA         GCGGCTCTCCC TTGA GGGGG-GCAGC          CTCGTCTTCGCGGTT  49 136
        fabB NONE
      fabI-2 2094862 .. 2094881 - -12.8  -5.43974   AAAAGTAAATAAAAA            GGCCGCCC CGAA GAGCGGCC             TTTTTATAAGATGTT 100 46
      BR2154 2075391 .. 2075415 -  -8.7  -3.60296   GACTGCGATCGCAAA          TGCGTGAAA GGTTTGT TTTCACGCA          TCATCTGGTCTGAAA  69 19
      BR2149 2071019 .. 2071048 - -17.3  -4.73108   GCGATAAAATGAAAA       GCCGGAGCA-TTCC GAT GGAACTGCTCCGGC       CTGATGCCTTGGGAG 100 53
      BR2147 NONE
      BR2146 2069206 .. 2069232 -  -9.4  -4.20074   AAATAGATGCCAAAA         CGCCGGTCTG GTTTTGT CAGACTGGCG         TTTTTATTTTCGGCT  82 55
      BR2144 2067527 .. 2067541 -    -7  -2.50994   CGCAAGGCCATCAAT               GTCGGC CGC GCCGCC               GATTCGATCCGCACC  50 426
      BR2135 2059666 .. 2059684 -  -4.4   -4.8743   GTGAAAATAAAGAAA             TAGGGCGG GGG CCGCCAGA             ACGCCGCTTTGCCTA  75 38
      BR2133 2058601 .. 2058621 - -14.7  -5.08824   GCTGGATGCAAAAAA            GGCGGTGAG AAA CCCACCGCC            AGTTCAACTCAGCGG 100 34
      BR2130 2054851 .. 2054869 -  -3.8  -4.14392   TCTGAACGGCGAAAA             CATTTGCA AGC CGCAAAGG             CTTTTTCCTTACAGG  60 34
      BR2116 NONE
      BR2115 2039116 .. 2039147 - -10.9  -4.07568   CTGCTCCGTCGAAAA      GCGCACGTCATCC AGCAAG GGATGAGATGCGC       AAACCAGGCCTGCCA  88 157
      BR2114 2038601 .. 2038621 - -11.8  -4.73108   CTCATAAAAGCAAAA            CGGCGCGG AAAAA CCGCACCG            TTTCAAGCTGTTTTG 100 55
      BR2113 NONE
      BR2112 NONE
        trpF NONE
        trpB 2035155 .. 2035165 -  -2.4  -2.71144   CAGGCCGTCGAACCA                 TGCG GCG CGCG                 GCTTGTAGCAGGAGG  39 62
      BR2109 NONE
        trpA NONE
        accD NONE
        folC 2031449 .. 2031483 - -12.3  -4.76041   CAGATTGATGAAAAA    CCCCTCGATTTTTGGC AGCA GTCAAAAA-CGAGGGG     TTTTGATTCCGATCT 100 141
        pckA NONE
      BR2088 2010469 .. 2010479 -  -2.4   -4.1899   TGACCGGATGCAAAA                 CCGG TTC CCGC                 TTCCGGGTCATTACA  58 43
        hslV 2004680 .. 2004715 -  -8.8  -2.71924   CATTTCTTGTCAAAT    CCCTGTTGCCGCCGTC ACCA GGCGGCGGCGATATGG     TGAGGAGATTGGCTG  60 51
        hslU 2003278 .. 2003299 -  -9.4  -4.89567   CGGGAAAATAGAAAA           CCCCCCGA TGCAAG TCGAGGGG            TTTTTGCATGGCCGG  95 89
      BR2078 2001872 .. 2001897 -  -6.1  -4.00868   TTACGCAGAAGGAAA         TGGCGCAGGCGC TGC GCGTCT-CACCA         GCCTATCTTTCGGCG  66 325
      BR2073 NONE
        secB 1997960 .. 1997986 - -22.4  -5.45652   ATCCTGAATAAAAAA         GCCCGGCTGGAA TTG TTCCAGCCGGGC         TTTCCTGCATAATTA 100 49
        hemE NONE
      BR2065 1992249 .. 1992272 -    -8  -2.60032   TTTGCCTGAAAAATT          TCCGGCCTGC CGCC GCAGGCTGGT           TTCCTTTTTCTGTGC  56 51
         rho 1990600 .. 1990623 - -13.8  -4.78981   ACCAATCAAAATAAA          CGCCGCGCGG TTTC CCACGCAGCG           TTGTTTGAAATGAAT 100 53
        trmE 1987011 .. 1987038 -  -4.9  -3.50393   GGCCATTTCAGACAA        TCGACTCACAT ACATTG ATGGGAGTCAA         TTCAACAAGCAGGAT  53 110
        gidA NONE
        gidB 1984332 .. 1984342 -  -3.2  -4.56597   CGCCCTGCCGAAAAA                 CACA ATT TGCG                 AAATATCAATCGGTT  65 31
        parA NONE
        parB 1982509 .. 1982544 -   -20  -2.64973   AGTAATTCCACACTA    TGAAGGCCTGTTTCAA CAAA CTGAAACAGGCCTTCA     CAGGACATATATCAT 100 54
      BR2054 1978997 .. 1979017 -   -14  -3.11559   ATTATAACCGGAACA            GGGCGGGA GTTCA TCCCGCCC            TTTTCCTTGAACGTC  87 167
      BR2052 NONE
      BR2051 1976663 .. 1976694 - -18.9  -3.50572   ATTTACGGTATAGAA      TGAGAGCAGGCAG GGTTTG CTGCCTGCTCTCA       CAGATCAACGCCAGC 100 30
      BR2049 NONE
      BR2048 NONE
      BR2047 NONE
      BR2046 NONE
      BR2045 NONE
      BR2044 NONE
        fabG NONE
      BR2042 1965353 .. 1965390 - -16.4  -3.65656   CGATCACAGACACAA   CAACTTCGCCGAAGCG GCAATA CGTTCCGGCGAAGTTG    TTCATCCTGCTTGTT 100 40
      BR2039 1963320 .. 1963331 -  -7.2  -3.53012   TGGCCGTGGCCGAAA                CGGC GCTT GCCG                 CGTGAAACCGAATAA  61 229
      BR2036 NONE
      BR2035 1959212 .. 1959233 -  -7.2  -4.26903   GGTACCGCAGCAAAA           CCCGGCAG AAGCGA CTGCCGTG            GCCAATCCGCAGATG  74 381
        aroK 1954921 .. 1954934 -  -5.9  -5.24515   AACAAATAAAGAAAA               CGGCC CGTG GACCG                CTTCAGGTTTCGGCC  93 42
        aroB NONE
      BR2027 1952100 .. 1952146 -    -5    -3.967   AAGTCATTAATGAAA GCCGTCTCCACGCTGGCCATCA CCG CGATGGTGGCCATGAAGACGAC ACCTATGACGGCGCC  62 230
      BR2025 NONE
      BR2024 1951122 .. 1951147 -  -2.3  -3.44848   CGTGCGCATGAAACA         GGCCGCAGTTC CAAG GCCCCGCGGTC          CATGCCATCCGGCAG  46 74
      BR2022 1949880 .. 1949916 -  -7.2  -2.96695   GCCTGCATCAAATCA   TGGAGCGCCGCCGCCGGA TCA TCCGGCGACGG-GC-CTT   TTCTCATCAGGCGAG  54 32
      BR2021 1947879 .. 1947920 -  -2.9  -4.86385   ACGTGTAAAAACAAA GAGATAGAGCGGATCCCGC TTTC GGGAGACATGCTCTATCTT  CGACCGGCACGCCGG  71 19
      BR2017 1942472 .. 1942524 - -36.1  -4.85782   GCGCGTAAAAACAAA GCATTAGAGCGCGTTTCGATCTGAT TCA ACCAGATCGAAACGCGCTCTAATGC GTGGGGTGCAGGCAT 100 19
        rpmB 1940890 .. 1940907 - -10.5   -5.2189   GGAACCAGCAAAAAA             GGCCGAC GAGT GCCGGCC              TTTTTTGTCAAACTG 100 54
      BR2014 1940166 .. 1940192 - -14.5  -3.77241   AAAGCGTAAGTGAAA         GGGCCTGATCC AGGAA AGATCAGGCCC         TTTCTGCCGAAGGGC 100 18
      BR2012 1933187 .. 1933199 -  -3.3  -2.83371   CATCGCATCAACAAT                CAGCG AAG CGCTT                CTACTTTGATTTGGA  41 348
      BR2010 NONE
      BR2009 1929665 .. 1929683 - -13.1  -3.11634   CTGCATAGCATTGAA             GCGCGCC GATAT GGCGCGC             CTCCTGCCGCATCTG  76 462
      BR2006 1928273 .. 1928287 -  -3.4  -3.03441   CATGAGTTGTCAATA               CACCTG CAT CGGGCG               CTGTCCATTATGGGA  43 33
      BR2005 1927534 .. 1927549 -    -6  -3.71873   CGATCGAGACCGAAA              CGCTGG AAGA CCTGCG               GATCAAGGGCGGCTG  61 275
      BR2002 1925674 .. 1925690 -  -5.8  -2.73007   AATACGTCGGTAAAC             CCGG-CG CGCT CGACCGG              CGTTGCCCTCTTCGC  47 144
      BR2000 1924452 .. 1924466 -   -10  -3.28712   GGTCTTCGCGCAGAA               GCACCA TGG TGGTGC               GTTGCTTCAGATCGA  68 334
      BR1998 NONE
        ftsE NONE
      BR1996 1922338 .. 1922348 -  -8.2  -2.64099   TCTTGCTATCATAAC                 CCGC ACT GCGG                 CGATAACTCGAAAAA  59 87
      BR1995 1921494 .. 1921505 -  -2.2  -3.71913   TCCATACGGAAAATA                TGCG CCGT CACA                 CTGCTTTATTCGCGC  51 31
      BR1994 1920506 .. 1920523 -  -3.3  -3.20991   CGCAACGCAATTGAA             CGTGATC GGAT GACCGCG              ATCGGCTCATGAACT  45 52
         ppa 1919755 .. 1919793 - -13.3  -2.85008   CGTCAGAATAAATAG   TTAGAGCATCGGTCTGA TTCAT TCAGATCGATGCTCGAA   AATGCGGCAAAACAA  82 99
      BR1990 NONE
      BR1989 1916821 .. 1916842 -  -2.9  -4.29738   CGACACGGATGAAAA           GGCGCTG GAAAAACT CACCGCC            TTCTGGACAGCCTGC  64 465
         hpt 1913597 .. 1913619 - -11.3  -4.14739   CGACTGATGCCAAAA           CCCGACGAG TTTGG CTCATCGGG           TTGTGGTATTACTCC  91 34
      BR1980 1906868 .. 1906887 -  -2.8  -4.56597   CGCGCGCTCGAAAAA            GGTGC-ATC GGT GATCGCGCC            GAACGGGCGCATTCA  69 226
      BR1977 NONE
      BR1976 NONE
      BR1975 1903837 .. 1903865 -  -8.9  -2.92472   AAACAAAGGATTAGA        GCGCCGATCTGAT TCA ATCAGATCGAAAC        GCGCTCTAAAACAGA  61 55
        etfB 1900776 .. 1900811 -  -3.9  -3.28712   GGTGGGGTGCGAGAA    CCGGAGCGGAGCGTAC CTTTC GTACG-TGAGCACCGG    AAGCGCAGCAACACG  49 72
        etfA 1899467 .. 1899491 -  -7.1  -4.09739   GGAACCGCTCTAAAA          CCGCTGGAAAG CCG CCTTCCAGAAG          ACAGATTGCCCAAGA  70 310
         hbd 1898369 .. 1898392 - -16.8  -5.42198   CCTGAAAAAACAAAA          GGGCTGGTTC CTCT GAACCAGCCC           CGAATTTCCACCGAT 100 50
      BR1968 1897736 .. 1897747 -  -2.2  -3.35371   CAGATTTCCAACGAA                GATG CTTT CACC                 AATGCCCGTCTGGTT  45 287
      BR1966 1896088 .. 1896136 - -18.2  -4.17048   GCCTCCTCAAAACAA TTACCGCGA-CCGGAGCGTCCGA ATGA TCGGACGCGCCGGATGGCGGTCA GGAGGACATTACCAG 100 137
      BR1965 1894724 .. 1894764 -  -4.8  -2.63102   ATCATTTGCAGATGA GCCGCGTTCCGTCACAA CCGGATTT TTGCAACGGAAC-CGTC  AAGCGCATTAGATTT  45 46
      BR1964 1894237 .. 1894265 - -16.1  -3.35467   GGCATAAAGCACGAA        CAAAACCCATCGG CTT CCGGTGGGTTTTG        TTTTGATCGGTCGGA 100 346
      BR1962 NONE
      BR1961 1890615 .. 1890641 -  -7.8  -3.35597   TTCATTCTGGAAACA         TTCGGCCGGGGC AAC GCCACGCCCGCA         GTTGTCGATGCCGTC  61 402
      BR1952 1883203 .. 1883219 -  -2.3  -2.59564   CGCCCATGCTATAAT              TATGAAT TTC AATCATA              CTAATCAGAAATATC  38 26
      BR1951 1882068 .. 1882083 -    -4  -3.14132   GTGGCTGCGCATGAA              GCGGAAC ATC GTT-CGC              GATGGGCGGCAGTCT  47 139
      BR1950 1881641 .. 1881654 -  -8.1  -3.29471   TTTGGACCATATCAA               GCTGC TTCG GCAGC                ACTGGCTTACGAGTC  62 238
      BR1944 1874227 .. 1874245 -  -3.8  -2.79492   TGGCGAATCCGAAAT             TCGCATCA CTT TGAAGCAA             CGTTGACATCGCTCC  43 12
      BR1943 1873072 .. 1873096 - -13.5  -3.16785   GACCAGATTAATAGA          GCCTGCCCCTC ACC GGGAGGCAGGC          CTATAAAACGGCCTA  85 38
      BR1942 1872886 .. 1872906 -  -5.4  -3.88464   CCAAAAAGACGCAAA           GAGC-GGAG CGGT CCCCTGCTC            AAGCGGCTCGATGCG  63 24
        argJ 1871430 .. 1871452 -  -2.6  -2.74248   TAACAGGCCCGAAAG           CTAGCTGCGA TAA TCGCCGTTAA           TGGCCACATATTCCT  39 3
      BR1940 NONE
      BR1939 1870135 .. 1870152 -  -2.7  -3.53779   TGCTGAAAATAGTAA             GAAATTG GCAG CTATTTC              AGCCGGACCCGCCTG  49 41
      BR1938 1869687 .. 1869745 -  -9.7  -3.62597   CTGATCGGGGAATAA GGGGCGAGAGCATCTCCGGTAAAGGCCGT GAA ACGGT-TTTGCCGGAAATGCTCT-GCGAC AAAACTCAGCAGTCG  77 31
      BR1931 1863770 .. 1863788 -  -3.2  -2.53581   GACATGCCGAAGCCA             TGCAATAT GAT ATATTGGA             CCGATAAAATGGCTA  40 70
       omp19 1863117 .. 1863149 -  -3.9  -4.07568   CGGTGCGCCTTAAAA      TTCGGCGGAGCTGCC CGA AGAAGCTCCGCCCTG      TTCATCGTTTCCGGG  60 46
      BR1929 1861815 .. 1861829 -   -10  -2.79796   GTCCAGCCCATGACA               GGGATG CCC CATCCC               GCTTCATCGACCGTC  67 83
      BR1928 NONE
         mdh 1860443 .. 1860474 -  -9.4  -4.13014   TTGACAGCCGGAAAA      GGCCGGAATCGCAC TCAA GCAGAATTCCGGCC       TTGTCTGGAACTTAT  81 37
        sucC NONE
        sucD 1858227 .. 1858254 - -19.8  -3.60296   GATCCTTATGCCAAA        CCCGGCAGCGGC TTTC GCCGCAGCCGGG         ATATTCAGATTGACA 100 48
        sucA NONE
        sucB NONE
      BR1921 NONE
      BR1920 1852573 .. 1852589 -    -3  -3.05384   TTTTCCGGCAGCGAA              TCTTCA TCGTC CGAAGA              TAATGCCTACATAGC  43 32
      BR1919 1851854 .. 1851872 -  -9.5  -3.31322   CTGAACGTTTTAGAA             CGCCCGG TTCAT CCGGGCA             CGTTCTTTCATTCCA  69 136
      lpdA-2 1850367 .. 1850384 - -14.1   -4.7871   AATCAGCATGAAAAA             GGCCCGC TTGC GCGGGCC              TTTGTCGAAAGCATG 100 52
        rimM NONE
        trmD 1846552 .. 1846570 -  -8.8  -2.64155   GCTTGGCTAAAGGCA             GCCGCCTC CGC AAAGCGGC             CATCTATAGAAGCTT  59 136
      BR1912 NONE
      BR1911 NONE
      BR1910 1844594 .. 1844615 -  -5.7   -4.0492   CAAGGGCGAGATAAA           CGCCCCGAG CACC CCCATGGCG            ACTGTGGGCAACCCC  65 135
        rplS 1842091 .. 1842107 - -15.1  -5.79595   TTGGAAAATAAAAAA              GGCGGCC AGA GGCCGCC              TTTTGAAAGTCGCTT 100 50
        leuC 1840456 .. 1840491 - -19.9  -4.18018   TGTCGTGACGGAAAA    CGAAAAGACCGCCGG GATCAA CCGGCGGTCTTTTCA     AACTTTATGCGGGGT 100 46
      BR1905 1839668 .. 1839684 -  -5.2  -3.94634   CATGACGTCAAAGAA              GCTTTT TCACG AAAAGC              CTAACAATTGGTCGC  63 138
        sdhC NONE
      BR1903 NONE
        sdhA 1836804 .. 1836820 -  -2.9  -3.78775   CCCCTGATCAGTAAA              CGCGC TTCTTCG GCGCA              ATCTTGGCGAGGCTG  53 1
        sdhB 1835844 .. 1835864 - -12.6  -4.43213   CCGAACATAGCAAAA            GGGGAAGG TTGAC CCTTCCCC            TTTTTGATTTCGTTC 100 162
      BR1900 1835035 .. 1835052 -  -5.5  -3.53343   AAGTGGTGGTCGAAA             CG-GACCG CCT CGGCCTCG             ATATCGGTTCCTTTG  55 356
        tesB 1832849 .. 1832877 -  -6.7  -4.05788   CTCCCTGAAATGAAA        TGCGCGGAAAG GATGAAA CCTTGCGCGCA        ATCACCAATCTGCTT  70 46
         amt 1831334 .. 1831348 -  -5.6  -5.18866   GGCAAATAAAGAAAA               GGCGCA AGG TTCGCC               AGCACCTTGCGAAAG  88 85
      BR1895 1828317 .. 1828334 -  -9.1  -3.61654   GACACTGACCGCAAA             CCGGCTG AAGG CAACCGG              CCTGGACTTATGGAC  73 325
      BR1893 1825869 .. 1825885 -  -7.9  -4.25104   CGTCTTTTATGAAAA              GCCGCTC GCC GACCGGC              TCATTCCGTGGTTCA  74 247
        hemC 1821517 .. 1821537 -  -2.5  -3.61715   CAGGCCGTGTAACAA            GAACCCG CTTCATC CGGTTTC            ACCGCTCCGACAATG  49 41
        hemD 1820827 .. 1820837 -    -4  -3.85184   CGGAAAAGAGTCAAA                 GTTT AGA AAAC                 AAGCGGAAAAGCCCC  56 10
      BR1885 NONE
      BR1884 1817577 .. 1817595 -  -3.1   -3.5627   ACACTAGGTTGCAAA             TTCGTCA GGCCG TGGCGAA             AAGAGTGAGTTTCGA  49 209
      BR1882 1816832 .. 1816854 -  -5.5  -4.14392   CCGCAATTGCGAAAA          GCGCGCCACC TGCA AG-GGCGCAC           CTGAATTCTGCAAAA  65 55
      BR1880 1815466 .. 1815477 -  -7.2   -5.0133   GAGGCGCTCAAAAAA                GCCG AAGA CGGC                 TAGAGAACTTCCCGG  86 94
      BR1878 NONE
        grxC NONE
      BR1875 NONE
      BR1874 NONE
      BR1873 1810888 .. 1810935 -  -6.3  -4.89233   CATCAATATGAAAAA CTGGTGCGCC-CGGAAGA-GCTG GAAG CAGCCTTTTCCAAGGCGGACCTG CGCCTCATCGACAAG  86 139
      BR1871 1808707 .. 1808729 - -17.8    -4.371   CTGATTATACCAAAA           CCCGATGAGC TTG GCTCATCGGG           TCTGGTTAAGCCCGT 100 104
        ptsP 1806122 .. 1806140 - -12.4  -4.08945   ACGATTCTGTTAAAA             CGCAACCG CTC CGGCTGCG             GCGTGCAAACATGTT  95 95
        prfA NONE
      BR1868 1804006 .. 1804016 -  -2.4  -4.05788   TGGCCGGAAACTAAA                 CGGC TTC GCAG                 TAAATTCCAAGCGTT  56 59
      BR1866 NONE
      BR1865 1802799 .. 1802818 -   -15  -5.34381   AAATCCAAATAAAAA            TGGCGCGG AAAA CCGCGCCA             TCTCAAAGTTTTTAT 100 54
        clpB 1799959 .. 1799985 - -17.3  -5.45802   CTTCCAAAAGAAAAA         GCGCCGCGACC GGCTA GGTCGCAGCGC         CGATGCCCCCCGACA 100 64
      BR1862 1798071 .. 1798095 - -14.3  -5.00138   GATCCAAAGCAAAAA          GCCGGATGCAA AAC CCGCATCCGGC          CTTTTTATTTCGGGA 100 55
      BR1857 1788201 .. 1788220 -  -4.2  -3.33815   AGCCTTGCGAATGAA            CCTGCCTT GGTC AAAGCGGG             GATATCGAGATAATG  49 95
      BR1856 NONE
      BR1855 1785413 .. 1785424 -  -5.8  -3.36991   GATTAGCCGGAAATA                CTGC GCCG GCAG                 CTCGAGCGTGGCTTT  56 479
        rplU NONE
        rpmA 1780252 .. 1780275 - -15.4  -4.70659   CTCCAGATGCAAAAA          GGGAAGATGG TGAC CCATCTTCCC           TTCGATCTTTTGGCG 100 98
      BR1848 NONE
      BR1847 1778542 .. 1778560 -    -3  -5.61881   GCTCAAAAACAAAAA             CAGGAGGA AGT TTCACCTG             CGAAACATTTTCCTC 100 431
      BR1846 1777662 .. 1777695 - -14.7  -5.24129   GCGGCCTAGAAAAAA     TTATGCACCCGAAGA GATA TCTCCGGGTGCATAT      TATGCCATGCAATTT 100 51
      BR1845 NONE
        proB NONE
        proA 1773926 .. 1773937 -  -3.6  -2.71912   GCATACGCAGATAAT                GCGC ATCA ACGC                 CGGGATATTGTTCCT  43 71
        nadD 1773250 .. 1773265 -  -2.5  -2.86343   ATTGTAAGCACCACA              CGCCT TAAGAT AGGCA               GAGTCCCTGTTTTGT  41 69
      BR1841 NONE
      BR1840 1772227 .. 1772239 -  -9.1  -3.61468   TGTCAAGGAAATGAA                GGTCG TCA CGACC                GATGATAGGGGTGCC  73 18
      BR1839 1771129 .. 1771143 -  -4.2  -3.31438   CGAGACGAAACAAAG               CTGCTT TTA AAGCCG               GACTACAAATCTAGC  49 97
      BR1838 NONE
      BR1837 1768390 .. 1768411 - -13.7  -4.56914   TGACCGAAAGCAAAA           CGCGGAAGC CAGG GCTCCCGCG            TTTTTGTCTTGCTCA 100 49
      BR1836 1767587 .. 1767612 -  -6.9  -4.07568   TTCTCCCTCTCAAAA         CGCTTCGCGC GAAAAAG GC-CGAAGCG         ATTTGAGGTGGAGTT  70 94
      BR1834 1766366 .. 1766377 -  -5.8  -3.55622   CGGAACTGGTGGAAA                GCGA AAAA TCGC                 TGTTCAATTAAGCAT  58 247
        mmsA 1763706 .. 1763755 -  -4.1  -4.65263   ATGCGGTAAAACAAA TGGTTAGAGCGGTTCCGGCGATT TTGT AAAAACCGGAACCGCACTAGGCT GTAGTTACTTCATCG  70 129
      BR1831 NONE
      BR1830 NONE
      BR1829 1761423 .. 1761477 - -14.8  -3.94188   ATCGACGGCAAATAA TTGCATGAA-ATACAAGAAAGCCCGGC TTCG GCCGGGCTTTCTTGTACATTCA--CAA TATTTCTATCAAAGT 100 34
         ffh NONE
      BR1825 1758225 .. 1758257 -  -9.1  -3.31726   TTCCTTCAGACAATA      GCTTCGCCCGGTTTG GGG CAAAACGGGTTAAGC      TGTTTTCACAACTAT  69 37
        rpsP 1757745 .. 1757776 - -13.8   -4.4352   AAAAATAAAACTAAA      GAAAAAGCGGCGAA TTGC TCCGCCGCTTTCCC       AAAACAAACCGTGCG 100 47
      BR1823 NONE
      BR1822 1756824 .. 1756848 - -13.6  -2.90598   CAAACAGCACAACCA          TGGCCGCAAG CAGCC CCTGCGGCCA          TTTCCAGCCACAAGA  86 82
      BR1821 NONE
      BR1820 1755193 .. 1755212 -  -3.6  -3.32704   GAAGATAACGAAAAT            TTTCCCGA AAAG TCAGAAAA             GAAGCATCTGATCCG  49 180
      BR1819 1750248 .. 1750277 -   -13  -4.12748   GACGATACAAAAACA       GAAAAGGGTAGC GCGAGA GCCACCCTTTTC        ATTCTTTCAAGGCCG 100 48
      BR1817 1748678 .. 1748713 - -16.2  -4.21142   ATCGGAACATATAAA    GCAAAGGCCCCGGAAC ATAT GTTTCGGGGCCTTTGT     CATATCAGACGGTCC 100 25
      BR1812 1742179 .. 1742222 - -17.6  -4.51812   CGCCAGAACAAGAAA TGACAACAGAAAGGCCGGGA GACT TCCCGGCCTTTCTGCTTTGA AAATACCCACCCTCA 100 140
      BR1810 1739577 .. 1739591 -  -2.1  -3.40522   AGGCGCCTATCATAA               GCCAA TGGCT TTGAC               ACACAATCAATGCAG  45 32
      BR1809 1738487 .. 1738513 -   -13  -3.14463   AACCGTGTCCAGGAA         GCGCAAGGCAAA TGG CCTGCCCTGCGC         GAAGCCTGGGCCAGT  76 509
        leuS 1735556 .. 1735566 -  -2.4  -3.10641   GAAGCGATCAGGCAA                 CGAC ATT GACG                 ATCCTTTGCGGCACC  42 7
      BR1806 1734929 .. 1734949 - -10.4  -5.63517   GGCTGAAACAAAAAA            GGCGATGC CGACC GCACCGCC            CTTTATGATATTACG 100 56
        priA 1731760 .. 1731773 -  -3.1  -3.14132   CGGTCGTGGCAGGAA               GATAG AATT CCATC                GCAATTACCCTCGTC  45 91
      BR1803 1731228 .. 1731252 - -10.7   -3.3382   TCTAGCATAGACGAA          CAGGACTCGCA ACA CGCGAATCCCG          CACTTTTGTGTAAGT  76 132
        atpH NONE
        atpA 1728989 .. 1729003 -  -2.1  -2.52946   TCCCGTCACAAAATT               CAAGC GAAAG ACTTG               GCGAACGCGTCGATC  38 10
        atpG NONE
        atpD 1726350 .. 1726378 - -15.4  -2.52775   CTCAGACAAAATGAT       TGGGCCTTCGCGG TGGG CC-CGAAGGCCCA        CCGGAAACTCAATTC  93 42
        atpC 1725819 .. 1725835 - -11.5   -5.0916   GCCGGAATAGAAAAA              GCGGGCC AGA AGCCCGC              TTTAAAAAATCATCA 100 53
      BR1797 NONE
      BR1796 1725040 .. 1725056 - -11.5  -5.63517   TGGCCAAATAAAAAA              CCGGAGC AAA GCCCCGG              TTTCTTCATCGGTTC 100 52
      BR1792 NONE
      BR1791 NONE
      BR1790 NONE
      BR1789 1717413 .. 1717426 -  -3.7  -3.53012   GTTCGCCGCCCGAAA               GCGTG CCGC CGCGC                TGGTTGATACGCTCC  51 442
      BR1787 1716716 .. 1716738 - -13.4  -5.02074   TGATCTTTTAAAAAA           GCTCCGCCGC ATA ACGGCGAAGC           TTTAAATTATTTCGC 100 32
      BR1785 1715422 .. 1715444 - -17.8   -4.2803   GATTGCAATTGAAAA           TGCCCGGCTT CAA AAGCCGGGCA           TCTGATATTTTCAGA 100 59
      BR1783 1714879 .. 1714891 - -10.5  -3.21099   TGCTCCCATTATGAA                CGGCG GTT CGCCG                CCCGACGCAGTGCGA  74 134
      BR1782 1713677 .. 1713697 - -16.9  -5.29885   AAGTTAAAAACAAAA            TGCCCGGCT AAA AGCCGGGCA            GATTGCTGAATTTTG 100 70
         pyc 1709599 .. 1709649 -  -5.5  -3.54662   CGAAATAGAGCATAA CGATCACCGC-CGTCACCACATTCG GCA CCAATGTGATGATGAGCAGCG-CCG GAATGAAGGCAAGGG  56 376
        gcpE 1706322 .. 1706343 -  -6.5  -3.17723   CCATGGGCAAGGCAA           CCGGCAA-GG ATG CCGCCGCCGG           AAAAGCCACGCTGGT  54 187
        mtgA 1704531 .. 1704545 -    -7  -4.16016   TGATCGGTCAATAAA               GGTCCG GTA CGGCCC               GGTAGAGCCTGTCAC  72 142
        rpmF 1704257 .. 1704294 - -19.3  -4.41844   AAAACCGGCACAAAA   GAAAACGCCGCTTCCGG CAAA CCGGAAACGGCGTTTTG    AACAGTCCTCAAGCT 100 53
      phbA-1 NONE
      BR1771 1701905 .. 1701922 -  -9.9  -3.34344   CGACTCTGGAACGAA             TCAGCGA CGAA TCGCTGA              CACGGACTTCTTCGC  72 198
      BR1769 1698202 .. 1698223 -    -8  -3.71686   GCCAATGGAACAGAA           TCACCAGC CTTCGC GCTGGCGA            TCAATATTTCGGCGT  69 4
      BR1768 NONE
        fdxA 1697408 .. 1697422 -  -2.9  -4.09685   TGGCATGCGCTAAAA               CATTT TTTCC AAATG               TGGGAGCCAGTTTTA  58 104
      BR1766 NONE
      BR1765 1696132 .. 1696142 -  -6.8  -4.18506   CCAGTCCCAAAAGAA                 TGCC CCA GGCA                 ACATATTGCCCCAAA  72 110
      BR1763 1695024 .. 1695035 -  -7.2  -3.53012   GCCTTGGCGGGCAAA                CCGG TTCA CCGG                 ATTGATTTCCAATCC  61 118
      BR1760 1692449 .. 1692459 -  -5.4  -3.48766   TCGACAACGGAAAGA                 TTGC CGC GCAA                 GGCCCCGCCACCGAA  55 100
      BR1756 1688094 .. 1688105 -  -2.2  -2.67171   GATTTCATGAAACAT                CTCC TACA AGAG                 TTGAACTAATCACCG  38 140
      BR1755 NONE
      BR1754 NONE
      BR1753 1685824 .. 1685847 -   -14  -2.60244   CCCCGAATGAATCCA          TCGAAGGGTA GATC TACCCTTCGA           TTTCTTCCCGCAGCA  84 15
      BR1749 NONE
         pyk 1682175 .. 1682193 - -12.4  -5.27335   TTGTTCAAATAAAAA             CGCGCTCC GAA GGAACGCG             TTTTTGAATGCCGTG 100 191
      BR1742 1678775 .. 1678789 -  -2.7  -4.69053   CAGGATGGAACAAAA               CCGGC CTCAT GCCTG               TCAATGTGCTGCCCA  68 26
      BR1741 1678511 .. 1678525 -  -7.8  -2.90992   AAGTGCTGCAAATCA               GAGGCT CAA AGCCCC               ACCGCGACCATAAGA  58 52
      BR1738 1675610 .. 1675632 -  -7.8  -4.08767   GGGACGTGGGCAAAA           CCACAATTTC CGG GAAATCATGG           CTTGTATATAGGTTT  74 78
      BR1737 1674821 .. 1674865 - -33.1  -3.01712   GGGTTTCCTGTAAGA GCGAAGCCAGGCCCGCTTGCT TCC AGCAAGCGGGCCTGGCTTCGA TATTATTCTTCGTCT 100 28
      BR1735 1674168 .. 1674184 - -10.9  -3.54424   GCCTACGCGGGGAAA              TCAGTCC ACT GGACTGA              TTTCTGATCCCGCTT  78 73
      BR1730 1670121 .. 1670155 - -12.3  -4.76041   CAGATTGATGAAAAA    CCCCTCGATTTTTGGC AGCA GTCAAAAA-CGAGGGG     TTTTGATTCCGATCT 100 224
      BR1726 NONE
      BR1725 NONE
      BR1724 1664356 .. 1664366 -  -4.6   -4.7064   AAGAAAAAAGAGAAA                 GCGG CGA CCAC                 GACGACCGATGGTAG  72 261
      BR1723 1663500 .. 1663517 -  -4.1  -5.15167   TATCACCAAGAAAAA             GCAATCT CATG AGACCGC              CTTATACGCCAGTGC  79 126
      BR1722 1662573 .. 1662583 -  -5.4  -4.18018   CCGCTCCAGCGAAAA                 CTTG TCG CAAG                 GAGATAGGAATTCCT  67 127
      BR1721 1661257 .. 1661269 -  -6.9  -3.17723   CTATCCTCAAGGCAA                CCGCC CGC GACGG                CAAGGCGTGAAGCCG  57 487
      BR1717 1658821 .. 1658863 - -20.8  -5.07652   CGCGTCAAAACAAAA GATTAGAGCGCCGATCTGAT TCA ATCAGATCGGCGCTCTAAGT TTGGCTAAAGATACC 100 44
      BR1715 1656293 .. 1656312 -   -15   -2.7648   ACGATAAAAATATAC            GGGAGGGC GAAA GCCCTCCC             CCGCCTCACTGGGCA  90 31
      BR1706 1648936 .. 1648951 - -11.8  -4.47271   GAAAGCGAAGGAAAA              GCCGCC CGAA GGCGGC               TTTAAATGTCAGTAT 100 34
      BR1705 1647868 .. 1647894 -  -3.7  -3.28712   TCGTTTCTTTCATAA        GCGAACCCTATC CTCA GAC-GGGTCCAC         TTGACAGCAGAAAAG  49 98
        ruvC NONE
        ruvA NONE
        ruvB 1645573 .. 1645583 -  -2.4   -4.6526   ACAAAGCCGGAAAAA                 TCCG TAT CGGC                 ATAATAGATGCGCGC  66 83
      BR1701 1644862 .. 1644883 - -15.1  -3.75153   GTCCTCGAATCCAAA           CGCCCGGCC ACAT GACCGGGCG            GCATCGCAAATCCGT 100 354
        tolQ NONE
      BR1699 NONE
        tolA 1642558 .. 1642574 -  -2.3  -3.21395   ACCCCGGTCAGAACA              TTTCG CTTGGGT CGAAA              TTGACGATCACTTCC  43 1
        tolB 1641111 .. 1641134 -   -11  -4.57482   TCAGCCATAAATAAA          GGCGCGAAAC CGAA GCTTCACGCC           TTCAACCCTGTCATT  95 54
      BR1696 NONE
      BR1695 1640271 .. 1640308 - -17.9  -3.72324   TATCTTGAGCAACAA   TGACGAAAAAAGCGGCC TGAA GGCCGCTTTTTCCGTAA    CACTGTTGTGTTATC 100 86
      BR1694 1640039 .. 1640051 -  -6.3  -2.72144   GCACCGCGCCTAAAT                GCATT TTG AATGC                GTCTTGAATGCTCCC  51 63
      BR1693 1638509 .. 1638519 -  -4.6  -2.71731   CTTACTCCGCAATCA                 GCAC TTG GCGC                 GACTGCGCTCATCGG  46 12
      BR1692 1637029 .. 1637055 -  -3.7  -2.66733   GTCCAATCGATACCA        CGTCCATTCCGC GACC GCGGAACG-ATG         TTTCGTCCTAACATA  43 114
        ftsH 1635029 .. 1635053 - -15.8  -3.27215   AAAGCCGGACAGCAA          GAAAGCCGGG ACCAG CCCGGCTTTC          TTGGCGATATTTTAA 100 46
        glmM 1633345 .. 1633377 - -17.8  -3.85704   TTACCAATCATCAAA      TGAAAACGGCGCGG ACAAG CCGCGCCGTTTGCA      AACACCAGAATTTCC 100 62
      BR1689 1632360 .. 1632377 -  -8.3   -5.5074   CAAGGCAACAAAAAA             TGCCCGG TCTA CCGGGCC              CTTGAGAACCGAACG 100 53
      BR1688 1631234 .. 1631257 -   -16  -3.93026   AATATTTTAACGAAA          CCCGCCCGGA TTGC TCCAGGCGGG           TAGAATTTCCTTATT 100 36
        serC 1629950 .. 1629962 -  -3.3  -2.54387   GAAATGCTCAAGCCA                CCGCT TTC AGCGC                CGCCTTCTGCGTTGC  40 5
      BR1686 NONE
      serA-1 NONE
      BR1684 1627364 .. 1627394 -  -3.3  -4.20516   TTGCCATTGAAGAAA       CTCCTTGGCTTCT ATTTG AAAATCCAAGGAT       CAAAGCGGCCCGGTC  60 304
        purA NONE
      BR1682 1625904 .. 1625914 -  -3.2   -3.3761   TTCGCCGAATAAAAT                 TGGA AAT CCCA                 TGTGTCCGCAGTGAA  47 62
      BR1681 1624154 .. 1624170 - -15.1  -2.57026   TACAGTGATAGGAAG              GGCCGCG TGA CGCGGCC              TCAGATTGATGAAAA  90 211
      BR1679 1621616 .. 1621629 -  -3.1  -4.63044   ATGCATAGAAAGAAA               TCAGGC GCT GCC-GA               TCAATATGCCCGCCG  68 12
      BR1676 1619765 .. 1619775 -  -2.4  -3.84284   TGAAAATGCATCAAA                 GGTG TAC CGCC                 AATTTGGTGTTTTAC  51 105
         dut 1619107 .. 1619136 -   -18  -2.88427   AATATTTGTCATAGA       GAAAAGCCCGGC GCATGG GCCGGGCTTTTC        TCATCTGGTGGGGCA 100 47
      BR1674 1618575 .. 1618587 -  -3.3  -4.15222   ACCGCTGCGAATAAA                GCCAA CAC CCGGC                CATTATGGTGACTGT  60 363
      BR1671 1616379 .. 1616399 -  -2.4  -3.75629   CACGGGCAATCGAAA            CACGCTGC TGCTG GCCGCCTG            AAAGCTGGCTTGGGC  51 479
      BR1669 1614079 .. 1614099 - -14.7  -4.84274   TAAGCAGAGGAAAAA            GCCGCTCCG AAC CGAAGCGGC            TTTTTTCATTTATTC 100 35
      BR1664 1611105 .. 1611124 -  -5.7  -2.72263   ATATGCTGCTGAAAG            CGCTGCT CAGCCC AGCAGCA             GATAGGCGGCGCTGG  48 12
      BR1663 1610966 .. 1610980 -  -4.3  -2.54896   CTGTCACTCAAGCGA               GAACA TTTCC TGTTC               TGTTTGCAACTCTTT  45 3
      BR1662 1610020 .. 1610040 -  -5.3  -3.84185   TGCACGTAAAGACAA            GCGTCGG CAACCGC CCGCCGC            ACTTCCTGCAAGTCA  61 81
      BR1661 NONE
      BR1660 1609075 .. 1609116 - -18.9  -4.07885   GATGCCGCTGCAAAA TGAAACAGGCAGCTTGCCT GGAA AAGCAAGCCGCCTGTTTCC  ATTACAAAGCTTTGT 100 47
      BR1657 1605605 .. 1605641 -  -3.7  -3.28552   AAATTTAAAAAGAAG   GCTGCCTG-TGTTGTGC TGCCT GC-CAGCGTCAGGCAGC   AACTTGCGATGCTTC  49 17
      BR1656 1605275 .. 1605294 -    -8   -2.7094   GTTCATGGATATAAG            TTGACAAA AAGT TTTGTCAA             AATGGGGTCGGTTTC  57 50
      BR1655 1604043 .. 1604080 - -17.1  -2.62184   GTGTTTCGCATATTA   GAATAAGCCGTCGTGGC TAAG GCCATGACGGCTTTTTC    GTTTCAGATTTTTCG 100 61
      BR1651 1601274 .. 1601288 -   -10  -3.54459   TGAACGCTTTTGAAA               CCGGAA AGT TTCCGG               TGCCCCTTTAAAACC  74 277
      BR1650 1600148 .. 1600164 - -10.8  -4.65895   CCTCTGATTGAAAAA              GGCCGC GTCGT GCGGCC              TTTTTCATAGAGAAA 100 59
      BR1646 1595424 .. 1595438 -    -7  -3.52102   ACGGGATCTACAGAA               GCGGGG CGG CCTCGC               GGCCTTTGATGGCGG  61 3
      BR1645 NONE
      BR1644 NONE
      BR1643 1594384 .. 1594402 -  -4.5  -4.36411   CAGCAACGATGAAAA             TCACCCG GGATG CGGGCAA             TCTCCTGAACGACCT  67 193
      BR1639 1590776 .. 1590802 -  -2.2  -4.07885   GATTCCGCCGTAAAA         CGAGAAAAACGG ACG CCCCTTCCCTCA         AGCCACCGTCACGGA  56 48
      BR1635 1582088 .. 1582100 -  -6.2  -3.50853   TCCGGCCAAGGACAA                GGGC CACGC GCCC                AAGAACTAGACCTTT  58 164
      rbsA-2 NONE
      rbsC-2 1578879 .. 1578921 -  -4.2  -3.85603   GCGACGAAACAAATA CTTAGAGCGGTTCCAGCGA CCCGTT TAACCGGAATCGCTCTA-G CCTCCCTGACTGCGT  56 22
      BR1630 1577730 .. 1577746 -  -2.1  -3.75015   ATAATTTTCATGAAA              CTGTGCG GGA CGCCAAG              ACAGCTTTACTTGCG  51 32
      BR1629 1576625 .. 1576638 -  -5.3  -4.25104   GGTCGGGGAGGAAAA               CAGTT CACC AACTG                CCACCGCATCGAGCA  67 278
      BR1625 1571193 .. 1571222 -   -18  -2.65271   CATAACCGGATATGA       GCCTCCTCGGTT ACTGAG AACCGAGGAGGC        TATTTCGCTGCCAGC 100 250
      BR1623 1569482 .. 1569510 - -24.7  -3.71917   ACTGGAAACGGGAAA        GGGCCGCCTTGCT TGA AGCAAGGCGGCCC        TTTTCTATTGAACAC 100 111
      BR1617 1563065 .. 1563075 -  -4.6  -2.70932   TGTCGCTCGCAATCA                 CCGG CGG CCAG                 TCTTCGACCACCGCC  44 468
      BR1613 1560181 .. 1560206 -  -2.5  -2.64412   GCTAAGCTGAAATAT         CGCGCCCCTACT GGA AGTCGAAG-GCG         GACAACCCCGCTACC  38 7
      BR1612 1558783 .. 1558822 - -16.4  -3.21924   CCACTCGTTACAAGA  CGCAGAGCGGCCCTCCGT CTAC ACAGTGGGCCGCTCTTCA   CGATATTGGCGGGAC 100 66
      BR1611 NONE
      BR1610 NONE
      BR1609 1555607 .. 1555623 - -11.5  -3.04196   GGAAAGCGATACAGA              CGGCGAG CAG CCCGCCG              AAACACCGCCCGCCA  69 128
      BR1607 1553104 .. 1553122 - -13.1  -5.87688   AGAATTCAAAAAAAA             GCGCCGG ACGAA CCGGCGC             TATCAGAATCTCAGA 100 163
      BR1605 1548277 .. 1548299 - -15.6  -5.20781   GAGTACAAAACAAAA           CGCCCCTAAC AAT GTCAGGGGCG           GAAAAACTAATCTGT 100 132
      BR1603 NONE
      BR1602 NONE
      BR1601 1545284 .. 1545309 - -17.7  -3.96327   ATTTGCGAGCATAAA         CAAAACCCGGC TTTC GCCGGGTTTTG          ATCACTTCATATAAT 100 50
        ctrA 1543582 .. 1543599 - -12.7  -4.68645   GATTGAAAAGCAAAA             GCTCCGC CGAA GCGGAGC              TTTTTACAATTCAGA 100 55
      BR1597 1542657 .. 1542674 -  -5.5  -4.07687   ATTTCGCGCTCAAAA             TGGCGGT TCTC ACAGCCA              TTTGAACACGCCGCC  65 96
      BR1596 1541709 .. 1541729 -    -9  -3.62591   TTCATAATGCGCAAA            GTTCCGCC TTTCC AGCGGAAC            AATTTGCGCCGGAAA  73 175
      BR1595 1540666 .. 1540714 - -27.1  -2.52464   TGTTCTGGGAAGCTA GAGCATTTTCGCGCCAAAACCGT TTC ACACTTTTGGCGCGAAAATGCTC TATTGCATGTCGCGG 100 25
      BR1592 NONE
        trmU 1538325 .. 1538380 - -25.2  -3.30159   GGAACCGCTTTAGAA CATTTTCAAACCAAAAAACCTCCGGC ATGA ACCGGAGGTTTTTTGGTTTGAAAACT CGCCTTTACCAAGTC 100 39
      BR1588 1536607 .. 1536631 -  -3.6  -4.11394   ACTGCATTGGCAAAA         TCGCACGCCTT GCCG AAGACGCG-GA          AGGCAATATGAGAAA  60 142
      BR1585 NONE
      BR1584 1532252 .. 1532267 -  -2.6  -3.05343   GTGAGATTTTTAATA              TCG-AGT AGC ACTTCGA              TCAACTCCGCTTTAG  42 26
      BR1583 NONE
      BR1582 1530518 .. 1530539 -  -7.3  -4.56597   GCTTCTCGCGAAAAA           GCCGCACAT GAGA ATATGCAGC            TCTTGTTTTTCAGAC  77 55
      BR1577 NONE
      BR1576 NONE
      BR1575 NONE
      BR1574 NONE
        trpE 1519261 .. 1519287 - -11.6    -5.243   CAAAGCATGAAAAAA         CCAGCCGCAA GGTTTGG CTGCGGCTGG         CTTCAAGTTAGGGCG 100 53
      BR1568 NONE
      BR1567 1517725 .. 1517757 -    -7   -2.8934   CTGGAAAGGAGCACA     GGTCCGGCGAGACCGA AGA TCGA-C-CGCCGGACG     CTCCTCTCAACGAGC  54 32
        leuA NONE
      BR1565 1515440 .. 1515472 -  -7.8  -2.50077   TTTCCAGAAAATCAT     CCGCG-AGCACGGAGC CGA ACTC-GTGCTGCACGG     CCACACGCATCTGAT  53 251
      BR1563 1514211 .. 1514249 -   -16  -2.82623   CGTTTCTGACAAGCA   CCGATCCGGTGAAGGCGC AGC GCGCCTTCACCAAAATGG   AAGCGGCTCCAGATC 100 14
      BR1560 1511104 .. 1511120 -  -8.7  -3.14463   AACCTTGCGGACGAA              GCTTGCC CGC AGCAAGC              CGGGCCTTTTTGAGA  60 485
      BR1555 1503789 .. 1503799 -  -3.2  -4.08945   ATCACCGGCTGAAAA                 GGCT GGA AACC                 CGCTCATTGAAGTGC  58 29
      BR1554 NONE
      BR1553 1501698 .. 1501711 -  -3.7  -4.72986   GATCCCCATGAAAAA               GCGGG TGAT CCGGC                TTGGCCGGTCCATGG  70 229
      BR1551 1500366 .. 1500383 - -14.1  -3.67976   CTGATGAAGCGGAAA             GGGCCGG TTTC CCGGCCC              TTTTTCATGCATCGA 100 30
      BR1549 NONE
      BR1548 1498373 .. 1498386 -  -4.5  -3.94067   CATTACACAGAAGAA               GCAGCC ACC GGC-GC               GCCGAAGGTGACGCT  60 419
      BR1543 NONE
        petB NONE
      BR1541 1490009 .. 1490028 -   -15  -4.69559   AAAGCGCAAAAGAAA            TGGGCGCC TTTC GGCGCCCA             ATCCTCAAGCTGTCT 100 75
         apt 1489178 .. 1489197 -  -7.1  -4.56978   GCCTGAAACAACAAA            GCCCGGA GCATTG TCCGAGC             TTTTTCGTATCCTCA  77 38
      BR1534 1483240 .. 1483256 - -10.9  -3.96892   AAGCGGGATCAGAAA              TCAGTCC GGT GGACTGA              TTTCCCCGCATAAAT  86 68
      BR1527 NONE
      BR1526 1476417 .. 1476437 - -10.5  -2.76046   TGAATCCGAACACCA            GCCCCTTTT CAA AAAAGAGGC            ATGAAAGCATGTGGA  70 125
      BR1525 1475514 .. 1475530 -    -3  -4.27584   AGTCTGAATTCAAAA             GCGGCAT GTGC ATGC-GC              AAATGGTGATTTTCG  60 103
        csaA NONE
      BR1523 1474984 .. 1475001 -  -2.6  -4.21908   CAGGATGAGGGAAAA             GGACGC CACTGC GCGTCT              AATCAGAAGCCATCG  58 46
      BR1518 1470924 .. 1470944 -   -14  -5.18726   TTTGCACAATAAAAA            CGGACGGC GATTG GCCGTCCG            TTTTTCCCTCTCCAA 100 135
      BR1517 1470151 .. 1470168 - -10.5  -4.81685   ATCAACCAGCAAAAA             GCCGCCC CTGA AGGCGGC              TTTTTTCATTGCAAA 100 41
      BR1515 1469164 .. 1469175 -  -7.2  -4.07885   GATCGTCGTGGAAAA                GGCC CCAA GGCC                 GTGAACATCACCATT  70 287
      BR1510 1463279 .. 1463303 - -15.8  -3.53224   TACCGTGCCTGCAAA          TAAGCCCGGC GCAAT GCCGGGCTTA          ACGGTGTTTTAGAGC 100 136
      BR1508 1461532 .. 1461548 -  -5.8  -2.63301   GACAGCGCTATACGA             CGTCCGC GCAA GCGG-CG              ATCTTCCTGTCCTCG  50 219
      BR1506 NONE
      BR1505 1459495 .. 1459523 -    -6  -5.38839   CACACAAAAAGAAAA       CGGTCACCAAGAC ATCT GCCTCGG-AACCG        TTTAAATCGCTGTTG  95 117
        greA NONE
        lpcC 1457473 .. 1457486 -  -5.2    -4.183   GCAAGCTGGAAGAAA               GCGG CGTCAT CCGC                GGCTATCGTGCGATT  66 341
        trxB 1454288 .. 1454300 -  -5.5  -3.06796   GTTTATCCCAGTCAA                GCGGT GCG ACCAC                GTTTTTCCCCTCTCA  50 96
      BR1498 1453022 .. 1453039 -  -9.1  -6.17292   AAAGCCAAAAAAAAA             GCCAGAC AAAC GTCCGGC              TTTTGAATTTTGAAG 100 381
      BR1494 1451498 .. 1451514 -  -5.7  -3.01712   CCTGCGGGTGCAATA              GCTCCGC TGA ACGGGGC              TTGTCCAATCAGTTT  50 107
      BR1493 1450754 .. 1450772 -  -8.8  -4.47873   AGAATATGCAGAAAA             GGCGGG TCTTGAG CCCGCC             TTTTTTGTTGCCCGC  85 115
      BR1490 1447758 .. 1447771 -  -3.1  -3.24708   CAGCTTCCAAATAGA               CTTGC TGAA ACAAG                CGAGTGATTTCTTCT  45 68
      BR1486 1441977 .. 1441990 -  -2.4  -3.96327   ATCGCTGATCACAAA               CGAA GACTCT TTCG                CAATAGTTTGGGTAC  54 5
      BR1485 1440785 .. 1440801 -  -6.5  -4.54727   TTTCGCAAAGGAAAA              GGCGG TCACAAG CCGCC              TTTTTCTATAGTCTG  74 151
      BR1482 1438273 .. 1438297 -  -2.1  -4.18506   GCAGGTTCAAAAGAA          GATGAACCACA AGC TGGAATTCACC          GAAGAAGGCTGGAAG  59 428
        dnaG 1434602 .. 1434623 -  -7.3  -4.07568   GCTGTTTTCGCAAAA           CCGATTCGC CAAA ACGAATCAG            AAACCGCCATGTGGC  70 22
        rpoD NONE
      BR1478 1431776 .. 1431800 - -13.6  -4.82678   TTATAAAAATGAAAA          CGCCGCGCAT TCATG ATACGCGGCG          CTCAATCCTGTAGCG 100 45
      BR1477 1431143 .. 1431163 -  -4.1  -3.81951   CGGCACAGGATTAAA            TTTTAGCAA TGT TTGGTAAAA            CAAGATTTACCGGGC  56 32
      BR1476 1430449 .. 1430470 -   -13  -2.58686   ACCTGATACAAAACG           CCGGCCTG GTTTCA CAGGCCGG            TTTTTTTTGATTAGA  81 137
      BR1473 1427708 .. 1427718 -  -6.8  -4.07568   GCCGCTCCGTGAAAA                 CCGT GAA ACGG                 TCTACGGCGAATGGC  68 242
      BR1471 1426680 .. 1426693 -  -2.3   -2.8547   AGGCTTGAGAGGATA               TGAGC GCTG GCGCA                GAGGCTGGTGGGGCG  41 399
      BR1468 1424020 .. 1424035 - -11.8   -4.3208   CCTGATAAGTCAAAA              GGCGGC CGAA GCCGCC               TTTTTCATGGTCGCC  95 41
      BR1467 1423346 .. 1423358 -  -4.7  -2.75064   GGTGCTATGTAAGGA                GCGCC AAT GGCCC                AAACAAGGGAAACAA  46 476
      BR1465 1422124 .. 1422164 -  -7.1  -4.37886   TCATGCTGGAGAAAA TGAAACAGGCTGGCGTCGA ACTGA TCGATG--AGCCTGTTTCA GCGTCGCATCTACTC  75 40
      BR1463 1421105 .. 1421119 -  -5.6  -3.58914   CGAAATGAACCATAA               TGGCGG CAT CCGCGA               CGACGAGATCGCGGA  55 112
      BR1460 1417660 .. 1417705 - -19.3  -3.27476   GAGATCGAAAAATTA TAATAAAAATGCCGACGCAGCC TTT GGC-GCGCCGGCATTTTCATCA CTTCAAGACCGGGAA 100 76
      BR1457 1415585 .. 1415619 -    -5  -2.84229   ATACCGCGAGGAAAT     TTCTGTGGCGTATTTA GGC CAAATGCGGCGCAGAA     GCAAACGCCTTCGCG  47 4
      BR1456 1413838 .. 1413858 - -18.3  -5.27335   GGCCTGAAATAAAAA            GGCCGGTGC GAT GCACCGGCC            CTGAAAGTCATCACC 100 36
         tam 1412771 .. 1412805 -  -5.8  -4.07568   TCCTCCCGGTCAAAA    TCGC-A-GCCGAGATG ATGCG CATCGCGGCGTTGCGA    TCATGACAGCTCCAT  64 249
      BR1453 1411217 .. 1411234 - -14.1  -3.35934   GTAGAGATGTGACAA             CGCCGCC CGAA GGCGGCG              CTGAAGCATAACAAG  95 59
      BR1451 NONE
        metF 1408751 .. 1408784 - -15.3  -4.26076   CGACCCGCATGAAAA     CGAGAAAGCCCGGCG AAAT CGCCGGGCTTTCTTT      GTTTCAGGCAACCTC 100 29
      BR1446 1404437 .. 1404456 -  -3.4  -2.95459   ATGAAGGGGAGAAAT            GGCCGCGA AGCT TGGCGGAC             CGCATAATTATTGCG  42 33
      BR1445 NONE
      BR1444 1402798 .. 1402827 - -16.5  -4.07119   ATAAAATATAAAATA       CGCGCGCTGGAGCC TCA GGCTCCAGC-CGCA       GCTTCACGCAGTAAC 100 29
      BR1443 1401755 .. 1401788 - -21.9  -3.06418   TCGCTACAGAAATCA     GAAAAGCCGGCAGCA AGAC CGCTGCCGGCTTTTC      GTTCACATCAGGCAA 100 83
        mraW NONE
      BR1438 NONE
      BR1437 NONE
        murE NONE
        murF NONE
        mraY NONE
        murD NONE
        ftsW 1389238 .. 1389254 -  -6.6  -5.54907   GCGACAAAATAAAAA              GTCAGA GCATT TCTGAC              GATACTATCCAAAGG 100 164
        murG NONE
        murC NONE
        murB 1385611 .. 1385639 - -13.2  -5.09426   TGCAAGGCTAAAAAA        GCCCGGAATTTC AGGGG GAAAATCCGGGC        AACTTTTTTATATTA 100 33
         ddl 1384411 .. 1384440 - -10.7  -4.46212   CGCGGCAGGACAAAA       GCGGCATTCATCG CGCC CGATGCATCCCGC        ACCGCGCCCGCGCGC  95 63
      BR1427 NONE
        ftsA NONE
        ftsZ 1380388 .. 1380415 - -15.6  -4.88405   AAGCTTGAAATAAAA        GAAGCCCGCCTG AAAA CAGGCGGGCTTT         GAAAGGCTTTTACAG 100 49
        lpxC 1378954 .. 1378974 -  -4.7  -2.64199   GACTCAGCAATGAAG            TGAACCG GCGAACA CGGCTCA            ATTAAGGCCGCGCGC  45 90
      BR1422 NONE
        recN 1375958 .. 1375985 -  -6.3  -4.08767   GCGATTCCGTTAAAA        CAGGAACTGCT CTAAGC AGCAAATCCTG         ACTATCTTGAATCGG  68 117
        ligA NONE
      BR1419 1372536 .. 1372547 -  -7.2  -3.53091   ACGCTGGTTCTCAAA                GGCG TCAT CGCC                 ATCACCACGGCCCGT  60 506
      BR1415 NONE
      BR1414 1368055 .. 1368065 -  -3.2  -4.08692   GAACTGGTGGCAAAA                 TCAG TGG CCGA                 CAAACCATCGGCCTT  58 250
      BR1411 NONE
      BR1410 1362419 .. 1362465 -  -5.3  -3.53224   CAGTTTCTCGGCAAA CCCATCCAAATGGCTGATTTGA ATCA TCAAATCAGT-ATTTTGCCGGG GTTCATGATGTTGTC  56 5
      BR1409 1362301 .. 1362313 -  -3.3  -4.41348   TTGGCGCGAAACAAA                GGGTG AAT CACGC                AGTCTTTATCTGCGC  62 20
      BR1408 1358486 .. 1358524 -  -3.1  -4.07568   TGCCCCCCGTGAAAA  GAGG-GCCGCTCT-ACCGT CAT ACCGTCAGGGCTGCGCCTC  CGGCGAAACTGGCGG  58 11
      BR1402 NONE
        tcaB 1354695 .. 1354719 -    -2  -3.62864   GAAACCCACTCTAAA          GTCCTTAGGG TTAGC CCCTTAAGGC          GGGGTTCGGAGGCAC  49 78
      BR1400 1353834 .. 1353854 - -10.4  -4.94972   CACTATAAGGAAAAA            CCCCGGTG TGAGG CACCGGGA            CTTCGGATTCAACAG 100 59
        thyA NONE
        folA NONE
        hflK NONE
        hflC 1350270 .. 1350283 -  -2.3  -4.37092   ACGGCGGCTAGAAAA               TCGCT CATG AGCGC                CTGTTCCTGCTTGTT  60 39
      BR1395 1350078 .. 1350097 -    -5  -3.12809   CATGGAAGAAATAAC            GGACAAGA AGCG CCTTATCC             CCTGACAAGCCAGAC  48 20
      BR1394 1348291 .. 1348310 -  -2.8  -4.67353   TCATCCATCCAAAAA            CAATCAGT CGAT ACGGATCG             TCACGAAACGCAACT  68 9
      BR1393 NONE
      BR1392 1346765 .. 1346787 -  -9.1  -3.03124   CCTCACCCCCGAAGA           CGCTATCGC AGTCG GCGATGGCG           CGAACGATCTGAGCA  60 221
        miaA 1344896 .. 1344911 -  -8.2  -5.55769   TTGGATAATAAAAAA              GGCCCC CGAG GGAGCC               TGTCTTTCGCGCATG 100 207
        ilvB 1343027 .. 1343043 -  -2.1  -2.78384   TTCCTTCGGATCAGA              CGAGCGC GCG GCCCTTG              GCATCAATGGCATTG  39 4
        ilvN 1342347 .. 1342375 - -16.8  -3.28712   TGCCTCCGCTGATAA       TGGCGCCGAC-CC TTTG GGCGTCGGCGCCA        TTTGCGGCAAGGCAT 100 81
      BR1387 1341081 .. 1341091 -  -6.8  -3.72324   GATCCCGACGAAGAA                 CAGG ATG CCTG                 GGAATGGCTTGATGC  63 60
      BR1385 1339630 .. 1339673 -  -6.6  -3.76125   CCACCTGAATGCAAA TGCGCTTTTTGCAAGGCTTG ATCG CGAGCTATGCACATAGCGCA TCCAGTTGATGTTTT  66 39
      BR1384 1339402 .. 1339416 -  -4.2  -5.02074   GGACGGGCGAAAAAA               GTTGCA CTT TGCGAC               ATCCCTGCCGCATCT  76 69
      BR1383 1337302 .. 1337329 - -17.1  -5.03994   CGCCATAGACAAAAA        GCGCCTTTCGG GAGCTT CCGAAAGGCGC         TTTTTTCTACCCCTT 100 58
      BR1381 NONE
        ilvC NONE
      BR1379 NONE
      BR1378 1333778 .. 1333794 - -10.8  -5.46657   CATTCCAATAAAAAA              CCGGGC GCAAG GCCCGG              TTTTTTTACCTTTGA 100 50
      BR1375 1331328 .. 1331338 -    -4  -2.64735   ATTGAAAACCAATAT                 GAAA TGG TTTC                 CTTGCCAACATGCCA  43 82
      BR1374 1330377 .. 1330389 -  -5.5  -2.74094   GCTCAGACAAAAAGC                CTGCC CTC GGCAA                TTTTCACGGCCGTGC  48 0
      BR1372 1329650 .. 1329686 - -11.6  -4.56775   ATGCCGCTTTAAAAA   GGTTTGGATG-CGCCCC GACG GGGGCGGCATCCAGAAC    GTTTCCGAGAAAAGT 100 117
        ccrB 1327891 .. 1327911 -  -7.6  -3.23692   CATGAGCATGATGAA           TTCG-CGCG TCAT CGCGCCGAA            AGCCCCGCCGATCAC  61 77
      BR1369 1326910 .. 1326926 -  -6.5  -4.25104   TGCGCTGGATGAAAA              GCATCTG GAA CGGATGC              TCGCCATTCTCTCCG  69 237
      BR1355 1316317 .. 1316327 -  -6.8  -3.30903   AAAATTGTTTCATAA                 CCCA AAA TGGG                 CGCTTACCGCATTTA  59 468
      BR1354 1314870 .. 1314882 -  -4.1  -3.06679   AATATTGCGATTTAA                GTTGA CAT CCAAC                ATAAGCCATTGATTT  46 39
      BR1353 1314560 .. 1314576 -  -3.5  -3.20382   GGCCAGATTTAGTAA              GCTGTCG GCC CGGCTGC              CTTGATTAGGATCAA  47 37
      BR1351 NONE
      BR1350 NONE
      BR1349 1309418 .. 1309429 -  -7.2  -3.74693   CCCTATCGCAGGAAA                GCGC GGAA GCGC                 CGCAAGGCAAACAGG  66 1
      BR1348 1309024 .. 1309041 -  -4.1  -2.80499   CAACATTTCAACAAT             GTCA-CCG CCA CGGACGAC             CGCGCCTGAATACGC  43 184
      BR1347 1307059 .. 1307070 -  -7.2  -3.02632   CAATCTCAGAAATTA                CGGG TCAG CCCG                 ATAGTGATGGTGCGG  56 4
      BR1346 NONE
      BR1345 NONE
      BR1344 1304338 .. 1304350 -  -6.9  -4.36914   TTGCCGGGCAGAAAA                CCGGC CAT GCCGA                TTTCCGCGAAGGCTA  74 104
      BR1342 1301885 .. 1301901 - -10.9  -3.54424   GCCTACGCGGGGAAA              TCAGTCC ACT GGACTGA              TTTCTGATTCCGCTT  78 133
      BR1341 NONE
      BR1340 NONE
      BR1339 NONE
      BR1338 1298889 .. 1298901 -  -4.9  -2.52516   TTTTTGAGCATGAAT                TCTTT TCC AAAGA                GCGATGATCTATCGG  44 102
        fucU 1298340 .. 1298368 - -14.6  -5.06103   ATAAGCTGCAAAAAA        CAAACCCGGGCC GTCAT GGCCCGGGTTTC        TTTTAAAAACGCGCT 100 119
      BR1333 1295919 .. 1295933 -   -10  -3.41602   GCCATTCCATCATAA               CTGGAG TCG CTCCAG               ATGCAGGCAGGGTTG  72 321
      BR1332 1294218 .. 1294231 -  -3.7  -3.32066   AATAATTTGTGAGAA               GTGCG CCCC CGCCC                GCAAACAGGTTCTAC  49 37
      BR1331 1293824 .. 1293854 - -10.5  -5.45802   GGCGTAAAACAAAAA      CAAAGGCCGGAAAC TTGC GCTTCCGGCCTC-G       AATTTTTTTCTGGCA 100 49
      BR1330 1292557 .. 1292600 -  -2.4  -2.98878   CGACAAAACAAATAC TTGGAGCGGTTCCAGC GTTTCCGTTTCA ACCGGAACCGCTCTAT TGCGCCATTACTTGC  42 33
      BR1329 NONE
      cysW-2 1290436 .. 1290450 -  -5.6  -2.92171   CAGACGCCGAAACCA               TGGCCC GCA GGGACA               GCCGGTTCCAAAGCT  48 373
      BR1323 1283346 .. 1283377 -  -3.1  -3.17075   GCGGGCGGAAGGCAA     CGCCCGTTTCC-AGA AGCT TCTTGGAAA-GGCCG      TCAAGCTGAAGCTTG  45 487
      BR1321 1280688 .. 1280722 - -16.6  -4.07687   AGCGGTTTTGGAAAA     CAAAAAAGCCGGGG GCGTCTG CCCCGGCTTTTTCG     GTTGATGCAGCCGGT 100 40
      BR1317 NONE
      BR1316 1275153 .. 1275167 -  -5.7  -3.05816   TGATGCTTTATTCAA               CCGTT TCCTG AACGG               CGTGCGCTGTACTTT  50 3
      BR1315 1274838 .. 1274871 - -10.3  -3.86524   ATATCCGGCTAGAAA     GGAGCACGAGACGGGT TGC ACCGCTCTCG-GCTCC     GGATCTGGTACTGCG  81 139
      BR1312 1272382 .. 1272398 -  -2.9  -2.84325   TTCCCTGAAACATGA              TCGCACG AGC CATGGGA              GCCTGCCTAGAGCAT  42 32
        cobQ 1270660 .. 1270671 -  -2.2  -4.68593   GGCAGCAGGGAAAAA                CCTCC CAT GG-GG                TGCGGGCGCAATGCC  66 297
      BR1310 1270372 .. 1270392 -    -4  -3.36273   GTCCCTCAATAGCAA           TGG-CGCGCC GAT GGC-CGTCCA           CCATCGAGCGTTGCT  49 74
      BR1309 NONE
        cobU NONE
      BR1307 NONE
        cobN NONE
        cobO NONE
      BR1304 1262731 .. 1262743 -  -4.7  -2.73875   TTCCCGTCAACATCA                TGCGC GCA GCGCT                GCCGATGCTGCTGAT  44 488
      BR1302 1261830 .. 1261841 -  -3.6  -3.25896   GGATCAGCCACAAGA                CGAC GCCT GCCG                 CACCTTATGCAGTTC  47 2
      BR1301 1261420 .. 1261444 -  -2.7  -2.87132   CCCCGCCTTGATAGA          GCGGTTCCGAT TAT AACGGAAACGT          TGGAACCATCGCCAG  42 11
        cobM 1260565 .. 1260594 -  -3.5  -4.07568   CGGTTGCGGCGAAAA       CCGTGG-TTGCGAC AGT GCCGCAAGCCATCG       CCTTTGCCCGCTCTG  58 43
        cobA NONE
        cobB NONE
        cobC NONE
        cobD 1254280 .. 1254308 -  -4.6   -4.3586   TTATCGACAGCAAAA       CCGGCCATCGACGC ATT GCATC-A-GGCCGA       TAAACTTGCTGATTC  67 240
      BR1292 NONE
      BR1291 NONE
      BR1290 1251235 .. 1251265 - -15.6  -4.99043   GCCGGATAAATAAAA       CAAAAAAGGCAGGA AAA CCCTGCCTTTTTCG       TAAGTTAACAACGAT 100 48
        cobL 1245167 .. 1245197 -  -9.1  -3.02511   TGCAGGTGTGGAACA      GGCCTTGAGCGG CCCTCTCT CCG-TCAAGGCC       GAATATGACTTCCAG  60 425
      BR1276 1238756 .. 1238771 -  -4.6  -3.55071   TGATACCGGGCCAAA              CGCCCA ACTT TTGGCG               GTTATGGAAGGGCTT  53 39
      BR1275 1237339 .. 1237367 -   -11  -3.29511   TTCATCGGGTGAGAA       CT-GCGGGCAGGA TAAA TCCAGCCCGCGAG        CATGGGCGGCCGCAA  76 92
         hom 1235782 .. 1235798 - -10.9  -3.54424   GCCTACGCGGGGAAA              TCAGTCC ACT GGACTGA              TTTCTGATCCCGCTT  78 206
        glpX 1234390 .. 1234416 - -17.4  -5.01811   GTATCAAATCAAAAA         CCCCGAAAAACG ATA CGCTTTTCGGGG         TCTGAAACGGCAGGC 100 209
        ddlA NONE
        recJ 1231238 .. 1231259 - -13.7  -3.05775   ACGATTCTGTAAAAG           CAGGGCCCC CTTC AGGGCCCTG            TCTCAATGTTTAAAT  87 123
      BR1269 1230127 .. 1230146 -   -15  -5.54907   GTGATAAAAGAAAAA            GCCCGGTC TCGC GACCGGGC             TTCTTGTTGAAAGAA 100 46
      BR1267 NONE
      BR1266 1228627 .. 1228643 -  -2.1  -4.09685   GCCTATTCGGGAAAA              GCAGTCC ACA GGGCTGA              TTTCTGCTTCCGCTT  56 113
      BR1265 NONE
      BR1264 NONE
        cysE 1226008 .. 1226039 - -10.1  -3.02471   CTTTCACCACATATA      GGCCGTCTGCGGG ATAAAA CCAGCAGACAACC       CAACTTTATGGCATG  69 61
      BR1261 1225522 .. 1225545 -   -11  -5.27335   GGGCTCAAACAAAAA          CGCCCTCTCC GGAT GGAAAGAGCG           TTTAAACTATACCCG 100 53
      BR1260 1224727 .. 1224751 -   -10  -4.57341   AAGCCTCGGCAAAAA          GGGACGGG TCGTCATTC CCCGTCCC          TTTTTGTTGGTTTCA  93 49
      BR1256 1221980 .. 1221999 -  -2.8   -4.4773   CCATATGAAGCAAAA            CGCAGT TCCCTTCG ACCGCG             TTCCATGATGGTGCG  65 112
      BR1253 1220016 .. 1220034 -  -4.5  -4.14739   GCATTTATGCCAAAA            CGGAACGG CGAA CCGC-CCG             TCGATGATTCCTTAC  64 307
         tuf 1218535 .. 1218565 -  -8.3  -4.69028   ATAATATATAGAAAA       CGGGCATCCATAG TCAAG CTACAGACACCCG       CTTTCAAAATGGCAG  88 218
        secE NONE
        nusG 1217315 .. 1217326 -  -7.2  -3.99405   CGAATGGAGTAGAAA                GCCC TTGC GGGC                 GAAATGATCAGAGTT  68 33
        rplK NONE
        rplA 1215965 .. 1215991 - -11.5  -2.66695   CCGGTCAGGAAAGAT         GAGGGCCCCGG ACGAA CCGGAGCCTTC         CAAAATCAGTCAACA  73 31
        rplJ 1215083 .. 1215095 -  -6.9  -3.95073   GTTGACAGCGAGAAA                CGGCC TTA AGCCG                CCTCGTTCTTCCGGG  68 18
        rplL 1214547 .. 1214585 - -18.2  -4.11484   TCTAACGGGCTAAAA   CCCGTTTCCTGAAAGCCG TTC CGGCACTCAGGAAAAGGG   TTCCAGTTATCCGAC 100 102
        rpoB 1210281 .. 1210319 - -14.7  -3.35798   AGTTGTGACTGACAA  TA-CG-GGCGCGCCACGGC GAT ACCATGGCGCGCCTCGATA  TTTATTCTGCCGCGT 100 27
        rpoC 1205925 .. 1205944 - -12.8  -4.45168   CGCTGAAAACAGAAA            GGCCGCCC CGAA AGGCGGCC             TTTTTCAGTTTACCG 100 51
      BR1240 NONE
      BR1239 1205133 .. 1205170 -  -4.8  -3.57263   ATGCTCATGCGCAAA   TTCGGAGTCAGCCCTCG TCAAC CGGTGGCC-ACCCCGAA   CAAAAGCAGAGGAAG  55 5
        rpsL NONE
        rpsG NONE
        fusA 1201994 .. 1202005 -  -5.8  -2.64155   CTCTCCGTAAATTTA                GCCT GCTC AGGC                 ATTCTTTTGATTGGG  50 57
         tuf 1200779 .. 1200790 -  -3.6  -2.73875   GCTCGCTCAACACGA                GCGC CCCT GCAC                 AATCTTCTTACTCGA  43 33
        rpsJ NONE
        rplC NONE
        rplD NONE
        rplW NONE
        rplB NONE
        rpsS NONE
        rplV NONE
        rpsC NONE
        rplP NONE
        rpmC NONE
        rpsQ NONE
        rplN NONE
        rplX NONE
        rplE NONE
        rpsN NONE
        rpsH 1193561 .. 1193573 -  -4.7  -2.56449   ACCGCATCAGAAGAT                GCGGC AGA GCAGC                TCACCACCAACGTTT  45 4
        rplF NONE
        rplR NONE
        rpsE NONE
        rpmD NONE
        rplO 1191147 .. 1191164 -  -2.7  -3.87815   GCGCATTGGCATAAA             TGTGC AAGCGGCG GCACA              AGGCCGCCGCTTTTT  55 58
        secY NONE
         adk 1188833 .. 1188850 -  -3.5  -5.64274   TGAGTTATAAAAAAA             TC-CATCT GGC AGATGCGA             TCAACCAGACAGCAT 100 290
        rpsM 1188393 .. 1188404 -  -7.2  -3.19668   CAGCATCGAACCCAA                CCGG CGCA CCGG                 AAAGGCCCGACGGAA  57 58
        rpsK 1187873 .. 1187897 - -12.9  -2.66034   AGAAACCGCAGAGGA          GCCTCGAACTT GAA AAGCCCGAGGC          TCATACGGCATGTGA  81 48
        rpoA NONE
        rplQ 1186151 .. 1186181 - -14.8  -3.96624   GATCTTCAGCACAAA       CAAAAAGGGCCGCC CAT GGCAGCCCTTTTCA       AAAATCAATGCAGCG 100 45
      BR1207 1184376 .. 1184409 -   -14  -5.02323   CGATCATAAACAAAA     TGCCGCTTCAGG CATAATCCCC CCTGAAGCGGCA      TGCAACGTCTGTCCG 100 113
      BR1206 1183031 .. 1183060 -  -2.7  -5.48514   AGGAAGAAAGAAAAA       TGGCAGTCAGCGCC GCT GCCGCTC-CTGCCG       CAGCCGTGCCCAATA  91 2
      BR1205 NONE
      BR1204 1181562 .. 1181577 -  -2.5  -3.64488   AATTCCGTTAAAACA              GGAAC CGCTCT GCTCC               GGTCAGGCTCCGCGT  49 28
      BR1203 1181414 .. 1181425 -  -4.4  -4.19577   CAATTCCGAAAATAA                TGGA ACTA TCCA                 CGAACTTCTGCAATC  64 19
        recA 1180110 .. 1180140 - -13.3  -5.18726   CTGTCAGAATAAAAA       CAAAGCCCCGCGC GAAGT GCACGAGGCCTTG       AAAATTCACACATGA 100 49
        alaS 1177071 .. 1177091 - -12.5  -5.60993   CGCGGCATAAAAAAA            GCGCGGAGC AAC ACCCCGCGC            TTCTTCATTTAGTTT 100 48
      BR1196 NONE
        murI 1170992 .. 1171007 -    -9  -2.93555   CCCAAAGAATACAAT              CGCTTG CCGA CAAGCG               CCGCCAGAGTCGACT  65 48
      BR1194 1169873 .. 1169883 -  -3.2  -3.26712   ATTCGGAATAAGATA                 TCAG GAA CCGA                 TCATTGAGGGATTAT  45 37
      BR1193 NONE
      BR1192 1167506 .. 1167543 -  -7.6  -4.07687   ATGTGTCCGGCAAAA   CGCGCGCGCCTGCACA AAACAA TGTGCAGGCAAGAGGG    GCGCCCATCGGGATA  74 92
      BR1191 1167012 .. 1167033 - -17.3  -3.92324   TTTCTCAAGATGAAA           GGCCGAGGC AACC GCCTCGGCC            TTTTTGTCAGGGAAA 100 53
      BR1187 1160146 .. 1160159 -  -5.3  -4.24204   CATGCATAGTGAAAA               TCTGA ACGA TCAGA                AGCGTTGTGTTGATC  66 201
      BR1184 1158975 .. 1158988 -  -3.1  -4.41348   TGGCTTTTAAAGAAA               GACAC GCAA ATGTC                TGAAAATACGATATA  66 492
      BR1179 1156464 .. 1156482 -  -8.8  -4.15006   ACATGCACTCGAAAA             GCCGCTGA CCT TCATCGGC             CGTCACAGCCTCGCA  78 345
      BR1177 1154650 .. 1154697 -  -9.1  -2.76189   CAACCTATCGAAGCA GCGCCGCTCACGGCACTGT TAAAGCGCAT ATAGCCCCGTGAGCGGCGA AACGCAATGATGAAA  63 164
      BR1176 1154465 .. 1154479 -  -7.1  -3.28497   CCAGCGCAAACGGAA               TGCCG AAATG CGGCA               TCAAACTTCCCGAAT  59 58
         sda 1152851 .. 1152869 -  -4.5   -4.2717   AGCATTCCAGCAAAA             GCGCGAA GTAGT TTTGCGC             AGTGTGATGCAACAA  64 67
      BR1174 1151909 .. 1151936 -  -9.8  -3.79668   ACTGAATTCACGAAA        GTTGCAAGGGGA AACC TCCCCTTGCTGC         ACCTTCAAACCCCCA  75 474
        clpS NONE
        clpA 1147136 .. 1147151 - -11.8  -5.08601   GTAGTTTAATAAAAA              CGGCCC CGAA GGGCCG               TTTTTATGCGTTTAT 100 37
      BR1164 NONE
      BR1163 1142460 .. 1142494 - -15.8    -3.727   TGCAGCAGAGGCAAA     CATGGCGGGCAAGG CCAAAAC CCCTGCCCGCCATA     TCAATTTGCATATAT 100 52
        rpsB 1141477 .. 1141509 - -15.7  -2.74256   AATGAAACGAGATTA      TCCATCCGCCCTATC ATG GATATGACGGATGGA      CGAAATCATGAATGC  95 44
         tsf NONE
        pyrH 1139486 .. 1139498 -  -3.4  -4.13767   TCGTTGATGTCAAAA                GCAT CGCTC ATGC                ATTTTCTCCTTCAAT  58 59
         frr 1138913 .. 1138949 -  -8.7  -4.07568   GCTCTCCTTTTAAAA    TCATGCAATGCCAGGCC CAG GGCCTAAACCTGCATGA    TCTCCCCCTCCTTGA  77 12
        uppS 1138044 .. 1138054 -  -3.2  -2.70932   CTTTCGGCGGAACGA                 CACT TAT AGCG                 CGCTAGTATGGCTTA  41 98
        cdsA NONE
      BR1156 1135801 .. 1135820 - -11.4  -2.55213   TACTTAGGCAAGCGA            GCGTGGCA TCCG CGCCACGC             GAATTGCGCGTTATG  73 209
      BR1155 NONE
      BR1154 1133277 .. 1133314 -  -5.7  -3.73042   TCTGCCATCAAAACA  CTTTCTTCCTCGGGGCG TAAAGG CGCCCCGAG-AA-AAGG   CAAATCGATCAGAAC  61 34
        lpxD NONE
        fabZ NONE
        lpxA NONE
      BR1150 NONE
        lpxB 1128688 .. 1128711 - -19.6  -4.80453   TGAGCACAAAAGAAA          CCCCGGCAGC GAAG GCTGCCGGGG           TTTTTCTTTGTCCAG 100 150
      BR1146 NONE
      BR1145 1122834 .. 1122873 - -10.6  -3.13522   ACTGGTGGATGAAGA  GGAAGCAACCTTGAAGCG CTTC CGCCGCGAGGGCGCTTCC   ATCGCACTGGAAGCA  66 121
      tpiA-1 NONE
      BR1137 1114857 .. 1114883 - -17.4  -5.07486   TATGCTTAACAAAAA         GAAAACCGGCCA TGA TGGCCGGTTTCC         CGATAATCAATTTGC 100 71
      BR1136 1113938 .. 1113959 - -11.5  -5.07652   TTGGGCAAAAGAAAA           GGCCAGGCC CGTG AGCCCGGCC            GATCCCATACAGGAA 100 49
      BR1135 NONE
        pyrG 1112060 .. 1112077 - -14.1   -5.0065   GACGCATAAACAAAA             CGCGCCC CGAA GGGCGCG              CTCAAACTCAGACCA 100 33
        kdsA 1111106 .. 1111124 -   -16  -4.99947   TGTAATCAAACAAAA             GGCGGGGA AAA TCCCCGCC             AGTCTCATGCACTTT 100 47
         eno 1109640 .. 1109659 - -12.1  -5.52347   AACAAAACGAAAAAA            GGCGGGC ATAGTG GCCCGCC             TTTTGCCTAAATCCC 100 48
      BR1131 1108521 .. 1108540 -  -6.5  -3.34962   CCGGATATTTTACAA            CAGCAAA TTCCTC TTTGCTG             CCGTCAATCCGCATT  56 249
      BR1130 1108148 .. 1108166 -  -4.6   -4.1472   ATCACAAAAAGACAA             TTAACTGG ATT CAAGTTAA             TTTGATCGATCTTCC  62 22
        pdhA NONE
        pdhB NONE
        aceF 1104167 .. 1104209 - -11.3  -3.92659   TCCTGAAAACGGAAA GGCCGCGCTGTTCTTCGTA TAAGC TACAAAGACAAGCGCGGCG TCAGTTCCATCAGAC  90 35
      lpdA-1 NONE
      BR1125 1102308 .. 1102320 -  -7.7  -2.73364   TGCCTATCCGAAGCA                CCATC CCC GATGG                GGCTGAAATGCTCCT  57 98
        lipA NONE
      BR1123 1100802 .. 1100829 -   -20   -4.8143   CCAATAATGCAAAAA        CCCCGAAGTTGG GTGT CCAACTTCGGGG         GCTTTTCAAAAGGGT 100 47
       nifR3 1097083 .. 1097099 -  -2.2  -3.11687   TCAAGCACGATGGAA              GGAACG CCGCC CGTTTC              AGTCTTATTGCGCAT  42 40
        ntrB NONE
        ntrC 1094382 .. 1094412 -  -7.7   -3.8917   TGTTAACCATAATAA      CCAATAGCGTTGCA TCTA TGCAACGC-ATTGT       GGCGAAAATGCAACG  72 113
        ntrY NONE
        ntrX NONE
        trkA 1089315 .. 1089334 -  -2.8  -3.80461   TAAGCTAGCACGAAA            TCGTGTTC AGAA GAACTCAA             GACTGACGCGGAACA  53 12
      BR1113 NONE
      BR1112 NONE
         hfq 1087932 .. 1087961 - -11.3  -4.92385   CATACTCAAACAAAA       GCTGGGGCGGGAT ACTT ACCACGCCCCGGC        AAATATCGGAAAGCG 100 41
      BR1110 1086326 .. 1086338 - -10.5  -2.99471   GGACTTCCATACATA                GGGCG TTG CGCCC                CTGTTCCGCAAGTGG  72 55
        clpP 1085340 .. 1085354 -  -2.7  -4.18018   GTCCGGGAGGGAAAA               CGCGC CTCCC GCCCG               CCACCACGGCAGCAG  60 305
        clpX 1083939 .. 1083954 - -11.8  -4.82667   TTAGGACATGAAAAA              GGCCGC TTTC GCGGCC               TTTTCAGGGACATTT 100 49
         lon 1081052 .. 1081083 - -18.2  -3.34894   AACCGGGGTTAAACA      CAGAAATGCCGGGCT TGA AGCCCGGCATTTC-G      ATTATCAGGGCACAT 100 50
      BR1105 1080545 .. 1080561 - -10.8  -5.72053   CAACCAAAGAAAAAA              GCCCGG ATGAA CCGGGC              CCTTCTCGACAGCCA 100 116
      BR1102 1076007 .. 1076023 -  -8.7  -4.73448   ACATACAGTCAAAAA              GCCCTGA AAA TCAGGAC              AGCCCGACCATGGGC  93 139
      BR1099 1073417 .. 1073444 -  -3.3  -3.29144   GCATGTTCGGCATAA        CCATCGG-CGCC TTCCG GGTGGCCGGTGG        CTTGCTCCTGTTCTG  45 507
        gyrA 1070076 .. 1070099 - -13.9  -4.62069   TTGGCATCTGAAAAA          GGCCGATGG TTTGCG CCATCGGCC           TTTTTTATTGAAACC 100 76
      BR1096 NONE
        coaD 1069137 .. 1069150 -  -4.5  -2.63922   CATGATCGAAAAACT               CCCTG CGGT CAGGA                TTTGAATTTGGTGTT  45 20
      BR1094 NONE
      BR1093 1067914 .. 1067941 - -14.8  -3.98484   AACGCAACGCATAAA        GTCGGCCCCGGC CGAA GCCGGAGCCGAG         ATTTCTCGATACAAA 100 49
        queA NONE
         tgt 1065267 .. 1065279 -  -4.7   -4.0371   GAGCGGTGAGAGAAA                CCGGG TAG CCCGC                GCTTTTCTGGACGTC  62 368
      BR1089 NONE
      BR1088 1060582 .. 1060607 -  -8.9  -4.99645   ATTCGACAAATAAAA         GGGGCGGCTTA TTTC TAGGCCGCCCT          TTGTCCGTGGTTCAA  93 49
      BR1087 1059254 .. 1059266 -  -4.7  -3.03124   TGCCACTTTTCAACA                TGGCG TCG CGCCC                CGGCGCATGGGAGCA  47 326
      BR1085 1057330 .. 1057354 - -19.3  -4.48583   AATGAATATAAGAAA          GCCCGCCCGCA AAT TGCGAGCGGGC          CAAAAGCAGGCTTGG 100 50
      BR1084 1056055 .. 1056068 -  -9.5  -2.97021   GTTGGAAACATTAGA               CCCGC GAAA GCGGG                TTTTGTTTTAGGTGG  65 112
      BR1083 1055158 .. 1055174 -  -3.6  -3.12351   CTGCCCCACACTTAA              TGCCGG TTAGT CCGTCA              AGGTGATGAGCGTCA  46 15
      BR1082 1053318 .. 1053344 -    -3  -3.54543   AGCCATGCGTCGAAA        CATCCCCGACA TTGATC CG-CAGGGATG         CGCCTGAACATTTCC  49 429
      BR1081 1051793 .. 1051804 -  -5.8  -3.02211   GAAGCCGAAAGGAGA                GCCA AGCT TGGC                 ACCCGCGAGATTTCC  53 47
      BR1080 1050569 .. 1050579 -  -4.6  -4.18763   AACAAACTCCCAAAA                 CAGG CTT CCCG                 GCGCAACTCCCTGCC  64 505
      BR1074 NONE
      BR1073 1044478 .. 1044492 -    -2  -2.83903   CGGCCCAAAAATGGA               CAGGGC AAC GCCTTA               ATATCAAGGAGCTAT  41 90
      BR1072 1043065 .. 1043077 -  -3.4  -4.55287   CTCATGCATAGAAAA                TGAG TTTGG CTCA                TATTCCCTTTTGCAT  65 166
        thrS 1040986 .. 1041014 - -16.9  -3.38207   GATCCAATAGAGCAA        TAAAAAGGCCGCA TCG CGCGGCCTTTTTA        CGTATCTTTTTATCA 100 38
      BR1069 1039136 .. 1039148 -  -6.9  -2.59431   TTTCCGTACAAGTCA                GCGCG CTT CACGC                AAGCTTCTTCTATTC  52 35
      BR1068 1038487 .. 1038503 -    -5   -5.5074   GAAGCGAAGAAAAAA              GGCCTG TAAAC CCGGCC              TTACCCTTCGTCTTT 100 26
      galE-1 NONE
      BR1065 NONE
      BR1064 1035425 .. 1035435 -  -5.4  -3.05294   TGAAAGCCTGCAAGA                 TCAG GGC CTGA                 TCTCATGACGCTCGG  50 15
      BR1063 1034354 .. 1034375 -  -5.8  -2.64805   CGAAACCATAACGCA           GATAGGGC TTCCCG GCCCTGTC            CGTTAATCGCATAAG  50 136
        pepQ 1032981 .. 1032991 -  -6.8  -3.71649   GCTTGAAAGTGCAAA                 CGAG GCG CTCG                 CCGATCTGCGCTCCG  63 119
      BR1060 NONE
      BR1059 1028919 .. 1028977 -  -7.9  -2.90496   GTCGTTCCCAAACGA TTCC--CT-GCAATTGCTTCATGCGAAA TTATCC CTTCGCATGAAGCAATTGCGACCTGGAA TGATTAGGATCAATG  58 71
      BR1058 1027226 .. 1027256 - -12.6  -4.66535   AAGGCTGAAAATAAA       TCTGCCCCGATATA TTG CATACCGGGGCAGG       GGAATTGTGGGTTAT 100 37
      BR1057 1025760 .. 1025771 -  -2.2  -3.87373   CATAGCCCGCAGAAA                GTGA CGAT CCAC                 ACCAATACGCTCGAC  53 163
      BR1050 1019182 .. 1019200 - -10.2  -3.41602   CTTACGGCATGACAA             CCACCGCC GAT GGCGACGG             CTCGCGCCAGCCTTC  69 91
      BR1048 1017677 .. 1017697 -  -3.9   -2.7898   GGGAATAGGCAACCA            CCGTCTTGT AGG ACATGACCG            ATCTCCTTCCGGCTA  43 98
      BR1047 1016727 .. 1016743 - -10.9  -3.96892   AAGCGGGACCAGAAA              TCAGTCC AGT GGACTGA              TTTCCCCGCGTAGGT  86 129
      BR1046 1015851 .. 1015885 - -13.6  -2.57344   CATCCTTTCCATAAG     GCGCGATTGCGGCG GAAATAT CACCGCAATCGCGT     TCATTTGGTTTCATT  84 40
      BR1045 1014878 .. 1014902 -  -2.7  -4.44046   CTTACCTGAAAGAAA          GACCGGCAATT TGA AACGCCCGGCC          ACGCCGCTCACACAA  62 294
      BR1043 1010629 .. 1010647 -  -9.5  -4.18018   GCTCTGCATGTAAAA             GGCCCGC ACAAG GCGAGCC             TTTTATATCGTTGTT  82 53
      BR1038 1002347 .. 1002367 - -14.7  -4.02132   TTGGAAATTTACAAA            GGCTGCGCC TCA AGCGCAGCC            TTTCGTTTATCTGGA 100 144
      BR1035 NONE
      BR1034 NONE
      BR1033  998185 ..  998198 -  -2.3  -2.74263   ATGTCACGGGCAAAT               GCCGT CCAT ACCGC                TTGAACCGCCGGAAA  39 208
      BR1032  997425 ..  997442 - -12.7  -4.81249   GCGGAAATGGAAAAA             GCCCGCA CGGA TGCGGGC              TGGTGGTTGGAATAG 100 155
      BR1028  994432 ..  994451 -  -4.2  -2.89683   ATGTTATTTGATAGA            CGCGCTGGA TCG TCCGG-GCG            GCTAATGTGCCGTCC  45 506
      BR1024  988628 ..  988643 -  -7.5  -5.63103   CTGTAATCAAAAAAA              GCGGC TGGAAG GCCGC               TTTTTTCATTGCTCA 100 59
      BR1023  988295 ..  988330 -  -7.5  -3.24924   TCTTGAGCGACAAGA    CCG-GCGAAGTCCGCG CCACC CGCGTATTCCGCACGG    CAATTCCTGTTACGG  56 194
      BR1018  983362 ..  983380 -    -6  -4.10925   ATAGAGCGCGTAAAA             GGCGTA TTGGCTG TACGCC             GGGCCGATTATTGTG  68 167
        maeB  980903 ..  980932 - -15.1  -4.27062   TTAATGAAAAGTAAA       CGCCGAGTATAAC CATT GTCATACCCGGCG        TTTTATTCGTCTAAT 100 73
        cbbZ NONE
      BR1007  970515 ..  970530 -  -6.8   -3.5616   TTCAAAAATCGACAA              GGCCCGC AAG GCG-GCC              ATGCGCGCGAATGCG  60 353
        glnB  968650 ..  968660 -  -2.4  -4.13767   GTCTTTATCCCAAAA                 CCGG TTC CCGC                 TTTTGGGAGACATGC  56 42
        glnA  967038 ..  967063 - -19.1  -3.76186   TATTGATAAAATGAA         GAAACCCCGGC GAAA GCCGGGGTTTC          TCTTTTGCGCGCGCT 100 82
      BR0998  961224 ..  961252 -  -9.5   -4.2074   CCTGCAATATATAAA        GGACGCGGATGTT CTC ATCATCGGCGCCC        TGCAATATCGTCCGC  80 263
      BR0985  951898 ..  951914 -  -2.2  -3.62224   AGAGGTGCTGAAGAA              GCCC GAAGCCTGG GGGC              CGCTCGGCGGGATGA  47 129
      BR0983  950604 ..  950614 -  -5.4  -3.73224   GCATTCTGTACCAAA                 CAAG GTA CTTG                 CTGCTCTATATCACC  58 341
      BR0975  943427 ..  943438 -    -3  -2.51871   GCTTAGAGGAAAATT                TGAT ACCC ATCA                 GAGCTTCCTTTCCTT  40 23
      BR0974  942860 ..  942889 -  -7.8  -2.56391   AGCATTGAAATACAG       GCGCGTTCTGTC GACGAA GCCAGAAAGCGC        ATATCGTCCCTCGCA  53 258
      BR0972  942280 ..  942301 - -11.5   -3.0682   TTGATCAGATATAGA           GCCGCCTTG TTCG CAGGGCGGC            TTTTTTATTCGAGGC  75 328
      BR0966  937505 ..  937528 -  -5.1  -3.23692   GAGCATCAGGATTAA          CGGGGCGGC CAGTAT GCCGCTGCG           GACTGCCGGTTCGAG  49 297
      BR0964  936998 ..  937014 -  -9.4  -5.28983   GTTAAAACAGAAAAA              CCCTGC GCAGG GCAGGG              TTTTGGTTGGTGATT 100 51
      BR0963  936265 ..  936302 -   -12  -3.93659   ACTAAAACCATCAAA   GCGCGTTTCCGTTTGC GATAAT GCAGGCAGAAACGCGC    TTTTGTTTTTACAGG  90 457
        fumB  932347 ..  932377 -   -17  -4.18934   TATGAGGGGAATAAA       GAAAAGGCCGGG TTCTGGT CCCGGCCTTTTC       TGTAGCGGTCAACTC 100 34
      BR0960  930848 ..  930863 -  -2.5  -5.43866   GAACTGGCAAAAAAA              GGCCT GACAAG AGACC               GCTGAGCCAGGTTGG  82 98
        moaA  929190 ..  929201 -  -2.2  -3.14848   GCTTTCGATGAAAAG                GACCG AAC CGG-C                AACAGTATAAACGCC  43 112
        mobA NONE
        mobB  927873 ..  927883 -  -3.2  -3.54935   TAAACCCGTGTGAAA                 CACC GTA GATG                 CGGGGCAAGTAGCGG  49 89
      BR0955  926743 ..  926784 -  -7.9  -4.18018   GGCGCTCATGCAAAA TTCCATGCGCCGGCTGGCC TGGA AGCAAACCGGCGCACAAAG  GTCGTTGATGATCAG  76 37
      BR0954 NONE
      BR0953 NONE
      BR0952  924893 ..  924922 - -14.3  -3.20029   CGATTTAAACAGATA       GGCCCCGG-TAGCT GCA AGCTGTCCGGGGCC       TGAACATGTAAAATT  89 98
      BR0951 NONE
      BR0950  923255 ..  923274 -   -15  -4.18494   GATGTTCATGCAAAA            GCCCGGCA GCGA TGCCGGGC             TTTTTTGATTTGGAA 100 50
      BR0939  913337 ..  913374 - -24.4   -3.8917   GGGTAAGCAGAATAA   CAAAAGCGCCGGTCTG TCTGGT CAGACCGGCGCTTTTG    TTTGTTTGCTTCCTG 100 207
      BR0936  908959 ..  908971 -  -2.6  -3.62859   AGGACAAGGCTGAAA                CCGG GCCTG CCAG                TGAAACGGCAACGGC  47 426
      BR0929  901665 ..  901685 - -18.3  -5.36965   TAATACTATAAAAAA            TCCGGCGGG CAG CCCGCCGGA            TGAGGCGTCGCAAAT 100 61
        qacH  901247 ..  901259 -  -4.7  -3.28924   GACGGGCTGCGACAA                GCCCG TTT CCGGC                GGCGTTCCTGTTAGG  51 43
        tyrS  898748 ..  898764 - -10.8  -4.99043   GCCCGATAAACAAAA              CCGGGC GCGAG GCCCGG              TTTTTTGATGCTTTA 100 51
         bcp NONE
      BR0923  893670 ..  893690 -  -5.3  -2.62396   GACTTTTCCATATGA            GGCTTGTGC GGG GCAGGAGCC            CGGAGCATTTTCAAA  47 68
      BR0922  893192 ..  893210 -  -3.1  -3.55444   GTCTGAGGCTTCAAA             GAGCG TGCTCAATG CGCTC             CCCTTGCACGCTTGC  49 15
      BR0921  893068 ..  893084 - -10.8  -4.10925   AGACACGCCCTAAAA              CCCGGC CTCGC GCCGGG              TTTTTTATGCTGCAT  88 43
      BR0918  892120 ..  892158 - -27.8  -3.49668   AAAGGCTTCAGACAA   TTAGAGCGCCGATCTGAT TGA ATCAGATCGGCGCTCTAA   TCCTTTGTTTTGACA 100 22
      BR0914  886367 ..  886381 -  -8.5  -2.69799   CGACCTCATATATGA               CCCGG AAAAG CCGGG               CAGACCTCTTTGCCC  60 325
      BR0912  883306 ..  883333 - -12.8  -4.55887   CGGCAAAAACATAAA        GAAAAACCGGCG TTTC CGCCGGTTTTTT         GTCATCCGTAACAGG 100 65
      BR0910 NONE
      BR0909  879617 ..  879632 -  -4.6  -4.05788   TTTTCTGAAAGGAAA              CAGCCG GGCG CGACCG               ATATCTTTACTTCTT  62 32
        aroQ NONE
        accB NONE
        accC  876961 ..  876975 -  -8.6  -3.59979   CTCGGCCATCGGAAA               TATGCC CGT GGCATA               GGCCCGCAGGAGCAT  69 92
         aat  876189 ..  876199 -  -4.6  -3.38072   CGCACGGAAGATGAA                 GCGC CGC GCAC                 CGATGCCTTCGTGAC  51 247
      BR0901  874959 ..  874977 -  -2.4  -3.85698   TGCTGCTGTCAGAAA             TCGAGA TGGCCTT TCCCGA             TGTCAGGACAATGCG  53 236
      BR0895  868850 ..  868884 - -17.3  -4.89966   AGATGCAAAAAGAAA     TGGCATCCGTCGC GGGAGGAGG GCGACGGATGCCA     TTAGGGGAAGACCGG 100 170
      BR0894  867334 ..  867361 - -11.2  -3.21218   ACCGCGCATCATGAA        GCGGCTCCGGCA AAGG CGCCGAAGCCCC         ATTTTCTTCAGTACA  74 33
      BR0889  862244 ..  862275 - -21.8   -5.1861   TTCAGCAGGAAAAAA      TGAAAAAGGCGGGC AGGG GCCCGCCTTTTTCA       TTGCATGGTTTTTCC 100 23
      BR0875  845996 ..  846015 - -16.4  -5.42259   CCATGGTTAAAAAAA            CGGCGGCC ATCT GGCCGCCG             GTTTTGCATCACGGG 100 55
       xth-1  844236 ..  844255 -  -3.5  -4.10161   GATTACGCTGTAAAA            GGCAGTT ACTGAA AACAGCC             CGATGTCTCAATCTG  60 76
      BR0870 NONE
      BR0869  841478 ..  841493 -  -3.3  -2.52676   CATTGCTCGAAGTTA              CAGAA AAATTA TTCTG               ATGAAAATATCGACA  40 48
      BR0868  840817 ..  840835 - -17.4  -4.08394   AGACTTTCCTGAAAA             GCCCGCCG ATC CGGCGGGC             TTTTCATTCTGAATG 100 98
        cobS  838831 ..  838843 -  -3.4  -2.83403   CCGTGTCCATGAAAT                GCAA TGTGG TTGC                GTCAAAGGGCCATGA  41 27
      BR0865 NONE
      BR0864  837480 ..  837495 -  -2.4   -4.4078   TTCGCCCAAGGAAAA              CCGCGA GATC CCGCCG               CTCGATTATGAGCGC  62 457
      BR0861  834943 ..  834961 -    -3  -3.03771   GCAGATGGCCGAACA             TGTGCCGA TCA TCCGCACG             GTCTGGCGGGAAGGC  43 52
      BR0858  831834 ..  831866 -  -3.6  -2.72661   CACCATGGCCAATGA     TTG-CATAGGACT GACGGGCA AGCCCTATGGCAA      ACATGCTGGCTTTTG  43 158
      BR0856  829923 ..  829937 -  -5.6  -3.62859   ACCAGAACTTTGAAA               GCGCAT ATA AGGCGC               GTAACCGGCGAAGCG  58 91
      BR0855  829422 ..  829443 -  -2.9  -2.83346   CCAGAAACGGAATCA           GAGCGAACA TTTC TGCCCACCC            CAATTTTCCAGATGC  41 103
      BR0854 NONE
      BR0853 NONE
      BR0852 NONE
      BR0851  824760 ..  824805 -  -2.5  -3.52455   AGGAACAGCAAAAAT CCTAGAGCGGTTCCGGTTA AAGCGGAA TCGTTGGAACCGCTCTAAG TGTTTGCTGGCGCGT  47 83
         rpe NONE
        purB  822502 ..  822527 - -16.3  -4.79756   TACAGAATGTAAAAA         GCCCCATGTTT TCAT AAACATGGGGC          TTTTCCTGTCTCTGT 100 198
      BR0847  821471 ..  821481 -  -2.4  -4.08216   GCACTTCCGGCAAAA                 GCGC GAA GCGG                 TTTGCGTGGGATAAT  56 73
      BR0846 NONE
      BR0845  820728 ..  820743 -    -4  -4.26019   TAATCAGACGGAAAA              GGCAATG TTC CAT-GCC              TGCCTTTTTGTTTCA  62 46
        purC  818460 ..  818480 -  -2.5  -3.59634   AGAACGAATGAAACA            GCCCGAA AGGTTTG TTCTGGC            ATGATCCCGAAAACC  49 85
      BR0841 NONE
        purQ  817444 ..  817464 - -10.4  -5.45652   AGGCGCAATAAAAAA           GGCGGCTCC GATT GG-GCCGCC            CGTTTTCATATATGC 100 49
      BR0839 NONE
      BR0838  815981 ..  815996 -  -5.4  -3.59979   CTGTGGCACCCGAAA              GCCTTC TGCC GAAGAC               TGGCGCCTAAGGTTT  58 157
        purL  813560 ..  813588 - -14.6  -4.00124   TAGCCGACAATCAAA       CCGCCCGGACAGG GTTT CCC-TCCGGGCGG        CAATTGGTATGAGTT 100 156
      BR0836 NONE
      BR0835  812627 ..  812659 - -20.1  -3.36131   AAAACCATCTGACAA      TATAAAAGGCGCCGC TGA ACGGCGCCTTTTATA      AAAATCGAGGCTAAG 100 65
      BR0833  810962 ..  810980 - -13.1  -4.31085   GATACGAATGTAAAA             GCCCGCC GGTCA GGCGGGC             TCAGATTGATGAAAA 100 208
      BR0828  806664 ..  806680 - -10.9  -4.09685   GTCTACGCTGGAAAA              TCAGTCC ACT GGACTGA              TTTCTGATCCCGCTT  88 166
      BR0827  806093 ..  806126 - -12.6  -2.53176   ACGACAGAAAATGAG     CGTCAATGCAGGCGA AAAGA TCGCCTGCATTG-CA     AGAAAACGGTTACTT  76 35
      BR0801  778596 ..  778609 -  -3.7  -4.05788   GCTGTTGAAACGAAA               GTGGC GCCA GCCGC                CTTTTCTCTTTATAA  60 85
      BR0799  777028 ..  777055 -    -9  -5.38549   GTGAAACAAGAAAAA        CGGCCCGCCG-GG TTT CCACGGCGGGCTT        GTAGGGCTGGCGCGG 100 375
      BR0794  774556 ..  774585 -  -3.6  -3.53444   TCACCGGCGTTGAAA      CGCT-T-GCCCTGC GTAT GCAGCGCCATAGCG       ACAATGCGCTGAAGG  51 274
      BR0792  772846 ..  772859 -  -5.2  -3.16564   GTTGGATTTGACCAA               CCCG AACGGG CGGG                CGAAAGTTACCTTTC  52 174
        rplM NONE
        rpsI  771784 ..  771801 - -10.5  -5.24989   TTACATAGCAAAAAA             GCGGACC CGAA GGCCCGC              TTTTCTGTAAGTCCA 100 53
      BR0789  770775 ..  770789 -  -4.2  -3.23598   GAATCAATCTATGAA               CAAGCG CGA CGCTTC               ATCGTCGTTCTTTCC  47 24
        argC  769720 ..  769747 - -16.3  -3.75153   GCGCTCCAATGCAAA        GCCCGGCTGCG TTTTGG CGCAACCGGGC         TAAAACCATGTATTT 100 44
      BR0786  767947 ..  767964 -  -5.5  -3.56568   GAATCAGGCTGGAAA             GCGGC TTTTGCTT GCCGC              AGTCAGTTCTGTTTT  56 28
      BR0783 NONE
      BR0782 NONE
      BR0781  764509 ..  764540 -  -4.2  -3.96531   GCACAGATGTATAAA      CGGCACCGCCTGAC TGCT GTCTGGCCGCGACA       ATCAGGGGCATGGAG  58 119
        sugE  763943 ..  763960 - -12.7  -3.39142   TGCAGATTGAATGAA             GGGAGGC TGAT GCCTCCC              TTTTTGCATTTTATG  83 36
      BR0775  759642 ..  759652 -  -3.2  -4.57073   GACGCCCTGGAAAAA                 GGAC GGC ATCC                 GTGTGCGCGGACGCA  69 447
      BR0772  758139 ..  758165 - -16.7  -3.79419   CTTGTGTATAAAACA         GAAAACCCGCC GTGAA GGCGGGTTTTC         CTTGATTTCCATCGG 100 47
      BR0763  750261 ..  750292 -  -4.5  -3.31144   CTGGGACCGCCAGAA      CATTGAAGCCACGA TCAAG TCG-GGCGTCAATA      CGCCGATCCAGCTTG  49 174
      BR0761  748424 ..  748436 -  -6.2  -3.29739   CCGAAGCGACATCAA                CGCC ACGCA GGCG                CTTCTTCTCTTCAAT  54 448
        hemB  745138 ..  745174 -  -7.9  -3.50853   GCCGGGCAATGAGAA    CCGGCGCTGTTCCGCAA TCT TAGCGCAACAACGCCCA    ACATGGTAACGGAAA  64 91
      BR0756  744559 ..  744598 - -14.4  -3.14136   TTATCAAGGATCGAA  CCGACAGCGCAAAACGTC AATA GACATTTTGTCCTGTCGG   CTTTGATTTTTTTGA  95 50
      BR0755  743624 ..  743640 - -10.9  -3.54424   GCCTATGCGGGGAAA              TCAGTCC ACT GGACTGA              TTTTTGATCCCGCTC  78 138
      BR0752  739633 ..  739656 - -13.8  -4.62783   TATGCATCTGAAAAA          GCCCGGTGTG AAAA CGCACCGGGC           TTTTTGACTTTAATT 100 35
         rnd  736349 ..  736367 -    -6  -3.29144   GCAGGTGGTGGACAA             GGCAAGTA AAA TATTTGCC             TTGACTGAAAAAGGG  56 69
      BR0747  731964 ..  731980 -  -5.1  -4.08216   CCAGCGCGCCGAAAA              GATCAGG CTG CCTTATC              GGCAGGGGCTTCGTA  65 11
      BR0746  730290 ..  730312 -  -2.7  -4.62302   CAAGATGCCGAAAAA          GCA-GGCG GAAGAAAT CGCCATGC           ATTATCTGGAGCGTG  66 444
        metC NONE
      BR0738  723330 ..  723342 -  -3.3  -2.82623   TTTTCCGCATAACTA                CTCTC CTC GTGAG                CATGCCAATATGACG  41 110
      BR0737  722982 ..  723005 - -10.4    -4.386   GAAGTTCCCATAAAA          TATTGCCCGCT CGA AGCGGGCA-TA          TTTTCAAAAAATCAA  90 96
      BR0736  722184 ..  722194 -  -4.6  -3.55444   GGTTGAGGGTCGAAA                 GCCG ACA CGAC                 CTTTATCGCGATAAT  53 235
      BR0732  717202 ..  717214 -  -6.3  -3.46068   CCGCGAACCCAAATA                CGAAA ACC TTTCG                ACATTACATTAAAGT  58 292
      BR0727 NONE
      BR0726 NONE
      BR0725 NONE
      BR0724  707679 ..  707691 -  -2.7  -3.01712   CGTCTCCCGGCAAGA                TTATG CGC CACAA                GACTAATTGAGTTTG  43 319
      BR0723  706857 ..  706881 - -13.6   -2.6952   GAGCATAACAATGTA          GAGCGCAGTG ATCCG CACCGCGCTC          ATCGGTATCGACCGG  85 193
        lldP  703009 ..  703035 - -19.5  -4.52142   ATTATAAAATATAAA         GCCCACGCGGA GCGGG TCCGCGTGGGC         TGATTGTTGTGCAGG 100 150
      BR0718  702581 ..  702597 - -13.7  -5.49234   ACAGGCAATAAAAAA              CGCCGCT TGA AGCGGCG              TTTTGCAAAGAGGCA 100 51
      BR0717  701716 ..  701729 -  -4.5  -3.26947   GAATCGCGACAGGAA               GACAC TACC GCGTC                TTCCTTCGCATTTCG  49 53
      BR0716  700693 ..  700729 -  -9.4  -2.52543   ATCGTGGGCAAGGCA   CGGGCGGCAATGCAGCGC CCG GCGCGGC-TTGT-GCCCG   TGCCGCCGCTTATCA  59 195
      BR0712  698024 ..  698035 -  -3.6  -3.53779   TTGTTAAAACAGGAA                CCGC TCTA ACGG                 CAAATCTGCATAGAA  51 2
      BR0711 NONE
        purM NONE
        purN  695965 ..  695975 -  -6.8  -3.53012   GCGTCGGGCCGGAAA                 GCCT TTC AGGC                 GCTGAGCACCATGCC  61 20
      BR0708  695195 ..  695211 - -10.9  -3.54424   GCCTACGCGGGGAAA              TCAGTCC ACT GGACTGA              TTTCTGATCCCGCTT  78 84
      BR0705 NONE
      BR0704  690421 ..  690436 - -10.4  -2.52464   CCTCCGCTTAACGGA              GGACGC GGCA GCGTCC               GTCATAGACATACCA  65 2
      BR0703  689676 ..  689691 -  -3.2  -3.21099   GTCCTCGACTATGAA              GATTGG AATG CCGATC               CGATTGTTCAGATCC  45 45
      BR0702  688986 ..  689005 - -13.6  -4.23758   ATTGGACACGGAAAA            CCGGACAG GCAA CTGTCCGG             TTTTTTGTTGTCTGC 100 77
      BR0700 NONE
        uvrC NONE
        pgsA NONE
        moaD NONE
        moaE  683515 ..  683541 -  -2.3  -3.25459   ATGAACTCTACAATA        GCC-CAATCATC ATGT GAAAATTGTGGC         GGTACAACTCTGCGC  43 116
      BR0695  682508 ..  682523 - -11.8  -5.27477   ATGTGAATGAAAAAA              CCGGGC AATC GCCCGG               TTTTTTTTAACTGTT 100 95
      BR0693 NONE
      BR0692  679071 ..  679081 -  -4.6  -3.13403   GCGGTTCCATCAACA                 CGGA TCG CCCG                 CAGGATGGCCATGTC  47 339
      BR0688 NONE
      BR0687  675129 ..  675139 -  -8.2  -3.41602   TCCAGCCGATCATAA                 CCGG CCT CCGG                 CATTGTTGCGGGGAC  65 9
      BR0686 NONE
      BR0685  671535 ..  671547 -  -7.7  -4.18018   CGGTTTCAGTTAAAA                TGGAG CCG CTCCA                ACTGAAAACAGGTTT  76 117
      BR0684  670341 ..  670357 - -10.8  -3.59979   GCTGCCGAGGCGAAA              GGGCGC GAATG GCGCCC              TATCTTCGGCGCCGT  81 40
        pdxA NONE
        ksgA  668414 ..  668471 -  -6.3  -3.14463   AAGCGGCTTCACGAA CCGCTTTTTGCATGTTTCCCAAAACCGG TTC CCACTTATGGGAGACATGC-ATTAGCGA GAGCGACAAACTCCT  54 3
      BR0675  661261 ..  661271 -  -2.4  -3.57144   GCGGTGAGTCTGAAA                 GCAG CAG CGGC                 AACCTGTCTGGCCCC  47 282
      BR0672 NONE
      BR0671  659043 ..  659060 -  -2.7  -3.06696   CTTCTTCTTAAGACA             GTGTTAA CAGA TTATCAC              GGATTTGCATGAGAC  43 76
      BR0670  658648 ..  658683 -  -5.2  -2.94924   GGGCCATGGAGAAAT    GCC-TGCGCCGGTCTGG TCC CGTGACCGGCGTTTGGC    TGAGCTACTGAAGAA  49 30
      BR0669  657648 ..  657673 -  -3.9  -3.56594   TGAAACGCCGCGAAA         CGATCACGCAT GAAC AGGCAGGATCG          AAAGCCGGCTGGACG  51 227
      BR0667 NONE
      BR0666 NONE
      BR0665  654194 ..  654222 -    -3  -3.53224   TATGTGTCTCCGAAA       TCAGGCCGCGCGG TCTG CCGCGAAGC-TGG        CGCGCCTTGGGCAGA  49 220
         fsr  647665 ..  647693 - -14.6  -2.66316   TGCTCCACTAGATCA        GAGCGGTTTCGG TTATG CCGGAACCGCTC        TTTGCTTTTTGGCGG  90 51
      BR0650  641164 ..  641174 -  -5.4   -4.8667   GATATTGCAGAAAAA                 CAAG CAA CTTG                 TGGTTGTTATTTAAC  78 79
      BR0649  640419 ..  640434 -  -7.6  -3.55622   GCGAAGGTTCGGAAA              TCATGC CCTT GCATGA               ACCGGGCCAACGGCA  64 44
      BR0648  639617 ..  639633 - -10.9   -3.6682   GCCTACGCAGGGAAA              TCAGTCC ACT GGACTGA              TTTCTGATCCTGCTT  81 143
      BR0643  635443 ..  635453 -  -4.6  -3.24925   ATGTGAGATCAGGAA                 CGCG GCG CGCA                 AAAAAACAGGCTGGC  49 106
      BR0641  634435 ..  634447 -  -5.5   -3.5774   ATCGAAGCCCTGAAA                GCAGC ACA ACTGC                CTTATGGTTTGAAAC  55 125
      BR0638  632431 ..  632446 -  -2.5   -3.7282   TCATTTCAGCAACAA              CTGCC CTTCAT AGCAG               CACCGTAAAGGTTGT  51 17
       omp2a  630633 ..  630660 -   -17  -2.70525   CTGTTTCAAATGAAC        CGGCGCCAACGG GAAA CCGTTGGCGCCC         TATGCTTAACGTCGA 100 46
      BR0636  629167 ..  629182 -    -6  -3.66095   AAAGGCGCATTGAAA              GCCCGG CCAA CCCGGC               CAGCTATTCGGCGGC  60 324
      BR0635 NONE
      BR0634  627572 ..  627588 - -10.8  -4.45738   CATGTGAATAAGAAA              GGGGCC GCTCT GGCCCC              TTTTTCATTTGGCAT  95 30
      BR0630  625447 ..  625464 -  -9.8  -5.26875   TTCGGAATGAAAAAA             GCCGCC TTCGAT GGCGGC              TTTTTTGTTAGCTTA 100 33
      BR0628 NONE
      BR0627  624262 ..  624280 - -13.1  -4.27617   TATATGGTATCAAAA             GGGCGGC TTGTG GCCGCCC             TTTGCTGTTTCTGCG 100 47
         amn NONE
      BR0622  620307 ..  620330 - -12.5  -3.07994   TGTAATTTGACTGAA          TAAGGCGGC TTCTAT GCCGCCTTA           TTTGTTACGACGCGA  79 30
      BR0620 NONE
      BR0619  615373 ..  615386 -  -2.3  -2.71712   GTTTTCTGCCGAAAG               TGTCG GGCG CGACG                AAGCGGTGGGTGCGC  39 488
        pepN  611748 ..  611765 -  -2.7  -3.09933   TCCGAATGCATTCAA             TGAATCA AAAG TGATTCG              CCCTGTCCAGTGAAT  43 268
      BR0616  609239 ..  609263 -  -2.8  -3.04398   CTTTTCCCGCAAAAC          CGTTTCACAC TTATG GCTCGAAACG          TACTAAGCAGCGTGG  43 28
      BR0615  606443 ..  606453 -  -2.4   -4.2558   GATCGCGCAGGAAAA                 GCCG CCG CGGG                 ATGATTGGGACTTAA  62 456
      BR0583 NONE
      BR0582 NONE
      BR0581  574361 ..  574372 -  -3.6  -4.07687   ATCGGCGCTCTAAAA                CCCC TCGA AGGG                 CTCACATTGCGCTTC  60 8
      BR0580  572967 ..  572981 -  -8.5  -3.35224   ACATGGCCGCAAACA               CGCGC ATGGA GCGCG               AAATCCGCTTCGATT  64 125
      BR0576  569722 ..  569735 -  -3.8  -2.72227   AAGATTCCGTAACCA               GCCA ATTCCA TGGC                CTGTAGTTTGCGCGG  43 122
      BR0575 NONE
      BR0574  568563 ..  568579 -  -9.4  -3.22653   ATGACTCGGACAAGA              GGCTGC TTGCT GCAGCC              TTGTCGATTGAAAAA  66 138
      BR0570  565476 ..  565517 -  -8.1  -4.23207   TAAAAAGCACAGAAA TAGAGCGGTTCCAACGA CTCCCTTT TAACCGGAACCGCTCTA  AACTTTTGTTTTCGT  76 85
        ptrB  561822 ..  561841 -  -9.2  -2.87564   TTATCGCTTGATACA            GCGCGCCA GCGT TGCCGCGC             CTGCATTGGTGTATT  62 444
      BR0565  560015 ..  560032 -  -6.9  -4.24342   TTTGTGAGCAAGAAA             CGCCCCA CAAA TGTGGCG              TCGAGCCGGTCTTAT  72 153
      BR0564  559085 ..  559113 -  -8.9  -2.92472   AAACAAAGGATTAGA        GCGCCGATCTGAT TCA ATCAGATCGAAAC        GCGCCCTACAGCCCT  61 53
      BR0562  556681 ..  556711 - -11.2   -4.8667   GACAGCGCATAAAAA       CAAAACCCGCCG GAATGAT CGGCGGGTTTTT       ATTTTGTCCGGTCGG 100 48
      BR0559 NONE
      BR0558  553251 ..  553265 -  -4.2  -2.94032   ACCCGCGAATGAAAG               TCGATC ATT GAGCGA               GTACGCGATAAGCGG  45 15
      BR0557  552829 ..  552861 -  -2.7  -4.08767   GCGATGTGGTGAAAA      TCAACGGCACG GAATGGGAAAT CGTGTCGCTGA      AGGTAAATTAGTCGT  58 33
        betI NONE
        betA NONE
        betB  547183 ..  547208 - -16.9  -4.07568   GGTTGCTCGTGAAAA         GCCACCGCGGA GTTA TCCGCAGTGGC          AAAATTTCGGGGCTG 100 64
      BR0551 NONE
      BR0550  545514 ..  545524 -  -3.2  -3.14878   GGCTGCAAGTCAATA                 TACC GGT GGCA                 AAAACGGGACCATTC  45 139
      BR0549 NONE
        xylB  542840 ..  542856 -  -4.4  -2.73159   TCAAGGTTCTGAAAT              TGTCAC CGTCC GCGACA              GGGTTTAGTCAAGTG  46 30
        xylA  541473 ..  541489 - -11.5  -3.84719   AGCTTTAAAGCGAAA              GGGCACC GCT GGCGCCC              TTTCTGTTTCGTGGG  88 43
      BR0541  535329 ..  535349 -  -5.4  -3.14132   TGCGCGTCCTATGAA            TTTGCGGC TTTCG GCCGTAAA            ACTCCGAGCGGCTTC  52 42
         gmd NONE
      BR0521  519773 ..  519790 -  -4.1   -2.9294   GACATTAGCCATATA             CGATATC ATAC GAAATCG              TCTCACTAAATGTGG  45 31
        rfbD NONE
        rfbE NONE
        wbkB NONE
      BR0517  516429 ..  516440 -  -3.6  -4.37734   TACAACAACCCAAAA                CCGC TGGC GCGA                 ACTCAAAACTGGATA  65 172
      BR0511  511643 ..  511667 -  -9.9   -2.8676   AGATATTCAGGAAAG          CCTGGCGGTAC TGC GGACCGCCATG          GAAAAGGAGGATATC  62 69
      BR0505  505285 ..  505301 -  -9.4  -3.23711   CCTACAATGGATGAA              CCCGCT GACCG AGCGGG              TGGACGGCGATCCGC  66 400
      BR0503  504272 ..  504283 -  -4.4  -3.18681   GCGCAATGTGACGAA                GATC ACCT GATC                 CTGTGGCTGGCCGGA  49 16
      BR0502  504014 ..  504030 - -10.9  -3.54424   GCCTACGCGGGGAAA              TCAGTCC ACT GGACTGA              TTTCTGATCCCGCTT  78 126
      BR0499  499449 ..  499463 -  -5.6  -2.85763   AGACCGAAAAAGTGA               CCTGCG CGG CGAAGG               AACTAATCCATTGAG  49 149
        mutY NONE
      BR0492  491603 ..  491632 - -16.5  -3.27215   AAAGTCTGATAGCAA       GGCGCTCGAAGTT TTCA AACTTCGGGCGCC        TTCATTCTTTCAGAA 100 35
      BR0490  488232 ..  488245 -  -9.5  -2.96755   AAAGGGAAAAGACGA               CCGGC AATC GCCGG                AACGACCGGGCCGGA  65 79
      BR0489  487410 ..  487425 -  -4.6  -3.09556   AAGGCCGCAACAAAT              GCTCTG CCGC CTGAGC               GACAATTCAAGGCGT  48 65
      BR0485  484251 ..  484265 -  -5.7  -4.23892   CGCAACTATTTAAAA               CATCC CCAAT GGATG               GGTTGCTCTCGGCGG  67 1
        thrC NONE
      BR0483 NONE
      BR0482 NONE
      BR0481  477355 ..  477369 -  -4.2  -2.82635   ATTCGGATGATTACA               TGGTCG ACT CCACCA               TGCCGGTTTCAGACG  43 398
      BR0479 NONE
      BR0478  475412 ..  475437 - -14.7  -3.41222   GTTGAAGGTGAAATA         GTAAGGGCGGC TTTC GCCGCCCTTTC          ACTTTTAAAGCTGTG 100 30
      BR0466  464658 ..  464683 -   -12  -4.77173   TCTTCATAAAATAAA         TCCTGCAACA TATGTC TGTTGCAGGA          TGTAAGCCTTAAATC 100 133
      BR0465  463020 ..  463038 -  -5.9  -3.68619   CGGAAGTGATCGAAA             CGCGCCT GCAGA ATGCGCG             CTTTGAAATCCAGAA  58 224
      BR0456  455732 ..  455744 -  -3.3  -3.88787   GCACATGTTCATAAA                GAGCC ATT GGCTT                TGCCTTTCTTCTATC  55 44
        rpsF NONE
        rpsR  455005 ..  455034 - -14.9  -3.97636   ATCGCAACGGAGAAA       GCGGGAGGCGGCC GCAG GGCCGTCTCCCGG        ATTGTCTTACTTCAC 100 32
      BR0453 NONE
        rplI  453227 ..  453249 - -20.6  -4.89567   TCTGAAAAGAGAAAA           TGCCCGGCGG GGA CCGCCGGGCA           GATCATATAAAGTTT 100 96
         cfa  451512 ..  451534 -  -2.7  -2.73243   AGCTAGCCGTTAAAT           GAAGCCA AACGCAACG CGGCTTC           GGCTGATTCCTGCTG  41 157
        dnaB NONE
        radA NONE
      BR0448  447780 ..  447810 - -20.6  -2.76442   ATGATCATGGAATTA       GAAAAGCCGCCAGC GGG GCTGACGGCTTTTC       GGTATTCAAAAACAG 100 42
        purF  446018 ..  446039 - -13.7  -4.04579   TTCAGAAACATGAAA           CAGGCGGCC TGAA AGCCGCCTG            CGTAGTTAAGGGCGA 100 41
      BR0445  445130 ..  445150 -  -3.1  -3.10611   CCGACCGGAAGAAAG            CGGCGGAAG AAG CCTCGTCCG            GTGACAATTGACGGC  43 121
      BR0439  438437 ..  438462 -    -4  -4.08216   CCATGCGGTGGAAAA        CGATGCAGCGGC GCTG GCCGC-AC-TCG         ATCGCGGCGTGCGCC  60 493
      BR0433  432583 ..  432605 - -17.8   -4.3467   ATGTTTATACCAAAA           CCCGATGAGG TTG CCTCATCGGG           TTTTGGTGAAGCCCG 100 79
      BR0432  431837 ..  431864 -    -4  -5.06103   ACAAGGTGGAAAAAA        TCCGCATTGGCCG CGA CGGCCAGC-CGGT        CGGGACCGAGCCGCT  81 60
      BR0427  427177 ..  427187 -    -4  -3.89756   AGCGGAAACCAACAA                 GAAA GTG TTTC                 GCTGCGGCGAGGGTG  57 433
      BR0424  425942 ..  425967 -  -3.1  -3.36492   CGTGGAAGGCCAGAA         GGTCGGCTACG AAGT CGTTGCTGATC          GCCGTTCGGGCAAAA  47 167
      BR0422  425320 ..  425336 -  -2.1  -3.28712   GCGCGCCCGTGACAA              GTGGAAC TTT GTGCCGC              CGCTGAAAGCTATAT  45 365
      BR0419  423783 ..  423803 -  -2.3  -3.53012   GGCCTTCCCTTGAAA            GCGGGCGGC AGG GGCGACCTC            TATGTCCATGTCCGC  47 110
        pdxH  421409 ..  421428 - -10.7  -3.40073   ACTTGTATGAAGGAA            GGCCACC GTTTCG GGTGGCC             TTTGCGTTGTTAGAT  76 40
        purD  418931 ..  418944 -  -4.5  -3.74526   TTACGAAGCCAAGAA               GGCTG GACG CAACC                GCGTCCATGTAACCT  58 55
      BR0412 NONE
      BR0411  414666 ..  414680 - -11.4  -3.72576   GCCCGCTCTATGAAA               GCACCG GCC CGGTGC               GCACCGGCCAGCCGC  78 305
      BR0409  414055 ..  414068 -  -3.9  -3.29043   AACGCTTCTTTAGAA               GAATT TCCG AATTC                TTACACCCGGTTGCA  49 6
      BR0408 NONE
      BR0407  413339 ..  413363 -  -2.7  -5.16132   TATAGGAAAAGAAAA          GCGGCCCTC ACAAGCG GAGGGCCTT          TTTTATGACTGTTCG  77 28
      BR0400 NONE
      BR0399  402747 ..  402761 -   -10  -2.90723   TCATTTGCAACTATA               GAACCG GGA CGGTTC               ATGTTTTGGCAGAAC  68 54
      BR0398 NONE
        nhaA NONE
      BR0396  400052 ..  400064 -  -3.3  -3.63817   GATATGGCAAAAAAC                CTCCA TCT TGGCG                TCGCGAAACCTCGAT  51 253
      BR0395 NONE
        ispE NONE
      BR0393 NONE
      BR0392  398357 ..  398386 -  -4.9  -3.11732   CCGAAAGTCATTCAA       GTGGATCGACG TTTTGTTG CGTCGTTCCGC        TGAGCTTTAATTGGG  48 63
      BR0391  397938 ..  397961 -  -5.8  -3.50393   TTGGATGGCATAGAA          GCCTTCCAGG GCCT CCCGGGTGGC           AAACATGCCATCCAT  58 141
      BR0389  397603 ..  397634 -   -16  -2.85503   TTGCAACAGGCAAAG      GAAAAGGGCGAAGC CAAA GCTTCGCCCTTTTG       GGGGACGGGTCATTC 100 52
      BR0387  395750 ..  395766 -  -5.8  -4.08767   TGTAGCCGGGGAAAA              CCCCGA AAGTA TCGGGA              TCAAAATAGCGAAAG  68 26
        rnhB  394834 ..  394854 - -11.1   -4.1899   GTATTTCATGGAAAA            CGCCGCC TTATCGG GGCGGCG            TTTTGCTTTAGAATA  91 99
      BR0377  389953 ..  389963 -  -6.8  -2.88249   CAGAGCGGCGACATA                 GACC GCT GGTC                 GGTATAGAGCATTTC  54 122
      BR0373  385057 ..  385077 -  -9.6  -2.73721   ATCAATCTCGAACCA            GGGGCGGG CTGAT CCCGCCGC            GAAAACCGGCTGGCT  63 55
      BR0367  377696 ..  377722 - -15.9  -4.36914   TCCTGCGGGATAAAA         GGGCCGGAGTG GCCAG CACTCCGACCC         CTTTTGTCAGAACGG 100 32
      BR0364  375976 ..  375996 -  -3.3  -4.67608   CAGCGCAATACAAAA           GC-GACCT CGTAAT AGGTCAGC            TATAGCGACAACTTT  68 195
        ccoN NONE
        ccoO NONE
        ccoQ NONE
        ccoP NONE
      BR0359 NONE
      BR0358 NONE
      BR0357 NONE
        ccoS  367478 ..  367488 -  -8.2  -2.66255   CGGCAAGAGAAGCCA                 GCCG CCA CGGC                 GTTGAAGCCGTCATC  53 468
      BR0352  362927 ..  362968 -  -5.9  -2.92472   AAATAAAGGATTAGA GCGGTTCCG-GAGG-GCTT TCAGGC AAGCGCCTCGCGGATCAGC CGCTGGCAACGCTCT  52 1
      BR0347 NONE
      BR0346  355316 ..  355334 -   -16   -3.8579   ATGGAACAAGGCAAA             CGGGGCTG TTT CAGCCCCG             TTTTTCATGTCTTAT 100 37
      BR0338 NONE
      BR0337 NONE
      BR0336  345185 ..  345216 -    -5  -4.56597   CTCGCTGTCGAAAAA      CTATCCGAATGCGG ATGT CCGCTTCTGGATGG       GCTTTGGCGATCACT  72 505
         fpr  341472 ..  341494 -  -7.7  -3.22298   GTGATTGAGGACGAA          CCCCGCATCA TGAC CG-TGCGGGG           TTGATCTCATTTCGG  61 124
      BR0324  335668 ..  335679 -  -5.8  -2.80077   CTGCCAGAAAAGGTA                GGCA TTTA TGCC                 CGGTTTTCAAGCTTT  51 32
      BR0323  335370 ..  335384 -  -5.7  -2.90496   GCGCTTTGCAAAGTA               CCACT TAAAG AGTGG               CTATATTAATCAGGG  49 51
      BR0322  334624 ..  334645 - -10.1  -3.41125   CGGAGAGAGGCATAA           GGGCCGGTA TAAT TACCGGCTC            AGATCAGCGGGGTAA  72 24
      BR0321  333795 ..  333806 -    -3   -3.2812   CAGGCATCATAAAAC                TCAT TTCG ATGA                 ATAGGCGCGCACACG  47 14
      BR0320  332968 ..  332979 -  -2.2  -2.70932   TCTTCGCCCTAATTA                GCGCC ATT GGC-C                TTTGGCGTCCATGGC  39 131
        hemA  331610 ..  331642 - -20.8  -3.54741   CAGCAGGCTCTGAAA      CTGAAAAAGGCCGG GAAAA CCGGCCTTTTTCAG      TTTCATATTCGATGA 100 45
      BR0317  330778 ..  330792 -    -5  -2.64293   CTCGCAAGATAATAG               CAATTC GTC GAATCG               TCCGCCATTTGCCGA  45 175
      BR0316  326783 ..  326800 -  -7.7  -3.68351   CGGCCAGCATGGAAA             CCATCGGC GAA GCCG-TGG             GTGCGGTGCTTGCCG  66 358
         pip  325223 ..  325246 - -15.4  -3.53012   TCCGGCGCCTTTAAA          GCGTGTCGTA AGAG TACGACACGC           TTCGCGCTTTTGCTG 100 54
      BR0312 NONE
        pyrD  322915 ..  322937 - -13.5  -3.55444   GCTTTATGCGGCAAA           GCCCGTGAT GGGTA ATCACGGGC           TTTGGCTTGCGATCA  83 119
        metZ  316712 ..  316750 -  -9.6  -3.87994   ATGGAGCGGCATAAA  TTCGCCCCGATTACCGG TTTATT CCGGAAATCGGGG-GTA   TTTTAGCTGTTTTTG  78 69
      BR0304  316009 ..  316019 -  -6.8  -3.53012   GCGTGTTTCCCCAAA                 GTGG AAA CCAC                 CTCCGAGTGGAAATC  61 39
      BR0300  312377 ..  312388 -  -5.8  -3.14745   CTCTGACAAGAGATA                GCCT TGTC AGGC                 GGATTCCATTTTTGT  54 20
      BR0299  311577 ..  311604 - -12.8  -5.35224   TTCATAAAAAGAAAA        GTCCCGGCAACA TTTC TGTTACCAGGAC         GAAGCTGGCAGGTTA 100 90
      BR0297  308727 ..  308750 -  -3.7  -2.91264   GGGTGGATGCAGACA          TGGCTGGTG CATGGC CGCCAGCCG           ATGAGCACCTGGCGC  45 406
      BR0295  306137 ..  306150 -  -2.3  -4.10453   TAAAGTGCGTCAAAA               TCGCA CATG TGCGG                GCCGTGGACGCCGCT  56 78
      BR0294 NONE
      BR0293  305528 ..  305547 -  -9.2  -4.08064   AACGCTTGCGCAAAA            GCCCCGCT GCAA AGTGGGGC             TTTTGTCATATTGGA  81 84
      BR0290 NONE
        fadD NONE
      BR0288  297233 ..  297253 - -12.5  -3.58343   TGCACGATCTGGAAA            CCGCCCATG CGG CAGGGGCGG            GGCTTGCCGTCGGTG  81 126
      BR0284 NONE
      BR0283 NONE
      BR0282  289859 ..  289876 -  -9.1  -4.08767   GTTATGCGGCGAAAA             TGGCAGC CCCT GCCGCCA              ACGAAACGGATGCGA  75 237
      BR0279 NONE
         dhT  285887 ..  285917 -  -5.3  -5.05113   GGCACACAAACAAAA       CCCGGAAGCACGC TTCCC GTCTGCTTTCGGG       CCCCGCTCCGGGGCC  83 95
      BR0275  281306 ..  281318 -  -7.7  -2.87564   GTAGCTTCCTATATA                TGCTG TCG CAGCA                TAATTCCAACGCCCT  58 6
      BR0274  279301 ..  279331 - -13.2  -2.64803   CCACGTTCAAACTGA       TAGCCAGGCCCCGC TTT GCGGGGCCTGAATG       CAATCGCCGTAAATT  81 351
      BR0266  273699 ..  273715 -  -5.8  -3.12351   TTCTTGGAGAGCGAA              CGCCAA TGCGT CTGGCG              ATGATATGAATGTGA  53 186
      BR0264  272694 ..  272705 -  -5.8  -3.22068   CAAGAGAGCGATTAA                GCTG ATTT CAGC                 CGGCCTCCCGCCCCA  54 10
      BR0263  272220 ..  272250 -    -9  -4.42639   ATAGGTTAAGCAAAA      GGTTCCCCGTGGG TTTGCG CTCACGGGG-ACC       TAACGGCAATTCTCA  86 67
      BR0257  267148 ..  267169 -    -3  -3.61398   TGTGCGCCCGAAGAA           GACCAG AGGCGGGAAG CTGGTC            CTCACTCCAAGGGTG  49 42
      BR0255  264843 ..  264853 -  -6.8  -2.90496   CTTGCGGCCAAATTA                 CGTC AAT GACG                 AATCACGGTCGGACG  54 121
        murA  263401 ..  263421 - -11.1  -4.43477   TGCAGCCAATGAAAA            GGCCGGAGA AGA TTTCCGGCC            ATTTGCGGTTCATTT  93 41
      BR0253  262696 ..  262706 -  -8.2  -4.13767   GCTTGCAGCCCAAAA                 GCGC AAG GCGC                 ATGAGGCGGGAGGGC  77 45
        hisD NONE
      BR0251 NONE
      BR0250  260321 ..  260347 -  -3.6  -4.63486   AGCCGCCGAATAAAA         GCTTCGGCCC TTAATTT GGGCGGAACC         TATATGATTAGGCGG  70 68
        infA  260035 ..  260055 -  -3.9  -3.24924   CGTTCATCGACAAGA            CATTTCCTG AAA CGGGAAGTG            ATGCTTACTTGAGGC  47 30
         maf NONE
      BR0247  258999 ..  259013 -  -3.5  -3.59979   TCCGGGCATCCCAAA               CAAGC TGTTC GCTCG               TTCGTGGCGGTGTTG  53 187
      BR0246  256959 ..  256979 - -15.4    -3.737   CAAGGGCTGACCAAA            CGCCGCGC GCAAA GCGCGGCG            TTTTTTTAGCATTTC 100 398
      BR0234  246165 ..  246178 -  -3.1   -2.7395   AGATATTTTTCAAAT               CAGAA TTTA TCCTG                TCACGCCTACATCCG  41 18
      BR0233  244806 ..  244826 -  -3.1  -4.57073   CACTGGGCGCAAAAA            TCCCGGCAA AGA TCGGCGGGC            TTGCCAAAACCGGCG  69 464
      BR0227  238309 ..  238336 - -11.4  -2.83737   CAATAGCTAAAATAG        CCCCTCTATG GGCATGTT CATAGAGGGG         ATGTTAAGTCATTGC  73 168
      BR0226  237472 ..  237496 - -18.7   -3.9749   AGGGATAATACCAAA          GCCCGATGAGT TCC ACTCATCGGGC          TTGAACATCACATGC 100 53
      BR0225  236366 ..  236376 -  -2.4  -3.01924   CACCGTTTGGCAAGA                 CCGG GCG CCGT                 TCCTGTGTTGCTATG  42 73
      BR0224 NONE
      BR0223 NONE
      BR0222  233516 ..  233527 -  -3.6  -2.55213   CAGCGAGGCAAGTCA                GGCC GTTC GACC                 TGTTCGCTTCATCAG  43 11
      BR0221  232499 ..  232510 -  -7.2   -2.5805   ATTACCGGCGACAAT                CGCC GCAC GGCG                 CAAGCCATCGCACGC  50 473
        thiD NONE
      BR0217 NONE
      BR0216 NONE
        thiG NONE
      BR0214 NONE
      BR0213 NONE
      BR0212 NONE
      BR0211  221923 ..  221940 - -14.1  -4.20696   CGATGAATGCGAAAA             CCGGCGG GCGA CCGCCGG              TTTTTTCATGCGGCT 100 31
      BR0208  219857 ..  219883 -  -7.3  -3.16071   GGTCATATCAATATA        CCGGC--CCGTAC GGC GCACGGTTGCCGG        TCCTTTATCTGGAAA  54 349
      BR0196  207791 ..  207807 -  -2.2  -4.07568   CCGGTTTTTCCAAAA              GCTTTG TATTT CAATGC              TGCATCGCGAGGCTA  56 42
      BR0192  203281 ..  203299 -  -5.9  -4.32804   ACAAGGAAGCCAAAA             CCGGGCT TGAAC AGCCGGG             TGCGCTTGGCGCACG  69 240
      BR0189  200649 ..  200660 -  -7.2    -3.524   CAGCGAGCCATATAA                GGGC ATCC GCCC                 GGCGCCGGGCTATCC  60 290
      BR0187  196439 ..  196467 - -17.5  -3.53343   AACTGCTGCCTGAAA        GCAAAGCCCCGGA TCA TCCGGGGCTTTGT        TCGTTTCACAGATAA 100 31
         ogt  195335 ..  195345 -  -3.2  -3.92996   GGTGACAGACAAGAA                 CTGA TTA CCAG                 CCTGTCTGTGGCCGT  55 19
        hrcA NONE
        grpE  183380 ..  183400 -  -6.8  -5.29846   AAGCGGAAATAAAAA            GAGCGGCA AATGA TGCCGCTG            CTTTTTCAATACGCC  95 53
      BR0170  182316 ..  182327 -  -7.2  -3.54935   CAAAGTCGCTGGAAA                CGGC GATT GCCG                 CCATGCGCATGGATT  60 337
      BR0168 NONE
      BR0167  180412 ..  180422 -  -4.6  -3.03124   TTGCACCGGGCAAGA                 CGCC GGA AGCG                 GTGGAGGCCATTCTG  47 258
      BR0165 NONE
      BR0164 NONE
      BR0163  178486 ..  178512 -  -3.7  -3.05816   TTAGCCTCCATTCAA        GCGGCAT-GTCA TTTG CGACCATGGCGC         ATTCAGAGCTTCATT  46 85
      BR0162  178164 ..  178190 - -19.4  -4.45738   GATTTCAATAACAAA         GGCCGCCGTCCC CAC GGGATGGCGGCC         TTGTTTTTGAGGTGT 100 56
      BR0159  176156 ..  176188 -  -4.2  -3.53811   CGCACCGTGGCGAAA     TATCG-GGAAGCGAT GAAT ATCGCTTCCTCCGTA      CAACGCCGGCGCGAA  51 216
        sppA NONE
        ihfB NONE
      BR0152  169713 ..  169733 -  -6.9  -4.18018   CGTCTTCACCCAAAA            CTCCAATCA TCC TGATTGCAG            TCTAGGTAGGATAAA  72 111
      BR0151 NONE
      BR0150 NONE
        lspA  167149 ..  167159 -  -2.4   -3.7229   ATAAAATATGTGAAA                 GGGC ACA GCCG                 ATCAAGCGGCAACCT  51 53
      BR0148  165906 ..  165955 -   -13  -4.77775   ATGCGACAAAACAAA TAGTTAGAGCGGTTCCGGCGTT TCTGTT AAAACCGGAACCGCTCTAGGTA CATGAGCACCGGAAG 100 89
      BR0144 NONE
        mviN NONE
        trpS  154805 ..  154824 -   -15  -3.55444   GTGCCATCGCGGAAA            GCTGCCCG CAAG CGGGCAGC             CTTCCATTTTTAATC 100 39
      BR0141  154241 ..  154251 -  -3.2  -3.21747   CGATGCTACGACGAA                 GCAA GCC CTGC                 CGCTCGTCCGCTCAT  45 66
      BR0140  153600 ..  153610 -  -4.6  -3.53012   CCTCTTTCGTTGAAA                 CCCG ATG CAGG                 TCAGATCTGTTCGAC  53 26
      BR0138  151740 ..  151765 -  -4.5  -3.06696   GCCGCCGTCAAGACA         TCTGCCCCCGC TTAT GCGGTGGTGGA          CATGCGGCTTGGCGA  47 398
      BR0131  145379 ..  145392 -  -9.5  -2.72263   AGATCTTGTCGAAAG               GCGCG TCCT CGCGC                ACCTTGGCAACCGCG  63 523
      BR0129  144281 ..  144291 -  -3.2  -3.55988   CAGAAGAAACATCAA                 TCAG TCT CCGA                 TGGTTCAAGACGCAT  49 11
      BR0128 NONE
      BR0127 NONE
      BR0126  142473 ..  142487 -  -2.8  -5.03747   AAATCTTTCAAAAAA               CTGC TGCGAAT GCAG               CTCCAAAGATATGTC  77 44
        gyrB  139988 ..  140005 - -14.1  -5.15117   CAAAAGTGCAAAAAA             GCCCCGG ATTT CCGGGGC              TTTTTGTATCAAACG 100 34
      BR0121 NONE
      BR0120  132318 ..  132341 - -10.4  -3.02511   TGCACCGCCTGAATA          TCTCTGCTCA GCTA TGAGCAAAGA           TATCGGATTCCGCCC  69 9
      BR0119  131364 ..  131382 - -17.4  -5.72616   ATTGACATAAAAAAA             GGCCCCGC AAA GCGGGGCC             TTTTCGTAGATTTCA 100 50
      BR0118  130392 ..  130418 - -19.4  -5.65177   ACATGCACAAAAAAA         GCCCCGCGTGCA AGG TGCGCGCGGGGC         TTCCATTTCCGGTTC 100 54
      BR0117  127920 ..  127942 - -14.9  -3.26473   TGAAAGCACCATGAA           GGGACTGGC CGCTT GCCAGTCCC           TCCTGTTTTTACTGT  95 34
      BR0116  126927 ..  126939 -  -3.3   -4.1822   CTTCACCGCAACAAA                GGATC ATT GTTCC                AACTTATATTGTTAA  60 110
        cscK NONE
      BR0114 NONE
      BR0113  124081 ..  124100 -  -6.4  -3.17075   TGGTCTGCAAGGTAA            CGGAC-GCC AAT GGCCATCCG            GCGGTCAAGCTTTCC  52 181
      BR0105  107686 ..  107705 -  -5.7   -5.1356   GGTGACGAAGAAAAA            CACCATC CGGGCC GATGGCG             CGGCCTTTCGCAGCC  86 257
      BR0103  106453 ..  106464 -  -2.2  -3.51924   TCTTCAGGCAGAGAA                TGCG CAAA CACA                 AGCAGAGTTCCCTTT  47 119
      BR0102 NONE
      BR0101  105368 ..  105384 -  -6.5  -3.96327   AGGCGGGATCAGAAA              TCAGTCC AAT GGGCTGA              TTTCCCCGCGTAGAC  66 189
        ilvD  103107 ..  103123 - -10.9  -3.54424   GCCTACGCGGGGAAA              TCAGTCC ACT GGACTGA              TTTCTGATCCCGCTT  78 215
        acnA NONE
      BR0092   96976 ..   96989 -  -2.4  -2.64806   GTAATCAATAGGAAT               TCAC GTTGCG GTGA                GGCTTGGCGCAGGGC  38 12
      BR0091 NONE
      BR0090   94642 ..   94662 -  -4.7   -3.1355   GCCATCTATACGCAA           GCC-GTGC TGACCG GCACCGGC            TCCTATGAGATCGAG  47 501
      BR0085   89227 ..   89247 -  -9.7  -2.74144   TCGGGACGGGTAAAG            GACACTCCA ACC TGGAGAGTC            AGTGTATCGTTCCAT  67 125
      BR0084   88256 ..   88271 -  -8.2  -4.57073   TATGTGCTTGAAAAA              CGCGGC ATCC GCCACG               TATTGATCGATTCGG  85 330
        phhB   87508 ..   87522 -  -4.2  -3.32893   ACAAGACCAGAAAAT               GGGG ATTATCG CCCC               GCTTCGCAAGTTTTT  49 44
      BR0081   86926 ..   86946 -  -5.3  -4.78077   TTGAATGAAAAGAAA            GCGGCGAGA GTT TGTCGTCGC            GGGAGAGATTAGGGG  78 149
      BR0080   86082 ..   86100 - -13.1  -5.79595   GCGCAAAAGAAAAAA             GCCGGGC ACGAA GCCCGGC             TTTGAAGTTCTGCCT 100 52
      BR0077 NONE
      BR0076   83821 ..   83837 -  -2.3  -3.14132   CGGGCTTGGCATCAA              TCTTC TCAATCC GAAGA              TCATCCTGTTCAATA  43 283
        argG   81981 ..   82008 - -16.4  -4.07885   GATGCGCTTTGAAAA        CAAAAGCCCGCC GGAG AGCGGGCTTTTG         TCCAAATGAGCTATA 100 42
      BR0071   77571 ..   77603 -  -6.8  -3.30443   TCACGACCAGAGGAA      GCCGCTCCTTGCCA TCAGG CGGAACGGCGCGGC      GAAGCCGGTCGGTCG  59 7
      BR0070 NONE
      dnaE-1   72656 ..   72667 -  -3.6  -3.28712   CCTGCGGTTTCAGAA                CGCC ATCT GGCA                 CGGTTTTGTCGTGGT  47 233
      BR0060 NONE
      BR0059 NONE
         pgm   64523 ..   64539 -  -6.5  -3.12505   ACCCGACAGTGAACA              CGCGAAA ATC TATCGCG              ATATTGCCCGGAAGG  52 310
      BR0056 NONE
      BR0055   62157 ..   62169 -  -3.3  -3.86194   AACTGCTTGGACAAA                CTTGC GAA GCCAG                GCGCGACCCCGTAAC  55 69
      BR0054 NONE
      BR0053   60816 ..   60849 -  -2.7  -4.54301   TAAAAAATCAATAAA     TATCAATAGTTTAGAA ATA TTCTAGACTATT-ACA     TTCATGTTTACAATA  65 33
      BR0052   60003 ..   60013 -  -4.6  -2.71712   TCTTTGTTCGTAAAG                 CGCG CGA CACG                 TTCTCAGTGGAAAGT  46 29
      BR0051   59213 ..   59235 -  -3.3   -4.2558   TATCCCTTATGAAAA           GGTGCCGAA GCAGT TTCGTCGCC           AGATCGTGCCGGACC  64 522
      BR0046   50180 ..   50199 -  -2.8  -2.69601   TGCACACCAAACGCA            TGACCACGC AGC GCACGG-CA            GCCTGAAGTCCTATC  40 345
      BR0040   44506 ..   44520 -    -7  -3.53761   CAACCCTGTTGCAAA               GTGCCG ATC CGGCGC               GTGGCGAAGTGGTTT  60 453
        kdsB   43138 ..   43167 -  -9.3  -2.55351   CTGTGCTACAGGAAT       CTTTTACGCCGCA TTTG TGCGGCGTCAAAT        GGTTCCCGCCTGGCT  62 20
        pheA   42137 ..   42175 - -16.1  -4.28548   AGGTACCCATGAAAA  TGGGTTGCG--GGTGCCGC CAT GCGGCGCCATCGCAACCCA  TCTGATAAAGGCCTG 100 60
        dnaX NONE
      BR0033 NONE
        recR   37661 ..   37673 -  -4.7  -4.05788   TCTCCCGAAATTAAA                GCGTG GTT CGCGC                CCGTAACGCAGCAGC  62 8
      BR0031   36360 ..   36374 -  -5.8  -3.16835   TATAAATATAAATTA               CTTAAT TCT ATTAAG               CATATTTGATAATGG  54 8
      BR0030   35263 ..   35275 -  -3.3  -2.52795   AACCGGGGCAACGCA                GGAAG GGG CTGCC                GATATCGGCTTTGTG  39 496
      BR0028   33339 ..   33356 - -14.1  -4.28656   ACTGAACATGGAAAA             GCCCGCC ATTC GGCGGGC              TTTTTCGTATCGGGA 100 396
      BR0024   28561 ..   28584 -   -16  -4.05788   GCGCTCGAAACGAAA          CGAGGCGACC CGAA GGCCGCCTCG           CAAAAATCTTCAGGC 100 58
      BR0023   26908 ..   26920 -  -2.7  -3.91506   CTATTTTCAAAAATA                CAGAA ACT TTCTA                TTATTGGAGATTGTA  55 78
      BR0022   26304 ..   26340 - -13.8  -2.91144   TGATGCTGCAAAGGA    CATTGTCCCGAAATGC CTGAT GCGTTCCGGGACAACG    TGAATGAAAGCGATG  86 47
      BR0021   24173 ..   24185 -  -4.9  -4.16016   TTATTGCCCAATAAA                GAAAT TTT ATTTC                GCATCAATCCTGCTG  64 29
         ivd   22868 ..   22878 -  -2.4  -3.17219   CAGAACCGGCATCAA                 CGGG TCT CCTG                 AAAGAGTTCCCGTCC  43 11
      BR0019 NONE
      BR0018   19011 ..   19030 -  -4.2  -3.76168   ACGAGAACCGAATAA            CGC-ACGCC ATC GGCACGGCG            GATTCCAGCCATGAC  56 219
      BR0016   17293 ..   17318 -  -6.1  -2.81313   AGAGCCATAATATTA         TCCGAAATTGC ATCC GCTCTTTCGGA          ATCATGCTCCAGACC  51 285
      BR0014   15943 ..   15982 - -19.5  -3.55761   TATGGAGCCGGGAAA  TACAAAATGCCGGGGCG TTTTCC CGCCCCGGCATTTCATA   TCACGTCAAGTCAGT 100 46
      BR0013 NONE
      BR0012 NONE
      BR0011   14616 ..   14654 -  -8.1  -4.45544   CGCTATGAACGAAAA   TGCTCCATCCTTGCGGT GCAAA ACCGCGATGAGGGAACA   AACCCACCTTCGGTT  82 150
      BR0010   12658 ..   12668 -    -4  -2.78679   GCGGTTCATGCAAAG                 GAAT GTC ATTC                 TCGTTCAGGCCTCAT  43 37
      BR0009   10798 ..   10814 -  -2.1  -4.07885   GATCTTTTCCGAAAA              CGGATCG CCA CTTTCCG              GTAATCATGCCTTAA  56 30
      BR0008    9615 ..    9628 -  -3.7  -2.78384   GTGTCGGTCATCACA               CGTCC CTCC GGTCG                AAATCGATGCGCGGA  43 7
      BR0007 NONE
      BR0006 NONE
      BR0005    5853 ..    5872 -    -5  -4.38472   CGCAAACCAAAATAA            TTGAGCAT TTTC AGGCTCAA             TACTGGGTTGAACGG  67 22
        repC    1476 ..    1488 +  -7.7  -3.35679   GTGGCGCGCGCCTGC                GTGGA AAT TCCAC                TTATCGCTGCAAAGA  62 153
     BRA0003    1806 ..    1833 +  -4.8  -4.09685   CCGAAAATTGATGAA        AGCGCCTAGTGGT CAG ACCACGAGG-GCA        TTTTCGAGGCTCCCA  62 17
     BRA0004 NONE
     BRA0005    3058 ..    3085 +  -9.8  -4.03234   TTGTTTCAAAAGAAA        AGCCGCGCAAGGT TTG GCCT-GCGCGGCG        TTTCTGTGAACCAGC  83 50
     BRA0011    9901 ..    9913 +  -4.8  -4.64861   ACTGCCGGATAAAGC                GCCT TGAAC AGGC                TTTCTTTTGCAGAAA  72 214
     BRA0017   16866 ..   16888 +  -4.9  -3.58522   GCCAGCGCAAGGATA          TG-ACCGAGCG GAA CGC-CGGTCCA          TTTGGCAATCGTGCT  53 410
     BRA0021 NONE
     BRA0022   19979 ..   20013 + -11.5  -3.07029   GGTTGGACCGCGTAT    TGGTGCGCGCC-TG CCGGATCA CATGGCGCGCGCCA     TATTCGAGATGTTTG  69 247
     BRA0024   22100 ..   22131 + -15.8  -3.04263   CCCATCCTCCCGGCA      GCGGAGCGGTCCCC TTTT GTGGACCGCTCCCC       TGTTCGAGCTGAACT  95 49
     BRA0025 NONE
     BRA0026 NONE
     BRA0027 NONE
     BRA0028 NONE
     BRA0029   26334 ..   26347 +  -2.4  -2.71712   GCTGAGGAGAAATAA               TCGA TGAAAT TCGA                GTTTGAAAACCGGAC  39 26
     BRA0030 NONE
     BRA0031   27921 ..   27945 +    -5  -2.68223   GCCTTCCTTGAACCG         CTCTGGAGAGC CCTT GCTC-CTGGAG          ATTGTCCTATGCCTA  45 102
     BRA0032 NONE
     BRA0033   31425 ..   31452 +   -15  -3.22584   ATGTCTCTGCTTGTC        TAGATCGGTTCC AGTT GGAGCCGATCTA         TCTCTCTGTTTTTAA  95 23
     BRA0034   32366 ..   32379 +  -3.9  -3.17146   CACATATGCGTCATG               TATAC ATCC GTATA                TGTCTTATACCACAA  47 78
     BRA0035   33067 ..   33112 +  -8.3  -3.55761   CCCGGAGCCGCTCCA GGTGGTCCGCTAATGTTTC CCAACACC GGGGCATGAGCGGACTGCC TTTCAACAATCAATC  62 206
     BRA0037 NONE
     BRA0038   36421 ..   36431 +  -5.4  -4.27584   CAACTTCCGGCATAG                 GTGT TTC ACAC                 TTTTGGCTTGAAAAT  67 55
     BRA0039 NONE
     BRA0040   37452 ..   37476 +  -2.2  -2.73159   ATTATAAGACTGCAA         TCTCATTTGCC GCCC GG-AAATGCGA          ATTTCAGGCGGTTGC  39 34
     BRA0041 NONE
     BRA0042   39598 ..   39625 + -11.3  -5.22943   AAGCACCGGCAAACG        CGCTGATCGCC TCAGGC GGCGATCAGCA         TTTTTTCGATTTCGT 100 400
     BRA0044   41295 ..   41319 +  -2.8  -4.07568   TCTGGGCAAAATTGG         CATGGTTGCAC GCAA GAGCG-CCATG          TTTTGGAAACAGGAG  58 140
     BRA0045   42144 ..   42167 +  -7.4  -3.84451   ATATATTGCCGCGAA          GGCTGCTCCCA TTT TGGG-GCAGGC          TTTAGATTTGAGAGA  69 51
     BRA0049 NONE
     BRA0050 NONE
        ibpA   44963 ..   45006 + -16.2  -2.57489   GCGCGTTTTGATCTG GACGCGCATCCCGAAAACCGT TTC ACACTTTTCGGGATGCGC-TC TAAGTTCGGTTAATC 100 42
        gltB NONE
        gltD   53080 ..   53097 + -14.1  -3.66995   AGATGTGCATGGAAA             GCCCGCC AAAT GGCGGGC              TTCATATTTTTTAGC 100 42
        galU   70297 ..   70324 + -14.9  -5.72622   GGGCTATCCAATATC        GCCAGCGCGGT TATTCC ACTGCGCTGGC         TTTTTTATTTCTGGA 100 46
     BRA0073   73335 ..   73356 +  -4.3   -3.0339   AGCTGTTCGCCGCGG           CGGTTGAGC AGGG GTTCGCCCG            TATCATTGCTTTTTG  45 351
     BRA0082   83550 ..   83564 +  -2.8  -4.37991   TAAGTCCATGAATTT               TATGCG CTT CCCATA               TTTTGCCTGTTTTTG  62 52
     BRA0083   85800 ..   85816 + -15.1   -4.1964   ATCATGCAAGGAAAA              GGGGCCG TTG CGGCCCC              TTTTGCGCTCTTGCA 100 48
     BRA0086 NONE
     BRA0087   88513 ..   88538 +  -3.9   -3.0169   GGTGCCTGAGCGTAA         ACA-GCGCCGGA TTT TCCGGCGGATGA         TGGTTTATGCCCGTT  46 0
        modA NONE
        modB NONE
        modC   91127 ..   91146 +  -3.6  -2.63631   ACAATTTTTCTGTTT            GCGTAAAG TGCC TTTTATGC             TCCTGTCAGCATTGG  43 46
     BRA0091 NONE
     BRA0092   92072 ..   92084 +  -3.4  -4.33417   TGGAGGCACACATAA                CCTT ATTTC AAGG                TTTGTTATGAATGGC  62 48
     BRA0093   92473 ..   92489 +  -2.4  -2.93853   ATACGGAAATACAAA              TATTAA CTTAA TTAATA              TAATTTGCGATATAT  41 202
     BRA0100   98707 ..   98718 +  -2.2  -4.18197   CTCTAACTATGCGTA                G-GCG TTT CGCAC                TTTTGGCTCGAAAAT  58 71
     BRA0106 NONE
     BRA0107 NONE
     BRA0108 NONE
     BRA0109  107161 ..  107172 +  -3.6  -4.56597   ATGATGTTACCGATG                CGGC CCTT GCTG                 TTTTTCGGGCCGAAG  70 221
         gnd  109720 ..  109738 +    -8  -4.36914   AAGGAGGGGGATTTC             CACGGCCC CTG GGGCTGAG             TTTTCTGCCCCAGAC  78 8
     BRA0118  118106 ..  118128 +  -2.7  -5.08824   AAGTAGAGAATGTGT           TCCGAAGTG AAACA CATTTAGGA           TTTTTTCGATCACGA  77 35
     BRA0119  119212 ..  119226 +  -5.6  -3.53012   AAAGAAAAGCTCAGA               CGCGTT TCA GGCGCG               TTTGCGCAGGGGCAA  56 88
     BRA0127 NONE
        flgF NONE
        fliI NONE
     BRA0130  128311 ..  128323 +  -4.7   -4.4261   TGTCAGGCCATCCTG                CGGCC TTT GCCCG                TTTTCGTGTTCGGCC  70 278
     BRA0132  129452 ..  129488 + -11.7  -3.04715   AAAATGGGAATTATC    CCGATGAATTCAGGG TGCGGGC CTCTGTATTCATCGG    CTTTTACGGCAAATA  73 274
     BRA0134 NONE
     BRA0135 NONE
     BRA0136 NONE
     BRA0137  133123 ..  133134 +  -7.2  -2.62263   AAGGCACGGGTGCCG                CCGC CGGT GCGG                 TGATATGAAGGCGAT  52 6
     BRA0139  134494 ..  134510 +  -7.9  -3.09635   ATACTTAATTAATGT              GCCGGTG TCC CACCAGC              TTCAATACTCGGAAT  59 178
     BRA0140 NONE
     BRA0141 NONE
     BRA0142  135276 ..  135304 +  -9.6  -2.62667   GGCTGATCCAGAGGA       G-GACAACCCCGG TAAA CCGGGATTGTCGC        GTGTTTGGGGCTTAA  62 35
     BRA0150 NONE
        flgB NONE
        flgC NONE
        fliE  143541 ..  143593 + -10.6  -3.48276   GTATGCCCATCTAGC GTCTGATCCAAAAGTCGCCGTTTG CAACC CGCATGGCGACTTGTGATTCAGAC TTCTGTCCAGACGAG  78 27
        flgG NONE
     BRA0155 NONE
        flgI NONE
     BRA0157 NONE
        flgH NONE
     BRA0159 NONE
        fliP  148826 ..  148842 + -10.9  -3.60475   TTTCGGGCGGACAGA              TCAGTCC ATT GGACTGA              TTTCCGATCCCGCTT  81 51
     BRA0161 NONE
     BRA0162  150143 ..  150155 + -10.5  -3.57144   ACGGATTGCCATGAT                GCGCC GGA GGCGC                TTTGCGGCTGAGGCC  71 350
     BRA0164 NONE
     BRA0166  152321 ..  152333 +  -3.3  -2.63891   CAAAGTGATTATCCA                TTCCG GGC CGGGG                GTATATTTTAGCAAT  40 51
     BRA0167 NONE
     BRA0168  154087 ..  154112 + -10.5  -3.77196   GGGCAGATGAACTTG         CTCCGGCATTGG CCA TCAA-GCCGGAG         TTTGATGCATGGTCG  84 95
     BRA0170  155066 ..  155094 +  -6.7  -4.39889   GTTAGGCGGTTAACA        GATCCGGCC ATAGCGCATTG GGCCGGGTC        TTTTCCTGTCGTTAT  75 46
     BRA0171 NONE
     BRA0172 NONE
     BRA0173  159684 ..  159721 + -15.5  -3.63341   ATTTCTTTCGATGCA   AAAAGCGGCCCGGATCG GATA CGATCCGGGCCGCAATA    TTGTTGGCGGCTCTT 100 80
        cycA  160443 ..  160468 + -17.7  -3.46602   GCTAGAAACAAAATT         CCGGATTCGCA TGGC TGCGAATCCGG          TTCTCATATGCAAAA 100 208
     BRA0176  161354 ..  161371 +  -9.9  -3.16154   TTTAACGCGCATCTT             TGAACGG GATG CCGTTCA              TTCGCTCTCGTCTTC  70 88
        glcD NONE
        glcE NONE
        glcF  167646 ..  167685 + -11.6  -5.70829   CGCCGCGTAATATCT  GATAG-AATAAAGCCGGGC ATC GCCCGGCTTTATTGCTTTG  TTTTTTTGTAATGTT 100 47
         tag  170588 ..  170620 +    -5  -2.52543   AAGCTTTAATTGCCA     GCC-GATGCGGTTTCT GCC AGAAAC-GCATCTGGA     TGCATTCACGCACGT  44 32
     BRA0186  171363 ..  171381 +  -7.4  -3.33696   TGATCGGTTAGGAAA             CCGGCA GCGAATG TGCCGG             TTCCTTCCGGCGCGA  62 71
        hisS NONE
     BRA0188 NONE
        hisG  174791 ..  174809 +  -9.5  -5.52096   TTTCAATCAAAAAAA             GCCGGGT TGATC GCCCGGC             TTTTTTGTTGGCTTT 100 49
     BRA0197  181861 ..  181873 +  -6.2  -3.15638   CACGCCTGTTTCCAT                CGCC CGAAC GGCG                TTGACTATCCGTTTT  54 183
     BRA0199  182805 ..  182819 +  -2.8  -3.59262   CGCCATGCCGGTCTG               CAAATG CCG CTTTTG               TTTCAGGCTCTGACG  51 58
     BRA0200 NONE
        ribF  183912 ..  183945 + -10.3  -4.24342   CTACGAACATTTTCA     GGGGCGGGGATGCAGT TTT ATTGCG-CCCTGCCTC     TTTATTCCTGCAAAG  85 88
        ileS  187119 ..  187146 +  -2.6  -2.88212   AGCTTTAGATTGGCG        CCGGTTGAAACG GGGT CGTTGGAACCGC         TCTAATATCATGATT  41 33
     BRA0203  188112 ..  188137 + -15.5  -5.36965   ATTTAAATGAGGAAA         GCCCGGATAGG ATAT TCTATCCGGGC          TTTTTTATAATATTA 100 163
     BRA0204  189017 ..  189050 + -13.1  -2.87132   TTCGGGGGCATGATG     GCATGTGGGCTGCGT GTAA AAGCGGCCCCCATGC      TCTATGCCGCCGCCC  74 163
     BRA0207  192185 ..  192197 +  -7.7   -2.8655   TGCCCCTGTCGTCAC                CCAGA TGG TCTGG                TATCATGTCGGTGCG  58 374
     BRA0209  195718 ..  195732 +  -3.4  -3.72893   GTTACTCCGCGGCAA               CGGGTG CGG CGGCCG               TTTCCTGCGGGGATG  53 52
        pmbA NONE
     BRA0212 NONE
     BRA0213  200170 ..  200184 +  -4.2  -3.97368   CAACATGACGCTGAA               GGCG GAATAGG CGCC               TTTATCCGTTGCCGG  58 16
     BRA0214 NONE
        kdtA NONE
        lpxK  203355 ..  203371 +    -3  -4.59773   CTGCATGGGTGAGAA             GG-CTGA AAGA TCAGGCC              TTTTTGCGGCTGCGC  68 29
     BRA0222 NONE
     BRA0223  211798 ..  211814 + -10.9  -3.96892   GCCTACGCGGGGAAA              TCAGTCC ACT GGACTGA              TTTCTGATCCCGCTT  86 68
     BRA0224  213466 ..  213488 +  -7.6  -3.20991   GCGCATCGGCGCGCC           CCAGCCGC CAGTTGC GCGGCAGG           TTGGGTTCGATTGCA  61 272
     BRA0226  215130 ..  215175 +  -3.1   -4.2123   CCGCGCCGTTTCATT TCCTGTTCGGCATTATAAGGC ATTC GGCTGCTGACGCCGGCCAGGA TTTCTTCCATCCATG  60 234
     BRA0231  218574 ..  218587 +  -3.7  -4.42062   CCGCGCCGGTGTGCA               CGGCC CCGT GTCCG                TTTATTTCCAGAATG  65 150
     BRA0232 NONE
     BRA0233 NONE
     BRA0234  222729 ..  222741 +  -4.8  -4.87665   GTCCCGTGAAAGCCC                GTCG CGCGC CGAC                TTTTTCTGCGTCAGC  80 494
     BRA0237  224797 ..  224809 +  -6.9  -3.33037   ACCGAACGATCATTG                CGCGC CTT GTGCG                TTGATCCTTTACAAT  59 52
     BRA0238  225579 ..  225600 +  -8.9   -3.6215   AGCTTTAGCTTTGTA           TTTTTCTTG TCGA CAAGAAAAA            TTTAAGCTAGATTGC  69 33
     BRA0239  226658 ..  226679 +   -13  -4.59424   TGCCTTATGTAAAAA           GGCCCTCC CATTGC GGAGGGCC            TTTTGCTTTGGATTT 100 49
     BRA0243  229597 ..  229627 +  -6.2  -3.18681   TGATATAATCCTGCG     GCGAGCCG-GG-CGT CTGC ACGTCCTCGGC-CGC      TTCCTCAAGTTGCAG  54 383
     BRA0246 NONE
        norF  230963 ..  230991 +  -4.5  -3.21934   AGGGAAGCATCCCGC       GGGGCC-GGCGA GGGGAA TTGCCCGGCCGC        ATTTTCTGCGGGGGA  49 97
        norC NONE
        norB  232885 ..  232912 + -14.8  -3.52192   GCCGAATAATGATCC        GGGAGCCTCGCC TTCG GGCGGGGCTCCA         TTCTGTCCGATTGCC 100 32
     BRA0250 NONE
        norD  235817 ..  235840 +  -5.4   -2.9518   TTAGTATGTCTTTCA          TGATGATG-CA GGC TGTCGTCATCA          TCTATCGATATTGGA  49 148
     BRA0252 NONE
     BRA0253 NONE
     BRA0254 NONE
     BRA0255  238489 ..  238500 +  -5.8  -4.25104   TTTGTTTGTGAGAAT                CAGC CAAA GCTG                 TTTTGCTAAACGCGA  70 96
     BRA0256  239711 ..  239730 +  -2.1   -2.8511   AAAGGAAAGTGCACA            GCAATGA TGCCGC TCATCGC             TCTCATCGTCTGGTC  41 19
     BRA0257 NONE
     BRA0258  241004 ..  241015 +  -3.6  -2.84878   ACCCACCGGCAATCG                TGCC GTCT GGCG                 ATTTCCATTGAAAAA  45 82
     BRA0259  241263 ..  241275 +  -9.1  -3.24747   ATAAAGGAGGGGACA                GAGCC AAT GGCTC                TTGGTCCTATCGCAA  67 116
     BRA0260  242453 ..  242478 +  -4.6  -2.78384   CCGTCGAACAGGGGA         GCGCGCTTCA CTGCCA TGGGGGGCGC          TCTCCTGCAAGGAAC  46 45
     BRA0261  243534 ..  243565 +  -2.2  -3.57144   CAAAGACTATTCCAA      CCCTGC-ATTGCTGT GCT AAGGCAAGCGCGGGG      TTTCGGAATAGGGGA  49 73
     BRA0262 NONE
     BRA0263  245454 ..  245472 + -14.6  -4.84017   ATGGCCAATACTTTC             GCCCGAAG CCT CTTCGGGC             TTTTTGTGCCCGCTT 100 59
     BRA0265  247147 ..  247172 + -13.9   -3.6502   AAACAGATAGCGATA         CGCCCGGCCGG ATAG CCGGTCGGGCA          TTTCGATGCGGCATA 100 299
     BRA0266 NONE
     BRA0267  249392 ..  249420 +  -2.3  -4.91109   CCAAGATGGGGCATT        TTCGTCATATCGC GCA GCGACGTGGTGTA        TTTTTCTGCTGCACG  71 144
     BRA0268 NONE
     BRA0269  251984 ..  252015 +  -3.7   -4.4784   CAGACTGCTTCGTCA      TTAGGGC-CAGTCC CGCAA GGGCTGCGGCCTGA      TTTGTTTCAAGTTTC  67 104
     BRA0273 NONE
     BRA0274  258070 ..  258084 +  -3.4  -3.60048   AACACCCGTCAATCC               CGGTCC CGC GGCCTG               ATTTTTTCAAAGGAG  51 10
        nosZ NONE
        nosD NONE
        nosF NONE
        nosY NONE
     BRA0279 NONE
     BRA0280  264836 ..  264878 + -13.4  -3.01712   CGAACCCTTTGCACC CCCCATGCACCAGTGACGG CGCTCC CCG-CGCTGGCGCTTGGGG TATTGGAGAGGGAAA  83 81
        nnrR  265826 ..  265848 +  -3.2  -4.11751   AGTCCATATGCTCAA           CAAAGGCGCC GAA GGCGCAATGG           TTTTCGAGCCTTCCT  58 258
     BRA0283  267488 ..  267510 + -11.9  -3.66666   CCCCGATAAAGAAAA           GCCGCCCCG CAGAA CGAGGCGGC           TTTGCCGGTTTTGAA  85 50
     BRA0287  270961 ..  270976 +  -4.6  -3.01712   TTCAGTGCAAGGAAT              GGCTGG CTGT CCAGCG               TCTTGACCGGCAGGC  46 421
        ubiD NONE
     BRA0293  275496 ..  275514 +    -3  -3.97368   GCTTCGATCACCGAG             CGGAAGCC GTG GCCTTCGG             TTTCTCCCTTGCCGA  58 216
        ftrB  287638 ..  287663 +  -4.7  -3.02144   TGCGGGCGAGGCAAT         AGCCGATTTCA TCGG TGAAATCGCCA          TGTTCCACCAGGTCG  47 421
     BRA0304  289929 ..  289977 +  -5.9  -3.41602   AGGCTCGGGCTGGTA GAGCTGATCGAGCCGCGTTCGGG TTTTT CCCCAA-GCGGCCCGAAC-GCCC TTCTCATCCGATGAC  56 25
     BRA0305 NONE
     BRA0306 NONE
     BRA0307  292806 ..  292816 +  -2.4  -3.60296   TCGTTTTGATGAAAA                 AGGC CGC GCCG                 TTTGACGTCGACCTC  49 10
     BRA0308  293647 ..  293659 +  -6.9  -3.36327   CAAAATTGCACAAGG                CCGGT GAA GCCGG                TTATCGCTGAGGTAC  59 3
     BRA0309  294861 ..  294906 + -15.7   -3.0264   CTCCCGCGTCACCCT TAGGCCAGGCTA-GATTGTTTA TGG TGGCCAATCATAGCCTGGCCTA TATTAGAGCGCATTT  95 162
     BRA0310  295629 ..  295645 +    -5  -4.33274   CCATCGAGGTTTTGC              GGCGCC TCGAT GGGGCC              TTTTCGTCCTGTCGC  67 196
     BRA0311 NONE
     BRA0312  297892 ..  297905 +  -9.5  -4.09685   GTTTCATGCGGTCAG               GCGGC GGGT GCCGC                TTTTGACCGATCGGC  81 414
        nrdH NONE
        nrdI NONE
        nrdE NONE
        nrdF  301957 ..  301978 +    -5  -3.33696   TCTAAAATAAGAACC           GCCTCGCG ATTGGG CGGGGGGC            TTGCTTGGGGCGCGA  51 67
     BRA0319 NONE
     BRA0320  302713 ..  302725 +  -5.5  -3.39449   AGGGGTGCTCTCCGG                CCGGT TTC ATCGG                TTGATATTGGTGAAA  54 87
        minC NONE
        minD NONE
        minE  304640 ..  304666 + -13.7  -3.17075   CTGACGGCGAAAAAG        GGGCGCGCGGCG TGAT TGCCGCG-GCCC         TTCAGTTGAAAACAG  89 11
     BRA0324  304896 ..  304920 + -20.1  -4.19735   TTTGTTTTAACTACG          GCCGCGTCATG GTT CATGACGCGGC          TTTGCTTTTCCGGCG 100 56
     BRA0326  307021 ..  307050 + -12.1   -3.0771   TAATTTCCAGTCGCA       GCCCCGTCTGC CCATCTTT GCGGGCGGGGC        ATTTCTGATTTCCGG  79 38
     BRA0327 NONE
     BRA0328 NONE
     BRA0329  310135 ..  310182 + -13.4  -3.36785   TACGACATGCTCCAA CTCACTTCGCGATTTGCTCCGGC ATA GCCGGAG-GCTTCGCGGAGTGCG TTAATTCGCCTCTAC  89 60
     BRA0330 NONE
     BRA0331  311004 ..  311021 +  -5.5  -3.39142   GGAGAAGAAGTGAAG             GTGTGCC GATT GGTGCAC              TTGATTGGCTCTAGG  54 217
     BRA0332  311639 ..  311672 + -19.8  -4.99043   CGCTGAAAAATTGAA     GAGACCGGAAATGC ATGGAA GCATTTCCGGTCTC      TTTTGTTTGTCGACC 100 88
     BRA0340  322158 ..  322176 + -11.8   -3.3452   ACTATGTATATTAGA             GGATTGTC ATG GACAATCC             TTGTAGGATAATATA  80 98
        hdeA  322617 ..  322646 + -18.6  -3.09878   CTCCCGAGGCAGCGG       GCGGCTCCGGGG CTTTGT CTCCGGAGCCGC        TATTCCATGAATGGA 100 65
     BRA0342  322984 ..  322994 +  -6.8  -4.25104   GGTTTTCCCGCGTAG                 GTGC TTT GCAC                 TTTTACTGGAAAGGC  72 171
     BRA0343  323372 ..  323399 +  -9.2  -4.07885   GGTTATTTTATAACA        TAAGAAAGCCTG CTTG CAGGCTTTCCTG         TTTTCCGGGCGGCTG  81 56
     BRA0346  327171 ..  327182 +  -4.4  -4.15222   TGCAGCTTCATGACC                TTGC TTGC GCAA                 TTTGTTGAAAACGCT  64 509
        guaB  333971 ..  333997 + -13.6  -4.87389   ACGGTTGAAGACGGA         CAGGGCGGCCCC AAT GGAGCCGCCCTC         TTTATTTTTAGAGTG 100 50
        katA  337944 ..  337970 + -10.1   -5.1167   CAGTTATATTTAATA         TTGGTCGCCGG TTCAT CCGGCGACTAC         TTTTTGTCTTGAATT 100 54
     BRA0356  338215 ..  338233 +  -2.5  -3.54459   TGCCGTGGGTGCAGC             TTTGAAG GGATG TTTCAAA             TTTAGGGGGAATTCA  47 21
     BRA0357  339004 ..  339035 +    -8  -2.71712   TCCGGTTGCCTTTTC      CCTGCA-ATGAAGGC TAT GCCCTCATCTGCTGG      ATTTAAGGAGAAGCA  57 155
     BRA0358  340434 ..  340444 +  -3.2  -4.07568   GTTCTCCCCCCAATT                 CCTT GGC GAGG                 TTTTCCGACGCCAAG  58 119
     BRA0359 NONE
     BRA0360  341735 ..  341746 +  -3.6  -2.89527   GCTATGTCAGGATAG                GCCG ATTT TGGC                 TGCTTCTCCTGTTGA  45 45
        guaA  343436 ..  343453 + -10.5  -5.37865   TTAAAACACCCATAA             GCCCGCG TAAT TGCGGGC              TTTTTTCGTTCTTGG 100 75
     BRA0362  344939 ..  344954 + -10.4  -5.60993   TTTTTGTCGCGAAAT              GCCCAC TTTG GTGGGC               TTTTTTTGTCCGCAA 100 61
     BRA0363 NONE
     BRA0364  346584 ..  346597 +  -5.2  -5.48054   TGAGATCGCAAAAGA               GCCC CGTTGC GGGC                TTTTTTCATTTTGAT 100 52
     BRA0369  351119 ..  351138 +  -3.6  -4.68705   TGATCGTCCGTTAGT            TCAAGATT AACC AATCCTGA             TTTTATTGCAATTCT  70 337
     BRA0372 NONE
     BRA0373  354764 ..  354794 +  -6.2  -3.64703   CGCTCTACCAAACCT       TGCTCGTGCTGT GAAATCG ATAGCACAAGCA       TTTGAATGGCCGACC  61 520
     BRA0380  362014 ..  362031 +  -6.9  -3.54741   CTGTTGGCCTTCTTG             GGCTGCT CCGC AGCCGCC              TTTGAAAGAGTGATC  61 101
     BRA0381  362578 ..  362592 +  -2.8   -3.1552   GTTTATGCGGGTACC               GGCA AGAAGGG TGCC               TATTGATCCATGGCG  45 5
     BRA0382 NONE
     BRA0383 NONE
     BRA0384  365328 ..  365350 + -10.6  -3.46874   CTGTACCGGCTCCAA           CGGTTCCG TCTTAAC CGGAACCG           TTCTAACTATTTGTT  78 116
     BRA0387 NONE
     BRA0388  370737 ..  370750 +  -4.5  -3.77219   CGCGTGCTGGCACGC               CCCTT TCAT GAGGG                TTTCGGTTCGCTCGT  58 57
     BRA0390 NONE
     BRA0391 NONE
     BRA0392  374061 ..  374071 +  -6.8  -2.65112   CCGTTGTGCTGCCCA                 GCTC GGG GAGC                 TGATATGACTACCTT  52 59
     BRA0393  375185 ..  375195 +  -8.2  -4.41548   AGGCCAGATGTCGCT                 CGGC CAT GCCG                 TTTTCTACGGTATCG  81 250
     BRA0395 NONE
     BRA0396 NONE
     BRA0397 NONE
     BRA0398 NONE
     BRA0399  382238 ..  382250 +  -3.3  -3.34398   AAAATTTCCAAGAAA                GGCTT TGG GGGCC                TGTTTCAAGAGGAGG  47 48
     BRA0400 NONE
     BRA0401  384710 ..  384742 + -13.6  -4.60889   AGCGCGTTCCGGCAT     CGCACAAAGCTGCCT CTTC GGGCAGCTTTGT-CG      TTTTTCGGCATCCTT 100 75
     BRA0402  385845 ..  385861 +  -2.9  -2.80816   GAAAAGGAGTGCACC              GCTATGC TTG GCGTAGG              TATCATCGGTGCGGG  41 10
     BRA0403  387601 ..  387621 + -12.5  -3.59979   GAAATATATATTGCA            TCCGCCGCC GCT GGCGGCGCA            TTTCACGTGCCGAAA  88 492
     BRA0411  395985 ..  396003 +  -5.2  -4.59853   TGGCCTATGTCGGCC             TCGGCTCC GCC GGAACTGA             TTTTTAAGCGCTTGA  75 206
     BRA0413  397514 ..  397526 +  -3.3   -4.0641   GTCTTCCCGCAATTC                CCGCA GCA TCCGG                TTTATATGAATGGGG  58 170
     BRA0415  399273 ..  399289 +  -2.2  -5.02439   GCTTCATCAGGCCCA              TCCTCC CGCAA GGAGAA              TTTTTGTGATTATCT  74 40
     BRA0416 NONE
     BRA0417  402760 ..  402788 + -16.1  -4.64598   TGTGATACAATAATA        GCGCCGATCTG ACACAAA CAGATCGGCGC        TTTTTAGAGTGGTTC 100 44
     BRA0421 NONE
     BRA0422  408861 ..  408894 + -16.7    -3.406   ATGCTTGCCAAATAA     GAAGGGCCGCCCGAC TGGA GTGGAGCGGCCCTTC      TTCATTCCGTGTTCG 100 43
     BRA0429 NONE
     BRA0430  417384 ..  417394 +  -6.8   -3.7282   CCCGCCAGCAGGCTT                 GTGC GCA GCAC                 TTCTTCCTGCCGTGC  63 57
     BRA0432  420051 ..  420066 +  -3.2  -3.61219   GACGGCCTGAGCGGC              CGCTCT CGAA AAAGCG               TTTGAAGGATTTTGT  51 31
     BRA0433 NONE
     BRA0434 NONE
     BRA0435 NONE
     BRA0436  425708 ..  425752 +   -10  -3.36273   ACCCGCGCGAACCAG CCGCGC-TCGTCCTTC-AGCCG TTC CGGCTCGATGGACCATGCGCCG TTGATGTTGAGCGGA  69 442
     BRA0438 NONE
     BRA0439 NONE
     BRA0440  428855 ..  428869 +  -8.6  -4.14243   ACGCCCGCAAGCTGC               GGCTTT TCT AAAGCC               TTTTCGGATGAGCTA  77 15
     BRA0441 NONE
     BRA0445  434401 ..  434414 +  -2.3  -3.08934   CAGGTGCGGTCTTGC               GAAGC GCTT GCCTC                TGTTCCCATCTATAA  42 52
     BRA0446  435143 ..  435153 +  -4.6  -3.65827   GGCGCGTAACACCAT                 CTGC CGG GCGG                 TTTCGATCCGGGTTG  56 269
     BRA0451 NONE
     BRA0452 NONE
      serA-2  442318 ..  442345 + -16.3  -3.75629   TACTGATGAAAGACC        GGAGCGGCCCG GTTCAA CGGGCTGCTCC         TTTCACTTCAGCATC 100 35
     BRA0456 NONE
     BRA0457  445575 ..  445589 +  -2.8  -2.57069   CCAGCCTTGCGGGGG               CTTTTC TAT GAACAG               GCTTTCTTTCCTGCG  40 15
     BRA0458  446146 ..  446158 +  -4.1  -4.67011   TCAGCGCAGCCGCTT                CGTGA GCG TCATG                TTTTTCAATGGCGTT  70 152
     BRA0460  448117 ..  448151 + -11.5  -2.66316   AGTGGAAAAAAGAAC     GCCCGCTGCAC TGGGAGGAGGAGT GTGCAGCGGGC     TGATCTGATAAGCGC  73 89
     BRA0461  448417 ..  448436 +  -5.1  -3.31248   AATAAACGTGCAGGA            TTTTCAG TAATTT CTGAAAA             TTGTGACAGATATTG  54 73
     BRA0462 NONE
     BRA0463  450725 ..  450750 +  -5.9  -3.53811   ACTGGGCCTCACCAC         GCGCGGCGGCC AGTT GGCGGGCACGC          TTTCGGGCGGCTGGC  58 410
     BRA0465 NONE
     BRA0466  452988 ..  453000 +  -3.3  -3.85698   GAGCCGACGCCATAT                TGCGC GCC GAGCA                TTTCTGCCGCCACCA  55 183
     BRA0471 NONE
     BRA0472  459065 ..  459099 +  -6.5  -3.72695   CGGCCGACTTTCAAG    T-GCGTCGGTCGCAAG TCAT CTTGTTATCGACGCCA     TTTCATCGAGAAACT  63 44
     BRA0476 NONE
     BRA0477  462235 ..  462279 +   -13  -4.39287   TGGGATCGATATCCG GGCCACTGCTTC-GCTAATCC CTCA GGATTTTCCGAAGCAGTGGTC TTTTCATGTGCTTCA 100 152
     BRA0478  462991 ..  463002 +  -5.8  -3.58343   GCCCCAGAACCACCA                GGCA ATCG TGCC                 TTTCAGCCTGATCCG  55 298
     BRA0481  465669 ..  465703 + -13.6  -3.17051   CTATAAAAGTGCTTG     CGGCTTCTGGTTCGCC CGT GCCGGATCAGAAGTCG     TCTTCATGATGGAAA  89 64
     BRA0484  467701 ..  467715 +  -5.6  -3.31144   CCGAAAGGGAGGATG               TGGCCG AAC CGGCAA               TTATACGGATGAAGC  54 111
        metA  468707 ..  468738 + -18.9  -4.53163   AACATCTTTGAAACA      GAAAGCCCGGAAC ATGTGG GTTCCGGGCTTTC       TTTTGTGCTGTGTGG 100 40
     BRA0493  475515 ..  475528 +  -4.5  -4.25104   ACTGCTCCAGCTATA               TCAGG CAAT CCTGG                TTTTCGTAGCGGAGG  64 3
        mogA  476591 ..  476614 + -13.8  -3.58522   AAAGGCCAGACAAAA          TGGCCGGAGG AATT CCCCCGGCCA           TTTCAAACTCATAAT 100 39
     BRA0498  477391 ..  477401 +  -5.4  -4.16943   TATCTGATAACAATG                 TGCA TCT TGCA                 TTTTGCGGTGTGAGC  67 2
     BRA0499  478897 ..  478929 +  -2.6  -3.87378   CGTGCTACCAAAGCC     TGTTCAGCCGCTGGT ATAA ACCTGCGGA-GGGCA      TTTCCTGCTTGGTTT  54 42
     BRA0500 NONE
     BRA0501 NONE
     BRA0502 NONE
     BRA0503 NONE
        phaF NONE
     BRA0505 NONE
     BRA0506  485701 ..  485716 +  -6.2  -3.53012   CTGGATTTCAGTAAT              TTCTGA AAAT TCAGAA               TTTACGGGAGAGAGA  58 20
     BRA0507 NONE
        cydD NONE
     BRA0509  489850 ..  489864 +  -8.5  -3.74693   CACAACATCAGGAGG               GCCGG GTTGA CCGGC               TTTAGTGAGATGGAA  72 145
        cydA NONE
        cydB NONE
        ybgT  492787 ..  492816 + -16.5   -4.0942   AAGCACCACTGAAAT       GCAAAACGGCCCG GAAA CGGGCCGTTTTAC        TTTATATGGTAGCTC 100 29
     BRA0515 NONE
     BRA0516  496113 ..  496142 +   -10  -3.43039   AAAAAGCGCAGGCCA      CGGGCGGCAGTCGC GGGG GTG-C-GCCGCCCG       TATCTTTTCAACTTT  74 39
     BRA0518 NONE
     BRA0519 NONE
     BRA0520 NONE
     BRA0521  500397 ..  500415 + -13.1  -4.87318   TCCCACAATTGAAAA             CCGCGCC TGACC GGCGCGG             TTTTTGCGTTTTGAG 100 56
     BRA0523 NONE
     BRA0522  500897 ..  500908 +  -3.6  -3.56821   CTGTGCAGGCACGGT                CGCG ATTT TGCG                 TTTGCCGCCTATAAT  53 252
     BRA0524  502239 ..  502255 + -12.3   -4.0044   GCCTACGCAGGGAAA              CCAGTCC ACT GGACTGG              TTTCTGATCCTGCTT  95 65
     BRA0525 NONE
     BRA0526 NONE
      lpdA-3  506342 ..  506360 +  -4.4  -4.07568   AATCTGCGTTTGCGC             GCGGGAGG CTG CATCGCGC             TTTTCACCCGGCACA  62 356
     BRA0529  507405 ..  507433 + -14.7  -3.20878   CTATAGAATGACAGC        GAAAAGCCGGG CGCGAGA CCCGGCTTTTC        TTGCATTCCATATTG  95 156
     BRA0532  513103 ..  513114 +  -3.6  -3.90112   GATATATTTGGTGAT                CGGG TCCG TCCG                 TTTCATTCCGCCAAA  57 334
     BRA0542 NONE
      galE-2 NONE
     BRA0544 NONE
         ugd NONE
     BRA0546 NONE
     BRA0547  529168 ..  529199 +  -5.8  -2.82015   CGGCCCGACTGGCGG      GTCGCCAATC-ACCC GCT GGATTGATCGGCGGC      TGTCGTAGATATGGG  51 2
     BRA0548  529827 ..  529842 +  -3.2  -4.45117   TGGGGACGCCGCTGC              CCGG CTAGTTGA CCGG               TTTATTTCGGGTATG  65 47
     BRA0560  540229 ..  540242 +  -8.1  -3.88787   GAACCGCCATAGCCA               GCGCA AGCT TGCGC                TTTGTCACAATGTGG  72 427
     BRA0561  540805 ..  540832 +  -3.6  -4.00589   AGTAAATTGAACAGG        CCTTTT-TCATTT TAA AGGTGAGAAAAGG        TTTCATATATTTTAA  60 72
     BRA0562 NONE
     BRA0563  542334 ..  542356 +  -4.9   -2.7035   ATTATTGCGGTGCAG           GTATGAGAG TGTAC TTCTCATGC           TAGTCTGTAGCTGCA  46 463
     BRA0564 NONE
         bfr  543139 ..  543159 + -16.1  -5.27335   CAATCTGTCTTGAAA            GCCGGGGCG CAT CGCTCCGGC            TTTTTCTTTGGCAGC 100 49
     BRA0566  544691 ..  544707 + -11.5  -4.64613   GCAGGATAATAAAAA              GGGCGCT TTG GGCGCCC              TTTTCCTTGTTTATG 100 124
        ubiH  552903 ..  552917 +  -2.8   -4.2828   CGCAAGACAATAGAT               CTCTCA CCC TGACAG               TTTTCCTGCCTGCCG  60 28
     BRA0574  553400 ..  553418 + -13.1  -3.85256   TAATAGAACGAAAAA             GGGGCGC CTGAA GCGCCCC             TTGTCTTTACCTGTC 100 114
     BRA0576  556337 ..  556356 +  -6.3  -2.66291   ATAATGGGCTATGCG            GGGCCCG CTATAC CGGGCCA             TAATCTGCCTGTATA  50 109
     BRA0577  557248 ..  557281 +  -5.3  -3.55622   CCGCCTCAGCTTAAA     GCGCGTCGTAT GCGTATGATAAA ATGCGGCGCGC      TTTAGCGGCCTTGCC  56 166
        recG  563930 ..  563941 +  -5.8   -2.7185   GAACCAATGCCTTAC                CCGT CGAG ACGG                 TGCTTCGCACCTCCT  51 112
     BRA0585  571111 ..  571127 +  -7.9  -3.30124   GCCGAAGGGCGACCC              GGTTGGC CTT GCCATCC              TTCTCAGCGATAAGA  62 213
     BRA0586  572642 ..  572662 +  -9.1  -3.18274   CACCACTTCAACCCG            CACAAAGCA GCC TGTTTTGTG            TTCCCTTGACCTCGC  67 335
     BRA0588 NONE
        lipB  576331 ..  576359 +    -3  -3.90291   CAGCCATCCGCCCAG        CCCCGCATACAA CTGCA TGGTAAGCGGGC        TTTCCTTCGCGCCAT  55 380
        parE  579643 ..  579665 +  -2.7  -4.19953   GCATCTTCACGCCCC           GATATTGCG GGGCG CTCGATATC           TTTTGGCATTGCATC  59 355
     BRA0597  583024 ..  583037 +  -3.7  -3.64822   GGTGGTGCGCCACTG               GCCGC CGAG GCGGG                TTTCGATAAAGGCAT  54 91
        pyrB NONE
      pyrC-2  587031 ..  587047 +  -2.9  -2.57931   CATAACCCTGAAAAA              TCGGACA TGG TTTCCGG              GTTATGCGCAATCAA  40 50
     BRA0601 NONE
     BRA0602  589159 ..  589171 +  -7.7  -3.49778   CCTCGTTAAGAGAAG                CAACC ATA GGTTG                TATTTCGTGAATTTT  64 320
        topA NONE
     BRA0605 NONE
     BRA0606 NONE
     BRA0607  595465 ..  595478 +  -3.1  -2.62735   CAAGCGGCATGACCG               CTTTG TTCG CGAAG                TGATCTGAACCCTAT  40 4
     BRA0608  596739 ..  596750 +  -5.8  -2.52676   GTGTCGCGCCGAATT                TCCG CTGC CGGA                 TGAATTGCCGGAATC  49 61
        rpmG  597072 ..  597091 + -11.4  -5.61881   GATTGAATTCAAAAA            GCCGTCTC TTGC GAGGCGGC             TTTTTATTTTTCCAA 100 68
     BRA0613  599502 ..  599519 +  -6.9  -3.57462   TTCCAGAACGCCAAA             CCCGGCA TTGC TACCGGG              TTTGGCGATGAAGTG  63 46
     BRA0615  601886 ..  601896 +    -4  -2.99871   ATATTACTTTTTATT                 TCAT TTC ATGA                 TGATTTCATCTCACA  46 77
     BRA0616  604228 ..  604259 + -19.6  -3.54424   CTCTCGTAACCGCTT      GAAACGCCGCATTC GCTT GGATGCGGCGTTTC       TTTCGACGCCTGCGA 100 54
     BRA0622 NONE
     BRA0623  607547 ..  607569 +  -8.4  -3.65782   CATCACCCTTTCGTG           GGTGTCGCTT GTC GAGCGGCATC           TTCTATGGTTTCATC  69 68
     BRA0625 NONE
     BRA0626  608784 ..  608798 +  -7.8  -3.26471   CGAACCAGCGACCAA               CCGGTT AAC AGCCGG               TTGCTCTACCGCTGA  61 193
     BRA0627  609416 ..  609430 +  -9.2  -2.60496   CTGCCGAATCTTACC               CGGCGT CAA GCGCCG               ATATTTGCGAAGCGC  60 168
     BRA0634  615615 ..  615627 +  -4.1  -4.56597   CCAAAAATAGACGCA                CATGG AAG CTATG                TTTTTCACAGAAAAA  67 84
     BRA0635  617589 ..  617632 + -25.6  -3.17763   CTCATGCAAAACCGG CCCAAACAAAACCCGGATGG CTCG CCATCCGGGTTTTGTTTTGG TTCATGCCGTATCAA 100 51
     BRA0639  621267 ..  621279 +  -4.1  -3.85698   ACCGGCATGGAAGCG                GAGAG CCG TTCTC                TTTCTCGCAGGCGGA  57 60
        pobA  623699 ..  623734 + -21.2  -3.74251   ACTTCGCGCACAGCA    CGCGGTCAGCCGCTGT TTTC AAGGCGGCTGACCGCG     TTTCCTCCCCATATC 100 286
        pcaL NONE
        pcaC NONE
        pcaH NONE
        pcaG NONE
     BRA0647 NONE
     BRA0648  629875 ..  629898 +  -2.2  -3.66356   AAACAAATAGTTAGA          GCGGCTCCAG CAAA CCGGAAGCGC           TTTAACATTCCCGGT  49 95
     BRA0649 NONE
     BRA0650 NONE
     BRA0651 NONE
     BRA0652  633420 ..  633459 +  -4.1  -3.73775   ACGGAGCCCAGGTCT TCG-GCGGCATGGCGCAGC TTGC GCAGCGCCTCGC-GCACGG  TTTCATAAGGCTCCG  54 156
     BRA0654  636332 ..  636344 + -10.5  -2.63252   GGAATCAGAAGGCAC                GCGGG TTG CCCGC                ATATTATTCACACGT  69 123
        ugpB  637887 ..  637916 + -14.3  -3.21099   ATCATATCGAGACAA       TGCCGCCAACCCT TTCC GGGGTTGGCGACA        TTGCTGCTCACGAGG  89 44
        ugpA NONE
        ugpE NONE
        ugpC  640832 ..  640860 +  -9.6  -4.08853   TGCGCTTCAGGCAGA        CGGTTGCGCT GCAAACAAG GGCGCAACCG        TTGTTTCCTGTTCCG  81 120
     BRA0659  642793 ..  642821 +    -3  -4.27843   CCGGGCGTCATAAAA       TG-ACCGGCGCGG TTGC CCTTGCCGGCGCA        TTGTTTCTGTTTGCC  60 48
     BRA0664  646401 ..  646419 +  -2.4  -4.11692   AAAAACGCCTTGAAT             GAAGTTTC GCA GAAATGTC             TTTTGCCAATGCGTC  56 318
     BRA0666  647730 ..  647751 +    -8  -3.54741   AACGATTCCGCTCGT           GCGCTCGGC CTTGA GCCGA-CGC           TTTCGGCCAATGATA  64 330
     BRA0668 NONE
     BRA0669  649402 ..  649423 +  -2.1  -2.64099   ATGCGGGGGAGGATG           CGCAATGGC GGAT GCGGATGCG            ATTATCATCGGGGCG  38 93
     BRA0670 NONE
     BRA0671  651634 ..  651648 +  -2.8  -3.36273   CTTCTGCTTTGACGC               TGCC ATGGGCG GGCA               TTAATCTTGCCGGCA  47 65
     BRA0673  653193 ..  653218 + -19.1  -3.25823   CCGCATAACCATATC         GAAAGCGCCGG GTTC CCGGCGCTTTC          TTCGTATAAAAGCCA 100 52
     BRA0674 NONE
     BRA0675 NONE
     BRA0676  655588 ..  655602 +    -7  -3.05463   TCTACCTCCTGCTAA               GGCGGG GAT CGCGCC               TTGCATAAACGCCCT  56 3
     BRA0677 NONE
     BRA0678  657532 ..  657550 +  -5.2   -4.4078   GGCTTCTGCGCCCTT             GGCCGTGA TTT TCACCGTC             TTTTCCTTGGCGGCC  69 246
     BRA0680 NONE
     BRA0681  661723 ..  661743 + -11.8  -4.67942   GAATCAAGATCAAAA            CGCCGCCT TTTCC GGGCGGCG            TTTTCGTTTCTTCAA 100 51
        fliY  662779 ..  662803 + -18.7  -4.67982   CCTGCCCGCAATCGG          CGAAGCCGGAT CAG ATCCGGCTTCG          TTTTGTTGACTGCGG 100 48
     BRA0683 NONE
     BRA0684  664384 ..  664408 + -15.8  -3.01712   ATCTGATATGCACAA          GGGCTTTCGC CATCC GCGAAAGCCC          TCTTCGGCGCGCCGC  95 35
     BRA0685 NONE
     BRA0686  666847 ..  666871 +  -7.1  -2.85378   GTTAAAGCAGTTTCA          GCGTTTCCG TCTTAAC CGGAACCGC          TCTGGTGGTCTGATT  54 36
     BRA0689  668932 ..  668959 +   -10  -4.54727   AGGCAAGTTTAGAAA        GAGCGTTTTC GATAACAA GAAAACGCTC         TTTTCATTTGAAGCA  93 72
        ribH  675123 ..  675139 +  -2.2  -4.74103   GCCGAAAAACCCCGC              ACCATG GGTCG CATGGG              TTTTTGCGTTCAAGG  68 346
     BRA0697  676164 ..  676182 +    -3  -2.57344   AAAGCCGTGTGCGGC             GCGCATGG AGC CCATGGGA             ATTATGCGCGCAATA  40 124
     BRA0702  682323 ..  682354 + -13.8  -2.99056   GGAATAAGCCTGAAG      AGGTTCCAGGCACA TCAA TGTGTCTGGAACCA       ATTATTCTCTTCATT  87 34
     BRA0706  686987 ..  687012 + -21.9  -4.83615   ACCAGCCATCAAAAA         GCCCGCGCGGA TTGC TCCGCGCGGGC          TTTTTATCCGGGATC 100 50
     BRA0709  689561 ..  689587 +    -5  -3.38812   TGAGCCGAATAACCC         GGTTGGAGGAAC GGC GCTCATCCGGCC         TCTTGTTGCGCAGGC  51 354
     BRA0712  692852 ..  692866 +  -9.2  -3.53224   TCTATCGCGAGAACT               GCGCCG ACA TGGCGC               TTTGCGAAGACGATA  71 454
        iolD NONE
        iolE  697371 ..  697384 +  -6.7  -2.72511   AAGGCGGAGATTTCC               GCTTC CGGC GAAGC                CTTTGGCGAAATGGG  53 216
     BRA0721  703476 ..  703493 +  -9.8  -4.42653   GTGGCGCAAAGAAAA             GGCGGC CGGAAA GCCGCC              TTTTCTGCCTCACAT  90 84
     BRA0723  708265 ..  708287 +  -9.9  -5.47218   GCACCTTCATAACTT          G-GCCGGACT TCCC AGTCCGGCTC           TTTTTTTGCCTGAAA 100 430
     BRA0728  713988 ..  713999 +  -7.2  -5.03314   AGCGCCGCCTCCAAA                GGCC CTTT GGCC                 TTTTTTCAGGATCGC  90 42
     BRA0731  717286 ..  717299 +  -3.7  -3.80858   GATGCGGCACCAAAG               CGCCG CATC CGCCG                TTTCATCCCTTCTGG  56 49
     BRA0732 NONE
     BRA0734  720026 ..  720057 + -18.8  -4.17274   GGGGGCGATGCATGA      GGGGGCAGGTTCTT GGGG AGGAGCCTGCCCCC       TTTCATTCTTTCCTT 100 88
     BRA0735  720609 ..  720624 +  -7.5  -5.05037   GCATAAACCAGAAAA              GCGCC CATGGA GGCGC               TTTCTTTTTCTATTC  91 46
     BRA0736  720895 ..  720916 +  -2.3  -2.75064   TATGCAGCTTTAAGA           TTTGCCG CCGGGAAA CGGTAAA            TCATTCCCTCAGCAC  39 5
     BRA0737  721977 ..  722002 +  -7.5  -4.25848   TGATACGGTCCGGAT         GGTCGGCGATA TATT TGTCGACGGCC          TTTTCATAGGACGTT  74 106
     BRA0747 NONE
     BRA0748  731264 ..  731298 +  -7.1  -5.00616   AGCTTCTCCCCCGCC     TGCCCGGCAGC TTTGCCCCCACCT GCTGCCGGGCC     TTTTTTCCGGGACAA  86 39
     BRA0749 NONE
     BRA0750 NONE
     BRA0751  733406 ..  733418 +  -3.3  -3.96216   CCAGAAATAAATAAG                CCCTC GCC GAGAG                TTGTTTCCATGCGCA  55 31
     BRA0752  734923 ..  734959 + -15.2  -3.36327   CTTTATTCCAATAAA    TTAGCGGCGGTTCTTC AAAAA GAAGAACCGCCGCTCC    TTATAAATAGAATAA 100 52
     BRA0762 NONE
     BRA0763  744935 ..  744985 +   -17  -3.20747   AAGAAGCGTTCCGAT GTCACAAAATGGAAAAGGGCGCGA TGA TCGCGCCTTTTTTCAGCTTGAGAC TTACTGGCCTTTGGT 100 40
     BRA0766  748003 ..  748019 +  -3.5  -4.39877   TGCCCGCCTGCGCAT              GGAGGCG GCG CGCCACA              TTTGTTGATTATTGA  65 1
     BRA0767 NONE
     BRA0768  749759 ..  749770 +    -3  -2.55668   TACGCGGGGGCATAG                TGAT GTCA ATCA                 ATTCATATCGCGATA  40 75
     BRA0769 NONE
     BRA0770  751469 ..  751486 +  -8.4  -3.69332   CCGGATATAAAACCA             CGAGCC TATTCC GGCTCG              TTTGCCATCTTGTTC  69 31
     BRA0774 NONE
     BRA0775  755141 ..  755172 + -17.4  -3.64703   CATCGGCTGAACCGA      ACGAAGCACCTGCA TCAA TGCAGGTGCTTCGG       TTTCGATCGCGACAC 100 31
         zwf  759282 ..  759306 +  -3.6  -3.08237   GTTAGAGCAGCTTCG         GC-GATTCTGT TAAA ACAGAAACCGC          TCTAATTGTTGTTTG  46 102
         pgl  760411 ..  760435 +  -2.7  -4.08767   CCGGTGGTGTGCCTG          CCATGTGCGAT GGC GTCACGCAAGG          TTTTGCCGGCATGGA  58 404
        proC  764290 ..  764305 +  -7.5  -3.59946   CGTGATGAAGAGATA              GGCCG TGTTTT CGGCC               TTCTGTACTTCCCGC  66 296
     BRA0787  769784 ..  769831 +  -6.2  -2.67803   CCGGTTTTCACCCCG AAGAACCTGAA-CCGGGCGGCTT TAA AAGCCGCCCGGATTCAAATGCAC TCAATTTCATGCGCC  50 47
     BRA0788  770582 ..  770616 + -10.8  -2.64973   ATAATTGCTGGAACA     TTTCCGGTAAAAGCGT GAA ACGGCTTTGCCGGAAA     TGCTCTCCCCTTGAT  69 37
     BRA0790  772916 ..  772934 + -12.4  -4.96646   ACAGGAAATGAAAAA             GCTCCGCA TCG TGCGGGGC             TTTTTCGTTGTATGA 100 49
     BRA0799  783286 ..  783314 + -13.9  -2.92472   AGGAACTGCTCCAAA        ACGCCGATCTGAT CCA GTCAGATCGGCGC        TCTAATCCTTTGTTT  86 66
     BRA0805  789006 ..  789030 +  -7.1  -3.05384   CACGGAACGTTGGCC          GTCTTGCCGCT CTG AGCGGAAAAAC          TTACGTCACCGCACC  56 11
     BRA0813 NONE
        uxuA  800639 ..  800654 +  -3.2  -5.07486   TGTCAGGGCCACATC              CACCAT CATG ATGGCG               TTTTTCTTCACGATG  77 518
     BRA0817 NONE
     BRA0818  805664 ..  805674 +  -8.2  -2.50816   TGCTGGGCCTCATAG                 CCGC ACA GCGG                 ATTAATCGATAAACG  58 3
     BRA0819  806073 ..  806091 +  -5.3  -3.53012   TTAACGCGCCTTCTT            GC-GCTTG CCCG CAAGCCGC             TTTCCGGCAGCCGGA  56 37
     BRA0822  809736 ..  809758 + -13.5   -4.2803   GGACCTCACCCAAAA           CCCGATGAG CCAAC CTCATCGGG           TTTTGCGTTAAACTG 100 79
     BRA0823  810895 ..  810907 +  -4.1  -3.40403   CTTACGCTTTTCTCC                GCATT GTT GATGC                TTCTGATGACAGGGA  49 51
     BRA0824  812107 ..  812128 + -10.1   -3.3854   GTTCCTCCACGCAAT           CGCCCGG CAGATCAA CCGGGCG            TTCTGGATCATGATT  69 437
     BRA0829  816529 ..  816563 +  -7.3  -3.04144   CCGTTCATCACCCGG    TTTGG-CTACCCGTTA TAGC TAACGGGTGCTCCAAA     TATTAACAATGCGCA  56 104
     BRA0831  817856 ..  817879 +  -8.8  -4.74012   CGATCTTCCCCGAAA          CCGGGC-GCGG TTA TTGCCGCCCGG          TTTTACTTTTGTCGT  93 71
     BRA0832  817981 ..  817998 +    -2  -4.15396   AGATTGAACAAGGCT             TTTGCA CAAACA TGCAGA              TTGTTTGATTTGGGC  58 0
     BRA0833  819562 ..  819576 +  -7.8   -3.0752   GCAAGGCTGCTGGCG               GTGGTC ACG GACCGC               TGTTCGACTGATGTC  59 0
     BRA0835  820420 ..  820432 + -10.5  -3.54424   AATACACTCAAACCC                GCGCC AGC GGCGC                TTTGAAGGCCTCGGA  78 96
     BRA0837  821262 ..  821291 +  -7.7  -4.78572   AAGGACCTACTAAAA       AGAGCCTCGCAGC GTTG GCCGCGAGACTCG        TTTTCTTAGTTGGAA  90 221
     BRA0839 NONE
        hsdM NONE
        hsdS  825590 ..  825606 +  -4.3  -3.07962   AGAGGAGCCGGCGAC              GGACCTG CTG CGGGTGC              TGTTCGACTATAAGC  48 75
        hsdR NONE
     BRA0843  829226 ..  829242 +  -4.4  -3.57627   CTTGATCGAATGGGG              CACCAG TTCAT TTGGTG              ATTTTTATATGAGCG  55 8
     BRA0844  830403 ..  830418 +  -6.1  -2.70704   GGTGTTCGCGATGCT              GTCCG CCGGTA CGGAC               CTTCATTTCAAACCT  51 248
     BRA0846  832925 ..  832936 +  -3.6  -2.52464   AGCTGCCTGCATCGG                TCGC TCGC GCGG                 TGGATTGACGACCAA  42 41
     BRA0847  833378 ..  833389 +  -3.6  -2.94099   TCTTGATTGTTATTG                CGTG TCTG CGCG                 TGTCTCATAGACAGA  44 70
     BRA0849  834253 ..  834267 +  -4.2  -2.78596   GGGGCGTAAGGCATC               CGCC AAAAGCG GGCG               TATGATGGCGACATC  43 89
     BRA0850  836041 ..  836069 +  -8.9  -2.92472   TACAGCCTGGAGCGC        GTTTCGATCTGAT TGA ATCAGATCGGCGC        TCTAATCCTTTGTTT  61 81
     BRA0856  842534 ..  842552 +  -2.3  -4.07568   ACCTCAGCGCCGCCT             GGCGGGT ATGAC ATCCACC             TTTTCCGACGCGCGG  56 329
     BRA0862  848324 ..  848348 +  -2.8  -3.54459   TCCACCGCTAAATAT         GGCTTGCCC TTATGAGC GGGCG-GCC          TTTCGCCCACCTTGC  49 276
     BRA0863 NONE
        eryA NONE
        eryB NONE
        eryC NONE
        eryD NONE
     BRA0868 NONE
      tpiA-2 NONE
     BRA0870  855784 ..  855811 + -14.2  -4.13654   CCGGTATTTAAAAAC        AGAAAAGCGGCC AATT GGCCGCTTTTCC         TTTGTAATTTCAGCA 100 45
         dcp  864970 ..  864985 + -11.8  -4.71382   GAATTAAACAAAAGA              GGCCGG GAAA CCGGCC               TTTTTCAATGCTTGT 100 34
     BRA0882 NONE
        leuD NONE
     BRA0884  867999 ..  868023 + -13.5  -3.25204   TCCAGACAATTGAAA          GAGGCGCCCCG TTA TGGAGCGCCTC          TCTGTTTCAGGCTAC  85 45
     BRA0886  869123 ..  869140 + -14.1  -4.17657   AAATAAACCAAAAAA             GCGCCGG TTGC CCGGCGC              TTTTGCAATCTGATC 100 35
     BRA0888  872655 ..  872674 +   -15  -4.86033   TCGCCAAAAAAGAAA            CGCCGCTC TTCG GAGCGGCG             TTTTTATCCGGGTTT 100 48
     BRA0897  879046 ..  879064 +  -3.8  -3.53012   CGCAGGTTCAGTACA             TGGGAC GAGAGCG GTCCCG             TTTCAACAGAACCGC  51 42
     BRA0898  879885 ..  879900 +  -6.8   -3.6715   TTGACCGGATAATCT              TCCGGC AATT GCTGGA               TTTCACCTTCGATGC  63 306
     BRA0901  882227 ..  882244 +  -9.8  -2.51133   CGGCTATAAAACAAA             GGCCGG AAAACC CCGGCC              CTTGCTCAATCCATC  65 32
     BRA0904  886277 ..  886311 +   -10  -2.85446   GTGCCCGACAAACAA     AACCCTTCCGCAGA ATATTCC TCTGCGGAAGGGGA     TATGGTGGATTTATG  68 56
     BRA0907  890233 ..  890243 +  -3.2  -3.28712   AAAAGTTACGGACTT                 TTCG GAC CGGA                 TTATGCGCAAACAAC  47 54
     BRA0908  891838 ..  891853 +  -8.2  -4.99043   AAGATCAAAATAAAA              CCCCGT GAAA GCGGGG               TTTTATTTATAAGCC  93 53
        lldD  906424 ..  906441 +  -9.1  -4.19974   ACCAACAGATATAAG             GCCCGAT AATA GTCGGGC              TTTATTCCAGCTTTT  82 48
     BRA0921  907614 ..  907659 + -11.9  -5.09245   GCGATAAAACAAAGA GTTAGAGCGGTTCCGGTGG CTCCATTT CAACCGGAACCGCTCTGGA TTTTTCTACTTTTGC 100 105
         alr NONE
        dadA  910906 ..  910929 +  -6.6  -3.53012   CACACTTTCAGAAGC          TCGGCGGCGT GCAG GCGCTGACGA           TTTCACAAGGGGCCG  61 76
     BRA0926  912948 ..  912972 + -14.2  -5.67283   TCAAGCCGCAACCTG          GCCGCCGCTG TTCCC CTGCGGCGGC          TTTTTTCTTTCGGTT 100 53
        hutI NONE
        hutH NONE
        hutG NONE
        hutU NONE
     BRA0933  921178 ..  921195 +    -2  -3.32354   GTGACCTATGAATAA             G-TGCGA CCTAT TCGCAGC             ATTTTCGTTTCAGGA  45 69
     BRA0934  922187 ..  922234 + -15.8  -2.57132   GATAATGCGACAAAA CAAATCGTTAGAGCGGTTCCGTT TTA ACCGGAACCGCTCTGA-GACTTG GTTATGGCAAGCCGA  95 109
     BRA0943  932706 ..  932732 +  -2.1  -3.92522   CTGCCGCCGCCGAGC         GCGCCACCAGC GACGA GATCGTGGAGC         TTTATGCACTTGCCG  54 368
     BRA0946 NONE
     BRA0947  937090 ..  937103 +  -5.9  -4.14243   CCCTGGCGAACAGCG               GGGCC AAGC GGCTC                TTTTGAAATAACCTC  66 393
     BRA0951  941898 ..  941910 + -10.5  -2.79915   ACATGGATGAAGATT                CGCGC ACT GCGCG                TATCATGAAGTCGCT  63 285
     BRA0953 NONE
     BRA0954 NONE
     BRA0955 NONE
     BRA0956 NONE
     BRA0957  947684 ..  947716 +  -2.8  -3.17361   GCTAACCAAAATTTC    G-GGAGCCGC-A-CG CTCGTT CGATAGCGGCTCCGC     CTTTTACTGGATATA  45 36
     BRA0958 NONE
     BRA0959  949496 ..  949508 +  -6.3   -3.5393   GCTGGGGGAGAAAGA                TCATC CAA GATGA                TTTGGAGAGGATCAT  58 46
     BRA0960  950426 ..  950454 + -10.9  -4.65916   CCAAAAACCAGAAAG        TCCGCGCCGGAAG ACG TTTCCGGCGCGCC        TTTTATTGACGTACA 100 46
     BRA0961 NONE
     BRA0962  953030 ..  953059 + -10.6  -3.81951   TTGCGATAAAGAAAA       GCGGCGCTCCCC CGGTTC GGGAATCGCCGC        TTTGATCGTATCGCA  84 481
     BRA0965  954575 ..  954614 +  -7.1   -4.0896   CTTACGGGCCAGCTT GCGTGCGCGGCG-AACGGC TTCT GCCTTTTCGCGG-GCGCGC  TTTTCGGACGGCTTT  68 372
     BRA0967  956508 ..  956529 + -12.9  -3.01712   TCCGCCAGCTTGAAG           CGGGCGCGC ACGC GCGCGCCAG            TCTTCACAGGCGACA  74 245
     BRA0970  959355 ..  959365 +  -6.8  -2.53995   TCAAGGATCGGCATG                 CCGA AAA TCGG                 TGACTTCGGATCAGT  50 283
     BRA0975 NONE
     BRA0982  970289 ..  970300 +  -3.6  -3.53012   ACACTTCCGTATTGA                CCGC CCTG GTGG                 TTTCCGCCCCGCCGG  51 386
     BRA0986 NONE
     BRA0987 NONE
     BRA0988  976499 ..  976520 +  -7.9  -3.65902   ATGCAGCAGCATCGT           CGCCGCCAG AAGA TTGGCGCCG            TTTGAATAGCCTACA  66 451
     BRA0990 NONE
     BRA0991  979159 ..  979175 + -10.9  -3.60296   ACCTATGCGGGAAAA              TCAGTCC ACT GGACTGA              TTTCCGATCCCGCTG  81 82
     BRA0997  985475 ..  985493 +  -2.4  -3.33737   ACATTCCAGCCGCTT             TTGCGG GATGAGG CCGTAA             TTGTAAAAATTGATG  46 158
     BRA1006  995992 ..  996019 +  -4.8  -3.57144   CTTCGAGAAGGCGCT        TCGCGCCTCCCCA GGA TGAGGAG-CGGGA        TTTGGCGATCACGCA  55 65
     BRA1017 1007660 .. 1007677 +  -8.4   -5.1417   TCTCAGGTTTCAAAA             TCCCGG CTTTGT CCGGGA              TTTTTGCTTTTCTGG  93 273
     BRA1018 1009224 .. 1009250 +  -7.9  -3.05463   GGTGTTGCCGTGGAT        GACGGCCTG-GC TCAT GCGCGGGCCGGC         TTCGATACGACGGAT  57 376
     BRA1020 1009556 .. 1009568 +  -6.2  -3.09878   CAGAATCAAGAAGGG                CCGC ACACC GCGG                TATTAAATAAATGAA  53 3
        rpmH 1009698 .. 1009709 +  -7.2  -3.37493   CACCCGCGGCCGCAA                GCGG CTTT CCGC                 TTAATCTGTTCCCGC  59 10
        rnpA NONE
     BRA1023 1012022 .. 1012037 + -11.8  -5.24129   ATAACTCCAGAAAAA              CCCCGC TTTG GCGGGG               TTTTTTGTGCCGACA 100 37
     BRA1024 1012943 .. 1012959 +  -2.2  -4.72986   ATCGCATTATCCTCA              CGCAAA ACCGC TTGGCG              TTTTTGCTGGAAATG  66 113
        argB 1013924 .. 1013940 +  -3.6  -3.14564   TGCCGTAATAAAAGA              AGCACG CTTAT CGTGCC              TTAATAAAAAAGTAC  47 33
     BRA1026 1014918 .. 1014930 +  -6.2   -3.2794   CAGGATAAGCGGCAT                CCGC TCCAT GCGG                TTGGTCTGGATCAGC  54 249
        dapD 1016721 .. 1016735 +  -4.2  -4.17048   CTGATTGAATCAGAT               CGGC GCTCTAA GCCG               TTGTTTTGACGCGCA  62 87
     BRA1030 NONE
        dapE 1018890 .. 1018908 +  -2.5  -3.70051   CAAAAATTGGGAACC            TCATGCCA AGTC TGG-ATGA             TATTTTCAGATATTT  49 86
     BRA1032 1019902 .. 1019925 +  -9.6  -4.14511   TGCGGGTAACATCGA          G-CCGGTCGAG CGT CTTGACCGGGC          TTTTGGCCTGGCATT  81 430
     BRA1036 1023321 .. 1023333 +  -3.3  -3.39732   CCGTGCTTTGTTAAA                TCGTC TGC GTCGA                TGTTTAACATCGTTG  47 142
     BRA1038 1024204 .. 1024256 +  -9.9  -2.73483   AGCGAAGCGAGGGGA ACCGTCTCGAAGGGCTGAGGGGGA GCGCTG TCGCTCTC-GTCCTTCGAGACGCC TCCTTGAGCTGCGCT  67 101
     BRA1041 1027360 .. 1027376 + -10.8  -5.10665   AACGGAAATGAGCAA              GGGGCC GAAAA GGCCCC              TTTTCTTTATTCCCT 100 50
     BRA1044 NONE
     BRA1045 NONE
     BRA1046 NONE
        mepA 1032348 .. 1032365 +  -2.7  -2.73243   AGCAGCGCGTGGCTC             CGTTATA GATT TAAAACG              ATTTAGCCGCTGAAT  41 112
        mgsA NONE
         glk 1033951 .. 1033970 +  -7.8  -3.37245   CGTTTCCATTAAATT            GACCAGTC CCGC GCCTGGTC             TTGATCTTAGGATGG  62 73
     BRA1050 NONE
        dapB NONE
         gpm 1037472 .. 1037503 +  -9.3  -4.25104   GTTTCTACAGCCCGA      TCCTGCCGGACGC AAAAGC GCGTCCGGCGGCC       TTTTCATCGCGAAAA  82 45
     BRA1053 1040040 .. 1040070 + -14.9   -5.0538   AGGTTCAGAAGCACC      CCAA-AAAGCCCGC GCAA GCGGGCTTTCTTGG       TTTTTTGCGATGGCG 100 441
     BRA1054 1040780 .. 1040793 +  -3.7  -4.68506   CCCCTAACAATACAC               GGCAC TTGC GCGCC                TTTTTCCAATTAGTT  70 47
     BRA1055 1041457 .. 1041485 + -10.4   -4.9448   AACGGGAGATGGATT       GCCG-ATTGTGCT GGCA AGCACGATCCGGC        TTTTGTTTGCTCAAT 100 80
     BRA1057 NONE
     BRA1058 1043801 .. 1043815 +  -4.2  -3.36273   GATTGCAACATATTT               TCGGGA CAT TTCCGG               TTCATATTCCCGCCC  49 102
     BRA1059 1044788 .. 1044806 +  -5.2  -3.61398   GATCCTGTCAAGCAG             CCGCTC CAGAAAA GGGCGG             TTCTTCAGGCGCACA  55 77
     BRA1061 1046959 .. 1046989 + -16.2  -2.71712   CACCGCCCATCACAG       GCGAAAGCGGCGCA TCA TGCGCCGCTTTTTC       ATTTCAAACACCGAC 100 43
        prfC 1048687 .. 1048713 + -10.8  -3.54307   AGGTTTAACCAAGAA         GGCTGGCGGCGA TTT TTTCCGCCAGTC         TTTCAGCGACGTCTT  78 33
         upp 1053321 .. 1053360 +  -2.8  -3.05816   ATGCCATTGCCTCAA TCTGCGCC-G-GCCCCTA TCTTTT TTGGGACACTGGCGCGGA  TTGCGTGACGCCTCG  43 41
     BRA1068 1053796 .. 1053821 +  -2.5  -4.07568   GGCCGCGTGAGGCGA         GTGCCTGCGA ATAAGCA TCGC-GGCTC         TTTTCCGCAACCGCA  56 199
     BRA1074 NONE
     BRA1075 1057612 .. 1057651 +  -3.6  -2.74525   CATTGCCATTCTTTT  C-CCGATGCTCAATGAACT GCT GGTCCATTGAGCATCCAAG  TCATCTGTGGTTTCA  43 44
     BRA1082 1065344 .. 1065354 +    -4  -3.30124   GCCTTGAGAGCATAT                 TTTC CGT GAAA                 TTCTGAAGGCTGCGA  49 34
     BRA1088 1074349 .. 1074364 +    -4  -3.97183   TCATAGTTCAGAAAG              CTGTTT CGGC GAACAG               TATTTATTTGTTGTC  58 144
     BRA1089 NONE
     BRA1090 1078409 .. 1078449 +  -7.4  -2.52015   CTGAAGAAACAGTAG  GGCGGGTCCCGTTTCGTC AAAAA GGCGAAGCCGCTCTCGCC  ATTGGTCCCTATGCC  56 26
     BRA1092 NONE
     BRA1093 NONE
     BRA1094 1081392 .. 1081421 +  -3.6  -3.90112   AGGAGTGTGTCCTAT       GAGCGATGTTATG ACAGC CA-ATCGTCGCTC       TTTCCTTGCCGAAGA  58 24
     BRA1096 NONE
     BRA1097 NONE
     BRA1098 1085991 .. 1086009 +  -3.1  -2.58579   CTCGCATACGGAAAT             CGACATG ACAGC CATCTCG             CTTATCAAGCCTTGG  40 18
     BRA1099 1087075 .. 1087086 +  -5.8   -3.0752   AAAACTTCGCCACAT                TCGC GGGC GCGA                 TATTGCCATGGTGTA  53 272
     BRA1101 NONE
     BRA1102 NONE
     BRA1103 1091108 .. 1091132 + -12.9   -4.1711   GCATAAAAGACAAAA          GCCGGCTTC CACAAAC GAAGCCGGC          TTTCTTGCCGATCAT 100 35
     BRA1108 NONE
     BRA1109 1098461 .. 1098496 + -14.2  -2.87211   GCAGTGCTGCCAGCA    TATCTTCCCAAA-CCGG AAA CCGGTTTTGGGAAGACA    TATGTAAAGACAAAT  86 158
     BRA1110 NONE
     BRA1111 NONE
     BRA1112 1101474 .. 1101489 +  -7.5  -2.53119   AGCGCAAACCTTAGG              CGCGC AAACGA GCGCG               ATGTTCTCCGACCTT  56 472
     BRA1115 NONE
     BRA1116 1103907 .. 1103937 +  -3.3  -4.49716   TTCGGTAAACAAAAA       CCATCAGCCAATT GTTTG AATTGATTGAGGG       TTTTGAGTTTTATTT  65 86
     BRA1118 1111387 .. 1111413 +  -3.6  -4.00122   GGTCTTGTTTGTAAG        CGGCAGCCGCC CAATTC GGTGGC-GCAG         TTATGTTTATTCTCA  58 207
     BRA1119 1112074 .. 1112084 +  -6.8  -3.14931   CATTTATCAAGTTCT                 GCGA TAA TCGC                 TTCCTGCCGCATCGG  54 183
     BRA1121 1113567 .. 1113582 + -11.8  -4.58395   GAATTTGCTGGATAC              GCGCCG CACC CGGCGC               TTTTTCCGGGCTGAC 100 248
        znuC NONE
        znuB NONE
     BRA1125 NONE
     BRA1126 1117226 .. 1117241 + -10.4  -3.17051   TTCCGCCCGCCTGGC              TGCGCG TGCG CGCGCA               TATTCATGGTGCGGA  66 68
     BRA1148 1147864 .. 1147908 + -14.5  -3.14229   TTGGTAGACCCACGA GAGCATTTCCAGCAAAACCGT TTC ATACTTTTGCTGGAGATGCTC TATTGCTGAAGATGT  95 34
        xylF 1150726 .. 1150738 +  -3.3   -3.6502   TTTTCCCAGCGAAAC                TCCAG AAT CGGGA                TTTAAATGCCGGATA  51 131
        xylG 1152404 .. 1152422 +  -5.8  -3.64703   AAACAAATGGTTATA             GCGGTTCC AGC GGCTCCGC             TTTAACTGGAACCGC  60 112
        xylH NONE
     BRA1153 1154114 .. 1154124 +  -6.8  -3.34894   ATTGACTCCACATTG                 TGCC GGA GGCA                 TATTTCACCCCCGTT  59 263
     BRA1154 1155161 .. 1155186 + -12.5  -3.85698   CGATTGCTAAAGGCT         TGCGCTCCGGT CCAA GCCGGGGCGCG          TTTCTCCCCAAGACG  91 31
     BRA1155 1156826 .. 1156864 +  -8.7  -3.05844   GTCAGGCTCAATAGA  CCCTTGCGTCCGGGCTGG CTGG CCTGCCCGG-CTCAGTGG   TCTTGAAGTCGGCAA  62 190
     BRA1163 1163448 .. 1163477 +  -4.1  -3.01712   CGCTGAGAAGGGCTG       CGCGCAGCGCCGGA TAA TCAGGCTC-GCGCC       TGTTGCGCAAAAGCA  44 218
     BRA1170 1171333 .. 1171359 + -11.5  -2.98088   TGACCGCTGAAATTC         CGGCGCTCTCC CACAA GGAGGGCGCCC         TATCTGCATTTGCAA  75 38
     BRA1171 1172899 .. 1172924 +  -6.2  -4.77438   CATATGAGCGACAAA        GGCGGCTTCGGA TTTA TCC-A-GCCGCC         TTTTTCATCATCAAT  81 54
     BRA1172 1174687 .. 1174697 +  -2.4  -2.87931   TACCACCTATTTTGC                 AGGC CGC GCCG                 TCTATCGGCGCTGAC  41 1
     BRA1173 NONE
     BRA1174 NONE
     BRA1175 1178595 .. 1178608 +  -5.3  -2.87344   TTCGAGGAGGCTGCG               GAATG ACGA CATTC                TCTGTCAAGGCGCTG  49 20
     BRA1176 1179304 .. 1179347 +  -4.5  -3.93868   CGCTGCCATTTAACC GTTAGAGCGGTTCCGGT AAAAAGGAAC GTCGGAGCCGCTCCATC TCTTTGTTTTAAGCA  60 28
     BRA1192 1195662 .. 1195673 +  -2.2  -5.27335   CTGTTTTTTCCGCTA                TTGG CAGG CCGA                 TTTTTCTTTCAACGC  79 102
     BRA1193 1197084 .. 1197096 +  -6.9  -2.60496   CGGGCAGTTTTTCCG                GCGGG ATA CTCGC                ATATTTCGCCGGCAA  52 154
     BRA1194 1198274 .. 1198290 +  -3.5  -3.82946   CGCAGGGGCCGCCAT              CGGCATC GTC GCAGCCG              TTGTCTTTGCAATGC  56 279
     BRA1196 NONE
     BRA1197 1200875 .. 1200892 +  -2.6  -3.53811   GTCGGCATGGATATC             CTCAGG CGAAAA CCCGAG              TTTCGCGCCAATGCG  47 480
        repA 1206151 .. 1206165 +    -7  -3.53811   AATATGAAATAAAAT               CAGGCC TAT GGCCGG               TTTGAGGAAGATAGA  61 60
     BRA1203 NONE
     BRA1201 NONE
     BRA1200 NONE
      hemN-2 1202599 .. 1202625 -  -5.8  -2.73309   GCGCAACAAGAATAT         GCGCGATCCATT GAG ACTGGATCAGGC         TTTCAGCCGGTTTCT  51 69
      cadA-2 1200092 .. 1200114 -  -4.7  -3.53012   CCCGCCTCGCCGAAA           GGCGCAAGC AGTTG GCTGGCTCC           ATGTCAGGCGGAGAG  53 360
     BRA1191 NONE
     BRA1190 1192227 .. 1192262 - -17.1  -2.73875   TTTTCCTCAACATGA    TAAAGCGTGCCGCAT GATAAA ATGCGACACGCTTTA     AGCTTTTGTTTTCGT 100 116
     BRA1189 NONE
     BRA1188 NONE
     BRA1187 NONE
     BRA1186 1188354 .. 1188374 -  -2.4  -4.30719   TGTGGGCAGAAGAAA            GCGCAGGA GACAA CCCCGCGG            GCTTGGGTCTGAGCG  60 121
     BRA1185 1186737 .. 1186780 -  -2.3  -3.61398   CTTGTCCCTGAAGAA TGG-GCGCGCTGCGGGCG CGTGACAGC CAGCCGCAGTGCGAGCCA TCGGCCCGCATGATG  49 85
     BRA1184 1185711 .. 1185726 -  -3.2  -2.71681   CAATGTCGCGAAGGA              CGAGTG TGCT CACTGG               CTTGCCTCCTCAGTG  41 19
     BRA1183 NONE
     BRA1182 NONE
     BRA1181 1182747 .. 1182761 -  -2.8   -3.3692   GTGCACTGGAAAAAC               GTTTCA TGT TGGAAC               TCCTGTGGAGGATGG  47 52
     BRA1180 1181423 .. 1181464 - -10.3  -2.87463   AATGCTTTTGACAGA TGGAGCGGTCCCAGCG GCTTCGTTTTA C-CTGGAACCGCTCCA GATTCGTCACGACAG  68 49
     BRA1179 NONE
     BRA1178 NONE
     BRA1177 1179326 .. 1179344 -  -6.6  -4.56597   CGGTTCCGGTAAAAA             GGAACGTC GGA GCCGCTCC             ATCTCTTTGTTTTAA  77 77
     BRA1169 NONE
     BRA1168 NONE
     BRA1167 NONE
     BRA1166 NONE
     BRA1165 NONE
     BRA1164 1163088 .. 1163099 -  -2.2  -3.16914   ACGAGGGATGAAAAT                GACGG ACG CCG-C                GTGCTGTTGCAGATC  41 171
        hpcD 1162175 .. 1162185 -  -2.4  -3.09908   CGCTGTGAAAACAAC                 CGGC TGC GACG                 CGCTGTAGTGCGCGT  42 46
     BRA1161 1160389 .. 1160413 -  -5.6  -2.78351   AAAACGATGCAATGA          TGCCCGCGCT CTTCC AGGGCGCGCA          GATAAATGGCATCTG  48 234
     BRA1159 NONE
        hpaH 1157804 .. 1157850 -  -5.3  -3.14625   GCGACAAAACAATCA CT-TAGAGCGGTTCCAGCGA TTCCGTTT TAACCGGAACCACTCTACAG AAAATGACACGCAAT  52 20
     BRA1157 1157680 .. 1157690 -  -3.2  -2.72511   TCGATTTTTGGAAAG                 CACG ATG CGTA                 AGTTCAGAAAGTTAG  41 29
     BRA1156 1156801 .. 1156811 -  -6.8  -4.05788   CTTGCCGAAATGAAA                 CAGG CGG CCTG                 TCAGGCTCAATAGAC  70 32
     BRA1149 1147866 .. 1147906 -  -9.1  -2.82015   GGTAGACCCACGAGA  GCATTTCCAGCAAAACCGT TTC ATACTTTTGCTGGAGATGC  TCTATTGCTGAAGAT  63 91
     BRA1147 1135996 .. 1136033 - -24.3  -4.57073   GATGTCGGGCAAAAA   GAAGAACGGGCGCGGAA TTCA TTCCGCGCCCGTCCTCC    CCGCCTGAAGTATCC 100 99
        fliF NONE
     BRA1145 NONE
        motB 1132160 .. 1132196 -  -5.2  -3.14211   ATCGGTGCTGACGAA   GCCGAGAAGC-TTGTTGA GCA TCACCACCGCTTC-CGGC   TTGCCCGCAACCACC  52 201
     BRA1142 NONE
     BRA1141 1129191 .. 1129209 -  -2.3  -4.71382   ACAAGGATTTAAAAA             GCCCGCC ACTAA AACAGGC             CCCAACCATGGCCGC  66 102
     BRA1140 1128267 .. 1128290 - -11.2  -4.08216   GGACTTGCGGGAAAA          CATCAATATC ATTC GATATTGATG           CAGTAGCCCAGGAAA  88 10
        flgE 1126607 .. 1126643 -  -4.3  -4.11216   CCCGGATTTTCAAAA    CGGCAATTCCGGGAA CCCCTTT TCCCCGGAGCCGCCT    TGGAGCGGTTCCTTT  62 56
     BRA1138 NONE
     BRA1137 NONE
     BRA1136 NONE
     BRA1135 NONE
     BRA1134 NONE
        fliQ NONE
        flhA 1120176 .. 1120188 -  -4.8  -3.72576   CTCCCGGTCAGGAAA                TCGC GCCGA GCGA                TTTCACCTCCACGCC  58 5
     BRA1131 NONE
     BRA1130 1118940 .. 1118951 -  -4.4  -2.57014   AATGCACCATAATAG                GTCA AACT TGAC                 TGAAACTTGTGGGCG  45 44
     BRA1129 1118249 .. 1118268 -    -5  -4.45765   CCTAAAACTAACAAA            TGAC-GGCA GAG TGCCTGCCA            ATCTTGAACATGAAG  70 69
     BRA1128 NONE
     BRA1127 1117142 .. 1117154 -  -6.9  -3.14683   ATACCGCTCGATGAA                GAGCG CCT CGCCC                ATCTTGCAGGAAAAT  54 42
        znuA 1113230 .. 1113273 -  -4.5  -3.20164   CGAGATTGAAGGCAA GT-GTCGTGAGGCAGCCTGC GAGGG ACAGGCCGCCTCACCTTTAC CGGCAAGACGGCCCA  49 98
     BRA1120 1111942 .. 1111952 -  -8.2  -3.35813   TTCGATCTGAATGAA                 GCGG TTC CCGC                 GTGTCTGTTAAAACA  65 50
     BRA1117 1109050 .. 1109078 -  -4.4  -2.87051   CTTCCAGTATCAAAG        GCAGTTCCGGGG TTGAG CCCCGGGATTTC        ACCCCTGACTTAAAA  47 521
     BRA1113 1100805 .. 1100831 -  -2.8  -2.52623   TTTGGCCGACAAGAC         TCGCCGAAACCA AGG CGGGCGCGACGA         TGCCGAAAAGTCTTG  39 230
     BRA1106 NONE
     BRA1105 1091901 .. 1091917 -  -7.9  -4.18506   CGATGGTCAAAAGAA              GGTCGGC CTT GTCGACC              AGGTCCGGGCCGGTT  76 326
     BRA1091 1078432 .. 1078449 -  -6.3  -4.56597   CCGTTTCGTCAAAAA             GGCGA-AG CCG CTCTCGCC             ATTGGTCCCTATGCC  74 34
     BRA1087 NONE
     BRA1086 1070081 .. 1070108 -  -7.7  -3.32844   TCTGCGAGGGCATAA        CCGGCGGCA TGGGGAATAT TGCCGCCGA         CGATCGCGCTGGTTC  62 518
     BRA1084 1066710 .. 1066732 - -13.5   -4.0162   CTGCCATAGCAGAAA           GCCACCGAT GCGGG ATCGGTGGC           TTTTTCTTTTCAAAA 100 58
     BRA1081 NONE
     BRA1080 NONE
     BRA1079 NONE
     BRA1078 NONE
     BRA1077 NONE
     BRA1076 1057313 .. 1057327 -  -7.8  -3.94188   ACCTATCCGAAAGAA               CACCAG CAT CTGGCG               GTCTTGAAATATCTT  68 362
     BRA1073 NONE
     BRA1072 1054840 .. 1054856 -  -2.3  -3.12668   TATTTTCACAGGCAA              TGTGAAT TAG ATTCAGA              AACTTGCAAATAGCT  42 478
     BRA1071 NONE
     BRA1070 NONE
        msrA 1053509 .. 1053533 -  -9.4  -3.67597   GTCCTCACCGAACAA          TGGAAAACTG TCGAT CAGCTTTCCA          AGAAGCTGAACGCCC  72 127
        ubiE 1051492 .. 1051516 -  -2.8  -4.12188   GCATCAGCCGGAAAA         CGGCGGA-AAG GTTA CTCATGCGCCG          ATGCCTTACGCTGGT  58 68
        ubiB NONE
       coaBC 1048304 .. 1048320 -  -3.5  -3.68936   CATGAAGGCCAAGAA              GCTGCGC GAA GCCCTGC              AACAGATGGCCGAGG  52 381
     BRA1062 1046946 .. 1046962 -  -4.3  -3.64984   AGAGCCGGTAAAACA              CCGCCCA TCA CAGGCGA              AAGCGGCGCATCATG  55 16
         cls 1044723 .. 1044739 -  -8.7  -4.21275   CCAAGGCATCCAAAA              GCGCTAC AAT ATAGCGC              GATCGATCAAAGAAA  78 32
     BRA1056 1041256 .. 1041272 -  -4.4  -4.07568   GTCTCCCCGGCAAAA              GCGATC GTCAG AATCGC              CCACCTGAAGCAATG  62 272
     BRA1043 NONE
        uppP 1027360 .. 1027376 - -10.8  -3.33885   AACGGAAATGAGCAA              GGGGCC GAAAA GGCCCC              TTTTCTTTATTCCCT  76 85
     BRA1040 NONE
        lepA 1024323 .. 1024346 - -12.4  -4.70879   TTCAAAGTTCAAAAA          GAATGGGCGC CGAA GCGCCCAATC           CAAGACAATATTGAA 100 56
     BRA1037 1023085 .. 1023107 -  -3.2  -3.82499   AGCAAAGTCACGAAA           CGCGGCGCGA AGA TCGAGGCGCT           GGAATTCGGCCCTCC  55 351
         def NONE
         fmt 1019980 .. 1019992 - -10.5  -3.28924   CATGTTCGCCCAGAA                GCCGC TGC GCGGC                CTCGTGCATTGCGTC  76 464
     BRA1029 1016456 .. 1016472 -  -5.1  -3.57144   GTCTTCATTGGCAAA              TCCACCA AGA TCGTGGA              CCGCGCAACCGGAGA  53 356
     BRA1027 1014710 .. 1014731 - -12.3  -4.34444   GCAACAGAATAGAAA           TGCCCAACC TTTC GGCTGGGCA            AATCAAGTGGAATAT 100 50
     BRA1019 1008876 .. 1008903 - -16.2  -4.63932   CATCCGCGAATAAAA        CCCCGCCGGTGC AGTT GCTCCGGCAGGG         CTTCAAGAAGGATGG 100 49
     BRA1016 1005730 .. 1005757 -  -2.6  -4.19238   CGGTCAATCTGAAAA        CGGACGGTCTTT TCAA AAAATCAGCCCG         ATAGTTTATGTGTGA  58 31
     BRA1015 NONE
     BRA1014 1003481 .. 1003494 -  -3.1  -3.53224   TATGTTTCTCCCAAA               TGCTA TTTC CAGCA                CATTTTCAGCCGTGA  49 31
     BRA1013 NONE
     BRA1012 1001114 .. 1001130 -  -2.9  -2.68546   AAGCCAGCAAAGCGA              CCTCCTT GAA AAGACGG              GTATCCGCTTTTCAA  40 101
     BRA1011 NONE
     BRA1010 NONE
     BRA1009 NONE
     BRA1008  997028 ..  997046 -    -6   -3.4072   CAGGCCCGACGACAA             CATGCC GAGATCG GGCATG             GTGGTCTTGGCAAGC  56 410
     BRA1005 NONE
     BRA1004  992105 ..  992135 -  -7.5  -3.91434   AAACGACGTGACAAA       GCGGTGGCTGGAG GTCAG CTCCAAGCATCGC       TAATTATGGTAACCA  72 112
     BRA1003  990652 ..  990677 -  -3.9  -4.27192   AAAGTTTCATGAAAA         TCTCCCAATCG GATT CATATGGGAGA          CTTGTATAGATTCTG  62 98
     BRA1002  990009 ..  990031 - -12.7  -4.07568   CGCGCCGCTGCAAAA           GCCGGAGGC GGGAA ACCTCCGGC           CTAAATTGATCAGAT  95 35
     BRA1001  989379 ..  989406 -  -8.5  -3.58533   GCATAATCCCCCAAA        CCAATCGTTGC GCTGAT GCAAAGATTGG         CTGGCAGACTATGAA  69 91
     BRA1000  988837 ..  988874 -  -6.2  -3.37354   TACATCCATCGATAA   CCCGGACGTTGCAG-GC GGGAG GCTCCGCAATGGCCAGG   GAGGCAGTCAGGACC  56 63
     BRA0999  986756 ..  986785 -  -7.9  -3.08996   GATTCCGAGGCAAGA       GAGGCGATTCCGTT TTA ATCGGAACCGC-TC       TAGAACTTGAAGTCG  59 25
     BRA0998  985440 ..  985454 -    -7   -3.1332   CAAGATATGATTCAA               CGCGCC AAA GCCGCG               CCGATACATTCCAGC  57 7
      rbsB-3 NONE
      rbsA-4 NONE
      rbsC-5 NONE
      rbsC-4  979723 ..  979741 -  -4.5  -3.85698   CCGGCCCGCTATAAA             GACGCAT TATCG ACGCGCC             TCCCGCCCGGAAATC  58 13
     BRA0992  979159 ..  979175 - -10.9  -4.09864   ACCTATGCGGGAAAA              TCAGTCC ACT GGACTGA              TTTCCGATCCCGCTG  88 160
     BRA0989  975743 ..  975758 -  -5.4  -3.59979   GTCGTGGAGCGCAAA              GGCAAA ATGG CTTGCC               ACGTCCGGCGCACCG  55 457
     BRA0984  971015 ..  971032 -  -2.7  -2.76815   ATGGGGCGGAAGAAT             CAAGC GTGTTTCG GCTTG              GATGTCGATTGGCGG  41 7
     BRA0983  969630 ..  969660 -  -9.7   -4.3255   TCCTGAAGGAAGAAA       GCGTGCGGGTGAA TTCCG TTCACCGGCAGGC       TATCGACAAGCTCGC  83 319
     BRA0981 NONE
     BRA0980  967821 ..  967831 -  -3.2   -3.6392   CAGACTAAACCACAA                 GCTG TCA CAAC                 AACTACCATAAGATG  51 181
     BRA0979  965405 ..  965415 -  -3.2  -4.28361   GCAAGCCCAGCAAAA                 GCGT GAA ACAC                 CTATGCGGGAAGGTG  60 55
     BRA0977  963744 ..  963754 -    -4  -3.30619   AATCAGCGCGCAGAA                 TAAG CGG CTTA                 ACAAGCATGTAAAGA  49 83
     BRA0976  962834 ..  962846 -  -4.7  -2.94912   TCTTCAATGCATAGA                CGCGC AAA GCTCG                ATTTTGGCCGCAAGG  46 137
     BRA0974  962417 ..  962444 - -10.6  -3.10057   AGACATATATATATA        TTCTCGGCATGG CCGC CCATGCCAAGAC         ATTCGATCTAATTGT  72 111
        pntA NONE
       pntAB NONE
        pntB  959005 ..  959019 -  -3.5  -5.14563   GCGCCGATCAAAAAA               GGCGA ACTCA TCACC               TATGCCAATGCCGCC  78 189
     BRA0969  956892 ..  956917 -  -7.5  -3.57808   TTTAACCGATAAAGA         CGCAGCGGCAA GCCC TTGCCGCTCAG          GCCGCGGCCAGAATT  66 22
     BRA0968  956232 ..  956259 -  -8.4  -4.21462   ACGCATCATGGAAAA        GCCACCCCTCTC GATG AAGAAGGACGGC         TTCCCGAAGATTATC  78 129
     BRA0966  954478 ..  954497 -  -9.2  -4.99134   ACCGGAAAGCAAAAA            GGCGCCGC TACC ACAGCGCC             TATATCACAGCCAAT  95 40
     BRA0964  953030 ..  953059 - -12.8  -4.99043   TTGCGATAAAGAAAA       GCGGCGCTCCCC CGGTTC GGGAATCGCCGC        TTTGATCGTATCGCA 100 52
     BRA0963  952556 ..  952568 -  -9.1   -3.2964   AAACCGTCTCGACAA                GCGCA ATC TGCGC                GCCTGATCCGTTCAG  69 44
     BRA0952  941711 ..  941734 -  -6.7   -3.6947   ATAAGTCGAACATAA          CCCTGCC GGGTTGTAGA GGCAGGG           GGCACAATGAAAACA  63 145
     BRA0950  941030 ..  941056 -  -7.2  -2.80935   ATTTCAGGCATCAGA         CAAGGCGTCGGT CAG ACCGGCACTTTG         CCGGAATGGACCGGC  53 10
     BRA0949  937813 ..  937830 -  -4.7  -4.10179   CATAATTTAGACAAA             GCCGATC CATT GCCCGGC              GACATGCCGCCGGGC  62 71
     BRA0948  936395 ..  936429 -  -2.1  -4.49756   GCGCAAAGATGAAAA    CCT-GCACCTTGCGATG CAT CGCCTCAAGG-GCGAGG    CAAGGCAGGATATTG  64 349
     BRA0945  932572 ..  932587 -    -9  -4.26903   GCGAGGCGATGAAAA              CGCTTG CCGC CAAGCG               CCTGATCGAGCCAAA  82 503
     BRA0942 NONE
     BRA0941  929818 ..  929851 -  -6.8  -3.60971   ATCTCAATTCCGAAA    GCGGTTCCGG--TTTC AGCA GAATTGCCGGAACCGC     TCTAACGAAAGGTCA  63 38
     BRA0940 NONE
        dgoK NONE
     BRA0938  926377 ..  926399 - -11.3  -3.66356   ATGCGCAAGCTCAAA           TTGCGGGCC TCCTC AGCCCGCAA           TTTTGTCCCATGCAG  85 15
     BRA0937  925141 ..  925172 - -16.6  -2.71712   CGGTTTTGCGGAAAT      GTTCCGGGCGCATC TTCC GAGACGCCCGGAAC       GCAAAATCACTTGAT 100 32
     BRA0936 NONE
     BRA0935  922187 ..  922234 - -15.8  -4.43859   GATAATGCGACAAAA CAAATCGTTAGAGCGGTTCCGTT TTA ACCGGAACCGCTCTGA-GACTTG GTTATGGCAAGCCGA 100 45
     BRA0928 NONE
        hutC  912527 ..  912549 -  -4.8  -4.07885   GACCGGCCCGGAAAA           TGCCATCGAA CTC TTCCATGGCT           ACACTTATTCCGGCC  62 467
     BRA0925  910732 ..  910769 - -12.7  -3.14881   CAACCTGTTCATCAA   TGCAGGCCACGGTAC-GC TCG GCTGGACCATGGCCTGCG   GCTCCGGCCGCCTGC  76 154
     BRA0922  907612 ..  907661 -  -4.9  -4.77775   ATGCGATAAAACAAA GAGTTAGAGCGGTTCCGGTGG CTCCATTT CAACCGGAACCGCTCTGGATT TTTCTACTTTTGCTT  75 46
     BRA0919 NONE
     BRA0918  902424 ..  902435 -  -2.2  -3.03899   CAAAATCCAAATAAT                TCAC CCCC GCGA                 GTGCGCTTTAACCTT  42 33
     BRA0917  902197 ..  902207 -  -3.2  -3.06501   GATAGTCTCAGGGAA                 CGAT ATT ACCG                 CCATTTACACGATTC  43 30
     BRA0916 NONE
     BRA0915 NONE
     BRA0914  896818 ..  896837 - -10.7  -4.25283   ATGTTTTCATGAAAA            TGCCCGC TCGACG GCGGGCA             TTTTTAATTTCAAGC  91 53
     BRA0913 NONE
        nagB NONE
        nagA NONE
     BRA0910  893010 ..  893040 -  -2.6   -2.5409   AGAATGCGTAATGCA      CTGACCG-GATTG CGCTAT CAAGCACGATCAG       AGGAAAGATCACCCA  38 47
        purU  891838 ..  891853 -  -7.5  -5.17488   AAGATCAAAATAAAA              CCCCG TGAAAG CGGGG               TTTTATTTATAAGCC 100 206
     BRA0906  887653 ..  887667 - -11.4  -3.50264   TAAAATAGTGAAACA               CGGGCA CCC TGCCCG               ACTGCTTCTATTTCA  82 82
     BRA0905  886279 ..  886309 - -17.7  -4.99043   GCCCGACAAACAAAA       CCCTTCCGCAGAA TATTC CTCTGCGGAAGGG       GATATGGTGGATTTA 100 57
     BRA0903 NONE
     BRA0902  882223 ..  882248 - -13.3  -4.36914   CGCCCGGCTATAAAA         CAAAGGCCGGA AAAC CCCGGCCCTTG          CTCAATCCATCATGC 100 35
        rocF NONE
        arcB  879366 ..  879388 -  -3.2  -4.62783   CAGTCATTCTAAAAA           CCGGCGGCTA TGA TGGCCGCCCC           ATGCCGCCTCATCTG  69 254
     BRA0896  878555 ..  878571 -  -9.5  -2.62983   CTCAGGGGTAGAGCA              CAACCTT GCC AAGGTTG              GGGTCGAGGGTTCGA  62 67
     BRA0895 NONE
     BRA0894  877586 ..  877602 -  -7.3  -3.59979   TGGCGGGATTTGAAA              TCAGTCC GGC GAACTGA              TTTCCCCGCGAAGGT  63 79
       trx-2 NONE
     BRA0892  875537 ..  875553 -  -7.9  -4.18762   AAGCTGTAGTTAAAA              CGGAACC GTT GGTACCG              CTCTATCTCTTTGTC  76 138
     BRA0891  875141 ..  875159 - -11.7  -2.88544   CCGGAGGGTTATAGA             GCCTGCC CACGC GGCAGGC             AACAATGAGCAGGCA  75 161
        leuB  873805 ..  873841 - -18.9  -4.11216   CGCTTATTGCGAAAA    GAAAAGCCCGCCATGCA GCT TGCATGACAGGCTTTCC    GTTTCCCCCAAAGCG 100 67
     BRA0889  872655 ..  872674 -   -15  -5.04249   TCGCCAAAAAAGAAA            CGCCGCTC TTCG GAGCGGCG             TTTTTATCCGGGTTT 100 41
         asd  869123 ..  869140 - -14.1  -5.48163   AAATAAACCAAAAAA             GCGCCGG TTGC CCGGCGC              TTTTGCAATCTGATC 100 62
         ohr  867999 ..  868023 -   -15  -3.83323   TCCAGACAATTGAAA          GAGGCGCCCC GTTAT GGAGCGCCTC          TCTGTTTCAGGCTAC 100 32
     BRA0880 NONE
     BRA0879  864968 ..  864987 -  -9.2  -4.99947   TTGAATTAAACAAAA            GAGGCCGG GAAA CCGGCCTT             TTTCAATGCTTGTGG  95 28
     BRA0877 NONE
        mgtE  861043 ..  861063 -    -9  -3.85698   TTTGCGTTTTAGAAA            GAGGCAGC GCGAA ACTGCCTC            TTATTTAGGCCATAA  76 152
     BRA0875  859079 ..  859096 - -10.5  -5.31519   ATATTCAAACAAAAA             CGGCGCC CGAA AGCGCCG              TTTTCTTATATGCTG 100 50
     BRA0874  858301 ..  858320 - -12.8  -4.54727   CCCTTGAAACCAAAA            GACCCGGC TTCC GCCGGGCC             TCACCTTTCCCCGGA 100 87
     BRA0873 NONE
         fbp NONE
        fbaA  855783 ..  855812 - -12.9  -4.65895   GCCGGTATTTAAAAA       CAGAAAAGCGGCC AATT GGCCGCTTTTCCT        TTGTAATTTCAGCAA 100 44
     BRA0861 NONE
      rbsA-3 NONE
      rbsC-3  844628 ..  844657 - -14.3  -2.85407   GACAGGATGAAGAAC       CGGCTCCGCCC GGAACGGT GGACGGAGCCG        TAACCAATCATCGCC  86 33
      rbsB-2  843454 ..  843474 -  -4.7  -4.17089   CCGAAAGCCTCAAAA           CCCAGCGC GTGATT GCG-TGGG            ATTTAACAGAGGAGA  64 102
     BRA0857  842149 ..  842165 -  -8.1  -3.95231   AATGAAAAAAGAATA              TTTCGAT ATG ATCGAAA              GTCTATTTTATATTC  71 382
     BRA0855  840144 ..  840154 -  -2.4   -4.4017   CCAAGCGTCACAAAA                 CGGG TGC CCGG                 CGTGACCGGTAGAAA  60 331
     BRA0853 NONE
     BRA0852 NONE
     BRA0851  836002 ..  836023 - -18.7  -4.34402   TTCGCCAGATGAAAA           GGCCGGGCG GTGC CGCCCGGCC            ATTACAGCCTGGAGC 100 151
     BRA0848  832997 ..  833009 -  -3.3  -4.15222   ACCGCTGCGAATAAA                GCCAA CAC CCGGC                CATTATGGTGACTGT  60 363
     BRA0838  821820 ..  821832 -  -6.2  -2.89564   TTTCGAGGTCAGATA                CGCC CCCTC GGCG                GAAGCTCAGGAAACC  52 53
     BRA0836  820530 ..  820555 -  -8.9  -3.22275   AAAAAACACAAAGGA         GGCAGGGAGAG TGTT CCACCCCTGCC          CAACCGACCAATGGT  63 115
     BRA0834  819521 ..  819544 -  -6.6  -3.51232   CTGGCGTGAAATCAA          CGAAGCGCGC GAGA GCGAGGTTCG           CCGCAAGGCTGCTGG  58 75
     BRA0830  816493 ..  816508 -  -2.5  -3.54408   CCTCAGTGAAATTAA              CGCCT GAATCA AGGCA               TTTAGCCGTTCATCA  47 51
     BRA0828  815301 ..  815311 -  -2.4  -4.57073   GAGGCGCTGGAAAAA                 CTGC CGG GCTG                 ATTATTTGTCAGCCG  63 27
     BRA0827  815084 ..  815094 -  -4.6   -3.1886   ATCTAATCGCAGCAA                 GGCA AGC CGCC                 AAGGCGTTTGTTCAC  49 2
     BRA0826 NONE
     BRA0825  811762 ..  811784 - -11.4  -2.69202   CAAAGGATTAGAGCA           CCGATCTGAT TCA ATCAGATCGA           AACGCGCTCTAACCC  73 34
     BRA0821  806704 ..  806739 -  -4.6  -4.65446   ATTATAGACAGAAAA    CGGCTGGCAAGCCC TAAAAAAC GCGCCTGTCAGCCA     ATATTAACCGGTTCT  72 91
     BRA0820  805886 ..  805904 - -10.3  -4.84527   TTCATACAGCAAAAA             TCCTGCG CCTTT CGCAGGA             TCTGCCGACCGTCAT  95 237
     BRA0816  803048 ..  803104 - -12.9  -2.62184   GGCGTCGTCAGATTA TCCGGCAGCCGCCGCTGCGCACGCA TGATGGC TGCCTGCACATCAGCCGCCGCCGCA TCGATATTGCGCTTC  81 353
     BRA0812  796207 ..  796224 -  -4.8  -4.07687   ACCCGCTCGTCAAAA             CCGCAT CCGTAT ACGCGG              CCTGATGGGCACGAT  62 179
     BRA0810  793478 ..  793525 - -11.4  -2.66695   GCTTGCATGAAATAC CTCAGTGG-CAAGCGTTCCCTGA AAT TCAGGGAACGCTTGGCCGTTTAA CGGTTTGCTATTTGG  73 33
     BRA0809  792292 ..  792327 -  -6.8  -3.37589   CAAAAACGGCGAGAA    GGAAGATCACGGCTGGC AAG GCCAGAAGTG-TCGTCC    CGTCAATGCCTTTCA  59 101
     BRA0807 NONE
     BRA0806  788513 ..  788541 -  -8.9  -2.92472   AAACAAAGGATTAGA        GCGCCGATCTGAT TCA ATCAGATCGAAAC        ACGCTCTAAACGGCT  61 515
     BRA0804  786762 ..  786787 - -13.4  -2.57344   CACCCGGCGGATAAT         GAAGGCGAAC ACCTCA GTTCGCCTTC          GGGGTCAGTTTCTCA  81 13
        nikB  785819 ..  785837 -  -3.1  -3.17798   GCACAAACCATGGAA             GCTGAAT CACTC ATTCCGC             ACCCTCCGCAGAAAG  45 17
        nikC NONE
        nikD NONE
        nikE  783287 ..  783313 - -16.7  -4.09739   GGAACTGCTCCAAAA         CGCCGATCTGA TCCAG TCAGATCGGCG         CTCTAATCCTTTGTT 100 90
     BRA0797 NONE
     BRA0796 NONE
     BRA0795  778295 ..  778333 -  -3.9  -3.64703   CTCCTTCCAGCCAAA  TTTGGCCCG--CCGGTGCC CCC GGCACCGGCTCAAATCAAA  AAGCCTCAGAATGTG  53 31
     BRA0794 NONE
        fadB  774787 ..  774809 - -16.3  -5.84381   TGAGCAACAAAAAAA           GCGCGGCGT GAGAT ACGCCGCGC           TTGATGGGTTGATGG 100 50
     BRA0792 NONE
     BRA0791  772916 ..  772934 - -10.2  -5.02715   ACAGGAAATGAAAAA             GCTCCGCA TCG TGCGGGGC             TTTTTCGTTGTATGA 100 71
     BRA0789  770582 ..  770616 - -10.8  -3.03338   ATAATTGCTGGAACA     TTTCCGGTAAAAGCGT GAA ACGGCTTTGCCGGAAA     TGCTCTCCCCTTGAT  72 41
     BRA0786 NONE
     BRA0785 NONE
     BRA0784  765598 ..  765609 -  -2.2  -3.36273   GCTTTTCAAGACGAA                CGAG CTTG CTCA                 TGGCTGCGCCTCGCG  45 23
        folD  761909 ..  761946 - -12.3  -4.65078   ACAGCGCGAATAAAA   TG-AAGGCAAAACAGC AATTTCG GCTGTTTTGCCTTTCA   AACCATCAAAGCCGG 100 63
     BRA0777  756614 ..  756636 - -13.5   -4.4261   TGCGCAATAGCAAAA           CCCGATGAG CTTGC CTCATCGGG           TTTTGGTTAAGTCCG 100 99
     BRA0773  753138 ..  753159 - -10.9  -3.15579   GGAATGTTCCATTAA           TCCGGTCAGG GGG CCTG-CCGGA           TAGGGGTAGGCTCTA  74 125
     BRA0772  752007 ..  752028 -  -5.8  -4.07687   ACCGCCCTTCCAAAA           TGCTTGCC TAATAT GGCAAGCC            AGTCGTGCGCCACCA  68 197
     BRA0771  751466 ..  751489 -  -2.3  -4.54047   GGACCGGATATAAAA          CCACGAGCC TATTCC GGCTCGTTT           GCCATCTTGTTCAGC  63 10
     BRA0765 NONE
        xseA  744944 ..  744976 - -13.5   -4.4009   TCCGATGTCACAAAA      TGGAAAAGGGCGCGA TGA TCGCGCCTTTTTTCA      GCTTGAGACTTACTG 100 35
     BRA0761  741995 ..  742030 -  -2.4  -4.22652   GGACACCAGCTAAAA    TGCACGCAGCCCCCCGG TTT CAGGAAGGCTG-GTTCT    GAAATTTCTCGTTAA  58 9
     BRA0760 NONE
     BRA0759 NONE
     BRA0758 NONE
     BRA0757 NONE
     BRA0756 NONE
     BRA0755  736149 ..  736159 -  -5.4  -2.71791   ATTGCGTGCCGAAAG                 CATC ATG GATG                 GCCCCTTTTCTGCCC  48 17
     BRA0754 NONE
     BRA0753  734923 ..  734959 - -15.2   -4.1822   CTTTATTCCAATAAA    TTAGCGGCGGTTCTTC AAAAA GAAGAACCGCCGCTCC    TTATAAATAGAATAA 100 123
     BRA0746 NONE
     BRA0745 NONE
     BRA0744  727119 ..  727135 -    -3  -2.70532   ATGGGCATAAAGTCA             GTCT-CC AAGC GGTAGAC              GCGGATCGTCTATGG  41 6
     BRA0743 NONE
     BRA0742  725504 ..  725529 - -13.3   -5.1356   CGGCATGAACAAAAA         TGGCGCTGACC GGCA GGCCAACGCCA          TTTTAAAACCATCCG 100 53
     BRA0741  725032 ..  725058 -    -3  -3.12702   TACCATGCAATAAAT         TTAACCCCGC TGTGCTG GCGGACTTAA         GCTCCTTTTTTACAT  43 176
     BRA0740  723811 ..  723848 -  -6.2  -3.65902   TGGATTGGACCCAAA  GGTCGCCAGCGTGCGGGC TTCA GCCCGCGCGCC--CGAGC   ATTTCAAGCAAGACC  60 7
     BRA0739 NONE
     BRA0738  721899 ..  721924 - -13.9   -4.4891   CCGACGAGGATAAAA         GCTCCCCGGGC CGAA ACCCGGGGGGC          ATCGCTTTCAAACCA 100 43
     BRA0733  718364 ..  718382 - -13.2  -2.52933   GGCGAAGGTACCAAG             GGCATTCG CAT CGAATGCC             GCATCGGCGGCGCGG  71 330
     BRA0730 NONE
     BRA0729  713878 ..  713899 -  -8.7  -3.66803   CCGCAACACCGTAAA           CGAACTGAG CCGC CTCAGCCCG            CGTGAACTGAACGAC  69 279
        gcvT NONE
        gcvH NONE
        gcvP  708695 ..  708712 -  -2.6  -5.00616   CTCCTTCGCAAAAAA             CGCCGC GTTTTT GCAGCA              CTTCCATTTACGTTA  71 204
     BRA0724  707828 ..  707852 - -13.5  -2.75769   TCCGTAAAGGATAAC          CGCCCGGTCAG GGT CTATCCGGGCG          CGTTGTGATTGTTTT  81 15
     BRA0720  702176 ..  702214 - -17.4  -4.08216   CGATTTCCGGGAAAA   GGATAACGTGCGCCCGGT CAA ACCGGGCGTCCGCCATCC   GGGACAGCCCGCCGC 100 76
     BRA0719 NONE
     BRA0718 NONE
     BRA0717  698003 ..  698020 - -12.7  -2.91264   TCCTTGATGCAGATA             GCCCCGA AAAT TCGGGGC              TTTTCTCATAGGCCA  78 31
        idhA  690325 ..  690342 -  -2.7  -3.32844   TTGTTCAGGTCATAA             GCCATAT CCGC ATATCGC              AGTTGAATCCCCCGC  47 110
     BRA0710  688960 ..  688970 -  -6.8  -3.02511   GTGATGGCTGCAATA                 GGCT CAA AGCC                 TGCGCAAATGAGCGG  54 317
        ahpC  687606 ..  687623 - -10.5  -4.81357   ACAGGATAAAAGAAA             GGCGGGC CTGA ACCCGCC              TCACACGCCATTGTC 100 49
        ahpD  686987 ..  687012 - -21.9  -4.75372   ACCAGCCATCAAAAA         GCCCGCGCGGA TTGC TCCGCGCGGGC          TTTTTATCCGGGATC 100 53
     BRA0705 NONE
     BRA0704  683336 ..  683362 -   -18  -3.38326   CATAAGGTCAATCAA         GGCCCGATGAGC CGG GCGCATCGGGCC         TTGCTCTCAAACGGT 100 32
        sodC  682324 ..  682353 - -15.1  -3.07947   GAATAAGCCTGAAGA       GGTTCCAGGCACA TCAA TGTGTCTGGAACC        AATTATTCTCTTCAT  93 244
     BRA0701  679596 ..  679640 -  -4.2  -4.37092   ATGCCGGCCATAAAA GATCAACCTGCGGCAGCG-GC GAAA GCTCGCTCCTTCACGTCGATC GCGCATCAATCGGGG  65 31
     BRA0700 NONE
     BRA0699  676422 ..  676433 -  -3.6  -4.90778   GGCAGGCAAAGAAAA                CGGC TGCG GCCA                 ACCCGATATTGAGCA  76 306
     BRA0698  675892 ..  675905 -  -5.2  -3.04398   CGGGTGGCGGAAAAG               GCCG GCCTTG CGGC                TTACTATATCCCGGT  49 152
     BRA0694  673913 ..  673926 -  -2.5  -4.27316   TTTTTGAATTTAAAA               TTTTT ACGT AAAAA                CAAATGGTTATATAT  58 33
     BRA0693  672138 ..  672160 -   -17  -4.75372   AGCACGCAGGAAAAA           CGTCCGGGAG GTT CCCCCGGACG           TTTCCGCGTGGCCTT 100 39
     BRA0692 NONE
     BRA0691  669679 ..  669701 -  -9.1  -3.28712   GCGGGTTGCGGACAA          GCGCG-CGCC CCAT GGCAACGCGC           TGGCGCTGGCCGCCC  69 463
     BRA0688 NONE
     BRA0687  666838 ..  666848 -  -2.4  -3.71917   ACTTCAAAGGTTAAA                 GCAG TTT CAGC                 GTTTCCGTCTTAACC  51 212
     BRA0679  657208 ..  657233 -  -6.1  -3.09516   TCGTGCATCAGGGAA         GCCCGGATGAA CTCA TCCATCCGGAA          ATTCTCAGCGAAATC  52 156
     BRA0672  651079 ..  651089 -  -6.8   -2.7386   AATTGATTGCAATCA                 TGGC GCG GCCA                 CGGTTTCCGGGGCAA  53 90
     BRA0665  645941 ..  645977 - -21.1  -3.35679   TTGTCGCATTTAGAA    GCGCGTTTCGATCTGAT TGA ATCAGATCGAAACGCGG    AACATGCTGGCAGAA 100 160
     BRA0662  645026 ..  645059 -  -3.9  -3.56643   TTGACATGTTTTAAA     GCGGTTCCAGTTGA AACGAAG TCG-CTGGAACCAC     TCTAACCATTTATTT  53 35
     BRA0661  643475 ..  643502 -   -17  -4.53034   CCGATAGAAGCAAAA        CTGCGCCGGGTG GCAA CACCCGGCGCAT         CTTGGTTATTCCGCG 100 31
     BRA0660  642793 ..  642821 -    -3  -4.36914   CCGGGCGTCATAAAA       TG-ACCGGCGCGG TTGC CCTTGCCGGCGCA        TTGTTTCTGTTTGCC  62 52
         ade  633244 ..  633269 -  -6.8  -3.30159   GGAACTCGCCGACAA         CCAGCAGACC GTTGAG GAACTGCTGG          GGGTCGGTGGCCTGC  59 46
        pcaQ  623699 ..  623734 - -19.1  -2.62263   ACTTCGCGCACAGCA    CGCGGTCAGCCGC TGTTTTCAAG GCGGCTGACCGCG     TTTCCTCCCCATATC 100 139
        pobR  620999 ..  621019 -    -9  -3.19656   AAACTGATGGAGGAA           CTGCGCCGC ATTC GCG-CGCAG            GGCTTCGCGGTCAAT  63 245
        pcaI NONE
        pcaJ  618899 ..  618909 -  -3.2  -3.23711   CTCACAATTCAGGAA                 CGAC AAG ATCG                 GCCACGGGGCCTTCA  45 1
        pcaF  617595 ..  617626 - -21.8  -3.57309   CAAAACCGGCCCAAA      CAAAACCCGGATGG CTCG CCATCCGGGTTTTG       TTTTGGTTCATGCCG 100 73
     BRA0633  613852 ..  613879 -   -20  -4.21827   CCAAATACGCGAAAA        GGTCTGTTGCGC AAAT GCGCAACAGACC         AGAATTTATGCGACG 100 48
     BRA0632  612884 ..  612930 - -10.9  -3.06696   CCCCTTTTTAAGAGA GCACCGGACGCCC-C-GGACTTC AAG GAAGTTTTGCGGGCGCCCGATGC CAATTTTATTGCATC  72 39
     BRA0631  611966 ..  611987 - -10.8  -4.86861   GAACAAAGAAATAAA           CGCGCCGA AGAAGA CCGGCGCG            TTGCTGTTTTCAGCA 100 65
     BRA0630 NONE
     BRA0629  610441 ..  610457 -  -3.7  -2.53759   AAGATTGGCAACTTA              TGCGT GTATTTT ACGCA              AGTTTTCCAGATTCC  42 69
     BRA0628  609025 ..  609065 -  -4.6  -3.53224   GATTTTCCCCGTAAA  CGCGCCATTGTGATTCTC GGAAG GCGAATCCCTATGCCGCA  ATCTGTCATGATGCG  53 334
     BRA0624  606986 ..  607015 - -10.1  -2.90496   GCGCTGCGCAAAGCA       GAAGCAACTG-CGC GCG GCGACAATCGCTTC       ATCGAAGATCTCAAG  64 368
     BRA0621 NONE
     BRA0620  606253 ..  606264 -  -5.8  -2.67021   CGCTCAAAGATGAAC                CTGC CTAA GCAG                 CTTGAAATAAAACGT  50 18
     BRA0619  605915 ..  605933 -    -8  -3.40867   TCAGGCATGAACTAA             GCGGTCGC GTA GCGGCCAC             CTCCCCATTTATTGC  62 215
     BRA0618  604510 ..  604524 -   -10  -3.04517   AGCTGGCGTCAAAAC               CGGCAT GAC ATGCCG               TGATGCATCATGCGT  69 229
     BRA0617  603861 ..  603873 -  -4.7   -4.0616   GACGCCAAGGAGAAA                GGCTG GGT CGGCC                TTTCGGAAATCACCG  62 331
     BRA0614  599495 ..  599526 -   -21  -3.32536   AAAGCATTTCCAGAA      CGCCAAACCCGGCA TTGC TACCGGGTTTGGCG       ATGAAGTGGATCAGG 100 36
        divK  598639 ..  598652 -  -2.3  -2.90754   GTTAAAACAAAAACC               GCGCT AGGC ATCGC                CCAGATAGGACTTTA  41 15
     BRA0611 NONE
     BRA0610  597072 ..  597091 -  -9.2  -4.75174   GATTGAATTCAAAAA            GCCGTCTC TTGC GAGGCGGC             TTTTTATTTTTCCAA  95 70
     BRA0603  588504 ..  588520 -  -7.3  -3.14132   TGCCCGCGGCACGAA              CCTGCTT TTG AAACAGG              GCGCGACGCTCGTTA  54 379
     BRA0598  582550 ..  582560 -  -4.6  -4.16016   TGATCTTGGAACAAA                 GACC ATC GGCC                 TTGCCGTTTCCGATC  64 408
     BRA0596  581631 ..  581654 -  -5.2  -3.30124   CTGTACCGGCTATAA          CGGCGCGCTT CTTC AAGCGCAACA           ATTTAAGCTTGGAAG  54 28
        gatC  581234 ..  581252 -  -8.1  -2.51966   TCAAATCCTATCAAT            GCG-CCGC TCCG GCGGGCGC             TTTCGTGTGTTGCTG  56 48
        gatA NONE
     BRA0593 NONE
     BRA0592  579250 ..  579268 -  -5.3  -3.87815   CCTGATGGGGACAAA            GCCGGAAG CCCG CTTCC-GC             TTTATTCAGGACCGC  61 76
     BRA0590  575751 ..  575770 -  -7.8   -3.4072   CATGTGCGAGGACAA            GATTGCCG CTAT CGGCATTC             GCCTGCGCCGTTGGG  61 235
     BRA0587  572784 ..  572807 -  -7.3  -5.24531   ATCTTCGATAAAAAA          GCCGTCCCG AACAAG CGGAGCGGC           TTTACAGTCCGGGAC  95 54
        ccdA NONE
        glmU  565877 ..  565910 -  -6.1   -3.5936   TTTAAAGGCTTGAAA     GC-TTTACGGCACC CGGACTT GTTGCCGTAAAAGC     CTCCATCCGTTCAAT  60 40
        glmS  563918 ..  563972 - -14.5  -3.36803   TAAGTCTATTGAGAA CCAATGCCTTACCCGTCGAGACGGTGC TTC GCACCTCCTC-A-GGATGAGGCATTGG AGGAGCCATAACGCT 100 51
     BRA0580  561213 ..  561225 -  -5.5   -3.0264   AAACCGTCCGCAACA                CCGTC AAT GACGA                TATGGCGCCCCTTAT  50 97
         mfd  557764 ..  557787 -  -3.1  -2.77522   ACACGCTTTAACAAT          TCGCAGCCGG TCAGG CCG-CCGCAA          TCTTTGCAAGCTGTG  41 12
     BRA0578  557034 ..  557068 -  -8.5  -3.53444   TCATGGGCGCTCAAA    CGCCCGACGTGCTGGC CGAT GCCATC-CGCCAGACG     GCAGAAGGCTTTGAA  66 240
     BRA0575  553400 ..  553418 - -13.8  -4.99056   TAATAGAACGAAAAA             GGGGCGCC TGA AGCGCCCC             TTGTCTTTACCTGTC 100 51
         pcs NONE
         qor  549517 ..  549542 -  -7.5  -4.69559   AAAGCCCAAAAGAAA         GCAGCGATGGA CATA TGCACCGCCGC          TATCGTCCCCACCTA  84 38
     BRA0570 NONE
     BRA0569 NONE
     BRA0568  545837 ..  545860 -  -3.8  -4.45945   ACCCACTAACCAAAA          CGAAAACCCT TGGG ATGGTTTGCG           TTTACCCCAAAGCCG  67 47
     BRA0567  544691 ..  544707 - -10.8  -5.22006   GCAGGATAATAAAAA              GGGCGC TTTGG GCGCCC              TTTTCCTTGTTTATG 100 50
     BRA0558 NONE
     BRA0557 NONE
     BRA0556 NONE
     BRA0555  534848 ..  534863 -  -3.2  -3.65542   CCCAGCGCGAAAACA              CGAAAG AGCC CTTGCG               ATTGCTCTTCGGCGG  51 332
     BRA0553 NONE
     BRA0552  532098 ..  532153 -  -4.9  -3.21218   AGGCCGCATCAGCAA TGACATGCCCCACACCCTTCAAGCC GGATAGAA GGCTTGAAGCTTGCG-GACA-GTCA CCATAATGGCCGGGT  49 134
     BRA0550 NONE
     BRA0549  529420 ..  529439 -  -9.2  -4.36914   TTGCCGTGCAGAAAA            TGGCGCTG GCGG CAGCGCCG             ATGAGTGCCGCGGCG  83 467
     BRA0541 NONE
     BRA0540  521125 ..  521140 - -11.8  -5.86609   GGAAAAAAATAAAAA              GCGGGC CGCA GCCCGC               TCTAATCCTTTGTTT 100 126
     BRA0539  520898 ..  520911 -  -3.9  -2.57988   AAACTTATCAACGTA               TTGAA TTCA TTCAA                ATATTATAAAATATT  43 22
     BRA0538  519201 ..  519224 -   -16  -3.50853   CCCCCGGAAGGACAA          GGGCCGCGCT GATA AGCGCAGCCC           AAGCTGAAAATTTTA 100 38
     BRA0537  517439 ..  517455 - -10.9   -3.5594   AAGCGAGGTTGGAAA              TCAGTCC AGT GGACTGA              TTTCCCCGCGTAGGC  78 119
     BRA0536 NONE
     BRA0535 NONE
     BRA0534 NONE
        alkB  512774 ..  512785 -  -7.2  -3.38581   ATTAATGTTGAAACA                CGCC AGCG GGCG                 CTGAACTAGTGGTCT  59 193
     BRA0531  509976 ..  509986 -  -5.4  -4.04157   GTAATAAAAAATGAA                 GGTT AAC AACC                 CCCTTCCGAAAGCGC  65 254
     BRA0530  506940 ..  506981 - -10.2  -4.17048   CTGCTCTGAAAAGAA TTACAGCGCC-TGC-TGCGC TGGC GCGCAAGCTCGGCGCTGAAA GAAAAACGCAATACT  85 499
     BRA0528  505642 ..  505656 -    -7  -3.29263   ACATGCCTGGGACAA               GCGGTG CAT CCCCGC               TGTCTGCTTTACCGA  56 369
     BRA0517  496087 ..  496110 -  -6.7  -3.30771   GGATAGCTGGTACAA          GCCTGCG AAGTAAAAAG CGCAGGC           CACGGGCGGCAGTCG  59 239
     BRA0514 NONE
     BRA0513  492786 ..  492817 - -15.2  -3.70037   CAAGCACCACTGAAA      TGCAAAACGGCCCG GAAA CGGGCCGTTTTACT       TTATATGGTAGCTCA 100 42
     BRA0497  476591 ..  476614 -   -16  -4.55721   AAAGGCCAGACAAAA          TGGCCGGAGG AATT CCCCCGGCCA           TTTCAAACTCATAAT 100 40
     BRA0495 NONE
     BRA0494  475184 ..  475196 -  -3.4  -4.98522   AATTGTAGATAAAAA                CAGA ATCAA TCTG                CAAAAATAGATAAAT  74 344
        bioB NONE
        bioF NONE
        bioD NONE
        bioA NONE
     BRA0488  470016 ..  470026 -    -4   -4.2793   ATTTAAACAAAAATA                 TGAT TTC ATCA                 TCCTGTAGTTTGGCA  62 101
     BRA0487  468705 ..  468740 - -16.3  -3.57615   TGAACATCTTTGAAA    CAGAAAGCCCGGAAC ATGTGG GTTCCGGGCTTTCTT     TTGTGCTGTGTGGCT 100 45
     BRA0485 NONE
     BRA0483 NONE
     BRA0482  465580 ..  465596 -  -2.9    -3.737   GAATGGGTCATCAAA              TGCTGCG ACC CGCAAAA              CGTTTCGTTCTCTCT  52 123
     BRA0480  464048 ..  464066 -    -3  -3.92746   TCCATCTGAAAAATA             CCTGCTTT TGA AATGCCGG             ATATGTTTTCCGGTG  55 79
     BRA0479  462754 ..  462780 -  -4.2  -4.11751   ATCAACGGCGGAAAA         GAGCGGAAACGA ATG CCGGAACCGCTC         TATCTCTTGTTTTGT  60 86
     BRA0475  461372 ..  461387 -    -9  -3.96892   AAGCCGGATCAGAAA              TCAGCC TACT GGCTGA               TTTCCCCGCATAGGC  78 87
     BRA0474 NONE
     BRA0473  459049 ..  459076 -  -5.5  -4.99043   GCCGGATAAATAAAA        GCGGCCGAC TTTCAAGTGC GTCGGTCGC         AAGTCATCTTGTTAT  80 67
     BRA0469  454431 ..  454444 -  -9.5  -2.53263   GCGATCTCCAAGGGA               GGCCC ATCG GGGCC                CCATCATGCCAGAGA  62 42
     BRA0468 NONE
     BRA0467  452714 ..  452741 -  -9.2  -4.62783   GAGCCAGGTGAAAAA        CACTGGCATGGCG CTT CGCCAT-CCACTG        TAATGACGCATATCG  87 121
     BRA0459  445671 ..  445681 -  -2.4  -3.96148   TTCGGGCATGATAAA                 TCCG GCA CGGG                 TGATCGGCTTTCTCA  56 386
     BRA0455  443208 ..  443226 -  -4.4  -3.16743   AATTGATAGAGGGAA             GCCGCCTT GTA ATGGGGGC             CGGCATAGGAATATG  49 400
         def  442314 ..  442349 - -10.3  -3.78022   GCTATACTGATGAAA    GACCGGAGCGGCCCG GTTCAA CGGGCTGCTCCTTTC     ACTTCAGCATCTTAT  79 37
     BRA0450 NONE
     BRA0449 NONE
      phbA-2 NONE
     BRA0447  434530 ..  434546 -  -5.7  -4.39166   GGTGACACAGGAAAA              CGGCACG GAG CGCCCCG              GCACAGGCGAGTATC  69 379
     BRA0444  431985 ..  432008 - -12.4  -3.68024   TTTGGCAACAGATAA          TGGGGACGGC AGGA GCCGTCACCA           TAGCCTGACATGCAG  88 98
        glpK  430427 ..  430438 -    -3  -2.62616   GGATTCTTCAGATTA                TTTC TAGT GAAA                 GCTTGCCGCTTGGCC  40 45
     BRA0442  428644 ..  428668 -  -4.1  -3.82208   TATGAAATACCCAAA          TGGGATGGCGA TCT TGGCCGGCCCA          ATGCCTATTCGGCGC  57 418
        rfbC  425023 ..  425035 -  -4.1  -3.95219   TTGAAATTGCAGAAA                GAAAC TGG GTTCC                ACTCAATATGTCGCC  60 244
     BRA0431  416995 ..  417007 -  -4.1  -4.11692   CACGCATGGGCAAAA                TCGCT CGC AGCAA                TTGCTGAAAGACAGC  62 326
     BRA0428 NONE
     BRA0427  412540 ..  412556 -  -3.5  -2.64107   TAAAGGGTCATACCA              TGTGCCG CTC CGGCTCT              TTCGCATCAAGCGGG  43 1
     BRA0426  411426 ..  411447 -  -7.4  -4.23999   CGAGATCGAAAAGAA           TGATGGTT GCGGCA AACCATCA            AGATTTGCGGGCGTA  76 496
     BRA0424  409823 ..  409833 -  -6.8  -4.49344   AAATCCACTATAAAA                 CGCA TGG TGCG                 GGATGGGTTTTCTGA  77 225
     omp31-2  408861 ..  408894 - -18.9  -3.90922   ATGCTTGCCAAATAA     GAAGGGCCGCCCGAC TGGA GTGGAGCGGCCCTTC      TTCATTCCGTGTTCG 100 45
     BRA0419 NONE
     BRA0418  402758 ..  402790 - -13.5  -3.88232   CTTGTGATACAATAA      TAGCGCCGATCTG ACACAAA CAGATCGGCGCTT      TTTAGAGTGGTTCCG 100 81
     BRA0414  397143 ..  397175 -  -5.6  -3.43676   TTCACGAAGCCATAA     GCTTGAAGGGTATCC TCAA GGAG-CCGTTCAAGC      CTAAAGACCTTCGCC  53 220
     BRA0410 NONE
     BRA0409  391700 ..  391732 -  -7.1  -2.82623   GTTTGGGTAGAAGGA     GCCGGGACAGCGTCT GCATG AGACGCCGTCC-G-C     TTTGGCTGGTTGCAG  53 52
     BRA0408 NONE
     BRA0407 NONE
     BRA0406 NONE
     BRA0405 NONE
     BRA0404  386728 ..  386738 -  -2.4  -3.53811   TCCATGCGGTCGAAA                 CGGG CAC CACG                 CCTCCCGTGACGGGT  47 199
     BRA0389  370278 ..  370293 -    -6  -4.08945   ATTACCTGGCGAAAA              GCCAGC AGAC GCAGGC               CTTGATGCGAGGTGG  66 508
     BRA0386 NONE
         xfp  365300 ..  365327 - -13.5  -4.86822   AATGAGAGAAGAAAA        CTGGAGCCGGT CACTGT ACCGGCTCCAA         CGGTTCCGTCTTAAC 100 193
     BRA0379 NONE
     BRA0378 NONE
     BRA0377 NONE
     BRA0376 NONE
     BRA0375  356189 ..  356214 -  -5.5  -2.56596   GTGTCCAGCAAGGCA         TTCAGATGAGCG GTT CGCTCATA-GAA         CCGGTCTAGTATTGA  47 65
     BRA0374  354373 ..  354388 -    -4  -3.23456   CCAATGAAAGACAGA              TCGCATG ATG CA-GCGA              TGGCTGAGCACTTCC  47 313
     BRA0371 NONE
     BRA0370  350786 ..  350801 -  -6.8  -5.60993   TTGCGGACAAAAAAA              GCCCAC CGAA GTGAGC               TTTTGATAAGCCGGT 100 49
     BRA0368  349772 ..  349784 -  -3.3  -3.31792   TCATCATGGTTAGAA                CCCCT CAG ACGGG                CCGCGTGTATTTTCA  47 7
     BRA0367  349587 ..  349599 -  -3.3  -3.39327   GTTGCATAGTCAGAA                CCCCT CAG ACGGG                CCGCGAGTGTTTGGG  47 7
     BRA0366 NONE
     BRA0365  347560 ..  347577 -  -9.8  -5.13722   GGCAGGAAAACAAAA             CCCCGC ACTCAG GCGGGG              TTGTGGGTGATGGAG 100 54
        oxyR NONE
     BRA0353  333921 ..  333937 - -10.1  -3.56092   CCATCACCCGTGAAA              GCCCGAA CTA TCCGGGC              GGTATGTAATACCGT  74 239
     BRA0351 NONE
     BRA0350 NONE
     BRA0349  329684 ..  329696 -  -4.1  -3.53444   GTATCTGCCTGGAAA                TTACG CTT CGCAA                AATTGAAAATACTGC  51 102
     BRA0348 NONE
     BRA0347  326415 ..  326435 - -11.1  -3.27525   TTGCCTGAAACCGAA            CTGCCGGTT GAA AACCGGCTG            ATCCTGCGCACTTCC  71 398
     BRA0345  325068 ..  325094 -  -3.7  -3.53091   AGCCCGGTCTGGAAA         GTTGGAAGC CGGCACAGT GCTTCCATC         CATTATACGCTTTTG  51 236
     BRA0344  323375 ..  323396 - -13.1  -3.75824   TATTTTATAACATAA           GAAAGCCTG CTTG CAGGCTTTC            CTGTTTTCCGGGCGG 100 47
     BRA0337 NONE
     BRA0336  316786 ..  316807 -  -3.7  -3.64703   TGCCGGTTACGTAAA           GTTCCGA TGAAAATG CCGGAAC            CACTTGATATTTCGT  53 82
     BRA0335 NONE
     BRA0334 NONE
     BRA0333  311639 ..  311672 - -19.8  -3.45031   CGCTGAAAAATTGAA     GAGACCGGAAATGC ATGGAA GCATTTCCGGTCTC      TTTTGTTTGTCGACC 100 71
     BRA0325  305144 ..  305173 -  -7.7  -5.22039   GCCAAATGCAAAAAA       TAATGAGCCGCCC ACAG GGGCGGCTCCAAA        AGATTGTATTTAAGG 100 46
     BRA0318  301955 ..  301965 -  -4.6  -4.20868   GCTCTAAAATAAGAA                 CCGC CTC GCGA                 TTGGGCGGGGGGCTT  64 145
     BRA0313  297081 ..  297113 -  -6.2  -4.46212   TGGTGGATTACAAAA     TCGCGCAGGACGACG TGCC CGCCTTCCT-CGCGG      CCATGACCTTGCGGC  74 469
     BRA0303 NONE
     BRA0302  286967 ..  286984 -  -5.5  -3.95219   CTGAAAGCGCAGAAA             CTGCGAA GCTG TGCGCAG              CGGCTTGCCAACTGG  64 338
        narK NONE
        narG NONE
        narH  278214 ..  278251 -  -3.3  -2.95116   GGAGCAGCGAAATGA   TCTTCAGGGTTCGGTTC ATCA GACCTGCTCCCTGAAAA    TATCCGTCGGGGTCT  42 6
        narJ NONE
        narI NONE
     BRA0295 NONE
     BRA0294  275285 ..  275302 - -14.1  -5.08088   AACCCGGAAGAAAAA             CCCCGCC GGAA GGCGGGG              TGAAAAAGCCGTTCA 100 38
     BRA0291 NONE
     BRA0290 NONE
     BRA0289  270629 ..  270657 -  -8.9  -2.92472   AAACAAAGGATTAGA        GCGCCGATCTGAT TCA ATCAGATCGAAAC        ACGCTCTAATGCCCG  61 31
     BRA0288  270416 ..  270438 -  -4.9  -4.01135   GGCAAGAAGATGAAA           TGTAAAGCA GAGAT TGCTTTGCA           AACCAACCACATAAA  62 58
     BRA0286 NONE
     BRA0285 NONE
     BRA0284  267483 ..  267515 - -16.3  -3.89501   TAAGACCCCGATAAA      GAAAAGCCGCCCCGC AGA ACGAGGCGGCTTTGC      CGGTTTTGAAGCTGG 100 47
     BRA0271 NONE
     BRA0270  251837 ..  251847 -  -3.2  -4.08767   GCCAGGCGTGCAAAA                 TGGC ATG ACCA                 CCGTTTTGAGGCGTT  58 215
     BRA0264 NONE
     BRA0245 NONE
     BRA0244 NONE
     BRA0242 NONE
     BRA0241 NONE
     BRA0240  226658 ..  226679 -   -13  -4.65895   TGCCTTATGTAAAAA           GGCCCTCC CATTGC GGAGGGCC            TTTTGCTTTGGATTT 100 43
     BRA0236  223564 ..  223576 -  -3.3  -4.25104   GCGTTGCTATCAAAA                TGCCA TTA TGGCT                CATATTTTGGCCTCC  60 210
     BRA0235  221942 ..  221955 -  -8.1  -3.28712   GCTGGCGCTGCATAA               TGGCG CCGT CGCCA                CATCCGGCGATTATC  59 373
     BRA0230  217731 ..  217749 - -12.4  -3.70109   CAGATCACGCAAGAA             GGACAGGC CTT GCCCGTCC             GGCAGCATCAAATCC  88 317
     BRA0228  215899 ..  215919 -  -7.5  -3.74158   TCAATCAGATCGAAA            CGCGTTCTA ATG CAGCACGCG            CCCACCCGGAGTGAA  69 11
     BRA0227  214480 ..  214502 -    -9  -3.55444   CGGCGAGCTTGCAAA           GCGCAGTGGC CTT GCCGCTTCGC           GCATCCGTTTTTATG  66 490
     BRA0221 NONE
     BRA0220  207129 ..  207146 -    -4  -4.18018   CCGGTTCATTGAAAA             GTCCGG TTAGCG CCGGGC              TTCGCGGATCATGTT  62 14
        mucK  205674 ..  205713 - -23.8  -2.92613   TCTGACCCCAAATGA  CAAGGAGGCCGGAACG ATGTCTGG CGTTCCGGCCTCCTTG   TGTGTGCGGCCCGGT 100 66
        mutL  203639 ..  203653 -    -7  -2.66812   AACTTTAGCAGAGCA               GGCCGC CTT GCGTCC               AGACCATGTCTCGCA  52 71
     BRA0217  202885 ..  202906 -  -5.1  -4.13282   ACCAGATGCGCAAAA           CCGACGC GCTGCTAT GCATCGG            CAAGGGAAATGGGGC  64 484
     BRA0210  195699 ..  195712 -  -5.2  -3.44325   ATCTTTGATAAGGAA               GCGG GTTACT CCGC                GGCAACGGGTGCGGC  56 17
     BRA0205  188923 ..  188938 -  -3.2  -3.63744   TTTGGCTCGAAAATA              CTCTGA ATAG TCAGCG               TTTTTCGCGGAAGAA  51 20
     BRA0198  181610 ..  181623 -  -9.5  -3.01712   TTTTTGCGCGGAACA               GCCGG ATTT CCGGC                CTGTTTCGGCCTGTG  62 158
       groES  181113 ..  181138 -  -3.4  -3.17723   GTACTGTGAATGGAA         TTCTG-GTTGC GTGAA GCAACGCAAAA         GGAATTTTTTAGCCG  45 34
       groEL  179260 ..  179279 - -11.4   -5.4833   TTAGCGAATAAAAAA            CCTCCGGC GGGA ACCGGAGG             TTTTTAAATTTCTGG 100 162
     BRA0194  178804 ..  178833 - -16.5  -2.77233   TGAGAAGCCTGAAAG       TGGAAAGGCAGGC TTCG GCCTGCCTTTCCT        GTTGCCCGAGACAGG 100 185
     BRA0193  178314 ..  178331 -  -6.9  -2.63596   TCGCATTCTATAGCA             CTGCCAG ATTG CTGGCGG              GCAAAACGTTTAATT  52 103
        fumC NONE
     BRA0191  176316 ..  176335 -  -8.5  -4.93696   GTGAAATATGAAAAA            GCCGCGC ATTTTG GCACGGC             TTTTTGTGGGGAAGT  93 54
     BRA0184  168893 ..  168917 - -15.8  -2.53831   TTGTGAAAAATAACT          GGGTCGCCTT CCCGT AAGGCGACCC          CCATAAAAACCGCTG  93 59
     BRA0183  167653 ..  167677 - -18.7  -3.52079   TAATATCTGATAGAA          TAAAGCCGGGC ATC GCCCGGCTTTA          TTGCTTTGTTTTTTT 100 196
     BRA0179  163369 ..  163389 -  -8.4  -3.31792   TTAGCACGTGCAGAA            GTGGTAAA AACGA TTTACCAC            TTGACGAAAAGGGCG  65 19
     BRA0178  162268 ..  162292 -  -2.7  -5.80951   ATGCAAAAGAAAAAA          CGTAAGCGCCG CAA CGAAACATACG          GATGTGTCGATCAAT 100 36
     BRA0177  161048 ..  161068 -  -8.2  -2.52464   TTCGGGTGTAACTGA            TCGCCGTC GTTCG GGCGGCGA            TTAACCGGGTTGGGC  58 326
     BRA0175  160441 ..  160470 - -10.7   -5.0065   CAGCTAGAAACAAAA       TTCCGGATTCGCA TGGC TGCGAATCCGGTT        CTCATATGCAAAATC 100 39
     BRA0169  154205 ..  154215 -    -4  -4.18018   GCGCTCTAGGTAAAA                 TTGA CCG TCAA                 CGCAGATGTGGGACG  62 22
     BRA0165  150951 ..  150968 -  -4.1  -4.56597   GCTTCCTTTTAAAAA             TGCGCAT GGTC ATCCGCA              CGCGGTCAAGGTTTA  70 38
     BRA0163  149849 ..  149868 -  -4.2  -3.64703   GGGGCTGGACGGAAA            GGC-GCCAA ATT CCGGCTGCC            ACCCAGCAAAGTCCC  53 171
     BRA0148 NONE
     BRA0147 NONE
     BRA0146 NONE
     BRA0145  137320 ..  137333 -  -2.4  -3.21099   TGTGGCCATCAGGAA               GAGT GTGCAA ACTC                GTCCCGATATTGGCG  43 5
     BRA0144 NONE
     BRA0143  135276 ..  135303 -   -12  -2.64616   GGCTGATCCAGAGGA        GGACAACCCCGG TAAA CCGGGATTGTCG         CGTGTTTGGGGCTTA  73 50
     BRA0138  133110 ..  133121 -  -5.8  -4.08216   GCATCTGTCGCAAAA                GGCA CGGG TGCC                 GCCGCCGGTGCGGTG  68 168
     BRA0133  129098 ..  129108 -  -2.4  -4.18018   TGTGGTGATCGAAAA                 GTGG GAA CCGC                 GTCCGGATAATCAAA  59 275
     BRA0131  127778 ..  127798 -  -3.9  -4.38712   CCGAGGTGGATAAAA            CCATGACCG GCT CCGTCATGT            CGAATGGCAAGGGGC  65 310
        motA NONE
     BRA0125 NONE
     BRA0124 NONE
     BRA0123  121655 ..  121673 -  -2.4  -4.15044   CCTTCGGCGAATAAA             TCCTCAAA CTG CTTGACGA             GCTGTTCAAAATCGA  58 268
        flhB  119719 ..  119729 -  -2.4  -3.28712   GGGTCTGTTCCAGAA                 GTCG CCA CGGC                 GTGCCGCTCTTTGAT  45 53
     BRA0120  119154 ..  119186 - -14.1  -3.14211   ATCTCGTCTGATCAA      CATGGTCGCGCGGAA ACC TTCCGCGCGACGCCG      TAGCAGGCGAAAAGA  89 57
     BRA0116  114228 ..  114257 -  -4.4  -5.57054   AAGAAGTGAAAAAAA       CCGAAAGGCAG TGAACCTTT CTGC-TTTCGG       ATGAAACACTTCGGT 100 97
     BRA0115  112791 ..  112813 -  -3.3  -2.74605   GGGCTTGAAAACCGA           CGCGGTATC CGTTC GATGCGGCG           CGCTTACTGGACGTT  41 29
     BRA0114 NONE
     BRA0113 NONE
     BRA0112  109541 ..  109565 -  -5.6  -4.11773   AAACATCTGTGAAAA          GCCTTCGCCA GATTG TCGCGCAGGC          CGCCCTTGCCAGCCT  66 293
     BRA0110  106754 ..  106775 -  -2.9  -4.82901   GCGTTGGCAGAAAAA           TCGCCTATC CGAA GACTGGCAA            ATATGCACTGCCGTC  73 212
     BRA0105 NONE
     BRA0104 NONE
     BRA0103 NONE
     BRA0102 NONE
     BRA0101   98603 ..   98617 -  -4.9  -2.62184   CGGGCGCTTACACCA               CCACC TATTC GGCGG               TGGCGTTCAACGGGT  43 145
     BRA0099 NONE
     BRA0098 NONE
     BRA0097 NONE
     BRA0096   92972 ..   92982 -  -5.4  -3.95051   TAATAAGCTTACAAA                 CCTA GGA TAGG                 TGAAATTATCCTCAC  63 37
     BRA0095   92473 ..   92489 -  -3.1  -4.35646   ATACGGAAATACAAA              TATTAAC TTA ATTAATA              TAATTTGCGATATAT  62 47
     BRA0094   91767 ..   91777 -  -6.8  -3.90744   CCTGCCTTGAAACAA                 GCCT ATC AGGC                 ATGGCTTGCACCGGA  66 349
        pepF NONE
     BRA0080 NONE
     BRA0079   77992 ..   78016 -  -5.7  -4.40298   ATTGAAAGGAAGAAA          TGTCACAAGCC TAT GACTTGAAACA          TGTTTAACGCATATC  70 39
     BRA0078   76440 ..   76465 - -10.4  -3.90291   ACTGTCGCAATGAAA         GCCGCCCG TTTCAGGACG CGGGCGGC          ATCTCGATCAGCGGA  81 33
       omp10   75913 ..   75929 - -10.8  -3.65827   TAACGGGCAGGGAAA              CGGCCC GGTTT GGGCCG              TTTCTGTTTTCCAAA  81 47
        hemH   74693 ..   74706 -  -3.8  -3.17212   GCAGTAGGGCAGTAA               GTGG AGTTTA CCAC                AGATCAAAACATACT  47 74
     BRA0075 NONE
     BRA0074   72690 ..   72701 -  -3.6  -4.07568   TGCCGCTCGTGAAAA                CGGG CACG CCCA                 TGCCGGATGCGATGA  60 472
     BRA0072   69967 ..   69984 -  -4.8  -4.09685   GCGCATGGTCGAAAA             GCCG-GC TAAGG GCACGGC             GCCGTCCAATCTCTA  62 370
     BRA0070   67738 ..   67755 -  -4.7  -3.62046   CTAGCCGGTGAACAA             GGCGGCA TCAG CGCCGAC              GCAGGACGGAAAGGA  55 15
     BRA0069   66358 ..   66370 -  -6.3  -2.80589   CTTCAAACAAATGGA                TAGAG CAC CTCTA                AGGGCTCAATAAAAT  51 180
     BRA0068 NONE
     BRA0067 NONE
     BRA0066 NONE
     BRA0065   62149 ..   62179 -  -2.5   -3.4574   GCTAGCAGTAAAAAC       GGTGTAGATGATG TGTTG CGTGATCTACTCC       TTAGTCGGGTAGTTA  47 38
     BRA0064   60827 ..   60862 -  -3.2  -3.14132   TGCGGTGCGGATGAA    GCATTCCCGGCCGTAGT ACG ACCAAAACCGGGG-TGC    CTCATTTTCGCTTTA  45 128
     BRA0063 NONE
     BRA0062 NONE
     BRA0061 NONE
     BRA0060 NONE
     BRA0059   56642 ..   56655 -  -5.3  -2.64747   GCATGCGACCATAAC               CAATG TGCG CATTG                TGTAGACTCCATTTT  47 172
     BRA0058   56020 ..   56061 -  -7.3  -5.36364   GTAAAAACAGAAAAA TAGAGCGGTTCCGACGGCT TTGT AAAAATAGGAACCGCTCTA  TAGGTCTTCATGATC  95 99
     BRA0057   54685 ..   54699 - -11.4   -4.0942   TATGTATTAGAGAAA               CCCAGC TAT GCTGGG               GCGTTATTAATAATT  91 59
     BRA0056   53080 ..   53097 - -14.1  -3.65529   AGATGTGCATGGAAA             GCCCGCC AAAT GGCGGGC              TTCATATTTTTTAGC 100 36
     BRA0053   46274 ..   46292 -    -3   -3.5774   AGGGAATGGGCGAAA             GCGCGCCA AAC TGACGCAA             GGGCGCTTAAACGCA  51 135
     BRA0052   45035 ..   45055 - -12.5  -4.92757   TCATGAATAAGAAAA            GGCGGCGCT TTA AGTGCCGCC            TTTTTGTTCTTCAGT 100 54
     BRA0048   43521 ..   43533 -  -6.9  -3.15579   GGAACCCCTTAGTAA                CCCGA TGG CCGGG                GGCCGGCGCGGCGTT  57 6
     BRA0047 NONE
     BRA0046   41871 ..   41881 -  -8.2  -3.53811   TTGACCGGCTGGAAA                 GCGC CGT GCGC                 CTGTCGCGTTATGGC  62 313
     BRA0043   39597 ..   39626 -   -10  -2.75268   GAAGCACCGGCAAAC       GCGCTGATCGCC TCAGGC GGCGATCAGCAT        TTTTTCGATTTCGTT  67 8
     BRA0036   32741 ..   32765 - -10.7  -2.74144   TGGCCATCTGGAAAG          CCGATCCTTCC ACC GGACGGATCGA          GTGCCACTGGACCAC  63 100
     BRA0023   19452 ..   19470 - -10.2  -3.19157   TATCAATGGGAGGAA             GCCTCGCC TGA GGTGAGGC             CGGTGCTGGTATGGG  68 358
     BRA0020   18146 ..   18173 - -15.6  -2.70932   CTTCTCCGGGAAGGA        TGCCCGCCGG GGAGAGGA CCGGCGGGCA         ACAGGGATTTTTACT  95 36
     BRA0019 NONE
     BRA0018   16490 ..   16519 - -11.3  -4.15565   GCCATGATGTGAAAA       TGGGCGGCGGCCT TAAA AGACAGCCGCCCG        ATCCGGTACTTATAT  93 35
        entC   13836 ..   13846 -  -2.4  -3.57144   TGTTTCAGGCCGAAA                 GGCC GCA GGCA                 CGCAGCATGGTGCCA  49 4
        entE NONE
        entB NONE
        entA   10367 ..   10377 -  -8.2  -3.68351   GCGTTATGACCGAAA                 CGCC GTG GGCG                 CCTGGCGCAAGCCAC  69 47
     BRA0012    9576 ..    9594 -  -5.2  -4.12942   CGAAATGCCGGAAAA             TCCGCAAG GTT CTGGCGAA             GGAGATTACGGATAT  66 115
     BRA0010 NONE
     BRA0009 NONE
     BRA0008 NONE
     BRA0007    4110 ..    4133 -  -2.2  -2.76696   TGTTTGCTCAACAAG          GGGGCGCTGT CATG ACGGCGCCTA           TGTCTCTTGTGTCTC  39 23
        iunH    3054 ..    3089 - -15.5  -4.07885   CAGCTTGTTTCAAAA    GAAAAGCCGCGCAAG GTTTGG CCTGCGCGGCGTTTC     TGTGAACCAGCCAAT 100 46
     BRA0002    1331 ..    1344 -  -3.8  -3.66356   ATGTGCAACCGGAAA               CAGC CGGCGC GCTG                CTAGAACATGAAAAG  53 94
