# Supplementary material for: Rapid, accurate, computational discovery of Rho-independent transcription terminators illuminates their relationship to DNA uptake
Source: Genome Biol. 2007 Feb 21;8(2):R22. doi: 10.1186/gb-2007-8-2-r22 (PMC1852404; doi:10.1186/gb-2007-8-2-r22)
Supplement: Additional data file 4 — Best terminators found downstream of each of the genes of the 343 organisms studied. [file gb-2007-8-2-r22-S4.zip › Buchnera_aphidicola.bag]

        gidA    2345 ..    2369 +    -3  -5.53079   AAAAATTATATAGTA          CATAATTTTT TTTAC AAAATTTATG          TTTTTTATCTGTTTT  68 21
        atpB NONE
        atpE    3842 ..    3871 +  -8.9  -3.08901   TAAATTTATATATAT       TCTTTACGTTA-TA ATT TAGTAACGTAAAGA       TATATAATTTAATTT  74 83
        atpF NONE
        atpH NONE
        atpA    6500 ..    6524 +    -3  -2.75481   AAATATAGTAGTAAA          TAAGCTTT AAGGAGAAA AAAGCTTA          TGATTGGAATTAGAG  40 39
        atpG NONE
        atpD NONE
        atpC    9614 ..    9658 + -10.5  -5.26918   CGTTGAATTAAAACG TTTTTAAAAGAATTTTGAATT AAT AATTCAAAGTTTTTTTGGAAA TTTTTTATAGAATAT 100 376
        rpmH NONE
        rnpA NONE
        yidD NONE
        yidC   17371 ..   17393 +  -3.6  -4.62302   ATATATTTATTTAGT           TTTTTTAATA ATT TATTAAAACA           TTTTTAAAGGTGTTA  58 136
        thdF   18796 ..   18806 +  -2.6  -3.44101   TTTTGTATTGGAAAG                 TAAA ATT TTTA                 GTTTTCTTCAATTTG  42 23
        mutH   19740 ..   19755 +  -3.4   -6.3578   ATAGTAATAGTTTTT              TTATTT TTTT AAATAA               TTTTTTTTTTGCACT  82 255
       groES   20172 ..   20189 +  -4.3  -2.72511   AATTTTGGGTATTCG             TTAAATA ACCA TATTTAA              GTTTAAGGAAATAAA  47 39
        mopA   22193 ..   22206 +  -6.7  -4.11623   ATTATCATTGATTCC               GCGTA ATAA TACGC                TTTGATTTAATAGTG  72 357
         efp   23914 ..   23924 +    -4  -3.77666   ATAGTCTTTCTTCAG                 TAAC ATT GTTA                 TTTCCATTAAATGTA  54 366
        ftsY   26497 ..   26508 +    -3  -3.03035   AATTTTAAGTAACAA                TACT TTAA AGTA                 ATTATTATATTTGTA  42 13
        rpoH   27848 ..   27860 +  -2.7  -5.19275   CTCTAGTGCGTATTT                CTGAA ATA TTTAG                TTTTATTTTATCGAT  68 341
        yigL   31977 ..   31992 +  -3.4  -3.71913   GTACTTAAATAAGAT              TTATTT TAAA AAATAA               TATTTTAGATGTAAC  48 10
        metE   34493 ..   34518 +    -7  -4.88711   TATTATATTGTAAAA         CGATGTTATA AATATA TATAGCATCG          TTTTTAATATATTAT  79 62
        metF   53480 ..   53538 +  -7.3  -4.18711   TTTAATTATTTAGAA TTTTTAAAGATTGTAATATTAAATGTG TGCAT TGCGTTTAAGATTATAATTTTTAAAAA TTTAGTTATTATTTT  74 41
        argG NONE
        argH   56530 ..   56540 +    -4  -4.45771   ATGTAAATAAAAATA                 TATC TTT GATA                 TTTCTGTTTTAAAAT  58 72
        yibN   57264 ..   57286 +  -5.1  -3.23488   GTGTTTATAATAAAA           TTATTAAAA ATTAA TTTTAATAA           TGTGTATATTTTTAT  52 179
        cysE   58240 ..   58261 +  -5.9  -4.45544   TAAAAGGTAGTAAAA           GCTTCCT TACTTGAT AGGAAGC            TTTTAATTAATAAAA  68 143
         gcp   63769 ..   63780 +  -4.4  -6.02546   TAAGGTCACGAATAG                TGAC AATG GTCA                 TTTTTTTTAATTTAG  93 172
         cca   66117 ..   66132 +  -2.6  -3.96531   TAAAAATCCTGAAAA              TAGCAT TGGT ATGTTA               TTTATAGATATGTCG  51 166
         lig   73436 ..   73446 +  -2.6  -6.28401   TATATTTATTTTCGG                 TTTT TAC AAAA                 TTTTTTTGTTTTTTA  79 301
        gltX   75396 ..   75406 +    -4  -5.10497   ATGCATTAGTAAAAT                 TTTC ATA GAAA                 TTTTTTGGGTGCGTT  71 508
        fliF NONE
        fliG NONE
        fliH NONE
        fliI NONE
        fliJ NONE
        fliK   82007 ..   82025 +  -6.2  -4.67697   AAATTTTAGTGTTTT             TATTTTTA GTT TAAAAATA             TTTGTTATTTTAAAA  73 94
        fliM NONE
        fliN   83496 ..   83508 +  -3.5  -4.43859   AATTTATTATCAGGA                TAAAA ATA TTTTA                TTTTATAAAATTATA  56 47
       fliOP   84653 ..   84663 +  -2.6  -3.48144   GTAAAATAATTTTGA                 TTAT CTA ATAA                 TTACATTTTATTGTT  42 60
        fliQ NONE
        fliR   86031 ..   86069 + -10.6   -3.5556   TTTAACATTTATATT   TTTAAATAGTAAGGAATT TAA AATTCCTTACTAAATAAA   TTAATTTAAAATTTG  86 309
        ytfN   89277 ..   89287 +  -2.6   -4.8236   ATGGAAAAATTTTTT                 TATT AAA AATA                 TTGTTTTTTTAGATG  55 397
        pmbA   92363 ..   92377 +  -5.8  -5.30189   TCAATGTTTTAATAT               TAATGA ATA TCATTA               TTTTTTGATATTGTA  79 502
        fabB   94807 ..   94833 +  -6.8    -3.695   AATTTAATTATTACT         TTTTTAAGACAA ATA TTATCTTAAAAA         TGTTTAATTTTACAG  66 82
        talA   96360 ..   96372 +  -3.5  -3.29541   AATTAAATATAATAT                TATAA ATT TTATA                TATTATAGTGATCGT  45 61
        tktB   98446 ..   98464 +  -3.8   -3.5944   TATTTTCTATGAATA             GGGGTT ATTTTTC AGCCCC             TTTAAAACTATAAGT  50 49
        dapE   99703 ..   99741 +  -5.6  -2.56477   ATGAATGTATTATTA   CAAAAATTTTTGAAAAAT AGT AATTTTTAAATATTTTTG   CTATTAATATATTTT  52 6
      yb2331  103538 ..  103574 +  -3.4  -4.37971   TTTTAGTCTTAAGTG   TTTTGACATTATTATAT ATAA ATATGA-AATGTTAAAA    TTTTAGTAGTATTTT  56 57
        hisG NONE
        hisD NONE
        hisC NONE
        hisB NONE
        hisH NONE
        hisA NONE
        hisF NONE
        hisI  111144 ..  111157 +  -3.9  -2.51074   GTTACAATTAATTAT               CTAAT TCAT ATTAG                CATTTTGCGTGTTTT  44 98
         gnd  112634 ..  112651 +  -4.3  -5.33331   TTGGTATTCTTAATT             TAAAAAT TTTT ATTTTTA              TTTTTATTATGTTTA  72 28
         dcd  113558 ..  113570 +  -3.5  -3.90424   AGTATATACAATAAT                TATAT TAA ATATA                TTCTATCTTTTATTT  50 66
        metG  115277 ..  115300 +  -6.2  -5.41143   CGAATTATTATTTAT          TTTAAAACGT ATTT ATGTTTTAAA           TTTTTTTAGACAATA  83 46
        ribE  119230 ..  119242 +  -3.5   -5.4387   AGTTTTAATTTTTAT                TTTAA GAT TTAAA                TTTTTTAATTTGTAT  67 87
        rnfA  120038 ..  120054 +  -5.3  -5.39721   TGGGATTTGATGGAT              TAATTAA ATT TTAATTA              TTTTTTATATGATAA  77 12
        rnfB NONE
        rnfC  122211 ..  122232 +  -3.1  -4.05026   GGTATATATTTTTTT           TTAACAATA TATT TAATGTTAA            TTGTTTAAATTTAAG  50 129
        rnfD NONE
        rnfG NONE
        ydgQ NONE
         nth  125445 ..  125469 +  -7.3  -2.61383   ATTACAATGTTAAAA          TATGATCATAA TTT TTATGTTCATA          ATTATAAATAGAAAT  64 169
        tyrS  127201 ..  127217 +  -6.7   -5.0666   TTTTTTTTTATTTTT              TTTTGTT AAA AACAAAA              TTTGTTTTTTGGCTG  84 362
      yb1688  129349 ..  129365 +  -3.1  -4.58085   AGTTTGTGCATTTTT              TTTTTGA ATA TTAAAAA              TTTATTTATAACTAT  56 469
        aroH  130497 ..  130525 + -14.1  -4.50943   TTTTAATTTTTTTTA        TAGATACCAGTTA GAG TAACTGGTATCTG        TTTTGTAGATTATTA 100 35
        thrS NONE
        infC  133170 ..  133181 +  -4.4  -3.57792   AGTAATTAAATTTAT                TTCC TATT GGAA                 TTTGAAGATGCCTAA  53 52
        rpmI NONE
        rplT  133864 ..  133880 + -12.3  -5.13473   ATAGTTTTTTTTTAG              GCCTCCA TAT TGGAGGC              TTTTTTCAATATAAT 100 80
        pheS NONE
        pheT  137428 ..  137442 +  -4.4  -4.52349   ATGGCTGTTTTTTTA               TATAAA TTT TTTATA               TTTATATTTGTTTAT  63 62
        yajC  138086 ..  138100 +  -5.8  -3.82531   AGAATTTTTTTTTAA               GTTTTT ATA AAAAAC               TTTAATAGGTTATTT  63 161
         nfo  142349 ..  142363 +  -4.4   -3.8615   TTATAGGTATAATGT               TATTTA TGT TAAATA               TTTAAAGTTTTTTTC  55 60
        rplY  142751 ..  142767 +  -5.3  -3.67877   AATAAAATTCACGTT              TAAAATT GAT AATTTTA              TGTTTATTAAGAAAT  59 43
        ksgA  145077 ..  145089 +  -4.1  -3.77588   ATTTTTTATAGTTCG                CGTGA TAT TCATG                TTGTTGCTATACAAT  52 49
        apaH  146275 ..  146293 +  -2.5  -5.72118   TTTACTAATAGAATT             TACAAAT AAAAC GTTTGTA             TTTTTTATATTTTTT  74 295
        rpsT  157275 ..  157306 + -11.8  -3.93236   GTATTTTAATCTAAT      TTGCTTCCATATAA CTTT TTTTATGGAAGCAA       TTTGTAGAATTCATC  95 65
        nuoA  161201 ..  161213 +  -3.5  -2.74248   GCTAAATGGACATTC                TATAT GAA ATATA                CTTTAACACGTGTTA  42 48
        nuoB NONE
       nuoCD NONE
        nuoE NONE
        nuoF  165588 ..  165620 +  -2.9  -3.49966   ATATATTCATAGTTC      TATATCAGAATATTA GTT TGAAATTTTGGTATA      TAATTTTTTTGCAAA  45 10
        nuoG NONE
        nuoH NONE
        nuoI NONE
        nuoJ NONE
        nuoK NONE
        nuoL  172756 ..  172772 +  -5.3  -3.59738   AAGTAAGGGGATATT              TTATTTT TTT AAAATAA              TTTAAAAGTATCATA  59 69
        nuoM  174347 ..  174361 +  -3.6   -2.8076   TTTTCAAATTTTATT               TAACTT ACA AGGTTA               TAATTAATAATGATT  43 23
        nuoN  175864 ..  175876 +  -3.5  -3.34414   ATGGTAATTAATACG                TAATT AGT AATTA                TTAATAATGTTTTTA  45 34
        ygjT  176937 ..  176971 +  -6.8  -3.88583   GTATATTAATTTCCA     TATATAATGTATTTTA TCT TAAAATATAATATATA     TTTATAAAGAATTTA  68 51
        folC  178252 ..  178264 +  -3.5   -2.5547   TTTTAGCAAACAAAG                TTAAA AAT TTTAA                ATTACTATGAAACAT  41 3
        cvpA  178912 ..  178924 +  -3.5  -4.81814   GTACAATAATTTTAA                TAAAT GTG ATTTA                TTTTATTGTACTCAT  60 137
        prfA NONE
        hemK  183725 ..  183742 +  -2.1  -4.25074   TATATTAATAAGATA             TTATATA TAAT TATGTAA              TTTTAAGATTTACTA  48 130
        ychA  184809 ..  184821 +  -3.5  -5.22137   TATACTAAATTTTAG                TAATA TTA TATTA                TTTTATTTTGTGGTT  65 230
        ackA NONE
         pta  188829 ..  188846 +  -2.1  -4.05877   ATGTTTTGTGGTTTA             TAGTAAA TAAC TTTATTA              TTATTTAATATAATG  50 330
        yba2  196850 ..  196862 +  -3.4  -3.41738   GAGCATCTATCATTC                TCAG TGTTT CTGA                TATGTTTCTTCCAAA  49 318
         ung  198237 ..  198263 +  -3.9  -3.52764   TTAATTTTTAAATAA         TGTATAAAACA TGCTT TGTTTTATAAA         TCTATTTTATATAAT  49 37
        ppnK  200359 ..  200369 +  -2.6   -3.7645   CAATATATTAAAAAT                 TTTT ATT AAAA                 TTGTATTAATTGAAT  45 502
        ydhD  200849 ..  200872 + -13.2  -4.09739   TTATTGTTCGTGTAT          CATTGGGTGG CCAT CCGCCCAATG           TTTTCCAGCGATTAA 100 113
        sodA NONE
         pth  203057 ..  203069 +  -3.5  -2.77118   AGTTTTTATGAGGTA                TAATA TAT TATTA                TGGGTTTTAAATGTG  42 58
        ychF  204501 ..  204512 +    -3  -6.09888   ATCCTAAAAACGCTA                GTTT TTTT AAAC                 TTTTTTTTGTTAAGA  85 366
        truA  211294 ..  211304 +  -2.6  -3.96867   GTTTCTGTGGTTAAG                 TTTA TTT TAAA                 TTAATTTTGTTTTTA  47 44
        mrcB  214121 ..  214133 +  -4.9  -4.84311   ATTATATATGAATGC                TTATG TAG CATAA                TTTTATTATGTAAAA  68 397
        secA  216851 ..  216876 +  -2.7  -5.30339   AATATAAAAAATTTA         TCAATATGTTT TTTA AAATATTTTGA          TTTTTATATTTTAAT  63 98
        guaC  218912 ..  218924 +  -4.9  -4.76041   TTACAACGTATAAAT                TGATA TTT TATCA                TTTTTAATGAATGTA  68 185
        aceE NONE
        aceF  223171 ..  223187 +  -2.3  -2.99258   TATTTAAAAACATTT              ATGTATT AAA AATACAA              TCATATTTGTTGTTT  38 110
        lpdA  225027 ..  225039 +  -6.3  -5.69023   TATAAATATATCTCC                GCTAA TCA TTAGC                TTTTTTTGGTATTTT  95 391
        htrA  247604 ..  247617 +  -5.3  -2.56018   TTTAACAATGACAAC               GCAAT AGAG ATTGC                AGTTATTTTTGCTAG  52 237
        rpsB NONE
         tsf  251173 ..  251187 +  -8.5   -3.7212   TTATTGATTTGAGAA               CCGCC ATAAG GGCGG               TTGTATTAAATATTT  74 46
        pyrH  252126 ..  252142 +  -6.7  -4.60255   TAATTAAAATTTATG              TTTACAT TTT ATGTAAA              TTTTTAGAAGGTTAT  76 124
         frr  252795 ..  252806 +    -3  -2.54632   GGAGTTAGCACTTTA                TCTA TAGT TAGA                 CGTTTTCTAAAATTA  40 105
        uppS  255088 ..  255118 +  -6.5   -3.8493   ATTTATTCGCATGAT       TTAATTGTTTTAA ATATG TTAAAATAATTAA       TATTATTTTTCATGT  65 373
        fabZ  255854 ..  255864 +  -2.6  -3.61468   ATAGGTTTTAAAGAT                 TTAT TAT ATAA                 TTGATTTGATTGGAA  43 281
        dnaE  259188 ..  259205 +  -4.3  -5.45726   ATTAAATATTCAATT             TTAAAAA GATA TTTTTAA              TTTTTTTAAAATATA  72 93
        flhB NONE
        flhA  265113 ..  265125 +    -2   -5.1287   CGGAAAGTTTTAACA                TTGA TATAT TCAA                TTTTTTAAATATAGA  64 495
        dnaQ  271002 ..  271048 +   -12  -4.67234   TTTTAAAACGTTTAA CAAAAATTTTAAAACAAAAGTC TTA GTTTTTTGTTTTAAAATTTTAG TTTTTAAAATTGAGT 100 226
         gpt  271697 ..  271709 +  -3.5  -3.40622   GATTTGTGATTGATC                TTTAA TTA TTAAA                TCTATTTTAGAGATA  46 32
       grpE1  272706 ..  272722 +  -2.3   -4.4891   TTAAAGAAATAAAAA              TTTAAGT TTA ACTAAAA              TTTTCTCATACTACA  50 320
        smpB  273344 ..  273356 +  -3.5  -3.20078   GAAGTATTCGTTTAG                TATAA GGA TTATA                TATTAATATGAAGTA  45 57
        yfhC  274180 ..  274201 +  -6.7  -3.57246   AAAAATTTTGTGTAG           TTTTGCTTA CAAT TAGGCAAAA            TGTTTAATTCATAAT  66 337
        trmU  280359 ..  280373 +  -2.9   -2.8474   ATCACAATTTTATAT               TTTTG GAGTA CAAAA               TAGTTGTGGGTAAAA  41 54
        ycfC  281073 ..  281084 +  -4.4  -2.71369   TATTTAGAGGTTTTT                GATG ATTG CATC                 TCCATTATTTGCCAT  47 66
        purB  282497 ..  282511 +  -4.4  -4.68994   CTTAAACATTATAAT               TATATT TAA AATATA               TTTTTAAATAATAAT  63 66
        mltE  283208 ..  283220 +  -4.9  -3.46345   ATCATCTGGTATAAC                TTCTT TCA AAGAA                TATATTTTGCTACTT  54 27
        fabI  284172 ..  284185 +  -2.5  -2.94293   TTCGTGTGTTTATTT               TAAAA TAGG TTTTA                TAATTATGTTACGGA  38 114
         rnb  286326 ..  286336 +    -4  -3.77671   GTATATATTTATAAG                 TTAG ATT CTAA                 TATTTATGTTATTCT  52 220
        ychE  287106 ..  287119 +  -3.9  -3.66654   TTAATTATACCTTAT               CAAAA GTAA TTTTG                TTTGAAATTAAAATA  50 80
        lipB  287787 ..  287807 +  -3.3  -4.36903   TGTTAATGCATAAGA            TTCGAGAAA TAT TTTCATGAA            TTTATCTTTAATAAA  54 6
        lipA  289317 ..  289334 +  -2.7  -4.32436   TACTCCCATCAGCAA             CGGTTTA TTTT TAAACGG              TTTTAGTGCTAATCT  55 460
        ribA  290509 ..  290531 +  -5.8    -2.724   TTTACCAATTGAATA           TTAAAAAAAT ATT GTTTTTTTAA           ATATTTAGTATATTG  55 22
        yciL  301464 ..  301480 +  -5.3  -3.72695   TCCGTTATTTAAATT              TAATTTA AAA TAAATTA              TTTAATACACAAAAT  59 138
        sohB  302713 ..  302730 +  -8.5  -3.12962   AATTTTTATTACGAT             GCATCTA TTAT TAGATGC              TAATTTTAAAATTTT  71 149
        yfgB  306306 ..  306318 +  -4.9  -2.57274   ACAATAGAATATGAA                GTAAA TTG TTTAC                ATATTCATTCTGGAG  49 459
        hisS  308519 ..  308541 +    -5  -6.09888   TAGAAGAATTAGAAT           TAGCTTTTAA AAA TTAAAAGGTA           TTTTTTTTGTTAACA  86 9
        glyA  309942 ..  309972 + -13.6  -3.90874   TTTATTAAACTTTTA       TATTATACCATCTA AAT TAGATGGTGTAATA       TTTGAATATTTTTTA 100 53
        bioA  314993 ..  315003 +  -2.6  -6.22802   ATTATGAAAATTTTT                 TTAT GAA ATAA                 TTTTTTTTTATAACA  74 15
        gapA  321152 ..  321189 +  -8.1  -4.15222   ACAATTTATTATAAA   TTTCATATTGACATTAAA TGA TTTAACGTCA-TATGAAA   TTTATTACGCAAAAT  79 66
        phrB NONE
        ybgI  324781 ..  324800 +  -2.2  -3.53563   ATTTGTTGATATAAC            CATATAAT AAAT ATTATTTG             TTTAAAAAAAAATAT  41 297
        sucA NONE
        sucB  328897 ..  328924 + -11.4  -3.54256   TTATTATGTTAAAAT        TTGGTGCTATGA TGAA TCTTAGCACCAA         TATGTTTTTAGAAAT  95 77
        gpmA  331036 ..  331054 +    -9  -2.64651   GATAATAATATTTAT             TAGATCTT AAT AAGATCTA             TCACTTTAAGAGATT  72 165
        pfkA  332135 ..  332150 +  -3.4  -4.94487   AATTTATTTAGAATT              TATTAT ATTA ATAATA               TTTTATGTTTTATAA  62 125
        trxB NONE
        infA NONE
        aspS  344623 ..  344637 +  -4.4  -4.10453   ATGTAATTAAGAATA               TTAATA TAC TATTAA               TTTTAAGAACGTTTA  61 383
        yebA  347462 ..  347472 +    -4  -2.78774   CGTAACTCCTCGATA                 TAAC GCA GTTA                 ATTTCAGCGTTTGTA  46 277
         zwf  350968 ..  350984 +  -4.5  -4.96435   CTTAGGAAAATAATA              TTATATG ATG CGTATAA              TTCTTTTTTTATTAA  67 354
        htpX  352305 ..  352331 +    -6  -4.44667   AACGTTTTTAAAAAA        GGCCTTT-GTA TGTTTT TACAAAAGGCC         TTTATTATTAAAAAA  68 483
        yoaE  354094 ..  354104 +    -4  -3.35237   ATATTTTTTTTGACT                 GTTT TAA AAAC                 TTGAATTATTATTTA  47 72
        yeaZ  355079 ..  355097 +  -2.4  -5.75342   AATTTGAAGCCGTTC             TTTTGCTA TAT TAGCAGTA             TTTTTTTTACGGGAC  78 241
        rsmC  358202 ..  358222 + -10.5  -3.39772   GCAAAGCCATAAGGC            CGAGGGATT TTA AATCCCTTG            TGTTTACCGATTTCA  86 188
        flgB NONE
        flgC  363093 ..  363135 + -12.6  -3.80893   ACATATTATTAAACA TTTAATAATTAAATATTTTA TCG TTAAATATTTAATTATTAAA TTTAACTTATGGAAT 100 375
        flgF NONE
        flgG NONE
        flgH NONE
        flgI NONE
        flgJ  367712 ..  367747 + -11.4  -4.14345   AAAGCCAACACATAA    TTTCCCATAGCTAAAT AAAA ATTTCGTTATGGGAAA     TTTAGTTTAATATTA  95 208
        rluC  371236 ..  371259 +  -6.9  -2.51642   TCCTTAAAATAACTA          GTTAGTTAA ACATTG TTAACTAAC           ATTAATAAATCATAT  60 147
        rpmF  371555 ..  371579 +  -6.5  -3.92075   ATTGCACTTAATAAA          CAGCGTGTTAA TTA TTAATACTCTG          TTTATGCATGCAAAT  65 67
        fabD NONE
        fabG  373457 ..  373475 +  -2.3  -2.62263   AGTGATTCATGTTAA             TGGCGGG ATGTA CATGCCA             TGATATAACAACAAT  36 4
        acpP  373876 ..  373904 +  -6.1  -3.34233   ATTATAATAACATAA        CATTGAATATCTA AAA TAGATAAACAATG        TTATAAAAATTCTAG  58 82
         tmk NONE
        holB  375643 ..  375656 +  -2.5  -3.53031   TATTGGGAAGAAATT               TTAAA CATT TTTAA                TTAATTTAACATCCA  42 8
        ycfH  376493 ..  376519 +  -3.2  -4.03645   TAATATGTCTTAATT         TTATTATATAAA TGC TTTGTTTAATAA         TTTAATATTATTCTT  50 28
        ptsG  378148 ..  378164 +  -3.1  -3.77489   ATTTACATTATAATT              TGTATAT TAT ATATATA              TTTACATATTAAATT  48 96
        ycfF  378720 ..  378731 +    -3  -4.09685   TACTAAAAAAATACA                TAGA ATTC TCTA                 TTTTAGAACATACCC  50 212
        argF  389138 ..  389174 +  -9.1  -3.54459   CCTACACAACTTAAA    GTTATAAAAAAATAAAA TAA TTTTAATTTTTTGTAAC    TTTAAAAAAAATTGA  78 250
        yhaR  390332 ..  390342 +    -4  -4.88388   TTATTAAATAATGAA                 CTTA TTA TAAG                 TTTTTATACACTTCT  63 164
        yrbA NONE
        murA  408691 ..  408714 +  -4.7  -5.09173   GCAATCAATTCATAT          TTTGGAACT ATTTAA AGTTCTAAA           TTTTTTAAAATATTA  67 65
        rplU NONE
        rpmA  409625 ..  409643 +  -6.2  -4.33582   TTTCGAAAACAATTC             TATTAATT ACT AATTAATA             TTATTTGTTATTAAA  71 177
        yhbZ  410893 ..  410909 +  -6.5  -3.58242   CAACATAAAATCAAA              CCCGG GGTTGTA CCGGG              TCTTTATAAATATTT  64 190
        pheA  413346 ..  413373 +  -2.9  -4.26792   GCAAAAAAATTTATT        TTTGTATCAAA ATAATA TTTGATAAAAA         TTTTAAAATTTATAT  52 121
         ffh  414923 ..  414935 +  -4.9  -2.79831   TCAAAAAGTGTATTA                TTTTC GAG GAAAA                TATGGTAAAAATTCG  50 103
        rpsP  415193 ..  415208 +  -3.4  -2.77013   ATATTAATAAAAAAA              TAAAAT AACA ATTTTA               ATTATTAAAACAATG  42 18
        rimM NONE
        trmD NONE
        rplS  417086 ..  417117 +    -6  -3.28712   CTTTAAATCGTACCT      CCAACTGTAAGATT ATTT AATTTTATAGTAGG       TTGTCCAACACCAAC  58 182
        aroQ  419462 ..  419477 +  -3.4  -5.34309   ATGTAAAAACACACG              TATTTA TTAT TAAATA               TTTTTGTTTAATAAT  67 153
        alaS  423401 ..  423411 +  -2.6  -2.70936   GGATTAGTTCTAGAT                 TATA AAT TATA                 TCATGTAATTACTAA  37 21
        csrA  423780 ..  423812 + -12.9  -3.30006   AACTATTAATAAATT      CAGCGTCTTGCTT AATAAAA AAGCAAGATGCTG      TTACTATGAATTCGT 100 39
        gshA  426025 ..  426035 +  -2.6  -2.52464   AATTTAATATTACCT                 TTAA TTT TTAA                 TAAATTAGAACAACC  37 217
        endA  427129 ..  427140 +    -3  -3.24161   TATAAAAATTAAATC                TTAG ACAT CTAA                 TATTATAAAAATTTA  43 235
        glnS  431307 ..  431328 +  -3.1  -4.07678   AGTTATACTTGTTAA           TTAAAAACT AATC AGTTATTAA            TTTAATCTTTTAAAA  50 63
        pyrG NONE
         eno  434714 ..  434731 +  -5.7  -4.04474   TATAATCTTAAAAAT             GTATATA TTAT TATATAC              TTTGTATAAAGATGT  64 161
        dsbA  440789 ..  440799 +  -2.6  -3.76885   TATAATTTTAAACAC                 TAAA AAC TTTA                 TATATTTTTTTAAAA  45 36
        polA  442248 ..  442264 +  -3.8  -3.28005   GAAAAATTTAACATT              TTTTCA CGAGT TGAAAA              TAATTTTGATTTTTG  49 465
        typA  445075 ..  445085 +    -4   -2.5214   TCATTCTCTTTTTTA                 TGAT TAT ATCA                 CTGTCTTGTCCTCGT  45 258
        ygfZ  452741 ..  452762 +  -3.1  -3.02591   AATACTACTAACAAA           TCTCAATAT AAAA ATATTGAAA            TATAATTTAAGTGCT  42 65
        yleA  454263 ..  454273 +    -4  -3.83502   ATAAAATAATCTATA                 TGTT ATC AACA                 TTTGATATAAACCTA  52 123
        ybeY  454872 ..  454882 +  -2.6  -3.80893   TTTTTTAACGAACTT                 TTAA AAA TTAA                 TTTAAATTGTAAAAT  45 69
        corC  455869 ..  455882 +  -2.5  -4.67651   AATTAGCATTAATTT               TTTAT TTTT ATAAA                TTTCTTTTAAAATGT  53 133
        leuS NONE
        holA  460517 ..  460529 +  -4.9  -4.14392   TTCATATTTACATAG                CTATA ATA TATAG                TTTATATGTAAGTAT  61 196
        sirA  461287 ..  461325 + -10.7  -2.98088   TCAAAAATAAAATTA   TCACTAACAATTATT AACGTCACA AATAATTGTTAGTGA   TATATAAATTTAAAA  86 140
        yhgN  463856 ..  463867 +  -2.2  -3.55378   ATATGACATAATTCT                CAGC TAAT GTTG                 TATTTATGAATAAAT  41 226
         pgk  465069 ..  465088 +  -5.2  -3.61486   AACACTTTAATAAAT            TTAAAAAT AATA ATTTTTAA             TTATACTATTTTGAT  56 6
         fba  466258 ..  466269 +    -3  -3.36078   AAAATTAAAGGAGAA                TTGA AATG TCAA                 TGTTCTCCTTAATTT  43 77
        yggB NONE
        recC NONE
        recB  474142 ..  474152 +  -2.6  -2.76815   AATTAGAACAAATCT                 TTTA AAA TAAA                 CTTATTCGGACAAAT  37 21
        recD  476342 ..  476355 +  -5.3  -3.29142   ATATATTTAAAAATT               GCAAT AAAT ATTGC                TATCTTCTTAGTAAA  55 343
        ribH  476941 ..  476956 +  -2.6  -3.76888   ACCACGCTAAATATT              TGTTAT AAAT GTAACA               TCTTTATTATAAGTA  45 65
        ribD  478206 ..  478222 +  -5.3   -2.5499   TAATACATATGATAA              TAAAATA CCT TATTTTA              ATATTCATATTAAAT  52 122
        nusB  479078 ..  479091 +  -3.9  -3.69323   AAATACCAAAGTTTC               GAATT ACTA AATTC                TTTCCATACTGCTGA  50 396
        yccK  483207 ..  483219 +  -3.5  -4.15044   ACCAAATATCTAAAA                TATTT ATT AAATA                TTTATTCGAAAAACA  53 47
        bolA  488697 ..  488717 +  -4.1   -2.5497   TTATACAATTACATA            TATCAAATT TCT AATTTGAAA            AATTTTAATATTCAT  44 97
        clpP NONE
        clpX  491397 ..  491421 +  -8.9  -2.72344   GTGGTCTACTCAGTA          TAATTTTTTAA TTT TTAAAAAATTA          TCATTGAAACTAAGA  72 163
         lon  493801 ..  493811 +  -2.6  -4.46854   TAAAATATAACCTTG                 TTAT TAA ATAA                 TTTTAAATTTTATCT  51 38
        ppiD  495672 ..  495684 +  -3.5  -3.79862   ATTCTATTATCTATT                TAAAT AAA ATTTA                CTTTTTATTTAATAT  50 265
        mdlA NONE
        mdlB  499440 ..  499456 +  -5.2  -2.78495   ATAATTATACTAAAA              CTAACA ATCTC TGTTAG              TAATATTCGTAATAC  49 76
        dnaX  501035 ..  501046 +    -3   -3.6422   AATAATCTTAATTAT                TAAG GATT CTTA                 TGTTTTCAAAAGATG  46 239
        ybaB  501432 ..  501444 +  -2.7  -3.32294   AATTATTCTTGTACA                TGGTA AAT TATCA                TTCTAAAACATTTAC  40 79
        htpG NONE
         adk  504165 ..  504179 +  -7.8  -3.33261   CGAACCTATGACCTA               CGGCTT AGA AGGCCG               TTGCTCTATCCATCT  69 102
        folD  505322 ..  505332 +  -2.6  -4.24948   ATCTCGTTCATATAT                 TAAA CTA TTTA                 TTTTCCCTATGATAC  53 175
        ybeD  507672 ..  507711 +  -4.8  -2.69799   CGAATTGTAGATTAT  TTTATTTATAACTAATCTA TGT TAAATTA-TTATAAATAAA  TACTATATAAACTAA  49 429
         def NONE
         fmt  514570 ..  514585 +  -4.8  -5.00616   TTTATCTTATTATTA              CAAATT TATT AATTTG               TTTTTTAACAAACAA  70 101
        yhfC  538498 ..  538509 +    -3   -3.7553   GGATTATCTGAATCA                GTTA CTGC TAAC                 TTAATCTTTTTTTTA  51 344
        bioH  549216 ..  549228 +  -4.9  -3.97307   TGACAACAATTGTTT                TGATA GAT TATCA                TTATTCTTAGATAAG  61 174
        dnaB  552154 ..  552176 +    -5  -3.11634   AAATATGTAATAATT           TATTTATAGT TTA ACTAAAAATA           TTAAATACTATGCAA  51 160
        gshB NONE
        yqgE NONE
        yqgF  554779 ..  554792 +  -2.5  -5.46129   CTATTTTATGATATA               TTTAA TCCT TTAAA                TTTTTTAATTTATTA  63 346
        yggS  560506 ..  560523 +  -4.3  -3.16647   AATTAAATTACCTAC             TTTTAAA AACA TTTAAAA              CTTTTAATAACTAAA  49 83
        yggW  561745 ..  561763 +  -6.1  -3.40309   TTATAAAATAATTTT             TGCTAAA ATTAC TTTAGCA             TTATAAATAATTATA  59 87
        mutY NONE
        yggX  563980 ..  563998 +  -7.6  -3.71794   CAACTTTAATAATGA             TACTTATT TGT AATAAGTA             TTTAAATCATTAAAT  72 32
        murI  564909 ..  564919 +  -2.6  -5.62045   AATTAGTAAATATAC                 TTTT CAA AAAA                 TTTTTTCTTGTATAT  66 99
        pyrE  567982 ..  567992 +  -2.6  -5.36364   TCCTATTCGATCATC                 TAAA ATT TTTA                 TTTTTATCTTTTTCA  68 479
         orn  584143 ..  584156 +  -2.5  -4.83169   AAAAAAAAAAATGTA               TATAA TTAA TTATA                TTTTTATGCGGGAAT  55 152
        amiB  585696 ..  585721 +    -2  -4.34263   ACACATCAACATTTA         TATTTTTACT TAAAGT AGAAAAAATA          TTTATATTATTCCCG  55 394
        hslV NONE
        hslU  588609 ..  588641 + -13.7  -3.55801   AATACAATAATAAAA      TCTTTCCTATCTTTA GAA TAAAGACAGGAAAGA      TTTAAAAAACTTCCT 100 63
         fpr  592430 ..  592440 +    -4   -3.8714   ATTTCTAGCGAAAAT                 TACT GGT AGTA                 TTATATTAATTTTTT  52 17
        cyaY  601224 ..  601238 +  -4.2  -4.05181   AGCGCTCTATCCAAC               TGAGCT ACA AGCGCA               TTTCGTCTTTATAAT  54 401
        nifS  610790 ..  610800 +  -2.6  -3.06696   AAATTGGACACATAA                 TTAA TTT TTAA                 TATATTAAAAACGAG  39 22
        iscU  611251 ..  611298 +  -6.7  -3.12327   AACAATTTTGTAATT TTTAAATTTGTGCTAAAGT CAATATGTAT ACTTTAGTACAAATTAAAA TATTACCTGTAAAAA  62 71
        hscB  611913 ..  611924 +    -3  -3.59935   TAATAAATTAATTAG                TATC TTTG GATA                 TATTTATCATGATTA  46 30
        hscA  613541 ..  613553 +  -3.5  -5.85178   TTTAAAAAATTAAAA                TTAAT ATA ATTAA                TTTTTTTTAAATATT  73 98
         fdx  614082 ..  614098 +  -6.7  -4.46514   TACTTTTTGTAGACA              TTAGAAA GTT TTTCTAA              TTTATTTCCATGAAT  76 198
        yfgM  615386 ..  615402 -  -3.1  -3.70902   CCTTTTATATCGAAA              TCAATAA ACA TTATTAA              TTATAATTATTAATT  46 22
        engA  613975 ..  613987 -  -3.5  -5.11063   ACTATTTAATAAAAA                TTTAT TTA ATAAA                AGGATTTTTGCTACT  65 14
        ilvD NONE
        ilvC  605612 ..  605641 -  -5.3  -2.88861   TATTATTTTGATACA       TTTTTAAAAATTT TATA AAATTTTTAATAA        CAATTAATCTGTTTT  53 19
         rep  603416 ..  603428 -  -3.5  -3.91506   TCATTTTTAAAAATA                TAAAA TGT TTTTA                CTAACATAGATCACA  50 119
        trxA  602959 ..  602991 - -12.3  -4.19879   ATAAAATTTGGAAAA      CATTTAATACTACCA CAG TGGTAGTATTAAATC      TATAATTTAAATAAC 100 78
         rho  601500 ..  601522 -    -8  -3.57173   AAAAATATATTACAA           TAAAAATTAT TCT ATAATTTTTA           AGAACGTTTCATCAT  72 23
        dapF  599350 ..  599367 -  -2.1  -3.99985   TATACATTGAAACAA             TCTAATT AATA AATTAAA              ATTACACATAAAAAA  46 69
        ynfM  597806 ..  597826 -  -5.6  -3.62022   AATAATATGACATAA            TCTTTAAA CCACT TTTAAAGA            TATAGACTTAATACA  59 238
        pitA  596214 ..  596262 - -11.7  -2.65354   GTTATTTTAAATTTA TTTTTAGATAAATACTAAA-TA TTTGAT TAGTTTAGTATTTATCTAAAAA TATAAAATAATAATC  93 67
        uspA  595632 ..  595674 -   -17  -2.83345   GTGATATATCAAGTA TAATTTTAAAATAAAAATAA TTG TTATTTTTATTTTAAAATTA TTAACACTAACAATT 100 54
        yba3  593858 ..  593888 - -10.7  -4.84359   TTATTCTTATAAAAA       TGGAGTATATAAA ATTAA TCTATATACTCCA       CGTAAACAAAATGTT  95 143
        yjeA  592171 ..  592181 -  -2.6  -5.23016   AAACAATTTAAAAAA                 TATT TAT AATA                 AAAAACTATATACGC  68 334
        trpE NONE
        trpG  588604 ..  588646 -   -16  -4.00486   TTCACAATACAATAA TAAAATCTTTCCTATCTTTA GAA TAAAGACAGGAAAGATTTAA AAAACTTCCTGTTTA 100 412
        rpmE  585534 ..  585554 -  -8.5  -5.03713   AACAATTAAATAAAA            TTTAAAAAC CTT GTTTTTAAA            AAAAAAGTAATATAT  86 51
         pgi  580764 ..  580776 -  -4.9  -4.81752   AAAAACATTTAAAAA                TAGTT ATA AACTA                AAATTATTATGTTTT  68 454
        mtlA  578674 ..  578690 -  -2.3  -4.78848   TTTCCAAATATAAAA              GTTAACA AAA CATTAAC              AAATAAAAACCTTTG  55 101
        mtlD  577425 ..  577448 -  -4.1  -2.92275   AAAAAATATAAATAT          TTTTTTATA AAACAA TATAAAAAA           CATCATTGCAAAAAT  45 58
        mutL NONE
        miaA  574640 ..  574653 -  -2.5   -4.9792   TATTTTACACAAAAA               TATTA GCAT TAATA                ACACTAATTATCTTA  58 1
        hflK NONE
        hflC NONE
        purA  570622 ..  570632 -  -2.6  -5.97575   AACCTACAAAAAAAA                 TTTA ATA TAAA                 ACAAAACTATAACTA  72 151
        rpsF  569704 ..  569714 -    -4  -3.74868   TTTAAAAATAATTAA                 TTTC ACA GAAA                 CATACATTATATCTA  50 74
        rpsR NONE
        rplI  568873 ..  568883 -  -2.6   -4.3014   ACACATTTAGCAAAA                 TAAT AAT ATTA                 TATTTAAAATTCTAC  49 53
         dut  567237 ..  567251 -  -2.2  -4.38116   TGGAGAAAAAGGAAA               TTTTAT AGG ACAAAA               ACTAACAGGAAAAAT  55 324
        sbcB  564642 ..  564654 -  -3.5  -6.32017   AAGAAATAAAAAAAA                TTTTT CCA AAAAA                AATTCAAATTATTGA  95 263
        yggH  561738 ..  561755 -  -4.3  -4.50943   TAATAATTTATAAAA             TAATTTT TGCT AAAATTA              CTTTAGCATTATAAA  61 44
        leuB NONE
        leuC NONE
        leuD  556179 ..  556199 -  -4.2  -6.10295   CGAACATAAAAAAAA            TTTAAAAA TCATT TTTTTAAA            AATTCAGGAATTAAA  80 13
        leuA  554580 ..  554596 -  -6.7  -3.86973   ACATACGATAAAATA              TCTAAAT CAT ATTTAGA              AATGATTAATTAAAT  68 209
         ssb  548742 ..  548752 -  -2.6  -3.95153   CTAATTATTTAGAAA                 TAAA AAA TTTA                 AAACAACAAATCTTG  51 393
        yhgI  547224 ..  547244 -  -7.1  -4.13282   ATGACATTTTCAAAA            TTTATTATT TTA AATAATAAA            TTTTACTTTTTTTAA  70 347
        prfC  544852 ..  544864 -  -3.5  -3.18105   CTAACTTATTAAAAC                TTAAT AAC ATTAA                TTTTCACATGTAACA  45 22
        deoB  543483 ..  543497 -  -3.6  -4.16279   TATATTATTTTAAAA               TATAGA TGT TCCATA               ACTCATAGTCGACAA  53 5
        deoD  542687 ..  542704 -  -5.7  -3.28814   CATTAATTTATAATA             CAATTTT AAAT AAAATTG              TTAACCAAAAAAATC  58 45
        aroK NONE
        aroB  540026 ..  540040 -  -2.2  -5.04222   TAACCAAATTAAAAA               TAATAA ATT TTATCA               TCATCATGTAATATA  57 84
         rpe  539218 ..  539255 -  -3.7   -3.4055   ATATAATAAACTTAA   TTTACCCAATATTAATT TAAA AATAAATACTAGATAAA    ATAACATCTAAATTA  46 78
        trpS  537805 ..  537821 -  -2.4   -3.7108   AGTTTTATACTTAAA              TTTTTT GATTT AAAAAA              AACAATAATAACGCT  49 380
        fkpA  535669 ..  535679 -    -4  -3.63744   TTTCTTTTTAAAATA                 GTAA ATT TTAC                 TTAGATTGTATGTCT  50 22
        yheN NONE
        yheM  534836 ..  534846 -  -2.6  -4.57341   AATTCCCTTTAAAAA                 TTAA TTA TTAA                 ATCACTATTTTTTAA  53 8
        yheL  534475 ..  534485 -  -2.6  -3.83102   TAAATTATCACTAAA                 TATT ATA AATA                 ATGTTTAAAAAATGC  45 65
        rpsL  534036 ..  534057 -  -6.1   -4.9792   TACCCCACATAAAAA           TTTTTATTA AATT TAATAAAAA            ATAAAATAAATTATA  75 47
        rpsG  533494 ..  533512 -  -7.6  -2.91582   TATTTCACTTATATA             GAAATTAA TAA TTAATTTC             AATTTAAAAACTATA  67 54
        fusA  531275 ..  531291 -  -2.4  -5.35224   TCTATAAAAATAAAA              TAATTT AAACA AAATTA              ATATAAAAATAACAA  63 44
         tuf  529975 ..  530010 -  -8.6  -5.51165   AAAATCTTAAAAAAA    TCAAGAAAAGAA-CTTA TTC TATGCTTCTTTTCTTGA    CTTTATTAAATTAAT 100 77
        rpsJ NONE
        rplC NONE
        rplD NONE
        rplW NONE
        rplB NONE
        rpsS NONE
        rplV NONE
        rpsC NONE
        rplP NONE
        rpmC NONE
        rpsQ  524458 ..  524474 -  -2.3  -4.35742   ATTTAACTATCAAAA              CATAAAT TTT ATATATG              CATTTTATTCACACT  50 72
        rplN NONE
        rplX NONE
        rplE NONE
        rpsN NONE
        rpsH NONE
        rplF NONE
        rplR NONE
        rpsE NONE
        rpmD NONE
        rplO  520271 ..  520285 -  -2.2  -2.78384   TTTTTTTTTATCATA               TTAACT CAC AATTAA               TTATTTTCTTCAATT  36 22
        secY NONE
        rpmJ NONE
        rpsM NONE
        rpsK NONE
        rpsD NONE
        rpoA NONE
        rplQ  515299 ..  515309 -    -4  -4.86939   TAAGAAATTTAAAAA                 GAAT TAT ATTC                 ATCTCCCTAAAATAA  63 474
        yrdC  512304 ..  512325 -  -3.1  -2.71119   ACTGATCTATACAAT           GTTTAACCA TGTC TAATTAAAC            TTCCATTTATTATAT  40 6
        aroE  511130 ..  511142 -  -4.9  -4.45765   GCTAAAACTAATAAA                GAATA ACA TATTC                AATGAACATAGTATA  63 348
        cspE  507322 ..  507353 -  -8.8  -3.77119   ACAAAATATAAAAAT      GTAATGCAGCTTTA TTAC TAGCGCTGCATTAC       GACATTAAAATATTT  80 61
        cysS  505078 ..  505092 -   -10  -2.72012   AATCATCATACATTA               CACCAG TCC CTGGTG               GAGTAGGTCCTATGA  78 123
        cyoA NONE
        cyoB NONE
        cyoC NONE
        cyoD NONE
        cyoE  482942 ..  482953 -    -3  -5.22794   AGAATTAGCAAAAAA                GATT GCAA AATC                 AGAATTTATAAACAT  70 313
        yajR  481316 ..  481331 -  -3.4  -4.97957   TATATAACAATAAAA              TATATT ACGT AATATA               AAATAACAAATAATA  62 259
         asd  461285 ..  461327 - -12.5  -3.74587   TTTCAAAAATAAAAT TATCACTAACAATTATT AACGTCACA AATAATTGTTAGTGATA TATAAATTTAAAATC 100 88
        prfB NONE
        lysS  448737 ..  448768 -  -3.3  -4.07885   TATTCCCTTTTAAAA      TTTATTATTTTAA TTATTC TTAAAATAATTAA       AAAATTAATATTAAT  50 101
        lysA  447339 ..  447351 -  -3.5  -5.69473   TATATTATAAAAAAA                TTTAT TGT ATAAA                ACTGTTTAACTAAAA  73 136
         lgt  446448 ..  446458 -  -2.6  -3.15632   ATATATATCCAAAAC                 TTAT ATT ATAA                 AACCTTAACATAAAT  39 20
        thyA  445531 ..  445544 -  -3.9   -4.1347   TCTTAATTATACAAA               TAGAT ATTT ATCTA                CACATTTTTAAAATT  54 119
         gmk  444666 ..  444676 -  -5.4    -2.705   ACCAATATGAGAGCA                 TCAG GTT CTGA                 CGAAGCTATAACGTT  52 236
        engB  441989 ..  442007 -  -7.6  -4.07746   CTCCTAAAAACACAA             CAATATTT TTA AAATATTG             TAACATAAATCAAAT  75 142
        mutS  437449 ..  437459 -    -4  -5.49729   AATTATTTAAAAAAA                 TATG TGA CATA                 TTTCGTATAAATATT  73 51
        rpiA  427819 ..  427830 -    -3  -4.90917   AAATTTAACTAAAAA                TGTT TTAA AACA                 TTTATTATTCCACAA  60 368
        ygfA  426972 ..  426996 -  -2.3  -5.74086   AAATTAAATAAAAAA          TTAATTTTAAT TTT ATGAAAATCAA          TTATAAACTATACCA  68 239
        rluD  419319 ..  419331 -  -4.9  -2.79092   AATAAAAAAAATTAG                TACTT TAC AAGTA                TAAATTTAAATATAT  50 165
        tldD  416800 ..  416818 -  -6.8  -3.63744   CGTTTTTCCAAAATA             TTCTCCAA TAA TTGAAGAA             ATAATTGTAAAGCGA  66 280
        rplM NONE
        rpsI  410893 ..  410909 -  -6.5  -4.32571   CAACATAAAATCAAA              CCCGG GGTTGTA CCGGG              TCTTTATAAATATTT  69 62
        greA  406063 ..  406078 -  -3.4  -3.91443   TACAAATAATAAATA              TTATTT TTTC AAATAA               ATTAATCATAAATAG  50 125
        ftsJ  405362 ..  405373 -  -2.2  -3.06915   AGCCATGTCACTCAA                GAGA CTAA CCTC                 ACATTTACAACTTAT  38 63
        hflB  403319 ..  403345 -  -5.4  -4.92791   CATAATATAACAAAA         CTTTATACAAAA AAT TTTTATATAAAA         ACCAACAATACTTAA  72 200
        mrsA  401686 ..  401710 -  -4.5  -2.59881   GACTTATGGTATAAT          TATTTATATTT ATC AACTATAAATA          TCTTTAAAAAATTAC  47 79
        nusA NONE
        infB NONE
        rbfA NONE
        truB  395364 ..  395374 -    -4  -2.63913   TATTAGTTCATAGTA                 CTAT GAT ATAG                 ATATAATAGTAAATA  44 59
        rpsO  394926 ..  394965 - -17.6  -3.67564   AATTAGTTATTCAAA  TAATTTTTTAAAAAGGGC ATTT GCCCCTTTTAAAAAATTA   TACTTTTAACACTCT 100 67
         pnp  392657 ..  392674 -  -5.7  -5.71712   GCTTACATAAAAAAA             TATGAAT TAGT ATTCATA              ACATAAATATTTATT  86 36
        deaD  390220 ..  390241 - -11.7  -5.27709   TTAGAAAAAAACAAA           GGCAAAGAA AGAG TTCTTTGCC            TTACCCTTTAATTGC 100 130
        pepA NONE
        valS NONE
        yceA  381934 ..  381948 -  -7.2  -3.63367   CCTTCGAATAAAAAC               GTTTTG AAA CAAAAC               TATTTTAATAAAGTC  69 25
        asnS  379214 ..  379228 -  -5.8  -5.38054   GTTCATAAATAAAAA               CATAAA ATA TTTATG               ACATTAAATCATATC  79 241
         rne  368029 ..  368042 -  -2.5  -5.32699   TTAAATATCAAAAAA               TTATA AAAA TATAA                TTATTTTTTATAATT  63 521
        mviN  358584 ..  358604 -  -9.7  -2.72511   CTGAGTGGTTTAAAG            CAGCGGTCT TGA AAACCGCCG            ATGAGAAATCATCCG  77 123
        minC NONE
        minD NONE
        minE  354641 ..  354662 -  -5.3  -3.24825   AGCAATAATATTGAA           TCTTTCTAA AGCT TTAGAAAAA            ATATTATCTTTAAAA  56 247
        pykA  346896 ..  346919 -    -9   -3.1552   GGCGACGGAGTAATA          TTGAATGCCA AATT TAGCATTCAA           GCAGGTAATTATATT  78 385
        znuC  345185 ..  345196 -    -3  -4.75356   AAATATATTTAAAAA                TCAT GATG ATGA                 TTATGCCTATGACGA  58 7
        znuB  344318 ..  344342 -  -4.5  -4.55689   ATTATGTACATAAAA          TTTTAAACATA ATT TATTTTTAAAA          TTTAGATAAAATCAC  63 40
        serS  339201 ..  339215 -  -4.4  -4.77795   TAAAAAAAACATAAA               TAAATT AAT AATTTA               TAGCTAATAAAAATT  65 66
        serC NONE
        aroA  336642 ..  336659 -  -2.8  -3.79419   TTTGTGTATAAAATA             TATATG TAACTG CATATA              AAATTTTAATATGAA  45 31
         cmk  335776 ..  335796 -  -2.7  -2.54919   AGTTACGTATAAGAT            CTATAAT TTTCCTT ATTATAG            GCTAAAATAAAAATA  37 45
        rpsA  333840 ..  333853 -  -2.5  -3.25787   TATTGAATATTAATA               TTAAA AATT TTTAA                ATTAATACTTGCATA  40 177
        tpiA  332497 ..  332523 -  -2.5  -5.57054   AAGAATTTAAAAAAA         TAAAATATTAA AAATA TTAATAATTTA         ATCTACAGATCAAAT  66 461
         pal  328897 ..  328924 - -11.4  -3.09018   TTATTATGTTAAAAT        TTGGTGCTATGA TGAA TCTTAGCACCAA         TATGTTTTTAGAAAT  95 49
        fldA  321145 ..  321196 - -12.2  -2.78052   TTATAAAACAATTTA TTATAAATTTCATATTGACATTAAA TGA TTTAACGTC-ATATGAAATTTATTA CGCAAAATTAAATCA  95 86
         mfd  316077 ..  316091 -  -4.4  -4.19624   CAGTTTTAATATAAA               TTAAAA TTG TTTTAA               TTAATATATTAATAA  59 368
        ybhE  314856 ..  314873 -  -4.3  -4.21908   TAGTATGATGCAAAA             TTATTTT GTAA AAAATAA              CGTATGGATTAGACC  61 163
        bioB NONE
        bioF NONE
        bioC NONE
        bioD  309949 ..  309965 -  -9.5  -2.85847   AACTTTTATATTATA              CCATCTA AAT TAGATGG              TGTAATATTTGAATA  78 94
        suhB  303229 ..  303264 -  -7.4   -4.7254   ATTTGTTACTAAAAA    TTTAATATTTAAAAAAA CCA TTTTTTTAAATA-TAAA    TGAAATTTATAATAG  81 326
        trpD NONE
        trpC NONE
        trpB NONE
        trpA  294695 ..  294707 -  -3.5  -5.08169   ATATATTCGAAAAAA                TATAA CAT TTATA                TTTAAATTATTGTTG  62 27
        yciC  293824 ..  293834 -  -2.6  -3.24662   ATAAAATATATCTAA                 TTTT TTA AAAA                 TTTAGGTAAAATCAT  40 11
        ispZ  293232 ..  293254 -  -3.6  -3.69216   GCTCTATTTAAAAGA           TAATATAATT TAT AATCACATTA           TGATTTTATTGTATT  48 31
        yciA  292614 ..  292627 -  -2.5  -4.20042   ATTAATATTGCAAAA               TTTTT AAAC AAAAA                ATAAGTTTTTCACAA  49 195
         cls  290842 ..  290852 -  -2.6  -3.86063   ATAAAAACTTAAGAA                 TTTA GTG TAAA                 TAAAAAATTAAAAAA  45 285
        pyrF  288696 ..  288706 -  -5.4  -2.66964   TGATTTATTAGATCA                 TGGT GTA ACCA                 TTTTAACCATAGGAC  52 273
        lepA NONE
        lepB  275942 ..  275955 -  -2.5  -3.89822   TACTTATTTTATAAA               TTTTA TTAT TAAAA                TTTAATAAATATTTC  45 27
         rnc NONE
         era NONE
        acpS  273575 ..  273585 -  -2.6  -4.30978   CGTAATGGAGCAAAA                 TTTT TAA AAAA                 TTATCGTTTATTGCA  55 373
        yfjF  272309 ..  272319 -  -2.6  -3.44255   ACAAGTATCTAAAGA                 TATT AAA AATA                 ATTATGTTATTTCAA  45 131
        rnhA NONE
        gloB  268452 ..  268469 -  -6.9  -3.28745   GTCGTAACAAGGTAA             CCGTAGG GGAA CCTGCGG              TTGGATCACCTCCTT  64 306
        argS  264466 ..  264478 -  -3.5  -3.86107   ACAGCAAGAATATAA                TAATT GTA AATTA                AAAAATATACCATGT  53 361
        proS  259278 ..  259290 -  -3.5  -3.94188   ATTTATTTTAAAGAA                TTATT CAG AATAA                TTTTAAAAACATGAT  50 0
         map  248415 ..  248428 -  -2.5  -3.25204   GGAGTGTTAAACATA               TTAAT TTTG ATTAA                GTAAGATTTTTTAAT  40 22
        dapD  247197 ..  247219 -  -3.5  -2.53243   TGGACAGAATAAAGG           TATTTGCGT TAATT ACGTAAATA           ATGGAACGCCAGCTT  43 329
        apbE  244334 ..  244349 -  -3.4  -5.02606   TATTAAATAATAAAA              TATTTA TATT TAAATA               TAAATTTGTATATGT  62 145
        ilvI NONE
        ilvH  241929 ..  241946 -  -2.8  -2.54896   TTTTGATTGAATCTA             TAATCA TTAGTT TGATTA              TTATTAAATAAGATA  37 51
        yabC NONE
        ftsL NONE
        ftsI NONE
        murE NONE
        murF NONE
        mraY NONE
        murD  233489 ..  233499 -  -2.6  -3.80083   AAAAGTTAACTCAAA                 TATT TTT AATA                 TTTATGTATAAAATT  45 50
        ftsW NONE
        murG NONE
        murC NONE
        ddlB  228608 ..  228629 -  -6.1  -3.95424   ATTATTAATATTAAA           TTTTTTTAA TTTT TTAAAAAAA            TAATTAAATATTTGG  64 236
        ftsA NONE
        ftsZ  225947 ..  225959 -  -3.5  -3.77486   AAATATAATATATAA                TATAT AAT ATATA                ATTATTTTTTTAAAG  50 49
        yadR NONE
         pfs  224361 ..  224373 -  -6.3  -3.15879   AAATAATATAAATTA                TGAAG TGT CTTCA                GTTCTTTGGAATACA  61 385
        dksA  209606 ..  209633 -  -7.8   -5.5604   TTAACTAACAAAAAA        GTGAAACGGGGAA TAG TTTCCCGTT-CAC        TAAATTAAACAATAT  90 49
        thrA  206498 ..  206512 -  -2.1   -3.7941   TATGTGTCATAACAA               GATGC GTAAT ACATC               TGAAAATATTCCAGA  44 2
        thrB NONE
        thrC  204210 ..  204235 -  -9.2  -2.81519   TATAAAAATAATTTA         TATAGAGAGA GCGTTT TCTCTCTATA          GGTTTAGATTATTTT  75 34
         rnt  200476 ..  200486 -  -2.6  -4.85894   AAACCAAATACAAAA                 TAAT CCA ATTA                 TAATTTATATGAAAG  63 365
        grpE  198237 ..  198263 -  -3.9     -3.94   TTAATTTTTAAATAA         TGTATAAAACA TGCTT TGTTTTATAAA         TCTATTTTATATAAT  52 68
        ahpC  196563 ..  196574 -  -2.2  -4.62441   TTTTATATAAATAAA                GTAC AATT GCAC                 AATTTTTAAATTATA  52 167
        gyrA  192390 ..  192407 -  -4.3  -3.26189   AATTTAAGATGAAGA             TAATAAA TATA TTTATTA              TTTATATTTATGGTA  50 252
        nrdA NONE
        nrdB  188885 ..  188899 -  -2.2  -3.37975   ATTTATCATTTATAA               TTTAAA TTT TTCAAA               ATCGGAATCATTAAT  41 5
        yfaE  188375 ..  188391 -  -2.1   -4.0174   AATATAACTTATAAA              GCTGTTC AAC GTTCAGC              TAATATTTTGTCAAT  50 249
        prsA  178487 ..  178499 -  -3.5  -3.02829   CATATGTTCGTAACA                TTTTT TTA AAAAA                TATTATTTCTTATAT  46 508
        dnaK  158499 ..  158525 -  -7.5  -2.63596   GTGCATGTTATATCA        CGAGCATAATAT TAAG AT-TTATGCTCG         TGTGATATTTTTGTA  64 90
        dnaJ  157274 ..  157307 -  -8.3  -3.18274   TGTATTTTAATCTAA     TTTGCTTCCATATAA CTTT TTTTATGGAAGCAAT      TTGTAGAATTCATCT  72 35
        ileS  153497 ..  153509 -  -2.6  -2.72028   TTCATTATAAAAATT                GGCG TAATT CACC                TGGTCCTATTGTATT  37 2
        lspA  152994 ..  153007 -  -2.5  -2.51547   GTTCTATATCAATAG               TTTAA TTTT TTAAA                AAATATTTGTTGTGG  37 13
        lytB NONE
        dapB  151053 ..  151065 -  -4.9  -2.96274   TTTTGTAGAAGGATA                TCAAA TAT TTTGA                TGAATAAAGTTTTAT  50 121
        carA NONE
        carB NONE
        folA  146003 ..  146013 -  -2.6  -5.71712   TCTGAGATAAAAAAA                 TAAA AAT TTTA                 TGTAATTTTTTTTAA  68 23
        yabI  142734 ..  142746 -  -4.9  -3.34236   AAAGTTAGTGTATAA                TGAAT AAA ATTCA                CGTTTAAAATTGATA  52 250
        glyQ  140236 ..  140246 -    -4  -2.66274   TTTTTCATAATTAAT                 TAGT CCT ACTA                 TTAATTTAAACTTTT  44 53
        glyS  137641 ..  137651 -    -4  -4.37886   TTATGCTGTAGAAAA                 TAGT ACT ACTA                 TTCCTAGTAGCAATT  61 509
        ydiC  126467 ..  126481 -  -7.2  -3.64257   ATACAACTAAACCAA               CAGAAT TAA ATTCTG               TTAAAAAAATTTTAG  69 475
        norM  116813 ..  116823 -    -4  -3.05993   GTATTTAGATATAGA                 GTTT AAC AAAC                 AAAATATTGGAAATC  46 63
        mesJ  115007 ..  115017 -  -2.6  -5.27923   GAATTTGACAAAAAA                 TATT AAA AATA                 GTAATACTTTACATG  68 314
        aroC  101481 ..  101491 -    -4  -3.49884   ATATATTACTAAATA                 CTAT TTC ATAG                 TTGTTTGATAATATT  49 60
        dapA   99709 ..   99719 -  -2.6  -4.93296   GTATTATTACAAAAA                 TTTT TGA AAAA                 TAGTAATTTTTAAAT  58 465
        yraL   92327 ..   92337 -  -6.8  -3.21924   GTATTTTTCATAATA                 GCAG CGA CTGC                 CCGGTCAGCTTCAAT  64 50
         ppa   89689 ..   89703 -  -2.2  -3.99805   TTTTAAAAATTTAAA               TTTCTT TTT AAAAAA               TTTTGTTTTTTTAAT  46 220
        rpmB NONE
        rpmG   86037 ..   86063 -   -14   -3.5944   ATTTATATTTTTAAA         TAGTAAGGAATT TAA AATTCCTTACTA         AATAAATTAATTTAA 100 102
        fliE   75106 ..   75124 -  -6.2  -3.73684   AGATAAAATTAAATA             TAAATTTA AAT TAAATTTA             GTAACTTTTTTATAG  64 91
        ptsH   69244 ..   69276 -  -6.4  -2.55109   ATAGATAGAACATAT      TCCGGAAGTAAT ATTTTTTGA ATTACTTCCGGT      TAAGAAGTTTTTAAT  57 74
        ptsI NONE
         crr   66859 ..   66894 -  -3.4    -3.794   TTTTAAGGTATTAAA    TAGGCAAAACGG AAGATAAATAAG CCGTTTCACCTA     TATAGCATATTTATT  50 36
        bacA   65716 ..   65730 -  -3.6    -4.431   GATGCATGGAGAAAA               CCTTAT ATG ATAAGA               AAATTATCGGTTTTA  59 268
        ribB   63554 ..   63567 -  -2.5  -5.24531   ATTCGTTACAAAAAA               TTTAA AAGT TTAAA                TTTAGAAATTAAAAT  68 192
        rpsU   62152 ..   62177 -  -9.1  -2.82324   AAGTATTTAAAAGAT         TTTGACCGTAT TTAA ACACGGCCAAA          TAGTTAATTTAAAAA  75 71
        dnaG   60361 ..   60372 -    -3  -3.71255   AGAATTATTTAACAA                CAAT GGTA ATTG                 TTCAAAGTTATTTTT  46 33
        rpoD   58240 ..   58261 -  -5.9  -4.34771   TAAAAGGTAGTAAAA           GCTTCCT TACTTGAT AGGAAGC            TTTTAATTAATAAAA  68 77
        murB   50948 ..   50963 -    -4  -3.09273   TTTTGGTAATACATA              TTGCCGG CTA CCGG-AA              TCGAACTGGTGACCT  46 457
        secE NONE
        nusG   49221 ..   49231 -  -2.6  -3.80877   TGATTTTATAAAACA                 TTTA TGA TAAA                 ACACGTTTTTTCTGA  45 117
        rplK NONE
        rplA   47812 ..   47829 -  -5.7  -3.11366   TTATTTTAAAATAAT             GTAATTT GTTA AAATTAC              TCTATATTTAAAAAT  57 166
        rplJ   47171 ..   47181 -  -2.6   -5.1523   TGTAGAATATAAAAA                 TTTT GAT AAAA                 CTATGAATTTTCTTT  60 26
        rplL   46665 ..   46690 -   -12  -4.05313   TAAAATTAAAAAAAG         GCTGGTGATT TATAAT AATCACCAGC          AAACTAACATATATA 100 75
        rpoB   42450 ..   42462 -  -3.5   -5.4833   TTAGCGAATAAAAAA                TTTAA ATT TTAAA                TTTTAATATCTTTAT  67 44
        rpoC   38136 ..   38163 - -10.1  -3.57462   TATTTTATTTTTAAA        TAAACATTTGC TTTTGT GCAAATGTTTA         TTAATATAAAAATAT  85 40
        hupA   37449 ..   37474 - -12.1  -3.28001   GATTTGTAAATTTAA         TATAGGAAGTA AGGG TACTTCCTATA          TTGGTTAGTATTCAT 100 44
        purH   35757 ..   35769 -  -3.5   -4.5774   TATTAACAATTAAAA                TTTAA AGT TTAAA                ATTTATCTTTAATAT  58 66
        glmU   29528 ..   29541 -  -2.5  -5.03713   AATAAGTAAATAAAA               TAATA TTAG TATTA                TACATTTCACAGTTT  58 32
        glmS   27281 ..   27291 -    -4  -4.23758   ATTCCATATTTAAAA                 GATA GTT TATC                 AGATTTTGCTAACCA  58 364
        yhhF NONE
        dnaC   23138 ..   23150 -  -3.5  -5.21709   TGTTAGATTAAAAAA                TTTAT TAA ATAAA                AAATTGATAGACAAG  72 505
        yjeK   21810 ..   21826 -  -2.2  -3.76402   ATCTGATTTAGGAAA              CAGTAG CGCTC CTTCTG              CTGGCGGTATGGGCG  48 143
        dnaA NONE
        dnaN   11938 ..   11948 -  -2.6  -4.08767   TTTATGTTTTTAAAA                 TTTA TGT TAAA                 AAATTAATATTTTTA  47 71
        gyrB    9048 ..    9060 -  -7.7  -2.92078   GGAATTATAGAAGTA                CAACC CAC GGTTG                TTAGTATTTTAGCTG  66 362
