# Supplementary material for: Rapid, accurate, computational discovery of Rho-independent transcription terminators illuminates their relationship to DNA uptake
Source: Genome Biol. 2007 Feb 21;8(2):R22. doi: 10.1186/gb-2007-8-2-r22 (PMC1852404; doi:10.1186/gb-2007-8-2-r22)
Supplement: Additional data file 4 — Best terminators found downstream of each of the genes of the 343 organisms studied. [file gb-2007-8-2-r22-S4.zip › Buchnera_aphidicola_Sg.bag]

        gidA    1887 ..    1900 +  -2.5  -4.94243   ATATTACAAAAATCA               TTTAT CATA ATAAA                TTTTCATTTTTTTAA  59 16
        atpB NONE
        atpE    3175 ..    3202 +  -6.4  -4.02606   AAATTATAATTAAAA        TCTTTACGTTTT TTAG ACAGCGTAAAGA         TTAATTTTTATTTTA  65 74
        atpF NONE
        atpH NONE
        atpA    5823 ..    5833 +  -2.6  -5.18715   AAGAATTCTTAATTG                 TAAA ATT TTTA                 TTTTCTTATTTTTAT  62 29
        atpG NONE
        atpD    8194 ..    8205 +  -4.4  -2.88788   TATAATTAAATATTT                TGGA TATA TCCA                 TGGATTTTTACTTAG  45 36
        atpC    8744 ..    8756 +  -4.1  -5.72616   AATATCTATGTTTTC                TGCTT TTA AAGCG                TTTTTTTGTATAAAT  78 148
        rpmH NONE
        rnpA NONE
        yidD NONE
        yidC NONE
        thdF   17986 ..   18002 +  -8.7  -2.62616   TTGAACCACCGACAC              GGGGATT TTC AGTCCCC              TGCTCTACCGACTGA  70 68
       groES NONE
        mopA   20310 ..   20341 + -15.4  -4.96276   ATTAATTTAAAGATA      TCTTTCCTCAGATA TATT TGTCTGAGGAAAGA       TTTTAATTTTTTTAT 100 66
         efp   22424 ..   22434 +  -6.8  -3.13522   GCTAAATGATTTTTT                 CCAG TTC CTGG                 TCTTCCTGAAAAAAT  63 457
        ftsY   25131 ..   25149 +    -4  -2.92668   TTTATAAATTTTTGA             TTTTAATT TTT AATTAAAG             TATGATTAAATCATC  45 98
        rpoH   26465 ..   26477 +    -2  -5.20216   ATTTTTTTTTGTTTT                TTCA AGTAA TGAA                TTTTTTGGTGCTGTA  65 419
        yigL   30488 ..   30502 +    -5  -2.76404   TAAAAAAATGCGGTT               TTTGTG TAT CACGAA               TGAATTTTAAATGAG  50 47
        metE   33844 ..   33898 +  -9.3  -2.78374   AAATATAAATTTTAA TTAAATCATCTTTTAGATTATTTTATT AGA AATAAAA-A-TCTAAATGATGATTTAA TAAATTTAATTTTTT  74 64
        metF   51160 ..   51183 +  -2.6  -5.06116   TTTTTTAAATATTAT          TTAATAACAA AAGT TTTTTATTAA           TTTTCTTATTATTTT  60 58
        argC NONE
        argB   54290 ..   54300 +  -2.6  -3.05046   AATAGGTTGTAAAAA                 TATT ATG AATA                 ATTTTAAAAAAGTGG  40 50
        argG NONE
        argH   57047 ..   57064 +  -2.1  -5.73978   AAATAGGATTTTTAT             TATATGCA AGA TGCAT-TA             TTTTTTATTTCTAAT  71 153
        yibN   57508 ..   57518 +    -4  -3.28079   AACTATTAAAATTAA                 GATT TAA AATC                 TAGTTTTTAAATATT  48 40
        secB   58062 ..   58072 +    -4  -3.68836   GATAGATAACATTAA                 TCTA GTT TAGA                 TATTGTTTTAAAGGT  51 54
        cysE   58957 ..   58975 +  -4.7  -2.76055   TGAAATTAAAACTCC             TGTTTTT TTCTT AAAAACA             TAATGTATGTATTAC  49 103
         gcp   64609 ..   64620 +  -5.8  -4.94902   TAGGTTGAGCATCAT                CTGC TGTA GCAG                 TTTTTATAGTAGTTA  79 340
         cca   68153 ..   68168 +  -3.4  -4.77165   ATAACATTTGTAGGA              TTAAAT AATG ATTTAA               TTTTATTATAAAAAA  63 495
        gltX   77030 ..   77061 +  -7.5  -3.69618   TATAGATCTAAAATT      CTGTGCTAAAT AAAAAATAGA ATTTAGCACAG       TATTTTGAAATTAAA  69 503
        fliF NONE
        fliG NONE
        fliH   80859 ..   80894 +  -3.6  -3.70511   ACTATGTCGTCTTGT    TTCAGAGGAATGTTAAT GAA ATTAAGATTT-TCTGAA    TTATTAAATAATATT  48 10
        fliI   82215 ..   82235 +  -2.7  -5.79595   TCTTCTTGCGAAGAA            TTAAATCAA ATA TTTATTTAA            TTTTTTATTTTAGAA  72 5
        fliJ NONE
        fliK   83933 ..   83945 +  -2.7  -5.19261   ATGCTTAACAAATCA                GTATT TAA GATAC                TTTTTTAATAACTTT  62 92
        fliM NONE
        fliN NONE
        fliP   86475 ..   86496 +  -6.1   -2.7563   TAAGATTTAATCTTT           TATAAAAAA AGAA TTTTTTATA            TAATTCAGGATTTTT  55 31
        fliQ   86773 ..   86787 +  -2.2  -3.39923   CAATATACCATCAAT               TATTAT AAG ATAATG               TTAACTTTTAATAGT  42 13
        fliR   87636 ..   87666 +   -13  -2.73007   TTTTCATTTCTAAAA       TAAAGTATAATTTT TAT AAAATTATACTTTA       ATTTAAAAAAATATT  91 100
        ytfN   91354 ..   91370 +  -6.7  -3.27985   TTTTTTAATAGTTCG              GATATAT CTG ATATATC              GTTTATATTTTCATA  63 177
        pmbA   93292 ..   93322 +  -6.5  -5.42198   AAATAAATTTTTTAG      TA-AAAAGGTAATA AATT TATTACCTTTTATA       TTTTATTTTTTAAGA  85 53
        fabB   95939 ..   95953 +  -4.4  -3.33169   TTAAAAAAGTATTAA               TTTTTT ATA AAAAAA               TACTTTTTAATATTT  48 26
         tal NONE
         tkt   99102 ..   99131 +  -6.5  -3.67792   ACTTTTTTATGATAT       TAATGGGGGCT TTTTTCTT AGCCCCAATTA        TTTGAATAAATATGA  66 47
        dapE  100565 ..  100581 +  -8.1  -3.23795   TAAGTTCATTATTCT              CATTCTT AAA AAGAATG              TCATTATTTTTTAAG  70 293
         bcp  102560 ..  102570 +  -5.4  -3.38036   GCACGTATTCCTACG                 CATG GAT CATG                 TCTTCCTTTGATTAC  57 223
        Y098  104344 ..  104364 +  -2.7  -5.77571   ATTAATTTTTTAAAC            TTTAAATAA ATT TTATTCAAA            TTTTTGTTTTTTAAT  72 109
        hisG NONE
        hisD NONE
        hisC  107856 ..  107870 +  -4.4  -5.09225   AAGAGTTAAAAAATT               TTATTT AAA AAATAA               TTTTTTCAATGAGGT  66 18
        hisB NONE
        hisH NONE
        hisA NONE
        hisF NONE
        hisI  111939 ..  111957 +  -6.2  -4.43307   TTCGAATAAATTTTG             TATTTTTT TTC AAAAAATA             TTCTTTTATTGAAAA  69 297
         gnd  113517 ..  113531 +  -4.4  -3.34431   AAAGAGCTTTAATTG               TTAATT TAA AATTAA               TTGTAGAACTATTTT  48 29
         dcd  114305 ..  114321 +  -3.8  -3.18602   AAAGTTTACGATGAA              TCATAT TTTGT ATATGA              TATTACCTATTTAAT  45 74
        metG  116403 ..  116429 +  -4.6  -4.05067   TGTGTTATGCCAGAA         CAAAAATATATT ACT GATATCTTTTTG         TATTTTTATAAAATA  61 441
        ribE  118249 ..  118259 +    -4  -3.35798   TCATTTTTTTAGTCA                 TTTC AAG GAAA                 TTATCAATGAAAAGT  48 43
        rnfA NONE
        ydgM  119417 ..  119427 +  -2.6  -4.42386   AAATACTGGAAAAAT                 TTAA TTG TTAA                 TTTTATAAATAAAAA  53 86
        ydgO NONE
        ydgP NONE
        ydgQ NONE
         nth NONE
        priA  126303 ..  126317 +  -7.2  -3.17486   AAATACTGTAACATT               GCATTT TTA AAATGC               TTAGTAACAATTATT  66 123
        tyrS  127812 ..  127834 +  -6.4  -5.70761   TGTATACTAGAATAT           TGTTATAGTA AAA TACTATATCA           TTTTTATTTTCTTTT 100 201
        ydiK  129389 ..  129399 +    -4   -5.1861   TTATATCTAAAAAAA                 CATT TTA AATG                 TTTTTTCATGATAAA  69 43
        aroH  130843 ..  130866 + -12.6  -4.16909   AATAATTATTGTGTA          TGCTAGTCAA AAAT TTGACTAGCA           TCTTTTTATTAAACT 100 39
        thrS NONE
        infC  133458 ..  133485 +  -2.2  -4.37092   AAGAAATATGTAGTT        TATTTTTTTTTA CAAT TAAAATGAAATA         TTTTATGCCAAAAAT  51 65
        rpmI  133679 ..  133691 +  -3.5  -2.99562   AAATCTTTTTTACCA                TATTT TTA AAATA                ATTTCTAATAAATTT  44 17
        rplT  134161 ..  134177 +    -8  -4.98616   TGTAAAACATACTAA              GCTTCC TTTAT GGAAGC              TTTTTCATATTTTAA  85 101
        pheS NONE
        pheT NONE
        himA  137932 ..  137952 +  -4.9  -4.93365   ATTATTTAATGAAGG            TTAAATATT AAC GATATTTAA            TTTTTACTTGTAAAA  71 15
        queA  139103 ..  139116 +  -3.9  -3.55457   TTAATATAATCTTAC               CTTTT ATTA AAAAG                TTGAATTTTTTATAA  49 37
         tgt NONE
        yajC  140677 ..  140689 +  -3.5  -4.93595   AAGAAAAATTTGCTA                TTTTT AAA AAAAA                TTTTTGAATTTTTAT  68 81
        folE  144556 ..  144566 +  -2.6   -2.9676   ATTAAAATATATAAT                 TTTT AAA AAAA                 TCAATTTTTTCTCCT  39 108
         nfo NONE
        rplY  145809 ..  145837 +  -6.2  -3.60505   GTATCTTTAGTAGTA        TATTGATATCAA TTATC TTGATACCAATA        TCTTTATAATATAGT  62 40
        surA  148177 ..  148193 +  -3.8  -4.13271   TAAATTTAAAATTAA              CTTTTT AGTAA AAAAAG              TTTAATTCTTATATC  52 42
        ksgA  149037 ..  149047 +  -2.6  -2.83066   TGATATTTTAAAAAA                 TAAA AAT TTTA                 ATTAATTATTTTCTT  39 10
        apaH  149979 ..  149992 +  -2.5  -3.76183   AATTATAAGGATTAT               TTTTA TCTT TAAAA                TGTTGTTTTCTAAAT  48 101
        rpsT  161743 ..  161757 +  -3.6  -4.87893   ATTCCCTAGTTCACT               TAAAAG ATA CTTTTG               TTTTTCGTTGAGATT  65 190
        nuoA NONE
        nuoB  166265 ..  166289 +  -2.3  -2.66962   CAACTTCAGAAAAGA          TATAATTTTTT TTA AAAAGAATATA          AATTTTTCATACTAC  37 21
       nuoCD NONE
        nuoE NONE
        nuoF  170049 ..  170066 +  -2.1  -5.76949   TTTCTAATATAAAGA             TTTTTAT AAAA ATAAAAG              TTTTTTTTGGAACTC  71 57
        nuoG NONE
        nuoH NONE
        nuoI NONE
        nuoJ NONE
        nuoK NONE
        nuoL  177034 ..  177048 +  -2.2  -4.40357   TTAGTTTTATGTTCT               TTTTTA TCA TAGAAA               TGTTTTTTATTAGTT  51 14
        nuoM  178625 ..  178638 +  -3.9  -3.65542   ATAATTTTTCAAAAA               GAATT CAGT AATTC                TATTTTAAAGATAAG  51 15
        nuoN  180161 ..  180185 +  -2.3  -4.02953   ATATGAAATTGATCA          TTTTTATTAAA AAA TATAATAAGAA          TATTTTTAATGATTT  47 59
        ygjT  181149 ..  181169 +  -2.7  -2.65161   AAAAAAAATATAAAA            TTTTTTATT AGT AGTGAAAAA            CATTATTTTTTATGT  38 48
        folC  182757 ..  182773 +  -5.3   -3.5362   AGACGTTATTTTAAA              TTTTTTT ATA AAAAAAA              TATTTATAAAAATTG  57 289
        prfA NONE
        hemK  187319 ..  187329 +  -2.6  -3.49102   TCTACCTTCAAATTT                 TAAA TTT TTTA                 TTATCTAAACAATAT  43 147
        ychA  188645 ..  188667 +    -5   -3.4489   TTAATGATCTTTCAC           TATTTAAAAC TGC GTTTTTAATA           TTAATTGTAAAAATT  54 499
        ackA  190333 ..  190345 +  -3.5  -2.98789   ATAATAAAATAAAAT                TAAAA CTG TTTTA                TAGTATTTTCTACAT  44 29
         pta  192907 ..  192920 +  -5.3  -4.18668   TCAACCAAGAGTTAA               TCCAA GGAA TTGGA                TTTGATGTTTTTTCA  64 420
        yba2  199915 ..  199927 +  -3.5  -4.38666   AAAATTATCTGTTAA                TTTTT ATG AAAAA                TATTTTTTTAAATAT  56 125
        yfjB  202938 ..  202948 +  -2.6  -5.71983   TTAGATTATTAAAGA                 TTTT TAT AAAA                 TTTTTTTATAGTTAA  72 37
        smpA  203497 ..  203524 +  -2.1  -5.20783   TTGAAAAATTAATTT        TGTG-TCACTAT CAAGC ATAGTGCTCACA        TTTTTCTCTTTAAAT  61 192
        ydhD  204201 ..  204248 +  -3.9  -5.60993   ATTTAAACAAAATAA GATATGACATTATGTAAAAATCA GAAT TG-TTATTAT-TAATGTCATATC TTTTTTTATAAAAAG  75 44
        sodA  205966 ..  205988 +  -9.4  -5.27769   GTTTTAAAATAAAAA           CATATAATAT TTA ATATTATATG           TTTTTCATTTTTTAT  95 97
         pth  206587 ..  206604 +  -4.3  -5.10497   GATACAATAGTCAGA             TATAAAA ATTT TTTTATA              TTTTTTAAATCAATT  69 31
        ychF  207760 ..  207791 + -11.2  -4.18167   AAAAGTTATTTTTTA      TTAGAGAGGA-AAAT TTA ATTTATCCTCTCTAA      TTTATATGATTATTT  95 42
         hpt  213776 ..  213792 +  -2.4  -5.62219   ATATAGGAAAAGTGA              TTTTTA AAAAA TAAAAA              TTTTTTTAATCTCTT  67 12
        truA  217202 ..  217215 +  -3.9  -5.21683   AAGTTATGTATATGC               TTTTC AAAT GAAAA                TTTATTTTTTTCAAT  69 113
        secA  222209 ..  222221 +  -3.5  -3.87116   ATGGAAGTTTATAAT                TTTTT TTT AAAAA                TTTGGATTCTATTTA  50 27
        mutT  223003 ..  223013 +  -2.6  -3.59738   TATCTTTTTTTTACT                 TTTT TTT AAAA                 TTTCAGGATGTAGTA  46 399
        guaC  224518 ..  224555 + -12.5  -5.75342   AAAAGTTAAATAAAA   TCAATAAAATTAATTAT ACTC ATAGTTAATTTTATTGA    TTTTTTTTAGAAAAA 100 57
        aceE NONE
        aceF NONE
        lpdA  230079 ..  230118 +   -14   -5.2696   TTGTTAAATTAACAA  TTGATACACTTCTTTT CTTGGTGT AAAAGAAGTGTATCAA   TTTTTTAACTTTTGA 100 29
        htrA  254391 ..  254414 +  -9.5  -4.84033   AACTACTTTATTGTT          CCGCCCGAT ATAATC ACCGGGCGG           TTTTCATTTTTCTAT  91 39
        rpsB  257145 ..  257155 +    -4  -3.34227   AGAAGAGAAAATTAT                 TATG AGT CATA                 TTACTGCTTTACTAA  48 66
         tsf  258012 ..  258025 +  -2.5  -4.50159   AAAAAGTAAAAAATA               TTTTT AATA AAAAA                TTTATTTAGGTTAAA  51 88
        pyrH NONE
         frr NONE
         dxr  260667 ..  260682 +  -3.4   -4.6468   AAAAAATATCGTCTC              TAATAT TTTA ATATTA               TTTTATATAATTTAA  58 15
        uppS  261591 ..  261606 +  -3.4  -4.18494   TTATTTTGTAATGTC              TTTTAT TATA ATAAAA               TTTTAAATAAAAATG  54 139
        yaeT  264099 ..  264115 +  -2.4   -3.0233   AATGTTTAGTATTAA              TTTTAT AAAAA ATAAAA              ATATTGTTTTTTTTA  39 55
        fabZ NONE
        dnaE  268573 ..  268588 +  -3.3  -5.85178   TTATTGTGTTGTTCT              TGAAC TAGTAC GTTCA               TTTTTTTTGAATATT  82 478
        flhB NONE
        flhA  273658 ..  273671 +  -3.9  -3.28005   TAAGTTAATTTCACT               TTCTT CATT AAGAA                TAATTTTCATTTTTA  47 391
        dnaQ  279355 ..  279365 +  -2.6  -2.91239   AAGATGATTGACTCA                 TTTT TTT AAAA                 TATGTACAATGTATA  39 76
        lpcA  280190 ..  280200 +    -4  -4.59309   CTTTTCTAATAAATA                 CTAT TTT ATAG                 TTTTGGATTTTTTTT  61 101
         gpt  280713 ..  280725 +  -3.5  -2.64794   AAATTAAAAAATTGT                TTTTT ATA AAAAA                TACTATAAAATTACA  42 56
       grpE1  281573 ..  281589 +  -5.1  -4.20354   GTATTAAGTAAATTT              GAAGCTA ATA TAGCATC              TTTTACAGTTGAATT  66 211
        smpB NONE
        yfhC  283207 ..  283260 +  -9.5  -5.46698   GTAAAATGTTTAGTT TGATTTTTAAAATTAGTTAAAAT TTTTAAGT ATTTTAACTAATTTTAAAAACTA TTTTTTAATTTTCAC 100 474
        trmU  289131 ..  289141 +  -2.6  -5.19879   TAGAAAATTCGAAAA                 TATT TTT AATA                 TTTTTATCTTTACAG  62 133
        purB  290866 ..  290876 +  -3.2  -3.60234   ATGCAAATAAAACCT                 TCTG CAG CAGG                 TTTAGAAATATATCG  48 348
        fabI  292191 ..  292201 +    -4   -4.1196   AATTTTAGTAAAATT                 TATC TAT GATA                 TTTTGAAAATAAGTT  55 141
         rnb  294203 ..  294228 +  -4.9   -3.7456   TATTGCTCGAATTGA         TCATTAAATAT TATC ATTTTTAATGA          TTTCAATATAATTGT  55 19
        ychE  294909 ..  294924 +  -3.4   -2.8867   GCATTACTACATTAA              TAATTT ATCA AAATTA               GTATTTTCGTTAAGT  43 26
        lipB  295653 ..  295666 +  -2.5  -5.00467   AAATGAAAAATACAA               TTTTT AGAA AAAAA                TTTTATTCTTATTAA  59 35
        lipA  296712 ..  296725 +  -2.5  -6.34616   AAGCAAATAAATTGA               TTAAA AAAA TTTAA                TTTTTTTTATTTTAA  80 12
        pyrF  297608 ..  297631 +    -7  -2.84051   TTCTAAGATAAATTG          TTAATTATTT TTTT AAATAATTAA           ATTTAGTAAAAATAG  61 103
        ribA  298326 ..  298336 +  -2.6  -4.61873   ATTATTACGTATATG                 TTTT TTA AAAA                 TTTTCATTTATGCAG  55 106
        Y281 NONE
        yciL NONE
        sohB  309500 ..  309513 +  -2.5   -4.2803   TAATTAAATAGCTCA               TTAAA AAAT TTTAA                TTTTAAATTAGAGTA  49 45
        topA  312208 ..  312252 +  -6.9  -2.84732   AATAACATAAACTAA TTAATTATTGAAAGAGTAA CATTGAC TTATTTTTTCAGTAATTAA TCTCATAAATTTCGA  61 36
        yfgB  314262 ..  314272 +  -2.6   -3.5944   ATATAGTTAATCGTA                 TTAA AAA TTAA                 TTATAAATTTTTTAA  45 15
        gcpE NONE
        hisS  316830 ..  316840 +  -2.6  -4.06964   AATTAAAAGAAAATA                 TTTT TAT AAAA                 TTTCGTTATATATGT  49 35
        glyA  318204 ..  318224 +  -7.1  -3.56421   TAATTATAATAATAA            TAAATTTTT GAA AAAAATTTA            CTTTTATATTTTATT  69 84
        bioA  321772 ..  321783 +    -3  -3.54488   AATGCACGAGGTTGT                TCTT CTGT AAGA                 TATTGTTTAAAAAAA  48 223
        ycfU NONE
        ycfV NONE
        ycfW  328750 ..  328764 +  -4.4  -2.71924   TTAAATAAAATATAA               TATTAA TTA TTAATA               ATTTAAAAAAAGGTG  45 52
        gapA  329873 ..  329900 +  -7.9  -6.02919   AATTTTTTTAAAATT        GCAGTATTAAG TATAAT TTTAATACTGC         TTTTTTTATTTCTAC 100 115
        ybgI  333816 ..  333826 +  -2.6  -2.94352   ATTAGAAAAATATAA                 TAAA TTT TTTA                 GATTTTTTTAGATTT  39 54
        sucA NONE
        sucB  337847 ..  337876 +  -4.5  -5.25893   ATTATAATTAATGTA       TAAATGTGTTTTT ATGA AAAAAAACGTTTA        TTTTTTAGTGTATCT  73 23
        gpmA  338827 ..  338838 +    -3   -5.5074   AATATATTTATATAT                TGTA AAAA TACA                 TTTTTTATTAAGTTG  68 139
        pfkA  339922 ..  339949 +  -5.9  -3.76641   GGCGCTCTAAAATTT        TAATTTTATTT TTAAAT AAATAAAATTA         TTTAGGTATTCAAAT  63 65
        glpF  341036 ..  341049 +  -5.3  -4.82901   TCATATGCAATAACT               GCATT TCTA AATGC                TTTTTCTCCGAAAGA  74 307
        trxB  349464 ..  349474 +  -5.4  -2.64243   AATAAAAACATACTA                 GTCA AAA TGAC                 TAGTATAAGATATAA  52 61
        infA NONE
        aspS  351864 ..  351887 +    -4  -3.57561   TTGAAAATCCAATCG          TTTTTTCTGG AGAA TTAGAAAAAA           TTTGCGCAGTTGCAG  50 178
        znuA NONE
        yebA  355520 ..  355532 +  -4.9  -4.84527   AAATTAAAATAAGTT                TTTCT AAT AGAAA                TTTTTAATATGTAAC  68 29
         zwf  358786 ..  358804 +  -6.2  -2.86242   GAAAATTATGTTAGC             TTAAAAAA TTA TTTTTTAA             TACCTTTATTTTCTA  56 80
        htpX  359834 ..  359874 +  -9.3  -2.57463   AGAAATATAAAAACA  TTATCTCTCTTAGTAGAAA ACT TTTCTATTAAGAGATAAAA  CTTATAAAAACACTT  73 53
        yoaE  362167 ..  362183 +  -2.4  -5.16237   AAGTTTTCTAAGTAA              TTTTTT GTTTA AAAAAA              TTTTTTACTGAACTT  61 53
        yeaZ  362902 ..  362936 + -10.3  -3.53307   TCAAAATTAAAAAAA     TCAATACTGAAGTAT TAAAT ATAGTTCAGTATTGA     TTATATCGAATTATT  83 82
        yjjT  366425 ..  366439 +  -5.8  -5.63517   TTAGAAAATATTTTA               TAGATT TTT AATCTA               TTTTTTATTTGGAGA  83 348
        pyrC  370817 ..  370829 +  -4.9  -3.13245   TTAAAGATGCAATTT                TTCTT AAA AAGAA                CTCTTTTTCTTCTAT  53 301
        flgB NONE
        flgC NONE
        flgD  373490 ..  373503 +  -2.5  -2.75993   ATGTTATATTTAAAA               TTATT AAGG AATAA                ATTATATGTCAATCA  37 62
        flgE NONE
        flgF NONE
        flgG NONE
        flgH  377154 ..  377168 +  -4.3  -3.91897   AATAAAACTCATAAG               GGATT ATTTA AATCC               TTTATGAGTAAAGAC  53 74
        flgI NONE
        flgJ NONE
        flgK  380396 ..  380451 + -10.3   -5.3104   AAAAAATTAAACAAT ATTTTATAAAAAATAAAAACTTACT TAAAAT GGTAAGTTTTTATTTTTCATAAAAA TTTTATTTTTAATAA 100 45
        rluC  384723 ..  384733 +  -2.6  -4.67608   TACAATAAAATCTTT                 TTTT ACT AAAA                 TTTTATATTAAAATA  55 70
        rpmF  384960 ..  384983 + -11.2  -3.04715   AATAAATAAAAAAAA          GGTACTTTTT TTAA AAAAAGTACC           ATTTTAAAAAAAATC  89 39
        fabD NONE
        fabG  386720 ..  386736 +  -2.3  -3.28457   TGTATATGACATAAA              TTTTTTG TAT CTAAAAA              TCTAATTTTTTATGA  40 27
        acpP  387013 ..  387041 +  -3.4  -3.19463   TGATTATATTAATAA        TAAAAATAAAAA ATAAA TTTTTATATTTA        TTCCTCAATAGTACA  45 10
         tmk NONE
        holB NONE
        ycfH  389522 ..  389532 +  -2.6  -4.72986   AATTTTTTTACGCTA                 TTTA ACT TAAA                 TTTTTAATAAAAATA  57 8
        ptsG  391037 ..  391061 +  -9.3  -2.90065   AATATATAAAAAAAA          GGGTGAGTAAA AAT TTAACTCGCCC          TAGTATTTATAAAAT  74 32
        ycfF  391867 ..  391921 +    -9  -3.65475   TTAAAGAAAAATTTA CTTTCTACTAAAAAATAAAAAATAAA TTT TTTATTTTTTATAAATCAGTAGAAAG CTTTTATTTTCAATA  79 433
        pyrD  397235 ..  397255 +  -4.1  -4.75308   TAAACAAAAATTACT            GATTTTTTA TAT TAACAAATC            TTTTTAGATGTTAAT  64 79
        ycbY NONE
         uup  401213 ..  401231 +  -6.2  -3.93695   AAAAAAAATTATAAA             TTATTTTT TAA AAAAATAA             TTTATAGATGCTGCA  63 27
        argF  407949 ..  407970 +  -3.8  -4.95876   ATCTCTTTATATATT           GATCAGCGT ATCAA ACGCT-ATC           TTTTTCATTATAATT  63 142
        pyrB NONE
        pyrI  409391 ..  409404 +  -3.9  -3.19789   TTCGCTAAAAACATA               GTTTT ATAA AAAAC                TTAAATATTACATAT  48 17
        yhaR  410098 ..  410108 +    -4  -4.84017   GTTTATTTTCTTATT                 CAAA ATT TTTG                 TTTTTATGAGACGTT  65 275
        yrbA  426554 ..  426568 +  -2.9  -2.64877   AAATAGTATAGAGAT               TTCAT AGTAA ATGAA               TAAATTATATATAGA  38 51
        murA  427872 ..  427890 +  -6.2  -5.41143   AAACTCAAAATTGAA             TTTTAATT AAC AATTAAAA             TTTTTTTAAAAAATA  81 80
        rplU NONE
        rpmA  428539 ..  428560 +  -7.3   -3.8165   TAACTATAGAAAAAA           CCCCTTTTT AAAT AAGGAGGGG            TATTCTTTTCTTAAA  71 63
        yhbZ  429629 ..  429643 +  -2.8  -5.80951   GACATAGCATTTTAC               TTGCAA AAA TAGCAA               TTTTTTCTTTTGACT  72 14
        pheA  432098 ..  432112 +  -4.4  -3.41075   ATCCCATAACATTGC               TTAATT GTA AATTAA               ATTTTTAGATACTCT  49 32
         ffh  433611 ..  433621 +  -2.6  -3.34398   CAATACACAATAAAT                 TAAA ATT TTTA                 TATTTAAGAGAGGAA  42 80
        rpsP NONE
        rimM NONE
        trmD NONE
        rplS  435867 ..  435883 +  -3.7  -5.41143   GTAGTATTTCTAATT              GGTGAAA AAA TTTTGCC              TTTTTTTACCAAATA  73 305
        aroD  437939 ..  437958 +  -6.6   -2.9302   TCCGCGCGTATGTTG            CATTATTA TGTC TAATAATG             GTTGTTCTAGTTCAG  58 226
        yfiO  440156 ..  440166 +  -2.6  -3.64703   AAATAAATTAATTTT                 TATT TTT AATA                 TTTAAGTAAAAAAAA  45 51
        alaS  442870 ..  442882 +  -3.5  -4.64763   ATTGAAAAACTCGTT                TTATA TTT TATAA                TTATTTTTTAAATAA  58 63
        csrA  443223 ..  443251 +  -9.7  -5.60993   GTTGATAATAAATAC        TGCATCTTACTTA CTT TAGGTAAGATGCC        TTTTTTTATAAGAAA 100 36
        gshA  445186 ..  445214 +  -7.5  -2.72344   TTAAAAAAAATAATT        TCTCCCATGCTAA CAA TTAACATGGGAAA        TAATTAAAAATCAAC  63 6
        yggJ  448375 ..  448399 +  -5.2  -3.78235   TAAAATAATATCTTT          CATATTATAA AAAGG TTGTAATATG          TTATATTGATTATAA  60 277
        glnS  451810 ..  451826 +  -5.3  -3.95817   GAAAATCTATTGAAT              TTATTTT ACT AAAATAA              TTTAATTAAATATTA  62 101
        pyrG NONE
         eno  454871 ..  454902 +  -2.3  -2.73483   ATATATTCTTAAAGA      GAATCAGGTATTT TAAAAT ATATGCCTGTTTC       TCATTAACATAAAAT  37 48
        ygcF  455905 ..  455916 +  -4.4  -4.08767   GACCGTGTAATCGTC                TGCA TTTA TGCA                 TTTTAGGAACATACG  60 325
        dsbA  470836 ..  470854 +  -6.2  -2.92898   TACTTTAAGTAGTAA             TAAATATT TTT AATATTTA             ATTTCAATCTTTTTT  56 87
         pol  472413 ..  472425 +  -5.5  -2.78049   TTTTGATTAGTCAAC                GCGTT AAT AGCGC                TCGATTTTCCTGAAT  53 511
        typA  474622 ..  474664 + -11.1  -4.18018   AAAAATCAACTTTTA TTAATTATATAATTCTATT TTCTC AATAGAATTATATAAATAA TTTTAAATAAAAAAA  95 55
        lysS  479126 ..  479150 +  -4.5  -2.84636   CAACATTACGTTCAT          TTAAAAAATAA TTC TTATTTTTTTA          TAAATTTATTTTGAG  50 15
        lysA  480825 ..  480835 +  -5.4  -3.13601   GGAGGATTAATAGGA                 GCAA TAA TTGC                 TATGTATTACCTTTC  54 399
        thyA NONE
        yleA NONE
        ybeY  483997 ..  484013 +  -4.5  -5.60993   ATGAAAAACCATATT              TTATGAA AAG TTCGTAA              TTTTTTTATAAAAAA  80 9
        ybeX  485098 ..  485113 +  -3.4   -5.4251   ATCATAAAAATTCTC              TTATTT TTTT AAATAA               TTTTTTATCTATGAA  68 148
        leuS  487823 ..  487840 +  -2.1  -3.48276   ATCATAAAAGTGATA             TTTTTAT TCAA ATGAAAA              TTATATACCCAGAAG  42 50
        holA NONE
        ybeN NONE
        yhhP  489820 ..  489848 + -14.9  -2.99813   AAAAAAATCAAAAGA        TTAATATACACAC TGG GTGTGTATATTAA        TATATACTATATAAT 100 83
        yhgN NONE
         pgk NONE
         fba  494252 ..  494281 +  -2.9  -3.60762   AATTTTATATTTAAG       TCCGGGGAATA AATAAAAA TATTCTCCGAA        ATTTTTTAAAACATC  45 54
        yggB  495310 ..  495330 +  -2.7   -4.7064   TGTTGTTTGAACTTC            TATTTTATT AAA AATAAGGTA            TTTATGTTTTTTGTT  55 63
        recC NONE
        recB NONE
        recD  503829 ..  503844 +  -4.8  -2.91873   TATTTATTAAAACAG              TCTTAA AAAA TTAAGA               TACTTTAAAAGTAAT  50 12
        mltA NONE
        ribH NONE
        thiL NONE
       ribD1 NONE
       ribD2 NONE
        nusB  509986 ..  510003 +  -3.5  -4.31692   AACACCCTCTTCAAT             TGTAACT AAAA AGTTATA              TTTTAATGATAACTT  58 253
        yccK  514337 ..  514354 +  -4.3  -3.37188   AAACACGTTATATAA             TAAAAAA TATG TTTTTTA              GTTTTTAAAATACCT  52 255
        bolA  519507 ..  519528 +  -5.3  -2.79023   TTAAAATTAAAAAAT           TTTTTAGAT ATAA ATCTAAGAA            TAGTTGATAAAATTA  53 89
         tig  521035 ..  521066 +  -5.5  -3.23174   TGCTTAAGATTAGTA      TTTTTTTTAATAT TCTAAT ATATTAGAAAAAA       ATTTTATAAAAATAT  55 34
        clpP NONE
        clpX  523231 ..  523258 +  -4.2  -4.76041   TAAGTATAAATAGAG        CTGCATATTATT TTAT AATAAATTGCAG         TTTTTAATAAATATA  64 141
         lon  525652 ..  525673 +  -7.3  -4.14725   AAAAGATCTAAATTT           GGCTGAC AAAAAACC GTCAGCC            TTTATAATTTAAATA  74 39
        ppiD  527612 ..  527622 +  -2.6  -5.00884   TAACTTTTAACAAGT                 TAAT ATA ATTA                 TTTTTTAAAAAAAAT  60 31
        mdlA NONE
        mdlB  532293 ..  532303 +  -2.6   -3.3344   ATATTTGACAACTAA                 TATT TTT AATA                 TTATAAAAATTAAAT  42 216
        dnaX NONE
        ybaB NONE
        htpG  535880 ..  535906 +  -9.6  -3.37245   GAACAATAAAAATAT         GATTACTACTTT TTT ATAGTAGTAATC         TTACTCTTAAAATAA  78 32
         adk  536642 ..  536656 +  -7.8    -3.322   CGAACCTGTGACCTA               CGGCTT AGA AGGCCG               TTGCTCTATCCAGCT  70 77
        folD  537971 ..  537982 +    -3  -5.12617   AAAAAATTTGATTTA                GATA AATC TATC                 TTTTTTAAATAGTTA  69 309
        ybeD  539600 ..  539614 +  -4.4  -5.63517   GATAAAGAGCCGTAC               TAAAAA AGA TTTTTA               TTTTTTATTTAAAAA  75 70
         def  546324 ..  546343 +  -2.2  -2.56018   AGTAGAAAAGAGAAA            GTAAATTT GAAA AAATTAAC             AATTATTTTTGCTGG  37 55
         fmt  547330 ..  547352 +  -9.2  -4.28188   AACATTAAAAAATGA           GCAAACGG CGACCTT CCGTTTGC           TTTATATTATAAATA  83 81
        yhfC  570920 ..  570940 +    -7  -3.77846   ATAAATTAAGTAAGA            TTTTTGCA ATTTA TGCAAAAA            TTTAGATATATTATC  69 223
        dnaB  584597 ..  584624 +  -2.8   -4.0464   AATAATACAATAATT        TTAGATTAAGAT ACCA ATCTTATTCAAA         TTAATTTTTATTTTT  49 40
        gshB NONE
        yqgF NONE
        yggS NONE
        yggW  587994 ..  588020 +  -2.4  -5.72207   CTTAATTCATTATTA         AAGATTTTTTTA GAT TAAAAAATTCTA         TTTTTTTAATTTAAA  71 8
        mutY NONE
        yggX NONE
        murI  590995 ..  591013 +  -3.3   -5.0133   TTAAATTAATATTTT             TATAAAA CACTT TTTTATA             TTTTTTAAAAACATA  63 32
        yeeX  593074 ..  593088 +  -4.2  -3.20435   CAGTGGTCAGAGCAG               GCGACT CAT AATCGC               TTGGTCGCTGGTTCA  48 273
         orn  611102 ..  611116 +  -4.2  -3.58536   CCAAGGTTGGGGTCG               CGAGTT CGA ATCTCG               TTTCCCGCTCCATTT  51 204
        amiB  612427 ..  612457 +  -2.1  -4.81851   CAATATCTATTCTAT      TATACGATTATTAG TGTA CTAATAATCA-ATA       TTTTTCAATTTAAAT  56 374
        hslV NONE
        hslU  614810 ..  614820 +  -2.6   -4.6902   AAGATTTAGGTAGAT                 TTAT TTT ATAA                 TTTTTAAAATTCTAA  55 15
         ibp  615553 ..  615584 + -12.6  -3.60792   ATTTTTTTAAATCAA      TCATTGTACTTGTT CCAA AATAAGTACAATGA       TTTAAAAATTAAAAA  95 62
         fpr  616839 ..  616849 +  -2.6  -5.27923   AGATAAATTAAATTT                 TTTA AGT TAAA                 TTTTTTATAACATTG  62 472
        kdtB  617986 ..  618008 + -12.2  -4.07746   TTATTTTTTAAAAAA           TAGGGTATAT AAA ATATACCCTA           TTATATTTTTCAAAA 100 44
        yhiQ  620455 ..  620485 + -12.8  -2.74741   CCTTTTAAAAAAAAA       TAGGAGTACATTTT TTT AAAACGTACTCCTA       TAATTAAAATGTCAT  91 23
        cyaY  624618 ..  624665 +    -6   -2.7976   TTTGATTTTTACTGC TTTTAAAAGAATTAAAAAATAA AAAT TAATTTTTTATTTCTTTAAAAA ATTTAACATATTAAA  56 4
        nifS NONE
        nifU  636271 ..  636296 +  -8.5  -4.02542   TTTTTTTAGTTAAAA         TGTTGAAAGAGA TTA TC-CTTTCAACA         TTTAATTATGAATTT  80 47
        hscB NONE
        hscA NONE
         fdx  639486 ..  639502 +  -5.3   -3.1012   AATAAATCACATTTG              TTAATTA CGA TAATTAA              TGGTTTTCCAGATTT  54 471
        yfgM NONE
        engA  638838 ..  638856 -    -6  -3.33922   ATGCTTGTGAAAAAT             CATGTGCT TGT AGTACATG             TCATTGTATTATAAG  60 210
        ilvD  632291 ..  632311 -  -2.7  -3.97947   GTTATTGATGATAAA            TTTTATTTT TTA AAAATTAAA            TAGTTTCTTTTTATT  49 14
        ilvC  630703 ..  630731 -  -4.1  -4.48072   AGATTGATTAGAAAA        TTAATTTTTAAAA ATT CTTAAAAAATTAA        GGTAAAATTTAGAGA  59 50
         rep  628627 ..  628640 -  -2.5  -4.56914   TGATTTAAACTAAAA               TTAAA TAAT TTTAA                CTATCTGAAATTAGA  54 82
        trxA  628106 ..  628122 -  -3.7  -3.63968   GGGTAAATCTCGAAA              TGATAAC TGT GATATCA              ATTATAAATTTTTTT  48 115
         rho  626795 ..  626805 -  -2.6  -6.17669   AATAAAATAAAAAAA                 TATT TTA AATA                 TTTATGATCTTTTCA  78 27
        dapF NONE
        ynfM  621984 ..  622002 -  -2.4  -4.06214   ATAAGAAAATAAATA             TAGCATAA CCT TTAAGCCA             TTTTGATGAATTGAA  47 101
        pitA  620455 ..  620485 -   -15  -6.06723   CCTTTTAAAAAAAAA       TAGGAGTACATTTT TTT AAAACGTACTCCTA       TAATTAAAATGTCAT 100 48
        yba4  618972 ..  618982 -  -2.6   -4.7254   ATCCGGCATTAAAAA                 TTTT TAA AAAA                 GTTGTACCATTAAAA  57 174
        rpmE  611881 ..  611899 -  -6.8  -3.48861   TTAGATAAAATAAAT             CTAAACTA TGC CAGTTTAG             GAATACTGAGCTCTA  67 294
         pgi  608432 ..  608458 -  -2.4  -4.70879   CTCAAACTTGAAAAA         TAGCAGTAAAAA ACA TTTTTAATTCTA         TAGATAAAAAAAGCT  54 138
        mtlA NONE
        mtlD  605275 ..  605288 -  -2.5  -2.72152   TTTAGTATAAATTTA               TAAAA AATC TTTTA                TTATAGAATGATATT  37 9
        mutL  603348 ..  603368 -  -5.5  -3.88787   TCATATCTCTATAAA            TTAATGCTG AAT CAACACTAA            TTATTTCTATTGGTA  60 134
        hflK NONE
        hflC NONE
        purA  598785 ..  598803 -  -3.2  -4.95854   TAAAAAATTTAAAAA             TGATGATT AAA AATCATAA             TTTAAAAAAATAGAC  63 27
         rnr NONE
        rpsF  595920 ..  595930 -  -2.6  -4.10429   AAGTATCCTTTAAAA                 TAAA TAT TTTA                 TTTTTTAATAAAGTT  49 58
        rpsR  595657 ..  595669 -  -3.5  -2.76815   ACTTTGTTTAATAAT                TAAAT AAA ATTTA                TCTTAATGGTGTTGA  42 28
        rplI  595078 ..  595088 -  -6.8  -2.87863   AAAAAATTCATTATA                 GCAG AAC CTGC                 AATTTGTGCTAGTTC  61 100
         dut  593715 ..  593731 -  -4.5  -2.82955   AAATGTAAAATCAAT              TCAATTA TTA CAATTGA              TGACTTTATATCTTA  50 148
        sbcB  590860 ..  590880 -  -2.7  -4.91084   AATAAAATTGAAAAA            TATTTTTAT CAA AAAAAAATA            AAAAAAAATATTTTA  61 120
        yggH  587769 ..  587783 -  -7.2    -3.695   GGTAAATATTTGAAA               CACAAA AAT TTTGTG               TTAAAAAAAGATAAA  72 260
         ssb  581415 ..  581431 -  -3.1  -6.17292   AAATTTAAAAAAAAA              TTATTAT GAT ACAATAA              ATAATTTTTTATCTT  78 427
        yhgI  580030 ..  580042 -  -3.5  -6.79027   GCCAAAAAAAAAAAA                TATTA TCG TAATA                AATTTAACACAATGT  95 285
        prfC NONE
        deoB  576146 ..  576156 -  -2.6  -4.07133   TATTTTCATAAATAA                 TTTT TTT AAAA                 CATACTTTTTCCATA  49 20
        deoD  575284 ..  575300 -  -8.7  -3.35371   GAGAGGCTTAAGGAA              CACGCCT GGA AAGCGTG              TATATGGAAACGTAT  73 132
        aroK NONE
        aroB  572718 ..  572739 -  -7.5  -3.07522   ATATTTTTTAAGACA           TACTAAATT TTTA AATTTAGTA            AGGAGTAAAGTTATT  65 385
         rpe  571801 ..  571813 -  -4.9  -3.44146   TTGGTTTAGAATTAA                TCATA TTA TATGA                TCCTAAAAATATAAA  54 46
        trpS  570741 ..  570757 -  -5.3  -2.81543   TATTATTAAAAAAGT              TTTATTT TTT AAATAAA              CTGGAATAAATAATA  53 62
        argD  568038 ..  568057 -  -2.2  -6.11644   TTATTTAAAAAAAAA            TATAGTTT TCTA AAACTTTA             TTTTCTATAAACATT  77 30
        fkpA  566947 ..  566971 -  -3.8  -3.53836   TTAAAAGAATACTAA          TATTAAATAT TTTTG ATATCTAATA          ATTCTATATCAAAAA  47 3
        yheN NONE
        yheM  566091 ..  566101 -    -4  -2.85078   GAGATTTCATTAAAG                 TATG CAG CATA                 TTTATGTACCTTAAA  45 36
        yheL NONE
        rpsL NONE
        rpsG  564777 ..  564795 -  -4.6  -4.08164   AAAATTTTATAGAAA             TCATCACC AAC GATAATGA             GCAAAAGCTTTATTT  59 10
        fusA  562549 ..  562559 -  -2.6  -4.77438   AGTTATTATTAAAAA                 TTAT TTT ATAA                 AAAAATTTTACTATC  57 36
        tufB  561266 ..  561298 - -12.3   -3.5002   TCTAATTATAATCAA      TCAAGAAAAGAGCAT TTT ATACTCTTTTCTTAA      CAAATTCAACTAAGT  95 54
        rpsJ NONE
        rplC NONE
        rplD  559453 ..  559470 -  -2.7  -2.62958   TACTTTAAGAAAACG             TTCTTGA GAAA TCATGAA              AGCATTTCCTCTACC  38 19
        rplW  559140 ..  559151 -    -3  -3.05384   TCGGTTTGCATTTAA                CAAT TGCC ATTG                 TTTTCTCCTCCGACT  40 39
        rplB NONE
        rpsS NONE
        rplV NONE
        rpsC NONE
        rplP NONE
        rpmC NONE
        rpsQ  556045 ..  556070 -  -4.7  -4.70534   CAAATAGATATAAAA         CATGAGCAGAC CTAA GTTTGTTCATG          TTTTTAAAAAAAATA  65 45
        rplN NONE
        rplX NONE
        rplE NONE
        rpsN NONE
        rpsH NONE
        rplF NONE
        rplR NONE
        rpsE NONE
        rpmD NONE
        rplO NONE
        secY  550557 ..  550573 -  -5.3   -4.2461   ATTCGTATTAAGAAA              TAATTTA ATT TAAATTA              GCTTTTTTTAATACA  64 13
        rpmJ  550379 ..  550405 -  -2.4  -5.24531   ACTTTCGATAAAAAA         TATTGTTAAAAC ATT GTTTTACAAATA         TAAATTTAACCTTGA  61 31
        rpsM NONE
        rpsK NONE
        rpsD  548862 ..  548881 -  -2.8    -3.224   GAATTCTGCATAATA            TCCTCTCT ATTA AGAGTGAA             CTTTTTATTTAGAAT  42 30
        rpoA  547854 ..  547866 -  -4.9   -3.4758   TATTAATAATATCAA                GTTAA TAT TTAAC                ATTATTCTTCTAAAA  54 27
        rplQ  547330 ..  547352 -  -9.2  -3.44212   AACATTAAAAAATGA           GCAAACGG CGACCTT CCGTTTGC           TTTATATTATAAATA  78 70
         smg NONE
        yrdC NONE
        aroE  543643 ..  543682 -  -3.2  -6.08563   AATATATAAAAAAAA  TAAATATTAAACATTTTT TAAA AAAATTATTTTATATTTA   AAATATTAATAATAT  81 12
        cspE  539574 ..  539601 - -10.7  -3.68662   ATATAAGATCCTAAA        TAGTACAGCTC GATAAA GAGCCGTACTA         AAAAAGATTTTTATT  83 59
        cysS  537234 ..  537246 -  -2.7  -4.44046   TTTATGTCAAAGAAA                TCCTA CTT TAAGA                GCTTGTACACCTAAG  56 485
        ybaX  527429 ..  527439 -    -4  -5.50723   GTATCAAAATAAAAA                 CAAA AAT TTTG                 TTATTGCATTATTAG  76 248
        cyoA NONE
        cyoB NONE
        cyoC NONE
        cyoD  514976 ..  514987 -    -3  -4.67354   AACATATAGATAAAA                TACT TTTA AGTA                 AGTAATAGTTACAAA  55 34
        cyoE  513777 ..  513797 -  -3.4  -4.63089   CATGTTAAAAAATAA            TCATACAA AAAAA TTATATGA            AAAAATTGAAAAAGA  60 339
        yajR  512498 ..  512524 -  -2.5  -4.65819   AAAATTAAATTAAAA         TATATAAACAT TTAAG ATATTCATATA         AATTATACTATAAAA  54 44
        ispA NONE
         dxs  509502 ..  509520 -    -9  -3.40073   ATTTCTATGAATTAA             TTATAGGT ATA ACCTATAA             TTGTAGAAGTATAGA  77 290
        argA  503578 ..  503590 -  -6.3  -5.47218   TCTTAGTCAAAAAAA                TACCT TAC AGGTA                TCTTTTTTAAAGAAA 100 298
         asd  489818 ..  489850 - -12.3  -4.94243   GTAAAAAAATCAAAA      GATTAATATACACAC TGG GTGTGTATATTAATA      TATACTATATAATTA 100 59
        ygfZ  475376 ..  475392 -  -5.3  -4.96028   TTGCAAAAAAAAGAA              TTTTTTT TAA AAAAAAA              TCATTAAATAAAAAA  74 43
         gmk  474626 ..  474660 - -11.9  -3.16921   ATCAACTTTTATTAA     TTATATAATTCTATT TTCTC AATAGAATTATATAA     ATAATTTTAAATAAA  91 74
        yihA  471705 ..  471715 -  -2.6  -4.93696   TTCAAATATCAAAAA                 TATT TAC AATA                 ACATTGAAAAAATAC  63 251
        mutS  467484 ..  467494 -  -2.6  -3.61506   TTAGTTTTAAAAAAC                 TAAT ATT ATTA                 ATTTAGTATAATTTA  45 98
        cysJ  465292 ..  465310 -  -6.1  -4.37711   CCATGAAATTGAAAA             GTTTGAA GATTA TTCAAAC             GAATTGTTCCATATA  69 353
        cysC  458646 ..  458662 -  -5.3  -2.63089   TATTACTCGAAATAG              TTTTATT TAA AATAAAA              ATGTTTCATCAATAT  52 15
        ygbQ NONE
        ygbP NONE
        ygbB  456731 ..  456745 -    -5  -3.00215   AAATGTTTAGATATA               GAATAC AGT GTATCC               TTTTTTTTGATAATA  51 422
        ygcM  455452 ..  455467 -  -3.4  -2.64322   ATTTTACCTAAATAG              TATTTT AAAA AAAATA               AAAAATAAAAAACAT  42 179
        rpiA  448729 ..  448739 -  -2.6  -2.70263   CGACATAATAATCTA                 TATA AAT TATA                 TTATTGATAGGTTTC  38 75
        ygfA  448070 ..  448092 -  -9.2  -3.76767   TTAAGAACAGAAACA           GCTGTAATTG CAG CAATTACTGC           TTTACAAATAAAATT  81 53
        metK  445181 ..  445220 - -10.4  -5.81412   TTCATTTAAAAAAAA  TAATT-TCTCCCATGCTAA CAA TTAACATGGGAAATAATTA  AAAATCAACATAATT 100 131
        rluD  438281 ..  438302 -  -3.2   -2.7535   TTGTTTAAGATATTA           TATATTTA TTTCTT TAAATATA            AAAGAATGTCTTTCA  42 9
         fis  437428 ..  437442 -  -5.8  -3.60737   CAGAAATACTAAATA               TATCAT TAA ATGATA               TTCAATCTAATGCAG  62 426
        tldD  435616 ..  435643 -  -8.5  -3.51168   AAAAATATTGAAATA        TGCAGTCATGA CCTTAT TCTTGACTGCA         CCAGTATATATAGAA  75 65
        rplM NONE
        rpsI  429705 ..  429733 -  -9.7  -5.63645   TGAAAACACAAAAAA        GAACTCGGTTTAT TAT AAAAACCAAGTTC        TTTAAAAAAATTAGT 100 40
        greA  425414 ..  425436 -  -3.6  -3.18764   ATAAAAAAGTATATA           TTTAAATATA ATC TATTTTTAAA           ATTTTATATTTAACA  45 4
        ftsJ NONE
        ftsH  422747 ..  422763 -  -8.1  -5.08824   TGCTTATTTAAAAAA              TAATGTG ATT CACATTA              AAATTTTATTTCATT  85 87
        secG  420462 ..  420477 - -10.4  -5.58179   GATTATAATAAAAAA              CCCCGA AATT TCGGGG               TTTTAGGTAAGATCA 100 247
        nusA NONE
        infB NONE
        rbfA NONE
        truB  414861 ..  414875 -  -4.4  -4.73635   TATAATTTAATAAAA               TTATTT AAA AAATAA               TATCATGCTATTATT  64 60
        rpsO  414446 ..  414461 -  -6.1  -5.32608   AAAAAATGTAAAAAA              GGGCT AAAAAA AGCCC               TTAATTAAAAAATTT  81 103
         pnp  411972 ..  411986 -  -2.2  -5.31158   GAAAAAAATTAAAAA               TAATCT AAA AAATTA               AATTTTATTTATGTA  64 181
        deaD  409895 ..  409909 - -11.4  -3.06583   ATAATATTTTCAATA               TGCCGC AAA GCGGCA               TAAAATCAAACACTT  89 31
        pepA  405136 ..  405149 -  -2.5  -2.62515   AATTTTTTTATATTA               TTTAA AATT TTAAA                AAATTAGATTCATTT  37 13
        valS NONE
        yceA  401206 ..  401238 -  -8.1  -5.97575   AATTTAGAAAAAAAA      TTATAAATTATTTTT TAA AAAAATAATTTATAG      ATGCTGCATACAGTA 100 20
        pncB  394703 ..  394715 -  -4.1  -3.04415   TAGTATTAAATTACA                CTGTC AAA GACAA                ATCAAATGCTTTACA  47 8
        asnS  393192 ..  393206 -  -2.2   -5.5604   TTAATTAATAAAAAA               TTATTA AAA TAACAA               ATAATTTTATATAAA  67 50
        ompF  391882 ..  391906 -  -8.9  -5.14563   CTTTCTACTAAAAAA          TAAAAAATAAA TTT TTTATTTTTTA          TAAATCAGTAGAAAG  93 104
         rne  380397 ..  380450 - -15.3  -3.70344   AAAAATTAAACAATA TTTTATAAAAAATAAAAACTTAC TTAAAATG GTAAGTTTTTATTTTTCATAAAA ATTTTATTTTTAATA 100 93
        flgA  370992 ..  371008 -  -2.4  -2.53255   AGAACACTCATTAAT              TATATT TTTTT AATATA              TGCTTTTATTCCATT  37 42
        flgN  370546 ..  370556 -  -2.6  -5.46698   TTGAAAAGTAAAAAA                 TAAA TTT TTTA                 ATTTTCTAAATGACC  65 23
        mviN  367749 ..  367761 -  -4.9  -4.31815   AAATTATAATACAAA                TACTA TAT TAGTA                TTAAAAATAATATAT  61 65
        ompA  366477 ..  366493 -  -8.7  -2.52676   GAGTGGTTTAAGGCA              GCGGTCT TGA AAACCGC              CGATGAGCAATCATC  70 132
        minC  364131 ..  364141 -  -2.6  -3.56216   AATTAACTGAGAGAA                 TTAA TAG TTAA                 AAATTTATTTTTTAA  45 2
        minD NONE
        minE  362902 ..  362936 - -10.3  -5.79588   TCAAAATTAAAAAAA     TCAATACTGAAGTAT TAAAT ATAGTTCAGTATTGA     TTATATCGAATTATT 100 116
        pykA  355040 ..  355052 -  -3.4   -4.1552   GATGGTTTTAATAAA                TCAG AAGAA CTGA                TAAATTTTTCATTTT  54 509
        znuC NONE
        znuB  351458 ..  351480 -  -9.3  -2.74371   AAGTTTTTAACATTA           TTGGAATTG AAAAA CAATTCCAA           AGGGAAAAATTTGGT  72 263
        serS  346918 ..  346928 -  -2.6   -2.6072   TATTTAATTAATTTA                 TATA TTC TATA                 CCTTGCATATATTTT  38 7
        serC  345750 ..  345760 -  -2.6  -4.41047   ACGCTCTAATTAAAA                 TAAA ATT TTTA                 ATTTATTTCTTCAAA  53 55
        aroA  344051 ..  344063 -  -4.9  -4.05035   AAAAAAATGAAAATA                TCATT AAT AATGA                AGTAAAATTTTTCTG  59 401
        rpsA  341884 ..  341900 -  -3.7  -3.61894   AATTCTTTCGAATAA              TTCTGAC TTT GTCATAA              ATCCTCTATAATTAA  48 63
        himD  341562 ..  341574 -  -3.5  -2.78695   GTTATAGAAACTAAG                TTTTT TAT AAAAA                ATTATATCAACTTAG  43 68
        tpiA  340752 ..  340771 -  -6.6  -5.71712   CTTTATATAAAAAAA            TAGTTTTT TATA AAAAACTA             TCTGATATTTTTATA  91 13
        fldA  330795 ..  330809 -  -2.9  -4.48741   TAATTTAGGATAAAA               TCATA TTGTT TATGA               CTGAAAGTCAGGCAG  53 68
        yqcD  329633 ..  329646 -  -3.9  -3.14961   AGTAGTATCAACAGA               CTTTA ATGG TAAAG                AATTAACTTCGATTT  47 298
        ybhE  321419 ..  321431 -  -3.5  -4.96848   GCTCTCATACAAAAA                TTTTT TGT AAAAA                ATGGTGTTTGGATTC  68 194
        bioB  319128 ..  319142 -  -2.2  -4.67651   ATATTTTAAAATAAA               TAAAAA TAT TTCTTA               AAAAATATCTTTGTA  54 50
        suhB  311824 ..  311841 -  -2.7  -4.91573   AAAATACACGAAAAA             TTTTACC TAAC GGTGAAA              TATCAGAACCAAAAT  63 392
        trpD NONE
        trpC  304157 ..  304176 -  -2.3  -2.66255   TTTTAATATAATTGA            TTAAAAA GTTAGT TTTTTAA             AAATTAAACTAATTT  37 6
        trpB NONE
        trpA  302107 ..  302118 -    -3  -3.44377   ATAGATAAAATTTAA                GTTT TTAT AAAC                 TAAGATTGTACGAAT  43 25
        yciC NONE
        ispZ NONE
        yciA  300018 ..  300034 -  -3.1    -4.386   TAATGTTCTATAAAA              TTTTTCA AAA TAAAAAA              GTAATAATTTAGTAT  53 243
         cls  298088 ..  298103 -  -2.6  -6.15717   TAAATATAAAAAAAA              TTCGTT TATT AACAAA               TAATCCATTTAAAGT  81 354
        lepA NONE
        lepB  284870 ..  284885 -  -3.4  -3.29837   TTTCAAATATTAATA              TATAAT ACTG ATTATA               TTCTGCTATATTAAT  45 49
         rnc NONE
         era  283219 ..  283248 -  -5.3  -4.11216   GTTTGATTTTTAAAA       TTAGTTAAAAT TTTTAAGT ATTTTAACTAA        TTTTAAAAACTATTT  62 35
        acpS  282781 ..  282803 -  -5.8  -4.56597   CCTTTTTCTTAAAAA           TAATTATTTT TCT AAAATAACTA           ATGCACATGCGTACA  72 6
        yfjF  280912 ..  280925 -  -2.5  -5.08255   ACGTTCAAAACAAAA               TAATA GATT TATTA                GAAATAAAGTTAAAG  63 492
        rnhA NONE
        gloB  277033 ..  277050 -  -6.9  -3.28745   GTCGTAACAAGGTAA             CCGTAGG GGAA CCTGCGG              TTGGATCACCTCCTT  63 270
        argS  272998 ..  273013 -  -3.4  -4.25873   GTTTTATAAAAAAGA              TATTAT TGAA ATAATA               GGTTTAGAAAAAAAT  56 409
        proS  267917 ..  267944 -  -5.8  -4.05491   ACCGAAAAACAAAGA        GATAAATGTTTT TTAA AAAAAATTTATC         AGTTTTTTCAGAATC  67 221
         map  255265 ..  255281 -  -5.3  -3.11732   TTTAAATTGACCTAA              TTTAATA TTT TATTAAA              TTTTTAATAGATTAA  54 41
        dapD  254204 ..  254215 -    -3  -4.95843   ATAGAAAATATAAAA                TTGA ATAC TCAA                 GCTTCAAAAATTGGT  66 236
        ilvI NONE
        ilvH  249170 ..  249199 - -15.3  -3.28189   TAAATAAAGAAAGTA       CATAGTCATTTTC AAAT GAAAATGACTATG        TTTAATGTATTTTTT 100 135
        yabC NONE
        ftsL NONE
        ftsI  245901 ..  245916 -  -3.4  -4.40173   TAATTTAAAAAAAGA              TAATAT AGGA ATATTA               TTAATATAATTGATT  56 281
        murD  240897 ..  240917 -  -8.5  -3.29569   GTATAATACAATATA            GTTTTTTTT TTT AAAAAAAAC            ATTAATTTATTTCCT  73 27
        ftsW  239778 ..  239792 -    -5  -2.81118   AGAATTCATTTAAAT               GCCTTT AGG AAAAGC               TTGATGTTCGCTTAA  50 5
        murG  238232 ..  238252 -  -4.1  -2.55544   GTAGGATCTAATTTA            TTTTGATTT AAT ATATCAAAA            ATCATTGAAGTAGTT  44 480
        ddlB  236029 ..  236045 -  -5.3   -3.2375   TATTTTATAACGTAA              TTATTTA ATA TAAATAA              TATTTGCTTTTTTAC  55 268
        ftsA NONE
        ftsZ  233348 ..  233386 -  -3.9  -2.64257   CTATAAAAAATAAGT  CCTTGCGCCGATAGATAA TACA TTAATTATTGGCGCA-GG   TTATGGAATAATAAT  45 123
        yadR  232836 ..  232851 -  -3.4  -3.34947   TAATAATTTTTAGAA              TTTTAA TTTT TTAAAA               TTAATGCAATATTTT  45 39
         pfs  232062 ..  232078 -  -5.3  -3.85505   TTATTAAGAATATAA              TAAAAAT GTT ATTTTTA              ATTAAATAGAATTTT  60 27
        speE NONE
        speD  230079 ..  230118 -   -14  -3.89354   TTGTTAAATTAACAA  TTGATACACTTCTTTT CTTGGTGT AAAAGAAGTGTATCAA   TTTTTTAACTTTTGA 100 70
        yacE  222377 ..  222390 -  -6.7  -3.18404   TGAAAATTTAACATA               CTCGT TGAA ACGAG                AATTATCAGAAGAGG  63 290
        dksA  215510 ..  215547 -  -5.1  -4.69048   ACAAAACTAAAGAAA   GGATACTCGATATAATTT AAT ATATCA-ATCGAATATCC   TCATCTATATATATT  65 39
        panB NONE
        panC  213787 ..  213800 -  -2.5  -5.03314   GTGATTTTTAAAAAA               TAAAA ATTT TTTTA                ATCTCTTAGTATTAT  59 23
        thrA NONE
        thrB NONE
        thrC  207336 ..  207346 -  -5.4  -5.08011   AAAATGGCTAAAAAA                 GAAG GTT CTTC                 AGTCATTCCAATTAA  77 480
         rnt  203798 ..  203808 -  -2.6  -4.39002   AAATTGTCTATAAAA                 TTTT TTT AAAA                 GTGTTTTTTAATAAA  53 508
        grpE  201301 ..  201325 - -10.3  -4.74706   TTTAAGATTTAAAAA          TAGAAAAAATT TTA AATTTTTTCTA          TTTTTAAAAAATTTT  95 76
        ahpC  199869 ..  199900 -  -6.7  -4.98531   TTTTTAAATTAAAAA      TAAAGCCAGCATA TTTTTT TTTGCTGACTTTA       AAATTATCTGTTAAT  79 43
        gyrA NONE
        nrdA  193934 ..  193950 -  -5.3  -2.62545   TATATCCGAAAAATT              TTTAATT TTT AATTAAA              TTTATATCATTATTA  52 38
        nrdB  192382 ..  192393 -  -4.4  -3.65754   ATAAAGCAGTTCAAA                GATC AGCT GATC                 TTATTTGTATTGGAC  56 414
        nadE  187798 ..  187810 -  -2.7  -3.97368   CCTTTAATGGAGAAA                TGTTA GAT CAACA                TACTCTAGAGGTATG  50 405
         ipk NONE
        prsA  182757 ..  182773 -  -5.3  -3.60805   AGACGTTATTTTAAA              TTTTTTT ATA AAAAAAA              TATTTATAAAAATTG  59 313
        dnaK  162803 ..  162831 -   -19  -3.10579   CTTTCAAAATAAGTA        CACGGGCGTAGA TTTTT TCTACGCCCGTG        CTGGTTTAAATACTC 100 68
        dnaJ  161264 ..  161281 -  -4.3   -4.1399   TTATTTATAGATAAA             TTTTTAA TTTA TTAAAAA              ATTATTTTTTATATT  57 379
        ribF NONE
        ileS NONE
        lspA  156862 ..  156878 -  -5.3  -2.90494   TACAAACAAAATTTA              TTTAATT GAT AATTAAA              ATTCATTATAGATTC  53 42
        lytB NONE
        dapB  154937 ..  154976 -  -3.8  -4.71401   AATAAAAGCACAAAA  TCGTTAAAAAAATATGAA AAAT TGCATATTATTTTAACTA   AATTTAATATTTTTG  58 95
        carA NONE
        carB  150453 ..  150482 - -11.1   -4.4267   TTTTAAAATTTAAAA       TTATAAATATGTT TTAC AACATATTTATAA        AAAGTTATAAATTTA  95 47
        folA  149694 ..  149705 -    -3  -3.68619   CCTAATTTAGTTAAA                TATC CTCT GATA                 CCATGGTTTAAAATA  50 258
        yabI  145811 ..  145835 -  -6.6  -2.82635   ATCTTTAGTAGTATA          TTGATATCAA TTATC TTGATACCAA          TATCTTTATAATATA  61 31
        glyQ NONE
        glyS  140433 ..  140447 -  -3.6  -4.38412   AAAAAAGATAAAGAA               CATAAA AAT CTTATG               AATTCTATTGCTCCA  60 229
        ydiC  127425 ..  127435 -  -2.6  -4.51196   TGGAAACTTATAAAA                 TAAA AGA TTTA                 CAAGAAGCTTTGGTT  56 250
        mesJ  116037 ..  116047 -    -4  -5.62288   TTAATAAAATAAAAA                 GAAA TTT TTTC                 TATTAAAATGTACGT  75 0
        aroC  102041 ..  102051 -    -4  -3.15231   AGTACAAGCATGTAA                 TATC AGA GATA                 ATTTAGAATTATTTA  47 440
        dapA  100328 ..  100359 -  -8.1  -3.15073   ATTTATTAAAATAAT      GATGCAGAATATC ATTTAA GATAATCTGCACC       CATTTTTTTAAATTT  69 329
        yraL   93675 ..   93693 - -10.4  -4.11216   TCTTTAGTTTTAAAA             CTAAACAG CGA CTGTTTAG             TCAACTTCAAAATAA  87 69
         ppa   90825 ..   90849 -  -5.8  -2.93723   TTTTTAGGAACTATA          TATCAGCC TCAAATATC GGCTGATA          TTAATTTTCAAGATT  56 370
        rpmB NONE
        rpmG   87636 ..   87666 -   -13  -4.11216   TTTTCATTTCTAAAA       TAAAGTATAATTTT TAT AAAATTATACTTTA       ATTTAAAAAAATATT 100 49
        fliE   77028 ..   77063 -  -4.9  -4.26589   ATTATAGATCTAAAA    TTCTGTGCTAAAT AAAAAATAGA ATTTAGCACAGTA     TTTTGAAATTAAATT  61 34
        cysK   71300 ..   71349 -  -8.4  -4.55826   TTTAAAATATTAAAA TACAACTTTTATAATAAAAA TTAATTTATT TTTTTATTAAAAAAGTTGTA TTATTTTTTTAATAA  87 34
        ptsH   70903 ..   70926 -    -6  -3.47187   TATTATAAAATAAAT          CCGGAAGT AATGTAAA ACCTCCGG           TATTTTTTATAAAAA  60 61
        ptsI   69118 ..   69130 -  -3.5  -3.61652   TCCTTAAATAATGAA                TTTAT TTA ATAAA                TCTAAAATTTCTTTT  48 1
         crr   68511 ..   68531 -  -7.6  -4.13945   ACCTTGATGTTAAAA            CGGTACTA AATAA TAGCACCG            TTTTTATATTAAAAA  74 41
        bacA   67496 ..   67507 -    -3  -5.14626   ATCATCAAAATAAAA                TAGA TAAT TCTA                 AGTTAAAAACTGGTT  69 208
        rfaE   65208 ..   65237 -  -5.3  -6.10295   TTAATATAAAAAAAA       TTTAATAAAATTT AATT AAATTTTATTAAT        TTAAAAAATATATTA  91 41
        ribB   64230 ..   64260 -    -2  -3.65699   GTTATAAAGAAGCAA      GCGTTTCTCAATT GGAGAT AATTGTGAAAC-C       AAAATGGTCTATAGA  47 102
        rpsU   62781 ..   62801 -  -9.8  -2.67008   TGGTAGAATAAAATT            CCGTTCTT AAGTA AAGAACGG            TTTTTTAATTTTTTT  78 57
        dnaG   60941 ..   60956 -  -6.2  -3.43218   TATAATGAATATTAA              TTGACT TTTT AGTCAA               TAAATGAATAATAAT  60 84
        rpoD   58855 ..   58869 -  -5.8  -5.20606   AAATAGTAATAAAAA               TCTTTT TCA AAAAGA               AAAAAAATAATTTAA  78 204
        argE   50906 ..   50922 -  -4.5  -3.66028   TATAATTTTGAACAA              CTAAAAA AAT TTTCTAG              TATGACTAATGTGAG  56 263
        murB   48671 ..   48699 -  -9.1  -2.64933   TACTGAGCCATATCA        GCTGAAAAAAATT AAA AATTTTTTTGAGC        GGGCAGCGGGAATTG  74 404
        secE NONE
        nusG NONE
        rplK NONE
        rplA   46024 ..   46057 -  -4.9  -3.93136   ATAGTTATGCAGAAA     TAAAATCGTAGTACTA TCG TA-TAGTACGATTTTA     AAAATTTATTAAATA  57 159
        rplJ   45440 ..   45453 -  -6.7  -4.33997   CATCAAAAATAATAA               CCTCT TTTA AGAGG                TTTCTTTTTTCTCTT  74 18
        rplL   44941 ..   44967 -  -7.3   -4.3586   TTATTCATATCAAAA         CGGCTGGTG AATTAAAAA CACCAGCCA         TAATATGAATGCTAA  76 65
        rpoB NONE
        rpoC   36188 ..   36204 -  -6.7  -4.53077   CGAAAACAAAAAAGA              TTAACTT TTA AAGTTAA              AATATATAATATATC  76 284
        hupA   35652 ..   35668 -  -2.4  -4.70659   TTTTATATGTAAAAA              TTTTTA TTTTT TAAAAA              TAGATTACTATTAGG  54 78
        purH   33849 ..   33893 -  -4.8   -3.9444   TAAATTTTAATTAAA TCATCTTTTAGATTATTTTATT AGA AATAAAA-A-TCTAAATGATGA TTTAATAAATTTAAT  59 131
        metR   30430 ..   30440 -  -2.6  -5.27335   TTTTTTAAATAAAAA                 TTTT ATA AAAA                 ATAATAAATTTATTA  69 38
        glmU NONE
        glmS   25972 ..   25989 -  -7.1  -3.25657   GAAGGAAAAAAACAC             TTTGCAA AAAA TTGCAAA              TAATTATGGAATATC  63 261
        dnaT NONE
        dnaC   21600 ..   21616 -  -3.7  -3.90874   GAAAAAACATTTAAA              TCTACAG ATT CTTTAGA              AATAGCTGATGTTTC  54 424
        yjeK   20342 ..   20376 - -13.4  -3.44848   TTGTCTGAGGAAAGA     TTTTAATTTTTTTATT AAG AATAAAAAAATTAAAA     TTAACTATTTATACT  95 39
        dnaA   12395 ..   12407 -  -4.9  -3.40382   TAGTAAATTTCATAA                TATCA CAC TGATA                GAGTTCTGATTAAAT  54 15
        dnaN NONE
        gyrB    8315 ..    8331 -  -8.1  -2.81312   AATTTATCCAGGACA              TACTCAA TTG TTGAGTA              TAATTAAACCAGGTG  68 420
