# Supplementary material for: Rapid, accurate, computational discovery of Rho-independent transcription terminators illuminates their relationship to DNA uptake
Source: Genome Biol. 2007 Feb 21;8(2):R22. doi: 10.1186/gb-2007-8-2-r22 (PMC1852404; doi:10.1186/gb-2007-8-2-r22)
Supplement: Additional data file 4 — Best terminators found downstream of each of the genes of the 343 organisms studied. [file gb-2007-8-2-r22-S4.zip › Buchnera_sp.bag]

        trpE NONE
        trpG    2183 ..    2198 +  -3.2  -5.53288   ATAAAAAAAAAGATT              CTACTC AAAC GAGTCG               TTTTTTTAAATTCCA  72 37
       trpG2    5814 ..    5829 +  -3.2  -5.53288   TAAAAAAAAAAGATT              CTACTC AAAC GAGTCG               TTTTTTTAAATTCCA   0 38
        yqhA    2348 ..    2376 +  -4.6  -3.32079   TTAAATAAACATCGA        GCATGTGCTATG AGAGC TATAGTACCTGC        TATGTTGTATTATTT  52 356
       RepA2    2915 ..    2965 + -27.6  -5.24796   TTTATACAATAAAAA TTTCATAAGACATCATATACAAAA TTA TTTTGTATATGATGTCTTATGAAA TTTTTATTGTATAAA 100 47
        leuA NONE
        leuB NONE
        leuC    7157 ..    7170 +  -2.5  -2.84051   TAATGGTGAGAATAA               TTAAA TATG TTTAA                ATTTACTGGACATGC  38 22
        leuD NONE
       repA1     338 ..     348 -  -2.6  -3.95772   AAGAATAAATTTAAA                 TAAA AAT TTTA                 ATTATCAGGATAAGT   0 23
        gidA    2130 ..    2144 +  -4.4  -4.25388   ATCATTTTTTATAAT               TTTTAA AAA TTAAAA               TTTGATTTTAATGTA  57 72
        atpB    3133 ..    3145 +  -2.7  -2.85503   TTTTAAAAACTGGAG                TTTCT AAT GGAAA                ATTTAAATGTTGACA  39 56
        atpE    3434 ..    3462 +  -8.3  -3.75465   GATTATTACATAAAA        TCTTTACGTTTTT TTA GATAACGTAAAGA        TTAATTTTCATATTG  75 81
        atpF NONE
        atpH NONE
        atpA NONE
        atpG NONE
        atpD NONE
        atpC    9007 ..    9019 +  -7.7  -3.50722   ATTAAATAAATTATT                TGCAG AAA CTGCA                TCTTTGATAGTTACC  70 195
        rpmH NONE
        rnpA   14861 ..   14877 +  -2.4  -5.62045   AGTTTGTGGTCTAAT              TATTAT AGATA ATAATA              TTTTTTATTCTATAT  67 14
        yidC NONE
        thdF   18144 ..   18158 +  -4.4  -5.59879   AAATGTTGTCAATGT               TTTTTA TTG TAAAAA               TTTTTTATATTTATA  75 160
       groES NONE
        mopA   20410 ..   20437 + -14.4  -5.57729   AATTTTAAAAATACC        TTTCCTCAGAAT CACT ATTCTGAGGAAA         TTTTTTATGTTCTTT 100 74
         efp   22023 ..   22033 +  -4.6  -3.64822   GCCAAATGATTTTTT                 CCTG TTC CGGG                 TTTACCTGAAAAAAT  55 452
        ftsY   24854 ..   24872 +  -7.6  -4.87291   TTTAATTATTTTTTG             TATAAATC TTT GATTTATA             TTTTTAATTAAAGTA  80 92
        rpoH   26183 ..   26197 +  -7.2  -4.07885   ATATTTTTTTTATTT               TTCTCT AAT AGAGAA               TTTTCAGGAGCAATC  75 404
        yigL NONE
         cof   30232 ..   30247 +  -2.6   -6.0458   ATAAAGTTATAAAAA              TTTCTT ATAC AAGAAG               TTTTTTTTGATTTCT  75 37
        metE   33504 ..   33555 +   -10  -2.73575   TATAATATAATTTAA TATTAAATCATC-TTTTAGAATATT TTA AAAAATCTAAAATGATGATTTAATA CTTATAAATTTTTAT  78 62
        metF   51401 ..   51412 +  -2.2  -3.55603   TTGTGTTAAAGTGAG                TCCA GGTA TGGG                 TCTTATTTCAAAATT  46 382
        argC   53342 ..   53354 +  -4.1   -2.7363   TGTTCGTTTTGGTTT                TTCTG AAA CGGAA                TCAATTATTTAATTA  45 1
        argB   54163 ..   54180 +  -3.5  -2.73441   AGTTTATGTATGATA             TTACTAT AAAT ATAGTAG              GTTTAAAAAATGATA  42 28
        argG NONE
        argH   56873 ..   56895 +  -7.9  -2.57092   GATACTTGTTAACTA           GCATTTAAA AATTA TTTAAATGC           TGAGTTAATAACCTT  66 46
        yibN   57387 ..   57406 +  -2.2  -4.11304   TAAAAAGTATAAAAT            GATCTTTT TATT AAAATATC             TTCTTTATAAATTAA  47 44
        secB   57962 ..   57985 +    -4  -3.79419   AGATAATAATATAAT          TTTTTAGTAT AAAA ATACTATAAA           TATTTTGTAGGAGAA  53 84
        cysE   59237 ..   59251 +  -2.1  -3.76125   AATGTGAATCATCAT               CATCT CCAAT AGGTG               TTTCCATTGAGATCG  48 433
        ygjD   64347 ..   64373 +   -11  -2.78912   CGGCTGGTTTGAAAC         CTGCTAGAGAAA CAA TTTCTATAGCAG         CTTCTGTGTGTCCTG  86 158
         cca   67616 ..   67628 +  -3.5  -5.14563   GTGACGTTCTATTGA                TTATT TTT AATAA                TTTTTTGATACACAA  69 125
         lig   74727 ..   74745 +  -7.6  -3.56269   TTTGTTTGGTGTAAA             TTTAATCA TAA TGATTAAA             TTATAATCTATTTTC  69 293
        gltX   76471 ..   76500 +  -5.1  -2.81193   AAATATTTTTTAACG       CTGTGCTAAAT TTTTTTTT ATTCAGCACAG        TAACTTTTATAAATT  50 322
        fliF NONE
        fliG NONE
        fliH NONE
        fliI   81699 ..   81719 +  -7.1  -3.34715   TTTTCTTGTGAAGCA            TTAAATAAA ATA TTTATTTAA            TATTTAAAGAAACTG  66 5
        fliJ NONE
        yba1 NONE
        fliK   83387 ..   83402 +  -4.7  -3.76174   TTCGATATAAAAAAT              CAAGC GTGTTA GCTTG               TCTTTTAATAACTTT  57 81
        fliM NONE
        fliN   84741 ..   84751 +  -2.6  -2.60326   CATCTTAAATAAAAA                 TTTT ATG AAAA                 ATAATTTGTTTTTTC  38 33
        fliP   85885 ..   85899 +  -4.4  -5.80003   AGTTTTAATACATAA               TATTTT TAT AAAATA               TTTTTTGTTTATTAC  78 26
        fliQ   86225 ..   86241 +  -2.3  -3.67976   ATTGATTATCAAATA              ATGTTAA CAT TTAACAG              TTTACAATTGATAAC  43 25
        fliR   87091 ..   87123 + -13.9  -3.47806   AAAAATTTCTACAAA      TAAAGTATAATTTTT TAA AAAAATTATACTTTA      ATTTTTAGTGTAAAA 100 115
        ytfN   90998 ..   91016 +  -7.6  -4.62163   CTTTTTTAACAATTC             TGATATAT CTG ATATATCA             TTTATGTTTTTATAT  80 206
        pmbA   92949 ..   92966 +  -7.1  -3.89903   AAATAATGAACTAAA             GGTAATA AATT TATTACC              TTTATAAAAATATTT  71 59
        fabB   95692 ..   95722 +  -7.9  -5.66229   TATTTTTTAAAAAAA       TCATTTTAATATT TTTTT GATATTAAAATGA       TTTTTTATTCTTAAT  95 117
        talA NONE
        tktB   98868 ..   98888 +  -8.3  -3.79687   AATTTTAAATATTTA            TGGGGCT CAATTAT AGCCCCA            TCTTTTATGAAAAAT  75 51
        dapE  100093 ..  100113 +  -7.1  -5.28778   TTCAACAAAAATATT            TATAAAAAA ACA TTTTTTATA            TTTTTTATAAATGAT  84 44
      yb2331  104020 ..  104030 +    -4  -4.06805   ATAACATTGTCTATG                 TCAT AAA ATGA                 TTTAATTATAATTTT  55 201
        hisG NONE
        hisD NONE
        hisC NONE
        hisB NONE
        hisH NONE
        hisA NONE
        hisF NONE
        hisI  111376 ..  111386 +  -2.6  -4.20783   ATTTAAAAATATCCA                 TATT AAA AATA                 TTTATTAAATAGCAT  50 132
         gnd  113117 ..  113147 +  -7.1  -3.28309   GATAAAAAATTAAAA      TAGCAGACGATGTT AGAA AATATC-TCTGCTA       TTAGATTATATCTAT  66 108
         dcd  113831 ..  113843 +  -4.9  -5.46129   AAAGTTTTTACGTAA                TATAC TAT GTATA                TTTTTTAATTTCTTA  76 39
        metG  116098 ..  116114 +  -8.1  -2.84125   CTCACTTCATGTTTG              CCTAAAA TAA TTTTAGG              ATTTGAATCTATACG  69 515
        ribE NONE
        rnfA NONE
        rnfB  119009 ..  119026 +  -5.7  -3.16202   TTCTATAAAATCATG             GAAAAAA TTGA TTTTTTC              TGCTTTTAATGTAAA  54 80
        rnfC  120544 ..  120562 +  -3.3  -3.18582   CAAACAATAAAGTTT             TATATAA ATATA TTATATA             TTAATACATAACGTG  45 31
        ydgO  121772 ..  121785 +  -2.4  -2.73771   AAAAAAATATTAAAA               GAAG TTATTC CTTC                TAATATATATCATAC  37 168
        rnfG NONE
        ydgQ NONE
         nth NONE
        priA NONE
        tyrS  127688 ..  127706 +  -7.6  -3.77278   GAAATATTTATGTTT             TAAACAAT ATT ATTGTTTA             TTAATTATTTTTATA  71 509
      yb1688  129210 ..  129224 +  -5.8  -3.91716   GTTTTTTGTGATTGT               TATGAA ACC TTCATA               TTCTTTCCAGAATAA  63 325
        aroH  130315 ..  130340 +  -8.4  -5.30575   CGTTTTTAATTCACA         TGCTAGTCAA AAACAC TTGGCTAGCA          TTTTTTCAATTTTTA 100 32
        thrS NONE
        infC  132958 ..  132971 +  -3.9  -3.59649   TAAATTTTTTATCAT               TAATG TATC CATTA                TTTAAACAATTCTTT  51 52
        rpmI NONE
        rplT  133737 ..  133753 +    -8  -4.90217   TTAATTTTAAAATAA              GCTTCC TGTAT GGAAGC              TTTTTAGTATGTTTA  84 148
        pheS  134774 ..  134789 +  -3.4  -2.93723   AAACGATATAAGATT              TTTAAA ACAA TTTAAA               TATAATTAGTGAGAC  43 1
        pheT NONE
        himA  137503 ..  137519 +  -6.7   -3.6144   AAAAAAAATAACAAT              TTCTAAT TGT ATTAGAA              TAATTTTTTCTTTTT  66 20
        queA NONE
         tgt NONE
        yajC  140525 ..  140535 +    -4  -4.86862   ATAGACAATATTATT                 GATT GTG AATC                 TTTTAATTTTTTAAA  68 414
         nfo  144732 ..  144746 +  -5.8  -3.08867   AAAAATTTAATACAT               TTTAAG AGG CTTAAA               TATGTTAACACTTCA  57 44
        rplY  145228 ..  145247 +  -2.2  -3.82664   TAACCATCCTATTTT            CTTCTT AGTGAAAA AAGAAG             TTCTATTATCTATAT  48 218
        surA  147366 ..  147380 +  -4.4  -3.50722   ATAAATATCTTTTTT               TTTAAA ATA TTTAAA               TATTTAATAATTAAC  49 37
        ksgA  148213 ..  148243 +  -7.2  -4.45261   AAAAATCGAATAATC       TTTTAAAAATTAAT TAA ATTATTTTTTAAAA       TTTTACATTTATTTA  76 9
        apaH  149123 ..  149138 +  -3.4  -3.61356   GTTTTAAAATTATTG              TTTTAT CTTG ATAAAA               TTTCAAATGAATAAT  48 50
        rpsT  160921 ..  160949 + -11.9  -3.37474   ATAATTTTTTTTAGA        GTATTGCCTCTAA TTT TTAGAAGCAATAC        TTATAGAATCTTATC  95 37
        nuoA  164859 ..  164869 +    -4  -4.30014   ATTCAACTATTTTAA                 CATA TAA TATG                 TTTTACCTTAATGAG  57 26
        nuoB  165570 ..  165584 +  -4.4   -2.8166   GAAAAAATTTAATAA               TATATT TAA AATATA               TAAATTTCTTTAATA  45 29
       nuoCD NONE
        nuoE NONE
        nuoF  169331 ..  169345 +  -4.4  -5.72616   TTTTTATAGAAAATA               TTTATT TTA AATAAA               TTTTTTTATATAAAT  78 55
        nuoG NONE
        nuoH NONE
        nuoI  173655 ..  173677 +    -2  -5.16969   ATGTAAAAGATTTAT           TGCCATAAGG AGA TTTTATGGAA           TTTGTTTTTTATGTG  61 18
        nuoJ NONE
        nuoK NONE
        nuoL  176374 ..  176386 +  -3.5  -4.18908   AAACAGTGTGTTTAT                TAATA TAT TATTA                TTGTTTTAAAAATAT  54 41
        nuoM  178004 ..  178014 +  -6.8  -2.52018   ATTTACAACAATTAA                 CAGC ATT GCTG                 CCTTTGTTGATTATA  60 57
        nuoN  179527 ..  179539 +  -4.9  -5.50499   TTTTTTATATGCTAT                TACTT TTG AAGTA                TTTTTTTCGATCTAA  80 113
        folC  181916 ..  181926 +    -4  -4.35353   CGTGGTTTATATCAA                 GAAA TAG TTTC                 TTCTTATTTTTGGTT  59 141
        prfA NONE
        hemK  186543 ..  186557 +  -4.4  -3.39936   TTAATATAAAGTAAA               TTTTTT ATA AAAAAA               TTATACCATTTAAAT  49 115
        ychA  187436 ..  187453 +  -4.9  -4.13077   AAAAACTATTTACTG             TGTAATC GGTA GATTACG              TTTGTGTAATGTATT  59 39
        ackA NONE
         pta  191811 ..  191823 +  -9.1  -4.67982   GTTCTTTAAATAAAG                CAGCC ATA GGCTG                TTTTATTAAATAAAA  93 128
        yba2  199197 ..  199219 +  -5.6  -3.39328   TGAGAAACTCCTTCT           GAAGAAGCTG TTA TACCTTCTTC           TCCTTTTTTCCAATT  60 185
         ung  200482 ..  200529 +  -9.8  -3.23855   AAACCAATTAATTGG TTTTTG-ATTTAAAAATAGAAAA AAT TTTTCTATTTTTAAATGTGAAAA ATTATTTTTGAAAAA  79 14
        yfjB  202216 ..  202238 +  -5.1  -3.60627   ATCATAGGATATGAA           TAAAAAATA TTAAT TATTTTTTA           TTTAAACTGCGATAG  55 111
        smpA  202789 ..  202837 +  -4.7  -4.36372   TTTTTCTCTTTTTCT GACCTTCCTGTTTTCTCATCCT AAGAGA AGGAGGATAAGA-AGGAAGGGC TTTATTCAGTTTTTT  63 243
        ydhD  203477 ..  203534 +  -3.8   -5.4505   ATATACATGAAAATA GATATGACATGAAGCGAAGAGCATTAA AAAAA TTGAT-CTTTGTTCTTTATGTCATATC TTTTTTATTAAAAAA  68 68
        sodA  205169 ..  205188 +  -6.6  -5.77988   ATAATTTTTAAAAAA            CATATAAT ATAT ATTATATG             TTTTTTTATATCTCT  91 120
         pth NONE
        ychF  207422 ..  207451 +  -2.1  -2.92246   TTTTTTTAGGATTCC       ACGTACCATTATT AAGG AATCTTGGTACGG        TATCATTCGCATTCG  40 523
         hpt  213263 ..  213275 +  -6.3  -4.99861   ATCATATAATTCAAC                TCCTT TAC AAGGA                TTTTTATAATTAATA  80 433
        truA  216221 ..  216231 +  -2.6  -3.69483   TTTTTATTTATTAAT                 TTTT AGA AAAA                 TATTTTCGATAAAAT  45 56
        mrcB  218618 ..  218628 +  -2.6  -4.67651   TTCTATTTAACTATC                 TATT ATC AATA                 TTTATTTTAGAGTAT  55 99
        secA  221392 ..  221404 +  -4.9  -4.16605   CAAGTATTGTCATGG                TAGTT TGT AACTA                TTAATTTTTTTTATA  61 16
        mutT  221944 ..  221954 +  -2.6  -6.09888   AAATATATAGATTAA                 TTTT TTT AAAA                 TTTTTTTTATTAAAA  82 118
        guaC  223627 ..  223670 +  -7.2  -5.85178   TTTTACATTTTAAAA TCAATAAAATTAATTATA CTTATATA TATATTTAATTTTATTGA TTTTTTTTAGATGTT  95 60
        aceE NONE
        aceF NONE
        lpdA  229206 ..  229242 + -14.1  -5.86061   TTTTTTTTAGAAAAA    GAAAAGATTATAGAAAT TAA ACTTCTATAATCTTTTC    TTTTTTTTAATAAGA 100 62
        htrA  253601 ..  253624 +    -8  -5.77677   TAATAATTTTATAGT          TCCGCCCGAA CAAA TACGGGCGGC           TTTTTTCTTATTTTA 100 38
        rpsB  256319 ..  256337 +  -6.2  -3.75169   AATAGAAAATATTTA             TTAATATT TTA AATATTAA             TTTAATAAAGTCATA  63 36
         tsf  257216 ..  257226 +  -2.6  -3.75332   TTAAAAACATATTAA                 TATA AAA TATA                 TTTAGGTTGAGAAAT  47 50
        pyrH  257998 ..  258010 +  -3.5  -2.64773   ATTTAGAAAAATTCA                TTTTA AAA TAAAA                CATTTTATTAGATTA  42 53
         frr  258655 ..  258675 +  -7.1  -2.73735   TAATAAAACATACAT            TAAAAAATT ATT AATTTTTTA            TAATTAAGAATATTT  63 72
         dxr  259890 ..  259908 +    -9  -2.80338   TTTAATTTTTTAAAC             GTACATTA TGT TAATGTAC             TAATTCATCAATTAT  74 28
        uppS  260757 ..  260772 +  -3.4  -3.75535   TTATACCATGAATAT              TTTTAT ATAA ATAAAA               TTTAAATGTATATCA  50 47
        yaeT NONE
        dnaE  266376 ..  266406 +  -8.6   -2.8055   TTATAAAATAAAATT       TTAATCAAATTTTT TAA AAAAATTTGATCAA       TAATATTGTCAAGTA  71 57
        flhB NONE
        flhA  271795 ..  271842 +  -6.4   -3.4486   TTTTGTATACAGATT GGTGCGGTGATAA-GTAGTACCA TGT TAGTGCTACATTATTTCCTCACC TTGCTGGTTTTTTAG  60 56
        dnaQ  277861 ..  277871 +  -2.6  -2.90763   AAGATCATTGACTGA                 TTTT TTT AAAA                 TATGTACAATATAAA  39 60
        lpcA  278712 ..  278722 +    -4    -3.671   GCTTTTTAATAAATA                 CTAT TTT ATAG                 TTTCGGAATTTCTTT  51 104
         gpt  279230 ..  279243 +  -3.9  -3.51778   AAAAAAATAATATTA               TTTCT CTTA AGAAA                TCTTTAATATAATGA  49 39
       grpE1  279913 ..  279965 +  -6.2  -4.65078   ATAAAAATAATATGT TTTTTAGGTTTAATAATATTGTAAA GTAT TTTA-ATTGTTATTAAATCTAAAAA TTTTATTAAAAATAT  72 37
        smpB NONE
        yfhC  281790 ..  281837 + -10.4  -3.58176   TTAAAAATTATTGAT TTTTTTAAAATCAGTTAAAAAT TTGA ACTTTTAACTAATTTTAAAAAA TTAGTTATATTATTC  83 460
        trmU NONE
        ycfC NONE
        purB NONE
        mltE  290408 ..  290423 +  -3.4  -4.59853   TTACGGTTTATAATC              TAATAT AAAA ATATTA               TTTTTAAACAATTAA  58 50
        fabI  291267 ..  291284 +  -4.3  -3.66772   TGTCAGCAGCATGAA             TAATATT CAAT AATATTA              TTATTCAAAATTTAG  51 13
         rnb NONE
        ychE NONE
        lipB  294876 ..  294886 +  -2.6  -3.95073   AATAAATTTTGTTTT                 TTTA TCT TAAA                 TTTCTCCGTATAAGA  49 57
        lipA  295919 ..  295929 +  -2.6  -3.61536   TATTAAAAATAATGA                 TATT AAT AATA                 TTTAACAGTTAACTT  45 10
        pyrF NONE
        ribA  297729 ..  297739 +  -2.4  -3.95309   TTTTTTAATTTTATT                 GCCC TCT GTGC                 TATTTCTTCTTTTAT  51 373
        yedA NONE
        yciL  308286 ..  308303 +  -4.3   -4.0896   TGAAATCATTTTATA             TAAAAAA TTAT TTTTTTA              TTTTAAAAAACATTT  55 38
        sohB  309336 ..  309348 +  -3.5   -4.2092   CGTTACTAAAAATAT                TTTTT TAT AAAAA                TTATTTATAGTTTTC  54 3
        topA  312154 ..  312175 +  -3.1  -3.21218   TGCTAGTGATATTTC           CAGAATAAT TATT ATTATTATG            TTCATACTCACCCAT  46 149
        yfgB NONE
        gcpE NONE
        hisS  316682 ..  316698 +  -2.4  -5.38398   TTTAAATAAATTTAT              TTATTT CATAA AAATAA              TTTTTATATTTTTGT  64 32
        glyA  318068 ..  318078 +  -2.6  -3.74626   TCTAAAACTATTTTT                 TAAA CTT TTTA                 TTTAGGTAGTTTGAT  45 105
        bioA  321549 ..  321563 +  -5.6  -2.72036   GTATAAGTATCCATA               CAGGTC TTT GACCAG               TACTATATACATTTA  55 63
        ycfU NONE
        ycfV  327530 ..  327553 +  -3.2  -3.80189   ATTTAATATTTTTAA          CCTCTATTTT ATCT AAAATAGGAG           TTTCCATTAGTATAT  50 116
        gapA  329868 ..  329910 +  -8.9  -4.62904   GATGGGTATATTTTT TATATATAGCAGTATTAATT TTTA ATTTAATACTGCTAT-TATA TTTTTAAAAATATTT  87 119
        phrB NONE
        ybgI  333116 ..  333126 +  -2.6  -4.57837   AATTTTCATCACATT                 TTAT TTA ATAA                 TTTTTAAAAGAATAT  55 123
        sucA  335858 ..  335868 +  -2.6  -3.09834   ATAATTTATAATGCA                 TTAA ATA TTAA                 TTAAATAATAGGATA  40 11
        sucB  337153 ..  337165 +  -3.5  -2.58999   AATTGATGTGTAGAA                TTATT TTT AATAA                ATTAATATATAGCGC  42 28
        gpmA  338002 ..  338029 +  -3.7  -4.63527   CTAAATTTATCTAGT        TGTATTTATAT GAATTA ATATAAATATA         TTTTTAAAATAATCA  58 84
        pfkA  339100 ..  339118 + -12.4  -3.19102   ACTAATATAAAATTA             GTGCCGGT TTC ACCGGCGC             TCTAGTTTTTAAATA  93 36
        glpF  340128 ..  340143 +  -3.4  -3.76182   TTCTATTGATTGAGC              TATATT TTAA AATATA               ATTTTTTATAAATAC  53 207
        trxB  348817 ..  348837 + -11.3  -2.89534   ATTATATCATTTAAA            TACTAGTCA AAA TGACTAGTA            TCTGATATAATTAAT  88 62
        infA  349231 ..  349258 +  -4.4   -4.0896   CTAAATAAAATAAAT        TTTTTCTTATTT TAAA AAATAAAAAAAA         TTTTAAAGAGAATTT  55 151
        aspS  351446 ..  351456 +    -4  -5.45652   TGCTTATTGAAATAG                 TGAT TAA ATCA                 TTTTTTGTTACAGAT  76 437
         zwf  357179 ..  357189 +  -2.6  -5.38348   GATAACTATGATAGC                 TTAA AAA TTAA                 TTTTTTAATATTTTT  65 79
        htpX  358334 ..  358349 +  -3.4  -4.87665   AAAAACATTACGCTT              TTTATT ATTA AATAAA               TTTTTCTAGGTAAAA  61 171
        cspC  358773 ..  358805 +  -3.4  -5.30575   TAATAAAAAATTTTT      AAAAGCCCTCTGTT AAACA ATCAGAGGACTTTG      TTTTTTAAATTTTTA  68 52
        yoaE NONE
        yeaZ  361620 ..  361633 +  -3.9  -4.15881   GTTGTTGTATTTTCT               TTGTT CTGC AACAA                TTATTTGTAATCTTT  58 336
        yjjT  364749 ..  364759 +  -2.6  -5.71712   ACAAAAAATGAATTA                 TTTT AAA AAAA                 TTTTTTTGTATAAAA  72 269
        pyrC  369215 ..  369227 +  -3.5  -4.90079   TTTAAATAAAATTTC                TTATT CAT AATAA                TTTTATTCTTAAGGT  67 136
        flgB NONE
        flgC NONE
        flgD  372102 ..  372122 +  -2.7  -3.53811   GTATTCGTGAAATTC            TAAAATAAA AAA TATATTTTA            TTTAGCACAAATCAA  43 18
        flgE NONE
        flgF NONE
        flgG  375010 ..  375022 +  -4.9  -2.90723   TTTGGAATAATCTTG                TACAT TAA ATGTA                TATCATTAAAGGTAA  50 74
        flgH  375795 ..  375807 +  -4.9  -3.77491   AATCGTTTTAAAAAA                CTATT TAA AATAG                TATTTCTTATAAATT  57 59
        flgI NONE
        flgJ  377443 ..  377459 +  -2.4   -3.6692   TATTATTAAATATAT              TATTTT ACAAG AAAATA              TATTTTAAAATAAAA  43 70
        flgK  379159 ..  379187 + -13.5  -5.38047   CATACTTATAAAAAA        TAAAAACTTACTT TTA AAGTAAGTTTTTA        TTTTTTGTCTAAGTA 100 53
        rluC  383281 ..  383295 +  -5.8  -5.78622   TTAAATACTATAATA               TAGTTT ATT AAACTA               TTTTTTTTAACATAC  86 23
        rpmF  383515 ..  383535 +  -8.4  -3.91858   ATATTTAATAAGAAA            TGGTACTT GAAAA AAGTACCA            TTTATAAAATATATA  78 47
        fabG NONE
        acpP  385951 ..  385961 +  -2.6  -3.16267   TTTTATAAACAGAAA                 TTTA ATA TAAA                 TTGCATGTAATTAAA  40 64
         tmk NONE
        holB  387582 ..  387608 +  -9.8  -3.85698   TTATATGGGAAAAAA         TATTAAATTTTT CAT AAAAATTTAATA         TTTATAAAAAAAGAG  83 9
        ycfH  388522 ..  388537 +  -2.6  -3.55622   TAGGAGTGTTTTTTG              TATGTT TAAA AACGTA               TTTGCAAACCTTCAA  43 121
        ptsG NONE
        ycfF  390323 ..  390349 +  -5.4  -5.21683   ATCTTTCTCCTAATT         TTTTTATAGAAA AAA TTTTTATGAAAA         TTTCTTTTTTTACAT  76 28
        ycfM  391178 ..  391188 +  -6.8  -3.59202   GATAAACTATTCCAG                 CACC AAT GGTG                 TTATCTGTAGGAATG  66 297
        pyrD  396576 ..  396612 +  -2.6  -4.99435   TTTAAACTATTTATA    TTATATATATAATATA CTCAA TATATTATAAAAATAA    TTTTTAATTATTAAA  60 126
        ycbY NONE
         uup  400824 ..  400834 +  -2.4  -5.02074   TCCCTTTAAACAAAA                 CGGG TAA CCCA                 TTTTTTCGAGCATCG  65 283
        argF  407386 ..  407397 +    -3  -3.55815   TTAATTTCTTTATAC                TGTT GAAA AACA                 TTTCAAACAATCTTT  45 91
        pyrB NONE
        pyrI NONE
        yhaR  409263 ..  409285 +    -5  -2.54383   AATTGAAGCAATGGC           GTTTAAAAAA TAA TTTTTTAATC           ATAATTTATTTATTA  49 13
        yrbA NONE
        murA  427567 ..  427604 +  -5.9  -3.32521   ATTCTTTATTAAAAA   TGTTTTTTTAAAAAATT TAAT GATTTTTTGTAAAAACA    TTATAAAAATATAAT  58 89
        rplU NONE
        rpmA  428250 ..  428264 +   -10  -3.95724   ATTTATATAAACAAA               CCCCTT TTC AAGGGG               TTCTATCTTTTTTAT  85 48
        yhbZ  429486 ..  429498 +  -3.3  -5.15969   GACGTTTTCTAGCTT                TTCGG AAA CCGAC                TTTTTTACGTTCAAC  69 128
        pheA  431755 ..  431769 +  -2.2  -2.54171   TCATGCGTTCAAATA               TGAAAA ATT TTTTTA               ATAATTTTTAAAAAT  37 79
         ffh  433317 ..  433327 +  -2.6  -3.33744   TTCAAATAATCCTTT                 TTAT TTA ATAA                 CTTTTTAAGAAGAAA  42 104
        rpsP  433587 ..  433597 +  -2.6  -3.36273   AAACAAAAGAGGTAA                 TATT ATA AATA                 TTAGTATTAACAAAC  42 26
        rimM  434100 ..  434119 +  -3.6  -3.65112   TGATAAAAAATTTAT            TTTAGTTC AATG GGACTAGA             TTATGTGATTTAAAT  48 7
        trmD NONE
        rplS  435301 ..  435328 +  -8.5  -4.74611   AAATTAATTTTAATA        TGCAGTCATGA CATAAT TCTTGACTGCA         TTATTTTTTATGGTA  89 34
        aroD  437484 ..  437503 +  -2.2  -4.59109   ATATTAAAAAATAAA            GTATTAAT TAGT ATTAATTC             TTTTTAAAAAATATA  54 72
        yfiO  439916 ..  439930 +  -4.4  -3.05463   AAATATCAAAAATAA               TTTTAT TAA ATAAAA               TTCAATAAAAAAACT  47 3
        alaS  442890 ..  442917 +  -4.9  -3.53012   TATTCATGACGTTAG        GAACGAAAGAG ACCGAA CTCTTTTGATC         TTTCAAGGAACAAAG  54 176
        csrA  443122 ..  443154 +  -5.7  -3.27153   AAAAATATAATCCAT      ACTACGTCTTACT GTACTCA AGTAAGATGTAGC      TTGAATATTTAATTT  55 40
        gshA  445297 ..  445309 +  -6.3  -4.30995   TTACCTTGTCAAGAT                TTTCC CAT GGAAA                TTCTTTTCTACCAAA  72 201
        endA NONE
        yggJ  448481 ..  448503 +  -3.4  -5.75822   ATTTCAATTGGTAGA           GGAAATGTTC CAA GAACATCTAC           TTTTTTTGATTTGTC  84 382
        glnS  451232 ..  451254 +  -3.6  -3.72576   TATATAATATTAAAG           TTATATTATA AAT TAAAATATAA           TTTGGTAAAAAAGAA  48 47
        pyrG NONE
         eno  454390 ..  454412 +  -5.6  -4.44667   TATATTTTCAAGAAT           CAGGTATTTT AAA AACATGCCTG           TTTCTTATTCAAAAA  66 60
        dsbA  469581 ..  469594 +  -2.5  -4.14472   AAAAATTTAAATATT               TTTAT AAAT ATAAA                TTTTGACCATATTAC  49 31
        polA  470584 ..  470594 +  -2.6  -5.50774   TTTCTATAGCAGTTG                 TATT CAT AATA                 TTTTTATTTATTATG  68 53
        typA  473361 ..  473401 +  -7.2  -3.18033   CAATATTATCTTTTT  CAATTATATAATTCTATT TATTC AATAGAATTATATAAAAG  TGTTCCTAAATTATG  66 76
        prfB NONE
        lysS  477903 ..  477919 +  -2.4  -3.50466   CAACACTTCGTCCAT              TTAAAA AATAG TTTTAA              TTGATTAATGTTTTT  42 15
        lysA NONE
         lgt NONE
        thyA NONE
        yleA  482323 ..  482337 +  -2.2  -3.33696   TCATTAAAAGGTGAA               TTATTT TAA AAGTAA               TTCATTCAAAAAAAA  40 17
        ybeY  482807 ..  482821 +  -4.4  -3.79687   AAAAAACCACATATT               TTAAAA AGT TTTTAA               TCTTTTATAAAAAAT  53 11
        ybeX  483839 ..  483851 +  -4.9  -4.48877   TTTTTTCATTAACAT                TGTAA GTT TTACA                TTTTATAAATATTTC  63 87
        leuS NONE
        holA NONE
        ybeN  488196 ..  488210 +  -5.8  -3.05596   TCACATAAAAAAAAA               TCTATT TAA AATAGA               TTCGATAAAAAAATG  57 59
        yhhP  488570 ..  488594 +  -7.3  -2.95888   TGTATACATTAAAAA          ATTCTATTACT ATT AGTAATAGAAA          ATATTTTATATATTA  63 142
        yhgN  490590 ..  490602 +  -3.5  -2.70046   GGAATCAGAGCATGG                TTTAA AAA TTAAA                ATATATTATTTTTTA  42 14
         pgk NONE
         fba  493030 ..  493043 +  -2.5  -5.09762   ATTCTCCGAAAAAAC               TTTAT TAAA ATAAA                TTTTATTTATTAAAA  59 76
        yggB NONE
        recC  497241 ..  497260 +  -2.2  -2.71712   GGTTGAAAAAAAAAA            TAACAATT TGAA AATTGATA             GTTTAAAAGAAAAAC  37 35
        recB NONE
        recD  502571 ..  502585 +  -4.4  -3.23511   TTTTAAAAATACGAA               TAAAAT ATT ATTTTA               ATTTTAGTAATTTAT  48 10
        mltA NONE
        ribH NONE
        thiL  506904 ..  506924 +  -8.5  -2.92668   CTTTAAAAAAAAAGG            TTTTAATCA CTT TGATTAAAA            GTTTATAAAAAATTT  71 7
       ribD1 NONE
       ribD2 NONE
        nusB  508955 ..  508969 +  -3.6  -4.43012   TATTTTTTTACCTCT               TCTTTT TAT AAGAGA               TTTTCCTATTGGAAT  59 443
        yccK NONE
        bolA  518316 ..  518331 +  -4.8  -3.50569   TTTAATCAAAATATT              TATGAT CATA ATCATA               TAATTTTTTTAAAAT  54 42
         tig  519796 ..  519806 +  -2.6  -3.48505   TTGTGATATTATAAA                 TTTT TCT AAAA                 TATTAATTTTTAAGA  43 58
        clpP  520545 ..  520555 +  -2.6  -3.79419   ATAAATCAATAAAAT                 TTTT ACT AAAA                 TATTTTATGGAAAAA  47 46
        clpX  522020 ..  522030 +  -5.4  -4.04697   TTGGCTGATTATAGG                 TGCA ACT TGCA                 TGTTTTATTATATAT  62 133
         lon  524478 ..  524499 +  -8.7  -3.29568   AAATAAAAAAAACTT           GGCTGACAA AGAA TCGTCAGCC            TATATATTTTAATAT  73 66
        ppiD  526545 ..  526558 +  -2.5  -5.24003   TGAAAAAATATTTAT               TATTA ACTA TAATA                TTTTTCATTTTTATT  61 120
         mdl NONE
        mdlB  531064 ..  531082 +  -6.2  -3.52102   TTTATATTTTCATAA             TAAAAAAT TAG ATTTTTTA             TTATATAGATGAAAT  60 153
        dnaX  532564 ..  532576 +  -3.5  -4.62069   TAGAAAATTATTTAT                TTTTA AAA TAAAA                TTTTTGGCATAAAAA  58 273
        ybaB  533005 ..  533025 +  -7.1  -4.82667   TATGCGAAATAAGTA            TAAATTTAT TGA ATAAATTTA            TTTTTACTATGATAA  80 65
        htpG  534996 ..  535023 + -10.1  -3.78811   AATAATAAAAAACAT        GATTACTACTA TTATAT TAGTAGTAATC         TTTAGATTAACTTAT  83 36
         adk  535741 ..  535755 +  -7.8    -3.322   TGAACCTGTGACCTA               CGGCTT AGA AGGCCG               TTGCTCTATCCAGCT  70 61
        folD  537044 ..  537055 +    -3  -4.87037   ATTTTAATCTAAAAG                CAAA TTTA TTTG                 TTTTTAATATGTCTT  65 276
        ybeD  538784 ..  538804 +  -8.5  -3.12446   TACTATAAAACATAT            TTGTTTTTA TAT TAAAAACAA            TTGAATAACTTTATA  72 101
         def NONE
         fmt  546526 ..  546548 + -10.6  -3.72485   AATTAAAAAAAATAA           GCAAACGGTA TAT TTCCGTTTGC           TTTAAAATTATATTT  83 84
        yhfC  570108 ..  570132 +  -6.6  -3.62096   TATCTGCATTAAAAA          TAAACTAGAA GAAAA TTCTGGTTTA          TTTAAAATAATGGAA  66 61
        dnaB  583525 ..  583549 +  -6.7  -3.88182   TTGTCAAAAAATATT          TTTTTAATTAT TTA ATAATTAAGAA          TTAATTTTTAATTAA  68 90
        gshB NONE
        yqgF  585132 ..  585144 +  -4.9   -3.4243   AACAGGAGAAGAATA                TGAAT AGT ATTCA                TCTTAATTTTAAATC  54 70
        yggS  585805 ..  585815 +  -2.6  -4.46514   AATATTTTTAATATA                 TAAA AAA TTTA                 TTTGTTTAAATCAAT  53 23
        yggW  587218 ..  587240 +    -8  -2.67393   TTTTTTTGTAATAAT           TTTTAAAAAA ATA TTTTTTAAAA           GTCTTCTCTTATGAT  67 263
        mutY NONE
        yggX  589120 ..  589131 +    -3  -3.99805   AATAAAAAGCAAATA                GAAA ATAA TTTC                 TTTGAATTTTTAAAA  49 36
        murI  589976 ..  589993 +  -4.3  -4.56597   TACAGTAATAAAACA             TATTAAT TTGA ATTAATA              TTTTTCAAAAAACAA  61 10
        yeeX  591915 ..  591941 +  -2.5  -6.06723   TATATATACCAAAAA         TTTTTATGTGT GTCAA ATATATAAAAA         TTTTTTTTTAAAAAA  77 129
        pyrE  593284 ..  593294 +  -2.6  -3.77831   TTTCATACGTGAATC                 TAAA ATT TTTA                 TTTCAATATTGCTCA  49 475
         orn  610103 ..  610126 +    -7   -4.0162   AGAAAACTTGAAAAA          TTTATTTTAT ATAT ATAAAATAAA           TTTATAGTATAAAAA  70 52
        amiB  611464 ..  611475 +    -3  -3.54743   CATTTTGCACATATA                TCTA AATT TAGA                 TTGTGATTGATAGTA  49 248
        hslV NONE
        hslU  614043 ..  614081 +  -4.1  -5.41143   AATTTTTATTCAAAA   TATTTATCCATTATTAT TTTTT ATTAAAATGGATGAATA   TTTTTTTAAAAAATA  72 39
        ibpA  614731 ..  614754 +  -8.2  -2.64616   AAAAATATAAAATCA          CTGCGCTTAT AAAA ATAAGCACAG           TGATCTAACTAAAAA  67 47
         fpr  615728 ..  615738 +  -5.4  -4.43576   GTTGGAAGATTCATG                 GAAC GAC GTTC                 TTTATTATCTCTAAT  67 209
        kdtB  617124 ..  617150 + -13.2  -4.88293   TTTTTTTATCAAATA         TAGTAGGGTATG TTA TATACCCTACTA         TTTATTTTTAACATT 100 44
        yhiQ  619829 ..  619851 +  -5.7  -4.99643   AGCTGTTATTTGAGC          TGACATA-GC TTGT GCATATGTCA           TTCTTTTTTTTCCTA  78 333
        cyaY  623920 ..  623938 +  -4.7  -3.40622   AATATATATAAACAT             CAAAAAA GATAA TTTTTTG             TGTCTTTTAAAAATA  54 60
        hemC  625217 ..  625237 +  -4.1  -4.99056   AATATTATGCAATTG            GAAAAAG CACTGCT CTTTTTC            TTTTTAATTATATTA  66 284
        yfhO NONE
        iscU  635625 ..  635650 + -12.1  -3.63424   TTTATAATTATTTGG         TGTTGAAAGAA TATT TTCTTTCAACA          TATTATATTTTATTT  95 42
        hscB NONE
        hscA NONE
         fdx  638692 ..  638708 +  -8.1  -3.82097   CTAATCTTTCTTTTA              GAATCTT CAT AAGATTC              TTTGATAGATTTAAA  76 308
        yfgM NONE
        yfgK  637969 ..  637984 -  -3.4  -4.72272   TTTTTCTATGAAAAA              TAATTT ACAA AAATTA               GATGAAGTAAGTAAA  64 447
        ilvD NONE
        ilvC  630055 ..  630069 -  -4.4  -4.64844   TTTAGAGACATAAAA               TATTAA TAT TTAATA               GATGAATTGTATTGT  61 76
         rep  627956 ..  627976 -  -4.2  -5.18866   GTTAAATAAATAAAA            TTTAAATT TTTGT AATTTAAA            AGTGTATTCCAAGAT  69 162
        trxA  627501 ..  627511 -  -2.6  -5.46706   ATCTCAAAATAAAAA                 TTAT GAT ATAA                 TTTTAAAATTTATTG  65 99
         rho  625921 ..  625935 -  -4.4   -4.8143   CCAATAATTTAAAAA               TTTTTT TAT AAAAAA               TGCGCTCGACAGGAT  64 286
        dapF NONE
        ynfM  621227 ..  621246 -  -5.2  -5.61596   ATTTTTATAAAAAAA            TTAAAAAT ATTT ATTTTTAA             AATTTTTTTGTTTTA  81 6
        pitA  619529 ..  619559 -  -8.4  -4.61482   CTTTTTAAAAAATAA       TAGGAGTACATTTC TTT AACACGTACTCCTA       TCTAATCAAATAATT  87 70
        yba4 NONE
        yba3  617124 ..  617150 - -12.5  -3.44848   TTTTTTTATCAAATA         TAGTAGGGTAT GTTAT ATACCCTACTA         TTTATTTTTAACATT  95 67
        yjeA  615375 ..  615403 -  -2.7  -5.12172   TATTAAGAAATAAAA       TATTAGAAAAAC ATGTTG GTTTTTC-AATA        AACCCTCAGACTTCA  65 184
        rpmE  611239 ..  611251 -  -3.5  -5.60864   TATATATTAAAAAAA                TAAAA GTT TTTTA                AAAAATATTAATTGT  72 123
         pgi  607484 ..  607499 -  -3.4  -5.04249   TTTTTAAAAAATAAA              TATTTT GATT AAAATA               TACGTATTTTGAAGA  63 85
        mtlA  605463 ..  605473 -  -2.6  -3.76839   TAAGTCCAATTCAAA                 TTTA TAT TAAA                 ATTAATAATAAATTA  47 38
        mtlD  604232 ..  604242 -    -4  -5.60993   CTGTTTATAAAAAAA                 GAAT AGC ATTC                 TTTCAAATTTTGTAA  75 70
        mutL NONE
        miaA  601368 ..  601385 -  -4.3  -4.72007   TTTTACTAAAACAAA             TTTTAAA ATAA TTTAAAA              GTTATATTTTTTTAT  64 127
        hflK NONE
        hflC NONE
        purA  597803 ..  597813 -    -4  -2.57012   AATAGGAATTAATAT                 TCAA TAT TTGA                 TGTAAAAGTTTCATT  44 36
        vacB  595396 ..  595406 -    -4  -2.79803   TAATTTTATGCAAAT                 TTTC AAG GAAA                 CAAGGAACTTTTTTA  45 118
        rpsF  594884 ..  594896 -  -3.5  -4.07687   ATTTTTCCTCTAAAA                TTATT TAG AATAA                TGAAATTTTTGTACT  52 121
        rpsR NONE
        rplI NONE
        cysQ NONE
         dut  592622 ..  592638 -  -3.7  -4.11906   ATAATTGAGAAACAA              GAAGCAA GTA TTTCTTC              GATATTCGTACTTTT  57 233
        sbcB  589913 ..  589940 -  -5.8   -5.1287   TTTATATTCAAAAAA        CAATAATAATTT AAAG AAACTATTATCG         TTTTTAAAACAATAT  80 267
        yggH  586941 ..  586955 -  -5.8   -4.0964   AACAAAAAAGGGAAA               GAATTT TTT AAATTC               GCTATTAGAAATATT  65 57
         ssb  580518 ..  580538 -  -4.1  -5.67711   CAAATAAAATAAAAA            TTTATCTTT ATC AAAGATAGA            TAAAACAATTAAATT  75 365
        yhgI  579633 ..  579643 -  -2.6  -5.23316   TATTACAGTAAAAAA                 TAAT TTA ATTA                 GTGAATTCACGCATA  62 69
        prfC  576960 ..  576984 -  -2.3  -2.85019   AATTCCAAAAATTTA          TCAAAAAAA ATAGCTA TCTTTTTGA          TTTTTTAAATACTAC  38 37
        deoB NONE
        deoD  574957 ..  574969 -  -3.5  -5.86061   TCTCACCAAAAAAAA                TAAAA CAC TTTTA                TAAAACAGATTCCAA  75 23
        aroK NONE
        aroB  572555 ..  572574 -  -6.6  -2.78211   ATTGTTTTAAAATAG            CAATATTT TAAA AAATATTG             TTTTTACTCTCCATA  60 185
         rpe  571139 ..  571163 -    -3  -3.22113   AGGTTTCGATAAAAT          CATTTTATAT TTCCT AAATAAAATG          TTAGTGAATAGACCT  42 26
        trpS  570108 ..  570132 -  -4.4  -4.72986   TATCTGCATTAAAAA          TAAACTAGAA GAAAA TTCTGGTTTA          TTTAAAATAATGGAA  64 27
        argD  567320 ..  567337 -  -4.3    -4.183   TTAATTTTGAAGAAA             TTATTTT TTAT AAAATAA              ATTTTCAGTAATCGT  57 52
        fkpA  566125 ..  566135 -  -2.6  -4.56887   CAAAAACTTAGAAAA                 TTAA TAT TTAA                 TTATATCATATTTTA  55 66
        yheN NONE
        yheM NONE
        yheL  564953 ..  564969 -  -3.1  -4.88288   CAAAATAATATAAAA              TAAAAAA TTA TTCTTTA              TTATCATGAAGAATT  57 86
        rpsL  564488 ..  564500 -  -2.7   -2.6933   CGTGGCATAAAAAGC                TCCAT TTA ATGAA                AAGTATAAAAAGAAA  38 47
        rpsG  563927 ..  563945 -  -6.8  -5.02074   TTAGGTTTTAAAAAA             TTGAGTCT CAT AAACTCAA             TTGAGATAATTGCCT  79 90
        fusA  561760 ..  561773 -  -3.9  -4.08557   GTTTTTAAATAAGAA               TATTG TATA CAATA                TAGAATTAAACTTCT  55 39
        tufB  560456 ..  560488 - -12.3  -3.38966   TATAATACATATTAA      TCAAGAAAAGAGCAT CTT ATACTCTTTTCTTAA      TAAATTCAACTTTGA  95 72
        rpsJ  559855 ..  559867 -  -6.3  -2.93853   TTTTGCCAACTAAAC                CAATC ATT GATTG                CACACCTTAATCATG  56 50
        rplC NONE
        rplD NONE
        rplW NONE
        rplB NONE
        rpsS NONE
        rplV NONE
        rpsC NONE
        rplP NONE
        rpmC NONE
        rpsQ  555168 ..  555193 -  -4.7  -4.70583   TTTATGAACATAAAA         CATGAGCAGAC GTGA GTTTGTTCATG          TTTTGATATTTTTTT  65 41
        rplN NONE
        rplX  554358 ..  554375 -  -3.5  -2.93549   GATTTGTAATAATCA             TATAATG TCGC CATCATA              TTACTCCAAACTATT  43 36
        rplE NONE
        rpsN NONE
        rpsH NONE
        rplF NONE
        rplR NONE
        rpsE NONE
        rpmD NONE
        rplO NONE
        secY  549699 ..  549709 -  -2.6  -3.84183   TTCTAGTATAAAATA                 TTTA ATT TAAA                 TTAGCTTTCTTTAAC  47 16
        rpmJ  549484 ..  549507 -    -4  -2.97721   TAAAACCTTATAAAT          GTATTTTAAA CAAA TTTATAATAC           TAAAGATAATAACAA  45 76
        rpsM NONE
        rpsK  548686 ..  548716 -  -4.1  -2.91924   TTATTCTCCAGAAAT       TCCTAAAAATCAC ACGCG ACGTTTTTTAGGA       GGACGGCAACCATTA  45 4
        rpsD  548044 ..  548063 -  -3.7  -3.92324   CTCTTTAATAGTAAA            CTTTATT ATTTAG AATAAAG             TTCAACAATTAAGTA  50 11
        rpoA  547018 ..  547028 -  -2.6  -3.04501   ATCAAGTTGTTAATA                 TATA AAA TATA                 AATTATTCATCTAAA  40 28
        rplQ  546523 ..  546551 -  -8.9   -6.0458   ATAAATTAAAAAAAA        TAAGCAAACGGTA TAT TTCCGTTTGCTTT        AAAATTATATTTTTT 100 68
         smg NONE
        yrdC NONE
        aroE  542589 ..  542602 -  -2.5  -3.58802   TAAATTAGTATATAA               TATTT TTAT AAATA                TTTTTTATTTATCGT  43 261
        cspE  538414 ..  538434 -  -7.1  -5.04082   GAAAGAATAATAAAA            TATTTTTTT GTA AAAAAAATA            GGGGTTAATAATGAA  81 406
        cysS  536405 ..  536421 -  -2.2  -5.21506   ATAATAAGATAAAAA              CTCATG GATTA CATGCG              GTTATGGTTGGAGCA  67 394
        cyoA NONE
        cyoB NONE
        cyoC NONE
        cyoD NONE
        cyoE  512923 ..  512938 -    -9  -2.94708   GACCTGCTAAACAAG              CCAGCA AAAT TGCTGG               AATACCTAAACCAGT  74 74
        yajR  511324 ..  511340 -  -2.3  -3.00863   GATGAAAAAAATGCA              TATTTAG CAC CTAAAAA              AATAAATATTTATTA  39 61
        ispA NONE
         dxs  508130 ..  508143 -  -3.8  -4.63218   TCTTTTCGAAGAAAA               GCAC GCGCAT GTGC                ATTACAAGTATTGTA  66 474
        argA  502178 ..  502194 -  -5.3  -3.35606   GTATAAAAAAAATAT              TATAAAA TAT TTTTATA              TTGATGGAGAAGAAT  57 456
         asd  488196 ..  488210 -  -5.8  -6.30182   TCACATAAAAAAAAA               TCTATT TAA AATAGA               TTCGATAAAAAAATG 100 415
        ygfZ  474086 ..  474096 -  -2.6  -4.18494   CAGTTTTATCGAAAA                 TTTT ATA AAAA                 ATAAATGTTGTTTTT  50 85
         gmk  473367 ..  473395 -  -9.2  -2.71144   TATCTTTTTCAATTA        TATAATTCTATT TATTC AATAGAATTATA        TAAAAGTGTTCCTAA  74 63
        yihA  470166 ..  470176 -  -2.6  -5.94713   ATTCCATAAAAAAAA                 TAAT TGC ATTA                 TTACATCAGAAATAA  82 468
        mutS  466221 ..  466231 -  -2.6   -3.4782   ACATTAAAAACTTAA                 TATT ATC AATA                 AAATATAATTTACAG  43 166
        cysJ NONE
        cysI NONE
        cysH  461809 ..  461825 -  -5.2  -3.22898   AAAAAATAGTTAAGA              TACAGT TTGTT ACTGTA              AAACAAAAAAATATT  55 117
        cysG NONE
        cysD NONE
        cysN NONE
        cysC  457143 ..  457156 -  -2.5  -3.52177   TCTGAAAAAATTTAA               TTTAT ATGT ATAAA                AATTTTTCATATCAA  42 47
        ygbQ  456850 ..  456869 -  -5.2  -5.31545   AATAAGACTAAAAAA            TTTTTTTA AATT TAAAAAAA             AATTTTTCTTTTATT  78 61
        ygbP NONE
        ygbB  455551 ..  455561 -  -5.4  -4.91852   TTCATTAAAAATAAA                 TGTC TTA GACA                 ATATTTTTTTATATA  74 72
        nlpD  454007 ..  454025 -  -7.6  -2.67515   GTTAGTAGGAGATGA             TTTATTTG TTA CAAATAAA             AATATTTTAAAAAAA  65 513
        rpiA  447717 ..  447750 -  -8.5  -2.69603   AAAACCATTACACCA     TTGTTTTTTGAAAAT GATC ATTTTCAAAAAAAAA      GAATAAATTTTTCTA  70 473
        metK  444957 ..  444981 -  -5.1  -4.69435   GGAATAAAAAAAACA          GGTCTCTATTT GGC AAATAAATACC          ACGAAAAATTTATTA  70 312
        rluD  438048 ..  438060 -  -4.9  -4.24183   TATAATAAATAATAA                TTCTT ATT AAGAA                TAAATATATTCAATA  61 60
         fis  437501 ..  437535 -  -6.8  -3.25282   ATTAATTAGTATTAA     TTCTTTTTAAAAAATA TAT TATTTTTTTAAAAAAA     TAGTTAAATTTTTTT  63 120
        tldD  435301 ..  435328 -  -8.5   -3.1158   AAATTAATTTTAATA        TGCAGTCATGA CATAAT TCTTGACTGCA         TTATTTTTTATGGTA  72 73
        rplM NONE
        rpsI  429388 ..  429416 -  -6.1  -6.04324   TGAAAAAATAAAAAA        GAACTCGGTTC ATTAAGA AAACCAAGTTC        TTTTTAATCAAAACT  88 60
        greA  424909 ..  424919 -  -2.6  -5.06816   ATTTTTCAATAAAAA                 TTTT AAT AAAA                 CTAAATCATTTTAAA  60 52
        ftsJ  424249 ..  424274 -  -2.7  -3.46563   CACAGACTATTATAA         TATTTA-TCTGG TTG CCAGAATGAATA         TCTCTCGAGATCTTG  43 3
        hflB  422199 ..  422235 -  -8.3   -4.3739   TATTTTTTTAGAAAA    TAAGATGAAGTTATA GTAATTT TATCACTTCATCTTA    TTTTAAGATACATTA  80 141
        mrsA  420638 ..  420663 -  -5.7  -4.06687   ATTTTTTATAAAGAA         TTTATATATAA GATT TTACATATAAA          TTATCTATTTTTTAA  62 159
        secG  419938 ..  419953 - -10.4  -5.46657   CATTGTAATAAAAAA              CCCCGA AAAG TCGGGG               TTTTAGGTGCTATTA 100 278
        nusA NONE
        infB NONE
        rbfA NONE
        truB  414142 ..  414156 -  -2.8  -3.38294   TTGCAGATAAAGACA               TGTAGT AGT ACTCCA               ATATATTAAAAACTG  43 116
        rpsO  413795 ..  413809 -  -7.1  -5.51165   AAAATCGTAAAAAAA               GGGCT AATAA AGCCC               TTTGAAAAATTTATT  90 89
         pnp  411424 ..  411434 -  -2.6  -3.50572   ATTTATGTTATATAA                 TAAT TAT ATTA                 AAATAAAATGAATTA  43 139
        deaD  409139 ..  409151 -  -3.5  -5.44119   CTGATTTGAAAAAAA                TTAAT ATT ATTAA                TGAAATTTATAAAAA  75 236
        pepA  404478 ..  404494 -  -2.3  -3.06796   TTCCATTTTATTTAA              CTATTTT AAT AAAAAAG              GCGATATTGCCATGT  39 76
        valS NONE
        yceA  400545 ..  400555 -  -2.6  -5.77632   AAAATTAGAAAAAAA                 TATT ATA AATA                 CTAAAATATAGAATT  72 40
        pncB  393895 ..  393907 -  -3.5  -4.52873   TTGTTATAAAAATAA                TTTTT TTA AAAAA                GTAAAAGTTTTTTAT  58 109
        asnS  392454 ..  392464 -  -5.4  -3.27901   TTCATTAAAAATAAG                 CGTT ATT AACG                 GTACGTGGAAATGGA  55 4
        ompF  390928 ..  390944 -  -2.4  -5.47218   CGGTATGTAAAAAAA              TTATAT TTTAT ATATAA              AAAATATTAAGACTA  64 236
         rne  379159 ..  379187 - -13.5  -5.29782   CATACTTATAAAAAA        TAAAAACTTACTT TTA AAGTAAGTTTTTA        TTTTTTGTCTAAGTA 100 134
        flgA NONE
        flgN  368621 ..  368631 -    -4  -4.88711   AGAATATATCAAAAA                 TAAC GAT GTTA                 ATTACTTATCTGCAA  68 518
        mviN  366192 ..  366214 -    -8  -4.41716   ATATTATATAATAAA           TATTATATAT AAT ATATATAATA           CATACTTTATAATAC  80 53
        ompA  364893 ..  364909 -  -8.7  -2.52676   GAGCGGTTTAAGGCA              GCGGTCT TGA AAACCGC              CGACGAGAAATCGTC  70 172
        minC  362562 ..  362572 -  -2.6  -3.55368   ACTTAACTGAGAGAA                 TTAA TAG TTAA                 AAATTTATTTTTTAA  43 2
        minD NONE
        minE  361339 ..  361379 - -12.2  -5.60689   TTATATAATAAAAAA  CAATCAATGCTGAAATAT TAAAT ATACTTCAGTATTGATTG  AACTAAATTTACAGT 100 101
        pykA  353767 ..  353786 -    -8   -3.1165   GATTTAAAAGAATCA            CATTTTTC ACAT GAAAAATG             ACATTTATCTTATAT  69 164
        znuC NONE
        znuB  350840 ..  350856 -  -2.9  -4.38129   ATAGAAGCATTAAAA              TATGGTG CTC CTCCACA              TGCAGGTATAGCTTT  57 214
        serS  346164 ..  346174 -    -4  -2.50113   CATGATTCCACCAAT                 GAAA TTT TTTC                 TATTTTATTAATCAA  44 41
        serC  345039 ..  345052 -  -2.5  -2.96839   AAAGTTCAAAAATAG               TATTT TAAA AAATA                AACTAGAGATAATTC  38 39
        aroA  343698 ..  343711 -  -2.5  -4.30034   AAAATTGTATTAAAA               TTTTT TTTT AAAAA                TTCATCAGATTTTAC  49 30
        rpsA  341161 ..  341175 -  -4.4  -4.15565   TTTATTATTTTAAAA               TATTAT TGC ATAATA               TAATTTATTTTCCAT  57 51
        himD  340752 ..  340764 -  -4.1  -3.00704   ATTTTTTAAATGATA                GAAAC TAA GCTTC                TTTTATGAAAAAGTT  47 82
        tpiA  339882 ..  339902 -  -2.5   -3.7732   GTTTTATACCAATAA            TGGGTCCTA TTT TAGGAGCTA            ATTTAGGTGGTTGGA  49 78
        fldA  330051 ..  330071 -  -8.5  -4.74504   ATGTGAATTGAAAAA            TTTAGTTTA AAA TAAACTAAA            AAAGTCTATTATTCT  89 59
         mfd  322516 ..  322528 -    -2  -3.12341   TGCAATATAAACAAC                TTGT TTCAT ACAA                CTCCTTTAATATTCT  39 145
        ybhE  321362 ..  321374 -  -4.9  -3.07787   AATATGATTTCAATA                CAAAA ATT TTTTG                TTGAAAATGGTGTTT  52 171
        bioB  319039 ..  319051 -  -3.5  -4.65916   TTTATTTGAAGAAAA                TAAAA TAT TTTTA                TGATTAATAGATTCA  58 89
        bioD  318036 ..  318047 -    -3  -3.78778   TCATTATATTAATAA                TGAT AAAA ATCA                 TACTTTCTAAAACTA  47 54
        suhB  312049 ..  312061 -  -3.5  -5.14682   TTATAATAAATAAAA                TAAAA TAT TTTTA                AAAATCTCGTTTTTT  66 47
        trpD NONE
        trpC NONE
        trpB NONE
        trpA  301892 ..  301904 -  -4.9  -3.47078   TATTTGATATGAGAA                TGTTT TTA AAACA                TAAAAGATTACATAT  54 53
        yciC NONE
        yciB NONE
        yciA  299841 ..  299851 -    -4  -3.88115   ATGAATATAAAAAAT                 GAAT CTG ATTC                 TAAAAATTAATAAAA  53 253
         cls  298014 ..  298041 -  -2.2  -5.09245   TTAAAACTATAAAAA        TTTTTCTTATAA AATA TTATATAAAAAA         TTTTTACACTTTGGC  59 222
         hns  297224 ..  297239 -  -2.6  -5.66989   TAAATATTAAAAAAA              TTCGTT TATT AACAAA               TAATCCATTTAAAGT  74 271
        lepA NONE
        lepB  283448 ..  283458 -  -2.6  -4.50859   CAAGGAAAATAGAAA                 TTTT GAT AAAA                 TTGAAGGTATACGCT  53 87
         rnc NONE
         era  281800 ..  281827 -  -5.8  -4.08767   TTGATTTTTTTAAAA        TCAGTTAAAAAT TTGA ACTTTTAACTAA         TTTTAAAAAATTAGT  65 59
        acpS  280939 ..  280951 -  -3.3  -5.28942   TATGCTAAAGAAAAA                GGGGA AAT TCCCA                TAGGTGCAATATTAG  72 430
        yfjF  279551 ..  279564 -  -3.9  -4.56887   GAAAAATCTATAAAA               TTTTC TTTA GAAAA                AATAATTATAGACTT  63 441
        gloB  275551 ..  275568 -  -6.9  -3.28745   GTCGTAACAAGGTAA             CCGTAGG GGAA CCTGCGG              TTGGATCACCTCCTT  63 252
        argS  271467 ..  271482 -  -3.4  -4.33004   ATTTAATCAAAACAA              TATTAT CGAA ATAATA               GGACTAGAACCTAAT  59 431
        proS  266374 ..  266408 -  -8.2  -5.20781   TATTATAAAATAAAA     TTTTAATCAAATTTTT TAA AAAAATTTGATCAATA     ATATTGTCAAGTAGA  89 89
         map  254517 ..  254530 -  -2.5  -2.87222   TAAATTATCAATAAT               TTAAT TTAT ATTAA                CTAATTTTTGAGAAA  38 12
        dapD  253177 ..  253193 -  -3.8  -3.56099   TATAATTTCTTTAAA              TAGAAA ACCAA TTTCTA              GTTTTTCATCATTAC  52 464
        ilvI NONE
        ilvH  248254 ..  248281 -  -7.9  -2.81625   AGTAAGAATATAGTA        CATGGTCATTT CTATTT AAATAACCATG         TTTAATATTTTTTAG  67 82
        yabC NONE
    15617194  247000 ..  247013 -  -2.5  -4.38712   TTTATTTTTATAAAA               TAAAA ATTT TTTTA                TGCTAAAATTATTTT  51 34
        ftsI NONE
        murE NONE
        murF NONE
        mraY NONE
        murD NONE
        ftsW NONE
        murG NONE
        murC  235798 ..  235809 -  -2.2  -3.50853   TTGGTTTAATTAGAA                CAGG CAGA CCTA                 ATTTCAATATTTTTT  42 433
        ftsA NONE
        ftsZ  232567 ..  232581 -  -5.8  -3.74693   GCGCAGGTTATCAAA               GATAAT GAT ATTATC               AATCAGTACTTGATT  62 78
        yadR NONE
         pfs  231208 ..  231218 -  -2.6  -5.60993   TTTTTTATAAAAAAA                 TTTT AAA AAAA                 TAAAAAATTTCCTTA  68 101
        speE NONE
        speD  229206 ..  229242 - -16.3  -4.82901   TTTTTTTTAGAAAAA    GAAAAGATTATAGAAAT TAA ACTTCTATAATCTTTTC    TTTTTTTTAATAAGA 100 125
        yacE  221832 ..  221842 -  -2.6  -4.07951   TTAAAAAAAATAATA                 TTTT AAT AAAA                 TTTCGTTAAAAAATT  49 17
        dksA  214614 ..  214651 -  -3.5  -4.39696   TGTGAAATTAATAAA   GGATATCCGAATTAGTT TTTC AAATTAGTCGAATATCC    TTGTTTAAATGTTTT  56 52
        panB NONE
        panC  212897 ..  212912 -  -3.4  -4.29369   TAAAAAATAAGTAAA              TTTTAA TAAT TTAAAA               TTATTTTTTTGTTAT  54 12
        thrA NONE
        thrB NONE
        thrC  206930 ..  206940 -  -2.6  -5.43866   CAATGTTTAAAAAAA                 TTAA CTG TTAA                 AATTTTTGTATATGT  65 85
         rnt  203430 ..  203442 -  -4.9  -4.24317   AAAAAAAATATCAAA                CTTAA TCT TTAAG                GAAGATAGGCGCAAA  61 161
        grpE  200470 ..  200481 -  -4.4  -6.71862   AAAACAAAAAAAAAA                CCAA TTAA TTGG                 TTTTTGATTTAAAAA  95 113
        ahpC  199116 ..  199152 - -10.4  -5.46276   AATAGATATAAAAAA    TAAAGCCAGCATAAAA TATTT TTTTTTGCTGACTTTA    GCTCTCATTAAGAAT 100 33
        gyrA  195517 ..  195527 -  -2.6  -2.91255   TTATTATAAAGAGTA                 TAAA AAA TTTA                 TTTTCATTTAATTAT  39 60
        nrdA  193126 ..  193146 -  -2.6  -2.52946   TTTTTTGAGAAAATT            GTGTAAGA CATGT TATTACAC            CTAATGATAAATTTA  38 83
        nrdB NONE
        yfaE  191391 ..  191401 -  -5.4  -3.99805   GTTGAAAAAGTCAAA                 GAAG CTA CTTC                 TATTATTAAGAATAG  63 364
        nadE  187412 ..  187424 -  -3.5  -3.75438   AACAAAAAAAAACTA                TTTTA CAT TAAAA                ACTATTTACTGTGTA  50 31
        ychB  183393 ..  183406 -  -2.5  -4.65895   TTTTCTATTCAAAAA               TATTT TATT AAATA                AATTACCATTAAAAT  54 65
        prsA  182310 ..  182323 -  -5.3  -2.59743   AATTTAGAGACTAAG               CACAT TATG ATGTG                TATCAATATAAAAAA  52 81
        dnaK  162124 ..  162159 - -11.9  -4.44608   CTGATTTAAAAATAA    TTACACGGGCGCAGA AGTTTA TCTACGCCCGTGCTA     GTTTAAAGTCTATAA 100 72
        dnaJ  160655 ..  160671 -  -6.6  -4.66537   TTGGCCAATATAAAA              GCATCT AAAAA AGATGC              ATTAACTTCTGAAAA  79 314
        ribF NONE
        ileS NONE
        lspA NONE
        lytB NONE
        dapB  154254 ..  154267 -  -2.5  -3.08679   TTTTTCTATCTAATA               TAAAA TACA TTTTA                ATTATAACCATGTAT  39 84
        carA NONE
        carB  149641 ..  149670 - -11.1  -4.03413   ATCCCTTCATATAAA       TTATAAATATGTT TCAC AACATATTTATAA        AAATTGTTTGTTATT  95 55
        folA  148714 ..  148746 -  -6.5  -4.82901   CTTGTCTCATAAAAA      TTATGCTTTATTTCT AAA AGAAATATATCATAA      TAATATAGATTTTTG  80 404
        yabI  144732 ..  144746 -  -5.8  -2.50922   AAAAATTTAATACAT               TTTAAG AGG CTTAAA               TATGTTAACACTTCA  55 384
        glyQ NONE
        glyS  140137 ..  140149 -  -3.5   -3.3506   TTGAAATCTTTATAA                TTTTT TTA AAAAA                TAATGTATATATGAC  45 64
        ydiC  127000 ..  127014 -  -5.8  -3.22388   TATTGAAGTTAGTAA               TGTAAA AGA TTTACA               AGAAGCATTAGTATT  58 223
        mesJ  115252 ..  115267 -  -4.8  -3.10894   AGTAGTAGTATTGAA              GATTTT TTTG AAAATC               GTGAATTTAGTTTTA  52 414
        aroC  101851 ..  101861 -    -4  -4.62783   TATTCATGTGAAAAA                 TATC AAT GATA                 TTTAATATGATCATC  61 88
        dapA  100125 ..  100157 -   -10  -3.87373   TATATTTTTTATAAA      TGATGCAGAATATC ATAGA GATAGTCTGCACCA      ATTATTACGCATGAA  83 332
        yraL   92945 ..   92970 - -10.7  -2.76509   TTTTAAATAATGAAC         TAAAGGTAATA AATT TATTACCTTTA          TAAAAATATTTCTAG  80 448
         ppa   90587 ..   90603 -  -2.3  -4.29829   ATAATGATGAATAAA              GGAAATA TAT TATTTAC              ATTAAAACCATTTTT  55 255
        rpmB NONE
        rpmG   87091 ..   87123 - -13.9  -3.92745   AAAAATTTCTACAAA      TAAAGTATAATTTTT TAA AAAAATTATACTTTA      ATTTTTAGTGTAAAA 100 56
        fliE   76293 ..   76309 -  -2.4  -5.15381   AATACATTTAAAAAA              TTATTT ATAAA AAATAA              ATTGACAGGATTCAT  61 230
        cysK   71164 ..   71174 -  -2.6  -4.48449   CTATTAAAATACAAA                 TTAT CTA ATAA                 AAACAAGGTTTTTTA  53 81
        ptsH   70817 ..   70829 -  -2.7  -3.21464   AACATTAATACTTAA                GAACA ATT TATTC                TAATTCTGTCATTAT  42 20
        ptsI NONE
         crr   68389 ..   68409 -  -7.6  -4.66057   ATATATAAATTAAAA            CGGTACTA AATAA TAGCACCG            TTTTTGTATTAAAAA  78 41
        bacA   67404 ..   67414 -  -2.6  -3.56704   TTTCTATTAAATTAA                 TTTT AAA AAAA                 GGTTTTAAGGGATAT  47 153
      yb3052   64972 ..   64990 -  -3.2  -2.90798   GTAGAAATTATTATA             TTGAATAA TAT TTTTTCAA             TTTTTTATCTATTAG  43 146
        ribB   64173 ..   64185 -  -6.3   -3.6217   TCTCAATTAGAAATA                TTGGT TAA ACCAA                AATGGTCTATAGATG  64 32
        rpsU   62674 ..   62691 -  -4.3  -2.87564   GTATTTTTCCAGACA             TATAATT TTAT AATTATA              GAATTCGTTTCCGTT  45 89
        dnaG   60843 ..   60856 -  -2.5  -4.01047   AATGATGAATAATAA               TAAAA TTAT TTTTA                ATATTTAAATAAATT  47 110
        rpoD   58786 ..   58814 -    -2  -4.71468   AGAAGAAAAAAAATA       GT-TTAAAATATA TAAA TATATTTCAACAC        GGAGATGGTATTTAA  54 146
        argE   50788 ..   50807 -  -5.8  -2.67501   TAAATATTGATATTA            TACCAGGTA TTT TACC-GGTA            TGTAATTTTCAGAAA  55 274
        murB   48688 ..   48701 -  -5.3  -2.82623   GTGGTGGGAGAAGGA               TTCGA ACCT TCGAA                GTCTATGACGGCAGA  53 305
        secE NONE
        nusG   47219 ..   47229 -  -2.6  -3.31946   CATTTTATATAAAAT                 TTTT ATT AAAA                 TTTACAAGATATGTT  42 39
        rplK NONE
        rplA   45980 ..   45993 -  -2.5  -3.34715   GATTGTTTTTAAATA               TTTTT AATT AAAAA                AACTTTGAATACTAG  40 101
        rplJ   45267 ..   45299 -  -5.1  -3.49756   TAATAACCATTAGAA      TTATTTTAGATGT TATTAAT ACATCAAAAATAA      TAACCTTTAAGAGGT  54 32
        rplL   44805 ..   44835 - -10.4  -3.15544   TTTTATTTTGATCAA       CAGGGCTGGTGAAG CAA CATCACCAGCCGTA       TTTGAAAATTAATTA  81 61
        rpoB NONE
        rpoC   35828 ..   35850 -  -5.8  -4.73635   TACAATTGAATAAAA           TTTAAATATA TAA TATATCTAAA           AATCATCAAAAAAAT  74 496
        hupA   35273 ..   35287 -  -9.2  -3.23152   ATACTAATTTAGTAA               GGGGCA CTA CGCCCC               TTCTTTAAATACTTC  76 46
        purH   33504 ..   33555 -   -10  -3.30218   TATAATATAATTTAA TATTAAATCATC-TTTTAGAATATT TTA AAAAATCTAAAATGATGATTTAATA CTTATAAATTTTTAT  79 60
        glmU NONE
        glmS   25835 ..   25848 -  -2.5  -6.10295   TTAATACAAAAAAAA               TTTTT TATT AAAAA                TTATTTATATAGAGT  77 122
        yhhF NONE
        dnaT NONE
        dnaC   21198 ..   21214 -  -3.7   -3.8679   GAGAAAACATTTAAA              TCTACAG ATT CTTTAGA              AATCGCTGATATTAT  53 425
        dnaA NONE
        dnaN   11372 ..   11393 -  -3.2   -2.9244   ATTAAAATTATTATA           TTATTTTT ATGTAA AAAAATAA            TATTGAAATTATTTT  43 81
        gyrB    8886 ..    8902 -  -6.7   -5.2189   GCAAGTACTAAAAAA              TTTATTC TAA GAATAAA              AAATATTTTTAAACG  82 34
