# Supplementary material for: Rapid, accurate, computational discovery of Rho-independent transcription terminators illuminates their relationship to DNA uptake
Source: Genome Biol. 2007 Feb 21;8(2):R22. doi: 10.1186/gb-2007-8-2-r22 (PMC1852404; doi:10.1186/gb-2007-8-2-r22)
Supplement: Additional data file 4 — Best terminators found downstream of each of the genes of the 343 organisms studied. [file gb-2007-8-2-r22-S4.zip › Burkholderia_383.bag]

Bcep18194_C6524    1039 ..    1051 + -10.5   -2.7634   GTCAGCTCGGCCCCA                GCGGC GCA GCCGC                ATTTCCCGTCACCTT  60 219
Bcep18194_C6526    3449 ..    3466 +  -6.9  -3.05384   TGCCGCTCGTGTGCC             GGCGCGA CCGG TCGCGCA              TTCGCTCGGGCCGGA  51 106
Bcep18194_C6527    4736 ..    4759 +    -3  -3.70902   ACGCGCGGATAACCG          GCGTGCCCTT ATGA AAGCGCTTGC           TTTCGATATCGAACA  54 152
Bcep18194_C6528    6057 ..    6095 +  -9.4  -2.64794   TGCCTTGCGCAACCC   ACTGCCACGAGTGCGGCG GCG TGCCGAACGCGTAGCAGC   TCGTATGGCATTGCG  54 235
Bcep18194_C6532 NONE
Bcep18194_C6533   12643 ..   12658 + -11.8  -2.77227   GGCCAAACAAGAAAC              GGGGCC TCGC GGCCCC               ATTGTCGTTTACTGG  66 52
Bcep18194_C6538   22385 ..   22402 +  -2.6  -4.56775   AGAGGCATGTACGCT             GCCAGC TTCGAT GCTGGG              TTTTTCCCGCGGCGT  68 94
Bcep18194_C6539   23206 ..   23220 +  -4.2  -3.10112   GTTCGTGAGCGTGTT               GCGG ATCAGGG CCGC               TTCGGTGAATTCGAT  45 134
Bcep18194_C6540   24273 ..   24284 +    -3  -4.20868   ACTTGTACAAAAAGG                GAAA TTAT TTTC                 TTCTTCTTTTCGGCG  61 360
Bcep18194_C6541   24872 ..   24893 +  -2.9  -3.90922   ATAAAAAAGAAAAAA           CCAACCCTT TACG ACGGATTGG            TTCTTTCGACCCGGT  56 99
Bcep18194_C6542 NONE
Bcep18194_C6543 NONE
Bcep18194_C6544 NONE
Bcep18194_C6545   29522 ..   29536 +  -7.1  -2.61264   CGCAATGTGACTCGA               GCCGT ATAAC ACGGC               CTTGTAGATGGACGG  48 17
Bcep18194_C6546   29977 ..   29996 +  -6.4  -3.60627   GTCTTACGAAGTCGA            CGTT-GCGG CAA CCGCTAGCG            TTTCGCGTCGAATCC  59 105
Bcep18194_C6553 NONE
Bcep18194_C6554 NONE
Bcep18194_C6555 NONE
Bcep18194_C6556 NONE
Bcep18194_C6557   44257 ..   44281 +  -8.5  -3.02043   TGCTGTTGCCTATGC          CGATGGCGACG CCC CGTTGCGGTCG          TGTTCGAGCGACGTT  57 475
Bcep18194_C6558   46094 ..   46119 + -11.2  -6.02345   CCCTGCAGAGGGTTG         GCCCGTGGTGA CTATA TC-CCACGGGC         TTTTTTTTGTACTTG 100 247
Bcep18194_C6559   47310 ..   47334 +  -8.6  -3.28712   ATCGTGACGATGTAA         TGCC-CCGATG ACTT CGTCGGTGGCA          TTGTCCAGCGCGGCA  60 191
Bcep18194_C6561 NONE
Bcep18194_C6562 NONE
Bcep18194_C6563 NONE
Bcep18194_C6564 NONE
Bcep18194_C6565 NONE
Bcep18194_C6566   52007 ..   52021 +  -5.6  -2.69468   AACCTGGAATGTGCG               CCCCAA CCG TCGGGG               TGATATGTCACGCTA  46 182
Bcep18194_C6567   52851 ..   52866 +  -5.4  -3.01416   GCAACGTGCGCGGAT              TCG-CCG GGA CGGCCGA              TATGTATCGGTCGTC  47 51
Bcep18194_C6568 NONE
Bcep18194_C6569 NONE
Bcep18194_C6570   56829 ..   56857 + -12.4  -3.18264   GTCGGTCAATGCGTG       GCGCGAGCG-GGC TCCC GCCACGCTGGCGC        TTCATCGATAAACGA  70 305
Bcep18194_C6572 NONE
Bcep18194_C6573   60451 ..   60474 +  -2.5  -3.18452   TCGATTTCGCGTACA          GCGGGAATAT CGTCA AT-TTCCTGC          TTGGCTTCGAATGAT  43 145
Bcep18194_C6574   60842 ..   60858 +  -5.8  -3.32022   CGAGCACCGCACTGA              CTGTCG TCACC CGACGG              TTCATGTGTCGCCCC  51 124
Bcep18194_C6577   64106 ..   64117 +  -2.2  -5.06585   TGGCTGCACATTATT                CGTCG AAC CG-CG                TTTTTCTGTCGTTTC  77 62
Bcep18194_C6590   78875 ..   78888 +  -4.5   -3.2218   GCACGGGCTCAGCCT               TGGGC TTCC GCTCA                TTGGTGCCTCTTCCA  47 312
Bcep18194_C6591   83412 ..   83442 +  -4.7  -4.05788   GCTTGTGCTCTGATC      GGCGTGTCGAGATT TTGT AATGTCGTC-CGCC       TTTCATTTAGGCGCG  63 135
Bcep18194_C6592   84668 ..   84678 +  -3.2   -3.6292   TGTGACTTGTGTAAT                 CGAC TCG GTTG                 TTTGAACATCTTTGT  51 138
Bcep18194_C6593   86047 ..   86085 +  -6.6  -3.59247   ACGCGCAATAGTCGT   TTGCCCGCAGTGGGGAGT GGC ATTCCACACTCCGGTCGG   TTTCAGACATTGTTG  59 30
Bcep18194_C6598   96365 ..   96384 +  -2.1  -3.66874   ACGTCGGTCAGGCTA            GCTGC GCAACTGACA GCAGC             TTTCGATCCACTTGC  49 25
Bcep18194_C6599 NONE
Bcep18194_C6600   98521 ..   98531 +  -2.4  -3.43492   TGCCGTCCAATACGC                 CGCC GCA GTCG                 TTCTGCTACATCTGA  47 0
Bcep18194_C6601 NONE
Bcep18194_C6602  100500 ..  100520 + -12.6  -3.54424   GGCACGAAAAACAAA            TGCCCGCT CAACA AGCGGGCA            TTTGAAGAGGTGGGG  77 235
Bcep18194_C6604  102298 ..  102338 +  -6.8   -3.1506   GTGCGCCGCGCGCGT GAGGTGCCGGCT-TACGGCG CGA CGCGGGATAG-CGGCACCGC TTCGTCGCGCAGTTT  53 24
Bcep18194_C6606  104805 ..  104824 +  -6.4  -4.61482   AACAATGCCCGCCCG            CCA-GGGCC GCG GGCTCATGG            TTCTTTTTTCCACGG  78 60
Bcep18194_C6607 NONE
Bcep18194_C6608 NONE
Bcep18194_C6609  111069 ..  111092 + -16.8  -4.85782   ACGCGAAAACGAAAA          CGCCACGGAT GAAA ATCCGTGGCG           TTTCTTTTTACGCAG 100 93
Bcep18194_C6613  114621 ..  114634 +  -5.9  -3.44146   CGGTCGTCCGCGTGG               GCCGG CTGA TCGGC                TTGCTTATGGCACAC  55 17
Bcep18194_C6615  116253 ..  116277 +  -2.2  -3.49475   ACGAAGTCGGACGAA         CCGCGGACAAGG ACT TCTT-TCC-CGG         TTCTGTCAGCCTCGA  47 73
Bcep18194_C6616 NONE
Bcep18194_C6617  117551 ..  117597 + -10.1  -2.62184   AGCAGGGCGAATAGG GCGCCGAT-CGACACGCGATCCG CGC CGGG-CGCGGGTGGGATCAGCGC TCGTGTGCGGCGCGA  59 27
Bcep18194_C6622  123082 ..  123119 +    -2  -3.13908   ACGCGAACCCCCATG  CGAGATCGGCGACGTTGC GTAC GCAACGTC-C-GGTCGCA   TTACGTCATTCCCTT  43 101
Bcep18194_C6623 NONE
Bcep18194_C6624  125795 ..  125831 +  -3.5  -2.71791   TCAATCCCGCCGCAA    GCCGCCGATTGTCAAAC AGT GTGAGTCAATCGTCAGC    ATTTGCAACGGAAGT  40 141
Bcep18194_C6625  126545 ..  126570 +   -19  -6.36459   CGCTTCCCGACACAG         CCCGGCCCGC TTCGAT GCGGGCCGGG          TTTTTTTTTATTGGC 100 47
Bcep18194_C6628  129655 ..  129690 +  -2.5  -3.17051   CGCGACGTTGACGAC    GGAATTCGATCTCAG GTTGAG CTGACATCGCGTACC     TGTTCGTGCTGCCGG  43 1
Bcep18194_C6629 NONE
Bcep18194_C6630  131490 ..  131500 +  -4.6  -2.71681   CAATAGCCGTTCGAA                 TGCG CAT CGCG                 TGCTTCCCCACGTTC  44 35
Bcep18194_C6631  132078 ..  132115 +  -3.3  -2.82516   CAGGATTGCGACTGA   TGGCCTG-GTTGGCGG CATCGCA CCGCGATCGCAGGCCC   TATCGTCATGAAACA  40 26
Bcep18194_C6632 NONE
Bcep18194_C6633 NONE
Bcep18194_C6634 NONE
Bcep18194_C6635  138268 ..  138303 +    -9  -3.53012   TTTTGCGGGAGGGGC    GTGGCCAGTGTGACGAC TGA GGCGTCACGCTG-CGAC    TTTCGGCCGGCCAGC  65 85
Bcep18194_C6641  150138 ..  150153 +    -9  -3.43492   ACCGCATTGGGGTCC              GCTTCG ATCA CGAAGC               TTCTGATCCCTCTCG  63 188
Bcep18194_C6645  153543 ..  153553 +  -5.4  -3.05384   TCAAGACGACCTGGA                 TCAG TTA CTGA                 TTCGATGCGGCGGGC  47 15
Bcep18194_C6646  155033 ..  155043 +  -2.4  -3.54424   GACTGCTGACGGGTT                 GAGC GGC GCGC                 TTTCGCCCGATGGGA  49 32
Bcep18194_C6647  157184 ..  157209 +    -4  -2.83715   GAGATTCGCGACGAG         CGGCGC-CA GTTGCAGGG TGAGCGCCG         TGTCGTCGTGGTCGA  43 473
Bcep18194_C6650 NONE
Bcep18194_C6651 NONE
Bcep18194_C6652  163016 ..  163050 + -22.3  -4.67038   CTGCGATGCGGGCAA     CGGGTATCGCACGGG AAACA CCTGTGCGATACCCG     TTTTGCTTTTCGCGG 100 70
Bcep18194_C6654  165473 ..  165515 +  -7.5  -4.03234   CCGTAGCATTCCTAA GCACGACCGCCCCGACTGTG CATT CGCAGCCGGCGGGGACG-GC TTTGTCTCCACCCAG  70 89
Bcep18194_C6655 NONE
Bcep18194_C6656  168278 ..  168309 + -12.2  -3.90112   GGCTGCTTGACGGCA      TCCGGCGATGCGGG CCAT CCTGCATCGCCGCC       TTTCGTTCCACCCGG  81 31
Bcep18194_C6657  169862 ..  169896 +  -7.7  -2.65264   GCGCCGGACAGCACG     CGCAGATCGCGAGCG CATGA CGCGCGCGATGCGTG     TGATGTGCCTGATGC  51 6
Bcep18194_C6658  171415 ..  171465 + -18.2  -3.70019   CACCGGTTGAACGTT GCGTAGCGCGCGGGGCGTGTCGGT TCG AGCGACACGCTCCGCGCGTGAACC TGTTTTCCCGTTCGT 100 31
Bcep18194_C6659 NONE
Bcep18194_C6660  174385 ..  174400 + -10.4  -2.53876   AGATCGGCTGAGCGA              TCGCCG GCGC CGGCGA               TCGCTTCACGTCACG  59 30
Bcep18194_C6661  175289 ..  175307 +  -3.7  -3.71848   CGTCATCACGCTCTT             GTCGGAC TGGTC GGCCGGC             TTCTTGCTCGCGCCG  54 441
Bcep18194_C6670  185836 ..  185846 +  -6.8  -4.89233   TTGCCGAGCACGGGT                 TCGC GTT GCGA                 TTTTTAGTGTTCGTC  83 373
Bcep18194_C6672 NONE
Bcep18194_C6673  189745 ..  189769 + -12.7  -2.52464   GGCCGGGAAAGACGA          GCGGGCGGGGC GGC GACGCGCCCGC          TCGATTGACCGCGCG  67 97
Bcep18194_C6674 NONE
Bcep18194_C6675 NONE
Bcep18194_C6676 NONE
Bcep18194_C6677 NONE
Bcep18194_C6678  196852 ..  196899 +  -3.5   -5.1287   CCAACATCACGGCGA GTTGACACGGTCTTCGCGACACA TCTT TGCGTCGC-AA-ACGGTGACGAC TTTTTTCGGTCTGCG  82 246
Bcep18194_C6679  197897 ..  197912 +    -6  -3.07994   GCGTATCACGCACAC              GGCGTC GGAC GCCGCC               TTCCATCGAATTGGC  49 187
Bcep18194_C6680  198633 ..  198647 +  -3.5  -2.76267   CGCGCATAGGTGGCA               CTGCA CGGAA TGCGG               TCGATTATTTTCGAT  40 181
Bcep18194_C6681  198957 ..  198974 +  -2.7  -3.61178   GATCGGTTCGAAGGG             TAAATGC CAAC GCAGTTA              TTTCAACTACATGGA  49 23
Bcep18194_C6682  199984 ..  200017 +  -5.9  -3.05384   GACGTGGCCGTGAGC     CGAAGATGGCCG-CGC GGC GCGTCGGTCGTGTCCG     TTGCATCGAGCGCGC  49 239
Bcep18194_C6686  202885 ..  202911 + -20.8  -3.10975   CGTCACGCTGCCTGC         CGCGCCCGACGC ACT GCGCCGGGCGCG         TCTTGCATGATGCGT  93 160
Bcep18194_C6692 NONE
Bcep18194_C6693 NONE
Bcep18194_C6694 NONE
Bcep18194_C6695  209473 ..  209503 + -10.4  -4.14243   CGCAGGAACGCCGCA      CCGCGCGG-TGCG GCATCG CGCACCCGCCCGG       TTTTCGACTCACGTG  81 61
Bcep18194_C6696 NONE
Bcep18194_C6697 NONE
Bcep18194_C6698 NONE
Bcep18194_C6699 NONE
Bcep18194_C6700 NONE
Bcep18194_C6701 NONE
Bcep18194_C6702  218235 ..  218277 +  -5.5  -3.55071   TGCGATCGAGACCGA GCGCTTCCTGCGC-GACGCG ACGG TGCGTGAGTACATGAAGCGC TTTCAGGCGCTGTCG  57 276
Bcep18194_C6703  219853 ..  219868 +  -4.6  -2.72263   GGCGCTGAGTCGGTA              GCGCCA AAGT TGGCAC               CTTTAAGCCACATCT  43 413
Bcep18194_C6706 NONE
Bcep18194_C6707  223707 ..  223736 +  -8.5  -3.12351   ACACCCGACGCCTGA       CACCTGG-CGCCCG ACG CGTGCGGCCATGTG       TTCCATCTCACCAGG  58 40
Bcep18194_C6708 NONE
Bcep18194_C6709  226918 ..  226932 +  -5.6  -3.38316   ACGATCGACTTCGGC               GCAAGC GCG GCCTGC               TTGATTGCCTCGTAG  53 333
Bcep18194_C6723  244393 ..  244411 +  -5.9  -2.62184   CAGGATGAATGGACC             TGCGGCG GTCGA CGACGCA             TCGTGTGACCACGCG  46 33
Bcep18194_C6724 NONE
Bcep18194_C6725  246343 ..  246358 +  -2.4  -4.88293   ATTCGAATTAAAAAA              CGATCC ATGC GGGACG               TTTATTTTTCCGATT  74 179
Bcep18194_C6726  247296 ..  247324 + -20.3  -2.52464   GATACGGCCGCGACA        TGACGCGCCGGGC GAC GCCCGGGGCGTCA        TGGATTGAAGAACGC  90 39
Bcep18194_C6728  250729 ..  250747 + -10.3  -3.63068   GGCCACGTGGGCCGT             CCGCATC ATTGC GATGCGG             TTTCCCGTGGTCTCC  70 62
Bcep18194_C6731  254614 ..  254651 + -11.1  -3.15544   CTTCTTCACGGCGAG   GCGCGCGGGACTGCCGC GCGC GCGTCGGTCCTGACCGC    TTCATCGCGGTCGAG  67 62
Bcep18194_C6732  255085 ..  255108 +  -3.7   -4.3586   CACAGTGACACGGGT          TGCAACGCC GCTACG GGCGTGGCC           TTTTCATCTGCGTGA  66 154
Bcep18194_C6733  256191 ..  256202 +  -2.2  -2.86426   TACGTGACGAATGCG                CGAC CGGT GTTG                 TACTTCTGCGTGTTG  40 493
Bcep18194_C6735 NONE
Bcep18194_C6736  259787 ..  259807 +  -3.2  -3.43773   ATGGCAATTTCCGCC            AGCCGATC GCATA GATTGGCA            TCTTTCGCTCTCCAG  49 215
Bcep18194_C6738 NONE
Bcep18194_C6739 NONE
Bcep18194_C6740 NONE
Bcep18194_C6741 NONE
Bcep18194_C6742  265413 ..  265424 +  -4.4   -2.7263   ATTACAGGGGGGGCG                CGAT GACG ATCG                 ATTTCGGGCCCTCCT  42 20
Bcep18194_C6743 NONE
Bcep18194_C6744  266549 ..  266571 +  -8.4  -3.15544   ATGAAGGAAGTCATC          GCGCGCGCG ATGTGA CGC-CGCGC           TTCATCACGATCGGA  58 100
Bcep18194_C6745 NONE
Bcep18194_C6746 NONE
Bcep18194_C6747  268830 ..  268862 +  -7.6  -3.01712   GCGGCGTGTGGCTTG     TGCCCGCCGCGCATC GGGT GG-GCGCTGCCGGCA      TATTGGAGCGAACCA  54 44
Bcep18194_C6748 NONE
Bcep18194_C6749 NONE
Bcep18194_C6750  270614 ..  270626 +  -5.5  -3.10796   CGGCGCGGGCAGTGC                GGTCG CGA CGATC                TATTCGATCGTGCCG  49 301
Bcep18194_C6754  275993 ..  276013 +  -3.8  -2.59431   AGACTGATGCGGTAC            GGGCAGGC AGGTC GCCGACCC            TCGCTTGTGACAACA  40 430
Bcep18194_C6759 NONE
Bcep18194_C6760 NONE
Bcep18194_C6761  282220 ..  282271 +  -9.5  -2.61264   GGCAGCCGTAGGGCG CCGGTGCGGCGA-TG-CATGGCCGTC GAA GTCG-CAATGGCACTCGTCGCGCCGG ATTCTGCCTGCGCCA  56 30
Bcep18194_C6762  283118 ..  283155 +  -2.8  -2.80344   TTAGGAATCCGTGGC  GA-AG-TG-CCGGCGTCGA TCA TCGATGCCGGGCAGCAATC  ATTCTTGAATCAGCG  40 111
Bcep18194_C6763 NONE
Bcep18194_C6764  285039 ..  285055 + -10.8  -3.04144   GTGGCGGTCACTGGC              CGCGCC GGAAG GGCGCG              TGTTCGCGCTCGCCG  66 210
Bcep18194_C6765  286054 ..  286085 +  -7.2  -3.14132   CTGGTGCTCGATCTG      TAGGCCCGGGCGATC GCC GATCGCCC-GGCAGG      TTGATCCAACGAGGA  56 23
Bcep18194_C6766 NONE
Bcep18194_C6767 NONE
Bcep18194_C6768  289958 ..  289991 + -13.1  -2.71924   TGTCTGCCCGAAGCC     CGCGGCTCGCGG-CGA TAC TGGACCACGAGCCGCG     CTTTGAAGCGCGATC  68 201
Bcep18194_C6772 NONE
Bcep18194_C6773  297107 ..  297124 +  -5.5  -3.01712   GAGTCGGACGCATTG             CGCCTGT ATGA ACAGGCC              TATTGAACCGACGCC  49 2
Bcep18194_C6774 NONE
Bcep18194_C6775  299754 ..  299767 +  -3.1  -3.04144   GGGAACCGTTGGACT               TGGTC AATT GATCA                TGTTCAGAGTGGCGG  43 137
Bcep18194_C6776  301468 ..  301486 +    -3  -3.17723   GAAGTCCTCGTGTAT             CGCTGATC TCC GAGCAACG             TTCGATTAAAGGTGA  44 20
Bcep18194_C6777  302470 ..  302484 +  -2.8  -4.17491   GATACGTTGGCGGGA               GCGA CTTGATT TCGC               TTTTCGCCATTTCGT  61 39
Bcep18194_C6778  304282 ..  304313 +    -8  -3.65529   TCTCGCGATTCCCGG      TTGCGATGTCGG CGTGAAAT CCGGCATCGCGG       TTTGACTGGCCCTCT  62 9
Bcep18194_C6779  305770 ..  305804 + -10.7  -3.73534   GACCCTGCGCGTCAT    GAGGGATGCGGGC-CG GCGG CGCGTCCGTATCCCGC     TTATTCATCGCGTTA  76 195
Bcep18194_C6785  316064 ..  316099 + -14.2  -3.05596   CCAACTATTCAGCAA    TCCGTCGATCAGGATGA TGC TCATTCTGG-CGACGGA    TTCGATCGCGCCATG  72 288
Bcep18194_C6788  318180 ..  318195 +    -4  -3.33162   CGCGGCGCGGAATGG              GCGCAAC TGC GTTG-GC              TTGTACGGTGGCGTC  48 72
Bcep18194_C6789  319405 ..  319418 +  -2.3  -2.90075   ATCATTGACACCTGT               TGGAG GAAT CACCA                TGTCGTTGCAACGCC  40 33
Bcep18194_C6790  320411 ..  320426 +    -4  -2.65906   GTCGATGAAGCGCGA              GCAGTT GTGA AATTGC               GATTTTTCGGTTGGA  41 140
Bcep18194_C6791 NONE
Bcep18194_C6792  322806 ..  322816 +  -6.8  -4.12532   CCTTTGGCTGCGTAA                 CGGT ACG ACCG                 TTTCTCTCTCGCCCA  69 246
Bcep18194_C6797  329895 ..  329943 +  -9.5  -2.71924   GGCACGATTCGGTCA CGCGCTTGTCTCTCGCCGG GTGACCGGATG CCGATGGGCGGCAAGCGCG CTTTCAAGCGACATC  57 408
Bcep18194_C6798  330355 ..  330373 +  -3.1  -3.61715   CGATGCGTAAGGAGT            GAGGGCGC CGGG GC-TCCTC             TTGTTGCCGGCACTG  49 207
Bcep18194_C6800  331139 ..  331151 +  -7.7  -3.61398   GCGTGACGAGGCGAT                TTGCG TCG CGCAA                TTATTCAAACGGGAC  62 283
Bcep18194_C6801  333272 ..  333288 +  -9.4  -3.32023   AGGAAATGCCCGCAT              GAGCGG AGCGG CCGCTC              TATTCGTTCTATGGG  63 494
Bcep18194_C6804  338084 ..  338094 +  -2.4  -3.69621   TTGGTACGCCGCTGG                 CCCC GTT GGTG                 TTTCAGATTATCGAT  52 451
Bcep18194_C6807  340264 ..  340276 +  -6.3  -2.87132   TCGGGTACCCGGTGT                CAACA ACG TGTTG                TCTATCCCACGACCC  50 364
Bcep18194_C6808  341153 ..  341168 +  -7.6  -3.37522   GTTTGTGGACACTGC              TCGGTA TCGA TACCGA               TTCGTTCCATGAGAT  58 43
Bcep18194_C6809 NONE
Bcep18194_C6810  343908 ..  343963 +  -6.1  -3.07816   ATGCAGGTATCGCCC GCGCTCAACCGCCGCGCTTGCGCCGCAC GTC GTTCGGCGTCA-CGC--CGGTCCAGCGC TTGAATGCGTGGCGA  49 50
Bcep18194_C6813  347840 ..  347862 +    -4  -3.05384   AAGGCTCCGCGCGGG           CCGCTCAAGT ACA ATGCGAGCGG           TTCGATCGACGGGGA  45 97
Bcep18194_C6814  349006 ..  349026 +  -4.5  -3.57144   GCGCGCTCCCATGGA            CGGCTCCCC TGG GCGGGGCGG            TTTACGAATCAGACG  53 91
Bcep18194_C6827 NONE
Bcep18194_C6828 NONE
Bcep18194_C6829 NONE
Bcep18194_C6830  368019 ..  368037 +  -4.4  -2.62983   GCACGAAGGCGGCAG             CGTCAGGT AAC GCCCGGCG             TGATGTGGCGATCCC  41 16
Bcep18194_C6831  368991 ..  369009 + -10.3  -5.79595   CAGGTGACACGAGAA             GACAGGG CATGC CCCTGTC             TTTTTTCTTTTGCAG 100 56
Bcep18194_C6833 NONE
Bcep18194_C6834 NONE
Bcep18194_C6835  373691 ..  373704 +  -3.7  -4.30791   CGCACTGCATCCGCA               CCGGG AATA CCCGC                TCTTTTTATTTCGTT  66 459
Bcep18194_C6836 NONE
Bcep18194_C6837  375062 ..  375082 +  -3.1  -3.53224   AAGTGCGGGCGGTGG            CGGTGGTCG GGT CGGGCGCTG            TTTGAGGAAAAAGTC  49 0
Bcep18194_C6838 NONE
Bcep18194_C6839 NONE
Bcep18194_C6840 NONE
Bcep18194_C6841 NONE
Bcep18194_C6842 NONE
Bcep18194_C6843  384486 ..  384523 +  -3.3  -4.40358   CAACGACTCGGCGCG   CTCGAG-CCGGCGCAGCA GCG TGTTGCGGTGGACGTGGG   TTTTCTCGGCTGCGT  66 162
Bcep18194_C6845 NONE
Bcep18194_C6846  388321 ..  388333 +  -3.3  -2.70932   AGCGTGACGTCAAGG                CGTGG GGC TCGCG                TAATTGCCGGCCGCC  40 80
Bcep18194_C6847  389879 ..  389889 +  -8.2  -2.53382   TGCTGCGCACGCTGT                 CGCG TCT CGCG                 TGACTTCCGAATCCT  53 12
Bcep18194_C6848 NONE
Bcep18194_C6849 NONE
Bcep18194_C6850 NONE
Bcep18194_C6861  405629 ..  405646 +  -9.8   -3.9122   GCCTGAGCCGGCGCG             CCGGGC CGCCGT GCCCGG              TTATTTCCGACCATC  76 35
Bcep18194_C6862 NONE
Bcep18194_C6863  407909 ..  407942 + -15.3   -2.6155   GCTTCATTGACGATG     CGATCGC-CCGGTGCG TCA CGTGCCGGCGCGGTCG     GTTCATGTTCAGGAG  77 48
Bcep18194_C6864  409378 ..  409405 +  -9.8  -3.55563   TCCTCGTCGGTGCGC        CGGCGTGC-CGCG TAG CGCGCGCATTCCG        TTTCGAGCATGCACT  67 417
Bcep18194_C6866  412295 ..  412315 +  -4.5  -2.57132   ATCGCGATGCCGGTG            CGGGCGGGC TGT GCGCGTGCG            GTTGTCCCACCGGCG  41 53
Bcep18194_C6867 NONE
Bcep18194_C6871  418950 ..  418965 + -10.4  -2.56728   CGCCCCGGCGCGGCA              CGGCGA TTGC TCGCCG               ATTCGTCTGAATGAT  59 172
Bcep18194_C6872 NONE
Bcep18194_C6873 NONE
Bcep18194_C6874 NONE
Bcep18194_C6875  424856 ..  424913 + -28.6  -4.98531   CTGGAAAGTCTTCAA CGCGGGTGGTGAGTCGTGCCGGATGG TGTCGT TCATCCGGTGCGGTTCGCCACCCGCG TTTTTCATTTGGGGA 100 49
Bcep18194_C6876  427223 ..  427241 + -13.1  -3.38812   CGCGCCGTCGGCATG             GCGCGCG TCTAT CGCGCGC             TCTTCTTCCACGACC  74 155
Bcep18194_C6878 NONE
Bcep18194_C6879 NONE
Bcep18194_C6880  434199 ..  434223 +  -7.2  -3.53012   CTACCATCCGCCAGT         CATGCCGTGAC ACAC GTCA-GGCGTG          TTTGCCGCCGGCGGA  60 16
Bcep18194_C6882  435888 ..  435903 +  -3.2  -3.14132   CCGGCGTGTGGAGCG              CACGAT CATG ATCGCG               TTCGTGACCGCCGCA  44 15
Bcep18194_C6883  436579 ..  436599 +  -4.6  -3.01712   TGCGCGAGGCGCTTG           AGCGCGAGC AGCA GC-CGCGCC            TGTTCGCGCCAGCGG  45 224
Bcep18194_C6885 NONE
Bcep18194_C6886  439298 ..  439350 +  -6.3  -3.53012   AAGCACAGCGGTTCG CCGGTCGCGCCGAT--G-CGC-GCGAG GAA CTCGCCGCCACCGACCGGCTCGACCGG TTTCAGCGGCCGAAC  56 98
Bcep18194_C6890 NONE
Bcep18194_C6891  446264 ..  446288 +  -6.4  -3.14132   AAGTAGCCTGCGCGA         CGCGCATCGGC ACTC GCC-ATGCCCG          TTGATCGAAGCAACG  53 35
Bcep18194_C6892 NONE
Bcep18194_C6893  448059 ..  448086 +  -3.4  -5.24129   TCGAAGCAGATCGTT        TCGAGT-CGATGG AAT CCGTCGCAATCGG        TTTTTTCTGGACGAC  82 169
Bcep18194_C6894  448579 ..  448593 +    -7  -3.02461   GCTGCCGACGGGGTT               GGCCGG GAG CCTGCC               TGTTCAGCCGAATTC  51 94
Bcep18194_C6895  449675 ..  449698 + -11.6  -3.14344   GGCGCACGGCCGGTC          GGGCCTCGCT TCCT GGCGTGGCCC           TTGATCGCCGCGATC  66 190
Bcep18194_C6897 NONE
Bcep18194_C6898  453198 ..  453227 +  -6.3  -2.73875   GGCTCCGTTCGGCTG       CGGCGCGTTGCAGG ATG CCTGCCGC-CTCCG       TGATATTGCCCGGCA  47 302
Bcep18194_C6903  456941 ..  456988 +  -8.2  -3.57561   CAGGTAGCCGGTGAC GACTTCGAAGCGGCGCGTCGCAC CCG GTGCGA-GCGCCGCCACATGGCC TTTGCGGCGTTCGGC  62 90
Bcep18194_C6908  462359 ..  462370 +  -7.2  -3.14931   GAGGGCAATCCCGAT                CGGC ACAA GCCG                 TTGATCCGGACTGCA  56 142
Bcep18194_C6909  463175 ..  463187 +  -6.3  -2.60075   ACAAAGCAGACAGCA                TCAGA TCG TCTGA                CTTAGTTCGGCCAAG  48 101
Bcep18194_C6914 NONE
Bcep18194_C6915  470360 ..  470380 +  -8.3   -5.0538   GTTCCGGCATTCAAC            TATCCGCAA CGC TGGCGGATA            TTTTTTACGCTGGAA  93 130
Bcep18194_C6916 NONE
Bcep18194_C6917  472962 ..  472982 +  -4.7  -3.14881   GAAGTGGCTGTGAAA           GCTCGGCA CGCTCA TGCCG-GC            TTCGTCGGCCAGTTG  47 342
Bcep18194_C6919  474613 ..  474623 +  -8.2  -3.17219   CGGCACGATCGTTCG                 CCCG TAG CGGG                 TTCGTCCACGTTATC  58 50
Bcep18194_C6920  475591 ..  475621 + -14.7  -2.75064   CAGGCGTAATGGTGT      CGGCGCGGGCCCGC CTCG GCGGGCT-GCGCTG       TCGTTGCGTGCCGGC  75 32
Bcep18194_C6922  477427 ..  477456 +  -2.1  -3.51232   GCAATCGCGGGTGCC       GCGTAA-GCCCGTC GGC GATCTGCGTTACGC       TTCGTTTGCCCCAAC  47 20
Bcep18194_C6923  478274 ..  478318 +   -15  -2.64616   CGATCTGGATACCGG TGATCGTGCGGCCCGACGCGC GCCA GCGCGT-GAGCTGCGCGAGCA TGATCTGCGTGACGC  71 434
Bcep18194_C6926 NONE
Bcep18194_C6927  483196 ..  483220 +  -8.4  -3.75169   TGGGTGGACGACATG          CCGCGCCGGC CTTGC GCCGGCGCAA          TTTGGTCCGATAATC  69 88
Bcep18194_C6928  484353 ..  484366 +  -9.5  -3.57418   GGCGGCGCGTTCCGG               CCGCC GCAC GGCGG                TTCGTTTCGTGCGTC  68 44
Bcep18194_C6931 NONE
Bcep18194_C6933  490202 ..  490213 +  -4.4  -3.59979   GCGCGATGAACCGCC                TGTC CGCT GACA                 TTTCCCGTGCCGCGC  53 32
Bcep18194_C6934 NONE
Bcep18194_C6935 NONE
Bcep18194_C6936 NONE
Bcep18194_C6937 NONE
Bcep18194_C6938 NONE
Bcep18194_C6939  496038 ..  496052 + -12.8  -3.21747   GCTGGGTGACGCGGT               CGCGGC CAC GCCGCG               TTGATCATGCAGTAA  73 7
Bcep18194_C6941 NONE
Bcep18194_C6942 NONE
Bcep18194_C6943  501536 ..  501560 +  -8.6  -3.23395   GCCCTGCGTCGGCGG         GTCGCAGCCTGG ACG CC-GGC-GCGAC         TTGATCGTCATCAAT  58 67
Bcep18194_C6944  502108 ..  502121 +  -5.9  -2.71364   GGCGACGATGACGAT               GTCGC GGCT GCGGC                TGCTTAACGCAGTGG  46 5
Bcep18194_C6945  502337 ..  502378 +  -3.8  -2.82516   AAGGCGAGGGGTGAC GCGCC-GTGCTGCA-TCTTTC CTT GAAGGAATGC-GCGCAGGCAC TATAGTGCTCGAAGA  42 27
Bcep18194_C6946  503161 ..  503172 +  -5.8  -3.53761   ATCGCGCGCTTCATC                CTGG CGTC CCAG                 TTTCCACAGCACTTC  54 203
Bcep18194_C6948  506413 ..  506453 +    -6  -3.08679   GAACGTCCGGCGCGG CCCGCTCGGGACGTCCG CAGTCGAA CGG-CGGCTCGGGCGCG  TATTCGATGCCGAGC  51 190
Bcep18194_C6950  507999 ..  508009 +  -8.2  -3.20723   GGTGGCTGGGTGTCG                 CGCC GTC GGCG                 TTGCGTTCGTAGGCG  58 3
Bcep18194_C6951  508582 ..  508596 +  -2.1  -3.31905   TCGCGTGCCATGTTG              CG-CTG CGGC CAGGCG               TATTCTGTGACACAT  45 48
Bcep18194_C6952  510059 ..  510110 +  -9.2  -2.71712   GATCGGCAGCGGCAC CCAGCGCCGGTCGTGCCGGC-GTTC GAA GTGCAGCCGGCGCGACGTGCCGTGG CTTTCCGAGCCCGGA  55 525
Bcep18194_C6954  513821 ..  513837 + -10.8   -5.1861   CGTTTCGACGACGAA              GCCGGC CGTGT GCCGGC              TTTTTTCCTGGTGCG 100 62
Bcep18194_C6956 NONE
Bcep18194_C6957  516969 ..  516983 +    -7  -3.72893   GCAGCACGGGGCCGG               ACGCGC ACT GCGCGA               TTTCGTCCGGCCCTG  62 60
Bcep18194_C6958 NONE
Bcep18194_C6962  523489 ..  523521 +   -15   -3.1505   GGTGAGCTCGCGCGC      GTCGATCTCGACGA TTTCC TCGTCGAGATCGAG      TTGCTCGCGAATGCT  76 283
Bcep18194_C6968 NONE
Bcep18194_C6969  530588 ..  530633 +  -2.9   -3.5936   GCATTCACCCGACAG CGGCCCGCC-ACGCGCGGGCCG TTG CGCATCGGGCGCCGGCGTACCG TTTCGCGCATTTCCC  51 124
Bcep18194_C6970 NONE
Bcep18194_C6971  532285 ..  532300 +  -8.2  -2.72043   CGTGACTGCGCGAGC              GGCGGC GCCG GCTGCC               ATTTCAGGAGAGGTT  54 49
Bcep18194_C6972  532776 ..  532804 + -11.6  -3.05384   ATCCAGCTGCGCTCC        TGCGTGCGGCGC TGAAT GCGCCACCCGCA        TTCGGTCCGCACCAG  65 96
Bcep18194_C6974  534256 ..  534270 +  -5.7  -2.78816   CCGTGTACATGTCCT               TCACG GCCTG CGTGA               TCTCGTCCGGCGTCG  45 490
Bcep18194_C6977 NONE
Bcep18194_C6978  536925 ..  536955 +  -9.7  -3.03124   CGCGGACCCGCATGG      CCGC-CGGCGCC TGAACAGC GGTGCCGCGCGG       TGTTCCGGAGTAACC  60 109
Bcep18194_C6979  537425 ..  537476 + -24.5  -2.62184   TGACGCGTAGCCAGG CGTC-GACGCCGGGCGGCGGCC-CC GATC GGTGGCTGCCGCCCGGCGCCCGATG TCGTGTCGGCGCCCG 100 38
Bcep18194_C6980  537955 ..  537994 + -15.9  -2.53876   CGCACGCGATTTCCC CGCGCCGCGGCACCGCACGA CGC TCGTGCG-TGCC-CGGC-CG TCAATTGGCGTCGAC  76 66
Bcep18194_C6982  539649 ..  539663 +  -2.7  -3.14683   AAGCGCGTTCACGAA               CGCGG GCACG CAGCG               TTCCTAACGGCATGT  43 39
Bcep18194_C6983 NONE
Bcep18194_C6984  540833 ..  540844 +  -3.6  -3.53012   CCGATGTGAAACGTC                GCGG GCAA CTGC                 TTTCCGCACGCGCAC  49 162
Bcep18194_C6985  541825 ..  541862 +  -2.7  -3.72324   ACCCGTGATTATCTG   GCGCCGTGTTTTTACGAT ATC GTCGTAAATGCGCG-CGA   TTATTCATGAAAATA  52 405
Bcep18194_C6986 NONE
Bcep18194_C6987 NONE
Bcep18194_C6988  545562 ..  545578 + -13.7   -3.5393   GGGGAAGGATAGCGC              GGACGCC GTA GGCGTCC              TTTCCGGCGGCTAGT  81 349
Bcep18194_C6989  547386 ..  547409 +  -8.8  -3.15699   ATCTCGACCGATACA          CCGA-CGCCCG GAG CGGGCGCTCGC          TCTTCGTACCTCGGT  56 417
Bcep18194_C6991 NONE
Bcep18194_C6992 NONE
Bcep18194_C6993 NONE
Bcep18194_C6994  551553 ..  551581 + -17.4  -4.55446   CGCGCCGTACTGACA        CGCACGCACCGC TTTCC GCGGCGCGTGCG        TTTTCCTGTTTCTTC 100 46
Bcep18194_C6996  554410 ..  554442 +   -20  -3.21099   CTGCGTAGTAGAGGA     GGCGCTGAACG-CGG ATTG CCGGCGTTCAGCGCC      TTCGTCGTGCCGCAG  95 91
Bcep18194_C7002 NONE
Bcep18194_C7003 NONE
Bcep18194_C7004  565165 ..  565178 +  -8.1  -2.96274   AGGTGTTCCGCCAGA               CGCTC GATT GAGCG                TGTCGTTGTCGAACC  55 15
Bcep18194_C7005  565572 ..  565606 +  -7.1  -3.06696   GGCGAATGGTTGCCG    CGCGACACGCG-CGGCG CGG CGCCGTCGCGT-TCGAA    TCTGTTCACCACGCC  51 133
Bcep18194_C7006  567620 ..  567648 +  -7.3  -3.14344   CGACCAGCTTTGCGC        GCGCGGTGTTGAT CAG GTAGGCGCCGCGC        TTCATGCGCGCGATC  52 365
Bcep18194_C7008 NONE
Bcep18194_C7009  570661 ..  570716 +  -9.5  -3.21099   TGGATTTCGATGCGT GAAACGCG-TCGCGCGAGGCGCGCCG ATGAA CCGCGCGCCGTTAGCGGTCGCGTGTC TTGATGATCACGCGG  61 24
Bcep18194_C7011 NONE
Bcep18194_C7012  572450 ..  572480 +  -2.4  -4.21974   TCGCAACGCATTGAA       TCTGGCAATGCAGG TCA CCTGCGCGGATAGA       TTTATTCGATGATCG  59 261
Bcep18194_C7013 NONE
Bcep18194_C7014  576797 ..  576810 +  -4.5  -3.28712   GGTCCGTCACCATCC               CGACC AGGC GGTTG                TTGTCACACACCGGG  49 437
Bcep18194_C7017 NONE
Bcep18194_C7018 NONE
Bcep18194_C7019 NONE
Bcep18194_C7020  580142 ..  580152 +  -2.4  -2.78816   AGCACGATGCGTGAA                 CGGC GAC GACG                 TGTCCTGACCACTGC  39 27
Bcep18194_C7021 NONE
Bcep18194_C7022  580831 ..  580850 + -12.8  -2.52464   CTCAACCACCCCGAC            GCCGCCGC TTGC GTGGCGGC             TCGATTACGCGGCAC  67 125
Bcep18194_C7024  581678 ..  581693 +  -6.8  -3.72576   ATTGCAAGGTAGCCA              TCGTCG CGGT CGGCGA               TTTCATCGAGAAGGC  62 180
Bcep18194_C7025  582106 ..  582128 +  -7.7  -3.01791   GCGGCGATCCTGACC          CGACTGCGGT TGCC GCCGC-GTCG           TGTTCCGACCCGCGT  54 28
Bcep18194_C7026  582873 ..  582890 +  -6.9   -3.1082   CGTGGCTGCGCAAAT             AGCGCGA TTCC TCGCGCA              TGTGTTCGGTCAGTG  52 353
Bcep18194_C7036  603754 ..  603805 +   -10  -3.10344   CCGACGCCGAGCGAG CGGCAGCGGGCGGCGGCGAGCATGT CCC AGATGCT-GTCGCCGACCACGACCG TGTGTTCGATCGGCA  62 256
Bcep18194_C7038  606014 ..  606026 +  -5.5  -3.21416   ACGTTTGAACCATTC                GATCG AAG CGGTC                TTCGTCATCCCGATC  49 331
Bcep18194_C7040  607843 ..  607853 +  -6.8  -3.05844   CCGACGCACCGGCAT                 TCGG TGC CCGA                 TATTCGACTGGAGAC  51 234
Bcep18194_C7041  608346 ..  608370 +  -4.9  -3.84406   CAATGATGCAGTGGC         CTGCCGTGCC GCAGTG GGC-CGGCCG          TTATTCTCCTCGGGG  60 60
Bcep18194_C7042  609340 ..  609365 +  -9.7  -2.62024   GCGTGACCGGCTGCT         CGACCTCCGGTC GCC GACCGG-GGTCA         TCCATTGTGATGATG  56 35
Bcep18194_C7043  611296 ..  611312 +    -5  -5.08824   AGGAAAACCCTGACA              GCGCCC GCCGA GGCCGC              TTTTTTGCGTCGCCG  83 379
Bcep18194_C7044 NONE
Bcep18194_C7045  613711 ..  613747 +   -23  -2.72461   GCGACGGCGTAACCG   CCCGCCGGC-GCGGCGC CGAT GCGCCGCCGCCGGCCGG    GTTTCCGCGAGATTC 100 29
Bcep18194_C7046 NONE
Bcep18194_C7047 NONE
Bcep18194_C7048 NONE
Bcep18194_C7049  617498 ..  617532 +  -6.4  -3.06087   TCGCGGGCGGCGATA    CGGGTTGAGCGGCGT GCCGTG ACGCCGCTT-GCACG     TGTTCAACGTGTGTT  51 18
Bcep18194_C7050 NONE
Bcep18194_C7051  619041 ..  619052 +  -7.2  -2.65532   GCCGCTGACGCAGCC                GCGC CATC GCGC                 TACCTTTGCCGTCGT  51 33
Bcep18194_C7052 NONE
Bcep18194_C7053  621170 ..  621188 +   -11  -3.19192   CTGATAGCCCTTGCA             GCGGATCG TCT TGATCCGC             TTCGGTTCCGTGACG  64 197
Bcep18194_C7055  622935 ..  622949 +  -7.1  -3.85698   GGCCGATGGACAACC               GGCTC TTTAC GAGCC               TTTATGAGCCGGCGG  65 296
Bcep18194_C7057  625352 ..  625369 + -11.3  -3.22476   GTCCGTGTAGCCGGC             TTCGCGG ATCG CCGCGAA              TTCGTCGTCGGTGAT  66 427
Bcep18194_C7061 NONE
Bcep18194_C7062 NONE
Bcep18194_C7063  628327 ..  628354 +  -5.4  -3.81951   TCAAATTATAATCGA        ACGCCTTCGGCG CCAC CGCCGAAAACGC         TTTCGTGGTGTGCGA  58 288
Bcep18194_C7066 NONE
Bcep18194_C7067  629983 ..  629998 +  -3.2  -3.77087   GTTGCATGCGGGGCG              TTCGCG AAAA TGCGAG               TTTGAATCTTAAATA  54 55
Bcep18194_C7077  639908 ..  639922 +  -2.7  -3.82378   GTCACGAACGCCCCG               CCAGC CGCCA GCAGG               TTGTTGTGGATGCAT  56 307
Bcep18194_C7079  641428 ..  641438 +  -2.4  -4.74103   TTGCGCCTTATTCCG                 AGGG CCG CCCA                 TTTTTCCATTAGACG  72 170
Bcep18194_C7081  643720 ..  643748 +   -16  -3.28712   CAGCGACAGGGGCAT       GCGGCCGGTGCGG GTCC CCGCG-CGGCCGC        TTATCCCGGGGGCCG  88 77
Bcep18194_C7082  645460 ..  645481 +  -9.5  -3.61398   TGCCGGCGCGGTGCA           GTCGCACGAT GGT ATCG-GCGAC           TTCTTCCGGCGAGCC  64 207
Bcep18194_C7085  648951 ..  648961 +  -2.4  -3.75897   TTCCGGTGCTGCATT                 GACG CGG CGGC                 TTTCACTTCCCGCTT  52 24
Bcep18194_C7086  650227 ..  650249 +  -5.5  -3.07113   GCACATTGTCGTCGA           GCACGAACG GCGAG CGCTTGTGC           TTCCATACCGTGCTG  47 255
Bcep18194_C7088 NONE
Bcep18194_C7089  653258 ..  653268 +  -2.4  -3.13522   GTTCGTCGCCAATGA                 CGCC AAT GCCG                 TGTTGATCCAGCAGT  42 420
Bcep18194_C7091  657351 ..  657381 + -14.8  -2.87132   TGAGCGAGGAGCATA       GGTGTCGACCTCAT TTT GTGAGGTGGACACC       TATATCCACGCCGAA  77 104
Bcep18194_C7093  659046 ..  659065 +  -3.5  -3.48593   CCGGCTTGCCTCAGC            GCTCAAG AAAGGG CCTGAGC             TTGTCTGCACGGCTG  49 8
Bcep18194_C7095  662822 ..  662847 +  -6.7  -3.14132   GGTTGTCGCGACGTT         GGCGGCGGCAA ATCA TCGCTGCCGCA          TTGATGGACCACACC  53 45
Bcep18194_C7097  664573 ..  664586 +  -3.1  -2.53263   TTTTTCGACTGACTT               TTGCA GCAC TGCGA                TGGCTTCACGCTCGC  39 103
Bcep18194_C7098 NONE
Bcep18194_C7099  666688 ..  666711 + -11.6  -3.84825   CAACGCTCGTGATCC          GGCGCTCGCC GTTC GGCGGGCGCG           TTTCATCTGGATCGA  81 29
Bcep18194_C7106 NONE
Bcep18194_C7107  675925 ..  675935 +  -8.2  -3.00138   CTCAAGGGCGCGAAG                 CCGC GTG GCGG                 TGGTTTCGTGTGCAT  57 65
Bcep18194_C7108  677056 ..  677113 +  -8.4  -3.66178   AGCGGGTCGCCTTCG TCATCGCGGCGACGCCGCAGCGGCTG-CA GCT TGTCGGCCGC--CGGCTACGCCGGGATAA TTTCCCGTTCGCGCG  65 60
Bcep18194_C7109  679740 ..  679755 +  -4.6  -3.68619   ATGGCCTTGCCCTCG              TCGTGC AGCA GCGCGG               TTTCCGTCACTTCGA  55 437
Bcep18194_C7113  686633 ..  686643 +  -3.2  -4.56597   ACGTTTCCGAATGAG                 TCCG CGC TGGA                 TTTTTCCCGACGCAG  69 295
Bcep18194_C7125  700468 ..  700490 +  -9.1  -2.62263   GAAGCCGGTTCGACA          CGGCGGATCG ACCG CGG-CCGCCG           TGATATCAGACAGGT  56 86
Bcep18194_C7129  705253 ..  705264 +  -7.2  -2.52464   CCGGAAACGCGAGGC                GCCG GGAT CGGC                 TGAATTCCACGGGCA  50 11
Bcep18194_C7130  706647 ..  706670 +  -2.2  -2.86908   GGCGGTGCCCTCCGG          GCCGGCGGCG GTGG TGCATCTGGC           TATAATCGTTGCCTT  40 59
Bcep18194_C7131  707566 ..  707581 +    -6  -3.60792   GTGCGGAGAGCACGC              GCGGCC CGGT GCCCGC               TTTGGCCATTCGCGG  57 51
Bcep18194_C7135  712335 ..  712347 +  -4.8  -3.44051   CCAACGCGCCTGATG                CGCT CGTTC AGCG                TTGTACTGGTCGAGC  53 172
Bcep18194_C7140  717008 ..  717038 +  -6.9  -3.91897   TCGCCACGTCCATCA      GGCGT-GC-CTCGGC CAG GCCGAGCGCCATGTC      TTTCTCGATCACGGC  66 191
Bcep18194_C7143  720706 ..  720722 +  -3.5  -2.57132   ATTGCAGGAACGCCT              GCCCGCG CGC CGCTGAC              CTTCTCGCCGCCCGA  39 10
Bcep18194_C7144  721670 ..  721693 +  -7.4  -3.19463   GAACATCGCCAGCCG          CTTGAGGTAG TCAC CAACCTCGAG           TTCGTCGGTCATCCC  54 156
Bcep18194_C7147  725420 ..  725450 + -13.3  -3.12351   TCGGCAGCACTGAAA      ATGCCGGACCGGCG GCAA CGC-GGTCCGGCAC       TTCACTATCGGCCGC  73 41
Bcep18194_C7148  726844 ..  726875 +  -7.1  -4.24204   TGGCTGGAACGATCA      CGGGGCGCGGACA TACTAC TGGCCGCGCCCGA       TTTTGCGTATGACTC  72 57
Bcep18194_C7158 NONE
Bcep18194_C7159  738084 ..  738115 +  -6.5  -3.06492   CACCACGGTCGCGAC      TTCCTCGGGC-CGC CCCGC GCGCGCCAGCGGAA      TCTTCGAGTGGATGA  49 194
Bcep18194_C7166  747748 ..  747790 +  -3.1  -3.72324   CTGCCACTCGTCGAG CGAGAGGTCGG-CGAGCGGC TTGA GCGGCCCGACCGTTCCCGCG TTGTTGATCGCGATA  53 482
Bcep18194_C7172  755862 ..  755877 +    -6  -3.58726   GTTTTTGCCAAAAAC              CCGCGC GATT GCGCGA               TTGTATGTGGCAGCG  57 113
Bcep18194_C7173  757311 ..  757328 +  -8.3  -2.78384   TCAGCGAGTTGTCGG             GCGCGCC GGCC GACGCGC              TCTGGTAGCGCACGC  52 241
Bcep18194_C7175  761075 ..  761114 + -10.6  -3.05963   CGCACATAGAACGGC  GCGAGCGCCACCGGCAGGT GCC GCGTGCCGTTG-CGCGCGC  TGTTCGGGTGGCCGT  62 382
Bcep18194_C7177  763347 ..  763367 +  -2.5  -3.05384   CAGCGAGCCGTCGTC           GGGTACGC ATTGAC GCG-GCCC            TTCCCTCACAAAACG  41 13
Bcep18194_C7178  764173 ..  764205 +  -6.8  -3.55548   GGTGCCGGCCATTCC     GCGTCTGGCGGAGTG ACCG CTCCCCGCC-GCCGC      TTTCCCCACCTCTTC  59 10
Bcep18194_C7179 NONE
Bcep18194_C7180 NONE
Bcep18194_C7181  767077 ..  767090 +  -3.7  -2.91796   CGAAATCGGGCTGCC               GGCAC CCAC GCGCC                TGTCCTATAGTTTTG  44 82
Bcep18194_C7182  768631 ..  768647 + -11.5  -3.53444   CAGTTCGTCGAACTG              CGCGGTC AGC GGCCGCG              TTTCGCCCCGCATCA  72 242
Bcep18194_C7184  770604 ..  770617 +  -3.7  -3.14344   CTCGCGCTACCTGTA               AGCGC CGGC GCGCC                TTCATCCCACCCATC  47 25
Bcep18194_C7185 NONE
Bcep18194_C7186 NONE
Bcep18194_C7187  775494 ..  775521 +  -4.8  -3.40403   CGGATGCAGGCCCGC        GC-CGATCTCGTG CAT CACGTAATCGAGC        TTGTCGTGCGGCAGC  51 455
Bcep18194_C7208 NONE
Bcep18194_C7209 NONE
Bcep18194_C7210 NONE
Bcep18194_C7211  800582 ..  800607 +  -3.2  -2.52464   AACCGAACGGGATAA         CCTGCATTCG CCATCT CGACTGCATG          TGCCTTGACCGGCAC  39 213
Bcep18194_C7212  801212 ..  801254 +  -9.7  -2.70932   GATCCATAACTGATC GCGGCAG--GCGGGCGGCCGC GCG GCGGCTGCCCGCGTCATCCAC TAGTTGCGGAGGAAG  57 28
Bcep18194_C7213  802178 ..  802201 +  -4.4  -3.61517   TAAGCGTTGCGGTAA          GCGGCACGCGG TAG CCGCG-GCGGA          TTGTTCGGCGACCGT  53 38
Bcep18194_C7215 NONE
Bcep18194_C7216  806197 ..  806216 +  -6.3  -4.25104   GCGGCAGCGCGACAC            CGCCGCC CGGGAC GGCGGCA             TTTTCATGGGCAGCG  73 158
Bcep18194_C7218 NONE
Bcep18194_C7219 NONE
Bcep18194_C7220  810313 ..  810326 +  -2.3  -3.29147   GAATCGCCGCCGTTG               CGCAG GCCC CTGCA                TTCCATTGTGTTCGA  45 122
Bcep18194_C7221  811907 ..  811935 + -11.5  -3.06133   TGCGAATCGTGATCA        CGCCGCGCTCGGG AAT CGCGTGCGCCGCG        TTCACTAGCAGGTTC  65 368
Bcep18194_C7226  817224 ..  817251 + -11.3  -3.07994   CTTTTCCGGAAAGAA        GTGCGAAACGG ACCATC CCGCTTCGCAC         TTCCGTGACCTTCCC  66 341
Bcep18194_C7232 NONE
Bcep18194_C7233 NONE
Bcep18194_C7234  825304 ..  825315 +  -2.2  -3.55563   TTGGCGTTTTTTGAG                GGTT ATAC GACC                 TTTGCGCCATACGCT  49 111
Bcep18194_C7235  826162 ..  826176 +    -7  -3.53012   AACTGGTCGTCGATG               GCGGCG CCT CGCAGC               TTTAAGCCAGCGGCA  57 6
Bcep18194_C7236  827168 ..  827180 +  -3.3  -3.34013   TCCAGGGGGCTCGCG                CGCAT ACC AGGCG                TTCGTTGAAACGCTG  46 5
Bcep18194_C7237  827860 ..  827901 + -23.1  -3.07443   AGAAGGACGTTGGCA CGGCAGCGCGCTGATCGGCC GGC GGTCGATCAGCGCGC-GCCA TTCGATCGACTCTCG 100 90
Bcep18194_C7239  829817 ..  829830 +  -3.7  -2.87132   AAACGCCCGACTGAA               CGCCG CTTC CGACG                TATATCCGACACGAC  43 136
Bcep18194_C7244 NONE
Bcep18194_C7245  836386 ..  836401 +  -4.6  -4.07568   AGCGGATGCTTGTCG              TCGCCG ATCA CGGAGA               TTTTCGAGAACAACG  62 318
Bcep18194_C7250 NONE
Bcep18194_C7251 NONE
Bcep18194_C7252  841891 ..  841916 +  -6.7  -4.45945   ATCGCCAGGACCATT         TTGCTGGCCAG TTCA CCGGCCAGCGC          TTTTCATTCGTGGGT  76 173
Bcep18194_C7254  844320 ..  844351 +  -7.9  -2.55015   GATGGGACACGCAAT      CGCCTGCCTTCGC CTCGCA GCGAAGGAGGACG       TCCCTTCGATGACCT  51 49
Bcep18194_C7255  844956 ..  844986 +  -7.4  -3.15544   CCTTCTCCCCGACCG       GCGCCACGTAGTGC AGT GCGCTCCGTGCGGC       TTCCTCGCCCTCCAG  54 71
Bcep18194_C7257  847290 ..  847303 +  -5.3  -3.25341   CCCTTTCGGAATCGC               TCGTT GATT AACGA                TCTTGATGTTGAAGT  50 74
Bcep18194_C7258  847931 ..  847956 +  -5.3  -4.50358   GTTGCCGCATTTCTT         TCCGCCACTGT TCCT GCAGTTGCGGC          TTTTGATGTTTCGGT  74 184
Bcep18194_C7263  852942 ..  852953 +  -2.2  -4.19577   TTCGCGTGCACCGCC                GCAGG CTT CC-GC                TTGTTTTCGCCATTC  62 520
Bcep18194_C7265 NONE
Bcep18194_C7266  856211 ..  856237 + -15.1  -4.16016   AATAAGCGGCTTCCC         CCGGCGCAGGC AGGCC GCCTGCGCCGC         TTTCTTCCGCCCTGC 100 36
Bcep18194_C7267  857214 ..  857238 + -15.7  -4.07568   GCGGCCGCCTCGGGC          GCGGGACGCGA CGA TCGCTTCCCGC          TTTTCCACCAGAAAG  93 107
Bcep18194_C7269  859242 ..  859266 + -17.9  -5.03314   GGCACGCTCTTGCGC          CGAGGAGCCCG TCC CGGGTTCCTCG          TTTTTTCGGAATCCG 100 63
Bcep18194_C7270  859979 ..  860035 +  -9.5  -3.65812   TCCGCCGCCGGCTTC GCCAATCAGTCGCGCG-GCCGGTCGAGC AGTT GCTTGACCAGCGCGCGC-AC-GATCGGA TTCTGTTCGCGACCG  68 76
Bcep18194_C7273  863196 ..  863216 +    -9  -3.27475   GCGTCATCAGCAGGG            TCGTCGGC GCGAG GCCGATGA            TGTTCTCGTCGACGA  61 318
Bcep18194_C7276  866615 ..  866629 +  -6.4  -3.34517   AAACCGGAGGAACTT               TCATGC GCG GCATGG               TCTTTCAAGGGCAGT  55 138
Bcep18194_C7277 NONE
Bcep18194_C7278  869247 ..  869267 + -16.1  -3.54109   AGTCGAGTCGAAAAA            GCGCCGGCG TCG TGCCGGCGC            TTCTCGTTGCGTTGC  91 74
Bcep18194_C7281  872608 ..  872618 +  -6.8  -4.18018   TGATTGCCGGGCCCG                 CGAC GCC GTCG                 TTTTCAATGCACGGA  69 226
Bcep18194_C7282  874112 ..  874137 +  -3.1  -3.53811   ACATGATCCGGCGGG         TGCGTGGCGGC TTGC GGCGCGATGCG          TTTGGAGCGAGTCGG  51 105
Bcep18194_C7284  876051 ..  876063 +  -5.5  -3.04461   CGATTTCATCCGAAA                TCGTG AAA CGCGA                TGTTCAAGCTGCATC  47 52
Bcep18194_C7287  878820 ..  878856 + -15.8  -2.53213   TCGTGCGACGTGAAC    GACGGCCGGCTTGCCT CCCCC GGGCAAGCCGGCCGCA    TGCGTTGGGGCATTG  76 84
Bcep18194_C7288 NONE
Bcep18194_C7289 NONE
Bcep18194_C7290 NONE
Bcep18194_C7291 NONE
Bcep18194_C7292 NONE
Bcep18194_C7293 NONE
Bcep18194_C7294  886485 ..  886498 +  -3.7  -3.66178   CTGTAACGCGCGAAA               CAGCG CCGG CGCGG                TTTCCCCTTCCCCGA  53 35
Bcep18194_C7295  887430 ..  887454 +  -9.1  -3.02511   GGCCACGCGGAGTCA          CGCCGGGGCCG GTC CGGCGCTGGCC          TGTTCCGGCCGTGCA  60 50
Bcep18194_C7297  889739 ..  889758 +  -4.2   -3.2794   CTGCAGCTCCCCCGT            TCCTACTG ATTC CGGAAGGA             TTCCTCTCCATGAAG  48 17
Bcep18194_C7298 NONE
Bcep18194_C7299  891473 ..  891529 + -15.1  -3.09516   AGCTGGTCAACGCAC TCTGACGGCAAGGTCAGCCGGCGCCTG GCATG CAGGCGCCGGCTG-CCT-GCCGGACGC TTCCATCATCGAGCA  81 21
Bcep18194_C7300 NONE
Bcep18194_C7301  893594 ..  893604 +  -8.2  -2.62735   TATCGAACAACTGCG                 CGCC GCC GGCG                 TGATCTGAGCCATGT  53 7
Bcep18194_C7302  894595 ..  894630 + -25.6  -3.03635   CAGTTATGGGGAAAA    C-ATGGGCGGCGTCCGG CAT CCGGACGCCGCCCATCG    TCTTGAGCCGCTTTC 100 153
Bcep18194_C7308 NONE
Bcep18194_C7309  903751 ..  903768 +  -2.5  -3.54459   CGAGACGTGATCCCG             GCCACCG CCGC CGGAGGA              TTTCGACACGATTCG  49 47
Bcep18194_C7310  905024 ..  905046 +  -3.5  -2.71712   GGCTGCATGCCGACG          CGACCT-TAT GCCC ATACGGGTCG           ATTTCAGCGCGGCGC  40 93
Bcep18194_C7311  906082 ..  906108 + -11.5  -4.07568   TTCCGTCTTGCGGCT        G-CCGCGCCGCG TTTT CGCGGCGGGGGC         TTTTGCGGCAGGGGC  82 106
Bcep18194_C7313  908216 ..  908241 +  -8.2  -3.05844   CGACGCGATCACGAG         CGTCGTGCGC AGCCGC GAGCGCGACG          TATTGCCGTCGCCGA  55 147
Bcep18194_C7330  930267 ..  930280 +  -3.8  -2.76696   ACGCGCGGGTCGACC               TGCG CTGAAT CGCA                ATTCTTCAGGAGACA  42 18
Bcep18194_C7331 NONE
Bcep18194_C7332 NONE
Bcep18194_C7333 NONE
Bcep18194_C7334  935719 ..  935767 +  -5.1  -3.63707   CGGGCACCACGCACC CGCCCGC-CGCCGTACTGGCGGT GATGA GCGGCC-GTCCGGCGTGCGTGCC TTTGCCGGTTCTCTT  55 111
Bcep18194_C7337 NONE
Bcep18194_C7340  942490 ..  942506 +  -4.4  -3.72027   CGTCCGGCGCGCTAC             CGCA-CG ACGC CGCTGCG              TTGTTCATGCAGCCT  56 288
Bcep18194_C7341 NONE
Bcep18194_C7342 NONE
Bcep18194_C7343  947045 ..  947103 +  -5.2  -3.05384   AGATGGGCGGCCGAT GCGGTGGTGCGTGCGGTGCCGGTTCCCTG CCGG CAGGGTCGCA-CGCCGCACGT-CCAC-GC TTGAATGAGCGCGCC  47 84
Bcep18194_C7350  955259 ..  955273 +  -2.7  -4.11394   GGGCCGGATTGCGGT               GCGGC CCCCA GCCAC               TTTTGCAAGTCAGCT  59 168
Bcep18194_C7352  962828 ..  962838 +  -6.8  -2.59881   CGTTGCATCGCCTTC                 GCGA CAC TCGC                 CTTGTACCGTCGCTC  48 153
Bcep18194_C7354  964209 ..  964226 +  -4.7  -3.13522   CATGGATGCCATCGC             CGGCCCG CAGT CAGGCTG              TATTCATGCCCGCGT  48 399
Bcep18194_C7356  966518 ..  966539 +  -2.9  -3.14745   GAATTTCGGGTACTT           CGCATGGTCG ACC CGGCTG-GCG           TCTGTCTTGTAGCCG  44 394
Bcep18194_C7375  986937 ..  986949 + -10.5  -3.54146   CCGGCCCGCACCCGA                GGGCG GCC CGCCC                TGTTTCATTCAGGAG  70 48
Bcep18194_C7376  987903 ..  987913 +  -3.2  -3.18031   CCTCACAATATGAGC                 TGTC GTC GGCA                 TATAATTTTTCGCAA  44 310
Bcep18194_C7377 NONE
Bcep18194_C7378  991172 ..  991183 +  -7.2  -3.05384   GCCGGCCTGAATCCG                CCGG GCGC CCGG                 TTCCATACGGACCGG  54 31
Bcep18194_C7382  994359 ..  994400 + -10.9  -3.06915   GGGTCGTTGCTGCGA CGGCAGCGCGGA-CGTCGC GGTTCA GCGACGATCCGCGA-GTCG TTCGCTCAGCTCAGT  66 42
Bcep18194_C7385  996466 ..  996487 +  -4.3  -2.62184   TGCAGGCCGCCTGAG           C-GCGCGTCC GTC GGGCACGCAG           TCATGTGGGCGGCCG  41 27
Bcep18194_C7386  997200 ..  997228 +  -2.3  -2.87132   CAACCGGTCTCACCC        GGCCGTCCAGC CATCTAT GCTTGATCGCC        TGTATGCGCGCCGCC  40 148
Bcep18194_C7387 NONE
Bcep18194_C7388  999805 ..  999833 + -15.9  -2.94872   GCACGCCGCCGCCCG        CGCACGGGCGCGC GTC GAGCGCCCGTGCC        TACTTCTTGAATACG  79 40
Bcep18194_C7402 1014249 .. 1014261 +  -7.7  -4.56775   GATCCGTCTCGATCA                GCATG CGG CATGC                TTTTTCGAGGCGGAT  79 444
Bcep18194_C7404 1015989 .. 1016011 + -14.8   -3.3197   ACGGACGGCCCTGAA           CCCCTGCCGC GTC GCGCCAGGGG           TTGTCACGCTGCTGT  82 211
Bcep18194_C7406 1018338 .. 1018358 +  -2.4  -4.14392   AACCAGTCGAGCAGC            GCGCGCGT GACGA ACGCGGGA            TTTTCCAGATTCGAG  58 126
Bcep18194_C7411 NONE
Bcep18194_C7412 NONE
Bcep18194_C7413 NONE
Bcep18194_C7414 NONE
Bcep18194_C7415 1028914 .. 1028952 +  -3.6  -3.75897   TCGACGCCGCCGTGC   GCGTGCGCTTCTGACAGG AAC CCTGCCCCATGTCCACGC   TTTCCGTTCCCGCTT  54 12
Bcep18194_C7416 NONE
Bcep18194_C7417 NONE
Bcep18194_C7418 NONE
Bcep18194_C7419 NONE
Bcep18194_C7420 NONE
Bcep18194_C7421 NONE
Bcep18194_C7422 NONE
Bcep18194_C7423 NONE
Bcep18194_C7424 NONE
Bcep18194_C7425 NONE
Bcep18194_C7426 NONE
Bcep18194_C7427 NONE
Bcep18194_C7428 1042594 .. 1042607 +  -2.3  -3.22388   CTGACGGGATGCCGA               CGATG AACC CCTCG                TTCCTCGCTTCCGTG  43 37
Bcep18194_C7429 NONE
Bcep18194_C7430 1044682 .. 1044700 +    -3  -3.60792   TGGCACGACGCGTAA             CACCGCAC CGT GTCCGATG             TTTCGACGTTACGAC  51 26
Bcep18194_C7431 NONE
Bcep18194_C7432 NONE
Bcep18194_C7433 1047176 .. 1047186 +  -2.4  -3.18849   AATCGCGAGGTAGTA                 CGGC CAC GCCA                 TCTTCGTGGTCTCGC  42 223
Bcep18194_C7438 NONE
Bcep18194_C7439 1054325 .. 1054344 +  -5.6  -2.75064   TGCAAGCCTATCCGC            CCGGGGAG GCTG CTTACCGG             TGATTCGATACACGC  46 3
Bcep18194_C7440 1056289 .. 1056307 +  -6.6  -3.68351   CGGTCACTCCGTGTC             TCGGCTGG CGA CCGGCTGG             TTTGGGTCGTGCGCC  62 433
Bcep18194_C7443 1059655 .. 1059683 +  -5.8  -3.06492   CTGCATGACCAGCGA        CGTCAGTTGCGC CGCGC GCGCCACGGCCG        TCTTCGCGTAGATCG  49 290
Bcep18194_C7445 1062612 .. 1062643 +  -5.2  -3.88291   TCATCAACGCGCCAT      CGTGTTGCGATGA AAAGGCC TCACCGCA-CACG      TTTGTCGCCATCGTA  60 395
Bcep18194_C7447 1063250 .. 1063271 + -10.1  -2.55015   TTTCCGCATTGCTGG           CGCCTGCTG TCAC TGGCAGGCG            TGCCTTGCGTCGGAT  59 206
Bcep18194_C7449 1064593 .. 1064612 +  -7.8    -4.258   ACGTTCGTAATAAAT            CGCAAGCC AGAC GGATTGCG             TTTCTTCGTGCGTCC  76 212
Bcep18194_C7452 NONE
Bcep18194_C7453 NONE
Bcep18194_C7454 1069644 .. 1069656 +  -6.2  -3.02511   ACTTGAACCTGGTTG                CCGC CCGAT GCGG                TGTTGCCGAAGTCAG  49 344
Bcep18194_C7460 NONE
Bcep18194_C7461 1076081 .. 1076136 +  -7.6  -4.62336   ACCCCGATGCCAGGA CGCAT-TCGTAAAATCGCCGCCAGT GCTATTG GCTGGCGGCGATTTCCCGGCAGGTG TTTTTCGGGTGCGCT  83 160
Bcep18194_C7464 1079548 .. 1079561 +  -9.5  -2.53715   TGCGCACCGCTCACC               GCCGC GAGC GCGGC                ATTCGTGATGGTCGG  54 470
Bcep18194_C7466 1081853 .. 1081889 + -10.9  -3.03159   TCGGGCCAGCCGAAC    GCGTGGAAGATGCGCTC GGC GAGTTCATCTTCAATGC    TGTTGCGGAACTTCC  62 211
Bcep18194_C7469 1084422 .. 1084448 +  -9.5  -3.17075   CGATCGTGCGGGCTT        C-GTCGATCGCG CGAC TGCGATCGACCG         TTCCGTTGGCGCCGA  59 144
Bcep18194_C7471 1086392 .. 1086405 +  -4.5  -3.71848   AGTCTTCCTGCGCGA               CATGC AGGA GCGTG                TTGTTGATGCCGACG  55 381
Bcep18194_C7473 1088376 .. 1088407 +  -2.3  -3.64703   GCGAAAACGAAAAGG      CCTTGACCTTCAA CTTTGC TTAAAGGTTATGG       TTTGCCTCGGCAGCG  49 20
Bcep18194_C7474 1089198 .. 1089247 +  -6.3  -2.53715   GTCGCGCTGCTGTAA CG-TGATGCGCCGG-CGCGCCGC CTAAGC GCGGGTCGACCGGCGCACAACCG CTTCGTCATGATCGA  48 26
Bcep18194_C7479 1093693 .. 1093724 + -16.6  -2.78935   CCGACAACGCCAGCG      CGGCCTTCAGGTGC CTTT GCGGCTGAAGGCCG       TCTCCTACCCGCTCT  81 44
Bcep18194_C7481 NONE
Bcep18194_C7482 1096087 .. 1096103 +  -2.1  -3.14683   CCGTGACGTCTTCTT              CCTGATC GCC GTTCCGG              TTCGTCCGCGCGTGT  43 121
Bcep18194_C7483 NONE
Bcep18194_C7484 1099221 .. 1099234 +  -4.5  -3.71873   TCGCGCGGATGCCAC               CGCGCC CCG GGC-CG               TTTCCGTCTGACTCC  56 1
Bcep18194_C7485 1100899 .. 1100913 +  -7.8  -3.02144   TCTTCCGCATTTCGT               CATGCC ACG GGCGTG               TCTTCAGGCAGGTCG  54 171
Bcep18194_C7495 1111856 .. 1111873 + -10.5  -2.71712   GTCTCGGGTTCGAAG             CCGCGCT TCTC GGCGCGG              GTTTCCCGAGCCGGG  60 40
Bcep18194_C7496 1112969 .. 1112979 +  -8.2  -2.78384   GCGGAAGTGATCGAT                 CGCG AAT CGCG                 TGTCGTCGAGCGCCC  52 172
Bcep18194_C7498 1114145 .. 1114179 + -10.1  -3.10715   TTCACCTGCCCGATA    CCCGGCACTAGCACTTC GAC GAAG-GC-ATTGCCGGG    TTCGCTCATGATCGC  62 110
Bcep18194_C7500 NONE
Bcep18194_C7501 1118611 .. 1118621 +  -8.2  -3.40522   GACACCCGGTGCAGC                 CCCG ATG CGGG                 TTCTGCTGCCGCGCT  63 170
Bcep18194_C7503 NONE
Bcep18194_C7504 NONE
Bcep18194_C7505 1123602 .. 1123637 + -10.4  -2.64616   CGACTTCGATCGAGT    CGAT-CTTCAGGCCGCG CTC CGCGGCCTGGATCAGCG    TGATGTGCGTCAGGC  57 458
Bcep18194_C7509 1129124 .. 1129144 +  -3.9  -3.53444   GAGAGATCGCGCCGA            TGCGTGGCG ATC TGCCATACA            TTTCCCCACGGATCC  51 425
Bcep18194_C7513 NONE
Bcep18194_C7514 1132738 .. 1132760 +  -7.7  -3.29144   TGCCCAGCATGTCGT           GCAGCCC CCAGCCGTT GGGCTGC           TTCTGACCGACCTCG  56 423
Bcep18194_C7517 1135472 .. 1135482 +  -6.8  -3.62046   CGAACAGCGCATCCA                 GCAG CCC CTGC                 TTGTTCGCGAAGTGA  58 493
Bcep18194_C7519 NONE
Bcep18194_C7520 1138188 .. 1138198 +  -3.2  -4.07568   GTAGTCATTGCGTAA                 CGTC GTG GATG                 TTTTCGCCAGCCGGG  58 26
Bcep18194_C7522 1142107 .. 1142146 +  -9.9  -2.71712   CCCGTCCGCCGTGAT  CTCGTGCCGC-TGGCCCG ACCCG CCGGCCACGCGGCTCCAG  CTTTCCGACACGAGC  57 392
Bcep18194_C7525 NONE
Bcep18194_C7526 1145560 .. 1145576 +  -2.1  -2.89039   CGCGGCCGGTAATTT              CCGCACG TCT CGTCCCG              TGTGTCGCCATGCTT  40 121
Bcep18194_C7527 1146946 .. 1146988 + -11.1  -3.02511   AAGCATGCGTGCCAG TGCGCGAGCCGTTCCCGCG AATAG CGGGCGAGCGGCGCGAGCA TGTTGCACAGGTGCG  62 498
Bcep18194_C7533 NONE
Bcep18194_C7534 NONE
Bcep18194_C7535 1158203 .. 1158230 +  -5.6  -2.94144   ATCGCCGCGAGATCC        TGCGCGCGGTAAT CCG GTTGC-GTGCGCA        TCATTTCGCTGACCG  46 325
Bcep18194_C7538 1159902 .. 1159928 +  -7.3  -2.80443   CCTGGCCACGCCGCC        G-CGCA-CGGTCG CGA CGGCCGATGCGAC        TGTGATAGCCTCTGC  52 46
Bcep18194_C7539 1160800 .. 1160821 + -12.9  -3.54543   CCGGCAGGCAACGAG           CGCCGCGCG CATT CACGCGGCG            TTTCACCGGCTCGCT  77 56
Bcep18194_C7549 1177753 .. 1177764 +  -5.8  -3.05384   TGACAATCAGACGAA                CGCA GCGT TGCG                 TTCACTCGAACGCCA  49 473
Bcep18194_C7550 NONE
Bcep18194_C7551 NONE
Bcep18194_C7552 NONE
Bcep18194_C7553 1181391 .. 1181432 +  -6.3  -3.53012   CCGCCACGCACTGAT TCGTCTCCGGGCCGGTGCG ACGT CGCACCGGTCACACGCCGA  TTTCGACCCCGCGCG  57 27
Bcep18194_C7555 1183660 .. 1183675 +  -7.6  -3.72363   TGGATCGAACCAAAT              TCGTAC AAAT GTACGA               TTTAAGATTTCCCTG  65 135
Bcep18194_C7556 NONE
Bcep18194_C7557 NONE
Bcep18194_C7558 NONE
Bcep18194_C7559 1188476 .. 1188511 +  -8.2  -3.61988   GACACGTCGCGCCAC    GAGGCGGCGGTGCC ATTCGCCC GATACCGCCTCCTC     TTGCTTTATCGATCA  65 39
Bcep18194_C7560 1191409 .. 1191436 +  -5.4  -3.53444   ACCTTCAACGTGCGC        CGGTCGTGCGCG GCTT CGTATTCGACCG         TTTGCGCGGGCGTGA  54 112
Bcep18194_C7562 1193180 .. 1193192 +  -7.7  -4.09805   ATCCACGTCTTGACG                TCACC CCA GGTGA                TTTGCTTCTTCCTGA  70 220
Bcep18194_C7564 1195167 .. 1195191 +  -9.2  -3.16564   CCACGCTCGCACACC         GCGAGCG-GCG GTCG CGCACGCCCGC          TTCATCCGATGAACC  61 168
Bcep18194_C7565 1196563 .. 1196577 + -11.4  -3.09671   CGATGCTGCCCGCGC               CGCTCG TGC CGAGCG               TCTTGCCCTTCGCGT  66 213
Bcep18194_C7575 1207454 .. 1207466 +  -7.7  -2.57132   CTGTCGCGGCGGGTT                CGCAT TGC ATGCG                CTTCTGCGACGAACC  51 54
Bcep18194_C7576 1208512 .. 1208543 +  -4.3  -3.06796   CCGGCCACGCCGCCG      CGCCGAC-ATCGCG ACGAA CGCGGTCGACGCCG      TTCAATCCGCTAGCG  45 44
Bcep18194_C7582 1214756 .. 1214813 +  -3.2  -3.53224   AATCGGAGCCGGCGC CG-GCGCCAAAAGGCCGCGCCGGTAGTC ACGC GTCGATC-GCGCAGCCGTTCGGCGCACA TTTGCCCGGAGAGTC  49 412
Bcep18194_C7585 1219598 .. 1219611 +  -3.8  -2.87344   CTCGCCGGTTCGCGA               TGCG CCGCGC CGCA                TGTGTGCCCGACATC  44 213
Bcep18194_C7586 NONE
Bcep18194_C7587 1222219 .. 1222265 + -12.9  -2.54371   ATTGATGCGCACCTG ACG--CCGCCGGCCTCCGGCCGC CAT GCGGCTGGAGGCCGGCATTACGC TCGCTTGCAATAATT  67 25
Bcep18194_C7588 NONE
Bcep18194_C7591 NONE
Bcep18194_C7592 1227844 .. 1227872 +   -11  -3.33261   CCGCCACCATCTGCT       GCTGGCC-GC-CGC TCA GCGAGCCGGCCGGC       TTGTCGAGCTTCGCG  66 464
Bcep18194_C7598 1234432 .. 1234458 +  -3.6  -3.93583   GACGATCACGTCGTC        GCCGTCGCGCG CGATCT CG-GTGCCGGC         TTTCTCGATCACTTC  59 209
Bcep18194_C7616 NONE
Bcep18194_C7617 1261700 .. 1261723 +  -5.1  -3.73224   CGCGAATGCCAGTTC          GCCGCCCGC GTAAGG GCCGTCGGC           TTTCGTCACGCGTGG  58 13
Bcep18194_C7620 1267434 .. 1267446 + -10.5  -3.16564   CACGCCGTTGAAGCC                GGCGG AAC CCGCC                TTCATCGCGTCCCAG  62 506
Bcep18194_C7624 1272047 .. 1272073 +  -8.7  -2.92513   TCACGTGCGCGTCGA        GC-CCGTCGAGA TCCT TCTCGTCGGCGC         TGTAATTGACGTTGT  54 316
Bcep18194_C7630 1278144 .. 1278154 +  -8.2  -3.06815   GAGTTCGGTGATGTC                 CCGC AGC GCGG                 TGTCTTGCGAGCACT  55 131
Bcep18194_C7633 1281056 .. 1281078 + -17.7  -4.25848   CCCGTTCGGGAAACC           GGGCCCCGC TGAAC GCGGGGCCC           TTTTAATCGGAGATT 100 43
Bcep18194_C7634 1281745 .. 1281767 + -17.7  -3.63627   CCGCACACGCACAAA           CGGCGCCGG TCGAT CCGGCGCCG           TTTGCGCTGTGCCCG 100 68
Bcep18194_C7654 NONE
Bcep18194_C7657 NONE
Bcep18194_C7658 1303511 .. 1303528 +  -8.3  -2.60075   CCGCGTAGGCACGAG             CGGCGCG CACC CACGCCG              ATTCGTTCGCCGCGC  53 33
Bcep18194_C7659 NONE
Bcep18194_C7660 1305876 .. 1305898 +  -4.8  -3.01712   CGTCCGGCTTCCAGA           TCGGGATCCG CCA CGCATTCTGA           TGTTCCGAACCCGCG  47 3
Bcep18194_C7661 1307823 .. 1307838 +  -6.8  -3.21276   CCGTCCGGCCCGGTT              CGCGCGC CAT GC-CGCG              TGTTGTCGCGGCCCC  53 64
Bcep18194_C7662 1308703 .. 1308749 +    -6  -4.13767   GCGCCGGATCGCCGT GCACGAGCGCGTCGTCGCACGGCG GTA CGTCGT-CGAC--CGCGAT-GTGC TTTTCCCGTGCGCGC  66 480
Bcep18194_C7667 1312391 .. 1312406 +  -7.5  -2.87468   CCCAGGCCGCGGCGG              CCGGC AGGAAG GCCGG               TCTCATCTGATCCGG  53 0
Bcep18194_C7668 1314297 .. 1314347 + -19.6  -2.60075   GCATCTGCCCGCCGC CGAGTCTTCGCCCGCGCACCGC CTCAAGC GCGGCGCGCGGGCGGGCCCTCG CTTACTTCAACCGCG  90 100
Bcep18194_C7673 NONE
Bcep18194_C7674 1320572 .. 1320592 +  -6.7  -2.73364   GTAAGCCGCCCATCC            GGATGCGTG CGA CGCGCGGCC            TCATTGGCCTGGCCG  49 37
Bcep18194_C7684 NONE
Bcep18194_C7685 1333620 .. 1333654 + -20.1  -3.63627   CGACAACGACGACAG    C-CGGCAGGCGCGCAC CGCG GTGCGCGCCTGCTGCG     TTTACACTCTCGCGA 100 63
Bcep18194_C7686 1334780 .. 1334803 +  -7.4  -2.78463   CGATGTTCGCTCGCG          CGACG-ACCGC CCG GCAGTTCGTCG          TCTCGTCCGCCAGAT  51 461
Bcep18194_C7691 1338478 .. 1338495 +  -7.7  -3.16564   TGCCGGCGTGATCTT             CGTC-GCG TTG CGCGGACG             TTCGTAGGATCGCGG  56 1
Bcep18194_C7692 1340335 .. 1340359 +  -8.6  -4.05446   CGGGGACGCCACCCG         TCGGCGCCGGCG CCG CGC-GG-GCCGA         TTTCTGATTCACGGA  73 62
Bcep18194_C7693 1341049 .. 1341059 +    -4  -3.31461   GGTTCATGATCGGAA                 TCAT CAA ATGA                 TTCTCGAGCTCGGTC  47 386
Bcep18194_C7703 1351867 .. 1351887 +  -9.6  -2.87132   GGCCCGACGTGAATG            CGCGGCCG GCCGG CAGCCGCG            TGTCTGCGACGACGC  58 298
Bcep18194_C7705 1356245 .. 1356262 +  -6.9  -3.73224   CCACCATGCTGAGCA             GGCCGAG GTGG CTCGGGC              TTTCGTACGACATCC  61 248
Bcep18194_C7707 1357883 .. 1357899 +  -6.6  -4.18506   TGGCCACGTGCTTCG              GCTCAA AGAAG TTGAGC              TTGTTTTCCCAGTAC  70 254
Bcep18194_C7710 1361530 .. 1361563 +  -7.4  -2.77182   CGACGCGACCGAGTG    AGCGGCGCGGATGCGT CGGT GCGCA-CCGC-CCGCC     TGATTCGGTATCCGG  52 25
Bcep18194_C7715 1368132 .. 1368143 +  -3.6  -2.66216   GCTCAAGCGAACCTA                TCCG ACGC CGGG                 CTTCTACTCGTGAAC  39 1
Bcep18194_C7716 1369440 .. 1369473 + -12.4  -2.71731   CTCCGCAACACGAAA    GGC-CGTCCGGCGCCC GTGC GGGC-CCGGCCGAGCC     TCGTTCACCCGTCCG  66 212
Bcep18194_C7717 1371210 .. 1371231 + -12.9  -3.07816   CGGGTGAAGGTGGAA           GGCGCGCCG TCGA CGTCGCGCC            TTCCATGCATCGGCA  71 34
Bcep18194_C7721 NONE
Bcep18194_C7722 NONE
Bcep18194_C7723 NONE
Bcep18194_C7724 NONE
Bcep18194_C7725 1378883 .. 1378897 +  -4.2   -4.3534   ATGCCTGGCGAAACA               CCCG GTGGTGG CGGG               TTTTCCTGATTCGCA  66 75
Bcep18194_C7726 1379508 .. 1379544 +  -8.8  -3.06183   ACGCGAATCGCGCCG   TGCGGCTGTCGGTCG GATGCACG CGAT-GACAGCCGCG    TTCGATCACGCTCGG  57 85
Bcep18194_C7727 NONE
Bcep18194_C7728 1380826 .. 1380856 +    -6  -3.13639   TCGTGCCGATGCCGA       TGCGTGTGCTCGAG CGG CTCGTGCGTGTGCG       TGTGTTCATGCCGTT  51 291
Bcep18194_C7732 1384520 .. 1384530 +  -2.4   -4.1196   CGATCCGGTCGATCT                 GGCG CAA CGCG                 TTTTGCCCATCGCTT  58 319
Bcep18194_C7735 1386953 .. 1386985 +  -7.6  -2.98823   CCGCGACTCCGGCAG     GCGCGTTGCCG-GCG TACC CGCACGTCGACGGGC      TGTCTGTAGACCCGC  54 83
Bcep18194_C7736 1388304 .. 1388325 +  -8.8  -3.56092   AAGTCGTCTCATACC           GTCCTCAT GAACTG ATGAGGAC            TTTGCCCGCTCCTCA  65 293
Bcep18194_C7737 NONE
Bcep18194_C7738 1392045 .. 1392072 + -11.2  -4.00445   CGCCTTGCGGAAATA        TGCGGCCACGTT GTCG ACCGGGGCCGCA         TTCTTCTTCGTAGTC  79 486
Bcep18194_C7739 1391384 .. 1391415 -  -3.5  -4.25056   GACGGCAGCAAGAAA      GCGGGACGTACGC GTTACA GCGTCCGCCACGA       CTTCGCGCTCGAATC  65 289
Bcep18194_C7734 1384904 .. 1384916 -  -6.2  -3.49777   GGCTAGAGATCAGAA                GCGG CTGTT CCGC                GTTCGCTTCCGCAGA  55 143
Bcep18194_C7733 1384279 .. 1384295 -  -5.7  -3.28712   GGTGCTGCTCGAGAA              CGCGCGC GTA GCGTGCA              CAAACGTGCGTTGAC  52 68
Bcep18194_C7731 1382968 .. 1382991 -    -3  -4.07568   CCGCGCGGCGCAAAA          GCTTCGC-CGC CGT GCGTGCGACCC          GTCTGCCGCCGATGC  58 47
Bcep18194_C7730 1381828 .. 1381840 -  -9.1  -3.27525   CCTTTCGAAACGCAA                GCTGC ATT GCAGC                CGGCCAGTTTGCACG  63 430
Bcep18194_C7729 1380608 .. 1380627 -   -10  -3.24232   GGCGCTGCAAACAGA            TGCGCGCGC GAT GCG-GCGCA            CGTCCCATAAATGGC  64 79
Bcep18194_C7720 1372323 .. 1372336 -  -4.5  -3.14132   CGCGTCGCGCATGAA               CGGAGC GGC GC-CCG               TTACGCCAGGGTCGC  47 26
Bcep18194_C7719 NONE
Bcep18194_C7718 1371077 .. 1371109 - -11.1  -3.72695   ACGGTGCGCAGGAAA      CCGCACGCATGACGC CAC GCGCCGGGCGCGCGA      GCTATCTCGGCGAAC  73 262
Bcep18194_C7714 1365737 .. 1365751 -  -7.8  -3.83026   GGTCGGGAGAGGAAA               CGCAGG CGG CCTACG               CAGCCGCGACGGAAA  68 21
Bcep18194_C7713 1364458 .. 1364490 - -13.4  -2.51966   GCAAAGCTCATGAAC     CGGCCGGCGG-TGCC GAGA AGCATCCGCCGGCCT      CCTGTTTCGGTATCC  71 142
Bcep18194_C7712 1363187 .. 1363205 -  -4.5  -3.01712   TCGTTGCGTTGAATA            CG-CCGGC GCGG GCCGGTCA             ATTCCAGGAATGGCG  45 23
Bcep18194_C7711 1361216 .. 1361256 -  -6.2  -3.70902   CTCGCGAGATTGAAA CGCATCGA-CGCAAGCAC GCGTCAG GCGCTGGCGATCGA-GCG TCTGGCGGGTTTCGA  59 397
Bcep18194_C7709 1359080 .. 1359090 -  -2.4  -3.42699   AGCCACCCATGAGAA                 GCGG GAA CCGG                 AACCAGGTCAGCCGC  47 50
Bcep18194_C7708 NONE
Bcep18194_C7706 1355971 .. 1355982 -  -5.8  -2.70932   CCCGCCGGGGAACGA                GACG CTGC CGTC                 GCTCGTCGCGTTCCG  45 88
Bcep18194_C7704 1351462 .. 1351505 -  -5.2   -3.7282   CGACGTGATGAACAA GACGCGGCCCGATG-ACGC GGCAAGG GCGTACCTCCGGCAGCATC CCGACGTGCTCGACG  57 439
Bcep18194_C7702 NONE
Bcep18194_C7701 1348123 .. 1348137 -  -5.6  -3.28712   CTGCCGCGCTCAGAA               CCCGAC CTG GTCGCG               GCCCTTCAGGCCCAG  52 5
Bcep18194_C7700 NONE
Bcep18194_C7699 NONE
Bcep18194_C7698 NONE
Bcep18194_C7697 1343965 .. 1343985 -  -2.6  -3.05844   TCGTCGACGCGAACA            TCACTG CCCTTTCAC CAGTGA            AATGCCTCGACCCGC  41 5
Bcep18194_C7696 1342888 .. 1342902 -  -5.6  -3.06831   TCAACCTCTATTCAA               CCGGCA TCA TGCCCG               CCGGTCGGCGCCCGC  49 63
Bcep18194_C7695 1341876 .. 1341887 -    -3  -3.53012   GTTGCGTCGTTGAAA                TGAT CGGG ATCA                 GGCCAGCGCACCGGC  49 23
Bcep18194_C7694 1340614 .. 1340630 -  -9.3  -3.76952   CGGATCGAACCGAAA              CGGCCGC GCG GCGGCGG              CACGTTTCCTGCGGT  71 292
Bcep18194_C7690 1336540 .. 1336581 - -12.1  -2.78384   GGGGTCGTCACGATA CACCGGCCGGGGCTAGCTG CTAG CCGCCAGCCCCCACCGCCG  CCCGCATCCGCTCCA  66 3
Bcep18194_C7689 1335694 .. 1335712 -  -3.8  -4.18018   GGCGGCCACGCAAAA             TTACGACG CCC CTTCGCAA             TCCGACCAGTACGCG  63 7
Bcep18194_C7688 1335038 .. 1335052 -  -7.8  -3.57144   CTCCTGACGGCTAAA               CGATGC GGC GCACCG               GCTTATTCCAGGGGT  62 81
Bcep18194_C7687 1334280 .. 1334290 -  -8.2  -4.11751   ACGAACGGCTGAAAA                 CGCG GCC CGCG                 TATCGCACGCACGTG  72 120
Bcep18194_C7683 NONE
Bcep18194_C7682 1328798 .. 1328812 -  -7.8  -2.52933   CCCGAAGGCACGAAG               CGCGAC AAC ATCGCG               AAGCGTCCCGGGCGG  50 122
Bcep18194_C7681 NONE
Bcep18194_C7680 NONE
Bcep18194_C7679 NONE
Bcep18194_C7678 NONE
Bcep18194_C7677 NONE
Bcep18194_C7676 NONE
Bcep18194_C7675 1320450 .. 1320476 -  -8.6  -3.62597   CGCATCGTCGAAGAA         GGCACGCACCAG CAG CTGCTGCAGGCC         GGCGGCATTTATGCG  65 173
Bcep18194_C7672 1316796 .. 1316810 -    -7  -3.28712   GCCCGGTTCGGATAA               CGCCCG AAC CCGGCG               TCGCGTGCGCCAAAC  55 55
Bcep18194_C7671 1316077 .. 1316090 -  -9.5   -4.6971   CAAAGCCCAACAAAA               GGCGG CGAA CCGCC                TGACTGCTTGCGCCG  93 45
Bcep18194_C7670 NONE
Bcep18194_C7669 1314276 .. 1314295 - -16.4  -4.13945   AGCCGCATGCGAAAA            CGGCGGGC ATCT GCCCGCCG             CCGAGTCTTCGCCCG 100 79
Bcep18194_C7666 NONE
Bcep18194_C7665 NONE
Bcep18194_C7664 NONE
Bcep18194_C7663 1308054 .. 1308064 -  -2.4  -3.81951   CTCGATACGACGAAA                 GTCG GCC CGCC                 GTTCCGCGCGATCGC  54 257
Bcep18194_C7656 NONE
Bcep18194_C7655 1299630 .. 1299646 - -12.3  -3.78934   CGTCGTCGAGAAGAA              GCAGCTC GAA GAGCTGC              AGGTCGAGATGAACG  81 402
Bcep18194_C7653 NONE
Bcep18194_C7652 NONE
Bcep18194_C7651 NONE
Bcep18194_C7650 NONE
Bcep18194_C7649 NONE
Bcep18194_C7648 1293627 .. 1293667 -  -4.5  -3.59979   GCTGGCTATGCTAAA  CCGGAATACCCGCGAGAGC CTT GCTCCGAAAGGGTTTCCGG  CCGGTACTCAGTTAC  53 33
Bcep18194_C7647 NONE
Bcep18194_C7646 NONE
Bcep18194_C7645 NONE
Bcep18194_C7644 NONE
Bcep18194_C7643 NONE
Bcep18194_C7642 NONE
Bcep18194_C7641 1287459 .. 1287484 -  -3.1  -2.71712   TTCTGTCGGTGAAAG         GGCGCGGCG GGTCAGGT CGCCTTGCC          GGGATGCATATGGCC  40 11
Bcep18194_C7640 NONE
Bcep18194_C7639 NONE
Bcep18194_C7638 1283533 .. 1283564 -  -5.1  -3.16564   GGGCGATCGTACCAA      CTTCACGC-GCGAT CGGAC ATCGCCGCGTGCGG      GTGCGGCCGGGAGAC  48 73
Bcep18194_C7637 NONE
Bcep18194_C7636 1282249 .. 1282291 -  -8.3  -2.94595   AACGGCCACGATACA TGCGTACCGCGCGCGCCGTCG TTT CGGCGCCGCGC-CGGCGC-CA TCAGGGAAACCGATA  55 64
Bcep18194_C7635 1281745 .. 1281767 - -17.7  -3.95073   CCGCACACGCACAAA           CGGCGCCGG TCGAT CCGGCGCCG           TTTGCGCTGTGCCCG 100 52
Bcep18194_C7632 1279214 .. 1279236 - -12.8  -3.03124   CCGCATGGCTCAATA           TTCTCCGCAA ATT CTGCGGAGAA           TAACCCCCTCATTTC  71 56
Bcep18194_C7631 1277986 .. 1278022 -  -7.2  -2.72379   TCAACGCGGCAACGA   TCGA-CGCGGCAACGCG CCCC CGCCCCGTCGCGCTCGA    CGCTTGCCGGTCATG  52 54
Bcep18194_C7629 1277193 .. 1277209 -  -3.5  -3.53012   GGGGTTCGCCGGAAA              GCGCGGG CGG CCGGCGG              TCCGCAGGAAGCGGG  49 50
Bcep18194_C7628 NONE
Bcep18194_C7627 NONE
Bcep18194_C7626 1272951 .. 1272971 -  -5.4  -4.66609   CATTCGAGGTAAAAA           CGCC-CG-GC CCG GCACGTGGCG           CGTGCCGTTGCTCGC  74 70
Bcep18194_C7625 1271758 .. 1271803 - -19.5  -3.68738   CGCGCAAGAAATGAA GACGCGCCGGGCGGCTGCGGC TGCG GCTGCGGCTGCCCGGCCCGCC CGCCCGCCCGTCACT 100 36
Bcep18194_C7623 NONE
Bcep18194_C7622 NONE
Bcep18194_C7621 1267145 .. 1267156 -  -5.8  -3.19463   CCGATTACGCAGCAA                TCCG CCGC CGGA                 AATGCTCGGTCCCGG  51 3
Bcep18194_C7619 1263952 .. 1263985 - -16.7  -3.99374   GCCCACCAACAAGAA     CGAAGCCCGGCGCAC TTTC ATGCGCCGGGCTCCC      GAACCTGCACGGTAA 100 53
Bcep18194_C7618 1261387 .. 1261420 -  -3.8  -2.70932   CCGTTGCCCGAATGA    CGGACGCCGAACCGGC CCTG GCCGGCT-G-CGCCCT     CGTGAGCGACGCGGA  41 372
Bcep18194_C7615 NONE
Bcep18194_C7614 1255373 .. 1255403 -  -4.7    -3.137   AGCAACACGACGTAA      CGCCACC-TCA-CGC GAC GCGCCGACGACGGCG      TTGGCACTACTTCTT  48 32
Bcep18194_C7613 NONE
Bcep18194_C7612 NONE
Bcep18194_C7611 NONE
Bcep18194_C7610 1250146 .. 1250198 -    -3  -2.51471   CAGAATGTGATCAAT CGCCGGTACGCCACGACTCGGAGC CCATT GCACCGCTCAGTGTCCCGCCGGCG CGCACGGGTTCCCTT  39 9
Bcep18194_C7609 NONE
Bcep18194_C7608 NONE
Bcep18194_C7607 NONE
Bcep18194_C7606 NONE
Bcep18194_C7605 NONE
Bcep18194_C7604 NONE
Bcep18194_C7603 1238862 .. 1238878 -  -7.9    -3.767   TAGCTATCTATGAAA              GGGGAAC GGG GATCCCC              AATCTATACAAGAAC  65 247
Bcep18194_C7602 NONE
Bcep18194_C7601 1236760 .. 1236784 -   -10  -3.36991   CAGGATTTTGAAAGA         CGG-CGCGCGGC GTG GCCG-GCGGCCG         TTCGGGCCAGTCAAG  66 136
Bcep18194_C7600 1235334 .. 1235361 - -18.4  -3.53563   ACAGGGTTCGGGAAA        GGCGCAGCCGGC GTGG GCCGGTTGCGCC         GGATTCGGGCCAGGG  95 50
Bcep18194_C7599 1233962 .. 1233982 -  -4.5  -3.76402   ACCTGATGGAGGAAA            TCGCGGCCG CTT CGACCGAGC            AGGGCCACGGCATCG  58 364
Bcep18194_C7597 1230838 .. 1230867 -  -3.5  -3.72695   AGCGTCTGCATGAAA       CCGCCCGCATCGAA AGG TTGGGTGCGG-CGA       CGCTCAGCGCAGCTC  54 29
Bcep18194_C7596 NONE
Bcep18194_C7595 NONE
Bcep18194_C7594 NONE
Bcep18194_C7593 1227397 .. 1227410 -  -8.1  -3.85698   TGCGCGTTCCACAAA               CCTGC GTGA GCAGG                CGGGATTCGGGCTGC  71 172
Bcep18194_C7590 1224861 .. 1224892 -  -4.2  -3.70902   TGCCGTACATTGAAA      TCGGCGCGGCCTGC TCGT GCACGCTGCGGCCA       TCAGCTACGCCGCAG  56 51
Bcep18194_C7589 1223377 .. 1223404 -  -4.6  -4.13767   CGCCGTATTCGAAAA        GCGCGGGTACGC GGAC GCGCCGCTGCGC         ACGGCTGCCTGGTCG  62 520
Bcep18194_C7584 1216223 .. 1216235 -  -3.4  -2.57931   CTCACTCCCTATAAT                TTCG TTGTC CGAA                TACTTTCTGAACCGG  39 68
Bcep18194_C7583 1214767 .. 1214801 -  -4.1  -4.07568   GCGCCGGCGCCAAAA    GGCCGCGCCGGTAGTC ACGC GTCGATCG-CGCAGCC     GTTCGGCGCACATTT  61 182
Bcep18194_C7581 1212917 .. 1212961 -   -15  -2.71712   CGCGGCGTGTCAAAC CAGGTGGCGATCCGGCGCCGC CGCG GCAG-GCCGGATCGCGACGCG CGCCCTACGCGTGCC  75 30
Bcep18194_C7580 1211059 .. 1211101 -  -9.2  -4.56775   ATGTTTTCGCAAAAA GCTCCGAT-GGCGGAACCT ACCACG AAGTTCCGCCGATGGGGGC TGTCAAATGTGTGAA  91 275
Bcep18194_C7579 1210615 .. 1210627 -  -5.5  -4.74132   ACACCGGATGAAAAA                CAGCA TGC TGCCG                GAGTGTTACCGGCCG  80 93
Bcep18194_C7578 NONE
Bcep18194_C7577 1208497 .. 1208538 -  -7.9  -3.92522   CGGCAACGGTAGAAA CCGGCCACGC-CGCCGCG CCGACAT CGCGACGAACGCGGTCGA CGCCGTTCAATCCGC  68 40
Bcep18194_C7574 1205794 .. 1205806 -  -3.3   -3.0003   AAACAATGAATCAGA                TGGCG GTC CGCTA                CGCCGGCAACTGCGC  43 23
Bcep18194_C7573 NONE
Bcep18194_C7572 1203743 .. 1203760 -  -9.1  -3.26319   AATTCGCGAGACGAA             GGCGCAT AGCC ACGCGCC              TTCGTCACCCGTCAC  63 44
Bcep18194_C7571 1202249 .. 1202294 -  -2.4  -3.01712   TCCTGCGTGTGAATA CGTGTTCCGCCG--CCTGC-CGG CCG CCGCGCCGGTTCGGCGCGACGCG GCGCGCTCAGTGCGC  41 32
Bcep18194_C7570 NONE
Bcep18194_C7569 NONE
Bcep18194_C7568 NONE
Bcep18194_C7567 NONE
Bcep18194_C7566 1196395 .. 1196443 - -23.3  -2.56914   CATCGCATGAAGGGA CGCGA-CGC-CGCGCCTCCGGCC GTCCA GGCCGGAGGCGCGTACGGTCACG CTCGCATCAGAACCG 100 32
Bcep18194_C7563 1193416 .. 1193426 -  -8.2  -3.42056   AGGGCGAACGCATAA                 CGCG ACG CGCG                 GCAGACGCATCACTT  63 35
Bcep18194_C7561 1191323 .. 1191342 -  -8.5  -2.71011   ACGCTGGTCGAATGA            GCACGGC GCGGTT GCCGCGC             GCCTGGGACTGGACT  54 46
Bcep18194_C7554 1181217 .. 1181228 -    -3  -3.01712   TCGTGCTGTCGAAGA                TGTA CCAG TACA                 GCGCGTCGTGGATGC  42 258
Bcep18194_C7548 1174576 .. 1174588 -  -3.3  -2.54896   CGGTCATTCAATTCA                TCGAC AGC GTCGG                CGCCGGGCGCGTGAA  39 5
Bcep18194_C7547 1173102 .. 1173126 -  -3.3  -3.51232   TGCTCCTGAAATGAA          GGACGCCGCGC TCA GCGCGTTGCGC          GTGCATAGGTGTCGA  49 12
Bcep18194_C7546 1171599 .. 1171635 - -12.9  -4.28548   ATCCATCGATGAAAA    GGGGCGCGGCGTCCC TTCCCGC AGGACGCCGCCGCCC    GGTCAGCGCATTCGC  95 48
Bcep18194_C7545 1169950 .. 1169964 -  -8.5  -3.56092   GCATGATGCCCGAAA               GCCGG CAAAT CCGGC               GTCTCGCGCCCGGTT  65 49
Bcep18194_C7544 NONE
Bcep18194_C7543 1168350 .. 1168364 -  -2.1  -3.55563   AGTCCATCGCCGAAA              GCTCGG CCCT CCGA-C               ACCTACCGTCTTCAG  49 66
Bcep18194_C7542 1167103 .. 1167119 -    -8  -3.54424   TCGTATCCGGTCAAA              TCGTCC CTTTC GGACGA              TCAGCGAGAAATCTT  62 277
Bcep18194_C7541 NONE
Bcep18194_C7540 1160799 .. 1160822 - -11.6  -2.75064   TCCGGCAGGCAACGA          GCGCCGCGCG CATT CACGCGGCGT           TTCACCGGCTCGCTG  66 97
Bcep18194_C7537 NONE
Bcep18194_C7536 1157864 .. 1157885 - -10.1  -3.32647   TCGCAAGCAGATCAA           GGCGCACGAG ATT CCCG-GCGCC           GACAACGCGATGGTG  66 135
Bcep18194_C7532 NONE
Bcep18194_C7531 NONE
Bcep18194_C7530 1149484 .. 1149503 - -11.4  -2.71712   GGTCGTCCCGGAAAG            GCGCGCGCG TTA CG-GCGCGC            AGCGCAGCTGCGAGT  63 15
Bcep18194_C7529 1147245 .. 1147276 - -22.3  -4.37092   AGGCCGCGCACAAAA      CGCCGCCGGCGCG GGTCGG CGCGCCGGCGGCA       ACCGGTGATGCGACG 100 63
Bcep18194_C7528 1146457 .. 1146490 - -13.8  -2.98493   GCCACGACGAAAGCA     CGCGGGCCTGCGCG TGACGG CGCGCAGGCTCACA      CCGTTTCGAACAGCT  75 21
Bcep18194_C7524 NONE
Bcep18194_C7523 1141625 .. 1141639 -  -3.5  -3.97368   CGCGGAACGGACAAA               CGGCT TTTGC AACCG               GATTGACGAACGGCA  59 448
Bcep18194_C7521 1138224 .. 1138235 -  -7.2  -3.65046   CCGGGATCGTAATAA                GCGG CGTA CCGC                 TGGCATCGGTGGAGA  62 120
Bcep18194_C7518 1134692 .. 1134714 - -12.6  -2.72661   CAGCATTCCGAACGA           CCGCCGCCTG ATA CCGGCGGCGA           TGTTGAACCGTCCGT  65 367
Bcep18194_C7516 NONE
Bcep18194_C7515 1132228 .. 1132244 -  -2.9  -3.62591   TCGAGAACCTCCAAA              CGCAATG CGG CATCTCG              CCGGACGACGTCATC  53 277
Bcep18194_C7512 1129958 .. 1129977 -  -2.8  -3.59979   GCCGCCCATTCTAAA            GACGAAGCG CAT CG-TTCGGC            ACCTTCAGATGGCTT  51 95
Bcep18194_C7511 NONE
Bcep18194_C7510 1128921 .. 1128941 -  -3.9  -3.15861   CACCACGTGGAGCAA            CACGTCGAC GAG ATCGACCCG            CACTCGCTTCCGAGC  47 153
Bcep18194_C7508 1125995 .. 1126022 - -11.2  -3.48024   CCGGATCACGAAAGA        CGCACGCCGCGT CACA ACGCGGGGCGCA         TGGGCTGCGAACGGG  71 136
Bcep18194_C7507 1124286 .. 1124314 -  -2.2  -3.96327   AGTTCGCACCAGAAA       TGTGCCGC-GCCG ACAT CGGCCGCGCCGCG        TCGGCCACAAGCCCG  54 78
Bcep18194_C7506 1123133 .. 1123143 -  -4.6  -3.29471   TGCCGACGAGACGAA                 GCGC CGA ACGC                 TCGACCTTCAAGGCG  49 251
Bcep18194_C7502 1118680 .. 1118700 -   -14  -4.90266   TGCAGCAACGAAAAA            GCGCGCAC TGAGC GTGCGCGC            GCTGCCCCAACGATG 100 58
Bcep18194_C7499 1113849 .. 1113879 -  -6.1  -3.64822   ATGTGGCGATGGAAA      CCGTGCAAGGCGCGC TGG GCG-GCCGC-CACGG      CAGTTTCGTCCTGCA  59 414
Bcep18194_C7497 1112573 .. 1112593 -  -3.9  -3.65812   TGCCGGGCAAGACAA            TCCGGCC TGGAAGG GGCCGCA            AACGCCTTGCCGGAT  54 272
Bcep18194_C7494 1109830 .. 1109844 - -11.4  -2.93585   TCACATCGCAAACGA               CTGCGG AAT CCGCAG               ACCATTTCATTGTGG  64 182
Bcep18194_C7493 1108233 .. 1108266 - -29.7  -5.07652   GCGCGCAAAAGAAAA     CGCCGCGCAGGGCGA TACT TCGCCCTGCGCGGCG      GTCATTGAAGTCGGT 100 101
Bcep18194_C7492 NONE
Bcep18194_C7491 NONE
Bcep18194_C7490 NONE
Bcep18194_C7489 1104616 .. 1104659 - -20.4  -3.33696   TCCTCCGTGAATGAA CGGCCGC--GCGG-GCGCCGG TTGCT CCGGCGCTCCGCACGCGGCCG TCAGGATGCCGACAG  95 26
Bcep18194_C7488 NONE
Bcep18194_C7487 1101920 .. 1101953 -  -2.3  -3.06796   GGTCATCCGATGCAA     TCCAGGACCT-CGGCG CCG CTCCGGACATCCGGGA     CACTGGCATTCGATA  41 232
Bcep18194_C7486 1100773 .. 1100801 - -16.7  -3.71649   CGCCGAAAGCGCAAA        CCGCCCGGTCGAC GCG GTCGAACAGGCGG        TTCAGGTTCAGGTTT  93 122
Bcep18194_C7480 1093353 .. 1093377 - -11.4  -3.31144   GTTCTACGGCTACAA          CCGCGACGGC GCGAA GCCGTCGCAA          GGCGTCATCTGGAAC  68 397
Bcep18194_C7478 1092171 .. 1092220 -  -3.4  -2.78715   AAGGCCCCGAGTAGA GGGGCACGTCGGATTGCGT-CCGG GCAA CCGGCAGGCGCTC-GCCGTGCCCG TGTCGGATCATTTGG  40 33
Bcep18194_C7477 NONE
Bcep18194_C7476 NONE
Bcep18194_C7475 1089149 .. 1089175 - -10.8  -3.30124   CGTGACCGGCCAGAA         TCCGCAATCGGC GAA GGCGACCGCGGA         ACAGGTCGTCGCGCT  69 69
Bcep18194_C7472 1085795 .. 1085811 -  -9.3  -3.53444   GCATTGCCTGCGAAA              GCCCGAG CGT CACGGGC              ATCCGGACGATTGCA  64 367
Bcep18194_C7470 1083961 .. 1084007 -   -13  -3.21416   GATGCTCATGACGAA GGCCGG-CAACGG-GCAGCCCG ACGCA CCGGCCGCACCGCTGTCCGACC TGGCCGCACTGCGCA  72 411
Bcep18194_C7468 NONE
Bcep18194_C7467 1081682 .. 1081692 -  -2.4  -2.78384   GCGTCGGCCATCACA                 GCGC CCT GCGA                 TTCACGATATCAGGC  39 35
Bcep18194_C7465 1079242 .. 1079252 -  -2.4  -4.11484   CTCAACCGCCCAAAA                 CCCG CCC CCGG                 CTCCGAACCCCGTCA  59 47
Bcep18194_C7463 1077330 .. 1077358 -  -3.7  -2.84051   GTATGGCGATCAAAT        GAAGTCGGATCGA TAG CCGCTTCGGCTTC        CGTCCTCAGTGCTGC  44 277
Bcep18194_C7462 1076094 .. 1076122 - -13.2  -4.11692   GACGCATTCGTAAAA        TCGCCGCCAG TGCTATTGG CTGGCGGCGA        TTTCCCGGCAGGTGT  89 53
Bcep18194_C7459 1072872 .. 1072883 -  -3.6  -3.19192   TGGCACCGAAGGCAA                CACC ATCG GGCG                 CGCCACCAACATCCG  44 56
Bcep18194_C7458 NONE
Bcep18194_C7457 1071836 .. 1071846 -  -4.6  -3.53444   TGACTTTTGTGGAAA                 GCGC GAC ACGC                 CTCACACGATTCGCG  53 99
Bcep18194_C7456 1070833 .. 1070860 - -12.1  -2.53876   TTGTATTCGAATGCA        GACGACGGCGCA CGGCC TGCGC-GTCGTC        TCAAGCTGAAACGGC  65 148
Bcep18194_C7455 1069338 .. 1069383 - -19.1  -4.26076   TGAGCGTGAGGAAAA GGGGCCTTGGAGCGCTCG-TGA ATA TCATCGAGCACTCCAGGGGCCC CAGGGCGCCAGCGAC 100 243
Bcep18194_C7451 NONE
Bcep18194_C7450 1064321 .. 1064334 -  -3.7  -4.13945   ATCGCGACCCGAAAA               CCGGG GCAA CCTGG                TCGGGCCGCGGTCGC  61 266
Bcep18194_C7448 1063201 .. 1063222 -  -8.8  -2.60723   TCATCGGCAAGCAAC           CTGTCGAA GTCCTT TTCGACAG            CCTCTCTTTAGCTTT  53 140
Bcep18194_C7446 1062243 .. 1062262 -  -9.2  -3.61517   ATGGCGCTCGAATAA            GCGACCGG CCAT CCGGTCGA             CGACGCGATGGCGCG  68 69
Bcep18194_C7444 1059470 .. 1059506 -   -11  -3.06183   GGTAGCTGCAGTCAA   CCG-GGCG-CAACGCAAT GCC ACTGCGTTGGCGCCGCAG   TCAACCAATCGCACG  66 153
Bcep18194_C7442 1057514 .. 1057528 -  -4.2  -3.42069   TGAACCGCAACAACA               CCCGAT GAA ATTGGG               GACGACGGGTGCGTC  51 161
Bcep18194_C7441 1056183 .. 1056196 -  -6.7  -3.72576   GTTTTTCTGACGAAA               TTGCG ATCC CGCAA                TGGGATGGATTGGCT  62 371
Bcep18194_C7437 NONE
Bcep18194_C7436 NONE
Bcep18194_C7435 NONE
Bcep18194_C7434 1047012 .. 1047054 - -24.3  -3.89524   AGGCCACCGCAGAAA CGACCGCGGCGCCGGACAAC CTCG GTCGTCCGGCGCCACG-TCG GGCGAAGCACGCGAT 100 48
Bcep18194_C7410 1021817 .. 1021837 -  -3.1  -4.56775   ACCGTCGTTGAAAAA            CATTCGGGC GCG GCACGCACG            CGGGCAGCACCGCCT  69 44
Bcep18194_C7409 1020857 .. 1020888 -  -2.9  -3.59979   TCCGCCGACCGGAAA      CGGCA-ATCGGCAT GCATG ACGCCGCCACGCCG      TCCGGAATCGGTTCC  51 68
Bcep18194_C7408 1019193 .. 1019206 -  -3.8  -3.33696   GCGTGCTGCAACGAA               TGCG AAGCGG CGCA                TCATCGCACAGGTTG  48 143
Bcep18194_C7407 1018210 .. 1018240 -  -6.9  -3.25823   CGGGCGGGACAGGAA      GC-TCACGC-CGGTC AGC GAACGCGCGTGATGC      GGGCGCTGGTCGCGT  55 80
Bcep18194_C7405 1016102 .. 1016125 -  -8.1  -2.71144   GATGTGCTTGAACCA          CCGCTGTCG CCCATT CGACAGCGC           AAGGCCATCGGCACC  54 264
Bcep18194_C7403 1013779 .. 1013812 -  -5.4  -4.19258   ACACGGCAGGCAAAA    TTCCGAGGAGTACCGG GGTG CCG-C-CTCCTCGAAA     GGCCAGTCGATAACT  65 259
Bcep18194_C7401 1012088 .. 1012104 -    -5  -5.52384   CCTGCACTAAAAAAA              TCGGCG CTTGC CGCCGC              GACGCGCCGCCGGTG 100 69
Bcep18194_C7400 NONE
Bcep18194_C7399 1010380 .. 1010395 -  -2.6  -2.62184   GGCCGGTTCAGACGA              TGCGAAG GCG CTTCG-A              CCACTCGGACACGCC  38 2
Bcep18194_C7398 1007993 .. 1008042 -  -3.5  -2.82516   TGCCCGATCACGACA CCGGCCAGCGAAACGACCGAATCC CTG GGATT-GATCATCGCGCTCTCCTG CTGCGCTCGCGCGCC  40 65
Bcep18194_C7397 NONE
Bcep18194_C7396 NONE
Bcep18194_C7395 NONE
Bcep18194_C7394 NONE
Bcep18194_C7393 NONE
Bcep18194_C7392 NONE
Bcep18194_C7391 NONE
Bcep18194_C7390 NONE
Bcep18194_C7389  999489 ..  999503 -  -5.6  -4.07687   ACGCGGTGCCGAAAA               GCGTCG GGT CGACGA               ACCTCGAGCGCGTCC  64 355
Bcep18194_C7384  994985 ..  995013 -  -6.7  -3.35774   GAGAAACCCGGAGAA       CGGATCACGCGC GCCCCG GCGCGTGCTC-G        ATGCGAAATTCACAG  55 1
Bcep18194_C7383  994510 ..  994526 -  -7.2  -3.25823   CGTTCGTCAGATCAA              CGACGC CGTAC GCGCCG              ACGCCCCTGACGCCG  58 49
Bcep18194_C7381 NONE
Bcep18194_C7380 NONE
Bcep18194_C7379  991110 ..  991158 -  -9.4  -2.60496   GGCTCGCTGAAACAT GCGC-GCGGCG-CCGCGACGTCGT TCG ACGCCGAAGCGGACACCGCCGGGC CGGCCTGAATCCGCC  56 82
Bcep18194_C7374  980970 ..  980982 -  -3.3  -3.33696   GCGTGCCGGAACGAA                CCGCA GCG CGCGA                TCACTTCCACTGATA  46 26
Bcep18194_C7373  980129 ..  980183 - -10.7  -3.53091   ACGGGGCGGGCGAAA CGCCGCGGCCGCAAGCG-AGCCGTC CGGTTGC GACGGCCACGCCTGCGGCAACC-CG GTGGCGACGTCTTAC  71 37
Bcep18194_C7372  978985 ..  979004 -  -3.7  -3.87815   TCCGACCGGGACAAA            TGAAAAT GGATAT ATTTTCA             TGTTCCCATGAGCAG  58 69
Bcep18194_C7371  977963 ..  977991 -  -5.2   -3.8901   CGGCAAACCATGAAA        TGAGGCGCGCGT GGAAG AGACGCCCCTCA        CGGCGTGGATCAGGA  60 273
Bcep18194_C7370 NONE
Bcep18194_C7369  975380 ..  975408 -  -5.9  -3.67611   CGTATTCGAAGAGAA        TCAGGGCGCCTCC GCG AGACACTCCCTGA        AATCTGCACCGCCCT  57 79
Bcep18194_C7368  974690 ..  974704 -    -7  -3.60971   AGGTCAACGCTCAAA               CCGTGC CAT GCGCGG               CGATGTTGCGATATT  59 6
Bcep18194_C7367  973959 ..  973994 -  -7.4  -2.71712   TGCCGTTCCTGAAAC    GCTTGGCATCCGGCGC GCAC GCGTCGTATGCGACGC     TACCGGAAACCGGCG  52 57
Bcep18194_C7366 NONE
Bcep18194_C7365  972885 ..  972902 -  -4.8  -2.56914   TATGTCAGCAACGGA             GACGCGC CAGGT GCGCG-C             GGGCCAGCGCCGGGG  43 147
Bcep18194_C7364  972213 ..  972227 -  -5.6  -2.72379   GCAACGTGCGAACGA               CCCGCT CCG AGCGCG               GCTCGCGGTCGCGGC  46 104
Bcep18194_C7363 NONE
Bcep18194_C7362 NONE
Bcep18194_C7361 NONE
Bcep18194_C7360 NONE
Bcep18194_C7359 NONE
Bcep18194_C7358  966769 ..  966780 -  -7.2  -3.53012   CCGTCCGCTCCGAAA                CGGC GTCC GCCG                 ATGACGCACGTACCG  60 99
Bcep18194_C7357  965846 ..  965883 -  -9.8  -3.41229   ACATGTCGATTACAA   GGGCGCGGGTAGCGTGC TGCTG ACTCGCTACCCG-GCTC   GTGAAACCGACTCCG  65 510
Bcep18194_C7355  964304 ..  964320 -  -6.5  -3.85817   ATGGCCGGCGAGAAA              CGCGATC GCA GATCGCC              GCCGTATCGGCAAGA  65 109
Bcep18194_C7353  962723 ..  962738 -    -4   -3.3482   CAATGGGGGAAGTAA              GT-AGCG AAA CGCTGAC              GAAGATACCCCCGCG  48 333
Bcep18194_C7351  955222 ..  955240 - -14.6  -5.07652   CGCCCCAAAAGAAAA             CACCCCTC GAC GAGGGGTG             CATGGGCCGGATTGC 100 123
Bcep18194_C7349  952919 ..  952935 -  -5.7  -3.53012   TTCGTCGGGCGGAAA              CCGCTCG ATC CGGACGG              CCGCTTCCTTCGCAC  55 102
Bcep18194_C7348  952095 ..  952110 -    -4  -4.03234   TGCGGGTGACACAAA              CTTGACG CGT CGTCA-G              TACGGCCACTGCACG  61 387
Bcep18194_C7347  951166 ..  951181 -  -4.6   -3.6003   GAAAGCACCGGCAAA              CGACCA TGAC CGGCCG               AACAAAGTATTGCAC  55 354
Bcep18194_C7346 NONE
Bcep18194_C7345 NONE
Bcep18194_C7344  947182 ..  947240 - -17.6  -3.59979   CGGTTTGACCTGAAA TGCGGAAGCCGGC-TCGACACGCGTCGGC TTGC GCTGACG-G-ATCGATGCCGGCTTCCGCG CCGCACCTGGGCGGC 100 52
Bcep18194_C7339 NONE
Bcep18194_C7338  939813 ..  939839 - -16.5   -2.7644   ACCTAACGGCCAAAC         CGCCGGACGGC GGCTA GCCGGCCGGCG         CGCTGGTCGAACGTA  81 69
Bcep18194_C7336  937478 ..  937490 -  -6.2  -3.53761   GAATTGGCTCGTAAA                GCCG GATGT CGGC                GAGTACGAGTCATGG  55 277
Bcep18194_C7335  936410 ..  936420 -  -2.4   -4.7254   ATCCTTGATCAAAAA                 TCGG CCA CCGC                 CTTACTTCCCCTCCA  72 27
Bcep18194_C7329  927757 ..  927773 - -11.5  -4.16842   CGTAGGGTGAATAAA              GGGCCCG AAA CGAGCCC              GATGCGGATCAGTCG  84 258
Bcep18194_C7328  923565 ..  923591 - -10.2  -2.64616   CTTCTATGGATATGA        CGCGCGC-ATC GAGACA GATAGCGCGCG         CATCAATAATGGAAT  59 383
Bcep18194_C7327 NONE
Bcep18194_C7326  921534 ..  921556 -  -9.9  -3.57792   GGATCGATTCGGAAA          GCA-GGCGGT GTCC ACCGCCTTGC           CTGTCCCGCCTCAGT  70 36
Bcep18194_C7325 NONE
Bcep18194_C7324 NONE
Bcep18194_C7323  919516 ..  919557 - -11.6  -2.62983   TCGATGGCGAGACCA CTGCCGCATCGAGATCCG CTCCTC CGGATCTCGATGAGCGAG  CGTCTCGATCACCTC  65 152
Bcep18194_C7322  916613 ..  916641 -  -4.5  -2.62936   AAGGAGTGAAGGAAC        CGCGCGCATCA GAGCAGG TAACGGGCGCG        CAGGTAATAGAACCC  41 5
Bcep18194_C7321 NONE
Bcep18194_C7320 NONE
Bcep18194_C7319  913627 ..  913655 - -11.7  -3.20723   TGTCGAGCAATGGAA        CGCGTGTCCGG CAACCGC CCGGACACTCG        CCCGCATTGGATCCG  70 86
Bcep18194_C7318 NONE
Bcep18194_C7317  910594 ..  910606 -  -6.9  -3.38339   AGTACGGAACATCAA                GCCGC ATG ACGGC                ATTTGAACGGGGCGT  55 59
Bcep18194_C7316 NONE
Bcep18194_C7315  908591 ..  908606 -  -4.8   -2.7976   CCGAATACGTCAAAG              TAACTA CCAT TAGTTA               GATGATTGCGTGCCA  44 86
Bcep18194_C7314  907782 ..  907795 -  -4.5  -3.61398   CGGCCTGTCGAAGAA               CGTCCG GCT CGG-CG               ACGACGGCCGCTATC  52 365
Bcep18194_C7312  905594 ..  905614 -  -8.9  -3.14132   GGGTCGCCCGACGAA            GCGGCCGAC GCG ATCCGCCGC            TATCGTTCGCTGCCG  56 463
Bcep18194_C7307 NONE
Bcep18194_C7306 NONE
Bcep18194_C7305 NONE
Bcep18194_C7304 NONE
Bcep18194_C7303  894595 ..  894629 - -25.8  -4.11692   CAGTTATGGGGAAAA     CATGGGCGGCGTCCGG CAT CCGGACGCCGCCCATC     GTCTTGAGCCGCTTT 100 93
Bcep18194_C7296  887406 ..  887449 -    -8  -3.33815   ATGCCGGTGAAGTAA GCGCC-GCGCGGCCAC-GCG GAGTCA CGCCGGGGCCGGTCCGGCGC TGGCCTGTTCCGGCC  58 109
Bcep18194_C7286  876287 ..  876324 -  -7.5  -2.64155   CGCCGCCGAAATCGA   CCGGCGGCGGC-AGCGCA CCG CGCTCAAGCAACCGCCGG   CTCGTCGCGATGCAC  51 11
Bcep18194_C7285  875615 ..  875628 -  -2.3  -3.07816   TCGGCATGCAGGCAA               TGAGC ATCT GCTCC                GGGATTCGATACCAG  41 373
Bcep18194_C7283  873810 ..  873820 -  -4.6   -3.7732   CGTCTACACGAAGAA                 CAGC GGT GCCG                 ATGGCCAGAACGGCG  58 427
Bcep18194_C7280 NONE
Bcep18194_C7279  869247 ..  869267 - -15.4  -4.62336   AGTCGAGTCGAAAAA            GCGCCGGC GTCGT GCCGGCGC            TTCTCGTTGCGTTGC 100 260
Bcep18194_C7275  863887 ..  863899 -  -6.2  -3.35197   CGCGATAGAGACTAA                GCCG GGGGT CGGC                ATGCGTCAATCGGGA  52 121
Bcep18194_C7274  862811 ..  862841 -  -8.4  -3.57792   GTACCGACGCGCAAA      CG-CATCGTCCGCC GAGGA GGCGGA-GATGACG      ACGCGAAACGAAGCG  65 96
Bcep18194_C7272  861111 ..  861153 - -13.4  -3.08642   ACACGATCTACCCAA CCGCACG-CCGCGCGCACCG CTGCC CGGTGCGCGTGGGCG-GCCG ATCCGCCGGCCTGCT  75 76
Bcep18194_C7271  859892 ..  859904 -  -3.3  -3.61398   CGTCGGCGTCAACAA                GCCAG GGA CCGAC                GGCGATCAACCGGCT  51 105
Bcep18194_C7268  857008 ..  857029 - -14.4  -3.01712   TGGGTGTGCCGAAGA           GCCGCGGC GAAGCG GCCGCGGC            GGCGCTGAATGCGTT  72 162
Bcep18194_C7264  852268 ..  852285 -  -9.1  -4.05446   GTGGCCAATGACAAA             TGCCGGA ACGG CCCGGCA              CCGAAATTATTGCCT  75 522
Bcep18194_C7262  851024 ..  851056 -  -9.2  -2.92192   CTGCAGGTAACTACA      GTCGGCCCTGGATA CAAGC TATACAGAGCCAAC      GCACTTGGTCATCGG  58 11
Bcep18194_C7261 NONE
Bcep18194_C7260  849885 ..  849901 -  -2.9  -3.48395   ACGCCGGTTATACAA              GCCGC TGGAGTG ACGGC              TCGCAGCTTCTTCCA  49 328
Bcep18194_C7259  847746 ..  847769 -  -5.2  -3.86346   CCACGTCTCCACAAA          CGTTCCAGGC GTTC GCTCAGAACG           TAAAGCGGGTGTGGA  60 149
Bcep18194_C7256  844623 ..  844647 -  -4.3  -3.97057   CACAAGCCAACGAAA         TTGC-GGCCG CTAGGT CGACCGGCAA          TTGTCGTGCGGCAGT  61 269
Bcep18194_C7253  841783 ..  841801 - -12.4   -3.7108   AGCTCGAGACGGAAA             GGCCCCGA TTT TCGGGACC             GTTCGTTTGACACGA  78 351
Bcep18194_C7249  838660 ..  838681 -  -2.9  -4.37502   AGTAGCAGATGAAAA           TCAGCGC TCGATCTG GCGCTGC            ATGAGATAGAACCTC  64 4
Bcep18194_C7248  837613 ..  837629 -  -2.1  -3.59979   TGTCGGGACGCGAAA              CCTGCGG CGG CCTCACG              GATGCGCAGAGACTG  49 273
Bcep18194_C7247  836893 ..  836920 -  -4.8  -3.34398   GGCGGCCTCGAAAGA        CGC-CAGACTTCG ATA CAACGCCTGAGCG        CTTGCATAAGCAGCG  50 105
Bcep18194_C7246  835630 ..  835663 -  -7.9  -2.78384   GCTTCTCGGACGACA     TGCTGCGGCGCGGGC TCAC GCCCGGGTCGCAGTG      GATCAGGAGAACACT  51 501
Bcep18194_C7243  832434 ..  832460 -  -5.1  -2.88243   TTTATAAGAACAGCA        TGCCCGGGCGCAC CCC GT-CGCCC-GGCG        GTCGATACCCCGTTA  46 38
Bcep18194_C7242 NONE
Bcep18194_C7241  830356 ..  830372 -  -7.9  -2.51642   AGACCATCCAGCAAC              GTCTGCG TCA CGCCGAC              CCATTCACCGGCTCC  50 30
Bcep18194_C7240  829603 ..  829613 -  -8.2  -3.55815   AAATATCGCTGGAAA                 CGGC TGA GCCG                 CGCAATATCCCGTTC  62 160
Bcep18194_C7238  827852 ..  827909 - -21.3  -2.82742   AGTCCGTCAGAAGGA CGTTGGCACGGCAGCGCGCTGATCGGCC GGC GGTCGATCAGCGCGC-GCCATTCGATCG ACTCTCGCGTCGAAT 100 5
Bcep18194_C7231 NONE
Bcep18194_C7230  821373 ..  821384 -  -3.6  -2.94099   CGCCGCGACGACACA                CGCG GCGT CGCA                 GGGATCTTTCGCGCA  42 129
Bcep18194_C7229  820529 ..  820550 -  -2.2  -2.52896   CCATCCTCTAATTGA           TCGGCTTG TCAGAG CAAACCGG            TCATGCTCTTGCCTG  37 145
        pntA NONE
Bcep18194_C7227  817221 ..  817254 - -18.3  -3.53012   GCCCTTTTCCGGAAA     GAAGTGCGAAACGGA CCAT CCCGCTTCGCACTTC      CGTGACCTTCCCGAT  95 136
Bcep18194_C7225  815470 ..  815486 -  -9.3  -3.14564   GCACTTGCGGATGAA              CGCCCGG CAT CCCGGCG              CGGACGTCGAAACTC  61 81
Bcep18194_C7224  814956 ..  814985 -  -6.4  -4.09685   CCGTATCCGGGAAAA       CGCTGATGCGCTC GCCCG GATCGCACC-GCG       GATGCGATCTACACC  67 34
Bcep18194_C7223  813383 ..  813394 -  -2.2  -2.62263   AGGTGCCGTACATGA                TCGA GCGC CCGA                 ATCGAGGTGAGTGCG  38 92
Bcep18194_C7222  811336 ..  811352 -  -9.3  -3.13403   GCTCGTCGACGAACA              CGGCGCG ATC CGCGTCG              GCGAGCAACGCATCC  59 284
Bcep18194_C7217  806265 ..  806278 -  -2.3  -4.07568   GGGTCGCCCGCAAAA               CTGCG GACA CGCAC                CGTCACACGCGACGC  57 28
Bcep18194_C7214  802290 ..  802323 -  -8.1  -3.31144   CGTTGACCGCGACAA     TCAGCGAATCG-GCGC CAC GCGCGCGGTGCGCTAA     CCCGCGAGCAACGTC  60 22
Bcep18194_C7207  795024 ..  795051 -  -2.6  -3.14132   TGTGGTGCCGACGAA        CGATTCGGTCGAG CCG CTCGTC-GTACCG        TCCATCAGATTCCTG  43 30
Bcep18194_C7206  794670 ..  794716 - -16.6  -2.78384   TCCCGGTTGATCAGA TGGCCGGGGACGGCTCGAGCG CTGCAC CGGCCGAGCCGTCCGCGG-CA CGATCCATCAGATGC  81 33
Bcep18194_C7205 NONE
Bcep18194_C7204 NONE
Bcep18194_C7203  792410 ..  792420 -  -4.6  -4.43877   GAATCGTGAAAGAAA                 CGGC TCA ACCG                 GTAACGAACGTACGG  71 19
Bcep18194_C7202  791461 ..  791475 -  -8.5  -2.87564   TGATCCCCCGAGAGA               CCGGC GCCGT GCCGG               TTATCGACTTCCAGG  55 89
Bcep18194_C7201 NONE
Bcep18194_C7200 NONE
Bcep18194_C7199 NONE
Bcep18194_C7198 NONE
Bcep18194_C7197 NONE
Bcep18194_C7196 NONE
Bcep18194_C7195 NONE
Bcep18194_C7194 NONE
Bcep18194_C7193  782213 ..  782227 - -12.8  -3.76224   CCTTTATCGACGAAA               CCGGCG CAA CGCCGG               TCCGTTGCTCACGGT  81 34
Bcep18194_C7192 NONE
Bcep18194_C7191 NONE
Bcep18194_C7190 NONE
Bcep18194_C7189 NONE
Bcep18194_C7188  775028 ..  775047 -  -9.2  -2.70932   TCTGTTCGCGAATCA            CGCACGGC CGCA GCCGTGGG             CCGAAATCGGGGCTT  57 106
Bcep18194_C7183  768449 ..  768495 - -10.7  -3.14931   GCGACCGGGGATGAA GTGCGCCGCGGCCGGCGGCTCA ACGG CGA-CTGCCGGCGGCGGGCCAC CGACATGAAGGACGG  67 107
Bcep18194_C7176  760349 ..  760363 - -12.8  -3.17075   TGCGCGGGAAGTCAA               GCGCGG CGA CCGCGC               GCTGCACTATCACAC  69 397
Bcep18194_C7174  757064 ..  757088 -  -5.5  -2.52543   ACGCCGGTGAACGCA          CCGCGCGTCGG GAA CCGCAACGCGA          CGCGTAGGACCGTGC  45 54
Bcep18194_C7171  750686 ..  750729 -  -9.4  -3.90112   TCGTGGCGAACCAAA CGTCGATGGCCCGGGGGAGA CGAA TCCACCCCGGGCCACGGATT TCCCGCCAGTGCCGG  74 94
Bcep18194_C7170 NONE
Bcep18194_C7169  748856 ..  748868 -  -4.7  -3.54459   CGAACCCGCGTGAAA                CCGTG GGC CGCGG                CACAGTTGCGATCGC  55 227
Bcep18194_C7168  748214 ..  748228 -  -3.5  -2.70932   CGCCCTCTGCAACGA               TCCGC GCACG ACGGA               ACTCACCCAGCCTTC  40 110
Bcep18194_C7167  747180 ..  747202 -  -7.6  -3.19157   CAGGAATCGCATCAA           GTTCGCCGCA CTG CGCGACGACC           CGAAATTCGCGCATC  54 133
Bcep18194_C7165  744748 ..  744761 -  -2.3  -3.61398   TCTCGTCGGCAACAA               TGGCG GGAT CGGCA                AGGCTGCATCGGGGG  49 421
Bcep18194_C7164  742700 ..  742727 - -21.4  -4.67982   CCGGATGCAAGAAAA        TCGACCGCCTGC AACC GCAGGCGGTCGA         TCAACCTCTGCCCGT 100 142
Bcep18194_C7163  741818 ..  741843 -  -7.6  -3.21925   ACACGGTAGCATCAA        CGCG-CTCGGCG TGCT CGC-GAGTCGCG         CGTTCGCAGCCGGTC  56 73
Bcep18194_C7162  740557 ..  740577 -  -6.7  -3.54424   GGGGAGTCGGGGAAA            CGGAGCGCT GCG AGCGCGGCG            CGATACGGCCGCGCC  59 52
Bcep18194_C7161  738821 ..  738860 -    -7  -2.60813   GATTCCCTGAAACAT  CGCTGCGCCTCGGCATACG CCC CGCACGCT-AGGCGCTGCC  TTCGCCGACGGCGCC  48 14
Bcep18194_C7160  737928 ..  737965 - -24.3  -2.74514   TGAAACCCGGAAGCA   CCGAGGGCATCGCGC ATGGGTTA GCGCGATGCCCTCGG    TGGAATGCACACTCG 100 51
Bcep18194_C7157 NONE
Bcep18194_C7156  733304 ..  733352 -  -6.8  -4.21194   TTCGAGCAGGCAAAA GAGCGCGGGCCGCTGCCGATATC GCTCAG GATTCCGAC--CGGCCCGCG-TC AGATCAATACCGGAG  69 29
Bcep18194_C7155  730799 ..  730811 -  -4.7  -2.62513   ATGCGAAAAAATGAT                GGGGG CGT CGCCC                TGGCGTCACTTCATG  43 248
Bcep18194_C7154 NONE
Bcep18194_C7153  729361 ..  729371 -  -8.2  -3.53012   CGGTTGCGCGGCAAA                 CGCG ACA CGCG                 TCTGCCGCGCGCGAG  63 50
Bcep18194_C7152  729024 ..  729038 -  -2.7  -3.37344   TTTCGATTGAATGAA               GCGGG ATGAG CCGGC               GGCGATCGTCGCGCA  45 62
Bcep18194_C7151 NONE
Bcep18194_C7150 NONE
Bcep18194_C7149 NONE
Bcep18194_C7146 NONE
Bcep18194_C7145  721221 ..  721246 -  -8.2  -3.13403   GGGGCTGCAGGAAGA         CGCGCGCAAC GACTAT GTCGCGCGCT          TGCTGAACGCGGCGG  56 374
Bcep18194_C7142  717801 ..  717821 - -10.4    -3.494   GAATGGTCGATACAA           CCGCACGCG CTGC CGCG-GCGG            TTCATCTCGTCGTCG  68 121
Bcep18194_C7141 NONE
Bcep18194_C7139  715452 ..  715476 -  -3.3   -3.1855   TCTTCGAATATTGAA          CGCGGAACCGG GGT CCGGAGCCCCA          GGCCGGTGCCACTAT  44 53
Bcep18194_C7138  714550 ..  714563 -  -3.1    -4.386   GAAGCGGTGAGAAAA               CATGC TTGT ACATG                GTCAGGCCACCGAAC  64 27
Bcep18194_C7137  712512 ..  712550 - -22.5  -4.88918   GCACGCCAAATAAAA   CGGGCGAGAGGATGGCC ACTCA GACCTTCCTCTCGCCCG   ATCCCCTGCAGCACG 100 73
Bcep18194_C7136  712004 ..  712030 -   -13  -2.67017   AATTCCAGAAGCAAC         TCAGGCTCCAGG ACG CCCGCAGCCTGA         TGCTGGTGCAAGGCA  67 111
Bcep18194_C7134  709863 ..  709884 -  -6.5  -3.58726   TCCTTCCAGACACAA           CGAACGGAC GGAG ATCCGTGCG            GCATCTGCCGTTTCC  59 307
Bcep18194_C7133  708608 ..  708638 -  -7.5  -3.17075   GTTGGGTGAAGTGAA       TGTGCGAAGGCGT GACGG ACGCCTTCACGCG       ATCAGCGAGCGGCTG  56 19
Bcep18194_C7132  707267 ..  707309 -  -6.9  -3.75738   TACGACGACCAACAA GCGCGACCTGCGCCGCCTCG TCAG CGAAGCAGC-CAGCTCCGGC ATTGCGATTACCGTC  61 523
Bcep18194_C7128  702742 ..  702756 -  -9.2  -2.74523   TGAGTCGGAAGATCA               CGGGCA TGC CGCCCG               CGTTGTCGTGACTAG  57 37
Bcep18194_C7127 NONE
Bcep18194_C7126  700098 ..  700125 -  -9.8  -2.56596   TTGCTGACGAAGGGA        CGCG-CGAGACGC AAG ACGTCGCGGCGCG        CAGGACGTCGTCGAT  59 435
Bcep18194_C7124 NONE
Bcep18194_C7123 NONE
Bcep18194_C7122  695775 ..  695794 -  -2.7  -2.82521   TCCAGGAAAAGGAAC            GGGCGCG ACATCA CGCATCC             ACCGGACTGTGCAGG  39 16
Bcep18194_C7121 NONE
Bcep18194_C7120 NONE
Bcep18194_C7119 NONE
Bcep18194_C7118 NONE
Bcep18194_C7117 NONE
Bcep18194_C7116  689144 ..  689187 -    -3  -3.61398   TCGCGCCGTCAAGAA GTTTGTCCGGATCGACCTGCA TCG CGCATGCGGATCCGG-CTATC GCCCCTCCCATTGCG  51 21
Bcep18194_C7115 NONE
Bcep18194_C7114  686489 ..  686529 -  -9.5  -3.73775   GGTATGGCGATGAAA  TGCCGTGAGGGGGCGCACC GTG AGCTCGCCCCCTCACTTCG  CACACCCATCTTAGG  71 36
Bcep18194_C7112  684288 ..  684319 -  -6.4  -2.62184   GTCGTCGGCAGAGTA      TTCCGGATCGACGC TGCT GCGCCGGCCCGATA       CGCGTTGCGTCACTC  48 35
Bcep18194_C7111 NONE
Bcep18194_C7110  679059 ..  679080 -  -2.2  -3.08314   GCCAAGCCTCAAAAG           GGCCGGCGT GCGGA AC-CCGGCG           AGATCGATATTGGCC  42 285
Bcep18194_C7105 NONE
Bcep18194_C7104 NONE
Bcep18194_C7103  670485 ..  670510 -  -4.6  -2.81413   GAGTAATGAAGAGGA         CGGCTAGCGC GATGGG GCGGCAACCG          GGTCGTGGGCGGCGA  44 3
Bcep18194_C7102 NONE
Bcep18194_C7101  667050 ..  667107 -  -4.2  -4.85599   TTTACGCGAGAAAAA TGTCGCTGCGATGACGCTGCGCG-CGA CCCGAAT CCGCCGC-CATCGT-ATCGCTGCGTCA CATGTGCCGCAGCGG  77 273
Bcep18194_C7100  666471 ..  666501 -  -6.1  -3.75153   GGTCGCGAACGCAAA      CGCGACTGCGATCG CATT CGA-CACGGTCACG       CGCATTTCCGGTGCC  59 317
Bcep18194_C7096  662391 ..  662405 -  -4.3  -3.55563   ACTGCATCCTTCAAA               TCCAT AAAAA ATGGA               GATCGCCATGGCAAA  53 517
Bcep18194_C7094  659000 ..  659043 -  -5.3  -3.54424   CGTGATCGCTTCAAA TCTGG-AA-CCGGGCGTCGAA CGGT TACGACGCCCGGCTTGCCTCA GCGCTCAAGAAAGGG  55 23
Bcep18194_C7092  657351 ..  657381 - -14.1  -2.83164   TGAGCGAGGAGCATA       GGTGTCGACCTCA TTTTG TGAGGTGGACACC       TATATCCACGCCGAA  74 504
Bcep18194_C7090  652875 ..  652887 -  -3.3  -4.16842   TTGACGGGCAACAAA                GCGTC GTC GAAGC                GGAACATCAATGCGC  61 112
Bcep18194_C7087  649791 ..  649801 -  -8.2  -2.57132   GCGCTCGTGCAGAAC                 CGCG AGA CGCG                 CGTGCCGGTTGCCGA  52 356
Bcep18194_C7084  646847 ..  646876 -  -4.1  -4.09685   TCGCACGCGGGAAAA       CGC-CCATTCTCGG CAA CCGGGCCTGGCGCG       ACAAACAACGATTCC  61 88
Bcep18194_C7083  645264 ..  645285 -   -13  -3.06915   ACGCACCTGACCGAA           GGCCGCGT GTTCTG ACGCGGCC            GTGCCGGTCCGGCGG  71 84
Bcep18194_C7080  641550 ..  641560 -  -4.6  -3.73224   TGATGCTTCACGAAA                 GCCG CTG CGAC                 AAACAATCCATAAAT  58 108
Bcep18194_C7078  639582 ..  639621 -  -4.8  -2.94099   CCGGCGGACGACACA  CTGCGCGAT-CCGCCGGCG CTT CCCCGGCGCTATCGCATCG  GGTAAGGTGGTCTCA  46 44
Bcep18194_C7075 NONE
Bcep18194_C7074 NONE
Bcep18194_C7073 NONE
Bcep18194_C7072  633348 ..  633360 -  -3.3  -2.51547   CGTTCACACGAACAC                CTCCA GGT TGGCG                AGCGCGTCGGTCGAA  39 1
Bcep18194_C7071 NONE
Bcep18194_C7070  631836 ..  631851 -  -3.9   -2.8805   AGTAGGGTGGAGACA              CGGCG GATTCG CACCG               CGCGCTATTGCGGAG  44 30
Bcep18194_C7069 NONE
Bcep18194_C7068  629958 ..  629986 - -13.1  -2.70932   TCGGGCGCTGAACGA        CGGACGCCCCG TTGCATG CGGGGCGTTCG        CGAAAATGCGAGTTT  68 46
Bcep18194_C7065  628328 ..  628353 - -13.3  -3.27601   CAAATTATAATCGAA         CGCCTTCGGCG CCAC CGCCGAAAACG          CTTTCGTGGTGTGCG  74 42
Bcep18194_C7064  628042 ..  628080 -  -9.3  -3.60098   ACGGGCGATGGGAAA   TCGGCGGCGCAAACGCC AGGTA GGCGGCGGCGCCGGCGC   GGCCTGTACGGTTGC  68 43
Bcep18194_C7060 NONE
Bcep18194_C7059  625894 ..  625909 -  -3.2  -3.37533   GCTCAAAAGGATCAA              GCTGACG CGC CGCC-GC              TGGCGATCTACTTCC  46 33
Bcep18194_C7058  624960 ..  624973 -  -9.5  -3.06737   GAGTAAGTGCGAAGA               CGGCG CCCG CGCCG                GTTCCACGCAACACA  60 287
Bcep18194_C7056  622591 ..  622634 -  -7.3  -3.72695   AGGCGTTGCACGAAA CCGGGCTCGCGGCGCAGTCGC TGTC GCG-CGGCGC-GCAAGCGCTG GCTTCCCGGTCCCCT  61 433
Bcep18194_C7054  621069 ..  621111 -  -7.6  -3.16564   TGGGCAGCCGATCAA CGCGTGACGTCGTGCG CTACGACAGGT CGCACGCCGTCCAGCG CGTCACTGCGCCTGC  56 45
Bcep18194_C7039  605555 ..  605568 -  -3.7  -3.28712   CTCCGGGCTGTACAA               CGTCG GCAT CGGCG                CCGGTGCGCTGATCG  47 228
Bcep18194_C7037  603581 ..  603610 - -14.3  -3.72893   CAGGGCCTGACGAAA       CCGACGGCGACCGG GCG CAGGT-GCCGTCGG       CAAAACAGGCGTTTC  88 39
Bcep18194_C7035  602641 ..  602663 -    -9  -2.54634   TTTTACACGATCAAG           GGGCGCGCGA TTA TCGCGGGCCG           ATGTCCCGGTCGTCG  56 13
Bcep18194_C7034 NONE
Bcep18194_C7033 NONE
Bcep18194_C7032  593502 ..  593515 -  -3.7  -2.52464   GGGCGCGGGAATTCA               GGCGG GGCG CAGCC                ACAGCGTCGCGAGCG  41 9
Bcep18194_C7031 NONE
Bcep18194_C7030 NONE
Bcep18194_C7029 NONE
Bcep18194_C7028  584275 ..  584287 -  -4.7  -3.10908   AAACCGATTATGGAA                GCTCG TTT CGGGC                GCAAATCGATTTTGG  47 239
Bcep18194_C7027  582515 ..  582531 -  -2.2  -2.73364   CGTGCAGCGCAACGA             CG-CGAG CGAG CCCGACG              TCACCGACGCGTGAC  39 104
Bcep18194_C7016 NONE
Bcep18194_C7015  576217 ..  576235 - -11.6  -3.14564   GCACGCCGGCATGAA             CGGCGGCG GTG CGCCGCCC             GCGATGCGGGTGCTG  66 291
Bcep18194_C7010  570665 ..  570675 -  -8.2  -3.55444   TTTCGATGCGTGAAA                 CGCG TCG CGCG                 AGGCGCGCCGATGAA  65 51
Bcep18194_C7007  566889 ..  566924 -  -8.3  -3.05294   TGAAATTCCTGAACA   CGCTCGCGACGCCGTCG TTGC CG-CAGC-TCGCGATCG    CGGAGTTTCTCGAGC  55 416
Bcep18194_C7001  561768 ..  561785 -  -6.9  -3.90286   CAGCACAAATCGAAA             CGACACC CTGC GGTGGCG              CAACTGTTCTGCAAT  65 378
Bcep18194_C7000  560743 ..  560768 -  -9.6  -3.14931   TTGATCGGCGACGAA         CATGCGGCCG GCGGTG CGGCCGCTCG          CGCGCGACGCCCGGC  61 66
Bcep18194_C6999  560341 ..  560366 - -15.5  -2.75481   GGCTAAGTGCAACCA         CACACGCACCG CAGA CGATGCGTGTG          TGGCGGCCGAGGGCG  78 94
Bcep18194_C6998 NONE
Bcep18194_C6997  554407 ..  554445 - -19.7  -2.78384   GTGCTGCGTAGTAGA  GGAGGCGCTGAACG-CGG ATTG CCGGCGTTCAGCGCCTTC   GTCGTGCCGCAGTCG  90 139
Bcep18194_C6995  551445 ..  551464 -  -5.6  -3.31792   GGACCAGGGGCACAA            GCCCGACG AGTT CGTCACGC             TCGACCAGCTTCACG  51 165
Bcep18194_C6990  546848 ..  546862 -  -4.2  -4.75372   ACCACGCAGGAAAAA               TTCGCC TGT GTCGAA               TGCAGTTACGAGGAG  77 413
Bcep18194_C6981  537890 ..  537907 -  -4.1  -3.16564   CGCGCAGCTGATGAA             CGCCA TCGGCCAC TGGCG              CGGCTGATCCTCCCC  47 113
Bcep18194_C6976  534983 ..  535002 - -13.6  -3.89215   GCGCAGAAACGCAAA            TGCCGCCA TCGC TGGCGGCA             TCACGTTTGGGACAT  86 154
Bcep18194_C6975  533409 ..  533434 - -11.1  -2.79276   ATCACGTATCAATCA         GCGTGCCGGAT ATCG ACCTGGCACGC          CCGTTCTACGATGCC  60 500
Bcep18194_C6973  532702 ..  532718 -  -5.7  -3.54408   GCTGATGCAAATGAA              GTGACGC AAT GCGCCGC              GCGCGGGGCGCTCAG  57 37
Bcep18194_C6967 NONE
Bcep18194_C6966  525368 ..  525382 -  -5.6  -3.53444   GCCTGCAAGAAGTAA               GCGGTG GGG CATCGC               CGGTCGGCCGTGCGT  55 212
Bcep18194_C6965 NONE
Bcep18194_C6964  523604 ..  523620 -  -4.3  -3.09492   GGCGGAATCGGAACA              CGCGCAG CAC CTACGCT              CAGCCCCAGCGCCGC  45 25
Bcep18194_C6963 NONE
Bcep18194_C6961 NONE
Bcep18194_C6960 NONE
Bcep18194_C6959  518011 ..  518026 -    -4  -3.40299   GTACCAGATGTACAA              GTTCAT GTCG ACGAAC               CTGACGTTCGCGATC  49 461
Bcep18194_C6955  513821 ..  513837 - -10.8  -3.21099   CGTTTCGACGACGAA              GCCGGC CGTGT GCCGGC              TTTTTTCCTGGTGCG  67 69
Bcep18194_C6953  509427 ..  509465 -   -14  -3.30124   CGCGACGCTCGACAA  GCCGC-TCGA-CCAGCGC CTCAC GCGCTGGTTCGACGCGAC  CGAGCAGTATCCGCA  75 145
Bcep18194_C6949  505825 ..  505845 - -10.3  -3.18681   CGGCAAGGGCAGCAA            GGCCGCACG TGT CGCGCTGCC            GCCGCTTGCGCGCAC  62 468
Bcep18194_C6947  502868 ..  502882 -  -8.6  -4.17023   TCAACCAGTCGAAAA               TCATCG CTG CGATGA               TGTCGAACACGAGGC  76 169
Bcep18194_C6940  495693 ..  495723 -  -4.4  -3.05463   AGGGCGGTTATCGAA       TGCGCGGCCGTTCG CGA CGTTCGGCGACGCG       CGCGGCGTGCCGGAC  45 381
Bcep18194_C6932  487651 ..  487677 -  -2.3  -3.08679   GTTGGTCACGCAATA        CGTCACGTGTCGA TCG TCG-C-CGTTACG        CTGCGGCTAGCGACC  41 152
Bcep18194_C6930  485812 ..  485847 -  -8.1  -3.53811   GGTATCGGCGTGAAA    GCGGTGCGCGTGCCCG GGGTT CGGGCTTGCGCGC-GC    GATGATGTGCAACGT  65 110
Bcep18194_C6929  484043 ..  484072 - -10.1  -3.23853   GCTGTTCAAGGAAGA       CGGCGGCGTGAT GCGGCAG ATCACGC-GCCG       GCGGCTGCGCCATGC  63 333
Bcep18194_C6925 NONE
Bcep18194_C6924  477882 ..  477895 -  -9.5  -3.53012   TCCGGTGCGCGGAAA               GGCGG GCCG CCGCC                GCGCCTTGGGCTGCT  65 39
Bcep18194_C6921  475198 ..  475219 -  -4.3  -3.53224   GACGGTTTCCGGAAA           GCGCTCG CCGACAAT CGCGCGC            AGTTCTTCCTCGATG  52 502
Bcep18194_C6918  472429 ..  472449 -  -3.9  -4.58283   GAACGCGGCGAAAAA            CCGGACG GCCACCG CGTCAGG            CGTGCTGTCGACCGC  73 268
Bcep18194_C6913 NONE
Bcep18194_C6912  466382 ..  466423 -  -3.1  -3.34895   GTGACGTCCAAGCAA TCTCAGACCCGATCTGAC GCTGTCT GATAGATCAGGTCT-AGA CTTGCACACCTCAGC  46 395
Bcep18194_C6911  464303 ..  464314 -    -3  -3.40522   ACTGCGCTAGGATAA                TCTA TCTC TAGA                 CATTTTTGCTGGCGT  49 261
Bcep18194_C6910  463127 ..  463139 -  -7.7  -3.53012   TCGGTTTGCGTGAAA                TGAGG CGT CCTCA                GCTGTATAAGGCTGG  60 243
Bcep18194_C6907  460368 ..  460382 -  -7.2  -4.82819   CATACGATAATAAAA               TCACAT TAA ATGTGA               GAATGCAATCATATG  88 280
Bcep18194_C6906  459361 ..  459383 -  -7.6  -3.14132   TGTCTCGTCGATGAA           GGCGCCGG TCAGACG CCGGCGTC           GCGGAGGAAGCGTTC  56 11
Bcep18194_C6905 NONE
Bcep18194_C6904  456839 ..  456864 -  -6.2  -3.73224   GCAGCCGCTACGAAA        CGGCGATCCGCG AACA CG-GGATCGC-G         CTCGTGACGTGACGC  60 60
Bcep18194_C6902  455196 ..  455214 -    -3  -2.53263   CGGACGGGGAAGCGA             GGGGCG CGTGAAC CGCCGC             GCGGAAGCGCCAAGC  39 90
Bcep18194_C6901 NONE
Bcep18194_C6900 NONE
Bcep18194_C6899  452868 ..  452892 -  -8.4  -4.14511   AACGCGATCGGAAAA          CTGGCGCGCG GGCGG CTCGCGCCGG          GGACGATCGACACCG  72 152
Bcep18194_C6896  449439 ..  449461 -    -9  -3.14132   GCGTTCCTGGACGAA           CTGCTGGCCG ATC CGGCAAGCTG           GACCGCGTTGGCTGC  59 212
Bcep18194_C6889 NONE
Bcep18194_C6888  440154 ..  440170 -  -6.5  -3.53012   GCGCCCCTGTCGAAA              CTGTCAG GGC CTGCCAG              TGCCGGTCAGAGATC  57 32
Bcep18194_C6887  439201 ..  439219 -  -5.9  -4.10657   CGACACGGTTGAAAA             CGCACGC GAGTT GCGCACG             GGTTGAGCAGGGCGC  67 40
Bcep18194_C6884  436464 ..  436474 -  -8.2  -4.42653   ACCCTACGCATAAAA                 CGCC GAC GGCG                 ACACGCCGAAATGCC  84 3
Bcep18194_C6881  433797 ..  433808 -  -7.2  -3.16191   CTACATCCTGACCAA                GGCG TCGG CGCC                 TGCCGGACTGCCGCT  52 516
Bcep18194_C6877  426787 ..  426838 -  -2.8  -4.06419   CCTGTCGAGAAAGAA CGACAACCAGGAGTCGATCGACGCG GTG CGCACCGG-CGCATACCGGTTCTCG GACGTGCTCGGCACG  59 418
Bcep18194_C6870 NONE
Bcep18194_C6869  415494 ..  415508 -  -4.2  -3.61715   GATGCTTTCGAACAA               GTCTGC GGG GGAGAC               AGGTGGCCTCCGTTC  53 80
Bcep18194_C6868  413945 ..  413963 -    -3  -4.67048   CGAGCGCAAAATAAA             GCGGCACC CAT AATCCCGC             CTGTATCGCAGTGCG  69 442
Bcep18194_C6865  408760 ..  408777 -  -9.8  -3.53091   AGCGGGCGCGCGAAA             GCGCGC GGGACG GCGCGC              GTGTGTTCGTGATCG  67 259
Bcep18194_C6860 NONE
Bcep18194_C6859  402175 ..  402214 - -28.6  -3.40403   GTCCTGTCACGAGAA  GCCCCGGTGCCGCATGGC TCGC GCCACGCGGCGCCGGGGC   GGGCGTCAAAGCTGG 100 31
Bcep18194_C6858  401584 ..  401619 -  -7.6  -3.06796   CTGCAGCGCACGCAA    CGATTGCGCGCGGCA TCACGCG TGACGCACGC-ATCG    GGGGTGTCATTGGCC  54 32
Bcep18194_C6857 NONE
Bcep18194_C6856 NONE
Bcep18194_C6855 NONE
Bcep18194_C6854  397231 ..  397249 -  -2.2  -2.90227   CGTGAAGGAGGAAAC             GGGCATCG CAT CGTCGCCA             TCCTCACATCCACGC  40 29
Bcep18194_C6853 NONE
Bcep18194_C6852  395244 ..  395276 -  -5.4  -3.17075   CGGTGGTGAATGCAA      CCTGGCGTGACGCA CCGGC CGCGTCATGCCTGT      TGTCCGGCCTGTCGC  48 16
Bcep18194_C6851  394403 ..  394436 - -10.9  -3.14211   ACTCCCTCCCATGAA     CGGCTCCCATCGGCG ATTC CAACGACGGGAGTCG      CCCACGCATGCAGCC  67 63
Bcep18194_C6844  384314 ..  384345 - -10.2  -2.91383   ATGTTCATGGAGATA      GCGCGTTGCCTCATC TAC GAC-AGGCAACGCGA      CTAGGGAAACAACCT  61 67
Bcep18194_C6832  368593 ..  368607 - -12.8  -3.53091   AGCGCGCGCTCGAAA               GCGGCG CAT CGCCGC               GTGAGACGCTCGATG  74 504
Bcep18194_C6826  362173 ..  362207 -  -4.9  -2.97171   CATCTGATGAAATGA    CGGGGCCGAGC-TTGCC ATC GGCATCGC-CGACCCTG    TGCCTCAGGTGCCGT  47 168
Bcep18194_C6825 NONE
Bcep18194_C6824 NONE
Bcep18194_C6823 NONE
Bcep18194_C6822 NONE
Bcep18194_C6821  355051 ..  355064 -  -3.7  -4.71382   ATAACGACTCAAAAA               CAGCG GAAT CGCAG                CGCGGCCGCAGGCGC  75 65
Bcep18194_C6820 NONE
Bcep18194_C6819 NONE
Bcep18194_C6818 NONE
Bcep18194_C6817 NONE
Bcep18194_C6816 NONE
Bcep18194_C6815  348565 ..  348577 -  -9.1   -3.2614   GATCCGGCAGAGCAA                GCGCA ACC TGCGC                AAGTTCCTCGCGCGC  61 476
Bcep18194_C6812  345079 ..  345102 -  -4.4  -3.53811   GGGATCGGTCCCAAA          CGCCACAGGG TTCA CCCTGATACG           CGCGCCGGCGCCACC  53 65
Bcep18194_C6811  343574 ..  343589 -  -2.5  -3.29461   CAACCTGCTCGACAA              CGCGT TGCGGC ACACG               CCTGCGCACGGCGAG  44 348
Bcep18194_C6806  338566 ..  338576 -  -4.6  -3.27022   CGCACCGGATACCAA                 CCCG TGC CAGG                 ACTGCGAGTTCGGTT  50 40
Bcep18194_C6803  333755 ..  333769 -  -2.8  -3.67792   TCACAGTCATGCAAA               CACGTC GGC GACATA               TCTGCCATGCTCCCG  51 2
Bcep18194_C6802  333215 ..  333227 -  -4.7  -3.77722   CCGAAGCACGAACAA                CTCGC CAG GCGGG                TCGTGTTCGGCAAGC  58 95
Bcep18194_C6799  329810 ..  329828 -  -2.3  -3.21099   GCGTGCGACGACGAA             GCACAAC TCGAT GCAGTGC             GGTCCGTGGACGCCG  43 387
Bcep18194_C6796  327163 ..  327190 -  -7.7  -3.05463   ATGTGCGTCAGGCAA        TTCGCGGAGGGG GATCA CCCCTCC-CGGA        CCGATGCAGGCGTCT  54 50
Bcep18194_C6795  326177 ..  326189 -  -3.3  -3.86897   TCTAGTGTCTACAAA                TGTCG TCC CGACG                GAAATTGGCGTTTTC  56 43
Bcep18194_C6794  324531 ..  324576 -  -5.4  -4.82901   TGGCTTTTATAAAAA TGA-CGTGGCACCAGCCGA GTTCGCTCG TCGGCTGGTGCCTGGGTCG GGTCCGGCAGGATCC  80 106
Bcep18194_C6793  322902 ..  322938 -  -4.3  -3.50869   GACGAGCTTAGAGAA   CCGGACGCGCCGC-GA TCGAGC TCGGTGGCGTACCCGG    CGCGGTTTTGACGTT  51 285
Bcep18194_C6787  316881 ..  316902 -   -13  -3.85909   CCATGCAAATGGAAA           CGGGCTGC CTGGTT GCAGCCCG            TGCGGATTTTCGGCG  83 252
Bcep18194_C6786  315812 ..  315845 - -11.7  -2.53263   GCTAGCGGGAATCGA     CGACGGGCGTCCGACA GGA TG-CGGACGTCCGTCT     ACGGGAAGGTGGCAA  65 124
Bcep18194_C6784  312626 ..  312651 -  -3.3  -3.13164   TGTTGAATCACCGAA         CTCCAGGTCAT CGCT ATGACGTAGAA          GTTCGTATTGCCCGG  44 169
Bcep18194_C6783 NONE
Bcep18194_C6782 NONE
Bcep18194_C6781 NONE
Bcep18194_C6780  305525 ..  305536 -  -2.2  -4.65895   CCGGCTACGGAAAAA                GCTGG TGG CC-GC                AGGGGCGTCGGGCAT  70 439
Bcep18194_C6771 NONE
Bcep18194_C6770 NONE
Bcep18194_C6769  290012 ..  290029 - -11.3  -2.94595   AAGCGCGATCATACA             GCCGTCA AGCG TGACGGC              GCGCACCGCATTCGC  64 12
Bcep18194_C6758  278725 ..  278741 -  -7.9  -2.51173   ACGAACGCGATGAAT              TCGCCCG GTT CCGGCGA              TCGCTTGTTCCGAAT  50 201
Bcep18194_C6757  277761 ..  277775 -  -4.2  -3.23853   CGGCTCGAACGAAGA               CATCTG GTT CAGCTG               CTGTCGCAGCGTCGA  47 117
Bcep18194_C6756 NONE
Bcep18194_C6755  275242 ..  275280 -  -9.5  -3.03124   GCGCACCGTCGAACA  TCCTGC-GACGCTACCGC GATC GCGGTAGCGTCAGCGCGC   GGATCCGGCAGCATT  57 466
Bcep18194_C6753  270658 ..  270682 -    -7  -2.64616   GCGGCATGCATACCA          GCATCGACGC GACCG GCGTCGCGGC          GGCCAGTGCGGTTTG  48 380
Bcep18194_C6737  259513 ..  259546 -   -11  -3.08679   GCGGCGCACGGAAGA    GCAGGCCG-CGTC-GC TTCA GCAGACGGCGGCCAGC     ATGACGGAGCTCGCG  64 452
Bcep18194_C6734  255395 ..  255429 - -10.7  -3.05844   CGCCGCATGCGAAGA    GC-CGGCGGC-CGACCG AGA CGGTCACGCCGCTGAGC    CAGCGCATACCGCTC  62 483
Bcep18194_C6730 NONE
Bcep18194_C6729  250862 ..  250904 - -19.8  -3.28924   GAGCCCTCCTGACAA GGCGCGCGAGTGTCGACGGC CGG GCCGCCGACACTCGCCGGAC GGGATCGTCGGGGCG  95 46
Bcep18194_C6727  247299 ..  247321 - -16.2  -2.62263   ACGGCCGCGACATGA           CGCGCCGGGC GAC GCCCGGGGCG           TCATGGATTGAAGAA  80 84
Bcep18194_C6722 NONE
Bcep18194_C6721 NONE
Bcep18194_C6720  237216 ..  237226 -  -4.6  -4.08706   GCGGCATGACATAAA                 CGCA TGG CGCG                 GCGACCTCAGCCGGC  63 32
Bcep18194_C6719  235970 ..  235982 -  -3.3  -2.62184   GTCGTGGGGAGAGGA                CAGGG AGG CCATG                TCGTTACGCCGAGAA  39 29
Bcep18194_C6718 NONE
Bcep18194_C6717 NONE
Bcep18194_C6716  233111 ..  233125 -    -7  -2.84586   CGGAAAAGGGAATCA               GGCGCC GCG GGCGGC               GATGAGCTTGCACGC  50 8
Bcep18194_C6715 NONE
Bcep18194_C6714 NONE
Bcep18194_C6713 NONE
Bcep18194_C6712 NONE
Bcep18194_C6711  228726 ..  228738 -  -9.1  -3.86897   GTGATGCGTGACAAA                TGGCC GCT GGCCA                CTTTACCGAGCTGTT  74 328
Bcep18194_C6710  226388 ..  226415 -  -7.6  -3.72324   CATCTCGATCAAGAA        GGT-GGGCGGCCC GCT GCGCCGCGCGACC        GACTTCGTGCTGTTC  63 269
Bcep18194_C6704  219396 ..  219406 -  -6.8  -4.08767   GGTACGCGTGGAAAA                 CGAG ATG CTCG                 CCGACGGGCGACGCG  67 168
Bcep18194_C6691  207121 ..  207133 -  -5.5  -3.11634   CGTGACATGACTCAA                GCTGG CCG CCAAC                ACGGACACCTCCCAG  51 9
Bcep18194_C6690 NONE
Bcep18194_C6689 NONE
Bcep18194_C6688 NONE
Bcep18194_C6687  202721 ..  202766 -  -8.3  -3.14132   GGTGCGCCGGAGGAA GGCG-GCGGGTCCGCGCTCGAG TCGCG CT-GAGCGCGG-CCGGAGCGCC GGCGAGGACGGATGT  58 226
Bcep18194_C6685 NONE
Bcep18194_C6684 NONE
Bcep18194_C6683  199295 ..  199306 -  -4.4  -3.93288   CGCGATTGAAGCAAA                TCGA TTTC TCGA                 ACAAGACGGCGCACG  61 477
Bcep18194_C6671 NONE
Bcep18194_C6669 NONE
Bcep18194_C6668 NONE
Bcep18194_C6667  181188 ..  181246 -    -7  -2.87132   GGCTTCTGCTACAGA TGGCTGCGGCGCG--CGATCGACCCGGTC GGCAAT GACCGGAT-GATCGGACGCACCGCAG-C- CGGCACGCTCATTGC  50 34
Bcep18194_C6666  179635 ..  179652 -  -7.7  -3.82097   TTGAAATCCATCAAA             GCCCC-GT CTG ACAGGGGC             TTTCGGGAAGTTTGT  65 394
Bcep18194_C6665 NONE
Bcep18194_C6664  177020 ..  177058 -  -6.5  -2.66272   CGGTATGGAAAGCGA  GTGGCCCGGAGGCGGCGC CGGT GCGCCGCGTCCTG-CCGG   GATCAGCCGAACGTG  48 28
Bcep18194_C6663  176166 ..  176212 -  -8.6  -3.61178   TTGATGCAGCGCAAA CCGGGCCGAA-GGCGGCGCGCG CTGGC CGCGCGTGGCCGCTCGGCG-GG TGTCACCCCGTCACG  65 55
Bcep18194_C6662  174817 ..  174842 - -11.8  -3.66178   CTGGCCAACCTGAAA         GGGGCCGTCG AGGTGA CGACGGCCCA          CGCATTGCTGCCGGG  75 85
Bcep18194_C6653  162737 ..  162747 -  -5.4  -3.25823   CCTGTTCGAGATCAA                 CGAA GCA TTCG                 CCGTGGTGCCGATGG  51 358
Bcep18194_C6649 NONE
Bcep18194_C6648  156596 ..  156615 -  -3.4  -3.34962   CTCTATACGGGAGAA            CTGGCGAG CCGG CTCGGCGG             CGCGGATGTGTCGTG  46 159
Bcep18194_C6644  151045 ..  151056 -  -3.6  -3.43925   GCAGCAACAAACATA                CCGC ACTG ACGG                 ATACCGTCTACCGCG  49 33
Bcep18194_C6643  150509 ..  150530 -  -8.8  -3.14132   GTCTCCTGTCATGAA           CGATACCT TCGTCG AGGTATCG            TCCGGCTCGCATGGA  58 95
Bcep18194_C6642  149849 ..  149882 -   -11   -3.4252   TGCGACGCAGCAGAA    CGCGG-CGCTCGTCGA GCAG TCGGCG-GCGGCCGCG     ACGTTGCTGCGCGAG  68 169
Bcep18194_C6640 NONE
Bcep18194_C6639 NONE
Bcep18194_C6638 NONE
Bcep18194_C6637  145428 ..  145453 -  -3.2  -4.20696   CCATGAATGGCAAAA         GCGCCGCAACG GATAG CGCCG-GGCAC         CCGATTTTCGCGATG  61 148
Bcep18194_C6636  138013 ..  138032 -  -2.1  -3.35526   GAAGCAGAAACGCAA            CCAGC GCCGGCAATT GCTGG             AGCGACTGGGAGTCG  46 374
Bcep18194_C6627  127566 ..  127580 -    -7  -3.53012   GTTTCTTGCTCGAAA               CGACGC CGT GCGGCG               TTCCATGTGTTTCAG  57 252
Bcep18194_C6626  126544 ..  126571 - -15.5  -2.87211   ACGCTTCCCGACACA        GCCCGGCCCGC TTCGAT GCGGGCCGGGT         TTTTTTTTATTGGCG  79 185
Bcep18194_C6621  120786 ..  120800 -  -8.5  -3.17075   CCCCTTCGAAGCGAA               CGGCG ACGAG CGCCG               GAAACCGGCGAAGAA  58 48
Bcep18194_C6620  119080 ..  119099 -   -10  -5.05782   AGCGATGCGAAAAAA            GCCATGGC AAGC ACCATGGC             TGCCTTGGAAAGACG 100 335
Bcep18194_C6619  118607 ..  118620 -  -5.2  -2.54896   GCCCGATGCAAGCGA               CGCG TCAGTG CGCG                GTACGCGTGTCGTCG  43 16
Bcep18194_C6618  117549 ..  117577 - -10.2  -3.05268   GAAGCAGGGCGAATA        GGGCGCCGATCG ACACG CGATCCGCGCCG        GGCGCGGGTGGGATC  62 39
Bcep18194_C6614  114725 ..  114758 -  -2.2  -3.67564   AATCATGTAGTGAAA     GCAGGACGCTCGAG AACCGA CTCGCGCCTGCGGC      GAGCGTGTCCATTCA  49 90
Bcep18194_C6612  112731 ..  112745 -  -2.1  -3.48276   GCCGGGGCCACACAA               CGATC AGTTG AATCG               CATTCCGAAATATTT  47 88
Bcep18194_C6611  112104 ..  112133 - -17.2  -4.07246   CGACCGGAAAGCAAA       CACCCCGC-CCCG ATGAA CGGGAGCGGGGTG       TTTCGTCTGCAGCGC 100 72
Bcep18194_C6610  111069 ..  111092 - -16.8  -4.67641   ACGCGAAAACGAAAA          CGCCACGGAT GAAA ATCCGTGGCG           TTTCTTTTTACGCAG 100 76
Bcep18194_C6605  102266 ..  102295 - -12.7  -3.14132   TGCCGGCGGGACGAA       GCGCGGGACGCGC TCGC GTGCGCCGCGCGC        GTGAGGTGCCGGCTT  73 39
Bcep18194_C6603  100496 ..  100524 - -18.3  -4.72272   GTTGGGCACGAAAAA        CAAATGCCCGCTC AAC AAGCGGGCATTTG        AAGAGGTGGGGCAGG 100 166
Bcep18194_C6597   92369 ..   92385 -    -3  -3.21099   CGTGTTCAGCATGAA              GATCCA TTTCG TGAATC              ATGCCTGCATCGCCT  44 24
Bcep18194_C6596 NONE
Bcep18194_C6595 NONE
Bcep18194_C6594   86433 ..   86450 -  -4.1  -3.57144   GGCTCGATGGTTAAA             TTGCTTC GTGT GAAGCGA              TTGGCGGGCACACAG  53 496
Bcep18194_C6589   74520 ..   74543 - -11.8  -2.52543   ATGGCGGGCAAGGTA          CCGGCAC-ATG TGG CATCGTGCCGG          CCGATACGCGCCGGA  65 49
Bcep18194_C6588 NONE
Bcep18194_C6587 NONE
Bcep18194_C6586 NONE
Bcep18194_C6585 NONE
Bcep18194_C6584   70214 ..   70257 -  -4.5  -3.78736   CAGATACGGAGCAAA GCGGGCG-GCG-GA-TGCGCGG GGC CCGGTCAGTCGCGCTCGCCCGG CGATGCGAAGCCCGG  56 8
Bcep18194_C6583 NONE
Bcep18194_C6582 NONE
Bcep18194_C6581 NONE
Bcep18194_C6580 NONE
Bcep18194_C6579   65548 ..   65566 -  -5.9  -4.18018   GTGTGCTATCGAAAA             GGTGGCG TTCTT CGCCACA             TGACTGGAGGTACGT  67 110
Bcep18194_C6578   63752 ..   63764 -  -3.3  -3.39895   GCGCCGACCAACGAA                GCGTT TGC AGCGC                TTCCGGCCGGAACTG  48 449
Bcep18194_C6576 NONE
Bcep18194_C6575   60515 ..   60533 -  -4.4  -3.79251   GATCGCAGCAGCAAA             CGCGCTGA TCT TCTTCGCG             ACGGAATCTCCGGTG  58 260
Bcep18194_C6571   56539 ..   56550 -  -4.4  -3.78953   AGGGGCAGCATGAAA                CTCA GCGT TGAG                 CTGGCCGTTCTGCGC  56 334
Bcep18194_C6552 NONE
Bcep18194_C6551   35486 ..   35497 -    -3  -3.18023   AAAAAAACGAAATCA                GTAA TGCG TTAC                 ATCCGTTTCACGCGC  44 11
Bcep18194_C6550 NONE
Bcep18194_C6549 NONE
Bcep18194_C6548   31973 ..   32007 - -18.6  -3.28712   CGGGCGCTGCGACAA     CAGGCCCAATCGGTCA TGT CGACCGGCTGGGCCTG     TTGTCGGTGGATGCG  93 51
Bcep18194_C6547   30230 ..   30262 -  -2.1  -3.54424   GTGGAGCGTCTGAAA     TCCA-TTCGTGCTG GAAGTG CATCACGAACTAGA      CCTACTTTCGGCCTG  49 291
Bcep18194_C6537 NONE
Bcep18194_C6536 NONE
Bcep18194_C6535 NONE
Bcep18194_C6534   12642 ..   12659 - -10.5  -4.56978   CGGCCAAACAAGAAA             CGGGGCC TCGC GGCCCCA              TTGTCGTTTACTGGT  95 272
Bcep18194_C6531 NONE
Bcep18194_C6530    7299 ..    7311 -  -3.3  -3.06696   GCTCCTGTGAAGAGA                CTGGC GCG GTCAG                AATTTCTGCCGGAGG  43 22
Bcep18194_C6529    5575 ..    5594 -  -4.3  -2.64416   TATGCGCAGCACAAT            GCCGACGT GCTGG ACGT-GGC            CGTGTCGGAATTGAC  42 291
Bcep18194_C6525     846 ..     898 - -19.1  -3.14132   GGCGCTGGTCAGTAA GCGTCGTCCGGCGGCAAGCCACGG TTCGAT CCGCGGCTTGCCG-CGTGCGTCGC GGCCTCGCGGCGCAC  93 152
        dnaA    1762 ..    1801 + -13.4  -3.14132   GGCGGGCCAAGAGCC  CGGCCGGCGGGGC-GCTGC GAG GCTGCTGCGCTGCAGGCCG  TTACTCAACGAAGGA  76 134
Bcep18194_A3183    2950 ..    2977 +  -5.5  -4.82901   CGACATCACGACACA        CACCAG-GGGGC GGCAA GCCCCTTTGGCG        TTTTTATGGCGAACC  82 47
Bcep18194_A3184    5905 ..    5931 + -12.4  -4.94487   ACCGATAAAATCAAA         GGGTTACAGG TGATTTT CCTGTAACCC         TTTTCTCTTTTCTGG 100 335
Bcep18194_A3185 NONE
Bcep18194_A3186 NONE
Bcep18194_A3187 NONE
Bcep18194_A3188 NONE
Bcep18194_A3189   13562 ..   13587 +  -5.5  -2.87211   GGGAAAGGGGCAGAG         CT-TCGGGAAAT TAG ATCTCCCGAAAG         TATCTCGGGGCCGGT  48 75
Bcep18194_A3190 NONE
Bcep18194_A3191 NONE
Bcep18194_A3192 NONE
Bcep18194_A3193   20609 ..   20620 +  -5.8  -3.16881   ATCTTGGTTGCTGGA                TGCC TGCC GGCA                 TTGGTGGCCTGCGTC  51 268
Bcep18194_A3194   21738 ..   21748 +  -6.8  -2.96899   ACTGTCAGTGCTAAA                 CGTC GCC GACG                 TCTGATTGCTTAGCA  51 408
Bcep18194_A3197 NONE
Bcep18194_A3198   31458 ..   31476 +  -8.8  -2.50291   ATCCACATCGATCGC             GACGACGC CTC GCGTGGTC             ATTGATCGACTCGTT  53 246
Bcep18194_A3203   36040 ..   36061 +  -7.9  -2.62983   ATCGCAACGATCTTC           CCGTCCTCG ATCT CGAGCGCGG            TGGTCTGCAGCTCGC  50 185
Bcep18194_A3206 NONE
Bcep18194_A3207 NONE
Bcep18194_A3208   40091 ..   40105 + -12.8  -2.57564   AGCGTCGACGATATC               CGCGCG TGA CGCGCG               CTTGTGGACCGCTCG  67 17
Bcep18194_A3209 NONE
Bcep18194_A3210   41084 ..   41122 + -12.7   -3.5627   ACGCACGATCCGGAT  TGAT-GTGACGAATGCGCG TCG CGCGCA-TCGTTACGATCA  TTTACAACGTCGTGT  77 100
Bcep18194_A3211   41604 ..   41619 + -11.8   -4.8622   ACCAACGGAATGGAA              GGGCGC TTCG GCGCCC               TTTTTCATTGCGGGA 100 50
Bcep18194_A3228   60870 ..   60902 +  -7.5  -3.05816   GCGGGCGGTAAATCG      AACGAGGCGGGCG CAATGGC CGCCCGCCGCGCC      TTCAATGCCCCATCG  54 52
Bcep18194_A3231   63625 ..   63670 +  -8.7  -3.19602   GCCTTCCTGACTGCT CCGGCTGAG-CGCCGGCCGCGC CAC GCATGGCCGGCGTCGCCCCCCG TCTTCCTGTCAGCGG  58 56
Bcep18194_A3232   65466 ..   65490 +  -4.1  -2.93549   CGCGCGTCAGCGCTG          CGCGTCGCCGA AGA TCAGCGACACC          TCGTTGTTGCCGATC  44 57
Bcep18194_A3241   72018 ..   72063 +  -2.3  -3.40611   ATCTACGTGCGCTGA AGCCGAAGGCGACGGCCCGACC AGC GGTCAGGCCGTCA-CTGCACCA TGTTGTTCAGCTCGA  47 26
Bcep18194_A3245   78048 ..   78060 +  -4.7  -4.92239   TCGCGCCCCGGAAGG                GCGCC GCG GCCGC                TTTTTCAATTTTTCC  80 140
Bcep18194_A3246   79485 ..   79500 + -11.8  -5.06414   GCGCCCAACAAAAAA              CCCGCC GAAA GGCGGG               TTTTTCTTGGAACAG 100 105
Bcep18194_A3248   82453 ..   82478 +    -6  -2.55392   CTTTGAAACCAAAGA         CCTGCGGTGC CGCACA GCGCCGCGAG          TCGATTCAATGGGTT  46 341
Bcep18194_A3249 NONE
Bcep18194_A3250   85567 ..   85588 +  -2.9   -3.6692   CGCGACGGCCGTGCT           GATGCACTC GCAA GAGCGTGTC            TGTTTTGAGATAGAC  51 439
Bcep18194_A3251 NONE
Bcep18194_A3252   87099 ..   87124 +  -6.8   -4.4715   CCGCATCCGTTGCAG         GCCGGCGCAT CGCCGT ATGCGCTGCC          TTTTCTCCGTTGCAG  76 85
Bcep18194_A3253   88452 ..   88473 + -17.3  -4.67038   CGCCGCATGCCCCGA           CGCGGCACC GACC GGTGCCGCG            TTTTCGTTTTGCGCG 100 110
Bcep18194_A3254   89083 ..   89107 + -19.3  -3.00525   CAAGAAGTAACGCAG          GCGGCGGCGCA TCG TGCGCTGCCGC          TGTCGTTTCAGCAGA  91 31
Bcep18194_A3257   92289 ..   92327 + -12.3  -3.05471   CGGTCGGTAACGGCG  CCCGCGCACGGCTGCGCC GCGC GGCGAAGCCG-GCACCGG   TCATTGTTTCATAGT  68 453
Bcep18194_A3260   93975 ..   93988 +  -5.2  -2.87527   GCCGCCTCGGGGCAG               GGCC GGATCA GGCC                GTTTCGTGCTGCGTG  46 85
Bcep18194_A3263   97644 ..   97661 + -12.7   -5.4833   GCAAGATCCATGCAA             GCCGTGC CGCC GCACGGC              TTTTTTGTTGCGTGC 100 163
Bcep18194_A3265 NONE
Bcep18194_A3266   99491 ..   99510 +  -8.5   -2.9914   CCTGCACGACCTGCT            CGGGGTG TGACGC CGCCCCG             TCTCTCTCGCCGCTA  57 16
Bcep18194_A3267  100754 ..  100764 +  -8.2  -3.31144   GGACCAAGCAGGAAT                 CGCG TTG CGCG                 TTGTGGAAGTAAGCA  60 3
Bcep18194_A3268 NONE
Bcep18194_A3269  103025 ..  103051 + -16.7  -5.00138   TGCCCGGACCCCAAA         GCGCTGTTGGA CGGAA TCCAACAGCGC         TTTTTCATTTGCGTG 100 287
Bcep18194_A3271  105107 ..  105151 + -11.4  -2.62184   TGGCGCCGTGCATGC CGTCGGCA-GGGCGCCGGGCCT GAC GGGCCCG-CGACCGTGCCCATG TCGTGTGGAACCACC  62 73
Bcep18194_A3272 NONE
Bcep18194_A3273 NONE
Bcep18194_A3274  108894 ..  108921 +   -20  -5.26119   GTTGGCGGGAAACGG        GCGGCGTGTTTC ACGT GAAACACGCCGC         TTTTGTTTTTGGGGC 100 52
Bcep18194_A3275  111434 ..  111458 +  -9.1  -3.15861   CGTCCCGACGCAACA          ATGACGGCGCG TCG CGCGCCGGCGG          TTAATCGGGATGGTC  61 22
Bcep18194_A3276  112126 ..  112145 + -10.6  -4.42806   GGCGAATTGAAGGGC            AGGCGCGC AGTA GCGCGCCG             TTTGTTTGAAGGTAA  95 31
Bcep18194_A3277 NONE
Bcep18194_A3278 NONE
Bcep18194_A3279  115198 ..  115221 +  -2.2  -4.21141   CGGATTTCGCGCATC          CGTCGCGGCC GGGC GGCCACAGTG           TTTCGTTTGTTCGGG  59 201
Bcep18194_A3280 NONE
Bcep18194_A3281  116172 ..  116194 +  -3.4  -3.07283   CCGTTCCCGCAATAG           CGTGTTGC GGAACTG GCAAAACG           ATTTTCGACAATTTG  43 82
Bcep18194_A3282  117090 ..  117100 +    -4  -2.68667   AAGCGCGGCGTGCAA                 GAAA GAG TTTC                 CGTTTTAGTTTTTTA  42 39
Bcep18194_A3283  117469 ..  117520 +    -3  -4.58395   GGCGCAGGGCGGAAC GGAGAC-TTGGGGCGCTGATCGAAT GCA ACTCGATGAGCGCCTTACCGTTTCA TTTTTCCGGAATAGC  69 73
Bcep18194_A3284 NONE
Bcep18194_A3285 NONE
Bcep18194_A3286  120170 ..  120199 + -18.5  -3.05384   GAGTGACACACTGAG       GCCGCGCGGGTGC TGAT GCGCCCGCGCCGC        TTCGGTCAAGGAGCA  90 46
Bcep18194_A3287  121073 ..  121089 + -11.5  -3.53012   ACTGTCGGAGATCGT              CGGCGGC GCA GCCGCTG              TTTAAGCGCGCGCCC  71 4
Bcep18194_A3288  122675 ..  122686 +  -7.2  -3.12351   TGGGACGAGGGCAGG                CGCC GCAA GGCG                 TTCGCTCTCGCCGAC  56 145
        atpC  123165 ..  123180 + -10.4  -5.75945   ATCCCGCGAAAGAAA              GCAGCC TTCG GGCTGC               TTTTTTTTCGCCCGT 100 53
Bcep18194_A3290  125545 ..  125555 +  -4.6  -4.76041   CGTTTTCAGCGCGTG                 CGCG CGA TGCG                 TTTTTCATGCGTATC  78 450
Bcep18194_A3292  127895 ..  127925 + -19.8  -3.64703   CTGGCTGAACGCAAG       CGCTGTCATGCTGC ACT GCGGCGTGACAGCG       TTTCGCTGCCGGCAC 100 33
Bcep18194_A3293  130891 ..  130921 +  -6.9  -5.10461   ATTGAGTAACTTAAG       GGTGCAACCTA TCTCGTAAT TTGGTTGCACC       TTTTTATTGCGTGCC  88 313
Bcep18194_A3294 NONE
Bcep18194_A3295  136218 ..  136243 + -18.3  -5.61881   CGATCATGCGAAAAA         GCCACCGGGCC GTTG GGTCCGGTGGC          TTTTTCTTTTTCCGC 100 88
Bcep18194_A3298  140308 ..  140347 +  -6.3  -3.28791   GGAAATGCCTGATTC  GCATGTCGCGCCGGCAGG CTAGC CTTGCCGTTGCG-CGCGC  TTCTCCAGGAGCCAT  55 50
Bcep18194_A3299  141624 ..  141636 +  -6.9  -3.12351   CGCTGGTCGAAGGCG                CGCGG CGG CTGCG                TTCGCTGTAAAGCCC  53 3
Bcep18194_A3300 NONE
Bcep18194_A3301  144067 ..  144080 +  -8.1  -3.28712   CGGCATTGAGCAGCA               CGAGC GCGT GCTCG                TTCTGCAGCAGGAAC  56 154
Bcep18194_A3304 NONE
Bcep18194_A3305  148133 ..  148176 + -21.1  -3.53012   AAGGCAGTTTGTCCG CGCATTCGCGCCGGCGGCGCG TGAA CGC-CCGCCGGCGCGATT-CG TTTCAGGGAGCGGCG 100 39
Bcep18194_A3307  150872 ..  150914 + -14.2   -3.5936   GTGCGCAGTCGCAAC GAACGCGGCCGGCATTTC CGTCAGC GAAATGTCAGCCGCGATC TTTGCCGAATTTCGA  85 73
Bcep18194_A3308  152456 ..  152493 + -13.3  -4.07568   CGGCCGTCCCTGACG   GCATCCGGCGCGCCCCGT CGA ACGGG-CGCGCCGTCGGC   TTTTGGCAAGGAGAC  86 57
Bcep18194_A3309 NONE
Bcep18194_A3310  154967 ..  154985 +  -2.2  -3.24423   TGCCGAGCCCCGCGA             GCACGGTG CCA CGCAGCGC             TTCCATGTTGTTGCA  44 289
Bcep18194_A3312  157443 ..  157478 + -16.9  -4.12296   CCTCGCGTCGTCGCA    CACGGGCGCTCCGGCC ACGGC GGCCGGAGCG-CCGTC    TTATTTCGTTGTCGC 100 42
Bcep18194_A3314  159813 ..  159862 + -14.9  -3.01712   TTCTGATCCGCGCGT GGGTGTCCTGGCCGGCTGACG GTGGTATG CGTCGGCCGGTCGGGTCGCCG TCTTGAGCGGCCAAG  78 35
Bcep18194_A3315  160726 ..  160761 +    -6  -3.65351   GGTGCGCCGGCGTGG    CG-CGTGCCGCACTGGC GGG GTGCGTGCGGCAGGGCG    TTTGGGTACGCGTGC  57 78
Bcep18194_A3316  162190 ..  162207 +  -2.7  -3.57144   TCAGGCTCAGGCGGC             GCGTA CCCGCACC TACGC              TTTCGGCCTCGCAAC  49 292
Bcep18194_A3319 NONE
Bcep18194_A3320  166339 ..  166368 +  -7.8  -2.59748   CGGGTCGCAGGTAAG       GCCGAGGTTGTG TTCCAT CCCGATCTCGGC        TGCGTTCTCGACCTG  50 324
Bcep18194_A3329  178913 ..  178940 + -20.6  -5.14563   AACGACAAAACAAAA        CCCCCGCGATGC GTAG GCGTCGCGGGGG         TTTTTTACTGCACGG 100 70
Bcep18194_A3331  180753 ..  180801 +  -5.2  -3.15621   GCGCGGGCCGGCGAA C-GCGTCGGCCGCCCCGGATGC CCCGGAC GCAGCCGGCGT-GCCGGTGCCG TGTTGCCTTGCCGTT  48 42
Bcep18194_A3332  182799 ..  182843 +  -6.5  -3.92373   CAGGATCAGCGCGCC GG-G-GATCGGCGCATCCGGCC GGGC GGGCGGGT-TGCCGATCGCGCC TTTGTCGATGCACTG  64 387
Bcep18194_A3338  192289 ..  192317 +  -7.5  -2.71712   CATCCGTGTGAGGCC       GCTCACG-ACGT GACGTG ACGTGCGTGGGC        ATTTCCACGCCGGCG  52 30
Bcep18194_A3339 NONE
Bcep18194_A3340  197426 ..  197447 +    -8  -3.44527   GCGGGCGAGACGCCC           GGCCGGTCA CAGCA TG-CCGGCC           TTCTGGTACTGGCTC  60 239
Bcep18194_A3344  200967 ..  201013 + -28.3  -4.13767   GTCTTACGGTTCGCC GCGAAACGGCGGAGCGTGCTTC GAAA GAAGC-CGCTCCGCCGTTTTGC TTTTGGGGTCCGGGA 100 45
Bcep18194_A3346  204996 ..  205020 + -12.1  -3.38272   TTCGGTCGACGCGGG          CGCGTCGCGGT ACG ACTGCCACGCG          TTCTGGATCGTCGTG  73 323
Bcep18194_A3348  206458 ..  206485 +  -4.9  -2.70932   GAAAGTTGCTGCGCG       TCG-CGTAACGCC TGAA GGCGTT-CGACGG        TGGTTGAAGGCGCAC  44 59
Bcep18194_A3349  207906 ..  207932 +  -6.5  -3.14132   GCGCTGAGCGAGTAG        TGGC-CCGGCGA GCGC TCGCCGAAGCCG         TTCGTCGCAAAACCG  51 499
Bcep18194_A3351  208910 ..  208931 + -14.5  -4.54727   AAAACCCAAACAAAA           GAGCCGCAT CGAG ATGCGGCTC            TTTTGATTTGCGCGC 100 44
Bcep18194_A3353  211077 ..  211093 +  -5.8  -3.04461   TGTGTCCCGGCGTGC             CGC-GCC GGTG GGCAGCG              TATTGGCCATCCATC  49 57
Bcep18194_A3354  211729 ..  211748 +  -9.2  -2.63631   GGCGGGGCGCGAGCG            GTCGCGCC GGGT GGCGCGAA             TCGTCTGCAAATTGC  56 62
Bcep18194_A3355 NONE
Bcep18194_A3356 NONE
Bcep18194_A3357 NONE
Bcep18194_A3358 NONE
Bcep18194_A3359 NONE
Bcep18194_A3360 NONE
Bcep18194_A3361 NONE
Bcep18194_A3362 NONE
Bcep18194_A3363  221801 ..  221813 +  -6.9  -3.66378   GCGACAATGGGCGAC                CGCGT GCA GCGCG                TTTGAATGGAATGTC  59 8
Bcep18194_A3364 NONE
Bcep18194_A3365 NONE
Bcep18194_A3366 NONE
Bcep18194_A3367  225064 ..  225083 +   -15   -5.4505   GGGACGCAGGAACAA            GGGGGCGA GCGA TCGCCCCC             TTTTTTATTCGGCGG 100 52
Bcep18194_A3368  225796 ..  225845 +  -9.2  -2.78384   GCGCAAGCCCGTGAG CG-GCCGGAACGGGCGCTAGACCGG TGA CCGGCC-GGCGCGCG-TCAGGCGCG TGTGGTCGAGGGGCA  57 119
Bcep18194_A3369  226725 ..  226762 + -15.6  -3.59979   GCGGCCTGACCGACG  CCTG-CCCCGACGCG-CG ACGC CGTCGCGTCGGGGCCCGG   TTTCGCGTCGCACCC  86 32
Bcep18194_A3370 NONE
Bcep18194_A3371 NONE
Bcep18194_A3372  232089 ..  232101 +  -5.5  -2.78679   GTTCCACCGCCGAGC                TGCAC GAG GTGCG                ATTTGGATAAACGAA  46 3
Bcep18194_A3373 NONE
Bcep18194_A3374  233725 ..  233768 + -16.8  -3.75169   CGCGCGCTTGCGCCG TCGGCGCGCAGTCGTGCGC CGTGCTT GCGCATT-CTGCGCGCCGA TTTGCTACAATCCTC  93 71
Bcep18194_A3375 NONE
Bcep18194_A3376  235853 ..  235875 +  -9.9  -3.07043   TCCGCGCTGATCTTC          GGTCAGCGCG ACAT CG-GCTGACC           TCTTCGAATCATGAA  62 5
Bcep18194_A3377  236745 ..  236769 + -20.7  -5.75342   ATGGCATGCGTAAAA          GCCCCGCCGGT GAT GCCGGCGGGGC          TTTTTTTTCGAGACC 100 54
Bcep18194_A3380  240385 ..  240402 + -12.7  -3.90588   TATCGGACGACGAAA             CGCGCGT TGTC ACGCGCG              TTTCATTCAACGATC  83 49
Bcep18194_A3381  241947 ..  241980 + -21.1  -4.56597   GTCAACAGAAGGGGT     GAAAGCGCGCATGCG GTAA CGCAGGCGCGCTTTC      TTTTTGGGCCGGCGC 100 52
Bcep18194_A3383  244150 ..  244162 +  -3.3  -3.54424   GGATGCCGACTTGTC                CGCAC TTT GTCCG                TTTAGCGAGCTGCGC  51 47
Bcep18194_A3384  244820 ..  244845 +    -9  -5.79595   CTGCTCTTCAAAAGA         GCCGCGTGTCC GTTAA GGA-GCGCGGC         TTTTTTGTTTTCAGC 100 58
Bcep18194_A3385  246188 ..  246240 +   -14  -3.12847   CCGCGCAGACGTGAC CGGCCGCGGGCACGCGTG-G-CGGCG GGC CGCCGGCGCGCGCGTTACAGCGGCAG TTGCGTGTCGAACTT  76 27
Bcep18194_A3389  249372 ..  249391 +   -15  -4.32857   ACCGCTCATGCAAAA            GGGCTGCC CTCG GGCAGCCC             TTTGTCTTTCCGGCA 100 53
Bcep18194_A3391 NONE
Bcep18194_A3392 NONE
Bcep18194_A3393 NONE
Bcep18194_A3394  252849 ..  252872 + -14.6  -5.35224   CCAACGAAATTCGAA          GGGCTCGATC GCGA GATCGGGCCC           TTTTGTTTTTGTGGG 100 180
Bcep18194_A3398 NONE
Bcep18194_A3399  258896 ..  258940 +  -2.3  -3.62275   GAGGATGTTGATGAA CGTCGA-CAGCGCCTTCGACTGG TCG CC-GTAGAAGGT-CTGCTCG-CG TTTCGCCTCGTCGGT  48 453
Bcep18194_A3404  263380 ..  263413 + -18.3  -5.41143   GCCGGCCGCCAGTCG     CGAAACCCCGCATGT TCAC GCATGCGGGGTTTTG      TTTTTTTCAGGCCTC 100 64
Bcep18194_A3406 NONE
Bcep18194_A3407  265889 ..  265929 + -29.2  -4.09864   CACTGACCCCGGTGC GCCGAACGCCCCGTCCCTC GTAA GAGGG-CGGGGCGTTCGGC  TTTTCGGGCCTGCGT 100 46
Bcep18194_A3409  268388 ..  268406 +   -16  -5.81412   TCTGATATGGATTCA             GCCCGCCT CTT AGGCGGGC             TTTTTTTTGCCTGCG 100 137
Bcep18194_A3417  278782 ..  278807 + -19.1  -5.67063   CGGCGCAATGAAAAA         CGCCACGGAAC CTGC GTTCCGTGGCG          TTTTTTTATCGTGAC 100 72
Bcep18194_A3419  283047 ..  283072 + -19.1  -5.38054   GCCGGAATGCAAAAA         GGGCGGGAATC CTCG GATTCCCGCCC          TTTTTCTTTGTGCCG 100 66
Bcep18194_A3421  285211 ..  285223 +  -4.8  -4.17556   CGTACGCGTACTCGA                TCCG CATCC CGGA                TTTCTTCGCGATGTG  66 263
Bcep18194_A3430  292849 ..  292876 + -24.2  -4.67168   CCCGTCGTACCCCAA        GCCCCCGTGCGC GTCA GCGCACGGGGGC         TTTTTCAAACTTTTT 100 102
         tuf  302560 ..  302580 +  -7.5  -4.67651   CCCCTGCCAAAAAAT            AGCCACGTG TCC TACGTGGCA            TTTGTTTTAAGGTGT  86 167
Bcep18194_A3433 NONE
        nusG NONE
        rplK NONE
Bcep18194_A3436  304842 ..  304853 +  -3.6  -3.59247   TTCGTTCGCGAAGCG                GCCT ACAT GGGC                 TTTGGGCGGTTGTTC  51 58
        rplJ NONE
Bcep18194_A3438  306060 ..  306085 +   -14  -5.06735   GGCGCGCTGTGCGAA         GGCTGGCGGT ATTTTC ACCGCCGGCC          TTTTTGTGCTTTGTG 100 46
Bcep18194_A3439 NONE
Bcep18194_A3440  314838 ..  314858 + -16.1  -5.92337   TCGCTGTCACCGAAA            CCGCCCGGT TCT GCCGGGCGG            TTTTTTTTCATCTGT 100 72
Bcep18194_A3441  317061 ..  317102 +  -2.3  -4.75309   CCGGTTCGGAAGTCA ACTGTGCGCCGATTCTCG CTTTGCC CGA-AATCGATGCGCAGA TTTTGTTCAATTTCA  72 186
Bcep18194_A3442  317498 ..  317512 +  -2.8   -4.7254   CGAAGCGTGCAAAGG               CTGC CAAGTAA GCAG               TTTTTGATCAGGGAT  73 15
Bcep18194_A3443  318185 ..  318216 + -16.6  -4.19177   AGCGGAAATAAATTC      CGGGCGGGTGCGCTT TTC AGGCGC-CTCGCCCG      TTTGTGTTGAAGCAT 100 59
Bcep18194_A3444  320370 ..  320381 +  -4.4   -3.3164   TCATCAGCGCGAAGA                CGAA GTAA TTCG                 TTATCACAATCGATT  48 18
         tuf  321668 ..  321706 + -20.5  -4.66163   TGCAGTCCGTACCGT  CGAAACCGGGTGTCCAGC TTGT GCTGG-CACCCGGTTTTG   TTTTTCCGTCACGCT 100 86
Bcep18194_A3446  322211 ..  322244 +  -7.3  -3.59031   AGCTGCAGTAAGGCT     TTCAGCGCCGATCGG CTTG TCGGGCGGCGCTAAG      TCTTTGATTGCTTGC  62 30
Bcep18194_A3447 NONE
Bcep18194_A3448 NONE
Bcep18194_A3449 NONE
Bcep18194_A3450 NONE
        rpsS NONE
Bcep18194_A3452 NONE
        rpsC NONE
Bcep18194_A3454 NONE
        rpmC NONE
Bcep18194_A3456  327200 ..  327228 + -14.8  -3.26719   AGTATTTGCTTGCGT        GACCAGGATTAT TTGTT ATAATCCTGGTC        TTCCCTCTTTATGGG  82 98
Bcep18194_A3457 NONE
        rplX NONE
Bcep18194_A3459 NONE
Bcep18194_A3460 NONE
Bcep18194_A3461 NONE
Bcep18194_A3462 NONE
Bcep18194_A3463 NONE
        rpsE NONE
Bcep18194_A3465 NONE
Bcep18194_A3466  331617 ..  331660 + -18.3  -2.89564   CACGGCGAAATTCGG CGATCTGCGCCGGCGAGCAA TGTTC TTGCTC-CTGGCGCTGATCG TCTATCGCATCGGCG  90 121
Bcep18194_A3467 NONE
Bcep18194_A3468 NONE
Bcep18194_A3469  333277 ..  333292 +  -3.9  -5.27335   GCGCCAAGGCTGACC              GCGCG TTTGTT TGCGC               TTTTTGTTTGAGGAA  88 28
Bcep18194_A3470 NONE
Bcep18194_A3471  334135 ..  334171 + -10.7  -5.28481   CACGTTCGTGCTAGC    ACATTGCCTGTCGCCGC TCA GCGTCGACGGGCGTTGC    TTTTTTGATTGACTA 100 52
Bcep18194_A3472  334896 ..  334941 + -12.5  -4.82863   CGTTAATCCGATTGA CGGCCGAGGTACCCCGATTGCG TTG CGCAAGGAGGG-GCCTCGGCTG TTTATTTTCTGGTTG 100 35
Bcep18194_A3473  336010 ..  336047 + -15.2  -5.47218   TTGATGCTGTAGTTG   GCAAAGATGCGGATTTT CCTTT AAAATCCGCATCTT-GC   TTTTTTTCGCTACCG 100 47
Bcep18194_A3474  336551 ..  336572 + -13.7  -5.61881   AGCAGTATCTGAAAG           GGGCCGAGC GATT GCTTGGCCC            TTTTTGTTTTTCCGG 100 54
Bcep18194_A3475 NONE
Bcep18194_A3476  338997 ..  339022 + -20.5  -4.55128   TCGACCGCAAAAAAA         CGGCGGGACAC CGAG GTGTCCCGCCG          TTTTGCTTTCCGCCT 100 125
Bcep18194_A3479  341891 ..  341925 + -14.3  -5.55769   GTCAGAACAAGAAAA    GGGTGGGGCG-CCGCA TGGT TGCGGTCGCCTTGCCC     TTTTTTGTTGTCAGC 100 88
Bcep18194_A3480 NONE
Bcep18194_A3481  345500 ..  345525 + -16.9  -5.18371   CGTCCGACTATGAGA         CCGCCGGTGCAC CGT GTGC-CCGGCGG         TTTTCTTTTGTAACG 100 54
Bcep18194_A3482 NONE
Bcep18194_A3483  347359 ..  347382 + -12.5  -4.00042   CCTGAAAAAACAAAA          GGCGATGAC CGGGAA GTCATCGCC           TTGTTTCGTGAGCCG  86 49
Bcep18194_A3484  347605 ..  347627 +    -4  -2.71712   TGGGCATCGGAGGCA           CGGTGGGC AGATAGA GCGCGCCG           CTTTGACCGCAGCCG  42 12
        cyaY  348115 ..  348130 + -11.8  -5.71712   CGTGCCAAAGAAAAA              GCGCCC CGCG GGGCGC               TTTTTTTATGTCCGG 100 79
Bcep18194_A3487 NONE
Bcep18194_A3488 NONE
Bcep18194_A3489 NONE
Bcep18194_A3490 NONE
Bcep18194_A3491 NONE
Bcep18194_A3492  357155 ..  357169 +    -7  -3.75629   ATGCACGCGCCGGCT               GGCGGC ACG GCCACC               TTTCCGTTGCGCCTG  62 85
Bcep18194_A3493 NONE
Bcep18194_A3494 NONE
Bcep18194_A3495 NONE
        ugpQ  360902 ..  360928 + -20.8  -3.62096   GACGCGAAAAAACGA         CGCCCCGACGGG ATT CCCGCCGGGGCG         TTTCGCATCGTGGAG 100 85
Bcep18194_A3498  362671 ..  362695 + -15.7  -4.56597   GGGACGGCGGTTCAG          GAGGCGGCGCT GCG GGCGCCGCTTC          TTTTTGCACCAAAAC 100 45
Bcep18194_A3499 NONE
Bcep18194_A3500  369223 ..  369246 + -17.4  -5.75342   TAACCGTCGTCGAAA          CCGGGCGTCC GAAA GGGCGCCCGG           TTTTTTTTGCGCGCG 100 52
Bcep18194_A3501 NONE
Bcep18194_A3502 NONE
Bcep18194_A3503  372111 ..  372126 +  -4.6  -3.18264   GGCCGAAGCGCGTGA              TCGCCG TCTT CAGCGA               TTCGTCCATCAGCGC  47 507
Bcep18194_A3508 NONE
Bcep18194_A3509  379108 ..  379128 +  -9.6  -3.15427   TCGTGCACCCGGTCG            CGGGCGGC TGAGC GCCGCCGG            TTCGTCCCCGCTCTT  61 15
        thiG  379963 ..  379979 +  -5.8   -3.5594   GCACCAGGACGGGGG             CG-GCGC ATGA GCGCGCG              TTTCGCCGATGCATT  57 16
Bcep18194_A3511 NONE
Bcep18194_A3512 NONE
Bcep18194_A3513 NONE
Bcep18194_A3514 NONE
Bcep18194_A3515  384323 ..  384340 +  -2.6  -3.81027   TCCGCTTCCCGAGCA             TCCGGC TGCACT GACGGA              TTTACATTCGTTACA  52 12
Bcep18194_A3516 NONE
Bcep18194_A3517  385416 ..  385432 +  -9.4  -3.64599   CGCGTGCCTCCGGCA              CCGGCT TCACC AGCCGG              TTTGCCCTATAATCA  68 92
Bcep18194_A3518 NONE
Bcep18194_A3519 NONE
Bcep18194_A3520 NONE
Bcep18194_A3521 NONE
        hisG NONE
Bcep18194_A3523  390948 ..  390977 +  -9.9  -2.90496   GGGGCTGGAGACACC       TGAGCAGGGCGGC AGCC GCCGCCTTGCCGA        TCATTTGACGCCGGC  61 102
Bcep18194_A3524 NONE
Bcep18194_A3525 NONE
Bcep18194_A3526 NONE
Bcep18194_A3527  394159 ..  394199 + -10.5  -5.26119   TTGTACTAAACTAGC GAGAC-GGCGCGGTACCGG ATTGG CCGGTAC-GCGCCGGATTC TTTTCTTTTTCCACG 100 117
Bcep18194_A3528  395037 ..  395050 +  -8.1  -3.64703   CGGCCCCGACCGGAA               GCCTC GCGC GAGGC                TTTCCGTAACCGGCC  65 76
Bcep18194_A3529 NONE
Bcep18194_A3530 NONE
        hisE  396640 ..  396652 +  -2.6  -3.29511   CGCGAGGAAAACGGC                GGGT GACAG GCCC                TTGTCGCAGGATGGC  45 20
Bcep18194_A3532 NONE
Bcep18194_A3533  397562 ..  397576 +  -9.2  -2.71011   GTTGCCGGCGATTTA               CGCCGC GTA GCGGTG               TGGTTGAGGAGAGGT  57 83
        tatA NONE
        tatB NONE
Bcep18194_A3536  399347 ..  399366 +   -15  -4.98531   CGATGCAAAGCAAAA            GGGCAGCC AACC GGCTGCCC             TTTTTCATTTCCGAC 100 160
Bcep18194_A3538  401384 ..  401399 +  -3.9  -2.71712   ATCGATATCCATAAC              CCGGT CTGAAT GCCGG               ATTTGCGGCAGCGCA  42 17
Bcep18194_A3539 NONE
Bcep18194_A3540 NONE
Bcep18194_A3541  404404 ..  404462 + -17.3  -5.00616   AATCACGCCTGACCG GCGTGGGGCCGGCGCAAGGTGGAACCCC GGAA GGGGTTC-GCCGCGTGCCGGCCCTCGGC TTTTTTGAGGAAACG 100 39
Bcep18194_A3542  405134 ..  405160 +  -3.4  -3.40403   AGGGCGGCGCGGCGT         GCCGCGCCCCCG CTC CGGGTTCGAGGA         TTGTGATGCAAGAGA  49 65
Bcep18194_A3543  405792 ..  405830 +   -11  -3.60475   AGCCGGCACCATATC   TGACAAGGGGTTACGCGA TGT TTGCGTAGCCCCTTCGCG   TTTCCAATCCCCGTT  73 124
Bcep18194_A3545  408733 ..  408776 + -10.2  -3.33815   GCAACGATCACGCCG C-GATGCACCTGCGCGAGCCG CTC CGGATCGAGCCGCTGCATCAG TTCCTTGAGCGGCGT  63 232
Bcep18194_A3547  409790 ..  409824 + -13.7  -2.57132   GCGGCCTGAGGAGAA    GCGTCACGC-CTTCAT CGAG ACGAAGGGCGTGACGC     GTTGTAGCGCCGGGC  71 32
Bcep18194_A3549  414143 ..  414153 +  -2.4  -2.77043   CGCTGAAAATGAGCT                 GAGC GTC GCCC                 CTTTCAAATACTCGA  39 24
Bcep18194_A3550 NONE
Bcep18194_A3551  419241 ..  419264 + -10.3  -3.16683   TGGCCGAGAAGGATG          GAGGGCTGT CCCTTA GCAGCCCTC           TTGATACGATGCAAT  64 65
Bcep18194_A3553  420468 ..  420496 +  -8.9  -3.77846   GCGCATGCATATCCT        TGTGCCCGC CGCATTGCCAC GCGGGCACA        TTTACCTCTGTTATC  69 133
Bcep18194_A3554  420874 ..  420890 + -13.7  -5.14563   GCCACAAACAAAAAA              GGACCGC CAA GCGGTCC              TTTTTTCATGAAGCA 100 58
Bcep18194_A3558 NONE
Bcep18194_A3559 NONE
Bcep18194_A3560 NONE
Bcep18194_A3561  427436 ..  427467 + -22.4  -4.24204   GTCTAAAGTCGGTTG      CGGCAACGGGG-CGC GTG GCGTCCCCGTTGCCG      TTTTCGCTGTGAATC 100 35
Bcep18194_A3562 NONE
Bcep18194_A3563 NONE
Bcep18194_A3564  430931 ..  430941 +  -2.4  -2.77235   CTCCGACGCCCGCTA                 CGAG CTG CACG                 TGATTCACTGATTCC  39 4
Bcep18194_A3565 NONE
Bcep18194_A3566 NONE
Bcep18194_A3567 NONE
Bcep18194_A3568 NONE
Bcep18194_A3569 NONE
Bcep18194_A3570  440715 ..  440742 +  -2.8  -3.66018   CTTGATGATGCTTCG        CCGATAGATTTTC ACG GAAAAT-TGGCGG        TTCTTGAGCTGGTGG  51 102
Bcep18194_A3571  441445 ..  441460 +  -5.4  -2.57132   TCCTCGCGCAATGAC              TGGCAA TGCG TTGCCG               ATTGTACCGGCCGCA  43 27
Bcep18194_A3572  442227 ..  442259 +  -6.9  -2.78384   TGAGCGTCGCGCTGC      CGGTCTCGAACTCGA TCG TCCGGTTCGCGAGCG      TCTGGTCGAGCACAC  48 468
Bcep18194_A3577  450073 ..  450104 +   -18  -4.11216   ACGTGTCGACCCGCC      GCACCTGCGCCGCCC GTT GGGCGGCGC-GTTGC      TTTTGGGGGTACGGA 100 51
Bcep18194_A3578  451517 ..  451527 +  -8.2  -2.62616   CACCGGCCAGCACCG                 CGCG ATA CGCG                 TCGTGTGCGCGCTCG  52 263
Bcep18194_A3581  453764 ..  453821 +  -8.2  -3.61398   CGTCTGGCGCAGCTT CATCGCGGCCGGCGAAGCGACCGA-GCC GATC GACGTCGAGCGCGACGCCGGC-GCGAGG TTGTTCGCCACGAGC  62 257
Bcep18194_A3583  456965 ..  457006 + -21.5  -3.53012   TGGGGCGGCTGAGCC GGGCGGGCGCGGCGGCGCGT GGC GCGGGCCGCCGC-CCCGCGC TTTGCCGCGCGGGCA 100 29
Bcep18194_A3584  458214 ..  458237 +  -5.8  -2.76404   GTCACGTCGCTCTGG          CGGCTCGGCG CACG CGCCTGACCG           TGCATTTTCGGTAAA  46 5
Bcep18194_A3585  459653 ..  459684 +  -6.4  -3.66178   CGTGTCGACCTGCTG      CGGGTCCGC-CGCGT CGA GCGCGCGCAGCTCCG      TTTCGAGTTCGGCGA  59 467
Bcep18194_A3588  462169 ..  462182 +  -9.5  -2.52015   TGCTTGCGGTTCGCC               GGGCG TTCG CGCCC                CTTCATCGATGTCAG  56 150
Bcep18194_A3589  462820 ..  462856 + -13.6  -3.53012   GGCAGCCTGACCTGT    CAGGCGGACGGGCTGC CGCGC GCATCCCGCCCGCGTG    TTTCCCCCGGCGCGC  79 31
Bcep18194_A3590  464308 ..  464325 + -14.1  -5.03145   GCCGAAAAACAAAAA             GCCCCGC CGAA GCGGGGC              TTTTTTCACGAATTA 100 80
Bcep18194_A3592  466624 ..  466650 + -25.2  -5.27938   AAGCAGCGGAAAAAA         GCCCGCCCGAGC AAT GCTCGGGCGGGC         TTTTTGTTTGGCGGT 100 75
Bcep18194_A3600  473199 ..  473213 +  -3.5  -2.53822   GTGACGGTTGCGCTG               TCGGC CCGTC GCTGA               ATGTTCTCAGGTGAA  39 11
Bcep18194_A3601 NONE
Bcep18194_A3602 NONE
Bcep18194_A3603  476308 ..  476324 + -15.1  -5.55769   CATCGGATAAAAAAA              GCGGGCC AGT GGCCCGC              TTTTTTGTTGTGCCG 100 60
Bcep18194_A3607  481094 ..  481109 +  -3.9  -3.54543   CAGCCGCCCGTGCGG              CGCGC GGATAG GTGCG               TTTCGGCCGGTACGT  53 15
Bcep18194_A3608  481662 ..  481681 +  -7.2  -3.84514   TCGAAATTCTTCAAT            TGGTTCTT AGTG AAGAACCG             TTTGATGCTTACACT  68 157
Bcep18194_A3609  483378 ..  483417 + -17.2  -5.26316   AAAGCCCGCGTCACG  AAAAATGGCCCGATCGGC GTTT GCCGGTCGGGCCATTTGC   TTTTTTATCCGATGC 100 64
Bcep18194_A3610  484666 ..  484681 + -11.8  -4.18018   ACCGAAAAGAAAAAA              GCCCGC ATAA GCGGGC               TTTTCACTGAGACGA  86 136
Bcep18194_A3612  487248 ..  487261 +  -3.1  -3.17392   CCTTCCGCCGCTTCG               CCG-GT CGG ACACGG               TTCCGTTACGGCGTA  44 46
Bcep18194_A3613  488081 ..  488110 + -17.1  -3.51232   CATGGCCTGGCCAGC       GAGGGGCGCCCGC ATCT GCCGGCGCCTCTC        TTCGTTTCCGCCGCC  93 60
Bcep18194_A3614 NONE
Bcep18194_A3615  490740 ..  490765 + -19.7  -4.65895   CGCCCGATAAAAAAA         CGCCGCGTCCC GAAA GGGGCGCGGCG          TTTTTGCATGCCGGC 100 72
Bcep18194_A3624  498709 ..  498721 +  -3.3  -3.14564   GTCAGGGCGTTAGCG                CGGCT GGC GGTCG                TTGCTGCGGGCATGC  44 54
Bcep18194_A3625  500177 ..  500216 + -29.6  -3.53091   AACGGTGCGCCGGAA  TGAAACAGCCCGATCGGC CAAC GCCGATCGGGCTGTTTCA   TTTGCAGCGACGGAT 100 203
Bcep18194_A3631  506873 ..  506900 + -24.2  -4.77925   CCCGCCGAGCCCCAA        GCCCCCGTGCGC GTCA GCGCACGGGGGC         TTTTTCAAATTTTTT 100 103
Bcep18194_A3632 NONE
Bcep18194_A3633  516909 ..  516940 + -19.6  -4.07687   GCGCGATCGATCGAA      CGAAAAAGCCCGGC TTGT GCCGGGCTTTTTTG       TTTTGCGGCCCGGCT 100 43
Bcep18194_A3635  519538 ..  519560 +  -6.3  -3.31144   TGTATTTTTGTGTGA           TTTAGCGGG CTATT CCAGCTAAA           TTCTCAGCATGGAGC  55 340
Bcep18194_A3636 NONE
        mraW NONE
Bcep18194_A3638 NONE
Bcep18194_A3639 NONE
        murE NONE
Bcep18194_A3641 NONE
Bcep18194_A3642 NONE
        murD NONE
Bcep18194_A3644 NONE
        murG NONE
Bcep18194_A3646 NONE
Bcep18194_A3647 NONE
Bcep18194_A3648 NONE
Bcep18194_A3649 NONE
Bcep18194_A3650  537011 ..  537046 +  -3.1  -2.62184   CGCCGGGCCGGGAAA    CGTGCCCTCTCCGCTC AAGCG GGGCGGAATGGAC-CG    TGCTGTCCGCGACAC  39 130
Bcep18194_A3651  537641 ..  537654 +  -3.7  -3.28924   GGCAACGCTGCTCAC               CGGCC TCAG GGCAG                TTGTAACACGGGCTG  48 65
Bcep18194_A3652  538788 ..  538803 + -10.4   -5.7946   CAAGCAATAAAAAAA              GCAGCC TTCG GGCTGC               TTTTTTTATTGGCCG 100 54
Bcep18194_A3654  542386 ..  542408 + -18.4  -3.52918   CTGTCATGATCGACG           GCGGCGCGCG TCA CGCGTGCCGC           TTCGTTTGCAGCTTC  95 32
        argJ NONE
Bcep18194_A3656 NONE
Bcep18194_A3657  545134 ..  545159 + -14.7  -2.87463   CGGGCCATATCACCA         GC-GGGCGGCGC CGC GCGCCGCTCAGC         TGTCTCGACGGCCTT  77 65
Bcep18194_A3666 NONE
Bcep18194_A3667  553915 ..  553937 + -13.4  -5.99154   GCTTCGTAGCCGAAA           GGCCCCGC AGTCTTC GCGGGGCC           TTTTTTTATTTGGTC 100 57
Bcep18194_A3668  555192 ..  555224 +  -6.7  -3.05384   CGCCTGAGCGATTCC      GGAACGCGCCGGGCG TGC CGCCCGGCGTCAGCG      TTCAATCGCGCCCCG  51 34
Bcep18194_A3669  556428 ..  556444 + -11.5  -5.14563   CCGTCAAATGAAAAA              GCCCGCG TGA TGCGGGC              TTTTTTCATGCGGCG 100 60
Bcep18194_A3672  559734 ..  559746 +  -4.8  -3.25823   CCGACCGGGGAACGC                GGTG GAATA CACC                TTCCTGTCGGCCACC  50 46
Bcep18194_A3673  560377 ..  560404 +   -22  -4.43283   ACCCACGAAAAAAAA        GCGGCGCTCCGG GAAA CCGGGGCGCCGC         TTTCTATTTATATGG 100 65
Bcep18194_A3676 NONE
Bcep18194_A3677  563746 ..  563777 +   -10  -2.64616   ACGCCGCACGGTCGA      GCGGTCGCGACGCAC GAT GAGCGACGCG-CTGC      TGCTGTCGGTCGACG  59 6
Bcep18194_A3678  564726 ..  564750 +  -7.9  -3.71672   TCGCTCGCCTCTTAC         CGCTCGCGCA CCGCGT TGCGC-AGCG          TTCGTTTTAATCCGC  65 399
Bcep18194_A3679  567950 ..  567964 +  -5.6  -3.65827   AGCGATCGAAACATC               CCCGAC GAC GTCGCG               TTTCGATCAGCGTTC  57 175
Bcep18194_A3680  569626 ..  569667 + -14.3  -3.24825   CGCCGGCTACCGACT TGATTTGGCGCGCGAGGCC GGGT GGTCACGCGCGCCATACCG  TATTCATTAGCGTAA  80 274
Bcep18194_A3681  570573 ..  570599 + -18.8  -5.60864   GCGCTACTCAATCAG         TCCCGCCATCTG GCT CAGGTGGCGGGA         TTTTTTTCGTCTGTA 100 94
Bcep18194_A3692 NONE
Bcep18194_A3693 NONE
Bcep18194_A3694 NONE
Bcep18194_A3695 NONE
        mtgA  585081 ..  585096 +  -7.6  -4.23781   TCGGGCCACATCCTT              TAGACG AATC CGTCTA               TTTCGTTTTGCTGAG  72 138
Bcep18194_A3697  587030 ..  587077 +    -6  -2.71731   ACTGATGCTGCGCCA GGCAGGCGACGCGCGCCCGCGGT GGC GCCGCGCCTGC-CGTCGACGACC TCATTCCAGACTGGA  46 36
Bcep18194_A3698  587740 ..  587750 +  -2.4   -4.2123   CACCTTCCATGACGT                 TCGC CGG GCGC                 TTTATTCGGTGCATC  59 267
Bcep18194_A3699 NONE
Bcep18194_A3700 NONE
Bcep18194_A3701 NONE
Bcep18194_A3702  591224 ..  591234 +  -8.2  -2.87931   CACCGTCGATGGCGG                 GCGC GCG GCGC                 TGTATCACGACTGAC  55 1
Bcep18194_A3703  592410 ..  592430 +  -3.1  -4.13014   CCGGAAGTGGGGAGA            CGACGTGTC AGC GGCACTGCG            TTTTGACAATATCGG  61 89
Bcep18194_A3704 NONE
Bcep18194_A3705 NONE
Bcep18194_A3706 NONE
Bcep18194_A3707 NONE
        pyrF  597853 ..  597900 +  -6.6  -4.12188   GGTTGCCCGCCTGGG CAGCCGGTTCCGGCGGGCTCCC GCGC GCGAGCCCGCCGCTTCCCCCCG TTTTCCCGCTCCTCC  69 52
Bcep18194_A3709  599278 ..  599302 +  -5.5   -3.8211   CAGCCGGTTGCTCCA          GCCGAACGACA CGG TGCCGACCGGC          TTCTTCTCGCTGCCG  60 197
Bcep18194_A3713  603806 ..  603817 +  -7.2  -3.05384   CACGCCGCGGGCAGG                GCGC AAAC GCGC                 TTCCCTCAAGCAACA  54 133
Bcep18194_A3714 NONE
Bcep18194_A3715  605133 ..  605149 + -13.7  -5.08824   GAACACCCGACAAAA              GCCCGCT TCG AGCGGGC              TTTTTTGCGTCCGCA 100 69
Bcep18194_A3716 NONE
Bcep18194_A3717 NONE
Bcep18194_A3718  607869 ..  607879 +  -8.2  -4.30576   CGGTGAATCCGCGAG                 CGCG AGC CGCG                 TTTTCCTCGTCGGGC  79 171
Bcep18194_A3722 NONE
Bcep18194_A3723  613425 ..  613449 +   -15  -4.88407   CGGCGTAGCGAACGA         GCCCGGCCCGG TTTT CCGG-CCGGGC          TTTTTAATTGCCTGC 100 73
Bcep18194_A3725  615270 ..  615289 +  -5.7  -3.53012   GACGCTGTTCGTCGA            CGGCGGCT TGACC AG-CGCCG            TTTAAGCGGCGGCGC  55 1
Bcep18194_A3726  616900 ..  616929 + -16.3  -2.79671   CGCGGCACGCATGAA       CGGGCCGGGCGGC TGAC GCGGCCCGGCACG        CTTTCGCATTCAACT  81 27
Bcep18194_A3727  617916 ..  617927 +  -2.2  -2.82015   CTGGTCACGCCGGTC                GTCT GAGG AGGC                 TGTCATGCGTATGCG  39 20
Bcep18194_A3728  619034 ..  619061 + -19.2   -5.1101   CGCGTCATGAAAAAA        GGCACGCC-CGCG GTT CGCGCGGCGTGCC        TTTTTTGCGTCGTAC 100 69
Bcep18194_A3730  621507 ..  621555 + -14.4  -3.28791   CGGGAGGTTGACCGG TACGACCGGGCGGTGCGCGCGGC GGGG GCCGCTCG-ACCGCCCGCCCGCG TTATGCGCGCGGCGT  82 30
Bcep18194_A3732 NONE
Bcep18194_A3733 NONE
Bcep18194_A3734  625641 ..  625657 +  -6.5  -2.62463   AAGCGCGCGAATCAG              TGCTTGC GGT GCGGGCA              GTTCTCGGTCGTGCA  48 207
Bcep18194_A3736  627042 ..  627061 + -16.4  -3.37487   TCCGCGTGCGGAAAC            CGGGCGGC ATGA GCCGCCCG             TCTTTAGACCTGTCG  88 42
Bcep18194_A3737  627899 ..  627922 +  -3.7  -3.33492   GACCCCACGGGGAAA          CTCCGATGG CGATAC CCACCGGCG           TTGTCCACTACCTCG  48 39
Bcep18194_A3738 NONE
Bcep18194_A3739  629168 ..  629183 +  -3.2  -4.09685   GGTTGGCAGGCTTTT              TTCAGG TAAC CCGGAA               TTTTCCAGGCTACCC  58 138
        leuS  631982 ..  631995 +  -3.1  -4.77438   CAGAAGGAGCGAAGG               TGATC CGCA GATCG                TTTTTGATGCTCGCT  73 65
Bcep18194_A3741 NONE
Bcep18194_A3742  633750 ..  633770 +    -6  -2.59564   GCCTCCCCACGAATT            CATGCCGC CCAGC GCGGCGCG            CTTCTCGAGTCACAC  46 127
Bcep18194_A3743 NONE
Bcep18194_A3744  635543 ..  635562 + -16.4  -4.13654   TCGCCTGATGCAAAA            CGGCGCCC CGCG GGGCGCCG             TTTGTCGTTTACGCG 100 68
Bcep18194_A3746 NONE
Bcep18194_A3747  639264 ..  639303 + -14.4  -4.77036   GAAATGACGGTTTGA  CCCTCGG-AAATCAGGCGC TTA GTGCTTGTTTTACCGAGGG  TTTTTGCTGATGGAA 100 50
Bcep18194_A3748  640799 ..  640810 +  -4.4  -2.88822   GTCTTGGCTTCACGC                TGCT GCTG AGCA                 TGGTTCTGTAACAAG  44 3
Bcep18194_A3749  641368 ..  641385 + -14.1  -5.42514   AATCGTCATGAAAAA             GGCGCCC CTCG GGGCGCC              TTTTTTCGTTTGTGG 100 55
Bcep18194_A3751  643785 ..  643810 + -19.1   -5.1101   GCAGGCAACAAAAAA         GCCCGATGCGA TTGC TCGCATCGGGC          TTTTTTACGTGCTCG 100 51
Bcep18194_A3753  646523 ..  646551 + -11.8  -3.62046   AAACACGATTTTTCA        CGCACGCGAT GCACGATCG ATCGCGTGCG        TTCTTGCGCAAATCG  75 138
Bcep18194_A3754  648131 ..  648143 +  -9.1  -3.21747   GCCGGGAGGAAGGCT                TCGCG CAG CGCGA                TTCGTAGTGCGGTAA  61 182
Bcep18194_A3755  649154 ..  649184 + -20.6  -4.74132   AGAAATGACGCTAAT       GAGACGGAAGAGGC CCC GCTTCTTCCGTCTC       TTTTTGCTGGAGTCT 100 59
Bcep18194_A3756 NONE
Bcep18194_A3757 NONE
Bcep18194_A3758  651387 ..  651409 + -17.7  -5.86061   GCGCCGATACGAAAA           CCGCCCGGC CGAGC GCCGGGCGG           TTTTTTTTCGTCCGC 100 68
Bcep18194_A3762  660012 ..  660042 + -20.5  -5.14563   CGTTCGAATGCGAAA      GGGCCGGCGTCTCC CCAC GGAG-CGCCGGCCC       TTTTTTCATGCGCGC 100 516
Bcep18194_A3765 NONE
Bcep18194_A3766  662454 ..  662475 + -13.7  -5.77988   CGTCCGCCGGAAAAA           CCGCCAGTG TTCG CGCTGGCGG            TTTTTTTATGTCTGT 100 73
Bcep18194_A3767  663036 ..  663052 + -10.8  -5.61596   CGCCGGAATGAAAAA              CGGGGC TTCAT GCCCCG              TTTTTTTATGCCCGT 100 65
Bcep18194_A3769 NONE
Bcep18194_A3770  666116 ..  666135 +  -4.2  -3.14672   TTCCCCGGAGACGCG            CCGCGATGG CCA CCA-CGCAG            ATTCTTTTCATCCGC  47 44
Bcep18194_A3771  666793 ..  666817 + -18.5  -2.94199   CTCTGAGCCAGCAGG          CCCCGTCCGGC ATT GCCGGCCGGGG          TGTCCTTCCTGCGTG  90 35
Bcep18194_A3782  678229 ..  678254 + -17.7  -4.56597   ATTCGGCAGACGAAA         GAAAAGCGCCC CGCG GGGCGCTTTTC          TTTTTGCCGGGCCGC 100 71
Bcep18194_A3786 NONE
Bcep18194_A3787 NONE
Bcep18194_A3788  684974 ..  685001 + -16.2  -4.77036   GCCTGTGACCGGACA        GGCCCGACCGGC GCAA GCCGGCCGGGTC         TTTTTCATGGTGCGA 100 96
Bcep18194_A3790  687353 ..  687363 +  -8.2  -3.28924   CCGGCAGGCGGTCGA                 GCGC CGT GCGC                 TTGTCGGCCGGCATC  58 448
Bcep18194_A3793 NONE
Bcep18194_A3794  689331 ..  689348 +  -9.1  -3.04322   GCCGGCATTCGAGCG             CGCCGTT GAAC AGCGGCG              TCTTCGCCGATTCGC  57 205
Bcep18194_A3802  697733 ..  697745 +  -3.3  -3.55444   CGACGGCCTGCTGTC                GCGGA TGC TCCCC                TTTGCCAAATGAAGG  51 1
Bcep18194_A3803  698306 ..  698337 +  -3.6  -3.05384   GTGCAGATCAAGTTC      CACCTCGTCGC-CAC CAA GTAAGCGGCGGGCTG      TTGCCTCACCCGAAC  43 5
Bcep18194_A3804  699019 ..  699048 + -20.7  -5.27335   CCCGCTGCGAGCCCG       CCGCCGCGTTCCC GTCA GGGGGCGCGGCGG        TTTTTATTTGCGCGC 100 71
Bcep18194_A3805  700457 ..  700507 + -15.3   -2.8585   CGGTGCGGCGCGGGG CGCGTCAGTTGCCGGCGC-GCTCG CATA CGGGCCGTGCCGGCATCAGTTGCG GTTTGGCTTCGATGG  79 46
Bcep18194_A3812  710779 ..  710801 +  -2.5  -2.71791   AGCAGTATCTGAAGG           CCTGATCCG CGGGT CGGGGCCGG           ATTTAAAACCGCCGT  39 21
Bcep18194_A3813  711901 ..  711926 + -14.1  -5.03994   CGTGTGGCAGCACGA         TGAACGGGGTC TTGC GACCCCGTTTA          TTTTTCTCTATCGCA 100 58
Bcep18194_A3814  714739 ..  714760 + -17.3  -4.15222   GGCAGTAACGGGAAA           CGGCCGGTC GCCC GACCGGCCG            TTTCTTCCAGACCCT 100 66
Bcep18194_A3815  716319 ..  716332 +  -9.5  -5.87996   GCGGCAACAAAAAAA               GCGGC CTGG GCCGC                TTTTTTTGTTGGTTG 100 80
Bcep18194_A3822  724315 ..  724327 +  -9.1  -2.84171   CGCACTGCGACAATT                TGCCC AAG GGGCA                TCCATTTTTAAAGAT  58 57
Bcep18194_A3823  725618 ..  725635 + -14.1   -5.4833   CCGGCCAATGAAAAA             GCCCGGC GTGA GCCGGGC              TTTTTTGTTGCGTGC 100 59
Bcep18194_A3830  737648 ..  737667 +   -15  -4.27316   TGCCCCCCAACAAAA            GACCGGCG CGTG CGCCGGTC             TTTTGCATTCGACGA 100 89
Bcep18194_A3835  742585 ..  742615 +  -9.6  -2.70932   CCCCCACGCTCACTT       CGTTCACTGCCCCC CGA GGGGGCGGTCAGCC       TCCTTGGGGCGGCCC  57 51
Bcep18194_A3836  743375 ..  743391 +  -9.3  -3.91488   CTATGCGGGCAATGT              CCCGGCG TGA CGCCCGG              TTGTTTCGCGGCATT  74 349
Bcep18194_A3837 NONE
Bcep18194_A3838  744615 ..  744629 +  -4.2  -4.07568   TGGCGCGCAAAACCG               CCCC AAAACGC GGGG               TTTTGCGCAGCAAAC  61 119
        dnaK  746633 ..  746682 + -17.9  -3.05384   ACTAAGCCGGGTTGC CCCGGT-GCCGCACGCCGCGCGCG CAACC CGCGCGCGGC--GCGGCTGACGGG TTGGCTGACAAGCGG  90 36
Bcep18194_A3840 NONE
Bcep18194_A3841  750024 ..  750051 + -21.3  -5.14563   CGCAGGAAAGAAAAA        GCGCGGCGCCC CGCAAA GGGCGCCGCGC         TTTTTTCATCGAGGC 100 74
Bcep18194_A3848  756528 ..  756552 + -18.6  -5.75945   GATGCAGCAAGGAAA          GCCGCCCGGA GTCGA TCCGGGCGGC          TTTTTTTTCGGGCGT 100 57
Bcep18194_A3849 NONE
Bcep18194_A3851  759242 ..  759260 +  -4.4  -3.89346   CGTCTAGCATCGCGT             CGAAGCGC TGT GCGATCCG             TTTGTGCAGTACCGC  58 339
Bcep18194_A3854  762786 ..  762803 + -12.7  -5.86061   CGGTGCAATAAAAAA             GCGTGGC AGGT GCCACGC              TTTTTTTTCGTCCGG 100 64
Bcep18194_A3859  769770 ..  769786 +  -5.1  -2.99471   TTTAAGTAATACGTT              CGATCCT GAT AAGATCG              TGTGTATGGCAATAG  47 32
Bcep18194_A3860 NONE
Bcep18194_A3861 NONE
Bcep18194_A3862 NONE
Bcep18194_A3863 NONE
Bcep18194_A3864  774651 ..  774661 +  -2.4  -3.08522   TCTCTGCGGATTTTC                 CTGG CTG CCCG                 CTTTTCGAATGAGTA  41 3
Bcep18194_A3865  775785 ..  775804 +  -5.8   -3.6053   TCGACTTGCTTTGCC            TGATTTTC TTGG GAAGATCA             TTGGTTTGTAGGAGA  57 23
Bcep18194_A3866  778065 ..  778082 +  -2.6  -5.42975   TACCTCGATGGTGGC             GCCTGC AACGGA GCAGGA              TTTTTCTTTGTGTCC  90 74
Bcep18194_A3870 NONE
Bcep18194_A3871 NONE
Bcep18194_A3872 NONE
Bcep18194_A3873 NONE
Bcep18194_A3874  793179 ..  793192 +  -8.1  -4.72272   GCCGAGTTTCCCGAC               GCGTG ACAC CACGC                TTTTTCATGACGCGC  88 20
Bcep18194_A3875  794571 ..  794629 + -10.2  -2.78679   TCTCGCGGGGCGCAG CGCATGACGCTGGCCGGCGCGTTCGCGC AAGCG GTTCCG-CGCGCCGGTGAGCG-CGTGCG GTTTCGCTCGGCCGA  60 19
Bcep18194_A3876  795563 ..  795586 +  -9.4  -3.72576   TCATGTTGAGCGGGT          CGGCCACGCG ATGC CGCGCGGCGG           TTTCCTCGACCACGC  68 340
Bcep18194_A3879 NONE
Bcep18194_A3880  798291 ..  798312 +  -9.4  -4.07687   TGACGGCACGCGAAG           CGGGC-GCC ATCCA GGCCGCCCG           TTTTGCGACGACGGT  76 38
Bcep18194_A3881 NONE
Bcep18194_A3882 NONE
Bcep18194_A3883  801298 ..  801319 +  -5.1  -2.72799   GTTCCAGTCGCTTCG           TCCGCGCGCA TGA TGC-CGCGCA           TCGTCTATCTCGCGA  44 13
Bcep18194_A3884 NONE
Bcep18194_A3885 NONE
Bcep18194_A3886  804140 ..  804156 +  -9.4  -4.07647   GACAGACGCAAAAAA              GCCTCC GCTTG GGAGGC              TTTAATTTGCACTAT  76 143
Bcep18194_A3895 NONE
Bcep18194_A3896  812880 ..  812896 +  -7.9  -3.29381   GACTCCGCGTAAGCG              CTGACGC GCT GCGTCCG              TTCATCGTCTTCTCC  58 22
Bcep18194_A3897 NONE
Bcep18194_A3898 NONE
Bcep18194_A3899 NONE
Bcep18194_A3900 NONE
Bcep18194_A3901  816096 ..  816127 +  -3.7  -3.53012   CACTTCAGCGCGGGC     CCCG--CACTCGC-GC GCA GCAGCGAGCGAACGGG     TTTGGCGAGCACGAG  51 183
Bcep18194_A3905  818311 ..  818350 + -23.6  -4.07568   GCACGGATCAGATGA  AAAACGGCCCGCCCGGCA GTCA TGCCGGGCGGGCCGTGTC   TTTTGCGCGAACGCG 100 84
Bcep18194_A3907  820756 ..  820767 +  -7.2  -2.57132   CGCACGAGCGCGACA                CGGC CGCG GCCG                 GTTGTGCCACCGGCG  51 87
Bcep18194_A3908  821502 ..  821535 +  -3.9  -3.72576   GGCCCCTGCATGAAC    CGCACGT-CGTGCTG GCGCAG CAGCTCGCAC-TGCG     TTTCGTCGACGACGC  54 287
Bcep18194_A3910 NONE
Bcep18194_A3911 NONE
Bcep18194_A3912 NONE
Bcep18194_A3913 NONE
Bcep18194_A3914  828563 ..  828594 + -18.1  -3.91412   TAGCGCGTCCGTGAG      C-ACGACGGCCCGC ATTGC GCGGGCCGTCGTCG      TTTATGCAGTGTGAT 100 50
Bcep18194_A3920  836283 ..  836299 + -10.8  -3.17075   GAAAACGAGGAAAGG              GGCCGC GCTCA GCGGCC              TTGCATTGCGCGCCG  67 45
Bcep18194_A3922  838293 ..  838311 + -13.8  -4.98531   GTCCGGATACAAAAA             CGCCCGCG CGA TGCGGGCG             TTTTTCATTTGGCGG 100 66
Bcep18194_A3924 NONE
Bcep18194_A3925  843899 ..  843910 +  -7.2  -3.24925   TGTCTACGGGAGTTG                GCGC TTCA GCGC                 TTGCTCCTGTCCCAT  56 73
Bcep18194_A3926  844604 ..  844630 +  -2.8   -4.1899   CTGCGCGCGGTAGCA         CCGCGGGGTC AGCGCAA GGCCGCGCGA         TTTTGCATACACTGC  61 28
Bcep18194_A3927  845092 ..  845104 + -10.5  -2.52623   TTCTGCACGGCCTGA                GCGGC CGC GCCGC                GTGTTGTGCCGCGGC  59 26
Bcep18194_A3931  849159 ..  849182 +   -21  -3.66178   GTGCCCGTTTTCAGG          CGGGCCCCGG CGTG CCGGGGCCCG           TTTGCGCTTGAGAGG 100 70
Bcep18194_A3932  851369 ..  851386 + -12.7  -5.45802   CGCTGCCTTCACGAA             GCCGGAC AGCC GTCCGGC              TTTTTCTTTTGGCCG 100 53
Bcep18194_A3933  853894 ..  853932 + -19.6  -4.07568   GATGCCGTTGTCCTC   AACGATGCCCCGGGAGCC ATG GACTTCCGGGGCATCGTC   TTTTCCGAGGAGACG 100 130
Bcep18194_A3939 NONE
Bcep18194_A3940  862198 ..  862214 +  -9.3   -3.0976   CCGGTGACTGTGTAG              CACGCCG TCG CGGCGGG              TGTTCCCGTGTTACG  60 234
Bcep18194_A3941  865353 ..  865389 + -20.4  -3.53343   TGCGCAACGGGTCGC   G-CAACGCGGCATGACA GCGA TGTCATGCCGCGTTGTC    TTTGGGGGCCCGCTT 100 79
Bcep18194_A3942 NONE
Bcep18194_A3943 NONE
Bcep18194_A3944 NONE
Bcep18194_A3945  867737 ..  867757 +  -5.3  -3.14132   CGTGCTCGATGTCGA            GGCGGCG CCGTGAT CGCCGCG            TTGCTGGCCGCGAGC  48 13
Bcep18194_A3946 NONE
Bcep18194_A3947  869184 ..  869211 +  -8.5  -2.78384   TGGCCGCGCGCCGCG        TCGGCGTGCGTG ACCGG CACG-ATGCCGA        TCTGCTCGGGACGCA  52 271
       groES NONE
       groEL  879482 ..  879501 + -13.6  -5.68039   CCAGCCAAAAGAAAA            GACCCGCA GCGA TGCGGGTC             TTTTTTTATGGATTT 100 85
Bcep18194_A3960 NONE
Bcep18194_A3961  884319 ..  884343 +  -7.8  -3.56142   GCCGTGTGATCCGTG         CGCGCCGTTGC CAGC GCGGCGG-GCG          TTGCTTGTTGATCGC  62 127
Bcep18194_A3962 NONE
Bcep18194_A3963 NONE
Bcep18194_A3964 NONE
        pyrB NONE
Bcep18194_A3966 NONE
Bcep18194_A3967  889582 ..  889602 +    -9   -4.1822   CGTGAATGCGTTGAA           CGCGACGCG CATC CG-GTCGCG            TTTCTTCAGATCCGG  80 373
Bcep18194_A3969  891492 ..  891502 +  -2.4  -2.71712   GGGTCGAGACCAATT                 ACGC AGC GCGC                 GTTTGACAGGAGAGG  39 9
Bcep18194_A3970 NONE
Bcep18194_A3971 NONE
Bcep18194_A3972  894031 ..  894041 +  -4.6  -3.60296   TTGCCGCGAAACGGG                 CGGC CCA GCTG                 TTTGCGCTCCGGATC  52 215
Bcep18194_A3981  907268 ..  907281 +  -4.5   -3.4072   GGTTCGGCTGGAGGT               TGTGG TGAG CCGCA                TTGTCGTAACCGGTG  51 18
Bcep18194_A3982 NONE
Bcep18194_A3983 NONE
Bcep18194_A3984  911199 ..  911212 +  -9.5  -5.55664   AATGACGAAAAAAAA               CGCCC TACG GGGCG                TTTTTTTGATGATGC 100 72
Bcep18194_A3990  918386 ..  918431 + -21.3  -2.87132   CGCCCCCAGGGCTCG GTCCGAAAAGCGG-CGCACGCG CAT CGCGTGAGGCCGCTTTTCGCAC TGTGTGCGGCGAGAC 100 76
Bcep18194_A3991  920042 ..  920062 + -11.2  -2.73771   GTAGCCTTTATGAAA            CCGTCTCT AATGC AGAGACGG            GTTTGCGCCCTATCA  63 402
Bcep18194_A3993  921031 ..  921050 +  -3.6  -2.73124   AAGCTTGCAGCGAGG            CGATT-CGC TGG GCGTAATTG            ATTTACGAAATCAGA  40 5
Bcep18194_A3994  922648 ..  922669 + -10.1  -3.09131   AACTGATTGACTGCT           TGCCGCCAA GTGA TAGGCGGCA            TCTTCCAATCCTTTT  62 321
Bcep18194_A3998  925994 ..  926009 +  -4.6  -4.14739   CCAATCAAGTCTGGT              GTGGTG ACGT CACCTC               TTTTGCGATCGATAA  65 19
Bcep18194_A3999  926283 ..  926301 +  -8.8   -4.1021   CTGATCGGCTCCCCG             GGCGGGAT AAA ATCCCCCC             TTTATGCTTGTCGCC  73 115
Bcep18194_A4000 NONE
Bcep18194_A4001  928253 ..  928273 +  -4.7    -3.281   AACGCCTGAAGGGCA           GG-GCGCT GGTTTG AGCGCGCC            TCTTCTCCGTTGCAA  50 12
Bcep18194_A4002  929871 ..  929899 +  -3.1  -3.79747   ACCAGCGGCGCGAGA        TCCGTCTTGTT GATCACG AGCAGGTCGGA        TTTCGTGATGCCTGG  56 246
Bcep18194_A4019 NONE
Bcep18194_A4020  945553 ..  945576 +  -7.3  -2.60571   CGCTCGGCCGGAGGG          GGGCCGCGC GTGGAA GAGTGGCCC           ATTCATTCGACCATT  51 51
        uppP  946477 ..  946502 + -18.3  -5.18726   CCTCGCATGAAAAAA         GCCCGATCGGC ATAG GCCGGTCGGGC          TTTTTCTTGTCCGGA 100 63
Bcep18194_A4023 NONE
Bcep18194_A4024 NONE
Bcep18194_A4025 NONE
Bcep18194_A4027  954859 ..  954885 +  -5.6  -3.53012   TGAGGCTACGGGTGC         TGCCCGGCGAGC CTT GCCCGCGCGGCG         TTTACCGGCAAAGCC  55 42
Bcep18194_A4028  955919 ..  955936 +  -6.9  -4.57569   CATCAGAAGCGACTC             CGGCGAT CGCC AGCGCCG              TTTTTCCCGAAGTGC  79 469
Bcep18194_A4030  957145 ..  957171 +  -5.7  -3.27525   ATCGTCGACGCGCTG         CGGACGGTTGC TGCCC GCTGACGTCCG         TTCACTTTCCCCGAG  52 5
Bcep18194_A4031 NONE
Bcep18194_A4032  958865 ..  958889 + -15.7  -4.05788   AAGTCGGTCTGATGT          CGAGGTTCGCC ATG GGCGAACCCCG          TTTCGTTTCCGCACC  95 29
Bcep18194_A4033  959602 ..  959613 +  -7.2  -2.78596   ACGCCTGCAGCCCGC                GGCG ACAG CGCC                 TATGATGCAGCGGTC  52 44
Bcep18194_A4034  961122 ..  961144 +  -6.1  -2.54896   CGAGACGGCGGCAGT           CGCGAGCAC CGTGC GCGCACGCG           TGGGTTCGCTGCCCG  46 299
Bcep18194_A4038 NONE
Bcep18194_A4039 NONE
Bcep18194_A4040  966651 ..  966675 +  -2.7  -2.70932   GTGCGGAGGCGCTCG          CGCCGCTGG GCGGATA TCGGCTGCG          TCGTTCGCGGCCGCC  39 82
Bcep18194_A4044  969562 ..  969606 +  -4.8  -2.57132   CTGCGGGAAACCGCC GGCGCGCGCCCGTCATGACGC CGCT GC-TCGTGCTGGTCGCCGGCC CTTATCGCAGCGGCA  43 8
Bcep18194_A4045  969964 ..  969990 + -10.8  -2.91264   ATAGCTGATCAGGCG         GGGAGGCACC CGGCTGC GGCGCCTCCC         TGTATCGGTCGGACG  64 33
Bcep18194_A4046 NONE
Bcep18194_A4047 NONE
Bcep18194_A4048  972334 ..  972392 +  -2.5  -3.16564   GCGCGGCGACCACGC -TGGCCCAGTCGATGCCGCGTACGCCGGCG ATCA CGC-GGCGCA-GCGGCAGC-AC-GAGCCAG TTGGTCGCCTGCAGC  42 400
Bcep18194_A4051  974383 ..  974428 + -20.5  -3.54424   GGCTTGACCGCGCTT GGCAAAACGGCGCAACGTCCC GCGA GGGGCGCTGCGCCGTTTTTTC TTTGGAGCCGTGGCC 100 53
Bcep18194_A4054  978508 ..  978526 +   -16  -5.61881   GCAGGAAAGGAAAAA             GGCACCCG ATC CGGGTGCC             TTTTTGTTTTTACGG 100 61
Bcep18194_A4062  988743 ..  988766 +  -6.6  -4.66163   GCTTTCGCGCGACAC          GTCGACGTCG AACG CGGCGTCGGA           TTTTTCGATCACCGT  78 516
Bcep18194_A4067  993513 ..  993540 + -19.2  -5.27335   CGGCAAAATGAAAAA        CGCCACCGCGCGC GCT GCGC-CGGTGGCG        TTTTTGTTTCGAACG 100 53
Bcep18194_A4071  999416 ..  999447 + -13.7  -4.70659   GTAACGCGCGACAGG      CGCCCGGCCGG AAACGCTTCA TCGGCCGGGCG       TTTTTGCATGTGCAG 100 37
Bcep18194_A4072 NONE
Bcep18194_A4073 NONE
Bcep18194_A4074 1002589 .. 1002610 + -17.3  -4.87389   TGAACGAAGCAAAAA           GGGGCCGTC TTCG GACGGCCCC            TTTGTTTTTGCGCTC 100 55
Bcep18194_A4078 NONE
        lolA 1008648 .. 1008677 + -19.3  -4.06419   GCGCTGCTCTTCCGC       AACGGGCCTGCCG GCGA CGGCAGGCCCGTG        TTGTTTCTGGGCACC 100 51
Bcep18194_A4080 1010495 .. 1010509 + -12.8  -2.90496   TTTCGCGATCCGCGG               CGCGGC GCT GCCGCG               TAATTTCGCGGGGGG  70 424
Bcep18194_A4082 1012210 .. 1012235 + -19.1  -5.10154   CGCCAAAATACGAAG         CCCCGTGATCC GGAA GGATCACGGGG          TTTTTCGTTTTGGGT 100 262
Bcep18194_A4083 1013447 .. 1013471 + -11.4  -3.34895   CGTTAACACGGGGCG         GCGG-CCGGCG CCCG TGCCGGACCGC          TTCGTTCCCCGTCGA  69 118
Bcep18194_A4084 1015036 .. 1015090 + -19.8  -3.53091   GGAAATGGCGTGACG GCTGCGCCGTCGCGCCGGACTTCG ACGGAAC CGGGGGCCGGCGCGTCGGCGCCGG TTTCCCCCGGCCCGT 100 28
Bcep18194_A4086 1017472 .. 1017508 +  -3.5  -3.05596   ACGTGACGTCAGAAC   GCGGGCCGCGCGGCGC GATGAA GGTCCG-GTCGCCCGC    TTGCCTGCCCGCCTG  43 40
Bcep18194_A4087 1018419 .. 1018431 +  -4.8  -2.70932   ACGCGGTGCGCTCCG                GAGC GATCG GCTC                TCATTGACGAACACA  44 44
Bcep18194_A4088 NONE
Bcep18194_A4089 1019560 .. 1019588 + -18.2  -3.04248   GTTGCAGGTCTCCCT       C-CGCACGGCGGC ATTC GCCGCCGTGCGCG        TCTTACGCCCTGTTG  90 43
Bcep18194_A4090 1020176 .. 1020192 +  -9.3  -2.78384   GGCCGGATGCATCGT              CGTGCCG GCC CGGCCCG              TGTACTACCGGCCGG  57 97
Bcep18194_A4092 1023249 .. 1023266 +  -6.9  -3.55444   CCCCGGAGTCTCAGA             CGAGCGA TGCG TCGCGCG              TTTCGCGCATCAGCA  59 343
Bcep18194_A4099 NONE
Bcep18194_A4100 NONE
Bcep18194_A4101 NONE
Bcep18194_A4102 1031961 .. 1031976 + -11.8  -4.87803   GTCGGAAATGAAAAA              CGGGCC GAGC GGCCCG               TTTTCTTTGAAGCTC 100 135
Bcep18194_A4106 NONE
Bcep18194_A4107 NONE
Bcep18194_A4108 NONE
Bcep18194_A4109 1039240 .. 1039258 + -17.4  -4.61873   TGGGCGATCGATCGA             CGGCGGCC AAT GGCCGCCG             TTTTCATTTGTGCCG 100 54
        greB 1040486 .. 1040502 + -15.1  -3.36452   CCCGGCAAAGAAAAA              GCGCCCC GAT GGGGCGC              TTCGTCTTCCGGCGT  84 57
Bcep18194_A4113 1043082 .. 1043100 + -17.4  -4.77757   TGCCGATCACGTCCG             GCCCCCGC ATG GCGGGGGC             TTTTCGTTTTTCGGG 100 53
Bcep18194_A4114 1044527 .. 1044545 +  -4.4  -4.42386   CGCAGCGGTGCAACC             TGCGCGAG CCC CGCGAGCA             TTTTCTGCGTCAGCC  69 220
Bcep18194_A4117 1045943 .. 1046001 + -23.1  -2.62184   CCGCGCGCCCCGGTG GCGCGCGTGCCGTCCGCGGCCGGGCCGCG TGC CGC-GCC-GTCCGTGCGCGGCGCGTGCGC TCGTGTCCGGCGGCG 100 51
Bcep18194_A4118 NONE
Bcep18194_A4119 NONE
Bcep18194_A4120 1050469 .. 1050481 +  -7.7  -3.49858   AGCCACATAATCAAG                CCATG AGC CATGG                TTGTCCTCTCCTTGA  60 349
Bcep18194_A4127 1058996 .. 1059026 +  -8.9  -4.26076   GTAACGCAGCGTCAG      TCTCGG-CGCGGCC GTCC GGCCGCGCCCGCCA       TTTTCCTCCCCGTCA  79 37
Bcep18194_A4136 1067740 .. 1067796 +  -5.6  -3.08679   CGCGCCGGCTGTTTG ACCGTGCCGGCCAGCGCATCACGCAGC GCAC GCTGCGC-ATCGGCGTGTCGGCGCGGA TCTTCCATCCGGAAC  49 25
Bcep18194_A4137 NONE
Bcep18194_A4138 1069381 .. 1069404 + -18.2  -5.60993   CGGAGACGAGCAAAA          CCCGGCGAAG CGAG CTTCGCCGGG           TTTTTTTATGGCCGG 100 59
Bcep18194_A4140 1072072 .. 1072090 +   -16  -5.38951   CGTTGCACTGAAAAA             GGGAGCGC GCC GCGCTCCC             TTTTTTGTCTGCGTT 100 76
Bcep18194_A4142 1075894 .. 1075942 +  -6.8  -2.72991   GTGGTCGGCGATGCC GGTCAGCGC-TTCGTCGCGATCGG GCA TCGATT-CGAAGAATGCGCCGATC TGGTTGGCCATGTCG  48 202
Bcep18194_A4147 NONE
Bcep18194_A4148 1082768 .. 1082797 + -25.1  -4.56914   TCCGATTCTGTCCGA       GCCCCGCGAAGCG TTGC CGCTTCGCGGGGC        TTTTGCTTTCCGTCG 100 156
Bcep18194_A4149 1083527 .. 1083553 +  -8.6  -4.56597   AAGTCCGGCGGCATT         CCGCCCGGCC CACCCGT GGCTGGGCGC         TTTTTCGGACGGGGA  86 182
Bcep18194_A4153 1089454 .. 1089503 +  -5.6  -3.45571   AGCCTGAAGAACGGA TGAGACTCTAGCCG-CCGCAGGCGC GAA GCGCC-GCGGCCGGCGAGCAAC-CA TTCATATTTCCAAAA  55 34
Bcep18194_A4154 1090194 .. 1090223 + -20.1  -5.04249   ACGACAGTGCGATAA       TGGCCGTTTGCGC GCGA GCGCAAGCGGCCA        TTTCTTTTTTGGCGC 100 91
Bcep18194_A4155 1091356 .. 1091375 + -10.6  -3.01712   AGGACTTCGAGCAGC            GCGGCGCC TGAC GGCGGCGC             TGTTCAAACAGCACG  62 15
Bcep18194_A4156 1092626 .. 1092652 + -19.4  -2.57335   CGGAATCTGGAATTC         CGCGTGCGGGGC GTC GTCCCGCGCGCG         TAACTTGGCTCTTGT  87 169
Bcep18194_A4157 NONE
Bcep18194_A4158 NONE
Bcep18194_A4159 1095633 .. 1095657 +  -9.2  -3.35522   GCGGGTCGCGGTAGG          TGCTCCACGC CGTAA GCGCGGAGCG          TGTTTCGAACCCTTA  63 45
Bcep18194_A4160 NONE
Bcep18194_A4161 1097797 .. 1097825 +  -7.4  -3.53012   CTGAAGGCTGACGAT        CCGGACGACG AGCGTTAAA CGTCATCCGG        TTTGCCCGGAACCCA  60 8
Bcep18194_A4162 1098327 .. 1098345 +   -16   -4.4084   CATTTAACACGGACG             CCGCGCGA TCA TCGCGCGG             TTTTCGTCTCTGCTT 100 34
Bcep18194_A4163 1099574 .. 1099601 + -13.5  -2.52933   GCCAACGCGCTGCGG        TT-GCCGCCGGG CTCGT CCCGGCGGCCAA        GTTAGTCAATTACCG  71 55
Bcep18194_A4164 NONE
Bcep18194_A4165 1101990 .. 1102038 +  -8.1  -4.07568   CGACGAACTGTTTCA CTGAGCGC-ATGCG-GTGGCGCG ACGAG CGCGCCGCACGCATGGCTCGCAC TTTTCAGGCAGGACG  73 22
Bcep18194_A4166 1103082 .. 1103101 + -12.8   -3.1372   ATAGACTGGGTCTCA            CGGTCGGC AGCC GCCGGCCG             TATTCATCGGAGATC  73 58
Bcep18194_A4167 1103520 .. 1103537 + -14.1  -5.08824   TCGTTGCGACGGCTT             CCCGCGG CATG CCGCGGG              TTTTTTGCGTGGGCA 100 81
Bcep18194_A4168 1104619 .. 1104636 + -14.1  -5.27335   CGTGAGATAAAAAAA             GCGCCGC ATCT GCGGCGC              TTTTTCTTTGGGCGG 100 65
Bcep18194_A4170 1107149 .. 1107170 +  -3.7  -3.68988   CGCGCCGAACGCCCG           GCTG-CCG TCGGGCT CGGTCAGC           TTGTCTTCGGTGCCG  54 205
Bcep18194_A4172 NONE
Bcep18194_A4173 NONE
Bcep18194_A4174 1110691 .. 1110709 +  -9.5  -5.63645   GTCGATGATCGAAAA             CCCGGGC TTTGC GTCCGGG             TTTTTTCTCTTTTAA 100 74
Bcep18194_A4175 NONE
Bcep18194_A4176 1112610 .. 1112628 + -13.1  -6.07627   AAGCACACGAGAAGA             GGGGCGC GACGA GCGCCCC             TTTTTTTTTCGCCAT 100 63
Bcep18194_A4177 1114493 .. 1114510 + -14.1  -4.77036   CGGTGAAACGAAAAA             GGCGCCC CGAG GGGCGCC              TTTTTCATGCTGGCC 100 55
Bcep18194_A4179 1116463 .. 1116496 +  -5.9  -3.86822   TGACGATCGCCGTGG     GCGACTGACGCGCCTG CGG CAGGC-TGTCGGCCCC     TTTATCCCGCCCTTG  62 18
Bcep18194_A4180 1117780 .. 1117797 +  -7.7  -3.15249   GCTCGGAGCGCCGGT             GCGTAGC GGCC GTTACGC              TTACTGCGAAATCTG  56 57
Bcep18194_A4183 1119936 .. 1119950 +  -9.2   -3.6215   AACATGGCACGGTGT               GCCGGT CGT GCCGGC               TTTGAGGTGCATTAA  68 39
Bcep18194_A4184 1120620 .. 1120635 +  -3.2  -3.16564   CGCGTCGCATCGTCG              TCGACT GGGA AGCCGA               TTACTGAAATGAACC  44 3
        trmD 1121464 .. 1121489 + -14.7  -2.64933   CGGGCGGGAATTGGC         GGTGCCGTGCA TGCG TGCGCGGCGCC          TGATGTGAATCCATC  74 51
Bcep18194_A4186 1121981 .. 1121996 + -10.4  -5.32944   AGCTGTAAGGAAAAA              GCACCC AACC GGGTGC               TTTTTTCATTCTGGC 100 42
Bcep18194_A4187 1122761 .. 1122799 +  -7.9  -2.74741   CGGCGTCTGGGGCGC  GCGGCCGGCCGCCGG-GC GACC GCACCGGCAGCCATCCGG   TGCTTACGCTGTGCT  52 48
Bcep18194_A4188 1123830 .. 1123848 +   -16  -4.81551   CGATGAAAGGCAGAA             GGCCGGCT TGA AGCCGGCC             TTTTTGCTGTGGGTC 100 58
Bcep18194_A4192 1127194 .. 1127220 + -14.4  -4.07568   TGAGCGGGCCGGCAC         ACGCTTAGCGCG GTG CGCGCTGAGCGC         TTTTCGGCCGGAACG  93 38
Bcep18194_A4195 1129937 .. 1129962 + -21.9  -5.14563   GCCATCAAACAAAAA         GCCCGACCGGC ATGA GCCGGTCGGGC          TTTTTTCATGGCGCG 100 60
Bcep18194_A4198 NONE
Bcep18194_A4199 1134046 .. 1134073 + -19.9  -5.29846   GCCCCGCAGGAACAA        GGCCCGACCGG CTGATA CCGGTCGGGCC         TTTTTGTTTCACGTT 100 77
Bcep18194_A4202 1138513 .. 1138564 +  -7.9  -3.14211   AGGTCGCGAAGGGCG CGGTCTGACCGCTGCGGGCGCCGCGC ATC GCGCCGCGCCCGT--CG-TCCTGCCG TTACTGCGACCCGAT  56 18
Bcep18194_A4206 1142589 .. 1142621 +   -17  -3.89212   GACGGTGGCCATCCC      ACGGCCCGGTTCGC ATTGC GCGAATCGGGCCGC      TTTCATGTGTCGATG 100 86
Bcep18194_A4213 NONE
Bcep18194_A4214 NONE
Bcep18194_A4215 NONE
Bcep18194_A4216 NONE
Bcep18194_A4217 1153349 .. 1153366 + -14.1  -5.07652   GCCGGAAAGCAAAAA             CGGGCGC TGCG GCGCCCG              TTTTCTTTTGAAGCG 100 59
Bcep18194_A4224 NONE
Bcep18194_A4225 NONE
Bcep18194_A4226 NONE
Bcep18194_A4227 1164548 .. 1164576 + -10.9  -4.62783   GCAGGAAGATCGCAG        GGCGCTTGTGCAG GTT CGGTGCAGGCGCC        TTTTTCCAGTCCGTG 100 117
Bcep18194_A4230 1166784 .. 1166797 +  -4.5  -3.08813   GGCCAGGGTAGTTAA               GCGCCG GAT CGG-GC               TGTGTTAGAATCCGG  45 74
Bcep18194_A4231 1167096 .. 1167113 +  -8.4  -5.28176   TGGCTCGACAAAAAG             GCGGCA TTCATC TGCCGC              TTTTTTGTGCCTGAA 100 108
Bcep18194_A4232 NONE
Bcep18194_A4233 1169262 .. 1169288 + -12.2  -3.14344   CGCAGCGCGCGATTG         CTGCGCGCGGAT CCC ATCGGCGCGCCG         TTCGTGCGCGCCGTC  70 48
Bcep18194_A4234 1170248 .. 1170269 +  -5.8  -4.36914   CGAAGCGCTCAAGCT           GGTGACCGC CTGAC GCGG-CGCC           TTTTCTCAAGAGACG  71 13
        fabG 1171066 .. 1171098 +  -5.6  -3.14931   TTTCGTTTACCATCC     GCGCCGTATCCCGATT TTC AGGCGG-AT-CGGCGC     TTGATCGACCATCAA  51 45
        acpP 1171519 .. 1171559 + -12.7   -5.3658   CCGGACGGACTAACA GCCACAG-GGCTCGCAGGG CTGGT TCCTGTG-GCCACTGTGGC TTTTGTTTTTGTCAT 100 114
Bcep18194_A4237 NONE
Bcep18194_A4238 NONE
Bcep18194_A4239 NONE
Bcep18194_A4240 NONE
Bcep18194_A4241 NONE
Bcep18194_A4242 NONE
Bcep18194_A4243 1177672 .. 1177699 + -11.2   -4.7629   TCACCGACTTACCAA        GGCGTGCTCTGC AGTC GTCGAGCGCGCC         TTTTTCGCTTGATCG 100 168
Bcep18194_A4244 1179513 .. 1179532 +  -3.6  -2.75577   CGCGTCGAAGACAAA            TAACAGGA CTGA TCCTTTTA             TGAATTTTGCGCTGA  40 23
Bcep18194_A4245 1180439 .. 1180482 + -11.8  -2.90496   GATCGCATTCGACCC AATCG-CACTACGCGACGC ACGGGCC GCGTCGCGTAGTGCCGAAC TACTTTAAGAACCGG  67 39
        rncS 1181819 .. 1181840 + -13.7   -3.5525   GAATTGCCCATCGAT           CGTGCCGCGC GTC GCGCGGC-CG           TTTCCGAACCTGTCT  81 39
         era NONE
Bcep18194_A4248 NONE
Bcep18194_A4249 NONE
Bcep18194_A4250 NONE
Bcep18194_A4251 1185958 .. 1185975 + -14.1  -5.26316   CCGCCGAAACAAAAA             GCCGCGC AATT GCGCGGC              TTTTTTATGGACTGC 100 76
Bcep18194_A4255 1191741 .. 1191771 +  -3.1  -3.78934   AAGCAGCTTCACTGA      CGC-GGCCGTGCGG CCGG CTGCCTTGCCAGCG       TTCTTGTGGCAGGCC  54 26
Bcep18194_A4256 1192893 .. 1192909 + -12.3  -5.33405   CCGCTCCAAGTAATG              GGGAAGC CAA GCTTCCC              TTTTTATTTGATGGA 100 500
Bcep18194_A4257 1193690 .. 1193716 + -16.7  -4.11484   GCGCATGTCCGAAAA         CAAAAGCCCGC TGCGT GCGGGCTTTTG         TTTTCAGCGATTGAA 100 40
Bcep18194_A4260 NONE
Bcep18194_A4261 1196243 .. 1196273 + -19.1  -4.41895   GGTGCGGCGTCACAG       TGAAACGGGCCCC TTTGC GGGGCCCGTTTCG       TTTTCGTTCCAGGTT 100 65
Bcep18194_A4264 1198869 .. 1198889 + -16.1  -5.40072   CCGGCATGACGGACA            GGCCCCGCG CAA TGCGGGGCC            TTTTTTTGCGCGCGG 100 32
Bcep18194_A4265 1199484 .. 1199509 + -13.3  -3.72576   GCGTAATGCGCGACG         CGCCGCGCA GCGGTCAG TGCGCGGCG          TTTGCTACCGGCGGC  81 35
Bcep18194_A4269 NONE
Bcep18194_A4270 1203906 .. 1203930 + -21.5   -5.4833   CGAGCAATAAAAAAA          GCCGCAGTGCG ACG CGCACTGCGGC          TTTTTTGTTGGGTGC 100 51
Bcep18194_A4272 1207460 .. 1207486 + -17.3  -3.32844   GCGGCTTGCCATCGA        CGCCCCGTCCGG GTTC CCGG-CGGGGCG         TTGTCACATCCGCGG  91 68
Bcep18194_A4273 NONE
Bcep18194_A4274 1209264 .. 1209282 +    -3  -3.95324   TCCGTCCCGTGCTCA             GCGCAC GAGGCAA GGGCGC             TTGTTGTTGAAGGTC  56 324
Bcep18194_A4276 1211741 .. 1211776 + -10.2  -2.53263   CCGGCTGACGCACCG    GGCGACGTGGCCGGCG TTGT CGCCGGCCCGGTCGAA     TCGCTTCAACATCAG  59 33
Bcep18194_A4280 1217916 .. 1217948 +    -9  -3.64822   GTGATGCGGGGCCGG     C-CGCAGGCGGCCCG GGCG CGCGCCGTCAGCGCG      TTTCGCTCGCGAGCT  68 37
Bcep18194_A4282 1220830 .. 1220857 +  -4.7  -5.09895   CGCGACATGACAGAG        AGGCGGG-CGCC GACAG GGCGGCCCGCGG        TTTTTTGACTGAATC  83 101
Bcep18194_A4283 NONE
Bcep18194_A4284 NONE
Bcep18194_A4285 1224262 .. 1224292 +  -8.9  -4.13767   GAAACGATGCATTGA       TTACGAGACGGGC CGCGC GCCCGTCTCGCGC       TTTTGGCGTCGCACG  76 26
Bcep18194_A4286 1224966 .. 1225004 +  -2.3  -5.46698   GAAAATTGCAAAAAG  TCCGCTTCCCTGCCGGTT GTCC GGTTGTCAGGG-AGCGGC   TTTTTTCCTTTTGAA  90 85
Bcep18194_A4287 1225847 .. 1225865 +    -3  -2.94595   AGAAGCGTTATTCCA             TGGGCGTG CGG CACGCAGA             TCTATGATCGAGATT  42 0
Bcep18194_A4288 1226564 .. 1226575 +  -2.2  -2.76189   CTGGCTTGCGTATCT                CGCGG CCG CC-CG                TCATTGAATCACTTC  39 7
Bcep18194_A4289 NONE
Bcep18194_A4290 1228534 .. 1228560 +  -2.1  -5.10033   TGTCGGTCTATTAGT         GTCGCCCCTGC GCGGG GCGGCGGTTAC         TTTTCTTTGTCTTGC  77 90
        argD NONE
Bcep18194_A4292 NONE
Bcep18194_A4293 NONE
Bcep18194_A4294 NONE
Bcep18194_A4295 1235720 .. 1235738 +  -4.5  -3.34344   TCCTGCGCGTCGGTT             CGCTGTA TGACT TCCAGCG             TTGATTCGCGCATGG  48 3
Bcep18194_A4296 1236782 .. 1236839 + -12.6  -3.37091   GCGGCGCTCGTCTGA CGGTGGCCGATTG-CGCGT-GGCCGCGG CGAC CTGCGGCCCGCGCATCACCCGGCCACCA TTCCGTTTTCGAGAT  74 26
Bcep18194_A4297 1237959 .. 1237986 + -21.4  -4.56597   ATCGCACGATGCAAG        CAAACCGGCCGC TGAT GCGGCCGGTTTG         TTTTTGGGGGCGGGA 100 53
Bcep18194_A4300 1242588 .. 1242615 + -15.6  -2.73875   CGCGTATTCGGCTGC        GCGGG-CGACCGC GTC GCGGTCGACCTGC        TCCTCTTCGGCCGCG  75 473
Bcep18194_A4302 1245064 .. 1245074 +  -2.4  -3.85698   TCGGTGAGGAAGCGG                 CTCG ACG CGCG                 TTTGTCGCGACACCA  54 433
Bcep18194_A4312 NONE
Bcep18194_A4313 1259846 .. 1259861 +  -7.5  -5.52909   CGGCGACCGGCGCAA              CGGGG GCTTTG CCCCG               TTTTTTTCGGTCTTA 100 79
Bcep18194_A4314 1260621 .. 1260654 + -13.1  -4.10953   GACGTGCAGGAACCA     CGGGCGATTCCACCT TCAC GGGCGGGATCGCCTG      TTTCATTTGGTGCGT  89 83
Bcep18194_A4315 1261376 .. 1261431 + -11.7  -3.14132   GCGGCAATGAAACGA CGCGGGCGCGCATCGCGCCCGCGG GTTCAGCGG CCGCGCGC-CAGTGCACGCGCGCG TTCGTCGGCCAGCGC  70 120
Bcep18194_A4319 1265542 .. 1265552 +  -8.2  -2.78384   CGCGCCGACATACAG                 CGCG ACG CGCG                 TGTCCTCGAACCAGC  52 261
Bcep18194_A4322 NONE
Bcep18194_A4323 NONE
Bcep18194_A4324 NONE
Bcep18194_A4325 1279654 .. 1279677 +  -5.2  -3.76224   CGGCGCGCGCGCCGA          TCGACG-GCAG GAA CTGCTCGCCGG          TTTCGTCGGTGACGA  60 346
Bcep18194_A4332 1285827 .. 1285866 + -19.2  -2.84602   CTGACGGAGGCGGAC  GCGGCGCGGCCGGCGCGTG CGT CGCACGGCGGCCGC-CCGC  ATTTCGTCCCGTCCC  91 37
Bcep18194_A4333 NONE
Bcep18194_A4334 1287549 .. 1287569 +  -7.5  -3.54424   CAGGTCGGAGACGCG            CGGCTGCGT GAC ACCCAGCTG            TTTCGCGGCCTGGGC  60 216
Bcep18194_A4337 1290155 .. 1290192 + -11.2  -3.28712   ACGACAGCGCGAGCA   GCGC-GATCGCGAGCGA GATGA TCGCGCGCGGGCCGCGC   TTGTCCGCGAAGCGG  66 364
Bcep18194_A4348 1303313 .. 1303334 +  -5.9  -3.14132   GATCGTTTGCACTGC           TCTGTTTCA CGCT TGATACAGA            TTGCTCACAAAGCGG  51 58
Bcep18194_A4349 1305330 .. 1305355 +  -9.7  -2.74012   GCAGCGCCAACAAAC         CGTCGCCGCTCG CTT CGAGCT-CGACG         TCATTCAGATCATCC  55 481
Bcep18194_A4357 1312838 .. 1312870 + -12.7  -3.53012   CCATCAGCGGCTGGT      CGGTCAGCGTGAGCG GGC CGCTGACGTTCACCG      TTTCGACGACACCGC  74 396
Bcep18194_A4359 1315074 .. 1315099 + -14.7  -3.21416   CCGCACGCCAGTCAG         CGCGCAGGCCGG CAA CCGGTC-GCGCG         TTCCTAATCAGCGTG  80 452
Bcep18194_A4360 NONE
Bcep18194_A4361 NONE
Bcep18194_A4362 NONE
Bcep18194_A4363 1320176 .. 1320217 + -19.5  -2.64472   GCACGCGTGACACAA CGG-GCCGCACCGATAGGCG ATG CGGGTATCGGTGCGGCTCCG TGCATTTCCCGCCTG  90 47
Bcep18194_A4365 NONE
Bcep18194_A4366 1321329 .. 1321381 + -19.1  -4.41616   TTCAGCGCGCCTGAA CCGAACGGCGACGACGCGCCGCGC ACGATC GCGCGTC-CGTCGTCGTCGACCGG TTTCTTTCCGCCCGT 100 27
Bcep18194_A4367 1322169 .. 1322182 +  -3.8   -3.2327   TCGCGGCGAGCTGGC               GGTC GTCGCA GACC                TTGCTGCTCCATTGC  47 218
Bcep18194_A4370 1325874 .. 1325887 +  -3.1  -3.25204   GGCATCCCGAATTCA               TAGTC AATG GGCTA                TCTGTTTGGCGATCA  44 23
Bcep18194_A4371 NONE
Bcep18194_A4372 1328311 .. 1328323 +  -9.1  -3.53224   GGCCGCCGGTCGTTC                CCGTC ATC GACGG                TTTCGGCCGGCGATG  65 52
Bcep18194_A4373 1330056 .. 1330068 +  -4.7  -2.83403   GACGCGGCTCATGAA                CACGC TGC GCGCG                GTTTCGTCGCGCACC  44 494
Bcep18194_A4375 1331897 .. 1331924 + -17.1  -4.77036   CGCAGATACAGAAAA        GCCCGTGAGCA AGCTGA TGCTCACGGGC         TTTTTCGTCGTCGCG 100 64
Bcep18194_A4377 1336366 .. 1336378 +  -9.1  -4.56597   GTTCGCAATGTCGTT                GACCG ACA CGGTC                TTTTTCGCAAACAGC  84 390
Bcep18194_A4379 NONE
Bcep18194_A4380 1338505 .. 1338523 + -10.2  -2.83409   ACGCATGACGGCACG             CGTTGGGC AAC GCCCGGCG             TATCGTCGATTCGTA  61 33
Bcep18194_A4381 1339361 .. 1339372 +    -3  -3.55444   CGAACGTTTCCCGAT                TTGT TCGG ACAA                 TTTCGGAAATGAACC  51 82
Bcep18194_A4382 NONE
Bcep18194_A4383 1341139 .. 1341175 +   -13  -4.04174   ACGTTTCCTTTCCTG   CGATGCCG-GTGCGGCG CGAC TGCCGCGCACGGTGTCG    TTTCATTCTCTGACC  86 124
Bcep18194_A4384 1342607 .. 1342618 +  -3.6  -3.59979   GCTGGCCGTCGTATA                GGTG TACG CGCC                 TTTCACGTCGACCGC  51 361
Bcep18194_A4388 1347757 .. 1347790 + -14.5  -2.78384   TCGACGAGCCCGTCG     TCGGGCGGCAGCCGC CACA GCCGCTGCTGCGCGA      TGTCGTCGCGCACGA  72 199
Bcep18194_A4390 NONE
Bcep18194_A4391 NONE
Bcep18194_A4392 1352485 .. 1352524 + -12.3  -2.72049   CGCGGCGGGGCCCGA  TC-GCATGCGTGCGGA CTCAAGATT TCCGCGCGCATGCCGA  TAATTCGCGCATATG  66 45
Bcep18194_A4393 1352951 .. 1352965 +  -3.4  -2.90496   TCGTGTCGCTGTAGT               TGCCGG GCG CGGGCG               TCGTTTGCGCCGGCA  41 119
Bcep18194_A4400 1362028 .. 1362041 +  -3.7  -3.87994   GCGGTAGGCGAGAGG               CCGGC GCAA GCAGG                TTTGTCGGAGTCGGT  58 34
Bcep18194_A4403 1365370 .. 1365410 + -11.8  -2.63596   AGGCCACTGAGCCAC CGCGCGTGAC-ACGGCTGC TGCG GTGGCCGGCGTCACGCGCC  TCATATGGAATCCAG  65 31
Bcep18194_A4404 1365794 .. 1365819 + -14.7   -4.7497   ACGTCATAAAAGAAA         GCCCCGCCG TACGTACC CGGCGGGGC          TTTTTCATGCGTGCG 100 50
Bcep18194_A4407 1367914 .. 1367940 +  -7.9  -3.61178   GGCGTCGCGTCCGGG        CCGCGGC-CGGC TACT GCTGCGCGGCGG         TTTGCGCTGCCTGCG  62 50
Bcep18194_A4410 NONE
Bcep18194_A4411 1370740 .. 1370784 + -15.1  -2.64735   TGGTCGGCGCCTAGG CCCGGACGATGG--GCGGCCCG AGTG CGGGCCGCATCCATCG-CCGCG TCCTCTGAGTCGCAT  77 27
Bcep18194_A4412 NONE
Bcep18194_A4413 NONE
Bcep18194_A4414 NONE
Bcep18194_A4415 NONE
Bcep18194_A4416 NONE
Bcep18194_A4417 NONE
Bcep18194_A4418 1377024 .. 1377034 +  -8.2  -4.18802   GCTGTAACCCGTTCG                 CCGG GCA CCGG                 TTTTGCGCTGTGTGT  76 60
Bcep18194_A4419 1377708 .. 1377718 +  -2.4  -3.55444   TGCTCGTTGACAGGC                 GCCG GCG CGGG                 TTTCGCGCATCCGGC  49 105
Bcep18194_A4420 1378399 .. 1378443 +  -3.4  -3.53012   GCGGCAAGGCGCTGA TTCG-CGATCACGTCCGC-CTG GTG CGGTGCGGGCGAGGGCGGCGGG TTTCGGCCCACGCGA  49 26
Bcep18194_A4422 1380563 .. 1380580 +  -7.7  -3.64049   CCCTGACGCCCGCTC             GGCCTTGC CAG GCA-GGCC             TTTGCCGATTGTTCG  62 76
Bcep18194_A4423 1380963 .. 1380982 + -16.4  -4.72272   ATCGGGTTCGATCGG            GCCCCGGC TTCG GCCGGGGC             TTTTTCATGGGCGAC 100 97
Bcep18194_A4425 1383350 .. 1383402 +  -6.3  -3.86015   ATCGCGCTGCAGCCG CGCGCGTGAGCGC-GGC-CGCGGCGCG TGC CGCACCGTGTGCCTGC-CTTAAGC-CG TTTCTGCAGCACCTG  65 17
Bcep18194_A4429 1386309 .. 1386324 +  -3.2  -5.08601   CCAAATGTAGGATTT              CGCTGA GTTT TCGGTG               TTTTTATTGACGTGA  78 89
Bcep18194_A4430 1388045 .. 1388066 + -15.9  -5.38054   CGAAATGCAAGGAAA           CGCCGTCAC CGAG GTGACGGCG            TTTTTGTTTGTACGC 100 99
Bcep18194_A4431 1389679 .. 1389722 +  -6.7  -4.25848   CGGCAGGGTAGACAG GTCGGCAGCA-GGG-TGTTCC CCAA GGAGCCTCCCGTGTTGCCGTC TTTTACTCCCGCCTT  73 358
Bcep18194_A4432 NONE
Bcep18194_A4433 NONE
        carB 1394886 .. 1394940 + -10.9  -5.93809   CTGTCGAAGCAACAC GTGCCGCGATTAGGCGGTGTTTCC AGTGCATC GGAAACGC-GCTTAATCGCGGTGA TTTTTTTTATAGCCG 100 53
        greA 1395456 .. 1395487 + -10.2   -2.8547   CAGCTACATCTGAAG      CGGGGCAACGTGATG CCG CATCGCG-TGTTCCG      TCTGCTGTCGGCCGT  61 28
Bcep18194_A4436 1395967 .. 1396005 + -14.4  -3.47322   ATGCCGGGCCTGCGG   GCAGGGCGGCGGCACGGC GCA GCCGTACCGCCTCGATGC   TTACTTGTCCTGGAA  83 66
Bcep18194_A4438 1397441 .. 1397453 +  -2.6  -2.63703   GCCAGACAAGCGAAG                CGCT ATCGC GGCG                GTTGTCAATGCTTAT  38 77
Bcep18194_A4439 1399484 .. 1399511 + -19.2  -4.32201   CTTTAGCGCCGTTCA        CGGGCTGGTGTG GCTT CACACCGGCCCG         TTTTGCATTCATTCA 100 55
Bcep18194_A4440 NONE
Bcep18194_A4441 1401876 .. 1401900 + -19.3  -3.72576   CTCCAGTGAATCCGC          TCGCGGCGCCT TCG GGGCGCCGCGA          TTTCGTCAGACGCAA 100 85
Bcep18194_A4442 NONE
Bcep18194_A4443 1403317 .. 1403341 + -19.3  -2.89564   TATTGCAGCGGTTCG          CTGCCCGGCCG TGC CGGTCGGGCAG          TGTGTGCGGTAAAGC  91 42
Bcep18194_A4444 NONE
Bcep18194_A4445 NONE
Bcep18194_A4446 NONE
Bcep18194_A4447 1406889 .. 1406901 +  -3.3  -2.68015   AAGAATAGAGGTGCC                GATGC CCA GCAAC                ATTCTCGTCGTTGAA  39 56
Bcep18194_A4448 1407600 .. 1407625 + -14.1  -3.61652   CGCGTAACGTATCCA         CG-CATGCCGTG TGC CACGGCATGCCG         TTCATTCTTTCGGGC  81 34
Bcep18194_A4449 1409031 .. 1409050 +   -15  -5.60993   ATCCGCAATAAAAAA            GCGCAGCC CGCG GGCTGCGC             TTTTTTTGTGAGCGA 100 88
Bcep18194_A4451 1413405 .. 1413418 +  -3.1  -3.53091   GTGTGGCAGTCGAGT               GCG-TC GTC GAGCGC               TTTGGCCGACGCGGT  49 476
Bcep18194_A4453 1414553 .. 1414563 +  -4.6  -3.55801   TCTGCTGTGAGGCCC                 GCCT GAA GGGC                 TTTGAAGGGATTCAT  55 31
Bcep18194_A4454 1415569 .. 1415600 +   -23  -3.20858   GCGCGCGCAAGCGAA      CGCCGTCGCGTGGC ACGA GCCGCGCGGCGGCG       TTCGTCCATCTGATC 100 70
Bcep18194_A4456 NONE
        uppP 1423118 .. 1423142 + -16.4  -4.87133   GATCGGGTATAATTT          CGGGCTCGGC TTCAT GCCGGGCCCG          TTTTGTTTCGGGGCT 100 76
Bcep18194_A4466 1428874 .. 1428910 +  -3.6  -3.98113   GATTGCATGAAGCAC   CTGCGCTCGGCTTCGAC ACCC GGTGAAGCCGA-CGGTG    TTTCATTCATGATTC  58 47
Bcep18194_A4469 1432245 .. 1432290 +  -7.3  -3.87815   GAGCAATGTCGAAGC CGCCGGGGCGGAACATGGCAC GCAG GTGCCGCGATCCGAGTCGCCG TTTCTGGCAGTCCCG  68 364
Bcep18194_A4470 NONE
Bcep18194_A4471 NONE
Bcep18194_A4472 1436296 .. 1436306 +  -2.4   -3.7732   CGGCCCCGGGAGGCA                 GCAC GAT GAGC                 TTGTTGATGTCGCGA  52 139
Bcep18194_A4473 1438175 .. 1438189 +  -7.8  -3.11272   GACGATGTCGCGGTT               GCCGAT TCC GTCGGC               TGTTGCGTCATCGTC  56 70
Bcep18194_A4474 1439247 .. 1439264 +  -8.3  -3.53012   CAAGGTGGTGATCCT             GCCGGAC GCGT GACCGGC              TTTCCGCGCGCGGCG  63 13
Bcep18194_A4477 NONE
Bcep18194_A4478 1443447 .. 1443460 +  -9.5  -2.69601   CCAGAGCACGAAACC               GCCGG CTGG CCGGC                TCACTTTCGTGTCGG  55 280
Bcep18194_A4480 1445984 .. 1446018 +  -7.1  -2.72344   GATGCAGCGGTTGCA    TGAATCG-GGCGCCCGG GGT CCGGGCGCGACGAA-CA    TCATTGAACGTCAGG  49 23
Bcep18194_A4481 1446864 .. 1446892 +  -4.4  -2.85216   GCTCGACGAACCAGT        CGCAGACGAACG CGGTT CGCTCGGATGCG        TGGTTGTAGATCGTG  44 115
Bcep18194_A4487 1452955 .. 1452979 + -11.5  -3.29144   CGCTGGGCCGTCGCG          CATTTCTCCGT GTG ACGGAGAACTG          TTCTCCCGAACGTCG  69 52
Bcep18194_A4488 NONE
Bcep18194_A4489 1456336 .. 1456354 +  -6.6  -3.40403   GTCGCGTTCGGCGGA             GCTCGTCG CGA CGATGCGC             TTCTGATGCGGCGCG  57 1
Bcep18194_A4490 1457150 .. 1457168 +  -4.5  -3.87576   TCACGCCGCTTCATC             CGGAATG ACCGC CATGCCG             TTTCCCTTGTTGTCC  58 18
Bcep18194_A4491 NONE
Bcep18194_A4492 1459237 .. 1459256 +  -6.3  -3.33696   AGGCGAGGGCGGCCA            GGGCGCG TCCTGC CGCGCGC             TTCATTGCCGCGGGA  55 55
Bcep18194_A4495 NONE
Bcep18194_A4496 NONE
Bcep18194_A4497 1463708 .. 1463728 +    -9  -4.28361   ATTCACGTACCACAG           CGCATCGGC CGAC GCCG-TGCG            TTTTGATGCCGTTGC  80 246
Bcep18194_A4501 NONE
Bcep18194_A4502 NONE
Bcep18194_A4503 1468372 .. 1468383 +  -2.2  -3.54935   ACGGTCGTACCGGCC                CGTT CGTG AGCG                 TTTCAAAAAAATTTC  49 17
Bcep18194_A4504 NONE
Bcep18194_A4505 1471853 .. 1471890 + -11.2  -3.06796   CGGCGCTGATTGGCA  GCGGCGGC-CCTG-GGCC ACTA GGCCGCCTGCGCCGCCGC   TTCGATCAGCTGCGC  66 32
Bcep18194_A4507 1473359 .. 1473395 +  -9.4  -3.28712   CGCAGGCGCACCGGC   CGGCGCCGCGTCGCACGG CAT CCGTCCG-TGCG-TGCCG   TTCTCCAAGGAACCC  63 104
Bcep18194_A4508 1474028 .. 1474052 + -16.4  -3.19192   ACGGTTCCGCCGATC          CGGGCGCGCG GCTCA CGCGCGCCTG          TTCAATTCCATCAGC  86 56
Bcep18194_A4510 NONE
Bcep18194_A4511 NONE
Bcep18194_A4512 1478088 .. 1478112 +  -9.9  -2.52464   TACGGAATCAGCAGT          TCGCGCAGGCC GTT GGCATGCTCGA          TGCGTTCGCCGGCGA  59 72
Bcep18194_A4515 NONE
Bcep18194_A4516 1481931 .. 1481948 +  -4.9  -3.01712   CCAGCAAGCCGCCGC             CGA-CGAA CCC TTCGATCG             TCTTCGACGGCGACA  45 331
Bcep18194_A4519 NONE
Bcep18194_A4520 NONE
Bcep18194_A4521 NONE
Bcep18194_A4522 1488447 .. 1488464 +  -9.1  -3.18681   GCCGCGTCGCCCGCA             CGGTGGC CGAG GCCATCG              TTGATCGGCTTCAGC  59 438
Bcep18194_A4525 NONE
Bcep18194_A4526 NONE
Bcep18194_A4527 NONE
Bcep18194_A4528 1499081 .. 1499100 +  -4.8  -3.72576   GGATCATCGCGCAGC            ACCTCGGC ATCG GCCGCGGC             TTTCATGCGCCGCGC  58 95
Bcep18194_A4529 1499985 .. 1500027 + -10.5  -2.60079   GGCGCCGCCGGTCGC CGC-GGAGCGGCGCGATG AACGCCGG CTTCGCGCTGCGCCTGCG TGCATTCTGCCGTCG  59 8
Bcep18194_A4530 NONE
Bcep18194_A4531 1504304 .. 1504333 + -17.9  -3.14136   TGAAGCCGTAAACGC       ACAACGGCCGGCA GGTG TGCCGGCCGTTGC        TTGCCTGCTTGCTGG  91 209
Bcep18194_A4536 1508840 .. 1508859 +  -9.2  -3.72324   GACCGGCGATGAGCG            CGGGGACG ATCA CGTCCGCG             TTGTTGGTGCGGATG  68 316
Bcep18194_A4538 NONE
Bcep18194_A4539 NONE
Bcep18194_A4540 NONE
Bcep18194_A4541 NONE
Bcep18194_A4542 NONE
Bcep18194_A4543 1515307 .. 1515337 +   -11  -2.63596   GCCCGCGTGTCGCGG       CGCGTCCGTCGGCG AAT CGCTGCCTGATGCG       TGGTGTCGAATGAAG  62 40
Bcep18194_A4544 1515884 .. 1515915 + -23.2  -2.78463   TTTGCGGTTGCGCAA      TGACAAAGGGCGGC CGAA GCCGCCCTTTGTCA       TGTCGTGGCCGGCAT 100 62
Bcep18194_A4546 1519206 .. 1519262 + -15.8  -3.05816   TCCTCGCTCGCTGAC AGGCGCAGTGTGCGTGCCGGATGGCCGG CCC CCGGTTCGCCGGCATGCAC-C-GCGCCG TTCGATCGAACATCC  81 68
Bcep18194_A4547 NONE
Bcep18194_A4548 1520218 .. 1520233 + -11.8   -5.1861   GCACGCAACAAAAAA              CCGGCC CTGG GGCCGG               TTTTTTCATGGTCAC 100 85
Bcep18194_A4550 1522482 .. 1522498 + -10.8  -3.41602   GATGACATGACGCGA              GCCGCC TGCAC GGCGGC              TTGTCGTCCGGTCGC  71 43
Bcep18194_A4551 1523534 .. 1523564 +  -7.4  -3.29461   CCCGCACGGCACGCC       GGCCGCTTCGAGCG CAC CGATCCAGTCGGCC       TTGTCGCGCGCCTTC  56 362
Bcep18194_A4553 1527418 .. 1527445 + -19.2  -4.77036   GCGTGAAATGAAAAA        GACCCGATCGGC ACAT GCCGGTCGGGTC         TTTTTGCTGGTACGC 100 79
Bcep18194_A4555 1529787 .. 1529801 +  -7.8  -2.62184   GCCTGCAACCCTGAT               TTCGGC GGG GCCGGA               TCGTCTGCGGCACGG  51 27
Bcep18194_A4556 1530464 .. 1530507 + -11.7  -3.63515   CGGCCCGTCAGCAGG GCTGCATCCGCCGTGCCGCGA GCGA TCGCGGCGCGGCGT-TCC-GC TTCTTGCCGGTGCGC  75 46
Bcep18194_A4557 NONE
Bcep18194_A4558 NONE
Bcep18194_A4559 NONE
Bcep18194_A4560 NONE
Bcep18194_A4561 NONE
Bcep18194_A4562 1535557 .. 1535597 + -16.8  -3.91084   TGAACTGATCCGGCA AGGGCGGTGCGG-CGGCGC GCCC GCGCCGGTCGTGCCGCCCG  TTTCGTTACGCGTGC  95 33
Bcep18194_A4568 1543188 .. 1543226 +   -18  -3.28924   GACCGGTGATCCGTT   GACCTGCGCGGGCCCGGC ATG GCCGGGTTCGCGCGCGAC   TTGTCGAGGAACGTC  93 39
Bcep18194_A4569 NONE
Bcep18194_A4570 1545902 .. 1545920 +  -8.8  -3.14132   GCATCGTCGGGCGAG             GGCGGC ACGTGCC GCCGCC             TTGGTCCGGCACCCG  58 49
Bcep18194_A4571 NONE
Bcep18194_A4572 1547931 .. 1547951 +  -8.2  -2.87564   CGCCCTGCGTTCTAC            CGCGGCTG AACCG CAGCCGCC            TATCTGCCGGACTGA  55 17
Bcep18194_A4573 NONE
Bcep18194_A4574 1550294 .. 1550326 +  -6.7  -3.75897   TCGAGCGCGTGGGAG      CGAGCACGCGGCGCG GGC CGCGCCGCAAACGTG      TTTAAATTCGCCCTT  62 195
Bcep18194_A4575 1551309 .. 1551365 +   -20  -3.34895   GAAGGCCGGCTGACG CATCCTGCCGGCGCACCGCCCGC-GTG ACAG CGCAGCGGGCGGCGTGCCGTCAGGCGG TTACTTCGCGGTCGG  95 28
Bcep18194_A4577 1554014 .. 1554031 +  -9.8  -2.71731   ATCCCGGCTTCTCTC             CGCGCC TTGAAT GGCGCG              TCATTCGAAGGTCGA  60 103
Bcep18194_A4578 1554295 .. 1554323 +  -4.3  -4.40572   ACGGCCCGCATCACG        GTGCAGGCAGCGC CTG GCGCCGGCCACAC        TTTTCTGACAATTCT  69 40
Bcep18194_A4579 1555026 .. 1555038 +  -6.2  -3.54424   TTTTGAGATATTTAG                CCGG GGTCG CCGG                TTTGCGCAGGTGGCG  57 153
Bcep18194_A4580 NONE
Bcep18194_A4581 1557207 .. 1557226 +  -4.2  -2.71011   AGACCAGTCCGGTCA            GCGCGTTCA CGC TGT-CGCGC            TGATTCGCGGCGCAT  42 3
Bcep18194_A4582 1559610 .. 1559651 +  -2.7  -3.53091   TCGCTGCCCGCGATC GACGAGCCGTC-CGCCTGAC AGG GCCGGGCGCGACGGCAGGCA TTTGGGGAAAGCCAT  47 8
Bcep18194_A4583 1560770 .. 1560788 +  -8.9  -2.93723   ACCGAGCTGTGATAG             TGGTCGA ACACG TCGACCA             TCTGCTTCATCACGG  54 516
Bcep18194_A4586 NONE
Bcep18194_A4587 1567537 .. 1567561 + -14.2  -4.81082   TGGCGCTGCATGCAA          CGACGGCGGC CTGAA GCCGCCGCCG          TTTTCTTCATTCCTT 100 12
Bcep18194_A4589 1571107 .. 1571121 +  -4.9  -2.78216   CGACACCGGTGCGAC               CTCGC GCCGA GCGGG               TCATTCATAACAATG  44 188
Bcep18194_A4590 1572450 .. 1572479 +  -4.1  -3.56704   ATCAGCCGCATCTCG       GCCGGCGCGC-CGA TCT TCACGCGCGGCAGC       TTGGTTTCCTCGAAG  51 313
Bcep18194_A4595 1578550 .. 1578563 +  -3.7  -3.69618   CTCGACGACCTTGTC               CCACG CGAA CGCGG                TATTTTCCAGTTCGC  56 379
Bcep18194_A4601 1583709 .. 1583734 + -12.5  -4.19735   GTGTCCGCAAGCGGG         GGGCGGGC-CGC CGC GCGGGCCCGCGC         TTTCCTTTTGACAGG  89 426
Bcep18194_A4603 1584306 .. 1584334 + -23.2  -5.00616   CCGCCATCCGGCATG        CGGCGGCGCAGG CTTGT CCTGCGCCGCCG        TTTTTTCAACGACAA 100 75
Bcep18194_A4604 1586424 .. 1586447 + -10.2  -2.78463   CTGCGATCGTCGCTC          CGGGCCGGGCC CGT GGC-CGGCCGG          TGTGGTCCGAACGGT  60 119
Bcep18194_A4605 1587747 .. 1587783 + -25.3  -3.53012   GTTGCGCGGAGAATG    CAAAACGGGGCGCTGCT TCA AGCAGCGCCCCGTTTCG    TTTGCGGCAGCCCAA 100 77
Bcep18194_A4607 NONE
Bcep18194_A4608 1590999 .. 1591019 +   -14  -3.40403   CCGTTGTTTCCCGAA            TCGGCCGC CCTGT GCGGCCGA            TTGTCATCCGGGCGC  79 94
Bcep18194_A4610 NONE
Bcep18194_A4611 1593184 .. 1593216 +   -22   -4.1021   TACGCGCGGCTTCAG      CGCCCCGCAAGCCG GACGA CGGCATGCGGGGCG      TTTGTCATTGTCAAC 100 52
Bcep18194_A4612 1594265 .. 1594300 + -12.5  -3.87869   AACGCGTCATAATAT    GCGGTTCGGCGGCACG CGGGC CGTGCCGCCGC-CCGA    TTTCTCACCCATTCA  83 40
Bcep18194_A4613 NONE
Bcep18194_A4614 1597284 .. 1597309 + -16.1  -5.93809   GAGTGAAGTATCGAA         TGCGGCCCCTC GAAA GCGGGGCCGCA          TTTTTTTTGTCGCGA 100 351
        thrS 1599301 .. 1599319 +  -4.4  -3.57012   GCGCTCGTTCAAGTA             ACCGCCCT GGC AGCGCGGC             TCGTTTTTTTAATTT  53 25
Bcep18194_A4616 NONE
        rpmI NONE
Bcep18194_A4618 1600719 .. 1600736 + -12.7  -5.68438   CGCTGCAGCGAAAAC             GGGGCTC TTCC GAGCCCC              TTTTTTGTTTGGTGG 100 94
        pheS NONE
        pheT 1604346 .. 1604367 + -12.9  -4.15565   GCGGCTAAGGAGGAG           GTCCGCCCG CTCG CGGGCGGCC            TTTTCCGATCGTAAG  89 33
Bcep18194_A4621 1604816 .. 1604836 +  -2.3  -2.72461   CCGCGCGCTGACGTC            TCCGCGCGG CCG CCGCGCACC            CTTTACCGACGGTTA  39 44
Bcep18194_A4622 1605301 .. 1605326 + -13.3  -5.17353   AGGATGAAATGAAAA         GCCCGGTTGGCG ACG TGCCA-CCGGGC         TTTTTTCATGCGTGT 100 54
Bcep18194_A4625 1610064 .. 1610118 + -23.1  -2.92111   TCAAATCCTCTCGCC CCGACCAGATAAGAACCCGCGTCAGC TCAA GCTGACGCGGGTTTTT-TCTTGCCGG TCGCTTTTTTGCACA 100 254
Bcep18194_A4626 1611451 .. 1611468 + -14.1  -5.14563   CCGCACCAATGAAAA             GCCCGCC ATTT GGCGGGC              TTTTTTCATGGCCGC 100 54
Bcep18194_A4627 NONE
Bcep18194_A4628 1612625 .. 1612650 + -14.7  -4.93365   ACCGCAACCAAAAAA         GCCGAACCCGG TTGC CCGGATTCGGC          TTTTTGCTTGTGCGG 100 408
Bcep18194_A4632 1614603 .. 1614614 +  -7.2  -3.16191   GGCTGCGAGCCGATG                CGCG CTCG CGCG                 TTGCTGGCGATGTCG  52 260
Bcep18194_A4635 1616854 .. 1616886 +  -6.8  -3.08133   TCTTTTCCGGTAGCC     GGCGCGC-CGGCGGC CCGT GACGCAGTGCGCGCG      TTGCGTCCGTCGCTG  51 134
Bcep18194_A4637 1619360 .. 1619391 +  -2.8  -4.26634   TCGCGGCCAACTTCT      TGCCGCG-CCCGCGC CGG GCGCGAGACCTGACA      TTTTGAGGTTGTTTT  64 41
Bcep18194_A4638 1621499 .. 1621513 + -11.4  -6.15828   CCACCAGTAAGAAGA               TGGGCG TTC CGCCCA               TTTTTTTTTGCTGAA 100 353
Bcep18194_A4639 NONE
Bcep18194_A4640 NONE
        infB 1626587 .. 1626618 + -23.8  -4.30844   TCGCGCATCGGCTCA      TGGGCGGGGCAGGC TTGG GCCTGTCCCGCCCA       TTTTCATGGTGGCGT 100 44
Bcep18194_A4642 NONE
        truB 1628066 .. 1628087 + -17.3  -5.67283   GTCGAAATGAAAAAA           GCCCGGTCG ATGT CGACCGGGC            TTTTTTGTTTGCGTT 100 64
Bcep18194_A4648 1635232 .. 1635249 + -12.7   -5.1287   CTGCATCACGGAAAA             GGCTGCC TGCG GGCAGCC              TTTTTTGCATCTGCG 100 57
Bcep18194_A4649 1638394 .. 1638426 + -18.5  -4.07568   ATAACCGACGGAAGC      GAAACGGGAAGGCGC CAT GCGCTTTCCCGTCTC      TTTTGGCCCGCCGGG 100 37
Bcep18194_A4650 1639781 .. 1639798 +  -2.6  -3.68619   CCGGCACGTCTGCTG             CTCGAC CTGTAA GCCGAG              TTTCACTGCATTGAC  52 14
Bcep18194_A4651 1641310 .. 1641346 +  -9.4  -2.78384   CTGAACAGCTGAGCG   CGGTGTAGCGCCGGCCGG CAA TCGGCCAGCGC-A-GCCG   TCTCATGACGAGGGC  57 29
Bcep18194_A4652 NONE
Bcep18194_A4653 1643096 .. 1643123 + -16.4  -5.26875   CGCACCAAAAGAAAA        TCGGCCTGACGAC TTC GTCG-CAGGCCGA        TTTTTTCATTGAGCC 100 64
Bcep18194_A4658 NONE
Bcep18194_A4659 NONE
Bcep18194_A4660 1651652 .. 1651671 +  -4.2  -3.01712   AAGTGATTCGCGGCG            GGCGGGCCG AGA TGGTC-GCC            TATTGAGAGCGGGAC  45 0
Bcep18194_A4661 1653093 .. 1653116 + -10.3  -3.48064   TGACGGGACAGCGCA          GGCGGTCGCG CACGA CGCGAC-GCC          TTGCTTCATTGTGAG  68 54
Bcep18194_A4662 NONE
Bcep18194_A4663 NONE
Bcep18194_A4664 NONE
Bcep18194_A4665 NONE
Bcep18194_A4666 1658533 .. 1658545 +  -9.1  -3.54424   TCGATCTTGCCGTGC                CGCTG CTG CAGCG                TTTCGCGCGATAACG  68 0
Bcep18194_A4667 NONE
Bcep18194_A4668 NONE
Bcep18194_A4669 NONE
Bcep18194_A4670 1662838 .. 1662869 +   -16  -4.26076   GCCGGCCGCACAAGT      AAAAAGGGCAAGCC GGTT GGCTTGCCCTTTTG       TTTTACTGGCCGTCC 100 69
Bcep18194_A4672 1664043 .. 1664076 +  -3.7  -4.62069   TGAACCAGAGGCCAG     CCCTGACGGCACG CATCAGAA CGCGTAGTCGGGG      TTTTTCGGGTCGAAG  72 38
Bcep18194_A4677 NONE
Bcep18194_A4678 NONE
Bcep18194_A4679 1672464 .. 1672512 +   -13  -3.02511   GGATGCCGCCGGACG GCA-GCGACGGCACGACCGCCGCG TGA CGAGGCGG-CGCGCCGGCCCGTGC TATTGCGAAACTGCG  71 0
Bcep18194_A4686 NONE
Bcep18194_A4687 1683021 .. 1683038 +  -8.3  -5.08824   CCGGAAATGAAAAAA             GGCCGGC AAAA GCCGACC              TTTTTTGAATACAGA  93 62
Bcep18194_A4688 1685919 .. 1685955 +   -15  -4.21922   CTGCAGTATCGAGAG    ACGCCGCGTCACCGGC CATCA GCCGGCAACGCGGCGC    TTTCCTTTTCCATGG 100 68
Bcep18194_A4689 NONE
Bcep18194_A4690 NONE
Bcep18194_A4691 1688599 .. 1688635 + -14.3  -4.61231   AAATCTTGTGGAAAT    CGGGGCCCGGTAGGCGC AAT GCGCTTCCCGGGCCTTA    TTTTTAGCCGTATAA 100 98
Bcep18194_A4692 1689549 .. 1689559 +  -2.4  -3.96148   TCGCTCATCCGTGTG                 CCGC CGG GCCG                 TTTATCATGACGACC  54 52
Bcep18194_A4693 1690798 .. 1690815 +  -7.7  -3.06302   CGCCGCGATCACTTC             CTGC-GCG CTG CGCAGCAG             TTCGGTCACGGTGAT  53 213
Bcep18194_A4700 NONE
Bcep18194_A4701 1696965 .. 1696992 +  -6.3  -3.55444   ACCTGTTTTCGAAGA        T-GCAGGCGCAC TGAGC GTGCGACTGCCA        TTTGCCGGATGACCC  59 12
Bcep18194_A4702 1698205 .. 1698228 + -19.6  -4.76041   AGCTGGAAACGAAAA          GGCCGCCTGC ACAT GCAGGCGGCC           TTTTTCATGGATGTC 100 66
Bcep18194_A4704 NONE
Bcep18194_A4705 NONE
Bcep18194_A4706 1702001 .. 1702020 + -16.4  -3.39892   TGGGCCGTTTAAATC            CGGGCGGC AGCG GCCGCCCG             TTCTGAGATCTTTTT  89 29
Bcep18194_A4707 1702286 .. 1702330 + -16.4  -2.71791   GCCCGCGTGTCCTGC ACCGACGCGGCGCC-GCGGGCA ACC TGCCCGTTGGCGCCGCC-CGGC ATTTGCGCAGCGCGT  81 41
Bcep18194_A4708 NONE
Bcep18194_A4709 1702921 .. 1702937 +  -6.5  -3.06162   GGGTAGCACGCGTGT              CGGGC AGGCAGG GCCCG              TGTTGCGGTAAAATG  51 35
Bcep18194_A4710 1704180 .. 1704197 + -12.7  -4.54727   AATGCATTAACAAAA             CAGGCGC TTAG GCGCCTG              TTTTGCTTTGCGCGG 100 177
Bcep18194_A4712 1707610 .. 1707640 +  -5.4  -3.53012   GATAGCGCGCGCGAT      GCTGGCCGTTGCG GAACGA CGCAACG-CCGAC       TTTCGACAGGCCGGG  54 199
Bcep18194_A4714 NONE
Bcep18194_A4715 1709876 .. 1709909 + -12.4  -5.00884   GACCGGTGATGCCTT     GGTCCCGGCGGCGCG CAAGT CG-GCCGCCGGGATA     TTTTTTGCGCCGGAT 100 367
Bcep18194_A4717 NONE
Bcep18194_A4718 NONE
Bcep18194_A4719 1712018 .. 1712035 +  -5.5  -3.42699   GAGCGTGGCCCATTC             CGCGC GGACGAAG GCGCG              TTGTCGTGCGTCGAT  55 59
Bcep18194_A4720 NONE
Bcep18194_A4721 1713398 .. 1713421 +  -9.4   -3.0263   GCGCCTGCGCCCGGT          CCGCCCGCGC TTAC GCGCCGGCCG           TCTTGCCGCGCTGCT  60 82
Bcep18194_A4725 1717148 .. 1717165 +  -4.9  -3.32769   CGTGTCTGAAGCGGC             CGCT-TCA ATG TGATAGCG             TTCCTGCTTTCCACC  50 123
Bcep18194_A4726 1718295 .. 1718318 + -13.1  -4.27467   CGCGACGGGCCGCAC          CGGCGGCGC ATCGCC GCGCCGTCG           TTTCTTCCGTTATCG  95 70
Bcep18194_A4729 1722209 .. 1722241 +  -8.3  -3.01791   GTCAATCCGCCTTCC      GTGCCCATGCGGCTT ATC GAGCCGCATCGCCCC      TGTTCGACGCCAAAT  57 43
Bcep18194_A4730 NONE
Bcep18194_A4731 1724484 .. 1724494 +  -8.2  -3.59979   ATCGTCGTATTCATC                 CGGC GCC GCCG                 TTTCACGTGAGCGGC  65 71
Bcep18194_A4732 1725420 .. 1725433 +  -2.3  -2.62184   CGACAGCATCGCCTT               GCTGG CCCC CCAGA                TGATCTCGCCGAGCA  38 483
Bcep18194_A4735 1727903 .. 1727915 +  -6.9  -3.14132   TTGCGATGATGCAGC                CGCGG TGG CCGTG                TTGCTGCCCGAAGCG  52 339
Bcep18194_A4739 1730799 .. 1730824 + -15.4  -3.64703   GCATCCCCGACGGCC         CGCCGGCGCG ATTCAC TGCGCCGGCG          TTTGCGTCGGACCCA  86 77
Bcep18194_A4740 NONE
Bcep18194_A4741 NONE
Bcep18194_A4742 NONE
Bcep18194_A4743 1734868 .. 1734894 + -15.8  -3.28984   GGTTGTCATGCATGC         GGCGGCAGCAGG CGA TCTGCCGCCGCC         TTGATCATTCGATTC  84 100
Bcep18194_A4744 1735816 .. 1735841 +  -8.9  -3.19668   TATACGACAGCACGC         GCCAGGCAGTC GGCC GTCTGCCTCGC          TTCCATTCCGTGGTA  58 148
Bcep18194_A4745 1736935 .. 1736969 + -23.6  -3.30124   GACGCGGCCCCGATG     CGGCCGCCGCCCTCAA GAA TTGGGCGCGGCGGCCG     TTATCCGGGGTGAGC 100 39
Bcep18194_A4746 NONE
Bcep18194_A4747 NONE
Bcep18194_A4748 NONE
Bcep18194_A4749 1741705 .. 1741739 + -17.9  -2.87564   GGCTGGATCACGCGT    CGCGGCTGGTTCGTCG CCAA CGACG-GCCGGCCGCG     TATCTGCGACGCTCG  90 41
Bcep18194_A4750 1743770 .. 1743801 + -18.8  -3.97368   ATCCCCATTTGGTGA      CGAACGACGCCCGCG ACA TGCGGGCGTCGT-CG      TTTCTGCGTTGGAAA 100 61
Bcep18194_A4751 1746224 .. 1746250 + -20.2  -4.07568   ACGCGCGCGGTACCG         CGCCCGTACGGC GTC GCCGTACGGGTG         TTTTCAGAGACGCCG 100 40
Bcep18194_A4752 NONE
Bcep18194_A4753 1749308 .. 1749327 +   -15  -4.34402   AAAGTTTGCATCGAA            CGCCAGCC TTGC GGCTGGCG             TTTTCATATGACGAA 100 54
Bcep18194_A4754 1750851 .. 1750872 +   -13  -5.75945   TTGAAATACGACGAA           CGTCCCGC CAGCCA GCGGGACG            TTTTTTTTGCGGCGT 100 60
Bcep18194_A4756 1752948 .. 1752966 +  -7.4  -3.73968   GCAGCAACAGCCGTC             CGTCGC GAACTGA GCGACG             TTTCGTCAGCGGTTT  65 13
Bcep18194_A4757 1753898 .. 1753908 +  -4.6   -2.5474   TTGCTGACCAGCGAC                 GGCG TAT CGTC                 CTGTTATCGATGAGG  43 2
Bcep18194_A4758 NONE
Bcep18194_A4759 NONE
Bcep18194_A4760 1758017 .. 1758041 + -13.6  -5.15634   CCTTGACTGGGATTC         G-CGCCCGCTG CTTG CAGCGGGCGTC          TTTTTTGGTGCGCTG 100 129
Bcep18194_A4761 1759060 .. 1759084 +   -20  -3.14931   ATGTTCTTCGAACCG          GGCCGCCGCG CGATC CGCGGCGGCC          TTCATAACAAATCAG  95 202
Bcep18194_A4762 1759932 .. 1759980 +  -3.1  -5.79588   AGACCTGATCCGCAT CGCACGCGCGCCGCGATCGGCC AAAGCACC GGCCG--CGCGGCGCATTT-CG TTTTTTTCGTTTTCC  95 33
Bcep18194_A4763 NONE
Bcep18194_A4764 1761473 .. 1761494 +  -6.5  -3.41878   TACACGGAACCCGCG           CGGTGACGG CATG CTGTTGCCG            TTCTGAATTGCCGAC  57 20
Bcep18194_A4767 1765234 .. 1765245 +  -4.4  -2.70932   CGCAGGCGGCTGCCC                GTCA AACC TGAC                 TGGTTAACACCACAC  42 15
Bcep18194_A4768 NONE
Bcep18194_A4769 1769899 .. 1769930 + -15.1  -2.63432   CGTCGGGCGGCATCA      CGGCGGCCGCACG CTTCGA CGTGCTGCTGCCG       CTTCCTTCGATCTCT  77 65
Bcep18194_A4771 1771219 .. 1771249 +  -8.3    -3.068   AGTAAGCGCCTGTAT      CGGAGG-AGGGGTG CGTG CATCCCTTCCTCCC       TCTGCTTTCCTTCCT  57 36
Bcep18194_A4772 NONE
Bcep18194_A4773 NONE
Bcep18194_A4774 1775551 .. 1775563 +  -3.3  -3.06261   TGCGTCCGCCACGAT                CCGGA TTT TCCTG                TATTGAGCGTTGCGC  43 7
Bcep18194_A4775 1777024 .. 1777059 + -24.2  -3.53012   ATGCAGATGAAGCGA    TGAAACAAGGCGCCGG TTCC CCGGCGCCTTGTTTCG     TTTACCGCACCCAGC 100 54
Bcep18194_A4778 NONE
Bcep18194_A4779 NONE
Bcep18194_A4780 NONE
Bcep18194_A4781 NONE
Bcep18194_A4782 1782761 .. 1782815 + -11.9  -3.33261   TCCTCGAGGGGCGCC GCGCCCGGCGCGCGGGGCGATGACGC CCGC GC-TCGATGGCGCGCGCGCCACGCGC TTCTCGACGTTCGGG  72 3
Bcep18194_A4783 NONE
Bcep18194_A4784 1784863 .. 1784896 + -18.1  -4.49958   CTCCTGAAACGAACA     ACGCCGACGCACTGC CATT GCAGCGCGTCGGCGA      TTTCTTTCATCGACT 100 271
Bcep18194_A4786 NONE
Bcep18194_A4787 NONE
Bcep18194_A4788 NONE
Bcep18194_A4789 NONE
Bcep18194_A4790 1806309 .. 1806363 + -34.4  -3.21938   CAACTGGTGACGTCG CGCGCCGCGGCCCG-CCG-GCCGGCC TTCGT GGCCGGCGCGGGCGGGCCGCGGCGCC TTCGTCCGCTTTTCC 100 31
Bcep18194_A4791 NONE
Bcep18194_A4792 1808466 .. 1808503 +  -2.8  -2.95113   GCATATGCCTAGAAT  GG-GCGCAT-CGT-ACTCC CAT GGAGTGGCTCATGCGCACC  GTTTCCATTTTCAAG  42 246
Bcep18194_A4793 NONE
Bcep18194_A4794 1809401 .. 1809421 +    -9  -2.78384   GCATCGCGTGTTGGC            GGCGAAGC AATGC GTTTCGCC            TCTCGTGCGAGCAGC  57 255
Bcep18194_A4797 1812650 .. 1812660 +  -3.2  -2.90496   CTGGGTGAAGCTGGC                 GGAG ACT TTCC                 TGGTTTGACCGGGGA  42 7
Bcep18194_A4798 1813432 .. 1813468 +  -7.1  -3.60475   GATCGGCCGGCCAGC    CGCCGCGTGTGCGCG AATCGAC CGTGCGGTCGTGGCG    TTTCCCGTAAGCGTT  59 352
Bcep18194_A4805 NONE
Bcep18194_A4806 NONE
Bcep18194_A4807 NONE
Bcep18194_A4808 1825895 .. 1825935 +  -8.2  -2.79133   GACGGCCGACGCGCT GTGCACGGGCCGCGCCGGCT GAT GGCAGGC-CGG-CGGTGCGC TATGATCGCCGCTTC  54 4
Bcep18194_A4809 NONE
Bcep18194_A4810 NONE
Bcep18194_A4811 1828020 .. 1828030 +  -4.6  -3.01712   CGTGGAGAAAATGCG                 CGTC GGC GGCG                 TGTTACCCGGCAGCG  47 508
Bcep18194_A4814 NONE
Bcep18194_A4815 1831340 .. 1831351 +  -3.6  -4.87626   GAGCGGAAGGCTCGG                TGCC GCCT GGCG                 TTTTTCATCTTGAGA  75 107
Bcep18194_A4816 1832581 .. 1832604 +  -5.2  -3.66921   TACTGACCGTACCGA          CCCTGCAGCCG GCC CGG-TGCGCGG          TTTCCCGTTCCGATT  55 35
Bcep18194_A4817 1833402 .. 1833449 +  -9.2  -3.14211   GTCCTGCCGAACAGC GGGCCGTCCGCCGGCGATC CGGTAGCTGGC GATCGCCG-TGAACGGTCC TTGATGCGCAGGCCT  61 52
Bcep18194_A4820 1837530 .. 1837581 +  -6.2  -3.28924   CGTGCGGTGCGCGCG CACGACGTCGAGCGCGCGATCGAG CTGC CAAGGCCGCGCGCGCGAGATCGGG TTGTAGAACGCCATC  53 239
Bcep18194_A4825 NONE
Bcep18194_A4826 NONE
Bcep18194_A4827 NONE
Bcep18194_A4828 NONE
Bcep18194_A4829 1846489 .. 1846525 +  -4.4  -2.70932   CCGGGTTCGGAACGG   CGTTCG-CGCAGGTGC GTGTAGA GCGCC-GCGCCGATCG   TGATTGCGCCGCCGA  43 57
Bcep18194_A4831 1848156 .. 1848166 +  -2.4  -3.05384   ACGCACGCGCGACGT                 GCAG CAC CCGC                 TTCGGTGCAAACCCC  41 134
Bcep18194_A4833 NONE
Bcep18194_A4834 1850678 .. 1850698 +  -5.4  -4.66833   GTATCGCAGTGCGTC            GTTGGGAG ACCAG CTTCCGAC            TTTTTGCCATTGCCA  74 331
Bcep18194_A4835 1851610 .. 1851632 + -12.6  -4.27316   CCATGCACAAAAAAA           ACCCGCCGCG CAA TGCGGCGGGC           TTTTCAGTTCGCGGC  95 95
Bcep18194_A4840 1858787 .. 1858798 +  -3.6  -3.18849   AATCGCGCAAGACGA                CCGG TTCG TCGG                 TGTTCATCGTCTGAG  44 0
Bcep18194_A4841 1859653 .. 1859665 +  -6.9  -3.28712   GCGCGCGGGCATCGT                CGGCG ACG TGCCG                TTCTGAGCACGGCAG  55 7
Bcep18194_A4842 1860855 .. 1860897 +  -9.3  -3.32844   CCGCCTGACGCGCCG CGCATC--CGGGCAGGCGGCC CTCGC GGCCGCC-GCCCGCCGAT-CG TTGTGGCGTGGCACC  63 33
Bcep18194_A4843 NONE
Bcep18194_A4844 1863152 .. 1863166 +  -2.7   -5.4505   TCAGGGAAAGTCCCG               CCCCG TTCGC CGCGG               TTTTTTGTTGACCGA  90 246
Bcep18194_A4845 NONE
Bcep18194_A4846 NONE
Bcep18194_A4847 NONE
Bcep18194_A4848 1867426 .. 1867441 +  -5.4  -3.34895   GGCACGCGATGCCGC              TTGCGC ATCC GTGCAA               TTGGTTACAAATGGA  50 69
Bcep18194_A4849 1868008 .. 1868025 +  -8.3  -3.86015   ACGGCTTCGTCCTTG             CGGGCCG CACT CGTCCCG              TTTCTCCAAGCCATC  71 79
Bcep18194_A4850 1868660 .. 1868690 + -19.1  -3.81755   GCCCCCGAATTCAGC      CGGCCCCGCTTCGA GCCA TCGA-GCGGGGCCG       TTCTGTTTGCGCGAT 100 232
Bcep18194_A4852 NONE
Bcep18194_A4853 1872149 .. 1872166 +  -2.6  -2.71364   ATGAACCACGAACAG             GAGCCA ATCTCA TGGCGC              TGATTGACCACCTCG  39 37
Bcep18194_A4854 1872568 .. 1872585 +  -6.9  -2.88861   CACCGTCGGCCGTAT             CGCGCGT TCGC ACTCGCG              TGTGTGGACCTGGTC  50 50
Bcep18194_A4855 1873673 .. 1873696 +  -2.2  -4.07568   GGCGTCAGGCCGCCG          CGCTGACGGC ATGC GCCGGCAAGG           TTTTCCCAGGACCCA  57 79
Bcep18194_A4856 1874735 .. 1874766 + -15.4  -3.53224   GAAAATCGTCAACAA      TCGCTTTGAGAATT CAAG GATTCTCAAAGCGA       TTTCAGCACACGGTC  85 151
Bcep18194_A4857 1875335 .. 1875348 +  -2.3  -3.35992   GTTTTCGAACACAAG               AACGG CGAA CCGTA                TTGATTCCAATGCCT  45 8
Bcep18194_A4858 1876473 .. 1876509 +  -4.5  -3.18681   TCTTGCGTCGAGCGT   CCGCCTC-TCGAATGTC AGAAG GGC-TTCAAGGAGGCGG   TTGATCACGTTACCA  47 41
Bcep18194_A4859 1877669 .. 1877679 +  -4.6  -3.14881   TCTCCGCCTGATACA                 CGTG ATA CGCG                 TTGCTGAACACGTTC  47 332
Bcep18194_A4863 1882642 .. 1882654 +  -2.6  -3.53563   CAAATGAATGCGGAA                CGGT CGAGC GCCG                TTTCGAGAGGAGTCT  47 34
Bcep18194_A4864 1883822 .. 1883871 + -20.7  -3.53761   GATGCGACAACGTCA CGACACGAGCCGGTACGCCGCAA CGCA TCGCGGCGTACCGGCTCGCTTCA TTTCAGCGCCGATTC 100 39
Bcep18194_A4867 1886837 .. 1886852 +  -4.6  -3.13403   GCCCGTTTCGCATGT              GTGCCG TCAT CGGCAA               TCTTCGTCACGCCGG  48 236
Bcep18194_A4868 1888362 .. 1888388 +  -9.2   -3.6502   CGAACCCGACGCACG         CGCGCCGGCCCG CAT CCGGCCGACGCA         TTTCGATGACGGATC  68 226
Bcep18194_A4869 1889871 .. 1889885 +  -4.2  -3.01712   TCAGCGGTTGCCAGT               CGTACG CCG TGTGCG               TGTTCGGCAACGAGC  45 374
Bcep18194_A4872 1891857 .. 1891891 +  -4.8  -3.14132   ATGCGATATATAATG     CGTCCAACTGCGGC CGTTCGC GTCGCTGGAGGACG     TTCATGAAACCGACC  48 215
Bcep18194_A4873 1892641 .. 1892661 +  -3.8  -2.54896   CGACCTGCATCCGCT            CGCCGGCC ATCGC GGCCAGCC            TGCCTTCGCTGCGGA  40 316
Bcep18194_A4877 NONE
Bcep18194_A4878 1896963 .. 1896992 + -12.9  -3.87075   TCCATCGACGGCCGA       CGAGGAGCGCGC CGTGCTC GCGCGCTCC-CG       TTTCTCACACGTCGT  83 178
Bcep18194_A4884 1900581 .. 1900594 +  -9.5  -2.71712   GCGCATCGCGCTAGA               CGCGC CGGC GCGCG                GTTTCGACGCCGCGA  57 27
Bcep18194_A4886 1902267 .. 1902288 +    -8  -2.79183   AACCCGGCCCATTCG           GCC-CACGC CTCGA GCGTGCGGC           TGTCGTGCGGCTGCC  51 245
Bcep18194_A4888 NONE
Bcep18194_A4889 NONE
Bcep18194_A4890 1907853 .. 1907879 + -14.4  -2.52834   GAGAAGCCTGTCCTC         CAAGCCCGCGGA TCG TTCGCGGGCATG         ATTCGTGATCGGGTA  74 495
Bcep18194_A4892 1910104 .. 1910125 +  -2.9   -4.2237   TCAGATGTCCACTTT           CCAGCCATT TAGA AATGTCCGG            TTTTAAGGTTGGTTT  61 180
Bcep18194_A4893 1911795 .. 1911805 +  -2.4  -4.19238   GTTGCGTTTGACCTA                 CGCG ACC CGGG                 TTTTGGGGTTCACGC  59 517
Bcep18194_A4896 1915196 .. 1915206 +  -8.2  -2.79183   GGACGTGATGATCCG                 CGGC GAC GCCG                 TGTGGTGAACGTGCG  54 7
Bcep18194_A4897 NONE
Bcep18194_A4898 NONE
Bcep18194_A4899 NONE
Bcep18194_A4900 NONE
Bcep18194_A4901 NONE
Bcep18194_A4902 NONE
Bcep18194_A4903 NONE
Bcep18194_A4904 1924172 .. 1924185 +  -5.2  -3.61398   CTTGTCGCGGCTGAT               CCGC CCTTGC GCGG                TTGTTCGCGCGCGCC  54 322
Bcep18194_A4908 1927822 .. 1927833 +  -5.8  -3.60098   GTGAACCCGCGCGCA                GCAC ATGG GTGC                 TTTAAAATAACGCGT  57 204
Bcep18194_A4909 1932053 .. 1932071 +  -7.4  -3.29739   GCCGATCTGAGTTAG             GCAAACTG ACG CTGTTTGC             TTGGTCTAAATTGGC  58 272
Bcep18194_A4918 1941137 .. 1941152 +  -2.5  -2.50016   CACTGAATCGAATTC              G-GCCC TTATT GGGCAC              ATATTCCTCGTCGCC  37 35
Bcep18194_A4919 NONE
Bcep18194_A4920 NONE
Bcep18194_A4921 1943265 .. 1943280 +  -2.6  -3.66844   GCCAGGATTAAGCCC              TG-ATCG GCA CGATTCA              TTCTTGGCGTGTCGG  49 192
Bcep18194_A4923 1945208 .. 1945227 +  -3.6  -4.07568   ATTCTGTTGCTCAGA            CCATCAGAT GAT GTC-GATGG            TTTTCCGAAACCAAC  58 220
Bcep18194_A4924 1945785 .. 1945806 + -11.6  -5.55664   GGCAGGCACGGAAAA           GGTCCGCA CTTTGT TGCGGACC            TTTTTTTGATCGTCA 100 84
Bcep18194_A4925 NONE
Bcep18194_A4926 NONE
Bcep18194_A4927 NONE
Bcep18194_A4928 NONE
Bcep18194_A4929 1948737 .. 1948751 +  -4.2  -2.62977   GCACCGAACCCCAAA               CTGCCA CGC TGCCAG               GATTTTGATTTTGAC  41 3
Bcep18194_A4930 NONE
Bcep18194_A4931 NONE
Bcep18194_A4932 NONE
Bcep18194_A4933 1951596 .. 1951607 +  -2.2   -3.0487   CCGCTTACAAGGAAC                CTCG CTCA TGAG                 CTTGTTTGATTCAGT  41 15
Bcep18194_A4934 NONE
Bcep18194_A4935 1953021 .. 1953039 +  -8.9  -3.57792   GCGCGGCAACGCGGC             CACTGCT GGTTA AGCAGTG             TTTCCCGATCGATGC  65 212
Bcep18194_A4936 1953488 .. 1953498 +  -3.2  -4.14739   GCGTTTGTAATAATT                 TGCG CCG TGCA                 TTTTGCGATAAATCA  61 44
Bcep18194_A4937 NONE
Bcep18194_A4938 1960374 .. 1960407 +  -6.2  -3.94664   ACGCACTATTTAGGT    TTTGGT-GCG-GCAAG CGAG CTTGCGCGCGATCAAA     TTTCGTACTTTTCTG  62 103
Bcep18194_A4940 1963713 .. 1963734 +  -3.7  -2.84878   CAGTAGGCGGGAGGC           CTGGGAT CGTCGAAA ATCCCGG            ATTTCGATTCAAGCG  44 134
Bcep18194_A4941 1964711 .. 1964724 +  -3.1  -2.93901   ATTTGTCACATAGGT               C-GCAG ATA CTGCCG               TGTGGTTGATGGCGT  42 55
Bcep18194_A4949 1972548 .. 1972562 +  -3.5  -3.39897   AGAAAATGCCTCTCT               TGGCG CGCTT CGTCA               TCTTATAATTTATCG  49 267
Bcep18194_A4950 1974021 .. 1974053 +   -12  -2.71731   TCGTAGCGCCTTGAT      GCGATGTAGCGCAA AGCGC TTGCGCTTCAGCGC      TGCTTGCCGCGTGCG  66 91
Bcep18194_A4952 1975479 .. 1975504 + -12.6  -2.83908   TTTTCAATCTGCGGT         TGGCTCGGCG TTGTGT CGTCGAGCCA          TCTCCTCGTCCGTTT  70 279
Bcep18194_A4965 1991433 .. 1991482 +  -6.3  -3.44146   CGGCTCACTGACAGT CGTGCTGCG-GCCTCGGTAGTACG TGC CGCGCTATCGAGGCGTGCGATCCG TTCCTTCTCGGACGC  55 322
Bcep18194_A4968 1995686 .. 1995714 +  -2.9  -3.60475   TCCGCGTTGACGACG        CACATCCCGTGCG ACC CACCCGGGATGAC        TTTGAGCTGCGCGTT  49 367
Bcep18194_A4970 1997539 .. 1997551 +  -4.8  -3.28712   TACGGCTCGTTAAAG                CGAC GGTTG GTCG                TTGTCCACGCCGGAG  50 134
Bcep18194_A4972 2001802 .. 2001820 +  -6.6  -3.08032   ACGTCCCGACCGCGA             GCCCCTCG CAT TGAGCGGC             TAATTTTGCAGCGAG  51 228
Bcep18194_A4974 NONE
Bcep18194_A4975 NONE
Bcep18194_A4976 2006082 .. 2006108 +  -8.7  -4.37092   TGGTTACACGAAGTG         AAGAGGCGCAC CTAAA GTGCGCTTCTC         TTTTGTCCCCCGACT  79 276
Bcep18194_A4979 2007813 .. 2007844 +  -5.9  -3.80018   GAGTCGGTGATGTCG      CGCCGACGGTGA TAGAGCTGC TCATCG-CGGCG      TTCTTCGTCTGTGAG  60 183
Bcep18194_A4981 NONE
Bcep18194_A4982 2009422 .. 2009432 +  -3.2  -4.12198   TCGTGCCGTCTCTTT                 TGTC TCA GACG                 TTTTGCCCAGTTATC  61 86
Bcep18194_A5011 2048906 .. 2048937 + -10.1  -2.76162   GCCCCGGCCTGAAGA      CCTGGCTGCATCG AAGGTG CGATGCGGCCGAG       ATTTCAGGTCGAATG  60 55
Bcep18194_A5012 2049765 .. 2049784 +  -3.5  -2.82516   GGTGAGCTTCGCAAG            CGGC-TCG ATCAG CGGCGCCG            TGTGCTGGTACAGCA  43 396
Bcep18194_A5014 NONE
Bcep18194_A5015 2051310 .. 2051327 +    -4  -3.75402   GATCGTCCCGCCGCT             GCCGGC CTGACC GCCGCC              CTTTTTTCGTTCCCC  56 16
Bcep18194_A5017 2053542 .. 2053556 +  -2.1  -2.90751   CGTGCCGGTACCGCC               GAATG ACGCC CGTTC               CTTTCCGTTCTTCCC  40 20
Bcep18194_A5018 2054083 .. 2054093 +  -4.6  -3.53012   TGCGGGAATCGCATA                 CGCT GGC GGCG                 TTTGCGCGGCACGGA  53 73
Bcep18194_A5019 NONE
Bcep18194_A5020 2056231 .. 2056241 +  -6.8  -2.52795   GCGCGACAGGATGAT                 CGAC GTC GTCG                 TGCGTTCGACGCCTT  47 74
Bcep18194_A5022 2057542 .. 2057560 +  -2.3  -4.17089   ACACGGCGCGCCGGA             TTCGGGA TAAGC TCCCGGC             TTTTACAGCTTTCCC  59 116
Bcep18194_A5023 2058366 .. 2058395 +  -4.2  -3.07113   GTCGCAGATCACGCG       TGCGAGCGCGTCG AATTC CG-CGCTCTGGCA       TTCGATCAGATAGTC  44 371
Bcep18194_A5032 2067318 .. 2067364 + -24.5  -2.91452   CCCGCCCGTGACACT TCGC-GCGCCGCGCCCGACGGGA TGG TCCCG-CGGGCGCGGCGCAGTGC TATGCTTCGCGTCGT 100 45
Bcep18194_A5033 NONE
Bcep18194_A5035 NONE
Bcep18194_A5036 NONE
Bcep18194_A5037 2075828 .. 2075860 + -10.6  -3.66803   AAGCCGGCCCTGCCG     TCGGGTGCGTGC-CG AATC TGCGTGCGCACCCGA      TTTCCGATCTTCCGC  70 39
Bcep18194_A5038 2076995 .. 2077027 + -18.4  -3.63968   GATTGCTTGACCGTG      CGGGCGGCAGGCGG ATTTC CCGTGTGCCGCCCG      TTTCGCCATTTGCAG 100 57
Bcep18194_A5043 NONE
Bcep18194_A5044 NONE
Bcep18194_A5045 NONE
Bcep18194_A5046 2084505 .. 2084536 + -13.7  -5.00616   TCTCGCCAAACAAAA      CGCCCGG-CCCGAC TCGTC GTCGGCACCGGGCG      TTTTTTAACAGCCGC 100 278
Bcep18194_A5051 2089515 .. 2089529 +  -3.4  -3.71848   CCGAACTGCAACGCG               GGGCCG AAG CTGCTC               TTGTTGATCGACACG  53 267
Bcep18194_A5055 2093764 .. 2093784 + -10.3  -3.03441   CCGCTTGGCGGCGCA            AGCGGCCGG TTC CCGGCTGCA            TCTTCCCGAGTGGTG  62 98
Bcep18194_A5056 2094379 .. 2094409 + -11.8  -3.13867   CCGATTGAATCCATG      CGTGCGGGCCGCG GCATCG CGCGGCC-GCCCG       TCTGTTCGTCGATGC  70 33
Bcep18194_A5058 2097280 .. 2097304 + -12.9  -4.75776   CAGATCATCGCAACG          CCCATCCGC CTACACT GCGGATGGG          TTTTTACATTACGTT 100 141
Bcep18194_A5059 2098109 .. 2098138 +  -4.7  -2.93901   AGCCGGCCGAAGGAT       GCGCCTGCCGCCG CTCG CCGCGACTTGCGC        TATCGTTCCTCCGGT  46 39
Bcep18194_A5060 2099223 .. 2099235 +  -3.3  -2.82516   AGATGTGCACCGATC                CGACG AAT CATCG                TCTCGTAGTGGCCGC  41 483
Bcep18194_A5062 2100953 .. 2100974 +  -4.3  -2.78384   GGACGGTCCGCATCG           AGGCGTTCC CACG GGAACGGCG            TCTCGTCGCCGCGCG  43 520
Bcep18194_A5069 2108192 .. 2108207 +    -4  -3.40403   GTTGATCTTCACGTC              GTTGTT GCCG AACAGC               TTCTCGTAGACGACG  49 445
Bcep18194_A5071 NONE
Bcep18194_A5072 2112127 .. 2112149 +    -9  -2.75708   TCGACACGACTGCCA           CCTGCTGCCG CGA CGGCAGCTCG           ACTTTTTTCACGAAA  55 426
Bcep18194_A5076 2115288 .. 2115305 +  -9.1  -3.75332   GCGGACGAGCCATGA             CCGCGGCG CCG CGC-GCGG             TTTCGCTTCGCCCCT  71 26
Bcep18194_A5077 2116320 .. 2116358 + -22.6  -4.56597   GCAGAATCCGAAATG   AAAAACGCCGGTGCGATG CAA CATCGCGCCGGCGTTTTG   TTTTTCCGCGGAGCC 100 45
Bcep18194_A5083 NONE
Bcep18194_A5084 2123283 .. 2123297 +  -4.2  -3.39803   CGCCGGCGCGATAAT               GAGCAG TGG CTCCTC               TTATCGCTGTCAGTC  51 51
Bcep18194_A5085 2124401 .. 2124411 +  -6.8  -3.63515   AGTGTCGTGAGCGCC                 CCGT CGA ACGG                 TTCTTCGCCATGGCG  61 368
Bcep18194_A5095 2135361 .. 2135378 +  -9.8   -5.4505   TGCACGAACAAAAAA             CCCGGC CATCGA GCCGGG              TTTTTTATTGGCGCC 100 64
Bcep18194_A5099 2141306 .. 2141323 + -14.1  -5.66684   GCGACATACAAAAAA             GCCCGCC GAAA GGCGGGC              TTTTTTTATGGCTTC 100 57
Bcep18194_A5117 2161096 .. 2161111 + -11.8  -5.47218   CACCCCATGAAAAAA              CCGGCC CGCG GGCCGG               TTTTTTTACGTCCGC 100 50
Bcep18194_A5119 2163805 .. 2163821 +  -7.3  -3.76224   ATTGACGACGTCGGT              TTCGCAA TAG TTGCGGA              TTTCCTCGATCCGAC  64 221
Bcep18194_A5129 2174014 .. 2174044 +  -3.2  -2.80994   CGTCCGTCGACAAGC      CGCCGAT-CGCTC GCTCAA GCGCGAATCGGCC       TATGCTAGAATTAAA  40 79
         rho 2175442 .. 2175471 + -15.7  -5.26875   CCCGCACCAGAAAGA       CGGCCGCCCGCGCA TCC TGC-CTGGCGGCCG       TTTTTTGGTTCCAAC 100 51
Bcep18194_A5131 NONE
Bcep18194_A5132 2177631 .. 2177641 +  -2.4  -3.24747   CAGGCTTTGGATTTC                 CGCG AGC CGCC                 TTCATGCTCTCGAAA  43 50
Bcep18194_A5133 NONE
Bcep18194_A5134 2178944 .. 2178961 + -12.7  -5.43414   CGGTACCGCACAAAA             GGGCAGC CCAG GCTGCCC              TTTTTTGTCTCTGCT 100 73
Bcep18194_A5135 NONE
Bcep18194_A5136 2182432 .. 2182473 +  -5.9  -3.21416   GCCGAGCGTCAGCAC GT-CGACGTCATGC-GCGCG CAGGT CGCGCAGCGTGTCG-CGCAC TTCGTCGTCGCACTC  51 220
Bcep18194_A5143 2191055 .. 2191069 +  -5.6  -3.91072   CGAGTGCGGCCAGCG               CCGCGA TCG TCGCGA               TTTCTCGCGCTTTCA  63 278
Bcep18194_A5146 2192617 .. 2192644 +   -22  -2.60075   GGGCGCCTGATGTGC        GCCGCGCGCGCG ACGG CGTGCGCGCGGC         ATTCGTTCAACGGGC 100 31
Bcep18194_A5147 2193171 .. 2193198 +   -20  -4.25104   GCGACACCCCATAAG        CAAACACCCCGC CTGA GCGGGGTGTTTG         TTTTGGTGCGCCCGG 100 59
Bcep18194_A5150 2197463 .. 2197480 +  -2.5  -4.07618   GCGCATCAACCCAGC             GCTCGCC GTCC GGCGTGG              TTTCCTTCTTCCAGA  58 169
Bcep18194_A5157 NONE
Bcep18194_A5158 NONE
Bcep18194_A5159 2206662 .. 2206678 +  -6.5  -3.53444   GTGCGATTCCGCCAA              CCGGTGT TTA ATGCCGG              TTTCGGCCGGGATCG  57 87
Bcep18194_A5160 NONE
Bcep18194_A5161 NONE
Bcep18194_A5162 NONE
Bcep18194_A5163 2210889 .. 2210919 +  -3.3  -3.19192   TCGCCGACGCGCGCG      CGCTCGTCGAACAGC AAG GCTGATCGG-GA-CG      TTCGCTTGGCTCGCA  44 3
Bcep18194_A5164 2211858 .. 2211905 + -13.4  -3.64703   CCGCTCCGCCCTTGC GGCGC-GCTGCCGCGACGC CCTGCCGAACC GCGCCGCCGCAGCGGCGCC TTTCCATAACAACAG  81 62
Bcep18194_A5165 2212508 .. 2212537 + -11.5  -5.66684   GACGGTATCAGCCGA       GCCGCATGCCTC TATCGAC GAGGCA-GCGGC       TTTTTTTATGGATTG 100 142
Bcep18194_A5166 2214570 .. 2214592 + -16.3  -5.28942   CGACGCAACGCAAAG           CGGCGCTCC TTTCC GGAGCGCCG           TTTTTATTTGGGGTC 100 69
Bcep18194_A5167 2215938 .. 2215966 + -16.8  -3.86283   CACCCCAAAAGAAAA       TGCGCCGC-AGCC TTTC GGCTTGCGGCGCA        TTTCATGTCCGTTCG  95 102
Bcep18194_A5178 NONE
Bcep18194_A5179 NONE
Bcep18194_A5180 2227755 .. 2227798 + -11.1  -5.41746   GCCTTTCGAGAAAAC CGCCGCGCT-TGCGC--TCACC TCC GGTGACCGCGCCCAGCGCGGTG TTTTTTTCGCCACTT 100 393
Bcep18194_A5181 2228356 .. 2228374 +   -16  -5.55664   GACGGACGCAAAAAA             GGCAGGCC GAT GGCCTGCC             TTTTTTTCATGGTGA 100 57
Bcep18194_A5183 2230033 .. 2230061 + -18.2  -5.54338   CGCTCCCGTATCGAA       TGCCGCGCACCGC TTCG GCGG-GCGCGGCA        TTTTTGTTTTCGTTG 100 48
Bcep18194_A5184 2230804 .. 2230856 +  -3.3  -3.68853   CATGCCGACGCGACG TCGACGCGCGGGCG-C-CGGTGCGTC CGTT GGCGCGCCGCGACATCCCCGAG-CGA TTTGACGCTTTTTCA  54 86
Bcep18194_A5185 2231607 .. 2231632 + -16.9  -5.60993   CGGACCATGCACAAA         CGGCGATGTCC TTGC GGGCATCGCCG          TTTTTTTATCCGCGC 100 71
Bcep18194_A5195 2241419 .. 2241454 + -21.2  -3.44848   GCACTGACAACCCGT    TCGCGCGCCGGCTCGCG AGT CGC-AGCCGGCGCCCGA    TGTTTCCTGCGAGAG 100 42
Bcep18194_A5196 2242559 .. 2242605 +  -6.3  -2.62983   GCCAGCACCGCGACG CGCCCGATCGTG-CCGGACGGC AGCA GCCGCCCCGTCGCAACCGCGCG TCGTCTGCCGGTCGC  46 260
        rdgC 2246188 .. 2246206 + -10.2  -3.53012   TCGGCAGCCGCGAAA             CCTCCCCG CGA CGGCGAGG             TTTCGCGCCGGCGCG  68 47
Bcep18194_A5203 2250448 .. 2250458 +  -5.4   -3.6968   TCTGGTGCCCGTACG                 CATC GTT GATG                 TTCTTGAAATTGTCG  57 327
Bcep18194_A5209 NONE
Bcep18194_A5210 2259874 .. 2259889 + -11.8  -4.08767   CCTACAACGGTGAAA              GGCCGC GCAA GCGGCC               TTTTACGCAGCTGCG  83 110
Bcep18194_A5211 NONE
Bcep18194_A5212 NONE
Bcep18194_A5213 2261583 .. 2261600 + -12.7   -5.5112   CCCGTGTATCGAAAA             GCCGCTC TTCG GAGCGGC              TTTTTTATTGCTCGC 100 56
Bcep18194_A5216 2267971 .. 2267998 + -16.2  -2.70932   GGCGCTTCACGACCT        GACCGCCGCGGG CCCG TCCGCGGCGGCC         TCCTTGCCAGCCGCC  81 24
Bcep18194_A5217 2269585 .. 2269606 +  -7.1  -2.78384   CGCCGCTATACTGAC           TGCCCCGCC GCAC GGCGGGCCC            TCTCGTCCGCCGGCC  49 41
Bcep18194_A5218 2271321 .. 2271358 + -19.8  -2.53876   CAACGGCGACATGCC   GATGCCGGCCGCGCAG CCCTGC CTGCGCGGCCGGCCGC    TAAATTCAGGTGCCG  90 43
Bcep18194_A5220 2272779 .. 2272797 + -13.1   -5.8187   CCCGGAAAACAAAAA             GCCCCGC ATGAA GCGGGGC             TTTTTTTGTTGCGTG 100 54
Bcep18194_A5226 NONE
Bcep18194_A5227 2283887 .. 2283929 + -17.6  -3.68351   GATCCGACGAATTCG ACGGGCCGCCCCGGTCGC CTCACCA GCGACGCGGGCGGCCCGC TTTGCGTCATACGGC 100 72
Bcep18194_A5230 NONE
Bcep18194_A5231 NONE
Bcep18194_A5232 2289987 .. 2290006 + -12.8  -3.03124   GGGAGACGCGACGAA            GGGTCGGC CTGA GCCGGCCC             TCTTGCGCGATCGGA  71 49
Bcep18194_A5233 2290325 .. 2290360 + -14.6   -2.9924   GCGCGCCTGACATGA    CGAAGCGCCGCGGGTC GGGC GACGCGCGGCGCTGGG     TGTCTGGCTTGTTTC  78 41
Bcep18194_A5238 NONE
Bcep18194_A5239 2295204 .. 2295216 +  -4.7  -3.56099   CTGTGCCGCGTAGAC                GCGCG GCG CGCCC                TTTCGCGACCTTGTC  55 201
Bcep18194_A5245 2299624 .. 2299640 +  -5.7  -3.43492   GCTTGAGCAGTGCAG              CCTGCTG CCC CGGCTGG              TTCTGGTGCGTATCG  53 398
Bcep18194_A5249 2303440 .. 2303455 +  -2.4  -3.25791   GCTACGTGTTCATCC              CGGACG GCGC CGCCTG               ATCTTTTTTCTTTCC  45 9
Bcep18194_A5250 2304841 .. 2304873 + -13.3  -3.65046   CCCGGCGCCGGCAAG      GCGCGTGCGACTGCG TGA CGCGCTCGCGCACGC      TTCTTGCACTGCACA  77 8
Bcep18194_A5251 2305614 .. 2305641 + -11.3  -5.00616   GCATCGATGCACGAA        GCCCGCGGCGCA CGTCC TGC-CTGCGGGC        TTTTTTAACGGCCAA 100 43
Bcep18194_A5252 2306261 .. 2306280 + -13.6  -4.99134   TCCAAAAAAAGAAAA            TGCCACGC ATTC GCGTGGCA             TTTTTCATTTCCGCT 100 86
Bcep18194_A5255 2311183 .. 2311200 +  -3.3  -4.72333   CCGCACTGCACCCGG             CGCGGGCG GGC CGAC-GCG             TTTTTGAGTATGATT  73 71
Bcep18194_A5256 2312487 .. 2312521 +  -5.7  -2.63596   CGCCACGCCGGCCCG    CGTGTGCGGGCCGGC CCACTCC GCCA-CCCGC-CACG    TCATGTCGACTGAAC  46 49
Bcep18194_A5257 2313571 .. 2313586 +  -4.6  -2.79273   CCCACGCGGACAAAC              CTAGGG TTAT CCCCAG               ATTATGTTGACAGCC  44 53
Bcep18194_A5258 2314193 .. 2314204 +  -7.2  -3.43071   TCGCATGCCGGAACT                GCGG CGTG CCGC                 TTACTTGCTCTCGAA  60 98
Bcep18194_A5260 NONE
Bcep18194_A5261 2319166 .. 2319183 +  -8.3  -3.96224   CTCCCCAGCAGGCCG             GCCGCGC CGAC GCGCGGA              TTTGTCAATCATTTC  71 91
Bcep18194_A5262 2319786 .. 2319804 + -13.1  -5.06414   GCGCCCCGCCAGCCA             GGCCCGC CCCGT GCGGGCC             TTTTTATTGCGCGCG 100 48
Bcep18194_A5263 2320762 .. 2320778 +  -6.5   -2.8294   TGTCGCGCGCTGCGT              CGGCGAT CGC ATCGACG              TCCTTCTGAAACGTG  48 244
Bcep18194_A5265 2321992 .. 2322002 +  -6.8  -3.36273   TATCCATCTCTTGAC                 GCTG GCC CAGC                 TTCATATTAAAAACG  55 169
Bcep18194_A5266 2323029 .. 2323075 + -14.4  -3.33815   GCGCCGTCCCGGCGC GGCGTGGCGACAGCTGGCGGC AACACG GCCGCCGGATGGCGTCA-GCC TTCCTTCAGCGCGAT  82 56
Bcep18194_A5268 NONE
Bcep18194_A5269 2326649 .. 2326668 + -16.4  -5.83822   AATCCTTTCCGTTCG            CGGGCCCG GTGA CGGGCCCG             TTTTTTTTGCGTGTC 100 72
Bcep18194_A5272 2329460 .. 2329487 +  -2.7  -3.60627   GTCGTACAGTGCCTG       GCG-ACCG-GGTG GAAA CACCACGCTACGC        TTTACCATCCCCTAC  49 424
Bcep18194_A5274 2330643 .. 2330661 +   -16  -3.72893   CCGCACATAAAAAAA             CCCGCGCA TCG TGCGCGGG             TTTCGTCAGACGCTG  93 56
Bcep18194_A5286 NONE
Bcep18194_A5287 NONE
Bcep18194_A5288 2344007 .. 2344022 +  -3.2   -2.5664   CCTCAACGCCCTCTC              CCGTCA CTCA TGACCG               ATTCCTCCTTCGCTG  39 48
Bcep18194_A5289 NONE
Bcep18194_A5290 2345324 .. 2345363 +  -5.6  -2.62184   GGTGCGCGGACGAAA  TAGCGGGCGTGCAGAAACG CTG CGATACTG-ACGCCCACGA  TCGTCTCCACCCACC  46 54
Bcep18194_A5291 NONE
Bcep18194_A5292 NONE
Bcep18194_A5293 2347594 .. 2347619 +  -8.9  -3.21593   TGAAGCCGTTGAACC         GGCCGGCGTCGC GCC GCAGC-CCGGCC         TGTTGTCCGCCGATC  58 221
Bcep18194_A5295 2348959 .. 2348982 +  -6.7  -3.54424   GATCATCGATCGGGC          CGGC-GTCCG CCGCA CGGATGGCCG          TTTCCCGGGCTGAAC  59 146
Bcep18194_A5296 2349739 .. 2349761 + -17.8   -3.9941   TCCATTGATGCAAAA           CGGCTTGGCA ACC TGCCAAGCCG           TTTGCTTGTCGCGAC 100 74
Bcep18194_A5304 NONE
Bcep18194_A5305 NONE
Bcep18194_A5306 2359524 .. 2359550 + -16.5  -3.72695   GCCGGCAAACGCGAA         CGCCGCGGCCC ACTGA GCGCCGCGGCG         TTTGATCAGACGAAT  93 10
Bcep18194_A5309 2360926 .. 2360958 + -19.9  -3.56643   CGACACGCATCACAA      ACGACACGGCCCGCT CGA AGCGGGCCGTGTTGC      TTTGGGCGATGTGAA 100 47
Bcep18194_A5313 2366449 .. 2366467 +   -16  -4.77036   CGCCGGAAACAAAAA             GGCCGCGT CGA ACGCGGCC             TTTTTCATGGTGCGG 100 69
Bcep18194_A5330 NONE
Bcep18194_A5331 NONE
Bcep18194_A5332 2387863 .. 2387878 + -11.8  -5.68438   CCACGCAATGAAAAA              GCCCGC GCAA GCGGGC               TTTTTTGTTTCCTGC 100 62
Bcep18194_A5338 NONE
Bcep18194_A5339 NONE
Bcep18194_A5340 2399329 .. 2399348 + -10.7  -5.24531   CCGACGTCTTGTCGC            TGCCGGC CACCGC GCCGGCA             TTTTTTATCGAAAGT 100 71
Bcep18194_A5341 NONE
Bcep18194_A5342 2401452 .. 2401479 + -19.2  -3.06796   TTCCCGGCTCGCCCA        CCGTGCGGTGCA CCGT TGCGCCGCACGG         TTGGGTAAGATGCGC  91 44
         cls 2403021 .. 2403072 +  -4.8  -2.84527   TGCGATCCGCACCGG CGCCGCGAACGCCG-CCGGCCGCCG TCA CAGCAGCTTGTCGATATCCGCGGCG ATTTCGTCCGGCTTG  46 65
Bcep18194_A5345 2405727 .. 2405748 + -14.4  -3.29727   GCCCGGATACGACAA           GGCCGGGC GCAAGA GCCCGGCC            TGTTCATTCATTACC  82 160
Bcep18194_A5349 NONE
Bcep18194_A5350 2411395 .. 2411416 +  -3.5  -3.53012   TGAGTCAGCCAGAAG           CCGTGCGGG TGAT CCGGCGCGA            TTTCCGCGGACACCG  51 351
Bcep18194_A5355 2414990 .. 2415007 +    -4  -3.64682   CATCCGCCGACGGTT             CGGCGG ATTGCA CCCCCG              TTTCCCGATTTGCTC  53 286
Bcep18194_A5356 2416717 .. 2416734 + -14.1  -5.75342   TGCCCGTCCAGCCAA             CCGGCGC ATCT GCGCCGG              TTTTTTTTCGCCCCG 100 100
Bcep18194_A5357 2418517 .. 2418544 +  -9.7  -4.56597   GGGCCGCCAGCAACG        ACGCGCGCCGG CTCCGT CCGGCGCGCCC         TTTTTCCAGGGCGCC  91 179
Bcep18194_A5360 NONE
Bcep18194_A5361 2422711 .. 2422726 + -11.8  -4.98531   ACGGCATCAAAAAAA              GCGCCC CGAG GGGCGC               TTTTTCATTTGCGGC 100 98
Bcep18194_A5363 2424690 .. 2424702 +  -4.7  -3.40403   GTCGCTGCGCCACAC                GAGCC CAT GGCGC                TTGTAATAGCCGCCC  51 394
Bcep18194_A5366 2429035 .. 2429058 + -10.2  -5.08824   CCCCAAAACAAAAAA          CCCTGCCGCC TTTC GGTGACAGGG           TTTTTTCGATCCGGC 100 117
Bcep18194_A5379 2445319 .. 2445346 + -17.1  -3.88985   CCCGAAAAAGAAAAA        GCCCCGCAAGT CCGAGA ACTTGCGGGGC         TTTGTCACCGCTTTT 100 239
Bcep18194_A5385 2452908 .. 2452943 +    -6  -3.64822   CGCACTGGCGGCGCC    GTACGTCGCGCCGT CGCAATAA GCGGCGCGGCCTTC     TTTCCCTCCCAACCT  57 4
Bcep18194_A5386 2453574 .. 2453608 + -12.1  -2.72144   CGGCACGTCCGGCGC    CACACGCGGCCGCGTC GCAC GAC-CGGCCGCGTGCC     ATTTAAACCGCCTCA  66 49
Bcep18194_A5387 NONE
Bcep18194_A5388 2455111 .. 2455146 +  -7.5  -3.90291   GGTGCGTGCCGAGCC   GCTCGAGCGCGGCGACG ATCT CGTCGACGCGG-CG-GC    TTTCCTTCGCCGCAT  68 181
Bcep18194_A5391 2457992 .. 2458012 + -15.4  -3.55444   GCGGAGTAAGCCCCG            GCCGCGCC CGCGT GGCGCGGC            TTTCGCGCATACCGC  86 32
Bcep18194_A5392 2460181 .. 2460200 +  -9.2  -2.53911   TTGCCGCTGACGAAA            GCGGCATC ACTG GCTGCCGC             TGACTTCCCGCTTGG  56 285
Bcep18194_A5394 NONE
Bcep18194_A5395 2464972 .. 2464988 + -13.7  -3.40163   TGCAGGGTACGCCCT              GACGGCG CTT CGCCGTC              TTCGTCTTCGTCCTC  79 24
Bcep18194_A5397 2466911 .. 2466931 +  -3.2  -2.72639   ACCAGCGGCCCAGGT            CGGTGTTG GAGCA CATTACCG            GTATTGTTTCGCGCT  40 188
Bcep18194_A5398 2467251 .. 2467300 + -18.7  -3.65426   GCCAGTAAGCCTCAG CGTCAGCTGAAAAAAAACCGGCC CGAG GGCCGGTTTTTTTACGTCTGTCG TTTCCGCGTTTGTCG 100 33
Bcep18194_A5409 2477082 .. 2477107 + -11.9  -2.71712   ATTTCAAGGAGCAAC         TCGTGCGGATC GGGT GATTCGCACGG          ATTTCAAGGAAGAAG  66 9
Bcep18194_A5410 NONE
Bcep18194_A5411 2478628 .. 2478645 +  -9.8  -4.68424   GCAGGAAATAAAAAA             GCGCGG CATTTC CCGCGC              TTTTTCAATGGATTC 100 70
Bcep18194_A5421 NONE
Bcep18194_A5422 2492676 .. 2492726 + -11.7  -3.64703   GCCTGCGCAGCCCGC CGAGGCATGCACGCCGCGCCG-GAC GGG GCCGCGGCGC-GCGTGCGAGCACCG TTTGCGTCACCGGGC  75 55
Bcep18194_A5423 2493897 .. 2493949 +    -6  -3.75153   GAGCCTCAAACAGGG CGTGTA-AGCGCCGCGGCGCGACCC TGCC GGGTCGCGCCCCCTTGCCCTTCCCG TTTGCGTTGCCGCAC  60 19
        lysS 2495518 .. 2495560 + -13.2  -3.85817   CGAAGACTGATCGCC GCGCCCGCGTGTGCGCCGCG CCC TGCGGCGCGCACGCATCAGC TTTGTAACCACGCGT  83 31
Bcep18194_A5425 2496658 .. 2496685 + -21.4  -4.56702   GCCTGAAAATGAAAA        CGGCTCGTGAGC GATT GCTCACGAGCCG         TTTCTTTCATTACCG 100 82
Bcep18194_A5438 2506879 .. 2506896 + -14.1  -5.76949   GCACCCAATGAAAAA             GCCCCGC GATT GCGGGGC              TTTTTTTTAGCCGTC 100 52
Bcep18194_A5440 2509347 .. 2509377 + -18.4  -3.96148   AGCGTCCCCTGCTCC       TGAAAGAGCCGCGC CCA GCGCGGCTTTTTCG       TTTGTGGTGCCGGAA 100 40
Bcep18194_A5444 NONE
Bcep18194_A5445 2519469 .. 2519509 + -21.3  -3.85698   CCCGCGGCCCGCCCT GGCCGCC-CCGCGCGA-TG CGGCC CACTCGCGCGGCGGCGGCC TTTCTCCCGGCGCGC 100 75
Bcep18194_A5446 2520692 .. 2520702 +  -2.4  -3.17194   CAATAATGTCGATAT                 CGGG CGC CGCG                 TTGCCTTGCGCGCCT  43 199
Bcep18194_A5447 2522885 .. 2522904 +   -15  -5.14563   CTGCATGCAAGCAAA            GGCACCGC TTCG GCGGTGCC             TTTTTTCATGGCGCG 100 61
Bcep18194_A5449 2525372 .. 2525382 +  -2.4  -3.03124   GCACGGGCAACCGCT                 CGCG CGA CGCA                 TATTCGCGCGTCAGC  41 494
Bcep18194_A5454 2532323 .. 2532350 + -11.2  -3.02511   TACCACACCCGTTCG        TGACCGAGCGCA TGCA TGCGCGCGGCCA         TCTTGCGCGCATGCG  62 182
Bcep18194_A5459 2539610 .. 2539638 + -12.3   -4.3898   GGCGATGACATGCCG        ATGACGGGCCGCG TTG CGCGGCCCGTGGC        TTTTGTACCGCTGAT  91 86
Bcep18194_A5465 NONE
Bcep18194_A5466 2549568 .. 2549592 + -17.9  -5.07652   GCGCTCCGGGAAAGA          CGGCACCGTGT TTC GCACGGTGCCG          TTTTCTTTTGGGAAC 100 80
Bcep18194_A5470 2555355 .. 2555380 + -20.5  -4.77757   CACCAAAGAATTCAA         GGCCCTGCGTC TCAC GACGCAGGGCC          TTTTCGTTTTTGGCA 100 209
Bcep18194_A5471 2556577 .. 2556627 +  -6.9  -2.95298   GAACAGCAACGCACC GCG-CTCCGTCAATCGTGCCG-CAT CAA AAGTCGACACGATTAACGGACACGC TCTGTGCTGGGTAAC  50 67
Bcep18194_A5483 NONE
Bcep18194_A5486 2573707 .. 2573728 +  -8.6  -3.14132   CGTCTAATCGGATCG           AGCGCGGC CGTCTT GCCGCGCC            TTCATCCGGAGACAC  58 172
Bcep18194_A5487 2574992 .. 2575034 +  -7.6  -3.46068   GATCCGCGCGGCGCT GGCCGC-CGGCACGCTCGCG TTCGT CGCATG-GTGCGGCGCGGCC TATTTCAGTTCGGGC  60 39
Bcep18194_A5489 NONE
Bcep18194_A5490 2578384 .. 2578441 +  -8.4  -3.51825   GACGCACGGCAGCAT CGCGT-CGGCGAGCGCGGCCG-GATC GAAATGCA GATCGCCGACACACTCGCCGTACGCG TTGTAGTTCAGGTAG  62 514
Bcep18194_A5495 NONE
Bcep18194_A5496 2585122 .. 2585175 + -12.9  -2.53876   GCGCGAGCGCGCGGC GTAAGTGCCGCGAGTGGGCCGCCCG GCGG CGGCCCGCTCGCCCGCGTCGCCTAC TCCGTTCGGATGACG  67 22
Bcep18194_A5497 NONE
Bcep18194_A5498 NONE
Bcep18194_A5499 2589284 .. 2589294 +  -2.4  -2.78384   ATCCGTATAGCCGAC                 GCGC GCG GCGA                 TCTCGTCGACCGGCA  38 168
Bcep18194_A5501 2591717 .. 2591732 +  -5.4  -4.11216   CAGCCGCACGACCTT              CTGC-GG CCC CCAGCAG              TTTTCGCCGTCGAGC  65 184
Bcep18194_A5515 2609751 .. 2609768 + -12.7  -4.54727   TCCGCCAGATTTGAA             TGCCCGC GCAA GCGGGCA              TTTTCGTTTCCGGAG 100 182
Bcep18194_A5516 2610884 .. 2610926 +    -7  -3.53224   GGTTCAAACTGATTG CCAGGAAACGGACGGGACC CTGCGC GGTCCA-TCCGCTTCCTCG TTTGGGCCGAGCGTG  57 29
Bcep18194_A5517 2611705 .. 2611745 +  -2.6  -3.64703   ACCCGCGTCACGGAT GCCGGATGTAATCCAC-CAG CGC CCGCGTATATT-CATCCGGC TTTCGATCAAGCAGA  49 99
Bcep18194_A5521 2617379 .. 2617399 +  -7.5  -4.14392   GCAGTCGCGCTGGCC            GACGCGTTA CAA TAGCGCGCC            TTTTCAAGATTACCC  72 70
Bcep18194_A5522 NONE
Bcep18194_A5523 2619646 .. 2619665 +   -15  -4.95876   CGCGATCGAACGAAA            GGCCGGAC GCAA GTCCGGCC             TTTTTACTTCTCATT 100 42
Bcep18194_A5524 NONE
Bcep18194_A5525 2621276 .. 2621288 +  -4.7  -3.31144   ATGACCTTAAAAAAA                GCCCG CCC CAGGC                TTGTCAACGTCCGCA  50 101
Bcep18194_A5526 2621607 .. 2621622 + -10.4  -5.79595   CGCCGAGTGTGCGCA              TGCGGC CCAG GCCGCA               TTTTTTGTTTTGACC 100 45
Bcep18194_A5527 2622528 .. 2622544 +  -3.7   -3.1085   CTTCAACTTCACGCT              TGACG ACTAACC CGTCA              TATTCGGTAGATTCA  45 16
Bcep18194_A5528 NONE
Bcep18194_A5529 2623817 .. 2623840 + -15.4  -5.14563   GCACACAAAGTAAAA          GGCCTTCATC GCCA GATGAAGGCC           TTTTTTCATGCGCAC 100 95
Bcep18194_A5531 2626112 .. 2626136 +  -4.1  -4.18494   TGACGCCCGGACGGG          CGCGCAGGTGC CGC GAAACTGCCCG          TTTTGCGTCACAATG  63 38
Bcep18194_A5532 2626689 .. 2626706 + -14.1  -3.40775   TGCACTGAACCCGAT             GGCGGCC TGCG GGCCGCC              TCTTTGACTCAAGCT  79 33
Bcep18194_A5533 2627232 .. 2627255 + -16.8  -5.95539   CAAGGAAGAAAAAAA          GCGACACGTC CTTC GACGTGTCGC           TTTTTTTATTTAGGC 100 186
Bcep18194_A5539 2634409 .. 2634426 + -12.7  -5.63504   CTGCCAAAATAGAAA             CGCGCTC TACG GAGCGCG              TTTTTTTATGCCATT 100 79
Bcep18194_A5541 NONE
Bcep18194_A5542 2637794 .. 2637812 + -11.7   -3.5002   GCACAAAAAAACAAA             GCCCCGT CAAAT ACGGGGC             TTGCTTATCGTTCGG  74 462
Bcep18194_A5546 2645909 .. 2645935 + -12.3  -4.96646   GCCTGCCCACCTGAA        GCCGCTCACGGT TCCC GCCG-GAGCGGC         TTTTTACTTGTCTGC 100 65
Bcep18194_A5547 2646952 .. 2646965 +  -3.1  -2.87051   TGCGACGGTCGGCGT               GTGCGG ATT CC-CAC               CTTTGATGCTCAACG  42 58
Bcep18194_A5548 2647718 .. 2647754 +  -5.2   -5.0538   CCGGCAGCCCCTCGC   GCAGTGCGGCAG-A-ATG CGA CATCTACTGCCGCACAAC   TTTTTTACGCTAAGA  83 74
Bcep18194_A5549 2648495 .. 2648520 + -20.5  -5.21709   GACAGAAGCGAAAAA         GCCGGGGCATC CTGA GATGCCCCGGC          TTTTTTCATGTAGCG 100 58
Bcep18194_A5552 NONE
Bcep18194_A5553 2652617 .. 2652629 +  -6.2  -3.31144   GAACGCATCGATCGC                GCGC GGCAG GCGC                TTCTCGACGTGCGCC  53 329
Bcep18194_A5555 2654215 .. 2654231 + -11.5  -4.09685   AATGACCGCCTGTCG              CGGCGCT GCC GGCGCCG              TTTTCGCGCATGCCA  82 234
Bcep18194_A5556 2655103 .. 2655119 +  -5.8  -4.05788   CACCTGCACACCGTC             CCGCGCG GCCT CG-GCGG              TTTCCTTTACCGCAA  64 175
Bcep18194_A5584 2682702 .. 2682733 +   -16  -4.42765   GCGCAATTTTCATCA      TGGCCATTCACGAA TCAT TGCGTGAATGGCCA       TTTCCTTTTTTCCGC 100 57
Bcep18194_A5585 2683677 .. 2683691 +  -4.9  -2.62184   ATGCAGGCCGCGACG               GCCGG TGCGC TCGGC               TGATCTACCCCGCCC  43 8
Bcep18194_A5586 2685299 .. 2685328 + -18.6  -3.68351   CCGCGCATGAAAAAA       CGCCCCG-GCGGC GCAGG GCCGCACGGGGCG       TTTCAGTGATGCGCG 100 42
Bcep18194_A5593 NONE
Bcep18194_A5594 NONE
Bcep18194_A5595 2694458 .. 2694474 +  -3.6  -3.14211   TCGCCCGCCGACGCA              CCCTCG CTGTT CAAGGG              TTCCTGAGCGCCCGT  44 2
Bcep18194_A5596 2695060 .. 2695076 +  -2.1  -3.05463   GCCTGACAGCCTTAC              CGGACAA CGC TCGGCCG              TTCCGTACGGCAGGT  41 91
Bcep18194_A5597 NONE
Bcep18194_A5598 NONE
Bcep18194_A5599 2697759 .. 2697775 +  -7.9  -2.78384   CTCGGCTTCTAGACA              GCTGCCC TGC GGGCACC              TGTCGTACCGCCCGC  52 29
Bcep18194_A5600 NONE
Bcep18194_A5601 NONE
Bcep18194_A5602 2700214 .. 2700232 +  -8.9  -2.53911   TACCGGACATTCAGA             CAGGTGT CATAA ACACCTG             TCCGTTACCCCTTGA  53 158
Bcep18194_A5603 2702299 .. 2702315 +  -5.8  -3.05384   ATCCAGCGGGAAATG             CGCGCGG TCGA CCG-GCG              TTCCCTACGGCCACC  49 121
Bcep18194_A5620 2720674 .. 2720686 +  -4.7  -3.14132   ATCCACTCGACACGC                GCGGC CCC GCGGC                TTCATGCCCGCCGAA  48 148
Bcep18194_A5621 2721543 .. 2721576 + -17.3   -3.8637   GCGGCCCGACCGAAT     CCGCGGCCGGCGCGC CTGA GCGTGCCGGCCGCCC      TGTTTTCTAGTCTGC 100 71
Bcep18194_A5622 2722916 .. 2722954 +  -4.5  -5.00616   TTCGTGCGGCGGCGG  CCCCTCTGCCGGG-GTTC GTTA GAATGCCCGGCAGAAGCC   TTTTTTACGGCCCCC  81 62
Bcep18194_A5623 2723983 .. 2723993 +  -4.6  -3.14211   CCACCCCGCTGCCGC                 GTCG TAT CGGC                 TTGCTGGGCGGCACT  48 87
Bcep18194_A5624 NONE
Bcep18194_A5625 NONE
Bcep18194_A5626 NONE
         maf NONE
Bcep18194_A5628 2727735 .. 2727754 +  -4.2  -3.16246   GAACCTGAGCCAGGA            GCAGTACG ATAT CGTGCTGA             TGTAATTATTTTTTC  47 1
Bcep18194_A5629 2728515 .. 2728527 +  -5.5  -3.14564   CCTTTCGCGCGGCGA                CGGCT TCG AGCTG                TTCCTGAGAAAGTGC  51 175
Bcep18194_A5632 2730346 .. 2730359 +  -5.9   -3.3573   GCGCGACGAACCCGA               CGTGC CAGC GCGCG                TTATCGGCTCCTTTC  55 314
Bcep18194_A5643 2740903 .. 2740922 +   -10  -3.76952   ACCGACGCGTGGTAT            CCGGAAGC CTGA GTTTCCGG             TTTCACTTCCCTCGC  74 14
Bcep18194_A5644 NONE
Bcep18194_A5645 NONE
Bcep18194_A5646 2745143 .. 2745171 +  -4.3  -3.61398   CGCCCGAACAGGCGC        GCTGACACCGGCG CGC CGCCGTTACCCGC        TTCTTGGCCAACGCA  53 21
Bcep18194_A5647 2746043 .. 2746065 +    -4  -3.54424   ACGTCTTCCTCGTGG           CGCATCTGGC CCG GCGGCATGCG           TTTCGGACCATGACC  51 313
Bcep18194_A5650 NONE
Bcep18194_A5651 2750078 .. 2750107 +  -9.9  -2.52933   CTCCCGCCGGGGCGC       GCGGCGCGCAGCAC GAC GTGC-GCAAGCCGC       ATTCGTCCATTCGAC  59 108
Bcep18194_A5652 2751428 .. 2751460 +   -17  -3.50393   GCTCAGCGGCCTACG     CTCCGCCGGCGGCCG GCTT CGGCCACCG-CGGAG      TTCTCTACCCTCGAA  93 42
Bcep18194_A5656 NONE
Bcep18194_A5657 2759825 .. 2759845 + -10.3  -3.53811   CGGGCCGCAGGCCGG            CTGACGCGC GCA GCGCGCCGG            TTTCGCGGCGATCCG  70 22
Bcep18194_A5662 2764721 .. 2764760 +  -7.8  -3.38812   CGTGTGCCGGGCACA  CGCGTCGCGCGGCGTGAAT CGG ATGCACGCCGCGTTA-GAG  TCTTGTTCGCCGGCC  58 93
Bcep18194_A5663 2769923 .. 2769944 + -17.3  -5.01811   GCCCCGAAAAACAAA           GGGCGCTGC ATCG GCAGCGCCC            TTTTTCATTTACTGC 100 96
Bcep18194_A5665 2773384 .. 2773397 +  -3.7  -2.66008   GCCCTTGCGCACCGT               CCCCC ACGC GGGAG                TAGTCTGCATGCTTT  41 216
Bcep18194_A5666 2774905 .. 2774931 + -15.9  -4.70659   GTTCCGACGAAAAAA        CGCCGCCGTTGC CTGC GCA-CGGCGGCG         TTTTTACATCTGGCG 100 49
Bcep18194_A5668 NONE
Bcep18194_A5669 2777507 .. 2777548 +  -9.3  -3.67976   CCCGGCCGGCAAACC GCAACCGCGATAGCGCGTAG CCA CT-CGCGCCATCGCCGCCGC TTTCCCCTTCCTCAC  68 120
Bcep18194_A5671 2779243 .. 2779262 + -13.6  -4.72272   GCGCAGGCAAAAAAA            TACCCCGC CTCG GCGGGGTA             TTTTTGCTGCGCGAG 100 71
Bcep18194_A5674 NONE
Bcep18194_A5675 NONE
Bcep18194_A5676 2783696 .. 2783714 + -13.8  -2.52464   GAATAGCGGATCGGA             GGCGGTGC CCG GCGCCGCC             TCGCTTCGCCGCCGC  71 108
Bcep18194_A5677 2784800 .. 2784826 + -20.2  -5.67529   CACGCACGCCGCACA         CGGCCGCGAACG TCA TGTTCGCGGCCG         TTTTTATTTTTCATT 100 90
Bcep18194_A5678 2785439 .. 2785489 + -17.7  -3.90744   CGGGCCAGTAACGCC CGCGTCAACCGCCCGGACCGCCGC ACAACC GCGGCGATCCGGGCGG--GAC-CG TTATTTGCGCAGCAC 100 30
Bcep18194_A5683 2789913 .. 2789923 +  -2.4  -3.09492   GATCACCTCCGCAAA                 CCGC CCT GCCG                 TCTTGCCGTTGAAGC  42 165
Bcep18194_A5688 NONE
Bcep18194_A5689 2796287 .. 2796300 +  -3.1  -4.21462   CCGGCTGAACAGCTG               CG-CCA TAA TGGACG               TTTTGCCTGATCGGT  61 33
Bcep18194_A5690 NONE
Bcep18194_A5691 NONE
Bcep18194_A5692 2799096 .. 2799108 +  -2.6  -3.91984   TCCAGCCAGTAATAT                CGGG CCTAA TCCG                TTGTTTCGGAGGTCT  54 112
Bcep18194_A5693 2801458 .. 2801478 + -16.1  -3.09766   AGCGCATCGCGGCCG            TGGCGCGCG TTG CGCGCGCCG            TCATTGTTTCGTTTT  84 40
Bcep18194_A5694 2802868 .. 2802885 +  -8.4  -3.15544   CGACCGCCGCCGCCC             TGCCGG GTTCTA CCGGCA              TTCGTCCCGCTCGCC  58 45
Bcep18194_A5696 2804351 .. 2804363 + -10.5  -2.71712   CTCGACGCGATGCTG                GCCGC GTA GCGGC                GTTTGCCGGCGCACC  60 17
Bcep18194_A5702 2812821 .. 2812867 + -12.9   -3.8766   TCTCGGCTGATTGCG CGATCGCGCGCGTCGGCGTG CATTCCGC CCCGCCGACGCGC-CGCGCG TTTGCTATACTCTGC  83 64
Bcep18194_A5703 2813597 .. 2813610 +  -2.3  -2.57132   ACGTCTGCGACGAAC               AACGC CTGC GCGTA                CTTGTAAAAAGCGAA  38 301
Bcep18194_A5706 NONE
Bcep18194_A5707 NONE
Bcep18194_A5708 2817288 .. 2817302 +  -2.8  -3.60098   CATAAAATTCGATTC               GATCAT AAT ATGCTC               TTTAACATGAGCCCT  49 330
Bcep18194_A5710 2819199 .. 2819215 +    -5  -3.62096   ACGAACGCGACGAGC              GCCGCC ACGTC GTCGGC              TTTGCCGTACTGCGG  52 162
Bcep18194_A5712 2820574 .. 2820611 + -15.7  -3.22409   CAGCGCTCGTCGGCA  CGG-GCGGCGCGTAGCG GCAGGA CGCTAC-CGCCGCACCG   TTACGTTACTGCTTC  83 12
Bcep18194_A5714 2821668 .. 2821690 + -16.3  -4.46926   CCCGCAAAAGACAAA           GGCCCTCGC ACGAA GCGAGGGCC           TTTTGTCGTCCGGTG 100 114
Bcep18194_A5716 2822758 .. 2822806 +  -7.1  -2.78596   CCGCCTCCACCCCTC CGCATGGTTGCGCACGCAACCGG CAA CCGGGCGCGCGGACAACCACGCA TCTGCTCCCGCCATG  49 124
Bcep18194_A5717 2824650 .. 2824661 +  -7.2  -3.14132   CTGGTCGCGAATCAC                GCCG CGAC CGGC                 TTCCTGCGAGCGCGC  52 489
Bcep18194_A5721 2827382 .. 2827404 +  -8.3  -3.25823   CAACCGAACGCTGGG           GCGCGCTGC AATGA GCGTCGCGC           TTCGTATCGCGGCCA  60 12
Bcep18194_A5722 2828032 .. 2828047 +  -2.4  -2.74263   CTCCGGAAAATCGAC              CCGGCT CAGC GGACGG               CTTTCCCGATCAGAT  39 171
Bcep18194_A5726 2832692 .. 2832732 +   -16  -3.30771   CGCTGTTCGAATGAT GCCAC-GCGGCGCCAGCCC GGCC GGGCCGGCGCCGCAGCCGC  TTATGCGGCCTGTGC  88 27
Bcep18194_A5729 2835564 .. 2835591 + -24.2  -4.81249   GGGAGCGGCATCGAA        GGGGACGCGGGC ACCG GCCCGCGTCCCC         TTTTTGCGTTTCAGG 100 58
Bcep18194_A5731 2837608 .. 2837627 +  -5.6  -3.34398   ACGCACGGGGCGTTC            CGCG-CAGC TTG GCGGGCGCG            TCTTTCGCGGCGCAC  52 184
Bcep18194_A5732 2838347 .. 2838363 +  -2.1  -2.79302   GCGCTACTCGACCGG              CGTCCGC AAG GCTGACC              TATGATCGAACTCAT  39 4
Bcep18194_A5733 NONE
Bcep18194_A5734 2839892 .. 2839922 + -21.9  -4.35524   CGCACGCGGCACGAG      CGGGCGCC-CGCGG TTCG CCGCGCGGCGCCCG       TTTTGCGTTTACGCG 100 41
Bcep18194_A5736 2841675 .. 2841691 +    -8  -4.32201   GCGAAATTCGTGTCT              CCCTTG CGGCA CAAGGG              TTTTCCGTTAATTGC  76 212
Bcep18194_A5737 2843195 .. 2843224 + -20.1   -5.4505   GCGAGAGGCGCGTAT       CGGTGCGGTACCC AACC GGGTATCGCACCG        TTTTTTATTGGCGGG 100 90
Bcep18194_A5740 2846927 .. 2846953 +  -9.2  -3.14132   GACGCTAACGGTCAG         CGCCGCGCCCGG CTG CCGCGCGCGACC         TTGGTCCAGCCGACG  59 261
Bcep18194_A5742 NONE
Bcep18194_A5743 2849140 .. 2849169 + -15.7  -3.84451   ACGCACAAAACAAAA       CCGCGCG-GCCTCC TGA GGAGACACGCGCGG       TTTGCGTTTCGCACG  91 10
Bcep18194_A5745 2851787 .. 2851812 +  -6.2  -2.62184   CGACCGGCAGCGCCC        G-GTCG-CGTGC CGAA GCACGACGACAC         TCATATCCAGCACAG  46 67
Bcep18194_A5746 2852734 .. 2852753 +    -2  -3.72576   GTGCATGGGATCCAA            GTAACCGC TAAA GCGCTAAC             TTTGATCGACCGCGA  52 163
Bcep18194_A5747 2854221 .. 2854265 + -33.8  -2.70932   AACCGACCGACACCC GAAACGCCCCGCTGGCCGGA ACCGC TCCGGCCGGCGGGGCGTTTC TGCTTCCGCGCACGC 100 70
Bcep18194_A5748 NONE
Bcep18194_A5749 2856072 .. 2856099 +   -17  -4.63486   CCCGGACGAACAAAA        GCCCCGAAGGCC TTCC GGCATTCGGGGC         TTTTGTTGCGCAAGT 100 59
Bcep18194_A5753 2863599 .. 2863628 + -22.3  -5.14563   GCCCGGATAACGAAA       GCCGCGATACGCA ATGG TGCGTATCGCGGC        TTTTTTCATGCGCGG 100 72
Bcep18194_A5755 2865527 .. 2865538 +  -7.2   -2.8655   CTGCGCGGGCACGCG                CCCG TACA CGGG                 TATCGTCTGGCTGAA  50 104
Bcep18194_A5757 2867296 .. 2867307 +  -7.2  -3.33696   ACCGTCTACTTCTGA                CGCC CCGT GGCG                 TTCCTTCCGCGCGCG  58 26
Bcep18194_A5758 NONE
Bcep18194_A5759 2870416 .. 2870428 +  -6.2  -3.28712   GCCCGCGCCGCTCCC                GCCC CCGAC GGGC                TTGTGCCGGACACCC  52 42
Bcep18194_A5760 2871939 .. 2871957 +   -16   -4.8622   GCCTGCTGTTCCGGA             CGGACGCC TTT GGCGTCCG             TTTTTCATTCGGGCG 100 41
Bcep18194_A5761 2872718 .. 2872749 + -17.4  -4.64766   TCGCTGCCGCCAAAT      GAAAAACGGGCACC TTCG GGTGCCCGTTTTGC       TTTTTGACGTGTCGC 100 42
Bcep18194_A5767 2879613 .. 2879633 + -13.9  -5.75342   CTTGTCGTTGTTGCT            CCGGGGCCG TAT CCGCCCCGG            TTTTTTTTGCCCGCA 100 206
Bcep18194_A5768 2882004 .. 2882024 + -18.3   -5.1675   TTGCGCGAAAAAAAA            GCCCCGCAC ATC GTGCGGGGC            TTTTTTCATGGCTGC 100 58
Bcep18194_A5771 NONE
Bcep18194_A5772 2889397 .. 2889408 +  -4.4  -4.43501   GCCCGATTAAAAAGT                GAAC GACC GTTC                 TTTTATCGATGCGTT  69 135
Bcep18194_A5773 NONE
Bcep18194_A5774 2890881 .. 2890913 + -20.7  -4.15841   CCGCTCGTAGTCAAA      GGGCCGGATTCCG CACTCGA CGGAATCCGGCCC      TTTCTCATTTCATCG 100 85
Bcep18194_A5778 NONE
Bcep18194_A5779 NONE
Bcep18194_A5780 NONE
Bcep18194_A5781 2897518 .. 2897532 + -12.8  -2.90615   CTCGATGCCGCGCGT               GCGCGG CGG CCGCGC               TGATTTCCGGCGGCT  70 8
Bcep18194_A5787 NONE
Bcep18194_A5788 2903373 .. 2903397 + -19.3  -5.18371   CGGGGGCCTATCCAA          CGGCATCGGGC GAA GCCCGGTGCCG          TTTTCTTTTGTAGCA 100 294
Bcep18194_A5789 2903979 .. 2904006 +  -6.9  -5.52384   CGCGGCCTAAGCAAC        CG-CTGTCGGCC GATCA GGCCGGCTGTCG        TTTTTTTCGTCGCGC 100 104
Bcep18194_A5790 2904854 .. 2904873 + -16.4  -4.87291   GTCCGAAATGAAAAA            CGCCGGCC CTCG GGCCGGCG             TTTTTCATTGACCTG 100 57
Bcep18194_A5793 2908678 .. 2908712 +  -9.9  -4.46212   CCAATAAACATGGCC     GCCGGGGGAACGCGC AAAAC GCGCTTTCCCTTTGC     TTTTATAATGCGCGG  95 66
Bcep18194_A5794 2909169 .. 2909186 +  -9.8  -3.41602   CCCGTGCCGTGCCTC             GCCGGC AGCTTC GCCGGC              TTCTACTCGAATCGC  68 103
Bcep18194_A5798 2913179 .. 2913205 +  -3.7   -2.8805   CACGCGCGCTGTTCG        GCCGC-TCGG GAGCATGA TCGATGCGGC         TCTATGAAAAGTACT  44 9
Bcep18194_A5799 NONE
Bcep18194_A5800 2914788 .. 2914807 +   -15  -5.63103   GCCCACAAAGAAAAA            GCGCTGGC TTCC GCCAGCGC             TTTTTTTCGTTCGGG 100 55
Bcep18194_A5807 2922210 .. 2922228 + -13.1   -4.8048   GCGTGTATAAACACG             GGGGCGC ACATC GCGCCCC             TTTTTGCTGTCCGAC 100 44
Bcep18194_A5808 2923705 .. 2923729 + -12.2  -5.27938   GTGTGCCAAACAAGA         GCCCCGTGTCA GCAA TGAC-CGGGGC          TTTTTCTTTGACCCT 100 317
Bcep18194_A5809 2926420 .. 2926432 +  -3.3  -5.93252   AACCCGCGCAAGCTC                GCTGC TTC GCAGA                TTTTTTGTTTTTGCC 100 274
Bcep18194_A5811 2928463 .. 2928480 +  -7.7  -2.78384   TCAACGGTCAGATCC             TGCGCGCC AAC GGCG-GCA             TGTGCTGACCGGCCG  52 0
Bcep18194_A5812 2929582 .. 2929600 +  -2.2  -2.72991   AAAGAACCGCTCGCG             CCCGGCCG AAC TGTCCGGA             TGATTGCAGGTGTCC  38 179
Bcep18194_A5814 2931673 .. 2931686 +  -8.1  -2.88544   TTGACGATCACGCGG               CTCGG CAGC CCGAG                TGTGTGCCGCTCCCC  52 346
Bcep18194_A5819 2935251 .. 2935271 +  -2.4  -3.02829   CACGACCGTTCGACG            TCCAGCCG CATCT CGGCCGCA            TGTTCCCCCGCTATA  41 52
Bcep18194_A5820 2935521 .. 2935538 +  -3.4   -3.5393   GGCGCTCACCTGATG             CGCT-GC CCGGC GCGAGCG             TTTGAAGGAAATCAT  51 28
Bcep18194_A5822 2937906 .. 2937923 + -12.7  -5.49234   CTGTTCGACCCACCA             GCCACGG CCTT CCGTGGC              TTTTTTATTGCCTGT 100 254
        argD NONE
Bcep18194_A5824 2939997 .. 2940013 + -11.5  -2.90901   GTCCATCACGGCGCT              CGGGCGC CAT GTGCCCG              TGTCGTTCAGGATGT  63 398
Bcep18194_A5833 2947894 .. 2947906 +  -3.3  -2.75022   CCAACCACAGTTCTA                GCCAT CGA AGGGC                CTTGTCTGTAAGGGC  40 142
Bcep18194_A5834 NONE
Bcep18194_A5835 2948465 .. 2948494 + -18.7  -4.07687   TAGCCTGACGGCGAC       CGAAAAGCCCCGC ACAT GCGGGGCTTTTTG        TTTTGCGCGCACGCT 100 55
Bcep18194_A5836 2950222 .. 2950247 + -16.9  -5.39721   CCGCACAAGAAAAAA         GCCGTTGGCGT TTGC GCGCCAACGGC          TTTTTTGTCTGATCG 100 65
Bcep18194_A5843 2958453 .. 2958469 +  -2.1  -3.65351   CCCGATTCACGACGC              TCGCGCG TCC CCCGAGA              TTTAGATAGCGATCC  49 94
Bcep18194_A5844 NONE
Bcep18194_A5845 2961850 .. 2961870 + -15.4  -3.28269   CATACTCGGCGTCGA            CGGCCGGC TTCGC GCCGGCCG            TTCCGTTTGACCCTT  84 46
Bcep18194_A5846 NONE
Bcep18194_A5847 2963626 .. 2963641 + -11.8  -5.50723   CGGCGCAACAAAAAA              GGGGCC TCGC GGCCCC               TTTTTCTTTTCCTGC 100 42
Bcep18194_A5852 2969436 .. 2969466 + -21.3  -4.41348   CGGATATCAGACGAA       GAAACCCGGCGCA TGGTT TGCGCCGGGTTTC       TTTATTTGAGGCCGG 100 46
Bcep18194_A5854 2972125 .. 2972144 + -16.4  -5.54907   GCCAGCAACGAAAAA            CGCCCCGG GCGT CCGGGGCG             TTTTTCTTTTGTAGC 100 48
Bcep18194_A5857 2976967 .. 2976982 +  -4.6  -4.85599   CCGAACCCGTGTTTG              CGTCAC GAAA GCGACG               TTTTTATCGAATACG  80 146
Bcep18194_A5858 2977406 .. 2977431 + -13.3   -5.8096   CTTACGGCGTTGAAA         GGCAGATCACC GCAA GGCGATCTGCC          TTTTTCTTTTTTGTG 100 88
Bcep18194_A5859 2978043 .. 2978066 + -11.7  -5.75342   CGCGTACCGACCGAA          GCCGGC-CGC CCGTT GCGCGCCGGC          TTTTTTTTCGCCCGC 100 64
Bcep18194_A5860 2980364 .. 2980385 + -17.3  -5.26875   CCGCTTGCAGGCAAG           GCCCGTCCG GTTC CGGACGGGC            TTTTTTCATTCGGCG 100 62
Bcep18194_A5861 2981496 .. 2981515 +  -2.8  -3.90112   GCCGATGCGCCTGCG            CG-CTGAAC TTA GCTCAGACG            TTTCATTCCGGAAAC  56 20
Bcep18194_A5862 2983596 .. 2983621 + -10.3  -3.01712   CGCTGAACACGAAAT         CGAGCGCGGCG CGGT TGTCGCGCACG          TGTTCGAGCCGCGAC  60 139
Bcep18194_A5864 2985380 .. 2985412 +  -6.2  -3.06796   CTCGGCCGGCCGCAC     CGCATCGAGCGTGCC GAAC GGCGA-CGCGATGCG      TTCGATCCGGTCGCG  49 137
Bcep18194_A5867 2989218 .. 2989245 +  -2.6  -3.73088   CGGCCGCGACGCGCC        GC-CGCACGGGGT ACG ATACCGTGCACGC        TTCTTGCTCGCCTAT  52 134
Bcep18194_A5868 2990962 .. 2990990 + -13.2  -3.09516   GAGATCCGGATGGCG       GCGCCGCGC--CTC GTC GAGCAGCGCGGCGC       TTGCGTCGTAGCCGC  72 414
Bcep18194_A5872 2993649 .. 2993691 +  -2.6  -2.78816   CCTGCGCTGAGCCCC G-GCACCGCCGTCGC-GCGG CCTCC CCGCCGTCACCGCGTTGCGC TATCGTGGCGGCTCG  39 31
Bcep18194_A5873 2994983 .. 2995003 + -11.1  -4.58395   CGACAGAAAACAAAA            AAGCCCTCG TTT CGAGGGCTC            TTTTTGCGGGGTGCC  95 67
Bcep18194_A5876 NONE
Bcep18194_A5877 2998947 .. 2998983 +    -7  -3.21395   AGGGCGCCGAACCCC    GCCGGGCGGCCCGCAC CAGAC GCGCCGCCCGCTCCGC    TCTTCTCACCGCCCT  53 80
Bcep18194_A5878 2999929 .. 2999953 +  -2.8  -4.70659   CCACGCGCCAGGCAA         GCCCCGCGC-AC ACC GTCGC-CGGCGC         TTTTTGCGTCTCGCC  73 165
         adk 3000683 .. 3000701 + -13.1  -5.75342   ATCGCGCACCCGCAA             GCCGCCC TTTCC GGGCGGC             TTTTTTTTGCCCGGG 100 48
Bcep18194_A5880 3001775 .. 3001791 + -15.1  -5.26875   AATAGGCATAAAAAA              CGCCCGC GAT GCGGGCG              TTTTTTCGTTCCGGG 100 36
        rpsT 3004859 .. 3004874 + -11.8  -5.14477   TGCGATCGCAAAAAA              GCCCGC CTAG GCGGGC               TTTTTTGCCTGTGTC 100 78
Bcep18194_A5885 3006654 .. 3006674 + -16.9  -5.27335   CCATCCATGAAAAAA            GCGCCGATC GAC GATCGGCGC            TTTTTGTTTGAGCGC 100 56
Bcep18194_A5887 3008486 .. 3008509 +  -5.9  -4.02817   GCTTTCCCGCCGTCC          TGCGCGCCGC CGTCA GCGGC-CGCC          TTCTTCTTGTCGCCG  65 125
Bcep18194_A5890 3011734 .. 3011774 +  -8.9  -3.27923   GCCGCAGCGTATGCG GCGACAGGTGC-GCGCGC ACTTCC GCGTGCTGCGCGTGGCGC  TTGATGATGTTCCAG  58 243
Bcep18194_A5894 NONE
Bcep18194_A5895 3016793 .. 3016809 +  -4.3  -3.72324   CGACGAGCGACACGA              GGTTCGC CTT GCCGACC              TTCTTCGTGACGATG  55 457
Bcep18194_A5897 NONE
Bcep18194_A5898 3019380 .. 3019408 +  -8.7  -3.33696   TCGCCCCGCATGCCA        TACGACGGCGCGT GTC ACGCGCCGCAGCA        TTCCTTAACGACCGC  60 84
Bcep18194_A5900 3021074 .. 3021092 +  -8.1   -3.0119   TCGCCTTAAGCGCGG            CG-CCGGC ACCC GCCGGTCG             TGTCTCGTGTTGCAT  57 32
Bcep18194_A5901 NONE
Bcep18194_A5902 3024029 .. 3024050 +  -2.9  -2.73364   ATGGGTGAACACGAC           CGACCGGTAC TGC GTGCCGA-CG           TCGTTGCCCTGCCGG  40 326
Bcep18194_A5904 NONE
Bcep18194_A5905 3027070 .. 3027082 +  -4.7  -3.09878   CAATTGCGCATCCGG                CAGCG CGT CGCAG                TGTTCGCTACGTCAC  47 118
Bcep18194_A5906 3027979 .. 3028018 +  -6.4  -4.78572   GCCGACGACCTCCGG  CCATTCGCGC-AGCGCTTC CGC GAAGCGCTCGTGCCATTGA  TTTTCTTCGTTGCGC  82 231
Bcep18194_A5908 NONE
Bcep18194_A5909 3030316 .. 3030352 +    -7  -2.74563   CGGTGACCTGACCCG    CTTCGCGCGGCGCACG CATGA TGCGCGCCGCGCCCCG    TCATTCAAATCTGGA  49 30
Bcep18194_A5910 3031338 .. 3031373 + -16.8  -3.18681   CGCGCGACGCGCCCC    CTGGCCTGCCCGCCGT CACG ACGACGTGCGGGCCAG     TTCCTCCCCTTCGCG  86 41
Bcep18194_A5915 3038206 .. 3038238 + -10.7  -3.01712   TCGCTCGCCCGAATA      CGATCATTCGCTC ACACAAA GAGCAAATGATCG      TATTCGACAGGACAG  66 140
Bcep18194_A5916 NONE
Bcep18194_A5917 NONE
Bcep18194_A5918 NONE
Bcep18194_A5921 3045974 .. 3046011 +  -7.5  -3.62096   AGCGATTCGACGGCC   ATCGTCTTCGCGGCGAC GCCG GTCGCCGCGGCTTCGAC    TTTCAGGTGCTCGGG  60 244
Bcep18194_A5930 NONE
Bcep18194_A5931 NONE
Bcep18194_A5932 3056716 .. 3056729 +  -3.7  -2.64144   CGGACACGCTCATCC               CGGGC ATTC GCACG                ATGTTTGAATACGAC  41 4
Bcep18194_A5933 3057552 .. 3057580 + -18.2  -4.13767   GAAGGTAATGAAAAA       CGCCGGCG-TGCC CGAG GGCAGCGCCGGCG        TTTTCGCATGCGCCC 100 65
Bcep18194_A5937 3063214 .. 3063233 +   -15  -4.54727   AAGCGGTAACGAAAA            CGCCACGG CATG CCGTGGCG             TTTTGCTTTGGGGAG 100 69
Bcep18194_A5941 3071117 .. 3071152 +  -5.4   -3.8211   TGCGCGTCGAGCCAT    GC-GGCGAGGTCGGT CCCGGCA AACGAGCTCGCCTGC    TTCTTCTCGATCAGG  60 457
Bcep18194_A5943 3072969 .. 3072981 +  -3.3   -4.2349   GAAGTCGTCGGTCCA                TTCGC GCA GCGTA                TTTTCGATCTGCCGC  63 365
Bcep18194_A5950 3079985 .. 3080009 +  -8.4  -3.05463   GTAAAACAGGGCCAT          ACCGCCCGGC CCCGT GCCGCGCGGC          TTCCGTAAAAACCCT  57 249
Bcep18194_A5951 NONE
Bcep18194_A5952 3082325 .. 3082350 + -21.9  -5.27477   GCGCCCAAACGAAAA         CGCCCGACCGG TTTG CCGGTCGGGCG          TTTTTTCATTCCAGT 100 53
Bcep18194_A5962 NONE
Bcep18194_A5963 3093457 .. 3093487 + -18.3  -2.66711   CCGCCGACCCGCCAA      GGCGGTGCAGCCGG ATTG CCGGC-GCGCCGCC       GTTCTCCATTCTGGC  86 73
Bcep18194_A5964 NONE
Bcep18194_A5965 NONE
Bcep18194_A5966 NONE
Bcep18194_A5967 3096844 .. 3096862 + -13.1  -3.89291   GCGCTTGCCGCGCGC             CGGCCGC TACCC GCGGCCG             TTCTTCTCGTCTTCG  83 59
        moaC NONE
Bcep18194_A5970 3100612 .. 3100635 + -12.4  -3.12327   GCACTGAACGTGGGG          CGCGCGTGCTG CAA CGGC-CGCGCG          TATTGACTGTCGACG  70 34
Bcep18194_A5980 NONE
Bcep18194_A5981 3112496 .. 3112509 +  -3.7  -2.72461   GGCACGACGAGATTG               CGCCG AAAT CGGCA                ATTTGCCGGACGTTA  42 60
Bcep18194_A5982 3114581 .. 3114606 + -13.3  -5.01811   CCACCAAATGCGAGA         GCCGCTGTTTC GAAA GGAACGGCGGC          TTTTTCATTTGCTCC 100 250
Bcep18194_A5983 3117386 .. 3117417 +  -9.3  -2.52464   CCAAAACTGCGGTGG      CCGGCGACACGGCC ACCCC GGCCGCGCC-CCGG      TGCCTTACGCCGCCA  56 74
Bcep18194_A5986 NONE
Bcep18194_A5987 3120762 .. 3120799 +  -9.8  -3.90318   CGGCGGCCGGGTGTC  G-ATGCCGCGCGGATGGC AACC GCCG-CCGCGCGGCGGGC   TTTATCCGGTGATCG  76 45
Bcep18194_A5990 3125146 .. 3125171 + -10.3  -2.56596   GCCGGGGGCCGCTAC         CGCGCAACCGT CCTG ACGGCCGCGCG          TCCGTTCATGCGCCG  59 10
Bcep18194_A5992 3126056 .. 3126092 +  -7.2  -3.31144   GTCGCGTACGCGGAT    CGCGTCGCTGACTG CCGTGTGCT CGGCAAGCGACGCG    TTGTACACGTCCGCG  54 137
Bcep18194_A5994 3128031 .. 3128051 + -18.3  -4.72272   GTATCGATTCGAAAA            CGGCTGCCC GAC GGGCAGCCG            TTTTTGCTAGCGCGG 100 89
Bcep18194_A5996 NONE
Bcep18194_A5997 3131538 .. 3131584 + -17.3  -4.43272   CTAAGAAGCGGCTGA CACAAACGGGGCGCGGCTGCGG GAAA CCGCGGCCGCGCCCT-TTTGCA TTTTGCATTTTGCAT 100 37
Bcep18194_A5998 3133387 .. 3133434 +  -6.2  -2.64933   CGTTGCGCGATCGCG CGCGCCGCACGCGATTGC-GGC CAGAGC GCCAGCAGCAGCGTGCG-CGCA TCGTGTGCGTAGATC  46 290
Bcep18194_A6002 3137726 .. 3137748 +  -5.4  -4.07568   CCCCCCAAGCCATAC           CCCGACGGGT ATC GCGCGTCGGC           TTTTGCGCCGGGCGC  63 261
Bcep18194_A6003 3138004 .. 3138051 + -13.3  -3.57144   TAAAACCACACCGCT CGTGACCTGACCGCGCCGCCCG CATGC CGGGCCGCGCGGCCAT-TCCCG TTTCCCGCTCGCCGC  77 38
Bcep18194_A6005 NONE
        glpK 3141821 .. 3141836 +  -3.2  -2.79452   CGCGATGACATACGA              GAGACA ACCA TGTCAC               CTTATATTGCAGAGT  40 98
Bcep18194_A6007 3142643 .. 3142669 + -13.7  -3.35015   CGGCATAGCGGCATA         GCGGCGCGGGT ATCGC ATCCGTGCCGC         TTCTCCCCTCCTTCG  77 122
Bcep18194_A6011 3146717 .. 3146731 +  -3.4  -4.73388   TTGCGAAAAAATCGA               CCGCCG CAT TGGCGA               TTTTTCGTCAACGTT  73 82
Bcep18194_A6012 NONE
Bcep18194_A6013 NONE
Bcep18194_A6014 3149897 .. 3149908 +  -5.8  -2.79133   GTCGCGCGGCGTCGG                CGTG AAAA CACG                 TATGATGGCGAATTG  46 157
Bcep18194_A6015 3150683 .. 3150732 +  -7.8  -3.54408   TGATCGGGCCGATCC GGCGTGCGCCGGTTCACGCACG CCGTGCCA CGGGCGCGAAC--GCGCCCGCC TTCCTTTCCCTCAGG  62 64
Bcep18194_A6020 NONE
Bcep18194_A6021 NONE
Bcep18194_A6022 3157810 .. 3157837 + -19.8  -5.44721   CGGCCCGACAGCCCG        GCCCGGCCCGCC AGAC GGCGCGCCGGGC         TTTTTTTCGCCTGCT 100 68
Bcep18194_A6023 NONE
Bcep18194_A6024 3159519 .. 3159550 +  -7.9  -3.40403   CCGCGACCAACGGCG      CAGC-TGCCGGCGG CTGCT CGGCCGGCATGCGG      TTCTGATCCCGGCGC  60 208
Bcep18194_A6025 NONE
         lnt 3162543 .. 3162600 +  -8.6  -2.52543   GCCAAATCCAGCATG CGGCAG-CGGCCC-GT-GGCCGTGAACCG GCCGG CGGCTCA-GGCCTGCCGGGCCGACT-CCG TCGATTGAGCCGGCT  53 79
        glyQ NONE
        glyS NONE
Bcep18194_A6030 NONE
Bcep18194_A6031 3169041 .. 3169056 + -11.8  -2.87132   CGGGTAATGCCGGCA              CGCGCG ATGC CGCGCG               TGTCTGACGCCCCCA  67 3
Bcep18194_A6032 3170025 .. 3170052 + -19.2  -4.77036   CGCCGCCACGAAAAA        GGGCGATGCGGG TCAC CTCGCATCGCCC         TTTTTGCTGCTGCGG 100 53
Bcep18194_A6034 3171852 .. 3171871 +   -15  -3.02511   CCACGCAATAAAAAA            GGCTGCCC CACG GGGCAGCC             TCTTCCGCACATCCG  78 65
Bcep18194_A6039 NONE
Bcep18194_A6040 3180081 .. 3180107 + -12.3  -2.57132   CGGCGGATCCTTCAA        CAGCGTG-CGCG CGAT CGCGACGCGCTG         CTTCTCGCCGCCCGA  64 521
Bcep18194_A6042 3182228 .. 3182257 + -15.7  -2.52543   TGCCACCGCTCTGAC       GGGCG-AGCGCCGC ACG GCGGCGCTTCCCCC       TGCCTTCGGCCAGCT  76 27
Bcep18194_A6044 3183834 .. 3183862 +  -6.5  -3.14931   TCGCGCGCTTCCGGT        GCGCGCAGCATCG CGG CGAAGTGGCCCGC        TTCCTCGGCCATCCG  51 147
Bcep18194_A6063 3206298 .. 3206354 + -10.1  -3.05384   GTAAAAAAGGGCCGT GCGAGCGCGCCGACGC-CCCGCCCGCGCG GCC CG-GCGGGCACGCGC-TCGGCATGC-CGC TTGCATGCAGGCGGA  62 37
Bcep18194_A6064 NONE
Bcep18194_A6065 3208849 .. 3208878 + -22.2   -4.8622   CGACCCCAGACAAAA       CAGCCCGGCCGG GTTCAA CCGGCCGGGCTG        TTTTTCATTGCGCGG 100 87
Bcep18194_A6070 3213859 .. 3213872 +  -2.3  -2.87051   CGCGCTTCAAGCGGC               CGGAG TACA CTGCG                CTTTCGTCCTCGGGG  40 89
Bcep18194_A6071 3214576 .. 3214608 + -14.8  -2.70932   GATGAGATGAAGGGC     CGGGC-CGGCGGCGT ATGC GCGCCGCCCTGCCCG      TGCTTCAGCGCGCGA  75 68
Bcep18194_A6074 3217931 .. 3217970 +  -9.2  -3.14344   CAGCTTCGCGGCCTT  CGGCAGCGCCGCACCCG CGAACAT CGGAT-CGGCGCCGTCG  TTCGTGCGCAGCGTG  59 325
Bcep18194_A6081 NONE
Bcep18194_A6082 NONE
Bcep18194_A6083 NONE
Bcep18194_A6084 3228086 .. 3228109 + -13.8  -4.98531   GCCCCAAAAACAAAA          CCCCACGCCC GGAA GAGCGTGGGG           TTTTTCATTTCGCCG 100 50
Bcep18194_A6090 3233731 .. 3233764 + -16.6  -3.09681   TCACGATGAATTCAC     GGCCGGCGCGGCGC CGCCGT GCGGCGCACCGGCC      TTCGCTCCCGTTTTG  84 32
Bcep18194_A6091 NONE
Bcep18194_A6092 NONE
Bcep18194_A6093 NONE
Bcep18194_A6094 3239638 .. 3239663 +  -4.5  -2.54896   GGCAACCGTCATCAA         GGAGGCCGCGC ATGA GCGCGCCGTCG          TCCGTTCCGTCGCGA  41 11
Bcep18194_A6095 NONE
Bcep18194_A6096 NONE
Bcep18194_A6097 NONE
Bcep18194_A6098 NONE
Bcep18194_A6099 3243871 .. 3243899 +  -5.2  -3.16668   CACGCCGCCGGGCCG       CTGCGGGTCAGTG CATG TGCTG-CCCGCCG        TTGATCGCGATGTTG  48 421
Bcep18194_A6109 3254659 .. 3254684 +  -2.5  -3.01497   ACCATGCGCCAAACG         GCC-CCGTTGCG GAC CATAATGGCGGC         TATACTTTACGGTCG  41 141
Bcep18194_A6110 3255912 .. 3255937 + -15.4   -5.4182   AGAAGCAATAAAAAA         CGCCGTGCCC CGTGAA GGGCGCGGCG          TTTTTGTTTGTGATT 100 56
Bcep18194_A6116 NONE
Bcep18194_A6117 NONE
Bcep18194_A6118 NONE
Bcep18194_A6119 NONE
Bcep18194_A6120 NONE
Bcep18194_A6121 3266517 .. 3266543 + -11.5  -3.01712   GCGCAAGTCTCTTTA         AGCCTGCTGCC TGCCC GGCGGCAGGCG         TGTTCCGGCCACCGC  66 25
Bcep18194_A6122 3267057 .. 3267074 + -14.1  -5.76949   CCGCAACACATACGT             CGCCCGG TTCG CCGGGCG              TTTTTTTTGCGACTC 100 47
Bcep18194_A6123 3267746 .. 3267761 +    -4  -4.13767   GTGGCAACCTTGAGT              TGATCC GGGC GGATTA               TTTTCCCGTACGCGG  63 28
Bcep18194_A6124 3268849 .. 3268885 +  -8.6  -2.78816   TGGTGTAACCCGCAC   GCGCCGGCCACGCAACG CCGA CGC-GTCTGGCCGGTGC    TATGATGAAACGTCA  54 33
Bcep18194_A6125 NONE
Bcep18194_A6126 3270632 .. 3270662 +  -3.3  -3.90112   CCCAAGGGCCACTTC      CGTCGG-CGC GAAAAACCACGG GCGTCCGACG       TTTCCTTGAAAGCGC  56 169
Bcep18194_A6129 3274569 .. 3274579 +  -5.4  -3.03903   TCCAGATCAACGGTC                 TCTG ATG CAGA                 TGTTCCCGACGTTTT  47 21
        lolB NONE
Bcep18194_A6131 3276108 .. 3276140 +  -3.5  -3.43117   CGTCATGAAGTTTTA      CTTTGCCGAAC GGCCTACACAA GTTCGGTGAAG      TTATCAGTTAAGTGT  49 33
Bcep18194_A6132 3277274 .. 3277293 + -13.6  -4.58395   AAGCATGCGCAGAAA            GCGAAGCG GCAA CGCTTCGC             TTTTTGCACAATCGG 100 59
Bcep18194_A6133 3278059 .. 3278081 + -12.7  -5.69262   AAACGGTCGACGCAA          CCCGCCGCGG CTTG CC-CGGCGGG           TTTTTCTTTTTCTGC 100 77
Bcep18194_A6134 3278757 .. 3278809 +  -3.8  -2.67708   CTCCGGCGCATCGAG CCGTCCG-GCGCCGCCGGGCGGCCCC GCC GGCCCCTCCCTGCG-CGCACATGCGG TAATCTGGTCGCTTT  41 54
Bcep18194_A6135 3279993 .. 3280014 +  -6.5  -3.54424   ACGCGCGCCACCGCG           GGGTCACGA CGCG TCGTCGCCC            TTTACGGCGGTCAAC  59 107
Bcep18194_A6139 3282950 .. 3282967 + -14.1  -4.72272   GGCACGCATCGCACA             GGGCGCC TTCG GGCGCCC              TTTTTCATGCGCGCC 100 49
Bcep18194_A6141 3284843 .. 3284860 +  -2.5  -3.53012   GCACGCTCGCGAACC             GGCCCCG CTTG CAGGGCA              TTTGACACGCGAGCG  47 43
Bcep18194_A6142 3286944 .. 3286960 + -10.8  -3.05596   ACGAGGCAGCAAAAA              GCGGCC CAGAA GGCCGC              TTCGGTCGGGACATG  66 117
Bcep18194_A6145 3289323 .. 3289343 +   -14  -5.75945   GCGCTTCATCAAAAA            CCGCTGCC CGACC GGCAGCGG            TTTTTTTTCGCCCGT 100 57
Bcep18194_A6146 NONE
Bcep18194_A6147 NONE
Bcep18194_A6148 3292684 .. 3292716 +  -3.2  -2.71924   GTATTGATGCTTTGA     ACCGGGCGGGGTGCG CACG CGC-CCTCGCCCACC      GTTTCGCAAGGAGTC  40 34
Bcep18194_A6149 3292894 .. 3292910 + -13.7  -5.75342   ACCGTCCGGAAGGAA              CCTCGCC TCA GGCGAGG              TTTTTTTTCGCCCCG 100 66
Bcep18194_A6150 3296041 .. 3296064 + -16.8  -4.67038   CGCACCAAAGAAAAA          CGGCTTGCGA CGCA TCGCAAGCCG           TTTTCGTTTTGCCGG 100 99
Bcep18194_A6162 3312962 .. 3312982 + -14.7   -4.4078   GCGCCCATGAAAAAA            GGGCCTGCG CGA TGCAGGCCC            TTTTCGTTCAGCGGG 100 83
Bcep18194_A6165 3316676 .. 3316690 +  -2.1  -2.72379   TGCACGCGCTTCGCG              GCATCG GGCC CGA-GC               TGCTTCAGCGCTTCG  38 513
Bcep18194_A6171 3320872 .. 3320897 + -21.9  -3.77832   CCAACCCAATGAAAA         CGGCCCGCGCA TTGC TGCGCGGGCCG          TTGTTCCATTTACAG 100 162
Bcep18194_A6179 NONE
Bcep18194_A6180 3329539 .. 3329552 +  -4.5  -2.71924   CGCGTGCGAGGTTCG               GC-GCC TGC GGCAGC               ATTTCGGCGACGGTG  43 140
Bcep18194_A6186 3333372 .. 3333419 +  -9.7  -4.14013   GTCGAATCCGCTTTC GAACCCGCAGCGCGG-GCGGCGG TGCC CCGCCGGGCCG-GCTCCGGGCCC TTTTCGACGCTTTTC  79 142
Bcep18194_A6187 3335095 .. 3335125 + -24.1  -4.72272   CCGGCCGGCATCCGA       CGGGCCATCGCGG GAAGA CCGCGATGGCCCG       TTTTTCATGCGCGCC 100 44
Bcep18194_A6188 3335944 .. 3335965 + -15.9  -3.16742   ACTGACGCGCGACGG           GCATGCGCC GGGC GGCGCATGC            TTGGTGACACTTCGC  83 36
Bcep18194_A6196 3344387 .. 3344399 +  -4.7  -3.54488   GCATGCGGCCCCGAA                CGGCC GTC GTCCG                TCTTGTTTACAGGAG  55 373
Bcep18194_A6197 3345912 .. 3345922 +  -3.2  -2.82015   TCGACCAGATACCCT                 TTCC ATC GGGA                 TATGGTCGATGTACC  41 466
Bcep18194_A6199 NONE
Bcep18194_A6200 NONE
Bcep18194_A6201 3351649 .. 3351667 +  -2.4   -3.0464   ACAGGCAGGTCAAAA            GCGCCGA TTCCGC TCGG-GC             TGTTGACAATGAATT  41 64
Bcep18194_A6202 3355366 .. 3355381 +  -6.8  -2.87132   CGACACCGTAGCTGA              GTTGGG ACGT CCCGAC               TGTCTAACGCAAGCC  50 270
Bcep18194_A6203 3356558 .. 3356605 +  -3.4  -3.60792   CCACGAAGGTCGTTG CGCGGCGGATGGCGGAGGA AGATGCCAAGG TGCTTCGCCGTGCGCC-CG TTTCGCCGTTGGACA  51 340
Bcep18194_A6204 3358216 .. 3358236 + -16.9  -3.55444   TAGCGGCATTGAAAA            GGCCCACTC GAC GAGTGGGCC            TTTGAGAGGTGGGGC 100 164
Bcep18194_A6210 3365685 .. 3365719 +  -7.7  -3.36327   CGGCCTGGTACGCGT    GCCGGCCG-CGCGCGG CGAG CCGTGCGACGATCGTC     TTGTGCGTGCGATCG  59 445
Bcep18194_A6212 3366921 .. 3366957 + -20.1  -4.19735   CCCTTCCCCGCACGA    CGGACCGCACGACCGGG CAA CCCGGTTCCGCGGTCCG    TTTGCTTTTCAGCGC 100 78
Bcep18194_A6222 3381189 .. 3381223 +  -6.3   -2.7566   GACAATAGCGCGCCC    GG-GGCGG-GCAGCCGC GTT GCGCCGGCACCGTCGCC    TCCTTCGAATTCACT  49 33
Bcep18194_A6223 NONE
Bcep18194_A6224 3384143 .. 3384157 +  -5.6  -3.76224   ACGCGAGGAAGATCA               CGACGA GCT TCGCCG               TTTCATCGATGCCGA  60 435
Bcep18194_A6233 3392177 .. 3392191 +  -4.2  -2.91274   TGTCGTGAACCGCGA               CGACCT TGA AGATCG               TGTCCTTGAACTCGG  43 176
Bcep18194_A6244 NONE
Bcep18194_A6245 3404536 .. 3404551 +    -6  -3.17194   ATCGATCGCGGGGCG              CGGGCG CGCA CGCCGG               TTGCCTTGCCGCCAT  51 141
Bcep18194_A6246 NONE
Bcep18194_A6247 NONE
Bcep18194_A6248 NONE
Bcep18194_A6249 3407432 .. 3407484 + -13.5   -2.6563   CACGGCCGAGCCGCT CGCGGCGTCCGC-GCCCTGA-CGGCGC CAG GCGGCGCTCAGGGCTGCTG-CGC-GCG TACCTTCTTCAGCAA  71 7
Bcep18194_A6256 NONE
Bcep18194_A6257 NONE
Bcep18194_A6258 3416511 .. 3416535 +   -15  -4.54727   AGCACTCCGATCATG         CCCCCGCCCGG TTCG CCGG-CGGGGG          TTTTCATTTGGCGGC 100 103
Bcep18194_A6259 NONE
Bcep18194_A6260 3420515 .. 3420532 + -12.7  -4.78764   CAGACAAAAGAAAAA             GCCCGCT CGGA AGCGGGC              TTTTTCCTACCTTTC 100 78
Bcep18194_A6262 3422915 .. 3422957 + -25.7  -4.17523   AACCGGGCAGCGAAT GGCTGCGGCT-GGGCGCCTG CCGT CGGGTGCCCCAGCCGCAGCC TTTTCACGATTCTTT 100 57
Bcep18194_A6263 NONE
Bcep18194_A6264 NONE
Bcep18194_A6265 3425413 .. 3425438 + -14.7  -2.92653   CGCTCCGGTGAGCAC         CGGCCCGCG CGAAGCTT CGCGGGCCG          TCTCTCCGCTTCTCC  77 41
Bcep18194_A6266 3427541 .. 3427583 + -19.2  -3.16564   GCGCGTGGCGCGCAA GCGACGGTGCGTCGGGCCGT CGCTT GCGGCCCG-CGCGCCG-CGC TTGCTACACTGCGCG  93 51
Bcep18194_A6267 3429569 .. 3429597 + -12.4  -2.73994   GCTTTTCCGCGCACG        CGACGCGCACTT CGGCC AGGCGCGCGTCG        TGGTGTTCGCGCAGT  65 233
        aceK NONE
Bcep18194_A6270 NONE
Bcep18194_A6271 NONE
Bcep18194_A6272 3434733 .. 3434749 +  -3.7  -3.08679   TTTGTCCGGCTACGA              TGACC TCGAATT GGTCA              TGTTGCATGGCAGGG  45 93
Bcep18194_A6273 NONE
Bcep18194_A6274 3436678 .. 3436711 + -14.6  -4.36914   GCGCGATTCGTGTCT     CGCC-GCGCGGCATC CCGTC GATGCCGCGCAGCCG     TTTTATCCCCCGGAG 100 376
Bcep18194_A6275 NONE
Bcep18194_A6276 NONE
        bioD NONE
Bcep18194_A6278 3441109 .. 3441126 + -12.7  -5.50499   TCGCCGCATGAAAAA             GCCGGGA TACG TCCCGGC              TTTTTTTACGTGTGC 100 63
Bcep18194_A6280 NONE
Bcep18194_A6281 NONE
Bcep18194_A6282 NONE
Bcep18194_A6283 NONE
Bcep18194_A6284 3446703 .. 3446724 + -14.4  -2.70932   GGACTGAGCACCGGG           CGCCCGGC CCGCGT GCCGGGCG            TCGTTCGCCACCACC  75 34
Bcep18194_A6285 3448623 .. 3448643 +    -9  -3.59979   TCTCGATCACGGGCG           CGCGC-AGC AGCC GCTTGCGCG            TTTCCCATCCGAGCA  64 377
Bcep18194_A6291 3454547 .. 3454568 + -17.3  -4.13767   GGACCCAACAAAAAA           CGGCGACGC TCAA GCGTCGCCG            TTTTCACATCCGACC 100 72
Bcep18194_A6293 3460029 .. 3460048 +  -7.8  -3.21912   TCGCCTCGTTCCAGG            GCGAGTTG TCCA CAACCCGC             TTCATGCATTCCGCA  56 143
Bcep18194_A6295 3462002 .. 3462028 +  -6.6  -3.15663   CGGCGAGCCGCGCTC        GTCGGTGTCGG CGTCGA CCGGCACC-AC         TTCATGAAAATGCGT  51 140
Bcep18194_A6298 3465770 .. 3465787 +  -3.3  -3.70007   CGGCGCAGGTGATCA             GCCTGCG CGCA CGTACGC              TTAGTTTTGGATCAT  53 349
Bcep18194_A6302 3468656 .. 3468693 + -14.7  -2.72344   CGCCCAAGCTTGCGT   CAGGCCGCTTCGCGCGC CAGC GCGCGTCGGGCGGCCGG    TCGTTCGGCCTCGCG  75 82
Bcep18194_A6304 NONE
Bcep18194_A6305 3470882 .. 3470895 +  -2.3  -3.05384   CAGCGTCGTCACCCG               GCTGA TCCC TCCGC                TTCCGTCCCCCGACC  41 21
Bcep18194_A6306 3473225 .. 3473247 + -10.4  -3.22777   GTACTTGGCGCGCGG           CCACGGCCCG AAG CCGGCCGCGG           TATTGATGTGTCCGG  63 195
Bcep18194_A6308 NONE
Bcep18194_A6309 NONE
Bcep18194_A6310 NONE
Bcep18194_A6311 3476825 .. 3476857 +  -4.8  -3.65827   CGTCACAGCCCGCAT     CATACGA-GCGACGC GGCC GCATCGCATCGGGTG      TTTCCCTACAACTTC  55 103
Bcep18194_A6313 3478994 .. 3479015 +  -7.9   -4.4767   AACCAGTGGAAATAC           GCGGTCGCG AACG CGCGATCGG            TTTTCTCGTACATCG  79 523
Bcep18194_A6315 3480718 .. 3480740 + -19.2   -5.4505   CGGACCAAACAAAAA           GCGCGAACCG CAG CGGTTCGCGC           TTTTTTATTGCCCCA 100 84
Bcep18194_A6319 3485212 .. 3485246 +  -8.5  -3.76413   GCTGACGATCCAGGG    CGACGGGACGGCCAGC GAGT GGTG-CCGTCCCGGTG     TTTCCGCTTTTCCGC  69 36
Bcep18194_A6320 3487667 .. 3487691 +  -2.2  -3.57144   TCCGGCCCGAATTCC         GCGATATGTTT TACT ATACA-ATCGC          TTTCACCCTAAACAA  49 334
Bcep18194_A6321 NONE
Bcep18194_A6322 3490003 .. 3490029 +  -7.1  -3.64682   GCGCGCGCAGCGCAG         CGAGCCGACGC AATGA GTGGCGGCACG         TTTCCGGCTTTCGTG  59 10
Bcep18194_A6323 NONE
Bcep18194_A6324 3491471 .. 3491485 + -11.4  -3.34192   CGTCGTTCGTCGCTT               GTCCCC CAA GGGGAC               TTCCTTCGGGGCGTT  69 250
Bcep18194_A6327 NONE
Bcep18194_A6328 NONE
Bcep18194_A6329 3495242 .. 3495257 +  -8.2  -3.55071   AACACCCGTCGGAAC              GGGGCC GCAA GGCCTC               TTTCCGGCGCTGTCG  65 51
Bcep18194_A6330 NONE
Bcep18194_A6331 3498670 .. 3498684 +  -8.6  -2.84634   CCAGGTCGAAATATA               TACCAC GTA GTGGTA               TATAATCCTGTGCAA  55 109
Bcep18194_A6332 NONE
Bcep18194_A6333 NONE
Bcep18194_A6334 NONE
Bcep18194_A6335 3500218 .. 3500236 +   -16   -5.4505   ACGCACATGAAAAAA             GGGGCGTC ATG GACGCCCC             TTTTTTATTCGAACC 100 102
Bcep18194_A6338 3502005 .. 3502048 + -19.4  -2.75844   GACGCCCGCGCGCCG CGACCCGCGGGCACACCGCC GTAA GGCGCTGCGCCCGCGGCCCG GTTTCGCGTCAGCGC  87 39
Bcep18194_A6341 3505015 .. 3505047 + -15.5  -2.76696   CGTTGCGCCCATTCA      CCAGCGGCCCTGCGT CTC ACGCAAGGCTGCGGG      GTTGTTGCACGCCGG  78 203
Bcep18194_A6342 NONE
Bcep18194_A6343 NONE
Bcep18194_A6344 3508732 .. 3508744 +  -5.5  -3.45592   CAGTCGATGCAACCG                CCCAG CAA TTGGG                TATTTCGTAACGGTT  55 3
Bcep18194_A6345 3510008 .. 3510024 +  -9.3  -3.08679   GACCTCCGTCCGCCC              GCGCGCG CCG CGCGCAC              TGTTCCATCCGGCAC  60 99
Bcep18194_A6346 NONE
Bcep18194_A6347 NONE
Bcep18194_A6348 3513158 .. 3513184 + -11.5   -3.1996   CTGCAGACAAGCAAT        ACGCGCTGCCCC AGGG GGGGC-GCGCGA         TTCGATTCCGATTTG  67 73
Bcep18194_A6349 3514818 .. 3514856 + -27.5  -2.91276   CGTTCTGACGCAGCT   CGCGCGGGACGCCGTGC CGCGC GCACGGCGTCCCGCGCC   GTTTCTACCGGCCGG 100 33
Bcep18194_A6350 NONE
Bcep18194_A6351 3517576 .. 3517597 +  -8.6  -3.17075   CACATCAACGAGAAA           CGGCCGCG CCGACA CGCAGCCG            TTCCCTTGCCGCCGC  58 49
Bcep18194_A6358 3524623 .. 3524646 +  -6.7  -3.22475   CGAGCGTCGAGTAGA          TCCGCGTGA CGGCCA TCACGCCGA           TGTTCTCCGCGTAGG  54 437
Bcep18194_A6372 3539361 .. 3539373 + -10.5   -2.7094   CGATGCTAAAGTTCG                GGCCG ACC CGGCC                GTTATCTGGGTCAAA  60 98
Bcep18194_A6373 3539746 .. 3539768 +  -3.3  -2.72144   AACTGAAGCGGGCCT           CGCGGGG CCCGCCCCC CCCCCCG           GTTTGCCGGCGCTAC  40 35
Bcep18194_A6374 NONE
Bcep18194_A6375 3541796 .. 3541811 +    -6  -2.70932   CGCCTGCTGAACTGA              CCGGCG CGGG CGGCGG               TGCTTACAGCAGCGG  46 26
Bcep18194_A6377 3545229 .. 3545268 + -12.8  -3.33696   TCACGCGATGCAGGT  TGCCGTGCTCGCGCGC GACCACCA GCGCGAGATCGCGGCA   TTCGTTCGGCACGCG  71 377
Bcep18194_A6382 3550976 .. 3551009 +  -3.3  -4.13767   CGGCCCGCGTCGGTC     GCGAAGAAGAAC ACTTCCTTGCC GTTCTTCT-CGC     TTTTCACATAGCCGC  59 275
Bcep18194_A6384 NONE
Bcep18194_A6385 NONE
Bcep18194_A6386 3554070 .. 3554084 +  -8.5  -4.27316   GTACAAAAGAAAAAA               GCGCC CTCGT GGCGC               TTTTCCGTTGGCGCA  79 75
Bcep18194_A6397 3567095 .. 3567108 +  -3.1  -3.78775   TTCCCCGCTATTCCG               CGTTT CCGG AGACG                TTTCATGCTGAAACA  54 154
Bcep18194_A6398 NONE
Bcep18194_A6399 3568488 .. 3568500 + -10.5  -2.53213   CGCCAAAGCGCGGCC                GCGCG GCG CGCGC                TACATTAACGCCTTG  59 91
Bcep18194_A6400 3569330 .. 3569374 +  -6.3   -5.4477   CGAGAAGGCGCGTGT CCGA-CGCGCCGGCC-GGCCG ATCCG CGATCAGGCCGTCGCACTCGG TTTTTTTGCCCGTTT 100 155
Bcep18194_A6401 3570237 .. 3570254 + -12.7  -5.86965   GCGCGTCATCAAGAA             CCGGAGC GAAA GCTCCGG              TTTTTTTTCATCCCT 100 56
Bcep18194_A6402 NONE
Bcep18194_A6403 3572284 .. 3572311 +    -9  -3.15249   GTTTTCACTCAGTCA        GCGCTACCGCGC CTGC GCGCGCTGGCGA         TTCATCCGCAATGTC  61 49
Bcep18194_A6404 3574167 .. 3574197 +  -2.4  -4.68384   TCTTTTTAATTAAAA       TCATTACGACCGGA TAA TCCGGTCGAGGGTA       TTTTATTGCCTCCAT  72 464
Bcep18194_A6405 3574895 .. 3574916 +  -2.2  -3.21099   GCGCGTTCCCCGTCG           CCTG-CACG CTTGC CGTGGCCGG           TTCATAATCGCGCCA  43 148
Bcep18194_A6406 3576170 .. 3576187 +    -4  -3.65522   CCGACCACCAGCACG             ACGCCG ACCGTG CGGCGC              TTGTTCAGCTCGGTC  54 188
Bcep18194_A6413 NONE
Bcep18194_A6414 3583209 .. 3583220 +  -2.2  -2.70932   GGCGGCAAGGCGGAA                GACG CATA TGTC                 TGATTCGGCGAGCGA  39 11
Bcep18194_A6415 NONE
Bcep18194_A6416 3585455 .. 3585468 +  -3.1  -2.80236   TTACGGAGGCTGATC               CCGATG GCA CA-CGG               CTTTCCCCTTCAGTT  40 28
Bcep18194_A6417 NONE
Bcep18194_A6418 3587592 .. 3587608 +  -7.9  -2.78384   CTCGACGATCGTCTT              GCGCAGC TCC GCTTCGC              TCTGGTCGGCCCGCG  51 326
Bcep18194_A6421 3591215 .. 3591229 +  -8.5  -3.18264   CGCGCGCCGTCACAC               GGGCC AGAGC GGCCC               TTCCTGCATCGCGCC  58 111
Bcep18194_A6424 3593168 .. 3593192 +  -7.8  -3.94853   CCCCCTCCGGCGGCA         C-GCGCCGGCT GACC AGCCGGCTCCG          TTTCGTCTTCCATTC  68 14
Bcep18194_A6425 3594310 .. 3594328 +    -3  -4.81083   GGAAAAATGCGCGAT             TCGCCGGG CTT TCCGCTGA             TTTTTAATGGTTCGG  73 155
Bcep18194_A6426 3594767 .. 3594803 +  -8.6  -4.08692   TGTTTCGCATGCCGT    ATCGACCGCCGGTCAG ATCGC CTGATCGGTGGACGGC    TTTTCCCACAAATTG  73 124
Bcep18194_A6428 3596284 .. 3596302 + -17.4  -3.33696   CCACACCAAACGAAA             CGGGCGGC CAG GCCGCCCG             TTGCTTCAAACGCCC  91 87
Bcep18194_A6430 3597931 .. 3597947 + -15.1  -4.98531   GGAACCCATAAAAAA              CCCCGGC TTT GCCGGGG              TTTTTCATTTGCAGC 100 115
Bcep18194_A6432 3600319 .. 3600354 + -18.2  -2.52464   TACTGAGCCATGCTC    GCGGGCGCGCGGTCAC GTGC GTGCCCGCGCTCTCGC     TACCTTGGGCACGCC  86 35
        dapF NONE
Bcep18194_A6436 NONE
Bcep18194_A6437 3603896 .. 3603942 +  -4.1  -3.72968   GCGCTTCCCGTGTTA CCCGCCGCGCGCGGCGACCGGC CACG GTCGG-CTTCGCGCCCGGCCCA TTTCGATCTCATCAT  56 42
Bcep18194_A6438 3605288 .. 3605332 +  -9.1  -3.08032   TATGTTTCAATGGAT GGTTGTGCGCCCCGGCTGG CAAAGCC CCGGGCGCGACGCACATCC TGGTTTTGACCCCGA  60 143
Bcep18194_A6439 3606468 .. 3606521 + -18.2  -4.07687   CGCGCGGGCAACCGT CGCGCCCC-C-GCCGCA-CGGCCGCCT CGC GGGCGGTTGCTGCGGCCGCGGGGCGCC TTTTCCGGGCAGGGT 100 43
Bcep18194_A6440 3607395 .. 3607426 + -16.6  -4.56597   CAGACACGCTGCTTC      CCGAAAGCGCGCGG CCTG CCGCGCGCTTTTTG       TTTTTCCGGCACCGG 100 58
Bcep18194_A6441 NONE
Bcep18194_A6442 3609512 .. 3609537 + -19.7  -5.61596   GCGTCGGACGAAAAA         CGGGCGGCCCC TTCC GGGGTCGCCCG          TTTTTTTATAGCCAT 100 49
Bcep18194_A6443 3610045 .. 3610055 +  -8.2  -3.62522   CGCGCCCCGCTTACT                 GCCG CAC CGGC                 TTCTTCGCGAGCTTG  65 41
Bcep18194_A6446 3612519 .. 3612559 + -16.8  -3.01712   CGCGCCGCGCCATAG CCGGCGG-GCCGCCGCGTGC GGT GCCCG-GGCCGCGCCGCCGG TGTTCCGGCCCGCCC  84 164
Bcep18194_A6447 NONE
Bcep18194_A6448 NONE
Bcep18194_A6449 3615107 .. 3615140 +  -4.3  -3.06183   TGCGGGCGCGTGAAC     CAGCCGGGGCCTTGA TTCG TCCTTGTCCCGGCGG      TTCACTACAAATGCG  45 163
Bcep18194_A6450 NONE
Bcep18194_A6451 NONE
Bcep18194_A6452 NONE
Bcep18194_A6453 3619833 .. 3619855 +  -6.3  -3.07043   CTGCACCATCATCAG          CCGCGC--CTG GTG CAGCCGCGCGG          TCTTCACGTACTGCA  49 279
Bcep18194_A6455 3621923 .. 3621949 + -22.4  -4.65895   CGCCCCAAAAAGAAA         CGGGCCGCATGT TCG ACATGCGGCCCG         TTTTTGCATCCGGCG 100 68
Bcep18194_A6461 3628565 .. 3628606 + -14.4  -3.59262   GACATGACGCAACCG CGGCGTGGCCGGCTCGCTC GTTTA GAACGAACC-GCCGCGCCG TTTGCGCGTCTGAGC  85 60
Bcep18194_A6462 NONE
Bcep18194_A6463 3630234 .. 3630247 +  -2.3  -3.05384   ACGCGCCCTATCTGA               GCCAG GGGC CTGCC                TTGAATACCCGCCGC  41 26
Bcep18194_A6464 NONE
Bcep18194_A6465 3633823 .. 3633838 + -11.8  -5.40072   CCGCACAAAGAAAAA              CGGCGC CTCG GCGCCG               TTTTTTTCGACCGCG 100 55
Bcep18194_A6479 NONE
Bcep18194_A6480 3648748 .. 3648772 +  -2.6  -4.58395   GCGCTTGCCGCCGTT          GCAGCCCCCC TCTAT GATGGGCCGC          TTTTTACACGCTGAG  68 95
Bcep18194_A6481 3651530 .. 3651553 + -16.8  -5.38054   GCAGCGATAAAAAAA          CGCGGATCGA TTGC TCGATCCGCG           TTTTTCTTTGTGCCG 100 86
Bcep18194_A6483 3654093 .. 3654120 + -16.3  -3.27774   CGTGCGCTGAGCGCC        GC-GGGCCGCGC CCGCC GCGCGGCCCCGC        TTCCTGCTTCCCGTC  88 31
Bcep18194_A6486 3657113 .. 3657123 +  -6.8  -3.14132   CGTGCGAAGTCGTCG                 CTGC GCA GCAG                 TTGCTCGAAACCGAG  52 219
Bcep18194_A6488 3658481 .. 3658507 +  -5.8  -4.65895   ACGGGTCAGGGCACG        GCTGACGCCCG CTGTAC CGCGCGTC-GC         TTTTTGCGTGCCGCG  76 21
Bcep18194_A6494 3664937 .. 3664975 + -11.4  -2.57468   GCAGTAACGTCGCGA   TCCGCCGCGGGGCCGCGC CGC GCGCCGCCCCGCGCCACC   CTTCCTATCGTCGAA  62 34
Bcep18194_A6495 NONE
Bcep18194_A6496 3667862 .. 3667872 +  -2.4  -3.14132   TAGCCGCATTCACGT                 GACG TCC CGAC                 TTCATCAAGGAGACA  43 46
Bcep18194_A6497 NONE
Bcep18194_A6498 3670570 .. 3670589 + -13.6  -4.15669   AGACGCAATGAAAAA            GGGACGCT GCGA AGCGTCCC             TTTGCTTTGTGCCTT  93 75
Bcep18194_A6501 3674933 .. 3674949 +  -6.5  -3.21225   GTACCGCACATCAGT              GGCGC TTTTCCC GCGCC              TTCCCTCGTTTTTCC  53 59
Bcep18194_A6504 3677617 .. 3677647 +  -9.7  -3.12351   GCGTATCCGCCGACG      GCGGATGC-GCGCG GAAA TGCGCGGCATGCGC       TTCGCTCTGCGCCAG  59 275
Bcep18194_A6506 3679850 .. 3679867 +  -6.3  -3.03124   GCGTCCGGATCGCGC             CATGCGCG CAT CGCG-ATG             TATTCGACGGTCCAC  49 420
Bcep18194_A6509 3682880 .. 3682925 +  -7.6  -3.29144   AATGCGCCGCTCGTC GGG-CTGGCCGGCTTCGATCCA GACA TCGATCGC-GCCGGTCAGGTCC TTCTGCCACAGATCG  56 341
Bcep18194_A6514 3685455 .. 3685473 + -13.8  -3.12351   TAGGATCAGGCCGCA             CCGGTCGC GCA GCGGCCGG             TTGCCTGTCGCCCGG  76 60
Bcep18194_A6515 3687065 .. 3687075 +  -8.2  -2.73994   CCTTTTGCTGATTGC                 CGGC GTC GCCG                 TGCTGTTGAGCGGCT  54 202
Bcep18194_A6519 3691078 .. 3691100 + -14.9   -5.1675   CGCAAAAAGCAAAAA           GCCGCATGG GCGAA CCATGCGGC           TTTTTTCGTGCATCG 100 54
Bcep18194_A6523 NONE
Bcep18194_A6522 3693129 .. 3693164 -  -7.5  -4.07568   GGCGCCGCGTCAAAA   CCGGCCG-GGCA-GGCG CGAA CGCCGCACCGCGGACGG    ATGCGTCACTCGGAC  70 31
Bcep18194_A6521 NONE
Bcep18194_A6520 3691078 .. 3691100 - -14.9  -5.18355   CGCAAAAAGCAAAAA           GCCGCATGG GCGAA CCATGCGGC           TTTTTTCGTGCATCG 100 77
Bcep18194_A6518 3688761 .. 3688796 -  -5.3  -3.64703   TTTGTTGTATCGAAA    TTACCCGGCCCGCCG ATTTTA CGACAGGCCACGTGA     CGAAAACGGGAGTGC  55 115
Bcep18194_A6517 3687957 .. 3687996 -  -4.1  -3.06796   CGCGACGGGATTCAA  CT-TCGGCAGACGCCCGC GATTG GCGCGCGACGTCCGATAG  CGAATTCAGGCAGCG  45 31
Bcep18194_A6516 3686937 .. 3686950 -  -4.5  -3.65046   TTGTGACCGGAATAA               TCCGC CGTT ACGGA                TTGCGGAACAGGGAA  53 282
Bcep18194_A6513 3684033 .. 3684061 -  -3.1  -3.62864   TAAAGTCATCCGAAA        CGATTCGACTTTA CCG CAACGCGGAATCG        CATTTACCTGATACA  51 143
Bcep18194_A6512 NONE
Bcep18194_A6511 3683189 .. 3683207 -  -2.3  -2.78384   CGGGCCGTGATGATA             CCGAATG CTGGC CGTCCGG             CGCGTGTCATGCGCC  39 160
Bcep18194_A6510 3682540 .. 3682580 -   -11  -3.17392   CATGCTCGAATTCAA GGGGCCACCGGCCGCGATC GGCT GAACGCGGCCGGC-GCGCG  GGCCGTCACGCGTCC  67 31
Bcep18194_A6508 NONE
Bcep18194_A6507 3679332 .. 3679381 -  -4.2  -2.75992   TCCGATGGAAGATGA CGCGCGGACGGGT-GGCGGCA-GGT GCA ACCGTGCTGCCGAACCGACGGCG-G AAAGAGGGGTAAGTG  41 304
Bcep18194_A6505 3677425 .. 3677463 - -23.3  -2.91264   CCGGCGACGGAGATA  CGCAGCGTGCACCGCGCC GACC GACGCGGTGCACG-TGCG   CCAGGCATTACACGC 100 33
Bcep18194_A6503 3676720 .. 3676751 -  -3.7  -2.65264   TCACGACCGAGATCA     GGCGCTTGCGCACGC AACG ACGT-CGCACG-GCC      AACCGATCGGTCGCT  41 50
Bcep18194_A6502 3674598 .. 3674637 -  -8.4   -3.5627   AGACGATTCTCGAAA  CGGCCGGTGTCG-CCGCCG TCT CGGTGGCCGAGATCGGCAG  CCGCGAAGCGATCCG  62 383
Bcep18194_A6500 3671517 .. 3671575 - -10.9  -3.04983   GCAATCGACACAAAG CCGGCAGGCGGTGGTCGCGCGGCGGGC CGACCTC GCCCGCCTCGCG-CGAC-ATGTGCCGG CCGTCAGGCCGTCGT  66 29
Bcep18194_A6499 3670570 .. 3670589 - -13.6  -4.89009   AGACGCAATGAAAAA            GGGACGCT GCGA AGCGTCCC             TTTGCTTTGTGCCTT 100 80
Bcep18194_A6493 NONE
Bcep18194_A6492 3660897 .. 3660928 -   -18  -3.68073   GAGCCGATCGAATAA      CGCGCGCACCGGCC GCGA AACCAGTGCGCGCG       ACTTACACGCCACTT 100 39
Bcep18194_A6491 NONE
Bcep18194_A6490 NONE
Bcep18194_A6489 3658356 .. 3658372 -  -7.9  -3.01924   GATTCCGCTCGAACA              GGGCCAG GCG CTGGCCG              ATCGCATCGCCAACG  53 183
Bcep18194_A6487 3656616 .. 3656638 -  -6.8  -4.61231   CGAGATCGCGAAAAA           CGCGCGCTCG ACC CGCTCGCGCA           CGTCGCTGTATTCGG  79 361
Bcep18194_A6485 NONE
Bcep18194_A6484 3653937 .. 3653949 -  -4.8  -4.18018   GCTGCGGATGGAAAA                CGTG ATCTG CACG                CCGCACATCGGCTAC  66 213
Bcep18194_A6482 3651530 .. 3651553 - -16.8  -5.64274   GCAGCGATAAAAAAA          CGCGGATCGA TTGC TCGATCCGCG           TTTTTCTTTGTGCCG 100 70
         def 3646196 .. 3646222 -  -2.3  -2.78816   GTATGGGTCATGACA         GCGTTCG GGATCGGGCTGGG CGAACGC         GCGTTACATCGCGCG  39 29
Bcep18194_A6477 3645101 .. 3645133 -  -2.5  -3.62859   ATGAGAACCTCGAAA      CCGGAGAGCGCAG GGAAATT CTACGCGCGCCTG      CCGCACCGCGCGACT  49 100
Bcep18194_A6476 NONE
Bcep18194_A6475 3643415 .. 3643442 - -17.8  -4.13995   CGCGCACAAATGAAA        CACCCCGCAGCGC AAA GCG-TGCGGGGTG        GCATGGCGGCTCCCG 100 77
Bcep18194_A6474 NONE
Bcep18194_A6473 NONE
Bcep18194_A6472 NONE
Bcep18194_A6471 3637999 .. 3638024 - -14.1  -5.05505   ACCACAAACGAAAAA         CCCCAAGAACC TTCC GATTCTTGGGG          TTTTAATTCTGGTGG 100 172
Bcep18194_A6470 3636917 .. 3636956 -  -9.2  -2.72558   AGAATCCGTTAATCA  CCAGGCGCCGCCGTTGCTG CTG CATCA-CAGCGGCGCTTCG  GTCACCCGCTCGCCC  57 10
Bcep18194_A6469 NONE
Bcep18194_A6468 3635506 .. 3635524 -  -2.2  -3.62478   CAAGCAACGGGCAAA             GCGGAGCG CGA CACGCCGG             GCAGCGATGCACGGC  49 263
Bcep18194_A6467 NONE
Bcep18194_A6466 3633823 .. 3633838 - -11.8  -5.38054   CCGCACAAAGAAAAA              CGGCGC CTCG GCGCCG               TTTTTTTCGACCGCG 100 81
        gatC NONE
Bcep18194_A6459 NONE
Bcep18194_A6458 3623712 .. 3623753 - -25.3  -3.76968   AACGCATCCACCAAA CG-CAACGGGCCGCCCCGAA CAG TTCGGGGCGGCCCGTCGTCA TGCGCGGTTCAGGCG 100 52
Bcep18194_A6457 NONE
Bcep18194_A6456 3621923 .. 3621949 - -22.4  -4.85782   CGCCCCAAAAAGAAA         CGGGCCGCATGT TCG ACATGCGGCCCG         TTTTTGCATCCGGCG 100 84
Bcep18194_A6454 3619302 .. 3619350 - -12.3  -2.83112   ACGCAACCGACGAGA CCGAAGCCGACGTGATCGGCG GCGACAT CGCCGCCCGCGCGGGCTTCGA TCCACGCGCGGCGAT  66 319
Bcep18194_A6445 NONE
Bcep18194_A6444 3609983 .. 3609995 -  -4.8  -2.71712   CGCTCCTGCTGAAAC                GCGA GATCG TCGC                CTGCCTGTCGCGAAC  43 70
Bcep18194_A6434 NONE
Bcep18194_A6433 3599875 .. 3599898 - -13.8  -3.27704   AGCCCGGAAATCGAA          GCCGCGGCCA AAGC CGGCCGCAGC           CGCTTCGGCGCTGAA  75 458
Bcep18194_A6431 3597931 .. 3597947 - -15.1  -5.31456   GGAACCCATAAAAAA              CCCCGGC TTT GCCGGGG              TTTTTCATTTGCAGC 100 50
Bcep18194_A6429 3596284 .. 3596302 - -17.4  -4.12738   CCACACCAAACGAAA             CGGGCGGC CAG GCCGCCCG             TTGCTTCAAACGCCC 100 95
Bcep18194_A6427 3594421 .. 3594467 -  -4.9  -4.07455   GACCAATACTAGAAA CACCCGGCATGGG-GCCGGAGC ACGC GCGCAAGCGCCCACTCCGGTCG ACCTTGGAGACACGC  63 337
Bcep18194_A6423 3592222 .. 3592266 -  -6.5  -2.53876   CGGGAGCGGAAGTGA CGTCTTTCATGCCCCGCATTG TGCCG CCA-GCCGGGC-CGAAAGACG AGCGCCCGGTGCGGT  48 49
Bcep18194_A6422 3591143 .. 3591170 - -20.6  -3.72363   GAGCCAAACGGGAAA        CGGGCCGCG-CGC ATC GCGCCGCGGCCCG        CACCGGCATGCCGCG 100 64
Bcep18194_A6420 3588985 .. 3589007 - -10.4  -3.05384   CGTCGTGTCATGGAA           GGCGCCCGGC ACC GCCGCGCGAC           CGCGTCCCCTCTTGT  62 270
Bcep18194_A6419 3586997 .. 3587035 -  -4.5  -3.78934   CGTCGCGGACAACAA  CGCGCATGCGC-TG-TTCG TAT CGCAGCACGCGCAGGTGCG  CGAAGCGGTCGAAGC  58 309
Bcep18194_A6412 3579816 .. 3579837 - -11.5  -3.28712   CCGCCTGGCGCAGAA           GGGCCGGTC CGCA GACCCGCCC            GGATGGCCGTCCACG  69 69
Bcep18194_A6411 NONE
Bcep18194_A6410 3578916 .. 3578928 -  -6.9  -3.53012   CCGTTTCCCCGGAAA                CGGGC CCT ACCCG                CGCGCGCGGTAGAGA  57 19
Bcep18194_A6409 NONE
Bcep18194_A6408 3576880 .. 3576910 - -25.5  -4.17316   ATTCGTTCAAAACAA       CGGGCGGCGCGCA AAGCG TGCGCGCCGCCCG       AGCAGCATGAAAATG 100 237
Bcep18194_A6407 3576081 .. 3576113 -   -22  -3.74626   ACGAAACCAGTGAAA      CGACACGCGCCGGC GCCAG GCCGGCGCGGGTCG      CCGATCAGGTCAGGC 100 30
Bcep18194_A6396 NONE
Bcep18194_A6395 3563590 .. 3563606 -  -3.7  -3.53811   GTTATCGGTTTGAAA              GCTGT TCTGGCG ACAGC              CGTTCGACAGAATAA  53 160
Bcep18194_A6394 3563172 .. 3563197 - -21.9   -5.5604   TCAAGCAATAAAAAA         CGCCCGCCGTC TTTC GACGGCGGGCG          TTTTGCGGTTTTCGC 100 74
Bcep18194_A6393 3561626 .. 3561637 -  -4.4   -4.0274   TCGACGACTAAACAA                TTCG GGCG CGAA                 CACGAAGGTTCGACG  61 135
Bcep18194_A6392 3559695 .. 3559741 - -12.1  -2.71712   TTTCTTGTGGGAAAT GTGCGACCGGCGACGGGAAGC TTTTG GCCTCCCGCCGCCGGATGAAT TAGCCGGTCTCGGTC  66 67
Bcep18194_A6391 NONE
Bcep18194_A6390 NONE
Bcep18194_A6389 NONE
Bcep18194_A6388 NONE
Bcep18194_A6387 3554070 .. 3554084 -  -8.5  -5.86976   GTACAAAAGAAAAAA               GCGCC CTCGT GGCGC               TTTTCCGTTGGCGCA 100 522
Bcep18194_A6383 NONE
Bcep18194_A6381 3548119 .. 3548143 - -17.2  -3.55548   GAACAGCCCCTTAAA          CACTGCCGCG TCTCG CGCGGCAGTG          TGAAGATTGCGTATC 100 39
Bcep18194_A6380 3546838 .. 3546851 -  -3.7  -3.11289   CGAAGGTGAAAAGGA               GGACG CTGC CGGCC                TAGCGGCGCGAGCGG  47 25
Bcep18194_A6379 NONE
Bcep18194_A6378 3544689 .. 3544742 - -13.6  -3.54543   ATGGACCTCCGGAAA CCCGCGCCCGTCGCGCGTGCGACGC CGGCC GAGCCGCGCGCGGGCCGC-CGCGGG CCGGCGCCCAAGCGG  77 201
Bcep18194_A6376 3541478 .. 3541531 - -22.3  -2.68015   GTGAAGGACTACAAC CAGCGCCTCGCCGACGCGGCCGCCGC GCT GCG-CGCCCGCTACGGCGCGACGCTG CGGCTCGAGGTGTTC 100 309
Bcep18194_A6371 NONE
Bcep18194_A6370 NONE
Bcep18194_A6369 NONE
Bcep18194_A6368 NONE
Bcep18194_A6367 NONE
Bcep18194_A6366 NONE
Bcep18194_A6365 NONE
Bcep18194_A6364 NONE
Bcep18194_A6363 3530122 .. 3530143 - -10.1  -4.63218   CGGTGCGCAATAAAA           CCGGGCC AGAACGGG GGCCCGG            TCGCAGGTCTCTCAC  95 169
Bcep18194_A6362 3529208 .. 3529243 -  -9.6  -5.19261   AAATTGAGGAAAAAA    TGCACGTGCGACGCAC ACTC GCGCGTCGCCGGTTCA     AGCGTGCGGCCGAGG 100 95
Bcep18194_A6361 NONE
Bcep18194_A6360 3525752 .. 3525773 - -15.1  -3.53012   GCGGCGTGTGTGAAA           CGGGGCACG ATGG CGCGCCCCG            GTGAAGCGCCTGCCC  85 121
Bcep18194_A6359 3524241 .. 3524261 - -12.5  -2.91728   ACGCCGAAGATGACA            CGGGCGGCA CGA CACCGCCCG            CCGGAAGCTCAGACC  70 34
Bcep18194_A6357 NONE
Bcep18194_A6356 3522030 .. 3522046 - -10.1  -2.76696   CCTCCCGTGAAGAAT              CGCGCCA GTA TGGCGCA              CGGGCGGTCAGTGTG  60 47
Bcep18194_A6355 3521090 .. 3521121 -  -3.6  -3.96542   TGAAAGAAATTGAAA      TGCGC-GGTAACGGC GGA ACTGTCGCCCGCGCA      CAACGCTGCGCGCGC  58 216
Bcep18194_A6354 3519769 .. 3519788 - -12.8  -5.86061   CGCGACGAAAAAAAA            GAGGCGCC TTGC GGCGCCCC             TTCGATGCATGCCGG 100 72
Bcep18194_A6353 3519083 .. 3519107 - -17.9   -5.4505   GCGCCCAATAAAAAA          CGGCGAGAGAC GTT GCCTCTCGCCG          GTCAAACCGGCTGCC 100 150
Bcep18194_A6352 3517576 .. 3517597 - -11.5  -4.09215   CACATCAACGAGAAA           CGGCCGCGC CGAC ACGCAGCCG            TTCCCTTGCCGCCGC  82 57
Bcep18194_A6340 NONE
Bcep18194_A6339 3501572 .. 3501591 -  -9.2  -2.52464   TTGCCCGGCAAGGCA            TCCGCGCC GCTT GGCCCGGA             ACGTTGCGCCGTCAA  56 491
Bcep18194_A6337 NONE
Bcep18194_A6336 3500218 .. 3500236 -   -16  -5.22312   ACGCACATGAAAAAA             GGGGCGTC ATG GACGCCCC             TTTTTTATTCGAACC 100 49
Bcep18194_A6326 NONE
Bcep18194_A6325 3491208 .. 3491219 -  -3.6  -4.21194   TTCGACGAGGCAAAA                GCGC TCGC GCAC                 CGGATCCTCGGCGAA  65 391
Bcep18194_A6318 3483254 .. 3483264 -  -2.4  -3.24232   CGGGCGCGAAAGATA                 GCGC AAT GCGA                 CGGGAAAATCAGCGG  43 102
Bcep18194_A6317 3481818 .. 3481855 - -21.3  -4.23707   AGAAAGGTCAAGAAA   GGCAAAACGGCGCCGCG GGGT CGCGGCGCCGTTTGGGC    GGGAAAACATGCAGT 100 89
Bcep18194_A6316 3480718 .. 3480740 - -19.2  -5.33405   CGGACCAAACAAAAA           GCGCGAACCG CAG CGGTTCGCGC           TTTTTTATTGCCCCA 100 60
Bcep18194_A6314 3478481 .. 3478531 -  -8.2  -2.73875   GCTCGTCGAAGACGA CG-GCGCGCACCGCTGACTGGCGGG TACA CGCGCC-GCCCGCG-TGCCCGCGCG CAGCGTCACGCAGCC  54 31
Bcep18194_A6312 3476754 .. 3476779 - -11.2  -5.93809   GGCGCATAAAAAAAA         GCCGTTCAGCC TGACG GGC-GAACGGC         ATGAGATCGGAATCC 100 236
Bcep18194_A6307 3472845 .. 3472865 -  -3.2  -3.35996   GACGCTGACCGACAA           CGCGTACGG TGCG CCTT-CGCG            GCAAGTCACGCTGCA  48 265
Bcep18194_A6303 3468437 .. 3468449 - -10.5  -2.70932   TGCGGGTGCGAACCA                CGCGG GCA CCGCG                CTCGGGATGGCGAAC  57 231
Bcep18194_A6301 NONE
Bcep18194_A6300 NONE
Bcep18194_A6299 3465043 .. 3465090 - -10.6  -2.63723   CGGGCATCAAGGAAT GCGGCGGGTC--GCTCGA-CCGG ATGAG CCGGCTCGTGCACGACACGCCGC TCGCGATCCTGTCCG  59 403
Bcep18194_A6297 3463018 .. 3463037 - -16.4  -5.75342   GCGGCGCAAAAAAAA            CCGGCCGC GGAA GCGGCCGG             CTGCGTCGTCAGCGT 100 69
Bcep18194_A6296 3461855 .. 3461875 -  -7.6  -3.05384   GCGGTCGCGATCGAA           CAG-CGCGA AGCG TCGCGTCTG            CTGCATGCGTGACGT  54 89
Bcep18194_A6294 3459950 .. 3459969 -  -2.7  -4.17023   GCAACGATCGGAAAA            CCGCGCC AGGACA GGCGCAT             CGCCCGATCGGACAC  59 401
Bcep18194_A6292 3454547 .. 3454568 - -17.3   -5.4833   GGACCCAACAAAAAA           CGGCGACGC TCAA GCGTCGCCG            TTTTCACATCCGACC 100 50
Bcep18194_A6290 3451204 .. 3451256 - -20.4  -2.57013   GGCGAACGCAACGGA CGGCCCGCGCCGCTCGCGCCGTCCG CCGC CTG-CGGTGCGCGCGGCGCTAGCCG GCGTCCGCTTCGTCG  91 19
Bcep18194_A6289 NONE
Bcep18194_A6288 NONE
Bcep18194_A6287 NONE
Bcep18194_A6286 3448267 .. 3448294 -  -6.8  -3.01712   GGTTCGTGCGCAATA        CGTGACGGGACG CCCG CGCGCCGCCGCG         CCTCATCCGATCGTC  51 28
Bcep18194_A6279 3441109 .. 3441126 - -12.7  -4.72272   TCGCCGCATGAAAAA             GCCGGGA TACG TCCCGGC              TTTTTTTACGTGTGC 100 50
Bcep18194_A6268 3429372 .. 3429382 -  -2.4  -3.71672   CGTGAGGAAAACGAA                 GCGG TGT CAGC                 CGGCGGTACGGAACC  52 21
Bcep18194_A6261 3420509 .. 3420538 - -19.5  -4.53303   TATTGTCAGACAAAA       GAAAAAGCCCGCT CGGA AGCGGGCTTTTTC        CTACCTTTCGATCCT 100 65
Bcep18194_A6255 3412445 .. 3412482 - -16.3  -2.84325   CGCGGGCAAACATCA   GGCGAAACCCGGCGCGCG GGC CGGGC-CCGGGTTTCGCG   AACGCGGAGCGCTAC  83 55
Bcep18194_A6254 3411553 .. 3411565 - -10.5  -3.28924   CAGCGCGTGTCAGAA                CGGCG CGT CGCCG                GGGAACTCGGGCGGA  66 7
Bcep18194_A6253 NONE
Bcep18194_A6252 3409093 .. 3409130 - -21.3  -3.55563   ATTTTACGCGGGAAA   CCGGCCCGCCGGACGGGG ATT CCTCGTCCGGCAG-CCGG   GCGGCCGCGCCGCCG 100 344
Bcep18194_A6251 3408009 .. 3408032 - -11.7  -4.96848   GGCGCCAGATAAAAA          GCCCG-CCGG ACTGA CCGGGCGGGC          TTCATGCAACGGGTA 100 96
Bcep18194_A6250 3407142 .. 3407159 -  -9.8  -4.90266   GGCAGGAATGAAAAA             GCCGGC GATGCG GCCGGC              CCGATTGAATGACGT 100 333
Bcep18194_A6243 NONE
Bcep18194_A6242 NONE
Bcep18194_A6241 NONE
Bcep18194_A6240 NONE
Bcep18194_A6239 3396206 .. 3396234 -   -11  -3.60792   GGGGCAAGGCGCAAA       CCGCAGCGATGCC TGGT GGCATCGC-GAGG        ATTTGCAACGCGGCC  73 166
Bcep18194_A6238 NONE
Bcep18194_A6237 3394786 .. 3394821 -    -8  -2.90813   CAGGCGGCGAAACGA    GCGCCGCAATGGGCCC AGCC GGGCCGCGGGCGACGC     GGAATCCGGCCATTA  53 298
Bcep18194_A6236 3393282 .. 3393292 -  -2.4  -3.50746   GTCGTAAAAACAAAG                 GCCC GTC GTGC                 TTACTTCTTCTTGCT  47 26
Bcep18194_A6235 NONE
Bcep18194_A6234 3391609 .. 3391659 -  -6.7  -3.40403   TCTCGCGCACTACAA CCTGCTGCGCTCGGACGACGAGCTG TGG CGGC-CGTGGTTCGA-CGCGGCCGG GCTCAAGACGCTGAC  56 376
Bcep18194_A6232 NONE
        lipB NONE
Bcep18194_A6230 3388726 .. 3388743 - -12.7   -5.5112   CGCACCAACAAAAAA             GCCCGCA TCGC TGCGGGC              TTTTTTCGTGATCGC 100 65
Bcep18194_A6229 NONE
Bcep18194_A6228 NONE
Bcep18194_A6227 NONE
Bcep18194_A6226 NONE
Bcep18194_A6225 3383737 .. 3383757 -  -6.7  -3.08438   CAGCACATCTGAATA            CGCGGCCGA CCA CCGATCGCG            CGTCAGCCCCGCCCC  51 28
Bcep18194_A6221 3377801 .. 3377816 -  -2.4  -2.66748   CAGGAGTGAAATTGA              GGTCCA TCTT CGGTCC               GTGGCGAATGCGGTG  38 46
Bcep18194_A6220 NONE
Bcep18194_A6219 NONE
Bcep18194_A6218 NONE
Bcep18194_A6217 NONE
        actP 3372034 .. 3372059 - -15.5  -4.08767   CGGATTTCCGGAAAA         TATCCGTCCGG CGAT CCGGACGGACA          AGCACATTCATCAGA  95 45
Bcep18194_A6215 NONE
Bcep18194_A6214 NONE
Bcep18194_A6213 3366844 .. 3366873 - -12.1  -3.61398   CGCGCTGCTCAAGAA       GGCACTC-GGCAGC AAC GCGGCCTGAGCGCC       GCCCGATCCGGCTCG  75 118
Bcep18194_A6211 3365513 .. 3365529 -  -2.1  -5.07567   GGATAGTCGAAAAAA              CCCCGCA AAA TCCGGCG              ACTAGCGTCGAAAGC  77 95
Bcep18194_A6209 NONE
Bcep18194_A6208 3361454 .. 3361469 -  -3.2   -3.5944   AGTCAGATCGCTAAA              GCGC CACAGACC GCGC               TTAGACATCCATTTG  51 302
Bcep18194_A6207 3359657 .. 3359674 -  -2.7  -3.42341   TTCAACACAAAGATA             CAAAAGC GCTC GGTTTTG              CCGTTTAAGCATCTC  47 276
Bcep18194_A6206 NONE
Bcep18194_A6205 3358216 .. 3358236 - -16.9  -4.18494   TAGCGGCATTGAAAA            GGCCCACTC GAC GAGTGGGCC            TTTGAGAGGTGGGGC 100 165
Bcep18194_A6198 3345360 .. 3345386 -  -4.3  -2.66316   CCGCGCACCACATCA        CTCGTCGAGCGC CGCC GCGCTGGTCG-G         CGGCCGCAACCCGCC  42 311
Bcep18194_A6195 NONE
Bcep18194_A6194 3341456 .. 3341475 - -12.1  -5.69473   GACAGGAGAAAAAAA            GCCCGCC GGGTGG GGCGGGC             CGAAGTCGCTGCGCT 100 92
Bcep18194_A6193 NONE
Bcep18194_A6192 3339020 .. 3339036 - -10.8  -3.53012   GGGTTGCGCGGGAAA              GCGGCC TACGC GGCCGC              ACGCTCCAGCGCGTC  71 14
Bcep18194_A6191 NONE
Bcep18194_A6190 3337926 .. 3337944 -   -16  -5.52384   TTCCGACGAAAAAAA             TGCCGCGG ATT CCGCGGCA             TTCTGGCTGGAAACG 100 61
Bcep18194_A6189 3335890 .. 3335940 - -20.6  -4.32034   GGACGACGATGAAAA TCGCGCGCCAG-GCCGACTGCCCCG TGTG CGGGG--GCCGGCACTGACGCGCGA CGGGCATGCGCCGGG 100 91
Bcep18194_A6185 NONE
Bcep18194_A6184 3331602 .. 3331639 -  -2.6  -4.11216   GGTGTATCCCTAAAA   GTGGTGA-CGGGGCG GCCCGGCTT CGCGCCGGCCGCCAC   GGATGAATCCTGCGC  59 80
Bcep18194_A6183 NONE
        gpsA 3330054 .. 3330100 - -14.4  -3.05844   CGCCCGACGCGAACA CGGCGCCAGGCG-GCGCCG-GC GCCCT ACTCGGCGCGCGCGTCGCGCCG CAGCAGGCCGCTGAC  78 2
Bcep18194_A6181 3329053 .. 3329095 -  -8.9  -3.06796   CTGCACCTGATCGAA CCGCTCGGC-TTCCCGCTCG ACGA CGCGCGGATGCGCCGCGCGG GCCTCGACTATCACG  55 389
Bcep18194_A6178 3326893 .. 3326912 -  -2.8  -3.36803   CAATGGCATCCACAA            GCAAG-CGA CTA TCGGCCCGC            GAGCCAAGCGCGACA  46 123
Bcep18194_A6177 3326260 .. 3326276 -  -6.5  -2.52464   CCCCGTCGCAAGCTA              CCGGC CATATCC GCCGG              TGCCCGCGCCTCGTC  48 39
Bcep18194_A6176 3324627 .. 3324651 -  -2.7  -3.16668   GAATACGTCGACTAA          CTCAGCGAC ACGTCAA GCCGCCGGG          CCGATCTCGACACGC  43 13
Bcep18194_A6175 3322925 .. 3322975 -  -3.8  -3.54935   GAAACTTCGCTGAAA TTTCAATTCGGCGCCCGCCGCGC CTGCCT GCGCGGCAGGCAGCGG-CGGAAC GCACTGTGAAACTTA  53 38
Bcep18194_A6174 NONE
Bcep18194_A6173 NONE
Bcep18194_A6172 3320872 .. 3320897 - -21.9  -4.45664   CCAACCCAATGAAAA         CGGCCCGCGCA TTGC TGCGCGGGCCG          TTGTTCCATTTACAG 100 35
Bcep18194_A6170 3319698 .. 3319717 - -10.6  -2.70525   CCTCTCGAAACGAAC            CCGCGGCG CCGG CGCCGCGT             CCTGGCATGGCGCTC  60 39
Bcep18194_A6169 NONE
Bcep18194_A6168 NONE
Bcep18194_A6167 3316989 .. 3317002 -  -4.5  -2.72144   GCATTGCGTTCAAAC               CGTGC GGTT ACACG                CCGAGCAGCGGGCGT  42 19
Bcep18194_A6166 3316303 .. 3316328 - -15.5  -2.76087   AAGAGAGCGGGAAAG         CGTGACGG-CGC GTG GCGGCCGTCACG         TGATCGCCGGGCGGG  78 57
Bcep18194_A6164 3313926 .. 3313954 -    -3  -2.62515   AATGGTGTCACAGGA        TCGGCGGGAAGT GAAAT ACATCCCGCTCA        TATGGGTATGCACCG  39 115
Bcep18194_A6163 3312962 .. 3312982 -   -14  -5.14563   GCGCCCATGAAAAAA            GGGCCTGC GCGAT GCAGGCCC            TTTTCGTTCAGCGGG 100 59
Bcep18194_A6161 3311212 .. 3311238 - -18.7  -3.17075   GCCGGGCGAAGCGAA         CGGGCGGCCCC GGGTG GGAGCCGCCCG         TCCGGCGGTGTCGTT  93 84
Bcep18194_A6160 NONE
Bcep18194_A6159 3309418 .. 3309449 -   -18  -3.65827   CAACCCGCAGGCAAA      CCGGCACGATGCAG CACC CCGCACCGCGCCGG       CCCGCCTGCCGCCCG 100 41
Bcep18194_A6158 NONE
Bcep18194_A6157 NONE
Bcep18194_A6156 3303580 .. 3303599 -  -7.2  -3.49086   ATATAACCACCATAA            TACCAGTC AACG AACTGGTA             TTAGTGGTTCGGAAA  60 266
Bcep18194_A6155 NONE
Bcep18194_A6154 NONE
Bcep18194_A6153 NONE
Bcep18194_A6152 NONE
Bcep18194_A6151 3296041 .. 3296064 - -16.8  -5.33405   CGCACCAAAGAAAAA          CGGCTTGCGA CGCA TCGCAAGCCG           TTTTCGTTTTGCCGG 100 83
Bcep18194_A6144 3287431 .. 3287449 -  -4.6  -3.41051   GCATGCGGATCAGAA             GTTGTACT GCA AGTAGAAC             TGGTGGAAATTTATA  53 1
Bcep18194_A6143 3286944 .. 3286960 - -11.5  -4.75372   ACGAGGCAGCAAAAA              GCGGCCC AGA AGGCCGC              TTCGGTCGGGACATG 100 61
Bcep18194_A6140 3282511 .. 3282553 -  -8.3  -3.78775   TCGTGCAGCAGGAAA GCGGCGATCCGGCCGCGGTGA TCT TCGACGCGGTCAG--CGCCGC GCGCGCGCGCAAGAT  68 484
Bcep18194_A6138 3280845 .. 3280880 -  -3.3  -3.68351   CTGTCATCACGCAAA   CGGGATGGCAGCCGTGCG ATG CGCACG-CCGC--TGCCG   AGATGGGCATGCGTC  54 76
Bcep18194_A6137 3280307 .. 3280320 -  -3.7  -3.90112   GGCTTCGCAACGAAA               CCGGC CGGT GCCGC                GTTACGCGACAGGGC  58 27
Bcep18194_A6136 3279918 .. 3279945 - -20.6  -3.51232   CTGGCCTGAAATGAA        CGAACCGGCGCC AGGC GGCGCCGGTCCG         GATGCGTGACGTGCG 100 76
Bcep18194_A6128 NONE
Bcep18194_A6127 3270674 .. 3270691 - -14.1  -3.53224   GACGTTTCCTTGAAA             GCGCGGC ATGC GCCGCGC              CCCTCCCCCTTCGTT  79 39
Bcep18194_A6115 3259060 .. 3259082 - -13.4  -5.40474   ACTCTCCGAAAAAAA           CGGTGCGCGA AGA TCGGGCACCG           TTTCGAATAAATACG 100 67
Bcep18194_A6114 NONE
Bcep18194_A6113 NONE
Bcep18194_A6112 NONE
Bcep18194_A6111 3255912 .. 3255937 - -13.9  -5.57396   AGAAGCAATAAAAAA         CGCCGTGCCCC GTGA AGGGCGCGGCG          TTTTTGTTTGTGATT 100 68
Bcep18194_A6108 NONE
Bcep18194_A6107 3249473 .. 3249521 - -19.6  -4.15998   ACGTAAACGAAACAA GGCCCGAAGACCCGGGCCAAGC AACTG GCTTGACTCGGACATTCGGGCC CATCGTGATGCGGAT 100 54
Bcep18194_A6106 NONE
Bcep18194_A6105 3248198 .. 3248214 -  -4.3  -4.14472   CGAACACGTCGAAAA              GACAAGC TTA GCCGGTC              AATTGTGGCGGTCGC  63 83
Bcep18194_A6104 3247361 .. 3247379 -   -16   -5.4505   GGTCGCAATAAAAAA             CGGCCGCA TGA TGCGGCCG             CGGGTTCGTCAGGCA 100 50
Bcep18194_A6103 3246206 .. 3246257 - -28.8  -3.53012   GCGTCTTCCGGCAAA CCGGACGTGCGCCGGACGCCACGCG GCA CACGCGGCGTCTGGCGC-CATCCGG CGCCGATCAATCGTG 100 85
Bcep18194_A6102 3244656 .. 3244692 - -13.6     -3.24   AAAGTAATCGATGAA    GGCGGGGCGACGGCAT CGCTC AGGCTGCCGCCCCACC    GCTTCGATGCGCAGC  76 171
Bcep18194_A6101 NONE
Bcep18194_A6100 3243433 .. 3243448 -    -9   -3.7941   GATCTTCCACAAGAA              CGACTC GGGC GAGTCG               GGTGGAAAGAGCGAA  71 140
Bcep18194_A6089 NONE
        fabG 3231361 .. 3231378 -  -8.3  -3.02144   GCAGGCCGCGCAACA             TCGCGGC CTGC GCCGCGT              TGCGTTACGTCACGC  57 58
Bcep18194_A6087 3229924 .. 3229934 -  -2.4  -3.04144   GGCCGATTGCGAAGA                 CGGG GAT CCTG                 ACAAAAGTTTATGAC  41 119
Bcep18194_A6086 3229069 .. 3229084 -  -8.2   -4.9218   GATTGACGACAAAAA              GCAGCG CAAT CGCCGC               AACCGGGCGACGATC  90 61
Bcep18194_A6085 3228081 .. 3228114 - -16.1  -4.58395   CGTACGCCCCAAAAA     CAAAACCCCACGCCC GGAA GAGCGTGGGGTTTTT      CATTTCGCCGGTCGA 100 73
Bcep18194_A6080 3222276 .. 3222316 -  -7.4   -4.1552   GACTGGCGGAACAAA GGGCCCGCATG-C-GCCGCG ACG CGCGGCTGGCGCGCGGTTCC GGCCGATTCTAGAGG  72 183
Bcep18194_A6079 3220628 .. 3220644 -  -7.9  -3.53012   TTCCGTCCCCTTAAA              GCTGGTC GTC GACCGGC              AGCAGCATGAACATG  60 4
Bcep18194_A6078 3219423 .. 3219450 -  -8.4  -3.06796   CGGGAGCCCACCGAA        CGGCCATGCAGCG AAT CGCCGCATCGC-G        CCCGGCCGGCCCGCT  57 275
Bcep18194_A6077 3218889 .. 3218911 -  -6.2  -3.76224   CGCTCACGGATCAAA           CGCCGGCA CTCAGTT CGCCGGCA           TCACCTGGCCGCGGA  60 12
Bcep18194_A6076 NONE
Bcep18194_A6075 3217079 .. 3217102 -  -8.8  -3.29461   CAACCTGCTGCACAA          GCTCGCGGTCG CGA CGACCG-GCGC          GGCGGGCGGTGCGTT  58 524
Bcep18194_A6073 NONE
Bcep18194_A6072 3214572 .. 3214607 - -14.7  -3.31269   TTGAGATGAGATGAA   GGGCCGGGCCGGCGGCG TATG CGC-GCCG-CCCTGCCC    GTGCTTCAGCGCGCG  82 31
Bcep18194_A6069 NONE
Bcep18194_A6068 3209964 .. 3209986 -  -9.8  -3.66844   GGCAGATCGGAACAA           CCACCGCGTT CAG AACGCGGCGT           CGGCACTCGCCGGCA  70 12
Bcep18194_A6067 3209452 .. 3209483 - -25.2  -4.50976   CCGCACATGACAAAA      CGGGCCCGGCGCAC GTGA ATGCGCCGGGCCCG       TTGCGTAGCGGTTCG 100 52
Bcep18194_A6066 3208849 .. 3208878 - -22.2  -4.54047   CGACCCCAGACAAAA       CAGCCCGGCCGG GTTCAA CCGGCCGGGCTG        TTTTTCATTGCGCGG 100 62
Bcep18194_A6062 3201831 .. 3201844 -  -2.3  -2.78596   CATGCCCGCATTAGA               CCAGC ACGC GCTCG                ATCCCGCCATTGTTC  39 7
Bcep18194_A6061 NONE
Bcep18194_A6060 3200861 .. 3200879 - -13.1  -3.13382   CAGTAAATGGCAAGA             CGGCGCC GAGCG GGCGCCG             TCGAATTTCAGTGGC  73 33
Bcep18194_A6059 NONE
Bcep18194_A6058 3198882 .. 3198908 - -15.1  -5.63517   CTGGGAAAGAAAAAA         CCCGCGCAGGC CGGGC GCCCACGCGGG         TTTCTATTGTAACGT 100 143
Bcep18194_A6057 3198218 .. 3198230 -  -4.8  -2.52419   ATGAAACGGAAAATG                CGCA TGCCC TGCG                GCCCCTCAGTGCGCG  43 31
Bcep18194_A6056 NONE
Bcep18194_A6055 3195957 .. 3195977 -  -4.6  -3.65313   GAATTATAGCCGAAA            CCCTGCCG CGCTC CGGCAATG            GCCGCGACACCCGCG  55 43
Bcep18194_A6054 3195505 .. 3195521 - -15.1  -3.33696   TCTGCCGTCAATGAA              CCGCGCC GGC GGCGCGG              GTTGGTCGCAGCCCG  84 56
Bcep18194_A6053 3194801 .. 3194823 - -10.4  -3.14132   GTTCGGTTTGATCAA           CGGGCGCCGC AAC GCGCGGCCCG           GGCGATGATTCTTTA  64 42
Bcep18194_A6052 3192892 .. 3192921 - -15.9   -5.0538   CTGTACCGCAAAAAA       CGAAAAAGGCGCA TCGC TGCGCCTTTTTCA        TGTGCGTCGTGTGCG 100 74
        ntpA NONE
Bcep18194_A6050 3190881 .. 3190917 -  -6.5  -4.63218   GGGGTTCGAATAAAA    TCGAACGGCCGTACT ATTATTG AGTGCAGCCGCTCGC    GAAACAAGGAAATTA  78 153
Bcep18194_A6049 NONE
Bcep18194_A6048 3188354 .. 3188402 - -13.8  -3.23395   AGTGAGTACCAGGAA CCGTTGCG-TTC-GGGCGGCGCGC ATC GCGCCCCGCCCGGACTCGCATCAG AACAGCGATTCGTCG  76 22
Bcep18194_A6047 NONE
Bcep18194_A6046 3184571 .. 3184599 - -19.6  -5.27477   ATCGGAATGAAAAAA        CGGTGCGCGAGC TCGTG GCCCGCGCACCG        TCGTCGCTCTTGTCC 100 49
Bcep18194_A6045 3183647 .. 3183691 - -10.8   -3.5944   ATCGAGATCGCGAAA GCGGCCGGCTT-GCGGC TCGTCAGCTTCT GCCGCGAAACCGGCCAC GTCGACTACGGCACG  73 98
Bcep18194_A6043 3181750 .. 3181801 - -17.9  -3.29511   TGTATTGTCGCAGAA GCCGCTTCGCGC-CG-CTGCCGGCG CCCT CGCCGGCCGGCATGCGCGCGGCGGC GTATTTATTACAGGA  93 496
Bcep18194_A6041 3179654 .. 3179670 -  -9.3  -3.53012   GGGTTGGCCGGCAAA              CCGGCCG GGT CGGCCTG              GCTGATCAATAGGTT  65 139
Bcep18194_A6038 NONE
Bcep18194_A6037 NONE
        pdxA 3172779 .. 3172800 -  -4.3  -3.82208   GACGAAAGAGGTAAA           GC-CGGGCCG CGT CAGGCCGTGC           GGCGATGGCGCGCCA  58 15
        ksgA 3171852 .. 3171871 -   -15   -5.4833   CCACGCAATAAAAAA            GGCTGCCC CACG GGGCAGCC             TCTTCCGCACATCCG 100 67
Bcep18194_A6033 3170025 .. 3170052 - -17.8  -4.72272   CGCCGCCACGAAAAA        GGGCGATGCG-GG TCA CCTCGCATCGCCC        TTTTTGCTGCTGCGG 100 77
Bcep18194_A6027 3162495 .. 3162528 - -15.9  -3.13164   GCCGGAATGACGCAA     CGGCCGGCCGCTGCGC AGT GCGTGGCGGCCG-CCG     CCAAATCCAGCATGC  83 75
Bcep18194_A6019 3152734 .. 3152747 -  -3.1  -3.57144   CCTTGCACCGGCAAA               CGAAG TTAT CTTCA                CACCGTTATCAGCAT  51 126
Bcep18194_A6018 3151875 .. 3151933 - -13.7  -2.71011   ATCGCGCCCGAACGA CGCGAACGCAGCCCGCT-TCCGTGCGAC CTGC GTGGCCCGATCAGCCGGCCGCGTGCGCG GCATGTGCCGCGTGC  72 7
Bcep18194_A6017 NONE
Bcep18194_A6016 3150589 .. 3150612 - -11.8  -2.52987   GCAAGATGGACGAAC          TGCCGGCGTTC GTC GAA-GCCGGCA          TGCGCGGCGAATTCG  61 156
Bcep18194_A6010 NONE
Bcep18194_A6009 NONE
Bcep18194_A6008 3142228 .. 3142252 - -12.1  -3.35996   CAGCGTCACGCACAA          CGTGCTGACCG AAG CGATCTGCACG          TTCGTGCTGATCCTC  73 514
Bcep18194_A6004 3137934 .. 3137959 -  -6.7  -3.34517   ATCGGGGCGCAAATA         CTGCGTGACCG AGAC CGGCGACGCCG          CGCTGCGATCCATCA  54 151
Bcep18194_A6001 3134786 .. 3134807 - -18.7  -4.05788   CTGCCGCAAACGAAA           CGGGCGGCC ATCC GGCCGCCCG            CGAAGCGCACGACAT 100 66
Bcep18194_A6000 3133668 .. 3133683 -  -6.8  -2.78935   AGATGCCGCAGCATA              CGCGCGC CGG GC-CGCG              CCGCGGCGATCAGCG  49 35
Bcep18194_A5999 3132951 .. 3132977 - -13.7  -3.18199   CAATGCGCAACCGAA         GGCTTCGCCGC AGAAG GCCGCGAAGCC         GCGCGCGCAAGGGCA  73 164
Bcep18194_A5995 3128031 .. 3128051 - -18.3  -4.14739   GTATCGATTCGAAAA            CGGCTGCCC GAC GGGCAGCCG            TTTTTGCTAGCGCGG 100 106
Bcep18194_A5993 3125615 .. 3125632 -  -6.3  -3.06183   GCCAGGCCGATCCAA             GCGGG-TA CAG TAGCCCGC             ACATGCGCCACACGC  51 365
Bcep18194_A5991 3125126 .. 3125136 -  -8.2  -3.36515   CCGCAGGCGGAAACA                 CCCG CGC CGGG                 GGCCGCTACCGCGCA  60 85
Bcep18194_A5989 3121109 .. 3121125 -  -7.9  -3.53012   TTCTTCCCTCGGAAA              TGCCGTG CAA CGCGGCA              GCGCGCAGGCAGTCG  60 141
Bcep18194_A5988 3120731 .. 3120767 -  -7.7  -3.29324   GTGATCGAAACCGAA    GGCAGCGTCTGACGGCC GGC GGCCGGGTGTCGATGCC    GCGCGGATGGCAACC  58 59
Bcep18194_A5985 3118436 .. 3118450 -    -7  -3.27784   ACGGAACAGAATAGA               GCGCGC GAC GGGCGC               GACACAAGCCCCCAC  55 158
Bcep18194_A5984 3117377 .. 3117406 - -10.6  -4.07568   TCCGGGGCGCCAAAA       CTGCGGTGGCCG GCGACA CGGCCACCCCGG        CCGCGCCCCGGTGCC  78 41
        recA NONE
        recX 3108008 .. 3108026 -   -16  -4.26903   TGCATTGCAGCAAAA             TCGCGCGC CAC GCGCGCGA             TCGGTGCGGTCAGTC 100 35
Bcep18194_A5977 NONE
Bcep18194_A5976 3106018 .. 3106032 -  -3.4  -2.71712   GCGTCGCGTGCAAAC               CGCGCC GCC AGCGTG               TTCAATAGCGCGCTT  40 39
Bcep18194_A5975 3105045 .. 3105075 - -20.6  -3.40522   ATTGCGCGAGCATAA       CAAAAAACGCCGGC AAA GCCGGCGTTTTCTG       CAGGACGAACCCAGG 100 48
Bcep18194_A5974 3104163 .. 3104184 -   -13  -4.98531   TCCGGAAACGAAAAA           CGCCTGCC GGTAAA GGCAGGCG            TCTCGATCGTAGCCA 100 79
Bcep18194_A5973 3103498 .. 3103522 -   -15  -3.17212   TCACGACCGGATGAA         GCGGCGGGCGG CATG CCGCCCG-CGC          AGCCCTGCTCCGCCA  80 47
Bcep18194_A5972 3101576 .. 3101598 -  -4.8  -2.78816   TCACGGTGCAGCACA           TGCCGGCA TTCCCCG TTCCGGCA           GGCGCTGCACGCATC  44 39
Bcep18194_A5971 3100378 .. 3100393 -  -6.8  -4.14739   GCAGGCATTCGAAAA              GGCCAGC AAG GC-GGCC              GACCGGGGGTTCGCG  67 438
Bcep18194_A5968 3096406 .. 3096416 -  -6.8  -3.27298   GGCCGCAACTATGAA                 TGCG ACG CGCA                 AGGCCAGTGGTTCTT  54 459
Bcep18194_A5961 NONE
Bcep18194_A5960 3090928 .. 3090955 -  -9.1  -2.57721   CAACGCAGCAATGCA        CCCGCGCGAGCG GCCGG CACCCG-GCGGG        CCTGAACGGCGGCCC  56 42
Bcep18194_A5959 3089271 .. 3089308 -  -5.3  -3.59262   TGCGAGAGCCGGAAA   CGGCGGGCCCAGCGG CGGCCGTT CCGGGGGGCGTGCCG    GTGCTTGCGCCCGGC  55 213
Bcep18194_A5958 3087661 .. 3087689 - -19.6   -5.9667   AAAAAGAGAAAAAAA        GCCGCGTGGGGC TTCGG ACCCCACGCGGC        TTTCGCATGAAAAAC 100 111
Bcep18194_A5957 3086203 .. 3086219 -  -8.7  -5.30616   GGAGCCAAACAAAAA              GGGAAAC GCC GTTCCCC              GCGGCAGGCGGGAAC 100 198
        hemH 3085238 .. 3085257 -  -6.4  -2.78384   TTCCTGTCGACCAGA            GTTAGTGC TTCA GCACTTAC             TCTGGTCCCATGCAA  49 48
Bcep18194_A5955 NONE
Bcep18194_A5954 NONE
Bcep18194_A5953 3082320 .. 3082355 -   -22   -2.7263   ACCACGCGCCCAAAC    GAAAACGCCCGACCGG TTTG CCGGTCGGGCGTTTTT     TCATTCCAGTGCCGG 100 49
Bcep18194_A5949 NONE
Bcep18194_A5948 3075991 .. 3076010 -  -5.8  -2.72839   AAGGAGGCTTAATCA            GCCTTAAGC GGG GCTTAA-GC            GGCCGCCCGGCGGCG  46 45
Bcep18194_A5947 3074369 .. 3074384 -  -3.9  -3.10493   GTCGGAACACATACA              GGGCG CTGCGT CACCC               ATTCAGCACGGCGGC  45 85
Bcep18194_A5946 3073818 .. 3073839 - -15.9  -5.40004   CAGGAAACGAAAAAA           GCCACGGCA CGGG TGCCGTGGC            TTTCATTATGGGCGA 100 87
Bcep18194_A5945 3073399 .. 3073415 -  -2.1  -3.13403   CCTCCCCGATGAACA              CGCGCCG CAT CAGGACG              TCTCGACGAGACTGT  43 18
Bcep18194_A5944 3072591 .. 3072620 -  -4.7  -3.20164   GCATACCGAAGGGAA       TTTCGCGGCGCCG GAGC CGGCGCCGAGGTC        GTGCGGTAACGCGCG  48 77
Bcep18194_A5942 3070622 .. 3070647 -  -5.3  -4.12188   GCAGCATGCGGAAAA         GCTCGTCGACG GCTG CTTCGACATGC          TGCGCTACAGTCCGG  64 161
Bcep18194_A5940 3068355 .. 3068365 -  -6.8  -3.73072   AACTTTGCCATGAAA                 CAGG CTC CCTG                 TTATTGCGCGCTCGA  62 26
Bcep18194_A5939 NONE
Bcep18194_A5938 3063527 .. 3063560 - -24.1   -4.4009   TTCGAGCGCACAAAA     GAAAACGCCACGGAC TTTC GTCCGTGGCGTTTTC      GTTTCCGCATACAGC 100 92
Bcep18194_A5936 3059872 .. 3059883 -  -4.4  -4.07687   ATCGCTGGCGCAAAA                GAAC AAGT GTTC                 GAGTTTAAACGCCCG  61 30
Bcep18194_A5935 3058517 .. 3058531 -  -3.5  -2.66316   CCGGTCAGTACAGCA               CGACC GAACG GATCG               ACTCGCCGGCCTTCA  39 0
Bcep18194_A5934 3057552 .. 3057580 - -18.2  -4.90013   GAAGGTAATGAAAAA       CGCCGGCG-TGCC CGAG GGCAGCGCCGGCG        TTTTCGCATGCGCCC 100 86
Bcep18194_A5929 3053282 .. 3053299 -  -2.6  -3.53224   GAGCCGGCCGGCAAA             TGGCGC GTGCGA GCGGCA              CCATATCAGCTCATC  47 31
Bcep18194_A5928 NONE
Bcep18194_A5927 NONE
Bcep18194_A5926 NONE
Bcep18194_A5925 NONE
Bcep18194_A5924 NONE
Bcep18194_A5923 NONE
Bcep18194_A5922 3045620 .. 3045668 -   -16  -3.02144   CGACGCGCTCGAAGA CGGCACGCTGCGCGCG--GTGCTC GAC GAGCACATCGCGAGCTGCACGCCG ATCTACGTGCTGTGG  77 126
Bcep18194_A5920 NONE
Bcep18194_A5919 3041859 .. 3041885 - -10.1  -5.02476   ACATCTCCGAAAAAA         CCGGCAGCAAG CACTT CCTGCTGCCCG         CGCCGCTGTTCGCCG 100 493
Bcep18194_A5914 3035453 .. 3035465 -  -6.9  -2.71681   GAATCTCCGGAAGGA                CGCGC ATT GCGCA                TCACATCATTCAGGC  49 35
Bcep18194_A5913 NONE
Bcep18194_A5912 3032811 .. 3032825 -  -4.2  -3.65812   CGCGCGGCAAGACAA               CGGCAT TCG ATGGCG               TTCATGGCGTTCATG  53 226
Bcep18194_A5911 3030899 .. 3030921 -  -9.8   -3.9461   GCTCGGCAACAAGAA           CGTGCAGATG CTG CAGCCGCACG           CGCACCGGCCCGACA  77 457
Bcep18194_A5907 3027638 .. 3027652 -  -4.2  -3.36492   GTTCGAATGCCACAA               CCGCAG CCG CTACGA               TGAAGGCGACCACGT  49 133
Bcep18194_A5903 3023641 .. 3023656 -  -4.6  -4.00445   CACGATCAACAACAA              GGCGGA AGGC TCCGCG               CCGCTGTCGTGCATC  61 137
Bcep18194_A5899 3019385 .. 3019403 -   -16  -2.63596   CCGCATGCCATACGA             CGGCGCGT GTC ACGCGCCG             CAGCATTCCTTAACG  80 59
Bcep18194_A5896 3016348 .. 3016383 -   -11  -3.01712   CGCCGCTCGCGAAGA    GCCGGATGGCCTGACG GCCG CACCCGGCCACCCCGC     CCCGCCGCCGGCACG  66 58
Bcep18194_A5893 NONE
Bcep18194_A5892 NONE
Bcep18194_A5891 3011430 .. 3011450 -  -5.3  -3.85698   CTCGCGCCTTACAAA            CGCCCCG CGCACAT CCGGGCG            CTCGACGCGCTGCCG  60 139
Bcep18194_A5889 3009165 .. 3009192 -  -7.6  -3.57144   CGCGGCACGCCGAAA        CGGCGCCCATTC TACC GAACGCGCGCGG         CCTGCCACGAAGGTG  62 47
Bcep18194_A5888 3008374 .. 3008396 -  -4.1  -3.65046   GCTCGACTTCAACAA          CTTCC-GCGA CTGA TCGCCGGACG           ATCCGTCACGTCATC  53 96
Bcep18194_A5886 3006654 .. 3006674 - -16.9   -5.1675   CCATCCATGAAAAAA            GCGCCGATC GAC GATCGGCGC            TTTTTGTTTGAGCGC 100 65
Bcep18194_A5884 3004859 .. 3004874 - -11.8   -5.0538   TGCGATCGCAAAAAA              GCCCGC CTAG GCGGGC               TTTTTTGCCTGTGTC 100 111
Bcep18194_A5882 NONE
Bcep18194_A5881 3001775 .. 3001791 - -15.1  -5.30686   AATAGGCATAAAAAA              CGCCCGC GAT GCGGGCG              TTTTTTCGTTCCGGG 100 62
Bcep18194_A5875 2995748 .. 2995798 -  -5.5  -4.11216   GCGGTATGCGGAAAA GCGATGTTTGCGCAACGTCCGGC AGGACGA ACCTGACGCTGCGC-AGCATC-C GTTCCCGCGCCCGAA  67 83
Bcep18194_A5874 2994985 .. 2995001 - -13.7   -5.8901   ACAGAAAACAAAAAA              GCCCTCG TTT CGAGGGC              TCTTTTTGCGGGGTG 100 74
Bcep18194_A5871 NONE
Bcep18194_A5870 NONE
Bcep18194_A5869 2990574 .. 2990592 - -11.6  -2.73542   CTCAACCGCGAATGA             GCGCGCCG CCG CGCCGCGC             TACTTATGCGGCGGC  66 29
Bcep18194_A5866 2986944 .. 2986988 -    -2  -4.60487   CATCACGCGGAAAAA GTGCG-GCGGCTTGCACGCTGC CGT GCGG-ACGCGAAACGCTCGCAC GGCGGCGCCGAACGT  68 168
Bcep18194_A5865 2985269 .. 2985288 -  -7.8   -3.3482   GAACTGCGCAAGTAA            CGCCAGACG CGC CGCC-GGCG            CTCACAGCCAGCGCG  58 27
Bcep18194_A5863 2983317 .. 2983340 -  -5.8  -3.14132   CGGTGGCTCGAGTAA          CGGCGGCGGC AACG GCGGCCACGG           CAATGGCGGTGGCAA  49 195
Bcep18194_A5856 2974669 .. 2974699 - -16.8  -3.76224   CTGCCATCCACGAAA       CGCTCCGGCGCC GGCAGTA GGCGCCGGGGCG       GCCGGACATGCGCCG  93 60
Bcep18194_A5855 2972125 .. 2972144 - -16.4  -4.90266   GCCAGCAACGAAAAA            CGCCCCGG GCGT CCGGGGCG             TTTTTCTTTTGTAGC 100 107
Bcep18194_A5853 2969436 .. 2969466 - -21.3  -3.31269   CGGATATCAGACGAA       GAAACCCGGCGCA TGGTT TGCGCCGGGTTTC       TTTATTTGAGGCCGG 100 159
        clpS NONE
Bcep18194_A5850 2966002 .. 2966034 -   -15  -4.52589   CGGCGCCAGATAAAA     CGAAACGGCGCGGAGA ACT TC-CCGCGCCGTT-CG     CATGAACAACGAATT 100 46
Bcep18194_A5849 2964454 .. 2964481 - -18.4  -2.83403   CCTTTTGCAGGAAAG        CGGCAGGCCGGC GCGG GCCGGCCTGCCT         TGCAGACAGGATCGA  90 116
Bcep18194_A5848 2963626 .. 2963641 - -11.8   -5.4505   CGGCGCAACAAAAAA              GGGGCC TCGC GGCCCC               TTTTTCTTTTCCTGC 100 45
Bcep18194_A5842 NONE
Bcep18194_A5841 NONE
Bcep18194_A5840 2953883 .. 2953904 -  -6.5  -4.20516   CCCTGACGCAACAAA           CCCAGTCCA TGGG CGGACTTGG            AAAGGCCCGCGATCC  69 83
Bcep18194_A5839 2952497 .. 2952512 - -11.8  -5.72053   GAACCAAATAAAAAA              CCCCGC CAAC GCGGGG               TTTTTGACGTCCTTA 100 60
Bcep18194_A5838 NONE
Bcep18194_A5837 2950222 .. 2950247 - -16.2  -5.55769   CCGCACAAGAAAAAA         GCCGTTGGCG TTTGCG CGCCAACGGC          TTTTTTGTCTGATCG 100 52
Bcep18194_A5832 NONE
Bcep18194_A5831 2945383 .. 2945400 - -14.1  -5.83822   GACAGGCAAAAAAAA             GCGCGCC GTAA GGCGCGC              TTCGGTGTTCCGCAG 100 55
Bcep18194_A5830 2944444 .. 2944467 - -12.4   -4.9792   GAGCGGATACAAAAA          CGGCACCGCA CTGT TCCGGTGCCG           TCATGAGTCCCGTCG 100 41
Bcep18194_A5829 NONE
Bcep18194_A5828 2942137 .. 2942155 -  -3.1  -3.14132   GTGTCCGTCGATTAA             GCACGAA CCGGC TTCTTGC             TGTTGCGCTTCGCCA  44 3
Bcep18194_A5827 NONE
Bcep18194_A5826 2940520 .. 2940545 - -19.1  -5.90981   TCACACGAAAAAAAA         GGCTGTCACGG CATC CCGTGACAGCC          TTTCGAAAGCCCGTG 100 96
Bcep18194_A5825 2939608 .. 2939641 -  -8.1  -3.01712   TCTCGTTCGGCAAGA     CGCTGCCGGCC GCATGACGCGAA GGCCGGCAGCC      CGCGATCTCAACGCG  57 33
Bcep18194_A5821 2935217 .. 2935227 -  -6.8  -3.54459   GCAATCCCGTCGAAA                 CCCT GTA AGGG                 AAAATCCGCACGACC  59 299
Bcep18194_A5818 NONE
Bcep18194_A5817 2933364 .. 2933374 -  -5.4  -4.88736   GATTATCCAGAAAAA                 CGAT CCA ATCG                 AAGCGCGGCAGTGCA  80 104
Bcep18194_A5816 2932407 .. 2932436 - -17.1  -4.60797   GCGGCACAGAGAAAA       CGGGCACGCAGCC GCGA GGCCACGCGCCCG        TCCATTGTCCACGCA 100 85
Bcep18194_A5815 2931358 .. 2931415 - -15.6  -2.64144   GCCCGACTGAAACAC GCACGACGGCGCGTGACGGCAACCGGCCG TGC CGGTCAGTCGCCCTC-CGCGCC--CGCGC CCTCCCCGCCGCTCG  77 3
Bcep18194_A5813 2929388 .. 2929400 -  -9.1  -3.14229   AGATGTTCAGGAACA                TCGGC CTC GCCGA                CCTGCTCGCGGCCCG  59 90
Bcep18194_A5810 2926700 .. 2926711 -  -7.2  -3.54459   TGAACGCGCGGGAAA                GCCG TCGT CGGC                 ACGTCAACTCAGCTC  62 45
Bcep18194_A5806 NONE
Bcep18194_A5805 NONE
Bcep18194_A5804 NONE
Bcep18194_A5803 NONE
Bcep18194_A5802 2915645 .. 2915678 -  -2.5  -2.71712   CGCGCCGCTGCAAAG    CGGCGCGGCTTCCCGG TTACG CCGAGAA-C-GC-CCG    GATCATCCCTGCGGC  39 8
Bcep18194_A5801 2914788 .. 2914807 -   -15  -5.38054   GCCCACAAAGAAAAA            GCGCTGGC TTCC GCCAGCGC             TTTTTTTCGTTCGGG 100 59
        pepA 2910464 .. 2910479 -  -4.6  -3.02144   GCAGCGTCGTCAACA              CCGCCA TCAC TGGCCG               GCGCGGTCGATCAGG  47 16
Bcep18194_A5796 NONE
Bcep18194_A5795 2908872 .. 2908890 -  -3.1  -3.65046   TGCCCAGCGCAAGAA            CTGCATGG CCTG CCACGC-G             ATCAGCAAGCCGCTG  53 367
Bcep18194_A5792 2905868 .. 2905883 -  -8.2  -3.53224   TACGGCCGTCGCAAA              CGCGCA GCAC CGCGCG               TTGGACGGCACCGGT  63 56
Bcep18194_A5791 2904854 .. 2904873 - -16.4  -4.98531   GTCCGAAATGAAAAA            CGCCGGCC CTCG GGCCGGCG             TTTTTCATTGACCTG 100 86
Bcep18194_A5786 NONE
Bcep18194_A5785 2900023 .. 2900039 -  -3.5  -3.10597   GTCGTCATCGAAAAG              CCGTGTC GTT GGCGCGG              TGTGCGCCGCGCATC  43 54
Bcep18194_A5784 NONE
Bcep18194_A5783 NONE
Bcep18194_A5782 2897424 .. 2897479 -  -4.7  -3.61398   CGTGGCCCGCAACAA CCTGTTCGCGATCGATGGCGATCTGCTG ACA CGGCC-ATCGCCGCGGATCGCG--CAGG GTGCGGCTGCGCTTT  52 171
Bcep18194_A5777 2892289 .. 2892310 - -14.5  -4.66163   ATCGGGACGTAAAAA           GGGGCATGA CCGA TCATGCCCC            GCAACCTGCTTCAGT 100 258
Bcep18194_A5776 2891638 .. 2891675 - -14.7  -4.57341   AATTCCCCCGAAAAA   GCCGCGCGGCGCCCACC GCAT GGCAGGCGCCGCTCGAA    TGCGGATACAGGGAG 100 108
Bcep18194_A5775 2890881 .. 2890913 - -21.4  -3.64703   CCGCTCGTAGTCAAA      GGGCCGGATTCCGC ACTCG ACGGAATCCGGCCC      TTTCTCATTTCATCG 100 65
Bcep18194_A5770 NONE
Bcep18194_A5769 2882004 .. 2882024 - -18.3  -5.75342   TTGCGCGAAAAAAAA            GCCCCGCAC ATC GTGCGGGGC            TTTTTTCATGGCTGC 100 31
Bcep18194_A5766 2877295 .. 2877307 - -10.5  -2.79312   AAAGTCGCCATGATA                CCGCG CCT CGCGG                CGCCGTAAACAGCGT  60 63
Bcep18194_A5765 2876632 .. 2876646 -  -3.5  -2.71924   CAGCGGCCGGGAAAG               GCGCA CATTT TACGC               GATCATCGGGCCGCG  40 54
Bcep18194_A5764 2875926 .. 2875960 - -17.8  -4.58395   GCGATTCTCCAAAAA     GAACGACCGCGGCGCG TCA CGCGCAGCGGTCACCC     GGAAACTGGTGAGAC 100 55
Bcep18194_A5763 NONE
Bcep18194_A5762 2872724 .. 2872743 -   -15  -4.98531   CCGCCAAATGAAAAA            CGGGCACC TTCG GGTGCCCG             TTTTGCTTTTTGACG 100 72
Bcep18194_A5756 2865187 .. 2865206 - -10.6  -2.74144   CGTCGACTGGGAAAC            CCGCGCGC GGCG GCTCGCGG             CCGAATTCCGCGCCG  60 274
Bcep18194_A5754 2863599 .. 2863628 - -22.3   -3.9941   GCCCGGATAACGAAA       GCCGCGATACGCA ATGG TGCGTATCGCGGC        TTTTTTCATGCGCGG 100 68
Bcep18194_A5752 NONE
Bcep18194_A5751 NONE
Bcep18194_A5750 2856067 .. 2856104 - -22.9  -3.14931   CTCACCCCGGACGAA   CAAAAGCCCCGAAGGCC TTCC GGCATTCGGGGCTTTTG    TTGCGCAAGTTGCGC 100 75
Bcep18194_A5744 2849140 .. 2849169 - -17.9  -5.19275   ACGCACAAAACAAAA       CCGCGCG-GCCTCC TGA GGAGACACGCGCGG       TTTGCGTTTCGCACG 100 66
Bcep18194_A5741 2846701 .. 2846751 - -24.9  -3.19157   GAGTAACGTCATCAA GCATGCCGGCATGCGACGAAGCCG CGAC CGGCTTCGCCGCATGCCG-CACGG CCCCGGTCAGCTCAG 100 54
Bcep18194_A5739 NONE
Bcep18194_A5738 2842868 .. 2842881 -  -5.9  -3.05816   TGACGTGGCAGGCAA               CGCCG GCAG CGGCA                CTGATCGCAGCCGTG  49 418
Bcep18194_A5735 2839877 .. 2839935 -  -8.8  -3.34895   GGCAGCCTCAAGTAA CGCACGCGGCACGAGCGGGCGCC-CGCGG TTCG CCGCGCGGCGCCCGTTT-TGC-GTTTACG CGGCGCTCACCGGCG  60 21
Bcep18194_A5730 2835564 .. 2835591 - -24.2  -3.06183   GGGAGCGGCATCGAA        GGGGACGCGGGC ACCG GCCCGCGTCCCC         TTTTTGCGTTTCAGG 100 36
Bcep18194_A5728 NONE
Bcep18194_A5727 2832691 .. 2832733 - -16.9  -2.71011   ACGCTGTTCGAATGA TGCCAC-GCGGCGCCAGCCC GGCC GGGCCGGCGCCGCAGCCGCT TATGCGGCCTGTGCG  84 25
Bcep18194_A5725 NONE
Bcep18194_A5724 2828760 .. 2828792 -  -9.8  -3.65084   AACGAAACCGCGAAA      CCGGCATTCAGGCG ACAGG CGCCCGAATGCCTC      GCCGACTTCAGGACT  70 33
Bcep18194_A5723 2827700 .. 2827746 -  -4.3  -4.07568   GCTGCCGCTGGAAAA CG-GCGAAGGCG-AGGTGCGCGT CGC ACGCGCTTATTCGACTCCGCTCG CGCTGTGCAAGGAAT  62 316
Bcep18194_A5720 2826333 .. 2826347 -  -2.7  -3.90762   CAGGTGTGAAAAACA               GCGGC GGAAT GCGGC               GGCAACGACATCAGG  54 36
Bcep18194_A5719 NONE
Bcep18194_A5718 2823952 .. 2823998 -  -7.9  -3.62046   CCAGTCGCCGAACAA CCGCG-CAATGCTGTCGTCGGCG CCG CGCGAACG-CAGCGGCGGCGCGG GCGGCATGCTGAGCA  60 245
Bcep18194_A5715 2821662 .. 2821697 - -18.5  -4.07885   GACGGTCCCGCAAAA    GAC-AAAGGCCCTCGC ACGAA GCGAGGGCCTTTTGTC    GTCCGGTGCGGCGAA 100 88
Bcep18194_A5713 2820540 .. 2820558 -  -7.3  -3.28924   GAGGCCGTCGCACAA             GCCGCGC TGGCT GCGTGGC             CAGCGCTCGTCGGCA  54 84
Bcep18194_A5711 2819000 .. 2819024 - -12.1  -3.34192   AAGCCGCGCAACGAA          CTGCGCGCTTA CGA CAAGCGCGCCG          ATCTCGAAACCGAGC  71 118
Bcep18194_A5709 2816598 .. 2816639 - -13.7   -3.7697   ACAGTGACAACACAA CAGCGGCTGAGAAGGATCTG TGT CGGCGCCTTCTC-GCCGCTG CGCCCGAGCGCGGCA  83 404
Bcep18194_A5705 NONE
Bcep18194_A5704 2812966 .. 2812980 -  -7.8  -3.90761   CAATGGATAGAACAA               GCGCCT CCT AAGCGC               TAGATACAGGTTCGA  68 494
Bcep18194_A5701 2811913 .. 2811951 -  -8.9  -3.53012   GGGTTCTGGGTGAAA  GGTCCAATGCCGACCG GATGCCGG CGGTCGGC-CTCGACC   ATGCCGCGCCGGACG  63 70
Bcep18194_A5700 2809620 .. 2809648 - -13.8  -2.72144   GGACTGCTCCGAAAG       CGGGC-GCGCGGC GTGC GCTGCGCTGCCCG        GGACGCGCGGTATTT  72 114
Bcep18194_A5699 NONE
Bcep18194_A5698 2805049 .. 2805080 - -21.6  -5.07652   CCCTCCAAAAGAAAA      GGCCGCACGTCCGC CGAA GCGGAGGTGCGGCC       TTCGATCGCGGCCGA 100 66
Bcep18194_A5697 2804096 .. 2804136 -  -9.7  -3.37537   TATGTGAAAACGGAA GGCCGCGGCGCCGACGAC CGGATC GTCGTCGGCAC-GCAACA  CTGGCTGGCACCGAG  63 302
Bcep18194_A5695 NONE
Bcep18194_A5687 2792851 .. 2792876 -  -5.3  -2.71712   GCCGGCCCGTGAAAG         GCGA-CCGCCTG ACG CTGGCGGTTTGC         GCGCGTATCTGGGGA  44 80
Bcep18194_A5686 NONE
Bcep18194_A5685 NONE
Bcep18194_A5684 2789735 .. 2789745 -  -8.2  -3.53444   GTATGCTGGCTGAAA                 GGCG AAC CGCC                 GAAATGGCGCTGGGG  62 73
Bcep18194_A5682 2788368 .. 2788383 -    -6  -2.66316   CGCGCCAGTATAGGA              GCCGCG AGCA CGCGGT               CAAGCGGGGGCGAAC  46 100
Bcep18194_A5681 NONE
Bcep18194_A5680 2786414 .. 2786437 - -18.2  -4.21194   GCGCACCATGCAAAA          CGCCCGCGAT CTGC ATCGCGGGCG           TCGTGTCGAAACTGC 100 58
Bcep18194_A5679 2785044 .. 2785056 -  -3.3  -4.26076   TCAGTTCTACGAAAA                GGCAC TCG GTGCG                AAGACGATGTTCAAG  63 459
Bcep18194_A5673 NONE
Bcep18194_A5672 2779243 .. 2779262 - -13.6  -5.47218   GCGCAGGCAAAAAAA            TACCCCGC CTCG GCGGGGTA             TTTTTGCTGCGCGAG 100 60
Bcep18194_A5670 2777506 .. 2777549 - -12.4  -2.71712   GCCCGGCCGGCAAAC CGCAACCGCGATAGCGCGTAG CCA CT-CGCGCCATCGCCGCCGCT TTCCCCTTCCTCACT  66 39
Bcep18194_A5667 2774905 .. 2774931 - -15.9  -5.14563   GTTCCGACGAAAAAA        CGCCGCCGTTGC CTGC GCA-CGGCGGCG         TTTTTACATCTGGCG 100 72
Bcep18194_A5664 2769923 .. 2769944 - -17.3  -4.85782   GCCCCGAAAAACAAA           GGGCGCTGC ATCG GCAGCGCCC            TTTTTCATTTACTGC 100 34
Bcep18194_A5661 NONE
Bcep18194_A5660 2762423 .. 2762441 - -13.1  -4.10657   CGAGACGGGTGAAAA             CGCGCCC TCGCG GGGCGCG             CGATTATTGTTGGCG  89 60
Bcep18194_A5659 2761637 .. 2761664 - -14.8  -3.25918   CAATTCGGAAATAGA        CGGAGCCGCGGCG CGC CGC-GCGGCGCCG        CTCTGGCGCTTGGGA  82 375
Bcep18194_A5658 2759965 .. 2759991 - -12.3  -4.86621   AGCCCCAATGAAAAA         CGGGCACATGC TCATC GCATGCACCCG         TTTCTCCCGCAGCGC 100 70
Bcep18194_A5655 2754241 .. 2754278 - -24.2  -4.65895   GTGCGCATGCAAAAA   CGGCCCGCCGCACCGC ACGATG GCGATGCGACGGGCCG    CATGGTGCGACAGCC 100 58
Bcep18194_A5654 NONE
Bcep18194_A5653 2751481 .. 2751526 -    -9  -3.90588   TACCCTCGAAGGAAA CGGGCTGCGCGGCTGGCTCGTC GCCA GACAAGCC-GCCT-GCAACCGG CAGGCAACGCGCGTT  74 50
Bcep18194_A5649 2746237 .. 2746254 -  -2.7  -2.94329   CACGTCGAACGAAAC             CACTCGGA CTA CCCGA-TG             AAGACTAGCACATGG  40 78
Bcep18194_A5648 2745718 .. 2745750 -  -2.7  -4.11216   GGGTGATGTCGAAAA     TCGAGCGCCGC-TGG TTCCG CCACGCGGCGG-CAA     AGTGACTCGGTGAGC  59 95
Bcep18194_A5642 2738906 .. 2738925 -  -3.4  -3.89614   TCCAACGCCGATAAA            TTCGGCGG CTTT CCGCGGAC             GCAATCCGCACCGGC  56 165
Bcep18194_A5641 NONE
Bcep18194_A5640 2735486 .. 2735512 -  -5.2  -3.75153   TGCCTCCAATTGAAA        TC-GCCGATTG GGATAT CAACCGGCCGA         TGACGCTCCGTTGAG  58 363
Bcep18194_A5639 NONE
Bcep18194_A5638 NONE
Bcep18194_A5637 2733957 .. 2733976 -  -9.2  -3.15663   AGGCATGCTCAGCAA            CGTACGCG GCGA CGCGTGCG             CGTCGGTCCTCGCGC  61 137
Bcep18194_A5636 NONE
Bcep18194_A5635 NONE
Bcep18194_A5634 NONE
Bcep18194_A5633 2730081 .. 2730096 - -11.8  -2.58714   CCGTACAGCAAGCCA              GGCCGC GCAA GCGGCC               GGTCGCCTCGCTACG  65 36
Bcep18194_A5631 2728942 .. 2728967 -  -8.2  -3.58864   CGACCACCACAAACA         GCGCCCCACC CTGTCC GGCGAGACGC          GCCGCATTCAATCCC  65 33
Bcep18194_A5630 2728539 .. 2728556 -  -2.6  -3.85698   GCTGTTCCTGAGAAA             GTGCGG TACAGC CCGCAT              CCTCGCTGCGCGCCG  54 118
Bcep18194_A5619 2718897 .. 2718915 -  -4.5  -3.28712   GTGCGCGCGTCAGAA            CGTGCCCG GATA CGAGC-CG             CCGTCGAGCAGCCAG  48 1
        mgsA 2718309 .. 2718329 -  -2.5  -4.65895   TCGGTCAGGGAAAAA            TCCGGGT CGCCGAT ACGCGGA            GCCGGCCGATTCATC  68 146
Bcep18194_A5617 2717180 .. 2717191 -  -7.2  -5.24129   GGCGCGTATAAAAAA                CGCG TAAA CGCG                 GAATTCGGGAGAGGA  93 131
Bcep18194_A5616 NONE
Bcep18194_A5615 NONE
Bcep18194_A5614 2712941 .. 2712961 -  -7.5  -3.34398   TGTTTCCTTCAAATA            CGGCCGG CTCACGC CCAGCCG            AGTGCAGCGAGCGTC  58 13
Bcep18194_A5613 2712281 .. 2712315 - -20.8  -4.56597   CGCCGTCGGGAAAAA    GCGCGTCCGGCGCGG ATCGAG CCGCGCCGGACGC-C     GGTTGTCGCCGAAGC 100 52
Bcep18194_A5612 NONE
Bcep18194_A5611 2708591 .. 2708641 -   -17  -3.05384   GTCGCGCCGACGCAA CCGTGCCGGCGCGCAAC-GT-CACG TGCG CGTGCACCGCTGCGCCCCGGC-CGG GCCCGTCATGCGGCG  88 31
Bcep18194_A5610 NONE
Bcep18194_A5609 2707587 .. 2707612 -  -8.9  -2.88663   ATCGAGGCGGACAGA         CCGGCCG-CGCG GCG CGTGGCGACCGG         CACCGCGTGCCGCGA  55 153
Bcep18194_A5608 NONE
Bcep18194_A5607 NONE
Bcep18194_A5606 NONE
Bcep18194_A5605 NONE
Bcep18194_A5604 2702404 .. 2702414 -  -3.2  -3.44622   GATCGTCAGAACGAA                 GAAC CGG GCTC                 GCGCAGAAATGCCGT  49 5
Bcep18194_A5592 NONE
Bcep18194_A5591 NONE
Bcep18194_A5590 2688797 .. 2688827 - -14.7    -4.371   CGTAGGATAGCAAAA      GCCGCCCG-GGGCA CTGC TGCCTTCGGGCGGC       TTTTTGGTACCGGCC 100 74
Bcep18194_A5589 NONE
Bcep18194_A5588 2687175 .. 2687194 - -16.4  -5.27938   AGGGGCAAATAAAAA            CGGCGGCC CGGA GGCCGCCG             TTTTCGGGCAAAAAA 100 47
Bcep18194_A5587 2685299 .. 2685328 - -18.6  -5.14563   CCGCGCATGAAAAAA       CGCCCCG-GCGGC GCAGG GCCGCACGGGGCG       TTTCAGTGATGCGCG 100 52
Bcep18194_A5583 2680683 .. 2680712 - -11.5  -2.61264   GCCGTGACTTACAAC       CGGCGCGCA-TTGT AGC ACAACTCCGCGCCG       TTCTTACCGCCTCCT  62 42
Bcep18194_A5582 2680295 .. 2680332 - -18.7  -4.58395   CGCACCGCGCAAAAA   CAAAATGCCTGTATCAG CGGA CTGACACAGGCATCTTG    CTGGCGGCAATCGCC 100 45
Bcep18194_A5581 2677868 .. 2677896 - -14.6  -5.37043   ATGCTACAGAAAAAA       CGGCCGGCA-CGC TTTC GCACTGCCGGCCG        TTGGTCCGCCTGCCC 100 43
Bcep18194_A5580 2676632 .. 2676649 -  -9.1  -3.14132   CCGCTTGGTCATTAA             CGTGCCGG AAA CCGGC-CG             TCAGGTTTGATCTGG  61 118
Bcep18194_A5579 2675808 .. 2675818 -  -2.4  -2.73483   AGGCGACCGGAACGA                 CCGG CCA CCGT                 CATGGTTCAATTCGA  39 52
Bcep18194_A5578 2675162 .. 2675186 - -16.5  -5.04601   TCCAGAAATGAAAAA          TGCCAGCCACT AGA AGCGGCTGGCA          TTGAGTAACTTTGGT 100 234
Bcep18194_A5577 2674642 .. 2674659 -  -6.2  -2.63596   TTCCACTCCAGACGA             GCGACC GAGCGT GGCCGC              CCATGCAAACCGGCG  46 50
Bcep18194_A5576 NONE
Bcep18194_A5575 NONE
Bcep18194_A5574 2672121 .. 2672152 -  -4.4  -3.82604   CTACCGAACGAACAA      CCTGCCGCACAT TGGGGTGC ATGGACGGCAGA       CCTGGCGCTCACTCT  58 128
Bcep18194_A5573 NONE
Bcep18194_A5572 NONE
Bcep18194_A5571 NONE
Bcep18194_A5570 NONE
Bcep18194_A5569 NONE
Bcep18194_A5568 NONE
Bcep18194_A5567 NONE
Bcep18194_A5566 NONE
Bcep18194_A5565 NONE
Bcep18194_A5564 2660152 .. 2660162 -  -2.4  -2.85351   GCTGCCGACATTACA                 GCGG CGG CAGC                 GTGTGACGAATTGCC  40 10
Bcep18194_A5563 2659584 .. 2659618 -  -7.9   -3.9461   CCGCGCTAATAACAA    GCTTGCGCT-GGCCGCC AGA AG-GGCCGAGCGCAAGG    ACTGCGACGCAGCGA  68 258
Bcep18194_A5562 2658865 .. 2658902 -  -6.1  -3.54919   AACGATCGTGCTAAA   TTTCGATGGCGCGACGC GGCG GCACCGCGTCACCGGAT    TGTAACGCGGCGCCC  57 62
Bcep18194_A5561 NONE
Bcep18194_A5560 NONE
Bcep18194_A5559 NONE
Bcep18194_A5558 NONE
Bcep18194_A5557 2654968 .. 2654997 - -13.6  -4.13945   ACGCGCATGTGAAAA       GCGGAGCGGCAT CCGTGC ATGCCGCTCCCC        GCTTCAGAAGTAATG  93 29
Bcep18194_A5554 2652316 .. 2652347 - -19.5  -3.01712   CGCCCGCCTGTAAGA      CCCGCACGGGCGGC CGCAC GCCGCCC-TGCGGG      AATCGCGCTTACGAG  93 34
Bcep18194_A5551 NONE
Bcep18194_A5550 2648495 .. 2648520 - -20.5  -4.79756   GACAGAAGCGAAAAA         GCCGGGGCATC CTGA GATGCCCCGGC          TTTTTTCATGTAGCG 100 50
Bcep18194_A5545 2638187 .. 2638209 -    -7  -3.49077   TTTATAAAAATCGAA           TCGAGGCC TGATTTG AGCCTCGA           GTGCGCGCACTAATT  57 35
Bcep18194_A5544 2637790 .. 2637815 -  -9.8  -5.60993   CGGCGCACAAAAAAA         CAAAGCCCCGT CAAAT ACGGGGC-TTG         CTTATCGTTCGGTGC 100 67
Bcep18194_A5543 2637320 .. 2637330 -  -8.2  -2.85351   TGCTCGGACAGGATA                 GCGG CGC CCGC                 TGCCAGATCGAACAC  54 68
Bcep18194_A5540 2634409 .. 2634426 - -12.7  -4.45168   CTGCCAAAATAGAAA             CGCGCTC TACG GAGCGCG              TTTTTTTATGCCATT 100 74
Bcep18194_A5538 2630612 .. 2630639 -    -9  -2.72344   TTTGATCTGGAACCA        TGCGGACCGACC GCCT GGCCGGCCCACT         GAAAACACTAACGCG  57 188
Bcep18194_A5537 NONE
Bcep18194_A5536 2629638 .. 2629651 -  -5.2  -4.52589   CGCGCGCAGATAAAA               CGCG TTACTT CGCG                ACGATCACGCCCTGC  71 16
Bcep18194_A5535 NONE
Bcep18194_A5534 2627232 .. 2627255 - -16.8  -5.87996   CAAGGAAGAAAAAAA          GCGACACGTC CTTC GACGTGTCGC           TTTTTTTATTTAGGC 100 117
Bcep18194_A5530 2623817 .. 2623840 - -15.4  -4.65153   GCACACAAAGTAAAA          GGCCTTCATC GCCA GATGAAGGCC           TTTTTTCATGCGCAC 100 315
Bcep18194_A5520 2614079 .. 2614115 - -23.2  -5.10461   GTTATGTAACAAAAA   GCCCCTGCGCGGGCAAT CGGG ATTGCC-GCGCAGGGGC    TCGTGCGCGAGATGC 100 55
Bcep18194_A5519 NONE
Bcep18194_A5518 2611689 .. 2611705 -  -6.5  -2.71011   AGCCGTGTCGAACGA              CACCCGC GTC ACGGATG              CCGGATGTAATCCAC  49 17
Bcep18194_A5514 NONE
Bcep18194_A5513 2605931 .. 2605957 -  -2.2  -3.58533   TCACAATCTTTCAAA        GGGATAGCGCC TCGTCC GGCGGCA-CCC         GATCGTCGTCATGGC  49 34
Bcep18194_A5512 NONE
Bcep18194_A5511 2600532 .. 2600544 -  -5.5  -3.45832   CAACGCGAGAAGCAA                CGCAG CGA CTGCA                ATTCCAAATCGGCGC  55 63
Bcep18194_A5510 NONE
Bcep18194_A5509 NONE
Bcep18194_A5508 2597311 .. 2597325 -  -4.9  -3.57561   GGTGAATGTGTCAAA               GCCCG TCATG CAGGC               TTGCGATGTTCTCTC  55 66
Bcep18194_A5507 NONE
Bcep18194_A5506 2595056 .. 2595095 -  -3.5   -4.3739   GAGTTCTGGATAAAA  GGCGTACGGGCTGCGC TTACTTCGC GCGCA-CCCATTCGCA  GAATTCCTGCGTGAT  64 2
Bcep18194_A5505 NONE
Bcep18194_A5504 NONE
Bcep18194_A5503 NONE
Bcep18194_A5502 2591477 .. 2591498 -  -3.5  -2.70932   CGTGCGCTTCAACGA           CGTCGGCAC GTTC GCGCGGGCG            AATCGCTGGAGCGGT  41 94
Bcep18194_A5500 2589162 .. 2589175 -  -3.8  -3.05384   TCGTGGCGCACGGAA               CCTG ACTCGG CAGG                CCCGCCATGCAGGCC  45 56
Bcep18194_A5494 NONE
Bcep18194_A5493 2579788 .. 2579798 -  -4.6  -2.51133   GATCTAGCGAGCAAT                 GGCC GTC AGCC                 TGCCGCCCGCAGGTG  43 20
Bcep18194_A5492 NONE
Bcep18194_A5491 2577925 .. 2577943 -  -6.6  -3.53012   GCGCGCCGTGCGAAA             GCTGCACG GCG CGCGCATC             CTGGACCATCGCGTC  57 43
Bcep18194_A5488 2574930 .. 2574950 - -12.5  -3.14564   GCACCTGCCGATCAA            CGACGCGCG CGT CGCGCGTCC            CGCATCGGGCAACGC  69 189
Bcep18194_A5485 NONE
Bcep18194_A5484 2570252 .. 2570275 - -13.8  -2.70932   TGCGGCGCCGAACGA          CGCGCCGCTC GAAT GAGCGTCGCG           CGCGGATCCCGGCTC  72 39
Bcep18194_A5482 NONE
Bcep18194_A5481 NONE
Bcep18194_A5480 NONE
Bcep18194_A5479 NONE
Bcep18194_A5478 NONE
Bcep18194_A5477 NONE
Bcep18194_A5476 2560985 .. 2561011 -   -21  -5.86061   CTGCACGAAAAAAAA         CGGCATCGATCC CGT GGATCGATGCCG         TGTTGTGCATTGCAT 100 116
Bcep18194_A5475 2560391 .. 2560403 -  -6.2  -3.18728   ACGCGGAACAGTGAA                GGCG GTTCG CGCC                GGCGCCGCACACGCA  51 133
Bcep18194_A5474 NONE
Bcep18194_A5473 2558173 .. 2558196 -   -11  -2.52623   TCCTCCGGATAACAG          TGCCGCACGC TCAC ACGTGCAGCA           GCAGATGCCTGCGTT  62 12
Bcep18194_A5472 2556575 .. 2556627 -   -10  -2.60512   CCGAACAGCAACGCA CCGCGCTCCGTCAATCGTGCCG-CAT CAA AAGTCGACACGATTAACGGA-CACGC TCTGTGCTGGGTAAC  59 167
Bcep18194_A5469 NONE
Bcep18194_A5468 NONE
Bcep18194_A5467 2549568 .. 2549592 - -17.2  -3.34398   GCGCTCCGGGAAAGA          CGGCACCGTG TTTCG CACGGTGCCG          TTTTCTTTTGGGAAC  91 65
Bcep18194_A5464 2543433 .. 2543459 - -16.6  -4.13945   ACCGTCATTGTAAAA         CGTTCAACCGGC CCG GCCGGTTGACCG         AAGCCGGCATTGCGC 100 143
Bcep18194_A5463 NONE
Bcep18194_A5462 2541345 .. 2541386 - -33.9  -4.13654   CGGGGAAAGGATAAA CCACGCGGCCCGCATGCGC CAAA GCACATGCGGGCCGCGTGG  GAGAGCCGCTCAACG 100 55
Bcep18194_A5461 NONE
Bcep18194_A5460 2539529 .. 2539544 -  -2.5  -3.53012   TGGTGCTTCCGGAAA              CTGCCG TGGAT CGGC-G              CCTGACGGCACGCCG  47 146
Bcep18194_A5458 2537160 .. 2537180 - -11.8  -5.46657   CACCGGAACAAAAAA            GGGACGGC TGGAC GCCGCCCC            TTTCAGACTCCGCCG 100 109
Bcep18194_A5457 NONE
Bcep18194_A5456 2534327 .. 2534370 -    -3  -3.66356   AGGCGGAATGGCAAA CAGCGTGCAAACCGCGAT TATGTCCG ATTGCGGCATGCGCGATG CCCGCGCATGCCGCA  51 49
Bcep18194_A5455 2532127 .. 2532163 -  -7.3  -3.03124   GCGCACGTGGGAACA   GCCGTCCGACCAC-ACG CCCGT CGTCGCGGTCGT-CGGC   TGATCGCTCGATCCG  54 52
Bcep18194_A5453 NONE
Bcep18194_A5452 2529314 .. 2529328 -  -3.4  -4.13014   TGCAGACGGGGAAAA               CCGGCG GAA CGCCAT               GATGAAGAATCCTTT  61 141
Bcep18194_A5451 2526863 .. 2526878 -  -2.5  -3.28712   TCGTGCGCCTCAGAA              GTCGA TGGTGG CCGAC               ACCTTGAAGGTGCGC  45 4
Bcep18194_A5450 2524955 .. 2524984 -  -7.9  -3.28712   CGCGTCCCGGCACAA       TG-GGCCGCTCG CCTCGAC CGAACGGCCTCA       GGAGCGGGAAGTAGC  58 108
Bcep18194_A5448 2522885 .. 2522904 -   -15  -3.93288   CTGCATGCAAGCAAA            GGCACCGC TTCG GCGGTGCC             TTTTTTCATGGCGCG  89 31
Bcep18194_A5443 NONE
Bcep18194_A5442 2511552 .. 2511567 -  -4.6  -5.73978   ATGACAAACAAAAAA              CCCACG CCCC CGCGAG               CACTCTCCCCGCTCA 100 41
Bcep18194_A5441 2509459 .. 2509499 - -21.9  -4.86731   CGGCCGCAAATAAAA  GAAAACGCCGCCGCCCGGA TGG CCCGGGAGGCGGCGTTTTT  TCGTGGCCGGCAGAT 100 61
Bcep18194_A5439 2506879 .. 2506896 - -14.1  -4.88407   GCACCCAATGAAAAA             GCCCCGC GATT GCGGGGC              TTTTTTTTAGCCGTC 100 74
Bcep18194_A5437 2505124 .. 2505157 -  -2.1  -2.74784   ATCGGGGAAAAGTGA     GCGGAACCGGGCGTC AGAC GTCGCCCGCCAGCAC      CTGCGCGACGTGCAG  39 5
Bcep18194_A5436 2503593 .. 2503604 -  -3.6  -3.57144   CCTCGTACCCCGAAA                CCCA ATTC CGGG                 GACTACAGACAGGAT  51 111
Bcep18194_A5435 2503300 .. 2503328 - -13.8  -3.54935   CAAAGGCGGCCGAAA        TCGCGCCGCCGC GCAAA GCGACGGCGCCA        TGCCCTACAGCGCCT  81 30
Bcep18194_A5434 2502680 .. 2502702 -    -2  -4.05446   TTGGTCAAGTATAAA           TATTTGACGA TTT TAGTCAAGTA           TCCATGTCTTTGAAA  57 72
Bcep18194_A5433 NONE
Bcep18194_A5432 NONE
Bcep18194_A5431 2500313 .. 2500327 -  -2.7  -3.53012   GCGTTCCTTCTGAAA               GCCGC TCGAT GCCGC               TCAGGCTGCTGCCTG  47 26
Bcep18194_A5430 NONE
        hscB NONE
        hscA NONE
Bcep18194_A5427 NONE
Bcep18194_A5426 2496658 .. 2496685 - -21.4  -4.67038   GCCTGAAAATGAAAA        CGGCTCGTGAGC GATT GCTCACGAGCCG         TTTCTTTCATTACCG 100 72
Bcep18194_A5420 2488464 .. 2488476 -  -9.1  -3.37796   CGCGATCATTCATAA                CGGAG CGC CTCCG                CCGGCTTCACCTTCG  63 3
Bcep18194_A5419 NONE
Bcep18194_A5418 2486783 .. 2486793 -  -2.4  -2.80935   ACGCGATCCACCACA                 CGCG CAT CGCC                 CCTCCTCGTCGACCC  39 79
Bcep18194_A5417 2484108 .. 2484130 -  -3.4   -3.5393   AGGATGTCCTTCAAA           CGCCGA TGTCTCCTTTG TCGGCG           AGAGTTAGTGCTTCA  51 192
Bcep18194_A5416 2483254 .. 2483266 -  -3.3  -3.53012   GCCCCGGCCGCCAAA                CCCTG CGT CAGGC                GCGCTTCGCGAGCGG  49 20
Bcep18194_A5415 NONE
Bcep18194_A5414 2480499 .. 2480555 -   -18  -3.55761   GATGGATTCTTCAAA CTGCGACGGC-GCACGCGCCTGAACCG CTTT CGCTACAGACGCGCGAAGCCGTCGCAA GGTTCATTCGATCTT 100 40
         eno 2479121 .. 2479152 - -15.8  -3.92996   CCGCAGATATAAGAA      GCGCCGCTCCGCGC ACGT GCACAGAGCGGCGT       CGATATGACGAACCC  91 53
        ftsB 2478628 .. 2478645 -  -9.8  -5.68438   GCAGGAAATAAAAAA             GCGCGG CATTTC CCGCGC              TTTTTCAATGGATTC 100 53
Bcep18194_A5408 2475548 .. 2475561 -  -5.2  -3.75153   TGGCGGCAATCGAAA               CGCG GCCGAG CGCG                AGCCGGCTAGCGTGG  58 32
Bcep18194_A5407 NONE
Bcep18194_A5406 2473538 .. 2473580 -  -6.6  -4.17089   CGTAAAGGGGGAAAA GTCGGATGCGCGCCGACGGC AAC GCGGACGGCAGGCCGCCGCC CAGTGTCAGAGCCAG  69 31
Bcep18194_A5405 2472852 .. 2472863 -  -7.2  -3.65046   GCGTTATTGTAACAA                GCGC ACTC GCGC                 AAAAAATGGAACGGC  62 45
Bcep18194_A5404 NONE
Bcep18194_A5403 NONE
Bcep18194_A5402 NONE
        dapA 2469306 .. 2469320 -  -7.1  -3.28712   TTCGTCTTGCTAGAA               CGCTC GTCAG GAGCG               GCGCCGGACGGAGCC  55 100
Bcep18194_A5400 2468128 .. 2468157 -  -2.9  -3.30124   TCCGAGGCTGGAGAA       TCGCACGCGC TCAGTTCAGCT GCGCGTG-GA       GCAGCGAAATGATCC  46 6
Bcep18194_A5399 2467268 .. 2467283 - -11.8  -5.78622   TCAGCTGAAAAAAAA              CCGGCC CGAG GGCCGG               TTTTTTTACGTCTGT 100 99
Bcep18194_A5396 2464820 .. 2464873 - -18.8   -2.7395   ACAGATGCCGGAAAT CCCTGCGTTGCCGGCGCTGCCCGAC TCGTC GTCGGTC-GCGCCGCCATTGCAGGG TGACAGCGCCGCACC  87 105
Bcep18194_A5393 2460181 .. 2460200 -  -9.2  -3.72576   TTGCCGCTGACGAAA            GCGGCATC ACTG GCTGCCGC             TGACTTCCCGCTTGG  71 69
Bcep18194_A5390 2455795 .. 2455815 -    -6  -4.07568   TGTGGTCTGGGAAAA            GGCCGGCG CGCAT CGCCGACA            ATGACCGGCCGTTAT  65 287
Bcep18194_A5389 2454711 .. 2454740 - -14.3  -3.02144   GCATGCGCTCGAACA       GCGAAGCAGGCCG GATG CGACCTGCTTCGG        CGATTTACGATGTCA  72 289
        cysS 2450569 .. 2450584 -  -4.6  -2.53876   GGTCAGTGGAACGCA              CCGCGC TCAT ACGCGA               CGCCATTCGGTCGAT  43 16
Bcep18194_A5383 2449689 .. 2449721 - -11.2  -4.11692   TATTGATGTTTAAAA     CCCGATAGCCGCCGC TCAG GCGTCGGCG-TCGGG      CGCATCGAGGCTGCG  84 8
Bcep18194_A5382 2448591 .. 2448608 -  -9.1  -3.31157   GAATCACGAGAGGAA             CGCG-CGC GCA GCGGCGCG             CAAATGGAGGACGCA  63 46
Bcep18194_A5381 2447125 .. 2447145 -  -4.6  -4.17491   ACCAAATGGTGAAAA           TGCG-CGCG CCAT CGCGCCGCC            GTCAGCCTGCCGCCG  65 41
Bcep18194_A5380 2445313 .. 2445352 - -20.2  -4.58283   CAAGCGCCCGAAAAA  GAAAAAGCCCCGCAAGTC CGAG AACTTGCGGGGCTTTGTC   ACCGCTTTTGGCGGA 100 238
Bcep18194_A5378 2442605 .. 2442617 -  -4.7  -2.69471   GCAGGTCGAGAGAAT                GGTCG CTC CGCCC                GCATCCCGCGCTTTC  44 332
Bcep18194_A5377 2440536 .. 2440565 -   -15  -3.61178   TTCACGCAGCCGAAA       GCCGGCCCGGCGC TGCCT GCGCCGGACC-GC       GATCGAATCGATGCG  85 95
Bcep18194_A5376 NONE
Bcep18194_A5375 NONE
Bcep18194_A5374 NONE
Bcep18194_A5373 2436470 .. 2436487 - -12.7  -6.15828   CGGACGAAAAAAAAA             GCGGCAC TCGC GTGCCGC              TTTTCCGGTTGGCGC 100 59
Bcep18194_A5372 2435703 .. 2435717 -  -8.5  -5.10933   CGAGCCAAAAGAAAA               CCGCC ACGCG GGCGG               TTTCTTCACGAGCGG  93 75
Bcep18194_A5371 NONE
Bcep18194_A5370 NONE
Bcep18194_A5369 NONE
Bcep18194_A5368 2429871 .. 2429885 -  -2.8  -2.70626   AATAAATACAATCGA               GATGGT CAG ACCATT               GGCGGCCTATCACGC  40 35
Bcep18194_A5367 2429035 .. 2429058 - -10.2  -5.79595   CCCCAAAACAAAAAA          CCCTGCCGCC TTTC GGTGACAGGG           TTTTTTCGATCCGGC 100 59
        gltX 2425897 .. 2425913 -  -2.2  -3.74251   GACATTTCTACGAAA              CGCC GCTGAATCT GGCG              TCCCCTAGGGGATTC  52 439
Bcep18194_A5364 2423942 .. 2423987 -  -3.7  -5.14563   TGCCCGACGAAAAAA GGCTGCGCATGCTGTGCGAAG CGGT CCTCGCGCACCCGGCGCACGC GGAGTCGCTCGAGCA  83 386
Bcep18194_A5362 2422711 .. 2422726 - -11.8  -5.52986   ACGGCATCAAAAAAA              GCGCCC CGAG GGGCGC               TTTTTCATTTGCGGC 100 73
Bcep18194_A5359 2419139 .. 2419154 -  -3.9  -3.63627   CCCTCATATCGGAAA              CGCGC GGGCAT GCACG               ACTTACTCGCCCCAA  53 28
Bcep18194_A5358 2418370 .. 2418396 - -16.6  -3.50853   GTCGCGTAAGCAGAA         CAGCACGACGCG CCA CGCGTCATGCCG         ATGCCCGCCCCGCCT  89 192
Bcep18194_A5354 NONE
Bcep18194_A5353 NONE
Bcep18194_A5352 2412031 .. 2412073 -  -8.5  -2.50935   AGCGTATCGACGAAT GCGAAC-G-CCGCGCCGGTC GTCATT GTCCGGC-CGGTCCGTTCGC GTCGGCGCCCTCGGC  53 2
Bcep18194_A5351 2410960 .. 2410970 -  -8.2  -3.57263   AGCCCGACCTCGAAA                 GCGC GGT GCGC                 GAAGCCAAGACCTAC  62 143
         alr NONE
Bcep18194_A5347 2406171 .. 2406212 - -12.2  -2.87274   CTTTACAACGAATTA CGCGACAGATCGCCCGCGC GCTTG GCCCGGGCG-CCTGCCGGG CCGGTTACTCGAGAT  67 30
Bcep18194_A5346 2405727 .. 2405748 - -14.4  -3.46602   GCCCGGATACGACAA           GGCCGGGC GCAAGA GCCCGGCC            TGTTCATTCATTACC  83 81
Bcep18194_A5344 2402738 .. 2402754 -  -5.1  -3.40403   CTTTCTGCACCAGAA              GGTCG TGCTGAT CGACC              GCATCGCGGCGGCGA  53 316
Bcep18194_A5337 2395666 .. 2395698 - -11.8  -4.27316   CCCCGGAATTCAAAA      GCGGGGCCGCGCGC ATACA GCGTTGGGCCCCGC      AAACGGCTTCCATCA  91 38
Bcep18194_A5336 NONE
Bcep18194_A5335 2390654 .. 2390675 - -18.7  -3.18264   CGCTGCAGCGACGAA           CGGCGGGCG TCGA CGCCCGCCG            TCCGCGCGTTCGCGT  93 40
Bcep18194_A5334 NONE
         def 2387863 .. 2387878 - -11.8  -4.88407   CCACGCAATGAAAAA              GCCCGC GCAA GCGGGC               TTTTTTGTTTCCTGC 100 64
Bcep18194_A5329 2381337 .. 2381357 -    -9  -5.48303   ACAAGCTTAAAAAAA           GGGGGC-CT GTTG AGAGCCCCC            TTTTTGCGCCGGCTC 100 49
         tsf NONE
Bcep18194_A5327 2379401 .. 2379434 -  -3.7  -3.95071   CAAACCTTCAAAGAA     CGCGG-ACCCCACCTG GCG CATCTGGCGCGCCGCG     GCCGATGGCCCGCAT  58 51
         frr 2378787 .. 2378797 -  -2.4  -3.63569   GTAATGCGGGAAGAA                 GGCG GCG CGCG                 AGGACGGTCGTCAGA  49 36
Bcep18194_A5325 NONE
Bcep18194_A5324 2377157 .. 2377167 -  -5.4  -4.25053   GCATAACAGAAATAA                 TGGT TTA ACCA                 AGCAGCAGCATCGCG  68 19
Bcep18194_A5323 NONE
Bcep18194_A5322 2374533 .. 2374562 - -19.3  -3.73775   TTTAGCTGCATCAAA       TCAGGCGGCTGCC CAGC GGCCGCCGCCTGA        CGCTTCAGAAATGGA 100 30
Bcep18194_A5321 2372134 .. 2372144 -  -3.2  -2.62616   TCAGCGCGCACATCA                 CTCG TTT CGAA                 AACTTACCGGTTAGC  39 77
Bcep18194_A5320 NONE
        lpxD 2370451 .. 2370484 -  -5.1  -3.64703   CGGTGGTGATGCAAA     GGCTGAAGCGGGCCGC CGT GCGGCCCAG-TCTGGC     AAACCGGGCCGGTTG  55 79
        fabZ NONE
Bcep18194_A5317 NONE
        lpxB NONE
        rnhB NONE
Bcep18194_A5314 2366449 .. 2366467 -   -16  -5.27335   CGCCGGAAACAAAAA             GGCCGCGT CGA ACGCGGCC             TTTTTCATGGTGCGG 100 59
Bcep18194_A5312 2362709 .. 2362730 - -15.9  -5.38958   ACCGACAAACAAAAA           CACCCCGGT ATCT ACCGGGGTG            TTTATAGCATGAACC 100 106
Bcep18194_A5311 NONE
Bcep18194_A5310 2360927 .. 2360957 - -21.2  -3.98661   GACACGCATCACAAA       CGACACGGCCCGCT CGA AGCGGGCCGTGTTG       CTTTGGGCGATGTGA 100 222
Bcep18194_A5308 NONE
Bcep18194_A5307 2359576 .. 2359595 - -11.4  -3.54459   CGAATCGGGGCGAAA            GACGCGGA TCGG CCCGCGTC             AGCGCGCGTCCTTGT  73 24
Bcep18194_A5303 NONE
Bcep18194_A5302 2354561 .. 2354571 -  -8.2  -3.84271   TCACAACACGAACAA                 CGGC TTA GCCG                 GTTTCAGCCGTTCGG  71 227
Bcep18194_A5301 NONE
Bcep18194_A5300 2352337 .. 2352364 - -12.8  -4.99312   AAGAGAATAAGAAAA        GCAGCGCATCAT TTGC ATCATGCGCTGC         GTCAATAGCATGGAC 100 83
        guaA 2350619 .. 2350636 - -12.7  -5.93252   GCCAAAAACAAAAAA             GCCCGCT GTGA AGCGGGC              TTTGATGTGTTCTGC 100 75
Bcep18194_A5298 NONE
Bcep18194_A5297 2349739 .. 2349761 - -17.8  -4.19817   TCCATTGATGCAAAA           CGGCTTGGCA ACC TGCCAAGCCG           TTTGCTTGTCGCGAC 100 110
Bcep18194_A5294 2347106 .. 2347121 -  -6.8  -2.78384   TCGCCGTCGACGATA              CCGACC GCGC GATCGG               CTTCATGCTGCTCGA  48 430
Bcep18194_A5285 2339625 .. 2339679 -  -4.3  -3.73224   GCAGCGCGGACCAAA CCGCGCCGATCCGGTGAAACGGAAGC CGCCCC ACCTCCG--TCGCCGGGTCA-CGCGG TCACCGTTTCCGGTC  56 18
Bcep18194_A5284 2338886 .. 2338911 -  -6.7  -2.68279   GACGCATGAAATGCA         GGTCGCGCGCCG ATA CGG-GCGCGGCT         TCGGGAACCGGGGAA  48 105
Bcep18194_A5283 2338352 .. 2338391 - -11.5  -3.05384   CTCCGGTTCACGGAA CCGTGCGCGCCCCGCTCGCA CCG TGCGA-CGGG-CGCGG-CGG ACGCGCCTATGACGC  66 32
Bcep18194_A5282 2337312 .. 2337326 - -12.8  -5.42975   TTACATAAAGAAAAA               GGCGGG AAA CCCGCC               TTTCGACCGACTGCG 100 47
Bcep18194_A5281 2336278 .. 2336288 -  -2.4  -3.53012   GCGGCCCGCGGCAAA                 CGCC GCG GGCC                 TGCATTTCGCTCGTT  47 73
Bcep18194_A5280 NONE
Bcep18194_A5279 NONE
Bcep18194_A5278 NONE
Bcep18194_A5277 NONE
Bcep18194_A5276 NONE
Bcep18194_A5275 2330643 .. 2330661 -   -16  -5.71712   CCGCACATAAAAAAA             CCCGCGCA TCG TGCGCGGG             TTTCGTCAGACGCTG 100 58
Bcep18194_A5273 2328901 .. 2328930 -  -9.3  -2.53382   ACGATCGCGAACTGA       CGCCGGCCGACC TGCCGTC GAT-GGCCGGCG       CCGTCGTGATGAATT  54 186
Bcep18194_A5271 2327125 .. 2327136 -  -7.2  -3.19081   CATCGAAGGAACACA                CCCG GAAC CGGG                 CATCGTACGGTGGAG  56 80
Bcep18194_A5270 2326603 .. 2326615 -  -4.7  -3.53444   GGCGCGAACAAGTAA                GCCGC CGT GCGCC                GGGATCGTTTTCCCG  53 112
Bcep18194_A5267 2322608 .. 2322641 -  -5.1  -3.21099   CTGCCTGATGAGCAA     CACGCACCCGTTCGCG AAG CGCGG-CGGGCTCACG     CTCGACCAGTACCTG  49 465
Bcep18194_A5264 2320478 .. 2320500 -  -3.2  -3.76224   GGTGCAGGCACGAAA           GCGAGCCTGC GCG GTGGGCTCGG           CCGCCAGAACGCCGG  56 135
Bcep18194_A5259 2314158 .. 2314177 - -16.4  -5.75342   TTCGCGCAAAAAAAA            CGGGCGCC CGAA GGCGCCCG             TCGCATGCCGGAACT 100 53
        ispD 2306856 .. 2306870 -   -10  -3.25088   GGTGAAAGTCAGGAA               GCGTTC GTG GAACGC               GCGAGGATCGCTTCC  64 4
Bcep18194_A5253 2306256 .. 2306285 - -13.7  -5.40072   GCCGCTCCAAAAAAA       GAAAATGCCACGC ATTC GCGTGGCATTTTT        CATTTCCGCTGCACA 100 75
Bcep18194_A5248 2302075 .. 2302093 -  -4.5  -2.52676   GACTCCCGGAACGCA             CCGGC GGTGCGGAT GCCGG             TACAACGGCAATCGG  41 117
Bcep18194_A5247 2300470 .. 2300486 -  -2.1  -3.22906   TCAGCGTCAGAAAAT              CACGTCG GTT CATCGCG              CATCCTTTGGTTCGC  43 89
Bcep18194_A5246 2298840 .. 2298880 -  -8.2  -3.55622   CGCAAGTTCGGCAAA CCCGGC-GG-ACCCGCAACC GTG GGCCGCGGACGCCGGCCGCG CGCTGATGCTCGCGC  62 407
Bcep18194_A5244 2297522 .. 2297533 -  -5.8   -3.1319   TGAAAATGGATCGAA                TGGG CGTC CCCA                 TTGAGCAACGTACTT  51 58
Bcep18194_A5243 NONE
Bcep18194_A5242 2296610 .. 2296625 -  -3.3  -4.24294   ACGAATCATGCAAAA              CAAAG CCCCGC CTTTG               TGGAAAGCTGCCGGC  61 237
Bcep18194_A5241 NONE
Bcep18194_A5240 2294493 .. 2294507 -  -7.1   -4.8048   GTTTTAGACGAAAAA               TCCGC TTTTC GCGGA               AAAGTTATTTTTGAG  84 468
Bcep18194_A5237 2293113 .. 2293137 -  -5.7  -5.40072   GCTTGCGGAAAAAAA          CGATCGACGAT GGC ATGACCGATCG          TGATCAGCCCTGCAG 100 167
Bcep18194_A5236 NONE
Bcep18194_A5235 2291844 .. 2291881 -  -9.7  -3.66883   CCAACATATTCCAAA   TGCGATGGCCTCGCGCG TTGG CACGTACGGCCAACGCA    ACTCCCTGCGAAGGC  68 63
Bcep18194_A5234 2290329 .. 2290356 - -18.4  -3.24747   GCCTGACATGACGAA        GCGCCGCGGGTC GGGC GACGCGCGGCGC         TGGGTGTCTGGCTTG  91 84
Bcep18194_A5229 2285050 .. 2285082 -  -6.4  -3.44229   AGCTGACGAGCATAA     CGC-TCAATGGTTGC GGGC ACAACCATTCACGCG      ACCGCGTGCAACGCG  57 56
Bcep18194_A5228 2283808 .. 2283837 -  -9.9  -2.57132   CGGCTGCTCGACAAG       GTCGTCGCACACG CGAC CGAGCGGGACGAC        TGAGCGGCAGCACGG  59 203
         tig 2280399 .. 2280435 - -25.9  -4.65895   CGCTTGACGTAAAAA    CGGCGTGCGGGCCGTCG CTC CGACAGCCGGCACGCCG    CTAGAGCAACACTTA 100 38
Bcep18194_A5224 2279526 .. 2279543 -  -4.1  -2.90725   GTAAATGACATGATA             CGC-CGAA TGC TCCGAGCG             CCGCGCCTAGGGCGC  44 136
Bcep18194_A5223 2278164 .. 2278187 -  -8.8  -5.75822   GATAAACGAAAAAAA          GCCGCCCACG GTCT CATGAACGGC           CTTTTTCGCAGAACA 100 56
Bcep18194_A5222 2275539 .. 2275557 - -17.4  -5.65177   AGACGCATAAAAAAA             CCCGCGGC CAT GCCGCGGG             TTTCGTGAACAACCG 100 65
Bcep18194_A5221 2272779 .. 2272797 - -13.1  -5.45802   CCCGGAAAACAAAAA             GCCCCGC ATGAA GCGGGGC             TTTTTTTGTTGCGTG 100 52
Bcep18194_A5219 2271309 .. 2271331 -  -6.3  -3.06133   GAAGCGCTGACGCAA          CGG-CGACAT GCCG ATGCCGGCCG           CGCAGCCCTGCCTGC  51 58
Bcep18194_A5215 NONE
Bcep18194_A5214 2261661 .. 2261692 - -17.4  -4.08767   CGCAGCCCGGCAAAA      GAAAAAGGCCGCTC CAAA GAGCGGCCCTTTCC       GTACCGGATTCACGC 100 57
Bcep18194_A5208 NONE
Bcep18194_A5207 NONE
Bcep18194_A5206 NONE
Bcep18194_A5205 2251644 .. 2251654 -  -8.2  -3.69836   ACAAGTAAGGGGAAA                 CGGC ATT GCCG                 GGCGCATGCCTTTTG  69 137
Bcep18194_A5204 2249977 .. 2250004 - -19.8  -4.18197   ATCGGGCATGCAAAA        GCCCCGGGGGCG TTAC CGCCTCCGGGGC         TTCGTTAGAGATCGA 100 125
Bcep18194_A5202 2246188 .. 2246206 - -10.2  -3.55444   TCGGCAGCCGCGAAA             CCTCCCCG CGA CGGCGAGG             TTTCGCGCCGGCGCG  70 261
Bcep18194_A5200 NONE
Bcep18194_A5199 2243903 .. 2243930 - -15.6  -5.07652   CCCCGCAAAACAAAA        CGGCCCTGCC GGTGAAGA GGCAGGGCCG         TGGGTCCGGGCGCTT 100 39
Bcep18194_A5198 2242821 .. 2242837 -  -2.1  -3.61398   TCCGCCGCTCAACAA              CCGCCGT CAA ACGTCGT              CGAATGCGGCCTTCA  49 15
Bcep18194_A5197 2242313 .. 2242370 -  -9.5  -3.08996   GACCTCGACGCAACA CCGCCGCGCTGAGCGCGCGAGCAGGCGC CGC GCTACGGCGCGCGCGC-CATCTCGACGT GCGGCACGCCGGCTT  60 0
Bcep18194_A5194 NONE
Bcep18194_A5193 2238656 .. 2238670 -  -4.9  -2.90075   TCCTTGCGAATTACA               GCGCG GCGAG CACGC               GTTCGAGCTGATGGC  46 6
Bcep18194_A5192 2237482 .. 2237503 -  -7.1   -3.1855   TTCCTGAATACGTAA           GGCGGGTGC TCAT GCGCGCGCC            GGCATGCGGCAACGG  53 125
Bcep18194_A5191 NONE
Bcep18194_A5190 NONE
Bcep18194_A5189 2235360 .. 2235373 -  -3.1  -2.78679   TTCCTCGATTGAAAT               CATCGG CGC CCG-TG               GGTGATGAGGCGCGC  40 104
Bcep18194_A5188 NONE
Bcep18194_A5187 NONE
Bcep18194_A5186 2231607 .. 2231632 - -14.7  -3.93695   CGGACCATGCACAAA         CGGCGATGTCC TTGC GGGCATCGCCG          TTTTTTTATCCGCGC  89 60
Bcep18194_A5182 2228356 .. 2228374 -   -16  -5.09895   GACGGACGCAAAAAA             GGCAGGCC GAT GGCCTGCC             TTTTTTTCATGGTGA 100 77
Bcep18194_A5177 2222703 .. 2222736 - -13.1  -4.46233   CGAAGCGTAAATAAA     TCGTCGAACAGCCCGG TGG CCGGGCCGTCCG-CGC     CGGTTACGGCGTGGT 100 29
Bcep18194_A5176 NONE
Bcep18194_A5175 2220807 .. 2220834 -  -6.3  -3.72576   TCCTTGTGGATTAAA        GCCAC-CCGG GCGTCTGAA CCGGTGTGGC        AAGTGAGAAGCCGAA  62 219
        rpsF NONE
Bcep18194_A5173 NONE
        rpsR 2219750 .. 2219764 -  -4.3  -3.02144   CGACTTTTTCCAACA               GAATG ATTTG CATTC               GAATTCTCCTTATTG  45 51
Bcep18194_A5171 2219239 .. 2219267 - -18.2   -5.4505   GCGGGCAATAAAAAA       GGCAGGC-CCCGG TTGC CCGGGCGCCTGCC        CTTGTCCGGACGGCG 100 68
Bcep18194_A5170 2217782 .. 2217798 -    -5  -3.86346   TTAGGGCTTTACAAA              CCGGCG TTACT CGCCGT              AGAACGTCTGCGCCC  60 15
Bcep18194_A5169 NONE
Bcep18194_A5168 2215938 .. 2215966 - -16.8  -5.09259   CACCCCAAAAGAAAA       TGCGCCGC-AGCC TTTC GGCTTGCGGCGCA        TTTCATGTCCGTTCG 100 59
Bcep18194_A5156 NONE
Bcep18194_A5155 NONE
Bcep18194_A5154 2199564 .. 2199606 - -27.2  -4.06055   AGCTGCCAAACGAAA CGGCCGGAATCCCGATCCGT TCG ACGAATCGGCATTCCGGCCG TTGTGCGCAGCCGGG 100 60
Bcep18194_A5153 NONE
Bcep18194_A5152 NONE
Bcep18194_A5151 2197069 .. 2197095 -  -6.5  -4.07568   CGCTGTTCCTGAAAA        CGGTCGAGACGCG CTA CGCG-C-CGCCCG        CAGCGATCCGCTTCA  66 316
Bcep18194_A5149 2195943 .. 2195962 - -12.1   -3.2056   ATGGATATCCATGAA            GCGGCCC CGGGAC GGGCCGC             GGCCGGCTCGGGAAG  70 56
Bcep18194_A5148 2193175 .. 2193194 -   -15  -4.00124   CACCCCATAAGCAAA            CACCCCGC CTGA GCGGGGTG             TTTGTTTTGGTGCGC  93 69
Bcep18194_A5145 NONE
Bcep18194_A5144 2190668 .. 2190724 - -10.2  -3.21099   CTGCCCGACGACGAA CGCGGCCGCATCGTCGCGGCGCTCACCG CACAT CGCTG-GCGGC-C--CGACGCGGCCGCG CAGGCGCTCGGCATC  62 123
Bcep18194_A5142 2187286 .. 2187304 -  -5.9  -4.09685   TGTCACTCGGTAAAA             CGGCGCC TCAAT AGCGCCA             CTCGCCGGCATCGCG  65 14
Bcep18194_A5141 NONE
Bcep18194_A5140 NONE
Bcep18194_A5139 NONE
Bcep18194_A5138 NONE
Bcep18194_A5137 2182009 .. 2182033 -  -9.9  -3.28712   GCTGCGCGCCTACAA          GGTCGCGGTCG TGC CGACCGTGATC          TATGCGGTCGCGCTG  63 241
Bcep18194_A5128 2170564 .. 2170584 - -18.3  -4.08767   TTGATCGTGTGAAAA            CCGGCACGC GGC GCGTGCCGG            CCAATGTGTGGGCGT 100 68
Bcep18194_A5127 NONE
        recR 2169554 .. 2169575 - -15.1  -2.52516   CCTGGTATGAGGAAC           GGCGCCGCC TGGC AGCGGCGCC            CGGCTTACATAGTGC  76 30
Bcep18194_A5125 2168230 .. 2168244 -    -7  -3.72576   TGCGTGCTCAGGAAA               GCGCCG CGC CGGCCC               GGGTTTTCCCCCGCT  62 107
        surE 2167349 .. 2167366 -  -8.3  -3.14132   CTCGCCGCTCATGAA             GCCCGCC CTCC GGCGCGC              GCCCATTCGCGCGTC  58 1
Bcep18194_A5123 NONE
Bcep18194_A5122 NONE
Bcep18194_A5121 NONE
Bcep18194_A5120 2163278 .. 2163317 -  -4.8  -3.85698   CGGCGCCTGCAGAAA  CCGC-CGAGGGGCCGTTCA GCG CGACCGGCCAGCCGTGCGA  TGCGATCGTCTGCGG  58 351
        rumA 2161096 .. 2161111 - -11.8  -5.15634   CACCCCATGAAAAAA              CCGGCC CGCG GGCCGG               TTTTTTTACGTCCGC 100 50
Bcep18194_A5116 NONE
Bcep18194_A5115 2158417 .. 2158439 -  -7.7  -2.62933   CAACTGTCCATACCA          TGCGCGACGC CGAG GCGCCGCG-A           CCGATCGCTATTCGC  51 89
Bcep18194_A5114 2157249 .. 2157301 - -10.6   -4.7629   GCATGAATTGAAAAA GCGCCGTGTCCTCACGGCCTGTCG ATATCGA CGACAGGCC-TTCGC-CACGGCGC TTGACGTCAGGGCAA 100 32
Bcep18194_A5113 NONE
        hisS 2154474 .. 2154485 -  -2.2  -3.28712   TGTTCGTCGTGATAA                CTCA TCGG CGAG                 CGATTCCTTCCTGTT  45 74
Bcep18194_A5111 NONE
Bcep18194_A5110 2152569 .. 2152594 -  -8.2  -2.60496   CTGCCTTTCAAATAC         CGAGCGGCCGG GAGCA CCGGCCGC-CT         TCAAGTCGCGCAGCC  53 93
Bcep18194_A5109 NONE
Bcep18194_A5108 2150631 .. 2150674 - -18.9  -3.66288   CAGGTGTCAAGATAA GGCGGCTGGCAT-CGGTCGC TCGCG GCGACCGGATGCCGGCCGCT GCGATAGGTTAGGAC 100 34
Bcep18194_A5107 2149343 .. 2149359 -  -5.8   -3.2794   GTTGATCGACAGCAA             GGC-GCG CATC CGCCGCC              AGGTACTCCGCTCGT  52 101
Bcep18194_A5106 NONE
Bcep18194_A5105 NONE
Bcep18194_A5104 2146813 .. 2146833 - -16.1  -3.62096   TCCTACGACGGGAAA            CAGCGCGCG ACA CGCGCGCCG            CGATGTGAATCGGAA  91 96
Bcep18194_A5103 2145623 .. 2145635 -  -5.5  -2.72463   ATGCATGCCGAAGCA                CGTCC CGC GAACG                CCTGTTTATCGGGGT  46 31
Bcep18194_A5102 NONE
Bcep18194_A5101 2143527 .. 2143546 - -16.4   -4.8622   CGCCCCAATGAAAAA            CGGCGCCG CAAG CGGCGCCG             TACAAGGCTTTCCTT 100 56
Bcep18194_A5100 2141306 .. 2141323 - -14.1   -5.4251   GCGACATACAAAAAA             GCCCGCC GAAA GGCGGGC              TTTTTTTATGGCTTC 100 86
Bcep18194_A5098 2137982 .. 2138007 - -15.4  -2.75064   CTCCTCATCGAAGCA         GCGCGCCGGC TGGCGT GCCAGCGCGC          ACGAGACTGATTCCG  78 56
Bcep18194_A5097 NONE
Bcep18194_A5096 2135361 .. 2135378 - -10.5   -5.5112   TGCACGAACAAAAAA             CCCGGCC ATCG AGCCGGG              TTTTTTATTGGCGCC 100 90
Bcep18194_A5094 NONE
Bcep18194_A5093 2132083 .. 2132116 -   -11  -2.74144   CGTCTATCGTGAAAT    CCTGCTCGC-GCGCGG CATG CCG-GCTGCGAGCCGG     GCCGTCATGCTCTGG  63 311
Bcep18194_A5092 2130136 .. 2130149 -  -2.3  -3.83561   CCCTGTTAAAAAAAC               TGCGG TGCA CCGGA                CAGCCTGCGCCGCTG  54 52
Bcep18194_A5091 2128888 .. 2128903 -    -6  -3.14211   ACGGCCGGTTACGAA              CGGCCG CTTA CGGACG               CTCGACCGCGAGTGC  51 17
Bcep18194_A5090 2127978 .. 2128017 - -20.1  -4.07568   GGGGCCTTCGGAAAA CGCCCG-GCTGCGC-GGCC ACCC GGCCCGCGCAGCGCGGACG  CTCAGCCCATGTGCA 100 27
Bcep18194_A5089 2127072 .. 2127089 -  -5.5  -3.85698   GCGTGCCTGCACAAA             CGCGCACC ATC GG-GCGCA             GCACGCCCCGGTGTT  62 269
Bcep18194_A5088 2126029 .. 2126044 -  -8.2  -5.33405   CCGACGAAACAAAAA              GCCCGC CGAG GCGGAC               CTTGATGAAACGCTG 100 52
Bcep18194_A5087 2124682 .. 2124693 -  -4.4   -2.6927   AGGGCGCATACAGGA                TTCC TTTC GGAA                 ATGTAAGGATGACGA  42 151
Bcep18194_A5086 2123685 .. 2123716 -  -7.2  -3.05384   TTCGTGTCGAGCGAA      GTCGCGTTGCCG CTCAGCCT CGGCAACGCCCC       GCAGCCAGCAAGCAT  54 451
Bcep18194_A5082 NONE
Bcep18194_A5081 NONE
Bcep18194_A5080 NONE
Bcep18194_A5079 2117652 .. 2117666 - -11.4  -3.28791   ATTGGCCCGGTACAA               TGCGCG CCG CGCGCA               CCGAGCCAGCGCGGG  69 42
Bcep18194_A5078 2116325 .. 2116353 - -20.3  -4.99134   ATCCGAAATGAAAAA        CGCCGGTGCGATG CAA CATCGCGCCGGCG        TTTTGTTTTTCCGCG 100 60
Bcep18194_A5075 2113137 .. 2113183 - -15.2  -3.06831   CCAAGCGGCATGCAA TGTGCCGCAAACGC-ATCGGG TGTTAC CCCGCTTGCGTTCGCGGCACC GCAACCTTACGCGCG  81 49
Bcep18194_A5074 2112283 .. 2112307 -  -7.9  -2.78463   ATGCGGGCGAGCATA          GCGTGACAT TCGCATG ACGTCACGC          GGTCCACCACGCGAC  52 214
Bcep18194_A5073 2111389 .. 2111440 - -12.2  -2.66602   TGATGGAAGAACTCA CGGCGCGCCGCGACCGTG-TCGAG ACCGCA CTCGCGCTCGG-CGCGACGCGCTG GGAAGCCGCGCAGGA  64 353
Bcep18194_A5070 2107537 .. 2107557 - -10.3  -2.78463   ACGGCGCCGACGACA            CATGCGCGG CGG CCGCGCGCG            GCTACATCGCCTATT  57 246
Bcep18194_A5068 2105436 .. 2105465 - -22.3  -5.00138   CACGGAAATGAAAAA       GCCCGCATCGACA ATAC TGTCGATGCGGGC        TCGATGCCTTTCTGG 100 116
Bcep18194_A5067 NONE
Bcep18194_A5066 NONE
Bcep18194_A5065 NONE
Bcep18194_A5064 NONE
Bcep18194_A5063 2100338 .. 2100353 -    -6  -3.77832   CGGCAAAGGCAACAA              CCCGGC CACC GCCGCG               CATGAATTCCTGGCC  62 87
Bcep18194_A5061 2098516 .. 2098562 -   -15   -3.4072   GATGCCGCAGGACAA TCGCGCCGGCGTGCTCGCGCGG CTG CAGCGCGAACACACGGGCTGGA CCGCGATACTCGACG  80 241
Bcep18194_A5057 2094274 .. 2094289 -    -9  -3.72695   ACGCGGTCGAGGAAA              TCGTCG ATAC CGACGA               TCTCGACTATCGGGC  68 236
Bcep18194_A5054 2091325 .. 2091342 - -12.7   -5.4505   GCCGTCAATAAAAAA             CGGCACG CAAG CGTGCCG              TTTCCGGTTCAGGCC 100 52
Bcep18194_A5053 2090007 .. 2090021 -  -8.6  -3.57792   GTACGGACCCCCAAA               GAATGG TTT CCATTC               TCCCTGTAGGGTCTT  65 60
Bcep18194_A5052 2089294 .. 2089317 - -12.4  -6.06723   CCGCGCAAAAAAAAA          GCGGCATGCC GACC GCCATGCCGC           CAACCCCAACTCTGT 100 57
Bcep18194_A5050 2087505 .. 2087525 - -11.8   -4.3255   CGTTGAACGAACAAA            GCCCCCGG GGGCA CCAGGGGC            TTCATGACTACTGGG  91 55
Bcep18194_A5049 NONE
Bcep18194_A5048 NONE
Bcep18194_A5047 2084505 .. 2084536 - -15.9  -4.86731   TCTCGCCAAACAAAA      CGCCCGGC-CCGAC TCGTC GTCGGCACCGGGCG      TTTTTTAACAGCCGC 100 57
Bcep18194_A5042 2078714 .. 2078736 -  -3.2  -3.93695   GCCATTATCGACAAA           GCCGCCTGCC GCT GCCAGTCGCC           CACCGCACGCCCGCT  56 40
Bcep18194_A5041 2078018 .. 2078034 -  -8.1  -3.65224   AGTGTACCTCAATAA              TTATCGT AAA ACGATAA              TTAATTGTCGTATTG  65 125
Bcep18194_A5040 2077419 .. 2077433 -  -4.2  -2.55351   GCGCCTCAGACGAAC               TGTCGA TGT TCGGCA               TCGAGCTCGCTCGCC  41 1
Bcep18194_A5039 2076938 .. 2076954 -  -7.9  -2.52464   TCGTGCGGGAAGCGA              TGGCGCA GCT TGCGCCT              GCGCGCTGAGCAGGT  50 247
Bcep18194_A5034 2068722 .. 2068769 - -11.3  -3.15861   CAGGATGCCGAGGAA CGC-AGCCGGATCCGCACCACGC AGAT GCGCGA-GCTGATCCAGCCCGCG CAGACGGTCGTGCCG  64 443
Bcep18194_A5031 NONE
Bcep18194_A5030 NONE
Bcep18194_A5029 2063195 .. 2063213 -  -2.2  -4.18488   ATCGACCTGAACAAA             CGCGTCAG CGC CCGTCCCG             GTCCCGTACCTTGCC  59 91
Bcep18194_A5028 NONE
Bcep18194_A5027 2060598 .. 2060609 -  -3.6  -4.11216   CGGTTACCTGCAAAA                GCAG TCGG CCGC                 ACCGGACTGGCGCGG  61 183
Bcep18194_A5026 NONE
Bcep18194_A5025 NONE
Bcep18194_A5024 2057912 .. 2057937 - -13.3  -4.07568   CGCCCGCTCGGAAAA         CGGCGACA-CGC TGC GCGGCGTCGCCG         GCGACTGGGTGATGC  85 142
Bcep18194_A5021 2055742 .. 2055768 -  -8.7  -3.06501   GACATCGGCATCGAA        GAC-GGCCCGGA TACC TCCGTGCCCGTC         GACGAGCTCGAACTC  55 443
Bcep18194_A5016 2051351 .. 2051384 - -22.5  -5.00616   GTTCCCCGCAAAAAA     CAACGCCGGAAGCGC TGCT GCGCTCCCGGCGTCG      TACGGCCCTCGTGCC 100 57
Bcep18194_A5013 2048906 .. 2048937 -  -7.9  -3.01712   GCCCCGGCCTGAAGA      CCTGGCTGCATCG AAGGTG CGATGCGGCCGAG       ATTTCAGGTCGAATG  54 490
Bcep18194_A5010 2047164 .. 2047185 - -10.9  -3.53012   CTCGTCTGGGCGAAA           CGG-GCGAAC GGC GTTCGCACCG           GATTCGTTCAGCATA  71 106
Bcep18194_A5009 2046357 .. 2046385 -  -4.5   -4.7373   GCACTGCATCAAAAA       CAGCCGCCACGG AAGCAA CCGGGACGG-TG        CGCCCCCTCCTCTCG  75 296
Bcep18194_A5008 2045136 .. 2045146 -    -4  -3.16564   CGCCCACTGCATCAA                 TTCA GAT TGAA                 CGAGAACGGAACCTG  47 11
Bcep18194_A5007 NONE
Bcep18194_A5006 NONE
Bcep18194_A5005 NONE
Bcep18194_A5004 2041687 .. 2041697 -  -2.4  -2.87132   CGGTGCCGTGACACA                 CCCG GCC CGGC                 GCGATCCCCCGCTGC  40 250
Bcep18194_A5003 NONE
Bcep18194_A5002 2037776 .. 2037788 -  -4.7  -3.34043   GTCACGATCGGATAA                GCTGC ACC GCCGC                GCGTCCCGGTTGCGG  50 137
Bcep18194_A5001 NONE
Bcep18194_A5000 NONE
Bcep18194_A4999 NONE
Bcep18194_A4998 NONE
Bcep18194_A4997 NONE
Bcep18194_A4996 2029128 .. 2029141 -  -2.3  -3.72027   ACGGTCGATGAAGAA               TGACG GCAT CGGCA                AGAGTGGGCGAACGC  52 42
Bcep18194_A4995 2025751 .. 2025778 - -12.6  -3.05647   GTCGAATGACAGATA        GCTGGCCGCCCC ATCG GGAGCGGCCGAC         AACGGAAAATGCGTC  71 222
Bcep18194_A4994 NONE
Bcep18194_A4993 NONE
Bcep18194_A4992 2021796 .. 2021812 -  -2.2  -2.80935   AGGCGATTGACGATA              CGCCGA TCATG TCGACA              CCCCTTTTAGCGTAT  39 15
Bcep18194_A4991 NONE
Bcep18194_A4990 2019237 .. 2019249 -  -6.2  -3.27498   CACACCCGAGAGCAA                GCCG AACAG CGGC                CAGCCGAGCGTCAGG  52 177
Bcep18194_A4989 2018104 .. 2018116 -  -4.7  -2.95409   AATGCAAGATAATCA                GCCGG AAG CCGGA                AGCGTTGCCCCCTGC  46 64
Bcep18194_A4988 2017187 .. 2017197 -  -2.4  -4.07687   AGCCGTCCGTTAAAA                 GACG CAA CGGC                 TAAAGATACCATTAA  57 215
Bcep18194_A4987 NONE
Bcep18194_A4986 NONE
Bcep18194_A4985 NONE
Bcep18194_A4984 2011235 .. 2011267 -  -2.9  -3.53224   TAGGTCGCTGGGAAA     GT-ACTCGCGATAA GACTAT TTATCGCAAATTAC      CTATTTGCACATCCG  49 343
Bcep18194_A4983 2009268 .. 2009288 -  -9.7  -2.64155   CCGTGGCCAAATCGA            TCTTCGGCG GCT CGCCGAATA            CTTCGCGCGACACGG  54 180
Bcep18194_A4980 2007655 .. 2007667 -  -4.8  -2.89447   CCTGAACCAGAATTA                GTCC CGGTC GGAC                GTGGAGATTTCCGGC  46 296
Bcep18194_A4978 NONE
Bcep18194_A4977 2006084 .. 2006106 -  -9.8  -3.22521   GTTACACGAAGTGAA           GAGGCGCACC TAA AGTGCGCTTC           TCTTTTGTCCCCCGA  64 42
Bcep18194_A4973 NONE
Bcep18194_A4971 1997335 .. 1997346 -  -7.2  -2.63858   GACGAGATCTACAAG                CCGC TGTG GCGG                 GGCGCAAAGCCTCCG  47 283
Bcep18194_A4969 1995586 .. 1995624 - -13.1  -2.63715   AGGGAGTCGAGACTA  TGCGTCGCGCGCT-GCCA CCAT CGGCCAGCGCGCGATGCG   ATGCGGTTACGCCTT  67 32
Bcep18194_A4967 NONE
Bcep18194_A4966 1990886 .. 1990904 -  -4.5  -2.92078   CGAAGGATACAAGCA             TCATCCG CAACC CGGATGG             CTATTTGGTCACGGG  44 367
Bcep18194_A4964 1989068 .. 1989080 -  -3.4  -3.05816   GGATTGCGCAGCTAA                CGTT GGTAG AACG                TAAGAGTGACTCGAA  43 143
Bcep18194_A4963 NONE
Bcep18194_A4962 1987125 .. 1987152 -  -2.6  -2.81133   GAGCGACCGACGACA        GGCACTCCCGTT CACG ATCAGAAGTGCG         GTGGAACGGCGGTTT  39 15
Bcep18194_A4961 NONE
Bcep18194_A4960 NONE
Bcep18194_A4959 1983735 .. 1983746 -  -5.8  -3.64703   TTTTGTCGAGTCAAA                TCGG GTGG CCGA                 GTCCGAATGCCGTGG  57 9
Bcep18194_A4958 NONE
Bcep18194_A4957 NONE
Bcep18194_A4956 NONE
Bcep18194_A4955 1978204 .. 1978220 -    -8  -3.66874   GGAATGCCAGCGAAA              CGCAAC CCAGC GTTGCG              TTTCATGGAAAAGGG  62 251
Bcep18194_A4954 1976824 .. 1976838 -  -4.2  -3.53444   CGAGTTCGCGTTAAA               CCGG TGCCGGC CCGG               GTTCAGGTCTGTGCG  51 28
Bcep18194_A4953 1975542 .. 1975562 -  -4.6  -2.78384   TCGCCTTGTACGACA            GGCGCGTA GCCGT CACTCGCC            GGTGGTGTGTCCCGT  44 17
Bcep18194_A4951 1974036 .. 1974053 -  -4.1  -3.61178   GCGATGTAGCGCAAA             GCGCT TGCGCTTC AGCGC              TGCTTGCCGCGTGCG  53 19
Bcep18194_A4948 1970479 .. 1970535 -  -9.5  -3.55071   TGACATTGCGCTAAA CGCAACGCACTTGGCGCGTGTGTGCCGC GTTG GCGGC-CATTCG-ACC-ATTGCGTTGCG CCTGGCGCGCATGCC  68 91
Bcep18194_A4947 1969163 .. 1969182 -  -6.3  -3.07994   CGCAAGCGTACTGAA            CGGCCGG CGGGCC CCGGGCG             GAGCAGGTTTTGCGA  51 57
Bcep18194_A4946 1968506 .. 1968522 -  -2.2  -2.75498   TACGTCAGAGACAAG              CCAACA GGCAA TGATGG              GCGAGCGTAGGTTTT  39 203
Bcep18194_A4945 1967345 .. 1967355 -  -3.2  -2.64274   ATGCCTGGAAAGCGA                 CAAG CTG CCTG                 CCCGGGGACGATATT  39 483
Bcep18194_A4944 1966577 .. 1966594 -  -6.3  -3.55563   AGCGCACGTCGGAAA             TTCGTCA CTTT CGACGAA              GCAAGCGACGACAGC  59 243
Bcep18194_A4943 1965457 .. 1965467 -  -6.8   -3.0263   ACGACCGCTTTAATA                 GCGA ACT TCGC                 TGTCCACCAACATCG  51 9
Bcep18194_A4942 1964561 .. 1964575 -  -7.1  -3.29947   GATCGAGCACATGAA               GGACC TAACC GGTCC               AAGATTAAAGGAGTT  54 308
Bcep18194_A4922 1943035 .. 1943049 -  -3.5  -3.06501   GATACTGCCACTGAA               GGACG TCCCG CATCC               GTTACTTGGTAGCCA  44 340
Bcep18194_A4917 1939818 .. 1939846 - -17.5  -2.76696   GCCGGGCGCAAGAAC        GCGAACCGAAGGG GCT CCCTCCAGTTCGC        TCGTGACGGAGATGT  84 72
Bcep18194_A4916 1939217 .. 1939229 -  -4.8  -3.61398   GCGCTGGCTTAACAA                GCGA CCCGT TCGC                TTGAGTTAGCTGTAT  55 222
Bcep18194_A4915 1937957 .. 1937972 -  -7.6  -2.62192   TGCTATGGAATTAAT              GTCCAA TAGT TTGGAC               GATGATGCTACGACA  51 33
Bcep18194_A4914 1936152 .. 1936173 -  -5.9  -2.72558   ATAATGTTTGAAGTA           CTGATCAAT AATG ATTGATCGG            TTCGCTGGTGAGATA  46 70
Bcep18194_A4913 1934604 .. 1934620 -  -5.1  -3.05384   GGCGCCGGCATGCAA              TGCGG GCCGCTA CCGCA              GGACGGATCAGAACG  47 33
Bcep18194_A4912 NONE
Bcep18194_A4911 1932746 .. 1932758 -  -5.5  -2.57132   TGTTCCGCTCAGAAT                GGACA GGA CGTCC                GGAGTGGAGCCGCGG  46 110
Bcep18194_A4910 1931722 .. 1931732 -  -6.8  -3.06737   GAGCAAGTTGGAAGA                 GCGT CGC ACGC                 TCGGAATTAAGCGTG  51 422
Bcep18194_A4907 NONE
Bcep18194_A4906 NONE
Bcep18194_A4905 1923915 .. 1923955 -    -9  -3.75169   CAGTACGTCATCAAA CTGCCCGGCCG-TCCGA CGTTCGAT TCGGCGCAACCGGGCAG  CGTCAGGTTTGCGGC  71 44
Bcep18194_A4895 1912322 .. 1912338 -  -6.5  -2.88822   TTCGGGAGAGAAGTA              GCTTCCG CCG CGGAACC              AGAGCCATTTAGTAA  50 280
Bcep18194_A4894 1911359 .. 1911373 -  -8.5  -3.06696   CGCGTTTGCAAGACA               CGCGC TGCAG GCGCG               CTTGCCATCGGCGAC  57 444
Bcep18194_A4891 1907843 .. 1907857 -  -3.5  -3.32819   CAGACATGCTGAGAA               GCCTG TCCTC CAAGC               CCGCGGATCGTTCGC  46 207
Bcep18194_A4887 1901938 .. 1901950 - -10.5   -3.1585   GCAGGGAAGGGAACA                CGCGC CAT GCGCG                TCCTCAATCCGGCGC  62 95
Bcep18194_A4885 1900559 .. 1900592 - -17.4  -3.78022   GGCACACGCACCAAA     CGGGCCGGCGCATC GCGCTA GACGCGCCGGCGCG      CGGTTTCGACGCCGC 100 44
Bcep18194_A4883 1898888 .. 1898915 - -14.8   -3.6692   GGGCAGGTGAAAACA        CCTGCGGGAGGG CTGG CCGCCCCGCAGG         GCGGCCGATCGGTCA  85 38
Bcep18194_A4882 NONE
Bcep18194_A4881 NONE
Bcep18194_A4880 NONE
Bcep18194_A4879 1896771 .. 1896783 -  -2.6  -3.76952   GTCACTCAATTCAAA                CGGC GTGGG GCCA                TCGATGGAAGGAAGT  54 293
Bcep18194_A4876 NONE
Bcep18194_A4875 1893195 .. 1893205 -  -6.8  -3.29471   GGCGCAGCACACTAA                 CGCT GCC AGCG                 CGCCGGATCCACCCA  55 11
Bcep18194_A4874 1892214 .. 1892224 -  -8.2  -3.14051   TCAGCCTGACGAAGA                 GCGG CCG CCGC                 GTGCGCGAGAAGGGG  56 200
Bcep18194_A4871 NONE
Bcep18194_A4870 1889482 .. 1889492 -  -8.2  -3.66178   CGCTCGAACGCGAAA                 CGCG GGC CGCG                 ATCGAACGGATGCAG  65 507
Bcep18194_A4866 1884677 .. 1884693 -  -5.1  -3.53224   TATCCTCCGGGCAAA              GCACC GCGCCCG GGTGC              GACAGACTGCTCGCG  53 154
Bcep18194_A4865 1883827 .. 1883866 - -30.2  -2.81471   GACAACGTCACGACA  CGAGCCGGTACGCCGCAA CGCA TCGCGGCGTACCGGCTCG   CTTCATTTCAGCGCC 100 50
Bcep18194_A4862 NONE
Bcep18194_A4861 1879219 .. 1879277 - -13.6  -3.08211   AGGCCGGGAAAACCA TGAGGCCGCTTGCGTGACCGCCGGCG CAACCAC CGCCGGCGGCCGCGCGTTCGTGCTCA ATCAGCCGGCACGAA  75 23
Bcep18194_A4860 1877388 .. 1877421 - -16.1  -3.62775   ATGACCGCTCAATAA     TGATGAGGAAACGCG ACCC CGCGCCCCCTCATCA      GCAACCGCTCAAACC  91 34
Bcep18194_A4851 1868658 .. 1868692 - -12.1  -2.52676   CAGCCCCCGAATTCA    GCCGGCCCCGCTTCGA GCCA TCGA-GCGGGGCCGTT     CTGTTTGCGCGATTC  65 74
Bcep18194_A4839 1856681 .. 1856693 -  -3.3  -2.70932   GTGTGGGGGGAAGGA                TCGGT CGA ACCGC                GTTCGCGCGTCAATC  40 35
Bcep18194_A4838 1853807 .. 1853819 -  -6.2   -3.1489   TGAAAGACTACGCAA                CGGC GGGCG GCCG                CTCCCCCCCACGCAC  51 117
Bcep18194_A4837 1852406 .. 1852420 -  -5.6  -3.36492   CGTCGAAGTGGAGAA               TCCGCG CTC CGCCGA               TGCATCCGCGCTCGC  52 161
Bcep18194_A4836 1851611 .. 1851631 - -15.4  -5.96219   CATGCACAAAAAAAA            CCCGCCGC GCAAT GCGGCGGG            CTTTTCAGTTCGCGG 100 69
Bcep18194_A4832 1848135 .. 1848147 -  -6.9  -4.07568   CGCGGCGGGGCAAAA                CGCGC TAC GCACG                CGCGACGTGCAGCAC  67 17
Bcep18194_A4830 1846317 .. 1846372 -   -19  -3.14211   AGCTGGCCCGATGAA GCCCGCGTGACCGGCACGCTCGCCGAC ATC GTCGGCAAG-GTGCAGGGCACGCAGAT CGAGCGCACGGCGCT  90 111
Bcep18194_A4824 NONE
Bcep18194_A4823 NONE
Bcep18194_A4822 NONE
Bcep18194_A4821 1836992 .. 1837011 -  -2.1  -3.28924   GACGCTGTCCGACAA           CGTGCC-GG TGAT CCTGGC-CG            GCCTCGCGCTCAGCT  44 337
Bcep18194_A4819 1835120 .. 1835133 -  -2.3  -2.90075   TGCGCTTCAAGCAGA               TGGAG GCTG CGCCA                GCGAGCGTGCCAGTG  40 3
Bcep18194_A4818 1833400 .. 1833412 -  -6.2  -3.01712   GGGTCCTGCCGAACA                GCGG GCCGT CCGC                CGGCGATCCGGTAGC  49 106
Bcep18194_A4813 1828017 .. 1828048 -  -2.8  -3.22678   AATCGTGGAGAAAAT      GCGCGTCGGCGGCGT GTT AC-CCGGCAGCGGGC      CGCGACGGTGTACAG  44 109
Bcep18194_A4812 1827443 .. 1827455 -  -3.3  -4.77165   TGCGGCACAAGAAAA                TCGTG TGC CTCGA                CATTCCCGACCGTTA  75 129
Bcep18194_A4804 NONE
Bcep18194_A4803 1816236 .. 1816253 - -14.1  -3.08133   GACGGATCGAGCGAA             GCCCGCG CGGA CGCGGGC              GGAATGCGCACCCCA  75 398
Bcep18194_A4802 1815364 .. 1815394 -  -8.3  -2.71712   CGCCTGCGCGGAAAC      CGACGC-CGA-GCGC GAC GCGCATCATGCGCCG      CTGCCGAGTGCGGCA  54 16
Bcep18194_A4801 NONE
Bcep18194_A4800 1814349 .. 1814393 -  -3.4   -3.1552   GCGCACTGACGAACA GCGCGGGGCAGGCGAGCATGCT CAG AAC-TCCACGCC-GCGCTGCGC CTTCACGCCTTGTTC  44 2
Bcep18194_A4799 1812918 .. 1812929 -  -3.6  -3.84825   TCGAGTCACACGAAA                CGCA AATG CGCG                 CGTTGCAGGAAGCGT  57 150
Bcep18194_A4796 NONE
Bcep18194_A4795 1809194 .. 1809220 - -12.2  -2.64616   CGGGCATCGACACGA         TCGCGCTGCTGT TTC ACAGCGGCGCGT         CAAGCACGCGGCGCG  65 25
Bcep18194_A4785 1784864 .. 1784895 - -23.8  -3.89354   TCCTGAAACGAACAA      CGCCGACGCACTGC CATT GCAGCGCGTCGGCG       ATTTCTTTCATCGAC 100 47
Bcep18194_A4777 NONE
Bcep18194_A4776 1777024 .. 1777059 -   -22  -2.58892   ATGCAGATGAAGCGA    TGAAACAAGGCGCCGG TTCC CCGGCGCCTTGTTTCG     TTTACCGCACCCAGC 100 27
Bcep18194_A4770 NONE
Bcep18194_A4766 1763011 .. 1763030 -   -15  -4.63218   GGGCGTGCAACAAAA            CAGGCCCC GCCA GGGGCCTG             TATCGTTTCCGTTCG 100 242
Bcep18194_A4765 1761598 .. 1761640 - -24.2  -3.48772   AAGGCGTGTAGAGAA CCTGCCACGCGCCGCTGCTC GTC GAGCAACGGCAGGCGGCAGG TGCATCACGACGCCG 100 30
Bcep18194_A4755 1750851 .. 1750872 - -13.7   -3.3062   TTGAAATACGACGAA           CGTCCCGCC AGCC AGCGGGACG            TTTTTTTTGCGGCGT  77 45
Bcep18194_A4738 NONE
Bcep18194_A4737 1728443 .. 1728453 -  -2.4  -3.00298   TTCCGCAATCAGAGA                 CCGC CTG GCGT                 GGCCGATCGTTCCTC  41 8
Bcep18194_A4736 1727598 .. 1727645 - -14.9   -2.7795   CAAATGACCCAATGA TGCGATGACTGCCTGACCGGCG AATCG CGCCGGTCAGGC-GTCGTGCCA CGTCCGTGGTGCGGG  75 67
Bcep18194_A4734 NONE
Bcep18194_A4733 1724977 .. 1724997 -  -9.6  -3.14211   ACGTCGTCGCATGAA            GCCGGCGC CCGGT GTGCCGGC            CATCAGCGCATCATC  61 28
Bcep18194_A4728 1719638 .. 1719648 -  -2.4  -2.71924   CAGGTCCCGTGAAAG                 GGGC GAA GCGC                 GTTACAGGGCGGCGC  39 27
Bcep18194_A4727 1718255 .. 1718295 - -22.6  -2.90496   CTGCGCCGTAAATGA CGCGCGGCCCG-CGCGGCA GCGA TGCCGCGACGGGCCGCACC  GGCGGCGCATCGCCG 100 58
Bcep18194_A4724 1715882 .. 1715919 -  -4.2  -3.40403   TGCGGCCCACGACAA  CTGCGCGA-GCGCGACTAA CGA TCCGT-GCGCGTCGCGC-G  TTCGTTCACGCATGC  51 52
Bcep18194_A4723 1714952 .. 1714963 -  -5.8  -3.05935   ACACGGCGGATCGAA                CACG GAAG CGTG                 CGCCGCGTGGTGTGC  49 42
Bcep18194_A4722 1713108 .. 1713154 -  -7.2  -3.68619   CCGAAGGCACTGAAA GGCACGCCGGTCTGCCTGCAC CTGTAC GTGCCGG-ACACCGACGCGGC GATCGCGAAGGCGGT  61 279
Bcep18194_A4716 1709606 .. 1709629 -  -3.8  -2.87344   GAGTTGCCGCACAGA          TCGT-TGCGCG GCC CGCGCTCACAA          TTTGGCCGGTTGACC  44 361
Bcep18194_A4713 1707384 .. 1707394 -  -8.2  -3.96216   CGGGTATCGAAACAA                 GCCG CAT CGGC                 CAGACGGAGGTCACC  70 143
Bcep18194_A4711 1705282 .. 1705294 -  -9.1  -3.06696   CCTCCCCGCAACACA                TCGCG CGC CGCGA                GCAGGTGCCTCAGGC  60 310
Bcep18194_A4703 1698205 .. 1698228 - -19.6  -4.55128   AGCTGGAAACGAAAA          GGCCGCCTGC ACAT GCAGGCGGCC           TTTTTCATGGATGTC 100 81
Bcep18194_A4699 NONE
         aat NONE
Bcep18194_A4697 1693444 .. 1693460 -  -6.5  -3.56727   CGGAATGAATGACAA              CCCGCTA TTT TACCGGG              AGTTGGGCGGCAGGG  59 74
Bcep18194_A4696 1692376 .. 1692390 -  -4.2  -2.62983   TTTATGCCTATATTA               CGCG GTGCGTT CGCG               AGCGATGGCCTTCAC  41 8
Bcep18194_A4695 1691415 .. 1691440 - -16.2  -4.90302   GACGAATAAAACAAA         GGGCGGCATC GTTACG GATGCCGCCC          TTTCCGGCCCGCCGT 100 63
Bcep18194_A4694 1690611 .. 1690662 -  -2.7  -3.14344   TATTCGGGGGAGTAA GCGGGAAGCGGGGTGCCGGGCGCGC GCGA GCG-GCCCGGCGGACGGCGTGC-GC TCAGTGCCGCGACGG  43 26
Bcep18194_A4685 1679303 .. 1679321 - -12.4  -4.98531   GCCGGAAATGAAAAA             GGCCGGCT AGA AGCCGACC             TTTTTAGAAAACAGA 100 240
Bcep18194_A4684 NONE
Bcep18194_A4683 1675676 .. 1675686 -  -2.4  -4.62957   AGAAGGAAATGAAAA                 GGGC GAG GCTC                 AGTGCGCGTCGGCGA  68 24
Bcep18194_A4682 NONE
Bcep18194_A4681 1673504 .. 1673551 - -17.9  -2.92792   ATTGATCTGAAATGA CGGGCAGTGCAGG-CCG--TCGCA GGT TGCGATGCGGTCCGGCACTGCCCG GTTGCGTGGGCGGAC  90 52
Bcep18194_A4680 1672428 .. 1672446 -   -11  -2.78816   TGAGCGTCGACGAGA             GCCTGCAA CTG CTGCAGGC             CGGGATGCCGCCGGA  60 91
Bcep18194_A4676 1667893 .. 1667927 - -15.8  -2.92667   CGAATGCGGAAAGTA    TCGCGCGTGCCCTCG GCGGGA CG-GGGCACACGCGA     TGATGCGGTGCGGCA  79 51
Bcep18194_A4675 1666895 .. 1666915 -  -6.1  -3.37017   AATCGTGAACAGGAA           GCCGCGCG TGGCCT CGCGCG-C            TCAGTTCGTGGAATG  52 26
Bcep18194_A4674 NONE
Bcep18194_A4673 1664032 .. 1664048 -  -2.2  -3.10894   ACGATGACGATTGAA              CCAGAG GCCAG CCCTGA              CGGCACGCATCAGAA  41 35
Bcep18194_A4671 1662843 .. 1662864 - -15.9  -4.93365   CCGCACAAGTAAAAA           GGGCAAGCC GGTT GGCTTGCCC            TTTTGTTTTACTGGC 100 33
Bcep18194_A4657 NONE
Bcep18194_A4656 1645534 .. 1645546 -  -4.7  -3.25823   GGCGCGCGACACCAA                GGTGC CGC GCGCC                GCGTGCCGCAATGCC  50 98
Bcep18194_A4655 1643756 .. 1643776 - -18.3  -3.76125   GGACTCTAATCGAAA            CAGCCCGCG TGG CGCGGGCTG            TTTGGTGACCGATCA 100 38
Bcep18194_A4654 1643091 .. 1643128 - -16.5  -4.28548   ACGCACGCACCAAAA   GAAAATCGGCCTGACGAC TTC GTCG-CAGGCCGATTTTT   TCATTGAGCCGCGCG 100 58
Bcep18194_A4647 1632535 .. 1632557 -  -4.2  -4.11751   ATTAATCTGTCAAAA           GTAATTGTTA TGG CAACTATTAC           GTGATGCTGCCGCCG  63 22
Bcep18194_A4646 NONE
Bcep18194_A4645 NONE
Bcep18194_A4644 1628066 .. 1628087 - -17.3  -5.37593   GTCGAAATGAAAAAA           GCCCGGTCG ATGT CGACCGGGC            TTTTTTGTTTGCGTT 100 53
Bcep18194_A4634 1614980 .. 1615001 - -15.1  -4.55295   CGTCGCAGAAAGAAA           CCGGGCGGC CGAA GCCGCCCGA            TCGAGCATTCATTAC 100 37
Bcep18194_A4633 1614423 .. 1614445 - -13.5  -5.78622   CGATGCCAAAAAAAA           GCCCGTATC GCGAG GATACGGGC           GTACCGGATACTTTT 100 143
Bcep18194_A4631 1613047 .. 1613063 -  -2.1  -2.84841   GTGTAACAAAAGTGA              CGGATCA ATG TGCACCG              GATCGTGGCGTGACG  40 139
Bcep18194_A4630 1612625 .. 1612650 - -16.9  -5.27477   ACCGCAACCAAAAAA         GCCGAACCCGG TTGC CCGGATTCGGC          TTTTTGCTTGTGCGG 100 52
Bcep18194_A4629 1612008 .. 1612050 -  -6.9  -3.40403   GGGCGCCGAGGAGAA GTTGCGTGCCCAGCTCGAAG GGAT CGTCGGGCCGACC-CGCAAC GAAGCGGGGGCATTG  57 258
Bcep18194_A4624 1607673 .. 1607696 -  -5.9  -4.00042   GGCGTTACCAAACAA          CGGGC-GCCC GGGCG GGGCGGGCCG          GCGGGCTGCGGGACA  65 237
Bcep18194_A4623 1605301 .. 1605326 - -12.6  -4.59376   AGGATGAAATGAAAA         GCCCGGTTGGC GACGT GCCA-CCGGGC         TTTTTTCATGCGTGT 100 51
Bcep18194_A4609 1590751 .. 1590776 -  -7.5  -3.53091   ATGTCGGCTGCGAAA         CCCG-GCCGTAG CAG CTTCGACACGGG         TTTCGAGCTCACGCG  60 290
Bcep18194_A4606 1587802 .. 1587822 - -11.8  -4.62069   GCGGCAGCCCAAAAA            CACGCCGC TCGTG GCGGCGCG            TTCCGGCAATTACAT 100 35
Bcep18194_A4602 1582863 .. 1582889 -  -4.3  -3.53811   TCGACGCGCTGGAAA        TGCTCGC-GCGG CTGG CCGAAGCGCGCA         CGGTCGGCAAGCGCG  52 461
Bcep18194_A4600 NONE
Bcep18194_A4599 NONE
Bcep18194_A4598 NONE
Bcep18194_A4597 NONE
Bcep18194_A4596 1578164 .. 1578192 -  -4.3  -3.14132   CTCGCCGCCGACGAA        GCCGCGCTCGAGC AGT ACACGCGTGCGAC        ATGACAGCGCGGTTG  47 81
Bcep18194_A4594 NONE
Bcep18194_A4593 NONE
Bcep18194_A4592 NONE
Bcep18194_A4591 1572163 .. 1572191 - -13.8  -2.70932   TTCTTCTGGGAATGA       TGCAGCCGGGCGG GGGG CCGCCCGGC-GCG        TCCCGCGCTTACGAC  72 34
Bcep18194_A4588 1567537 .. 1567561 - -17.1  -3.05384   TGGCGCTGCATGCAA          CGACGGCGGCC TGA AGCCGCCGCCG          TTTTCTTCATTCCTT  88 89
Bcep18194_A4585 NONE
Bcep18194_A4584 1560223 .. 1560252 -   -10  -5.27779   GTCAAGACGAAAAAA       GACGACG-CGGGC GGAAT GCCGGGCGTCGTC       TCGGTGAAGCCGGCC 100 113
Bcep18194_A4576 1551297 .. 1551349 -  -6.8  -3.16564   CGCGCACGGCACGAA GGCCGGCTGACGC-ATCCTGCCGGCG CAC CGCCCGCGTGACAGCG-CAGCGGGCG GCGTGCCGTCAGGCG  53 42
Bcep18194_A4567 NONE
Bcep18194_A4566 1538052 .. 1538062 -  -2.4  -3.14211   AGTGCGCGCGATCAA                 CGCC GCT GCCG                 GGTCTTCGCATCGAG  43 11
Bcep18194_A4565 NONE
Bcep18194_A4564 1536086 .. 1536117 -  -4.3  -2.62613   TTCGAGGCGAAAGAG      GGTCGTCACCATGG CGGCT CCGTGGCGTCG-CC      GGCTCTGGGTGCGCG  41 88
Bcep18194_A4563 1535550 .. 1535586 -  -7.8  -2.52464   GGCGGGTTGAACTGA   TCCGGCAAGGGCGGTGC GGCG GCG-CGCCCGCGCCGGT    CGTGCCGCCCGTTTC  50 42
Bcep18194_A4554 1527418 .. 1527445 -   -17  -4.98531   GCGTGAAATGAAAAA        GACCCGATCGGC ACAT GCCGGTCGGGTC         TTTTTGCTGGTACGC 100 71
Bcep18194_A4552 1522910 .. 1522922 -  -4.7  -3.53012   GCCGCGCTCGCGAAA                GTGCG CGG CGCGC                TGCTCGTCGCGTTGC  52 373
Bcep18194_A4549 1520218 .. 1520233 - -11.8   -5.4833   GCACGCAACAAAAAA              CCGGCC CTGG GGCCGG               TTTTTTCATGGTCAC 100 89
Bcep18194_A4545 1515891 .. 1515908 - -14.1  -4.05446   TTGCGCAATGACAAA             GGGCGGC CGAA GCCGCCC              TTTGTCATGTCGTGG  90 83
Bcep18194_A4537 1508492 .. 1508515 - -10.2  -3.30441   CACGATGGTTCACAA          GGCGCCGCAA CGCA CCGCGACGCC           GCACGAGTCGATTGC  63 126
Bcep18194_A4535 1507283 .. 1507320 -  -3.9  -3.94002   CAGCAGGTAATGAAA   CAGTTCGACGTTGGTCA TGCG TGGCCGGCGGCGAACGG    TTGCGTCACGACGGC  58 31
Bcep18194_A4534 NONE
Bcep18194_A4533 NONE
Bcep18194_A4532 1504305 .. 1504332 - -21.4  -2.65279   GAAGCCGTAAACGCA        CAACGGCCGGCA GGTG TGCCGGCCGTTG         CTTGCCTGCTTGCTG 100 61
Bcep18194_A4524 NONE
Bcep18194_A4523 1487843 .. 1487886 -  -5.8  -3.14132   GCGGCGGGCGACGAA TCGGTCGACGGCGGGCTCGCG GCG CTCGACCGCGCGCTCG-CCGA TCTCGGCTGGATCGA  49 255
Bcep18194_A4518 NONE
Bcep18194_A4517 1481608 .. 1481637 - -10.7  -2.52464   GTCGTGCCGAAGGCA       TTGCGCGAAGGGT ACTG ATCCTTCGCGCAC        CGGAACGGGCGGCGT  62 56
Bcep18194_A4514 NONE
Bcep18194_A4513 1477616 .. 1477640 -  -9.2   -3.2614   GACGCTCTATACGAA         CGGGCCGGCCG GCGG CGGC-GGCGCG          TTCAAGTCGACGCGC  61 457
Bcep18194_A4509 1473594 .. 1473612 -  -5.9  -3.06583   ACAAGACCGCGAAGA             CGCGCGA GCTCG TCGAGCG             CAGCGGCACGTTCGT  49 453
Bcep18194_A4506 1471553 .. 1471602 - -12.8  -2.52464   TGGCTCGTCAATGCA CCGCACCCGATCG-CG-GCCGGGC TGCC GGCCGGCGCGACGAACGTGTACGG CAAGCAGGCGCCGAT  63 293
Bcep18194_A4500 NONE
Bcep18194_A4499 1464775 .. 1464788 -  -2.3  -2.93853   CCGGTGCAAGGAAAT               TACGC AGAC GCGAA                GTGTGCCATAGCGAG  40 58
Bcep18194_A4498 1463351 .. 1463389 - -16.9  -2.70232   CGGAACACCAGACGA  TCGACGT-GACGATTCCG CGGC CGGAATCGTCGACGTCGC   GCTATCTGCGCGTGT  80 155
Bcep18194_A4494 NONE
Bcep18194_A4493 NONE
Bcep18194_A4486 NONE
Bcep18194_A4485 NONE
Bcep18194_A4484 NONE
Bcep18194_A4483 NONE
Bcep18194_A4482 1446666 .. 1446689 -    -3  -3.75153   GGCCGTGAACGCAAA          GCTGCG-CGAG TAT CTCGGCTCGGC          CGATCATCGCGAGCG  53 159
Bcep18194_A4479 1443036 .. 1443072 -  -7.2  -3.28712   GGCCGTCGGCGACAA    GGCGCTGAAGGGGATC GACAT GATCCGCTTCGACGAC    GAAGGGCGGATCGTC  54 178
Bcep18194_A4476 NONE
Bcep18194_A4475 1439100 .. 1439116 -  -7.3  -2.73364   CCGCGACCCGAAGCA              GCATGTC GCG AACATGC              GCCTGCTTGCCGAGT  48 232
Bcep18194_A4468 NONE
Bcep18194_A4467 1428966 .. 1428984 -  -7.4  -3.05816   CGACGTCGGACTCAA             TCGAGACG GTG CGTTTCGA             TCGCGCCTATCCGGC  54 3
Bcep18194_A4465 1426660 .. 1426691 -  -4.2  -3.40073   ACTGTCATTAAGCAA      GGCGTGAGCCATCG GCCG CGATGCCGCGCGCA       GCAAGGGGCGGGGGT  51 84
Bcep18194_A4464 NONE
Bcep18194_A4463 1423263 .. 1423277 -  -7.8    -3.322   AGTTGGATAGAGCAA               CGGCCT TCT AAGCCG               TAGGTCACACGTTCG  58 111
Bcep18194_A4461 1420708 .. 1420732 -  -8.5  -4.11484   TTGAACCTCGCAAAA          CCCTGCCGC TCGTGAC GCGGCAGGC          AACACAAAACGTCCG  76 139
Bcep18194_A4460 1419953 .. 1419974 - -11.6  -2.79183   TTCACCGCGACGACA           CGCGATGC GTGCCG GCATCGCG            TGTCGCCCATCGGGC  66 43
Bcep18194_A4459 1417967 .. 1417995 -  -3.8  -3.96148   TGGCGCCACTATAAA       CCATCCG-GCC CAGCGGGC GGCTCGGGTGG        CGGCCGGCCTACGCG  58 34
Bcep18194_A4458 NONE
Bcep18194_A4457 1416198 .. 1416239 - -10.8  -3.53012   GCGCCGCCGCCGAAA CCCACGCAATAACGGCCGG TTCGG CCCGCCGTCAG-GCGCGGG CCGCGGGCGTGTCGG  71 15
Bcep18194_A4455 1415569 .. 1415600 - -18.6  -3.17075   GCGCGCGCAAGCGAA      CGCCGTCGCGTGGC ACGA GCCGCGCGGCGGCG       TTCGTCCATCTGATC  93 151
Bcep18194_A4452 1412884 .. 1412899 -  -6.1  -2.80816   CGCTGACCGACTACA              GCCTC AGCCAG GAGGC               AGCCGAGTGGGAGAA  48 188
Bcep18194_A4450 1409031 .. 1409050 -   -15  -5.45652   ATCCGCAATAAAAAA            GCGCAGCC CGCG GGCTGCGC             TTTTTTTGTGAGCGA 100 72
Bcep18194_A4437 1395933 .. 1395969 -   -26   -3.6502   GACGCCTGACGCAAA   TGCCGCGCAGGCCCGGC CGAT GCCGGGCCTGCG-GGCA    GGGCGGCGGCACGGC 100 62
Bcep18194_A4428 NONE
Bcep18194_A4427 NONE
Bcep18194_A4426 1382921 .. 1382933 -  -6.2  -3.54935   CAAATTGCCGGGAAA                CGCC CGTCT GGCG                GGGCGTCCGGCGGGA  57 487
Bcep18194_A4424 1380920 .. 1380945 - -17.5   -5.1675   GCATGGATGAAAAAA         GCCCGGCCGGC GCAA GCCGGTCGGGC          GGATCGGGTTCGATC 100 80
Bcep18194_A4421 1378023 .. 1378035 -  -3.3  -3.14132   GCTCCGCTCGATGAA                CGTGT CCG ACGCG                CAGCTCGCCGACGTG  44 396
Bcep18194_A4409 1368394 .. 1368404 -  -2.4  -2.57564   CGATGCGCTTACAAC                 TCCG ATG CGGC                 TGTAATCAGCGTGGC  38 8
Bcep18194_A4408 1367821 .. 1367844 -  -5.8  -3.18264   CGCTCGATGCAGGAA          CTGGCGGCCG AACG CGACCGCTTG           CTCGTCGAGCTGATC  49 105
Bcep18194_A4406 1366292 .. 1366306 -  -2.1  -3.13432   CTGAATATTATTGAA              CG-GTG ATTG CACGCG               GCTTCGATGCCTCGC  43 3
Bcep18194_A4405 1365794 .. 1365819 - -14.7  -4.77775   ACGTCATAAAAGAAA         GCCCCGCCG TACGTACC CGGCGGGGC          TTTTTCATGCGTGCG 100 63
Bcep18194_A4402 1363546 .. 1363573 -  -3.3  -3.22298   CGGAGCCAGGATGAA        GCGCGCGGCCAT CTCGT AAGGCCGGG-GC        GTCATTATAGTTTCC  44 59
Bcep18194_A4401 1362153 .. 1362164 -  -7.2  -3.54424   CGCGACGTTGCGAAA                GGCC GGGT GGCC                 GTCGACCCCGACGAA  62 224
Bcep18194_A4399 1359694 .. 1359724 - -16.9  -5.48303   ACAAGGGCAAAAAAA       GCCCCGATCACAG GGGGA CCGTGACCGGGGC       GGAAACGCATCCTCT 100 314
Bcep18194_A4398 1357998 .. 1358016 - -13.1  -3.34609   CGATTGAAACGAAGA             CGGCCGC TTTGC GCGGCCG             TGAACGTGTTTGCCT  74 86
Bcep18194_A4397 NONE
Bcep18194_A4396 NONE
Bcep18194_A4395 NONE
Bcep18194_A4394 1352394 .. 1352418 -  -2.7  -3.62597   GTGATCGTGCAAGAA          GGCGGCTATCA CCT CGACAGCCTCG          ACGCGAACGCGCGTG  53 520
Bcep18194_A4389 1347588 .. 1347620 -  -7.7  -2.77899   CGCCGCGATGAACGA     CCGGC-CGACG-CGC AACCG GCGTCGTCGTGCCTG     CTACTTCCCCAACCG  52 26
Bcep18194_A4387 NONE
Bcep18194_A4386 NONE
Bcep18194_A4385 1342276 .. 1342333 - -12.1  -2.71011   ACCGGTTCTGAAGGA TGTG-TG-GTGCCGCGGTCACGCCG GGTCAGCGGA CGGCATGACCGCGGCACGCATCGCG ACACGCGCGCGTCGC  66 77
Bcep18194_A4378 NONE
Bcep18194_A4376 1331897 .. 1331924 - -17.1  -4.64844   CGCAGATACAGAAAA        GCCCGTGAGCA AGCTGA TGCTCACGGGC         TTTTTCGTCGTCGCG 100 84
Bcep18194_A4374 1329191 .. 1329217 -  -6.4   -3.3785   GGAAGGGATCGACAA         CGGGCACCTCGG CAT CCGCAATGCCGG         CGCGGGCGGACGCTA  55 432
Bcep18194_A4369 1323004 .. 1323027 -  -8.1  -3.23899   TTGGAATGAATCGAA          GCGGGGC GTGGTGTGCT GCCCCGC           GCACGACGGTCTACA  58 36
Bcep18194_A4368 1321823 .. 1321841 - -11.6  -3.17075   TTCGGTCGAACTGAA             CGGCAGGC TCG GCCAGCCG             TGGCTGTCGCACGCG  66 207
Bcep18194_A4364 1320176 .. 1320217 - -19.5  -3.48924   GCACGCGTGACACAA CGG-GCCGCACCGATAGGCG ATG CGGGTATCGGTGCGGCTCCG TGCATTTCCCGCCTG 100 105
Bcep18194_A4358 1312193 .. 1312217 - -12.1  -2.78384   GGCGGCTTCACCAGA          TCGGCCGCCAC CTG ATTGCGGCCGA          CAACACGGTCATTCC  65 365
Bcep18194_A4356 NONE
Bcep18194_A4355 NONE
Bcep18194_A4354 NONE
Bcep18194_A4353 1309003 .. 1309013 -  -2.4  -2.64099   CTCCGTGATGAGAAG                 GCGG TTA CTGC                 ATGAACTGCTCGTTG  38 19
Bcep18194_A4352 NONE
Bcep18194_A4351 NONE
Bcep18194_A4350 1304878 .. 1304905 - -12.6  -3.05844   TCTTCGAGGTGAATA        CGTGCCGGCGTC ATCC GACGCCGGCCAG         CGTCAGGCGTTGGCA  71 28
Bcep18194_A4347 NONE
Bcep18194_A4346 1297824 .. 1297839 - -11.8   -2.5664   GACCGAACGACGAAG              CCGCCG TCAT CGGCGG               ATCATCGAATGGACC  65 161
Bcep18194_A4345 1297172 .. 1297197 - -10.4  -4.11838   AAAGCACGACACAAA         CGTCTGACGG ATAGGG CCGTCGGACG          ACGCGGACTCGATTG  81 97
Bcep18194_A4344 NONE
Bcep18194_A4343 NONE
Bcep18194_A4342 1294090 .. 1294116 -  -4.3  -2.50935   ATTGCATGCAGGAAT        CCTCA-GGCCGC GGCG GCGGCGGTGTGG         CCGGTGAAGCGGCGC  41 1
Bcep18194_A4341 NONE
Bcep18194_A4340 NONE
Bcep18194_A4339 1291182 .. 1291194 -  -9.1    -3.452   GCCAAACAGGCATAA                CCGGT GTA ACCGG                CCGGCCGCCGCCCGT  65 62
Bcep18194_A4338 1289582 .. 1289609 -  -2.7  -3.01791   ATCGGCGGCCGAACA       GATCGCGGTGCCG GATG CGGCGCCG--ATC        CTGGCGCCTTCGGCC  42 254
Bcep18194_A4336 NONE
Bcep18194_A4335 1287141 .. 1287152 -  -4.4  -2.83894   ACGATTACTACGAGA                GCAT CGAC ATGC                 CGACCGCGCTGCATC  44 308
Bcep18194_A4331 1283030 .. 1283047 - -12.7  -5.04385   GACATGCGTAAAAAA             GCCCGCT CGAA AGCGGGC              TTCGTGCATCGCGAC 100 76
Bcep18194_A4330 1282577 .. 1282603 - -16.6  -4.13767   CGCCGCATGCGAAAA         CGGCGCTTCCGC ACC GCGAAAACGCCG         TCTGGTTGACCGTCG 100 57
Bcep18194_A4329 1282140 .. 1282194 -  -4.7  -4.23104   TGAAATGGCAAGAAA CGGG-AGGGGCGCCGG-TGACCGGCGC GAG GCGGCCGCCTGCCGGCGGTCGTGCCCG ATCAGTGATGGTGCC  65 27
Bcep18194_A4328 1281060 .. 1281097 - -12.6  -3.14132   CGGTGCGGCGATGAA   CGGCCGGCGCCGGGCCG TCAGG CCGCACGGC-CCGACCG   ATGGCGGCGCGTGCG  73 54
Bcep18194_A4327 NONE
Bcep18194_A4326 1279353 .. 1279374 - -10.1  -3.27022   TGGACGGGAGACGAA           CGACTGGCG CGAG CGTCAGTCG            CCCGCCGTTGCGCCG  66 42
Bcep18194_A4321 1266921 .. 1266931 -  -2.4  -3.90843   AACGAATGATAACAA                 GCCG GGC CGGG                 TGACCGGAATCGGGT  54 207
Bcep18194_A4320 1265410 .. 1265434 -   -15  -3.48924   GGAGCCGGGAGAGAA         GCGG-GCGCCG GAGC CGGCGCGCCGC          GTATGCGGGTCAGTC  83 46
Bcep18194_A4318 NONE
Bcep18194_A4317 NONE
Bcep18194_A4316 1261376 .. 1261398 -   -22  -3.02166   GCGGCAATGAAACGA           CGCGGGCGCG CAT CGCGCCCGCG           GGTTCAGCGGCCGCG 100 29
Bcep18194_A4311 NONE
Bcep18194_A4310 1256790 .. 1256801 -  -4.4  -4.27316   TTTTTGAATTGAAAA                CGTA ATGA TACG                 TCGGGCGTTCGTCAG  66 45
Bcep18194_A4309 1254586 .. 1254612 - -19.5  -5.75342   GCCGGCGAAAAAAAA         GCGCGATGCCC GCACT GGGCATCGCGC         ATCAAACGGCGTGGA 100 110
Bcep18194_A4308 1253163 .. 1253176 -  -8.1  -3.63744   CTGCGCGGGAAAAGA               GCGGT GCGC ACCGC                GAGTGCGGCGCGACG  65 322
Bcep18194_A4306 NONE
Bcep18194_A4305 NONE
Bcep18194_A4304 1245200 .. 1245219 - -16.4  -5.43866   CAAGCGCGAAAAAAA            CGGCCGCC CGAG GGCGGCCG             CTTTCATCACTCCCC 100 32
Bcep18194_A4303 1244708 .. 1244730 - -10.4  -2.78384   GTCCGCGCCACGATA           CCGGCCGGTG CAA CGCCGGCCCG           TCGAACTAGCCGTTC  60 31
Bcep18194_A4301 1242194 .. 1242218 -   -20  -2.77899   CGCCGGTACGAAGCA          GCGCGCCGCC CGCGC GGCGGCGCGC          GTGAGCCTGCTAGGC  90 35
Bcep18194_A4299 1239541 .. 1239552 -  -5.8  -2.91264   TCGGTGATTGACATA                CGGA TCTG TCCG                 GTTCGCCGCGCGCGT  48 40
Bcep18194_A4298 1237963 .. 1237982 - -16.4  -3.94002   CACGATGCAAGCAAA            CCGGCCGC TGAT GCGGCCGG             TTTGTTTTTGGGGGC  95 83
Bcep18194_A4281 1217471 .. 1217489 -  -8.8  -2.77791   GCGAACTGAAGACCA             CGGCAGAC GGC ATCCGCCG             CTACGAGCAGGGCAC  52 477
Bcep18194_A4279 1215694 .. 1215712 -    -3  -2.54896   TCCGCATCGAAGCGA             TCTCGAAG CAG CGTCGGGA             CAACTATCGCCGGCA  39 122
Bcep18194_A4278 NONE
Bcep18194_A4277 1211667 .. 1211682 - -10.4  -3.16881   CACGCACCTCACCAA              CAGCCG TGAA CGGCTG               CGCCGCGCGCACGAA  62 214
Bcep18194_A4275 1209093 .. 1209128 -  -9.1  -2.53876   GGCGAGGCCAAGGCA   GGCTAGGCGA-GGCCGGC CAG GCCAGCCATCGC-T-GCC   ACCACCATCATCGCG  56 158
Bcep18194_A4271 1203906 .. 1203930 - -21.5  -5.84381   CGAGCAATAAAAAAA          GCCGCAGTGCG ACG CGCACTGCGGC          TTTTTTGTTGGGTGC 100 52
Bcep18194_A4268 NONE
Bcep18194_A4267 NONE
Bcep18194_A4266 1199234 .. 1199283 -  -7.6  -3.31144   GCCCGATGCGCAGAA CACCGACGTACGCATCGGCCGC GTGCTG ACGACCGCCGCGTTCCGCGGCG CGGGCCTAGGCAACG  56 239
Bcep18194_A4263 NONE
Bcep18194_A4262 1196248 .. 1196268 - -15.4  -3.70902   GGCGTCACAGTGAAA            CGGGCCCC TTTGC GGGGCCCG            TTTCGTTTTCGTTCC  90 114
Bcep18194_A4259 NONE
Bcep18194_A4258 1193690 .. 1193716 - -16.7  -4.09685   GCGCATGTCCGAAAA         CAAAAGCCCGC TGCGT GCGGGCTTTTG         TTTTCAGCGATTGAA 100 101
Bcep18194_A4254 NONE
Bcep18194_A4253 1187709 .. 1187724 - -11.8  -5.38054   CGGGACAAACAAAAA              GCGCCC CGAA GGGCGC               TTTGTTCGATGCGGG 100 53
Bcep18194_A4252 1185958 .. 1185975 - -14.1  -5.27335   CCGCCGAAACAAAAA             GCCGCGC AATT GCGCGGC              TTTTTTATGGACTGC 100 147
         maf NONE
Bcep18194_A4228 1164359 .. 1164379 -  -2.4  -3.91352   ATACGGTGAAGGAAA            GCCTGACG AACCG CGTCGCGC            GCAAGTTTGGCGCGG  56 165
Bcep18194_A4223 1157455 .. 1157471 - -15.1  -4.62069   CGCGGACGTGAAAAA              GCCCGCC GGA GGCGGGC              TTTTCCTGGTCGGAC 100 51
Bcep18194_A4222 1156241 .. 1156262 -  -6.5  -3.14132   GTCGGCGGGCAGGAA           GGGCGGCGTG CGT CA-GCCGCCG           ATATATGACATTTCG  53 16
Bcep18194_A4221 NONE
Bcep18194_A4220 1154211 .. 1154225 -  -2.7  -2.66733   GTGGAATTCAGATCA               GGCCG TCGAG CGGCA               GGATGTCGACCGGGG  38 3
Bcep18194_A4219 NONE
Bcep18194_A4218 1153349 .. 1153366 - -14.1  -4.98531   GCCGGAAAGCAAAAA             CGGGCGC TGCG GCGCCCG              TTTTCTTTTGAAGCG 100 65
Bcep18194_A4212 1146335 .. 1146364 - -18.7  -4.56597   GGCGGGCCGGAAAAA       CAAAAGGCCCGTC GATT GACGGGCCTTTCG        CTATTTGGCTCCCCG 100 360
Bcep18194_A4211 1145705 .. 1145724 -  -3.4  -2.62184   GGGTGGCGGACATGA            TCGGGCGC GGAA GCGGTCGA             ACCGACAGTGTATCG  39 66
Bcep18194_A4210 1144712 .. 1144732 -  -3.9  -2.81173   ATGAACTGGAGGATA            GCGGGCA GGGGGTG TGCCGGC            TTGTATGTTCTTGCG  42 96
Bcep18194_A4209 1143919 .. 1143939 -  -4.6  -2.83271   CCATCCCGAGAATCA            GCAGCGCG TAGCT CACGATGC            AGCCTCCGTGCGTGA  46 17
Bcep18194_A4208 1143569 .. 1143600 -  -2.1  -3.53811   CGTACCGGGCGGAAA      CTTGAGCGCGCGC AACCGA GCGTGTACTCAGG       CGGGCAGCCAGTGGG  49 21
Bcep18194_A4207 1142529 .. 1142545 -  -5.7  -3.18264   GGCGCCACGCAGTAA              GCGGTGC CCG ACGCCGC              GCGACGCTCGTCCCG  51 132
Bcep18194_A4205 NONE
Bcep18194_A4204 1139986 .. 1140007 -  -9.3  -3.73107   CCAGGAAAGGGGAAA           GGCCGCGCG TGGT CGCGCGACA            TCAGACGTAATCAGA  71 133
        fumC 1138379 .. 1138403 -  -7.8  -3.40403   CGCGGTCGACGAGAA         CGGCAAC-CCG GTGC CGGTGCCGCCG          TTCGTGCCCGAGACC  59 187
Bcep18194_A4201 NONE
Bcep18194_A4200 1134046 .. 1134073 - -20.6  -3.71848   GCCCCGCAGGAACAA        GGCCCGACCGGC TGAT ACCGGTCGGGCC         TTTTTGTTTCACGTT 100 49
Bcep18194_A4197 1130630 .. 1130652 -  -7.7  -4.21997   GAATGAATAAAAAGA          GTGC-CCGCC GGGG GACGGAGCAC           AAAAACCGTTTCGTG  72 131
Bcep18194_A4196 1129937 .. 1129962 - -21.9  -5.33405   GCCATCAAACAAAAA         GCCCGACCGGC ATGA GCCGGTCGGGC          TTTTTTCATGGCGCG 100 48
Bcep18194_A4194 NONE
        mogA 1126843 .. 1126853 -  -8.2  -3.06183   TCGACCGTGACCGAA                 GCGG AAG CCGC                 CGAGCAACTGCAGGC  55 370
Bcep18194_A4191 NONE
Bcep18194_A4190 1124200 .. 1124220 -  -6.8  -3.53012   CTCCTGTCGGTGAAA           GCCGGC-CC GGAT GGCACCGGC            TGGCCGCCGCGCGCG  57 51
Bcep18194_A4189 1123830 .. 1123848 -   -16  -3.48807   CGATGAAAGGCAGAA             GGCCGGCT TGA AGCCGGCC             TTTTTGCTGTGGGTC  89 39
Bcep18194_A4182 NONE
Bcep18194_A4181 1117762 .. 1117778 -  -9.3  -3.53224   GACCGGCGTGCCAAA              CCGGCTC GGA GCGCCGG              TGCGTAGCGGCCGTT  65 45
Bcep18194_A4178 1114486 .. 1114517 - -19.6  -3.54543   ACGCATCCGGTGAAA      CGAAAAAGGCGCCC CGAG GGGCGCCTTTTTCA       TGCTGGCCCGCATTG 100 58
Bcep18194_A4171 1106684 .. 1106699 -  -3.2  -3.14132   GCCGGCGCGCAGCAA              CGGGAT GGCG ATCCGG               GAAGCCGTCGACATG  44 328
[truncated: 357,596 more chars]
