# Supplementary material for: Rapid, accurate, computational discovery of Rho-independent transcription terminators illuminates their relationship to DNA uptake
Source: Genome Biol. 2007 Feb 21;8(2):R22. doi: 10.1186/gb-2007-8-2-r22 (PMC1852404; doi:10.1186/gb-2007-8-2-r22)
Supplement: Additional data file 4 — Best terminators found downstream of each of the genes of the 343 organisms studied. [file gb-2007-8-2-r22-S4.zip › Burkholderia_mallei_ATCC_23344.bag]

        dnaA    1650 ..    1682 +   -12  -4.07885   AGCGCTTGAGAATGG      CGGAACCGCCCC AATTTAAAA GGGGCGGTTCGG      TTTTGAGGCACAATA  83 49
        dnaN    2913 ..    2940 +   -12   -4.8543   GCGATTCGCCGGACA        CACCAA-GGGGCG CCA CGCCCCTTTGGCG        TTTTTATGGCGATTC 100 46
        gyrB    5743 ..    5771 +  -2.2  -3.15544   CGAGCGTGGCGCTCA        TGCGCCGCCCGG AGCTG TCGAAGGGCGCA        TTGATGGCGCTACGC  43 219
     BMA0004 NONE
     BMA0005    7384 ..    7411 +  -8.4  -4.56597   GCGTGACGCGATCGC        GATGC-CGAGCGC GAC GAGCTCGCGCGTC        TTTTTCCCGAGCGCG  83 214
     BMA0009   14287 ..   14310 + -13.8  -2.57132   GTCCGGATACAGCCA          CGCGAGCGGG ATCG CACGCTCGCG           GTTGTAGAAGCCCGG  66 403
     BMA0012   17803 ..   17823 +  -8.1  -2.78384   CGCACTTGCGCTTCG            GCGTCGCGC ATC GCGCGCCAC            TGTCCTGGAAGGCGA  49 276
     BMA0019   22123 ..   22164 +   -18  -3.53012   CTGCTGCGCGAGGAT GCGC-CGCGCGGC-GCGCGC GAGC GCGCCCGGCTGCGCGCGCGC TTTCGCCGCGAGACG  90 252
     BMA0020 NONE
     BMA0021   26476 ..   26487 +  -7.2  -3.39844   GCCGATCCGCTGGAT                GCGC TCGA GCGC                 TATTTCGACTATCGC  58 156
     BMA0023   29098 ..   29114 + -15.1  -3.05384   GTTCCTGTAGCGCGG              GCCCGCC GCC GGCGGGC              TTGCATGCGCCGGCG  74 31
     BMA0024   29939 ..   29953 +  -3.4  -3.84406   GGTTATCGCAGCTGA               ATGCGG ATG CCGCGA               TTGTTCTGATCAAAA  58 26
     BMA0025   30285 ..   30297 +  -4.1  -4.09739   GCAAATGGAAATAGA                TTTGG TAT CCGAA                TTTTGGGAAGATTAA  60 162
     BMA0026   33065 ..   33084 +  -4.8  -3.14132   GCGGTCTCGGCGATC            AGCACGGC CGCC GCCGCGCC             TTGCTCGGCGAAGCA  47 306
     BMA0032   39380 ..   39405 + -13.9  -3.12142   CCTGCCGGAACGAAA         CGCTCGCGCGC ATCT GAGCGCGGGCG          TCTGTTCGATCTGAC  72 9
     BMA0033   40151 ..   40167 +  -3.5  -3.90291   TCTGGTTCGACGATG              CGCGCTG AAC CCGCGGG              TTTCGTTCAAGCGAT  58 18
     BMA0034   40666 ..   40689 +  -2.4   -4.1552   CCGCATGTATGCTAC          GCGGCCGAT ACGATAC GTCG-CCGC          TTTCTTGACGAAATC  61 358
     BMA0037   42384 ..   42439 + -15.5  -2.79188   CGGACGCCGCATGCG CCGCGC-CGC-GC-CG-GGCGCCGGCC GGCCGG GGCCGGGGCCGCGAGCCGCGTGTGCGG TCGTTCCATTGCGTC  70 118
     BMA0045 NONE
     BMA0046   54552 ..   54580 + -14.5  -3.67175   CAACGCATTCTGAGC        CGGCGCGCGTTCG CCG CGAACGCGCGGCA        TTCCTTTTCGACGAT  83 28
     BMA0047   55922 ..   55958 + -21.6  -3.28712   CTGACGCGCCGCGAG   CGCGGCGCGCGGCG-GC ATTC GCACGCCGTGTGCCGCG    TTGTGCGACGGAGCG  95 37
     BMA0048   57737 ..   57752 +  -8.2   -3.0497   CTGCCGCCGAGCGCG              GTCGGC GAGC GCCGGC               TGTTGAGGATCGTCT  55 427
     BMA0050   58705 ..   58723 +  -4.4  -5.77571   TCAGATTGCTGACAA             ACCCTCGC CAA GTGGGGGA             TTTTTGTTTTTTAAT 100 185
     BMA0051   60265 ..   60282 + -12.7  -3.84246   TCGTCAGCAGTCTGA             CCGCAGC GAAG GCTGCGG              TTTCCTCATTCGGCG  81 82
     BMA0054 NONE
     BMA0055   63681 ..   63699 +  -8.2  -2.98072   CTCGACGCGCGCTCC             TCGATCTT CTC GAGATCGA             TCTCGTTGTCGTGCA  55 163
        cpdB NONE
     BMA0068   76448 ..   76459 +  -7.2  -2.78596   AATCGCACGCCGCCG                GCCG CACG CGGC                 TATGATGGGCGCATC  49 281
     BMA0069   77525 ..   77543 +  -5.8  -2.94695   GCTGCGCACGCCGGG             GGCCGCCC GAT GAGCGGCA             TGTGCTTGCTGATCG  47 13
     BMA0070 NONE
     BMA0071   78894 ..   78924 + -13.9  -3.61398   GCGCGGGCGCCGCCC       GGCGCGCGCTCAG CGCGA CTGCGCGCGCACC       TTCTTCAACAACGCG  78 74
     BMA0078   86155 ..   86181 + -16.5  -3.74747   GGCGCCGCCGCATCC         CGGGCCGCGCG AATCG CGCGCGCCCCG         TTTCGTCGCCGTTCG  90 43
     BMA0079   87854 ..   87864 +  -2.4  -3.53224   TCATCGACGGCGAAC                 TCGC CGC GCGC                 TTTCGCGAGCACGTG  47 344
     BMA0082   93792 ..   93808 + -15.1  -4.13767   TCGTCAGCAGTCTGA              GCCCGCG AGA CGCGGGC              TTTTCGGGTACCGAA  95 82
        argS   96173 ..   96195 + -18.4  -3.34517   GACCCTCGGCCAAGC           GCCGCGGCGC AGC GCGTCGCGGC           TGTTTCACGAAAACT  89 47
     BMA0085   97068 ..   97087 +  -3.4  -3.34005   CCGTGATCCGCTTTA            CGAAGCAG TAAG CTGCGCCG             TTATCCGACTTCGTT  47 15
        dsbA NONE
     BMA0087   98917 ..   98951 + -17.9  -2.72344   CGATATACGCCGAAT    GCAGCGCGAGCACGCG CGTG CGC-TGCTCGCGCAGC     TCGTTGCGGATCGCG  78 378
     BMA0089 NONE
     BMA0090 NONE
     BMA0091  102252 ..  102287 + -24.7  -3.31144   CCGCGGCACACGCCG    CCGCGGCCCCGGCGC AACACC GCGCCGGGGCCGCGC     TTGTCCGCATCGCGC 100 43
     BMA0092  104308 ..  104362 +  -3.3  -2.71681   CCGCGCCCGGATCGA CCGCCCTCGCCGGAGCGCGCCGTCCGG AAA TCGCAAG-CGCGC-CCGCCGAGCCCGA TCGTTCGACGCCTTC  40 219
        aceK NONE
     BMA0095 NONE
        fadA NONE
     BMA0097  110288 ..  110328 +  -5.2  -3.16564   CGCTTCTTCCAATAC GATGGCGTCGAGCTCGGCT GGTG AGCCG-GCGCGCCGCCGCA  TTCCTCCGATCACGA  47 2
     BMA0098  111041 ..  111051 +  -4.6  -2.62396   GATGACGGGATGGAT                 CGCG GCA TGCG                 TGCTGTCGGCCGCTC  42 271
        bioA NONE
        bioF  115386 ..  115406 +  -3.1  -3.13403   CCGATCGGAGCCGCC            GCATGAGCG CGC CGCTTTCGC            TGTTCGTGACGGGCA  43 20
        bioD NONE
        bioB  117219 ..  117236 +  -9.8  -4.57569   CCTTCCTGCAAAACA             GCCGGG CGATGT CCCGGC              TTTTTCGCGCGATGC  86 51
     BMA0113  125892 ..  125904 +  -6.9  -4.34402   CGCGGGATGGCGGCC                GGCTC GCC GGGCC                TTTTCATCTGCCCGG  72 71
         ada NONE
        alkA  129019 ..  129047 +    -3  -3.07816   CCCGCCAGGTGATTC       GCGCGTGC-C-GCG GAT CGCCGAGCCCGCAC       TTGCATCAATGCCGA  41 148
        gshA  130846 ..  130887 +  -5.8  -4.07568   CGTCGCCGCCGATGC CGAAGCGCCGGCGCAGGATG TCGG CTTCCTGCGC-GGA-CATCG TTTTCAGCAGCGACG  66 202
     BMA0123  136397 ..  136411 +  -7.8  -3.14881   GACGCGCTACTGGAC               CCGGTT CAA GACCGG               TTACTGAGCGGCTTC  53 4
     BMA0124 NONE
     BMA0125  138627 ..  138671 +  -7.9  -3.38046   GGCGAAAGCCGAGAA TCG-GC-CGAAGGGCGCGCGCC GGCC GGTGCGTGCGC-TCGCGCACGA TGTTTCGGATGGCGA  55 207
     BMA0126  139301 ..  139316 +  -3.2  -4.65168   GACGAGATGGCTGCT              GCGTCGG CAT TCG-CGC              TTTTTGCGATGTGGT  72 510
     BMA0128  140512 ..  140542 + -21.9  -4.59853   CCCTTTCGTGCGGCA      GGGCCGCGCACCGG GCAA CCGG-GCGCGGCCC       TTTTTGCGGGCTTCA 100 55
     BMA0135  144664 ..  144678 +  -2.1  -2.78384   CCGTTCACGCAACGT              CGA-CG TACG CGCTCG               TCTCCTGAGCGCGGG  39 3
     BMA0136  145955 ..  145972 +  -3.3  -4.63486   GGCCGGTTGTGCGCA             AGCGC-CG AAA CGAGCGCG             TTTTCTTCGAGCAGT  72 387
     BMA0138  148317 ..  148341 + -18.6  -5.60993   ACGCCAAAAGCAAAA          GCGCGGGCTC GTCGA GAGCCCGCGC          TTTTTTTCTGGAGCC 100 107
         def NONE
         fmt  154708 ..  154736 +  -3.8  -3.48276   CGGCCGAACGGCCAG       GTC-GCG-GCGCGC CGG GCGCGCGCGTAGAA       TTCTCTGACACCAGC  49 88
     BMA0144 NONE
     BMA0145  156448 ..  156488 + -19.8  -4.65895   CGCCGTATCCGGTGA TCGACCGAGCCCCGCATGCG TCG CGC-TGCGGGGCTCGG-CGC TTTTTGGGTCGGGGC 100 105
         sun NONE
     BMA0147 NONE
     BMA0148 NONE
     BMA0149  161983 ..  162008 + -16.3  -5.04601   CACCAGCAGATCCCA         CCCCAAGAATC GCTA GATTCTTGGGG          TTTTTCGTTTGTGGA 100 172
     BMA0151 NONE
     BMA0152 NONE
     BMA0153 NONE
     BMA0154  164229 ..  164285 + -13.8   -3.5394   TCGAGCGCGATCCGC GCGTCTGACGCGGGTAACGCGCGGCGCG GTCGG CGCGCCGTGCG---CCCGCG-CATGCGC TTTCACGCGCGCTTT  78 18
     BMA0156 NONE
     BMA0157 NONE
        gatC  173793 ..  173844 + -10.7  -3.61398   AAGGTGATCGAGTAA GCGCCCGATTCG-GCGCGCGGCCGC GCAA GCGGCTCCGCGCCCGCCTCGC-CGC TTGTTCGCCCGGGCG  71 26
        gatA NONE
        gatB  176901 ..  176947 + -26.7  -3.53012   TTGAAGCCGTACCGA TGCGAGCGGGCCACCGCCGAAC CTGT GTTCGG-GGCGGCCCGCTCGCG TTTCGCGAGGCGCCG 100 56
     BMA0166 NONE
       xth-1  178765 ..  178783 +  -4.4  -5.77571   TCAGATTGCTGACAA             ACCCTCGC CAA GTGGGGGA             TTTTTGTTTTTTAAT 100 152
     BMA0168  180313 ..  180356 + -11.1  -3.23853   AAAACGTGGGGTTCG TCAGC-AGTCTGGA-GCGGCC CGAA GGCCGCTTCCAAACTCGCAGA TATTCCTTCGGACGG  64 70
     BMA0169  180655 ..  180666 +  -2.2  -2.62616   CATTGCGCAAAATCG                GCGT CGGG ATGC                 TCGTCTGCGCGCTCG  38 41
     BMA0170  181138 ..  181150 +  -5.5  -2.55392   AGTATCGTCACATTG                TTCCG GTT CGGAG                TGCATTCGATGAGTT  42 96
     BMA0171  182336 ..  182346 +  -8.2  -2.87211   CGAGGCGCAGCAGCG                 CGGC CGA GCCG                 TGTGTCGCGAAACCT  53 237
     BMA0173  184691 ..  184716 +  -3.9  -2.80291   GCCGCAAGCTCGAGC         CGGCCGTC-CTC GCC GAGTGAGCGCCG         TCTCGTCCCCTCATT  40 6
     BMA0174  185543 ..  185554 +  -7.2  -3.73068   GCGGCGTGGCAAATT                GCCG CAAT CGGC                 TTCTTCGCTTCGGCG  64 375
     BMA0177 NONE
     BMA0178  189832 ..  189865 + -20.3  -3.28712   CCGGCGATCGAACGT     CGCGCGCCGT-CGCGC ATC GCGCGGGCGGCGCGTG     TTGTCAAACGAAACG  91 90
     BMA0179  190331 ..  190352 + -15.1  -5.40072   GGTTGAACGAGAAAA           CGGGGTCCC GGAC GGGGCCCCG            TTTTTTTGGAGGCGC 100 76
     BMA0183 NONE
     BMA0184  198419 ..  198435 + -15.1  -3.67976   ACCACCACTGAACGA              CGGCGCC GGC GGCGCCG              TTTGCCATTGATAGA  88 440
        ubiE  199175 ..  199187 +  -3.3  -3.04322   CGTGGTAGCTTTACA                CGTGG GAA CCAAG                TATTAAGGGGTTCCA  43 7
     BMA0187  200317 ..  200343 +   -18   -4.8622   ACGTTACAATAGAAG         CCCGCGCAGGCG CCC TGCTTGCGCGGG         TTTTTCATTGCCAGC 100 88
        ubiB  202602 ..  202621 + -16.4  -3.53091   ATATGGCGGTTGAGG            CGCCGCCG GCGT CGGCGGCG             TTTGCGCGGCCCGGT  84 28
     BMA0190  203623 ..  203635 +  -7.7  -4.40572   GGCTTTGCAAGCCAA                GGCTT TGC AAGCC                TTTTATACCGGTTCT  79 93
        aspS  206683 ..  206711 + -11.7  -5.44119   TGCCGACGGGAACCG        CAGAAAGGGCGCG CGA TGCGCCCTTTTCG        TTTTTTTGCGGTACA 100 119
        ntpA  207292 ..  207315 +  -4.4  -3.14132   GGCGAGACCCGGCAC          CGCCTCGCGC AACT GCGCCAGATG           TTCCTGCAGGAGCGC  45 43
     BMA0195  208667 ..  208693 +  -9.4  -3.45634   TCCTTGTTTCGCCGC         CGGCCGCACT CAATAAT AGTACGGCCG         TTCGATTTTATTCGG  61 147
     BMA0196  209337 ..  209369 +  -4.6  -3.29147   CGAGAGCCGTTAGCG      GCGGCACGACCGCC GCCGG GGAGCTCGAGCCGA      TTGCCTTATCTTGGA  49 28
     BMA0197 NONE
     BMA0198  213911 ..  213930 +  -7.8  -2.78384   GGACATGGGACCAGA            GTAAGCGC TAAA GCGCTAAC             TCTGGTCGACAGGAG  49 164
     BMA0199  215175 ..  215203 + -19.6   -5.5112   CGCGACGGATGACGA        CGGTGCGCGGGC GACGA GCTCGCGCACCG        TTTTTTGTTGATCGA 100 49
     BMA0200  216316 ..  216351 +  -6.8   -3.9009   TACGAAGCCGTTCGC    CATGTCGGCGCGCGTGA GCG TCA-GCGTGCCGATCAG    TTTGTCGAGTGCGTT  63 331
     BMA0202  217581 ..  217605 +  -7.8  -3.61398   GCGACGCGCCGCGCG         CGGACGGCGGC GTAT GCCG-CGTACG          TTATTCGAGCGGCGG  60 45
     BMA0204  220398 ..  220450 + -17.7  -3.53012   CTGCGGCGCGATTGA CGGACGCG-TGACCGCCTCGCGCGG AGGAC TCGCGCGGGGCGG-CATCGCGAACG TTTCGAGCGACGGGC  90 226
     BMA0208  225057 ..  225080 +  -9.4  -3.65902   GACGAGGCGTTCGCG          GCGAGCGGCG TTTG CGCAGCCCGC           TTTCAATGGAGTACC  63 46
     BMA0209 NONE
        pdxA NONE
        ksgA  228456 ..  228503 +  -3.2   -3.9461   GGGCTTTGGTGACCG TGCGGCGCGCGCGGCTGCGCCGG CGC TTGGCGTGGCCGGGTGGGG-GTA TTCTTCTTGCACCGC  58 117
        gloA  230335 ..  230393 + -14.6  -3.05384   GTCTCGCCGGCGCGG CGTGCCGCGC-CGGCCGGCGGCCGGGCGCG CGA TGTGCTCGG--G-CGGCCGCGCGCGGCCTG TTGCATGACCGGGGC  74 46
     BMA0224  241472 ..  241521 +  -7.6  -3.31188   GCGTCGGCCCGGATC TACCGATCCGGCGCGGGACGAG TTCGGT CCCGTCCCGCGCGTGCGCGCTA TTCGTCCTTGTGCTG  55 227
     BMA0228  246774 ..  246787 +  -3.1  -3.37245   AACTTTGTTTGATGG               CA-CCG TGG CGGATG               TTAGTCTTAGCCTCA  45 89
     BMA0229  247842 ..  247864 + -12.6  -3.78419   GCGCGGCTTCGTCCG           CGCGGCGCGG AAG CGGCGTCGCG           TTGTCTGTTTGCTGA  78 355
        ribB  249104 ..  249118 +  -2.7  -3.79113   TGTTCGACACGACCG               CCGCG GGCAA CGCGA               TTCTTGTCAGCGCGT  53 476
     BMA0238  257342 ..  257373 +   -10  -3.10056   AGCGGCGGAAATTTC      GGCGGC-GCGGCGTG CGG CGCGCCGCTGCAGCG      TGTTCAGTGCGTCGT  59 225
       ggt-1  265190 ..  265241 +    -6  -4.19238   GCGTGGTTCGTTGCA GGCGAAACGATATCGAAAGGCATTT CAA AAGAGGCTTTCGATATTGCT-CGTC TTTTGAAATTACGCG  69 65
     BMA0246  266262 ..  266274 +  -4.8  -3.73068   TCCGCTGACGAAGCT                CACG CAGCA CGTG                TTCTTCCGTTGAGCG  58 1
     BMA0247  267188 ..  267229 +  -9.9  -3.09492   GCTGGCTTGCCGCGC GCGGCGCGCGATTGCCGCGG CCG CCGTTGCCCGCGC-CGCCGC TGTTGCCGTTGCCGC  59 357
     BMA0252  272049 ..  272076 +    -4  -3.31144   GGCGGTTCGGCGTGC        CGATGAGGCGGC ACGG GGCGTATCGTCG         TTATCCGGATGGGCG  47 68
     BMA0253  272492 ..  272502 +  -2.4  -4.13014   TACCGGATTACGCCA                 GCGG TGC CCGG                 TTTTCGCCATCTCGC  61 202
     BMA0256  274851 ..  274902 + -20.1  -3.25823   GACGTAGACGGTCTT CGTCGCGGCGTGCGGCGCG-GCCGC CCGC GCGGCGCTCGC-GTTCGCCGCGGCG TTCGTCTCGCGGCCG  91 497
     BMA0259  276986 ..  277040 + -21.4  -3.16564   CGTAAGCGGCGCGGC CGACGCG-GCGGCGCGCTCGATCGCG CGGGC CGCG-TCGCGCGCGGCGCTCGCGCCG TTCGTGGCGTGCACG  93 36
     BMA0262  280586 ..  280624 + -25.2  -3.96216   TGGCGGGTTCGAACG   CGCGGCGGCCGGCGTTCG CAT CGCGCGACGGCCGCCGCG   TTGTTTCGATCGGGC 100 180
     BMA0265 NONE
     BMA0266  284928 ..  284948 +  -6.7  -3.56704   AGCTTCGCCACGTCG            GCGAACGGC TTG GCCTTGCGC            TTCGTTTCCTGCACG  57 217
        recA NONE
        recX  292182 ..  292206 +  -6.3  -4.26079   TCGGCGGCGATTGAG          CGGGCGGGC CCGCTTC GCCAGCCTG          TTTTCGGTGGTTTGC  72 27
     BMA0274  293112 ..  293124 +  -3.4  -2.89655   AATCGTCGGAAGAAG                CGAT CGTCA ATCG                ACTTTTTTTAGCCAA  42 54
        sucC  294382 ..  294398 +  -9.3  -4.56597   AGCGGGGCGGGAAGA              CTCGGGG CAG CCCCGCG              TTTTTCCGAGCGCAA  83 78
        sucD  295381 ..  295397 + -11.5  -5.58179   CATCGCCGCAAAAAA              CGCCGGT TCC GCCGGCG              TTTTTTGTTATGCTC 100 51
     BMA0277  296287 ..  296312 + -16.2  -4.19735   GCCGGCTACGATCGA         CACGCCTGCC TGATCC GGCAGGCGTG          TTTCGTTTTCGGAGC 100 93
     BMA0278  297100 ..  297150 +  -2.9   -6.0427   CGCACCGCGATGGTG CGCCGCGCGATGTCGGTGCGTGT CGGAC GCCCGCGCCCGCACAGCACGGGG TTTTTTTTGTATAGT 100 169
     BMA0279  299022 ..  299040 +  -9.5  -5.21709   CGATCCATCGGGAAG             CCGCCGC TTGAT GCGGTGG             TTTTTTCCTGTGCGG 100 66
     BMA0281  299974 ..  299987 +  -2.3  -3.28712   ACAAGGTGTTGTCGC               AAGCG AAGG CGCTG                TTGTAAGCACGGCCG  45 6
     BMA0282  300778 ..  300803 +  -5.9  -3.16742   CGTGAACGGCGGCGG         CCCGGCGGGCG GCAT CACGCGCCGGC          TTCGTCGGCCTTCCA  50 208
     BMA0287  304482 ..  304502 + -13.9  -2.78816   TCGGCGCGGTTGATT            CGCGGCGAC ACC GCCGCCGCG            TGTAATGGGGCGTGA  67 28
     BMA0294 NONE
     BMA0295  310888 ..  310934 +  -9.9  -3.40073   CGCGCAAAGCCGGCG GGCCGCGCGAGGCGCCCGGCGC GGCA GC-CCGCGCGCGTCGAACCGCC TTCCTTCATCAACCT  65 219
         pgk NONE
     BMA0297 NONE
         pyk  313987 ..  314011 + -12.8  -5.81412   TTGCGCGCGCAAAGA          GCCGCGGGGT CGGAC GCCTCGCGGC          TTTTTTTTCGCTCGA 100 87
        cbbA  315392 ..  315421 + -15.8  -4.06851   GAAGTATTGCAAGGC       CGCCGTTC-CCGC CAGCC GCGGGGAACGGCG       TTTCCCTTTTTGTTT 100 147
        hemH NONE
        purE NONE
        purK NONE
     BMA0303  319351 ..  319383 + -20.6  -3.78597   GATCCCCAAACGACA      ACGCCCCGTCACGC ATCAC GCGTGACGGGGCGG      TTTCACTTCGTCACT 100 159
     BMA0308 NONE
     BMA0309  325814 ..  325841 + -10.4  -3.60792   GCGCAACCGCTTTGA        CCGCGGCACGCG GCAT CGCGATCCGTGG         TTTGGCGATTCGCGC  67 118
     BMA0310  327749 ..  327770 +  -7.9  -4.07568   CGGCCTGCCGCGCTG           CG-CGGGCGG ACG CCGCCCATCG           TTTTCGCCGGCGGCC  69 104
     BMA0311  328255 ..  328289 +  -3.5  -3.56092   GAAGGCGCAGTGATC    CCGCCGCGGCGATGACG ACG CG-CAAT-TTGCGGCGG    TTTGGCCGATAATGC  51 28
     BMA0315  332136 ..  332146 +  -6.8  -3.73072   TCGAGCGCGCAATAA                 CAGG GGG CCTG                 TTTCATGGCAAAGTT  61 26
     BMA0316 NONE
     BMA0317  336900 ..  336938 +    -5  -3.39895   CCGGCGGCGGGCTGA   GCGGTTGACCGCGTCCGC GCG GCGGACGAAGGCAGCGGG   TTCGTTCGTCGCGCG  52 26
     BMA0318  337684 ..  337711 + -10.6  -3.30124   CGAGAAGTTGCTGCA        GGCCGCCAGCG TACAGGC CG-TGGCGGCC        TTCTACGAACTGGGC  63 342
     BMA0324  343748 ..  343762 +  -3.5  -2.67515   TGAAGAAGGGCGAAT               CGATC CGCTC GGTCG               TGCTGTACTGATCGG  40 0
     BMA0325  344715 ..  344744 + -19.3  -4.56597   CGCGCATGACGAAAA       GCCCGCACGGCTC GAGA GAGCGGTGCGGGC        TTTTTGCCGGCGAGC 100 93
     BMA0330 NONE
     BMA0331  350375 ..  350405 + -16.1  -2.82623   GACGTCGACGCGCTC      GCGCGCGCCGCGGG CTTT CCGGCG-CGCGCGC       TGATTCTCGGCGGCG  75 283
     BMA0333 NONE
     BMA0334  354333 ..  354351 +  -4.5  -3.61398   GCTGCTCGCCGTGCC            CGCCG-CG TACG CGATGGCG             TTCTTCCCGGGCCGG  54 333
     BMA0336 NONE
     BMA0337  357204 ..  357222 +  -2.2  -3.73068   GCTGTCGCCGAACAC             GAGCAGCG GCC CGTAGCCC             TTCTTCGCTTCGAGC  53 473
     BMA0340 NONE
     BMA0341  362225 ..  362249 +  -9.1  -2.80816   ATTCGCCTCGGCTAC          TCGGCGAGCGC CGC GCGCGCGCAGG          TCTCGTCGGTCACGA  52 191
        mdlC NONE
     BMA0347 NONE
      panE-1  371993 ..  372024 +  -5.7  -3.63895   CGCCGCCGAACGGTT      TTCCGACGGCCGC ATGCCA GCCGCCGTAGGGG       TTTCCAATAATTCAA  57 416
     BMA0349 NONE
     BMA0350  374157 ..  374173 +  -7.9   -3.9461   GCCGGTGCGCGTGCG              GGCGCAG CAT CTGCGCG              TTCTTGTTGCCGAGG  67 458
     BMA0354  377820 ..  377831 +  -3.6  -3.74693   GAAATTCGGCGGGCT                CGCC TGTA GGTG                 TTTCATCGCGTGACG  55 510
        msrA  379110 ..  379166 + -11.4  -3.90112   GGCGCCGGCGAAGCG TCGCGGGCCGCGCGCGTTATGCCGCCTC GCC GCGCCAGCGCA-CGCACGCGGCC-GCGA TTTCCTTCGCGAGCG  77 366
     BMA0360  383788 ..  383843 +  -5.9  -3.18264   CGGCATGCGCATGGG CGCCGC-GCGGGGGCGGCCGAATCGC CGCGC GCGATCCGCCGGCGTTCGCCGCGATG TTCGTGCCTGCGCGC  50 96
     BMA0363  386890 ..  386917 + -10.5  -3.01712   CGGCAAATCGGGCGC        GGCGCGTTTGC GCGGCG GCGGGCGCGCC         TGTTGCGCCGGCCGC  59 74
     BMA0364  387311 ..  387358 +  -7.4  -3.09635   GCCGAGCGCCCCGAG CGCCCCGAGGCTCCGCGAGCACG GCA CGCGATCGCGGCGCGG-GGTGCG TTACGTCATCCGGCT  52 159
     BMA0367 NONE
         ogt  391260 ..  391314 + -11.2  -2.78463   CAGTGCATGCTTGCG CGGCCGACACGGCGG-GCGGAGACGC CGGCC GCGCACCCGCGCCGCCG-GCCGACCG TCTCGTGGACGCGCT  59 50
        xerD  392230 ..  392262 +  -9.8  -2.87211   GGCGCATCATCCGCG     CGGATGACG-CGCGGC GAG GCCGCGGCGGCG-CCG     TGTCTGCACGAACCT  57 19
     BMA0371  394708 ..  394724 +  -5.7  -3.06796   GAGGGTTTCACCCGC              GTGGCCC GCT GCGCCGC              TTCGGTAGAATGAGC  48 39
     BMA0372  395617 ..  395656 +  -7.2  -3.65046   ATCGGCGCGTGCGGC CTTGCGTG-C-GACGCGC CTGTGC GCGCGTCAGTCGCGGAAG  TTGTTGAAATCGAGC  60 228
        murB  397565 ..  397576 +  -7.2  -3.14132   CTTCTGCACGTGCAG                GCGG TTCT CCGC                 TTCGTCCCACACGAC  53 275
     BMA0376  399342 ..  399358 + -10.8  -5.28176   CCTGCATGCAAAAAA              GCCCGC TTCGC GCGGGC              TTTTTTGTCGATCGC 100 181
     BMA0378  402011 ..  402035 +  -9.2  -3.54935   GCTGGCCGAGCAGGT          CGGCGTGCCG GCGCG CGGCGTGTCG          TTTCCCGGGCATTTC  63 388
     BMA0384  408824 ..  408852 +  -8.8  -2.60219   CGCCGTCCGGCAATG        CGTCGCGCGC ATCGGCCGC GCTCGCGACG        ATTGTGAAGATTGTG  51 243
     BMA0386  412092 ..  412115 +    -3  -2.77522   CGCGCCGTCGCATGC          CGCGCGATCC GGTA GAATCGTGCC           CTTCTTCCGGCCTCT  39 182
        folA  412735 ..  412758 +   -11  -4.84918   CAGACTGCTGACGAA          CCCCACGTTT TTGT GAGCGTGGGG           TTTTGTCTTTCTGGG 100 114
     BMA0390 NONE
        mogA  417200 ..  417239 +  -6.2  -3.53012   GCGCCGCGGCGGCCG  CGCCCTGCATCGCGGCGCG CTT CGCGC-GCAAAGCGGCGGG  TTTGCGCCGCACGCC  55 125
     BMA0393 NONE
     BMA0394 NONE
     BMA0395  420763 ..  420779 + -10.8  -2.70932   ACCGCCGCAAAAAAA              GCCGGC GCGCA GCCGGC              TGGTTCGGGGCGAGC  59 124
     BMA0398 NONE
     BMA0399  424288 ..  424316 + -26.1  -4.07568   CCGGCCGAAAAAAAA        GCGCCGTGCGGGA GCT TCCCGCACGGCGC        TTTTCCACGCCGGGC 100 258
     BMA0405  428665 ..  428698 + -15.1  -3.55444   GCTGGTCTCCGGTTT     GCGCCGCCGCACGCG GTCG CACGGGCGGCGGCGG      TTTCGACCGTCGCGG  83 95
        dadA  432090 ..  432117 +  -5.5  -3.53012   TCGTCGGCCCGCTTC        TGCTGCGCGACG AGCAG CG-CGCGCGCCA        TTTGCCAGCCGCACA  52 297
     BMA0415  439499 ..  439532 +  -8.8  -3.53811   CGCGAAAGCGAAGAC     GGATCGGCGTCGACG GCATG CGGCG-CGCCGATCG     TTTCACGCGGATGGC  63 67
     BMA0417  442278 ..  442313 + -17.8  -3.89346   GCGCTTCAGACTGCT    GACGAAACCCACGTTT TTCG AAGCGTGGGTTTTGTC     TTTATGGAATCAGGA 100 106
     BMA0436  463117 ..  463134 + -14.1  -4.90266   GCATCTGCTTCAAAA             GCCCCGC TCCG GCGGGGC              TTTTTCATTGATGCG 100 55
        ubiG NONE
       gph-1  465134 ..  465157 +   -11  -4.84918   CAGACTGCTGACGAA          CCCCACGTTT TTGT GAGCGTGGGG           TTTTGTCTTTCTGGG 100 454
     BMA0444 NONE
     BMA0445  469011 ..  469024 +  -3.7  -3.90112   CGCGCCTTGCAGCGC               CGTGC GCCC GCCCG                TTTCGTTACCGCCGG  58 51
     BMA0448 NONE
     BMA0449 NONE
        fdhF NONE
     BMA0451  475882 ..  475912 + -13.8  -3.63627   GGCGCCGCCCGACGC       GCAGCCGCCCGCGC CCG GCGAGCGCGGCCGC       TTTCAAGTCTCCAGC  78 368
     BMA0453  479879 ..  479897 +   -16  -3.98826   TCGCCCCAACCCAAA             CGGAGCGC GAC GCGCTCCG             TTTGTCGATTCGTCG 100 345
     BMA0456 NONE
     BMA0457 NONE
        dsbB  485658 ..  485690 +  -8.9  -4.08216   CATCGCGGCCGGCTG      CGCTGATCGGCGCCG CAC CGCCGCCGCTACGCG      TTTTCCCGAGCATCG  72 20
     BMA0460 NONE
         add NONE
     BMA0462 NONE
        guaD  491245 ..  491301 +  -5.5  -2.79684   GTCATCGCCGTCCGG CACATGCGGCCCGTCGACGCGCGGCTC GAC GATCGACGCGTCGACGGCTCGCAACAA TCGTTCCCTTCGTGC  43 209
     BMA0464  492409 ..  492435 + -17.2  -3.14132   TCCGTTCTCCGTTTT         CCGGCGTGCCCG TTG CAGGCGCGCCGG         TTCGTCGACGCGCCG  85 313
        pepN  496186 ..  496212 + -20.2   -3.4582   TCCCGGGACGAAAAA         GCCGGCATCGCG TCA TGCGATGCCGGC         TCTTTCGTCGGCTCG 100 120
        metR  499774 ..  499811 +  -2.5  -4.07568   CTGCCCGAGATCGAG   C-TGCTGTAAGCGGCGCG CCG CACGCCGCTTGCCCCCCG   TTTTCGCCGAAAAAC  58 17
         fbp  501120 ..  501140 +  -3.3  -3.14564   GGCGGCGAACCGGCG           C-GAACCG GCCGCA CGGTTCAG            TTCGTCGACGAATCA  45 217
     BMA0470  502647 ..  502674 + -19.2  -3.71649   CACCAACGGATTCAA        GGGCTGCGATGC GAAA GCATCGCGGCCC         TTTCCCATTTCCGAC  95 176
     BMA0472  503228 ..  503240 +  -4.8  -3.14211   CTGCGCGCGCCGGGT                CCAC ACGCC GTGG                TTCGTCAACCACCAT  47 155
     BMA0480  511119 ..  511166 + -14.9  -3.64703   GGGCAGCACCAGCGC GGTCGGCTAGCGCCGGCTCGTCG CCGA CGAC-AGGCGG-GCGAGCCGGCC TTTGCGTCCGCAGCG  83 16
         icd NONE
     BMA0487  517027 ..  517045 +  -4.4  -5.77571   TCAGATTGCTGACAA             ACCCTCGC CAA GTGGGGGA             TTTTTGTTTTTTAAT 100 144
     BMA0488  518588 ..  518603 + -11.8  -5.38497   CGTCAGCAGTCTGAA              CCCGCG AATT CGCGGG               TTTTTTCGTTTGCGT 100 83
     BMA0491 NONE
     BMA0492  523617 ..  523636 +   -15  -5.61596   TCGAGCCGAGTGAAA            CGCCGCGA ACGA TCGCGGCG             TTTTTTTGTGAAGAT 100 104
     BMA0494  525702 ..  525713 +  -3.6  -3.73775   GTGTTCGATGTGGGA                CGGT GGCG GCCG                 TTTCGTCGGCGTCGC  55 128
        pncB  536753 ..  536775 +  -6.8  -4.72272   GCGGCGCCGGGAACG           CGCGCGGGCG GTC CGGCAGCGTG           TTTTTCGTACCGGCG  82 63
     BMA0511  537509 ..  537550 +   -16  -2.56046   TTCACGCGATCGTCG TGCGTGACGCGTGATGCGGC CGCC GCCGCGTCACGCG-C-CGTA TCCATTCGCATTTCA  73 12
     BMA0512 NONE
     BMA0513 NONE
     BMA0514  541613 ..  541633 + -15.4  -2.90571   CGTGCAAAATGAAAA            CGGGGCGC CGCAT GCGCCCCG            TCTGCTTGGCCGCTT  72 91
        rluC  551216 ..  551235 + -10.6  -3.14132   ATTCGGCCGACGCGC            TCGCGGCG CTGT CGCCGCGC             TTCGTCGCGGCCGAC  60 253
     BMA0523 NONE
     BMA0524  552760 ..  552788 + -11.7  -4.78149   GCAGGAAGATCGCGG        GGCGCTTGTGC AGATCGG GCACGGGCGCC        TTTTTCCATTGTGCC 100 93
     BMA0527  555021 ..  555034 +  -4.5  -3.08813   GGGCCGGGGTAGCAA               GCGCCG GAT CGG-GC               TGTGTTAGAATCCGG  46 73
        rpmF  555341 ..  555358 +  -8.4  -5.28176   TGGCTCAACAAAAAG             GCGGCA TTCAAC TGCCGC              TTTTTTGTGCCTGAA 100 117
        plsX NONE
        fabH  557494 ..  557537 +  -7.4  -3.17075   TCTGACGGCCCTTCT TCGCATCCCATCGGCGCGC CATTCAA GCGCGCCGCTCGAAT-CGA TTCAATTGGGGACGA  53 36
      fabD-1 NONE
        fabG  559320 ..  559339 +  -3.5  -3.53012   CGCGCCGTGCATGCG            CATTCGC GCATCG GCGCATG             TTTGGCCGCAAAGCC  49 59
        acpP  559750 ..  559790 + -12.5  -5.14626   CCGGCCGAGCTAACA  GCCACAGGGTTCGCAGGGG TGG TTCCTGTGGCCGCTGTGGC  TTTTGTTTTAGTCAT 100 106
        fabF  561044 ..  561087 +    -3  -3.05816   GGGACTAACGGCACG CTGGTCT-TCAAGCGCGCCTG ACG CGGGGTCGCTTGACGGAGCCG TTCCATGCCGCATCG  41 5
     BMA0535  561601 ..  561626 +  -4.7  -3.39432   CATGAGCGCCTCGAG         CG-GGAACGTTA CAA TAGCGCTCCGCG         TTGCTTCCCTCGTTT  52 77
        algU NONE
     BMA0537 NONE
     BMA0538  564129 ..  564166 +  -5.3   -3.5393   ACCACGCCCGCCGCA   ACGGGC-GCCGTGCCCGC GGC GCGCGCGGGCCTGCCCGA   TTTCGCGGACCTCGT  54 156
     BMA0539  565506 ..  565532 +  -8.7  -2.64981   CAGTTCATCCCGATC        CGGCCGCG-TCA GAAG TGAGCGCCGCCG         TGCGTTTCACGCTGT  51 8
     BMA0540  565965 ..  565992 + -11.2   -4.7629   TTCACCGACTTACAA        GGCGTGCTCTGC GGTC GTCGAGCGCGCC         TTTTTCGCTTGATCG 100 216
        lepA NONE
        lepB  568739 ..  568761 + -12.7   -3.0263   TCGAACGCTGCGACA           TGCCGCGCA CGGGC TGCGCGGCG           TGTTGCCGAACTACT  66 47
     BMA0543  570311 ..  570336 +  -4.5  -2.62184   CGCGCACGGTTGCGC         GGCCGCTTCAG AACC CAGCAGCAGCC          TGATATGAACGCACC  42 65
         era NONE
        recO NONE
        pdxJ NONE
        acpS NONE
     BMA0548  574415 ..  574443 +  -8.8  -2.71364   CGATGAAGGGGAAAC       GCAGCCGACGCACG GGG CG-GCG-CGGCGGC       TCGTTCGCCGCGTGC  52 90
        uvrC  580584 ..  580632 + -20.2  -3.44146   GCGGGCGCGCCGCCG GGCGGCCTTGCGCGGCTCGCGCC GGGC GGCGCGGCCCGTGCCGGG-CGCC TTGCTTGTGGCGGCG 100 43
        pgsA  581701 ..  581717 + -12.3  -5.33405   CCGCTCCAGAACAAG              GGGAAGC CGG GCTTCCC              TTTTTGTTTGATGGG 100 439
     BMA0557  583003 ..  583019 +  -5.7  -4.07568   GGATGCCGATTTACT              CGCCGCG CCG CGTTGCG              TTTTCCCACGCAACC  66 171
     BMA0560  585583 ..  585603 + -15.4  -3.57561   TGAGCGCTTGACGAA            CGCCCCGC GACGA GCGGGGCG            TTTCGCGCATTCGCG  83 30
     BMA0561 NONE
        otsB NONE
      otsA-1  591139 ..  591161 + -12.6  -2.70932   CGGGCGCGGGCGCCG           GCGCGGCCAG GTG CCGGCCGTGC           TGCTTCGCGAGCAGG  63 158
     BMA0568  594603 ..  594631 + -23.2  -4.27316   CCTGTTTTCGCGCGA        TGCCCCGCCCGG GCCGA CCGGGCGGGGCA        TTTTGCATTCGGCGG 100 66
     BMA0569  595762 ..  595789 +    -9  -3.17075   AAGCAGATCGCATGA        CGCCGGCGGGCCG GCC CGCGCCGCCG-CG        TTCGCTTCGCCGACA  56 26
     BMA0570  597040 ..  597060 +  -5.3  -3.61398   TCCGCGCTCACGTAT            TGCGCGC CGAGCGC GCGCGCC            TTCTTGCGCAGCGCC  54 484
     BMA0580  607589 ..  607635 + -12.1  -3.30124   CCCCCGCCGCACGCG CGCCCCGCGCGGCGGGCTTCGC CGGC GCGA-GCCCGTCGAGCAGCGCC TTGTGGAACGTCGCC  70 508
        pdxY  609947 ..  609979 + -11.9  -3.13403   CGCGTGGGTCACGGG      CGCGGATTGATGCGC GGC GCGCGCCGGTTCGCG      TGTTGATCCGCACGC  64 16
     BMA0583 NONE
     BMA0584  613001 ..  613015 + -11.4  -3.54424   TCGCGAACGCAGGCA               TGCCGC CCG GCGGCA               TTTCGCCACGTCGCA  71 298
     BMA0585 NONE
     BMA0586  614621 ..  614644 +  -3.8  -3.67775   GACGGCCTCCAATCT          CG-TGCTCGGG CAA CTCGAGAAACG          TTATTCCATCGGCGT  55 354
     BMA0588 NONE
     BMA0589 NONE
     BMA0590  617351 ..  617377 +  -6.4  -5.10033   CAGTGGTCGGTTGGC         GTCGCCCCTCCC CGG GGCGGGGGTCAC         TTTTCTTTGTCTTGC  89 107
        argD NONE
     BMA0592 NONE
     BMA0593 NONE
        astD NONE
        astB NONE
        astE  625674 ..  625690 +  -6.5  -2.80443   GCAGCGCGGCCGTCT              CGGTATG GCG CGTGCCG              TCTACTCGCATCTGC  46 488
     BMA0598  626867 ..  626890 +   -16  -4.84311   ATGGGTTCGAATCGG          CCGGCCGCTT CATC GAGCGGCCGG           TTTTGTTCTATCGGG 100 76
     BMA0605  633292 ..  633320 + -15.2  -2.52464   GGCCGCGAGCGATCG        GCCGCCGCGCTC GCGCG GCGCGTGGCGGC        TCAGTTGCCGGACGC  69 190
     BMA0617  644327 ..  644380 +  -4.5  -3.54408   TAGCGGGCGGGCAGC CCTTCAGCGTATACGCGC--GCCGCC CGTTC GGCGGCAAGCGCGCG-GCGTCGGAGG TTGATTTGCATCAAG  54 38
      hemN-1 NONE
     BMA0619  646880 ..  646904 + -12.9  -3.14132   GTACCACAGCAGGAA          CGGGATGATCT TGT AGAGCATCCCG          TTGATCGCCGACCAC  68 290
     BMA0621  648096 ..  648112 +    -5   -3.5936   CGCACACTTACGCAC              CGGGCG TGAGC CGCCCC              TTTCAGGAATTTGCC  54 62
     BMA0622  649378 ..  649402 + -13.6  -4.23391   GCCCGCCCGTTCCCG         CCGCTCGCCGG CCTG CCG-CGAGCGG          TTTCTCGTTTCTTTG  93 58
     BMA0623 NONE
     BMA0624  651651 ..  651665 +  -2.8  -4.10657   GCCTTCGATTTCGTT               TGCC GGCGTGG GGCA               TTTTCGGCGCTGTCC  61 280
        phrB NONE
      cysC-1 NONE
     BMA0638  666016 ..  666069 + -10.8  -2.73364   CGGCGTCGCCGCAGC CGCGCCGTCCGTCAGCGGCCCGGTCG CCGT CTGCCGGGGCGCACGCGG-CG-CGCG TCATTCAACTGACGA  59 161
     BMA0641  667589 ..  667605 +  -2.1  -4.29139   GCGAATGCCGTGAAT              TCGCGTC GTG GTCGCTA              TTATTTTGCGTTTGC  65 275
     BMA0643  669806 ..  669863 + -20.6  -3.15544   CGATTTCGACGCCGC GCACCGCACGCGC--GCGCT-GGCATCGC TGA GCGACGCCGAGCGCGAGCGCGCGCGGCGC TTCGTGCGCGTGGAA  90 264
        hutH NONE
        hutC NONE
        hutU  675088 ..  675118 +  -5.3  -3.33815   TGCTCGGGCGCTGAT      GCGGGCC-GCGTCG TCCG CGATGCAGGCGAGC       TTGATTCGCGCGGAT  49 27
     BMA0648  675738 ..  675751 +  -2.4  -3.48276   ACGCACAAGGCTCGA               TCGA ATGAAA TCGA                TTCTCTGGCACAACC  47 18
        hutI NONE
        hutF NONE
     BMA0651 NONE
        hutG  679419 ..  679476 + -20.5  -3.05816   ATTGACGCCGCCGTT GCGGCATGTTCGTTCGCCGCGCGCCGCT TCG AGCCGCGCGCGGCGAACGGCTCCG-CGC TTGCGTCGCCGGTAC  87 36
     BMA0653  679823 ..  679864 + -15.8  -3.09933   CGATCGACCGGCTGG C-CGGGCGGCGGCGCACGCG ACAT CGCA-GCGCCGCCGGCCGCG TTCAATACGTTAAAC  78 150
     BMA0655 NONE
     BMA0656  682895 ..  682922 + -10.6  -3.29461   CGAACTGATCGAGGC        CGGCAGC-CGC CAGTTGC GCGAGCTGCCG        TTCTACAACACCTTC  63 335
        cysI NONE
     BMA0664 NONE
     BMA0665 NONE
      cysD-1 NONE
        cysN NONE
      cobA-1  692894 ..  692912 + -13.1  -5.23316   CAAGACAAAAAACGA             CGCCGGC GACGA GCCGGCG             TTTTTTCATGTCGTC 100 168
        pepA NONE
     BMA0673 NONE
     BMA0674  698560 ..  698613 +  -7.9  -4.00042   GTTGCGCGCGCAACC GTCGGACGCGGCGCTGC-CGGCGC GCCGTCG GCGCCGCGCGTCGATGCGAACGGC TTATTTGCTCGACAG  69 129
        ilvR NONE
         lgt  704884 ..  704902 + -17.4  -4.19817   GCCCCCAAGAAAAAA             CGCCGGCG CAT CGCCGGCG             TTTTGCATCGATCGC 100 315
     BMA0685 NONE
     BMA0686 NONE
     BMA0687 NONE
        cobT NONE
        cobS NONE
     BMA0690 NONE
     BMA0691  714817 ..  714836 +  -3.4   -2.6914   ATTCGAGGCTGACGA            CGAAGCCG TGGC CGGGATCG             ATTCTGTCGAACGTG  40 375
        cobQ  720734 ..  720744 +  -2.4   -4.8048   GGAAATAATATAAGC                 CGGC CAA GCCA                 TTTTTCATCTGAAGC  76 231
     BMA0698  721540 ..  721577 + -19.1  -3.61894   GTATCCGCATTTTTC   GCGGCGCGGCGCCGGTGC CAG GCGCC-GCGTCGCGCGGC   TTCTTCGGGGGAATT  95 340
     BMA0699  722363 ..  722382 +  -4.2  -3.98627   TCTGCGTCGGCACGT            GATCGCGG CTGC CCTTGATC             TTGTTGTCTTCGTCG  60 171
     BMA0705 NONE
     BMA0706  731645 ..  731703 +  -4.4   -3.1505   CGCGCGCGGCCTTGC -G-CGGGCGCGCCGCCTGCGCGCCGTGCG CCCG CGCA-GGCGCGTTCGCGCCCCGCTTGACA TTCATCCGAAATACT  45 73
     BMA0707  732011 ..  732055 +  -9.9  -3.14881   GCGCTGCCGCTGTTC GCCGCGCTGCGCGACG-AGCG CCTGC CGCCGCG-CGTGCGGCTCGGC TTCATGCCCGCATTC  60 133
     BMA0708  733669 ..  733722 + -14.3  -3.03441   GGGGTGAAGCCGTGA CGCCGCGCGCGCGGCGGGTGCG-CGG CGG CCGACGCTCGTGACGTGCGCGGCGCG TATTACGCCGTACTG  69 26
     BMA0710  737072 ..  737091 +   -10  -3.99775   CCTGCGTGCCCGTTT            GCT-GCGCC GAC GGCGCGAGC            TTGTTCTTGATCGCT  75 390
     BMA0712  738802 ..  738823 + -10.1  -3.53012   ATACGTAAAATCCCG           CGCCGGCCCG CGT CGGGC-GGTG           TTTGCGGCGCCGCGA  65 33
        sodC  739513 ..  739533 + -14.7  -3.34895   TGTGCGCCTTTCGTG            GCCGCCGGA CCG TTCGGCGGC            TTCCTTCCCGATAGC  79 72
     BMA0714  740175 ..  740224 + -14.2  -4.58395   ACCTATCGCCAGTCC GGGTGACCGCTGCGCCGGGG CATGAACAGC CCCCCGCGCCGCGGTCGTTC TTTTTGGAGAATCGC 100 61
     BMA0715 NONE
     BMA0716  743275 ..  743305 +   -11  -3.16421   AGCGTGCGCGTTCGG       TGCGCGCGTCGCTC ATC GGGCGGCGTGAGCG       TTCGCTCGTTGTTCG  64 54
     BMA0720 NONE
     BMA0721  749504 ..  749525 +  -7.9   -4.0492   GGCCCGCCGGGCATG           GGCGCCGCCG CCC CGTCG-CGCC           TTTCTCTCGCCATTG  69 244
     BMA0724  752555 ..  752590 +  -8.8  -3.11732   CTCGGCGCGGCTTCG    GTCGGCCTCGG-CCGCC CCG GACGGGCCGCGACCGGC    TTCGATGGGTTTCGC  56 51
     BMA0726  754468 ..  754523 + -16.1  -2.97171   TGACGCGGCGGCGAA GGGCGGGGCGG-CGCGGGCGCGCCGGGC GAA GCCCG-CGC-CGCGCGGTCGTCCTGCCG TCCTTTCGTCCGGTG  78 38
     BMA0727  754791 ..  754814 +   -11  -4.84918   CAGACTGCTGACGAA          CCCCACGTTT TTGT GAGCGTGGGG           TTTTGTCTTTCTGGG 100 10
        hemC NONE
     BMA0731 NONE
     BMA0732  764001 ..  764021 + -16.1   -4.4078   GGCGGGATGAAGAAA            CGGCGGCCT CGC GGGCCGCCG            TTTTCGTTGGGGCGC 100 112
         ppa  768455 ..  768494 + -25.2  -3.53012   CGCCCATGGGTCACG  CGAAACCGCGCGCGCCTCG TCA CGAGGC-CGCGCGGTTTTG  TTTGGCGCGCGCGCC 100 65
     BMA0739  770709 ..  770756 +  -7.7   -2.5805   CTGGTAGACGGCGAG C-GC-GCTCGCGATCGGCCGCCCG TCG CGCTCGG-CGATCACGAGCAGCAG GTTCTCCGGCATCGT  48 345
      nadE-1 NONE
     BMA0742  773784 ..  773836 + -17.6  -3.22298   GGCCGCGCCGCTTCG GCC-GGATGCCGGCCGAGCGCGCGG CGTG CGGTGCGATCGGCCGGGTTCCCGGC TTGCTGCTCGATCGG  85 41
        ompR NONE
     BMA0751  783720 ..  783738 +  -8.8  -2.81045   AGCGTGCTGAGCGTC             TCGGCGGC GTT GCTGTCGA             TCGTGTTGTAGGTGA  52 127
     BMA0754  786198 ..  786217 +  -3.5  -2.72263   TACGCCGAAGCGAAG            CTGCGTC TCGATT GACACAG             ATTTGAGACCGATGT  40 11
     BMA0755  787715 ..  787728 +  -5.3  -3.67296   TTGACTTGGATACCT               TTGTG TTCG CACAA                TTTGCCTACATGGTG  54 134
     BMA0759  790195 ..  790252 +  -7.3  -3.25823   GGCCGAACCTCACGC GCGCAACGCCGCGGCCGA-CGGGTAGCC GCT GTCGTCGCGCTCGGCCGCCTCGCGGCGC TTGATCTCGCGCGCG  55 515
     BMA0761  792591 ..  792624 +  -3.5  -2.72344   GGCGCCGACCGTGGG     CGGAGGCGAGGCGGG GGAA CACGCGCCGCGACCG      TGCTTGGCGGTGAGG  40 73
        gloB NONE
     BMA0766  797651 ..  797672 + -15.9  -4.54727   ACTATCATCGCCGGA           CGCCGTCAC CTGG GTGACGGCG            TTTTCGTTTGCGCGC 100 93
     BMA0767  799020 ..  799061 + -17.9  -3.14211   GCCGCGATCGCCGGC GTGGCGCGGCGACGGGCGT CGGC GCGCGCGTCGCCGTGGCGC  TTCATCCGCGCCGGT  85 89
     BMA0769  801838 ..  801882 +  -9.7  -4.86033   CGGCAGGATAGACAG GTCGGCGGCAAGGGTGTCCCC CAA GGAGCCCCCCGTGTTGCCGTC TTTTTCTCCCGCTTT  95 408
        carA NONE
     BMA0771 NONE
        carB  807045 ..  807099 + -20.3  -5.93809   CTGTCCAAGCAACAC GTGCCGCGATTAAGCGGCGTTTCCGA TGTT TCGGAAATGC-GCTTAATCGCGGTGA TTTTTTTTATGGCCG 100 53
        greA NONE
     BMA0774  808130 ..  808185 + -20.2  -2.64061   AGCCCACGGCACACC GCGGTGCGCGGGCCCGCCGGCCGGCCG AAC CGGCCGCGCGGCGCGCCCG-GCGGCGA TCACTTCTCGTTCTG  82 40
        rrmJ  809711 ..  809740 +  -2.1  -2.91264   GATTAGAATGCCTGA       GGAGCGCC-GCA AGGCAAA TGTAGGCGCTCG       TCTATGAGTGAAGGA  40 140
        ftsH  811671 ..  811699 + -18.9  -4.70353   CGCGGCTTGGGTTCA        CGGGCTGGTGTGG CTG TCACACCGGCCCG        TTTTGCTTTGTTATC 100 46
        folP NONE
        glmM  814310 ..  814358 + -10.8  -3.65902   TTCCTACGCTCTACA GGCGGCCCGCTCCTCCCCGTCGAG AGC CCCGGCGGAG-GGCGCTG-CCGCC TTTCAATCGGGTCAC  71 298
        pstS NONE
        pstC  816836 ..  816884 + -12.3  -3.14132   CACGGCGGGCGGCGG CCTCGCGAACGCGATCGTCGGCA GCC TGCTGCTCGTCGCGCTCGCGACG TTCGTCGGCACGCCG  68 267
        pstB NONE
        phoU  819100 ..  819112 +  -3.3  -2.66216   ACGGACCGAGGTGCC                GATGC CCA GCAAC                ATTCTCGTCATCGAA  40 53
        phoB  819803 ..  819841 +  -5.9  -2.86568   GCGAAACACGCGTAA  CGGC-CG-CGCGGCGCG CGGGGTT CGCGCCGCATCGTGCCA  TCCGTTTTCTCTTTC  47 26
        phoR  821234 ..  821272 + -13.6  -3.22475   GAGGGCCGTTCGATT   CGGCGGAGCCGCGCGCCG CAT CGCCGTGCGGAGCCGGCG   TCTTCTCGGCGTCGG  72 77
         ppx  825276 ..  825291 +  -6.1  -3.34192   TCCCGCTTTCGCCGG              CACGC GAGGGG GCGTG               TTCGTTGGCCGCGTT  52 68
     BMA0790  827648 ..  827660 +  -4.8  -3.02829   GATGACGACGGACGT                TCGC ATCCC GCGA                TATTCGCCCCGTCTA  46 96
     BMA0791  828288 ..  828337 +  -7.7  -3.01712   CGAGGGCATTCGGCG CGGCGCGGATCGTTGCACGGCCGT TCG ACGGC-GTTCGTCGATCGGGGGCG TGTTGCCGACGCCGG  52 45
     BMA0792  828971 ..  828991 +  -3.9  -3.33696   CCCTCCGTTCGTGCT            CGCCTCGAT CAT GTTGACGCG            TTGCTTGCAACGGAA  47 9
     BMA0796  831306 ..  831335 +  -2.3  -3.91197   GCCATTTCGCCCGAT       TTA-GTTTGATTGG GGC TCAATCAAACGTCA       TTTCCTGCTTTCTGC  56 17
     BMA0797  832325 ..  832351 + -15.8   -5.1287   GCCCGCACGCCACGA         CGGCACGGCGAT TGC GTCGCCGCGCCG         TTTTTTACCTGTGAG 100 66
     BMA0799  833244 ..  833259 +    -6  -2.87931   AGCTTGACGCTAATG              CGCGCG GATT CGGGCG               TGTCTCGGCGATACG  47 105
     BMA0805 NONE
     BMA0806  840566 ..  840581 +  -7.6  -4.07568   ATATTGGCGCGAGCC              TCGATC TGTA GATCGA               TTTTGCCGAAGCCCG  69 188
     BMA0811  844956 ..  845012 + -12.7   -2.6462   GTCTAACGGCGCGTC CGGTTTCCCCGGGCGGCCGGTTCGGCC GCG GGCGCCGCCGGCCGGCGGGGCGAATCG CTATTTCGATGGCTC  62 35
     BMA0813 NONE
     BMA0829  869358 ..  869380 +  -8.5   -2.7736   GCGTGACGCGCGGGT          TGGCA-CGCA CGGA TGCGATGCCA           TGATTCGCTGTCGCT  52 263
     BMA0832  873338 ..  873352 +  -5.7   -5.4477   GCCGCGTGCTGGGAT               TGGGA TTTTT TCCCA               TTTTTTTCCGCATTT  95 375
     BMA0833  874404 ..  874418 +  -5.6  -3.57561   TGTTTGGCGTTCGTC               GCGGGC ATC GTCTGC               TTTGCGCGCTTCGCG  54 245
     BMA0835 NONE
     BMA0836  875034 ..  875045 +  -3.6  -3.05384   ACATCTCGACGCGAT                TCGC CGAT GCGG                 TTCGGTGAGCGCCCG  43 94
     BMA0837  875513 ..  875550 +  -5.5  -4.15222   GATGCGCGCGCGAGC   CCGCTGCGTTTCGACGG CGGC TTGTCGGAATACAGCGC    TTTGTTCAGAAAAGT  66 289
     BMA0838  876672 ..  876694 +  -5.4  -4.06904   GCTTATTCGAGATAG           CGGCGCGCGT GAG ACAAGTGCCG           TTTCTAATTGGATGA  63 43
     BMA0839 NONE
     BMA0840 NONE
     BMA0841 NONE
     BMA0842 NONE
     BMA0843 NONE
     BMA0844  883797 ..  883822 +  -9.7  -3.20723   GGCTCGAGATGAATG         CCTGGTCGATA TGGC TGTCGGCCGGG          TTGCGTTCGTCGCGA  60 234
     BMA0852  891874 ..  891913 + -15.6  -3.60792   TCGCTCGCGCGCCAG  CCGGCGACGGCGATGGCGC CCA GCGCGAGCGCCG-CGCCGC  TTTCGCCGTTCGCGA  83 186
     BMA0855 NONE
     BMA0856  897788 ..  897808 +    -6  -3.05463   TGTTGCGGCGTGCTC            GCGGGCGG TTGAC CTGCCCCC            TTCGATAGGGCCAAT  48 203
     BMA0859  899580 ..  899602 +  -6.2  -3.53012   GCAAGCGGCCATCCC           GCGACTTTCC AGG GGAATGTCAC           TTTCGCGAAGCCCCG  55 154
     BMA0860  901000 ..  901012 +  -6.9  -3.16564   CATAACGAATCTGGT                GCTCG TCA CGGGC                TTCGTCGGGTGACGC  50 1
     BMA0861  901597 ..  901618 +  -7.9  -3.94002   CGATGCGTCCCACAT           CGCGGGCTGC CCG GCCGCC-GCG           TTTCGTTGCATCATC  67 373
     BMA0863  902490 ..  902517 +  -6.1  -4.13945   ATCCACGAAGGCGGG        CGGCCGCGGCC GTTCCA GGTCGCGCCGG         TTTTCGGATCGCGAT  69 327
     BMA0870  907214 ..  907252 +  -7.4  -4.08064   GCGTATGGCGGATCT  CGTGACGC-CGTTCGCGC ATGGC GCGCGTGTGCGCG-CACG  TTTTCCGAAAACCTT  69 416
     BMA0872  908585 ..  908603 + -11.7  -3.16564   CACGGGCACGCGCGC             GCTCGCG AACGG CGCGAGC             TTCGTGCCGTACGAA  64 425
     BMA0875  910431 ..  910478 +  -9.8  -2.99471   CGCTCGCGGACAGCT TCG-GCCGCGCGCTGCC--GCCC GTGGG GGGCACGGCGGCGCACGGCACGC TGTATCTCGAGCTCG  59 200
     BMA0877  913872 ..  913884 +  -4.1  -3.75153   TCGCGATGCGCATGC                GTTGA TCG TCGAC                TTTCGCTTGCCGGCC  55 203
     BMA0878 NONE
     BMA0879  916834 ..  916878 + -16.4  -2.71364   ACGCGCCCGTCCGAC GCGGGCGAGCCGTGCG-ATGCG CGT CGCACGCGCGCGGC-CGCCCGG TGCTTGCGGCGATGC  74 40
     BMA0887  927026 ..  927075 +   -25  -2.70932   GCGGCGCGCGCTGAA CGCGCGGGCCG-CGCGCGGGCGCG GCGG CGCGGCGGCGCGGCGG-CCGCGCG TCATTCGCGCAGCGC  95 27
     BMA0890 NONE
     BMA0891  931600 ..  931629 + -13.6  -3.29043   ATTCTCCTTTCGGCG      CCGCGTCGCGCGGG TCGT CCCGCGC--CGCGG       TTATCAGGCCGGCTT  74 324
     BMA0893  934028 ..  934064 + -28.1  -3.56568   CGGCCCGCTAGGGTC    GGGCAACAGGGCGCGCC AGC GGCGCGCCCTGTTGCCG    TTTACGGCGTCGTTC 100 30
        alaS  938677 ..  938705 + -20.3  -3.71687   GTAACGCGGCCGGGC        CGCGGCGCGCC CGGAATC GGCGCGCCGCG        TTTGCGCTGTTTTGC 100 37
     BMA0898 NONE
     BMA0899  942133 ..  942143 +  -3.2  -3.54935   CGCTCCTGCCGCTTT                 CCAG GAG TTGG                 TTTAAAGGGACTTTG  51 10
     BMA0903  946806 ..  946821 +  -3.2  -3.26649   TGAGCTGCGGATCTG              CCATGA TGTT TCCTGG               TTGATGTGAAAATGT  47 457
     BMA0905  948212 ..  948235 + -15.2  -4.08216   ATGCTCGCGCCGATG          CCCGCGCGGC CGTT GCCGCGCGCG           TTTTCGCGGGCGTCC  95 64
     BMA0906 NONE
     BMA0907  949782 ..  949797 + -10.4  -2.87132   GCGCGCGCGGCCTGT              TCGGCG AGCG CGCCGA               TGTCTAGCGCGCGCG  57 3
     BMA0908 NONE
     BMA0909  952845 ..  952888 +  -9.4  -2.71731   TCGGCTGCGTGTGCG CGGTTCGCCGGTTGCCCGCGC GGC GCGGCGGC-GTCGGCGGAGCG TCGTTCGGCCGTCAC  52 87
     BMA0917 NONE
     BMA0918  964030 ..  964076 + -10.7  -3.53811   CCGCTTGCCGACGAG TGCGCGTGGGCGCGCGAGACG CTCGC CGTGCCGCGCGTCTACGAGGA TTTCGACGCGCTCGC  71 179
     BMA0920  965344 ..  965373 + -16.5  -4.25104   CCGCGCGCCGATTCC       GATGCCGCGC-GGG GTG CCCGGCGCGGTATC       TTTTCGTCGCACGCG 100 48
     BMA0922 NONE
     BMA0923 NONE
     BMA0924 NONE
     BMA0925  971515 ..  971560 +    -6  -3.64703   CGGGGCGGGGAAGGC GGCGGCGCG-GTACGCGCCGC CCGCT GCGGGGCTTACCCGTGTTGCG TTTCGCTGCGCGAGC  57 54
        uvrD NONE
     BMA0929  978701 ..  978725 +  -9.3  -3.71527   CCGGGGCGGGCGGCG         CGTGCCGGCG ACCGCC CGCCGG-ACG          TTTCGGTCGTTCGGG  67 56
     BMA0931  982515 ..  982550 + -23.4  -3.48276   CACGCCGTTAAAACG    CGAACGGCCGGCATGC CCGA GCATGCCGGCCGTTCC     TTGTGTCGCGCGCGC 100 254
     BMA0936  989101 ..  989126 + -11.2  -3.55444   GCGTACGCGCCGTCC         GCACCGTGACG GCCGG CG-CACGGTGC         TTTGAGCGCTGCGGG  71 307
         rbn  994359 ..  994369 +  -4.6  -3.78934   TCGGGTGCCGGAACG                 TCGC GGG GCGG                 TTCTTCTCGAAGAAG  58 277
     BMA0944  995452 ..  995475 +  -8.8  -4.56597   TCGCAGTTCGATCTG          CTGCGCG-AGC GCC GCTTCGCGCCG          TTTTTCGCGACGCAG  83 197
        aroC  998907 ..  998942 +  -6.1  -5.14563   CGCCGAGTGAACTGA    ACCCCAAGAGTTGGA CATAGA TCTGACCCTTGGGGG     TTTTTTCATGACGAA  89 148
     BMA0955 1008582 .. 1008639 + -21.9  -3.05384   CATTTCCGCTGCGCG AGGCG-CGCGCGCCTTTGCCGGCCGGGC GCG GCCTCGCCGGCGAAGCCGCGCGGCGGCG TTCGGTCGCCGGCCG  91 230
     BMA0958 1012662 .. 1012692 + -12.5   -3.5936   GCGAACGACTAGCGC      CGGCG-GCCGTCGC CCGC GCGGCGGCTCGGCG       TTTCGGGCGTTTCGG  74 94
     BMA0960 1014104 .. 1014147 +    -9  -3.14344   AAACCCACCCACCGT C-GCCCGGC-TCGGC-TAAGC TCGTT GTTTGCGCCGACGCCGGGCCG TTGATCGAAGGAGTC  56 40
        kdgK 1015194 .. 1015209 +  -7.5  -3.72576   CAGGACGGGCACAAT              CGCGG CGAATC CCGCG               TTTCATACGGCGCCG  64 57
     BMA0962 1016564 .. 1016604 + -11.8  -2.70932   CTACAAGCCGCTCCC CGACGAC-GTGCTCGCG-GC CTT GCGCGCGCGCGCCGACGTCG TGCTTGCCGAGGGCG  59 65
     BMA0964 NONE
     BMA0965 1019166 .. 1019186 + -12.5  -3.53343   GAGTATCATTCGGGG            CACGCACCG CGC CGGTGCGCG            TTTCGAACAAGGATT  73 44
     BMA0966 NONE
     BMA0967 1020451 .. 1020475 +   -15  -3.57462   TCATGCTGCAAAAAA          GCCCGCCGTT CGACA GACGGCGGGC          TTTCCGCATGGGGTG  83 106
     BMA0972 1025712 .. 1025752 +  -8.7  -3.64703   CAAGATCGATCGCGG  GACGCTCGGCTGACGCGCG CCG CGCGCGACGACGGAGCGGA  TTTCGCTCACGACGG  63 13
     BMA0973 1026960 .. 1026987 +  -3.2  -3.65522   CGCCTTGTTCGCGAC        GCGCGCC-GCCAG ATT CGTGCGGGCGAGC        TTCTTCGCCTCGGTG  51 124
     BMA0976 1028884 .. 1028913 + -16.3  -3.78775   GCGGCTCCGAAAAAA       CGCCGGGACGGCC GTGG GGCCGCCCCGGGG        TTTCGTCGTGGGCGC  90 135
        corA 1031354 .. 1031410 + -15.8  -3.84246   CAAACGCTCGCGTGC GCGGGCTTTCCGCGCGCGGCTCGCGC ATCGCCG GCGCGAACCGCGCGCGCCG-GC-CGC TTTGGTGCTTGCGGC  93 442
     BMA0982 NONE
     BMA0983 1032318 .. 1032337 +  -6.3  -3.57263   GGCGTCGAAGCGATG            CGCGCTG CCTGCT CCGCGCG             TTTCGCCGTGCGAAT  57 116
     BMA0985 1034258 .. 1034292 +  -4.9  -3.30243   TCAGCGTCGCGACGC     CCTGCGTGCTGTTGC CCATC GTCACGTTACGCAGG     TTCTGCGAGATCAAT  49 342
     BMA0996 NONE
     BMA0997 1048508 .. 1048542 +  -5.6  -2.69964   ACGCCGCGCCACGTT    TCGCCG-GGCGGCCC GCATGA GCGCCGTCGCCGCGA     TCGTCTGGTTCGACC  43 6
     BMA0998 1049281 .. 1049323 + -10.5  -3.61178   GCGCGGCGGCGTGCG CGTCG-CACGGGCGCGCGCGG ACC CGGCGGGCGCC-GTGGCGGTG TTTCCCCTCACTCAA  67 42
     BMA0999 1051035 .. 1051088 + -13.8  -3.07816   TTCGCGTAATCGCGA CGGCGGCGGCGCGCGTTCG-CCCGTG CGCA CATAGGTCGAG-GCGCGCCGCGGGCG TTCGGTCGGTCCGCG  69 32
     BMA1000 NONE
         dak NONE
     BMA1007 1060306 .. 1060358 + -18.5  -3.05384   TGCCGTGCCGTGCCG CGCC-G-CGCTGCGATGCACGGCGG GCGAG CCGGCGTGCATGGCGGCGTCCGGCG TTGGCTGAAACGGCG  85 78
     BMA1011 1063457 .. 1063493 + -13.7  -3.39142   CGGCGCAGCGTCGGG   CGCGCCGTCACGGTCG CGAGGC CGTCCGTG-TGGCGCG    TTCATTCACTGTGCC  74 286
     BMA1015 1065736 .. 1065749 +  -3.8  -2.50791   ACTTGGAGAACGATT               GCGT AACCTG ACGC                CTGATTTTATGGATG  39 122
     BMA1016 1067047 .. 1067078 + -13.6  -2.56914   CGCTTTGCAGCGACG      CGCGCGCCAGCCCGG CCG CCGAGC-GACGCGCG      TCGATTCATCGCGTG  66 74
     BMA1017 1067559 .. 1067575 +  -3.7  -4.26344   CGATACAGGAATCCT              CGATGAA CGG TTCATCA              TTTTAGTGAAAATAT  67 86
     BMA1022 1069492 .. 1069512 +  -5.3  -2.72661   TCGGTACGCCCGAGG            CCGCGCC GCAGTAG GGCGCGA            TGATTCGGCATCGTG  43 12
     BMA1023 1072103 .. 1072121 +  -6.6  -3.50853   CCCCGCCTGCACGCG             GCGGCAGG CGG CCTGTGGC             TTGTCGTTGCCGCGC  55 64
     BMA1024 1073223 .. 1073243 + -12.5  -3.14132   TGTCCATTGCATGCT            TGCGCGTGC ATC GCGCGCGCG            TTCGTCGAACCCGCC  68 222
     BMA1026 1074060 .. 1074082 +  -2.6  -3.21258   AGCCCGATAGTGCGA          GCGTCCGGG GTTCAG CCCGC-CGC           TTCGATTGACTTCAT  43 31
     BMA1027 1077244 .. 1077285 + -13.7  -3.54459   AGTGGTAACCGCGCG GTGATTCCGCGAACCGAGCG TGC CGCTCGGTTCGCGCGC-CGC TTTCCGCGCCGTTGC  78 33
     BMA1028 1077590 .. 1077600 +  -4.6   -3.6761   GCGCAACCGCGCGTA                 TCGG ACC CCGG                 TCTTTCTTGCCGCGG  54 123
     BMA1034 1080204 .. 1080214 +  -2.4  -3.29511   TGCCCCCTTCGATAG                 GGCC AAT GGGC                 TTCTAGCAAAGTCCC  45 189
     BMA1040 NONE
     BMA1041 1086735 .. 1086751 +  -5.8  -4.63184   TCGTTGTTCACGTAT             CGACGGC GCAC GCCG-CG              TTTTTGCCGTGCGTT  78 249
     BMA1043 NONE
     BMA1044 1091754 .. 1091788 + -19.3  -4.05875   CCCCCTGCCCGTTCG    CGCATCGCGGCCCGTC GCCC GACGGGCCGCGC-GCG     TTTGCATTTTTTCAG 100 64
     BMA1045 NONE
     BMA1046 1092570 .. 1092598 + -14.5  -5.14563   CGGCGCAAACAAAAA        CCGGCCGCGCG CCTGTCA CGCGAGGCCGG        TTTTTTCATGCGCAC 100 175
     BMA1055 NONE
     BMA1056 NONE
     BMA1057 NONE
     BMA1058 1107735 .. 1107756 + -17.3  -5.54907   GCGCACGAAGCAAAA           CGCCCGGCT GTCG AGCCGGGCG            TTTTTGTTTTGTCGA 100 62
     BMA1069 1119863 .. 1119895 + -12.8  -4.11394   AAGATGGCATAAATT     CGATTTCTGGGCGGC AATG GCCGCCCAGAA-TCA      TTTTCGGCCTCCGCT  86 29
     BMA1070 1120425 .. 1120447 + -13.5  -5.52384   AATGTACCCGGTACC           GCCCGTATC CTCGC GATACGGGC           TTTTTTTCGTGCGAA 100 470
     BMA1073 1121702 .. 1121712 +  -8.2  -2.82623   AATTTCATGTGTACC                 GCCG CCT CGGC                 TGGTTCTAGCCGCAC  53 6
     BMA1081 NONE
     BMA1082 NONE
     BMA1083 1128250 .. 1128260 +  -3.2  -3.54935   CGCTCCTGCCGCTTT                 CCAG GAG TTGG                 TTTAAAGGGACTTTG  51 10
     BMA1084 1128967 .. 1128992 +  -9.7  -3.64703   ATGCGCCGATCACGG         GCGCGTGCGCGA TAT TCG-GCACGGGC         TTTACATGGGGCGCG  67 382
     BMA1088 1132611 .. 1132638 +   -17  -2.77678   ACCGCTCGAAAAAAA        GCCCGCGCGAAC GGTA GTTCGCACGGGC         TCGTCTTCGATGTTC  78 68
     BMA1101 NONE
     BMA1102 1146735 .. 1146772 +    -9  -3.14132   TCGTCCGCTGCAACA   GCCGCACGCCCAGC-CG CGTTT CGAGCTGCGCGAGCCGC   TTGCTGACCACCGAC  56 263
     BMA1104 NONE
     BMA1105 NONE
     BMA1106 1149885 .. 1149932 + -15.4  -3.20841   GTCCCGCCGCAGGCG CGTGCGCGTCGCGTTACGCGAG CGCG CTCACGTCGAGCGGCGCGCCCG TCTTCGTCTGGATCT  77 402
     BMA1109 1152141 .. 1152165 + -12.7  -2.70932   GCCCCCCCACGGCGC          CCCGGCGCGTG CCG CCCGCGCCGAG          TCATTGCCGCCCAAA  63 123
     BMA1111 1154214 .. 1154235 +  -3.5  -3.60296   CGTATCGCGTCAGGC           GCGGTAGCC GCCG GGCGGGCGC            TTTCGGCTCCGCATG  51 93
     BMA1116 1159756 .. 1159788 + -10.6  -3.66178   GTGCTAGGCCAGCAG      GGGCTGGGTTCTGT ATTGA ACAGGACTCAGCGC      TTTCAACTTCAGCCG  67 148
     BMA1118 NONE
     BMA1119 1161582 .. 1161624 + -14.8  -3.05343   GCGACGCGGTAGCCG AGCCCGCGCAGCG-CGTCG GCGACG CGGCGGCGCTGCGCGAGCG TCTTCGCGATGTGCG  74 247
     BMA1122 1165117 .. 1165144 +  -7.7  -3.66378   CGAGGCGGTGATTCA        CGGCGACCGG GAGCCCGGG CCGG-CGCCG        TTTCACTGGACTGTG  60 30
     BMA1123 1166504 .. 1166536 + -16.1  -3.06696   CGGCGATCGGTCGTG      GCGCGGCCGGCCGCG TCG CGCTTCCGGCCGAGC      TGTCTTCGCGGCGAA  78 125
     BMA1124 NONE
     BMA1126 NONE
     BMA1127 NONE
     BMA1128 NONE
     BMA1131 1173333 .. 1173343 +  -2.4  -4.18494   GAAACGTTCGGCGCA                 CAGC TTC GCGG                 TTTTCGATGACGATC  61 364
     BMA1134 1176163 .. 1176214 +  -7.9  -3.14344   TGCGGGGCGAACCCT GA-TGCGCGC-CGGCGACTTTCGCG TGAC CGCGGCCGTCGTCGCGAGCGCGCTC TTCATGCAGAACCTC  53 95
     BMA1135 1178000 .. 1178051 +  -9.8  -2.52464   CCGCGTTCGCCCATT CCCGCGCGCGGGC-CGGCCGCCGCC CGC GTCCGCCGCCGCGCTCGAGCGCCCG TCAGTTCCCCGCCCG  55 458
     BMA1138 NONE
     BMA1139 NONE
     BMA1140 NONE
     BMA1141 NONE
   BMA1141.1 1184127 .. 1184158 +  -5.2  -3.89435   GTTCCAGCGGCCTTC      CGGCGTTTTTTGATC CAT GA-CATAAAGTGCCG      TTTAAATTGTTTCCA  60 55
   BMA1141.2 1184805 .. 1184826 +  -7.1  -4.62471   CGGGGCCGGGATGCG           CGAGGCCCG CGTG CGCGCCGCG            TTTTTGCACGTTCCC  81 131
        arcD NONE
        arcA NONE
        arcB NONE
        arcC 1189899 .. 1189957 +   -13  -3.28924   CACCCGGCCTCGGCG CGGGCCGCGCGGCTCGTCGCGATCGCCG CGCGC CGGCTG-CTC-ACGCGCCGCGCCGCTCG TTCTGACGGCGCGTC  70 228
     BMA1150 1192406 .. 1192448 +  -7.6  -4.64334   ATCGGCTACATTGTG CG-GACCGCGCCGCCCGGCG AAGCC CGCCCGTGGGCGCG-TCGCG TTTTCTTCACCGATT  81 234
     BMA1151 1193306 .. 1193325 +  -7.1   -4.4267   TCGAGCCTGCTGGCA            GGCGCAGC CCCGC GC-GCGCC            TTTTCCCTTTTCCCC  79 145
     BMA1152 1194269 .. 1194285 +  -2.2    -3.737   GCAGCGCCTGCTCGA             CG-GCGT TTGA GCGCCCG              TTTCATCGCCCATTC  53 16
     BMA1153 1195622 .. 1195650 +   -13  -3.53012   CGACTGACACGCGAT        GCGGCGGCCGCG GAAGG CGCGCGCGCCGC        TTTGCCGAGGGCGCC  73 34
     BMA1155 NONE
     BMA1156 1199740 .. 1199778 + -14.4   -3.0263   GCGTCGCGCGGTGCG   CGGCGAGGCTCGCGAGCG ATT CGCCGGCGGGCATCGTCG   TCTTGCCCGCGTAGT  69 370
     BMA1161 NONE
        cobH NONE
        cobI NONE
   cbiG/cobJ 1208696 .. 1208754 +  -7.2  -2.79188   GGGCGCGCCGCGCAC CGAGC-GC-GCCCGCTGCGCGCTTGCGCG CCTT CCCGCC-GCGCGCGGCGTGCCGCAGCCCA TCCTTGCGTTCAATA  49 98
     BMA1165 1210411 .. 1210454 + -24.6  -3.57792   CCGGTGCGTGCGGCC GCG-CGGGCCGTTCGGCGCAC GGC GCGCGCCGAACGGCCCGTCTC TTTCCGGATGCGTCA 100 108
     BMA1174 1222420 .. 1222458 +  -9.4  -3.09492   TCGACGGCGTGACGG  CCGCGCTCGCGGGCCCG CTGTGA CGCGCGC-CGCGCGCGG   TCTTCCGATTCACGA  55 3
        cobO NONE
        cobB 1224715 .. 1224773 + -25.2  -2.75844   GCTTTTCGCGGGCGA CGCGCCGTAAGCCGCGCGCCGCGCGTTC ACC GAAGGCGCGCAGCGCCGCTTGCCGCGCG CTTTGGGCTCGACGG  95 16
     BMA1183 1247279 .. 1247298 +  -8.5  -3.33696   GACGGGCGCGATGAA            GCGCGGC TGACGC GTCGCGC             TTCATTCGGCCCGGA  59 104
     BMA1184 1248292 .. 1248325 +  -4.6  -4.00066   AACGTCCGACAGTTG    CGACC-CGGAGC-CTGG GAT CCGGAGC-CTGCGGTCG    TTTCTCGCTTCTCGC  63 55
     BMA1200 1265514 .. 1265533 +  -4.2  -3.74693   GATCCACGGCTCCCA            CGGTGTCA GCCT TGACGCGG             TTTCCTCGACTCACG  55 281
     BMA1201 NONE
     BMA1202 1268158 .. 1268180 +  -5.4   -3.4582   AACCTGAGATGCCAT           GGTCGACGAC GAT GTCGACAGCC           TCTTTCGTGAAATCG  52 468
        lexA NONE
     BMA1213 1275828 .. 1275859 +    -5  -3.76952   CAGCAGGGTCTGTGA      TGGCCTAGCCGTTCG TTT CGC-CGGGGAGGCCA      TTTGAATTCCATCGC  58 26
     BMA1214 1276945 .. 1276976 +  -6.4  -4.07568   GCCGCATATGTCCGC      CG-CGGCCGGGCGGC AGC GTCGCCCACTCGTCG      TTTTGCCCGGCGGCG  66 375
        nodI NONE
        nodJ 1281089 .. 1281115 +    -5  -3.01791   TGCTCGCCTCGACGC         CGATCGTCGCCG ACG CCTCGACGATCA         TCTTGCCGAGCGCGT  46 385
     BMA1224 1285791 .. 1285814 +  -9.4  -4.07687   CACACGAACGGCAAG          GCGGGCGCGC GGCA GCGAGCGCGC           TTTTGCCACCCGCCT  72 431
     BMA1226 1288105 .. 1288121 +  -5.7  -4.72272   CTCCCGCCCATCGCC              GGCGTTC GCC GGCCGCC              TTTTTAGTCGGCGGC  82 246
     BMA1227 1289651 .. 1289680 + -15.1  -3.54459   CCCCAGAGTTTCAAA       GCAAAACAGACGC TTCG GCGCCTGTTTTGC        TTTGCGCGCGATTCG  83 184
     BMA1230 NONE
     BMA1231 NONE
     BMA1232 1292157 .. 1292167 +  -3.2  -3.54935   CGCTCCTGCCGCTTT                 CCAG GAG TTGG                 TTTAAAGGGACTTTG  51 10
     BMA1233 NONE
     BMA1234 1292967 .. 1293001 +  -4.3  -3.29144   GACCACACGCCGCCC    GGCGGAGTCGAATCG AACCGAG CGG-TCGGC-CCGCC    TTGTCAAACGACTCC  47 171
   BMA1247.1 NONE
     BMA1250 NONE
         aat NONE
     BMA1252 1303193 .. 1303209 +  -2.9   -3.5616   GCTCGCCCGCACTTC              TCGGCTA AAA TAGCGGG              TTGTCAATTTTTCGG  50 81
        pyrD 1304261 .. 1304276 +  -7.5  -2.62983   CGTGAAGGCGATCGC              CCGCG GCGAAG CGCGG               TGATATAGAAATAAA  48 7
     BMA1254 1305220 .. 1305277 + -10.7  -4.06562   GCCTCGCCGCGACAT CC-GGCG-GC-GCGC-GAGGGCGGCATCCG CAA CGG-TGCCGCCCTTGGCATTGCGCGCCCGG TTTATGATTGCGCTT  79 61
     BMA1255 NONE
     BMA1256 NONE
     BMA1257 1307275 .. 1307285 +  -3.2  -3.54935   CGCTCCTGCCGCTTT                 CCAG GAG TTGG                 TTTAAAGGGACTTTG  51 10
     BMA1268 1321238 .. 1321258 +  -9.6  -4.56597   GCCGCTGAAACACCC            GGGCGGCG ACGCG CGCGGCCC            TTTTTCGACGCACGC  86 33
     BMA1269 1323522 .. 1323574 + -12.8  -3.07013   CGCAGCACGTTCGGC TTCAGGCGCACGAGCGCGAGGCGC CAGCCGC GCGCATCGCATTCG-GCGCC-GAA TGTCTTCAGCGCCTC  66 504
     BMA1274 1328128 .. 1328177 +  -6.4  -3.22298   GGATGAGCTCGCGCG CGG-C-GGCGCACCATCGCGCAACG GTA CGTTGCGCTGCG-TGCGGCAGGCCG TTCGTGCTGCATCGC  50 35
     BMA1275 1329339 .. 1329374 +   -11   -4.3534   GTGCGCGGCCGCATA    CGGGGGCGCCGGAC GAATCGCG GCCCGGTGCCCGCG     TTTTCGTCGTTCACC  85 73
        fadD NONE
     BMA1277 1332346 .. 1332387 + -16.7  -3.90588   CCGTCGGGCGGCGAT GAAAAACGCCGCGCG-GC CTTCATC GCACGCGCGGCGTTCTTC TTTCGTTGCGGCGTC  93 92
     BMA1280 1333665 .. 1333688 + -18.2   -5.4833   GCCGCCAAATCGAAA          GGGCAAGCCG CGAC CGGCTTGCCC           TTTTTTCTTGCCTGA 100 47
     BMA1294 NONE
     BMA1295 1347745 .. 1347763 +  -4.4  -3.86346   ATCTCCGAGCGCCGC             GCCTGCCG GCT TGTCGGGC             TTTCTCGCAGCGTGC  58 91
     BMA1297 1348831 .. 1348857 + -13.6  -4.91459   GCGTTGACGAAAAAA         GCCCGGGCGGTT GGA GGCCGCACGGGC         TTTTTGTCGATCTTC 100 110
     BMA1303 1355388 .. 1355423 + -10.3  -3.06183   TCCAGTACGACAAGC    TGTAGGCGTGCCGCG CACCAC CGCGGCGCGCACGCA     TTCGATCAGCATACC  59 21
     BMA1307 1360149 .. 1360169 + -12.6  -3.33696   ACCGGGCGCCGGCAA            GGGCTTGC TTACT GCAAGCCC            TTGCTTGCGAGGAAA  70 163
     BMA1310 NONE
     BMA1311 1366714 .. 1366746 +  -9.8   -3.0894   ATCGCATGCCGCCCT     CCGCACCCGTCCGCA TCTT TGTGGGCGAG-GCGG      TTAAATGGGTCATTC  59 396
        serB 1369258 .. 1369286 + -19.6  -4.11216   GCATCGAACGAAAAA       CGGCGCCGCGGGC CCAT GCCCG-GGCGCCG        TTTTCGCCGTGCGCG 100 113
        comL 1383847 .. 1383865 +  -8.8  -5.45802   GCATCGACAAAGAAA             CCCGGC CTGTCGA GCCGGG             TTTTTCTTTTCGCGC 100 92
     BMA1329 1389839 .. 1389856 + -12.7  -5.42259   GCCGGTAGCGAAAAA             GCCCGCT TCGC AGCGGGC              TTTTTTTCGCCGTGA 100 50
     BMA1349 1409741 .. 1409756 + -11.8  -5.52384   CCCCCTGCCCCAAAA              CCGGCC TTCG GGCCGG               TTTTTTTCATGCACG 100 50
   BMA1350.1 1412458 .. 1412479 +  -2.3  -3.15056   GGTGTTCACGACGTC           GGTCTCGCAG TAA TTGCGA-ATC           TCTTCGATTCGCCCT  43 358
     BMA1362 1421978 .. 1421999 +  -2.9  -3.65046   GTCGCATTCTAACAT           CGCTTGACGC GCC GCG-CGACCG           TTATTCGCATACGAG  50 152
        trxA 1422710 .. 1422730 +  -3.1  -3.28712   AGCCATCTCTAAAAC            CGGATGCGC CCC GCGCACGTG            TTGTCAACCGGCAAC  45 29
         rho 1424193 .. 1424212 + -12.1  -5.60993   TCGCAGCGCGACGAA            CCGCCCG CCTCGC CGGGCGG             TTTTTTTATCGCCAA 100 54
     BMA1366 1424832 .. 1424853 +  -8.6  -4.46514   GACCGCCGCTCTGGA           GCGCCGCG AACCTG CGCGGCGA            TTTCTTTCCATGGGT  82 56
     BMA1367 NONE
     BMA1368 1427306 .. 1427318 +  -6.9  -3.53012   GACCTTAGGCAAGTG                GCTCG CGC CGGGC                TTTCGCACCGCGCAG  55 89
        rpmE 1427774 .. 1427789 + -10.4  -5.65177   CGGTTCCGCAAGAAA              GGCAGC CCAG GCTGCC               TTTTTTTATCCCTGT 100 79
     BMA1370 NONE
     BMA1371 NONE
     BMA1372 1431766 .. 1431784 +  -4.4   -3.9377   GCCGCGACGACGCGC             TCGCCGAC TTT GCCGTCGA             TTTCCTTCAGCTTGT  58 289
     BMA1375 NONE
     BMA1376 1433890 .. 1433909 +   -15  -4.54727   CGCCGGCGAAAAAAA            CACCCCGC TTGC GCGGGGTG             TTTTGCTTTCAAGGG 100 165
     BMA1388 NONE
     BMA1389 1448316 .. 1448330 +    -7  -4.41348   TGTTAAATGCGCGTG               CCGGGC GGC GCCCGA               TTTCTTTCACACGAC  79 106
     BMA1390 NONE
     BMA1391 1450512 .. 1450542 +  -9.6  -3.07962   CGCCGCCGAGCGCCG       CGAGGCCGCGCG ATGAAGC CGCGCGCCGTCG       TCTTCGCGTATCACA  59 10
     BMA1392 NONE
     BMA1393 1452524 .. 1452538 +    -7  -3.07113   GAGCAGCACGGCTGA               GCGGGG CGC CACCGC               TTGGCTCGCATCGTC  52 26
     BMA1394 1453436 .. 1453459 +   -11   -3.4072   GTCCAGCCCGACTGA          ACGAAAGCCG GTGC CGGCTTTCGC           TTCTCATCCCGCATC  69 26
     BMA1395 1454103 .. 1454130 + -14.9  -5.75599   GACGGTTAAAGCCGA        GCCGCTCGCCCC TGTTC GGGG-GAGCGGC        TTTTTTTATGGTTTC 100 142
     BMA1396 1456153 .. 1456176 + -18.2  -4.96848   GTTCCCGGCATCCCG          CGGCGCCTGA TTCG TCAGGCGCCG           TTTTTATATGGGGGC 100 67
     BMA1397 1457699 .. 1457733 + -22.3  -3.08966   CCGTTGCCGAAAAGA    CGATGCGCCGCA-GCC TGTC GGCCTGCGGCGCATCG     TTCGCTAGACTTTCC  95 150
     BMA1407 1465679 .. 1465689 +  -2.4  -3.87914   CGCGCCTGAGGAGAC                 TGCG ATG CGCC                 ATTTTTTCTTCGATC  56 32
     BMA1408 1466102 .. 1466141 +  -4.9  -3.22884   CGGCGTGCTCGTGGT CGGATAGC-G-CGGGGGGC CACC GCCCACTGCCCGCTGCCCG  TTAATCGGTTAATCG  47 19
        psiF 1470056 .. 1470084 + -16.8  -5.45802   AGCGAATCGGCACGA       TGCCGCGCACCGT TTCG ACGG-GCGCGGCA        TTTTTCTTTTCGGCG 100 48
   BMA1414.1 1470695 .. 1470705 +  -2.4  -3.61178   CCTCGAACCACCCCT                 CGAG CCC CCCG                 TTTCGCATCACTGAC  50 1
     BMA1416 1471597 .. 1471623 + -19.5  -5.40072   CGGCCGACGCGAGAA         CGGCGATGCGC TTGAC GCGCATCGCCG         TTTTTTTGGGCGAAG 100 78
     BMA1427 1482406 .. 1482426 +  -6.7  -3.61398   GGCCCGGTGCTGACG            CTCGCCGCG AAC CGCGACGAA            TTCTTCCGCCGCACG  57 153
     BMA1434 1487875 .. 1487891 +  -9.3  -3.53012   GTACCTGGTGCGAAA              CGCCGGC TTC GGCGGCG              TTTCGCCGCCGCCGA  61 238
     BMA1440 1496155 .. 1496178 +    -8  -2.53263   TCGAGGTGAGCTGCT          CGTCGTGACG CCGC CGGCACGCCG           TGCGTTGCGCATGAA  48 18
        msrB NONE
        ispZ NONE
     BMA1443 NONE
     BMA1444 1498411 .. 1498436 + -13.3  -4.82901   TCGCGCCGCGAACGA         GCAAGCCGCTC CGAC GAGCGGCTTTC          TTTTTGTCCGAGCCG 100 48
     BMA1447 NONE
     BMA1448 1506362 .. 1506373 +  -3.6  -3.70037   GCGCGGCCCATCCCC                CGGT TCAC GCCG                 TTTCGCTCCTGATTG  55 99
         pgi 1508318 .. 1508369 + -11.2  -3.14132   TTCCGGCTCGTCGCC GCCGCCCGGCACGATCCGCCGCGC GCAT GCGCGGCGCGCCGCGTCAGCCCGC TTCCTGCCGCGCGCG  64 330
        tesA 1510023 .. 1510060 + -15.5  -3.53012   GCCGGGCCGACCGGC   CGGGCCGGCTTCCAGCGG CCG CCGCCGAGAGCCG-CCCG   TTTAGGCGCGAAACC  82 298
     BMA1460 1515577 .. 1515598 +  -7.1  -3.07816   CGCCGCGCTCGACCG           CGCGGCGCC GCCG GGCGACGCA            TTCGATCCATGCGGC  52 219
        glxK NONE
     BMA1469 1524775 .. 1524795 +  -4.5  -3.14344   ACCGAGCGAGCGGCG            CGCGCGGCG ATT CGTCGAGCC            TTGGTGCGGCCGATC  47 100
     BMA1473 NONE
     BMA1474 1530031 .. 1530046 +  -8.2   -3.9392   TTTCTGGCACACGGG              CGGCGC GCAT GCGCTG               TTCTTTCCGGTCGGC  70 132
     BMA1475 1531125 .. 1531146 +  -7.1  -3.14344   GGCACGATGCACGTT           CGGCACGGC GGGC GCGGCGCCG            TTCGTCGGCGGGGTG  53 60
         nuc 1531888 .. 1531901 +  -2.3  -3.61517   TTCGATCAAGGAACC               GCCTA TCGG TCGGC                TTATTGACCGGCGAT  50 5
     BMA1477 1532583 .. 1532599 +  -2.1  -3.53811   ACACGGACAGGCGTT              CGCCAGC TCC GCTCGCA              TTTCCGCGCCCTAGA  50 266
     BMA1482 1536515 .. 1536570 +   -13  -3.03124   CACCGCGACGCCCTG CCCCGGCGCCGGCGTACGCTGCG-GCG TGT CGCACGCGGCGAGCACCTGCATCGCGG TCTTCACCGATGCGC  66 489
        risA 1540392 .. 1540402 +  -2.4  -3.54459   GCAAAACACGTCCTC                 GACG CCA CGCC                 TTTGACGCCAGTTAG  50 54
     BMA1486 1541814 .. 1541829 +  -4.7  -2.62667   ACCTGCCCCCCGATG              GTCGA ACCCTA TCGAC               GTCTTTGAAAATTCC  42 51
     BMA1487 1542553 .. 1542581 +  -7.4  -5.00616   GTCCGATGCACGAAA       GCCCGC-GGCG CTGCGTCT TGCCTGCGGGC        TTTTTTAACGGCCCA  90 43
        ahpD 1543212 .. 1543248 + -20.3  -3.14132   TGGCTCGCGTTGCAA    TGAACACGCCACGCG GCGGTTG CGCGTGGCGTGTTCG    TTCATGCGCGGGCGG  90 97
         mfd NONE
     BMA1492 1549090 .. 1549106 +  -9.3  -3.87869   ATCCGACCGTGGACT              CGCCGCC GAA GGCGTCG              TTTCTCGCGGATTCG  70 201
        argE NONE
        tdcB 1552097 .. 1552133 + -14.4  -4.08945   AACGCGTTGCACGAT   CGCGTCGCGCCGGCC GTATGCCG GGCCGG-GCGCCGCG    TTTTCCACAGATCGT  90 272
     BMA1496 1553265 .. 1553283 + -17.4  -3.80573   CGCCGGCCAAAAAAA             CGGGCGCC GCC GGCGCCCG             TTTCCTCGTCATGCG  95 525
     BMA1498 NONE
     BMA1499 1558425 .. 1558443 +  -4.4  -5.77571   TCAGATTGCTGACAA             ACCCTCGC CAA GTGGGGGA             TTTTTGTTTTTTAAT 100 84
     BMA1500 1559986 .. 1560003 + -12.7  -4.82901   CGTCAGCAGTCTGAA             TGGGCCG GAAA CGGCCCA              TTTTTCTGCGCGCGC 100 83
        mscL 1560601 .. 1560618 +  -9.8  -5.88471   GCGAACCGCAACAAA             GCCCGC CTCCGC GCGGGC              TTTTTTTTCGTCGTC 100 50
     BMA1502 1561439 .. 1561462 +   -11  -4.84918   CAGACTGCTGACGAA          CCCCACGTTT TTGT GAGCGTGGGG           TTTTGTCTTTCTGGG 100 78
     BMA1528 NONE
     BMA1529 1586783 .. 1586830 + -13.5  -3.06133   TCCGCTCAACGCGAA CCTCGGCGCGCACTGAGCGCGGGC GCC GCCCGCG--CATTG-GCGCGGAGG TTGGGTCGGCCGTTC  69 10
        smpB 1588339 .. 1588377 + -26.3  -3.18681   AGCCGCGCCGAAATC   GAAACGGCCTGCTTCGA ATCAA TCGAAGCAGGCCGTTTC   TTCATGCAATTGCGG 100 111
     BMA1536 1593207 .. 1593231 +  -8.4  -3.13522   ACATAGCCGCGGCTG          CGCCCGCCGC TGTCC GCATCGGGCG          TGTTCATCGCCGCGT  56 253
     BMA1539 1597675 .. 1597689 + -12.8  -3.14881   AAAGCGCGTGCGTCA               CGCGCG AAG CGCGCG               TTGCTGCCGGCATTG  68 230
       map-1 1614742 .. 1614784 +  -9.7  -3.54424   ACCCGCCCCGGCCCG CTCGCGCG-GCTCGCCCCGC CTGA GCGGCGCGAGCCCGCACCAA TTTAGCCAGGTAGCC  67 83
        glnD 1617854 .. 1617887 + -10.9  -3.05384   CCCTGCCGGCCGCGA     CGAGCGTGCA-CCGCG CGA CTCGGATGCGCGCGCG     TTCGATGCGGGCACG  62 453
     BMA1558 1619156 .. 1619205 + -23.4  -3.53012   GCCGCCGTGCCCGGG CCGCGGCTGCGCGCGGGGCGGC GCAATA GCCGCGCGCCGCGCCGCCGCGG TTTGCGGCAACGGAA 100 49
     BMA1565 1629819 .. 1629835 +  -3.5  -2.64695   CTCGCCCGCTGAACG              CGCGCCG AAA CGCCCCG              ATTCATTCATCATCC  40 29
        dapD 1630697 .. 1630729 +  -6.8  -2.62616   CTGCTGCGAGGCGAC      TGATGGCGGGCGCG AAAGC CGCGGCCGGCACCG      TCGTCTACGGAATCC  45 23
     BMA1567 1631096 .. 1631115 + -10.7  -5.24531   CCGCCCCCAACCTGC            TGCCGGC CGTCGC GCCGGCA             TTTTTTATCGAAAGT 100 54
        dapE NONE
     BMA1569 1633274 .. 1633328 +  -6.9  -3.06796   CGATGTCCGCGACCG GCACGTCCGCGACCGGCATGTCCCGC TCAT GCGGGGTG-GCCGCTTGCGCGCACGC TTCGGTAAGATGCGC  48 82
         cls 1634915 .. 1634961 +  -3.5  -4.11216   CAGCCCGCACAGCCC GCATGC-CCGATCCGGGCCGCGC GGC GCGCCGCCGGGCTCAAAGCA-GC TTTTCGACGTCCGCG  63 101
     BMA1572 1637717 .. 1637756 +   -12  -2.52896   GCCTCGGTCACGTTG  ACGGCGGCGACGCGACGGG CGA TCCGCC-CGTCTCCGCCGA  TCCATTCGACGATCC  62 225
     BMA1576 1642070 .. 1642082 + -10.5  -3.57144   GACCCGGCGACGCCG                CGCGC CCT GCGCG                TTTGCCCGTGAGCGC  67 84
        thiD NONE
     BMA1578 1643355 .. 1643379 +  -6.3  -3.53012   CGCCGTGGCCAATCG          TCGGGCGCG ATGAAGC CGCGCGCGG          TTTCGCGCCACCCCC  55 98
     BMA1583 1647640 .. 1647684 +  -4.1  -3.64682   AAAAACAGCTTCTAA CGAAATTGTTGTCCGCACGTC GTC GACATGCGGACAATCGCCACG TTTCCCGATTTGCTC  51 343
     BMA1584 1649407 .. 1649425 +  -4.4  -5.77571   TCAGATTGCTGACAA             ACCCTCGC CAA GTGGGGGA             TTTTTGTTTTTTAAT 100 114
     BMA1585 1650967 .. 1650984 + -14.1  -5.27335   TCGTCAGCAGTCTGA             CCGGCGC ATTC GCGCCGG              TTTTTGTTTGCGCCC 100 82
        aceA 1652768 .. 1652797 + -10.5  -5.75342   CGCCGCGCGACATTC       AAGCGCGCCGGTC CCTT GCCCGGCGCGCCG        TTTTTTTTGCGCGAC 100 184
       dheII NONE
        aceB NONE
     BMA1591 1658253 .. 1658308 +  -6.7  -3.25942   CCGCCACCGCCACCG CGCCGACGAGCCTCGGC-GCCGCGATGC CGT GCGTCGCCGCCGCCC-GGC-CGATGTCG TTGATCTCGCCCGCT  52 413
     BMA1594 1660309 .. 1660322 +  -3.8  -3.72576   TCGCGCGAATCGCCC               GGAC ACATGC GTCC                TTTCATACGCGACGC  55 441
     BMA1601 1664939 .. 1664970 +  -5.9  -4.11216   GCTTCGTCGAGAACT     GCGTCTCGATCCGGC GCGC GCCGG-T-GAAACGC      TTTTCCCAGTAGCCG  69 283
        fabI 1672633 .. 1672652 + -12.1  -5.15634   CGTCGGAGGATCGAA            CCGCCCG TTTCCC CGGGCGG             TTTTTTCATGGGGTC 100 133
     BMA1610 NONE
     BMA1617 1680386 .. 1680443 + -12.5  -2.62983   ATCATCGCTTCGTAG GTCGCATCGAC-GAGACGCCGCGCCGGC GCG GCCGGCTCGCCGACGCAGTACATGCGGC TCGTGTCGCCATACC  62 523
     BMA1640 1714197 .. 1714211 +  -2.7  -5.63103   CATGTCATAGCCGCA               AGGCG TCGCC CGCCC               TTTTTTTCGTTCCGA 100 483
        mexE NONE
     BMA1644 NONE
     BMA1645 1720368 .. 1720413 +  -8.4  -3.94002   CACGTCGGTGATGAC CGCGTTCCT-GC--CGGTCGCGG GGC TCGTGACCGCCGCGACGAACGCG TTTCCTTCGGTGCTC  70 160
     BMA1657 1732452 .. 1732471 + -10.6  -3.90112   ACAATGACGCAATGA            CGCGCGGC CGCC GCCGCGCC             TTTCCTTCCACCCAC  73 34
        ppiA 1733078 .. 1733126 +   -13  -3.53811   CGTCTCGAAATAAGC CGGCCCG-AGCCTCTCGCG-CGGC CGC GCCGTCCCGAGCGGCCGCGCGCCG TTTAAACCCCATCCA  74 28
        ppiB 1733691 .. 1733701 +  -6.8  -3.54424   TGCAGGAGACACCGC                 CACG AAG CGTG                 TTTGCGGGCGTGCCC  57 69
        lpxH 1734452 .. 1734484 + -11.2  -3.64703   GACGCGGAAGGAATA     CGCGCGCTGCCGCTC GATT GAGCGTC-GCGCCCG      TTTGCGTCAAGCGGG  71 5
        suhB 1737858 .. 1737888 + -26.9  -4.07246   GCGGGCAAGCCCGGG       CGGCCCGCGGCGC ATCGA GCGCCGCGGGCCG       TTTCGTTTCCGGTCG 100 84
     BMA1666 1738974 .. 1738995 +  -7.3  -2.61602   CTTCAGAAAGAAATA           TCCGGCA ACGCCGCA TGCCGGA            TCGCTTCTCGATTGA  48 368
        mutS NONE
     BMA1672 1743679 .. 1743694 +  -4.7  -3.55622   TCGTTGTCGTCGTCC              TCGTC CTCATC GACGA               TTTCGAGCCCTTCCG  54 51
     BMA1675 1745981 .. 1745996 + -11.8  -5.48825   TCAGCTGAAAAAAAA              CCGGCC TGCG GGCCGG               TTTTTTTACGTCCTG 100 54
     BMA1686 1756099 .. 1756137 +  -6.5  -3.78775   GCGTATTTCAAGGAG   CAGCTCGTGCGGATCGG CTGAA TCGCCGCGCACGAGCCG   TTTGATCGTCGAGGA  61 5
        hslO 1757580 .. 1757599 + -10.6  -4.90917   GTAAAAAAGCCAAAA            GCGCGGCC GAAA GACCGCGC             TTTTTGATTGGGTTT  95 497
     BMA1697 NONE
        recJ 1772153 .. 1772197 +  -4.8  -4.67943   TTTAGCGCGATCGAA ACGGCGGGGGACGGTCCGTCTG CCC CATCCGG-CCG-CGCTCGCCGC TTTTCTCTCTTGCGC  79 155
        prfB NONE
        lysS 1775227 .. 1775251 +  -9.2  -3.85817   GGAAGGCGAAGCGCA         GCGGACGGCGG CCAG CC-CCGCCCGC          TTTGTAACCGCCCGT  70 141
     BMA1701 1776283 .. 1776307 + -16.5  -4.76644   CGCAGGCAGGAAAAA          CGGCTCGTGAG TGC TTCACGAGCCG          TTTTTCCTGGGTCTT 100 112
     BMA1714 1787008 .. 1787022 +  -5.6  -6.28401   AGATTGCTGACAAAC               CCTCGC CAA GTGGGG               TTTTTTTGTTTTTTA 100 116
     BMA1715 1788567 .. 1788584 + -14.1  -3.53012   CGTCAGCAGTCTGAA             GCCCCGC GAAT GCGGGGC              TTTCCCCAAACGAGC  76 83
     BMA1717 1791058 .. 1791081 +   -11  -4.84918   CAGACTGCTGACGAA          CCCCACGTTT TTGT GAGCGTGGGG           TTTTGTCTTTCTGGG 100 105
     BMA1722 NONE
     BMA1723 1802761 .. 1802785 + -11.3  -5.00616   CTCTCCCTCTGCCGC          CCGGCGCATGC CGG GCGAGTGCCGG          TTTTTTGCGGCGCGC 100 55
        folD 1804000 .. 1804040 +  -3.8  -3.53343   AGCAGCGGCACGGCC  ATCGCGCGGCGCGGAAAT CGTGC ATTGCAGCGCATCGCGAC  TTTCGCGGAACCGTT  49 120
     BMA1725 1804521 .. 1804542 +  -7.9  -3.01712   GTCGACATGACGAGA           CGGCCGCCGC CGT GCGCCG-CCG           TCTTCCGCCCAACCC  52 80
        prlC 1806842 .. 1806867 + -16.9  -5.14563   CCGCGCAACGACGAA         CGGCAATCCGC ATCG GCGGGTTGCCG          TTTTTTCATCGCGCC 100 185
        narD 1810100 .. 1810120 +  -2.3  -3.41961   GACCAGCGCGTGCTC            GCCACCCGC TCC GCGTGAGCC            TTGCTTCCTCGTCAT  47 8
        narK 1811627 .. 1811645 +   -16  -3.02639   CGGTTCGCATTGCCC             GAGGGCGC GCC GCGCCCTC             TAGTTCTTTCGAACT  78 106
        narG NONE
        narH NONE
        narJ NONE
        narI 1818561 .. 1818606 +  -2.5  -2.67747   GTGCGCCGCGATGCC TCACGTGCTCGAATGTCGCAGC GGG GGTGCAACATTCG-GCAGGACA ATTGTCATGTCCAAA  38 90
     BMA1735 NONE
     BMA1736 1821359 .. 1821379 +  -8.1  -3.59979   CGCCGGCGGCCCGCC            GCGGCGGCG TCT CGCCCCCCC            TTTCCCGTCGGCCGC  60 87
       xth-2 1822463 .. 1822486 +   -11  -4.84918   CAGACTGCTGACGAA          CCCCACGTTT TTGT GAGCGTGGGG           TTTTGTCTTTCTGGG 100 268
     BMA1744 1831005 .. 1831034 + -18.5  -2.73364   CACGCCGCCGGCAGC       GCCGCGCGGCCTG CATG CGGGCCGCGCGCC        TCGTTCGCCTGCGCG  81 171
     BMA1747 1833398 .. 1833414 +  -2.3  -3.14931   CAGAAGCCGTCGCCG              TACGA CACGCCC TCGTA              TTGCTCGCGGATGCC  43 335
        argA NONE
     BMA1752 1841325 .. 1841352 + -22.8  -5.40072   GCACGCTGGAAGCGA        GCCTCGGGCAGC GATT GCTGCCCGAGGC         TTTTTTTACGGGCGC 100 91
     BMA1756 1847661 .. 1847684 +   -11  -4.84918   CAGACTGCTGACGAA          CCCCACGTTT TTGT GAGCGTGGGG           TTTTGTCTTTCTGGG 100 387
     BMA1761 1850732 .. 1850754 +   -17  -2.82516   TGGATGCGGACGGTG           CGCGCCGTCT TCG AGGCGGCGCG           TATCGTCCTCCGGCC  78 83
     BMA1763 1852751 .. 1852804 +  -9.4   -4.1891   CCACGTAACCGAACA CGAGACCGCCCGCGGCCGGC--GCCG TCGC CGGCAAGCTCGTCGCGGACGGTCACC TTTCTCTTGCCGCCG  75 423
     BMA1765 1853347 .. 1853381 +    -5  -2.69977   GGTTCTCACCCGAAA    GCCTGATTTCGCAGT TCACCC GCTGCGACG-CAGGC     TGGTGTGTGCGATAT  43 20
     BMA1766 1855205 .. 1855232 +  -9.8   -4.2828   GCGAATCAGCGTGTC        GAGCCGCGCCAGC GCG GCCG-CGCGGTTC        TTTTCCTGCGTGCGG  81 418
     BMA1771 1866292 .. 1866305 +  -2.3  -3.08996   GGCGCCGGCTCACTC               GCCCA TCGA TGCGC                TATTCGGTCGAAATC  41 74
     BMA1772 NONE
     BMA1773 NONE
     BMA1774 1870547 .. 1870578 +    -8  -3.66654   ATTCGTCAGTCTTTT      TGCGAGCGATTCGC ATGT GTGAATCGTTCCCG       TTTCGCATTACAATC  60 447
     BMA1777 NONE
     BMA1778 NONE
     BMA1779 1874644 .. 1874697 +    -5  -3.90291   CGAACACCGTCGTCC CCACGCCGAGCC-GGCGCGGATCGC ACAGC GCGACCTGCGCCCGGATCGCCCCCG TTTCCTTGAGCCGCT  60 451
     BMA1786 1880655 .. 1880679 + -11.4  -5.25803   CCTGGCGCCGGATTG          GCGCGATGCC CTCGT GGTGTCGCGC          TTTTTTATGCGCGTT 100 80
     BMA1787 1881785 .. 1881801 +  -6.5  -3.93963   TTGGGCTTACGGCGA              GGGGG CCTTTCA CCCCC              TTTATCGCTACTCAT  63 122
     BMA1789 1883000 .. 1883013 +  -4.5  -2.78725   CTCCCCGTAGCTTTT               CGCAGG CTA CC-GCG               TCCTTCATCGCCTGT  43 241
     BMA1793 1885599 .. 1885634 + -11.1  -3.31263   CTCCCGCTTCCCCCT    TCGCGCCGCGTTCGC CGTAGC GCGAAAGAGGCGTGA     TTGTAGGCATAAGCT  66 51
     BMA1794 1887071 .. 1887113 +   -20  -4.41353   CAGGCGCGGGCGCAC CGCCGAAGGCCGCCTCGAG GTTCCG CTCGACGCGGCCTTC-GCG TTTTGGTATGTCTGA 100 63
     BMA1795 NONE
     BMA1796 1888922 .. 1888946 +  -6.4  -3.01708   TGGAACCCTGCTCTT          CATCGGGCAT CTCAT GTGCCTGGTG          TCTCTATCGCGTTTA  48 131
     BMA1797 1889721 .. 1889747 + -15.9  -4.72272   GCCCGACGCAAAAAA        GCCGGAGC-GCG ACAA CGCCGCTCCGGC         TTTTTCATGCAGACC 100 150
     BMA1801 1894037 .. 1894050 +  -9.5  -2.50935   GTCGCTCACGCGCTT               CGCGG CCGG CCGCG                CTTCCTCGATGCGCT  55 313
     BMA1803 NONE
     BMA1804 NONE
     BMA1805 1897557 .. 1897571 +  -3.4  -2.77043   CGAACCGATCGATCA               GCGAGG CAG CCATGC               ATTTCGACTACTCCG  40 58
     BMA1806 1899086 .. 1899124 + -22.4  -3.53811   CTCATTCGCCCGACG   CGGCGGCGCTGCCCGC CTTCGCC GCGGACGGCGCCGCCG   TTTGCCGCAAATACG 100 317
     BMA1838 1928179 .. 1928193 + -11.4  -4.18018   CTCGCCCCGCTGGAC               GGGCGT CTC ACGCCC               TTTTCGGTGCGGCGC  82 234
     BMA1839 NONE
     BMA1840 1931108 .. 1931130 +  -5.4   -3.4582   AACCTGAGATGCCAT           GGTCGACGAC GAT GTCGACAGCC           TCTTTCGTGAAATCG  52 479
     BMA1850 NONE
     BMA1851 1940592 .. 1940618 +  -5.8  -2.78463   CCGCGGCGAGCGCGC         CCGTGATCGC GTCGGCG GCGATCGCGC         TGTCATCGGGCGAGT  46 177
     BMA1854 NONE
     BMA1855 1943812 .. 1943822 +  -2.4  -3.53091   CTGCCCACACACCGA                 AGGC GCA GCCG                 TTTGAAACCAGCCAT  47 10
        dgkA 1944390 .. 1944444 + -19.9  -3.48276   CGGCTAGACGCGCCG CGGCGGCGCTCGCCGCCGGCCG-GCCG GCG CGGCACGCGCGGCGGCGGGC-TCGCGG TTGTGTGCGACGCAG 100 34
     BMA1857 NONE
     BMA1858 1946178 .. 1946194 +  -5.7  -4.08767   CGCCTTGCTCGATTA              CTTCCCC GGC GGGGTGG              TTTTCGCGGCGTCAG  66 282
     BMA1859 1947102 .. 1947124 + -12.7  -2.87132   GCGGACGCTGACGCC          GCGGCCGCGC CATC GCGC-GCCGC           TGTCTAAGGCAGGCC  64 30
     BMA1860 1947654 .. 1947670 + -11.5  -3.14564   CGGCGCACGACCGCT              TCGGCGC AAC GCGCCGG              TTCGTCCGACAATCA  64 201
     BMA1861 1949585 .. 1949604 +   -10  -3.78312   CCGCGCGACGCCGGC            CGGCGC-TG ATT CATGCGCCG            TTTCATGCGTCGTTT  71 91
     BMA1863 NONE
         upp 1974552 .. 1974598 +  -4.9  -2.91274   CGTCGGGCGTCGGGC GTCGGGCGT-CGGGCGCGCGCC GGCC GGCGCGCGCCCGCGTGATAAAA TCTCGTTCCACTCGA  44 350
     BMA1884 1975499 .. 1975537 + -11.5  -4.50976   GCGGCCGCGGCCGTC   TCTCGCGGCCGGCCCGC ATCGC GCGCGCCGGCCGCCCTA   TTTTCTAGTCTGCGG  88 74
        purD 1976890 .. 1976927 +  -6.4  -4.57073   GGCCGGCGCGCCCTC  T-CCTCTGCCGGG-GTTC GCTA GAATGCCCGGCAGAAGCA   TTTTTCGACGGCGTC  78 77
        hemF NONE
        nadD NONE
     BMA1888 1979091 .. 1979123 + -14.1  -3.76759   CCGCCCGCAAGGCGA     CGGCCGCGCGCCGC CGCTGA GCG-CGCGCCGCCG      TTTCGTCGCCTTCAT  82 6
     BMA1889 NONE
         maf NONE
         rnG 1981977 .. 1982008 +  -3.4  -3.72576   AATGCCCCGATGCGC      CCTCGCGGCACGCG CCTT CTCGAGCCGCCGGC       TTTCGTCGAACACGC  55 208
     BMA1892 1983681 .. 1983720 +  -4.3   -4.2828   GTCCTGCTGATTGAG CAG-ATCGGCGACGAACGT GCCG ACGTCCG-CGTCGATGCCG  TTTTCGTGAATGCCC  67 206
   BMA1894.1 1986794 .. 1986808 +  -5.6  -4.14511   AGACGGCACGCGTCG               TGCGCC GCC GTCGCA               TTTTGCAATGGCGTT  66 325
   BMA1894.2 1987655 .. 1987685 +    -6   -4.0098   GCGCGCCGTTCGCGG       GCGCGGACGCCG ATGTTGC CGACGTTCGCGG       TTCTTTCGGTTCCCG  66 210
     BMA1897 1988381 .. 1988405 + -12.7  -3.52316   CGGCGTGCGCCACGC          GCCGTTCGGCG ACG CGCCGCTCGGC          TTCATTGTCTATACG  73 226
     BMA1899 1989961 .. 1989971 +  -4.6  -4.13767   CGCGCCGCCGCTTCA                 GGGC CCG GTCC                 TTTTCGGCTCGACGC  66 166
     BMA1900 1990823 .. 1990842 + -11.4  -3.14132   GCTGATGTCCCGACT            CCCGGACGC TGA GCG-CCGGG            TTCCTGGCGCCGAGC  64 82
     BMA1901 NONE
     BMA1902 NONE
     BMA1903 1994970 .. 1994986 +  -9.3  -4.25104   CGGGCAGGCGCTCTC              CGCGGCG CCA CGCGGCG              TTTTCGTCGCCGCGA  78 470
     BMA1905 NONE
     BMA1906 1996780 .. 1996791 +  -2.2  -3.05816   CACGCCGATCACACG                C-GCC GAC GGCAG                TTCGCTCAGGCATCG  41 105
     BMA1914 NONE
     BMA1915 2010857 .. 2010902 +  -8.9  -2.71364   CGGGCCGAACGCGCG CGGCTGAAGACACC-GGCCGGA TGA TGCGGCCTGGTCGCTTCGACCG TCGTTGCGGCCGTCG  52 19
     BMA1916 2011314 .. 2011339 + -21.9  -3.61715   CCGCGCCAAAAAGAA         GGGGCGCACGC TCGC GCGTGCGCCCC          TTCTTCCCACCGATC 100 271
     BMA1923 NONE
     BMA1924 2022150 .. 2022179 + -12.2  -5.64274   GGCGAGAGAAAAACC       CCTCG-CCCGCGT GCGTA ATGCGGGGCGAGG       TTTTTTTATCGATCG 100 96
     BMA1927 2025736 .. 2025749 +  -5.2    -3.794   GATGTCGATGCGACG               CCCG GAAATG CGGG                TTTGCTGCATTGCGA  58 81
        phaZ 2027398 .. 2027436 + -20.4  -4.63218   CGCGCGCCGCCGCGC  CGCGCGCCGCTTCGCGC AACCGG GCGCGAA-CGGCGCGTG   TTTTCTTGGAGCGGC 100 57
     BMA1930 NONE
         nth 2029986 .. 2030006 +  -9.6  -3.72576   GCACGCCCGAGCGTT            CGCCGCCG GGCCG CAGCGGCG            TTTGCTGCAAAGCCG  71 91
     BMA1933 2032091 .. 2032130 + -22.9  -3.14564   TCTGCAGCGCATCCT  GCGGCGCGCGTCG-CGCG GCTGA CGCGGCGGCGCGCGTCGC  TTCGTCGACGAATGC 100 4
     BMA1934 2033846 .. 2033866 +  -8.2  -3.61398   GATGAACCAAAAAAA            TACCCCGC ACGAG GCGGGGCA            TTCTTCCGGCCGCGC  63 36
     BMA1936 2035972 .. 2035983 +  -4.4  -3.87211   GATCCGAGGGCCCGC                CGAT GCTG ATCG                 ATTTTTTCTATTCGC  58 236
     BMA1937 2037173 .. 2037186 +  -3.7  -4.57569   CCGCGCGCGTCGCCC               CGCCG ATTC CGCCG                TTTTTCAACGCCTCA  72 49
        benE 2038469 .. 2038505 + -12.9  -3.59979   CGGTCGCGGCACGCG    CGGCCGGATCGGGCACG GTT CGTGCGCGATCCGCATG    TTTCGCATGGGCCGC  74 44
         tal 2039802 .. 2039856 + -14.9  -3.34344   GATCGAGGCGCTGCG CTGACGCG-CG-GGCTCGCCGCATGCT TAC GGCTCGCGGCGAGCCGCATCGCGTCCG TTCATTCCGCGCTGC  79 22
     BMA1941 2040656 .. 2040682 + -26.6  -4.13767   GAAGCACCGTTACGA         CGCCCGCGGCGC GAC GCGCCGCGGGCG         TTTTCACGTGCACGC 100 76
     BMA1950 NONE
     BMA1951 NONE
     BMA1952 NONE
     BMA1953 NONE
     BMA1954 2052995 .. 2053021 + -14.5   -4.8048   GCCCGCTGCAATCGA        GCCCCGC-CTGA CGCT TCAGCGCGGGGC         TTTTTCATATGCGCC 100 291
     BMA1957 NONE
     BMA1958 NONE
     BMA1959 2056820 .. 2056840 +  -9.7  -4.14764   GACGCGTCGTCGCCC            CGACGCG TCGTCAC CGCGTCG            TTTCGTTATTTCGCC  78 129
     BMA1961 2059090 .. 2059148 +  -6.4  -3.34013   TTCAGGTGATCGAGT CGTGCGGATTCTCGGCGGCGGGACGACG GCT CGACATGACGCCGTCGGCGATCAGCAAG TTCGTTCAACGGCTC  52 282
        rsuA 2061493 .. 2061504 +  -5.8  -3.99324   GGCGCGCTGATCGGC                GCAC TGCT GTGC                 TTTCTGCTGATCGAG  66 283
     BMA1966 2063886 .. 2063903 + -12.7  -5.89921   TGTTCGAACCATCAA             GCCACGG CGCC CCGTGGC              TTTTTTTATTGTCCT 100 239
        argD 2065113 .. 2065123 +  -3.2  -3.14468   ATGGCGATGCTGCGT                 TCGG TGC TCGA                 TTCGCTCTGATCGCA  45 5
     BMA1968 2065610 .. 2065642 + -13.3  -3.54424   TCGCGACGGATTGAC      GCCGCGCCGCGCC CGAACGC GGCGCAGCGCCGC      TTTGCGCGGCTCGCG  78 27
     BMA1974 NONE
     BMA1975 2071700 .. 2071745 +  -8.8  -3.01712   GCATTCGCGCCCGAC GCGTGGC-GCGCGCGGCCCCT CGCGC AGGCTTGGCGCGCCGCCCCGC TCTTCAGCGCCCCGC  55 96
     BMA1991 NONE
     BMA2000 2098569 .. 2098600 + -21.8  -3.53012   TTCCGCCGCCCCAAA      CGAAAACACCCGCA TCGC TGCGGGTGTTTTCG       TTTGGGAGAACGCGC 100 370
     BMA2003 NONE
     BMA2006 2105621 .. 2105650 +  -9.2  -4.25104   AGCGTGGCCGAAAAT       GC-CGCCAGCGCG CTCAA CGCGTCGGCGCGC       TTTTCGTCCGCGCCC  78 461
     BMA2008 2106805 .. 2106830 +  -8.3  -3.75292   TCGGGCCGCACTGGC         CGAGCAGCGTCA CGT TGAC-CTGCGCG         TTGTTGATCGTCAGT  67 156
     BMA2018 2113823 .. 2113851 + -14.5  -3.14132   AAGCCGGCACGCCCG        TGGCCGCGCCGCT GTC GGCGGCGCGACTA        TTCGTCCGGCAGGGC  77 39
     BMA2019 NONE
     BMA2020 2115392 .. 2115429 + -11.9  -3.72576   GACGCGAGCCAATGC   CGTTTCCGGCCGTCGCTC AGC GA-CGGCGGCCGGCCGCG   TTTCCTCGACGAGCG  74 315
     BMA2021 2116499 .. 2116510 +  -7.2  -4.11751   AGCGCTCGCCGCGCG                GGCG CAGG CGCC                 TTTTCCCGGGTTCGT  73 449
     BMA2022 NONE
     BMA2023 2119632 .. 2119655 +  -5.8  -4.70879   TCGCGGCTACCCGCC          GCGTCGGCCG GATG CGTCCGGGGC           TTTTTACGCTTTCCC  82 400
     BMA2024 2120563 .. 2120588 +  -7.5  -3.53811   GCCGGCGCGTCCGCC         GCGCGTTCG CCGGCACA CGGGCGCGC          TTTGCCGCCCGTCGC  60 46
     BMA2025 2120997 .. 2121016 +  -7.2  -2.73681   TCGCCAGATCCGCCT            TCA-TCGCG ATC CGCGAGTGA            TCGTTCAGATAGATC  49 155
     BMA2030 2127881 .. 2127897 +  -5.7  -3.13403   AACATTCAACAAAGA              GGCCGCG CGT TGCGTCC              TATTCCTCAGGAGAC  50 86
     BMA2031 NONE
     BMA2032 2129591 .. 2129626 +  -8.8  -2.53263   GAGCGAGCCGGCGAA    CGCGGCGCGCGACCGCG CCA TGCCG-CGCGCGACGCC    TCGATTCGCCGTGCG  51 39
     BMA2040 2137341 .. 2137351 +  -8.2  -3.29829   GGTGAATGCTGTCCT                 CCGC GTT GCGG                 TTGTCGAACAGTCTC  59 297
     BMA2043 2142639 .. 2142667 +   -16   -4.0031   GGTATAGGGACGAAA        GGCCGCCCGC CCGTGCATC GCGGGCGGCC        TTGTTTCATGCGGCT 100 105
     BMA2044 2143302 .. 2143357 +  -3.3  -3.14132   GCGCGAGCGGCAATC CGGC--CGCGATGCTG-CCGGCG-GTC AGGATC GCCGCGCCGATCAGCATCGCCCAGCCG TTGGTCGCGAGCGGA  45 449
     BMA2046 2145364 .. 2145376 +  -6.2  -3.30771   CGAGCAGCGCAGATG                CCGC GCGTA GCGG                TTCTCGAGCGTCTCC  52 398
     BMA2048 2146926 .. 2146946 +  -4.7   -4.2528   CCCCATAAATAGGGA           TC-GCCGC GGGCCG GCGGCCGA            TTTATTACATTCGGG  69 385
     BMA2049 2148127 .. 2148164 + -12.1  -4.17048   CCGACTGAAGTAAAC   TGACGCGCAC-CTTTACC GGA GGCAAAGCGTGCGCGTGA   TTCTTTTCAGCAGCC  86 44
        ldhA 2149548 .. 2149558 +  -8.2  -3.54424   GTCTGCTATCGTGGC                 GGCG ATT CGCC                 TTTACCCGCCTCGCC  63 414
     BMA2051 2150334 .. 2150357 +  -4.5  -3.06183   CATCCCGCGGCGCCG          GACGCGGCGG TCCTC CCGC-GAGTC          TTCCATGCCACTGCC  46 113
     BMA2052 NONE
     BMA2053 NONE
     BMA2054 2153542 .. 2153560 +  -4.5  -2.75481   CGCGCGCGTGCCGCC             GCCCG CGAGCGAGA CGGGC             TCCTTGCCGTTCCAC  43 216
     BMA2061 2161836 .. 2161866 + -14.1  -2.78712   CGTATGCGCTTTCGG      CGCGATCGC-CGACG GAT CGTCGAGCG-TCGCG      TAATTGACTTCGACC  67 472
        gcdH 2164891 .. 2164911 + -19.7   -4.7629   CCTCGAACGCAAAAA            GCCCCGGCG CGC CGCCGGGGC            TTTTTGCGTTCATGA 100 204
     BMA2067 2166298 .. 2166329 +  -8.5  -3.28712   CGGGGCCCTGCGCTC      CGGCCCGCCGCGC CCAGTT GCGACGCCGGCCG       TTCTCCGCGCGCAAG  59 92
     BMA2069 2167310 .. 2167362 + -17.7  -3.01712   CGCGCCGACCGCGCC GGCCGGCTGC-CGGCGCCGGG-GAG ATCGA CACGCCCGGCGCTGCGCAGCTAGCC TGTTCGCCAGCAGGC  82 83
     BMA2076 NONE
     BMA2077 NONE
        tolQ NONE
        tolR NONE
     BMA2080 NONE
        tolB NONE
     BMA2082 2178204 .. 2178253 + -17.8  -3.08679   GCGCACGGCCGCCGC GCTGTGCGTG-GCCGGTGCGGCC CTCCT GGCCGCGCCGGCGCACGCGGGCC TCTTCGATGACGACG  82 83
     BMA2083 2179071 .. 2179094 + -14.6  -5.15969   TACCAAAGACATGAA          GGGGTTGCGT GTAA GCGCAACCCC           TTTTTTCACTTCCGG 100 181
     BMA2086 NONE
     BMA2087 2180618 .. 2180628 +  -3.2  -3.54935   CGCTCCTGCCGCTTT                 CCAG GAG TTGG                 TTTAAAGGGACTTTG  51 10
     BMA2089 2182686 .. 2182703 + -14.1  -5.54192   TCGCGCCGATCGAAA             GCGCCCC GCTC GGGGCGC              TTTTTTTAGGTTCAT 100 50
     BMA2090 2184423 .. 2184445 +  -3.4   -3.4072   CGTAATCGACGGTCG           CGCCGA AGAACACCTGA TCGGCG           TTCTCCTGGCGGCTC  49 435
         rph NONE
     BMA2099 NONE
     BMA2100 2192427 .. 2192451 + -10.7  -3.76125   TGCGTGAATCGAACG         CGGCGTCGCG ACGATC CGCG-CGCCG          TTTCGGTTACAATGC  74 90
     BMA2103 2193430 .. 2193452 + -10.4  -2.70826   TCAAACAAGCAGCCA           AGCGGGCGGC TGC GCCGCCAGCC           TCCTGTGTCAATGTG  56 136
     BMA2105 2194959 .. 2194992 + -15.4  -3.00704   CGTCGTGACGCCGTC    GC-ACGCGGCTCGCGA CGGC TCGCG-GCCGCGTCGC     TATAATTTCCCGCAT  74 144
     BMA2106 2196739 .. 2196751 + -10.5  -3.57144   CGTGCCGACAATGCC                GCGCG CGC CGCGC                TTTCGGCATCAGCCG  67 162
     BMA2107 2197304 .. 2197324 + -10.3  -3.09492   ACGGCGCCCGGCGCG            CGCGCGGCG ATC CGCTGCGCC            TCTTCCCGTTCACGC  59 364
     BMA2109 2199925 .. 2199937 +  -3.3  -3.73775   CGACGAGCGCGAGAG                CGAAC AAG GTCCG                TTTCATCGCCCTGCC  55 111
     BMA2116 2204513 .. 2204541 + -16.8  -3.92267   GACGCAATAGAAAAA       CCCCCGCAA-GCC TTTT GGCGTTGCGGGGG        TTTCCTGTGTATCTG  93 212
     BMA2119 2206665 .. 2206716 + -10.9  -3.19157   CTCGCCCGCCGCATA GGCGTTCGGCT-CGTCGTGCGCGTA ACGG TACGCGTG-GCCGTAGCCGAGCTCC TTCATCAGCTTCGTC  64 209
        trxB 2212467 .. 2212491 + -22.9  -4.72272   GTTCGACACACCGCA          GCCGCTGCGCG CAT CGCGCAGCGGC          TTTTTCATGCCCGCC 100 93
     BMA2124 NONE
     BMA2125 2213985 .. 2214023 + -10.9  -2.95091   CGCCATGCGTCGCAT  GAAAAAGGGCGGCCCGCG CATG CGCG-GCCGCCCTTGCCC   TGTCTCGCTTCCAGT  61 60
         zwf NONE
         pgl NONE
     BMA2132 NONE
     BMA2133 2223523 .. 2223533 +  -2.4  -3.56643   TTAAGCTTGCCGTCA                 CGCG ATA CGCA                 TTTGCAGCGTGTCGA  50 37
     BMA2134 NONE
     BMA2135 NONE
     BMA2136 NONE
        dcyD 2227271 .. 2227283 +  -4.7  -3.57561   GGTGGCGGTCGAGGG                GCTGC TGA GCTGC                TTTGCGCCGTTGCGC  54 234
     BMA2141 2230479 .. 2230517 + -14.5  -2.87931   CAGCCGGATCGATAC  GCGCGACGCGAGCCGCGG CGCT TCGCCGCTCGCG-CGCAC   TCTCTCGCAGGTCCA  72 401
        hemL NONE
        ribD NONE
        ribE 2234038 .. 2234059 +  -5.1  -3.75629   CGGCGAAAACCCGCC           GCGCGTG GCGTAAAA TACGCGC            TTTCCCTTCCCCCTG  58 443
       ribBA 2235223 .. 2235242 +    -2  -3.22951   GGCGCCGCATAACGG            GTTTCGCG TCAT CGCTACAC             TGTTGTCAGCCTGTG  43 29
        ribH NONE
        nusB 2236264 .. 2236286 +   -22  -4.20696   GCGTAACCTTCCTTT           GCGGGCGCGC GGC GCGCGCCCGC           TTTTCGCCTTCCTCC 100 35
        aspB 2237741 .. 2237759 +   -11  -3.57263   GTCGGCGTTCACGTG             CGGCGTTC GGC GAATGCCG             TTTGAGACTCGGACT  71 254
     BMA2151 2241398 .. 2241412 +  -3.4  -2.78596   GCGTCGATCGTCTGT               GGACGG AGA TCGGCC               TATCGTGAACGCCTG  40 3
     BMA2152 2242291 .. 2242312 +  -4.4  -2.63596   CTCGATTCCGGATCC          GGCC-GC-GG TATT CCAGCCGGCC           TGATATGCGGTCCGA  40 181
     BMA2157 NONE
     BMA2158 2246373 .. 2246393 +  -9.7  -3.05384   GCGCGACACGCGCTC            GATGAGCCG CTT CGCCTCATC            TTCCGTGGCGACGAA  59 163
     BMA2163 2248943 .. 2248967 + -15.8  -4.05788   TCCAGGCGATCAACG          GAGGCGATGC GCGCA GCATCGCCTC          TTTCGTTTGCGCCGA 100 113
        trmB 2252873 .. 2252889 +  -2.2   -2.8372   AGTCGACATTGAACG              CGCG CCAGTCCTT CGCG              GTTTCGTACAGCGTC  40 376
      hemN-2 2256064 .. 2256093 + -11.3  -3.73088   AAGACGGTCTGAGCG       CGCCGGCCGCCGCG GCG CGC-GCGGCCCGGG       TTGTTGATAAAGTGT  74 29
     BMA2172 2256401 .. 2256418 +  -4.1  -3.28712   ACAGCAAGCGCTAGG             CGCTT-CG GAT CGCAGGCG             TTCTGAAGGCAAGAC  47 27
     BMA2173 NONE
     BMA2174 2257506 .. 2257544 + -17.5  -3.64703   CTACTGAGCGCGCAT  CGCGGCGGCGCGCGCCG CTTCGCC CGG-GCGCGCCGCC-CG  TTTCCCTGAGCGCGG  93 34
     BMA2176 2260575 .. 2260632 + -18.4  -3.95219   GCGCTCGCCTGACGC GCGTGCGGGCGCCG-CGCCAGCGCACGGC GTC GCCGT-CGCGCGCGTCCGCGCC-GCGCGC TTTCTCCCCTTTCGC 100 29
     BMA2177 2262322 .. 2262339 +  -9.1  -3.14344   TTCCCTTACCGTCGC             GCGCGGCG CGT CGCC-CGC             TTCGTCCACGGCATC  56 59
     BMA2178 NONE
     BMA2179 NONE
     BMA2180 2265178 .. 2265211 +  -6.5  -2.86475   TGCCTTGCGTGCCTT     GCGC-ACCTTCCGCGC CGC GCGCGGCGGCAAGCGC     TATCCTGTGGCATTA  47 201
        ureD 2266220 .. 2266232 +  -5.5  -2.50443   ACGCGCGCAAACAAC                GCATG GCA CGTGC                CTTGCTCGCCTATGC  42 117
        ureA NONE
        ureB NONE
        ureC NONE
        ureE NONE
        ureF NONE
        ureG 2270767 .. 2270805 +  -9.5  -2.52464   ACGCCGGCGATCCTG  C-CTCGAGCGCTCGCGGCG CCG CGCCGCCGGC-CTCGCGCG  TGGCTTCGCGCACGG  55 54
     BMA2192 NONE
     BMA2193 2278191 .. 2278236 +  -4.7  -2.69257   CGCCTGCTGTTCGCG CGG-CGCGGCGCG-GCATGACG CGCCC CGTCACGTTCGCGC-GCATCCG ATGATTTTTTTCCAG  43 8
     BMA2194 NONE
        galE NONE
     BMA2196 2281599 .. 2281622 + -12.4  -5.14563   GCGGACGGTAAAAAA          GCGCGAATCG GTTT CGACTCGCGC           TTTTTTCATCGAGCG 100 59
     BMA2198 NONE
     BMA2199 2283043 .. 2283053 +  -3.2  -3.54935   CGCTCCTGCCGCTTT                 CCAG GAG TTGG                 TTTAAAGGGACTTTG  51 10
     BMA2201 2283985 .. 2284007 + -14.8   -3.6993   TTCCAGATAACGCGG           GCGCTCGCCG GCA CGGCGACCGC           TGTTTTCCCTCCATC  88 454
      infA-1 2284465 .. 2284507 + -11.9  -4.65895   GCCGCAATGGGGCGC GGCCGTTCGCCGAGCGACCG GGCA TGGGCGCTCGGCGGG-GGCA TTTTTCGATCGCGGC  91 154
     BMA2206 2288831 .. 2288870 + -11.3  -3.53012   CAAGGTTCCCGCCAG  CCCGCGCCGCCGGT-CGC CGCGC GCGCGCCGGCGTTGCGCG  TTTCGCGCCCGGCCA  69 65
     BMA2207 2291015 .. 2291025 +  -3.2  -4.87786   CGAGCACGCCATTGT                 TTCG ACT CGGA                 TTTTTATCGAATTCA  81 135
        parE NONE
        parC 2295622 .. 2295663 +  -9.3  -4.42653   CGGGGTATCGACACG GCTCTGCGGATGACGCA-GC CGC GCATGCGGCGGCGGCAGGGC TTTTCTCGGTGCGCT  82 177
     BMA2211 2296622 .. 2296667 + -15.9  -2.71144   TCGCGCGGCTTCTGA CCTTCGCGCCGGGGCGCGAGG CGCG CCGCGTGCCCCGGCGAGGCGC TAATTGCCGCCGCTG  74 26
     BMA2213 2298233 .. 2298249 + -11.5  -5.10933   TGGTCCCTTTCGAAA              GCCGGCG CGA TGCCGGC              TTTTGTTTTGGGTAC 100 69
     BMA2216 NONE
      amaB-1 2302297 .. 2302348 +  -8.2  -3.53224   TCTGGCGGTGTGCGG GTTCGTGCATCGGATGTCGGATG GGCGCGG TGTTCGACATCCGATGTTC-AAC TTTCAACGCCGAATG  61 154
     BMA2218 NONE
        aphA 2303932 .. 2303964 +  -4.1  -3.01712   ACAGCCACGCGATCA     CGCCGGTC--GCCCA ATACA TGGGCTCGGCGGGCG     TCTTCGCGACGAGGC  43 456
     BMA2224 NONE
     BMA2225 2310796 .. 2310817 +  -6.6  -3.40403   CGCCTCGTGGTGTCG           GCGATCGCA CGCAC TGCG-TCGC           TTGTGCTCGGCGCAC  55 459
     BMA2227 2312937 .. 2312954 + -14.1  -4.27316   TCAGCAGTCTGAAAA             GCGCGCC CTAG GGCGCGC              TTTTGCATTCCAACG  95 85
        radC 2315425 .. 2315447 + -16.2  -3.53012   CTAGCGCGGCGCAAA           CGCCCCGCGC CGC GCCCGGGGCG           TTTGCGCGGCCGGGC  84 37
        rpmB NONE
        rpmG 2316161 .. 2316178 + -14.1  -4.74103   TGACGATGACGAAAA             GCCCCGC AAAC GCGGGGC              TTTTTGCGTTGGCGC 100 61
        nadB 2317958 .. 2317986 + -23.1  -3.05715   TCACGAGGCAAAAAA        GGCCGCCCGCGCG CCA CGCGCCGGCGGCC        TTGCCTCGGCCCGTT  95 89
        ribF 2326096 .. 2326132 +  -4.8  -4.07568   CGCGCCGGGCGCCGC    CAGCGTCGCGCCGCGC GAACG GCGCCGCGCCTCACCG    TTTTCACGACGCGCG  63 54
      ileS-1 NONE
        lspA 2329530 .. 2329562 + -14.8  -3.53811   AAGCGCATACACTTC     GCGC-AGGGGCCGGC GCGC GCCGGCCCCACGTGC      TTTCGGAGGCCTCAG  83 39
       coaBC 2330796 .. 2330822 +   -15  -3.31461   CTCATTTGACGCATC         GCCGCGGCCGCG CAG CGCGGCCGCCCC         TTCTCAACCTCCGTC  79 32
         dut 2331380 .. 2331406 + -10.8  -2.71263   GCCCTTTCGCGGCTC         GGCGGCGCTC ACTCCTC GAGCGCCGGC         TGCTTCCAGCCCATT  59 106
     BMA2251 2335580 .. 2335629 + -13.3  -5.00616   GCGCGGCCGGCGCAT GCC-GCGCGTGCCCCGCGCCCTTG CCG CCCGAGCGCCGGCCGCGCGCCGGC TTTTTTGCGCGCCGC 100 51
      fusA-1 2338018 .. 2338039 + -17.3  -5.21709   AAGAAAGCCCGTCCA           GCCCGTCCG GTAG CGGACGGGC            TTTTTTGCTGTGCCG 100 74
     BMA2254 2338754 .. 2338787 + -10.9  -3.16564   GATTCGGTCGGCAAG     CCGCCCGGCGA-GCGG ATA CGGTATCGCCGCGCGG     TTCGTCGAATGCGCG  64 322
     BMA2255 2341152 .. 2341171 +    -2  -3.72576   AACCGATCGGCGATC            CGCGAG ACTCCGCC CGCGCG             TTTCGTGAGCCGCCG  53 497
     BMA2257 2343125 .. 2343167 +    -3  -3.14132   GCCGAACGGCGATGC GGGCGCTTCGCCGTCCGAGC CGC GCACGGCCGCCCACCCGCGC TTCGTCACGACCGAG  43 165
     BMA2258 NONE
     BMA2259 NONE
     BMA2260 NONE
     BMA2261 2349004 .. 2349020 +  -6.5  -3.29364   GCCATACGCAACGCA              CGGGC ATCCGCG GCCCG              TTGGTCGTTGGTCGT  52 71
     BMA2266 NONE
        chrA 2354550 .. 2354572 +  -5.4   -3.4582   AACCTGAGATGCCAT           GGTCGACGAC GAT GTCGACAGCC           TCTTTCGTGAAATCG  52 512
        lpxK 2359959 .. 2359970 +  -5.8  -2.91452   GTTGTGGAGAAACTC                CGTG GACG CACG                 TCTGCTTGAAATCCT  47 5
     BMA2274 2360276 .. 2360305 + -11.3  -4.60889   CCGAGCACGCCACGC       CGCTGCCCGCCCGC ATC GCGTGCGGGC-GCA       TTTTTCGAACTCCTT  91 135
        kdsB NONE
     BMA2276 NONE
         adk 2362079 .. 2362095 +  -7.9  -5.77571   CAGATTGCTGACAAA              CCCTCGC CAA GTGGGGG              TTTTTGTTTTTTAAT 100 102
     BMA2278 2363634 .. 2363664 + -21.4  -3.71848   GGTTCGTCAGCAGTC       TGAAAAACCCGGCT GGA AGCCGGGTTTTTCA       TTCTTGATCCAGACG 100 79
        clpS NONE
        clpA 2367055 .. 2367087 + -12.8  -4.86731   CCAAAACGTTTCGCA     TG-AACGGCGCGGGA AGTC TTCCGCGCCGTTTCG      TTTTATTTGCGGCAG 100 49
     BMA2308 NONE
     BMA2309 NONE
     BMA2310 2405249 .. 2405269 +  -4.6  -3.53012   CGCGACGAAGATCCG           CGGGCGCGC GCAT GCG-GACCG            TTTCACGCAGCGCGC  52 140
     BMA2311 2406246 .. 2406284 +  -5.2  -2.57132   GCTCGACGTAGCGCG  CGGCGCGCATGGCGAAGG TTGCT CCATCGCC--GCGAGTCG  GTTATAAAAAACCCC  42 30
        yggB 2407242 .. 2407280 + -16.8  -3.06312   GGCCCGCTCGCCGCC   TGCGAATGCGCCCGCC ACGCCCA GGCAGGCGCATTTGCA   TTCGATCCGCGCTTT  78 88
        mutL NONE
        miaA 2411640 .. 2411683 + -12.2  -3.53091   GCGCGCGTTGGGTGT GCGTCGCGCGACGCGGCGGC GAAC GCCGCCTTGTCGAACGGCGG TTTGCCGGGAACCAT  73 275
     BMA2318 NONE
     BMA2319 NONE
        pcnB 2416408 .. 2416431 +  -2.2  -3.07816   GGCGCCGCGCGCGGC          GAGTCCGACG CGAA CGACTGACGC           TTGGCTCCGTCGAAC  41 5
        folK NONE
     BMA2322 2417680 .. 2417708 + -17.4  -4.26076   CGCGCTGACGAACGC        GCGCGGCGTCGC CGATC GCGACGCCGCCC        TTTTCCTCACCATCG 100 33
        panB 2418641 .. 2418668 + -22.8  -4.56597   AGCTCGACAAAAAAA        GCGGCATCCCGC ACGT GCGGGATGCCGC         TTTTTGCGAGCCGAA 100 114
        ppnK NONE
        recN 2431653 .. 2431667 +    -7   -4.1899   GCCGCGACCCGCTCG               GGCTCG ACG CGCGCC               TTTTCCATCCCGTCG  73 488
     BMA2335 NONE
     BMA2336 NONE
        tldD 2441436 .. 2441454 + -13.1  -5.75342   CGAATTCCCGAAAAA             CCGCCGG CGAAC CCGGCGG             TTTTTTTTCGCACCG 100 280
     BMA2339 2442912 .. 2442930 +  -4.4  -5.77571   TCAGATTGCTGACAA             ACCCTCGC CAA GTGGGGGA             TTTTTGTTTTTTAAT 100 273
     BMA2340 2444472 .. 2444492 + -16.9  -5.52986   TCGTCAGCAGTCTGA            GCCCGAACC AGC GGTTCGGGC            TTTTTTTCGTCCAGT 100 82
        rplM NONE
        rpsI 2445634 .. 2445655 +  -9.4  -5.71712   TCGCTGCAAGAAAAA           CCGCCAGT TTTCAT GCTGGCGG            TTTTTTTATATGCGC 100 73
     BMA2343 2446184 .. 2446200 + -10.8  -5.75342   TTCGTCCAATAAAAA              CGGGGC TCGGC GCCCCG              TTTTTTTTGCCCGGA 100 48
     BMA2345 2448199 .. 2448237 + -11.7  -3.05844   GGATTCCCGCGCTCG  TCGACCAC-GCGC-CCGCC GAC GGCGGCGCGCCGCTGTCGA  TCTTCGAATCGGGCG  62 196
        tyrS NONE
         dtd NONE
     BMA2350 2452775 .. 2452807 + -22.8  -3.53012   GCGGCCGGCCATAGC     CGCCGCGGCCAACGG GCCG CCGT-GGCCGCGGCG      TTTGCAGCGGCCGCC 100 128
       gst-1 2464782 .. 2464805 +   -11  -4.84918   CAGACTGCTGACGAA          CCCCACGTTT TTGT GAGCGTGGGG           TTTTGTCTTTCTGGG 100 90
     BMA2366 NONE
     BMA2367 NONE
        pntB NONE
     BMA2369 2473734 .. 2473748 +    -7  -3.14344   GAAGCTGACGATGCG               GCGGCC GTC GACCGC               TTCGTGCAGCGCATC  53 420
     BMA2380 NONE
     BMA2381 NONE
     BMA2382 2486552 .. 2486579 + -14.1  -5.55855   CGTCGCGCCGACGAA        CCGCCGCGTTC CATATC GGGCGCGGCGG         TTTTCTTTTTTTGGC 100 88
     BMA2383 2487470 .. 2487503 +  -5.2   -3.8917   CGCTTACACCTGCGC     GCCCGCGTTCGGATC GTTCG GATC-GTGCGCGGAC     TTCTTCTCCTTGACG  60 282
        recG 2496655 .. 2496712 +  -8.5  -4.17048   GAGCAGTATCTGAAG GCCTGAGCGCGGAG-GCGCGACG-GCCGC GCGG GCGGCGTTTCGCGCGCTTCG-GA-CAGGC TTGTTTTCGGCGAAG  75 20
        oxyR 2498058 .. 2498103 + -19.6  -5.00616   GCGTTCGCTTATCTG GCGGACCGCGCCCACGGCGGC TGAGC GCCGCCGCGTGC-CGGGCCGC TTTTTTCGCGCCGCG 100 328
        katG 2500458 .. 2500507 +   -20   -2.7314   CCGGAGCGGCGGCGC GCGGC--GGCGGGGAACGGCCGGC TGAC GCGGGCCGCTTCCCGCCGGGCCGC TGATATCGTTTCAAG  83 56
     BMA2392 2500806 .. 2500846 +  -4.5  -3.42684   TGCATAGGCTGCCCA  TGCGCATGTCGCCTGCGCG CAT CCCGCATCGGGCATGCGGA  TCTTTCGATGCATTT  52 133
     BMA2394 2501468 .. 2501493 + -12.6  -5.47218   GCGATGTGACGAAAG         CCTCTCGTGG CTGTGC CCACGAGGGG          TTTTTTTGCGTGCGG 100 107
     BMA2395 2502433 .. 2502481 +  -9.4  -3.53012   GCCGCCGTCGTTTGC CGCGCCGGCGACCCGCGGCGC CGCCGCAC GCGCCTCGGCT-GCCTGCCCG TTTCGCGCCCGGCCG  61 234
        ubiA 2503536 .. 2503559 + -14.6  -4.57569   GCTCGAGCGCGATCG          GGAAGCGGCC CGCG GGCCGCTTTC           TTTTTGGGGCGATGC 100 65
        phnG NONE
        phnH NONE
        phnI NONE
        phnJ NONE
        phnK 2510742 .. 2510798 +  -7.4  -2.78463   GCTCGCGCTCGTCGC CGCGCCGCTCG-TCGCGCGCGGCAT-GCC CGAA GGCGATGC-G-GC-CGATCGCGCGGCGCA TCTGCTCGCGCGCCT  49 453
        phnM 2512295 .. 2512319 + -12.7   -4.4078   TCGCGCGCGCTTGAA          CGGGCCGGACC CTC GGGGCGGCCCG          TTTTGCTTGCGACGC  90 55
        phnC 2513451 .. 2513473 +  -2.5  -3.53012   GCGGGCCGCCCCGCT           CGTCGTGCC TGCCC GGCGCGCCA           TTTGCCCGACCACCA  47 54
        phnE 2515784 .. 2515821 +   -14  -2.74012   CGCCCATTTCCCTCG   CGCGCGCCTGCGCGGC CAGCAC GCCGCGCACGATCGCG    TCCTTCACATGCTGC  67 497
     BMA2416 NONE
         hmp 2525044 .. 2525067 +   -11  -4.84918   CAGACTGCTGACGAA          CCCCACGTTT TTGT GAGCGTGGGG           TTTTGTCTTTCTGGG 100 109
     BMA2419 2526902 .. 2526918 +  -5.8  -3.55548   GCCGAACACGCGCGA             CGCACGC TCGG GCG-GCG              TTTGCGCCCGTCTTG  57 114
     BMA2420 2527485 .. 2527510 +   -19  -3.78775   GCGAAACGGAAAAAA         GGCCGGCGCC GCATCG GGCGCCGGCC          TTTCGTCATCGGGCG  95 77
     BMA2423 2531469 .. 2531486 +  -4.8  -4.07568   TTCTGATCCGGATGG             GC-CGCG TTCGC CGCGTGC             TTTTCGCGAAAAGCC  63 35
     BMA2424 2531865 .. 2531894 +  -4.1  -2.53263   CGCGTGCCGCCTCGG       GGAGCCGCCGCACG CCC CTTGCGCCG-CGCC       TGCGTTCCGGCTCAG  39 115
     groES-2 2534408 .. 2534420 +  -4.1  -3.05384   GCTCGCGGCCGGATC                GAGTC AAC GATTC                TTCCCTCAGGAGCAA  43 98
     BMA2432 2534840 .. 2534850 +  -8.2   -2.8664   TTGATCCTCGAAGTA                 GCCG ACC CGGC                 TCTCGTGATTCGCTA  53 226
     BMA2441 NONE
        purB 2545695 .. 2545719 + -24.3  -4.85782   ACGCGATGTGAAAAA          GGCGCCCCGCG GTT CGCGGGGCGCC          TTTCTTTTTGCGGCC 100 60
     BMA2447 2551822 .. 2551851 +  -2.7  -3.31589   CGACAGACCGCGAAA       GCCG-GTTCACGCT CGC ATCGTGCTCGCGGC       TTGCTGCTTCTACTT  45 183
     BMA2448 2552621 .. 2552636 +  -2.4  -3.51329   TTCGAGCCCGACCGG              GCCGCG CGCG TGCAGC               TTGTCGTTCGAGATG  47 521
         fur 2562075 .. 2562103 + -13.8  -4.65895   GCCGCGCATGCGAAA       GGCCCGG-CCGGC GCAA GCCTGACCGGGCC        TTTTTGCATCGCGCG 100 87
     BMA2462 2566138 .. 2566165 + -17.7  -2.71712   GCATACGGCGCACGG        GCGCGCGGGCG TTGCGC CGTCCGCGCGC         ATTTGCGCAAGCGCC  78 71
        cynT NONE
        cynS 2569041 .. 2569066 + -12.5  -3.28269   GCTGGTTTCGCGCCG         CGCGCCGCGCGC ACC GCGGGCGGC-CG         TTCGCTTTCGGCATT  70 74
     BMA2467 2570738 .. 2570780 + -10.6  -2.55074   GAAACCGGACCGGGC TCGATCGCGACGCGGGCCGCC TCGC GGCG-CCCGCG-CGCGGG-GA TCACTTCGCGTTCGC  55 391
        speE 2575034 .. 2575048 +  -5.6  -3.53012   TGCATCGCTAAGTTC               GGCGAA GCA TCCGCC               TTTCCCGCAGGAGAA  52 30
     BMA2471 NONE
     BMA2472 2576633 .. 2576649 +  -3.5  -3.53091   GGCGGGCGTGTGACA              GGCCGGG CAG CCCGGAA              TTTACGCGAACGAGT  49 409
     BMA2475 2577308 .. 2577358 + -11.8  -2.83894   GCCTCAAGGGGCCGC CGCAGACGATGCGCCGCGCG-CCGC GATT GCGGGCGCGCGGCG--TCGGCACCG TGTACTCGTGGTAAT  61 83
        thiL 2581606 .. 2581641 + -17.7  -3.42013   GATTCGCCGCAGGAT   CCGCAGCGGATCGCGCG CCGC CGCGCGA-CCG-TGCGG    TTCATGTTCTCGCAT  90 129
     BMA2479 2582089 .. 2582122 +  -5.8  -3.14931   GTGATCGCGCTGTGG     CGCTCGTTCGGCGT GCAATG ACGCCGCGCGCCCG      TTCGTCCCCGCTCGC  50 5
     BMA2480 2582655 .. 2582665 +  -8.2  -3.53012   AGCAGGAGCGCTGAA                 GCGC TCG GCGC                 TTTCGCCGCGCGCGG  61 27
     BMA2498 NONE
     BMA2499 2603195 .. 2603231 +  -3.5  -2.78706   GCACGCTCGATACGC    TCTGACCGTGCCCGGTA GAC TGCCGGACGTTGGCGGA    ATTTGAAATCTCGTT  40 21
      aroQ-1 2603869 .. 2603887 + -11.7  -3.66803   AGAAACTCGATTCAG             CGCCGGT CCCGA ACCGGCG             TTTCACGTATTGAAA  71 47
        accB 2604399 .. 2604422 + -11.7  -2.62184   GCTAAGACCCGCCGC          GCGGCG-CGC CGCCA GCGACGCCGC          TCCTCTCAAGGCGCG  59 36
        accC NONE
        prmA 2606733 .. 2606759 +  -2.2  -3.05384   CGCCGGAACGCGGCG         GGAAAGCCATTA GAA TAAGCGCTGTCC         TTCACTCAGGCCCCG  41 13
     BMA2504 NONE
         tpx NONE
     BMA2506 NONE
     BMA2507 2610402 .. 2610425 + -16.8  -5.60993   CGCACGCACGGAAAA          CGCATGCGCA GTTT TGCGCATGCG           TTTTTTTATGGGCAC 100 100
         ffh 2619802 .. 2619820 +    -3   -4.1648   CGCACGGGTATATGC             TGTAGCGC GTG GCGTCGCA             TTGTTTCATTCTTAT  61 56
     BMA2515 2620472 .. 2620508 + -23.9  -3.54129   CGCCCGTCGGAAACA    AAAAAGCGGCTCGCGCA TCG TGCGCGAGCCGCTTTTC    TTTGCGCCACGTCTC 100 77
     BMA2518 2623889 .. 2623914 + -16.9  -5.00616   GAAAACGCATGACCG         GGCGCGGCATT GAAG GATGCCGCGCC          TTTTTTACGAGGCAC 100 65
     BMA2519 2624635 .. 2624650 + -11.8  -5.27923   TGACGAAAGCAAAAA              GCCCGC ATGC GCGGGC               TTTTTTGTCGCCTTC 100 168
        ispB 2629201 .. 2629225 +  -7.1  -3.05816   CTTACGGAGCGGTAG          CAGCCGGTGTA ACA TACACCTACTG          TTCCGTAAGCCATGA  52 202
   BMA2524.1 2630606 .. 2630628 +  -5.4   -3.4582   AACCTGAGATGCCAT           GGTCGACGAC GAT GTCGACAGCC           TCTTTCGTGAAATCG  52 468
     BMA2530 2635250 .. 2635284 +  -2.7  -3.81951   GGTTGGCCGTTCGGC     CGACTGTCGGCCGTC CGCAC GACGCGCGATGATCG     TTTCATCGTGTCGAG  53 51
     BMA2531 2636645 .. 2636664 +  -4.8  -3.14051   GGGCGTGACGATCGA            CGGCGCGC GGCG GCGCGGCA             TGTTGATCGCCGTCG  47 87
        pilC NONE
        pilD NONE
     BMA2534 2639376 .. 2639390 +  -5.6  -3.06796   CGCGGAATTGACAAG               CTTGCG GCA CGCACG               TTGCGTGCCGTGCAC  46 30
     BMA2535 2640613 .. 2640648 +  -6.8   -4.2461   CCGGCAGGACCGGTC    TGGATGGGCGGCGGC GCCGAAA GCCGC-GCGCGTCCG    TTTATTGCTGCGCGT  72 363
     BMA2541 NONE
     BMA2542 2647696 .. 2647715 +  -4.9  -4.63048   CAACAAGCAACAAAA            AAGCGGC CCGCAA GCCGCTC             TTTCTTGTTTGTCGC  75 347
     BMA2546 2651410 .. 2651438 +  -6.6  -2.66316   CGCGTCGGGCGTCGG       CGTGCG-CAGCGC CATC GCGATGTCGCTCG        TGATCTGGTCGCCCG  45 501
     BMA2562 2669548 .. 2669571 +   -11  -4.84918   CAGACTGCTGACGAA          CCCCACGTTT TTGT GAGCGTGGGG           TTTTGTCTTTCTGGG 100 89
        paaA NONE
        paaB NONE
        paaC NONE
        paaD NONE
        paaE 2684786 .. 2684829 + -37.6   -4.1964   TCGCTTACACTAGGG GCCGCCTGCGGGCCGGACGCG CGA CGCG-CCGGCCCGCAGGCGGC TTTTCCCATGTTGAC 100 79
     BMA2578 NONE
     BMA2579 2686338 .. 2686365 +  -8.5  -3.87075   ATTGCAGAGCAGCAA        GCGTTGCATCTG CGTAA CAG-TGCGACGC        TTTGTCCACACTCCT  70 53
     BMA2580 2687224 .. 2687248 + -16.4  -5.40072   AAGCACCAACGGGAA          CGGGCGGTCC ACAAC GGGCCGCCCG          TTTTTTTGAGCCGGC 100 50
        hppD 2689224 .. 2689249 + -17.7  -3.61654   CCTTCAAACGAAAAA         GGGCTGGAATC CCGG GATTCCAGCCC          TTTCGCATGGCTATC  93 167
     BMA2583 2689621 .. 2689632 +  -5.8  -4.27686   ACGGCAAACGCTCGG                CGAG GCCC CTCG                 TTTTACATGCTTTTA  72 47
     BMA2584 2693563 .. 2693589 +  -2.9  -2.61264   TCGCGCTCGAAGCCA        AGCGCGA-ATCG AGGC CGAGGTCGCGCA         ATTCTCGGTGCGGCG  38 172
     BMA2585 2693844 .. 2693900 + -22.8  -3.35813   GGCCGCCTTTCCTTT CGTTTGGCTGCCGCGCGACGCCCGCC CGAAC GGCGCGCGACGCGCGGCTTCCGGGCG TTACTTCACCTGAAC 100 72
        pyrE 2697441 .. 2697465 + -22.9  -5.40072   GCTGACGCGACGAAC          CGCCCGCCGTC GCC GACGGCGGGCG          TTTTTTTCGCGCGCA 100 80
     BMA2588 2698611 .. 2698637 + -16.5  -3.81951   CACGGACATCGTTCG         CCGCGCGGGCC GCCCG GGCGCGCGCGG         TTTCGTCGTCTCACC  90 352
     BMA2589 2699271 .. 2699294 +    -3  -5.00616   TCCGGCAAAGGGCCG          GACCGCAAGCG CGG CGCT-GCGGGG          TTTTTTCGGCCGAAC  81 54
        argC 2700367 .. 2700384 +  -9.8   -5.4505   TGCGGTGCGAGAGAA             GCCGGC CCGAGC GCCGGC              TTTTTTATTGCACCG 100 53
     BMA2591 2702336 .. 2702358 +  -3.3  -4.04206   AGCGGAATCTGGTCC          TGGCGATGGC TTGC GCCG-CGCCC           TTTATCTCGGCGTGC  60 174
     BMA2593 2704897 .. 2704924 + -10.6  -3.34962   CGAGAAGTTGCTGCA        GGCCGCCAGCG TACAGGC CG-TGGCGGCC        TTCTACGATCTGGGC  63 508
     BMA2600 2711893 .. 2711903 +  -2.4    -3.767   GAAGCGGGGAGCATC                 ACGC AGT GCGC                 TTTGCTCGATCGCTA  53 207
        hemB 2713062 .. 2713084 + -16.3  -4.98531   GCGTGAAAACGAAAA           CGGCGAGGC CTGAA GCCTCGCCG           TTTTTCATTTCACCG 100 94
     BMA2654 NONE
     BMA2655 2754379 .. 2754405 +  -6.4  -3.60151   CACGGAACAAAAAAA         GGGCGCCCGG TATTCGC CCGAACGCCC         TTGTCCTTTCGAAGG  57 362
     BMA2659 2758317 .. 2758357 +  -3.8  -2.60075   CGCGCGCTCGCCGTC GCG-CCGCGCGAGCGCG-CG GGC CGTCACGATCGCGCTGTCAC ATTCATTCGAAGGAG  40 45
     BMA2660 2759178 .. 2759206 +  -6.6  -4.08216   TCGAATTCGCGCGCT       GAT-GCCGGGCGC GGCC GCGCCCGACGAAC        TTTTCCGAGGACTCA  66 24
     BMA2661 2760182 .. 2760207 +  -4.5  -3.02144   CGCGGGCACGTACCG         CAGCGCGGACG AGAT CGTCCGCAACG          TGTTCCGGCGCCTCG  46 173
     BMA2663 NONE
     BMA2664 NONE
     BMA2665 NONE
     BMA2666 2764434 .. 2764492 + -10.1  -2.50816   CGCGCGCCTTGCGCT CGTC-GCGACGCTCGGCACGCTCGCCGC GATC GCGCTCGTCGTGCCCGCCGTCGCCGACG CTTACTGGATCAAGA  55 102
     BMA2668 2766258 .. 2766313 + -11.8  -3.01712   CCGGCGGCCCGCGAT CGGCGGCGCCG-TTG-CGCGCCGCCG CGATGC CGTCGGCGCGGCAAGTGCCGTCGACG TCTTCGCCGCCCGCC  62 161
     BMA2669 2767283 .. 2767293 +  -8.2  -3.64703   TTCCCGCCGCGCACG                 CGGC GAC GCCG                 TTTCGATCGGCGCCC  63 82
     BMA2683 NONE
     BMA2689 2788860 .. 2788870 +  -4.6  -2.87683   CGAGTCCGGCGTGAA                 GCGT GAA GCGC                 TCTATCGCGCGCTGT  44 207
     BMA2700 2797254 .. 2797272 +  -8.8  -4.98531   GGCGGCAAACAAAAA             GGCAATCC ACC GGATCGCC             TTTTTCGTTTCGAGC  91 151
     BMA2731 2821743 .. 2821763 +  -8.9  -3.53012   CCATGCGCGTGAGGA            CGCTCTCGT AGA GCGTGAGCG            TTTCGAACCGCAACG  61 344
     BMA2738 2832310 .. 2832337 + -14.8  -3.91084   GGCGCTCGTCGCCTC        GTGCTCCGGCGG CAGC CCGCCGGAGCGA         TTTCGTTCCCGCTCG  91 110
     BMA2752 2847534 .. 2847557 +   -11  -4.84918   CAGACTGCTGACGAA          CCCCACGTTT TTGT GAGCGTGGGG           TTTTGTCTTTCTGGG 100 86
     BMA2755 2849840 .. 2849852 +  -3.3  -2.53995   CCAATGACCGATCCT                GCATG ACT CAAGC                TGCATTCGACTACGT  39 34
        lysA 2851198 .. 2851224 + -16.7  -4.55128   GGCCCGATCAAAAAA         GGCGATGTCCA ACAAG TGGACATCGCC         TTTTCGTTTGCGCGT 100 110
     BMA2766 2858054 .. 2858088 +  -5.6  -2.52464   GTCACGCGGCGAATC    GCGCGCGGCCGCCGA GGTCGA TCGGCGATCG-GCGA     TCGGTTACCGACAGC  42 336
     BMA2769 2860545 .. 2860591 +  -6.3  -4.21319   GCCCCATGCCCGGAG CGGGCCGGGCCGAGCG-CCGCTC AGT GCCCGATCGCG-GGCCCGGCCCC TTTCTTCGGCTTCGT  69 65
     BMA2772 2863254 .. 2863275 +  -5.8  -3.72576   GCTCGTGATCGGCGA           GCGCGC AAAACCGCCG GCGCGC            TTTCGTCGGCGCGCG  61 33
     BMA2773 2865531 .. 2865545 +  -5.6  -3.04144   AGGTTCAGCAAGCCC               GCGAGA TTG TCGCGC               TGTTCGGGCTCGGCG  46 472
     BMA2782 2871825 .. 2871863 +  -8.2  -2.94144   CAAATTTCACATTCA  TCCGTA-CAATAGCGCG CATGAA CGCGCTATCGATCCGGA   TCCTTTCCCTCGCCC  53 14
        gspC 2872288 .. 2872318 + -13.8  -3.07816   GCGCCGCTTCGCTTC       GGCCGGCCCGCCGC CGC GGGCCGCGCCGGCC       TTCCGTCACTGCACC  69 61
     BMA2787 2878413 .. 2878440 +    -9  -4.11216   TTCCCGCCGTCCGTT        CGCGCCGGC-CCG CGC CGGTGCCGCCCCG        TTTTCGGGGTGCGGC  75 264
     BMA2789 2879929 .. 2879952 +   -11  -4.84918   CAGACTGCTGACGAA          CCCCACGTTT TTGT GAGCGTGGGG           TTTTGTCTTTCTGGG 100 121
     BMA2792 NONE
     BMA2793 2883381 .. 2883401 +  -8.1  -3.69069   GCCATGGCTGCCGAG            CGCAGCCCG CAC CGCGCGGCG            TTATGTTCAGATTCG  64 224
     BMA2796 2885169 .. 2885195 + -12.4   -3.3363   CGTAACAATAGAAAA         GGGTTACAGG CAGATCA CCTGTAACCC         TTCGATTATTCTTGG  70 160
     BMA2802 2888653 .. 2888671 +  -4.4  -5.77571   CCAGATTGCTGACAA             ACCCTCGC CAA GTGGGGGA             TTTTTGTTTTTTAAT 100 80
     BMA2803 2890214 .. 2890231 + -14.1  -5.38054   CGTCAGCAGTCTGAG             GCCCCGC TTCG GCGGGGC              TTTTTGTTTGTCCGA 100 83
     BMA2807 NONE
     BMA2808 NONE
     BMA2809 2896494 .. 2896522 + -11.5  -2.87132   GCATCCGCCGCGGCC        GGTTCGGCGTGCG CGC CGCCCGCCGTCCC        TGTATCGGGCGCGAA  61 144
     BMA2814 2900771 .. 2900813 +  -2.5  -3.28712   GCCGTTCAGTTCGAG ATCGAGCGCGACGCCG-TCG TAGT CGATCGGCGCATCGTTCGGA TTCTGCAGCCGCAGC  45 292
     BMA2818 2903877 .. 2903898 + -17.3  -5.06816   GCGAAGCCGATCATG           CGGGCCTCC GATC GGAGGCCCG            TTTTTGTTGCACCGT 100 131
     BMA2820 NONE
     BMA2821 NONE
     BMA2822 2911083 .. 2911103 +    -6  -3.12351   CGGCGAAGGCAGCCC            ATGCGGCG ACGCC CGCCGCGA            TTCGCTATCGGCGCG  50 107
     BMA2823 NONE
     BMA2824 NONE
     BMA2825 NONE
     BMA2826 2917354 .. 2917366 +  -9.1  -3.14132   CTTCGGCAAGATCCC                GTCGC GCG GCGAC                TTCGTGAAGAGCGCG  56 69
     BMA2828 2919357 .. 2919390 + -26.1  -4.36127   CGGCATGTGAAAAAA     GCGACGCAGCGGTCC CGCG GGGCCGCTGCGTCGC      TTTTCCGTTCTTGCG 100 149
     BMA2837 2929369 .. 2929392 +  -3.7  -3.72893   ACGCCGCTCGAAGGC          TTCGCGGCG CTGCAA CGACGCGGG           TTTGATGGCACACTG  55 121
     BMA2838 NONE
        nylA 2931807 .. 2931832 + -13.3  -3.32159   AGCGGTGCGCCGTCT         CGCGCTGCGCCT CGC AGGC-CGGCGCG         TTGCCTTTCATGTCC  74 84
     BMA2866 2959407 .. 2959434 + -14.3  -4.56597   ACGCTTTTCATAGCA        GAAAGCCGCAT CCGGAA ATGCGGCTTTC         TTTTTGCCAAGCGGC 100 80
        aqpZ 2960879 .. 2960896 + -14.1   -4.2558   GGACACAAGCGAAAA             CGGGCGC CGCG GCGCCCG              TTTTCGTGGCGGATG  95 142
         tag 2963783 .. 2963830 + -11.9  -2.92613   CAACGGAGCCGCAAC GGCGGCACGCGGGCGCGCAATG TCGGT CATT-CGCGCGGGCGCTCCGCC TCGTTTCGCCTCAAG  61 267
        fliC 2965877 .. 2965904 + -13.4  -3.85698   TAACGTGTACCGAAC        GACGGGCCGCGCT GCC AG-GCGGCCCGCC        TTTGTGCGGCGGAGC  86 38
      fliD-1 NONE
     BMA2875 2967924 .. 2967946 + -10.5  -4.82901   CGTGCTCGTTCACCT           CACGCCCGC CTCGC GCGGGCGTC           TTTTTGTCCGGCCGC  95 87
     BMA2876 NONE
     BMA2877 NONE
     BMA2878 NONE
     BMA2879 NONE
     BMA2880 NONE
     BMA2881 NONE
     BMA2882 2975451 .. 2975463 +  -4.7  -2.98823   AACCGCTGCCCGCAC                CGCGG CAC CCGCA                TGTATGTGGACGACA  46 192
     BMA2883 2976705 .. 2976733 + -10.9  -2.70932   GAATCCGTTCGCACA        CGACCGTGTGCAG CAT CAGCACGCCGTCG        TCCTTCACCAGCCCG  59 380
     BMA2886 2979106 .. 2979149 + -12.2  -3.34895   ACGCCACGCGCCGCG GGCCGCCCGGCTGCGCGC AACGATCC GCGCGGCGCCGCGCGGCA TTCGTTGCCGATGCG  70 48
     BMA2887 2979771 .. 2979783 +  -3.3  -3.30124   CGCGTGCATGTTCAG                GTTGC CCT GCGGC                TTGTAGAACGTGACG  47 387
     BMA2893 2985716 .. 2985761 +  -9.7  -3.19602   GCGAAGCCGCGCCCC TCCTCGC-CCGCGCGCG-CCG CCTCGA CGGCCGCGTTCAGCGCGAGGA TATTGGTCTGGAACG  60 460
     BMA2898 NONE
     BMA2899 2992745 .. 2992779 +  -7.9  -3.98075   ATTGATCGACGCGCT    CGACGC-CGAATGGCGC GCT GCGCT-TTCGCGCTTCG    TTATTTCCCTGGTCT  69 145
     BMA2900 2993091 .. 2993128 + -12.1  -3.40073   TACACTTGCGCGCTG   GCACGAGAT-CACCGC CCCGCAT GCGGTGCATCACGTGC   TTAATTGGTGCAAGT  73 234
     BMA2901 2994423 .. 2994456 + -26.1  -5.40072   GGCCGACGGAGGGGG     CGGGGCGCGCATGCC GTCA GGCATGCGCGCCTCG      TTTTTTTGCCGGCGA 100 53
     BMA2903 2997057 .. 2997071 +  -2.8  -5.31275   ATTTTCTGCGATACG               GTATTC ACT GAATTC               TTTTTTGTGCTAACC  89 295
     BMA2905 2997485 .. 2997527 + -20.9  -4.11216   AACCCGCCAGCCAAA CACCAAAGGCCACA--CCCCT TCG AGGGGTATGTGGCCTTTGGTG TTTTGAAAGTCGGCC 100 45
     BMA2906 2999289 .. 2999302 +  -2.3  -3.30124   CCCGCTCGAACTGCT               CGACG CCGC CTTCG                TTGTGCCGGGTCAGG  45 419
     BMA2911 3002245 .. 3002268 +   -11  -4.84918   CAGACTGCTGACGAA          CCCCACGTTT TTGT GAGCGTGGGG           TTTTGTCTTTCTGGG 100 114
     BMA2914 3006782 .. 3006800 +  -8.8  -3.28712   CCGCAAGTGCATGAT             CCGGCG GCGTAAA CGCCGG             TTATCCACAGAAAAA  59 308
     BMA2915 3007236 .. 3007249 +  -2.3  -3.64915   AAGGAGAAGTCACCA               CGATG AAGT CAGCG                TTCTCGTTTCTACCC  50 181
     BMA2916 3008429 .. 3008476 +  -8.4   -2.5294   AGCCTGTCGGCCGTC GGCGAGCGGCG-CGACGCGAGC TGAGCC GCGCGC-TCGACGCTTTTCGCC CTGTTATCCGGAATC  51 2
     BMA2917 3009637 .. 3009651 +  -8.5  -3.85909   TTGCAAATCCCCGCA               CCCGG CGAGC CCGGG               TTTAGGTTTACCTCG  70 50
     BMA2918 3010771 .. 3010785 +  -2.8  -2.70932   GCGCAGGCGTGATGC               GCGT CGAGCGA ACGC               TCGTTCGCGCCGGAG  39 29
     BMA2919 3011676 .. 3011688 +  -3.3   -4.4767   TCGTGCGCCATCGGC                GCCTG CGG CAAGC                TTTTGTGCTGCGTGC  70 184
     BMA2920 3012790 .. 3012818 +  -5.1  -3.75629   CGAGCCGCCGGTGCG        CGGCTCGCATG CCGATTT CGAGCGCGCCG        TTTCGATTGCCGATG  58 64
     BMA2921 3013576 .. 3013615 + -14.9  -3.55622   AAAGAAGAAGTGACG  CC-CGGCGGCGGTGCGCG GCAAG CTCGCGCGGCCGCCGCGG  TTTCCCGGCGTTCGA  83 28
     BMA2922 3013821 .. 3013840 + -10.7  -3.05384   CCTGTCGCCCGGCGG            CGAGCGC GTGGGG GCGCTCG             TTCGGTGCGGCGGCG  62 66
     BMA2925 3017052 .. 3017106 +  -9.3  -4.05529   ATCATTTTCGTCCCT CGTCCAATAGCGGCGCG--GCCGCGC CCATTC GCGCGGCGGCGCGCCG-TATCGGCCA TTCTTTCATAATTGT  72 424
     BMA2928 3019006 .. 3019039 + -10.9  -3.14344   GCCGCGGGTCGTGAG     CGCGGTCGCGAGG AGCGCGTG CATCGCGTCCGCG      TTCGTCACCGGGCTG  64 378
      mmsA-1 3022270 .. 3022299 + -23.6  -3.05769   GACATCCTGATCACG       CCGCGCGGCCCC CGCAAC GGGGCCGCGCGG        TCTATGCTTTAACGG 100 54
     BMA2933 3024200 .. 3024211 +  -3.6  -4.74103   CTCGCGCGCACTCGA                TCGC GGCG GCGG                 TTTTTCGATTCGAGC  77 124
     BMA2934 3025775 .. 3025787 +  -6.3  -3.54424   GATGTCGCTCGAGGA                CATCT ACG AGATG                TTTCCGAACCTCGCG  57 420
     BMA2936 3027443 .. 3027479 + -20.9  -3.93288   GGCGCGCGGCGAATG    CACGCGCGACGGCGG ACGAACG CCGCCGTCGCGCGTA    TTTGGTTGCATGCGC 100 72
     BMA2937 3028827 .. 3028840 +  -9.5  -3.04792   CGGCCTGCAGGGCGT               GCCGC GCGG GCGGC                TGTTCGGGCTCGTCG  59 432
     BMA2939 3031100 .. 3031132 +  -4.8  -5.31275   GACGGTAACGCATGG     CGACGGC-GGCGGC GATACGG GCGGCCGGCCG-CG     TTTTTTGTAATCGCG  90 86
     BMA2940 3032598 .. 3032641 + -18.8   -3.6715   GGGCGTGCGGCGCTT GCGCGATCGCGCGGCGTG-CG ACG CGTCACGCCGCGCGACGGCGG TTTCACGTTGCGTGC  95 106
     BMA2941 NONE
     BMA2942 NONE
     BMA2943 3036458 .. 3036483 + -17.7  -5.31275   GCTGGTTCCGGTCGA         CGGCGTGTTTC ACGT GAAACACGCCG          TTTTTTATGGTCGGC 100 51
        gidA NONE
        gidB 3039259 .. 3039289 +  -3.1  -3.53012   GCTCGACGAAGCAAT      TTAACCGGTGCGCC GCAG GGCGC-CCGGACCA       TTTGAAGAGAAGGAA  47 22
         soJ 3040067 .. 3040080 +  -3.7  -3.53761   CGCGGAAATGATCGA               GCGGG TGCG CGCGC                TTTGAGCCGGCCTTC  51 7
     BMA2947 NONE
     BMA2948 NONE
     BMA2949 3042370 .. 3042382 +  -6.3  -3.53012   TAGGCACCCCTGAAA                GCTTT CGG AAAGC                TTTAGGGCCGAACAG  55 91
     BMA2950 3042981 .. 3043033 + -10.6  -4.12942   GGGTTCGACTCGTAC TCGCGCCGGCGCG--TTCCCGCAACA AGC TGTTGCGGGAAATCGCGCCAAAACGA TTTTCGACAATTTGG  78 56
      atpB-1 3043946 .. 3043958 +  -2.7  -2.53759   GATAGTTTCCGTTTT                GGTTT TTT AAATC                TCAGTTCCAAGTCTT  37 57
      atpE-1 3044336 .. 3044352 +  -2.9  -4.32046   TGATCGAATGCAACT              CGATGAG CGC CTTACCG              TTTCATTTTTCCGGA  65 101
        atpF NONE
        atpH NONE
      atpA-1 3047009 .. 3047040 + -25.2  -3.05384   GAGGGACACCTTGAA      GCGGCGCGGGCCGCG TAA CGC-GCCCGCGCCGC      TTCGGTCAAGGAGCA 100 46
        atpG NONE
      atpD-1 3049520 .. 3049539 +  -7.8  -3.05384   CTGCATGGGATCGGA            GTGAGCGC TGAA GCGTTCGC             TTCGGTCGACCGCCG  52 136
        atpC 3050338 .. 3050356 +   -16  -5.01811   CAATCGCGCCGAAAA             GGCAGCCC CTC GGGCTGCC             TTTTTCATTTCCTCC 100 99
     BMA2959 3052228 .. 3052240 +  -4.7  -3.59979   CAGCAGACGGCTTGA                CGCGC CGC GCACG                TTTCCAATGGACGAA  54 26
        hemE 3055709 .. 3055720 +  -4.4  -3.75153   AACTTAGCGCCGAAA                GTGA CGTT TCAC                 TTTAACTTCACGGGC  55 387
        priA 3058413 .. 3058443 + -14.1  -5.10461   AAAGGGGATATATGG       GGTGCAACCGGGT GTGAA ATCTGGTTGCACC       TTTTTATTGCCTGCC 100 383
        putA 3062448 .. 3062462 +  -4.2  -3.17075   TGATGACGATTGGCT               GAGCAA TCC TTGCCC               TTCGATTCAAGAAAC  45 24
     BMA2966 3063750 .. 3063777 + -18.4  -5.49579   GCCGGCATCGGCGAA        CCCCGGGTCCGC GGCG GCGGAACCGGGG         TTTTGTTTTTTCTCG 100 102
     BMA2969 3067971 .. 3067993 +  -6.2  -4.54727   GGACGTCTGGTGTCG           CTGGCGGC TTTCCTT GCCGCTGG           TTTTGCTTTCGAGGC  78 44
     BMA2970 3068612 .. 3068632 +  -5.4  -2.78715   TCACCGCCGTCGTAA            GCCATGAG TTTTT CTCATGCC            TGTCATGACGAACTT  43 19
     BMA2971 NONE
     BMA2972 3071038 .. 3071055 +  -9.1  -2.90075   GGCGCCGCGTGCACG             CGACGCT GCCG GGCGTCG              TCTGCTTCGAGGCGA  53 318
        cadA 3075959 .. 3075983 + -14.9  -3.33261   CGGCCCGAATCGCCG          GCGGCGCGCGG ATG CGGCGTGCCGC          TTATGCGGCTTCGCA  79 478
     BMA2977 3076768 .. 3076778 +  -2.4  -5.07486   GTAAGGTCGCCAGTT                 GCGG AGC CCGG                 TTTTTCTTCGGAGTC  81 443
     BMA2978 3078687 .. 3078713 +   -18  -3.87075   CTGCGCCGTCGCTCA         GGCCGCATCGGC TCG GCCGATCCGGCC         TTTGTCGGGCGTCAT 100 401
     BMA2980 3080427 .. 3080439 +  -6.2  -2.91264   GCATCGATTCTCAGT                GGCG AGCCG CGCC                TGTCTCGGTGCCGGA  47 40
     BMA2981 3082035 .. 3082053 +  -4.4  -5.77571   CCAGATTGCTGACAA             ACCCTCGC CAA GTGGGGGA             TTTTTGTTTTTTAAT 100 172
     BMA2982 3083593 .. 3083612 +  -9.2  -3.75153   GTTCGTCAGCAGTCT            GTGCTCGC GAAG GCGAGCCC             TTTGCGTTCCGGCGA  67 80
        eutB NONE
        eutC 3085764 .. 3085804 +  -7.4  -3.04799   CGGCGGCCGGCGCGT CGCGACGGCGCGCGACGCG TGCC CGCTTCG-GCGCATTGGCG  TGTTCGGCGATTCTG  52 56
     BMA2985 3086063 .. 3086115 + -18.5  -2.70932   GCGGCGACGGCCGCC TGCCG-GTTGGCGTCGATTCGGCC GTGCTA GGCCGATTCGACGCCGGCGCGCCA TGCTTCGACGGCGAA  81 44
     BMA2987 3089341 .. 3089362 +  -6.6   -4.4017   GCGGCGTCGACCTGC           GCGATGTCG TTCGC CG-CATCGC           TTTTGTGGCGATTGC  75 211
     BMA2990 3093484 .. 3093508 +   -15  -4.13767   CGAACGGCGGCTGAA         GGCCGCGGCGC AACG GCGC-GCGGCC          TTTTCGCGTCAGCAC  95 27
         rep 3108195 .. 3108222 + -12.6  -4.86621   GCTGCAAAGCGAAAA        CCCCCGCATTGC TTGC GCGGCGCGGGGG         TTTTTCGTTCGCCGT 100 289
     BMA3009 3112857 .. 3112870 +  -5.9  -5.42259   GCGACTTGCTTGATT               CGGCG GGAA TGCCG                TTTTTTTCCCGCTCG  95 399
      otsA-2 NONE
     BMA3011 3114978 .. 3115017 + -16.5  -3.58329   GCGGGTGCCGGCGGC  TGACGGCG-CCGGCCGAT ATCGC ATCGGCCCGACGCCGTCG  TTTCCAGCCTGTTTC  85 72
     BMA3015 3119097 .. 3119127 +  -6.7  -4.13767   GAGCGCGTCGGCCTG      CGTGCGC-GAGCCG AAAT CGACGCCGCGCGCG       TTTTCCCATGCCGCC  69 274
   BMA3016.1 3120192 .. 3120214 +  -9.9  -3.90112   CACACTCGGATCACC          GCCGCGATCG ACGG CGATCG-GGC           TTTGATTGCGCGCCG  73 361
     BMA3020 3121751 .. 3121790 +  -2.6  -3.39895   CGATGTCGACCGGCC  GCCCGCGCACCGCGTAGCG CAG CACCACGCAGTG-GCCCGC  TTCGTTGATGAAGCC  47 221
     BMA3024 3124217 .. 3124229 +  -4.8  -2.53876   GAGTGGAAGGACGCA                TGCG GGCGG CGCA                TCGGTTCGCGTGCGG  42 39
     BMA3025 NONE
     BMA3026 3125418 .. 3125428 +  -3.2  -3.54935   CGCTCCTGCCGCTTT                 CCAG GAG TTGG                 TTTAAAGGGACTTTG  51 10
     BMA3040 3137357 .. 3137391 +    -2  -3.09234   CGGAATGCGACTTCA    CCGG-CACGCGAAGC CGCCGC GCTTCGCGCCTCCGA     TTCCGTCACCTTTGT  41 152
     BMA3047 3143427 .. 3143482 + -12.5  -4.07568   CGTGCGCGCCGCTGC GTGAAGCACGACGGCGCGGCGGCGCACG CAT CGGGCG-TGCCGCGCGG-CGCGCT-CGC TTTTCGCGCGCGCCG  83 497
     BMA3050 NONE
     BMA3051 3146243 .. 3146272 +  -5.5  -3.23216   CCGTCCGAATCTGCT       GCTTGTTGCGCGC GGCC GCGCGCCCTACGC        TTGGTGATCCTCGCG  47 372
     BMA3052 NONE
     BMA3053 3148702 .. 3148744 + -16.9  -3.23711   CGCGCGCGGCGCGTC CGCGCGGCCGATGCGGGCCG CGAA CCGCCGGC-TCGGCGGCGCG TTCGTCGCTTCTCGC  80 149
     BMA3057 NONE
     BMA3058 3154850 .. 3154891 + -14.9  -3.01712   GAATCGCGCGCCGCC TGCGGCGCGCGCTCGGCGC ACCG GCCCATTGCGCGCGCCGCG  TATTCGCGACGCCCG  74 126
     BMA3060 3157835 .. 3157853 +  -2.3  -2.78384   ATCACCTCGGCGAGC            CGG-CGCG CGGC CGCGTCCA             TCTGCTCGCGGCCGA  39 328
     BMA3062 3160050 .. 3160077 +  -9.8  -3.90588   AATAGGCGCAATGAT        CGCG-CCGGACGC GTT GCATCCGGATGCG        TTTCATTCCGCGATC  73 36
     BMA3066 3164134 .. 3164191 +  -6.8  -3.84451   GGCGGCTCCGCGGCG CGA-GCGCACCGCCTTCGCGCCGCGCTCG CGC CGCCCGCGG-GCACGGGCGG-GCTCATCG TTTCAGTTTCCCCGG  63 224
     BMA3067 3165935 .. 3165949 +  -2.7  -5.14563   CGCGCCATGCACGCC               ACGCG GTTTA CGCGA               TTTTTTCGTCGAACG  86 505
     BMA3070 3168795 .. 3168823 +  -2.9  -3.85909   GACCGTCGCGCCGCC        GCGCGATGCGCGC ATC GCCTGAACCGTGC        TTTCGCTTTCCGTCG  56 4
     BMA3071 3169960 .. 3169972 +  -2.6   -3.1505   AAGCGGGGCGACAGG                CGGC CGTTC GTCG                TTCGTCGCCCATCAT  43 51
     BMA3072 3170907 .. 3170962 +  -3.4  -3.06133   GCAGGGGACGCCCGG TC--GATGCGGGCC-GATGCGGGCCGAT GTGG GTCGGCCCG-GTCAGGCCTCCGTCACGA TTCGATCAGGGCTTG  43 86
     BMA3073 3171427 .. 3171453 + -11.4  -4.57569   TTCAAACCTGACTTC         CGGGCGGCGCGC CCG GCGTTCGGCCCG         TTTTTCCCGGACTCC  91 30
     BMA3075 3172982 .. 3173014 +  -9.7  -3.90112   TGTGCCGGCGCCGCC      GCGCCGCCTTCGCGA TGC TTGTGCGCGCGGCGC      TTTCGTTGCGCCGCC  73 41
     BMA3076 NONE
     BMA3077 NONE
     BMA3078 3175738 .. 3175749 +  -5.8  -3.59315   GCGACGGCTCCGCAT                CGTC CCAC GACG                 TTTCCAGATCCTTGA  57 167
     BMA3082 3178615 .. 3178663 +  -5.8  -3.25823   CGCGGTTCGCCATCA CGATAAGCGGCGCGCGTTCAATG CGGC CGCCGACCGCGCGCGGCC-ATCG TTCATGTCGCGCCGC  52 267
     BMA3084 3180257 .. 3180272 +  -6.8  -2.75074   GAATCCGTATTCGGG              CGGCAG CCGC TTGCCG               TCGTATTCGAATGCG  46 400
        thiC 3185943 .. 3185960 +  -9.8  -5.00616   TGCCGCCCCGAAAAA             GCCCGC CCGAAC GCGGGC              TTTTTTGCGCGCGCG  95 53
        uvrA 3192709 .. 3192731 +  -3.2  -2.54098   GCCGCCGCGCGAGCG           TGCGCCGCCG ATG CGGCGCCAAA           ATCTTCCTTACAACA  39 101
     BMA3096 3194105 .. 3194138 + -10.9  -4.72272   CGAAAAATCCAAAAA     GAAAGGCCGCATGCG TCAT CGAACGCGGCCTTCC      TTTTTCGTCCCCGCG 100 193
     BMA3102 NONE
     BMA3103 NONE
     BMA3104 NONE
     BMA3107 NONE
        rpoN 3204779 .. 3204794 + -11.8  -4.07568   GTCTCTGTAGCCCGT              CGCCCG CCGG CGGGCG               TTTTCCGGCCGCCGC  79 31
     BMA3109 3205308 .. 3205327 + -12.1  -5.55769   ACAGCGCCAGCCGAA            CCGCCCG CCTCGA CGGGCGG             TTTTTTATTGTGCAA 100 51
        ptsN 3206086 .. 3206133 + -17.6  -2.73364   CGAGCCGAGCCGCCC GCCGCCGGGCCGGCGCAGCAAC CGTC GTTGCTGCGTCAGGGCGCCGGC TCCTTGGAGTGACGG  78 87
     BMA3111 3207134 .. 3207176 +  -6.9  -2.78816   TAACCCGCGTAACCC GCGCCGGCT--TCGCGCCTGC CAC GCTTGCGCAACGAGCCGGTGC TATGATGAAACGTCA  46 38
     BMA3112 NONE
     BMA3113 3208917 .. 3208964 +  -9.8  -3.34043   CGAGCCCTGAGCCCC GCGCGCGCTCAAGCCCGCATC CGCGCTC GAAGCGGGCTTC-GCGTTCGC TTATCGCCTCCTGCG  63 183
     BMA3116 NONE
        lolB 3213611 .. 3213637 +  -2.1  -4.07568   GCCCCTCGACATCAA         GCTCGTGCTCG ACCGC TGAACGCGCGC         TTTTGCCCGACCAAG  58 7
        ispE NONE
        prsA 3215712 .. 3215730 + -10.3  -4.58395   GGTTTAGCGCAAAAG             GCGAAGC GACGA GCTTCGC             TTTTTGCACAATCGG  86 59
        rplY 3216494 .. 3216516 + -12.7  -5.54079   CGACGGTCGACGAGA          CCCGCCGCGG CTTG CC-CGGCGGG           TTTTTTCATTTTTGC 100 63
         pth 3217190 .. 3217239 +  -3.5  -4.09685   AGCCGCCGCGGGTGC CGCCCGCGCCT-GCCG-TGCGCGC CCGCC GCGCGCATCGGTTAAGCTC-GTCG TTTTAACGCATCAGG  60 40
      hisC-2 3218480 .. 3218525 + -13.1  -3.40403   ACCGCCGCGCTCAGC GAACGGGCGAGGGCCGCGCCGC CGC GCGGCGCGTCACGCGTC-GTCC TTCTGCTCGGCGGCG  73 171
        ftsY 3221719 .. 3221777 +  -4.3  -4.71426   GCCCTGCGCGAGCCG CACGCCCCGTGCCGGATT-CGATGTCCG GCGG CGGGCGGCGCGGTTCGGCAAGGCGCCCG TTTTCTTCGTCGGCG  77 94
      nirB-1 NONE
      nirD-1 NONE
     BMA3132 NONE
     BMA3133 3229784 .. 3229808 +  -2.8  -3.57144   CGGCCGAGCGCTCGA         TCGCCGTCATC CGCC GGTG-CGCCGA          TTTGCCGATCAGCCG  50 236
     BMA3134 3231389 .. 3231437 +  -5.8  -3.08798   GCGCCGTCGTGCCAT CGGGCATGCACG-TGCGCAGGCGG CGC CCACCGGCGCGTCATGCC-GTCCG TCTTCGCTCGCGACT  48 379
        leuA 3233487 .. 3233543 +  -6.5  -3.78034   GCGAGGAGACGCCAG CGGCCGCTCTCGTGCGTCTGGACAGCG GTGTA CGCGATCGAGAA-CACGAG-GCCGCCG TTGTTCGTCTCCATC  61 401
        rpoH 3235818 .. 3235839 +  -3.5  -5.77571   TCAGATTGCTGACAA           ACCCTCGCC AAGT GGGGGGGGA            TTTTTGTTTTTTAAT 100 108
     BMA3139 3237381 .. 3237401 + -19.7   -5.0925   TCGTCAGCAGTCTGA            GGCCCGCGC GTC GCGCGGGCC            TTTTTCGTTTTCGGC 100 82
     BMA3140 3238713 .. 3238729 +  -5.7  -4.19817   CGCGGGCGGCGCATC              CGGCCCG GTT CGGTCTG              TTTTGGGTCGCTCGG  69 171
     BMA3141 NONE
     BMA3142 3240719 .. 3240741 +  -4.1  -4.18018   CGATCGCTTTTCCCG          CCGGTCCTCT GCCG AAAGG-CCGG           TTTTGCATCGGCCGC  63 137
     BMA3143 3241667 .. 3241716 + -13.6  -2.58663   CTCGTCGAACGCGAT C-CGGC-GCGCGAGGCCGA-CGCGC TGC GCGCGGTCGCGCTCGCGCTGCTGCG CTTCTCGCCGTGCGT  66 168
       dnaE2 3246430 .. 3246475 +  -9.6  -3.06162   GTGCCCGCTCTTCCC CGCGCGGC-GTGCGC-GATCGC CGAT GCGCTCAGAGCGCGGCCGCGCA TGTTCGCATCACGTC  59 326
     BMA3167 3270854 .. 3270876 +  -7.7  -3.14564   TCCGCGCTCGTGCGT          GC-CGAGCGC GCCC GCGCTTGCGC           TTCCTCCCCACGTCA  53 213
     BMA3168 NONE
        nagA NONE
     BMA3170 NONE
     BMA3171 3277016 .. 3277032 +  -7.9  -3.64103   TCGTCCGGCGAATCG              CGCGCGT GGC AAGCGCG              TTTCAGGTGTCAATC  60 51
        nagE 3278936 .. 3278958 + -13.4  -4.72986   GGGGAACACGAAAAA           CGGCTTGCGG ATA TCGCAGGCCG           TTTTTCCTGGGGGTG 100 92
     BMA3181 3288300 .. 3288323 +   -11  -4.84918   CAGACTGCTGACGAA          CCCCACGTTT TTGT GAGCGTGGGG           TTTTGTCTTTCTGGG 100 77
     BMA3185 NONE
     BMA3186 3293402 .. 3293438 +  -3.5  -2.82623   ACGCGCTTGCCGTCC    GGGCCGAGCTGCTGCAG CGC CTGCGAGAGTTCCGCCA    TCGTTGTCGGGCACA  42 424
     BMA3192 3297628 .. 3297655 + -15.5  -4.07618   CGACGAACCAAGCAA        ACGGCCCGCGC ATCGCC GCGCGGGCCGC         TTTCATTGTTACAGC  95 149
     BMA3200 NONE
     BMA3201 3306267 .. 3306325 +  -5.2  -4.07568   GCGACGAACACCGCC GC-TCGA-G-CGGCGGCGCGCGGCAAACG GCTG CGATTCGCGCGCGCGACCGTCATCGACGC TTTTGCCGCCCGGCG  63 247
        gpmA 3310361 .. 3310406 + -16.2  -3.53224   CCGCGCGGGCGACGG CAGGTTC-CGCGCCGC-CCCCG TCGC CGGCGCGCGCCGCGCGAACCTG TTTCGCGCGGCGCTG  84 53
     BMA3209 3312146 .. 3312178 + -30.7  -4.86731   GCGCGACGCCGTGCA      CGGGCCATCGCGGCG AGC CGCCGCGATGGCCCG      TTTTCTTTGCGCGCC 100 43
     BMA3210 3313235 .. 3313272 +  -6.3  -3.68222   GCGACGTCCGCCCTC  G-GC--TCCGCGCTCGCG AGCCG CGCGAGCGCGGCCTGCAC  TTCTTCCGGTTCGAA  61 269
     BMA3216 3320300 .. 3320347 +  -9.8  -2.82623   ACAAAAACGTGGGGT TCGTCAGCAGTCTGAACCCGCCT CGG AGGCGGGTCCAAATCGCTG-CGC TCATTCTGCGGGCGG  57 67
     BMA3219 NONE
     BMA3220 NONE
     BMA3221 3324924 .. 3324939 + -10.4  -3.16742   CGGACGGCATCCGCT              CGAGCG GCGA CGCTCG               TTAGTCGCGCTTCCC  60 6
     BMA3223 3326973 .. 3326998 +  -5.3  -3.58269   AAAACGGCCGTTCGA         CCCGTGCG-CGG GCT CCGGCACAAGGG         TTTCGGGCTCGGTTG  54 316
     BMA3225 3328834 .. 3328892 + -17.3  -4.13654   GACGCCGCCGTCGAA CGGACCGCCCG-ACGCGGGCCGCGC-CCG CCT CGGCGAGCGGCCCGTGCATCAGCGGTCCG TTTCTCCTTTCGCGC 100 93
     BMA3235 3343505 .. 3343527 + -16.2  -4.24342   CACAGGGCCGACCTC           GGCGGCGGGC GCC GCCCGCCGGC           TTTGTTCGTCGGGAG 100 470
       ggt-2 NONE
     BMA3238 3346763 .. 3346781 +  -4.4  -5.77571   TCAGATTGCTGACAA             ACCCTCGC CAA GTGGGGGA             TTTTTGTTTTTTAAT 100 169
     BMA3239 3348324 .. 3348343 +   -15  -5.77853   CGTCAGCAGTCTGAA            CGGACCGC GTGG GCGGTCCG             TTTTTTTTGCGGCTT 100 83
     BMA3242 3352520 .. 3352578 + -13.8  -4.56597   ACCGATTCGCCGTCG CGGCGCCGCGCTGCTTCGCGCCGGCCGCGG CGC CCGCGGC-GTT-CGC-GC-GCGCGTCGCCG TTTTTGACGAGCGCC 100 416
     BMA3251 NONE
     BMA3252 3362117 .. 3362142 + -16.1  -5.14563   TGCCTAAACGAAAAA         CGGGCAGCCCC TCGC GGGACTGCCCG          TTTTTTCATCGGCAA 100 390
        metK 3372943 .. 3372960 + -14.1  -5.38497   CGAGCGCAAACAAAA             CCCCGGC TTCG GCCGGGG              TTTTTTCATTTCAGT 100 71
     BMA3264 3374575 .. 3374630 + -11.6  -3.25282   TGCGGTTCTAGCTGG GCGCG-CATCGCGCGCGGGGCGCTGCG ATA CATCGCGGCACGCGCGCCGTGTCGTGC TTCGTCGTGCTTCAT  66 30
     BMA3265 3375106 .. 3375135 + -12.8  -3.15579   CGCAGTGTAGGGGAG       CGCCGCGGCGGCG TCCAT CGCGG-CGCGGCG       TTGCTGCACGATTCG  68 31
     BMA3266 3376701 .. 3376746 + -14.7  -3.58343   CCGGTGCTGCGATGC AATGAACGACGCGTCCGCG-TG TTG CAGCGCGGGCGCGTCGTTCCGA TTTCGCCGTCGTCGC  83 451
     BMA3270 NONE
     BMA3271 3381063 .. 3381110 +  -6.6  -3.89572   ATGTCGGTTTTCCTA ACGAGCGGGCGTGCCGCGGGCG AACG CGGCCGCCTCGCCCTCGCGCGA TTCTTCTCCTTGCAT  63 190
     BMA3275 3386873 .. 3386925 +  -2.1  -3.28712   TCGGCAGCGCGGCTT CCAC-CGCGTCGCGCACTT-G-CGCAT GCT GTGAGACGAAGAGCGC-ATGCGCGTGG TTGTCGGCGACGCGC  45 316
     BMA3282 3394194 .. 3394218 + -17.9  -2.95091   AACGTCGGTACAAGC          TCGCGCCGTGC CGC GCACGGTGCGA          TGTATCGATTCGAAT  80 97
        fliS NONE
     BMA3284 3395027 .. 3395070 +   -11  -3.14211   AAGAACAGGGCGCGC CGC-CGCC-TTCGGGCGCGC CGGCTC GCGCGGACGAACGGCGCGCG TTCGTCGCCGCGGAT  64 40
     BMA3285 NONE
     BMA3286 3397082 .. 3397120 + -16.6  -4.38712   ATTCTCATTTAATTG   TTGCGGGCGGCGTGCGAC TCG GTTGCGCGCCGCCCGATG   TTTTGTGCGAATGGA 100 182
     BMA3287 3398221 .. 3398241 + -12.5  -4.08767   GCCGCGAGCCGAGCG            CGCCGACGT AGA ACGCCGGCG            TTTTCAGCGCCTCCA  83 382
     BMA3291 3404181 .. 3404199 + -11.7  -4.82154   TCGTCAGCAGTCTGA             CCGGAGC GCGAG GCTCCGG             TTTTTGATGTCGGTT 100 82
     BMA3296 3408633 .. 3408646 +  -5.2  -4.07568   AGAGCGCGGGGCGGC               GCCG TCCGAT CGGC                TTTTGACGGGCGGCG  63 6
     BMA3297 3409822 .. 3409857 +  -5.2  -4.68601   CGCGTCGGCGACATG    GCGGCGCGCACGCGGC ATAC GTAGCGTGTGTGACGA     TTTCTTGTTTTCGGT  79 2
     BMA3298 3410349 .. 3410375 + -18.1  -5.87996   ATCGAAGCGGAAAAA         TACCCGCCGTC GTTCG GACGGCGGGTA         TTTTTTTATTGCTTG 100 80
     BMA3299 NONE
     BMA3300 3412088 .. 3412101 +  -3.8  -2.73542   TTCGTCCGTCAAAGC               CGTG TATTTC CACG                TCATTGACGATTGCG  40 5
        dppA 3413887 .. 3413935 +  -8.6  -3.53012   AGCCCGACTGCACGA TAATCACCCGGCGACGGGGGGC CATGA GCTCCTCGTCGCCGGTCGCACA TTTCCCACAAGAAAA  61 59
        dppB 3415432 .. 3415460 +    -8  -3.62046   TGCTCGCGCTGATTC       CG-GGCGTCGTGC TCGG GCTCGTCGCCGCG        TTCTTCCAGAAATGG  60 476
        dppD NONE
        dppF 3418085 .. 3418106 +   -13  -3.53012   GGCGCCGATTCCCGC           GCCCGGCA TGTCGC TGCCGGGC            TTTCACGCGCCGCCG  73 245
     BMA3306 3419202 .. 3419236 +   -20  -3.51924   AACAGCGCGGGGGTA     GCGTTGCCGGCACGCT TTC GGCGTGCCGGCAGCGG     TTGTCTGCATGCACG 100 221
     BMA3312 3425173 .. 3425186 +  -3.7  -3.51232   CCCGAGCCCCGGCGA               GCCGG CGAC CCGAC                TTCATTTCCCCGACG  49 178
     BMA3314 3427860 .. 3427887 + -11.9  -3.27994   CGGCGTGCCGCGCAC        GCGCTGTCCGG GCGCAG CCGGCCGGCGC         TTCGTATCACATTCG  66 60
     BMA3315 NONE
     BMA3316 NONE
         cca 3431226 .. 3431261 +  -6.1  -4.18018   CGGCGATGAACCGCC    CCGC-ACCGCGTGG CGACGAGAC CCGCCCGGTTGCGG    TTTTCGATCCGCCGC  69 396
     BMA3318 3431897 .. 3431931 + -12.1  -2.71712   GGCCGGCCGAACCCG    CGGTGGCGAT-CGGCG GTTC CGCCGTGTCGGCGCCG     GTTTCGCGACGGCGG  63 376
        flgB 3435431 .. 3435445 + -12.8  -4.09685   ATTCGAGTTCGTGAC               GCGCCG CTT CGGCGC               TTTTCCCGCGTGCCG  83 27
        flgC 3435990 .. 3436000 +  -5.4  -2.71144   GAGGAAGGCGAACCC                 GGAT GAC ATCC                 TCCTTCACCACCATC  43 77
        flgD NONE
        flgE NONE
        flgF NONE
        flgG NONE
        flgH 3440466 .. 3440484 +  -2.2  -2.78216   ATGCGTACCTTGTTC             GCGCGCGT CGT GCGCCCCC             TCGTTGCTGCGCGTC  39 46
        flgI NONE
        flgJ 3442614 .. 3442638 + -14.9  -4.25074   TCGGTACATTTTGGA          CCGCGCCGGGC CTG GCCTCGCGCGG          TTTTAACGTTTGCTG  95 59
     BMA3334 3443725 .. 3443745 + -13.9  -3.05844   GAGTCCACGCAACCC            GGCGGCCGC GGC GCGGCCGGC            TCTTAGGATCGCGCA  69 196
        flgK 3445739 .. 3445752 +  -8.1  -3.05844   GAACTCGGTATTCCA               GACCG TGCT CGGTC                TCTTCAACTGAACGA  52 1
        flgL 3447075 .. 3447106 + -21.6  -3.53012   GCGCCATCGGTTGCG      ACGAAGCGGGCGGC GTGT GCCGCCCGCTTCGC       TTTGGGGCGGCGCAG 100 89
     BMA3337 3448695 .. 3448746 + -13.7  -3.56092   GGTGTGAGCGGATGG GCGGCGGTGCGCGTCGATCGAGGTG CGCG CGGCGCGATCG-CGCG-ACGGCCGC TTTCCGCCATCATCG  78 34
     BMA3339 3449880 .. 3449910 + -14.6  -3.07192   GATTCGAACCCGGCG       GCGGCGACGCGCGC GGC GTGAGCGTCGCCGA       TCTGTTCGCAGGCTT  74 5
     BMA3342 NONE
     BMA3343 3453265 .. 3453283 + -10.2  -5.20328   GCGTGATGACGACAA             CGCCGCGA TTC TCGCCGCG             TTTATTTTTTTACAA 100 432
     BMA3345 3454561 .. 3454585 + -17.2  -3.14132   GCGCGATTCAGATGG          CAAGGCCCGC TTCGC GCGGGCCTTG          TTCATGGCGGCGCGC  85 54
     BMA3348 3456849 .. 3456864 +  -6.8  -3.54741   GCACGACGGTGCCGC              GCTGTC GCCA GACGGC               TTTCAGCGCGTCGTC  57 413
     BMA3358 3465327 .. 3465343 +  -7.9  -3.28783   GCGCGGCGGCGGCGT              TCCGGCG ATT CGACGGA              TTCGATTCCTTTTCC  55 63
     BMA3361 3467716 .. 3467736 + -18.3  -5.75342   TCGTCAGCAGTCTGA            GCGGAGGGC GTC GCCCTCCGC            TTTTTTTTGACGGGC 100 82
         gor 3469326 .. 3469338 + -10.5  -2.72379   GGCGGCGCGAGAGGC                CGCCG GGG CGGCG                TGATTCGCCCGTTCG  56 124
        argG NONE
   BMA3363.1 3471949 .. 3471986 + -18.4  -2.73681   TTGCTCGCGGGCGAA   GCCGCGTG-ACGCCGCG TGCGC CGCGGCGCGCGCGCGGC   TCGTTGCCGTGCATG  81 17
     BMA3365 3472830 .. 3472884 +  -5.3  -3.78124   GCGGCGAGCGCGGGC CGCTCGTTGCGCTCGGGCGGGCGTG AGGCC CACGCGAGGCGGCGCGTGTCGTGCG TTGTTCGTCGTTCAT  58 83
     BMA3370 NONE
     BMA3371 NONE
     BMA3372 NONE
     BMA3373 3479521 .. 3479565 +    -2  -2.53911   CTTCCTTCCTACAGG TTCGCCGCACGCGCG-GCGGGA TCG TCCCGCATTCGGG-GCGCGGAA TCCGTTCGGGATTCC  37 46
     BMA3374 NONE
     BMA3375 NONE
     BMA3376 NONE
     BMA3377 3486040 .. 3486057 +  -8.3  -3.53444   CGTTGCACGTGCCGG             CCCGGCG CCGC CGGCGGG              TTTGCCGCGCGATGC  61 42
     BMA3378 3486695 .. 3486729 + -21.4  -3.09635   GGCCGGCGCGGCAGG     CGGGCGATCCGCGACG TCG CGCCGCGAATCGCCCG     TTCGGTCGTGCGCGT  91 50
     BMA3384 NONE
     BMA3385 3494771 .. 3494781 +  -6.8  -3.15427   GCCTCGTTCGCGCTC                 GTCG CCT CGAC                 TTCGTAGAGCGTGTT  50 390
     BMA3393 NONE
     BMA3394 3504739 .. 3504757 +  -4.4  -4.19746   TTCCAGTGAACCTTT             GCCGTCGC TTG GCGACATC             TTATTTTCCGATACA  63 89
     BMA3396 3506944 .. 3506967 + -15.3  -5.73672   CGTCTCGACAAAAAA          GCCGCCCGA CGAGAA TCGGGCGGC           TTTTTTTCATTCTTT 100 51
        rpmH 3509530 .. 3509585 -  -2.3  -3.20991   TGCAACGGAATCGAA CCCCGGACAGCGGCTGCCTCGCCCGCA TCGC TGCGGACG-G-CGGACACGGCGCGCGG CCCGCCCTTAGATGG  43 33
        rnpA 3509066 .. 3509097 - -13.7  -3.05384   CCGCGTTCGAGCCAA      TCGG-GCGGACGGC TGGCT GCCGTCCGCGCCGG      GCGCCGGCGCGTCAC  69 37
     BMA3398 NONE
     BMA3397 3506944 .. 3506967 -   -16  -5.24129   CGTCTCGACAAAAAA          GCCGCCCGAC GAGA ATCGGGCGGC           TTTTTTTCATTCTTT 100 133
        trmE 3504255 .. 3504277 -  -5.4   -3.4582   CGATTTCACGAAAGA           GGCTGTCGAC ATC GTCGTCGACC           ATGGCATCTCAGGTT  52 506
     BMA3391 3502116 .. 3502128 -  -9.1  -3.13522   AGCCGTGCAGTAACA                CGGTG TTA CACCG                ATGCCTTTGGTCTAA  56 105
     BMA3390 3500757 .. 3500791 -  -6.2  -3.38291   CGGAGAAGCGGAGAA     GCGCTTCCCCCTGCAA GCT TCGCCGGCGCAGGCGC     GGCGGCCGTGCCGAG  52 63
     BMA3389 3498749 .. 3498762 -  -3.7  -4.15899   AAAAATACTAAACAA               GACGG CGTG CCGAC                GCGAACGGCGTTCAC  63 37
        rbsR NONE
     BMA3387 NONE
     BMA3386 3494989 .. 3495001 -  -4.7  -4.57073   CAGCGGCGGCAAAAA                CGCGC GGT GGGCG                AGCTCGAGCGGGCCG  75 255
     BMA3383 3491991 .. 3492039 - -31.8   -3.6682   GGTGAGGCATGCAAA GGGGCGCGGCCGGGCGC-GGCAC CGAG ATGCCCGCGCCCGGCCGCGCCCG TCAATTCCGTTCGTC 100 26
        folB NONE
     BMA3381 3490285 .. 3490340 - -10.3  -3.01712   GCGCGCGGGCGAACA CGCGTGCCCCG-GCGGTGCGGGC--CGC CGT GCGATGCGCGCCACGCCCGACGCACGCG GATGACGTATGCGCC  59 247
        glmU 3488608 .. 3488633 - -12.5  -2.85508   GAAACTCGACAATGA         TGCAGGCGCGC CGCT GCGCGCCCGAA          AAACGGTTCAGCTCT  64 33
      glmS-2 3486679 .. 3486693 -    -7  -4.14243   GACTTGAGGGGAAAA               CGGCCG GCG CGGCAG               GCGGGCGATCCGCGA  73 77
     BMA3368 3473873 .. 3473897 - -18.5  -3.05715   AAGCGGCTGATCGAA          GCGGCCCGCCG CCG CGGCGCGCCGC          TCGCTCAGATCTCGG  85 41
     BMA3355 3462051 .. 3462063 -  -6.2  -3.53012   GCCGGGTGCGGCAAA                CCGG CGGGC CCGG                CGAGCGCTTACGAGA  55 68
     BMA3354 3460264 .. 3460281 -  -2.6  -2.53263   GCTATGCGTAAGTTA             CTACGC GAAGCG GCGTGG              GTGTGCGGCCGAATG  37 199
     BMA3353 NONE
     BMA3352 NONE
     BMA3351 3458845 .. 3458855 -  -3.2  -3.54935   CAAAGTCCCTTTAAA                 CCAA CTC CTGG                 AAAGCGGCAGGAGCG  51 10
     BMA3350 3457257 .. 3457294 - -10.6  -2.66733   CGCGAATCCACACGA  GCCGCAGCATCGCCGGCAG GCT CGGCCGGC-A-GC-GCGGC  GCGATCAGCGTTTGC  55 296
     BMA3347 3455395 .. 3455452 - -10.1  -3.14344   GATGCCGTTGACGAA CACGATCGCGGAGCCGGGCGAGCCCGC CACG GCCGGCGCGCGCGTCGCCGCCTGCGCG GCGTTCAGGTTCGTC  60 144
     BMA3341 3451245 .. 3451287 - -14.7  -3.14132   GCGCGGCGGCATGAA GCCCGCTCGCGCATCGGCGC CCGC GCGCGGCCGCGCC-GCGGGC CGGGTTCCGGCTTCG  77 69
     BMA3324 NONE
        flgA 3433096 .. 3433106 -  -8.2  -3.44051   GTTTGACCACGATAA                 CGGC AAG GCCG                 GCCCGAACTTTAGCA  61 84
     BMA3322 NONE
     BMA3321 3432010 .. 3432035 -  -4.5  -3.14132   GCGGCTCGGCAGGAA         TCGGCAGGACG CAGT CGACCGGGCGA          AACGTTTCAGGTGCT  47 187
     BMA3320 3431815 .. 3431829 -  -3.4  -2.85346   AACATCTTAGGAAAG               CGGGCG GTG CTCCCA               ATTGGCGCGATCGAC  42 2
     BMA3319 3431221 .. 3431241 - -10.3  -3.14132   CGGCTCGGCGATGAA            CCGCCCCGC ACC GCGTGGCGA            CGAGACCCGCCCGGT  60 281
     BMA3313 3425069 .. 3425082 -  -4.5  -3.63968   GGCGAAACGGCGAAA               CGG-CG CGG CGACCG               GGCGACCTGACATCC  54 195
     BMA3311 NONE
     BMA3310 NONE
     BMA3309 3421738 .. 3421751 -  -4.5   -3.7511   TCGCTGAGAAGACAA               GC-GCC GCC GGCCGC               GAGCGAATCGCGCGC  58 79
     BMA3307 3419445 .. 3419458 -  -9.5  -3.76952   CCGATCGAAGCCAAA               GCGCC CGAG GGCGC                TTTTTTCATGGCCGC  71 47
     BMA3295 NONE
     BMA3294 3405908 .. 3405920 - -10.5  -2.53213   CAAGCCGTTAATGTA                GCGCG CCG CGCGC                CGCCGTGCTCACGCC  55 34
     BMA3293 3405034 .. 3405060 -   -10  -4.08692   TAACGGGCCCCAAAA         CGGGCCCAAACC GAG GGCGTCGGCCCG         ATCACGGATCGGCCG  75 175
       fpr-2 3404141 .. 3404164 -   -11  -4.84918   CCCAGAAAGACAAAA          CCCCACGCTC ACAA AAACGTGGGG           TTCGTCAGCAGTCTG 100 88
     BMA3290 3400736 .. 3400773 - -15.4  -3.14463   AATTGCTTGCATCAA   TCGCCCGGGGCGGCGC GACGTG GCGCCGCGGCGGGCGC    GCGCTCCGCATTCGC  77 76
     BMA3289 3399087 .. 3399103 -  -2.1  -5.40072   GGCCGCGCAAAAAAA              CTCGCTG AAG CCGGGAG              CGTGGCGTGGCAAGC  91 101
     BMA3288 3397795 .. 3397815 -  -2.3  -3.73783   GACCGAACTCAACAA            GCGGCGCAC GGT GGGCGTCGT            GCTCGTCGCGGGTTC  53 171
        fliF NONE
        fliG NONE
        fliH NONE
        fliI NONE
        fliJ NONE
        fliK 3386104 .. 3386151 - -12.8  -3.01712   CGCTGCGGCCGAAGA GCCGCGGCAACGTCGCGC-TCGC AAGCG GCGACGCGCG-CGTCGC-GCCGC TCATCGATCCGCGCT  66 496
     BMA3273 3381534 .. 3381553 - -12.1  -4.54727   GCCCGCAAAGGAAAA            GGGCCGC GCGCGG GCGGCCC             TTCGCTTGCGATGCG  91 55
     BMA3272 3381067 .. 3381100 - -13.9  -2.70932   CGGTTTTCCTAACGA    GCG-GGCGTGCCGCG GGCGAA CGCGGC-CGCCTCGC     CCTCGCGCGATTCTT  67 94
     BMA3269 3377687 .. 3377711 - -12.8  -3.05844   TCGCGCACGCGAACA          CGCCGCGCGC GCCAT GCGCGCAACG          GTTCGATCAGCGGCG  66 285
     BMA3268 3376707 .. 3376740 - -18.9  -3.37344   CTGCGATGCAATGAA     CGACGCGTCCGCG-TG TTG CAGCGCGGGCGCGTCG     TTCCGATTTCGCCGT  89 56
     BMA3263 3372943 .. 3372960 - -14.1  -4.88918   CGAGCGCAAACAAAA             CCCCGGC TTCG GCCGGGG              TTTTTTCATTTCAGT 100 145
     BMA3261 NONE
        dapF NONE
     BMA3259 NONE
        xerC 3367837 .. 3367857 -  -8.1  -3.64822   ATGTCGGGATCGAAA            TGGCCGCGC GGG GCGCGGCGG            AGTGTGATTCTGGGA  60 80
     BMA3257 3366418 .. 3366450 -  -7.6  -4.61527   AAAACGGCTGAAAAA     CAGCGCGCCCGGCGA AACT TC-CCGAGCGCTCAG      CCATTTATTGAAACA  81 121
     BMA3256 3365087 .. 3365136 - -11.9  -4.84363   GCAAATCAGGAAAAA GCGATGACGGCCG-TGCGCCGGCC CAC GGCCGGCGCGGCGGGCTTCCCGGC ATGCGCGGGAAAGCC 100 181
        dksA 3364254 .. 3364273 - -16.4  -4.73108   GCGAGAAAAGCAAAA            GCGCGCGG CAGG CCGCGCGC             TTTGGACAAAGCGTG 100 75
        hslV NONE
        hslU 3362117 .. 3362142 - -18.3  -4.98531   TGCCTAAACGAAAAA         CGGGCAGCCCC TCGC GGGACTGCCCG          TTTTTTCATCGGCAA 100 62
     BMA3250 3359426 .. 3359443 -  -2.5  -3.53012   GCGGGCGTGTCGAAA             TCGGGCG CCGC CGCCGGG              AAAGTGAGGTTTTCC  47 75
        argB NONE
     BMA3248 NONE
     BMA3247 3356760 .. 3356810 - -12.5  -3.76968   AATCGAGTCAGCAAA TCGGCGCGCTTTCCGAGCGCCGCC GCGA AGCGGCGA-CGACAAGCGGGCCAA GTATAACGGAAAAAC  78 176
     BMA3246 NONE
     BMA3245 NONE
     BMA3244 3353499 .. 3353548 -  -2.5  -3.14344   GACGCCGCCCACGAA CGTGAGCG-CGGCGCGGGCGACGC GCA GCTTAGCCTGCACGGGCGGCCTCG TTGCCTGACATGCTG  43 4
     BMA3243 3352315 .. 3352351 -   -11  -3.41878   CCGGCGAATCGATAA   GCACATCGATCAGCCAA TCGA TCAGC-GATCGATGCGC    CACGCCCGAGCGATG  69 177
     BMA3241 3349683 .. 3349720 -  -5.3  -4.13767   CTCCTGACTCGAAAA   CGGGTGCCGCGCGGC CACGGAAT GCGGCGCGGCGACGG    AAGCCATCCTAAGCA  66 124
     BMA3240 3348283 .. 3348306 -   -11  -4.84918   CCCAGAAAGACAAAA          CCCCACGCTC ACAA AAACGTGGGG           TTCGTCAGCAGTCTG 100 317
     BMA3236 3343140 .. 3343164 - -22.9  -2.56596   GCGCCGATGAACGGA          GCGCGCGACGC TCA GCGTCGCGCGC          CGGCGCGGCGCATCG  86 12
     BMA3234 3339751 .. 3339767 -  -5.8  -3.85698   CTCGTCGGCGAGAAA             GCGCTGC ACTT GC-GCGC              GGAACGCTTCCTCTT  63 117
     BMA3232 NONE
     BMA3231 3336074 .. 3336099 - -10.3  -3.72893   CATGCCCGGATGAAA         CGCCGAGTCGC TCCG GCGACGCGTCG          CGGCGCAATCGCCGC  71 151
     BMA3230 3335590 .. 3335604 - -12.8  -2.78384   GCGGCCGGCATGAGA               CGCGCG CAG CGCGCG               GTTGATCGACGCAGC  63 54
        actP 3333833 .. 3333869 -  -9.3  -3.55444   CGCGCATTCCGGAAA    TCCGGATTTCCGGAATG CGT CCGTCCGGAACGCCGGA    CGGATCGCGTGCGGC  63 62
      dctA-2 3332158 .. 3332211 - -27.5  -3.04398   CCGCCGCCCGAAAAG GCC--GCGGGGCCGGGCCAGGCGCG TCTCGT CGCGTCCGGCCCGGCCCCGCCCGGC GCGGGCGCCGCTGCG 100 66
      dctD-1 3328746 .. 3328762 - -13.7  -2.57344   CAGTTGCTGCAGAAG              GCGCTCG ACA CGAGCGC              GTAAGGACACGAGCG  66 145
     BMA3224 3327229 .. 3327253 -  -5.7   -4.1673   GAACTTTTCAACAAA          GTTATCCACAG TCT CTGTGGATAGT          CGAAAAAGTCCCGCA  69 119
     BMA3222 3324868 .. 3324886 - -13.8  -2.78715   AATCGGCGCACCACA             GCCGCGCC GCG GACGCGGC             ATGTCGATCTTTGGT  67 79
     BMA3218 NONE
         amt 3320275 .. 3320298 -   -11  -4.84918   CCCAGAAAGACAAAA          CCCCACGCTC ACAA AAACGTGGGG           TTCGTCAGCAGTCTG 100 137
     BMA3215 NONE
        gshB 3316053 .. 3316069 -  -3.6   -5.1675   TGACGCACGAAAAAA              CCGTGC CGGGC GAACGG              ACATTGTAGCAGGCC  86 129
     BMA3213 3315472 .. 3315500 -  -9.5  -4.15565   CCGATGAGGTCAAAA       CGGGCGGC-GGC CGGCCT GCCGGCCGCACG        GGGATGATACGAATC  78 52
        ptsH 3315124 .. 3315143 - -10.7  -5.52986   ACGGGACGAAAAAAA            TGCCGCG ACGTCG CGCGGCA             TTCTCGCTGGATAGC 100 63
        ptsI 3313136 .. 3313164 -  -8.7  -3.78409   GCAATCGAACCCAAA        CGGGCGGGCGG CCGCGCC CCGCCTCCCCG        CTTCAGCCCCCGCCG  67 74
     BMA3207 NONE
        grx3 3308675 .. 3308708 -  -5.2  -2.53903   CTCCCTAAAAATGAT    TTCGCGGCG-GCCGGA ACCC TCCGGCACGCC-CGGT     GCGATCGTGCTTGGA  42 88
        secB NONE
        gpsA 3307078 .. 3307110 - -24.1  -3.51032   AGCGCGCAAGCACAA      GCGCGGGCGCGCCGC CGT GCAGCGCGCCCGCGT      TCGGTTCGGATTGAA 100 66
     BMA3203 3306460 .. 3306481 -  -6.5   -3.3907   GCAAACCGGAACGAA           CGC-CGTCAG AAC CGGACGAGCG           CCGTGCGATAGAAAT  52 9
     BMA3202 3305705 .. 3305715 -  -2.4  -4.15565   TCGACGACGCGAAAA                 TGCG GCG CGCG                 GGGCTCGACTACCAC  61 282
     BMA3198 NONE
        coxB 3301351 .. 3301375 -  -2.7  -3.89501   GAATACGTCGACAAA          CACAGCGAC ACGTCAA GCCGCCGGG          CCGATCTCGACCCGC  56 13
        coxA 3299553 .. 3299563 -  -2.4   -5.0065   CACCCACAAAGAAAA                 CGGC GAC GACG                 ATGAGCAGGATCAAG  81 174
     BMA3195 NONE
     BMA3194 NONE
        coxC 3297629 .. 3297654 - -19.7  -4.01419   GACGAACCAAGCAAA         CGGCCCGCGCA TCGC CGCGCGGGCCG          CTTTCATTGTTACAG 100 35
     BMA3190 3295796 .. 3295813 -  -4.1  -2.52464   CCGGCGCTCAACCGA             TGCTCGA CCAC TTGAGCA              GCTTCGTCACGTCCT  39 0
     BMA3189 NONE
     BMA3188 3293655 .. 3293678 -   -16  -3.05844   GCGCGCAGGCGAACA          GCCAGCCGCGC TGT GCGCGGC-GGC          GTGCAAACAGGGTTT  78 67
     BMA3187 3293008 .. 3293047 - -35.2  -4.72272   TGCCGTCATGAAAAA  CACCCCGGAGCGCCGGAC GAAG GTCCGGCGCTCCGGGGTG   CATGTCGCGCCGGCG 100 61
     BMA3184 3290837 .. 3290862 -    -4  -2.52742   ATGGTGTCACAAGAT         CGCGGGACTGT GAAAT ACA-TCCCGCT         CATATAGGTATGGCC  39 46
      metQ-2 3289825 .. 3289843 -  -4.4  -5.77571   ATTAAAAAACAAAAA             TCCCCCAC TTG GCGAGGGT             TTGTCAGCAATCTGA 100 97
     BMA3182 3288260 .. 3288283 -   -16  -5.38249   ATGAACCATAAAAAA          GCCCGCCGTC CTGC GACAGCGGGC           TCAGACTGCTGACGA 100 82
     BMA3179 NONE
        cydA NONE
        cydB 3283446 .. 3283482 - -16.6  -3.57309   GAAAATCGCGCGAAA   GGCCGGCCG-CGCGATGC GTC GCA-CGCGGCGGCCGGCG   GGACGTCAATACATC  85 31
     BMA3176 3283171 .. 3283189 - -13.1  -4.90266   CGCATCAAGTAAAAA             CCCCCGC GAAAG GCGGGGG             CCGTATCGGGAACGA 100 135
   BMA3173.2 NONE
   BMA3173.1 3281994 .. 3282009 -  -7.5  -5.40072   TCCTTGGCAAAAAAA              CGGCG ATACGA CGCCG               TGGAAATACGTCGCT 100 199
     BMA3173 3279239 .. 3279256 -  -6.9  -4.73677   GCGACAAGAAAGAAA             GCACCGC GCGG GCGACGC              GATGACTCTGCGCGT  82 240
     BMA3166 NONE
   BMA3164.1 3266174 .. 3266221 -  -3.5  -2.93623   GCTCGCAAAAGACGA TCAGC-TCGACGATGTTCAGC GAATCGAT GCCGAGC-TCGCCGATGCCGA CGTTGGTTTCGACGG  42 166
     BMA3160 NONE
     BMA3159 NONE
     BMA3158 NONE
     BMA3157 NONE
     BMA3156 NONE
     BMA3155 3255727 .. 3255740 -  -4.5  -2.60615   ACGGGTGGGAAAGAG               GGCTA CAGC CAGCC                GACCGGCACGGCCGC  42 14
     BMA3154 NONE
     BMA3153 NONE
     BMA3152 NONE
     BMA3151 NONE
     BMA3150 NONE
     BMA3149 NONE
     BMA3148 3248541 .. 3248574 -  -2.9  -3.62597   CGGATTGTTGAAGAA     TGACAGTCTCGCGCG AGCG CGCGCATTCCCGCCA      ATACCGAATTCCGAC  50 169
     BMA3147 NONE
     BMA3146 3246410 .. 3246422 -  -6.2  -2.71712   CTCTCGCCCCGAAAG                GCGG CGTGC CCGC                TCTTCCCCGCGCGGC  46 61
     BMA3137 NONE
     BMA3136 3233353 .. 3233370 -    -4  -4.56775   AGGCGGTCGGAAAAA             CGGCCG GAAAAG CGGGCG              GCGGCAAGCGAGCAC  72 521
     BMA3129 NONE
        maiA 3221699 .. 3221726 -  -4.6  -3.53012   CGCCCCGCCGCGAAA        CGGGCGCCCTGC GCGA GCCGCACGCCCC         GTGCCGGATTCGATG  52 106
     BMA3126 3219368 .. 3219406 -  -3.7  -2.50816   CTGTCATCGAGCAAT  TGGGGTCACGGCCGGGCGC GTC GCGCGCGGCCGC--CGACA  TGGGCGCACGTCGCG  39 72
        coaD NONE
     BMA3124 3218443 .. 3218471 -   -16  -3.39288   GACGTCGGAACAATA       CGGCGGCGCGCGG CGAA CCG-GCACCGCCG        CGCTCAGCGAACGGG  82 67
        mutM NONE
        mutY 3209011 .. 3209043 -  -9.1  -3.57144   CGCGCCATCGCGAAA     GCGGTCGGGCCGCGC CGCCT GCGC-GCC-GTCCGC     ATGCCGCCGTGCCCC  63 129
     BMA3101 3197295 .. 3197315 -  -6.8  -5.40474   ACTCTCCGAAAAAAA            CGGCGC TGCAATCTC GCGCCG            TTCGTCGATCGCTCG  95 70
     BMA3099 NONE
     BMA3098 3195156 .. 3195168 -  -3.3   -3.6279   AAATCTTCCGAACAA                TGCGC CGC GCTCA                ACCCAAGCCCAGCGG  51 23
      purU-1 3194105 .. 3194138 - -15.3  -4.92239   CGAAAAATCCAAAAA     GAAAGGCCGCATGCG TCAT CGAACGCGGCCTTCC      TTTTTCGTCCCCGCG 100 120
     BMA3094 NONE
         ssb 3187559 .. 3187579 -  -9.7  -5.26316   CCATGGCACAAAAAA            GGGCGTC ACGAGAG GACGCCC            TAAAGTCACCTTTTT 100 98
     BMA3092 NONE
     BMA3091 3185943 .. 3185960 -  -9.8  -4.56597   TGCCGCCCCGAAAAA             GCCCGC CCGAAC GCGGGC              TTTTTTGCGCGCGCG  86 119
     BMA3087 NONE
     BMA3086 NONE
     BMA3085 3180033 .. 3180091 - -24.5  -4.08216   CGACGCGCGGCAAAA CCCGCGCGGCGCGCGGCGCGCGTGGCAC GCAC GCGCGACG-GCGCCACACGCCGCCCGCG CGGCCGCGCCCGGTC 100 44
     BMA3083 3178621 .. 3178658 - -11.1  -3.44051   TCGCCATCACGATAA   GCGGCGCGCGTTCAATG CGGC CGCCGACCGCGCGCGGC    CATCGTTCATGTCGC  69 88
     BMA3081 3177008 .. 3177039 -  -5.2  -3.09834   GACGCCACTATGCAA      GCGCGCGGCTTAA GGCGAAA TTAA-CGGCGCGC      CGAGCGGGCGCGCGG  46 3
     BMA3080 3176082 .. 3176101 -   -10  -3.41978   CAACAGCAACAGCAA            CGTCAGCGG CAG CCGC-GACG            GCAAGACCTCAGCGC  65 34
     BMA3079 3175265 .. 3175319 - -16.3  -2.71712   CGGCTCGCTGCAAAC GTGCCGAGGCGCACGCCTTCGCGCGA TCCC TCG-GCGGCGGCTTGCGGCTCGGCGC CGTCGGGCCGCACGG  74 274
     BMA3065 3161912 .. 3161926 -  -5.6  -2.98823   TGCGCCCCACACACA               CCGGAT TCG AGCCGG               TCCATCGGTTAACTA  46 34
     BMA3064 3161260 .. 3161274 -  -9.2  -3.75153   GCGGGCGAAGCGAAA               CGGCGC TTC ACGCCG               CTACGCATCACGAAC  67 33
     BMA3063 3160030 .. 3160041 -  -3.6  -4.08692   GAAGGCCGCCGAAAA                GCCC GAAT AGGC                 GCAATGATCGCGCCG  60 416
     BMA3061 3157552 .. 3157579 - -19.8  -3.19192   GTCGACCGAACGGAA        CCGCGCGCGCCG GCGG CGGCGCGCGCGC         ACGTGACGCGCCCGG  90 184
      glmS-1 3154820 .. 3154877 - -16.2  -4.28432   AAGCGGAATCGAAAA CGGCGACGGCCGCGCGAATCGCGCGCCG CCTG CGGCGCGCGCTCGGCGCA-CCGGC-CCA TTGCGCGCGCCGCGT 100 111
     BMA3055 3150459 .. 3150504 - -13.1  -2.54193   CACGATCGCAATCGA TCGGCCCGGCCGCGTGCGCGGC GGC GCAGGGC-CACGGCCCGCCCGA CGCGCGCCTCGCCAC  62 126
     BMA3046 3142249 .. 3142285 -    -8  -3.02829   GACACCGTTTCAACA   CGG-TCCGGACACCGAGG GCG CCTC-ACGACCGGAACCG   TTCCCGCCCGCGCGC  52 11
     BMA3045 3141538 .. 3141550 -  -4.7  -2.87132   CGTGCGTGCGATAGA                CGGCG CGT CGCCT                GCGCCCGCGCTCGGG  44 280
     BMA3043 NONE
        pckA 3138854 .. 3138880 -  -5.8  -5.40072   GCCCGTCGAAAAAAA        CCGCCTG-CGC GCCGAA GCGTCATGCGG         TTGTTTCGATTCGCG  95 158
     BMA3041 3137424 .. 3137482 -   -16  -3.13522   AGCTTTCGATGAATA CG-CGTCGCTTTCTCGCCGCGACGGCCGC CGTC GCGGCCGCCGC-GCT-GAGCGCGACGTCG GCGCTCGCGTCGACG  80 344
        mdcL NONE
        mdcM 3134822 .. 3134854 -   -22  -3.05384   CCTCTCGGGATCGAA      GCCGCGCGTGCCGC CTCGC GCGGCACGCGCCGC      CTCGTTGCCGCACGC  95 106
        mdcA NONE
        mdcD NONE
        mdcB NONE
        mdcC NONE
        mdcG 3129912 .. 3129970 -  -2.4  -3.05384   CCCGCTCCCATCGAA CTCGACGCATTCGATACACCTGACGCAT CCA ACGCATCCAACGCATCCAACGCATCCAA CGCATCCAACGCATC  41 142
        citG 3128787 .. 3128799 -  -5.5  -2.80493   CCCCGAACAGAGAAT                CGCGA TCG TCACG                GCAATGCCCGCGCGT  43 21
     BMA3031 3127644 .. 3127656 - -10.5  -2.70932   GTCGGCGTCGAAGTA                CGCGC CAA GCGCG                GCGTCGCGCGAGGGC  56 229
     BMA3029 NONE
     BMA3028 3125497 .. 3125516 -  -8.6  -2.59564   GGGGCAGGTCAGAAT            CGACGAGCA TCG TGC-CGTCG            TCGGTCAGGAGCGTC  51 249
     BMA3022 3122948 .. 3122974 - -14.5  -3.29511   GCGACGGTGCGACAA        CGCGACAACGCG ACAA CGCGTTG-CGCG         CGGCCGCGACAGGTA  79 338
     BMA3021 3121556 .. 3121599 - -12.2  -3.44146   GCGGTCGAGAAGTAA GCGGCGCGGCGGCTCGCTGCG ATC CGCGGCG-GTCGCGGCGCGAC GTGCCGCGCGCGGAT  73 79
     BMA3019 3120383 .. 3120428 - -15.3  -3.14132   CGTCGTCCCGATGAA CGGCATGTCGATGCGGCGCGA CCGT TCGCGCCGCATCGTATCGTCG ATACAACTCGTTGCA  77 60
     BMA3016 3118502 .. 3118550 -  -5.9  -2.89742   GTGAAGTTCGACAGA GTGACGCCTGCGCGCCGCG-GCG ACGTA CGCGCGCGA-GCACCGGCGTTAA GCCGGTCGAGTGTAT  47 524
     BMA3014 3117893 .. 3117928 - -13.9  -3.05384   CCGTTGCGCACGCAA    CCGCCGGCATGCGCGG GCGAG CCGTGCG-GCCGGCGG    CGAGGGCCGGGCGCA  69 59
     BMA3013 3116340 .. 3116359 -  -4.9  -3.36823   GGGGCTAAAACGCAA            CCGGACC TACGCG GGCCCAG             GCGGCCCAGGCGGAC  49 131
     BMA3012 3114593 .. 3114611 -    -8  -3.14211   ATGCGCTCGCACCAA             CTCGCACG GCG CGCGCGCG             GGCCGGTGTTCTTCG  53 518
     BMA3008 NONE
     BMA3007 NONE
     BMA3006 3110753 .. 3110763 -  -3.2  -3.54935   CAAAGTCCCTTTAAA                 CCAA CTC CTGG                 AAAGCGGCAGGAGCG  51 10
     BMA3005 3109454 .. 3109470 -  -8.7  -2.71322   TCAATGGATAGAGTA              CTGCCCT CCG AAGGCAG              GGGTTGCTGGTTCGA  52 124
     BMA3003 3108195 .. 3108222 - -10.4  -4.35524   GCTGCAAAGCGAAAA        CCCCCGCATTGC TTGC GCGGCGCGGGGG         TTTTTCGTTCGCCGT  81 55
     BMA3001 3104723 .. 3104754 -    -5  -2.78384   TGTGCGCTCATGATA      GCGGCG-CGCGCG GGTCAAT CGGGCGTCGCCGT      CTGCGCGAGCGCGGT  43 8
     BMA3000 3103843 .. 3103863 -  -4.6  -3.93061   AGGCGAAAACGGAAA           GCCCGCGCG CATT CGCGCCG-C            GTCGCTCACGCGGCG  60 99
     BMA2999 3103448 .. 3103478 -  -4.4  -3.53012   TGTCTGCTTGCGAAA       CGGGGCGCTGCGGC TCG GACGCCGCACGGCG       ACGGATGCCTATTGT  49 114
     BMA2998 3102244 .. 3102255 -  -7.2  -3.25356   AGGCAAATGGACGAA                CGGC TCAG GCCG                 GCATTGAGATGACGT  55 141
     BMA2997 3101728 .. 3101768 -  -7.5  -3.53012   GTGCCGGGGTCGAAA  GCCCAAGCCTCAAGC GTTTCGACGGT GCGCGCGGCTTGGGC  GGGAAGGGCGCCGAA  58 97
     BMA2996 3101085 .. 3101105 -  -7.5  -5.07652   GGCGCGAAAACAAAA            CGGCAACTC GGC GAACCGCCG            GCGCATGAAGCCGCC  90 291
        gcvT NONE
        gcvH 3099158 .. 3099177 -  -7.8  -2.78384   CCTGTGTCGACCAGA            GTTAGCGC TTTA GCGCTTAC             GCTGGTCCCATGCTT  49 289
        gcvP 3096178 .. 3096205 - -15.5  -3.56704   CGTCGATGAAAGGAA        GGCGGCGCGGC GCGCGG GCCGCGCCGGC         GCGTCAGGCGTAATC  83 29
     BMA2992 NONE
        sdaA 3093457 .. 3093507 -   -11  -3.24021   CGCCGAAACACCGAA GCCGCCCGCGCG-CGAACGGCGGC TGAAG GCCGCGGCGCAACG-GCGCGCGGC CTTTTCGCGTCAGCA  64 35
     BMA2989 NONE
     BMA2988 3088910 .. 3088936 -  -7.3  -3.14344   GAGCTGTGCGAGCAA        CTGCA-CGTGAG CCGG CGCACGCTGCAG         TATTGCTTCCAGGAT  53 363
     BMA2986 3086218 .. 3086269 -   -15  -3.56594   CGAAAGGCCCCGAAA TCGTCAGGCCCGACGGACGCGCAT CGAC ACGCGATTCCGCCGGGCCCGGCCA AGCCGTTCATGCTGC  83 67
     BMA2979 3078404 .. 3078461 - -11.8  -3.32844   GGCGGCATCGCACAA GGGGAGC-CGCCGGGCCGACGCGCG GTATCCGCT CGCGCGTGGGTGCGGCGCGCGCCGC TCAGCCCGGCACCGC  66 248
     BMA2975 3072444 .. 3072495 - -23.1  -4.62984   TGACTAGATATAAAA GA-ACGCAAGCCGCGTTGCGCCCG CCGGC CGGGCGTGACGCGGCTTGCGCGTC AGCCGACGTGCGAGC 100 24
     BMA2974 3071349 .. 3071365 -  -3.5  -2.63631   TGAATTTCGACATGA              GCCTGCC CAT GGCTGGA              CTGGACACGTTCGCC  40 413
     BMA2968 NONE
         fcs 3063418 .. 3063458 -  -6.8  -3.91357   GGACAAGTACAAGAA GCGCTT-CGGCGAAGACGT GCAG ACGTACTCGCCGTATGCGT  ACGACGGCGCGATGG  63 480
     BMA2964 3057973 .. 3058009 -  -4.1  -2.78384   CGGCGCTTCAGCACA    CGCTGCGCGCGTGGCAG CCG CTGCTGCGCGAGCTGAA    GGGCGTGCTGCGCTG  40 82
        pheC 3052932 .. 3052944 -  -4.1  -3.65902   CCGACGGCATCGAAA                TCGAC ATG ATCGA                CGTGTTTCGCAAGCC  51 409
     BMA2932 3021959 .. 3022017 - -12.3  -3.16564   GGTCGAGCTCATCAA CGCGCACGAGTTCGCCAACGG-CGTG TCGTGCTT CACGTCCGACGGCGGCATCGCGCGCG CGTTCGCGCGGAAGA  68 227
     BMA2930 3019379 .. 3019414 - -21.2  -3.57462   GACGCGACGCGGAAA    GCCGCGC-GCCGTGTCC GCC GGAAACGGCCGCGCGGC    GGGCGTTCGCGTGGC 100 286
     BMA2929 3018751 .. 3018777 -  -5.8  -3.28712   GGTGCTCGCCGACAA        GCGTCACGCCG TGGGTT CGGCCTG-CGC         GTTGAGCAGATCGAC  52 2
        phhA 3017061 .. 3017095 - -16.4  -3.01712   GTCCCTCGTCCAATA    GCGGCGCGGCCGCGC CCATTC GCGCGGCGGCGC-GC     CGTATCGGCCATTCT  78 55
     BMA2926 3016373 .. 3016388 -    -6  -4.72272   CGTTTCCACGAAAAA              CGTCGG AAGC CCGGCG               GCAAGCAGGACGGCC  82 373
     BMA2924 3015523 .. 3015544 - -15.9  -4.35474   GAAAGAAAAGAATAA           GCGCCGCTT CGCG AAGCGGCGC            AGGGCAAGCATGCCG 100 90
     BMA2923 3013570 .. 3013621 -  -7.7  -4.40123   CAAGAAAAAGAAGAA GTGACGCC-CGGCGGCGGTGCGCG GCAAG CTCGCGCGGCCGCCGCGGTTTCCC GGCGTTCGAATCGGC  79 419
        hupB 3003770 .. 3003788 -  -4.4  -5.77571   ATTAAAAAACAAAAA             TCCCCCAC TTG GCGAGGGT             TTGTCAGCAATCTGA 100 84
     BMA2912 3002211 .. 3002229 - -13.1  -4.36931   GAACGCAGACGAAAA             GGGCCGC TTCAT GCGGCCC             CAGACTGCTGACGAA  88 81
     BMA2910 NONE
     BMA2909 NONE
     BMA2908 2999556 .. 2999567 -    -3  -3.32294   CCAAAGCGGCTACAA                CATT TGGC AATG                 GTAGAGGCGGGTGAA  45 81
     BMA2907 2998921 .. 2998971 - -11.8  -3.69216   GCGCGATGCAAAAGA GTGCGGCACGGCGCT--GCGCGTGC CGCG GCGCGCGCCGAGCGCCGGGCCGG-C GAGCGCGCGCCGGCG  74 128
     BMA2904 2996616 .. 2996641 - -11.7  -3.14602   GCTATGGGACGAATA         CGGCGCGTCGC GGGA GCGGCGCGCGG          GGCTCGAGCTGCTCG  64 245
     BMA2902 2994477 .. 2994513 -  -4.2  -4.15044   TTGCCGGCGAAGAAA   GCGTGCGAT-GCGCGGC GCAG GCCGAGCGAGCGGCCGC    CCGGCGCTCATGCCA  63 98
     BMA2897 2990256 .. 2990273 -  -4.7  -4.18018   CGCCGGCATGGAAAA             GCGCGCC CTGC GGCGAAC              AATGCGCCGGGCTGC  66 166
     BMA2896 2989127 .. 2989175 -  -6.5  -3.61517   AGCCGGGGGGAACAA CCGCTCGGCGCGC-CCGCATCG TACAAG CGACGCGACGATCGCGGTGCGG GACGGCCATCGAACG  57 114
     BMA2895 2987190 .. 2987207 -    -4  -3.53444   TTACGGCTGCGCAAA             CGCGCG ACTTGA CCCGCG              GGACGCTGTACGTCT  49 238
     BMA2894 2985179 .. 2985197 -  -8.8  -4.07885   CATCGGCTGCGAAAA             GGCGTTCG TGC CGAATGCC             GGACATATCTCGAAT  72 162
     BMA2891 2982362 .. 2982387 -  -3.1  -3.25802   CAGGAAATCCATGAA         CGGCGACGATT CGGG AAACGACGCCT          TCTCGGCCTGGAACG  45 386
     BMA2889 2981522 .. 2981547 - -17.6   -4.8622   CGCGCCAAGCAAAAA         CGGCTCGGCC ATCCCG GGCCGAGCCG          TTTCGAGCCGATTGC 100 55
     BMA2888 2979352 .. 2979369 - -14.1  -3.72576   CGTGCGGCGACGAAA             CCGGCCG GCCG CGGCCGG              TTTCCCGCCGAGCCT  82 40
     BMA2884 2976252 .. 2976272 -  -6.2  -3.12351   GCGGCCGACACCGAA            GCGAAAAT CGATC ATTTCCGC            CGCGCGTGCCGCACG  50 183
      rpsU-1 2963873 .. 2963906 - -20.3  -5.07652   GGCGCCAAAACAAAA     CGGCGGCGCGGCTTC TTGC GAAGCGGCACCGCCG      TCGAGGCGAAGCGAA 100 47
     BMA2870 NONE
     BMA2869 2960879 .. 2960896 - -14.1  -4.34267   GGACACAAGCGAAAA             CGGGCGC CGCG GCGCCCG              TTTTCGTGGCGGATG  95 80
     BMA2867 2959411 .. 2959430 -   -10   -4.0162   TTTTCATAGCAGAAA            GCCGCATC CGGA AATGCGGC             TTTCTTTTTGCCAAG  75 51
     BMA2865 2957899 .. 2957913 -    -7  -3.86194   AATTTTTCCGACAAA               GGGCGG GAA CCGCCT               GCGAACGCCCGGCCG  67 158
     BMA2864 2957311 .. 2957321 -    -4  -3.98282   TTTACACCAACCAAA                 CAAT TCG ATTG                 CCCATTTCGATTGAT  60 78
        flhC 2956658 .. 2956689 - -19.4  -3.05266   AGCAGAAGGAAAGGA      GCGGCGTGCCGCCCG AAG CGCGCGGC-CGCCGC      GGGCGAACGCGCGTT  85 65
        motA 2955542 .. 2955554 -  -3.3  -3.83155   CATCAACAGGAAGAA                CGCCA TCA TCGCG                GTCATGAAGTCCGCA  58 146
     BMA2860 2954216 .. 2954233 -    -2  -4.58395   TTCACCGCCTAAAAA             CGTCGTG TTCGT CACGA-G             AGGCTCGACGACGCC  71 19
        cheA NONE
      cheW-2 NONE
     BMA2857 NONE
        cheR NONE
        cheD NONE
        cheB NONE
     BMA2853 NONE
        cheY NONE
     BMA2851 2944925 .. 2944949 -  -2.2  -3.37975   ACGCATTATCGACAA          TCGAAAGC GAAAAGAAA GCTTTCAA          GAGCCTGCCGATCAG  45 122
     BMA2850 NONE
     BMA2849 2942993 .. 2943014 - -17.3  -3.70505   CAAACCAATGCTAAA           CGGGCGCGA TTCC TCGCGCCCG            TTCGGCCCTCAATCC  95 83
     BMA2848 2942289 .. 2942316 -    -9  -4.10657   CCATATCGCGCAAAA        GCCGCGCTGCCGC GAA GCGGC-GCGCCGA        ACGAACCGCCGCTCA  75 94
        flhB NONE
        flhA 2938020 .. 2938044 - -11.3  -3.44206   GAACACCGACGAGAA          CACGTCGGGCA TGC CGCCCGCCGCG          TACGGATTCGCGGCG  69 354
     BMA2845 NONE
     BMA2844 NONE
        fliA 2934797 .. 2934818 -  -7.3  -4.07568   CGGTCTCGGCGAAAA           CGATCGCCGC TAT GCGACGAT-G           CTGCGCCGACACACC  69 279
        ahcY 2933193 .. 2933239 - -20.1  -3.52073   CCCGGAAGATGAGAA CGCGCGGCGCGCCGGGCGGC GGTGCCGT GCCGACT-GCGCGCCGCGCG GGCGGGCGTCAGGCG 100 83
     BMA2841 NONE
        metF 2931863 .. 2931888 - -17.7  -5.40072   GCTCGCGCAAAAAAA         GAGGCGAAACC CGCG GGTTTCGCCTC          GTCATCGTCGCCGGC 100 69
     BMA2836 NONE
     BMA2835 NONE
     BMA2834 2926851 .. 2926883 - -29.3  -4.45544   GGGCAGCAAGCAAAA      CGGGAACGGGGCACG CAC CGTGCCCCGTTCCCG      CGTCGAACTTAGACC 100 115
     BMA2831 NONE
     BMA2830 NONE
     BMA2829 2919357 .. 2919390 - -24.7   -5.0538   CGGCATGTGAAAAAA     GCGACGCAGCGGTCCC GCG GGG-CCGCTGCGTCGC     TTTTCCGTTCTTGCG 100 67
     BMA2817 2901448 .. 2901458 -  -2.4  -4.52781   GAACCAGAATCAAAA                 GGGG GCA CCCA                 ATCATGATTATCTTC  68 39
     BMA2815 2900208 .. 2900255 -  -8.3  -2.54523   CCACACCGTAACGCA CGG-CGCGCGCGCTTTCCGTGCG GCAC CGCACGCAGCG-GCGCCCGGCCG GCAGGATCGATCAGT  51 268
     BMA2813 2898927 .. 2898963 -  -7.9  -2.78384   GGCGGCTCGACGATA   GGCGGCCGACGATCGG CAAGCC CCGA-CGCCGTGCGCC    CTGCCCGCTTTCGTC  49 39
     BMA2812 NONE
     BMA2811 2897449 .. 2897505 -   -10  -3.11208   GTTTACCGAAAACCA TCCGCGCCGCCGCACGCCCATGCAGCGC GCC GCGCT-CACGCGCGGGCGGCAA-GCCGC CAAAGCGACGTGATC  60 4
     BMA2810 2896252 .. 2896268 - -11.5  -2.79684   CTACGAACGCAATCA              GGCGACG ATG CGCCGCC              TCGGCCACGCGGGCT  59 217
     BMA2806 2893087 .. 2893130 - -16.2  -3.57561   GCGCAACGGTTGAAA CGAACGACCGCGGCGCGCCGG CCGAT CCGGCGCGC-GC-GTC-TTCG TCCTCACGGCGCTCG  85 223
     BMA2805 2892135 .. 2892185 - -14.6  -3.14132   CCCGCCGGCCAGCAA GGGGCGCCCCGC-CCGCGACCGCC CGACC GGCGGCCCCGGCGCGCG-CGGCCC TACCGTGGCGCCTCG  77 66
     BMA2804 2890173 .. 2890196 -   -11  -4.84918   CCCAGAAAGACAAAA          CCCCACGCTC ACAA AAACGTGGGG           TTCGTCAGCAGTCTG 100 195
     BMA2801 NONE
     BMA2800 NONE
     BMA2799 NONE
     BMA2798 2885169 .. 2885195 - -13.8  -4.79752   CGTAACAATAGAAAA         GGGTTACAGGCA GAT CACCTGTAACCC         TTCGATTATTCTTGG 100 178
     BMA2794 2883199 .. 2883209 -  -2.4  -3.29511   GGGACTTTGCTAGAA                 GCCC ATT GGCC                 CTATCGAAGGGGGCA  45 109
     BMA2791 2881454 .. 2881472 -  -4.4  -5.77571   ATTAAAAAACAAAAA             TCCCCCAC TTG GCGAGGGT             TTGTCAGCAATCTGA 100 92
     BMA2790 2879894 .. 2879911 - -12.7  -5.79595   GTCGAAAAGAAAAAA             CCCGCTG AAAC CAGCGGG              TTCAGACTGCTGACG 100 83
     BMA2788 2878161 .. 2878219 -  -9.3  -3.76775   CGCAAGATACGCAAA GCGCGCAGC-GCTAGGCCGCCGGCGCCAC TAG GCCGCGCCGCCGACGC-GCGGCAGAGCGC AACAGGCGGACACCC  67 130
        gspD NONE
        gspE 2873528 .. 2873559 -  -3.8  -3.53811   TCGATCGCTTCGAAA     CGGAAGGCCGGCAT GACGCT ATG-C-GCCTCCCG      TCACGCGCAGCACTT  51 12
        gspF 2871834 .. 2871853 -   -10  -3.31461   CATTCATCCGTACAA            TAGCGCGC ATGA ACGCGCTA             TCGATCCGGATCCTT  63 496
        gspG 2871209 .. 2871221 -  -4.7  -2.89659   TACATCGAGAACAAG                GCGTG CGT CGCGC                GTGAGCGGGGCGTCA  44 46
        gspH NONE
        gspI NONE
        gspJ 2869346 .. 2869402 -  -5.7  -3.53012   GCGCGGGCGGGCAAA CGCGGACATCGGCCACGGCGCTGCCGCC GTGA GGCG-C-GCGCGGCGAACG-CGCCGGCG CCGGCTGCGCGGCGT  55 118
        gspK 2868211 .. 2868224 -  -2.3  -2.69188   AATAGGACAATCAAC               GTGCT CAAG AGCTC                CTCTCCCGAATGGCG  39 44
        gspL NONE
     BMA2775 NONE
        gspN 2864926 .. 2864984 - -13.8  -2.87211   ATCGCGCGCGAGACA GGCGGCAT-GCAGGC-GC-CCGCCGCGCC GGCC GGGGCGGCGGCGCCGGCGGCCATGCCGGC CGCGGCCGTTGCGCC  68 496
     BMA2771 2862237 .. 2862250 -  -2.3  -3.58329   TAAATAGGCGGCAAA               CGGGT CGCG ATCCG                AAGGCCGTTCATCGT  50 50
     BMA2770 NONE
     BMA2768 NONE
     BMA2767 2857989 .. 2858009 - -15.4  -3.54424   CGGCAGGCGGCGAAA            GCGCCGCC TGCCG GGCGGCGC            GAGTGCCGGAAAGAG  83 197
     BMA2765 NONE
        fliM 2855783 .. 2855804 -  -6.5  -3.53012   CGCGGTGTCCGCAAA           CGCCGGC-TC GTC GATGCCGTCG           GCCTCGGGGGTCGAG  55 47
        fliN 2855305 .. 2855319 -  -9.2   -3.0814   ACGCACACCGGAACA               GCCCGC GCG GCGAGC               GGCGCGAAGCGCGGT  55 42
        fliO NONE
     BMA2761 NONE
     BMA2760 NONE
     BMA2759 2853207 .. 2853217 -  -3.2  -3.54935   CAAAGTCCCTTTAAA                 CCAA CTC CTGG                 AAAGCGGCAGGAGCG  51 10
     BMA2758 NONE
     BMA2757 2851198 .. 2851224 - -16.7  -5.14563   GGCCCGATCAAAAAA         GGCGATGTCCA ACAAG TGGACATCGCC         TTTTCGTTTGCGCGT 100 173
        cyaY 2849059 .. 2849077 -  -4.4  -5.77571   ATTAAAAAACAAAAA             TCCCCCAC TTG GCGAGGGT             TTGTCAGCAATCTGA 100 132
     BMA2753 2847499 .. 2847516 - -12.7  -5.79595   CGCGAAAAGAAAAAA             CCCGCTG AAAC CAGCGGG              CTCAGACTGCTGACG 100 83
     BMA2751 NONE
     BMA2750 2843110 .. 2843167 - -11.3  -3.19602   CGCCGCAGACGAACA CGCCGCACG-CGAACGCCGCGCGCATCG CCATT CGCCA-GC-CGGCGCCCGACATGCGGCG CGAATCGGCCCATCT  64 82
     BMA2749 2842176 .. 2842230 -  -6.9  -3.20723   CGCCGACCAACCGAA CGGGGCGCCG-ACG-GGCAGCGGCGGC AAC GATGCAACTGCCTCGCCCGCCGCTCCG AGCGCGCATCCCAGC  50 63
     BMA2748 2840510 .. 2840567 -  -5.4  -3.57462   CAGCTTACTGGCAAA GCGCCCGCCTTG-TCGAGC-CTGGCTCC CACG GGCGTCAGGGCCCGATCACGACGGTCGG CGTGATGTAGACGAC  54 2
        aroK NONE
        aroB NONE
     BMA2745 NONE
        ugpB 2836105 .. 2836141 - -13.7  -4.09685   CCGCATGCGCGAAAA   GGCCGCGCCGGCCGAGC CGCAC GC-CGGC-GGCGCGGGC   TCAGCCGCCCGATTT  90 26
        ugpE NONE
        ugpC 2833150 .. 2833169 -  -9.2  -3.53012   CTCTCTCGTCGGAAA            CCGCGAGC CGGG GCTCGGGG             ACTCGAATCAGCCGG  61 33
        ugpQ 2831961 .. 2831980 -  -4.9  -3.27923   CGCGAAGATCACGAA            CACCGCA TTCGAG CGCGGCG             CGCTCGGCGGGCCGA  49 416
     BMA2737 2830546 .. 2830565 - -13.6  -4.40963   ATGGGGCAAAAACAA            GCGGCATC CGCG GATGCCGC             CTCGCGCCCGCCGCC 100 48
        gltB NONE
        gltD 2823976 .. 2823998 - -18.4  -5.93809   CGCGTATAAAAAAAA           CCGGGCGCCC GCG GGACGCCCGG           TTTGTCGAAACGGCG 100 61
     BMA2734 NONE
     BMA2733 NONE
     BMA2732 2821636 .. 2821693 - -12.7  -3.14931   CGCAGCGGGGATGAA GCCGCGCTGAAGC-CGCGCGCGAGCGGC CCGCC GCCCCCCGCGC-CGTGCTTATGC-CGGC AGCGCCGCTGCCGCG  68 16
     BMA2730 NONE
     BMA2729 NONE
        thiG 2816476 .. 2816522 - -14.9  -3.97368   GCCGCAATCGAGAAA CGCCGCGAGCGCCGCGATCCA GTCGT CGGCGAGCGGCGCGCGCGACG CGAGCGCATGGCGCG  95 311
        thiE NONE
     BMA2726 NONE
     BMA2725 NONE
     BMA2724 NONE
        vacJ NONE
     BMA2721 2811380 .. 2811425 - -21.1  -3.78329   GTTGATCAACGGAAA GGCAGCGGCTCGCCCACGGGCG CGA CGGCCGTGGGCGAGCC-CGGAC GCGGGCGTCAATGTC 100 33
     BMA2720 NONE
     BMA2719 2810194 .. 2810215 -  -2.9  -3.29043   AATTTCCTTGTAGAA           CAGCGTGCGG AAC CCGCTCA-TG           CCAACCCCTCGATCA  45 21
     BMA2718 2809378 .. 2809425 -  -4.7  -3.92324   GTCGGCAACATGAAA TGCTCCTGTCAGTACGCGCCAGG CCGC CCGGGCGCGCGCCG-C-GAAGCG GCGGCGAACGCGGCG  60 59
     BMA2717 NONE
        murA NONE
        hisG NONE
        hisD NONE
      hisC-1 2804492 .. 2804526 -  -8.5  -3.96892   AATGGGGACGAGAAA    GGCGGCGCCCCG--GGG TGG CCCGTCAGGGCAGCGCC    AGCTTCAGTGCGGCC  72 13
        hisB NONE
     BMA2711 NONE
        hisH 2802423 .. 2802452 -  -9.2  -4.28375   TGAAGAGATCGAAAA       GAC-GCGCGCCGG CCCAT CCGGCGCGATGCC       GTCTCGCTAGTTTAG  78 122
        hisA 2801605 .. 2801624 -  -4.9  -3.04398   CGGCTTGGCGAAAAG            GCGTCGT GCCGAG ACGGCGC             GTCAGGCGTCGTCGA  46 27
        hisF NONE
        hisI NONE
        hisE 2799966 .. 2799990 -  -3.4  -4.46212   CCTTTGATGACAAAA          CTTACGCGGC GCGTG GCCGCATTGG          CTCAACCGCCGTTTT  70 27
     BMA2705 NONE
     BMA2704 2799109 .. 2799127 -  -9.5  -2.71712   TCTCGCGGCGCAAAT             CGCCGGC CCCGT GCCGGCA             TCGTTCCGATGGCGG  56 54
        tatA NONE
        tatB 2798290 .. 2798303 -  -4.5   -3.8647   ATCGATCAGAGGAAA               CG-CGC GGG GCGGCG               CAGGCTCGCCGGCCG  60 2
        tatC 2797254 .. 2797272 -   -11  -5.27335   GGCGGCAAACAAAAA             GGCAATCC ACC GGATCGCC             TTTTTCGTTTCGAGC 100 212
     BMA2699 NONE
        petA NONE
        petB NONE
        petC 2792074 .. 2792132 - -19.5  -4.56597   GCGTTTCCTCAAAAA GCCGAGGGCCAGCGCGCGGAAAAGCCC CTTGC AGGCTCTTCCTTGCGCTGGCCCCACGC CAGTCTCGGCGTGAT 100 40
        sspA 2791393 .. 2791423 - -21.9  -3.75332   ATCCTCGAACGGAAA       CGGACGCGGCGGC GCAAT GCCGCCGCATCCG       CTCCCCAGTCACATA 100 45
        sspB 2790713 .. 2790751 - -13.2  -3.53224   GAGGCGTTTTGGAAA   CGCCAAGGGGTTACGCGA ACC TCACGTAACCCCTTGATT   TGATTGGTGCCGGCT  76 126
     BMA2691 2788997 .. 2789034 - -14.2  -3.61398   CCGCGCCGGCAACAA  CGCGTGCAC-GCTCGCGC GTTC GCACG-GCTGCGCACGCG   TAACGCCATCGACGG  78 72
     BMA2688 NONE
     BMA2687 2786459 .. 2786469 -  -3.2  -3.54935   CAAAGTCCCTTTAAA                 CCAA CTC CTGG                 AAAGCGGCAGGAGCG  51 10
     BMA2686 NONE
        fliQ 2785476 .. 2785489 -  -2.3  -2.71364   GGACGGGCGGAACGA               GCCGA CGAA TCGGG                CGGATCAGGCGAATC  39 93
        fliR 2784531 .. 2784559 - -13.7  -3.53012   CGCGCCGCGCCGAAA        CGGCGGGCGACGC CGG GCAGCGCGCGCCG        CCGGCGAGCGACGCA  76 122
     BMA2680 2781255 .. 2781282 -  -2.7  -3.04517   AGCCTGGTTCAAAAC        TCGCG-GCGC TGTTATTTC GCGCTCACGA        AATCGTTGGTATAAG  41 9
     BMA2679 NONE
     BMA2678 2779464 .. 2779494 -   -22  -4.16943   CTCCAGAGCCCAAAA       CGAAACGGCGCACC GAA GATGCGCCGTTTCG       TTGATGCATCGTCTT 100 40
     BMA2677 NONE
     BMA2676 2777272 .. 2777284 -  -4.1  -3.53224   CACGGCTTCGCGAAA                CATCG GAA CAATG                GCAAAGCAGGCCGAA  49 105
     BMA2675 2775753 .. 2775770 - -14.1  -4.96848   CGGGGCAGACAAAAA             GCCCGGC ATGA GCCGGGC              CGTCGAACGCCGCGG 100 159
     BMA2674 NONE
     BMA2673 2770269 .. 2770312 - -16.6  -3.75897   AAGGGCCAACGCAAA GCCGCCGC-GCGCCGCGCGCC GGA AACGAACGGCGATGCGGCGGC GCAGCGGAGCATGCC  90 59
     BMA2672 2769929 .. 2769951 -  -3.3  -2.89797   GGCGCACAAACACTA           GCTCGACGA TGCAC TCGGCGATC           GTCAGACGTTATGGA  42 34
     BMA2671 2768592 .. 2768645 - -15.8  -3.53811   CCGACGCGTTCGAAA CCCGCCCCGAGCCAGGCCGGCGCAC CCGGC GAACTCCGGCC-GGCCCGGCGCGCG TGCCGCGCGCCCGCT  85 88
     BMA2670 2767207 .. 2767222 - -11.8  -3.17075   TCGCGTCGAAGGGAA              GCGGCG CGAA CGCCGC               GTGAGGCGGGCGAGC  64 152
     BMA2658 NONE
     BMA2657 2754379 .. 2754405 - -10.8   -5.8187   CACGGAACAAAAAAA         GGGCGCCCGG TATTCGC CCGAACGCCC         TTGTCCTTTCGAAGG 100 66
     BMA2656 2754226 .. 2754236 -  -2.4  -4.52589   CCGCGGCACAGAAAA                 GGAG CTC CGCC                 ATCGAGCGGCTTATC  68 36
         tuf 2750620 .. 2750641 -  -5.8  -4.67651   ACACTCTAAAACAAA           CGCCACGT AGAAGA ACGTGGCT            TATGTGGCAGGGGCA  82 165
        secE NONE
        nusG 2749564 .. 2749580 -    -5  -3.37796   TTCGATGAGTGATAA              CGCGGG TTCGT CCTGCG              ACTACTTGCGCTCCT  49 109
        rplK NONE
        rplA 2748306 .. 2748337 - -12.4  -2.57211   ACGGTCTTTGATAAC      CGGCCGTTCGA-CAA TGC CTGCTCGAACGACCG      CCCAAAGCCCTTTAA  62 76
        rplJ NONE
        rplL 2747110 .. 2747134 -   -15  -5.06735   CACAAAGCACAAAAA          GGCCGGCGGT GAAAA ACCGCCAGCC          TTCGCACAGCGCGCG 100 46
        rpoC 2738361 .. 2738384 - -19.6  -5.54192   ATGAACCTAAAAAAA          GCCGCCCGGT CGAA ACCGGGCGGC           TCCATCGGCCGGCAA 100 66
     BMA2639 2736991 .. 2737024 - -15.9  -3.17714   CGAAAGGTGGACGAA     GGTCGCACGTCGTCC ATTC GGCCGACGCGCGGCC      CACGCCGCGCACGCA  80 52
        recQ 2734874 .. 2734885 -  -4.4  -4.33165   TGAAATTGACCAAAA                TCGA CACG TCGA                 ACTCGGGCAAAGCGA  67 204
        rpsL 2734376 .. 2734388 -  -6.9  -3.14344   CATCTGCTCGACTAA                CCAGC TTG GCCGG                GTGACCACTTACTCG  50 105
        rpsG 2733764 .. 2733796 - -15.6   -4.1891   GCGCCTCAACACAAA     CGGGCGAG-GCGCTC GAAA AAGCGCACCCGCCCG      GAATTTTTCCGCTAA  95 56
      fusA-2 NONE
         tuf 2730273 .. 2730318 - -18.5  -4.17416   AGATCAGATAAAGAA CG-T-GGGACCGGGCGCC-TGC GGAGA GCAAGGCGCCCGGTCCCGATCG GTACTTCTACTGCCA 100 78
        rpsJ 2729768 .. 2729800 -  -7.5   -4.4715   GGCTAATTTACAAAA      CGCCGCAACCCGAAG AAG CTCCGGCCAGCGGCT      TTTTACGCGAATACG  79 132
        rplC NONE
        rplD NONE
        rplW NONE
        rplB NONE
        rpsS NONE
        rplV NONE
        rpsC NONE
        rplP NONE
        rpmC NONE
        rpsQ 2724872 .. 2724900 - -16.2  -3.26719   CCCATAAAGAGGGAA        GACCGGGATTAT AACAA ATAATCCCGGTC        ACGCAAGCAAAAACT  82 93
        rplN NONE
        rplX NONE
        rplE NONE
        rpsN NONE
        rpsH NONE
        rplF NONE
        rplR NONE
        rpsE NONE
        rpmD NONE
        rplO NONE
        secY NONE
      infA-2 NONE
        rpmJ 2718796 .. 2718811 -  -3.9  -5.27335   TTCCTCAAACAAAAA              GCGCA AACAAA CGCGC               AGTCAGCCTTGGCGC  89 28
        rpsM NONE
        rpsK 2717936 .. 2717972 - -12.1  -5.08088   AATGCGCAACAAAAA    GCGCGGCCCGTCGACGC AAA GCGGCGACAGGCAAGGC    GCCAACGCATCGTTA 100 38
        rpsD 2717149 .. 2717204 -  -3.6  -4.24123   GTAACAACCTGAAAA TGAACAGCCGAGGT--CCTGC-C-TTGCG GGA CGCAATAAGCAGGTTACCTCGGCCAT-CA ATCGGATTAACGCGA  63 32
        rpoA 2716047 .. 2716083 - -13.2  -5.08824   CCGGTATGGAAAAAA    GCAAGACGCGGATTTT AAAGG AAAATCCGCATCTTGA    CCAGTTACTGCGATA 100 48
        rplQ 2715519 .. 2715551 - -14.9   -4.8622   TCGGTCAACGAAAAA      CAAAAAGGGCCAAGC ATC GCCTGGCCCTTCGTG      CTACGCGTGGGATGC 100 44
        cutA NONE
     BMA2602 2713062 .. 2713084 -   -17  -4.67038   GCGTGAAAACGAAAA           CGGCGAGGCC TGA AGCCTCGCCG           TTTTTCATTTCACCG 100 150
     BMA2599 2710083 .. 2710117 -   -10  -5.22312   ACTCACAGCAAAAAA    GGGCAAGGCGGCCGT ACTTCG ACGGC-GCCCCACCC     TTTTCTTGTTCTAGC 100 96
     BMA2597 2706632 .. 2706657 - -15.5   -5.4505   CCGCGCAAGAAAAAA         CCGCCGA-GCAC ACA GTGCGTCGGCGG         TTATTAGTCGTTCGG 100 53
     BMA2596 NONE
     BMA2595 2705372 .. 2705382 -  -3.2  -3.54935   CAAAGTCCCTTTAAA                 CCAA CTC CTGG                 AAAGCGGCAGGAGCG  51 10
      maeB-2 2693764 .. 2693777 -  -3.7  -4.17316   ACGCCCCGAAAAGAA               GGCGG CCGC CCGAC                TGAACCGGTCGTCAA  63 149
     BMA2581 2687238 .. 2687248 -  -8.2  -3.28791   ACGGGCGGTCCACAA                 CGGG CCG CCCG                 TTTTTTTGAGCCGGC  59 95
     BMA2572 2679909 .. 2679925 -  -5.7  -3.95153   GCAATCAGGGATAAA              CCGGACC GGA GGGCCAG              GCTCGCGACTCGACG  63 112
     BMA2571 2677971 .. 2677989 -    -3  -3.08046   TTGCGATCCGAAAAT             CGCCCGCT TCC ACCAAGCG             CCCACACTTATCGGC  41 399
     BMA2565 NONE
     BMA2564 2671073 .. 2671091 -  -4.4  -5.77571   ATTAAAAAACAAAAA             TCCCCCAC TTG GCGAGGGT             TTGACCTGCCCCCTT 100 74
     BMA2563 2669516 .. 2669531 - -11.8  -4.30014   GGCAGTAACTTAAAA              GGCGCC CCAG GGCGCC               TCAGACTGCTGACGA  85 82
     BMA2561 2667301 .. 2667321 -  -9.6   -4.3467   AGTGGTACATGAAAA            GCGCGCCC CAGAT GGGCGCGG            CGGCAGGCATTTCGG  81 121
        mraZ NONE
        mraW NONE
     BMA2558 NONE
        ftsI NONE
        murE 2661898 .. 2661916 -  -3.1  -2.70932   TCGCGCCGGGAATCA            TCGCAGCG GCTT CGC-GCAA             GGTCAGCATCGTCAT  39 37
        murF NONE
        mraY NONE
        murD NONE
        ftsW 2656425 .. 2656441 -  -5.8  -4.36343   GAAGGAATGAACAAA             CGGTCCG GCCA CGG-CCG              CGCGGCTCGGCTTCG  72 96
        murG NONE
        murC NONE
        ddlB NONE
     BMA2548 NONE
        ftsA 2650836 .. 2650868 -  -5.4  -4.43307   CCGTCAAGAAAAGAA      CCGCTACTCGGCCG TTATT CGGCGGAAGATCGG      GCAACCCTCCGTCGC  72 78
        ftsZ 2649590 .. 2649619 -  -8.6  -3.53012   TCGTGCCGCGCGAAA      CCG-CGCGGCGCGA TGCC TCGCGC-GCGTCAG       TCGGCCTGCTTGCGC  61 22
     BMA2544 2648813 .. 2648869 - -18.8   -3.5393   ATTACCCTGCGGAAA TGCGAGACGGGCCGACG-CCCGGAACG GAGG CGTTCCCGGTCGTCAGCCCGTGTTACA ACCGCGTGTCGGGCG  95 80
        lpxC 2647698 .. 2647713 -  -8.2  -5.57396   ACAAGCAACAAAAAA              GCGGCC CGCA AGCCGC               TCTTTCTTGTTTGTC 100 77
        secA 2643252 .. 2643271 - -10.7   -4.4078   CTGCCCGAAGGAAAA            TGCCGGC GTTCGA GCCGGCA             TCGATTGGATTGAAG  88 136
        argJ NONE
     BMA2538 NONE
     BMA2537 2640457 .. 2640492 - -10.5  -2.52676   GATCGGCGGAACGGA   CGA-C-GCAGCGCCGTC CGAA GACGACGCCGCCGATCG    CGAAGGCGGCGGCCG  55 183
     BMA2529 2631884 .. 2631902 -  -4.4  -3.86346   GCACGCTGCGAGAAA             GCCCGACA AGC CGGCAGGC             GCGGCGCTCGGAGAT  58 91
     BMA2527 2629792 .. 2629803 -  -3.6  -3.91488   AAGTGGGCGAAAGAA                CGCG AACC CGCA                 TCCCGCACCGTCCGC  58 430
        rplU NONE
        rpmA 2627151 .. 2627173 - -13.4  -5.80951   ACGCAAAATAAAAAA           GGCCCCGC TGCTATC GCGGGGCC           TTTTCTTGGCTACGA 100 59
     BMA2521 2625815 .. 2625825 -  -6.8  -3.09516   TCGGCGATGATCGAA                 CGCA TCG TGCG                 CTGTCTCCTTGAGTG  48 104
        proB 2624635 .. 2624650 - -11.8  -5.01811   TGACGAAAGCAAAAA              GCCCGC ATGC GCGGGC               TTTTTTGTCGCCTTC 100 76
        proS NONE
     BMA2516 2620477 .. 2620503 - -23.8  -5.63517   GTCGGAAACAAAAAA         GCGGCTCGCGCA TCG TGCGCGAGCCGC         TTTTCTTTGCGCCAC 100 133
     BMA2513 2617379 .. 2617405 -  -2.2  -2.85545   TCGCGAAGAACAGCA         CGATGAGAAGAA GGA TTTGTCGCATCG         GGATCAGGTGTTCAA  40 37
     BMA2512 NONE
        ampD 2616259 .. 2616291 - -11.2  -2.61264   CGCCGCACTGAGAAT     CTCGCGG-GCCGGCG ACGA CGCCGGAACCGCGAT      CGGGAACAGAAAATG  59 230
        nrdA 2612872 .. 2612886 -  -5.6  -3.65827   GAACGCGGATCGAAA               CGCGAC GTC GTCGGG               GATGTTTCGATCACG  54 177
        nrdB 2611081 .. 2611125 - -12.2  -4.07885   CACCCTTCGTCAAAA CCCGCTTC-CCGCGGACGT TTATCAGG ACGTGCGCTGCGAAGCGGG CTATTCATCGGCGTA  83 359
     BMA2508 2610480 .. 2610508 - -18.9   -5.1861   GCCACCATGAAAAAA        TCCCGCCACCGGC GAA GCCGATGACGGGA        TCTCGATCGAGTAGG 100 92
         mpl NONE
     BMA2496 NONE
     BMA2495 NONE
        aroE 2596705 .. 2596726 -  -2.2  -3.53012   CCGGGCCGGGCGAAA           CG-GGGCTG TTGCG CATCCCGCG           TGCGCCTCCCGCGCT  47 40
        mtgA 2595806 .. 2595821 -  -6.1  -4.41348   GGCGGTCGAAATAAA              TCGGG GAAATA CCCGA               ATGCGGCGCGTATCG  75 154
     BMA2492 2593785 .. 2593801 -  -3.5  -2.97475   GCTCCGATGAGAAAT              GGGGTCG TCA CGTCCCG              CCCGCGCGGCGCGTG  43 80
     BMA2491 2593285 .. 2593314 - -15.7  -5.14563   GCGCGCATGAAAAAA       CGGGCTGAGCCGA TTGC CCGGCTGAGCCCG        TTCGATCCGCGCCCC 100 75
     BMA2490 NONE
        dgoK NONE
     BMA2488 NONE
     BMA2487 NONE
        araF 2588443 .. 2588455 -  -3.3  -2.75081   TATTGTCAAAACGCA                GTGCC GCA GCCAC                GTCGCCTCCGTTTCC  40 114
        araG 2586907 .. 2586946 -  -8.5  -3.53012   GCGCGCTTCGCGAAA CGTC-ATCGCGCCGGGCGG CGCG CCGCCCG-CGCGTTCGTCA  CGCGGCGTGCGCGGT  61 23
        araH 2585813 .. 2585827 -  -5.6  -3.53012   GTTCGTTCCCGGAAA               TGGGCG CCG CGCTCA               ATCGCGCGCGCCGCG  52 23
     BMA2483 NONE
     BMA2482 NONE
        pyrF 2582801 .. 2582826 - -17.5  -3.35798   ACCGGCGAGGCAGAA         CGCGCCGCGCG GATC CGCGCGGCGAG          CGGCGCGCGGCGTCG  87 135
       maeB1 2577666 .. 2577676 -  -4.6  -3.85698   CTTGCGTGCCATAAA                 CGAG GTT CCCG                 CTGTTAAATCAATAA  60 339
     BMA2476 2577070 .. 2577122 - -11.1  -3.76224   CCTCGATGGATGAAA GCCCGGGGCTGGC-CGCGCCGTCAG GCGCT CCGCCGGCGTGCGCC-GCCCTGCGC ATCTGCATGACGCGC  74 134
     BMA2474 2576608 .. 2576623 -  -7.5   -5.1287   CCCAGACGCAAAAAA              CCCGC GCGAAG GCGGG               CGTGTGACAGGCCGG  93 53
     BMA2473 2576197 .. 2576229 - -17.6  -3.64703   TGCTGCGCACCGAAA      CGGCGGGCGCGGCG GTGCT CGCCGCGCTCGCGG      CGCGCTGGGGCGGAT  93 55
         tkt NONE
         gap 2570710 .. 2570737 - -12.7    -5.252   GACGGCGACAAAAAA        GCCCGG-CCGGC ATGAA ACCGGACCGGGC        TCGATCGCGACGCGG 100 69
     BMA2464 NONE
     BMA2463 2566248 .. 2566278 -  -8.1   -3.5393   ATGAGGGCCGCGAAA       GGCGGGATGCGCG CAGTC CGCGCAAAGCGCC       ACCGCGGCGAGATCG  60 295
      dctA-1 2563775 .. 2563810 -  -6.1  -4.59773   CGCCAGCCTGAAAAA   CGAAGC-GCCGGCGC GAAGCTGA GCGCCGGCCGCG-CG    ATGATGCCGGGCGGG  78 47
     BMA2460 2562339 .. 2562381 -  -4.7  -3.85698   GCCCTGCGCGAGAAA CG-CGCGCATCCGGGTCGGAT CGA ATTCG-CCCGCCGGCGCGACG ACGAGCGCGTAGCGC  60 328
     BMA2457 2560596 .. 2560619 -    -8  -3.95584   TTGCTACGAATGAAA          GACGGGCGGC GCGC GCCGCCCCTG           GTTAGGCTCGGACTG  67 46
        dapB 2559748 .. 2559765 -  -3.4  -3.54543   ATCGATGCCCGGAAA             TG-GCGC TCGGG GCGCTCA             GCGCAGGCCGAGCAC  51 23
     BMA2455 NONE
     BMA2454 2558358 .. 2558400 -  -9.1  -4.26903   TCGAGTGGATCAAAA GTCGCGCTTCCCCG-GCGGCC GGG GGCGGCGCGGGGAAA-ACGTC GATTATACCGTCCGC  78 81
        leuS NONE
     BMA2452 NONE
        holA 2553879 .. 2553908 -  -7.7  -4.08945   ACGATTGTCGGAAAA       CGGGCGCGC-CGGG TGC CGCGTGCGCACTCG       CGGCCGTCCCGCCCG  69 77
        proA NONE
     BMA2449 2552015 .. 2552036 - -18.7  -5.28942   GACGCCAAACAAAAA           GCCCCGGCC GCAG GGCCGGGGC            GACCTTCATCGAATC 100 101
         edd NONE
         eda 2547811 .. 2547825 -  -2.8  -4.14615   AAAAACCCTCGAAAA               CAACCA GAT CGATTG               TTTCGTCCGAGGGTT  61 67
     BMA2444 2546294 .. 2546308 -  -3.4  -3.48276   CCCCTTGTTACAGAA               CCGCGC TCA GCGCCA               GCGTGAAGGTGAGAC  49 3
        gntK 2545695 .. 2545719 - -24.3  -4.62336   ACGCGATGTGAAAAA          GGCGCCCCGCG GTT CGCGGGGCGCC          TTTCTTTTTGCGGCC 100 60
     BMA2440 2541078 .. 2541104 - -12.2  -4.56597   CTTTTGCGCGAAAAA         CCGGGCGTTCGC CGT GCGAACGGCCGC         AATCCCGATGCGATT  91 263
        gdhA 2539381 .. 2539391 -  -2.4  -4.07568   GCGCCGCCGGCAAAA                 GTGC TCA GCGC                 CGCGACCATCAGCAT  58 291
     BMA2438 2537522 .. 2537533 -  -7.2  -3.21099   GTCGTCCATCATGAA                CGCG ACCG CGCG                 GCCCGTCTCGAGCGT  53 521
        gltK NONE
        gltL 2534934 .. 2534991 - -17.5  -3.83561   CGCGCCCAAAAAAAC GCCCGGCGCGCGCCGGGCGGC-TCGC GGCCGGT GCGGCGCCGCGAGGCGAGCGCCGTGC AGTCAATGCAGGATC 100 28
     BMA2429 2533439 .. 2533477 -  -5.8  -3.74693   GTTGACGGGAGGAAA   GGCTCCCACGCGCGTC GCGCGCA GGCTCGCGGGAAAGCC   CGCGAAGAGGTGGGC  61 147
     BMA2427 2532374 .. 2532395 - -13.7  -2.53876   GCCGAGCCGAACGCA           GGGC-CGCCG GCA CGGCGAGCCC           GTGCCCGGTGCGCGC  65 260
     BMA2425 2531639 .. 2531684 -  -8.2  -3.76952   CGCACCGAATGCAAA CGCGC-CGCAACCGAGGACGCC ATAC GTCGCGCCC-GCTGCGCGCGCG TCGCGATCGCGACAC  67 247
        pyrC 2529234 .. 2529266 - -12.6  -3.12668   CATGTCGACACCGAA     GCCGCCGCGCG-CGG CAAC CCGGCCCGCCGCGGC      GCCGCGAGCATCAGA  68 36
     BMA2421 2528012 .. 2528048 -   -18  -3.53012   GCGGCTTGCGCGAAA   GCGCGCACCG-GCGGTGC GCG GCGCCGCGCGG-GCGCGC   CGAGGCAAGCGTCGT  90 44
     BMA2418 2525007 .. 2525027 - -19.7  -3.72765   AAGCGAAACGGCAAA            GCCCGGCGC CAT GCGCCGGGC            TCAGACTGCTGACGA 100 82
     BMA2415 NONE
        glcD NONE
        glcE NONE
        glcF 2517393 .. 2517428 - -17.5  -3.41013   GAATTATACGGACAA    CCGGCGCGAGCGGCC GATGCG GGCCGCCCACGCGGG     CGAGCACGGACAAGC  90 111
     BMA2411 NONE
        proC 2515408 .. 2515434 - -19.4  -3.84185   CGGAGGGAAAGAGAA         GCCGGCTGCGCA CGA TGCGCGGCCGGC         CGTCGTGGCGCACAC 100 340
     BMA2399 NONE
     BMA2398 2504417 .. 2504443 -  -3.5  -2.65264   CCATCACGTAGACGA         GACGCTCGGCG CTCAT CGTCGCGCCTC         GCCGGACTCGGCCGC  40 11
        phnN 2503819 .. 2503855 -  -5.6  -4.03093   GAGAAGTACGAGAAA   GGGGGGGCGTGTGCGCG ACGG CGAGCGC-CGTCCGCCC    GGCGTCGCCGTTGCC  63 48
     BMA2393 NONE
        queA 2492643 .. 2492676 - -21.9  -3.07043   CCGATCAGCCGAACA     GCCGATCAGCCAATC GAAC GATCGGCTGATCGGC      TGTTCGGCCGATGGG  91 64
         tgt 2490911 .. 2490931 -  -7.5  -4.47118   AAGATCGAAAAATAA            GCCGGTTAT TCT ACCACCGGC            CCTATCCGCGACAGC  79 355
        yajC NONE
        secD NONE
        secF 2487415 .. 2487435 - -12.6  -5.52384   CGCTGACGAAAAAAA            GCCGGTTC GCGAG GAACCGGC            CTGTGTCGTGCGGGG 100 48
        pqiB NONE
     BMA2377 NONE
     BMA2376 2479948 .. 2479960 -  -3.3  -3.07501   ACATAAGCGGGAATA                TCGGG CGC CCCTA                CGGGCAGGTTTCTGT  43 23
     BMA2375 2477675 .. 2477688 -  -2.4  -4.07568   CTGTCGCGTGCAAAA               GTAC GCCATT GTAC                GCGGGGTGGGCGCGG  58 173
     BMA2374 2476339 .. 2476358 - -10.7  -2.87344   CATGCGCGGCACATA            CGCGACG AGCGCG CGTCGCG             TTACTCGCCGTCGGC  61 26
     BMA2373 2475705 .. 2475717 -  -9.1  -3.31461   CATCGAGCGCGACAA                CCTCG TGC CGAGG                CGAGCGTGCCGGATG  59 154
     BMA2370 2473442 .. 2473488 - -13.5  -3.29364   AGCACGAAGCACGAA GCGGTGCGATCCCACGCGTGCG GGAT CGCGCGCGACGG-CCGCGCCGC GCTCAGCGCACGGGC  74 28
     BMA2365 NONE
        trmU 2468174 .. 2468199 - -11.1  -3.01712   CGGCGGCCGCGAAGA         GGGCGAGCGCGC ACG GCGC-CTCGCCG         GCGCGGCGTGCGTCG  62 69
     BMA2363 2466307 .. 2466325 -  -4.4  -5.77571   ATTAAAAAACAAAAA             TCCCCCAC TTG GCGAGGGT             TTGTCAGCAATCTGA 100 276
     BMA2362 2464750 .. 2464765 - -11.8  -4.64676   CGACGGTGAAGAAAA              CGCCCC GGCC GGGGCG               TCAGACTGCTGACGA  91 82
        pepP NONE
        ubiH NONE
     BMA2358 NONE
         fis 2459479 .. 2459495 -  -3.5  -3.17762   AATAGCCAGGAAAAC              GGGGACG GGG CGGCCGC              CTACAGCAGGCCGTG  45 26
        purH 2457837 .. 2457855 -   -16  -5.40072   CGGCCTCCAAAAAAA             CGGCGGTC AGC GACCGCCG             GCTTTGGCCGAAACC 100 56
        ruvC 2456928 .. 2456942 -  -5.6  -3.76952   GGGACGGAACGGAAA               GCGCGA GTG TAGCGC               ACCGCGGTGCGCGCG  58 60
        ruvA NONE
        ruvB NONE
     BMA2352 2454003 .. 2454053 -  -3.8  -3.15861   GATGAGTGGGACGAA GGCGACAGCGACGGCG-GCGCGCG ATCGA CGCGCGAGCGCGGAC-CCGTCAGC ATCACGAATCGATGT  45 74
     BMA2351 2452560 .. 2452599 -  -5.5  -3.01791   ATGCGCTGCTGAATA  CGAGCGTCAACGTCGTC GATTAT GACGACGGCCGCGCGCG   CGTCGTGCGCTGGGC  46 254
     BMA2347 2448656 .. 2448704 -  -9.6  -2.71731   TGCACGGGCGAAGGA GATCAACACGGCGC-CGACGG TCGATCAG CAGTCGCGCGGCGTGTTGTTC GGGCAGGACGCGAGC  56 163
     BMA2344 2446184 .. 2446200 - -10.8  -5.06414   TTCGTCCAATAAAAA              CGGGGC TCGGC GCCCCG              TTTTTTTTGCCCGGA 100 154
     BMA2338 2440763 .. 2440819 -  -8.6  -3.13403   CGCGGCTGATGAAGA TGCCCGTCACCGGCAACG-CGCGGCGCG AAT CGTA-CGCGGCGCTGCCGATGCCGCGGA TGACCAACACCTACA  56 519
        glnE 2431177 .. 2431201 -  -3.3  -3.92178   AGCATGCGAAGGAAA          TGCTCACCGCG TGA CGTGGCGCGCG          CCGGCCGCGACGGCT  58 413
        hrcA 2427387 .. 2427400 -  -3.7  -4.15748   GGAGCGGAAAAAACA               GCGCC GGAT GCCGC                AAAAGCGCGCGCAAA  63 78
        hemH NONE
        hslR 2425304 .. 2425347 -  -9.4  -4.35926   AGGTTAAAGCCAAAA CGGCAGCCGGCTTCGCGCC TCGTTCG GGCGAACGGCCGGC-GCCG CACAATATCGGTGCA  78 442
        grpE NONE
     BMA2327 2424211 .. 2424254 -  -4.4  -2.96031   TGCACTCGAAATAAG TGCGGCCGCATCGTTTTCAA GACC CCGAACGCGATGCGGCCATT AAATTTTTTCAATCG  42 34
        dnaK 2422111 .. 2422147 - -20.8  -4.09864   ACGGATCCGGGAAAA    CCGCGCCGCGCGCCCC CGATC GAGGCGCCCGACGCGG    TAGACCGCCACCCGG 100 43
        dnaJ NONE
     BMA2324 2418641 .. 2418668 - -22.8  -5.61596   AGCTCGACAAAAAAA        GCGGCATCCCGC ACGT GCGGGATGCCGC         TTTTTGCGAGCCGAA 100 85
        purM 2412042 .. 2412067 - -11.8  -5.45652   ACGCCCAAGAAAAAA         GCCGCCCGGA TCGACC CCCAGGCGGC          TTTCGAGAACCTCTC 100 55
     BMA2316 2410994 .. 2411006 -  -4.7  -3.48276   GCCGCCGCGAGACAA                CGACG CGG CGGCG                GGCTTGCGGTTCGTG  52 427
     BMA2313 2407400 .. 2407418 - -11.7  -5.27923   GAAGCGCATAAAAAA             GCGTGGC TCGCC GCCACGC             CATGCAATCCTTCGC 100 107
     BMA2307 2398753 .. 2398775 -  -8.4  -3.24858   GAAACAACGAACACA           TGCCCTTACC GTC GGCAATGGCA           CCCATCACCTGCAGC  56 48
     BMA2305 NONE
     BMA2304 NONE
     BMA2303 2393720 .. 2393732 -  -3.3  -3.97636   ATCCGAACTCACAAA                TTCGC AAA GCGAC                ATCTCGGACGTCATC  60 464
     BMA2301 2391867 .. 2391882 -  -3.3  -3.92832   AAACGGCGTAAAGAA              TGCAA GCTTCA TTGCA               GTGCGTCCATCAAAA  58 18
     BMA2300 2389828 .. 2389854 -    -8  -3.86897   GCTATTCCTCAGAAA         TACCGACGAGTA CTT TTCTCCTCGGTA         CCCCTCCGAGACAGG  67 253
     BMA2298 NONE
     BMA2297 NONE
        hddA NONE
        gmhA NONE
        hddC NONE
        gmhB 2384382 .. 2384400 -    -8  -3.30159   CCAAGCCCCCTAGAA             CGATCCGG CAT CCGGTCCG             GGGCCCGTCAGGAAC  55 1
     BMA2292 NONE
     BMA2291 NONE
        wcbQ NONE
        wcbR NONE
        wcbS NONE
     BMA2287 NONE
     BMA2286 NONE
   BMA2284.1 NONE
     BMA2284 NONE
     BMA2283 2367855 .. 2367865 -  -3.2  -3.54935   CAAAGTCCCTTTAAA                 CCAA CTC CTGG                 AAAGCGGCAGGAGCG  51 10
     BMA2279 2363641 .. 2363657 - -13.7  -4.60487   CAGCAGTCTGAAAAA              CCCGGCT GGA AGCCGGG              TTTTTCATTCTTGAT 100 52
        xseA 2357034 .. 2357062 -  -5.1  -4.62069   GCCGCATCCGAAAAA        TCGATGCTCGCGC GGC ACGCGCGAAGCGA        TACGTGGACGGCTCG  75 73
        sodB 2356196 .. 2356214 -  -4.4  -5.77571   ATTAAAAAACAAAAA             TCCCCCAC TTG GCGAGGGT             TTGTCAGCAATCTGA 100 146
     BMA2269 NONE
     BMA2268 2353739 .. 2353766 -   -14  -2.79098   CGCATCGATGAAGGA        CGCGCCGTCGGG CTGG CTCGGCGGCGCG         CTCGCGCTCGCCGCG  67 411
     BMA2265 2351203 .. 2351261 -  -8.2  -2.69151   GCCGCCGAGATAGCA GCCGA-CCGCGCC-CGCGCCATAGACG-CA GAT CGTCGCC-ATCGCGCGCGGCGCGGCTCAGA CGCGCGCGTTGCGCG  52 21
      panE-3 NONE
     BMA2263 NONE
     BMA2262 2348960 .. 2349008 -  -9.4  -3.06183   CGCACCGCGACTGAA TCCCGTTCGCCGC-CGCGGCGGC CCAG GCCGCCATACGCAACGCACGGGC ATCCGCGGCCCGTTG  55 107
     BMA2256 2340889 .. 2340942 - -15.9  -3.01712   CGCGCCGGTTGAACA GGCGTCGGGCGCATGCGCCGCGCATC CTC GACGCACCGCGCAACCGCCCGAT-CC AGCCGAGCGGCGGCC  78 308
     BMA2253 2337649 .. 2337660 -  -3.6  -3.33815   ATGGCGTTCAAGGAA                GCGA TGCG CCGC                 GCGAAGCCGGTGCTG  47 306
     BMA2250 NONE
     BMA2249 2333326 .. 2333336 -  -3.2  -3.54935   CAAAGTCCCTTTAAA                 CCAA CTC CTGG                 AAAGCGGCAGGAGCG  51 10
     BMA2248 NONE
     BMA2247 NONE
     BMA2246 2331307 .. 2331353 - -18.6  -3.59979   GCGGCTGATTCGAAA CGGCGACGCGCGCGAGGG-GC CCCGCC GCTCCCGCGCGCGCGGCCCCG CCCCGTCCCCGGCCC  95 60
        purN NONE
     BMA2239 NONE
     BMA2238 2321508 .. 2321519 -  -4.4  -3.53444   GGACGCCGGCTCAAA                TGAC CTGC GTCA                 AGAAAATGAAAGCAT  49 171
     BMA2237 2320213 .. 2320228 - -11.8  -5.79595   GCCCAAAAGAAAAAA              CCCCGC CAGC GCGGGG               TTTGTGACGTCCTGA 100 69
        nadA NONE
        nadC NONE
     BMA2234 2317803 .. 2317828 -  -9.7  -3.72576   GGGCTCGCCACGAAA         GCCGCGGGCTGC ACT ACAGCC-GCGAC         TGGCCGCACGCGTTG  71 63
        fkpB NONE
      ispH-2 2312894 .. 2312917 -   -11  -4.84918   CCCAGAAAGACAAAA          CCCCACGCTC ACAA AAACGTGGGG           TTCGTCAGCAGTCTG 100 108
     BMA2226 2310453 .. 2310465 -  -7.7  -3.31144   CCGCCATGCGGATAA                GCGAT GGA ATCGC                GCGATCTCAACGACA  55 32
     BMA2223 NONE
     BMA2222 2307619 .. 2307630 -  -4.4  -2.62616   CGAGGCCCGATATTA                CTGA ATGG TCAG                 TCTTTAATTTAGCGC  40 149
     BMA2221 2305131 .. 2305171 -  -3.7  -4.77036   TTGTATGAGCAAAAA  CGAGTACGCGGCGCGGCGC AGC GGGGTGCGCCGTTTAGTCG  CTGCCGAACGACTGT  77 19
     BMA2220 2303766 .. 2303822 - -18.6  -3.60792   GCGCCAAGCGCGAAA GCGCCGC-CGCGGGACGGCCGCGCGCCG CTC CGAAACGCCGCCG-CCCGCGCGAAGCGC GCTCACCCGTGCGCC  95 28
     BMA2215 2299355 .. 2299373 -  -2.3  -3.14211   ACGGTCGTTCAGGAA            GCG-GACG GCGG CGGCGCGC             ATGGCGAGGGGTCTC  43 100
     BMA2212 2296513 .. 2296539 -  -4.3  -3.31144   GGTGCAGGCGCAGAA         CTGGCCGGACG GCGCG CGTGCGGTCAA         CGCGGTGCGCCTGCT  47 230
     BMA2210 2295102 .. 2295114 -  -3.4  -3.55622   GTGAAGGCGGGCAAA                TCGT TCATG ACGA                TCGACGACGGGGCGG  51 353
      rubA-2 2287422 .. 2287466 - -10.6  -3.61328   AGGAATACCTTCAAA CGTCGTCGGGCCGGT-CGATGG CGC CCGCCGGACCGGCTCG-CGGCG GGGTGTGGCTCAGTG  67 339
     BMA2204 NONE
     BMA2203 2284727 .. 2284745 -   -16  -2.78891   AGGCGAATCGAACGA             GCGACGCG CGT CGCGTCGC             GTGCCTGCGTCTGCT  74 81
     BMA2200 2283075 .. 2283085 -  -2.4  -3.29511   GGGACTTTGCTAGAA                 GCCC ATT GGCC                 CTATCGAAGGGGGCA  45 148
     BMA2191 2274364 .. 2274390 - -14.5  -5.07275   CGACACAGACAAAAA        GCGGCGAACGCA CGCA TGCGT-CGCCGC         TTTTTGGACAAGGCT 100 98
        waaC NONE
     BMA2189 NONE
        kdtA 2270876 .. 2270901 - -10.4  -3.53012   GCGCGGCTCCCGAAA         CGGCACGCCGC GCAAT GCGGCA-GCCG         ATGCGGCAACGCCCC  65 88
     BMA2175 2257438 .. 2257488 - -16.1  -2.59921   ACGAAGCTCTACAAC CTGCAAGGCGGGATCGACG-CGTG GTCG CGCGACGTCGATCCCGCGGTGCCG CGCTACTGAGCGCGC  73 118
     BMA2170 NONE
     BMA2169 2253554 .. 2253581 - -20.6  -3.06915   ACCGAGGCCACGGAA        CCGC-CGCGGCCG CTC CGGCCGCGCGCGG        CGCGATGTCATTTCT  87 33
        uppP 2252510 .. 2252565 - -14.8  -4.06419   CGTGTTCAGAAAGAA GCACGCCGGCTGACGC-GCGACGC CGCGCGCATT ACG-CGCGGCGTCGGCCGGCATGC CCACCGGTCGAACCC  95 142
     BMA2165 2249974 .. 2250022 - -16.6  -2.94872   GGTATTGAAGAATCA TGACAGCGCGCGGCCGC-CCCGG AATT CCGGGTATCGCCGCGCGCTGCCG AAATCGCCCGCAACC  75 86
     BMA2164 2248945 .. 2248965 - -12.6  -2.56914   CAGGCGATCAACGGA            GGCGATGC GCGCA GCATCGCC            TCTTTCGTTTGCGCC  62 183
     BMA2161 NONE
        crcB 2246607 .. 2246648 -  -5.5  -2.51186   AAAACGCAGGAAGAT CCCGTCCATAGCCGCCTCC CCCG GGTGCCGGCTCAGGCCGGC  GCGAGCCACGCCCGC  42 16
     BMA2159 2245780 .. 2245792 -  -2.6  -2.57132   GTGCCGCCGTACAAC                CCCG TCACG CAGG                CCGTGCTGCAGGCGA  38 492
     BMA2155 2243657 .. 2243688 - -18.7  -5.09259   CACCTGAAAAGAAAA      CGGCGCGGCACGG ACATCG CCGTGACGCGCCG       GGGCGCCGGACGCGC 100 71
     BMA2154 2242141 .. 2242165 -  -4.9  -3.05384   GGCGGCCTGATGCAA         CGCG-GCGCG GCTTGA CGCCCTCGCG          GGCGGCGCATGCGGA  46 449
     BMA2150 NONE
     BMA2149 2238050 .. 2238080 - -16.1  -4.54727   TGCCCCAAACGAAAA       GGCCGGGCCCCAC TCGAC GCGAGGCCCGACC       TTTTTTCGATGATTT 100 114
     BMA2140 NONE
     BMA2139 2227563 .. 2227621 -    -8  -2.53263   CCGAGCCGGAACGCA TGCGGAGCGCACGCTCGACGCGGCGCGCG GGCA CG-GCGCGG-GCCATGCGTGGGCGCCGC- GCCGCCCGTGGCGCT  48 40
     BMA2138 2226593 .. 2226647 -  -4.6  -2.78463   AGCTCGCGCAGCAGA TCCGCGCGGCCGAGCGCGATTTCG CGGCTGT CGTGCTCGCGTCCGGCAGCGCCGG CACGCACGCGGGCCT  43 413
        malE 2217211 .. 2217244 -   -16  -2.78463   ACTCCTGGGACGAGA     TCGCCGCGCGCGGGC ACGAA GCCGGCGCG-GGCGA     CGGGTACGGCGCGGG  74 125
     BMA2127 NONE
     BMA2126 2213991 .. 2214017 - -17.3  -4.72272   GCGTCGCATGAAAAA        GGGCGGCCCGCG CATG CGCG-GCCGCCC         TTGCCCTGTCTCGCT 100 191
        ftsK NONE
        lolA 2207974 .. 2208007 - -28.3  -3.53091   AGCGGCGCGCCGAAA     CGAACGGGCCCGCCA TCGC TGGCGGGCCCGTTCG      TCGGCCGAGGCAGCC 100 47
     BMA2120 2206102 .. 2206156 - -12.7  -2.55551   GAGAATTCTAACGCA CCG-CGCGCGCGCCACGGCATCGGCC AACC GGCCGATGCCGCAAACCGGGCGTCCG TGGCAGTATCGCGTT  62 390
        serS 2204513 .. 2204541 - -16.8  -5.10767   GACGCAATAGAAAAA       CCCCCGCAA-GCC TTTT GGCGTTGCGGGGG        TTTCCTGTGTATCTG 100 240
     BMA2115 NONE
     BMA2114 NONE
        minC 2201605 .. 2201618 -  -2.3  -2.70932   TGTGTTCGTCAATGA               GGACC GACC GACCC                GTTTGTCGCGCCACG  39 45
        minD NONE
        minE 2200448 .. 2200482 - -18.4   -3.5002   TGCAACGAGAAGTAA     GGGCGCGCGCGGCGGC GGC GCGGCCGCGCGCGACG     AGACGGAAAACGCGT  93 40
     BMA2110 2199868 .. 2199897 - -16.4  -2.78384   CGGGCCGGTAGTACA       CCGGCCGCGCCG GCACGA CGACGCAGCCGG        CCAGCGTCAGCGCGA  74 84
        rfaC 2196603 .. 2196658 - -14.6  -3.52192   GCGAAGCTGACATAA GC-CGCACCGGCGCCCCCGCCGCTCG AGCCAG CGGACGGCG-GCTCGCCGGCGCGCGC GGAACGAGCGGCGGC  82 367
     BMA2102 2192665 .. 2192682 -  -2.6   -4.1585   CGAGAAGTCGTAAAA             TTCCGG ATTGTG CCGGAT              ACTTTTCCGGGTACT  61 252
     BMA2097 NONE
         gmk NONE
        rpoZ NONE
     BMA2094 2185103 .. 2185124 - -15.9  -3.18264   CGCGCCATTTATGAA           GGGCCTTCC TCCG GGAAGGCCC            TTTGTTTTTGCCCGC  80 204
        greB 2184164 .. 2184177 -  -9.5  -3.40403   TTGCGCGCAGCACAA               GCGGG ATAC CCCGC                GATACACGCGCCTCG  65 50
      glyA-1 2170828 .. 2170844 -  -3.6  -3.28712   GTCGTGCCGGCAGAA              CGGGCA GCGCA TGGCCG              ATCAGCGATAGACCG  47 27
     BMA2074 2170276 .. 2170287 -  -5.8  -3.46602   CCGGGCACACGACAA                TCGC CCAG GCGA                 GCACGCACACCGCGT  55 98
     BMA2073 NONE
   BMA2071.1 NONE
     BMA2071 2167955 .. 2167976 - -12.9  -3.21099   CGCGGTTACGAGGAA           GGCGCGCAC GTGG GGGCGCGCC            GGCAGCCTCCATGCT  68 474
     BMA2070 2166852 .. 2166870 -  -9.5  -2.62735   AGAGGCGGCACATGA             GCGCGGC CCAGT ACCGCGC             GCTGCGCAAGGAACT  55 512
     BMA2066 NONE
     BMA2065 2164409 .. 2164458 -  -7.1   -3.8211   GTTGATCCAGAAGAA GCTCGC-CGACATGCAGACCGAG ATCACG CTCGGCCTGCAAGGCGTGCT-GC GGCTCGGCCGGATGA  67 264
     BMA2063 2162216 .. 2162252 - -17.9  -3.55447   GCATCTACGATACAA    CCGATTGCGCGCGCCGC CTC GCGACGCGCGCGACAGG    CGGGGTGAAATCGAA  93 430
     BMA2062 2161662 .. 2161703 -  -9.1  -4.28361   CGAACGCCAGCAAAA CGCTCGCCGCGCTCGCGCC GCTC GGCCCGCAAGCGGCGCGCC  CGGTCACTGCGGCCG  78 71
     BMA2060 NONE
     BMA2059 NONE
     BMA2058 NONE
     BMA2057 NONE
        hmgA NONE
        fahA 2153304 .. 2153347 - -22.4  -3.53012   GCCCCGGCGCCCAAA CGGCACGGGCGCTTGCAACC TCGC GGCCGCAAGCGCCCGATCCG ATAACCGTGCGTCCC 100 94
     BMA2047 2144588 .. 2144621 -    -8  -3.90112   TGCGCGTGAACGAAA     CCGCGCACGAGGTG CTGAGC CTCCTGCTGCGCGG      GCAGAGCATGACGGG  67 420
     BMA2045 2142639 .. 2142667 -   -16  -3.78022   GGTATAGGGACGAAA        GGCCGCCCGC CCGTGCATC GCGGGCGGCC        TTGTTTCATGCGGCT  90 370
     BMA2042 NONE
     BMA2041 2136965 .. 2136992 -  -6.2  -3.59979   GCGGCGCACGCGAAA        TGCA-CGCACGCG CTG CGCGCTCGGCGCA        ATGCAATACGGCACG  57 180
     BMA2038 2135342 .. 2135384 -  -5.5  -3.53012   CCGCCCGGGTTGAAA CGCGAACGGCATGCGGCGTGG GAG CCGCGC-GCACGC-ATCGGCG CGGACGATTCACGCC  52 34
     BMA2037 NONE
     BMA2036 2132639 .. 2132650 -  -3.6  -2.57132   CCGCCGGGCTAGAAG                CGCA GCGT CGCG                 ACGAGCTCGGCCGAG  40 7
     BMA2035 2131435 .. 2131462 -  -3.2  -4.05446   CCGGCGAAGTAGAAA        TCGGCGCGCGCA TCGA CGAGCGCTTCGA         GCGACGGATAGTGTG  60 356
     BMA2033 2129271 .. 2129290 -  -3.4  -3.61398   CGGCGCGCGCAACAA            CGCGATCG AGCT CGGTCTCG             CGCGGGCGGGCATCG  51 395
     BMA2029 NONE
     BMA2028 2123270 .. 2123300 - -19.1  -5.14563   CGGGCGATGAAAAAA      CGGCTGG-CCGCAC GTGC GTGCGGGCCAGCCG       TCGCGACCGGCGGGC 100 53
     BMA2027 NONE
     BMA2026 2120738 .. 2120768 - -29.8  -5.81412   CGCAGCTAAAAAAAA       CGCCTCGCGCGCGC CAT GCGCGCGCGAGGCG       AAGATCGCCGCGAAG 100 132
     BMA2017 NONE
     BMA2016 2111407 .. 2111417 -  -2.4  -3.97108   AATTTGAAAATACAA                 CTGC TCC GCCG                 ACCCCTCGTATGTGC  58 380
     BMA2011 NONE
     BMA2010 2107269 .. 2107298 -   -10  -3.25823   GCTCGGTCACAGGAA      GCC-CGGGCGC-CG GCGC CGCGCGCCCACGGC       TCAGAACTTGTATGA  63 26
     BMA2009 2106195 .. 2106220 -    -4  -3.53733   GTCATCCGAGAAATA         GCGA-TGCGGA TCGTG TCCGCACTCGG         GCGACGGCCACTGTC  51 473
     BMA2007 2104762 .. 2104786 -  -4.2  -4.25104   GTCGTCGGACGAAAA         GCTGGAACGCG CACG CGCGCTCG-GC          GCCGATCACGTCGTC  67 448
     BMA2005 2103096 .. 2103110 -  -2.8  -4.85599   TTGATTTCACAAAAA               TCCGTT TCA AATGGA               TCAGAAATTTCACCC  79 410
       groES NONE
       groEL 2098569 .. 2098600 - -21.8  -3.53012   TTCCGCCGCCCCAAA      CGAAAACACCCGCA TCGC TGCGGGTGTTTTCG       TTTGGGAGAACGCGC 100 80
      rubA-1 2096681 .. 2096719 -  -5.9   -4.0616   CAGCGCAACGACAAA  GCGTTGC-GCGGCGAGCCA CCC TGCCTC-CCGCAGCGCCGC  CGCGGCGGCGGCGAG  66 292
     BMA1998 2095369 .. 2095422 - -11.5  -3.76492   TTGAATTTTAGCAAA GACCCCGCGGCGCGAATGACGCCGCG TGT CGCGGCCTCGTAAGCCGCGCGGG-TC GACACGACATACGCT  74 159
     BMA1997 NONE
     BMA1996 NONE
        pyrR 2093779 .. 2093812 - -12.3  -3.53761   CAACGTGTTGCCAAA     CGG-CGCCCGGATGCG CGA CGCGCACGGGCGGCCG     GAATGCGTCGCGCGC  74 43
        pyrB NONE
       pyrC' NONE
     BMA1992 2090148 .. 2090162 -  -4.9  -4.18018   CGCCCGGACGGAAAA               CCGCC GACGT GACGG               TCGTGTTCGGCCACT  66 328
        rfbB NONE
        rfbA NONE
        rfbC NONE
        rfbD NONE
     BMA1986 NONE
     BMA1985 NONE
     BMA1984 NONE
     BMA1983 NONE
     BMA1982 NONE
     BMA1981 2078139 .. 2078181 -  -3.3   -5.4659   CAAGACAAAGAAAAA CGGG-GCGTCGGCCATTTCGA ACG TCGCATTGTGCG-CGCGCCCG AAGCCCACGTTCTGC  91 301
     BMA1979 NONE
     BMA1978 NONE
     BMA1977 NONE
     BMA1976 2071646 .. 2071656 -  -2.4  -3.29511   GGGACTTTGCTAGAA                 GCCC ATT GGCC                 CTATCGAAGGGGGCA  45 118
     BMA1972 2067817 .. 2067829 -  -7.7  -3.06302   AGCACGCCGACGTAA                TCGAG CAG CTCGA                TCGCGCGCTCCTTGA  52 494
     BMA1970 2066664 .. 2066702 - -11.6  -5.00616   CCGCCCGTCAAAAAA   CTAAAAGCCGCCACGGCG AAC CACCGCGACGGCTTCATG   AACGCCGCACCGCGC 100 69
     BMA1965 2061222 .. 2061232 -  -6.8  -3.56643   GCGACACGGCGGAAA                 CCCT GTC AGGG                 TAAGCTCGGAGGGCC  57 326
     BMA1963 2059901 .. 2059953 -  -9.5  -2.71364   CGATTTCCTGAAGGA GCGCATACGCATCGGCCCGCGCGTC GCC GGCGAGCGCGGCGAGGCATCGGCGC TCGGCGCGCGCGCGT  56 72
     BMA1960 2056495 .. 2056508 -  -3.8  -3.14132   CGCGTGCTCGACGAA               GGCT GGGTGG AGCC                CGACGCCGAGCTCGC  45 436
     BMA1956 2053519 .. 2053534 -  -2.4  -2.87931   CGCATGCCGCACACA              CGGACG AACG CGCGCG               ATACGGCCGATGCGG  40 48
     BMA1955 2052995 .. 2053021 - -14.5  -2.52464   GCCCGCTGCAATCGA        GCCCCGC-CTGA CGCT TCAGCGCGGGGC         TTTTTCATATGCGCC  69 30
     BMA1949 NONE
     BMA1948 NONE
        htpG NONE
     BMA1946 2043915 .. 2043928 -  -2.3   -4.3739   TACGCTGCCAGAAAA               CCAGC TTCT GCTCG                AACGACAGCATCGCA  65 462
     BMA1944 2042653 .. 2042711 -    -3   -3.5771   AAAAACGGCGGCAAA CGA-GGGCGAACCCGGAGCGTCGCGCGGG GGGC CCCG-GCGGC-CCCCGCGCTCGCGTGTCA GATCGTGAAGACGCC  50 23
     BMA1943 NONE
     BMA1942 2040644 .. 2040693 - -22.9  -3.14132   GGGCCGGCTCATGAA GCACCGTTACGACGCCCGCGGCGC GAC GCGCCGCGGGCGTTTTCACG-TGC ACGCCCGGCCGGCCC 100 63
     BMA1939 2038297 .. 2038312 -  -3.2  -3.14344   GAGCGGCCTCACCAA              CGCG ATGCAGGA CGCG               CGCCAGCGCGAAGCC  45 141
     BMA1932 2029575 .. 2029594 - -10.6  -3.13403   CCTGCTCGAGCAATA            CGGCGGCG AAGT CCCCGCCG             AGCGCGAGGCGCTCG  60 484
     BMA1929 2027247 .. 2027276 - -10.7  -3.53444   GCAGCGCCCGCGAAA       GCG-GCCGCGCTCA AGC TGAGCGCGAAGCGC       ACCGCCGCCAAAACC  69 258
     BMA1926 NONE
     BMA1925 2022148 .. 2022179 -  -4.3  -4.96848   GCGGCGAGAGAAAAA      CCCCTCGCCCGCGT GCGTA ATGCGGG-GCGAGG      TTTTTTTATCGATCG  82 71
        purT 2014136 .. 2014191 -  -7.4  -3.14053   GGAAACCACCCAATA CGATTGCCGCGACCGCGGCG-GCCAG TCGCGG CCGGCGCGCCCCGCCC-CGGCATGCG CAGGCGCGCGATGCG  53 60
   BMA1920.1 2013876 .. 2013914 - -13.7  -3.33696   TTCCTCGTCAAGCAA   TGGCGGCGAGCCGCGCG CAAAC CGCGCGCCGCGCCATCA   GTCCGGATCGATGAC  74 23
     BMA1920 2013430 .. 2013458 - -13.7  -4.08767   GTCAGCGCCCGAAAA        GGCGCGCCGCCGC TTC ACGCCCGCGCGCC        CTCGGCGCTCAACCC  90 34
     BMA1918 NONE
        rhlE 2011311 .. 2011342 -   -26  -4.56597   GCGCCGCGCCAAAAA      GAAGGGGCGCACGC TCGC GCGTGCGCCCCTTC       TTCCCACCGATCCGG 100 76
       dnaE1 2004871 .. 2004886 -  -3.3  -2.76823   AATCCGCAAAAAACG              TACTG GAGGAT CAGTA               GACGATCTCGACGAC  40 20
     BMA1912 2002985 .. 2003002 -  -5.5  -2.78384   GCGCGTTGCACGACA             GGCCGAT TTTC ATCGGGC              GGCGATCCTCGCGCT  43 74
        lgtG 2001790 .. 2001828 - -13.1  -3.34715   CACCGGGCTCAAATA  CGCGGCGCGCCCCTGCGA CGCC TCGCAAGCGCGCGCAG-G   CCGAGCGCAACTTAC  70 112
     BMA1910 NONE
     BMA1909 1999107 .. 1999123 -  -7.9  -2.54617   GATGTGAAAAAGGAT              GCGCACG CGC CGCACGC              CCGGGCGGGCAACGT  48 95
     BMA1908 1997877 .. 1997887 -  -2.4  -3.75105   TGAAGGCATGAAGAA                 CGGG CGA CCGG                 ACATTTTAGCGAATT  53 72
     BMA1907 1996482 .. 1996500 - -17.4   -3.2048   GGGAAACGGCATCAA             GCGGCGCG CAA CGCGCCGC             GCCGCATGCATGTGC  85 200
     BMA1904 1994585 .. 1994595 -  -6.8  -4.20918   GGCAAGCGCAAGAAA                 GCGT GCG ACGC                 GAAACGATGCTGAAC  69 236
     BMA1894 NONE
     BMA1893 1983502 .. 1983527 -  -8.3  -3.48064   CCGAGAAGCAATGAA         GCG-GCGGCA ATACGCG TGCCGCGCGC         TCAGGACCGATGTCC  61 26
     BMA1882 1972536 .. 1972552 -  -2.1  -3.04894   AATCGGTTTCAAAAT              CGGTTCA AAA TGTGCCG              GGATACGCGCCGCCG  41 13
        mgsA 1971786 .. 1971837 - -17.9  -4.11216   GCGGCACGGGCAAAA CCGCG-AGCCGGCGGCGCACGCGA AACGA TAGCGCCCGCCGCCGCCCGCGCGG CTTGCACCGCTTGCA 100 98
       qor-1 1969845 .. 1969892 -  -9.6  -5.00616   GGGGGGTGTAAAAAA CGCGTAAACGCGGGCGGGGCGCG CCG CGCGCGGCGCACGCGCGTG-GCG GCACCGCGTTCGCTC  95 246
        kdpF NONE
        kdpA 1967698 .. 1967723 - -20.5  -2.89742   TGCAATCCTCAGATA         CGCAACGCCGG CCGG CCGGCGTTGCG          CGAGTCCTCTCGTGT  84 53
        kdpB 1965600 .. 1965618 -  -4.5  -3.53444   CGATGTTCCTTTAAA            CCCAGCCG AGCG CGGC-GAG             CACGACGTCGATCAG  52 2
        kdpC 1964781 .. 1964805 -   -15   -3.9941   CGCCCGAGAAGGAAA          GGACAGCGCG GCAGG CGCGCCGTCC          GGCGTTCGAGCCGGC  95 221
        kdpE 1961006 .. 1961042 -    -7  -2.53382   ATGAGCCGCAAGCCA    CACCGTGGCCCGCGCG CCGGC CTCGCCCGCCCCGGCG    CGTCAGCCCGCGCCG  48 28
     BMA1871 1960196 .. 1960226 - -14.7  -3.01712   CGTCCCCGTTGAACA      TCGACGGCCCGGGG TCGT CCCCGGGCAG-CGA       AAGTATAACAACAGG  74 166
        sugE 1959780 .. 1959790 -  -8.2  -2.94099   GCGCTTCATTATAGA                 CGCG CGC CGCG                 CACAACCGCCGTAGC  53 66
     BMA1869 1958864 .. 1958906 -   -14  -3.86897   CCTATCGGCGAGAAA GCCGACGCTCGTGAGCGCCG CGA CGGCAAGCACGAGCGCGAGC GCGACGAGCGTCAAC  86 141
     BMA1867 1955489 .. 1955532 -    -6   -2.8547   ACCGCGCACAGCAGA TGGCTCGCCGTGTGCAGCCGC ATCCG GCGG-TGC-CGCGGCGC-CCA ATCGATTTCGGCGAC  47 439
     BMA1865 1954214 .. 1954255 -  -7.8  -4.76892   ATAGCAACGCAAAAA CGGCGGCGGACAGCGCGA CCGGCC TCGCATCGCGCGCCGCCC  TTTTCTTCGATCGGC  84 236
     BMA1864 1952685 .. 1952717 -  -5.3  -5.30155   CGATGAACCAAAAAA      TAGGCGGGCAAGCGT GCG ACGCCGGCGCGCCGG      CTCGACCGCATCAGC  90 36
     BMA1862 1949427 .. 1949451 -  -3.4  -3.75629   GACGCCGAATGGAAA         CCGTTCTGGGC GGGT GCCCGGC-CGG          GCGACGAGCAGGAGA  55 416
     BMA1849 1939155 .. 1939175 -  -5.3  -3.59979   CGCGTCCAGTTGAAA            GGCGGGC TTCATGG GCCAGCC            TCAAATGTGACCATC  54 39
        ilvB NONE
        ilvN 1936655 .. 1936681 -  -2.8  -2.54387   GAAATTCGTAAGTGA         GGCCGGGCTC TGACGGC GCACCCGGCT         CGTTGGTCGCGGCGG  38 43
        ilvC 1935522 .. 1935552 -    -6    -4.371   CGTAGGATAGCAAAA      GCCGCCC-TGGGC TCCGGT GCCTTCGGGCGGC       TTTTTGATGCCGACC  72 73
     BMA1845 NONE
        pssA 1933855 .. 1933874 - -16.4  -5.06414   CGCGGGCAAGAAAAA            CGGCGGCC TTGG GGCCGCCG             TCCATGGCGCGATCG 100 90
     BMA1842 NONE
     BMA1841 1930656 .. 1930672 -  -3.5  -3.73072   AAGCGCCGCAGTAAA              GTGCGGG TGA CCTGCCC              CCTTCGATAGGGCCA  55 63
     BMA1837 NONE
     BMA1836 1925793 .. 1925809 -  -3.6  -3.41602   CGCATTGTAGCACAA              GTCGCC CGCCC GGCGAA              CCCGGCCGTCACGGC  49 34
        rpsO 1925383 .. 1925420 - -18.7   -5.0133   CATGCCGCGAAAAAA   CAAAATGCCTGTATCAG CAGA CTGACACAGGCATCTTG    CTGGAGGCGAGCAAC 100 48
         pnp 1922957 .. 1922985 - -19.6  -4.57569   CCATCCTGTGAAAAA       CGGCCGGC-GCGC ATTC GCGCTGCCGGCCG        TCGCCTTGCCGCTTA 100 38
     BMA1833 1921845 .. 1921860 -  -6.8  -3.63515   TGCGACGTTGAAGAA              CCGGTC AAAC GACCGA               TGTCAAGCGTTCGCA  57 28
        tpiA 1920950 .. 1920965 -  -7.5  -3.33696   TTTGGTTTCAAGCAA              CCGGC GCACCT GCCGG               CCGCCCCCGATATTC  55 63
        secG 1920317 .. 1920341 - -13.6  -5.04601   CCCAGAAATGAAAAA          TGCCAGCCAC ACGAA GCGGCTGGCA          TTGAGTAACTTTGGT 100 230
        nuoA 1919823 .. 1919837 -  -2.7  -3.64703   GGCCGCCCATGCAAA               CCGGC GATTA GCCCG               TCACTCCCAGTCGAG  50 26
      nuoB-1 NONE
        nuoC NONE
        nuoD 1917280 .. 1917304 - -12.2   -3.7282   CTACCGCACGAACAA          CCTGCCGCAT GATCG ATGCGGCAGA          CCTGGCGCTCACTGT  78 130
        nuoE NONE
        nuoF NONE
        nuoG NONE
        nuoH NONE
        nuoI NONE
        nuoJ NONE
        nuoK NONE
        nuoL NONE
        nuoM NONE
        nuoN 1905319 .. 1905337 -    -3  -2.62983   CGGAGGCCGACATTA             CAGCGGCA GCG TGTGGCTG             ATCGCCTGCAGGCAG  38 4
     BMA1815 1904967 .. 1905005 -  -3.8  -3.55444   TCGTGATTCGGCAAA  TCGGCCATCGGCGGCTCC GCAGT GGGGC-GC-GACGGCCTA  CGCCGTCAGCGCCGT  51 31
     BMA1814 1904311 .. 1904350 -    -2   -3.5362   TAAGTCCGAGAAAGA  GGACCCCGATC-GCGCCGA CCG TCGGCACCGATTGTATCCC  TTCGCAAACTACCCC  50 59
     BMA1813 1903304 .. 1903338 - -10.5  -2.76263   TTGACGAGGTAATGA     TCGCCGCGGCGCTCG GCGCG CGTGCGCAGCGACGC     GAGATCCGAACCCGA  56 497
     BMA1811 1901390 .. 1901406 - -15.1  -4.05788   CTCCGTGAAATGAAA              CGGGCGG ACA CCGCCCG              CTCAGGCATCCTGCA  95 27
     BMA1810 NONE
     BMA1809 1900381 .. 1900419 - -16.1  -3.56099   GATAAGTGTTCGAAA  GCTCG-CGCGTATGTGCG CCGG CGCACATACGCATCGCGC   GCGAACCCGCTCAGA  85 36
     BMA1808 NONE
     BMA1807 1898759 .. 1898807 - -11.1   -3.5764   AACGCGATCGCGAAA CTCGAACTCGCGCGTCACGCGCCG CGAT CGGC-C-TGACGCGCGC-TTCGCG CCGGGAACGCCGGCG  71 102
     BMA1802 1893762 .. 1893798 - -13.5   -4.3739   TAGCCTCCGACAAAA    CGCGCCGCGAACGCGCA GCA CGCGCGCACGCGCCGCC    GCGGGTAAGCGCGTG  95 207
     BMA1798 1889721 .. 1889747 - -15.9  -5.08824   GCCCGACGCAAAAAA        GCCGGAGC-GCG ACAA CGCCGCTCCGGC         TTTTTCATGCAGACC 100 85
     BMA1785 NONE
     BMA1784 1877123 .. 1877141 -  -7.4  -5.52986   ATTCGATCAAAAAAA             CAGGGATC CAC GATCCCCA             TCATAGTCACTCAAA 100 200
     BMA1783 1876056 .. 1876066 -  -4.6  -3.29043   AATTGCCGCGCACAA                 CGGC CAG GCCA                 TGCGCGTCGCACGCC  49 382
     BMA1780 1874315 .. 1874340 -  -6.7  -3.61371   AAAGGGTACGGCAAA         CCCGCGC-GCCG AAC CGCCCGCGCGGC         GGCGCCCACGCGCCG  57 45
     BMA1775 1870028 .. 1870038 -  -8.2  -2.79183   GCTACTTCGACGATA                 CGCG CGT CGCG                 CTCTTCGTCGGCGCC  52 254
        recC NONE
        recB NONE
        recD NONE
     BMA1767 1855047 .. 1855057 -  -8.2  -4.36914   TTTGCCGCGACAAAA                 CCGG CTG CCGG                 CCACCGTCATTCGAC  78 32
     BMA1764 1852754 .. 1852801 - -11.9  -2.77791   CGTAACCGAACACGA GACCGCCCGCGGCCGGC--GCCG TCGC CGGCAAGCTCGTCGCGGACGGTC ACCTTTCTCTTGCCG  59 130
     BMA1760 NONE
     BMA1759 1849142 .. 1849152 -  -3.2  -3.54935   CAAAGTCCCTTTAAA                 CCAA CTC CTGG                 AAAGCGGCAGGAGCG  51 10
     BMA1755 NONE
     BMA1754 1842875 .. 1842916 -    -5  -3.01712   CCGTTCGGCCGAAGA CGGAT-CGCTCGCCTTCCGG ACGT CCGGCCG-CGCGCGCACCCG GCGGCACCCTCGAGC  46 81
     BMA1753 1841325 .. 1841352 - -22.8  -2.52896   GCACGCTGGAAGCGA        GCCTCGGGCAGC GATT GCTGCCCGAGGC         TTTTTTTACGGGCGC  86 105
        hrpA 1835339 .. 1835372 -  -6.7  -4.13767   GGCGTGATTGTAAAA     CGCGCGAGAACGCC GCCGGTT GACGT-CTCGCGCC     CGAGTGTGAACCCGC  69 57
     BMA1749 1834261 .. 1834278 -  -8.3  -3.27498   CAGATCGGACACGAA             GCCGTCG AGCG CGGCGGC              GATCACGTGCAGCAT  59 57
     BMA1746 NONE
     BMA1745 1830899 .. 1830945 -  -6.5  -2.78384   GGCCGGCCGATGACA TGGCGATGACGGCCCGCACCGGC GCG GCCCATGCGCGACG-CACCGC-A TGGCGCATGCCGCCT  46 192
        glnA 1828425 .. 1828443 -  -4.4  -5.77571   ATTAAAAAACAAAAA             TCCCCCAC TTG GCGAGGGT             TTGTCAGCAATCTGG 100 157
     BMA1742 1826864 .. 1826884 - -18.3   -5.4505   GGGCGGAACAAAAAA            GGGACGGCG TCC CGCCGTCCC            CAGACTGCTGACGAA 100 81
        ntrB NONE
        ntrC 1823989 .. 1824005 -  -7.9  -6.04324   TTAAAAAACAAAAAA              CCCCCAC TTG GCGAGGG              TTTGTCAGCAATCTG 100 119
     BMA1739 1822429 .. 1822448 - -10.6  -3.91911   GCGATCCGAAGCAAA            CGGGGCGC CGAA GCGCCCCC             AGACTGCTGACGAAC  73 80
     BMA1737 1821113 .. 1821139 - -10.1  -2.82516   CGCGCGAGCACGACA        TCGTG-CGCGCG CTCG CGCGCGGCGCGA         GCAACAAGGAGATCG  56 155
        dinB 1806717 .. 1806760 -   -21  -3.33696   GCCCCGTCGAATGAA CGGCCCGACGATCGGCTGACG GCG CG-CGGCCGATCGCCGGCCCG GCGACGAGCGGCGGC  95 177
        aceE 1796533 .. 1796546 -  -9.5  -3.06796   TCCGATCCCATGCAA               GGCGC AGCC GCGCC                ACCCGCCTCCGCTTC  59 96
        aceF 1794864 .. 1794879 -  -4.6  -5.28778   ATCACCGACAAAAAA              CCCACG CCCC CGCGAG               CCACTCCCACGCTCA  90 41
        lpdA 1792583 .. 1792601 -  -4.4  -5.77571   ATTAAAAAACAAAAA             TCCCCCAC TTG GCGAGGGT             TTGTCAGCAATCTGA 100 242
     BMA1718 1791023 .. 1791040 - -14.1  -4.72272   GCCGCTCAGCAAAAA             GCCCCGC ATTC GCGGGGC              TTCAGACTGCTGACG 100 83
     BMA1716 1788526 .. 1788549 -   -11  -4.84918   CCCAGAAAGACAAAA          CCCCACGCTC ACAA AAACGTGGGG           TTCGTCAGCAGTCTG 100 94
     BMA1713 NONE
     BMA1712 NONE
     BMA1711 1783179 .. 1783200 - -10.1  -3.41878   CGCTCGAATGGATAA           CGCGCCATT ATAC AAAGGCGCG            CCAATTCCCGCTTGC  65 54
        ptpA 1782602 .. 1782624 -  -4.2  -4.05446   TTTGTCAAGTATAAA           TATTTGACCA ATT TAGTCAAGTA           TCCCTGCCGCTAAAA  60 59
        iscR NONE
      iscS-1 1780715 .. 1780737 -  -4.6  -4.56597   GGCGCCCGCGAAAAA           GTCGCCGCGC TCA GTGCGCCGCC           CATTCGATCGTCGAC  75 13
        iscU 1780224 .. 1780234 -  -2.4  -2.90349   CGTCCAAACCCAAAC                 CCGC CGT GCGT                 CGAACCCGAGACGCC  40 43
     BMA1706 1779804 .. 1779819 - -11.8  -4.72272   GCCGCCCATTAAAAA              GGCGGC CCGC GCCGCC               TCTTGCCCGCCCCGC 100 52
        hscB 1779136 .. 1779160 -  -2.1  -3.75461   GAAATTTGCAGTAAA         GCCATC-TCG TGTGTT CGATGAGGGC          CGAAGCCCCGCTTGC  53 71
        hscA NONE
         fdx NONE
     BMA1702 1776283 .. 1776307 - -15.8   -4.7497   CGCAGGCAGGAAAAA          CGGCTCGTGA GTGCT TCACGAGCCG          TTTTTCCTGGGTCTT 100 328
     BMA1696 NONE
     BMA1695 NONE
     BMA1694 NONE
     BMA1693 NONE
     BMA1692 1762340 .. 1762367 - -13.4  -2.71712   CCCGGCCGTGCAAAT        CCGTCGCGC-CGC CCG GCTTGCGCGACGG        CCGCGTCCAGCTGTT  67 90
        pyrG NONE
        kdsA NONE
         eno 1758207 .. 1758236 - -15.7  -3.92996   CCGCAGATATAAGAA       GCGCCGCTTCACG AGAT CGCGAAGCGGCGT        CATCAGTGAACAAGA  91 65
        ftsB 1757573 .. 1757606 - -11.7  -5.26875   GCGGGAAGTAAAAAA     GCCAAAAGCGCGGCC GAAA GACCGCGCTTTTTGA      TTGGGTTTCCGAAGC 100 172
     BMA1685 1754533 .. 1754561 -  -7.4  -3.33696   GCCCGCGCGAACGAA       GCGCGGCCACG GTCCGGCA CGCGG-CGCGC        CCGCCTCATCCGTTC  55 31
     BMA1684 1753333 .. 1753391 -  -4.4  -3.60971   ACTGCAACGCGCAAA TTCG-CCACGCAGGC-CGCCG-C-CGGCGG AGA CGGCCGAGACGGCGCGCCCGCGCGTTCGCC CTTCCTTCGCGCCCT  51 155
     BMA1683 NONE
     BMA1682 1751724 .. 1751758 - -11.3  -3.64703   GCGTGCGGACCGAAA    CGGCG-GCCGCTCCGG TGCG CCGGGACGGCGCGGCG     GCGCTCACGCGGCGA  71 30
     BMA1681 NONE
      trpS-1 NONE
     BMA1679 1749140 .. 1749152 -  -3.4  -3.85603   GCCATGAAACAAACA                CGAT GAAAA ATCG                GTAAAGGTCGATTGT  58 47
        dapA 1748139 .. 1748151 -  -9.1  -3.28712   TTCGTCTTGCTAGAA                CGCGT GTC ACGCG                CGGCGCCGGGAGCGT  59 101
     BMA1677 NONE
     BMA1676 1745981 .. 1745996 - -11.8  -5.78622   TCAGCTGAAAAAAAA              CCGGCC TGCG GGCCGG               TTTTTTTACGTCCTG 100 222
     BMA1665 1737976 .. 1738001 -  -5.3  -4.36595   GATTCAAACCGAAAA         CGCGCAGGCGTG CGC CCCTCCT-CGCG         AACGCGCAGACCGTC  69 103
     BMA1663 1735618 .. 1735637 -  -6.3  -4.33653   GATGCAAAAAGGAAA            CCCGGTG CGCGGC CGCCGGG             CGGAGCCGTTATCGA  72 172
        cysE NONE
     BMA1661 1734452 .. 1734484 - -11.2  -3.24329   GACGCGGAAGGAATA     CGCGCGCTGCCGCTC GATT GAGCGTC-GCGCCCG      TTTGCGTCAAGCGGG  64 82
        cysS 1729744 .. 1729784 -  -3.3  -3.59979   TCTCGGCATCGGAAA GCTGCACGG-GCACG-G-CGG CTT CCGACACGCGCGCCTTGC-GC GCGGCGGGCTCCGCC  51 333
     BMA1655 1729093 .. 1729117 -  -3.7  -4.21462   ATCGATTAGCGAAAA         GC-AATAGCT CCAATC AGCTATTAGC          GGTCAGCGGATCGAG  63 14
        accA 1727987 .. 1728042 - -10.9  -2.71144   CATGCGGGGGAATCA CTGCGGGAAGGCGCGACGCGCC-TCG CGACT CGACGGCGCGGCGCTCATGCGCGCGG CGTCGTTTCCTTGAA  59 14
        mesJ 1726372 .. 1726388 -  -6.5  -4.39002   AAAGCCTGCACAAAA              CGCTCGA AAA TCGAGCC              GAGCAAACGCCTGAG  75 155
     BMA1652 1724677 .. 1724704 - -14.2  -5.38839   CACAGAAAAAGAAAA        GCCCCGCAAATC CGAG AACTTGCGGGGC         TTGTTCCGCCATTTC 100 248
     BMA1650 1723839 .. 1723868 -  -5.7  -3.90112   GTTCGCGCAAGCAAA       TGCATCGAACGGAT GCG ATCCGCCCG-TGCC       GCGCCATGCACCGGC  63 365
     BMA1648 1722492 .. 1722504 -  -3.3  -2.70932   CCGGGTCGGGAATCA                CGGTT GAA AGCCG                GCGGCCTCAGGGTTT  40 123
     BMA1647 1720302 .. 1720312 -  -8.2  -3.28712   TTTCTTCCGCGACAA                 GCGC TAC GCGC                 TGATTCCCGAGCAGC  59 291
     BMA1639 1711915 .. 1711944 - -12.1  -3.45366   CGGCGAAGGAAGGAA       CGGAGCG-GCGGCG TCA CGCCGCGCACTCGG       CGGTGCCCGCACGCG  73 9
     BMA1638 NONE
     BMA1637 1708656 .. 1708689 -  -8.2  -2.75064   TTTCGCATCCAATGA    GCGAGC-GCGGTCG TTCATGTC CG-CCGCGGCTCGC     CGTGCGTCCGCTCGC  52 6
     BMA1636 1706866 .. 1706884 -  -7.4  -2.62184   GCGCCGCCGACATGA             TCGACGAG CGG CTCGTCCA             CATCGGGGCCGGCCG  48 194
     BMA1634 NONE
     BMA1633 1696111 .. 1696128 -  -7.7  -3.14132   CGCCGCGTGCATGAA             GCG-GCCA TCG TGGCTCGC             GAGATCGAGCACGCG  53 254
     BMA1630 1693554 .. 1693579 -  -3.1  -3.90744   TCCTGTTCGAAACAA         GGGTTCAGCGC AGGC GCGCCAAGCCG          TGCTCGCGCAACAGC  56 4
     BMA1629 1692701 .. 1692733 -  -9.8  -3.05463   AGCGCCTGCACGCAA     TGCGCGGCGGGCCTC ATGC GACGCCCTCCGCG-A      CGGCCACCGCGTGCC  59 6
     BMA1628 1691793 .. 1691825 -  -3.9  -2.82516   CCCGTCACGAGCAGA      TCGACCGGCATCGTC AAC GCCCCCGCCGCTCGA      GCTCGGCCGCGATCC  40 6
     BMA1627 NONE
     BMA1626 NONE
      serC-2 1688315 .. 1688342 -  -5.5  -2.52464   TTCGGGTTGAATCGA        CGC-CGTCGAAG TGCCG CGCCGACGCGCG        CGGCGGCGCGCCGGG  42 54
     BMA1624 1687421 .. 1687469 - -16.6  -3.17075   CCGCGGCGAATCGAA TCGGCCGCGCGGCCGCGGCGCGGC TTC ACGGCGGCGCGGC-GCGC-GCCGC TCACGAGCACGCGAG  80 26
      cysD-2 1686285 .. 1686300 -  -2.4  -3.14132   GCCCGCCGTGATGAA              CCGCAG TACG CCGAGG               TCTTCGTTGTTCTCG  43 74
     BMA1622 1685032 .. 1685069 -  -4.2  -3.55444   GCGCGACCGCGTAAA  GATTCGGCGCGAGCTGCAC GAT GCGCGGCTCG-GCC-A-TC  GCACCGGAGACGGTC  51 83
     BMA1621 1684002 .. 1684040 -  -5.6  -3.17714   CGAAACGTCGATGAA   GGTGGAGCCCGCCGCCCG TTC CGGGCGCCGGGCGAATGC   CGGCCGCGCGCCGCA  47 43
     BMA1620 1681208 .. 1681252 -  -3.4  -4.07568   GGCGCGCGCGGAAAA CACGGCATCG-CACA-CCGGCC ACC GGCCGGACGCATCGGCGGCGCG CGCTCGCGACGGCCG  60 61
     BMA1619 NONE
       map-2 1679885 .. 1679908 -  -3.7  -4.44608   CGCACGGAAAAAGAA          GTGACGCAC GCGCAT GCGCGCCGC           GCGCCGGCGCGCAAA  70 79
     BMA1616 1678400 .. 1678437 - -13.3  -2.52464   GCGCGGCCGAAGCGA   TCGACGAGCGCGCGCGCC ATC GACGCGCGCGG-CGCCGG   CTCGCCGCCGGCGCG  65 91
       fpr-1 NONE
     BMA1615 1676364 .. 1676400 -  -2.3  -5.00884   ACCGCGCCGAAAAAA   GCAATGCAAGGCATAC CGCGGC GCATGCGT-GCACCGC    GAAGAAGCGCTCCGG  81 254
     BMA1612 1673802 .. 1673821 - -12.8  -3.14344   CACCGCGTGCACGAA            GGCGCACG AGCG CGCGCGCC             ATCAAGCCGATTCGG  68 27
     BMA1609 1672589 .. 1672618 - -14.3  -4.56597   GGCGCCCCCGAAAAA       GCATCCCGCGCTC GCGA AAGCGCGGGATTC        GTCGGAGGATCGAAC 100 184
     BMA1607 1669607 .. 1669655 - -20.9  -2.52464   GCGGCGCGCAAGGCA CGCGCGCCGGACGGGCCGCGGC CTGGCC GCCGCGCCCGGGCCG-CGCGCG CCGGGCTAACGCGCG  85 31
     BMA1605 NONE
     BMA1604 1665641 .. 1665653 -    -2  -3.66908   GTTTGTCAAAAGGAA                TTGA TATTT TCAA                TCAAACTTCTTGCAC  50 59
     BMA1603 NONE
     BMA1602 1664781 .. 1664806 - -16.9  -4.54727   CGCCCCAAAGCAAAA         GCCCCGC-CTCC ATG GGAGAGCGGGGC         TTCGACACCGGCATC 100 66
        gltX 1661536 .. 1661550 -  -4.2  -3.05715   AACTGGTGGAGGTAA               GCGG GATCGAA CCGC               TGACCTCTTGCATGC  43 245
     BMA1596 1660439 .. 1660485 - -10.2  -2.52464   CCGGGCCCGAAGCCA GC-GGGCA-ACGCCCGACACGGG AAGT CCGGCGTCGGG-GTGCGCCCCGC CGCCGCGTCGACTCG  55 51
     BMA1595 1659747 .. 1659766 -  -4.3  -3.35371   CACATCGCCAACGAA            CTC-GGCT ACCAG AGCCAGAG            CGCGTTCTCCGCGAT  47 321
     BMA1593 1658387 .. 1658422 -  -5.2  -3.05715   AATCGTGCCATCGAA    CCGGCACGCCGC-CGCG TCA CTCGAGCAGCGCGTCGT    CGCTGACGAGGACGC  46 6
     BMA1592 1657824 .. 1657849 - -11.1  -2.54812   AGTCACAGCACGAAT         CGAACCGCCGA ATCG CCGACGGCTCG          CGCGACGAACGCTTG  59 124
     BMA1588 1653544 .. 1653557 -  -9.5  -2.71712   GCGGCGCGCGGAAAC               GCCGC GCCT GCGGC                CATGGCACGCGCCGT  56 51
     BMA1587 1652770 .. 1652795 - -17.5  -3.12351   CCGCGCGACATTCAA         GCGCGCCGGTC CCTT GCCCGGCGCGC          CGTTTTTTTTGCGCG  85 99
     BMA1582 NONE
        rimI NONE
     BMA1580 NONE
     BMA1579 1643196 .. 1643229 - -11.6  -2.78216   CATCGTCACGAAGCA     CCGCCGCGCCGGGCG CGCAT CGCC-GTCTCGGCGG     ACGGCGTGCGCCCGA  59 111
         alr NONE
        radA NONE
     BMA1573 1637510 .. 1637558 -    -8  -5.03715   ACGAGCTGGAAAAAA TCGGGTGACGAGCGCCGCACGGC AGCG GCATCGCAGCGCT-GTCACGCGG CGTTCAGCGCCCGGG  90 72
        bsaA 1634596 .. 1634641 -  -5.4  -3.40403   CTTCCTGCACCAGAA GGTCGTGCTGATCGACCGGGCGG CCG CCGCC-G-TCGG-CAGCGCGAAC CTCGACAACCGTTCG  52 336
     BMA1564 1627328 .. 1627357 - -11.4  -4.66953   CCAAGATTCGAAAAA       CGGGGCCGTGCTG TCAAG CAGT-CGGCCCCG       CGAATGGGGCCAATC  91 39
         smc NONE
     BMA1562 NONE
     BMA1561 NONE
        ligA 1619848 .. 1619867 -  -3.4  -4.11216   CGCCCATCTTCAAAA            TCTCGCGA ATCA TCGCGCGT             GGCCCTCCAGAAGTG  63 15
         def 1619184 .. 1619213 - -10.5  -3.01712   CGGGGCGGCGCAATA       GCCGCGCGCCGCG CCGC CGCGGTTTGCGGC        AACGGAAATCGAACG  59 139
        rpsB 1612603 .. 1612623 -    -9  -5.40474   AGCGGCTTAAAAAAA           GGGGGC-CT GTTG AGAGCCCCC            TTTTTGCGCCGGCTC 100 49
         tsf 1611497 .. 1611528 -   -10  -3.53012   CCGGGCTGGCTGAAA      GCCCCGTCAGGCGGC GCC GCCGACCG-CGGCGC      AACGGTCGTCCGCCG  65 80
        pyrH 1610651 .. 1610669 - -11.6  -3.60792   CGGGCAATGGCCAAA             GGCGGCGC GCG GCGCCGCG             GCCTCCCGCATCGGC  71 47
         frr NONE
        uppS NONE
        cdsA NONE
         dxr NONE
     BMA1548 1605740 .. 1605770 - -16.8  -2.79133   TAAGCTTGCATCAGA       TCAGGCGGCCACCG TTA CGGCTGCCGCCCGA       CGCGTCAAAAATGGA  74 30
     BMA1547 NONE
     BMA1546 NONE
        lpxD 1601653 .. 1601674 -  -2.1  -2.71712   CCGCGTCGGGGAAAG           CGG-CGCGCG GTT CGATCGGCCG           GTGCGGCGGGCAGCC  39 79
        fabZ NONE
        lpxA NONE
        lpxB NONE
        rnhB NONE
     BMA1540 1597663 .. 1597679 - -13.7  -3.93136   AGAGCGAGCGAGAAA              GCGCGTG CGT CACGCGC              GAAGCGCGCGTTGCT  86 18
     BMA1538 1593968 .. 1593982 - -11.4  -2.72379   CGAAGCCCGTAACGA               TGCCGC GCG GCGGCA               CGCGGGCACGTGCCA  59 262
     BMA1537 1593138 .. 1593151 -  -3.8  -3.53012   GCGCGCCGCCGGAAA               TCGC CCACGT GCGA                GCCTCACGAATCAGC  49 29
        ppsA 1589910 .. 1589930 - -16.9  -5.27335   TTGCGCAAAGAAAAA            CACCCCGGT GTT ACCGGGGTG            TTTATAGCACGAACC 100 106
     BMA1534 1589440 .. 1589455 -  -2.4  -4.25848   AAGTGCGTATGAAAA              TGCGCG CGCT CACGCC               GGCGGCTTCGCGGCG  65 19
     BMA1533 1588343 .. 1588373 - -21.3  -3.84451   GCGCCGAAATCGAAA       CGGCCTGCTTCGA ATCAA TCGAAGCAGGCCG       TTTCTTCATGCAATT 100 74
     BMA1531 NONE
     BMA1530 1586753 .. 1586795 - -12.8  -3.31144   CCGGCACGGCGACAA GCGCGCGGCCGACGATCCGC TCAAC GCGAACC-TCGG-CGCGCAC TGAGCGCGGGCGCCG  70 173
     BMA1526 NONE
     BMA1525 1582309 .. 1582319 -  -8.2  -3.84271   TCACAACACGAACAA                 CGGC TTA GCCG                 TTTGGGCCCCGAATC  70 0
        guaB NONE
     BMA1523 1580032 .. 1580050 - -11.7  -4.91987   AAGGGAATAACAAAA             GCAGCGC ACGCG GCGCTGC             ATCGAATATGTATCG 100 97
        guaA 1578143 .. 1578154 -  -3.6  -4.41241   GAAAGCCGCATAAAA                CGAG CTTT CCCG                 AAAAGATTTTCACCC  70 246
     BMA1521 1577777 .. 1577792 -  -6.1  -2.71364   CGAGGTCGCGAACTA              TCGCG GCCAAT CGCGA               TTGTTCGGGTGCCCG  46 7
   BMA1519.1 1576657 .. 1576674 - -12.7  -2.59431   GCTTCGGACAACCGA             CGAGCGC CGCG GCGCTCG              CGCTGCTGCTCGCAT  62 449
     BMA1518 1574886 .. 1574941 -    -6  -2.85216   GACCATGCAGAAGCA TTCGGTCGTCGCCAGGCCTCGGCCCG TGGACG CCGGCCGCGGC--GGCCACGAGCGGA TGCGCGTCAGCGCCC  47 32
     BMA1517 1574186 .. 1574196 -  -8.2  -3.05963   ATGCGGATTTTAACA                 GGCG CCG CGCC                 GAGGTCCAGCCCATC  55 302
     BMA1515 1573675 .. 1573688 -  -3.1  -3.53012   CGGCGGCCGCGGAAA               GCAACG CGG CGT-GC               GGCGGGGATTGCGTT  47 84
     BMA1514 NONE
        ldcA 1572114 .. 1572127 -  -9.5  -5.65513   GATGAACCAAAAAAA               GGCGG TCTC CCGCC                TTTTTGCTTCGCATC 100 55
     BMA1512 1570603 .. 1570620 -  -2.5   -2.5955   ATTTTGCACAATCGA             GGTGCGC AGGC GCGCTTC              ATTTCGGTGCCATCG  38 210
     BMA1511 1569718 .. 1569750 -    -4  -3.65351   CGATCGTCATTGAAA     TCGCGGC-TCGAACG GGAT CGCCCGATGCCGCCC      TGGCGAGGCGTCCGC  51 100
     BMA1510 NONE
        hyuE 1567263 .. 1567277 - -12.8  -4.56597   GCGCTTGCGGAAAAA               CGCCGG TGG CCGGCG               CGCCGGGCGGCGCGG  91 75
     BMA1508 NONE
     BMA1507 NONE
     BMA1505 NONE
      allA-1 1563736 .. 1563754 - -13.1  -4.87291   GAGCCCAATGAAAAA             CCCGCGC ACGAA GCGCGGG             CCGGATGTTGGGGGC 100 131
     BMA1503 1561404 .. 1561424 - -11.1  -3.78775   CTCGCCATCATGAAA            CGGGCCGTT TGA AACGGCCCC            AGACTGCTGACGAAC  74 80
     BMA1497 1553265 .. 1553283 - -17.4  -5.40072   CGCCGGCCAAAAAAA             CGGGCGCC GCC GGCGCCCG             TTTCCTCGTCATGCG 100 62
     BMA1495 1551951 .. 1551985 - -11.2  -3.53761   GAAGCCGCCGCGAAA     TGCGTCGCGGGCGTGC TCG GCACGCGCGCGCGGCG     GGGCGGTTATCCCCA  71 83
        ispD NONE
        ispF 1543216 .. 1543244 - -17.5  -3.33696   TCGCGTTGCAATGAA        CACGCCACGCG GCGGTTG CGCGTGGCGTG        TTCGTTCATGCGCGG  87 290
     BMA1484 NONE
     BMA1483 1535865 .. 1535902 - -11.1  -3.07816   GCGCGACGCACTCAA   CGCGTCGCTATCCGGCA TTCC CGCCGACGAGCGGCGCG    CGCAGCGCACGCTGC  62 215
     BMA1479 NONE
     BMA1478 1533120 .. 1533130 -  -3.2  -3.54935   CAAAGTCCCTTTAAA                 CCAA CTC CTGG                 AAAGCGGCAGGAGCG  51 10
     BMA1472 1526122 .. 1526139 -  -2.7  -3.74792   GAGCATAGAGCCAAA             TAGTTGC ATGC ACAACCA              TCCGGCCGCGCGCAC  53 47
      panE-2 1524640 .. 1524656 -    -5  -4.36595   GAGCGAAAGCGAAAA              GGCGGC GTTCA GCCGCG              CGCTCGACAAGATCA  69 457
     BMA1467 NONE
         tig 1521131 .. 1521170 - -22.9  -5.14563   GCGCCGATGAAAAAA  CGGCGTGCGGGCCGTCG TCGCTC CGACAGCCGGCACGCCG   CTAGAGCGACACTTA 100 38
        clpP NONE
        clpX 1518911 .. 1518934 -   -11  -5.75822   GATAAACGAAAAAAA          GCCGCTCACG ATTC CATGAACGGC           TTTTTTCCTCACGAA 100 54
         lon 1516292 .. 1516315 - -19.6  -4.33928   CACGCCAAAGACAAA          GCCCACGGCC TGAC GGCCGTGGGC           TGGTTCGACGAAACG 100 60
     BMA1457 NONE
     BMA1456 1513543 .. 1513577 -  -8.5  -3.91488   AATCGCCCGAAAGAA    GCAGTCGTCACC-GGCG CGA CGCCTGGCG-CGGCCGC    CGCCGTCCAATTCGA  70 148
     BMA1455 1512327 .. 1512355 -  -8.8  -3.05384   GCGGCGCCGATCGAA       GGC-GC-GCCCGGC CGG GCCCGGCAGCTGCC       GCGACAGACAGCGCG  55 502
     BMA1453 1510102 .. 1510125 - -15.3  -4.05788   CTCGCCGAAACGAAA          CAGCCCCGC ACGATG GCGGGGCTG           TCTTTCATCGAACGG  95 70
     BMA1452 1509459 .. 1509481 - -14.9  -3.19192   CGCGACCGAAGGCAA           CCTGCGCGA GATCG TCGCGCAGG           CGCGGCAGGCGCGCG  77 283
     BMA1450 1508014 .. 1508066 - -19.1  -2.70932   GCGCTCGGCGAATGA CGCGCGGCCGACGCGGACGGCGGCG AGAGG CGCGGCCGTCCGCG-CGGCT-CGAG ATGCGCGTCGGCGTG  81 320
        purL NONE
     BMA1445 1498360 .. 1498375 - -10.4  -3.72695   AGGCGTTCGAGGAAA              GCCTGC GCCA GCAGGC               GAAGATTCAGTAACG  71 136
     BMA1439 1492718 .. 1492729 -  -4.4  -5.60689   GGATACAACAAAAAA                GAAC GGTC GTTC                 AATTCGGTGGCGACC 100 131
     BMA1438 1490439 .. 1490475 -  -2.7  -2.87243   CGATCACGAGAAGGA    CATCGTCGGTGCGCTGC ATC GTGGTGCTCCGTCAATG    GGCCTGGGCCGCGCC  40 49
        pncA NONE
     BMA1436 1488486 .. 1488521 -  -5.4  -3.73775   GGCATCGCGACGAAA   GACGCGGGCGCCGGCG CACACC CGCCG-CGCCGG-ATC    GACTCGCCGACCCGC  58 86
     BMA1432 1486169 .. 1486192 - -15.2  -3.59979   CGCGCCGACGGCAAA          CGGCTCCGCC GACG GGCGGGGCCG           CCCGCTCGCGTCATG  83 36
     BMA1431 1485090 .. 1485111 -  -9.4   -3.2964   AAAGGCCCGGGACAA           GCGCCGTA TGATGC CACGGCGC            GTCAGACGAGCGCGA  59 27
     BMA1430 1483694 .. 1483705 -  -7.2  -3.33261   GCCGAATCCTCATAA                GCGG GTTC CCGC                 CGAACCTGACGCCCG  55 368
     BMA1429 1482926 .. 1482959 -  -7.9  -2.64616   CGCTGATCGAGATGA     TGCGCGACACCCGCG AAGC CGCCGACGACGCGCT      GCCGCACACGGGCAT  48 302
     BMA1426 NONE
         tmk NONE
        holB NONE
     BMA1423 NONE
     BMA1422 NONE
     BMA1421 1476278 .. 1476298 - -16.1  -3.59262   GCCGATACTTCGAAA            GGCGCGGCA AGC CGCCGCGCC            CCAAACCCTTATTTT  85 34
     BMA1420 NONE
     BMA1419 NONE
     BMA1418 1472958 .. 1472973 -  -4.6  -3.78736   GATACATTCAGGAAA              GCAGCA TGTT TGCAGC               CCCGGCCGGCGCTGT  58 244
     BMA1417 1471597 .. 1471623 - -19.5  -3.32844   CGGCCGACGCGAGAA         CGGCGATGCGC TTGAC GCGCATCGCCG         TTTTTTTGGGCGAAG  91 153
     BMA1413 NONE
     BMA1412 1468025 .. 1468060 -  -6.1  -5.14563   TTCGTCATGAAAAAA    CCCCCAAGGGTCAGA TCTATG TCCAACTCTTGGGGT     TCAGTTCACTCGGGT  89 6
     BMA1410 NONE
     BMA1409 1466271 .. 1466281 -  -2.4  -3.85698   CCTGCCCCCTACAAA                 CTGG TGA CCTG                 CCCCCTTCGATAGGG  56 66
     BMA1406 NONE
     BMA1405 NONE
        rpsF NONE
        priB NONE
        rpsR 1461562 .. 1461576 -  -4.3  -3.02144   CGACTTTTTCCAACA               GAATG ATTTG CATTC               GAATTCTCCTTATTG  43 51
        rplI 1461048 .. 1461076 -   -11  -5.42514   CGAGAAACGAAAAAA       GGCAGGAAC-CGG TTGC CCGAGCCCCTGCC        CTTCATGTCGGGCGG 100 71
        dnaB 1459481 .. 1459501 -  -4.6  -3.62518   TGAAAGATGGTCAAA            CGGCGGTC ACAAA AACCGGCG            ACATTGTACTGTTTA  54 120
     BMA1399 NONE
     BMA1398 1457697 .. 1457735 - -19.7  -4.07885   TACCGTTGCCGAAAA  GACGATGCGCCGCA-GCC TGTC GGCCTGCGGCGCATCGTT   CGCTAGACTTTCCGT 100 100
         hom NONE
        thrC 1441139 .. 1441175 -    -3  -3.68222   CGGCAACGGCAACAA   CGATATCGCGCGGCACCG CCC CGCCGCCG-GC-ACATCA   CGCCATCATGCGCCC  53 31
     BMA1383 NONE
      moeA-2 NONE
        moaD NONE
        moaE 1438040 .. 1438054 -  -8.5  -4.07687   ACTGCGCCGGGAAAA               CGGCC CAGCC GGCCG               GCGCTTTCCCGGAGC  72 306
     BMA1378 1436750 .. 1436800 - -12.5  -4.09685   GCGCATGCGGGAAAA CCGTCGGG-AAGGCCGC-CCGCGCG GCG CGGGCGGCGCGTCGTCACCCGACGA CGGGCGCGGCCGCGC  83 15
        clpB 1433890 .. 1433909 -   -15  -5.40072   CGCCGGCGAAAAAAA            CACCCCGC TTGC GCGGGGTG             TTTTGCTTTCAAGGG 100 105
     BMA1374 NONE
     BMA1373 1431035 .. 1431064 -  -9.1  -3.63968   TCGGAAAGCGGGAAA       CGGGTGGCGCGCG GTAG CGCGCGGCAGGCG        GGGCGGGTGCGGTGG  63 405
     BMA1361 1419210 .. 1419232 -  -6.2  -3.81137   CGTGAAATATGGAAA           CCGGACAC GCGCGCG GCGCCCGG           CTCGCGTCAGTGCAG  61 32
     BMA1360 1418822 .. 1418837 -  -3.2  -3.31263   AGTTCATCGTCAGAA              CGGC AGCTTGAA GCCG               GGCGGCAGCGGCAGG  47 4
        recR NONE
     BMA1358 1416825 .. 1416883 -  -7.9    -3.794   TTGTAACCGAGGAAA GATTGCGCGAGAGCGACGGCCCGGAGCGC TTT GCGCGCCGCGC-G-CGACGGCGCGCAAAC GCATGCCGCGCGGCC  64 49
        surE 1416048 .. 1416063 -  -8.2  -3.14132   CTCGCCGCTCATGAA              GCGCCG CTCC CGGCAC               GCGCCCAATCGCGCG  56 3
         pcm NONE
     BMA1355 NONE
        rpoS NONE
     BMA1353 1412303 .. 1412313 -  -6.8  -3.16683   ATCGCATCGCATCAA                 GCGT CGA ACGC                 GGCGAGATACTCGGC  50 11
     BMA1352 1411948 .. 1411972 - -13.6  -3.55444   GCGCCATCCGGGAAA         GACG-CCGCCG ATGA CGGCGGGCGTC          TACGACACCGCGCAA  78 145
        rumA 1409741 .. 1409756 - -11.8  -4.07568   CCCCCTGCCCCAAAA              CCGGCC TTCG GGCCGG               TTTTTTTCATGCACG  79 59
         ndk NONE
     BMA1347 1407099 .. 1407123 -  -6.9  -2.87344   CACCGTTGTCACACA          CTGCGCGGCGC CGC GCGCCGCCCCC          GATCGCTTTACGCGT  47 68
     BMA1346 1405903 .. 1405929 - -13.6   -4.4267   GCGCAAAAGGGAAAA         GCGCCGTGCCTG GCC CGGCCACGGCGC         TTGCCGTCAGGGCAA 100 32
        ispG NONE
        hisS 1403130 .. 1403140 -  -6.8  -2.59431   CGTCGTGATAACTCA                 TCGC CTG GCGA                 TTCCTTCCTGTACAC  45 68
     BMA1343 1402491 .. 1402515 -  -3.5  -3.99678   AGTTGTAGAACGAAA         GCG-TGGGCG CTCAGC CGCCGAGCGC          GTCGAGCTTGAACTG  60 11
     BMA1342 1401261 .. 1401300 -   -12  -4.56597   GCGCGCGCGCAAAAA  TGCGACGCGCGGCCG-GCG AAG CGCGCGGCCGCGCGAAAAA  CGCCGCGCGCTTAGC  91 36
     BMA1341 NONE
         hfq 1399274 .. 1399316 - -10.5  -3.67611   CGGAGGTCAAGATAA GGCGGCTGGCAT-CGGCTGCC GAC GGC-GACGCAAGCCAGCCGCG GCAATGGGTTAGGAC  67 34
        hflX 1398000 .. 1398016 -  -5.8   -3.2794   GTTGATCGACAGCAA             GGC-GCG CATT CGCCGCC              AGGTACTCCGCTCGT  52 99
        hflK NONE
        hflC NONE
     BMA1336 1395475 .. 1395497 - -12.6  -3.86202   TCCTACGACAGGAAA           CACGGCGCGC GAC GCGCGCCTCG           GATTGGAATCGGGTC  81 91
        hisZ NONE
     BMA1334 NONE
        purA NONE
     BMA1332 1392173 .. 1392219 - -10.1  -5.41143   GACCGGGTAAAAAAA TCGGGCGAAAAAAACGGCGCC GTCGA GGCGCCGTTTCTCCGGGGCGA CGTCCGTTGCGCTTA 100 38
         kup 1389994 .. 1390022 -  -2.3  -2.78384   CCCCGGCGGACGACA        TGCGGCATTTC CATGCCC GACACGCCGCC        CGACGACGCCGAACG  39 52
     BMA1330 1389799 .. 1389816 -  -5.6  -3.53012   CGCCGCGTTCGCAAA             GCTCAA GCAGCG TTGAGC              GCGCTGCGCCGGTAG  52 10
     BMA1328 NONE
     BMA1327 1386236 .. 1386259 - -10.9  -2.73875   CGGTTCCTAATATCA          TCCGGCGCC TGCCGC GGCGCCGGC           GCTTGCCAGGCCGCG  59 43
     BMA1326 1383847 .. 1383865 -  -9.5  -4.57482   GCATCGACAAAGAAA             CCCGGCC TGTCG AGCCGGG             TTTTTCTTTTCGCGC  86 116
        rluD NONE
     BMA1323 1380802 .. 1380855 -    -8  -4.56597   GCGGCGTCGCAAAAA CAGC-GCCTGCCCGCCCTC-CCGGCTC GCC GCGCCGGCGATGGCGCGC-GGCTGCCC GCCGTCAGTCCGCGA  81 42
        phaC 1378502 .. 1378536 -  -4.9  -3.33744   CGCCCTGTTAAAAAT    CGGTCGCGACGCAAAG CGTG CTCCGCCTTGCG-CCG     TTCGTCAATCGCGTT  49 30
        phbA 1377166 .. 1377191 -  -5.3  -3.29144   TTATCGTTTTGAGAA         GCG-CCGAGCGG CAA CCTCTCCGTCGC         CTGCCTGCCGATCGC  49 97
      phbB-1 1376352 .. 1376401 - -22.1  -3.01712   GGCGTTCCCGGAACA TCCGACCCACACGGCCGGACGGC ACGC GCCGCCCGGCCGCATGGCTCAGC CCATATGCAAGCCGC  95 21
        phaR 1375478 .. 1375496 - -13.8  -4.85782   GGCCCCAAAAAGAAA             CGGCGCCC GCA GGACGCCG             TTCATTGCATGCGGC 100 217
     BMA1318 NONE
     BMA1317 1372736 .. 1372765 -    -7  -2.77781   CTTGATGAAAACCGA       TGGAGCGCGCGG TCGCGG CCGCGCACGTCA        TGCATTCGGATCGCG  49 57
     BMA1316 NONE
     BMA1315 1370656 .. 1370690 -  -5.6  -4.09864   ACGGAGTCCCGAAAA     GATTGGAATCCGGCTA GCT TAGCCTGATTCCGCGC     GTTTGGCCCGGTACA  63 254
        metC 1369258 .. 1369286 - -19.6  -4.88407   GCATCGAACGAAAAA       CGGCGCCGCGGGC CCAT GCCCG-GGCGCCG        TTTTCGCCGTGCGCG 100 173
     BMA1312 1366824 .. 1366838 - -12.8  -4.28774   CCACGCAATGCAAAA               CGCGCG GGA CGCGCG               GCAGGCGCGTAGCGC  88 114
     BMA1309 1361844 .. 1361858 -  -7.8  -4.07568   TTCGGGCCCCGAAAA               CGCACG GGC CATGCG               CTCTTTTCCGGCCGA  69 374
     BMA1308 1360114 .. 1360148 - -13.5   -3.1996   CAAAGCCGAACCGAA    CGGCCGGCGGCCCGGC CTCG ACCGGGC-GCCGGCAA     GGGCTTGCTTACTGC  72 34
        aldA 1357504 .. 1357531 - -13.4  -5.15167   CATCATCAAGAAAAA        CGGCACGCATGC GCAT GTACGCGTGCCG         TGTCGCCACAAGAAA 100 118
     BMA1305 1356171 .. 1356200 -  -3.6  -2.73681   GACGCATGTTAAGGA       CCCCCTAAGAACA GGCTT CATTCTC-GGGGG       ATGGTTCCCTACTTA  40 60
     BMA1304 1355461 .. 1355487 -  -7.3  -5.86965   ACGCATTAAAAAAAA        GGACGGCACG CATGAAGC CGTGCCG-CC         AACCCCAACACTTTT 100 56
        potF 1351935 .. 1351955 - -11.8  -4.24342   CGTTTGACGAACAAA            GCCCCCGG GGACA CCAGGGGC            TTCTCGGTTTTGCCG  82 60
        potG 1350662 .. 1350717 -  -2.5  -3.82824   CACGAGCCAGAAGAA CGGGCCCGCGATCACGGCCGTTCTGCCT GTG AGGCCGAACTTCC-TGA-CG-GGCCACG CAAACAGGGACGAAA  56 47
        potI 1348831 .. 1348857 - -12.2  -5.14563   GCGTTGACGAAAAAA         GCCCGGGCGG TTGGAGG CCGCACGGGC         TTTTTGTCGATCTTC 100 166
     BMA1293 1346109 .. 1346123 -    -7  -4.08216   TGACGTTGGGGAAAA               CCGGCG GCG CGCCGC               TGCGGCCTAGTCGCT  69 513
     BMA1291 1345176 .. 1345195 - -10.7  -3.13403   GCTTGTCGATCAATA            GGCGAGC GTCTCG GCTCGCC             CTCCCCGGATCACTT  64 0
     BMA1290 NONE
     BMA1289 1342293 .. 1342317 -  -5.8  -3.15544   GCGCAGCCGCACGAA         GCT-GTCGATC TCGA GATCGACGAAC          TGATTGATCGCCTGC  50 184
     BMA1286 NONE
     BMA1285 1338124 .. 1338178 - -19.9  -3.05816   CCACCGCGCACGCAA GCGC-GAGCG-CGAGCGCCGCCGCGCA CAG CGCGCGGCCGCGCCCGGCGCGGGGCGC GGCAGTCTGGGTGAG  87 77
     BMA1283 NONE
     BMA1282 NONE
     BMA1281 1333665 .. 1333688 - -18.2  -3.84451   GCCGCCAAATCGAAA          GGGCAAGCCG CGAC CGGCTTGCCC           TTTTTTCTTGCCTGA 100 131
     BMA1278 1332003 .. 1332013 -  -8.2  -2.94045   CGAGGCGAAGAAGTA                 CCGC GAA GCGG                 GCGCGCTGAAGCCGA  53 279
     BMA1272 NONE
     BMA1271 1325147 .. 1325169 -  -4.6  -3.33696   CGTCGTGCGAACGAA           GGTGTGGCGC TCA GCGCGGCGCC           GCGATCACGCCGGAC  49 13
     BMA1270 1323198 .. 1323223 -  -8.9  -3.60899   GAAAAGCGAAATGAA         GC-CGCTCGCCG ATA CGGCGGACGCGC         GCCGGGAACTCGATC  63 200
     BMA1267 1317047 .. 1317065 -  -4.4  -5.77571   ATTAAAAAACAAAAA             TCCCCCAC TTG GCGAGGGT             TTGTCAGCAATCTGA 100 456
     BMA1265 1315490 .. 1315505 - -10.4  -4.24948   GCACCAGATTCAAAA              GCCAGC GCAA GCTGGC               TCAGACTGCTGACGA  81 82
        vacB 1312659 .. 1312700 - -22.4  -4.18018   GCGCCGCATGGAAAA CGGAAAGCGCCGCGCGCCC TGGCG GGGCGCGCGGCG-TTTCGG TCGGCGCCGCCGGAT 100 56
     BMA1262 1311597 .. 1311645 - -16.6  -3.53012   GTCTCTTTTGCGAAA GCGGCTGCGCGCCGCGCCCGCGC GAAG GC-CGAGCGCGGCGTGCAGGCAA GCGGCGCGGGCGCGG  84 236
     BMA1261 1310542 .. 1310552 -  -3.2  -3.65351   CGACGCCGACGCAAA                 TGCC GCC GACA                 TGCCGCCCGCCGCGC  51 56
        rpiA 1309481 .. 1309517 - -22.5  -5.42862   ACAGCCCTAAAAAAA    CAGGTCCAGCAAGCTTG TTG CAAGCTTGCTGGACCTC    GGATCGGATGGTGCG 100 127
     BMA1259 1308493 .. 1308527 - -10.8  -3.85698   TCCGTGTCGCAGAAA   GA-GGCCGGCACCGGGC TCGC GCCC-G-GCCGGCCGTC    ATGATAACGGCCGGC  77 66
     BMA1258 1307384 .. 1307404 -    -6  -3.35992   ATCGACGCGAACGAA            GCGGCGCG CCGGC CACGCGGC            CCCCCCACTACCCCA  52 106
     BMA1246 NONE
     BMA1245 1299375 .. 1299397 -  -3.2  -3.69323   TCATGACGATGGAAA           GTGGGCGGGC GCG GCCCGTCAAT           GCGCCTGCATTTTCG  55 21
     BMA1244 1298134 .. 1298173 - -12.9  -2.52464   GCGCCGCGCAACGCA TCGG-CGGCACGGCAATCG AAAC CG-TCGCCGGGCCGGCCGA  CCCGGCAGCCCCCGC  62 73
     BMA1240 1296956 .. 1296967 -  -2.2  -3.54029   GGGGATGAACCAGAA                CACA TTCA TGCG                 AAACTCCTGCCTGAC  50 49
        ssuD NONE
        ssuC NONE
        ssuB NONE
     BMA1236 1293597 .. 1293630 -  -8.7  -3.72051   CGGAACAACGGCAAA     GCGCGCGCGGGC-GCA AGG CGCCGTCCGCACGGGC     CGGGCACGGGGGGGC  67 55
     BMA1225 1285784 .. 1285822 -  -7.3  -3.26319   AACTCGTCACACGAA  CGGC-AAGGCGGGCGCGC GGCA GCGAGCGCGCTTTTGCCA   CCCGCCTGAAATTCG  55 214
     BMA1223 1284057 .. 1284072 -  -2.6  -3.19018   AAGATCCGAAGCTAA              CACATCG AAA CGAT-TG              CTTCAGAGCCTTGCC  43 243
     BMA1222 1282667 .. 1282711 -  -7.1  -4.26189   GCAGAAAGCCGAAAA CG-GACGCATGCCGCGCCGCAC CATC GTGCGGCG-GGCG-GCGGCTCA TCGGCGCCTCGGTTT  76 276
     BMA1221 1281301 .. 1281357 -  -6.2  -3.05463   ATCGGCCCGATTGAA TGCACCGCACGCCGAC-GGCCGACCCG CCCG CGCGGCAGCCTGCCGGCTGGCCGCGCC GCCCTCGCGCGATCG  48 213
     BMA1220 1280735 .. 1280747 -  -4.7  -3.05596   GATGCGCTGACCGAA                CCGGG TCG CCCTG                GCCGCGTTCGTCGCG  46 86
     BMA1217 NONE
     BMA1216 1277581 .. 1277610 -  -5.6  -4.09739   GCAAGCGCTGGAAAA       CGCTGATTCGCG TTGCAC CGCGAACGCGCG        ATGATCCACCACAGG  63 158
     BMA1215 1276832 .. 1276858 -  -4.5  -3.00525   TCGCTTCAAACGATA        TGAAC-GAACTG GAAC CGGTTCAGTTCA         TTGTCTCGTCCCATT  46 180
     BMA1212 1275266 .. 1275287 - -11.6  -2.63102   AGGACGGCCAGATCA           TCGTCGCC CGGCTC GGCGACGA            CGTCACGGTCAAGCG  59 206
         sbp 1273087 .. 1273128 -  -7.1  -3.14126   CGAGAAAGCCGAACA CCGCGTTCACGAGCGCGCC GCCG AGCGCGGCCGAAAACGTGA  GCCGGTACGACGCGA  53 348
        cysW NONE
        cysA 1270281 .. 1270305 -  -9.2  -3.53012   TTTGTTGGTCTGAAA          TCCGCATGCG CGAGT CGCTCGCGGA          AGCGCCGTCAGCGCG  61 33
     BMA1205 1269224 .. 1269249 - -13.2  -2.87132   GTTTGTGCGGAGACA         TCCGCGCCGG TTCGCG CCGGCGCGGC          GGCGAGGTTTCAAAC  68 93
     BMA1204 NONE
     BMA1203 1267481 .. 1267498 - -12.7  -2.62184   GCTGTTCGGACAGGA             TGCCGCG GGAA CGCGGCA              GACGATGTCGAAGCT  62 287
     BMA1199 NONE
        rbsB NONE
        rbsA NONE
        rbsC 1260078 .. 1260105 -  -8.4  -4.36914   CTGGGTTCGAGAAAA        CG-GCAGGCCG GATGCGG CGGCCCGCGCG        CGGATGAAGCGGATG  78 192
     BMA1195 NONE
     BMA1194 NONE
     BMA1193 NONE
     BMA1192 1255487 .. 1255516 - -16.3  -3.01791   ACGGCGCGCGCAAGA       CGGGCGCCGCGGC GGGC GCCGCGGCGGGCG        CAAACGCCCCGTTCG  78 130
     BMA1191 1254839 .. 1254857 -   -16  -2.72855   GAAAGGTTCGAAGGA             CGGCGCAC CGC GTGCGCCG             CGTCTACTCGATAGA  74 29
     BMA1190 1254543 .. 1254584 - -20.1  -3.72695   ACGGCGTGGATGAAA CGA-GCGGCGCGCGCGGCGC ATC ACGACGCGCGCGCCGCGTCC AGATGGCGGCGCAGG 100 4
     BMA1189 1253485 .. 1253495 -  -2.4  -2.73124   CGTCATCCGCCAAAT                 CCGC TAG GCGC                 CCCGCTTTTCGCGGT  39 18
     BMA1188 NONE
     BMA1187 NONE
        fhuF 1249536 .. 1249567 -  -3.4  -4.08767   CGCAGGCGTCCAAAA      CGTCGCCGGCTCCG CATC CGCCGCCCGCATCG       CCCGAACGAGCACCG  60 98
     BMA1185 1248450 .. 1248472 - -12.7  -2.62184   CCCGCGCCGACATCA          CCGCGG-CGG CGCG CCGGCCGCGG           GCTTCGGCAATGCCA  62 0
     BMA1182 1244629 .. 1244662 - -12.4  -3.15663   ATCGAGCGCGACGAA     CGCGCCGCCCGC CTTCATCACC GCGAGCAGCGCG      ACGAACAGGTCGCAC  68 319
     BMA1180 NONE
        pvdA 1228169 .. 1228185 - -10.8  -3.60792   GCTCCAAGTTGCAAA              GCGGCC GCGAG GGCCGC              ACCTTCATCAAAGAG  71 33
     BMA1178 NONE
     BMA1177 1224848 .. 1224905 - -17.6  -3.17075   CGCCGGCGAATCGAA CCGCGCTCGCGCG-GCGCGCGACGGCG CACGC CGTCATCGCGCGCGCAGACGCACGCGG GCGTGCGGCCCGCGG  85 151
     BMA1172 NONE
     BMA1171 NONE
     BMA1170 1214367 .. 1214421 - -12.1  -3.85698   GCCGCGCCCGACAAA GCGCGCGCGGCGTCCGCG-CGTATC GCGTCAT GAT-CGACGCGGGCACGGCTCGCGC CACTCGCGCACGCAG  81 520
     BMA1167 1211338 .. 1211357 -  -5.6  -3.85698   CCGCGCGCGGACAAA            GCCCCGGCG CGC CGGCGGG-C            GGGTCACGCCGCTTG  60 29
     BMA1166 1209746 .. 1209776 -   -11  -3.17723   CGACGCGCAATTGAA       GCAGCTCGTCGGCG TGA CGCCGATGATCGGC       GTGAACGACGTCGCG  64 499
        cobL NONE
        cbiD 1201257 .. 1201287 -  -5.4  -3.17051   CGCCGAGCAGCAACA      CG-CGGCG-CACGC TCATG GCACGACGCCGACG      ATGCGGCCCTCGCGG  47 7
        cobK NONE
        cobM 1198999 .. 1199026 -  -7.7  -2.70932   CTTCTCGGCGAAGGA        CGTGCGCGCGGA CCGGC TCGGCGCG-ACG        ACGCGCTTGAACCGC  49 473
     BMA1154 1195872 .. 1195889 -  -9.1  -3.19668   GACCAGCGAATCGAA             CGGCG-GC CGG GCGCGCCG             CCCCGCAATCGACCG  56 44
     BMA1149 NONE
     BMA1148 1189874 .. 1189910 -  -7.8  -3.18264   GTCGGTAGCGACCAA   CGGTGCGGCGCAC-CCG GCCT CGGCGCGGGCCGCGCGG    CTCGTCGCGATCGCC  53 54
     BMA1137 NONE
     BMA1136 1177967 .. 1177978 -  -5.8  -3.49924   GGCAAACGAGGACAA                TCGG CACG CCGA                 AAGTTCCCGCGTTCG  55 99
     BMA1133 1173499 .. 1173522 -    -8  -3.71848   TCGGGCGATTAACAA          CCGCTGCGCA TCAA TGCGGCGCGG           CGCGCGCGATCAATG  64 35
     BMA1130 NONE
      cheW-1 1170463 .. 1170504 - -15.7  -4.67353   CGATCGATCGAAAAA GCGCGGCGGGCGGCGCCGGC ATT GCCGGC-CCGCCCTCGATGC CGCGCCTCTCGGCCA 100 48
     BMA1125 1166792 .. 1166823 - -17.2  -2.64616   CGCCGAGCCACATGA      GCGCGCGAGGCGGC GACC GCCGAGTCGCGCGC       GCCGAGCCGGCCGGC  77 64
     BMA1121 1162238 .. 1162282 -  -9.2  -3.53012   CGGTTCGGCGTCAAA CGGGTAGCGATTGAT-CCGCG CGGC CGCGGCAGCAATCGCGGCCTG CACGCGCGGCTCCAC  61 186
     BMA1115 1156984 .. 1157002 -  -2.2  -2.79492   TCTGCAAGGTGAAAC             CGTTCGGC GCG GCCGCTCA             CGCGAGCCCGAGGCC  39 23
     BMA1114 1156416 .. 1156466 -  -8.3  -3.03124   CGCCATTCCGGAAGA CGCGA-CCCCG-CCATGCAGTGCCG ATC CAGCACTGCATGGCCTACGTTCGTG AAGCCCCGCGAATCA  55 83
     BMA1110 1151916 .. 1151942 - -10.1  -3.04144   TCGTGACGGGCAAGA         CGAGCAAGCAG ATCGG CCGCGTGCTCG         ACATCAGCTCGCGCA  59 397
     BMA1108 NONE
     BMA1107 1149777 .. 1149804 - -12.7  -5.86061   GCCGATCAAAAAAAA        CGCCCCGCGTC CTCGCC AACGCGGAGCG         TTCCCGTTGCGCCGC 100 119
     BMA1103 1145801 .. 1145840 -  -9.9  -4.07568   CCTGTTCCTGCAAAA  GCCGAC-CTGCGACGCGC TGCCC GCACGGCGCGGCATCGGC  GTGCTGCTGCGCGCG  75 162
     BMA1100 1143744 .. 1143762 -  -5.9  -2.64794   CCGAACCGCATATTA             TGACGCG TGCGG CGCGTCT             CCGACGAAAAATTGG  45 4
     BMA1099 1143301 .. 1143329 -    -3  -2.75708   TTGCCTGAAAAAACG       TGCGC-GCGCCGGC TCA GCC-GCGTTGCGCG       GCGACCACCACCACC  39 10
     BMA1098 1140661 .. 1140686 - -16.1  -6.09888   GCGCAACAAAAAAAA         TGCGGCCCCGC TTTC GAGGGGCCGCA          TCCGATACTTCAAAA 100 371
        thrS 1138648 .. 1138666 -  -4.4  -3.57012   AAATTAAAAAAACGA             GCCGCGCT GCC AGGGCGGT             TACTTGAACGCCTGG  51 25
     BMA1095 1138068 .. 1138087 - -12.8  -3.05715   AACCCCTTCATCGAA            GCACCGCG CTCG CGCGGCGC             TTCGTTACTTCTTTT  66 30
        rpmI NONE
        rplT 1137226 .. 1137243 - -12.7   -5.4833   CGACCCAACAAAAAA             GGGGCTC GGAA GAGCCCC              GTTTTCGCTGCAGCG 100 94
        pheS 1136090 .. 1136113 -  -7.4  -2.94872   TCGAAACAGATTAGA          TCGAGGC-CCG GCG CGCCGCCTCGA          CGGGCCGGCCGGGCG  50 62
        pheT 1133593 .. 1133632 - -12.2  -4.86033   AAACTTGGACAAAAA  CACCG-GCAAAAGCGGCGG TTT CCGCCGCTTTTGCGCCCTA  TCCGCGCAAACGCGC 100 23
        ihfA 1133117 .. 1133133 -  -9.3  -3.02461   TAACCGTCGGTAAGA              GGCGCGG GCG CCGCGCG              CAGGAGGCGAAACGC  55 45
     BMA1089 1132611 .. 1132638 - -19.2  -5.40474   ACCGCTCGAAAAAAA        GCCCGCGCGAAC GGTA GTTCGCACGGGC         TCGTCTTCGATGTTC 100 77
     BMA1087 1130131 .. 1130185 - -15.1  -3.41693   CCGACCAGGAATCAA GGCCTGGAAAGCT-TGTCTGCAAAGG GTTT CCTTATCTGACATAGCTTTCCGGGCC TTTCCTTTTTCTGGG  82 110
     BMA1080 1125228 .. 1125251 -   -11  -4.84918   CCCAGAAAGACAAAA          CCCCACGCTC ACAA AAACGTGGGG           TTCGTCAGCAGTCTG 100 98
     BMA1078 NONE
     BMA1077 1123389 .. 1123399 -  -3.2  -3.54935   CAAAGTCCCTTTAAA                 CCAA CTC CTGG                 AAAGCGGCAGGAGCG  51 10
     BMA1075 1122266 .. 1122291 - -14.7  -3.53012   CCCGCTTGCGCGAAA         GCCGAATCCGG CCTG CCGGGTTCGGC          TTTTTCGTTGGCGTG  82 428
     BMA1068 1119136 .. 1119152 -  -2.1   -3.5393   AGCACTCGGCTGAAA              CGCACGT CTC ACGGGCC              GGACTGCACAAGATT  50 106
     BMA1067 1117926 .. 1117940 -  -2.8   -4.1899   CCATCTTACGCAAAA               TTACCC GGT GCGTAA               AGACAAAGAACGTAC  61 222
        scpB 1116205 .. 1116241 - -18.7  -3.53012   GGCCCGCGCCGCAAA   CCGCGG-CGCGGGCGG TCTTCG CCGCCCGCGTCCGCTG    CGGACTGCTCGGGTG  93 174
     BMA1064 1114470 .. 1114484 - -11.4  -6.06723   TTCGGCAAAAAAAAA               TGGGCG CAA CGCCCA               TCTTGTTACCGGTGG 100 203
     BMA1063 NONE
        nusA NONE
        infB 1109353 .. 1109384 -   -23  -4.25104   CCCCGTTCATGAAAA      TGGGCGGGACGGGC CCAA GCCCGACCCGCCCA       TTCAAGCCGTCACGC 100 46
        rbfA NONE
        truB 1107735 .. 1107756 - -17.3  -4.45544   GCGCACGAAGCAAAA           CGCCCGGCT GTCG AGCCGGGCG            TTTTTGTTTTGTCGA 100 238
     BMA1054 NONE
        typA 1100545 .. 1100560 - -11.8  -4.62069   CGCGGATGCGAAAAA              GCCGCC CGAG GGCGGC               TTTTCGATGGGGGCA  91 66
        sucA 1097353 .. 1097388 - -16.2  -3.53012   GCGCGGCGTCCGAAA    GC-ACGCGGGAAAGCGC ACC GCGCCTTCCCGCTTCGC    CACGTCTCTTTATTT  84 35
        sucB 1095899 .. 1095912 -  -5.3  -2.62263   ATTCCTTCGACATGA               CAATC CTTT GATTG                GGCTCCGGCAAGCCG  42 109
     BMA1050 1094378 .. 1094409 - -23.8  -4.64657   GCAAACCGGCAAAAA      CGAAGGCGAGCGGG AAAC CCCGCCCGCCTTCG       CCGAGAAACTGCGAC 100 82
     BMA1049 NONE
     BMA1048 NONE
     BMA1047 1092570 .. 1092598 - -15.2  -5.27335   CGGCGCAAACAAAAA        CCGGCCGCGCGC CTGTC ACGCGAGGCCGG        TTTTTTCATGCGCAC 100 84
     BMA1042 1086528 .. 1086538 -  -2.4  -3.29511   GGGACTTTGCTAGAA                 GCCC ATT GGCC                 CTATCGAAGGGGGCA  45 290
     BMA1038 1081625 .. 1081641 -  -4.3  -3.78953   ACGGTCACGACTAAA              TCACGGC TAC GGCGCGA              ATCTCAACGTATGCC  55 15
     BMA1037 1080995 .. 1081028 -    -3  -3.67976   CGGATGAACTCGAAA     TCCACC-GCCGCATC GATCT GGCGCAGCAGGTGGT     CCTTCGGCACGAGTT  53 211
     BMA1018 1067009 .. 1067066 - -14.8  -5.65513   GATGAACCAAAAAAA TGCGGGCGAGCGCGGCTCG-GCATCGCT TTGC AGCGACGCGCGCGCCA-GCCCGGCCGCC GAGCGACGCGCGTCG 100 440
     BMA1013 NONE
     BMA1012 1063247 .. 1063282 -  -9.6  -2.53876   CTTGACGGCAACGGA    GCGCGTGCCTTCGGACG CAG CG-CCGAGGGCATGCGG    TTCGCCGTCACCGGG  55 242
     BMA1006 NONE
     BMA1005 NONE
     BMA1004 1055971 .. 1055985 -  -4.2  -3.41807   CGGAAAGAAACGGAA               CGATGG TAT CCATGG               GTATTCATCGCGACG  49 30
     BMA1002 1053424 .. 1053472 - -11.5  -3.14132   CGCGCGGCCGACGAA GGCGCGGCGCGCACCGCGGGCA TGACGC CGCGCGCGGGGCGCGC-GAGCT ATCTGGGCGCGCGCG  64 489
        nosZ NONE
     BMA0994 NONE
        nosF NONE
     BMA0992 1040670 .. 1040683 -  -2.3  -3.07816   GTTTCATCGATTGAA               TCTCC AGGC GGCGA                GGCCGAGCGGCGCCG  41 0
     BMA0991 1039988 .. 1040020 -  -5.4  -3.02144   CGATCCGTGCGAAGA     GCGCCGC-TTCGTCG GCCG CGCCGTATGCGGCGA      GCAGGCGCTTGCGGT  46 136
     BMA0989 NONE
     BMA0988 1038888 .. 1038922 - -19.3  -3.15544   GGTCACTTGGAGGAA    GTCGCGCGGGCGGCCG CGCG CGGC-GCCCGCGCGAA     CGCGGTCAGTGCGCC  86 31
     BMA0987 1036631 .. 1036681 - -10.2  -3.60098   ACGCCGGACGCCAAA CGCCGGACGCCGGACGCCGGACGC CAA ACGCCGGACATCAGACGCCCAGCC GCCGCGCGACAGGCG  67 81
     BMA0986 1033528 .. 1033567 - -22.2  -2.87132   GCTCCGTCGGATACA  CCGC-GCCCCCCGCGAGCA TCG CGCTCGCGAGGAGCGGCGG  AATGATCAGTCCTTT  89 405
     BMA0981 1031168 .. 1031191 - -11.7  -2.62983   GCGAGCGCGAGATGA          TCGGCACGG TAGGCG CCGCGCCGA           TCGAGGTAATCGTCG  59 80
     BMA0977 1028884 .. 1028913 - -18.5  -5.00616   GCGGCTCCGAAAAAA       CGCCGGGACGGCC GTGG GGCCGCCCCGGGG        TTTCGTCGTGGGCGC 100 89
     BMA0974 1026596 .. 1026611 -  -5.4  -2.79831   GCAAGCGCGAGGAGA              TGC-GGC GCA GCCGGCA              CGAGCGTGCGCAGGC  43 305
     BMA0968 1020451 .. 1020475 - -14.3  -5.02074   TCATGCTGCAAAAAA          GCCCGCCGT TCGACAG ACGGCGGGC          TTTCCGCATGGGGTG 100 286
     BMA0959 NONE
     BMA0957 1010450 .. 1010497 - -12.4  -3.40611   TCGAGCGGAAGAATA GCATTGCGCCGCGGGCGCGGGG CGGA CCCGGCACACGCGGCGCGGCGG CGCGGCAAGGCGGGC  73 47
     BMA0956 1008161 .. 1008177 -  -5.8   -4.4078   GTTCGTGAAGGAAAA              GCGCGA CCGCT TCACGC              ATTACATCCTGACGT  75 518
     BMA0954 NONE
     BMA0953 NONE
     BMA0952 NONE
     BMA0951 1000922 .. 1000938 -  -6.5  -3.57144   CCGTGGAGGGTGAAA              CCTTACG CTA CGTGAGG              GTCAAGCGGAATCGG  57 16
     BMA0950 NONE
     BMA0949 NONE
     BMA0948  999346 ..  999356 -  -6.8  -3.28712   CCTGCGCCGCCAGAA                 TCCG AAC CGGA                 TACTCGCACCCGAGA  52 175
     BMA0943  994205 ..  994228 -   -16  -2.52464   CTTCGGTGCAATCCA          CGGGCCCGCGG GTG CCGCGGG-CCG          CTCGGACAGGCGGGG  73 76
     BMA0941  992036 ..  992092 - -13.5  -2.80796   CGCGACGAGGCAAAG CGCGGCCGCGTGCGCG-GCGAGCGGC TTCGCG GCGACGGGCGCGCTCATGCGGCCGCG GCGCCGAGCTGCGAC  67 13
     BMA0940 NONE
     BMA0939  990134 ..  990147 -  -4.5  -2.62616   GCAGGTCGGACAGCA               CGCGA ACTT TCACG                GGCGGCTCCTCGATG  42 56
     BMA0938 NONE
     BMA0937  988684 ..  988737 -  -2.3  -3.16564   GTCGCACGTGATGAA CATCTACGCGCTCTACGCGTCGCG CCAGTAT CTCGACGCGAAGATC-CGCACGTG GGTCGATTTCCTGCG  43 215
     BMA0935 NONE
     BMA0934 NONE
     BMA0933 NONE
     BMA0932  982513 ..  982551 - -19.7  -4.09511   AACACGCCGTTAAAA  CGCGAACGGCCGGCATGC CCGA GCATGCCGGCCGTTC-CT   TGTGTCGCGCGCGCG 100 100
     BMA0930  978678 ..  978733 -  -3.8  -3.59979   CGGCTTGAGCCGAAA GGGCGAATC-CGGGGCGGGCGG-CGC GTGCCG GCGACCGCCCGCCGGACGTTTCGGTC GTTCGGGGCCTTCGG  51 300
        valS  972494 ..  972509 -  -5.4  -3.14944   CAGCATTATAGTGAA              CGCAAG ATTC CTTACG               GATTGTTACGCCGGC  47 31
      galU-1  971085 ..  971105 -  -4.6  -3.14132   CGCGGCTTCGAGGAA           GCG-GCCGG CACG CAGGCCCGC            TATCGCGTGACGATC  47 467
     BMA0921  965263 ..  965280 -  -9.9  -3.91352   AGACGGGCAACGAAA             TCGTCGA ATCG TCGACGA              CGCAGGACAAGACGT  73 198
     BMA0916  960643 ..  960664 - -15.1  -2.71712   CGCCCGCCGGTAAAG           CGCGCGGAC GAGC GCCCGCGCG            TCGTGCGAATCGCTG  70 50
     BMA0915 NONE
     BMA0914 NONE
     BMA0913 NONE
     BMA0912 NONE
     BMA0911 NONE
     BMA0910  952372 ..  952424 -  -8.9   -3.4072   GAGCGTCGAGGACAA CCTGCGCCTCGGCCTGC-GCGGCGC GTCGG GCGCCGCCGCGCGC-GCGGCGCTCG CCGACGCGCGCGAGC  61 501
     BMA0904  946402 ..  946458 -  -8.4  -2.52464   GGCGGCGGCAAGGGA CGGCGAACGGCGCGCGGTTCGCGCCGGC ATC GCGGGC-CGCGCCG-GCGCGGCGTGCCG CCCTCGACGCGCGCG  51 41
     BMA0902  944766 ..  944786 -  -2.5  -2.70932   GCGCGTGCGGAAGCA            TCGGGTC TTCCTCT GACCGGA            GCGGCCGCAGGCCGG  39 93
     BMA0896  938973 ..  939024 -  -4.2  -2.84325   TGGGCGCAAATACCA CGCGATCGTAACGGTCCAATCGGC TCGC GCCGGTTGGACCGTTTTGCTTTTG TTTCGACGGGTTCGT  42 170
     BMA0894  934036 ..  934056 - -19.7  -3.01924   TAGGGTCGGGCAACA            GGGCGCGCC AGC GGCGCGCCC            TGTTGCCGTTTACGG  87 122
        glnS  931560 ..  931591 - -11.6   -5.0925   CGTGAAAACGAAAAA      CGAAAATGCCCGGC TCGC ACCGGGCATTCTCC       TTTCGGCGCCGCGTC 100 67
     BMA0888  926880 ..  926904 -  -8.5  -3.65046   GCGTTACTGGAAGAA          CCTGAACGACG AGC CGCCGTTCGAG          CGCAAGCGCGGCGAT  63 197
     BMA0886  923736 ..  923753 - -14.1  -5.00895   CGGACGATAGAAAAA             GGGCGGC CGAA GCCGCCC              GAAAGAAGCGATGCT 100 64
     BMA0885  922420 ..  922432 -  -3.3  -2.79796   CGTCATTCGATCAGA                TTCGG AAT CCGTA                CGTTCGGCTCGACAG  40 0
     BMA0884  921925 ..  921972 - -22.6    -4.258   TGACGCAGCAAGAAA CGGGCGGGCCGCGCCGCGCGGCG TGT CGCGGCG-GCCGCAGCCCGCCGG CGCGCCGCTCATGCC 100 81
     BMA0883  920452 ..  920507 - -10.3  -2.78526   GGCGAGAAGAGACGA TGCGGCGCCGCCGACGGCGGCCAAGCG TGCG CGCTCAGGCGCGG-CGGCG-CGGCGAA CGGGATGGATACGGT  56 119
     BMA0882  918581 ..  918616 - -13.9  -3.05463   ACCGTCGGCAGCGAA    CGGGGC-GGCGCGCCG GCGTT CGGCGCGCCCGAGCCG    GCCGCCGGGGGCGAT  69 218
     BMA0868  905144 ..  905155 -  -7.2  -2.73875   TCTCGCTCAACAGCA                CGGC GCCC GCCG                 TCCATTCGCCGCCGA  49 449
     BMA0866  902978 ..  902988 -  -4.6  -3.47806   GCGGAGACGAAAAAT                 CGCA ATC CGCG                 GCGACGTCGGGTGTC  52 227
     BMA0865 NONE
     BMA0864  902290 ..  902319 - -16.5  -5.52986   ACGCGACGAAAAAAA       GCCCACATGGCTC GCGC GAGCGATGTGGGC        TCCGCTTGCGGATCG 100 147
     BMA0862  901057 ..  901072 - -10.4  -3.53811   GCGAGCGGGCCGAAA              TCGCCG TTTT CGGCGA               ATGGATGAGCCACCG  67 494
     BMA0858 NONE
     BMA0857  897849 ..  897859 -  -3.2  -3.54935   CAAAGTCCCTTTAAA                 CCAA CTC CTGG                 AAAGCGGCAGGAGCG  51 10
     BMA0853  891548 ..  891562 -  -2.8   -3.1372   CACGGTCGACGAAGA               GTGC TTCGCGG GCAC               GGGTGTCCACACCTT  43 204
     BMA0848 NONE
     BMA0847  884629 ..  884656 - -16.3  -3.01712   CGCTGCCGTCGAACA        GCCGCGCGCCGC GTGCG GCG-CGCGCGGC        GGGCGCATCGTCGGG  78 175
     BMA0825 NONE
     BMA0824  866207 ..  866220 -  -2.3    -3.727   CGGATCACACGGAAA               TGCGA CGGG TCGCG                GGCGCGAAGGAGAGG  53 135
     BMA0823  865758 ..  865768 -  -4.6  -3.02144   CGACGCGCTCGAACA                 GCGG CGG CCAC                 GCATGCAATGGCCCG  46 202
     BMA0821  858568 ..  858613 -  -5.9  -3.54424   TCCCAGCCGTTGAAA TCGCCGACC-ACCGACACGCGC GAC GCGCCCGGCGCCCAGACGGCGA ACCGCACGCCGGGCA  57 449
     BMA0819 NONE
     BMA0818 NONE
        malQ NONE
     BMA0816  847385 ..  847398 -  -3.7  -3.61894   AAGGCTTTCGAAGAA               GCGAC GTCC GGCGC                CGTGATGACCAAAGG  51 517
     BMA0812 NONE
     BMA0808 NONE
     BMA0807  840805 ..  840820 -  -6.1  -3.03124   GTTCATGCGGTAATA              CCTCC GCACGG GGAGG               CCGGTCTGCTCTGGC  48 119
     BMA0803  837298 ..  837321 -  -2.3  -3.53012   GGCCGGCTGCGCAAA          CGCTGATCG TTTTCT CGATCCGCT           CGCCCGGCGCTCGCC  47 85
        acsA  835347 ..  835379 - -11.1  -3.55444   CGCGCATGCCGCAAA      CGCGACGAGGCGCGC CGC GCGTGCCCCGTATCG      CGGGCGTCGGGCCTC  71 46
     BMA0801  834401 ..  834428 -    -9  -3.19192   GTCGAGCGAACCGAA        TCGCTGCCGCCG AGCG CGGCGAACGCGA         TGCCGAGCAGCGGCG  56 415
     BMA0798  832240 ..  832254 -    -7  -2.55351   CTGTCGGACATCAAT               GCCCGC TAC GCGCGC               CACTTCCTGAGCGAT  48 406
     BMA0794  829684 ..  829708 -  -5.6  -3.97947   CGCAGCCACGAGAAA          GCTGGCGACG AGCAG CACGGCCAGC          AAGACGTTCTCTTCG  63 198
         ppk NONE
     BMA0787  820689 ..  820721 -  -8.3  -3.57263   AGCTCGAGGGCGAAA      GCAAGCCGCCCGC CGATCGC GCGGTCGACATGC      GCACGGTGCTCGACC  63 464
     BMA0775  807926 ..  807946 -  -8.1  -3.14564   GCAGCCGTTCATGAA            CGCGCTGCG GGT CGCGGCGCT            CGAGGCGGGCACGGA  53 265
     BMA0768  798935 ..  798985 -  -2.5  -3.28712   TCGCGCGCTCGACAA GTCCGCCCGGCACG-CGGG-GTGA TTCGCG TCACGCCCGTCGCGGC-GGCGCGC GGGCGTCGGCCGGCC  45 103
     BMA0764 NONE
        rnhA NONE
        dnaQ  792739 ..  792755 -    -3  -3.16564   CGTCGAGCGCAGGAA             CGTCTGA ATTC TC-GACG              GCCCGAAGGCTGAAA  43 246
        proP  790088 ..  790138 - -33.4  -4.56597   GGCGGCGCGCAAAAA CGCGGACGCGGTCTCGCCACGCCC GTC GGGCATCGCGAGACCGCCTCCGCG GTCCGTCATCGAGCG 100 76
     BMA0758 NONE
     BMA0757  788076 ..  788086 -  -3.2  -3.54935   CAAAGTCCCTTTAAA                 CCAA CTC CTGG                 AAAGCGGCAGGAGCG  51 10
     BMA0749  780675 ..  780706 - -21.6  -4.14739   GGAGCGACGTGAAAA      CGCCGCGATCGGAC GAGT GGCCGATCGCGGCG       TCGGTTCGTCGCGGC 100 155
     BMA0747  778427 ..  778461 - -14.3  -3.46051   GAAGAAACATATGAA     GTCCTTGACGGCGCG TCGTG CGCGCCGCGAAAGAC     GCGTCCCGCGTGTCG  76 196
     BMA0745 NONE
     BMA0744  776172 ..  776214 -   -17  -3.12351   GGCTGGGATACGGAA CGGGGCAGGCGAGGCGGCGC GCGCT GCGCCGGCCCGCC-GC-CCG AGCGCTTATTTGAGG  85 31
     BMA0743  774149 ..  774176 -   -20   -5.7946   CGCGGAATAAAAAAA        CGGTGCGATACC GTGA GGTATCGCACCG         GTACGCGCCTCTCGC 100 86
     BMA0740  770289 ..  770337 - -18.1  -3.30338   ACAAGTCGGGCACAA GCGCGGGCGCGAGCCGAACGC GAGTGGG GCGTTCAGTTCGCGCCCGGTC CGCCGGTTCCACGCT  87 58
     BMA0737  768460 ..  768489 - -21.5  -3.60098   ATGGGTCACGCGAAA       CCGCGCGCGCCTCG TCA CGAGGC-CGCGCGG       TTTTGTTTGGCGCGC 100 10
     BMA0735  766233 ..  766266 -  -8.7  -3.75153   TGTTGTGAATGCAAA     TGCCGCAATGCCGCCG AGA CGGCTGCGG-GCGGCA     GCGCGCGCGTTATCG  67 47
     BMA0734 NONE
     BMA0733  764001 ..  764021 - -15.4  -4.24342   GGCGGGATGAAGAAA            CGGCGGCC TCGCG GGCCGCCG            TTTTCGTTGGGGCGC  95 99
         ppc  756316 ..  756334 -  -4.4  -5.77571   ATTAAAAAACAAAAA             TCCCCCAC TTG GCGAGGGT             TTGTCAGCAATCTGA 100 131
     BMA0728  754753 ..  754774 - -18.7  -4.86731   CCGGGCCAAACAAAA           CGGCCGCGC GTGA GCGCGGCCG            TCAGACTGCTGACGA 100 82
     BMA0725  752250 ..  752302 - -10.5  -3.16564   CGCGCAGTGCACGAA CGGCGACGCGTTCCGGATCGCGCTG AACGG CGGCGCG-CGCGGCA-ACGTCGCCG CGCGCGCGATGCAGC  60 425
     BMA0722  749446 ..  749497 -  -6.4  -2.73681   TACGGAGGCGAACGA CGGCGATAGCGGTACCGACGGCCAC GTC GCCGCGATCGACACCGGC-CCGCCG GGCATGGGCGCCGCC  46 437
     BMA0719  745623 ..  745646 -  -2.3  -2.71712   GGCGGGTGGGGAAAG          GGGCGCC GGAGATCGGG GGCGCGC           ATGCGCGCGTCGCTC  39 44
        argH NONE
     BMA0717  743073 ..  743094 -  -2.8  -3.99324   CGCTATTACGAGAAA           CTGCGCGC GCGGAT GCCCGCCG            ATTCGCTGCCGACGC  58 311
     BMA0711  736486 ..  736506 - -11.1  -6.06723   GCGGGCAAAAAAAAA            CCGGGGC GGACTTT GCCCCGG            AGCAACAACGACAAG 100 196
        metG  733963 ..  733991 - -16.8  -3.63515   CCTGACGCGCAAGAA       CGACAAGGGCCGC TTGC GCGGCCCTTG-CG        GATGCGTCGCCGTGG  85 51
        scpA NONE
     BMA0702  723804 ..  723838 -  -3.5  -3.82031   GCAATCACGATCAAA     TGGGGCGCCATCG AAACGGCGG CAATGGGGCCGCA     TTCGGCGGCGCGGTT  58 204
        panC  722753 ..  722777 -  -4.9  -3.86202   TGCTACCAGACGAAA         GGCGGC-GGC TGCGTG GCCGGCCGTC          AGATTTCCAGATTGT  60 24
        panD  722159 ..  722169 -  -4.6  -4.08767   GGGACGTCGCGAAAA                 GCCG CGT CGAC                 AAGGATCTCGAGCAA  63 193
        cobU NONE
        cobD NONE
        cobC NONE
     BMA0693  715102 ..  715113 -  -5.8  -3.06183   GCCACCGCGATCGAA                GCCA TGCG TGGC                 CGTTCGATTTCTGCG  48 357
     BMA0684  706971 ..  706982 -  -4.4  -3.28791   ACGTCTGCCCGAGAA                TCGA CACT TCGA                 TCTGCTTCGTGCTCA  47 401
     BMA0680  704884 ..  704902 - -17.4   -5.4505   GCCCCCAAGAAAAAA             CGCCGGCG CAT CGCCGGCG             TTTTGCATCGATCGC 100 70
        ilvD  700558 ..  700576 -  -4.4  -5.77571   ATTAAAAAACAAAAA             TCCCCCAC TTG GCGAGGGT             TTGTCAGCAATCTGG 100 196
     BMA0676  698994 ..  699018 - -18.6  -4.28487   CATTATAAAAGGAAA          GGGGGCGCGA GTACG TCGCGCCCCC          AGACTGCTGACGAAC 100 80
     BMA0675  698400 ..  698428 - -10.2  -3.18264   TGGGTGACGGAGGAA       GTCGGCGCGGCGC TCGC GCGCCGCAACG-C        GCCCGCGCGAAGCGA  60 211
     BMA0671 NONE
     BMA0670 NONE
     BMA0669  692891 ..  692915 -    -7  -5.47159   GGGCAAGACAAAAAA          CGACGCCGGC GACGA GCCGGCGTTT          TTTCATGTCGTCGCG 100 72
     BMA0662 NONE
     BMA0661  684838 ..  684849 -  -2.2   -4.1964   GTCAACACGCTAAAA                CCAT GTGC ACGG                 TCAGCCCGCTTTGCT  61 221
     BMA0659 NONE
     BMA0658  683105 ..  683133 -  -2.3  -3.78934   CCGCCCGCAGAAGAA        GTTCGTCATTTCG CGC CGAAACGGCTACC        ACGGCTCGACGATCG  53 171
        alkB  661875 ..  661912 - -18.3  -3.53343   AACCGCTCGGTGAAA   GCGCGGCAGCCGCGCAC GCCG GTTCGCCGCGGCCGCGC    ACCGCGCTTGCGGCC  93 78
     BMA0634  661282 ..  661319 -  -6.3  -4.84359   GGATGTGGAGAAAAA   CGTTCAATGCGGCGGCGC AAC GGGCCGTCG-ATTAAACA   TGTACAAAGAATGTA  86 278
     BMA0633  658893 ..  658950 - -14.6  -3.17075   TGGCTCCGAACGCAA CGGGGGGAGGAGGCCGGCGGGCCGTGC GACGT GCACGGCCCGCCGGCGATG-CGCCGCG ACGCTTACGTGCGTT  77 30
     BMA0632  658094 ..  658142 -  -8.8  -4.07124   GAGCACCCACAGAAA CAGCGCGGCTTGCCGCC-GCAGCA CCG TGGCGCTGACGGCGAGC-GCGATG CTCGCCGCGCCGGTC  72 414
     BMA0630  655936 ..  655963 - -14.9  -3.40403   CGCCGCGTATGACAA        GCGCGCA-CGCG GCGGA CGCGATGCGCGC        CGCCGAGCCGCGGCA  82 46
        nrdD NONE
     BMA0628 NONE
     BMA0627  652317 ..  652327 -  -8.2  -3.57144   CTCGCGATCGCGAAA                 GCCG AAG CGGC                 GCGGCTCGCGGGAAG  63 368
     BMA0620  646265 ..  646299 -  -8.7  -3.74693   CTGCACGTGACGAAA    GCC--GTCGTGACCGAG GAG CTCGATCACAACCCGGC    GTTCGCGCGCCGAAT  67 318
     BMA0615 NONE
     BMA0614  640369 ..  640385 -  -5.8  -3.53012   GGCGCGGCCGGCAAA             CGAGGCG GCGG CGCC-CG              CGCGTGCGACAAGAG  55 302
        sufC NONE
     BMA0611 NONE
        sufS NONE
     BMA0609 NONE
     BMA0608  634550 ..  634567 - -14.1  -3.61178   CTCATCCAGGCGAAA             CGCCCGC GAAC GCGGGCG              TGGGCGGCTTCACGA  78 72
     BMA0606  633249 ..  633265 -  -2.1   -4.8622   GCGCCGAACGAAAAA              CGGATGC CGC GAAACCG              ACTGCGAAACCGGCC  79 101
     BMA0604 NONE
      cyoA-1  631059 ..  631069 -  -4.6  -3.04792   CGATCAGGTTGAAGA                 GCCC GAC GAGC                 AGCGCCATCGCCATG  46 365
      cyoD-1  628247 ..  628288 - -17.1  -3.61232   TCGGTCACACAAAGA GACAGCGATGCGCGGCGCG CCGT CGCGCCGCGATCCGCGGCC  ATGCGGCGGCGGGCG  93 211
     BMA0599  626818 ..  626850 - -13.4  -2.60723   TGACGCTGAAGTAAT     GCGTGCGGCGGGGGCG GTT CGCCGCCGC-GC-CGC     GATGGGTTCGAATCG  66 263
     BMA0597  625183 ..  625233 - -16.1  -2.64616   TCGTGATCGAGACGA CGCGCGACACCCACGCGGCGCTCGC GTG ACGCGCGC-GC-CGGGCCTCGCGCG CGCCGGCCCGGCGCT  73 50
     BMA0581  607502 ..  607521 -    -7  -3.59946   CCGCGAACGAGACAA            CGAGCGCG CACG CGCTCCCG             GCCGGTCTCGCCGCC  60 46
     BMA0578  604191 ..  604217 - -16.5  -4.08692   CAAGTGTTTCGAAAA         CCGCGGGCGGC CTGCC GCCGCCCGCGC         ATCCTGTGTATGAGC 100 51
     BMA0577 NONE
     BMA0576 NONE
     BMA0575  600748 ..  600768 -  -6.8  -3.58305   AATCAATGCCCGAAA           GCAGGCGCC CGGC GGC-CCCGC            CGCGCGTTCACAGCG  57 33
     BMA0574 NONE
     BMA0573  599300 ..  599321 -  -2.9  -3.83675   GAATTCAAGGAAGAA           GCGATACGA CTCG TCGTAGAGC            AGGGTTACCCCTTTT  56 213
     BMA0572  597642 ..  597663 -  -3.5  -2.87132   GGTCCGCTCCATACA           TGGGCGGCC GGTC AGCCCCCCT            TCGTGACGATCGTCT  42 15
     BMA0571 NONE
     BMA0567  590958 ..  590970 -  -3.3  -3.28712   GCGGTTGCGCGAGAA                CAACG TGT CGGTG                TGGCGCGACCACTTC  47 123
     BMA0564 NONE
     BMA0563  587249 ..  587268 -  -7.8  -2.73875   CGCGCGCGAACAGCA            CGCCG-GCC ACG AGCACGGCG            ATCACGACGGTGGGC  49 89
     BMA0562  586336 ..  586363 -  -7.7  -2.52464   GGCGCGCCGAATCCA        CCGCGCG-TTCC GTACG GGAATCGCGGGG        GGCGGCGCGCGCGGG  48 111
     BMA0559  583395 ..  583414 -  -5.6  -3.61356   ACGAGCGATGCGAAA            TTCGCCGC ATTG GCGACGAT             GTCGGTCTCCGTTTC  54 288
     BMA0551 NONE
         efp  576087 ..  576102 - -11.8  -5.47159   TCGAATAAACAAAAA              GCGCCC CGAA GGGCGC               TTTATTCGACATGTT 100 55
     BMA0549  574414 ..  574446 -  -9.1  -3.67976   GCGATGAAGGGGAAA     CGCAGCCGACGCAC GGGGCG GCGCGGCGGCT-CG      TTCGCCGCGTGCGGG  67 43
         maf NONE
     BMA0525  552598 ..  552646 - -11.1  -3.91352   ACACGGTCAAGGAAA GCCTGACCGATCGCGTCGCGCGCCG CTT CGGCGCG-G-CGC--TCGGCAAGGC CGCGCTGAAGGCGGC  77 110
         rne  545900 ..  545920 - -11.1  -5.43414   AGCACAGACAAAAAA            GCCCGCC TTTCGGG GGCGGGC            TTTTTCGTGCAATGG 100 50
        moaA  544683 ..  544703 -  -4.7  -3.25823   CGGGGCGCATACGAA           TCGGGCGG GCCTAG CCGCC-GA            TGTAGGACATTTCGA  49 15
        mobA  543987 ..  544030 -    -8  -3.53012   GGCCGCCGCTTGAAA CGC-TCGCATCGCAGGCGGCG GGG CGGCGCGCGGAACGCGATGCG GCCCGTCATGCGCGT  58 31
      moeA-1 NONE
     BMA0516 NONE
     BMA0515  541613 ..  541633 - -15.4  -4.67038   CGTGCAAAATGAAAA            CGGGGCGC CGCAT GCGCCCCG            TCTGCTTGGCCGCTT 100 182
     BMA0509  534711 ..  534727 - -12.3  -4.72986   GACGGCCATGAAAAA              GCCCGTT AGC AACGGGC              CTTTGCAATTCTTGG 100 222
        creA  533763 ..  533821 -  -6.5  -3.83026   TCGGTGGACAGCAAA CCGCCGAGTGGCCGAGTCGCGCTTGCGCG GAG CGCGCGAACCCG--TCGGCCGGTCGGGCG ACCGGACCGAATCCA  63 161
     BMA0505  532459 ..  532495 - -28.1  -3.63515   GCTCAGGCTGAAGAA    CGACGGCCCGGATCGCA TCG TGCGGTCCGGGCCGTCG    TGTTGTCGGGGGTTT 100 101
     BMA0503  531288 ..  531316 -  -4.4  -2.78384   GCGCTGTCGACGAGA       CCCGCCGATGGCC TTAC GGCCGACAG-GGG        CTCGCTATGACGCGC  40 30
     BMA0502 NONE
     BMA0501 NONE
     BMA0500  528336 ..  528346 -  -3.2  -3.54935   CAAAGTCCCTTTAAA                 CCAA CTC CTGG                 AAAGCGGCAGGAGCG  51 10
     BMA0499  527325 ..  527350 -  -5.3  -3.33815   ACTGCCTCGAACGAA         CTAGCGGCTGCG ATA CGC-GCCGTTCG         TTTGACTTCTCTCTT  49 519
     BMA0496 NONE
     BMA0495  525514 ..  525524 -  -8.2  -2.90723   TGATGGGCAAGCATA                 GCGC CGC GCGC                 GATTTCGTGTCGTGC  53 296
        fumC  523617 ..  523636 -   -15  -3.65902   TCGAGCCGAGTGAAA            CGCCGCGA ACGA TCGCGGCG             TTTTTTTGTGAAGAT  83 406
     BMA0490  521363 ..  521378 -  -2.5  -2.97029   TCGGAGCAATGAAAG              CGCGCG TCATC CGC-CG              GTAAGCAACGCATCG  41 16
     BMA0485  513011 ..  513037 -  -5.1  -2.71924   GACGCGGGGCGAAAC        GCGTCACCGAAT TGTC ATCCGG-GCCGC         TGCGCGCGTTCCCAC  43 13
     BMA0484 NONE
     BMA0483  511515 ..  511542 - -16.2  -2.57211   ATGCGTCTGCAGAAT        GCGGCGCACCGC CGGC GCGGCGCTCCGC         GCGCCTTCGCCCGCC  73 173
     BMA0481  510849 ..  510873 -  -3.3  -3.38178   CAAGCAAGTGCAGAA          CGCGCTCTTCG CCA CATGGCGCGCG          ACGCACGGCCCGGAA  47 277
     BMA0478  509407 ..  509431 - -11.3   -4.1466   AGCGAATCCTGAAAA          CGTGGTCGGCG AAT CGCCGCGCACG          CGAGCGTGCGCCGCG  82 127
     BMA0477  506705 ..  506728 -  -9.4    -3.002   ACCACGTCACATAGA          TCGCGCGCCC GTCC GGGCTCGCGG           CGAGCTTCGGCCGGT  55 347
     BMA0475 NONE
        metE  496186 ..  496212 - -19.5  -4.72272   TCCCGGGACGAAAAA         GCCGGCATCGC GTCAT GCGATGCCGGC         TCTTTCGTCGGCTCG 100 252
     BMA0465  492132 ..  492150 - -13.1  -3.54741   CATGACGGCGCGAAA             GCCGCGG CCGGC CCGCGGC             AAGACGCTCGCGCGC  74 330
     BMA0459 NONE
     BMA0455  481665 ..  481696 - -21.6  -2.72344   GTGCACGCCGAACGA      GCGACGGGCCGCAC CGAA GTGCGGCCCGTCTC       GTTCCCGCCGGCGAA  86 61
        citA  479879 ..  479897 -   -16  -3.75153   TCGCCCCAACCCAAA             CGGAGCGC GAC GCGCTCCG             TTTGTCGATTCGTCG  90 76
     BMA0452  475863 ..  475911 -  -9.4  -2.54896   GCCGCACGCAACCCA CGATGGCGC-CGCCCGACGCGCAG CCG CC-CGCGCCCGGCGAGCGCGGCCG CTTTCAAGTCTCCAG  51 29
     BMA0446  468992 ..  469022 -  -2.2  -3.76839   CAAGCGTAACGCAAA       TGCGCGCGCCTTGC AGC GCCGTGCGCCCGCC       CGTTTCGTTACCGCC  53 33
     BMA0442 NONE
     BMA0441  465098 ..  465116 - -13.2  -3.57615   CCAATACCCCGGAAA             GCCCTTGT TCT ACAAGGGC             TTCAGACTGCTGACG  78 212
        gyrA  459296 ..  459306 -  -6.8  -3.31144   GCTCGACGGTCACAA                 CCTG ACT CAGG                 CGTCGCCGCCCTCCA  52 21
     BMA0434  458550 ..  458590 - -15.4  -3.14344   CACTGTCCTGATGAA CCCGCCAAACACGGGCGAC GCAC GTCGCCC-CGGCCGGCGGG  CCTCAGCCGATGCGG  77 42
      serC-1  457341 ..  457366 -   -14  -2.74286   AACAATGCGTAAGGA         GCGGCGC-GCG TCACG CGCAGCGCCGC         TCGAAATCCTTCATG  67 10
     BMA0432  456117 ..  456170 - -16.9  -3.19293   AAGGTCAATATCGAA CGGTCGCACG-CGGCGCG-GAC-GCGA AGGC TCGCCGTCACGCGCCGGCGGGC-ACCG CCGCCCGCACCGGGC  80 89
     BMA0431 NONE
     BMA0430  453802 ..  453826 -  -4.2  -3.01712   TCGGGTGGGTCAATA         CGGGCGTCACG CGTT CGCGA-GCGCG          AGGAAACGGTCGAAA  43 7
         cmk  453055 ..  453077 - -15.6   -3.0782   TAAGGGTTTAACACA           CGCTTCGCGC GAC GCGCGAAGCA           CCTACTGCGCTTTTT  74 49
        rpsA NONE
        ihfB  450801 ..  450819 -  -4.4  -5.77571   ATTAAAAAACAAAAA             TCCCCCAC TTG GCGAGGGT             TTGTCAGCAATCTGA 100 104
     BMA0426  449276 ..  449299 -  -8.1  -3.15249   CAGACTGCTGACGAA          CCCCACGTT TTTGTG AGCGTGGGG           TTTTGTCTTTCTGGG  53 42
     BMA0425  448753 ..  448781 -   -13  -5.40474   ACGTGTCGAAAAAAA        CCGGGGCCGCGC GGCGT GCGCGGCGTCGG        CATCGTTAAATGACG 100 31
     BMA0424 NONE
         ugd  445979 ..  446021 - -14.1  -3.40403   CGTCGCCGACGACAA GCACGCGCGACTTCGCG ATCTGCTCG CGCGACACCGCGCGCGC GGTCGCGGCAAGCGA  76 48
        rfaE  445053 ..  445087 -  -4.7  -2.66316   CTGCCGATGAGAGTA     TGCGTACGGCGCGCG GGCGG CGCGCGCCGCTGTCG     TTCAATGAAACAGTT  42 27
        rfaD  443986 ..  444005 - -12.8  -5.00884   ATCTCCGTGAAAAAA            CGGCCGGC GGCT GCCGACCG             TGAGACCCAGTCTAA 100 58
        comE NONE
     BMA0419  443325 ..  443339 -  -2.8  -2.52676   TAGTTTTGTAAGCCA               TGAACG TCA CGTTTA               TCCGATGCCGATGAA  37 23
        cysM  442249 ..  442266 - -14.1  -4.41895   AAGGCTGAATGAAAA             GCGCCGC GTCA GCGGCGC              TTCAGACTGCTGACG 100 182
     BMA0416  439491 ..  439538 -  -8.6  -3.53012   GCGCGTCGCGCGAAA GCGAAGACGGATCGGCGTCGACG GCATG CGGCG-CGCCGATC-GT-TTCAC GCGGATGGCGCGATA  61 287
        metN NONE
        metI  436598 ..  436612 -  -2.7  -3.05384   CCGTCGCGTATCCAA               GCGCG GCGCT CGTGC               GTCTTCGATGGTCTT  41 42
      metQ-1  435699 ..  435717 -  -9.5  -5.63645   TTAAAAGAGAAAAAA             CCCGGAC GCCAA GCCCGGG             CTTTCGATCTTCGCC 100 69
        etfB NONE
        etfA  433757 ..  433775 - -13.1  -4.08767   CTTATGGTGTGAAAA             GGGGCGC TCGCC GCGCCCC             TTTGTTCATGTTCGA  83 84
     BMA0407  429827 ..  429862 - -22.2   -4.5442   CCGCCAATGACAAAA    CCGCCAATTACTGTAT AAAC ATACAGTAATTGGCGG     TTCGTGCCAAGCGCT 100 59
     BMA0406  428244 ..  428274 -  -8.1  -2.71364   GTACGGCTGGAAGGA       CCTCGCGGGCTGG GCGCA CCTGCTCGCGACG       ATCGTCGGCGTTCCC  49 381
        rpsP  426334 ..  426348 -  -8.5  -3.13403   GCTTGCGGACGAACA               CGCCG AACGA CGGCG               ACCGCCCGCGCTTTG  56 110
        rimM  425706 ..  425721 -  -3.2  -3.16564   CGTCCATTTCAGTAA              TCGGCT TCCC AGTCGA               CGACGACGCGCCCCG  45 3
        trmD  424848 ..  424873 - -18.3  -2.64933   GATGGATTCACATCA         GGCGCCGCGCA CGCA TGCGCGGCACC          GCCTAATTCGCGAAC  79 55
        rplS  424288 ..  424316 - -26.1  -5.75342   CCGGCCGAAAAAAAA        GCGCCGTGCGGGA GCT TCCCGCACGGCGC        TTTTCCACGCCGGGC 100 85
     BMA0397  421817 ..  421849 -  -6.2  -3.24232   TTTCGCGTAAAGATA     GCACAGCGGGCGCAA CGGA TGGC-CCCGGCGTGC      ACCGACTGTGGCGCG  50 46
     BMA0396  420763 ..  420779 - -10.8  -5.40474   ACCGCCGCAAAAAAA              GCCGGC GCGCA GCCGGC              TGGTTCGGGGCGAGC 100 77
         orn  417146 ..  417204 - -10.9  -3.95986   GGGAAGCGAAGGAAA GGTCGCGCGGCGCTCGCGG-GAAGGCCG GGCCGG CGGCATGCGCCGCG-GCGGC-CGCGCCC TGCATCGCGGCGCGC  77 169
        pmbA  414260 ..  414278 -  -4.4  -5.77571   ATTAAAAAACAAAAA             TCCCCCAC TTG GCGAGGGT             TTGTCAGCAATCTGA 100 122
     BMA0388  412697 ..  412717 - -15.4   -5.1101   CGACGATGCAAAAAA            GGCGCCGC TTGCC GCGGCGCC            TTCAGACTGCTGACG 100 83
     BMA0383  406322 ..  406339 - -10.5  -3.65046   CCGCCATTTTAACAA             GGCCCGC GCTA GCAGGCC              CGGCGCAGCCCCTCG  67 16
        thyA  405214 ..  405232 -  -4.4  -5.77571   ATTAAAAAACAAAAA             TCCCCCAC TTG GCGAGGGT             TTGTCAGCAATCTGA 100 95
     BMA0381  403655 ..  403671 - -13.7  -5.88061   AAAAAACGAAAAAAA              GCCCTCC AGT GGAGGGC              TTCAGACTGCTGACG 100 83
     BMA0380  402650 ..  402679 - -21.5  -3.19602   GCCGCGATATGAAGA       CGCCCGCGGATGC CGTC GCATCCGCGGGCA        TGCCTTCCCCATTCG  93 104
        rpsT  399342 ..  399358 - -10.8  -5.08824   CCTGCATGCAAAAAA              GCCCGC TTCGC GCGGGC              TTTTTTGTCGATCGC 100 82
        argF  397370 ..  397396 - -10.8  -3.91897   CGTTCCATCGATAAA         GAACCTCGCTGC CGA GCCGCTAGGTTC         TGGGTCGCGCCGCAG  77 137
     BMA0373  395517 ..  395555 - -12.4  -3.17797   TCGAGAGACATCTAA  TCGCGGCGCAA-CGGGC GCGCCT GCCCGATTGCGCTGCGC   TCGAGCGTTGCGTGC  68 114
     BMA0370  392449 ..  392498 - -15.8  -3.29144   CGAGCGCCGTCACAA GCGAACGGTATGCGG-GGCGCGAG CGGT CTCGCGCCGCCGCATCGC-CTCGC CGCATCGCCTCATAG  82 35
     BMA0366 NONE
     BMA0365  387276 ..  387300 -    -5   -4.7078   GCAATGACCCAAAAA         CCGCGCGGCGCA TCA TGC-CCGC-CGA         GCGCCCCGAGCGCCC  79 84
     BMA0362  384541 ..  384571 -  -6.1  -3.18582   GAGGCGATCGAGGAA      CGTGCGCAGTTGCCC TTC GGGCAGC-ACGC-CG      ACGAACTGGTCGACC  50 345
        pdxH  382039 ..  382060 -  -5.7  -4.08485   GCGAGTCAAACGAAA           CGCGGGCAG GACA CTGCGGGCG            CGCCGTGGCGCGTTA  66 38
     BMA0358  380710 ..  380736 -  -7.9  -4.62069   CCGTCATCGCAAAAA        GGCGCCGCC-CG TCAG CGCGGCAGCGCG         TGTTCGTACATGTAG  81 10
     BMA0357  379095 ..  379118 -  -5.3  -3.01712   GCGCGGCCGCGAACA         GGCGCCGGCGA AGCG TCGC-GG-GCC          GCGCGCGTTATGCCG  46 33
     BMA0355  376892 ..  376918 -  -7.3  -3.71848   GTCCTTCAGGAAGAA        GGCCGGATC-AG CAAC CTCGATCTGGCC         GAGCGCATTTCGCTG  64 429
     BMA0353 NONE
     BMA0352  374706 ..  374755 -  -9.8  -3.10344   TCTCCATGGAATAGA CGGGGCGGTGCGGGCGGCCGATC CGGCC GAT-GGCCGCACGCTTCGCGCGG CGCTCGCGCGGGCTC  59 39
     BMA0351 NONE
     BMA0345  366277 ..  366303 -  -5.2  -2.88579   CGAATTTTGTATAGA         TCATTTGCTC TTTATGT GAGCGAATGA         TCGTATTCGGGTGGG  44 174
     BMA0344  364737 ..  364790 -  -7.9  -4.22652   GTACATGAGCGAAAA GCGGTGCGTCGACGGG-AAGCCGCTA CTT TAGCCGCGCGCCCGCCGCCGCGCCAA TGGCGATTTGGCCCG  73 73
      xylB-1 NONE
     BMA0342 NONE
     BMA0339 NONE
     BMA0338  356902 ..  356936 - -14.9  -3.07816   GCGCGAGGCAGGCAA    GGC-GCGCGGCGCGCG GGCC CGCCCGCCGCCCCGCC     GTCCCGCCGGCCCGC  74 50
     BMA0329  347610 ..  347628 - -10.2  -4.20918   GCGAACCGGAAGAAA             CGGCGGAC GGC GTCAGCCG             TGGTGCGCGTGCTTC  78 19
     BMA0328 NONE
     BMA0327 NONE
     BMA0326  344715 ..  344744 - -19.3  -4.30576   CGCGCATGACGAAAA       GCCCGCACGGCTC GAGA GAGCGGTGCGGGC        TTTTTGCCGGCGAGC 100 73
     BMA0323  341325 ..  341344 -  -7.1  -3.64822   ACGTCCGGATGGAAA            CGCCCGCG GGGTT CGCG-GCG            ACAGATGTGCCGACC  60 109
     BMA0322 NONE
     BMA0321  339474 ..  339510 -   -15  -3.28001   GAGTCCGAAATGGAA    CGGCGCGACGAAGCCG ACCCA CGGCGCCGCCGCGACG    CCGTCGGTGTTCACG  79 228
     BMA0314  329661 ..  329705 - -16.4  -3.23538   ACAACGGACCAGCAA CGGGCCGATCGGCGGGCCGACG AAC CGACGGCCGGCCG-TCGAC-CG TCGGCGCCACGGGCC  80 148
        dacB NONE
     BMA0306  321824 ..  321837 -  -5.2  -4.07568   GGCCGTCGGCGAAAA               CCCG GGCATG CGGG                CGTTCATGCGGCATC  63 29
     BMA0304  319352 ..  319382 - -24.8  -3.60419   ATCCCCAAACGACAA       CGCCCCGTCACGCA TCA CGCGTGACGGGGCG       GTTTCACTTCGTCAC 100 114
        ilvE NONE
     BMA0292  308117 ..  308138 - -15.1  -4.16016   CGATGTCGTAATAAA           GCGCGACGC TCGT GCGCCGCGC            TCGGGTTGCGGGGGA  95 104
        rfaF NONE
     BMA0290 NONE
     BMA0289 NONE
     BMA0288  304686 ..  304696 -  -8.2  -3.88291   GACGATGCGGACAAA                 GCGC ACA GCGC                 AAACAGCGTGGACGA  70 130
     BMA0285 NONE
     BMA0284  300960 ..  300970 -  -3.2  -3.54935   CAAAGTCCCTTTAAA                 CCAA CTC CTGG                 AAAGCGGCAGGAGCG  51 10
     BMA0283  300430 ..  300442 -  -7.7  -3.33261   GGGCAACGCGGAGAA                CGTCA CGG TGACG                ACGAGCAGCCGGAAC  55 375
     BMA0280  299317 ..  299337 -  -8.2  -4.13767   CGGCCGATGTCAAAA            GACCGCAG TCAGG CCGCGGCC            GGGGCATCGCCGCGG  75 99
     BMA0271  289144 ..  289191 -    -4  -3.14132   CGTGGGCGGGACGAA CCGGCGTGGCCATCGGCCGCTC GCGCGT GGGCGGC-GCTAGCG-CACCGG CTGGCCGGCGACGGC  45 14
     BMA0270  287439 ..  287470 -    -7  -2.89742   TCCAATTTTGATATA      GGGGTCGCGCGCCC TCCC GGGAGGGCGGCTCC       GAGTCGATTATTGGA  50 194
     BMA0269  285402 ..  285427 - -19.1   -4.3208   GCGCACAAGGCAAAA         GGCCCGTGTTC CTGA GAACACGGGCC          TCTGCGCTGATTTGG 100 356
     BMA0264  281682 ..  281705 - -13.8  -2.55074   CGGAACCGCAACGCA          CAGGCGGCGC GCGA GCGCCGCTTG           TTTGGTTTGAGGCGC  66 63
     BMA0261 NONE
     BMA0260  276675 ..  276687 - -10.5  -3.31144   CGTGTACGGCGAGAA                CCCGG CGA CCGGG                CTGCCGCAGGCGCGC  63 291
     BMA0255 NONE
        dgoA NONE
     BMA0251  270718 ..  270749 -    -5  -2.66106   GACGGCAAGAACTCA      CGAGGGGCAGACAGC TGG GCTG-CTGCGACGCG      GAATTCTATCATCGA  42 34
     BMA0250 NONE
     BMA0249  268527 ..  268560 - -28.9  -5.61881   CCGGAAAAACAAAAA     GGGGCGCGGCCGCGG TTTC CCGCAGCCGCGCCCC      GTTAGCGTCACCCGA 100 44
      rhlE-2  266899 ..  266923 - -12.7  -2.52464   GCCGGCGCGAACGTA          CCGGCCGCGCG CGC CGCGGGGGCGG          GAAGCCGGCGGGATG  62 96
        glpR  262231 ..  262244 -  -5.2  -4.07568   GGCGTGGGGGGAAAA               GCCG CTGTCC CGGC                CTTGGCGTTATTGAC  63 251
     BMA0243  261748 ..  261800 - -12.6  -3.66908   GCGTTCGAAAACGAA CTCGCGCAACGTCACG-CGGCGCTCG GGA CGAACGCCGACGCGGCCGCGCGCG-G CCGCTGGGTGAGCTA  74 177
        glpD NONE
        glpK NONE
        glpF  257283 ..  257310 - -18.4  -5.18371   GGCGACAAAAGAAAA        CCCCCTCGCGCG TCGC CGGGCGAGGGGG         GTGGGGGCCGCCGGC 100 92
     BMA0237  255887 ..  255945 -  -9.7  -2.82516   CCGCGCACCACGATA CGTTC-TCGATGCGC-G-TCGTCGCGCCG TTCAG CAGCGCGACGAGCAGCGCG-CGCTGAACG TGCGGCTTCGAGGCG  56 118
     BMA0235 NONE
     BMA0234  251642 ..  251677 - -12.5  -2.52676   GAGCGCGCGAATGTA    GCCGATGCCCGCGCA TTCGAT TGGGCGGGCTTCGAC     GAACAGAAAAGTCTT  62 87
     BMA0232  249509 ..  249533 - -12.7  -3.14211   ACGCGCCGCCATGAA          CGGCGCGCGTG AAG CGCGCCCGCCG          CCGCTACGCGGCGAG  68 29
     BMA0231  248245 ..  248266 -  -7.9  -3.79849   GAACGAGAGCAAGAA           CGGCACCGC GTTC ACGGTGTCG            ATCGAGGCACGCGCC  64 480
     BMA0227  244406 ..  244422 -  -2.1  -3.16564   CCGCGACGCGACGAA              CCGAACC CGT GGGCCGA              TGCGCGGCGAAACCG  43 63
        miaB NONE
     BMA0225  241399 ..  241451 - -12.6  -2.75064   GCGGCGACTGAACGA GCGGCGCGACGCCCGCGCGACGCACG CAG CAGGGATCGCGCGCG-GCCGC-CCGC CGATCGCGTCGGCCC  63 93
     BMA0223 NONE
     BMA0222  239092 ..  239122 -  -8.9  -3.53761   GAAGCGGGGCGGAAA      GGGGAGCCGG-CGG CGGG CCGGCCGGCTCGCG       GGCGGGAGGATGCCC  63 276
        corC NONE
         lnt  236177 ..  236219 - -16.3  -4.10453   GAAATCGCCGGAAAA CGCA-GCGGCG-GCGAGTGCG GCG CGGCCTCGCTCGCCGCGTGCG AACGCGCCGCGCGCG 100 41
        glyQ NONE
        glyS NONE
     BMA0217 NONE
     BMA0216 NONE
     BMA0215  230533 ..  230552 -   -10  -2.71712   CCGTGCCGCTCAAAG            CGCCGGCAG CAG CT-CCGGCG            GATGATGCTTGAGCG  56 0
     BMA0214  229812 ..  229826 -   -10  -3.22091   ATCTTAACCGATCAA               TACGCG CGC CGCGTA               TCGGCCCTGCTGCGC  60 507
     BMA0207  221423 ..  221438 -  -2.4   -2.5955   ATCGTTCAGAACGTA              TAGCCG ACGT CGGCCG               TCTTGCCTTCGAGAT  38 0
     BMA0206  220578 ..  220588 -  -2.4   -2.7165   GAACGAAGCATATGA                 GCGC AGC GCGA                 AGCGGCATGAGGCGG  39 127
     BMA0205  219909 ..  219933 -  -5.6  -3.63991   CACGATCCTGAAGAA          CCCGCCGATC CTCGT GTTCGACGAG          GCGACATCGGCGCTC  54 362
     BMA0203  217410 ..  217440 - -10.3  -3.53012   CGCTCGTCGCGCAAA      GCGGGC-TCGCCGG CCTG CCGGCGCCGTCCGC       GTCGCAGTGGGCGAC  65 191
        fdhD  215872 ..  215897 -  -4.5  -3.61398   GGCGTTCCTCAAGAA         GGGCAGCGCCG CGGA CATCGCCGCGC          GGATGTCGGAAGAGG  54 252
     BMA0182  193027 ..  193053 -    -5   -4.1899   GGATGCGACGGAAAA         CGGCAATGATAG CGC CAACCTTCGCCG         TTTCGGCCTCGGCCG  66 197
        ilvA  191482 ..  191492 -  -4.6    -3.214   GTTACGACAGGAAGA                 GACG ATA CGCC                 GGATTGCCGCTTTCT  47 1
     BMA0180  190331 ..  190352 - -12.9   -4.5442   GGTTGAACGAGAAAA           CGGGGTCCC GGAC GGGGCCCCG            TTTTTTTGGAGGCGC  91 297
     BMA0176 NONE
     BMA0175  185194 ..  185239 - -11.6  -2.52464   GCCGGCGCGAAGTGA GCGCGCGTCGAGGCGCGCCG TGTGGG CGGCGCGGCGCCATGCGTGC GCCGCGCGTGCCGAT  58 97
     BMA0172  181944 ..  181968 -  -4.8  -3.28712   GCGCGTCGCCGAGAA          GGCGCGCGCG GCGGG CGTGCACGTC          GAGCTGGAGATATGG  49 151
        mreB  172036 ..  172059 -    -3  -3.53012   GCGGTTCGTTCTAAA          CGAGCGAGCCT GCC ACGC-CGCGCG          AGCGCCATACGGATG  47 50
     BMA0161 NONE
        mreD NONE
        mrdA NONE
        mrdB  166165 ..  166191 -  -3.4  -3.28924   CACGGCCGCGCAGAA         GGCGGGGCCGGG CGG CGCGTCGGCGCC         GAAGGCGACCGGGCC  47 464
     BMA0155  164067 ..  164082 - -10.4  -3.27475   TGGCCGATCACAAGA              CGGTCG TCCT CGACCG               GATTCCGACTGTCGA  63 276
     BMA0141 NONE
     BMA0140  151239 ..  151253 -  -5.6  -3.54935   TAAACGGCCGGTAAA               GCGGCA TTT TGCGGC               CGATATTTCGGGGCC  54 49
        topB  148317 ..  148341 - -18.6  -4.67641   ACGCCAAAAGCAAAA          GCGCGGGCTC GTCGA GAGCCCGCGC          TTTTTTTCTGGAGCC 100 141
     BMA0137  145628 ..  145681 - -10.7  -2.53876   CTTCATGGCAAGCGA GGCGGCGCGTGCCGTGGC-CGGGCGC TCG GCGCGCGAAGCGCGGCAGGCGGCGCG GGGCCGCCGCGCGCC  58 58
     BMA0133  142599 ..  142610 -  -5.8  -2.53995   AGCTATCTCAACGGA                TGCG CATG CGCA                 TGGAACGGGCCGGAT  44 86
     BMA0132 NONE
     BMA0131  141375 ..  141385 -  -3.2  -3.54935   CAAAGTCCCTTTAAA                 CCAA CTC CTGG                 AAAGCGGCAGGAGCG  51 10
     BMA0130  140710 ..  140723 -  -3.7  -3.35046   CGAGCGCGCGAAACA               CGGGC GACA GCGCG                TTCCAGCCTTCGCCG  47 138
     BMA0127  138504 ..  138523 - -12.8  -5.00616   GCGTCGGCGAAAAAA            GCCGCGCA TGTC CGCGCGGC             GAATCCGTCTGCGCT 100 466
     BMA0122  133863 ..  133909 -  -5.8  -3.54424   GGCCAGCCCCCGAAA CCCATCATCATGCCCGGG CCCATTCCATC CCCGCGCATCATGCCGGG CCCCATTCCGTAGCC  57 329
     BMA0119  132143 ..  132158 -  -7.5  -3.60296   GACTTTCATGGCAAA              CGCGG ATCGAG CCGCG               GTACGTCATGACGGA  60 0
     BMA0118  130347 ..  130386 - -14.2  -2.78384   GCGTGCTCGACGACA  TCCGCGGCGACGACACGC ATGC GCGCGCGATCGCCGCGCA   GCGCGCGAAGCTGGA  67 327
     BMA0114  125578 ..  125594 - -15.1  -3.17723   GTATCGCGAAGGCAA              GCGGCCG AGC CGGCCGC              GTGAACGTGATCGCG  77 477
     BMA0112 NONE
     BMA0111 NONE
     BMA0110  123799 ..  123809 -  -3.2  -3.54935   CAAAGTCCCTTTAAA                 CCAA CTC CTGG                 AAAGCGGCAGGAGCG  51 10
     BMA0109  123162 ..  123177 -  -4.6  -3.53012   CGGGGGTGCCCGAAA              CCCTCC GCCC GGATGG               CGGGCGTTCATCCAT  52 105
     BMA0108  122373 ..  122403 -    -9  -3.15544   CGCGATCGCGACGAA      GCC-GCCGCGCGCG CGAAC CG-GCACGGCAGGC      ACGTCGCGCGACTCG  56 42
     BMA0106 NONE
     BMA0105  118260 ..  118314 -  -9.1  -3.13403   CGCTTCGCATGAATA CGACCGCGCCGCCGCCTCGCCGAATCG CGT CGCATC-GCGTGGCG-CAGCGCCACCG GGCTTCATCGCGCCG  56 123
     BMA0104  117217 ..  117238 -  -7.2  -4.07568   TGCCTTCCTGCAAAA           CAGCCGGG CGATGT CCCGGCTT            TTTCGCGCGATGCGC  69 107
     BMA0093  104234 ..  104267 -    -8  -3.66999   AGCGAGGCAGCGAAA     CGGCGTGACCGCGGC AATCG GCCGCCGAC-CACCG     GCCGTCGCGGCACGC  60 167
     BMA0088   98440 ..   98452 -  -4.7  -4.37886   CGATCTCGCAGAAAA                CCGCG TTT CGCGT                GATTCCATGGCAGAT  69 290
     BMA0083   93752 ..   93775 -   -11  -4.84918   CCCAGAAAGACAAAA          CCCCACGCTC ACAA AAACGTGGGG           TTCGTCAGCAGTCTG 100 91
     BMA0077   84068 ..   84083 -    -6  -3.54424   GGTCATCCGGCGAAA              CCCGGC GCGC GTCGGG               CGGCGCGGCGGTCCG  57 114
     BMA0076   83135 ..   83164 -  -9.2  -2.81464   TCATGATCGATCATA       GCGCGCGCGGCGC TCAAG ACGGCGCGC-CGC       CCGTGAAATCCGGCG  52 9
     BMA0075   82037 ..   82086 - -10.8  -3.53091   ACGCCGTGCTCGAAA TCGTCGGCATGGCTCGCGAGCGACG TCG CGTTGATCGCG--CC-CGCCGACGA GCCGCAGATCACCGA  69 197
     BMA0073   79481 ..   79503 -  -8.4  -5.08255   ATCGGCAAAAGAAAA          GCCCGC-CG GGCCTG CGAGCGGGC           TTGTCTCGATGCGGC  91 51
     BMA0072 NONE
     BMA0066   71762 ..   71773 -  -2.2  -2.87051   CCTCGATCACGAAAT                CGTCG TCG CG-CG                CGCTCATCCGAGCCC  40 29
     BMA0065 NONE
     BMA0064 NONE
     BMA0063   69250 ..   69300 -  -7.5  -2.71731   GCGAGCGTCGAATGA CGACGCTGC-CGGCGCGCGGCGGG TGTCAT CTCGGCG-GCGCCGCGCA-CGGCG CGGCAAGCGCGGCGC  49 53
     BMA0062   68048 ..   68077 -  -7.9  -3.29109   AAAATCGGACAGGAA      CGA-G-CGGCCGG AAGAGG CCGGCCGGCATCG       GCAGGCTAGTCGTGG  55 45
     BMA0061   67662 ..   67680 -    -3  -5.44119   GTGACTCGAAAAAAA             CGGCTCAG ATT CTCAGGCG             CTCGACGACCTGGCC  91 11
     BMA0060   66862 ..   66886 -  -9.3   -3.1505   ACGAGCGGCTACGAA         CGGCGA-CGC CGCGCC GCGATCGCCG          CTTCCCGCTTCCCGC  56 114
     BMA0059   66110 ..   66125 -  -2.4  -2.62616   CGATCGTCGACACGA              GCGCGG CGGG CAGCAC               GATGCCGAGCGCGAC  38 116
     BMA0058   64847 ..   64879 - -21.9  -3.85909   TGACGGAAAGCGAAA      GCCCGCGGCGCCGGC GAG GCCGGCGCCGCGCTC      GACGCGAGCGGACAG 100 42
     BMA0057 NONE
     BMA0056   63410 ..   63426 -  -5.8  -3.53012   CGTCGCTCGCGCAAA             CGCC-GC GCGT GCAGGCG              CTCAGGAGCTGGCTG  55 153
        lipB NONE
        lipA   60225 ..   60248 -   -11  -4.84918   CCCAGAAAGACAAAA          CCCCACGCTC ACAA AAACGTGGGG           TTCGTCAGCAGTCTG 100 104
     BMA0049   56849 ..   56886 -  -8.3  -3.61398   CGCGCCCGGCAAGAA   TCTCGCG-CGCACGCTCG AGG CGATCGCGCGGCTCGAGC   GCATGCGCCCCGAGC  63 503
     BMA0044   50551 ..   50606 - -15.9  -3.64703   GGGGCGCCAGCGAAA GTGTCGCGCGAGGCGCGCGCCGC TTGCGAATGC GCGGCGCGCGACGCGGGCGCCGC TTAGCTGCGCAATTC  85 26
     BMA0043 NONE
     BMA0042   48456 ..   48468 -  -6.2  -3.28712   CGCGCTGCGCGAGAA                CCGG GTAGA CCGG                ATAGCACGCGGCGGG  52 448
     BMA0040 NONE
     BMA0039   43918 ..   43950 - -14.7  -2.87344   CAGCTCGCGCAGATA      GGCACGCCCGCGCAC GAC GGGCGCGAGCGCGAC      GAATGCGTCGACGTC  72 394
     BMA0031 NONE
     BMA0030 NONE
     BMA0029   35510 ..   35535 - -11.7  -3.60296   TACTTTCATGCGAAA         CGGCGCGGGCG GATC CGCCCGCGCTT          CTTCATTGCGCGCCG  71 28
     BMA0028 NONE
     BMA0027   32920 ..   32968 - -18.1  -3.05022   GGCCGGAGATAGAGA CCGGCGAGGACGACGAACGACGA CAG CCGCCGTTCGCCGCCGTCACCCG CGGGACGCGGGGCGC  82 19
     BMA0010   13522 ..   13577 -  -7.6  -3.54741   GACGATCGGCCGAAA GCGGCGCGCGCCCA-T-GTCGACG AGCTCGCCGA CGCCGACGAGCGAGCACGCGCCGG GCGGCGCGGGCTCGG  60 333
     BMA0008 NONE
     BMA0007 NONE
     BMA0006    6775 ..    6797 -  -5.4   -3.4582   CGATTTCACGAAAGA           GGCTGTCGAC ATC GTCGTCGACC           ATGGCATCTCAGGTT  52 468
    BMAA0001    2344 ..    2359 +  -7.6  -4.07568   GAAGGCGCCCCGAAG              TCCTCA AAGG TGAGGA               TTTTCGGGACCCGGA  69 43
         kbl    6042 ..    6056 +  -5.6  -3.54459   TCGTGCGCGTCGGCA               AGACGC TCG GCGTCA               TTTGACGGGAGTTCG  54 6
         tdh    7390 ..    7408 +  -3.9  -4.15222   CGGCGATGCGTGAAG            C-CATGAC GGAC GTCATGCG             TTTCTTCGGACGGCT  63 310
    BMAA0008    8838 ..    8872 +   -17  -4.15565   GAACCGCAGTACCCC     GACCTGCCCGCCGCGC TCG GCGAGCCGGGCAGGCC     TTTTCACGTCCTCAA 100 63
    BMAA0009    9362 ..    9375 +  -2.3  -3.72576   CGATCATCCGGGCTT               GTCGG ATCT CGGAC                TTTGATCGGCGGCGG  53 7
    BMAA0012 NONE
    BMAA0013   14237 ..   14247 +  -6.8  -2.78384   CGTGCGCTGGCGGCT                 CGTG CCG CACG                 TCTGGTGACGCCGCC  46 7
    BMAA0014   15575 ..   15585 +  -8.2   -3.4252   CGCGCGCCCAGCGCA                 GCGC GTC GCGC                 TTGTCGTCCATCGGC  61 507
    BMAA0019   20267 ..   20277 +  -4.6  -4.23758   CGAAAATACCGCGGT                 GCGC GCC GTGC                 TTTTCCCTATCCGGT  66 358
    BMAA0020   20881 ..   20900 +  -7.8  -3.05463   CAATACTGCATGCGG            GTGC-CGGC GAC GCCGTGCGC            TTGGATCGCGCGCGT  52 271
    BMAA0023   24394 ..   24404 +  -2.4   -5.1101   CAAATCGGCATGCAC                 ACCC GAC GGGA                 TTTTTTCGGTCATCG  86 72
    BMAA0024   24703 ..   24736 + -15.9  -3.41602   CTACGACTGACGTCC     GGCGGCGCGCGCGGGC CTT GCCGGC-CGCGCCGCA     TTCTCGTCGCCTCGA  84 31
    BMAA0025 NONE
    BMAA0026 NONE
    BMAA0027 NONE
    BMAA0028   29948 ..   29992 + -11.1  -3.72695   GCACGATCGGCCAGG CGCGCTGCGCGGGCGGCGCGG CAA CCGCGCCCGTCGCATCGAGCG TTTCGTGGCCGGGCT  74 478
    BMAA0030   31589 ..   31612 + -13.2  -2.81464   GCGAGCCGAGCACCA          TCGTCTGCGA CGTC TCGCGGACGA           TCTGCTCGCTCATCA  67 326
    BMAA0033   33582 ..   33617 +  -5.9   -3.7108   TGCGGCATGCGCATG    CCGAGGGCGCCGCGC GCGGCG GCGCGCCGTCTCCGA     TTTCCGTATCGAGAT  61 259
    BMAA0035   35709 ..   35735 +  -3.6  -3.28712   TCGGCAAGGCATGAG         CGCGATGAGC GAGATCG GCTCACGGCG         TTATCCCGACCCCGC  47 27
    BMAA0036   36809 ..   36849 + -13.2  -2.70932   GAGCGCCGTTCGAGT GTGGCCGCCGTCGCGCCGC GGGC GCG-CGCGATGAGGGCCGC  TGCTTGCCGGCGCGA  67 180
    BMAA0040 NONE
    BMAA0041   39661 ..   39680 +  -4.8  -3.48276   GATTCTGCCCCGCGT            CGACGACG AAAT CGGCGCCG             TTGTATGCCGGCCCC  52 288
        pobA   43608 ..   43620 +  -3.4  -3.12187   ATGATCGGCAAAACG                TTCG CTAAT CGAA                TCTGTGTTCGATATT  45 113
        pcaI NONE
    BMAA0047   45093 ..   45144 + -10.2  -3.53444   GTGCCGCTCATCGAC GCGACGCAGAAGGCCGCCGCGTG AGACGCCGG CGCGCGGCGGCCG-C-GC-TCGC TTTGCCCGGCCGTGC  65 2
        pcaB   46667 ..   46701 + -11.4  -3.22475   ACTGCATTACCGGAT    CGATCGCGCGGCGCG CGCCGA CGCGCCGTG-GCTCG     TGTTCTCGAACTCGC  64 82
        pcaK   49618 ..   49642 +  -9.9   -3.5594   ACTCGGCGACCCAAT          GCAGGCCTTCG ATC CGATCGCCTGC          TTTCAGCAGTGGCTT  67 299
  BMAA0057.1 NONE
    BMAA0059 NONE
    BMAA0060 NONE
    BMAA0061   57790 ..   57817 +  -7.6  -2.87344   GAAATCGAGCCGCAC        CGGTGCCCGC ATCGCGGC GCGGGCGCCA         TCTCTGCGAGCCATC  50 405
       uvrA2   63966 ..   63991 +  -9.7  -3.28712   CGATCTTGAGTTCGA         GGTGCTCGGTG TCGT TATCGAGCGCC          TTATAGACGACGCCC  63 192
    BMAA0063   65134 ..   65165 + -12.4  -3.62224   CGGCCCACCGGCCTT      GCC-TGATGAACGGC GGT GCCGTTTGTCACGGC      TTGTTGGAGGGCTGT  74 480
    BMAA0065 NONE
    BMAA0066   66268 ..   66289 + -15.1  -3.79747   CGACGACGCGCCAGG           CGGCGCGCG TCAG CGTGCGCCG            TTTACTGCTGAATCA  88 285
        kgtP   68981 ..   68994 +  -5.2  -3.50393   CCGACGCGATGAAGC               GCGG ATTCGG CCGC                TTCTATGGCGTCGGC  52 514
      dctD-2   71992 ..   72016 +    -7  -3.32343   GAAAATCGAATGGCG          ACGGCGGTCA TTCCT TGTCCGCCGG          TTATGGCAATGTCCG  55 222
    BMAA0073   72650 ..   72673 +    -3  -4.67038   GATATTCTTGCATTG          CCGCTTGGTGT ATT GCTCCG-GCGG          TTTTCCTTTTGGCAG  71 182
    BMAA0076   76016 ..   76032 +  -5.7  -3.85817   CCGGGCGAAGCGGCG              TGCGGAC GGG GGCCGCG              TTTCTCCGAGCGGGT  63 53
    BMAA0077   76876 ..   76909 + -15.9  -3.53761   GCTTCGCCCACGGCT     GCCGCCGCCGCGC-CC ACG GGTGCGCCGCGGCGCC     TTTCCCGGCCGCTTC  85 156
    BMAA0079 NONE
    BMAA0080 NONE
    BMAA0081 NONE
    BMAA0082 NONE
    BMAA0083   81501 ..   81511 +  -3.2  -3.54935   CGCTCCTGCCGCTTT                 CCAG GAG TTGG                 TTTAAAGGGACTTTG  51 10
    BMAA0084   81908 ..   81929 + -14.5  -4.74767   TCGTCAGCAGTCTGA           CCGGAGGTT TTTA AACCTCCGG            TTTTGTGTTGATTGT 100 82
    BMAA0102 NONE
    BMAA0103  102247 ..  102260 +  -9.5  -3.05343   GCCCCTTCAGCATGG               CGCGG CCAG CCGCG                TCTTCAGCATGTCGA  59 51
       gst-2 NONE
    BMAA0108  106701 ..  106730 + -20.1    -3.254   TGGATGCGTCGCCGA       GGCGCTTGAGCGT TGAT ACGCTCGAGCGCC        TATTGTCGATCGATG  91 64
    BMAA0109  108487 ..  108499 +  -4.8  -3.93288   TTTCCTGAACGAGGT                GCTC GCATG GAGC                TTTCGTTGAATCGCA  60 33
        deoC  109259 ..  109269 +  -8.2  -3.01712   ACCGGGCAGGCGCGA                 CGCG CGG CGCG                 TATTGAAACCGCGCG  55 9
    BMAA0111  109957 ..  109968 +  -7.2  -3.53444   TCTCGCGATTGGCCC                CGGC ATTC GCCG                 TTTCGCGCCGAATAG  58 156
    BMAA0113 NONE
        deoA  111836 ..  111849 +  -9.5  -3.64703   AACGGCGCGGTATGC               CGCGC GGCG GCGCG                TTTGCGTGGGGCGGC  67 97
         cdd  112436 ..  112469 + -18.9  -3.02461   CGTGACGCGGCGCGG     CGCCGTCGGGGCGCGC GCG GTGCGCTCCGAC-GCG     TATTCCGCCCGCTTC  85 36
    BMAA0116  113609 ..  113642 + -14.5  -3.09516   CATAGGCGCGCGAGG     CAATGTGCGCGGCGC TTGC GCGTCGCGCGCGATG      TTCGATACTGGCGGC  74 36
         pfk  115222 ..  115242 + -10.4  -3.01712   CGCTCGCCCATCCAG           CGCGCCTGC CGAC GC-GGCGCG            TGTTGCAACCGACGA  59 117
    BMAA0119  115585 ..  115631 + -10.7  -3.01712   CGGCCTTTGCAGTTG CG-GCCGCTTCGCGCTCGCCCGC TCA GCGCGCCTGC-CGACGCGGCGCG TGTTGCAAACGACGA  62 152
      atpD-2 NONE
      atpC-2 NONE
  BMAA0124.1 NONE
    BMAA0126 NONE
      atpB-2 NONE
      atpE-2 NONE
    BMAA0129 NONE
      atpA-2 NONE
    BMAA0131  127920 ..  127978 +  -7.2  -3.53012   GAAGCGGCGGTGCGG CGGTGCGCCGCGCGGCGCGCCGAATCG CGTGCA CGAATCG-CGCGCCGCTTCGCATGCGG TTTCGCCGCGGACGC  58 54
    BMAA0132 NONE
    BMAA0133  129833 ..  129845 +  -3.3  -4.15222   GGATGATGCTGCTTG                ACGAG CGC CTCGA                TTTCTTCGACCCGGT  63 147
    BMAA0135  132793 ..  132835 + -13.3   -2.6914   CGTGCCGCGCGCCGT GAGCGCGCCGCGC-CGACGC ATGT GCGTCGAGCACGCTGCGCAC CTTGTGTGCGAGCTC  67 434
    BMAA0142  142813 ..  142828 +  -7.6  -4.07568   GCCGCGCGGCACAAC              GTTGAC GGAA GTCAAC               TTTTCCGGCGCGGAA  69 61
    BMAA0143 NONE
    BMAA0144 NONE
    BMAA0145 NONE
    BMAA0146 NONE
    BMAA0147 NONE
    BMAA0148  146754 ..  146810 + -11.5  -3.53012   GGGGCCCGACTTCAT CGCGCCCGCGCGGCCTGCCGTC-GATGC GTAC GTGCCGGACGGC-G-CCGCGCGCACGCG TTTCGCCGCGAGCGA  69 116
    BMAA0151  149841 ..  149856 +  -6.2  -3.53224   CTTATTAAAAAAGTT              CGTTTA CCGC TAAACG               TTTGCGCGAAGGCTG  55 56
    BMAA0152  151680 ..  151727 +   -10  -3.93673   ATCGCGCCCTGAGCG CAGCCGAAGGCTGCGTCACATG AGCGTG CCT-TGGCG-GGCCTTCGGCTG TTTCTCGGCTGTTTG  73 29
      cysC-2  152799 ..  152816 +  -9.1  -3.14132   GATCCGTTTCGACGA             GCGCCGCG GCG CGC-GCGC             TTCGTCGCCCGACAC  56 263
    BMAA0154  154313 ..  154332 +  -8.5  -4.13767   GCAAAGCTGTTCCGA            TGCGGCG GATGCG CGCCGCG             TTTTCCGGTGGAGCG  75 325
    BMAA0155  155104 ..  155127 +  -5.8  -3.14132   CACGGGCCGTATTCG          CCGCGCCCGT TCGC GCGGTGGCGG           TTCGTCGCGAGCGGG  50 127
    BMAA0156  155753 ..  155810 + -20.6  -3.12351   GGGCGAGCGCGAGAA GCGCATCGGTCCGATCGG-CGCGCGCCG CCGC CGGC-CGCGGCCGAGCGGGGCGATCCGC TTCGGTGTCGGGCGC  90 352
    BMAA0159  158276 ..  158317 +   -13  -3.76402   GGTTGGCTCAGGATG CC-TCGCGCCCGGTGAACA GTTCG TGCTCGGCGGGCGCGACGG TTTCGTCGATGCACT  78 419
    BMAA0162 NONE
    BMAA0163  160965 ..  161003 +  -5.2   -2.8372   AACTTCGACAGCATC  CGGCTGACCGTCTCGAG CTTCAT CCCGAGGTAG-CAGCCG   ATTTCCTCGCGCGTC  44 322
    BMAA0165  162185 ..  162227 +  -3.3  -4.57569   CGACATGTCGCCGCG CATG-CGCACCGGCGCGCG CGTTCGT CGCGCGCCGG-GCAACACA TTTTTCAACCCATGC  72 196
      phbB-2  163541 ..  163551 +  -8.2  -3.61894   GTTCGATACGCATCG                 GCGG ATG CCGC                 TTGTTGCCGCCCATT  63 499
    BMAA0169  166727 ..  166750 +   -11  -4.84918   CAGACTGCTGACGAA          CCCCACGTTT TTGT GAGCGTGGGG           TTTTGTCTTTCTGGG 100 108
        lysP  170488 ..  170518 + -18.3  -5.54192   GCTGCGAATTCGACA      GGCGGCC-TGCCCG GCTT CGGGCGCGGCCGCC       TTTTTTTAGGTTCAT 100 72
    BMAA0182  177835 ..  177855 + -19.7  -2.72344   ATGCGCCGGCTCAGG            CGGCGCGCG GCG CGCGCGCCG            TGATTCGACGTGCCA  83 2
    BMAA0183  179248 ..  179259 +  -7.2  -3.12351   CGGGAACAGCGAACG                GCGG ATCT CCGC                 TTCGATCTGCGCGGC  53 510
        catR  184087 ..  184118 + -15.9  -2.73483   CGGCTCGACGCCCGA     GCGCCGCG--CCGCG GCGG CGCGGATCGCGGCGC      TCATTCGCGTGCCGT  74 458
        fadH NONE
    BMAA0193  189509 ..  189540 +  -5.1  -3.63068   GGTCCGTTGTCAACC     GCGCG--C-CGCGCCG CGT CGGCGCGTGATCCCGC     TTTCAACTGCTGTCG  54 0
      cyoA-2 NONE
        cyoB NONE
        cyoC NONE
      cyoD-2  193670 ..  193698 +   -21  -3.60151   GCGGGCGGGAAAGCG        CGGGCGCGCGGC GAACG GCCGTGCGCCCG        TTGTCGTTTCGGCGC 100 72
    BMAA0201  197602 ..  197644 +  -4.2  -3.18264   CGCGCGGGTTCGCGC TTGC-GCTCG-CGAGCAGTTC CGGC GAGC-GCGCGACGAGCTGCAG TTGCTGCATCCACGC  45 509
    BMAA0203 NONE
    BMAA0204 NONE
    BMAA0205 NONE
    BMAA0206  201818 ..  201863 + -11.1  -3.15249   GCATCGGGCGAGCGC GCCGCGCG-GCGGATGGCCGG GCGATG TCGAGCA-CCGCGCGCGCGGC TTCGTGCGCCGTATC  64 88
    BMAA0207  202574 ..  202591 + -14.1  -2.62184   ACACGAGCGGCCATG             CCGGCGC GCCC GCGCCGG              TCGTCTGCGCCGCGC  66 223
    BMAA0209  204874 ..  204926 +  -9.7  -3.01712   ACTCAGGAACAGCAA GCGGCG-CGCGCTCGCGC-TGCTGC TCGCC GCGGCGGGCGTGTTCGCGGCGACGC TGTTCGCGCCGCGCG  59 104
    BMAA0211  208085 ..  208101 +  -3.6  -4.60797   CGCCGCGGTGGGTTC              GCATCG CTTGC CGTTGC              TTTTGTCTGTCGAAG  72 207
    BMAA0212 NONE
    BMAA0213  211399 ..  211426 +    -9  -4.25104   CGCCGCCCGCCGCTG        GCGCAGCCGTGC CGCC GCATGCCCGCGC         TTTTCGTCGGACGAA  78 48
    BMAA0216  213980 ..  214036 + -18.6  -3.36557   ACACTCGCGATGCCC GGGGCGCGCATCGCGCCGGGGCCGA-CG GCA CGATCCGC-CCGGTGCGCCGCGCGCCGC TTCATTCACCTGATT  89 101
    BMAA0217  215746 ..  215789 +    -3  -3.21378   CGCTTCAAGGTCGAC GCGTGATGCGCGCCGCGT GACGGGAA AGGCGGAGCCGATCATGC TGTTCCTGCTGTTTC  43 20
    BMAA0218  216298 ..  216321 +  -2.2    -3.767   GCCGGCGGGAGGCGG          GCGATGAACG TGTT CGATCCGCGC           TTTCATGCGTGGCTC  53 19
    BMAA0219 NONE
    BMAA0220 NONE
    BMAA0221 NONE
  BMAA0221.1  222696 ..  222748 +  -9.7   -3.1364   GCAGCGCTGGCGCTG AAGC-CGGGCGCGGCGACGGCGGCC CGCTT GTCCGGCGTCG-TGCGCCCGTGCGC TTGCGTGCTTGCGTG  60 25
       dehII  224076 ..  224130 +  -7.7   -3.8766   TGATGCCTACGCGTT CCTGGGT-GCAGGAGGTCGTAGGCCA TCCG TGACAAGCGGCGTCCTGCCGCCCGGG TTTGATGTCCTGTCG  67 292
    BMAA0225 NONE
    BMAA0232  232015 ..  232053 + -21.7  -3.16564   TTGCGGGGCGCGGCT  CGCCGCCGCGCGGCAGGC GAGG GCC-GCCGCGCGGTGCCG   TTCCTCGCGTGACGG  93 120
    BMAA0235 NONE
    BMAA0236  236515 ..  236529 +  -3.5  -2.56571   GAAAACAAGGGGAAA               TGCGG CGATT TCGCA               TCAATTCGATGTGTC  40 99
    BMAA0239  238001 ..  238059 +   -16  -2.53382   GGGCGCGCGCGGCCC -GGCGCCGCGCGCGGCGACACGGTCGCGC GAAC GCGC-ATCGCGTCGCCGC-CCCCGCGCCG TCACTTCAGCGTCGT  73 106
    BMAA0242 NONE
    BMAA0243 NONE
    BMAA0244 NONE
    BMAA0245  243778 ..  243789 +  -5.8  -2.73364   AGACGCCTGATACGA                TCGC GGCG GCGA                 TCGTTCGCATCGCCG  46 131
        linX  245037 ..  245053 +  -7.2  -3.89215   CGGCGTTCGCCGATG              CGGGCG CATGC CGTCCG              TTTCCATTTCTCCCG  67 371
    BMAA0247 NONE
    BMAA0248  246436 ..  246459 + -15.3  -3.95584   CATGGACGAACCGCC          GTGGCGCGG CGGAGA CCGCGCCAC           TTTCGTTCGTGAAAG  91 149
    BMAA0251  250512 ..  250568 + -20.7  -3.65812   TGCGCACGACATTCT GAGCGCGC-GCCGGGCGCCGGGCGTC GGGGGA GGGGCCCGCCGCCCGGCTGCGCCCCC TTCTGTTAGGCGGCG 100 24
    BMAA0252  251268 ..  251285 +  -6.9  -5.15634   CCGAACGCAAAAAAA             ACCGGCT TGAA AGCCGGG              TTTTTTAATGGAATG  89 181
    BMAA0257  253888 ..  253900 +  -3.3  -5.24416   CTTTCGTCGCGCGGC                GGCGA ATG TCGGC                TTTTTCTTCTCGTTC  89 47
    BMAA0260  257036 ..  257054 +  -6.6  -3.85724   CCGCCGTGGGCCGGT             CGCCTCGT TGA GCGAGGGG             TTTCCCTTAATTTTT  63 68
    BMAA0261 NONE
    BMAA0262 NONE
    BMAA0263 NONE
    BMAA0264 NONE
    BMAA0265 NONE
    BMAA0266  260999 ..  261039 + -22.6  -3.18199   ACGTCGCCGGCGCCC  GCGCGCCTTGCTGCGCCG CGAGA CGGCGCAGCAAGGCCCGG  TTGCGTTCGCGCTTG 100 40
    BMAA0267  261130 ..  261143 +  -3.7  -2.53876   GCCTATTGGGTGAGT               CGCGC GCGA GCGCC                TAGATTGAAATGCAC  39 45
    BMAA0268 NONE
    BMAA0269 NONE
    BMAA0270  263935 ..  263945 +  -3.2  -4.43681   AGTGCCGGGACCTGT                 CTGC CAT GTAG                 TTTTCATATTCCCTG  70 227
    BMAA0271  265354 ..  265385 + -13.6  -3.14647   CTTCGGCCGCCGCGC      GGCGCGCCCG-GCCG CTT CGGCACGGGCGCGGG      TTCAATGTCGTCCAT  72 65
    BMAA0273  267241 ..  267262 +  -6.5  -3.05596   AATACTTGTGCGCTT           GCGGGAGGA ATTT TCTTCCCGG            TTCAATAACGGCATG  48 42
    BMAA0274 NONE
    BMAA0275 NONE
    BMAA0276  269674 ..  269706 +  -3.4  -3.75332   ATGGCTGAGCGACAT     CTCGCGG-GCAAGCGT GTT GCGCT-GCGCCGTGAC     TTTCCATTCGAGCAT  55 122
    BMAA0280 NONE
    BMAA0281  273388 ..  273407 +  -8.6  -2.82023   CGGTGCGCCGTTCGG            CGATCGGCG AGC CGCC-ATCG            TGCTTCGTATCCATC  52 475
    BMAA0283  275154 ..  275176 +  -5.5  -3.72576   GCAAACGCCGCCCAC          CGGATGGCCG GTGA CGGCGA-CCG           TTTCCTCCGCGGAGA  58 267
    BMAA0286  278351 ..  278384 +  -3.8  -4.05788   CCCGCACTCGCCGGG     CGGCGCTTGAGCGGG CGGCA TCCGTTCA-GCTTCG     TTTCCTTTGCGCGCG  60 16
    BMAA0292 NONE
    BMAA0293 NONE
        modE  286853 ..  286869 + -10.8  -4.53034   TGGGGGCGCAGCGAA              GCCGGC TCGAT GCCGGC              TTTTGCTTGTCTGGG  91 89
    BMAA0295  287574 ..  287594 + -10.4  -2.82623   GGCTGCGCGATCAGT           GCGCG-CGC GAGT GCGACGCGC            TGCTTCTGCCCGCCC  57 323
    BMAA0301 NONE
    BMAA0302  292371 ..  292398 + -25.6  -5.18726   GCCAGATTGAAAAAA        GGGCGCGCCGGC TTTG GCCGGCGCGCCC         TTTTTGTTGTGGGCG 100 81
         amn  297931 ..  297955 +  -9.2  -3.88946   ACCCTTGCTCTATAA          GGCTCCCCGG CTTGT TCGAGGAGCC          TTATTGTCTAACATG  70 44
    BMAA0312  299360 ..  299386 +  -4.3  -4.26903   GTTAGCACAAGCGGC         GCTATCCCACG CGCAA CGTCGGGCAGC         TTTTGATGCAATGGA  67 36
    BMAA0315  301946 ..  301972 +  -3.5  -4.07568   CGGGATTCACGCGTT         TCGCCAAGGCG CGCGA CGCCGCTGCGA         TTTTCGGGGCGACGA  60 299
        polA  307489 ..  307504 +    -6    -4.431   GCCTCGTCATCGTTT              CGCCGC CGCT GCGCCG               TTTTCTCGCTCGATC  75 123
         ndh NONE
    BMAA0322 NONE
    BMAA0323  311866 ..  311899 +   -16  -2.75957   CCGCCTCGGCGGGGC     GGGCGG-CGGCGCGA CTGCA TCGCGCCGGCCGCCG     TGATTCGAATTCATG  74 76
    BMAA0324  313195 ..  313250 +  -9.4  -3.44848   CGCCGACGCGATCGA TCGTCTCGTTCTCGCCGCGGTAGCGG TCGG CCGCGCGCGCGTCGATCACGAGCCGG TCTTTCGTCGCGAGG  61 377
        xseB NONE
        ispA  316486 ..  316527 +  -5.5  -4.72007   GCGAAAGCCCGCCGC CGCGCCCACGCCACGGGTG GGCG CGCAAGAAGTGCGGGCGCG  TTTGTTTTCCTACAA  79 42
         dxs  318479 ..  318505 + -16.5  -3.53012   TTCACGTCGCATCGG         GCCGCCGCGCG GCGGG CGCGCGACGGC         TTTCCCCCGAAAGCA  84 47
    BMAA0331  319497 ..  319520 +   -11  -4.84918   CAGACTGCTGACGAA          CCCCACGTTT TTGT GAGCGTGGGG           TTTTGTCTTTCTGGG 100 105
    BMAA0335  323810 ..  323824 +  -2.1  -2.87468   CTTGACGGGTTAGTG               CGTTT GTGCA AAGCG               TCTGCTATACTCGAA  40 28
      rpsU-2  324182 ..  324208 + -16.7   -5.0916   CCGAATTCGAGCAAA         CCCGCTTGAGA AACCG TCTCAAGCGGG         TTTTTGTGTTGACGC 100 108
    BMAA0337  324753 ..  324787 +   -17  -3.41569   GTCGTTCAGGCGGCC     TGCGCCGGCCGCTGCG GCG CGCGTCGGCCGGCACG     TCTTTCGATCGATCC  90 66
        dnaG  326837 ..  326860 +    -3  -3.01712   AAGGTCGCGCCGGCC          CG-CTCCGCGG CTT CCGCAAAGACG          TCTTCGGCCCGCGCG  41 181
        rpoD  329243 ..  329265 +  -7.7  -5.40072   AGTTGTTACAATGCC           GACCCGG CCAGCATTA CCGGGTC           TTTTTTTGCGCCGCG 100 101
    BMAA0341 NONE
    BMAA0342  330667 ..  330677 +  -3.2  -3.54935   CGCTCCTGCCGCTTT                 CCAG GAG TTGG                 TTTAAAGGGACTTTG  51 10
    BMAA0343  331307 ..  331332 + -23.3  -5.40072   CCACCCGAGAGAGCG         CGCGCGGCGGC TTCG GCCGCCGCGCG          TTTTTTTACGCACGC 100 48
    BMAA0345  332643 ..  332669 +  -7.8    -4.053   CGATCGAGCGGCCGG         CGGCGCGCATGC GCA GCGGTTGCGCCG         TTTGTCTCGCATCGT  69 170
    BMAA0346  334478 ..  334526 + -17.4  -3.14344   AACCGTTTGCGCAGC CCCCGCTGCGCGC-ACG-GCATGC ATG GCATGCGCGGCGCGCGCCGCGCGG TTAATGGCGCAGGTC  85 47
    BMAA0347  335124 ..  335167 + -20.5  -3.72576   GGACGAGCGCTTGCG GGCATTCGCCTGCGCGAGATC CCAG GGTCTCGCGCAGGCGA--GCC TTTAATGCGCGGCGA 100 303
    BMAA0350  337967 ..  337979 +  -4.7  -3.85817   ATGAAATACAGGCAC                CAGGG GCC CCCCG                TTTCTCCGCAGCCCT  60 104
        oppA NONE
        oppB  340647 ..  340663 +  -5.7   -3.1577   CATCCGCTATTGAGG              GGCGACG CGA TGACGCC              TGTTACCTCTTCGAT  50 28
        oppC NONE
        oppD NONE
  BMAA0354.1 NONE
    BMAA0356 NONE
    BMAA0357  345611 ..  345636 +  -7.5  -3.01712   CGCGAATGGCGCGAA         CCGCATGAATC GCCC GAATCAGGCGG          TCTTCGGCGCGGCCG  52 18
    BMAA0359 NONE
    BMAA0360  347094 ..  347107 +  -3.8  -3.53012   ATGTTGCTTTGCGGA               CTGC TTGAAC GCAG                TTTAACCGAACCGGG  49 68
    BMAA0363  350609 ..  350637 + -10.1  -3.18274   GCATTGATACGTAGC        GGGCGGCTCGCGC GAC GCGCGGGATGCGC        TTGCGTTCGCATCGA  60 27
    BMAA0364  351564 ..  351583 +    -2  -4.95957   CGCCGGGGCGATGCG            GCGCGTTC TTGC GAACGGGA             TTTTTGATTGCTTTA  81 130
    BMAA0365  352243 ..  352274 + -24.6  -5.07652   TGGCGCCTTGAACGA      CGGTGCGAACGGCA AGAT TGCCGTTCGCACCG       TTTTGTTTTCGGCAG 100 61
    BMAA0367  356286 ..  356304 +  -5.3   -4.4261   ATGGCTGGCTGCCGA             TCGTTGA CCATA TCGACGA             TTTTGGTCTTCCGAC  72 199
    BMAA0371  360340 ..  360353 +  -3.7  -3.86346   GCGCCGCTCGACGGG               CGCGC CATA GCTCG                TTTGTCCCGAACTGA  58 317
    BMAA0373  361342 ..  361366 +   -15  -2.94099   TGCGCCCGCCGTCGC         GGCGTCGCCGC GCGC GCGGCG-CGCC          TGTGTCGTCGCGCGA  72 136
    BMAA0377 NONE
    BMAA0378  366589 ..  366602 +  -2.3  -3.54676   ATTGACTGCCGGCGA               CCATC AAGG GACGG                TTGATTTCAGTCAGT  50 118
    BMAA0382  370890 ..  370904 +    -7  -3.72695   AGCCCGCCAATTGAG               GTGCGC CCA GCGCTC               TTTCGTGCCGGCAAT  64 27
    BMAA0383  371193 ..  371208 +  -4.6  -3.08464   AAAGGGGGGCGTGAG              CGGTTG CCCA CACCCG               TTCCATGAATCGTCG  46 93
    BMAA0384  371868 ..  371900 +  -4.7  -3.53012   CGCGCGCGTGGGGCG     CGC-GCCGCGCCTG CGCTTA CGGCCGCGCCTGCG      TTTGCCGCCGCGCCG  52 240
    BMAA0388  376486 ..  376516 +  -9.7  -3.14132   CCGCGGGCGAACCGT      GGC-CGGGCTGCGAT CCA ACCGC-GCCCGAGCC      TTGATCGAGCCGAAC  60 303
    BMAA0389  377381 ..  377413 +    -9  -3.14881   CTCGACGCCGAGCAG     CGACGCGTCGGCGGC GCAG GCGGCCG-CGTGGCG      TTGATCGACGGGTTC  56 347
    BMAA0392  381571 ..  381586 +  -8.2  -3.56092   TGCAGATCCTGGAAC              GCGTCG GACA CGGCGC               TTTGCGGCGTCATGA  63 363
    BMAA0395  383756 ..  383774 +  -2.2  -2.62958   TAGATCCGGCTTGTC             GCTGCGGG AAG CCGGCGGG             CATTTTATTGCGATG  38 143
    BMAA0396 NONE
    BMAA0397 NONE
    BMAA0398 NONE
    BMAA0399 NONE
    BMAA0400  391548 ..  391561 +  -9.5  -3.14229   CGCGCATACCGGCGC               GCCGG ACAG CCGGC                TGTTCCTGCGGCTGT  60 362
  BMAA0400.1 NONE
    BMAA0402 NONE
    BMAA0403 NONE
    BMAA0404 NONE
    BMAA0405 NONE
    BMAA0406 NONE
    BMAA0407 NONE
    BMAA0408 NONE
    BMAA0409  404806 ..  404816 +  -4.6  -3.04144   AAGAGGAGGGCGCGA                 CGTG ACC CGCG                 TGTTCACACTCGACA  46 21
    BMAA0410  407193 ..  407222 +  -2.1  -3.72576   GACGCAGGAGGAAAT       GTCGAGCGCGGTGA TCG TCAT-GCGTTCGGA       TTTCGTCGACGGCGC  53 207
    BMAA0412  409153 ..  409175 +  -5.4   -3.4582   AACCTGAGATGCCAT           GGTCGACGAC GAT GTCGACAGCC           TCTTTCGTGAAATCG  52 451
    BMAA0417 NONE
    BMAA0418 NONE
    BMAA0419  415452 ..  415477 + -16.1  -4.13561   TATCCTTGCGCCTAT         GCGCGCGACCC CGGT GGGTCGCGCCC          TGTTTTTTCCGGAGA 100 432
         gnd  416945 ..  416961 +  -3.7  -3.50133   CAATTGTTGCGCTCA              CCTAC GTTATTA GTAGG              GTTTTTCTAGGGATG  49 54
    BMAA0421  417514 ..  417558 + -21.6  -4.09243   ATTCGCCTCGCAGTC CATTCAGCCCGTGCGTTCCA TTCAT TGGAACGCGCGGGCTGAGTC TTTTGGGGCCCTGTC 100 92
    BMAA0422  418373 ..  418415 +  -9.1  -3.29144   CCTCGTCCCGACGGG TTTCGGGCC-TGACGCAGCCG AAT CGG-TGCGCCGCGGCCCGACG TTGTCGGGCCGATCG  59 195
    BMAA0423  419353 ..  419411 + -15.2  -3.17075   CCGAGCCGTCCGGCG CCCGCGCGCGCGGCGCCGC-CGCCG-TCA AGCG TGCTCGGCCTGCGGCGCGG-GCGCGCCGG TTCGGTTGCCGAGCA  77 132
    BMAA0425  420864 ..  420902 + -10.2  -3.57144   GAATGCAACGATGCG  CGTGCGC-GGGCCGTGCG CGCAC CGC-CGGCCCCGCGACCG  TTTCACGCTACCCAA  67 72
    BMAA0426  421403 ..  421442 +  -8.4  -3.41222   TTCCGTTCATGCCGT  CCCCGCCTCCGTTCGATC CGAC GATCGCGCGGAAGGGGCG   TCTTTCGAGTTGCGA  61 55
    BMAA0427  424066 ..  424104 +  -9.5  -3.86283   GGCGGCGGCAGTCGC  GTTCGCGGTGAGCGCGGC GCCC GCCGCGGGCATCG-GGAC   TTTCCTCTCGCTTGC  73 393
    BMAA0429  426326 ..  426336 +  -8.2  -2.71011   GCGTATCGAACGCGG                 GCGC GAT GCGC                 TCGTTCGGCACGCAT  52 198
    BMAA0431  429006 ..  429021 +  -8.2  -3.25823   TGAACGCGAAGCCGC              GCGTGG CGCG CCGCGC               TTCGTATAACCACCA  59 38
    BMAA0432  430141 ..  430171 +   -16  -3.14132   GCCGGTGAAGCAAAC       GGCCGCGCGCGCCG TGG CGGCGTGCGCGACG       TTCCTCCGAACGGCG  80 52
    BMAA0433  431571 ..  431598 +  -7.6  -3.38656   CGCGCCTGGTATTTC        GCG-CTGCGCGGC CTC GTCGTGCTGACGC        TCTTGTATCTGATCC  55 122
    BMAA0438 NONE
    BMAA0439  436213 ..  436225 +  -3.4  -4.02021   AATTAGGAGTTCATG                GCAT GGCAA ATGC                TTTGGTTGATTACTT  60 167
    BMAA0440  436748 ..  436759 +  -2.2  -2.74322   GCCGATCTAACCCGT                CGGA AGGT TCTG                 GTTTCCAGGCTTAAC  39 31
    BMAA0441 NONE
    BMAA0442 NONE
    BMAA0443  440148 ..  440168 +  -9.7  -2.61264   ATATTCAACTGTCTC            GGCCGCA CGACCTA TGCGGCC            CTTGTCGATGCGACG  55 58
    BMAA0445  445301 ..  445322 +    -5  -2.91264   ACGGAACAGTAGCGT           CGCCGCGC CCGAAC GTGCGGCC            TCTATCGATGCCCGC  44 101
    BMAA0446  447824 ..  447857 +  -8.7  -2.87211   GAAGCCGCCGTCTGG     GAGGCGTTGAAGGCG GCCG CGCCGTCACTGCCGC      TGTATGAAGCCGCCT  53 170
    BMAA0447 NONE
    BMAA0448 NONE
    BMAA0449  451680 ..  451708 +  -5.2  -3.85817   GCGGGCCAGATTCAC       ATGGGC-TGAGCG TTCT CGCTCGCGCCCGG        TTTCTAGAAGGAGGT  60 17
    BMAA0450 NONE
    BMAA0451  453152 ..  453190 +  -8.7  -2.79183   CGCCCGGCACGCCGC   GGCGCCTGACGATCGAG ACGGG CCAGCTCGTCACGCGCC   TGTGCTGGAAGTCGC  52 458
    BMAA0453 NONE
    BMAA0454  459323 ..  459333 +  -3.2  -3.13403   GTCCGTCGTGATGCG                 TCGA GCA TCGG                 TATTCATGCGCCGCA  45 30
    BMAA0455  459747 ..  459758 +  -5.8  -3.06183   AGTGACGCGCTTCGG                CTGC GTGG GCAG                 TTGCGTCGGCGTGCG  48 36
    BMAA0456 NONE
    BMAA0457  460774 ..  460798 +  -9.9  -3.21099   GCTGGCCGGCGCCGG          CCGTTGACGCC GTC GGCCGCAACGG          TTCGTCGTGCGACGG  60 251
      rhlA-1  462243 ..  462267 +  -5.6  -2.70932   TAGCGGCGTGCATCG         GCCGCG-GCGT GCGG GCGCTCGGGGC          TCCTTCAACCAGGCG  43 38
      rhlB-1 NONE
    BMAA0461 NONE
        rhlC NONE
    BMAA0463  468600 ..  468636 +  -5.8  -3.12351   GCCGATGCGTCCGGC   GCA-CGTGCG-CGGCGCC CCC GGCTTCGGCGGACGATGC   TTCGGTGTCCGAGGC  50 111
    BMAA0464  470298 ..  470335 +  -9.1  -2.74012   TGGGACGGGCGCAGG   CGTCGATCGAGTCGGGCG GGG CGCTGGAG-CGATCGGCG   TGATTGCGCTGCTCG  52 75
    BMAA0467  475705 ..  475729 +  -5.5  -4.58395   GCCCTTCTCCCAATG          TCGGCCGCGGC CAA GCCGATGTCGG          TTTTTGGACGCTCGG  75 313
        fdhA  477105 ..  477145 +   -22  -3.71645   ACACCGCCCGCGCAG CGACGCGGCCCGCCGGTTT TCGC GAACCGGCGGGCCGT-TCG  TTTCGGTATGCGATT 100 74
    BMAA0470  478680 ..  478690 +  -2.4  -2.62184   CCCTCAAAATTCAGT                 GACG AGA CGCC                 TCATGTCGAACGCCA  38 24
      glyA-2 NONE
    BMAA0472  481114 ..  481139 + -18.3  -4.07568   GCGCGTGGACGATGC         CGCGCGTGCGCC GAG GGCGC-CGCGCG         TTTTACCCCACGGAG 100 128
    BMAA0473  481748 ..  481760 +  -3.3  -3.30007   TCGAACGCCAGAGGT                CGCCT GCG ATGCG                TTATCCCCACCTGTT  47 78
    BMAA0474 NONE
    BMAA0475 NONE
    BMAA0476 NONE
    BMAA0477 NONE
    BMAA0478 NONE
    BMAA0479  490234 ..  490247 +  -2.3  -4.08216   TGGTTGAAGAACCTA               GAGAG GCCC CTCGC                TTTTCGACAACCTCA  58 94
    BMAA0480  491299 ..  491312 +  -3.1  -4.19817   TACCCTTGTGCGGAG               TCTTC ACAG GAGGA                TTTTGGATGAGTCAA  61 186
    BMAA0481  493353 ..  493374 +  -5.7  -2.52464   TGATGGATGTTGATC           GCGCGATTC GCGA GCCTCGCGC            TCGCTTCCGGCGACA  44 404
        betC  496662 ..  496684 +  -7.6  -4.13767   TTTTCCTCGTCCGCA           CGCATGACGC CCG GCGTCACGCA           TTTTCAAATGGAGCA  73 19
    BMAA0485  497721 ..  497751 +  -3.9  -4.32177   GTTTCAGCAATAGTC       GCGGATTCGCGTG CGTAA CGCGGGAATCTAC       TTTCTTATCGAATGA  67 188
    BMAA0486  498947 ..  498981 + -17.9  -3.60792   GCGGGCGATGCGTTG    CGGC-TCGGGAGCGGT GCGC GCCGCTCCCGGTGCCG     TTTACCGCTTCGCGG  93 44
    BMAA0490 NONE
    BMAA0491  505700 ..  505752 + -10.4  -2.81725   CGCCGCGCATCGACG GCCGCG-CAACGTGGCGAAGGCG-GC CGG GCGCGCATGCGTCGCGCCGGCGCGGC TCCTTCGTATGCCGT  56 49
    BMAA0492 NONE
    BMAA0493 NONE
    BMAA0494  508541 ..  508597 + -20.2  -3.14344   GGCGGCCTCGTCGTC CGGCG--CTCGGGCTGCGCGGCGCCGG ATTCGG CCGG-GCCGCGCGGCCCGGGTACGGCG TTACTGACCGAAGTA  90 315
    BMAA0499  512491 ..  512516 + -23.3    -4.208   AGCCCTTCGAATGAA         GCCCGCCCGGG ATGT CCCGGGCGGGC          TTTGTCGTTTTGGGA 100 82
    BMAA0506 NONE
    BMAA0507 NONE
    BMAA0508 NONE
    BMAA0509  522494 ..  522551 + -24.8  -2.60392   GCGCCGCCCGCGGAA AGCCGCCGC-CGCGCGCG-GCGCCGACG CCTG CGCCGGCGCACGCGTGCGCGCGCCGGCC GTTCGTTACCGGCTG  95 298
    BMAA0512  526297 ..  526309 +  -4.7  -4.14243   CAGACGGGCGAACGG                GCGCG AGG CGCGA                TTTTCGGGTACGGTG  66 383
    BMAA0514  527163 ..  527179 +  -2.1  -5.40072   CCTTCATGCGATGCC              CGGTCAC GCC GGAACCG              TTTTTTTGGAGGGAG  91 60
        gabP  528767 ..  528802 +   -11  -2.63102   CGGCCGCGAGCTGCA    CGGGCGCCATGCCCGCG TAG CGCCGGAA-GGCGCGCG    TCATCTGCGCGTGAT  59 192
    BMAA0518  530561 ..  530577 + -10.8  -5.15117   CTGGAATGCGAAAAA              GCCCGC CGGTC GCGGGC              TTTTTTGCGATTTTG 100 156
    BMAA0520  532217 ..  532261 + -12.9  -3.27774   GATCCGTCGATCGGC GAGCGCCGCGCGGCAG-TCGT CGAGC ACGAGCTGC-GCGAGGCGCGC TTCGTAGTTCAGATC  70 46
    BMAA0524  534709 ..  534723 +  -2.1  -3.56836   CAGTCGTACACTGTG              GCGATG CACG CA-CGC               TTTGAAGGATGATTT  50 95
    BMAA0525  535494 ..  535520 + -19.5   -4.3467   TCCTGCATCGCGAAG         GAGGCGTCGGC GCGTA GCCGACGCCTC         TTTTCGTATCCGCAT 100 50
    BMAA0526  537401 ..  537458 +  -6.2  -4.56597   CGGCGGTCGATAATC GCGCCGAACCGGGCG-CGGATTGTTTCG CTAT TGCAACAATCCGTCACCCGGC-CACCGC TTTTTCGCGGCGGCG  78 28
        acpD  538172 ..  538197 + -16.1  -4.88407   AACCCTGAAAGAAAA         CGCCGCGGACC GGGA GGTGCGCGGCG          TTTTTGCTTGCATCG 100 64
        apaG NONE
    BMAA0537 NONE
    BMAA0538  547603 ..  547642 + -22.9  -4.14598   TTTGAGTGGCAGACT  GCGCGCCGCGTTTGCCCG CACGT CGGGC-GGCGCGGCGCGC  TTTGCTTTGCTTCCA 100 126
    BMAA0544  554406 ..  554425 +    -5  -3.08966   CGCTGAACACGCACA            GGGCAAAGT GCT GCTT-GCCC            TTGCCTCGAATTTCC  46 35
    BMAA0548  557168 ..  557181 +  -2.3    -3.767   GAAAAGCTACGGGGA               GCTGG CAAA CGAGC                TTTGATCCGTAGATG  53 126
    BMAA0551 NONE
    BMAA0552  561633 ..  561643 +  -3.2  -3.54935   CGCTCCTGCCGCTTT                 CCAG GAG TTGG                 TTTAAAGGGACTTTG  51 10
    BMAA0553  563522 ..  563536 +  -8.5  -2.80935   CATGCTGCTGCCCGG               CGCGC CGCCC GCGCG               TGTGGTCGATACGAT  52 198
        proV NONE
    BMAA0565  575964 ..  575978 + -12.8  -5.10029   GACGTTTCCCGCTTT               CCGGCG TTT CGCCGG               TTTTTTCGCCTTCCT 100 39
    BMAA0566 NONE
    BMAA0567  578126 ..  578184 + -18.7  -2.76261   GGCATTCAGTAATGC CGCGCGCGTC-GCGCGTCGCGCGGCCCGC TTC GCGCGACGCGCGACGCGCCGTCGAAC-CG GTTTCGGCGTTCGCG  81 29
    BMAA0568 NONE
  BMAA0568.1  579567 ..  579585 +  -8.8  -3.15579   CGGTGCGGTTCGTTG             CCGGCAGG TGA TTTGCCGG             TTCGTCGCGCCTTGG  56 15
    BMAA0570  580644 ..  580693 + -18.5  -4.07568   ACGACGCGGACAGCA CGTCGGGCGACGCCGCGACGATCG ACG CGAGCGTCG-GGCAGCGCCCGAGG TTTTGCGCGAAGCGC 100 515
    BMAA0579  589768 ..  589803 + -12.5   -3.8372   AGACGGGCGGCGGCG    ACG-GTTGCGGCCCGG GTGGG CCGGGCCGCGGCGCGG    TTGTGTTATTCGAAT  81 39
    BMAA0580 NONE
    BMAA0581  590839 ..  590849 +  -8.2  -3.65351   ATAGAATGCGGCAAG                 CGCC TCG GGCG                 TTTCGATCACGCTCC  63 37
    BMAA0583 NONE
    BMAA0584  593258 ..  593268 +  -3.2  -3.54935   CGCTCCTGCCGCTTT                 CCAG GAG TTGG                 TTTAAAGGGACTTTG  51 10
    BMAA0586  594722 ..  594736 +  -4.2  -3.04461   TGCTTTCTGCGGCTT               TGGGGA ATC TCCCGA               TATTCGAGATAAGTC  43 72
    BMAA0587  596131 ..  596159 +    -8  -4.26344   GAATGATTTCCGAAG        GCGCCGTCCGCA GCCGA TGCATGCGGCGC        TTTTCATGAGCGTCT  76 105
    BMAA0591 NONE
    BMAA0592  601108 ..  601127 +  -2.7  -4.72986   TAGGTGATGGGGTTC            GTCTCGG CGATAC CCGGGCC             TTTTTCGTAGAAATC  76 422
    BMAA0596  606307 ..  606334 +  -6.2  -4.16943   TCGGGCTCGAATCGG        CGCACGCGCTCAG TCA CTGAGCCCGC-CG        TTTTCCGATGTCGGC  69 6
    BMAA0597  606760 ..  606779 + -11.4  -3.04799   GCAAAACCGCAAAGA            GGCG-GCGC ATC GCGCACGCC            TCTTCACCAATTGTG  62 174
    BMAA0599  608620 ..  608648 +  -2.9  -3.60971   CGGGCGCGGCGCCGC        ATCGCGCGCTGCC GGG GACAGAGCCCGAA        TTTACGGCTTGACAT  50 41
    BMAA0600  609212 ..  609224 + -10.5   -3.5764   GGCCGGCGGCCCGCA                CGGCG TTT CGCCG                TTTCGCCATGCCGTT  67 55
        codB NONE
    BMAA0602 NONE
        codA  613558 ..  613589 +   -18  -3.15544   CCGCTCACCGCTCAC      CGCGCGCGGCTCGGC CGC GCCGGG-TGCGCGCG      TTCGTGCCCGTGCCG  85 96
    BMAA0608  619631 ..  619647 +  -6.5  -3.28791   TGCACCCATCGCGAT              TCGGTGG GCA TCGCCGA              TTGTCGAGCGGGAAT  52 274
    BMAA0613  625723 ..  625753 +  -5.9  -3.90856   AGCGGATCGCCGATC       CGGTGCGCGACCG CGTAT CGCACGAGCGCCG       TTTCGTTCGGCAGTT  63 198
    BMAA0618  628065 ..  628107 +   -14  -3.48593   CAGACGCCGTTTCTC GCCGCGCCGCCGCGACGC GCGGGCG GCATCGCGACGGCGTCGC TTGTGTGACGGCGTC  76 352
    BMAA0619  629196 ..  629213 +  -4.8  -2.78384   CGACGATGCCGTGCG             TCGCGT AGTAAC GCGCGA              TGTCCTCGGCGAGCA  43 399
    BMAA0622  631613 ..  631633 + -10.3  -3.53444   AACGCGTTGTGCGAA            CGCCGGCGT GAA GCGACGGCG            TTTCAGCGACGGTGG  65 40
    BMAA0623  632212 ..  632225 +  -9.5  -3.56099   GGAAAGCGTATCCGG               CGGCG GTTT CGCCG                TTTCCGAGCATTGTA  67 97
    BMAA0624  632739 ..  632757 + -12.4  -3.73775   CGCCGCGGCCCCACG             CGTGCGAG ACG CTCGCGCG             TTTCGTGCACATCGC  78 62
    BMAA0628  634955 ..  634971 +  -9.5  -3.05816   CGATACTGCTTTACA              TATCAGG TAA CCTGATA              TTAAATCAGCAGTGA  59 61
    BMAA0629 NONE
    BMAA0630  637582 ..  637622 + -11.8  -3.54475   GGCTGGCGCATGCGC GCCGTCGAGCCGCTCGGCG CGTA CCCCGAGCGGCT-GACCGA  TTGTCTCGTCGCGGG  71 142
        mhpT  641216 ..  641229 +  -3.1  -2.52464   AACCACCGGGCCGCA               TTCGG CCGT TCGAA                TCGCTTCACCCCGAC  37 477
    BMAA0633  642441 ..  642457 +  -7.9  -3.37622   CACATGTTCTGAGCC              CGCGCGG CCG TCGTGCG              TTCTCCGTCGGTATT  55 29
    BMAA0634 NONE
    BMAA0635  644710 ..  644768 + -13.1   -3.6869   TGCCGCACGTGCCCG GCCGCGCGGATCGCGTCGACGCGCGCA TCGAGAT TGCGCGCGGCGA-GCGG-CTGCTCGCC TTTCACCTTCGTATG  78 276
    BMAA0637 NONE
    BMAA0638 NONE
    BMAA0639  649392 ..  649424 +  -4.3   -4.1822   GCGCGACGCGGGCCG    CGCGTT-CGTCGCGCA TTGA TGCGC-ACGCAAC-CG     TTTATTCAGGTGAAC  63 324
    BMAA0641  651926 ..  651978 +  -6.9  -3.72576   CGTCCGGCCGCGGCG AACGGCGAACTGGCGAATGCGAACG GCAAA CGT-CGCGT-CGCCAGGCCGCCGCG TTTCATCCGGCGGAC  61 73
    BMAA0642  652755 ..  652812 + -10.9  -3.38522   CGACGGCGGCTGGTC GAACTGACGCGCGCCGCGCGGCGGCCG CGAT CCGTTGCCGCGCCGCGCCCGGCACACC TGTTTGAACTCACTG  66 19
    BMAA0643  653747 ..  653786 + -11.2  -2.60194   CATGGACGCCCGGGC  CGCGGTCGCG-GCCCGGCG ATG CGCGCGGCACGCGCCGGCG  CTTGCTTCGGCGCGT  59 93
    BMAA0644 NONE
    BMAA0645  655373 ..  655392 +  -7.8  -2.96695   GTGACAGCTCGATCT            CGTGTGAC TTTC GTCGCGCG             TCATTTCCTCGCCGC  50 417
    BMAA0649  662981 ..  663034 + -17.5  -2.87132   CCAGTGGTAGCGCGG TGGCGAGCGCACCGGACGAGGAGCG CATCGT CGCTCCTCGTCCGG-GCGG-CGACG TATCTCCGGACGGCG  80 31
    BMAA0650  664097 ..  664119 + -20.6  -2.87564   ACTCGAGCACCCGCT           GCGCGAGGCG CTG CGCCTCGCGC           TCTCTCGCCCGATCG  84 316
    BMAA0655  667421 ..  667458 +  -9.8  -3.24747   GGAACCCGGGAGGGC   GGCATGGCGCGCGTCGC GCTGA GCGTAGCGCGC-ATGTC   TTGATCGTGTAGAGG  60 476
    BMAA0659  669071 ..  669091 +  -6.1  -2.85351   CGCTGCAACGAATTT            TGAACGGGT ATC ATCCGATCA            TATGATCTACGCCCG  47 120
    BMAA0660  670312 ..  670341 + -22.2  -4.81863   CGCCGATCGATGCGA       CGGGCGGACGCC GGATTG GGCGTCCGCCCG        TTTTGTTGTCCGTTT 100 70
     hlY-III  671743 ..  671781 +  -3.6  -4.56597   CGTCGTCGCGGCAAA   CGCCGCGGCGGCGAAATT CTG GAGTTCGCCGACGGTGCC   TTTTTGCGCAAGCGG  72 404
        aroP NONE
      tyrB-1  678345 ..  678384 + -12.1  -3.24747   GGCTGCGCGCCGGCG  CGGCATCGCTTCGTCGA AGGCGG TCGGCGGCGCGATGCGG   TTGGTCGTGTCGCCG  68 123
    BMAA0668 NONE
    BMAA0669 NONE
    BMAA0670 NONE
    BMAA0671  680874 ..  680915 + -15.1  -3.29144   GTCAGCCCGATCGCG CCGCGCCGGCCGG-GCGC TCACGCC GCGCGCCGGTTGGCGCCG TTGTGCCGCGAGTAG  79 173
  BMAA0673.2 NONE
    BMAA0676  684377 ..  684403 +  -7.9  -4.02022   GCGACCGTGCGTCCG        CGCGACGCCGGC CGTG GCCGCTG-CGCG         TTTGTGCTCGTTGCC  69 52
    BMAA0677  686086 ..  686101 +  -2.5  -3.21218   AGCTGAGGAGGACAC              CATGG CGTTGC CCGTG               TTGGTGGTCGACGAT  43 35
    BMAA0678 NONE
    BMAA0679  687088 ..  687100 +  -9.1  -3.05384   GGGCGGCGCGCGCGG                GCCGT CTC ACGGC                TTCGGTGGGGCCGCC  55 54
    BMAA0683  697452 ..  697493 +  -2.1  -4.13014   TGGCCGGGTTCGAGC CGCGCACGCCTGCCTACCA GAAC TGGTAGCTGGATTTGCGCA  TTTTGCCGATCTAGC  61 156
    BMAA0684  698231 ..  698248 +  -3.3  -3.05384   GCGGGCAGCCGGCAT             CCGC-CCG GGA CGAAGCGG             TTGGATCAGCGCGGG  43 125
    BMAA0685  699049 ..  699100 + -19.5  -3.15544   CGCGCGGGAGGCGGG CTGCGCGCCCGAGCGCCTCGC-GCG CGAA TGCAGCGAGGCGAT-GGCCGCGCAG TTCGTGCGGCTCGGG  90 333
    BMAA0687 NONE
    BMAA0688  702747 ..  702791 + -10.5  -3.27525   ATCGGCCGCCATTGC GCTGGGCAACGCATGAGCGCC GCC GGCATCCGCGCGTTTCCCGGC TTCGCTTTCGGCGGC  63 10
    BMAA0689 NONE
    BMAA0690  705236 ..  705249 +  -3.7  -2.83403   GCTATGTGCGCGGGG               CCGCG CAAC CGGGG                GTTTCGTAGACCGCG  42 3
    BMAA0692  707590 ..  707641 +  -5.1   -3.5393   GTCTCGCTGTCGATT C-CAGCCCTG-TCGCAG-CCAGTCCG GAC CTGACCGGGCGGCGAACACGGCTGAG TTTCGGCGCAATGCT  54 517
    BMAA0694  710042 ..  710095 + -16.6  -2.72344   GCTGCCGACGAAGCG TTGAGC-CGACGCGGCCGG-CCGCGC GCGA GCGCGGGCCGGCCGCGAAGCGCACGG TACTTCGCGCTCGCG  74 22
    BMAA0695  711109 ..  711123 +  -4.9  -3.53012   CAAGCGCGGCGAACA               CGGGG ACGCA TCCCG               TTTCCCCGCCGCGCG  52 390
    BMAA0699  714707 ..  714735 + -10.2  -4.60924   GGCAGCGCGCCCCAC        GTGAGCGGTACG AACAC CGTGCCGCCCGC        TTTTTCGACCGTTTC  86 347
    BMAA0701 NONE
    BMAA0702  716192 ..  716218 +  -7.9  -3.35371   CTCGCGGTCCGACAG        CCGGTGGTG-CG GCAG CGTCTCCGCCGG         TTCGTTCAGGCTCTG  55 308
    BMAA0704  717052 ..  717100 +  -7.2  -3.23216   ATCGAAGCGGGGTGT GCG-GCGATGCGGTGGCGCCGCA TGCG TGGTGCGCCGCCCGAGCGCACGC TTGATCCTCGTCAAC  53 81
    BMAA0705  717877 ..  717896 +   -15  -3.41878   CCGCAATGAAAGCAA            GGCGCTCG GCAA CGAGCGCC             TTGTGCGTTGGACGA  82 247
    BMAA0709  721675 ..  721703 +  -5.9  -4.70879   GTAGGCGGGCGCGCG        GCGGCAGGCAC GGCGCGA GGGCTTGTCGC        TTTTTGCCGTTTGCG  82 37
    BMAA0711  723256 ..  723277 + -11.5  -3.23853   GCGGATGCCGCGTCG           CGCCGATGC GTCG GCTTCGGCG            TATTGCTTCGAGACA  64 91
    BMAA0712  724676 ..  724714 +  -5.8  -3.62032   GGGGCGGATTCATCC   GCAGGCGCGTGCGC GTTCGATTCGG GCGCTCGAGCCGGC   TTTCGGCGTTGCTGT  57 114
    BMAA0714 NONE
    BMAA0715  726931 ..  726942 +  -7.2  -3.57263   GAGCGCCGGAGTGCC                GCGC GCAT GCGC                 TTTCACCGTCCCGAT  60 303
    BMAA0717  729010 ..  729034 +  -6.4  -3.33696   CGAGGGGGGGCGCCG          GTGGTCCG CGATCGGGC CGGGCCAC          TTCGTTGCCGAGGCG  52 129
    BMAA0718  729643 ..  729678 +  -4.4  -3.21276   CTGGTCGATGCTCAG    GCGCTCGGCCAATTGC GTCT GCGTGAGGCCGGCCGC     TCTTCTCAGCGCGCG  45 146
    BMAA0720  730394 ..  730444 + -13.9  -3.54676   GCGGCCCGGCCGGTC GCTCGCCG-CGACGCGTTGCTCCGC CGG GCGGTGCAGCG-GCTGACGGCGCGC TTCATTTGCATCGGT  78 234
    BMAA0745 NONE
        virG NONE
    BMAA0747  767467 ..  767510 +  -8.6  -3.30124   CCGTGTGTGGCGAAG CGCACGC-CCGCGCCTGCGCG CGG CGTGCCGGTGCGAAGCGATCG TTCTCGGACGTGACG  59 57
  BMAA0758.1  780123 ..  780181 + -14.6  -3.05596   GCCCGTCGCGGATAA --GGCCG-GCGGGGCGC-ACCGCGCATCGC CGC GCGATGCGCGGCCGCGCCGCGCGCGTCCGG TTCCGTCGCCGGCTC  74 64
    BMAA0761  781652 ..  781708 +  -3.4  -3.53012   GTCAGTTGCGGCGCG CGAGCGTGACGCCCGCTAGCGCGAGCGC GAA GCCCGCGAGCT-GCAG-CGGCACGAGCG TTTCGCCGAACAGCG  49 17
    BMAA0764  783774 ..  783801 +  -6.2  -3.54459   CCCGTCGGTCAATGC        GCGGCGAAATCC AGCA GGATCTTGCAGC         TTTCGCGCGGGTTGC  57 162
    BMAA0768  788476 ..  788522 +  -9.9  -3.56836   CGAGGATGCCGGCGT TCGCGGGCGCCTGCACGCGGCG GCGT CGC-GCGAGCGTTCGCCCGTGC TTTCGCCCGTGCTTT  67 55
    BMAA0769  790465 ..  790514 + -14.2  -3.53091   ATGTTCGGTTGCGAG TCGACGGCAGGGC-CCCGGCCGGC TGTC GGCGGCCGGTTGCCC-GCGGTCGG TTTCGCACGGCCGGT  76 376
    BMAA0770  791746 ..  791763 +  -5.5  -4.08767   ATGCGCTTCGGGCGG             CGCGC CGATGAAA GCGCG              TTTTGCAGCAATCGA  63 280
    BMAA0771  792164 ..  792174 +  -6.8  -3.86346   GCGTGTTGAACACTC                 GTCG CTT CGAC                 TTTGTCAGGCGATGA  63 0
    BMAA0772  793995 ..  794032 + -14.8  -3.53012   TCGCGCTTGCGGCGC   CGGTGGCG-GCGCGCTG ACGGG CGGGGCGCTCGCCGCCG   TTTGGGGGGGGGCCG  82 9
    BMAA0777 NONE
    BMAA0778  800600 ..  800646 +  -9.3  -3.05384   TGCGGCGGGAGCGCC GCGCGCCGGGCACGCGAGCC CGCCGATA GGC-CGAATGGCCGGTGCGC TTGCATGCGGCGCGC  55 47
    BMAA0779  802593 ..  802650 +  -7.7  -3.05384   GATCGCGCCCATCGC GCCGCGCCGGC-CGTAGTCGGGCGCTTCG AGCG CGAT-CGCCC-ACGGCGAGCCGTC-CGGC TTGCATCCGCGCGCG  52 370
    BMAA0784 NONE
    BMAA0785 NONE
    BMAA0786  810361 ..  810396 +  -8.9  -3.85698   CGAATGCGCCGCCGC    GCGCGCG-GGCGCGCT CGTCC GGCGCGTCATGCGGGC    TTTCTCGCCGGCCGG  70 129
    BMAA0787 NONE
    BMAA0788  812771 ..  812815 + -14.2  -3.07816   CTTGAGCACTGCCGG GCGGCGCATGTGCGGGCGGCG CGCG CTTCGCTCGCGCTT-CGCCGC TTGCATCGGTCGCCC  69 104
    BMAA0789  813495 ..  813507 +  -3.3  -3.06492   CTCAGGTTCAGGCCG                TCGAG GTG CGCGA                TCTTGCCGTCGGTGC  43 161
    BMAA0791 NONE
    BMAA0792  815574 ..  815590 +  -5.1  -3.86346   AGTTCTCCGATAGCG              CGAGG CTCGGCT CCTCG              TTTCTGACCGCGTGC  60 111
         ivd NONE
    BMAA0803 NONE
    BMAA0804  830842 ..  830862 + -10.3  -2.56596   TCGTTCCTGGAAAAG            CGCACGCCG TCG TGGCGCGCG            TGACTTCGTCGCCGG  55 2
    BMAA0805  833044 ..  833063 +  -7.1  -2.53581   GGCCGGCCTGAGCGG            CGCGCGCG GCGTA CGCG-GCG            TACGTTAACGATATC  48 30
    BMAA0806 NONE
    BMAA0807  835459 ..  835479 + -15.5  -3.04144   ACGCCTCCTCGGCGA            CGAGCATCG GCA CGATGCTCG            TCTTCACCATGCAGA  74 468
    BMAA0815  842885 ..  842922 + -11.2  -4.25104   CTTCGCGATGCGGTG   CGGCGGCGCATGGCGA AGCCGC TCGGCGTGCGTCGCGG    TTTTACTGGACGAAA  85 218
    BMAA0816  844215 ..  844248 + -15.1  -2.78816   CGGCGGGAAGGGGCG     AGCGCGGGCGCGCCG CGGG CGGCTCGCACGCGCG      TCTGGTCACGGCTGG  70 45
    BMAA0819  848889 ..  848923 +  -5.6  -4.11216   AATCGGCGTGCTGTC    CCG-CGAGCCGCGGG AACGTG CCCGCGCCTTGGCCG     TTTTGCCGGTGGCAC  66 220
    BMAA0821  849802 ..  849816 + -11.4  -3.58365   CGGCGCGCACGCGGC               TGCGCG CGG CGCGCA               TTCTGTCCTATCCTG  71 46
    BMAA0822 NONE
    BMAA0823  853276 ..  853299 +  -8.8  -2.53715   CGTCGCGCGTCGGGA          TGCGCGC-CGC CAG GCGCGCGCGGA          ATTCGTCGTCGTAGG  51 479
    BMAA0825 NONE
    BMAA0826  854613 ..  854671 +  -7.2   -3.0218   TGGCGAGCTGCGTGC CGC-CCGCGCAGTGACCGCGCGGCGGGC GAGGG GCTCGCCGCGTGCAGGC-GTGCGGCGCA TGTGTGTGCGTATGT  52 12
    BMAA0827  855591 ..  855603 +  -4.7  -3.05384   CGGGACTAGCGCAAA                CGGGC CCT GACCG                TTCGATCGACAGGAG  46 32
    BMAA0828  856636 ..  856674 +  -8.2  -3.91072   GGCGGACGGCGCCCG  TGAGGCG-CGCGGC-GAA CCGAT TTCAGCCGCGATGCCGCA  TTTCTGACGGTTTCG  70 326
    BMAA0831  861755 ..  861765 +  -4.6  -3.01712   GACGGTGACGTATGC                 CGGC CCT GTCG                 TGTTCGACACGGGCG  46 506
        ftrA  864589 ..  864613 +  -6.4  -3.85698   ACGTTATGCCCGACG         CGCTCGC-ATG ACGC CGTAGCGGGCG          TTTCTGGCGCGGACG  63 510
    BMAA0836  866650 ..  866691 +  -9.3  -2.53876   GGCCGCGGTGGCCGA CGTGATCGCCGCCGCGC ATTGATTC GCGTGGCGACGGGCATG  TCCGTTGCGATGACG  51 4
    BMAA0837  867145 ..  867177 + -14.7  -2.83271   GCGCGAAGCGCAAGG      CGTAGCGAGGCTGCG GCA CGCCGCCGCGCGACG      TGCTTCTGCGCGTCC  72 21
    BMAA0838 NONE
    BMAA0839 NONE
    BMAA0840  868624 ..  868640 +  -5.7  -2.62184   CTCGCCGCGTTGCCG              CCGGGCG TGC TGCCCGC              TGATCTCGCGGCCGC  45 111
    BMAA0842  869034 ..  869056 +  -2.7  -3.72576   GTCACGTTCTACCGG          TGACCGTTGC TTGA GCAGTGG-CA           TTTGCTCGACGCCGA  53 12
    BMAA0843  869605 ..  869616 +  -2.2  -4.10363   ATCCACGGATTGGTA                TCGC CCGG GTGA                 TTTGTCGATTTTTGT  61 267
      aroQ-2  874674 ..  874698 +  -3.4  -2.97653   ACGCTGATCGGCGGG          GAGGGCACGC GATGA GCGGGCGTTC          GTTTCTGATCGGCCT  43 11
        aroE  875516 ..  875540 +  -5.6  -4.08767   CGAATGTTCGAGCAC          TTCCGGGCGC TCGTC GCGCGCTGAA          TTTTCCCCCAATCCG  63 2
    BMAA0851  877068 ..  877124 +  -3.5  -3.51032   TCGGTTACCGCAACG TTCGCGCGATGCGGCGGCGCACCC GATAACGGCA GGGCGTGGC-CCGCAACGCTCGAC TTGTCGTTCCCGCCT  49 160
    BMAA0855 NONE
    BMAA0856 NONE
    BMAA0857 NONE
    BMAA0858 NONE
        phnA NONE
    BMAA0860 NONE
    BMAA0861  885910 ..  885925 +    -6  -3.60627   GATAGGGAGATGTGT              CGCGCG CGAA CGCTCG               TTTGGCGTGCCGTGC  57 68
    BMAA0866  888682 ..  888695 +  -2.3    -3.767   GAAAAGCTACGGGGA               GCTGG CAAA CGAGC                TTTGATCCGTAGATG  53 126
    BMAA0873  895848 ..  895862 +  -2.1  -4.15565   GCTTCAGGCTTTCTT              CGA-CG CAGG CGATCG               TTTTCGCGTAATCGC  61 340
      bdhA-2  898507 ..  898546 +  -3.3  -4.26079   CACGGAAGCGCGTGC  CGAAGCGTGGCCTGGCG TACGGC CGCTTCGCTTCGCGTCG   TTTTGCGTCGTTTCG  67 45
    BMAA0877  898652 ..  898675 +   -11  -4.84918   CAGACTGCTGACGAA          CCCCACGTTT TTGT GAGCGTGGGG           TTTTGTCTTTCTGGG 100 30
        uvrB  903883 ..  903901 + -11.6  -2.82023   GGCGAGTGAGGGCCC             CCGCGGCG CCG CGCCGCAG             TCGTTAATCTCGCTG  59 32
    BMAA0881  904670 ..  904694 +   -15  -3.35046   CACCAGCGGTACACG          GACGGCGCGC GACGA GCGCGCTGTC          TCTTTAGAGAAATAC  79 44
    BMAA0882 NONE
    BMAA0883 NONE
    BMAA0884 NONE
    BMAA0885  907850 ..  907864 +    -7  -2.72049   CGATCGCTGCCCGAG               CCGGCG GCG CGCCCG               TGGTTCGCGCGTGTC  49 66
    BMAA0886 NONE
    BMAA0887  909348 ..  909362 +  -7.8    -3.322   CGAACGTGTGACCTA               CGGCTT AGA AGGCCG               TTGCTCTATCCGACT  55 298
    BMAA0892  914258 ..  914290 +  -9.1  -3.04144   CGCGCGACGTGCTCG      CGCGCGGCTGC CCGCTCGATCT GCACCCGCGCG      TGTTCGGCGTCGGGC  55 459
    BMAA0894 NONE
    BMAA0895  915802 ..  915812 +  -8.2  -2.72344   GCGTCATGCGCGATC                 GCGC GAT GCGC                 TGCTTGCCGATAGCG  52 401
    BMAA0898  916363 ..  916380 +  -2.6  -3.18603   TGATACTTTCTTCAT             GCCTGC AATAGG GCAGGA              TCATTTTCCATTTTT  43 15
    BMAA0899 NONE
    BMAA0900 NONE
  BMAA0900.1 NONE
    BMAA0902 NONE
  BMAA0902.1 NONE
    BMAA0904 NONE
    BMAA0905  918523 ..  918539 +  -9.3  -3.65224   AATAGGGCTTCCCGG              CGGCGCG ATG CGCGCCA              TTGTTACACTGGCGT  63 184
    BMAA0906 NONE
    BMAA0907  920142 ..  920167 +  -8.9  -3.54424   CGGTTGACAAGAGTC         GCCGACGTGGCG GCT CGCCGCA-CGGC         TTTGCCCGGCTCGAC  63 130
    BMAA0908 NONE
    BMAA0909  923319 ..  923372 +  -8.8  -2.62184   ATGCACTGCTCATCG GCGAGGCGCTGATCGACGTGACGGAG TTCG CGCCG-CACGT-GGTCAACGCCGAGC TGCTGTCGGCGGCGC  51 92
    BMAA0910  924775 ..  924807 +  -7.6  -2.52464   TACGGCGATTCGCGG     GCGACGGCGTCGACG CCGG CGTTGCCGCGG-CGC      TCAGTTCGCCGCCGC  48 73
    BMAA0913  930369 ..  930382 +  -5.3  -3.28745   CGTGTTTCGAGCGAT               TCGAT GCAT ATCGA                TTGCATTATTGAAGA  49 353
    BMAA0917 NONE
    BMAA0918  936205 ..  936215 +  -3.2  -3.54935   CGCTCCTGCCGCTTT                 CCAG GAG TTGG                 TTTAAAGGGACTTTG  51 10
      rhlA-2  937300 ..  937324 +  -5.6  -2.70932   TAGCGGCGTGCATCG         GCCGCG-GCGT GCGG GCGCTCGGGGC          TCCTTCAACCAGGCG  43 38
    BMAA0920 NONE
      rhlB-2 NONE
    BMAA0922 NONE
    BMAA0923 NONE
    BMAA0924  943657 ..  943693 +  -5.8  -3.12351   GCCGATGCGTCCGGC   GCA-CGTGCG-CGGCGCC CCC GGCTTCGGCGGACGATGC   TTCGGTGTCCGAGGC  50 111
    BMAA0925  945355 ..  945392 +  -9.1  -2.74012   TGGGACGGGCGCAGG   CGTCGATCGAGTCGGGCG GGG CGCTGGAG-CGATCGGCG   TGATTGCGCTGCTCG  52 75
    BMAA0926  946044 ..  946077 + -10.9  -4.42386   TCGTGCTCGGCGGTA     TCGATCGCGTCCGCG CTGC CGTGGCCGCCATCGG      TTTTCTCGATCAGCC  88 68
    BMAA0928 NONE
    BMAA0929 NONE
    BMAA0930  949992 ..  950018 +  -5.2  -3.53091   TTTCGGCCGCGCAGG        CGCTGCGATGA CGGCGC TCGTC-CAGCG         TTTCGGCGCGGCGAT  52 15
    BMAA0931  950344 ..  950376 +  -2.8  -4.04174   CGCCCGAACGGCGTC     TCGATAATGCGT-TC TCCT GATAAGCATTTTCGA      TTTCGTTCTATAGCC  58 86
    BMAA0932 NONE
    BMAA0933  953566 ..  953602 + -10.7  -3.92178   CGCGTGGCCGTTGCG    CAGGCGCCGCGCCGA CGTTCGA TCGGCGCGACGCGCG    TTTCGTTCAGATCAT  77 265
    BMAA0935 NONE
    BMAA0936  954606 ..  954627 +  -5.3  -2.76189   TGCATTTCCGTCATT           CATTATGTA AAAA TATATAATG            TAATTCAATGGATTG  43 6
    BMAA0937  954989 ..  954999 +  -2.4  -3.63141   CACCAAAAGGGAAAG                 CGCC GTG GCCG                 TTGATTTCGTTCATT  50 11
    BMAA0938 NONE
    BMAA0939  955914 ..  955925 +  -3.6  -3.61103   CGGAGTATGTACGAT                CGGG GTTT TCCG                 TTTCCGATGCCGTTG  51 88
    BMAA0940  956496 ..  956522 +  -5.7  -2.87132   ACATCGGCCGCAAGC         GGCGCCGTGCG ACGAA CGCATGCCGGC         TCTGTCCCGAGCGCG  47 66
    BMAA0941  957223 ..  957280 +  -8.1  -3.23274   GCGCGGCGCCGCGTG GCGCGGAACCGCGCCGCGCCG-AGCACG CGC CATGCAGCGACGCGCCGGGCTGTCGCGC TTGCCTTGTCCGGGC  53 496
    BMAA0950  968631 ..  968641 +  -8.2  -3.53012   CCGGCCTCGGCCTTG                 CGCG CGT CGCG                 TTTCGCGAGCGCGCG  61 217
    BMAA0952  971272 ..  971300 +  -6.6  -3.21099   CGCGTACAGCTTTTT       GTTCCGCGACGGC TGAC GTCG-CGCGGCGC        TTGCTGATCGACGCC  50 10
    BMAA0953  972700 ..  972730 + -16.1  -2.80816   ATTCCGATCGGCGCG       AGCGCGCGCTTGC CGGGC GCGAGCGCGCGCG       TGTACTGCATCGGCG  74 238
    BMAA0956  975430 ..  975444 +  -6.4  -2.79183   CCGATGTGATGTAGT               CACTTC CGA GGAGTG               TGTCATGCCGATCAC  46 27
    BMAA0957  976265 ..  976282 + -14.1  -4.64598   TGACGATGCCGGGCA             CGGCGCC GCGC GGCGCCG              TTTTTCCGATGCTTG 100 38
    BMAA0958 NONE
    BMAA0959  978444 ..  978478 + -15.6  -3.14211   CCGGCGGTTCGCGAC     CGGCGGTTCGCGATCG GGC CGCTCGCGGGCGGCCG     TTCGTCGCCCGGCGT  77 233
    BMAA0961 NONE
    BMAA0962  980465 ..  980494 +  -6.9  -4.07568   GCGCGGTCGCTGTGA       TCCGGCCGGGCCG CGGG CGGCCCGGATGCC        TTTTCGGCGGACGCG  66 26
      ileS-2 NONE
    BMAA0964  983737 ..  983749 +  -4.7  -2.73124   CGATGGGGCGATGAG                GCGGC TAG GCGGC                GTTTCAGCGGTGCGA  43 51
    BMAA0965  984368 ..  984426 +  -8.9  -3.59979   CTCCCGACGCGCCGT GCCGTTCAGC-CGAGCGCGC-CGCCGGGC GGCAA GCCC-GCGAGCGCGTTCGCGC-GCATGAC TTTCCGGTACCACAG  63 360
    BMAA0967  985483 ..  985509 +  -6.4  -4.56597   CGTTGCCCGATCAAG         CTGCTAAGCCGC TAA GCCGCTAAGCCG         TTTTTGCCGCCGCCC  78 3
    BMAA0970 NONE
    BMAA0972 NONE
    BMAA0973 NONE
    BMAA0974 NONE
    BMAA0975  997454 ..  997485 + -12.2  -3.61398   GGGCGCGCGCGGCGC      GTCGCGCG-CATCGG ATA CCGGCGGCGCGCGGC      TTCTTCGCGCGCCGC  74 99
    BMAA0976  998438 ..  998455 +    -4  -3.44848   ATCCGTTTCAAGTGA             GGCGCG CATGAA CGCGAC              TGTTTCCTCCCCCCC  49 26
    BMAA0977  999496 ..  999551 + -10.9  -2.87132   CGGCCACGCGACGCT CGACGCGCGCG-GCGTGCAGACCGGCG TGAG CGTCGTGCGGC-CGCACGCGGGCGACG TCTATCGCGACAAGG  61 168
    BMAA0979 1002020 .. 1002066 +  -9.4  -3.31461   CGATGTGCGGCGCGT CCGTGTCGGACGTGCGCGCCGG CTTCA CCG-TGCGCACGAC-GAAGCGG TTCTGCGCGTGCGTG  59 519
    BMAA0982 1004206 .. 1004239 + -15.9  -4.11394   TGAGGCCGGCGGCCG     GCGTTCGCCGCCGTG ACGG CGCGGCGGCGATCGG      TTTTGCGGATCGGAT 100 38
    BMAA0984 NONE
    BMAA0986 1009143 .. 1009193 + -15.5  -3.05384   GCCGCGTGTCGGGCT CCGGCGC-CGCGCGGCGCGTCTCG CCGGCC CG-GACGC-TCGCCCGCGCGCCGG TTCAATCGGCCCGGA  74 43
    BMAA0988 1011667 .. 1011692 + -12.5  -3.17075   GCTTTCGCGGATCGG         CCCGGATCGCG CGCA CGCGGTCCGGC          TTGCCTTCGAGCGGG  68 221
    BMAA0991 NONE
    BMAA0992 1015713 .. 1015753 + -14.7  -2.53263   GCGCCGTCGGCGGGG CATCGGCGGCGCGTCGAG GCATGG CTCG-CGCGTCGCCGGCG  TGCGTTACCGATGCC  69 194
         ggt 1025091 .. 1025135 + -26.6  -3.54935   GAGCACGAACGGGCC G-GCGAAAGCGCGGCGCGCCG ACCG TGGCGCGCCGCGCTTTCGTGC TTTCGGCGCGCTTTC 100 82
    BMAA0998 1027128 .. 1027158 + -11.8  -2.64794   AGCGCTAGCCGTCGC       ATTTGCGCGGGGAG GCG CCCCCCGCGTAAAG       TCATCTGAAGTTCAA  59 40
    BMAA0999 1027625 .. 1027658 + -10.2  -2.62515   CTCGCGCGAAGGCCT     CGG-GCCGGATCGCG ACGCG CGCGGCCCGGCATCG     TCGTGTCCAGCGATT  55 105
    BMAA1000 NONE
    BMAA1001 NONE
    BMAA1002 1032169 .. 1032197 +  -4.4  -2.83164   CAAGCATCGTCGTCG       AC-GTGCGCGCCG CGAC TGGCGCGCTCCGG        TGTCCTGCTGGCTCG  42 62
    BMAA1003 1033637 .. 1033689 +  -9.9  -3.53224   TCAATTTCCGGTTCT GAACCGCGCGGCACGC-GCTTGGCCGG CGA TCGGC-A-GCAGCC-GCCGCGCGGTGC TTTGCACCGACGATC  65 24
    BMAA1004 NONE
    BMAA1005 1035130 .. 1035140 +  -3.2  -3.54935   CGCTCCTGCCGCTTT                 CCAG GAG TTGG                 TTTAAAGGGACTTTG  51 10
    BMAA1006 1036439 .. 1036466 +  -9.8  -3.21099   GCCCGCGCGCGCCTT        CGCGTTCGTCCGG GTT CCCGACG-GCGCG        TTCGTCGTCGCGCAG  60 132
    BMAA1008 1038711 .. 1038753 + -14.2  -3.28791   CGGCGAAGTAGCCGG CTACGCGCGCGCGC-TCGAC GGCAA GCCGACGCGCGCGC-CGTGG TTCTACGGCACCCAT  74 332
    BMAA1011 NONE
    BMAA1012 1041702 .. 1041726 +  -9.3  -2.52464   ACGGGCGGCTAGCGC         TCGCGCGCGC CGAACT GCGCGC-CGA          TGGATTGGCGCGCGC  51 370
    BMAA1016 NONE
    BMAA1017 NONE
    BMAA1018 NONE
    BMAA1019 1048878 .. 1048898 +  -2.5  -3.06009   TATCGACAGGCGCGA            GTCTTTCGA TGA TCGAACGAA            TGTTCACGGATTTTC  41 408
    BMAA1020 1049712 .. 1049722 +  -2.4  -2.82516   GCTGATCGATTTTTC                 GCCG ATT CCGC                 TGTCGTCATAGGGCG  39 4
    BMAA1021 NONE
    BMAA1022 1062199 .. 1062221 +  -5.4   -3.4582   AACCTGAGATGCCAT           GGTCGACGAC GAT GTCGACAGCC           TCTTTCGTGAAATCG  52 468
    BMAA1026 1063749 .. 1063797 + -12.5  -4.21194   AAACTTCAGCCAGAA CGTCGTGCG-CACGTGCGGC-TCG CTGT CGACGCCGCACGTGCCGC-CGTGG TTTTCCATGATCGAG  86 171
    BMAA1034 1073414 .. 1073429 +    -6  -3.41602   GGTCGGAATCGGAGT              CGGGGC GGCA GCCGCG               TTGTCGTGGGATGCA  55 368
    BMAA1035 1073654 .. 1073674 +  -7.5  -3.01791   ACGCGGCGACGCGCG            GCGGCTACG CCT TGTAGCCGA            TATTGCGCAGCAGAT  52 9
    BMAA1037 1075174 .. 1075186 +  -3.3  -3.14581   CAGCTAAGCGGTAGC                CTGCC GGG GCCAG                TGTCTTAATACATTC  45 241
    BMAA1038 1076600 .. 1076627 +    -9  -3.04144   ATTCGGGCGAACCGC        CG-GGCCGCTCGG CCG CCGCGCGGGCGCG        TGTTCCACGTGGCGG  55 44
    BMAA1039 1077691 .. 1077720 + -10.6  -3.17194   TCCCGACTTCCGCCG       GCGGCTTCGCCG GCGCGG CGCCGATGCCGC        TTCGCTTCGCCGCGT  60 227
    BMAA1041 NONE
    BMAA1042 1082851 .. 1082883 + -14.8  -2.70932   GCGTTCGGCTCGGGC     GCGGCGCGCCGCGCG GCTC CGT-CGGCGCGCCGA      TCATTCGCCCCCGGC  70 123
    BMAA1044 NONE
    BMAA1045 1087950 .. 1087988 + -16.7  -2.51173   ATACGGCGGCGGCCT  CGCGC-CGTTGCCGC-CGC CGC GCGGGCGGCGCCGCGCGCG  CTTCGTGCGCTTCGT  73 74
    BMAA1046 NONE
    BMAA1047 NONE
        toxB NONE
        toxC NONE
    BMAA1050 1093190 .. 1093205 +  -7.5  -3.22298   CGCGCCGAAGCTTCT              CGGCC GTTGCG GGCCG               TTCATCCTGGATCGC  53 296
    BMAA1056 1099973 .. 1099992 +  -2.8  -4.07568   ACGTGACGGCGGCGG            GCACGG GCGGCGAA TCGTGC             TTTTCCCGCGACGCC  58 35
    BMAA1057 1101363 .. 1101398 + -15.4  -3.27525   GCTCGGGCTGTGAAG    CG-CGCCGACGCCGC ACGGCTG GCGGCGCCGGCGGCG    TTGGGTTTCGAACCG  79 28
    BMAA1058 1102353 .. 1102374 +  -7.2  -3.14132   CCCTTCGTTCGCGAG           CAGCGCCG CCTCCT CGTCGCTG            TTCGTGCAAAGCGCG  53 186
    BMAA1062 1106118 .. 1106165 + -24.3  -3.26204   CGCCCCCGCCTGAAG C-GAGCCGCTCGAACGCGCGGCG CGAA CGCCGC-CGCTCGAGCGGCTCCG TTCATCGATTTCGTT 100 44
    BMAA1063 NONE
    BMAA1064 NONE
    BMAA1069 NONE
    BMAA1070 1113498 .. 1113530 + -18.4  -3.05463   AAGGCGATTCGCGTG     GCGGCCGCGCGC-CG CCAT CGTGCGCGCGGCCGG      TTGCATGCGACCCGT  85 191
    BMAA1072 1114876 .. 1114886 +  -6.8  -4.67048   CCTGACCAAAAAGTA                 TCGG CGG CCGA                 TTTCTTTTGACGTAG  78 488
    BMAA1073 1116455 .. 1116470 +  -3.2  -3.10796   GCCCGCGCGTCCGCT              TCGCAG GAGA CTCCGA               TGTTCAATCATGGCA  43 206
    BMAA1074 NONE
    BMAA1075 NONE
    BMAA1076 NONE
    BMAA1077 NONE
    BMAA1078 NONE
      xylB-2 NONE
    BMAA1080 1123318 .. 1123344 +  -4.2  -3.66356   CGATGAAAATATAAT         TCGCCCGTGTCG TTG CATCGCCGGCGA         TTTGCGCTTCGCCGT  51 35
    BMAA1081 1124443 .. 1124499 + -11.4  -3.58854   GCATGCTCTGACGCC CGCG-CGGCGCCGCGTGCG-GGCGCGCC GGC GGCGCGACATGCGCGTGCAGTTGTCGCG TTGTCGTTGTCGTTG  71 30
    BMAA1082 1126526 .. 1126566 +   -19  -3.40593   CGCCTGACGAGCGGC GGCGCCGGC-CGGTCGCCGC TGC GCGGCGGCCGTGGCG-CGCC TTGCTGTCTTATCGT  93 34
    BMAA1083 1127527 .. 1127566 +    -4  -3.86346   GGCCGACCATCACGA  TCGGCGCGTCGCCGCTCG CGGG CGGGCGAAAGTGCGCGGA   TTTCTGCACGAATAC  58 456
      cobA-2 1137526 .. 1137559 + -20.9  -2.78384   ACGCGGCCTGATCGG     CGCGAGCCGGCGCGG CGCA CCGCGCCCGCGCGCG      TATGGTAGAAACAAA  86 30
        nasT NONE
    BMAA1091 1139626 .. 1139667 +  -7.2  -3.30124   TCGCGCTCGAATTCG CCGGCGTAGC-AC-TGCGTG ATCA CACGCTCGTCGCCTCGCCGG TTCTCGCCCATCAAC  55 353
    BMAA1093 NONE
  BMAA1093.1 1141325 .. 1141343 +    -6  -3.60627   ATGCGCATTCCCGCC             CCATTCCT ACG ACGAATGG             TTTAGCATGCAGTCG  57 194
    BMAA1096 1143934 .. 1143950 +  -7.2  -3.14132   GCGAACGGCTTGAAT              GCCGTG AAAGG CGCGGC              TTCGTGACACGCCGG  53 2
    BMAA1097 1144534 .. 1144572 + -11.1  -3.14931   ACTGCGAAACAGCGC  GGCGGC-GTTGCGCTCGAG CGT CTCGAG-GTGATAGCCGCC  TTCCTGCACGATCAG  64 128
    BMAA1101 1149883 .. 1149910 + -13.4  -3.14564   GCGCGCATTGCGATG        CCCGCCGAGG-CG CGC CGTCCTCCGCGGG        TTGATCGGCCGATAG  72 497
    BMAA1104 1151917 .. 1151969 + -17.6  -3.29144   GCGCGGCGGCGCGCG GTGACGCGCCGCGGCCCG-CGTGACC GGC GGACGCGACGCGACGCGGCGCG-CGC TTGTGCGCCGCGTCG  87 45
    BMAA1108 1157495 .. 1157508 +  -2.3  -3.17075   TAGGCTTCGAACGAC               ACGTC GCCG GACGC                TTCCCTTGACGCCGA  43 3
    BMAA1109 1158357 .. 1158370 +  -4.5  -3.96148   AAACGTCAACGCCAT               CGCGA TGCA TTGCG                TTTATCATGCGCAGG  63 114
    BMAA1111 1160987 .. 1161010 +  -5.2  -3.82824   AGATAGTGATACACC          GCC-AGCGAGC CCT GCTTGCCCGGC          TTGTTCTCGATGCTC  60 457
    BMAA1113 NONE
    BMAA1114 NONE
    BMAA1115 NONE
    BMAA1116 1166448 .. 1166477 + -13.5  -3.01924   TGCCGTATGCCGCGC       CGGCGCATGCGGC CCAC GTGGCGTGCGCCG        TCTTCCCCGCCGCTC  69 55
    BMAA1121 1173766 .. 1173787 + -17.3  -3.34895   CGTCAGCAGTCTGAA           CAGCCGGCC CGAA GGCCGGCTG            TTCGTTCGACGTCCC  87 83
    BMAA1123 1176494 .. 1176505 +    -3   -3.4678   CAACGCTGGAATTCA                CTAA CTAG TTAG                 TTCTAATATCGCAAT  47 150
    BMAA1124 NONE
    BMAA1125 1179146 .. 1179162 + -11.5  -2.87132   GTGACTCGCGCCAAT              CGCGCGT GAC GCGCGCG              TATGTCCGACACACC  61 37
    BMAA1128 1183166 .. 1183199 + -19.5   -3.3039   TGAGCCCGCGCGCGT     GACGGCTCGCGCGGC GGCC GCCGCGCGAGCCCCC      TTGCCTTCATTTTTC  91 38
    BMAA1130 1186219 .. 1186256 +  -4.6  -3.12351   ATACGCGATCACGAT   GCCGCGACGCATTGCG GGAGAG CGCCGTCCGGCGCGAC    TTCGATCTCGCGCGC  47 163
    BMAA1131 NONE
    BMAA1133 1189803 .. 1189853 + -14.5  -2.62184   TCCATGCGGTCCGCG CGCGGTCCGCGCGCGG-CGTCAGT AAGG GCCGTCGCCCGCGCGCGAGCAGCG TCGTGTCGACGCCGA  69 1
        hpaR 1196665 .. 1196712 + -11.1  -2.78384   CGTCCATCGCGCGCA CGATCTGCGTGACGGTGGGCG CTTCGT CGCCCGCCGATACGTGGTACG TATCGTGCGCGAGCG  59 377
    BMAA1144 NONE
    BMAA1145 1200596 .. 1200649 + -10.8  -5.02231   AGGACGCGCGCGGCG CCGCTGCTTGACGCCACG-CGTGCGG CAAT CCGCGCGACGCGGCGGCGCTC-GCGG TTTTTCGTGTTTTTC 100 15
    BMAA1149 NONE
    BMAA1150 1205694 .. 1205720 + -15.2  -4.57353   GGATCATCTCGACAA         CGGCGTTCGC GCAACAG GCGAACGCCG         TTTTGTATCGTCGGC 100 128
    BMAA1152 1206794 .. 1206828 +  -7.1  -3.44051   CGCCGTGCTGGCCGA    GCAGCAGCCGGC-GCGC CTC GTGCAGCCG-CAGTTGC    TTCTGATACTGGAGC  58 168
        iorA NONE
        iorB 1210783 .. 1210800 +  -9.1  -3.62046   ACGGGCCGTCCCGAA             CGGG-CCG CTC CGGACCCG             TTGTTCCCGCCGTCG  63 287
    BMAA1157 1211760 .. 1211790 + -10.5  -3.14132   GGTGCTGCCGCCACA      GGC-G-CTCGACGCG CGC CGCGTCGAGGTAGCC      TTCGTCGCGCAGGCG  60 175
    BMAA1160 1215178 .. 1215188 +  -2.4  -4.79223   AACGGCGCCGGACCA                 CCGC CGC GAGG                 TTTTTCGTCATGTCG  76 138
    BMAA1161 1216459 .. 1216487 +  -2.2  -3.53444   CACGGTCAGCGCCCG        CGCGCGCGCCGA GTCGA TCGTCATTCGCG        TTTGCGCCCCCATCG  47 396
    BMAA1165 1218675 .. 1218692 +  -2.5  -3.90729   CGTCGTCGCGAGCCC             GCCCGGC TTGA GCAGCGC              TTTCTGCACGTTCTT  56 403
    BMAA1168 1222358 .. 1222413 +  -3.3  -3.65529   ACGGGGGTGAGGCGT CCGG-ACTC-GCTCCCTGCGTGCCATA GAGG TATCGTGCGTCGGAAGCAGAGTACTGG TTTCGATGAGACTAT  51 239
    BMAA1169 1223924 .. 1223980 +  -9.3  -3.05463   GCGCATCGCCCGGCG CGCG-ACCGATGCGCCCGGCGCG-CGG GCCCA CCGACGCGTCCGCCCCGTCCGTTCGCG TTCAGTCCGCGAGCT  55 159
    BMAA1172 NONE
    BMAA1173 NONE
    BMAA1174 NONE
    BMAA1175 1226749 .. 1226759 +  -3.2  -3.54935   CGCTCCTGCCGCTTT                 CCAG GAG TTGG                 TTTAAAGGGACTTTG  51 10
    BMAA1176 NONE
    BMAA1177 1227867 .. 1227890 +    -3  -3.56092   ACGCGCCGATCTCGA          CGCCGATCCGC ACC GCG-AGCGACG          TTTCGCGCCTCATCA  50 102
  BMAA1178.1 NONE
    BMAA1179 1230820 .. 1230833 +  -3.8  -3.50853   GATTCTTCACGTTGA               GCTG GAACTG CAGC                TTCTGCTTGCCGAGC  49 350
    BMAA1189 1240267 .. 1240312 +  -9.6  -3.87583   CGCGCCGCCGCGCCC GCCCCGGCGCG--CGGCCGG-GC AGC GCACCGCCCGCACGCGCCGTCGC TTTCGCTTTCGCTTT  73 115
    BMAA1190 1241053 .. 1241089 +    -5  -4.18018   TCGTCGGAGAAAAAC   CGGC--CGCGTGAGCCGC CTC GCCGCTCCCGCTTCGCCG   TTTTCCCTCCGGAGG  66 15
    BMAA1191 1242150 .. 1242192 + -14.7  -3.53012   GGTGGCCCGCTGACG CGTCTCGGCGTGCGCGGCGC AACC GGGCCGCGCGCGACGCG-CG TTTCGCGCCGGCGGC  82 28
    BMAA1192 1242832 .. 1242878 + -11.5  -2.72991   CCATCGCGTTGCGCG GCTCGACGGGCTG-CGCGGCGGT GTC GCCGCC-CGTCGGCACGTCCGGC TCGTTGAGCATCTGC  59 351
    BMAA1195 1245299 .. 1245335 + -12.8  -3.37522   TCGCCCGGCTCGTCT    CCGGTTCGCTCTGCGG GGTTG CCGCTGCGCGCGCCGG    TTGGTTCGATCGAAT  70 260
    BMAA1197 1248185 .. 1248219 +  -9.4  -4.66609   GCGCATGCCCGATGC     CGCGAAAATACGTCAC AAT GTGATATATTTTCGCC     TTTTTCGATCACGTG  83 107
    BMAA1198 NONE
    BMAA1199 1250597 .. 1250642 +  -9.6  -2.71731   CGCAAGACGGGCTGA G-C-GGCGCGGCGGCGCG-GCGG CGG CCGCGCGCGAGGCCGCGCGAGAC TGATTCACGCGTCGC  56 26
    BMAA1207 1305260 .. 1305272 +  -5.5   -3.8377   TCAAAGTCGCCAATA                TCGCT TCA GGCGA                TTTCATATCACGCTT  60 267
    BMAA1208 1306723 .. 1306734 +  -7.2  -2.60615   GGCACCGCGAAAACC                GGCG AATT CGCC                 ATATTTCGGCCAAGT  48 78
    BMAA1209 1308691 .. 1308718 +  -6.2  -3.72576   GTCGAACCGACCTGA        GCGGCTTTGCAGG CCG CC-GCATAACCGC        TTTGCTACCGCGCCG  61 480
    BMAA1211 NONE
    BMAA1212 1310788 .. 1310801 +  -3.8  -2.50791   ACTTGGAGAACGATT               GCGT AACCTG ACGC                CTGATTTTATGGATG  39 15
    BMAA1213 NONE
    BMAA1214 NONE
    BMAA1215 NONE
    BMAA1216 NONE
    BMAA1217 NONE
    BMAA1218 1315249 .. 1315266 +  -8.4  -3.04144   GGCGGCATCAACACC             GCGCTC TGTCTC GAGCGC              TGTTGACGCTCGGCC  55 2
    BMAA1219 NONE
    BMAA1220 1318136 .. 1318172 +  -5.6  -2.71364   TCGACCGACGGGCCG   CGGAC-CCTCGAGGCGC CAGG GCGCCGCGCGCCGCCCG    TCATTCGCCGGCTCA  43 64
    BMAA1221 1319826 .. 1319871 + -23.4  -2.79796   GACGGCCGACTGAGC CGCGCCGCGGGCGGCGGGGC CGCGCATC GCCCC-CCGCCCGCGGC-CG TATGGTAAGCTCGCG  95 28
    BMAA1222 1321644 .. 1321677 +  -4.4  -3.53811   CGCACCGCAGCGCGC     CGC-CATCCCGCCTC GCAAG GAAGCGGGCAGTGCG     TTTCGCGCAAGTGCA  51 199
    BMAA1226 NONE
    BMAA1227 1325837 .. 1325878 + -12.2  -2.92667   CGTAGAGGCTCGTGA GGC-GCGCGACGACGTTGG CGAGC CCGACGCCGCCGTGCAGCC TGGTTTCGCCGTTGC  64 253
    BMAA1229 1327915 .. 1327938 +  -9.4  -3.05384   GCGCGCGCGGCGAAT          CGGCGCCCGC AGCG GCCGCCGCCG           TTCAATCGGGCAGCG  55 45
    BMAA1231 NONE
    BMAA1232 NONE
    BMAA1233 1330220 .. 1330247 +   -14  -3.56643   TCGCATGAACCGAAA        CGCCGGCGCGGC GCAA GCGGCGCCGGCA         TTTCACGCGTCTGAC  78 67
    BMAA1237 1333376 .. 1333399 +  -3.1  -3.34398   CCGATGCCGCGCGCC          GGC-GCCC ATGCCTGTC GGGCCGCC          TATTTGAGCCGGCCC  45 66
    BMAA1241 1336928 .. 1336974 + -16.8  -3.57561   TCGACCGGCCGCGGC CGCCC-GGC-GCCG-GCGTTCGAT GCA ATCGA-CGCGCGGCCGCCCGGGCG TTTGCGCCCTTGCGC  85 49
    BMAA1248 1345548 .. 1345573 + -19.7   -4.2528   CGAACGCGCTCTTGC         GGCGGCCGCCC GAAC GGGCGGCCGTC          TTTCTTCGGTTCGCG 100 51
  BMAA1248.1 NONE
    BMAA1250 1349073 .. 1349101 + -23.1  -2.66316   TTTCGCTCCCGCATC        CCGGCCGGCGCGC GGC GCGCGCCGGCCGC        TCGTCTCATCGAAGG  86 50
    BMAA1251 1350307 .. 1350329 +  -4.6  -3.04144   GATCGCAGCCGGAAT           CGCCGCCTGC ACG GCCCGCCGCG           TCTTCGCCATCGGCG  46 465
    BMAA1254 NONE
    BMAA1255 1355287 .. 1355329 + -17.6  -2.72344   GCCGGCCCGAATCAC CGGCTGTCGTGACGGCGGGC GGC GCGCGCCGCCACGATCGCTG TCCTTCGCGGTCCGC  78 14
    BMAA1256 NONE
    BMAA1257 NONE
    BMAA1261 1361174 .. 1361194 +  -8.1  -3.18728   CGGCAAAGCGAACAC            GGGCGCGCG CTA CGGGCGCCA            TTGCGTCTTGAACAT  53 212
  BMAA1269.1 1375568 .. 1375625 + -39.3  -4.72272   CGACCGCTCGCGCCG AGCGCC-CCGGCGATGACCGCCCGGCGC GCC GCGCCGGGCGGTCATCGCGGGCGGCGCG TTTTTCATCGGCGCG 100 71
    BMAA1271 1376270 .. 1376282 +  -9.1  -3.07994   ATGCGACCGGCGCAA                TCGGC CGA GCCGA                TTCGGTCGCCTTGCA  55 266
    BMAA1272 NONE
        vanX 1377974 .. 1377984 +  -2.4  -2.66316   CGAAGAAGCGGGCGG                 ACCG TGG CGGC                 TGATGTGATCGCCGA  38 7
    BMAA1274 NONE
    BMAA1275 1380837 .. 1380851 + -12.8  -3.01924   CGCGCCCGCTGACCC               GGCGCG CGC CGCGCC               TGTTCGACCGAACTC  66 29
    BMAA1276 NONE
    BMAA1277 NONE
    BMAA1278 1383572 .. 1383589 + -14.1  -2.73875   GGCCACGCCGCCTTC             GCCGCGC CCAT GCGCGGC              TCGTCTTGACGACGC  67 133
    BMAA1279 1384247 .. 1384285 +  -2.3  -2.73364   GCATTTAGCTTCGCA  GCGTATCCGCAGCCTGCC GTTC GGAACGTTGCGCA-GCGC   TCATTCGCGTGGAGC  39 33
    BMAA1280 1385132 .. 1385143 +  -7.2  -3.14132   ATCCGGCGCGCATAC                CGGC GTGA GCCG                 TTCGTCGAACAGCGG  53 516
    BMAA1282 1386268 .. 1386312 +   -17  -3.53012   AGGTCGCCTCGCGAA ACGGCCGGCGCGCGCCGCGGC GCGC GTCACG-CGAGCGCCGGCCGG TTTCGGCCGGCCCCG  90 104
    BMAA1285 1389897 .. 1389929 +  -6.2  -4.36914   TTGCAGCCTGATTGC     CGTCATTTGGCG-GC CGGC GCGCGCCGAACGTCG      TTTTATCCGCGCGCG  72 30
    BMAA1288 NONE
    BMAA1289 1394036 .. 1394084 +  -5.2  -3.01712   GTGCGTGAAGTGACT GCG-CGCGCGACGCGGCACGCGG CGAGAT CC-CATGCCGCGCAGC-CGACGC TCTTGAAGAACACGG  46 28
    BMAA1292 1397564 .. 1397585 + -11.5  -3.13403   CGGCTCTCGACCGCG           TCGGCGAGC AGCA GCGCGCCGA            TCTTCGTCGACGACA  64 350
    BMAA1295 1401350 .. 1401381 + -15.8  -2.94099   CCGCGTTCGCCGGCC      ATGCACGCCGCGCGC GTT GCGCGCGGCG-GCGA      TATGTCATCCACCCC  75 290
    BMAA1296 1403670 .. 1403724 + -17.9  -3.40403   GCGGCGCAGCCCGTC CGC-CTGCTCCTCGAGCGACGCGGCGG CGG CCGCCGCCT-GCTCGACGAGCGCCGCG TTCTGCTGCGACACC  90 303
    BMAA1299 1407082 .. 1407094 +  -9.1  -3.45776   CGCGCCCGCCGGCAC                GTCGC ACG GCGAC                TTCTCGTACATTTCG  61 174
         pat NONE
    BMAA1302 1410012 .. 1410035 + -15.2  -3.35073   GACGATTATCCCGAC          TCGGGCGGCG TGCT CGCCGCCCGC           TTCGTTCAACGTCGT  79 100
    BMAA1303 1411155 .. 1411168 +  -9.5  -2.52464   GCCGATAATGAACGG               CCGCG CGAA CGCGG                TGCGTTGCCCGCGAC  55 135
    BMAA1305 1412022 .. 1412034 +  -3.3  -2.98942   CATCCGTTGAATCCC                GCGCT TAG AGGGC                TATGTCTACCCGGCT  43 165
    BMAA1306 NONE
    BMAA1307 NONE
    BMAA1308 1413890 .. 1413900 +  -3.2  -3.54935   CGCTCCTGCCGCTTT                 CCAG GAG TTGG                 TTTAAAGGGACTTTG  51 10
    BMAA1311 1416033 .. 1416086 + -25.3  -3.54424   TGAATCGTCGCGCGT CGGC-CGGTGCCGGCGATGGTCGGCG CCG CGCCGAACATCGCCGGCGGCGCGCGG TTTGACGCCATCAGC 100 81
    BMAA1315 NONE
    BMAA1316 1419863 .. 1419883 +  -8.1  -2.77899   AGCCACTTCGCGACC            GCCGACGCG GTG CGCGCCGCC            TGCTTCATCCGCAGC  49 438
    BMAA1318 NONE
    BMAA1319 1421541 .. 1421563 +    -9  -3.14132   CATGGCGGCCGCGAC           GCCTCACGCG ATT CGCGTGCTGC           TTCGTCGACCGCGCA  56 126
    BMAA1321 1423523 .. 1423535 +  -6.2  -3.61889   TTTTTATAAGGCGAA                CGCC ACACA GGCG                TTTACGACATTTTTA  57 58
    BMAA1322 1424531 .. 1424568 +  -9.7  -3.85698   GCGATCCGGTCCAGT   TCGGC-CCGCCCGGCCGG CAG CAGGTCGCGCAGCGCCGA   TTTGTCGAACGGGAA  73 490
    BMAA1339 1443075 .. 1443095 +  -9.7  -4.98531   CACGAATGCGAAAAA            GCCTCCG CGCAAAA CGGAGGC            TTTTTCCTTTCCGCG  95 144
    BMAA1342 NONE
    BMAA1343 1447287 .. 1447324 +  -8.1  -3.05384   CTGCGCGAAACGCAT   CCCGCCCCGCGCCCGCG CATT CACCGCCGCCGCGCGGG    TTGACTCACACGGCG  52 401
    BMAA1344 1448313 .. 1448353 +  -9.6  -2.71144   GAAGCGGAACCGTTG ATGGAGTGAGCGCCG-CGC GGCC GCGACGGCGCTCGCGGCAA  TGCTTACGGCGCGTC  56 17
    BMAA1346 1449586 .. 1449616 +  -4.7  -3.41394   ATGCGGGTCCCACCC      TGCAGTGA-CGCGC GTCG GCGCAATCAGTGCA       TATTGTCTAATTTTC  52 18
    BMAA1347 1450437 .. 1450463 +  -8.7  -3.27298   CCGCCTGAGCGCGCC        CGGT-C-GCCCCG CTT CGGGGCCGCGCCG        TTCGTCATTCAAGGA  59 33
    BMAA1348 1451391 .. 1451440 +    -7  -3.70751   GCACCGGCACGGCGA GCGCGACGCGCTCGC-AGAC-CGG GATA CCGTGCCGCGCGAGCGTGTCGAAC TTCTTCGGATTATTG  64 77
    BMAA1350 1452689 .. 1452720 +   -18  -3.57263   GGTTCGGCTCCTGGC      CCGCGAGCCCGACGC ATC GCA-CGGGCTCGCGG      TTTGAGAATCGACCT  93 118
    BMAA1352 1454157 .. 1454181 +  -6.4  -5.63517   GGCCGCCACGCCAAA         GCGAGG-ATGC ATGC GCAGGCCTCGC          TTTTTTGTTTCCGCG 100 122
    BMAA1354 1456679 .. 1456692 +  -2.3  -3.66178   GTGTTGCTGTTTATA               TCGTC ATCG GCCGA                TTTAAGCTTCGGCAA  50 49
    BMAA1355 1457024 .. 1457038 +  -3.4  -3.90112   AGGCGTTTCTCGATT               CGCTGC AGC GCGGCC               TTTGATTCCGCCCAC  58 6
        nemA 1458548 .. 1458599 + -13.9  -2.64616   ATCCGCCGTCCCGCC TGCTCGGGCGCGACGTCGACCTCT TCGAGAT AGAGG-CG-CGACGCGCC-GAGCA TCCTGTAGATCGCAA  66 419
    BMAA1358 1459647 .. 1459660 +  -2.3  -5.02074   GACGCGTACCCAGCG               CCTGC ATGG GCAAG                TTTTTTCACGCCTCG  81 115
    BMAA1373 1475090 .. 1475135 + -12.3  -2.71503   CGCGCGAGCCCGGCC GCCGCCGCGGAGCACGCCGGGC CTT GCCCGCCGCGCCCCGCT-CGCC TCACTTGTTGTTCGC  63 376
    BMAA1377 NONE
    BMAA1378 1481801 .. 1481819 + -13.8  -3.53091   AAGCGCAAAGAAGAA             GCCCGCGT GCT GCGCGGGC             TTTGAAACAGGCCGT  76 279
    BMAA1381 1486138 .. 1486158 +  -8.1  -3.58305   CGTGCGGAGCCGATT            CGCCAGCCG GTT CGGCAGCCG            TTTCACCCATTGATT  60 139
    BMAA1384 1487858 .. 1487870 +  -5.5  -4.09864   CGCCGCCGCCCGCTC                TGCGA TAA TCGCG                TTTTCCCGCATCCCT  63 120
    BMAA1385 NONE
    BMAA1386 1489110 .. 1489133 +  -9.4  -2.57132   CCAGGCACGACTAAC          CGGCGTGCCG CCGT CGGCCCGACG           CTTCTCGCGCGCCAC  51 27
    BMAA1387 NONE
    BMAA1388 1490575 .. 1490617 +  -9.8  -4.59027   GCCGTCGATCCCGTC GAC-GTCG-ACGCGCGCGGC ACCGG GCCGCGCGTGCGCGCCTGTC TTTTGTCTCATCGTT  86 344
    BMAA1389 1492238 .. 1492258 +  -4.5  -2.72344   AGATTTCACCTCGTC            CGCCGCCTG GGC CGTGCGGCA            TCGTTCGCGATCGGG  43 64
    BMAA1390 1493538 .. 1493550 +  -3.3  -4.06419   CTGCCTGCGGAGCAT                GACGA TGT TCGAC                TTCTTTCTCGCCAAC  60 24
    BMAA1391 NONE
    BMAA1392 1497756 .. 1497812 + -13.6  -2.78216   TGCCGACAACCACGC CATCAGAGAGCGGTGACGCGTGCGTT CCGCC AACGTACCCGCCACCGCACTCCGGAG TCATTCATGCACGTG  67 355
    BMAA1395 1503270 .. 1503284 +    -7  -3.01712   GCGACGCACGCGCGA               GCGTCG ATC CGTCGC               TGTTCGGCCGCGCGA  52 435
    BMAA1398 1506770 .. 1506796 + -11.6  -3.72037   TAAGCTAGTCGCTCG        CG-TCCGCCGC CGCCGC GCGGCGGATCG         TTCTCTCCTTTTTGC  74 315
    BMAA1399 NONE
    BMAA1404 1512425 .. 1512452 +  -4.9  -2.52464   AGCAGATCGAGCCCT        TCGAGCTTG AAGCGCTTCG CGAGCTCGA         TCGATTCGGCGAGCG  42 418
    BMAA1409 NONE
    BMAA1410 NONE
    BMAA1411 NONE
    BMAA1412 1519080 .. 1519100 +    -9  -3.26947   GTCCAGACGGGGCAA            CAAGGTGC TCAAC GCGCCTTG            TTCCTCTCCGCCTTC  59 310
    BMAA1414 1519840 .. 1519865 + -11.1  -4.09685   GGCCGCTCCGCCGAC         CCG-ACCGGCCC GAC GGGCCGGTTCGC         TTTTGCGCGCTCGGC  79 99
    BMAA1420 1525779 .. 1525810 +  -9.3  -3.53012   GCGCGATGCGCGATG      CGCGACGCCGCCG ATCGGG CGCCGGCCTTGCG       TTTCGCGCGGAGGCG  61 171
    BMAA1421 1527662 .. 1527675 +  -5.9  -4.56597   GAACTGACGCGCGGC               GCGGG CGCA TCCGC                TTTTTCAACGGCCGC  78 34
    BMAA1422 NONE
    BMAA1423 1530622 .. 1530643 +  -7.1   -5.0133   CCGTCTGTTCGACAA           CGAGGCCCG CCGC CCGGCCCCG            TTTTTTCGCGCGGTA  90 299
    BMAA1424 1531995 .. 1532017 + -14.8  -3.13164   TAACGCCGGTTGCGC           GCGCGGCGCG GCA CGCGTCGTGC           TTGGGTGCTTCGGCG  77 38
    BMAA1425 1533783 .. 1533814 + -13.8  -2.78384   AACGCGAACGCACGC      TGACGCG-GCGCG AACCCGC CGCGCGCGCGTCA      TGTCATGAGCGAGGA  67 23
    BMAA1432 NONE
    BMAA1433 1541807 .. 1541818 +  -5.8  -4.20354   TATCGCGTGTCTGAT                TCGG GGTA CCGA                 TTTTCCGGTTGACTT  69 285
    BMAA1435 1542950 .. 1542977 +  -7.6  -3.05844   AACAGCGCCTCGCTC        ACGTCGAGC-GCG GCG CGCTGCGCGACGA        TCTTCGCCTCGGAGA  52 305
    BMAA1444 1550663 .. 1550675 +  -5.5  -3.06815   GCATCGAATCAACAT                TGCGG TTT TCGCA                TATCTTGAACGGACT  46 5
    BMAA1445 1551033 .. 1551048 +  -2.4  -2.86271   CCTCTGATAATTTAC              CGCCGG TCAT TCGGAG               TGGTTCTCATGAGGC  40 68
    BMAA1446 NONE
    BMAA1447 1560396 .. 1560453 +  -2.1  -3.25356   CGATTGTGGAGTGCG CCG-TGCAAATCGGCTGCATCGGCTGCA TCGGT TGCATCGGTTGCA-TCGGT-TGCATCGG TTGCGTTGCTTGTGC  45 227
    BMAA1448 1561153 .. 1561193 +   -24  -3.18264   CGCGCCCCCGCCATC GCGGGCCGC-CGGCGTGCG TGAC CGCGCGCCGCGCCGCCCGC  TTCATCAATACAAGG 100 196
    BMAA1449 NONE
    BMAA1450 NONE
    BMAA1451 NONE
  BMAA1451.2 NONE
  BMAA1451.1 NONE
    BMAA1453 NONE
    BMAA1454 NONE
    BMAA1455 1581081 .. 1581094 +  -3.1  -3.01712   ACAGCAATTGAGCGC               TCTCGG CAG CCG-GA               TCTTCACGAGCGCGC  41 84
    BMAA1456 NONE
    BMAA1457 NONE
      fabD-2 NONE
    BMAA1459 1586524 .. 1586575 + -13.4  -4.07568   CGGGTTATAGTCCGC GGGGCGCATGCGGCGCGCACGCGG TCCG TCGCGTGCGCGCCGGCCCCGCCGA TTTTCGACACCAACC  90 357
    BMAA1460 1587575 .. 1587587 +  -7.7  -3.90744   GATCGCGCCGATGGC                TTCGC AAT GCGAA                TTGTTTCCGCCGCGC  67 56
    BMAA1462 NONE
    BMAA1463 1590563 .. 1590596 +    -3  -5.18726   CGGATGCAGGCGGTT     AAGCAGTCCCTGTCG CCCCA CG-CTGGGACTGCGC     TTTTTATTGTCGGAC  86 346
    BMAA1468 1599258 .. 1599291 + -13.1  -3.22884   AAGCGGTTAGTCGCG     CAGACGGGCGCGCAGC GGC GC-GCGCGTTCGTCGG     TTCGTCGGTTCGTCG  68 39
    BMAA1470 1600927 .. 1600954 +  -8.4  -3.44051   GCGGTTCACGCTCGC        CGCG-CGCTTGAG CGC CTCGAACGTCGCG        TTGTCCTCCTGCGCG  61 416
    BMAA1474 1605651 .. 1605681 +  -9.6  -2.70298   CGCGCGCCCTCTCGT       TGCCGCTCGTCG CCGGCCA CGCCGAGCGGCC       CTTCTGGTTGCGCGA  56 439
    BMAA1476 NONE
    BMAA1477 NONE
    BMAA1478 1609674 .. 1609723 +  -9.2  -3.05343   GTCGCCGTAACGGCG CGCGAGCGC-GT-CGAGCAGCGTC TGCC GGCGCTGCCCGTACAGCGTGCGCA TCTTGCGGATGTGCG  55 378
        gabT 1612407 .. 1612435 +   -11  -2.91695   GTGCCCGCCTGAGTC       TT-TCGCCGCCCG CGCG CGGGCGGCGCCAA        TCGTTTCCGGATACG  61 29
        gabD 1614312 .. 1614328 +    -5  -3.60151   GGATCGTCGCCATCC              GCGCTC CGGTC GCGCGC              TTCTCCTTTCCGGCC  54 407
    BMAA1483 1615719 .. 1615730 +  -7.2  -2.64616   AGGTGAGCGGCAGGG                CGGC GCTT GCCG                 TCATCTGCATGGAGC  48 104
    BMAA1486 1619251 .. 1619278 + -15.6  -3.42996   CAGGCTCTCCGAGGC        CGCCGCGCTC TGCTCGAC GAGCGCGGCG         TTCTGCTGCGTGATG  82 176
    BMAA1488 1621118 .. 1621148 +  -3.9  -4.05446   CGGAATGCGCCCGTT      TCGGCTATC-CGGG CATT TCCGCGAGCGCCGA       TTTATCCTTGAAGCC  60 47
    BMAA1489 1621903 .. 1621919 + -15.1  -2.52464   GCGGCACGAGCCCGT              GGCGGCG CGC CGCCGCC              TCGCTTGCCACCAGC  69 514
    BMAA1491 1623801 .. 1623837 + -15.9  -3.17792   CGCGCCGCTTGCACA   G-GCGCGCTTGGGAGC CGCCCC GCCCCCAAGCGCGCAC    TCTTCGCTTCATCTT  80 85
    BMAA1492 1625287 .. 1625325 + -17.2  -3.05384   TTTCCATTTCCCCCG   CCGCGGCCCGCCGCCGAC ACC GGCGGCGCCGCGCCGCGA   TTCGCTCGCGCACCG  82 491
    BMAA1495 1629248 .. 1629275 +    -4  -2.96743   GCTCGGCCGATCGCT        ATCGGGGCTTCT ACTA AGCAGCCTCGGC         CTATTTTGTCTTGGT  42 91
    BMAA1496 NONE
    BMAA1497 1630956 .. 1630984 +  -5.2  -3.05384   CCGGATGACAGCCGG       CGCGCGT-CGTCG TCGC CGACGAACGCCCA        TTGCGTGACGAAGCG  46 464
    BMAA1499 1634464 .. 1634482 +  -5.8  -3.72576   ACACGCGCCATGCGC             CGCCCGCC CCT GTCGGCCG             TTTCGTCAGAACGCC  61 474
    BMAA1502 1636754 .. 1636776 +  -5.4   -3.4582   AACCTGAGATGCCAT           GGTCGACGAC GAT GTCGACAGCC           TCTTTCGTGAAATCG  52 468
    BMAA1505 1638037 .. 1638070 + -10.9  -4.84359   CAAAGCGCCCCGCTT     CGTGCGGGGCGTCAG ACTG CTGACGAACCCCACG      TTTTTGTGAGCGTGG 100 73
    BMAA1509 1641947 .. 1641963 +  -7.9  -3.65529   GGCGAAGGGGGAAGC              TCCGCCG CCG CTGCGGA              TTTGCGTCACAATAT  60 66
    BMAA1510 1642518 .. 1642540 + -17.7  -3.72775   TGCACTGAAGCCCCC           GGGCGGCGG CGCAT CCGCCGCCC           TCTTTGTTCCTGCCT  95 33
    BMAA1511 1643035 .. 1643045 +  -2.4  -3.72139   AGCAGCCGTTGCAGC                 CAGC CAA GCCG                 CTTTTTTGGGTTTGA  53 143
    BMAA1514 1645025 .. 1645061 +   -21  -3.23216   ATCGTCGGTACTCAA    TGTCGACGGCCGAACG GTGAG CGTTCGTCCGTCGACA    TTGCTCGTGCTGGGC  93 308
    BMAA1522 1652277 .. 1652334 +  -5.9  -2.78712   GAATGAAATCGGTCC GGACAGCCGCGCCCGCCACCGCGACG CACGACA CG-CGACGCGGCAGGCGCGCCGGACC TCCTTCCCTTCAACC  46 35
        bopE 1653156 .. 1653200 + -19.4  -2.56715   GCGTGACGCAGTAGC GTGGTCCGGACCGTCC-GGCG CCTC CGCCCGGATGGTTCGGATCGC TGAATTCGTGGGGAT  79 35
    BMAA1546 NONE
        bsaM NONE
        bsaL NONE
        bsaK 1678031 .. 1678050 +  -2.8  -3.93695   TCAAGGCGCAATGAC            GCGATGAA GCGA TTCGTCTC             TTTCTCGCTGCTGCC  56 27
        basJ NONE
        orgA NONE
    BMAA1552 1680527 .. 1680571 + -14.3  -3.14132   CGCCCGGCGGGCGGA CGGCG-GCGCGCGTGAGCGCGG CAGG CCGCGC-CGCGC-CGCTCGGCG TTCGTCCGGAGAACC  72 221
    BMAA1554 1681402 .. 1681412 +  -4.6  -3.10796   CAAGTACCAGATCGA                 CGGC AGT GTCG                 TATTCGATAGTCAAG  46 381
    BMAA1556 NONE
    BMAA1557 1682791 .. 1682815 + -12.7  -3.01791   CCGCGCTCGGCTTGC          GGCCTTCGCGC GGC GCGCGCCGGCC          TCTTCGCGGCCACAT  66 68
    BMAA1558 NONE
    BMAA1559 1685672 .. 1685690 +  -6.6  -3.14931   GACGCCCCGTGCGCA             TCGGCCGC GAT GCGATCGA             TTCCTCCCGCATACA  50 242
    BMAA1562 1688101 .. 1688125 +  -8.5  -4.41348   GGCGATCCCGCTTGC          TCGCCACGCGT GCC ATGCGTGCCGG          TTTCTTTCCCGAACG  82 292
    BMAA1563 1689738 .. 1689788 + -18.8   -4.3255   GCCAGTTCGGCGGCG CGCGCGAGCGGGATGAACAGCCGC ATG GCGGCCGGGCGTCCCGCTCGCCGG TTTGTTGGTTCGCCG 100 46
    BMAA1565 1692405 .. 1692422 +  -9.1  -4.91109   CGCCGGCGGCGAATC             GCGCTGCG CTA CGC-GCGC             TTTTTCTCCTGCAAC  91 141
    BMAA1570 NONE
    BMAA1571 1698898 .. 1698910 + -10.5  -3.60475   GCGCCCAGACCGTAG                CCGCG GAG CGCGG                TTTCGCATCGCAATT  67 144
    BMAA1572 NONE
    BMAA1573 1702124 .. 1702153 +  -6.3   -3.1489   GTTCGGCCATTTACA       TCGATGCGCCGCG ACCG CGCGCCGTGTCCA        TTCGCTACTCTTTCG  50 458
    BMAA1574 1704032 .. 1704076 +  -4.3  -3.06696   CGCCGCGCGCGCCGC TTCG-GGCCGAGCCGCG-GCAG GCGC CGGCTCGCG-TTCCGCCACGAA TATATTCGCGCGCCG  43 179
    BMAA1576 1705489 .. 1705541 +  -4.6  -3.25823   CCGCCGCCCGCCCTC GTCGC-GCCTCGCGGCGAGGCCGCGC CGC GCGCG-CATTGCCGTATCGCCGCGCC TTCGTGTCGCGCAAC  49 176
    BMAA1577 1706292 .. 1706313 +  -2.9  -4.61231   GAAGGCGGGCGCATC           GGGCGAGAC ACGC GTCTTGTCG            TTTTTGCCGATGTCG  71 45
    BMAA1578 1707998 .. 1708012 +   -10   -3.7791   CGGCGCGCGGCATCG               GCGCAT CGA ATGCGC               TTTGCTCGATGCTTC  71 93
    BMAA1583 1711315 .. 1711349 + -26.5  -3.09671   CCCCGCAATGTCGTG    CGCCGGCGGCAGCGCG TCGC CGCGC-GCCGCCGGCG     TGTTCCGATTCCCGT 100 405
    BMAA1591 1728516 .. 1728529 +  -2.4  -4.85599   TGTAAATTCTATTTA               CAGT GTATAA ACTG                TTTTTCTCGCATACA  79 120
    BMAA1592 NONE
        hipA NONE
    BMAA1594 1730958 .. 1730984 + -10.1  -2.52795   ATTGCTCCGTTTCGA        T-CCCGCCGACG CGCG CGCCGGCGGGCA         TCCATTCGCCCGGTT  55 84
        speB NONE
  BMAA1597.1 NONE
    BMAA1599 1736642 .. 1736654 +  -3.3  -3.06915   CCTGAACGGAAAAAT                GTCTC TTG GGGGC                TTCCATAGCATGCAT  43 178
    BMAA1600 1737566 .. 1737615 + -11.3  -3.01924   GCCTAAGCGCGGCCC GACGCACGGCGCGCGCCTCGCG TGCGCAT CGCCAT-CGCGCGCCGGGCATC TGTTGCCCCCCGGTC  62 51
    BMAA1612 1752408 .. 1752434 + -13.6  -2.52464   CGCCTGCGCGCGCGC         CGCGGGCTCGGC GGC GTCGGGCCCCCG         TGCGTTGGCGGCGAC  65 351
    BMAA1617 1757483 .. 1757499 +  -3.6  -3.66356   GGGTTTCGGTGTTGG              TCGGGC GTGGA GCGCGA              TTTGCAGTTCACGGT  51 64
    BMAA1619 1759505 .. 1759537 + -10.5   -3.6422   AACCGATGCCCGCAC     GCGCGCC-GGCCGC CGTCGC GCGGCCCGGTCCGC      TCTTTTCGGCGGCTC  67 43
    BMAA1632 NONE
    BMAA1633 1772221 .. 1772247 + -11.4  -3.02511   GCCGCGCCGCCCGCC         TCGCCGCGCTCG TCG CGTGCGTGGCGC         TCTTCGCCGGCTGCC  62 83
    BMAA1635 NONE
    BMAA1636 NONE
        sctN NONE
    BMAA1639 1777524 .. 1777567 +    -5  -4.36914   GAGCCGTTCGGTCGC CGGCCCGGCCGGCGC-GCACG ATG CGCGTAGCGCTGCCCACGTCG TTTTGTCCGCACCGA  69 312
    BMAA1641 1779391 .. 1779406 +  -6.8  -3.20435   GCGCTCGGTGCTTGG              CGCCAG GTGC TTGGCG               TTCGTCGCTCGTTGC  50 45
    BMAA1655 NONE
    BMAA1656 1807253 .. 1807309 + -14.2  -3.16881   GCCGGCCTGCGCACC GC-CTCCCGCCGGCGGCGCGCCGAGCG TCAA CCCTCCGCGCGCCGCCGAACGTAGCGC TTGATGAAATCGATC  72 95
    BMAA1658 NONE
    BMAA1659 1810563 .. 1810575 +  -6.2  -3.14881   GCCGTGCTCGACGAT                CGCC TGCGC GGCG                TTCATCAGCAGATTC  50 488
    BMAA1663 NONE
    BMAA1664 NONE
  BMAA1664.1 NONE
    BMAA1666 1818144 .. 1818166 +  -3.4  -3.70902   CACGCCCTCCCAAGC          CGGC-GTCT TCATGT AGGCGGCCG           TTTCGCTCTCCAGCA  55 171
    BMAA1671 1824848 .. 1824890 + -12.5  -3.19192   CGCCCAAACCTGATC CGG-CAACGGCCCGCCGGGC CCGA GCCCGCCCGGCCGGCGGCCG TTCCGTTGCGTACGC  68 417
    BMAA1673 1828460 .. 1828493 + -19.7  -5.09225   TTGAGCGATGACGAA     TCGACGCCGGCGAAG CGGT TTTCGTCGGCGTCGA      TTTTTTCAATGGCGT 100 119
    BMAA1675 NONE
    BMAA1676 1830042 .. 1830074 +  -3.2  -3.53012   GCAGCCGGAGTCGAA      CCGACCTGGCGCGG GCTGA CCGCACCAACTGGG      TTTGAAGCCCAGCCG  49 427
    BMAA1684 1840159 .. 1840210 + -15.9  -3.14211   GGCGCGCGCCGGTAG GCGGCGGGC-TCGATGGAGCCGGCG CTCA CGCCGG-TCCGTTGATGCCGGCCCC TTCATGCCGGCCCGT  80 255
    BMAA1696 NONE
    BMAA1697 1853520 .. 1853547 +  -2.9  -3.67792   CCCCGAATCGAAACA        GTCG-TTTATGT GGTTG ATATAAAACGAC        TTTCCATCGCTGTCA  53 336
    BMAA1698 1854881 .. 1854910 +  -9.1  -5.26875   AGCCGCAGTTGCCAA       GCCAGCCTGACGC GTAT GCGGACGGCTGGC        TTTTTTCATTGCGCG 100 85
    BMAA1699 1856520 .. 1856545 + -16.1  -5.04385   GCACGGACAAAAAAA         TCCCCGCGCGC TCGC GCACGCGGGGA          TTTTTTCGGACTGTC 100 348
    BMAA1701 1858736 .. 1858764 + -16.7  -2.73364   ATGGATCCGCGCGAA        GCGAACGCGCGGT CGG GCGGCGCGTTCGC        TGGTTCGGCTCGCAA  74 317
    BMAA1708 NONE
         gmd NONE
    BMAA1710 1871508 .. 1871526 +  -2.3  -3.39482   CAGCGCGATCCCGCA             CTCCGCT TCGGC AACGGGG             TTGTGCATCGTGTTC  47 51
    BMAA1733 NONE
    BMAA1734 NONE
    BMAA1735 1894207 .. 1894236 + -10.5  -2.70932   AAGGCATCGAACCGT       GACCGCTGCGCGC GCAC GCGCGCCGCCGGC        TGCTTGCGCGACGCG  56 24
    BMAA1737 1898173 .. 1898193 +  -3.2  -3.61398   AGGAAGCTCGGCAGT            TGACGCTT CAGGT ATGCGTCG            TTCTTCGCGCACCCC  51 410
    BMAA1740 NONE
    BMAA1741 1901601 .. 1901611 +  -3.2  -3.54935   CGCTCCTGCCGCTTT                 CCAG GAG TTGG                 TTTAAAGGGACTTTG  51 10
    BMAA1743 1902829 .. 1902856 +   -17  -3.79747   CCGCTGAAAGCGAAA        CACCCCGACAGG CGAA CCCGTCGGGGTG         TTTCGTCGTACATGA  95 34
         mdh NONE
    BMAA1752 1911435 .. 1911459 +  -4.9  -3.63569   AGTTCCAACCCCACC          CGGTGGACG AGCTGTG CGTCCGCCC          TTGTTAACCGATTAA  54 124
    BMAA1753 NONE
        prpD 1913515 .. 1913544 +  -4.4  -2.99972   CGATGAGTACGTCGA       TCTGTATGTGAT CTAGCC GTCAAATACAGA        GTTCTTTCCTAGCCT  43 10
        acnA 1916355 .. 1916371 + -15.1  -5.63103   CGCGGTCGATTTGAA              GCCCGGC CTG GCCGGGC              TTTTTTTGGTTCAGC 100 85
    BMAA1759 NONE
    BMAA1760 1922721 .. 1922731 +  -3.2  -3.54935   CGCTCCTGCCGCTTT                 CCAG GAG TTGG                 TTTAAAGGGACTTTG  51 10
    BMAA1762 1925759 .. 1925789 +  -9.6  -2.79183   TCCGCGAGCCCCTGC       TCGGTCACGACGAC CGC GACGTCGTGCTCGG       TATGGTCAACGTGGC  56 206
    BMAA1764 NONE
    BMAA1765 NONE
    BMAA1766 1929865 .. 1929899 +  -2.8  -3.64822   GCGCGCGCCGCAGCC    GATCGCCGACTGATC CGGCGT GAT-GGTCGGCGCCC     TTTGCGTGGAGAACT  50 13
    BMAA1767 NONE
        pepM 1932423 .. 1932435 +  -4.7  -2.87881   CGACTGGTACGCGGG                CGTGC CCT GCTCG                TATCTGACGCCGTTC  44 80
         ppd NONE
        phnW 1934634 .. 1934664 +   -19  -3.53012   CGCTGATCCCGCCCG       GCGGCGTCGCGC TCGAATC GCGCGGCGCCGC       TTTCCCGGGCCCACG  93 35
    BMAA1772 NONE
    BMAA1773 NONE
    BMAA1775 1941073 .. 1941102 +  -8.5  -3.55761   TGTTCTGCGTTCAAG       CGTCCGATGTCGG ATGC CCGACGTCCAACG        TTTCAACGATCACTC  63 80
    BMAA1783 1953388 .. 1953423 +  -9.6  -3.05384   GGCCCCGCACGCTGA    CGGCCGCGCCGCCCG ACACCCA CGCGCGGCTC-GCCG    TTCGCTCGCGCGCCG  59 26
    BMAA1784 1954320 .. 1954353 + -11.5   -4.7254   GCCCGCCGTACCGAA     CGGCCGGCATCGCGC GAAT GCGCGGCGCCTGCCA      TTTTTGGTAGGCCGT 100 124
    BMAA1785 1955714 .. 1955742 +  -8.7  -5.75342   CGATATCCGCATTGG        GCGACGCATCTCG ATC CTCGATGCGCCGC        TTTTTTTTCGCCCGC 100 119
        ahpC 1956515 .. 1956532 +    -4  -4.14013   TTCGTGGCCCGTTTG             CGGCCC CCTTGC GGCCCG              TTTTCAGCCGTTTTC  63 97
    BMAA1787 NONE
    BMAA1788 NONE
    BMAA1789 1958794 .. 1958804 +  -3.2  -3.54935   CGCTCCTGCCGCTTT                 CCAG GAG TTGG                 TTTAAAGGGACTTTG  51 10
    BMAA1790 1959181 .. 1959193 +  -7.7  -2.63079   ACCACTTCACTTACC                CCCAT TCG ATGGG                TAGATTGTGTCGGGA  48 40
    BMAA1796 NONE
    BMAA1797 1967548 .. 1967567 + -13.6  -4.72272   TAAGAATGATTTTCA            GGCCGGAT TTCG ATCCGGCC             TTTTTGATGCGGCGG 100 42
         bfr 1968153 .. 1968169 +  -6.5  -2.87822   GTCGATGATGGGCTC              GCCGGAA TAA TTCCCGC              TCGTTGATATTTCGT  47 16
        murI NONE
    BMAA1800 1969480 .. 1969498 +  -5.8  -4.07885   GATCGCACGCGGCGC             CGCGCGCG CCG CGCTCTCG             TTTTACCAGCCCGTC  66 53
    BMAA1801 NONE
    BMAA1802 NONE
    BMAA1803 1971732 .. 1971755 +   -11  -4.84918   CAGACTGCTGACGAA          CCCCACGTTT TTGT GAGCGTGGGG           TTTTGTCTTTCTGGG 100 133
    BMAA1805 1974026 .. 1974042 +  -7.9  -3.18274   GTTCCCGCGTCGCCC              GCGCGAG CCG CTCGCGA              TTGCGTTGGAATCCC  53 292
    BMAA1806 1974575 .. 1974612 + -17.7  -4.14392   CGGTGGACGCCGCCC   GCGCGGC-CGGCGCGTCA ACT TGACGCACCCCGCCGCGC   TTTTCAAGATTCGCG 100 3
    BMAA1807 1975053 .. 1975100 + -14.1  -2.52464   GTGTTCTTCCGCAAG CCGCTCGCGCGCTGAGCGCG-GC CGCC GCACGCGGTCAGC-CGCGCCCGG TCAATTCAGCCGCGC  65 11
        rpiB NONE
    BMAA1816 1983951 .. 1983968 +  -9.1  -3.14132   CCACCGAGACGGCGA             GCGCGGCG TAG CGC-GCGC             TTCATGCGCCGGCCG  56 15
    BMAA1823 1989824 .. 1989834 +  -5.4  -2.87564   GACGGAATACTTCGC                 GATG AAG CATC                 TGTATCCGAACGTCG  44 21
    BMAA1824 1990782 .. 1990798 +  -3.5  -4.07568   TCGTGACGCGGCGAA              ACCGCGC GCC GCTCGGC              TTTTGCGCGCGGCGG  60 86
    BMAA1825 1991589 .. 1991613 + -11.4  -3.03159   CATCAACCTCTGTTG          GCGCGGCG GCCGCTTCG CGCCGCGC          TGTTCGGGGCCTTCG  62 504
    BMAA1826 1993889 .. 1993901 +  -3.3  -2.75708   GAAGGTGGATTTCTG                ATGCG GCC CGCAC                GCTTTTTTCCCAACC  40 25
        hmuS NONE
        hmuT 1996076 .. 1996101 +  -7.5  -2.71144   GCGGGCCGCGCGGCT         TCGCGT-CGCGC CGC GCGCGTGCGCAA         TCGTTCGAACGCCTG  49 81
        hmuU 1997534 .. 1997557 +  -7.4  -3.20901   GCGTGGGCGCCGTTT          CGCGAG-CGGC GTG GTCGATTCGCG          TTGAGTTCGTCGAGT  53 149
        hmuV 1998843 .. 1998882 +  -3.4  -2.70932   ACCCGTCAGCAGCGC  GATGCT-CGCGTACAGCTC CTT GCGCAGCACGAGCGGCATC  TCGTTGCAGAGCAGG  40 233
    BMAA1833 2002829 .. 2002848 +   -10  -3.40403   CGGCGTTCGCGTGAT            CGTCG-GCG AGA CGCTCGACG            TTGTGCTCGAGCGCA  65 254
    BMAA1835 NONE
        cioB NONE
  BMAA1836.1 2006901 .. 2006938 + -16.9  -2.92463   TTGCAGCGCGTCAAC   CGGCGGCG-CGGCGGCGC GGG GCATCGCAGGCGCCGCCG   TCTCTCAGTCATCCG  75 151
    BMAA1841 2010290 .. 2010346 + -12.2  -3.33696   GCCGGCAGCCGCCGC GTGCGGCGCGCGGCGT-ACGCACG-CGT AAT GCGGCACGCGTGATGCCGCGCGGCGCAA TTGGTTGCACGCGCA  70 112
    BMAA1842 2010745 .. 2010763 +  -8.8  -3.28791   TGCAAATTGCGGCTC             CGGGTGTG GGA CACAGCCG             TTCTAACGACGAGGT  59 1
    BMAA1843 2012890 .. 2012910 +  -4.6  -2.73483   TCATCACATCATCGA            CGCGCTGC AATAC GCACTGCG            TAATTACGGTCAGGT  43 470
    BMAA1846 2017576 .. 2017605 +  -7.2  -3.78775   CGTTGAGCGGCCGGC      CCG-CGCTGTCTGT CTTC AC-GACGGCGACGG       TTTCGTCGTCGCGCG  64 387
    BMAA1848 2019739 .. 2019763 +  -9.9  -3.14132   CGTCGCCACAGCGCT          CCGCGCGACGA GCG TCGTCACGCGC          TTCATCGCCGAGCCC  60 501
    BMAA1850 2020798 .. 2020816 +  -7.4  -3.27298   CGATCTCGCGCTTGA             CCTTCCCA TCA TGGGAAAG             TTGATACTTCGAACC  55 3
    BMAA1851 2024070 .. 2024117 +  -9.9  -3.90559   AAGCCGGAACGCGCG CGAACCGCGCGCGGCGCTTG GGCGGTATG CGA-TGCGGCGTGCGGTTCG TTGTTCGTTGTTCGT  73 40
    BMAA1852 2025207 .. 2025222 +  -6.8  -3.50853   CAGCTCGCGGTACAG              CGCGAGC GCG GC-CGCG              TTGTGATTGAACACC  55 294
    BMAA1854 2026935 .. 2026959 +  -4.1  -5.14563   CGGGTGTGCGACATC          GCGTCGCGACG GTC CGTTGCAGCCC          TTTTTTCATCAGCGC  86 114
    BMAA1857 2030566 .. 2030582 +  -3.5  -3.40403   CGAACCGCACGAAAG              CGCGCAC CGC GGGCGCC              TTCTCGTGCCGGCGA  49 143
    BMAA1866 2040838 .. 2040858 +  -8.1  -2.62616   CAATGAGGCCCATGC            GCAGCGCGC CGT GCGCGCGGA            TCGTCTCGAACATCG  48 491
        prpR 2049061 .. 2049115 + -23.7  -3.46304   CCACGCGCCTGCGGA TCG-CGCGGCGTCGGCATGCAGCGTG CGAG CGCGCTGGATGTCGACGCCGCGGCCA TTCGTCTGTTTTAAG 100 229
    BMAA1872 2051223 .. 2051256 +  -3.1  -3.62096   AACGGGAAACGCGAA     ACGCGGATCATGGATC ACG GAT-CATGAAACGCGG     TTTGCAGTCCTCGCC  50 413
    BMAA1873 NONE
    BMAA1874 2053885 .. 2053932 +  -3.9  -3.14132   GCGCCGCGGCCCGCC GCCCCGCCGAAACCGGCCGCCGC CGAC GCGGCGGCC--TACCCGCACGGC TTGCTCGCGACGAAG  45 83
    BMAA1879 NONE
    BMAA1880 NONE
    BMAA1881 NONE
    BMAA1882 NONE
    BMAA1883 NONE
    BMAA1884 2065272 .. 2065326 + -16.3  -3.55563   CTTGACGTTGTGACG CGCTCCGCGTCGCACCGC-CGCCGTTC ATC GCGCGGCGCGCGGCGC-ACGCGGCGCA TTTCCCGAATGCAAT  85 124
    BMAA1885 2066796 .. 2066836 + -14.6  -2.79796   CGTCGTGCGTCATTC GTCGCGCGTCGCCTGTGCG TTGC CGCGCGGGAG-CGCGCGCC  TATCGTCAGATCACA  70 106
    BMAA1887 NONE
    BMAA1888 NONE
    BMAA1889 2069182 .. 2069196 +  -3.5  -2.66316   CCAAACAAGCTAAAA              G-CGCG CGGG CGCGAC               TCCTATAATCGGCCG  40 225
    BMAA1890 2070645 .. 2070699 +    -9  -3.64703   GCGATGCAGCTCGGT GCGACGCGTACGTCGCACCGCATTGC CAC GCGATGCGGCTCGGTGCGTCCGCCGC TTTGCATCGCCGCGA  63 111
    BMAA1891 2071183 .. 2071194 +  -7.2  -3.06183   AAACGCGCTCGCCAA                GCCG AACC CGGC                 TTCGGTCGCGATCCG  52 96
    BMAA1894 2073503 .. 2073527 +  -8.6  -4.31412   GCCCAGCGTGCGCAG         GCGGCCG-GAA CGGA TTCGCGGTCGC          TTTTCGTCCCTATTT  78 204
    BMAA1895 2075908 .. 2075922 +    -7  -3.14564   CCGGAAAAGTCGACC               CGTCGC CCC GCGCCG               TTCATGACGCAGTGC  53 353
    BMAA1909 NONE
    BMAA1910 2095536 .. 2095587 + -12.9  -4.46212   GCGGGCGTCCCCGGT CGGCCGGCTTCGCGC--CTTCGCCC ACGC GCGCGACGCCGCGCGGCGCCGGCTG TTTTGTCATCCACGC  90 52
    BMAA1911 2096129 .. 2096186 + -11.9  -3.31144   GGCGCCCGCGCGGGG CCCGCCGAGCGGC-GCGCGG-CAGAGCG CCGTT CGCCGGGCCCGCGCCGCC-CTCGGCCGG TTCTCCCCCTCACAC  66 43
    BMAA1912 NONE
    BMAA1913 NONE
    BMAA1914 2099844 .. 2099854 +  -2.4  -4.37658   CTGCAAAAGGCGCGC                 ACCG ATC CGGA                 TTTTCTGAAGAGCTT  65 426
    BMAA1916 2104716 .. 2104755 + -10.7  -3.35046   TGCAGCGCCCGCGCG AC-ATCGGCGCCTCGCCCG CGAA CGGGCGAG-CGCCGCTCGG  TATTTCGAAACATGA  66 426
    BMAA1918 2105969 .. 2106015 +  -5.7  -3.53012   CACGTCGCATCGCGC CGCTCAAGCGCTCGCCGCGTCCG TTT CGG-TGCGCCGTTCG-TTGTGCG TTTCGGCCCGCGCCC  55 265
    BMAA1930 2120195 .. 2120227 +    -4  -3.70076   GGCCGCCGGGCTTCG     CCGGATGCCGCGCCG CGCG CGTCACG-CATCCCG      TTTCCATCACTTTGC  55 200
    BMAA1931 2121154 .. 2121191 + -14.1  -3.29511   GCCGGTCGGCGATCG   GTCGGCGATCGGTCGGC AATT GCCGGCCGATATTCGAC    TTGTCGCGCGGTACG  74 167
    BMAA1932 2122507 .. 2122520 +  -3.8  -3.29511   GACACGCGTCCGGCA               CCCT TAACCC AGGG                TTATGGGGCGGTACA  47 43
    BMAA1933 2123960 .. 2124015 +  -4.5  -2.91276   GGCCGCCGCCCGCCC CGGCGCCGCGCGCATGCCGATCGCGCG ACCA CGC-CGATTGCCCGTTGCACGGC-CCG ATTTGTCACCCGCCC  44 96
    BMAA1934 2125012 .. 2125034 + -16.4  -4.66537   GGTTGAAACGAAAAA           CGGAAGAAGC CCG GCTTCTTCCG           TTTTCTCTTGACGGC 100 85
    BMAA1935 2125876 .. 2125912 + -12.2   -3.7732   GGCGCCGCCGACCGC   CGCGC-CGGCCACGCCGC CGA GCG-CGCCGCCGAGCGCG   TTGTTCATGTCGCCG  78 331
    BMAA1939 2128875 .. 2128892 +  -7.7  -3.57561   TCCCCCGCAGGAAGT             CC-CCCGT GGG ACGGGCGG             TTTCGGGCATTCGCA  60 230
      hipO-2 2131780 .. 2131804 +  -9.2  -3.52896   CACGCTGCTGATCGA         GCAGGCGCCGC AGGC GCGGCGCG-GC          TTCTATGCGTCGTCC  61 521
    BMAA1943 2133442 .. 2133460 +  -3.8  -3.61178   GGCCGGTTCGTCAAG             GGAATGTA CGA TACGCTCC             TTTGCCATCCGTCAA  51 166
        dbpA NONE
    BMAA1945 2135694 .. 2135705 +  -2.2  -4.25283   ACTTCGCATGAGATA                CAGC GGAT GTTG                 TTTTGCTACAAGAAT  65 30
    BMAA1946 NONE
    BMAA1947 2137116 .. 2137126 +  -3.2  -3.54935   CGCTCCTGCCGCTTT                 CCAG GAG TTGG                 TTTAAAGGGACTTTG  51 10
    BMAA1951 2141300 .. 2141323 + -14.6  -3.07816   GGGCGCGATTGCGCT          GCCGCTC-GCG TGC CGCGGAGCGGC          TTCGGTCCGTACACG  74 118
    BMAA1952 2142580 .. 2142616 +  -2.9  -2.96695   GCGCGGGCGTCGCCG   TCGGCGTGCGCAAGTT GTTCTG AGCC-GCGCGCCCCGA    TCCTTTCGTCACAGG  40 3
    BMAA1953 2144296 .. 2144316 +  -2.3  -3.09516   GAGCGCGCAGGCATC            CGCGGCGAG GCC CGCGCCCAG            TTGCATCATCCGCGC  41 199
    BMAA1958 2148102 .. 2148139 +  -4.6  -3.37344   AACCGCGCGGGGCGT   CCGGACGCGAGCGGGCG CAGAC CGCGCGGGCGGG-CCGG   TTCGTTCGATGCGGC  49 46
    BMAA1961 2151494 .. 2151512 +  -2.3  -3.16564   GCGATTCCTTCGGGG             TGCCGGG CCCGT TCCAGCA             TTCATAACATCCAAG  43 52
      ispH-1 2152540 .. 2152552 +  -3.4  -3.07043   GCGAAGTTTAAGGAG                GACA TCCCT TGTC                TATTCCGCTGCTCCA  43 30
    BMAA1963 2153754 .. 2153780 + -15.8  -5.75538   CCCGTCGCCGGCCCA         GGCGCCCCGGAC GAT GTTCGCGGCGCC         TTTTTGTTTTTTGCG 100 71
    BMAA1964 NONE
    BMAA1965 2154982 .. 2154997 + -11.8  -3.28712   CACGGAATCAACCTG              GCGCGC GCCC GCGCGC               TTCTCGCACGCGAGC  66 174
    BMAA1966 2156290 .. 2156305 +  -2.4  -2.62263   GTGGCCGCATTCGAC              GCGTGC CTCG GCGAGC               TGCTCTGACCGACAT  38 2
    BMAA1967 2157216 .. 2157239 +   -11  -4.84918   CAGACTGCTGACGAA          CCCCACGTTT TTGT GAGCGTGGGG           TTTTGTCTTTCTGGG 100 267
  BMAA1975.1 2164228 .. 2164262 + -15.6  -4.07687   GCAGGGCGTCGCGTG     GTGTGTTGCCGCGCGC GGC GCGCGCGGCGCCGTGC     TTTTCGGCAAGCCGT  95 180
    BMAA1977 NONE
    BMAA1978 2166988 .. 2167040 + -11.3  -2.70932   AGCCCGCCGCGAGCA CGCGCCGCTCGCT-GTCG-CGCCCCG CATG CGCGGTGACGGCGAGC-ACCGGCGCG TCGTTCGCCGCGCGC  59 246
    BMAA1980 NONE
    BMAA1981 2171014 .. 2171036 +    -9  -3.39482   TCTTGTCGTCCCCCT           CCGCCTCGAG CTG CGCGAGCCGG           TTGTAGATCGTCTTC  61 75
    BMAA1983 2172640 .. 2172666 +  -6.5    -4.015   AAAAATGCGCAGGGC         GCATCCGAACG CCGTT CGTTCGCACGC         TTGTTTGCTCGCTCA  66 62
    BMAA1984 2174112 .. 2174122 +  -8.2  -3.30124   CGTCGATGCGCGTGT                 CGGC CAC GCCG                 TTGTGCCCGGTGCGC  59 422
    BMAA2002 2192931 .. 2192943 +  -2.6  -3.71873   CGTCCCGTCTGCGGT                GCGG CCGTC CTGC                TTTCGGTATGGGTGC  53 52
    BMAA2009 2198710 .. 2198742 +  -9.2  -3.25823   GCTCGCCTCTGTGCC     TGATGGCCGGGATCGC GAC GCG-TCCCGGC-GTCG     TTGATGTCGGACGCG  59 23
    BMAA2015 2204572 .. 2204601 +  -4.7  -4.11394   CGAATCGACAGGCTT       GCGCCGCTCGCGG CGTT CCGCCCGCGCCAC        TTTTGCCCATGAACT  66 136
    BMAA2017 NONE
    BMAA2020 NONE
    BMAA2021 2208959 .. 2208969 +  -6.8  -3.68244   TTCAATGCGATAACG                 CACG CAC CGTG                 TTTCGAATTGATGCT  61 64
    BMAA2022 2210949 .. 2210973 +  -7.1  -2.53876   CAGGCCGGCCGAATG          GCGCGTTCG ACGCGCG CGAACGCGG          TGCGTTGGCCTAGGC  48 96
  BMAA2024.1 2215185 .. 2215224 +   -12  -3.64703   GTCGCGGCAAATGCC  CGCCCGCCGCCGTCCGAGC CGC GCTTCG-CAACGGCGGGCG  TTTCGGTGCCGGAAA  74 108
    BMAA2026 2216808 .. 2216818 +  -2.4  -3.15861   CTTGCCACGCCGCTC                 GTCG TAC CGTC                 TTCGTACCGCTCCTC  43 211
    BMAA2027 2218694 .. 2218707 +  -3.7  -3.53012   CGACGCGCAGCCGAG               CGACG ACGA CGGCG                TTTAGGCAGGCCCGC  49 7
    BMAA2028 NONE
  BMAA2028.1 2221082 .. 2221094 +  -4.7  -3.53012   ACCGTCCCCGCCCGC                CCGCG AAC CGCGC                TTTCCGACAGGAGAC  52 88
    BMAA2031 2223962 .. 2223989 +  -4.6  -5.00884   CGTGGCGACCGCGCG        GCGGGCGCGGCG TTAG CGGCGTTCCGGC         TTTTTTCGGGAGCGT  84 10
    BMAA2032 2224859 .. 2224891 +  -5.4  -3.84451   TCGCGGATGGGAGCG     GCTATCGCGGCCGGC ACAC GCCGGCTACGC-GGC      TTTCGGTTTCGCGGC  60 500
    BMAA2034 2226063 .. 2226082 +   -10  -3.33696   TCCTGATACTGCGCG            CTCG-CCGC GTC GCGGTCGAG            TTCGTTCGCGAGCGA  63 175
    BMAA2040 2233569 .. 2233599 +   -11  -3.53012   CGCGGACCGGCTCGC       CGCGCGGGGCATCG CCG TGCTGACCTGCGCG       TTTCGGCGCACGCCG  69 349
       qor-2 NONE
        tauD 2236084 .. 2236099 +    -6  -3.72576   GGCACCGCACGAGGG              CGCGCG CGCC CGAGCG               TTTCATAACCACAGG  61 49
    BMAA2044 NONE
    BMAA2045 2239034 .. 2239070 +  -3.6   -2.7263   CGATGCGCTGCGCCG   GGCA-CGGCTGGACGCCG ATT CCGCG-CAAGCGGCTGCC   GTTTCCGAGCATCGT  40 389
    BMAA2047 NONE
    BMAA2048 NONE
    BMAA2049 NONE
  BMAA2049.1 NONE
  BMAA2049.2 NONE
    BMAA2052 NONE
    BMAA2053 NONE
    BMAA2054 2249061 .. 2249071 +  -8.2  -3.53012   ACCTCCTCGAGCGGC                 GCGC GCG GCGC                 TTTCGGCGGCGCGGC  61 515
    BMAA2068 2263256 .. 2263267 +  -4.4  -3.65224   TCGCGTGCCGCCAAG                TCGA CTCG TCGA                 TTCTTCCGCTAGAAT  51 157
    BMAA2070 NONE
    BMAA2071 2265879 .. 2265891 +  -6.2  -3.74519   GCGAACTTTTGCAAG                GCGG CGATC CCGC                TTTGCTGAGCCTGTT  61 369
    BMAA2075 2269823 .. 2269838 + -11.8  -3.59979   TCGTCAGCAGTCTGA              GGGCGC CAAA GCGCCC               TTTCGCATGACGAAG  71 82
    BMAA2091 NONE
    BMAA2092 2299637 .. 2299680 +   -21  -3.53012   ACTGCTGCCCACTCA TCGACACGGCGGCCGTTTCG CATC CGAAACGGCCGCCGTCGCGC TTTCCGGGCAGCGCG 100 40
    BMAA2104 2311181 .. 2311206 +    -6  -3.28712   GCACGACGTCCGCGA         CACGCTGCGC CATCAC GCGCAGCACG          TTGTCCCCGACGACG  52 368
    BMAA2108 NONE
    BMAA2109 2315944 .. 2315974 +  -7.4  -3.16191   CTCGTTGACGATGTT       GCCCTGCGCGTCGA TCT TCGACGCATCGTGC       TTGATGAACATCTCC  53 380
    BMAA2111 2317721 .. 2317739 +  -4.4  -3.14564   GGGCAAGACCGGGAG             GCGCGCGA TAT TCGCTCGG             TTCCTGAAGGAATAG  45 366
    BMAA2114 NONE
    BMAA2115 2320486 .. 2320509 +   -11  -4.84918   CAGACTGCTGACGAA          CCCCACGTTT TTGT GAGCGTGGGG           TTTTGTCTTTCTGGG 100 83
    BMAA2118 2324503 .. 2324517 +  -2.7  -3.60296   GTCAAAGCCAACGTG               AGCCG CGATA CGGCC               TTTCGGCTAACCGTA   0 74
    BMAA2117 2322011 .. 2322029 -  -4.4  -5.77571   ATTAAAAAACAAAAA             TCCCCCAC TTG GCGAGGGT             TTGTCAGCAATCTGA 100 113
    BMAA2116 2320445 .. 2320471 - -22.4  -4.28774   CGAGCGAATCGAAAA         GAAACGGGGCCC AGC GGGCCCCGTTTC         AGACTGCTGACGAAC 100 80
    BMAA2113 2317843 .. 2317856 -  -8.1   -4.1822   TTCCAGCGCAAGAAA               CGCTG CCGG CAGCG                ACATACTCTTCGAAT  73 58
    BMAA2112 2317023 .. 2317041 - -11.7  -3.23216   GCGCAGGACGATCAA             CGCGTCG GCGCT CGACGCG             GAGCTCGACGGCGAA  64 348
    BMAA2110 2315427 .. 2315454 -  -9.1  -3.25942   ACGCGGCGACATGAA        GCTGCCGGTGA TTCTCG TCACCGGCTAC         GCGGAGGAGTTCGAC  59 425
    BMAA2107 NONE
    BMAA2106 2311812 .. 2311826 -  -2.8   -2.8552   GCTCAGCGAGGAAAG               CAGGTT CAT AAGCTG               GACAGCAACAAATCG  40 16
    BMAA2105 2310521 .. 2310559 -  -9.4  -3.53012   CGCGCGGCCGCGAAA   CGCGCGCTCTGCGACG ACGCGAG CGACGCCGACCACGCG   GCCGTCGGCCATCTG  61 351
    BMAA2103 2309382 .. 2309392 -  -2.4  -3.60627   CCACGGGATTGGAAA                 CGGC CAA GACG                 AGCTCCGCTAAGGCG  50 33
    BMAA2102 2308546 .. 2308562 - -11.5  -4.43477   CGCATCGAATCAAAA              CAGCGCG TAA CGCGCCG              CGAGCAGCAGCATTC  88 3
  BMAA2100.1 NONE
         shc NONE
    BMAA2099 2305295 .. 2305328 -  -3.5  -4.16921   GAAGAAGGGGGAAAA     CGGTCGCGCCCGCCG ATCA CCGCGGCGGCGGCAG      GGCTGAAACTTGATC  63 222
        glnH NONE
        glnP NONE
        glnQ NONE
    BMAA2095 NONE
    BMAA2094 2300443 .. 2300477 -  -7.6  -4.00042   GGTTCGACGAAACAA     GGTTGGTGCGTCAGCG CAA CGCCGCCGCGCCGATC     GACGCGAGTGCCGCG  69 1
    BMAA2093 2299666 .. 2299716 -   -18  -3.59979   GTTTCGCATCCGAAA CGGCCGCCGTCGCGCTTTCCGGGC AGC GCGCGCGTCGCGCGACGCCGGCCG TGCTCCGCCCGCCCG  93 170
    BMAA2090 2293688 .. 2293709 -  -3.7  -2.68761   AGGATTACCAAACAT           TCGGAC-GAG ACT CTCCGTCTGA           TCCGGCCCTCTCCTC  40 78
    BMAA2089 NONE
    BMAA2088 NONE
    BMAA2087 NONE
    BMAA2086 NONE
    BMAA2085 2278823 .. 2278839 -  -2.2  -3.77196   CCACCATTGACGAAA              CAAGCG ACGCA CGCTTC              ACCTCCCGATCGATT  53 77
    BMAA2084 NONE
    BMAA2083 NONE
    BMAA2082 2276284 .. 2276340 - -10.9  -3.55622   CCTAAGTGTTTCAAA CG-CGCGAGCGCCGTGCGGGCCG-CGC GGCGCGG GCATCAGCCCGC-CGTCGC-CGCGACG CGGCTTTGCCACCAG  71 4
    BMAA2081 NONE
    BMAA2080 2274262 .. 2274278 - -11.5  -2.96274   CGCCGGACAATCATA              CGACGCG CGG CGCGCCG              CCGCTCAACCTTCTT  61 41
    BMAA2079 NONE
    BMAA2078 2271493 .. 2271507 -  -2.8  -3.04398   CGTCGCGTTCAAAAG               GGATAT GCA ATTTCC               TCTCCTTAGATAAAG  41 54
    BMAA2077 2270497 .. 2270519 -  -8.4   -3.8969   CCAGGGAGAGAACAA          GCCGGACGC GGCAAG GCG-CCGGC           GCAGACAGGACAGTA  70 268
    BMAA2076 2269783 .. 2269806 -   -11  -4.84918   CCCAGAAAGACAAAA          CCCCACGCTC ACAA AAACGTGGGG           TTCGTCAGCAGTCTG 100 92
    BMAA2074 NONE
    BMAA2073 2266992 .. 2267007 - -11.8  -5.17576   GATGAACCGAAAAAA              GGGCGC CAAA GCGCCC               TCAGATTGCTGACAA 100 127
    BMAA2072 2265605 .. 2265642 - -18.4  -3.35996   GACGCTGACCGATAA   GCGGCATGCCGCGCGC GATGCG GCGGGCGGCATGCCGA    ACGCCTGCGATGCGC  89 66
    BMAA2069 2263282 .. 2263294 -  -9.1  -3.28791   ATTCTTCCGCTAGAA                TGCGC TCG GCGCA                ACGAGCAGCATCGAA  59 54
    BMAA2067 NONE
    BMAA2066 NONE
    BMAA2065 NONE
    BMAA2064 NONE
    BMAA2063 2258325 .. 2258369 -  -4.8  -3.73914   ACGATCGATGAAGAA CGACGGCATGCGCGCGGC-CT CGTC AGCGCGACGCGAACGGCGGCG CATCGGCGAGCCGCG  58 3
  BMAA2061.1 2257446 .. 2257496 -    -9  -2.75183   ATGCGCACGCAACGA TC-GTGCGGCGCGCGAGACGATTC CGCCT GCTTCGCCTCGCGC-CCGCATTGA ACTTCGGCGGCGAAT  52 348
    BMAA2061 2255590 .. 2255620 - -13.2  -3.46509   CGTGAAGAAGACGAA       GCGCGGACGGCGAT GCG AACGCCGTCCATGC       CGAGCACGCCGCCGG  76 136
    BMAA2060 NONE
    BMAA2059 2254150 .. 2254193 -  -7.8  -3.15249   GATATCGCCGACGAA CGTCGCGGCGGGCCGCTCGA TCCG CCGTGCGGTCCGCCACCCTG CCCGCCGCGCAACGA  53 66
  BMAA2057.1 2253721 .. 2253763 -  -5.5  -3.53091   AGGCCGGCGGCGAAA CGAGGATTCACGCGGCGCGGC GCG GCGGC-CCGCGCGAATGA-CG TGCCGCCGGCGAGAG  52 218
    BMAA2057 NONE
    BMAA2056 2251491 .. 2251510 -  -4.9  -3.45023   TGAGCATGACCATAA            GCCCGCA TGTCGG CGCGAGC             CGCTCGCTCACGATA  52 486
    BMAA2055 2248718 .. 2248728 -  -8.2  -3.17392   GACGGGGCAACGCAA                 CGCG CGC CGCG                 AACGAACCGTCGCCG  56 51
    BMAA2041 2233195 .. 2233218 - -12.4   -2.7566   ATCGAATTCGAAGCA          GCCGATGCGG CGCG CCGTATCGGC           GAAACGGAACGAAAG  63 92
    BMAA2039 2230121 .. 2230147 -  -9.2  -2.85351   GCCGGCGAGATGACA         CGGCGCGCGCCC GAC GCCCGCGCGCCT         ACTCGGCCGATTCGA  53 24
    BMAA2038 2229872 .. 2229882 -  -2.4  -3.55444   CGTCGATGCGGGAAA                 TCGC ATC GCGT                 GAGTGAGGATACGCA  50 103
    BMAA2037 2227984 .. 2228012 -  -2.3  -2.72144   CCATGTCGGGGAAAT       GGC-CCGGCAGC ATCGAG GCTGACGGTGGC        CGTGTTGCGACCGCG  39 41
    BMAA2036 2226431 .. 2226462 - -14.4  -3.53012   TGCTCTCTCCTGAAA      GTCGT-GGCCGCGCA CCC CGCGCGGCCGACGCC      ACGGACGGCGCCCGG  76 384
    BMAA2035 2225766 .. 2225787 -  -8.6  -3.30124   CGCGATCGCGCAGAA           CGTCGCGC TGTATT GCGCGTCG            ACGGGGCTCGGCTGC  59 219
    BMAA2033 2223947 .. 2223973 -  -9.2  -2.72344   GCGGATGCGCAAGGA         CGTGGCGACCGC GCG GCGGGCGCGGCG         TTAGCGGCGTTCCGG  52 409
    BMAA2024 2213458 .. 2213509 -  -7.9  -2.54702   AGATAGTCGAACTCA CGCAT-CGGCGCCTCCCGTCGCGGCG AAG CGC-GCGGCGGGCG-CGGCGCATGGG GCGCATGGGGCACGT  48 111
    BMAA2023 2211077 .. 2211093 -  -7.9  -4.03234   GCGGGGCGAGAGAAA              GCAACGC AAC GCGTGGC              ATCCGCGCCGGGCAT  69 121
    BMAA2019 NONE
    BMAA2018 2205699 .. 2205751 -   -30  -3.87373   GACACGCCCGACAAA CCCGACGCGTGCGATGCGCATGCCG CATG CGGCGTGCGCATCGCACGCG-CGGC TCGACCGGCATGAGC 100 233
    BMAA2016 2204434 .. 2204487 - -13.7  -2.78154   CGATAGATGGAATCA TCGATCGGCGGGCACGCCGGCTGCGT GAC ACGCCGCACGCTCGCCCGCGG-TCGA CGCAACCGGACGGCG  67 331
    BMAA2014 NONE
    BMAA2013 NONE
    BMAA2012 NONE
    BMAA2011 NONE
    BMAA2010 2198489 .. 2198505 - -15.1  -4.19953   CACCGAAGGCGAAAA              CGCGCGC GAC GCGCGCG              GCAGAGGCTGCGTTC  95 312
    BMAA2008 2196930 .. 2196972 -  -3.2   -4.2803   CAGGCTAACGGAAAA CGCGCGCGTAATGACTTAGA TCG TTTACGGCATATGGCGCGCG CGCTTGCGTTCATTT  67 35
  BMAA2006.1 NONE
    BMAA2006 NONE
    BMAA2005 NONE
    BMAA2004 NONE
    BMAA2003 2192716 .. 2192760 -   -20  -3.39772   CGAAACGTTCAAACA GCGCGCGCGAACGCGGCGGCGA AAC TCGCCGC-GCGGGC-CGCGCGC CCGGGAAGGCCGCGC 100 233
    BMAA2001 2191316 .. 2191329 -  -9.5  -3.18681   GTGCAAGCCGAGCAA               GCCGC GCCG GCGGC                CAGTTTAGCTAAATT  60 34
    BMAA2000 NONE
    BMAA1999 2189707 .. 2189741 - -14.9  -3.06183   CTCAGCGCGATGCAA    GCGGCGTGCCCGC-CG CGCG CGAGCGGCCGCGCCGC     GGATCACGGCCGGCA  74 29
        sdhB 2188876 .. 2188895 - -10.6  -3.09987   CGAACATCGAGCGAA            GCGCCGGC TCCG GTCGGCGC             GCATCGTCTGGAGCG  59 85
    BMAA1997 2187029 .. 2187071 -   -12  -3.83026   GGCGCGGACACGAAA TGCCGC-CGTGCG-GCGCTG CCGCC CAGGGCTCGCACGCGCGGCT GCGCGCGGGCCGCGC  81 446
    BMAA1995 NONE
    BMAA1994 NONE
    BMAA1993 NONE
    BMAA1992 2182168 .. 2182226 - -13.3  -4.07687   AGGGGGCCTGTAAAA GCTGCTCGCGCCGTGCATCGTATGCGCG CGCGCC CGCGCAAACGCT-CACAGCGCGAGC-G- TATCGGGCGTCGCGT  90 12
    BMAA1991 NONE
    BMAA1990 NONE
    BMAA1989 NONE
    BMAA1988 NONE
    BMAA1987 2175925 .. 2175937 -  -9.1  -2.60813   CAGCGCGCGAAACAC                CGCGA TGC TCGCG                TATTCGCCCGTGCCG  51 81
    BMAA1986 2174609 .. 2174635 -  -6.5  -3.13403   CGTGCTCGACGAAGA        TCGCCG-GCAAC GCGC GCTGCGCGGCGG         ACAGCAGGTGCTCGC  50 271
    BMAA1982 2170873 .. 2170922 -  -8.6  -2.52464   CGCTGCGCGAACGCA GGCCGATTCCGACGCACGTCGACGC GAT GCGGCG-CGTG-GTCG-AAGCCGCC GATCGGCTCGCGCGC  51 91
[truncated: 89,301 more chars]
